# Supplementary material for: Molecular exploration of fossil eggshell uncovers hidden lineage of giant extinct bird
Source: Nat Commun. 2023 Feb 28;14:914. doi: 10.1038/s41467-023-36405-3 (PMC9974994; doi:10.1038/s41467-023-36405-3)
Supplement: Supplementary file 4 — Supplementary Data 1-4 [file 41467_2023_36405_MOESM4_ESM.xlsx]

## Sheet: Supplementary Data 1
Supplementary Data 1 Localities described in the literature where elephant bird fossils have been found.
Note that while this list is comprehensive it may be incomplete.
Locality	Approximate co-ordinates	Taxon	Fossil	Dates	Specimens	Reference
Lavakasaka Cave	-15.65518, 46.87215	Mullerornis	Eggshell	2380+/-70	HFJ-92-15	Burneyet al. (2004) (c.f., Burney et al. 1997)
Irodo	-12.64406, 49.53263	Mullerornis?	Eggshell			This paper
		Aepyornis	Eggshell	1150+/-90		This paper, Burney et al. (2004), Mahe ́ and Sourdat (1972)
Ambolobozokely	-12.45, 49.51666	Mullerornis?	Eggshell			This paper
		Aepyornis	Eggshell			This paper
Ramena Beach	-12.25838, 49.3952	Mullerornis?	Eggshell			This paper
		Aepyornis	Eggshell			This paper
Taolagnaro = Fort Dauphin	-25.02253, 46.98536	Mullerornis	Eggshell		NHMUK-PAL-PV A 889	NHMUK catalogue, GBIF.org (11 October 2022) GBIF Occurrence Download https://doi.org/10.15468/dl.qeq7aw
		Aepyornis	Eggshell	1000+/-150	NHMUK-PAL-PV A 788, NHMUK-PAL-PV A 789, NHMUK-PAL-PV A 790	Burney et al. (2004) (c.f., Berger et al.,1975), NHMUK catalogue
		Aepyornis titan (syn. A. maximus, Vorombe titan)	Eggshell		WFVZ-Eggs-81886	GBIF.org (11 October 2022) GBIF Occurrence Download https://doi.org/10.15468/dl.qeq7aw
Itampolo = Itampulu Ve incl. Nasua, Songoritelo, Table Mountain	-24.68545, 43.95061	Mullerornis	Eggshell		NHMUK-PAL-PV A 455, 454, 449, 453, 452, 450, 451	NHMUK catalogue, Clarke et al. (2006), GBIF.org (11 October 2022) GBIF Occurrence Download https://doi.org/10.15468/dl.qeq7aw
		Mullerornis (modestus)	Bone (tarsometatarsus)		USNM_214709	Hansford and Turvey (2018, 2020)
		Aepyornis	Eggshell		NHMUK-PAL-PV A 457, NHMUK-PAL-PV A 448, NHMUK-PAL-PV A 456, NHMUK-PAL-PV A 445, NHMUK-PAL-PV A 446, NHMUK-PAL-PV A 458, NHMUK-PAL-PV A 460, NHMUK-PAL-PV A 476, NHMUK-PAL-PV A 458 a, NHMUK-PAL-PV A 461, NHMUK-PAL-PV A 447, NHMUK-PAL-PV A 459, NHMUK-PAL-PV A 444	This paper, GBIF.org (11 October 2022) GBIF Occurrence Download https://doi.org/10.15468/dl.qeq7aw
		Aepyornis	Bone (tibiotarsus)	1880+/-70	1-A HFJ-92-12	Burney et al. (2004) (c.f., Burney, 1999)
		Aepyornis cursor (syn. A. medius, A. maximus)	Bone			NHMUK catalogue
		Aepyornis (maximus)	Bone (femur)		USNM_214714	Hansford and Turvey (2018, 2020)
		Aepyornis (maximus)	Bone (tarsometatarsus)		USNM_214713	Hansford and Turvey (2018, 2020)
		Aepyornis titan (syn. A. maximus, Vorombe titan)	Bone (tibiotarsus)			Brodkorb (1963)
		Aepyornis titan (syn. A. maximus, Vorombe titan)	Bone (femur)		NHM_A439	Hume and Walters (2012), Hansford and Turvey (2018, 2020)
Belo Sur Mer	-20.73718, 44.00151	Mullerornis	Bone (tibiotarsus)	1280+/60	BSM-95-10	Burney et al. (2004) (c.f., Burney 1999)
		Mullerornis agilis (syn. M. modestus)	Bone			Hume and Walters (2012)
		Mullerornis rudis (syn. Flaucortia rudis, M. modestus)	Bone		MNHN_MAD 6653	Hansford and Turvey (2018, 2020), Brodkorb (1963), Hume and Walters (2012)
		Mullerornis rudis (syn. Flaucortia rudis, M. modestus)	Bone (tarsometatarsus)		MAD 6658	Hansford and Turvey (2018, 2020)
		Mullerornis (modestus)	Bone (tibiotarsus)		MNHN_Unnumbered, MNHN_MAD 6655, MNHN_MAD 6747, MNHN_MAD 6656	Hansford and Turvey (2018, 2020)
		Mullerornis (modestus)	Bone (tarsometatarsus)		Unnumbered, 07AEP07	Hansford and Turvey (2018, 2020)
		Aepyornis maximus (sic.)	Eggshell	1830+/-60	BSM-95-6	Burney et al. (2004) (c.f., Burney 1999)
		Aepyornis lentus (syn. A.medius, A. maximus)	Bone (tarsometatarsus)		MNHN_MAD 388	Hansford and Turvey (2018, 2020)
		Aepyornis medius (syn. A. maximus)	Bone			Hansford and Turvey (2018, 2020)
		Aepyornis cursor (syn. A. medius, A. maximus)	Bone		MNHN_MAD 385	Hansford and Turvey (2018, 2020)
		Aepyornis (maximus)	Bone (tarsometatarsus)		MNHN_MAD 383, MNHN_MAD 8813	Hansford and Turvey (2018, 2020)
		Aepyornis mulleri (syn. A. hildebrandti)	Bone			Brodkorb (1963)
		Aepyornis ignens (syn. A. maximus, Vorombe titan)	Bone (femur, tibia, tibiotarsus)		MNHN.F.MAD8901	Brodkorb (1963), Hume and Walters (2012), MNHM catalogue
		Aepyornis titan (syn. A. maximus, Vorombe titan)	Bone		MNHN_1906-16, 70	Hansford and Turvey (2018, 2020)
Antsirabe	-19.87311, 47.02934	Mullerornis	Eggshell		NHMUK-PAL-PV A 786, NHMUK-PAL-PV A 463, NHMUK-PAL-PV A 462	GBIF.org (11 October 2022) GBIF Occurrence Download https://doi.org/10.15468/dl.qeq7aw
		Mullerornis betsilei (syn. Mullerornis modestus)	Bone (tibia, tarsometatarsus)		NHMUK-PAL-PV A 676	Brodkorb (1963), Hume and Walters (2012), NHMUK catalogue, GBIF.org (11 October 2022) GBIF Occurrence Download https://doi.org/10.15468/dl.qeq7aw
		Mullerornis agilis (syn. M. modestus)	Bone		NHMUK-PAL-PV A 469, NHMUK-PAL-PV A 470	Hume and Walters (2012), NHMUK catalogue, GBIF.org (11 October 2022) GBIF Occurrence Download https://doi.org/10.15468/dl.qeq7aw
		Mullerornis (modestus)	Bone (femur)		UIO_122.946	Hansford and Turvey (2018, 2020)
		Aepyornis hildebrandti (reclassified as M. modestus)	Bone (femur)		MfN_MB.AV.73	Hansford and Turvey (2018, 2020)
		Aepyornis hildebrandti (reclassified as M. modestus)	Bone (tibiotarsus)		MFN_MB.AV.70	Hansford and Turvey (2018, 2020)
		Mullerornis (modestus)	Bone (tibiotarsus)		UA_08AEP15, UA_08AEP16	Hansford and Turvey (2018, 2020)
		Aepyornis	Eggshell		NHMUK-PAL-PV A 673, NHMUK-PAL-PV A 926 a, NHMUK-PAL-PV A 925, NHMUK-PAL-PV A 783, NHMUK-PAL-PV A 507, NHMUK-PAL-PV A 506, NHMUK-PAL-PV A 923, NHMUK-PAL-PV A 784, NHMUK-PAL-PV A 923 a, NHMUK-PAL-PV A 782, NHMUK-PAL-PV A 926, NHMUK-PAL-PV A 785, NHMUK-PAL-PV A 421, NHMUK-PAL-PV A 674 a, NHMUK-PAL-PV A 674 b, NHMUK-PAL-PV A 465	This paper, GBIF.org (11 October 2022) GBIF Occurrence Download https://doi.org/10.15468/dl.qeq7aw
		Aepyornis	Bone (tibiotarsus)		MNHN_1906-16-80, MNHN_1906-16, MNHN_1906-16-82, MNHN_MAD 674, MNHN_1906-16, MNHN_MAD 6741, MNHN_Unnumbered, NHMW_2014/0238/024, MNHN_JH 9, MNHN_JH10, MNHN_JH 19, MNHN_1906-16, MNHN_85, MNHN_JH 37, NHMW_2014/0238/018, NHMW_2014/0238/020	Hansford and Turvey (2018, 2020)
		Aepyornis	Bone (tarsometatarsus)		NHMW_2014/0238/0032	Hansford and Turvey (2018, 2020)
		Aepyornis hildebrandti	?		NHMUK-PAL-PV A 671, NHMUK-PAL-PV A 467, NHMUK-PAL-PV A 675, NHMUK-PAL-PV A 667, NHMUK-PAL-PV A 672, NHMUK-PAL-PV A 466, NHMUK-PAL-PV A 666, NHMUK-PAL-PV A 468, NHMUK-PAL-PV A 670, NHMUK-PAL-PV A 464, NHMUK-PAL-PV A 668, NHMUK-PAL-PV A 669, NHMUK-PAL-PV A 674, NHMUK-PAL-PV A 665	Brodkorb (1963), NHMUK catalogue, GBIF.org (11 October 2022) GBIF Occurrence Download https://doi.org/10.15468/dl.qeq7aw
		Aepyornis hildebrandti	Bone (femur)		NHMW_2014/0238/038, NHMW_2014/0238/040, NHMW_2014/0238/044	Hansford and Turvey (2018, 2020)
		Aepyornis hildebrandti	Bone (tarsometatarsus)		MNHN_Unnumbered, NHMW_2014/0238/0025, NHMW_2014/0238/0026, NHMW_2014/0238/0027, NHMW_2014/0238/0029, NHMW_2014/0238/0030, NHMW_2014/0238/0031, UA_08AEP01, UA_07AEP11, ZIUU_A34,MNHN_MAD 384, NHMW_2014/0238/0028, NHMW_2014/0238/0034, NHMW_2014/0238/0035	Hansford and Turvey (2018, 2020)
		Aepyornis mulleri (syn. A. hildebrandti)	Bone		NHMUK-PAL-PV A 673	Brodkorb (1963), Hume and Walters (2012), NHMUK catalogue, GBIF.org (11 October 2022) GBIF Occurrence Download https://doi.org/10.15468/dl.qeq7aw
		Aepyornis (maximus)	Bone (tarsometatarsus)		NHMW_2014/0238/0033, UA_07AEP12	Hansford and Turvey (2018, 2020)
		Aepyornis titan (syn. A. maximus, Vorombe titan)	Bone (femur)		MNHN_MAD 369	Hansford and Turvey (2018, 2020)
		Aepyornis titan (syn. A. maximus, Vorombe titan)	Bone (tibiotarsus)		NHMW_2014/0238/023, NHMW_2014/0238/011, UA_08AEP13	Hansford and Turvey (2018, 2020)
Andrahoma beach = Andrahomana	-25.19861, 46.633057	Mullerornis	Eggshell		PBDB-92733	Burney et al. (2008), GBIF.org (11 October 2022) GBIF Occurrence Download https://doi.org/10.15468/dl.qeq7aw
		Aepyornis	?			Samonds et al. (2019)
Tsaramody	-19.58333, 47.18333	Mullerornis	Bone			Samonds et al. (2019)
		Aepyornis hildebrandti	Bone			Samonds et al. (2019)
		Aepyornis	Bone	17565	TSM15259	Samonds et al. (2019)
Anakao = Ankao?	-23.6689, 43.6374	Mullerornis	Eggshell			This paper
		Aepyornis	Eggshell	2375+/100, 2775+/-95, 3960+/-150	QC-971, QC-970, QC-972	Burney et al. (2004) (c.f., Dewar 1984), This paper
Andambatity	-22.01945, 43.23892	Mullerornis	Eggshell			This paper
		Aepyornis	Eggshell			This paper
Andavadoaka	-22.07486, 43.24237	Mullerornis	Eggshell			This paper
		Aepyornis	Eggshell			This paper
Cap St Marie	-25.60277, 45.16563	Mullerornis	Eggshell			This paper
		Aepyornis	Eggshell			This paper
		Aepyornis grandidieri (syn. A. maximus)	Eggshell			Brodkorb (1963), Hume and Walters (2012)
		Aepyornis medius (syn. A. maximus)	?			Brodkorb (1963)
Ambovombe	-25.17201, 46.08971	Mullerornis	Eggshell			This paper
		Aepyornis	Eggshell			This paper
		Aepyornis maximus	Bone?		MNHN-F-MAD8907, MNHN-F-MAD8906	MNHM catalogue
Mandrare River	-25.14923, 46.43913	Mullerornis	Eggshell			This paper
		Aepyornis	Eggshell			This paper
Faux Cap	-25.56473, 45.53637	Mullerornis	Eggshell			This paper
		Aepyornis	Eggshell	>50,000, 3260+/-50, 4060+/-50, 4140+/-50, 1610+/-40		Samonds et al. (2019), This paper, Tovondrafale et al. (2014), Clarke et al. (2006) (c.f., Marden 1967)
		Aepyornis maximus	Eggshell		YPM-VZ-YPM ORN 135915	GBIF.org (11 October 2022) GBIF Occurrence Download https://doi.org/10.15468/dl.qeq7aw
Ifaty	-23.22183, 43.6229	Mullerornis	Eggshell			This paper
		Aepyornis	Eggshell			This paper
Lavanono	-25.36058, 44.84447	Mullerornis	Eggshell			This paper
		Aepyornis	Eggshell			This paper
Nosy mitata	-22.08166, 43.24012	Mullerornis	Eggshell			This paper
Segeny	-23.54883, 43.7735	Mullerornis	Eggshell			This paper
		Aepyornis	Eggshell			This paper
Talaky	-25.5316, 45.61353	Mullerornis	Eggshell			This paper
		Aepyornis	Eggshell			This paper
Tsialangy	-25.22577, 44.61043	Mullerornis	Eggshell			This paper
		Aepyornis	Eggshell			This paper
Morondava	-20.29041, 44.29999	Mullerornis agilis (syn. M. modestus)	Bone (tibia)			Brodkorb (1963), Hume and Walters (2012)
		Mullerornis rudis (syn. Flaucortia rudis, M. modestus)	Bone (tibia, tarsometatarsus)			Brodkorb (1963), Hume and Walters (2012)
		Aepyornis	Eggshell		UCMP-V-131167	GBIF.org (11 October 2022) GBIF Occurrence Download https://doi.org/10.15468/dl.qeq7aw
		Aepyornis medius (syn. A. maximus)	Bone			Brodkorb (1963)
		Aepyornis ignens (syn. A. maximus, Vorombe titan)	Bone			Brodkorb (1963), Hume and Walters (2012)
Beloha	-25.16944, 45.06065	Mullerornis agilis (syn. M. modestus)	Bone		MNZ-S38300	GBIF.org (11 October 2022) GBIF Occurrence Download https://doi.org/10.15468/dl.qeq7aw (c.f., MNZ catalogue)
		Mullerornis (modestus)	Bone (femur)		UA_07AEP02	Hansford and Turvey (2018, 2020)
		Mullerornis (modestus)	Bone (tibiotarsus)		MNHN_MAD 459b, MNHN_MAD 440a, UA_08AEP14, UA_Unnumbered	Hansford and Turvey (2018, 2020)
		Mullerornis (modestus)	Bone (tarsometatarsus)		MAD 400c, MAD 459d, 07AEP06, 07AEP08	Hansford and Turvey (2018, 2020)
		Aepyornis (maximus)	Bone (tarsometatarsus)		UA_07AEP04, UA_07AEP05	Hansford and Turvey (2018, 2020)
		Aepyornis titan (syn. A. maximus, Vorombe titan)	Bone (tibiotarsus)		UA_08AEP09, UA_08AEP07, UA_Unnumbered	Hansford and Turvey (2018, 2020)
		Aepyornis titan (syn. A. maximus, Vorombe titan)	Bone (tarsometatarsus)		07AEP03	Hansford and Turvey (2018, 2020)
Ambositra = Ambolistra? = Ambolisatra? = Amboulisatra?	-23.07814, 43.70298	Mullerornis agilis (syn. M. modestus)	Bone			Hume and Walters (2012)
		Mullerornis (modestus)	Bone (tibiotarsus)		MNHN_2	Hansford and Turvey (2018, 2020)
		Mullerornis (modestus)	Bone (tarsometatarsus)		MAD 6659	Hansford and Turvey (2018, 2020)
		Aepyornis	?		NHMUK-PAL-PV A 284, NHMUK-PAL-PV A 283, NHMUK-PAL-PV A 282	GBIF.org (11 October 2022) GBIF Occurrence Download https://doi.org/10.15468/dl.qeq7aw
		Aepyornyornis modestus (syn. Mullerornis modestus)	Bone			Brodkorb (1963)
		Aepyornis titan (syn. A. maximus, Vorombe titan)	Bone (tibiotarsus)		MNHN_Unnumbered	Hansford and Turvey (2018, 2020)
Ampoza	-22.34287, 44.72449	Mullerornis agilis (syn. M. modestus)	Bone			Hume and Walters (2012)
		Aepyornis (maximus)	Bone (femur)		ZIUU_A49b, ZIUU_5	Hansford and Turvey (2018, 2020)
Ampasambazimba	-18.89828, 46.74793	Mullerornis agilis (syn. M. modestus)	Bone			Hume and Walters (2012), MacPhee (Lamberton 1934)
		Mullerornis grandis (syn. M. modestus)	Bone			MacPhee et al. (1984) (c.f., Lamberton 1934)
		Aepyornis agilis (sic.)	Bone			MacPhee et al. (1984) (c.f., Monnier 1913) Note: I think they are referring to A. gracilis as there is no mention of "A. agilis" in literature especially Monnier (1913).
		Aepyornis medius (syn. A. maximus)	Bone			MacPhee et al. (1984) (c.f., Jully and Standing1904)
		Aepyornis hildebrandti	Bone			MacPheeet al. (1984) (c.f., Lamberton 1931)
		Aepyornis gracilis (syn. A. hildebrandti)	Bone			Monnier (1913)
Lamboharana	-22.21751, 43.2411	Mullerornis (modestus)	Bone (femur)		MNHN_MAD 441, UA_Unnumbered	Hansford and Turvey (2018, 2020)
		Aepyornis maximus	?			Brodkorb (1963)
Antolanbiby = Taolambiby?	-23.67295, 44.5835	Mullerornis (modestus)	Bone (tibiotarsus)		OUMNH_4952	Hansford and Turvey (2018, 2020)
		Aepyornis titan (syn. A. maximus, Vorombe titan)	Bone (femur)		OUMNH_4950	Hansford and Turvey (2018, 2020)
		Aepyornis titan (syn. A. maximus, Vorombe titan)	Bone (tibiotarsus)		OUMNH_4951	Hansford and Turvey (2018, 2020)
Ankazoabo	-24.55428, 43.90235	Mullerornis (modestus)	Bone (tarsometatarsus)		MAD 6771	Hansford and Turvey (2018, 2020)
		Aepyornis (maximus)	Bone (tarsometatarsus)		MNHN_MAD 6770	Hansford and Turvey (2018, 2020)
		Aepyornis titan (syn. A. maximus, Vorombe titan)	Bone (femur)		MNHN_MAD 364	Hansford and Turvey (2018, 2020)
		Aepyornis titan (syn. A. maximus, Vorombe titan)	Bone (tibiotarsus)		MNHN_MAD 394, MNHN_MAD 392	Hansford and Turvey (2018, 2020)
Antsirafaly-soalara	-23.63299, 43.71297	Aepyornis hildebrandti (re-classified as M. modestus)	Bone (femur)		UA_Unnumbered	Hansford and Turvey (2018, 2020)
Toliara = Tulear = Masikoro incl. Belalanda	-23.35161, 43.68549	Aepyornis	Eggshell	5210+/-140	PBDB-92732- (-22.50111 45.60611), NHMUK-PAL-PV A 3290, NHMUK-PAL-PV A 3286, NHMUK-PAL-PV A 3288, NRM-PZ-CU75467, NRM-PZ-CU75466, NRM-PZ-CU75465, NHMUK-PAL-PV A 3289, KU-KUO-112211, KU-KUO-83059	NHMUK catalogue, Burney et al. (2004) (c.f., Sauer, 1972), Burney et al. (2008), Clarke et al. (2006) (c.f., Marden 1967)
		Aepyornis	Eggshell		UiO-PMO-162.255, UiO-PMO-162.254, UiO-PMO-162.256, NHMUK-PV a 3289	GBIF.org (11 October 2022) GBIF Occurrence Download https://doi.org/10.15468/dl.qeq7aw
		Aepyornis maximus	Bone (metatarsus)		NRM-PZ-CU51, NHMUK-PAL-PV A 3287	GBIF.org (11 October 2022) GBIF Occurrence Download https://doi.org/10.15468/dl.qeq7aw, Hume and Walters (2012), Brodkorb (1963)
Maroaloke incl. Beraroha	-25.21165, 46.19939	Aepyornis	Eggshell	1415+/-40, 2285+/-40, 2930+/-85		Samonds et al. (2019), Burney et al. (2004) (c.f., Parker Pearson et al. 1995), This paper, Burney et al. (2004) (c.f., Marden, 1967), Clarke et al. (2006)
Farafangana	-22.81741, 47.81803	Aepyornis	Eggshell		NHMO-BI-92073	GBIF.org (11 October 2022) GBIF Occurrence Download https://doi.org/10.15468/dl.qeq7aw
Besalampy	-16.74529, 44.48658	Aepyornis	Eggshell		MNHN-GG-GG2004-58253	MNHN catalogue
Manambovo	-25.44256, 45.70348	Aepyornis	Eggshell	840+/-80		Burney et al. (2004) (c.f., Battistini, Ve ́rin and Raison, 1963)
		Aepyornis	?			Samonds et al. (2019)
Ampamolora	-25.06666, 46	Aepyornis	Eggshell	1970+/-90		Burney et al. (2004)
Mitaho Cave = Mitoho cave?	-24.04767, 43.75327	Aepyornis	Eggshell		?	Burney et al. (2004) (c.f, Marden 1967, Sauer 1972)
Ankilitelo	-22.91365, 43.87683	Aepyornis	Eggshell	11220+/-50, 6150	DLC18916	Goodman et al. 2013, Samonds et al. (2019)
Masandriena	-19.94709, 47.18326	Aepyornis	Bone (tibiotarsus)	4496+/-40	ZIUU_A12, ZIUU_A49C, ZIUU_40, ZIUU_19, ZIUU_A13, ZIUU_12, ZIUU_A32, ZIUU_A31, MAS-5	Hansford and Turvey (2018, 2020), Burney et al. (2004)
		Aepyornis hildebrandti	?		GNM-AVES-CollAn 6360	GBIF.org (11 October 2022) GBIF Occurrence Download https://doi.org/10.15468/dl.qeq7aw
		Aepyornis hildebrandti	Bone (femur)		ZIUU_A15, ZIUU_A49f, ZIUU_20, ZIUU_14, ZIUU_3, ZIUU_A14	Hansford and Turvey (2018, 2020)
		Aepyornis hildebrandti	Bone (tarsometatarsus)		ZIUU_A39, ZIUU_A38, ZIUU_A40, ZIUU_A33a, ZIUU_"13", ZIUU_"17"	Hansford and Turvey (2018, 2020)
		Aepyornis (maximus)	Bone (femur)		ZIUU_A16, ZIUU_A17, ZIUU_A43	Hansford and Turvey (2018, 2020)
		Aepyornis titan (syn. A. maximus, Vorombe titan)	Bone (femur)		ZIUU_A44	Hansford and Turvey (2018, 2020)
		Aepyornis titan (syn. A. maximus, Vorombe titan)	Bone (tibiotarsus)		ZIUU_14	Hansford and Turvey (2018, 2020)
Kilibory	-25.08473, 44.35898	Aepyornis	Eggshell			This paper
Linta River	-25.01477, 44.10657	Aepyornis	Eggshell			This paper
Salary	-22.59624, 43.29712	Aepyornis	Eggshell			This paper
Ampasilava	-22.11893, 43.24769	Aepyornis maximus	Bone	9430+/-55	USNM A605209	Samonds et al. (2019)
Christmas River	-22.501, 45.606	Aepyornis	?	9610+/-60, 9535+/-70		Samonds et al. (2019)
		Aepyornis	?	~10,000	PBDB-181845-	GBIF.org (11 October 2022) GBIF Occurrence Download https://doi.org/10.15468/dl.qeq7aw (c.f., Muldoon et al 1992)
		Aepyornis (maximus)	Bone (tarsometatarsus)		USNM_A605209	Hansford and Turvey (2018, 2020)
Ilakaka = Ilaka?	-22.69582, 45.21855	Aepyornis titan (syn. A. maximus, Vorombe titan)	Bone (femur)		CVB_Unnumbered	Hansford and Turvey (2018, 2020)
		Aepyornis titan (syn. A. maximus, Vorombe titan)	Bone (tibiotarsus)		CVB_Unnumbered	Hansford and Turvey (2018, 2020)
		Aepyornis (maximus)	Bone (tarsometatarsus)		UA_08AEP13	Hansford and Turvey (2018, 2020)
Ambararata-Mahabo	-20.64633, 44.08871	Aepyornis	?		UiO-PMO-162.253, UiO-PMO-162.252	GBIF.org (11 October 2022) GBIF Occurrence Download https://doi.org/10.15468/dl.qeq7aw
Androka	-25.11667, 44.45	Aepyornis	?		CM-VertPaleo-47570	GBIF.org (11 October 2022) GBIF Occurrence Download https://doi.org/10.15468/dl.qeq7aw
Mahaboboka	-22.89843, 44.33717	Aepyornis	?		NHMUK-PAL-PV A 359, NHMUK-PAL-PV A 358	GBIF.org (11 October 2022) GBIF Occurrence Download https://doi.org/10.15468/dl.qeq7aw
Nosy Betsybuka incl. Ankaranduka	-22.08166, 43.24012	Aepyornis	Eggshell			This paper

## Sheet: Supplementary Data 2abc
Supplementary Data 2a | Thickness measurements of eggshell fragments.									Supplementary Data 2b | Estimations of egg mass and laying bird mass from the mean eggshell thickness and regression described in Supplementary Note 9.
Note that it is impossible to say whether two fragments from the same location belonged to the same individual so some level of pseuoreplication is inevitable.								Model 3	EM = 2.2543T - 9.047	where T is ln(eggshell thickness in um) and EM is ln(egg mass in g).
								Model 4	BM = 2.9291T - 9.9068	where BM is the ln(bird mass in g).
Location	Latitude	Longitude	Thickness (mm)	Field ID	aDNA Lab ID				Specimen	Clade	Thickness (µm)	T	EM	Egg mass estimate (g)	Egg mass estimate (kg)	BM	Body mass estimate (g)	Body mass estimate (kg)
Cap St Marie	-25.6056	45.1652	3.6	M06-M102					AD1666	Southern Aepyornis	4120	8.32361	9.71691	16595.9	16.5959	14.4739	1.93164e+06	1931.64
Cap St Marie	-25.6055	45.1652	3.6	M06-M100					AD1665	Southern Aepyornis	3700	8.21609	9.47453	13023.7	13.0237	14.1589	1.40978e+06	1409.78
Cap St Marie	-25.6055	45.1652	3.8	M06-M104					AD2110	Southern Mullerornis	900	6.80239	6.28764	537.882	0.537882	10.0181	22428.7	22.4287
Cap St Marie	-25.6052	45.1653	3.3	M06-M101					AD2135	Southern Aepyornis	2970	7.99632	8.9791	7935.47	7.93547	13.5152	740598	740.598
Cap St Marie	-25.6051	45.1631	3.6	M06-M103					AD2125	Southern Mullerornis	1140	7.03878	6.82053	916.47	0.91647	10.7105	44824.1	44.8241
Cap St Marie	-25.6047	45.1669	1.8	M06-M099					AD1293	Northern Aepyornis	1940	7.57044	8.01905	3038.29	3.03829	12.2678	212731	212.731
Cap St Marie	-25.6047	45.1669	3	M06-M099					AD1288	Northern Aepyornis	1750	7.46737	7.78669	2408.34	2.40834	11.9659	157295	157.295
Cap St Marie	-25.6041	45.1691	3	M06-M105					AD1664	Southern Aepyornis	3400	8.13153	9.28391	10763.4	10.7634	13.9113	1.10049e+06	1100.49
Cap St Marie	-25.6033	45.1698	3	M06-M106					AD2137	Northern Aepyornis	1940	7.57044	8.01905	3038.29	3.03829	12.2678	212731	212.731
Cap St Marie	-25.6033	45.1698	3.8	M06-M107					AD2113	Southern Mullerornis	1400	7.24423	7.28366	1456.31	1.45631	11.3123	81819.2	81.8192
Cap St Marie	-25.6031	45.1688	1.2	M06-M109					AD2127	Southern Mullerornis	1200	7.09008	6.93616	1028.81	1.02881	10.8607	52090.8	52.0908
Cap St Marie	-25.6031	45.1664	3.8	M06-M091					AD2139	Northern Aepyornis	2690	7.8973	8.75588	6347.88	6.34788	13.2252	554139	554.139
Cap St Marie	-25.6029	45.1685	4.4	M06-M110					AD1663	Southern Aepyornis	2700	7.90101	8.76424	6401.2	6.4012	13.236	560195	560.195
Cap St Marie	-25.6028	45.1656	1.1	M06-M089					AD1662	Southern Aepyornis	2160	7.67786	8.26121	3870.77	3.87077	12.5824	291394	291.394
Cap St Marie	-25.6028	45.1656	1.14333	M06-M089	AD2125				AD1669	Southern Aepyornis	4040	8.304	9.67271	15878.3	15.8783	14.4164	1.82382e+06	1823.82
Cap St Marie	-25.6028	45.1656	3.4	M06-M089					AD1670	Southern Aepyornis	3740	8.22684	9.49877	13343.3	13.3433	14.1904	1.45489e+06	1454.89
Cap St Marie	-25.6011	45.1654	3.5	M06-M088					AD1671	Southern Mullerornis	1000	6.90776	6.52515	682.084	0.682084	10.3267	30537.4	30.5374
Cap St Marie	-25.6002	45.1655	3.7	M06-M087					AD1739	Southern Aepyornis	4010	8.29655	9.6559	15613.7	15.6137	14.3946	1.78444e+06	1784.44
Cap St Marie	-25.6002	45.1655	3.84333	M06-M087	AD2130				AD2409	Southern Aepyornis	3500	8.16052	9.34926	11490.3	11.4903	13.9962	1.19801e+06	1198.01
Cap St Marie	-25.6	45.2333	3.93667	MAD95-12	AD1681				AD2667	Central Aepyornis	2140	7.66856	8.24024	3790.44	3.79044	12.5552	283561	283.561
Cap St Marie	-25.5985	45.1656	3.4	M06-M086						Average Mullerornis (all eggshell specimens <1.5 mm thick)	1090	6.99393	6.71942	828.34	0.82834	10.5791	39305.9	39.3059
Cap St Marie	-25.5985	45.1656	3.6	M06-M086						Average Southern Aepyornis (all eggshell specimens >1.5 mm thick from the south)	3320	8.10772	9.23023	10200.9	10.2009	13.8415	1.02635e+06	1026.35
Faux Cap	-25.5668	45.5356	4.1	M06-M002						Average Central Aepyornis (all eggshell specimens > 1.5 mm thick from central Madagascar)	2000	7.6009	8.08771	3254.24	3.25424	12.357	232583	232.583
Faux Cap	-25.5666	45.5348	2.8	M06-M001						Average Northern Aepyornis (all eggshell specimens from the north)	1950	7.57558	8.03064	3073.71	3.07371	12.2828	215959	215.959
Faux Cap	-25.5649	45.5381	2.8	M06-M113
Faux Cap	-25.5649	45.5381	3.9	M06-M113					Supplementary Data 2c | Summary statistics for the distribution of eggshell thicknesses for each morphotype, and predicted egg mass and body masses.
Faux Cap	-25.5647	45.5364	1	M06-M112						Eggshell thickness (mm)				Egg mass (kg)				Body mass (kg)
Faux Cap	-25.5647	45.5364	2.97667	M06-M112	AD2135				Summary Statistic	Southern eggshell <1.5 mm thick	Southern eggshell >1.5 mm thick	Northern eggshell	Central eggshell	Southern eggshell <1.5 mm thick	Southern eggshell >1.5 mm thick	Northern eggshell	Central eggshell	Southern eggshell <1.5 mm thick	Southern eggshell >1.5 mm thick	Northern eggshell	Central eggshell
Faux Cap	-25.5647	45.5364	3.5	M06-M112					N	228	537	198	2	228	537	198	2	228	537	198	2
Faux Cap	-25.5647	45.5364	3.59	M06-M111	AD2132				Min	0.53	1.51	0.5	1.86	0.16	1.73	0.14	2.76	4.67	102.11	4.01	188.05
Faux Cap	-25.5647	45.5384	3.7	M06-M114					Max	1.42	4.9	2.7	2.14	1.5	24.53	6.4	3.79	85.29	3209.85	560.19	283.56
Faux Cap	-25.5645	45.5395	3.2	M06-M115					Sum	249.11	1780.63	385.11	4	194.95	5621.51	628.92	6.55	9489.7	580407	45592.5	471.61
Talaky	-25.5319	45.6133	3.1	M06-M015					Mean	1.09259	3.31589	1.945	2	0.855044	10.4684	3.17636	3.275	41.6215	1080.83	230.265	235.805
Talaky	-25.5316	45.6129	3.3	M06-M018					Std. error	0.00994709	0.0206673	0.0235564	0.14	0.016028	0.136169	0.0720007	0.515	0.981957	17.8454	6.48451	47.755
Talaky	-25.5316	45.6129	3.3	M06-M017					Variance	0.0225593	0.229374	0.109871	0.0392	0.0585722	9.95701	1.02645	0.53045	219.846	171013	8325.68	4561.08
Talaky	-25.5316	45.6129	3.34333	M06-M017	AD2115				Stand. dev	0.150198	0.47893	0.331468	0.19799	0.242017	3.15547	1.01314	0.72832	14.8272	413.537	91.2451	67.5358
Talaky	-25.5316	45.6131	3.7	M06-M016					Median	1.1	3.4	2	2	0.85	10.76	3.25	3.275	40.37	1100.49	232.58	235.805
Talaky	-25.5316	45.6134	1	M06-M014					25 prcntil	1.01	3.03	1.8	1.86	0.7	8.29	2.57	2.76	31.75	784.015	170.82	188.05
Talaky	-25.5316	45.6134	2.1	M06-M014					75 prcntil	1.2	3.6	2.1	2.14	1.03	12.24	3.63	3.79	52.09	1301.06	268.31	283.56
Talaky	-25.5316	45.6135	0.9	M06-M013					Skewness	-0.913874	-0.723235	-1.68981	0	-0.160526	0.103156	-0.169747	0	0.154587	0.512621	0.394829	0
Talaky	-25.5316	45.6127	1.08333	M06-M020	AD2108				Kurtosis	1.91838	1.57499	5.61424	-2.75	0.387475	0.996638	1.62123	-2.75	0.234706	1.66434	1.6188	-2.75
Talaky	-25.5316	45.6127	3.3	M06-M019					Geom. mean	1.08083	3.27691	1.90431	1.99509	0.813147	9.90462	2.91355	3.23425	38.3671	987.827	201.47	230.919
Talaky	-25.5315	45.6141	1.1	M06-M010					Coeff. var	13.747	14.4435	17.042	9.89949	28.3046	30.1429	31.8962	22.2388	35.624	38.261	39.6262	28.6405
Talaky	-25.5315	45.6141	2.6	M06-M009
Talaky	-25.5315	45.6141	3.5	M06-M009
Talaky	-25.5315	45.6137	3.4	M06-M011
Talaky	-25.4675	45.7056	1.1	M06-M040
Talaky	-25.4675	45.7056	3.7	M06-M040
Talaky	-25.4675	45.7064	4	M06-M036
Talaky	-25.4675	45.7056	1.1	M06-M039
Talaky	-25.4675	45.7056	3.6	M06-M039
Talaky	-25.4675	45.7057	3.6	M06-M038
Talaky	-25.4674	45.7059	3.7	M06-M037
Talaky	-25.4671	45.7041	3.7	M06-M041
Talaky	-25.4644	45.7062	3.3	M06-M034
Talaky	-25.4644	45.7063	4.3	M06-M035
Talaky	-25.4625	45.7008	1.4	M06-M027
Talaky	-25.4625	45.7008	3.3	M06-M029
Talaky	-25.4625	45.7008	4	M06-M028
Talaky	-25.4625	45.7008	4.12	M06-M028	AD1666
Talaky	-25.4618	45.7023	1	M06-M026
Talaky	-25.4618	45.7023	3.4	M06-M026
Talaky	-25.4618	45.7024	1.2	M06-M025
Talaky	-25.4618	45.7024	3.7	M06-M025
Talaky	-25.4617	45.7024	1	M06-M032
Talaky	-25.4617	45.7024	3.2	M06-M031
Talaky	-25.4617	45.7024	3.3	M06-M032
Talaky	-25.4617	45.7024	3.6	M06-M030
Talaky	-25.4617	45.7024	3.7	M06-M033
Talaky	-25.4612	45.693	3.9	M06-M023
Talaky	-25.4612	45.6957	3.9	M06-M024
Talaky	-25.4598	45.6923	3.7	M06-M022
Talaky	-25.4598	45.6906	0.9	M06-M021
Talaky	-25.4598	45.6906	1.2	M06-M021
Talaky	-25.4598	45.6906	1.38667	M06-M021	AD1664
Talaky	-25.4598	45.6906	3.4	M06-M021
Talaky	-25.4597	45.6904	1.1	M06-M020
Talaky	-25.4597	45.6904	3.02333	M06-M020	AD2133
Talaky	-25.4597	45.6904	3.1	M06-M020
Talaky	-25.4565	45.7214	3.5	M06-M063
Talaky	-25.4564	45.7214	3.7	M06-M074
Talaky	-25.4564	45.7208	4.2	M06-M068
Talaky	-25.4564	45.721	3.6	M06-M067
Talaky	-25.4563	45.7214	1.1	M06-M062
Talaky	-25.4563	45.7214	4	M06-M062
Talaky	-25.4563	45.7214	4.5	M06-M061
Talaky	-25.4563	45.7212	3.9	M06-M064
Talaky	-25.4563	45.7211	3.9	M06-M066
Talaky	-25.4563	45.7212	3.4	M06-M065
Talaky	-25.4562	45.7197	2.4	M06-M069
Talaky	-25.4562	45.7197	3.6	M06-M069
Talaky	-25.4562	45.7218	3.7	M06-M060
Talaky	-25.4561	45.722	3.5	M06-M059
Talaky	-25.456	45.7221	3.6	M06-M058
Talaky	-25.4559	45.7202	1.1	M06-M080
Talaky	-25.4559	45.7202	3.1	M06-M080
Talaky	-25.4558	45.72	3.5	M06-M081
Talaky	-25.4558	45.72	3.51667	M06-M081	AD1667
Talaky	-25.4558	45.72	3.54	M06-M081	AD1667
Talaky	-25.4557	45.7194	3.8	M06-M082
Talaky	-25.455	45.7222	2.3	M06-M052
Talaky	-25.4549	45.7222	1.1	M06-M051
Talaky	-25.4536	45.7208	3.8	M06-M050
Talaky	-25.4523	45.7197	1.7	M06-M046
Talaky	-25.45	45.7333	3.83	MAD97-45	AD168
Talaky	-25.4496	45.7152	3.2	M06-M043
Talaky	-25.449	45.7139	3.7	M06-M042
Talaky	-25.4382	45.7057	3.4	M06-M085
North of Talaky	-25.3833	45.8333	3.01667	MAD93-K12B	AD1297
Lavanono	-25.3624	44.8444	3.9	M06-M120
Lavanono	-25.3606	44.8447	3.6	M06-M123
Lavanono	-25.3606	44.8448	3.6	M06-M125
Lavanono	-25.3606	44.8445	1	M06-M124
Lavanono	-25.3606	44.8445	1.11	M06-M124	AD2109
Lavanono	-25.3603	44.8446	3.5	M06-M126
Lavanono	-25.3603	44.8446	3.5	M06-M126
Lavanono	-25.3603	44.8446	3.61333	M06-M126	AD2119
Lavanono	-25.3384	44.832	3.3	M06-M128
Tsialangy	-25.2271	44.6113	1	M06-M148
Tsialangy	-25.2271	44.6113	3.8	M06-M148
Tsialangy	-25.2267	44.6102	2.5	M06-M149
Tsialangy	-25.2267	44.6102	3.6	M06-M149
Tsialangy	-25.2263	44.6113	1.2	M06-M146
Tsialangy	-25.2263	44.6113	3.5	M06-M146
Tsialangy	-25.2263	44.6113	4	M06-M147
Tsialangy	-25.226	44.6755	3.6	M06-M139
Tsialangy	-25.226	44.6102	2.9	M06-M150
Tsialangy	-25.226	44.6102	3.2	M06-M150
Tsialangy	-25.2259	44.6762	3.3	M06-M138
Tsialangy	-25.2258	44.6104	0.8	M06-M145
Tsialangy	-25.2258	44.6104	2.8	M06-M145
Tsialangy	-25.2258	44.6104	2.9	M06-M144
Tsialangy	-25.2258	44.6104	3.4	M06-M145
Tsialangy	-25.2258	44.6104	3.7	M06-M144
Tsialangy	-25.2251	44.6763	3.5	M06-M137
Tsialangy	-25.2251	44.6767	3.1	M06-M140
Tsialangy	-25.2211	44.6146	2.8	M06-M151
Tsialangy	-25.2181	44.6172	3	M06-M142
Maroaloke	-25.2167	46.2	1.62667	MAD93-A8	AD1682
Maroaloke	-25.2167	46.2	3.79	MAD93-A7	AD1614
Maroaloke	-25.2167	46.2	4.05	MAD93-K13B	AD170
Coast S of Ambovombe	-25.2026	46.2717	3.7	M07-M043
Coast S of Ambovombe	-25.201	46.2737	0.9	M07-M041
Coast S of Ambovombe	-25.201	46.2737	0.9	M07-M041
Coast S of Ambovombe	-25.201	46.2737	3.3	M07-M041
Coast S of Ambovombe	-25.201	46.2737	3.5	M07-M041
Coast S of Ambovombe	-25.201	46.2737	3.5	M07-M041
Coast S of Ambovombe	-25.201	46.2737	3.54667	M07-M041	AD2116
Coast S of Ambovombe	-25.201	46.274	0.8	M07-M040
Coast S of Ambovombe	-25.201	46.274	1	M07-M040
Coast S of Ambovombe	-25.201	46.274	1	M07-M040
Coast S of Ambovombe	-25.201	46.274	1.6	M07-M040
Coast S of Ambovombe	-25.201	46.274	3.1	M07-M040
Coast S of Ambovombe	-25.201	46.274	3.3	M07-M040
Coast S of Ambovombe	-25.201	46.274	3.3	M07-M040
Coast S of Ambovombe	-25.201	46.274	3.35	M07-M040 AAL 12312A	AD1749
W of Mandrare River	-25.1692	46.4186	0.9	M07-M006
W of Mandrare River	-25.1692	46.4186	1.2	M07-M006
W of Mandrare River	-25.1692	46.4186	1.3	M07-M006
W of Mandrare River	-25.1692	46.4186	2.5	M07-M006
W of Mandrare River	-25.1692	46.4186	2.7	M07-M006
W of Mandrare River	-25.1692	46.4186	3.1	M07-M006
W of Mandrare River	-25.1692	46.4186	3.4	M07-M006
W of Mandrare River	-25.1692	46.4186	3.7	M07-M006
W of Mandrare River	-25.1691	46.4191	0.7	M07-M005
W of Mandrare River	-25.1691	46.4191	0.9	M07-M005
W of Mandrare River	-25.1691	46.4191	0.9	M07-M005
W of Mandrare River	-25.1691	46.4191	2.6	M07-M005
W of Mandrare River	-25.1691	46.4191	2.9	M07-M005
W of Mandrare River	-25.1691	46.4191	3.2	M07-M005
W of Mandrare River	-25.1691	46.4191	3.5	M07-M005
W of Mandrare River	-25.1691	46.4191	3.7	M07-M005
W of Mandrare River	-25.1687	46.4188	2.2	M07-M003
W of Mandrare River	-25.1687	46.4188	2.7	M07-M003
W of Mandrare River	-25.1687	46.4188	2.9	M07-M003
W of Mandrare River	-25.1687	46.4188	3.3	M07-M003
W of Mandrare River	-25.1687	46.4188	3.5	M07-M003
W of Mandrare River	-25.1687	46.4188	3.6	M07-M003
E of Mandrare River	-25.1592	46.4451	3	M07-M075
E of Mandrare River	-25.1592	46.4451	3.4	M07-M075
E of Mandrare	-25.1569	46.4474	3.5	M07-M105
E of Mandrare River	-25.1568	46.4476	3.26667	M07-M086	AD2131
E of Mandrare River	-25.1568	46.4476	3.6	M07-M085
E of Mandrare River	-25.1568	46.4476	3.6	M07-M085
E of Mandrare River	-25.1521	46.4404	1.08	M07-M055	AD2111
E of Mandrare River	-25.1521	46.4404	3.3	M07-M054
E of Mandrare River	-25.1521	46.4404	3.4	M07-M054
E of Mandrare River	-25.1521	46.4404	3.5	M07-M054
Meandrare estuary	-25.15	46.4333	3.99333	MAD95-47	AD169
Big dune near lake	-25.1493	46.4751	3.33333	M07_M095 12322C	AD280
E of Mandrare River	-25.1492	46.4391	1	M07-M050
E of Mandrare River	-25.1492	46.4391	1	M07-M050
E of Mandrare River	-25.1492	46.4391	1	M07-M050
E of Mandrare River	-25.1492	46.4391	3.5	M07-M050
E of Mandrare River	-25.1492	46.4391	3.5	M07-M050
E of Mandrare River	-25.1492	46.4391	3.6	M07-M050
E of Mandrare River	-25.1492	46.4391	3.6	M07-M050
E of Mandrare River	-25.1492	46.4391	3.71333	M07-M050	AD2117
Road Find	-25.0847	44.359	4	M06-M152
Ambovombe Depression	-25.0767	46.0062	3.8	M07-M018
Ambovombe Depression	-25.0767	46.0062	4.1	M07-M018
Ambovombe Depression	-25.073	46.0008	3	M07-M017
Ambovombe Depression	-25.073	46.0008	3.20667	M07-M017	AD2129
Ambovombe Depression	-25.073	46.0008	3.5	M07-M017
Ambovombe Depression	-25.0714	46.0056	3.6	M07-M016
Ambovombe Depression	-25.0714	46.0056	3.6	M07-M016
Ambovombe Depression	-25.0714	46.0056	3.66667	M07-M016A	AD1672
Ambovombe Depression	-25.0714	46.0056	3.68667	M07-M016B	AD1673
Ambovombe Depression	-25.0714	46.0056	3.70333	M07-M016B	AD1673
Ambovombe Depression	-25.0714	46.0056	3.71667	M07-M016B 12236B	AD279
Linta River	-25.0148	44.1066	3.5	M06-M153
Itampolo	-24.6959	43.9401	1.2	M06-M175
Itampolo	-24.6959	43.9401	3	M06-M175
Itampolo	-24.6957	43.9402	4	M06-M172
Itampolo	-24.6957	43.9402	4.04667	M06-M172	AD1669
Itampolo	-24.6948	43.9412	3.58333	M06-M170	AD1668
Itampolo	-24.6948	43.9412	3.6	M06-M170
Itampolo	-24.6943	43.9414	3.8	M06-M169
Itampolo	-24.6937	43.9417	1.4	M06-M168
Itampolo	-24.6937	43.9417	3.5	M06-M168
Itampolo	-24.6934	43.9421	1.2	M06-M167
Itampolo	-24.6934	43.9421	2	M06-M167
Itampolo	-24.6934	43.9421	3.3	M06-M167
Itampolo	-24.6837	43.9435	1.51	M06-M164	AD2112
Itampolo	-24.6837	43.9435	1.9	M06-M164
Itampolo	-24.6837	43.9435	3.1	M06-M164
Itampolo	-24.6837	43.9435	3.15333	M06-M164	AD2118
Itampolo	-24.6837	43.9435	3.8	M06-M164
Itampolo	-24.6781	43.944	1.2	M06-M162
Itampolo	-24.6781	43.944	3.5	M06-M162
Itampolo	-24.6781	43.944	3.7	M06-M162
Itampolo	-24.6041	43.9176	1.1	M06-M199
Itampolo	-24.6041	43.9176	2.7	M06-M199
Itampolo	-24.604	43.9173	3.8	M06-M182
Itampolo	-24.604	43.9175	1.2	M06-M181
Itampolo	-24.604	43.9175	3.5	M06-M181
Itampolo	-24.6037	43.918	0.9	M06-M183
Itampolo	-24.6036	43.9167	3.6	M06-M198
Itampolo	-24.6033	43.9168	3.4	M06-M197
Itampolo	-24.6031	43.9171	3.6	M06-M184
Itampolo	-24.6025	43.9168	3.6	M06-M185
Itampolo	-24.5991	43.913	3.5	M06-M192
Itampolo	-24.5991	43.913	3.7	M06-M192
Itampolo	-24.5989	43.913	3.6	M06-M190
Itampolo	-24.5976	43.9114	3.7	M06-M194
Itampolo	-24.5976	43.9114	3.74667	M06-M194	AD1670
Itampolo	-24.5972	43.9113	3.9	M06-M195
Itampolo	-24.5956	43.9092	4.9	M06-M196
Itampolo	-24.5748	43.908	3.5	M06-M179
Itampolo	-24.4608	43.8169	3.7	M06-M180
Anakao	-23.7304	43.6454	3	M06-M235
Anakao	-23.7296	43.6451	3.2	M06-M234
Anakao	-23.729	43.6291	3.4	M06-M218
Anakao	-23.7278	43.6437	1.2	M06-M230
Anakao	-23.7276	43.6437	1.4	M06-M229	AD2113
Anakao	-23.7276	43.6437	1.51	M06-M229
Anakao	-23.7259	43.6417	3.5	M06-M224
Anakao	-23.7257	43.6307	3.5	M06-M212
Anakao	-23.7241	43.6324	3.6	M06-M207
Anakao	-23.724	43.6326	3.9	M06-M206
Anakao	-23.7222	43.6296	3.5	M06-M220
Talaky	-23.6941	43.688	2.5	M06-M008
Anakao	-23.6835	43.6502	3.1	M06-M201
Anakao	-23.6708	43.637	1.1	M06-M250
Anakao	-23.6708	43.637	2.7	M06-M250
Anakao	-23.6708	43.637	2.78667	M06-M250 AAL 11632A	AD1748
Anakao	-23.6708	43.637	3.6	M06-M250
Anakao	-23.6697	43.6365	3.4	M06-M242
Anakao	-23.6695	43.6403	1.3	M06-M253
Anakao	-23.6695	43.6403	3.3	M06-M253
Anakao	-23.6689	43.6374	0.9	M06-M244
Anakao	-23.6687	43.6376	3.2	M06-M245
Anakao	-23.6395	43.6533	3.01333	M06-M257AAL 11724A	AD1750
Anakao	-23.6395	43.6533	3.1	M06-M257
Anakao	-23.6395	43.6533	3.11333	M06-M257 AAL 11724A	AD1751
Anakao	-23.6379	43.6524	3.2	M06-M260
Segeny	-23.5488	43.7735	0.7	Chantal 3
Segeny	-23.5488	43.7735	1.2	Chantal 3
Segeny	-23.5488	43.7735	2	Chantal 1
Segeny	-23.5488	43.7735	2.16	Chantal 2	AD1662
Segeny	-23.5488	43.7735	2.7	Chantal 3
Segeny	-23.5488	43.7735	3.9	Chantal 2
Segeny	-23.5488	43.7735	3.91667	Chantal 2	AD1662
Ifaty	-23.257	43.6288	1	M06-M293
Ifaty	-23.2568	43.6285	0.9	M06-M292
Ifaty	-23.2568	43.6285	2	M06-M292
Ifaty	-23.2568	43.6285	3.5	M06-M292
Ifaty	-23.2562	43.6283	0.9	M06-M291
Ifaty	-23.2562	43.6282	1	M06-M290
Ifaty	-23.256	43.628	1	M06-M289
Ifaty	-23.256	43.628	2.9	M06-M289
Ifaty	-23.256	43.628	3.4	M06-M289
Ifaty	-23.255	43.6274	1.2	M06-M288
Ifaty	-23.255	43.6274	1.22	M06-M288	AD2114
Ifaty	-23.255	43.6274	1.42	M06-M288	AD2114
Ifaty	-23.2534	43.6268	1	M06-M287
Ifaty	-23.2261	43.6219	2.6	M06-M286
Ifaty	-23.2257	43.622	2.8	M06-M285
Ifaty	-23.2257	43.622	3.1	M06-M285
Ifaty	-23.2218	43.6229	0.7	M06-M284
Ifaty	-23.2218	43.6229	2.9	M06-M284
Ifaty	-23.2218	43.6229	3.3	M06-M284
Ifaty	-23.2183	43.6215	0.9	M06-M283
Ifaty	-23.2183	43.6215	2.5	M06-M283
Ifaty	-23.2183	43.6215	3.4	M06-M283
Ifaty	-23.2166	43.6216	0.9	M06-M282
Ifaty	-23.2166	43.6216	3.3	M06-M282
Ifaty	-23.192	43.6224	0.9	M06-M275
Ifaty	-23.192	43.6224	3.4	M06-M275
Ifaty	-23.1919	43.6222	1	M06-M274
Ifaty	-23.1917	43.6223	1	M06-M273
Ifaty	-23.1917	43.6223	2.6	M06-M273
Ifaty	-23.1897	43.62	3.7	M06-M276
Ifaty	-23.1896	43.6219	2.3	M06-M272
Ifaty	-23.1855	43.6217	0.8	M06-M277
Ifaty	-23.1855	43.6217	2.3	M06-M277
Ifaty	-23.1854	43.6217	3.3	M06-M278
Ifaty	-23.1852	43.6219	2.6	M06-M268
Ifaty	-23.1852	43.6219	4.1	M06-M268
Ifaty	-23.1849	43.6217	2.9	M06-M279
Ifaty	-23.1849	43.6217	3.6	M06-M279
Ifaty	-23.1847	43.6217	2.9	M06-M280
Ifaty	-23.1847	43.6217	3.6	M06-M280
Ifaty	-23.1835	43.6224	0.8	M06-M281
Ifaty	-23.164	43.6086	1.1	M06-M261
Ifaty	-22.9879	43.4906	1	M06-M300
Ifaty	-22.9877	43.4905	1.1	M06-M299
Ifaty	-22.9877	43.489	1	M06-M301
Ifaty	-22.9872	43.4903	0.9	M06-M298
Ifaty	-22.9841	43.4901	0.8	M06-M294
Ifaty	-22.9838	43.4896	0.9	M06-M295
Ifaty	-22.9837	43.4896	1	M06-M296
Ifaty	-22.9836	43.4893	1	M06-M302
Ifaty	-22.9831	43.4882	1.1	M06-M303
Ifaty	-22.9825	43.4895	1.1	M06-M304
Ifaty	-22.9819	43.4887	1.2	M06-M305
7-10 km South of Salary	-22.5962	43.2971	2.81333		AD1796
7-10 km South of Salary	-22.5962	43.2971	2.88333		AD1796
7-10 km South of Salary	-22.5962	43.2971	2.95667		AD1796
7-10 km South of Salary	-22.5962	43.2971	2.96333		AD1796
7-10 km South of Salary	-22.5962	43.2971	3.02667		AD1796
7-10 km South of Salary	-22.5962	43.2971	3.03333		AD1796
7-10 km South of Salary	-22.5962	43.2971	3.13		AD1796
7-10 km South of Salary	-22.5962	43.2971	3.14667		AD1796
7-10 km South of Salary	-22.5962	43.2971	3.21667		AD1796
7-10 km South of Salary	-22.5962	43.2971	3.22667		AD1796
7-10 km South of Salary	-22.5962	43.2971	3.23667		AD1796
7-10 km South of Salary	-22.5962	43.2971	3.26		AD1796
7-10 km South of Salary	-22.5962	43.2971	3.31333		AD1796
7-10 km South of Salary	-22.5962	43.2971	3.38667		AD1796
7-10 km South of Salary	-22.5962	43.2971	3.47333		AD1796
7-10 km South of Salary	-22.5962	43.2971	3.49667		AD1796
7-10 km South of Salary	-22.5962	43.2971	3.51333		AD1796
7-10 km South of Salary	-22.5962	43.2971	3.53		AD1796
7-10 km South of Salary	-22.5962	43.2971	3.55		AD1796
7-10 km South of Salary	-22.5962	43.2971	3.57333		AD1796
7-10 km South of Salary	-22.5962	43.2971	3.62		AD1796
7-10 km South of Salary	-22.5962	43.2971	3.65333		AD1796
7-10 km South of Salary	-22.5962	43.2971	3.70667		AD1796
7-10 km South of Salary	-22.5962	43.2971	3.72333		AD1796
7-10 km South of Salary	-22.5962	43.2971	3.72333		AD1796
7-10 km South of Salary	-22.5962	43.2971	3.80333		AD1796
7-10 km South of Salary	-22.5962	43.2971	3.85		AD1796
7-10 km South of Salary	-22.5962	43.2971	3.98333		AD1796
Ampasilava	-22.1189	43.2477	2.71		AD1816
Ampasilava	-22.1189	43.2477	2.71333		AD1816
Ampasilava	-22.1189	43.2477	2.72		AD1815
Ampasilava	-22.1189	43.2477	2.73		AD1816
Ampasilava	-22.1189	43.2477	2.74667		AD1816
Ampasilava	-22.1189	43.2477	2.75667		AD1816
Ampasilava	-22.1189	43.2477	2.80333		AD1816
Ampasilava	-22.1189	43.2477	2.83333		AD1816
Ampasilava	-22.1189	43.2477	2.85667		AD1814
Ampasilava	-22.1189	43.2477	2.90333		AD1814
Ampasilava	-22.1189	43.2477	2.92333		AD1816
Ampasilava	-22.1189	43.2477	2.93333		AD1816
Ampasilava	-22.1189	43.2477	2.93667		AD1816
Ampasilava	-22.1189	43.2477	2.94667		AD1814
Ampasilava	-22.1189	43.2477	2.95667		AD1816
Ampasilava	-22.1189	43.2477	3.00667		AD1816
Ampasilava	-22.1189	43.2477	3.01		AD1816
Ampasilava	-22.1189	43.2477	3.04		AD1816
Ampasilava	-22.1189	43.2477	3.05		AD1815
Ampasilava	-22.1189	43.2477	3.05333		AD1814
Ampasilava	-22.1189	43.2477	3.06		AD1816
Ampasilava	-22.1189	43.2477	3.06333		AD1816
Ampasilava	-22.1189	43.2477	3.08667		AD1816
Ampasilava	-22.1189	43.2477	3.11		AD1815
Ampasilava	-22.1189	43.2477	3.12333		AD1814
Ampasilava	-22.1189	43.2477	3.15		AD1816
Ampasilava	-22.1189	43.2477	3.17333		AD1816
Ampasilava	-22.1189	43.2477	3.18333		AD1816
Ampasilava	-22.1189	43.2477	3.21667		AD1816
Ampasilava	-22.1189	43.2477	3.22333		AD1816
Ampasilava	-22.1189	43.2477	3.28333		AD1815
Ampasilava	-22.1189	43.2477	3.3		AD1816
Ampasilava	-22.1189	43.2477	3.31667		AD1814
Ampasilava	-22.1189	43.2477	3.33		AD1816
Ampasilava	-22.1189	43.2477	3.33667		AD1816
Ampasilava	-22.1189	43.2477	3.41		AD1814
Ampasilava	-22.1189	43.2477	3.43		AD1816
Ampasilava	-22.1189	43.2477	3.43667		AD1815
Ampasilava	-22.1189	43.2477	3.43667		AD1816
Ampasilava	-22.1189	43.2477	3.43667		AD1816
Ampasilava	-22.1189	43.2477	3.45333		AD1815
Ampasilava	-22.1189	43.2477	3.46667		AD1816
Ampasilava	-22.1189	43.2477	3.50667		AD1815
Ampasilava	-22.1189	43.2477	3.51		AD1815
Ampasilava	-22.1189	43.2477	3.52333		AD1816
Ampasilava	-22.1189	43.2477	3.52667		AD1815
Ampasilava	-22.1189	43.2477	3.54		AD1816
Ampasilava	-22.1189	43.2477	3.55		AD1816
Ampasilava	-22.1189	43.2477	3.56333		AD1815
Ampasilava	-22.1189	43.2477	3.56667		AD1816
Ampasilava	-22.1189	43.2477	3.56667		AD1816
Ampasilava	-22.1189	43.2477	3.57		AD1816
Ampasilava	-22.1189	43.2477	3.57		AD1816
Ampasilava	-22.1189	43.2477	3.57667		AD1816
Ampasilava	-22.1189	43.2477	3.59		AD1815
Ampasilava	-22.1189	43.2477	3.59		AD1816
Ampasilava	-22.1189	43.2477	3.60333		AD1815
Ampasilava	-22.1189	43.2477	3.60667		AD1815
Ampasilava	-22.1189	43.2477	3.61667		AD1815
Ampasilava	-22.1189	43.2477	3.63333		AD1815
Ampasilava	-22.1189	43.2477	3.65		AD1815
Ampasilava	-22.1189	43.2477	3.66667		AD1816
Ampasilava	-22.1189	43.2477	3.70333		AD1815
Ampasilava	-22.1189	43.2477	3.71667		AD1816
Ampasilava	-22.1189	43.2477	3.72		AD1816
Ampasilava	-22.1189	43.2477	3.72667		AD1815
Ampasilava	-22.1189	43.2477	3.76		AD1816
Ampasilava	-22.1189	43.2477	3.76667		AD1816
Ampasilava	-22.1189	43.2477	3.78333		AD1816
Ampasilava	-22.1189	43.2477	3.83667		AD1816
Ampasilava	-22.1189	43.2477	3.85667		AD1815
Ampasilava	-22.1189	43.2477	3.85667		AD1816
Ampasilava	-22.1189	43.2477	3.86		AD1815
Ampasilava	-22.1189	43.2477	3.88667		AD1815
Ampasilava	-22.1189	43.2477	3.89333		AD1816
Ampasilava	-22.1189	43.2477	3.89667		AD1815
Ampasilava	-22.1189	43.2477	3.91		AD1815
Ampasilava	-22.1189	43.2477	3.93		AD1816
Ampasilava	-22.1189	43.2477	4		AD1816
Ampasilava	-22.1189	43.2477	4.11667		AD1816
Ampasilava	-22.1189	43.2477	4.24333		AD1816
Ampasilava	-22.1189	43.2477	4.69333		AD1815
Nosy mitata	-22.0817	43.2401	0.526667		AD1821
Nosy mitata	-22.0817	43.2401	0.54		AD1821
Nosy mitata	-22.0817	43.2401	0.57		AD1821
Nosy mitata	-22.0817	43.2401	0.593333		AD1821
Andavadoaka	-22.0817	43.2401	0.916667		AD1801
Andavadoaka	-22.0817	43.2401	0.94		AD1802
Andavadoaka	-22.0817	43.2401	0.993333		AD1817
Andavadoaka	-22.0817	43.2401	1		AD1803
Andavadoaka	-22.0817	43.2401	1.01333		AD1802
Andavadoaka	-22.0817	43.2401	1.01333		AD1802
Andavadoaka	-22.0817	43.2401	1.01333		AD1817
Andavadoaka	-22.0817	43.2401	1.01667		AD1801
Andavadoaka	-22.0817	43.2401	1.02333		AD1802
Andavadoaka	-22.0817	43.2401	1.02333		AD1803
Andavadoaka	-22.0817	43.2401	1.02333		AD1817
Andavadoaka	-22.0817	43.2401	1.02333		AD1817
Andavadoaka	-22.0817	43.2401	1.02667		AD1801
Andavadoaka	-22.0817	43.2401	1.02667		AD1817
Andavadoaka	-22.0817	43.2401	1.03667		AD1801
Andavadoaka	-22.0817	43.2401	1.04		AD1817
Andavadoaka	-22.0817	43.2401	1.04		AD1817
Andavadoaka	-22.0817	43.2401	1.04333		AD1817
Andavadoaka	-22.0817	43.2401	1.04333		AD1817
Andavadoaka	-22.0817	43.2401	1.05		AD1817
Andavadoaka	-22.0817	43.2401	1.05333		AD1817
Andavadoaka	-22.0817	43.2401	1.05333		AD1817
Andavadoaka	-22.0817	43.2401	1.05333		AD1817
Andavadoaka	-22.0817	43.2401	1.05667		AD1801
Andavadoaka	-22.0817	43.2401	1.05667		AD1817
Andavadoaka	-22.0817	43.2401	1.05667		AD1817
Andavadoaka	-22.0817	43.2401	1.05667		AD1817
Andavadoaka	-22.0817	43.2401	1.06		AD1817
Andavadoaka	-22.0817	43.2401	1.06		AD1817
Andavadoaka	-22.0817	43.2401	1.06333		AD1801
Andavadoaka	-22.0817	43.2401	1.06333		AD1817
Andavadoaka	-22.0817	43.2401	1.06333		AD1817
Andavadoaka	-22.0817	43.2401	1.06333		AD1817
Andavadoaka	-22.0817	43.2401	1.06667		AD1817
Andavadoaka	-22.0817	43.2401	1.07		AD1801
Andavadoaka	-22.0817	43.2401	1.07		AD1817
Andavadoaka	-22.0817	43.2401	1.07		AD1817
Andavadoaka	-22.0817	43.2401	1.07333		AD1802
Andavadoaka	-22.0817	43.2401	1.07333		AD1817
Andavadoaka	-22.0817	43.2401	1.07333		AD1817
Andavadoaka	-22.0817	43.2401	1.07333		AD1817
Andavadoaka	-22.0817	43.2401	1.07667		AD1802
Andavadoaka	-22.0817	43.2401	1.07667		AD1817
Andavadoaka	-22.0817	43.2401	1.07667		AD1817
Andavadoaka	-22.0817	43.2401	1.08		AD1817
Andavadoaka	-22.0817	43.2401	1.08333		AD1801
Andavadoaka	-22.0817	43.2401	1.08333		AD1817
Andavadoaka	-22.0817	43.2401	1.08667		AD1817
Andavadoaka	-22.0817	43.2401	1.09		AD1817
Andavadoaka	-22.0817	43.2401	1.09333		AD1801
Andavadoaka	-22.0817	43.2401	1.09333		AD1801
Andavadoaka	-22.0817	43.2401	1.09333		AD1801
Andavadoaka	-22.0817	43.2401	1.09333		AD1802
Andavadoaka	-22.0817	43.2401	1.09667		AD1803
Andavadoaka	-22.0817	43.2401	1.1		AD1802
Andavadoaka	-22.0817	43.2401	1.1		AD1802
Andavadoaka	-22.0817	43.2401	1.10333		AD1802
Andavadoaka	-22.0817	43.2401	1.10333		AD1802
Andavadoaka	-22.0817	43.2401	1.10667		AD1801
Andavadoaka	-22.0817	43.2401	1.11		AD1817
Andavadoaka	-22.0817	43.2401	1.11667		AD1817
Andavadoaka	-22.0817	43.2401	1.12		AD1802
Andavadoaka	-22.0817	43.2401	1.12333		AD1802
Andavadoaka	-22.0817	43.2401	1.12667		AD1802
Andavadoaka	-22.0817	43.2401	1.12667		AD1802
Andavadoaka	-22.0817	43.2401	1.12667		AD1817
Andavadoaka	-22.0817	43.2401	1.13		AD1801
Andavadoaka	-22.0817	43.2401	1.14333		AD1801
Andavadoaka	-22.0817	43.2401	1.14333		AD1802
Andavadoaka	-22.0817	43.2401	1.14333		AD1802
Andavadoaka	-22.0817	43.2401	1.14667		AD1801
Andavadoaka	-22.0817	43.2401	1.15		AD1802
Andavadoaka	-22.0817	43.2401	1.16		AD1801
Andavadoaka	-22.0817	43.2401	1.17		AD1801
Andavadoaka	-22.0817	43.2401	1.17		AD1802
Andavadoaka	-22.0817	43.2401	1.17333		AD1802
Andavadoaka	-22.0817	43.2401	1.18		AD1802
Andavadoaka	-22.0817	43.2401	1.19		AD1802
Andavadoaka	-22.0817	43.2401	1.19333		AD1801
Andavadoaka	-22.0817	43.2401	1.19333		AD1802
Andavadoaka	-22.0817	43.2401	1.19333		AD1802
Andavadoaka	-22.0817	43.2401	1.2		AD1802
Andavadoaka	-22.0817	43.2401	1.2		AD1802
Andavadoaka	-22.0817	43.2401	1.20667		AD1802
Andavadoaka	-22.0817	43.2401	1.20667		AD1802
Andavadoaka	-22.0817	43.2401	1.21		AD1802
Andavadoaka	-22.0817	43.2401	1.21333		AD1802
Andavadoaka	-22.0817	43.2401	1.21667		AD1802
Andavadoaka	-22.0817	43.2401	1.22333		AD1802
Andavadoaka	-22.0817	43.2401	1.22333		AD1802
Andavadoaka	-22.0817	43.2401	1.22333		AD1802
Andavadoaka	-22.0817	43.2401	1.22333		AD1802
Andavadoaka	-22.0817	43.2401	1.22667		AD1802
Andavadoaka	-22.0817	43.2401	1.22667		AD1802
Andavadoaka	-22.0817	43.2401	1.22667		AD1802
Andavadoaka	-22.0817	43.2401	1.22667		AD1802
Andavadoaka	-22.0817	43.2401	1.22667		AD1802
Andavadoaka	-22.0817	43.2401	1.22667		AD1802
Andavadoaka	-22.0817	43.2401	1.23		AD1802
Andavadoaka	-22.0817	43.2401	1.23		AD1802
Andavadoaka	-22.0817	43.2401	1.23		AD1802
Andavadoaka	-22.0817	43.2401	1.23		AD1802
Andavadoaka	-22.0817	43.2401	1.23333		AD1802
Andavadoaka	-22.0817	43.2401	1.23333		AD1802
Andavadoaka	-22.0817	43.2401	1.23667		AD1802
Andavadoaka	-22.0817	43.2401	1.23667		AD1802
Andavadoaka	-22.0817	43.2401	1.23667		AD1802
Andavadoaka	-22.0817	43.2401	1.24		AD1802
Andavadoaka	-22.0817	43.2401	1.24		AD1802
Andavadoaka	-22.0817	43.2401	1.24333		AD1801
Andavadoaka	-22.0817	43.2401	1.24333		AD1802
Andavadoaka	-22.0817	43.2401	1.24333		AD1802
Andavadoaka	-22.0817	43.2401	1.24667		AD1802
Andavadoaka	-22.0817	43.2401	1.25333	Tony 2 C6-1-3	AD1746
Andavadoaka	-22.0817	43.2401	1.25333		AD1802
Andavadoaka	-22.0817	43.2401	1.25667		AD1802
Andavadoaka	-22.0817	43.2401	1.26		AD1802
Andavadoaka	-22.0817	43.2401	1.26333		AD1802
Andavadoaka	-22.0817	43.2401	1.26333		AD1802
Andavadoaka	-22.0817	43.2401	1.26667		AD1802
Andavadoaka	-22.0817	43.2401	1.27		AD1802
Andavadoaka	-22.0817	43.2401	1.27		AD1802
Andavadoaka	-22.0817	43.2401	1.27333		AD1802
Andavadoaka	-22.0817	43.2401	1.27667		AD1802
Andavadoaka	-22.0817	43.2401	1.28		AD1802
Andavadoaka	-22.0817	43.2401	1.28333		AD1802
Andavadoaka	-22.0817	43.2401	1.28667		AD1802
Andavadoaka	-22.0817	43.2401	1.29		AD1802
Andavadoaka	-22.0817	43.2401	1.31667		AD1802
Andavadoaka	-22.0817	43.2401	1.33		AD1802
Andavadoaka	-22.0817	43.2401	1.33		AD1802
Andavadoaka	-22.0817	43.2401	2.20667	Tony 2 A9-1-1	AD1742
Nosy betsybuka	-22.0817	43.2401	2.55		AD1820
Nosy betsybuka	-22.0817	43.2401	2.58667		AD1820
Andavadoaka	-22.0817	43.2401	2.60333	Tony 2 A7-1-3	AD1741
Big Dune near lake	-22.0817	43.2401	2.61667	M07-M095	AD2134
Nosy betsybuka	-22.0817	43.2401	2.70667		AD1820
Nosy betsybuka	-22.0817	43.2401	2.72		AD1820
Nosy betsybuka	-22.0817	43.2401	2.75		AD1820
Nosy betsybuka	-22.0817	43.2401	2.75333		AD1820
Andavadoaka	-22.0817	43.2401	2.77		AD1803
Andavadoaka	-22.0817	43.2401	2.78333		AD1810
Nosy betsybuka	-22.0817	43.2401	2.79333		AD1820
Nosy mitata	-22.0817	43.2401	2.81667		AD1818
Andavadoaka	-22.0817	43.2401	2.83667		AD1803
Nosy betsybuka	-22.0817	43.2401	2.84		AD1820
Nosy mitata	-22.0817	43.2401	2.86333		AD1818
Nosy mitata	-22.0817	43.2401	2.87333		AD1818
Andavadoaka	-22.0817	43.2401	2.89333		AD1802
Andavadoaka	-22.0817	43.2401	2.90333		AD1800
Andavadoaka	-22.0817	43.2401	2.92333		AD1803
Ankaranduka	-22.0817	43.2401	2.92333		AD1819
Andavadoaka	-22.0817	43.2401	2.93		AD1797
Andavadoaka	-22.0817	43.2401	2.93		AD1797
Ankaranduka	-22.0817	43.2401	2.94667		AD1819
Andavadoaka	-22.0817	43.2401	2.97		AD1802
Andavadoaka	-22.0817	43.2401	3.01		AD1797
Andavadoaka	-22.0817	43.2401	3.01667		AD1800
Andavadoaka	-22.0817	43.2401	3.02		AD1797
Andavadoaka	-22.0817	43.2401	3.02333		AD1799
Nosy betsybuka	-22.0817	43.2401	3.03		AD1820
Andavadoaka	-22.0817	43.2401	3.05	Tony 2 A1-1-2	AD1738
Andavadoaka	-22.0817	43.2401	3.09		AD1807
Andavadoaka	-22.0817	43.2401	3.1		AD1797
Andavadoaka	-22.0817	43.2401	3.11		AD1797
Nosy betsybuka	-22.0817	43.2401	3.12333		AD1820
Ankaranduka	-22.0817	43.2401	3.15667		AD1819
Andavadoaka	-22.0817	43.2401	3.16333		AD1802
Andavadoaka	-22.0817	43.2401	3.21333	Tony 2 A4-1-2	AD1740
Andavadoaka	-22.0817	43.2401	3.22		AD1802
Ankaranduka	-22.0817	43.2401	3.23		AD1819
Andavadoaka	-22.0817	43.2401	3.25		AD1799
Ankaranduka	-22.0817	43.2401	3.25		AD1819
Nosy betsybuka	-22.0817	43.2401	3.26667		AD1820
Nosy betsybuka	-22.0817	43.2401	3.28333		AD1820
Andavadoaka	-22.0817	43.2401	3.33		AD1810
Andavadoaka	-22.0817	43.2401	3.33333		AD1799
Andavadoaka	-22.0817	43.2401	3.34333		AD1797
Ankaranduka	-22.0817	43.2401	3.37333		AD1819
Nosy betsybuka	-22.0817	43.2401	3.37333		AD1820
Andavadoaka	-22.0817	43.2401	3.38	Tony 2 C8-1-1	AD1747
Andavadoaka	-22.0817	43.2401	3.38667		AD1807
Andavadoaka	-22.0817	43.2401	3.39		AD1802
Andavadoaka	-22.0817	43.2401	3.39667		AD1797
Andavadoaka	-22.0817	43.2401	3.41333	Tony 2 B5-1-1	AD1743
Ankaranduka	-22.0817	43.2401	3.43		AD1819
Andavadoaka	-22.0817	43.2401	3.43667		AD1802
Ankaranduka	-22.0817	43.2401	3.44		AD1819
Nosy betsybuka	-22.0817	43.2401	3.45333		AD1820
Andavadoaka	-22.0817	43.2401	3.48667		AD1802
Andavadoaka	-22.0817	43.2401	3.50333		AD1802
Andavadoaka	-22.0817	43.2401	3.51		AD1799
Andavadoaka	-22.0817	43.2401	3.55333		AD1802
Andavadoaka	-22.0817	43.2401	3.56		AD1802
Andavadoaka	-22.0817	43.2401	3.59667		AD1802
Andavadoaka	-22.0817	43.2401	3.61667		AD1806
Andavadoaka	-22.0817	43.2401	3.65667		AD1802
Andavadoaka	-22.0817	43.2401	3.7		AD1798
Andavadoaka	-22.0817	43.2401	3.70333		AD1800
Andavadoaka	-22.0817	43.2401	3.75	Tony 2 B7-1-1	AD1744
Andavadoaka	-22.0817	43.2401	3.75333		AD1798
Andavadoaka	-22.0817	43.2401	3.75333		AD1802
Ankaranduka	-22.0817	43.2401	3.84333		AD1819
Ankaranduka	-22.0817	43.2401	3.90333		AD1819
Andavadoaka	-22.0817	43.2401	3.94		AD1799
Andavadoaka	-22.0817	43.2401	4.01333	Tony 2 A1-1-3	AD1739
Andavadoaka	-22.0817	43.2401	4.07333		AD1797
Andavadoaka	-22.0817	43.2401	4.09		AD1797
Andavadoaka	-22.0817	43.2401	4.18	Tony 2 C5-1-4	AD1745
Andavadoaka	-22.0817	43.2401	4.21333		AD1800
Andavadoaka	-22.0817	43.2401	4.33		AD1802
Andavadoaka	-22.0812	43.2408	3.07		AD1805
Andavadoaka	-22.0812	43.2408	3.10667		AD1805
Andavadoaka	-22.0812	43.2408	3.13		AD1805
Andavadoaka	-22.0812	43.2408	3.25667		AD1805
Andavadoaka	-22.0812	43.2408	3.31		AD1805
Andavadoaka	-22.0812	43.2408	3.33333		AD1805
Andavadoaka	-22.0812	43.2408	3.34		AD1805
Andavadoaka	-22.0812	43.2408	3.53667		AD1805
Andavadoaka	-22.0812	43.2408	3.62		AD1805
Andavadoaka	-22.0812	43.2408	3.64667		AD1805
Andavadoaka	-22.0812	43.2407	2.96667		AD1804
Andavadoaka	-22.0812	43.2407	3.02		AD1804
Andavadoaka	-22.0812	43.2407	3.07333		AD1804
Andavadoaka	-22.0812	43.2407	3.12		AD1804
Andavadoaka	-22.0812	43.2407	3.18		AD1804
Andavadoaka	-22.0812	43.2407	3.20667		AD1804
Andavadoaka	-22.0812	43.2407	3.24667		AD1804
Andavadoaka	-22.0812	43.2407	3.27		AD1804
Andavadoaka	-22.0812	43.2407	3.30667		AD1804
Andavadoaka	-22.0812	43.2407	3.31		AD1804
Andavadoaka	-22.0812	43.2407	3.37667		AD1804
Andavadoaka	-22.0812	43.2407	3.43333		AD1804
Andavadoaka	-22.0812	43.2407	3.66333		AD1804
Andavadoaka	-22.0812	43.2407	3.74		AD1804
Andavadoaka	-22.0421	43.2427	2.58667		AD1809
Andavadoaka	-22.0421	43.2427	2.94		AD1809
Andavadoaka	-22.0421	43.2427	3.43667		AD1809
Andavadoaka	-22.0421	43.2427	3.45333		AD1809
Andavadoaka	-22.0421	43.2427	3.58		AD1809
Andavadoaka	-22.033	43.2462	0.83		AD1811
Andavadoaka	-22.033	43.2462	0.956667		AD1813
Andavadoaka	-22.033	43.2462	1.05		AD1811
Andavadoaka	-22.033	43.2462	1.05333		AD1811
Andavadoaka	-22.033	43.2462	1.06667		AD1811
Andavadoaka	-22.033	43.2462	1.75333		AD1813
Andavadoaka	-22.033	43.2462	1.93333		AD1811
Andavadoaka	-22.033	43.2462	2.15333		AD1812
Andavadoaka	-22.033	43.2462	2.29333		AD1811
Andavadoaka	-22.033	43.2462	2.4		AD1813
Andavadoaka	-22.033	43.2462	2.47		AD1811
Andavadoaka	-22.033	43.2462	2.48		AD1813
Andavadoaka	-22.033	43.2462	2.49		AD1813
Andavadoaka	-22.033	43.2462	2.53333		AD1813
Andavadoaka	-22.033	43.2462	2.80667		AD1813
Andavadoaka	-22.033	43.2462	2.83		AD1812
Andavadoaka	-22.033	43.2462	2.84667		AD1811
Andavadoaka	-22.033	43.2462	2.88667		AD1813
Andavadoaka	-22.033	43.2462	2.91667		AD1811
Andavadoaka	-22.033	43.2462	2.92		AD1813
Andavadoaka	-22.033	43.2462	2.99		AD1811
Andavadoaka	-22.033	43.2462	3.01		AD1812
Andavadoaka	-22.033	43.2462	3.01333		AD1811
Andavadoaka	-22.033	43.2462	3.01667		AD1811
Andavadoaka	-22.033	43.2462	3.06		AD1811
Andavadoaka	-22.033	43.2462	3.1		AD1813
Andavadoaka	-22.033	43.2462	3.14		AD1813
Andavadoaka	-22.033	43.2462	3.17		AD1811
Andavadoaka	-22.033	43.2462	3.20667		AD1811
Andavadoaka	-22.033	43.2462	3.20667		AD1812
Andavadoaka	-22.033	43.2462	3.21667		AD1812
Andavadoaka	-22.033	43.2462	3.23		AD1813
Andavadoaka	-22.033	43.2462	3.24333		AD1813
Andavadoaka	-22.033	43.2462	3.24667		AD1811
Andavadoaka	-22.033	43.2462	3.25		AD1812
Andavadoaka	-22.033	43.2462	3.25333		AD1811
Andavadoaka	-22.033	43.2462	3.26		AD1811
Andavadoaka	-22.033	43.2462	3.32		AD1813
Andavadoaka	-22.033	43.2462	3.32333		AD1811
Andavadoaka	-22.033	43.2462	3.35		AD1811
Andavadoaka	-22.033	43.2462	3.41		AD1811
Andavadoaka	-22.033	43.2462	3.42		AD1811
Andavadoaka	-22.033	43.2462	3.43333		AD1813
Andavadoaka	-22.033	43.2462	3.47333		AD1811
Andavadoaka	-22.033	43.2462	3.49667		AD1813
Andavadoaka	-22.033	43.2462	3.50333		AD1811
Andavadoaka	-22.033	43.2462	3.52333		AD1813
Andavadoaka	-22.033	43.2462	3.54667		AD1811
Andavadoaka	-22.033	43.2462	3.69		AD1813
Andavadoaka	-22.033	43.2462	3.73333		AD1813
Andavadoaka	-22.033	43.2462	3.93333		AD1813
Andavadoaka	-22.033	43.2462	4.03333		AD1811
Andavadoaka	-22.033	43.2462	4.28667		AD1813
Andavadoaka	-22.0313	43.2472	1.02		AD1808
Andavadoaka	-22.0313	43.2472	1.08333		AD1808
Andavadoaka	-22.0313	43.2472	1.15667		AD1808
Andavadoaka	-22.0313	43.2472	3.40333		AD1808
Andambatity	-22.0194	43.2389	1.08		AD1822
Andambatity	-22.0194	43.2389	2.6		AD1822
Andambatity	-22.0194	43.2389	2.69667		AD1822
Andambatity	-22.0194	43.2389	2.97333		AD1822
Andambatity	-22.0194	43.2389	3.03		AD1822
Andambatity	-22.0194	43.2389	3.09		AD1822
Andambatity	-22.0194	43.2389	3.11667		AD1822
Andambatity	-22.0194	43.2389	3.12		AD1822
Andambatity	-22.0194	43.2389	3.15667		AD1822
Andambatity	-22.0194	43.2389	3.2		AD1822
Andambatity	-22.0194	43.2389	3.28667		AD1822
Andambatity	-22.0194	43.2389	3.44667		AD1822
Andambatity	-22.0194	43.2389	3.5		AD1822
Andambatity	-22.0194	43.2389	3.50333		AD1822
Andambatity	-22.0194	43.2389	3.50333		AD1822
Andambatity	-22.0194	43.2389	3.54		AD1822
Andambatity	-22.0194	43.2389	3.54667		AD1822
Andambatity	-22.0194	43.2389	3.57667		AD1822
Antisirabe	-19.9	47	1.86		AD2666
Antisirabe	-19.9	47	2.14		AD2667
Irodo	-12.6475	49.5395	1.7	M07-M108
Irodo	-12.6468	49.5397	1.2	M07-M107
Irodo	-12.6468	49.5397	1.4	M07-M107
Irodo	-12.6463	49.5389	1.9	M07-M113
Irodo	-12.6462	49.5391	2	M07-M114
Irodo	-12.6462	49.539	2	M07-M111
Irodo	-12.6461	49.5391	1.6	M07-M112
Irodo	-12.6461	49.5391	1.9	M07-M112
Irodo	-12.6446	49.5395	1.9	M07-M117
Irodo	-12.6446	49.5395	1.9	M07-M117
Irodo	-12.6446	49.5395	2	M07-M117
Irodo	-12.6446	49.5391	1.6	M07-M115
Irodo	-12.6446	49.5391	2.3	M07-M115
Irodo	-12.6445	49.5393	1.4	M07-M116
Irodo	-12.6445	49.5393	2	M07-M116
Irodo	-12.6443	49.5394	2.1	M07-M118
Irodo	-12.6443	49.5394	2.1	M07-M118
Irodo	-12.6435	49.5391	1.3	M07-M120
Irodo	-12.6435	49.5391	1.7	M07-M120
Irodo	-12.6435	49.5391	1.8	M07-M120
Irodo	-12.6434	49.5388	1.8	M07-M121
Irodo	-12.6433	49.539	1.8	M07-M122
Irodo	-12.6418	49.5392	1.5	M07-M124
Irodo	-12.6415	49.5391	1.7	M07-M125
Irodo	-12.6415	49.5391	1.8	M07-M125
Irodo	-12.6415	49.5391	1.89	M07-M125	AD2140
Irodo	-12.6415	49.5389	1.5	M07-M126
Irodo	-12.6411	49.5396	1.8	M07-M130
Irodo	-12.6411	49.5396	2	M07-M130
Irodo	-12.641	49.5395	1.9	M07-M127
Irodo	-12.641	49.5395	2	M07-M127
Irodo	-12.641	49.5397	1.1	M07-M131
Irodo	-12.641	49.5397	2	M07-M131
Irodo	-12.641	49.5396	0.5	M07-M129
Irodo	-12.641	49.5396	2	M07-M129
Irodo	-12.641	49.5396	2	M07-M129
Irodo	-12.6409	49.5394	1.6	M07-M128
Irodo	-12.6409	49.5394	2	M07-M128
Irodo	-12.6409	49.5394	2	M07-M128
Irodo	-12.6409	49.5394	2.2	M07-M128
Irodo	-12.6377	49.5403	1.7	M07-M133
Irodo	-12.6377	49.5403	1.8	M07-M132
Irodo	-12.6377	49.5403	1.9	M07-M132
Irodo	-12.6377	49.5403	2	M07-M132
Irodo	-12.6363	49.5409	2.1	M07-M134
Irodo	-12.636	49.5409	1.7	M07-M135
Irodo	-12.636	49.5409	2	M07-M135
Irodo	-12.6359	49.5408	2	M07-M136
Irodo	-12.6355	49.541	2.2	M07-M137
Irodo	-12.6355	49.541	2.2	M07-M137
Irodo	-12.6355	49.541	2.2	M07-M137
Irodo	-12.6351	49.5411	2	M07-M139
Irodo	-12.635	49.541	1.9	M07-M138
Irodo	-12.635	49.541	2	M07-M138
Irodo	-12.635	49.541	2	M07-M138
Irodo	-12.634	49.5413	2.1	M07-M141
Irodo	-12.634	49.5413	2.20667	M07-M141 12205A	AD1290
Irodo	-12.634	49.5414	2	M07-M140
Irodo	-12.634	49.5414	2.1	M07-M140
Irodo	-12.6322	49.5423	2	M07-M144
Irodo	-12.6322	49.5423	2.2	M07-M144
Irodo	-12.6321	49.5422	2	M07-M143
Irodo	-12.6321	49.5422	2	M07-M143
Irodo	-12.6321	49.5422	2.3	M07-M143
Irodo	-12.632	49.5425	1.6	M07-M142
Irodo	-12.632	49.5425	1.9	M07-M142
Irodo	-12.6319	49.5422	2.1	M07-M145
Irodo	-12.6319	49.5422	2.1	M07-M145
Irodo	-12.6319	49.5423	2	M07-M146
Irodo	-12.6319	49.5425	2.1	M07-M149
Irodo	-12.6318	49.5423	1.8	M07-M147
Irodo	-12.6318	49.5423	1.9	M07-M147
Irodo	-12.6318	49.5423	2	M07-M147
Irodo	-12.6318	49.5425	2.3	M07-M148
Irodo	-12.6318	49.5425	2.4	M07-M148
Irodo	-12.6314	49.5428	1.9	M07-M150
Irodo	-12.6314	49.5428	2.3	M07-M150
Irodo	-12.6311	49.5429	1.7	M07-M151
Irodo	-12.6311	49.5429	1.8	M07-M151
Isle E of Ambolobozokely	-12.4541	49.562	1.8	M07-M155
Isle E of Ambolobozokely	-12.4541	49.562	2.1	M07-M155
Isle E of Ambolobozokely	-12.4541	49.5618	1.4	M07-M154
Isle E of Ambolobozokely	-12.4541	49.5618	1.9	M07-M154
Isle E of Ambolobozokely	-12.4541	49.5618	2.1	M07-M154
Isle E of Ambolobozokely	-12.4527	49.5614	1.8	M07-M156
Isle E of Ambolobozokely	-12.4525	49.5617	1.6	M07-M157
Isle E of Ambolobozokely	-12.4525	49.5617	1.9	M07-M157
Isle E of Ambolobozokely	-12.4525	49.5617	2.1	M07-M157
Isle E of Ambolobozokely	-12.4525	49.5617	2.3	M07-M157
Isle E of Ambolobozokely	-12.4524	49.5617	1.7	M07-M158
Isle E of Ambolobozokely	-12.4524	49.5617	2	M07-M158
Isle E of Ambolobozokely	-12.4524	49.5616	1.8	M07-M160
Isle E of Ambolobozokely	-12.4524	49.5616	1.9	M07-M160
Isle E of Ambolobozokely	-12.4524	49.5616	2.1	M07-M160
Isle E of Ambolobozokely	-12.4524	49.5617	1.6	M07-M159
Isle E of Ambolobozokely	-12.4524	49.5617	2	M07-M159
Isle E of Ambolobozokely	-12.4523	49.5609	0.5	M07-M163
Isle E of Ambolobozokely	-12.4523	49.5609	1.9	M07-M163
Isle E of Ambolobozokely	-12.4523	49.5609	2	M07-M163
Isle E of Ambolobozokely	-12.4523	49.5609	1.5	M07-M162
Isle E of Ambolobozokely	-12.4523	49.5609	1.5	M07-M162
Isle E of Ambolobozokely	-12.4523	49.5609	2	M07-M162
Isle E of Ambolobozokely	-12.4522	49.5609	0.6	M07-M161
Isle E of Ambolobozokely	-12.4522	49.5609	1.5	M07-M161
Isle E of Ambolobozokely	-12.4522	49.5609	1.8	M07-M161
Isle E of Ambolobozokely	-12.4521	49.5614	1.8	M07-M164
Isle E of Ambolobozokely	-12.4505	49.5613	2	M07-M170
Isle E of Ambolobozokely	-12.4505	49.5613	2.1	M07-M170
Isle E of Ambolobozokely	-12.4504	49.5614	2.1	M07-M171
Isle E of Ambolobozokely	-12.4504	49.5614	2.2	M07-M171
Isle E of Ambolobozokely	-12.4503	49.5612	1.7	M07-M169
Isle E of Ambolobozokely	-12.4503	49.5612	2	M07-M169
Isle E of Ambolobozokely	-12.4503	49.5611	1.8	M07-M168
Isle E of Ambolobozokely	-12.4503	49.5611	1.9	M07-M168
Isle E of Ambolobozokely	-12.4503	49.5611	1.8	M07-M166
Isle E of Ambolobozokely	-12.4503	49.5611	2.2	M07-M166
Isle E of Ambolobozokely	-12.4503	49.5611	2.2	M07-M166
Isle E of Ambolobozokely	-12.4502	49.561	1.9	M07-M165
Isle E of Ambolobozokely	-12.4502	49.561	2.3	M07-M165
Isle E of Ambolobozokely	-12.4502	49.561	2.3	M07-M165
Isle E of Ambolobozokely	-12.4501	49.5611	1.8	M07-M167
Isle E of Ambolobozokely	-12.4501	49.5611	2.1	M07-M167 12178C	AD1295
Isle E of Ambolobozokely	-12.4501	49.5611	2.2	M07-M167
Isle E of Ambolobozokely	-12.4482	49.5623	2	M07-M178
Isle E of Ambolobozokely	-12.4482	49.5623	2.1	M07-M178
Isle E of Ambolobozokely	-12.4482	49.5623	2.1	M07-M178
Isle E of Ambolobozokely	-12.4482	49.5623	1.9	M07-M177
Isle E of Ambolobozokely	-12.4482	49.5623	2.1	M07-M177
Isle E of Ambolobozokely	-12.4481	49.5622	2.2	M07-M179
Isle E of Ambolobozokely	-12.4481	49.5622	2.5	M07-M179
Isle E of Ambolobozokely	-12.4479	49.5621	2.1	M07-M173
Isle E of Ambolobozokely	-12.4479	49.5621	2.4	M07-M173
Isle E of Ambolobozokely	-12.4479	49.5621	2.4	M07-M173
Isle E of Ambolobozokely	-12.4478	49.5622	2.2	M07-M172
Isle E of Ambolobozokely	-12.4475	49.5622	2.1	M07-M186
Isle E of Ambolobozokely	-12.4475	49.5617	1.6	M07-M180
Isle E of Ambolobozokely	-12.4475	49.5617	1.9	M07-M180
Isle E of Ambolobozokely	-12.4475	49.5621	2.1	M07-M187
Isle E of Ambolobozokely	-12.4475	49.5621	2.1	M07-M187
Isle E of Ambolobozokely	-12.4475	49.5616	1.7	M07-M183
Isle E of Ambolobozokely	-12.4475	49.5616	1.8	M07-M183
Isle E of Ambolobozokely	-12.4473	49.5617	2.1	M07-M184
Isle E of Ambolobozokely	-12.4473	49.5617	2.1	M07-M184
Isle E of Ambolobozokely	-12.4472	49.5613	1.9	M07-M189
Isle E of Ambolobozokely	-12.4472	49.5613	2	M07-M189
Isle E of Ambolobozokely	-12.4472	49.5615	1.8	M07-M188
Isle E of Ambolobozokely	-12.4471	49.5612	2	M07-M190
Isle E of Ambolobozokely	-12.4471	49.5614	1.9	M07-M191
Isle E of Ambolobozokely	-12.4471	49.5614	2.2	M07-M191
Isle E of Ambolobozokely	-12.4295	49.5561	1.8	M07-M192
Isle E of Ambolobozokely	-12.4295	49.5561	2	M07-M192
Isle E of Ambolobozokely	-12.4295	49.5561	2.19333	M07-M192 12156A	AD1292
Isle E of Ambolobozokely	-12.4295	49.5561	2.2	M07-M192
Isle E of Ambolobozokely	-12.4293	49.556	2	M07-M193
Isle E of Ambolobozokely	-12.4292	49.5559	2	M07-M194
Isle E of Ambolobozokely	-12.4292	49.5559	2.2	M07-M194
Isle E of Ambolobozokely	-12.4291	49.5558	2.2	M07-M195
Isle E of Ambolobozokely	-12.4291	49.5558	2.5	M07-M195
Isle E of Ambolobozokely	-12.4291	49.556	2.4	M07-M197
Isle E of Ambolobozokely	-12.429	49.556	2.6	M07-M196
Isle E of Ambolobozokely	-12.4282	49.5557	2	M07-M204
Isle E of Ambolobozokely	-12.4282	49.5557	2	M07-M204
Isle E of Ambolobozokely	-12.4282	49.5561	2.3	M07-M198
Isle E of Ambolobozokely	-12.4281	49.5556	2	M07-M203
Isle E of Ambolobozokely	-12.4281	49.5561	1.88333	M07-M199 AAL 12149B	AD1286
Isle E of Ambolobozokely	-12.4281	49.5561	1.9	M07-M199
Isle E of Ambolobozokely	-12.4281	49.5561	1.94667	M07-M199 AAL 12149A	AD1293
Isle E of Ambolobozokely	-12.4281	49.5561	2	M07-M199
Isle E of Ambolobozokely	-12.4279	49.5559	1.8	M07-M201
Isle E of Ambolobozokely	-12.4279	49.5559	2	M07-M201
Isle E of Ambolobozokely	-12.4279	49.5559	2.2	M07-M201
Isle E of Ambolobozokely	-12.4278	49.5558	1.8	M07-M202
Isle E of Ambolobozokely	-12.4278	49.5558	1.88667	M07-M202 12146A	AD1289
Isle E of Ambolobozokely	-12.4278	49.5558	2.2	M07-M202
Isle E of Ambolobozokely	-12.4278	49.556	2.1	M07-M205
E of Ramena Beach	-12.2584	49.3952	2.3	M07-M213
E of Ramena Beach	-12.2584	49.3952	2.3	M07-M213
E of Ramena Beach	-12.2581	49.3924	1.75	M07-M218 12078A	AD1288
E of Ramena Beach	-12.2581	49.3924	1.8	M07-M218
E of Ramena Beach	-12.2581	49.3924	1.8	M07-M218
E of Ramena Beach	-12.2581	49.3924	1.90333	M07-M218 12078C	AD281
E of Ramena Beach	-12.2581	49.3924	2.06	M07-M218 12078D	AD1287
E of Ramena Beach	-12.2581	49.3924	2.1	M07-M218
E of Ramena Beach	-12.2581	49.3924	2.1	M07-M218
E of Ramena Beach	-12.2562	49.3952	0.7	M07-M215
E of Ramena Beach	-12.2562	49.3952	0.7	M07-M215
E of Ramena Beach	-12.2562	49.3952	2	M07-M215
E of Ramena Beach	-12.2562	49.3952	2.2	M07-M215
E of Ramena Beach	-12.2562	49.3952	2.5	M07-M215
E of Ramena Beach	-12.256	49.3952	2.1	M07-M216
E of Ramena Beach	-12.256	49.3952	2.2	M07-M216
E of Ramena Beach	-12.256	49.3952	2.4	M07-M216
E of Ramena Beach	-12.2559	49.3953	2.1	M07-M217
E of Ramena Beach	-12.2559	49.3953	2.2	M07-M217
E of Ramena Beach	-12.2559	49.3953	2.69	M07-M217	AD2139
E of Ramena Beach	-12.2559	49.3953	2.7	M07-M217
E of Ramena Beach	-12.2423	49.3829	1.9	M07-M211
E of Ramena Beach	-12.2423	49.3829	2	M07-M211

## Sheet: Supplementary Data 3
Supplementary Data 3 | Radiocarbon dated eggshell specimens. AI refers to amino acid racemation Ile ratio.
Field ID			aDNA lab ID	DNA extraction ID	Radiocarbon lab ID	Comment	Locality	Latitude	Longitude	Thickness (mm)	AI1	AI2	14C (yr BP) ±		calBP	± 1 Sigma
Chantal 2	11730	A	AD1662	MB2170, MB3024	CURL-9015	Buried in cave	Segeny	-23.5488	43.7735	3.9	0.035	NA	1855	12	1734	20
Chantal 3	11731	A	AD1663	MB2171, MB3025	CURL-9016	Buried in cave	Segeny	-23.5488	43.7735	2.7	0.036	NA	1785	15	1652	44
Chantal 3	11732	A			CURL-19084		Segeny	-23.5488	43.7735	1.2	0.039	NA	1680	20	1543	27
M06-M020	11659	A			CURL-19122		Talaky	-25.4597	45.6904	1.1	0.052	0.051	1560	20	1392	23
M06-M021	11660	A	AD1664	MB2184, MB3026	CURL-8935		Talaky	-25.4598	45.6906	3.4	0.045	0.047	1495	15	1336	20
M06-M025	11665	A	AD1665	MB2172, +	CURL-8936		Talaky	-25.4618	45.7024	3.7	0.046	0.045	1305	15	1228	43
M06-M028	11672	A	AD1666	MB2173, MB2316, MB2326, MB2430, +	CURL-18163	Excavated	Talaky	-25.4625	45.7008	4	NA	NA	1330	20	1230	45
M06-M081	11650	A	AD1667		NA	Date calculated based on A/I (the average of column L and M): 14C age = 25520*A/I R2=0.963	Talaky	-25.4558	45.72	3.5	0.048	0.048	1225	245	1136	265
M06-M169	11614	A			CURL-8855	Water hole	Itampolo	-24.6943	43.9414	3.8	0.136	0.136	3471	15	3694	87
M06-M170	11615	A	AD1668	MB2186, MB2619, MB3218	CURL-8856	Water hole	Itampolo	-24.6948	43.9412	3.6	0.07	0.07	1290	15	1165	76
M06-M172	11626	A	AD1669		NA	Date calculated based on A/I (the average of column L and M): 14C age = 25520*A/I R2=0.963	Itampolo	-24.6957	43.9402	4	0.071	0.071	1812	362	1644	360
M06-M194	11692	A	AD1670		NA	Date calculated based on A/I (the average of column L and M): 14C age = 25520*A/I R2=0.963	Itampolo	-24.5976	43.9114	3.7	0.059	0.059	1506	301	1336	300
M06-M296	11635	A	AD1671		NA	Date calculated based on A/I (the average of column L and M): 14C age = 25520*A/I R2=0.963	Ifaty	-22.9837	43.4896	1	0.076	NA	1940	388	1854	390
M07-M016	12236	B	AD1673		NA		Ambovombe Depression	-25.07	46	3.6	0.039	0.039	1500	500	1287	9.5
M07-M016	12236	A	AD1672	MB2189	CURL-10078		Ambovombe Depression	-25.0714	46.0056	3.6	0.034	0.035	1345	15	1219	47
M07-M040	12313	A	AD1674	MB2191, MB2623	CURL-10075		Coast S of Ambovombe	-25.201	46.274	1.6	0.043	0.044	1515	15	1347	26
M07-M041	12316	A			CURL-19086		Coast S of Ambovombe	-25.201	46.2737	0.9	0.047	0.049	1405	15	1288	10
M07-M095	12322	C	AD280	MB547, MB575, MB3001	CURL-10076		Big dune near lake	-25.1493	46.4751	3.33	0.072	0.068	1830	15	1710	47
M07-M178	12168	A			CURL-10074		Isle E of Ambolobozokely	-12.4482	49.5623	2.1	0.274	0.276	6190	15	7058	22
M07-M218	12078	C			CURL-10077		E of Ramena Beach	-12.2581	49.3924	2.1	0.055	0.056	1460	15	1311	22
TONY2 A1-1-3			AD1739	MB3222	OxA-34216	This sample was not directly dated but was in the same depositional context as another (TONY2B8-1-1), which was directly dated. They can be inferred to be the same age.	Lakatom-Bato Tony	-22.0817	43.2415	4.01			2004	37	2001-1832

## Sheet: Supplementary Data 4
Supplementary Data 4a | Summary table of the reads lost during quality control, the number of reads mapped and their statistics, and the average coverage of the mitochondrial genome across the number of base-pairs retrieved for each sample.
Samples highlighted grey are considered partial mitogenomes.
aDNA Lab ID	Extraction ID	Remapped Avian Reads						Total bases (bp)
		Total # Sequences	Mean length (bp)	Maximum length (bp)	Average coverage (X)	Total bp	Ambiguous bases (N or ?)
AD1666	MB2173, MB2616, MB2771, MB2777	20473	55.4	148	67.4	16730	95	16635
AD1665	MB2618, MB2772, MB2778	3895	48.7	149	11.3	16728	504	16224
AD2137	MB2987	1925	50.2	123	5.8	16730	1893	14837
AD2110	MB2973	21136	52.6	148	66.5	16728	68	16660
AD2135	MB2986	4132	49.5	129	12.2	16718	517	16201
AD2125	MB2988	3880	49.3	148	11.4	16729	761	15968
AD1293	MB2997	8613	53	149	27.3	16727	152	16575
AD276	MB3004	17693	49.7	131	52.6	16727	37	16690
AD1288	MB3011	9458	56	150	31.7	16727	158	16569
AD1664	MB3026	9380	51.6	149	29	16716	205	16511
AD2113	MB2980	1330	48	130	3.8	16733	3590	13143
AD2127	MB2990	3052	47.4	105	8.6	16728	1035	15693
AD2139	MB2998	2619	47.7	118	7.5	16728	1829	14899
AD1663	MB3025	624	54.1	150	2	16741	7999	8742
AD1662	MB3024	19420	57.7	150	67	16716	86	16630
AD1669	MB3219	889	48.8	133	2.6	16741	6375	10366
AD1670	MB3220	5830	48.1	122	16.8	16723	709	16014
AD1671	MB3221	1038	44.2	106	2.7	16740	6567	10173
AD1739	MB3222	2584	45.4	101	7	16733	2131	14602
AD2409	MB3258	2545	47.7	97	7.2	16719	1983	14736
AD2667	MB3757	26410				16740	10	16730
	Average	7948.86	50.255	131.8	22.02	16728.7	1834.7	14980.9
Supplementary Data 4b | Summary table of the reads lost during quality control, the number of reads mapped and their statistics, and the average coverage of the mitochondrial genome across the number of base-pairs retrieved for each library, including those that were excluded from subsequent analysis due to poor quality.
Locality	Latitude	Longitude	Thickness	AI	Estimated age 14C (yBP)	Type	Run	Field ID	aDNA Lab ID	Extract	Passed QC		Unique Sequences	Chimeras		Final total	Mapped Reads					Remapped Avian Reads
			(mm)								# Sequences	%		# Sequences	%		Total	Avian	% Endogenous Mt	Palaeognath		# Sequences	Mean length (bp)	Maximum length (bp)	Average coverage (X)	Total bp	Fold enrichment
Talaky	-25.4	45.7	4.12	0.045	1330 +/- 20	Shotgun	NSRUN_5	M06-M028	AD1666	MB2616	3452955	83.2893	3095302	1742	0.1	2868569	2422	1797	0.0626445	825		1781	52.1	145	5.5	14648	NA
Talaky	-25.2	45.7	3.7	0.0455	1305 +/- 15	Shotgun	NSRUN_5	M06-M025	AD1665	MB2618	5156119	84.8412				3787291	157	80	0.00211233	35		18	41.8	57	0.1	217	NA
Talaky	-25.4	45.7	4.12	0.045	1330 +/- 20	Shotgun	NSRUN_5	M06-M028	AD1666	MB2771	4605860	87.8155	4207836			3909059	2283	1589	0.0406492	678		1565	46.6	133	4.3	12924	NA
Talaky	-25.2	45.7	3.7	0.0455	1305 +/- 15	Shotgun	NSRUN_5	M06-M025	AD1665	MB2772	4443351	94.2156	4101141	1684	0	3831968	130	41	0.00106995	19		7	47.1	68	0.8	123	NA
Talaky	-25.4	45.7	4.12	0.045	1330 +/- 20	Shotgun	NSRUN_5	M06-M028	AD1666	MB2777	4858458	92.722	4277995	1702	0	3952746	3331	2466	0.062387	1145		2454	51.8	149	7.6	15206	NA
Talaky	-25.2	45.7	3.7	0.0455	1305 +/- 15	Shotgun	NSRUN_5	M06-M025	AD1665	MB2778	4281564	91.9817	3795659	1829	0	3528398	170	113	0.00320259	54		34	48	79	0.3	1522	NA
NA	NA	NA	NA	NA	NA	Shotgun	NSRUN_5	NA	NA	NTC	2035	53.6515		0	0	1756	0	0	0	0		0	0	0	0	0	NA
Talaky	-25.4	45.7	4.12	0.045	1330 +/- 20	Capture	NSRUN_7	M06-M028	AD1666	MB2777	1504535	69.2487	763592	153	0	708021	136258	96651	13.6509	42164		96547	50.1	150	287.4	16740	217.809
Talaky	-25.2	45.7	3.7	0.0455	1305 +/- 15	Capture	NSRUN_7	M06-M025	AD1665	MB2778	24168733	68.9998	2598687	193	0	2352672	93889	62059	2.63781	25271		61790	49.3	150	181.7	16555	822.65
Itampolo	-24.7	43.9	1.9	0.0955		Shotgun	NSRUN_8	M06-M164	AD2121	MB2968	13523067	72.8628	12468538	10436	0.1	11582619	247	11	9.49699e-05	0		0	0	0	0	0	NA
Coast S. Ambovombe	-25.2	46.3	0.9	0.053		Shotgun	NSRUN_8	M07-M041	AD2110	MB2973	13162365	68.9855	12354680	7020	0.1	11533668	3963	3460	0.0299991	2745		3441	43.7	119	9	15485	NA
Faux cap	-25.6	45.5	2.97	0.0615		Shotgun	NSRUN_8	M06-M112	AD2135	MB2986	13190412	71.5984	11882045	12222	0.1	11085650	855	525	0.00473585	221		453	44.3	86	1.3	5966	NA
Cap St. Marie	-25.6	45.1	1.14	0.06		Shotgun	NSRUN_8	M06-M089	AD2125	MB2988	12658469	70.9354	11380458	10420	0.1	10669380	785	500	0.00468631	379		369	45.4	94	1.1	5293	NA
Isle E. Ambolobozokely	-12.4	49.6	1.94	0.0605		Shotgun	NSRUN_8	M07-M199	AD1293	MB2997	5670894	69.1099	4760022	3986	0.1	4416754	2641	1838	0.0416143	778		1814	46.9	116	5.1	13489	NA
Talaky	-25.4	45.7	1<x<3			Shotgun	NSRUN_8	MAD97-26	AD276	MB3004	13985483	69.0766	12651673	13711	0.1	11742449	4853	4217	0.0359124	3325		4203	42.8	121	10.7	15872	NA
E. Ramena Beach	-12.3	49.4	1.75	0.061		Shotgun	NSRUN_8	M07-M218	AD1288	MB3011	12565483	71.7402	10532736	11964	0.1	9738496	3131	2209	0.0226832	943		2195	48.9	150	6.4	14640	NA
Talaky	-25.4	45.7	3.4	0.045		Shotgun	NSRUN_8	M06-M021	AD1664	MB3026	13071267	79.8048	10505997	4751	0	9684598	903	632	0.00652583	259		583	46.5	103	1.7	10000	NA
Itampolo	-24.7	43.9	1.9	0.0955		Capture	NSRUN_9	M06-M164	AD2121	MB2968	6615848	42.6505				1642494	1568	723	0.0440184	236		701	47.4	104	2	4630	NA
Coast S. Ambovombe	-25.2	46.3	0.9	0.053		Capture	NSRUN_9	M07-M041	AD2110	MB2973	5373385	43.9568	1501877	365	0	1380408	266166	243369	17.6302	207231		242873	49.5	148	716.8	16681	586.691
Faux cap	-25.6	45.5	2.97	0.0615		Capture	NSRUN_9	M06-M112	AD2135	MB2986	7039834	44.4635	1519315	170	0	1374941	75571	52473	3.81638	23447		52249	49.9	129	155.5	16458	804.849
Isle E. Ambolobozokely	-12.4	49.6	1.94	0.0605		Capture	NSRUN_9	M07-M167	AD2137	MB2987	6924684	44.1121	1744931	374	0	1559914	29677	20266	1.29917	8518		20094	49.6	123	59.5	15629	NA
Cap St. Marie	-25.6	45.1	1.14	0.06		Capture	NSRUN_9	M06-M089	AD2125	MB2988	5245216	41.2994	1415310	354	0	1285139	24173	21734	1.69118	17530		21032	48.9	148	61.3	16187	359.877
Isle E. Ambolobozokely	-12.4	49.6	1.94	0.0605		Capture	NSRUN_9	M07-M199	AD1293	MB2997	8037480	45.4769	1406951	62	0	1247999	268181	191486	15.3434	84615		190976	52.5	150	597.4	16662	367.706
Talaky	-25.4	45.7	1<x<3			Capture	NSRUN_9	MAD97-26	AD276	MB3004	8938658	39.5513	2267640	589	0	2054382	212292	192198	9.35551	161313		191805	48.1	143	549.8	16701	259.509
E. Ramena Beach	-12.3	49.4	1.75	0.061		Capture	NSRUN_9	M07-M218	AD1288	MB3011	6755227	41.5075	1530826	233	0	1368280	158184	114424	8.36262	50679		114287	54	150	367.8	16634	367.67
Talaky	-25.4	45.7	3.4	0.045		Capture	NSRUN_9	M06-M021	AD1664	MB3026	7601289	50.5946	1984179	413	0	1805042	87044	62370	3.45532	26752		62222	50.2	149	185.7	16685	528.484
Isle E. Ambolobozokely	-12.4	49.6	0.6	0.054		Capture	NSRUN_11	M07-M161	AD2107	MB2962	3177264	48.5308	2059364	2507	0.1	1902010	580	494	0.0259725	5		467	51.2	97	1.5	2326	NA
Itampolo	-24.7	43.9	1.51	0.0955		Capture	NSRUN_11	M06-M164	AD2112	MB2975	1992518	39.9245	1255762	1315	0.1	1159805	283	225	0.0193998	52		211	50.4	86	0.6	639	NA
Anakao	-23.7	43.6	1.4	0.069		Capture	NSRUN_11	M06-M229	AD2113	MB2980	1577280	46.8617	1203359	471	0	1107921	8676	7782	0.702397	6338		7628	49	130	22.3	14733	NA
Itampolo	-24.7	43.9	3.15	0.0645		Capture	NSRUN_11	M06-M164	AD2118	MB2982	2406075	41.5459	1332113	1013	0.1	1213509	3501	1051	0.0866083	388		929	50.8	112	2.8	4009	NA
Ifaty	-23.1	43.6	3.5	0.1985		Capture	NSRUN_11	M06-M292	AD2120	MB2984	7071712	50.2818	2671106	2587	0.1	2429357	943	453	0.0186469	57		435	45.6	64	1.2	1370	NA
Anakao	-23.7	43.6	1.2	0.063		Capture	NSRUN_11	M06-M230	AD2127	MB2990	2630174	48.3786	1398560	1104	0.1	1289805	18400	16516	1.2805	13746		16365	48.4	105	47.2	16012	NA
E. Ramena Beach	-12.3	49.4	2.69	0.0905		Capture	NSRUN_11	M07-M217	AD2139	MB2998	3325250	43.779	1651114	1054	0.1	1503687	13314	9375	0.623468	4239		9294	49.1	118	27.2	15263	NA
Segeny	-23.5	43.8	2.7	0.036	1785 +/- 15	Capture	NSRUN_11	CHANTAL3	AD1663	MB3025	3427846	66.1504	1331418	439	0	1207324	9804	7063	0.585013	3275		6997	56.6	150	23.6	11521	NA
Segeny	-23.5	43.8	2.16	0.035	1855 +/- 15	Capture	NSRUN_11	CHANTAL2	AD1662	MB3024	8392843	56.6171	3927547	3169	0.1	3590948	258861	194887	5.42717	92650		194583	55.6	150	643.8	16722	NA
Itampolo	-24.7	43.9	4.04	0.071	2000 +/- 500	Capture	NSRUN_11	M06-M172	AD1669	MB3219	2768328	40.7441	747496	252	0	652715	12190	8023	1.22917	2865		7888	49.6	133	23.3	12883	NA
Itampolo	-24.7	43.9	3.74	0.059	1500 +/- 500	Capture	NSRUN_11	M06-M194	AD1670	MB3220	1811643	35.7526	770115	383	0	702991	41185	28777	4.09351	12839		28561	49.1	122	83.7	16200	NA
Ifaty	-23	43.5	1	0.076	2000 +/- 500	Capture	NSRUN_11	M06-M296	AD1671	MB3221	1543691	24.3091	1088348	704	0.1	999877	4142	3733	0.373346	2908		3593	45.2	106	9.7	11672	NA
Lakatom-Bato Tony	-22.1	43.2	4.01		2004 +/- 37	Capture	NSRUN_11	TONY2 A1-1-3	AD1739	MB3222	1670416	28.7312	743225	614	0.1	675188	18303	12349	1.82897	4741		12134	46.6	101	33.7	15149	NA
Ampasilava	-22.1	43.2	3.46			Capture	NSRUN_11	NA	AD2384	MB3224	2303907	48.6246	956458	675	0.1	870186	490	75	0.00861885	32		35	47.8	73	0.2	592	NA
Nosy Ankarandoha	-22.1	43.2	2.92			Capture	NSRUN_11	NA	AD2394	MB3243	1726932	33.6591	1009079	709	0.1	924430	24	10	0.00108175	6		0	0	0	0	0	NA
Nosy Ankarandoha	-22.1	43.2	1.06			Capture	NSRUN_11	NA	AD2402	MB3251	2331640	42.7623	1328565	1838	0.1	1218798	29	8	0.000656384	3		0	0	0	0	0	NA
Ampasilava	-22.1	43.2	2.95			Capture	NSRUN_11	NA	AD2406	MB3255	2450993	44.6865	740393	151	0	664010	3941	193	0.0290658	143		189	47.8	49	0.5	173	NA
S. Salary	-22.6	43.3	3.5			Capture	NSRUN_11	NA	AD2409	MB3258	2461829	35.2014	1466830	1616	0.1	1343478	11109	7762	0.577754	3227		7614	48.8	97	22.2	15272	NA
Ampasilava	-22.1	43.2	4.11			Capture	NSRUN_11	NA	AD2416	MB3260	3314208	45.2714	1872211	1962	0.1	1712401	119	51	0.00297827	15		47	44.2	51	0.1	163	NA
Andavadoaka	-22	43.2	2.47			Capture	NSRUN_11	NA	AD2418	MB3262	1995105	31.6861	631175	158	0	529678	27	6	0.00113276	0		6	59	59	0	59	NA
Andavadoaka	-22	43.2	1.75			Capture	NSRUN_11	NA	AD2419	MB3263	1692779	27.0548	483501	95	0	399994	9	8	0.00200003	3		1	35	35	0	0	NA
Andavadoaka	-22	43.2	0.95			Capture	NSRUN_11	NA	AD2420	MB3264	2711663	41.1733	1055901	809	0.1	950788	331	232	0.0244008	202		228	37.3	56	0.5	156	NA
Antisirabe	-19.9	47	1.86			Capture	NSRUN_21	NA	AD2666	MB3756	12665252	97.6564	1987798	88833	0.7	1972418	6378	180	0.00912585	27		174	54.1	85	0.6	891	NA
Antisirabe	-19.9	47	2.14			Capture	NSRUN_21	NA	AD2667	MB3757	1299641					668675	662545	27403	4.0981	24287		26410	62.7	136	101	16740	NA
