# Supplementary material for: Molecular exploration of fossil eggshell uncovers hidden lineage of giant extinct bird
Source: Nat Commun. 2023 Feb 28;14:914. doi: 10.1038/s41467-023-36405-3 (PMC9974994; doi:10.1038/s41467-023-36405-3)
Supplement: Supplementary file 5 — Supplementary Data 5 [file 41467_2023_36405_MOESM5_ESM.xlsx]

## Sheet: Within_species
Species	Distance
PTEPE	0.00102131
RHEAM	0.00067227
APTHA	0.00067227
APTMA	0.00296528
APTOW	0.00067227
APTRO	0
CASBE	0
CASCA	0
DRONO	0
DINGI	0.00126233
PACAU	0.00168067
PACEL	0
PACGE	0.0346897
EURCU	0.013632
EMECR	0.00067227
ANODI	0.00450457
Average	0.00390281
	0.390281	%
* EXCLUDING EURCU AND PACGE *
Species	Distance
PTEPE	0.00102131
RHEAM	0.00067227
APTHA	0.00067227
APTMA	0.00296528
APTOW	0.00067227
APTRO	0
CASBE	0
CASCA	0
DRONO	0
DINGI	0.00126233
PACAU	0.00168067
PACEL	0
EMECR	0.00067227
ANODI	0.00450457
Average	0.0010088
	0.10088	%

## Sheet: Between_species_within_genus
Species 1	Species 2	Distance			Genus	Distance	Average within genus
PTEPE	RHEAM	0.073			Rhea	0.073	0.0415264
APTHA	APTMA	0.0732498			Apteryx	0.0504407	4.15264	%
APTHA	APTOW	0.0170179			Casuarius	0.0327894
APTMA	APTOW	0.0740235			Dinornis	0.015959
APTHA	APTRO	0.0598929			Pachyornis	0.0354431
APTMA	APTRO	0.017814
APTOW	APTRO	0.0606462
CASBE	CASCA	0.0327894
DINGI	DINNO	0.015959
PACAU	PACEL	0.0231809
PACAU	PACGE	0.0479483
PACEL	PACGE	0.0352003
	Average	0.0442268
		4.42268	%
* EXCLUDING EURCU AND PACGE *
Species 1	Species 2	Distance			Genus	Distance	Average within genus
PTEPE	RHEAM	0.073			Rhea	0.073	0.039074
APTHA	APTMA	0.0732498			Apteryx	0.0504407	3.9074	%
APTHA	APTOW	0.0170179			Casuarius	0.0327894
APTMA	APTOW	0.0740235			Dinornis	0.015959
APTHA	APTRO	0.0598929			Pachyornis	0.0231809
APTMA	APTRO	0.017814
APTOW	APTRO	0.0606462
CASBE	CASCA	0.0327894
DINGI	DINNO	0.015959
PACAU	PACEL	0.0231809
	Average	0.0447574
		4.47574	%
* EXCLUDING APTERYX *
Species 1	Species 2	Distance			Genus	Distance	Average within genus
PTEPE	RHEAM	0.073			Rhea	0.073	0.0392979
CASBE	CASCA	0.0327894			Casuarius	0.0327894	3.92979	%
DINGI	DINNO	0.015959			Dinornis	0.015959
PACAU	PACEL	0.0231809			Pachyornis	0.0354431
PACAU	PACGE	0.0479483
PACEL	PACGE	0.0352003
	Average	0.038013
		3.8013
			%

## Sheet: Between_genera_within_family
Genus 1	Genus 2	Distance		Family	Distance	Average within family
Anomalopteryx	Emeus	0.0326487		Emeidae	0.0367222	0.037
Anomalopteryx	Euryapteryx	0.0338844				3.7	%
Emeus	Euryapteryx	0.0232399
Anomalopteryx	Pachyornis	0.0509506
Emeus	Pachyornis	0.0423287
Euryapteryx	Pachyornis	0.0372807
	Average	0.0367222
		3.67222	%
* EXCLUDING EURCU AND PACGE *
Genus 1	Genus 2	Distance		Family	Distance	Average within family
Anomylopteryx	Emeus	0.0326487		Emeidae	0.0474278	0.047
Anomylopteryx	Pachyornis	0.0576907				4.7	%
Emeus	Pachyornis	0.051944
	Average	0.0474278
		4.74278	%

## Sheet: Between_families_within_order
Family 1	Family 2	Distance			Order		Average		Average within order
Casuariidae	Dromaiidae	0.128268			Casuariiformes		0.128268		0.0886529
Emeidae	Dinornithidae	0.0503334			Dinornithiiformes		0.0490377		8.86529	%
Emeidae	Megalapterygidae	0.0581494
Dinornithidae	Megalapterygidae	0.0386304
	Average	0.0688453
		6.88453	%
* EXCLUDING EURCU AND PACGE *
Family 1	Family 2	Distance			Order		Average		Average within order
Casuariidae	Dromaiidae	0.128268			Casuariiformes		0.128268		0.0887471
Emeidae	Dinornithidae	0.0516642			Dinornithiiformes		0.0492261		8.87471	%
Emeidae	Megalapterygidae	0.0573836
Dinornithidae	Megalapterygidae	0.0386304
	Average	0.0689866
		6.89866	%

## Sheet: Between_orders
Order 1	Order 2	Distance
Dinornithiformes	Apterygiiformes	0.172175
Dinornithiformes	Casauriiformes	0.168906
Apterygiiformes	Casauriiformes	0.16928
Dinornithiformes	Rheiformes	0.184706
Apterygiiformes	Rheiformes	0.17936
Casauriiformes	Rheiformes	0.199882
Dinornithiformes	Struthoniformes	0.201425
Apterygiiformes	Struthoniformes	0.213105
Casauriiformes	Struthoniformes	0.175503
Rheiformes	Struthoniformes	0.200223
	Average	0.186456
		18.6456	%
* EXCLUDING EURCU AND PACGE *
Order 1	Order 2	Distance
Dinornithiformes	Apterygiiformes	0.171935
Dinornithiformes	Casauriiformes	0.16876
Apterygiiformes	Casauriiformes	0.16928
Dinornithiformes	Rheiformes	0.184375
Apterygiiformes	Rheiformes	0.17936
Casauriiformes	Rheiformes	0.199882
Dinornithiformes	Struthoniformes	0.202492
Apterygiiformes	Struthoniformes	0.213105
Casauriiformes	Struthoniformes	0.175503
Rheiformes	Struthoniformes	0.200223
	Average	0.186492
		18.6492	%

## Sheet: Elephant_Birds
Table. Estimates of Evolutionary Divergence between Sequences
The number of base substitutions per site from between sequences are shown. Analyses were conducted using the Kimura 2-parameter model [1]. The analysis involved 15 nucleotide sequences. Codon positions included were 1st+2nd+3rd+Noncoding. All ambiguous positions were removed for each sequence pair. There were a total of 598 positions in the final dataset. Evolutionary analyses were conducted in …
1. Kimura M. (1980). A simple method for estimating evolutionary rate of base substitutions through comparative studies of nucleotide sequences. Journal of Molecular Evolution 16:111-120.
2. Kumar S., Stecher G., and Tamura K. (2016). MEGA7: Molecular Evolutionary Genetics Analysis version 7.0 for bigger datasets.Molecular Biology and Evolution 33:1870-1874.
Disclaimer: Although utmost care has been taken to ensure the correctness of the caption, the caption text is provided "as is" without any warranty of any kind. Authors advise the user to carefully check the caption prior to its use for any purpose and report any errors or problems to the authors immediately (www.megasoftware.net). In no event shall the authors and their employers be liable for a…
Taxon 1	Taxon 2	Distance
AEPC MT MAY18 3757_{AEPC}	AEPHI MT CONSENSUS 6OCT17_{AEPHI}	0
AEPC MT MAY18 3757_{AEPC}	AEPMA 07AEP05 MT CONSENSUS 6OCT17_{AEPMA}	0.0102044
AEPHI MT CONSENSUS 6OCT17_{AEPHI}	AEPMA 07AEP05 MT CONSENSUS 6OCT17_{AEPMA}	0.0102044
AEPC MT MAY18 3757_{AEPC}	AEPMA 08AEP07 MT CONSENSUS 6OCT17_{AEPMA}	0.0101698
AEPHI MT CONSENSUS 6OCT17_{AEPHI}	AEPMA 08AEP07 MT CONSENSUS 6OCT17_{AEPMA}	0.0101698
AEPMA 07AEP05 MT CONSENSUS 6OCT17_{AEPMA}	AEPMA 08AEP07 MT CONSENSUS 6OCT17_{AEPMA}	0
AEPC MT MAY18 3757_{AEPC}	AEPN 2997 MT CONSENSUS 6OCT17_{AEPN}	0.00168067
AEPHI MT CONSENSUS 6OCT17_{AEPHI}	AEPN 2997 MT CONSENSUS 6OCT17_{AEPN}	0.00168067
AEPMA 07AEP05 MT CONSENSUS 6OCT17_{AEPMA}	AEPN 2997 MT CONSENSUS 6OCT17_{AEPN}	0.00848917
AEPMA 08AEP07 MT CONSENSUS 6OCT17_{AEPMA}	AEPN 2997 MT CONSENSUS 6OCT17_{AEPN}	0.00846044
AEPC MT MAY18 3757_{AEPC}	AEPN 3011 MT CONSENSUS 6OCT17_{AEPN}	0.0016835
AEPHI MT CONSENSUS 6OCT17_{AEPHI}	AEPN 3011 MT CONSENSUS 6OCT17_{AEPN}	0.0016835
AEPMA 07AEP05 MT CONSENSUS 6OCT17_{AEPMA}	AEPN 3011 MT CONSENSUS 6OCT17_{AEPN}	0.00850361
AEPMA 08AEP07 MT CONSENSUS 6OCT17_{AEPMA}	AEPN 3011 MT CONSENSUS 6OCT17_{AEPN}	0.00847478
AEPN 2997 MT CONSENSUS 6OCT17_{AEPN}	AEPN 3011 MT CONSENSUS 6OCT17_{AEPN}	0
AEPC MT MAY18 3757_{AEPC}	AEPS 1666 MT CONSENSUS 6OCT17_{AEPS}	0.0118851
AEPHI MT CONSENSUS 6OCT17_{AEPHI}	AEPS 1666 MT CONSENSUS 6OCT17_{AEPS}	0.0118851
AEPMA 07AEP05 MT CONSENSUS 6OCT17_{AEPMA}	AEPS 1666 MT CONSENSUS 6OCT17_{AEPS}	0.00168634
AEPMA 08AEP07 MT CONSENSUS 6OCT17_{AEPMA}	AEPS 1666 MT CONSENSUS 6OCT17_{AEPS}	0.00168067
AEPN 2997 MT CONSENSUS 6OCT17_{AEPN}	AEPS 1666 MT CONSENSUS 6OCT17_{AEPS}	0.0101698
AEPN 3011 MT CONSENSUS 6OCT17_{AEPN}	AEPS 1666 MT CONSENSUS 6OCT17_{AEPS}	0.0101871
AEPC MT MAY18 3757_{AEPC}	AEPS 3024 MT CONSENSUS 6OCT17_{AEPS}	0.0118851
AEPHI MT CONSENSUS 6OCT17_{AEPHI}	AEPS 3024 MT CONSENSUS 6OCT17_{AEPS}	0.0118851
AEPMA 07AEP05 MT CONSENSUS 6OCT17_{AEPMA}	AEPS 3024 MT CONSENSUS 6OCT17_{AEPS}	0.00168634
AEPMA 08AEP07 MT CONSENSUS 6OCT17_{AEPMA}	AEPS 3024 MT CONSENSUS 6OCT17_{AEPS}	0.00168067
AEPN 2997 MT CONSENSUS 6OCT17_{AEPN}	AEPS 3024 MT CONSENSUS 6OCT17_{AEPS}	0.0101698
AEPN 3011 MT CONSENSUS 6OCT17_{AEPN}	AEPS 3024 MT CONSENSUS 6OCT17_{AEPS}	0.0101871
AEPS 1666 MT CONSENSUS 6OCT17_{AEPS}	AEPS 3024 MT CONSENSUS 6OCT17_{AEPS}	0
AEPC MT MAY18 3757_{AEPC}	AEPS 3026 MT CONSENSUS 6OCT17_{AEPS}	0.0105824
AEPHI MT CONSENSUS 6OCT17_{AEPHI}	AEPS 3026 MT CONSENSUS 6OCT17_{AEPS}	0.0105824
AEPMA 07AEP05 MT CONSENSUS 6OCT17_{AEPMA}	AEPS 3026 MT CONSENSUS 6OCT17_{AEPS}	0
AEPMA 08AEP07 MT CONSENSUS 6OCT17_{AEPMA}	AEPS 3026 MT CONSENSUS 6OCT17_{AEPS}	0
AEPN 2997 MT CONSENSUS 6OCT17_{AEPN}	AEPS 3026 MT CONSENSUS 6OCT17_{AEPS}	0.00880304
AEPN 3011 MT CONSENSUS 6OCT17_{AEPN}	AEPS 3026 MT CONSENSUS 6OCT17_{AEPS}	0.00880304
AEPS 1666 MT CONSENSUS 6OCT17_{AEPS}	AEPS 3026 MT CONSENSUS 6OCT17_{AEPS}	0.00174825
AEPS 3024 MT CONSENSUS 6OCT17_{AEPS}	AEPS 3026 MT CONSENSUS 6OCT17_{AEPS}	0.00174825
AEPC MT MAY18 3757_{AEPC}	MULAG MT CONSENSUS 6OCT17_{MULAG}	0.127689
AEPHI MT CONSENSUS 6OCT17_{AEPHI}	MULAG MT CONSENSUS 6OCT17_{MULAG}	0.127689
AEPMA 07AEP05 MT CONSENSUS 6OCT17_{AEPMA}	MULAG MT CONSENSUS 6OCT17_{MULAG}	0.113373
AEPMA 08AEP07 MT CONSENSUS 6OCT17_{AEPMA}	MULAG MT CONSENSUS 6OCT17_{MULAG}	0.11503
AEPN 2997 MT CONSENSUS 6OCT17_{AEPN}	MULAG MT CONSENSUS 6OCT17_{MULAG}	0.125557
AEPN 3011 MT CONSENSUS 6OCT17_{AEPN}	MULAG MT CONSENSUS 6OCT17_{MULAG}	0.125794
AEPS 1666 MT CONSENSUS 6OCT17_{AEPS}	MULAG MT CONSENSUS 6OCT17_{MULAG}	0.117118
AEPS 3024 MT CONSENSUS 6OCT17_{AEPS}	MULAG MT CONSENSUS 6OCT17_{MULAG}	0.117118
AEPS 3026 MT CONSENSUS 6OCT17_{AEPS}	MULAG MT CONSENSUS 6OCT17_{MULAG}	0.111504
AEPC MT MAY18 3757_{AEPC}	MULS 2973 MT CONSENSUS 6OCT17_{MULS}	0.127689
AEPHI MT CONSENSUS 6OCT17_{AEPHI}	MULS 2973 MT CONSENSUS 6OCT17_{MULS}	0.127689
AEPMA 07AEP05 MT CONSENSUS 6OCT17_{AEPMA}	MULS 2973 MT CONSENSUS 6OCT17_{MULS}	0.113373
AEPMA 08AEP07 MT CONSENSUS 6OCT17_{AEPMA}	MULS 2973 MT CONSENSUS 6OCT17_{MULS}	0.11503
AEPN 2997 MT CONSENSUS 6OCT17_{AEPN}	MULS 2973 MT CONSENSUS 6OCT17_{MULS}	0.125557
AEPN 3011 MT CONSENSUS 6OCT17_{AEPN}	MULS 2973 MT CONSENSUS 6OCT17_{MULS}	0.125794
AEPS 1666 MT CONSENSUS 6OCT17_{AEPS}	MULS 2973 MT CONSENSUS 6OCT17_{MULS}	0.117118
AEPS 3024 MT CONSENSUS 6OCT17_{AEPS}	MULS 2973 MT CONSENSUS 6OCT17_{MULS}	0.117118
AEPS 3026 MT CONSENSUS 6OCT17_{AEPS}	MULS 2973 MT CONSENSUS 6OCT17_{MULS}	0.111504
MULAG MT CONSENSUS 6OCT17_{MULAG}	MULS 2973 MT CONSENSUS 6OCT17_{MULS}	0.00336702
AEPC MT MAY18 3757_{AEPC}	MULS 2988 MT CONSENSUS 6OCT17_{MULS}	0.1239
AEPHI MT CONSENSUS 6OCT17_{AEPHI}	MULS 2988 MT CONSENSUS 6OCT17_{MULS}	0.1239
AEPMA 07AEP05 MT CONSENSUS 6OCT17_{AEPMA}	MULS 2988 MT CONSENSUS 6OCT17_{MULS}	0.109631
AEPMA 08AEP07 MT CONSENSUS 6OCT17_{AEPMA}	MULS 2988 MT CONSENSUS 6OCT17_{MULS}	0.111294
AEPN 2997 MT CONSENSUS 6OCT17_{AEPN}	MULS 2988 MT CONSENSUS 6OCT17_{MULS}	0.121777
AEPN 3011 MT CONSENSUS 6OCT17_{AEPN}	MULS 2988 MT CONSENSUS 6OCT17_{MULS}	0.122006
AEPS 1666 MT CONSENSUS 6OCT17_{AEPS}	MULS 2988 MT CONSENSUS 6OCT17_{MULS}	0.113373
AEPS 3024 MT CONSENSUS 6OCT17_{AEPS}	MULS 2988 MT CONSENSUS 6OCT17_{MULS}	0.113373
AEPS 3026 MT CONSENSUS 6OCT17_{AEPS}	MULS 2988 MT CONSENSUS 6OCT17_{MULS}	0.107635
MULAG MT CONSENSUS 6OCT17_{MULAG}	MULS 2988 MT CONSENSUS 6OCT17_{MULS}	0.00337839
MULS 2973 MT CONSENSUS 6OCT17_{MULS}	MULS 2988 MT CONSENSUS 6OCT17_{MULS}	0.00337839
AEPC MT MAY18 3757_{AEPC}	MULS 2990 MT CONSENSUS 6OCT17_{MULS}	0.126831
AEPHI MT CONSENSUS 6OCT17_{AEPHI}	MULS 2990 MT CONSENSUS 6OCT17_{MULS}	0.126831
AEPMA 07AEP05 MT CONSENSUS 6OCT17_{AEPMA}	MULS 2990 MT CONSENSUS 6OCT17_{MULS}	0.111508
AEPMA 08AEP07 MT CONSENSUS 6OCT17_{AEPMA}	MULS 2990 MT CONSENSUS 6OCT17_{MULS}	0.113286
AEPN 2997 MT CONSENSUS 6OCT17_{AEPN}	MULS 2990 MT CONSENSUS 6OCT17_{MULS}	0.124547
AEPN 3011 MT CONSENSUS 6OCT17_{AEPN}	MULS 2990 MT CONSENSUS 6OCT17_{MULS}	0.124799
AEPS 1666 MT CONSENSUS 6OCT17_{AEPS}	MULS 2990 MT CONSENSUS 6OCT17_{MULS}	0.115518
AEPS 3024 MT CONSENSUS 6OCT17_{AEPS}	MULS 2990 MT CONSENSUS 6OCT17_{MULS}	0.115518
AEPS 3026 MT CONSENSUS 6OCT17_{AEPS}	MULS 2990 MT CONSENSUS 6OCT17_{MULS}	0.109434
MULAG MT CONSENSUS 6OCT17_{MULAG}	MULS 2990 MT CONSENSUS 6OCT17_{MULS}	0.00543484
MULS 2973 MT CONSENSUS 6OCT17_{MULS}	MULS 2990 MT CONSENSUS 6OCT17_{MULS}	0.00180506
MULS 2988 MT CONSENSUS 6OCT17_{MULS}	MULS 2990 MT CONSENSUS 6OCT17_{MULS}	0.0036232
AEPC MT MAY18 3757_{AEPC}	MULS 3004 MT CONSENSUS 6OCT17_{MULS}	0.125557
AEPHI MT CONSENSUS 6OCT17_{AEPHI}	MULS 3004 MT CONSENSUS 6OCT17_{MULS}	0.125557
AEPMA 07AEP05 MT CONSENSUS 6OCT17_{AEPMA}	MULS 3004 MT CONSENSUS 6OCT17_{MULS}	0.111294
AEPMA 08AEP07 MT CONSENSUS 6OCT17_{AEPMA}	MULS 3004 MT CONSENSUS 6OCT17_{MULS}	0.112951
AEPN 2997 MT CONSENSUS 6OCT17_{AEPN}	MULS 3004 MT CONSENSUS 6OCT17_{MULS}	0.123434
AEPN 3011 MT CONSENSUS 6OCT17_{AEPN}	MULS 3004 MT CONSENSUS 6OCT17_{MULS}	0.123666
AEPS 1666 MT CONSENSUS 6OCT17_{AEPS}	MULS 3004 MT CONSENSUS 6OCT17_{MULS}	0.11503
AEPS 3024 MT CONSENSUS 6OCT17_{AEPS}	MULS 3004 MT CONSENSUS 6OCT17_{MULS}	0.11503
AEPS 3026 MT CONSENSUS 6OCT17_{AEPS}	MULS 3004 MT CONSENSUS 6OCT17_{MULS}	0.109358
MULAG MT CONSENSUS 6OCT17_{MULAG}	MULS 3004 MT CONSENSUS 6OCT17_{MULS}	0.00168067
MULS 2973 MT CONSENSUS 6OCT17_{MULS}	MULS 3004 MT CONSENSUS 6OCT17_{MULS}	0.00168067
MULS 2988 MT CONSENSUS 6OCT17_{MULS}	MULS 3004 MT CONSENSUS 6OCT17_{MULS}	0.00168634
MULS 2990 MT CONSENSUS 6OCT17_{MULS}	MULS 3004 MT CONSENSUS 6OCT17_{MULS}	0.00361665
AEPC MT MAY18 3757_{AEPC}	MULSP 07AEP06 MT CONSENSUS 6OCT17_{MULSP}	0.127931
AEPHI MT CONSENSUS 6OCT17_{AEPHI}	MULSP 07AEP06 MT CONSENSUS 6OCT17_{MULSP}	0.127931
AEPMA 07AEP05 MT CONSENSUS 6OCT17_{AEPMA}	MULSP 07AEP06 MT CONSENSUS 6OCT17_{MULSP}	0.113585
AEPMA 08AEP07 MT CONSENSUS 6OCT17_{AEPMA}	MULSP 07AEP06 MT CONSENSUS 6OCT17_{MULSP}	0.115245
AEPN 2997 MT CONSENSUS 6OCT17_{AEPN}	MULSP 07AEP06 MT CONSENSUS 6OCT17_{MULSP}	0.125794
AEPN 3011 MT CONSENSUS 6OCT17_{AEPN}	MULSP 07AEP06 MT CONSENSUS 6OCT17_{MULSP}	0.126032
AEPS 1666 MT CONSENSUS 6OCT17_{AEPS}	MULSP 07AEP06 MT CONSENSUS 6OCT17_{MULSP}	0.117337
AEPS 3024 MT CONSENSUS 6OCT17_{AEPS}	MULSP 07AEP06 MT CONSENSUS 6OCT17_{MULSP}	0.117337
AEPS 3026 MT CONSENSUS 6OCT17_{AEPS}	MULSP 07AEP06 MT CONSENSUS 6OCT17_{MULSP}	0.11172
MULAG MT CONSENSUS 6OCT17_{MULAG}	MULSP 07AEP06 MT CONSENSUS 6OCT17_{MULSP}	0.00337269
MULS 2973 MT CONSENSUS 6OCT17_{MULS}	MULSP 07AEP06 MT CONSENSUS 6OCT17_{MULSP}	0
MULS 2988 MT CONSENSUS 6OCT17_{MULS}	MULSP 07AEP06 MT CONSENSUS 6OCT17_{MULSP}	0.00338411
MULS 2990 MT CONSENSUS 6OCT17_{MULS}	MULSP 07AEP06 MT CONSENSUS 6OCT17_{MULSP}	0.00180832
MULS 3004 MT CONSENSUS 6OCT17_{MULS}	MULSP 07AEP06 MT CONSENSUS 6OCT17_{MULSP}	0.0016835
Table. Estimates of Average Evolutionary Divergence over Sequence Pairs within Groups
The number of base substitutions per site from averaging over all sequence pairs within each group are shown. Analyses were conducted using the Kimura 2-parameter model [1]. The analysis involved 9 nucleotide sequences. Codon positions included were 1st+2nd+3rd+Noncoding. All ambiguous positions were removed for each sequence pair. There were a total of 598 positions in the final dataset. Evoluti…
1. Kimura M. (1980). A simple method for estimating evolutionary rate of base substitutions through comparative studies of nucleotide sequences. Journal of Molecular Evolution 16:111-120.
2. Kumar S., Stecher G., and Tamura K. (2016). MEGA7: Molecular Evolutionary Genetics Analysis version 7.0 for bigger datasets.Molecular Biology and Evolution 33:1870-1874.
Disclaimer: Although utmost care has been taken to ensure the correctness of the caption, the caption text is provided "as is" without any warranty of any kind. Authors advise the user to carefully check the caption prior to its use for any purpose and report any errors or problems to the authors immediately (www.megasoftware.net). In no event shall the authors and their employers be liable for a…
Taxon	Distance
AEPC	NA			AEPC = Central Aepyornis
AEPHI	NA			AEPHI = Aepyornis hildebrandti
AEPMA	0			AEPMA = Aepyornis maximus
AEPN	0			AEPN = Northern Aepyornis
AEPS	0.0011655			AEPS = Southern Aepyornis
Table. Estimates of Evolutionary Divergence over Sequence Pairs between Groups
The number of base substitutions per site from averaging over all sequence pairs between groups are shown. Analyses were conducted using the Kimura 2-parameter model [1]. The analysis involved 9 nucleotide sequences. Codon positions included were 1st+2nd+3rd+Noncoding. All ambiguous positions were removed for each sequence pair. There were a total of 598 positions in the final dataset. Evolutiona…
1. Kimura M. (1980). A simple method for estimating evolutionary rate of base substitutions through comparative studies of nucleotide sequences. Journal of Molecular Evolution 16:111-120.
2. Kumar S., Stecher G., and Tamura K. (2016). MEGA7: Molecular Evolutionary Genetics Analysis version 7.0 for bigger datasets.Molecular Biology and Evolution 33:1870-1874.
Disclaimer: Although utmost care has been taken to ensure the correctness of the caption, the caption text is provided "as is" without any warranty of any kind. Authors advise the user to carefully check the caption prior to its use for any purpose and report any errors or problems to the authors immediately (www.megasoftware.net). In no event shall the authors and their employers be liable for a…
Species 1	Species 2	Distance
AEPC	AEPHI	0
AEPC	AEPMA	0.0101871
AEPHI	AEPMA	0.0101871
AEPC	AEPN	0.00168209
AEPHI	AEPN	0.00168209
AEPMA	AEPN	0.008482
AEPC	AEPS	0.0114509
AEPHI	AEPS	0.0114509
AEPMA	AEPS	0.00112234
AEPN	AEPS	0.00972
Table. Estimates of Average Evolutionary Divergence over Sequence Pairs within Groups
The number of base substitutions per site from averaging over all sequence pairs within each group are shown. Analyses were conducted using the Kimura 2-parameter model [1]. The analysis involved 6 nucleotide sequences. Codon positions included were 1st+2nd+3rd+Noncoding. All ambiguous positions were removed for each sequence pair. There were a total of 598 positions in the final dataset. Evoluti…
1. Kimura M. (1980). A simple method for estimating evolutionary rate of base substitutions through comparative studies of nucleotide sequences. Journal of Molecular Evolution 16:111-120.
2. Kumar S., Stecher G., and Tamura K. (2016). MEGA7: Molecular Evolutionary Genetics Analysis version 7.0 for bigger datasets.Molecular Biology and Evolution 33:1870-1874.
Disclaimer: Although utmost care has been taken to ensure the correctness of the caption, the caption text is provided "as is" without any warranty of any kind. Authors advise the user to carefully check the caption prior to its use for any purpose and report any errors or problems to the authors immediately (www.megasoftware.net). In no event shall the authors and their employers be liable for a…
Taxon	Distance
MULAG	NA			MULAG = Mullerornis agilis syn. Modestus
MULS	0.00263172			MULS = Southern Mullerornis
MULSP	NA			MULSP = Mullerornis sp.
Table. Estimates of Evolutionary Divergence over Sequence Pairs between Groups
The number of base substitutions per site from averaging over all sequence pairs between groups are shown. Analyses were conducted using the Kimura 2-parameter model [1]. The analysis involved 6 nucleotide sequences. Codon positions included were 1st+2nd+3rd+Noncoding. All ambiguous positions were removed for each sequence pair. There were a total of 598 positions in the final dataset. Evolutiona…
1. Kimura M. (1980). A simple method for estimating evolutionary rate of base substitutions through comparative studies of nucleotide sequences. Journal of Molecular Evolution 16:111-120.
2. Kumar S., Stecher G., and Tamura K. (2016). MEGA7: Molecular Evolutionary Genetics Analysis version 7.0 for bigger datasets.Molecular Biology and Evolution 33:1870-1874.
Disclaimer: Although utmost care has been taken to ensure the correctness of the caption, the caption text is provided "as is" without any warranty of any kind. Authors advise the user to carefully check the caption prior to its use for any purpose and report any errors or problems to the authors immediately (www.megasoftware.net). In no event shall the authors and their employers be liable for a…
Species 1	Species 2	Distance
MULAG	MULS	0.00346523
MULAG	MULSP	0.00337269
MULS	MULSP	0.00171898
Table. Estimates of Average Evolutionary Divergence over Sequence Pairs within Groups
The number of base substitutions per site from averaging over all sequence pairs within each group are shown. Analyses were conducted using the Kimura 2-parameter model [1]. The analysis involved 15 nucleotide sequences. Codon positions included were 1st+2nd+3rd+Noncoding. All ambiguous positions were removed for each sequence pair. There were a total of 598 positions in the final dataset. Evolut…
1. Kimura M. (1980). A simple method for estimating evolutionary rate of base substitutions through comparative studies of nucleotide sequences. Journal of Molecular Evolution 16:111-120.
2. Kumar S., Stecher G., and Tamura K. (2016). MEGA7: Molecular Evolutionary Genetics Analysis version 7.0 for bigger datasets.Molecular Biology and Evolution 33:1870-1874.
Disclaimer: Although utmost care has been taken to ensure the correctness of the caption, the caption text is provided "as is" without any warranty of any kind. Authors advise the user to carefully check the caption prior to its use for any purpose and report any errors or problems to the authors immediately (www.megasoftware.net). In no event shall the authors and their employers be liable for a…
Genus	Distance
Aepyornis	0.01
Mullerornis	0.00265999
Table. Estimates of Evolutionary Divergence over Sequence Pairs between Groups
The number of base substitutions per site from averaging over all sequence pairs between groups are shown. Analyses were conducted using the Kimura 2-parameter model [1]. The analysis involved 15 nucleotide sequences. Codon positions included were 1st+2nd+3rd+Noncoding. All ambiguous positions were removed for each sequence pair. There were a total of 598 positions in the final dataset. Evolution…
1. Kimura M. (1980). A simple method for estimating evolutionary rate of base substitutions through comparative studies of nucleotide sequences. Journal of Molecular Evolution 16:111-120.
2. Kumar S., Stecher G., and Tamura K. (2016). MEGA7: Molecular Evolutionary Genetics Analysis version 7.0 for bigger datasets.Molecular Biology and Evolution 33:1870-1874.
Disclaimer: Although utmost care has been taken to ensure the correctness of the caption, the caption text is provided "as is" without any warranty of any kind. Authors advise the user to carefully check the caption prior to its use for any purpose and report any errors or problems to the authors immediately (www.megasoftware.net). In no event shall the authors and their employers be liable for a…
Genus 1	Genus 2	Distance
Aepyornis	Mullerornis	0.11892

## Sheet: Rheas
NOTE: RHEAS BOTH BELONG TO THE GENUS RHEA!
Table. Estimates of Evolutionary Divergence between Sequences
The number of base substitutions per site from between sequences are shown. Analyses were conducted using the Kimura 2-parameter model [1]. The analysis involved 11 nucleotide sequences. Codon positions included were 1st+2nd+3rd+Noncoding. All ambiguous positions were removed for each sequence pair. There were a total of 598 positions in the final dataset. Evolutionary analyses were conducted in …
1. Kimura M. (1980). A simple method for estimating evolutionary rate of base substitutions through comparative studies of nucleotide sequences. Journal of Molecular Evolution 16:111-120.
2. Kumar S., Stecher G., and Tamura K. (2016). MEGA7: Molecular Evolutionary Genetics Analysis version 7.0 for bigger datasets.Molecular Biology and Evolution 33:1870-1874.
Disclaimer: Although utmost care has been taken to ensure the correctness of the caption, the caption text is provided "as is" without any warranty of any kind. Authors advise the user to carefully check the caption prior to its use for any purpose and report any errors or problems to the authors immediately (www.megasoftware.net). In no event shall the authors and their employers be liable for a…
Taxon 1	Taxon 2	Distance
PTEPE AF338709_{PTEPE}	PTEPE JN801970_{PTEPE}	0.0017452
PTEPE AF338709_{PTEPE}	PTEPE JN801971_{PTEPE}	0.00168067
PTEPE JN801970_{PTEPE}	PTEPE JN801971_{PTEPE}	0
PTEPE AF338709_{PTEPE}	PTEPE JN801972_{PTEPE}	0.00168067
PTEPE JN801970_{PTEPE}	PTEPE JN801972_{PTEPE}	0
PTEPE JN801971_{PTEPE}	PTEPE JN801972_{PTEPE}	0
PTEPE AF338709_{PTEPE}	PTEPE NC 002783_{PTEPE}	0
PTEPE JN801970_{PTEPE}	PTEPE NC 002783_{PTEPE}	0.0017452
PTEPE JN801971_{PTEPE}	PTEPE NC 002783_{PTEPE}	0.00168067
PTEPE JN801972_{PTEPE}	PTEPE NC 002783_{PTEPE}	0.00168067
PTEPE AF338709_{PTEPE}	PTEPE NC 002783 (modified)_{PTEPE}	0
PTEPE JN801970_{PTEPE}	PTEPE NC 002783 (modified)_{PTEPE}	0.0017452
PTEPE JN801971_{PTEPE}	PTEPE NC 002783 (modified)_{PTEPE}	0.00168067
PTEPE JN801972_{PTEPE}	PTEPE NC 002783 (modified)_{PTEPE}	0.00168067
PTEPE NC 002783_{PTEPE}	PTEPE NC 002783 (modified)_{PTEPE}	0
PTEPE AF338709_{PTEPE}	RHEAM2 NC 000846 (modified)_{RHEAM}	0.0718162
PTEPE JN801970_{PTEPE}	RHEAM2 NC 000846 (modified)_{RHEAM}	0.074775
PTEPE JN801971_{PTEPE}	RHEAM2 NC 000846 (modified)_{RHEAM}	0.0737505
PTEPE JN801972_{PTEPE}	RHEAM2 NC 000846 (modified)_{RHEAM}	0.0737505
PTEPE NC 002783_{PTEPE}	RHEAM2 NC 000846 (modified)_{RHEAM}	0.0718162
PTEPE NC 002783 (modified)_{PTEPE}	RHEAM2 NC 000846 (modified)_{RHEAM}	0.0718162
PTEPE AF338709_{PTEPE}	RHEAM AF090339 (modified)_{RHEAM}	0.0718162
PTEPE JN801970_{PTEPE}	RHEAM AF090339 (modified)_{RHEAM}	0.074775
PTEPE JN801971_{PTEPE}	RHEAM AF090339 (modified)_{RHEAM}	0.0737505
PTEPE JN801972_{PTEPE}	RHEAM AF090339 (modified)_{RHEAM}	0.0737505
PTEPE NC 002783_{PTEPE}	RHEAM AF090339 (modified)_{RHEAM}	0.0718162
PTEPE NC 002783 (modified)_{PTEPE}	RHEAM AF090339 (modified)_{RHEAM}	0.0718162
RHEAM2 NC 000846 (modified)_{RHEAM}	RHEAM AF090339 (modified)_{RHEAM}	0
PTEPE AF338709_{PTEPE}	RHEAM JN801968_{RHEAM}	0.0698894
PTEPE JN801970_{PTEPE}	RHEAM JN801968_{RHEAM}	0.0727629
PTEPE JN801971_{PTEPE}	RHEAM JN801968_{RHEAM}	0.0718162
PTEPE JN801972_{PTEPE}	RHEAM JN801968_{RHEAM}	0.0718162
PTEPE NC 002783_{PTEPE}	RHEAM JN801968_{RHEAM}	0.0698894
PTEPE NC 002783 (modified)_{PTEPE}	RHEAM JN801968_{RHEAM}	0.0698894
RHEAM2 NC 000846 (modified)_{RHEAM}	RHEAM JN801968_{RHEAM}	0.00168067
RHEAM AF090339 (modified)_{RHEAM}	RHEAM JN801968_{RHEAM}	0.00168067
PTEPE AF338709_{PTEPE}	RHEAM JN801969_{RHEAM}	0.0718162
PTEPE JN801970_{PTEPE}	RHEAM JN801969_{RHEAM}	0.074775
PTEPE JN801971_{PTEPE}	RHEAM JN801969_{RHEAM}	0.0737505
PTEPE JN801972_{PTEPE}	RHEAM JN801969_{RHEAM}	0.0737505
PTEPE NC 002783_{PTEPE}	RHEAM JN801969_{RHEAM}	0.0718162
PTEPE NC 002783 (modified)_{PTEPE}	RHEAM JN801969_{RHEAM}	0.0718162
RHEAM2 NC 000846 (modified)_{RHEAM}	RHEAM JN801969_{RHEAM}	0
RHEAM AF090339 (modified)_{RHEAM}	RHEAM JN801969_{RHEAM}	0
RHEAM JN801968_{RHEAM}	RHEAM JN801969_{RHEAM}	0.00168067
PTEPE AF338709_{PTEPE}	RHEAM Y16884_{RHEAM}	0.0718162
PTEPE JN801970_{PTEPE}	RHEAM Y16884_{RHEAM}	0.074775
PTEPE JN801971_{PTEPE}	RHEAM Y16884_{RHEAM}	0.0737505
PTEPE JN801972_{PTEPE}	RHEAM Y16884_{RHEAM}	0.0737505
PTEPE NC 002783_{PTEPE}	RHEAM Y16884_{RHEAM}	0.0718162
PTEPE NC 002783 (modified)_{PTEPE}	RHEAM Y16884_{RHEAM}	0.0718162
RHEAM2 NC 000846 (modified)_{RHEAM}	RHEAM Y16884_{RHEAM}	0
RHEAM AF090339 (modified)_{RHEAM}	RHEAM Y16884_{RHEAM}	0
RHEAM JN801968_{RHEAM}	RHEAM Y16884_{RHEAM}	0.00168067
RHEAM JN801969_{RHEAM}	RHEAM Y16884_{RHEAM}	0
Table. Estimates of Average Evolutionary Divergence over Sequence Pairs within Groups
The number of base substitutions per site from averaging over all sequence pairs within each group are shown. Analyses were conducted using the Kimura 2-parameter model [1]. The analysis involved 11 nucleotide sequences. Codon positions included were 1st+2nd+3rd+Noncoding. All ambiguous positions were removed for each sequence pair. There were a total of 598 positions in the final dataset. Evolut…
1. Kimura M. (1980). A simple method for estimating evolutionary rate of base substitutions through comparative studies of nucleotide sequences. Journal of Molecular Evolution 16:111-120.
2. Kumar S., Stecher G., and Tamura K. (2016). MEGA7: Molecular Evolutionary Genetics Analysis version 7.0 for bigger datasets.Molecular Biology and Evolution 33:1870-1874.
Disclaimer: Although utmost care has been taken to ensure the correctness of the caption, the caption text is provided "as is" without any warranty of any kind. Authors advise the user to carefully check the caption prior to its use for any purpose and report any errors or problems to the authors immediately (www.megasoftware.net). In no event shall the authors and their employers be liable for a…
Species	Distance
PTEPE	0.00102131
RHEAM	0.00067227
Table. Estimates of Evolutionary Divergence over Sequence Pairs between Groups
The number of base substitutions per site from averaging over all sequence pairs between groups are shown. Analyses were conducted using the Kimura 2-parameter model [1]. The analysis involved 11 nucleotide sequences. Codon positions included were 1st+2nd+3rd+Noncoding. All ambiguous positions were removed for each sequence pair. There were a total of 598 positions in the final dataset. Evolution…
1. Kimura M. (1980). A simple method for estimating evolutionary rate of base substitutions through comparative studies of nucleotide sequences. Journal of Molecular Evolution 16:111-120.
2. Kumar S., Stecher G., and Tamura K. (2016). MEGA7: Molecular Evolutionary Genetics Analysis version 7.0 for bigger datasets.Molecular Biology and Evolution 33:1870-1874.
Disclaimer: Although utmost care has been taken to ensure the correctness of the caption, the caption text is provided "as is" without any warranty of any kind. Authors advise the user to carefully check the caption prior to its use for any purpose and report any errors or problems to the authors immediately (www.megasoftware.net). In no event shall the authors and their employers be liable for a…
Species 1	Species 2	Distance
PTEPE	RHEAM	0.073

## Sheet: Kiwis
Table. Estimates of Evolutionary Divergence between Sequences
The number of base substitutions per site from between sequences are shown. Analyses were conducted using the Kimura 2-parameter model [1]. The analysis involved 27 nucleotide sequences. Codon positions included were 1st+2nd+3rd+Noncoding. All ambiguous positions were removed for each sequence pair. There were a total of 598 positions in the final dataset. Evolutionary analyses were conducted in …
1. Kimura M. (1980). A simple method for estimating evolutionary rate of base substitutions through comparative studies of nucleotide sequences. Journal of Molecular Evolution 16:111-120.
2. Kumar S., Stecher G., and Tamura K. (2016). MEGA7: Molecular Evolutionary Genetics Analysis version 7.0 for bigger datasets.Molecular Biology and Evolution 33:1870-1874.
Disclaimer: Although utmost care has been taken to ensure the correctness of the caption, the caption text is provided "as is" without any warranty of any kind. Authors advise the user to carefully check the caption prior to its use for any purpose and report any errors or problems to the authors immediately (www.megasoftware.net). In no event shall the authors and their employers be liable for a…
Taxon 1	Taxon 2	Distance
APTHA AF338708_{APTHA}	APTHA EU525305_{APTHA}	0.00168067
APTHA AF338708_{APTHA}	APTHA EU525306_{APTHA}	0
APTHA EU525305_{APTHA}	APTHA EU525306_{APTHA}	0.00168067
APTHA AF338708_{APTHA}	APTHA NC 002782 (modified)_{APTHA}	0
APTHA EU525305_{APTHA}	APTHA NC 002782 (modified)_{APTHA}	0.00168067
APTHA EU525306_{APTHA}	APTHA NC 002782 (modified)_{APTHA}	0
APTHA AF338708_{APTHA}	APTHA EU525307_{APTHA}	0
APTHA EU525305_{APTHA}	APTHA EU525307_{APTHA}	0.00168067
APTHA EU525306_{APTHA}	APTHA EU525307_{APTHA}	0
APTHA NC 002782 (modified)_{APTHA}	APTHA EU525307_{APTHA}	0
APTHA AF338708_{APTHA}	APTMA2 KU695537_{APTMA}	0.0678591
APTHA EU525305_{APTHA}	APTMA2 KU695537_{APTMA}	0.0659507
APTHA EU525306_{APTHA}	APTMA2 KU695537_{APTMA}	0.0678591
APTHA NC 002782 (modified)_{APTHA}	APTMA2 KU695537_{APTMA}	0.0678591
APTHA EU525307_{APTHA}	APTMA2 KU695537_{APTMA}	0.0678591
APTHA AF338708_{APTHA}	APTMA AAU76057_{APTMA}	0.0755664
APTHA EU525305_{APTHA}	APTMA AAU76057_{APTMA}	0.0736284
APTHA EU525306_{APTHA}	APTMA AAU76057_{APTMA}	0.0755664
APTHA NC 002782 (modified)_{APTHA}	APTMA AAU76057_{APTMA}	0.0755664
APTHA EU525307_{APTHA}	APTMA AAU76057_{APTMA}	0.0755664
APTMA2 KU695537_{APTMA}	APTMA AAU76057_{APTMA}	0.00675686
APTHA AF338708_{APTHA}	APTMA AY016010 (modified)_{APTMA}	0.0736284
APTHA EU525305_{APTHA}	APTMA AY016010 (modified)_{APTMA}	0.0716979
APTHA EU525306_{APTHA}	APTMA AY016010 (modified)_{APTMA}	0.0736284
APTHA NC 002782 (modified)_{APTHA}	APTMA AY016010 (modified)_{APTMA}	0.0736284
APTHA EU525307_{APTHA}	APTMA AY016010 (modified)_{APTMA}	0.0736284
APTMA2 KU695537_{APTMA}	APTMA AY016010 (modified)_{APTMA}	0.00505907
APTMA AAU76057_{APTMA}	APTMA AY016010 (modified)_{APTMA}	0.00168067
APTHA AF338708_{APTHA}	APTMA EU525308_{APTMA}	0.0716979
APTHA EU525305_{APTHA}	APTMA EU525308_{APTMA}	0.0697748
APTHA EU525306_{APTHA}	APTMA EU525308_{APTMA}	0.0716979
APTHA NC 002782 (modified)_{APTHA}	APTMA EU525308_{APTMA}	0.0716979
APTHA EU525307_{APTHA}	APTMA EU525308_{APTMA}	0.0716979
APTMA2 KU695537_{APTMA}	APTMA EU525308_{APTMA}	0.00336702
APTMA AAU76057_{APTMA}	APTMA EU525308_{APTMA}	0.00336702
APTMA AY016010 (modified)_{APTMA}	APTMA EU525308_{APTMA}	0.00505907
APTHA AF338708_{APTHA}	APTMA EU525309_{APTMA}	0.0755664
APTHA EU525305_{APTHA}	APTMA EU525309_{APTMA}	0.0736284
APTHA EU525306_{APTHA}	APTMA EU525309_{APTMA}	0.0755664
APTHA NC 002782 (modified)_{APTHA}	APTMA EU525309_{APTMA}	0.0755664
APTHA EU525307_{APTHA}	APTMA EU525309_{APTMA}	0.0755664
APTMA2 KU695537_{APTMA}	APTMA EU525309_{APTMA}	0.00675686
APTMA AAU76057_{APTMA}	APTMA EU525309_{APTMA}	0
APTMA AY016010 (modified)_{APTMA}	APTMA EU525309_{APTMA}	0.00168067
APTMA EU525308_{APTMA}	APTMA EU525309_{APTMA}	0.00336702
APTHA AF338708_{APTHA}	APTMA EU525310_{APTMA}	0.0678591
APTHA EU525305_{APTHA}	APTMA EU525310_{APTMA}	0.0659507
APTHA EU525306_{APTHA}	APTMA EU525310_{APTMA}	0.0678591
APTHA NC 002782 (modified)_{APTHA}	APTMA EU525310_{APTMA}	0.0678591
APTHA EU525307_{APTHA}	APTMA EU525310_{APTMA}	0.0678591
APTMA2 KU695537_{APTMA}	APTMA EU525310_{APTMA}	0
APTMA AAU76057_{APTMA}	APTMA EU525310_{APTMA}	0.00675686
APTMA AY016010 (modified)_{APTMA}	APTMA EU525310_{APTMA}	0.00505907
APTMA EU525308_{APTMA}	APTMA EU525310_{APTMA}	0.00336702
APTMA EU525309_{APTMA}	APTMA EU525310_{APTMA}	0.00675686
APTHA AF338708_{APTHA}	APTMA EU525311_{APTMA}	0.0716979
APTHA EU525305_{APTHA}	APTMA EU525311_{APTMA}	0.0697748
APTHA EU525306_{APTHA}	APTMA EU525311_{APTMA}	0.0716979
APTHA NC 002782 (modified)_{APTHA}	APTMA EU525311_{APTMA}	0.0716979
APTHA EU525307_{APTHA}	APTMA EU525311_{APTMA}	0.0716979
APTMA2 KU695537_{APTMA}	APTMA EU525311_{APTMA}	0.00336702
APTMA AAU76057_{APTMA}	APTMA EU525311_{APTMA}	0.00336702
APTMA AY016010 (modified)_{APTMA}	APTMA EU525311_{APTMA}	0.00505907
APTMA EU525308_{APTMA}	APTMA EU525311_{APTMA}	0
APTMA EU525309_{APTMA}	APTMA EU525311_{APTMA}	0.00336702
APTMA EU525310_{APTMA}	APTMA EU525311_{APTMA}	0.00336702
APTHA AF338708_{APTHA}	APTMA EU525312_{APTMA}	0.0736284
APTHA EU525305_{APTHA}	APTMA EU525312_{APTMA}	0.0716979
APTHA EU525306_{APTHA}	APTMA EU525312_{APTMA}	0.0736284
APTHA NC 002782 (modified)_{APTHA}	APTMA EU525312_{APTMA}	0.0736284
APTHA EU525307_{APTHA}	APTMA EU525312_{APTMA}	0.0736284
APTMA2 KU695537_{APTMA}	APTMA EU525312_{APTMA}	0.00505907
APTMA AAU76057_{APTMA}	APTMA EU525312_{APTMA}	0.00505907
APTMA AY016010 (modified)_{APTMA}	APTMA EU525312_{APTMA}	0.00675686
APTMA EU525308_{APTMA}	APTMA EU525312_{APTMA}	0.00168067
APTMA EU525309_{APTMA}	APTMA EU525312_{APTMA}	0.00505907
APTMA EU525310_{APTMA}	APTMA EU525312_{APTMA}	0.00505907
APTMA EU525311_{APTMA}	APTMA EU525312_{APTMA}	0.00168067
APTHA AF338708_{APTHA}	APTMA EU525313_{APTMA}	0.0755664
APTHA EU525305_{APTHA}	APTMA EU525313_{APTMA}	0.0736284
APTHA EU525306_{APTHA}	APTMA EU525313_{APTMA}	0.0755664
APTHA NC 002782 (modified)_{APTHA}	APTMA EU525313_{APTMA}	0.0755664
APTHA EU525307_{APTHA}	APTMA EU525313_{APTMA}	0.0755664
APTMA2 KU695537_{APTMA}	APTMA EU525313_{APTMA}	0.00675686
APTMA AAU76057_{APTMA}	APTMA EU525313_{APTMA}	0
APTMA AY016010 (modified)_{APTMA}	APTMA EU525313_{APTMA}	0.00168067
APTMA EU525308_{APTMA}	APTMA EU525313_{APTMA}	0.00336702
APTMA EU525309_{APTMA}	APTMA EU525313_{APTMA}	0
APTMA EU525310_{APTMA}	APTMA EU525313_{APTMA}	0.00675686
APTMA EU525311_{APTMA}	APTMA EU525313_{APTMA}	0.00336702
APTMA EU525312_{APTMA}	APTMA EU525313_{APTMA}	0.00505907
APTHA AF338708_{APTHA}	APTMA EU525314_{APTMA}	0.0755664
APTHA EU525305_{APTHA}	APTMA EU525314_{APTMA}	0.0736284
APTHA EU525306_{APTHA}	APTMA EU525314_{APTMA}	0.0755664
APTHA NC 002782 (modified)_{APTHA}	APTMA EU525314_{APTMA}	0.0755664
APTHA EU525307_{APTHA}	APTMA EU525314_{APTMA}	0.0755664
APTMA2 KU695537_{APTMA}	APTMA EU525314_{APTMA}	0.00675686
APTMA AAU76057_{APTMA}	APTMA EU525314_{APTMA}	0
APTMA AY016010 (modified)_{APTMA}	APTMA EU525314_{APTMA}	0.00168067
APTMA EU525308_{APTMA}	APTMA EU525314_{APTMA}	0.00336702
APTMA EU525309_{APTMA}	APTMA EU525314_{APTMA}	0
APTMA EU525310_{APTMA}	APTMA EU525314_{APTMA}	0.00675686
APTMA EU525311_{APTMA}	APTMA EU525314_{APTMA}	0.00336702
APTMA EU525312_{APTMA}	APTMA EU525314_{APTMA}	0.00505907
APTMA EU525313_{APTMA}	APTMA EU525314_{APTMA}	0
APTHA AF338708_{APTHA}	APTMA EU525315_{APTMA}	0.0755664
APTHA EU525305_{APTHA}	APTMA EU525315_{APTMA}	0.0736284
APTHA EU525306_{APTHA}	APTMA EU525315_{APTMA}	0.0755664
APTHA NC 002782 (modified)_{APTHA}	APTMA EU525315_{APTMA}	0.0755664
APTHA EU525307_{APTHA}	APTMA EU525315_{APTMA}	0.0755664
APTMA2 KU695537_{APTMA}	APTMA EU525315_{APTMA}	0.00675686
APTMA AAU76057_{APTMA}	APTMA EU525315_{APTMA}	0
APTMA AY016010 (modified)_{APTMA}	APTMA EU525315_{APTMA}	0.00168067
APTMA EU525308_{APTMA}	APTMA EU525315_{APTMA}	0.00336702
APTMA EU525309_{APTMA}	APTMA EU525315_{APTMA}	0
APTMA EU525310_{APTMA}	APTMA EU525315_{APTMA}	0.00675686
APTMA EU525311_{APTMA}	APTMA EU525315_{APTMA}	0.00336702
APTMA EU525312_{APTMA}	APTMA EU525315_{APTMA}	0.00505907
APTMA EU525313_{APTMA}	APTMA EU525315_{APTMA}	0
APTMA EU525314_{APTMA}	APTMA EU525315_{APTMA}	0
APTHA AF338708_{APTHA}	APTMA EU525316_{APTMA}	0.0755664
APTHA EU525305_{APTHA}	APTMA EU525316_{APTMA}	0.0736284
APTHA EU525306_{APTHA}	APTMA EU525316_{APTMA}	0.0755664
APTHA NC 002782 (modified)_{APTHA}	APTMA EU525316_{APTMA}	0.0755664
APTHA EU525307_{APTHA}	APTMA EU525316_{APTMA}	0.0755664
APTMA2 KU695537_{APTMA}	APTMA EU525316_{APTMA}	0.00675686
APTMA AAU76057_{APTMA}	APTMA EU525316_{APTMA}	0
APTMA AY016010 (modified)_{APTMA}	APTMA EU525316_{APTMA}	0.00168067
APTMA EU525308_{APTMA}	APTMA EU525316_{APTMA}	0.00336702
APTMA EU525309_{APTMA}	APTMA EU525316_{APTMA}	0
APTMA EU525310_{APTMA}	APTMA EU525316_{APTMA}	0.00675686
APTMA EU525311_{APTMA}	APTMA EU525316_{APTMA}	0.00336702
APTMA EU525312_{APTMA}	APTMA EU525316_{APTMA}	0.00505907
APTMA EU525313_{APTMA}	APTMA EU525316_{APTMA}	0
APTMA EU525314_{APTMA}	APTMA EU525316_{APTMA}	0
APTMA EU525315_{APTMA}	APTMA EU525316_{APTMA}	0
APTHA AF338708_{APTHA}	APTMA EU525317_{APTMA}	0.0755664
APTHA EU525305_{APTHA}	APTMA EU525317_{APTMA}	0.0736284
APTHA EU525306_{APTHA}	APTMA EU525317_{APTMA}	0.0755664
APTHA NC 002782 (modified)_{APTHA}	APTMA EU525317_{APTMA}	0.0755664
APTHA EU525307_{APTHA}	APTMA EU525317_{APTMA}	0.0755664
APTMA2 KU695537_{APTMA}	APTMA EU525317_{APTMA}	0.00675686
APTMA AAU76057_{APTMA}	APTMA EU525317_{APTMA}	0
APTMA AY016010 (modified)_{APTMA}	APTMA EU525317_{APTMA}	0.00168067
APTMA EU525308_{APTMA}	APTMA EU525317_{APTMA}	0.00336702
APTMA EU525309_{APTMA}	APTMA EU525317_{APTMA}	0
APTMA EU525310_{APTMA}	APTMA EU525317_{APTMA}	0.00675686
APTMA EU525311_{APTMA}	APTMA EU525317_{APTMA}	0.00336702
APTMA EU525312_{APTMA}	APTMA EU525317_{APTMA}	0.00505907
APTMA EU525313_{APTMA}	APTMA EU525317_{APTMA}	0
APTMA EU525314_{APTMA}	APTMA EU525317_{APTMA}	0
APTMA EU525315_{APTMA}	APTMA EU525317_{APTMA}	0
APTMA EU525316_{APTMA}	APTMA EU525317_{APTMA}	0
APTHA AF338708_{APTHA}	APTMA EU525318_{APTMA}	0.0755664
APTHA EU525305_{APTHA}	APTMA EU525318_{APTMA}	0.0736284
APTHA EU525306_{APTHA}	APTMA EU525318_{APTMA}	0.0755664
APTHA NC 002782 (modified)_{APTHA}	APTMA EU525318_{APTMA}	0.0755664
APTHA EU525307_{APTHA}	APTMA EU525318_{APTMA}	0.0755664
APTMA2 KU695537_{APTMA}	APTMA EU525318_{APTMA}	0.00675686
APTMA AAU76057_{APTMA}	APTMA EU525318_{APTMA}	0
APTMA AY016010 (modified)_{APTMA}	APTMA EU525318_{APTMA}	0.00168067
APTMA EU525308_{APTMA}	APTMA EU525318_{APTMA}	0.00336702
APTMA EU525309_{APTMA}	APTMA EU525318_{APTMA}	0
APTMA EU525310_{APTMA}	APTMA EU525318_{APTMA}	0.00675686
APTMA EU525311_{APTMA}	APTMA EU525318_{APTMA}	0.00336702
APTMA EU525312_{APTMA}	APTMA EU525318_{APTMA}	0.00505907
APTMA EU525313_{APTMA}	APTMA EU525318_{APTMA}	0
APTMA EU525314_{APTMA}	APTMA EU525318_{APTMA}	0
APTMA EU525315_{APTMA}	APTMA EU525318_{APTMA}	0
APTMA EU525316_{APTMA}	APTMA EU525318_{APTMA}	0
APTMA EU525317_{APTMA}	APTMA EU525318_{APTMA}	0
APTHA AF338708_{APTHA}	APTOW EU525319_{APTOW}	0.0170169
APTHA EU525305_{APTHA}	APTOW EU525319_{APTOW}	0.0152898
APTHA EU525306_{APTHA}	APTOW EU525319_{APTOW}	0.0170169
APTHA NC 002782 (modified)_{APTHA}	APTOW EU525319_{APTOW}	0.0170169
APTHA EU525307_{APTHA}	APTOW EU525319_{APTOW}	0.0170169
APTMA2 KU695537_{APTMA}	APTOW EU525319_{APTOW}	0.0678591
APTMA AAU76057_{APTMA}	APTOW EU525319_{APTOW}	0.0755664
APTMA AY016010 (modified)_{APTMA}	APTOW EU525319_{APTOW}	0.0736284
APTMA EU525308_{APTMA}	APTOW EU525319_{APTOW}	0.0716979
APTMA EU525309_{APTMA}	APTOW EU525319_{APTOW}	0.0755664
APTMA EU525310_{APTMA}	APTOW EU525319_{APTOW}	0.0678591
APTMA EU525311_{APTMA}	APTOW EU525319_{APTOW}	0.0716979
APTMA EU525312_{APTMA}	APTOW EU525319_{APTOW}	0.0736284
APTMA EU525313_{APTMA}	APTOW EU525319_{APTOW}	0.0755664
APTMA EU525314_{APTMA}	APTOW EU525319_{APTOW}	0.0755664
APTMA EU525315_{APTMA}	APTOW EU525319_{APTOW}	0.0755664
APTMA EU525316_{APTMA}	APTOW EU525319_{APTOW}	0.0755664
APTMA EU525317_{APTMA}	APTOW EU525319_{APTOW}	0.0755664
APTMA EU525318_{APTMA}	APTOW EU525319_{APTOW}	0.0755664
APTHA AF338708_{APTHA}	APTOW EU525320_{APTOW}	0.0170169
APTHA EU525305_{APTHA}	APTOW EU525320_{APTOW}	0.0152898
APTHA EU525306_{APTHA}	APTOW EU525320_{APTOW}	0.0170169
APTHA NC 002782 (modified)_{APTHA}	APTOW EU525320_{APTOW}	0.0170169
APTHA EU525307_{APTHA}	APTOW EU525320_{APTOW}	0.0170169
APTMA2 KU695537_{APTMA}	APTOW EU525320_{APTOW}	0.0678591
APTMA AAU76057_{APTMA}	APTOW EU525320_{APTOW}	0.0755664
APTMA AY016010 (modified)_{APTMA}	APTOW EU525320_{APTOW}	0.0736284
APTMA EU525308_{APTMA}	APTOW EU525320_{APTOW}	0.0716979
APTMA EU525309_{APTMA}	APTOW EU525320_{APTOW}	0.0755664
APTMA EU525310_{APTMA}	APTOW EU525320_{APTOW}	0.0678591
APTMA EU525311_{APTMA}	APTOW EU525320_{APTOW}	0.0716979
APTMA EU525312_{APTMA}	APTOW EU525320_{APTOW}	0.0736284
APTMA EU525313_{APTMA}	APTOW EU525320_{APTOW}	0.0755664
APTMA EU525314_{APTMA}	APTOW EU525320_{APTOW}	0.0755664
APTMA EU525315_{APTMA}	APTOW EU525320_{APTOW}	0.0755664
APTMA EU525316_{APTMA}	APTOW EU525320_{APTOW}	0.0755664
APTMA EU525317_{APTMA}	APTOW EU525320_{APTOW}	0.0755664
APTMA EU525318_{APTMA}	APTOW EU525320_{APTOW}	0.0755664
APTOW EU525319_{APTOW}	APTOW EU525320_{APTOW}	0
APTHA AF338708_{APTHA}	APTOW EU525321_{APTOW}	0.01875
APTHA EU525305_{APTHA}	APTOW EU525321_{APTOW}	0.0170169
APTHA EU525306_{APTHA}	APTOW EU525321_{APTOW}	0.01875
APTHA NC 002782 (modified)_{APTHA}	APTOW EU525321_{APTOW}	0.01875
APTHA EU525307_{APTHA}	APTOW EU525321_{APTOW}	0.01875
APTMA2 KU695537_{APTMA}	APTOW EU525321_{APTOW}	0.0697748
APTMA AAU76057_{APTMA}	APTOW EU525321_{APTOW}	0.0775119
APTMA AY016010 (modified)_{APTMA}	APTOW EU525321_{APTOW}	0.0755664
APTMA EU525308_{APTMA}	APTOW EU525321_{APTOW}	0.0736284
APTMA EU525309_{APTMA}	APTOW EU525321_{APTOW}	0.0775119
APTMA EU525310_{APTMA}	APTOW EU525321_{APTOW}	0.0697748
APTMA EU525311_{APTMA}	APTOW EU525321_{APTOW}	0.0736284
APTMA EU525312_{APTMA}	APTOW EU525321_{APTOW}	0.0755664
APTMA EU525313_{APTMA}	APTOW EU525321_{APTOW}	0.0775119
APTMA EU525314_{APTMA}	APTOW EU525321_{APTOW}	0.0775119
APTMA EU525315_{APTMA}	APTOW EU525321_{APTOW}	0.0775119
APTMA EU525316_{APTMA}	APTOW EU525321_{APTOW}	0.0775119
APTMA EU525317_{APTMA}	APTOW EU525321_{APTOW}	0.0775119
APTMA EU525318_{APTMA}	APTOW EU525321_{APTOW}	0.0775119
APTOW EU525319_{APTOW}	APTOW EU525321_{APTOW}	0.00168067
APTOW EU525320_{APTOW}	APTOW EU525321_{APTOW}	0.00168067
APTHA AF338708_{APTHA}	APTOW GU071052_{APTOW}	0.0170169
APTHA EU525305_{APTHA}	APTOW GU071052_{APTOW}	0.0152898
APTHA EU525306_{APTHA}	APTOW GU071052_{APTOW}	0.0170169
APTHA NC 002782 (modified)_{APTHA}	APTOW GU071052_{APTOW}	0.0170169
APTHA EU525307_{APTHA}	APTOW GU071052_{APTOW}	0.0170169
APTMA2 KU695537_{APTMA}	APTOW GU071052_{APTOW}	0.0678591
APTMA AAU76057_{APTMA}	APTOW GU071052_{APTOW}	0.0755664
APTMA AY016010 (modified)_{APTMA}	APTOW GU071052_{APTOW}	0.0736284
APTMA EU525308_{APTMA}	APTOW GU071052_{APTOW}	0.0716979
APTMA EU525309_{APTMA}	APTOW GU071052_{APTOW}	0.0755664
APTMA EU525310_{APTMA}	APTOW GU071052_{APTOW}	0.0678591
APTMA EU525311_{APTMA}	APTOW GU071052_{APTOW}	0.0716979
APTMA EU525312_{APTMA}	APTOW GU071052_{APTOW}	0.0736284
APTMA EU525313_{APTMA}	APTOW GU071052_{APTOW}	0.0755664
APTMA EU525314_{APTMA}	APTOW GU071052_{APTOW}	0.0755664
APTMA EU525315_{APTMA}	APTOW GU071052_{APTOW}	0.0755664
APTMA EU525316_{APTMA}	APTOW GU071052_{APTOW}	0.0755664
APTMA EU525317_{APTMA}	APTOW GU071052_{APTOW}	0.0755664
APTMA EU525318_{APTMA}	APTOW GU071052_{APTOW}	0.0755664
APTOW EU525319_{APTOW}	APTOW GU071052_{APTOW}	0
APTOW EU525320_{APTOW}	APTOW GU071052_{APTOW}	0
APTOW EU525321_{APTOW}	APTOW GU071052_{APTOW}	0.00168067
APTHA AF338708_{APTHA}	APTOW NC 013806 (modified)_{APTOW}	0.0170169
APTHA EU525305_{APTHA}	APTOW NC 013806 (modified)_{APTOW}	0.0152898
APTHA EU525306_{APTHA}	APTOW NC 013806 (modified)_{APTOW}	0.0170169
APTHA NC 002782 (modified)_{APTHA}	APTOW NC 013806 (modified)_{APTOW}	0.0170169
APTHA EU525307_{APTHA}	APTOW NC 013806 (modified)_{APTOW}	0.0170169
APTMA2 KU695537_{APTMA}	APTOW NC 013806 (modified)_{APTOW}	0.0678591
APTMA AAU76057_{APTMA}	APTOW NC 013806 (modified)_{APTOW}	0.0755664
APTMA AY016010 (modified)_{APTMA}	APTOW NC 013806 (modified)_{APTOW}	0.0736284
APTMA EU525308_{APTMA}	APTOW NC 013806 (modified)_{APTOW}	0.0716979
APTMA EU525309_{APTMA}	APTOW NC 013806 (modified)_{APTOW}	0.0755664
APTMA EU525310_{APTMA}	APTOW NC 013806 (modified)_{APTOW}	0.0678591
APTMA EU525311_{APTMA}	APTOW NC 013806 (modified)_{APTOW}	0.0716979
APTMA EU525312_{APTMA}	APTOW NC 013806 (modified)_{APTOW}	0.0736284
APTMA EU525313_{APTMA}	APTOW NC 013806 (modified)_{APTOW}	0.0755664
APTMA EU525314_{APTMA}	APTOW NC 013806 (modified)_{APTOW}	0.0755664
APTMA EU525315_{APTMA}	APTOW NC 013806 (modified)_{APTOW}	0.0755664
APTMA EU525316_{APTMA}	APTOW NC 013806 (modified)_{APTOW}	0.0755664
APTMA EU525317_{APTMA}	APTOW NC 013806 (modified)_{APTOW}	0.0755664
APTMA EU525318_{APTMA}	APTOW NC 013806 (modified)_{APTOW}	0.0755664
APTOW EU525319_{APTOW}	APTOW NC 013806 (modified)_{APTOW}	0
APTOW EU525320_{APTOW}	APTOW NC 013806 (modified)_{APTOW}	0
APTOW EU525321_{APTOW}	APTOW NC 013806 (modified)_{APTOW}	0.00168067
APTOW GU071052_{APTOW}	APTOW NC 013806 (modified)_{APTOW}	0
APTHA AF338708_{APTHA}	APTRO EU525322_{APTRO}	0.0602689
APTHA EU525305_{APTHA}	APTRO EU525322_{APTRO}	0.0583892
APTHA EU525306_{APTHA}	APTRO EU525322_{APTRO}	0.0602689
APTHA NC 002782 (modified)_{APTHA}	APTRO EU525322_{APTRO}	0.0602689
APTHA EU525307_{APTHA}	APTRO EU525322_{APTRO}	0.0602689
APTMA2 KU695537_{APTMA}	APTRO EU525322_{APTRO}	0.0153334
APTMA AAU76057_{APTMA}	APTRO EU525322_{APTRO}	0.0188056
APTMA AY016010 (modified)_{APTMA}	APTRO EU525322_{APTRO}	0.0205508
APTMA EU525308_{APTMA}	APTRO EU525322_{APTRO}	0.0153334
APTMA EU525309_{APTMA}	APTRO EU525322_{APTRO}	0.0188056
APTMA EU525310_{APTMA}	APTRO EU525322_{APTRO}	0.0153334
APTMA EU525311_{APTMA}	APTRO EU525322_{APTRO}	0.0153334
APTMA EU525312_{APTMA}	APTRO EU525322_{APTRO}	0.0170665
APTMA EU525313_{APTMA}	APTRO EU525322_{APTRO}	0.0188056
APTMA EU525314_{APTMA}	APTRO EU525322_{APTRO}	0.0188056
APTMA EU525315_{APTMA}	APTRO EU525322_{APTRO}	0.0188056
APTMA EU525316_{APTMA}	APTRO EU525322_{APTRO}	0.0188056
APTMA EU525317_{APTMA}	APTRO EU525322_{APTRO}	0.0188056
APTMA EU525318_{APTMA}	APTRO EU525322_{APTRO}	0.0188056
APTOW EU525319_{APTOW}	APTRO EU525322_{APTRO}	0.0602689
APTOW EU525320_{APTOW}	APTRO EU525322_{APTRO}	0.0602689
APTOW EU525321_{APTOW}	APTRO EU525322_{APTRO}	0.0621557
APTOW GU071052_{APTOW}	APTRO EU525322_{APTRO}	0.0602689
APTOW NC 013806 (modified)_{APTOW}	APTRO EU525322_{APTRO}	0.0602689
APTHA AF338708_{APTHA}	APTRO EU525323_{APTRO}	0.0602689
APTHA EU525305_{APTHA}	APTRO EU525323_{APTRO}	0.0583892
APTHA EU525306_{APTHA}	APTRO EU525323_{APTRO}	0.0602689
APTHA NC 002782 (modified)_{APTHA}	APTRO EU525323_{APTRO}	0.0602689
APTHA EU525307_{APTHA}	APTRO EU525323_{APTRO}	0.0602689
APTMA2 KU695537_{APTMA}	APTRO EU525323_{APTRO}	0.0153334
APTMA AAU76057_{APTMA}	APTRO EU525323_{APTRO}	0.0188056
APTMA AY016010 (modified)_{APTMA}	APTRO EU525323_{APTRO}	0.0205508
APTMA EU525308_{APTMA}	APTRO EU525323_{APTRO}	0.0153334
APTMA EU525309_{APTMA}	APTRO EU525323_{APTRO}	0.0188056
APTMA EU525310_{APTMA}	APTRO EU525323_{APTRO}	0.0153334
APTMA EU525311_{APTMA}	APTRO EU525323_{APTRO}	0.0153334
APTMA EU525312_{APTMA}	APTRO EU525323_{APTRO}	0.0170665
APTMA EU525313_{APTMA}	APTRO EU525323_{APTRO}	0.0188056
APTMA EU525314_{APTMA}	APTRO EU525323_{APTRO}	0.0188056
APTMA EU525315_{APTMA}	APTRO EU525323_{APTRO}	0.0188056
APTMA EU525316_{APTMA}	APTRO EU525323_{APTRO}	0.0188056
APTMA EU525317_{APTMA}	APTRO EU525323_{APTRO}	0.0188056
APTMA EU525318_{APTMA}	APTRO EU525323_{APTRO}	0.0188056
APTOW EU525319_{APTOW}	APTRO EU525323_{APTRO}	0.0602689
APTOW EU525320_{APTOW}	APTRO EU525323_{APTRO}	0.0602689
APTOW EU525321_{APTOW}	APTRO EU525323_{APTRO}	0.0621557
APTOW GU071052_{APTOW}	APTRO EU525323_{APTRO}	0.0602689
APTOW NC 013806 (modified)_{APTOW}	APTRO EU525323_{APTRO}	0.0602689
APTRO EU525322_{APTRO}	APTRO EU525323_{APTRO}	0
APTHA AF338708_{APTHA}	APTRO EU525324_{APTRO}	0.0602689
APTHA EU525305_{APTHA}	APTRO EU525324_{APTRO}	0.0583892
APTHA EU525306_{APTHA}	APTRO EU525324_{APTRO}	0.0602689
APTHA NC 002782 (modified)_{APTHA}	APTRO EU525324_{APTRO}	0.0602689
APTHA EU525307_{APTHA}	APTRO EU525324_{APTRO}	0.0602689
APTMA2 KU695537_{APTMA}	APTRO EU525324_{APTRO}	0.0153334
APTMA AAU76057_{APTMA}	APTRO EU525324_{APTRO}	0.0188056
APTMA AY016010 (modified)_{APTMA}	APTRO EU525324_{APTRO}	0.0205508
APTMA EU525308_{APTMA}	APTRO EU525324_{APTRO}	0.0153334
APTMA EU525309_{APTMA}	APTRO EU525324_{APTRO}	0.0188056
APTMA EU525310_{APTMA}	APTRO EU525324_{APTRO}	0.0153334
APTMA EU525311_{APTMA}	APTRO EU525324_{APTRO}	0.0153334
APTMA EU525312_{APTMA}	APTRO EU525324_{APTRO}	0.0170665
APTMA EU525313_{APTMA}	APTRO EU525324_{APTRO}	0.0188056
APTMA EU525314_{APTMA}	APTRO EU525324_{APTRO}	0.0188056
APTMA EU525315_{APTMA}	APTRO EU525324_{APTRO}	0.0188056
APTMA EU525316_{APTMA}	APTRO EU525324_{APTRO}	0.0188056
APTMA EU525317_{APTMA}	APTRO EU525324_{APTRO}	0.0188056
APTMA EU525318_{APTMA}	APTRO EU525324_{APTRO}	0.0188056
APTOW EU525319_{APTOW}	APTRO EU525324_{APTRO}	0.0602689
APTOW EU525320_{APTOW}	APTRO EU525324_{APTRO}	0.0602689
APTOW EU525321_{APTOW}	APTRO EU525324_{APTRO}	0.0621557
APTOW GU071052_{APTOW}	APTRO EU525324_{APTRO}	0.0602689
APTOW NC 013806 (modified)_{APTOW}	APTRO EU525324_{APTRO}	0.0602689
APTRO EU525322_{APTRO}	APTRO EU525324_{APTRO}	0
APTRO EU525323_{APTRO}	APTRO EU525324_{APTRO}	0
Table. Estimates of Average Evolutionary Divergence over Sequence Pairs within Groups
The number of base substitutions per site from averaging over all sequence pairs within each group are shown. Analyses were conducted using the Kimura 2-parameter model [1]. The analysis involved 27 nucleotide sequences. Codon positions included were 1st+2nd+3rd+Noncoding. All ambiguous positions were removed for each sequence pair. There were a total of 598 positions in the final dataset. Evolut…
1. Kimura M. (1980). A simple method for estimating evolutionary rate of base substitutions through comparative studies of nucleotide sequences. Journal of Molecular Evolution 16:111-120.
2. Kumar S., Stecher G., and Tamura K. (2016). MEGA7: Molecular Evolutionary Genetics Analysis version 7.0 for bigger datasets.Molecular Biology and Evolution 33:1870-1874.
Disclaimer: Although utmost care has been taken to ensure the correctness of the caption, the caption text is provided "as is" without any warranty of any kind. Authors advise the user to carefully check the caption prior to its use for any purpose and report any errors or problems to the authors immediately (www.megasoftware.net). In no event shall the authors and their employers be liable for a…
Species	Distance
APTHA	0.00067227
APTMA	0.00296528
APTOW	0.00067227
APTRO	0
Table. Estimates of Evolutionary Divergence over Sequence Pairs between Groups
The number of base substitutions per site from averaging over all sequence pairs between groups are shown. Analyses were conducted using the Kimura 2-parameter model [1]. The analysis involved 27 nucleotide sequences. Codon positions included were 1st+2nd+3rd+Noncoding. All ambiguous positions were removed for each sequence pair. There were a total of 598 positions in the final dataset. Evolution…
1. Kimura M. (1980). A simple method for estimating evolutionary rate of base substitutions through comparative studies of nucleotide sequences. Journal of Molecular Evolution 16:111-120.
2. Kumar S., Stecher G., and Tamura K. (2016). MEGA7: Molecular Evolutionary Genetics Analysis version 7.0 for bigger datasets.Molecular Biology and Evolution 33:1870-1874.
Disclaimer: Although utmost care has been taken to ensure the correctness of the caption, the caption text is provided "as is" without any warranty of any kind. Authors advise the user to carefully check the caption prior to its use for any purpose and report any errors or problems to the authors immediately (www.megasoftware.net). In no event shall the authors and their employers be liable for a…
Species 1	Species 2	Distance
APTHA	APTMA	0.0732498
APTHA	APTOW	0.0170179
APTMA	APTOW	0.0740235
APTHA	APTRO	0.0598929
APTMA	APTRO	0.017814
APTOW	APTRO	0.0606462

## Sheet: Cassowaries
Table. Estimates of Evolutionary Divergence between Sequences
The number of base substitutions per site from between sequences are shown. Analyses were conducted using the Kimura 2-parameter model [1]. The analysis involved 4 nucleotide sequences. Codon positions included were 1st+2nd+3rd+Noncoding. All ambiguous positions were removed for each sequence pair. There were a total of 598 positions in the final dataset. Evolutionary analyses were conducted in M…
1. Kimura M. (1980). A simple method for estimating evolutionary rate of base substitutions through comparative studies of nucleotide sequences. Journal of Molecular Evolution 16:111-120.
2. Kumar S., Stecher G., and Tamura K. (2016). MEGA7: Molecular Evolutionary Genetics Analysis version 7.0 for bigger datasets.Molecular Biology and Evolution 33:1870-1874.
Disclaimer: Although utmost care has been taken to ensure the correctness of the caption, the caption text is provided "as is" without any warranty of any kind. Authors advise the user to carefully check the caption prior to its use for any purpose and report any errors or problems to the authors immediately (www.megasoftware.net). In no event shall the authors and their employers be liable for a…
Taxon 1	Taxon 2	Distance
CASBE AY016011 (modified)_{CASBE}	CASBE CBU76058_{CASBE}	0
CASBE AY016011 (modified)_{CASBE}	CASCA AF338713_{CASCA}	0.0327894
CASBE CBU76058_{CASBE}	CASCA AF338713_{CASCA}	0.0327894
CASBE AY016011 (modified)_{CASBE}	CASCA NC 002778 (modified)_{CASCA}	0.0327894
CASBE CBU76058_{CASBE}	CASCA NC 002778 (modified)_{CASCA}	0.0327894
CASCA AF338713_{CASCA}	CASCA NC 002778 (modified)_{CASCA}	0
Table. Estimates of Average Evolutionary Divergence over Sequence Pairs within Groups
The number of base substitutions per site from averaging over all sequence pairs within each group are shown. Analyses were conducted using the Kimura 2-parameter model [1]. The analysis involved 4 nucleotide sequences. Codon positions included were 1st+2nd+3rd+Noncoding. All ambiguous positions were removed for each sequence pair. There were a total of 598 positions in the final dataset. Evoluti…
1. Kimura M. (1980). A simple method for estimating evolutionary rate of base substitutions through comparative studies of nucleotide sequences. Journal of Molecular Evolution 16:111-120.
2. Kumar S., Stecher G., and Tamura K. (2016). MEGA7: Molecular Evolutionary Genetics Analysis version 7.0 for bigger datasets.Molecular Biology and Evolution 33:1870-1874.
Disclaimer: Although utmost care has been taken to ensure the correctness of the caption, the caption text is provided "as is" without any warranty of any kind. Authors advise the user to carefully check the caption prior to its use for any purpose and report any errors or problems to the authors immediately (www.megasoftware.net). In no event shall the authors and their employers be liable for a…
Species	Distance
CASBE	0
CASCA	0
Table. Estimates of Evolutionary Divergence over Sequence Pairs between Groups
The number of base substitutions per site from averaging over all sequence pairs between groups are shown. Analyses were conducted using the Kimura 2-parameter model [1]. The analysis involved 4 nucleotide sequences. Codon positions included were 1st+2nd+3rd+Noncoding. All ambiguous positions were removed for each sequence pair. There were a total of 598 positions in the final dataset. Evolutiona…
1. Kimura M. (1980). A simple method for estimating evolutionary rate of base substitutions through comparative studies of nucleotide sequences. Journal of Molecular Evolution 16:111-120.
2. Kumar S., Stecher G., and Tamura K. (2016). MEGA7: Molecular Evolutionary Genetics Analysis version 7.0 for bigger datasets.Molecular Biology and Evolution 33:1870-1874.
Disclaimer: Although utmost care has been taken to ensure the correctness of the caption, the caption text is provided "as is" without any warranty of any kind. Authors advise the user to carefully check the caption prior to its use for any purpose and report any errors or problems to the authors immediately (www.megasoftware.net). In no event shall the authors and their employers be liable for a…
Species 1	Species 2	Distance
CASBE	CASCA	0.0327894

## Sheet: Emus
Table. Estimates of Evolutionary Divergence between Sequences
The number of base substitutions per site from between sequences are shown. Analyses were conducted using the Kimura 2-parameter model [1]. The analysis involved 2 nucleotide sequences. Codon positions included were 1st+2nd+3rd+Noncoding. All ambiguous positions were removed for each sequence pair. There were a total of 598 positions in the final dataset. Evolutionary analyses were conducted in M…
1. Kimura M. (1980). A simple method for estimating evolutionary rate of base substitutions through comparative studies of nucleotide sequences. Journal of Molecular Evolution 16:111-120.
2. Kumar S., Stecher G., and Tamura K. (2016). MEGA7: Molecular Evolutionary Genetics Analysis version 7.0 for bigger datasets.Molecular Biology and Evolution 33:1870-1874.
Disclaimer: Although utmost care has been taken to ensure the correctness of the caption, the caption text is provided "as is" without any warranty of any kind. Authors advise the user to carefully check the caption prior to its use for any purpose and report any errors or problems to the authors immediately (www.megasoftware.net). In no event shall the authors and their employers be liable for a…
Taxon 1	Taxon 2	Distance
DRONO2 NC 002784 (modified)_{DRONO}	DRONO AY016014 (modified)_{DRONO}	0
Table. Estimates of Average Evolutionary Divergence over Sequence Pairs within Groups
The number of base substitutions per site from averaging over all sequence pairs within each group are shown. Analyses were conducted using the Kimura 2-parameter model [1]. The analysis involved 2 nucleotide sequences. Codon positions included were 1st+2nd+3rd+Noncoding. All ambiguous positions were removed for each sequence pair. There were a total of 598 positions in the final dataset. Evoluti…
1. Kimura M. (1980). A simple method for estimating evolutionary rate of base substitutions through comparative studies of nucleotide sequences. Journal of Molecular Evolution 16:111-120.
2. Kumar S., Stecher G., and Tamura K. (2016). MEGA7: Molecular Evolutionary Genetics Analysis version 7.0 for bigger datasets.Molecular Biology and Evolution 33:1870-1874.
Disclaimer: Although utmost care has been taken to ensure the correctness of the caption, the caption text is provided "as is" without any warranty of any kind. Authors advise the user to carefully check the caption prior to its use for any purpose and report any errors or problems to the authors immediately (www.megasoftware.net). In no event shall the authors and their employers be liable for a…
Species	Distance
DRONO	0

[truncated: 9 more sheets: Casuariiformes, Dinornis, Pachyornis, Euryapteryx, Emeus, Anomylopteryx, Emeidae, Dinornithiformes, Ratites]
