# Supplementary material for: Molecular exploration of fossil eggshell uncovers hidden lineage of giant extinct bird
Source: Nat Commun. 2023 Feb 28;14:914. doi: 10.1038/s41467-023-36405-3 (PMC9974994; doi:10.1038/s41467-023-36405-3)
Supplement: Supplementary file 6 — Supplementary Data 6 [file 41467_2023_36405_MOESM6_ESM.xlsx]

## Sheet: Supplementary Data 16
Supplementary Data 16 | Comparison of molecular divergence times derived from both autocorrelated (“auto”) and independent (“ind”) rates models, for two topologies
(one where rheas (“_RH”) are at the base of notopalaeognathae, and one where tinamous and moas are at the base of notopalaeognathae (“_TM”). The blue columns are
those published in Figure 2 of the main text.
		auto_RH			ind_RH			auto_TM			ind_TM
Node	Node name	Node age	95% HPD		Node age	95% HPD		Node age	95% HPD		Node age	95% HPD
1	Neognathae/Palaeognathae	93.84	87.6	101.1	94.86	87.4	103.7	94.92	89.2	101.5	96.42	88.3	105.7
2	Neognathae	82.69	78.5	88.1	86.88	80.6	94.6	82.98	78.8	88.1	88.48	81.8	96.7
3	Palaeognathae	70.24	63.5	78.9	63.72	58.7	71.4	70.17	65	77.2	66.03	60	71.9
4	Neoaves	69.27	66.2	73	70.4	67.1	74.4	69.63	66.5	73.2	70.7	67	74.1
5	Galloanserae (fowl)	68.83	65.8	73.8	70.09	66.1	76.9	69	66	74	71.71	66.2	79.7
6	Telluraves (core landbirds)	66.35	63.1	70.2	67.36	63.7	71.4	66.75	63.6	70.5	67.3	63.5	71.1
7	Aequornithes (core water birds)	65.77	62.8	69.6	65.95	62.8	70	65.91	62.9	69.7	65.9	62.8	69.6
8	Notopalaeognathae	64.72	58.3	72.5	60.22	54.7	66.6	66.41	61.4	72.8	62.28	56.7	67.7
9_RH	Moa-Tinamous/ElephantBirds-Kiwi-Emu-Cassowary	63.99	57.6	71.7	59.4	54	65.7
9_TM	Rheas/Elephant birds-Kiwi-Emu-Cassowary							61.84	57.2	67.6	57.91	52.6	63.2
10	FULGL/PYGAD	63.06	60.3	67.1	62.58	60.2	66.7	63.25	60.3	69.7	62.52	60.2	66.4
11	Elephant birds-Kiwi/Emu-Cassowary	61.18	54.4	69	55.97	50.3	62.3	60.11	55.3	66.1	55.69	50.2	61.3
12	ANAPL/ANSSE	58.76	52	64.8	58.07	50.7	66	59.23	53.6	65	59.46	51.3	68.4
13	GALGA/ALELA	57.75	65.8	73.8	58.4	51.3	66.4	58.46	52.5	64.2	59.99	52.5	68.2
14	Elephant birds/kiwi	58.11	51.5	65.8	52.18	46.6	58.4	57.24	52.2	62.9	52.29	46.4	57.8
15	Moa/Tinamous	56.18	50.1	63.5	53.95	48.5	60.2	58.98	53.9	64.9	56.5	50.8	62.2
16	ACACH/TAEGU	49.6	42.4	56.3	54.57	49.4	59.7	49.98	41.9	57.3	54.57	49.1	59.3
17	Emu/Cassowary	31.13	22.8	45.6	19.57	14.3	25.8	27.42	20.3	35	20.07	14.5	26.2
18	Tinamous (EUDEL/CRYTA-TINMA)	37.03	32	43.2	39.17	34	45.3	39.47	34.8	45	40.71	35.2	47
19	NESNO/MELUN	30.24	21.9	39.1	36.45	29.3	44.1	30.56	22.2	39.6	36.57	30	43.2
20	Elephant birds	27.21	20.4	35.2	16.92	12.1	23.6	30.15	20.6	40.3	17.13	12.1	23.7
21	CRYTA/TINMA	26.31	21.3	31.8	30.3	24.8	36.3	27.11	21.9	32.6	31.59	25.7	37.9
22	Kiwis (APTMA/APTHA-APTOW)	13.81	9.5	19.8	9.77	7	13.2	15.8	10.9	22.1	9.81	7.1	13.1
23	Rheas (PTEPE/RHEAM)	12.55	7.6	19.6	8.45	5.8	11.7	13.04	7.8	20.5	8.65	5.9	12.1
24	Moa (DINGI/ANODI-EMECR)	12.33	8.9	16.8	7.16	5.3	9.6	12.29	8.8	18.9	7.19	5.2	9.7
25	Cassowaries (CASCA/CASBE)	6.46	3.6	9.7	3.69	2.3	5.5	6.97	4.3	10.2	3.76	2.3	5.6
26	EMECR/ANODI	4.23	3	5.8	3.24	2.1	4.7	4.36	3.1	5.8	3.24	2.1	4.6
27	APTHA/APTOW	3.76	2.5	5.2	2.8	1.8	4.1	3.58	2.4	4.9	2.87	1.8	4.1
28	Aepyornis (n3011-AEPHI/n1666-n08AEP07)	1.45	0.8	2.2	0.75	0.4	1.2	1.4	0.8	2.1	0.75	0.4	1.2
29	Mullerornis (MULAG/n2973-n07AEP06)	1	0.3	1.9	0.47	0.1	0.9	0.88	0.3	1.6	0.48	0.1	0.9
30	Aepyornis North / A. hildebrandti (n3011/AEPHI)	1.25	0.6	2	0.65	0.3	1.1	1.22	0.6	1.9	0.65	0.3	1.1
31	Aepyornis maximus (n1666/n08AEP07)	0.19	0	0.5	0.09	0	0.3	0.23	0	0.6	0.09	0	0.3
32	Mullerornis modestus (n07AEP06/n2973)	0.15	0	0.5	0.06	0	0.2	0.18	0	0.5	0.07	0	0.2
33	Apteryx mantelli (APTMA)	0.46	0.1	1	0.32	0	0.8	0.39	0	0.9	0.32	0	0.8
34	Emu (DRONO)	0.35	0.1	0.9	0.22	0	0.5	0.37	0.1	1	0.23	0	0.5
35	Emeus crassus (EMECR)	0.1	0	0.3	0.04	0	0.1	0.1	0	0.3	0.04	0	0.2
36	Rhea americana (RHEAM)	0.1	0	0.3	0.11	0	0.3	0.09	0	0.3	0.11	0	0.3
