# Supplementary material for: Molecular exploration of fossil eggshell uncovers hidden lineage of giant extinct bird
Source: Nat Commun. 2023 Feb 28;14:914. doi: 10.1038/s41467-023-36405-3 (PMC9974994; doi:10.1038/s41467-023-36405-3)
Supplement: Supplementary file 7 — Supplementary Data 7 [file 41467_2023_36405_MOESM7_ESM.xlsx]

## Sheet: Supplementary Data 7
Supplementary Data 7| Eggshell specimens used for protein analysis and summary statistics for the eggshell-specific C-type lectins retrieved from 12 samples.
Field ID	aDNA Lab ID	Genus	Protein Lab ID	Mass extracted (mg)	Locality	Latitude	Longitude	Thickness	Amino acid racemisation	Estimated age 14C (yBP)	Accession	-10lgP	Coverage (%)	# Peptides	# Unique	# Spectra	Description
M06-M028	AD1666	Aepyornis	PALTO 86	30.9	Talaky	-25.4	45.7	4.12	0.045	1330 +/- 20	XP_025926949.1	280.11	55	92	29	503	Struthiocalcin-2 [Apteryx rowi]
											sp|P83515.1|SCAL2_STRCA	254.18	63	72	3	249	Struthiocalcin-2; SCA-2
											sp|P84616.2|DCAL2_DRONO	188.65	47	34	4	112	Dromaiocalcin-2; DCA-2
											sp|P84617.2|RCAL1_RHEAM	186.64	44	25	7	61	Rheacalcin-1; RCA-1
											sp|P84615.2|DCAL1_DRONO	174.15	46	23	5	58	Dromaiocalcin-1; DCA-1
											sp|P83514.1|SCAL1_STRCA	151.47	35	16	5	37	Struthiocalcin-1; SCA-1
M06-M124	AD2109	Mullerornis	PALTO 87	35.1	Lavanovo	-25.4	44.8	1.11	0.0805		XP_025926949.1	307.98	71	124	43	750	Struthiocalcin-2 [Apteryx rowi]
											sp|P83515.1|SCAL2_STRCA	273.79	65	91	2	351	Struthiocalcin-2; SCA-2
											sp|P84617.2|RCAL1_RHEAM	184.08	61	31	23	92	Rheacalcin-1; RCA-1
											sp|P83514.1|SCAL1_STRCA	136.78	32	12	5	27	Struthiocalcin-1; SCA-1
											sp|P84615.2|DCAL1_DRONO	126.37	32	10	3	32	Dromaiocalcin-1; DCA-1
NA	AD2387	Aepyornis	PALTO 90	33.6	Andavadoaka	-22	43.2	2.9			XP_025926949.1	279.06	51	114	31	471	Struthiocalcin-2 [Apteryx rowi]
											sp|P83515.1|SCAL2_STRCA	261.31	55	89	2	243	Struthiocalcin-2; SCA-2
											sp|P84617.2|RCAL1_RHEAM	174.17	52	31	19	75	Rheacalcin-1; RCA-1
											sp|P84616.2|DCAL2_DRONO	173.76	44	27	5	72	Dromaiocalcin-2; DCA-2
											sp|P83514.1|SCAL1_STRCA	140.78	45	17	8	29	Struthiocalcin-1; SCA-1
M06-M112	AD2135	Aepyornis	PALTO 91		Faux Cap	-25.6	45.5	2.97	0.0615
M06-M089	AD2125	Mullerornis	PALTO 89	38.1	Cap St. Marie	-25.6	45.1	1.14	0.06		XP_025926949.1	288.32	73	133	44	795	Struthiocalcin-2 [Apteryx rowi]
											sp|P83515.1|SCAL2_STRCA	267.06	65	102	5	386	Struthiocalcin-2; SCA-2
											sp|P84618.2|RCAL2_RHEAM	225.67	48	54	2	171	Rheacalcin-2; RCA-2
											sp|P84616.2|DCAL2_DRONO	185.95	49	38	2	133	Dromaiocalcin-2; DCA-2
											sp|P84617.2|RCAL1_RHEAM	180.57	61	35	21	80	Rheacalcin-1; RCA-1
											sp|P83514.1|SCAL1_STRCA	130.04	35	16	8	30	Struthiocalcin-1; SCA-1
											sp|P84615.2|DCAL1_DRONO	128.8	37	14	2	27	Dromaiocalcin-1; DCA-1
M07-M199	AD1293	Aepyornis	PALTO 94		Isle E. Ambolobozokely	-12.4	49.6	1.94	0.0605
M07-M218	AD1288	Aepyornis	PALTO 93		E. Ramena Beach	-12.3	49.4	1.75	0.061
M06-M229	AD2113	Mullerornis	PALTO 88	30	Anakao	-23.7	43.6	1.4	0.069		XP_025926949.1	306.11	72	124	40	580	Struthiocalcin-2 [Apteryx rowi]
											sp|P83515.1|SCAL2_STRCA	290.11	71	96	4	282	Struthiocalcin-2; SCA-2
											sp|P84618.2|RCAL2_RHEAM	260.34	48	61	3	152	Rheacalcin-2; RCA-2
											sp|P84617.2|RCAL1_RHEAM	199.09	38	25	17	64	Rheacalcin-1; RCA-1
											sp|P83514.1|SCAL1_STRCA	146.6	33	14	7	26	Struthiocalcin-1; SCA-1
											sp|P84615.2|DCAL1_DRONO	121.4	25	7	2	15	Dromaiocalcin-1; DCA-1
M07-M217	AD2139	Aepyornis	PALTO 95		E. Ramena Beach	-12.3	49.4	2.69	0.0905
CHANTAL2	AD1662	Aepyornis	PALTO 92		Segeny	-23.5	43.8	2.16	0.035	1855 +/ -15
TONY2 A1-1-3	AD1739	Aepyornis	PALTO 85	37.3	Lakatom-Bato Tony	-22.1	43.2	4.01		2004 +/- 37	XP_025926949.1	249.62	52	69	22	615	Struthiocalcin-2 [Apteryx rowi]
											sp|P83515.1|SCAL2_STRCA	220.17	76	55	4	302	Struthiocalcin-2; SCA-2
											sp|P84617.2|RCAL1_RHEAM	194.69	59	36	23	285	Rheacalcin-1; RCA-1
											sp|P84616.2|DCAL2_DRONO	184.09	36	30	9	166	Dromaiocalcin-2; DCA-2
											sp|P84615.2|DCAL1_DRONO	157.04	40	18	6	136	Dromaiocalcin-1; DCA-1
											sp|P83514.1|SCAL1_STRCA	139.14	33	15	4	167	Struthiocalcin-1; SCA-1
NA	AD2409	Aepyornis	PALTO 96		S. Salary	-22.6	43.3	3.5
