# Supplementary material for: Molecular exploration of fossil eggshell uncovers hidden lineage of giant extinct bird
Source: Nat Commun. 2023 Feb 28;14:914. doi: 10.1038/s41467-023-36405-3 (PMC9974994; doi:10.1038/s41467-023-36405-3)
Supplement: Supplementary file 8 — Supplementary Data 8 [file 41467_2023_36405_MOESM8_ESM.xlsx]

## Sheet: Supplementary Data 8
Supplementary Data 8 | Eggshell specimens imaged with micro-CT. Features of eggshell microstructure including various pore dimensions, within the region and volume of interest (4.48 * 4.48 * 1 mm), determined through micro-CT analysis.
Pore density was calculated as the total number of objects divided by the total area for the ROI. Average pore area was calculated as the mean of area of pores within the ROI. Percent porosity was calculated as the total pore volume as a percentage of the total VOI.
Total pore area was calculated as the sum of the pore areas within the ROI. Average pore volume was calculated as the total pore volume divided by the number of pores within the VOI.
Field ID	aDNA lab ID	DNA?	Locality	Co-ordinates	Thickness	Amino acid racemisation	Estimated age (ya)	Genus	Region	Thickness	Pore density	Average pore	Total pore	Pore area %	Average Pore	Porosity %	Slice No selected for analysis- Middle Slice	Image with ROI Yes/ No	# Objects 2D slice	Total Pore Volume (mm3)	# Objects total 3D	2D Individual Analysis Yes/ No	Recon Dataset Ready Yes/ No	Porosity 3D Structure Yes/ No	Volume Rendered Top and Bottom Surfaces Images Yes/ No
					(mm)					(mm)	(pores/mm2)	area (mm2)	area (mm2)		volume (mm3)
NA	AD2666	Yes	Antisirabe	-19.9, 47.0	1.87	NA	NA	Aepyornis	Central	1.86	1.39	0.011	0.13	0.624	0.004	1.466	1570	Yes	12	0.11016	27	Yes	Yes	Yes	Yes
NA	AD2667	No	Antisirabe	-19.9, 47.0	2.14	NA	NA	Aepyornis	Central	2.14	0.6	0.022	0.118	0.679	0.002	1.279	910	Yes	4	0.10493	35	Yes	Yes	Yes	Yes
M07-M192	AD1292	No	Isle E. Ambolobozokely	-12.4, 49.6	2.19	0.068	NA	Aepyornis	North	2.19	0.698	0.009	0.121	0.601	0.005	0.75	1339	Yes	14	0.14989	33	Yes	Yes	Yes	Yes
M07-M199	AD1293	Yes	Isle E. Ambolobozokely	-12.4, 49.6	1.94	0.0605	NA	Aepyornis	North	1.94	1.046	0.007	0.139	0.692	0.003	0.676	1341	Yes	21	0.12428	49	Yes	Yes	Yes	Yes
M07-M167	AD1295	No	Isle E. Ambolobozokely	-12.5, 49.6	2.1	NA	NA	Aepyornis	North	2.1	0.648	0.004	0.057	0.285	0.001	0.293	1399	Yes	13	0.05853	60	Yes	Yes	Yes	Yes
M07-M217	AD2139	Yes	E. Ramena Beach	-12.3, 49.4	2.69	0.0905	NA	Aepyornis	North	2.69	0.797	0.019	0.31	1.546	0.015	1.521	1319	Yes	16	0.30424	20	Yes	Yes	Yes	Yes
M07-M125	AD2140	No	Irodo	-12.6, 49.5	1.89	0.084	NA	Aepyornis	North	1.89	0.947	0.01	0.183	0.912	0.002	0.93	1276	Yes	19	0.18558	111	Yes	Yes	Yes	Yes
CHANTAL2	AD1662	Yes	Segeny	-23.5, 43.8	2.16	0.035	1855+/-15	Aepyornis	South	2.16	0.747	0.008	0.127	0.631	0.008	4.759	1340	Yes	15	0.88555	113	Yes	Yes	Yes	Yes
M06-M028	AD1666	Yes	Talaky	-25.4, 45.7	4.12	0.045	1500+/- 500	Aepyornis	South	4.12	0.149	0.004	0.012	0.06	0	0.116	1354	Yes	3	0.02086	77	Yes	Yes	Yes	Yes
TONY2 A1-1-3	AD1739	Yes	Lakatom-Bato Tony	-22.1, 43.2	4.01	NA	NA	Aepyornis	South	4.01	1.644	0.019	0.628	3.131	0.003	3.157	1132	Yes	33	0.61992	187	Yes	Yes	Yes	Yes
M07-M050	AD2117	No	E. Mandrare River	-25.1, 46.4	3.71	0.047	NA	Aepyornis	South	3.71	0.947	0.007	0.128	0.637	0.002	0.696	1336	Yes	19	0.13775	62	Yes	Yes	Yes	Yes
M06-M164	AD2118	Yes	Itampolo	-24.7, 43.9	3.15	0.0645	NA	Aepyornis	South	3.15	0.698	0.008	0.116	0.576	0.003	0.597	1304	Yes	14	0.11824	34	Yes	Yes	Yes	Yes
M07-M095	AD2134	No	Big Dune Near Lake	-25.1, 46.5	2.61	0.07	1830+/-15	Aepyornis	South	2.61	0.847	0.009	0.158	0.785	0.003	0.725	1411	Yes	17	0.14491	49	Yes	Yes	Yes	Yes
M06-M112	AD2135	Yes	Faux Cap	-25.6, 45.5	2.97	0.0615	NA	Aepyornis	South	2.97	0.897	0.015	0.263	1.311	0.012	1.509	1367	Yes	18	0.29909	25	Yes	Yes	Yes	Yes
NA	AD2384	Yes	Ampasilava	-22.1, 43.2	3.46	NA	NA	Aepyornis	South	2.95	0.548	0.006	0.07	0.351	0.001	0.331	1380	Yes	11	0.06564	63	Yes	Yes	Yes	Yes
NA	AD2387	No	Andavadoaka	-22.0, 43.2	2.9	NA	NA	Aepyornis	South	2.9	0.698	0.018	0.248	1.236	0.003	1.268	1196	Yes	14	0.2313	72	Yes	Yes	Yes	Yes
NA	AD2409	Yes	S. Salary	-22.6, 43.3	3.5	NA	NA	Aepyornis	South	3.5	0.997	0.004	0.087	0.432	0.001	0.486	1386	Yes	20	0.09623	69	Yes	Yes	Yes	Yes
M06-M124	AD2109	No	Lavanovo	-25.4, 44.8	1.11	0.0805	NA	Mullerornis	South	1.11	0.448	0.006	0.051	0.256	0.001	0.23	1255	Yes	9	0.02335	18	Yes	Yes	Yes	Yes
M07-M055	AD2111	No	E. Mandrare River	-25.2, 46.4	1.08	0.056	NA	Mullerornis	South	1.08	0.199	0.004	0.015	0.074	0	0.048	1330	Yes	4	0.00701	18	Yes	Yes	Yes	Yes
M06-M164	AD2112	Yes	Itampolo	-24.7, 43.9	1.51	0.0955	NA	Mullerornis	South	1.51	0.698	0.011	0.155	0.774	0.004	0.728	1318/ 0194	Yes	14	0.11189	26	Yes	Yes	Yes	Yes
M06-M229	AD2113	Yes	Anakao	-23.7, 43.6	1.4	0.069	NA	Mullerornis	South	1.4	0.1	0.002	0.004	0.021	0	0.042	1322	Yes	2	0.00525	12	Yes	Yes	Yes	Yes
M06-M089	AD2125	Yes	Cap St. Marie	-25.6, 45.1	1.14	0.06	NA	Mullerornis	South	1.14	0.1	0.006	0.012	0.062	0.0011	0.059	1287	Yes	2	0.00547	5	Yes	Yes	Yes	Yes
