# Supplementary material for: Molecular exploration of fossil eggshell uncovers hidden lineage of giant extinct bird
Source: Nat Commun. 2023 Feb 28;14:914. doi: 10.1038/s41467-023-36405-3 (PMC9974994; doi:10.1038/s41467-023-36405-3)
Supplement: Supplementary file 9 — Supplementary Data 9 [file 41467_2023_36405_MOESM9_ESM.xlsx]

## Sheet: Supplementary Data 9ab
Supplementary Data 9a | Carbon, nitrogen and oxygen stable isotope data for the different morphotypes of eggshell.																	Supplementary Data 9b | Summary statistics for carbon, nitrogen and oxygen stable isotope data for the different morphotypes of eggshell and bone.
Columns highlighted grey are those used to generate Figure 4.							%o											d13COrg-Diet (%o)										d15NOrg-Diet (%o)
FieldID	Latitude	Longitude	Locality	Tissue	Taxon	Thickness (mm)	d13Ccarb	d18Opdb	d13Corg	d15Norg	d13CCarb-Org	d13CCarb-Diet	d13COrg-Diet	d15NOrg-Diet	Reference			Southern Mullerornis1,2	Northern Aepyornis1	Southern Aepyornis1,2	Aepyornis hildebrandti bone3-7	Aepyornis maximus bone3-7	Mullerornis modestus bone3-7	Southern Aepyornis3-7	Southern Mullerornis3-7	All Southern Aepyornis1-7	All Southern Mullerornis1-7	Southern Mullerornis1,2	Northern Aepyornis1	Southern Aepyornis1,2	Aepyornis hildebrandti bone3-7	Aepyornis maximus bone3-7	Mullerornis modestus bone3-7	Southern Aepyornis3-7	Southern Mullerornis3-7	All Southern Aepyornis1-7	All Southern Mullerornis1-7
M06-M196	-24.5956	43.9092	Itampolo	Eggshell	Southern_Aepyornis	4.9	-18.105	-0.860921				-30.905			1		N	23	42	68	9	12	9	40	8	120	40	23	42	68	9	12	9	40	8	120	40
M07-M037	-25.0807	46.0086	Ambovombe Depression	Eggshell	Southern_Aepyornis		-16.602	-0.188192				-29.402			1		Min	-29.4	-30.3	-31.2	-28.82	-30.12	-28.22	-28.52	-26.4	-31.2	-29.4	0.4	3.8	3.3	1.99206	6.7	2.44716	5.69	8.64	3.3	0.4
M06-M169	-24.6943	43.9414	Itampolo	Eggshell	Southern_Aepyornis	3.8	-16.5414	-0.443793				-29.3414			1		Max	-21.4	-24.6	-23.9	-19.62	-27.92	-25.82	-24.62	-25.12	-23.9	-21.4	10.7	10.2	13.4	10.6149	12.4	12.8	14.6	13	14.6	13
M06-M061	-25.4563	45.7214	Talaky	Eggshell	Southern_Aepyornis	4.5	-16.153	-0.751799	-25.533	8.943	9.38	-28.953	-28.753	5.943	1		Sum	-592.2	-1161.5	-1817.2	-197.828	-349.94	-241.2	-1050.46	-205.18	-3217.6	-1038.58	146.3	276.1	601.3	36.4266	115.445	71.6472	436.75	87.59	1153.49	305.537
M07-M009	-25.1751	46.4149	W of Mandrare River	Eggshell	Southern_Aepyornis		-16.024	-0.175582	-25.102	8.175	9.078	-28.824	-28.322	5.175	1		Mean	-25.7478	-27.6548	-26.7235	-21.9809	-29.1617	-26.8	-26.2615	-25.6475	-26.8133	-25.9645	6.36087	6.57381	8.84265	4.0474	9.62042	7.9608	10.9187	10.9488	9.61246	7.63843
M06-M240	-23.6707	43.6361	Anakao	Eggshell	Southern_Aepyornis		-15.2999	-0.204813				-28.0999			1		Std. error	0.319144	0.157882	0.144144	0.9618	0.222063	0.336996	0.151782	0.161276	0.122992	0.210824	0.609955	0.247145	0.284732	0.869457	0.462865	1.29711	0.386934	0.625178	0.227605	0.541498
M06-M168	-24.6937	43.9417	Itampolo	Eggshell	Southern_Aepyornis	3.5	-15.295	-0.437973				-28.095			1		Variance	2.34261	1.04693	1.41287	8.32553	0.591742	1.0221	0.921505	0.208079	1.81526	1.77787	8.55704	2.5654	5.51293	6.8036	2.57093	15.1425	5.98871	3.12678	6.21647	11.7288
M07-M016	-25.0714	46.0056	Ambovombe Depression	Eggshell	Southern_Aepyornis	3.6	-15.154	-0.433619	-23.704	12.882	8.55	-27.954	-26.924	9.882	1		Stand. dev	1.53056	1.0232	1.18864	2.8854	0.769248	1.01099	0.959951	0.456156	1.34731	1.33337	2.92524	1.60169	2.34796	2.60837	1.60341	3.89134	2.44719	1.76827	2.49329	3.42473
M07-M039	-25.0798	46.0019	Ambovombe Depression	Eggshell	Southern_Aepyornis		-15.062	-1.82178	-24.983	11.412	9.921	-27.862	-28.203	8.412	1		Median	-25.7	-27.65	-26.7	-20.82	-29.47	-26.42	-26.15	-25.575	-26.6	-25.82	6.6	6.55	8.65	3.2	9.5213	8.7	11.695	10.87	9.6	8.6
M06-M062	-25.4563	45.7214	Talaky	Eggshell	Southern_Aepyornis	4	-14.923	-0.197893	-25.931	7.876	11.008	-27.723	-29.151	4.876	1		25 prcntil	-26.6	-28.3	-27.2	-23.27	-29.695	-27.87	-26.72	-26.065	-27.4	-26.575	4.5	5.2	7.275	2.57436	8.8	3.45	9.1	9.3075	7.7	4.65
M07-M016	-25.0714	46.0056	Ambovombe Depression	Eggshell	Southern_Aepyornis	3.6	-14.905	-0.0795452	-23.928	12.657	9.023	-27.705	-27.148	9.657	1		75 prcntil	-25.4	-27.275	-26	-20.1942	-28.32	-25.83	-25.6125	-25.2025	-25.985	-25.5	8.7	7.7	10.4	4.38169	10.4354	11.2	12.895	12.745	11.75	10.1625
521018	-23.4868	43.7746	Songoritelo	Eggshell	Southern_Aepyornis		-14.9	-1.5	-24.1		9.2	-27.7	-27.32		2		Skewness	0.632642	0.631241	-0.70509	-1.96143	0.636891	-0.338043	-0.503102	-0.52204	-0.699969	0.600718	-0.426918	0.183714	0.0287812	2.40332	0.330656	-0.431238	-0.701746	-0.0302324	-0.123084	-0.348134
M07-M007	-25.1693	46.4179	E of Mandrare River	Eggshell	Southern_Aepyornis		-14.84	-0.664494	-23.489	11.369	8.649	-27.64	-26.709	8.369	1		Kurtosis	3.06712	2.36637	2.61563	4.1403	-0.963362	-2.0382	-0.0481208	-0.572318	0.588189	3.476	-0.841707	-0.55747	-0.521756	6.388	0.525102	-1.59483	-0.684198	-2.14257	-0.809506	-0.833371
M07-M039	-25.0798	46.0019	Ambovombe Depression	Eggshell	Southern_Aepyornis		-14.772	-1.54628	-24.332	12.289	9.56	-27.572	-27.552	9.289	1		Geom. mean	0	0	0	0	0	0	0	0	0	0	5.30304	6.37872	8.51166	3.56421	9.49791	6.8685	10.6086	10.8223	9.26098	6.48275
M07-M012	-25.1679	46.4224	W of Mandrare River	Eggshell	Southern_Aepyornis		-14.766	-2.73267	-24.624	8.671	9.858	-27.566	-27.844	5.671	1		Coeff. var	-5.94442	-3.69989	-4.44792	-13.1268	-2.63787	-3.77235	-3.65535	-1.77856	-5.02479	-5.13535	45.9881	24.3646	26.5527	64.4456	16.6668	48.8813	22.4127	16.1504	25.9381	44.8356
M06-M167	-24.6934	43.9421	Itampolo	Eggshell	Southern_Aepyornis	2	-14.7222	-2.12782				-27.5222			1
9691D	-25.5653	45.5072	Faux Cap	Eggshell	Southern_Aepyornis		-14.7	-1.1	-24.9		10.2	-27.5	-28.12		2
41893B	-23.5203	43.7703	Belalanda	Eggshell	Southern_Aepyornis		-14.7	-0.9	-23.9		9.2	-27.5	-27.12		2
521025	-24.9296	44.0559	Nasua	Eggshell	Southern_Aepyornis		-14.6	-0.7	-23.6		9	-27.4	-26.82		2
M06-M113	-25.5649	45.5381	Faux Cap	Eggshell	Southern_Aepyornis	2.8	-14.587	1.79074				-27.387			1
M06-M115	-25.5645	45.5395	Faux Cap	Eggshell	Southern_Aepyornis	3.2	-14.5595	-0.794418				-27.3595			1
521026	-24.9296	44.0559	Nasua	Eggshell	Southern_Aepyornis		-14.5	0.4	-24.3		9.8	-27.3	-27.52		2
9691A	-25.5653	45.5072	Faux Cap	Eggshell	Southern_Aepyornis		-14.5	-2.1	-23.6		9.1	-27.3	-26.82		2
41892A	-25.2584	46.0797	Beraroha	Eggshell	Southern_Aepyornis		-14.5	-1.1	-25.5		11	-27.3	-28.72		2
M06-M091	-25.6031	45.1664	Cap St Marie	Eggshell	Southern_Aepyornis		-14.493	-1.26981	-23.343	12.451	8.85	-27.293	-26.563	9.451	1
M06-M279	-23.1849	43.6217	Ifaty	Eggshell	Southern_Aepyornis	2.9	-14.387	-0.922531	-23.733	16.411	9.346	-27.187	-26.953	13.411	1
M07-M008	-25.1688	46.418	W of Mandrare River	Eggshell	Southern_Aepyornis		-14.347	-3.10323	-24.679	9.437	10.332	-27.147	-27.899	6.437	1
M06-M113	-25.5649	45.5381	Faux Cap	Eggshell	Southern_Aepyornis	3.9	-14.343	-0.408397	-23.59	13.29	9.247	-27.143	-26.81	10.29	1
M06-M063	-25.4565	45.7214	Talaky	Eggshell	Southern_Aepyornis	3.5	-14.327	-0.030072				-27.127			1
M07-M005	-25.1691	46.4191	W of Mandrare River	Eggshell	Southern_Aepyornis	3.7	-14.231	-1.70634				-27.031			1
521033	-24.9296	44.0559	Nasua	Eggshell	Southern_Aepyornis		-14.2	-0.7	-24.4		10.2	-27	-27.62		2
M06-M104	-25.6055	45.1652	Cap St Marie	Eggshell	Southern_Aepyornis	3.8	-14.1678	-1.05571				-26.9678			1
M07-M017	-25.073	46.0008	Ambovombe Depression	Eggshell	Southern_Aepyornis	3	-14.103	-1.34257	-23.975	12.608	9.872	-26.903	-27.195	9.608	1
M06-M091	-25.6031	45.1664	Cap St Marie	Eggshell	Southern_Aepyornis	3.8	-14.0874	-1.33606				-26.8874			1
M07-M091	-25.149	46.4757	Big dune near lake	Eggshell	Southern_Aepyornis		-14.084	0.643152	-23.569	6.336	9.485	-26.884	-26.789	3.336	1
M07-M091	-25.149	46.4757	Big dune near lake	Eggshell	Southern_Aepyornis		-14.078	1.31347	-23.617	10.141	9.539	-26.878	-26.837	7.141	1
M06-M280	-23.1847	43.6217	Ifaty	Eggshell	Southern_Aepyornis	3.6	-14.026	0.30945	-24.412	16.276	10.386	-26.826	-27.632	13.276	1
521048	-23.4501	43.8435	Table Mountain	Eggshell	Southern_Aepyornis		-14	-1.5	-23.8		9.8	-26.8	-27.02		2
521044	-23.4501	43.8435	Table Mountain	Eggshell	Southern_Aepyornis		-14	-1.8	-24.1		10.1	-26.8	-27.32		2
M06-M242	-23.6697	43.6365	Anakao	Eggshell	Southern_Aepyornis	3.4	-13.9917	-1.49888				-26.7917			1
M06-M184	-24.6031	43.9171	Itampolo	Eggshell	Southern_Aepyornis	3.6	-13.968	0.239606	-23.52	13.231	9.552	-26.768	-26.74	10.231	1
M06-M144	-25.2258	44.6104	Tsialangy	Eggshell	Southern_Aepyornis	3.7	-13.932	-1.199	-27.94	10.901	14.008	-26.732	-31.16	7.901	1
M07-M095	-25.1493	46.4751	Big dune near lake	Eggshell	Southern_Aepyornis		-13.917	0.697476	-23.49	10.606	9.573	-26.717	-26.71	7.606	1
M06-M029	-25.4625	45.7008	Talaky	Eggshell	Southern_Aepyornis	3.3	-13.9102	-1.13545				-26.7102			1
521040	-23.4501	43.8435	Table Mountain	Eggshell	Southern_Aepyornis		-13.9	-1.4	-23.6		9.7	-26.7	-26.82		2
521046	-23.4501	43.8435	Table Mountain	Eggshell	Southern_Aepyornis		-13.9	-1.5	-26		12.1	-26.7	-29.22		2
521047	-23.4501	43.8435	Table Mountain	Eggshell	Southern_Aepyornis		-13.9	-1.3	-25		11.1	-26.7	-28.22		2
M06-M241	-23.6705	43.6361	Anakao	Eggshell	Southern_Aepyornis		-13.8203	-1.48258				-26.6203			1
M06-M170	-24.6948	43.9412	Itampolo	Eggshell	Southern_Aepyornis	3.6	-13.8144	-1.54423				-26.6144			1
521041	-23.4501	43.8435	Table Mountain	Eggshell	Southern_Aepyornis		-13.8	-1.4	-23.3		9.5	-26.6	-26.52		2
Chantal 2	-23.5488	43.7735	Segeny	Eggshell	Southern_Aepyornis	3.9	-13.7336	-1.41112	-22.4905	13.3885	8.75693	-26.5336	-25.7105	10.3885	1
521051	-23.4501	43.8435	Table Mountain	Eggshell	Southern_Aepyornis		-13.7	-1.2	-23.7		10	-26.5	-26.92		2
M06-M284	-23.2218	43.6229	Ifaty	Eggshell	Southern_Aepyornis	2.9	-13.655	-1.77037	-22.407	15.771	8.752	-26.455	-25.627	12.771	1
M06-M243	-23.6695	43.6368	Anakao	Eggshell	Southern_Aepyornis		-13.6379	-1.54175				-26.4379			1
M06-M286	-23.2261	43.6219	Ifaty	Eggshell	Southern_Aepyornis	2.6	-13.633	-0.838135	-23.05	15.615	9.417	-26.433	-26.27	12.615	1
M07-M012	-25.1679	46.4224	W of Mandrare River	Eggshell	Southern_Aepyornis		-13.6279	-1.71281	-23.781	8.257	10.1531	-26.4279	-27.001	5.257	1
M06-M152	-25.0847	44.359	Road Find	Eggshell	Southern_Aepyornis	4	-13.6143	-1.6244				-26.4143			1
521019	-23.4868	43.7746	Songoritelo	Eggshell	Southern_Aepyornis		-13.6	-1.5	-23.5		9.9	-26.4	-26.72		2
41893C	-23.5203	43.7703	Belalanda	Eggshell	Southern_Aepyornis		-13.6	-1.4	-23.2		9.6	-26.4	-26.42		2
M06-M066	-25.4563	45.7211	Talaky	Eggshell	Southern_Aepyornis	3.9	-13.598	-0.355043	-24.781	10.452	11.183	-26.398	-28.001	7.452	1
M06-M235	-23.7304	43.6454	Anakao	Eggshell	Southern_Aepyornis	3	-13.556	0.237191				-26.356			1
521031	-24.9296	44.0559	Nasua	Eggshell	Southern_Aepyornis		-13.5	-0.5	-23.3		9.8	-26.3	-26.52		2
9691C	-25.5653	45.5072	Faux Cap	Eggshell	Southern_Aepyornis		-13.5	-1.7	-24.1		10.6	-26.3	-27.32		2
M07-M023	-25.077	46.008	Ambovombe Depression	Eggshell	Southern_Aepyornis		-13.485	1.22519	-24.009	12.791	10.524	-26.285	-27.229	9.791	1
M06-M153	-25.0148	44.1066	Linta River	Eggshell	Southern_Aepyornis	3.5	-13.4307	-3.51137				-26.2307			1
M06-M106	-25.6033	45.1698	Cap St Marie	Eggshell	Southern_Aepyornis	3	-13.4173	-1.40265				-26.2173			1
M06-M059	-25.4561	45.722	Talaky	Eggshell	Southern_Aepyornis	3.5	-13.358	-2.60268	-25.931	10.643	12.573	-26.158	-29.151	7.643	1
M06-M279	-23.1849	43.6217	Ifaty	Eggshell	Southern_Aepyornis	3.6	-13.336	-1.63844	-23.132	14.49	9.796	-26.136	-26.352	11.49	1
M07-M035	-25.0807	46.0116	Ambovombe Depression	Eggshell	Southern_Aepyornis		-13.324	2.63663	-22.183	12.298	8.859	-26.124	-25.403	9.298	1
M06-M002	-25.5668	45.5356	Faux Cap	Eggshell	Southern_Aepyornis	4.1	-13.308	-0.283733				-26.108			1
M06-M017	-25.5316	45.6129	Talaky	Eggshell	Southern_Aepyornis	3.3	-13.3034	-2.89456				-26.1034			1
9691B	-25.5653	45.5072	Faux Cap	Eggshell	Southern_Aepyornis		-13.3	-1.4	-23.3		10	-26.1	-26.52		2
521012	-23.4868	43.7746	Songoritelo	Eggshell	Southern_Aepyornis		-13.3	-0.8	-22.8		9.5	-26.1	-26.02		2
521014	-23.4868	43.7746	Songoritelo	Eggshell	Southern_Aepyornis		-13.3	-0.6	-22.9		9.6	-26.1	-26.12		2
M06-M067	-25.4564	45.721	Talaky	Eggshell	Southern_Aepyornis	3.6	-13.28	-0.199833	-24.05	8.316	10.77	-26.08	-27.27	5.316	1
M06-M268	-23.1852	43.6219	Ifaty	Eggshell	Southern_Aepyornis	4.1	-13.2707	-1.65098				-26.0707			1
M06-M276	-23.1897	43.62	Ifaty	Eggshell	Southern_Aepyornis	3.7	-13.258	-0.126108	-22.882	16.327	9.624	-26.058	-26.102	13.327	1
M06-M268	-23.1852	43.6219	Ifaty	Eggshell	Southern_Aepyornis	2.6	-13.257	-1.79499	-22.6835	11.4425	9.4265	-26.057	-25.9035	8.4425	1
M06-M099	-25.6047	45.1669	Cap St Marie	Eggshell	Southern_Aepyornis	1.8	-13.198	-0.969094			13.992	-25.998			1
M06-M275	-23.192	43.6224	Ifaty	Eggshell	Southern_Aepyornis	3.4	-13.172	-1.24459				-25.972			1
M06-M224	-23.7259	43.6417	Anakao	Eggshell	Southern_Aepyornis	3.5	-13.1654	-1.85019				-25.9654			1
M06-M167	-24.6934	43.9421	Itampolo	Eggshell	Southern_Aepyornis	3.3	-13.148	-0.550694				-25.948			1
M07-M017	-25.073	46.0008	Ambovombe Depression	Eggshell	Southern_Aepyornis	3.5	-13.138	1.70343	-23.656	10.154	10.518	-25.938	-26.876	7.154	1
M06-M110	-25.6029	45.1685	Cap St Marie	Eggshell	Southern_Aepyornis	4.4	-13.1161	-0.86853				-25.9161			1
521023	-24.9296	44.0559	Nasua	Eggshell	Southern_Aepyornis		-13.1	-0.7	-22.9		9.8	-25.9	-26.12		2
9691E	-25.5653	45.5072	Faux Cap	Eggshell	Southern_Aepyornis		-13.1	-1.6	-24		10.9	-25.9	-27.22		2
M06-M018	-25.5316	45.6129	Talaky	Eggshell	Southern_Aepyornis	3.3	-13.0924	-1.9179				-25.8924			1
M06-M034	-25.4644	45.7062	Talaky	Eggshell	Southern_Aepyornis	3.3	-13.082	-1.90812	-22.105	11.374	9.023	-25.882	-25.325	8.374	1
M06-M289	-23.256	43.628	Ifaty	Eggshell	Southern_Aepyornis	3.4	-13.072	-3.06249	-23.772	13.994	10.7	-25.872	-26.992	10.994	1
M06-M021	-25.4598	45.6906	Talaky	Eggshell	Southern_Aepyornis	3.4	-13.048	-1.47381				-25.848			1
M07-M094	-25.1492	46.4749	Big dune near lake	Eggshell	Southern_Aepyornis		-13.033	-1.64911	-23.762	9.556	10.729	-25.833	-26.982	6.556	1
M06-M099	-25.6047	45.1669	Cap St Marie	Eggshell	Southern_Aepyornis	3	-13.014	-1.20094			12.556	-25.814			1
521032	-24.9296	44.0559	Nasua	Eggshell	Southern_Aepyornis		-13	-0.3	-23.6		10.6	-25.8	-26.82		2
521027	-24.9296	44.0559	Nasua	Eggshell	Southern_Aepyornis		-13	0.1	-23.1		10.1	-25.8	-26.32		2
M06-M069	-25.4562	45.7197	Talaky	Eggshell	Southern_Aepyornis	2.4	-12.934	-1.17669	-22.952	13.139	10.018	-25.734	-26.172	10.139	1
M06-M142	-25.2181	44.6172	Tsialangy	Eggshell	Southern_Aepyornis	3	-12.9213	-1.07632				-25.7213			1
M06-M278	-23.1854	43.6217	Ifaty	Eggshell	Southern_Aepyornis	3.3	-12.908	0.488912	-22.498	13.215	9.59	-25.708	-25.718	10.215	1
M06-M065	-25.4563	45.7212	Talaky	Eggshell	Southern_Aepyornis	3.4	-12.856	-1.43569	-24.148	11.883	11.292	-25.656	-27.368	8.883	1
M07-M006	-25.1692	46.4186	W of Mandrare River	Eggshell	Southern_Aepyornis	3.7	-12.789	-2.09631	-23.956	9.004	11.167	-25.589	-27.176	6.004	1
M06-M064	-25.4563	45.7212	Talaky	Eggshell	Southern_Aepyornis	3.9	-12.789	-0.663524	-23.741	12.176	10.952	-25.589	-26.961	9.176	1
M06-M245	-23.6687	43.6376	Anakao	Eggshell	Southern_Aepyornis	3.2	-12.7863	-3.11171				-25.5863			1
M06-M282	-23.2166	43.6216	Ifaty	Eggshell	Southern_Aepyornis	3.3	-12.767	-0.714937	-23.209	15.531	10.442	-25.567	-26.429	12.531	1
M07-M032	-25.0792	46.0134	Ambovombe Depression	Eggshell	Southern_Aepyornis		-12.708	1.62486				-25.508			1
M07-M040	-25.201	46.274	Coast S of Ambovombe	Eggshell	Southern_Aepyornis	1.6	-12.648	0.279147	-22.424	14.613	9.776	-25.448	-25.644	11.613	1
521035	-24.9296	44.0559	Nasua	Eggshell	Southern_Aepyornis		-12.6	-0.2	-23.2		10.6	-25.4	-26.42		2
M06-M001	-25.5666	45.5348	Faux Cap	Eggshell	Southern_Aepyornis	2.8	-12.5414	-2.28653				-25.3414			1
M06-M253	-23.6695	43.6403	Anakao	Eggshell	Southern_Aepyornis	3.3	-12.5253	-2.99413				-25.3253			1
521034	-24.9296	44.0559	Nasua	Eggshell	Southern_Aepyornis		-12.5	-0.6	-24.6		12.1	-25.3	-27.82		2
M07-M055	-25.1521	46.4407	E of Mandrare River	Eggshell	Southern_Aepyornis		-12.45	-1.99057	-23.002	9.566	10.552	-25.25	-26.222	6.566	1
521054	-23.4501	43.8435	Table Mountain	Eggshell	Southern_Aepyornis		-12.4	-1.4	-21.7		9.3	-25.2	-24.92		2
M06-M128	-25.3384	44.832	Lavanono	Eggshell	Southern_Aepyornis	3.3	-12.3943	1.63637				-25.1943			1
M06-M016	-25.5316	45.6131	Talaky	Eggshell	Southern_Aepyornis	3.7	-12.3192	-1.66569				-25.1192			1
M06-M130	-25.334	44.7926	Lavanono	Eggshell	Southern_Aepyornis		-12.314	-2.08079	-22.746	10.485	10.432	-25.114	-25.966	7.485	1
M06-M164	-24.6837	43.9435	Itampolo	Eggshell	Southern_Aepyornis	3.1	-12.304	0.291989	-22.4505	10.9625	10.1465	-25.104	-25.6705	7.9625	1
521043	-23.4501	43.8435	Table Mountain	Eggshell	Southern_Aepyornis		-12.3	-1.3	-23.5		11.2	-25.1	-26.72		2
521016	-23.4868	43.7746	Songoritelo	Eggshell	Southern_Aepyornis		-12.3	-1.8	-22.5		10.2	-25.1	-25.72		2
521050	-23.4501	43.8435	Table Mountain	Eggshell	Southern_Aepyornis		-12.3	-1.3	-21.8		9.5	-25.1	-25.02		2
521049	-23.4501	43.8435	Table Mountain	Eggshell	Southern_Aepyornis		-12.3	-1.3	-22.5		10.2	-25.1	-25.72		2
521020	-23.4868	43.7746	Songoritelo	Eggshell	Southern_Aepyornis		-12.3	-1	-22.5		10.2	-25.1	-25.72		2
M06-M284	-23.2218	43.6229	Ifaty	Eggshell	Southern_Aepyornis	3.3	-12.244	-0.751799	-23.232	14.099	10.988	-25.044	-26.452	11.099	1
521028	-24.9296	44.0559	Nasua	Eggshell	Southern_Aepyornis		-12.2	-0.1	-23.4		11.2	-25	-26.62		2
M06-M043	-25.4496	45.7152	Talaky	Eggshell	Southern_Aepyornis	3.2	-12.1634	-0.846952				-24.9634			1
M07-M025	-25.0782	46.0068	Ambovombe Depression	Eggshell	Southern_Aepyornis		-12.149	2.85199	-21.909	13.988	9.76	-24.949	-25.129	10.988	1
521053	-23.4501	43.8435	Table Mountain	Eggshell	Southern_Aepyornis		-12.1	-1.1	-23.4		11.3	-24.9	-26.62		2
41893D	-23.5203	43.7703	Belalanda	Eggshell	Southern_Aepyornis		-12.1	-1	-22.6		10.5	-24.9	-25.82		2
M06-M149	-25.2267	44.6102	Tsialangy	Eggshell	Southern_Aepyornis	2.5	-12.083	-0.247366	-22.943	10.68	10.86	-24.883	-26.163	7.68	1
M06-M201	-23.6835	43.6502	Anakao	Eggshell	Southern_Aepyornis	3.1	-12.0261	-1.16382				-24.8261			1
521011	-23.4868	43.7746	Songoritelo	Eggshell	Southern_Aepyornis		-12	-0.6	-23		11	-24.8	-26.22		2
521022	-23.4868	43.7746	Songoritelo	Eggshell	Southern_Aepyornis		-12	-0.8	-22.6		10.6	-24.8	-25.82		2
41893E	-23.5203	43.7703	Belalanda	Eggshell	Southern_Aepyornis		-12	-1.1	-22.4		10.4	-24.8	-25.62		2
M06-M058	-25.456	45.7221	Talaky	Eggshell	Southern_Aepyornis	3.6	-11.919	-0.819704	-25.533	7.701	13.614	-24.719	-28.753	4.701	1
521015	-23.4868	43.7746	Songoritelo	Eggshell	Southern_Aepyornis		-11.9	-0.9	-23.6		11.7	-24.7	-26.82		2
41893A	-23.5203	43.7703	Belalanda	Eggshell	Southern_Aepyornis		-11.9	-0.4	-22.5		10.6	-24.7	-25.72		2
521029	-24.9296	44.0559	Nasua	Eggshell	Southern_Aepyornis		-11.8	-0.5	-23		11.2	-24.6	-26.22		2
521007	-23.4868	43.7746	Songoritelo	Eggshell	Southern_Aepyornis		-11.8	-2	-22.2		10.4	-24.6	-25.42		2
41892B	-25.2584	46.0797	Beraroha	Eggshell	Southern_Aepyornis		-11.8	-0.2	-21.4		9.6	-24.6	-24.62		2
M06-M179	-24.5748	43.908	Itampolo	Eggshell	Southern_Aepyornis	3.5	-11.712	-1.4842	-22.82	13.381	11.108	-24.512	-26.04	10.381	2
521008	-23.4868	43.7746	Songoritelo	Eggshell	Southern_Aepyornis		-11.7	-0.6	-23.1		11.4	-24.5	-26.32		2
M06-M019	-25.5316	45.6127	Talaky	Eggshell	Southern_Aepyornis	3.3	-11.6974	-3.42538				-24.4974			1
M07-M040	-25.201	46.274	Coast S of Ambovombe	Eggshell	Southern_Aepyornis	3.3	-11.617	6.24721	-23.414	14.751	11.797	-24.417	-26.634	11.751	1
521039	-23.4501	43.8435	Table Mountain	Eggshell	Southern_Aepyornis		-11.6	-1.7	-22.5		10.9	-24.4	-25.72		2
521038	-24.9296	44.0559	Nasua	Eggshell	Southern_Aepyornis		-11.6	-0.6	-22.3		10.7	-24.4	-25.52		2
M06-M103	-25.6051	45.1631	Cap St Marie	Eggshell	Southern_Aepyornis	3.6	-11.559	0.273084				-24.359			1
M06-M030	-25.4617	45.7024	Talaky	Eggshell	Southern_Aepyornis	3.6	-11.508	-1.59284	-22.752	13.899	11.244	-24.308	-25.972	10.899	1
M07-M003	-25.1687	46.4188	W of Mandrare River	Eggshell	Southern_Aepyornis	2.2	-11.507	-1.65202	-23.704	9.085	12.197	-24.307	-26.924	6.085	1
521024	-24.9296	44.0559	Nasua	Eggshell	Southern_Aepyornis		-11.5	-0.2	-22.3		10.8	-24.3	-25.52		2
M06-M218	-23.729	43.6291	Anakao	Eggshell	Southern_Aepyornis	3.4	-11.4599	-0.182603	-20.8745	11.1225	9.41464	-24.2599	-24.0945	8.1225	1
M06-M273	-23.1917	43.6223	Ifaty	Eggshell	Southern_Aepyornis	2.6	-11.417	0.736278	-22.998	13.442	11.581	-24.217	-26.218	10.442	1
M06-M280	-23.1847	43.6217	Ifaty	Eggshell	Southern_Aepyornis	2.9	-11.41	-1.86737	-24.065	14.023	12.655	-24.21	-27.285	11.023	1
521013	-23.4868	43.7746	Songoritelo	Eggshell	Southern_Aepyornis		-11.4	-0.4	-22.8		11.4	-24.2	-26.02		2
M07-M027	-25.0782	46.0079	Ambovombe Depression	Eggshell	Southern_Aepyornis		-11.3811	-0.700478	-23.4	11.103	12.0189	-24.1811	-26.62	8.103	1
M06-M140	-25.2251	44.6767	Tsialangy	Eggshell	Southern_Aepyornis	3.1	-11.3507	0.535734				-24.1507			1
521036	-24.9296	44.0559	Nasua	Eggshell	Southern_Aepyornis		-11.3	0.3	-22.5		11.2	-24.1	-25.72		2
521042	-23.4501	43.8435	Table Mountain	Eggshell	Southern_Aepyornis		-11.3	0.2	-21.4		10.1	-24.1	-24.62		2
M06-M172	-24.6957	43.9402	Itampolo	Eggshell	Southern_Aepyornis	4	-11.289	-1.01663				-24.089			1
M06-M277	-23.1855	43.6217	Ifaty	Eggshell	Southern_Aepyornis	2.3	-11.285	-0.75374				-24.085			1
M06-M088	-25.6011	45.1654	Cap St Marie	Eggshell	Southern_Aepyornis	3.5	-11.275	-1.92364	-23.957	11.001	12.682	-24.075	-27.177	8.001	1
M06-M114	-25.5647	45.5384	Faux Cap	Eggshell	Southern_Aepyornis	3.7	-11.257	0.583978	-23.068	10.093	11.811	-24.057	-26.288	7.093	1
M07-M092	-25.149	46.4753	Big dune near lake	Eggshell	Southern_Aepyornis		-11.217	-1.13885	-23.038	9.518	11.821	-24.017	-26.258	6.518	1
M06-M283	-23.2183	43.6215	Ifaty	Eggshell	Southern_Aepyornis	3.4	-11.184	-0.127078	-22.811	15.864	11.627	-23.984	-26.031	12.864	1
521052	-23.4501	43.8435	Table Mountain	Eggshell	Southern_Aepyornis		-11.1	-0.8	-23		11.9	-23.9	-26.22		2
521021	-23.4868	43.7746	Songoritelo	Eggshell	Southern_Aepyornis		-11.1	-0.6	-22.6		11.5	-23.9	-25.82		2
M07-M050	-25.1492	46.4391	E of Mandrare River	Eggshell	Southern_Aepyornis	3.5	-11.092	-0.341462	-22.514	10.683	11.422	-23.892	-25.734	7.683	1
M06-M198	-24.6036	43.9167	Itampolo	Eggshell	Southern_Aepyornis	3.6	-11.0528	-0.324088				-23.8528			1
M06-M257	-23.6395	43.6533	Anakao	Eggshell	Southern_Aepyornis	3.1	-11.0463	-0.498936				-23.8463			1
M06-M101	-25.6052	45.1653	Cap St Marie	Eggshell	Southern_Aepyornis	3.3	-11.0454	-2.31388				-23.8454			1
521009	-23.4868	43.7746	Songoritelo	Eggshell	Southern_Aepyornis		-11	-0.5	-22.4		11.4	-23.8	-25.62		2
M06-M181	-24.604	43.9175	Itampolo	Eggshell	Southern_Aepyornis	3.5	-10.942	-0.0873057	-23.4	12.089	12.458	-23.742	-26.62	9.089	1
521010	-23.4868	43.7746	Songoritelo	Eggshell	Southern_Aepyornis		-10.9	-0.6	-22.8		11.9	-23.7	-26.02		2
M06-M272	-23.1896	43.6219	Ifaty	Eggshell	Southern_Aepyornis	2.3	-10.881	0.466601	-22.418	13.227	11.537	-23.681	-25.638	10.227	1
M06-M025	-25.4618	45.7024	Talaky	Eggshell	Southern_Aepyornis	3.7	-10.8178	0.334974				-23.6178			1
521017	-23.4868	43.7746	Songoritelo	Eggshell	Southern_Aepyornis		-10.8	-0.6	-22.6		11.8	-23.6	-25.82		2
M06-M102	-25.6056	45.1652	Cap St Marie	Eggshell	Southern_Aepyornis	3.6	-10.7816	-1.03631				-23.5816			1
521045	-23.4501	43.8435	Table Mountain	Eggshell	Southern_Aepyornis		-10.7	-1.6	-23.2		12.5	-23.5	-26.42		2
M06-M206	-23.724	43.6326	Anakao	Eggshell	Southern_Aepyornis	3.9	-10.3935	-4.47387				-23.1935			1
M06-M182	-24.604	43.9173	Itampolo	Eggshell	Southern_Aepyornis	3.8	-10.378	-1.76746	-21.091	11.071	10.713	-23.178	-24.311	8.071	1
M06-M074	-25.4564	45.7214	Talaky	Eggshell	Southern_Aepyornis	3.7	-10.3572	-1.68392				-23.1572			1
M06-M035	-25.4644	45.7063	Talaky	Eggshell	Southern_Aepyornis	4.3	-10.308	-1.5521	-24.141	10.735	13.833	-23.108	-27.361	7.735	1
M06-M199	-24.6041	43.9176	Itampolo	Eggshell	Southern_Aepyornis	2.7	-10.1019	-1.1165	-20.6815	12.1475	10.5796	-22.9019	-23.9015	9.1475	1
M07-M011	-25.1737	46.4209	W of Mandrare River	Eggshell	Southern_Aepyornis		-10.095	-1.55889				-22.895			1
M07-M010	-25.1744	46.4189	W of Mandrare River	Eggshell	Southern_Aepyornis		-10.033	-0.173641				-22.833			1
521037	-24.9296	44.0559	Nasua	Eggshell	Southern_Aepyornis		-10	0.6	-22.4		12.4	-22.8	-25.62		2
M06-M197	-24.6033	43.9168	Itampolo	Eggshell	Southern_Aepyornis	3.4	-9.6984	-1.17173				-22.4984			1
M06-M100	-25.6055	45.1652	Cap St Marie	Eggshell	Southern_Aepyornis	3.6	-9.437	-2.62003				-22.237			1
521030	-24.9296	44.0559	Nasua	Eggshell	Southern_Aepyornis		-8.9	-3.5	-21.8		12.9	-21.7	-25.02		2
M07-M009	-25.1751	46.4149	W of Mandrare River	Eggshell	Southern_Aepyornis		-7.683	0.109617				-20.483			1
M07-M132	-12.6377	49.5403	Irodo	Eggshell	Northern_Aepyornis	2	-14.891	2.36405	-25.217	10.868	10.326	-27.691	-28.437	7.868	1
M07-M172	-12.4478	49.5622	Isle E of Ambolobozokely	Eggshell	Northern_Aepyornis	2.2	-14.775	-0.740159	-25.059	8.831	10.284	-27.575	-28.279	5.831	1
M07-M196	-12.429	49.556	Isle E of Ambolobozokely	Eggshell	Northern_Aepyornis	2.6	-14.729	0.255127	-25.887	8.222	11.158	-27.529	-29.107	5.222	1
M07-M182	-12.4475	49.5617	Isle E of Ambolobozokely	Eggshell	Northern_Aepyornis		-14.708	2.10116	-23.77	8.243	9.062	-27.508	-26.99	5.243	1
M07-M213	-12.2584	49.3952	E of Ramena Beach	Eggshell	Northern_Aepyornis	2.3	-14.705	-1.00596	-24.663	12.841	9.958	-27.505	-27.883	9.841	1
M07-M138	-12.635	49.541	Irodo	Eggshell	Northern_Aepyornis	2	-14.553	-2.10892	-24.4	11.532	9.847	-27.353	-27.62	8.532	1
M07-M131	-12.641	49.5397	Irodo	Eggshell	Northern_Aepyornis	2	-14.434	2.35726	-25.352	10.706	10.918	-27.234	-28.572	7.706	1
M07-M113	-12.6463	49.5389	Irodo	Eggshell	Northern_Aepyornis	1.9	-14.425	-0.862387	-25.521	10.192	11.096	-27.225	-28.741	7.192	1
M07-M133	-12.6377	49.5403	Irodo	Eggshell	Northern_Aepyornis	1.7	-14.201	-1.82178	-25.736	12.181	11.535	-27.001	-28.956	9.181	1
M07-M215	-12.2562	49.3952	E of Ramena Beach	Eggshell	Northern_Aepyornis	2.2	-14.1764	-2.15377	-24.277	10.741	10.1006	-26.9764	-27.497	7.741	1
M07-M118	-12.6443	49.5394	Irodo	Eggshell	Northern_Aepyornis	2.1	-14.021	3.59021	-25.134	11.166	11.113	-26.821	-28.354	8.166	1
M07-M142	-12.632	49.5425	Irodo	Eggshell	Northern_Aepyornis	1.6	-13.8757	-1.34044	-23.981	9.154	10.1053	-26.6757	-27.201	6.154	1
M07-M197	-12.4291	49.556	Isle E of Ambolobozokely	Eggshell	Northern_Aepyornis	2.4	-13.847	0.0132113	-24.554	7.744	10.707	-26.647	-27.774	4.744	1
M07-M162	-12.4523	49.5609	Isle E of Ambolobozokely	Eggshell	Northern_Aepyornis	1.5	-13.583	0.45496	-23.843	9.669	10.26	-26.383	-27.063	6.669	1
M07-M173	-12.4479	49.5621	Isle E of Ambolobozokely	Eggshell	Northern_Aepyornis	2.4	-13.472	-0.348253	-25.119	6.761	11.647	-26.272	-28.339	3.761	1
M07-M195	-12.4291	49.5558	Isle E of Ambolobozokely	Eggshell	Northern_Aepyornis	2.5	-13.4563	2.17687	-24.145	7.212	10.6887	-26.2563	-27.365	4.212	1
M07-M154	-12.4541	49.5618	Isle E of Ambolobozokely	Eggshell	Northern_Aepyornis	2.1	-13.3754	0.270971	-23.359	7.881	9.98357	-26.1754	-26.579	4.881	1
M07-M178	-12.4482	49.5623	Isle E of Ambolobozokely	Eggshell	Northern_Aepyornis	2.1	-13.35	-0.930384	-24.357	10.882	11.007	-26.15	-27.577	7.882	1
M07-M143	-12.6321	49.5422	Irodo	Eggshell	Northern_Aepyornis	2	-13.174	-0.554877	-24.501	10.381	11.327	-25.974	-27.721	7.381	1
M07-M211	-12.2423	49.3829	E of Ramena Beach	Eggshell	Northern_Aepyornis	1.9	-13.157	-1.9702	-27.051	13.16	13.894	-25.957	-30.271	10.16	1
M07-M181	-12.4475	49.5617	Isle E of Ambolobozokely	Eggshell	Northern_Aepyornis		-13.029	-0.777021	-24.408	7.535	11.379	-25.829	-27.628	4.535	1
M07-M125	-12.6415	49.5391	Irodo	Eggshell	Northern_Aepyornis	1.8	-13.022	-0.233785	-25.641	8.824	12.619	-25.822	-28.861	5.824	1
M07-M157	-12.4525	49.5617	Isle E of Ambolobozokely	Eggshell	Northern_Aepyornis	2.3	-12.981	1.27369	-24.569	11.292	11.588	-25.781	-27.789	8.292	1
M07-M191	-12.4471	49.5614	Isle E of Ambolobozokely	Eggshell	Northern_Aepyornis	1.9	-12.926	-0.531595	-25.471	9.885	12.545	-25.726	-28.691	6.885	1
M07-M217	-12.2559	49.3953	E of Ramena Beach	Eggshell	Northern_Aepyornis	2.1	-12.839	-1.99251	-24.073	9.469	11.234	-25.639	-27.293	6.469	1
M07-M183	-12.4475	49.5616	Isle E of Ambolobozokely	Eggshell	Northern_Aepyornis	1.7	-12.7991	-0.079499	-24.728	8.859	11.9289	-25.5991	-27.948	5.859	1
M07-M162	-12.4523	49.5609	Isle E of Ambolobozokely	Eggshell	Northern_Aepyornis	1.5	-12.795	0.415187	-24.055	9.325	11.26	-25.595	-27.275	6.325	1
M07-M107	-12.6468	49.5397	Irodo	Eggshell	Northern_Aepyornis	1.2	-12.7227	-1.02822	-24.953	10.72	12.2303	-25.5227	-28.173	7.72	1
M07-M215	-12.2562	49.3952	E of Ramena Beach	Eggshell	Northern_Aepyornis	2	-12.7153	-1.1431	-24.162	10.561	11.4467	-25.5153	-27.382	7.561	1
M07-M120	-12.6435	49.5391	Irodo	Eggshell	Northern_Aepyornis	1.7	-12.703	-3.51357	-24.473	9.642	11.77	-25.503	-27.693	6.642	1
M07-M184	-12.4473	49.5617	Isle E of Ambolobozokely	Eggshell	Northern_Aepyornis	2.1	-12.694	-1.15826	-25.036	7.782	12.342	-25.494	-28.256	4.782	1
M07-M192	-12.4295	49.5561	Isle E of Ambolobozokely	Eggshell	Northern_Aepyornis	2	-12.633	0.0426828	-24.125	8.492	11.492	-25.433	-27.345	5.492	1
M07-M183	-12.4475	49.5616	Isle E of Ambolobozokely	Eggshell	Northern_Aepyornis	1.8	-12.6259	0.578158	-23.045	6.942	10.4191	-25.4259	-26.265	3.942	1
M07-M157	-12.4525	49.5617	Isle E of Ambolobozokely	Eggshell	Northern_Aepyornis	2.1	-12.5496	0.491037	-21.4	10.124	8.85043	-25.3496	-24.62	7.124	1
M07-M146	-12.6319	49.5423	Irodo	Eggshell	Northern_Aepyornis	2	-12.269	1.50942	-23.961	10.237	11.692	-25.069	-27.181	7.237	1
M07-M187	-12.4475	49.5621	Isle E of Ambolobozokely	Eggshell	Northern_Aepyornis	2.1	-12.1724	-0.546793	-24.069	7.273	11.8966	-24.9724	-27.289	4.273	1
M07-M131	-12.641	49.5397	Irodo	Eggshell	Northern_Aepyornis	1.1	-11.8261	-0.761731	-24.696	9.244	12.8699	-24.6261	-27.916	6.244	1
M07-M201	-12.4279	49.5559	Isle E of Ambolobozokely	Eggshell	Northern_Aepyornis	2.2	-11.8014	1.1978	-23.516	9.219	11.7146	-24.6014	-26.736	6.219	1
M07-M188	-12.4472	49.5615	Isle E of Ambolobozokely	Eggshell	Northern_Aepyornis	1.8	-11.616	-0.351163	-23.039	11.509	11.423	-24.416	-26.259	8.509	1
M07-M171	-12.4504	49.5614	Isle E of Ambolobozokely	Eggshell	Northern_Aepyornis	2.2	-11.1797	-3.53431	-24.3	7.758	13.1203	-23.9797	-27.52	4.758	1
M07-M170	-12.4505	49.5613	Isle E of Ambolobozokely	Eggshell	Northern_Aepyornis	2.1	-10.9907	-0.930384	-21.658	8.631	10.6673	-23.7907	-24.878	5.631	1
M07-M157	-12.4525	49.5617	Isle E of Ambolobozokely	Eggshell	Northern_Aepyornis	1.6	-10.935	-0.112527	-24.698	10.507	13.763	-23.735	-27.918	7.507	1
M07-M006	-25.1692	46.4186	W of Mandrare River	Eggshell	Southern_Mullerornis	1.3	-15.918	-1.19318	-26.146	7.454	10.228	-28.718	-29.366	4.454	1
Chantal 3	-23.5488	43.7735	Segeny	Eggshell	Southern_Mullerornis	0.7	-14.474	-0.346313				-27.274			1
M07-M215	-12.2562	49.3952	E of Ramena Beach	Eggshell	Northern_Mullerornis?	0.7	-13.833	-1.71895				-26.633			1
M06-M164	-24.6837	43.9435	Itampolo	Eggshell	Southern_Mullerornis	1.1	-13.749	0.569427				-26.549			1
M06-M281	-23.1835	43.6224	Ifaty	Eggshell	Southern_Mullerornis	0.8	-13.525	-0.207594				-26.325			1
M07-M215	-12.2562	49.3952	E of Ramena Beach	Eggshell	Northern_Mullerornis?	0.7	-13.508	-2.19331				-26.308			1
M07-M073	-25.1588	46.4447	E of Mandrare River	Eggshell	Southern_Mullerornis		-13.34	0.232815				-26.14			1
M07-M073	-25.1588	46.4447	E of Mandrare River	Eggshell	Southern_Mullerornis		-13.277	0.391906				-26.077			1
M06-M199	-24.6041	43.9176	Itampolo	Eggshell	Southern_Mullerornis	1.1	-13.2012	2.72967				-26.0012			1
M06-M181	-24.604	43.9175	Itampolo	Eggshell	Southern_Mullerornis	1.2	-13.131	2.92862	-23.384	9.551	10.253	-25.931	-26.604	6.551	1
M07-M073	-25.1588	46.4447	E of Mandrare River	Eggshell	Southern_Mullerornis		-13.091	0.809033				-25.891			1
M07-M055	-25.1521	46.4407	E of Mandrare River	Eggshell	Southern_Mullerornis		-12.98	0.140659				-25.78			1
M06-M275	-23.192	43.6224	Ifaty	Eggshell	Southern_Mullerornis	0.9	-12.95	-0.834255				-25.75			1
M07-M006	-25.1692	46.4186	W of Mandrare River	Eggshell	Southern_Mullerornis	0.9	-12.867	-1.3125	-24.058	3.383	11.191	-25.667	-27.278	0.383	1
M07-M050	-25.1492	46.4391	E of Mandrare River	Eggshell	Southern_Mullerornis	1	-12.772	0.957453	-23.689	8.136	10.917	-25.572	-26.909	5.136	1
M06-M051	-25.4549	45.7222	Talaky	Eggshell	Southern_Mullerornis	1.1	-12.76	-1.14468				-25.56			1
M07-M006	-25.1692	46.4186	W of Mandrare River	Eggshell	Southern_Mullerornis	1.2	-12.723	-0.268708				-25.523			1
M06-M039	-25.4675	45.7056	Talaky	Eggshell	Southern_Mullerornis	1.1	-12.599	-0.737249	-24.009	11.864	11.41	-25.399	-27.229	8.864	1
M06-M294	-22.9841	43.4901	Ifaty	Eggshell	Southern_Mullerornis	0.8	-12.561	-1.69373	-22.3015	10.1015	9.7405	-25.361	-25.5215	7.1015	1
M06-M098	-25.6045	45.1674	Cap St Marie	Eggshell	Southern_Mullerornis		-12.523	0.177522				-25.323			1
M07-M087	-25.1564	46.4472	E of Mandrare River	Eggshell	Southern_Mullerornis		-12.447	0.646063				-25.247			1
M06-M175	-24.6959	43.9401	Itampolo	Eggshell	Southern_Mullerornis	1.2	-12.392	-0.807093				-25.192			1
M07-M040	-25.201	46.274	Coast S of Ambovombe	Eggshell	Southern_Mullerornis	0.8	-12.353	-0.337582				-25.153			1
M06-M299	-22.9877	43.4905	Ifaty	Eggshell	Southern_Mullerornis	1.1	-12.3268	-1.68509				-25.1268			1
M06-M277	-23.1855	43.6217	Ifaty	Eggshell	Southern_Mullerornis	0.8	-12.32	-2.08855	-23.417	13.161	11.097	-25.12	-26.637	10.161	1
M07-M087	-25.1564	46.4472	E of Mandrare River	Eggshell	Southern_Mullerornis		-12.263	2.55903	-23.278	4.772	11.015	-25.063	-26.498	1.772	1
M07-M091	-25.149	46.4757	Big dune near lake	Eggshell	Southern_Mullerornis		-12.2	-0.642182				-25			1
M06-M298	-22.9872	43.4903	Ifaty	Eggshell	Southern_Mullerornis	0.9	-12.125	-0.959285				-24.925			1
M06-M305	-22.9819	43.4887	Ifaty	Eggshell	Southern_Mullerornis	1.2	-11.983	-0.348727				-24.783			1
M06-M021	-25.4598	45.6906	Talaky	Eggshell	Southern_Mullerornis	1.2	-11.922	0.702326				-24.722			1
M06-M296	-22.9837	43.4896	Ifaty	Eggshell	Southern_Mullerornis	1	-11.911	-1.27272				-24.711			1
M06-M300	-22.9879	43.4906	Ifaty	Eggshell	Southern_Mullerornis	1	-11.8964	0.140961				-24.6964			1
M07-M024	-25.0765	46.0081	Ambovombe Depression	Eggshell	Southern_Mullerornis		-11.888	4.28477				-24.688			1
M07-M040	-25.201	46.274	Coast S of Ambovombe	Eggshell	Southern_Mullerornis	1	-11.872	0.746949				-24.672			1
M07-M055	-25.1521	46.4407	E of Mandrare River	Eggshell	Southern_Mullerornis		-11.863	0.939022				-24.663			1
M07-M087	-25.1564	46.4472	E of Mandrare River	Eggshell	Southern_Mullerornis		-11.859	-0.322061				-24.659			1
M06-M020	-25.4597	45.6904	Talaky	Eggshell	Southern_Mullerornis	1.1	-11.855	-0.632762				-24.655			1
M07-M005	-25.1691	46.4191	W of Mandrare River	Eggshell	Southern_Mullerornis	0.9	-11.823	-0.142599				-24.623			1
M06-M287	-23.2534	43.6268	Ifaty	Eggshell	Southern_Mullerornis	1	-11.822	-2.00027				-24.622			1
M06-M080	-25.4559	45.7202	Talaky	Eggshell	Southern_Mullerornis	1.1	-11.805	0.0417127				-24.605			1
M07-M091	-25.1491	46.4757	Big dune near lake	Eggshell	Southern_Mullerornis		-11.803	0.474361				-24.603			1
M06-M282	-23.2166	43.6216	Ifaty	Eggshell	Southern_Mullerornis	0.9	-11.799	-0.00582038				-24.599			1
M07-M024	-25.0765	46.0081	Ambovombe Depression	Eggshell	Southern_Mullerornis		-11.759	4.3391	-22.6	11.58	10.841	-24.559	-25.82	8.58	1
M07-M026	-25.0772	46.0084	Ambovombe Depression	Eggshell	Southern_Mullerornis		-11.754	1.71701				-24.554			1
M06-M146	-25.2263	44.6113	Tsialangy	Eggshell	Southern_Mullerornis	1.2	-11.741	0.113497				-24.541			1
M06-M291	-23.2562	43.6283	Ifaty	Eggshell	Southern_Mullerornis	0.9	-11.739	-1.42502				-24.539			1
M07-M040	-25.201	46.274	Coast S of Ambovombe	Eggshell	Southern_Mullerornis	1	-11.72	0.775081				-24.52			1
M06-M240	-23.6707	43.6361	Anakao	Eggshell	Southern_Mullerornis		-11.6759	0.574148				-24.4759			1
M07-M029	-25.0769	46.0135	Ambovombe Depression	Eggshell	Southern_Mullerornis		-11.675	2.50082				-24.475			1
M07-M090	-25.1491	46.4757	Big dune near lake	Eggshell	Southern_Mullerornis		-11.627	0.429738				-24.427			1
M07-M092	-25.149	46.4753	Big dune near lake	Eggshell	Southern_Mullerornis		-11.619	1.02148				-24.419			1
M06-M283	-23.2183	43.6215	Ifaty	Eggshell	Southern_Mullerornis	0.9	-11.5906	-0.264504	-22.3625	12.2815	10.7719	-24.3906	-25.5825	9.2815	1
M07-M092	-25.149	46.4753	Big dune near lake	Eggshell	Southern_Mullerornis		-11.569	0.683895				-24.369			1
M06-M250	-23.6708	43.637	Anakao	Eggshell	Southern_Mullerornis	1.1	-11.567	0.490852				-24.367			1
M06-M025	-25.4618	45.7024	Talaky	Eggshell	Southern_Mullerornis	1.2	-11.5558	1.32192				-24.3558			1
M07-M041	-25.201	46.2737	Coast S of Ambovombe	Eggshell	Southern_Mullerornis	0.9	-11.549	0.723668	-23.065	6.685	11.516	-24.349	-26.285	3.685	1
M06-M301	-22.9877	43.489	Ifaty	Eggshell	Southern_Mullerornis	1	-11.5476	-0.517324				-24.3476			1
M07-M090	-25.1491	46.4757	Big dune near lake	Eggshell	Southern_Mullerornis		-11.53	0.198863				-24.33			1
M07-M005	-25.1691	46.4191	W of Mandrare River	Eggshell	Southern_Mullerornis	0.9	-11.496	0.119318	-22.827	4.92	11.331	-24.296	-26.047	1.92	1
M06-M021	-25.4598	45.6906	Talaky	Eggshell	Southern_Mullerornis	0.9	-11.477	0.797392				-24.277			1
M06-M261	-23.164	43.6086	Ifaty	Eggshell	Southern_Mullerornis	1.1	-11.4739	-0.497319	-22.4495	11.6225	10.9756	-24.2739	-25.6695	8.6225	1
M06-M014	-25.5316	45.6134	Talaky	Eggshell	Southern_Mullerornis	1	-11.435	0.186252	-22.253	12.537	10.818	-24.235	-25.473	9.537	1
M06-M013	-25.5316	45.6135	Talaky	Eggshell	Southern_Mullerornis	0.9	-11.399	-0.325941	-22.198	10.997	10.799	-24.199	-25.418	7.997	1
M07-M090	-25.1491	46.4757	Big dune near lake	Eggshell	Southern_Mullerornis		-11.398	0.530625				-24.198			1
M06-M295	-22.9838	43.4896	Ifaty	Eggshell	Southern_Mullerornis	0.9	-11.398	-0.639272	-21.7125	9.6415	10.3145	-24.198	-24.9325	6.6415	1
M06-M025	-25.4618	45.7024	Talaky	Eggshell	Southern_Mullerornis		-11.388	1.48323				-24.188			1
M06-M288	-23.255	43.6274	Ifaty	Eggshell	Southern_Mullerornis	1.2	-11.324	2.79281				-24.124			1
M06-M304	-22.9825	43.4895	Ifaty	Eggshell	Southern_Mullerornis	1.1	-11.3184	0.683227				-24.1184			1
M07-M083	-25.1592	46.4482	E of Mandrare River	Eggshell	Southern_Mullerornis		-11.2774	-1.7699	-22.417	7.485	11.1396	-24.0774	-25.637	4.485	1
M07-M005	-25.1691	46.4191	W of Mandrare River	Eggshell	Southern_Mullerornis	0.7	-11.276	0.736278	-22.524	5.869	11.248	-24.076	-25.744	2.869	1
M06-M302	-22.9836	43.4893	Ifaty	Eggshell	Southern_Mullerornis	1	-11.199	-0.670206				-23.999			1
M07-M022	-25.0782	46.0062	Ambovombe Depression	Eggshell	Southern_Mullerornis		-11.179	1.53367	-22.87	11.376	11.691	-23.979	-26.09	8.376	1
M06-M040	-25.4675	45.7056	Talaky	Eggshell	Southern_Mullerornis	1.1	-11.159	1.82566				-23.959			1
M07-M041	-25.201	46.2737	Coast S of Ambovombe	Eggshell	Southern_Mullerornis	0.9	-11.122	0.30654				-23.922			1
Chantal 3	-23.5488	43.7735	Segeny	Eggshell	Southern_Mullerornis	1.2	-11.0009	-0.326847				-23.8009			1
M06-M109	-25.6031	45.1688	Cap St Marie	Eggshell	Southern_Mullerornis	1.2	-10.973	1.02051				-23.773			1
M06-M027	-25.4625	45.7008	Talaky	Eggshell	Southern_Mullerornis	1.4	-10.8976	1.02469				-23.6976			1
M06-M168	-24.6937	43.9417	Itampolo	Eggshell	Southern_Mullerornis	1.4	-10.8834	0.782561				-23.6834			1
M06-M162	-24.6781	43.944	Itampolo	Eggshell	Southern_Mullerornis	1.2	-10.883	-0.735308				-23.683			1
M06-M290	-23.2562	43.6282	Ifaty	Eggshell	Southern_Mullerornis	1	-10.859	-1.57829				-23.659			1
M06-M284	-23.2218	43.6229	Ifaty	Eggshell	Southern_Mullerornis	0.7	-10.845	-0.633452				-23.645			1
M06-M124	-25.3606	44.8445	Lavanono	Eggshell	Southern_Mullerornis	1	-10.745	0.199833				-23.545			1
M06-M026	-25.4618	45.7023	Talaky	Eggshell	Southern_Mullerornis	1	-10.683	0.90798				-23.483			1
M06-M183	-24.6037	43.918	Itampolo	Eggshell	Southern_Mullerornis	0.9	-10.648	0.0475331	-21.695	13.704	11.047	-23.448	-24.915	10.704	1
M06-M167	-24.6934	43.9421	Itampolo	Eggshell	Southern_Mullerornis	1.2	-10.6172	-2.06884				-23.4172			1
M07-M055	-25.1521	46.4407	E of Mandrare River	Eggshell	Southern_Mullerornis		-10.586	0.0349223				-23.386			1
M06-M303	-22.9831	43.4882	Ifaty	Eggshell	Southern_Mullerornis	1.1	-10.4896	1.28777				-23.2896			1
M06-M292	-23.2568	43.6285	Ifaty	Eggshell	Southern_Mullerornis	0.9	-10.392	0.947752				-23.192			1
M06-M148	-25.2271	44.6113	Tsialangy	Eggshell	Southern_Mullerornis	1	-10.39	1.09714				-23.19			1
M07-M092	-25.149	46.4753	Big dune near lake	Eggshell	Southern_Mullerornis		-10.379	0.413247				-23.179			1
M06-M293	-23.257	43.6288	Ifaty	Eggshell	Southern_Mullerornis	1	-10.379	1.53658				-23.179			1
M06-M089	-25.6028	45.1656	Cap St Marie	Eggshell	Southern_Mullerornis	1.1	-10.359	0.504433				-23.159			1
M07-M080	-25.1583	46.4467	E of Mandrare River	Eggshell	Southern_Mullerornis		-10.351	3.21673				-23.151			1
M06-M092	-25.603	45.1669	Cap St Marie	Eggshell	Southern_Mullerornis		-10.299	1.82663				-23.099			1
M07-M080	-25.1583	46.4467	E of Mandrare River	Eggshell	Southern_Mullerornis		-10.159	1.15341				-22.959			1
M06-M027	-25.4625	45.7008	Talaky	Eggshell	Southern_Mullerornis		-10.112	1.85185				-22.912			1
M07-M080	-25.1583	46.4467	E of Mandrare River	Eggshell	Southern_Mullerornis		-10.017	0.985585				-22.817			1
M06-M253	-23.6695	43.6403	Anakao	Eggshell	Southern_Mullerornis	1.3	-9.97014	-0.266583	-20.8415	8.2275	10.8714	-22.7701	-24.0615	5.2275	1
M07-M083	-25.1592	46.4482	E of Mandrare River	Eggshell	Southern_Mullerornis		-9.903	0.443319				-22.703			1
M07-M083	-25.1592	46.4482	E of Mandrare River	Eggshell	Southern_Mullerornis		-9.897	1.0079				-22.697			1
M06-M229	-23.7276	43.6437	Anakao	Eggshell	Southern_Mullerornis	1.4	-9.874	0.746949				-22.674			1
M06-M244	-23.6689	43.6374	Anakao	Eggshell	Southern_Mullerornis	0.9	-9.5073	-3.82684				-22.3073			1
M06-M093	-25.6039	45.1676	Cap St Marie	Eggshell	Southern_Mullerornis		-8.418	2.15451				-21.218			1
M06-M145	-25.2258	44.6104	Tsialangy	Eggshell	Southern_Mullerornis	0.8	-7.891	-0.639272				-20.691			1
M07-M161	-12.4522	49.5609	Isle E of Ambolobozokely	Eggshell	Northern_Mullerornis?	0.6	-7.88143	-2.33254	-18.189	8.079	10.3076	-20.6814	-21.409	5.079	1
M06-M112	-25.5647	45.5364	Faux Cap	Eggshell	Southern_Mullerornis	1	-7.43	0.545176	-19.956	11.655	12.526	-20.23	-23.176	8.655	1
M07-M163	-12.4523	49.5609	Isle E of Ambolobozokely	Eggshell	Northern_Mullerornis?	0.5	-6.884	-6.85835				-19.684			1
UUE –MAS-5			Masinandraina	Bone	Aepyornis hildebrandti				-13.99	6.67			-20.21	3.67	3
NHMW/2014/0238/0001			Antsirabe	Bone	Aepyornis hildebrandti				-13.9583	5.16361			-20.1783	2.16361	4
NIU AMPAS 19257			Ampasambazimba	Bone	Mullerornis modestus				-22	6.4			-28.22	3.4	4
MAD 364			Ampoza	Bone	Aepyornis maximus (Vorombe titan)				-23.2	12.3			-29.42	9.3	5
MAD368			Ampoza	Bone	Aepyornis maximus (Vorombe titan)				-22.8	12.5			-29.02	9.5	5
MAD 6770			Ampoza	Bone	Aepyornis maximus (Vorombe titan)				-23.9	9.7			-30.12	6.7	5
MAD377			Ampoza	Bone	Aepyornis maximus (Vorombe titan)				-23.3	12.6			-29.52	9.6	5
MNHN MAD 1906-17			Ampoza	Bone	Aepyornis maximus (Vorombe titan)				-21.9	15.4			-28.12	12.4	5
MAD 383			Ankilibehandry/Belo-sur Mer	Bone	Aepyornis maximus (Vorombe titan)				-23.5	11.8			-29.72	8.8	5
2014/0238/0037			Antsirabe	Bone	Aepyornis hildebrandti				-15.1	6.2			-21.32	3.2	5
MAD 8813			Ankilibehandry/Belo-sur Mer	Bone	Aepyornis maximus (Vorombe titan)				-23.4	12.5426			-29.62	9.5426	5
MAD 6655			Ankilibehandry/Belo-sur Mer	Bone	Mullerornis modestus				-21.7	5.44716			-27.92	2.44716	5
2014/0238/0003			Antsirabe	Bone	Aepyornis hildebrandti				-13.4	4.99206			-19.62	1.99206	5
2014/0238/0006			Antsirabe	Bone	Aepyornis hildebrandti				-14.6	6.03754			-20.82	3.03754	5
2014/0238/0012			Antsirabe	Bone	Aepyornis hildebrandti				-17	7.76339			-23.22	4.76339	5
PMU 34(A46)			Masinandraina	Bone	Aepyornis hildebrandti				-17.1	5.98512			-23.32	2.98512	5
NHM A2145			Ampoza	Bone	Aepyornis hildebrandti				-22.6	13.6149			-28.82	10.6149	5
NHM A2144			Ampoza	Bone	Aepyornis maximus (Vorombe titan)				-23.8	11.122			-30.02	8.122	5
NHM A2142			Ampoza	Bone	Aepyornis maximus (Vorombe titan)				-23.3	13.6805			-29.52	10.6805	5
A31834			Antsirabe	Bone	Aepyornis hildebrandti				-14.1	7			-20.32	4	5
MAD6662			South west coast	Bone	Mullerornis modestus				-21.6	11.2			-27.82	8.2	5
MAD6768			Lamboharana	Bone	Mullerornis modestus				-20.2	6.5			-26.42	3.5	5
USNM A605209			Ilakaka	Bone	Aepyornis maximus				-21.8	11.8			-28.02	8.8	6
02EG01			Faux Cap	Eggshell	Southern_Aepyornis				-23.08	15.44			-26.3	12.44	7
02EG02			Faux Cap	Eggshell	Southern_Aepyornis				-22.68	15.88			-25.9	12.88	7
02EG05			Faux Cap	Eggshell	Southern_Aepyornis				-22.39	14.01			-25.61	11.01	7
04EG01			Faux Cap	Eggshell	Southern_Aepyornis				-22.7	16.19			-25.92	13.19	7
04EG02			Faux Cap	Eggshell	Southern_Aepyornis				-23.73	14.92			-26.95	11.92	7
04EG03			Faux Cap	Eggshell	Southern_Aepyornis				-22.95	15.41			-26.17	12.41	7
04EG04			Faux Cap	Eggshell	Southern_Aepyornis				-22.8	14.41			-26.02	11.41	7
04EG05			Faux Cap	Eggshell	Southern_Aepyornis				-22.61	15.88			-25.83	12.88	7
04EG06			Faux Cap	Eggshell	Southern_Aepyornis				-22.25	16.27			-25.47	13.27	7
04EG07			Faux Cap	Eggshell	Southern_Aepyornis				-23.19	15.78			-26.41	12.78	7
04EG08			Faux Cap	Eggshell	Southern_Aepyornis				-24.19	13.57			-27.41	10.57	7
04EG09			Faux Cap	Eggshell	Southern_Aepyornis				-23.16	15.94			-26.38	12.94	7
06EG02			Toliara	Eggshell	Southern_Aepyornis				-24	15.56			-27.22	12.56	7
06EG03			Toliara	Eggshell	Southern_Aepyornis				-21.62	14.47			-24.84	11.47	7
06EG04			Toliara	Eggshell	Southern_Aepyornis				-21.58	15.05			-24.8	12.05	7
06EG05			Toliara	Eggshell	Southern_Aepyornis				-22.16	13.73			-25.38	10.73	7
06EG06			Toliara	Eggshell	Southern_Mullerornis				-22.31	11.64			-25.53	8.64	7
06EG07			Toliara	Eggshell	Southern_Mullerornis				-22.56	13.05			-25.78	10.05	7
07MD01			Faux Cap	Eggshell	Southern_Aepyornis				-22.81	14.19			-26.03	11.19	7
07MD02			Faux Cap	Eggshell	Southern_Aepyornis				-21.4	11.54			-24.62	8.54	7
07MD05			Faux Cap	Eggshell	Southern_Aepyornis				-23.21	8.99			-26.43	5.99	7
07MD06			Faux Cap	Eggshell	Southern_Aepyornis				-23	9.83			-26.22	6.83	7
07MD07			Faux Cap	Eggshell	Southern_Aepyornis				-25	10.5			-28.22	7.5	7
07MD08			Faux Cap	Eggshell	Southern_Aepyornis				-24.72	11.4			-27.94	8.4	7
07MD09			Faux Cap	Eggshell	Southern_Aepyornis				-22.01	8.69			-25.23	5.69	7
07MD19			Faux Cap	Eggshell	Southern_Aepyornis				-24.9	11			-28.12	8	7
07MD20			Faux Cap	Eggshell	Southern_Aepyornis				-22.69	16.79			-25.91	13.79	7
07MD21			Faux Cap	Eggshell	Southern_Mullerornis				-22.23	15.79			-25.45	12.79	7
07MD22			Faux Cap	Eggshell	Southern_Aepyornis				-22.76	16.32			-25.98	13.32	7
07MD23			Faux Cap	Eggshell	Southern_Aepyornis				-22.91	17.6			-26.13	14.6	7
07MD24			Faux Cap	Eggshell	Southern_Mullerornis				-23.18	14.69			-26.4	11.69	7
07MD25			Faux Cap	Eggshell	Southern_Mullerornis				-22.94	15.61			-26.16	12.61	7
07MD26			Faux Cap	Eggshell	Southern_Aepyornis				-23.42	12.68			-26.64	9.68	7
07MD28			Faux Cap	Eggshell	Southern_Aepyornis				-23.34	15.96			-26.56	12.96	7
07MD29			Faux Cap	Eggshell	Southern_Mullerornis				-21.9	12.21			-25.12	9.21	7
07MD30			Faux Cap	Eggshell	Southern_Aepyornis				-24	9.76			-27.22	6.76	7
07MD31			Faux Cap	Eggshell	Southern_Aepyornis				-22.8	12			-26.02	9	7
07MD32			Faux Cap	Eggshell	Southern_Aepyornis				-24.1	9.7			-27.32	6.7	7
07MD34			Faux Cap	Eggshell	Southern_Aepyornis				-25.3	12.4			-28.52	9.4	7
07MD36			Faux Cap	Eggshell	Southern_Aepyornis				-23.2	12.6			-26.42	9.6	7
07MD44			Faux Cap	Eggshell	Southern_Mullerornis				-21.9	16			-25.12	13	7
07MD47			Faux Cap	Eggshell	Southern_Aepyornis				-22.4	16.39			-25.62	13.39	7
07MD49			Faux Cap	Eggshell	Southern_Aepyornis				-23.5	13			-26.72	10	7
07MD50			Faux Cap	Eggshell	Southern_Aepyornis				-23.5	15.2			-26.72	12.2	7
07MD57			Faux Cap	Eggshell	Southern_Aepyornis				-22	15.9			-25.22	12.9	7
07AEP02			Anavoha	Bone	Mullerornis modestus				-19.62	14.1			-25.84	11.1	7
07AEP03			Anavoha	Bone	Mullerornis modestus				-21.1	13.2			-27.32	10.2	7
07AEP06			Anavoha	Bone	Mullerornis modestus				-19.8	14.3			-26.02	11.3	7
07AEP08			Anavoha	Bone	Mullerornis modestus				-19.6	15.8			-25.82	12.8	7
07AEP09			Anavoha	Bone	Mullerornis modestus				-19.6	11.7			-25.82	8.7	7
07MD63			Faux Cap	Eggshell	Southern_Mullerornis				-21.8	13.4			-1.22	10.4	7
07MD67			Faux Cap	Eggshell	Southern_Aepyornis				-22	16.3			-25.22	13.3	7
07MD69			Faux Cap	Eggshell	Southern_Mullerornis				-22.4	12.6			-25.62	9.6	7
07MD77			Faux Cap	Eggshell	Southern_Aepyornis				-21.6	15.5			-24.82	12.5	7
07AEP04			Anavoha	Bone	Aepyornis maximus				-22.7	12.7			-28.92	9.7	7
07AEP10			Anavoha	Bone	Aepyornis maximus				-21.7	15.3			-27.92	12.3	7
References
1	This paper
2	Clarke SJ, Miller GH, Fogel ML. Allan RC. Murray-Wallace CV. 2006 The amino acid and stable isotope biogeochemistry of elephant bird (Aepyornis) eggshells from southern Madagascar. Quat. Sci. Rev. 25, 2343–2356.
3	Burney D.A., Burney L.P., Godfrey L.R., Jungers W.L., Goodman S.M., Wright H.T., Jull A.J.T. 2004 A chronology for late prehistoric Madagascar. J Hum Evol 47, 25-63. / Godfrey, Laurie R., Brooke E. Crowley, Kathleen M. Muldoon, Elizabeth A. Kelley, Stephen J. King, Andrew W. Best, and Michael A. Berthaume. "What did Hadropithecus eat, and why should paleoanthropologists care?." American journal o…
4	Hansford and Turvey 2022
5	Hansford JP, Lister AM, Weston EM, Turvey ST. 2021 Simultaneous extinction of Madagascar’s megaherbivores correlates with late Holocene human-caused landscape transformation. Quat. Sci. Rev. 263, 106996. (doi:10.1016/j.quascirev.2021.106996)
6	Hansford, J., Wright, P.C., Rasoamiaramanana, A., Pérez, V.R., Godfrey, L.R., Errickson, D., Thompson, T. and Turvey, S.T., 2018. Early Holocene human presence in Madagascar evidenced by exploitation of avian megafauna. Science Advances, 4(9), p.eaat6925.
7	Tovondrafale, T., Razakamanana, T., Hiroko, K., & Rasoamiaramanan, A. (2014). Paleoecological analysis of elephant bird (Aepyornithidae) remains from the Late Pleistocene and Holocene formations of southern Madagascar. Malagasy Nat, 8, 1-13.

## Sheet: Supplementary Data 9cd
Supplementary Data 9c | Carbon and nitrogen stable isotope data for Madagascan plants.											Supplementary Data 9d | Summary statistics for carbon and nitrogen stable isotope data for Southwestern Madagascan plants.
Field ID	Region	D13C	D15N	Reference	Field ID	Malagasy Name	Scientific name	Species				Southwest C3 plants d13C	Southwest C3 plants d15N	Southwest CAM plants d13C	Southwest CAM plants d15N	Northwest C3 plants d13C	Northwest C3 plants d15N
M001A	Southwest	-14.4127	6.70643	1	M001	Somi	Didiereaceae	Alluaudia froceia Drake			N	349	349	85	85	42	42
M003A	Southwest	-13.163	7.994	1	M003	Vahombe					Min	-37.3	-1.5	-19.5	-0.4	-31.4	0.2
M004A	Southwest	-26.0277	4.80443	1	M004	Lafa	Palmae	Dypsis decaryi Jum.			Max	-21.2	19.2	-11.2	22.2	-25.6	16.1
M006A	Southwest	-25.7307	5.78843	1	M006	Vontake	Apocynaceae	Pachypodium cf. lamarcei			Sum	-10221	1913.8	-1246.3	470.3	-1179.3	362.8
M008A	Southwest	-15.9867	10.2634	1	M008	Fantiolotse	Didiereaceae	Alluaudia sp.			Mean	-29.2865	5.48367	-14.6623	5.53294	-28.0786	8.63809
M010A	Southwest	-29.488	11.565	1	M010	Hola	Passifloraceae	Adenia sp.			Std. error	0.12654	0.182089	0.165438	0.439806	0.204608	0.513352
M011A	Southwest	-25.5207	8.20643	1	M011	Mili	Euphorbiaceae	Euphorbia sp.			Variance	5.58835	11.5716	2.32642	16.4415	1.75831	11.0683
M012A	Southwest	-28.7167	5.51043	1	M012	Kily		Tamarindus indica L.			Stand. dev	2.36397	3.40171	1.52526	4.05481	1.32601	3.3269
M013A	Southwest	-28.412	2.977	1	M013	Hazomalagne	Moringraceae	Moringa drochardii			Median	-29.4	5	-14.7	4.9	-28	9.4
M016A	Southwest	-27.7127	2.84243	1	M016	Avoha	Fabaceae				25 prcntil	-30.8	2.8	-15.65	2.3	-29.025	8.375
M020A	Southwest	-28.0597	8.61143	1	M020	Farehatse	Pedaliaceae	Uncarina sp.			75 prcntil	-27.9	7.7	-13.7	8.15	-27.075	10.3
M023A	Southwest	-25.902	5.713	1	M023	Jabihi	Anacardiaceae	Opercalicarya decaryi H. Perrier			Skewness	0.172097	0.704478	0.00348581	1.12546	-0.225193	-0.78981
M025A	Southwest	-13.446	10.845	1	M025	Vontaka	Apocynaceae	P. cactipes			Kurtosis	0.69806	0.584951	0.513226	2.16468	-0.183677	0.788451
M034A	Southwest	-29.487	10.924	1	M034	Sagnira	Euphorbiaceae	Phyllanthus sp.			Geom. mean	0	0	0	0	0	7.37769
M037A	Southwest	-26.891	7.737	1	M037	Sognodretrake					Coeff. var	-8.07187	62.0334	-10.4026	73.285	-4.72251	38.5143
M038A	Southwest	-31.975	0.408	1	M038	Halomboro	Fabaceae	Albizia polyphylla Fournier
M039A	Southwest	-26.848	7.719	1	M039	Zagne	Bombacaceae	Adausonia za Baillan
M041A	Southwest	-26.304	6.516	1	M041	Jabihe
M043A	Southwest	-21.233	14.797	1	M043	Sognogne
M044A	Southwest	-25.924	4.901	1	M044	Fantiolotse
M045A	Southwest	-26.332	9.741	1	M045	Boka	Asclepiadaceae	Marsdenia sp.
M046A	Southwest	-27.128	7.709	1	M046	Lazagne	Vitaceae	Cyphostema laza Desc.
M047A	Southwest	-27.068	11.176	1	M047	Taritarike	Asclepiadaceae	Leptadenia madagascariensis Decv.
M048A	Southwest	-24.152	7.228	1	M048	Daro	Burseraceae	Commiphora sp.
M049A	Southwest	-26.185	1.661	1	M049	Engetse	Fabaceae	Indigofera sp.
M049D	Southwest	-24.39	1.432	1
M050A	Southwest	-12.089	9.163	1	M050	Tsikimenamena	Euphorbiaceae	Euphorbia hirta L.
M051A	Southwest	-12.38	10.127	1	M051	Ankatasira	Poaceae	Enneapogon cenchroides Hubb
M051D	Southwest	-11.665	9.726	1
M052A	Southwest	-11.818	9.12	1	M052	Solonomboa	Poaceae	Aristida similis Steud
M053A	Southwest	-30.176	11.526	1	M053	Sengestse	Burseraceae	Commiphora simplicifolia H. Perrier
M053A	Southwest	-28.549	2.609	1
M054A	Southwest	-28.946	12.251	1	M054	Lairike	Malvaceae	Abritilon sp.
M055A	Southwest	-27.367	9.275	1	M055	Sakoandaletse	Anacardiaceae	Poupartia minor L Marchaud
M056A	Southwest	-25.464	8.094	1	M056	Danombe	Burseraceae	Commiphora sp.
M057A	Southwest	-28.871	9.089	1	M057	Daro	Commiphora
M058A	Southwest	-28.602	10.328	1	M058	Samotsoy	Bignoniaceae	Fernandoa madagascarensis Sprague.
M059A	Southwest	-30.845	5.9	1	M059	Kili	Fabaceae	Tamarindus indica L.
M060A	Southwest	-30.813	9.624	1	M060	Trongatse	Apocynaceae	Catharanthus roseus (L.) G. Don.
M061A	Southwest	-29.392	7.032	1	M061	Andranahake	Commelinaceae	commelina
M062A	Southwest	-27.0227	8.46443	1	M062	Viliandro	Meliaceae	Quirrisianthe papinae Barillon.
M063A	Southwest	-29.6957	13.5784	1	M063	Rohavitse	Capparidaceae	Capparis sepiaria L.
M063B	Southwest	-26.7887	11.5694	1
M064A	Southwest	-29.3357	7.64143	1	M064	Kilimbazaha	Fabaceae	Phitecellolrions dulce (Roxb) Benth.
M065A	Southwest	-27.1457	9.60143	1	M065	Darotandroke	Commiphora sp.
M065B	Southwest	-26.9157	11.5304	1
M066A	Southwest	-28.9307	10.0224	1	M066	Nime	Meliaceae	Azadinachta indica A. Juss
M067A	Southwest	-29.0367	9.65643	1	M067	Beholotse	Rubiaceae	Hymenodictyon sp.
M068A	Southwest	-14.1047	11.7344	1	M068	Topiake
M069A	Southwest	-28.1327	9.71843	1	M069	Vontake
M074A	Southwest	-27.654	11.783	1	M074	Farehetse
M075A	Southwest	-26.191	9.089	1	M075	Lombiri
M076A	Southwest	-28.5987	5.81343	1	M076	Mendorave
M077A	Southwest	-31.6377	9.83343	1	M077	Voapike
M078A	Southwest	-31.8437	18.8524	1	M078	Solete
M078B	Southwest	-31.3237	19.1664	1
M079A	Southwest	-29.7857	11.7564	1	M079	Tsatsake
M080A	Southwest	-28.5327	10.5574	1	M080	Tsilikatsifake
M081A	Southwest	-12.7027	14.8264	1	M081	Vahombe
M082A	Southwest	-27.9427	11.8014	1	M082	Hazomalagne
M083A	Southwest	-28.5247	12.1754	1	M083	Lamoty
M084A	Southwest	-28.2097	2.77043	1	M084	Kirava
M085A	Southwest	-26.7637	11.0724	1	M085	Farehetse
M086A	Southwest	-25.3987	12.7704	1	M086	Atratra
M087A	Southwest	-11.9117	22.2094	1	M087	Mongy
M088A	Southwest	-11.2377	12.5964	1	M088	Ahitoko
M088C	Southwest	-11.7297	13.6464	1
M090A	Southwest	-15.7537	12.4384	1	M090	Folotse
M091A	Southwest	-27.4787	13.9014	1	M091	Vorombazaha
M092A	Southwest	-26.6617	12.0504	1	M092	Ravontsy
M094A	Southwest	-29.8377	12.4614	1	M094	Keleogne
M095A	Southwest	-29.6767	12.3464	1	M095	Vahipinde
M096A	Southwest	-32.3837	10.1054	1	M096	Taolakafotse
M097A	Southwest	-28.653	8.115	1	M097	Feka
M098A	Southwest	-31.035	9.86	1	M098	Hafodrano
M099A	Southwest	-29.249	4.233	1	M099	Volely
M100A	Southwest	-32.345	11.815	1	M100	Tamenake
M101A	Southwest	-29.11	10.394	1	M101	Bemavo
M102A	Southwest	-31.904	7.415	1	M102	Kotika
M103A	Southwest	-33.603	4.687	1	M103	Kita
M104A	Southwest	-19.496	6.458	1	M104	Kitohy
M105A	Southwest	-32.413	4.765	1	M105	Volombositse
M106A	Southwest	-31.724	11.941	1	M106	Beraboke
M108A	Southwest	-29.198	7.222	1	M108	Mantsake
M109A	Southwest	-35.044	-1.062	1	M109	Angatsokake
M110A	Southwest	-25.193	6.143	1	M110	Kirary
M111A	Southwest	-30.306	7.264	1	M111	Saboake
M112A	Southwest	-28.845	7.006	1	M112	Varogasy
M113A	Southwest	-31.102	10	1	M113	Filofilo
M114A	Southwest	-14.115	3.69	1	M114	Ahiba
M115A	Southwest	-28.286	9.084	1	M115	Katake
M116A	Southwest	-30.784	5.67	1	M116	Hazombalala
M117A	Southwest	-31.42	4.393	1	M117	Katsakatsa
M118A	Southwest	-29.07	7.315	1	M118	Adabo
M119A	Southwest	-28.552	9.26	1	M119	Basiboka
M119C	Southwest	-28.819	8.257	1
M120A	Southwest	-29.214	10.431	1	M120	Fatiboay
M121A	Southwest	-30.423	7.73	1	M121	Sarifitovy
M122A	Southwest	-32.46	6.088	1	M122	Fagnatse
M123A	Southwest	-28.591	11.815	1	M123	Sasavy
M124A	Southwest	-27.768	5.545	1	M124	Dagoa
M125A	Southwest	-28.311	7.522	1	M125	Bonar
M126A	Southwest	-28.002	12.295	1	M126	Zagnapoly
M127A	Southwest	-29.013	9.356	1	M127	Zira
M128A	Southwest	-13.734	5.11	1	M128	Anakarake
M129A	Southwest	-31.269	12.925	1	M129	Sakoa
M130A	Southwest	-28.844	1.073	1	M130	Roy
M131A	Southwest	-13.52	6.627	1	M131	Vahontsohy
M135A	Southwest	-27.683	3.763	1
M136A	Southwest	-32.61	2.54	1
M137A	Southwest	-28.289	2.84	1
M138A	Southwest	-31.172	1.313	1
M139A	Southwest	-28.012	3.076	1
M140A	Southwest	-33.2627	3.30243	1
M141A	Southwest	-32.556	2.196	1
M142A	Southwest	-30.246	-0.054	1
M143A	Southwest	-30.208	2.514	1
M144A	Southwest	-31.161	2.302	1
M145A	Southwest	-32.08	1.168	1
M146A	Southwest	-32.369	2.199	1
M147A	Southwest	-31.007	7.665	1
M148A	Southwest	-28.908	6.347	1
M149A	Southwest	-30.746	2.549	1
M150A	Southwest	-31.3327	2.11443	1
M152A	Southwest	-29.1717	4.83043	1
M152C	Southwest	-28.9827	4.52143	1
M154A	Southwest	-27.327	2.512	1		Site	Genus	Photosynth	Plant Part	Lumped	Month	Year
	Northwest	-27	10.7	2		Ampijoroa	Abrahawia	C3	YL	LV	March	2008
	Northwest	-27.7	8.3	2		Ampijoroa	Polyalthia	C3	ML	LV	May	2008
	Northwest	-29.9	16.1	2		Ampijoroa	Comniphora	C3	FR	FR	December	2007
	Northwest	-28.8	10	2		Ampijoroa	Clusiacea	C3	YL	LV	April	2008
	Northwest	-29.5	9.4	2		Ampijoroa	Mammia	C3	FR	FR	August	2008
	Northwest	-29.1	11.5	2		Ampijoroa	Mammia	C3	YL	LV	April	2008
	Northwest	-29.7	9.6	2		Ampijoroa	Mammia	C3	YL	LV	April	2008
	Northwest	-26.6	9	2		Ampijoroa	Mammia	C3	YL	LV	April	2008
	Northwest	-29.3	9.3	2		Ampijoroa	Mammia	C3	YL	LV	April	2008
	Northwest	-28	10.2	2		Ampijoroa	Diospyros	C3	FR	FR	April	2008
	Northwest	-30.7	8.8	2		Ampijoroa	Bridelia	C3	FR	FR	May	2008
	Northwest	-27.6	10.6	2		Ampijoroa	Drypetes	C3	FR	FR	December	2007
	Northwest	-27.1	11.7	2		Ampijoroa	Drypetes	C3	FR	FR	January	2008
	Northwest	-31.4	9.4	2		Ampijoroa	Drypetes	C3	ML	LV	June	2008
	Northwest	-25.9	9.9	2		Ampijoroa	Acacia	C3	FR	FR	June	2008
	Northwest	-26.9	2.7	2		Ampijoroa	Dalbergia	C3	YL	LV	October	2008
	Northwest	-29.6	6.5	2		Ampijoroa	Gagnibubina	C3	FR	FR	December	2007
	Northwest	-28.1	4.3	2		Ampijoroa	UNK	C3	YL	LV	October	2008
	Northwest	-29.5	9	2		Ampijoroa	Viscum	C3	ML	LV	September	2008
	Northwest	-28.4	10.3	2		Ampijoroa	Dichrostachys	C3	FR	FR	August	2008
	Northwest	-27.1	2.8	2		Ampijoroa	Dichrostachys	C3	FR	FR	April	2008
	Northwest	-25.6	14.6	2		Ampijoroa	Dichrostachys	C3	FR	FR	August	2008
	Northwest	-26.8	9.2	2		Ampijoroa	Ochna	C3	YL	LV	September	2008
	Northwest	-28.3	11.2	2		Ampijoroa	Ochna	C3	YL	LV	October	2008
	Northwest	-25.8	9.8	2		Ampijoroa	Ochna	C3	YL	LV	April	2008
	Northwest	-26.6	10.4	2		Ampijoroa	Ochna	C3	YL	LV	March	2008
	Northwest	-28.9	8.4	2		Ampijoroa	Bathioichamnus	C3	FR	FR	December	2007
	Northwest	-27.3	10.2	2		Ampijoroa	Bathioichamnus	C3	FR	FR	December	2007
	Northwest	-29	10.3	2		Ampijoroa	Bathioichamnus	C3	FR	FR	December	2007
	Northwest	-28.3	9.5	2		Ampijoroa	Bathioichamnus	C3	YL	LV	December	2007
	Northwest	-29.5	10.1	2		Ampijoroa	Cedrelopsis	C3	YL	LV	June	2008
	Northwest	-28	10	2		Ampijoroa	Capurodendron	C3	YL	LV	October	2008
	Northwest	-28.8	9.4	2		Ampijoroa	Capurodendron	C3	YL	LV	March	2008
	Northwest	-27.6	8.6	2		Ampijoroa	Mimusops	C3	YL	LV	March	2008
	Northwest	-28.2	8.9	2		Ampijoroa	Mimusops	C3	YL	LV	April	2008
	Northwest	-28.8	11.1	2		Ampijoroa	Rhonpalocajous	C3	FR	FR	April	2008
	Northwest	-26.1	9	2		Ampijoroa	UNK	C3	FR	FR	July	2008
	Northwest	-27.9	2.6	2		Ampijoroa	Strychnos	C3	FR	FR		2007
	Northwest	-26.7	1.7	2		Ampijoroa	Astrotrichilia	C3	FR	FR	August	2007
	Northwest	-27.6	3.1	2		Ampijoroa	Astrotrichilia	C3	FR	FR	August	2007
	Northwest	-27.9	0.2	2		Ampijoroa	Mallaestrum	C3	FR	FR	December	2007
	Northwest	-27.7	4.4	2		Ampijoroa	UNK	C3	FR	FR	November	2007
	Southwest	-26.9	6.7	2		Beza Mahafaly	Achyranthes	C3	ML	LV	July	2007
	Southwest	-29.5	6	2		Beza Mahafaly	Achyranthes	C3	ML	LV	July	2007
	Southwest	-31.9	3.9	2		Beza Mahafaly	Achyranthes	C3	ML	LV	July	2007
	Southwest	-30.1	3.6	2		Beza Mahafaly	Achyranthes	C3	ML	LV	July	2007
	Southwest	-31.3	3.2	2		Beza Mahafaly	Achyranthes	C3	ML	LV	July	2007
	Southwest	-32.9	3.8	2		Beza Mahafaly	Achyranthes	C3	ML	LV	July	2007
	Southwest	-32.5	4.8	2		Beza Mahafaly	Achyranthes	C3	ML	LV	July	2007
	Southwest	-33.5	4.2	2		Beza Mahafaly	Achyranthes	C3	ML	LV	July	2007
	Southwest	-30.8	5.1	2		Beza Mahafaly	Achyranthes	C3	ML	LV	July	2007
	Southwest	-28.3	1.5	2		Beza Mahafaly	Marsdenia	C3	ML	LV	July	2007
	Southwest	-31.2	5.1	2		Beza Mahafaly	Marsdenia	C3	ML	LV	July	2007
	Southwest	-30.7	4	2		Beza Mahafaly	Marsdenia	C3	ML	LV	July	2007
	Southwest	-30.8	5.6	2		Beza Mahafaly	Marsdenia	C3	ML	LV	July	2007
	Southwest	-29.9	4.3	2		Beza Mahafaly	Marsdenia	C3	ML	LV	July	2007
	Southwest	-29.2	5.7	2		Beza Mahafaly	Marsdenia	C3	ML	LV	July	2007
	Southwest	-27.6	8.2	2		Beza Mahafaly	Marsdenia	C3	ML	LV	July	2007
	Southwest	-29.4	3.9	2		Beza Mahafaly	Marsdenia	C3	ML	LV	July	2007
	Southwest	-29.7	2.8	2		Beza Mahafaly	Marsdenia	C3	ML	LV	July	2007
	Southwest	-30.4	4.3	2		Beza Mahafaly	Marsdenia	C3	ML	LV	July	2007
	Southwest	-27.9	1.3	2		Beza Mahafaly	Marsdenia	C3	ML	LV	July	2007
	Southwest	-31.9	6.2	2		Beza Mahafaly	Pentopetia	C3	ML	LV	July	2007
	Southwest	-30.1	3.3	2		Beza Mahafaly	Pentopetia	C3	ML	LV	July	2007
	Southwest	-32.1	5.7	2		Beza Mahafaly	Pentopetia	C3	ML	LV	July	2007
	Southwest	-30.9	4.8	2		Beza Mahafaly	Pentopetia	C3	ML	LV	July	2007
	Southwest	-32.4	4.3	2		Beza Mahafaly	Pentopetia	C3	ML	LV	July	2007
	Southwest	-31.9	7.9	2		Beza Mahafaly	Pentopetia	C3	ML	LV	July	2007
	Southwest	-31.3	6.7	2		Beza Mahafaly	Pentopetia	C3	ML	LV	July	2007
	Southwest	-31.5	5.8	2		Beza Mahafaly	Pentopetia	C3	ML	LV	July	2007
	Southwest	-31.9	4.9	2		Beza Mahafaly	Pentopetia	C3	ML	LV	July	2007
	Southwest	-30.5	4.2	2		Beza Mahafaly	Pentopetia	C3	ML	LV	July	2007
	Southwest	-29.7	2.5	2		Beza Mahafaly	Pentopetia	C3	ML	LV	July	2007
	Southwest	-15.6	3.9	2		Beza Mahafaly	Cynanchum	CAM	ML	LV	July	2007
	Southwest	-14.7	0.3	2		Beza Mahafaly	Cynanchum	CAM	ML	LV	July	2007
	Southwest	-13.8	3.5	2		Beza Mahafaly	Cynanchum	CAM	ML	LV	July	2007
	Southwest	-31.3	0.9	2		Beza Mahafaly	UNK	C3	ML	LV	July	2007
	Southwest	-34.6	1.5	2		Beza Mahafaly	UNK	C3	ML	LV	July	2007
	Southwest	-26.2	6.2	2		Beza Mahafaly	UNK	C3	ML	LV	July	2007
	Southwest	-26.4	6.1	2		Beza Mahafaly	UNK	C3	ML	LV	July	2007
	Southwest	-27.8	1.7	2		Beza Mahafaly	Rhigozum	C3	ML	LV	July	2007
	Southwest	-34.5	1.6	2		Beza Mahafaly	Reissantia	C3	ML	LV	July	2007
	Southwest	-28.4	7.2	2		Beza Mahafaly	Tamarindus	C3	ML	LV	October	2006
	Southwest	-30.5	5.7	2		Beza Mahafaly	Tamarindus	C3	ML	LV	July	2007
	Southwest	-30.7	3.2	2		Beza Mahafaly	Tamarindus	C3	ML	LV	July	2007
	Southwest	-30	5.8	2		Beza Mahafaly	Tamarindus	C3	ML	LV	July	2007
	Southwest	-31.8	1.6	2		Beza Mahafaly	Tamarindus	C3	ML	LV	July	2007
	Southwest	-31.3	1.9	2		Beza Mahafaly	Tamarindus	C3	ML	LV	July	2007
	Southwest	-31.8	2.2	2		Beza Mahafaly	Tamarindus	C3	ML	LV	July	2007
	Southwest	-28.9	0.1	2		Beza Mahafaly	Tamarindus	C3	ML	LV	July	2007
	Southwest	-31.4	2.3	2		Beza Mahafaly	Tamarindus	C3	ML	LV	July	2007
	Southwest	-29.4	1.4	2		Beza Mahafaly	Tamarindus	C3	ML	LV	July	2007
	Southwest	-29.6	0.8	2		Beza Mahafaly	Tamarindus	C3	ML	LV	July	2007
	Southwest	-29.8	0.4	2		Beza Mahafaly	Tamarindus	C3	ML	LV	July	2007
	Southwest	-30.5	2.4	2		Beza Mahafaly	Tamarindus	C3	ML	LV	July	2007
	Southwest	-29.8	0.4	2		Beza Mahafaly	Tamarindus	C3	ML	LV	July	2007
	Southwest	-28.4	3.2	2		Beza Mahafaly	Tamarindus	C3	ML	LV	July	2007
	Southwest	-29.9	2	2		Beza Mahafaly	Tamarindus	C3	ML	LV	July	2007
	Southwest	-32.2	1.7	2		Beza Mahafaly	Tamarindus	C3	ML	LV	July	2007
	Southwest	-30.2	1.9	2		Beza Mahafaly	Tamarindus	C3	ML	LV	July	2007
	Southwest	-29.5	3.2	2		Beza Mahafaly	Tamarindus	C3	ML	LV	July	2007
	Southwest	-28.9	3.4	2		Beza Mahafaly	Tamarindus	C3	ML	LV	July	2007
	Southwest	-27.6	3.3	2		Beza Mahafaly	Tamarindus	C3	ML	LV	July	2007
	Southwest	-27.6	3.3	2		Beza Mahafaly	Tamarindus	C3	ML	LV	July	2007
	Southwest	-30.3	6.3	2		Beza Mahafaly	Tamarindus	C3	ML	LV	July	2007
	Southwest	-31	3.8	2		Beza Mahafaly	Tamarindus	C3	ML	LV	July	2007
	Southwest	-31.3	6.6	2		Beza Mahafaly	Tamarindus	C3	ML	LV	July	2007
	Southwest	-30.6	9.1	2		Beza Mahafaly	Tamarindus	C3	ML	LV	July	2007
	Southwest	-33.4	9.6	2		Beza Mahafaly	Tamarindus	C3	ML	LV	July	2007
	Southwest	-30.2	7.6	2		Beza Mahafaly	Tamarindus	C3	ML	LV	July	2007
	Southwest	-29.2	3.4	2		Beza Mahafaly	Tamarindus	C3	ML	LV	July	2007
	Southwest	-28.5	3.9	2		Beza Mahafaly	Tamarindus	C3	ML	LV	July	2007
	Southwest	-28.5	3.9	2		Beza Mahafaly	Tamarindus	C3	ML	LV	July	2007
	Southwest	-30.6	2.8	2		Beza Mahafaly	Tamarindus	C3	ML	LV	July	2007
	Southwest	-29.4	4	2		Beza Mahafaly	Tamarindus	C3	ML	LV	July	2007
	Southwest	-26.4	2.3	2		Beza Mahafaly	Tamarindus	C3	ML	LV	July	2007
	Southwest	-30.2	2.3	2		Beza Mahafaly	Tamarindus	C3	ML	LV	July	2007
	Southwest	-31.5	4.2	2		Beza Mahafaly	Tamarindus	C3	ML	LV	July	2007
	Southwest	-30.3	3.7	2		Beza Mahafaly	Tamarindus	C3	ML	LV	July	2007
	Southwest	-29.4	5.1	2		Beza Mahafaly	Tamarindus	C3	ML	LV	July	2007
	Southwest	-29.4	5.1	2		Beza Mahafaly	Tamarindus	C3	ML	LV	July	2007
	Southwest	-27.8	3.7	2		Beza Mahafaly	Tamarindus	C3	ML	LV	July	2007
	Southwest	-29.3	4.9	2		Beza Mahafaly	Tamarindus	C3	ML	LV	July	2007
	Southwest	-27.6	3.2	2		Beza Mahafaly	Tamarindus	C3	ML	LV	July	2007
	Southwest	-27.6	3.2	2		Beza Mahafaly	Tamarindus	C3	ML	LV	July	2007
	Southwest	-30.1	-0.3	2		Beza Mahafaly	Tamarindus	C3	ML	LV	July	2007
	Southwest	-28.4	4.1	2		Beza Mahafaly	Tamarindus	C3	ML	LV	July	2007
	Southwest	-28.4	4.1	2		Beza Mahafaly	Tamarindus	C3	ML	LV	July	2007
	Southwest	-28.9	3.8	2		Beza Mahafaly	Tamarindus	C3	ML	LV	July	2007
	Southwest	-31.1	5.8	2		Beza Mahafaly	Tamarindus	C3	ML	LV	July	2007
	Southwest	-29	3.6	2		Beza Mahafaly	Tamarindus	C3	ML	LV	July	2007
	Southwest	-27.1	4.1	2		Beza Mahafaly	Tamarindus	C3	ML	LV	July	2007
	Southwest	-27.1	4.1	2		Beza Mahafaly	Tamarindus	C3	ML	LV	July	2007
	Southwest	-31.5	3.4	2		Beza Mahafaly	Tamarindus	C3	ML	LV	July	2007
	Southwest	-31.5	3.4	2		Beza Mahafaly	Tamarindus	C3	ML	LV	July	2007
	Southwest	-32.2	3.7	2		Beza Mahafaly	Tamarindus	C3	ML	LV	July	2007
	Southwest	-32.1	1.7	2		Beza Mahafaly	Tamarindus	C3	ML	LV	July	2007
	Southwest	-31.8	0.8	2		Beza Mahafaly	Tamarindus	C3	ML	LV	July	2007
	Southwest	-30.1	1.7	2		Beza Mahafaly	Tamarindus	C3	ML	LV	July	2007
	Southwest	-30.1	1.7	2		Beza Mahafaly	Tamarindus	C3	ML	LV	July	2007
	Southwest	-31.7	1.6	2		Beza Mahafaly	Tamarindus	C3	ML	LV	July	2007
	Southwest	-31.7	1.6	2		Beza Mahafaly	Tamarindus	C3	ML	LV	July	2007
	Southwest	-28	1.9	2		Beza Mahafaly	Tamarindus	C3	ML	LV	July	2007
	Southwest	-28	1.9	2		Beza Mahafaly	Tamarindus	C3	ML	LV	July	2007
	Southwest	-30.5	4.3	2		Beza Mahafaly	Tamarindus	C3	ML	LV	July	2007
	Southwest	-26.4	5.8	2		Beza Mahafaly	Combretum	C3	ML	LV	October	2006
	Southwest	-24.7	6	2		Beza Mahafaly	Combretum	C3	ML	LV	October	2006
	Southwest	-24.6	6.8	2		Beza Mahafaly	Combretum	C3	ML	LV	October	2006
	Southwest	-25.7	5.6	2		Beza Mahafaly	Combretum	C3	ML	LV	October	2006
	Southwest	-31.2	5.3	2		Beza Mahafaly	Ipomoea	C3	ML	LV	July	2007
	Southwest	-29.9	6.4	2		Beza Mahafaly	Ipomoea	C3	ML	LV	July	2007
	Southwest	-30.5	6.7	2		Beza Mahafaly	Ipomoea	C3	ML	LV	July	2007
	Southwest	-31.2	7.5	2		Beza Mahafaly	Ipomoea	C3	ML	LV	July	2007
	Southwest	-30.8	7.8	2		Beza Mahafaly	Ipomoea	C3	ML	LV	July	2007
	Southwest	-36.2	3.4	2		Beza Mahafaly	Ipomoea	C3	ML	LV	July	2007
	Southwest	-34.4	3.9	2		Beza Mahafaly	Ipomoea	C3	ML	LV	July	2007
	Southwest	-37.3	2.7	2		Beza Mahafaly	Ipomoea	C3	ML	LV	July	2007
	Southwest	-32.3	3.8	2		Beza Mahafaly	Metaporona	C3	ML	LV	July	2007
	Southwest	-32.3	3.5	2		Beza Mahafaly	Metaporona	C3	ML	LV	July	2007
	Southwest	-32.4	4.1	2		Beza Mahafaly	Metaporona	C3	ML	LV	July	2007
	Southwest	-36.1	1.8	2		Beza Mahafaly	Antidesma	C3	ML	LV	July	2007
	Southwest	-16.1	4.6	2		Beza Mahafaly	Euphorbia	CAM	ST	LV	July	2007
	Southwest	-15.9	2.5	2		Beza Mahafaly	Euphorbia	CAM	ST	LV	July	2007
	Southwest	-15.2	5.5	2		Beza Mahafaly	Euphorbia	CAM	ST	LV	July	2007
	Southwest	-14.6	1.8	2		Beza Mahafaly	Euphorbia	CAM	ST	LV	July	2007
	Southwest	-15.1	1.9	2		Beza Mahafaly	Euphorbia	CAM	ST	LV	July	2007
	Southwest	-13.2	3.7	2		Beza Mahafaly	Euphorbia	CAM	ST	LV	July	2007
	Southwest	-15.8	3.1	2		Beza Mahafaly	Euphorbia	CAM	ST	LV	July	2007
	Southwest	-15.8	1.1	2		Beza Mahafaly	Euphorbia	CAM	ST	LV	July	2007
	Southwest	-16.6	5.7	2		Beza Mahafaly	Euphorbia	CAM	ST	LV	July	2007
	Southwest	-14.9	2.7	2		Beza Mahafaly	Euphorbia	CAM	ST	LV	July	2007
	Southwest	-15.1	1.4	2		Beza Mahafaly	Euphorbia	CAM	ST	LV	July	2007
	Southwest	-16.3	-0.4	2		Beza Mahafaly	Euphorbia	CAM	ST	LV	July	2007
	Southwest	-13.6	2	2		Beza Mahafaly	Euphorbia	CAM	ST	LV	July	2007
	Southwest	-14.5	0.9	2		Beza Mahafaly	Euphorbia	CAM	ST	LV	July	2007
	Southwest	-15.5	0.1	2		Beza Mahafaly	Euphorbia	CAM	ST	LV	July	2007
	Southwest	-14.9	2.6	2		Beza Mahafaly	Euphorbia	CAM	ST	LV	July	2007
	Southwest	-14.3	1.2	2		Beza Mahafaly	Euphorbia	CAM	ST	LV	July	2007
	Southwest	-15.7	2.1	2		Beza Mahafaly	Euphorbia	CAM	ST	LV	July	2007
	Southwest	-14.4	6.7	2		Beza Mahafaly	Euphorbia	CAM	ST	LV	July	2007
	Southwest	-15.1	2.7	2		Beza Mahafaly	Euphorbia	CAM	ST	LV	July	2007
	Southwest	-16.3	2.3	2		Beza Mahafaly	Euphorbia	CAM	ST	LV	July	2007
	Southwest	-15	2.1	2		Beza Mahafaly	Euphorbia	CAM	ST	LV	July	2007
	Southwest	-15.6	5.5	2		Beza Mahafaly	Euphorbia	CAM	ST	LV	July	2007
	Southwest	-17	6.2	2		Beza Mahafaly	Euphorbia	CAM	ST	LV	July	2007
	Southwest	-16.9	3.9	2		Beza Mahafaly	Euphorbia	CAM	ST	LV	July	2007
	Southwest	-15.6	6.1	2		Beza Mahafaly	Euphorbia	CAM	ST	LV	July	2007
	Southwest	-14.4	2.7	2		Beza Mahafaly	Euphorbia	CAM	ST	LV	July	2007
	Southwest	-14.5	2.9	2		Beza Mahafaly	Euphorbia	CAM	ST	LV	July	2007
	Southwest	-15.3	2	2		Beza Mahafaly	Euphorbia	CAM	ST	LV	July	2007
	Southwest	-28.8	1.1	2		Beza Mahafaly	Securinega	C3	ML	LV	October	2006
	Southwest	-28.1	0.5	2		Beza Mahafaly	Suregada	C3	ML	LV	October	2006
	Southwest	-29.1	1	2		Beza Mahafaly	Suregada	C3	ML	LV	October	2006
	Southwest	-30.9	12.2	2		Beza Mahafaly	Suregada	C3	ML	LV	October	2006
	Southwest	-28.2	4.6	2		Beza Mahafaly	Suregada	C3	ML	LV	October	2006
	Southwest	-29.7	5	2		Beza Mahafaly	Strychnos	C3	ML	LV	October	2006
	Southwest	-30.9	2.7	2		Beza Mahafaly	Kochneria	C3	ML	LV	July	2007
	Southwest	-26.2	5.8	2		Beza Mahafaly	Kochneria	C3	ML	LV	July	2007
	Southwest	-26.5	5.5	2		Beza Mahafaly	Kochneria	C3	ML	LV	July	2007
	Southwest	-28	6.7	2		Beza Mahafaly	Kochneria	C3	ML	LV	July	2007
	Southwest	-27.9	2	2		Beza Mahafaly	Lawsonia	C3	ML	LV	October	2006
	Southwest	-29.2	1.8	2		Beza Mahafaly	Quisivianthe	C3	ML	LV	October	2006
	Southwest	-29.4	-0.9	2		Beza Mahafaly	Acacia	C3	ML	LV	October	2006
	Southwest	-26.9	-0.3	2		Beza Mahafaly	Acacia	C3	ML	LV	October	2006
	Southwest	-25.9	1.7	2		Beza Mahafaly	Acacia	C3	ML	LV	October	2006
	Southwest	-26.6	-0.6	2		Beza Mahafaly	Acacia	C3	ML	LV	July	2007
	Southwest	-30.3	3.4	2		Beza Mahafaly	Dichrostachys	C3	ML	LV	October	2006
	Southwest	-28.8	3.3	2		Beza Mahafaly	Anacalosa	C3	ML	LV	October	2006
	Southwest	-28.9	3.3	2		Beza Mahafaly	Anacalosa	C3	ML	LV	October	2006
	Southwest	-26.2	2.8	2		Beza Mahafaly	Anacalosa	C3	ML	LV	October	2006
	Southwest	-31.5	2.4	2		Beza Mahafaly	Noronhia	C3	ML	LV	July	2007
	Southwest	-29.8	6.4	2		Beza Mahafaly	Cedrelopsis	C3	ML	LV	October	2006
	Southwest	-26.7	2.4	2		Beza Mahafaly	Enterospermum	C3	ML	LV	October	2006
	Southwest	-29.6	4.4	2		Beza Mahafaly	Enterospermum	C3	ML	LV	October	2006
	Southwest	-29.1	3.5	2		Beza Mahafaly	Enterospermum	C3	ML	LV	July	2007
	Southwest	-35.2	1.5	2		Beza Mahafaly	Enterospermum	C3	ML	LV	July	2007
	Southwest	-27.3	1.6	2		Beza Mahafaly	Enterospermum	C3	ML	LV	July	2007
	Southwest	-28	2.5	2		Beza Mahafaly	Enterospermum	C3	ML	LV	July	2007
	Southwest	-31.5	0.8	2		Beza Mahafaly	Enterospermum	C3	ML	LV	July	2007
	Southwest	-32.5	0.5	2		Beza Mahafaly	Enterospermum	C3	ML	LV	July	2007
	Southwest	-31.2	2.8	2		Beza Mahafaly	Enterospermum	C3	ML	LV	July	2007
	Southwest	-31.4	1.4	2		Beza Mahafaly	Enterospermum	C3	ML	LV	July	2007
	Southwest	-31.1	3.5	2		Beza Mahafaly	Enterospermum	C3	ML	LV	July	2007
	Southwest	-28.9	5.9	2		Beza Mahafaly	Enterospermum	C3	ML	LV	July	2007
	Southwest	-27	4.9	2		Beza Mahafaly	Enterospermum	C3	ML	LV	July	2007
	Southwest	-28.1	6.3	2		Beza Mahafaly	Enterospermum	C3	ML	LV	July	2007
	Southwest	-27.8	8.5	2		Beza Mahafaly	Paederia	C3	ML	LV	October	2006
	Southwest	-29.2	1.4	2		Beza Mahafaly	Tarenna	C3	ML	LV	July	2007
	Southwest	-27.7	2.7	2		Beza Mahafaly	Tarenna	C3	ML	LV	July	2007
	Southwest	-29.3	2.7	2		Beza Mahafaly	Tarenna	C3	ML	LV	July	2007
	Southwest	-27.5	3	2		Beza Mahafaly	Tarenna	C3	ML	LV	July	2007
	Southwest	-27.5	3.1	2		Beza Mahafaly	Tarenna	C3	ML	LV	July	2007
	Southwest	-30	2.2	2		Beza Mahafaly	Tarenna	C3	ML	LV	July	2007
	Southwest	-29.8	8.1	2		Beza Mahafaly	Azima	C3	ML	LV	July	2007
	Southwest	-26.5	6.8	2		Beza Mahafaly	Azima	C3	ML	LV	October	2006
	Southwest	-23.5	5.2	2		Beza Mahafaly	Azima	C3	ML	LV	October	2006
	Southwest	-27.2	3.2	2		Beza Mahafaly	Azima	C3	ML	LV	July	2007
	Southwest	-28.2	5.6	2		Beza Mahafaly	Azima	C3	ML	LV	July	2007
	Southwest	-29.2	9.1	2		Beza Mahafaly	Azima	C3	ML	LV	July	2007
	Southwest	-28.6	8.3	2		Beza Mahafaly	Azima	C3	ML	LV	July	2007
	Southwest	-29.9	8.5	2		Beza Mahafaly	Azima	C3	ML	LV	July	2007
	Southwest	-30.3	10	2		Beza Mahafaly	Azima	C3	ML	LV	July	2007
	Southwest	-28.8	8.5	2		Beza Mahafaly	Azima	C3	ML	LV	July	2007
	Southwest	-28.2	8.6	2		Beza Mahafaly	Azima	C3	ML	LV	July	2007
	Southwest	-30.2	7.1	2		Beza Mahafaly	Azima	C3	ML	LV	July	2007
	Southwest	-32.3	7.7	2		Beza Mahafaly	Azima	C3	ML	LV	July	2007
	Southwest	-31.4	8	2		Beza Mahafaly	Azima	C3	ML	LV	July	2007
	Southwest	-28.7	2.2	2		Beza Mahafaly	Azima	C3	ML	LV	July	2007
	Southwest	-30.5	3.8	2		Beza Mahafaly	Azima	C3	ML	LV	July	2007
	Southwest	-29.3	5	2		Beza Mahafaly	Azima	C3	ML	LV	July	2007
	Southwest	-30.1	5.1	2		Beza Mahafaly	Azima	C3	ML	LV	July	2007
	Southwest	-29.7	10.3	2		Beza Mahafaly	Azima	C3	ML	LV	July	2007
	Southwest	-29.5	5	2		Beza Mahafaly	Azima	C3	ML	LV	July	2007
	Southwest	-30.4	7.9	2		Beza Mahafaly	Azima	C3	ML	LV	July	2007
	Southwest	-29.5	8.1	2		Beza Mahafaly	Azima	C3	ML	LV	July	2007
	Southwest	-31.6	9.3	2		Beza Mahafaly	Azima	C3	ML	LV	July	2007
	Southwest	-32.7	8.8	2		Beza Mahafaly	Azima	C3	ML	LV	July	2007
	Southwest	-30.5	10.6	2		Beza Mahafaly	Azima	C3	ML	LV	July	2007
	Southwest	-28.4	7.2	2		Beza Mahafaly	Salvadora	C3	ML	LV	July	2007
	Southwest	-29.4	6.3	2		Beza Mahafaly	Salvadora	C3	ML	LV	July	2007
	Southwest	-28.2	7.3	2		Beza Mahafaly	Salvadora	C3	ML	LV	July	2007
	Southwest	-30.4	7	2		Beza Mahafaly	Salvadora	C3	ML	LV	July	2007
	Southwest	-29.3	6.9	2		Beza Mahafaly	Salvadora	C3	ML	LV	July	2007
	Southwest	-26.9	8.2	2		Beza Mahafaly	Salvadora	C3	ML	LV	July	2007
	Southwest	-30.2	9	2		Beza Mahafaly	Salvadora	C3	ML	LV	July	2007
	Southwest	-29.7	8.3	2		Beza Mahafaly	Salvadora	C3	ML	LV	July	2007
	Southwest	-27.6	7.1	2		Beza Mahafaly	Salvadora	C3	ML	LV	July	2007
	Southwest	-27	6	2		Beza Mahafaly	Salvadora	C3	ML	LV	July	2007
	Southwest	-28.3	8.3	2		Beza Mahafaly	Salvadora	C3	ML	LV	July	2007
	Southwest	-29.7	7.7	2		Beza Mahafaly	Salvadora	C3	ML	LV	July	2007
	Southwest	-30.1	7.6	2		Beza Mahafaly	Salvadora	C3	ML	LV	July	2007
	Southwest	-30.4	6.6	2		Beza Mahafaly	Salvadora	C3	ML	LV	July	2007
	Southwest	-29.4	8.4	2		Beza Mahafaly	Salvadora	C3	ML	LV	July	2007
	Southwest	-28.1	10.2	2		Beza Mahafaly	Salvadora	C3	ML	LV	July	2007
	Southwest	-31.7	6.2	2		Beza Mahafaly	Salvadora	C3	ML	LV	July	2007
	Southwest	-31.2	9.5	2		Beza Mahafaly	Salvadora	C3	ML	LV	July	2007
	Southwest	-29.2	8	2		Beza Mahafaly	Salvadora	C3	ML	LV	July	2007
	Southwest	-32.1	5.1	2		Beza Mahafaly	Salvadora	C3	YL	LV	July	2007
	Southwest	-29.6	3.4	2		Beza Mahafaly	Salvadora	C3	YL	LV	July	2007
	Southwest	-30.3	1.1	2		Beza Mahafaly	Rhopalocarpus	C3	ML	LV	October	2006
	Southwest	-29.2	4	2		Beza Mahafaly	Rhopalocarpus	C3	ML	LV	October	2006
	Southwest	-28.7	3.6	2		Beza Mahafaly	Abutilon	C3	ML	LV	July	2007
	Southwest	-27.9	1.9	2		Beza Mahafaly	Abutilon	C3	ML	LV	July	2007
	Southwest	-26.7	5.4	2		Beza Mahafaly	Abutilon	C3	ML	LV	July	2007
	Southwest	-30.5	2.5	2		Beza Mahafaly	Byttneria	C3	ML	LV	July	2007
	Southwest	-30.8	1.7	2		Beza Mahafaly	Byttneria	C3	ML	LV	July	2007
	Southwest	-30.3	4.9	2		Beza Mahafaly	Grewia	C3	ML	LV	October	2006
	Southwest	-27.5	4.2	2		Beza Mahafaly	Grewia	C3	ML	LV	October	2006
	Southwest	-32.6	4.6	2		Beza Mahafaly	Grewia	C3	ML	LV	October	2006
	Southwest	-32.1	-1.5	2		Beza Mahafaly	Abrus	C3	ML	LV	July	2007
	Southwest	-29.9	5.7	2		Beza Mahafaly	Landolphis	C3	ML	LV	July	2007
	Southwest	-29.5	5.6	2		Beza Mahafaly	Landolphis	C3	ML	LV	July	2007
	Southwest	-13.7	1.2	2		Beza Mahafaly	Cynanchum	CAM	ML	LV	July	2007
	Southwest	-24.1	3.5	2		Beza Mahafaly	Commiphora	C3	ML	LV	July	2007
	Southwest	-23.5	6.4	2		Beza Mahafaly	Commiphora	C3	ML	LV	July	2007
	Southwest	-24.6	4.2	2		Beza Mahafaly	Commiphora	C3	ML	LV	July	2007
	Southwest	-24.1	3.4	2		Beza Mahafaly	Commiphora	C3	ML	LV	July	2007
	Southwest	-23.9	3.8	2		Beza Mahafaly	Commiphora	C3	ML	LV	July	2007
	Southwest	-23.4	2.8	2		Beza Mahafaly	Commiphora	C3	ML	LV	July	2007
	Southwest	-26	3.6	2		Beza Mahafaly	Commiphora	C3	ML	LV	July	2007
	Southwest	-23.1	4	2		Beza Mahafaly	Commiphora	C3	ML	LV	July	2007
	Southwest	-24.4	6.7	2		Beza Mahafaly	Commiphora	C3	YL	LV	July	2007
	Southwest	-22.8	3.5	2		Beza Mahafaly	Commiphora	C3	YL	LV	July	2007
	Southwest	-24.9	4.9	2		Beza Mahafaly	Commiphora	C3	YL	LV	July	2007
	Southwest	-27.5	5.9	2		Beza Mahafaly	Reissantia	C3	ML	LV	July	2007
	Southwest	-16.8	4	2		Beza Mahafaly	Seyrigia	CAM	ML	LV	July	2007
	Southwest	-17.3	6.4	2		Beza Mahafaly	Seyrigia	CAM	ML	LV	July	2007
	Southwest	-11.3	3.7	2		Beza Mahafaly	Xerosicyos	CAM	ML	LV	July	2007
	Southwest	-14.2	1.3	2		Beza Mahafaly	Xerosicyos	CAM	ML	LV	July	2007
	Southwest	-14.1	2.3	2		Beza Mahafaly	Xerosicyos	CAM	ML	LV	July	2007
	Southwest	-17	3.1	2		Beza Mahafaly	Xerosicyos	CAM	ML	LV	July	2007
	Southwest	-14	7.4	2		Beza Mahafaly	Alluaudia	CAM	ML	LV	July	2007
	Southwest	-13.5	9.5	2		Beza Mahafaly	Alluaudia	CAM	ML	LV	July	2007
	Southwest	-14.8	8.7	2		Beza Mahafaly	Alluaudia	CAM	ML	LV	July	2007
	Southwest	-16.6	8.3	2		Beza Mahafaly	Alluaudia	CAM	ML	LV	July	2007
	Southwest	-15.9	12.9	2		Beza Mahafaly	Alluaudia	CAM	ML	LV	July	2007
	Southwest	-17.1	10.3	2		Beza Mahafaly	Alluaudia	CAM	ML	LV	July	2007
	Southwest	-16	5.9	2		Beza Mahafaly	Alluaudia	CAM	ML	LV	July	2007
	Southwest	-13.1	6.9	2		Beza Mahafaly	Alluaudia	CAM	ML	LV	July	2007
	Southwest	-17	6.8	2		Beza Mahafaly	Alluaudia	CAM	ML	LV	July	2007
	Southwest	-13.4	7.5	2		Beza Mahafaly	Alluaudia	CAM	ML	LV	July	2007
	Southwest	-14.6	9.4	2		Beza Mahafaly	Alluaudia	CAM	ML	LV	July	2007
	Southwest	-13.7	7.3	2		Beza Mahafaly	Alluaudia	CAM	ML	LV	July	2007
	Southwest	-30.2	7.8	2		Beza Mahafaly	Croton	C3	ML	LV	July	2007
	Southwest	-30.8	6.5	2		Beza Mahafaly	Croton	C3	ML	LV	July	2007
	Southwest	-30.7	6.2	2		Beza Mahafaly	Croton	C3	ML	LV	July	2007
	Southwest	-30.4	4.2	2		Beza Mahafaly	Croton	C3	ML	LV	July	2007
	Southwest	-14.2	4.2	2		Beza Mahafaly	Euphorbia	CAM	ST	LV	July	2007
	Southwest	-15.1	4.5	2		Beza Mahafaly	Euphorbia	CAM	ST	LV	July	2007
	Southwest	-14.9	5.6	2		Beza Mahafaly	Euphorbia	CAM	ST	LV	July	2007
	Southwest	-15.3	4.9	2		Beza Mahafaly	Euphorbia	CAM	ST	LV	July	2007
	Southwest	-14	6.3	2		Beza Mahafaly	Euphorbia	CAM	ST	LV	July	2007
	Southwest	-14.9	9	2		Beza Mahafaly	Euphorbia	CAM	ST	LV	July	2007
	Southwest	-14.8	8.8	2		Beza Mahafaly	Euphorbia	CAM	ST	LV	July	2007
	Southwest	-14.9	0.2	2		Beza Mahafaly	Euphorbia	CAM	ST	LV	July	2007
	Southwest	-15.3	1.8	2		Beza Mahafaly	Euphorbia	CAM	ST	LV	July	2007
	Southwest	-14.6	4.7	2		Beza Mahafaly	Euphorbia	CAM	ST	LV	July	2007
	Southwest	-13.9	0.4	2		Beza Mahafaly	Euphorbia	CAM	ST	LV	July	2007
	Southwest	-14.7	0.8	2		Beza Mahafaly	Euphorbia	CAM	ST	LV	July	2007
	Southwest	-12.3	1	2		Beza Mahafaly	Euphorbia	CAM	ST	LV	July	2007
	Southwest	-14.3	5.9	2		Beza Mahafaly	Euphorbia	CAM	ST	LV	July	2007
	Southwest	-13.3	9.9	2		Beza Mahafaly	Euphorbia	CAM	ST	LV	July	2007
	Southwest	-15.2	3	2		Beza Mahafaly	Euphorbia	CAM	ST	LV	July	2007
	Southwest	-28.5	1.4	2		Beza Mahafaly	Dichrostachys	C3	ML	LV	July	2007
	Southwest	-23.6	7.2	2		Beza Mahafaly	Gouania	C3	ML	LV	July	2007
	Southwest	-25.2	9.7	2		Beza Mahafaly	Gouania	C3	ML	LV	July	2007
	Southwest	-26.6	6.5	2		Beza Mahafaly	Salvadora	C3	ML	LV	July	2007
	Southwest	-27	8.5	2		Beza Mahafaly	Salvadora	C3	ML	LV	July	2007
	Southwest	-29.1	1.9	2		Beza Mahafaly	Salvadora	C3	YL	LV	July	2007
	CentralEast	-29.7	-1.1	2		Ranomafana	UNK	C3	UFR	FR	March	2004
	CentralEast	-32.7	-1.9	2		Ranomafana	UNK	C3	UFR	FR	March	2004
	CentralEast	-29.9	-1.2	2		Ranomafana	UNK	C3	UFR	FR	March	2004
	CentralEast	-25.7	-0.7	2		Ranomafana	UNK	C3	UFR	FR	April	2004
	CentralEast	-25.1	0.7	2		Ranomafana	Abrahamia	C3	UFR	FR	December	2003
	CentralEast	-30.7	1.6	2		Ranomafana	Mascarhenasia	C3	ML	LV	December	2003
	CentralEast	-32	-0.4	2		Ranomafana	Mascarhenasia	C3	ML	LV	January	2004
	CentralEast	-34.4	0.2	2		Ranomafana	Mascarhenasia	C3	ML	LV	January	2004
	CentralEast	-32.1	-2.6	2		Ranomafana	Mascarhenasia	C3	ML	LV	February	2004
	CentralEast	-32.1	0	2		Ranomafana	Mascarhenasia	C3	ML	LV	February	2004
	CentralEast	-33.1	0.8	2		Ranomafana	Mascarhenasia	C3	ML	LV	March	2004
	CentralEast	-31.6	1	2		Ranomafana	Mascarhenasia	C3	ML	LV	March	2004
	CentralEast	-30.7	0	2		Ranomafana	Mascarhenasia	C3	ML	LV	March	2004
	CentralEast	-31.5	0.5	2		Ranomafana	Mascarhenasia	C3	ML	LV	April	2004
	CentralEast	-29.7	-0.5	2		Ranomafana	Polyscias	C3	FR	FR	January	2004
	CentralEast	-31.8	-0.7	2		Ranomafana	Secamone	C3	FR	LV	March	2004
	CentralEast	-31	-0.9	2		Ranomafana	Secamone	C3	ML	LV	December	2003
	CentralEast	-30.7	-1	2		Ranomafana	Secamone	C3	ML	LV	December	2003
	CentralEast	-29.3	-1.9	2		Ranomafana	Secamone	C3	ML	LV	January	2004
	CentralEast	-31.4	-1.2	2		Ranomafana	Secamone	C3	ML	LV	January	2004
	CentralEast	-31.4	-0.8	2		Ranomafana	Secamone	C3	ML	LV	January	2004
	CentralEast	-32	-0.3	2		Ranomafana	Secamone	C3	ML	LV	February	2004
	CentralEast	-32	-0.5	2		Ranomafana	Secamone	C3	ML	LV	February	2004
	CentralEast	-29.3	-2	2		Ranomafana	Secamone	C3	ML	LV	February	2004
	CentralEast	-30.8	-2.2	2		Ranomafana	Secamone	C3	ML	LV	February	2004
	CentralEast	-34.5	-1.5	2		Ranomafana	Secamone	C3	ML	LV	March	2004
	CentralEast	-31.8	0.7	2		Ranomafana	Secamone	C3	ML	LV	March	2004
	CentralEast	-31.2	-1.8	2		Ranomafana	Secamone	C3	ML	LV	March	2004
	CentralEast	-30.5	-0.3	2		Ranomafana	Secamone	C3	ML	LV	April	2004
	CentralEast	-30.3	-0.4	2		Ranomafana	Secamone	C3	ML	LV	April	2004
	CentralEast	-34.1	-1.3	2		Ranomafana	Secamone	C3	ML	LV	April	2004
	CentralEast	-31.6	-2	2		Ranomafana	Secamone	C3	ML	LV	May	2004
	CentralEast	-31.2	-0.8	2		Ranomafana	Secamone	C3	ML	LV	May	2004
	CentralEast	-31	-0.8	2		Ranomafana	Secamone	C3	ML	LV	May	2004
	CentralEast	-31.8	-1.1	2		Ranomafana	Secamone	C3	ML	LV	May	2004
	CentralEast	-29.8	-1.3	2		Ranomafana	Garcinia	C3	YL	LV	February	2004
	CentralEast	-27.6	1.6	2		Ranomafana	Macaranga	C3	UFR	FR	January	2004
	CentralEast	-28.3	1.4	2		Ranomafana	Viguieranthus	C3	UFR	FR	December	2003
	CentralEast	-29.8	-0.2	2		Ranomafana	Viguieranthus	C3	YL	LV	February	2004
	CentralEast	-32.8	-0.2	2		Ranomafana	Bakerella	C3	ML	LV	January	2004
	CentralEast	-31.2	-1.3	2		Ranomafana	Bakerella	C3	ML	LV	January	2004
	CentralEast	-32.6	-0.7	2		Ranomafana	Bakerella	C3	ML	LV	January	2004
	CentralEast	-30	-2.6	2		Ranomafana	Bakerella	C3	ML	LV	February	2004
	CentralEast	-31.6	0.1	2		Ranomafana	Bakerella	C3	ML	LV	February	2004
	CentralEast	-30.5	1.7	2		Ranomafana	Bakerella	C3	ML	LV	February	2004
	CentralEast	-33.2	2.2	2		Ranomafana	Bakerella	C3	ML	LV	February	2004
	CentralEast	-31.9	-1.5	2		Ranomafana	Bakerella	C3	ML	LV	March	2004
	CentralEast	-32.6	1.1	2		Ranomafana	Bakerella	C3	ML	LV	March	2004
	CentralEast	-32.6	-0.4	2		Ranomafana	Bakerella	C3	ML	LV	March	2004
	CentralEast	-33.1	-1.1	2		Ranomafana	Bakerella	C3	ML	LV	March	2004
	CentralEast	-30.8	-3.6	2		Ranomafana	Bakerella	C3	ML	LV	April	2004
	CentralEast	-32.4	0.7	2		Ranomafana	Bakerella	C3	ML	LV	April	2004
	CentralEast	-31.8	-0.6	2		Ranomafana	Bakerella	C3	ML	LV	April	2004
	CentralEast	-31.5	1.6	2		Ranomafana	Bakerella	C3	ML	LV	April	2004
	CentralEast	-32.1	1.7	2		Ranomafana	Bakerella	C3	ML	LV	April	2004
	CentralEast	-31.4	-2.5	2		Ranomafana	Bakerella	C3	ML	LV	May	2004
	CentralEast	-30.6	-0.4	2		Ranomafana	Bakerella	C3	ML	LV	May	2004
	CentralEast	-31.5	-1	2		Ranomafana	Bakerella	C3	ML	LV	May	2004
	CentralEast	-32.3	-1.1	2		Ranomafana	Bakerella	C3	ML	LV	May	2004
	CentralEast	-31.4	-0.1	2		Ranomafana	Bakerella	C3	YL	LV	December	2003
	CentralEast	-31.4	-0.8	2		Ranomafana	Bakerella	C3	YL	LV	December	2003
	CentralEast	-32	0.4	2		Ranomafana	Bakerella	C3	YL	LV	January	2004
	CentralEast	-26.2	-0.2	2		Ranomafana	Grewia	C3	UFR	FR	March	2004
	CentralEast	-31.7	1	2		Ranomafana	Malleastrum	C3	YL	LV	January	2004
	CentralEast	-31.7	0.5	2		Ranomafana	Maesa	C3	ML	LV	January	2004
	CentralEast	-32.5	-1	2		Ranomafana	Maesa	C3	ML	LV	January	2004
	CentralEast	-31.6	-3.7	2		Ranomafana	Maesa	C3	ML	LV	February	2004
	CentralEast	-31.8	-2.3	2		Ranomafana	Maesa	C3	ML	LV	February	2004
	CentralEast	-31	0	2		Ranomafana	Maesa	C3	ML	LV	March	2004
	CentralEast	-29.1	-1.6	2		Ranomafana	Maesa	C3	ML	LV	April	2004
	CentralEast	-32.1	1.3	2		Ranomafana	Onconstemon	C3	ML	LV	January	2003
	CentralEast	-31.9	-1.7	2		Ranomafana	Onconstemon	C3	ML	LV	March	2004
	CentralEast	-28.6	-0.5	2		Ranomafana	Psidium	C3	FR	FR	March	2004
	CentralEast	-29.1	-5.8	2		Ranomafana	Psidium	C3	FR	FR	April	2004
	CentralEast	-28	-3.5	2		Ranomafana	Psidium	C3	FR	FR	April	2004
	CentralEast	-30	-0.6	2		Ranomafana	Psidium	C3	FR	FR	May	2004
	CentralEast	-27.9	-1.7	2		Ranomafana	Syzygium	C3	FR	FR	December	2003
	CentralEast	-29.5	-1.8	2		Ranomafana	Syzygium	C3	FR	FR	April	2004
	CentralEast	-28.8	-1.5	2		Ranomafana	Scolopia	C3	UFR	FR	February	2004
	CentralEast	-25.7	-0.7	2		Ranomafana	Chrysophylum	C3	FR	FR	April	2004
	CentralEast	-25.8	-0.6	2		Ranomafana	Chrysophylum	C3	FR	FR	April	2004
	CentralEast	-25.7	-0.5	2		Ranomafana	Chrysophylum	C3	FR	FR	April	2004
	CentralEast	-25.2	-0.3	2		Ranomafana	Chrysophylum	C3	FR	FR	May	2004
	CentralEast	-27.4	0.5	2		Ranomafana	Chrysophylum	C3	FR	FR	May	2004
	CentralEast	-25.4	-0.6	2		Ranomafana	Chrysophylum	C3	FR	FR	May	2004
	CentralEast	-26.9	2.1	2		Ranomafana	Chrysophylum	C3	FR	FR	May	2004
	Central	-25.3	-0.7	2		Tsinjoarivo	cf. Pteris	C3	YL	LV	October	2006
	Central	-30	0.6	2		Tsinjoarivo	Plectanea	C3	YL	LV	November	2006
	Central	-29.5	3	2		Tsinjoarivo	Aphloia theiformis	C3	YL	LV	August	2006
	Central	-26.2	-5	2		Tsinjoarivo	Schefflera	C3	FR	FR	October	2006
	Central	-26.3	-3.8	2		Tsinjoarivo	Schefflera	C3	FR	FR	November	2006
	Central	-24.7	-3.8	2		Tsinjoarivo	Schefflera	C3	YL	LV	November	2006
	Central	-27.8	-4.9	2		Tsinjoarivo	Schefflera monophylla	C3	YL	LV	November	2006
	Central	-27.4	-6.2	2		Tsinjoarivo	Schefflera staufferiana	C3	YL	LV	November	2006
	Central	-28.6	-0.2	2		Tsinjoarivo	Symphonia	C3	YL	LV	August	2006
	Central	-27.2	-0.2	2		Tsinjoarivo	Symphonia	C3	YL	LV	October	2006
	Central	-25.4	0.8	2		Tsinjoarivo	Symphonia	C3	YL	LV	October	2006
	Central	-25.1	0.7	2		Tsinjoarivo	Symphonia	C3	YL	LV	October	2006
	Central	-30.3	2.1	2		Tsinjoarivo	Zehneria perrieri	C3	SH	LV	August	2006
	Central	-30.9	1.9	2		Tsinjoarivo	Zehneria perrieri	C3	YL	LV	August	2006
	Central	-27.4	-5.4	2		Tsinjoarivo	Macaranga ankafinensis	C3	FR	FR	January	2007
	Central	-27.3	-1	2		Tsinjoarivo	Cryptocarya	C3	YL	LV	October	2006
	Central	-28.3	-0.4	2		Tsinjoarivo	Ocotea	C3	YL	LV	November	2006
	Central	-28.4	-3.9	2		Tsinjoarivo	Bakerella clavata	C3	FR	FR	January	2007
	Central	-30.6	-3.4	2		Tsinjoarivo	Bakerella clavata	C3	YL	LV	August	2006
	Central	-28.5	-0.4	2		Tsinjoarivo	Bakerella clavata	C3	YL	LV	August	2006
	Central	-28.9	-2.7	2		Tsinjoarivo	Bakerella clavata	C3	YL	LV	August	2006
	Central	-29.7	-3.1	2		Tsinjoarivo	Bakerella clavata	C3	YL	LV	August	2006
	Central	-31.7	-2	2		Tsinjoarivo	Bakerella hoyifolia	C3	FR	FR	October	2006
	Central	-27.9	-2.5	2		Tsinjoarivo	Maesa lanceolata	C3	ML	LV	October	2006
	Central	-28.5	-2.1	2		Tsinjoarivo	Maesa lanceolata	C3	YL	LV	August	2006
	Central	-29.6	-1.3	2		Tsinjoarivo	Tambourissa	C3	FR	FR	January	2007
	Central	-29.6	-1.5	2		Tsinjoarivo	Tambourissa	C3	UFR	FR	July	2007
	Central	-30.9	-1.5	2		Tsinjoarivo	Embelia concinna	C3	YL	LV	August	2006
	Central	-30.7	-3	2		Tsinjoarivo	Embelia concinna	C3	YL	LV	August	2006
	Central	-29.7	-0.1	2		Tsinjoarivo	Embelia concinna	C3	YL	LV	November	2006
	Central	-31.1	-0.2	2		Tsinjoarivo	Oncostemum	C3	YL	LV	August	2006
	Central	-30.3	-2	2		Tsinjoarivo	Oncostemum	C3	YL	LV	August	2006
	Central	-26.1	-3.3	2		Tsinjoarivo	Eugenia	C3	FR	FR	November	2006
	Central	-26.2	-2.7	2		Tsinjoarivo	Syzygium	C3	FR	FR	November	2006
	Central	-29	-2.4	2		Tsinjoarivo	Syzygium	C3	YL	LV	August	2006
	Central	-29.3	0.5	2		Tsinjoarivo	Noronhia	C3	YL	LV	August	2006
	Central	-28	-1.9	2		Tsinjoarivo	Noronhia	C3	YL	LV	October	2006
	Central	-29.5	-1.1	2		Tsinjoarivo	Noronhia	C3	YL	LV	October	2006
	Central	-27.2	0.1	2		Tsinjoarivo	Noronhia	C3	YL	LV	October	2006
	Central	-26.9	-2	2		Tsinjoarivo	Noronhia	C3	YL	LV	January	2007
	Central	-32.1	-1.6	2		Tsinjoarivo	Pittosporum verticillatum	C3	YL	LV	August	2006
	Central	-29.6	-0.5	2		Tsinjoarivo	Melicope	C3	YL	LV	August	2006
	Central	-26.6	-0.8	2		Tsinjoarivo	Melicope	C3	YL	LV	October	2006
	Central	-26.9	-0.1	2		Tsinjoarivo	Melicope	C3	YL	LV	October	2006
	Central	-29.2	-2.5	2		Tsinjoarivo	Allophylus pinnatus	C3	FR	FR	December	2006
	Central	-27	-1.4	2		Tsinjoarivo	Beguea apetala	C3	YL	LV	November	2006
	Central	-27	0.7	2		Tsinjoarivo	UNK	C3	UFR	FR	August	2006
	Central	-30.4	0.8	2		Tsinjoarivo	Solanum mauritianum	C3	FR	FR	August	2006
	Central	-27.6	-3	2		Tsinjoarivo	UNK	C3	FRSD	FR	January	2007
References
1		This paper
2		Crowley et al. 2011. Explaining geographical variation in the isotope composition of mouse lemurs (Microcebus). Journal of Biogeography, 38, 11, 2106-2121

## Sheet: Sheet1
	AepSC	AepNC	MulSC	AepSN	AepNN	MulSN
N	68	42	23	68	42	23
Min	-29.9	-29.1	-28.1	3.3	3.8	0.4
Max	-22.7	-23.4	-20.2	13.4	10.2	10.7
Sum	-1734	-1110.3	-564.3	601.3	276.1	146.3
Mean	-25.5	-26.4357	-24.5348	8.84265	6.57381	6.36087
Std. error	0.142087	0.157832	0.318011	0.284732	0.247145	0.609955
Variance	1.37284	1.04625	2.32601	5.51293	2.5654	8.55704
Stand. dev	1.17168	1.02287	1.52513	2.34796	1.60169	2.92524
Median	-25.5	-26.45	-24.5	8.65	6.55	6.6
25 prcntil	-26	-27.1	-25.4	7.275	5.2	4.5
75 prcntil	-24.8	-26.075	-24.2	10.4	7.7	8.7
Skewness	-0.676167	0.633173	0.678141	0.0287812	0.183714	-0.426918
Kurtosis	2.55308	2.33326	2.94732	-0.521756	-0.55747	-0.841707
Geom. mean	0	0	0	8.51166	6.37872	5.30304
Coeff. var	-4.59483	-3.86926	-6.21618	26.5527	24.3646	45.9881
	ORG DIET
95	0.278486	0.309344	0.62329	0.558065	0.484396	1.19549
	AepSC	AepNC	MulSC	AepSN	AepNN	MulSN
lower
upper
mean
	-25.5	8.84265
	-26.4357	6.57381
	-24.5348	6.36087
	-25.7785	9.40071
	-26.7451	7.05821
	-25.1581	7.55636
	-25.2215	8.28458
	-26.1264	6.08941
	-23.9115	5.16538
