# Supplementary material for: Molecular exploration of fossil eggshell uncovers hidden lineage of giant extinct bird
Source: Nat Commun. 2023 Feb 28;14:914. doi: 10.1038/s41467-023-36405-3 (PMC9974994; doi:10.1038/s41467-023-36405-3)
Supplement: Supplementary file 10 — Supplementary Data 10 [file 41467_2023_36405_MOESM10_ESM.zip]

Archive with 677 entries (654 files):
- Supplementary Data 10 Genetic_data_minus_filtered_reads/
- Supplementary Data 10 Genetic_data_minus_filtered_reads/.DS_Store
- __MACOSX/Supplementary Data 10 Genetic_data_minus_filtered_reads/._.DS_Store
- Supplementary Data 10 Genetic_data_minus_filtered_reads/3_Mitochondrial_genomes_[See_Also_GenBank]/
- Supplementary Data 10 Genetic_data_minus_filtered_reads/5_Phylogeny_generation/
- Supplementary Data 10 Genetic_data_minus_filtered_reads/4_Alignments/
- Supplementary Data 10 Genetic_data_minus_filtered_reads/2b_Mapping_files/
- Supplementary Data 10 Genetic_data_minus_filtered_reads/2a_Reference/
- Supplementary Data 10 Genetic_data_minus_filtered_reads/6_Molecular_dating/
- Supplementary Data 10 Genetic_data_minus_filtered_reads/1_Filtered_reads_[See_SRA]/
- Supplementary Data 10 Genetic_data_minus_filtered_reads/3_Mitochondrial_genomes_[See_Also_GenBank]/AD1670_MB3220_MT_CONSENSUS_6OCT17.fasta
- Supplementary Data 10 Genetic_data_minus_filtered_reads/3_Mitochondrial_genomes_[See_Also_GenBank]/AD2127_MB2990_MT_CONSENSUS_6OCT17.fasta
- Supplementary Data 10 Genetic_data_minus_filtered_reads/3_Mitochondrial_genomes_[See_Also_GenBank]/AEPHI_MITCHELL_ET_AL_MT_CONSENSUS_6OCT17.fasta
- Supplementary Data 10 Genetic_data_minus_filtered_reads/3_Mitochondrial_genomes_[See_Also_GenBank]/AD2113_MB2980_MT_CONSENSUS_6OCT17.fasta
- Supplementary Data 10 Genetic_data_minus_filtered_reads/3_Mitochondrial_genomes_[See_Also_GenBank]/AD2137_MB2987_MT_CONSENSUS_6OCT17.fasta
- Supplementary Data 10 Genetic_data_minus_filtered_reads/3_Mitochondrial_genomes_[See_Also_GenBank]/Excluded_samples/
- Supplementary Data 10 Genetic_data_minus_filtered_reads/3_Mitochondrial_genomes_[See_Also_GenBank]/AD1293_MB2997_MT_CONSENSUS_6OCT17.fasta
- Supplementary Data 10 Genetic_data_minus_filtered_reads/3_Mitochondrial_genomes_[See_Also_GenBank]/AD1664_MB3026_MT_CONSENSUS_6OCT17.fasta
- Supplementary Data 10 Genetic_data_minus_filtered_reads/3_Mitochondrial_genomes_[See_Also_GenBank]/AD2135_MB2986_MT_CONSENSUS_6OCT17.fasta
- Supplementary Data 10 Genetic_data_minus_filtered_reads/3_Mitochondrial_genomes_[See_Also_GenBank]/AD1671_MB3221_MT_CONSENSUS_6OCT17.fasta
- Supplementary Data 10 Genetic_data_minus_filtered_reads/3_Mitochondrial_genomes_[See_Also_GenBank]/07AEP08_YONEZAWA_ET_AL_MT_CONSENSUS_6OCT17.fasta
- Supplementary Data 10 Genetic_data_minus_filtered_reads/3_Mitochondrial_genomes_[See_Also_GenBank]/AD1288_MB3011_MT_CONSENSUS_6OCT17.fasta
- Supplementary Data 10 Genetic_data_minus_filtered_reads/3_Mitochondrial_genomes_[See_Also_GenBank]/AD1666_MT_CONSENSUS_6OCT17.fasta
- Supplementary Data 10 Genetic_data_minus_filtered_reads/3_Mitochondrial_genomes_[See_Also_GenBank]/AD2667_MB3757_MT_CONSENSUS_MAY18.fasta
- Supplementary Data 10 Genetic_data_minus_filtered_reads/3_Mitochondrial_genomes_[See_Also_GenBank]/08AEP07_YONEZAWA_ET_AL_MT_CONSENSUS_6OCT17.fasta
- Supplementary Data 10 Genetic_data_minus_filtered_reads/3_Mitochondrial_genomes_[See_Also_GenBank]/AD2110_MB2973_MT_CONSENSUS_6OCT17.fasta
- Supplementary Data 10 Genetic_data_minus_filtered_reads/3_Mitochondrial_genomes_[See_Also_GenBank]/AD1739_3222_MT_CONSENSUS_6OCT17.fasta
- Supplementary Data 10 Genetic_data_minus_filtered_reads/3_Mitochondrial_genomes_[See_Also_GenBank]/AD1669_MB3219_MT_CONSENSUS_6OCT17.fasta
- Supplementary Data 10 Genetic_data_minus_filtered_reads/3_Mitochondrial_genomes_[See_Also_GenBank]/AD2409_MB3258_MT_CONSENSUS_6OCT17.fasta
- Supplementary Data 10 Genetic_data_minus_filtered_reads/3_Mitochondrial_genomes_[See_Also_GenBank]/07AEP06_YONEZAWA_ET_AL_MT_CONSENSUS_6OCT17.fasta
- Supplementary Data 10 Genetic_data_minus_filtered_reads/3_Mitochondrial_genomes_[See_Also_GenBank]/AD2139_MB2998_MT_CONSENSUS_6OCT17.fasta
- Supplementary Data 10 Genetic_data_minus_filtered_reads/3_Mitochondrial_genomes_[See_Also_GenBank]/AD2125_MB2988_MT_CONSENSUS_6OCT17.fasta
- Supplementary Data 10 Genetic_data_minus_filtered_reads/3_Mitochondrial_genomes_[See_Also_GenBank]/AD1662_MB3024_MT_CONSENSUS_6OCT17.fasta
- Supplementary Data 10 Genetic_data_minus_filtered_reads/3_Mitochondrial_genomes_[See_Also_GenBank]/AD276_MB3004_MT_CONSENSUS_6OCT17.fasta
- Supplementary Data 10 Genetic_data_minus_filtered_reads/3_Mitochondrial_genomes_[See_Also_GenBank]/07AEP05_YONEZAWA_ET_AL_MT_CONSENSUS_6OCT17.fasta
- Supplementary Data 10 Genetic_data_minus_filtered_reads/3_Mitochondrial_genomes_[See_Also_GenBank]/MULAG_MITCHELL_ET_AL_MT_CONSENSUS_6OCT17.fasta
- Supplementary Data 10 Genetic_data_minus_filtered_reads/3_Mitochondrial_genomes_[See_Also_GenBank]/AD1665_MT_CONSENSUS_6OCT17.fasta
- Supplementary Data 10 Genetic_data_minus_filtered_reads/3_Mitochondrial_genomes_[See_Also_GenBank]/AD1663_MB3025_MT_CONSENSUS_6OCT17.fasta
- Supplementary Data 10 Genetic_data_minus_filtered_reads/5_Phylogeny_generation/ModelTest/
- __MACOSX/Supplementary Data 10 Genetic_data_minus_filtered_reads/5_Phylogeny_generation/._ModelTest
- Supplementary Data 10 Genetic_data_minus_filtered_reads/5_Phylogeny_generation/.DS_Store
- __MACOSX/Supplementary Data 10 Genetic_data_minus_filtered_reads/5_Phylogeny_generation/._.DS_Store
- Supplementary Data 10 Genetic_data_minus_filtered_reads/5_Phylogeny_generation/MrBayes/
- Supplementary Data 10 Genetic_data_minus_filtered_reads/5_Phylogeny_generation/RaxML/
- Supplementary Data 10 Genetic_data_minus_filtered_reads/4_Alignments/57tax_stems_MAY18_gblocks.phy
- __MACOSX/Supplementary Data 10 Genetic_data_minus_filtered_reads/4_Alignments/._57tax_stems_MAY18_gblocks.phy
- Supplementary Data 10 Genetic_data_minus_filtered_reads/4_Alignments/.DS_Store
- __MACOSX/Supplementary Data 10 Genetic_data_minus_filtered_reads/4_Alignments/._.DS_Store
- Supplementary Data 10 Genetic_data_minus_filtered_reads/4_Alignments/35tax_all_partitions_MAY18_gblocks.phy
- __MACOSX/Supplementary Data 10 Genetic_data_minus_filtered_reads/4_Alignments/._35tax_all_partitions_MAY18_gblocks.phy
- Supplementary Data 10 Genetic_data_minus_filtered_reads/4_Alignments/35tax_stems_MAY18_gblocks.phy
- __MACOSX/Supplementary Data 10 Genetic_data_minus_filtered_reads/4_Alignments/._35tax_stems_MAY18_gblocks.phy
- Supplementary Data 10 Genetic_data_minus_filtered_reads/4_Alignments/17tax_m2_nuclear.phy
- __MACOSX/Supplementary Data 10 Genetic_data_minus_filtered_reads/4_Alignments/._17tax_m2_nuclear.phy
- Supplementary Data 10 Genetic_data_minus_filtered_reads/4_Alignments/17tax_m1_nuclear.phy
- __MACOSX/Supplementary Data 10 Genetic_data_minus_filtered_reads/4_Alignments/._17tax_m1_nuclear.phy
- Supplementary Data 10 Genetic_data_minus_filtered_reads/4_Alignments/35tax_m2_MAY18_gblocks.phy
- __MACOSX/Supplementary Data 10 Genetic_data_minus_filtered_reads/4_Alignments/._35tax_m2_MAY18_gblocks.phy
- Supplementary Data 10 Genetic_data_minus_filtered_reads/4_Alignments/17tax_m3_nuclear.phy
- __MACOSX/Supplementary Data 10 Genetic_data_minus_filtered_reads/4_Alignments/._17tax_m3_nuclear.phy
- Supplementary Data 10 Genetic_data_minus_filtered_reads/4_Alignments/57tax_m2_MAY18_gblocks.phy
- __MACOSX/Supplementary Data 10 Genetic_data_minus_filtered_reads/4_Alignments/._57tax_m2_MAY18_gblocks.phy
- Supplementary Data 10 Genetic_data_minus_filtered_reads/4_Alignments/57tax_loops_MAY18_gblocks.phy
- __MACOSX/Supplementary Data 10 Genetic_data_minus_filtered_reads/4_Alignments/._57tax_loops_MAY18_gblocks.phy
- Supplementary Data 10 Genetic_data_minus_filtered_reads/4_Alignments/35tax_m3_MAY18_gblocks.phy
- __MACOSX/Supplementary Data 10 Genetic_data_minus_filtered_reads/4_Alignments/._35tax_m3_MAY18_gblocks.phy
- Supplementary Data 10 Genetic_data_minus_filtered_reads/4_Alignments/57tax_all_partitions_MAY18_gblocks.phy
- __MACOSX/Supplementary Data 10 Genetic_data_minus_filtered_reads/4_Alignments/._57tax_all_partitions_MAY18_gblocks.phy
- Supplementary Data 10 Genetic_data_minus_filtered_reads/4_Alignments/35tax_loops_MAY18_gblocks.phy
- __MACOSX/Supplementary Data 10 Genetic_data_minus_filtered_reads/4_Alignments/._35tax_loops_MAY18_gblocks.phy
- Supplementary Data 10 Genetic_data_minus_filtered_reads/4_Alignments/57tax_m3_MAY18_gblocks.phy
- __MACOSX/Supplementary Data 10 Genetic_data_minus_filtered_reads/4_Alignments/._57tax_m3_MAY18_gblocks.phy
- Supplementary Data 10 Genetic_data_minus_filtered_reads/4_Alignments/35tax_m1_MAY18_gblocks.phy
- __MACOSX/Supplementary Data 10 Genetic_data_minus_filtered_reads/4_Alignments/._35tax_m1_MAY18_gblocks.phy
- Supplementary Data 10 Genetic_data_minus_filtered_reads/4_Alignments/57tax_m3_MAY18_gblocks_RY.phy
- __MACOSX/Supplementary Data 10 Genetic_data_minus_filtered_reads/4_Alignments/._57tax_m3_MAY18_gblocks_RY.phy
- Supplementary Data 10 Genetic_data_minus_filtered_reads/4_Alignments/57tax_m1_MAY18_gblocks.phy
- __MACOSX/Supplementary Data 10 Genetic_data_minus_filtered_reads/4_Alignments/._57tax_m1_MAY18_gblocks.phy
- Supplementary Data 10 Genetic_data_minus_filtered_reads/2b_Mapping_files/MB3222.fasta
- Supplementary Data 10 Genetic_data_minus_filtered_reads/2b_Mapping_files/AEPHI_sorted.bam
- Supplementary Data 10 Genetic_data_minus_filtered_reads/2b_Mapping_files/MB2987.bam
- Supplementary Data 10 Genetic_data_minus_filtered_reads/2b_Mapping_files/AD1665.bam
- Supplementary Data 10 Genetic_data_minus_filtered_reads/2b_Mapping_files/MB3221_nodupes.bam
- Supplementary Data 10 Genetic_data_minus_filtered_reads/2b_Mapping_files/AD1665_sorted.bam
- Supplementary Data 10 Genetic_data_minus_filtered_reads/2b_Mapping_files/MB3251_nodupes.bam
- Supplementary Data 10 Genetic_data_minus_filtered_reads/2b_Mapping_files/MB3004_nodupes.bam
- Supplementary Data 10 Genetic_data_minus_filtered_reads/2b_Mapping_files/MB2986.bam
- Supplementary Data 10 Genetic_data_minus_filtered_reads/2b_Mapping_files/MB2984.fasta
- Supplementary Data 10 Genetic_data_minus_filtered_reads/2b_Mapping_files/MB3011_sorted.bam
- Supplementary Data 10 Genetic_data_minus_filtered_reads/2b_Mapping_files/MB3026_sorted.bam
- Supplementary Data 10 Genetic_data_minus_filtered_reads/2b_Mapping_files/MB3243.fasta
- Supplementary Data 10 Genetic_data_minus_filtered_reads/2b_Mapping_files/MB3263_nodupes.bam
- Supplementary Data 10 Genetic_data_minus_filtered_reads/2b_Mapping_files/MB2975_metrics.txt
- Supplementary Data 10 Genetic_data_minus_filtered_reads/2b_Mapping_files/MB2988_metrics.txt
- Supplementary Data 10 Genetic_data_minus_filtered_reads/2b_Mapping_files/MB3025.fasta
- Supplementary Data 10 Genetic_data_minus_filtered_reads/2b_Mapping_files/MB3258_nodupes.bam
- Supplementary Data 10 Genetic_data_minus_filtered_reads/2b_Mapping_files/MB3011_nodupes.bam
- Supplementary Data 10 Genetic_data_minus_filtered_reads/2b_Mapping_files/MB2990.bam
- Supplementary Data 10 Genetic_data_minus_filtered_reads/2b_Mapping_files/MB2984.bam
- Supplementary Data 10 Genetic_data_minus_filtered_reads/2b_Mapping_files/AD1666.bam
- Supplementary Data 10 Genetic_data_minus_filtered_reads/2b_Mapping_files/MB2986.fasta
- Supplementary Data 10 Genetic_data_minus_filtered_reads/2b_Mapping_files/MB2962_nodupes.bam
- Supplementary Data 10 Genetic_data_minus_filtered_reads/2b_Mapping_files/MB3258.fasta
- Supplementary Data 10 Genetic_data_minus_filtered_reads/2b_Mapping_files/MB3251.bam
- Supplementary Data 10 Genetic_data_minus_filtered_reads/2b_Mapping_files/MB3220.fasta
- Supplementary Data 10 Genetic_data_minus_filtered_reads/2b_Mapping_files/MB2962.fasta
- Supplementary Data 10 Genetic_data_minus_filtered_reads/2b_Mapping_files/MB3219.fasta
- Supplementary Data 10 Genetic_data_minus_filtered_reads/2b_Mapping_files/07AEP06.fasta
- Supplementary Data 10 Genetic_data_minus_filtered_reads/2b_Mapping_files/MB2986_nodupes.bam
- Supplementary Data 10 Genetic_data_minus_filtered_reads/2b_Mapping_files/MB3024_metrics.txt
- Supplementary Data 10 Genetic_data_minus_filtered_reads/2b_Mapping_files/MB2968_sorted.bam
- Supplementary Data 10 Genetic_data_minus_filtered_reads/2b_Mapping_files/MB3255.bam
- Supplementary Data 10 Genetic_data_minus_filtered_reads/2b_Mapping_files/MB2998_metrics.txt
- Supplementary Data 10 Genetic_data_minus_filtered_reads/2b_Mapping_files/MB2997_sorted.bam
- Supplementary Data 10 Genetic_data_minus_filtered_reads/2b_Mapping_files/.DS_Store
- __MACOSX/Supplementary Data 10 Genetic_data_minus_filtered_reads/2b_Mapping_files/._.DS_Store
- Supplementary Data 10 Genetic_data_minus_filtered_reads/2b_Mapping_files/MB3243_metrics.txt
- Supplementary Data 10 Genetic_data_minus_filtered_reads/2b_Mapping_files/AEPHI_metrics.txt
- Supplementary Data 10 Genetic_data_minus_filtered_reads/2b_Mapping_files/MB3224.fasta
- Supplementary Data 10 Genetic_data_minus_filtered_reads/2b_Mapping_files/08AEP07.fasta
- __MACOSX/Supplementary Data 10 Genetic_data_minus_filtered_reads/2b_Mapping_files/._08AEP07.fasta
- Supplementary Data 10 Genetic_data_minus_filtered_reads/2b_Mapping_files/MB3026_nodupes.bam
- Supplementary Data 10 Genetic_data_minus_filtered_reads/2b_Mapping_files/MB2980.bam
- Supplementary Data 10 Genetic_data_minus_filtered_reads/2b_Mapping_files/MB2984_metrics.txt
- Supplementary Data 10 Genetic_data_minus_filtered_reads/2b_Mapping_files/AD1666_metrics.txt
- Supplementary Data 10 Genetic_data_minus_filtered_reads/2b_Mapping_files/MB2982.fasta
- Supplementary Data 10 Genetic_data_minus_filtered_reads/2b_Mapping_files/MB3264_sorted.bam
- Supplementary Data 10 Genetic_data_minus_filtered_reads/2b_Mapping_files/MB2980.fasta
- Supplementary Data 10 Genetic_data_minus_filtered_reads/2b_Mapping_files/MB3264_metrics.txt
- Supplementary Data 10 Genetic_data_minus_filtered_reads/2b_Mapping_files/MB3220_sorted.bam
- Supplementary Data 10 Genetic_data_minus_filtered_reads/2b_Mapping_files/MB3224_nodupes.bam
- Supplementary Data 10 Genetic_data_minus_filtered_reads/2b_Mapping_files/MB2982.bam
- Supplementary Data 10 Genetic_data_minus_filtered_reads/2b_Mapping_files/MB2997.bam
- Supplementary Data 10 Genetic_data_minus_filtered_reads/2b_Mapping_files/MB3263.fasta
- Supplementary Data 10 Genetic_data_minus_filtered_reads/2b_Mapping_files/MULAG_metrics.txt
- Supplementary Data 10 Genetic_data_minus_filtered_reads/2b_Mapping_files/MB2968.bam
- Supplementary Data 10 Genetic_data_minus_filtered_reads/2b_Mapping_files/MB2986_sorted.bam
- Supplementary Data 10 Genetic_data_minus_filtered_reads/2b_Mapping_files/MB3243.bam
- Supplementary Data 10 Genetic_data_minus_filtered_reads/2b_Mapping_files/MB2990_nodupes.bam
- Supplementary Data 10 Genetic_data_minus_filtered_reads/2b_Mapping_files/MB2987.fasta
- Supplementary Data 10 Genetic_data_minus_filtered_reads/2b_Mapping_files/MB3026.bam
- Supplementary Data 10 Genetic_data_minus_filtered_reads/2b_Mapping_files/MB3024.fasta
- Supplementary Data 10 Genetic_data_minus_filtered_reads/2b_Mapping_files/MB3224.bam
- Supplementary Data 10 Genetic_data_minus_filtered_reads/2b_Mapping_files/MB2973_metrics.txt
- Supplementary Data 10 Genetic_data_minus_filtered_reads/2b_Mapping_files/MB3024_sorted.bam
- Supplementary Data 10 Genetic_data_minus_filtered_reads/2b_Mapping_files/MB3255_metrics.txt
- Supplementary Data 10 Genetic_data_minus_filtered_reads/2b_Mapping_files/MB2962_sorted.bam
- Supplementary Data 10 Genetic_data_minus_filtered_reads/2b_Mapping_files/MB3264.fasta
- Supplementary Data 10 Genetic_data_minus_filtered_reads/2b_Mapping_files/MB3221.fasta
- Supplementary Data 10 Genetic_data_minus_filtered_reads/2b_Mapping_files/MB3219.bam
- Supplementary Data 10 Genetic_data_minus_filtered_reads/2b_Mapping_files/AD1665_metrics.txt
- Supplementary Data 10 Genetic_data_minus_filtered_reads/2b_Mapping_files/MB3025.bam
- Supplementary Data 10 Genetic_data_minus_filtered_reads/2b_Mapping_files/MB3263_sorted.bam
- Supplementary Data 10 Genetic_data_minus_filtered_reads/2b_Mapping_files/MB3025_nodupes.bam
- Supplementary Data 10 Genetic_data_minus_filtered_reads/2b_Mapping_files/MB2987_metrics.txt
- Supplementary Data 10 Genetic_data_minus_filtered_reads/2b_Mapping_files/07AEP08.bam
- Supplementary Data 10 Genetic_data_minus_filtered_reads/2b_Mapping_files/MB2973_sorted.bam
- Supplementary Data 10 Genetic_data_minus_filtered_reads/2b_Mapping_files/MB2990_sorted.bam
- Supplementary Data 10 Genetic_data_minus_filtered_reads/2b_Mapping_files/AEPHI.bam
- Supplementary Data 10 Genetic_data_minus_filtered_reads/2b_Mapping_files/MB3024.bam
- Supplementary Data 10 Genetic_data_minus_filtered_reads/2b_Mapping_files/MB3026.fasta
- Supplementary Data 10 Genetic_data_minus_filtered_reads/2b_Mapping_files/MB2982_metrics.txt
- Supplementary Data 10 Genetic_data_minus_filtered_reads/2b_Mapping_files/MB3219_nodupes.bam
- Supplementary Data 10 Genetic_data_minus_filtered_reads/2b_Mapping_files/MB3222.bam
- Supplementary Data 10 Genetic_data_minus_filtered_reads/2b_Mapping_files/MB3251_sorted.bam
- Supplementary Data 10 Genetic_data_minus_filtered_reads/2b_Mapping_files/MB2980_nodupes.bam
- Supplementary Data 10 Genetic_data_minus_filtered_reads/2b_Mapping_files/07AEP05.fasta
- Supplementary Data 10 Genetic_data_minus_filtered_reads/2b_Mapping_files/MB3262.fasta
- Supplementary Data 10 Genetic_data_minus_filtered_reads/2b_Mapping_files/MB2998.fasta
- Supplementary Data 10 Genetic_data_minus_filtered_reads/2b_Mapping_files/AEPHI.fasta
- Supplementary Data 10 Genetic_data_minus_filtered_reads/2b_Mapping_files/MB3260.fasta
- Supplementary Data 10 Genetic_data_minus_filtered_reads/2b_Mapping_files/MB3220_metrics.txt
- Supplementary Data 10 Genetic_data_minus_filtered_reads/2b_Mapping_files/08AEP07.bam
- Supplementary Data 10 Genetic_data_minus_filtered_reads/2b_Mapping_files/MB2984_sorted.bam
- Supplementary Data 10 Genetic_data_minus_filtered_reads/2b_Mapping_files/MB3221.bam
- Supplementary Data 10 Genetic_data_minus_filtered_reads/2b_Mapping_files/07AEP06_sorted.bam
- Supplementary Data 10 Genetic_data_minus_filtered_reads/2b_Mapping_files/MB3004.fasta
- Supplementary Data 10 Genetic_data_minus_filtered_reads/2b_Mapping_files/MB2968_nodupes.bam
- Supplementary Data 10 Genetic_data_minus_filtered_reads/2b_Mapping_files/MB3222_nodupes.bam
- Supplementary Data 10 Genetic_data_minus_filtered_reads/2b_Mapping_files/MB3262_metrics.txt
- Supplementary Data 10 Genetic_data_minus_filtered_reads/2b_Mapping_files/MB3222_sorted.bam
- Supplementary Data 10 Genetic_data_minus_filtered_reads/2b_Mapping_files/MB2998_sorted.bam
- Supplementary Data 10 Genetic_data_minus_filtered_reads/2b_Mapping_files/MB3220.bam
- Supplementary Data 10 Genetic_data_minus_filtered_reads/2b_Mapping_files/MB2997_metrics.txt
- Supplementary Data 10 Genetic_data_minus_filtered_reads/2b_Mapping_files/MB3004_sorted.bam
- Supplementary Data 10 Genetic_data_minus_filtered_reads/2b_Mapping_files/MB3011.fasta
- Supplementary Data 10 Genetic_data_minus_filtered_reads/2b_Mapping_files/MB2973_nodupes.bam
- Supplementary Data 10 Genetic_data_minus_filtered_reads/2b_Mapping_files/MB3251.fasta
- Supplementary Data 10 Genetic_data_minus_filtered_reads/2b_Mapping_files/MB3255_nodupes.bam
- Supplementary Data 10 Genetic_data_minus_filtered_reads/2b_Mapping_files/MB2990_metrics.txt
- Supplementary Data 10 Genetic_data_minus_filtered_reads/2b_Mapping_files/MB2975_sorted.bam
- Supplementary Data 10 Genetic_data_minus_filtered_reads/2b_Mapping_files/07AEP08_sorted.bam
- Supplementary Data 10 Genetic_data_minus_filtered_reads/2b_Mapping_files/MB3004.bam
- Supplementary Data 10 Genetic_data_minus_filtered_reads/2b_Mapping_files/MB3243_sorted.bam
- Supplementary Data 10 Genetic_data_minus_filtered_reads/2b_Mapping_files/MB3221_sorted.bam
- Supplementary Data 10 Genetic_data_minus_filtered_reads/2b_Mapping_files/MB3025_metrics.txt
- Supplementary Data 10 Genetic_data_minus_filtered_reads/2b_Mapping_files/07AEP05_sorted.bam
- Supplementary Data 10 Genetic_data_minus_filtered_reads/2b_Mapping_files/MB2987_nodupes.bam
- Supplementary Data 10 Genetic_data_minus_filtered_reads/2b_Mapping_files/AD1665_nodupes.bam
- __MACOSX/Supplementary Data 10 Genetic_data_minus_filtered_reads/2b_Mapping_files/._AD1665_nodupes.bam
- Supplementary Data 10 Genetic_data_minus_filtered_reads/2b_Mapping_files/MULAG_sorted.bam
- Supplementary Data 10 Genetic_data_minus_filtered_reads/2b_Mapping_files/MB3011.bam
- Supplementary Data 10 Genetic_data_minus_filtered_reads/2b_Mapping_files/MB2987_sorted.bam
- Supplementary Data 10 Genetic_data_minus_filtered_reads/2b_Mapping_files/MB3224_sorted.bam
- Supplementary Data 10 Genetic_data_minus_filtered_reads/2b_Mapping_files/MB2980_metrics.txt
- Supplementary Data 10 Genetic_data_minus_filtered_reads/2b_Mapping_files/07AEP05.bam
- Supplementary Data 10 Genetic_data_minus_filtered_reads/2b_Mapping_files/MB2982_sorted.bam
- Supplementary Data 10 Genetic_data_minus_filtered_reads/2b_Mapping_files/MB2990.fasta
- Supplementary Data 10 Genetic_data_minus_filtered_reads/2b_Mapping_files/MB2982_nodupes.bam
- Supplementary Data 10 Genetic_data_minus_filtered_reads/2b_Mapping_files/MB3219_metrics.txt
- Supplementary Data 10 Genetic_data_minus_filtered_reads/2b_Mapping_files/MB260_nodupes.bam
- Supplementary Data 10 Genetic_data_minus_filtered_reads/2b_Mapping_files/MB2997_nodupes.bam
- Supplementary Data 10 Genetic_data_minus_filtered_reads/2b_Mapping_files/MB3255.fasta
- Supplementary Data 10 Genetic_data_minus_filtered_reads/2b_Mapping_files/MB3222_metrics.txt
- Supplementary Data 10 Genetic_data_minus_filtered_reads/2b_Mapping_files/AD1666.fasta
- __MACOSX/Supplementary Data 10 Genetic_data_minus_filtered_reads/2b_Mapping_files/._AD1666.fasta
- Supplementary Data 10 Genetic_data_minus_filtered_reads/2b_Mapping_files/MB3262_nodupes.bam
- Supplementary Data 10 Genetic_data_minus_filtered_reads/2b_Mapping_files/07AEP06.bam
- Supplementary Data 10 Genetic_data_minus_filtered_reads/2b_Mapping_files/MB2968_metrics.txt
- Supplementary Data 10 Genetic_data_minus_filtered_reads/2b_Mapping_files/MB3260_metrics.txt
- Supplementary Data 10 Genetic_data_minus_filtered_reads/2b_Mapping_files/MB3220_nodupes.bam
- Supplementary Data 10 Genetic_data_minus_filtered_reads/2b_Mapping_files/MB3260_sorted.bam
- Supplementary Data 10 Genetic_data_minus_filtered_reads/2b_Mapping_files/MB2988_sorted.bam
- Supplementary Data 10 Genetic_data_minus_filtered_reads/2b_Mapping_files/MB3263_metrics.txt
- Supplementary Data 10 Genetic_data_minus_filtered_reads/2b_Mapping_files/07AEP08.fasta
- Supplementary Data 10 Genetic_data_minus_filtered_reads/2b_Mapping_files/MB2975_nodupes.bam
- Supplementary Data 10 Genetic_data_minus_filtered_reads/2b_Mapping_files/MB2988_nodupes.bam
- Supplementary Data 10 Genetic_data_minus_filtered_reads/2b_Mapping_files/MB3004_metrics.txt
- Supplementary Data 10 Genetic_data_minus_filtered_reads/2b_Mapping_files/MB2968.fasta
- Supplementary Data 10 Genetic_data_minus_filtered_reads/2b_Mapping_files/MB3219_sorted.bam
- Supplementary Data 10 Genetic_data_minus_filtered_reads/2b_Mapping_files/MB3221_metrics.txt
- Supplementary Data 10 Genetic_data_minus_filtered_reads/2b_Mapping_files/08AEP07_sorted.bam
- Supplementary Data 10 Genetic_data_minus_filtered_reads/2b_Mapping_files/MB3251_metrics.txt
- Supplementary Data 10 Genetic_data_minus_filtered_reads/2b_Mapping_files/MB2973.fasta
- Supplementary Data 10 Genetic_data_minus_filtered_reads/2b_Mapping_files/MB2962_metrics.txt
- Supplementary Data 10 Genetic_data_minus_filtered_reads/2b_Mapping_files/MB3258_metrics.txt
- Supplementary Data 10 Genetic_data_minus_filtered_reads/2b_Mapping_files/MB3011_metrics.txt
- Supplementary Data 10 Genetic_data_minus_filtered_reads/2b_Mapping_files/MULAG.fasta
- Supplementary Data 10 Genetic_data_minus_filtered_reads/2b_Mapping_files/MB2998.bam
- Supplementary Data 10 Genetic_data_minus_filtered_reads/2b_Mapping_files/MB2997.fasta
- Supplementary Data 10 Genetic_data_minus_filtered_reads/2b_Mapping_files/MB2973.bam
- Supplementary Data 10 Genetic_data_minus_filtered_reads/2b_Mapping_files/MB3258.bam
- Supplementary Data 10 Genetic_data_minus_filtered_reads/2b_Mapping_files/MB3264.bam
- Supplementary Data 10 Genetic_data_minus_filtered_reads/2b_Mapping_files/MB3025_sorted.bam
- Supplementary Data 10 Genetic_data_minus_filtered_reads/2b_Mapping_files/MB3258_sorted.bam
- Supplementary Data 10 Genetic_data_minus_filtered_reads/2b_Mapping_files/AD1666_nodupes.bam
- Supplementary Data 10 Genetic_data_minus_filtered_reads/2b_Mapping_files/MB2980_sorted.bam
- Supplementary Data 10 Genetic_data_minus_filtered_reads/2b_Mapping_files/MB3260.bam
- Supplementary Data 10 Genetic_data_minus_filtered_reads/2b_Mapping_files/MB2988.bam
- Supplementary Data 10 Genetic_data_minus_filtered_reads/2b_Mapping_files/MB3026_metrics.txt
- Supplementary Data 10 Genetic_data_minus_filtered_reads/2b_Mapping_files/MB2984_nodupes.bam
- Supplementary Data 10 Genetic_data_minus_filtered_reads/2b_Mapping_files/MB2998_nodupes.bam
- Supplementary Data 10 Genetic_data_minus_filtered_reads/2b_Mapping_files/AD1666_sorted.bam
- Supplementary Data 10 Genetic_data_minus_filtered_reads/2b_Mapping_files/AEPHI_nodupes.bam
- Supplementary Data 10 Genetic_data_minus_filtered_reads/2b_Mapping_files/MB3243_nodupes.bam
- Supplementary Data 10 Genetic_data_minus_filtered_reads/2b_Mapping_files/MB2962.bam
- Supplementary Data 10 Genetic_data_minus_filtered_reads/2b_Mapping_files/MB2986_metrics.txt
- Supplementary Data 10 Genetic_data_minus_filtered_reads/2b_Mapping_files/MB3024_nodupes.bam
- Supplementary Data 10 Genetic_data_minus_filtered_reads/2b_Mapping_files/MB3263.bam
- Supplementary Data 10 Genetic_data_minus_filtered_reads/2b_Mapping_files/MB3255_sorted.bam
- Supplementary Data 10 Genetic_data_minus_filtered_reads/2b_Mapping_files/MB2975.fasta
- Supplementary Data 10 Genetic_data_minus_filtered_reads/2b_Mapping_files/MB3262_sorted.bam
- Supplementary Data 10 Genetic_data_minus_filtered_reads/2b_Mapping_files/MULAG_nodupes.bam
- Supplementary Data 10 Genetic_data_minus_filtered_reads/2b_Mapping_files/MB2988.fasta
- Supplementary Data 10 Genetic_data_minus_filtered_reads/2b_Mapping_files/MULAG.bam
- Supplementary Data 10 Genetic_data_minus_filtered_reads/2b_Mapping_files/MB2975.bam
- Supplementary Data 10 Genetic_data_minus_filtered_reads/2b_Mapping_files/MB3262.bam
- Supplementary Data 10 Genetic_data_minus_filtered_reads/2b_Mapping_files/MB3264_nodupes.bam
- Supplementary Data 10 Genetic_data_minus_filtered_reads/2b_Mapping_files/MB3224_metrics.txt
- Supplementary Data 10 Genetic_data_minus_filtered_reads/2b_Mapping_files/AD1665.fasta
- __MACOSX/Supplementary Data 10 Genetic_data_minus_filtered_reads/2b_Mapping_files/._AD1665.fasta
- Supplementary Data 10 Genetic_data_minus_filtered_reads/2a_Reference/Elephant_Bird_Consensus_MT_Genome_75%.fasta
- Supplementary Data 10 Genetic_data_minus_filtered_reads/6_Molecular_dating/.DS_Store
- __MACOSX/Supplementary Data 10 Genetic_data_minus_filtered_reads/6_Molecular_dating/._.DS_Store
- Supplementary Data 10 Genetic_data_minus_filtered_reads/6_Molecular_dating/**37tax_m3ry_nuc_oct17_auto_TM_TRIMMED_TO_ONE_EB_PER_TAXON_FOR_ASR.trees
- __MACOSX/Supplementary Data 10 Genetic_data_minus_filtered_reads/6_Molecular_dating/._**37tax_m3ry_nuc_oct17_auto_TM_TRIMMED_TO_ONE_EB_PER_TAXON_FOR_ASR.trees
- Supplementary Data 10 Genetic_data_minus_filtered_reads/6_Molecular_dating/40tax_3eggs_per_taxon_for_ASR/
- Supplementary Data 10 Genetic_data_minus_filtered_reads/6_Molecular_dating/**37tax_oct17/
- __MACOSX/Supplementary Data 10 Genetic_data_minus_filtered_reads/6_Molecular_dating/._**37tax_oct17
- Supplementary Data 10 Genetic_data_minus_filtered_reads/3_Mitochondrial_genomes_[See_Also_GenBank]/Excluded_samples/AD2416_MB3260_MT_CONSENSUS_6OCT17.fasta
- Supplementary Data 10 Genetic_data_minus_filtered_reads/3_Mitochondrial_genomes_[See_Also_GenBank]/Excluded_samples/AD2402_MB3251_MT_CONSENSUS_6OCT17.fasta
- Supplementary Data 10 Genetic_data_minus_filtered_reads/3_Mitochondrial_genomes_[See_Also_GenBank]/Excluded_samples/AD2118_MB2982_MT_CONSENSUS_6OCT17.fasta
- Supplementary Data 10 Genetic_data_minus_filtered_reads/3_Mitochondrial_genomes_[See_Also_GenBank]/Excluded_samples/AD2420_MB3264_MT_CONSENSUS_6OCT17.fasta
- Supplementary Data 10 Genetic_data_minus_filtered_reads/3_Mitochondrial_genomes_[See_Also_GenBank]/Excluded_samples/AD2394_MB3243_MT_CONSENSUS_6OCT17.fasta
- Supplementary Data 10 Genetic_data_minus_filtered_reads/3_Mitochondrial_genomes_[See_Also_GenBank]/Excluded_samples/AD2121_MB2968_MT_CONSENSUS_6OCT17.fasta
- Supplementary Data 10 Genetic_data_minus_filtered_reads/3_Mitochondrial_genomes_[See_Also_GenBank]/Excluded_samples/AD2384_MB3224_MT_CONSENSUS_6OCT17.fasta
- Supplementary Data 10 Genetic_data_minus_filtered_reads/3_Mitochondrial_genomes_[See_Also_GenBank]/Excluded_samples/AD2112_MB2975_MT_CONSENSUS_6OCT17.fasta
- Supplementary Data 10 Genetic_data_minus_filtered_reads/3_Mitochondrial_genomes_[See_Also_GenBank]/Excluded_samples/AD2120_MB2984_MT_CONSENSUS_6OCT17.fasta
- Supplementary Data 10 Genetic_data_minus_filtered_reads/3_Mitochondrial_genomes_[See_Also_GenBank]/Excluded_samples/AD2406_MB3255_MT_CONSENSUS_6OCT17.fasta
- Supplementary Data 10 Genetic_data_minus_filtered_reads/3_Mitochondrial_genomes_[See_Also_GenBank]/Excluded_samples/AD2418_MB3262_MT_CONSENSUS_6OCT17.fasta
- Supplementary Data 10 Genetic_data_minus_filtered_reads/3_Mitochondrial_genomes_[See_Also_GenBank]/Excluded_samples/AD2107_MB2962_MT_CONSENSUS_6OCT17.fasta
- Supplementary Data 10 Genetic_data_minus_filtered_reads/5_Phylogeny_generation/ModelTest/loops.modeltest
- __MACOSX/Supplementary Data 10 Genetic_data_minus_filtered_reads/5_Phylogeny_generation/ModelTest/._loops.modeltest
- Supplementary Data 10 Genetic_data_minus_filtered_reads/5_Phylogeny_generation/ModelTest/m1.modeltest
- __MACOSX/Supplementary Data 10 Genetic_data_minus_filtered_reads/5_Phylogeny_generation/ModelTest/._m1.modeltest
- Supplementary Data 10 Genetic_data_minus_filtered_reads/5_Phylogeny_generation/ModelTest/loops_model.scores
- __MACOSX/Supplementary Data 10 Genetic_data_minus_filtered_reads/5_Phylogeny_generation/ModelTest/._loops_model.scores
- Supplementary Data 10 Genetic_data_minus_filtered_reads/5_Phylogeny_generation/ModelTest/.DS_Store
- __MACOSX/Supplementary Data 10 Genetic_data_minus_filtered_reads/5_Phylogeny_generation/ModelTest/._.DS_Store
- Supplementary Data 10 Genetic_data_minus_filtered_reads/5_Phylogeny_generation/ModelTest/stems.modeltest
[truncated: 377 more entries]
