# Supplementary material for: Molecular exploration of fossil eggshell uncovers hidden lineage of giant extinct bird
Source: Nat Commun. 2023 Feb 28;14:914. doi: 10.1038/s41467-023-36405-3 (PMC9974994; doi:10.1038/s41467-023-36405-3)
Supplement: Supplementary file 10 — Supplementary Data 10 [file 41467_2023_36405_MOESM10_ESM.zip › Supplementary Data 10 Genetic_data_minus_filtered_reads/3_Mitochondrial_genomes_[See_Also_GenBank]/AD2113_MB2980_MT_CONSENSUS_6OCT17.fasta]

>AD2113_MB2980_MT_CONSENSUS_6OCT17
CAACARTACATAACYCNNNN???????????????????????????????????????????????????????????????????????????????????????NNNNNNNNNNNNNNNNNNNNNNATGTAGACGTACATAYYTCCCTTCTCCCCATTTTYTATNNNNNNN??????????????????????????????????????????????????????????????????NNNNNNNNNNNNNNNNNNNNNNCCAATCCATGCCAATACGGACAATATCCCTYAATACCTGCTTGTCAATCTGGAAGTGATCCCTAGTATCAGATGGATTTCTTGATCTAGCACCTCACGAGAAACCAGCAACCCGCCCATCGCATACCCAATATGCGCTAGTTTCACGACCATTCTTTCCCCCTACCCCGGTTCATACCTTGCCTCTGGCGCCTCTGGTTCCTATGTCAAGGCCATTCCTAGATTAATCCATCCACGTTTCCCTTTAAGAGACATCTGGTATTGTGAGTGATCACCATCTCACCCTTAATCGCGGCTACCATATACAN????????????????????????????????????NTTCACCATACCCCCATACTATGCGTGTCAGCAGGCCCACACTTTAGGTCTGGACATCAATGGCTCTCGGTCTTCGTCTTTCCCGGCAGGCCGATTAATGAGACGGTTTGTGTATATGGGGAATCATTTGAGTTTTGTGTACATTGTNNNNNNN?????????????????????????????????????????????????????????????????????????????????????????????????????????????????????????????????????????????????????????????????????????NNNNNNNNNNNNNNNNNNNNNNNNNNNNNNNNNNNNNNNNN???????????????????????????????????????????????????????????????????????????????????????????????NNNNNAAACATGTCCCTGTAGCTTAAACACCAAAGBAYRACACTGAAGATGTTAAGATGGTACTTACAATACCTGGGGACAAAAGACTTAGTCCTAACCTTACTGTTAATTCTCGCTAAACATATACATGCAAGTATCCGCATTCCAGTGTAAATGCCYTYARN?????????NNNNNNNNNGAGCAGGCATCAGGCACACCTACACCGTAGCCCAAGACGCCTTGCTTAGCCACTCCCCCACGGGTATTCAGCAGTAATTAATATTAAGCAATAAGTGTAAACTTGACTTAGTTATNNNNACACTYAGGGTTGGTAAATCTTGTGCCAGCCACCGCGGTCACACAAGAAACCCAAACTAACAGCATCCGGYGTAAAGTGTGGTAATATGTTATCCAACCCACTAAGACTCAAATGCAACCAAGCTGTCATAAGCCTAAGATGTNNNNNNN????NNNNNNNNATGATCTTARCACTCACGATAAATTTAAACCCACGAAAGCTAANNNNNNNNNN????????????????????????NNCSCTAAATCTTGATACTTCACCTACATAAGTATCCGCCCGAGAACTACGAGCACAAACGCTTAAAACTCTAAGGACTTGGCGGTGCCCTWAACCCACCTAGAGGAGCCTGTTCTNNNNNNNNNNNNNNACGATACACCCAACCATCTCTTGCCAATGCAGCCTACATACCGCCGTCGCCAGCCCGCCTAAATGAAAGAACAATAGCGAGCATAATAGCTACTCCGCTAACAAGACAGGTCAAGGTATAGCATATGRGATGGAAGAAATGGGCTACATTTTCTAACATAGAACATTYAACGAAAGAGAGTGTGAAACCCCTCTCAGAAGGCGGATTTAGCAGTAAAATAGAACAAGAACGTCTATTTTAAGCTGRCCCTAGGGCACGTACATACCGCCCGTCACCCTCCTCATAAGCTACACGTATTCTATAAATAATAAYCCACTCAGCTGAAGATGAGGTNNNNNNNNNNNNNNNNNNNNN???????????????NNNTATATHAGGACGTAGCTATAAACCAAAAGCACTCAGCTTACACCTGAAAGATGTCTATAAATCCAAGACCGTCCTGAGACCCTATCTCTAGCTCAACTATTTCTCTATAAKAACCAAACAAN??????????????????NNNNNATTCTCCACACCTAGTATAGGCGATAGAAAAGTCACTTGACGCAATAGARACACCCCGTACCGTAAGGGAAAGATGAAATAAYAATGAAAGAGYAAAGTAANAGATAGCAAAGATCAACCCTTGTACCTCTTGCATCATGATTTAGCGAGAACACCCAAGCAAAATGAATTTAAGCTTGCCATCCCGAAACCCAAGCGAGCTACTTACAAGCAGCTATCATGAGCGAACCCGTCTCTGTGGCAAAAGAGTGGGAARATTTGTTAGTAGAGRTGAAAAGCCAACCGAGCTGGGTGATAGCTGGTTGCCTGTAAAACGAATYTAAGTNNNNNNNNN??????????????????????????????????????????????????????????????????????????????????????NNNNNNNNNNNNNNNNNNNNNNTATCTATGACACCATACGTGGGCCTTCAAGCAGCCATCAACAAAGAGTGCGTCAAAGCTCAACCAACTATAAAAATCCATAAACATCATGACCCCCTCACCATTAACAGGCTAACCTATGATTATAGGAGAATCAATGCTAAAATGAGTAACTGGAAGACCCTTCTYCCAAGCGCAAGCTTACATYCNTCATTATTAACAGATCGACTTATACTGCTACCCTAACAAGAACAAATATTAAATCACCTTGTTACCCCAACTCAGGAGCGCTTACTAGAAAGATTAAAATCTGCAAAARGAACTAGGCAAACTAAAGGCCCGACTGTTTACCAAAAACATAGCCTTCAGCTAACAACAAGTATTAAAGGTAATGCCTGCCCAGTGACTTATGTTTAACRGCCRCRRTATCCTAACCGTGCRAANNN??????????????????ATAWATCGAGACTTGTATGAATGGCTAAACGAGGTCTTAACTGTCTCTTGCAGATAATCAGTGAAATTGATCTCCCTGTGCAAAAGCAGGAATATGGACATAAGACGAGAAGATCCTGTNNAACTTCAAAATCAAGGACCAATGCACTTAATTCCCAAACCTATCAAGGCTYANNNNNNNNNNNNNNNNNNNNNNNNN??????????????????????????????NAAGATCCTCCAAAAATAAGAYYATCAGTCTTGACTAAGAGCCACTCCTCAAAGTACTAATNNNNNNYAGACCCAATATAATTGACCNNNNNNNNNNNNNAYCCCAGGGATAACAGCGCAATCTCCTTCAAGAGCCTCTATCGACAAGGAGGTTTAYGANNNNNNNNNNNNNNNNNNNNNNNNNNNNNNNNNNNNNNNNNNNNNNNNNNNNNNN?????????????????NNNNNNNNNNNNNNNNNNNNACCGGAGTAATCCAGGTCGGTTTCTATCTATGTGATACTCTTCCTNNNNNNN???????????????????????????????????????????????????????????????????????????????????NNNNNNNNNNNNNNNNNNNNNNNNNNNNNNNNNNNNNNNNNNNNNNNNNNNANNNNNNNNNNNNNNNNNYCYTTTATCCAGAGGTTCAAATYCTYTYTYTAGYTCTATCTCACAATNNNNNNNACCATCCTAAATTACCTTATCATATCACTATCCTATGCAATTCCAATTCTAATCGCAGTAGCCTTCCTTACATTAATTGANNNNNNNNNNNNNNGCTATATGCAAGCTCGAAAAGGTCCAAATATCGTTGGCCCTTTTGGGCTCCTACAACCTGTAGCAGATGGAGTAAAATTATTTACCAAAGAACCTATCCGCCCAACAACATCTTCCCCACTCCTATTCATTATAACTCSCATNNNNNNNNNNNNNNNNNNNNNNNNNNNNNNNN???????????????????????????????NNNNNNNNNNNNNNNNNNNNNNNNNNNNNNNNNNNNAAGCCTAGCAGTATATACCATCCTATGATCTGGATGAGCNNNNNNNNNNAAATATGCATTWATNNNNNNNNNNNNNNNNNTAGCCCAGACCATCTCCTACGAAGTAACATTAGCAATCATCCTCCTATCCGTAATCATACTAAGTGGTAACTATACCCTAAATACCCTCGCCACCACTCAAGAACCCCTCTACCTAATCTTCTCCACCTGACCATTAGCAATAATATGATACATCTCAACACTTGCAGAGACAAATCGAGCTCCTTTCGACCTAACTGAGGGAGAATYAGANNN?????NNNNNNNNNNNNNNNNATACGCTGCAGGTCCTTTCGCCCTATTCTTCTTAGCCGAATATGCCAACATCATACTAATAAACATACWAACCACTATTCTATTTATCAACCCAAGCTCACTCAATCTTCCACCCGAACTTTTCTCACTAGCTCTAGCCACAAAAACCCTACTCCTCTCCTCAGGCTTCCTATGAGTACGAGCCTCTTACCCTCGATTCCGCTATGATCAACTAATACACCTTCTATGAAAAAACTTCCTACCCTTAACATTAGCACTATGTCTATGACATACGAGCATGCCAATCTCATATGCAGGCCTTCCCCCTTACTTAAGGAAATGTGYNNN????????????NNNNNNNNNNNNNNNNNNNNNNNNNTTACCAGCCCTCTCATTTCCTAAGAAAATTAGAAAAGTAGGAATCGAACCTACACGAAGGAGATCAAAACTCCTCATACTTCCTCTATATTATTTTCTAGTAAGGTCAGYTAATTANNNNNNNNNNNNNNN??????????NNNNNNTTTAACCCCTTCCCTCACTAATGAATCCCCATGCCAAGCTAATCTCCATCTTTAGCCTCCTCCTAGGCTCAACAACCACTATTTCAARTAACCACTGARTAATAGCCTGAACAGDCCTAGAAATCAATACTCTCGCAATTATCCCCCTTATCTCCAAATCACACCACCCTCGAGCTGTAGAAGCATCGATCAAATACTTTCTAGTCCAAGCCACTGCATCGGCCCTAGTCCTATTCTCAAGCGTATCTAACGCCTGAACAACCGGCCAATGGGATATTACTCAACTAACTCACCCAGTGTCCTGCCTTTTACTAACAACAGCAATCGCTATAANNNTTGGCCTAGCTCCATTCCATTTCTGATTCCCAGAAGTCCTTCAAGGTACATCCCTAACCACCGCCCTCACACTCTCCACTGTAATGAAACTTCCACCACTAACCATTCTCTTCATAACATCACCCTCATTARANNNNNNNNNNNNNNNNNNNNNNNNNNNNNNNNCAGCCATATTAGGAGGGTGAATAGGACTAAATCAAACACAAACCCGCAAAATCCTAGCCTTCTCATCCATCNCTCATCTTGGATGAATAACCRTAATTATCATCTACAACYCTAANNNNN??NNNNNNNNNNNNNNNNNNNNNATCCTAATAACAACAGCAGTATTCTTATCCCTAAACACAACTAAAACCCTAAAACTATCTACAATAATAACCTCCTGANYAAAAAYYCCCATCCTAAACRCCTCNNNNNNACTTAYCCTCCTATCCTTAGCYRRCCTACCACCACTAACAGGATTCATGYYTNNNNNNNNNNNNNNNNNNNNNNNNNNTAAANNNNNNNNAACAGCCACAGCCACAATCATCGCTATACTCTCACTACTAAGCCTATTCTTCTACCTACGCCTTGCATACTACGCAACAATCACACTCCCCCCAAACTCCGCANNNNNN??????????NNNATAYTAATAAACATACAAGCACTCCTACTGCCATTCTCACATCCCTCTCTGCCATCCTCYTANN????????????????????????????????????????????NNNNNNNNNNNNNNAAAGGCCTTCAAAGCCTTAAATAAGAGTTAAAACCTYTTAGTTTYTGT??????????????????NNNNNNNNNNNNNNNNNNNNNNNNNNNNNNNNNNNNNTAAGCTAAGGCCTTCTCTAGACAGATGGGCCTCGATCCCACAATAATCTAGTNNNNNNNTAAATGCCTCATCCAGCAGGCTTCTGTCTAATAAANNNNNNNNNNNNNNNNNNNNACATCAATRAGCTTGCAACTCAACATGAATTTCACTACGGAGTCGATAAGAAGAGGAATTAAACCTCTATAAAAARGACTACARCCTAACGCTTAATCATTCAGCCATCTTACCTGTGACCTTCATTACTCGATGACTCTTTTCAACAAACCACAAAGATATTGGCACACTATACCTTATCTTTGGTGCATGAGCAGGTATAATARACACTRCTCTTAGCCTACTCATCCGTGCCGAACTNNNNN??????????????NATTAGGAGATGATCAAATCTACAACGTCATTGTTACTGCCCATGCCTTCGTAANNNNNNNNNNNNNNNTAATACCCGTAATAATCGGAGGCTTTGGAAATTGACTCGTCCCCCTAATAATTGGTGCCCCAGACATAGCTTTCCCGCGAATAAACAACATAAGCTTCTGACTCCTACCACCATCCTTCCTACTCNNNN????????????NNNNNNNNGCADGGGCAGGAAYAGGGTGAACAGTCTACCCACCACTAGCTGGGAACCTTGCCCATNNNNNNNNNNNNNNNNNNNTCGCCATTTTCTCCCTTCACCTAGCAGMTGTTTCCTCTATCTTGGGNNNNNNNN????????NNNNNNNYAATTAACATAAAACCACCAGCCCTCTCACAGTACCAGACACSCCTATTTGTATGATCAGTACTAATCACTGCCATCCTTCTTCTACTATCTCTACCAGTACTTRCCRCTGRTATTANNNNNNNNNNNNN???????????????????????????????????????????????????????????????????????????????????????????????????????????????NNNNNNNNNNNNNNNNNNNNNNNNNNNNNNNNNNNNNNNNNNNNNNNNNNNNNNNNNNNNNNNATATATRGGAATAGTTTGAGCTATACTATCCATCGGATTCTTAGGATTCATCGTATGAGCCCACBANNNNNNNNNNN?????ATGRATGTAGATACTCGGGCCTACTTCACATCCGCTACTATGATCATTGCTATTCCAACTGGTATTAAAGTATTTAGCTGACTAGCTACACTTCATGGAGGAACAATTAAATGAGACCYAYNNATTTTATGAGYTCTGGGCTTTATTTTCCTCTTCACCATTGGCGGTTTAACTGGCATCGTACTAGCAAACTCCTCATTAGATATTGCCCTACATGACACATATTATGTAGTAGCCCATTTCYAYTATGTCCTCTCAATAGGGGCCGTTTTTGCCATCTTAGCAGGCTTCACCCACTGATTCCCCCTATTTACTGGATACTCCCTCNNNNNRACATRAGCAAAAGCYCATTTTGGAGTAATATTCACAGGAGTTAATCTAACCTTCTTCCCACAGCACTTCTTAGGCCTAGCCGGAATACCAYGACGATACTYAGACTATNNNNATGCTTACACTCTATGAAACACTATCTCCTCCATCGGATCCTTAATCTCTATGACAGCCGTNNNN???????????????????????NNNNNNTTYATYAAAACGAAAAATGTCACAGCCAGAACTAATAACCACCAACATTGAATGAATCCACGGCTGCCYACCTCCYCACCATACCTTTRAAGAACCAGCCTACNTTCAAGTCCAASRAAGGAAGGAATCGAACCTCTAYNNNNNNNNNNNNNNNNNNNNNNNNNNNNNNNNNTATGCTTCTTTCTTATGAGAAGTTAGTAAATCTATTACATAGCCTTGTCAGGACTAAGTCACAGGTTAAAACCCTGTACATCTCATGTGGMCACTCCCTCCCAATTCGGATTCCANNNCRCATNNNNNNNNNNNNNNNAAGAATTAGTTGAATTCCACGACCATGCTCTTATAGTCGCACTAGCAATCTGTAGCTTAGTGCTCTATCTACTTGCCTTAATATTNNN???????????NNNNTAGCACARTAGACGYACAAGAAGTAGAACTAATTTGAACAATCTTACCAKCCATTGTACTTATTCTACTCGCCCTCCCATCTCTGCAAATCCTGTACATAATAGATGAAATTGATGAGCCCGATCTGACACTAAAAGCCATCGGCCACCAATGATATTGAACCTACGAGTACACAGACTTTAAAGACCTCACATTCGACTCCTACATAATCCCAACATCAGAACTATCCCCAGGTCATTTCCGAYTATTAGAAGTAGACAACCGAGTTGTTATCYNNNNNNNNNNNNNNNNNNNNNNNNNTATTNNNNNTRRARATGTCYTCCATTCATGAGCAGTCCCAACTCTAGGAGTAAARACCGATGCAATTCCTGGACGACTAAACCAAAYCTCATTCANNNNNNNNNNNNNNNNNNNNNNNNNNNNNNNNNNNNNNNN?????????????????????????????????????NNNNNATYTACCCYACTCTCAYATTTCGAAAATTGATCCTCACTACTTTCTACCTCCTCATCATTAAGAAGCTATGAAACAGCACTAGCCTTTTAAGCTAGAGAAAGAGGACTGCCTCCCCTCCTTAGTGATATGCCACAACTCAATCCAGGCCCATGACTCCCCATCATGATCATANNNNNNNNNNNNNN???????????NNNNNNNNNNNNNNNNNNNNNNNNNNNNNNNNNNNNNNNNNN????????AYYAAAATACHTTCCAACCCAACACCATGAACCTGACCATGAACCTAAGCTTCTTTGACCAATTTGCCAGCCCTCAACTACTAGGAATTCCACTAATCATACTCTCCATATTATTCCCCACCTNN????NTCCATCCCCCAATAACCGCTGAATTACCAACCGCCTCTCCACCCTCCAGTCATGATTCCTCCAACTAATTACTAAACAATTTATAATCCCACTAAACAAAGCAGGCCATAAATGAGCTCTCATTCTCTCGTCATTAATAACATTCCTTCTATTAATCAACCTTCTAGGCCTACTACCATACACATTCACACCTACTACCCAACTATCTATRAACATAGCATTAGCCTTCCCTCTTTGACTAGCAACCCTCCTCACAGGATTACGAAACCAGCCATCTACCTCTCTAGCTCACCTTTTGCCAGAAGGGACACCCACTCCCCTCATCCCTGCCCTCATCCTCATTGAAACGACAAGCCTACTCATCCGACCATTAGCTCTAGGTGTCCGACTTACAGCAAACCTCACAGCTGGCCATCTCTTAATCCAACTTATCTCAACTGCTACTATAGCCYTACTCYYTATTATNNNNNNNNTTTCTATAYTANNNNNATCTGTCCTACTCTTACTAACAATCCTAGAACTAGCAGTAGCAATAATCCAAGCTTACGTCTTCGTACTCTTACTCAGCTTATACTTACAAGAGAACATCTAATGGCACACCAAGCACACTCCTATCATATAGTGGAYTYTAN????????????????NNNNNNNNAGCCGCCTTATTAACAACCTCCGGACTAATTATATGATTCCACTACAACTCAACATACCTATTAGCTTCAGGCTTACTTTCAATACTCCTAGTTATATTACAATGATGACGTGACATCGTACGAGAGAGCACTTTCCAAGGACATCACACTCCTACARTCCAAAAARGTNNNNNNNN????????????????NNNNNNNNNNNNGCATTCTTCTTCCTAGGATTCTTCTGAGCATTCTTCCACNNNNNNNNNNN???????????????????NNNNNNNNNNNNNNNNNNGGAATTAAACCCCTTAACCCTCTAGAAGTCCCCTTACTTARTAYAGCTATCCTCCTAGCTTCAGGTGTCACCGTAACATRAGCACACCATAGTATCACAGAAGGAAACCGAAAACAAGCAATCCATGCTCTATCCTTAACAATTCTCCTAGAATTCTATTTCACTGCTCTACAAGCCATAGAATACTATGAAGCTCCATTCTCAATCGCTGACGGAGTCTATGGTTCCACCTTCTTTGTAGCCACAGGATTCCACGGATTACATGTAATCATCGGATCATCCTTCCTTACCGTCTGTCTACTACGCCTAACCAAATACCACTTCACATCAGACCACCACTTCGGATTCGAAGCAGCAGCCTGATATTGGCACTTTGTAGACGTAATCTRATTATTTCNNNNNNNNAYCATCTACTGATGAGGATCGTGCTCTTCNNNNNN??????????????????NNNNNNNCTAAAATCTGGTGCAATCCCAGAGAAGAGCAATAAACATAATCACATTCATACTTCTACTCTCACTCACATTAACTCTTATCCTAACTAMYYTWAACTTCTGACTGGCCCAAATAAACCCAGATGCAGAAAAACTATYYTCATNNNNNNNNNNNNNN???????????????????????????????????????????????????????????????????????NNNNNNNNNNNNNNNNTCTTCTCCTTCCACTCCCTTGAGCGATCCAACTCCCACAACCCTTGCTGACCTTATTGTGAACTTCCATTATCCTCCTTCTCCTCACACTAGGACTAGTCTACGAGTGAGCTCAAGGGRGCCTAGAATGAGCAGAATAACAGAAAGTTAGTCTAACTAAGACAGCTGATTTCGGCTCAGCAAATNNNNNN??????????NNNNNNNCTYATGTCCTTACTCCACTTAAGCTTCTACTCAGCCTTTACCTTAAGCGGCCTAGGTCTAGCCTTTCATCGAACTCACTTCATTTCAGCCCTATTATGCCTAGARARTATGATACTCTCTCTTTACATTGCCCTATCAATCTGGCCTATCCAAACTCAAACCCCATCATTCGCCCTAATACCAGTACTCATGCTAGCCTTCTCTGCATGTNNN?????????????????????????NNNNNNNNNCCCGAACACATGGCTYYGACCATCTACATAACYTAAACCTTCTAYNNNNNNNNNNNNNNNNNNNNNNNNNNNNNNNNNNNNNNNNNNNNNNNNNNN??????????????????NNNNNNNNNNNYCACCACTCACAGCCTCCTAATCGCTACTATCAGCCTACAATGACTACACCCAACATACTTTCCACACAAAAACCTCTCYCAATGAGCAGGCATTGATCAAGTCTCAGCCCCATTATTNNNATTATCATGCTRACTACYYCCCCTCATACTCATAGCAAGTCAAAACCACCTTCAACAAGAACCCNNN????????????ATTTTTATTATAACCCTTATTACAATCCAGCCCTTCATCATCCTAGCCTTCTCAGCTACAGAACTAATCCTATTCTACATCTCATTCGAAGCTACCCTAATCCCTACACTAATCCTAATCACTCGATGAGGGAACCAACCTGAACGACTTAGCGCTGGTANNNNN???????????????NTCATTAGCTCTTTACCACTTTTAATCACTCTCCTCCACCTGCACACTCAAACCGRTACATTACATCTACCAACCCTAGAACTAACTCATCCCTCACNNNNNNNN???????????NNNNNNNNNNNNNNNNNNNNNNNNNNNNACATTCATAGTAAAAGCACCTCTATACGGCCTCCACCTATGACTACCGAAAGCCCATGTAGAAGCCCCTATTGCAGGCTCTATGCTACTGGCCGCACTACTACTAAAGCTCGGGGGCTATNNNATCATACRANTAAYATTACTCATAGGCCCCCTCACAAACCATCTATGTTATCCATTCCTAGCCCTCGCTCTATGAGGAGCACTAATAACTAGCTCAATCTGCCTACGCCAAACTGACCTAAAATCACTAATCGCATACTCATCAGTAAGTCACATAGGCCTAGTCATCAGTGCTAGCATAATCCAAACTGACTGATCATTTTCAGGTGCCATAATCCTTATAATCTCCCACGGTCTAACATCCTCAATACTATTCTGCTTARCNNNNACAAACTACGAACGAACACACAGCCRACTTCTCTTACTAACTCGAGGCCTGCAACCCTTACTACCCCTCATAAGTACATNNN???????????????????????????????????????????????????????????????NNATTATAGTCGCACTGTTCAACTGATCCATGTTCACCATCATCCTAACTGGTTTTGCAANACTNNNNNNNNNNNNNNNN???????NNNNNYTTCWAACAACACAACGAGGCACACTACCCACCCATATYAYATCAATCCCTAACTCAAGTACACGAGAACATCTCCTAATAACCCTCCACATCCTACCTATGCTCCTTCTCATATTNNNNN????????????NAATTCTCTAATGCAAATATAGTTTCAACACAAACATTARACN??????????????????????????????????TCRCYAARGGGTGGTTTAACYAGCAAGAACTGCTAATTCCTGCATCTGAGTCTAAACCCTCAGCCCCCTTGCTTTTAAAGGATAANNNNNNNNNNNNNNTCTTAGGAGCCACCCATCTTGGTGCAACTCCAAGTAAAAGCAATGGAGACCACACTACTCTTCAATACCTCCATACTCCTCACACTGACAATCCTCCTCCTCCCTATCATTATGCCCCTCCTATCATCCAAACTCCAAAACACACCTGCAACCATCACATCAACCGTTAAAACAGCATTCTTCACAAGCCTCATCCCCCTATCCATCTTCATCTACTCTGGAGCAGAAACCATCATCTCCCATTGGCACTGAAATTTTACCCCCAACTTCAAAATCCCACTCAGTTTCAAAATAGATCAATACNNNNNACTATTTCTTCCTATTGCCCTATTTGTAACCTGATCAATCCTGCAATTCGCAATCTGATATATAGCTTCAGAACCTTACATCACCAAATTCTTCACCTATCTACTAACATTCCTAATTGCTATGCTAACTCTAACAGTCGCCAACAACATATTCATGCTATTCATTGGCTGAGAAGGCGTAGGTATTATANNNNTCCTACTTATTGGCTGATGACACGGACRAGCAGAAGCAAACACAGCTGCCCTACAAGCTRTAATCTACAACCGAATCGGAGATGTAGGCCTTATTCTCARCATRRCCTGACTAGCCTCCAYCYNNNNNACATRAGAAATCCAACAAGCCTCATACGAAACCCAAGTCCCAATACTACCTCTCCTAGGTCTCATCCTAGCTGCCACAGGAAAATCAGCCCAATTTGGCCTCCACYCTTSANNNNNNNNNNNNNNNNNNNNNNNNNNNNNNNNNNNNNNNN???NNNNNNNCAGCACCATAGTGGTAGCAGGAATTTTCCTACTTATCCGTACCNNNNNNNNNNNNAYTAACAGCCAAACARCCCTAACACTTTGCCTCTGTCTAGGCGCCTTATCCACACTATTCGCTGCCACATGTGCTCTCACCCAAAACGACATYAAANNNNNNN?????????????ATCAAGCCAACTAGGATTAATAATAGTCACCATCGGACTCAACCTCCCCCAACTAGCCTTCTTACATATCTCAACANNNNNNNNNNNNNNNNNNNNNNNNNNNCWWTGTTCTNNNNNNNNNNNNNNNNNNNNNNNNNNNNN?????NNNNNNNAAAAATAGGAGGACTGCAAAAACTCCTCCCAACAACCACCTCCTGCCTAACCATCGGCAATTTTGCCTTAATAGGAATCCCTTTYCTCGCCGGGTTCTACTCAAAAGATCTTATTATCGAAAGCCTCAACAACTCCTATTTAAATGCTTGAGCCCTATNNNNNNN?????????????????????????NNNNACAGCCTCCGAATAGCCATCATAGTCCAAACAGGATTTAGCCGAATTCCTCCCATCACACCAATCAATGAAAACACCCCTACAATCACTAACCCTATCACCCGACTTGCACTAGGTAGCATCATAGCTGGCCTCCTCATTACATCCAACATTCTACCAACAANNN?????NNNNTAACCATACCAATAATCACAAAGACAGCCGCCYTCATCGTTACTATCATAGGCATTCTACTAGCACTAGAACTATCAAACATAACTCGCAACTTCATGCACCCCAAACAAAATACATNNNNNNNNNNNNNYATCACNNNNNNNNNNNNNNNNNNNNNACTACACCGACTCAACTCTACAAAACTACTCAACAATGGACAAAAAATTGCCACCCACCTAATCRATNNNNNNNRGTACAAAAAAATAGGACCARAAGGGTTAGCCGACTTACAACTTTCAGCAGCCAAAACCTCAACCTCCCTACACACAGGACTAATCAAAACCTACTTAGGATCATTCGCCCTATCTATTTTCATCCTACTCCTATCCACTCAAAGAACATAAACCAATGGCCCCAAATATCCGAAAGTCACACCCCCTACTTAAAATCATCAATNNNNNNNNNNTTGACCTCCCCTCCCCCTCAAATATCTCCACCTGATGGAACWNNNN??????????NNNNNNNNNCTAGTCACCCAAATTCTAACAGGATTACTACTAGCCATACACTATACAGCTGACACCTCATTAGCTTTCTCATCCGTAGCCCACACCTGCCGAAACGTGCAATACGGATGGCTAATTCGTAACCTCCATGCAAATGGAGCATCATTCTTCTTTATCTGCATCTATCTCCACATCGGCCGAGGGTTCTACTANNNNNNN???????????????NNNNNNNNNACCKGGGTTATCCTCCTRCTAACACTAATAGCAACCGCTTTTATARGCTATGTTCTACCATGAGAACAAATN??NNNNNNNNNNNCTRYARTCATCACAAACCTATTCTCARCCATCCCCTATGTTRGTCAAACCCTAGTAGAATGAGCCTAAGGAGGTTTCTCAGTAGATAACCCCACACTTACACGATTCTTTGCCCTACACTTTCTCCTCCCATTCTTAATCGCTGGCATTACCATCATCCACCTTACCTTCTTACACGAATCAGGATCAAACAACYYTYTAGGAATCATCTNACRCTGTNACAAAATCCCCTTCCACCCATACTTCTCTTTAAAAGACATCCTGGGATTTACACTTATATTCATTCCCCTCTTAACCCTGGCTTTCTTSGCCCCCAATCTCCTAGGAGACCCAGAAAACTTTASCCCARCTAATCCTCTAACCACACCCCCGCACATCAAACCAGAATGATACTTCCTAWTTGCATATGCCATCCTACRTTCTATCCCTAACAAACTAAAAGGAGTTCTTGCCCTARCCGCCTCCGTACTNNNNNNNNNNCTAGCACCATTCCTACACAAATCCAAACAACGCTCAATAACATTTCGGCCCCTCTCACAACTACTATTCTGACTACTCRTAGCCAACCTACTTATTTTAACATGAATTGGTAGCCAGCCAGTAGAACATCCCTTCATTATTATCGGACAAATGGCCTCCTTCACCTATTTCTTTATCCTNNNNNNNNNNNNNNNNNNNNNNNNNNNNNNNN???????????????????????????????????????????????????????????????????????????????????????????????????????????????????????????????????????????????????????????????????????????????????????????????????????????????????????????????????????????NAAACCTTTACCTTCAACTCCCAAARCTRATATTCTTNANTAAAYTATCTTCTGATACTTACCCACTACCCTATACTGCCCGAATCGTCCCCCGAGATAGCCCTCGTACAAGCTCCAAAACTACAAACAAAGTTAACAATAATCCCCATCCTGCAACTAAAAACATCCCTCCTCCCCAAGAATAAAACATAGCTACTCCACTAAAATCCATTCGCACAGACACTGCTCCCCCACAGTCTACAGTATTTACCCCTCACAATCCCTCCACAAAATCTCCTACCATAATTCCTACTAAAATTACCAAAGCAAATCCCATACCATACCCCCAAACACGCCAATCCCCTCAGGCCTCAGGAAAGGGATCCGCAGCCAACGATACAGAATAAATAAATATCACCAAYATACCCCCCAAATACACTAAAAACAGTACTAGAGAGATAAAAGAAACCCCCAAACTTAATAATCATCCACACCCTACAACARACCCNNNNACCAAGCCCAACACCCCATAATAGGGAGAAGGATTAGATGCTACCGCTAACGCTTTTAAAACAANNNNNNNNCCCAAAAAAAGAAYAAAATAAGTCATAATAATTCCTACTTGGGTATTATCCAAGGCCTATGGTCTGAAAAACCATCGTTGCTCTCAACTATAGGAAC
