# Supplementary material for: Molecular exploration of fossil eggshell uncovers hidden lineage of giant extinct bird
Source: Nat Commun. 2023 Feb 28;14:914. doi: 10.1038/s41467-023-36405-3 (PMC9974994; doi:10.1038/s41467-023-36405-3)
Supplement: Supplementary file 10 — Supplementary Data 10 [file 41467_2023_36405_MOESM10_ESM.zip › Supplementary Data 10 Genetic_data_minus_filtered_reads/3_Mitochondrial_genomes_[See_Also_GenBank]/AD1671_MB3221_MT_CONSENSUS_6OCT17.fasta]

>AD1671_MB3221_MT_CONSENSUS_6OCT17
CAACAATACATANNNNNNNNNNNNNN?????????????????????????????????????????????????????????????????????????NNNNNNNNNNNNNNNNNNNNNNNNNNNNNNNNNNNNNNNNNNN??????????????????????????????????????????????????????????????????????????????????????????????????????????????????????????????????????????????????????????????????????????????NNNNNNNNNAATATCAGATGGATTTCTTGATCTAGCACCTCACGAGAAACCAGCAACCCGCCCATCGCATACCCAATATGCGCTAGTTTCACGACCATTCTTTCCCCCTACCCCGGTTCATACCTTGCCTCTGGCRCCTCTAGTTCCTATGTCAAGGCCATTCCTAGATTAATCCATCCACGTTTCCCTTTAAGAGACATCTGGTATTGTGAGTGATCACCATCTCACCCTTAATCGCGGCTACCATATANNNNNNNNNNNATTTGGTTCNNNNNNNNNNTTTCCTGGAACCTTCACCGTACCCCCATACTATGCGTGTCAGCAGGCCCACACTTTAGGTCTGGACATCAATGGCTCTCGGTCTTCGTCTTTCCCGGCAGGCCGATTAATGAGACGGTTTGCGTATATGGGGAATCATTCGGACCCTGTGCANNN???????????????????????????????????????????????????????????????????????????????????????????????????????????????????????????????????????????????????????????????????????????????????????????????????????????????????????????????????????????????????????????????????????????????????????????????????????????????????????????????NNNNNNNNNYCCTGTAGCTTAAACACCAAAGCATGACACTGAAGATGTTAAGATGGTACTTACAATACCTGRGGACAAAAGACTTAGTCCTAACCTTACTGTTAATTCTCGCTAAACATATACATGCAAGTATCCGCATTCCAGTGTAAATGCCCTCAGTATCTCTTCCAGACAAAAGGAGCAGGTATCAGGCATACCTACACCGTAGCCCAARACGCCTTGCTTAGCCACTCCCCCACRRRTANNNNN??????????????NNNCAATAAGTGTAAACTTGACTTAGTTATAGCGACNNNNNNNN???NNNNNNNYTTGTGCCAGCCACCGCGGTCACACAAGAAACCCAAACTAACAGCATCCGGCGTAAAGTGT???????????????????????????????????????????????????????????????????????????NNNNNAAAAATGATYTTAGCACTCACGATAAATTTAAACCCACGANNNNNNNNNNNN????????????????????????????????????????????????TCACCTACATAAGTATCCGCCCGAGAACTACGAGCACAAACGCTTAAAACTCTAAGGACTTGGCGGTGCCCTAAACCCACYTAGAGGAGMCTN???????????????????????NNACCCAACCATCTCTTGCCAATGCAGCCTACATACCGCCGTCRCCAN???????????????????????????????????????????????????????????????????????????????????????????????????????????????????????????NGAGTGTGAAACCCCTCTCAGAAGGCGGATTTAGCAGTAAAATAGAACAAGAAYGTNNNNNNNNNNNNNNNNNNNNN??????????????????????????????????NNNNNNNNNNNNNNNNNNNNNNNNNNNNNNNNNNNNNNNNNNNNNNNNNNNNN????????????????????????????????????????????NNNTAGCTATAAACCAAAAGCACTCAGCTTACACCTGAAAGATGTCTATAANN??????????????????????????????????????????????????????????????????NNNNNNNNNNNNNNNNNNNNNNNNNNNNNNNNNTATAGGCGATAGAAAAGTCACTTGACGCAATAGAGAYA?????????????????????????????????????????NNNNTAAAAGACAGCAAAAATCAACCCTTGTACCTCTTGCATCATGATTTAGCAAGAACACCCAARCAAAATGAATTTAAGCTTGCCATCCCGAAACCCAAGCGAGCTACTTACAAGCAGCTATCATGAGCGAACCCGTCTCTGTGGNNNNNNNNNNNNNNNNNNN?NNNNNNNNNNNNNNNNNNNNNNNNNNNNNNNNNNNNNNNNNN??????????????????????????????????????????????????????????????????????????????????????????????????????????????????????????????????????????????????????NNNNNNNKGGGCCTTCAAGCAGCCATCAACAAAGAGTGCGTCAAAGCTCAACCGANNNNN????NNNNTAAACATCATGACCCCCTCACCATTAACAGGCTAACCTATGATTATAGGAGAATCAATGCTAAAATGAGTAACTGGAAGACCCTTCN?????????????????????NNNNNNNNNNNNNNNNNNNNNNNNNNNNNNNNNNNNNNNN??????????????????????????????????????NNNNNNNNNNNNNNNNNNNNNNNNNNNNNAAGGAACTAGGCAAACTAAAGGCCCGACTGTTTACCAAAAACATAACNNNNNNNNNNNNNNNNNNNNNNNNNNNNNN???????????????????????????????????????????????????????????????????????????NNNNNNNNNNNNNNNNNNNGCTAAACGARGTCTTANNNNTYTCTTGCAGATAATCAGTGAAATTGATCTCCCTGTGCAAAAGCAGGAATATGGACATAAGACGAGAAGACCCTGTGGAACTTCAAAATCAAGGACCAATKCACTTAATTNNNNNNN????????????????????????????????????????????????????????????????????????????????????????????NTCAGTCTTGACTAARAGCCACTCCTCAAAGTACTAATAGTAACCAGACCCAATATAANNNNNN???????????????????????????????????????????????????????????????????????????????????????????????????????????????????????????????????????????????????????????????????????????????????????????????????????????????NNNNNACGAAAGRACCGGAAAAGTAAGGCCAATACCAAAAGCACGYCTTCTTTCTAATTAGTGAAACCAACTNNNNN???????NNNNNNNNNNNNNNNNNNNACGCCCTAGAAAAGGGCTGCNNNNNNNNNNNNNNNNNNNNNNNNNNNNN???TTAAGCCCTTTATCCAGARGTTCAAATCCTCTCTCTAGCTCTATCTCAN?????????????????????????????NNNNRTCACTATCCTATGCAATTCCAATTCTAATCGCAGTAGCCTTCCTTACATTAATTGAACGAAAAGTTCTAAGCTATATGCAAGCTCGAAAAGGTCCAAATNN????????????????????????????????????????????????????????????????????????????????????????????????????????????????????????????????????????????????????????????????TTTTCCCTTACAGACCTAAATCTAGGCCTACTATTTCTCTTATCTATATCAAGCCTAGCAGTATATACCATNNNNNNNNN???????????????????????????NNNAATCGGAGCTCTCCGARCAGTAGCCCAGACTATCTCCTACGAAGTAACATTAGCAATCATCCTCCTATCCGTAATCATACTAAGTRNNNNNNNNNNNNNNNNN??????????????????????NNCTCTACCTAATCTTCTCCACCTGACCATTAGYAATAATATGATACATCTCAAYNNNNNNNNNNNNNNNNNNNNNNN???????????????????????????????????NNNGGATTCAACGTAGAATACRCTGCARRTCCTTTCGCCCTATNNNNNNNNNNNNNNNNNN??NNNNNNNNNNNNNNNNAYATACTAACCACTATTCTATTTATCAACCCAAGCTCACTCAATCTTCCACCCGAACTTTTCTCACTAGCTCTAGCCACAAAAACCCTACTCCTCTCCTCAGGCTTCCTATGAGTACRARCCTCTTACCCTCGATTCCGCTATGATCAACTAATACACCTTCTNNNAAAAAACTTCCTACCCTTAACATTAGCACTATGTCTATGACATACGAGCATGCCAATCTCATATACARACCTTCCCCNNNN??????????????????????????????????????AAAGTGAACATAGAGGTTTACCAGCCCTCTCATTTCCTAAAAAAANNNNNNNNNNNNNNATCGAACCTACACGAAGGAGATCAAAACTCCTCATACTTNNNNNN??????????????????????????????????????????????????????????????????????????????NNNNNNNNNCCCATGCCAAGCTAATCTCCATCTTTAGCCTCCTCCTAGGCTCAACAATCACTATTTCAAGTAACCACTGAGTAATAGCCTGAACAGGCCTARAAATCAATACTCTCRCAATTATCCCCCTTATCTCCAAATCACACCACCCTCGAGCTGTAGAAGCATCGATCAAATACTTTCTAGTCCAAGCCACTGCATCGGCCCTAGTCCTATTCNNNNNNNNNN????????????????????????????????????????????????????????????????NNTAACAACAGCAATCGCTATAAAACTTGGCCTAGCTCCATTCCATTTCTGATTCCCAGAAGTCCTTCAAGGTACATCCCTAACCACCGCCCTCACACTCTCCACTGTAATGAAACTTCCACCACTAACCATTCTCTTCATAACATCACCCTCATTAAACCCCACCGTACTCACAATCCTAGCCATCATCTCAGCCATATTAGGAGGGTNN????????????????????????????????????????????????NTYTCTCATCTTGGATGAATAACCGTAATTATCATCTACAACCCTAAACTCACTATCTTAACATTCTGNNNNNNNN?????????????????????????????????????????????????????????????????????????????????????????NNNCTAAACGCCTCCCTAATACTTACCCTCCTATCCTTAGCCGGCCTACCACCACTAACAGGATTYNNNNNN?????????????????????NNAACTAAACAAGAAATAACAGCCACAGCCACAATCATCGCTATACTCTCACTACTAAGCCTATTCTTCTACCTACGCCTTGCATACTACGCAACAATCACACTCCCCCCAAACTCCGCAAACCATATAAAACAATGACATACTAATAAACATACAAGCACTCCTACTGCCATTCTCACATCCCTCTCTGCCATCCTCCTACCCCTCTCCCCTAT????????????????NNNNNNNTTAGGATAACCATAGACCAAACYAAARGYCTTYAAAGCYTTAAATNNNNN???????????????????????????????????????????NNNNNNNNNNNNNNNNNNNNNNNNNNNTTTAATTAAGCTAAGGCCTTCTCTAGACAGATGGGCCTCRATCCCACAATAATCTAGTTAACAGCTAAATGCCTCATCCAGCAGGCTTCTGTCTAATAGACTCCGGTACATCTTTAATGCACATCAATGAGCTTGCAACTCAACATGAATTTCACTACGGAVTCRANNNNNNNNNNNNN???????????????????NNACAGCCTAACGCTTAATCATTCAGCCATCTTACCTGTGACCTTCATTACTCGATGACTCTTTTCAACAAACCACAAAGATATTGGCACACTATACCTTATCTTTGGTGCATGAGYAGGTNNNN???????NNNNNTTAGCCTACTCATCCGTGCCGAACTCGGCCAACCAGGAACCCTATTAGGAGATGATCAAATCTACAACGTCATTGTTACTGYYCATGCNNNNNN???????????????????????????????????????????????????????????????????????????????????????????????????????????NAAGCTTCTGACYCCTACCACCATCCTTCCTACTYYN??????????????????????????????????????????????????????NNNACTAGCTGGGAACCTTGCCCATGCTRGTGCTTCTGTAGACCTCGCCATTTTCTCCCTTCACCNNNNNNNN???????????????NNNNNNATCAACTTTATCACCACAGCAATTAACATAAAACCACCAGCCCTCTCACAGTACCAGACACCCCTATTTGTATGATCAGTATTAATCACTGCCATCCTTCTTCTACTATCTCTACCAGTACTTGCCGCTGGTATTACTATANNN?????????????????????????????????????????????????????????????????NNNNNATCTCTTCTRATTCTTCGGACACCCCGAGGTTTATATCCTAATCCTACCAGGCTTTGGAATAATTTCGCATGTAGTAACCTACTACTCAGGTAAAANNN?????????????????????????NNRARCTATACTATCCATCGGATTCTTAGGATTCATCGTATGAGCCCACCNNNN????????????????????????????????????????????????????????????????????????????????????????????????????????????????????????????????????????????????????????????????????NNNNNNNNATTSGCGGTTTAACTGGCATCGTACTAGCAAACTCCTCATTAGATATTGCCCTACATGACACATATTATGTAGTAGCCCATTTCCACTATGTCCTCTCAATAGGGGCCGTTTTTGCCATCTTAGCAGGCTTCACCCACTGATTCCCCCTATTTACTGGATACTCCCTCCACCCAACATGARCAAAAGNNNNNNNNNNNNNNNNNNNNNNNNNNNNN??????NNNNNNNNNNNNNNNNNNNNNNNNNNNNNNNNNNNNNNNNNACGACRATACTCAGACTATCCAGATGCTTACACTCTATGAAACACTATCTCCTCCATCGGATCCTTAATCTCTATAACAACCRTNNNNNNNN????NNNNNNNNNNTGAGAGGCATTCTCATCAAAACGAAAAATGTCACAGCCAGAACTAATAACCACCAACATTGAGTGAATCCACGGCTGCCCAYYTCYCYACCATACYNN??????????????????????????????????????????????????NNNNGCTGGTTTCAAGCCAGCTGCACTAAACCACTTATGCTTNNNNN???????????????????????????????????????????NNNNNNNNNNTTAAAACCCTGTACATCTCATGTGGCCACTCCCTCCCAATTCGGATTCCAAGACGCATCCTCCCCNNNTATAGAAGAATTAGTTGAATTCCACGACCATGCTCTTATAGTCGCACTAGCAATCTGTAGCTTAGTACTCTATCTACTNNNNNNN?????????????????ATCCTCTAGCACAGTAGACGCACAAGAAGTAGAACTAATTTGAACAATCTTNN??????????????????????????????????????????????????????????NNAAATTGATGAGCCCGATCTGACACTAAAAGCCATCGGCCACCAATGATATTGAACCTACGAGTACACAGACTTTAAAGACCTCACATTCGACTCCTACATAATCCCAACATCAGAACTATCCCCAGGTCATTTCCGANNNNNNNNNNNN?????????????????????????????????NNNNNNNNNNNNNNNNNNNNNNNNNNNNNNNNNNATTCATGAGCAGTCCCAACTCTAGGAGTAAAGACCGATGCAATCCCTGGACGACTAAACCAAACCTCATTCATTACCACCCGACCGGGAATCTTCTATGGTCAATGYTYTGANNNNNNNNNNNNTAAYCNNAGCTACATACCCATTGTAGTAGAATCTACCCCACTCTCACATTTCGAGAATTGATCCTCACTACTTTCTACCTCCTCATCATTANNNNNNNN???????????????????????????????????????????????????????????????NNNNNTCAATCCAGGCCCATGACTCCCCATCATGATCATATCATGAGCAACCCTCTTACTCCTCATACAACCTAAACTCCTACCCTTCACCCCTACAAACCCTATATCCAACAAAACCAAAATACCTTCCAACCCAACACCATGAACCTGACCATGAACCTAAGCTTCTTTGACCAATTTGCCAGCCCTCAACTACTAGGAATTCCACTAATCATNNNNN??????????????????????????????NNYYYAATAACCGTTAAATTACCAACCGCCTCTCCACCCTCCAGTCNNNNN??????????????????????????????????NNNNNACAAAGCAGGCCATAAATGAGCTCTCATTCTCTCGTCATTAATAACATTCCTTCTATTAATCAACCTTCTAGGCCTACTACCATACACATTCACACCTACTACCCAACTATCTATAAACATAGMWNTAGCCTTCCCTCTTTGACTAGCAACCCTCCTCACAGGATTACGAAACCAGCCATCTATCTCTCTAGCTCACCTTTTGCCAGAAGGGACACCCACTCCCCTCATYYYTGYYYTYATCCTYNNNNNNNNNN????????????????????NNNNNNNNNNNNNTCCGACTTACAGCAAACCTCACAGCTGGCCATCTCTTAATCCAACTTATCTCAACTGCTACTATAACCCTACTCCYTATTANNNCTGCTGTTTCTATACTAACAGTATCTGTCCTACTCTTACTAACAATCCTAGAACTAGCAGTAGCAATAATCCAAGCTTACGTCTTCGTACTCTTACTCAGCTTATACTTACAAGAGAACATCTAATGGCACACCAAGCACACTCCTATCATATAGTGGACCCTAGCCCATGACCCATCTTCGGCGCTGCAGCCGCCTTATTAACAACCTCCGGACTAATTATATGATTCCACTACAACTCAACATACCTATTAGCTTCAGGCTTACTTTCAATACTYYTANNNATATTACAATGATGACGTGACATCGTACGAGAGAGCACTTTCCAAGGACATCACACTNNN????????????????????????????????????????????????????????????????????????????????????????????????????????????????????????????????????????????????????????????????NNNAARTCCCCTTACTWAATACAGCTATCCTCCTAGCTTNN????????????NYMYGAKCWNACCATAGTATCACAGAAGGAAACCGAAAACAAGCAATCCATGCTCTATCCTTAACAATTCTCCTAGGATTCTATTTCACTGCTCTACAAGCCATAGAATACTATGAAGCTCCATTCTCAATCGCTGACGGAGTCTATGGTTCCACCTTCTTTGTAGCCACAGGATTCCACGGATTACATGTAATCATCGGATCATCCTTCCTTACCGTCTGTCTACTACGCCTAACCAAATACCACTTCACATCAGACCACCACTTTGGATTCGAAGCAGCAGCCTGATATTGGCACTTTGTAGACGTAATCTGATTATTTCTTTACATAACCATCTAYTGATNNNNNNNNNNNNNNN?????????????????????????????????????????????????????????????????????????????????????????????NNNNNNACATTAACTCTTATCCTAACTACCCTAAACTTCTGACTGGCCCAAATAAACCCAGATGCAGAAAAAYTATYTCCATACGAATRNNNNNNN???????????????????NNNNNCCCTTCTCAATCCGATTCTTCCTCAGTAGCTATCTTATTCCTACTCTTCRNN???????NNNNNNNNNTCCTTCCACTCCCTTGAGCGATCCAACTCCCACAACCCTTGCTGACCTTATTGTGAACTTCCATTATCCTCCTTCTCCTCACAYTNNNNNNNNNNNNN?????????????????????????????????????????????????????????????????????????????????????????????????NNNNNNNNTTATGTCCTTACTCCACTTAAGCTTCTACTCAGCCTTTACCTTAAGCGGCCTAGGTCTAGCCTTTCATCGAACTCACTTCATTTCAGCCCTATTNNGCCTAGAGAGTATGATACTCTCTCTTWACATTGCCCTATNNNNNNGGCCTATCCAAACTCAAACCCCATCATTCGCCCTAATACCARTNNNNNN???????????????????????????????NNNNTAGCMATATTAGTAGCATCTACCCGAACACATGGCTCCGACCATCTACATAACTTAAACCTTCTACAATNNNN??????????????????NTCATACTCTTACCAATAACCCTCCTCTCTCCCAAAAACCTTCTCTGAACAAACACCACCACTCACAGCCTCCTAATCGCTACTATCAGCCTACAATGACTACACCCAACATACTTTCCACACAAAAACCTCTCCCAATGAGCAGGCATTGATCAAATCTCARNNNNNTTATNNNNATTATCATGCTGACTACTCCCCCTCATACTCATAGCAAATCAAAACCACCTTCAACAAGAACCCCTAGTACGAAAACGCATTTTNNNNNN?????????????NNNNNNNNNTTCATCATCCTAGCCTTCTCAGCTACAGAACTAATCCTATTCTACATCTCATTCGAAGCTACCCTAATCCCTACACTAATCCTAATCACTCGATGAGGGAACCAACCTGAACGACTTAGCGCTGGTATCTATCTACTATTTTACACACTCATTAGCTCTTTACCACTTTTAATCACTCTCCTCCACCTGCACACTCAAACCGGTACATTACATNNNNNNNNNNNNNNNNNNNN?????????????????????????????????????????????????NNNNNNNTGACATTCATAGTAAAAGCACCTCTATACGGCCTCCACCTATGACWACCSAAARCCCATMTNN?????????????????????????????????????????????????????????????????????????NNNNNNACTCATARGCCCCCTCACAAACCATCTATGTTATCCATTCCTAGCCCTCGCTCTGTGAGGAGCACTAATAACTAGCTCAATCTGCYTACGCCAAAYNNNNNNNNNNN???????????????????????????????????????NNNNNNNNNCTAGCATAATCCAAACTGACTRATCATTTTCAGGTGCCATAATCCTTATAATCTCCCACGGTCTAACATCCTCAATACTATTCTGCTTAGCCAACACAAACTACGAACGAACACACAGCCGACTTCTCTTACTAACTCGAGGCCTGCAACCCTTACTACCCCTCATAAGTACATNNNN??????????????????????????????????????????????NNNNNAGCAGAACTCACAATTATAGTCGCACTGTTCAACTGATCCATGTTCACCATCATCCTAACTGGTCTTGCAACNNNNN??????????????????????????????????????NNAYGAGGCAYACTACCCACCCATATCACATCAATCCCTAACNNAAGTACACGAGAACATCTCCTAATAACCCTCCACATCCTACCTATGCTCCTTCTCATATTAAN?????????????????????NNNNNNNNNNNNNNNNNNNNNNNNNNNNNNNNNNNNNNNNNNNNNNNNNNNNNNNNNNNNNNNNNNTTATTCRCCAAGGGGTGGTTTAACCAGCAAGAACTGCTAATTCCTGCATCTGAGTCTAAANNNNNNNN????????????NNNNNNNNNNNNNNNNNNNNNNNNNNNNNNNNNNNNNNNNNNTGGTGYAAYTCCAAGTAAAAGCAATGRRGACCACAYTNNTCTTCAATACCTCCATACTCCTCACACTGACAATCCTCCTCCTCCCTATCATTATACCCCTCCTATCATCCAAACTCCAAAACACACCTGCAACTATCACATCAACCGTTAAAACAGCATTCTTCACAAGCCTCATCCCCCTATCCATCTTCATCTACTCTGGAGCAGAAACCATCATCTCCCATTGGCACTGAAATTTTACCCCCAACTTCAAAATCCCACTCAGTTTCAAAATAGATCAATACTCCATACTATTTCTTCCTATTGCCCTATTTGTAACCTGANN??????????????????????NNNNNNNNNNNARAACCTTACATCACCAAATTCTTCACCTATCTAN????????????????????NNNNNNNNNATAGTCGCCAACAACATATTCATGCTATTCATTGGCTGAGAAGGCGN??NNNNNNNNNNNNNNNTACTTATTGGCTGATRACACGGACGAGCAGAAGCAAACACAGCTGCSCTAYRA???????????????????????????????????????????????????????????????????????????????????????NNNNNTTYATACGAAACCCAAGTCCCAATACTACCTCTCCTAGGTCTCATCCTAGCTGCCACAGGAAAATCAGCCCAATTNNNNNNNNNNNN??????????????????????????????????????????????????????????????????????????????????????????????NCCACCCCCTACTAACTAACAGCCAAACAGCCCTAACACTTTGCCTCTGTCTAGGCGCCTTATCCACACTATTCGCTGCCACATGTGCTCTCACCCAAAATGANNNNNNNNNN???????????????????????????????????????????????????????????????????????NNNNNTCTTACATATCTCAACACATGCCTTCTTCAAGGCCATNNNNNNNNNNNNNNNNNNNNNNNNNNNNNNNNNN?????????????????????????????NNNNNNNNNNNNNNNNNNNNNNNNNNNNNNNNNNNNNNNNNNN?????????????????NNNNNNNNNNNYCCCTTTCCTCGCCRRRTTCTACTCAAAAGATCTTATTATYRAAAGCCTCAANNNNNNNN?????????????????????????????????????????????????????NNNNNNNNNNNNNNNNNNNNNNNNNNNNNNNNNNNNNNNNNNNNNNNNNNNNNNNNN????????NNNNAATGAAAACACCCCTACAATCACTAACCCTATTACCCRACTTGCACTAGGTAGCATCATAGCTGGCCTCCTCATTACATCCAACATTCTACCAACAAAAACACCTCCAATAACCATACCAATAATCACAAAGACAGCCGCCCTCATCGTCACTATNNNN????????????????????????????????????????????????????????????????????????????????????????????NNNNNNNNNNNNNNTACTACACCGACTCAAYTCTACAAAACTACTCAACAATGGACAAAAAATTNNNNNNN??????????????????????????????NNNNRCCAGAAGGGTTAGCCGAYTTACAACTTTCAGCAGCCAAAACCTCAACCTCCCTACACACAGGACTAATCAAAACCTACTTAGGATCATTCGCCCTATCWATTTTCNNNNN??????????NNNNNAAGAACATAAACCAATGGCCCCAAATATCCGAAAGTCAYACYCCCTACTTAAAATCATCAATAACTCCCTAATTGACCNNNNNNNNNNNN????????????????????????NNNNNNNNNNNNNAARAATCTRCCTARTCACCCAAATTCTAACAGGATTACTACTARCCATACACTATACAGCTGACACCTCATTAGCTTTCTCATN???????NNNNNNNNNNNNNACGTACAATACGGATGGCTAATTCGTAACCTCCATGCAAATGGAGCATCATTCTNCTTTATCTGCATCTATCTYCACATCGGCCGAGGGTTCTACTATGGTTCTTACCTCTACAAAGAAACNNNNNNNNNNNNNNNNNNNNNNNN?????????????????????????????????????NNNNNNNNNNNNNNNNNGTCATTCTGAGGAGCTACAGTCATCACAAACCTATTCTCAGCCATCCCCTATGTCGGTCAAACCCTAGTAGAATGAGCCTGAGGAGGTTTCTCAGTAGATAACCYYAYNCTTACACGATTCTTTGCCCTACACTTTCTCCTCCCATTCTTAATCGCTGGCATTACCATCATCCACCYTACCTNNNNNCACGAATCAGGATCAAACAACCCTTTAGGAATCATCTCACAYTGTNNNNNNNNNNNNNTCCAYCCATACTTCTCTTTAAAAGACATCCTGGGATTTACACTTATATTCATTCCCYTYTTAACCCYGGCYTTCTTCGCCCCCAATCTCCTAGGAGACCCAAAAAACTTTACCCCAGCTAATCCTCTAACCACACCCCCGCACATCAAACCAGN???????????????????????????????????????????????NNNNNNNNNNNNNNNTTGCCCTAGCCGCCTCCGTACTAATCCTATTTCTAGCACCATTCCTACACAAATCCAAACAACGCTCAATAACATTTCGGCCCCTCTCACAACTACTATTCTGACTACTCGTAGCCAACCTACTTNNNTTAACATRAATTGGTAGCCAGCCARTAGAACATCCCTTCATTATTATCRRACAAATGGCCTCCTTCACCTATTTCTTTATCCTCTTAATCCTATTCCCCATCATCGGAGYCCTAGNNNNN??????????????????????????????????????????????????????????????????????????????????????????????????????????????????????????????????????????????????????????????????????????????????????????????????????????????????????NNNNNNNNNNNNNNNTTAAACCTTTACCTTCAACTCCCAAAGCTGATATTCTTCATTAAACTATCTTCTGATACTTACCCACTACCCTACACTGCCCGAATCGTCCCCCGAGATAGCCCTCGTACAAGCTCCAAAACCABAAAYAAAWTNNNNNNTAATYCCCATCCTGCAACTAAAAACATCCCTCCTCCCCAAGAATAAAACATAGCTACTCCACTAAAATCCATTCGCACAGACACTGCTCCCCCACAGTCTACAGTATTTACCCCTCACAATCCCTCCACAAAATCTCCTACCATAATTCCTACTAAAATTACCAAAGCAAATCCCATACCATATCCCCAAACACGCCAATCCCCTCAGGCCTCAGGAAAGGGATCCGCAGCCAACGATACAGAATAAACAAACNNNNNNNNNNTNNNNCCYCAAATACACTAAAAACAGTACTAGAGAGATAAAAGAAACCCCCAAACTTAATAATCATCCACACCCTACAACARACCCTACTACCAAGCCCAACACCCCATAATAGGGAGAAGGATTAGATGCTACCGCTAACNNNNNN???????????????????????????????????????????NNNNNNNNACTTGGGTATTATCCAAGGCCTATGGTCTGAAAAACCATCGTTGCTCTCAACTATAGGAAC
