# Supplementary material for: Molecular exploration of fossil eggshell uncovers hidden lineage of giant extinct bird
Source: Nat Commun. 2023 Feb 28;14:914. doi: 10.1038/s41467-023-36405-3 (PMC9974994; doi:10.1038/s41467-023-36405-3)
Supplement: Supplementary file 10 — Supplementary Data 10 [file 41467_2023_36405_MOESM10_ESM.zip › Supplementary Data 10 Genetic_data_minus_filtered_reads/3_Mitochondrial_genomes_[See_Also_GenBank]/07AEP08_YONEZAWA_ET_AL_MT_CONSENSUS_6OCT17.fasta]

>07AEP08_YONEZAWA_ET_AL_MT_CONSENSUS_6OCT17
CCA???????????????????????????????????????????????????????????????????????????????????????????????????????????????????????????????????????TATATATTTCCCYTCTCCCCATTTTCTATGGTAACAGTAATTGCTTCAATAACTAGTACTAAACCCATTGAC??????????TACATACTTTGTACTAAGTATCTGACTATCCCGYAAGGAACTCCAACCCATGCCAATACGGACAATATCCCTCAATACCTGCTTGTCAATCTGGAAGTGATCCCTAGTATCAGATGGATTTCTTGATCTAGCACCTCACGAGAAACCAGCAACCCGCCCATCGCATACCCAATATGCGCTAGTTTCACGACCATTCTTTCCCCCTACCCCGGTTCATACCTTGCCTCTGGCGCCTCTGGTTCCTATGTCAAGGCCATTCCTAGATTAATCCATCCACGTTTCCCTTTAAGAGACATCTGGTATTGTGAGTGATCACCATCTCACCCTTAATCGCGGCTAC????????????????????TGGTTCCCTTTTTTTTTTCCTGGAACCTTCACCGTACCCCCATACTATGCGTGTCAGCAGGCCCACACTTTAGGTCTGGACATCAATGGCTCTCGGTCTTCGTCTTTCCCGGCAGGCCGATTAATGAGACGGTTTGCGTATATGGGGAATCATTCGAGCCCTGTGCACATTGTCACACATTTGGTTATGGTATTTCCACTTTCTTTTATTTATGTTGTTATTTAGTGAATGCTCGTTAGACATAATTCTTCTATTTTACACT?????????????????????????????????????????????????????????????????????????????????????????TCATTGGTRCTGGAGTTACATTAATAAATCACCCCCATATTATATATACACATAACACATGTACACACCCCCAAATTTATTATAACAACCCCCC????????????????????????????????????????????????????????????????????????????????????????????????????????????????????GGACAAAAGACTTAGTCCTAACCTTACTGTTAATTCT?????????????????????????????????????????????????????????????????????????GCAGGCATCAGGCACACCTACACCGTAGCCCAAGACGCCTTGCTTAGCCA???????????????????????????????????????????????????????????????????????????GGGTTGGTAAATCTTGTGCCAGCCACCGCGGTCACACAAGAAACCCAAACTAACAGCATCCGGCGTAAAGTGTGGTAATATATTATCCAAC?????????????????????????????????????????????????????????????????????????????????????????????????????????????????????????????????????????????NNNNNNNNNNNNNNNNNNNNNNNNNNNNNNNNNNNNNNTGCCCGAGAACTACGAGCACAAACGCTTAAAACTCTAAGGAYTTGGYGGTGCCCTAAAYYYAYYTAGAGGAGCCTGTTCTATAATCGATAACCCACGATACACCCAACCATCTCTTGCCAATGCAGTTTACATACCGCCGTCGCCAGCCCGCCTAAATGAAAGAACAATAGCGAGCATAATAGCTACTCCGCTAACAAGACAGGTCAAGGTATAGCATATGAGATGAAAAAAAT?????????????????????????????????????GAGTGTGAAACCCCTCTCAGAAGGCGGATTTAGCAGTAAAATAGAACAAGAACGTCTATTTTAAGCTGGCCCTAGGGCACGTACATACCGTCCGTCACCCTCCTCATAAGCTACACGTACTCTATAAATAATAACCCACTCAGCTGAAGATGAGGTAAGTCGTAACAAGGTAAGTGTACCGGAAGGTGCACTTAGTATATCAGGACGTAGCTATAAACCAAAAGCACTCAGCTTACACCTGAAAGATGTCTATAAATCCAAGACCGTCCTRARACCCTATCTCTAGCTCAAC??????????????????????????????????TATACAATTAAAACATTCTCCACACCTAGTATAGGCGATAGAAAAGTCACTTGACGCAATAGAGACACCCCGTACCGTAAGGGAAAGATGAAATAACAATGAAAGAGCAAAGTAAAAGACAGCAAAGATCAACCCTTGTA????????????????????????????????????AAATGAATTTAAGCTTGCCATCCCGAAACCCAAGCAAGCTACTTACAAGCAGCTATCATGAGCGAACCCGTCTCTGTGGCAAAAGAGTAA?????????????????????AAAAGCCAACCGAGCTGGGTGATAGCTGGTTGCCTGTAAAACGAATCTAAGTTCACCCCTAATCTACCCCTCCCGGACACTAAACCAACCCTAATGAGGAAAATTAGGAGTAATTTAAAGGA??????????????????????ATACAATTACCATTAGAGGGTAATTTATCTATGACACCATACGTGGGCCTTCAAGCAGCCATCAACAAAGAGTGCGTCAAAGCTCAACCAACTATAAAAATTCAAAAACATCATGACCCCCTCACCATTAACAGGCTAATTTATGATTATAGGAGAATCAATGCTAAAATGAGTAACTAGAAGACCCTTCTCYCAAGCGCAAGCTTACATCCTTCA????????????????????????????????????????AAATATTAAATCACCCTGTTACCCCAACTCAGGAGCGCTTACTAGAAAGATTAAAATCTGCAAAAGGAACTAGGCAAACTAAAGGCCCGACTGTTTACCAAAAACA???????????????????????????????????????????GTGACTTATGTTTAACGGCCGCGGTATCCTAACCGT?????????????????????????????????????????TATGAATGGTTAAATGAGGTCTTAACTGTCTCTTGCAGATAATCAGTGAAATTGATCTCCCTGTGCAAAAGCAGGAATATGGACATAAGACGAGAAGA??????????????????????????????????????NNNNNNNNNNNNNNNNNNNNNNNNNNNNNNNNNNNNNNNNTGGTCCTTATTTTTCGGTTGGGGCGACCTTGGAGAAAAAAAGATCCTCCAAAAATAAGACCATCAGTCTTGACTAAGAGCCACCCCTCAAA?????????????????????????????????????????????????????????????????????????????????????????????????????????????????????????????????????????????????????????????????????????????????????????????????????????????????????????????????????GTGATACTCTTCCTAGTACGAAAGGACCGGAAAAGTAAGGCCAATACCAAAAGCACGCCTTCTTTCTAATTAGTGAAACCAACTTAACTAACAAGAAAACYYACCCCACCCAACCACGCCCTAGAAAAGGGCTGCTAGTGTGGCAGAACCCGGTAAATRCAAAAGGCTTAAGCCCTTTATCCAGAGGTTCAAATCCTCTCTCTAG??????????????????????????????????????????ATGTCACTATCCTATGCAATTCCAATTCTAATCGCAGTAGCCTTCCTTACATTAATTGAACGAAAAGTTCTAAGCTATATGCAAGCTCGAAAAGGCCCAAATATCGTTGGCCCTTTTGGGCTCCTACAACC?????????????????????????????????????????????????ACATCTTCCCCACTCCTATTCATTATAACTCCCATTTTAGCTCTACTACTAGCTATCACTATTTGAATTCCCCTCCCCCTCCCCTTTTCCCTTACAGACCTAAATCTAGGCCTACTATTTCTCTTATCTATAT??????????????????????????TGATCTGGATGAGCTTCAAACTCAAAATATGTATTAATCGGAGCTCTCCGAGCAGTAGCCCAGACCATCTCCTACGAAGTAACATTAGCAATCATCCTC?TATCCGTAATCATACTAAGTGGTAACTATACCCTAAATACCCTCACCACCACTCAAAAACCCCTCTA???????????????????????????????????????????????????????????????????????????????????????????????????????????????ATTCAACGTAGAATACGCTGCAGGTCCTTTCRCCCTATTCTTCTTRGCCGAATATGCCAACATCATA?????????????????????????????????????????????CTCAATCTTCCACCCGAACTTTTCTCACTAGCTCTAGCCACAAAAACCCTACTCCTCTCCTCAGGCTTCCTATGAGTACGAGCCTCTTACCCTCGATTCCGCTATGATCAA????????????????????????????????????????????????????????ATATACGAGCATGCCAATCTCATATGCAGGCCTTCCCCCTTACTTAAGGAAATGTGCCTGAATTAAAGGGTCACTATGATAAAGTGAACATAG?????????????????????????????????????????????????????????????????????????????????NNNNNNNNNNNNNNNNNNNNNNNNNNNNNNNNNNNNNNNNNNNNNTCGGGCCCATACCCCGAAAATGATGGTTTAACCCCTTCCCTCACTAATGAACCCCCATGCCAAGCTAATCTCCATCTTCAGCCTCCTCCTAGGCTCAACAATCAC??????????????????AGTAATAGCCTGAACAGGCCTAGAAATCAATAYTCTCGCRATYATCCYCYTTATCTYYAAATCACAYCACCCYCGAGCTGTAGAAGCATCAATC??????????????????????????????????????????????????????TCTAACGCCTGAACAACCGGCCAATGGGATATTACTCAACTAACTCACCTAGTGTCCTGCCTTTTACTAACAAYAGCAATCGCTATAAAACTTGGCCTAGCTCCATTCCATTTCTGATTCCCAGAAGTCCTTCAAGA???????????????????????????????????????????????????????????????????????????ACCCTCATTAAACCCCACCGTACTCACAATTCTAGCCATCATCTCAGCCATATTAGGAGGGTGAATAGAACTAAATCAAACACAAACCCACAAAATCCTAG?????????????????????????????????????????????????????????????????????????????????????TATCCTAATAACAACAGCAGTATTCCTATCTCTAAACACAAC????????TAAAACTATCTACAATAATAACCTCCTAAACAAAAACCCCCATCCTA???????????AATACTTACCCTCCTATCCTTAGCCGGCCTACCACCACTAACAGGATTCATGCCTAAATGATTAATTCTCCAAGAGCTAACTAAACAAGAAATAACAGCCACAGCCACAATCWTCTCTATACTCTCACTACTAAGCCTATTCTTCTACCTACGCCTTGCATACTACGTAACAATCACACTCCCCCCAAACTCCGCAAACCATATAAAACAATGACATACTAATAAACATACAAGCACTCCTA?????????????????????????????????????????????????????????????????????????????????????????????????????????????????????????????????????????????????????????????????????????????????ATGTAAATCAGATATTTTAATTAARYTAARGCCTTCTYTARACAGATGGGCCTCGATCCCAY?????????????????CTAAATGTTTCATYCAGCAGGCTTCTGTCTAATAGAYTYYGGTACATCTTTAATGCACATCAATGAGCTTGCAACTCAACATGAATTTCACTA??????????????????????????????????????????????????????????????TTCAGCCATTTTACCTGTGACCTTCATTACTCGATGACTCTTTTCAACAAACCACAAAGATATTGGCACACTATAYCTTATCTTTGG??????????????????????????CYCTTAGCCTACTCATCCGTGCCGAACTCGGCCAACCAGGAAC????TTAGGAGATGATCAAATCTACAACGTCATTGTTACTGCCCATGCCTTCGTAATAATCTTCTTTATGGTAATACCCGTAATAATCGAAGGCTTTGGAAATTGACTCGTC???????????????????????CATAGCTTTCCCGCGAATAAACAACATAAGCTTCTGACTCCTACCACCATCCTTCCTAC????????????????????????????????????????????????????????????????????????????????????????????????????????????????????????????????GGTGTTTCCTCTATCTTGGGGGCAATCAACTTTATCACCACAGCAATTAACATAAAACCACCAACC???????????????????????????????????????????????????ATTCTTTTCCTACTATCTCTACCAGTACTTGCCGCTGGTA??????????????????????????????????????????????????????????AGGAGATCCCGTTCTATACCAACATCTCTTCTGATTCTTCGGACACCCCGAGG?????????????????????????????????????????????????????????????????????????????????????????????????????????????????????????????????????????????????????????????????????????????????????????????????????????????????????????????????????????????????????????????????????GAACAATTAAATGAGACCCGCCCATTTTATGAGCTCTGGGCTTTATTTTCCTCTTCACCATTGG??????????????????????????????????????ATATTGCCCTACATGACACATATTATGTAGTAGCCCATTTCCACTATGTCCTCTCAATAGGGGCCGTTTTTGCCATCTTAGCAGGCTTCACCCACTGATTCCCCCTATTTACTGGATA????????????????????????????????????????????????????????????????????????????????????????????????????????????????????????TTCAGATGCTTACACTCTATGAAACACTATCTCCTCCATCGGATCCTTAATCTCTATGACAGCCG??????????????????????????????????????????????AAAAATGTCACAGCCAGAACTAATAACCACCAACATTGAGTGAATCCACGGCTGCCCACCTCCCCACCATACCTTTGAAGAACCAGCCTACGTTCAAGTCCAAGAAAGGAAGGAATCGAACCTCCACACGCTGGTTTCAAGCCAGCTGCACTAAACCACTTATGCTTCTTTCTTATGAGAAGTTAGTAAATCTATTACATAGCC????????????????????????????????????TTTCATGTGGCCACTCCCTCYCAATTCGGATTCCAAGACGCATCCTCYCCTATTATAGAAGAATTAGTTGAATTCCACGAYCATGCTCTTATAGTCGCACTAGCAATCTGTAGCTTAGTGCTCTATCTACTT????????????????????????????????????????ACGCACAAGAAGTAGAACTAATTTGAACAATCTTACCAGTCATTGTACTTATTCTACTCGCCCTCCCATCTCTGCAGATCCTGTACATAATAGATGAAATTGATGAGCCCGATCTGA???????????????????????????????????????????????????????????????TATTTGACTTCTACATAATCCCAACATCAGAACTATCCCCAGGTCATTTCCGACTACTAGAAGTAGACAACCGAGTTGTTATCCCAATAGAATCTCCCATCCGAGTCATTATTACCGCTGGAGATGTCCTCCATTCATGAACAGTCCCAACTCTAGGAGTAAAGACCGATGCAAT?????????????????????????????TTACCACCCGACCGGGAATCTTCTATGGTCAATGCTCTGAAATCTGTGGGGCTAACCATAGCTACATACCCATTGTAGTAGAATCTACCCCACTCTCACATTTCGAGAATTGATCCTCACTATTTTCTACCTCCTCATCATTAAGAAGCTATGAAACAGCACTAGCCTTTTAAGCTAGAGAAAGAGGACTGCCTCCCCNNNNNNNNNNNNNNN?????????????????????????????????????TCATATCATGAGCAACCCTCTTACTCCTCATACAACCTAAACTCCTACCCTTCACCCCTACAAACCCTATATCCAACAAAACCAAAATACCTTCCAACCCAACACCATGAACCTGACCATGAACCTAAGCTTCTTTGACCAATTTGCCAGCCCTCAACTACTAGGAATTCCACTAATCATACTCTCCATATCATTCCCCACCTTATTACTTC?ATCCCCCAATAACCGTTGAATTACCAACCGCCTCTCCACCCTCCAGTCATGATTCCTCCAACTAATTACTAAACAATTTATAATCCCACTAAACAAAGCAGGCCATAAATGAGCTCTCATTCTCTCGTCATTAATAACATTCCTTCTATTAATCAACCTTCTAGGCCTACTACCATACACATTCACACCTACTACCCAACTATCT???????????????????????????????????????????????????????????????????????????????????????????????????????????????????????????????????????????????????????????????????????????????????????????CAAACCTCACAGCTGGCCATCTCTTAATCCAACTTAT????????????????????????????????????????????????????????????????????????????????????????????????????ATAATCCAAGCTTACGTCTTCGTACTCTTACTCAGCTTATACTTACAAAAAAACATCTAATGGCACACCAAGCACA?????????????????????????????????????????????????????CCTTATTAACAACCTCCGGACTAATTATATGATTCCACTACAACTCAACATACCTATTAGCTTCAGGCTTACTTTCAATACTCCTAGTTATATTACAATGATGACGTGACATCGTACGAGAGAGCACTTTCCAAGGACATCACACTCCTA??????????????????????????????????????????????????????????????????????????????CATTCTTCCACTCAAGCTTAGCCCCTACCCCCGAGCTAGGAGGCYTATGACC????????????????????????????????????????????????????????????CTTAGCTTCAGGTGTCACCGTAACATGAGCACACCATAA?????????????????????????????????????????????????????????????????????????????????????????????????????CTCCATTCTCAATCGCTGACGGAGTCTATGGTTCCACCTTCTTTGTAGCCACAGGATTCCACGGATTACATGTAATCATCGGATCATCCTTCCTTACCGTCTGTCTACTACGCCTAACCAAATACCACTTCA?????GACCACCACTTCGGATTCGAAGCAGCAGCCTGATATTGGCACTTTGTAGACGTAATCTGATTATTTCTTTACATARCCAT????????????????TGCTCTTCTAGTATACTAATTACAATTGACTTCCAATCTCTAAAATCTGGTGCAATCCCAGAGAAGAGCAATAAACATAATCACATT????????????????????????????????????????????????????????????????????????????????????????????????????????????????????????????????????????????????????????????CAGTAGCTATCTTATTCCTACTCTTCGATCTAGAAATCGCTCTTCTCCTTCCAC????????GCGATCCAACTCCCACAACCCTTGCTGACCTTATTGTGAGCTTCCAT????????????????????????????????????????GCTTAAGGGGGCCTAGAATGAGCAGAATAACAGAAAGTTAGTCTAACTAAGACAGCTGATTTCGGCTCAGCAAATTATAGTAAACACTATAGCTTTCTTATGT???????????????????????????????????????GCGGCCTAGGTCTAGCCTTTCATCGAACTCACTTCATTTCAGCCCTATTATGCCTAGAGAGTATGATACTCTCTCTTTACATTGCCCTATCAATCTGGCCTATCCAAACTCAAACCCCATCATTCACCCTAATA??????????????????????????????????????????????????????????TAGCATCTACCCGAACACATGGYTCCGACCATCTACATAACTTAAACCTTTTACAATGCTAAAAATTATCATCCCCACAATCATACTCTTACCAATAACCCTCCTCTCTCCCAAAAACCTTCTCTAAACAAACACCACCACTTACAGCCTCCTAATCGCTACTATCAGCCTACAATGACTACACCCAACATACTTTCCACACAAAAACCTCTCCCAATGAGCAGGCATTGATCAAGTCTCAGCCCCATTATTAGTATTATCATG???????????????????????????????????????????????????????????TACGAAAACGCATTTTTATTATAACCCTTATTACAATCCAGCCCTTCATCATCCTAGCCTTCTCAGCTACAGAACTAATCC????????????????????????????????NNNNNNTTAATCCTAATCACTCGATGAGGGAACCAACCTGAACGACTTAACGCTNNNNNNN??????TATTTTACACACTCATTAGCTCTTTACCACTTTTAATCACTCTCCTCCACCTGCACACTCAAACCGGTACATTACATCTGCCAACCCTAGAACTAACTCATCCCTCACTCACACTCTCATGAACCGGGACTTTATCAGGCCTAGCCCTCCTAA???????????????????????????????????????????????????????????????????????????TAGGTTTTATGCTACTRGYCGCACTACTACTAAAGCTCGAA????????????????????????????????????????????????????????????????????AGCCCTCGCTCTGTGAGGAGCACTAATAACTAGCTCAATCTGCCTACGCCAAACTGACCTAAAATCACTAATCGCATATTCATCAGTAAGTCACATAGGCCTAGTCATCAGTGCTAGCATAATCCAAACTGACTGATCATTTTCAGGTGCC????????????????????????????????????????????????????CCAACACAAACTACGAACAAACACACAGCCGACTTCTCTTACTAACTCGAGGCCTGCAACCCTTACTACCCC???????????????GGTTGCTAGCCAATATGACAAACATAGCACTCCCACC????????????????????????????????????????TTGTTTAATTGATTTATATTCACCATCATCYTAACTGGTCTTGCAACACTYCTAACCGCCTCATACACCCTCTTTATACTTCTA????????ACGAGGCACACTACCCACCCATATCACATCAATCCCTAACTCAAGTACACGAGAACA??????????NNNNNNNNNNNNNNNNNNNNNNNNNNNNNNNNNNNNNNNNNNNNNNNNNNNNNNNNNNNNNNNNNNNNNNNNNNNNNN?????????????GACTGTGATTCTAAAAATAGAAGTTAAAATCTTCTTATTCGCCAAGGGGTGGTTTAACCAGCAAGAACTGCTAATTCCTGCATCTGAGTCTAAACCCTCAGCCCCCTTGCTTTTAAAGGATAATAGCAATCCGTTGGTCTTAGGAGCCACCCATCTTGGTGCAACTCCAAGTAAAAGCAATGGAGACCACACTACTCTTCAATACCTCCATACTYCTCACACTGACAATCCTCCTCCTCCCTATCATTATGCCCCTTCTATCATCCAAACTCCA?????????TGCAACCATCACATCAAYCGTTAAAACAGCATTCTTCACAAGCCTCATCCCCCTATCCATCTTCATCTACTCTGGAGCAGAAACCATCATCTCCCACTGGCACTGAAATTTTACCCCCAACTTCAAAATTTTATTCAATTTCA??????????????????????????????????????????????????????????????????????????????????????????????????????????????????????????????????????????????????????????????????ACAACATATTCATGCTATTCATCGGCTGAGAAGGCGTAGGTATTATATCATTCCTACTTATTGGCTGATGACACGGACGAGCAGAAGCAAACACAGCTGCCCTACAAGCTGTAATCTACAACCGAATCGGAGATGTAGRCCTTATTYTCAGCATGGCCTGACTAGCCTCCACCCTCAACACATGAGAAATCCAACAAGCCTCATACGAAACCCAAGTCCCAATACTACCTCTCCTAGGTCTCATCCTAGCTGCCACAGGAAAATCAGCCCAATTTGGCCTCCACCCTTGACTTCCAGCAGCAATAGAAGGCCCAACACCCATCTCAGCCCTACTACATTCCAGCACCATAGTGGTAGCAGGAATTTTCCTACTTATCCGTACCCACCCCCTACTAACTAACAGCCAAACAACCCTAAYAYTTTGCCTCTGTCTAGRCGCCTTATCCACACTATTCGCTGCCACATGTGCTCTCACCCAAAATGACATCAAAAAANTCATTGCCTTCTCTACATCAAGCCAACTAGGATTAATAATAGTCACCATCGGACTCAACCTCCCCCAACTAGCCTTCTTACATATCTCAACACATGCCTTCTTCAAGGCCATATTATTTCTATGTTCTGGATCTATCATTCACAGCCTAGGCGGCGAACAAGATATTCGAAAAATAGGAGGACTGCAAAAACTCCTCCCAACAACCACCTCCTGCCTAACCATCGGCAATTTTGCCTTAATAGGAACCCCTTTCCTCGCTGGGTTC????????????????????????????????????????????????????????????????????????????TTACTGCCTTCACTGCTACTTACAGCCTCCGAATAGCCATCATAGTCCAAACAGGATTTAGCCGAATTCCTCCCATCACACCAATCAATGAAAACACCCCTACAATCACTAACCCTATTACCCGACTTGCACTAGGTAGCATCATAACTGGCCTCCTCATTACATCCAACATTCTACCAACAAAAACACCTCCAATAACCATACCAATAATCACAAAGACAGCCGCCCTCATCGTTACTATCATAGGCATTCTACTAG?????????????????????????????????????????????????????TATTTAAACTTCTCCATCACTTTAGGCTACTTCAACCYYCTACTACACCRACTCAACTCTACAA?????????????????????????????????????????????????????????????????????????????????????????????????????????????????????????????????????????????????????????????????????????????????????????????????????????????????????????????????????????????????????????????????????????????????????TTTCCTCAAATATCTCCACCTGATGGAACTTCGGATCCTTACTAGGAATCTGCCTAATCACCCAAATTCTAACAGGATTACTACTAGCCA?????????????????????????????????????????????????????????????????????GATGGCTAATCCGTAATTTTTATGCAAATGGAGCATCATTCTTCTTTATCTGCATCTATCTCCACATCGGCCGAGGGTTCTACTATGGTTCTTACCTCTACAAAGAAACATGAAATACCGGGGTTATCCTCCTGCTAACACTAATAGCAACCGCTTTTGTAGGCTATGTTCTACCATGAGGACAAATGTCATTCTGAGGAGCTACAGTCATCACAAACCTATTCTCAGCCATCCCCTATGTCGGTCAAACCCTAGTAGAATGAGCCTGAGGARRTTTCTCAGTAGATAAC??????????????????????????????????????????????????????????????????????????????????????CGAATCAGGATCAAACAACCCTCTARGAATCATCTCA????GTGACAAAATCCCCTTCCACCCATACTTCTCTTTAAAAGACATCCTGGGATTTTACACTTATATTCATTCCCCTCTTAACCCTGGCTTTCTTCGCCCCCAATCTCCTAGGAGACCCAGAAAACTTTACCCCAGCTAATCCTCTAACCACA??????????????????????????????CTATTTGCATATGCTATCCTACGTTCTATCCCTAACAAACTAGGAGGAGTTCTTGCCCTAGCCGCCTCCGTACTAATCCTATTTCTAGCACCATTCCTACACAAATCCAAACAACGCTCAATAACATTTCGGCCCCTCTCACAACTAYTATTCTGACTACTCGTARCCAACC??????????????????TTGGTAGCCAGCCAGTAGAACATCCCTTCATTATTATCGGACAAAT????????????????????????????????????????????????????????????????????????????????????????????????????????????????????????????????????????????????????????????????????????????????????????????????????????????????????????????????????????????????????TTACAAACCCTTTATTACAATCTTTTTCTTTCCTATCTCAGAAAAAAAGGACTTAAACCTTTACCTTCAACTCCCAAAACTGATATWCTTTATTAAACTATCTTCTGATACTTACCCACTACCCTATACTGCCCGAATCGTCCCCCGAGATAACCCTCGTACAAGCTYCAAAACTACAAACAAAGTTAACAATAATCCCCATYCTGCAACTAAAAACATCCCTCCTCCCCAAGAATAAAACATAGCTACTCCACTAAAATCCATTCGCACAGACACTGCTCCCCCACAGTCTACAG?????????????????????????????????????????????????????????????AGTAAATCCCATACCATATCCCCAAACACGCCAATCCCCTCAGGCCTCAGGAAAGGGATCCGCAGCCAACGATACAAAATA????????????????????????????????????????????TTAGAGAGATAAAAGAAACCCCCAAACTTAATAATCATCCACACCCTACAACAGAC????????????????????????TAATAGGGAGAAGGATTAGATGCTACCGCTAACGCCCCCAAAACAAAACAAAACCCCAAAAAAAGAACAAAATAAGTCATAATAATTCCTACTTGGGTATTATCCAAGGCCTATGGTCTGAAAAACCATCGTTGCTCTCAACTATAGGAACCAACAGTACATAACCCCTAAGAGGCCCCCCCCTCCCCC
