# Supplementary material for: Molecular exploration of fossil eggshell uncovers hidden lineage of giant extinct bird
Source: Nat Commun. 2023 Feb 28;14:914. doi: 10.1038/s41467-023-36405-3 (PMC9974994; doi:10.1038/s41467-023-36405-3)
Supplement: Supplementary file 10 — Supplementary Data 10 [file 41467_2023_36405_MOESM10_ESM.zip › Supplementary Data 10 Genetic_data_minus_filtered_reads/3_Mitochondrial_genomes_[See_Also_GenBank]/AD1739_3222_MT_CONSENSUS_6OCT17.fasta]

>AD1739_3222_MT_CONSENSUS_6OCT17
TAACAGTNNNNNNN???????????????????????????TCTATGTATAATTGTACATTCATTTATTGTCCACATACTACTCTATGATATACRNNNN??????????????????ATACCCATTATTATGTAGACGTACATACCTCTCTTTCCCCCANNNN??????????????????????????????????????????????????????????????????????????????????????????????????????????????NNNNNNNNACAATAGCCTTCAATACCTGCTTGTCAATCTGAATGTGATCCCTAGTATCAGATGGATTTCTTGATCTAGCACCTCACGAGAAACCAGCAACCCGCCCATCGCATACCCAATATGCGCTAGTTTCACGACCATTCATTCCCCCTGCCCCGGTTCATACCTTGCCTCTGGCGCCTCTGGTTCCTATGTCAAGGCCATTCCTAGGTTGATCCATCCACGTTCCCCTTTAAGAAACATCTGGTATTGTGAGTGATCACCATCTCACCCTTAATCGCGGCTACCATATACGTTTTAGTCCATTTGGTTCCCTTTTTTTTTNCCTGGAACCTTCAACGTACCCCCATACTATGCGTGTCAGCAGGCCCACACTTTAGGTCTGGACATCAATGGCTCTCGGTCTTCGTCTTTCCCGGCAGGCCGATTAATGAGACGGTTTGCGTATATGTGGAATCATTCGGACTCTGATGCACATTGTCATACATTTGGTTATGGTGTGTCCACTTTCCCCTGTATTGTGCTACTATTTAGTGAATGCTCGTTGGACATAATTCTTCTATTTTACAYTTNNTYCTATTTTTCAAGCACTACTAGGATGGTTTCAACTACTTTCACCACCATTATTTANNN?????????????????NNATTTTATGTCGTTGGTACTGGAGTTAYATTAATAAATYWN???????????????????????????????????????????????????????????????????????????????????????????????????????????????NNNNNNNNNNNNNNNNNNNNNNNNNNATAACACTRAAGATGTTAAGACGGTAATTACAATACCCATGGACAAAAGACTTAGTCCTAACCTTACTGTTAATTCTCGCTAAACATATACATGCAAGTATCCGCACCCCAGTGTAAATGCCCTCAATATCTTCTTCCCAGACTAAAGGAGCAGGTATCAGGCACACCCATGTCGTAGCCCAAGACGCCTTGCTTTAGCCACTCCCCCACGGGTATTCAGCAGTAATNN????????????NNNTGTAAACTTGACTTAGTTATAGCGACACCTCAGGGTTN????????NNNGCCAGCTACCGCGGTCACACAAGAGACCCAAACTAACAGCACCCGGCGTAAAGTGTGGTAACATGCTATCCAACCAACTAAGACCAACATACAACTAAGCTGTCATAAGCCTAAGATGTACCTAAAACCCTCATAAAAATGATCTTAGCATMTAYRATAAATTTAAACCCACGAAAGTTAAGGCACAAACTGGGATTAGATACCCCACTATGCTTAGCCCTAAATCCCGATACTTCACATACACAAGTATCCGCCCGAGAACTACGAGCACAAACGCTTAAAACTCTAAGGACTTGGCGGTGCCCTAAACCCACCTAGAGGAGCCTNNTCTATAATCGATAACCCACGATAYAYTCAACCACCTCTTGCCAATGCAGCCTACATACCGCCGTCGCCAGCTYGCCTAAATGATARAACAATAGCGAGCACAACAGCTACACCGCTAACAAGACAGGTCAAGGTATAGCANNNN??????????????????????????????NNNNNNYATTCAACGAAAGAGAGCATGAAACATCTCTCAGAAGGCGGATTTAGCAGTAAAATAGAACAAAAANNNN???????????????NTAGGGCACRTACATACCGCCCGTCACCCTCCTCACAAGCTATGCCTACTCTATAAATAANNNNNNNCCTAAGCTAAAGATGAGGTAAGTCGTAACAAGGTAAGTGTACCGGAAGGTGCACTTAGCATATCAGGACGTAGCTATAAACTAAAGCATTCAGCTTACACCTGAAAGATGTCCATAAACCCAAGACCGTCCTGAAACTCTATCTCTAGCTCAGCCACTTCTCAATAAAACCAAACAATCTACTACAACACCTAACTAAAACATTCTCCATTCCTAGTATAGGCGATAGAAAAGTTACTTGACGCAATAGAGACACATCGTACYGTAAGGGAAGGATGAAATNNNN?NRAAAAGCAAAGTGAAAAACAGCAAAGACCAACCCTTGTACCTCTTGCATCATGATTTAGCAAGAACACCCAAGCAAAACGGACTTAAGCTTGCCATCCCGAAACCCAAGCGAGCTACTTACAAGCAGCTATCATGAGCAAACCCGTCTCTGTGGCAAAAGAGTNNNN????????????????NNNNNNNRCCAATCGAGCTGGGTGATAGCTGGTTGCCTGTGAAACGAATCTNN????????????NNNNNNNNNNNNNNNNNNNNNNNNNNNNNNNNNNNNNNNNNNNNNNNNNNNTTTAAAGGAGGTACAGCTCCTTTAAAAAAGAATACAATCTCCACTAGAGGGTAATTTACCCCCAACACTATACGTGGGCCCTCAAGCAGCCATCAATAAAGAGTGCGTCAAAGCTCAACCAACCATAAAAATTCAAAAACGCCATGACYCCCTCACCACTAACAGGCTAATCTATGACTATAGAAGAATCAATGCTAAAATGAGTAACTAGAAGACCCTTCTCTTAAGCGCAAGCTTACATTACCTATTATTAACAGAACGACTTATNNNNYTACCTCAACGAGCACAAATATTAAACCACCCTGTTACCCCAACTCAGGAGCGCTTACTAGAAAGATTAAAATCTGCAAAAGGAACTAGGCAAACTAAAGACCCGACTGTTTACCAAAAACATAGCCTTCAGCTAACACCAAGTATTGAAGGTGATGCCTGCCCAGTGACTTACGTTTAACRGCNNNNNNATCCTAACCGTGCGAAGGTAGCGCAATCAATTGTCCCATAAATCGAGACTTGTATGAATGGCTAAACGAGGTCTTAACTGTCTCTTGCAGATAATCAGTGAAATTGATCTCCCTGTGCAAAAGCAGGAATATGAACATAAGACGAGAAGACCCTGTGGAACTTCAAAATCAAGGACCAATGTACTTAACCTCCAAACCTACAAGGCTCACTACACCTACAATACAATGGTCCTTATTTTTCGGTTGGGGCGACCTTGGAGAAAAAAAGATCCTCCAAAAATAAGACCATCAATCTTGACTAAGAGCTACTCCTCAAAGTGCTAATAGTAACCAGACCCAATATAATTGACTAGTGAACCAAGCTACCCCAGGGATAACAGCGCAATCTCCTTCAAGAGCCCCTATCGACAAGGAGGTTTACGACCTCGATNNNNNNNN????????????????????????????????????????????????????????????NCGTSATCTGAGTTCAGACCGGAGCAATCCAGGTCGGTTTCTATCTATGTTATACTCTTCCTAGTACGAAAGGACCGGAAAAGTAAGGCCAATACCAGAAAGTACGCCTTCTTTCTAATTAGTGAAATCAACTCAACTAACAAGAAAACCCACTCATCCAACCACACCTAGAAAAGGGCTGCTAGCGTGGCAGAGCTCGGCAAATGCAAAAGGCTTAAGCCCTTTACTCAGAGGTTCAAATCCTCTCTCTAGCTTTATCTCACATGTGGCCTACAATTTTAAATCATCTTATCATATCCTTATCCTATGCTATCCCAATTCTAGTTGCAGTAGCCTTYNN??????????????????????????????????????????????NNNYCAAACATCGTAGGCCCTTTTGGACTCTTACAACCCATAGCAGATGGAGTGAAATTATTCATCAAAGAACCCATCCGCCCAACAACATCCTCCCCGCTTCTATTTATCATAACCCCTATTTTAGCCCTACTTCTAGCCATTACCATTTGAATTCCTCTCCCCCTCCCCTTCTCCCTTACAGACCTTAATCTAGGCCTACTATTCCTCTTATCTATATCAAGCTTAGCAGTATACACCATTCTATGATCTNNNNNNNNNNNNN???????????????NAATTGGGGCGCTCCGAGCAGTAGCTCAGACTATCTCCTACGAAGTAACATTAGCAATTATCCTCCTATCCGTAATCATACTAAGTGGTAACTACACCCTAAGTACCCTCGCTACTACCCAAGAACCCCTCTACCTAATCTTCTCAACCTGACCATTAGCAATGATATGATACATTTCCACGCTNNNNNNNNNNNNNNN???????????????????????????????????NNNNNNNNRGATTTAACGTAGAATATGCTGCAGGCCCCTTTGCCCTATNNNNNTTAGCCGAGTATGCTAACATCATACTAATAAACATGCTAACCACCATTTTATTTCTCAACCCAAGCTCACTTAACCTCCCACCCGAACTTTTCTCCCTAACCTTAGCCACAAAAACTTTACTTCTCTCCTCGGGTTTCCTATGAGNNNNNN????????????????????NACGACCARCTAATACATCTCCTCTGAAAAAACTTCCTACCCTTAACGTTAGCACTATGTCTGTGACACGCAAGTATGCCAATCTCCTATGCAGGCCTTCCCCCTTACTTAAGGAAATGTGCCTGAACCAAAGGGTCACTATGATAAAGTGAACATAGAGGTTTACCAACCCTCTCATTTCCTAAGAAAGTTTAGAAAAGTAGGAATCGAACCTACACAAAGGAGATCAAAACTCCTTATACTTCCTCTATATTATTTTCTAGTAAGGTCAGCTAATTAAGCTATCGGGCCCATACCCCGAAAATGATGGTTTAACCCCTTCCCTCACTAATGAATCCCCATGCCAAGTTAATCACCATTTTTAGCCTCCTCCTAGGCTCAACAATCACTATTTCAAGTAACCACTGGGTAATAGCTTGAACAGGACTAGAAATCAACACTCTTGCAATCATCCCCCTCATCTCCAAATCACATCACCCTCGAGCTGTAGAGGCATCAATCAAATACTTCTTAGTCCAAGCCACTGCATCAGCCCTAGTTCTATTCTCAAGCATAACCAATGCTTGAACAACCGGCCAATGAGATATTACTCAACTAACTCACCCAGTATCCTGTCTCTTACTGACAACAGCAATCGCTATAAAACTTGGCCTAGCTCCCTTCCATTTCTGATTTCCAGAAGTCCTTCAAGGCACATCCCTAACCACTGCCCTCACACTCTCCACAGTAATNNNNTTTCCACCACTAACCATTCTCTTCTTAACATCACCCTCATTAAACCCCACCGTACTCACAATTCTAGGTGTCACCTCAGCCATACTAGGAGGATGAATAGGACTTAATCAAACACAAACCCGCAAAATCTTAGCCTTCTCATCCATTTCTCACCTCGGGTGAATAACTGTAATCATCATCTATAGCCCTAAACTCACCATCCTAACCTTCTGCCTCTATACCCTAATAACAGCAACAGTAWTYYTNNNNNNNNNNNNNNNNNNNNNNNNNNAACTATCTACAATAATAACCTCCTGAACAAAAACCCCTATCCTAAATGCCTCCCTAATACTCACCCTCCTATCCCTAGCCGGCCTACCGCCATTAACAGGGTTCATACCTAAATGACTGATTCTTCAAGAACTAACTAAACAAGAAATAACAGCTACAGCCATAATCATCTCCATACTTTCACTATTAGGCCTATTCTTCTACTTACGCCTTGCATATTATGCAACAATCACACTTCCTCCAAACTCCGCAAACCACATAAAACAATGACACACCAATAAACATACAAGCWCTCCTAYTGCNNNNNNN??????????????NNTCCTTCTAMCCCTCTCCCCCATAATCCTCGCTTCYATYTAGAAACTTAGGATAACCATAGATCAAACCAAAGGCCTTCAAAGCCTTAAATAAGAGTTAAAACCTCTTAGTTTCTGCTAAGACCAACAGGACATTAACCTGTATCTCCTGAATGCAAATCAGACACTTTAATTAAGCTAAGGCCTCCCTAGACAGATGGGCCTCGATCCCATAATAATCTAGTTAACAGCTAAATGCCTCATCCAGCAGGCTTCTGTCTAACAGACCCTGGTACATCTTTAATGTACATCAATGAGCTTGCAACTCAACATGAATTTCACTACAGAGTCGATAAGAAGAGGAATTGAACCTCTGTAAAAAGGACTACAGCCTAACGCTTAATCATTCAGCCATCTTACCTGTGACCTTCATTACTCGATGACTCTTTTCAACAAACCACAAAGATATTGGCACACTATACCTTATCTTTGGTGCATGAGCAGGCATAGTAGGTACTGCTCTTAGCCTACTTATCCGTGCTGAACTTGGCCAACCAGGGACCCTGCTAGGAGATGATCANNNNNN???????????????????????????????????????????????NNNNNNNNNNAATAATCGGAGGCYTTGGAAATTGACTCGTCCCCCTTATAATTNGMGCCCCGGACATAGYWTTYCCACGAATAAACAACATAAGCTTCTGACTTCTGCCACCTTCCTTCCTGCTCCTACTAGCATCTTCCACTGTCGAAGCCGVARSANNNN??????????????????????????????????????????????????????????NNNNNNNNNNNNNNNNNNNNNNNNNNNNNNNNNNNNNNNN????????????NNNNNNNNNNNNNNNACYACAGCAATTAACATAAAACCCCCAGCCCTCTCACAGTATCAGACTCCTCTATTCGTATGATCCGTACTAATTACCGCCATCCTCCTCCTACTATCCCTTCCAGTACTTGCTGCTGGTATCACTATACTTCTCACAGATCGTANNNNNNNNNNNNNNNNNNNNNN???????????????????????????NNNNNNNNNNNNNNNNNNNNNNNNNNNNNNNNNNNNNNNNNNNN?????????????????????????????????????????????????NNNNNNNNNNNNNNNMCCATTCSGATACAWAVGAATGGTCTGAGCTATACTATCTATTGRATTCTTAGRRTTCATCGTATRNNNNNNNNNNNNNNNNN????????????????????????????????NTCACATCAGCCACCATGATCATTGCTATTCCAACCGGTATTAAAGTGTTTAGCTGACTAGCCACACTTCATGGAGGAACAATCAAATGAGACYCANNN??????????????????????????????NNNNNNATTGGTGGTTTAACCGGTATCGTACTAGCAAACTCCTCATTAGACATTGCCCTACATGACACATATTATGTAGTAGCTCATTTCHACTATGTCCTATCAATAGGAGCCGTTTTCGCTATCCTAGCAGGTTTCACTCACTGATTTCCTCTATTTACTGGATACTCTCTCCATCCAACATGAGCTAAAGCCCACTTTGGAGTTATATTTACAGGAGTTAACCTAACCTTCTNNNNNN?????????????????????????????????????????????????????????NNNNNNNNNNNAATACTATCTCCTCTATTGGCTCCCTAATCTCTATAACTGCCGTAAWNNNN?????????????????????????????NTCAAAACGAAAAATAACACAGCCAGAACTAATAACTACCAACATTGAATGAATCCACGGCTGCCCACCTCCTTATCACACCTTTGAAGAGCCAGCCTACGTCCAAGTCCAAGAAAGRAAGGAATCGAACCTCCACACACTGGTTTCAAGCCAGCTGCACTAAACCACTTATGCTTCTTTCTCATGAGAAGTTAGTAAATCTATTACATAGCCTTGTCAGGACTAAGTCACAGGTTAAAATCCTGTACATCTCATGTGGCCACTCCCTCTCAATTCGGATTCCAAGACGCATCCTCCCCTATTATAGAAGAATTAGTTGAATTCCACGACCATGCTCTTATAGTCGCACTAGCAATCTGCAGCTTAGTACTCTATCTACTTACCCTGATACTAACAGAAAAACTATCCTCCAGCACAGTAGACGCGCAAGAAGTTGAACTAGTCTGAACAATCCTGCCAGCTATCGTCCTCATCCTACTTGCCCTACCATCCCTACAAATCCTGTACATAATAGACGAAATTGACGAACCTGATCTAACACTAAAAGCCATCGGCCATCAATGATACTGAACCTACGAGTACACAGACTTTAAAGACCTTACATTTGACTCTTATATAATCCCAACATCAGAACTACCTCCAGGCCATTTTCGACTACTAGAAGTTGACAACCGAGTCGTCATCCCAATAGAGTCTCCCATCCGAGTCATTATTACCGCCGGAGATGTCCTCCATTCATGAGCAGTCCCAACCCTAGGAGTAAAGACTGATGCAATCCCAGGACGACTAAACCAAACCTCATTTATTACCACCCGACCAGGAATCTTCTATGGTCAATGCTCCGAAATCTGTGGGGCTAACCATAGCTACATACCCATCGTAGTAGAATCTACCCCACTCTCACACTTCGAGAATTGATCATCTTTACTTTCTACCTCCTCATCATTAAGAAGCTATGAAGCAGCACTAGCCTTTTAAGCTAGAGAAAGAGGAATACCCCTCCTCCTTAATGACATGCCACAACTCAATCCAGGCCCATGACTTCTTATCMTRACTATATCATGAATGACCCTCTTACTTATCATACAACCTAAACTCYNNNN???????????????????????????????????????NNNYYCTAACCCAAYACCCTGAACCTGACCATGAACTTAAGCTTCTTTGACCAATTCGCCAGCCCCCAACTATTAGGAATTCCACTAATCATACTCTCCATATTATTTCCTGCCCTACTACTCCCATCCCCCAACAATCGTTGAATTACCAACCGCCTCTCCACCCTTCAATTATGATTCTTCCAGCTAATTACTAAACAACTTATAATCCCACTAAACAAAGCAGGCCATAAATGAGCTCTCATTCTCTCATCACTAATAACATTCCTCCTGTTAATCAATCTCCTAGGCCTACTACCATAHACATTTACACCTACTACCCAATTATCCATAAACATAGCACTAGCCTTTCCCCTTTGACTAGCAACTCTCCTTACAGGACTACGAAACCAGCCATCTATTTCTCTAGCCCACCTCCTACCAGAAGGAACGCCCACTCCCCTTATCCCTGCCCTCATCCTCATTGAAACAACAAGCCTACTCATCCGACCGTTAGCCCTAGGGGTTCRCCTTACARNNNNNNNNNNNGCCGGCCACCTCTTAATCCAACTCATCTCAACTGCCACTATAACTCTACTTCCMATCATACCCACTATTTCCATACTAACAGTATCTATCCTACTCCTACTGACAATCTTAGAACTAGCAGTAGCCATAATCCAAGCTTACGTCTTCGTACTCCTGCTCAGCTTATACTTACAAGAGAACATCTAATGGCACAYYANRYMTACTYTTNCCACATAGTAGACCCCAGCCCCTGACCTATTTTCGGCGCTGCTGCCGCCTTACTAACAACCTCCGGACTAATTATANNN????????????????????????????????????????NNNNAATACTCCTAGTTATACTACAATGATGACGTGACATCGTACGAGAAAGCACCTTCCAAGGACACCACACTCCCACAGTCCAAAAAGGTTTGCGATATGGAATAATCTNATTCATCACATCCGAAGCATTCTTCTTCCTAGGATTTTTCTGAGCATTCTTCCACTCAAGTTTAGCCCCCACACCTGAACTAGGAGRTCTATNNNNNN??????????????NYATTCAACCCCCTAGAAGTCCCCCTACTTAATACAGCCATCCTCTTAGCTTCAGGTGTTACTGTAACATGAGCACATCACAGCATCACAGAAGGCAACCGAAAACAAGCAATCCACGCCTTATCCCTAACAATCCTCCTNNN??????????NNNNNNNNACAAGCCATAGAGTACTATGAAGCTCCATTCTCAATTGCTGACGGAGTTTATGGTTCCACCTTCTTCGTAACCACAGGATTTCACGGACTACATGTAATCATCGGGTCATCCTTCCTTACTGTTTGTCTACTGCGCCTAACCAAATACCACTTCACATCAGACCATCACTTCGGATTCGAAGCAGCAGCCTGATACTGGCACTTTGTAGACGTAATCTGATTATTCCTTTACATAACCATCTACTGATGAGGATCATGCTCTTCTANNNNN?????????NNNNNNNTCSAATCTCTAAAATCTGGTGCGACCCCAGAGAAGAGCAATAAACATAATCATATTTATACTTCTACTCTCACTCACATTGACTATTATCCTAGCCGTCTTAAACTTTTGACTAGCCCAAACAAACCCAGATGCAGAAAAACTATCCCCATATGAATGCGGCTTTGATCCTCTAGGATCTGCCCGACTCCCCTTCTCAATTCGATTTTTCCTCAGTAGCCATTCTATTCTTACTCTTCAACCTAGAAATCGCCCTTCTCCTCCCACTCCCCTGAGCAATTCAACTCCCACAACCCTTACTAACCCNATTATGAACCTCTACTATCCTCTTTCTCCTCACACTAGGATTAGCCTACGAATGAACTCAAGGGGGCTTAGAATGAGCAGAATAACAGAAAGTTAGTCTAACTAAGACAGCTGATTTCGGCTCAGCANNN??????????????????AYTTTCTTATGTCTTTACTCCACCTAAGCTTCTACTCAGCCTTTACCCTAAGTGGCCTAGGTCTAGCCTTCCATCGAACTCACTTCATCTCGGCCCTACTATGCCTAGAAAGCATAATACTCTCCCTCTACATCGCTCTGTCAATCTGACCTATCCAGACTCAAACTCCATCATTCGCCCTTATTCCAGTACTAATGTTAGCCTTCTCTGCYKNN????????????????????????????????NNNNNYTCGAACACATGGCTCCGACCATCTACACAACCTAAACCTTCTACAATGCTAAAAATTATCATTCCCACAGTCATACTCCTACCTATAGCCCTCCTCTCTCCCAAAAACTTTCTCTGAACAAATACCACCGCTCATAGTCTCCTAATCGCTACTATCAGCCTACAATGACTACACCCAACATACTTTCCACATAAAAACCTTTCTCAATGAACAGGCATTGACCAAATCTCAGCCCCATTACTAGTACTATCATGCTGATTACTCCCTCTCATACTCATAGCAAGCCAGAACCACCTTCAACAAGAACCTCTAGTACGAAAGCGCATTTTTATCACAACCCTTATTACAATCCAACCCTTCATCATCCTAGCCTTCTCAGCTACAGAGTTAATCCTATTTTACATCTCATTCGAAGCAACCCTAATCCCTACACTAATCCTAATCACTCGATGAGGAAACCAACCTGAACGACTTAGTGCTGGTATCTATCTACTATTTTACACACTTATCAGCTCTCTACCACTCTTAATCACCCTCCTCCACCTACACATTCAAACCGGCACATTACATCTACCAACCCTAGAAYTGAYTCAKNNNNNNNNN??????????????????????????????????????????NNNNNNNNNNNNNNCAAAGCCCCACTATACGGTCTCCACCTATGATTGCCCAAAGNNN?????????????NNNNGCAGGCTCTATGCTACTAGCTGCACTGCTACTGAAGCTCKGAGRCTACGGCATTATACGGATGACTCTACTCATAGGCCCCCTCACAGATCACTTATGCTATCCATTCTTAGCCCTTGCCTTATGAGGAGCACTAATAACCAGCTCAATCTGCTTACGTCAAACTGACCTAAAATCACTAATTGCATACTCATCARTAAGCCACATGGGTTTAGTCATCAGTGCTAGCATAATCCAAACTGACTGATCATTTTCAGGTGCCATAATCCTTATAATCTCCCACGGCCTAACATCCTCAATACTATTCTGCTTAGCCAACACAAACTATGAACGAACACATAGCCGACTCCTCTTACTAACCCGAGGCCTTCAACCCCTACTACCCCTCATAAGTACATGATGAYTACTAGCTAATATAACAAACATAGCACTTCCACCCACAACCAACTTAATAGCCGAACTTACAATTATAGTCACATTATTCAACTGATCCATATTCACCATCATCTTAACTGGCCTTGCAACACTTTTAACCGCTTCATACACCCTTTTCATACTCCTAACAACACAACGAGGCACATTACCTGCCCACATCACATCAATCCCCAGCTCAAATACACGAGAGCACCTCCTAATAACTCTCCACATTCTGCCCATACTCCTTCTCATACTAAAACCAGAGCTTATCTCAATCCTCTAATGCTAATATNNTTTTNNNNNNNNNNNNNNNNNNNNNNNNNNNNNNNNRAAGTTAAAATCYTCTTATTCGCCAAGGGGTGGTTTAACCAGCAAGAACTGCTAATTCCTGCATCTGAGTCTAAACCCTCAGCCCCCTTGCTTTTAAAGGATAATAGTAATCCGTTGGTCTTAGGAGCCACCCATCTTGGTGCAACTCCAAGTAAAAGCAATGGAGACCACACTACTCCTTAACACCTCCATACTCCTCACACTAACAATCCTCCTCCTACCTATCATNN???????????NNNNNNNAACTCCAGAACACACCCACAACCATCACATCAATCGTTAAAACAGCGTTTTTCANNNNNN??????????????NNNNNNNTCTACTCCGGGACAGAAACCATCATCTCCCACTGACACTGAAACTTTACTCCCAACTTCAAAATCCCACTCAGCTTCAAAATGGACCAATACTCCATACTATTTCTCCCTATTGCCTTATTCGTAACCTGATCAATCCTACAATTTGCAATCTGATATATAGCCTCAGAACCCTATANNN????????????????NCTACTAACATTCCTAATCGCTATACTAACCCTAACAGTCGCTAATAACANNNNNATACTATTCATTGGCTGAGAAGGCGTAGGCATTATATCATTCCTACTTATTGGTTGATGACACGGACGAGCAGAAGCAAACACAGCTGCCTTACAAGCCGTAATCTACAACCGAATTGGAGATGTAGGCCTTATTCTCAGTATAGCCTGATTAGCCTCTACTCTCAACACATGAGAAATCCAACAAGCTTCATACGAAACCCAAATCCCAATATTACCTCTCCTAGGTCTCATCCTAGCTGCCACAGGAAAATCAGCCCAATTTGGCCTNNNN???????????????????????????????????????????????????NNWTCTAGTACTATAGTGGTAGCAGGAATTTTCCTACTCATCCGCACTCACCCCTTACTAACTAACAACCAAACAGCTCTAACACTATGCCTCTGCCTAGGCGCATTATCTACCCTATTCGCCGCTACATGTGCCCTCACHCAAAATGATATCAAAAAAATCATTGCCTTCTCCACATYAAGCCAACTAGGATTAATAATAGTCACTATCGGACTAAACCTCCCCCAACTAGCCTTCTTANACATCTCAACACATGCATTCTTCAAAGCCATACTATTYCTATGCTYN????????????????????NNATGGMGAACAAGATATCCGAAAAATAGGAGGATTACAAAAACTCCTTCCAACAACCACCTCCTGCCTAACCATTGGCAATTTTGCCTTAATAGGAACCCCCTTCCTCGCCGGATTCTACTCAAAAGATCTCATCATTGAAAGCCTTAACAACTCCTACCTAAATGCCTGAGCCCTTCTACTCACCCTACTAGCCACCTCCTTCACCGCCACCTACAGCCTCCGAATGACCATCATAGTCCAAACAGGATTTAACCGAATTCCCCCCATAACACCAATCAACGAAAACTCTCCTACAATCACTAACCCTATCACCCGACTCGCATTAGGCAGCATCATAGCTGGCCTCCTCATCACATCCAACATTTTACCCACAAAAACACCTCCAATAACCATGCCAATAATCACGAAAACAGCTGCCCTCATCGTCACCATTATAGGTATTCTACTAGCACTAGAACTATCAAACATAACTCACAACCTCACACTCTTCAAACAAN?????????????NTTTTCCATTAYCCTAGGCTACTTCAACCCCTTACTACACCGACTCAACTCCACAAAACTACTCAACAGTGGACAAAAAATCGCTACTCACCTAATCGATCTCTCCTGGTACAAAAAAATAGGACCAGAAGGATTAGCTGATTTACAACTTTCAGCAGCTAAAACCTCAACCCCATTACATACGGGACTAATCAAAACCTACCTAGGATCATTCGCCCTATCTATCCTCATCCTACTTCTATCCACCCAAAGAACACAAACCAATGGCCCCAAACATCCGAAAGTCACATCCCCTTCTTAAAATCATTAACAACTCCCTAATTGACCTTCCTTCCCCTTCAAACATCTCCGCTTGATGAAACTTTGGATCCTTACTAGGAATCTGTCTAATCACCCAAATTCTAACAGGATTACTACTAGCCATACACTATACAGCTGACACCTCACTAGCCTTCTCATCCGTAGCTCATACCTGCCGGAACGTACAGTATGGATGACTAATTCGCAACCTCCATGCAAATGGAGCATCATTCTTCTTCATCTGTATCTACCTACACATCGGACGAGGATTTTACTACGGCTCATACCTCTACAAAGAGACATGAAACACCSGAGTTATCCTCCTACTGACATTAATAGCAACCGCTTTTGTAGGCTATGTCCTACCATGAGGACAAATATCATTCTGAGGAGCCACAGTCATCACAAACCTATTCTCAGCCATTCCCTACATCGGACAAACCCTAGTGGAATGAGCTTGAGGGGGTTTCTCAGTAGATAACCCCACACTTACACGATTCTTCGCCCTACACTTCCTCCTCCCATTCCTAATCGCTGGCATTACCATTATCCACCTTACCTTCCTGCATGAATCAGGGTCAAACAACCCTCTAGGAATTATTTCACACTGCGACAAAATCCCCTTTCATCCATACTTCTCTTTAAAAGACATCCTAGGATTTACACTCATGTTCATCCCCTTCTTAACTTTAGCCTTCTTCGCCCCCAACTTCCTAGGGGACCCAGAAAACTTTACCCCAGCCAACCCCCTAGCTACACCTCCACATATCAAACCAGAATGATACTTTCTATTCGCATACGCTATCCTACGCTCTATCCCTAACAAACTAGGAGGAGTACTTGCCCTAGCTGCCTCCGTACTAATTCTATTCCTAATACCACTCCTACACAAATCCAAGCAACGCTCAATAACATTCCGGCCCCTCTCACAACTTCTATTCTGACTACTCGTAGCCAATCTATTTATCCTAACATGAATTGGCAGCCAGCCAGTAGAACATCCCTTCATTATCATCGGACAAATAGCCTCCTTCACCTACTTCTTCATCCTCTTAATCCTATTCCCCACTATCGGAGCCCTAGAAAATAAAATACTTTNNNN??????????????????NNNNNAWMYATTGGTCTTGTAAACCAAAGAGTGAAGACTGCACCCCTTCTTAGAGTATN???????????????????????????????????????????????????????????????????????????????NNNNNNNNNNNNNNNNNNNNNNNCAMYTTTTTTCCTCTACTATCTCAGAAAAAAAGGACTTAAACCTTTACCTTTAGCTCCCAAAGCTAATATTCTCTATTAAACTATCTTCTGACAATTAACACCTTCCCCCTACACTGCCCGAATCGTTCCCCGAGACAACCCTCGCACAAGCTCCAATACCACAAATAAAGTCAGCAATAGTCCCCATCCCGCGATCAAAAACATCCCCCCTCCCCAAGAATAAAACATAGCTACACCACTAAAATCTAACCGTACTGATATTGCTCCCCCACAAT?????????????????????????????????????????????????????????????????NNNNNAAAACCAACACCATAACCTCAAACACGCCAATCCCCCCAAGTCTCAGGAAAAAGATCTGCAGCCAACGATACAGAATAAACAAAAACCACCAATATACCTCCCAAGTACACTAANNNNN????YAGAGAAATAAAAGAGACCCCCAAACTTAACAACCATCCACACCCAATAACAGATCCCACTACCAAACCAAGTACACCATAATAGGGAGAAGGATTAGACGCTACCGCTAACGCTCCCAAAACAAAACAAAACCCTANNNNNNNNNNNNNNNNNNTCATAATAGTTCCTACTTGGGTATTATCCAAGGCCTACGGTCTGAAAAACCATCGTTGCTCTCAACTACAGGAAC
