# Supplementary material for: Molecular exploration of fossil eggshell uncovers hidden lineage of giant extinct bird
Source: Nat Commun. 2023 Feb 28;14:914. doi: 10.1038/s41467-023-36405-3 (PMC9974994; doi:10.1038/s41467-023-36405-3)
Supplement: Supplementary file 10 — Supplementary Data 10 [file 41467_2023_36405_MOESM10_ESM.zip › Supplementary Data 10 Genetic_data_minus_filtered_reads/3_Mitochondrial_genomes_[See_Also_GenBank]/AD1669_MB3219_MT_CONSENSUS_6OCT17.fasta]

>AD1669_MB3219_MT_CONSENSUS_6OCT17
TAACAGTATA??????????????????????????????????????????????????????????????????????????????????????????????????NNNNNNNNNNNNNNNNNNNNNNNNNNNNNNNNNNNNNNNNNNNN??????????????????????????????????????????????????????????????????????????????????????????NNNNNATCACRCAAGAARCCTCWATCCATGCCAATACGGACAATATCCCTCAACACCTGCTTGTCAATCTGAATGTGATCCCTAGTATCAGATGGATTTCTTGATCTAGCACCTCACGAGAAACCAGCAACCCGCCCATCGCATACCCAATATGCGCTAGTTTCACGACCATTCATTCCCCCTGCYCCGGTTCATACCTTGCCTCTGGCGCCTCTGGTTCCTATGTCAAGGCCATTTCTAGGTTGATCCATCCACGTTCCCCTTTAAGAAACATCTGGTATTGTGAGTGATCACCATCTCACCCTTAATCGCGGCTACCATATACGTTTTAGTCCATTTGGTTCCCTTTTTTTTTTCCTGGAACCTTCAACGTACCCCCATACTATGCGTGTCAGCAGGCCCACACTTTAGGTCTGGACATCAATGGCTCTCGGTCTTCGTCTTTCCCGGCAGGCCGATTAATGAGACGGTTTGCGTATATGTGGAATCATTCGGACTCTGATGCACATTGTCATACATTTGGTTATGGTGTGTCCACTTTCCCCTGTATTGTGCTACTATTTAGTGAATGCTCGTTGGACATAATTCTTCTATTTTACACTTCCTBCTAWTTTTYNNNNNNNNNNNNNNNNNNNNNNNNNNNNNNNNNNNNNNNNNNNNNNN??????????????????????NNNNNNNNNNNNNNNNNNNNNNNNNNNNNNNNNNNNNNNNNNNN??????????????????????????????????????????????????????????????????????????????????????????????????????NNACGTCCCTGTAGCTTAAACCCCAAAGCATAACACTGAAGATGTTAAGACGGTAATTACAATACCCATGGACAAAAGACTTAGTCCTAACCTTACTGTTAATTCTCGCTAAACATATACATGCAAGTATYCGCACCCCAGTRNNNNNNNNNNNNATATCTTCTTCCCAGACTAAAGGAGCAGGWATCAGGCACACCYATGTCGTAGCCCAAGACGCCTTGSTTTAGCYACTCCCCCACGGGTATTTNNN?????????????????????????????????????????NNNNNNNNNNNNNNNNNNNNNNNNNNNNNNNNNNNNNNNNNKCGGTCAYACAAGAGACCCAAACTAACAGCACCCGGCGTAAAGTGTGGTAACATGCTATCCAACCAACTAAGACCAACATACAACTAAGCTGTNNN??????????????????????????????NNNNNNNNNYTTAGCATCCACGATAAATTTAAAYCCACGAAAGCTAAGGCACAAACTGGGATTAGATACCYCMCTAT?????????????NNNNNNNNNNNNNNATACACAAGTATCCGCCCGAGAACTACGAGCACAAACGCTTAAAACTCTAAGGACTTGGCGGTGCCCTAAACCCACCTAGAGGAGCCTRTTCTATNNNNNNNNNNNNANNNNNNNNYCAACCACCTCTTGCCAATGCAGCCTACATACCGCCGTCGCCAGCTCGCCTAAATGATAGAACAATAGCGAGCACAACAGCTACACCGCTAACAN????????????????????????????????????????????????????????NNNNNTTCAACGARAGAGAGCATGAAACATCTCTCAGAAGGCGGATTTAGCAGTAAAATAGAACAAGAACGYNNNNTTTAAGCTRGNNNNNNNNNNNNNNNATACCGCCCGTCACCCTCCTCACAAGCTANNNNNNNNNNN??????????????????NNNNNNNNNNNNNNNNNNNNNNNNNNNNNNNNNNNN????????????????????????????????????????????????NNNNNNNNTTACACCTGAAAGATGTCCATAAACCCAAGACCGTCCTGAAACTCTATCTCTANNNNNN????????????NNNNNNNNNNNNNNNNNTACAACACCTAACTAAAACATTCTCCATTCCTAGTATAGGCGATAGAAAAGTTACTTGACGCAATAGAGACACATCGTACCGTAAGGGAAGGATGAAATANNNNNNNNNNNNNNNN?????????????????????????????NNNNNNNNNNNNNNNNNNNYAAGAACACCCAAGCAAAACGGACTTAAGCTTGCCATCCCGAAACCCAAGCGAGCTACTTACAAGCAGCTATCATGAGCAAACCCGTCTCTGTRRCAAAAGAGTGAGAAGACTTGTCARNNNNNNNNNNNNNNNNNNN????????????????????????????????????????????????????????????????????????????????????????????NNNNNNNNNNNNNNNNNNNNNNNNNNNNNNNNNNNNNNNNNNNNNNNNNNNNNNNNN??????NNNNNNNNNNAACACWATACRTAARCCCTCAARCAGSCATCAATAAAGAGTGCGTCAAAGCTCAACCAAN????????????????????????????????????????????????????????????????????????????????????????????????????????????????????????????????????????????????????????????????????????????????????????NNNNNNNNTCAGGAGCGCTTACTAGAAAGATTAAAATCTGCAAAAGGAACTAGGCAAACTAAAGGCCCGACTGTTTACCAAAAACATAGCCTTCAGCTAACACCAAGTATTGAAGGTGATGCCTGCCCAGTGACTTACGTTTAACGGCCGCGGTATCYTAACCGTGCGAAGGTAGCGCAATCAATTGTYCCATAAATCGAGACTTGTATGAATGGCTAAACGAGGTCTTRACTGTYTYTTGCAGATANNNNNNNNNNNNNNNNNNNNNNNNNNNNNNNNNNNNNNNNNNNATAAGACGAGAAGACCCTGTGGAACTTCAAAATCAAGGACCAATGTACTTAACCTCCAAANN?????????????ACACCTACAATACAATGGTCCTTATTTTTCGGTTGGGGCGACCTTGGAGAAAAAAAGATCCTCCAAAAATAAGAYCATCAATCTTGACTAAGAGCTACTCCTCAAAGTGCTAACAGTAACCAGACCCAATATAATTGACTAGTNNNNNNNGCTACCCCAGGGATAACAGCGCAATCTCCTTCAAGAGCCCCTATCGACAAGGAGGTTTACGACCTCGATNNNNNNNNNNNNNNN????????????????????????????????????????NNNNNNNNNNNNNNNNNNNNNNNNNNNNNNNNNNNNNNNNNNNNNNNNNNNNNNNNNNNNN????????????????NNNNNNNNNNNNNNNNNNNNNNNNNNNNNNNNNNNNNNNNN???????????????????????????????????????????????NNTCATCCAACCACACCCTAGAAAAGGGCTGCTAGCGTGGCAGAGCTCGGCAAATGCAAAAGGCTTAAGCCCTTTACTCAGAGGTTCAAATCCTCTCTCTAGCTTTATCTCACATGTGGCCTACAACCTTAAATNNNNNNNTYATATCCTTATCCTATGCTATCCCAATTCTAGTTGCAGTAGCCTTCCTTACATTAATTGAACGAAAAGTCCTAAGCTATATGCAAGNNNNNNNN?????????ATCGTAGGCCCTTTTGGACTCYTACAACCCATARCAGATGRAGTRAAANNNNNNN???????????NNNNNNNNNNNNACATCCTCCCCGCTTCTATTTATNNTAACCCCTATTTTAGCCCTACTTCTAGCCATTACCATTTGAATTCCTCTCCCCCTCCMYTTNNNNNN?????????????????????????????NNNNNNNNNNATCAAGCTTARCAGTATACACCATTCTATGATCTGGGTGAGCTTCAAACTYAAAATATGCATTNNNNNNNNNNNNNNNNNCAGTAGYTCAGACTATCTCCTACGAAGTAACATTAGCAATTATCCTCCTATCCGTAATYATACTAAGTGGTAACTACACCCTAAGTACCCTCGCTACTACCCAAGAACCCCTCTACCTAATCTTCTCAACCTGACCATTAGCAATNNNNNNNNNNNNNNNNNNNNNNNNNNN?????????????????????????????????????????????????NNNNNATTTAACGTAGAATATGCTGCARGCCCCTTTGNNNNN???????????????NNNNNNNNNNNNNNNNNNNNNNNNNNNNNNNNNNNNNN???????????NNNCAAGCTCACTTAACCTCCCACCCGAACTTTTCTCCCTAACCTTAGYCACAAAAACTTTACTTCTCTCCTCGGGTTTCCTATGAGTACGAGCCTCATNNNN???????????????????????????????????????????NNNNNNNNNNTAACGTTAGCACTATGTCTGTGACACGCAAGTATGCCAATCTCCTATGCAGGCCTTCCCCCTTACTTAAGGAAATGTGCCTGAACTAAAGGGTCACTATGATAAAGTGAACATAGAGGTTTACCAACCMTCTCATTTCCTANNNNNNNNNNNNNNNNNNNNN?????????????????????????????????????????????????????????????????????????????????????????????????????????????????????????NNNNNNNNNNNNNNNNNNNNNNTTAATCACCATTTTTNNNNNNNNNNNNNNNNNNACNNNNNCTATTTCAAGTAACCACTGGGTAATAGCTTGAACAGGACTAGAAATCAACACTCTTGCAATCATCCCCCTCATCNNNNNNNNACATCACCCCCGAGCTGTAGAGGCATCAATCAAATACTTCTTAGTCCAAGCCACTGCATCAGCCCTAGTTCTATTCTCAAGCATAACCAATGCTTGAACAACCGGCCAATGAAATATTANTCAACTAACTCACCCAGTATCCTGTCTCTTACTGACAACAGCAATCGCTATAAAACTTGGCCTAGCTCCCTTCCATTTCTGATTTCCAGAAGTCCTTCAAGGCACATNNNNNNNNNNNNNNNNNNNNNNNNNNNNNNNN????????????????????????????????????????????????????????????????????????????????????NNNNNNNNNNNNGGATGAATAGGAYTTAATCAAACACAAACCCGCAAAATCTTAGCCTTCTCATCCATTTCTCACCTCGGGTGAATAACTGTAATCATCATCTATAGCCCTAAACTCACCATCCTAACCTTCTGCYTYTAT???????????????????????????????????????????????NNNNNNNNNNNNNNNNNNNNNNNNNNYYTGAACAAAAACCCCTATCCTAAATGCCTCCCTAATNNNNNNNNNNNNNNNNNNN??????????????????????????????????????????????????????????????????????????????NNNNNNATAATCATCTCCATACTTTCACTATTAGGCCTATTCTTCTACTTACGCCTTGCATATTATGCAACAATCACACTTCCTCCAAACTCCGCAAACCACATAAAACAATGACACACCAATAAACATACAAGCTCTCCTACTGCNNNNNNNACCTCNNNNNNNNNNNNNNNNNNNNNNNNNNNNNNNNNNNNNNNNNNNTCCATCNNNNNNNNNNNNNNNNNNNNNNNNNNNNNNNNNNNNNNNNNNNNN?????????????NNNNNNNNNNNNNNNNNNNNNAAGACCAAYAGGACATTAACCTGTATCTCCTGAATGCAAATCAGACACTTNNNNN????????????????????????????????????????????????????????????????NNNNNNNNNNNNNNNNNNNNNNNNNNNNNNNNNNNNAYNNNNNNNNNNTACATCAATGAGCTTGCAACTCAACATGAATTTCACTACAGAGTCGATAAGAAGAGGAATTGAACCTCTGTAAAAANNN??NNNNNNNNNNNNNNNNNNNNNNNNNNNNNNNNNNNNNNNNNNNNNNNACTCRATGACTTTTTTCAACAAACCACAAAGATATTGGCACACTATACCTTATCTTTGGTGCATGARCAGRCATAGTAGRTACTACTCTTAGCCTACTTATCCGTGCTGAACTTGRCCAACNNNNNNNNN????????????????????????????????????????????????????????????????????????NNNNNNNNNNNNNNNNNNNNNNNNNNNNNNNNNNNNNNNNNNNNNN????????????????????????????????????NNNNNNNNNNNNNNNNNNNNNNNNNNNNNNNNNNNNNNTCCTACTAGMATCTTCCACTGTCGAAGCCGGAGCAGGAACAGGGNNNNNNNN????????????????????????????????????????????????????????????????????????????????????????????????????????????????????????????NNNNTAAAACCCCNAGCCCTCTCACAGTATCAGACTCCTCTATTCNNNNNNNNYGNNNNNNNNNNNNCCATYCTCYTCCTACTATCCCTTCCAGTACTTGCTGCTGGTNNNNNNNNNNNNNNNNNNNNNNNNNNNN?????????????????????????????????????????????????NNNNNNNNNNNNNNNNNNNNNNNNNNNNNNNNNNNNNNNN??????????????????????????NNNNNNNNNTGTAGTGACCTACTATTCAGGTAAAAAAGAACCATTCGGATNNN?????????????????????????NNNNNNNNNNNNNNNNNNNNNNNNNNNNNNNNNNNNNNNNNNNNNNGTAGGCATAGATGTARANNNNNNNNNNNNNNNNNCATCAGCCACCATGATCATTGCTATTCCAACCGGTATTAAAGTGTTTAGCTGACTAGCCACACTTCATGGAGGAACAATCAAATGAGACCCACCTANNNNNN????????????????????????????????????????????NNNATCRTACTAGCAAACTCCTCATTAGACATTGCCCTACATGACACATATTATGTAGTARNNNNNNTCCACTATGTCCTATCAATAGGAGCCGTTTTCGCTATCCTAGCAGGTTTCACTCACTGATTTCCTCTATTTACTGGATACTCTCTCCATCCAACATGAGCTAAAGCCCACTTTNNNNNNATAWTTACAGGASTTAACCTAACCTTNNNNNNNNNNNNN????????????????????????????????????????NTCCGGWTRCCTACACCCTATGAAATACTATCTCCTCTATWRGNNNNNNNNNNNNNNNNNNNNNNNN???????????????????????????????????????????????????????NNNYCAGAACTAATAACTACCAACATTGAATGAATCCACGGCTGCCCACYTCTTTAT??????NNNNNNNNNNNNNNCTACGTCCAAGTCCAAGAAAGCAAGGAATCGAACCTCCACACACTGGTTTCAAGCCAAN???????????????????????????????????NNNNNNNNNNNNATTACATAGCCTTGTCAGGACTAAGTCACAGGTTAAAATCCTGTACATCTCATGTGGCCACTCCCTCTCAATTNNNN??????????????????????????????????NAGTTGAATTCCACGABCATGCTCTTATAGTCGCACTAGCAATCTGCAGCTTAGTACTCTATCTACTTACCCTGATNNN??????????????????????NNNNNNNNNNNNNNNNNNNNTGAATTAGTCTGAACAATCCTGCCAGCTATCGTCCTCATCYTACTTGCCCTACCATCCCTACAAATCCTGTACATAATAGACGAAATTGACGAACCTGATCTAACACTAAAAGCCATCGGCCATCAATNNNACCAAACCTACGARTACACAGACTTTAAAGACCTTACATTTGACTCTTATATAANNNNNNNNNNNNN????????????????????????????????NNNNYAACCGAGTCGTCATCCCAATAGAGTCTCCCATCCGAGTCATTATTACCGCCGGAGATGTCCTCCATTCATGAGCAGTCYCAACYYTNNNNNNNNNNNNNNN?????????????????????????????NNNNNNNNNNNNNNNNNNCAGGAATCTTSYATGGTCAATGCTCCGAAATCTKYGGRGCTNN????????NNNNNNNNNNNNNNNNNNNNNNNNNNNNACTCTCACACTTCGAGAATTGATCATCTTTACTTTCTACCTCCTCATCATTAAGAAGCTATGANNNNNNNNNNNNNNNNNNNNNNNN??NNNNNNNNNNNNNCCTCCTCCTTAATGACATGCCACAACTCAATCCAGGCCCATGACTTCTTATCATGACYATATCATGAATGACCCTCTTACTTATCATACAACCTAAACTCTTACACTTCACCCCTACAAATCCCANNNNNNNNNNNNNTAAAACATCCCCTAACCCAACACCCTGAACCTGACCATGAACTTAAGCTTCTTTGACCAATTCGCCAGCCCCCAACTATTAGGAATTCCATTNATCATACTCTCCATATTATTTCCTGCCCTACTACTCCCATCCCCCAACAACCGTTGAATTACCAACCGCCTCTCCACCCTTCAATTATGATTTTTYYAGCTAATTAYTAAACAACTTATAATCCCACTAAACAAAGCAGGCCATAAATGAGCTCTCATTCTCTCATCACTAATAGCATTCCTCCTGTTAATCAATCTCCTAGGCCTACTACCATACACATTTACACNNNNTACCCAATTATCCATAAACATAGCACTAGCCTTTCCCCTTTGACTAGCAACTCTCCTTACAGGACTACAAAACCAGCCATCTATTTCTCTAGCCCACCTCCTACCAGAAGGAACGCCCACTCCCCTTATCCCTGCCCTCATCCTCATTGAAACAACAAGCCTACTCATCCGACCGTTAGCCCTAGGVGTTCGCCTTACARCWANNNN?????NTGGCCACCTCTTAATCCAACTCATCTCAACTGCCACTATAGCTCTACTTCNNNNNN????????????????????????????NNNNNNNNNNNNNNNNNNNNNNNTAGAACTAGCAGTAGCCATAATCCAAGCTTACGTCTTCGTACTCCTGCTCAGCTTATACTTACAAGAGAACATCTAATGGCACACCAAGCACACTNNNNN???????????????????????NYYTATTTTCRGCRCTRCTRSCRCCTTASTAACAACCTCCGGACTAATTATATGATTCCACTACAACTCAACATATCTATTAACTCTAGGCTTACTTTCAATACTCCTAGTTATACTACAATGATGACRTRACATCGTACGAGAAARCAYYTTYYAAGGACACCACACTCCCACAGTCCAAAAAGGTTTGCGATATGGAATAATCTTATTCATCACATCCGAAGCATTCTTCTTCCTAGGATTTTTCTGAGCATTCTTCCACTCAAGTTTAGCCCCCACACCTGAACTAARAGRTCTATGACNNNNNNNNNNNNNNNNNNNNNNNNNNNNNNNNNNNNNNNNNNNNNNN????????????????????NTCAGGTRTTACTGYAACATGAGCACATCACAGCATCACAGAAGGCAACCGAAAACAAGCAATCCACGCCTTATCCCTAACAATCCTCCTAGGCTTCTATTTCACTGCCCTACAAGCCATAGAGTACTATGAANNNNNNNNNNNNNNN??????????????????????????????NNNNNNNNNNNNNNNNNNNNNNNACATGTAATCATCGGGTCATCCTTCCTTACTGTTTGTCTACTGCGCCTAACCAAATACCACTTCACATCAGACCATCWNTTTGGATTCGAAGCAGCAGCCTGATACTGGCACTTTGTAGACGTAATCTGATTATTNNNNNNNNNNNNNNNNNNNNNNNNNNN????????????????????????????????????????????????????????????????????????????????????????NNTTATACTTCTACTCTCACTCACATTGACTATTATCCTAGCCGTCTTAAACTTTTGATTAGCCCAAACAAACCCAGATGCAGAAAAACTATCCCCATATGAATGCGGCTTTGACCCTCTAGGATCTGCYCGAYTCCCCTTCTCAATTCGATTTTTCCTCAGTAGCCATTCTATTCTTACTCTTCGACWTARNNNNNN????????????????????????????????????????????NNNNNNNNNNNNNNNNNNNNCTCWACTATCCTCTTTCTCCTCACACTAGGGTTAGCCNACGAATGAACTCAAGGGGGCTTAGAATGAGCAGAATAACAGAAARTTAGTCTAACNNNNNNNN?????????????????????????????????????????NNNNNNNNNNNNNNNNNNNNNNNNNNNNNNNNNCAGCCTTTACCTTAAGTGGYCTAGGTCTAGCCTTCCATCGAACTCACTTCATCTCGGCCCTACTATGCCTAGNNNNNNN?????????????NACATCRCTCTGTCAATCTGACCTATCCAGACTCAAACTCCATCATTCGCCCTTATTCCAGTACTAATGTTAGCCTTCTCTGCCTGTGAAGCAGGGACAGGATTAGCTATACTAGTAGCATCTACTCGAACACATGGCTCCGACCATCTACACAACCTAAACCTTCTACAATGCTAAAAATTATCATTCCNACAGTCATACTCCTACCTATAGCCCTCCTCTCTCCCAAAAACTTTCTCTGAACAAATACCACCGCTCATAGTCTCCTAATCGCTACTATCAGCCTACAATGACTACACCCAACATACTTTCCACATANNNNNNTCTNTCAATGAACAGGCATTGACCAAATCTCAGCCCCATTNNNNNNNNNNNNNNNNNNNNNN???????????????????????????????????NNNNNNNNNNNNNNNAGTACGAAAGCGCATTTTTATCACAACCCTTATTACAAN???????NNNATCATCCTAGCCTTCTCAGCTACAGAGTTAATCCTATTTTACATCTCATTCGAAGTAACCCTAATCYYTACACTAATCCTAATCACTCGATGAGGAAACCAACCTGAACGACTTAGTGCTGGTATCTATCTACTATTNN????????NTCAGCTCTCTACCACTCTTAATCACCCTCCTCCAYNNACACATTCAAACCGGCACATTACATCTACCAACCCTAGAACTGANNNNNNNNNNNNNNNNNNNNNNNNNNNNNNNNNNNNNNNNNNNNNNNNNN????????????????????????????????????????????????NNNNNNNNNNNNNNCCATGTAGAAGCCCCTATTGCAGGCTCTATGCTACTAGCTGCACTGCTAYTGAAGYTNNN?????????????????????????????NNATAGGTCCCCTCACAGATCACTTATGCTATCCATTCTTAGCCCTTGCCTTATGAGGAGCACTAATAACCAGCTCAATCTGCTTACGTCAAACTGAYYTANN???????????????NNNATYAGTAAGCCACATGGGTTTAGTCATCAGTGCTAGCATAATCCAAACTGACTGATCATTTTCAGGTGCCATAATCCTTATAATCTCCCACGGCCTAACATCCTCAATACTATTCTGCTTAGCCAACACAAACTATGAACGAACACATAGCCGACTCCTCTTAYTAACCCGAKGCCTTCAAYCYYTACTACCCCTCATAN?????????????????????????NNNNNNNATAGCACTTCCACCCACAACCAACTTAATAGCCGAACTTACAATTATAGTCACATTATTCAACTGATCCATATTCACCATCATCTTAACTGGCCTTRCAACACTTTTAACCGCTTCATACACCCTTTTCATACTCCTAACAACACAACGAGGCACATTACCTGCCCACATCACATCAATCCCCAGCTCAAATACACGAGAGCACCTCCTAATAACTCTCCACATTCTGCCCATACTCCTTCTCATACTAAAACCARAGCNNNNNNNNNN???????????????????????????????????????????????????????????NNNNNNNNNNNTATTCGCYAAGGGGTGGTTTAACCAGCAAGAACTGCTAATTCCTGCATCTGAGTCTAAACCCTCAGCCCCCTTGCTTTTAAAGGATAATAGWAATCCGTTRGTCTTAGGARCCACCCATCTTRRTGCNNNNNNNN??????????????????????????????????????????????????????????????????????????????????????????????????????????????????NCAACCATCACATCAATCGTTAAAACAGCGTTTTTCANNNNNNNNNN???????????NNNTCATCTACTYCGGGACAGAAACCATCATCTCCCACTGACACTGAAACTTTACTCCCAACTTCAAAATCCCACTCAGCTTCAAAATGGACCAATACTCCATACTATTTCTCCCTATTGCCTTATTCGTAACCTGATCAATCCTACAATTTGCAATCTGAT????????????????????????????????????????????NNNNNNNNNNNNNNNNNNNNNNNNNNNNNNNNNNNNNNNNNNNNNNN????????????????????????????NNNNNNNNNNNNNNATTCCTACTTATTGGTTGATGACACGGACGAGCAGAAGCAAACACAGCTGCBTTACAAGCNNNNNNNNNNNNNNNNNNNNNNNNNNNNNNNNNN????????????????????????????????????????????????????????????????????????????????NNNNNNNNNNNNNNNNNTCATCCTAGCTGCCACAAAAAAATCAGCCCAATTTGGCCTACATCCTTGACTCCCAN????????????????????????????????????????NNNNNNTACTATAGTGGTAGCAGGAATTTTCCTACTCATCCGCACTCACCCCTTACTANNNNNNNNYYAAAMAGYTCTAANNCTATGCCTCTGCCTAGGCGCATTATCTACCCTATTCGYCGMWAYANNNNNNNNNNNNNNNNNNNNNNN????NNNNNNNNNNCCTTCTCCACATCAAGCCAACTAGGATTAATAATAGTCACTATCGGACTAAACNNNNNNNNNNNN???????????????NNNNNNNNNNNNNNNNNNNNNNNCATACTATTCCTATGCTCCGGATCAATCATCCATARCCTAAATGGCGAACAAGATATCCGAAAAATAGGAGGACTACAAAAACTCCTTYCAAYAACCACCTCCTGCCTAACCATTGGCAATTTTGCCTTAATAGGAACCCCCTTCYTCGCYGGATTCTATTCAAAAGATCTCATCATTGAAAGCCTTAACAACTCCTACCTAAATGCCTGAGCCCTTCTACTCACCCTACTAGCCANNTYCTTCACCGCCACCTACAGCCTCCGAATGACCATCATAGTCCAAACAGGATTTAACCGAATTCCCCCCATAACACCAATCAACGAAAACTCTCCTACAATCACTAACCCTATCACCCGACTCGCATTAGGCAGCATCATAGCTGGCYTCCNMATHHATCCAACATTTTACCCACAAAAACACCTCCAATAACCATGCCAATAATCACGAAAACAGCTGCCCTCATCGTCACCATTATAGGTATTCTACTAGCACTAGAACTATCAAACATNNNNNNNNNNNNNN???????????????????????NNNNNNNTTTYCATTACCCTAGGCTACTTCAACCCCTTACTACACCRACTCAACTCCACAAAACTACTCAACAGTGGACAAAAAATCGCTACTCATCTAATCGATCTCTYCTGGTACAAAAAAAT?????YAGAARGATTAGCTGATTTACAACTTTYAGCAGCTAAAACCTCAACCCCATTACATACGGGACTAATCAAAACCTACCTAGGATCATTCGCCCTATCTATCCTCATCCTACTTCTATCCACCCAAAGAACACAAACCAATGGCCCCAAACATCCGAAAGTCAYATNNNNNN??????????????????????????????????????????NNNNNNNNNNNNNNNNNNNNNNNNNNNNNNNNNNNNNNNNNNNNNNNNNNNATCACCCAAATTCTAAYAGGATTACTACTAGCCATACACTATACAGCTGACACCTCACTAGCCTTCTCATCCGTAGCTCATACCTGCCGGAACGTACAGTATGGATGACTAATTCGCAACCTCCATGCAAATGGAGCAN?????????????????????????????????????????????????????????????NNNNNNNNNNNNATGAAACACCGGAGTTATCCTCCTACTGACATTAATAGCAACCGCTTTTGTNNNNNNN????????ATGAGGACAAATATCATTCTGAGGAGCCACAGTCATCACAAACCTATTCTCAGCCATTCCCTACATCGGACAAACCCTARTGGAATNNNNNNNNNNNNNNNNNNNNNN??????????NNNNNNACACGATTCTTCGCCCTACACTTCCTCCTCCCATTCCTAATCGCTGGCATTACCATTATCCACCTTACCTTCCTGCATGAATCAGGGTCAAACAACCCTCTAGGAATTATTTCACACTGCGACAAAATCCCCTTTCATCCATACTTCTCTTTAAAAGACATCCTAAGATTTACACTCATATTCATCCCYN???????????????NNNNNNNNNNNNNNNNNNNNNNNNNNNNNNNNNNNNNNNNNNNNNNNNNNNNNNN????????????????????????????????????????????????????????????????NNNNNNNNNNNNNNNNNNNNNNTACTTGCCCTAGCTGCCTCCGTACTAATTCTATTCCTAATACCACTCCTACACAAATCCAAGCAACGCTCAATAACATTCCGACCCCTCTCACAACTNNNNNNNNNNNNNNNNNNNNNNNNNNNNNTTATCCTAACATGAATTGGCAGCCAGCCAGTAGAACATCCCTTCATTATCATCAGACAAATAGCCTCCTTCACCTACTTCTTCAN???????????????????????????????????????????????????????????????????????????????????????????????NAACCAAARAGTGAAGACTGCACCCCTTCTTAGAGTAN??????????????????????????????????????????????????????????????????????????????????????????????????????????????????????????????????????????????????????????????????????????????????????????????????????NNNNNNNNTCCCCCTATACTGCCCGAATCGTTCCCCGAGACAACCCTCGCACAAGCTCCAATACYACAAATAAAGTCAGYAATNNNNN???????????????????????????????NAAGAATAAAACATAGCTACACCACTAAAATCTAACCGTACTRNNNNNNNNNNNN????????????????????????????????????????????????????????????????????NNNNNNNNNNNNNNNNNACCATAACCTCAAACACGCCAATCCCCCCAAGTCTCAGGAAAAATATCTGCAGCCAACRANNNNNNNN?????????????????????????????????????????????????NNNNNNNNNNNNNNNNNNNNNNNNNNACAACCATCCACACCCAATAACAGATCCCACTACCAAACCAAGTACACCATAATAGGGAGAAGGATTAGACGCTACCGCTAACRCTCCCAAAACAAAA??????????????????????????NNNNNNNNNNGTTYCTACTTGGGTATTATCCAAGGCCTACGGTCTGAAAAACCATCGTTGCTCTCAACTACAGGAAC
