# Supplementary material for: Molecular exploration of fossil eggshell uncovers hidden lineage of giant extinct bird
Source: Nat Commun. 2023 Feb 28;14:914. doi: 10.1038/s41467-023-36405-3 (PMC9974994; doi:10.1038/s41467-023-36405-3)
Supplement: Supplementary file 10 — Supplementary Data 10 [file 41467_2023_36405_MOESM10_ESM.zip › Supplementary Data 10 Genetic_data_minus_filtered_reads/3_Mitochondrial_genomes_[See_Also_GenBank]/AD2409_MB3258_MT_CONSENSUS_6OCT17.fasta]

>AD2409_MB3258_MT_CONSENSUS_6OCT17
TAACAGTACATAATTCYTNNNNNNNNN???????????????????????????????????????????????????????????????????????NNNNNTACTATACCCATTATTATGTAGACGTACATACCTCTCTTTCCCCCATTTTCTATGGMAACAGTAATAGCTTCAN??????????????????????????????????????????????????????????????????????????????????????????????NNNNNACCCCTCAACACCTGCTTGTCAATCTGAATGTGATCCCTAGTATCAGATGGATTTCTTGATCTAGCACCTCACGAGAAACCAGCAACCCGCCCATCGCATACCCAATATGCGCTAGTTTCACGACCATTCATTCCCCCTGCCCCGGTTCATATCTTGCCTCTGGCGCCTCTGGTTCCTATGTCAAGGCCATTCCTAGGTTGATCCATCCACGTTCCCCTTTAAGAAACATCTGGTATTGTGAGTGATCACCATCTCACCCTTAATCGCGGCTACCATATACGTTTTAGTCCATTTGGTTCCCTTTTTTTTTTCCTGGAACCTTCAACGTACCCCCATACTATGCGTGTCAGCAGGCCCACACTTTAGGTCTGGACATCAATGGCTCTCGGTCTTCGTCTTTCCTGGCAGGCCGATTAATGAGACGGTTTGCGTATATGTGGAATCATTCGGACTCTGATGCACATTGTCATACATTTGGTTATGGTGTGTCCACTTTCCCCTGTATTGTGCTACTATTTAGTGAATGCTCGTTGGACATAATTCTTCTATTTTACANNNNNN??????????????NNNNNNNNNATGGTTTCAACTACTTTCACCACCATTATTTACACANNN?????????NNNNNNATTTTATGTCGTTRRTACTGGAGTTACATTAATAAN??????????????????????????????????NNNNNNNNNNNNNNNNNNNNNNNNNNNNNNNNNNNNNNNNNNNNNNN????????NNNNNNNNNNNAACAAACAACAAACACGTCCCTGTAGCTTAAACCCCAAAGCATAACACTGAAGATGTTAAGACGGTAATTACAATACCCATGGACAAAAGACTTAGTCCTAACCTTACTGTTAATTCTCGCTAAACATATACATGCAAGTATCCGCACCCCAGTGTAAATGCCCTCAATATCTTCTTCCCAGACTAAAGGAGCAGGTATCAGGCACACCCATGTCGTAGCCCAAGACGCCTTGCTTTAGCCACTCCCCCACGGGTATTCAGCAGTAATTAATATTAAGCAATAAGTGTAAACTTGACTTAGTTATAGCGACAYMTNNNNNNNNN????????????????????????????NNAAGAGACCCAAACTAACAGCACCCGGCGTAAAGTGTGGTAACATGCTATCCAACCAACTAAGACCAACATACAACTAAGCTGTCATAAGCCTAAGATGTACCTAAAACCCTCATAAAAATGATCTTAGCATCCACGATAAATTTAAACCCACGAAAGCTAAGGCACAAACTGGGATTAGATACCCCACTATGCTTAGCCCTAAATCCCGATACTTCACATACACAAGTATCCGCCCGAGAACTACGAGCACAAACGCTTAAAACTCTAAGGACTTGGCGGTGCCCTAAACCCACCTAGAGRAGCCTGTTCTATAATCGATAACCCACGATACACCCAACCACCTCTTGCCAATGCAGCCTACATACCGCCGTCGCCAGCTCGCCTAAATGATAGAACAATAGCGAGCACAACAGCTACACCGCTAACAAGACN????????????????NNNNNNTGSAAGAAATKGGYTAYATTTTCTAAGATAGAACATTCAACGAAAGAGAGCATGAAACATCTCTCAGAAGGCGGATTTAGCAGTAAAATAGAACAAGAACGTCTATTTTAAGCTGGCCCTAGGGCACGTACATACCGCNNNNNNNNNNNNNNNNNNNNNNNNNNNNNNNNNTNNNTAATAACTCTCCTAAGCTAAAGATGAGGTAAGTCGTAACAAGGTAAGTGTACCGGAAGGTGCACTTAGCATATCAGGACGTAGCTATAAACTAAAGCATTCAGCTTACACCTGAAAGATGTCCATAAACCCAAGACCGTCCTGAAACTCTATCTCTAGCTCAGCCACTTCTCAATAAAACCAAACAATCTACTACAACACCTAACTAAAACATTCTCCATTCCTAGTATAGGCGATAGAAAAGTTACTTGACGCAATAGAGACACATCGTACCGTAAGGGAAGGATGAAATAACAGTGAAAAGCAAAGTGAAAAACAGCAAAGACCAACCCTTGTACCTCTTGCATCATGATTTAGCAAGAACACCCAAGCAAAACGGACTTAAGCTTGCCATCCCGAAACCCAAGCGAGCTACTTACAAGCAGCTATCATGAGCAAACCCGTCTCTGTGGCAAAAGAGTGGGAAGACTTGTCAGTAGAGGTGAAAAGCCAATCGAGCTGGGTGATAGCTGGTTGCCTGTGAAACGAATCTAAGTTCATCCCTAATTTACCCCTCCYNNNNNNNNNN?????????????????????????????????????????NNNNCTCCTTTAAAAAAGAATACAATCTCCACTAGAGGGTAATTTACCCCCAACACTATACGTGGGCCCTCAAGCAGCCATCAATAAAGAGTGCGTCAAAGCTCAACCAACCATAAAAATTCAAAAACGCCATGACCCCCTCACCACTAACAGGCTAATCTATGACTATAGAAGAATCAATGCTAAAATGAGTAACTAGAAGACCCTTCTCTTAAGCGCAAGCTTACATTACCTATTATTAACAGAACGACTTATACTACTACCTCAACGAGCACAAATATTAAACCACCCTGTTACCCCAACTCAGGAGCGCTTACTAGAAAGATTAAAATCTGCAAAAGGAACTAGGCAAACTAAAGGCCCGACTGTTTACCAAAAACATAGCCTTCAGCTAACACCAAGTATTGAAGGTGATGCCTGCCCAGTGACTTACGTTTAACGGCCGCGGTATCCTAACCGTGCGAAGGTAGCGCAATCAATTGTCCCATAAATCGAGACTTGTATGAATGGCTAAACGAGGTCTTAACTGTCTCTTGCAGATAATCAGTGAAATTGATCTCCCTGTGCAAAAGCAGGAATATGAACATAAGACGAGAAGACCCTGTGGAACTTCAAAATCAAGGACCAATGTACTTAACCTCCAAACCTACAAGGCTCACTACACCTACAATACAATGGTCCTTATTTTTCGGTTGGGGCGACCTTGGAGAAAAAAAGATCCTCCAAAAATAAGACCATCAATCTTGACTAAGAGCTACTCCTCAAAGTGCTAATAGTAACCAGACCCAATATAATTGACTAGTGAACCAAGCTACCCCAGGGATAACAGCGCAATCTCCTTCAAGAGCCCCTATCGACAAGGAGGTTTACGACCTCGATGTTGGATCAGGACATCCTNNN????????????????????????????????????????????????????????????????????????????????????????????????????????????????ACGAAAGGACCGGAAAAGTAAGGCCAATACCAGAAAGTACGCCTTCTTTCTAATTAGTGAAATCAACTCAACTAACAAGAAAACCCACTCATCCAACCACACCCTAGAAAAGGGCTGCTAGCGTGGCAGAGCTCGGCAAATGCAAAAGGCTTAAGCCCTTTACTCAGAGGTTCAAATCCTCTCTCTAGCTTTATCTCACATGTGGCCTACAACCTTAAATCATCTTATCATATCCTTATCCTATGCTATCCCAATTCTAGTTGCAGTAGCCTNNNNN???????????????????????????????????????????????NYCAAACATCGTAGGCCCTTTTGGACTCTTACAACCCATAGCAGATGGAGTGAAATTATTCATCAAAGAACCCATCCGCCCAACAACATCCTCCCCGCTTCTATTTATCATAACCCCTATTTTAGCCCTACTTCTAGCCATTACCATTTGAATTCCTCTCCYTCNNNNCTTCTCCCTTACAGACCTTAATCTAGGCCTACTATTCCTCCTATCTATATCAAGCTTAGCAGTATACACCATTCTATGATCTGGATGAGCTTCAAACTCAAAATATGCATTAATTGGKRCGCNNNNNNNNNNNNNNNNN????????NTACGAAGTAACATTAGCAATTATYCTCCTATCCGTAATCATACTAAGTGGTAACTACACCCTAAGTACCCTCGCTACTACCCAAGAACCCCTCTACCTAATCTTCTCAACCTGACCATTAGCAATGATATGATACATTTCCACGCTCNNNNNNNNNNNNNNN????????????????????????????????????NNCTCAGGATTTAACGTAGAATATGCTGCAGGCCCCTTTGCCCTATTCTTTTTAGCCGAGTATGCTAACATCATACTAATAAACATGCTAACCACCATTTTATTTCTCAACCCAAGCTCACTTAACCTCCCACCCGAACTTTTCTCCCTAACCTTAGCCACAAAAACTTTACTTCTCTCCTCGGGTTTCCTATGAGTACGAGCCTCNNNNNNNNNATTCCGCTACGATCAGCTAATACATCTCCTCTGAAAAAACTTCCTACCCTTAACGTTAGCACTATGTCTGTGACACGCAAGTATGCCAATCTCCTATGCAGGCCTTCCCCTTTACTTAAGGAAATGTGCCTGAACCAAAGGGTCACTATGATAAAGTGAACATAGAGGTTTACCAACCCTCTCATTTCCTAAGAAAGTTTAGAAAAGTAGGAATCGAACCTACACAAAGGAGATCAAAACTCCTTATACTTCCTCTAT???????????NNNAGGTCAGCTAATTAAGCTATCGGGCCCATACCCCGAAAATGATGGTTTAACCCCTTCCCTCACTAATGAATCCCCATGCCAAGTTAATCACCATTTTTAGCCTCCTCCTAGGCTCAACAATCACTATTTCAAGTAACCACTGGGTAATAGCTTGAACAGGACTAGAAATCAACACTCTTGCAATCATCCCCCTCATCTCCAAATCACATCACCCCCGAGCTGTAGAGGCATCAATCAAATACTTCTTAGTCCAAGCCACTGCATCAGCCCTAGTTCTGTTCTCAAGCATAACCAATGCTTGAACAACCGGCCAATGAGATATTACTCAACTAACTCACCCAGTATCCTGTCTCTTACTGACAACAGCAATCGCTATAAAACTTGGCCTAGCTCCCTTCCATTTCTGATTTCCAGAAGTCCTTCAAGGCACATCCCTAACCACTGCCCTCACACTCTCCACAGTAATAAAATTTCCACCACTAACCATTCTCTTCTTAACATCACCCTCATTAAACCCCACCGTACTCACAATTCTAGGTGTCACCTCAGCCATACTAGGAGGATGAATAGGACTTAATCAAACACAAACCCGCAAAATCTTAGCCTTCTCATCCATTTCTCACCTCGGGTGAATAACTGTAATCATCATCTATAGCCCTAAACTCACCATCCTAACCTTCTGCCTCTATACCCTAATAACAGCAACAGTATTTCTAN??CTAAATACAACTAAAACCCTAAAACTATCTACAATAATAACCTCCTGAACAAAAACCCCTATCCTAAATGCCTCCCTAATACTCACCCTCCTATCCCTAGCCGGCTTACCACCATTAACAGGGTTCATACCTAAATGACTGATTWTTCAAGAACTAACTAAACAAGAAATAACAGCTACAGCCATAATCATCTCCATACTTTCACTATTAGGCCTATTCTTCTACTTACGCCTTGCATATTATGCAACAATCACACTTCCTCCAAACTCCGCAAACCACATAAAACAATGACACACCAATAAACATACAAGCTCTCCTACTGCTGTCCTCACCTCTCTCTCTACTATCCTTCTACCCCTCTCCCCCATNNNNNNN??????NNNNNNNNNNNNNNNNNNNNNNTAGATCAAACCAAAGGCCTTCAAAGCCTTAAATAAGAGTTAAAACCTCTTAGTTTCTGCTAAGACCAACAGGACATTAACCTGTATCTCCTGAATGCAAATCAGACACTTTAATTAAGCTAAGGCCTCCCTAGACAGATGGGCCTCGATCCCATAATAATCTAGTTAACAGCTAAATGCCTCATCCAGCAGGCTTCTGTCTAACAGACCCTGGTACATCTTTAATGTACATCAATGAGCTTGCAACTCAACATGAATTTCACTACAGAGTCGATAAGAAGAGGAATTGAACCTCTGTAAAAAGGACTACAGCCTAACGCTTAATCATTCAGCCATCTTACCTGTGACCTTCATTACTCGATGACTCTTTTCAACAAACCACAAAGATATTGGCACACTATACCTTATCTTTGGTGCATGAGCAGGCATAGTARGTACTGCTCTTAGCCTACTTATCCGTGCTGAACTTGGCCAACCAGGGACCCTGYNN???????????????????????????????????????????????????????????????????????NNNNNNNNNNNNNNNNNNNNNNNNNNNNNNNNNNNNNNNNNNNNNNNNNNNNNNNNN??????????NNACGAATAAACAACATAAGCTTCTGACTCCTGCCACCTTCCTTCCTGCTCCTACTAGMATCTTCCAYTGTCGN??????????????????????????????????????????????????????????????????????????????????????NNNNNNNNNNNNNNNNNNNNRTTTCCYCCATCTTARGAGCAATTAACTTTATCACCACAGCAATTAACATAAAACCCCCAGCCCTCTCACAGTATCAGACTCCTCTATTCGTATGATCCGTACTAATTACCGCCATCCTCCTCCTACTATCCCTTCCAGTACTTGCTGCTGGTATCACTATACTTCTCANNN?????????????????????????????NNNNNNRRAGGGGRAGACCCCGTTCTATACCAACATCTCTTCTGATTCTTTGGACACCCCGAAGTCTANN????NATTCTACCAGGCTTTGGAATAATCTCGCATGTAGTGACCTACTATTCAGATAAAAAN????????????????????????????????????????????????????????????????????????????NNNNNNNNNNNNNNNNNATAGATGTAGACACCCGAGCCTACTTCACATCAGCCACCATGATCATTGCTATTCCAACCGGTATTAAAGTGTTTAGCTGACTAGCCACACTTCATGGAGGAACAATCAAATGAGACCCACCTATTTTATGGGCCTTAGGCTTTATTTTCCTCTTCACTATTGGTGGTTTAACCGGTATCGTACTAGCAAACTCCTCATTAGACATTGCCCTACATGACACATATTATGTAGTARCTCATTTCCACTATGTCCTATCAATAGGAGCCGTTTTCGCTATCCTAGCAGGTTTCACTCACTGATTTCCTCTATTTACTGGATACTCTCTCCATCCAACATGAGCTAAAGCCCACTTTGGAGTTATATTTACAGGAGTTAACCTAACCTTCTTTCCCCAACACTTCTTAGGTCTAGCCGGAATACCACGACGATACTCAGANNNNNNNNNNNNNNACACCYTATGAAATACTATCTCCTCTATTGGCTCCCTAATCTCTATAACTGCCGTAAN????????????NATCATCTGAGAAGCATTCTCATCAAAACGAAAAATAACACAGCCAGAACTAATAACTACCAACATTGAATGAATCCACGGCTGCCCACCTCCTTATCACACCTTTAAAGAACCAGCCTACGTCCAAGTCCAAGAAAGGAAGGAATCGAACCTCCACACACTGGTTTCAAGCCAGCTGCACTAAACCACTTATGCTTCTTTCTCATGAGAAGTTAGTAAATCTATTACATAGCCTTGTCAGGACTAAGTCACAGGTTAAAATCCTGTACATCTCATGTGGCCACTCCCTCTCAATTCGGATTCCAAGACGCATCCTCCCCTATTATAGAAGAATTAGTTGAATTCCACGACCATGCTCTTATAGTCGCACTAGCAATCTGCAGCTTAGTACTCTATCTACTTACCCTGATACTAACAGAAAAACTATCCTCCAGCACAGTAGACGCGCAAGAAGTTGAACTAGTCTAAACAATCCTGCCAGCTATCGTCCTCATCCTACTTGCCCTACCATCCCTACAAATCCTGTACATAATAGACGAAATTGACGAACCTGATCTAACACTAAAAGCCATCGGCCATCAATGATACTGAACCTACGAGTACACAGACTTTAAAGACCTTACATTTGACTCTTATATAATCCCAACATCAGAACTACCTCCAGGCCATTTTCGACTACTAGAAGTTGACAACCGAGTCGTCATCCCAATAGAGTCTCCCATCCGAGTCATTATTACCGCCGGAGATGTCCTCCATTCATGAGCAGTCCCAACCCTAGGAGTAAAGACTGATGCAATCCCAGGACGACTAAACCAAACCTCATTTATTACCACCCGACCAGGAATCTTCTATGGTCAATGCTCCGAAATCTGTGGGGCTAACCATAGCTACATACCCATCGTAGTAGAATCTACCCCACTCTCACACTTCGAGAATTGATCATCTTTACTTTCTACCTCCTCATCATTAAGAAGCTATGAAGCAGCACTAGCCTTTTAAGCTAGAGAAAGAGGAATACCCCTCCTCCTTAATGACATGCCACAACTCAATCCAGGCCCATGACTTCTTATCATGACTATATCATGAATGACCCTCTTACTTATCATACAACCTAAACTCTTACACTTCACCCCTACAAATCCCATATCTSACAAAACTAAAACATCBCTTAACYCAAKACCCTGAACCTGACCATGAACTTAAGCTTCTTTGACCAATTCGCCAGCCCCCAACTATTAGGAATTCCACTAATCATACTCTCCATATTATTTCCTGCCCTACTACTCCCATCCCCCAACAATCGTTGAATTACCAACCGCCTCTCCACCCTTCAATTAT?NNNNNNNNNNNNNNNNNYTAAACAACTTATAATCCCACTAAACAAAGCAGGCCATAAATGAGCTCTCATTCTCTCATCACTAATAGCATTCCTCCTGTTAATCAATCTCCTAGGCCTACTACCATACACATTTACACCTACTACCCAATTATCCATAAACATAGCACTAGCCTTTCCCCTTTGACTAGCAACTCTCCTTACAGGACTACGAAACCAGCCATCTATTTCTCTAGCCCACCTCCTACCAGAAGGAACGCCCACTCCCCTTATCCCTGCCCTCATCCTCATTGAAACAACAAGCCTACTCATCCGACCGTTAGCCCTAGGRGTNNNNNNNNNNNNNNNNNNNNNNNN????????NNNNNNTCCAACTCATCTCAACTGCCACTATAGCTCTANTTCYCATYNNNNNNACTATTTCCATACTAACAGTATCTATCCTACTCCTACTGACAATCTTAGAACTAGCAGTAGCCATAATCCAAGCTTACGTCTTCGTACTCCTGCTCAGCTTATACTTACAAGAGAACATCTAATGGCACACCAAGCACANNNTTACCACATAGTAGACCCCAGCCCCTGACCTATTTTCGGCGCTGCTGCCGCCTTACTAACAACCTCCGGACTAATTATATGATTCCACTACAACTCAACATATCTATTAACTCTAGGCTTACTTTCAATACTCCTAGTTATACTACAATGATGACGTGACATCGTACGAGAAAGCACCTTCCAAGGACACCACACTCCCACAGTCCAAAAAGGTTTGCGATATGGAATAATCTTATTCATCACATCCAAAGCATTCTTCTTCCTAGGATTTTTCTGAGCATTCTTCCACTCAAGTTTAGCCCCCAYNN????????????????NNGACCTCCTACAGGAATTAAACCACTCAACCCCCTAGAAGTCCCCCTACTTAATACAGCCATCCTCTTAGCTTCAGGTGTTACTGTAACATGAGCACATCACAGCATCACAGAAGGCAACCGAAAACAAGCAATCCACGCCTTATCCCTAACAATCCTCCTAGGCTTCTATTTCACTGCCCTACAAGCCATAGAGTACTATGAAGCTCCATTCTCAATTGCTGACGGAGTTTATGGTTCCACCTTCTTCGTAGCCACAGGATTTCACGGACTACATATAATCATCGGGTCATCCTTCCTTACTGTTTGTCTACTGCGCCTAACCAAATACCACTTCACATCAGACCATCACTTCGGATTCGAAGCAGCAGCCTGATACTGGCACTTTGTAGACGTAATCTGATTATTCCTTTACATAACCATCTACTGATGAGGATCATGCTCTTCTARTANN????????????????NNNNNNNNNNNNNNNNNNGTGYGACCCCAGAGAAGANNNNNNNNNNNNNNNNN????????????????????????????????NNNNCCTAGCCGTCTTAAACTTTTGACTAGCCCAAACAAACCCAGATGCAGAAAAACTATCCCCATATGAATGCGGCTTTGATCCTCTAGGATCTGCCCGACTCCCCTTCTCAATTCGATTTTTCCTCAGTAGCCATTCTATTCTTACTCTTCAACCTAGAAATCGCCCTTCTCCTCCCACTCCCCTGAGCAATTCAACTCCCAYAANNNNN????????????NNNNACCTCTACTATCCTCTTTCTCCTCACACTAGGATTAGCCTACGAATGAACTCAAGGGGGCTTAGAATGAGCAGAATAACAGAAAGTTAGTCTAACTAAGACAGCTGATTTCGGCTCAGCAGATTATAGTAAATACTATAACTTTCTTATGTCTTTACTCCACCTAAGCTTCTACTCAGCCTTTACCCTAAGTGGCCTAGGTCTAGCCTTCCATCGAACTCACTTCATCTCGGCCCTACTATGCCTAGAAAGCATAATACTCTCCCTCTACATCGCTCTGTCAATCTGACCTATCCAGACTCAAACTCCATCATTCGCCCTTATTCCAGTACTAATGTTAGCCTTCTCTGCCTGTGAAGNNNNNACAGGATTAGCTATACTAGTAGCATCTACTCGAACACATGGCTCCGACCATCTACACAACCTAAACCTTCTACAATGCTAAAAATTATCATTCCCACAGTCATACTCCTACCTATAGCCCTCCTCTCTCCCAAAAACTTTCTCTGAACAAATACCACCGCTCATAGTCTCCTAATCGCTACTATCAGCCTACAATGACTACACCCAACATACTTTCCACATAAAAACCTCTCTCAATGAACAGGCATTGACCAAATCTCAGCCCCATTACTAGTACTATCATGCTGATTACTCCCTCTCATACTCATAGCAAGCCAGAACCACCTTCAACAAGAACCTCTAGTACGAAAGCGCATTTTTATCACAACCCTTATTACAATCCAACCCTTCATCATCCTAGCCTTCTCAGCTACAGAGTTAATCCTATTTTACATCTCATTCGAAGCAACCCTAATCCCTACACTAATCCTAATCACTCGATGAGGAAACCAACCTGAACGACTTAGTGCTGGTATCTATCTACTATTTTACACACTTATCAGCTCTCTACCACTCTTAATCACCCTCCTCCACCTACACATTCAAACCGGCACATTACATCTACCAACCCTAGAACTGACCCACCCTTCACTTNNNNNNN?????????????????????????????????????NNNNNTTATAGTCAAAGCCCCACTATACRGTCTCCACCTATGATTGCCCAAAGCCCATGTAGAAGCCCCTATTGCAGGCTCTATGCTACTAGCTGCACTGCTANNNNN?????????????????????????????????????????????????????????NNNNNNNNNNNNATTCTTAGCCCTTGCCTTATGAGGAGCACTAATAACCAGCTCAATCTGCTTACGTCAAACTGACCTAAAATCACTAATTGCATACTCATCAGTAAGCCACATGGGTTTAGTCATCAGTGCTAGCATAATCCAAACTGACTGATCATTTTCAGGTGCCATAATCCTTATAATCTCCCACGGCCTAACATCCTCAATACTATTCTGCTTAGCCAACACAAACTATGAACGAACACATAGCCGACTCCTCTTACTAACCCGAGGCCTTCAACCCCTACTACCCCTCATAAGTANNNNNNNNN????NNNTAATATAACAAACATAGCACTTCCACCCACAACCAACTTAATAGCCGAACTTACAATTATAGTCACATTATTCAACTGATCCATATTCACCATCATCTTAACTGGCCTTGCAACACTTTTAACCGCTTCATACACCCTTTTCATACTCCTAACAACACAACGAGGCACATTACCTGCCCACATCACATCAATCCCCAGCTCAAATACACGAGAGCACCTCCTAATAACTCTCCACATTCTGCCCATACTCCTTCTCATACTAAAACCAGAGCTTATCTCAATCCTCTAATGYTAATNN??????????????????????????????????????NNNNNTAAAATCTTCTTATTCGCCAAGGGGTGGTTTAACCAGCAAGAACTGCTAATTCCTGCATCTGAGTCTAAACCCTCAGCCCCCTTGCTTTTAAAGGATAATAGTAATCCGTTGGTCTTAGGAGCCACCCATCTTGGTGCAACTCCAAGTAAAAGCAATGGAGACCACACTACTCCTTAACACCTCCATACTCCTCACACTAACAATCCTCCTCCTACCTATCATTATACCNNNNNNNN???????????????????NNNNACAACCATCACATCAATCGTTAAAACAGCGTTTTTCACAAGTCTCATCCCTTTATTTATCTTCATCTACTCCGGGACAGAAACCATCATCTCCCACTGACACTGAAACTTTACTCCCAACTTCAAAATCCCACTCAGCTTCAAAATGGACCAATACTCCATACTATTTCTCCCTATTGCCTTATTCGTAACCTGATCAATCCTACAATTTGCAATCTGATATATAGCCTCAGAACCCTATATTACCAAATTCTTTACCTACCTACTAACATTCCTAATCGCTATACTAACCCTAACAGTCGCTAATAACATATTCATACTATTCATTGGCTGAGAAGGCGTAGGCATTATATCATTCCTACTTATTGGTTGATGACACGGACGAGCAGAAGCAAACACAGCTGCCTTACAAGCCGTAATCTACAACCGAATTGGAGATGTAGGCCTTATTCTCAGTATAGCCTGATTAGCCTCTACTCTCAACACATGAGAAATCCAACAAGCTTCATACGAAACCCAAATCCCAATATTACCTCTCCTAGGTCTCATCCTAGCTGCCACAGGAAAATCAGCCCAATTTGGCCTACATCCTTGACTCYYAGYNNNNNN?????????????????????????????????????????????????????????????NNNNTACTCATCCGCACTCACCCCTTACTAACTAACAACCAAACAGCTCTAACACTATGCCTCTGCCTAGGCGCATTATCTACCCTATTCGCCGCTACATRTGCCCTCACCCAAAATGNNN?????????????????????????????????????NNNNNNNATAATAGTCACTATCGGACTAAACCTCCCCCAACTAGCCTTCTTACACATCTCAACACATGCATTCTTCAAAGCCATACTATTCCTATGMTYCRGATCAATCATCCATAGCCTAAATGGCGAACAAGATATCCGAAAAATAGGAGGACTACAAAAACTCCTTCCAACAACCACCTCCTGCCTAACCATTGGCAATTTTGCCTTAATAGGAACCCCCTTCCTCGCCGGATTCTACTCAAAAGATCTCATCATTGAAAGCCTTAACAACTCCTACCTAAATGCCTGAGCCCTTCTACTCACCCTACTAGCCACCTCCTTCACCGCCACCTACAGCCTCCGAATGACCATCATAGTCCAAACAGGATTTAACCGAATTCCCCCCATAACACCAATCAACGAAAACTCTCCTACAATCACTAACCCTATCACCCGACTCGCATTAGGCAGCATCATAGCTGGCCTCCTCATCACATCCAACATTTTACCCACAAAAACACCTCCAATAACCATGCCAATAATCACGAAAACAGCTGCCCTCATCGTCACCATTATAGGTNNNNNACTAGCACTAGAACTATCAAACATAACTCACAACCTCACACTCTTCAAACAAAATACTTACTCAAACTTTTCCATTACCCTAGGCTACTTCAACCCCTTACTACACCGACTCAACTCCACAAAACTACTCAACAGTGGACAAAAAATCGCTACTCATCTAATCGATCTCTCCTGGTACAAAAAAATAGGACCAGAAGGATTAGCTGATTTACAACTTTCAGCAGCTAAAACCTCAACCCCATTACATACGGGACTAATCAAAACCTACCTAGGATCATTCGCCCTATCTATCCTCATCCTACTTCTATCCACCCAAAGAACACAAACCAATGGCCCCAAACATCCGAAAGTCACATYCTCTTCTTAANNNNATTAACAACTCCCTAATTGACCTTCCTTCCCCTTCAAACATCTCCGCTTGATGAAACTTTGGATCCTTACTAGGAATCTGTCTAATCACCCAAATTCTAACAGGATTACTACTAGCCATACACTATACAGCTGACACCTCACTAGCCTTCTCATCCGTAGCTCATACCTGCCRGAACGTACAGTATGGATGACTAATTCGCAACCTCCATGCAAATGGAGCATCATTCTTCTTCATCTGTATCTACCTACACATSGACGAGGATTTTACTACGGCTCATACCTCTACAAAGAGACATGAAACACCGGAGTTATCCTCCTACTGACATTAATAGCAACCGCTTTTGTAGGCTATGTCCTACCATGAGGACAAATATCATTCTGAGGAGCCACAGTCATCACAAACCTATTCTCAGCCATTCCCTACATCGGACAAACCCTAATGGAATGAGCTTGAGGGGGTTTCTCAGTAGATAACCCCACACTTACACGATTCTTCGCCCTACACTTCCTCCTCCCATTCCTAATCGCTGGCATTACCATTATCCACCTTACCTTCCTGCATGAATCAGGGTCAAACAACCCTCTAGGAATTATTTCACACTGCGACAAAATCCCCTTTCATCCATACTTCTCTTTAAAAGACATCCTAGGATTTACACTCATGTTCATCCCCTTCTTANNNNNNNNNNN??????????????????NNNNGACCCAGAAAACTTTACYYCAGSCAACCCCCTAGCTACACCTCCACATATCAAACCMGAATRATACTTTCTATTCGCATACGCTATCCTACGCTCTATCCCTAACAAACTAGGAGGAGTACTTGCCCTAGCTGCCTCCGTACTAATTCTATTCCTAATACCACTCCTACACAAATCCAAGCAACGCTCAATAACATTCCGACCCCTCTCACAACTTCTATTCTGACTACTCGTAGCCAATCTATTTATCCTAACATGAATTGGCAGCCAGCCAGTAGAACATCCCTTCATTATCATCGGACAAATAGCCTCCTTCACCTACTTCTTCATCCTCTTAATCCTATTCCCCACTATNNNNNNNNNNNNNNNNNNNN???????????????????????????????NNAAACATTGGTCTTGTAAACCAAAGAGTGAAGACTGCACCCCTTCTTAAAGTNNNNNNNNNNNN???????????????????????????????????????????????????????????????????????????????????????????NNNNNNNNNTTCCTCTACTATCTCAGAAAAAAAGGACTTAAACCTTTACCTTTAGCTCCCAAAGCTAATATTCTCTATTAAACTATCTTCTGACAATTAACACCTCCCCCTACACTGCCCGAATCGTTCCCCGAGACAACCCTCGCACAAGCTCCAATACCACAAATAAAGTTAGCAATAGTCCCCATCCCGCGATCAAAAACATTCCCCCTCCCCAAGAATAAAACATAGCTACACCACTAAAATCTAACCGTACTGATATTGCTCCTCCACAATCCACAGTATCTACTCCTCGCAACCCCCCTACAANNNNNN??????????????NNNNNNNNCACCAAGACAAAACCAACACCATAACCTCAAACACGCCAATCCCCCCAAGTCTCAGGAAAAAGATCTGCAGCCAACGATACAGAATAAACAAAAACCACCAATATACCTCCCAAGTACACTAAAAACAGAACCAGCGAAATAAAAGAGACCCCCAAACTTAACAACCATCCACACCCAATAACAGATCCCACTACCAAACCAAGTACACCATAATAGGGAGAAGGATTAGACGCTACCGCTAACGCTCCCAAAACAAAACAAAACCYCAAAAAAAGAACAAAATAAGTCATAATAGTTCCTACTTGGGTATTATCCAAGGCCTACGGTCTGAAAAACCATCGTTGCTCTCAACTACAGGAAC
