# Supplementary material for: Molecular exploration of fossil eggshell uncovers hidden lineage of giant extinct bird
Source: Nat Commun. 2023 Feb 28;14:914. doi: 10.1038/s41467-023-36405-3 (PMC9974994; doi:10.1038/s41467-023-36405-3)
Supplement: Supplementary file 10 — Supplementary Data 10 [file 41467_2023_36405_MOESM10_ESM.zip › Supplementary Data 10 Genetic_data_minus_filtered_reads/3_Mitochondrial_genomes_[See_Also_GenBank]/AD1663_MB3025_MT_CONSENSUS_6OCT17.fasta]

>AD1663_MB3025_MT_CONSENSUS_6OCT17
TAACAGTACATAATTCCTAAGKTTTTCCCCTCCAATTACACTCTATGTATAATTGTACATTCATTTATTGTCCACATACTACTTTATNNNNNNNNNNNNNNNNNNNNNNNNNNNNNNN???????????????????????????????????????????????????????????????????????????????????????????????????????????????????????????????????????????????????????NNNNNNNNNNNNNNNNNNNNNNNNNNNNNNNNYTTGTTAATTTGAATGTGATCCCTAGTATCAGATGGATTTCTTGATCTAGCACCTCACGAGAAACCAGCAACCCGCCCATCGCATACCCAATATGCGCTAGTTTCACGACCATTCATTCCCCCTGCCCTGGTTCATACCT???????????????????????NNNTCAAGGCCATTCCTAGGTTGATCCATCCACGTTCCCCTTTAAGAAACATCTGGTATTGTGAGTGATCACCATCTCACCCTTAATCGCGGCTACCATATACGTTTTAGTCCATTTGGTTCCCTTTTTTTTTCCTGGAACCTTCAACGTACCCCCATACTATGCGTGTCAGCAGGCCCACACTTTAGGTCTGGACATCAATGGCTCTCGGTCTTCGTCTTTCCCGGCAGGCCGATTAATGAGACGGTTTGCGTATATGTGGAATCATTCGGACTCTGATGCACATTGTCATACATTTGGTTATGGTGTGTCCACTTTCCCCTGTATTGTGCTACTATTTAGTGAATGCTCGTTGGACATAATTCTTCTATTTTACACTTCCTCCTATTTTTCAAGCACNN???????????????????????????????????????????????????????????????????????????????????????????????????????????????????????????????????????????????????????????????????????????????????????????????????????????????????????????????????????????????????????????NNNNNNNNNNNNNNNNNNNNNCCATGGACAAAAGACTTAGTCCTAAYCTTANNNNNNNNNNNNNNNNN????????????????????????????????????????????????????????????????????????????????????????????????????????????????????????????????????????????????????NNNNNNNNNNNNNNNNNNNNNNNNNNNNNNNNNNNNNNNNNN??????????????????????????????????????????????????????????????????????????????NWACATGCTATCCAACCAACTAAGACCAATATACAACTAAGCTGTCATNNNNNNNNNNNNNNNNNNNNNNNNNNNNNNNNNNNNNNNNNNNNNNNNN???????????????????????????????NNNNNNNNNNNNNNNNNNNNACTATGCTTAGCCCTAAATCCCGATACTTCACATACACAAGTATCCGCCCGAGAACTACGAGCACAAACGCTTAAAACTCTAARNNNNNN??????????????????????????????????????????????NNNNNNNNNNNNNNNNNNNNNNNNNNNNNNNNNNNNNNNNNNNNNNNNNNNNNNNNCTCGCCTAAATGATAGAACAATAGCGAGCACAAYAGCTACACYGCTAACAAGACAGGTYAANNN???????????????????????????????????????????????????????????????????????????????????????????????????????????????????????????????????????????????????????????????????????????????????NNNNATAAATAATAACTCTCCTAAGCTAAAGATGAGGTAAGTCGTAAYNNNNNNNNNNNNNNNNNNNNNNNNNNNNNNNNN?????????????????????????????????????NACCTGAAAGATGTCCATAAACCCAAGACCGTCCTGAAACTCTATCTCTAGCTCANNNN?????????????????????????????????????????????NNNNNNNATTCCTAGTATAGGCGATAGAAAAGTTACTTGACGCAATAGAGACACATCGTACCGTAAGGGAAGGATGAAATAACAGTGANNNNNNNNNNNNNNNNNNNNNNNN???????????????????????????????????????NMMCCAAGCAAAACGGACTTAAGCTTGCCATCCCGAAACCCAAGCGAGCTACTTACAAGCAGCTATCATGAGCAAACCCGTCTCTGTGGCAAAAGAGTGGGAWGACTTGTCAGTAGAGGKKAAAAGCCWAYNNNNNNNNNNNNNNNNNNNNNNNNNNNNNNNNNNNN?????????????????NNNNNNNNNNNNNNNNNNNNNNNNNNNNNNNNNNNNNNNNNNNNNNNNNNNNNNNNNNNNNNNNNNNNNNNNNNNNNNNNN????NNNNNNNACTARAGGGTAATTTACCCCYAACACTATACGTGGGCCCTCAAGCAGCCATCAATAAAGAGTGCGTCAAAGCTCAACCAACHATAANNNN??????????????????????NNNNNNNNNNNNNNNNNNNNNNNNTATAGAAGAATCAATGCTAAAATGAGTAACTAGAAGACCCTTCTCTTAAGCGCAAGCTTACATTNNN???????????????????????????????????????????????????????????????????????????????????????????????????????????????????????????????????????NNNAYCAAAAACATAGCCTTCAGCTAACACCAAGTATTGAAGGTGATGCCTGCCCAGTGACTTACGTTTAACGGCCGCGGTATCCTAACCGTGCGAAGGTAGCGCAATCAATTGTCCCATAAATCGAGACTTGTATGAATGGCTAAACGAGGTCTTAACTGTCTCTTGCAGATAANNNNNNNNNTTGATCTCCCTGTGCAAAARCAGGAATATGAAYATAANNNNNNNNNNNNNNNNNNNNNNNNNNNNNNNNNNNNNNNN????????????????????????????????????????????NNAATGGTCCTTATTTTTCGGTTGGGGCGACCTTRRAGAAAAAAAGATCCTCCAAAANNNNGACCATCAATCTTGACTAAGAGCTACTCCTCAAAGTGCTAATAGTAACCAGACCCAATATAATTGACTAGTGAACCAAKCTACCCCAGGGATAACAGCGCAATCTCCTYCAAGAGCCCCTATCGACAAGRARGWTTACGACCTCGATGTTGGATCAGGACATCCTAATGGTGCAGCCGCTATTAAGGGTTCGTTTGTTCAACGATTAANNN????????????????????????????????????????????????????????????????????????????????????????????????????????????????NNNNNNNNNNNNNNNNNNNNNNNNNNNNNNNNNNNNNNNNNNNNNNNNNNNNNNNNNN??????????????????????????????????????????????????????????????????????????????????????????????????NNNNNNNNNACAACCTTAAATCATCTTATCATATCCTTATCCTATGCTATCCCAATTCTAGTTGCAGTAGCCTTCCTTACATTAATTGAACGAAAAGTCCTAAGCTATANNNN??????????NNNCYAAACATCGTAGGCCCTTTTGGACTCTTACAACCCATAGCAGATGGAGTGAAATTATTCATCAAANNNNNNNNNNNNNNNNNNNNN????????????????????????????????????????????????????????????????????????????????????????????????????????????????????????????????????????????????????????????????????????????????????????????????????????????????????????????????????????????????NNAGCAATTATCCTCCTATCCGTAATCATACTAAGTGGTAACTACACCCTAARNACCCTCGCTACTACCCAAGANNNNNNNNNNNNNNNNNNNNNNNNNNNNNNNNNNNNNNNNNNNNNNNNNNNNNNNNNNNNNNNNNNNNNNNNNNNNNNNNNN???????????????????????????????????????????????????????????????????????????????????????????????????????NNNNNNNNNNNNNNNNNNNNNCCATTTTATTTCTCAACCCAAGCTCACTTAAYYTCCCACCCGAAYTTTTCTCCCTAACCTTAGCCACAAAAACTTTACTTCTCTCCTCGGGTTTTCTATGAGTACGANN??????????????????????????????NNNNNNNNNNNNNNNNNNNNNNNNNNNNNNNNNNNN????????TATGTCTGTGACACGCAAGTATGCCAATCTCCTATGCAGGCCTTCCCCCTTACTTAAGGAAATGTGCCTGAANNNNNNNNNNNNNNNNNNN?????????????????????????????????????????????????????????NNNNNNNNNNNNNNNNNNNNNNNNNNNNNNNNNNNNNNNNNNNNNNNNN???????????????????????????NNNNNNNNNNNNNNNNNNNNNNNNNNNNNNNRTTTAACCCCTTCCCTCACTAATGAATCCCCATGCCAAGTTAATCACCATTTTTAGCCTCCTCCTAGGCTCAACAATCACTATTTCAAGTAACCACTGGGTAATANNNNNNNNNNNNNNNNNNNNNNNNNNNNNNNNNNNNNNNNN??????NNNNNNNTYACATCACCCCCGAGCTGTAGAGGCATCAATCAAATACTTCTTAGTCCAAGCCACTGCATCAGCCCTAGTTCTATTCTNNNN??????????????????????????????????????NNNNNNNNNNTCACCCAGTATCCTGTCTCTTACTGACAACAGCAATCGCTATAAAACTTGGCCTAGCTCCNNNYYATTTCTGATTTCCAGAAGTCCTTCAAGGCACATCCCTAACNNNNNNNNNNNNNNNNNNNNNNNN???????????????????????????????????NNTYAYCCTCATTAAACCCYACCGTACTCACAATTCTAGGTGTCACCTCAGCCATACTARGAGGATGAATAGGACTTAATCAAACACAAACCCGCAAAATCTTAGCCTTCTCATCCATTTCTCACCTCGGGTGAATAACTGTAATCATCATCTATAGCCCTAAACTCAYYAWCCTAACCTTCTGCCTCTATN???????????????????????????????????????????????????????NNNNACAATAATAACCTCCTGAACAAAAACCCCTATCCTAAATGCCTCCCTAATACTNNNNNNNNNNNNNNNNNNNNNNNNN??????????????????????????????????????????????????????????????????????????????NNNNNNNNNNNNNNNTCACTATTAGGCCTATTCTTCTACTTACGCCTTGCATATTATGCAACAATCACACTTCCTCCAAACTCCGCAAACCACATAAARCNNNNNNN??????????????????????????????????????????????????????????????????????????????????????????????????????????????????????????????NCTTCAAAGCCTTAAATAAGAGTTAAAACCTCTTAGTTTCTGCTAAGACCAACAGGACATTAACCTGTATCTCCTGAATGCAAATCAGACACTTTAATTAAGCTAAGGCCTTTTTANNNNNNNNNNNNNNNNNNNNNNNATAATCTAGTTAACAGCTAAATGCCTCATCCAGCAGGCTTCTGTCTAACAGACCCTGGTACWWYNNNNNTRTAHATCAATGAGCTTGCAACTCAACATGAATTTCACTACAGAGTCGATAAGAAGAGGAATTGAACCTCTGTAAAAAGGACTACAGCCTAACGCTTAATCATTCAGCCATCTTACCTGTGACCTTCATTACTCGATGACTCTTTTCAACAAACCACAAAGATATTGGCACACTATACCTTATCTTTGGTGCATGAGNNNNNATARTAGGTACTGCTCTTAGYYTACTTATCCGTGCTGAACTTGGCCAACCAGGGACNNNNNN?????????????????????????????????????????????????????????????????????NNNNNNNNNNNNNGGAGGCTTTGGAAATTGACTCGTCCCCCTTATAATTVGCGCCCCGGACATAGCCTTCCCACGAATAAACAANNNNNNNNNNNNNNNNNNNNNNNNNNNNTTBCTGCTCCTAYTAGCATCTTCCACTGTCGAAGCCGGAGCAGGAACAGGGTNNNNNN????????????????????????????????????????????????????????????????????????????????????????????????????????????????????????????????NNNNNNNNNNNNNNNNNNNNNNNNNNNNNNNNNNNNNNNNNNNNNN??????????????????????????????????????????????????????????????????????????????????????????????????????????????????????????????????????????????????????????????????????????????????????????????????????????????????????????????????????????????????????????????????????????????????????????????????????????????????????????????????????????????????????????????????????????NNNNNNNNNATGATCATTGCTATTCCAACCGGTATTAAAGTGTTTAGCTGACTAGCCACACTTCATGGAGGAACAATMAANNNNNNNNNNNNNNNNNNNN????????????????????????????NNNNNRTRGTTTAACCGGTATCGTACTAGCAAACTCCTCATTAGACATTGCCCTACATGACACATATTATGTAGTAGCTCATTTCCACNNN??????????????????????????????NNNNNNNNNNNNNNNNNNNNNNNNNNNNNNNTTACTGGATACTCTCTCCATCCAACATGAGCTAAAGCCCACTTTGGAGTTATATTTACAGGAGTTAACCTAACCTTCTTTYNNNN????????????????????NNNNNNCACRACRATACTCAGACTATYCAGATGCCTACACCCTATGAAATACTATCTCCTCTATTGGCTCCCTAATCTCTATAACTGCCGTAANNNNN?????????????NNNNNNNNNNNNNNNNNNNNNNNNNNNNNNNNNNNNNNNNNNNNNNNNNNNNNN????????????????????????????????????????NNNNNNNNNNNNNNNNNNNNNNNNNNNNNNNNN???????????????????NNNNNNNNNNNNNNNNNNNNNNNNNNNNNNNNNNNNNNNNNNNNNNNNNNNNNNN????????????????????ACATAGCCTTGTCAGRACTAAGTCACAGGTTAAAATCCTGTACATCTCATGTGGCCACTCCCTCTCAATTCGGATTCCAAGACGCATCCTCCCCTATTATAGAAGAATTAGTTGAATTCCACGACCATGCTCTTATAGTCGCACTAGCAATCTGCAGCTTAGTACTCTATCTNNNNNNNNNNNNACTAACAGAAAAACTATCCTCCAGCACAGTAGACGCGCAAGAAGTTGAACTANNNNNNACAATCCTGCCAGCTATCGTCCTCATCCTACTTKCCCTACCATCCCTACAAATCCTGTACATAATAGACGAAATTGACGAACCTGANCTAACACTAAAAGCCATCGGCCAYCAATGATAYTGAAYYTNNNNNNACACAGACTTTAAAGACCTTACATTTGACTCTTNNATAATCCCAACATCAGAACTACCTCCAGGCCATTTTCGACTACTAGAAGTTGASAACCGAGTYGTCATCCCAATAGAGTCTCCCATCCGAGTCATTATTACCGCCGGAGATGTCCTCCATTCATGASCAGTCCCAACCCTAGGAGTAAAGACTGATGCAATCCCAGGACGACTAAACCAAACCTCATTTATTACCNNNYGACCAGGAATCTTCTATGGTCAATGCTCCGAAATCTGTGGGGCTAACCATAGCTACATACCTATCGTAGTAGAATCTACCCCACTCTCACACTTCGAGAATTGATCATCTTTACTTTCTACCTCCTCATCATTAAGAAGCTATGAAGCAGCACTANNNNNNNNNNNNN???????????????????????????????????????????????????????????????????NNNNNNNNNNNNNNNNNNNNNNNNTCTTACTTATCATACAACCTAAACTCTTACACTTCACCCCTACAAATCCCATATCTAACAAAACTAAAACATCCCCNNNNNNNNNNNNNNRAACCTGACMATGAACTTAAGCTTCTTTGACCAATTCGCCAGCCCCCAACTATTAGGAATTCCACTAATCATACTCTCCATACTATTTCCTGCCCTACTACTCCYATYCYCCAACAATCGTTGAATTACCAACCGCCTCTCCAYYCTTNNNNNNN?????????????NNNNNNNNNNNNNNNNNNNNNNNNNNNNNNNNNNNNNNNYCATAAATGARNNNNNNNNNNNNNNNNNNNNNN???????????????????????????????????????????????????????????????????????????????????NNNNNNNNNNNNNNNNNNNNNNNNNTCTCCTTACAGGACTACGAAACCAGCCATCTATTTCTCTAGCCCACCTCCTACCAGAAGGAACGCCCACTCCYCTTATCCCTGCCCTCATCYTN???????????????????????????????????????????????????????????????????????????????????????????????????????????????????NNNNNATCATAYYCAYTATTTCCATACTAACAGTATCTATCCTACTCCTACTGACAATCTTAGAACTAGCAGTAGCCATAATCCAAGCTTACGTCTTCGTACTCCTNNNNNN????????????NNNNNNNNNNNNNNNNNNNNNNNNNNNNNNNNNNNCCACATAGTAGACCCCAGCCCCTGACCTATTTTCGGCGCTGCTGSCGCCTTACTAACAACCTNNNNNNNNNNNNNNNNNNNNNNNNNNNNNNNNNNNN????????????????????????????????????????NNNACAATGATRACRTGACATCGTACGAGAAAGCACCTTCCAAGGACACCACACTCCCACAGTCCAAAAAGGTTTGCGATRTNNNNNNNNNNNNNNNN???????NNNNNNNNNNNNNNNNNNNNNNNNNNNNNNNNNNNNNNNNNNNNNNNNNNN?????????NNNNNNNNNNNNNNNNNNNTGAYTTYYTACAGGAATTAAACCACTCAAYCCCCTAGAAGTCCCCCTACTTAATACAGCCATYCWYTTAGCTTCAGGTGTTACTGTAACATGAGCACATCACAGCATCACAGAAGGCAACCGAAAACAAGCAATCCACGCCTTATCCCTAACAATCCTCCTAGGCTTCTATTTCACTRCCCTACAAGCCATAGAGTACTATGAAGCTCCATTCTCAATTGCTGACGGAGTTTATGGTTCCACCTTCTTCGTNNNNNNNNNNTTTCACGGACTACATGTAATCATCGGGTCATCCTTCCTTACTGTTTGTCTACTGCRCCTANNNNNNNNNNNNNTCACATCAGACCATCACTTCGGATTCGAAGCAGCAGCCTGATACTGGCAYTTTGTAGACRTAATCTGATTATTCCTTTACATAACCATCTACTGATGAGGATCATGYTYTTCTAN???????????????????????????????????????????????????????????????????????????????????????????????NNNNNNNNNNNNNNNNNNNNNNNNNNNNNNNNNNNNNNNNNNNNNNNNNNNNNARATRGAGAAAAACTATCCCCATAWNAATGCGGCTTTGATCCTCTAGGATCTGCCCGACTCCCCTTCTCAATTCGATTTTTCCTCAGTAGCCATTCNNN????????NNNNNNNNNNNNNNNNNNNNNNNNNNNNNNNNNNNNNNNNNNNNNNNNNNNNN????????NNNNNNNNNNNNNNNNNNNNNNNNNNNNNNNNNNNNNNNNNNNNN???????????NNNNAATGAACTCAAGGGGGCTTAGAATGAGCAGAATAACAGAAAGTTAGTCTAACTAAGACAGCNN??????????????????????????????????????????NATGTCTTTACTCCACCTAAGCTTCTACTCAGCCTTTACCCTAARNNNNNNNNN???????????NNNNNNNNNNNNNNNNNNNNNNNNTACTATGCCTAGAAAGCATAATACTCTCCCTCTACATCGCTCTGTCAATCTGACCTATCCAGACTCAAACTCCATCATTCGCCCTTATTCCAGTACTAATGTTAGCCTTCTCTGCCTGTGAAGYAGGGACAGGATTAGCTATACTAGTAGCATCTACTCGAACACATGGCTCCGACCATCTACACAACCTAAACCTTCTACAATKCTAAAAATTATCATTCCCNNNNN?????????????????????????NNNNNNNNNNNNNNNNNNNNNNNNNNNNNNNNNNNNNNNNNNNNNNNNNNNNNNN????????????????????????????????????????????????TTTCTMAATGAACAGRMATTGACCAAATCTCAGCCCCATTACTAGTACTATCATGCTGATTACTCCCTCTCATACTCATAGCAAGCCAGAACCACCTTCAACAAGAACCTCTAGTACGAAAGCGCATTTTTATCACAACCNNN????????????NNNNNNNNNATCCTAGCCTTCTCAGCTACAGAGTTAATCCTATTTTACATCTCATTCGAAGCAACCCTAATCCCTACACTAATCCTAATCACTCGATRARGAAACCAACCTGAACRANNTNGTGCTGGTATCTATCTACTATTTTACACACTTATCAGCTCTCTACCACTCTTAATCACCCTCCTCCACCTACACATTCAAACCGGCACATTACATCTACCAACCCTAGAACTGACCCACCCTTCANNNNNNNNN??????????????????????????????????????????????????????????????NNNNNRTCTCCACCTATGATTGCCCAAAGCCCATGTAGAAGCCCCTATTGCAGGCTCTATGCTACTAGCTGCACTGCTAYTGANNNNNNNNNNNNNNNNNN???????????????????????????????????????????????????????????????????????????????????????????????????????????????????????????????????????????NNNNNTAAGCCACATGGGTTTAGTCATCAGTGCTAGCATAATCCAAACTGACTGATCATTTTCAGGTGCCATAATCCTTATN??????????????????????????????????????????????????????????????NNATAGCCGACTCCTCTTACTAACCCRARGCCTTCAACCCCNNNNNNNNNNNNNNNN?????????????????????????????????????????????????????????????????????????????NNGTCACATTATTCAACTGATCCATATTCACCATCATCTTAACTGGCCTTGCAACACTTTTAACCGCTTCATACACCCTTTTCATACTCCTAACAACACAACGAGGCACATTACCTGCCCACATCACATCAATCCCCAGCTCAAATACACGAGAGCACCTCCTAATAACTCTCCACATTCTGCCTATANTCCTTCTCATACTAAAACCAGAGCTTATCTCAATCCTCTAATGCNNNNNNNNNNNNNNNNNNNN?????????????????????????????????????????????????????????????????????????????????????????????????????????????????????????????????????????????????????????????NNCTTRRTGCAACTCCAAGTAAAAGCAATGGAGACCACACTACTCCTTAACACCTCCATACTCCTCACACTAACAATCCTCCTCCTACTTNNNNNNNNNNNNNNNCTGTCGTCTAANCTCCAGRACAYACCCACAACMATCANNNNNNNNNNNNNNNNNNNNNNNNNNNNNN????????????????????????????????????NNNNNNNNNNNNNNNNNNNNNNNNNNTGAAACTTTACTCCCAACTTCAAAATCCCACTCAGCTTCAAAATGKACCAATACTCCATACTATTTCTCCCTATTGCCTTATTCGTAACCTGATYAATYYTAYAATTTGYNNNNNNNNN??????????????????????????????????????NNCTACTAACATTCCTAATCGCTATACTAACCMTAACAGTNNNNNNNNNNNNNNNNNNNNNNNNNNNNNNNNNNNNNNNNN????????????????????????????NNNNNNACACGGACGAGCAGAAGCAAACACAGCAGCCTTACAAGCCGTAATCTACAACCGAATTGGAGATGTAGGCCTTATTCTCAGTATAGCCTGATTAGCCTCTACTCTCAACACATGAGAAATCCAACAAGCTTCATACGAAACCCAAANNNCAATATTACCTCTCCTAGGTCTCATCCTAGCTGCCACAGGAAAATCAGCCCAATTTGGCCTACATCCTTGACTCCCAGCAGCAATAGAAGGCCCAAYNNNNNN???????????????????????????????????????????????????????????NNNNNNNNNNNNNNNNNNNNAACCAAACAGCTCTAACACTATGCCTCTGCCTAGGCGCATTATCTACCCTATTCGCCGCTACATGTGCCCTCACCCAAAATGATATNNNNNAAATCATTGCCTTCTMCACATCAAGCCAACTAGGATTAATAATAGTCACTATCGGACTAAACCTCCCCCAANNNNNNNNNNN???????????????????????????????????????????????????????????NNNNNNNNNNNNNNNNNNNNNNNNNNNNNNNNNNNNNNGGAGGACTACAAAAACTCCTTCCAACAACCACCTCCTGCCTAANNNNNNNNNNNNTTGCCTTAATAGGAACCCCCTTCCTCGCCGGATTCTACTCAAAAGATCTCATCATTGAAAGCCTTAACAACTCCTACCTAAATGCCTGAGCCCTTCTACTCACCCTACTANNN???????????????????????????????????????????????????????????????????????????????????????????????????????????NNNNNNNNNNNNNNNNNNNNNNTTAGGCAGCATCATAGCTGGCCTCCTCATCACATCCAACATTTTACCCACAAAAACACCTCCAATAACCATGCCAATAATCACGAAAACAGCTGCCCTCATCGTCACCATTATAGGTATTCTACTAGCACTAGAACTATCAAACATAACTCACAACCTYACACTCTTCAAACAAAATACTTACTYNNNNNNNNNNN??????????????????????????????NNNNNNNNNNNNCCACAAAACTACTCAACAGTGGACAAAAAATCGCTACTCANNNNN???????????????????????????NNNNAGAAGGATTAGCTGATTTACAACTTTCAGCAGCTAAAACCTCAACCCCAWTACANACGGGACTAATCAAAACCTACCTAGGATCATTCGCCCTATCTRTNNNNNNNNNNNNN?????????NNNNNNNNNNNNNNNNNNNNNNNNNNNNNTCCGAAAGTNNNNNYCYYTTCTTAAAATCATTAACAACTCCCTAATTGACCTTCCTTCCCCTTCAAACATCTCCGCTTGATGAAANNNNNNNNNN??????????????????????????NNNNNNNNNNNNNNNNNNNNTAGCCATACACTATAYAGCTGACACCTCACTAGCCTTCTCATCCGTAGCTCATACCTGCCGGAACGTACAGTATGGATGACTAATTCGCAAMNNNNNN???????????????????????????????????????????????????????????????????????????????????????????????????????????????NNNNNNNNNNNNNNNNNNNNNNNNNNNNNNNNNNNNNNNNNNNNNNNANNNNNNTCATTCTGAGGAGCCACAGTCATCACAAACCTATTCTCAGCCATTCCCTACATCGGACAAACCCTAGTGGAATGAGCTTGAGGNNGNNNNNNNNNNNNNNNNNNNNNACTTACACGATTCTTCGCCCTACACTTCCTCCTCCCATTCCTAATCGCTGGCATTACCATTATCCACCTTACCTTCCTGCATGAATCAGGGTCAAACAACCCTCTAGGAATTATTTCACACTGCGAYAAAATCCNNNNNNNNCCATACTTCTCTTTAAAAGACATCCTANNNNNNNNNNNNNNNNNNNNNNN????????????????????????????????????????????????????????????????????????????NNNNNNNNNNNNNNNNNNCCAGAATGATACTTTCTATTCGCATACGSYATCCTACRCTCTATNNNNNNNNNNNNNNNNNNNNNNNNNNNNNNNNNNNNNNNNNNN??????????????NNNNNNNNNNNNACACAAATCCAAGCAACGCTCAATAACATTCCGGCCCCTCTCACAACTTCTATTCTGACTACTCGTAGCCAATCTATTTATCCTAACATGAATTGGCAGCCAGNNNNNNNAACATCCCTTCATTATCATMRNNNNNNNNNNNNNNNNNNNNNNNNNNN???????????????????????????????????????????????????????????????????????????????????????????????????????????????????????????????????????????????????????????????????????????????????????????????????????????????????????????????????????????????????NTTTTTTCCTCTACTATCTCAGAAAAAAAGGACTTAAACCTTTACCTTTAGCTCCCAAA???????????????????????????????????????????????????????????????????????????????NNNNNNNNNNTCCAATACCACAAATAAAGTCAGCAATAGTCCCCATCCCGCGATCAAAAACATCCCCCCTCCCCAAGAATAAAACATAGCTANNNNNNNNNNNNNNNNNNNNNNNNN????????????????????????????????????????????????????????????????????????????NNNNNNAAGACAAAACCAACACCATAACCTCAAACACGCCAATCCCCCCAAGTCTCAGGAAAA????????????????????????????????????????????????????NNNNNNNNNNNNNNNNNNNNNNNNNNNNNNNNNNNNNNNNNNNNNNNNNNNNNNNNNNNNNNSCAAWAACAGATCCCACTACCAARCCAAGTACACCATAATAGGGAGAAGGATTAGACGCTACCGCTAACGCTCCCAAAACAAAACAAAACCYYAANNNNNNNACAAAATAAGTCATAATAGTTCCTACTTGGGTATTATCCAAGGCCTACGGTCTGAAAAACCATCGTTGCTCTCAACTACAGGAAC
