# Supplementary material for: Molecular exploration of fossil eggshell uncovers hidden lineage of giant extinct bird
Source: Nat Commun. 2023 Feb 28;14:914. doi: 10.1038/s41467-023-36405-3 (PMC9974994; doi:10.1038/s41467-023-36405-3)
Supplement: Supplementary file 10 — Supplementary Data 10 [file 41467_2023_36405_MOESM10_ESM.zip › Supplementary Data 10 Genetic_data_minus_filtered_reads/4_Alignments/57tax_stems_MAY18_gblocks.phy]

 57 1938
ACACH     GA---ACCCAAGGACAAGACTCTCCAACCTATAGTTAGTTCTGCTAGAATATACATGCGTGGCCCTCCCAGGAGCGGTGGCGCACGTAGCCACCCACCCCGGGGCAGTAATTTAAGCAATAAGTACTTGACTTATCATAGCRRGGGTTTCTTGTGTACAAGAAACCCAATTAACTTTGGCGTGGTAAAATTCAMCTGCGCARATG-ATTTTAGCCACSCCAAGGCACATGGGCCCATGCTTGGCGATCCTTCAAGCATCGCCAGCGCTGGATGGCGGTGCTCTACTAGAAGCCTGTTCTATCGCGATCCCTCCCGCCTATATACCCCGTCGTTCACCTTAAAAGGTGAACTAGTACTAGACAGGGGTATAGCGGGAGGGAGAAATGGGCTTTCTCTAGAGTAAGGGACGCTTCCCCTTTAGAAGCGGATCCCCTTTTAGAGCACGTACAGCCCGTCCCTCCTCAGCTAGCTGATGAGGGTCGTAACTAAGCGTACCGGTGCGCTTACGAGATGCATCTCGAGCTAGCGGCAGATGCAAAGGCCTTTAGAGGCCTCTCCCTAGCAATTTATACCGGAAGCTTTTTAGCCAACAGCTGTTGCCCTCGCCTACTTCAAGCGCTAGCCCCGTTCTAGAGTGGGGCTTGTAGTAGGGTGCCGCGAGGGGCCTGTGAATGTTCCCTACGTACGCTCAAAGGAGCTCCTTTGAAAGGGAGGGCGCCCGGCGCCTCCCTACAGGCCTATATAGGCTAAAACGCGCCAACTGCCGGGCGCGACCCCGTAAAGGAAGGCCCGTGTTTAAACACCTTCAGCGTTGAAGGGCCGCCGTGACGTTACGGCCGCGGTACCGTGAATTGTCCACGGACGGCCGGGTCTTTCTTTACGGGGTCGTTCCTGCAGGACATAGAGACCCTGGGACTTAAAAGCCATGGCTTTTGGTTGCGACCCTGGAGCTCCAGACGATCGTCAATTGAAGTCCCAGGGCGAATCCCCTGATCAGGGGGTTCGTGGATCAGGACCCAGTGGTGCGCTACTGGTCGTTAACGAGTCCTGATCTAGACCGGATCCGGTCTCTCTATGACTTCTACGGAGAAGTGAAGCGCCTCGTATATATACTCCGGAGGAAATGCCTAGGTCACTAGTGAAGAGGCCTCTCATTTCCTTTAGAAAAGTAGGCCTACAAGGGCCCTTATACATATTTTCCTAAGTAAGGAGCTAGCTTCGGGCCCGAGATGGCCTTCCCTCACTAAGAAACTGGATAACCAAGGCGCCTTAAGAGCTCTTAGTTTCTGTAAGACCCGCAGGCCTACTCTAATCAGAACTTAAGCGAGTCTTCTAGGTAGATGGGCCCATTATAGCTAAAGCCTTGGCCTACCTAAGGCCCCAGTGCATGCACATGAGCCCAAATGATCACTGGGGCCCGATAAGAAGAGGCCTCTAAAGGCCTAAGCCAGCTCTTACCCAAGAAAGGAAGGCCCTCGATGGCCAACGCATATGCCTTTCGGAATGTGTAATTACTAACCGGTTAATAGGCCCATACATCCCCGCTAAGGCTAGCCTAGAGCTAGGAGGACCTCCTTAGTGAGCTTTTCGTATTTACATAGATCTTTTCTGGCCAGAGAAAAGCAAGAAAGTGTCTAGACGTTGATTAACAGCAGCTGTGACTTTCTGCAAGTAGTTTAAACTTAGACTGTGATCCTAAAGAAGCTTCTTACCTGCCGAGGAGATACAAGAACTCCTGCTGAGCTCAGTCTCCTCACTTTTAGGATATCCTTGGTGCCACCTTGGCCAAGTAAAAGTAACTCTAAGTTTAAACTTGGTACCAAGAAGCTTCTTAGAGTTTCAGAAAAAAAGGCCTTTCCAACTCCCAAAGCTGGATTCAAACTTTTCTGAGTTCCTACTTGGCCAAGATGGCCTGAAAAGCCATGTTGCAACCAGGAA
AEPHI     NNNNN-NNNNNNNNNNNNNNNNNNNNNNNNNNNNTTAATTTCGCTAAAATATACATGCGTGGCCCTCTTAGGAGCGGTGGCACACGTAGCCGCCCACCCCGGGGCAGTAATTTAAGCAATAAGTACTTGACTTATTATAGCGAGGGTTTCTTGTGCACAAGAGACCCAACTAACAGCGGCGTGGTAAGACCCAACTGCGCAGATGNNNNNNWGCCACGCTAAGGCACATGGGCCCATGCTTAGCGATACTTCAAGTATCGCCAGCGCTGGATGGCGGTGCCCTACTAGAAGCCTGTTCTATCGCGATCCACCTCGCCTACATACCCCGTCGCTCGCCTAAAGAGGCGAGCCAGCGCTAGACAGGGGTATAGCGAGATGGAGAAATGGGCTTTTTCTAGAACAGAGAGCAACCTCTCTTTAGAAATAGATCTATTTTTAGGGCACGTACAGCCCGTCCCTCCTCAGCTAGCNNNNNNNNNNNNNNNNNNNNNNNNNNNNNNNNNNNNNNNNNNNNNNNNNNNGCTAGCGGCAGATGCAAAGGCCTTTAGAGGCCTCTCTCTAGCNNNNNNNNNNNNAAGCTTTTTAGCCAACAACTGTTGCCCCCACCTACTACAAGCGCTAGCCCCGTTCTAGAGTGGGGCTTGTAGTAGGGTGCCGTGGGGGGCCTGTGAATGTTCCCTATNNNNNNNNNNNNNNNNNNNNNNNNNAGGGGGGGCGCCCGGCGCCCCCCTACAGGCCTATNNNNNNNNNNNNNNNNNNNCTGCCGGGCGCGATTCTGCAAAGGAAGGCCCGTGTTTAAACACCTTCAGCGTTGAAGGGCCGCCGTGACGTTACGGCCGCGGTACCGTGAATTGTCCACGGACGGCCGGGTCTTTCTTTGCAGAATCGTCCCTGCAGGACATAGAGACCCTGGGACTTAAAAACCATGGTTTTTGGTTGCGACCTTGGAGCTCCAANNNNNNNNCAATTGAAGTCCCAGGGCGAATCTCCTGATCAGGAGGTTCGTGGATCAGGACCCAATGGTGCGCTATTGGTCGTTAACGAGTCCTGATCTAGACCGGATCCGGTCTCTCTATGACTTCTACGGAGAAGTAAGGCGCCTTTTATATATAACCCGGGGGAAATGCCTAGGTCACTNNNNNNNNNNNNNNNNNNNNNNNNNNNNNNNNNNNNNNNNNNNNNNNNNNNNNNNNNNNNNNNNNNNNNNNNGAGCTAGCTTCGGGCCCGAGATGGCCTTCCCTCACTANNNNNNNNNNNNNNNNNNNNNNNNNNNNNNNNCTTAGTTTNTGTAAGACCAACAGGCCTGTCCTGATCAGAACTTAAGCAGGCCTCCTAGACAGATGGGCCCATTCTAGCTAAAGCCTAGGCCTGTCTAAGACCCTGGTACATGTACATGAGCTCAAATRATCACNNNNNNNNN----NNNNNNNNNNNNNNNNNNNNNNNNNNNNNNNNNNNCAAGAAAGGAAGGCCTCCACTGGCCAGCGCACATGCCTTTCGAGAAGTGTAATTACTAGCCGACTAACAGGCCTGTACATCTCNNNNNNNGCTAGCCTAGAGCTAGGAGGACCTCCTTAATGAGCTCTTCGTATTTANNNNNNNNNNNNNNNNNNNNNNNNNNNNN-NNNNNNNNNNNNNNNNNNNNNNNNNNNNGCTATAACTTTCTNNNNNNNNNNNNNNNNNNNNNNNNNNNNNNNNNNNNNNNNNNNNNNNNNNNNGGGGTTACAAGAATTCCTGCTGAGCTCAGCCCCCTTGCTTTTAGGATATCCTTGGTGCCACCTTGGCCAAGTAAAAGCANNNNNNNNNNNNNNNNNNNNNNNNNNNNNNNNNNNNNNNNNNNNNNNNNNNNNNCCTTTTTAGCTCCCAAAGCTAAGTTCAAACTCTTCTGAGTTCCTACTTGGCCAAGACGGTCTGAAAAACCATGTTGCAACCAGGAA
ALELA     GGTACACCTGGGGACAAGACTTTCCAACCTGCCGTTAGTTTTGCTAGGATATACATGCGTGGCCCTTTAAGGAGCGGTGGCACACGTAGCCACCCACCCCGGGGCAGTAATTTAAGCAATAAGTACTTGACTTACCATAGCAAGGGCCTCTTGTGTACAAGAGGCCCAATTAACTGCGGCGTGGTAAGATCCAACTGCGCAGATGGATCTTAGCCACGCCAGGGCACATGGGCCCATGCCTGGCGATACTTCAAGTATCGCCAGCGCTGGATGGCGGTGCCCCACTAGAAGCCTGTTCTATCGCGATCCACCCCGCCTACATACCCCGTCGCCCACCTCCAGAGGTGAGCCAGTGCTAGACAGGGGTATAGCGGGGTGGAGAAATGGGCTTTTTCTAGAATAAGGGACAAACCCTTTTTAGAGACAGGCCTGCCTTTGGGGCACGTACAGCCCGTCCCTCCTCAGCCAGCTGATGAGGGTCGTAACTAAGTGTACCGGTGCACTTACAAGGCGCGCCTTGAGCTAGCGGCAGATGCAAAGGCCTTTAGAGGCCTCTCCCTAGCAATTTATACCGGAAGCTTTTTAGCCAACAGCTGTTGCCCCCACCTACTACAAGCGCCGGCCCCGTTCTAGAGTGGGGCTTGTAGTAGGGTGCCGTGGGGGGCCTGCGAATGTTCCTTATATAAGTTCAAGGGAGCTCCCCTGAAAGGGAGGGCGCCCGGCGCCTCCCTGCAGGCCTATGTAGGCTAAAACGCACCAGCTGCCGGGTGCGATTCTGCGAAGGAAGGCCCGTGTTTAAACACCTTCAGCGTTGAAGGGCCGCCGTGACGTTACGGCCGCGGTACCGTGAATTGTCCACGGACGGCCGGGTCTTTCTCCGCAGAATCGTCCCTGCAGGGCATAGAGACCCTGGGACTTAAAAGCCATGGCTTTTGGTTGCGACCTTGGAGCTCCAAACGGCCGTCAATTGAAGTCCCAGGGCGAATCCCCTGATCAGGGGGTTCGTGGATCAGGACCCAATGGTGCGCTATTGGTCGTTAACGAGTCCTGATCTAGACCGGATCCGGTCTCTCTATGACTCCTACGGAGGAGTGAGGCGCCTCGTATATATACTCCGGAGGAAATGCCTAGGTCACTAGTGAAGAGGCCTCTCATTTCCTTTAGAAAAGTAGGCCTACAAGAGCTCTCATACATATTTTTCTAAGCAGGGAGCTAGCTTCGGGCCCGAGACGGCCCTCTCCTGCTAAGAAACTGGATAACCAAGGCGCCTTAAGAGCTCTTAGTTTCTGTAAGGCTAACAGGCCTGTTCTGACCAGAGCTTAAGCAAGCCTTCTAGGCAGATGGGCCCATTTTAGCTAAAGCCTTGGCCTGCCTAAAACTCCGGCACATGCGCATGAGCTCAAATGATCACCGGAGTTTGGTAAGAAGAGGCCTCTAAAGGCCTAAGCTAGCTCTTACCCAAGAAAGGAAGGCCCTCGCTGGCCAACGCATATGCCTTTCGAGGCGTGTAATTACTAGCCGGCTAACAGGCCTGTACATCTCCGTTAAGGCTAGCCTAGAGCTAGGAGGGCCTCCTTAATGAGCTCTTCGTATTTACATTGATCTCTTCTGGCCAGAGAAGAGCAAGAAAGTGTCTAGATGTTGGTTAACAGTAGCTATAACTTTCTGCAAGTAGTTTAAACTTAGATTGTGATTCTAAAGAAGCTTCTTACCTGCCAAGGAGGGACAGGGATTCCTGCCGAGCTCGGCCCCCTTACTTTTAGGATATCCCTGGTGCCATCTTGGCCAAGTAAAAGTAACTCTAAGTTTAAACTTGGTACCAAGAAGCTTCTTAGAGTTTCAGAAAAAAAGGCCTTTCCAGCTCCCAAAGCTGGATTTAAACTTTTCTGTATTCCCGCTTGGCCAAGATGGCTTGAAAAACCATGTTGCAACCGGGAA
ANAPL     GGCATGCCTGCGGACAAGACTTTCCAACCTACAGTTGGTTTTGCTAGAATATACATGCGTGGCCCTCCTAGGAGCGGTGGCACACGTAGCCGCCCACCCCGGGGCAGTAGTTTAAGCAATGAGTACTCGACTTATCATAGCAAGGGTCTCTTGTGTACAAGAGACCCAATCAACTGTGGCGTGGTAAGATCCAACTGCGCAGATGGATCTTAGCCACGCCAGGGCCCATGGGCCCATGCCTGGCGATACTTAAAGTATCGCCAGCGCTGGATGGCGGTGCCCTACTAGAAGCCTGTTCTATCGCGATCCGCCCCGCCTACATACCCCGTCGCCCACCTGAAGAGGTGGGCCAGCGCTAGACAGGGGTATAGCGGGACGGAGAAATGGGCTTTCCCTAGGGCAAGAAGTATGCTTCTTTTAGAAGCGGGCTCGCTTTTAGGGCACGTACAGCCCGTCCCTCCTCAGCCAGCCGATGAGGGTCGTAACTAAGTGTACCGGTGTACTTACAAGACGCGTCTTGAGCTAGAGGCAGATGCAAAGGCCTTTAGAGGCCTCTCCCTAGCAATTTATACCGGAAGCTTTTTAGCCAACAGCTGTTGCCCCCACCTACTACGAGCGCTAGCCCCGTTCTAGAGTGGGGCTTGTAGTAGGGTGCCGTGGGGGACCTGTGAATGTTCCTTATATAAGTTTAATGGAGCTCCATTAAAAGGGAGGGCGCCCGGCGCCTCCCTACAGGTCTATATAGGCTAAAACGCGCCAGCTGCCGGGCGCGATTCTGTGAAGGAAGGCCCGTGTTTAAACACCTTCAGCGTTGAAGGGCCGCCGTGACGTTACGGCCGCGGTACCGTGAATTGTCCACGGACGGCCGGGTCTTTCTTCACGGAATCGTCCCCGCGGGGCATAGAGACCCTGGGACTTAAAAGCCATGGCTTTTGGTTGCGACCTTGGAGCTCCAAACGATCGTCAATTGAAGTCCCAGGGCGAATCCCCCGATCGGGGGGTTCGTGGATCAGGACCCAATGGTGCGCTATTGGTCGTTAACGAGTCCTGATCTAGACCGGATCCGGTCTCTCTATGACTTCTACGGAGAAGTAAGGCGCCTTGTATATATATTCCGGAGGAAATGCCTAGGTCACTAGTGAAGAGGCCTCTCATTTCCTTTAGAAAAGTAGGCCTACAAGAGCTCTCATACATATTTTTCTAAGTAGAGAGCTAGCTCCGGGCCCGGGATGGCCCTCCTCTACTAAGAAACTGGATAACCAAGGCGCCTTAAGAGCTCTTAGTTTCTGTAAGACCAACAGGCCTGTCCTGGCCAGAGCTTAAGCAAGCCTTCTAGACAGACGGGCCCGCTTTAGCTAAAGCCCTGGCCTGCCTAAGGCCCCGGTACATGCACATGAGCTCAAATGATCACCAGGGCCCGATAAGAAGAGGCCTCTAAAGGCCTAAGCTAGCTCTTACCCAAGAAAGGAAGGCCTCCACTGGCCAGCGCATATGCCTTTCGAGATGTGTAATTACTAGCCGGCTAACAGGCCTGTACATCTCCATTAAGGCTAGCCTAGAGCTAGGAGGACCTCCTTAATGGGCTCTTCGTATTTACATTGATCTCTTCTGGCCAGAGAAGAGCAAGAAAGTGTCTAGACGCTGGTTAGCAGCAGCTGTAACTTTCTGCAAGCAGTTTAAACTTAGGCTGTGATCCTAAAGAAGCTTCTTGCCTGCCGAGGGGATACAAGAATTCTTGCTGGGCCCAGCCCCCTTACTTTTAGGATATCCCTGGTGCCATCTTGGCCAAGTAAAAGTAACTCTAAGTTTAAACTTGGTACCAAGAAGCTTCTTAGAGTATCAGAAAAAAAGGCCTTTCCAGCTCCCAAAGCTGGATTTAAACTTCTCTGTATTCCTGCTCGGCCGAGACGGCTCGAAAAGCCGTATTGCAACCAAGAA
ANODI     GGTATACCCCAGGAC-AGACTTTCCAACCTACCGTTAGTTTCGCTAAAATATACATGCGTGGCCCTATCAGGAGCGGTGGCACACGTAGCCACCCACCCCGGGGCAGTAATTTAAGCAATAAGTACTTGACTTATTATAGCGAGGGCCTCTTGTGTACAAGAGGCCCAACTAATAGTGGCGTGGTAAGACCCAACTGCGCAGATGGATCTTAGCCACGCTAAGGCACATGGGCCCATGCTTAGCGATACTTAAAGTATCGCCAGCGCTGGATGGCGGTGCCCCACTAGAAGCCTGTTCTATCGCGATCCATCCCGCCTACATACCCCGTCGCCCGCCT-AAAAGGCGAGCCAGCGCTAGACAGGGGTATAGCGAGATGGAGAAATGGGCTTTTTCTAGAACAGAGAAGGCCTCCTCTTTAGAAATAGACCTATTTTTGGGGCACGTACAGCCCGTCCCTCCTCAGCCAGCTGATGAGGGTCGTAACTAAGTGTACCGGTGCACTTACAGAGCGCGCCCTGAGCTAGCGGCAGGTGCAAAGGCCTTTAGAGGCCTCTCACTAGCAATTTATACCGGAAGCTTTTTAGCCAACAGCTGTTGCCCCCACCTACTGCAAGCGCTAGCCCCGTTCTAGAGTGGGGCTTGCAGTAGGGTGCCGTGGGGGGTCTGTGAACGTTCCCTACGTAGGTTTAAAGGAGCTCCTTTAAAAGGGGGGGCGCCCGGCGCCCCCCTACAGACCTATATAGGCTAAAATGCGCCAGCTGCCGGGCGCGATTCTGCAAAGGAGGGCCCGTGTTTAAACACCTTCAGCGTTGAAGGGCCGCCGTGACGTTACGGCCGCGGTACCGTGAATTGTCCACGGACGGCCGGGTCCTTCTTTGCAGAATCATCCCTGCAGGGCATAGAGACCCTGGGACTTAAAAACCATGGTTTTTGGTTGCGACCTTGGAGCTCCAAACGATCGTCAATTGAAGTCCCAGGGCGAATCTCCTGATCAGGAGGTTCGTGGATCAGGACCCAATGGTGCGCTATTGGTCGTTAACGAGTCCTGATCTAGACCGGATCCGGTCTCTCTATGACTTCTACGGAGAAGTGAGGCGCCTCTTATATATAATCCGGAGGAAATGCCTAGGTCACTAGTGAAGAGGCCTCTCATTTCCTTTAGAAAAGTAGGCCTACAAGAGCTCTTATACATATTTTTCTAAGTAAGGAGCTAGCTTCGGGCCCGAGATGGCCTTCCCTTACTAAGAAACTGGATAACCAAGGCGCCTTAAGAGCTCTTAGTTTCTGTAAGACCAACAGGCCTGTCCTGATCAGGACTTAAGCAGGCCTTCTAGACAGATGGGCCCATTCTAGCTAAAGCCTAGGCCTGTCTAAGACCCCGGCACATGTACATGAGCTCAAATGATCACCAGGGTCCGATAAGAAGGGGCCCCTAAAGGCCTAAGCTAGCTCTTACCCAAGAAAGGAAGGCCTCCGCTGGCCAACGCACATGCCTTTCGAGAAGTGTAATTACTAGCCGACTAACAGGCCTGTACATCTCCATTAAGGCTAGCCTAGAGCTAGGAGGCCCTCCTTAATGAGCTCTTCGTATTTACATTGATCTCTTCTGGCCAGAGAAGAGCAAGAAAGTGTCTAGATGCTGATTAGCAGTAGCTATAACTTTCTGCAAATAGTTTAAACTTAGACTGTGATTCTAAAGAAGCTTCTTATCTGCCAAGGGGTTACAAGAATTCTTGCTGAGCTCAGCCCCCTTGCTTTTAGGATATCCCTGGTGCCAGCTTGGCCAAGTAAAAGCAACTCTAAGTTTAAACTTGGTACCAAGAAGCTTCTTAGAGTATCAGAAAAAAAGGCCTTTCCAACTCCCAAAGCTGGATTCAAACTTTTCTGAGTTCCTGCTTGGCCAAGNCGGTCTGAAAAACCACGTTGCAACCAGGAA
ANSSE     GGTATACCTGCGGACAAGACTTTCCAACCTACAGTTAGTTTTGCTAGAATATACATGCGTGGCCCCCCCAGGAGCGGTGGCACACGTAGCCGCCCACCCCGGGGCAGTAATTTAAGCAATAAGTACTTGACTTATCATAGCAAGGGCTCCTTGTGTACAAGAAGCCCAATTAACTGCGGCGTGGTAGGGTCCAGCCGCGCAGATGGATCCTAGCCACGCCAGGGCACATGGGCCCATGCCTGGCGATGCTTAAAGCATCGCCAGCGCTGGATGGCGGTGCCTCACTAGAAGCCTGTTCTATCGCGATCCACCCCGCCTACATACCCCGTCGCTCACCTCCAAAGGTGAGCTAGTACTAGACAGGGGTATAGCGGAGTGGAGAAATGGGCTTTTTCTAGAAAAAGAGGTGCGCCCCCTTTAGAAGCAGGCCCACTTTTGAGGCACGTACAGCCCGTCCCTCCTCAGCCAGCTGATGAGGGTCGTAACTAAGTGTACCGGTGCACTTACAAGGCGCGCCTTGAGCTAGAGGCAGATGCAAAGGCCTTTAGAGGCCTCTCCCTAGCAATTTATACCGGAAGCTTTTTAGCCGGCAGCTGCCGCCCCTACCTACTACAAGCGCTAGCCCCGTTCTAGAGTGGGGCTTGTAGTAGGGTGCCGTAGGGGGCCTGTGAATGTTCTTTACGTAAATTCAAGGGAGCTCCCTTAAAAGGGAGGGCGCCCGGCGCCTCCCTACAGGCCTATATAGGCTAAAACGCGCCAGCTGCCGGGCGCGATTCTGCAGAGGAAGGCCCGTGTTTAAACACCTTCAGCGTTGAAGGGCCGCCGTGACGTTACGGCCGCGGTACCGTGAATTGTCCACGGACGGCCGGGCCTTTCTCTACAGAATCGTCCCCGCGAGGCATAGAGACCCTGGGACTTAAAAGCCATGGCTTTTGGTTGCGACCTTGGAGCTCCAAACGATCGTCAATTGAAGTCCCAGGGCGAATCCCCTGATCAGGGGGTTCGTGGATCAGGACCCAATGGTGCGCTATTGGTCGTTAACGAGTCCTGATCTAGACCGGATCCGGTCTCTCTATGACTTCTACGGAAAAGTGAGGCGCCTCATATATATATTCCGGAGGAAATGCCTAGGTCACTAGTGAAGAGGCCTCTCATTTCCTTTAGAAAAGCAGGCCTACAAGAGCTCTTATACATATTTTTCTAAGTAAGGAGCTAGCTTCGGGCCCGAGATGGCCCTCCCCTACTAAGAAACTGGATAACCAAGGCGCCTTAAGAGCTCTTAGTTTCTGTAAGACTAACAGGCCTGTTCTGACCAGAGCTTAAGCAAGCCTCCTAGGCAGATGGGCCCATTCTAGCTAAAGCCCTGGCCTGCCTA----TCTGGTACACGTACATGAGCTCAAATGATCACCAGAGCCCGATAAGAAGAGGCCTCTAAAGGCCTAAGCTAGCTCTTACCCAAGAAAGGAAGGCCCTCGCTGGCCAACGCATATGCCTTTCGAGATGTGTAATTACTAGCCGACTAACAGGCCTGTACATCTCCATTAAGGCTAGCCTAGAGCTAGGAGGACCTCCTTAATGAGCTCTTCGTATTTATATTGATCTCTTCTGGCCAGAGAAGAGCAAGAAAGTGTCTAGACGCTGGTTAGCAGTAGCTGTAACTTTCTGCAAGTAGTTTAAACTTAGGCTGTGATCCTAAAGAAGCTCCTTACCTGCCAAGGGGATACAAGAACTCTTGCTGAGCTCAGCCCCCTTGCTTTTAGGATATCCTTGGTACCACCTTGGCCAAGTAAAAGTAACTCTAAGTTTAAACTTGGTACCAAGAAGCTTCTTAGAGT-TCAGAAAAAAAGGCCTTTCCAGCTCCCAAAGCTGGATTTAAACTTCTCTGTATTCCCACTTGGCCAAGGCGGCTCGAAAAGCCGCGTTGCAACCAGGAA
APTHA     GGTATACCTGAGGAC-AGACTTTCCAACCTACTGTTAATTTCGCTAAAGTATACATGCGTGGCCCTCTTAGGAGCGGTGGCACACGTAGCCACCCACCCCGGGGCAGTAACTTAAGCAATAAGTACTTGACTTATTATAGCGAGGGTTTCTTGTGCACAAGAAACCCAACTAACAGTGGCGTGGTAAGACCCAACTGCGCAGATGGATCTTAGCCACGCCAAGACACATGGGCCCATGCTTAGCGGTACTTAAAGTACCGCCAGCGCTGGATGGCGGTGCCCTACTAGAAGCCTGTTCTATCGCGATCCATCTCGCCTATATACCCCGTCGCTCGCCTAAAGAGGCGAACCAGCGCTAGACAGGGGTATAGCGAGATGGAGAAATGGGCTTTTTCTAGAATAAAGGGTG-CCCCTTTTTAGAAACAGATCTATTTTTAGGGCACGTACAGCCCGTCCCTCCTCAGCTAGCTGATGAGGGTCGTAACTAAGTGTACCGGTGCACTTACAAGACGCGTCTTGAGCTAGTGGCAGGTGCAAAGGCCTTTAGAGGCCTCTCCCTAGCAATTTATACCGGAAGCTTTTTAGCCAACAATTGTTGCCCCCACCTACTACAAGCGCTAGCCCCGTTCTAGAGTGGGGCTTGTAGTAGGGTGCCGTGGGGGGCTTGTGAATGTTCTCTACGTAGATTTAAAGGAGCTCCTTTAAAAGGGGGGGCGCCCGGCGCCCCCCTACAAGCCTATATAGGCTAGAACGCGCCAGCTGCCGGGCGCGATTCTGTAAAGGAGGGCTCGTGTTTAAACACCTTCAGCGTTGAAGGGCCGCCGTGACGTTACGGCCGCGGTACCGTGAATTGTCCACGGACGGCCGGGTCCTTCTTTACGGAATCGTTCTTGCAAGACATAGAGACCCTGGGACTTAAAAACCATGGTTTTTGGCTGCGGCCTTGGAGCTCCAAACGATCGTCAATTGAAGTCCCAGGGCGAATCTCCTGATCAGGAGGTTCGTGGATCAGGACCCAATGGTGCGCTATTGGTCGTTAACGAGTCCTGATCTAGACCGGATCCGGTCTCTCTATGACTTCTACGGAGAAGTAAGGCGCCTTTTATATATAACCCGGGGGAAATGCCTAGGTCACTAGTGAAGAGGCCTCTCATTTCCTTTAGAAAAGTAGGCCTACAGGAGCCCCTATACATATTTTTCTAAGTAAGGAGCTAGCTTCGGGCCCGAGATGGCCTTCCCTTACTAAGAAACTGGATAACCAAGGCGCCTTAAGAGCTCTTAGTTTCTGTAAGACCAACAGGCCTGTCCTGATCAGAACTTAAGCAGGCCTTCTAGACAGGTGGGCCCACTCTAGCTAAAGCCTAGGCCTGTCTAAAACTCCGGTGCATGCACATGAGCTCAAATGATCACCGGAGTTTGATAAGAAGAGGCCTCTAAAGGCCTAAGCTAGCTCTTACCCAAGAAAGGAAGGCCTCCGCTAGCCAGCGCACATGCCTTTCGAGAAGTGTAATTACTAGCCGACTAACAGGCCTGTACATCTCCATTAAGGCTAGCCTAGAGCTAGGAGGACCTCCTTAATGAGCTCTTCGTATTTACATTGATCTCTTCTGGCCAGAGAAGAGCAAGAAAGTGTCTAGATGCTGATTAGCAGTAGCTATAACTTTCTGCAAATAGTTTAAACTTAGACTGTGATTCTAAAGAAGCTTCTTATTCGCCAAGGGGTTACAAGAACTCCTGCTGAGCTCAGCCCCCTTGCTTTTAGGATATCCTTGGCGCCACCTTGGCCAAGTAAAAGCAACTCTAAGTTTAAACTTGGTACCAAGAAGCTTCTTAGAGTATCAGAAAAAAAGGCCTTTCCAGCTCCCAAAGCTGGATTCAAACTCTTCTGAGTTTCTGCCCAGCCAGGACGGTCTGAAAAACCATGTTGCAACCAGAAA
APTMA     NNNNNNNNNNNNNNNNNNNNNNNNNNNNNNNNNNNNNNNNNNNNNNNNNNNNNNNNNNNNNNNNNNNNNNNNNNNNNNNNNNNNNNNNNNNNNNNNNNNNNNNNNNNNNNNNNNNNNNNNNNNNNNNNNNNNNNNNNNNNNNNNNNNNNNNNNNNNNNNNNNNNNNNNNNNNNNNNNNNNNNNNNNNNNNNNNNNNNNNNNNNNNNNNNNNNNNNNNNNNNNNNNNNNNNNNNNNNNNNNNNNNNNNNNNNNNNNNNNNNNNNNNNNNNNNNNNNNNNNNNNNNNNNNNNNNNNNNNNNNNNNNNNNNNNNNNNNNNNNNNNNNNNNNNNNNNNNNNNNNNNNNNNNNNNNNNNNNNNNNNNNNNNNNNNNNNNNNNNNNNNNNNNNNNNNNNNNNNNNNNNNNNNNNN-NNNNNNNNNNNNNNNNNNNNNNNNNNNNNNNNNNNNNNNNNNNNNNNNNNNNNNNNNNNNNNNNNNNNNNNNNNNNNNNNNNNNNNNNNNNNNNNNNNNNNNNNNNNNNNNGCTAGTGGCAGATGCAAAGGCCTTTGGAGGCCTCTCTCTAGC-------------------------------------------------------------------------------------------------------------------------------------------------------------------------------------------------------------------------------------------------------------------------------------------------------------------------------------------------------------------------------------------------------------------------------------------------------------------------------------------------------ATCTAGACCGGATCCGGTCTCTCTATGACTTCTACGGAGAAGTAAGGCGCCTTTTATATATAACCCGGGGGAAATGCCTAGGTCACTAGTGAAGAGGCCTCTCATTTCCTTTAGAAAAGTAGGCCTACAGGAGCCCCTATACATATTTTTCTAAGTAAGGAGCTAGCTTCGGGCCCGAGATGGCCTTCCCTTACTAAGAAACTGGATAACCAAGGCGCCTTAAGAGCTCTTAGTTTCTGTAAGACCAACAGGCCTGTCCTGATCAGAACTTAAGCAGGCCTTCTAGACAGGTGGGCCCACTCTAGCTAAAGCCTAGGCCTGTCTAAAACTCCGGTGCATGCACATGAGCTCAAATGATCACCGGAGTTTGATAAGAAGAGGCCTCTAAAGGCCTAAGCTAGCTCTTACCCAAGAAAGGAAGGCCTCCGCTAGCCAGCGCACATGCCTTTCGAGAAGTGTAATTACTAGCCGACTAACAGGCCTGTACATCTCCATTAAGGCTAGCCTAGAGCTAGGAGGACCTCCTTAATGAGCTCTTCGTATTTACATTGATCTCTTCTGGCCAGAGAAGAGCAAGAAAGTGTCTAGATGCTGATTAGCAGTAGCTATAACTTTCTGCAAATAGTTTAAACTTAGACTGTGATTCTAAAGAAGCTTCTTATTCGCCAAGGGGTTACAAGAACTCCTGCTGAGCTCAGCCCCCTTGCTTTTAGGATATCCTTGGTACCACCTTGGCCAAGTAAAAGCAACTCTAAGTTTAAANNNNNNNNNNNNNNNNNNNNNNNNNNNNNNNNNNNNNNNNNNNNNNNNNNNNNNNNNNNNNNNNNNNNNNNNNNNNNNNNNNNNNNNNNNNNNNNNNNNNNNNNNNNNNNNNNNNNNNNNNNNNNN
APTMA2    GGTATACCTGAGGAC-AGACTTTCCAACCTACTGTTAACTTCGCTAAAATATACATGCGTGGCCCTCTTAGGAGCGGTGGCACACGTAGCCACCCACCCCGGGGCAGTAATTTAAGCAATAAGTACTTGACTTATTATAGCGGGGGTTTCTTGTGCACAAGAAACCCAGCTAACAGTGGCGTGGTAAGACCCAACTGCGCAGATGGATCTTAGCCACGCTAAGACACATGGGCCCATGCTTAGCGGTGCTTGAAGTACCGCCAGCGCTGGATGGCGGTGCCCTACTAGAAGCCTGTTCTATCGCGATCCATCTCGCCTACATACCCCGTCGCCCGCCTAAAAAGGCGAGCCAGCGCTAGACAGGGGTATAGCGAGATGGAGAAATGGGCTTTTTCTAGAATAAAGGGTACCCCCTTTTTAGAAACAGATCTATTTTTAGGGCACGTACAGCCCGTCCCTCCTCAGCTAGCTGATGAGGGTCGTAACTAAGTGTACCGGTGCACTTACAAGACGCGTCTTGAGCTAGTGGCAGATGCAAAGGCCTTTGGAGGCCTCTCTCTAGCAATTTATACCGGAAGCTTTTTAGCCAACAATTGTTGCCCCCACCTACTACAAGCGCTAGCCCCGTTCTAGAGTGGGGCTTGTAGTAGGGTGCCGTGGGGGGCTTGTGAATGTTCTCTACGTAGATTTAAAGGAGCCCCTTTAAAAGGGGGGGCGCCCGGCGCCCCCCTACAAGCCTATATAGGCTAAAACGCGCCAGCTGCCGGGCGCGATTCTGTAAAGGAGGGCTCGTGTTTAAACACCTTCAGCGTTGAAGGGCCGCCGTGACGTTACGGCCGCGGTACCGTGAATTGTCCACGGACGGCCGGGTCCTTCTTTACAGAATCGTTCTTGCAAGACATAGAGACCCTGGGACTTAAAAGCCATGGTTTTTGGTTGCGACCTTGGAGCTCCAAACGATCGTCAATTGAAGTCCCAGGGCGAATCTCCTGATCAGGAGGTTCGTGGATCAGGACCCAATGGTGCGCTATTGGTCGTTAACGAGTCCTGATCTAGACCGGATCCGGTCTCTCTATGACTTCTACGGAGAAGTAAGGCGCCTTTTATATATAACCCGGGGGAAATGCCTAGGTCACTAGTGAAGAGGCCTCTCATTTCCTTTAGAAAAGTAGGCCTACAGGAGCCCCTATACATATTTTTCTAAGTAAGGAGCTAGCTTCGGGCCCGAGATGGCCTTCCCTTACTAAGAAACTGGATAACCAAGGCGCCTTAAGAGCTCTTAGTTTCTGTAAGACCAACAGGCCTGTCCTGATCAGAACTTAAGCAGGCCTTCTAGACAGGTGGGCCCACTCTAGCTAAAGCCTAGGCCTGTCTAAAACTCCGGTGCATGCACATGAGCTCAAATGATCACCGGAGTTTGATAAGAAGAGGCCTCTAAAGGCCTAAGCTAGCTCTTACCCAAGAAAGGAAGGCCTCCGCTAGCCAGCGCACATGCCTTTCGAGAAGTGTAATTACTAGCCGACTAACAGGCCTGTACATCTCCATTAAGGCTAGCCTAGAGCTAGGAGGACCTCCTTAATGAGCTCTTCGTATTTACATTGATCTCTTCTGGCCAGAGAAGAGCAAGAAAGTGTCTAGATGCTGATTAGCAGTAGCTATAACTTTCTGCAAATAGTTTAAACTTAGACTGTGATTCTAAAGAAGCTTCTTATTCGCCAAGGGGTTACAAGAACTCCTGCTGAGCTCAGCCCCCTTGCTTTTAGGATATCCTTGGTACCACCTTGGCCAAGTAAAAGCAACTCTAAGTTTAAACTTGGTACCAAGAAGCTTCTTAGAGTATCAGAAAAAAAGGCCTTTCCAGCCCCCAAAGCTGGATTCAAACTCTTCTGAGTTTCTGCTTGGCCAAGACGGTCTGAAAAACCATGTTGCAACCAGAAA
APTOW     GGTATACCTGAGGAC-AGACTTTCCAACCTACTGTTAATTTCGCTAAAGTATACATGCGTGGCCCTCTTAGGAGCGGTGGCACACGTAGCCACCCACCCCGGGGCAGTAACTTAAGCAATAAGTACTTGACTTATTATAGCGAGGGTTTCTTGTGCACAAGAAACCCAACTAACAGTGGCGTGGTAAGACCCAACTGCGCAGATGGATCTTAGCCACGCTAAGACACATGGGCCCATGCTTAGCGGTGCTTAAAGTACCGCCAGCGCTGGATGGCGGTGCCCTACTAGAAGCCTGTTCTATCGCGATCCATCTCGCCTATATACCCCGTCGCTCGCCTAAAGAGGCGAACCAGCGCTAGACAGGGGTATAGCGAGATGGAGAAATGGGCTTTTTCTAGAATAAAGGGTGCCCCCTTTTTAGAAACAGATCTATTTTTAGGGCACGTACAGCCCGTCCCTCCTCAGCTAGCTGATGAGGGTCGTAACTAAGTGTACCGGTGCACTTACAAGACGCGTCTTGAGCTAGTGGCAGGTGCAAAGGCCTTTAGAGGCCTCTCCCTAGCAATTTATACCGGAAGCTTTTTAGCCAACAATTGTTGCCCCCACCTACTACAAGCGCTAGCCCCGTTCTAGAGTGGGGCTTGTAGTAGGGTGCCGTGGGGGGCTTGTGAATGTTCTCTACGTAGATTTAAAGGAGCTCCTTTAAAAGGGGGGGCGCCCGGCGCCCCCCTACAAGCCTATATAGGCTAGAACGCGCCAGCTGCCGGGCGCGATTCTGTAAAGGAGGGCTCGTGTTTAAACACCTTCAGCGTTGAAGGGCCGCCGTGACGTTACGGCCGCGGTACCGTGAATTGTCCACGGACGGCCGGGTCCTTCTTTACGGAATCGTTCTTGCAAGACATAGAGACCCTGGGACTTAAAAACCATGGTTTTTGGCTGCGGCCTTGGAGCTCCAAACGATCGTCAATTGAAGTCCCAGGGCGAATCTCCTGATCAGGAGGTTCGTGGATCAGGACCCAATGGTGCGCTATTGGTCGTTAACGAGTCCTGATCTAGACCGGATCCGGTCTCTCTATGACTTCTACGGAGAAGTAAGGCGCCTTTTATATATAACCCGGGGGAAATGCCTAGGTCACTAGTGAAGAGGCCTCTCATTTCCTTTAGAAAAGTAGGCCTACAGGAGCCCCTATACATATTTTTCTAAGTAAGGAGCTAGCTTCGGGCCCGAGATGGCCTTCCCTTACTAAGAAACTGGATAACCAAGGCGCCTTAAGAGCTCTTAGTTTCTGTAAGACCAACAGGCCTGTCCTGATCAGAACTTAAGCAGGCCTTCTAGACAGGTGGGCCCACTCTAGCTAAAGCCTAGGCCTGTCTAAAACTCCGGTGCATACACATGAGCTCAAATGATCACCGGAGTTTGATAAGAAGAGGCCTCTAAAGGCCTAAGCTAGCTCTTACCCAAGAAAGGAAGGCCTCCGCTAGCCAGCGCACATGCCTTTCGAGAAGTGTAATTACTAGCCGACTAACAGGCCTGTACATCTCCATTAAGGCTAGCCTAGAGCTAGGAGGACCTCCTTAATGAGCTCTTCGTATTTACATTGATCTCTTCTGGCCAGAGAAGAGCAAGAAAGTGTCTAGACGCTGATTAGCAGTAGCTATAACTTTCTGCAAATAGTTTAAACTTAGACTGTGATTCTAAAGAAGCTTCTTATTCGCCAAGGGGTTACAAGAACTCCTGCTGAGCTCAGCCCCCTTGCTTTTAGGATATCCCTGGCGCCACCTTGGCCAAGTGAAAGCAACTCTAAGTTTAAACTTGGTACCAAGAAGCTTCTTAGAGTATCAGAAAAAAAGGCCTTTCCAGCTCCCAAAGCTGGATTCAAACTCTTCTGAGTTTCTGCCTAGCCAGGACGGTCTGAAAAACCATGTTGCAACCAGAAA
CASBE     NNNNNNNNNNNNNNNNNNNNNNNNNNNNNNNNNNNNNNNNNNNNNNNNNNNNNNNNNNNNNNNNNNNNNNNNNNNNNNNNNNNNNNNNNNNNNNNNNNNNNNNNNNNNNNNNNNNNNNNNNNNNNNNNNNNNNNNNNNNNNNNNNNNNNNNNNNNNNNNNNNNNNNNNNNNNNNNNNNNNNNNNNNNNNNNNNNNNNNNNNNNNNNNNNNNNNNNNNNNNNNNNNNNNNNNNNNNNNNNNNNNNNNNNNNNNNNNNNNNNNNNNNNNNNNNNNNNNNNNNNNNNNNNNNNNNNNNNNNNNNNNNNNNNNNNNNNNNNNNNNNNNNNNNNNNNNNNNNNNNNNNNNNNNNNNNNNNNNNNNNNNNNNNNNNNNNNNNNNNNNNNNNNNNNNNNNNNNNNNNNNNNNNNNNNNNNNNNNNNNNNNNNNNNNNNNNNNNNNNNNNNNNNNNNNNNNNNNNNNNNNNNNNNNNNNNNNNNNNNNNNNNNNNNNNNNNNNNNNNNNNNNNNNNNNNNNNNNNNNNNGCTAGCGGCAGATGCAAAGGCCTTTAGAGGCCTCTCCCTAGC--------------------------------------------------------------------------------------------------------------------------------------------------------------------------------------------------------------------------------------------------------------------------------------------------------------------------------------------------------------------------------------------------------------------------------------------------------------------------------------------------------TCTAGACCGGATCCGGTCTCTCTATGACTTCTACGGAGAAGTAAGGCGCCTTTTATATATGACCCGGGGGAAATGCCTAGGTCACTAGTGAAGAGGCCTCTCATTTCCTTTAGAAAAGTAGGCCTACAGGAGCTCCCATACATATTTTTCTAAGTAAGGAGCTAGCTTTGGGCCCGAGATGGCCTTCCCTTACTAAGAAACTGGATAACCAAGGCGCCTTAAGAGCTCTTAGTTTCTGTAAGACCGACAGGCCTGTCCTGATCAGGACTTAAGCAGGCCTCCTAGACAGATGGGCCCATTCTAGCTAAAGCCCAGGCCTGTCTAAGATCCTGGCACATGTGCATGAGCTCACATGATCACCAGGACCCGATAAGAAGAGGCCTCTAAAGGCCTAAGCTAGCTCTTACCCAAGAAAGGAAGGCCTCCGATGGCCAACGCACATGCCTTTCGAGAAGTGTAATTACTAGCCGACTAACAGGCCTGTACATCTCCATTAAGGCTAGCCTAGAGCTAGGAGGACCTCCTTAATGAGCTCTTCGTATTTACATTGATCTCTTCTGGCCAGAGAAGAGCAAGAAAGTGTCTAGACGCTGATTAGCAGTAGCTATAACTTTCTGCAAATAGTTTAAACTTAGATTGTGATTCTAAAGAAGCTTCTTATTTGCCGAGGGGTTACAAGAACTCCTGCTGAGCTCAGCCCCCTTGCTTTTAGGATATCCTTGGTGCCACCTTGGCCAAGTAAAAGCAACTCTAAGTTTAAACTTGGTACCAAGAAGCTTCTTAGAGTANNNNNNNNNNNNNNNNNNNNNNNNNNNNNNNNNNNNNNNNNNNNNNNNNNNNNNNNNNNNNNNNNNNNNNNNNNNNNNNNNNNNNNNNNNNNNNNNNNN
CASCA     GGTATACCTAAGGAC-AGACTTTCCAACCTACTGTTAATTTTGCTAGAATATACATGCGTGGCCCTCTAAGGAGCGGTGGCACACGTAGCCACCCACCCCGGGGCAGTAATTTAAGCAATAAGTACTTGACTTATCATAGCACGGGTTTCTTGTGCACAAGAGACCCAACTAACAGTGGCGTGGTAAGATCCAACTGCGCAGATGGATCTTAGCCACGCTAAGGCACATGGGCCCATGCTTAGCGATACTCGGAGTATCGCCAGCGCTGGATGGCGGTGCCCTACTAGAAGCCTGTTCTATCGCGATCCATCCCGCCTACATACCCCGTCGCCCGCCT-AAGAGGCGAGCCAGCGCTAGACAGGGGTATAGCGGGATGGAGAAATGGGCTTTTTCTAGAATAAAGGGTGCATCCTTTTTAGAAACAGATCTATTTTTAGGGCACGTACAGCCCGTCCCTCCTCAGCCAGCTGATGAGGGTCGTAACTAAGTGTACCGGTGCACTTACAAGGCGCGCCTTGAGCTAGCGGCAGATGCAAAGGCCTTTAGAGGCCTCTCCCTAGCAATTTGTACCGGAAGCTTTTTAGCCAACAGCTGTTGCCCCCACCTACTACAAGCGCTAGCCCCGTTCTAGAGTGGGGCTTGTAGTAGGGTGCCGTGGGGGGCCTGTGAATGTTCCCTATACAGGTTTAAAGGAGCTCCTTTAAAAGGGGGGGCGCCCGGCGCCCCCCTACAGGCCTATATAGGCTAAAATGCGCCAGCTGCCGGGCGCGATTCTGCAAAGGAAGGCCCGTGTTTAAACACCTTCAGCGTTGAAGGGCCGCCGTGACGTTACGGCCGCGGTACCGTGAATTGTCCACGGACGGCCGGGTCTTTCTTTGCAGAATCGTTCCTGCAGGACATAGAGACCCTGGGACTTAAAAACCATGGTTTTTGGTTGCGACCTTGGAGCTCCAAACGATCGTCAATTGAAGTCCCAGGGCGAATCTCCTGATCAGGAGGTTCGTGGATCAGGACCCAATGGTGCGCTATTGGTCGTTAACGAGTCCTGATCTAGACCGGATCCGGTCTCTCTATGACTTCTACGGAGAAGTAAGGCGCCTTTTATATATAACCCGGGGGAAATGCCTAGGTCACTAGTGAAGAGGCCTCTCATTTCCTTTAGAAAAGTAGGCCTACAGGAGCTCCCATACATATTTTTCTAAGTAAGGAGCTAGCTTTGGGCCCGAGATGGCCTTCCCTTACTAAGAAACTGGATAACCAAGGCGCCTTAAGAGCTCTTAGTTTCTGTAAGACCAACAGGCCTGTCCTGATCAGGACTTAAGCAGGCCTCCTAGACAGATGGGCCCATTATAGCTAAAGCCCAGGCCTGTCTAAGATCCTGGCACATGTGCATGAGCTCACATGATCACCAGGACCCGATAAGAAGAGGCCTCTAAAGGCCTAAGCTAGCTCTTACCCAAGAAAGGAAGGCCTCCGATGGCCAACGCACATGCCTTTCGAGAAGTGTAATTACTAGCCGACTAACAGGCCTGTACATCTCCATTAAGGCTAGCCTAGAGCTAGGAGGTCCTCCTTAATGAGCTCTTCGTATTTACATTGATCTCTTCTGGCCAGAGAAGAGCAAGAAAGTGTCTAGACGCTGATTAGCAGTAGCTATAACTTTCTGCAAATAGTTTAAACTTAGATTGTGATTCTAAAGAAGCTTCTTATTTGCCGAGGGGTTACAAGAACTCCTGCTGAGCTCAGCCCCCTTGCTTTTAGGATATCCTTGGTGCCACCTTGGCCAAGTAAAAGCAACTCTAAGTTTAAACTTGGTACCAAGAAGCTTCTTAGAGTATCAGGAAAAAAGGCCTTTTCAGCTCCCAAAGCTGAATTCAAACCCTCCTGAATTTCTGCTTGGCCAAGACGGTCTGAAAAACCGTGTTGCAACCAGAAA
CRYTA     NNNNNNNNNNNNNNNNNNNNNNNNNNNNNNNNNNNNNNNNNNNNNNNNNNNNNNNNNNNNNNNNNNNNNNNNNNNNNNNNNNNNNNNNNNNNNNNNNNNNNNNNNNNNNNNNNNNNNNNNNNNNNNNNNNNNNNNNNNNNNNNNNNNNNNNNNNNNNNNNNNNNNNNNNNNNNNNNNNNNNNNNNNNNNNNNNNNNNNNNNNNNNNNNNNNNNNNNNNNNNNNNNNNNNNNNNNNNNNNNNNNNNNNNNNNNNNNNNNNNNNNNNNNNNNNNNNNNNNNNNNNNNNNNNNNNNNNNNNNNNNNNNNNNNNNNNNNNNNNNNNNNNNNNNNNNNNNNNN-NNNNNNNNNNNNNNNNNNNNNNNNNNNNNNNNNNNNNNNNNNNNNNNNNNNNNNNNNNNNNNNNNNNNNNNNNNNNNNNNNNNNNNNNNNNNNNNNNNNNNNNNNNNNNNNNNNNNNNNNNNNNNNNNNNNNNNNNNNNNNNNNNNNNNNNNNNNNNNNNNNNNNNNNNNNNNNNNNNNNNNGCTAGCGGCAGATGCAAAGGCCTTTAGAGGCCTCTCCCTAGC----------------------------------------------------------------------------------------------------------------------------------------------------------------------------------------------------------------------------------------------------------------------------------------------------------------------------------------------------------------------------------------------------------------------------------------------------------------------------------------------------------------------------------ACTCCTACGGAGGAGTGGGGCGCCTCTTATATATAATCC-GGGGAAATGCCTAGGTCACTAGTGAAGAGGCCTCTCATTTCCTTTAGAAAAGTAGGCCTACAGGAGCCCCTATACATATTTTCCTAAGTAAGGAGCTAGCTTCGGGCCCGAGACGGCCCTCTCTTACTAAGAAACTGGATAACCAAGGCGCCTTAAGAGCTCTTAGTTTCTGTAAGGCCAACAGGCCTGTTCCAATCGGAACTTAAGCAAGCCTCCTAGACAGATGGGCCCATCTTAGCTAAGGCCCGGGCCTGCCTAAGACTCTGGTGTATACACTTGAGCTCAAATGATCACCAGAGTCCGATAAGAAGAGGCCTCTAAGGGCCCAAGGCAGCTTTTACCCAAGAAAGGAAGGCCTCCGCTGGCCAACGCACATGCCTTTCGAGAAGTGTAATTACTAACCGGTTAACAGACCTGTACATCTCCATTAAGGCTAGCCTAGAGCTAGGAGGTCCTCCTTAATGAGCTCTTCGTATTTACATTGATCTCTTCTGGCCAGAGAAGAGCAAGAAAGTGTCTAGACGTCGACTGACAATAGCTATAACTTTCTGCAAATAGTTTAAACTTAGATTGTGATTCTAAAGAAGCTTCTTGTTCGCCAAGGGGCTACAAGAATTCCTGCTGAGCTCAGCCCCCTTGCTTTTAGGATATCCCTGGCGCCATCTTGGCCAAGTAAAAGCTNNNNNNNNNNNNNNNNNNNNNNNNNNNNNNNNNNNNNNNNNNNNNNNNNNNNNNNNNNNNNNNNNNNNNNNNNNNNNNNNNNNNNNNNNNNNNNNNNNNNNNNNNNNNNNNNNNNNNNNNNNNNNNNNNNNNNNNNNNNN
DINGI     GGTATACCCAAGGACAAGACTTTCCAACCTACCGTTAGTTTCGCTAAAATATACATGCGTGGCCCTATCAGGAGCGGTGGCGCACGTAGCCACCCACCCCGGGGCAGTAATTTAAGCAATAAGTACTTGACTTATTATAGCGAGGGCCTCTTGTGTACAAGAGGCCCAACTAACAGTGGCGTGGTAAGACCCAACTGCGCAGATGGATCTTAGCCACGCTAAGGCACATGGGCCCATGCTTGGCGATACTTAAAGTATCGCCAGCGCTGGATGGCGGTGCCCCACTAGAAGCCTGTTCTATCGCGATCCATCTCGCCTACATACCCCGTCGCCCGCCT-AAAAGGCGAGCCAGCGCTAGACAGGGGTATAGCGAGATGGAGAAATGGGCTTTTTCTAGAACAGAGAAGGCCTCCTCTTTAGAAATAGGCCTACTTTTGGGGCACGTACAGCCCGTCCCTCCTCAGCCAGCTGATGAGGGTCGTAACTAAGTGTACCGGTGTACTTACAGGGCGCGCCCTGAGCTAGCGGCAGATGCAAAGGCCTTTAGAGGCCTCTCACTAGCAATTTATACCGGAAGCTTTTTAGCCAACAGCTGTTGCCCCCACCTACTGCAAGCGCTAGCCCCGTTCTAGAGTGGGGCTTGCAGTAGGGTGCCGTGGGGGGTCTGTGAACGTTCCCTACGTAGGTTTAAAGGAGCTCCTTTAAAAGGGGGGGCGCCCGGCGCCCCCCTACAGACCTATATAGGCTAAAATGCGCCAGCTGCCGGGCGCGATTCTGCAAAGGAGGGCCCGTGTTTAAACACCTTCAGCGTTGAAGGGCCGCCGTGACGTTACGGCCGCGGTACCGTGAATTGTCCACGGACGGCCGGGTCCTTCTTTGCAGAATCATCCCTGCAGGGCATAGAGACCCTGGGACTTAAAAACCATGGTTTTTGGTTGCGACCTTGGAGCTCCAAACGATCGTCAATTGAAGTCCCAGGGCGAATCTCCTGATCAGGAGGTTCGTGGATCAGGACCCAATGGTGCGCTATTGGTCGTTAACGAGTCCTGATCTAGACCGGATCCGGTCTCTCTATGACTTCTACGGAGAAGTGAGGCGCCTCTTATATATAATCCGGAGGAAATGCCTAGGTCACTAGTGAAGAGGCCTCTCATTTCCTTTAGAAAAGTAGGCCTACAAGAGCCCTTATACATATTTTTCTAAGTAAGGAGCTAGCTTCGGGCCCGAGATGGCCTTCCCTTACTAAGAAACTGGATAACCAAGGCGCCTTAAGAGCTCTTAGTTTCTGTAAGACCAACAGGCCTGTCCTGATCAGGACTTAAGCAGGCCTTCTAGACAGATGGGCCCATTCTAGCTAAAGCCTAGGCCTGTCTAAGACCCCGGCACATGTACATGAGCTCAAATGATCACCAGGGTCCGATAAGAAGGGGCCCCTAAAGGCCTAAGCTAGCTCTTACCCAAGAAAGGAAGGCCTCCGCTGGCCAACGCACATGCCTTTCGAGAAGTGTAATTACTAGCCGACTAACAGGCCTGTACATCTCCATTAAGGCTAGCCTAGAGCTAGGAGGCCCTCCTTAATGAGCTCTTCGTATTTACATTGATCTCTTCTGGCCAGAGAAGAGCAAGAAAGTGTCTAGATGCTGATTAGCAGTAGCTATAACTTTCTGCAAATAGTTTAAACTTAGACTGTGATTCTAAAGAAGCTTCTTATCTGCCAAGGGGTTACAAGAATTCTTGCTGAGCTCAGCCCCCTTGCTTTTAGGATATCCCTGGTACCAGCTTGGCCAAGTAAAAGCAACTCTAAGTTTAAACTTGGTACCAAGAAGCTTCTTAGAGTATCAGAAAAAAAGGCCTTTCCAACTCCCAAAGCTGGATTCAAACTTTTCTGAGTTCCCACTTGGCCAAGGCGGTCTGAAAAACCACGTTGCAACTGGGAA
DRONO     NNNNNNNNNNNNNNNNNNNNNNNNNNNNNNNNNNNNNNNNNNNNNNNNNNNNNNNNNNNNNNNNNNNNNNNNNNNNNNNNNNNNNNNNNNNNNNNNNNNNNNNNNNNNNNNNNNNNNNNNNNNNNNNNNNNNNNNNNNNNNNNNNNNNNNNNNNNNNNNNNNNNNNNNNNNNNNNNNNNNNNNNNNNNNNNNNNNNNNNNNNNNNNNNNNNNNNNNNNNNNNNNNNNNNNNNNNNNNNNNNNNNNNNNNNNNNNNNNNNNNNNNNNNNNNNNNNNNNNNNNNNNNNNNNNNNNNNNNNNNNNNNNNNNNNNNNNNNNNNNNNNNNNNNNNNNNNNNNN-NNNNNNNNNNNNNNNNNNNNNNNNNNNNNNNNNNNNNNNNNNNNNNNNNNNNNNNNNNNNNNNNNNNNNNNNNNNNNNNNNNNNNNNNNNNNNNNNNNNNNNNNNNNNNNNNNNNNNNNNNNNNNNNNNNNNNNNNNNNNNNNNNNNNNNNNNNNNNNNNNNNNNNNNNNNNNNNNNNNNNNGCTAGCGGCAGATGCAAAGGCCTTTAGAGGCCTCTCCCTAGC-------------------------------------------------------------------------------------------------------------------------------------------------------------------------------------------------------------------------------------------------------------------------------------------------------------------------------------------------------------------------------------------------------------------------------------------------------------------------------------------------------ATCTAGACCGGATCCGGTCTCTCTATGACTTCTACGGAGAAGTAAGGCGCCTTTTATATATAACCCGGGGGAAATGCCTAGGTCACTAGTGAAGAGGCCTCTCATTTCCTTTAGAAAAGTAGGCCTACAAGAGCTCTTATACATATTTTTCTAAGTAAGGAGCTAGCTTCGGGCCCGAGATGGCCTTCCCTTACTAAGAAACTGGATAACCAAGGCGCCTTAAGAGCTCTTAGTTTCTGTAAGACCAACAGGCCTGTCCTGATCAGAACTTAAGCAGGCCTTCTAGACAGATGGGCCCATTCTAGCTAAAGCCTAGGCCTGTCTAAGACCCTGGTACATGTACATGAGCTCAAATGATCACCAGGGCCCGATAAGAAGAGGCCTCTAAAGGCCTAAGCTAGCTCTTACCCAAGAAAGGAAGGCCTCCGCTGGCCAACGCACATGCCTTTCGAGAAGTGTAATTACTAGCCGACTAACAGGCCTGTACATCTCCATTAAGGCTAGCCTAGAGCTAGGAGGACCTCCTTAATGAGCTCTTCGTATTTACATTGATCTATTCTGGCCAGAGAAGAGCAAGAAAGTGTCTAGACGCTGATTAGCAGTAGCTATAACTTTCTGCAAATAGTTTAAACTTAGATTGTGATTCTAAAGAAGCTTCTTATTCGCCGAGGGGTTACAAGAACTCCTGCTGAGCTCAGCCCCCTTGCTTTTAGGATATCCTTGGTGCCACCTTGGCCAAGTAAAAGCAACTCTAAGTTTAAANNNNNNNNNNNNNNNNNNNNNNNNNNNNNNNNNNNNNNNNNNNNNNNNNNNNNNNNNNNNNNNNNNNNNNNNNNNNNNNNNNNNNNNNNNNNNNNNNNNNNNNNNNNNNNNNNNNNNNNNNNNNNN
DRONO2    GGTATACCTAAGGAC-AGACTTTCCAACCTACTGTTAATTTCGCTAAAATATACATGCGTGGCCCTCTCAGGAGCGGTGGCACACGTAGCCACCCACCCCGGGGCAGTAATTTAAGCAATAAGTACTTGACTTATTATAGCGAGGGTTTCTTGTGCACAAGAGACCCAACTAACAGTGGCGTGGTAAGATCCAACCGCGCAGATGGATCTTAGCCACGCTAAGGCACATGGGCCCATGCTTAGCGATACTCAGAGCATCGCCAGCGCTGGATGGCGGTGCCCTACTAGAAGCCTGTTCTATCGCGATCCATCTCGCCTACATACCCCGTCGCCCGCCT-AAAAGGCGAGCTAGCGCTAGACAGGGGTATAGCGAGATGGAGAAATGGGCTTTTTCTAGAATAGAAGATGCACCTTCTTTAGAAACAGATCTATTTTTAGGGCACGTACAGCCCGTCCCTCCTCAGCTAGCTGATGAGGGTCGTAACTAAGTGTACCGGTGCACTTACAAGGCGCGCCTTGAGCTAGCGGCAGATGCAAAGGCCTTTAGAGGCCTCTCCCTAGCAATTCATACCGGAAGCTTTTTAGCCAACAGCTGTTGCCCCCACCTACTACAAGCGCTAGCCCCGTTCTAGAGTGGGGCTTGTAGTAGGGTGCCGTGGGGGGCCTGTGAATGTTCCCTATGTAGGTTTAAAGGAGCTCCTTTAAAAGGGGGGGCGCCCGGCGCCCCCCTACAGGCCTATATAGGCTAAAATGCGCCAGCTGCCGGGCGCGATTCTGCAAAGGAAGGCCCGTGTTTAAACACCTTCAGCGTTGAAGGGCCGCCGTGACGTTACGGCCGCGGTACCGTGAATTGTCCACGGACGGCCGGGTCTTTCTTTGCAGAATCGTTCCTGCAGGACATAGAGACCCTGGGACTTAAAAACCATGGTTTTTGGTTGCGACCTTGGAGCTCCAAACGATCGTCAATTGAAGTCCCAGGGCGAATCTCCTGATCAGGAGGTTCGTGGATCAGGACCCAATGGTGCGCTATTGGTCGTTAACGAGTCCTGATCTAGACCGGATCCGGTCTCTCTATGACTTCTACGGAGAAGTAAGGCGCCTTTTATATATAACCCGGGGGAAATGCCTAGGTCACTAGTGAAGAGGCCTCTCATTTCCTTTAGAAAAGTAGGCCTACAAGAGCTCTTATACATATTTTTCTAAGTAAGGAGCTAGCTTCGGGCCCGAGATGGCCTTCCCTTACTAAGAAACTGGATAACCAAGGCGCCTTAAGAGCTCTTAGTTTCTGTAAGACCAACAGGCCTGTCCTGATCAGAACTTAAGCAGGCCTTCTAGACAGATGGGCCCATTCTAGCTAAAGCCTAGGCCTGTCTAAGACCCTGGTACATGTACATGAGCTCAAATGATCACCAGGGCCCGATAAGAAGAGGCCTCTAAAGGCCTAAGCTAGCTCTTACCCAAGAAAGGAAGGCCTCCGCTGGCCAACGCACATGCCTTTCGAGAAGTGTAATTACTAGCCGACTAACAGGCCTGTACATCTCCATTAAGGCTAGCCTAGAGCTAGGAGGACCTCCTTAATGAGCTCTTCGTATTTACATTGATCTCTTCTGGCCAGAGAAGAGCAAGAAAGTGTCTAGACGCTGATTAGCAGTAGCTATAACTTTCTGCAAATAGTTTAAACTTAGATTGTGATTCTAAAGAAGCTTCTTATTCGCCGAGGGGTTACAAGAACTCCTGCTGAGCTCAGCCCCCTTGCTTTTAGGATATCCTTGGTGCCACCTTGGCCAAGTAAAAGCAACTCTAAGTTTAAACTTGGTACCAAGAAGCTTCTTAGAGTATCAGGAAAAAGGGCCCTTTCAGCTCCCAAAGCTGAATTCAAACTCTCCTGAATTTCTGCTTGGCCAAGACGGTCTGAAAAACCATGTTGCAACCAGAAA
EMECR     GGTATACCCAAGGACAAGACTTTCCAACCTACCATTAGTTTCGCTAAAATATACATGCGTGGCCCTATCAGGAGCGGTGGCACACGTAGCCACCCACCCCGGGGCAGTAATTTAAGCAATAAGTACTTGACTTATTATAGCGAGGGCCTCTTGTGTACAAGAGGCCCAACTAATAGTGGCGTGGTAAGACCCAACTGCGCAGATGGATCTTAGCCACGCTAAGGCACATGGGCCCATGCTTAGCGATACTTAAAGTATCGCCAGCGCTGGATGGCGGTGCCCCACTAGAAGCCTGTTCTATCGCGATCCATCCCGCCTACATACCCCGTCGCCCGCCT-AAAAGGCGGGCCAGCGCTAGACAGGGGTATAGCGAGATGGAGAAATGGGCTTTTTCTAGAACAGAGAAGGCCTCCTCTTTAGAAATAGACCTATTTTTGGGGCACGTACAGCCCGTCCCTCCTCAGCCAGCTGATGAGGGTCGTAACTAAGTGTACCGGTGCACTTACAGAGCGCGCCCTGAGCTAGCGGCAGATGCAAAGGCCTTTAGAGGCCTCTCACTAGCAATTTATACCGGAAGCTTTTTAGCCAACAGCTGTTGCCCCCACCTACTGCAAGCGCTAGCCCCGTTCTAGAGTGGGGCTTGCAGTAGGGTGCCGTGGGGGGTCTGTGAACGTTCCCTACGTAGGTTTAAAGGAGCTCCTTTAAAAGGGGGGGCGCCCGGCGCCCCCCTACGGACCTATATAGGCTAAAATGCGCCAGCTGCCGGGCGCGATTCTGCAAAGGAGGGCCCGTGTTTAAACACCTTCAGCGTTGAAGGGCCGCCGTGACGTTACGGCCGCGGTACCGTGAATTGTCCACGGACGGCCGGGTCCTTCTTTGCAGAATCATCCCTGCAGGGCATAGAGACCCTGGGACTTAAAAACCATGGTTTTTGGTTGCGACCTTGGAGCTCCAAACGATCGTCAATTGAAGTCCCAGGGCGAATCTCCTGATCAGGAGGTTCGTGGATCAGGACCCAATGGTGCGCTATTGGTCGTTAACGAGTCCTGATCTAGACCGGATCCGGTCTCTCTATGACTTCTACGGAGAAGTGAGGCGCCTCTTATATATAATCCGGAGGAAATGCCTAGGTCACTAGTGAAGAGGCCTCTCATTTCCTTTAGAAAAGTAGGCCTACAAGAGCTCTTATACATATTTTTCTAAGTAAGGAGCTAGCTTCGGGCCCGAGATGGCCTTCCCTTACTAAGAAACTGGATAACCAAGGCGCCTTAAGAGCTCTTAGTTTCTGTAAGACCAACAGGCCTGTCCTGATCAGAACTTAAGCAGGCCTTCTAGACAGATGGGCCCATTCTAGCTAAAGCCTAGGCCTGTCTAAGACCCCGACACATGTGTATGAGCTCAAATGATCACCAGGGTCCGATAAGAAGGGGCCCCTAAAGGCCTAAGCTAGCTCTTACCCAAGAAAGGAAGGCCTCCGCTGGCCAACGCACATGCCTTTCGAGAAGTGTAATTACTAGCCGACTAACAGGCCTGTACATCTCCATTAAGGCTAGCCTAGAGCTAGGAGGCCCTCCTTAATGAGCTCTTCGTATTTACATTGATCTCTTCTGGCCAGAGAAGAGCAAGAAAGTGTCTAGATGCTGATTAGCAGTAGCTATAACTTTCTGCAAATAGTTTAAACTTAGACTGTGATTCTAAAGAAGCTTCTTATCTGCCAAGGGGTTACAAGAATTCTTGCTGAGCTCAGCCCCCTTGCTTTTAGGATATCCCTGGTACCAGCTTGGCCAAGTAAAAGCAACTCTAAGTTTAAACTTGGTACCAAGAAGCTTCTTAGAGTATCAGAAAAAAAGGCCTTTCCAACTCCCAAAGCTGGATTCAAACTTTTCTGAGTTCCTGCTTGGCCAAGNNGGTCTGAAAAACCACGTTGCAACCAGGAA
EMECR2    GGTATACCCAAGGACAAGACTTTCCAACCTACCATTAGTTTCGCTAAAATATACATGCGTGGCCCTATCAGGAGCGGTGGCACACGTAGCCACCCACCCCGGGGCAGTAATTTAAGCAATAAGTACTTGACTTATTATAGCGAGGGCCTCTTGTGTACAAGAGGCCCAACTAATAGTGGCGTGGTAAGACCCAACTGCGCAGATGGATCTTAGCCACGCTAAGGCACATGGGCCCATGCTTAGCGATACTTAAAGTATCGCCAGCGCTGGATGGCGGTGCCCCACTAGAAGCCTGTTCTATCGCGATCCATCCCGCCTACATACCCCGTCGCCCGCCT-AAAAGGCGGGCCAGCGCTAGACAGGGGTATAGCGAGATGGAGAAATGGGCTTTTTCTAGAACAGAGAAGG-CTCCTCTTTAGAAATAGACCTATTTTTGGGGCACGTACAGCCCGTCCCTCCTCAGCC-GCTGATGAGGGTCGTAACTAAGTGTACCGGTGCACTTACAGAGCGCGCCCTGAGCTAGCGGCAGATGCAAAGGCCTTTAGAGGCCTCTCACTAGCAATTTATACCGGAAGCTTTTTAGCCAACAGCTGTTGCCCCCACCTACTGCAAGCGCTAGCCCCGTTCTAGAGTGGGGCTTGCAGTAGGGTGCCGTGGGGGGTCTGTGAACGTTCCCTACGTAGGTTTAAAGGAGCTCCTTTAAAAGGGGGGGCGCCCGGCGCCCCCCTACGGACCTATATAGGCTAAAATGCGCCAGCTGCCGGGCGCGATTCTGCAAAGGAGGGCCCGTGTTTAAACACCTTCAGCGTTGAAGGGCCGCCGTGACGTTACGGCCGCGGTACCGTGAATTGTCCACGGACGGCCGGGTCCTTCTTTGCAGAATCATCCCTGCAGGGCATAGAGACCCTGGGACTTAAAAACCATGGTTTTTGGTTGCGACCTTGGAGCTCCAAACGATCGTCAATTGAAGTCCCAGGGCGAATCTCCTGATCAGGAGGTTCGTGGATCAGGACCCAATGGTGCGCTATTGGTCGTTAACGAGTCCTGATCTAGACCGGATCCGGTCTCTCTATGACTTCTACGGAGAAGTGAGGCGCCTCTTATATATAATCCGGAGGAAATGCCTAGGTCACTAGTGAAGAGGCCTCTCATTTCCTTTAGAAAAGTAGGCCTACAAGAGCTCTTATACATATTTTTCTAAGTAAGGAGCTAGCTTCGGGCCCGAGATGGCCTTCCCTTACTAAGAAACTGGATAACCAAGGCGCCTTAAGAGCTCTTAGTTTCTGTAAGACCAACAGGCCTGTCCTGATCAGAACTTAAGCAGGCCTTCTAGACAGATGGGCCCATTCTAGCTAAAGCCTAGGCCTGTCTAAGACCCCGACACATGTGTATGAGCTCAAATGATCACCAGGGTCCGATAAGAAGGGGCCCCTAAAGGCCTAAGCTAGCTCTTACCCAAGAAAGGAAGGCCTCCGCTGGCCAACGCACATGCCTTTCGAGAAGTGTAATTACTAGCCGACTAACAGGCCTGTACATCTCCATTAAGGCTAGCCTAGAGCTAGGAGGCCCTCCTTAATGAGCTCTTCGTATTTACATTGATCTCTTCTGGCCAGAGAAGAGCAAGAAAGTGTCTAGATGCTGATTAGCAGTAGCTATAACTTTCTGCAAATAGTTTAAACTTAGACTGTGATTCTAAAGAAGCTTCTTATCTGCCAAGGGGTTACAAGAATTCTTGCTGAGCTCAGCCCCCTTGCTTTTAGGATATCCCTGGTACCAGCTTGGCCAAGTAAAAGCAACTCTAAGTTTAAACTTGGTACCAAGAAGCTTCTTAGAGTATCAGAAAAAAAGGCCTTTCCAACTCCCAAAGCTGGATTCAAACTTTTCTGAGTTCCTGCTTGGCCAAGGCGGTCTGAAAAACCACGTTGCAACCAGGAA
EUDEL     GG--TACCCAGGGACAAGACTTTCCAACCTACCATTAGTTTCACTAAAATATACATGCGTGGCCC-ATTAGGAGCGGTGGCACACGTAGCCGCCCACCCCGGGGCAGTAATTTAAGCTATGAGTACTTGACTTATTATAGTGGGGGCCTCTTGTGTACAAGAGGCTCAATTAATGG-GGCGTGGTAGGACTCATCCGCGCCAATGGGTCCTAGCCACGCTATGAAACATGGGCCCATGCTTAGCGATACTTAAAGTATCGCCAGCGCTGGATGGCGGTGCCCTACTAGAAGCCTGTTCTATCGCGATCCATCTCGCCTACATACCCCGTCGCCCGCCT-AAAAGGCGAGCCAGCGCTAGACAGGGGTATAGCGAGATGGAGCAATGGGCTTTTTCTAGAACAGAGGTAACCC-CTCTTTAGAACTGGATCTACTTTTAGGGCACGTACAGCCCGTCCCTCCTCAGCAAGCTGAGGAGGGTCGTAACTAAGTGTACCGGTGCACTTACAGGACGCGACCTGAGCTAGCGGCAGATGCAAAGGCCTTTAGAGGCCTCTCCCTAGCAATTTTTACCGGAAGCTTTTTAGCCAACAACTGTTGCCCCCACCTACTGCGAGCGCTAGCCCCGTTCTAGAGTGGGGCTCGCAGTAGGGTGCCGTGGGGGGCCTGTGAATGTTCCCTAATTAGGTTTAAAGGAGCTCCTTTAAAAGGGGGGGCGCCCGGCGCCCCCCTACAGGCCTATATAGGCTAAAATGCGCCAGCTGCCGGGCGCGATCCTGCAAAGGGAGGCCCGTGTTTAAACACCTTCAGCGTTGAAGGGCCGCCGTGACGTTACGGCCGCGGTACCGTGAATTGTCCACGGACGGCCGGGTCTTTCTTTGCAGGATCATTCCTGCAGGACATAGAGACCCTGGGACTTAAAAACCATGGTTTTTGGTTGCGACCTTGGAGCTCCAAACGATCGTCAATTGAAGTCCCAGGGCGTATCTCCTGATCAGGAGGTTCGTGGATCAGGACCCAATGGTGCGCTATTGGTCGTTAACGAGTCCTGATCTAGACCGGATCCGGTCTCTCTATGACTCTTACGGAAGAGTGGGGCGCCCCTTATCTATAATCCGGAGGAAATGCCTAGGTCACTAGTGAAGAGGCCTCTCATTTCCTTTAGAAAAGTAGGCCTACAGGAGCTCCTATACATATTTTCCTAAGTAAGGAGCTAGCTTCGGGCCCGAGATGGCCTTCCTTTACTAAGAAACTGGATAACCAAGGCGCCTTAAGAGCTCTTAGTTTCTGTAAGGCCAACAGGCCTGTTCTAATCAGAGCTTAAGCAAGCCTTCTAGACAGATGGGCCCATTTTAGCTAAAGCCTAGGCCTGCCTAAGACTCCGGTACGCGCACTTGAGCTCAAATGATCACCAGAGTCCGATAAGAAGAGGCCTCTAAAGGCCTAAGCCGGCTCTTACCCAAGAAAGGAAGGCCTCCATTGGCCAATGCACATGCCTTTCGAGAAGTGTAATTACTAGCCGACTAACAGGCCTGTACATCTCCATTAAGGCTAGCCTAGAGCTAGGAGGTCCTCCTTAATGAGCTCTTCGTATTTACATTGATCACTTCTGGCCAGAGAAGAGCAAGAAAGTGTCTAGACGCCGATTAGCAATAGCTATAACTTTCTGTGATTAGTTTAAACTTAGACTGTGATTCTAAAGAAGCTTCTTACTCACCAAGGGGTTACAAGAATTCTTGCTGAGCTCAGCCCCCTTGCTTTTAGGATATCCCTGGTACCATCTTGGCCAAGTAAAAGCAACTCTAAGTTTAAACTTGGTACCAAGAAGCTTCTTAGAGTANNAGAAAAAGAGGCCTCTCCAGCTCCCAAAGCTGGGTTCAAACTCTTCTGAATTCCTGCTCGGCCAAGGTGGTCTGAAAAACCACGTTGCAACCAGAAA
FULGL     NNNNNNNNNNNNNNNNNNNNNNNNNNNNNNNNNNNNNNNNNNNNNNNNNN--ACATGCGTGGCCCCCTTGGGAGCGGCGGCACACGTAGCCGCCCACCCCGGGGCAGTAATTTAAGCAATAAGTACTTGACTTATTATAGTAAGGGCCTCTTGTGTACAAGAGGCCCAATTAACTGTGGCGTGGTAAGATCCAGCTGCGCAGATGGATCTTAGCCACGCTAAGGCACATGGGCCCATGCTTAGCGATACTTAAAGTATCGCCAGCGCTGGATGGCGGTGCTCCACTAGAAGCCTGTTCTATCGCGATCCGCCTTGCCTACATACCCCGTCGCTCACCTCCAGAGGTGAGCTAGCGCTAGACAGGGGTATAGCAGGGCGGAGAAATGGGCTTTTTCTAGAAAAAGGGGCATACCCCTTTTAGAAGCGGGCCCTCTTTTGGAGCACGTACAGCCCGTCCCTCCTCAGCTAGCCGACGAGGGTCGTAACTAAGTGTACCGGTGCACTTACAAGACGCGTCTTGAGCTAGTGGCAGATGCAAAGGCCTTTAGAGGCCTCTCACTAGCAATTTATACCGGAAGCTTTTTAGTCAACAATTGTTGCCCCCACCTACTACAAACGCTAGCCCCGTTCTAGAGTGGGGTTTGTAGTAGGGTGCCGTGGGGGGCCTGTGAATGTTCCCTACATAGGTTTAAAGGGGCCCCTTTAAAAGGGAGGGCGCCCGGCGCCTCCCTACAGGCCTATATAGGCTAAAACGCGCCAGCTGCCGGGCGCGATTCTGTAAAGGAAGGCCCGTGTTTAAACACCTTCAGCGTTGAAGGGCCGCCGTGACGTTACGGCCGCGGTACCGTGAATTGTCCACGGACGGCCGGGTCTTTCTTTACAGAATCGTTCCCGCAGGACATAGAGACCCTGGGACTTAGAAACCATGGCTTTTGGTTGCGACCTTGGAGCTCCAAACGATCGTCAATTGAAGTCCCAGGGCGAATCCCCTGATCAAGGGGTTCGTGGATCAGGACCCAGTGGTGCGCTACTGGTCGTTAACGAGTCCTGATCTAGACCGGATCCGGTCTCTCTATGACTTCTACGGAGAAGTGGGGCGCCCTGTATATATACTCCGGAGGAAATGCCTAGGTCACTAGTGAAGAGGCCTCTCATTTCCTTTAGAAAAGTAGGCCTACGAGAACTCTCATACATATTTTCCTAAGTAGGGAGCTAGCTTCGGGCCCGAGATGGCCTTCCTCTACTAAGAAACTGGATAACCAAGGCGCCTTAAGAGCTCTTAGTTTCTGTAAGATTCGCAGGCCTGCCCTGACCAGAGCTTAAGCGAATCTTCTAGACAGATGGGCCCATCCTAGCTAGAGCCTTGGCCTGTCTA----CCTGGCACATGTACATGAGCTCAAATGATCACCAGGGCTTGATAAGAAGAGGCCTCTAAAGGCCTAAGCCAGCTCTTACCCAAGAAAGGAAGGCCCTCGCTGGCCAACGCATATGCCTTTCGAGGTGTGTAATTACTAACCGATTAACAGGCCTGTACATCTCCATTAAGGCTAGCCTAGAGCTAGGAGGGCCTCCTTAATGAGCTCTTCGTATTTACATTGATCTCTTCTGGCCAGAGAAGAGCAAGAAAGTGTCTAGACGTTGATTAACAATAGCTATGACTTTCTGCAAGTAGTTTAAACTTAGACTGTGATTCTAAAGAAGCTTCTTACTCGCCGAGGGGATACAAGAGCTCCTGCTGAGCTCAGCCCCCTTACTTTTAGGATATCCCTGGTACCATCTTGGCCAAGTAAAAGTAACTCTAAGTTTAAACTTGGTACCAAGAAGCTTCTTAGAGTTTCAGAAAAAGAGGCCTCTTCAACTCCCAAMGCTNNNNNNNNNNNNNNNNNNNNNNNNNNNNNNNNNNNNNNNNNNNNNNNNNNNNNNNNNNNNNNNNNN
GALGA     GGTATACCTGTGGGCAAGACTTTCCAACCTTCTATTGGTTTTGCTAGAATATACATGCGTGGCCCCTTTAGGAGCGGTGGCACACGTAGCCGCCCACCCCGGGGCAGTAATTTAAGCAATAAGTACTTGACTTACCATAGCAAGGGTTTCTTGTGTACAAGAAACCCAATCAATAGCGGCGTGGTAAGATTCAACCGCGCAGATCCATCTTAGCCACGCTAGGACCCATGGGCCCATGCCTAGCGATACCTCATGTATCGCCAGCGCTGGATGGCGGTGCCCCACTAGAAGCCTGTTCTATCGCGATCCACCCCGCCTACATACCCCGTCGCCCACCTTAAAAGGTGAGCTAGCGCTAGACAGGGGTATAGCGGGGTGGAGAAATGGGCTTTTTCTAGAACAAAGGATGCGCCCTTTTTAGAAGTGAGCTCACTTTTGAGGCACGTACAGCCCGTCCCTCTTCAGCCGGCTGACGAGGGTCGTAACTAAGTGTACCGGTGCACTTACAAGGCGCGCCTTGAGCTAGCGGCAGATGCAAAGGCCTTTAGAGGCCTCTCCCTAGCAATTTATACCGGAAGCTTTTTAGCCAACAGCTGTTGCCCCCACCTACTGCGAGCGCTAGCCCCGTTCTAGAGCGGGGCTTGCAGTAGGGTGCCGTGGGGGACCTGTGAATGTTCCTTACGTAAGTTCGATGGGGCTCCATCGAAAGGGAGGGCGCCCGGCGCCTCCCTGCAGGTCTATATAGGCTAAAATGCGTCAGCTGCCGGGCGCGATCCTACAGAGGAAGACCCGTGTTTAAACACCTTCAGCGTTGAAGGGCCGCCGTGACGTTACGGCCGCGGTACCGTGAATTGTCCGTGGACGGCCGGGTCTTTCTCTGTAGGATCATTCCCGCGAGACATAGAGACCCTGGGACTTAAAACCACTGGTTTTTGGTTGCGACCTTGGAGCTCCAAACGATCGTCAATTGAAGTCCCAGGGCGAATCTCCTGATCAGGAGGTTCGTGGATCAGGACCCAATGGTGCGCTATTGGTCGTTAACGAGTCCTGATCTAGACCGGATCCGGTCTCTCTATGACTCCTACGGAGGAGTGGGGTCCCCAGCATATATGCTCCGGAGGAAGCGCCTAGGTCACTAGTGAAGAGGCCTCTCACTTCCTCTAGAAAAGTAGGCCTACAAGAGCTCTTATACATATTTTTCTAAGTAAGGAGCTAGCTTCGGGCCCGAGATGGCCTTCCCCTACTAAGAAACTGGATAACCAAGGCGCCTTAAGAGCTCTTAGTTTCTGTAAGACCAACAGGCCTGTCCTGATCAGAGCTTAAGCAGGCCTCCTAGACAGATGGGCCCATTTTAGCTAAAGCCATGGCCTGCCTAAGACCCCGGCACATGTACACGAGCTCATATGATCACCAGAGTCCGATAAGAAGAGGCCTCTAAAGGCCTAAGCTAGCTCTTACCCAAGAAAGGAAGGCCCTCGTTGGCCAACGCATATGCCTTTCGAGACGTGTAATTACTAGACGACTAACAGGCCTGTACATCTCCATTAAGGCTAGCCTAGAGCTAGGGGGACCCCCTTAATGAGCTCTTCGTATTTACACTGATCTTTTCTGGCCAGAGAAGAGCAAGAAAGTGTCTAGACGCTGGTTAGCAATAGCTATAACTTTCTGCAAACAGTTTAAACTTAGATTGTGATTCTAAAGGAGCTCCTTGTTCGCCGAGGGGACACAAGAATTCCTGCTGAGCTCAGTCCCCTTACTTTTAGGATATCCTTGGTACCACCTTGGCCAAGTAAAAGTAACTCTAAGTTTAAACTTGGTACCAAGAAGCTTCTTAGAGTATCAGAAAAGGAGGCCTCCCCAGCTCCCAAAGCTGGATTTAAACCTCTCTGTATTCCCGCTTGGCCAAGACGGCTTGAAAAGCCATGTTGCAACCGGGAA
MELUN     GGAC-TCCCAAGGACAAGACTTTCCAACCTACCGTTAAT-CTGCTCAAACATACATGCGTGACCCACTTTGGAGTGGTGGCTCACGTAGCCACCCACCCCGGGGCAGTAGTTTAAGCAATAGGTACCTGACTTATTAGAGCAAGGACCTCTTGTGTACAAGAGGTCCAATTAACCGTGGCGTGGTAAGACCTCACCGCGCAGGTAGATCTTAGCCACGCTAGGACACATGGGCCCATGCCTAGCGATGTTTTAAACACCGCCAGCGCTGGATGGCGGTGCCCTACTAGAAGCCTGTTCTATCGCGATCCACTTCGCCTACATACCCCGTCGCCCACCTAAAGAGGTGAGCAAGCGCTAGACAGGGGTATAGCGAAGTGGAGAAATGGGCTTTTTCTAGAACAAGAGGCCTGCCTCTTTTAGAAGAGGATCCTCCTTTAGGGCACGTACAGCCCGTCCCTCCTCAGCCAGCTGACGAGGGTCGTAACTAAGTGTACCGGTGCACTTACAAGGCGCGCCTTGAGCTAGTGGCAGATGCAAAGACCTTTAGAGGCCTCTCTCTAGCAATTTATACCGGAAGCTTTCTAGCCAGCAGCTGCTGCCCCTACCTACTACAAGCGCTAGCCCCGTTCTAGAGTGGGGCTTGTAGTAGGGTGCCGTGGGGGGCCTGTGAATGTTCCTTGTACAAGCTTAAAGGGGCCCCTTTAACAGGGAGGGCGCCCGGCGCCTCCCTACAGGCCTATATAGGCTAGAACGCGCCAGCTGCCGGGCGCGATTCTGCAAAGGAAGGCCCGTGTTTAAACACCTTCAGCGTTGAAGGGCCGCCGTGACGTTACGGCCGCGGTACCGTGAATTGTCCACGGACGGCCGGGCCTTTCTCTGCAGAATCGTCCCCGCGAGGCACAGAGACCCTGGGACTTAAAAGCCATGGCTTTTGGTTGCGACCTTGGAGCTCCAAACGATCGTCAATTGAAGTCCCAGGGCGAATCTCCCGATCAGGAGGTTCGTGGATCAGGACCCAGTGGTGCGCTACTGGTCGTTAACGAGTCCTGATCTAGACCGGATCCGGTCTCTCTGTGACCTCTACGGAGAGGTGGGGCGCCCCGTGTATACACCCCTGGGGAAATGCCTAGGTCACTAGTGAAGAGGCCTCTCATTTCCTTTAGAAAAGTAGGCCTACAAGGATCCTCATACATATTTTCCTAAGTAAGGAGCTAGCTTCGGGCCCGAGATGGCCTTCCCCTACTAAGAAACTGGATAACCAAGGCGCCTTAAGAGCTCTTAGTTTCTGTAAGATCCGTAGGCCTACCCTGACCAGAACTTAAGCGGACCTTCTAGACAGGTGGGCCCACTCTAGCTAGGGTCCAGACCTGTCTA-GACCCTGATGTGCACATATGAGCTCAAATGATCACCAGAGTCCGATAAGAAGAGGCCTCTAAAGGCCTAAGCTAGCTCTTACCCAAGAAAGGAAGGCCCTCACTGGCCAATGCATATGCCTTTCGAGGTGTGTAATTACTAGCCAGCTAACAGGCCTGTACACCTCCATTAAGGCTAGCCTAGAGCTAGGAGGACCTCCTTAATGAGCTCTTCGTATTTACATAGATCTTTTCTGGCCAGAGAAGAGCAAGGAAGTGTCTAGACGTTGATTAACAATAGCTATGACTTCCTGCAAGTAGTTTAAACTTAGACCGTGACCCTAAAGAAGCTTCTTACCTGCCGAGGGGATACAAGAACTCTTGCTGAGCTCAGTCCCCTTACTTTTAGGATATCCCTGGCGCCACCTTGGCCAAGTAAAAGTAACTCTAAGTTTAAACTTGGTACCAAGAAGCTTCTTAGAGTTTCAGAAAAAGAGGCCCCTCCAACTCCCAAAGCTGGATTTAAACTTTTCTGAGTTCCCACTTGGCCAAGACAGCCTGAAAAGCCGTGTTGCAACTAGGAA
MULAG     GGTATACCTGGGGACAAGACTTTCCAACCTACTGTTAATTTCGCTAAAATATACATGCGTGGCCCTCTCAGGAGCGGCGGCACACGTAGCCGCCCACCCCGGGGCAGTAATTTAAGCAATAAGTACTTGACTTATTATAGCGAGGGTTTCTTGTGCACAAGAAACCCAACTAACAGCGGCGTGGTAAGACTCAACCGCGCAGATGGATCTTAGCCACGCTAAGGTACAT-GGCCCATGCTTAGCGATACTTCAAGTATCGCCAGCGCTGGATGGCGGTGCCCTACTAGAAGCCTGTTCTATCGCGATCCATCTCGCCTACATACCCCGTCGCCCGCCTAAAAAGGCGAGCTAGCGCTAGACAGGGGTATAGCGAGATGGAGAAATGGGCTTTTTCTAGAACAGAGAGTGCCCTCTCTTTAGAAATAGATCTATTTTTAGGGCACGTACAGCCCGTCCCTCCTCAGCTAGCTGATGAGGGTCGTAACTAAGTGTACCGGTGCACTTACAGGACGCGTCCTGAGCTAGTGGCAGATGCAAAGGCCTTTAGAGGCCTCTCTCTAGCAATTTATACCGGAAGCTTTTTAGCCAACAATTGTTGCCCCCACCTACTACAAGCGCTAGCCCCGTTCTAGAGTGGGGCTTGTAGTAGGGTGCCGTGGGGGGCCTGTGAATGTTCCCTATATAGGTTTAAAGGAGCTCCTTTAAAAGGGGGGGCGCCCGGCGCCCCCCTACAGGCCTATATAGGCTAAAACGCGCCAGCTGCCGGGCGCGATTCTGCAAAGGAAGGCCCGTGTTTAAACACCTTCAGCGTTGAAGGGCCGCCGTGACGTTACGGCCGCGGTACCGTGAATTGTCCACGGACGGCCGGGTCTTTCTTTGCAGAATCGTCCCTGCAGGACATAGAGACCCTGGGACTTAAAAACCATGGTTTTTGGTTGCGACCTTGGAGCTCCAAACGATCGTCAATTGAAGTCCCAGGGCGAATCTCCTGATCAGGAGGTTCGTGGATCAGGACCCAATGGTGCGCTATTGGTCGTTAACGAGTCCTGATCTAGACCGGATCCGGTCTCTCTATGACTTCTACGGAGAAGTAAGGCGCCTTTTATATATAACCCGGGGGAAATGCCTAGGTCACTAGTGAAGAGGCCTCTCATTTCCTTTAGAAAAGTAGGCCTACAGGAGCTCCTATACATATTTTTCTAAGTAAGGAGCTAGCTTCGGGCCCGAGATGGCCTTCCCTCACTAAGAAACTGGATAACCAAGGCGCCTTAAGAGCTCTTAGTTTCTGTAAGACCAACAGGCCTGTCCTGATCAGAACTTAAGCAGGCCTTCTAGACAGATGGGCCCACTCTAGCTAAAGCCTAGGCCTGTCTAAGACTCCGGTACATGCACATGAGCTCAAATGATCACCGGAGTCCGATAAGAAGAGGCCTCTAAAGGCCTAAGCTAGCTCTTACCCAAGAAAGGAAGGCCTCCGCTGGCCAGCGCACATGCCTTTCGAGAAGTGTAATTACTAGCCGACTAACAGGCCTGTACATCTCCATTAAGGCTAGCCTAGAGCTAGGAGGACCTCCTTAGTGAGCTCTTCGTATTTACATTGATCTCTTCTGGCCAGAGAAGAGCAAGAAAGTGTCTAGACGCTGATTAGCAATAGCTATAGCTTTCTGCAAATAGTTTAAACTTAGACTGTGATTCTAAAGAAGCTTCTTATTCGCCAAGGGGTTACAAGAATTCCTGCTGAGCTCAGCCCCCTTGCTTTTAGGATATCCTTGGTGCCACCTTGGCCAAGTAAAAGCAACTCTAAGTTTAAACTTGGTACCAAGAAGCTTCTTAGAGTATCAGAAAAAAAGGCCTTTTCAACTCCCAAAGCTGAATTCAAACTCTTCTGAATTCCTACTTGGCCAAGATGGTCTGAAAAACCATGTTGCAACTAGGAA
n07AEP05  GGTATACCCATGGACAAGACTTTCCAACCTACTGTTAATTTCGCTAAAATATACATGCGTGGCCCTCTTAGGAGCGGTGGCACACGTAGCCGCCCACCCCGGGGCAGTAATTTAAGCAATAAGTACTTGACTTATTATAGCGAGGGTTTCTTGTGCACAAGAGACCCAACTAACAGCGGCGTGGTAAGACCCAACTGCGCAGATGGATCTTAGCCACGCTAAGGCACATGGGCCCATGCTTAGCGATACTTCAAGTATCGCCAGCGCTGGATGGCGGTGCCCTACTAGAAGCCTGTTCTATCGCGATCCACCTCGCCTACATACCCCGTCGCTCGCCTAAATAGGCGAGCCAGCGCTAGACAGGGGTATAGCGAGATGGAGAAATGGGCTTTTTCTAGAACAGAGAGCAATCTCTCTTTAGAAATAGATCTATTTTTAGGGCACGTACAGCCCGTCCCTCCTCAGCTAGCTGATGAGGGTCGTAACTAAGTGTACCGGTGCACTTACAGGACGCGTCCTGAGCTAGCGGCAGATGCAAAGGCCTTTAGAGGCCTCTCTCTAGCAATTTATACCGGAAGCTTTTTAGCCAACAACTGTTGCCCCCACCTACTACAAGCGCTAGCCCCGTTCTAGAGTGGGGCTTGTAGTAGGGTGCCGTGGGGGGCCTGTGAATRTTCCCTATNNNNNNNNNNNNNNNCTCCTTTAAAAGGGGGGGCGCCCGGCGCCCCCCTACAGGCCTATATAGGCTAAAACGCGCCAGCTGCCGGGCGCGATTCTGCAAAGGAAGGCCCGTGTTTAAACACCTTCAGCGTTGAAGGGCCGCCGTGACGTTACGGCCGCGGTACCGTGAATTGTCCACGGACGGCCGGGTCTTTCTTTGCAGAATCGTCCCTGCAGGACATAGAGACCCTGGGACTTAAAAACCATGGTTTTTGGTTGCGACCTTGGAGCTCCAAACGATCGTCAATTGAAGTCCCAGGGCGAATCTCCTGATCAGGAGGTTCGTGGATCAGGACCCAATGGTGCGCTATTGGTCGTTAACGAGTCCTGATCTAGACCGGATCCGGTCTCTCTATGACTTCTACGGAGAAGTAAGGCGCCTTTTATATATAACCCGGGGGAAATGCCTAGGTCACTAGTGAAGAGGCCTCTCATTTCCTTTAGAAAAGTAGGCYTAYAGGAGCTCCTATACATATTTTTCTAAGTAAGGAGCTAGCTTCGGGCCCGAGATGGCCTTCCCTCACTAAGAAACTGGATAACCAAGGCGCCTTAAGAGCTCTTAGTTTCTGTAAGACCAACAGGCCTGTCCTGATCAGAACTTAAGCAGGCCTCCTAGACAGATGGGCCCATTCTARNNNNAGYCTAGGYYTGTCTAAGAYYCTGGTACATGTACATGAGCTCAAATGATCACCAGAGTCCGATAAGAAGAGGCCTCTAAAGGCCTAAGCTARCTCTTACCCAAGAAAGGAAGGCCTCCACTGGCCAGCGCACATGCCTTTCGAGAAGTGTAATTACTAGCCGACTAACAGGCCTGTACATCTCCATTAAGGCTAGCCTAGAGCTAGGAGGACCTCCTTAATGAGCTCTTCGTATTTACATTGATCTCTTCTGGCCAGAGAAGAGCAAGAAAGTGTCTAGACGCTGATTAGCAGTAGCTATAACTTTCTGCTAATAGTTTAAACTTAGACTGTGATTCTAAAGAAGCTTCTTATTCGCCAAGGGGTTACAAGAATTCCTGCTGAGCTCAGCCCCCTTGCTTTTAGRATATCCTTGGTGCCACCTTGGCNNAGTAAAAGCANNNNNNNNNNNNNNNNNNNNNNNNNNNNNNNNNNNNNNNNNTCAGAAAAAAAGGCCTTTTTAGCTCCCAAAGCTAAATTCAAACTCTTCTGAGTTCCTACTTGGCCAAGACGGTCTGAAAAACCATGTTGCAACCAGGAA
n07AEP06  GGTATACCTGGGGACAAGACTTTCCAACCTACTGTTAATTTCGCTAAAATATACATGCGTGGCCCTCT-AGGAGCGGCGGCACACGTAGCCGCCCACCCCGGGGCAGTAATTTAAGCAATAAGTACTTGACTTATTATAGCGAGGGTTTCTTGTGCACAAGAAACCCAACTAACAGCGGCGTGGTAAGACTCAACCGCGCAGATGGATCTTAGCCACGCTAAGGTACATGGGCCCATGCTTAGCGATACTTCAAGTATCGCCAGCGCTGGATGGCGGTGCCCTACTAGAAGCCTGTTCTATCGCGATCCATCTCGCCTACATACCCCGTCGCCCGCCTAAAAAGGCGAGCTAGCGCTAGACAGGGGTATAGCGAGATGGAGAAATGGGCTTTTTCTAGAACAGAGAGTGCCCTCTCTTTAGAAATAGATCTATTTTTAGGGCACGTACAGCCCGTCCCTCCTCAGYTAGCTGATGAGGGTCGTAACTAAGTGTACCGGTGCACTTACAGGACGCGTCCTGAGCTAGTGGCAGATGCAAAGGCCTTTAGAGGCCTCTCTCTAGCAATTTATACCGGAAGCTTTTTAGCCAACAATTGTTGCCCCCACCTACTACAAGCGCTAGCCCCGTTCTAGAGTGGGGCTTGTAGTAGGGTGCCGTGGGGGGCCTGTGAATGTTCCCTATATAGGTTTAAAGGAGCTCCTTTAAAAGGGGGGGCGCCCGGCGCCCCCCTACAGGCCTATATAGGCTAAAACGCGCCAGCTGCCGGGCGCGATTCTGCAAAGGAAGGCCCGTGTTTAAACACCTTCAGCGTTGAAGGGCCGCCGTGACGTTACGGCCGCGGTACCGTGAATTGTCCACGGACGGCCGGGTCTTTCTTTGCAGAATCGTCCCTGCAGGACATAGAGACCCTGGGACTTAAAAACCATGGTTTTTGGTTGCGACCTTGGAGCTCCAAACGATCGTCAATTGAAGTCCCAGGGCGAATCTCCTGATCAGGARGTTCGTGGATCAGGACCNNNNNNNNNNNNNNNNNNNNNNNNNNNGTCCTGATCTAGACCGGATCCGGTCTCTCTATGACTTCTACGGAGAAGTAAGGCGCCTTTTATATATAACCCGGGGGAAATGCCTAGGTYACTAGTGAAGAGGCCTCTCATTTCCTTTAGAAAAGTAGGCCTACAAGAGCTCCTATACATATTTTTCTAAGTAAGGAGCTAGCTTCGGGCCCGAGATGGCCTTCCCTCACTAAGAAACTGGATAACCAAGGCGCCTTAAGAGCTCTTAGTTTCTGTAAGACCAACAGGCCTGTCCTGATCAGAACTTAAGCAGGCCTTCTAGACAGATGGGCCCACTCTAGCTAAAGCCTAGGCCTGTCTAAGACTCCGGTACATGCACATGAGCTCAAATGATCACCGGAGTCCGATAAGAAGAGGCCTCTAAAGGCCTAAGCTAGCTCTTACCCAAGAAAGGAAGGCCTCCGCTGGCCAGCGCACATGCCTTTCGAGAAGTGTAATTACTAGCCGACTAACAGGCCTGTACATCTCCATTAAGGCTAGCCTAGAGCTAGGAGGACCTCCTTAGTGAGCTCTTCGTATTTACATTGATCTCTTCTGGCCAGAGAAGAGCAAGAAAGTGTCTAGACGCTGATTAGCAATAGCTATAGCTTTCTGCAAATAATTNNNNNNNNNNNNNNNNNNNNNNNGAAGCTTCTTATTCGCCAAGGGGTTACAAGAATTCCTGCTGAGCTCAGCCCCCTTGCTTTTAGGATATCCTTGGTGCCACCTTGGCCAAGTAAAAGCAACTNNNNNNNNNNNNNNNNNNNNNNNNNNNNNNNNNNNNNNTCAGAAAAAAAGGCCTTTTCAACTCCCAAAGCTGAATTCAAACTCTTCTGAATTCCTACTTGGCCAAGATGGTCTGAAAAACCATGTTGCAACTAGGAA
n07AEP08  NNNNNNNNNNNGGACAAGACTTTCCAACCTACTGTTAATTTNNNNNNNNNNNNNNNNNNNNNNNNNNNNNNNNGCGGCGGCACACGTAGCCGCCCANNNNNNNNNNNNNNNNNNNNNNNNNNNNNNNNNNNNNNNNNNNNNNNGGGTTTCTTGTGCACAAGAAACCCAACTAACAGCGGCGTGGNNNNNNNNNN-NNNNNNNNNNNNNNNNNNNNNNNNNNNNNNNNNNNNNNNNNNNNNNNNNNNNNNNNNNNNNNNNGCCAGCGCTGGATGGYGGTGCCCTAYTAGAAGCCTGTTCTATCGCGATCCATCTCGYYTACATACCCCGTCGCCCGCCTAAAAAGGCGAGCTAGCGCTAGACAGGGGTATAGCGAGATGRARAAATNNNNNNNNNNNNNNNNNNNGAGTGCCCTCTCTTTAGAAATAGATCTATTTTTAGGGCACGTACAGYCCGTCCCTCCTCAGCTAGCTGATGAGGGTCGTAACTAAGTGTACCGGTGCACTTACAGGACGCGTCCTRAGCTAGTGGCAGATRCAAAGGCCTTTAGAGGCCTCTCTCTAGNAATTTATACCGGAAGCTTNNNNNNNNNNAATTGTTGCCCCCACCTACTACAAGCGCTAGCCCCGTTCTAGAGTRANNNNNNNNNNNNNNNGCCGTGGGGGGCCTGTGAATGTTCCCTATATAGGTTTAAAGGANNNNNNNNNNNAGGGGGGGCGCCCGGCGCCCCCCTACAGGCYTATATAGGCTAAAACGCGCNNNCTGCCGGGCGCGATTCTGCAAAGGAAGGCCCGTGTTTAAACANNNNNNNNNNNNNNNNNNNNNNGTGACGTTACGGCCGCGGTACCGTNNNNNNNNNNNNNNNGGYYGGGTCTTTCTTTGCAGAATCGTCCCTGCAGGACATAGAGANNNNNNNNNNNNNNNNNNNTGGTTTTTGGTTGCGACCTTGGAGCTCCAAACGATCNNNNNNNNNNNNNNNNNNNNNNNNNNNNNNNNNNNNNNNNNNNNNNNNNNNNNNNNNNNNNNNNNNNNNNNNNNNNNNNNNNNNNNNNNNNNNNNNNNNNNNNNNNNNNNNNNNGACTTCTACGGAGAAGTAAGGCGCCTTTTATATATAACCCGGGGGAAATGCCTAGGTCACTAGTGAAGNNNNNNNNNNNNNNNNNNNNNNNNNNNNNNNNNNNNNNNNNNNNNNNNNNNNNNNNNNNNNNNNNNNNNNNNNNTCGGGCCCGAGATGGCCTTCCCTCACTANNNNNNNNNNNNNNNNNNNNNNNNNNNNNNNNNNNNNNNNNNNNNNNNNNNNNNNNNNNNNNNNNNTCAGAAYTTAARYARGCCTTYTARACAGATGGGCCCAYNNNNNCTAAAGYYTAGGCCTGTCTAAGAYTYYGGTACATGCACATGAGCTCAAATGATCACNNNNNNNNNNNNNNNNNNNNNNNNNNNNNNNNNNNNNNAGCTYTTACCCAAGAAAGGAAGGCCTCCGCTGGCCAGCGCACATGCCTTTCGAGAAGTGTAATTACTAGCCNNNNNNNNNNNNNNNNNNTYTCCATTAAGGCTAGCCTAGAGCTAGGAGGACCNNNNNNNNNNGCTCTTCGTATTTACATTGATCTCTTCTGGCCAGAGAAGAGCAAGAAAGTGTCTAGACGCTGATTAGCAATAGCTATAGCTTTCTNNNNNNNNNNNNNNNNNNGACTGTGATTCTAAAGAAGCTTCTTATTCGCCAAGGGGTTACAAGAATTCCTGCTGAGCTCAGCCCCCTTGCTTTTAGGATATCCTTGGTGCCACCTTGGCCAAGTAAAAGCANNNNNNNNNNNNNNNNNNNNNNNNNNNNNNNNNNNNNNNNNTCAGAAAAAAAGGCCTTTTCAACTCCCAAARCTGAATWCAAACTCTTCTGAATTCCTACTTGGCCAAGATGGTCTGAAAAACCATGTTGCAACTAGGAA
n08AEP07  GGTATACCCATGGACAAGACTTTCCAACCTACTGTTAATTTCGCTAAAATATACATGCGTGGCCCTCTTAGGAGCGGTGGCACACGTAGCCGCCCACCCCGGGGCAGTAATTTAAGCAATAAGTACTTGACTTATTATAGCGAGGGTTTCTTGTGCACAAGAGACCCAACTAACAGCGGCGTGGTAAGACCCAACTGCGCAGATGGATCTTAGCCACGCTAAGGCACATGGGCCCATGCTTAGCGATACTTCAAGTATCGCCAGCGCTGGATGGCGGTGCCCTACTAGAAGCCTGTTCTATCGCGATCCACCTCGCCTACATACCCCGTCGCTCGCCTAAATAGGCGAGCCAGCGCTAGACAGGGGTATAGCGAGATGGAGAAATGGGCTTTTTCTAGAACAGAGAGCAATCTCTCTTTAGAAATAGATCTATTTTTAGGGCACGTACAGCCCGTCCCTCCTCAGCTAGCTGATGAGGGTCGTAACTAAGTGTACCGGTGCACTTACAGGACGCGTCCTGAGCTAGCGGCAGATGCAAAGGCCTTTAGAGGCCTCTCTCTAGCAATTTATACCGGAAGCTTTTTAGCCAACAACTGTTGCCCCCACCTACTACAAGCGCTAGCCCCGTTCTAGAGTGGGGCTTGTAGTAGGGTGCCGTGGGGGGCCTGTGAATGTTCCCTATATAGGTTTAAAGGAGCTCCTTTAAAAGGGGGGGCGCCCGGCGCCCCCCTACAGGCCTATATAGGCTAAAACGCGCCAGCTGCCGGGCGCGATTCTGCAAAGGAAGGCCCGTGTTTAAACACCTTCAGCGTTGAAGGGCCGCCGTGACGTTACGGCCGCGGTACCGTGAATTGTCCACGGACGGCCGGGTCTTTCTTTGCAGAATCGTCCCTGCAGGACATAGAGACCCTGGGACTTAAAAACCATGGTTTTTGGTTGCGACCTTGGAGCTCCAAACGATCGTCAATTGAAGTCCCAGGGCGAATCTCCTGATCAGGAGGTTCGTGGATCAGGACCCAATGGTGCGCTATTGGTCGTTAACGAGTCCTGATCTAGACCGGATCCGGTCTCTCTATGACTTCTACGGAGAAGTAAGGCGCCTTTTATATATAACCCGGGGGAAATGCCTAGGTCACTAGTGAAGAGGCCTCTCATTTCCTTTAGAAAAGTAGGCCTACAGGAGCTCCTATACATATTTTTCTAAGTAAGGAGCTAGCTTCGGGCCCGAGATGGCCTTCCCTCACTAAGAAACTGGATAACCAAGGCGCCTTAAGAGCTCTTAGTTTCTGTAAGACCAACAGGCCTGTCCTGATCAGAACTTAAGCAGGCCTCCTAGACAGATGGGCCCATTCTAGCTAAAGCCTAGGCCTGTCTAAGACCCTGGTACATGTACATGAGCTCAAATGATCACCAGAGTCCGATAAGAAGAGGCCTCTAAAGGCCTAAGCTAGCTCTTACCCAAGAAAGGAAGGCCTCCACTGGCCAGCGCACATGCCTTTCGAGAAGTGTAATTACTAGCCGACTAACAGGCCTGTACATCTCCATTAAGGCTAGCCTAGAGCTAGGAGGACCTCCTTAATGAGCTCTTCGTATTTACATTGATCTCTTCTGGCCAGAGAAGAGCAAGAAAGTGTCTAGACGCTGATTAGCAGTAGCTATAACTTTCTGCTAATAGTTTAAACTTAGACTGTGATTCTAAAGAAGCTTCTTATTCGCCAAGGGGTTACAAGAATTCCTGCTGAGCTCAGCCCCCTTGCTTTTAGGATATCCTTGGTGCCACCTTGGCCAAGTAAAAGCANNNNNNNNNNNNNNNNNNNNNNNNNNNNNNNNNNTARASTYTCAGAAAAAAAGGCCTTTTTAGCTCCCAAAGCTAAATTCAAACTCTTCTGAGTTCCTACTTGGCCAAGACGGTCTGAAAAACCATGTTGCAACCAGGAA
n1665     GGTATACCCATGGACAAGACTTTCCAACCTACTGTTAATTTCGCTAAAATATACATGCGTGGCCCTCTTAGGAGCGGTGGCACACGTAGCCGCCCACCCCNNNNNNNNNNNNNNNNNNNNNNNNNNNNNNNNNNNNNNNNNNNGGGTTTCTTGTGCACAAGAGACCCAACTAACAGCGGCGTGGTAAGACCCAACTGCGCAGATGGATCTTAGCCACGCTAAGGCACATGGGCCCATGCTTAGCGATACTTCAAGTATCGCCAGCGCTGGATGGCGGTGCCCTACTAGAAGCCTGTTCTATCGCGATCCACCTCGCCTACATACCCCGTCGCTCGCCTAAATAGGCGAGCCAGCGCTAGACAGGGGTATAGCGAGATGGAGAAATGGGCTTTTTCTAGAACAGAGAGCAATCTCTCTTTAGAAATAGATCTATTTTTAGGGCACGTACAGCCCGTCCCTCCTCAGCTAGCTGATGAGGGTCGTAACTAAGTGTACCGGTGCACTTACAGGACGCGTCCTGAGCTAGCGGCAGATGCAAAGGCCTTTAGAGGCCTCTCTCTAGCAATTTATACCGGAAGCTTTTTAGCCAACAACTGTTGCCCCCACCTACTACAAGCGCTAGCCCCGTTCTAGAGTGGGGCTTGTAGTAGGGTGCCGTGGGGGGCCTGTGAATGTTCCCTATATAGGTTTAAAGGAGCTCCTTTAAAAGGGGGGGCGCCCGGCGCCCCCCTACAGGCCTATATAGGCTAAAACGCGCCAGCTGCCGGGCGCGATTCTGCAAAGGAAGGCCCGTGTTTAAACACCTTCAGCGTTGAAGGGCCGCCGTGACGTTACGGCCGCGGTACCGTGAATTGTCCACGGACGGCCGGGTCTTTCTTTGCAGAATCGTCCCTGCAGGACATAGAGACCCTGGGACTTAAAAACCATGGTTTTTGGTTGCGACCTTGGAGCTCCAAACGATCGTCAATTGAAGTCCCAGGGCGAATCTCCTGATCAGGAGGTTCGTGGATCAGGACCCAATGGTGCGCTATTNNNNNNNAACGAGTCCTGATCTAGACCGGATCCGGTCTCTCTATGACTTCTACGGAGAAGTAAGGCGCCTTTTATATATAACCCGGGGGAAATGCCTAGGTCACTAGTGAAGAGGCCTCTCATTTCCTTTAGAAAAGTAGGCCTACAGGAGCTCCTATACATATTTTTCTAAGTAAGGAGCTAGCTTCGGGCCCGAGATGGCCTTCCCTCACTAAGAAACTGGATAACCAAGGCGCCTTAAGAGCTCTTAGTTTCTGTAAGACCAACAGGCCTGTCCTGATCAGAACTTAAGCAGGCCTCCTAGACAGATGGGCCCATTCTAGCTAAAGCCTAGGCCTGTCTAAGACCCTGGTACATGTACATGAGCTCAAATGATCACCAGAGTCCGATAAGAAGAGGCCTCTAAAGGCCTAAGCTAGCTCTTACCCAAGAAAGGAAGGCCTCCACTGGCCAGCGCACATGCCTTTCGAGAAGTGTAATTACTAGCCGACTAACAGGCCTGTACATCTCCATTAAGGCTAGCCTAGAGCTAGGAGGACCTCCTTAATGAGCTCTTCGTATNTACATTGATCTCTTCTGGCCAGAGAAGAGCAAGAAAGTGTCTAGACGCTGATTAGCAGTAGCTATAACTTTCTGCTAATAGTTTAAACTTANNNNNNNNNNNNNNAGAAGCTTCTTATTCGCCAAGGGGTTACAAGAATTCCTGCTGAGCTCAGCCCCCTTGCTTTTAGGATATCCTTGGTGCCACCTTGGCCAAGTAAAAGCANNNNNNNNNNNAAACTTGGTACCAAGAAGCTTCTTAGAGTATCAGAAAAAAAGGCCTTTTTAGCTCCCAAAGCTAAATTCAAACTCTTCTGAGTTCCTACTTGGCCAAGACGGTCTGAAAAACCATGTTGCAACCAGGAA
n1666     GGTATACCCATGGACAAGACTTTCCAACCTACTGTTAATTTCGCTAAAATATACATGCGTGGCCCTCTTAGGAGCGGTGGCACACGTAGCCGCCCACCCCGGGGCAGTAATTTAAGCAATAAGTACTTGACTTATTATAGCGAGGGTCTCTTGTGCACAAGAGACCCAACTAACAGCGGCGTGGTAAGACCCAACTGCGCAGATGGATCTTAGCCACGCTAAGGCACATGGGCCCATGCTTAGCGATACTTCAAGTATCGCCAGCGCTGGATGGCGGTGCCCTACTAGAAGCCTGTTCTATCGCGATCCACCTCGCCTACATACCCCGTCGCTCGCCTAAATAGGCGAGCCAGCGCTAGACAGGGGTATAGCGAGATGGAGAAATGGGCTTTTTCTAGAACAGAGAGCAATCTCTCTTTAGAAATAGATCTATTTTTAGGGCACGTACAGCCCGTCCCTCCTCAGCTAGCTGATGAGGGTCGTAACTAAGTGTACCGGTGCACTTACAGGACGCGTCCTGAGCTAGCGGCAGATGCAAAGGCCTTTAGAGGCCTCTCTCTAGCAATTTATACCGGAAGCTTTTTAGCCAACAACTGTTGCCCCCACCTACTACAAGCGCTAGCCCCGTTCTAGAGTGGGGCTTGTAGTAGGGTGCCGTGGGGGGCCTGTGAATGTTCCCTATATAGGTTTAAAGGAGCTCCTTTAAAAGGGRGGGCGCCCGGCGCCCCCCTACAGGCCTATATAGGCTAAAACGCGCCAGCTGCCGGGCGCGATTCTGCAAAGGAAGGCCCGTGTTTAAACACCTTCAGCGTTGAAGGGCCGCCGTGACGTTACGGCCGCGGTACCGTGAATTGTCCACGGACGGCCGGGTCTTTCTTTGCAGAATCGTCCCTGCAGGACATAGAGACCCTGGGACTTAAAAACCATGGTTTTTGGTTGCGACCTTGGAGCTCCAAACGATCGTCAATTGAAGTCCCAGGGCGAATCTCCTGATCAGGAGGTTCGTGGATCAGGACCCAATGGTGCGCTATTGGTCGTTAACGAGTCCTGATCTAGACCGGATCCGGTCTCTCTATGACTTCTACGGAGAAGTAAGGCGCCTTTTATATATAACCCGGGGGAAATGCCTAGGTCACTAGTGAAGAGGCCTCTCATTTCCTTTAGAAAAGTAGGCCTACAGGAGCTCCTATACATATTTTTCTAAGTAAGGAGCTAGCTTCGGGCCCGAGATGGCCTTCCCTCACTAAGAAACTGGATAACCAAGGCGCCTTAAGAGCTCTTAGTTTCTGTAAGACCAACAGGCCTGTCCTGATCAGAACTTAAGCAGGCCTCCTAGACAGATGGGCCCATTCTAGCTAAAGCCTAGGCCTGTCTAAGACCCTGGTACATGTACATGAGCTCAAATGATCACCAGAGTCCGATAAGAAGAGGCCTCTAAAGGCCTAAGCTAGCTCTTACCCAAGAAAGGAAGGCCTCCACTGGCCAGCGCACATGCCTTTCGAGAAGTGTAATTACTAGCCGACTAACAGGCCTGTACATCTCCATTAAGGCTAGCCTAGAGCTAGGAGGACCTCCTTAATGAGCTCTTCGTATTTACATTGATCTCTTCTGGCCAGAGAAGAGCAAGAAAGTGTCTAGACGCTGATTAGCAGTAGCTATAACTTTCTGCTAATAGTTTAAACTTAGACTGTGATTCTAAAGAAGCTTCTTATTCGCCAAGGGGTTACAAGAATTCCTGCTGAGCTCAGCCCCCTTGCTTTTAGGATATCCTTGGTGCCACCTTGGCCAAGTAAAAGCAACTCTAAGTTTAAACTTGGTACCAAGAAGCTTCTTAGAGTATCAGAAAAAAAGGCCTTTTTAGCTCCCAAAGCTAAATTCAAACTCTTCTGAGTTCCTACTTGGCCAAGACGGTCTGAAAAACCATGTTGCAACCAGGAA
n2973     GGTATACCTGGGGACAAGACTTTCCAACCTACTGTTAATTTCGCTAAAATATACATGCGTGGCCCTCTCAGGAGCGGCGGCACACGTAGCCGCCCACCCCGGGGCAGTAATTTAAGCAATAAGTACTTGACTTATTATAGCGAGGGTTTCTTGTGCACAAGAAACCCAACTAACAGCGGCGTGGTAAGACTCAACCGCGCAGATGGATCTTAGCCACGCTAAGGTACATGGGCCCATGCTTAGCGATACTTCAAGTATCGCCAGCGCTGGATGGCGGTGCCCTACTAGAAGCCTGTTCTATCGCGATCCATCTCGCCTACATACCCCGTCGCCCGCCTAAAAAGGCGAGCTAGCGCTAGACAGGGGTATAGCGAGATGGAGAAATGGGCTTTTTCTAGAACAGAGAGTGCCCTCTCTTTAGAAATAGATCTATTTTTAGGGCACGTACAGCCCGTCCCTCCTCAGCTAGCTGATGAGGGTCGTAACTAAGTGTACCGGTGCACTTACAGGACGCGTCCTGAGCTAGTGGCAGATGCAAAGGCCTTTAGAGGCCTCTCTCTAGCAATTTATACCGGAAGCTTTTTAGCCAACAATTGTTGCCCCCACCTACTACAAGCGCTAGCCCCGTTCTAGAGTGGGGCTTGTAGTAGGGTGCCGTGGGGGGCCTGTGAATGTTCCCTATATAGGTTTAAAGGAGCTCCTTTAAAAGGGGGGGCGCCCGGCGCCCCCCTACAGGCCTATATAGGCTAAAACGCGCCAGCTGCCGGGCGCGATTCTGCAAAGGAAGGCCCGTGTTTAAACACCTTCAGCGTTGAAGGGCCGCCGTGACGTTACGGCCGCGGTACCGTGAATTGTCCACGGACGGCCGGGTCTTTCTTTGCAGAATCGTCCCTGCAGGACATAGAGACCCTGGGACTTAAAAACCATGGTTTTTGGTTGCGACCTTGGAGCTCCAAACGATCGTCAATTGAAGTCCCAGGGCGAATCTCCTGATCAGGAGGTTCGTGGATCAGGACCCAATGGTGCGCTATTGGTCGTTAACGAGTCCTGATCTAGACCGGATCCGGTCTCTCTATGACTTCTACGGAGAAGTAAGGCGCCTTTTATATATAACCCGGGGGAAATGCCTAGGTCACTAGTGAAGAGGCCTCTCATTTCCTTTAGAAAAGTAGGCCTACAGGAGCTCCTATACATATTTTTCTAAGTAAGGAGCTAGCTTCGGGCCCGAGATGGCCTTCCCTCACTAAGAAACTGGATAACCAAGGCGCCTTAAGAGCTCTTAGTTTCTGTAAGACCAACAGGCCTGTCCTGATCAGAACTTAAGCAGGCCTTCTAGACAGATGGGCCCACTCTAGCTAAAGCCTAGGCCTGTCTAAGACTCCGGTACATGCACATGAGCTCAAATGATCACCGGAGTCCGATAAGAAGAGGCCTCTAAAGGCCTAAGCTAGCTCTTACCCAAGAAAGGAAGGCCTCCGCTGGCCAGCGCACATGCCTTTCGAGAAGTGTAATTACTAGCCGACTAACAGGCCTGTACATCTCCATTAAGGCTAGCCTAGAGCTAGGAGGACCTCCTTAGTGAGCTCTTCGTATTTACATTGATCTCTTCTGGCCAGAGAAGAGCAAGAAAGTGTCTAGACGCTGATTAGCAATAGCTATAGCTTTCTGCAAATAGTTTAAACTTAGACTGTGATTCTAAAGAAGCTTCTTATTCGCCAAGGGGTTACAAGAATTCCTGCTGAGCTCAGCCCCCTTGCTTTTAGGATATCCTTGGTGCCACCTTGGCCAAGTAAAAGCAACTCTAAGTTTAAACTTGGTACCAAGAAGCTTCTTAGAGTATCAGAAAAAAAGGCCTTTTCAACTCCCAAAGCTGAATTCAAACTCTTCTGAATTCCTACTTGGCCAAGATGGTCTGAAAAACCATGTTGCAACTAGGAA
n2980     GGTATACCTGGGGACAAGACTTTCCAACCTACTGTTAATTTCGCTAAAATATACATGCGTGGCCYTNNNNNGAGCGGCGGCACACGTAGCCGCCCACCCCGGGGCAGTAATTTAAGCAATAAGTACTTGACTTATTATNNNNAGGGTTTCTTGTGCACAAGAAACCCAACTAACAGCGGYGTGGTAAGACTCAACCGCGCAGATGGATCTTARCCACGCTAANNNNNNNNNNNNNNNNNNNNNCGATACTTCAAGTATCGCCAGCGCTGGATGGCGGTGCCCTWCTAGAAGCCTGTTCTNNNNCGATCCATCTCGCCTACATACCCCGTCGCCCGCCTAAAAAGGCGAGCTAGCGCTAGACAGGGGTATAGCGRGATGGAGAAATGGGCTTTTTCTAGAACAGAGAGTGCCCTCTCTTTAGAAATAGATCTATTTTTAGGGCACGTACAGCCCGTCCCTCCTCAGCTAGCTGATGAGGNNNNNNNNNNNNNNNNNNNNNNNNNNNNHAGGACGCGTCCTGANNNNNNNNNNNNNNNNNNNNCYTTTAGAGGYCTYTYTYTAGYNNTTTATACCGGAAGCTTTTTAGCCAACAATTGTTGCCCCCACCTACTACAAGCGCTAGCCCCGTTCTAGAGTGGGRYTTGTAGTAGGRTGCCGTGGGGGGCCTGTGAATGTNNNNNNNNNNNNNNNNNNNNNNNNNNNNNNNNNNNNNGGGCGCCCGGCGCCCCCCTACAGGCCTATATAGGCTAAAACGCGCCAGYTGCCGGGCGCGATTCTGCAAARGAAGGCCCGTGTTTAAACACCTTCAGCGTTRAAGGGCCGCCGTGACGTTACRGCCRCRRTACCGTGAANNNNNNACGGACGGCCGGGTCTTTCTTTGCAGAATCGTCCCTGCAGGACATAGAGAYCCTGNNACTTAAAAACCANNNNNNNNNNNNNNNNNNNNNNNNCTCCAAACGATCGTCAATTGNNNNCCCAGGGCGAATCTCCTGATCAGGAGGTTYGNNNNNNNNNNNNNNNNNNNNNNNNNNNNNNNNNNNNNNNNNNNNNNNNNNNACCGGATCCGGTCTCTCTATGACTTCNNNNNNNNNNNNNNNNNNNNNNNNNNNNNNNNNNNNNGGAAATGYNNNNNNNNNNNNNNNNNNNNCCTCTCATTTCCTTTAGAAAAGTAGGCCTACAGGAGCTCCTATACATATTTTTCTAAGTAAGGAGYTNNNNNNNNNNNNNNNNNNNCCTTCCCTCACTANNNNNNNNNNNNNNNAAGGCGCCTTAAGAGCTYTTAGTTTYTGNNNNNNNNNNNNNNNNNNNNNNNNNNNNNNNNAAGCAGGCCTTCTAGACAGATGGGCCCACTCTAGNTAAAGCCTAGGCCTGTCTAAAANNNNNNNNNNNNNACATRAGCTCAAATGATCACCGGAGTCCGATAAGAAGAGGCCTCTAAARGCCTAAGCTAGCTCTTACCCAASRAAGGAAGGCCTCYNNNNNNNNNNNNNNATGCCTTTCGAGAAGTGTAATTACTAGCCGACTAACAGGCCTGTACATCTCCATTAAGGCTAGCCTAGAGCTAGGAGGACCTCCTTAGTGAGCTCTTCNNNNNNNNNNNNNNNNCTTCTGGCCAGAGAAGAGCAAGAAAGTGTCTAGACGCTGATTAGCAANNNNNNNNNNNNNCTGCAAATAGTTTAAACTTARACNNNNNNNNNNNNNNNNNNNNNNNNTCRCYAARGGGTTACAAGAATTCCTGCTGAGCTCAGCCCCCTTGCTTTTAGGATNNNNNNNNTGCCACCTTGGCCAAGTAAAAGCANNNNNNNNNNNNNNNNNNNNNNNNNNNNNNNNNNNNNNNNNNNNNNNNNNNNNNCCTTTTCAACTCCCAAARCTRAATTCAAAYTCTTCTGAATTCCTACTTGGCCAAGATGGTCTGAAAAACCATGTTGCAACTAGGAA
n2986     GGTATACCCATGGACAAGACTTTCCAACCTACTGTTAATTTCGCTAAAATATACATGCGTGGCCCTCTTAGGAGCGGTGGCACACGTAGCCGCCCACCCCGGGGCAGTAATTTAAGCAATAAGTACTTGACTTATTATAGCGAGGGTTTCTTGTGCACAAGAGACCCAACTAACAGCGGCGTGGTAAGACCCAACTGCGCAGATGGATCTTAGCCACGCTAAGGCACATGGGCCCATGCTTAGCGATACTTCAAGTATCGCCAGCGCTGGATGGCGGTGCCCTACTAGAAGCCTGTTCTATCGCGATCCACCTCGCCTACATACCCCGTCGCTCGCCTAAATAGGCGAGCCAGCGCTAGACAGGGGTATAGCGRGATGGAGAAATGGGCTTTTTCTAGAACAGAGAGCAATCTCTCTTTAGAAATAGATCTATTTTTAGGGCACGTACAGCCCRTCCCTCCTCAGCTAGCTGATGAGGGTCGTAACTAAGTGTACCGGTGCACTTACAGGAYGCGTCCTGAGCTAGCGGCAGATGCAAAGGCCTTTAGAGGCCTCTCTCTAGCAATTTATACCGGAAGCTTTTTAGCCAACAACTGTTGCCCCCACCTACTACAAGCGCTAGCCCCGTTCTAGAGTGGGGCTTGTAGTAGGGTGCCGTGGGGGGCCTGTGAATGTTCCCTATATAGGTTTAAAGGAGCTCCTTTNNNNNNNNGGGCGCCCGGCGCCCCCCTACAGGCCTATATAGGCTAAAACGCGCCAGCTGCCGGGCGCGATTCTGCAAAGGAAGGCCCGTGTTTAAACACCTTCAGCGTTGAAGGGCCGCCGTGACGTTACGGCCGCGGTACCGTGAATTGTCCACGGACGGCCGGGTCTTTCTTTGCAGAATCGTCCCTGCAGGACATAGAGACCCTGGGACTTAAAAACCATGGTTTTTGGTTGCGACCTTGGAGCTCCAAACGATCGTCAATTGAAGTCCCAGGGCGAATCTCCTGATCAGGAGGTTCGTGGATCAGGACCCAATGGTGCGCWATTNNTCGTTAACGAGTCCTGATCTAGACCGGATCCRRTCTCTCTATGACTTCTACGGAGAAGTAAGGCGCCTTTTATATATAACCCGGGGGAAATGCCTAGGTCACTAGTGAAGAGGCCTCTCATTTCCTTTAGAAAAGTAGGCCTACAGGAGCTCCTATACATATTTTTCTAAGTAAGGAGCTAGCTTCGGGCCCGAGATGGCCTTCCCTCACTANNNNNNNGGATAACCAAGGCGCCTTAAGAGCTCTTAGTTTCTGTAAGACCAACAGGCCTGTCCTGATCAGAACTTAAGCAGGCCTCCTAGACAGATGGGCCCATTCTAGCTAAAGCCTAGGCCTGTCTAAGACCCTGGTACATGTACATGAGCTCAAATGATCACCAGAGTCCGATAAGAAGAGGCCTCTAAAGGCCTAAGCTAGCTCTTACCCAAGAAAGGAAGGCCTCCACTGGCCAGCGCACATGCCTTTCGAGAAGTGTAATTACTAGCCGACTAACAGGCCTGTACATCTCCATTAAGGCTAGCCTAGAGCTAGGAGGACCTCCTTAATGAGCTCTTCGTATTTACATTGATCTCTTCTGGCCAGAGAAGAGCAAGAAAGTGTCTAGACGCTGATTAGCAGTAGCTATAGCTTTCTGCTAATAGTTTAAACTTAGACTGTGATTCTAAAGAAGCTTCTTATTCGCCAAGGGGTTACAAGAATTCCTGCTGAGCTCAGCCCCCTTGCTTTTAGGATATCCTTGGTGCCACCTTGGCCAAGTAAAAGCANNNNNNNNNNNAAACTTGGTACCAAGAAGCTTCTTAGANNNTCAGAAAAAAAGGCCTTTTTAGCTCCCAAAGCTAAATTCAAACTCTTCTGAGTTCCTACTTGGCCAAGACGGTCTGAAAAACCATGTTGCAACCAGGAA
n2987     GGTATACCCATGGACAAGACTTTCCAACCTACTGTTAATTTCGCTAAAATATACATGCGTGGCCCTCTTAGRAGCGGTGGCACACGTAGCCNNYNNNNNNNNNNNNNNNNNTTAAGCAATAAGTACTTGACTTATTATAGCGAGGGTTTCTTGTGCACAAGAGACCCAACTAACAGCGGCGTGGTAAGACCCAACTGCGCAGATGGATCTTAGCCACGCTAAGGCACATGGGNNNNNNNNNNNNNNNNNNNNAAGTATCGCCAGCGCTGGATGGCGGTGCCCTACTAGAAGCCTGTTCTATCGCGATCCACCTCGCCTACATACCCCGTCGCTCGCCTAAAGAGGCGAGCCAGCGCTAGACAGGGGTATAGCGAGATNNNNNNNNNNNNNTTTTCTAGAACAGAGAGYAACCTCTCTTTAGAAATAGANNNNNNNNNNNNNNNNNNACAGCCCGTCCCTCCTCAGCTAGCTGATGAGGGTCGTAACTAAGTGTACCGGTGCACTTACAGGACGCGTCCTGAGCTAGCGGCAGATGYNAAGGCCTTTAGAGGCCTCTCTCTAGCNNTTTATACCNNAAGCTTTTTAGCCAACAACTGTTGCCCCCACCTACTACAAGCGCTAGCCCCGTTCTNNNNNNNNNNNNNNNNNNNNNNNNNNNNNNGGGCCTGTGAATNNNNNNNNNNNNNNNNNNNNNNNNCTCCTTTAAAAGGGGGGGCGCCCGGCGCCCCCCTACAGGCCTATATAGGCTAAAACGCGCCAGCTGCCGGGCGCGATTCTGCAAAGGAAGGCCCGTGTTTAAACANNNNNNNNGTTGAAGGGCCGCCGTGACGTTACGGCCGCGGTACCGTGAATTGTCCACGGACGGCCGGGTCTTTCTTTGCAGAATCGTCCCTGCAGGACATAGAGACCCTGGGACTTAAAAACCATGGTTTTTGGTTGCGACCTTGGAGCTCCAAACGATCGTCAATTGAAGTCCCAGGGCGAATCTCCTGATCAGGAGGTTCGTGGATCAGGACCCAATGGTGNNNNNNNNNNNNNNNNNNNNNNNNNNNNNNNNNNNNNNNNNNKCTCTCTATGACTTCTACGGAGAAGTAAGGCGCCTTTTATATATAAYCCGGGGGAAATGCCTAGGTCACTAGTGAAGAGGCYTCTCATTTCCTTTAGAAAAGTAGGCCTACAGGAGCTCCTATACATATTTTTCTAAGTAAGGAGCTAGCTTCGGGCCCGAGATGGCCTTCCCTCACTAAGAAACTGGATAACCAAGGCGCCTTAAGAGCTCTTAGTTTCTGTAAGACCAACAGGCCTGTCCTGATCAGAACTTAAGCAGGCCTCCTAGACAGATGGGCCCATTCTAGCTAAAGCCTAGGCCTGTCTAAGACCCTRGTACATGTACATGAGCTCAAATGATCACCAGAGTCCGATAAGAAGAGGCCTCTAAAGGCCTAAGCTAGCTCTTACCCAAGAAAGGAAGGCCTCCACTGGCCAGCGCACATGCCTTTCGAGAAGTGTAATTACTAGCCGACTAACAGGCCTGTACATCTCCATTAAGGCTAGCCTAGAGCTAGGAGGACCTCCTTAATGAGCTCTTCGTATTTNNNNNNNNNNNNNNNNNNNNNNNNNNNNNNAGAAAGTGTCTAGACGCTGATTAGCAGTAGCTATAACTTTCTGCTAATANNNNNNNNNNNNNNNNNNNNNNNNNNNNNNNNNNNNNNNCRCCAARGRGTTACAAGAATTCCTGCTGAGCTCAGCCCCCTTGCTTTTAGGATATCCTTGGTGCCACCTTGGCCAAGTAAAAGCANNNNNNNNNNNNNNNNNNNNNNNNNNNNNNNNNNNNNNNNNTCAGAAAAAAAGGCCTTTTTAGCTCCCAAAGCTAAGTTCAAACTCTTCTGAGTTCCTACTTGGCCAAGACGGTCTGAAAAACCATGTTGCAACCAGGAA
n2988     GGTATACCTGGGGACAAGACTTTCCAACCTACTGTTAATTTCGCTAAAATATACATGCGTGGCCCTCTCAGGAGCGGCGGCACACGTAGCCGCCCACCCCGGGGCAGTAATTTAAGCAATAAGTACTTGACTTATTATAGCGAGGGTTTCTTGTGCACAAGAAACCCAACTAACAGCGGCGTGGTAAGACTCAACCGCGCAGATGGATCTTAGCCACGCTAAGGTACATGGGCCCATGCTTAGCGATACTTCAAGTATCGCCAGCGCTGGATGGCGGTGCCCTACTAGAAGCCTGTTCTATCGCGATCCATCTCGCCTACATACCCCGTCGCCCGCCTAAAAAGGCGAGCTAGCGCTAGACAGGGGTATAGCGAGATGGNNAAATGGGCTTTTTCTAGAASAGAGAGTGCCCTCTCTTTAGAAATAGATCTATTTTTAGGGCACGTACAGCCCGTCCCTCCTCAGCTAGCTGATGAGGGTCGTAACTAAGTGTACCGGTGCACTTACAGGACGCGTCCTGAGCTAGCGGCAGATGCAAAGGCCTTTAGAGGCCTCTCTCTAGCAATTTATACCGGAAGCTTTTTAGCCAACAATTGTTGCCCCCACCTACTACAAGCGCTAGCCCCGTTCTAGAGTGGGGCTTGTAGTAGGGTGCCGTGGGGGGTYTGTGAATGTTCCCTATNNNNNNNNNNNNNNNCTCYTTTAAAAGGGGGGGCGCCCGGCGCCCCCCTACAGGCCTATATAGGCTAAAACGCGCCAGCTGCCGGGCGCGATTCTGCAAAGGAAGGCCCGTGTTTAAACACCTTCAGCGTTGAAGGGCCGCCGTGACGTTACGGCCGCGGTACCGTGAATTGTCCACGGACGGCCGGGTCTTTCTTTGCAGAATCGTCCCTGCAGGACATAGAGACCCTGGGACTTAAAAACCATGRTTTTTGGTTDCGACCTTGGAGCTCCAAACGATCGTCAATTGAAGTCCCAGGGCGAATCTCCTGATCAGGAGGTTCGNNNNNNNNNNNNNNNNNNNNNNNNNNNNNNNNNNNNNNNNNNNNNNNNNNGACCGGATCCGGTCTCTCTATGACTTCTACGGAGAAGTAAGGCGCCTTTTATATATAACCCGGGGGAAATGCCTAGGTCACTAGTGAAGAGGCCTCTCATTTCCTTTAGAAAAGTAGGCCTACAGGAGCTCCTATNNNNNNNNNNNNNNNNAAGGAGCTAGCTTCGGGCCCGAGATGGCCTTCCCTCACTAAGAAACTGGATAACCAAGGCGCCTTAAGAGCTCTTAGTTTCTGTAAGACCAACAGGCCTGTCCTGATCAGAACTTAAGCAGGCCTTCTAGACAGATGGGCCCACTCTAGCTAAAGCCTAGGCCTGTCTAAGACTCCGGTACATGCACATGAGCTCAAATGATCACCGGAGTCCGATAAGAAGAGGCCTCTAAAGGCCTAAGCTAGCTCTTACCCAAGAAAGGAAGGCCTCCACTGGCCAGCGCACATGCCTTTCGAGAAGTGTAATTACTAGCCGACTAACAGGCCTGTACATCTCCATTAAGGCTAGCCTAGAGCTAGGAGGACCTCCTTAGTGAGCTCTTCGTATTTACATTGATYTCTTCTGGCCAGAGAAGAGCAAGAAAGTGTCTAGACGCTGATTAGCAATAGCTATAGCTTTCTGCAAATAGTTTNNNNNNNNNNNNNNNNNNNNNAGAAGCTTCTTATTCGCCAAGGGGTTACAAGAATTCCTGCTGAGCTCAGCCCCCTTGCTTTTAGGATATCCTTGGTGCCACCTTGGCCAAGTAAAAGCANNNNNNNNNNNNNNNNNNNNNNNNNNNNNNNNNNNNNNNNNTCAGAAAAAAAGGCCTTTTCAACTCCCAAAGCTGAATTCAAACTCTTCTGAATTCCTACTTGGCCAAGATGGTCTGAAAAACCATGTTGCAACTAGGAA
n2990     GGTATACCTGGGGACAAGACTTTCCAACCTACTGTTAATTTCGCTAAAATATACATGCGTGGCCCTCTCAGGAGCGGCGGCACACGTAGCCGCCCACCCCGGGGCAGTAATTTAAGCAATAAGTACTTGACTTATTATAGCGAGGGTTTCTTGTGCACAAGAAACCCAACTAACAGCGGCGTGGTAAGACTCAACCGCGCAGATGRATCTTAGCCACGCTAAGGTACATGGGCCCATGCTTAGCGATACTTCAAGTATCGCCAGCGCTGGATGGCGGTGCCCTACTAGAAGCCTGTTCTATCGCGATCCATCTCGCCTACATACCCCGTCGCCCGCCTAAAAAGGCGAGCTAGCGCTAGACAGGGGTATAGCGARATGNAGAWATGGRCTTTTTCTAGAACAGAGAGTGCCCTCTCTTTAGAAATAGATCTATTTTTAGGGCACGTACAGCCCGTCCCTCCTCAGCTAGCTGATGAGGGTCGTAACTAAGTGTACCGGTGCACTTACAGGACGCGTCCTGAGCTAGTGGCAGATGCAAAGGCCTTTAGAGGCCTCTCTCTAGCAATTTATACCGGAAGCTTTTTAGCCAACAATTGTTGCCCCCACCTACTACAAGCGCTAGCCCCGTTCTAGAGTGGGGCTTGTAGTAGGGTGCYGTGNNNNNNNNNNNNNNNNNNNNNNNATAGGTTTAAAGGAGCTCCTTTAAAAGGGGGGGCGCCCGGCGCCCCCCTACAGGCCTATATAGGCTAAAACGCGCCAGCTGCCGGGCGCGATTCTGCAAAGGAAGGCCCGTGTTTAAACACCTTCAGCGTTGAAGGGCCGCCGTGACGTTACGGCCGCGGTACCGTGAATTGTCCACGGACGGCCGGGTCTTTCTTTGCAGAATCGTCCCTGCAGGACATAGAGACCCTGGGACTTAAAAACCATGGTTTTTGGTTGCGACCTTGGAGCTCCAAACGATCGTCAATTGAAGTCCCAGGGCGAATCTCCTGATCAGGAGGTTCGTGGATCAGGACCCAATGGTGNNNNNNNNNNNNNNNNNNNNNNNNNNNNNNNNNCGGATCCGGTCTCTCTATGACTTCTACGGAGAAGTAAGGCGCCTTTTATATANNNCCYGGGGGAAATGCCTAGGTCACTAGTGAAGAGGCCTCTCATTTCCTTTAGAAAAGTAGGCCTACAGGAGCTCCTATACAWNTTTTTCTAAGTAAGGAGCTAGCTTCGGGCCCGAGATGGCCTTCCCTCACTAAGAAACNGGATAACCAAGGCGCCTTAAGAGCTYTTAGTTTCTGTAAGACCAACAGGCCTGTCCTGATCAGAACTTAAGCAGGCCTTCTAGACAGATRRRCCCACTCTAGCTAAAGCCTAGGCCTGTCTAAGACTCCGGTACATGCACATGAGCTCAAATGATCACCGGAGTCCGATAAGAAGAGGCCTCTAAAGGCCTAARCTAGCTCTTACCCAAGAAAGGANNGCCTCCGCTGGCCAGCGCACATGCCTTTCGAGAAGTGTAATTACTAGCCGACTAACAGGCCTGTACATCTCCATTAAGGCTAGCCTAGAGCTAGGAGGACCTCCTTAGTGAGCTCTTCGTATTTACATTRANNNCTTCTGGCCAGAGAAGAGCAAGAAAGTGTCTAGACGCTGATTAGCAATAGCTATAGCTTTCTGCAAATAGTTTAAANNNNNNNNNNNNNNNNNNNNNNNNTTCTTATTCRCCAAGGGGTTACAAGAATTCCTGCTGAGCTYAGCYYCYTTGYTTTTAGGATATCCTTGGTGCCACCTTGGCCAAGTAAAAGCANNNNNNNNNNNNNNNTTGGTACCAAGAAGCTTCTTAGAGTNTCAGAAAAAAAGGCCTTTTCAACTCCCAAAGCTGAATTCAAACTCTTCTGAATTCCTACTTGGCCAAGATGGTCTGAAAAACCATGTTGCAACTAGGAA
n2997     GGTATACCCATGGACAAGACTTTCCAACCTACTGTTAATTTCGCTAAAATATACATGCGTGGCCCTCTTAGGAGCGGTGGCACACGTAGCCGCCCACCCCGGGGCAGTAATTTAAGCAATAAGTACTTGACTTATTATAGCGAGGGTTTCTTGTGCACAAGAGACCCAACTAACAGCGGCGTGGTAAGACCCAACTGCGCAGATGGATCTTAGCCACGCTAAGGCACATGGGCCCATGCTTAGCGATACTTCAAGTATCGCCAGCGCTGGATGGCGGTGCCCTACTAGAAGCCTGTTCTATCGCGATCCACCTCGCCTACATACCCCGTCGCTCGCCTAAAGAGGCGAGCCAGCGCTAGACAGGGGTATAGCGAGATGGAGAAATGGGCTTTTTCTAGAACAGAGAGCAACCTCTCTTTAGAAATAGATCTATTTTTAGGGCACGTACAGCCCGTCCCTCCTCAGCTAGCTGATGAGGGTCGTAACTAAGTGTACCGGTGCACTTACAGGACGCGTCCTGAGCTAGCGGCAGATGCAAAGGCCTTTAGAGGCCTCTCTCTAGCAATTTATACCGGAAGCTTTTTAGCCAACAACTGTTGCCCCCACCTACTACAAGCGCTAGCCCCGTTCTAGAGTGGGGCTTGTAGTAGGGTGCCGTGGGGGGCCTGTGAATGTTCCCTATATAGGTTTAAAGGAGCTCCTTTAAAAGGGGGGGCGCCCGGCGCCCCCCTACAGGCCTATATAGGCTAAAACGCGCCAGCTGCCGGGCGCGATTCTGCAAAGGAAGGCCCGTGTTTAAACACCTTCAGCGTTGAAGGGCCGCCGTGACGTTACGGCCGCGGTACCGTGAATTGTCCACGGACGGCCGGGTCTTTCTTTGCAGAATCGTCCCTGCAGGACATAGAGACCCTGGGACTTAAAAACCATGGTTTTTGGTTGCGACCTTGGAGCTCCAAACGATCGTCAATTGAAGTCCCAGGGCGAATCTCCTGATCAGGAGGTTCGTGGATCAGGACCCAATGGTGCGCTATTGGTCGTTAACGAGTCCTGATCTAGACCGGATCCGGTCTCTCTATGACTTCTACGGAGAAGTAAGGCGCCTTTTATATATAACCCGGGGGAAATGCCTAGGTCACTAGTGAAGAGGCCTCTCATTTCCTTTAGAAAAGTAGGCCTACAGGAGCTCCTATNNNTATTTTTCTAAGTAAGGAGCTAGCTTCGGGCCCGAGATGGCCTTCCCTCACTAAGAAACTGGATAACCAAGGCGCCTTAAGAGCTCTTAGTTTCTGTAAGACCAACAGGCCTGTCCTGATCAGAACTTAAGCAGGCCTCCTAGACAGATGGGCCCATTCTAGCTAAAGCCTAGGCCTGTCTAAGACCCTGGTACATGTACATGAGCTCAAATGATCACCAGAGTCCGATAAGAAGAGGCCTCTAAAGGCCTAAGCTAGCTCTTACCCAAGAAAGGAAGGCCTCCACTGGCCAGCGCACATGCCTTTCGAGAAGTGTAATTACTAGCCGACTAACAGGCCTGTACATCTCCATTAAGGCTAGCCTAGAGCTAGGAGGACCTCCTTAATGAGCTCTTCGTATTTACATTGATCTCTTCTGGCCAGAGAAGAGCAAGAAAGTGTCTAGACGCTGATTAGCAGTAGCTATAACTTTCTGCTAATAGTTTAAWCTTAGMCTGTGATTCTAAAGAAGCTTCTTATTCGCCAAGGGGTTACAAGAATTCCTGCTGAGCTCAGCCCCCTTGCTTTTAGGATATCCTTGGTGCCACCTTGGCCAAGTAAAAGCANNNNNNNNNNNNNNNNNNNYACCAAGAAGCTTCTTAGAGTATCAGAAAAAAAGGCCTTTTTAGCTCCCAAAGCTAAGTTCAAACTCTTCTGAGTTCCTACTTGGCCAAGACGGTCTGAAAAACCATGTTGCAACCAGGAA
n2998     GGTATACCCATGGACAAGACTTTCCAACCTACTGTTAATTTCGCTAAAATATACATGCGTGGCCCTCTTAGGAGCGGTGGCACACGTAGCCGCCCACNNNNNNNNNNNNNNNNNNNNNNNNNNNNNTTRACTTATTATAGCGAGGGTTTCTTGTGCACAAGAGACCCAACTAACAGCGGCGTGGTAAGACTCAACTGCGCAGATGGATCTTAGCCACGCTAAGGCACATGGGCCCATGCTTAGCGATACTTCAAGTATCGCCAGCGCTGGATGGCGGTGCCCTACTAGAAGCCTGTTCTATCGCGATCCACCTCGCCTACATACCCCGTCGCTCGCCTAAAGAGGCGAGCCAGCGCTAGACAGGGGTATAGCGANATRGAGAAATGGGCTTTTTCTAGAACAGAGAGCAACCTTTCTTTAGAAATAGATCTATTTTTAGGGCACGTACAGCCCGTCCCTCCTCAGCTAGCTGATGAGGGTCGTAACTAAGTGTACCGGTGMACTTACAGGACGCGTCCTGAGCTAGCGGCAGATGCAAAGGCCTTTAGAGGCCTCTCTCTAGCAATTTATACCGGAAGCTTTTTAGCCAACAACTGTTGCCCCCACCTACTACAAGCGCTAGCCCCGTTCTAGAGTGGGGCTTGTAGTAGGGTRCCGTGGGGGGCCTGTGAATGTTCCCTATNNNNNNNNNNNNNNNNNNNNNNNNNNNGGGGGGCGCCCGGCGCCCCCCTACAGGCCTATATAGGCTAAAACGCGCNNNCTGCCGGGCGCGATTCTGCAAAGGAAGGCCCGTGTTTAAACACCTTCAGCGTTGAAGGGCCGCCGTGACGTTACRGCCGCGGTACCGTGAATTGTCCACGGACGGCCGGGTCTTTCTTTGCAGAATCGTCCCTGCAGGACATAGAGACCCTGGGACTTAAAAACCATGGTTTTTGGTTGCGACCTTGGAGCTCCAAACGATCGTCAATTGAAGTCCCAGGGCGAATCTCCTGATCAGGAGGTTCGTGGATNNNNNNNNNNNNNNNNNNNNNNNNNNNNNNNNNNNNNNNNNNNNNNNNNNNNNNNRGTCTCTCTATGACTWCTACGGAGAAGTAAGGCGCCTTTTATATATAACCCGGGGGAAATGCCTAGGTCACTAGTGAAGAGGCCTCTCATTTCCTTTAGAAAAGTAGGCCTACAGGAGCTCCTNNNNNNNNNNNNNNNNNNNNNNAGCTAGCTTCGGGCCCGAGATGGCCTTCCCTCACTAAGAAACTGGATAACCAAGGCGCCTTAAGAGCTCTTAGTTTCTGTAAGACCAACAGGCCTGTCCTGATCAGAACTTAAGCAGGCCTCCTAGACAGATGGGCCCATTCTAGCTAAAGCCTAGGCCTGTCTAAGACCCTGGTACATGTACATGAGCTCAAATGATCACCAGAGTCCGATAAGAAGAGGCCTCTAAAGGCCTAAGCTAGCTCTTACCCAAGAAAGGAAGGCCTCCACTGGCCAGCGCACATGCCTTTCGAGAAGTGTAATTACTAGCCGACTAACAGGCCTGTACATCTCCATTAAGGCTAGCCTAGAGCTAGGAGGACCTCCTTAATGAGCTCTTCRTATNNNNNNNNNTCTCTTCTGGCCAGAGAAGAGCAAGAAAGTGTCTAGACGCTGATTAGCAGTAGCTATAACNNTCTGCTAATARTNNNNNNNNNNNNNNNNNNNNNNNAGAAGCTTCTTATTCGCCAAGGGGTTACAAGAATTCCTGCTGAGCTCANNNNNNTTGCTTTTAGGATATCCTTGRTGCCACCTTGGCCAAGTAAAAGCANNNNNNNNNNNNNNNNNNNNNNNNNNNNNNNNNNNNNNNNNTCAGAAAAAAAGGCCTTTTTAGCTCCCAAAGCTAAGTTCAAACTCTTCTGAGTTCCTACTTGGCCAAGACGGTCTGAAAAACCATGTTGCAACCAGGAA
n3004     GGTATACCTGGGGACAAGACTTTCCAACCTACTGTTAATTTCGCTAAAATATACATGCGTGGCCCTCTCAGGAGCGGCGGCACACGTAGCCGCCCACCCCGGGGCAGTAATTTAAGCAATAAGTACTTGACTTATTATAGCGAGGGTTTCTTGTGCACAAGAAACCCAACTAACAGCGGCGTGGTAAGACTCAACCGCGCAGATGGATCTTAGCCACGCTAAGGTACATGGGCCCATGCTTAGCGATACTTCAAGTATCGCCAGCGCTGGATGGCGGTGCCCTACTAGAAGCCTGTTCTATCGCGATCCATCTCGCCTACATACCCCGTCGCCCGCCTAAAAAGGCGAGCTAGCGCTAGACAGGGGTATAGCGAAATGGAGAAATGGGCTTTTTCTAGAACAGAGAGTGCCCTCTCTTTAGAAATAGATCTATTTTTAGGGCACGTACAGCCCGTCCCTCCTCAGCTAGCTGATGAGGGTCGTAACTAAGTGTACCGGTGCACTTACAGGACGCGTCCTGAGCTAGTGGCAGATGCAAAGGCCTTTAGAGGCCTCTCTCTAGCAATTTATACCGGAAGCTTTTTAGCCAACAATTGTTGCCCCCACCTACTACAAGCGCTAGCCCCGTTCTAGAGTGGGGCTTGTAGTAGGGTGCCGTGGGGGGCCTGTGAATGTTCCCTATATAGGTTTAAAGGAGCTCCTTTAAAAGGGGGGGCGCCCGGCGCCCCCCTACAGGCCTATATAGGCTAAAACGCGCCAGCTGCCGGGCGCGATTCTGCAAAGGAAGGCCCGTGTTTAAACACCTTCAGCGTTGAAGGGCCGCCGTGACGTTACGGCCGCGGTACCGTGAATTGTCCACGGACGGCCGGGTCTTTCTTTGCAGAATCGTCCCTGCAGGACATAGAGACCCTGGGACTTAAAAACCATGGTTTTTGGTTGCGACCTTGGAGCTCCAAACGATCGTCAATTGAAGTCCCAGGGCGAATCTCCTGATCAGGAGGTTCGTGGATCAGGACCCAATGGTGCGCTATTGGTCGTTAACGAGTCCTGATCTAGACCGGATCCGGTCTCTCTATGACTTCTACGGAGAAGTAAGGCGCCTTTTATATATAACCCGGGGGAAATGCCTAGGTCACTAGTGAAGAGGCCTCTCATTTCCTTTAGAAAAGTAGGCCTACAGGAGCTCCTATACATATTTTTCTAAGTAAGGAGCTAGCTTCGGGCCCGAGATGGCCTTCCCTCACTAAGAAACTGGATAACCAAGGCGCCTTAAGAGCTCTTAGTTTCTGTAAGACCAACAGGCCTGTCCTGATCAGAACTTAAGCAGGCCTTCTAGACAGATGGGCCCACTCTAGCTAAAGCCTAGGCCTGTCTAAGACTCCGGTACATGCACATGAGCTCAAATGATCACCGGAGTCCGATAAGAAGAGGCCTCTAAAGGCCTAAGCTAGCTCTTACCCAAGAAAGGAAGGCCTCCGCTGGCCAGCGCACATGCCTTTCGAGAAGTGTAATTACTAGCCGACTAACAGGCCTGTACATCTCCATTAAGGCTAGCCTAGAGCTAGGAGGACCTCCTTAGTGAGCTCTTCGTATTTACATTGATCTCTTCTGGCCAGAGAAGAGCAAGAAAGTGTCTAGACGCTGATTAGCAATAGCTATAGCTTTCTGCAAATAGTTTAAACTTAGACTGTGATTCTAAAGAAGCTTCTTATTCGCCAAGGGGTTACAAGAATTCCTGCTGAGCTCAGCCCCCTTGCTTTTAGGATATCCTTGGTGCCACCTTGGCCAAGTAAAAGCAACTCTAAGTTTAAACTTGGTACCAAGAAGCTTCTTAGAGTATCAGAAAAAAAGGCCTTTTCAACTCCCAAAGCTGAATTCAAACTCTTCTGAATTCCTACTTGGCCAAGATGGTCTGAAAAACCATGTTGCAACTAGGAA
n3011     GGTATACCCATGGACAAGACTTTCCAACCTACTGTTAATTTCGCTAAAATATACATGCGTGGCCCTCTTAGGAGCGGTGGCACACGTAGCCGCCCACCCCGGGGCAGTAATTTAAGCAATAAGTACTTGACTTATTATAGCGAGGGTTTCTTGTGCACAAGAGACCCAACTAACAGCGGCGTGGTAAGACCCAACTGCGCAGATGGATCTTAGCCACGCTAAGGCACATGGGCCCATGCTTAGCGATACTTCAAGTATCGCCAGCGCTGGATGGCGGTGCCCTACTAGAAGCCTGTTCTATCGCGATCCACCTCGCCTACATACCCCGTCGCTCGCCTAAAGAGGCGAGCCAGCGCTAGACAGGGGTATAGCGAGATGGAGAAATGGGCTTTTTCTAGAACAGAGAGCAACCTCTCTTTAGAAATAGATCTATTTTTAGGGCACGTACAGCCCGTCCCTCCTCAGCTAGCTGATGAGGGTCGTAACTAAGTGTACCGGTGCACTTACAGGACGCGTCCTGAGCTAGCGGCAGATGCAAAGGCCTTTAGAGGCCTCTCTCTAGCAATTTATACCGGAAGCTTTTTAGCCAACAACTGTTGCCCCCACCTACTACAAGCGCTAGCCCCGTTCTAGAGTGGGGCTTGTAGTAGGGTGCCGTGGGGGGCCTGTGAATGTTCCCTATATAGGTTTAAAGGAGCTCCTTTAAAAGGGGGGGCGCCCGGCGCCCCCCTACAGGCCTATATAGGCTAAAACGCGCCAGCTGCCGGGCGCGATTCTGCAAAGGAAGGCCCGTGTTTAAACACCTTCAGCGTTGAAGGGCCGCCGTGACGTTACGGCCGCGGTACCGTGAATTGTCCACGGACGGCCGGGTCTTTCTTTGCAGAATCGTCCCTGCAGGACATAGAGACCCTGGGACTTAAAAACCATGGTTTTTGGTTGCGACCTTGGAGCTCCAAACGATCGTCAATTGAAGTCCCAGGGCGAATCTCCTGATCAGGAGGTTCGTGGATCAGGACCCAATGGTGCGCTATTNNNNNNNNNNNNNNNNNGATCTAGACCGGATCCGGTCTCTCTATGACTTCTACGGAGAAGTAAGGCGCCTTTTATATATAACCCGGGGGAAATGCCTAGGTCACTAGTGAAGAGGCCTCTCATTTCCTTTAGAAAAGTAGGCCTACAGGAGCTCCTATACATATTTTTCTAAGTAAGGAGCTAGCTTCGGGCCCGAGATGGCCTTCCCTCACTAAGAAACTGGATAACCAAGGCGCCTTAAGAGCTCTTAGTTTCTGTAAGACCAACAGGCCTGTCCTGATCAGAACTTAAGCAGGCCTCCTAGACAGATGGGCCCATTCTAGCTAAAGCCTAGGCCTGTCTAAGACCCTGGTACATGTACATGAGCTCAAATGATCACCAGAGTCCGATAAGAAGAGGCCTCTAAAGGCCTAAGCTAGCTCTTACCCAAGAAAGGAAGGCCTCCACTGGCCAGCGCACATGCCTTTCGAGAAGTGTAATTACTAGCCGACTAACAGGCCTGTACATCTCCATTAAGGCTAGCCTAGAGCTAGGAGGACCTCCTTAATGAGCTCTTCGTATTTACATTGATCTCTTCTGGCCAGAGAAGAGCAAGAAAGTGTCTAGACGCTGATTAGCAGTAGCTATAACTTTCTGCTAATAGTTTAAANNTAGACTGTGATTCTAAAGAAGCTTCTTATTCGCCAAGGGGTTACAAGAATTCCTGCTGAGCTCAGCCCCCTTGCTTTTAGGATATCCTTGGTGCCACCTTGGCCAAGTAAAAGCAACTCTAAGTTTAAACTTGGTACCAAGAAGCTTCTTAGAGTATCAGAAAAAAAGGCCTTTTTAGCTCCCAAAGCTAAGTTCAAACTCTTCTGAGTTCCTACTTGGCCAAGACGGTCTGAAAAACCATGTTGCAACCAGGAA
n3024     GGTATACCCATGGACAAGACTTTCCAACCTACTGTTAATTTCGCTAAAATATACATGCGTGGCCCTCTTAGGAGCGGTGGCACACGTAGCCGCCCACCCCGGGGCAGTAATTTAAGCAATAAGTACTTGACTTATTATAGCGAGGGTTTCTTGTGCACAAGAGACCCAACTAACAGCGGCGTGGTAAGACCCAACTGCGCAGATGGATCTTAGCCACGCTAAGGCACATGGGCCCATGCTTAGCGATACTTCAAGTATCGCCAGCGCTGGATGGCGGTGCCCTACTAGAAGCCTGTTCTATCGCGATCCACCTCGCCTACATACCCCGTCGCTCGCCTAAATAGGCGAGCCAGCGCTAGACAGGGGTATAGCGAGATRGAGAAATGGGCTTTTTCTAGAACAGAGAGCAATCTCTCTTTAGAAATAGATCTATTTTTAGGGCACGTACAGCCCGTCCCTCCTCAGCTAGCTGATGAGGGTCGTAACTAAGTGTACCGGTGCACTTACAGGACGCGTCCTGAGCTAGCGGCAGATGCAAAGGCCTTTAGAGGCCTCTCTCTAGCAATTTATACCGGAAGCTTTTTAGCCAACAACTGTTGCCCCCACCTACTACAAGCGCTAGCCCCGTTCTAGAGTGGGGCTTGTAGTAGGGTGCCGTGGGGGGCCTGTGAATGTTCCCTATATAGGTTTAAAGGAGCTCCTTTAAAAGGGGGGGCGCCCGGCGCCCCCCTACAGGCCTATATAGGCTAAAACGCGCCAGCTGCCGGGCGCGATTCTGCAAAGGAAGGCCCGTGTTTAAACACCTTCAGCGTTGAAGGGCCGCCGTGACGTTACGGCCGCGGTACCGTGAATTGTCCACGGACGGCCGGGTCTTTCTTTGCAGAATCGTCCCTGCAGGACATAGAGACCCTGGGACTTAAAAACCATGGTTTTTGGTTGCGACCTTGGAGCTCCAAACGATCGTCAATTGAAGTCCCAGGGCGAATCTCCTGATCAGGAGGTTCGTGGATCAGGACCCAATGGTGCGCTATTGGTCGTTAACGAGTCCTGATCTAGACCGGATCCGGTCTCTCTATGACTTCTACGGAGAAGTAAGGCGCCTTTTATATATAACCCGGGGGAAATGCCTAGGTCACTAGTGAAGAGGCCTCTCATTTCCTTTAGAAAAGTAGGCCTACAGGAGCTCCTATACATATTTTTCTAAGTAAGGAGCTAGCTTCGGGCCCGAGATGGCCTTCCCTCACTAAGAAACTGGATAACCAAGGCGCCTTAAGAGCTCTTAGTTTCTGTAAGACCAACAGGCCTGTCCTGATCAGAACTTAAGCAGGCCTCCTAGACAGATGGGCCCATTCTAGCTAAAGCCTAGGCCTGTCTAAGACCCTGGTACATGTACATGAGCTCAAATGATCACCAGAGTCCGATAAGAAGAGGCCTCTAAAGGCCTAAGCTAGCTCTTACCCAAGAAAGGAAGGCCTCCACTGGCCAGCGCACATGCCTTTCGAGAAGTGTAATTACTAGCCGACTAACAGGCCTGTACATCTCCATTAAGGCTAGCCTAGAGCTAGGAGGACCTCCTTAATGAGCTCTTCGTATTTACATTGATCTCTTCTGGCCAGAGAAGAGCAAGAAAGTGTCTAGACGCTGATTAGCAGTAGCTATAACTTTCTGCTAATAGTTTAAACTTAGACTGTGATTCTAAAGAAGCTTCTTATTCGCCAAGGGGTTACAAGAATTCCTGCTGAGCTCAGCCCCCTTGCTTTTAGGATATCCTTGGTGCCACCTTGGCCAAGTAAAAGCAACTCTAAGTTTAAACTTGGTACCAAGAAGCTTCTTAGAGTATCAGAAAAAAAGGCCTTTTTAGCTCCCAAAGCTAAATTCAAACTCTTCTGAGTTCCTACTTGGCCAAGACGGTCTGAAAAACCATGTTGCAACCAGGAA
n3025     NNNNNNNCCATGGACAAGACTTTCCAAYCTANNNNNNNNNNNNNNNNNNNNNNNNNNNNNNNNNNNNNNNNNNNNNNNNNNNNNNNNNNNNNNNNNNNNNNNNNNNNNNNNNNNNNNNNNNNNNNNNNNNNNNNNNNNNNNNNNNNNNNNNNNNNNNNNNNNNNNNNNNNNNNNNNNNNNNNNNTAAGACCCAACTGCNNNNNNNNNNNNNNNNNNNNNNNNNNNNNNNNNNNNNATGCTTAGCGATACTTCAAGTATCGCCAGCGCTRNNNNNNNNNNNNNNNNNNNNNNNNNNNNNNNNNNNNNNNNNNNNNNNNNNNNNNNNNNNNNNCTCGCCTAAATAGGCGAGCYAGCGCTAGACAGGNNNNNNNNNNNNNNNNNNNNNNNNNNNNNNNNNNNNNNNNNNNNNNNNNNNNNNNNNNNNNNNNNNNNNNNNNNNNNNNNNNNNNNNNNNNNNNNNNNNNNNNAGCTGATGAGGGTCGTAAYNNNNNNNNNNNNNNNNNNNNNNNNNNNCGTCCTGANNNNNNNNNNNNNNNNNNNNNNNNNNNNNNNNNNNNNNNNNNNNNNTATACCGGNNNNNNNNNNNNCAACAACTGTTGCCCCCACCTACTACAAGCGCTAGCCCCGTTCTAGAGTGGGGCTTGTAGTAGGGKGCCNNNNNNNNNNNNNNNNNNNNNNNNNNNNNNNNNNNNNNNNNNNNNNNNNNNARGGGGGGCGCCCGGCGCCNNNNNNNNNNNNNNNATAGGCTAAAACGCGCNNNNNNNNNNNNNNNNNNNNNNNNNNNNNNNNNNNNNNNNAAACACCTTCAGCGTTGAAGGGCCGCCGTGACGTTACGGCCGCGGTACCGTGAATTGTCCACGGACGGCCGGGTCTTTCTTTGCAGAANNNNCCCTGCAGGAYATANNNNNNNNNNNNNNNNNNNNNNNTGGTTTTTGGTTGCGACCTTRRAGCTCCAAACGATCGTCAATTGAAKTCCCAGGGCGAATCTCCTGATCAGRARGWTCGTGGATCAGGACCCAATGGTGCGCTATTGGTCGTTAACGANNNNNNNNNNNNNNNNNNNNNNNNNNNNNNNNNNNNNNNNNNNNNNNNNNNNNNNNNNNNNNNNNNNNNNNNNNNGGAAATGCCTNNNNNNNNNNNNNNNNNNNNNNNNNNNNNNNNNNNNNNNNNNNNNNNNNNNNNNNNNNNNNNNNNNNNNNNNNNNNNNNNNNNNNNNNNNNNNNNNNNNNNNNRCCTTCCCTCACTANNNNNNNNNNNNNNNNNNNNGCCTTAAGAGCTCTTAGTTTCTGTAAGACCAACAGGCCTGTCCTGATCAGAACTTAAGCAGGCCTTYTANNNNNNNNNNNNNNNTCTAGCTAAAGCCTAGGCCTGTCTAAGACCCTGGTACWTRTAHATGAGCTCAAATGATCACCAGAGTCCGATAAGAAGAGGCCTCTAAAGGCCTAAGCTAGCTCTTACCNNNNNNNNNNNNNNNNNNNNNNNNNNNNNNNNNNNNNNNNNNNNNNNNNNNNNNACTAGCCRACTAACAGGCCTGTACATCTCCATTAAGGCTAGCCTANNNNNNNNNNNNNNNNNNNNNNNNGYTYTTCNNNNNNNNNNNNNNNNNNNNNNNNNNNNNNNNNNNNAGAAAGTGTCTAGACGCNNNNNNNNNNNNNNNNNNNNNNNNNGCNNNNNNNNNNNNNNNNNNNNNNNNNNNNNNNNNNNNNNNNNNNNNNNNNNNNNNNNNNNNNNNNNNNNNNNNNNNNNNNNNNNNNNNNNNNNNNNNNNNNNNNNNNNNNNNCTTRRCCAAGTAAAAGCANNNNNNNNNNNNNNNNNNNNNNNNNNNNNNNNNNNNNNNNNTCAGAAAAAAAGGCCTTTTTAGCTCCCAAANNNNNNNNNNNNNNNNNNNNAGTTCCTACTTGGCCAAGACGGTCTGAAAAACCATGTTGCAACCAGGAA
n3026     GGTATACCCATGGACAAGACTTTCCAACCTACTGTTAATTTCGCTAAAATATACATGCGTGGCCCTCTTAGGAGCGGTGGCACACGTAGCCGCCCACCCCGGGGCAGTAATTTAAGCAATAAGTACTTGACTTATTATAGCGAGGGTTTCTTGTGCACAAGAGACCCAACTAACAGCGGCGTGGTAAGACCCAACTGCGCAGATGGATCTTAGCCACGCTAAGGCACATGGGCCCATGCTTAGCGATACTTCAAGTATCGCCAGCGCTGGATGGCGGTGCCCTACTAGAAGCCTGTTCTATCGCGATCCACCTCGCCTACATACCCCGTCGCTCGCCTAAATAGGCGAGCCAGCGCTAGACAGGGGTATAGCGAGATGGAGAAATGGGCTTTTTCTAGAACAGAGAGCAATCTCTCTTTAGAAATAGATCTATTTTTAGGGCACGTACAGCCCGTCCCTCCTCAGCTAGCTGATGAGGGTCGTAACTAAGTGTACCGGTGCACTTACAGGACGCGTCCTGAGCTAGCGGCAGATGCAAAGGCCTTTAGAGGCCTCTCTCTAGCAATTTATACCGGAAGCTTTTTAGCCAACAACTGTTGCCCCCACCTACTACAAGCGCTAGCCCCGTTCTAGAGTGGGGCTTGTAGTAGGGTGCCGTGGGGGGCCTGTGAATGTTCCCTATATANNNNNAAAGGAGCTCCTTTAAAAGGGGGGGCGCCCGGCGCCCCCCTACAGGCCTATATAGGCTAAAACGCGCCAGCTGCCGGGCGCGATTCTGCAAAGGAAGGCCCGTGTTTAAACACCTTCAGCGTTGAAGGGCCGCCGTGACGTTACGGCCGCGGTACCGTGAATTGTCCACGGACGGCCGGGTCTTTCTTTGCAGAATCGTCCCTGCAGGACATAGAGACCCTGGGACTTAAAAACCATGGTTTTTGGTTGCGACCTTGGAGCTCCAAACGATCGTCAATTGAAGTCCCAGGGCGAATCTCCTGATCAGGAGGTTCGTGGATCAGGACCCAATGGTGCGCTATTGGTCGTTAACGAGTCCTGATCTAGACCGGATCCGGTCTCTCTATGACTTCTACGGAGAAGTAAGGCGCCTTTTATATATAACCCGGGGGAAATGCCTAGGTCACTAGTGAAGAGGCCTCTCATTTCCTTTAGAAAAGTAGGCCTACAGGAGCTCCTATACATATTTTTCTAAGTAAGGAGCTAGCTTCGGGCCCGAGATGGCCTTCCCTCACTAAGAAACTGGATAACCAAGGCGCCTTAAGAGCTCTTAGTTTCTGTAAGACCAACAGGCCTGTCCTGATCAGAACTTAAGCAGGCCTCCTAGACAGATGGGCCCATTCTAGCTAAAGCCTAGGCCTGTCTAAGACCCTGGTACATGTACATGAGCTCAAATGATCACCAGAGTCCGATAAGAAGAGGCCTCTAAAGGCCTAAGCTAGCTCTTACCCAAGAAAGGAAGGCCTCCACTGGCCAGCGCACATGCCTTTCGAGAAGTGTAATTACTAGCCGACTAACAGGCCTGTACATCTCCATTAAGGCTAGCCTAGAGCTAGGAGGACCTCCTTAATGAGCTCTTCGTATTTACATTGATCTCTTCTGGCCAGAGAAGAGCAAGAAAGTGTCTAGACGCTGATTAGCAGTAGCTATAACTTTCTGCTAATAGTNNNNNNNNNNNNTRTGATTCTAAAGAAGCTTCTTATTCGCCAAGGGGTTACAAGAATTCCTGCTGAGCTCAGCCCCCTTGCTTTTAGGATATCCTTGGTGCCACCTTGGCCAAGTAAAAGCANNNNNNAGTTTAAACTTGGTACCAAGAAGCTTCTTAGAGTATCAGAAAAAAAGGCCTTTTTAGCTCCCAAAGCTAAATTCAAACTCTTCTGAGTTCCTACTTGGCCAAGACGGTCTGAAAAACCATGTTGCAACCAGGAA
n3219     GGTATACCCATGGACAAGACTTTCCAACCTACTGTTAATTTCGCTAAAATATACATGCGTRNNNNNCTTAGGAGCGGWGGCACACGTAGCCGCCYACCCCGGGNNNNNNNNNNNNNNNNNNNNNNNNNNNNNNNNNNNNNNNNNNNNNNNNNNNNYACAAGAGACCCAACTAACAGCGGCGTGGTAAGACCCAACTGCNNNNNNNNNNYTTAGCCACGCTAAGGCACATGGGCYCMTNNNNNNNNNNNNNNNAAGTATCGCCAGCGCTGGATGGCGGTGCCCTACTAGAAGCCTRTTCTNNNNNNNNCCACCTCGCCTACATACCCCGTCGCTCGCCTAAATAGGCGAGCCAGCGCTANNNNNNNNNNNNNNNNNNNNNNNNNNNNNNNNNNNNNNNNNNNNGAGAGCAATCTCTCTTTAGAAATAGAYNNNNTTTNNNNNNNNNNNNAGCCCGTCCCTCCTCAGCTNNNNNNNNNNNNNNNNNNNNNNNNNNNNNNNNNNNNNNNNNNNNNNCGTCCTGAGCTAGCGGCAGATGCAAAGGCCTTTAGAGGCCTCTCTCTAGCAATTTATACCGGNNNNNNNNNNNYCAACAACTGTTGCCCCCACCTACTACAAGCGCTAGCCCCGTTCTAGAGTGAGGCTTGTARNNNNNNNNNNNNNNNNNNNNNNNNNNNNNNNNNNNNNNNNNNNNNNNNNNNNNNNNNNNNNNNNNRRRCGSCCGGCGCCNNNNNNNNNNNNNNNNNNNNNNNNNNNNNNNNNNNNNNNGGGCGCGATTCTGCAAAGGAAGGCCCGTGTTTAAACACCTTCAGCGTTGAAGGGCCGCCGTGACGTTACGGCCGCGGTACCGTGAATTGTYCACGGACGGCCGGGTCTTTYTTTGCAGANNNNNNNNNNNNNNNNATAGAGACCCTGGGACTTAAAAACCATGGTTTTTGGTTGCGACCTTGGAGCTCCAAACGATCGTCAATTGNNGTCCCAGGGCGAATCTCCTGATCAGGAGGTTCGNNNNNNNNNNNNNNNNNNNNNNNNNNNNNNNNNNNNNNNNNNNNNNNNNNNNNNNNNNNNNNNNNNNNNNNNNNNNNNNNNNNNNNNNNNNNNNNNNNNNNNNNNNNNCCCGGGGGAAATGCCTAGGTCACTAGTGAAGAGGCMTCTCATTTCCTNNNNNNNNNNNNNNNNNNNNNNNNNNNNNNNNNNNNNNNNNNNNNNNNNNNNNNNNNNNNNNNNNNNNNNNNNNNNNNNNNNNNNNNNNNNNNNNNNNNNNNNNNNNNNNNNNNNNNNNNNNNNNNNNNNAAGACCAAYAGGCCTGTCCTGATCAGAACTTNNNNNNNNNNNNNNNNNNNNNNNNNNNNNNNNNNNNNNNNNNNNNNNNNNNNNNNNNNNNNNNNAYNNNTACATGAGCTCAAATGATCACCAGAGTCCGATAAGAAGAGGCCTCTAAANNNNNNNNNNNNNNNNNNNNCAAGAAAGSAAGGCCTCCACTGGCCAANNNNNNNNNNNNNNNNNNNNNNNNNTTACTAGCCGACTAACAGGCCTGTACATCTCCATTAAGGCTNNNNNNNNNNNNNNNNNNCCTCCTTAATGANNNNNNNNNNNNNNNNNNNNNNNNNNNNNNNNNNNNNNNNNNNAGAAARTGTCTNNNNNNNNNNNNNNNNNNNNNNNNNNNNNNNNNNNNNNNNNNNNNNNNNNNNNNNNNNNNNNNNNNNNNNNNNTATTCGCYAAGGGGTTACAAGAATTCCTGCTGAGCTCAGCCCCCTTGCTTTTAGGATATCCTTRGTRCCACCTTRRNNNNNNNNNNNNNNNNNNNNNNNNNNNNNNNNNACCAAGAAGCTTCTTAGAGTANNNNNNNNNNNNNNNNNNNNNNNNNNNNNNNNNNNNNNNNNNNNNNNNNNNGTTYCTACTTGGCCAAGACGGTCTGAAAAACCATGTTGCAACCAGGAA
n3220     GGTATACCCATGGACAAGACTTTCCAACCTACTGTTAATTTCGCTAAAATATACATGCGTGGCCCTCTTAGGAGCGGTGGCACACGTAGCCGCCCACCCCGGGGCAGTAATTTAAGCAATAAGTACTTGACTTATTATAGCGAGGGTTTCTTGTGCACAAGAGACCCAACTAACAGCGGCGTGGTAAGACCCAACTGCGCAGATGGATCTTAGCCACGCTAAGGCACATGGGCCCATGCTTAGCGATACTTCAAGTATCGCCAGCGCTGGATGGCGGTGCCCTACTAGAAGCCTGTTCTATCGCGATCCACCTCGCCTACATACCCCGTCGCTCGCCTAAATAGGCGAGCCAGCGCTAGACAGGGGTATAGCGAGRTGGAGAAATGGGCTTTTTCTAGAACAGAGAGCAATCTCTCTTTAGAAATAGATCTATTTTTAGGGCACGTACAGCCCGTCCCTCCTCAGCTAGCTGATGAGGGTCGTAACTAAGTGTACCGGTGCACTTACAGGACGCGTCCTGAGCTAGCGGCAGATGCAAAGGCCTTTAGAGGCCTCTCTCTAGCAATTTATACCGGAAGCTTTTTAGCCAACAACTGTTGCCCCCACCTACTACAAGCGCTAGCCCCGTTCTAGAGTGGGGCTTGTAGTAGGGTGCCGTGGGGGGCCTGTGAATGTTCCCTATATAGGTTTAAAGGAGCTCCTTTAAAAGGGGGGGCGCCCGGCGCCCCCCTACAGGCCTATATAGGCTAAAACGCGCCAGCTGCCGGGCGCGATTCTGCAAAGGAAGGCCCGTGTTTAAACACCTTCAGCGTTGAAGGGCCGCCGTGACGTTACGGCCGCGGTACCGTGAATTGTCCACGGACGGCCGGGTCTTTCTTTGCAGAATCGTCCCTGCAGGACATAGAGACCCTGGGACTTAAAAACCATGGTTTTTGGTTGCGACCTTGGAGCTCCAAACGATCGTCAATTGAAGTCCCAGGGCGAATCTCCTGATCAGGAGGTTCGTGGATCAGGANNNNNNNNNNNNNNNNNNNNNNNNAACGAGTCCTGATCTAGACCGGATCCGGTCTCTCTATGACTTCTACGGAGAAGTAAGGCGCCTTTTATATATAACCCGGGGGAAATGCCTAGGTCACTAGTGAAGAGGCCTCTCATTTCCTTTAGAAAAGTAGGCCTACAGGAGCTCCTATACATATTTTTCTAAGTAAGGAGCTAGCTTCGGGCCCGAGATGGCCTTCCCTCACTAAGAAACTGGATAACCAAGGCGCCTTAAGAGCTCTTAGTTTCTGTAAGACCAACAGGCCTGTCCTGATCAGAACTTAAGCAGGCCTCCTAGACAGATGGGCCCATTCTAGCTAAAGCCTAGGCCTGTCTAAGACCCTGGTACATGTACATGAGCTCAAATGATCACCAGAGTCCGATAAGAAGAGGCCTCTAAAGGCCTAAGCTAGCTCTTACCCAAGAAAGGAAGGCCTCCACTGGCCAGCGCACATGCCTTTCGAGAAGTGTAATTACTAGCCGACTAACAGGCCTGTACATCTCCATTAAGGCTAGCCTAGAGCTAGGAGGACCTCCTTAATGAGCTCTTCGTATTNNNNTTGATCTCTTCTGGCCAGAGAAGAGCAAGAAAGTGTCTAGACGCTGATTAGCAGTAGCTATAACTTTCTGCTAATAATTNNNNNNNNNNNNNNNNNNNNNNAGAAGCTTCTTATTCGCCAAGGGGTTACAAGAATTCCTGCTGAGCTCAGCCCCCTTGCTTTTAGGATATCCTTGGTGCCACCTTGGCCAAGTAAAAGCANNNNNNNNNNNAAACTTGGTACCAAGAAGCTTCTTAGAGTATCAGAAAAAAAGGCCTTTTTAGCTCCCAAAGCTAAATTCAAACTCTTCTGAGTTCCTACTTGGCCAAGACGGTCTGAAAAACCATGTTGCAACCAGGAA
n3221     GGTATACCTGRGGACAAGACTTTCCAACCTACTGTTAATTTCGCTAAAATATACATGCGTGGCCCTCT-AGGAGCGGTGGCAYACGTAGCCGCCCACCCCRRRNNNNNNNNNNNNNCAATAAGTACTTGACTTATTATAGCGANNNNNNYTTGTGCACAAGAAACCCAACTAACAGCGGCGTNNNNNNNNNNNNNNNNNNNNNNNGATYTTAGCCACNNNNNNNNNNNNNNNNNNNNNNNNNNNNNNNNNTCAAGTATCGCCAGCGCTGGATGGCGGTGCCCTAYTAGAAGMCTNNNNNNNNNNNNNCCATCTCGCCTACATACCCCGTCNNNNNNNNNNNNNNNNNNNNNNNNNNNNNNNNNNNNNNNNNNNNNNNNNNNNNNNNNNNNNNNNNNNNNNNNNNGAGTGCCCTCTCTTTAGAAATAGATNNNNNNNNNNNNNNNNNNNNNNNNNNNNNNNNNNNNNNNNNNNNNNNNNNNNNNNNNNNNNNNNNNNNNNNNNNNNNNNNNNNNNNNNNNNNGCNNNNNNNNNNNNNNNNNNCCTTTAGARGCCTCTCTCTAGCNNNNTATANNNNAARCTTTTTAGCCAACAATTGTTGCCCCCACCTACTACAAGCGCTAGCCCCGTTCTNNNNNNNNNNNNNNNNNNNNNNNNNNNNNNNNNNNNNNNNNNNNNNNNNNNNNNNNNNNNNNNNNNNNNNNNNNNNNNNNNNGGCGCCCGGCGCCCCCCTACAGGCCTATATAGGCTAAAACNNNNNNNNNNNNNNNNNNNNNNNNNNNNAGGAAGGCCCGTGTTTAAACACNNNNNNNNNNNNNNNNNNNNNNNNNNNNNNNNNNNNNNNNNNNNNNNNNNNNNNNNNNNNNGCCGRGTCTTTYTTTGCAGAATCGTCCCTGCAGGACATAGAGACCCTGGGACTTAAAAACCANNNNNNNNNNNNNNNNNNNNNNNNNNNNNNACRATCGTCAANNNNNNNNNNNNNNNNNNNNNNNNNNNNNNNNNNNNNNNNNNNNNNNNNNNNNNNNNNNNNNNNNNNNNNNNNNNNNNNNNNNNNNNNNNNNNNNNNNNNNNNNNNNNNNNNNNNNACGRAGAAGTAAGGCGYCTTTTATATNNNNCCCGGGNNNNNNNNNNNNNNNNNNAGTGAAGAGGCCTCTCATTTCCTNNNNNNNNNNNNNCCTACAGGAGCTCCTATACNNNNNNNNNNNNNNNNNNNNNNNNNNNNNNNNNNNNNNNNNNNNNNNNNNNNNNNNNNNNTGGATAACYAARGYGCYTTNNNNNNNNNNNNNNNNNNNNNNNNNNNNNNNNNNNNNNNNNNNNNNNNTTAAGCAGGCCTTCTAGACAGATGGGCCCACTCTAGCTAAAGCCTAGGCCTGTCTAAGACTCCGGTACATGCACATGAGCTCAAATGATCACCGGAVTCCRANNNNNNNNNNNNNNNNNNNNCCTAAGCTAGCTCTTACCNNNNNNNNNNNNNNNNNNGCTGGCCAGCGCACATGCNNNNNNNNNNNNNNNNNNNNNNNNNNNNNNNNNNNCCTGTACATCTCCATTANNNNNNNNNNNNNNNNNNNNNNNNNNNNNNNNNNNNNNNNNNNNNNNNNNNNNNNNNNNNNNNNNNNNNNNNNNNNNN-NNNNNNNNNNNNNNNNNNNNNNNNNNNNNNNNNNNNNNTY-NNNNNNNNNNNNNNNNNNNNNNNNNNNNNNNNNNNNNNNNNTTATTCRCCAAGGGGTTACAAGAATTCCTGCTGAGNNNNNNNNNNNNNNNNNNNNNNNNNNNNNNNNNNNNNNNTGGCCAAGTAAAAGCANNNNNNNNNNNNNNNNNNNNNNNNNNNNNNNNNNNNNNNNNNNNNNNNNNNNNNCCTTTTCAACTCCCAAAGCTGAATTCAAACTCTTCTGNNNNNNNACTTGGCCAAGATGGTCTGAAAAACCATGTTGCAACTAGGAA
n3222     GGTATACCCATGGACAAGACTTTCCAACCTACTGTTAATTTCGCTAAAATATACATGCGTGGCCCTCTTAGGAGCGGTGGCACACGTAGCCGCCCACCCCGGGGCAGTAATNNNNNNNNNNNNTACTTGACTTATTATAGCGAGGGTTNNNNNNGCACAAGAGACCCAACTAACAGCGGCGTGGTAAGACCCAACTGCGCAGATGGATCTTAGCCACGYTAAGGCACATGGGCCCATGCTTAGCGATACTTCAAGTATCGCCAGCGCTGGATGGCGGTGCCCTACTAGAAGCCTNNTCTATCGCGATCCACCTCGCCTACATACCCCGTCGCTYGCCTAAATARGCGAGCCAGCGCTAGACAGGGGTATAGCNNNNNNNNNNNNNNNNNNNNNNNNNNNNYAGAGAGCAATCTCTCTTTAGAAATAGANNNNNNNNTAGGGCACRTACAGCCCGTCCCTCCTCAGCTAGCTGATGAGGGTCGTAACTAAGTGTACCGGTGCACTTACAGGACGCGTCCTGAGCTAGCGGCAGATGCAAAGGCCTTTAGAGGCCTCTCTCTAGCAATTTATACYGGAAGCTTTTTAGCCAACAACTGTTGCCCCCACCTACTACAAGCGCTAGCCCCGTTCTAGAGTNNNNNNNNNNNNNNNNNRCCGTGGGGGGCCTGTGAATNNNNNNNNNNNNNNTTTAAAGGAGCTCCTTTAAAAGGGGGGGCGCCCGGCGCCYCCCTACAGGCCTATATAGGCTAAAACGCGCCAGCTGCCGGGCGCGATTCTGCAAAGGAAGRCCCGTGTTTAAACACCTTCAGCGTTGAAGGGCCGCCGTGACGTTACRGCNNNNNNACCGTGAATTGTCCACGGACGGCCGGGTCTTTCTTTGCAGAATCGTCCCTGCAGGACATAGAGACCCTGGGACTTAAAAACCATGGTTTTTGGTTGCGACCTTGGAGCTCCAAACGATCGTCAATTGAAGTCCCAGGGCGAATCTCCTGATCAGGAGGTTCGNNNNNNNNNNNNNNNNNNNNNNNNNNNNNNNNNNNNNNNNNNNNGATCTAGACCGGATCCGGTCTCTCTATGACTTCTACGGAGAAGTAAGGCGCCTTTTATATATAA-CCGGGGGAAATGCCTAGGTCACTAGTGAAGAGGCCTCTCATTTCCTTTAGAAAAGTAGGCCTACAGGAGCTCCTATACATATTTTTCTAAGTAAGGAGCTAGCTTCGGGCCCGAGATGGCCTTCCCTCACTAAGAAACTGGATAACCAAGGCGCCTTAAGAGCTCTTAGTTTCTGTAAGACCAACAGGCCTGTCCTGATCAGAACTTAAGCAGGCCTCCTAGACAGATGGGCCCATTCTAGCTAAAGCCTAGGCCTGTCTAAGACCCTGGTACATGTACATGAGCTCAAATGATCACCAGAGTCCGATAAGAAGAGGCCTCTAAAGGCCTAAGCTAGCTCTTACCCAAGAAAGRAAGGCCTCCACTGGCCAGCGCACATGCCTTTCGAGAAGTGTAATTACTAGCCGACTAACAGGCCTGTACATCTCCATTAAGGCTAGCCTAGAGCTAGGAGGACCTCCTTAATGAGCTCTTCNNNNNNNNNNNNNTCTCTTCTGGCCAGAGAAGAGCAAGAAAGTGTCTAGACGCTGATTAGCANNNNNNNNNAYTTTCTGCTAATANTTTNNNNNNNNNNNNNNNNNNNNNNRAAGCYTCTTATTCGCCAAGGGGTTACAAGAATTCCTGCTGAGCTCAGCCCCCTTGCTTTTAGGATATCCTTGGTGCCACCTTGGCCAAGTAAAAGCANNNNNNNNNNNAWMYTTGGTACCAAGAAGCTTCTTAGAGTATCAGAAAAAAAGGCCTTTTTAGCTCCCAAAGCTAAATTCAAACTCTTCTGAGTTCCTACTTGGCCAAGACGGTCTGAAAAACCATGTTGCAACCAGGAA
n3258     GGTATACCCATGGACAAGACTTTCCAACCTACTGTTAATTTCGCTAAAATATACATGCGTGGCCCTCTTAGGAGCGGTGGCACACGTAGCCGCCCACCCCGGGGCAGTAATTTAAGCAATAAGTACTTGACTTATTATAGCGANNNNNNNNNNNNNNNAAGAGACCCAACTAACAGCGGCGTGGTAAGACCCAACTGCGCAGATGGATCTTAGCCACGCTAAGGCACATGGGCCCATGCTTAGCGATACTTCAAGTATCGCCAGCGCTGGATGGCGGTGCCCTACTAGAAGCCTGTTCTATCGCGATCCACCTCGCCTACATACCCCGTCGCTCGCCTAAATAGGCGAGCCAGCGCTAGACNNNNNNNNNNNNNNNTGSAGAAATKGGYTTTTTCTAGAACAGAGAGCAATCTCTCTTTAGAAATAGATCTATTTTTAGGGCACGTACAGCNNNNNNNNNNNNNNNNAGCTGATGAGGGTCGTAACTAAGTGTACCGGTGCACTTACAGGACGCGTCCTGAGCTAGCGGCAGATGCAAAGGCCTTTAGAGGCCTCTCTCTAGCAATTTATACCGGAAGCTTTTTAGCCAACAACTGTTGCCCCCACCTACTACAAGCGCTAGCCCCGTTCTAGAGTGGGGCTTGTAGTAGGGTGCCGTGGGGGGCCTGTGAATGTTCCCTATNNNNNNNNNNNNNNNCTCCTTTAAAAGGGGGGGCGCCCGGCGCCCCCCTACAGGCCTATATAGGCTAAAACGCGCCAGCTGCCGGGCGCGATTCTGCAAAGGAAGGCCCGTGTTTAAACACCTTCAGCGTTGAAGGGCCGCCGTGACGTTACGGCCGCGGTACCGTGAATTGTCCACGGACGGCCGGGTCTTTCTTTGCAGAATCGTCCCTGCAGGACATAGAGACCCTGGGACTTAAAAACCATGGTTTTTGGTTGCGACCTTGGAGCTCCAAACGATCGTCAATTGAAGTCCCAGGGCGAATCTCCTGATCAGGAGGTTCGTGGATCAGGACCCNNNNNNNNNNNNNNNNNNNNNNNNNNNNNNNNNNNNNNNNNNNNNNNNNNNNNNNNNNNNNNNNNACGGAGAAGTAAGGCGCCTTTTATATATAACCCGGGGGAAATGCCTAGGTCACTAGTGAAGAGGCCTCTCATTTCCTTTAGAAAAGTAGGCCTACAGGAGCTCCTATACATNNNNNNNNNNNNNAGGAGCTAGCTTCGGGCCCGAGATGGCCTTCCCTCACTANNNNNNNNNNNAACCAAGGCGCCTTAAGAGCTCTTAGTTTCTGTAAGACCAACAGGCCTGTCCTGATCAGAACTTAAGCAGGCCTCCTAGACAGATGGGCCCATTCTAGCTAAAGCCTAGGCCTGTCTAAGACCCTGGTACATGTACATGAGCTCAAATGATCACCAGAGTCCGATAAGAAGAGGCCTCTAAAGGCCTAAGCTAGCTCTTACCCAAGAAAGGAAGGCCTCCACTGGCCAGCGCACATGCCTTTCGAGAAGTGTAATTACTAGCCGACTAACAGGCCTGTACATCTCCATTAAGGCTAGCCTAGAGCTAGGAGGACCTCCTTAATGAGCTCTTCRTANNNNNNNNNNNNNNNNNNNGCCAGAGAAGANNNAGAAAGTGTCTAGACGCTGATTAGCAGTAGCTATAACTTTCTGYTAATNNNNNNNNNNNNNNNNNNNNNNNNNNNNNNNCTTCTTATTCGCCAAGGGGTTACAAGAATTCCTGCTGAGCTCAGCCCCCTTGCTTTTAGGATATCCTTGGTGCCACCTTGGCCAAGTAAAAGCANNNNNNNNNNNAAACTTGGTACCAAGAAGCTTCTTARAGTNTCAGAAAAAAAGGCCTTTTTAGCTCCCAAAGCTAAATTCAAACTCTTCTGAGTTCCTACTTGGCCAAGACGGTCTGAAAAACCATGTTGCAACCAGGAA
n3757     GGTATACCCATGGACAAGACTTTCCAACCTACTGTTAATTTCGCTAAAATATACATGCGTGGCCCTCTTAGGAGCGGTGGCACACGTAGCCGCCCACCCCGGGGCAGTAATTTAAGCAATAAGTACTTGACTTATTATAGCGAGGGTTTCTTGTGCACAAGAGACCCAACTAACAGCGGCGTGGTAAGACCCAACTGCGCAGATGGATCTTAGCCACGCTAAGGCACATGGGCCCATGCTTAGCGATACTTCAAGTATCGCCAGCGCTGGATGGCGGTGCCCTACTAGAAGCCTGTTCTATCGCGATCCACCTCGCCTACATACCCCGTCGCTCGCCTAAAGAGGCGAGCCAGCGCTAGACAGGGGTATAGCGAGATGGAGAAATGGGCTTTTTCTAGAACAGAGAGCAACCTCTCTTTAGAAATAGATCTATTTTTAGGGCACGTACAGCCCGTCCCTCCTCAGCTAGCTGATGAGGGTCGTAACTAAGTGTACCGGTGCACTTACAGGACGCGTCCTGAGCTAGCGGCAGATGCAAAGGCCTTTAGAGGCCTCTCTCTAGCAATTTATACCGGAAGCTTTTTAGCCAACAACTGTTGCCCCCACCTACTACAAGCGCTAGCCCCGTTCTAGAGTGGGGCTTGTAGTAGGGTGCCGTGGGGGGCCTGTGAATGTTCCCTATATAGGTTTAAAGGAGCTCCTTTAAAAGGGGGGGCGCCCGGCGCCCCCCTACAGGCCTATATAGGCTAAAACGCGCCAGCTGCCGGGCGCGATTCTGCAAAGGAAGGCCCGTGTTTAAACACCTTCAGCGTTGAAGGGCCGCCGTGACGTTACGGCCGCGGTACCGTGAATTGTCCACGGACGGCCGGGTCTTTCTTTGCAGAATCGTCCCTGCAGGACATAGAGACCCTGGGACTTAAAAACCATGGTTTTTGGTTGCGACCTTGGAGCTCCAAACGATCGTCAATTGAAGTCCCAGGGCGAATCTCCTGATCAGGAGGTTCGTGGATCAGGACCCAATGGTGCGCTATTGGTCGTTAACGAGTCCTGATCTAGACCGGATCCGGTCTCTCTATGACTTCTACGGAGAAGTAAGGCGCCTTTTATATATAACCCGGGGGAAATGCCTAGGTCACTAGTGAAGAGGCCTCTCATTTCCTTTAGAAAAGTAGGCCTACAGGAGCTCCTATACATATTTTTCTAAGTAAGGAGCTAGCTTCGGGCCCGAGATGGCCTTCCCTCACTAAGAAACTGGATAACCAAGGCGCCTTAAGAGCTCTTAGTTTCTGTAAGACCAACAGGCCTGTCCTGATCAGAACTTAAGCAGGCCTNCTAGACAGATGGGCCCATTCTAGCTAAAGCCTAGGCCTGTCTAAGACCCTGGTACATGTACATGAGCTCAAATGATCACCAGAGTCCGATAAGAAGAGGCCTCTAAAGGCCTAAGCTAGCTCTTACCCAAGAAAGGAAGGCCTCCACTGGCCAGCGCACATGCCTTTNGAGAAGTGTAATTACTAGCCGACTAACAGGCCTGTACATCTCCATTAAGGCTAGCCTAGAGCTAGGAGGACCTCCTTAATGAGCTCTTCGTATTTACATTGATCTCTTCTGGCCAGAGAAGAGCAAGAAAGTGTCTAGACGCTGATTAGCAGTAGCTATAACTTTCTGCTAATAGTTTAAACTTAGACTGTGATTCTAAAGAAGCTTCTTATTCGCCAAGGGGTTACAAGAATTCCTGCTGAGCTCAGCCCCCTTGCTTTTAGGATATCCTTGGTGCCACCTTGGCCAAGTAAAAGCAACTCTAAGTTTAAACTTGGTACCAAGAAGCTTCTTAGAGTATCAGAAAAAAAGGCCTTTTTAGCTCCCAAAGCTAAGTTCAAACTCTTCTGNGTTCCTACTTGGCCAAGACGGTCTGAAAAACCATGTTGCAACCAGGAA
NESNO     GGG-CCCCCAAGGACAAGACTTTCCAACCTACCGTTAATTTTACTCAAACATACATGCGTGGCCCTCTTAGGAGCGGCGGCACAAGTAGCCGCCCACCCCGGGGCAGTAGTTTAAGCAATAGGCGCCTGACTTATTAGAGTAAGGGTCTCTTGTGTACAAGAGACCCAGTTAACCGTGGCGTGGTAAGGTTCAGCCGCGCAGATGAACCTTAGCCACGCCAGGGCACATGGGCCCATGCCTAGCGATGTTTCAAACATCGCCAGCGCTGGATGGCGGTACCCTACTAGAAGCCTGTTCTATCGCGATCCACTTCGCCTACATACCCCGTCGCCCACCTTCAAAGGTGAGCTAACGTTAGACAGGGGTATAGCGAAGTGGAGAAATGGGCTTTTTCTAGAAAAGAGGACATGTCCTCTTTAGAAGTGGGCCCTCTTTTAGGGTACGTACAGCCCGTCCCTCCTCAGCAAGCTGATGAGGGTCGTAACTAAGTGTACCGGTGTACTTACAAGACGCGTCTTGAGCTAGTGGCAGATGCAAAGACCTTTAGAGGCCTCTCTCTAGCAATTTATACCGGAAGCTTTCTAGCCAACAATTGTTGCCCCCACCTACTACAAGCGTTAACCCCGTTCTAGAGTGGGGCTTGTAGTAGGGTGCCGTGGGGGGCCTGTGAATGTTCCTTACGTAAGTTTAAAGGGGCCCCTTTAAAAGGGAGGGCGCCCGGCGCCTCCCTACAGGCCTATATAGGCTAGAACGCGCTACCTGCCGGGCGCGATCCCACAAAGGAAGGCCCGTGTTTAAACACCTTCAGCGTTGAAGGGCCGCCGTGACGTTACGGCCGCGGTACCGTGAATTGTCCACGGACGGCCGGGTCTTTCTCTGTGGGATCGTCCTTGCAAGGCATAGAGACCCTGGGACTTAAAAGCCATGGCTATTGGTTGCGACCTTGGAGCTCCAAACGATCGTCAATTGAAGTCCCAGGGCGAATCTCCCGATCGGGAAGTTCGTGGATCAGGACCCAGTGGTGCGCTACCGGTCGTTAACGAGTCCTGATCTAGACCGGATCCGGTCTCTCTATGGCCTCTACGGAGAGGCAAGGCGCCCTGTGTTTACACTTCGAAGGAAATGCCTAGGTCACTAGTGAAGAGGCCTCTCATTTCCTTTAGAAAAGCAGGCCTACAAGGATCCTTATACATATTTTCCTAAGTAGAGAGCTAGCTTCGGGCCCGAGATGGCCTTCCCCTACTAAGAAACTGGATAACCAAGGCGCCTTAAGAGCTCTTAGTTTCTGTAAGATCCGTAGGCCTACTCTGACCAGAACTTAAGCGGACCTTCTAGACAGATGGGCCCATCCTAGCTAGAGCCCAGGCCTGTCTA-GACCCTGATGTGCACATATGAGCTCAAATGATCACCAAGGCCCGATAAGAAGGGGCCCCTAAAGGCCTAAGCTAGCTCTTACCCAAGAAAGGAAGGCCCTCATTGGCCAATGCATATGCCTTTCGAGGTGTGTAATTACTAACCGGCTAACAGGCCTGTACACCTTCATTAAGGCTAGCCTAGAGCTAGGAGGACCTCCTTAATGAGCTCTTCGTATTTACATAGATCTTTTCTGGCCAGAGAAGAGCAAGAAAGTGTCTAGACGTTGATTAACAGTAGCTATGACTTTCTGCAAGTAGTTTAAACTTAGACTGTGACCCTAAAGAAGCTTCTTACCTGCCGA-GGGATACAAGAATTCTTGCTGAGCTCAGCCCCCTTACTTTTAGGATATCCTTGGTACCACCTTGGCCAAGTAAAAGTAACTCTAAGTTTAAACTTGGTACCAAGAAGCTTCTTAGAGTTTCAGAAAGAGAGGCCTCTCCAACTCCCAAAGCTGGATTTAAACCTTTCTGAGTTCTCGCCCGGCCGGGATGGCCTGAAAAGCCATGTTGCAACCAAGAA
PELCR     GTTGCACCCGAGGACAAGACTTTCCAACCTACAGTTAATTTTGCTAAAATATACATGCGTGGCCCTCTTAGGAGCGGTGGCACACGTAGCCACCCACCCCGGGGCAGTAATTTAAGCAATAAGTACTTGACTTATTATAGCAAGGGTTTCTTGTGCACAAGAGACCCAATTAACTGTGGCGTGGTAGGATCTAACTGCGCAGATAGACCCTAGCCACGCTAGGGCACATGGGCCCATGCCTAGCGATACTTCAAGTATCGCCAGCGCTGGATGGCGGTGCTCCACTAGAAGCCTGTCCTATCGCGATCCACTTCGCCTACATACCCCGTCGCTCACCTCCAGAGGTGAGCTAGCGCTAGACAGGGGTATAGCGAAGTGGAGAGATGGGCTTTTTCTAGAAAAGGGGGCATGCTCCCTTTAGAAGGGGGCCCTCTTTTGGAGCACGTACAGCCCGTCCCTCCTCAGCTAGCTGACGAGGGTCGTAACTAAGTGTACCGGTGCACTTACAAGACGCGTCTTGAGCTAGCGGCAGATGCAAAGGCCTTTAGAGGCCTCTCCCTAGCAATTTATACCGGAAGCTTTTTAGCCAACAATTGTTGCCCCCACCTACTACAGGCGCTAGCCCCGTTCTAGAGTGGGGCTTGTAGTAGGGTGCCGTGGGGGGCCTGCGAATGTTCCTTACGTAAGTTTAAAGGGGCCCCTTTAAAAGGGAGGGCGCCCGGCGCCTCCCTACAGGCCTATATAGGCTAAAACGCGCCAGCTGCCGGGCGCGATTCTGCAAAGGAAGGCCCGTGTTTAAACACCTTCAGCGTTGAAGGGCCGCCGTGACGTTACGGCCGCGGTACCGTGAATTGTCCACGGACGGCCGGGTCTTTCTTTGCAGAATCGTCCCTGCAGGACATAGAGACCCTGGGACTTAAAAGCCATGGCTTTTGGTTGCGACCTTGGAGCTCCAAACGATCGTCGATCGAAGTCCCAGGGCGAATCTCCTGATCAGGAGGTTCGTGGATCAGGACCCAATGGTGCGCTATTGGTCGTTAACGAGTCCTGATCTAGACCGGATCCGGTCTCTCTATGACTTCTACGGAGAAGTGGGGCGCCCTGTATATATACTCCGGAGGAAATGCCTAGGTCACTAGTGAAGAGGCCTCTCATTTCCTTTAGAAAAGCAGGCCTGCAAGAGCTCTCATACATATTTTTCTAAGTAGAGAGCTAGCTTCGGGCCCGAGATGGCCTTCCCCTACTAAGAAACTGGATAACCAAGGCGCCTTAAGAGCTCTTAGTTTCTGTAAGACCCGCAGGCCTGCCCTGACCAGAACTTAAGCGGGCCTTCTAGACAGGTGGGCCCACTCTAGCTAGAGCCTTGGCCCGTCTA---CTCTGGCACGCGCACATGAGCTCAAATGATCACCAGAGCCCGATAAGAAGAGGCCTCTAAAGGCCTAAGCCGGCTCTTACCCAAGAAAGGAAGGCCCTCGCTGGCCAACGCATATGCCTTTCGAGATGTGTAATTACTAGCACGCTAACAGGCCCGTACATCTCCATTAAGGCTAGCCTAGAGCTAGGAGGACCTCCTTAATGAGCTCTTCGTATTTACATTGATCTCTTCTGGCCAGAGAAGAGCAAGAAAGTGTCTAGACGTTGATTAACAATAGCTATGACTTTCTGCAAGTAGTTTAAACTTAGACTGTGATTCTAAAGAAGCTTCTTACCTGCCGAGGGGATACAAGAATTCCTGCTGAGCTCAGCCCCCTTACTTTTAGGATATCCTTGGTGCCACCTTGGCCAAGTAAAAGTAACTCTAAGTTTAAACTTGGCGCCAAGAAGCTTCTTAGAGTTTCAGAAAAAGAGGCCTCTCCAACTCCCAAAGCTGGATTCAAACTTTCCTGGGTTCCCGCTTGGCCAAGGTGGCCTGAAAAGCCACGTTAAAACCAGGAA
PTEPE     GGTACACCTAAGGAC-AGACTTTCCAACCTACTGTTAATTTCGCTAAAATATACATGCGTGGCCCTCTAAGGAGCGGTGGCGCACGTAGCCGCCCACCCCGGGGCAGTAATTTAAGCAATAAGTACTTGACTTATTATAGCGAGGGTCTCTTGTGCACAAGAGACCCAACTAACAGTGGCGTGGTAAGACCCAACTGCGCCGATGGGTCTTAGCCACGCTAAGGCACATGGGCCCATGCTTAGCGATACTTAAAGTATCGCCAGCGCTGGATGGCGGTGCCCTACTAGAAGCCTGTTCTATCGCGATCCATCTCGCCTACATACCCCGTCGCCCGCCTAAAGAGGCAAGCTAGCGCTAGACAGGGGTATAGCGAGATGGAGAAATGGGCTTTTTCTAGAACAGAGGGCAA-CCCTCTTTAGAAGTGGGCCCACTTTTAGGGCACGTACAGCCCGTCCCTCCTCAGCTAGCTGATGAGGGTCGTAACTAAGTGTACCGGTGCACTTACAAGACGCGTCTTGAGCTAGAGGCAGATGCAAAGGCCTTTAGAGGCCTCTCCCTAGCAATTTATACCGGAAGCTTTTTAGCCAACAATTGTTGCCCCCACCTACTACGAGCGCTAGCCCCGTTCTAGAGTGGGGCTTGTAGTAGGGTGCCGTGGGGGGCCTGTGAATGTTCCCTATATAGGTTTAAAGGAGCTCCTTTAAAAGGGGGGGCGCCCGGCGCCCCCCTACAGGCCTATATAGGCTAGAATGCGCCAGCTGCCGGGCGCGATTCTGCAAAGGAGGGCCCGTGTTTAAACACCTTCAGCGTTGAAGGGCCGCCGTGACGTTACGGCCGCGGTACCGTGAATTGTCCACGGACGGCCGGGTCCTTCTTTTCAGAATCGTTCCTGCAGGACATAGAGACCCTGGGACTTAAAAGCCATGGCTTTTGGTTGCGACCTTGGAGCTCCAAACGATCGTCAATTGAAGTCCCAGGGCGAATCTCCTGATCAGGAGGTTCGTGGATCAGGACCCAATGGTGAGCTATTGGTCGTTAACGAGTCCTGATCTAGACCGGATCCGGTCTCTCTATGACTTCTACGGAGAAGTAAGGCGCCTTTTATATATAACCCGGGGGAAATGCCTAGGTCACTAGTGAGGAGGCCTCTCATTTCCTTTAGAAAAGTAGGCCTACAAGAGCTCCTATACATATTTTTCTAAGTAAGGAGCTAGCTTCGGGCCCGAGATGGCCTTCCCTTGCTAAGAAACTGGATAACCAGGGCGCCCTAAGAGCTCTTAGTTTCTGTAAGACCAACAGGCCTGTCCCGATCAGGGCTTAAGCAGGCCTTCTAGACAGATGGGCCCATTCTAGCTAAAGCCCAGGCCTGTCTAAGACTCCGGCACATGCGCATGAGCTCAAATGATCACCGGAGTCCGATAAGAAGAGGCCTCTAAAGGCCTAAGCTAGCTCTTACCCAAGAAAGGAAGGCCTCCACTGGCCAGCGCACATGCCTTTCGAGACGTGTAATTACTGGTCGGCCAACAGGCCTGTACATCTCCATTAAGGCTAGCCTAGAGCTAGGAGGACCTCCTTAATGTGCTCTTCGTATTTACATTGATCTCTTCTGGCCAGAGAAGAGCAAGAAAGTGTCTAGACGCTGATTAGCAGTAGCTATAACTTTCTGCAAATAGTTTAAACTTAGATTGTGATTCTAAAGAAGCTTCTTATCTGCCGAGGGGTTACAAGAATTCCTGCTGAGCTCAGCCCCCTCACTTTTAGGATATCCCTGGTGCCACCTTGGCCAAGTAAAAGTAACTCTAAGTTTAAACTTGGTACCAAGAAGCTTCTTAGAGTATCAGAAAAAGAGGCCTCTCCAGCTCCCAAAGCTGAATTCAAACTCTTCTGAATTCCTGCTTGGCCAAAATGGTCTGAAAAACCATGTTGCAACCAGAAA
PYGAD     GATGTACCCAAGGACAAGACTTTCCAACCTACCGTTAATTCTGCTAAAATATACATGCGTGGCCCCCTTGGGAGCGGCGGCTCGCGCAGCCGCCCACCCCGGGGCAGTAATTTAAGCAATAAGTACTTGACTTATTATAGCAGGGGTTTCTTGTGCACAAGAGACCCAATTAACTGTGGCGTGGTAAGATCCAGCTGCGCAGATGGATCTTAGCCACGCTAGGACACATGGGCCCATGCCTAGCGATACCTTAAGTATCGCCAGCGCTGGATGGCGGTGCCCCACTAGAAGCCTGTTCTATCGCGATCCACTCCGCCTATATACCCCGTCGCTCACCTGCAAAGGTGAGCTAGCGCTAGACAGGGGTATAGCGGGGTGGAGAAATGGGCTTTTTCTAGATAAAGGGACATGCCCCTTTTAGAGGTGGGCCCACTTTTGAGGTACGTACAGCCCGTCCCTCCTCAGCTGGCTGATGAGGGTCGTAACTAAGTGTACCGGTGCACTTACAAGGCGCGCCTTGAGCTAGCGGCAGATGCAAAGGCCTTTAGAGGCCTCTCCCTAGCAATTTGCACCGGAAGCTTTTTAGTCAACAATTGTTGCCCCCGCCTACTACAAGCGCTAGCCCCGTTCTAGAGTGGGGCTTGTAGTAGGGTGCCGCGGGGGGCCTGTGAATGTTCCTTATATAAGTTTAAAGGAGCTCCTTTAAAAGGGAGGGCGCCCGGCGCCTCCCTACGGGCCTATATAGGCTAAAATGCGCCAACTGCCGGGCGCGATTCTGCAAAGGAAGGCCCGTGTTTAAACACCTTCAGCGTTGGAGGGCCGCCGTGACGTTACGGCCGCGGTACCGTGAATTGTCCACGGACGGCCGGGTCTTTCTTTGCAGAATCATTCCTGCAGGACATAGAGACCCTGGGACTTAAAAGCCATGGCTTTTGGTTGCGACCTTGGAGCTCCAAACGATCGTCAATTGAAGTCCCAGGGCGAATCCCCTGATCAGGGGGTTCGTGGATCAGGACCCAATGGTGCGCTATTGGTCGTTAACGAGTCCTGATCTAGACCGGATCCGGTCTCTCTATGGCTTCTACGGAGAAGCAAGGCGCCTTGTATATATACTCCGGAGGAAATGCCTAGGTCACTAGTGAAGAGGCCTCTCATTTCCTTTAGAAAAGTAGGCCTACAAGAACTCTCATACATATTTTTCTAAGTAGAGAGCTAGCTTCGGGCCCGAGATGGCCCTCCTCTACTAAGAAACTGGATAACCAAGGCGCCTTAAGAGCTCTTAGTTTCTGTAAGACCCGCAAGCCTGCTCTGACCAGAGCTTAAGCGGGCCTTCTAGACAGACGGGCCCGTCCTAGCTAAGGCCCAGGCCCGTCTA-AGTTCCGGTGCGCACACATGAGCTCAAATGATCACCGGAACTTGATAAGAAGAGGCCTCTAAAGGCCTAAGCCGGCTCTTACCCAAGAAAGGAAGGCCCTCACTGGCCAGCGCATATGCCTTTCGGGGTGTGTAATTACTAGCCGACTAACAGGCCCGTACACCCCCATTAAGGCTAGCCTAGAGCTAGGAGGACCTCCTTAATGAGCTCTTCGTATTTACATTGATCTCTTCTGGCCAGAGAAGAGCAAGAAAGTGTTTAGACGTTGATTAACAGTAGCTATGACTTTCTGCAAGTAGTCTAGACTTAGACTGTGATTCTAAAGAAGCTTCTTACCTGCCGAGGGGATACAAGAGCTCCTGCTGAGCTCAGCCCCCTTACTTTTAGGATATCCCTGGTACCACCTTGGCCAAGTAAAAGTAACTCTAAGTTTAAACTTGGTGCCAAGAAGCTTCTTAGAGTTTCAGAGAAAGAGGCCTCCCCAACTCCCAAAGCTGGATTTAAACTTCTCTGAATTCCCGCTTGGCCAAGACGGCCTGAAAAGCCGCGTTGCAACCAGGAA
RHEAM     GGTATGCCTAAGGAC-AGACTTTCCAACCTACTGTTAATTTCGCTAAAATATACATGCGTGGCCCTCTAAGGAGCGGTGGCGCACGTAGCCGCCCACCCCGGGGCAGTAATTTAAGCAATAAGTACTTGACTTATTATAGCGAGGGTCTCTTGTGCACAAGAGACCCAACTAACAGTGGCGTGGTAAGACCCAACTGCGCCGATGGGTCTCAGCCACGCTAAGACACATGGGCCCATGCTTAGCGATACTTAAAGTATCGCCAGCGCTGGATGGCGGTGCCCTACTAGAAGCCTGTTCTATCGCGATCCATCTCGCCTACATACCCCGTCGCCCGCCTAAAAAGGCAGGCTAGCGCTAGACAGGGGTATAGCGGGATGGAGAAATGGGCTTTTTCTAGAACAGAGGGCAA-CCCTCTTTAGAAGTAGGCCCACTTTTAGGGCACGTACAGCCCGTCCCTCCTCAGCTAGCTGATGAGGGTCGTAACTAAGTGTACCGGTGCACTTACAAGACGCGTCTTGAGCTAGAGGCAGATGCGAAGGCCTTTAGAGGCCTCTCCCTAGCAATTTATACCGGAAGCTTTTTAGCCAACAATTGTTGCCCCCACCTACTACGAGCGCTAGCCCCGTTCTAGAGTGGGGCTTGTAGTAGGGTGCCGTGGGGGGCCTGTGAATGTTCCCTATATAGGTTTAAAGGAGCTCCTTTAAAAGGGGGGGCGCCCGGCGCCCCCCTACAGGCCTATATAGGCTAGAATGCGCCAGCTGCCGGGCGCGATTCTGCAAAGGAGGGCCCGTGTTTAAACACCTTCAGCGTTGAAGGGCCGCCGTGACGTTACGGCCGCGGTACCGTGAATTGTCCACGGACGGCCGGGTCCTTCTTTTCAGAATCGTTCCTGCAGGACATAGAGACCCTGGGACTTAAAAGCCATGGCTTTTGGTTGCGACCTTGGAGCTCCAAACGATCGTCAATTGAAGTCCCAGGGCGAATCTCCTGATCAGGAGGTTCGTGGATCAGGACCCAATGGTGAGCTATTGGTCGTTAACGAGTCCTGATCTAGACCGGATCCGGTCTCTCTATGACTTCTACGGAGAAGTGAGGCGCCTCTTATATATAACCCGGGGGAAATGCCTAGGTCACTAGTGAGGAGGCCTCTCATTTCCTTTAGAAAAGTAGGCCTACAGGAGCTCCTATACATATTTTTCTAAGTAAGGAGCTAGCTTCGGGCCCGAGATGGCCTTCCCTTGCTAAGAAACTGGATAACCAGGGCGCCCTAAGAGCTCTTAGTTTCTGTAAGACCAACAGGCCTGTCCCGATCAGAGCTTAAGCAGGCCTTCTAGACAGATGGGCCCATTCTAGCTAAAGCCCAGGCCTGTCTAAGACTCCGGCACATGCGCATGAGCTCAAATGATCACCGGAGTCCGATAAGAAGAGGCCTCTAAAGGCCTAAGCTAGCTCTTACCCAAGAAAGGAAGGCCTCCACTGGCCAGCGCACATGCCTTTCGAGACGTGTAATTACTGACCGGCCAACAGGCCTGTACATCTCCATTAAGGCTAGCCTAGAGCTAGGAGGACCTCCTTAATGGGCTCTTCGTATTTACATTGATCTCTTCTGGCCAGAGAAGAGCAAGAAAGTGTCTAGACGCTGATTAGCAGTAGCTATAACTTTCTGCAAATAGTTTAAACTTAGATTGTGATTCTAAAGAAGCTTCTTATCTGCCGAGGGGTTACAAGAATTCCTGCTGAGCTCAGCCCCCTCACTTTTAGGATATCCCTGGTGCCATCTTGGCCAAGTAAAAGTAACTCTAAGTTTAAACTTGGTACCAAGAAGCTTCTTAGAGTATCAGAAAAAGAGGCCTCTCCAGCTCCCAAAGCTGAATTCAAACTCTTCTGAATTCCTGCTTGGCCAAGATGGTCTGAAAAACCATGTTGCAACCAGAAA
RHEAM2    GGTATGCCTAAGGAC-AGACTTTCCAACCTACTGTTAATTTCGCTAAAATATACATGCGTGGCCCTCTAAGGAGCGGTGGCGCACGTAGCCGCCCACCCCGGGGCAGTAATTTAAGCAATAAGTACTTGACTTATTATAGCGAGGGTCTCTTGTGCACAAGAGACCCAACTAACAGTGGCGTGGTAAGACCCAACTGCGCCGATGGGTCTCAGCCACGCTAAGACACATGGGCCCATGCTTAGCGATACTTAAAGTATCGCCAGCGCTGGATGGCGGTGCCCTACTAGAAGCCTGTTCTATCGCGATCCATCTCGCCTACCTACCCCGTCGCCCGCCTAAAAAGGCAGGCTAGCGCTAGACAGGGGTATAGCGGGATGGAGAAATGGGCTTTTTCTAGAACAGAGGGCAA-CCCTCTTTAGAAGTAGGCCCACTTTTAGGGCACGTACAGCCCGTCCCTCCTCAGCTAGCTGATGAGGGTCGTAACTAAGTGTACCGGTGCACTTACAAGACGCGTCTTGAGCTAGAGGCAGATGCGAAGGCCTTTAGAGGCCTCTCCCTAGCAATTTATACCGGAAGCTTTTTAGCCAACAATTGTTGCCCCCACCTACTACGAGCGCTAGCCCCGTTCTAGAGTGGGGCTTGTAGTAGGGTGCCGTGGGGGGCCTGTGAATGTTCCCTATATAGGTTTAAAGGAGCTCCTTTAAAAGGGGGGGCGCCCGGCGCCCCCCTACAGGCCTATATAGGCTAGAATGCGCCAGCTGCCGGGCGCGATTCTGCAAAGGAGGGCCCGTGTTTAAACACCTTCAGCGTTGAAGGGCCGCCGTGACGTTACGGCCGCGGTACCGTGAATTGTCCACGGACGGCCGGGTCCTTCTTTTCAGAATCGTTCCTGCAGGACATAGAGACCCTGGGACTTAAAAGCCATGGCTTTTGGTTGCGACCTTGGAGCTCCAAACGATCGTCAATTGAAGTCCCAGGGCGAATCTCCTGATCAGGAGGTTCGTGGATCAGGACCCAATGGTGAGCTATTGGTCGTTAACGAGTCCTGATCTAGACCGGATCCGGTCTCTCTATGACTTCTACGGAGAAGTGAGGCGCCTCTTATATATAACCCGGGGGAAATGCCTAGGTCACTAGTGAGGAGGCCTCTCATTTCCTTTAGAAAAGTAGGCCTACAGGAGCTCCTATACATATTTTTCTAAGTAAGGAGCTAGCTTCGGGCCCGAGATGGCCTTCCCTTGCTAAGAAACTGGATAACCAGGGCGCCCTAAGAGCTCTTAGTTTCTGTAAGACCAACAGGCCTGTCCCGATCAGAGCTTAAGCAGGCCTTCTAGACAGATGGGCCCATTCTAGCTAAAGCCCAGGCCTGTCTAAGACTCCGGCACATGCGCATGAGCTCAAATGATCACCGGAGTCCGATAAGAAGAGGCCTCTAAAGGCCTAAGCTAGCTCTTACCCAAGAAAGGAAGGCCTCCACTGGCCAGCGCACATGCCTTTCGAGACGTGTAATTACTGACCGGCCAACAGGCCTGTACATCTCCATTAAGGCTAGCCTAGAGCTAGGAGGACCTCCTTAATGGGCTCTTCGTATTTACATTGATCTCTTCTGGCCAGAGAAGAGCAAGAAAGTGTCTAGACGCTGATTAGCAGTAGCTATAACTTTCTGCAAATAGTTTAAACTTAGATTGTGATTCTAAAGAAGCTTCTTATCTGCCGAGGGGTTACAAGAATTCCTGCTGAGCTCAGCCCCCTCACTTTTAGGATATCCCTGGTGCCATCTTGGCCAAGTAAAAGTAACTCTAAGTTTAAACTTGGTACCAAGAAGCTTCTTAGAGTATCAGAAAAAGAGGCCTCTCCAGCTCCCAAAGCTGAATTCAAACTCTTCTGAATTCCTGCTTGGCCAAGATGGTCTGAAAAACCATGTTGCAACCAGAAA
STRCA     GGTATCCCTAAGGAC-AGACTTTCCAACCTACTGTTAATTTCGCTAGAATATACATGCGTGGCCCTCTCAGGAGCGGTGGCACACGTAGCCGCCCACCCCGGGGCAGTAATTTAAGCAATAAGTACTTGACTTACCATGGCGAGGGTTTCTTGTGCACAAGAGACCCAACTAACAGTGGCGTGGTAAGACCCAGCTGCGCAGATGGGTCTTAACCACGCTAAGGCACATGGGCCCATGCTTAGCGATACTTAAAGTATCGCCAGCGCTGGATGGCGGTGCCCTACTAGAAGCCTGTTCTATCGCGATCCACCCCGCCTACATACCCCGTCGCCCGCCT-CAGAGGCGAGCTAGCGCTAGACAGGGGTATAGCGGAGTGGAGAAATGGGCTTTTTCTAGAATAGAGGATACATCCTCTTTAGAAATAGATCTATTTTTAGGACACGTACAGCCCGTCCCTCCTCAGCTAGCTGATGAGGGTCGTAACTAAGTGTACCGGTGCACTTACAAGACGCGTCTTGAGCTAGCGGCAGGTGCAAAGGCCTTTAGAGGCCTCTCCCTAGCAATTTATACCGGAAGCTTTTTAGCCAACAATTGTTGCCCCCACCTACTACAAGCGCTAGCCCCGTTCTAGAGTGGGGCTTGTAGTAGGGTGCCGTGGGGGGCCTGTGAATGTTCCCTACGCAGGTTTAAAGGAGCTCCTTTAAAAGGGGGGGCGCCCGGCGCCCCCCTACAGGCCTATATAGGCTAAAATGCGCCAGCTGCCGGGCGCGATTCTGCAAAGGAAGGCCCGTGTTTAAACACCTTCAGCGTTGAAGGGCCGCCGTGACGTTACGGCCGCGGTACCGTGAATTGTCCACGGACGGCCGGGTCTCTCTTTGCAGAATCATTCCTGCAGGACATAGAGACCCTGGGACTTAAAAATCATGATTTTTGGTTGCGACCTTGGAGCTCCAAACGATCGTCAATTGAAGTCCCAGGGCGAATCTCCTGATCAGGAGGTTCGTGGATCAGGACCCAATGGTGCGCTATTGGTCGTTAACGAGTCCTGATCTAGACCGGATCCGGTCTCTCTATGACTTCTACGGAGAAGTGAGGCGCCTCTTATATATAACCCGGGGGAAATGCCTAGGTCACTAGTGAAGAGGCCTCTCATTTCCTTTAGAAAAGCAGGCCTGCAAGAGCTCCTATACATATTTTTCTAAGTAAGGAGCTAGCTTCGGGCCCGAGATGGCCTTCCCCTACTAAGAAACTGGATAACCAAGGCGCCTTAAGAGCTCTTAGTTTCTGTAAGACCAACAGGCCTGTTCTGATCAGAGCTTAAGCAGGCCTTCTAGACAGATGGGCCCATTCTAGCTAGAGCCTAGGCCTGTCTAAGGCCCCGACACGCGTGCATGAGCTCAAATGATCACCGGGACCCGATAAGAAGAGGCCTCTAAAGGCCTAAGCTAGCTCTTACCCAAGAAAGGAAGGCCTCCGTTGGCCAACGCACATGCCTTTCGAGAAGTGTAATTACTAGCCGACTAACAGGCCTGTACATCTCCATTAAGGCTAGCCTAGAGCTAGGAGGACCTCCTTAATGAGCTCTTCGTATTTACATTGATCTCTTCTGGCCAGAGAAGAGCAAGAAAGTGTCTAGACGCTGATTAGCAATAGCTATAACTTTCTGCAAATAGTTTAAACTTAGACTGTGATTCTAAAGAAGCTTCTTATTTGCCGAGGGGTTACAAGAATTCCTGCTGAGCTCAGCCCCCTTACTTTTAGGATATCCCTGGTACCACCTTGGCCAAGTAAAAGTAACTCTAAGTTTAAACTTGGTACCAAGAAGCTTCTTAGAGTATCAGAAAGAGAGGCCTCCCCAGCTCCCAAAGCTGAATTCAAACCCTTCTGAATTTCTACTCGGCCGAGACAGTCTGAAAAACTGTGTTGCAACTAGAAA
TAEGU     GGCCCGCCCGAAGACAAGACTTTCCAACCTACTGTTAGTTTTGCTAGGATATACATGCGTGGCCCTCCCAGGAGCGGCGGCTCACGTAGCCGCCCACCCCGGGGCAGTAGTTTAAGCAATGAGTACTTGACTTACCATAGCAAGGGTTTCCTGTGTACAGGAGACCCAATTAACTTTGGCGTGGTAAGATTCAACTGCGCAGATGGATCTTAGCCACGCCAGGGCCCATGGGCCCATGCCTGGCGATGCTTAAAGCATCGCCAGCGCTGGATGGCGGTGCCCCACTAGAAGCCTGTTCTATCGCGTTCCATTCCGCCTACATACCCCGTCGCCCACCTCCAAAGGTGGACCAGCGCTAGACAGGGGTATAGCGGAATGGAGCAATGGGCTTTTTCTAGAACAAGGGACTGGTCCCTTTTAGAAGTGGGCCCTCTTTTGGGGCACGTACAGCCCGTCCCTCCTCGGCGCGCCGATGAGGGTCGTAACTAAGTGTACCGGTGCACTTACAAGACGCGTCTTGAGCTAGCGGCAGATGCAAAGGCCTTTAGAGGCCTCTCCCTAGCAATTTATACCGGAAGCTTTCTAGCCAACAATTGTTGCCCCCACCTACCACGAGCGCTAGCCCCGTTCTAGAGTGGGGCTTGTGGTAGGGTGCCGTGGGGGGCCTGTGAATGTTCCTTATATAAGTTTAAAGGAGCTCCTTTAAAAGGGAGGGCGCCCGGCGCCTCCCTACAGGCCTATATAGGCTAGAACACGCCAATTGCCGGGCGTGATCCTGTAAAGGAAGGCCCGTGTTTAAACACCTTCAGCGTTGAAGGGCCGCCGTGACGTTACGGCCGCGGTACCGTGAATTGTCCACGGACGGCCGGGTCTTTCTTTACAGGATCGTCCCTGCAGGGCATAGAGACCCTGGGACTTAAAAACCATGGTTTTTGGTTGCGACCTTGGAGCTCCAAACGATCGTCAATTGAAGTCCCAGGGCGAATCTCCTGATCGGGAGGTTCGTGGATCAGGACCCAGTGGTGCGCTACTGGTCGTTAACGAGTCCTGATCTAGACCGGATCCGGTCTCTCTATGACTTCTACGGAGAAGTGAGGCGCCTTGTATATATACTCCGGAGGAAATGCCTAGGTCACTAGTGAAGAGGCCTCTCATTTCCTTTAGAAAAGTAGGCCTACGAGAACCCTCATACATATTTTTCTAAGCAGGGAGCTAGCTTCGGGCCCGAGATGGCCTTCCCCTGCTAAGAAACTGGATAACCAAGGCGCCTTAAGAGCTCTTAGTTTCTGTAAAGTCCGCAGGCCTGCCCCAATCGGGACTTAAGCGGACCTTCTAGGCAGATGGGCCCACTATAGCTATAGCCCAGGCCTACCTAAGACCCCGGCGCATGCACATGAGCTCACATGATCACCAGGGCCCGATAAGAAGAGGCCTCTAAAGGCCTAAGCTAGCTCTTACCCAAGAAAGGAAGGCCCCCGTTGGCCAACGCATATGCCTTTCGAGATGCGTAATTACTAGTCGACTAACAGGCCAGTGCATCTCCATTAAGGCTAGCTTAGAGCTAAGAGGACCTCCTTAATGAACTCTTCGTATTTACATCGATCCTTTCTGGCCAGAGAAGAGTAAGAAAGTGTCTAGACGTTGATTAACAGTAGCTATAACTTTCTGCAAGTAGTTTAAACTTAGACTGTGACTCTAAAGAAGCTTCTTACCTGCCGAGGGGATACAAGAATTCTCGCTGAGCTCAGTCCCCTTACTTTCAGGATATCCATGGTACCATCTTGGCCAAGTGAAAGTAACTCTAAGTTTAAACTTGGTACCAAGAAGCTTCTTAGAGTTTCAGAAAGAAAGGCCCTCCCAACTCCCAAAGCTGGATTTAAACCTTTCTGTATTCCTGCCCAGCTAGGGCGGCCTGAAAAGCCGCGTTATAACCAGGAA
TINMA     GG--AACCCGAGGACAAGACTTTCCAACCTACCATTAATTTCATTAGAATATACATGCGTGGCCCTCTCAGGAGCGGTGGCACACGTAGCCACCCACCCCGGGGCAGTAATTTAAGCCATAAGTACTTGACTTATCATAATGAGGGCCTCTTGTGTACAAGAGGCCCAATTAATGGTGGCGTGGTTAGACCTACCTGCGCAGAGGGGTCTCAGCCACGCTAAGAAACATGGGCCCATGCTTAGCGATGTTTAAAACATCGCCAGCGCTGGATGGCGGTGCCCTACTAGAAGCCTGTTCTATCGCGATCCACCCCGCCTACATACCCCGTCGCCCGCCT-AAAAGGCGGACCAG-GCTAGACAGGGGTATAGCGGGGTGGAGAAATGGGCTTTTTCTAGAACAAAGGAAACCC-CTTTTTAGAGATGAATTCACCTTTAGGGCACGTACAGCCCGTCCCTCCTCGGCAAGCTGATGAGGGTCGTAACTAAGTGTACCGGTGTACTTACAGGACGCGACCTGAGCTAGTGGCAGATGCAAAGACCTTTAGAGGCCTCTCTCTAGCAATTTATACCGGAAGCTTTTTAGCCAACAGCTGTTGCCCCTACCTACCACAAGCGCTAGCCCCGTTCTAGAGTGGGGCTTGTAGTAGGGTGCCGTAGGGGGCCTGCGAATGTTCCCTAATTAGGTTTAAAGGAGCTCCTTTAAAAGGGAGGGCGCCCGGCGCCCCCCTGTAGGCCTATATAGGCTAGAATGCGCCAGCTGCCGGGCGCGATTCTGCAAAGGAAGGCCCGTGTTTAAACACCTTCAGCGTTGAAGGGCCGCCGTGACGTTACGGCCGCGGTACCGTGAATTGTCCACGGACGGCCGGGTCTTTCTTTGCAGAATCATCCCTGCAGGACATAGAGACCCTGGGACTTAAAAACCATGGTTTTTGGTTGCGACCTTGGAGCTCCAAACGATCGTCAATTGAAGTCCCAGGGCGAATCTCCTGATCAGGAGGTTCGTGGATCAGGACCCAATGGTGCGCTATTGGTCGTTAACGAGTCCTGATCTAGACCGGATCCGGTCTCTCTATGACTCCTACGGAGGAGTGGGGCGCCCCTTATATATAATCCAGGGGAAATGCCTAGGTCACTAGTGAAGAGGCCTCTCATTTCCTTTAGAAAAGTAGGCCTACAGGAGCTCCCATACATATTTTCCTAAGTAAAGAGCTAGCTTCGGGCCCGAGATGGCCCTCCTTTACTAAGAAACTGGATAACCAAGGCGCTTTAAGAGCTCTTAGTTTCTGTAAAGCCAACAGGCCTGTTCCAATCGGAGCTTAAGCAAGCCTCCTAGACAGGTGGGCCCACCTTAGCTAAGGCCCAGGCCTGCCTAAGGCTTCGGTGCATGCACATGAGCTCAAATGATCACCAAAGCCCGATAAGAAGAGGCCTCTAAAGGCCTAAGCTAGCTCTTACCCAAGAAAGGAAGGCCTCCGTTGGCCAACGCACATGCCTTTCGAGAAGTGTAATTACTGGCCGACCAACAGGCCTGTACATCTCCATTAAGGCTAGCCTAGAGCTAGGAGGTCCTCCTTAATGGACTCTTCGTATTTACATTGATCTTTTCTGGCCAGAGAAGAGTAAGAAAGTGTCTAGACGCCGACTGGCAGCAGCCTTAACTTTCTGTGAATAGTTTAAACTTAGACTGTGATTCTAAAGAAGCTTCTTATTCACCAAGGGGTTACACGAATTCCTGCTGAGCTCAGCCCCCTTGCTTTTAGGATATCCCTGGTACCATCTTGGCCAAGTAAAAGCAACTCTAAGTTTAAACTTGGTACCAAGAAGCTTCTTAGAGTANNAGAAAAAGAGGCCTCTCCAACTCCCAAAGCTGGATTCAAACTTTTCTGAGTTCTTACTTGGCCAAGGTAGTCTGAAAAACTACGTTGCAACCAAGAA
