# Supplementary material for: Molecular exploration of fossil eggshell uncovers hidden lineage of giant extinct bird
Source: Nat Commun. 2023 Feb 28;14:914. doi: 10.1038/s41467-023-36405-3 (PMC9974994; doi:10.1038/s41467-023-36405-3)
Supplement: Supplementary file 10 — Supplementary Data 10 [file 41467_2023_36405_MOESM10_ESM.zip › Supplementary Data 10 Genetic_data_minus_filtered_reads/4_Alignments/35tax_stems_MAY18_gblocks.phy]

 35 1938
AEPHI     NNNNN-NNNNNNNNNNNNNNNNNNNNNNNNNNNNTTAATTTCGCTAAAATATACATGCGTGGCCCTCTTAGGAGCGGTGGCACACGTAGCCGCCCACCCCGGGGCAGTAATTTAAGCAATAAGTACTTGACTTATTATAGCGAGGGTTTCTTGTGCACAAGAGACCCAACTAACAGCGGCGTGGTAAGACCCAACTGCGCAGATGNNNNNNWGCCACGCTAAGGCACATGGGCCCATGCTTAGCGATACTTCAAGTATCGCCAGCGCTGGATGGCGGTGCCCTACTAGAAGCCTGTTCTATCGCGATCCACCTCGCCTACATACCCCGTCGCTCGCCTAAAGAGGCGAGCCAGCGCTAGACAGGGGTATAGCGAGATGGAGAAATGGGCTTTTTCTAGAACAGAGAGCAACCTCTCTTTAGAAATAGATCTATTTTTAGGGCACGTACAGCCCGTCCCTCCTCAGCTAGCNNNNNNNNNNNNNNNNNNNNNNNNNNNNNNNNNNNNNNNNNNNNNNNNNNNGCTAGCGGCAGATGCAAAGGCCTTTAGAGGCCTCTCTCTAGCNNNNNNNNNNNNAAGCTTTTTAGCCAACAACTGTTGCCCCCACCTACTACAAGCGCTAGCCCCGTTCTAGAGTGGGGCTTGTAGTAGGGTGCCGTGGGGGGCCTGTGAATGTTCCCTATNNNNNNNNNNNNNNNNNNNNNNNNNAGGGGGGGCGCCCGGCGCCCCCCTACAGGCCTATNNNNNNNNNNNNNNNNNNNCTGCCGGGCGCGATTCTGCAAAGGAAGGCCCGTGTTTAAACACCTTCAGCGTTGAAGGGCCGCCGTGACGTTACGGCCGCGGTACCGTGAATTGTCCACGGACGGCCGGGTCTTTCTTTGCAGAATCGTCCCTGCAGGACATAGAGACCCTGGGACTTAAAAACCATGGTTTTTGGTTGCGACCTTGGAGCTCCAANNNNNNNNCAATTGAAGTCCCAGGGCGAATCTCCTGATCAGGAGGTTCGTGGATCAGGACCCAATGGTGCGCTATTGGTCGTTAACGAGTCCTGATCTAGACCGGATCCGGTCTCTCTATGACTTCTACGGAGAAGTAAGGCGCCTTTTATATATAACCCGGGGGAAATGCCTAGGTCACTNNNNNNNNNNNNNNNNNNNNNNNNNNNNNNNNNNNNNNNNNNNNNNNNNNNNNNNNNNNNNNNNNNNNNNNNGAGCTAGCTTCGGGCCCGAGATGGCCTTCCCTCACTANNNNNNNNNNNNNNNNNNNNNNNNNNNNNNNNCTTAGTTTNTGTAAGACCAACAGGCCTGTCCTGATCAGAACTTAAGCAGGCCTCCTAGACAGATGGGCCCATTCTAGCTAAAGCCTAGGCCTGTCTAAGACCCTGGTACATGTACATGAGCTCAAATRATCACNNNNNNNNN----NNNNNNNNNNNNNNNNNNNNNNNNNNNNNNNNNNNCAAGAAAGGAAGGCCTCCACTGGCCAGCGCACATGCCTTTCGAGAAGTGTAATTACTAGCCGACTAACAGGCCTGTACATCTCNNNNNNNGCTAGCCTAGAGCTAGGAGGACCTCCTTAATGAGCTCTTCGTATTTANNNNNNNNNNNNNNNNNNNNNNNNNNNNN-NNNNNNNNNNNNNNNNNNNNNNNNNNNNGCTATAACTTTCTNNNNNNNNNNNNNNNNNNNNNNNNNNNNNNNNNNNNNNNNNNNNNNNNNNNNGGGGTTACAAGAATTCCTGCTGAGCTCAGCCCCCTTGCTTTTAGGATATCCTTGGTGCCACCTTGGCCAAGTAAAAGCANNNNNNNNNNNNNNNNNNNNNNNNNNNNNNNNNNNNNNNNNNNNNNNNNNNNNNCCTTTTTAGCTCCCAAAGCTAAGTTCAAACTCTTCTGAGTTCCTACTTGGCCAAGACGGTCTGAAAAACCATGTTGCAACCAGGAA
APTHA     GGTATACCTGAGGAC-AGACTTTCCAACCTACTGTTAATTTCGCTAAAGTATACATGCGTGGCCCTCTTAGGAGCGGTGGCACACGTAGCCACCCACCCCGGGGCAGTAACTTAAGCAATAAGTACTTGACTTATTATAGCGAGGGTTTCTTGTGCACAAGAAACCCAACTAACAGTGGCGTGGTAAGACCCAACTGCGCAGATGGATCTTAGCCACGCCAAGACACATGGGCCCATGCTTAGCGGTACTTAAAGTACCGCCAGCGCTGGATGGCGGTGCCCTACTAGAAGCCTGTTCTATCGCGATCCATCTCGCCTATATACCCCGTCGCTCGCCTAAAGAGGCGAACCAGCGCTAGACAGGGGTATAGCGAGATGGAGAAATGGGCTTTTTCTAGAATAAAGGGTG-CCCCTTTTTAGAAACAGATCTATTTTTAGGGCACGTACAGCCCGTCCCTCCTCAGCTAGCTGATGAGGGTCGTAACTAAGTGTACCGGTGCACTTACAAGACGCGTCTTGAGCTAGTGGCAGGTGCAAAGGCCTTTAGAGGCCTCTCCCTAGCAATTTATACCGGAAGCTTTTTAGCCAACAATTGTTGCCCCCACCTACTACAAGCGCTAGCCCCGTTCTAGAGTGGGGCTTGTAGTAGGGTGCCGTGGGGGGCTTGTGAATGTTCTCTACGTAGATTTAAAGGAGCTCCTTTAAAAGGGGGGGCGCCCGGCGCCCCCCTACAAGCCTATATAGGCTAGAACGCGCCAGCTGCCGGGCGCGATTCTGTAAAGGAGGGCTCGTGTTTAAACACCTTCAGCGTTGAAGGGCCGCCGTGACGTTACGGCCGCGGTACCGTGAATTGTCCACGGACGGCCGGGTCCTTCTTTACGGAATCGTTCTTGCAAGACATAGAGACCCTGGGACTTAAAAACCATGGTTTTTGGCTGCGGCCTTGGAGCTCCAAACGATCGTCAATTGAAGTCCCAGGGCGAATCTCCTGATCAGGAGGTTCGTGGATCAGGACCCAATGGTGCGCTATTGGTCGTTAACGAGTCCTGATCTAGACCGGATCCGGTCTCTCTATGACTTCTACGGAGAAGTAAGGCGCCTTTTATATATAACCCGGGGGAAATGCCTAGGTCACTAGTGAAGAGGCCTCTCATTTCCTTTAGAAAAGTAGGCCTACAGGAGCCCCTATACATATTTTTCTAAGTAAGGAGCTAGCTTCGGGCCCGAGATGGCCTTCCCTTACTAAGAAACTGGATAACCAAGGCGCCTTAAGAGCTCTTAGTTTCTGTAAGACCAACAGGCCTGTCCTGATCAGAACTTAAGCAGGCCTTCTAGACAGGTGGGCCCACTCTAGCTAAAGCCTAGGCCTGTCTAAAACTCCGGTGCATGCACATGAGCTCAAATGATCACCGGAGTTTGATAAGAAGAGGCCTCTAAAGGCCTAAGCTAGCTCTTACCCAAGAAAGGAAGGCCTCCGCTAGCCAGCGCACATGCCTTTCGAGAAGTGTAATTACTAGCCGACTAACAGGCCTGTACATCTCCATTAAGGCTAGCCTAGAGCTAGGAGGACCTCCTTAATGAGCTCTTCGTATTTACATTGATCTCTTCTGGCCAGAGAAGAGCAAGAAAGTGTCTAGATGCTGATTAGCAGTAGCTATAACTTTCTGCAAATAGTTTAAACTTAGACTGTGATTCTAAAGAAGCTTCTTATTCGCCAAGGGGTTACAAGAACTCCTGCTGAGCTCAGCCCCCTTGCTTTTAGGATATCCTTGGCGCCACCTTGGCCAAGTAAAAGCAACTCTAAGTTTAAACTTGGTACCAAGAAGCTTCTTAGAGTATCAGAAAAAAAGGCCTTTCCAGCTCCCAAAGCTGGATTCAAACTCTTCTGAGTTTCTGCCCAGCCAGGACGGTCTGAAAAACCATGTTGCAACCAGAAA
APTMA     NNNNNNNNNNNNNNNNNNNNNNNNNNNNNNNNNNNNNNNNNNNNNNNNNNNNNNNNNNNNNNNNNNNNNNNNNNNNNNNNNNNNNNNNNNNNNNNNNNNNNNNNNNNNNNNNNNNNNNNNNNNNNNNNNNNNNNNNNNNNNNNNNNNNNNNNNNNNNNNNNNNNNNNNNNNNNNNNNNNNNNNNNNNNNNNNNNNNNNNNNNNNNNNNNNNNNNNNNNNNNNNNNNNNNNNNNNNNNNNNNNNNNNNNNNNNNNNNNNNNNNNNNNNNNNNNNNNNNNNNNNNNNNNNNNNNNNNNNNNNNNNNNNNNNNNNNNNNNNNNNNNNNNNNNNNNNNNNNNNNNNNNNNNNNNNNNNNNNNNNNNNNNNNNNNNNNNNNNNNNNNNNNNNNNNNNNNNNNNNNNNNNNNNNN-NNNNNNNNNNNNNNNNNNNNNNNNNNNNNNNNNNNNNNNNNNNNNNNNNNNNNNNNNNNNNNNNNNNNNNNNNNNNNNNNNNNNNNNNNNNNNNNNNNNNNNNNNNNNNNNGCTAGTGGCAGATGCAAAGGCCTTTGGAGGCCTCTCTCTAGC-------------------------------------------------------------------------------------------------------------------------------------------------------------------------------------------------------------------------------------------------------------------------------------------------------------------------------------------------------------------------------------------------------------------------------------------------------------------------------------------------------ATCTAGACCGGATCCGGTCTCTCTATGACTTCTACGGAGAAGTAAGGCGCCTTTTATATATAACCCGGGGGAAATGCCTAGGTCACTAGTGAAGAGGCCTCTCATTTCCTTTAGAAAAGTAGGCCTACAGGAGCCCCTATACATATTTTTCTAAGTAAGGAGCTAGCTTCGGGCCCGAGATGGCCTTCCCTTACTAAGAAACTGGATAACCAAGGCGCCTTAAGAGCTCTTAGTTTCTGTAAGACCAACAGGCCTGTCCTGATCAGAACTTAAGCAGGCCTTCTAGACAGGTGGGCCCACTCTAGCTAAAGCCTAGGCCTGTCTAAAACTCCGGTGCATGCACATGAGCTCAAATGATCACCGGAGTTTGATAAGAAGAGGCCTCTAAAGGCCTAAGCTAGCTCTTACCCAAGAAAGGAAGGCCTCCGCTAGCCAGCGCACATGCCTTTCGAGAAGTGTAATTACTAGCCGACTAACAGGCCTGTACATCTCCATTAAGGCTAGCCTAGAGCTAGGAGGACCTCCTTAATGAGCTCTTCGTATTTACATTGATCTCTTCTGGCCAGAGAAGAGCAAGAAAGTGTCTAGATGCTGATTAGCAGTAGCTATAACTTTCTGCAAATAGTTTAAACTTAGACTGTGATTCTAAAGAAGCTTCTTATTCGCCAAGGGGTTACAAGAACTCCTGCTGAGCTCAGCCCCCTTGCTTTTAGGATATCCTTGGTACCACCTTGGCCAAGTAAAAGCAACTCTAAGTTTAAANNNNNNNNNNNNNNNNNNNNNNNNNNNNNNNNNNNNNNNNNNNNNNNNNNNNNNNNNNNNNNNNNNNNNNNNNNNNNNNNNNNNNNNNNNNNNNNNNNNNNNNNNNNNNNNNNNNNNNNNNNNNNN
APTMA2    GGTATACCTGAGGAC-AGACTTTCCAACCTACTGTTAACTTCGCTAAAATATACATGCGTGGCCCTCTTAGGAGCGGTGGCACACGTAGCCACCCACCCCGGGGCAGTAATTTAAGCAATAAGTACTTGACTTATTATAGCGGGGGTTTCTTGTGCACAAGAAACCCAGCTAACAGTGGCGTGGTAAGACCCAACTGCGCAGATGGATCTTAGCCACGCTAAGACACATGGGCCCATGCTTAGCGGTGCTTGAAGTACCGCCAGCGCTGGATGGCGGTGCCCTACTAGAAGCCTGTTCTATCGCGATCCATCTCGCCTACATACCCCGTCGCCCGCCTAAAAAGGCGAGCCAGCGCTAGACAGGGGTATAGCGAGATGGAGAAATGGGCTTTTTCTAGAATAAAGGGTACCCCCTTTTTAGAAACAGATCTATTTTTAGGGCACGTACAGCCCGTCCCTCCTCAGCTAGCTGATGAGGGTCGTAACTAAGTGTACCGGTGCACTTACAAGACGCGTCTTGAGCTAGTGGCAGATGCAAAGGCCTTTGGAGGCCTCTCTCTAGCAATTTATACCGGAAGCTTTTTAGCCAACAATTGTTGCCCCCACCTACTACAAGCGCTAGCCCCGTTCTAGAGTGGGGCTTGTAGTAGGGTGCCGTGGGGGGCTTGTGAATGTTCTCTACGTAGATTTAAAGGAGCCCCTTTAAAAGGGGGGGCGCCCGGCGCCCCCCTACAAGCCTATATAGGCTAAAACGCGCCAGCTGCCGGGCGCGATTCTGTAAAGGAGGGCTCGTGTTTAAACACCTTCAGCGTTGAAGGGCCGCCGTGACGTTACGGCCGCGGTACCGTGAATTGTCCACGGACGGCCGGGTCCTTCTTTACAGAATCGTTCTTGCAAGACATAGAGACCCTGGGACTTAAAAGCCATGGTTTTTGGTTGCGACCTTGGAGCTCCAAACGATCGTCAATTGAAGTCCCAGGGCGAATCTCCTGATCAGGAGGTTCGTGGATCAGGACCCAATGGTGCGCTATTGGTCGTTAACGAGTCCTGATCTAGACCGGATCCGGTCTCTCTATGACTTCTACGGAGAAGTAAGGCGCCTTTTATATATAACCCGGGGGAAATGCCTAGGTCACTAGTGAAGAGGCCTCTCATTTCCTTTAGAAAAGTAGGCCTACAGGAGCCCCTATACATATTTTTCTAAGTAAGGAGCTAGCTTCGGGCCCGAGATGGCCTTCCCTTACTAAGAAACTGGATAACCAAGGCGCCTTAAGAGCTCTTAGTTTCTGTAAGACCAACAGGCCTGTCCTGATCAGAACTTAAGCAGGCCTTCTAGACAGGTGGGCCCACTCTAGCTAAAGCCTAGGCCTGTCTAAAACTCCGGTGCATGCACATGAGCTCAAATGATCACCGGAGTTTGATAAGAAGAGGCCTCTAAAGGCCTAAGCTAGCTCTTACCCAAGAAAGGAAGGCCTCCGCTAGCCAGCGCACATGCCTTTCGAGAAGTGTAATTACTAGCCGACTAACAGGCCTGTACATCTCCATTAAGGCTAGCCTAGAGCTAGGAGGACCTCCTTAATGAGCTCTTCGTATTTACATTGATCTCTTCTGGCCAGAGAAGAGCAAGAAAGTGTCTAGATGCTGATTAGCAGTAGCTATAACTTTCTGCAAATAGTTTAAACTTAGACTGTGATTCTAAAGAAGCTTCTTATTCGCCAAGGGGTTACAAGAACTCCTGCTGAGCTCAGCCCCCTTGCTTTTAGGATATCCTTGGTACCACCTTGGCCAAGTAAAAGCAACTCTAAGTTTAAACTTGGTACCAAGAAGCTTCTTAGAGTATCAGAAAAAAAGGCCTTTCCAGCCCCCAAAGCTGGATTCAAACTCTTCTGAGTTTCTGCTTGGCCAAGACGGTCTGAAAAACCATGTTGCAACCAGAAA
APTOW     GGTATACCTGAGGAC-AGACTTTCCAACCTACTGTTAATTTCGCTAAAGTATACATGCGTGGCCCTCTTAGGAGCGGTGGCACACGTAGCCACCCACCCCGGGGCAGTAACTTAAGCAATAAGTACTTGACTTATTATAGCGAGGGTTTCTTGTGCACAAGAAACCCAACTAACAGTGGCGTGGTAAGACCCAACTGCGCAGATGGATCTTAGCCACGCTAAGACACATGGGCCCATGCTTAGCGGTGCTTAAAGTACCGCCAGCGCTGGATGGCGGTGCCCTACTAGAAGCCTGTTCTATCGCGATCCATCTCGCCTATATACCCCGTCGCTCGCCTAAAGAGGCGAACCAGCGCTAGACAGGGGTATAGCGAGATGGAGAAATGGGCTTTTTCTAGAATAAAGGGTGCCCCCTTTTTAGAAACAGATCTATTTTTAGGGCACGTACAGCCCGTCCCTCCTCAGCTAGCTGATGAGGGTCGTAACTAAGTGTACCGGTGCACTTACAAGACGCGTCTTGAGCTAGTGGCAGGTGCAAAGGCCTTTAGAGGCCTCTCCCTAGCAATTTATACCGGAAGCTTTTTAGCCAACAATTGTTGCCCCCACCTACTACAAGCGCTAGCCCCGTTCTAGAGTGGGGCTTGTAGTAGGGTGCCGTGGGGGGCTTGTGAATGTTCTCTACGTAGATTTAAAGGAGCTCCTTTAAAAGGGGGGGCGCCCGGCGCCCCCCTACAAGCCTATATAGGCTAGAACGCGCCAGCTGCCGGGCGCGATTCTGTAAAGGAGGGCTCGTGTTTAAACACCTTCAGCGTTGAAGGGCCGCCGTGACGTTACGGCCGCGGTACCGTGAATTGTCCACGGACGGCCGGGTCCTTCTTTACGGAATCGTTCTTGCAAGACATAGAGACCCTGGGACTTAAAAACCATGGTTTTTGGCTGCGGCCTTGGAGCTCCAAACGATCGTCAATTGAAGTCCCAGGGCGAATCTCCTGATCAGGAGGTTCGTGGATCAGGACCCAATGGTGCGCTATTGGTCGTTAACGAGTCCTGATCTAGACCGGATCCGGTCTCTCTATGACTTCTACGGAGAAGTAAGGCGCCTTTTATATATAACCCGGGGGAAATGCCTAGGTCACTAGTGAAGAGGCCTCTCATTTCCTTTAGAAAAGTAGGCCTACAGGAGCCCCTATACATATTTTTCTAAGTAAGGAGCTAGCTTCGGGCCCGAGATGGCCTTCCCTTACTAAGAAACTGGATAACCAAGGCGCCTTAAGAGCTCTTAGTTTCTGTAAGACCAACAGGCCTGTCCTGATCAGAACTTAAGCAGGCCTTCTAGACAGGTGGGCCCACTCTAGCTAAAGCCTAGGCCTGTCTAAAACTCCGGTGCATACACATGAGCTCAAATGATCACCGGAGTTTGATAAGAAGAGGCCTCTAAAGGCCTAAGCTAGCTCTTACCCAAGAAAGGAAGGCCTCCGCTAGCCAGCGCACATGCCTTTCGAGAAGTGTAATTACTAGCCGACTAACAGGCCTGTACATCTCCATTAAGGCTAGCCTAGAGCTAGGAGGACCTCCTTAATGAGCTCTTCGTATTTACATTGATCTCTTCTGGCCAGAGAAGAGCAAGAAAGTGTCTAGACGCTGATTAGCAGTAGCTATAACTTTCTGCAAATAGTTTAAACTTAGACTGTGATTCTAAAGAAGCTTCTTATTCGCCAAGGGGTTACAAGAACTCCTGCTGAGCTCAGCCCCCTTGCTTTTAGGATATCCCTGGCGCCACCTTGGCCAAGTGAAAGCAACTCTAAGTTTAAACTTGGTACCAAGAAGCTTCTTAGAGTATCAGAAAAAAAGGCCTTTCCAGCTCCCAAAGCTGGATTCAAACTCTTCTGAGTTTCTGCCTAGCCAGGACGGTCTGAAAAACCATGTTGCAACCAGAAA
CASBE     NNNNNNNNNNNNNNNNNNNNNNNNNNNNNNNNNNNNNNNNNNNNNNNNNNNNNNNNNNNNNNNNNNNNNNNNNNNNNNNNNNNNNNNNNNNNNNNNNNNNNNNNNNNNNNNNNNNNNNNNNNNNNNNNNNNNNNNNNNNNNNNNNNNNNNNNNNNNNNNNNNNNNNNNNNNNNNNNNNNNNNNNNNNNNNNNNNNNNNNNNNNNNNNNNNNNNNNNNNNNNNNNNNNNNNNNNNNNNNNNNNNNNNNNNNNNNNNNNNNNNNNNNNNNNNNNNNNNNNNNNNNNNNNNNNNNNNNNNNNNNNNNNNNNNNNNNNNNNNNNNNNNNNNNNNNNNNNNNNNNNNNNNNNNNNNNNNNNNNNNNNNNNNNNNNNNNNNNNNNNNNNNNNNNNNNNNNNNNNNNNNNNNNNNNNNNNNNNNNNNNNNNNNNNNNNNNNNNNNNNNNNNNNNNNNNNNNNNNNNNNNNNNNNNNNNNNNNNNNNNNNNNNNNNNNNNNNNNNNNNNNNNNNNNNNNNNNNNNNNNNGCTAGCGGCAGATGCAAAGGCCTTTAGAGGCCTCTCCCTAGC--------------------------------------------------------------------------------------------------------------------------------------------------------------------------------------------------------------------------------------------------------------------------------------------------------------------------------------------------------------------------------------------------------------------------------------------------------------------------------------------------------TCTAGACCGGATCCGGTCTCTCTATGACTTCTACGGAGAAGTAAGGCGCCTTTTATATATGACCCGGGGGAAATGCCTAGGTCACTAGTGAAGAGGCCTCTCATTTCCTTTAGAAAAGTAGGCCTACAGGAGCTCCCATACATATTTTTCTAAGTAAGGAGCTAGCTTTGGGCCCGAGATGGCCTTCCCTTACTAAGAAACTGGATAACCAAGGCGCCTTAAGAGCTCTTAGTTTCTGTAAGACCGACAGGCCTGTCCTGATCAGGACTTAAGCAGGCCTCCTAGACAGATGGGCCCATTCTAGCTAAAGCCCAGGCCTGTCTAAGATCCTGGCACATGTGCATGAGCTCACATGATCACCAGGACCCGATAAGAAGAGGCCTCTAAAGGCCTAAGCTAGCTCTTACCCAAGAAAGGAAGGCCTCCGATGGCCAACGCACATGCCTTTCGAGAAGTGTAATTACTAGCCGACTAACAGGCCTGTACATCTCCATTAAGGCTAGCCTAGAGCTAGGAGGACCTCCTTAATGAGCTCTTCGTATTTACATTGATCTCTTCTGGCCAGAGAAGAGCAAGAAAGTGTCTAGACGCTGATTAGCAGTAGCTATAACTTTCTGCAAATAGTTTAAACTTAGATTGTGATTCTAAAGAAGCTTCTTATTTGCCGAGGGGTTACAAGAACTCCTGCTGAGCTCAGCCCCCTTGCTTTTAGGATATCCTTGGTGCCACCTTGGCCAAGTAAAAGCAACTCTAAGTTTAAACTTGGTACCAAGAAGCTTCTTAGAGTANNNNNNNNNNNNNNNNNNNNNNNNNNNNNNNNNNNNNNNNNNNNNNNNNNNNNNNNNNNNNNNNNNNNNNNNNNNNNNNNNNNNNNNNNNNNNNNNNNN
CASCA     GGTATACCTAAGGAC-AGACTTTCCAACCTACTGTTAATTTTGCTAGAATATACATGCGTGGCCCTCTAAGGAGCGGTGGCACACGTAGCCACCCACCCCGGGGCAGTAATTTAAGCAATAAGTACTTGACTTATCATAGCACGGGTTTCTTGTGCACAAGAGACCCAACTAACAGTGGCGTGGTAAGATCCAACTGCGCAGATGGATCTTAGCCACGCTAAGGCACATGGGCCCATGCTTAGCGATACTCGGAGTATCGCCAGCGCTGGATGGCGGTGCCCTACTAGAAGCCTGTTCTATCGCGATCCATCCCGCCTACATACCCCGTCGCCCGCCT-AAGAGGCGAGCCAGCGCTAGACAGGGGTATAGCGGGATGGAGAAATGGGCTTTTTCTAGAATAAAGGGTGCATCCTTTTTAGAAACAGATCTATTTTTAGGGCACGTACAGCCCGTCCCTCCTCAGCCAGCTGATGAGGGTCGTAACTAAGTGTACCGGTGCACTTACAAGGCGCGCCTTGAGCTAGCGGCAGATGCAAAGGCCTTTAGAGGCCTCTCCCTAGCAATTTGTACCGGAAGCTTTTTAGCCAACAGCTGTTGCCCCCACCTACTACAAGCGCTAGCCCCGTTCTAGAGTGGGGCTTGTAGTAGGGTGCCGTGGGGGGCCTGTGAATGTTCCCTATACAGGTTTAAAGGAGCTCCTTTAAAAGGGGGGGCGCCCGGCGCCCCCCTACAGGCCTATATAGGCTAAAATGCGCCAGCTGCCGGGCGCGATTCTGCAAAGGAAGGCCCGTGTTTAAACACCTTCAGCGTTGAAGGGCCGCCGTGACGTTACGGCCGCGGTACCGTGAATTGTCCACGGACGGCCGGGTCTTTCTTTGCAGAATCGTTCCTGCAGGACATAGAGACCCTGGGACTTAAAAACCATGGTTTTTGGTTGCGACCTTGGAGCTCCAAACGATCGTCAATTGAAGTCCCAGGGCGAATCTCCTGATCAGGAGGTTCGTGGATCAGGACCCAATGGTGCGCTATTGGTCGTTAACGAGTCCTGATCTAGACCGGATCCGGTCTCTCTATGACTTCTACGGAGAAGTAAGGCGCCTTTTATATATAACCCGGGGGAAATGCCTAGGTCACTAGTGAAGAGGCCTCTCATTTCCTTTAGAAAAGTAGGCCTACAGGAGCTCCCATACATATTTTTCTAAGTAAGGAGCTAGCTTTGGGCCCGAGATGGCCTTCCCTTACTAAGAAACTGGATAACCAAGGCGCCTTAAGAGCTCTTAGTTTCTGTAAGACCAACAGGCCTGTCCTGATCAGGACTTAAGCAGGCCTCCTAGACAGATGGGCCCATTATAGCTAAAGCCCAGGCCTGTCTAAGATCCTGGCACATGTGCATGAGCTCACATGATCACCAGGACCCGATAAGAAGAGGCCTCTAAAGGCCTAAGCTAGCTCTTACCCAAGAAAGGAAGGCCTCCGATGGCCAACGCACATGCCTTTCGAGAAGTGTAATTACTAGCCGACTAACAGGCCTGTACATCTCCATTAAGGCTAGCCTAGAGCTAGGAGGTCCTCCTTAATGAGCTCTTCGTATTTACATTGATCTCTTCTGGCCAGAGAAGAGCAAGAAAGTGTCTAGACGCTGATTAGCAGTAGCTATAACTTTCTGCAAATAGTTTAAACTTAGATTGTGATTCTAAAGAAGCTTCTTATTTGCCGAGGGGTTACAAGAACTCCTGCTGAGCTCAGCCCCCTTGCTTTTAGGATATCCTTGGTGCCACCTTGGCCAAGTAAAAGCAACTCTAAGTTTAAACTTGGTACCAAGAAGCTTCTTAGAGTATCAGGAAAAAAGGCCTTTTCAGCTCCCAAAGCTGAATTCAAACCCTCCTGAATTTCTGCTTGGCCAAGACGGTCTGAAAAACCGTGTTGCAACCAGAAA
DRONO     NNNNNNNNNNNNNNNNNNNNNNNNNNNNNNNNNNNNNNNNNNNNNNNNNNNNNNNNNNNNNNNNNNNNNNNNNNNNNNNNNNNNNNNNNNNNNNNNNNNNNNNNNNNNNNNNNNNNNNNNNNNNNNNNNNNNNNNNNNNNNNNNNNNNNNNNNNNNNNNNNNNNNNNNNNNNNNNNNNNNNNNNNNNNNNNNNNNNNNNNNNNNNNNNNNNNNNNNNNNNNNNNNNNNNNNNNNNNNNNNNNNNNNNNNNNNNNNNNNNNNNNNNNNNNNNNNNNNNNNNNNNNNNNNNNNNNNNNNNNNNNNNNNNNNNNNNNNNNNNNNNNNNNNNNNNNNNNNNN-NNNNNNNNNNNNNNNNNNNNNNNNNNNNNNNNNNNNNNNNNNNNNNNNNNNNNNNNNNNNNNNNNNNNNNNNNNNNNNNNNNNNNNNNNNNNNNNNNNNNNNNNNNNNNNNNNNNNNNNNNNNNNNNNNNNNNNNNNNNNNNNNNNNNNNNNNNNNNNNNNNNNNNNNNNNNNNNNNNNNNNGCTAGCGGCAGATGCAAAGGCCTTTAGAGGCCTCTCCCTAGC-------------------------------------------------------------------------------------------------------------------------------------------------------------------------------------------------------------------------------------------------------------------------------------------------------------------------------------------------------------------------------------------------------------------------------------------------------------------------------------------------------ATCTAGACCGGATCCGGTCTCTCTATGACTTCTACGGAGAAGTAAGGCGCCTTTTATATATAACCCGGGGGAAATGCCTAGGTCACTAGTGAAGAGGCCTCTCATTTCCTTTAGAAAAGTAGGCCTACAAGAGCTCTTATACATATTTTTCTAAGTAAGGAGCTAGCTTCGGGCCCGAGATGGCCTTCCCTTACTAAGAAACTGGATAACCAAGGCGCCTTAAGAGCTCTTAGTTTCTGTAAGACCAACAGGCCTGTCCTGATCAGAACTTAAGCAGGCCTTCTAGACAGATGGGCCCATTCTAGCTAAAGCCTAGGCCTGTCTAAGACCCTGGTACATGTACATGAGCTCAAATGATCACCAGGGCCCGATAAGAAGAGGCCTCTAAAGGCCTAAGCTAGCTCTTACCCAAGAAAGGAAGGCCTCCGCTGGCCAACGCACATGCCTTTCGAGAAGTGTAATTACTAGCCGACTAACAGGCCTGTACATCTCCATTAAGGCTAGCCTAGAGCTAGGAGGACCTCCTTAATGAGCTCTTCGTATTTACATTGATCTATTCTGGCCAGAGAAGAGCAAGAAAGTGTCTAGACGCTGATTAGCAGTAGCTATAACTTTCTGCAAATAGTTTAAACTTAGATTGTGATTCTAAAGAAGCTTCTTATTCGCCGAGGGGTTACAAGAACTCCTGCTGAGCTCAGCCCCCTTGCTTTTAGGATATCCTTGGTGCCACCTTGGCCAAGTAAAAGCAACTCTAAGTTTAAANNNNNNNNNNNNNNNNNNNNNNNNNNNNNNNNNNNNNNNNNNNNNNNNNNNNNNNNNNNNNNNNNNNNNNNNNNNNNNNNNNNNNNNNNNNNNNNNNNNNNNNNNNNNNNNNNNNNNNNNNNNNNN
DRONO2    GGTATACCTAAGGAC-AGACTTTCCAACCTACTGTTAATTTCGCTAAAATATACATGCGTGGCCCTCTCAGGAGCGGTGGCACACGTAGCCACCCACCCCGGGGCAGTAATTTAAGCAATAAGTACTTGACTTATTATAGCGAGGGTTTCTTGTGCACAAGAGACCCAACTAACAGTGGCGTGGTAAGATCCAACCGCGCAGATGGATCTTAGCCACGCTAAGGCACATGGGCCCATGCTTAGCGATACTCAGAGCATCGCCAGCGCTGGATGGCGGTGCCCTACTAGAAGCCTGTTCTATCGCGATCCATCTCGCCTACATACCCCGTCGCCCGCCT-AAAAGGCGAGCTAGCGCTAGACAGGGGTATAGCGAGATGGAGAAATGGGCTTTTTCTAGAATAGAAGATGCACCTTCTTTAGAAACAGATCTATTTTTAGGGCACGTACAGCCCGTCCCTCCTCAGCTAGCTGATGAGGGTCGTAACTAAGTGTACCGGTGCACTTACAAGGCGCGCCTTGAGCTAGCGGCAGATGCAAAGGCCTTTAGAGGCCTCTCCCTAGCAATTCATACCGGAAGCTTTTTAGCCAACAGCTGTTGCCCCCACCTACTACAAGCGCTAGCCCCGTTCTAGAGTGGGGCTTGTAGTAGGGTGCCGTGGGGGGCCTGTGAATGTTCCCTATGTAGGTTTAAAGGAGCTCCTTTAAAAGGGGGGGCGCCCGGCGCCCCCCTACAGGCCTATATAGGCTAAAATGCGCCAGCTGCCGGGCGCGATTCTGCAAAGGAAGGCCCGTGTTTAAACACCTTCAGCGTTGAAGGGCCGCCGTGACGTTACGGCCGCGGTACCGTGAATTGTCCACGGACGGCCGGGTCTTTCTTTGCAGAATCGTTCCTGCAGGACATAGAGACCCTGGGACTTAAAAACCATGGTTTTTGGTTGCGACCTTGGAGCTCCAAACGATCGTCAATTGAAGTCCCAGGGCGAATCTCCTGATCAGGAGGTTCGTGGATCAGGACCCAATGGTGCGCTATTGGTCGTTAACGAGTCCTGATCTAGACCGGATCCGGTCTCTCTATGACTTCTACGGAGAAGTAAGGCGCCTTTTATATATAACCCGGGGGAAATGCCTAGGTCACTAGTGAAGAGGCCTCTCATTTCCTTTAGAAAAGTAGGCCTACAAGAGCTCTTATACATATTTTTCTAAGTAAGGAGCTAGCTTCGGGCCCGAGATGGCCTTCCCTTACTAAGAAACTGGATAACCAAGGCGCCTTAAGAGCTCTTAGTTTCTGTAAGACCAACAGGCCTGTCCTGATCAGAACTTAAGCAGGCCTTCTAGACAGATGGGCCCATTCTAGCTAAAGCCTAGGCCTGTCTAAGACCCTGGTACATGTACATGAGCTCAAATGATCACCAGGGCCCGATAAGAAGAGGCCTCTAAAGGCCTAAGCTAGCTCTTACCCAAGAAAGGAAGGCCTCCGCTGGCCAACGCACATGCCTTTCGAGAAGTGTAATTACTAGCCGACTAACAGGCCTGTACATCTCCATTAAGGCTAGCCTAGAGCTAGGAGGACCTCCTTAATGAGCTCTTCGTATTTACATTGATCTCTTCTGGCCAGAGAAGAGCAAGAAAGTGTCTAGACGCTGATTAGCAGTAGCTATAACTTTCTGCAAATAGTTTAAACTTAGATTGTGATTCTAAAGAAGCTTCTTATTCGCCGAGGGGTTACAAGAACTCCTGCTGAGCTCAGCCCCCTTGCTTTTAGGATATCCTTGGTGCCACCTTGGCCAAGTAAAAGCAACTCTAAGTTTAAACTTGGTACCAAGAAGCTTCTTAGAGTATCAGGAAAAAGGGCCCTTTCAGCTCCCAAAGCTGAATTCAAACTCTCCTGAATTTCTGCTTGGCCAAGACGGTCTGAAAAACCATGTTGCAACCAGAAA
MULAG     GGTATACCTGGGGACAAGACTTTCCAACCTACTGTTAATTTCGCTAAAATATACATGCGTGGCCCTCTCAGGAGCGGCGGCACACGTAGCCGCCCACCCCGGGGCAGTAATTTAAGCAATAAGTACTTGACTTATTATAGCGAGGGTTTCTTGTGCACAAGAAACCCAACTAACAGCGGCGTGGTAAGACTCAACCGCGCAGATGGATCTTAGCCACGCTAAGGTACAT-GGCCCATGCTTAGCGATACTTCAAGTATCGCCAGCGCTGGATGGCGGTGCCCTACTAGAAGCCTGTTCTATCGCGATCCATCTCGCCTACATACCCCGTCGCCCGCCTAAAAAGGCGAGCTAGCGCTAGACAGGGGTATAGCGAGATGGAGAAATGGGCTTTTTCTAGAACAGAGAGTGCCCTCTCTTTAGAAATAGATCTATTTTTAGGGCACGTACAGCCCGTCCCTCCTCAGCTAGCTGATGAGGGTCGTAACTAAGTGTACCGGTGCACTTACAGGACGCGTCCTGAGCTAGTGGCAGATGCAAAGGCCTTTAGAGGCCTCTCTCTAGCAATTTATACCGGAAGCTTTTTAGCCAACAATTGTTGCCCCCACCTACTACAAGCGCTAGCCCCGTTCTAGAGTGGGGCTTGTAGTAGGGTGCCGTGGGGGGCCTGTGAATGTTCCCTATATAGGTTTAAAGGAGCTCCTTTAAAAGGGGGGGCGCCCGGCGCCCCCCTACAGGCCTATATAGGCTAAAACGCGCCAGCTGCCGGGCGCGATTCTGCAAAGGAAGGCCCGTGTTTAAACACCTTCAGCGTTGAAGGGCCGCCGTGACGTTACGGCCGCGGTACCGTGAATTGTCCACGGACGGCCGGGTCTTTCTTTGCAGAATCGTCCCTGCAGGACATAGAGACCCTGGGACTTAAAAACCATGGTTTTTGGTTGCGACCTTGGAGCTCCAAACGATCGTCAATTGAAGTCCCAGGGCGAATCTCCTGATCAGGAGGTTCGTGGATCAGGACCCAATGGTGCGCTATTGGTCGTTAACGAGTCCTGATCTAGACCGGATCCGGTCTCTCTATGACTTCTACGGAGAAGTAAGGCGCCTTTTATATATAACCCGGGGGAAATGCCTAGGTCACTAGTGAAGAGGCCTCTCATTTCCTTTAGAAAAGTAGGCCTACAGGAGCTCCTATACATATTTTTCTAAGTAAGGAGCTAGCTTCGGGCCCGAGATGGCCTTCCCTCACTAAGAAACTGGATAACCAAGGCGCCTTAAGAGCTCTTAGTTTCTGTAAGACCAACAGGCCTGTCCTGATCAGAACTTAAGCAGGCCTTCTAGACAGATGGGCCCACTCTAGCTAAAGCCTAGGCCTGTCTAAGACTCCGGTACATGCACATGAGCTCAAATGATCACCGGAGTCCGATAAGAAGAGGCCTCTAAAGGCCTAAGCTAGCTCTTACCCAAGAAAGGAAGGCCTCCGCTGGCCAGCGCACATGCCTTTCGAGAAGTGTAATTACTAGCCGACTAACAGGCCTGTACATCTCCATTAAGGCTAGCCTAGAGCTAGGAGGACCTCCTTAGTGAGCTCTTCGTATTTACATTGATCTCTTCTGGCCAGAGAAGAGCAAGAAAGTGTCTAGACGCTGATTAGCAATAGCTATAGCTTTCTGCAAATAGTTTAAACTTAGACTGTGATTCTAAAGAAGCTTCTTATTCGCCAAGGGGTTACAAGAATTCCTGCTGAGCTCAGCCCCCTTGCTTTTAGGATATCCTTGGTGCCACCTTGGCCAAGTAAAAGCAACTCTAAGTTTAAACTTGGTACCAAGAAGCTTCTTAGAGTATCAGAAAAAAAGGCCTTTTCAACTCCCAAAGCTGAATTCAAACTCTTCTGAATTCCTACTTGGCCAAGATGGTCTGAAAAACCATGTTGCAACTAGGAA
n07AEP05  GGTATACCCATGGACAAGACTTTCCAACCTACTGTTAATTTCGCTAAAATATACATGCGTGGCCCTCTTAGGAGCGGTGGCACACGTAGCCGCCCACCCCGGGGCAGTAATTTAAGCAATAAGTACTTGACTTATTATAGCGAGGGTTTCTTGTGCACAAGAGACCCAACTAACAGCGGCGTGGTAAGACCCAACTGCGCAGATGGATCTTAGCCACGCTAAGGCACATGGGCCCATGCTTAGCGATACTTCAAGTATCGCCAGCGCTGGATGGCGGTGCCCTACTAGAAGCCTGTTCTATCGCGATCCACCTCGCCTACATACCCCGTCGCTCGCCTAAATAGGCGAGCCAGCGCTAGACAGGGGTATAGCGAGATGGAGAAATGGGCTTTTTCTAGAACAGAGAGCAATCTCTCTTTAGAAATAGATCTATTTTTAGGGCACGTACAGCCCGTCCCTCCTCAGCTAGCTGATGAGGGTCGTAACTAAGTGTACCGGTGCACTTACAGGACGCGTCCTGAGCTAGCGGCAGATGCAAAGGCCTTTAGAGGCCTCTCTCTAGCAATTTATACCGGAAGCTTTTTAGCCAACAACTGTTGCCCCCACCTACTACAAGCGCTAGCCCCGTTCTAGAGTGGGGCTTGTAGTAGGGTGCCGTGGGGGGCCTGTGAATRTTCCCTATNNNNNNNNNNNNNNNCTCCTTTAAAAGGGGGGGCGCCCGGCGCCCCCCTACAGGCCTATATAGGCTAAAACGCGCCAGCTGCCGGGCGCGATTCTGCAAAGGAAGGCCCGTGTTTAAACACCTTCAGCGTTGAAGGGCCGCCGTGACGTTACGGCCGCGGTACCGTGAATTGTCCACGGACGGCCGGGTCTTTCTTTGCAGAATCGTCCCTGCAGGACATAGAGACCCTGGGACTTAAAAACCATGGTTTTTGGTTGCGACCTTGGAGCTCCAAACGATCGTCAATTGAAGTCCCAGGGCGAATCTCCTGATCAGGAGGTTCGTGGATCAGGACCCAATGGTGCGCTATTGGTCGTTAACGAGTCCTGATCTAGACCGGATCCGGTCTCTCTATGACTTCTACGGAGAAGTAAGGCGCCTTTTATATATAACCCGGGGGAAATGCCTAGGTCACTAGTGAAGAGGCCTCTCATTTCCTTTAGAAAAGTAGGCYTAYAGGAGCTCCTATACATATTTTTCTAAGTAAGGAGCTAGCTTCGGGCCCGAGATGGCCTTCCCTCACTAAGAAACTGGATAACCAAGGCGCCTTAAGAGCTCTTAGTTTCTGTAAGACCAACAGGCCTGTCCTGATCAGAACTTAAGCAGGCCTCCTAGACAGATGGGCCCATTCTARNNNNAGYCTAGGYYTGTCTAAGAYYCTGGTACATGTACATGAGCTCAAATGATCACCAGAGTCCGATAAGAAGAGGCCTCTAAAGGCCTAAGCTARCTCTTACCCAAGAAAGGAAGGCCTCCACTGGCCAGCGCACATGCCTTTCGAGAAGTGTAATTACTAGCCGACTAACAGGCCTGTACATCTCCATTAAGGCTAGCCTAGAGCTAGGAGGACCTCCTTAATGAGCTCTTCGTATTTACATTGATCTCTTCTGGCCAGAGAAGAGCAAGAAAGTGTCTAGACGCTGATTAGCAGTAGCTATAACTTTCTGCTAATAGTTTAAACTTAGACTGTGATTCTAAAGAAGCTTCTTATTCGCCAAGGGGTTACAAGAATTCCTGCTGAGCTCAGCCCCCTTGCTTTTAGRATATCCTTGGTGCCACCTTGGCNNAGTAAAAGCANNNNNNNNNNNNNNNNNNNNNNNNNNNNNNNNNNNNNNNNNTCAGAAAAAAAGGCCTTTTTAGCTCCCAAAGCTAAATTCAAACTCTTCTGAGTTCCTACTTGGCCAAGACGGTCTGAAAAACCATGTTGCAACCAGGAA
n07AEP06  GGTATACCTGGGGACAAGACTTTCCAACCTACTGTTAATTTCGCTAAAATATACATGCGTGGCCCTCT-AGGAGCGGCGGCACACGTAGCCGCCCACCCCGGGGCAGTAATTTAAGCAATAAGTACTTGACTTATTATAGCGAGGGTTTCTTGTGCACAAGAAACCCAACTAACAGCGGCGTGGTAAGACTCAACCGCGCAGATGGATCTTAGCCACGCTAAGGTACATGGGCCCATGCTTAGCGATACTTCAAGTATCGCCAGCGCTGGATGGCGGTGCCCTACTAGAAGCCTGTTCTATCGCGATCCATCTCGCCTACATACCCCGTCGCCCGCCTAAAAAGGCGAGCTAGCGCTAGACAGGGGTATAGCGAGATGGAGAAATGGGCTTTTTCTAGAACAGAGAGTGCCCTCTCTTTAGAAATAGATCTATTTTTAGGGCACGTACAGCCCGTCCCTCCTCAGYTAGCTGATGAGGGTCGTAACTAAGTGTACCGGTGCACTTACAGGACGCGTCCTGAGCTAGTGGCAGATGCAAAGGCCTTTAGAGGCCTCTCTCTAGCAATTTATACCGGAAGCTTTTTAGCCAACAATTGTTGCCCCCACCTACTACAAGCGCTAGCCCCGTTCTAGAGTGGGGCTTGTAGTAGGGTGCCGTGGGGGGCCTGTGAATGTTCCCTATATAGGTTTAAAGGAGCTCCTTTAAAAGGGGGGGCGCCCGGCGCCCCCCTACAGGCCTATATAGGCTAAAACGCGCCAGCTGCCGGGCGCGATTCTGCAAAGGAAGGCCCGTGTTTAAACACCTTCAGCGTTGAAGGGCCGCCGTGACGTTACGGCCGCGGTACCGTGAATTGTCCACGGACGGCCGGGTCTTTCTTTGCAGAATCGTCCCTGCAGGACATAGAGACCCTGGGACTTAAAAACCATGGTTTTTGGTTGCGACCTTGGAGCTCCAAACGATCGTCAATTGAAGTCCCAGGGCGAATCTCCTGATCAGGARGTTCGTGGATCAGGACCNNNNNNNNNNNNNNNNNNNNNNNNNNNGTCCTGATCTAGACCGGATCCGGTCTCTCTATGACTTCTACGGAGAAGTAAGGCGCCTTTTATATATAACCCGGGGGAAATGCCTAGGTYACTAGTGAAGAGGCCTCTCATTTCCTTTAGAAAAGTAGGCCTACAAGAGCTCCTATACATATTTTTCTAAGTAAGGAGCTAGCTTCGGGCCCGAGATGGCCTTCCCTCACTAAGAAACTGGATAACCAAGGCGCCTTAAGAGCTCTTAGTTTCTGTAAGACCAACAGGCCTGTCCTGATCAGAACTTAAGCAGGCCTTCTAGACAGATGGGCCCACTCTAGCTAAAGCCTAGGCCTGTCTAAGACTCCGGTACATGCACATGAGCTCAAATGATCACCGGAGTCCGATAAGAAGAGGCCTCTAAAGGCCTAAGCTAGCTCTTACCCAAGAAAGGAAGGCCTCCGCTGGCCAGCGCACATGCCTTTCGAGAAGTGTAATTACTAGCCGACTAACAGGCCTGTACATCTCCATTAAGGCTAGCCTAGAGCTAGGAGGACCTCCTTAGTGAGCTCTTCGTATTTACATTGATCTCTTCTGGCCAGAGAAGAGCAAGAAAGTGTCTAGACGCTGATTAGCAATAGCTATAGCTTTCTGCAAATAATTNNNNNNNNNNNNNNNNNNNNNNNGAAGCTTCTTATTCGCCAAGGGGTTACAAGAATTCCTGCTGAGCTCAGCCCCCTTGCTTTTAGGATATCCTTGGTGCCACCTTGGCCAAGTAAAAGCAACTNNNNNNNNNNNNNNNNNNNNNNNNNNNNNNNNNNNNNNTCAGAAAAAAAGGCCTTTTCAACTCCCAAAGCTGAATTCAAACTCTTCTGAATTCCTACTTGGCCAAGATGGTCTGAAAAACCATGTTGCAACTAGGAA
n07AEP08  NNNNNNNNNNNGGACAAGACTTTCCAACCTACTGTTAATTTNNNNNNNNNNNNNNNNNNNNNNNNNNNNNNNNGCGGCGGCACACGTAGCCGCCCANNNNNNNNNNNNNNNNNNNNNNNNNNNNNNNNNNNNNNNNNNNNNNNGGGTTTCTTGTGCACAAGAAACCCAACTAACAGCGGCGTGGNNNNNNNNNN-NNNNNNNNNNNNNNNNNNNNNNNNNNNNNNNNNNNNNNNNNNNNNNNNNNNNNNNNNNNNNNNNGCCAGCGCTGGATGGYGGTGCCCTAYTAGAAGCCTGTTCTATCGCGATCCATCTCGYYTACATACCCCGTCGCCCGCCTAAAAAGGCGAGCTAGCGCTAGACAGGGGTATAGCGAGATGRARAAATNNNNNNNNNNNNNNNNNNNGAGTGCCCTCTCTTTAGAAATAGATCTATTTTTAGGGCACGTACAGYCCGTCCCTCCTCAGCTAGCTGATGAGGGTCGTAACTAAGTGTACCGGTGCACTTACAGGACGCGTCCTRAGCTAGTGGCAGATRCAAAGGCCTTTAGAGGCCTCTCTCTAGNAATTTATACCGGAAGCTTNNNNNNNNNNAATTGTTGCCCCCACCTACTACAAGCGCTAGCCCCGTTCTAGAGTRANNNNNNNNNNNNNNNGCCGTGGGGGGCCTGTGAATGTTCCCTATATAGGTTTAAAGGANNNNNNNNNNNAGGGGGGGCGCCCGGCGCCCCCCTACAGGCYTATATAGGCTAAAACGCGCNNNCTGCCGGGCGCGATTCTGCAAAGGAAGGCCCGTGTTTAAACANNNNNNNNNNNNNNNNNNNNNNGTGACGTTACGGCCGCGGTACCGTNNNNNNNNNNNNNNNGGYYGGGTCTTTCTTTGCAGAATCGTCCCTGCAGGACATAGAGANNNNNNNNNNNNNNNNNNNTGGTTTTTGGTTGCGACCTTGGAGCTCCAAACGATCNNNNNNNNNNNNNNNNNNNNNNNNNNNNNNNNNNNNNNNNNNNNNNNNNNNNNNNNNNNNNNNNNNNNNNNNNNNNNNNNNNNNNNNNNNNNNNNNNNNNNNNNNNNNNNNNNNGACTTCTACGGAGAAGTAAGGCGCCTTTTATATATAACCCGGGGGAAATGCCTAGGTCACTAGTGAAGNNNNNNNNNNNNNNNNNNNNNNNNNNNNNNNNNNNNNNNNNNNNNNNNNNNNNNNNNNNNNNNNNNNNNNNNNNTCGGGCCCGAGATGGCCTTCCCTCACTANNNNNNNNNNNNNNNNNNNNNNNNNNNNNNNNNNNNNNNNNNNNNNNNNNNNNNNNNNNNNNNNNNTCAGAAYTTAARYARGCCTTYTARACAGATGGGCCCAYNNNNNCTAAAGYYTAGGCCTGTCTAAGAYTYYGGTACATGCACATGAGCTCAAATGATCACNNNNNNNNNNNNNNNNNNNNNNNNNNNNNNNNNNNNNNAGCTYTTACCCAAGAAAGGAAGGCCTCCGCTGGCCAGCGCACATGCCTTTCGAGAAGTGTAATTACTAGCCNNNNNNNNNNNNNNNNNNTYTCCATTAAGGCTAGCCTAGAGCTAGGAGGACCNNNNNNNNNNGCTCTTCGTATTTACATTGATCTCTTCTGGCCAGAGAAGAGCAAGAAAGTGTCTAGACGCTGATTAGCAATAGCTATAGCTTTCTNNNNNNNNNNNNNNNNNNGACTGTGATTCTAAAGAAGCTTCTTATTCGCCAAGGGGTTACAAGAATTCCTGCTGAGCTCAGCCCCCTTGCTTTTAGGATATCCTTGGTGCCACCTTGGCCAAGTAAAAGCANNNNNNNNNNNNNNNNNNNNNNNNNNNNNNNNNNNNNNNNNTCAGAAAAAAAGGCCTTTTCAACTCCCAAARCTGAATWCAAACTCTTCTGAATTCCTACTTGGCCAAGATGGTCTGAAAAACCATGTTGCAACTAGGAA
n08AEP07  GGTATACCCATGGACAAGACTTTCCAACCTACTGTTAATTTCGCTAAAATATACATGCGTGGCCCTCTTAGGAGCGGTGGCACACGTAGCCGCCCACCCCGGGGCAGTAATTTAAGCAATAAGTACTTGACTTATTATAGCGAGGGTTTCTTGTGCACAAGAGACCCAACTAACAGCGGCGTGGTAAGACCCAACTGCGCAGATGGATCTTAGCCACGCTAAGGCACATGGGCCCATGCTTAGCGATACTTCAAGTATCGCCAGCGCTGGATGGCGGTGCCCTACTAGAAGCCTGTTCTATCGCGATCCACCTCGCCTACATACCCCGTCGCTCGCCTAAATAGGCGAGCCAGCGCTAGACAGGGGTATAGCGAGATGGAGAAATGGGCTTTTTCTAGAACAGAGAGCAATCTCTCTTTAGAAATAGATCTATTTTTAGGGCACGTACAGCCCGTCCCTCCTCAGCTAGCTGATGAGGGTCGTAACTAAGTGTACCGGTGCACTTACAGGACGCGTCCTGAGCTAGCGGCAGATGCAAAGGCCTTTAGAGGCCTCTCTCTAGCAATTTATACCGGAAGCTTTTTAGCCAACAACTGTTGCCCCCACCTACTACAAGCGCTAGCCCCGTTCTAGAGTGGGGCTTGTAGTAGGGTGCCGTGGGGGGCCTGTGAATGTTCCCTATATAGGTTTAAAGGAGCTCCTTTAAAAGGGGGGGCGCCCGGCGCCCCCCTACAGGCCTATATAGGCTAAAACGCGCCAGCTGCCGGGCGCGATTCTGCAAAGGAAGGCCCGTGTTTAAACACCTTCAGCGTTGAAGGGCCGCCGTGACGTTACGGCCGCGGTACCGTGAATTGTCCACGGACGGCCGGGTCTTTCTTTGCAGAATCGTCCCTGCAGGACATAGAGACCCTGGGACTTAAAAACCATGGTTTTTGGTTGCGACCTTGGAGCTCCAAACGATCGTCAATTGAAGTCCCAGGGCGAATCTCCTGATCAGGAGGTTCGTGGATCAGGACCCAATGGTGCGCTATTGGTCGTTAACGAGTCCTGATCTAGACCGGATCCGGTCTCTCTATGACTTCTACGGAGAAGTAAGGCGCCTTTTATATATAACCCGGGGGAAATGCCTAGGTCACTAGTGAAGAGGCCTCTCATTTCCTTTAGAAAAGTAGGCCTACAGGAGCTCCTATACATATTTTTCTAAGTAAGGAGCTAGCTTCGGGCCCGAGATGGCCTTCCCTCACTAAGAAACTGGATAACCAAGGCGCCTTAAGAGCTCTTAGTTTCTGTAAGACCAACAGGCCTGTCCTGATCAGAACTTAAGCAGGCCTCCTAGACAGATGGGCCCATTCTAGCTAAAGCCTAGGCCTGTCTAAGACCCTGGTACATGTACATGAGCTCAAATGATCACCAGAGTCCGATAAGAAGAGGCCTCTAAAGGCCTAAGCTAGCTCTTACCCAAGAAAGGAAGGCCTCCACTGGCCAGCGCACATGCCTTTCGAGAAGTGTAATTACTAGCCGACTAACAGGCCTGTACATCTCCATTAAGGCTAGCCTAGAGCTAGGAGGACCTCCTTAATGAGCTCTTCGTATTTACATTGATCTCTTCTGGCCAGAGAAGAGCAAGAAAGTGTCTAGACGCTGATTAGCAGTAGCTATAACTTTCTGCTAATAGTTTAAACTTAGACTGTGATTCTAAAGAAGCTTCTTATTCGCCAAGGGGTTACAAGAATTCCTGCTGAGCTCAGCCCCCTTGCTTTTAGGATATCCTTGGTGCCACCTTGGCCAAGTAAAAGCANNNNNNNNNNNNNNNNNNNNNNNNNNNNNNNNNNTARASTYTCAGAAAAAAAGGCCTTTTTAGCTCCCAAAGCTAAATTCAAACTCTTCTGAGTTCCTACTTGGCCAAGACGGTCTGAAAAACCATGTTGCAACCAGGAA
n1665     GGTATACCCATGGACAAGACTTTCCAACCTACTGTTAATTTCGCTAAAATATACATGCGTGGCCCTCTTAGGAGCGGTGGCACACGTAGCCGCCCACCCCNNNNNNNNNNNNNNNNNNNNNNNNNNNNNNNNNNNNNNNNNNNGGGTTTCTTGTGCACAAGAGACCCAACTAACAGCGGCGTGGTAAGACCCAACTGCGCAGATGGATCTTAGCCACGCTAAGGCACATGGGCCCATGCTTAGCGATACTTCAAGTATCGCCAGCGCTGGATGGCGGTGCCCTACTAGAAGCCTGTTCTATCGCGATCCACCTCGCCTACATACCCCGTCGCTCGCCTAAATAGGCGAGCCAGCGCTAGACAGGGGTATAGCGAGATGGAGAAATGGGCTTTTTCTAGAACAGAGAGCAATCTCTCTTTAGAAATAGATCTATTTTTAGGGCACGTACAGCCCGTCCCTCCTCAGCTAGCTGATGAGGGTCGTAACTAAGTGTACCGGTGCACTTACAGGACGCGTCCTGAGCTAGCGGCAGATGCAAAGGCCTTTAGAGGCCTCTCTCTAGCAATTTATACCGGAAGCTTTTTAGCCAACAACTGTTGCCCCCACCTACTACAAGCGCTAGCCCCGTTCTAGAGTGGGGCTTGTAGTAGGGTGCCGTGGGGGGCCTGTGAATGTTCCCTATATAGGTTTAAAGGAGCTCCTTTAAAAGGGGGGGCGCCCGGCGCCCCCCTACAGGCCTATATAGGCTAAAACGCGCCAGCTGCCGGGCGCGATTCTGCAAAGGAAGGCCCGTGTTTAAACACCTTCAGCGTTGAAGGGCCGCCGTGACGTTACGGCCGCGGTACCGTGAATTGTCCACGGACGGCCGGGTCTTTCTTTGCAGAATCGTCCCTGCAGGACATAGAGACCCTGGGACTTAAAAACCATGGTTTTTGGTTGCGACCTTGGAGCTCCAAACGATCGTCAATTGAAGTCCCAGGGCGAATCTCCTGATCAGGAGGTTCGTGGATCAGGACCCAATGGTGCGCTATTNNNNNNNAACGAGTCCTGATCTAGACCGGATCCGGTCTCTCTATGACTTCTACGGAGAAGTAAGGCGCCTTTTATATATAACCCGGGGGAAATGCCTAGGTCACTAGTGAAGAGGCCTCTCATTTCCTTTAGAAAAGTAGGCCTACAGGAGCTCCTATACATATTTTTCTAAGTAAGGAGCTAGCTTCGGGCCCGAGATGGCCTTCCCTCACTAAGAAACTGGATAACCAAGGCGCCTTAAGAGCTCTTAGTTTCTGTAAGACCAACAGGCCTGTCCTGATCAGAACTTAAGCAGGCCTCCTAGACAGATGGGCCCATTCTAGCTAAAGCCTAGGCCTGTCTAAGACCCTGGTACATGTACATGAGCTCAAATGATCACCAGAGTCCGATAAGAAGAGGCCTCTAAAGGCCTAAGCTAGCTCTTACCCAAGAAAGGAAGGCCTCCACTGGCCAGCGCACATGCCTTTCGAGAAGTGTAATTACTAGCCGACTAACAGGCCTGTACATCTCCATTAAGGCTAGCCTAGAGCTAGGAGGACCTCCTTAATGAGCTCTTCGTATNTACATTGATCTCTTCTGGCCAGAGAAGAGCAAGAAAGTGTCTAGACGCTGATTAGCAGTAGCTATAACTTTCTGCTAATAGTTTAAACTTANNNNNNNNNNNNNNAGAAGCTTCTTATTCGCCAAGGGGTTACAAGAATTCCTGCTGAGCTCAGCCCCCTTGCTTTTAGGATATCCTTGGTGCCACCTTGGCCAAGTAAAAGCANNNNNNNNNNNAAACTTGGTACCAAGAAGCTTCTTAGAGTATCAGAAAAAAAGGCCTTTTTAGCTCCCAAAGCTAAATTCAAACTCTTCTGAGTTCCTACTTGGCCAAGACGGTCTGAAAAACCATGTTGCAACCAGGAA
n1666     GGTATACCCATGGACAAGACTTTCCAACCTACTGTTAATTTCGCTAAAATATACATGCGTGGCCCTCTTAGGAGCGGTGGCACACGTAGCCGCCCACCCCGGGGCAGTAATTTAAGCAATAAGTACTTGACTTATTATAGCGAGGGTCTCTTGTGCACAAGAGACCCAACTAACAGCGGCGTGGTAAGACCCAACTGCGCAGATGGATCTTAGCCACGCTAAGGCACATGGGCCCATGCTTAGCGATACTTCAAGTATCGCCAGCGCTGGATGGCGGTGCCCTACTAGAAGCCTGTTCTATCGCGATCCACCTCGCCTACATACCCCGTCGCTCGCCTAAATAGGCGAGCCAGCGCTAGACAGGGGTATAGCGAGATGGAGAAATGGGCTTTTTCTAGAACAGAGAGCAATCTCTCTTTAGAAATAGATCTATTTTTAGGGCACGTACAGCCCGTCCCTCCTCAGCTAGCTGATGAGGGTCGTAACTAAGTGTACCGGTGCACTTACAGGACGCGTCCTGAGCTAGCGGCAGATGCAAAGGCCTTTAGAGGCCTCTCTCTAGCAATTTATACCGGAAGCTTTTTAGCCAACAACTGTTGCCCCCACCTACTACAAGCGCTAGCCCCGTTCTAGAGTGGGGCTTGTAGTAGGGTGCCGTGGGGGGCCTGTGAATGTTCCCTATATAGGTTTAAAGGAGCTCCTTTAAAAGGGRGGGCGCCCGGCGCCCCCCTACAGGCCTATATAGGCTAAAACGCGCCAGCTGCCGGGCGCGATTCTGCAAAGGAAGGCCCGTGTTTAAACACCTTCAGCGTTGAAGGGCCGCCGTGACGTTACGGCCGCGGTACCGTGAATTGTCCACGGACGGCCGGGTCTTTCTTTGCAGAATCGTCCCTGCAGGACATAGAGACCCTGGGACTTAAAAACCATGGTTTTTGGTTGCGACCTTGGAGCTCCAAACGATCGTCAATTGAAGTCCCAGGGCGAATCTCCTGATCAGGAGGTTCGTGGATCAGGACCCAATGGTGCGCTATTGGTCGTTAACGAGTCCTGATCTAGACCGGATCCGGTCTCTCTATGACTTCTACGGAGAAGTAAGGCGCCTTTTATATATAACCCGGGGGAAATGCCTAGGTCACTAGTGAAGAGGCCTCTCATTTCCTTTAGAAAAGTAGGCCTACAGGAGCTCCTATACATATTTTTCTAAGTAAGGAGCTAGCTTCGGGCCCGAGATGGCCTTCCCTCACTAAGAAACTGGATAACCAAGGCGCCTTAAGAGCTCTTAGTTTCTGTAAGACCAACAGGCCTGTCCTGATCAGAACTTAAGCAGGCCTCCTAGACAGATGGGCCCATTCTAGCTAAAGCCTAGGCCTGTCTAAGACCCTGGTACATGTACATGAGCTCAAATGATCACCAGAGTCCGATAAGAAGAGGCCTCTAAAGGCCTAAGCTAGCTCTTACCCAAGAAAGGAAGGCCTCCACTGGCCAGCGCACATGCCTTTCGAGAAGTGTAATTACTAGCCGACTAACAGGCCTGTACATCTCCATTAAGGCTAGCCTAGAGCTAGGAGGACCTCCTTAATGAGCTCTTCGTATTTACATTGATCTCTTCTGGCCAGAGAAGAGCAAGAAAGTGTCTAGACGCTGATTAGCAGTAGCTATAACTTTCTGCTAATAGTTTAAACTTAGACTGTGATTCTAAAGAAGCTTCTTATTCGCCAAGGGGTTACAAGAATTCCTGCTGAGCTCAGCCCCCTTGCTTTTAGGATATCCTTGGTGCCACCTTGGCCAAGTAAAAGCAACTCTAAGTTTAAACTTGGTACCAAGAAGCTTCTTAGAGTATCAGAAAAAAAGGCCTTTTTAGCTCCCAAAGCTAAATTCAAACTCTTCTGAGTTCCTACTTGGCCAAGACGGTCTGAAAAACCATGTTGCAACCAGGAA
n2973     GGTATACCTGGGGACAAGACTTTCCAACCTACTGTTAATTTCGCTAAAATATACATGCGTGGCCCTCTCAGGAGCGGCGGCACACGTAGCCGCCCACCCCGGGGCAGTAATTTAAGCAATAAGTACTTGACTTATTATAGCGAGGGTTTCTTGTGCACAAGAAACCCAACTAACAGCGGCGTGGTAAGACTCAACCGCGCAGATGGATCTTAGCCACGCTAAGGTACATGGGCCCATGCTTAGCGATACTTCAAGTATCGCCAGCGCTGGATGGCGGTGCCCTACTAGAAGCCTGTTCTATCGCGATCCATCTCGCCTACATACCCCGTCGCCCGCCTAAAAAGGCGAGCTAGCGCTAGACAGGGGTATAGCGAGATGGAGAAATGGGCTTTTTCTAGAACAGAGAGTGCCCTCTCTTTAGAAATAGATCTATTTTTAGGGCACGTACAGCCCGTCCCTCCTCAGCTAGCTGATGAGGGTCGTAACTAAGTGTACCGGTGCACTTACAGGACGCGTCCTGAGCTAGTGGCAGATGCAAAGGCCTTTAGAGGCCTCTCTCTAGCAATTTATACCGGAAGCTTTTTAGCCAACAATTGTTGCCCCCACCTACTACAAGCGCTAGCCCCGTTCTAGAGTGGGGCTTGTAGTAGGGTGCCGTGGGGGGCCTGTGAATGTTCCCTATATAGGTTTAAAGGAGCTCCTTTAAAAGGGGGGGCGCCCGGCGCCCCCCTACAGGCCTATATAGGCTAAAACGCGCCAGCTGCCGGGCGCGATTCTGCAAAGGAAGGCCCGTGTTTAAACACCTTCAGCGTTGAAGGGCCGCCGTGACGTTACGGCCGCGGTACCGTGAATTGTCCACGGACGGCCGGGTCTTTCTTTGCAGAATCGTCCCTGCAGGACATAGAGACCCTGGGACTTAAAAACCATGGTTTTTGGTTGCGACCTTGGAGCTCCAAACGATCGTCAATTGAAGTCCCAGGGCGAATCTCCTGATCAGGAGGTTCGTGGATCAGGACCCAATGGTGCGCTATTGGTCGTTAACGAGTCCTGATCTAGACCGGATCCGGTCTCTCTATGACTTCTACGGAGAAGTAAGGCGCCTTTTATATATAACCCGGGGGAAATGCCTAGGTCACTAGTGAAGAGGCCTCTCATTTCCTTTAGAAAAGTAGGCCTACAGGAGCTCCTATACATATTTTTCTAAGTAAGGAGCTAGCTTCGGGCCCGAGATGGCCTTCCCTCACTAAGAAACTGGATAACCAAGGCGCCTTAAGAGCTCTTAGTTTCTGTAAGACCAACAGGCCTGTCCTGATCAGAACTTAAGCAGGCCTTCTAGACAGATGGGCCCACTCTAGCTAAAGCCTAGGCCTGTCTAAGACTCCGGTACATGCACATGAGCTCAAATGATCACCGGAGTCCGATAAGAAGAGGCCTCTAAAGGCCTAAGCTAGCTCTTACCCAAGAAAGGAAGGCCTCCGCTGGCCAGCGCACATGCCTTTCGAGAAGTGTAATTACTAGCCGACTAACAGGCCTGTACATCTCCATTAAGGCTAGCCTAGAGCTAGGAGGACCTCCTTAGTGAGCTCTTCGTATTTACATTGATCTCTTCTGGCCAGAGAAGAGCAAGAAAGTGTCTAGACGCTGATTAGCAATAGCTATAGCTTTCTGCAAATAGTTTAAACTTAGACTGTGATTCTAAAGAAGCTTCTTATTCGCCAAGGGGTTACAAGAATTCCTGCTGAGCTCAGCCCCCTTGCTTTTAGGATATCCTTGGTGCCACCTTGGCCAAGTAAAAGCAACTCTAAGTTTAAACTTGGTACCAAGAAGCTTCTTAGAGTATCAGAAAAAAAGGCCTTTTCAACTCCCAAAGCTGAATTCAAACTCTTCTGAATTCCTACTTGGCCAAGATGGTCTGAAAAACCATGTTGCAACTAGGAA
n2980     GGTATACCTGGGGACAAGACTTTCCAACCTACTGTTAATTTCGCTAAAATATACATGCGTGGCCYTNNNNNGAGCGGCGGCACACGTAGCCGCCCACCCCGGGGCAGTAATTTAAGCAATAAGTACTTGACTTATTATNNNNAGGGTTTCTTGTGCACAAGAAACCCAACTAACAGCGGYGTGGTAAGACTCAACCGCGCAGATGGATCTTARCCACGCTAANNNNNNNNNNNNNNNNNNNNNCGATACTTCAAGTATCGCCAGCGCTGGATGGCGGTGCCCTWCTAGAAGCCTGTTCTNNNNCGATCCATCTCGCCTACATACCCCGTCGCCCGCCTAAAAAGGCGAGCTAGCGCTAGACAGGGGTATAGCGRGATGGAGAAATGGGCTTTTTCTAGAACAGAGAGTGCCCTCTCTTTAGAAATAGATCTATTTTTAGGGCACGTACAGCCCGTCCCTCCTCAGCTAGCTGATGAGGNNNNNNNNNNNNNNNNNNNNNNNNNNNNHAGGACGCGTCCTGANNNNNNNNNNNNNNNNNNNNCYTTTAGAGGYCTYTYTYTAGYNNTTTATACCGGAAGCTTTTTAGCCAACAATTGTTGCCCCCACCTACTACAAGCGCTAGCCCCGTTCTAGAGTGGGRYTTGTAGTAGGRTGCCGTGGGGGGCCTGTGAATGTNNNNNNNNNNNNNNNNNNNNNNNNNNNNNNNNNNNNNGGGCGCCCGGCGCCCCCCTACAGGCCTATATAGGCTAAAACGCGCCAGYTGCCGGGCGCGATTCTGCAAARGAAGGCCCGTGTTTAAACACCTTCAGCGTTRAAGGGCCGCCGTGACGTTACRGCCRCRRTACCGTGAANNNNNNACGGACGGCCGGGTCTTTCTTTGCAGAATCGTCCCTGCAGGACATAGAGAYCCTGNNACTTAAAAACCANNNNNNNNNNNNNNNNNNNNNNNNCTCCAAACGATCGTCAATTGNNNNCCCAGGGCGAATCTCCTGATCAGGAGGTTYGNNNNNNNNNNNNNNNNNNNNNNNNNNNNNNNNNNNNNNNNNNNNNNNNNNNACCGGATCCGGTCTCTCTATGACTTCNNNNNNNNNNNNNNNNNNNNNNNNNNNNNNNNNNNNNGGAAATGYNNNNNNNNNNNNNNNNNNNNCCTCTCATTTCCTTTAGAAAAGTAGGCCTACAGGAGCTCCTATACATATTTTTCTAAGTAAGGAGYTNNNNNNNNNNNNNNNNNNNCCTTCCCTCACTANNNNNNNNNNNNNNNAAGGCGCCTTAAGAGCTYTTAGTTTYTGNNNNNNNNNNNNNNNNNNNNNNNNNNNNNNNNAAGCAGGCCTTCTAGACAGATGGGCCCACTCTAGNTAAAGCCTAGGCCTGTCTAAAANNNNNNNNNNNNNACATRAGCTCAAATGATCACCGGAGTCCGATAAGAAGAGGCCTCTAAARGCCTAAGCTAGCTCTTACCCAASRAAGGAAGGCCTCYNNNNNNNNNNNNNNATGCCTTTCGAGAAGTGTAATTACTAGCCGACTAACAGGCCTGTACATCTCCATTAAGGCTAGCCTAGAGCTAGGAGGACCTCCTTAGTGAGCTCTTCNNNNNNNNNNNNNNNNCTTCTGGCCAGAGAAGAGCAAGAAAGTGTCTAGACGCTGATTAGCAANNNNNNNNNNNNNCTGCAAATAGTTTAAACTTARACNNNNNNNNNNNNNNNNNNNNNNNNTCRCYAARGGGTTACAAGAATTCCTGCTGAGCTCAGCCCCCTTGCTTTTAGGATNNNNNNNNTGCCACCTTGGCCAAGTAAAAGCANNNNNNNNNNNNNNNNNNNNNNNNNNNNNNNNNNNNNNNNNNNNNNNNNNNNNNCCTTTTCAACTCCCAAARCTRAATTCAAAYTCTTCTGAATTCCTACTTGGCCAAGATGGTCTGAAAAACCATGTTGCAACTAGGAA
n2986     GGTATACCCATGGACAAGACTTTCCAACCTACTGTTAATTTCGCTAAAATATACATGCGTGGCCCTCTTAGGAGCGGTGGCACACGTAGCCGCCCACCCCGGGGCAGTAATTTAAGCAATAAGTACTTGACTTATTATAGCGAGGGTTTCTTGTGCACAAGAGACCCAACTAACAGCGGCGTGGTAAGACCCAACTGCGCAGATGGATCTTAGCCACGCTAAGGCACATGGGCCCATGCTTAGCGATACTTCAAGTATCGCCAGCGCTGGATGGCGGTGCCCTACTAGAAGCCTGTTCTATCGCGATCCACCTCGCCTACATACCCCGTCGCTCGCCTAAATAGGCGAGCCAGCGCTAGACAGGGGTATAGCGRGATGGAGAAATGGGCTTTTTCTAGAACAGAGAGCAATCTCTCTTTAGAAATAGATCTATTTTTAGGGCACGTACAGCCCRTCCCTCCTCAGCTAGCTGATGAGGGTCGTAACTAAGTGTACCGGTGCACTTACAGGAYGCGTCCTGAGCTAGCGGCAGATGCAAAGGCCTTTAGAGGCCTCTCTCTAGCAATTTATACCGGAAGCTTTTTAGCCAACAACTGTTGCCCCCACCTACTACAAGCGCTAGCCCCGTTCTAGAGTGGGGCTTGTAGTAGGGTGCCGTGGGGGGCCTGTGAATGTTCCCTATATAGGTTTAAAGGAGCTCCTTTNNNNNNNNGGGCGCCCGGCGCCCCCCTACAGGCCTATATAGGCTAAAACGCGCCAGCTGCCGGGCGCGATTCTGCAAAGGAAGGCCCGTGTTTAAACACCTTCAGCGTTGAAGGGCCGCCGTGACGTTACGGCCGCGGTACCGTGAATTGTCCACGGACGGCCGGGTCTTTCTTTGCAGAATCGTCCCTGCAGGACATAGAGACCCTGGGACTTAAAAACCATGGTTTTTGGTTGCGACCTTGGAGCTCCAAACGATCGTCAATTGAAGTCCCAGGGCGAATCTCCTGATCAGGAGGTTCGTGGATCAGGACCCAATGGTGCGCWATTNNTCGTTAACGAGTCCTGATCTAGACCGGATCCRRTCTCTCTATGACTTCTACGGAGAAGTAAGGCGCCTTTTATATATAACCCGGGGGAAATGCCTAGGTCACTAGTGAAGAGGCCTCTCATTTCCTTTAGAAAAGTAGGCCTACAGGAGCTCCTATACATATTTTTCTAAGTAAGGAGCTAGCTTCGGGCCCGAGATGGCCTTCCCTCACTANNNNNNNGGATAACCAAGGCGCCTTAAGAGCTCTTAGTTTCTGTAAGACCAACAGGCCTGTCCTGATCAGAACTTAAGCAGGCCTCCTAGACAGATGGGCCCATTCTAGCTAAAGCCTAGGCCTGTCTAAGACCCTGGTACATGTACATGAGCTCAAATGATCACCAGAGTCCGATAAGAAGAGGCCTCTAAAGGCCTAAGCTAGCTCTTACCCAAGAAAGGAAGGCCTCCACTGGCCAGCGCACATGCCTTTCGAGAAGTGTAATTACTAGCCGACTAACAGGCCTGTACATCTCCATTAAGGCTAGCCTAGAGCTAGGAGGACCTCCTTAATGAGCTCTTCGTATTTACATTGATCTCTTCTGGCCAGAGAAGAGCAAGAAAGTGTCTAGACGCTGATTAGCAGTAGCTATAGCTTTCTGCTAATAGTTTAAACTTAGACTGTGATTCTAAAGAAGCTTCTTATTCGCCAAGGGGTTACAAGAATTCCTGCTGAGCTCAGCCCCCTTGCTTTTAGGATATCCTTGGTGCCACCTTGGCCAAGTAAAAGCANNNNNNNNNNNAAACTTGGTACCAAGAAGCTTCTTAGANNNTCAGAAAAAAAGGCCTTTTTAGCTCCCAAAGCTAAATTCAAACTCTTCTGAGTTCCTACTTGGCCAAGACGGTCTGAAAAACCATGTTGCAACCAGGAA
n2987     GGTATACCCATGGACAAGACTTTCCAACCTACTGTTAATTTCGCTAAAATATACATGCGTGGCCCTCTTAGRAGCGGTGGCACACGTAGCCNNYNNNNNNNNNNNNNNNNNTTAAGCAATAAGTACTTGACTTATTATAGCGAGGGTTTCTTGTGCACAAGAGACCCAACTAACAGCGGCGTGGTAAGACCCAACTGCGCAGATGGATCTTAGCCACGCTAAGGCACATGGGNNNNNNNNNNNNNNNNNNNNAAGTATCGCCAGCGCTGGATGGCGGTGCCCTACTAGAAGCCTGTTCTATCGCGATCCACCTCGCCTACATACCCCGTCGCTCGCCTAAAGAGGCGAGCCAGCGCTAGACAGGGGTATAGCGAGATNNNNNNNNNNNNNTTTTCTAGAACAGAGAGYAACCTCTCTTTAGAAATAGANNNNNNNNNNNNNNNNNNACAGCCCGTCCCTCCTCAGCTAGCTGATGAGGGTCGTAACTAAGTGTACCGGTGCACTTACAGGACGCGTCCTGAGCTAGCGGCAGATGYNAAGGCCTTTAGAGGCCTCTCTCTAGCNNTTTATACCNNAAGCTTTTTAGCCAACAACTGTTGCCCCCACCTACTACAAGCGCTAGCCCCGTTCTNNNNNNNNNNNNNNNNNNNNNNNNNNNNNNGGGCCTGTGAATNNNNNNNNNNNNNNNNNNNNNNNNCTCCTTTAAAAGGGGGGGCGCCCGGCGCCCCCCTACAGGCCTATATAGGCTAAAACGCGCCAGCTGCCGGGCGCGATTCTGCAAAGGAAGGCCCGTGTTTAAACANNNNNNNNGTTGAAGGGCCGCCGTGACGTTACGGCCGCGGTACCGTGAATTGTCCACGGACGGCCGGGTCTTTCTTTGCAGAATCGTCCCTGCAGGACATAGAGACCCTGGGACTTAAAAACCATGGTTTTTGGTTGCGACCTTGGAGCTCCAAACGATCGTCAATTGAAGTCCCAGGGCGAATCTCCTGATCAGGAGGTTCGTGGATCAGGACCCAATGGTGNNNNNNNNNNNNNNNNNNNNNNNNNNNNNNNNNNNNNNNNNNKCTCTCTATGACTTCTACGGAGAAGTAAGGCGCCTTTTATATATAAYCCGGGGGAAATGCCTAGGTCACTAGTGAAGAGGCYTCTCATTTCCTTTAGAAAAGTAGGCCTACAGGAGCTCCTATACATATTTTTCTAAGTAAGGAGCTAGCTTCGGGCCCGAGATGGCCTTCCCTCACTAAGAAACTGGATAACCAAGGCGCCTTAAGAGCTCTTAGTTTCTGTAAGACCAACAGGCCTGTCCTGATCAGAACTTAAGCAGGCCTCCTAGACAGATGGGCCCATTCTAGCTAAAGCCTAGGCCTGTCTAAGACCCTRGTACATGTACATGAGCTCAAATGATCACCAGAGTCCGATAAGAAGAGGCCTCTAAAGGCCTAAGCTAGCTCTTACCCAAGAAAGGAAGGCCTCCACTGGCCAGCGCACATGCCTTTCGAGAAGTGTAATTACTAGCCGACTAACAGGCCTGTACATCTCCATTAAGGCTAGCCTAGAGCTAGGAGGACCTCCTTAATGAGCTCTTCGTATTTNNNNNNNNNNNNNNNNNNNNNNNNNNNNNNAGAAAGTGTCTAGACGCTGATTAGCAGTAGCTATAACTTTCTGCTAATANNNNNNNNNNNNNNNNNNNNNNNNNNNNNNNNNNNNNNNCRCCAARGRGTTACAAGAATTCCTGCTGAGCTCAGCCCCCTTGCTTTTAGGATATCCTTGGTGCCACCTTGGCCAAGTAAAAGCANNNNNNNNNNNNNNNNNNNNNNNNNNNNNNNNNNNNNNNNNTCAGAAAAAAAGGCCTTTTTAGCTCCCAAAGCTAAGTTCAAACTCTTCTGAGTTCCTACTTGGCCAAGACGGTCTGAAAAACCATGTTGCAACCAGGAA
n2988     GGTATACCTGGGGACAAGACTTTCCAACCTACTGTTAATTTCGCTAAAATATACATGCGTGGCCCTCTCAGGAGCGGCGGCACACGTAGCCGCCCACCCCGGGGCAGTAATTTAAGCAATAAGTACTTGACTTATTATAGCGAGGGTTTCTTGTGCACAAGAAACCCAACTAACAGCGGCGTGGTAAGACTCAACCGCGCAGATGGATCTTAGCCACGCTAAGGTACATGGGCCCATGCTTAGCGATACTTCAAGTATCGCCAGCGCTGGATGGCGGTGCCCTACTAGAAGCCTGTTCTATCGCGATCCATCTCGCCTACATACCCCGTCGCCCGCCTAAAAAGGCGAGCTAGCGCTAGACAGGGGTATAGCGAGATGGNNAAATGGGCTTTTTCTAGAASAGAGAGTGCCCTCTCTTTAGAAATAGATCTATTTTTAGGGCACGTACAGCCCGTCCCTCCTCAGCTAGCTGATGAGGGTCGTAACTAAGTGTACCGGTGCACTTACAGGACGCGTCCTGAGCTAGCGGCAGATGCAAAGGCCTTTAGAGGCCTCTCTCTAGCAATTTATACCGGAAGCTTTTTAGCCAACAATTGTTGCCCCCACCTACTACAAGCGCTAGCCCCGTTCTAGAGTGGGGCTTGTAGTAGGGTGCCGTGGGGGGTYTGTGAATGTTCCCTATNNNNNNNNNNNNNNNCTCYTTTAAAAGGGGGGGCGCCCGGCGCCCCCCTACAGGCCTATATAGGCTAAAACGCGCCAGCTGCCGGGCGCGATTCTGCAAAGGAAGGCCCGTGTTTAAACACCTTCAGCGTTGAAGGGCCGCCGTGACGTTACGGCCGCGGTACCGTGAATTGTCCACGGACGGCCGGGTCTTTCTTTGCAGAATCGTCCCTGCAGGACATAGAGACCCTGGGACTTAAAAACCATGRTTTTTGGTTDCGACCTTGGAGCTCCAAACGATCGTCAATTGAAGTCCCAGGGCGAATCTCCTGATCAGGAGGTTCGNNNNNNNNNNNNNNNNNNNNNNNNNNNNNNNNNNNNNNNNNNNNNNNNNNGACCGGATCCGGTCTCTCTATGACTTCTACGGAGAAGTAAGGCGCCTTTTATATATAACCCGGGGGAAATGCCTAGGTCACTAGTGAAGAGGCCTCTCATTTCCTTTAGAAAAGTAGGCCTACAGGAGCTCCTATNNNNNNNNNNNNNNNNAAGGAGCTAGCTTCGGGCCCGAGATGGCCTTCCCTCACTAAGAAACTGGATAACCAAGGCGCCTTAAGAGCTCTTAGTTTCTGTAAGACCAACAGGCCTGTCCTGATCAGAACTTAAGCAGGCCTTCTAGACAGATGGGCCCACTCTAGCTAAAGCCTAGGCCTGTCTAAGACTCCGGTACATGCACATGAGCTCAAATGATCACCGGAGTCCGATAAGAAGAGGCCTCTAAAGGCCTAAGCTAGCTCTTACCCAAGAAAGGAAGGCCTCCACTGGCCAGCGCACATGCCTTTCGAGAAGTGTAATTACTAGCCGACTAACAGGCCTGTACATCTCCATTAAGGCTAGCCTAGAGCTAGGAGGACCTCCTTAGTGAGCTCTTCGTATTTACATTGATYTCTTCTGGCCAGAGAAGAGCAAGAAAGTGTCTAGACGCTGATTAGCAATAGCTATAGCTTTCTGCAAATAGTTTNNNNNNNNNNNNNNNNNNNNNAGAAGCTTCTTATTCGCCAAGGGGTTACAAGAATTCCTGCTGAGCTCAGCCCCCTTGCTTTTAGGATATCCTTGGTGCCACCTTGGCCAAGTAAAAGCANNNNNNNNNNNNNNNNNNNNNNNNNNNNNNNNNNNNNNNNNTCAGAAAAAAAGGCCTTTTCAACTCCCAAAGCTGAATTCAAACTCTTCTGAATTCCTACTTGGCCAAGATGGTCTGAAAAACCATGTTGCAACTAGGAA
n2990     GGTATACCTGGGGACAAGACTTTCCAACCTACTGTTAATTTCGCTAAAATATACATGCGTGGCCCTCTCAGGAGCGGCGGCACACGTAGCCGCCCACCCCGGGGCAGTAATTTAAGCAATAAGTACTTGACTTATTATAGCGAGGGTTTCTTGTGCACAAGAAACCCAACTAACAGCGGCGTGGTAAGACTCAACCGCGCAGATGRATCTTAGCCACGCTAAGGTACATGGGCCCATGCTTAGCGATACTTCAAGTATCGCCAGCGCTGGATGGCGGTGCCCTACTAGAAGCCTGTTCTATCGCGATCCATCTCGCCTACATACCCCGTCGCCCGCCTAAAAAGGCGAGCTAGCGCTAGACAGGGGTATAGCGARATGNAGAWATGGRCTTTTTCTAGAACAGAGAGTGCCCTCTCTTTAGAAATAGATCTATTTTTAGGGCACGTACAGCCCGTCCCTCCTCAGCTAGCTGATGAGGGTCGTAACTAAGTGTACCGGTGCACTTACAGGACGCGTCCTGAGCTAGTGGCAGATGCAAAGGCCTTTAGAGGCCTCTCTCTAGCAATTTATACCGGAAGCTTTTTAGCCAACAATTGTTGCCCCCACCTACTACAAGCGCTAGCCCCGTTCTAGAGTGGGGCTTGTAGTAGGGTGCYGTGNNNNNNNNNNNNNNNNNNNNNNNATAGGTTTAAAGGAGCTCCTTTAAAAGGGGGGGCGCCCGGCGCCCCCCTACAGGCCTATATAGGCTAAAACGCGCCAGCTGCCGGGCGCGATTCTGCAAAGGAAGGCCCGTGTTTAAACACCTTCAGCGTTGAAGGGCCGCCGTGACGTTACGGCCGCGGTACCGTGAATTGTCCACGGACGGCCGGGTCTTTCTTTGCAGAATCGTCCCTGCAGGACATAGAGACCCTGGGACTTAAAAACCATGGTTTTTGGTTGCGACCTTGGAGCTCCAAACGATCGTCAATTGAAGTCCCAGGGCGAATCTCCTGATCAGGAGGTTCGTGGATCAGGACCCAATGGTGNNNNNNNNNNNNNNNNNNNNNNNNNNNNNNNNNCGGATCCGGTCTCTCTATGACTTCTACGGAGAAGTAAGGCGCCTTTTATATANNNCCYGGGGGAAATGCCTAGGTCACTAGTGAAGAGGCCTCTCATTTCCTTTAGAAAAGTAGGCCTACAGGAGCTCCTATACAWNTTTTTCTAAGTAAGGAGCTAGCTTCGGGCCCGAGATGGCCTTCCCTCACTAAGAAACNGGATAACCAAGGCGCCTTAAGAGCTYTTAGTTTCTGTAAGACCAACAGGCCTGTCCTGATCAGAACTTAAGCAGGCCTTCTAGACAGATRRRCCCACTCTAGCTAAAGCCTAGGCCTGTCTAAGACTCCGGTACATGCACATGAGCTCAAATGATCACCGGAGTCCGATAAGAAGAGGCCTCTAAAGGCCTAARCTAGCTCTTACCCAAGAAAGGANNGCCTCCGCTGGCCAGCGCACATGCCTTTCGAGAAGTGTAATTACTAGCCGACTAACAGGCCTGTACATCTCCATTAAGGCTAGCCTAGAGCTAGGAGGACCTCCTTAGTGAGCTCTTCGTATTTACATTRANNNCTTCTGGCCAGAGAAGAGCAAGAAAGTGTCTAGACGCTGATTAGCAATAGCTATAGCTTTCTGCAAATAGTTTAAANNNNNNNNNNNNNNNNNNNNNNNNTTCTTATTCRCCAAGGGGTTACAAGAATTCCTGCTGAGCTYAGCYYCYTTGYTTTTAGGATATCCTTGGTGCCACCTTGGCCAAGTAAAAGCANNNNNNNNNNNNNNNTTGGTACCAAGAAGCTTCTTAGAGTNTCAGAAAAAAAGGCCTTTTCAACTCCCAAAGCTGAATTCAAACTCTTCTGAATTCCTACTTGGCCAAGATGGTCTGAAAAACCATGTTGCAACTAGGAA
n2997     GGTATACCCATGGACAAGACTTTCCAACCTACTGTTAATTTCGCTAAAATATACATGCGTGGCCCTCTTAGGAGCGGTGGCACACGTAGCCGCCCACCCCGGGGCAGTAATTTAAGCAATAAGTACTTGACTTATTATAGCGAGGGTTTCTTGTGCACAAGAGACCCAACTAACAGCGGCGTGGTAAGACCCAACTGCGCAGATGGATCTTAGCCACGCTAAGGCACATGGGCCCATGCTTAGCGATACTTCAAGTATCGCCAGCGCTGGATGGCGGTGCCCTACTAGAAGCCTGTTCTATCGCGATCCACCTCGCCTACATACCCCGTCGCTCGCCTAAAGAGGCGAGCCAGCGCTAGACAGGGGTATAGCGAGATGGAGAAATGGGCTTTTTCTAGAACAGAGAGCAACCTCTCTTTAGAAATAGATCTATTTTTAGGGCACGTACAGCCCGTCCCTCCTCAGCTAGCTGATGAGGGTCGTAACTAAGTGTACCGGTGCACTTACAGGACGCGTCCTGAGCTAGCGGCAGATGCAAAGGCCTTTAGAGGCCTCTCTCTAGCAATTTATACCGGAAGCTTTTTAGCCAACAACTGTTGCCCCCACCTACTACAAGCGCTAGCCCCGTTCTAGAGTGGGGCTTGTAGTAGGGTGCCGTGGGGGGCCTGTGAATGTTCCCTATATAGGTTTAAAGGAGCTCCTTTAAAAGGGGGGGCGCCCGGCGCCCCCCTACAGGCCTATATAGGCTAAAACGCGCCAGCTGCCGGGCGCGATTCTGCAAAGGAAGGCCCGTGTTTAAACACCTTCAGCGTTGAAGGGCCGCCGTGACGTTACGGCCGCGGTACCGTGAATTGTCCACGGACGGCCGGGTCTTTCTTTGCAGAATCGTCCCTGCAGGACATAGAGACCCTGGGACTTAAAAACCATGGTTTTTGGTTGCGACCTTGGAGCTCCAAACGATCGTCAATTGAAGTCCCAGGGCGAATCTCCTGATCAGGAGGTTCGTGGATCAGGACCCAATGGTGCGCTATTGGTCGTTAACGAGTCCTGATCTAGACCGGATCCGGTCTCTCTATGACTTCTACGGAGAAGTAAGGCGCCTTTTATATATAACCCGGGGGAAATGCCTAGGTCACTAGTGAAGAGGCCTCTCATTTCCTTTAGAAAAGTAGGCCTACAGGAGCTCCTATNNNTATTTTTCTAAGTAAGGAGCTAGCTTCGGGCCCGAGATGGCCTTCCCTCACTAAGAAACTGGATAACCAAGGCGCCTTAAGAGCTCTTAGTTTCTGTAAGACCAACAGGCCTGTCCTGATCAGAACTTAAGCAGGCCTCCTAGACAGATGGGCCCATTCTAGCTAAAGCCTAGGCCTGTCTAAGACCCTGGTACATGTACATGAGCTCAAATGATCACCAGAGTCCGATAAGAAGAGGCCTCTAAAGGCCTAAGCTAGCTCTTACCCAAGAAAGGAAGGCCTCCACTGGCCAGCGCACATGCCTTTCGAGAAGTGTAATTACTAGCCGACTAACAGGCCTGTACATCTCCATTAAGGCTAGCCTAGAGCTAGGAGGACCTCCTTAATGAGCTCTTCGTATTTACATTGATCTCTTCTGGCCAGAGAAGAGCAAGAAAGTGTCTAGACGCTGATTAGCAGTAGCTATAACTTTCTGCTAATAGTTTAAWCTTAGMCTGTGATTCTAAAGAAGCTTCTTATTCGCCAAGGGGTTACAAGAATTCCTGCTGAGCTCAGCCCCCTTGCTTTTAGGATATCCTTGGTGCCACCTTGGCCAAGTAAAAGCANNNNNNNNNNNNNNNNNNNYACCAAGAAGCTTCTTAGAGTATCAGAAAAAAAGGCCTTTTTAGCTCCCAAAGCTAAGTTCAAACTCTTCTGAGTTCCTACTTGGCCAAGACGGTCTGAAAAACCATGTTGCAACCAGGAA
n2998     GGTATACCCATGGACAAGACTTTCCAACCTACTGTTAATTTCGCTAAAATATACATGCGTGGCCCTCTTAGGAGCGGTGGCACACGTAGCCGCCCACNNNNNNNNNNNNNNNNNNNNNNNNNNNNNTTRACTTATTATAGCGAGGGTTTCTTGTGCACAAGAGACCCAACTAACAGCGGCGTGGTAAGACTCAACTGCGCAGATGGATCTTAGCCACGCTAAGGCACATGGGCCCATGCTTAGCGATACTTCAAGTATCGCCAGCGCTGGATGGCGGTGCCCTACTAGAAGCCTGTTCTATCGCGATCCACCTCGCCTACATACCCCGTCGCTCGCCTAAAGAGGCGAGCCAGCGCTAGACAGGGGTATAGCGANATRGAGAAATGGGCTTTTTCTAGAACAGAGAGCAACCTTTCTTTAGAAATAGATCTATTTTTAGGGCACGTACAGCCCGTCCCTCCTCAGCTAGCTGATGAGGGTCGTAACTAAGTGTACCGGTGMACTTACAGGACGCGTCCTGAGCTAGCGGCAGATGCAAAGGCCTTTAGAGGCCTCTCTCTAGCAATTTATACCGGAAGCTTTTTAGCCAACAACTGTTGCCCCCACCTACTACAAGCGCTAGCCCCGTTCTAGAGTGGGGCTTGTAGTAGGGTRCCGTGGGGGGCCTGTGAATGTTCCCTATNNNNNNNNNNNNNNNNNNNNNNNNNNNGGGGGGCGCCCGGCGCCCCCCTACAGGCCTATATAGGCTAAAACGCGCNNNCTGCCGGGCGCGATTCTGCAAAGGAAGGCCCGTGTTTAAACACCTTCAGCGTTGAAGGGCCGCCGTGACGTTACRGCCGCGGTACCGTGAATTGTCCACGGACGGCCGGGTCTTTCTTTGCAGAATCGTCCCTGCAGGACATAGAGACCCTGGGACTTAAAAACCATGGTTTTTGGTTGCGACCTTGGAGCTCCAAACGATCGTCAATTGAAGTCCCAGGGCGAATCTCCTGATCAGGAGGTTCGTGGATNNNNNNNNNNNNNNNNNNNNNNNNNNNNNNNNNNNNNNNNNNNNNNNNNNNNNNNRGTCTCTCTATGACTWCTACGGAGAAGTAAGGCGCCTTTTATATATAACCCGGGGGAAATGCCTAGGTCACTAGTGAAGAGGCCTCTCATTTCCTTTAGAAAAGTAGGCCTACAGGAGCTCCTNNNNNNNNNNNNNNNNNNNNNNAGCTAGCTTCGGGCCCGAGATGGCCTTCCCTCACTAAGAAACTGGATAACCAAGGCGCCTTAAGAGCTCTTAGTTTCTGTAAGACCAACAGGCCTGTCCTGATCAGAACTTAAGCAGGCCTCCTAGACAGATGGGCCCATTCTAGCTAAAGCCTAGGCCTGTCTAAGACCCTGGTACATGTACATGAGCTCAAATGATCACCAGAGTCCGATAAGAAGAGGCCTCTAAAGGCCTAAGCTAGCTCTTACCCAAGAAAGGAAGGCCTCCACTGGCCAGCGCACATGCCTTTCGAGAAGTGTAATTACTAGCCGACTAACAGGCCTGTACATCTCCATTAAGGCTAGCCTAGAGCTAGGAGGACCTCCTTAATGAGCTCTTCRTATNNNNNNNNNTCTCTTCTGGCCAGAGAAGAGCAAGAAAGTGTCTAGACGCTGATTAGCAGTAGCTATAACNNTCTGCTAATARTNNNNNNNNNNNNNNNNNNNNNNNAGAAGCTTCTTATTCGCCAAGGGGTTACAAGAATTCCTGCTGAGCTCANNNNNNTTGCTTTTAGGATATCCTTGRTGCCACCTTGGCCAAGTAAAAGCANNNNNNNNNNNNNNNNNNNNNNNNNNNNNNNNNNNNNNNNNTCAGAAAAAAAGGCCTTTTTAGCTCCCAAAGCTAAGTTCAAACTCTTCTGAGTTCCTACTTGGCCAAGACGGTCTGAAAAACCATGTTGCAACCAGGAA
n3004     GGTATACCTGGGGACAAGACTTTCCAACCTACTGTTAATTTCGCTAAAATATACATGCGTGGCCCTCTCAGGAGCGGCGGCACACGTAGCCGCCCACCCCGGGGCAGTAATTTAAGCAATAAGTACTTGACTTATTATAGCGAGGGTTTCTTGTGCACAAGAAACCCAACTAACAGCGGCGTGGTAAGACTCAACCGCGCAGATGGATCTTAGCCACGCTAAGGTACATGGGCCCATGCTTAGCGATACTTCAAGTATCGCCAGCGCTGGATGGCGGTGCCCTACTAGAAGCCTGTTCTATCGCGATCCATCTCGCCTACATACCCCGTCGCCCGCCTAAAAAGGCGAGCTAGCGCTAGACAGGGGTATAGCGAAATGGAGAAATGGGCTTTTTCTAGAACAGAGAGTGCCCTCTCTTTAGAAATAGATCTATTTTTAGGGCACGTACAGCCCGTCCCTCCTCAGCTAGCTGATGAGGGTCGTAACTAAGTGTACCGGTGCACTTACAGGACGCGTCCTGAGCTAGTGGCAGATGCAAAGGCCTTTAGAGGCCTCTCTCTAGCAATTTATACCGGAAGCTTTTTAGCCAACAATTGTTGCCCCCACCTACTACAAGCGCTAGCCCCGTTCTAGAGTGGGGCTTGTAGTAGGGTGCCGTGGGGGGCCTGTGAATGTTCCCTATATAGGTTTAAAGGAGCTCCTTTAAAAGGGGGGGCGCCCGGCGCCCCCCTACAGGCCTATATAGGCTAAAACGCGCCAGCTGCCGGGCGCGATTCTGCAAAGGAAGGCCCGTGTTTAAACACCTTCAGCGTTGAAGGGCCGCCGTGACGTTACGGCCGCGGTACCGTGAATTGTCCACGGACGGCCGGGTCTTTCTTTGCAGAATCGTCCCTGCAGGACATAGAGACCCTGGGACTTAAAAACCATGGTTTTTGGTTGCGACCTTGGAGCTCCAAACGATCGTCAATTGAAGTCCCAGGGCGAATCTCCTGATCAGGAGGTTCGTGGATCAGGACCCAATGGTGCGCTATTGGTCGTTAACGAGTCCTGATCTAGACCGGATCCGGTCTCTCTATGACTTCTACGGAGAAGTAAGGCGCCTTTTATATATAACCCGGGGGAAATGCCTAGGTCACTAGTGAAGAGGCCTCTCATTTCCTTTAGAAAAGTAGGCCTACAGGAGCTCCTATACATATTTTTCTAAGTAAGGAGCTAGCTTCGGGCCCGAGATGGCCTTCCCTCACTAAGAAACTGGATAACCAAGGCGCCTTAAGAGCTCTTAGTTTCTGTAAGACCAACAGGCCTGTCCTGATCAGAACTTAAGCAGGCCTTCTAGACAGATGGGCCCACTCTAGCTAAAGCCTAGGCCTGTCTAAGACTCCGGTACATGCACATGAGCTCAAATGATCACCGGAGTCCGATAAGAAGAGGCCTCTAAAGGCCTAAGCTAGCTCTTACCCAAGAAAGGAAGGCCTCCGCTGGCCAGCGCACATGCCTTTCGAGAAGTGTAATTACTAGCCGACTAACAGGCCTGTACATCTCCATTAAGGCTAGCCTAGAGCTAGGAGGACCTCCTTAGTGAGCTCTTCGTATTTACATTGATCTCTTCTGGCCAGAGAAGAGCAAGAAAGTGTCTAGACGCTGATTAGCAATAGCTATAGCTTTCTGCAAATAGTTTAAACTTAGACTGTGATTCTAAAGAAGCTTCTTATTCGCCAAGGGGTTACAAGAATTCCTGCTGAGCTCAGCCCCCTTGCTTTTAGGATATCCTTGGTGCCACCTTGGCCAAGTAAAAGCAACTCTAAGTTTAAACTTGGTACCAAGAAGCTTCTTAGAGTATCAGAAAAAAAGGCCTTTTCAACTCCCAAAGCTGAATTCAAACTCTTCTGAATTCCTACTTGGCCAAGATGGTCTGAAAAACCATGTTGCAACTAGGAA
n3011     GGTATACCCATGGACAAGACTTTCCAACCTACTGTTAATTTCGCTAAAATATACATGCGTGGCCCTCTTAGGAGCGGTGGCACACGTAGCCGCCCACCCCGGGGCAGTAATTTAAGCAATAAGTACTTGACTTATTATAGCGAGGGTTTCTTGTGCACAAGAGACCCAACTAACAGCGGCGTGGTAAGACCCAACTGCGCAGATGGATCTTAGCCACGCTAAGGCACATGGGCCCATGCTTAGCGATACTTCAAGTATCGCCAGCGCTGGATGGCGGTGCCCTACTAGAAGCCTGTTCTATCGCGATCCACCTCGCCTACATACCCCGTCGCTCGCCTAAAGAGGCGAGCCAGCGCTAGACAGGGGTATAGCGAGATGGAGAAATGGGCTTTTTCTAGAACAGAGAGCAACCTCTCTTTAGAAATAGATCTATTTTTAGGGCACGTACAGCCCGTCCCTCCTCAGCTAGCTGATGAGGGTCGTAACTAAGTGTACCGGTGCACTTACAGGACGCGTCCTGAGCTAGCGGCAGATGCAAAGGCCTTTAGAGGCCTCTCTCTAGCAATTTATACCGGAAGCTTTTTAGCCAACAACTGTTGCCCCCACCTACTACAAGCGCTAGCCCCGTTCTAGAGTGGGGCTTGTAGTAGGGTGCCGTGGGGGGCCTGTGAATGTTCCCTATATAGGTTTAAAGGAGCTCCTTTAAAAGGGGGGGCGCCCGGCGCCCCCCTACAGGCCTATATAGGCTAAAACGCGCCAGCTGCCGGGCGCGATTCTGCAAAGGAAGGCCCGTGTTTAAACACCTTCAGCGTTGAAGGGCCGCCGTGACGTTACGGCCGCGGTACCGTGAATTGTCCACGGACGGCCGGGTCTTTCTTTGCAGAATCGTCCCTGCAGGACATAGAGACCCTGGGACTTAAAAACCATGGTTTTTGGTTGCGACCTTGGAGCTCCAAACGATCGTCAATTGAAGTCCCAGGGCGAATCTCCTGATCAGGAGGTTCGTGGATCAGGACCCAATGGTGCGCTATTNNNNNNNNNNNNNNNNNGATCTAGACCGGATCCGGTCTCTCTATGACTTCTACGGAGAAGTAAGGCGCCTTTTATATATAACCCGGGGGAAATGCCTAGGTCACTAGTGAAGAGGCCTCTCATTTCCTTTAGAAAAGTAGGCCTACAGGAGCTCCTATACATATTTTTCTAAGTAAGGAGCTAGCTTCGGGCCCGAGATGGCCTTCCCTCACTAAGAAACTGGATAACCAAGGCGCCTTAAGAGCTCTTAGTTTCTGTAAGACCAACAGGCCTGTCCTGATCAGAACTTAAGCAGGCCTCCTAGACAGATGGGCCCATTCTAGCTAAAGCCTAGGCCTGTCTAAGACCCTGGTACATGTACATGAGCTCAAATGATCACCAGAGTCCGATAAGAAGAGGCCTCTAAAGGCCTAAGCTAGCTCTTACCCAAGAAAGGAAGGCCTCCACTGGCCAGCGCACATGCCTTTCGAGAAGTGTAATTACTAGCCGACTAACAGGCCTGTACATCTCCATTAAGGCTAGCCTAGAGCTAGGAGGACCTCCTTAATGAGCTCTTCGTATTTACATTGATCTCTTCTGGCCAGAGAAGAGCAAGAAAGTGTCTAGACGCTGATTAGCAGTAGCTATAACTTTCTGCTAATAGTTTAAANNTAGACTGTGATTCTAAAGAAGCTTCTTATTCGCCAAGGGGTTACAAGAATTCCTGCTGAGCTCAGCCCCCTTGCTTTTAGGATATCCTTGGTGCCACCTTGGCCAAGTAAAAGCAACTCTAAGTTTAAACTTGGTACCAAGAAGCTTCTTAGAGTATCAGAAAAAAAGGCCTTTTTAGCTCCCAAAGCTAAGTTCAAACTCTTCTGAGTTCCTACTTGGCCAAGACGGTCTGAAAAACCATGTTGCAACCAGGAA
n3024     GGTATACCCATGGACAAGACTTTCCAACCTACTGTTAATTTCGCTAAAATATACATGCGTGGCCCTCTTAGGAGCGGTGGCACACGTAGCCGCCCACCCCGGGGCAGTAATTTAAGCAATAAGTACTTGACTTATTATAGCGAGGGTTTCTTGTGCACAAGAGACCCAACTAACAGCGGCGTGGTAAGACCCAACTGCGCAGATGGATCTTAGCCACGCTAAGGCACATGGGCCCATGCTTAGCGATACTTCAAGTATCGCCAGCGCTGGATGGCGGTGCCCTACTAGAAGCCTGTTCTATCGCGATCCACCTCGCCTACATACCCCGTCGCTCGCCTAAATAGGCGAGCCAGCGCTAGACAGGGGTATAGCGAGATRGAGAAATGGGCTTTTTCTAGAACAGAGAGCAATCTCTCTTTAGAAATAGATCTATTTTTAGGGCACGTACAGCCCGTCCCTCCTCAGCTAGCTGATGAGGGTCGTAACTAAGTGTACCGGTGCACTTACAGGACGCGTCCTGAGCTAGCGGCAGATGCAAAGGCCTTTAGAGGCCTCTCTCTAGCAATTTATACCGGAAGCTTTTTAGCCAACAACTGTTGCCCCCACCTACTACAAGCGCTAGCCCCGTTCTAGAGTGGGGCTTGTAGTAGGGTGCCGTGGGGGGCCTGTGAATGTTCCCTATATAGGTTTAAAGGAGCTCCTTTAAAAGGGGGGGCGCCCGGCGCCCCCCTACAGGCCTATATAGGCTAAAACGCGCCAGCTGCCGGGCGCGATTCTGCAAAGGAAGGCCCGTGTTTAAACACCTTCAGCGTTGAAGGGCCGCCGTGACGTTACGGCCGCGGTACCGTGAATTGTCCACGGACGGCCGGGTCTTTCTTTGCAGAATCGTCCCTGCAGGACATAGAGACCCTGGGACTTAAAAACCATGGTTTTTGGTTGCGACCTTGGAGCTCCAAACGATCGTCAATTGAAGTCCCAGGGCGAATCTCCTGATCAGGAGGTTCGTGGATCAGGACCCAATGGTGCGCTATTGGTCGTTAACGAGTCCTGATCTAGACCGGATCCGGTCTCTCTATGACTTCTACGGAGAAGTAAGGCGCCTTTTATATATAACCCGGGGGAAATGCCTAGGTCACTAGTGAAGAGGCCTCTCATTTCCTTTAGAAAAGTAGGCCTACAGGAGCTCCTATACATATTTTTCTAAGTAAGGAGCTAGCTTCGGGCCCGAGATGGCCTTCCCTCACTAAGAAACTGGATAACCAAGGCGCCTTAAGAGCTCTTAGTTTCTGTAAGACCAACAGGCCTGTCCTGATCAGAACTTAAGCAGGCCTCCTAGACAGATGGGCCCATTCTAGCTAAAGCCTAGGCCTGTCTAAGACCCTGGTACATGTACATGAGCTCAAATGATCACCAGAGTCCGATAAGAAGAGGCCTCTAAAGGCCTAAGCTAGCTCTTACCCAAGAAAGGAAGGCCTCCACTGGCCAGCGCACATGCCTTTCGAGAAGTGTAATTACTAGCCGACTAACAGGCCTGTACATCTCCATTAAGGCTAGCCTAGAGCTAGGAGGACCTCCTTAATGAGCTCTTCGTATTTACATTGATCTCTTCTGGCCAGAGAAGAGCAAGAAAGTGTCTAGACGCTGATTAGCAGTAGCTATAACTTTCTGCTAATAGTTTAAACTTAGACTGTGATTCTAAAGAAGCTTCTTATTCGCCAAGGGGTTACAAGAATTCCTGCTGAGCTCAGCCCCCTTGCTTTTAGGATATCCTTGGTGCCACCTTGGCCAAGTAAAAGCAACTCTAAGTTTAAACTTGGTACCAAGAAGCTTCTTAGAGTATCAGAAAAAAAGGCCTTTTTAGCTCCCAAAGCTAAATTCAAACTCTTCTGAGTTCCTACTTGGCCAAGACGGTCTGAAAAACCATGTTGCAACCAGGAA
n3025     NNNNNNNCCATGGACAAGACTTTCCAAYCTANNNNNNNNNNNNNNNNNNNNNNNNNNNNNNNNNNNNNNNNNNNNNNNNNNNNNNNNNNNNNNNNNNNNNNNNNNNNNNNNNNNNNNNNNNNNNNNNNNNNNNNNNNNNNNNNNNNNNNNNNNNNNNNNNNNNNNNNNNNNNNNNNNNNNNNNNTAAGACCCAACTGCNNNNNNNNNNNNNNNNNNNNNNNNNNNNNNNNNNNNNATGCTTAGCGATACTTCAAGTATCGCCAGCGCTRNNNNNNNNNNNNNNNNNNNNNNNNNNNNNNNNNNNNNNNNNNNNNNNNNNNNNNNNNNNNNNCTCGCCTAAATAGGCGAGCYAGCGCTAGACAGGNNNNNNNNNNNNNNNNNNNNNNNNNNNNNNNNNNNNNNNNNNNNNNNNNNNNNNNNNNNNNNNNNNNNNNNNNNNNNNNNNNNNNNNNNNNNNNNNNNNNNNNAGCTGATGAGGGTCGTAAYNNNNNNNNNNNNNNNNNNNNNNNNNNNCGTCCTGANNNNNNNNNNNNNNNNNNNNNNNNNNNNNNNNNNNNNNNNNNNNNNTATACCGGNNNNNNNNNNNNCAACAACTGTTGCCCCCACCTACTACAAGCGCTAGCCCCGTTCTAGAGTGGGGCTTGTAGTAGGGKGCCNNNNNNNNNNNNNNNNNNNNNNNNNNNNNNNNNNNNNNNNNNNNNNNNNNNARGGGGGGCGCCCGGCGCCNNNNNNNNNNNNNNNATAGGCTAAAACGCGCNNNNNNNNNNNNNNNNNNNNNNNNNNNNNNNNNNNNNNNNAAACACCTTCAGCGTTGAAGGGCCGCCGTGACGTTACGGCCGCGGTACCGTGAATTGTCCACGGACGGCCGGGTCTTTCTTTGCAGAANNNNCCCTGCAGGAYATANNNNNNNNNNNNNNNNNNNNNNNTGGTTTTTGGTTGCGACCTTRRAGCTCCAAACGATCGTCAATTGAAKTCCCAGGGCGAATCTCCTGATCAGRARGWTCGTGGATCAGGACCCAATGGTGCGCTATTGGTCGTTAACGANNNNNNNNNNNNNNNNNNNNNNNNNNNNNNNNNNNNNNNNNNNNNNNNNNNNNNNNNNNNNNNNNNNNNNNNNNNGGAAATGCCTNNNNNNNNNNNNNNNNNNNNNNNNNNNNNNNNNNNNNNNNNNNNNNNNNNNNNNNNNNNNNNNNNNNNNNNNNNNNNNNNNNNNNNNNNNNNNNNNNNNNNNNRCCTTCCCTCACTANNNNNNNNNNNNNNNNNNNNGCCTTAAGAGCTCTTAGTTTCTGTAAGACCAACAGGCCTGTCCTGATCAGAACTTAAGCAGGCCTTYTANNNNNNNNNNNNNNNTCTAGCTAAAGCCTAGGCCTGTCTAAGACCCTGGTACWTRTAHATGAGCTCAAATGATCACCAGAGTCCGATAAGAAGAGGCCTCTAAAGGCCTAAGCTAGCTCTTACCNNNNNNNNNNNNNNNNNNNNNNNNNNNNNNNNNNNNNNNNNNNNNNNNNNNNNNACTAGCCRACTAACAGGCCTGTACATCTCCATTAAGGCTAGCCTANNNNNNNNNNNNNNNNNNNNNNNNGYTYTTCNNNNNNNNNNNNNNNNNNNNNNNNNNNNNNNNNNNNAGAAAGTGTCTAGACGCNNNNNNNNNNNNNNNNNNNNNNNNNGCNNNNNNNNNNNNNNNNNNNNNNNNNNNNNNNNNNNNNNNNNNNNNNNNNNNNNNNNNNNNNNNNNNNNNNNNNNNNNNNNNNNNNNNNNNNNNNNNNNNNNNNNNNNNNNNCTTRRCCAAGTAAAAGCANNNNNNNNNNNNNNNNNNNNNNNNNNNNNNNNNNNNNNNNNTCAGAAAAAAAGGCCTTTTTAGCTCCCAAANNNNNNNNNNNNNNNNNNNNAGTTCCTACTTGGCCAAGACGGTCTGAAAAACCATGTTGCAACCAGGAA
n3026     GGTATACCCATGGACAAGACTTTCCAACCTACTGTTAATTTCGCTAAAATATACATGCGTGGCCCTCTTAGGAGCGGTGGCACACGTAGCCGCCCACCCCGGGGCAGTAATTTAAGCAATAAGTACTTGACTTATTATAGCGAGGGTTTCTTGTGCACAAGAGACCCAACTAACAGCGGCGTGGTAAGACCCAACTGCGCAGATGGATCTTAGCCACGCTAAGGCACATGGGCCCATGCTTAGCGATACTTCAAGTATCGCCAGCGCTGGATGGCGGTGCCCTACTAGAAGCCTGTTCTATCGCGATCCACCTCGCCTACATACCCCGTCGCTCGCCTAAATAGGCGAGCCAGCGCTAGACAGGGGTATAGCGAGATGGAGAAATGGGCTTTTTCTAGAACAGAGAGCAATCTCTCTTTAGAAATAGATCTATTTTTAGGGCACGTACAGCCCGTCCCTCCTCAGCTAGCTGATGAGGGTCGTAACTAAGTGTACCGGTGCACTTACAGGACGCGTCCTGAGCTAGCGGCAGATGCAAAGGCCTTTAGAGGCCTCTCTCTAGCAATTTATACCGGAAGCTTTTTAGCCAACAACTGTTGCCCCCACCTACTACAAGCGCTAGCCCCGTTCTAGAGTGGGGCTTGTAGTAGGGTGCCGTGGGGGGCCTGTGAATGTTCCCTATATANNNNNAAAGGAGCTCCTTTAAAAGGGGGGGCGCCCGGCGCCCCCCTACAGGCCTATATAGGCTAAAACGCGCCAGCTGCCGGGCGCGATTCTGCAAAGGAAGGCCCGTGTTTAAACACCTTCAGCGTTGAAGGGCCGCCGTGACGTTACGGCCGCGGTACCGTGAATTGTCCACGGACGGCCGGGTCTTTCTTTGCAGAATCGTCCCTGCAGGACATAGAGACCCTGGGACTTAAAAACCATGGTTTTTGGTTGCGACCTTGGAGCTCCAAACGATCGTCAATTGAAGTCCCAGGGCGAATCTCCTGATCAGGAGGTTCGTGGATCAGGACCCAATGGTGCGCTATTGGTCGTTAACGAGTCCTGATCTAGACCGGATCCGGTCTCTCTATGACTTCTACGGAGAAGTAAGGCGCCTTTTATATATAACCCGGGGGAAATGCCTAGGTCACTAGTGAAGAGGCCTCTCATTTCCTTTAGAAAAGTAGGCCTACAGGAGCTCCTATACATATTTTTCTAAGTAAGGAGCTAGCTTCGGGCCCGAGATGGCCTTCCCTCACTAAGAAACTGGATAACCAAGGCGCCTTAAGAGCTCTTAGTTTCTGTAAGACCAACAGGCCTGTCCTGATCAGAACTTAAGCAGGCCTCCTAGACAGATGGGCCCATTCTAGCTAAAGCCTAGGCCTGTCTAAGACCCTGGTACATGTACATGAGCTCAAATGATCACCAGAGTCCGATAAGAAGAGGCCTCTAAAGGCCTAAGCTAGCTCTTACCCAAGAAAGGAAGGCCTCCACTGGCCAGCGCACATGCCTTTCGAGAAGTGTAATTACTAGCCGACTAACAGGCCTGTACATCTCCATTAAGGCTAGCCTAGAGCTAGGAGGACCTCCTTAATGAGCTCTTCGTATTTACATTGATCTCTTCTGGCCAGAGAAGAGCAAGAAAGTGTCTAGACGCTGATTAGCAGTAGCTATAACTTTCTGCTAATAGTNNNNNNNNNNNNTRTGATTCTAAAGAAGCTTCTTATTCGCCAAGGGGTTACAAGAATTCCTGCTGAGCTCAGCCCCCTTGCTTTTAGGATATCCTTGGTGCCACCTTGGCCAAGTAAAAGCANNNNNNAGTTTAAACTTGGTACCAAGAAGCTTCTTAGAGTATCAGAAAAAAAGGCCTTTTTAGCTCCCAAAGCTAAATTCAAACTCTTCTGAGTTCCTACTTGGCCAAGACGGTCTGAAAAACCATGTTGCAACCAGGAA
n3219     GGTATACCCATGGACAAGACTTTCCAACCTACTGTTAATTTCGCTAAAATATACATGCGTRNNNNNCTTAGGAGCGGWGGCACACGTAGCCGCCYACCCCGGGNNNNNNNNNNNNNNNNNNNNNNNNNNNNNNNNNNNNNNNNNNNNNNNNNNNNYACAAGAGACCCAACTAACAGCGGCGTGGTAAGACCCAACTGCNNNNNNNNNNYTTAGCCACGCTAAGGCACATGGGCYCMTNNNNNNNNNNNNNNNAAGTATCGCCAGCGCTGGATGGCGGTGCCCTACTAGAAGCCTRTTCTNNNNNNNNCCACCTCGCCTACATACCCCGTCGCTCGCCTAAATAGGCGAGCCAGCGCTANNNNNNNNNNNNNNNNNNNNNNNNNNNNNNNNNNNNNNNNNNNNGAGAGCAATCTCTCTTTAGAAATAGAYNNNNTTTNNNNNNNNNNNNAGCCCGTCCCTCCTCAGCTNNNNNNNNNNNNNNNNNNNNNNNNNNNNNNNNNNNNNNNNNNNNNNCGTCCTGAGCTAGCGGCAGATGCAAAGGCCTTTAGAGGCCTCTCTCTAGCAATTTATACCGGNNNNNNNNNNNYCAACAACTGTTGCCCCCACCTACTACAAGCGCTAGCCCCGTTCTAGAGTGAGGCTTGTARNNNNNNNNNNNNNNNNNNNNNNNNNNNNNNNNNNNNNNNNNNNNNNNNNNNNNNNNNNNNNNNNNRRRCGSCCGGCGCCNNNNNNNNNNNNNNNNNNNNNNNNNNNNNNNNNNNNNNNGGGCGCGATTCTGCAAAGGAAGGCCCGTGTTTAAACACCTTCAGCGTTGAAGGGCCGCCGTGACGTTACGGCCGCGGTACCGTGAATTGTYCACGGACGGCCGGGTCTTTYTTTGCAGANNNNNNNNNNNNNNNNATAGAGACCCTGGGACTTAAAAACCATGGTTTTTGGTTGCGACCTTGGAGCTCCAAACGATCGTCAATTGNNGTCCCAGGGCGAATCTCCTGATCAGGAGGTTCGNNNNNNNNNNNNNNNNNNNNNNNNNNNNNNNNNNNNNNNNNNNNNNNNNNNNNNNNNNNNNNNNNNNNNNNNNNNNNNNNNNNNNNNNNNNNNNNNNNNNNNNNNNNNCCCGGGGGAAATGCCTAGGTCACTAGTGAAGAGGCMTCTCATTTCCTNNNNNNNNNNNNNNNNNNNNNNNNNNNNNNNNNNNNNNNNNNNNNNNNNNNNNNNNNNNNNNNNNNNNNNNNNNNNNNNNNNNNNNNNNNNNNNNNNNNNNNNNNNNNNNNNNNNNNNNNNNNNNNNNNNAAGACCAAYAGGCCTGTCCTGATCAGAACTTNNNNNNNNNNNNNNNNNNNNNNNNNNNNNNNNNNNNNNNNNNNNNNNNNNNNNNNNNNNNNNNNAYNNNTACATGAGCTCAAATGATCACCAGAGTCCGATAAGAAGAGGCCTCTAAANNNNNNNNNNNNNNNNNNNNCAAGAAAGSAAGGCCTCCACTGGCCAANNNNNNNNNNNNNNNNNNNNNNNNNTTACTAGCCGACTAACAGGCCTGTACATCTCCATTAAGGCTNNNNNNNNNNNNNNNNNNCCTCCTTAATGANNNNNNNNNNNNNNNNNNNNNNNNNNNNNNNNNNNNNNNNNNNAGAAARTGTCTNNNNNNNNNNNNNNNNNNNNNNNNNNNNNNNNNNNNNNNNNNNNNNNNNNNNNNNNNNNNNNNNNNNNNNNNNTATTCGCYAAGGGGTTACAAGAATTCCTGCTGAGCTCAGCCCCCTTGCTTTTAGGATATCCTTRGTRCCACCTTRRNNNNNNNNNNNNNNNNNNNNNNNNNNNNNNNNNACCAAGAAGCTTCTTAGAGTANNNNNNNNNNNNNNNNNNNNNNNNNNNNNNNNNNNNNNNNNNNNNNNNNNNGTTYCTACTTGGCCAAGACGGTCTGAAAAACCATGTTGCAACCAGGAA
n3220     GGTATACCCATGGACAAGACTTTCCAACCTACTGTTAATTTCGCTAAAATATACATGCGTGGCCCTCTTAGGAGCGGTGGCACACGTAGCCGCCCACCCCGGGGCAGTAATTTAAGCAATAAGTACTTGACTTATTATAGCGAGGGTTTCTTGTGCACAAGAGACCCAACTAACAGCGGCGTGGTAAGACCCAACTGCGCAGATGGATCTTAGCCACGCTAAGGCACATGGGCCCATGCTTAGCGATACTTCAAGTATCGCCAGCGCTGGATGGCGGTGCCCTACTAGAAGCCTGTTCTATCGCGATCCACCTCGCCTACATACCCCGTCGCTCGCCTAAATAGGCGAGCCAGCGCTAGACAGGGGTATAGCGAGRTGGAGAAATGGGCTTTTTCTAGAACAGAGAGCAATCTCTCTTTAGAAATAGATCTATTTTTAGGGCACGTACAGCCCGTCCCTCCTCAGCTAGCTGATGAGGGTCGTAACTAAGTGTACCGGTGCACTTACAGGACGCGTCCTGAGCTAGCGGCAGATGCAAAGGCCTTTAGAGGCCTCTCTCTAGCAATTTATACCGGAAGCTTTTTAGCCAACAACTGTTGCCCCCACCTACTACAAGCGCTAGCCCCGTTCTAGAGTGGGGCTTGTAGTAGGGTGCCGTGGGGGGCCTGTGAATGTTCCCTATATAGGTTTAAAGGAGCTCCTTTAAAAGGGGGGGCGCCCGGCGCCCCCCTACAGGCCTATATAGGCTAAAACGCGCCAGCTGCCGGGCGCGATTCTGCAAAGGAAGGCCCGTGTTTAAACACCTTCAGCGTTGAAGGGCCGCCGTGACGTTACGGCCGCGGTACCGTGAATTGTCCACGGACGGCCGGGTCTTTCTTTGCAGAATCGTCCCTGCAGGACATAGAGACCCTGGGACTTAAAAACCATGGTTTTTGGTTGCGACCTTGGAGCTCCAAACGATCGTCAATTGAAGTCCCAGGGCGAATCTCCTGATCAGGAGGTTCGTGGATCAGGANNNNNNNNNNNNNNNNNNNNNNNNAACGAGTCCTGATCTAGACCGGATCCGGTCTCTCTATGACTTCTACGGAGAAGTAAGGCGCCTTTTATATATAACCCGGGGGAAATGCCTAGGTCACTAGTGAAGAGGCCTCTCATTTCCTTTAGAAAAGTAGGCCTACAGGAGCTCCTATACATATTTTTCTAAGTAAGGAGCTAGCTTCGGGCCCGAGATGGCCTTCCCTCACTAAGAAACTGGATAACCAAGGCGCCTTAAGAGCTCTTAGTTTCTGTAAGACCAACAGGCCTGTCCTGATCAGAACTTAAGCAGGCCTCCTAGACAGATGGGCCCATTCTAGCTAAAGCCTAGGCCTGTCTAAGACCCTGGTACATGTACATGAGCTCAAATGATCACCAGAGTCCGATAAGAAGAGGCCTCTAAAGGCCTAAGCTAGCTCTTACCCAAGAAAGGAAGGCCTCCACTGGCCAGCGCACATGCCTTTCGAGAAGTGTAATTACTAGCCGACTAACAGGCCTGTACATCTCCATTAAGGCTAGCCTAGAGCTAGGAGGACCTCCTTAATGAGCTCTTCGTATTNNNNTTGATCTCTTCTGGCCAGAGAAGAGCAAGAAAGTGTCTAGACGCTGATTAGCAGTAGCTATAACTTTCTGCTAATAATTNNNNNNNNNNNNNNNNNNNNNNAGAAGCTTCTTATTCGCCAAGGGGTTACAAGAATTCCTGCTGAGCTCAGCCCCCTTGCTTTTAGGATATCCTTGGTGCCACCTTGGCCAAGTAAAAGCANNNNNNNNNNNAAACTTGGTACCAAGAAGCTTCTTAGAGTATCAGAAAAAAAGGCCTTTTTAGCTCCCAAAGCTAAATTCAAACTCTTCTGAGTTCCTACTTGGCCAAGACGGTCTGAAAAACCATGTTGCAACCAGGAA
n3221     GGTATACCTGRGGACAAGACTTTCCAACCTACTGTTAATTTCGCTAAAATATACATGCGTGGCCCTCT-AGGAGCGGTGGCAYACGTAGCCGCCCACCCCRRRNNNNNNNNNNNNNCAATAAGTACTTGACTTATTATAGCGANNNNNNYTTGTGCACAAGAAACCCAACTAACAGCGGCGTNNNNNNNNNNNNNNNNNNNNNNNGATYTTAGCCACNNNNNNNNNNNNNNNNNNNNNNNNNNNNNNNNNTCAAGTATCGCCAGCGCTGGATGGCGGTGCCCTAYTAGAAGMCTNNNNNNNNNNNNNCCATCTCGCCTACATACCCCGTCNNNNNNNNNNNNNNNNNNNNNNNNNNNNNNNNNNNNNNNNNNNNNNNNNNNNNNNNNNNNNNNNNNNNNNNNNNGAGTGCCCTCTCTTTAGAAATAGATNNNNNNNNNNNNNNNNNNNNNNNNNNNNNNNNNNNNNNNNNNNNNNNNNNNNNNNNNNNNNNNNNNNNNNNNNNNNNNNNNNNNNNNNNNNNGCNNNNNNNNNNNNNNNNNNCCTTTAGARGCCTCTCTCTAGCNNNNTATANNNNAARCTTTTTAGCCAACAATTGTTGCCCCCACCTACTACAAGCGCTAGCCCCGTTCTNNNNNNNNNNNNNNNNNNNNNNNNNNNNNNNNNNNNNNNNNNNNNNNNNNNNNNNNNNNNNNNNNNNNNNNNNNNNNNNNNNGGCGCCCGGCGCCCCCCTACAGGCCTATATAGGCTAAAACNNNNNNNNNNNNNNNNNNNNNNNNNNNNAGGAAGGCCCGTGTTTAAACACNNNNNNNNNNNNNNNNNNNNNNNNNNNNNNNNNNNNNNNNNNNNNNNNNNNNNNNNNNNNNGCCGRGTCTTTYTTTGCAGAATCGTCCCTGCAGGACATAGAGACCCTGGGACTTAAAAACCANNNNNNNNNNNNNNNNNNNNNNNNNNNNNNACRATCGTCAANNNNNNNNNNNNNNNNNNNNNNNNNNNNNNNNNNNNNNNNNNNNNNNNNNNNNNNNNNNNNNNNNNNNNNNNNNNNNNNNNNNNNNNNNNNNNNNNNNNNNNNNNNNNNNNNNNNNACGRAGAAGTAAGGCGYCTTTTATATNNNNCCCGGGNNNNNNNNNNNNNNNNNNAGTGAAGAGGCCTCTCATTTCCTNNNNNNNNNNNNNCCTACAGGAGCTCCTATACNNNNNNNNNNNNNNNNNNNNNNNNNNNNNNNNNNNNNNNNNNNNNNNNNNNNNNNNNNNNTGGATAACYAARGYGCYTTNNNNNNNNNNNNNNNNNNNNNNNNNNNNNNNNNNNNNNNNNNNNNNNNTTAAGCAGGCCTTCTAGACAGATGGGCCCACTCTAGCTAAAGCCTAGGCCTGTCTAAGACTCCGGTACATGCACATGAGCTCAAATGATCACCGGAVTCCRANNNNNNNNNNNNNNNNNNNNCCTAAGCTAGCTCTTACCNNNNNNNNNNNNNNNNNNGCTGGCCAGCGCACATGCNNNNNNNNNNNNNNNNNNNNNNNNNNNNNNNNNNNCCTGTACATCTCCATTANNNNNNNNNNNNNNNNNNNNNNNNNNNNNNNNNNNNNNNNNNNNNNNNNNNNNNNNNNNNNNNNNNNNNNNNNNNNNN-NNNNNNNNNNNNNNNNNNNNNNNNNNNNNNNNNNNNNNTY-NNNNNNNNNNNNNNNNNNNNNNNNNNNNNNNNNNNNNNNNNTTATTCRCCAAGGGGTTACAAGAATTCCTGCTGAGNNNNNNNNNNNNNNNNNNNNNNNNNNNNNNNNNNNNNNNTGGCCAAGTAAAAGCANNNNNNNNNNNNNNNNNNNNNNNNNNNNNNNNNNNNNNNNNNNNNNNNNNNNNNCCTTTTCAACTCCCAAAGCTGAATTCAAACTCTTCTGNNNNNNNACTTGGCCAAGATGGTCTGAAAAACCATGTTGCAACTAGGAA
n3222     GGTATACCCATGGACAAGACTTTCCAACCTACTGTTAATTTCGCTAAAATATACATGCGTGGCCCTCTTAGGAGCGGTGGCACACGTAGCCGCCCACCCCGGGGCAGTAATNNNNNNNNNNNNTACTTGACTTATTATAGCGAGGGTTNNNNNNGCACAAGAGACCCAACTAACAGCGGCGTGGTAAGACCCAACTGCGCAGATGGATCTTAGCCACGYTAAGGCACATGGGCCCATGCTTAGCGATACTTCAAGTATCGCCAGCGCTGGATGGCGGTGCCCTACTAGAAGCCTNNTCTATCGCGATCCACCTCGCCTACATACCCCGTCGCTYGCCTAAATARGCGAGCCAGCGCTAGACAGGGGTATAGCNNNNNNNNNNNNNNNNNNNNNNNNNNNNYAGAGAGCAATCTCTCTTTAGAAATAGANNNNNNNNTAGGGCACRTACAGCCCGTCCCTCCTCAGCTAGCTGATGAGGGTCGTAACTAAGTGTACCGGTGCACTTACAGGACGCGTCCTGAGCTAGCGGCAGATGCAAAGGCCTTTAGAGGCCTCTCTCTAGCAATTTATACYGGAAGCTTTTTAGCCAACAACTGTTGCCCCCACCTACTACAAGCGCTAGCCCCGTTCTAGAGTNNNNNNNNNNNNNNNNNRCCGTGGGGGGCCTGTGAATNNNNNNNNNNNNNNTTTAAAGGAGCTCCTTTAAAAGGGGGGGCGCCCGGCGCCYCCCTACAGGCCTATATAGGCTAAAACGCGCCAGCTGCCGGGCGCGATTCTGCAAAGGAAGRCCCGTGTTTAAACACCTTCAGCGTTGAAGGGCCGCCGTGACGTTACRGCNNNNNNACCGTGAATTGTCCACGGACGGCCGGGTCTTTCTTTGCAGAATCGTCCCTGCAGGACATAGAGACCCTGGGACTTAAAAACCATGGTTTTTGGTTGCGACCTTGGAGCTCCAAACGATCGTCAATTGAAGTCCCAGGGCGAATCTCCTGATCAGGAGGTTCGNNNNNNNNNNNNNNNNNNNNNNNNNNNNNNNNNNNNNNNNNNNNGATCTAGACCGGATCCGGTCTCTCTATGACTTCTACGGAGAAGTAAGGCGCCTTTTATATATAA-CCGGGGGAAATGCCTAGGTCACTAGTGAAGAGGCCTCTCATTTCCTTTAGAAAAGTAGGCCTACAGGAGCTCCTATACATATTTTTCTAAGTAAGGAGCTAGCTTCGGGCCCGAGATGGCCTTCCCTCACTAAGAAACTGGATAACCAAGGCGCCTTAAGAGCTCTTAGTTTCTGTAAGACCAACAGGCCTGTCCTGATCAGAACTTAAGCAGGCCTCCTAGACAGATGGGCCCATTCTAGCTAAAGCCTAGGCCTGTCTAAGACCCTGGTACATGTACATGAGCTCAAATGATCACCAGAGTCCGATAAGAAGAGGCCTCTAAAGGCCTAAGCTAGCTCTTACCCAAGAAAGRAAGGCCTCCACTGGCCAGCGCACATGCCTTTCGAGAAGTGTAATTACTAGCCGACTAACAGGCCTGTACATCTCCATTAAGGCTAGCCTAGAGCTAGGAGGACCTCCTTAATGAGCTCTTCNNNNNNNNNNNNNTCTCTTCTGGCCAGAGAAGAGCAAGAAAGTGTCTAGACGCTGATTAGCANNNNNNNNNAYTTTCTGCTAATANTTTNNNNNNNNNNNNNNNNNNNNNNRAAGCYTCTTATTCGCCAAGGGGTTACAAGAATTCCTGCTGAGCTCAGCCCCCTTGCTTTTAGGATATCCTTGGTGCCACCTTGGCCAAGTAAAAGCANNNNNNNNNNNAWMYTTGGTACCAAGAAGCTTCTTAGAGTATCAGAAAAAAAGGCCTTTTTAGCTCCCAAAGCTAAATTCAAACTCTTCTGAGTTCCTACTTGGCCAAGACGGTCTGAAAAACCATGTTGCAACCAGGAA
n3258     GGTATACCCATGGACAAGACTTTCCAACCTACTGTTAATTTCGCTAAAATATACATGCGTGGCCCTCTTAGGAGCGGTGGCACACGTAGCCGCCCACCCCGGGGCAGTAATTTAAGCAATAAGTACTTGACTTATTATAGCGANNNNNNNNNNNNNNNAAGAGACCCAACTAACAGCGGCGTGGTAAGACCCAACTGCGCAGATGGATCTTAGCCACGCTAAGGCACATGGGCCCATGCTTAGCGATACTTCAAGTATCGCCAGCGCTGGATGGCGGTGCCCTACTAGAAGCCTGTTCTATCGCGATCCACCTCGCCTACATACCCCGTCGCTCGCCTAAATAGGCGAGCCAGCGCTAGACNNNNNNNNNNNNNNNTGSAGAAATKGGYTTTTTCTAGAACAGAGAGCAATCTCTCTTTAGAAATAGATCTATTTTTAGGGCACGTACAGCNNNNNNNNNNNNNNNNAGCTGATGAGGGTCGTAACTAAGTGTACCGGTGCACTTACAGGACGCGTCCTGAGCTAGCGGCAGATGCAAAGGCCTTTAGAGGCCTCTCTCTAGCAATTTATACCGGAAGCTTTTTAGCCAACAACTGTTGCCCCCACCTACTACAAGCGCTAGCCCCGTTCTAGAGTGGGGCTTGTAGTAGGGTGCCGTGGGGGGCCTGTGAATGTTCCCTATNNNNNNNNNNNNNNNCTCCTTTAAAAGGGGGGGCGCCCGGCGCCCCCCTACAGGCCTATATAGGCTAAAACGCGCCAGCTGCCGGGCGCGATTCTGCAAAGGAAGGCCCGTGTTTAAACACCTTCAGCGTTGAAGGGCCGCCGTGACGTTACGGCCGCGGTACCGTGAATTGTCCACGGACGGCCGGGTCTTTCTTTGCAGAATCGTCCCTGCAGGACATAGAGACCCTGGGACTTAAAAACCATGGTTTTTGGTTGCGACCTTGGAGCTCCAAACGATCGTCAATTGAAGTCCCAGGGCGAATCTCCTGATCAGGAGGTTCGTGGATCAGGACCCNNNNNNNNNNNNNNNNNNNNNNNNNNNNNNNNNNNNNNNNNNNNNNNNNNNNNNNNNNNNNNNNNACGGAGAAGTAAGGCGCCTTTTATATATAACCCGGGGGAAATGCCTAGGTCACTAGTGAAGAGGCCTCTCATTTCCTTTAGAAAAGTAGGCCTACAGGAGCTCCTATACATNNNNNNNNNNNNNAGGAGCTAGCTTCGGGCCCGAGATGGCCTTCCCTCACTANNNNNNNNNNNAACCAAGGCGCCTTAAGAGCTCTTAGTTTCTGTAAGACCAACAGGCCTGTCCTGATCAGAACTTAAGCAGGCCTCCTAGACAGATGGGCCCATTCTAGCTAAAGCCTAGGCCTGTCTAAGACCCTGGTACATGTACATGAGCTCAAATGATCACCAGAGTCCGATAAGAAGAGGCCTCTAAAGGCCTAAGCTAGCTCTTACCCAAGAAAGGAAGGCCTCCACTGGCCAGCGCACATGCCTTTCGAGAAGTGTAATTACTAGCCGACTAACAGGCCTGTACATCTCCATTAAGGCTAGCCTAGAGCTAGGAGGACCTCCTTAATGAGCTCTTCRTANNNNNNNNNNNNNNNNNNNGCCAGAGAAGANNNAGAAAGTGTCTAGACGCTGATTAGCAGTAGCTATAACTTTCTGYTAATNNNNNNNNNNNNNNNNNNNNNNNNNNNNNNNCTTCTTATTCGCCAAGGGGTTACAAGAATTCCTGCTGAGCTCAGCCCCCTTGCTTTTAGGATATCCTTGGTGCCACCTTGGCCAAGTAAAAGCANNNNNNNNNNNAAACTTGGTACCAAGAAGCTTCTTARAGTNTCAGAAAAAAAGGCCTTTTTAGCTCCCAAAGCTAAATTCAAACTCTTCTGAGTTCCTACTTGGCCAAGACGGTCTGAAAAACCATGTTGCAACCAGGAA
n3757     GGTATACCCATGGACAAGACTTTCCAACCTACTGTTAATTTCGCTAAAATATACATGCGTGGCCCTCTTAGGAGCGGTGGCACACGTAGCCGCCCACCCCGGGGCAGTAATTTAAGCAATAAGTACTTGACTTATTATAGCGAGGGTTTCTTGTGCACAAGAGACCCAACTAACAGCGGCGTGGTAAGACCCAACTGCGCAGATGGATCTTAGCCACGCTAAGGCACATGGGCCCATGCTTAGCGATACTTCAAGTATCGCCAGCGCTGGATGGCGGTGCCCTACTAGAAGCCTGTTCTATCGCGATCCACCTCGCCTACATACCCCGTCGCTCGCCTAAAGAGGCGAGCCAGCGCTAGACAGGGGTATAGCGAGATGGAGAAATGGGCTTTTTCTAGAACAGAGAGCAACCTCTCTTTAGAAATAGATCTATTTTTAGGGCACGTACAGCCCGTCCCTCCTCAGCTAGCTGATGAGGGTCGTAACTAAGTGTACCGGTGCACTTACAGGACGCGTCCTGAGCTAGCGGCAGATGCAAAGGCCTTTAGAGGCCTCTCTCTAGCAATTTATACCGGAAGCTTTTTAGCCAACAACTGTTGCCCCCACCTACTACAAGCGCTAGCCCCGTTCTAGAGTGGGGCTTGTAGTAGGGTGCCGTGGGGGGCCTGTGAATGTTCCCTATATAGGTTTAAAGGAGCTCCTTTAAAAGGGGGGGCGCCCGGCGCCCCCCTACAGGCCTATATAGGCTAAAACGCGCCAGCTGCCGGGCGCGATTCTGCAAAGGAAGGCCCGTGTTTAAACACCTTCAGCGTTGAAGGGCCGCCGTGACGTTACGGCCGCGGTACCGTGAATTGTCCACGGACGGCCGGGTCTTTCTTTGCAGAATCGTCCCTGCAGGACATAGAGACCCTGGGACTTAAAAACCATGGTTTTTGGTTGCGACCTTGGAGCTCCAAACGATCGTCAATTGAAGTCCCAGGGCGAATCTCCTGATCAGGAGGTTCGTGGATCAGGACCCAATGGTGCGCTATTGGTCGTTAACGAGTCCTGATCTAGACCGGATCCGGTCTCTCTATGACTTCTACGGAGAAGTAAGGCGCCTTTTATATATAACCCGGGGGAAATGCCTAGGTCACTAGTGAAGAGGCCTCTCATTTCCTTTAGAAAAGTAGGCCTACAGGAGCTCCTATACATATTTTTCTAAGTAAGGAGCTAGCTTCGGGCCCGAGATGGCCTTCCCTCACTAAGAAACTGGATAACCAAGGCGCCTTAAGAGCTCTTAGTTTCTGTAAGACCAACAGGCCTGTCCTGATCAGAACTTAAGCAGGCCTNCTAGACAGATGGGCCCATTCTAGCTAAAGCCTAGGCCTGTCTAAGACCCTGGTACATGTACATGAGCTCAAATGATCACCAGAGTCCGATAAGAAGAGGCCTCTAAAGGCCTAAGCTAGCTCTTACCCAAGAAAGGAAGGCCTCCACTGGCCAGCGCACATGCCTTTNGAGAAGTGTAATTACTAGCCGACTAACAGGCCTGTACATCTCCATTAAGGCTAGCCTAGAGCTAGGAGGACCTCCTTAATGAGCTCTTCGTATTTACATTGATCTCTTCTGGCCAGAGAAGAGCAAGAAAGTGTCTAGACGCTGATTAGCAGTAGCTATAACTTTCTGCTAATAGTTTAAACTTAGACTGTGATTCTAAAGAAGCTTCTTATTCGCCAAGGGGTTACAAGAATTCCTGCTGAGCTCAGCCCCCTTGCTTTTAGGATATCCTTGGTGCCACCTTGGCCAAGTAAAAGCAACTCTAAGTTTAAACTTGGTACCAAGAAGCTTCTTAGAGTATCAGAAAAAAAGGCCTTTTTAGCTCCCAAAGCTAAGTTCAAACTCTTCTGNGTTCCTACTTGGCCAAGACGGTCTGAAAAACCATGTTGCAACCAGGAA
