# Supplementary material for: Molecular exploration of fossil eggshell uncovers hidden lineage of giant extinct bird
Source: Nat Commun. 2023 Feb 28;14:914. doi: 10.1038/s41467-023-36405-3 (PMC9974994; doi:10.1038/s41467-023-36405-3)
Supplement: Supplementary file 10 — Supplementary Data 10 [file 41467_2023_36405_MOESM10_ESM.zip › Supplementary Data 10 Genetic_data_minus_filtered_reads/4_Alignments/17tax_m2_nuclear.phy]

 17 4143
ACACH     -ACACTCGTATACTC-CGGAACTAGCTGCTATCTCGCACAGGTTATGTTACTACACT-CAGGAATGTCAGAAGCTACTGCACATCTTACACCGCTTATAATTTTTTTAAAAACCAT----------------------------AATCTTAGTATCGGATTAATCAATAGTT---------------------------ATGAACTCCCGCTGGATACGACCCATAC--------------------------AGAACTAATAAATCTCACCTAACA---CGTGTGCTCATAAT--AAGGCAAATCATACTTCACATGCTCTATGCTAGCAAACAGAAGGCCTATCGGAGATAGTTATTAGAAATTTGTACATAAAATGTAACAAGATTTATGTTCCATTTACGATTCGATCCATTCCTAGACCCTATGTTATAGTAACACAACCCGGACACAACCCAACAAGGTCTGATATCCCTGTAGGTCGTGCTTTACTTACAATACAAAGGAACATTTTGGAAATGCCATAGGAGGGTTAATAAGTAACAAATAGTAAATATTACCTGTGTTTGTCGCTTTTCTCCGTTGTTCTA----------------------------TTGATGCTCTCCCTCTTGTCGTACCGAGGCGATCACACTATATCATAACAACACGAATATGAT---------------------------------------------------------------------TTAAGAATTACAGTCACGACGAATTCTTACACAATATGTGCAGAAAGACATTAGTGAAGAGGCTGA-GCACTGACATGTCGCCCTCAGATTCCGTCTACCAGCCCATAA---GAAGAATTCTGACTTTTACCGCCGCCAGTTACCG-CGTGAAATCTCCGATAGCGTTTATGGTTCTGCTCAAAAGGTGTTCGAAATATTCTAATCACA---------------------------TTTTCAAAGTGTCACCATGCTTCAATTGGCACCCCTTGACACTAGCTATGGATAAATAAAAATATAGCCTGAAGATAAAGTATTCGGTACATGTAAAGTAAGATAAAGACGCAACAAAGATTTGCTACGGTGTCATCCATTCGATCGGAAAGAAAAGTAGGATATGATAATCGATTAAGACTTCATCTAAAGAAATTA-GGCTAAACCAAAATTTGGCTCCCTGTC-G--------------------------------------------------------TCCCGATCGACTATAGTAATAATATAGAACAAGCACATAGATATGGAGCGATCAGATCACACGATTTATGCACTTCGTCTTCTCATCGACTGCCTCAATGAAGTATCTTTTGCATCT--------------------------CTGAAAAAATTGGATATAATCGTTATTG-ATGTCCGGCGTAAGAGACATTTAAAT----------------------------AGTAACATTCAATCCTCAACGACGATAT------------------------------------------------------TATAAACAGACTGCACTACTGCCGCCCCAGATATAACTATTGCAGCGTTACACAAATGAGTAAAAACAGAAAACTACACCATCGACAAATGTTCACTGCCACACCCCCACCATATACACGCTATATCGCTCAAAAAAGTACACCTCTTCCCGATGTATGCAATACCGGGGCGGCGGGAGGGCAGGGGGGGGGGGGGATCCCAACAAGCGCGCGGTACTCCAGGTCTCACGGTGGGTCGAGGGTGTGGAATTAACCTAAGGATCGAGGTCAAATGTTAAAACGTACGAAGTGAATTGAGCAATATTTGTCATTATTGACCACATAATCAATACCCCGGGTATCTCCTGCGATCGATAAGTTCATCCAATATGTAGTAATCATCGCGTCTCTTTTATT-AGTTA-ATTGAAATAA-------------------------------ATTAGATGAGAATAAGGAATCTACCCCACTAAT-----------------------------CACGAGTCACACCTCTCCGGTTACCAATCGTCC-ATTAGCCAATCGTAATCACACGTCGAATAAATGATGCCCCACTAACCCTCAGCTCACACAAACGTACATATAGAATAATAAAAGGACT-----ATATTTGAGATCTGTTACGAAACTCGAGCACCTATCCCACCGTCGTGTAATTAAGCTTA-ATAGATGGCGTGCCTTGCCAACTTATACGCAGCACAATATATCAAACAACACCGGACCCACCACCATTATGTACTGTTCTCTTTCATACGGCTATCGTTTTTCTCACTAAAACGGCGAGATTCTTTCAT----------------------------------TGGTTGTTCTTCTGCTGTTTGATGTTTCGAATTAAAAGGCAATAACCTAGTGGTTAGATGACA-TCCAATAGATAGCTCAACCTAGACGTCCTGTCAGCTAGTAATTATTAGTCTAGTAAATTTATTCCAGATAATATTGTACCAACACAAATG-TAATAAACCTAGCTGTGGTTCGATAGAAGTATTCT---GTGAAAAGATTCTGTTTCTGGTAGGTGGGAT----------------------------------------------------------TCTCGCTTAGCCTGGGGGGAGTTATTTGCAATTAAAAAAAATTTATGCAAAATAAATAAGCACAAAATTTCTGTCTGCGGAGTATTAGACGCTCTTTTCTGCGATAACATCCTGAATCGTCTATATGATTTTGGATCAGCTCGCGTCGGATCTAAACC-GTTCCGACCGGAACAGCTCTGACTTCATCCCAAGTTAGCAAAACCCCAATCTTGAAGACGCTTTAGACCCACAGAAAGTGACTCGAGTTGAGAA--AGGAGTTCCTCAT--------------------------------------------------------------------AACTTACAGTCGTGAAAATCTCTCGAACCGCACTTGAATGAAAAAATTTAGTACACTATTTAACACGATCTGATCCGAAATCTACATGATACGATCCTCTCGA---------------------------------CAGGAGTGGCCCCAGAGGTAATGGTCACTAAACTGTGTCTTCCTTGGCTTTTTCTCTTCGGT---------------------------CCTTTTATACGTCCGATTGTTTATTGCGATTTTGATAGATGATAGCACATACTGCCAGACAAACGATAACATTAACAACTTTTGGCCTAGGAGCCTACCTCCTCAACGCAG-ATACACATTTC-AGCCTTACTATACCACTTACGGACGAATCCTCTGTAATACCCTCCTTGTTCTT------------------------------------TGACCAAAAGCGAAA-CTCACCCAAGCGGCTCTCTCGCCACAAAGAGAACAAC-CCACTCTGAAGGTAATCATTAGGGCTCCCTGTGTCCTCTTAAATTTCGGGGTCCACTGACAGAAAAACAATTGTCGAAGAGACAGTAGATGGCGT-ACTATCTATTTGCGTTTTTTTTTGCTTTCTTCTCCTTCATTTTTTCCCATCACCTGA----------------TTCCAATGACCTT-ATGCATCAGTAAC-------------------------------------------TCTCGCTTAGCCTGGGGGGAGTTATTTGCTTAACAAATGTTTCGGTCATTGTACCAC---------------------------TCTAATCCCATAGTCGTGAGGAAAAAAAAGGAA----------------------------AGTAGAAGGTTATGATACACCAAACACGCTGAATTTATTAATGGANNAGTACATAGACCTTCGCATAAAAGGCATCAGGGAGAC-----------------------------AAACCAGGCCCGCGAAAAAGCAGGCATATTCTCCTTAAATACTAACTATTCTGGCTCGCAACTGAATCACCTCTGCCTGTCACTTAATAACTAATAGGTTGA
n1666     -ACACTCGTATACTC-CGGACCTAGCTGTTATCTCGCACAGGTTATGTTACTACACT-CAGGAATGTCAGAAGCTACTGCACATCTTACACCGCTTATAATTTTTTTAAAAACCAT-GCAAAACTAGGCACCTAAATACAACACAATCTTAGTATCGGATTAATCAATAGTTATTCCAGAACTATAAACAATTCTAACGATGAATTCCTGC--AATACGACCTATACGGCTCAATCTTCTATGAGGTTTCGGAAAAACTAATAAATCTCATATAATATAATATGCGTCACCCGCGCGCCGGAACTTCTATTTCAGATCCTCTATGCTAGCAAACAGAAGGCCTATCAGAGATTGTAATTAAAAATTTGTACATAAAATGTAACAAGATTTATGTTCCATTTACGATTCGATCCATTCCTAGACCCTATGTTATGGTAACCCACCCCGGAGACAACCCAATAAGGTCTGATATCCCTGTAGGTCGTGCTTTACTTACAATACAAAG-AACATTTTAGGAATGCCATAGGAGGGTTAATAAGTAACAAACAGTAAATATTACCTGTGTTTGTCGCTTTTCTCCGTTGTTCTAGACGAAGAATTAGTTTATAAATACAAAATTGATGCTCTCCCTCTTGTCGTACCGAGGCAATCACACTATATCATAACAACACGAATATAGTCTGCTGCTACACCTACCTGCTTATATGCCCGTTCAAAAAGGGTCCGGAGAACAAAGCAGTCTAACAGAGTTAAGAATTACAGTCACAACGAATTCTTACACAATATGTGCAGAAGGACATTAGTGAAGAGGCTAAAGCACTGACATGTCGCCTTCAGATTCCGTCTGCCAGCCCATAAGCCGAAGAATGTTGACTTTTACCGCCGCCAGTTACCG-AATGAAATCTCCGATAGCGTTTATGGTTCTGCTCAAAAGGTGTTCGAAATATTTTAATCACATTCTAGATTTCTTATAAGAGGATTAAATTTTCAAAGTGTCACCATGCTTCAATTGGCACCCCTTAACACTAGCTATGGCTAAATAAAAATATAGCCTGAAGATAAAGTATTCGGTACATGTAAAGTAAAATAAGGACT-AACAAAGATTTGCTACGGTGTCATCCATTCGATCGGAAAGAAAAGTAGGATATGATAATCGATTAAGACTTCATCTAAAGAAATTATGACTAATCCAAAATTTGGCTTTTTATT-AATACGAGAATCAAGATCACATGCTAAACATAAATACAATTGGGAAGTAACCAAGGATCCCGATCGACTATAGTAATAATATAGAACAAGCACATAGATATGGAGCGATCAGATCACATGATTTATGCACTTCGTCTTCTCATCAAATGCCTCAATG-AGTACCTTTTGCATCTGACTAAGTAAAAAATGAGCCAGAATCTTGAAAAAATTGGATATAATCGTTATTGAATGTCCGGTGTAAGAGACATTTAAATGGGCTGTCTCATTCATCATTGCCCTCGGAGTAACATTCAATGCTCAACGACGATATTCACAATACAGAGCACAAACCCGCCCA-ATTTCTGACAAAATGATCCACTTCTGTATAAACAGACTGGACTACTGCCGCTCCAGATATAACTATTGCAGCGTTACACAAATGAGTAAAAACAGAAAACTACACCATCGACAAATGTTCACTGCCACACCCCCACCATATACACGCTATATTGCTCAAACAAGTACACCTCTTCCCGATGTATACAATACCGGGGCGGCGGGAGGGCGGGCGAGGGGGGGGATCCCGACAAGCGCGCGGTACTCCTTATTTCACGGTGGGTCGAGGGTGTGGAATTAACCTAAGGATCGAGGTCAAATGTTAAAACGTGCCAAGTGAATTAAGCGATATTTGTCATTATTGACCACATAATCAATACCCCGGGTATCTCCTGC-ATCGATAAGTTCATCCAATATGTAGTAATCATCGCGTCTCTTTTATTTAGTTAAAAACGGACCTAGATCCGCAAGTCACCCCTTATTATTGCGGCATTAGATGAGAATAAGGAATCTACCCCGCTAATTGTTAAGACTAAGACCTTTTGAACTTCTACACGAGTCACACCTCTCCGGTTACCAATCG-CC-ATTAGCCAATCGTAATCACACGTCGAATAAATGATGCCCCACTAACCCTCAGCTCACACAAACGTACATATAGCGTAATAGAAGG---AACTAGTATTTGAGAACTGTTATGAAACTCGA-CACCTATCCCACCGTCGTGTAATTAAGGTTA-ATAGATGGCGTGCCTTGCCAACTTATACGCAGCACAATATATCAAATAACACCGGACCCACCACCATTATGTACTGTTCTCTTTCATACGGCTATCGTTTTTCTCACTAAAACGGGGAGATCCTTTTATACCTCCTCAAAGGAATCCAAGTAATTAATAAAAATGGTTGTTCTTCTGCTGTTTAATGCTTAGAATTAAAAAGCAATAACCTAGTGGTTAGATGACAATCTAATAGATAGCTCAACCTAAACGTCCTGTCACCTAGTAATTATTAGTCTAGTAAATTTATTCCAGATAATATTGTATCAACACAAATGGTT-TAAACCTAGCTGTGGTTCGATAGAAGTATTATAATGTGATAAGATTCTGTTTCTGGTAGGTGGGATGCAAAACTAGGCACCTAAATACAACAC-GATCTTGACATGATAAAAGGACAAACAGCGTCTCTCTTGGCTTAGGGGGAATTACTTGCAGTTAAAAAAAATTTATGCAAAATAAATAAGCACAAAATTTCTGTCTGCGGAGTATTAGACGCTCTTTTCTGCGATAACATCCTGAATCCTCTATATGATTTTAGATCAGCCCGCTTCGGATCTAAGCCGGATCCGACCGAAACAGCTCTGACTTCATCCCAAGTTAGCAA-ACCCCAATCTTGAAGATGCTTTAGACCCACAGAAAGTGACTCGAGTTGAGAATGAGAAGTTCCTCATGTTCAACCCTTTACCTGGAGCACGAATTGGCAAATATTAGATGAATAGTAGAAAAGAAATTCAGACTAAACTTACAGTTGTGAAAAGCCCTCACACCGCACTTGAATGAAAAAATTTAGTACACTATTTAACACGATCTGATCCGAAATCTACATGATACGATCCTCTCGAAAGGACACCGCAGATTAGCTCTGTCATGCTAAACGGGAGTGGCCCCAGAAGTAATGGCTACAAAACTGTATCTTCCTTGGCTTTTTCTCTTCGATCAGATTCTAATACTAACATGCTATGCCCTTTTTATACGTCCGATTGTTTATTGCGATTTTGATAGATGATAGCATATACTGCCAGACAAACGATAACATTAACAACTTTTGGCCTAGGATCCTACCTCCTCAACGCAG-ATACACATTTCTAGACTTACTATACCACTTACGGACGAATCCTCTGTAATACCCTCCTTATTCTTCGTACTCCCTAGGTTTTGATTCCCCAAGCGACTTTATGACCAAAAGCGAAA-CTCACCCAAGCGACTCTCTCGCCACAAAGAGAACAATACCACTCTGAAGGTAATCATTGGGACCCCCTGTGTCCTCTTAAATTTCGGGGCCCACTGACAGAAAAACAATTGTCGAAGAGACAGTAGATGGCGT-ACTATATATTTGCTTCTTTTTCTGCCTTCTTCTCCTTCATTTTTTCCCATCACCTGACACCAATATTCCATTTTTCTAATGACCTTTATCCATCAGTAAAGCAA-GCCAAGCGTGCTAAAAATGAGGGTCAATAGTATCATTATCTCTCTTGGCTTAGGGGGAATTACTTGCTTAACAAATGTTTCGGTCATTGTACCACTATTTCAGATCCTCTATGCTAGCAAACTCTAATCCCATTGTCGTGAGGAAAAAAAAGGAACCTGCCTGGTGCCGGG-CAGG--GA-CAAGTAGAAGGTTATGATACACCAAACACGCTGAATTTATTAATGGAATAGTACCTGGACCTTCGCATAAAAAGGATCAGGGAGACGCCATAAATAAGCTGACATTGATATATTCAAACCAGGCCCGCGAATAAGCAACCATATCCTCCTTAAATACTAACTATTCTGGCTCGTATCCGAACAACCTCTGCCTGTCACTTAATAACTAATAGGTTGA
ANAPL     -ACACTCGTATACTC-CGGAACTAGCTGCTATCTCGCACAGGTTATGTTACTACACT-CAGGAATGTCAGAAGCTACTGCACATCTTACACCGCTTATAATTTTTTTAAAAACCAT-GCAAAACTAGGCACCTAAATACAAAACAATCTTAGTATCGGATTAATCAATAGTTATTCCAGAACCATAAACAATTCTAACGATGAACTCCCGCTGGATACGACCCATACGGCTCAATCGTCTGTGGGGTTTCGGACAAACTAATAAATCTCATATAACA------------------------------TACTTCAGATCCTCTATGCTAGCAAAC---------------------------AAATTTGTACATAAAATGTAACAAGATTTATGTTCCATTTACGATTCGATCCATTCCTAGACCCTATGTTATGGTAGCACAACCCGGAGACGACCCACTAAGGGCTGATATCCCTGTAGGTCGTGCTTTACTTACAATACAAAGGAACATTTTGGGAATGCCATAGGAGGGTTAATAAGTAGCAAAAAGTTAATATTACCGGTGTTTGTCGCTTTTCTCCGGTGTTCTACATACAGAATTAACTTATAAATACAAAATTGATGCTCTCCCTCTTGTCGTACCGAGGCGATCACACTATATCATAACAACACGAATATGAT-TGCTGCTACACCTACCTGCTTACATACCCGTTCAAAACGGGTCCGGAGAACAAAGCAGTCTAATAGAG----------------------------ACACAATATGTGCAGAAAGACATTGGTGAAGAGGCTAA-GCACTGACATATCGCCCTCAGATTCCGTCTGCCAGCCCA-AAACTGAAGAATTCTGACTTTTACCGCCGCCAGTTACCG-CGTGAAATCTCCGATAGCGTTTATGGTTCTGCTCAAAAGGTGTTCGAAATATTCTAATCACATTCTAGATTTCTTATAAGAGGATTAAATTTTCAAAGTGTCACCATGCTTCAATTGGCACCCCTTAACACTAGCTATGGCTAAATAAAAATATAGCCTGAAGATAAAGTATTCGGTACATGTAAAATAAGATAAGGACGCAACAAAGATTTGCTACGGTGTCATCCATTCGATCGGAAAGAAAAGTAGGATATGATAATCGATTAAGACTTCATCTAAAGAAATTA-AGCTTGTCCGAAACTTAGCTCCCTATC-GATACGAGAATCATGATCACATGCTAAACCTAAATACAATTGGGAAGTAACCAAGGATCCCGATCGACTATAGTAATAATATAGAACAAGCACATAGATATGGAGCGATCAGATCACACGATTTATGCACTTCGTCTTCTCATCGATTGCCTCAATGAAGTATCTTTTGCATCTGACTAAGTAAAAAATGAGCCAGAATCCTGAAAAAATTGGATATAATCGTTATTG-ATGTCCGGCGTAAGAGACATTTAAAT--------TCATTCATCATTGCCCTAAAACTAACATTCAATACTCAACGACGATATTCACAAGCCAGACCTTAAACTCGCCCA-ATTTCTGACAAAATGATCCACTTCTGTATAAACAGACTGGACTACTGCCGCCCCAGATATAACTATTGCAGCGTTACACAAATGAGTAAAAACAGAAAACTACACCATCGACAAATGTTCACTGCCACACCCCCACCATATACACGCTATATCGCTCAGAAAGGTACACCTCTTCCCGATGTATGCAATACCGGGGCGGCGGGAGGGCGGGGGAGGGGGGGGNNNNNNNCAAGCGCGCGCTACTCCCGGTTTCACGGTGGGTCGAGGGTGTGGAATTAACCTAAGGATCGAGGTCAAATGTTAAAACGTACCAAGTGAATTAAGCGATATTTGTCATTATTGACCACATAATCAATACCCCGGGTATCTCCTGCGATCGATAAGTTCATCCAATATGTAGTAATCATCGCGTCTCTTTTATT-AGTTA-ATTGAAATAAAGATCCGCAAGTCACCCCTTATTATTGCGGCATTAGATGAGAATAAGGAATCTACCCCACTAATTGTTAAGACTAAGACCTTTTGAACTTCTACACGAGTCACACCTCTCCGGTTACCAATCGTCC-ATTAGCCAATCGTAATCACACGTCGAATAAATGATGCCCCACTAACCCTCAGCTCACACAAACGTACATATAGAATAATAAAAGGAATAACTAATATTTAAGACCTGTTACGAAACTCGAGCACCTATCCCACCGTCGTGTAATTAAGGTTA-ATAGATGGCGTGCCTTGCCAACTTATACGCAGCACAATATATCAAACAACACCGGACCCACCACCATTATGTACTGTTCTCTTTCATACGGCTATCGTTTTTCTCACTAAAACGGCGAGATCCTTTTATACCTCCTCAAAGGTATCCAAGTAATTAATAAAAATGGTTCTTCTTCTGCTGTTTAATGGTTAGAATTAAAAGGCAATAACCTAGTGGTTAGATGACA-TCCAATAGATAGCTCAACCTAGACGTCCTGTCACCTAGTAATTATTAGTCTAGTAAATTTATTCCAGATAATATTGTATCAACACAAATG-TAACATACCTAGCTGTGGTTCAATAGAAGTATTAT---GTGAAAAGATTCTGTTTCTGGTAGGTGCGATGCAAAACTAGGCACCTAAATACAAAAC-GATATTGACATGATAAAAGGACAAATAGCGTCTCTCTTAGCGTGGGGGGAATTACTTGCAATTAAAAAAAATTTATGCAAAGTAAATAAGCACAAAATTTCTGTCTGCGGAGTATTAGACGCTCTTTTCTGCGATCACATCCTGAATCCTCTATATGATTTTGGAGCAGCTCGCTTCGGATCTAAGCCGGATCCGACCGTAACAGCTTTGACTTCATCCCAAGTTAGCAAAACCCCAATCTTGAAGACGCTTTAGACCCACAGAAAGTGACTCGAGTTAAGAATGAGAAGGTTCTGGTGTTCAACCCTCTACCTGGAGCGCGAATTAACAAATATTAGATGAATAGTAGAAAAGAAATTCAGACTAAAGTTACAGTCGTGAAAATCCATCACACGGCACTTGAATGAAAAAATTTAGTACACTATTTAACACGATCTGATCCGAAATCTACATGATACGATCCTCTCGAAAGGACACCGCAGATTAGCTCTGTCATGCTAAACGGGAGTGGCCCCAGAAGTAATGGCTACAAAACTGTATCTTCCTTGGCTTTTTCTCTTCGGTCAGATTCTAATACTAACATGCTATGCCTCTTTTATATGTTCGATTATTTATTGCGATTTTGATAGATGATAGCACATACTGCCAGACAAACGATAACATTAACAACTTTTGGCCTAGGAGCCTACCTCCTCAACGCAG-ATACACATTTC-AGCCTTACTATACCACTTACGGACGAATCCTCTGTAATACCCTCCTTGTTCTT-----------------GATTCCCCAAGCGACTTTATGACCAAAAGCGGAA-CACACCCAAGCGACTCTCTCGCCACAAAGAGAACAATACCACTCTGAAGGTAATCATTAGGGCCCCCTGTGTCCTCTTAAATTTCGGCGCCCACTGAGAGAAAAACAATTGTCGAAGAGACAGTAGATGGCGT-ACTGTCTATTTGCTTCTTTTTCTGCTTTCTTCTCCTTCATTTTTTCCCATCACCTGACACCAATATTCCATTTTTCTAATGACCTT-GTCCATCAGTAAAGCAA-GCCAAGCG------------GGGTCAATAGTATCATTATCTCTCTTAGCGTGGGGGGAATTACTTGCTTAACAAATGTTTCGGTCATTGTACCACTACTTCAGATCCTCTATGCTAGCAAACTCTAATCCCATAGTCGTGAAGAAAAAAAAGGAACCTGCCTGGTGCCTGGCCGGGCCGGACTAGTAGAAGGTTATGATACACCAAACACGCTGAATTTATTAATGGAATAATACATGGACCTTCGCATAAAAGGGACCAGGGCGACGCCATAAATAAGCTGACACTAATATATTCAAACCAGGCCCGCGAATAAGCAGCCACATCCTCCTTAAAT------------------TATCCGAATAACCTCTGCCTGTCACTTAATAACTAATAGGTTGA
ANODI     -----------------------------------------------------------------------------------------------------------------------------------------------------------------------------------------------------------------------------------------------------------------------------------------------------------------------------------------------------------------------------------------------------------------------------------------------------------------------------------------------------------------------------------------------------------------------------------------------------------------------------------------------------------------------------------------------------------------------------------------------------------------------------------------------------------------------------------------------------------------------------------------------------------------------------------------------------------------------------------------------------------------------------------------------------------------------------------------------------------------------------------------------------------------------------------------------------------------------------------------------------------------------------------------------------------------------------------------------------------------------------------------------------------------------------------------------------------------------------------------------------------------------------------------------------------------------------------------------------------------------------------------------------------------------------------------------------------------------------------------------------------------------------------------------------------------------------------------------------------------------------------------------------------------------------------------------------------------------------------------------------------------------------------------------------------------------------------------------------------------------------------------------------------------------------------------------------------------------------------------------------------------------------------------------------------------------------------------------------------------------------------------------------------------------------------------------------------------------------------------------------------------------------------------------------------------------------------------------------------------------------------------------------------------------------------------------------------------------------------------------------------------------------------------------------------------------------------------------------------------------------------------------------------------------------------------------------------------------------------------------------------------------------------------------------------------------------------------------------------------------------------------------------------------------------------------------------------------------------------------------------------------------------------------------------------------------------------------------------------------------------------------------------------------------------------------------------------------------------------------------------------------------------ATACACATTTC-AGCCTTACTATACCACTTACGGACGAATCCTCTGTAATACCCTCCTTGTTCTTCGTACTCCCTAGGTTTTGATTCCCCAAGCGACTCTA----------------CTCACCCAAGCGACTCTCTCGCCACAAGGAGAACAAT----CTCTGAAGGTAATCATTAGGGCCCCCTGTGTCCTCTTAAATTTCGGGGCCCACTGACAGAAAAACAATTGTCGAAGAGACAGTAGATGGCGT-ACTATATATTTGCTTCTTTTTCTGCCTTCTTCTCCTTCACTTTTTCCCATCACCTGA-------------TTTTTCTAATGACCTT-ATCCATCAGTAAAGCAA-GCCAAGCG------AAATGAGGGTCAATAGTATCATTA--------------------ATTACTTGCTTAACAAATGTTTCGGTCATTGTACCACTACTTCAGATCCTCTATGCTAGCAAACTCTAATCCCATAGTCGTGAGGAAAAAAAAGGAACCTGCCTGGTGCC-------GCCGGACTAGTAGAAGGTT----------AAACACGCTGAATTTATTAATGGA-----------------GCATAAAAGGGATCAGGGAGACGCCATAAATAAGCTGACACTGATGTATT-AAACCAGGCCCGCGAATAAGCAGCCCTATCCTCCTTAAATACTAACTATTCTGGCTCGTATCCGAATAACCTCTGCCTGTCACTCAATAACTAATAGGTTGA
APTMA     -ACACTCGTATACTC-CGGACCTAGCTG-TATCTCGCACAGGTTATGTTACTACACT-CAGGAATGTCAGAAGCTACTGCACATCTTA-ACCGCTTATAATTTTTTTAAAAACCAT-GCAAAACTAGGCACCTAAATACGACACAATCTTAGTATCGGATTAATCAATAGTTATTCCAGAACCATAAACGATTCTAACGATAAATTCCGGCTGAATACGACCCATACGGCTCAATCCTCTGTGAGGTTTCGGAAAAACTAATAAATCTCATATAATATAATGTGCGTTAGTAATACACGTTAGGTCATACTTCAGATCCTCTATGCTAGCAAACAGAAGGCCTATCGGAGATTGTAATTA-AAATTTGTACATAAAATGTAACAAGATTTATGTTCCATTTACGATTCGATCCATTCCTAGACCCTATGTTATGGTAACCCACCCCGGAGACAACCCAAAAAGGTCTGATATCCCTGTAGGTCGTGCTTTACTTACAATACAAAG-AACATTTTGGGAATGCCATAGGAGGGTTAATAAGTAACAAACAGTAAATATTACCTGTGTTTGTCGCTTTTCTCCGTTGTTCTAGACGAAGAATTTGTTTATAAATAAAAAATTGATGCTCTCCCTCTTGTCGTACCGAGGCGATCACACTATATCATAACAACACGAATATGGTCTGCTGCTACACCTGCCTGCTTATATGCCCGTTCAAAAAGGGTCCGGAGAACAAAGCAGTCTAACAGAGTTAAGAATTACAGTCACAACGAATTCTTACACAATATGTGCAGAAAGACATTAGTGAAGAGGCTAA-GCACTGACATGTCGCCTTCAGATTCCGTCTGCC-GCCCATAAGCCGAAGAATTCTGACTTTTACCGCCGCCAGTTACCG---TGAAATCTCCGATAGCGTTTATGGTTCTGCTCAAAAGGTGTTCAAAATATTCTAATCACATTCTAGATTTCTTATAAGAGGATTAAATTTTCAAAGTGTCACCATGCTTCAATTGGCACCCCTTAACACTAGCTAT-----AATAAAAATATAGCCTGAAGATAAAGTATTCGGTACATGTAAAGTAAAATAAGGACT-AACAAAGATTTGCTACGGTGTCATCCATTCGATCGGAAAGAAAAGTGGGATATGATAATCGATTAAGACTTCATCTAAAGAAATTATGACTAATCCGAAATTTGGCTCCCTAT---ATACGAGAATCAAGATCACATGCTAAACATAAATACAATTGGGAAGTAACCAAGGATCCCGATCGACTATAGTAATAATATAGAACAAGCACATAGATATGGAGCGATCAGATCACACGATTTATGCACTTCGTCTTCTCGTCAAATGCCTCAATG-AGTATCTTTTGCATCTGACTAAGTAAAAAATGAGCCAGAATCTTGAAAAAATTGGATATAATCGTTATTGAATGTCCGGCGTAAGAGACATTTAAATGGGCTGTCTCATTCATCATTGCCCTCGGAGTAATATTCAATGCTCAACGACGATATTCACGATACAGAGCTTAAACCCGCCCA-ATTTCTGACAAAATGATCCACTTCTGTATAAACAGACTGGACTACTGCCGCTCCAGATATAACTATTGCAGCGTTACACAAATGAGTAAAAACAGAAAACTACACCATCGACAAATGTTCACTGCCACACCCCCACCATATACACGCTATATTGCTCAAACAAGTACACCTCTTCCCGATGTATGCAATACCGGGGCGGCGGGAGGGCAGGGGAGGGGGGGGATCCCAACAAGCGCGCGGTATTCCTTAT-----------------------------CCTAAGGATCGAGGTCAAATGTTAAAACGTGCCAAGTGAATTAAGCGATATTTGTCATTATTGACCACATAATCAATACCCCGGGTATCTCCTGC-ATCGATAAGTTCATCCAATATGTAGTAATCATCGCGTCTCTTTTATT-AGTTA-ATTGAAATAAAGATCCGCAAGTCACCCCTTATTATTGCGGCATTAGATGAGAATAAGGAATCTACCCCGCTAATTGTTAAGACTAAGACCTTTTGAACTTCTACACGAGTCACACCTCTCCGGTTACCAATCGTCC-ATTAGCCAATCGTAATCACACGTCGAATAAATGATGCCCCACTAACCCTCAGCTCACACAAACGTACATACAGCGTAATAAAAGG---AACTAGTATTTGAGAACTGTTACGAAACTCGA-CACCTATCTCACCGTCGTGTAATTAAGGTTA-ATAGATGGCGTGCCTTGCCAACTTATACGCAGCACAATATATCAAACAACACCGGACCCACCACCATTATGTACTGTTCTCTTTCATCCAGCTATCGTTTTTCTCACTAAAACGGGGAGATCCTTTTATACCTCCTCAAAGGAATCCAAGTAATTAATAAAAATGGTTGTTCTTCTGCTGTTTAATGCTTAGAATTAAAAGGCAATAACCTAGTGGTTAGATGACAATCCAATAGATAGCTCAACCTAAACGTCC--TCACCTAGTAATTATTAGTCTAGTAAATTTATTCCAGATAATATTGTATCAACACAAATG-TAATAAACCTAGCTGTGGTTCGATAGAAGTATTATA------------------TCTGGTAGGTGGGATGCAAAACTAGGCACCTAAATACGACAC-GATCTTGACATGATAAAAGGACAAACAGCGTCTCTCTTGGCTTAGGGGGAATTACTTGCAGTTAAAAAAAATTTATGCAAAATAAATAAGCACAAAATTTCTGTCTGCGGAGTATTAGACGCTCTTTTCTGCGATGACATCCTGAATCCTCTATATGATTTTGGATCAGCCCGCTTCGGATCTAAGCCGGATCCGACCGAAACAGCTCTGACTTCATCCCAAGTTAGCAAAACCCCAATCTTGAAGACGCTTTAGACCCACAGAAAGTGACTCCAGTTGAGAATGAGAAGTTCCTCATGTTCAACCCTTTACTTGGAGCACGAATTGGCAAATATTAGATGAATAGTAGAAAAGAAATTCAGACTAAACTTACAATTGTGAAAAGCCCTCACACCGCACTTGAATGAAAAAATTTAGTACACTATTTAACACGATCTGATCCGAAATCTACATGATACGATCCTCTCGAAAGGACACCGCAGATTAGCTCTGTCATGCTAAACGGGAGTGGCCCCAGAAGTAATGGCTACAAAACTGTATCTTCCTTGGCTTTTTCTCTTCGGTCAGATTCTAATACTAACATGCTATGCCCTTTTTATACGTCCGAGTGTTTATTGCGATTTTGATAGATGATAGCACATACTGCCAGACAAACGATAACATTAACAACTTTTGGCCTAGGAGCCTACCTCCTCAACGCAG-ATACACATTTC-AGCCTTACTATACCACTTACGGACGAATCCTCTGTAATACCCTCCTTGTTCTTCGTACTCCCTAGGTTTTGATTCCCCAAGCGACTTCA----------------CCCACCCAAGCGACTCTCTCGCCACAAAGAGAACAATACCACTCTGAAGGTAATCATTAGGGCCCCCTGTGTCCTCTTAAATTTCGGGGCCCACTGACAGAAAAACAATTGTCGAAGAGACAGTAGATGGCGT---TGTATATTTGCTTCTTCTTCTGCCTTCTTCTCCTTCATTTTTTCCCATCACCTG-CACCAATATTCCATTTTTCTAATGACTTT-ATCCATCAGTAAAGCAA-GCCAAGCGTGCTAAAAATGAGGGTCAATAGTATCATTATCTCTCTTGGCTTAGGGGGAATTACTTGCTTAACAAATGTTTCGGTCATTGTACCACTACTTCAGATCCTCTATGCTAGCAAACTCTAATCCCATAGTCGTGAGGAAAAAAAAGGAA-----------CCTGGCCGGGCCGGACT-----------ATGATACACCAAACACGCTGAATTTATTAATGGAATAGTACCTGGACCTTCGCATAAAAAGGATCAGGGAGACGCCATAAATAAGCTGACACTGATATATTCAAACCAGGCCCGCGAATAAGCAGCCATATCCTCCTTAAATACTAACTATTCTGGCTCGTATCCGAATAACCTCTGCCTGTCACTCAATAACTAATAGGTTGA
CRYTA     ---------------------------------------------------------------------------------------------------------------------------------------------------------------------------------------------------------------------------------------------------------------------------------------------------------------------------------------------------------------------------------------------------------------------------------------------------------------------------------------------------------------------------------------------------------------------------------------------------------------------------------------------------------------------------------------------------------------------------------------------------------------------------------------------------------------------------------------------------------------------------------------------------------------------------------------------------------------------------------------------------------------------------------------------------------------------------------------------------------------------------------------------------------------------------------------------------------------------------------------------------------------------------------------------------------------------------------------------------------------------------------------------------------------------------------------------------------------------------------------------------------------------------------------------------------------------------------------------------------------------------------------------------------------------------------------------------------------------------------------------------------------------------------------------------------------------------------------------------------------------------------------------------------------------------------------------------------------------------------------------------------------------------------------------------------------------------------------------------------------------------------------------------------------------------------------------------------------------------------------------------------------------------------------------------------------------------------------------------------------------------------------------------------------------------------------------------------------------------------------------------------------------------------------------------------------------------------------------------------------------------------------------------------------------------------------------------------------------------------------------------------------------------------------------------------------------------------------------------------------------------------------------------------------------------------------------------------------------------------------------------------------------------------------------------------------------------------------------------------------------------------------------------------------------------------------------------------------------------------------------------------------------------------------------------------------------------------------------------------------------------------------------------------------------------------------------------------------------------------------------------------------------------------------------------------------------------------------------------------------------------------------------------------------------------------------------------------------------------------------------------------------------------------------------------------------------------------------------------------------------------------------------------------------------------------------------------------------------------------------------------------------------------------------------------------------------------------------------------------------------------------------------------------------------------------------------------------------------------------------------------------------------------------------------------------------
DRONO     -ACACTCGTATACTC-CGGACCTAGCTG-TATCTCGCACAGGTTATGTTACTACACT-CAGGAATGTCAGAAGCTACTGCACATCTTACACCGCTTATAATTTTTTTAAAAACCAT-GCAAAACTAGGCACCTAAATACAACACAATCTTAGTATCGGATTAATCAATAGT-ATTCCAGAACCATAAACAATTCTAACG----------------------------GGCTCAATCCTCTGTGAGGTTTCGGAAAAACTAATAAATCTCATATAATATAATGCGCGTTAATAATACATGTTAGGTCATACTTCAGATCCTCTATGCTAGCAAACAGAAGGCCTATCGGAGATTGTAATTA-AAATTTGTACATAAAATGTAACAAGATTTATGTTCCATTTACGATTCGATCCATTCCTAGACCCTATGTTATGATAACCCACCCCGGAGACAACCCAATAAGGTCTGATATCCCTGTAGGTCGTGCTTTACTTACAATACAAAG-AACATTTTGGGAATGCCATAGGAGGGTTAATAAGTAACAAACAGTAAATATTACCTGTGTTTGTCGCTTTTCTCCGTTGTTCTAGACGAAGAATTAGTTTATAAATACAAAATTGATGCTCTCCCTCTTGTCGTACCGAGGCGATCACACTATATCATAACAACACGAATATGGTCTGCTGCTACACCTACCTGCTTATATGCCCGTTCAAAAAGGGTCCGGAGAACAAAGCAGTCTAACAGAGTTAAGAATTACAGTCACAACGAATTCTTACACAATATGTGCAGAAAGACATTAGTGAAGAGGCTAA-GCACTGACATGTCGCCTTCAGATTCCGTCTGCCGGCCCATAAGCCGAAGAATTCTGACTTTTACCGCCGCCAGTTACCG---TGAAATCTCCGATAGCGTTTATGGTTCTGCTCAAAAGGTGTTCGAAATATTCTAATCACATTCTAGATTTCTTATAAGAGGATTAAATTTTCAAAGTGTCACCATGCTTCAATTGGCACCCCTTAACACTAGCTATGGCTAAATAAAAATATAGCCTGAAGATAAAGTATTCGGTACATGTAAAGTAAAATAAGGACT-AACAAAGATTTGCTACGGTGTCATCCATTCGATCGGAAAGAAAAGTAGGATATGATAATCGATTAAGACTTCATCTAAAGAAATTATGACTAATCCAAAATTTGGCC---------ATACGAGAATCAAGATCACATACTAAACATAAATACAATTGGGAAGTAACCAAGGATCCCGATCGACTATAGTAATAATATAGAACAAGCACATAGATATGGAGCGATCAGATCACACGATTTATGCACTTCGTCTTCTCATCAAATGCCTCAATG-AGTATCTTTTGCATCTGACTAAGTAAAAAATGAGCCAGAATCTTGAAAAAATTGGATATAATCGTTATTGAATGTCCGGCGTAAGAGACATTTAAATGGGCTGTCTCATTCATCATTGCCCTCGGAGTAACATTCAATGCTCAACGACGATATTCACAATTCATAGCTTAAACCCGCCCA-ATTTCTGAGAAAATGATCCACTTCTGTATAAACAGACTGGACTACTGCCGCTCCAGATATAACTATTGCAGCGTTACACAAATGAGTAAAAACAGAAAACTACACCATCGACAAATGTTCACTGCCACACCCCCACCATATACACGCTATATTGCTTAAACAAGTACACCTCTTCCCGATGTATGCAATACCGGGGCGGCGGGAGGGCGGGGGAGGGGGGGGATCCCGACAAGCGCGCGGTACTCCTTAT-TCACGGTGGGTCGAGGGTGTGGAATTAACCTAAGGATCGAGGTCAAATGTTAAAACGTGCCAAGTGAATTAAGCGATATTTGTCATTATTGACCACATAATCAATACCCCGGGTATCTCCTGC-ATCGATAAGTTCATCCAATATGTAGTAATCATCGCGTCTCTTTTATT-AGTTA-ATTGAAATAAAGATCCGCAAGTCACCCCTTATTATTGCGGCATTAGATGAGAATAAGGAATCTACCCCGCTAATTGTTAAGACTAAGACCTTTTGAACTTCTACACGAGTCACACCTCTCCGGTTACCAATCGTCC-ATTAGCCAATCGTAATCACACGTCGAATAAATGATGCCCCACTAACCCTCAGCTCACACAA-CGTACATACAGCATAATAAAAGG---AACTAGTATTTGAGAACTGTTACGAAACTCGA-CACCTATCCCACCGTCGTGTAATTAAGGTTA-ATAGATGGCGTGCCTTGCCAACTTATACGCAGCACAATATATCAAACAACACCGGACCCACCACCATTATGTACTGTTCTCTTTCATACGGCTATCGTTTTTCTCACTAAAACGGGGAGATCCTTTTATACCTCCTCAAAGGAATCCAAGTAATTAATAAAAATGGTTGTTCTTCTGCTTTTTAATGCTTAGAATTAAAAGGCAATAACCTAGTGGTTAGATGACAATCCAATAGATAGCTCAACCTAAACGTCC--TCACCTAGTAATTATTAGTCTAGTAAATTTATTCCAGATAATATTGTATCAACACAAATG-TAATAAACCTAGCTGTGGTTCCATAGAAGTATTATAATGTGATAAGATTCTGTTTCTGGTAGGTGGGATGCAAAACTAGGCACCTAAATACAACAC-GATCTTGACATGATAAAAGGACAAACAGCGTCTCTCTTGGCTTAGGGGGAGTTACTTGCAGTTAAAAAAAATTTATGCAAAATAAATAAGCACAAAATTTCTGTCTGCGGAGTATTAGACGCTCTTTTCTGCGATGACATCCTGAATCCTCTATATGATTTTGGATCAGCCCGCTTCGGATCTAAGCCGGATCCGACCGAAACAGCTCTTACTTCATCCCAAGTTAGCAAAACCCCAATCTTGAAGACGCTTTAGACCCACAGAAAGTGACTCGAGTTGAGAATAAGAAGTTCCTCATGTTCAACCCTTTACCTGGAGCACGAATTGGCAAATATTAGATGAATAGTAGAAAAGAAATTCAGACTAAACTTACAGTTGTGAAAAGCCTTCATACCGCACTTGAATGAAAAAATTTAGTACACTATTTAACACGATCTGATCCGAAATCTACATGATACGATCCTCTCGAAAGGACACCGCAGATTAGCTCTGTCATGCTAAACGGGAGTGGCCCCAGAAGTAATGGCTACAAAACTGTATCTTCCTTGGCTTTTTCTCTTCGGTCAGATTCTAATACTAACATGCTATGCCCTTTTTATACGTCCGATTGTTTATTGCGATTTTGATAGATGATAGCACATACTGCCAGACAAACGATAACATTAACAACTTTTGGCCTAGGAGCCTACCTCCTCAACGCAG-ATACACATTTC-AGCCTTACTATACCACTTACGGACGAATCCTCTGTAATACCCTCCTTGTTCTTCGTACTCCCTAGGTTTTGATTCCCCAAGCGACTTTATGACCAAAAGCGATA-CTCACCCAAGCGACTCTCTCGCCACAAAGAGAACAAT-CCACTCTGAAGGTAATCATTAGGGCCCCCTGTGTCCTCTTAAATTTCGGGGCCCACTGACAGAAAAACAATTGTCGAAGAGACAGTAGATGGCGT-ACTATATATTTGCTTCTTTTTCTGCCTTCTTCTCCTTCATTTTTTCCCATCACCTGACACCAATATTCCATTTTTCTAATGACTTT-ATCCATCAGTAAAGCAA-GCCAAGCGTGCTAAAAATGAGGGTCAATAGTATCATTATCTCTCTTGGCTTAGGGGGAGTTACTTGCTTAACAAATGTTTCGGTCATTGTACCACTACTTCAGATCCTCTATGCTAGCAAACTCTAATCCCATAGTCGTGAGGAAAAAAAAGGAACCTGCCTGGTGCCTGGCCGGGCCGGACTAGTAGAAGGTTATGATACACCAAACACGCTGAATTTATTAATGGAATAGTACATGGACCTTCGCATAAAAAGGATCAGGGAGACGCCATAAATAAGCTGACACTGATATATTCAAACCAGGCCCGCGAATAAGCAGCCATATCCTCCTTAAATACTAACTATTCTGGCTCGTATCCGAATAACCTCTGCCTGTCACTCAATAACTAATAGGTTGA
FULGL     -ACACTCGTATACTC-CGGAACTAGCTGCTATCTCGCACAGGTTATGTTACTACACT-CAGGAATGTCAGAAGCTACTGCACATCTTACACCGCTTATAATTTTTTTAAAAACCAT-GCAAAACTAGGCACCTAAATACAAAAC----------------------------ATTCCAGAACCATAAACAATTCTAACGATGAACTCCCGCTGGATACGACCCATACGGCTCAATCCTCTGTGGGGTTTCGGA---------------------------CGTGCACTCATAAT--ACGTCAGGTCATACTTCAGATCCTCTATGCTAGCAAACAGAAGGCCTATCGGAGATAGTTATTAGAAATTTGTACATAAAATGTAACAAGATTTATGTTCCATTTACGATTCGATCCATTCCTAGACCCTATGTTATGGTAACACAGCCCGGAGACAACCCAATAAGGTCTGATATCCCTGTAGGTCGTGCTTTACTTACAATACAAAGGAACATTTTGGGAATGCCATAGGAGGGTTAATAAGTAACAAAAAGTAAATATTACCTGTGTTTGTCGCTTTTCTCCGTTGTTCTACACAAAGGATTAATTTATAAATATAAAATTGATGCTCTCCCTCTTGTCGTACCGAGGCGATCACACTATATCATAACAACACGAATATGAT-TGCTGCTACACCTACCTGCTTACATGCCCGTTCAAAAAG-----------------------------TTAAGAATTACAGTCACGACGAATTCTTACACAATATGTGCAGAAAGACATTAGTGAAGAGGCTGA-GCACTGACATGTCGCCCTCAGATTCCGTCTGCCAGCCCATAAGCTGAAGAATTCTGACTTTTACCGCCGCCAGTTACCG-CGTGAAATCTCCGATAGCGTTTATGGTTCTGCTCAAAAGGTGTTCGAAATATTCTAATCACA---------------------------TTTTCAAAGTGTCACCATGCTTCAATTGGCACCCCTTAACACTAGCTATGGCTAAATAAAAATATAGCCTGAAGATAAAGTATTCGGTACATGTAAAGTAAGATAAAGACGCAACAAAGATTTGCTACGGTGTCATCCATTCGATCGGAAAGAAAAGTAGGATATGATAATCGATTAAGACTTCATCTAAAGAAATTA-GGCTAATCCAAAACTTAGCTCCCTATC-A---------------------------CATAAATACAATTGGGAAGTAACCAAGGATCCCGATCGACTATAGTAATAATATAGAACAAGCACATAGATATGGAGCGATCAGATCACACGATTTATGCACTTCGTCTTCTCATCGACTGCCTCAATGAAGTATCTTTTGCATCTGACTAAGTAAAAAATGAGCCAGAATCATGAAAAAATTGGATATAATCGTTATTG-ATGTCCGGCGTAAGAGACATTTAAAT----------------------------AGTAACATTCAATGCTCAACGACGATATTCACAATCCAGAGCTTAAACCCGCCCA-ATTTCTGACAAAATGATCCACTTCTGTATAAACAGACTGGACTACTGCCGCCCCAGATATAACTATTGCAGCGTTACACAAATGAGTAAAAACAGAAAACTACACCATCGACAAATGTTCACTGCCACACCCCCACC---------------------------TACACCTCTTCCCGATGTATGCAATACCGGGGCGGCGGGAGGGCAGGGGAGGGGGGGGATCCCGACAAGCGCGCGGTACTCGTTATCTCACGGTGGGTCGAGGGTGTGGAATTAACCTAAGGATCGAGGTCAAATGTTAAAACGTACCAAGTGAATTAAGCGATATTTGTCATTATTGACCACATAATCAATACCCCGGGTATCTCCTGCGATCGATAAGTTCATCCAATATGTAGTAATCATCGCGTCTCTTTTATT-AGTTA-ATTGAAATAAAGATCCGCAAGTCACCCCTTATTATTGCGGC---------------------------------TGTTAAGACTAAGACCTTTTGAACTTCTACACGAGTCACACCTCTCCGGTTACCAATCGTCC-ATTAGCCAATCGTAATCACACGTCGAATAAATGATGCCCCACTAACCCTCAGCTCACACAAACGTACATATAGAGTAATAAAAGGAATAACTAATATTTGAGATCTGTTACGAAACTCGAGCACCTATCCCACCGTCGTGTAATTAAGGTTA-ATAGATGGCGTGCCTTGCCAACTTATACGCAGCACAATATATCAAACAACACCGGACCCACCAC------------------------------TCGTTTTTCTCACTAAAACGGCGAGATCCTTTTATACCTCCTCAAAGGAATCCAAGTAATTAATAAAAATAGTTGTTCTTCTGCTGTTTAATGCTTTGAATTAAAAGGCAATAACCTAGTGGTTAGATGACA-TCCAATAGATAGCTCAACCTAGACGTCCTGTCAGCTAGTAATTATTAGTCTAGTAAATTTATTCCAGATAATATTGTATCAACACAAATG-TAATAAACCTAGCTGTGGTTCGATAGAAGTATTCT---GTGAAAAGATTCTGTTTCTGGTAGGTGGGATGCAAAACTAGGCACCTAAATACAAAAC-GATATTGACATGATAAAAGGACAAATAGCGTCTCTCTTAGCATGGGGGGAATTACTTGCAATTAAAAAAAATTTATGCAAAATAAATAAGCACAAAA---------------------------------GCGTTAACATCCTGAATCCTCTATATGATTTTGGATCAGCTCGCTTCGGATCTAAGCCGGATCCGACCGA--------------------------------CCCCAATCTTGAAGACGCTTTAGACCCACAGAAAGTGACTCGAGTTGAGAATAAGAAGTTCCTCATATTAAACCCTTTACTTGGAGCGCGAATTAGCAAATATTAGATGAATAGTAGAAAAGAAATTCAGACTAAAGTTACAGTCGTAAAAATCCCTCATACCGCACTTGAATGAAAAAATTTAGTACACTATTTAACACGATCTGATCCGAAATCTACATGATACGATCCTCTCGAAAGGACACCGCAGATTAGCTCTGTCATGCTAAACGGGAGTGGCCCCAGAAGTAATGGCTACAAAACTGTATCTTCCTTGGCTTTTTCTCTTCGGTCAGATTCTAATACTAACATGCTATGCCCGTTTTATACGTCCGATTGTTTATTGCGATTTTGATAGATGATAGCACATACTGCCAGACAAACGATAACATTAACAACTTTTGGCCTAGGAGCCTACCTCCTCAACGCAG-ATACACATTTC-AGCCTTACTATACCACTTACGGACGAATCCTCTGTAATACCCTCCTTGTTCTT------------------------------------TGACCAA-TT------CTCACCCAAGCGGCTCTCTCGCCACAAAGAGAACAGCACCACTCTGAAGGTAATCATTAGGGCCCCCTGTGTCCTCTTAAATTTCGGGGCCCACTGAGAGAAAAACAATTGTCGAAGAGACAGTAGATGGCGT-AGTATCTATTTGCGTCTTTTTCTGCTTTCTTCTCCTTCACTTTTTCCCATCACCTGA----------------TTCTAATGACCTT---CCATCAGTAAAGCAA-GCCAAGCG------------GGGTCAATAGTATCATTATCTCTCTTAGCATGGGGGGAATTACTTGC----------------------------TACTTCAGATCCTCTATGCTAGCAAACTCTAATCCCATAGTCGTGAGGAAAAAAAAGGAA----------------------------AGTAGAAGGTTATGATACACCAAACACGCTGAATTTATTAATGGAATAGTACATGGACCTTCGCATAAAAAGGATCAGGGAGAC-----------------------------AAACCAGGCCCGCGAAAAAGCAGCCATATCCTCCTTAAATACTAACTATTCTGGCTCGTAACCGAATAACCTCTGCCTGTCACTTAATAACTAATAGGTTGA
GALGA     -ACACTCGTATACTCCCGGAACTAGCTGCTATCTCGCACAGGTTATGTTACTACACT-CAGGAATGTCAGAAGCTACTGCACATCTTACACCGCTTATAATTTTTTTAAAAACCAT-GCAAAACTAGGCACCTAAATACAAAATAATCTTAGTATCGGATTAATCAATAGTTATTCCAGAACCATAAACAATTCTAACGATGAACTCCCGCTGGATACGACCCATACGGCTCAATCGTCTGTGGGGTTTCGGAAAAACTAATAAATCTCATATAACA---CGCGCCCACGAAAT--ACGCCGGGTCATACTTCAGATCCTCTATGCTAGCAAACAGAAGGCCTATCGGAGATCGTAATTAGAAATTTGTACATAAAATGTAACGAGATTTATGTTCCATTTACGATTCGATCCATTCCTAAACCCTATGTTATGATAGCACGACCTCGAAACAACCCAAAAAGATCTGATATCCCTGTAGGTCGTGCTTTACTTACAATACAAAGGAACATTTTGGGAATGCCATAGGAGGGTTAATAAGTAGCAAAAAGTAAATATTACCTGTGTTTGTCGCTTTTCTCCGTTGTTCTATACCCAGAACTAGTTTATAGATAAAAACTTGATGCTCTCCCTCTTGTCGTACCGAGGCGATCACATTATATCATAACAACACGAATATGAT-TGCTGCTACACCTGCCTACTTACATACCCGTTCAAAAAGGGTCCGGAGAACAAAGCAGTCTAATAGAGTTGAGAATTAAAGTCACGACGAATTCTTACACAATATGTGCAGAAAGACATTAGTGAAGAGGCTAA-GCACTGACATGTCGCCCTCAGATTCCGTCTGCCAGCCCACGAGCCGAAGAATTCTGACTTTTACCGCCGCCAGTTACCG-CGTGAAATCTCCGATAGCGTTTATGGTTCTGCTCAAAAGGTGTTCGAAATATTCTAATCACATTCTAGATTTCTTATAAGAGGATTAAATTTTCAAAGTGTCACCATGCTTCAATTGGCACCCCTTAACACTAGCTATGGCTAAATAAAAATATAGCCTGAAGATAAAGTATTCGGTACATGAAAAATAAGATAAAGACGCAACAAAGATTTGCTACGGTGTCATCCATTCGATCGGAAAGAGAAGTAGGATATGATAATCGATTAAGACTTCATCTAAAGAAATTA-AGCCCATCCAAAGCCTGGTTCGCTATC-AATACGAGAATCAAGATCACATGCTAAACATAAATACAATTGGGAAGTAACCAAGGATCCCGATCGACTATAGTAATAATATAGAACAAGCACATAGATATGGAGCGATCAGATCACACGATTTATGCACTTCGTCTTCTGATCAACTGCCTCAATGAAGTATCTTTTGCATCTGACTAAGTAAAAAATGAGCCAGAATCCTGAAAAAATTGGATATAATCGTTATTG-ATGTCCGGCGTAAGAGACATTTAAATGGGCTGTCTCGTTCATCACGACCTTCAAACTAACATTCAATGCTCAACGACGATATTCACAATCCCGACTTCGAATCCGCGCA-ATTTCTGACAAAATGATCCACTTCTGTATAAACAGACTGCACTACTGCCGCCCCAGATATAACTATTGCAGCGTTACACAAATGAGTAAAAACAGAAAACTACACCATCGACAAATGTTCACTGCCACACCCCCACCGTATACACGCTATATCGCCCAGAAAAGTACACCTCTTCCCGATGTATGCAATACCGGGGCGGCGGGAGGGCGGGGGAGGGGGGGGATCTCGACTAGCGCGCGCTACTCCTGGTTTCACGGTGGGTCGAGGGTGTGGAATTAACCTAAGGATCGAGGTCAAATGTTAAAACGTACCAAGTGAATTAAGCGATATTTGTCATTATTGACCACATAATCAATACCCCGGGTATCTCCTGCGATCGATAAGTTCATCCAATATGTAGTAATCATCGCGTCTCTTTTATT-AGTTA-ATTGAAATAAAGATCCGCAAGTCACCCCTTATTATTGCGGCATTAGATGAGAATAAGGAATCTACCCCACTAATTGTTAAGACTAAGACCTTTTGAACTTCTACACGAGTCACACCTCTCCGGTTACCAATCGTCC-ATTAGCCAATCGTAATCACACGTCGAATAAATGATGCCCCACTAACCCTCAGCTCACACAAAGGTACATATAGAATAATATAAGGAATAACTAATATTTGAGATCTGTTACGAAACTCGAGCACCTATCCCACCGTCGTGTAATTAAGGTTA-ATAGATGGCGTGCCTTGCCAACTTATACGCAGCACAATATATCAAACAACACCGGACCCACCACCATTATGTACTGTTCTCTTTCATACGGCTATCGTTTTTCTCACTAAAACGGCGAGATTCTTTTATACCTCCTCAAAGGAATCCAAGTAATTAATAAAAATGGTTCTTCTTCTGCTGTTTAATGTTTAGAATTAAAAGGCAATAACCTAGTGGTTAGATGACA-TTCAATAGATAGCTCAACCTAGACGTCCTGTCAGTTAGTAATTATTAGTCTAGTAAATTTATTCCAGATAATATTGTACCAATACAAATG-TAACAAACCTAGCTGTGGTTCCATAGAAGTATTAT---GTGAAAAGATTCTGTTTCTGGTAGGTGGGATGCAAAACTAGGCACCTAAATACAAAAT-GATATTGACATGATAAAAGGACAAATAGCGTCTCTCTTAGCGTGGGGAGAATTACTTGCAATTAAAAAAAATTTATGCAAAATAAATAAGCACAAAATTTCTGTCTGCGGAGTATTAGACGCTCTTTTCTGCGATAACATCCTGAATCCTCTATATGATTTTGGACCAACTCGCTTCGGATCTAAGCCGGATCCGACCGTAACAGCTCTGACTTCATCCCAAGTTAGCAAAACCCCAATCTTGAAGACGCTTTAGACCCACAGAAAGTGACTCGAGTTGAGAATAAGAAGTTCCTGATGTTTAACCCTCTACCTG--------------AAATATTAGATGAATAGTAGAAAAGAAATTCAGACTAAAGTTACTGTCGTGAAAATCCATCAAACGGCACTTGAATGAAAAAATTTAGTACACTATTTAACACGATCTGATCCGAAATCTACATGATACGATCCTCTCGAAAGGACACCGCAGATTAGCTCTGTCATGCTAAACGGGAGTGGCCCCAGAAGTAATGGCTACAAAACTGTATCTTCCTTGGCTTTTTCTCTTCGGTCAGATTCTAATACTAACATGCTATGCCTCTTTTATTCGTCCGATTGTTTATTGCGATTTTGATAGATGATAGCACATACTGCCAGACAAACGATAACATTAACAACTTTTGGCCTAGAAGCCTACCTCCTCAACGCAG-ATACACATTTC-AGCCTTACTATACCACTTACGGACGAATCCTCTGTAATACCCTCCTTGTTCTTCGCACCCCCTGGCTTTTGAATCCCCAAGCGACTTTATGACCAAAAGCGGAG-CTCACCCAAGCGACTCTCTCGCCACAAAGAAAACAATTCCACTCTGAAGGTAATCATTAGGGCCCCCTGTGTCCTCTTAAATTTCGGCACCCACTGAGAGAAAAACAATTGTCGAAGAGACAGTAGATGACGT-ACTATCTATTTGCGTCTTTCTCTGCTTTCTTCTCCTTCATTTTTTCCCATCACCTGACACCAATATTCCATTTTTCTAATGACCTT-GTCCATCAGTAAAGCAA-GCCAGGCGTGCTAAAAATGAGGGTCAATAGTATCATTATCTCTCTTAGCGTGGGGAGAATTACTTGCTTAACAAATGTTTCGGTCATTGTACCACTACTTCAGATCCTCTATGCTAGCAAACTCTAATCCCATAGTCGTGAGGAAAAAAAAGGAACCTGCCTGGTGCCTGGCCGGGCCGGACTAGTAGAAGGTTATGATACACCAAACACGCTGAACTTATTAATGGAATAATACATGGACCTTCGCATAACAAGGATGAGGGAGACGCCATAAATAAGCTGACACTGATATATTCAAACCAGGCCCGCGAATAAGCAGCCCTATCCCTCCTAAATACTAACTATTCTGGCTCGTATCCGAAGAACCTCTGCCTGTCACTTAATAACTAATAGGTTGA
MELUN     -ACACTCGTATACTC-CGGAACTAGCTGCTATCTCGCACAGGTTATGTTACTACACTCCAGGAATGTCAGAAGCTACTGCACATCTTACACCGCTTATAATTTTTTTAAAAACCATTGCAAAACTAGGCACCTAAATACAAAACAATCTTAGTATCGGATTAATCAATAGTTATTCCAGAACCATAGACAATTCTAACG----------------------------GGCTCAATCCTCTGTGGGGTTTCGGAAGAACTAATAAATCTCATATAACATAACGTACGCTGATAAC--ACATCAGACCATACTTCAGATCCTCTATGCTAGCAAACAGAAGGCCTATCGGAGATAGTTATTAGAAATTTGTACATAAAATGTAACAAGATTTATGTTCCATTTACGATTCGATCCATTCCTAGACCCTATGTTATAGTAACACAACCCGGAGACGACCCAAGAA-GTCTGATATCCCTGTAGGTCGTGCTTTACTTACAATACAAAGGAACATTTTGGGAATGCCATAGGAGGGTTAATAAGTAACAAAGAGTAAATATTGCCTGTGTTTGTCGCTTTTCTCCGTTGTTCTA----------------------------TTGATGCTCTCCCTCTTGTCGTACCGAGGCGATCACACTATATCATAACAACACGAATATGATTTGCTGCTGCACCTAGCTGCTTATATACCCGTTCAAAAAGGGTCCGGAGAACAAAGCAGTCTAACAGAGTTAAGAATTACAGTCACGACGAATTCTTACACAATATGTGCAGAAGGACATTAGTGAAGAGGCTGA-GCACTGACATGTCGCCCTCAGATTCCGTCTGCCCGCCCATAAGCTGAAGAACTCTGACTTTTACCGCCGCCAGTTACCGGCGTGAAATCTCCGATAGCGTTTATGGTTCTGCTCAAAAGGTGTTCGAAATATTCTAATCACATTCTAGATTTCTTATAAGAGGATTAAATTTTCAAAGTGTCACCATGCTTCAATTGGCACCCCTTGACACTAGCTATGGCTAAATAAAAATATAGCCTGAAGATAAAGTATTCGGTACATGTAAAGTAAGATAAAGACTCAACAAAGATTTGCTACGGTGTCATCCATTCGATCGGAAAGAAAAGTAGGATATGATAATCGATTAAGACTTCATCTAAAGAAATTATGGCCAAACCAAAACTTAGCTCCCTATCG-ATGCGAGAATCAAGATCACATGCTAAACATAAATACAATTGGGAAGTAACCAAGGATCCCGATCGACTATAGTAATAATATAGAACAAGCACATAGATATGGAGCGATCAGATCACACGATTTATGCACTTCGTCTTCTCATCGACTGCCTCAATGAAGTATCTTTTGCATCTGACTAAGTAAAAAATGAGCCAGAATCATGAAAAAATTGGATATAATCGTTATTGAATGTCCGGCGTAAGAGACATTTAAATGGGCTGTCTCATTCATCATTGCCCTCAAAGTAATATTCAATGCTCAACGACGATATTCACAATTCAGAGCTTAAAGCCACCCATATTTCTGACAAAATGATCCACTTCTGTATAAACAGACTGGACTACTGCCGCCCCAGATATAACTATTGCAGCGTTACACAAATGAGTAAAAACAGAAAACTACACCATCGACAAATGTTCACTGCCACACCCCCACC---------------------------TACACCTCTTCCCGATGTATGCAATACCGGGGCGGCGGGAGGGCAGGGGAGGGAGGGGATCCCAACACGCGCACGGTACTCCTGATCTCACGGTGGGTCGAGGGTGTGGAATTAACCTAAGGATCGAGGTCAAATGTTAAAACGTGCCAAGTGGATTAAGCAATATTTGTCATTATTGACCACATAATCAATACCCCGGGTATCTCCTGCG-------------------------------TCGCGTCTCTTTTATT-AGTTA-ATTGAAATAAAGATCCGCAAGTCACCCCTTATTATTGCGGCATTAGATGAGAATAAGGAATCTACCCCACTAATTGTCAAGACTAAGACCTTTTGAACTTCTACACGAGTCACACCTCTCCGGTTACCAATCGTCCGATTAGCCAATCGTAATCACACGTCGAATAAATGATGCCCCACTAACCCTCAGCTCACACAAACGTACATATAGAGTAATAAAAGGAATAACTAATATTTGAGATCTGTTACGAAACTCGAGCACCTATCCCACCGTCGTGTAATTAAGGTTACATAGATGGCGTGCCTTGCCAACTTATACGCAGCACAATATATCAAACAACACCGGACCCACCACCATTATGTACTGTTCTCTTTCATACGGCTATCGTTTTTCTCACTAAAACGGCGAGATTCTTTTATACCTCCTCAAGGGAATCCAAGTAATTAATAAAAATGGTTGTTCTTCTGCTCTTTAATGCTTTGAATT-------------------------------TCCAATAGATAGCTCAACCTAGACGTCCTGTCAGCTAGTAATTATTAGTCTAGTAAATTTATTCCAGATAATATTGTATCAACGCAAATG-TAATAAACCTAGCTGTGGTTCCATAGAAGTATTCT---GTGAAAAGATTCTGTTTCTGGTAGGTGGGATGCAAAACTAGGCACCTAAATACAAAACGGATATTGACATGATAAAAGGACAAATAGCGTCTCCCTTAACATGGGGGGAACTACTTGCAATTAAAAAAAATTTATGCAAAATAAATAAGCACAAAATTTCTGTCTGCGGAGTATTAGACGCTCTTTTCTGCGTTAACATCCTGAATCCTCTATATGATTTTGGATCAGCTCGCTTCGGATCTAAACCGGATCCGACCGAAACAGCTGTGACTTCATCCCAAGTTAGCAAAACCCCAATCTTGAAGACGCTTTAGACCCACAGAAAGTGGCTCGAGTTGAGAATAAGAAGTTCCTGATGTTAAACCCTTTACTTGGAGCGCGAATTGGCAAATATTAGATGAATAGTAGAAAAGAAATTCAGACTAAAGTTACTGTCGTGAAAATCCTTCAGACCGCACTTGAATGAAAAAATTTAGTACACTATTTAACACGATCTGATCCGAAATCTACATGATACGATCCTCTCGAAAGGACACCGCAGATTAGCTCTGTCATGCTAAACGGGAGTGGCCCCAGAAGTAATGGCTACAAAAGTGTATCTTCCTTGGCTTTTTCTCTTCGGTCAGATTCTAATACTAACATGCTATGCCCTCTTTATACGTCCGATTGTTTATTGCGATTTTGATAGATGATAGCACATACTGCCAGACAAACGATAACATTGACAACTTTTGGCCTAGGAGCCTACCTCCTCAACGCAG-ATACACATTTC-AGCCTTACTATACCACTTACGGACGAATCCTCTGTAATACC----------TTCGCACCCTCTGGCTTATGATTCCCCAAGCGACTTTATGAC------------CTCACCCAAGCGGCTCTCTCGCCACAAAGAGAACAAT-CCACTCTGAAGGTAATCATTAGGGCCCCCTGTGTCCTCTTAAATTTCGGGGCCCACTGAGGGAAAAACAATTGTCGAAGAGACAGTAGATGGCGT-------TATTTGCGTCTTTTTCTGCTTTCTTCTCCTTCATTTTTTCCCATCACCTGACACCAATATTCCATTTTTCTAATGACCTT-GTCCATCAGTAAAGCAA-GCCAAGCGTGCTAAAAATGAGGGTCAATAGTATCATTA--TCCCTTAACATGGGGGGAACTACTTGCTTAACAAATGTTTCGGTCATTGTACCACTACTTCAGATCCTCTATGCTAGCAAACTCTAATCCCATAGTCGTGAGGA-AAAAAAGGAACCTGCCTGGTGCCTGGCCGGGCCGGACTAGTAGAAGGTTATGATACACCAAACACGCTGAA------------ATAGTACATGGACCTTCGCATAAAAAGGATCAGGGAGACGCCATAAATAAGC----------------AAACCAGGCCCGCGAAAAAGCAGTCATATTCCCCTTAAAT--------------------------------------------TAATAACTAATAGGTTGA
NESNO     -ACACTCGTATACTC-CGGAACTAGCTGCTATCTCGCACAGGTTATATTACTACACT-CAGGAATGTCAGAAGCTACTGCACATCTTACACCGCTTATAATTTTTTTAAAAACCAT-GCAAAACTAGGCACCTAAATACAAAACAATCTTAGTATCGGATTAATCAATAGTTATTCCAGAACCATAGACAATTCTAACGATGAACTCCCGCTGGATACGACCCATACGGCTCAATCCTCTGTGGGGTTTCGGA------------------------------------------------------TACTTCAGATCCTCTATGCTAGCAAACAGAAGGCCTATCGGAGATAGTTATTAGAAATTTGTACATAAAATGTAACAAGATTTATGTTCCATTTACGATTCGATCCATTCCTAGACCCTATGTTATAGTAACACAACCCGGAGACGACCCAAGAA-GTCTGATATCCCTGTAGGTCGTGCTTTACTTACAATACAAAGGAACATTTTGGGAATGCCATAGGAGGGT----------------------------TGTGTTTGTCGCTTTTCTCCGTTGTTCTA----------------------------TTGATGCTCTCCCTCTTGTCGTACCGAGGCGATCACACTATATCATAACAACACGAATATGAT----------------------------------------GGTCCGGAGAACAAAGCAGTCTAACAGAGTTAGGAATTACAGTCACGACGAATTCTTACACAATATGTGCAGAAGGACATTAGTGAAGAGGCTGA-GCACTGACATGTCGCCCTCAGATTCCGTCTGCCCGCCCATAAGCTGAAGAACTCTGACTTTTACCGCCGCCAGTTACCG-CGTGAAATCTCCGATAGCGTTTATGGTTC---------------------------------TTCTAGATTTCTTATAAGAGGATTAAATTTTCAAAGTGTCACCATGCTTCAATTGGCACCCCTTGACACTAGCTATGGCTAAATAAAAATATAGCCTGAAGATAAAGTATTCGGTACATGTAAAGTAAGATAAAGACTCAACAAAGATTTGCTACGGTGTCATCCATTCG---------------------------TCGATTAAGACTGCATCTGAAGAAATTA-AGCTAAACCAAAATTTAGCTCCCTATC-GATGCGAGAATCAAGATCACATGCTAAACATAAATACAATTGGGAAGTAACCAAGGATCCCGATCGACTATAGTAATAATATAGAACAAGTACATAGATATGGAGCGATCAGATCACACGATTTATGCACTTCGTCTTCTCATCGACTGCCTCAATGAAGTATCTTTTGCATCT--------------------------CTGAAAAAATTGGATATAATCGTTATTG-ATGTCCGGCGTAAGAGACATTTAAATGGGCTGTCTCATTCATCATTGCCCTCAAAGTAATATTCAATGCTCAACGACGATATTCACAATCCAGAGCTTAAACCCGCCCA-ATTTCTGACAAAATGATCCACTTCTGTATAAACAGACTGGACTACTGTCGCCCCAGATATAACTATTGCAGCGTTACACAAATGAGTAAAAACAGAAAACTACACCATCGACAAATGTTCACTGCCACACCCCCACCATATACACGCTATATTGCTCA--GAAGTACACCTCTTCCCGATGTATGCAATACCGGGGCGGCGGGAGGGCGGGGGAGGGGGGGG----------------------------CTCACGGTGGGTCGAGGGTGTGGAATTAACCTAAGGATCGAGGTCAAATGTTAAAACGTGCCAAGTGAATTAAGCAATATTTGTCATTATTGACCACATAATCAATACCCCGGGTATCTCCTGCGATCGATAAGTTCATCCAATATGTAGTAATCATCGCGTCTCTTTTATT-AGTTA-ATTGAAATAAAGATCCGCAAGTCACCCCTTATTATTGCGGCATTAGATGAGAATAAGGAATCTACCCCACTAATTGTTAAGACTAAGACCTTTTGAACTTCTACACGAGTCACACCTCTCCGGTTACCAATCGTCC-ATTAGCCAATCGTAATCACACGTCGAATAAATGATGCCCCACTAACCCTCAGCTCACACAAACGTACATATAGAGTAATAAAAGGAATAACTAATATTTGAGATCTGTTACGAAACTCGAGCACCTATCCCACCATCGTGTAATTAAGGTTA-ATAGATGGCGTGCCTTGCCAACTTATACGCAGCACAATATATCAAACAACACCGGACCCACCAC------------------------------TCGTTTTTCTCACTAAAACGGCGAGATTCTTTTAT----------------------------------TGGTTGTTCTTCTGCTCTTTAATGCTTTGAATT-------------------------------TCCAATAGATAGCTCAACCTAGACGTCCTGTCAGCTAGTAATTATTAGTCTAGTAAATTTATTCCAGATAATATTGTATCAACACAAATG-TAATAAACCTAGCTGTGGTTCCATAGAAGTATTCT---GTGAAAAGATTCTGTTTCTGGTAGGTGGGATGCAAAACTAGGCACCTAAATACAAAAC-------------------------------TCTCCCTTACCATGGGGGGAACTACTTGC--------------------------------------TTTCTGTCTGCGGAGTATTAGACGCTCTTTTCTGCGTTAACGTCCTGAATCCTCTATATGATTTTGGATCAGCTTGCTTCGGATCTAAACCGGATCCGACCGAAACAGCTGTGACTTCATCCCAAGTTAGCAAAACCCCAATCTTGAAGACGCTTTAGACCCACAGAAAGTGACTCGAGTTGAGAATAAGA-GTTCCTGATGTTAAACCCTTTACTTGGAGCGAGAATTACCAAATATTAGATGAATAGTAGAAAAGAAATTCAGTCTAAAGTTACTGTCGTGAAAATCCCTCAGACCGCACTTGAATGAAAAAATTTAGTACACTATTTAACACGATCTGATCCGAAATCTACATGATACGATCCTCTCGA---------------------------------CGGGAGTGGCCCCAGAAGTAATGGCTACAAAAGTGTATCTTCCTTGGCTTTTTCTCTTCGGTCAGATTCTAATACTAACATGCTATGCCCTTTTTATGCGTCCGGTTGTTTATTGCGATTTTGATAGATGATAGCACATACTGCCAGACAAACGATAACATTGACAACTTTTGGCCTAGGAGCCTACCTCCTCAACGCAG-ATACACATTTC-AGCCTTACTATACCACTTACGGACGAATCCTCTGTAATACCCTCCTTGTTCTT------------------------------------TGACCAAAAGCGAAA-CTCACCCAAGCGGCTCTCTCGCCACAAAGAGAACAAC-CCACTCTGAAGGTAATCATTAGGGCCCCCTGTGTCCTCTTAAATTTCGGGGCCCACTGAGAGAAAAACAATTGTCGAAGAGACAGTAGATGGCGT-AGTATCTATTTGCGTCTTTTTCTGCTTTCTTCTCCTTCATTTTTTCCCATCACCTGA----------------TTCTAATGACCTT----CATCAGTAAAGCAA-GCCTAGCG------------GGGTCAATAGTATCATTATCTCCCTTACCATGGGGGGAACTACTTGC----------------------------TACTTCAGATCCTCTATGCTAGCAAACTCTAATCCCATAGTCGTGAGGAAAAAAAAGGAACCTGCCTGGTGCCTGGCCGGGCCGGACTAGTAGAAGGTTATGATACACCAAACACGCTGAATTTATTAATGGAATAGTACATGGACCTTCGCATAAAAAGGATCAGGGAG--GCCATAAATAAGC----------------AAACCAGGCCCGCGAAAAAGCAGCCATACTCTCCTTAAATACTAACTATTCTGGCTCGTAACCGGGTAACCTCTGCCTGTCACTTAATAACTAATAGGTTGA
PELCR     -ACACTCGTATACTC-CGGAACTAGCTGC-----------------------------CAGGAATGTCAGAAGCTACTGCACATCTTACACCGCTTATAATTTTTTTAAAAACCAT----------------------------AATCTTAGTATCGGATTAATCAATAGTTATTCCAGAACCATAAACAATTCTAACGATGAACTCCCGCTGGATACGACCCATAC-----------------------------------------------------CGTGCACTCATAAT--ACGTCAGGTCATACTTCAGATCCTCTATGCTAGCAAACAGAAGGCCTATCGGAGATAGTTATTAGAAATTTGTACATAAAATGTAACAAGATTTATGTTCCATTTACGATTCGATCCATTCCTAGACCCTATGTTATGGTAACACAACCCGGAGACAAACCAATAAGGCCTGATATCCCTGTAGGTCGTGCTTTACTTACAATACAAAGGAACATTTTGGGAATGCCATGGGAGGGTTAATAAGTAACAAAAAGTGAATGTTACCTGTGCTTGTCGCTTTTCTCCGTTGTTCTACACAAAGGACTAATTTATAATTATAAAATTGATGCTCTCCCTCTTGTCGTACCGAGGCGATCACACTATATCATAACAACACGAATATGAT-TGCTGCTACACCTACCTGCTTACATGCCCGTTCAAAAAGGGTCCGGAGAACAAAGCAGTCTAACAGAGTTAAGAATTACAGTCACGACGAATTCTTACACAATATGTGCAGAAAGACATTAGTGAAGAGGCTGA-GCACTGACATGTCGCCCTCAGATTCCGTCTACCAGCCCATAAGCTGAAGAATTCTGACTTTTACCGCCGCCAGTTACCG-CGTGAAATCTCCGATAGCGTTTATGGTTC---------------------------------TTCTAGATTTCTTATAAGAGGATTAAATTTTCAAAGTGTCACCATGCTTCAATTGGCACCCCTTAACACTAGCTATGGCTAAATAAAAATATAGCCTGAAGATAAAGTATTCGGTACATGTAAAATAAGATAAAGACGTAACAAAGATTTGCTACGGTGTCATCCATTCGATCGGAAAGAAGAGTAGGATATGATAATCGATTAAGACTTCATCTAAAGAAATTATGGCTAATCCAAAACTTAGCTCCCTATC-GATACGAGAATCAAGATCACATGCTAAACATAAATACAATTGGGAAGTAACCAAGGA--------------------------GAACAAGCACATAGATATGGAGCGATCAGATCACACGATTTATGCACTTCGTCTTCTCATCGACTGCCTCAATGAAGTATCTTTTGCATCTGACTAAGTAAAAAATGAGCCAGAATCCTGAAAAAATTGGATATAATCGTTATTG-ATGTCCGGCGTAAGAGACATTTAAAT----------------------------AGTAACATTCAATGCTCAACGACGATATCCACAATCCTGAGCTCAAACCCGCCCA-ATTTCTGACAAAATGATCCACTTCTGTATGAACAGACTGGACTACTGCCGCCCCAGATATAACTATTGCAGCGTTACACAAATGAGTAAAAACAGAAAACTACACCATCG---------------------------ATATACACGCTATATTGCTCAAAAAAGTACACCTCTTCCCGATGTATGCAATACCGGGGCGGCGGGAGGGCGGGGGAGGGGGGGGATCCCGACAAGCGCGCGGTACTCGTGATCTCACGGTGGGTCGAGGGTGTGGAATTAACCTAAGGATCGAGGTCAAATGTTAAAACGTAGCAAGTGAATTGAGCGATATTTGTCATTATTGACCACATAATCAATACCCCGGGTATCTCCTGC-ATCGATAAGTTCATCCAATATGTAGTAATCATCGCGTCTCTTTTATT-AGTTA-ATTGAAATAA-------------------------------ATTAGATGAGAATAAGGAATCTACCCCACTAATTGTTAAGACTAAGACCTTTTGAACTTCTACACGAGTCACACCTCTCCGGTTACCAATCGTCC-ATTAGCCAATCGTAATCACACGTCGAATAAATGATGCCCCACTAACCCTCAGCTCACACAAACGTACATATAGAGTAATAAAAGG---AACTAATATTTGAGATCTGTTACGAAACCCGA-CACCTATCCCACCGTCGTGTAATTAAGGTTA-ATAGATGGCGTGCCTTGCCAACTTATACGCAGCACAATATATCAAACAACACCGGACCCACCACCATTATGTACTGTTCTCTTTCATACGGCTA-----------------------------------ACCTCCTCAAAGGAATCCAAGTAATTAATAAAAATAGTTCTTCTTCTGCTGTTTAATGCTTTGAATTAAAAGGCAATAACCTAGTGGTTAGATGACAATCCAATAGATAGCTCAACCTAGACGTCCTGTCAGCTAGTAATTATTAGTGTAGTAAATTTATTCCAGATAATATTGTATCAACACAAATG-TAATAAACCTAGCTGTGGTTCGATAGAAGTATTCT--------------------------------------------------------------------------------------------TCTCTCTTAGCATAGGGGGAATTACTTGCAATTAAAGAAAATTTATGCAAAATAAATAAGCACAAAATTTCTGTCTGCGGAGTATTAGACGCTCTTTTCTGCGTTAACATCCTGAATCCTCTATATGATTTTG---------------------------------------------------------------------CCCCAATCTTGAAGACGCTTTAGACCCACAGAAAGTGACTCGAGTTGAGAATAAGAAGCTTCTCATGTTAAACCCTTTACTTGGAGCGGGAATTGGCAAATATTAGATGAATAGTAGAAAAGAAATTCAGACTAAAGTTACATTCGTGAAAATCCCTCATACCGCA-------------------------------------CTGATCCGAAATCTACATGATACGATCCTCTCGAAAGGACACCGCAGATTAGCTCTGTCATGCTAAA------------------------------AACTGTATCTTCCTTGGCTTTTTCTCTTCGGTCAGATTCTAATACTAACATGCTATGCCGTTTTTATACGTCCGATTGTTTATCGCGATTTTGATAGATGATAGCACATACTGCCAGACAAACGATAACATTAACAACTTTTGGCCTAGGAGCCTACCTCCTCAACGCAG-ATACACATTTC-AGCCTTACTATACCACTTACGGACGAATCCTCTGTAATACCCTCCTTGTTCTTCGTACTCCCTAGGTTTTGATTCCCCAAGCGACTTTATGACCAAAAGC-----CTCACCCAAGCGGCTCTCTCGCCACAAGGAGGACAACACCACTCTGAAGGTAATCATTAGGGCCCCCTGTGTCCTCTTAAATTTCGGGGCCCACTGAGAGAAAAACAATTGTCGAAGAGACAGTAGATGGCGT-------------------------CTTTCTTCTCCTTCATTTTT-----------------------------TTCTAATGACCTT---CCATCAGTAAAGCAA-GCCAAACG------------GGGTCAATAGTATCATTATCTCTCTTAGCATAGGGGGAATTACTTGC----------------------------TACTTCAGATCCTCTATGCTAGCAAACTCTAATCCCATAGTCGTGAGGAAAAAAAAGGAACCTGCCTGGTGCCTGGCCGGGCCGGACTAGTAGAAGGTTATGATACACCAAACACGCTGAATTTATTAATGGAATAGTACATGGACCTTCGCATAAAAAGGATCAGGGAGACGCCATAAATAAGCTGACAGTGATATATTCAAACCAGGCCCGCGAAAAAGCAGCCATATCCTCCTTAAATACTAACTATTCTGGCTCGCAACCGAATAGCCTCTGCCTGTCACTTAATAACTAATAGGTTGA
PYGAD     -ACACTCGTATACTC-CGGAACTAGCTGCTATCTCGCACAGGTTATGTTACTACACT-CAGGAATGTCAGAAGCTACTGCACATCTTACACCGCTTATAATTTTTTTAAAAACCAT-GCAAAACTAGGCACCTAAATACAAAACAATCTTAGTATCGGATTAATCAATAGTTATTCCAGAACCATAAACAATTCTAACGATGAACTCCCGCTGGATACGACCCATACGGCTCAATCCTCTGTGGGGTTTCGGAAGAACTAATAAATCTCATATAACA---CGTGTACTCATAAT--ACATCAGGTCATACTTCAGATCCTCTATGCTAGCAAACAGAAGGCCTATCGTAGATAGTTATTAGAAATTTGTACATAAAATGTAACAAGATTTATGTTCCATTTACGATTCGATCCATTCCTAGACCCTATGTTATGGTAACACAACCCGGAGACAACCCAATAAGGTCTGATATCCCTGTAGGTCGTGCTTTACTTACAATACAAAGGAACATTTTGAGGATGCCATAGGAGGGTTAATAAGTAACAAAAAGTAAATGTTACCTGTGTTTGTCGTTTTTCTCCGTTGTTCTACACAAAGGATTAATTTATAAATATAAAATTGATGCTCTCCCTCTTGTCGTACCGAGGCGATCACACTATATCATAACAACACGAATATGAT-TGCTGCTACACCTACCTGCTTACATGCCCGTTCAAAAAGGGTCCGGAGAACAAAGCAGTCTAACAGAGTTAAGAATTACAGTCACGACGAATTCTTACACAATATGTGCAGAAAGACATTAGTGAAGAGGCTGA-GCACTGACATGTCGCCCTCAGATTCCGTCTGCCAGCCCATAAGCTGAAGAATTCTGACTTTTACCGCCGCCAGTTACCG-CGTGAAATCTCCGATAGCGTTTATGGTTCTGCTCAAAAGGTGTTCGAAATATTCTAATCACATTCTAGATTTCTTATAAGAGGATTAAATTTTCAAAGTGTCACCATGCTTCAATTGGCACCCCTTAACACTAGCTATGGCTAAATAAAAATATAGCCTGAAGATAAAGTATTCGGTACATGTAAAGTAAGATAAAAACGCAACAAAGATTTGCTACGGTGTCATCCATTCGATCGGAAAGAAAAGTAGGATATGATAATCGATTAAGACTTCATCTAAAGAAATTA-GGCTAATCCAAAATTTAGCTCCCTGTC-AATACGAGAATCAAGATCACATGCTAAACATAAATACAATTGGGAAGTAACCAAGGATCCCGATCGACTATAGTAATAATATAGAACAAGCACATAGATATGGAGCGATCAGATCACACGATTTATGCACTTCGTCTTCTCATCGACTGCCTCAATGAAGTATCTTTTGCATCTGACTAAGTAAAAAATGAGCCAGAATCCTGAAAAAATTGGATATAATCGTTATTG-ATGTCCGGCGTAAGGGACATTTAAATGGGCTGTCTCATTCATCATTGCCCTCAAAGTAACATTCAATGCTCAACGACGATATTCACAATCCAGAGCTTAAACCCGCCCA-ATTTCTGACAAAATGATCCACTTCTGTATAAACAGACTGGACTACTGTCGCCCCAGATATAACTATTGCAGCGTTACACAAATGAGTAAAAACAGAAAACTACACCATCGACAAATGTTCACTGCCACACCCCCACCATATACACGCTATATTGCTCAAAAAAGTACACCTCTTCCCGATGTATGCAATACCGGGGCGGCGGGAGGGCGGGGGAGGGGGGGGATCCCGACAAGCGCGCGGTACTCGTTATCTCACGGTGGGTCGAGGGTGTGGAATTAACCTAAGGATCGAGGTCAAATGTTAAAACGTACCAAGTGAATTAAGCGATATTTGTCATTATTGACCACATAATCAATACCCCGGGTATCTCCTGCGATCGATAAGTTCATCCAATATGTAGTAATCATCGCGTCTCTTTTATT-AGTTA-ATTGAAATAAAGATCCGCAAGTCACCCCTTATTATTGCGGCATTAGATGAGAATAAGGAATCTACCCCACTAATTGTTAAGACTAAGACCTTTTGAACTTCTACACGAGTCACACCTCTCCGGTTACCAATCGTCC-ATTAGCCAATCGTAATCACACGTCGAATAAATGATGCCCCACTAACCCTCAGCTCACACAAACGTACATATAGAGTAATAAAAGGAATAACTAATATTTGAGATCTGTTACGAAACTCGAGCACCTATCCCACCGTCGTGTAATTAAGGTTA-ATAGATGGCGTGCCTTGCCAACTTATACGCAGCACAATATATCAAACAACACCGGACCCACCACCATTATGTACTGTTCTCTTTCATACGGCTATCGTTTTTCTCACTAAAACGGCGAGATCCTTTTATACCTCCTCAAAGGAATCCAAGTAATTAATAAAAATGGTTGTTCTTCTGCTCTTTAATGCTTTGAATTAAAAGGCAATAACCTAGTGGTTAGATGACA-TCCAATAGATAGCTCAACCTAGACGTCCTGTCAGCTAGTAATTATTAGTCTAGTAAATTTATTCCAGATAATATTGTATCAACACAAATG-TAATAAACCTAGCTGTGGTTCGATAGAAGTATTCT---GTGAAAAGATTCTGTTTCTGGTAGGTGGGGTGCAAAACTAGGCACCTAAATACAAAAC-GATATTGACATGATAAAAGGACAAATAGCGTCTCTCTTAGCATAGGGGGAATTACTTGCAATTAAAAAAAATTTATGCAAAATAAATAAGCACAAAATTTCTGTCTGCGGAGTATTAGACGCTCTTTTCTGCGTTAACATCCTGAATCCTCTATATGATTTTGGATCAGCTGGCTTCGGATCTAAGCCGGATCCGACCGAAACAGCTCTGACTTCATCCCAAGTTAGCAAAACCCCAATCTTGAAGACGCTTTAGACCCACAGAAAGTGACTCGAAATGAGAATAAGAAGTTCCTCATGTTAAACCCTTTACTTGGAGTGCAAATTAGC-------------------------------------AAGTTACAGTCGTGAAAATCCATCAAACAGCACTTGAATGAAAAAATTTAGTACACTATTTAACACGATCTGATCCGAAATCTACATGATACGATCCTCTCGAAAGGACACCGCAGATTAGCTCTGTCATGCTAAACGGGAGTGGCCCCAGAAGTAATGGCTACAAAACTGTATCTTCCTTGGCTTTTTCTCTTCGGTCAGATTCTAATACTAACATGCTATGCCCTTTTT-TACGTCCGATTGTTTATTACGATTTTGATAGATGATAGCACATACTGCCAGACAAACGATAACATTAACAACTTTTGGCCTAGGAGCCTACCTCCTCAACGCAG-ATACACATTTC-AGCCTTACTATACCACTTACGGACGAATCCTCTGTAATACCCTCCTTGTTCTT-----------------GATTCTCCAAGCGACTCTA----------------------------GCTCTCTCGCCACAAAGAGAACAACCCCACTCTGAAGGTAATCATTAGGGCCCCCTGTGTCCTCTTAAATTTCGGGGTCCACTGAGAGAAAAACAATTGTCGAAGAGACAGTAGATGGCGT-AGTATCTATTTGCGTCTTTTTCTGCTTTCTTCTCCTTCATTTTTTCCCATCACCTGACACCAATATTCCATTTTTCTAATGACCTT-ATCCATCAGTAAAGCAA-GCCAAGCG------------------------------TCTCTCTTAGCATAGGGGGAATTACTTGCTTAACAAATGTTTCGGTCATTGTACCACTACTTCAGATCCTCTATGCTAGCAAACTCTAATCCCATAGTCGTGAGGAAAAAAAAGGAACCTGCCTGGTGCCTGGCCGGGCCGGACTAATAGAAGGTT-----ACACCAAACACGCTGAATTTATTAATGGAATAGTACATGGACCTTCGCATAAAAAGGATCAGGGAGACGCCATAAATAAGC----------------AAACCAGGCCCGCGAAAAAGCAGCCATATCCTCCTTAAATACTAACTATTCTGGCTCGTAACCGAATGACCTCTGCCTGTCACTTAATAACTAATAGGTTGA
RHEAM     -ACACTCGTATACTC-CGGACCTAGCTG-TATCTCGCACAGGTTATGTTACTACACT--AGGAATGTCAGAAGCTACTGCACATCTTA-ACTGCTTATAATTTTTTTAAAAACCAT-GCAAAACTAGGCACCTAAATACAACACAATCTTAGTATCGGATTAATCAATAGTTATTCCAGAACCATAAACAATTCTAACG----------------------------GGCTCAATCCTCTGTGAGGTTTCGGAAAAACTAATAAATCTCATATAATATAATGTGCGTTAATAATACACGTTAGGTCATACTTCAGATCCTCTATGCTAGCAAACAGAAGGCCTATCGGAGATCGTAATTA--AATTTGTACATAAAATGTAACAAGATTTATGTTCCATTTACGATTCGATCCATTCCTAGACCCTATGTTATCGTAACCCATCCCGGAGACAACCCAACAAGGTCTGATATCCCTGTAGGTCGTGCTTTACTTACAATACAAAG-AACATTTTGGGAATGCCATAGGAGGGTTAATAAGTAACAAACAGTAAATATTACCTGTGTTTGTCGCTTTTCTCCGTTGTTCTAGACGAAGAATTAGTTTGTAAATACAAAATTGATGCTCTCCCTCTTGTCGTACCGAGGCGATCACACTATATCATAACAACACGAATATGGTCTGCTGCTACACCTACCTGCTTATATGCCCGTTCAAAAAGGGTCCGGAGAACAAAGCAGTCTAACAGAGTTAAGAATTACAGTCACAACGAATTCTTACACAATATGTGCAGAAAGACATTAGTGAAGAGGCTAA-GCACTGACATGTCGCCTTCAGATTCCGTCTGCCGGCCCATAAGCCGGAGAATTCTGACTTTTACCGCCGCCAGTTACCG---TGAAATCTCCGATAGCGTTTATGGTTCTGCTCAAAAGGTGTTCGAAATATTCTAATCACATTCTAGATTTCTTATAAGAGGATTAAATTTTCAAAGTGTCACCATGCTTCAATTGGCACCCCTTAACACTAGCTATGGCTAAATAAAAATATAGCCTGAAGATAAAGTATTCGGTAGATGTAAAGTAAAATAAGGACT-AACAAAGATTTGCTACGGTGTCATCCATTCGATCGGAAAGAATAGTAGGATATGATAATCGATTAAGACTTCATCTAAAGAAATTATGACTAATCTAAAAGTAGGCCCCCT-----ATACGAGAATCAAGATCACATGCTAAACATAAATACAATTGGGAAGTAACCAAGGATCCCGATCGACTATAGTAATAATATAGAACAAGTACATAGATATGGAGCGATCAGATCACACGATTTATGCACTTCGTCTTCTCATCAAATGCCTCAATG-AGTATCTTTTGCATCTGACTAAGTAAAAAATGAGCCAGAATCTTGAAAAAATTGGATATAATCGTTATTG-ATGTCCGGCGTAAGAGACATTTAAATGGGCTGTCTCATTCATCATTGCCCTCGGAGTAACATTCAATGCTCAACGACGATATTCACAATACAGAGCTTAAACCCGCCCA-ATTTCTGACAAAATGATCCACTTCTGTATGAACAGACTGGACTACTGCCGCTCCAGATATAACTATTGCAGCGTTACACAAATGAGTAAAAACAGAAAACTACACCATCGACAAATGTTCACTGCCACACCCCCACCATATACACGCTATATTGCTCAAACAAGTACACCTCTTCCCGATGTATGCAATACCGGGGCGGCGGGAGGGCGGGGGAGGGGGGGG-TCCCGACAAGCGCGCGGTACTCCTTAT-----------------------------CCTAAGGATCGAGGTCAAATGTTAAAACGTGCCAAGTGAATTAAGCGATATTTGTCATTATTGACCACATAATCAATACCCCGGGTATCTCCTGC-ATCGATAAGTTCATCCAATATGTAGTAATCATCGCGTCTCTTTTATT-AGTTA-ATTGAAATAAAGATCCGCAAGTCACCCCTTATTATTGCGGCATTAGATGAGAATAAGGAATCTACCCCGCTAATTGTTAAGACTAAGACCTTTTGAACTTCTACACGAGTCACACCTCTCCGGTTACCAATCG----ATTAGCCAATCGTAATCACACGTCGAATAAATGATGCCCCACTAACCCTCAGCTCACACAAACGTACATACAGCGTAATAAAAGG---AACTAATATTTGAGAACTGTTACGAAACTCGA-CACCTATCTCACCATCGTGTAATTAAGATTA-ATAGATGGCGTGCCTTGCCAACTTATACGCAGCACAATATATCAAACAACACCGGACCCACCACCATTATGTACTGTTCTCTTTCATACGGCTATCGTTTTTCTCACTAAAACGGGGAGATCCTTTTATACCTCCTCAAAGGAATTCAAGTAATTAATAAAAA--GTTGTTCTTCTGCTGTTTGATGCTTAGAATTAAAAGGCAATAACCTAGTGGTTAGATGACAATCCAATAGATAGCTCAACCTAAACGTCC--TCACCTAGTAATTATTAGTCTAGTAAATTTATTCCAGATAATATTGTATCAACACAAATG-TAATAAACCTAGCTGTGGTTCGATAGAAGTATTATAATGTGATAAGATTCTGTTTCTGGTAGGTGGGATGCAAAACTAGGCACCTAAATACAACAC-GATCTTGACATGATAAAAGGACAAACAGCGTCTCTCTTGGCTTGGGGGGACTTACTTGCAGTTAAAAAAAATTTATGCAAAATAAATAAGCACAAAATTTCTGTCTGCGGAGTATTAGACGCTCTTTTCTGCGATAACATCCTGAATCCTCTATATGATTTT-GATCAGCCCGCTTCGGATCTAAGCCGGATCCGGCCG-AACAGCTCTGACTTCATCCCAAGTTAGCAAAACCCCAATCTTGAAGACGCTTTAGACCCACAGAAAGTGACTCGAGTTGAGAATGAGAAGTTCCTCATGTTCAACCCTTTACTTGGAGCACGAATTGGCAAATATTAGATGAATAGTAGAAAAGAAATTCAGACTAAACTTACAATTGTGAAAAGCACTCAAACCGCACTTGAATGAAAAAATTTAGTACACTATTTAACACGATCTGATCCGAAATCTACATGATACGATCCTCTCGAAAGGACACCGCAGATTAGCTCTGTCATGCTAAACGGGAGTGGCCCCAGAAGTAATGGCTACAAAACTGTATCTTCCTTGGCTTTTTCTCTTC---CAGATTCTAATACTAACATGCTATGCCCCTTTTATACGTCCGATTGTTTATTGCGATTTTGATAGATGATAGCACATACTGCCAGACAAACGATAACATTAACAACTTTTGGCCTAGGAGCCTACCTCCTCAACGCAG-ATACACATTTC-AGCCTTACTATACCACTTACGGACGAATCCTCTGTAATACCCTCCTTGTTCTTCGTACTCCCTAGGTTTT-------------------TGACCAAAAGCGAAG-CTCACCCAAGCGACTCTCTCGCCACAAAGAGAACAATACCACTCTGAAGGTAATCATTAGGGCCCCCTGTGTCCTCTTAAATTTCGGGGCCCACTGACAGAAAAACAATTGTCGAAGAGACAGTAGATGGCGT-ACTATATATTTGCTTCTTTTTCTGCCTTCTTCTCCTTCATTTTT-----------------------------TTCTAATGACTTT-ATCCATCAGTAAAGCAA-GCCAAGCGTGCTAAAAATGAGGGTCAATAGTATCATTATCTCTCTTGGCTTGGGGGGACTTACTTGCTTAACAAATGTTTCGGTCATTGTACCACTACTTCAGATCCTCTATGCTAGCAAACTCTAATCCCATAGTCGTGAGGAAAAAAAAGGAACCTGCCTGGTGCC---------------AGTAGAAGGTTATGATACACCAAACACGCTGAATTTATTAATGGAATAGTACATGGACCTTCACATAAAAAGGATCAGGGAGACGCCATAAATAAGCTGACACTAATATATTC-----------GCGAATAAGCAGCTACATCCTGTTTAAATACTAACTATTCTGGCTCGTATCGGAATAACCTCTGCCTGTCACTCAATAACTAATAGGTTGA
STRCA     -ACACTCGTATACTC-CGGACCTAGCTGCTATCTCGCACAGGTTATGTTACTACACT-CAGGAATGTCAGAAGCTACTGCACATCTTACACCGCTTATAATTTTTTTAAAAACCAT-GCAAAACTAGGCACCTAAATACAACACAATCTTAGTATCGGATTAATCAATAGTTATTCCAGAACCATAAACAATTCTAACGATGAACTCCCGCTGGATACGACCCATACGGCTCAATCCTCTGTGAGGTTTCGGAAAAACTAATAAATCTCATATAATATA-TGCGCGTTAATAACACACGTTAGGTCATACTTCAGATCCTCTATGCTAGCAAACAGAAGGCCTATCGGAGATCGTAATTAGAAATTTGTACATAAAATGTAACAAGATTTATGTTCCATTTACGATTCGATCCATTCCTAGACCCTATATTATGGTAACCCACCCCGGAGACAACCCAATAAGGTCTGATATCCCTGTAGGTCGTGCTTTACTTACAATACAAAGGAACATTTTAGGAATGCCATAGGAGGGTTAATAAGTAACAAACAGTAAATATTACCTGTGTTTGTCGCTTTTCTCCGTTGTTCTAGACGAAGAATTAGTTTATAAATACAAAATTGATGCTCTCCCTCTTGTCGTACCGAGGCGATCACACTATATCATAACAACACGAATATGAT-TGCTGCTACACCTGCCTGCTTATATGCCCGTTCAAAAAGGGTCCGGAGAACAAAGCAGTCTAACAGAGTTAAGAATTACAGTCACAACGAATTCTTACACAATATGTGCAGAAAGACATTAGTGAAGAGGCTGA-GCACTGACATGTCGCCCTCAGATTCCGTCTGCCGGCCCATAAGCTGAAGAATTCTGACTTTTACCGCCGCCAGTTACCG-CGTGAAATCTCCGATAGCGTTTATGGTTCTGCTCAAAAGGTGTTCGAAATATTCTAATCACATTCTAGATTTCTTATAAGAGGATTAAATTTTCAAAGTGTCACCATGCTTCAATTGGCACCCCTTAACACTAGCTATGGCTAAATAAAAATATAGCCTGAAGATAAAGTATTCGGTACATGTAAAGTAAAATAAGGACTCAACAAAGATTTGCTACGGTGTCATCCATTCGATCGGAAAGAAAAGTAGGATATGATAATCGATTAAGACTTCATCTAAAGAAATTATGACTAATCCAAAATTTGGCCCCCTATC-AATACGAGAATCAAGATCACATGCTAAACATAAATACAATTGGGAAGTAACCAAGGATCCCGATCGACTATAGTAATAATATAGAACAAGCACATAGATATGGAGCGATCAGATCACACGATTTATGCACTTCGTCTTCTCATCAGGTGCCTCAATG-AGTATCTTTTGCATCTGACTAAGTAAAAAATGAGCCAGAATCCTGAAAAAATTGGATATAATCGTTATTG-ATATCCGGCGTAAGAGACATTTAAATGGGCTGTCTCATTCATCATTGCCCTCAAAGTAACATTCAATGCTCAACGACGATATTCACAATACAGAGCTTAAACCCGCCCA-ATTTTTGACAAAATGATCCACTTCTGTATAAACAGACTGGACTACTGCCGCTCCAGATATAACTATTGCAGCGTTACACAAATGAGTAAAAACAGAAAACTACACCATCGACAAATGTTCACTGCCACACCCCCACCATATACACGCTATATTGCCCAAACAAGTACACCTCTTCCCGATGTATGCAATACCGGGGCGGCGGGAGGGCGGGGGAGGGGGGGGATCCCGACAAGCGCGCCGTATTCGTTAT-----------------------------CCTAAGGATCGAGGTCAAATGTTAAAACGTGCCAAGTGAATTAAGCGATATTTGTCATTATTGACCACATAATCAATACCCCGGGTATCTCCTGC-ATCGATAAGTTCATCCAATATGTAGTAATCATCGCGTCTCTTTTATT-AGTTA-ATTGAAATAAAGATCCGCAAGTCACCCCTTATTATTGCGGCATTAGATGAGAATAAGGAATCTACCCCGCTAATTGTTAAGACTAAGACCTTTTGAACTTCTACACGAGTCACACCTCTCCGGTTACCAATCGTCC-ATTAGCCAATCGTAATCACACGTCGAATAAATGATGCCCCACTAACCCTCAGCTCACACAAACGTACATACAGCGTAATAGAAGG---AACTAGTATTTAAGATCTGTTACGAAACTCGA-CACCTATCCCACCGTCGTGTAATTAAGGTTA-ATAGATGGCGTGCCTTGCCAACTTATACGCAGCACAATATATCAAACAACACCGGACCCACCACCATTATGTACTGTTCTCTTTCATACGGCTATCGTTTTTCTCACTAAAACGGGGAGATCCTTTTATACCTCCTCAAAGGAATCCAAGTAATTAATAAAAATGGTTGTTCTTCTGCTGTTTAATGCTTAGAATTAAAAGGCAATAACCTAGTGGTTAGATGACAATCCAATAGATAGCTCAACCTAAACGTCCTGTCACCTAGTAATTATTAGTCTAGTAAATTTATTCCAGATAATATTGTATCAACACAAATG-TAATAAACCTAGCTGTGGTTCGATAGAAGTATTAT---GTGATAAGATTCTGTTTCTGGTAGGTGGGATGCAAAACTAGGCACCTAAATACAACAC-GATCTTGACATGATAAAAGGACAAACAGCGTCTCCCTTGGCTTGGGGGGAATTACTTGCAATTAAAAAAAATTTATGCAAAATAAATAAGCACAAAATTTCTGTCTGCGGAGTATTAGACCCTCTTTTCTGCGATAACATCCTGAATCCTCTATATGATTTTGGATCAGCCCGCTTCGGATCTAAGCCGGATCCGACCGAAACAGCTCTGACTACATCCCAAGTTAGCAAAACCCCAATCTTGAAGACGCTTTAGACCCACAGAAAGTGGCTCGAGTTGAGAATGAGAAGTTCCTCATGTTCAACCCCTTACTTGGAGCACGAATTGGCAAATATTAGATGAATAGTAGAAAAGAAATTCAGACTAAACTTACAGTTGTGAAAAGCCTTCACACCGCACTTGAATGAAAAAATTTAGTACACTATTTAACACGATCTGATCCGAAATCTACATGATACGATCCTCTCGAAAGGACACCGCAGATTAGCTCTGTCATGCTAAACGGGAGTGGCCCCAGAAGTAATGGCTACAAAACTGTATCTTCCTTGGCTTTTTCTCTTCGGTCAGATTCTAATACTAACATGCTATGCCCTTTTTATACGTCCGATTGTTTATTGCGATTTTGATAGATGATAGCACATACTGCCAGACAAACGATAACATTAACAACTTTTGGCCTAGGAGCCTACCTCCTCAACGCAG-ATACACATTTC-AGCCTTACTATACCACTTACGGACGAATCCTCTGTAATACCCTCCTTGTTCTTCGTACTCCCTAGGTTTT-------------------TGGCCAAAA-------CACACCCAAGCGACTCTCTCGCCACAAAGAGAACAATACCACTCTGAAGGTAATCATTAGGGCCCCCTGTGTCCTCTTAAATTTCGGGGCCCACTGACAGAAAAACAATTGTCGAAGAGACAGTAGATGGCGT-ACTATATATTTGCTTTTTTTTTTGCCTTCTTCTCCTTCATTTTTTCCCATCACCTGACACCAATATTCCATTTTTCTAATGACCTT-ATCCATCAGTAAAGCAA-GCCAAGCGTGCTAAAAATGAGGGTCAATAGTATCATTATCTCCCTTGGCTTGGGGGGAATTACTTGCTTAACAAATGTTTCGGTCATTGTACCACTACTTCAGATCCTCTATGCTAGCAAACTCTAATCCCATAATCGTGAGGAAAAAAAAGGAACCTGCCTGGTGCCTGGCCGGGCCGGACTAGTAGAAGGTTATGATACACCAAACACGCTGAATTTATTAATGGAATAGTACATGGACCTTCGCATAAAAAGGATCAGGGAGACGCCATAAATAAGCTGACACTGATATATTCAAACCAGGCCCGCGAATAAGCAGCCATATCCTCCTTAAATACTAACTATTCTGGCTCGTATCCGAATAACCTCTGCCTGTCACTCAATAACTAATAGGTTGA
TAEGU     -ACACTCGTTTACTC-CGGAGCTAGCTGCTATCTCGCACAGGTTATGTTACTACACT-CAGGAATGTCAGAAGCTACTGCACATCTTA--------------------------------------------------------AATCTTAGTATCGGATTAATCAATAGTT---------------------------ATGAACTCCCGCTGGATACGACCCATACGGCTCAATCCACTGTGGGGTTTCGGA---------------------------CATGTACTGGTAAT--AAGTCAAATCATACTTCAGATGCTCTATGCTTGCAAACAGAAGGCCTATCGGAGATAGTTATTAGAAATTTGTACATAAAATGTAACAAGATTTATGTTCCATTTACGATTCGATCCATTC------------------------------GAGACGGCCCAATAAGGTCTGATATCCCTGTAGGTCGTGCTTTACTTACAATACAAAGGAACATTTTGGGAATGCCATAGGAGGGCTAATAAGTAACTTAAATTAAATATTAACTGTGTTTGTCGCTTTTCTCCGTTGTTCTACGCAAAGGATTAGTTAATAAATGCAGAATTGATGCTCTCCCTCTTGTCGTACCGAGGCGATCACACTATATCATAACAACACGAATATGAT-TGCTGCTACACCCAGCTGCTAATATACCCGTTAAAATAGGGTCCGGAGAACAAAGCAGTCTAACAGAGTTAAGAATTACAGTCACAACGAATTCTTACACAATATGTGCAGAAAGACATTAGTGAAGAAGCTGA-GCACTGACATGTCGCCCTCAGAT--CGTCTGCCAGCCCATAAACTGAAGAATTCTGACTTTTACCGCCGCCAGTTACCG-CGTGAAATCTCCGATAGCGTTTATGGTTCTGCTCAAAAGGTGTTCGAAATATTCTAATCACATTCTA-ATTTCTTA-AAGAGGA-TAAATTTTCAAAGTGTCACCATGCTTCAATT---------------------------AATAAAAATATAGCCTGAAGATAAAGTATTCGGTACATGTAAAATAAGATAAGGACGCAACAAAGATTTGCTACGGTGTCATCCATTCGATCGGAAAGAAAAGTAGGATATGATAATCGATTAAGACTTCATCTAAAGAAATTATGGCTAAACCGAAATTTAGCCCCCTATC-GATACGAGAATCAAGATCAAATGCTAAACATAAATACAATTGGGAAGTAACCAAGGGTCCCGATCGACTATAGTAATAATATAGAACAAGCACATAGATATGGAGCGATCAGATCACACGATTTATGCACTTCGTCCTCTCATCGCCTGCCTCAATGAAGTATCTTTTGCATCTGACTAAGTAAAAAATGAGCCAGAATCCTGAAAAAATTGGATATAATCGTTATTG-ATGTCCGGCGTAAGAGACATTTAAATGGGCTGTCTCATTCATCATTGCCCCCAAAGTAACATTCAATCCTCAACGACGATAT------------GCTCAAAACCGCCCA-ATTTCTGACAAAATGATCCACTTCTGTATAAACAGACTGGACTACTGCCGCTCCAGATATAACTATTGCAGCGTTACACAAATGAGTAAAAACAGAAAACTACACCATCG---------------------------ATGTACACGCTATATCGCTCAAAAAGGTACACCTCTTCCCGATGTATGCAATACCGGGGCGGCGGGAGGGCAGGGGAGGGGGGGGATCTCAACTGGCGCGCGGTACTCCCGATCTCACGGTGGGTCGAGGGTGTGGAATTAACCTAAGGATCGAGGTCAAATGTTAAA------------------------------ATTATTGACCACATAATCAATACCCCGGGTATCTCCTGCGATCGATAAGTTCATCCAATATGTAGTAATCATCGCGTCTCTTTTATT-AGTTA-ATTGAAATAAAGATCCGCAAGTCACCCCTTATTATTGCGGCATTGGATGAGAATAAGGAATCTACCCCACTAATTGTTAAGACTAAGACCTTTTGAACTTCTACACGAGTCACACCTCTCCGGTTACCAATCGTCC-ATTAGCCAATCGTAATCACACGTCGAATAAATGATGCCCCACTAACCCTCAGCTCACACAAACGTACATATAGAATAATAAAAGG---ACCTGATATTTGAGATCTGTTACGAAACTCGA-CACCTATCCCACCGTCGTGTAATTAAGGTTA-ATAGATGGCGTGCCTTGCCAACTTATACGCAGCA------------------------------CATTATGTACTGTTCTCTTTCATACGGCTATCGTTTTTCTCACTAAAACGGCGAGTTCCTTGCATACCTCTTCAAAGGAATTTAAGTAATCAATAAAAATGGTTGCTCTGCTGCTGTTTGATGTTTAGAATTAAAAGGCAATAACCTAGTGGTTAGATGACAATCCAATAGATAGCTCAACCTAGACGTCCTGTCAGCTAGTAATTATTAGTCTAATAAATTTATTCCAGATAATATTGTATCAACACAAATG-TAATAAACCTAGCTGTGGTTCGATAGAAGTATT-----GTGAAAAGATTCTGTTTCTGGTAGGTGGGAT----------------------------GATATTGACATGATAAAAGGACAAATAGCGTCTCTTTTAGCCTAGGGGGCATTTCCTGCCATTAAAAAAAATTTATGCAAAATAAATAAGCACAAAATTTCTGTCTGCGGAGTATTAGACGCTCTTTTCTGCGATAACATCCTGAATCCTCTATATGATTTTGGATCAGCTCGCGTCGGATCTAAGCCGGATCCGACCGGAACAGCTCTGACTTCATCCCAAGTTAGCAAAACCCCAATCTTGAAGACGCTTTAGACCCACAGAAAGTGGCTCGAGTTGAGAATAAGCAGTTCCTCATGTTGAACCCTTTACTTGGGGCGCGACATGGCAAATATTAGATGAATAGTAGAAAAGAAATTTAGACTAAACTTACAGTCGTGAAAATCCCTCGAACCGCACTTGAATGAAAAAATTTAGTACACTATTTAACACGATCTGATCCGAAATCTACATGATACGATCCTCTCGAAAGGACACCGCAGATTAGCTCTGTCATGCTAAACAGGAGTGGCCCCAGAGGTAATGGTCACTAAACTGTATCTTCCTTGGTTTTTTCTCTTCGGTCAGATTCTAATACTAACATGGTGTGCC--TTTCATACGTCCGATTGTTTATTGCGATTTTGATAGATGATAGCACATACTGCCAGACAAACGATAACATTAGCAACTTTTGGCCTAGGAGCCTACCTCCTCAACGCGG-ATACACATTTC-AGCCTTACTATACCACTTACGGACGAATCCTCTGTAATACC----------TTCGCACCCCCTGGCTTATGATTCCTCAACCGACTTTATGAC------------CTCACCCAAGCGGCTTTCTCGCCACAAAGAGAACAACTCCACTCTGAAGGTAATCATTAGGGCCCCCTGTGTCCTCTTAAATTTCGGGGCCCACTGACAGAAAAACAATTGTCGAAGAGACAGTAGATGGCGT-------TATTTGTGTTCTTTTCTGCTTTCTTCTCCTTCATTTTTTGCCATCACCTGACACCAATATTCCATTTTTCGAAAGACCTT-GTCCATCAGTAAAGCAA-GCCAAGCGTGCTAAAAATGAGGGTCAATAGTATCATTATCTCTTTTAGCCTAGGGGGCATTTCCTGCTTAACAAATGTTTCGGTCATTGTACCACTACTTCAGATGCTCTATGCTTGCAAACTCTAATCCCATAGTCGTGAGGAAAAAAAAGGAACCTGCCTGGTGCCTGGCCGGGCCGGACTAGTAGAAGGTTATGATACACCAAACACGCTGAATTTATTAATGGAATAGTACATGGACCTTCGGATAAAAAGTATCAGGGAAACGCCATAAATAAGCTGACGGTGATGTATTCAAACCAGGCCCGCGAAAAAGCAGCCATATCCTCCCTAAATACTAACTATTCTGGCTCGCAACCGACTAACCTCTGCCTGTCACTTAATAACTAATAGGTTGA
TINAM     -ACACTCGTATACTC-CGGACCTAGCTGCTATCTCGCACAGGTTATGTTACTACACT-CAGGAATGTCAGTAGCTACTGCACATCTTACACCGCTTATAATTTTTTTAAAAACCAT-GCAAAACTAGGCACCTAAATACAACACAATCTTAGTATCGGATTAATCAATAGTTATTCCAGAACCATAAACAGTTCTGACGATGAACTCCCGCTGGATACGACCCATACGGCTCAATCCTCTGTGAGGTTTCGGAAAAACTAATAAATCTCATATAATATAG---------------------------TACTTCAGATCCTCTATGCTAGCAAACAGAAGGCCTATCGGGGATCGTAATTAGAAATTTGTACATAAAATGTAACAAGATTTATGTTCCATTTACGATTCGATCCATTCCTAGACCCTGTCCTATGGTAA---------GAGACGACCCAATAAGGTCTGATATCCCTGTAGGTCGTGCTTTACTTACAATACAAAGG---------------------------TAATAAGTAACAAACAGTAAATATTACC-------------------------------CGAAGAATTAGCTTGTAGATACAAAATTGATGCTCTCCCTCTTGTCGTACCGAGGCGATCACACTATATCATAACAACACGAATATGAT-TGCTGCTGCACCTACCTGCTTACATGCCCGTTCAAAAAGGGTCCGGAGAGCAAAGCAGTCTAGCAGAGTTAAGAATTACAGTCACGACGAATTCTTACACAATATGTGCAGAAAGACATTAGTGA---------------------------------TCCGTCTGCCGGCCCATAAGCCGGAGAACTCTGACTTTTACCGCCGCCAGTTACCG-CGTGAAATCTCCGATAGCGTTTATGGTTCTGCTCAAAAGGTGTTCGAAATATTCTAATCACATTCTAGATTTCTTATAAGAGGATTAAATTTTCAAAGTGTCACCATGCTTCAATT-----------------------------------------------ATTAAGTATTCGGTACATGTAAAGTAAAATAAGGACTCAACAAAGATTTGC-----TGTCATCCATTCGATCGGGAAGAAAAGTAGGATATGATAATCGATTAAGACTTCATCTAAAGAAATTATGACTAGTCCAAAATATGGCCCCCTATC-AATACGAGAATCAAGATCACATGCTAAACATAAGTACAATTGGGAAGTAACCAAGGA--------------------------GAACAAGCACATAGATATGGAGCGATCAGATCACACGATTTATGCACTTCGTCTTCTCATCAAATGGCTCAATG-AGTATCTTTTGCATCTGACTAAGTAAAAAATGAGCCAGAATCTTGAAAAAATTGGATATAATCGTTATTG-ATGTCCGGCCTAAGAGACATTTAAATGGGCTGTCTCATTCAACATTGCCCTCAAAGTAACATTCAATGCTCAACGACGATATTCACAACACAGAGCTTAAACCCGCCCA-ATTTCTGACAAAATGATCCACTTCTGTATAAACAGACTGGACTACTGCCGCTCCAGATATAACTATTGCAGCGTTACACAAATGAGTAAAAACAGAAAACTACACCATCGACAAATGTTCACTGCCACACCCCCACCATATACACGCTATATTGCTCAAACAAGTACACCTCTTCCCGATGTATGCAATACCGGGGCGGCGGGAGGGCGGGGGGGGGGGGGGATGCCGACAAGCGCGCCGTAGTCCCGAT-----------------------------CCTAAGGATCGAGGTCAAATGTTAAAACGTGCCAAGTGAATTAAGCGATATTTGTCATTATTGACCACATAATCAATACCCCGGGTATCTCCTGC-ATCGATAAGTTCATCCAATATGTAGTAATCA---------------------------------AGATCCGCAAGTCACCCCTTATTATTGCGGCATTAGATGAGAATAAGGAATCTACCCCGCTAATTGTTAAGACTGAGACCTTTTGAACTTCTACACGAGTCACACCTCTCCGGTTACCAATCGTCC-ATTAGCCAATCGTAATCACACGTCGAATAAATGATGCCCCACTAACCCTCAGCTCACACAAACGTACATAGAGAGTAATAAAAGG---CACTAGTATTTGAGAACTGTTACGAAACTCGA-CAC-TATCCCACCGTCGTGTAATTAAGATTA-ATAGATGGCGTGCCTTGCCAACTTATACGCAGCACAATATATCAAACAACACCGGACCCACCACCATTATGTACTGTTCTCTTTCATACGGCTA-----------------------------------ACCTCCTCAAAGGAATTCAAGTAATTAATAAAAATAGTTGTTCTTCTGCTATTTAATGCTTAGAATTAAAAGGCAATAACCTAGTGGTTAGATGACAATCCAATAGATAGCTCAACCTAGACGTCCTGTCACCTAGTAATTATTAGTCTAGTAAATTTATTCCAGATAATATTGTATCAACATAAATG-TAA-----------------------------------GTGATAAGATTCTGTTTCTGGTAGGTGGGATGCAAAACTAGGCACCTAAATACAACAC-GATCTTGACATGATAAAAGGACAAACAGCG--TCTCCTGGCTGAGGGGGAATGATTTGC--------------------------------------TTTCTGTCTGCGGAGTATTAGACGCTCTTTTCTGCGATAACATCCTGAATCCTCTATATGATTTTGGATCAGCCAGCTTCGGATCTAAGCCGGATCCGACCGAAACAGCTCTGACTTCATCCCAAGTTAGCAAAACCCCAATCTTGAAGACGCTTTAGACCCACAGAGAGTGACTCGAGTTGAGAATGAGAAGTTCATGAT------------ACTTGGGGCGCGAATTGGCAAATATTAGATGAATAGTAGAAAAGAAATTCAGACTAAACTTACAGTTGTGAAAAGCCATCAAACCGCACTTGAATGAAAAAATTTAGTACACTATTTAACACGATCTGATCCGAAATCTACATGATACGATCCTCTCGAAAGGACACCGCAGATTAGCTCTGTCATGCTAAACCGGAGTGGCCCCAGAAGTAATGGCTACAAAACTGTATCTTCCTTGGCTTTTTCTCTTCGGTT-----------------TGTTTTGCCCTCTTTATTCGTCCGATTGTTTATTGCGATTTTGATAGATGATAGCACATACTGCCAGACAAACGATAACATTAACAACTTTTGGCCTAGGAGCCTACCTCGTCAACGCAG-ATACACATTTC-AGCCTTACTATACCACTTACGGACGAATCCTCTGTAATACCCTCCTTGTTCTTCGCACTCCCTAGGTTTT-------------------TGAACAAAAGCA----CTCACCCAAGCGACTCTCTCGCCACAAAGAGAACAATCCCACTCTGAAGGTAATCATTAGGGCCCCCTGTGTCCTCTTAAATTTCGGGGCCCACTGACAGAAAAACAATTGTCGAAGAGACAGTAGATGGCGT---------------------------------------------TCCCATCACCTGACACCAATATTCCATTTTTCTAATGACTTT-GTCCATCAGTAAATCCACGCC-AGAG------------GGGTCAATAGTATCATTA--TCTCCTGGCTGAGGGGGAATGATTTGC----------------------------TACTTCAGATCCTCTATGCTAGCAAAC------------------AGGAAAAAAAAGGAACCTGCCTGGTGCCTGGCCGGGCCGGACTAGTAGAAGGTTATGATACACCAAACACGCTGAATTTATTAATGGAATAGTACATGGACCTTCGCATAAAAAGGATCAGGCAGAC-------------TGACACTAATATATTCAAACCAGGCCCGCGAATAAGCAGCCATATCCTGCTTAAATACTAACTATTCTGGCTCGCATCGGACCCCCCCCTGCCTGTCACTCAATAACTAATAGGTTGA
