# Supplementary material for: Molecular exploration of fossil eggshell uncovers hidden lineage of giant extinct bird
Source: Nat Commun. 2023 Feb 28;14:914. doi: 10.1038/s41467-023-36405-3 (PMC9974994; doi:10.1038/s41467-023-36405-3)
Supplement: Supplementary file 10 — Supplementary Data 10 [file 41467_2023_36405_MOESM10_ESM.zip › Supplementary Data 10 Genetic_data_minus_filtered_reads/4_Alignments/17tax_m1_nuclear.phy]

 17 4149
ACACH     -AAGAAAGTCGGGAC-GAGCACACAAAAC-AAAAGCTCCCGGTACGCCTCCCGTCGTCATTAGAGTTGTGCGTTGTGGGTCGCGTTCGATGTGCCCCGGTCTAGATCGAGCACACA---------------------------GGTAATAAGGAGAACTAGGTGGATACCC---------------------------TGCTAACTC-CAACAATTACTTGAGCTAC---------------------------CGGAGCGCAGCCGCGAGACGAGG----GAGACACCACCGGG--GCAAGACCTCCAAATTCGCCACCCCTGACGTTGTGTTCGAGGGTACCCCGTCAGGAGTCCGCCGTAGTTACCATCCGACGTACGGGCGACTACCTGCTGAGATGAGGCGGAGATGCTTCAGAAAAATGCTACGGCGCCCTCAGACAGACGAGTAT-AAATGACAA-GAATCGAGGA-GAAATGCCATGGGCTGCCAGCGT-CGGAGTTCCATAGACCCCTAAGAGGATGTGGGGTCTTAGAGCGAACCATGAAAAAACATGCTTAGGTGCAACCGACTGCATTTTATGGTTCGTCTA----------------------------CCCTAGCCAAACAGGCAGCTGTCGGGGACCGGTACTCATGTGTACGGACTGTTAGCAGACCTT---------------------------------------------------------------------AGATTCAGTGAAGACGGCGTACTAGTTGGAATAAAACGGGGTCGGAGACTGCATGCAACTTTGAAAAACTTCCGCAAACATGCCGAGCTATGACAAATAAAGTCGACA---AAAAAGACTACCCTAATTTGAAGGCATAGCTGGGCGGGGAGAGGGTGCAAATGGCCGGGAGCCTATAAGGACAGGGACAGGCCCGTCCTAATCAG---------------------------GACGGTAGGATTAGTCTGCTGGAAGAACCGCCGAACAGTAGTGTACGGGGAACATCGGAGGTGTATTACGAGTGATACCAATATAACAACATTGACACGCATCCCAGTAGGAGATACCCGCACCTTAGCTCGAGGAGACCTTTGAACTGGAGGCAATGGATGTGGCAGGTGGCATGCTCCATAGCAGAAGGGCAAGGTAAGGCGAGCGGCGAGAGTCGCCAC-A-------------------------------------------------------GACTGCAATCATCGCGGCATCATCACAAGTCATGGCAAGTAGAAAAGGAATAAAAAATGGATCGCGATATGCGAGGAACGTGGAAGTAGAGATGCGTCTGGGGCCCGCTGCAGGTCC---------------------------ATCAGAAGGAAACCGAGAAGGGTTACG-AATATCTGAGGACAGATCGGTAGCCAGG----------------------------AGGTCAAGGGAGAGAAGGAGCATGATCAA------------------------------------------------------TGCCGGTATACAAGGGAATGTCCGGATTAGTGAGACAAACAGAGCCTGAGCAGGCTATATCCACGGGATGGGGGGAAGTGATAATTCGAGCGATTCCTGTTCACAAATATCTGCGGAGATGTGTCCGGTTGCTGGCGGGATATGTCGCCAGGTTTGCAAGCTTGGAGAGGA-CCCTGATCACGAAATCAAGAAAAGCACACAAGAGGGACTGTTTTGGGGCCGCGGAGCC-GTCTCCTGCATATGATGTATATGACCGGCAGAATAATGAATGAATGGTTTCGCAAGGGACGAGAGTCTTGAATGAACCAGCGATCTATCGGGTGGTTACTAAGCAGAAGCTGCGGCCTATGCGAGAGCTCACCACGGTGCTTTTCAATAGTTC-ATAGTTCTGTCATAATTTGAT-AAAACGGACC-------------------------------GTGAAGTTCGACCATTACGACGCCAATTCAGAT-----------------------------CCCGATATCAATATATAATCACCCTGGCACGACAGTCGGACGTATGCGGAAGTGTTCTCAAAAAAAAGGACTCTAAGATAGAGAAGAGATAAGAAACCCGCCGGGAAATAAAGAGAAATGG-----AAGTGGAGAGAGCACTCAGCGACGCGGTTAGTTCATGTCACAAAATAGAACACCACAGCCGCTGCAATCTGTCGCGACAGCGGGGTTTTTTAAGGCGTAATGGGGGGGGGGGAGTCTAATCTGCCAATGATTCGCACCACCGACACCGACCATTCACCCTTCTGTAGGGGGGAGGCGCCTAGCAGAA---------------------------------AATTAGGCACAGCTGGGAATCAGAACCGTAAAAGGGAGAACGCGCTGAATAAGACTTTACCGGAAGAGGAGCGCCCTCCGCCGTCAGCGAGGCAATCACAACACAAGGATCCATAATATTCACCTGAATGGGACGACACCAACGGGGAGTGGCAT-CTCATTGCAAGTACACGAGTCTGGATAATGCGACG---TGGCTACCTTTTTTCTAAAGTATTAAAGTGA-----------------------------------------------------------AGCAAATCCAGTTTGGTTACAGTCCTCGCAATAAGAAACCGCATGATTGAGATAGGTAACAGAGACCCCGGCTT-ATGTGATTAGATGATGGTTCCCGAGTTGTCTAGCACACTGCCCGGCCGAGAAGAACATGACGGAACCAACGCTAAATTCCGATT-GTTTAAAACGTGAGCTAAAAATGACGACTTCGATAATGTGCAATCCAGGAGGAAGGACCAAAGATCCCTGGAGAAAGTTAAGTAGAAAAGAAC--AGGGTCGTCGTAT---------------------------------------------------------------------GACTCCGGAAGTTCTCACCGAGCGCGCCATTGGATTAGTAGATGGAAACAGGGGGAAAACTGTATAAAACCAACGCAGAACGCTACGCACAACGATCTCGGTAA--------------------------------TAGAATTATTTGGGAGTTAGAACAAGCCAAGGAT-GTAGGGAGTAGATGGACCATAGTCATTC---------------------------CAGTTTATCTTCTAGCATAATGCCAAGAAATTAGACAGTGTAAGTTCAATACCTGTGGATTGAGTCAAGGTGCGCGAACAGGGGAGGCCCAGGGGACGGGTAAGCAGAAAA-GAGACAGTTTTG-AGACAGACTGCCATGGCCAATTAGGACTGCTCCACCAGAAAGAGAGATAAAGG-------------------------------------GTGGGAGGGTTACGAACGTAGTGACCGGCATGAAACCTCCACGAAACAGGAGCGGGGACGGACAAAATGAAAGCG-CTGGATGCTGTGGGGTCCCTAGACGACAAATAGCTGAGAACCCCCACGAAGGGGACTGGTTAGAAAATGAAGCT-AAAGTCCCCCAGTTCGACAGCACTTGCCTGAATGAACGAGTGGAAAGAGGAGTGGAGG-----------------TCTGGGTAACTGACCACGTACCCAAAA------------------------------------------AGCAAATCCAGTTTGGTTACAGTCCTCGCTCACCGAGGCTTGGTTCGGATAATGCGG---------------------------TACGTTCTACGGGCCCCACCAAAACACCAAC-----------------------------ACCAAAAGGTTAACGCATGTTGCAAAGAAGAGGTAACGCTTAGNAATTCGACAAGGAACAGCTACCGAAGGTCGAGTCAAT-------------------------------ATTGGAATCGCGGTAAACCCGGGG-CTACGCCTGATCGAGAAGTCATCGACGGCAGGCGGGCCTAGCGGCACGTGCGCCTTAACCTGATAGAACCCGGCCGAC
n1666     -AAGAAAGTCGGGAC-GAGCACACAAGAC-AAAAGCTCCCGGTACGTCTCCCGTCGTCATTAGAGTTGTGCGTTGTGGGTCGCGTTCGATGTGCCCCGGTCTAGATCGAGCACATAAGGAGAGTCTATAGTTCCGTGGAGCGGGGTAATAAGGAGAACTAGGTGGATACCTGACGATAAGGGGTTACACAAACCCACATGTTAACTC-CGAC-ATTACTTGAGCTACACCTTCACGGAGGACCAGGGCCAGGA-CGGAGAGCAGTCGCGAGACAGGTAATGGAGACGTTGATGAGCGAGACGAAACGGAACTTCGCCACCCCTGACGTTGTGTTTGAGGGTACCCCGTCAGGTGTCCGCCGTAGTTACCATCCGACGTACGGGCGACTACCTGCTGAGATGAGGCGGAGATGCTTCAGAAAAATGCTACGGCGGGCCCAAAAAAACGTGTATAAAATGACAAAGAATCGAGGAAGAAATGCCATGGGTTGTCAGCGTTCGGAGTTCCAT-GACCCCTAAGAGGATGTGGGATCTTAAAGCGAACCATGAAACAACATGGTTAGT-GCAGCCGACTGCATTTTATGGTCCGTCTATGTGCGAAGTCCAAACACGAGAAGCAAACCCTAGCCAAACAGGCAGCTGTCGGGGACCGGTACTCATGTGTACGGACTGTTAGCAGATCTGTTAATCTCATGACTCTCGAAACCGGATCTTGTCTCCTGTAACCTAGTTACATGGCACAGAGTGAGGGCGGGATTCAGTAAAGACGGCGTAGTAGTTGGAATAAAACGGGGTCGGAGACTGCATGCAACTTTGAAAAACTTCCGCGAACATGCCGAGCTATGACAAATAAAGTCGGCAACAAAAAAGACTACCCTAATTTGAAAGCATAGCTGGATCAGGAGAGGGTGCAAATGGCCGGAAGCCTATAAGGACAGGGACAGGCCCGTCCTAATCAGAAAGAAGCCAGTGTTGCACTGTCCGAGGACGGTAGGATTAGTCTGCTGGAAGAACCACCGAACAATAGTGTACGAGAAACCTCGGAGGTGTATTACGAGTGATACCAATATAACAACATTGAAACGCATCCCAGTGAGAGATACCTGCATCTTAGCTCGAGGAGACCTTTGAACTGGAGGCAATGGATGTCGCAGGTGGCATGCTCCATAACAGAAGGGCAATATGAGTCGAGCAACGAGAATTGTCGT-A-CACGGTAACGCTTATAGGCAAGAGCCCTACCCGCCATACTTAGTAGATGTTAAAGACTGCAATCATCGCGGCATCATCACAAGTCATGGCAAGTAGAAAAGGAATAAAAAATGGATTGCGATATGCGAGGAACGTGGAAGTCCAGAAGCGCCTA-GGCCCGCTGTAGGTCCAAATATAAAGCGGTACGTAGCCGGAGAATCAGAAGGAAACCGAGAAGGGTTACGG-ATATCTGAGGACAGATCGGTGGCCAGGAGAAAAACTCAGCCGTTAGTAATCTCGAAGGTCAAGGGAGAAAAGGAGCATGATCAACGCAGCATCGGGGGAGAAGACAGGTG-TAACGACTCTGAGGAAAGGTGACCTCGTGCCGGTATACAAGGGAATGTTCGGATTAGTGAGACAAACAGAGCCTGAGCAGGCTATATCCACGGGATGGGGGGAAGTGATAATTCGAGCGATTCCTGTTCACAAATATCTGTGGGGATGTGTTCGGTAGCAGGCGCGATATGTCGCCAGGTTTGCAAGCTTGGAGAGGAAACCTGATAACGAAATCAAGAAAAGCACAAGGGGAGGACTATTTTGGAGACACGGAGCC-GTCTCCTGAATATGATGTATATGATCGGCAGAATAATGAATGAATGGTTTCGCAAGGAACGAGAGTCTTGAATGAACCAGCGATTTATCGGGTGGTTATTAAGCAGAAGCTGCGGCCTATGCGAGAGCTCACCACGGTGCTTTTCAACAGTTC-ATAGTTCTGTCATAATTTGATAACTGTGCTCA-TATATTCGCGACGAAGCAACTGACACGACGGTGAAGTTCGACCATTACGACGCCAATTCACATAATGGTGGAAAGGGAGAGTCGCGTATTGACCCGATATCAATATATAATCACCCTGGCACGATAGTCGGACGTATGCGGAAGTGTTCTCAAAAAAAAGGACTCTAAGATAGAGAAGAGATAAGAAGCCCGCCGGGAAACAAAGAGAAA---GATAAAAGTGGAGAGGGTACTCAGCGACGCGGTCAATTCATGTCTCAGAATAGAACACCACGGCCGCTGCAATCTGTCGCGACAGCGGGGTTTTTTAAGGCGTAATGGGGGGGGGGGAGTCTAATCTGCCAATGATTCGCACTACCGACACCGATTATTCGCCCTTCTGTAGGGGGGAGGCGCCTAGCAGAAAAATTCAGGAACCCCGAGCCCCGGTCATGGAACAGTTAGACAAAGCTCAGAATCCGAGGCATAAAAGGGAGAACGCACTGAATAAGACTTTACCGGAAGAGGAGCGCCCTTCGCCGTCAGAGAGGTGATCAAAACACAAGAATCCATAATAGTCACTTGAATGGGACGATACCAACAGGGAGTGGCATGTAAATTGCAAGTACATGAGTCTGGATAATGCAACGTAATGGCTACCTTTTTTCTAAAGTATTAAAGTGAAGGAGAGTCTATAGTTCCGTGGAGCGG-ACACATAGCGGAACAAATTCACGGGGCGCTTAGCAGATCAAGTACAATTACAGTCCTCGCTATAAGAAACCGCATGATTGAGATAGGTAACAGAGACCCCAGCTTTACATGATTAGATGATGGTTCCCGAGTTGTCTAGCACACCGCCCGGCCGAGAAGAACATGACGCAACCAACCCTAAATTCCGACAGATTGTAAACGTGAGCTAAAAATGACGACTTCGATAATGTG-AATCCAGGAGGAAGGACCAAAGATCCCTGGAGAAAGTTACGGAGAAAAGAACTCGGGGTCGTCGTATTTCGAAGGGAAACTGTCTCAAAATTATACATAAGCCGCGAAATCACCGCCCGGAGGAGAGGGTTTAGTGGACTTCGGAAGTTCTCATTGAGCGCGCCATCGGATTAGTAGATGGAAACAGGGGGAAAACTGTATAAAACCAACGCAGAACGCTACGCACAACGATCTCGGTAATTCGAGCGTGGGGAAGGTGACTCCGGTCCCACTAGAATTATTTGGGAGATAGACCAAGCCAAGGATTGTAGGGAGTAGATGAACCATAGTTATTCTCGCGGTGGGCCCTCGCACAACGGGTGCAGTTTACCTTCTAGCGTAATGCAAGGAAATTAGACAGTGTAAGTTCAATACCTGTGGATTGAGTCAAGGTGTGCGAACAGGGGAGGCCCAGGGGACGGGTAAGCAGAAAA-GAG-CAGTTTTGCTCA-AGACTGCCATGGCAAATTAGGATTGCTCCACCAGAAAGAGGGATAAAGGGGGAATAACATATCCACGCCTGGTCAAGACGACGGTCGTAAGAGGGTTACGAACGTAGTGACAGGCACGAGACCTCCACGAAACGGGGGCGGGGACGGACAAAATGAAAGTG-CTGGATGCTATGGGGTCCCTAGACGACAAAAAGCTGAGAACCCCCACGAAGGGGACTGGTTAGAAAATGAAGCT-GCAGTCCCGCGGTTCGACAGTACTTGCCTGAATGAACGAGTGAAAAGAGGAGTGTAGAAAACCTGTGCACAGTATTCTGAGTAACTCACCACGTACCTAAAATTCGTTCGCATATGAATAAAGGCCAAGTAGAGGCCACGGAGAAGCAGATCAAGTACAATTACAGTCCTCGCTCACCGAGGCTCGGTTCGGATAATGCGGAACTTCGCCACCCCTGACGTTGTGTTTTACGTTCTGCGAGCCCCACCAAAACACCAACAGGAGTGTGGTGTTGA--GAAAG-AA-TGACCAAAAGGTCAACGCATGTTGCAAAGAAGAGGTAACGCTTAGCAATTCGGCAAGGAACAGCTACCGAAGGTTGAGTCAACAACTGAACGCACAACGGAAATAAGCGGGCAGATTGGAATCGCAGTAAACCCGTGACCTACGCCAGATCGAGTAGTCATCGACGGCAGGCGCGCCTAGAGGCTAAGGCGCCTTAACTTAATAGAACCTGGCCGAC
ANAPL     -AAGAAAGTCAGGAC-GAGCACACAAAAC-AAAAGCTCCCGGTACGCCTCCCGTCGTCATTAGAGTTGTGCGTTGTGGGTCGCGTTCGATGTGCCCCGGTCTAGATCGAGCACACACGGAGAATCTGTAGTTCCGCGGAGCGGGGTAATAAGGAGAACTAGGTGGATACCCGATGACAAGGGGTTACACAAACCCACATGCTAACTC-CAACAATTACTTGAGCCACGCCTTCATGGAGGGCCAGGGCAAGGA-CGGAGCGCAGCCGCGAAACAGGG-------------------------------AAATTCGCCACCCCTGACGTTGTGTTC---------------------------AGTTACCATCCGACGTACGGGCGACTACCTGCTGAGATGAGGCGGAGATGCTTCAGAAAAATGCTACGGCGCGCCCAAGCAGACGAGTAC-AAACGACAA-GAACCGAGGA-GAAATGCCATGTGCTGTCAGCGT-CGGAGTTCCATAAACCCCTAAGAGGATGTGGGGTCTTACAGCGAACCATGAAACAACATGCTTAATTGCAACCGACTGCGTTTTATGATCCGTCTATCCGCGAAGTCCAAACACGAGAGGCAAGCTCTAGCCAAACAGGCAGCTGTCGGGGACCGGTACTCATGTGTACGGACTGTTAGCAGATCTT-TAATCTCATGACTCTCAAAACCGGACCTTGTCGCCTGTAACCTGGTTACATGGCACAGATTGACGGCG----------------------------GAATAAAACGGGGTCGGAGACTGCATGCAACTTTGAAAAACTTCCGCAGACATGCCGAGCTATGACAAATAAAGTCG-CAACAAAAAAGACTACCCTAATTTGAAGGCATAGCTGGGCGGGGAGAGGGTGCAAATGGCCGGGAGCCTATAAGGACAGGGACAGGCCCGTCCTAATCAGAGAGAAGCCAGTGTTGCACTGTCCGAGGACGGTAGGATTAGTCTGCTGGAAGAACCGCCGAACAGTAGTGTACGGGGAACATCGGAGGCGTATTACGAGTGATACCAACATAACAACATTGACACGCATCCCAGTAGGAGATACCCGCATCTTAGCTCGAGGAGACCTTTGAACTGGGGGCAATGGATGTGGCAGGTGGCATGCTCCATAACAGAAGGGCAACACACGTCGAGCAACGAGAGTCGTCAC-ATCACGGTAACGCTTATAGGCAAGAGCCCTACATGCCATGCTTAGTAGATGTCAAAGACTGCAATCATCGCGGCATCATCACAAGTCATGGCAAGTAGAAAAGGAATAAAAAATGGATCGCGATATGCGAGGAACGTGGAAGTAGAGCTGCGCCTAGGGCCCGCCGCCGGCCCAAATACAAAGCGGTACGTAGCCGGAGAATCAGAAGGAAACCGAGAAGGGTTACG-AATATCTGAGGACAGATCGGTAGCCAGG--------TCAACCGTTAATAATCGCGAAGTTCAAGGGAGAAAAGGAGCATGATCAACGCAGCCTCGGGGGGGAAGGCAGGTG-TAACGACTCTGAGGAAAGGTGACCTCGTGCCGGTATACAAGGGAATGTTCGGGTTAGTGAGACAAACAGATCCTGAGCAGGCTATATCCACGGGATGGGGGGAAGTGATAATTCGAGCGATTCCTGTTCACAAATATCTGTGGAGATGTGTCCGGTAGCGGGCGCGATATGTCGCCAGGTTTGCAAGCTTGGAGAGGA-ACCTGATAACGAAATCAAGAAAAGCACAAANNNNNNNNTATATGGGGGCCGCGGAGTC-GTCTCCTGAATATGATGTATATGATCGGCAGAATAATGAATGAATGGTTTCGCAAGGGACAAGAGTCTTGAATAAACCAGCGATCTATCGGGTGGTTACTAAGCAGAAGCTGCGGCCTATGCGAGAGCTCACCACGGTGCTTTTCAATAGTTC-ATAGTTCTGTCATAATTTGAT-AAAACGGACC-TATATTCGCGGCGAAGCAACTGACACGACGGTGAAGTTCGACCATTACGACGCCAATTCACATAATAGTGGAAAGGGAGAGTTGCGTATCGACCCGATATCAATATATAATCACCCTGGCACGACAGTCGGACGTATGCGGAAGTGTTCTCAAAAAAACGGACTCTAAGATAGAGAAGAGATAAGAAACCCGCCGGGAAATAAAGGGAAATGGCATAAAAGTGGAGAGAGTACTCAGCGACGCGGTTAATTCATGTCTCAAAATAGAACACCACAGCCGCTGCAATCTGTCGCGACAGCGGGGTTTTTTAAGGCGTAATGGGGGGGGGGGAGTCTAATCTGCCAACGATTCGCACTACCGACACCGACTATTCACCCTTCTGTAGGGGGGAGGCACCTAGCAGAAGAATTCAGGAACCCCGAGCCCCGGGCATGGAACAATTGGACAAAGCTCGGAATCCGAGCCATAAAAGGGAGAACGCGCTGAATAAGACTTTACCGGAAGAGGAGCGCCCTCCGCCGTCAGAGAGGCAATCAAAACACAAGAATCCATAATATTCACTTGAGTAGGATGACACCAACGGGGAGTGGCAT-GTCATTGCAAGTACACGAGTCTGGATAATGCAACG---TGGCTACCTTTTTTCTAAAGTATTAAAGTGACGGAGAATCTGTAGTTCCGCGGAGCGG-ACACATAGCGGAACAAATTCACGGGTCGCTTAGCAGAGCAGGGTCGCTTACAGCCCTCGTAATAAGAAACCGCATGATTGAGATAGGCAACAGAGACCCCAGCTT-ACATGATTAGATGCTGGTGCCCGAGTTGTCTAGCACACTGCCCGGCCGAGAAGAACATGACGTAACCGACGCTAAACTCCGATTGGTTGTAATCGTGAGCTAAAAATGACGACTTCGATAATGTGCAATCCAGGAGGAAGGACCAAAGATCCCTGGAGAAAGTTACGGAGAAAAGAACTCGGGGTCGTCATAACCCGAAGGGAAACTGTCTCAATGCTATACATAAGCTGCAAAATCACCGCCCGGAGGAGAGGGTTTAGTGGACTCCGGAAGTTCTCACCGAGCGCGCCATTGGATTAGTAGATGGAAACAGGGGGAAAACTGTATAAAACCAACGCAGAACGCTACGCACAACGATCTCGGTAATTCGAGCGTGGGGAAGGTGACTCCGGTCCCACTAGAATTATTTGGGAGATAGACCAAGCCAAGGAT-GTAGGGAGTAGATGAACCATAGTTATTCTCGCGGTGGGCCCTCGCACAACGGGTGCAATTTATCTTCTAGCATAATACAAAGAAATTAGACAGTGTAAGTTCAATACCTGTGGATTGAGTCAAGGTGCGCGAACGGGGGAGGTCCAGGGGACGGGTAAGCAGAAAA-GAGACAGTTTTG-AGACAGACTGCCATGGCCAATTAGGATTGCTCCACCAGAAAGAGAGATAAAGG-----------------ACATGGTC-AGACGACGGCCGTGAGAGGGTTCCGAACGTAGTGACAGGCATGAAACCTCCACGAAACGGGAGCGGGGACGGACAAAATGAAAGTG-CTGGACGCTGTGGGGTCCCTAGACGACAAATAGCTGAGAACCCCCACGAAGGGGACTGGTTAGAAAATGAAGCT-ACAATCCCGCGGTTCAACAGTACTTGCCTGAATGAACGAGTGGAAAGAGGAGTGTAGG-AACCTGTGCGCAGTATTCTGGGTAACACACCACGTACCCAAAACTCGTTCGCGTAC------------AGTAGAGGCCACGGAGAAGCAGAGCAGGGTCGCTTACAGCCCTCGTTCACCGAGGCTCGGTTCGGATAATGCGGAAATTCGCCACCCCTGACGTTGTGTTCTACGTTCTGCGAGCCCCACCAAAACACCAACAGGAGTGCGGTGTTGGATGAAAGAAAGTCACCAAAAGGTCAACGCATGTTGCAAAGAAGAGGTAACGCTTAGCAATTCGGCAAGGAACAGCTACCGAAGGGTGAGTCAACAACTGAACGCACAATGGAAATCAGCGAGCAGATTGGAATCGCGGTAAACCCGTGA-CTACGCTAGATCGAGA------------------GGCCTAGAGGCAGCTGCGCCTTAACCTGATAGAACCTGGCCGAC
ANODI     --------------------------------------------------------------------------------------------------------------------------------------------------------------------------------------------------------------------------------------------------------------------------------------------------------------------------------------------------------------------------------------------------------------------------------------------------------------------------------------------------------------------------------------------------------------------------------------------------------------------------------------------------------------------------------------------------------------------------------------------------------------------------------------------------------------------------------------------------------------------------------------------------------------------------------------------------------------------------------------------------------------------------------------------------------------------------------------------------------------------------------------------------------------------------------------------------------------------------------------------------------------------------------------------------------------------------------------------------------------------------------------------------------------------------------------------------------------------------------------------------------------------------------------------------------------------------------------------------------------------------------------------------------------------------------------------------------------------------------------------------------------------------------------------------------------------------------------------------------------------------------------------------------------------------------------------------------------------------------------------------------------------------------------------------------------------------------------------------------------------------------------------------------------------------------------------------------------------------------------------------------------------------------------------------------------------------------------------------------------------------------------------------------------------------------------------------------------------------------------------------------------------------------------------------------------------------------------------------------------------------------------------------------------------------------------------------------------------------------------------------------------------------------------------------------------------------------------------------------------------------------------------------------------------------------------------------------------------------------------------------------------------------------------------------------------------------------------------------------------------------------------------------------------------------------------------------------------------------------------------------------------------------------------------------------------------------------------------------------------------------------------------------------------------------------------------------------------------------------------------------------------------------------GAGACAGTTTTG-GGACAGACTGCCATGGCCAATTAGGATTGCTCCACCAGAAAGAGGGATAAAGGGGGAATAACACATCCACACCTGATC-AGACGACGGTC----------------CGTAGTGACAGGCATGAGACCTCCACGAAACGGGGGCG---ACGGACAAAATGAAAGTG-CTGGATGCTATGGGGTCCCTAGACGACAAAGAGCTGAGAACCCCCACGAAGGGGACTGGTTAGAAAATGAAGCT-GCCGTCCCGCGGTTCAACAGTACTTGCCTGAATGAACGAGTGGAAAGAGGAGTGTAGG--------------TATTCTGAGTAACTCACCACGTACCCAAAACTCGTTCGCATAT------AGGCCAAGTAGAGGCCACGGAGA--------------------AGTCCTCGCTCACCGAGGCTCGGTTCGGATAATGCGGAAATTCGCCACCCCTGACGTTGTGTTTTACGTTCTGCGAGCCCCACCAAAACACCAACAGGAGTGCGGTGTTG------AGAAAGTCACCAAAAGGT----------TGCAAAGAAGAGGTAACGCTTAG----------------AGCTACCGAAGGTTGAGTCAACAACTGAACGCACAATGGAAATAAGCGAGCA-ATTGGAATCGCGGTAAACCCGTGA-CTACGCCAGGTCGAGTAGTCATCGACGGCAGGCGGGCCTAGAGGCTAAGGCGCCTTAACCTGATAGAACCTGGCCGAC
APTMA     -AAGAAAGTCGGGAC-GAGCACACAAAAC-AAAAGCTCCCGGTACGTCTCCCGTCGTCATTAGAGTTGTGCGTTGTGGGTCGCGTTCGATGTGCCCCGGTCTAGACCGAGCACACAAGGAGAGTCTATAGTTCCGTGGAGCGGGGTAATAAGGAGAACTAGGTGGATACCCGACGACAAGGGGTTACACAAACCCACATGCTAACTCTCGACAATTACCTGTACTAC-CCTTCACGGAGGGCCAGGGCCAGGA-CGAGGAGCAGCCGCGAGACAGGGAGTGGAGACGTCACCCGCACGCCGGAACTTCAAATTCGCCACCCCTGACGTTGTGTT-GAGGGTACCCCGTCAGGAATCCGCCGTAGTTACCATCCGACGTACGGGCGACTACCTGCTGAGATGAGGCGGAGATTCTTCAGAAAAATGCTACGACGGACCCAGAAAAACGTGTAT-AAATGACAA-GAATCGAGGA-GAAATGCCATGGGTTGTCAGCGT-TGGAGTTCCAT-GACCCCTAAGAGGATGTGGGGTCTTAAAGCGAACCATGAAACAACATGGTTAGT-GCAGCCGACTGCGTTTTATGGTCCGTCTATGTGCGAAGTCCAAACACGAGAGGCAAACCCTAGCCAAACAGGCAGCTGTCGGGGACCGGTACTCATGTGTACGGACTGTTAGCAGATCTGTTAATCTCATGACTCTCGAAACCGGACCTTGTCTCCTGTAACCTAGTTACATGGCACAGAGTGAGGGCGGGATTCAGTGAAGACGGCGTAGTAGTTGGAATAAAACGGGGTCGGAGACTGCATGCAACTTTGAAAAACTTCCGCGAACATGCCGAGCTATGACAAATG-AGTCGGCAACAAGAAAGACTACCCTAATTTGAAGGCATAGCTGGA---GGAGAGGGTGCAAATGGCCGGGAGCCTATAAGGACAGGGACAGGCCCGTCCTAATCAGAAAGAAGCCAGTGTTGCACTGTCCGAGGACGGTAGGATTAGTCTGCTGGAAGAACCGCCGAACAGTAGTGTACGGG-----TCGGAGGTGTATTACGAGTGATACCAATATAACAACATTGAAACGCATCCCAGTA-GAGATACCCGCATCTTAGCTCGAGGAGACCTTTGAACTGGAGGCAATGGATGTGGCAGGTGGCATGCTCCATAACAGAAGGGCAATATGGGTCGAGCAGCGAGAATCGTCA----CACGGTAACGCTTATAGGCAAGAGCCCTACGCGCCATACTTAGTAGATGTTAAAGACTGCAATCATCGCGGCATCATCACAAGTCATGGCAAGTAGAAAAGGAATAAAAAATGGATCGCGATATGCGAGGAACGTGGAAGTCCAGAAGCGCCTA-GGCCCGCTGCAGGTCCAAATACAAAGCGGTACGTAGCCGGAGAATCAGAAGGAAACCGAGAAGGGTTATGG-ATATCTGAGGACAGATCGGTAGCCAGGAGAAAAACTCAGCCGTTAGTAATCTCGAAAGTCAAGGGAGAAAAGGAGCATGATCAACGAAACATCGGGGGGGAAGACAGGTG-TAACGACTCTGAGGAAAGGTGACCTCGTGCCGGTATACAAGGGAATGTTCGAATTAGTGAGACAAACAGAGCCTGAGCAGGCTATATCCACGGGATGGGGGGAAGTGATAATTCGAGCGATTCCTGTTCACAAATATCTGTGTAGATGTGTTCGGTAGCAGGCGCGAT-TGTCGCCAGGTTTGCAAGCTTGGAGAGGAAACCTGATAACGAAATCAAGAAAAGCACAAGGGGGGGACTATTTTGGGGACACGGAGCC-----------------------------CAGAATAATGAATGAATGGTTTCGCAAGGAACGAGAGTCTTGAATGAACCAGCGATCTATCGGGTGGTTACTAAGCAGAAGCTGCGGCCTATGCGAGAGCTCACCACGGTGCTTTTCAATAGTTC-ATAGTTCTGTCATAATTTGAT-AAAACGGACCTTATATTCGCGGCGAAGCAACTGACACGGCGGTGAAGTTCGACCATTACGACGCCAATTCACATAATGGTGGAAAAGGAGAGTTGCGTATCGACCCGATATCAATATATAATCACCCTGGCACGACAGTCGGACGTATGCGGAAGTGTTCTCAAAAAAAAGGACTCTAAGATAGAGAAGAGATAAGAAGCCCGCCGGGAAACAAAGAGAAA---GATAAAAGTGGAGAGGGTACTCAGCGACGCGGT-AATTCATGTCTCAGAATAGAACACCACGGCCGCTGCAATCTGTCGCGACAGCGGGGTTTTTTAAGGCGTAATGGGGGGGGGGGAGTCTAATCTGCCAATGATTCGCACCACCGACACCGACTATTAGCCCTTCTGTAGGGGGGAGGCGCCTAGCAGAAAAATTCAGGAACCCCGGGCCCCGGGCATGGAACAATTAGACAAAGCTCGGAATCCGAGCCATAAAAGGGAGAACGCGCTGAATAAGACTTTACCGGAAGAGGAGCGCCCTTCGCCGTCAGAGAGG---TCAAAACACAAGAATCCATAATATTCACTTGAATGGGACGATACCAACAGGGGGTGGCAT-GTCATTGCAAGTACACGAGTCTGGATAATGCAACGT------------------AAAGTATTAAAGTGAAGGAGAGTCTATAGTTCCGTGGAGCGG-ACACATAGCGGAACAAATTCACGGGTCGCTTAGCAGATCAAGTATAATTACAGTCCTCGCTATAAGAAACCGCATGATTGAGATAGGCAACAGAGACCCCAGCTT-ACGTGATTAGATGATGGTTCCCGAGTTGTCTAGCACACCGCCCGGCCGAGAAGAACATGACGCAACCAACGCTAAATTCCGACAGATTGTAAACGTGAGCTAAAAATGACGACTTCGATAATGTGCAATCCAGGAGGAAGGACCAAAGATCCCTGGAGAAAGTTACGGAGAAAAGAACTCGGGGTCGTCGTATCTCGAAGGGAAACTGTCTCAAAACTATACATAAGCCGCGAAATCACCGCCCGGAGGAGAGGGTTTAGTGGACTCCGGAAGTTCTCACTGAGCGCGCCATAGGATTAGTAGATGGAAACAGGGGGAAAACTGTATAAAACCAACGCAGAACGCTACGCACAACGATCTCGGTAATTCGAGCGTGGGGAAGGTGACTCCGGTCCCACTAGAATTATTTGGGAGATAGACCAAGCCAAGGAT-GTAGGGAGTAGATGAACCATAGTTATTCTCGCGGTGGGCCCTCGCACAACGGGTGCAGTTTACCTTCTAGCGTAGTGCAAAGAAATTAGACAGTGTAAGTTCAATACCTGTGGATTGAGTCAAGGTGCGCGAACAGGGGAGGCCCAGGGGACGGGTAAGCAGAAAA-GAGACAGTTTTG-AGACAGACTGCCATGGCCAATTAGGACTGCTCCACCAGAAAGAGGGATAAAGGGGGAATAACATATCTACGCCTGATC-AGACGACGGTC----------------CGTAGTGACAGGCATGAGACCTCCACGAAACGGGAGCGGGGACGGACAAAATGAAAGTG-CTGGATGCTATGGGGTCCCTAGACGACACAAAGCTGAGAACCCCCACGAAGGGGACTGGTTAGAAAATGAAGCT---AGTCCCGCGGTTCGACAGTATTTGCCTGAATGAACGAATGAAAAGAGGAGTGTAG--AACCTGTGCGCAGTATTCTGAGTAACTCACCACGTACCCAAAACTCGTTCGCATATGAATAAAGGCCAAGTAGAGGCCACGGAGA-GCAGATCAAGTATAATTACAGTCCTCGCTCACCGAGGCTCGGTTCGGATAATGCGGAAATTCGCCACCCCTGACGTTGTGTTTTACGTTCTGCGAGCCCCACCAAAACACCAAC------------TTGGATGAAAGAAAGTC----------CAACGCATGTTGCAAAGAAGAGGTAACGCTTAGCAATTCGGCAAGGAACAGCTACCGAAGGTTGAGTCAACAACTGAACGCACAATGGAAATAAGCGGGCAGATTGGAATCGCGGTAAACCCGTGA-CTACGCCAGATCGAGTAGTCATCGACGGCAGGCGGGCCTAGAGGCTAAGGCGCCTTAACCTGATAGAACCTGGCCGAC
CRYTA     ---------------------------------------------------------------------------------------------------------------------------------------------------------------------------------------------------------------------------------------------------------------------------------------------------------------------------------------------------------------------------------------------------------------------------------------------------------------------------------------------------------------------------------------------------------------------------------------------------------------------------------------------------------------------------------------------------------------------------------------------------------------------------------------------------------------------------------------------------------------------------------------------------------------------------------------------------------------------------------------------------------------------------------------------------------------------------------------------------------------------------------------------------------------------------------------------------------------------------------------------------------------------------------------------------------------------------------------------------------------------------------------------------------------------------------------------------------------------------------------------------------------------------------------------------------------------------------------------------------------------------------------------------------------------------------------------------------------------------------------------------------------------------------------------------------------------------------------------------------------------------------------------------------------------------------------------------------------------------------------------------------------------------------------------------------------------------------------------------------------------------------------------------------------------------------------------------------------------------------------------------------------------------------------------------------------------------------------------------------------------------------------------------------------------------------------------------------------------------------------------------------------------------------------------------------------------------------------------------------------------------------------------------------------------------------------------------------------------------------------------------------------------------------------------------------------------------------------------------------------------------------------------------------------------------------------------------------------------------------------------------------------------------------------------------------------------------------------------------------------------------------------------------------------------------------------------------------------------------------------------------------------------------------------------------------------------------------------------------------------------------------------------------------------------------------------------------------------------------------------------------------------------------------------------------------------------------------------------------------------------------------------------------------------------------------------------------------------------------------------------------------------------------------------------------------------------------------------------------------------------------------------------------------------------------------------------------------------------------------------------------------------------------------------------------------------------------------------------------------------------------------------------------------------------------------------------------------------------------------------------------------------------------------------------------------------------
DRONO     -AAGAAAGTCGGGAC-GAGCACACAAAAC-AAAAGCTCCCGGTACGTCTCCCGTCGTCATTAGAGTTGTGCGTTGTGGGTCGCGTTCGATGTGCCCCGGTCTAGATCGAGCACACAAGGAGAGTCTATAGTTCCGTGGAGCGGGGTAATAAGGAGAACTAGGTGGATACC-GACGACAAGGGGTTACACAAACCCACA------------------------------CCTTCACGGCTGGCAAGGGCCAGGA-CGAAGAGCAGCCGCGAGACAGGGAATGGAGACGTCACCCGCGCGCCGGAACTTCAAATTCGCCACCCCTGACGTTGTGTT-GAGGGTACCCCGTCAGGGGTCCGCAGTAGTTACCATCCGACGTACGGGCGACTACCTGCTGAGATGAGGCGGAGATGCTTCAGAAAAATGCTACGGCGGGCCCAAGGAAACGTGTAT-AAATGACAA-GAATCGAGGA-GAAATGGCATGGGTTGTCAGCGT-CGGAGTTCCAT-GACCCCTAAGAGGATGTGGGGTCTTAAAGCGAACCATGAAACAACATGGTTAGT-GCAGCCGACTGCGTTTTATGGTCCGTCTATGTGCGAAGTCCAAACACGAGAGGCAAACCCTAGCCAAACAGGCAGCTGTCGGGGACCGGTACTCATGTGTACGGACTGTTAGCAGATCTGTTAATCTCATGACTCTCGAAACCGGACCTTGTCTCCTGTAACCTAGTTACATGGCACAGAGCGAGGGCGGGATTCAGTGAAGACGGCGTAGTAGTTGGAATAAAACGGGGTCGGAGACTGCATGCAACTTTGAAAAACTTCCGCGAACATGCCGAGCTATGACAAATAAAGTCGGCAACAGCAAAGACTACCCTAATTTGAAGGCATAGCTGG----GGAGAGGGTGCAAATGGCCGGGAGCCTATAAGGACAGGGACAGGCCCGTCCTAATCAGAAAGAAGCCAGTGTTGCACTGTCCGAGGACGGTAGGATTAGTCTGCTGGAAGAACCGCCGAACAGTAGTGTACGGGGAACCTCGGAGGTGTATTACGAGTGATACCAATATAACAACATTGAAACGCATCCCAGTG-GAGATACCCGCATCTTAGCTCGAGGAGACCTTTGAACTGGAGGCAATGGATGTAGCAGGTGGCATGCTCCATAACAGAAGGGCAATATAAGTCGAGCAGCGAGGAT---------CACGGTAACGCTTATAGGCAAGAGCCCTACCCGCCATACTTAGTAGATGTTGAAGACTGCAATCATCGCGGCATCATCACAAGTCATGGCAAGTAGAAAAGGAATAAAAAATGGATCGCGATATGCGAGGAACGTGGAAGTCCAGAAGTGCCTA-GGCCCGCTGCAGGCCCAAATACAAAGCGGTACGTAGCCGGAGAATCAGAAGGAAACCGAGAAGGGTTACGG-ATATCTGAGGACAGATCGGTAGCCAGGAGAAAAACTCAGCCGTTAGTAATCTCGAAGGTCAAGGGAGAAAAGGAGCATGATCAATGCAGCATCGGGGGAGAAGACAGGTG-TAACGACTCTGAGGAAAGGTGACCTCGTGCCGGTATACAAGGGAATGTTCGAGTTAGTGAGACAAACAGAGCCTGAGCAGGCTATATCCACGGGATGGGGGGAAGTGATAATTCGAGCGATTCCTGTTCACAAATATCTGTGGAGATGTGTTCGGTAGCAGGCGCGAT-TGTCGCCAGGTTTGCAAGCTTGGAGAGGAAACCTGATAACGAAATCAAGAAAAGCACAAGGGGGGGACTATTTTGGAGACGCGGAGCC-GTCTCCTGAATATGATGTATATGATCGGCAGAATAATGAATGAATGGTTTCGCAAGGAACGAGAGTCTTGAATGAACCAGCGATCTATCGGGTGGTTACTAAGCAGAAGCTGCGGCCTATGCGAGAGCTCACCACGGTGCTTTTCAATAGTTC-ATAGTTCTGTCATAATTTGAT-AAAACGGACCTTATATTCGCGGCGAAGCAACTGACACGACGGTGAAGTTCGACCATTACGACGCCAATTCACATAATGGTGGAAAGGGAGAGTTGCGTATCGACCCGATATCAATATATAATCACCCTGGCACGACAGTCGGACGTATGCGGAAGTGTTCTCAAAAAAAAGGACTCTAAGATAGAGAAGAGATAAGAAGCCCGCCGGGAAACAAAGAGAAA---GATAAAAGTGGAGAGGGTACTCAGCGACGCGGTCAATTCATGTCTCAAAATAGAACACCACGGCCGCTGCAATCTGTCGCGACAGCGGGGTTTTTTAAGGCGTAATGGGGGGGGGGGAGTCTAATCTGCTAATGATTCGCACCACCGACACCGACTATTCGCCCTTCTGTAGGGGGGAGGCGCCTAGCAGAAAAATTCAGGAACCCCGGGCCCCGGGCATGGAACAATTAGACAAAGCTCGGAATCCGAGGCATAAAAGGGAGAACGCGCTGAATAAGACTTTACCGGAAGAGGAGCGCCCTCCGCCGTCAGAGAGG---TCAAAACACAAGAATCCATAATATTCACTTGAATGGGACGATACCAACAGGGAGTGGCAT-GTCATTGCAAGTACACGAGTCTGGATAATGCAACGTAATGGCTACCTTTTTTCTAAAGTATTAAAGTGAAGGAGAGTCTATAGTTCCGTGGAGCGG-ACACATAGCGGAACAAATTCACGGGGCGCTTAGCAGATCAAGTACAATTACAGTTCTCGCTATAAGAAACCGCATGATTGAGATAGGTAACAGAGACCCCAGCTT-ACGTGATTAGATGATGGTTCCCGCGTTGTCTAGCACACCGCCCGGCCGAGAAGAACATGACGCAACCAACGCTAAATTCCGACGGATTGTAAACGTGAGCTAAAAATGACGACTTCGACAATGTGCAATCCAGGAGGAAGGACCAAAGATCCCTGGAGAAAGTTACGGAGAAAAGAACTCGGGGTCGTCGTATCTCGAAGGGGAACTGTCTCAAAACTATACATGAGCCGCGAAATCACCGCCCGGAGGAGAGGGTTTAGTGGACTCCGGAAGTTCTCACTGAGCGCACCATCGGATTAGTAGATGGAAACAGGGGGAAAACCGTATAAAACCAACGCAGAACGCTACGCACAACGATCTCGGTAATTCGAGCGTGGGGAAGGTGACTCCGGTCCCACTAGAATTATTTGGGAGATAGACCAAGCCAAGGAT-GTAGGGAGTAGATGAACCATAGTTATTCTCGCGGTGGGCCCTCGCACAACGGGTGCAGTTTACCTTCTAGCGTAATGCAAAGAAATTAGACAGTGTAAGTTCAATACCTGTGGATTGAGTCAAGGTGCGCGAACAGGGGAGGCCCAGGGGACGGGTAAGCAGAAAA-GAGACAGTTTTG-AGACAGACTGCCATGGCCAATTAGGATTGCTCCACCAGAAAGAGGGATAAAGGGGGAATAACATATCCACGCCTGGTC-AGACGACGGTCGTAAGAGGGTTACGAACGTAGTGACAGGCATGAGACCTCCACGAAACAGGAGAGGGGACGGACAAAATGAAAGTG-CTGGATGCTATGGGGTCCCTAGACGACAAAAAGCTGAGAACCCCCACGAAGGGGACTGGTTAGAAAATGAAGCT-GCAGTCCCGCGGTTCGACAATACTTGCCTGAATGAACGAGTGAAAAGAGGAGTGTAGG-AACCTGTGCGCAGTATTCTGAGTAACTCACCACGTACCCAAAACTCGTTCGCATATGAATAAAGGCCAAGTAGAGGCCACGGAGAAGCAGATCAAGTACAATTACAGTTCTCGCTCACCGAGGCTCGGTTCGGATAATGCGGAAATTCGCCACCCCTGACGTTGTGTTTTACGTTCTGCGAGCCCCACCAAAACACCAACAGGAGTGCGGTGTTGGATGAAAGAAAGTCACCAAAAGGTCAACGCATGTTGCAAAGAAGAGGTAACGCTTAGCAATTCGGCAAGGAACAGCTACCGAAGGTTGAGTCAACAACTGAACGCACAATGGAAATAAGCGGGCAGATTGGAATCGCGGTAAACCCGTGA-CTACGCCAGATCGAGTAGTCATCGACGGCAGGCGGGCCTAGAGGCTAAGGCGCCTTAACCTGATAGAACCTGGCCGAC
FULGL     -AAGAAAGTCGGGGC-GAGCACACAAAAC-AAAAGCTCCCGGTACGCCTCCCGTCGTCATTAGAGTTGTGCGTTGTGGGTCGCGTTCGATGTGCCCCGGTCTAGATCGAGCACATAAGGAGAATCTATAGTTCCGTGGAGCGG----------------------------GATGACAAGGGGTTACACAAACCCACATGCTAACTC-CAACAATTACTTGAGCTACGCCTTCACGAAGGGCCAGGGCCAGGA----------------------------GAGACACCACCCGG--GCCGGACCTTCAAATTCGCCACCCCTGACGTTGTGTTCGAGGGTACCCCGTCAGGAGTCCGCCGTAGTTACCATCCGACGTACGGGCGACTACCTGCTGAGATGAGGCGGAGATGCTTCAGAAAAATGCTACGGCGCACCCAGACAGACGAGTAT-AAATGACAA-GAATCGAGGC-GAAATGCCATGGGTTGTCAGCGT-CGGAGTTCCATAAACCCCTAAGAGGATGTGGGGTCTTAAAGCGAACCATGAAACAACATGCTTAGTTGCAACCGACTGCGTTTTATGGTCCGTCTATACGCGAAGTCCAAACACGAGAGGCAAGCTCTAGCCAAACAGGCAGCTGTCGGGGACCGGTACTCATGTGTACGGACTGTTAGCAGATCTT-TAATCTCATGAGTCTCGAAACCGGACCTTGTCTCCTGCA-----------------------------GGATTCAGTGAAGACGGCGTAGTAGTTGGAATAAAACGGGGTCGGAGACTGCATGCAACTTTGAAAAACTTCCGCAAACATGCCGAGCTATGACAAATAAAGTCGACAACAAAAAAGACTACCCTAATTTGAAGGCATAGCTGG-CGGGGAGAGGGTGCAAATGGCCGGGAGCCTATAAGGACAGGGACAGGCCCGTCCTAATCAG---------------------------GACGGTAGGATTAGTCTGCTGGAAGAACCGCCGAATAGTAGTGTACGGGGAACATCGGAGGTGTATTACGAGTGATACCAATATAACAACATTGACACGCATCCCAGTAGGAGATACCCGCATCTTAGCTCGAGGAGACCTTTGAACTGGAGGCAATGGATGTGGCAGGTGGCATGCTCCATAACAGAAGGGCAATATAAGGCGAGCAACGAGAGTCGGCAC-A---------------------------CTACGCGCCATACTTAGTAGATGTTACAGACTGCAATCATCGCGGCATCATCACAAGTCATGGCAAGTAGAAAAGGAATAAAAAATGGATCGCGATATGCGAGGAACGTGGAAGTAGAGATGCGCCTGGGGCCCGCTGCAGGTCCAAATACAAAGCGGTACGTAGCCGGAGAATCAGAAGGAAACCGAGAAGGGTTACG-AATGTCTGAGGACAGATCGGTAGCCAGG----------------------------AGGTCAAGGGAGAGAAGGAGCATGATCAAGGCAGCCTCGGGGGGGAAGACAGGCG-TAACGACTCTGAGGAAAGGTGACCTCGTGCCGGTATACAAGGGAATGTTCGAATTAGTGAGACAAACAGAGCCTGAGCAGGCTATATCCACGGGATGGGGGGAAGTGATAATTCGAGCGATTCCTGTTCACAAATATCTG-----------------------------TGTCGCCAGGTTTGCAAGCTTGGAGAGGA-ACCTGATAACGAAATCAAGAAAAGCACAAGGGGGGGACTATTTTGGGGGCGCGGCGCC-GTCTCCTGAATATGATGTATATGACCGGCAGAATAATGAATGAATGGTTTCGCAAGGAACGAGAGTCTTGAATGAACCAGCGATCTATCGGGTGGTTACTAAGCAGAAGCTGCGGCCTATGCGAGAGCTCACCACGGTGCTTTTCAATAGTTC-ATAGTTCTGTCATAATTTGAT-AAAACGGACC-TATATTCGCGGCGAATCAACTGACACGACG---------------------------------AATGGTGGAAAGGGAGAGTTGCGTATCGACCCGATATCAATATATAATCACCCTGGCACGACAGTCGGACGTATGCGGAAGTGTTCTCAAAAAAAAGGACTCTAAGATAGAGAAGAGATAAGAAACCCGCCGGGAAATAAAGAGAAATGGGATAAAAGTGGAGAGAGTACTCAGCGACGCGGTTAATTCATGTCTCAAAATAGAACACCACAGCCGCTGCAATCTGTCGCGACAGCGGGGTTTTTTAAGGCGTAATGGGGGGGGGGGAGTCTAATCT------------------------------TTCACCCTTCTGTAGGGGGGAGGCGCCTAGCAGAAAAATTCAGGAACCCCGAGCCCCGGGCATGGAACAATTGGGCAAAGCTCGGAATCCGAACCATAAAAGGGAGAACGCGCTGAATAAGACTTTACCGGAAGAGGAGCGCCCTCCGCCGTCAGAGAGGTAATCACAACACAAGAATCCATAATATTCACTTGAATGGGATGACACCAACGGGGAGTGGCAT-GTCATTGCAAGTACACGAGTCCGGATAATGCAACG---TGGCTACCTTTTTTTTAAAGTATTAAAGTGAAGGAGAATCTATAGTTCCGTGGAGCGG-ACACATAGCGGAACAAATTCACGGGTCGCTTAGCAAATCAAGTTCGATTACAGTCCTCGCAATAAGAAACCGCATGATTGAGATAGGTAACAGAGACCC----------------------------------GTCTAGCACACTGCCCGGCCGAGAAGAACATGACGCAACCAACGCTAAATTCCGATTGGTTGTAAACGT-------------------------------GTCCAGGAGGAAGGACCAAAGATCCCTGGAGAAAGTTACGTAGAAAAGAACTCGAGGTCGTCGTATCTCGAAGGGAAACTATCTCAAAACTATACATGAGCTGCAAAATCACCGCCCGGAGGAGAGGGTTTAGTGGACTCCGGAAGTTCTCACCGGGCGCGCCATTGGATTAGTAGATGGAAACAGGGGGAAAACTGTATAAAACCAACGCAGAACGCTACGCACAACGATCTCGGTAATTCGAGCGTGGGGAAGGTGACTCCGGTCCCACTAGAATTATTTGGGAGATAGACCAAGCCAAGGAT-GTAGGGAGTAGATGGACCATAGTTATTCTCGCGGTGGGCCCTCGCACAGCGGGTGCAGTTTATCTTCTAGCATAATGCAAAGAAATTAGACAGTGTAAGTTCAATACCTGTGGATTGAGTCAAGGTGCGCGAACAGGGGAGGCCCAGGGGACGGGTAAGCAGAAAA-GAGACAGTTTTG-AGACAGACTGCCATGGCCAATTAGGATTGCTCCACCAGAAAGAGAGATAAAGG-------------------------------------GTGAGAG-GTT-----CGTAGTGACAGGCATGAGACCTCCACGAAACGGGAGTGGGGACGGACAAAATGAAAGTG-CTGGATGCTGTGGGGTCCCTAGACGACAAATAGCTGAGAACCCCCACGAAGGGGACTGGTTAGAAAATGAAGCT-AAAGTCCCCTGGTTCGACAGAACTTGCCTGAATGAGCGAGTGAAAAGAGGAGTGTAGG-----------------TCTGGGTAACTCA--ACGTACCCAAAACTCGTTCGCGTAT------------AGTAGAGGCCACGGAGAAGCAAATCAAGTTCGATTACAGTCCTCGC----------------------------AAATTCGCCACCCCTGACGTTGTGTTCTACGTTCTGCGAGCCCCACCAAAACACCAAC-----------------------------ACCAAAAGGTTAACGCATGTTGCAAAGAAGAGGTAACGCTTAGCAATTCGGCAAGGAACAGCTACCGAAGGTTGAGTCAAC-------------------------------ATTGGAATCGCGGTAAACCCGTGA-CTACGCCAGATCGAGAAGTCATTGACGGCAGGCGGGCCTAGAGGCAAATGCGCCTTAACCTGATAGAACCTGGCCGAC
GALGA     -AAGAAAGTCAGGACGGAGCACACAAAAC-AAAAGCTCCCGGTACGCCTCCCGTCGTCATTAGAGTTGTGCGTTGTGGGTCGCGTTCGATGTGCCCCGGTCTAGATCGAGCACACACGGAGAATCTGTAGTTCCGCGGAGCGAGGTAATAAGGAGAACTAGGCGGATACCCGATGACAAGGGGCTACACAAACCCACATGCTAACTC-CAACAATTACTTGAGCCACGCCTTCACGGAGGGCCAGGGCCAGGA-CGGGGAGCAGCCGTGAAACAGGG----GAGCCGCCGACCGG--GCCGGCACCGCAAATTCGCCACCCCTGACGTTGTGTGCGAGGGTACCCCGTCAGGAGTCCGCCGTAGTTACCATCCGACGTACGGACGACTACCTGCTGAGATGAGGCGGAGATGCTTCAGAGAAATGCTACGGCGGAACCAGGCAGACGTGTAT-AAGTGACAA-GAATCGAGGA-GAAATGCCATGGGTTGTCAGCGT-CGGAGTTCCATAAACCCCTAAGAGGATGTGGGGTCTTAAAGCGAACCATGAAACAACATGCTTAATTGCAACCGACTGCGTTTTATGGTCCGTCTATCCGTGAAGTCCAAGCACCAGAGGCAGACCCTAGCCAAACAGGCAGCTGTCGGGGACCGGTACTCATGTGTACGGACTGTTAGCAGACATT-TAATTTCATGACTCTCGAAACCGGACCTTGTCTCCTGTAACCTAGTTACATGGCACAGATTGAGGGCGGGATTCAGTGAAGACGGCGTAGTAGTTGGAATAAAACGGGGTCGGAGACTGCATGCAACTTTGAAAAACTTCCGCGAACATACCGAGCTATGACAAATAAAGTCGATAACAAAAAAGACTACCCTAATTTGAAGGCATAGCTGGGCGGGGAGAGGGTGCAAATGGCCGGGAGCCTATAAGGACAGGGACAGGCCCGTCCTAATCAGAGAGAAGCCAGTGTTGCACTGTCCGAGGACGGTAGGATTAGTCTGCTGGAAGAACCGCCGAACAGTAGTGTATGGGGAACATCGGAGGTGTATTACGAGTGATACCAATATAACAACATTGACAAGCATCCCAGTAAGAGATACCCGCACCTTAGCTCGAGGAGACCTTTGAACTGGGGGCAATGGATGTGGCGGGTGGCATGCTCCATAAAAGAAGGGCAACATAAGTCGAACAAGGAAAGTCGTCAC-GTCACGGTAACGCTTATAGGCAAGAGCCCTACACGCCATACTTAGTAGATGTTAAAGACTGCAATCATCGCGGCATCACCACAAGTCATGGCAAGTAGAAAAGGAATAAAAAAAGGATCGCGATATGCGAGGAACGTGGAAGTACAGATGCGCCTAGGGCCCGCTGCAGGTCCAAGTACAAAGCGGTACGTAGCCGGAGAATCAGAAGGAAACCGAGAAGGGTTACG-AATATCTGAGGACAGATCGGTAGCCAGGAGAAAAACTCAGCCGTTAAGAATCTCGAAGGCCAAGAGAGAAAAGGAGCATGATCAACGCAGCCTCGGGGGAGAAGACAGCTG-TAACGACTCTGAGGAAAGGTGACCTCGTGCCGGTATACAAGGGAATGTTCGAGTTAATGAGACAAACAGAGCCTGAGCAGGCTATATCCACGGGATGGGGGGAAGTGATAATTCGAGCGATTCCTGTTCACAAATATCTGCAGAGATGTGACCGGTAGCGGGCGCGATATGTCGCCAGGTTTGCAAGCTTGGAGAGGC-ACCTGATAACGAAATCAAGAAAAGCACAAAGGGGGGACTATATGGGGGGCGCGGGGTC-GTCTCCTGAATATGATGTATATGATCGGCAGAATAATGAATGAATGGTTTCGCAAGGGACGACAGTCTTGAATGAACCAGCGATCTATCGGGTGGTTACTAAGCAGAAGCTGCGGCCTATGCGAGAGCTCACCACGGTGCTTTTCAATAGTTC-ATAGTTCTGTCATAATTTGAT-AAAACGGGCC-TATATTCGCGGCGAAGCAACTGACACGACGGTGAAGTTCGACCATTACGACGCCAATTCACATAATGGTGGAAAGGGAGAGTTGCGTATCGACCCGATATCAATATATAATCACCCTGGCACGACAGTCGGACGTATGCGGAAGTGTTCTCAAAAAAAAGGACTCTAAGATAGAGAAGAGATAAGAAACCCGCGGAGAAACAAAGGGAAATGGCATAAAAGTGGAGAGAGTACCCAGCGACGCGGTTATTTCATGTCTCAAAATAGAACACCACAGCCGCTGCAATCTGTCGCGACAGCGGGGTTTTTTAAGGTGTAATGGGGGGGGGGGAGTCTAATCTGCCAATGATTCGTACTACCGACACCGACTATTCACCCTTCAGTGGGGGGGAGGCGCCTAGCAAAAAAATTCAGGAACCCCGGGCCCCGGGCCTGGAACAATTAGACAAAGCTCGGAATCCGAGCCATAAAAGGGAGAACGCGCTGAATAAGACTTTACCGGAAGAGGAGCGCCCTCCGCCGTCAGAGAGGCAATCAAAACACAAGAATCCATGATATTCACTTGAATAGGATGATACCAACGGGGGGTGGCAT-CTCGTTGCAAGTACCCGGGTCAGGATAATGCGACG---TGGCTACCTTTTTTCTAAAGTATTAAAGTGACGGAGAATCTGTAGTTCCGCGGAGCGA-ACACATAGCGGAACAAATTCACGGGTCGCTTAGCGGATCAAATTCAATTACAGTCCTCGAAATAAGAAACCGCATGATTGAGATAGGTAACTGAGACCCCTGCTT-ACGTGATTAGATGATGGTCCCCGAGTTGTCTAGCACACTGCCCGGCCGAGAAGAACATGGCGTAACCGACGCTAAATTCCGATTGACTGTAAACGTGAGCTAAAAATGACGACTTCGATAATGTGCAATCCAGGAGGAAGGACCAAAGATCCCTGGAGAAAGTTACGGAGAAAGGAACGCGGGGTCGTCGTATCTCGAAGGGGAACTGTC---------------AGCCGCAAAATCACCGCCCGGAGGAGAGGGTTTAGCGGACTCCGAAAGTTCTCATCGGGCGAGCCATTGGATTAGCAGATGGAAACAGGGGGAAAACTGTATAAAACCAACGCAGAACGCTACGCACAACGATCTCGGTAATTCGAGCGTGGGGAAGGTGACTCCGGTCCCACTAGAATTATTTGGGAGATAGACCAAGCCAAGGAT-GTAGGGAGTAGATGAACCATAGTTATTCTCGCGGTGGGCCCTCGCACAACGGGTGCAGTTTTTCTTCTAGCATAATACCAAGAAATTAGACAGTGTAAGTTCAATACCTGTGGATTGAGTCAAGGTGCGCGAACAGGGGAGGCCCAGGGGACGGGTAAGCAGAAAA-GAGACAGTTTTG-AGACAGACCGCCATGGCCAATTAGGATTGCTCCACCAGAAAGAGAGATAAAGGGTGAAGAACCTGTCTACACCTGGTC-AGACGACGGCCGTGAGAGGGTTACGAACGTAGTGACAGGCATGAAACCTCCACGAAACGGGAGCGGGGGCGGACAAAATGAAAGTG-CTGGATGTTATGGGGTCCCTAGACGCAACATAGCTGAGAACCCCCACGAAGGGGACTGGTTAGAAAATGAAGCT-AAAGTCCCCCGGTTCGCCAATACTTGCCTGAATGAACGAGTGGAAAGAGGAGTGTAGG-AACCTGTGCGCAGTATTCTGGGTGACACACCACGTACCCAAAACTCGTTCGCATACGAATAAAGGCCAAGTAGAGGCCACGGAGAAGCGGATCAAATTCAATTACAGTCCTCGATCACCGAGGCTCGGTTCGGATAATGCGGAAATTCGCCACCCCTGACGTTGTGTGCTACGTTCTGCGAGCCCCACCAAAACACCAACAGGAGTGCGGTGTTGGATGAAAGAAAGTCACCAAAAGGTCAACGCATGTTGCAAAGAAGAGGTAACGCTTAGCAATTCGGCAAGGAACAGCTACCGAAGGTTGAGTCAACAACTGAACGCACAACGGAAATCAGCGGGCAGATTGGAATCGCAGTAAACCCGTGA-CTGCGCCAGATAGAGAAGTAATTGACGGCAGGCGGGCCTAGAAGCAGGTCCGCCTTAACCTGATAGAACCTGGCCGAC
MELUN     -AAGAAAGTCAGGGC-GAGCACACAAAACGAAAAGCTCCCGGTACGCCTCCCGTCGTCATTAGAGTTGTGCGTTGTGGGTCGCGTTCGATGTGCCCCGGTCTAGATCGAGCACATAAGGAGAATCTATAGTTCCGTGGAGCGAGGTAATAAGGAGAACTAGGTGGATACCCGACGACAAGGGGCTACACAAACCCACA-----------------------------GCCTTCATGGAGGGCCAGGGCCAGGAGCGGAGCGCAGCCGCGAGACAGGGAATAGATACATCACCCGG--GCCAGACCTTGAAATTCGCCACCCTTGACGTTGTGTGCGAGGGTACCCTGTCAGGAGTCCGCCGTAGTCACCATCCGACGCACGGGCGACTACCTGCTGAGATGAGGCGGAGATGCTTCAGAAAAATGCTACGGCGCGCTCAGACAGACGAGTAT-AAATGACGA-G-ATCGAGGA-GAAATGCCATGGGCTGTCGGCGT-CGGAGTTCCATAAACCCCTAAGAGGATGTGGGGTCTTAAAGCGAACCATGAAACAGCATGCTCAGTTGCAACCGACTGCGTTTTATGGTACATCTC----------------------------CTCTAGCCAAACAGGCAGCTGTCGGGGACCGGTACTCATGTGTACGGACTGTTAGCAGACCTTCTAATCTCATGACTCACAAAATCGGACCTTGTCGCCTGCAACCTAGTTACATGGCACAGATTGAAGGCGGGATTCAGTGAAGACGGCGTAGTAGTTGGAATAAAACGGGGTCGGAGACTGCATGCAACTTTAAAAAACTTCCGCAGACATGCCGAGCTATGACAAATAAAGTCGACAACAAAAAAGACTACCCTAATTTGAAGGCATAGCTGGGCGGGGAGAGGGTGCAAATGGCCGGGAGCCTATAAGGACAGGGACAGGCCCGTCCTAATCAGAGAGAAGCCAGTGTTGCACTGTCCGAGGACGGTAGGATTAGTCTGCTGGAAGAACCGCCGAACAGCAGTGTACGGGGAACATCGGAGGTGTATTACGAGTGATACCAACATAACAACATTGAAACGCATCCCAGTAGGAGATACCCGCACCTTAGCTCGAGGAGACCTTTGAACTGGAGGCAATGGATGTGGCAGGTGGCATGCTCCATAACAGAAGGTCAATATGGCGCGAGCAGCGAGAGTCGTCACGATCACGGTAACGCTTATAGGCAAGAGCCCTACACGCCATACTTAGTAGATGTTAAAGACTGCAATCATCGCGGCATCATCACAAGTCATGGCAAGTAGAAAAGGAATAAAAAATGGATCGAGATATGCGAGGAACGTGGAAGTAGAGATGCGCCTGGGGCCCGCTGCAGGTCCAAATACAAAGCGGTACGTAGCCGGAGAATCAGAAGGAAACCGAGAAGGGTTACGG-ATATCTGAGGACAGATCAGTAGCCAAGAGAAAAACTCAGCCGTTAATAATCGCGAAGGTAAAGGGAGAGAAGGAGCATGATCAAGGCAGACTCGGGAGAGAAAAAAGGCGG-AACGACTCTGAGGAAAGGTGACCGCGTGCCGGTATACAAGGGAATGTCCGTATTAGTGAGACAAACAGAGCCTGAGCAGGCTATATCCACGGGATGGGGGGAAGTGATAATTCGAGCGATTCCTGTTCACAAATATCTGT----------------------------TGTCGCCAGGTTTGCACGCTTGGAGAGGAGACCTGATAACGCAATCACGAAAAGCACAAAGGGGGAACTATTTTGGGGCCGCGGGGCCCGTCTCCTGAATATGATGTATATGACCGGCAGAATAATGAATGAATGGCTTCGCAAGGAACGAGAGTCTTCAATGGACCAGCGATCTATCGGGTGGTTACTAAGCAGAAGCTGCGGCCTATGCG-------------------------------ATAGTTCTGTCATAATTTGAT-AAAACGGACC-TATATTCGCGGCGAAGCAACTGACACGAAGGTGAAGTTCGACCATTACGACGCCAATTCGCATAATGGTGGAAAGGGAGAGTTGCGTATCGACCCGATATCAATATATAATCACCCTGGCACGACAGTCGGACGTATGCGGAAGTGTTCTCAAAAAAAAGGACTCTAAGATAGAGAAGAGATAAGAAACCCGCCGGGAAATAAAGAGAAATGGGGTAAAAGTGGAGAGAGCACCCAGCGACGCGGTTAATCCATTTCTCACAATAGAACACCACAGCCGCTGCAATCTGTCGCGACAGCGGGGTTTTTTAAGGCGTAATGGGGGGGGGGGAGTCTAATCTGCCAATGATTCGCACCACCGACACCGACTATTCACCCTTCTGTAGGGGGGAGGCGCCTAGCAGAAAAATTCAGGAACCCCGGGCCCCGGGCATGGAACAATGGGGCAAAGCTCGGAATCCGAACCATAAAA-------------------------------AGAGGAGCGCCCTCCGCCGTCAGAGAGGCAATCACAACACAAGAATCCATAATATTCACTTGAATGGGATGACACCAACGGGGAGTGGCAT-GTCATTGCAGGTACACGAGTCTGAATAATGCAACG---TGGCTACCTTTTTTCTAAAGTATTAAAGTGAAGGAGAATCTATAGTTCCGTGGAGCGAAACACATAGCGGAACAAATTCACGGGTCGCTTAGCGGATCTAGTTTGATTACAGTACTCGCAATAAGAAACCGCATGATTGAGATAGGTAACAGAGACCCCAGCTT-ACGTGATTAGATGATGGAGCCCGAGTTGTCTAGCACACTGCCCGGCCGAGAAGAACATGAAGCAACCAACGTTAAATTCCGATTGATTGTAAACGTGAGCTAAAAATGACGCCTTCGATAATGTACAATCCAGGAGGAAGGACCAAAGATCCCTGGAGAAAGTTACGTAGAAAAGAACCCGGGGTCGGCGTGTTTCGAAGGGAAACTATCTCAGAACTATACAGGAGCCGCAAAACCACCGCCCGGAGGAGAGGGTTTAGTGGACTGCGGAAGTTCTCACCGGGCGCGCCATTGGATTAGTAGATGGAAACAGGGGGAAAACTGTATAAAACCAACGCAGAACGCTACGCACAACGATCTCGGTAATTCGAGCGTGGGGAAGGTGACTCCGGTCCCACTAGAATTATTTGGGAGATAGACCAAGCCAAGGAT-GTAGGGAGTAGATGAACCATAGTTATTCTCGCGGTGGGCCCTCGCACAACCGGTTCAGTTTCACTTCTAGCATAACACAAAGAAATTAGACAGTGTAAGTTCAATACCTGTGGATTGAGTCAAGGTGCAGGAACAGGGGAGGCCCGGGGGACGGGTAAGCAGAAAA-GAGACAGTTTTG-AGACAGACTGCCATGGCCAATTAGGATTGCTCCACCAGAA----------AGGGTGAAGAACCTGCCTAAGCGTGGTC-AGACGACGGTCGTGA------------CGTAGTGACAGGCACGAAACCTCCACGAAACGGGAGTGGGGACGGACAAAATGAAAGTG-CTGGATGCTGTGGGGTCCCTAGACGACAAAGAGCTGAGAACCCCCACGTAGGGGACTGGTTAGAACATGAAGCT-------CCCCGGTTCAACAGAACTTGCTTGCATGAGCGAGTGGAAAGAGGAGTGTAGG-AACCTGTGCGCAGTATTCTGGGTAACTCA-CACGTACACAAAACTCGTTCGCGTATGAATAAAGGCCAAGTAGAGGCCACGGAGA--CGGATCTAGTTTGATTACAGTACTCGCTCACCGAGGCTTGGTTCGGATAATGCGGAAATTCGCCACCCTTGACGTTGTGTGCTACGTTCTGCGAGCCCCACCA-AACACCAACAGGAGTGCGGTGTTGGATGAAAGAAAGTCACCAAAAGGTTAACGCATGTTGCAAAGAAGA------------CAATTCGGCAAGGAACAGCTACCGAAGGTCGAGTCAACAACTGAACGCACAA-----------------ATTGGAATCGTGGTAAACCCGTGA-CTACACCAGATCGAGA--------------------------------------------TGATAGAACCTGGCCGAC
NESNO     -AAGAAAGTCAGGGC-GAGCACACAAAAC-AAAAGCTCCCGGTACGCCTCCCGTCGTCATTAGAGTTGTGCGTTGTGGGTCGCGTTCGATGTGCCCCGGTCTAGATCGAGCACATAAGGAGAATCTATAGTTCCGCGGAGCGGGGTAATAAGGAGAACTAGGTGGATACCCGACGACAAGGGGCTACACAAACCCACATGCTAACTC-CAACAATTACTTGAGCTACGCCTTCATGGAGGGCCAGGGCCAGGA-------------------------------------------------------AAATTCGCCACCCCTGACGTTGTGTTCGAGGGTACCCTGTCAGGGGTCCGCCGTAGTCCCCATCCGACGTACGGGCGACTACCTGCTGAGATGAGGCGGAGATGCTTCAGAAAAATGCTACGGCGCGCTCAGACAGATGAGTAT-AAATGACGA-G-ATCGAGGA-GAAATGCCATGGGCTGTCAGCGT-CGGAGTTCCATAAACCCCTAAGAGGATGTGGGGTCTTAG---------------------------TGCAACCGACTGCGTTTTATGGTACGTCTC----------------------------CTCTAGCCAAACAGGCAGCTGTCGGGGACCGGTACTCATGTGTACGGACTGTTAGCAGATCTT----------------------------------------ACCTAGTTACATGGCACAGATTGAGGGCGGGATTCAGTGAAGACGGCGTAGTAGTTGGAATAAAACGGGGTCGGAGACTGCATGCAACTTTAAAAAACTTCCGCAGACATGCCGAGCTATGACAAATAAAGTCGACAACGAAAAAGACTACCCTAATTTGAAGGCATAGCTGGGCGGGGAGAAGGTGCAAATGGCCGGGAGCC--------------------------------AGAGAAGCCAGTGTTGCACTGTCCGAGGACGGTAGGATTAGTCTGCTGGAAGAACCGCCGAACAGCAGTGTACGGGGAACATCGGAGGTGTATTACGAGTGATACCAATATAACAACATTGAAACGCATCCCAGTAGGAGATACCCGCACCTTAGCTCGAGGAGAC---------------------------AGGTGGCATGCTCCATAACAGAAGGGCAACATGGAGCGAGCAGCGAGAGTCGTCAC-ATCACGGTAACGCTTATAGGCAAGAGCCCTACACGCCATACTTAGTAGATGTTAAAGACTGCAATCATCGCGGCATCATCACAAGTCATGGCAAGTAGAAAAGGAATAAAAAATGGATCGCGATATGCGAGGAACGTGGAAGTAGAGATGCGCCTGGGGCCCGCTGCAGGTCC---------------------------ATCAGAAGGAAACCGAGAAGGGTTACG-AATATATGAGGACAGATCGGTAGCCAGGAGAAAAACTCAGCCGTTAATAATCGCGAAGGTCAAGGGAGAGAAGGAGCATGATCAAGGCAGCCTCGGGGGAGAAAACGGGCG-TAACGACTCTGAGGAAAGGTGACCGCGTGCCGGTATACAAGGGAATGTCCGTATGAGTGAGACAAACAGAGCCTGAGCAGGCTATATCCACGGGATGGGGGGAAGTGATAATTCGAGCGATTCCTGTTCACAAATATCTGCGGAGATGTGTCCGGTAGCTGG--CGATGTGTCGCCAGGTTTGCACGCTTGGAGAGGA-ACCTGATAAAGCAATCAAGAAAAGCACAA------------------------------GTCTCCTGAATATGATGTATATGACCGGCAGAATAATGAATGAATGGTTTCGCAAGGAGCGAGAATCTTGAATAAACCAGCGATCTATCGGGTGGTTACTAAGCAGAAGCTGCGGCCTATGCGAGAGCTCACCACGGTGCTTTTCAATAGTTC-ATAGTTCTGTCATAATTTGAT-AAAACGGACC-TATATTCGCGGCGATGCAACTGACACGACGGTGAAGTTCGACCATTACGACGCCAATTCGCATAATGGTGGAAAGGGAGAGTTGCGTATCGACCCGATATCAATATATAATCACCCTGGCACGACAGTCGGACGTATGCGGAAGTGTTCTCAAAAAAAAGGACTCTAAGATAGAGAAGAGATAAGAAACCCGCCGGGAAATAAAGAGAAATGGGGTAAAAGTGGAGAGAGTACCCAGCGACGCGGTTAATTCATTTCTCAAAATAGAACACCACAGCCGCTGCAATCTGTCGCGACAGCGGGGTTTTTTAAGGCGTAATGGGGGGGGGGGAGTCTAATCT------------------------------TTCACCCTTCTGTAGGGGGGAGGCGCCTAGCAGAA---------------------------------AATGGGGCAAAGCTCGGAATCCGAACCATAAAA-------------------------------AGAGGAGCGCCCTCCGCCGTCAGAGAGGTAATCACAACACAAGAATCCATAATATTCACTTGAATAGGATGACACCAACGGGGAGTGGCAT-GTCATTGCAAGTACACGAGTCTGGATAATGCAACG---TGGCTACCTTTTTTCTAAAGTATTAAAGTGAAGGAGAATCTATAGTTCCGCGGAGCGG--------------------------------AGCGGATCCAATCTAATTACAGTCCTCGG---------------------------------------CGGCTT-ACGTGATTAGATGATGGAGCCCGAGTTGTCTAGCACACCGCCCGGCCGAGAAGAACATGAAGCAACCAACGTTAAATTCCGATTGGTTGTAAACGTGAGCTAAAAATGACGACTTCGACAATGTGCAATCCAGGAGGAAGGACCAAAGATCCCTGGAGAAAGTTACGTAGAAAAGAACTCGGG-TCGGCGTATTTCGAAGGAAAACTATCTCAGAACTATACATGAGCCGCAAAACCACCGCCCGGAGGAGAGAGTTTAGTGGAATCCGGAAGTTCTCACCGGACGCACCATTGGATTAGTAGATGGAAACAGGGGGAAAACTGTATAAAACCAACGCAGAACGCTACGCACAACGATCTCGGTAA--------------------------------TAGAATTATTTGGGAGATAGACCAAGCCAAGGAT-GTAGGGAGTAGATGAACCATAGTTATTCTCGCGGCGGGCCCTCGCACAACGGGTTCATTTTAGCTTCTAGCATAATGCACAGAAATTAGACAGTGTAAGTTCAATACCTGTGGATTGAGTCAAGGTGCAGGAACAGGGGAGGCCCGGGGGACGGGTAAGCAGAAAA-GAGACAGTTTTG-AGACAGACTGCCATGGCCAATTAGGATTGCTCCACCAGAAAGAGAGATAAAGG-------------------------------------GTGAGGGGGATACGAACGTAGTGACAGGCATGAGACCTCCACGAAACGGGAGCGGGGACGGACAAAATGAAAGCG-CTGGATGCTGTGGGGTCCCTAGACGACAAATAGCTGAGAACCCCCACGGAGGGGACTGGTTAGAAAATGAAGCT-AAAGTCCCCCGGTTCAACAGAACTTGCCTGAATGAACGAATGGAAAGAGGAGTGTAGA-----------------TCTGGGTAACTCA---CGTACCCAAAACTCGTTCGCGTAT------------AGTAGAGGCCACGGAGAAGCGGATCCAATCTAATTACAGTCCTCGG----------------------------AAATTCGCCACCCCTGACGTTGTGTTCTACGTTCTGCGAGCCCCACCAAAACACCAACAGGAGTGCGGTGTTGGATGAAAGAAAGTCACCAAAAGGTTAACGCATGTTGCAAAGAAGAGGTAACGCTTAGCAATTCGGCAAGGAACAGCTACCGAAGGTCGAGT-A--AACTGAACGCACAA-----------------ATTGGAATCGTGGTAAACCCGTGA-CTACACCAGATCGAGAAGTCATCGACGGCAGGCGGGCCTAGACGCCGATGCGCCTTAACCTGATAGAACCTGGCCGAC
PELCR     -AAGAAAGTCGGGGC-GAGCACACAAAAC------------------------------TTAGAGTTGTGCGTTGTGGGTCGCGTTCGATGTGCCCCGGTCTAGATCGAGCACATC---------------------------GGTAATAAGGAGAACTAGGTGGATACCCGATGACAAGGGGCTACACAAACCCACATGCTAACTC-CAACAATTACTTGAGCTAC------------------------------------------------------GAGACACCACCCCG--GCCGGACCTTCAAATTCGCCACCCCTGACGTTGTGTTCGAGGGTACCCCGTCAGGAGTCCGCCGTAGTTACCATCCGACGTACGGGCGACTACCTGCTGAGATGAGGCGGAGATGCTTCAGAAAAATGCTACGGCGCGCCCAGACCGACGAGTAT-AAATGACAA-GAATCGAGGA-GAAATGCCATGGGTTGTCAGCGT-CGGAGCTCCATAAACCCCTAAGAGGATGTGGGGTCTTAAAGCGAACCATGAAACAACATGCTTAGTTGCAACCGACTGCGTTTTATGGTCCGTCTATGCGCGAAGTCCAAAGACACGAGGCAAGCTCTAGCCAAACAGGCAGCTGTCGGGGACCGGTACTCATGTGTACGGACTGTTAGCAGATCTT-TAATCTCATGACTCTCGAAACCGGACCTTGTCTCCTGCAACCTAGTTACATGGCACAGATTGAGGGCGGGATTCAGTGAAGACGGCGTAGTAGTTGGAATAAAACGGGGTCGGAGACTGCATGCAACTTTGAAAAACTTCCGCAGACATGCCGAGCTATGACAAATAAAGTCGACAACAAAAAAGACTACCCTAATTTGAAGGCATAGCTGGGCGGGGAGAGGGTGCAAATGGCCGGGAGCC--------------------------------AGACAAGCCAGTGTTGCACTGTCCGAGGACGGTAGGATTAGTCTGCTGGAAGAACCGCCGAACAGTAGTGTACGGGGAACATCGGAGGTGTATTACGAGTGATACCAATATAACAACATTGACACGCATCCCAGTAGGAGATACCCGCATCTTAGCTCGAGGAGACCTTTGAACTGGAGGCAATGGATGTGGCAGGTGGCATGCTCCATAACAGAAGGACAATACAGGGCGGGCAACGAGAGTCCTCAC-ATCACGGTAACGCTTATAGGCAAGAGCCCTACACGCCATACTTAGTAGATTTTAAA---------------------------AGTCATGGCAAGTAGAAAAGGAATAAAAAATGGATCGCGATATGCGAGGAACGTGGAAGTAGAGATGCGCCTGGGGCCCGCTGCAGGTCCAAATACAAAGCGGTACGTAGCCGGAGAATCAGAAGGAAACCGAGAAGGGTTACGGAATATCTGAGGACAGATCGGTAGCCAGG----------------------------AGGTCAAGGGAGAGAAGGAGCATGATCAAGGCAGCCTCGGGGGGGAAGACAGGCG-TAACGACTCTGAGGAAAGGTGACCTCGTGCCGGTATACAAGGGGATGTTCGAATTAGTGAGACAAACAGATCCTGAGCAGGCTATATCCACGGGATGGGGGGAAGTGATAATTC--------------------------TGGAGATGTGTCCGGTAGCTGGCCCGATATGTCGCCAGGTTTGCAAGCTTGGAGAGGA-ACCTGATAACGAAATCAAGAAAAGCACAAGGGGGGGACTATTTTGGGGCCGCGGAGCC-GTCTCCTGAATATGATGTATATGACCGGCAGAATAATGAATGAATGGTTTCGCAAGGGACGAGAGTCTTGAATGAACCAGCGATCTATCGGGTGGTTACTAAGCAGAAGCTGCGGCCTATGCGAGAGCTCACCACGGTGCTTTTCAATAGTTC-ATAGTTCTGTCATAATTTGAT-AAAACGGACC-------------------------------GTGAAGTTCGACCATTACGACGCCAATTCACATAATGATGGAAAGGGAGAGTTGCGTATCGACCCGATATCAATATATAATCACCCTGGCACGACAGTCGGACGTATGCGGAAGTGTTCTCAAAAAAAAGGACTCTAAGATAGAGAAGAGATAAGAAACCCGCCGGGAAATAAAGAGAAA---GATAAAGGTGGAGAGGGTACTCAGCGACGCGGTTAACTCATGTCCCAGAATAGAACACCACAGCCGCTGCAATCTGTCGCGACAGCGGGGTTTTTTAAGGCGTAATGGGGGGGGGGGAGTCTAATCTGCCAATGATTCGCACCACCGACACCGACTA-----------------------------------AAATTCAGGAACCCCGGGCCCCGGGCATGGAACAATTGGGCAAAGCTCGGAATCCGAACCATAAAAGGGAGAACGCGCTGAATAAGACTTTACCGGAAGAGGAGCGCCCTCCGCCGTCAGAGAGGCAATCACAACACAAGAATCCATAATATTCACTTGAATGGGATGACACCAACGGGGAGTGGCAT-GTCATTGCAAGTACACGAGTCTGGATAATGCAACG---------------------------------------------------------------------------------------------AGCACATCAAGTTCGATTACAGTCCTCGCAATAAGAAACCGCATGATTGAGATAGGTAACAGAGACCCAAGCTT-ACGTGATTAGATGATGGTTCCCGAGTTGTCTAGCACACTGCCCGGCCGAGAAGAACATG--------------------------------------------------------------------ATCCAGGAGGAAGGACCAAAGATCCCTGGAGAAAGTTACGTAGAAAAGAACTCGGGGTCGTCGTATCTCGAAGGGAAACTATCTCAAAACTATACATGAGCTGCAAAACCACCGCCCGGAGGAGAGGGTTTAGTGGACTCCGGAAATTCTCACCGGGCGAGCCATTG--------------------------------------CAACGCAGAACGCTACGCACAACGATCTCGGTAATTCGAGCGTGGGGAAGGTGACTCCGGTCCCAC-------------------------------GAT-GTAGGGAGTAGATGGACCATAGTTATTCTCGCGGTGGGCCCTCGCACAACGGGTGTAGTTTATCTTCTAGCATAATGCAAAGAAATTAGACAGTGTAAGTTCAATACCTGTGGATTGAGTCAAGGTGCGCGAACAGGGGAGGCCCAGGGGACGGGTAAGCAGAAAA-GAGACAGTTTTG-AGACAGACTGCCATGGCCAATTAGGATTGCTCCACCAGAAAGAGAGATAAAGGGGGAATAACATATCCACGCCTGGTC-AGACGAAGGCCGTGAGAGGGTTA----CGTAGTGACAGGCATGAAACCTCCACGAAACGGGAGCGGGGACGGACAAAATGAAAGTG-CTGGATGCTATGGGGTCCCTAGACGACAAATAGCTGAGAACCCCCACGAAGGGGACTGGTTAGAAAATGAAGCT-------------------------TACCTGAACGAACGAATGGAA------------------------------TCTGGGTAACTCA--ACGTACCCAAAACTCGTTCGCGTAT------------AGTAGAGGCCACGGAGAAGCACATCAAGTTCGATTACAGTCCTCGC----------------------------AAATTCGCCACCCCTGACGTTGTGTTCTACGTTCTGCGAGCCCCACCAAAACACCAACAGGAGTGCGGTGTTGGATGAAAGAAAGTCACCAAAAGGTTAACGCATGTTGCAAAGAAGAGGTAACGCTTAGCAATTCGGCAAGGAACAGCTACCGAAGGTGGAGTCAACAACTGAACGCACAACGGAAATAAGCGGGCAGATTGGAATCGCGGTAAACCCGTGA-CTACGCCAGATCGAGAAGTCATCGACGGCAGGCAGGCCTAGAGGCAAATGCGCCTTAACCTGATAGAACCTGGCCGAC
PYGAD     -AAGAAAGTCGGGGC-GAGCACACAAAAC-AAAAGCTCCCGGTACGCCTCCCGTCGTCATTAGAGTTGTGCGTTGTGGGTCGCGTTCGATGTGCCCCGGTCTAGATCGAGCACATAAGGAGAATCTATAGTTCCGTGGAGCGGGGTAATAAGGAGAACTAGGTGGATACCCGATGACAAGGGGTTACACAAACCCACATGCTAACTC-CAACAATTACTTGAGCTACGCCTTCACGAAGGGCAAGGGCCAGGA-CGGAGCGCAGCCGCGAGACAGGG----GAGACACCACCCGG--GCCGGACCTTCAAATTCGCCACCCCTGACGTTGTGTTCGAGGGTACCCCGTCAGGAGTCCGCCGTAGTTACCATCCGACGTACGGGCGACTACCTGCTGAGATGAGGCGGAGATGCTTCAGAAAAATGCTACGGCGCACCCAGACAGAGGAGTAT-AAATGACAA-GAATCGAGGA-GAAATGCCATGGGTTGTCAGCGT-CGGAGTTCCATAAACCCCTAAGAGGATGTGGGGTCTTAAAGCGAACCATGAAACAACATGCTTAGTTGCAACCGACTGCGTTTTATGGTCCGTCTATACGCGAAGTCCAAACACGAGAGGCAAGCTCTAGCCAAACAGGCAGCTGTCGGGGACCGGTACTCATGTGTACGGACTGTTAGCAGATCTT-TAATCTCATGACCCTCGAAACCGGACCTTGTCTCCTGCAACCTAGTTACATGGCACAGATTGAGGGCGGGATTCAGTGAAGACGGAGTAGTACGTGGAATAAAACGGGGTCGGAGACTGCATGCAACTTTGAAAAACTTCCGCAAACATGCCGAGCTATGACAAATAAAGTCGACAACAAAAAAGACTACCCTAATTTGAAGGCATAGCTGGGCGGGGAGAGGGTGCAAATGGCCGGGAGCCTATAAGGACAGGGACAGGCCCGTCCTAATCAGAGACAAGCCAGTGTTGCACTGTCCGAGGACGGTAGGATTAGTCTGCTGGAAGAACCGCCGAGCAGTAGTGTACGGGGAACATCGGAGGTGTATTACGAGTGATACCAATATAACAACATTGACACGCATCCCAGTAGGAGATACCCGCATCTTAGCTCGAGGAGACCTTTGAACTGGAGGCAATGGATGTGGCAGGTGGCATGCTCCATAACAGAAGGGCAATATGAGGCGGGCAACGAGAGTCGTCAC-ATCACGGTAACGCTTATAGGCAAGAGCCCTACACGCCATACTTAGTAAATGTTAAAGACTGCAATCATCGCGGCATCATCACAAGTCATGGCAAGTAGAAAAGGAATAAAAAATGGATCGCGATATGCGAGGAACGTGGAAGTAGAGATGCGCCTGGGGCCCGCTGCAGGTCCAAATACAAAGCGGTACGTAGCCGGAGAATCAGAAGGAAACCGAGAAGGGTTACG-AATATCTGAGGACAGATCGGTAGCCAGGAGAAAAACTCAGCCGTTAATAATCGCGAAGGTCAAGGGAGAGAAGGAGCATGATCAAGGCAGCCTCGGGGGGGAAGGCCGGCG-TAACGACTCTGAGGAAAGGTGACCTCGTCCCGGTATACAAGGGAATGTTCGAATTAGTGAGACAAACAGAGCCTGAGCAGGCTATATCCACGGGATGGGGGGAAGTGATAATTCGAGCGATTCCTGTTCACAAATATCTGTGGAGATGTGTCCGGTAGCTGGCGCGATATGACGCCAGGTTTGCAAGCTTGGAGAGGA-ACCTGATAACGAACTCAAGAAAAGCACAAGGGAGGGACTATTTTGGGGGCGCGGCGCC-GTCTCCTGAATATGATGTATATGACCGGCAGAATAATGAATGAATGGTTTCGCAAGGGACGAGAGTCTTGAATGAACCAGCGATCTATCGGGTGGTTACTAAGCAGAAGCTGCGGCCTATGCGAGAGCTCACCACGGTGCTTTTCAATAGTTC-ATAGTTCTGTCATAATTTGAT-AAAACGGACC-TATATTCGCGGCGAAGCAACTGACACGACGGTGAAGTTCGACCATTACGACGCCAATTCACATAATGGTGGAAAGGGAGAGTTGCGTATCGACCCGATATCAATATATAATCACCCTGGCACGACAGTCGGACGTATGCGGAAGTGTTCTCAAAAAAAAGGACTCTAAGATAGAGAAGAGATAAGAAACCCGCCGGGAAATAAAGAGAAATGGGATAAAAGTGGAGAGAGTACTCAGCGACGCGGTTAATTCATATCTCAAAATAGAACACCACAGCCGCTGCAATCTGTCGCGACAGCGGGGTTTTTTAAGGCGTAATGGGGGGGGGGGAGTCTAATCTGCCAATGATTCGCACCACCGACACCGACTATTCACCCTTCTGTAGGGGGGAGGCGCCTACCAGAAAAATTCAGGAACCCCGGGCCCCGGGCATGGAACAATTGGACAAAGCTCGGAATCCGAACCATAAAAGGGAGAACGCGCTGAATAAGACTTTACCGAAAGAGGAGCGCCCTCCGCCGTCAGAGAGGCAATCACAACACAAGAATCCATAATATTCACTTGAATGGGATGACACCAACGGGGAGTGGCAT-GTCATTGCAAGTACACGAGTCTGGATAATGCAACG---TGGCTACCTTTTTTCTAAAGTATTAGAGTGGAGGAGAATCTATAGTTCCGTGGAGCGG-ACACATAGCGGAACAAATTCACGGGTCGCTTAGCAGATCAAGTTCGATTACAGTCCTTGCAATAAGAAACCGCATGATTGAGATAGGTAACAGAGACCCCAGCTT-ACGTGATTAGATGATGGTTCCCGAGTTGTCTAGCACACTGCCCGGCCGAGAAGAACATGACGCAACCAACGCTAAATTCCGATTGGTCGTAAACGTGAGCTAAAAATGACGACTTCGATAATGTGCAATCCAGGAGGAAGGACCAAAGATCCCTGGAGAAAGTTACGTAGAAAAGAACTCGGGGTCGTCGTATCTCGAAGGGAAACTATCTCAAAACTATACATG-------------------------------------GACTCCGGAAGTTCTCACCGAACGCGCCATTGGATTAGTAGATGGAAACAGGGGGAAAACTGTATAAAACCAACGCAGAACGCTACGCACAACGATCTCGGTAATTCGAGCGTGGGGAAGGTGACTCCGGTCCCACTAGAATTATTTGGGAGATAGACCAAGCCAAGGAT-GTAGGGAGTAGATGGACCATAGTTATTCTCGCGGTGGGCCCTCGCACAGCGGGTGCAGTTT-TCTTCTAGCATAATGCAAAGAAATTAGACAGTGTAAGTTCAATACCTGTGGATTGAGTCAAGGTGCGCGAACAGGGGAGGCCCAGGGGACGGGTAAGCAGAAAA-GAGACAGTTTTG-AGACAGACTGCCATGGCCAATTAGGATTGCTCCACCAGAAAGAGAGATAAAGG-----------------ACCTGGTC-AGACGAAGGTC-----------------------------ATGAAACCTCCACGAAAGGGGAGCGGGGACGGACAAAATGAAAGTG-CTGGATGCTGTGGGGTCCCTAGACGACAAATAGCTGAGAACCCCCACGAAGGGGACTGGTTAGAAAATGAAGCT-AAAGTCCCCCGGTTCGACAGAACTTGCCTGAATGAACGAGTGGAAAGAGGAGTGTAGG-AACCTGTGCGCAGTATTCTGAGTAACTTA-CACGTACCCAAAACTCGTTCGCGTAT-----------------------------AGCAGATCAAGTTCGATTACAGTCCTTGCTCACCGAGGCTTGGTTCGGATAATGCGGAAATTCGCCACCCCTGACGTTGTGTTCTACGTTCTGCGAGCCCCACCAAAACACCAACAGGAGTGCGGTGTTGGATGAAAGAAAGTCACCAAAAGGT----GCATGTTGCAAAGAAGAGGTAACGCTTAGCAATTCGGCAAGGAACAGCTACCGAAGGTTGAGTCAACAACTGAACGCACAA-----------------ATTGGAATCGCGGTAAACCCGTGA-CTACGCCAGATCGAGGAGTCATCGACGGCAGGCGGGCCTAGAGGCAAATGCGCCTTAACCTGATAGAACCTGGCCGAC
RHEAM     -AAGAAAGTCGGGAC-GAGCCCACAAAAC-AAAAGCTCCCGGTACGTCTCCCGTCGTCATTAGAGTTGTGCGTTGTGGGTCGCGTTCGATGTGCCCCGGTCTAGATCGAGCACATAAGGAGAGTCTATAGTTCCGTGGAGCGGGGTAATAAGGAGAACTAGGTGGATACCCGACGACAAGGGGTTACACAAACCCCCA------------------------------CCTTCACGGAGGGCCAGGGCCAGGA-CGGAGAGCAGCCGCGAGACAGGGAAT-GAGACATCACCCGAGCGCCGCAACTTCAAATTCGCCACCCCTGACGTTGTGTT-GAGGGTACCCCGTCAGGAGTCCGCCGTAGTTACCATCCGACGTACGGGCGACTACCTGCTGAGATGAGGCGGAGATGCTTCA-AAAAATGCTACGGCGGGCCCAAAAAAACGTGTAT-AAATGACAA-GAATCGAGGA-GAAATGCCATGGGTTGTCAGCGT-CGGAGTTCCAT--ACCCCTAAGAGGATGTGGGGTCTTAAAGCGGACCATGAAACAACATTGTTAGT-GCAGCCGACTGCGTTTTATGGTCCGTCTATGCGCGAAGTCCAGACACGAGAGGCAAACCCTAGCCAAACAGGCAGCTGTCGGGGACCGGTACTCATGTGTACGGACTGTTAGCAGATCTGTTAATCTCATGACTCTCGAAACCAGACCTTGTCTCCTGTAACCTGGTTACATGGCACAGAGTGAGGGCGGGATTCAGTGAAGACGGCGTAGTAGTTGGAATAAAACGGGGTCGGAGACTGCATGCAACTTTGAAAAACTTCCGCGAACATGCCGAGCTATGATAAATAAAGTCGGCAACGAAAAAGACTACCCTAATTTGAAGGCATAGCTGG----GGAGAGGGTGCAAATGGCCGGGAGCCTATAAGGACAGGGACAGGCCCGTCCTAATCAGAAAGAAGCCAGTGTTGCACTGTCCGAGGACGGTAGGATTAGTCTGCTGGAAGAACCGCCAAACAGTAGTGTACGGGGAACCTCGGAGGTGTATTACGAGTGATACCAATATAACAACATTGAAACGCATCCCAGTA-GAGATACCCGCATCTTAGCTCGAGGAGACCTTTGAACTGGAGGCAATGGATGTGGCAGGTGACATGCTCCATAACAGAAGGGCAATATAAGTCGAGCAACGAGAATCGTC-----CACGGTAACGCTTATAGGCAAGAGCCCTACCCGCCATACTTAGTAGATGTTAAAGACTGCAATCATCGCGGCATCATCACAAGTCATGGCAAGTAGAAAAGGAATAAAAAATGGATCGCGATATGCGAGGAACGTGGAAGTCTAGAAGCACCTA-GGCCCGCTGCAGGTCCAAATACAAAGCGGTACGTAGCCGGAGAATCAGAAGGAAACCGAGAAGGGTTACGGAATATCTGAGGACAGATCGGTAGCCAGGAGAAAAACTCAGCCGTTAGTAATCTCGAAGGTCAAGGGAGAAAAGGAGCATGATCAACGCAGCATCGGGGAAGTAGACAGGTG-TAACGACTCTGAGGAAAGGTGACCTCGTGCCGGTATACAAGGGAATGTTCGAGTTAGTGAGACAAACAGAGCCTGAGCAGGCTATATCCACGGGATGGGGGGAAGTGATAATTCGAGCGATTCCTGTTCACAAATATCTGTGGAAATGTGTTCGGTAGCAGGCACGAT-TGTCGCCAGGTTTGCAAGCTTGGAGAGGA-ACCTGATAACGAAATCAAGAAAAGCACAA---GGGGACTATTTTGGAGACACGGAGCC-----------------------------CAGAATAATGAATGAATGGTTTCGCAAGGAACGAGAGTCTTGAATGAACCAGCGATCTATCGGGTGGTTACTAAGCAGAAGCTGCGGCCTATGCGAGAGCTCACCACGGTGCTTTTCAATAGTTC-ATAGTTCTGTCATAATTTGAT-AAAACGGACCTTATATTCGCGGCGAAGGAACTGACACGACGGTGAAGTTCGACCATTACGACGCCAATTCACATAATGGTGGAAAGGGAGAGTTGCGTATCGACCCGATATCAATATATAATCACCCTGGCACG---GTCGGACGTATGCGGAAGTGTTCTCAAAAAAAAGGACTCTAAGATAGAGAAGAGATAAGAAGCCCGCCGGGAAACAAAGAGAAA---GATAAAAGTGGAGAGGGTACTCAGCGACGCGGTCAATTCATGTCTCAAAATAGAACACCACGGCCGCTGCAATCTGTCGCGACAGCGGGGTTTTTTAAGGCGTAATGGGGGGGGGGGAGTCTAATCTGCCAACGATTCGCACCACCGACACCGACTATTCGCCCTTCTGTAGGGGGGAGGCGCCTAGCAGAAAAATTCAGGAACCCCGGGCCCCGGGCATGGAAC--TTAGACAAAGCTCAGAATCCGAGACATAAAAGGGAGAACGCGCTGAATAAGACTTTACCGGAAGAGGAGCGCCCTTCGCCGTCAGAGAGG---TCAAAACACAAGAATCCATAATATTCACGTGAATGGGACGATACCAACGGGGAGTGGCAT-GTCATTGCAAGTACACGAGTCTGGATAATGCAACGTAATGGCTACCTTTTTTCTAATGTATTAAAGTGAAGGAGAGTCTATAGTTCCGTGGAGCGG-ACACATAGCGGAACAAATTCACGGGGCGCTTAGCAGATCAAATGCAATTACAGTCCTCGC-ATAAGAAACCGTATGATTGAGATAGGTAACAGAGACCCCAGCTT-ACGTGATTAGATGATGGTTCCCGAGTTGTCTAGCACACCGCCCGGCCGAGAAGAACATGACGCAACCAACGCTAAATTCCGACAGATTGTAAACGTGAGCTAAAAATGACGACTTCGATAATGTGCAATCCAGGAGGAAGGACCAAAGATCCCTGGAGAAAGTTACGGAGAAAAGAACTCGGGGTCGTCGTATCTCAAAGGGGAACTGTCTCAAAACTATACATAAGCTGCGAAATCACCGCCCGGAGGAGAGGGTTTAGTGGACTCCGGAAGTTCTCACTGGACGAACCATCGGATTAGTAGATGGAAACAGGGGGAAAACTGTATAAAACCAACGCAGAACGCTACGCACAACGATCTCGGTAATTCGAGCGTGGGGAAGGTGACTCCGGTCCCACTAGAATTATTTGGGAGATAGACCAAGCCAAGGAT-GTAGGGAGTAGATGAACCATAGTTAT--TCGCGGTGGGCCCTCGCACAACGGGTGCAATTTACCTTCTAGCGTAATGCAAAGAAATTAGACAGTGTAAGTTCAATACCTGTGGATTGAGTCAAGGTGCGCGAACAGGGGAGGCCCAGGGGACGGGTAAGCAGAAAA-GAGACAGTTTTG-AGACAGACTGCCATGGCCAATTAGGATTGCTCCACCAGAAAGAGGGATAAAGGGGGAATAACATATCCAC--------------------GTAAGCGGGTTACGAACGTAGTGACAGGCATGAGACTTCCACGAAACGGGAGCGGGGACGGACAAAATGAAAGTG-CTGGATGCTGTGGGGTCCCTAGACGACAAAAAGCTGAGAACCCCCACGAAGGGGACTGGTTAGAAAATGAAGCT-GCAGTCCCGCAGTTCAACAGTACTTGCCTGAATGAACGAGTGAAA------------------------------TCTGAGTAACTCACCACGTACCTAAAACTCGTTCGCATACGAATAAAGGCCAAGTAGAGGCCACGGAGA-GCAGATCAAATGCAATTACAGTCCTCGCTCACCGAGGCTCGGTTCGGATAATGCGGAAATTCGCCACCCCTGACGTTGTGTTTTACGTTCTGCGAGCCCCACCAAAACACCAACAGGAGTGCGGTGTTG--------------ACCAAAAGGTCAACGCATGTTGCAAAGAAGAGGTAACGCTTAGCAATTCGGCAAGGAACAGCTACCGAAGGTTGAGTCAACAACTGAACGCACAACGGAAATCAGCGGGTAG------------GTAAACCCGTGA-CTACGCCAGGTCGAGTAGTCATCGACGGCAGGCGGGCCTAGAGGCTACGGCGCCTTAACCTGATAGAACCTGGCCGAC
STRCA     -AAGAAAGTCGGGGC-GAGCACACAAAAC-AAAAGCTCCCGGTACGTCTCCCGTCGTCATTAGAGTTGTGCGTTGTGGGTCGCGTTCGATGTGCCCCGGTCTAGATCGAGCACACAAGGAGAGTCTATAGTTCCGTGGAGCGGGGTAATAAGGAGAACTAGGTGGATACCCGACGACAAGGGGTTACACAAACCCACATGCTAACTC-CAACAATTACTTGAGCTACGCCTTCACGGAGGGCCAGGGCCAGGA-CGGAGAGCAGCCGCGAGACAGGGAA--GAGACGTCACCCGCGCGCCGGAACTTCAAATTCGCCACCCCTGACGTTGTGTTTGAGGGTACCCCGTCAGGAGTCCGCCGTAGTTACCATCCGACGTACGGGCGACTACCTGCTGAGATGAGGCGGAGATGCTTCAGAAAAATGCTACGACGGGCCCAAAACAAGGTGTAT-AAATGACAA-GAATCGAGGA-GAAATGCCATGGGTTGTCAGCGT-CGGAGTTCCATAGACCCCTAAGAGGATGTGCGGTCTTAAAGCGAACCATGAAACAACATGGTCAGTTGCTGCCGACTGCGTTTTATGGTCCGTCTATGTGCGAAGTCCAAACACGAGAAGCAAACCCTAGCCAAACAGGCAGCTGTCGGGGACCGGTACTCATGTGTACGGACTGTTAGCAGATCTT-TAATCTCATGACTCTCGAAACCGGACCTTGTCTCCTGTAACCTAGTTACATGGTACAGAGTGAGGGCGGGATTCAGTGAAGACGGCGTAGTAGTTAGAATAAAACGGGGTCGGAGACTGCATGCAACTTTGAAAAACTTCCGCGAACATGCCGAGCTATGACAAATAAAGTCGGCAACACAAAAGACTACCCTAATTTGAAGGCATAGCTGGACGGGGAGAGGGTGCAAATGGCCGGGAGCCTATAAGGACAGGGACAGGCCCGTCCTAATCAGAAAGAAGCCAGTGTTGCACTGTCCGAGGACGGTAGGATTAGTCTGCTGGAAGAACCGCCGAACAGTAGTGTACGGGGAACATCGGAGGTGTATTACGAGTGATACCAATATAACAACATTGAAACGCATCCCAGTAGGAGATACCCGCATCTTAGCTCGAGGAGACCTTTGAACTGGAGGCAATGGATGTGGCGGGTGGCATGCTCCATAACAGAAGGGCAATATAAGTCGAGCAGCGAGAATCGTCAC-ATCACGGTAACGCTTATAGGCAAGAGCCCTACCCGCGATACTTAGTAGATGTTAAAGACTGCAATCATCGCGGCATCATCACAAGTCATGGCAAGTAGAAAAGGAATAAAAAATGGATCGCGATATGCGAGGAACGTGGAAGTCCAGAGGCGCCTA-GGCCCGCTGCAGGTCCAAATACAAAGCGGTACGTAGCCGGAGAATCAGAAGGAAACCGAGAAGGGTTACGGAATATCTGAGGACAGATCGGTAGCCAGGAGAAAAACTCAGCCGTTAGTAATCTCGAAGGTCAAGGGAGAAAAGGAGCATGATCAACGCAGCATCCGGGGAGAAGACAGGTG-TAACGACTCTGAGGACAGGTGACCTCGTGCCGGTATACAAGGGAATGTTCGAATTAGTGAGACAAACAGAGCCTGAGCAGGCTATATCCACGGGATGGGGGGAAGTGATAATTCGAGCGATTCCTGTTCACAAATATCTGTGGAGATGTGTTCGGTTGCAGGCGCGATATGTCGCCAGGTTTGCAAGCTTGGAGAGGA-ACCTGATAACGAACTCAAGAAAAGCACAAGGGAGGGACTATTTTGGGGACACGGAGCC-----------------------------CAGAATAATGAATGAATGGTTTCGCAAGGAACGAGAGTCTTGAATGAACCAGCGATCTATCGGGTGGTTACTAAGCAGAAGCTGCGGCCTATGCGAGAGCTCACCACGGTGCTTTTCAATAGTTC-ATAGTTCTGTCATAATTTGAT-AAAACGGACC-TATATTCGCGGCGAAGCAACTGACACGACGGTGAAGTTCGACCATTACGACGCCAATTCACATAATGGTGGAAAGGGAGAGTTGCGTATCGACCCGATATCAATATATAATCACCCTGGCACGACAGTCGGACGTATGCGGAAGTGTTCTCAAAAAAAAGGACTCTAAGATAGAGAAGAGATAAGAAGCCCGCCGGGAAACAAAGAGAAA---GCTAAAAGTGGAGAGGGTACTCAGCGACGCGGTCAAATCATGTCACAGAATAGAACACCACGGCCGCTGCAATCTGTCGCGACAGCGGGGTTTTTTAAGGCGTAATGGGGGGGGGGGAGTCTAATCTGCCAATGATTCGCACCACCGACACCGACTATTCGCCCTTCTGCGGGGGGGAGGCGCCTAGCAGAAAAATTCAGGAACCCCGGGCCCCGGGCATGGAACAATTAGGCAAAGCTCAGAATCCGAACCATAAAAGGGAGAACGCGCTGAATAAGACTTTACCGGAAGAGGAGCGCCCTCCGCCGTCAGAGAGGCAATCAAAACACAAGAATCCATAATATTCACTTGAATGGGACGATACCAACAGGGAGTGGCAT-GTCATTGCAAGTACACGAGTCTGGATAATGCAACG---TGGCTACCTTTTTTCTAAAGTATTAAAGTGAAGGAGAGTCTATAGTTCCGTGGAGCGG-ACACATAGCGGAACAAATTCACGGGGCGCTTAGCGGATCAAGTACGATTACAGTCCTCGCAATAAGAAACCGCATGATTGAGATAGGTAACAGAGACCCCAGCTT-ACGTGATTAGATGATGGTTCCCGAGTTGTCTAGCACACCGCCCGGACGAGAAGAACATGACGCAACCAACGCTAAATTCCGACAGATCGTAAGCGTGAGCTAAAAATGACGACTTTGATAGTGTGCAATCCAGGAGGAAGGACCAAAGATCCCTGGAGAAAGTTACAGAGAAAAGAACTCGGGGTCGTCGTATCTCGAAGGGAAACTGTCTCAAAACTATACATAAGCTGCGAAATCACCGCCCGGAGGAGAGGGTTTAGTGGACTCCGGAGGTTCTCACTGAGCGCGCCATTGGATTAGTAGATGGAAACAGGGGGAAAACTGTATAAAACCAACGCAGAACGCTACGCACAACGATCTCGGTAATTCGAGCGTGGGGAAGGTGACTCCGGTCCCACTGGAATTATTTGGGAGATAGACCAAGCCAAGGAT-GTAGGGAGTAGATGAACCATAGTTATTCTCGCGGTGGGCCCTCGCGCAACGGGTGCAGTTTATTTTCTAGCGTAATGCAAAGAAATTAGACAGTGTAAGTTCAATACCTGTGGATTGAGTCAAGGTGCGCGAACAGGGGAGGCCCAGGGGACGGGTAAGCAGAAAA-GAGACAGTTTTG-AGACAGACTGCCATAGCCAATTAGGATTGCTCCACCAGAAAGAGGGATAAAGGGGGAGTAACATATCCAC--------------------GTAACAGGG-------CGTAGTGACAGGCATGAGACCTCCACGAAACGGAAGCGGGGACGGACAAAATGAAAGTG-CTGGATGCTGTGGGGTCCCTAGACGACAAGAAGCTGAGAACCCCCACGGAGGGGACTGGTTAGAAAATGAAGCT-GCAGTCCCGCGGTTCGACAGCGCTTGCCTGAATGAACGAGTGAAAAGAGGAGTGTAGG-AACCTGTGCGCAGTATTCTGAGTAACTCACCACGTACCCAAAACTCGTTCGCATATGAATAAAGGCCAAGTAGAGGCCACGGAGAAGCGGATCAAGTACGATTACAGTCCTCGCTCACCGAGGCTCGGTTCGGATAATGCGGAAATTCGCCACCCCTGACGTTGTGTTTTACGTTCTGCGAGCCCCACCAAAACACCAACAGGAGTGCGGTGTTGGATGAAAGAAAGTCACCAAAAGGTCAACGCATGTTGCAAAGAAGAGGTAACGCTTAGCAATTCGGCAAGGAACAGCTACCGAAGGTTGAATCAACAACTGAACGCACAATGGAAATAAGCGGGCAGATTGGAATCGCGGTAAACCCGTGA-CTACGCCAGATCGAGTAGTCATCGACGGCAGGCGGGCCTAGAGGCTACGGCGCCTTAACCTGATAGAACCCGGCCGAC
TAEGU     -AAGAAAGTCGGGGC-GGGCACACAAAAC-AAAAGCTCCCGGTACGCCTCCCGTCGTCATTAGAGTTGTGCGTTGTGGGTCGCGTTCG-------------------------------------------------------GGTAATAAGGAGAACTAGGTGGATACCC---------------------------TGCTAACTC-CAACAATTACTTGAGCTACGCCTTCACGTAGGGCCAGGGCCAGGA----------------------------AAGACACCACCCGG--GCTAGACCTCCAAATTCGCCACCCCTGACGTTGTGTTCGAGGGTACCCCGTCAGGGGTCCGCCGTAGTTACCATCCGACGTACGGGCGACTACCTGCTGAGATGAGGCGGAGATGCTTCAG------------------------------GTAT-AAATGACAA-GAATCGAGGA-GAAATGCCATGGGTTGTCAGCGT-CGGAGTTCCATAAACCCCTAAGGGGATGTGGGGTCTTAAAGCGAACCATGAAACAACATGCTTAGGTGCAACCGACTGCATTTTATGGTTCGTCTACAGGCGAAGTCGGGGCACGAGTGGCAAGCCCTAGCCAAACAGGCAGCTGTCGGGGACCGGTACTCATGTGTACGGACTGTTAGCAGACCTT-TATTCTCCGGGGGCACGAACCCCCCCCGCGTCCCCTCCAACCTAGTTACATGGCACAGATTGAGGGCGGGCTTCAGTGAAGACGGCGTACTAGTTGGAATAAAACGGGGTCGGAGACTGCATGCAACTTTAAAAAACTTCCGCAAACATGCCGAGCT---ACAAATAAAGTCGACAACGAAAAAGGCTACCCTAATTTGAAGGCATAGCTGGGCGGGGAGAGGGTGCAAATGGCCGGGAGCCTATAAGGACAGGGACAGGCCCGCCCTAATCAGAGAGA-GCCAGTGT-GCACTGT-CGAGGACGGTAGGATTAGTCTGCTGGAAGA---------------------------ATCGGAGGTGTATTACGAGTGATACCAATATAACAACATTGACACGCATCCCAGCAGGAGATACCCGCACCTTAGCTCGAGGAGACCTTTGAACTGGAGGCAATGGATGTGGCGGGTGGCATGCTCCATAACAGAAGGGCAATGTGGAGCGAGCGACGAGAGTCGCCAC-ATCACGGTAACGCATATAGGCAAGAGCCCTACACGCCATACTTAGTAGATGTTAAAGACTGCAATCATCGCGGCATCATCACAAGTCATGGCAAGTAGAAAAGGAATAAAAAATGGATCGCGATATGCGAGGAACGTGGAAGTAGAGAGGCGCCTGGGGCCTGCTGCAGGCCCAAATACAAAGCGGTACGTAGCAGGAGAATCAGAAGGAAACCGAGAAGGGTTATGGAATATCTGAGGACAGATCTGTAGCCAGGAGAAAAACTCAGCCGTTAATACTCGCGAAGGTCAAGGGAGAGAAGGAGCATGATCAA-----------GGGGGAAAACAGGCG-TAACGACTCTGAGGAAAGGTGACCTCGTGCCGGTATACAAGGGAATGTGCGGATTAGTGAGACAAACAGAGCCTGAGCAGGCTATATCCACGGGATGGGGGGAAGTGATACTTC--------------------------CGGCCATGTGGCCGGGTGCTGGCGCGCTATGTCGCCAGGTTTGCAAGCTTGGAGAGGA-CCCTGATAACGAAATCAAGAAAAGCACAAAGGGGGGACTATTTTGGGGCCGCGGGGCT-GTCTCCTGAATATGATGTATATGACCGGCAGAATAATGAATGAATGGTTTCGCA------------------------------CTATCGGGTGGTTACTAAGCAGAAGCTGCGGCCTATGCGAGAGCTCATCACGGTGCTTTTCAACAGTTC-ATAGTTCTGTCATAATTTGAT-AAAACGGACCCTATATTCGCGGCGAAGCAACTGATACGACGGTGAAGTTCGACCATTACGACGCCAATTCACATAATGGTGGAAAGGGAGAGTCGCGTATCGACCCGATATCAATATATAATCACCCTGGCACGACAGTCGGACGTATGCGGAAGTGTTCTCAAAAAAAAGGACTCTAAGATAGAGAAGAGATAAGAAACCCGCCGGGAAATAAAGAGAAA---GATAAAAGTGGAGAGAGTACTCAGCGACGCGGTTAACTCATATCACAAAACAGAACACCACAGCCGCTGCAATCTGTCGCGACAGCGGGGTTTTTTAA-----------------------------GCTAATGATTCGCACCACCGACACCGACTATTCGCCCTTCCGTCGGGGGGATGCGCCTAACAAAAGAATTCAGGAACCCCGGGCCCCGGGCATGGGACAATTAGGCACTGCTGGGAATCAGAACCATAAAAGGGAGAACGCGCTGAATAAGACTTTACCGGAAGAGGAGCGCCCTCCGCCGTCAGAGAGGCAATCACAACACAAGAATCCATAATATTCACTTGAATGGGATGACACCAACGGGGAGTGGCAT-GTCATTGCAAGTACACGAGTCTGAATAATGCAA-----TGGCTACCTTTTTTTTAAAGTATTAAAGTGA----------------------------ACACATAGCGGAACAAATTCACGGGTCGCTTAGCGGACCAGGTTCGGTTACAGTCTTCGCAATAAGAAACCGCATGATTGAGATAGGTAACAGAGACCCCAGCTT-ACCTGATTAGATGATGGTGCCCGAGTTGTCTAGCACACTGCCCGGCCGAGAAGAACATGACGCAACCAACGCTAAATTCCGATTGGTTGTGAACGTGAGCTAAAAATGACGCCTTCGATAATGTGCAATCCAGGAGGAAGGACCAAAGATCCCTGGAGAAAGTTACGTAAAAAAGAACCCGGTGTCATCGTATCTCACATGGAAACTGTCTTAGCATTGCCCATGAGCTGCGAAATCACCGCCCGGAGGAGAGGGTTTAGTGGACTCCGGAAGTTCTCACCGAGCGCGCCGTTGGATTAGTAGATGGAAACAGGGGGAAAACTGTATAAAACCAACGCAGAACGCTACGCACAACGATCTCGGTAATTCGAGCGTGGGGAAGGTGACTCCGGTCCCACTAGAATTATTTGGGAGTTAGAACACTCCAAGGAT-GTAGGGAGTAGATGGATCATAGTTATTCTCGCGGTGGGCCCTCGCGCAACGGGTG---TTTATCTTCTAGCATAATGCAAAGAAATTAGACAGTGTAAGTTCAATACCTGTGGATTGAGTCAAGGTGCGAGAACAGGGGAGGCCCGGGGGACGGGTAAGCAGAGAA-GAGACAGTTTTG-AGACAGACTGCCATGGCCAATTAGGATTGCTCCACCAGAA----------AAGGTGAATAACCTGTCTACGCCTGGCC-AGACGAGGGCCGTGA------------CGTAGTGACCGGCATGAAACCTCCACGAAACGGGAGCGGGGACGGACAAAATGAAAGCG-CTGGATGCTGTGGGGTCCCTAGACGACAAATTGCCGAGCACCCCCACGAAGGGGACTGGTTAGAAAATGAAGCT-------CCGCGGTTCTACAGAACTTGCCTGAATGAACGAGTGGAAAAAGGAGTGGAGG-AACCTGTGCGCAGTATTCTGGGTAACCCACCACGTACCCAAAACTCGTTCGCGTATGAATAAAGGCCAAGTAGAGGCCACGGAGAAGCGGACCAGGTTCGGTTACAGTCTTCGCTCACCGAGGCTTGGTTCGGATAATGCGGAAATTCGCCACCCCTGACGTTGTGTTCTACGTTCTGCGAGCCCCAACAAAACACCAACAGGAGTGCGGTGTTGGATGAAAGAAAGTCACCAAAAGGTTAACGCATGTTGCAAAGAAGAGGTAACGCTTAGCAATTCGGAAAGGAACAGCTACCGAAGGTCGAGTCAATAACTGAACGCACAACGGAAACAAGCGGGCGGATTGGAATCGCGGTAAACCCGTGG-CTGCGCCTGATCGAGAAGTCATTGACGGCAGGCGGGCCTAGAGGCACCTGCGCCTTAACCTGATAGAACCTGGCCGAC
TINAM     -AAGAAAGTCGGGAC-GGGCACACAAAAC-AAAAGCTCCCGGTACGTCTCCCGTCGTCATTAGAGTGGTGCGTTGTGGGTCGCGTTCGATGTGCTCCGGTCTAGATCGAGCACACAAGGAGAATCTATAGTTCCGTGGAGCGGGGTAATAAGGAGAACTAGGTGGATACCCGACGACAAGGGGTTACACAAACCCACATGCTAACTC-CCATAATTACTTGAGCTACGCCTTCACGGCAGGCCAGGGCCAGGA-CGGAGAGCAGCCGTGAGACGGGGAAAG---------------------------AAATTCGCCACCCCTGACGTTGTGTTCGAGGGTACCCCGTCCGGGGTCCGCCGTAGTTACCATCCGACGTACGGGCGACTACCTGCTAAGATGAGGCGGAGATGCTTCAGAGAAACGCTACGGCGGGCCCA---------GTAT-AAATGACAA-GAACCGAGGA-GAAATGCCATGGGGTGCCAGCGT-CGGAGTTCCCTA---------------------------AGAGAACCATGAAACAACATGGTTAGT--------------------------------TGCGAGGCCCAAACACGAGAGACAAACCCTAGCCAAACAGGCAGCTGTCGGGGACCGGTACTCATGTGTACGGACTGTTAGCAGATCTT-TAATCTCATGACCATCGAAACCGGACCTGGCCTCCTGTAACCTAGTTCCACGGCACAGTGTGAGGGCGGGATTCAGTGGAGACGGCGTAGTAGTTGGAATAAAACGGGGTCGGAGACTGCATGCA--------------------------------TTGACAAATAAAGTCGGCAACAAAAAAGACTACCCTAATTTGAAGGCATAGCTGGGCGGGGAGAGGGTGCAAATGGCCGGGAGCCTATAAGGACAGGGACAGGCCCGTCCTAATCAGAGAGAAGCCAGTGTTGCACTGTCCGAGGACGGTAGGATTAGTCTGCTGGAAGA-----------------------------------------------AGTCCCAATATAACAACATTGAAACGCATCCCAGTGGGAGATACCCGCA-----GCTCGAGGAGACCTTTGAACTGGAGGCAATGGATGTGGCAGGTGGCATGCTTCATAACAGAAGGGTAATATAAGTCGGGCAACAGGAATCCTCAC-CTCACGGTAACGCTTATAGGCAAGAGCCCTACCCGCGATACTTAGTAGATGTTAAA---------------------------AGTCATGGCAAGTAGAAAAGGAATAAAAAATGGATCGCGATATGCGGGGAACGTGGAAGTCGGGAAGGGCCTA-GGCCCGCCGCCGGTCCAAATACAAAGCGGTACGTAGCCGGAGAATCAGAAGGAAACCGAGAAGGGTTACGGAATGTCTGAGGACAGATCGGTTGCCAGGAGAAAAACTCAGCCGTTAGTAATCTCGAAGGTCAAGGGAGAAAAGGAGCATGATCAATGCCGCATCGGGGGAGAAGGCCGGTG--AACGACTCTGAGGAAAGGTGACCTCGTGCCGGTATACAAGGGAATGTTCGAGTTAGTGAGACAAACAGAGCCTGAGCAGGCTATATCCACGGGATGGGGGGAAGTGATAATTCGAGCGATTCCTGTTCACAAATATCTGTGGAGATGTGTTCAGTAGCAGGAGCAATGTGTCGCCAGGTTTGCAAGCTTGGAGAGGA-ACCTGATAACGCAATCAAGAAAAGCACAAGGAGGGGACTATTTTGGGGACACGGAGCC-----------------------------CAGAATAATGAATGAATGGTTTCGCAAGGAACAAGAGTCTTGAATGTACCAGCGATCTATCGGGTGGTTACTAAGCAGAAGCTGCGGCCTACGCGAGAGCTCACCACGGTGCTTTTCAATAGTTC----------------------------------TATATTCGCGGCGAAGCAACTGACACGACGGTGAAGTTCGACCATTACGACGCCAATTCACATAATAGTGGAAAGGGAGAGTCGCGTATCGACCCGATATCAATATATAATCACCCTGGCACGACAGTCGGACGTATGCGGAAGTGTTCTCAAAAAAAAGGACTCTAAGATAGAGAAGAGATAAGAAGCCCGCCGGGAAACAAAGAGAAA---GATAAGAGAGGAGAGGGTACCCAGCGACGCGGTTAA-TCAAGTCTCAAAATAGAACACCACGGCCGCTGCAATCTGTCGCGACAGCGGGGTTTTTTAAGGCGTAATGGGGGGGGGGGAGTCTAATCTGCCAATGATTCGCACCACCGACACCGACTA-----------------------------------AAATTCAGGAACCCCGGGCCCCGGGCATGGAACAATTATACGAAGCTCGAAATCCGAAACATAAAAGGGAGAACGCGCTGAATAAGACTTTACCGGAAGAGGAGCGCCCTCCGCCGTCAGAGAGGCCATCAAAACACAAGAATCCATAATATTCACTTGAATAGGACGATACCAACAGGGAGTGGCAT-GTC-----------------------------------TGGCTACCTTTTTTCTAAAGTATTAGAGTGAAGGAGAATCTATAGTTCCGTGGAGCGG-ACACATAGCGGAACAAATTCACGGGGCGCTT--AGGATCAGGTACAATTACAATCCTCGC---------------------------------------CAGCTT-ACGTGATTAGATGATGGTTCCCGAGTTGTCTAGCACACCGCCCGGCCGAGAAGAACATGCCGCAACCAACGCTAAACTCCGACAGATTGTAAATATGAGCTAAAAATAACGACTTCGATAATGTGCAATCCAGGAGGAAGGACCAAAGATCCCTGGAGAAAGTTACGGAGAAAAGAACTCGGGGTCGTCGTAT------------CTATCGCAGAACTGCACATGAGCTGCGAAATCACCGCCCGGAGGAGAGGGTTTAGTGGACTCCGGAAGTTCTCACTGAACTGGCCATTGGATTAGTAGATGGAAACAGGGGGAAAACCGTATAAAACCAACGCAGAACGCTACGCACAACGATCTCGGTAATTCGAGCGTGGGGAAGGTGACTCCGGTCCCACTAGAATTATTTGGGAGATAGACCAGGCCAAGGAT-GTAGGGAGTAGATGAACCATAGTCATTCT-----------------CGACCGGTGCAGTTTACCTTCTAGCATAATGCAACGAAATTAGACAGTGTAAGTTCAATACCTGTGGATTGAGTCAAGGTGCACGAACAGGGGAGGCCCAGGGGACGGGTAAGCAGAAAA-GAGACAGTTTGG-AGACAGACTGCCATGGCCAATTAGGATTGCTCCACCAGAAAGTGGGATAAAGGGGGAATAACATATCCAT--------------------GTAAGGGGGTTA----CGTAGTGACAGGCATGAGACCTCCACGAAACGGGGGCGGGGACGGACAAAATGAAAGTGGCTGGATGCTATGGGGTCCCTAGACGACAAAATGCCGAGAACCCCCACGGAGGGGACTGGTTAGAAAATGAAGCT----------------------------------------------AGAGGAGTGTAGG-AACCTGTGCGCAGTATTCTGAGTAACTCACCACGTACCCAAAACTGGAGG-CGGAT------------AGTAGAGGCCACGGAGA--AGGATCAGGTACAATTACAATCCTCGC----------------------------AAATTCGCCACCCCTGACGTTGTGTTC-----------------ACCAAAACACCAACAGGAGTGCGGTGTTGGACGAAAGAAAGTCACCAAAAGGTCAACGCATGTTGCAAAGAAGAGGTAACGCTTAGCAATTCGGCAAGGAACAGCTACCGAAGGTTGAGTCAAC--------------CGGAAATCAGCGGGCAGATTGGAATCGCGGTAAACCCGTGA-CTACGCCAGATCCAGTAGTCATCGACGGCAGGCGGGCCTGGCGGCTGCGCCGCCTTAACCTGATAGAACCCGGCCGAC
