# Supplementary material for: Molecular exploration of fossil eggshell uncovers hidden lineage of giant extinct bird
Source: Nat Commun. 2023 Feb 28;14:914. doi: 10.1038/s41467-023-36405-3 (PMC9974994; doi:10.1038/s41467-023-36405-3)
Supplement: Supplementary file 10 — Supplementary Data 10 [file 41467_2023_36405_MOESM10_ESM.zip › Supplementary Data 10 Genetic_data_minus_filtered_reads/4_Alignments/35tax_m2_MAY18_gblocks.phy]

 35 3797
AEPHI     GCAANNNNNNCNNNCTNTTTCTCTTCTTAGATTGATACGAGCATTGCTGTTACTCAGTATTTAACTGCCCCCCTTTTTCCNTYNNNNNNNNNNNNNNNNNNNNNNNNNNNNCTCGTCTACTTGCGGCCACAACTTGCTGCTCACTCAATCTCTTTTCTTKKRKRAMYRNTCCCAACTATTTCCGCTCTTGATCCTCACAGCCTATCAGACATTCGTATAACCGCTCTTTTCAACATTTTATTCCTTTTACGCTATCCATTCTCTCCACTTTCCGTTGTGCCACGTGAAATTATTGAATTCTCTCTGTGACGTCTCACGTCCATTACACATTCTTGTTTGCCTCTCGAAGTTCGCGTATACTCTTCTTCACAACGCTACCTAATTTACCCCCTTTTCGTCACGCCGAGATCATCACTCGTTTCCCTCTATGTCCTATGTCATTAGCCTCCCTCTCCTTATCCTCTTTTCCNNNNNNNNNNNNNNNNNNNNNNNNNNNNNNNNNNNNNNNNNNNNNNNNNNNNNNNNNNNNNNNNNNNNNNNNNNNNNNNNNNNNNNNNNNNNTTACCTTTCTTCTCGTCCTCGTTNNNNNNNNNNNNNNNNCCTTTCTTCTTGTTTATGTCAACCTCTCCACCAATAAGACAAACGCCCCTTCCTCCTTTCTYCNNNNNNNNNNNNNNNNNNNNAATGCTATTTGCGCGTTGCCTGTTTGCATGACGCTTGAAATAATTTCCACTTTTTTTTTCTTTGGTGAGTTCTTTGCCATCTCGTAATGTGTTCCCTTTTTCCCCTACGCGCGGCTACCTCGATCACGCCTATCTTCTATCGTCCTTGCTATTCCCTATACCCTCAAACCTTTGCTTTCCTTTTTCTCTTCCGTCTTTCAGATACCTTACCGGGACTTAAATTGTTGACATATTTTCGTGTNNNNNNNNNNNNNNNNNNNTTGCTNCTGTTGTTTGCAATTCTGTATACGCATCCCCTTTCTCCGTATTGGTCCTAGGCTAGACCTTGCTGTTTTTCTGGTCGTTTCACCTATCTAACAATTCATAATTCTGCTTCTTCGTCAGTCTTCGACTACCGCACATGTTTCGTATCTTCAATTGTCGTCGGACAACACACTGACYCCNNNNNNNNNNNNNNNNNNNNNCCAGATCACATTCCATAGTAGGCCCAACTAACCATATAAGTCCCCATGTAACCCCTTAATTATAAACTTTCTCTGGTTTATTCTTTTAATCCGCTACAATATTGCTTCCTTTTTTCTCCTATTATTAATAACATCTACTGAAGAGCAAACATNNTCTACATTCCCATCCGATGTTATAAGTTTCTACCTGTTTCCGATTACGCTCCTGTACACTCGGTAACCTTCCGCGTTAGAGCATGGCAAGATCTTTACCCTCATNNNNNNNNNNNNTCATACGCGTTTTNNNNNNNNNNNNNNNNNNNNNNNNNNNNACCCGCCCGCGCGCATATGTTAATCGCATTGTCTTTTCTTTCCTTTCCCAAGGTCAGTCCTATNNNNNNNNNNNNNNNNNNNNNNNNNNNNNNNNNTTATTGTTCACTCCCCATCTATCTCTCTGTCCTTCGTGAACCTCTCATTCAGCCCCTTCCTTTTACCGTTTGCTCTGTGTCCATCCGATTTATTCCCCTCTTCTTCCTCTTCTCNNNNNYTTATCTCTTACATTTTTTGTATAAATATCAACACAATTACGCGCTTGCCCCTTCCCGTTTGTAAACCATTCTGTTCTTTTTTAGGGATTGAGCTAGAACCCTAAGTGAGTTTTTCCACTTTTGTTGCTTACGTCCCCATGGTGCCCGTACTACTATCTTACCTTTCCGTCTCGCAAGTCAGAGAACTACTCTCTTTGTATCCTACTAAAACCTCTCAGTAGCCTTTCCGTAGTATTTGCCTTCTGTTGTCAAATCCAAATGTACCCGAGATTATTGTTTATCTAGGGCGNNNNNNNNNNNNNNNNNNNNTATGTCACACACAATCCAAGGTACTGCCGTCTCTGTTTTCTTTTTTATATCTTTCTCGCTATCACTTCTTGCNNNNNNNNNNNNNNNNNNNNNNNNNTCTTATGTACCTCTGGTGTCTAGCATTCCTTGTAGTTTCTATCTCTGNNNNNNNNNNNNNTTTTCTCCGACGCGTCTTTCCCGCAGCAATAATATTAGATTATTTCCTNNNNNNNNNNNNNNNNNNNNNNNNNNNNNNNNNNNNNTCAAATCAGYGTAATCCCTTTTCGGTTCTTTTCGAAATAAACTTGAGTTTCCTTCTACTTTTCTCCCATTTTATCTACCTTCCTTTTCGGGAACAGTGCGTATTTACTTGCTCTTTCTTATATACGCTATCCTATCACCTCTCGCGCTCGTCTTTCTTTACCTAGTATGTCACATACCTCGCTTTCCTTTATGGAGTTGTCTTTGCTCAATGACTTCTCTGGCTTCGCTGTGACATACTTCACCTGATGTTTGCGTTACAGCTCGCTTTTTCAGTCCCTTTGTCACAAAGCAGGTTTTCGGTACTTCTTNNNNNNNNNNNNNNNNNNNNNNNNNNNNNNNNNNNTCTTTYGTCCTTCCCACTTTTTCCAGGCTCCATCCTCGCACGAATTTCTATTCNNNNNNNNNNNNNNNNTACCTTTACCTTTCTCTTTTCTTTCTTCCATAACCCCTCCCTACCTTCGTTCTTTTTACGCACTTCAGAGATCCATATCTGTATAAACTTTTCTCTTNNNNNNNNNNNNNNNNNNNNNNNNNNNNNNNNNNNNNNNNATTTTTTGGAGTGTTCTTTTGGGAGGCACACCCTACTTAAGTGATGTTTGTCGTCCCTACGATAACCAACATCTTCTTGTTTCCCGACCATGTACGTCCCTAGCCCTCCTTACGCTTTCGTTTTTGCACTTCAAACCTCTGTGTGCTCCTTCCCGCTCAAATAATTCTCCCGATGTTTTCTGTATCATCTTATCCACTTACTTTTGCGCTTAGTAGAAATGATGGTAATTCCCCCGTCTGATCTTGCCTTCGTACAATTTAGTAACATACGCTTTCTTCCCTCCCAGTGTCTTTACGTAGTCCTCCTAAACCCTCACTCGTCTGGTTCGTTTCCATTCCACCCTCTCTTCACNNNNNNNNNNNNNNNNNNNNNNNNNNNNNNNNNNNNNYGATACTTAGTACCATTAGGAATCCATTATCNNNNNNNNNNNNNATCCCACCCCTACGTTACATGCTCTCTTTTTTCCAGTCCATGACACNNNNNNNNNNNNNNNNNNNNNNNNNCTTGTGTTCATTCGTTTCTAACCACCTCTCCTCACGGATAAGGTTGATACAGCCTTTTGTATATGGGTAAGCATAAACGACGTTTTTCTTCCCTTGATTCGGATCTGGCCTTCATTCCTCATGACTTAGCGGGTCTAACCTCGTTCTATTTCTTTCGTCTTATCTTAACGCAACTGTTCAGAATCTACATCTAATTGTCTTTTCTTCTCTTCCATTGACAATCCCACTCCCCATACAGATTTCACTTGCTCAATGGTTCTCCCTTTTTTTCTTAACAAGCTCTGCTCATTTGTTTCATTTTCGTGGACTAACTTTTGATCCTCATTTTTTTTCCTGCTAANNNNNNTAGCAGCCGACCAATAAAAAGAAACCCGAAAACCCCGTAAGACCATACAGAGCCCTAGTACCAT-CAATCAAACAAAAAAACACTCCACCTCCGTGAATGGAGAGTAAAAAACCATAAAAAAGAAGACACAACCCCAAGCAAACAACTTGGGTGGAGAGNNAACACAAGNAT
APTHA     GCAATAATCTCTCATTCTTTCTCTTCTTAGATTGATACGAGCATTGCTGTTACTCAGTATTTAACTGCCTCCCTTTCCCCCTCTTTCTCTGTCTCTCTCTCATATGTTTTTCTCGTCTACTTGCGGCCACAACTTGCTGCTCACTCAATCTCTTTTCTTTTGGAACTACTCTCAACTATTTCCGCTCTTGATCCTCACAGCCTATCAGACATTCGTATAACCGCTCTTTTCAACATTTTACTCCTTTTACGCTATCCATTCTTTCCACTTTCCGTTGTGCCACGTGAAATTATTGAATTCTCTCTGTGACGTCTCACGTCCA-TACACATTCTTGTTTGCCTCTCGAAGTTCGCGTATACTCTTCTTCACAACGCTACCTAATTTACCCCCTTTTCGTCACGTCGAGATCATCACCCGTTTCCCTCTATGTCCTATGTCATTAGCCTCCCTTTCCTTATCCTCTTTTCCACTAACTTTCTCTTCCCTGGGTGTAACACGATTCTCCTCATGGTCTTTCAACATCTTCTATATTTCCCTTTCTACCACTATCCTTCCGCACCTTACCTTTCTTCTCGTCCTCGTTCAGTTTAATCAAATCTCCCTTCTTCTTGTTTATGTCAACCTCTCCACCAATAAGATAACCGCTCCTTCCTCTCTTCTCCTTTCCTATCTCCGGTTCCAAAATGCTATTTGCGCGTTGCCTGTTTGCATGACGCTTGAAATAATTTCCACTTTTTTTTTCTTTGGTGAGTTCTTTGCCATCTCGTAATGTGTTCCCTTTTTCCCCTACGCGCGGCTACCTCGATCACGCCTATCTTCTATCGTCCTTGCTATTCCCTATACCCTCAAACCTTTGCTTTCCTTTTTCTCTTCCGTCTTTCAGATACCTTACCGGGACTTAAATTGTTGACATATTTTCGTGTTCATTCAACGAAACTGATGTTGCTTCTGTTGTTTGCAATTCTGTATACGCATCCCCTTTCTCCGTATTGGTCCTAGGCTAGACCTTGCTGTTTTTCTGGTCGTTTCACCTATCTAACAATTCATAATTCTGCTTCTTCGTCAGTCTTCGACTACCGCACATGTTTCGTATCTTCAATTGTCGTCGGACAACACACTGACTCCTGCTTCTCCTTTTTTTTGACTCCAGATTACATCCCATAGTAGGCCCAACTAACCATATAAGTCACCATGTAACCCCTTAATTATAAACTTTCTCTGGTTTATTCTTTTAATCCACTACAATATTGCTTCCTTTTTTCTCCTATTATTAATAACATCTACTGAAGAGCAAACATAATCTACATTCCCATCCGATGTTATAAGTTTCTACCTGTTTCCGATTACGCTCCTGTACACTCGGTAACCTTCCGCGTTAGAGCATGGCAAGATCTTTACCCTCATAAGCCTTCCCCCTCATACACGTTTTTTCGTCTCTTTACATTCTTCCATCCGACACTTACCCGCGCGCATATGTTAATCGCATTGTCTTTTCTTTCCTTTCCCCAGGTCAGTCCTACGTTATTCAATTTCTAATGAAGCTTTCCTTCTTTTTATTGTTCACTCCCCATCTATCTCTCTGTCCTTCGTGAACCTCTGATTCAGCCCTTTCCTTTTACCGTTTGCTCTGTGTCCATCCGATTTATTCCCCTCTTCTTCCTCTTCCCTTTTTCTTATCTCTTACATTTTTTGTATAAATATCAACACAATTACGCGCTTGCCCCTTCCCGTTTGTAAACTATTCTGTTCTTTTTTAGGGATTGAGCTAGAACCCTAAGTGAGTTTTTCCACTTTTGTTGCTTACGTCCCCATGGTGCCCGTACTACTATCTTACCTTTCCGTCTCGCAAGTCAGAGAACCACTTTCTTTGTATCCTACTAAAACCTCTCAGTAGCCTTTCCGTAGTATTTGCCTTCTGTTGTTAAATCCAAATGTACCCGAGATTATTGTTTATCTAGGGCGTATTCTTTTTCTTTGTTTTCTATGTCATACACAATCCAAGGTACTGCCGTCTCTGTTTTCTTTTTTATATCTTTCTCGCTATCACTTCTTGCCTTTTTTCTGTTAAGCAGGTAGCAATCTTATGTACCTCTGGTGTCTAGCATTCCTTGTAGTTTCTATCTCTGCTACACCCTCTTCTTTTCTCCGACGCGTCTTTCCCGCAGCAATAATATTAGATTATTTCCCTTTCTCTTCCAATTGCATCCAGTTTCCTGTAGTACCATCAAATCAGCGTAATCCCTTTTCGGTTCTTTTCGAAATGAACTTGAGTTTCCTTTTACTTTTCTCCCATTTTATCTACCTTCCTTTTCGGGAACAGTGCGTATTTACTTGCTCTTTCTTATATACGCTATCCTATCACCTCTCGCGCTCGTCTTTCTTTACCTAGTATGTCACATACCTCGCTTTCCTTTATGGAGTTGTCTTTGCTTAATGACTTCTCTGGCTTCGCTGTGACATACTTCACCTGATGTTTCCGTTACAGCTCGCTTTTTCAGTCCCTTTGTCACAAAGCAGGTTTTCGGTACTTCTTGCGGTTCATCATCTCCCCATTCATCTTTCTTAGCTTCTTTCGTCCTTCCCACTTTTTTCAGGCTCCATCCCCACCCGAATTTCTATTCTTTTTTACATTTGCTNTACCTTTACCTTTCTCTTTCCCTTCTTCCATACCCCCTCCCTACCTTCGTTCCCTTTACGCACTTCAGAGATCCATATCTGTATAAACTTTTCTCTTTCGCTTATCTGATCCACATAATTCATTTTTTCTTCTCTCAATTTTTTGGAGTGTTCTTTTGGGAGGCACACCCTACTTAAGTGATGTTTGTCGTCCCTACGATAACCAAAATCTTCTTGTTTCCCGACCATGTACGTCCCTAGCCCTCCTTACGCTTTCGTTTTTGCACTTCAAACCTCTGTGTGCTCCTTCCCGCTCAAATAATTCTCCCGATGTTTTCTGTATCATCTTATCCACTTACTTTTGCGCTTAGTCGAAATGATGGTAATTCCCCCGTCTGATCTTGCCTTCGTACAATTTAGTAACATACGCTTTCTTCCCTCCCAGTGTCTTTACGTGGTCCTCCCAAAACTTCACTCGTCTGGCTCGTTTCCATTCCACCCTCTCTTCACCCTTTCTTGTTTCTATCATCAATTCCAAGCACATCCCTGATACTTAGTACCATTAAGAATCCATTATCGAAATGCAGTCATATTCCACCCCTACGTTACATGCTCTCTTTTTTTT-ATCCTTGACACTTATTAACTTATCCCCATCCGGATGCTTGTGTTCATTCGTTTCTAACCACCTCTCCTCATGGATAAGGTTGATACAGCCTTTTGTATATGGGTAAGCATAAACGACGTTTTTCTTCCCTTGATTCGGATCTGGCCTTCATTCCTCATGACTTAGCGGGTCTAACCTCGTTCTATTTCTTTCGTCTTATCTTAACGCAACTGTTCAGAATCTACATCTAATTGTCTTTTCTTCTCTTCCATTGACAATCCCACTTCCCATACAGATTTCACTTGCTCAATGGTTCTCCCTTTTTTCCTTAACAAGCTCTGCTCACTTGTTTCATTTTCGTGGACTAACTTTTGATCCTCATTTTTTTTCCTGCTAAATTAA-TAGCAGCCGACCAATAAAAAGAAACCCGAAAACACCGTAAGACCATACAGAGCCCTAGCACCATATAACCAAACAAAAAAACACTCCACCTCCGTGAGTGGAGAGTAAAAAACCATAAAAAAGAAGACACAACCCCGAGCAAACAACTTGGGTGGAGAACAAACACAAAAAT
APTMA     GCAATAATCTCTCACTCTTTCTCTTCTTAGATTGATACGAGCATTGCTGTTACTCAGTATTTAACTGCCTCCCTTTCCCCTTCTTTCTCTGTCTCTCTCTCATATGTTTTTCTCGTCTACTTGCGGCCACAACTTGCTGCTCACTCAATCTCTTTTCTTTTGGAACTACTCTCAACTATTTCCGCTTTTGATCCTCACAGCCTATCAGACATTCGTATAACCGCTCTTTTCAACATTTTACTCCTTTTACGCTATCCATTCTTTCCACTTTCCGTTGTGCCACGTGAAATTATTGAATTCTCTCTGTGACGTCTCACGTCCACTACACATTCTTGTTTGCCTCTCGAAGTTCGCGTATACTCTTCTTCACAACGCTACCTAATTTACCCCCTTTTCGTCACGTCGAGATCATCACCCGTTTCCCTCTATGTCCTATGTCATTAGCCTCCCTTTCCTTATCCTCTTTTCCACTGACTTTCTCTTCCCTGGGTGTAACACGATTCTCCTCATGGTCTTTCAACATCTTCTATATTTCCCTTTCTACCACTATCCTTCCGCACCTTACTTTTCTTCTCGTCCTCGTTCAGTTTAATCAAATCTCCCTTCTTCTTGTTTATGTCAACCTCTCCACCAATAAGATAACCGCTCCTTCCTCTCTTCTCCTTTCTTATCTTCGGTTCCAAAATGCTATTTGCGCGTTGCCTGTTTGCATGACGCTTGAAATAATTTCCACTTTTTTTTTCTTTGGTGAGTTCTTTGCCATCTCGTAATGTGTTCCCTTTTTCCCCTACGCGCGGCTACCTCGATCACGCCTATCTTCTATCGTCCTTGCTATTCCCTATACCCTCAAACCTTTGCTTTCCTTTTTCTCTTCCGTCTTTCAGATACCTTACCGGGACTTAAATTGTTGACATATTTTCGTGTTCATTCAACGAAACTGATGTTGCTTCTGTTGTTTGCAATTCTGTATACGCATCCCCTTTCTCCGTATTGGTCCTAGGCTAGACCTTGCTGTTTTTCTGGTCGTTTCACCTATCTAACAATTCATAATTCTGCTTCTTCGTCAGTCTTCGACTACCGCACATGTTTCGTATCTTCAATTGTCGTCGGACAACACACTGACTCCTGCTTCTCCTTTTTTTTGACTCCAGATTACATCCCATAGTAGGCCCAACTAACCATATAAGTCACCATGTAACCCCTTAATTATAAACTTTCTCTGGTTTATTCTTTTAATCCACTACAATATTGCTTCCTTTTTTCTCCTATTATTAATAACATCTACTGAAGAGCAAACATAATCTACATTCCCATCTGATGTTATAAGTTTCTACCTGTTTCCGATTACGCTCCTGTACACTCGGTAACCTTCCGCGTTAGAGCATGGCAAGATCTTTACCCTCATAAGCCTTCCCCCTCATACACGTTTTTTCGTCTCTTTACATTCTTCCAACCGACACTTACCCGCGCGCATATGTTAATCGCATTGTCTTTTCCTTCCTTTCCCCAGGTCAGTCCTACGTTATTCAATTTCTAATGAAGCTTTCCTTCTTTTTATTGTTCACTCCCCATCTATCTCTCTGTCCTTCGTGAACCTCTGATTCAGCCCTTTCCTTTTACCGTTTGCTCTGTGTCCATCCGATTTATTCCCCTCTTCTTCCTCTTCCCTTTTTCTTATCTCTTACATTTTTTGTATAAATATCAACACAATTACGCGCTTGCCCCTTCCCGTTTGTAAACTATTCTGTTCTTTTTTAGGGATTGAGCTAGAACCCTAAGTGAGTTTTTCCACTTTTGTTGCTTACGTCCCCATGGTGCCCGTACTACTATCTTACCTTTCCGTCTCGCAAGTCAGAGAACCACTTTCTTTGTATCCTACTAAAACCTCTCAGTAGCCTTTCCGTAGTATTTGCCTTCTGTTGTTAAATCCAAATGTACCCGAGATTATTGTTTATCTAGGGCGTATTCTTTTTCTTTGTTTTCTATGTCATGCACAATCCAAGGTACTGCCGTCTCTGTTTTCTTTTTTATATCTTTCTCGCTATCACTTCTTGCCTTTTTTCTGTTAAGCAGGTAGCAATCTTATGTACCTCTGGTGTCTAGCATTCCTTGTAGTTTCTATCTCTGCTACACCCTCTTCTTTTCTCCGACGCGTCTTTCCCGCAGCAATAATATTAGATTATTTCCCTTTCTCTTCCAATTGCATCCAGTTTCCTGTAGTACCATCAAATCAGCGTAATCCCTTTTCGGTTCTTTTCGAAATGAACTTGAGTTTCCTTTTACTTTTCTCCCATTTTATCTACCTTCCTTTTCGGGAACAGTGCGTATTTACTTGCTCTTTCTTATATATGCTATCCTATCACCTCTCGCGCTCGTCTTTCTTTACCTAGTATGTCACATACCTCGCTTTCCTTTATGGAGTTGTCTTTGCTCAATGACTTCTCTGGCTTCGCTGTGACATACTTCACCTGATGTTTCCGTTACAGCTCGCTTTTTCAGTCCCTTTGTCACAAAGCAGGTTTTCGGTACTTCTTGTGGTTCATCATCTCCCCATTCATCTTTCTTAGCCTCTTTCGTCCTTCCCACTTTTTTCAGGCTCCATCCCCACCCGAATTTCTATTCTTTTTTACATTTGCTNTACCTTTACCTTTCTCTTTCCTTTCTTCCATACCCCCCCCCTACCTTCGTTCCTTTTACGCACTTCAGAGATCCATATCTGTATAAACTTTTCTCTTTCGCTTATCCGATCCACATAATTCATTTTTTCTTCTCTCAATTTTTTGGAGTGTTCTTTTGGGAGGCACACCCTACTTAAGTGATGTTTGTCGTCCCTACGATAACCAAAATCTTCTTGTTTCCCGACCATGTACGTCCCTAGCCCTCCTTACGCTTTCGTTTTTGCACTTCAAACCTCTGTGTGCTCCTTCCCGCTCAAATAATTCTCCCGATGTTTTCTGTATCATCTTATCCACTTACTTTTGCGCTTAATCGAAATGATGGTAATTCCCCCGTCTGATCTTGCCTTCGTACAATTTAGTAACATACGCTTTCTTCCCTCCCAGTGTCTTTACGTGGTCCTCCCAAAACTTCACTCGTCTGGTTCGTTTCCATTCCACCCTCTCTCCACCCTTTCTCGTTTCTATCATCAATTCCAAATACATCCCTGATACTTAGTACCATTAGGAATCCATTATCGAAATGCAGTCATATTCCACCCCTACGTTACATGCTCTCTTTTTTTT-ATCCTTGACACTTATTAACTTATCCCCATCCGGATGCTTGTGTTCATTCGTTTCTAACCACCTCTCCTCATGGATAAGGTTGATACAGCCTTTTGTATATGGGTAAGCATAAACGACGTTTTTCTTCCCTTGATTCGGATCTGGCCTTCATTCCTCATGACTTAGCGGGTCTAACCTCGTTCTATTTCTTTCGTCTTATCTTAACGCAACTGTTCAGAATCTACATCTAATTGTCTTTTCTTCTCTTCCATTGACAATCCCACTTCCCATACAGATTTCACTTGCTCAATGGTTCTCCCTTTTTTCCTTAACAAGCTCTGCTCATTTGTTTCATTTTCGTGGACTAACTTCTGATCCTCATTTTTTTTCTTGCTAAATTAA-NNNNNNNNNNNNNNNNNNNNNNNNNNNNNNNNNNNNNNNNNNNNNNNNNNNNNNNNNNNNNNNNNNNNNNNNNNNNNNNNNNNNNNNNNNNNNNNNNNNNNNNNNNNNNNNNNNNNNNNNNNNNNNNNNNNNNNNNNNNNNNNNNNNNNNNNNNNNNNNNNNNNNNNNNNNN
APTMA2    GCAATAATCTCTCACTCTTTCTCTTCTTAGATTGATACGAGCATTGCTGTTACTCAGTATTTAACTGCCTCCCTTTCCCCTTCTTTCTCTGTCTCTCTCTCATATGTTTTTCTCGTCTACTTGCGGCCACAACTTGCTGCTCACTCAATCTCTTTTCTTTTGGAACTACTCTCAACTATTTCCGCTTTTGATCCTCACAGCCTATCAGACATTCGTATAACCGCTCTTTTCAACATTTTACTCCTTTTACGCTATCCATTCTTTCCACTTTCCGTTGTGCCACGTGAAATTATTGAATTCTCTCTGTGACGTCTCACGTCCACTACACATTCTTGTTTGCCTCTCGAAGTTCGCGTATACTCTTCTTCACAACGCTACCTAATTTACCCCCTTTTCGTCACGTCGAGATCATCACCCGTTTCCCTCTATGTCCTATGTCATTAGCCTCCCTTTCCTTATCCTCTTTTCCACTGACTTTCTCTTCCCTGGGTGTAACACGATTCTCCTCATGGTCTTTCAACATCTTCTATATTTCCCTTTCTACCACTATCCTTCCGCACCTTACTTTTCTTCTCGTCCTCGTTCAGTTTAATCAAATCTCCCTTCTTCTTGTTTATGTCAACCTCTCCACCAATAAGATAACCGCTCCTTCCTCTCTTCTCCTTTCTTATCTTCGGTTCCAAAATGCTATTTGCGCGTTGCCTGTTTGCATGACGCTTGAAATAATTTCCACTTTTTTTTTCTTTGGTGAGTTCTTTGCCATCTCGTAATGTGTTCCCTTTTTCCCCTACGCGCGGCTACCTCGATCACGCCTATCTTCTATCGTCCTTGCTATTCCCTATACCCTCAAACCTTTGCTTTCCTTTTTCTCTTCCGTCTTTCAGATACCTTACCGGGACTTAAATTGTTGACATATTTTCGTGTTCATTCAACGAAACTGATGTTGCTTCTGTTGTTTGCAATTCTGTATACGCATCCCCTTTCTCCGTATTGGTCCTAGGCTAGACCTTGCTGTTTTTCTGGTCGTTTCACCTATCTAACAATTCATAATTCTGCTTCTTCGTCAGTCTTCGACTACCGCACATGTTTCGTATCTTCAATTGTCGTCGGACAACACACTGACTCCTGCTTCTCCTTTTTTTTGACTCCAGATTACATCCCATAGTAGGCCCAACTAACCATATAAGTCACCATGTAACCCCTTAATTATAAACTTTCTCTGGTTTATTCTTTTAATCCACTACAATATTGCTTCCTTTTTTCTCCTATTATTAATAACATCTACTGAAGAGCAAACATAATCTACATTCCCATCTGATGTTATAAGTTTCTACCTGTTTCCGATTACGCTCCTGTACACTCGGTAACCTTCCGCGTTAGAGCATGGCAAGATCTTTACCCTCATAAGCCTTCCCCCTCATACACGTTTTTTCGTCTCTTTACATTCTTCCAACCGACACTTACCCGCGCGCATATGTTAATCGCATTGTCTTTTCCTTCCTTTCCCCAGGTCAGTCCTACGTTATTCAATTTCTAATGAAGCTTTCCTTCTTTTTATTGTTCACTCCCCATCTATCTCTCTGTCCTTCGTGAACCTCTGATTCAGCCCTTTCCTTTTACCGTTTGCTCTGTGTCCATCCGATTTATTCCCCTCTTCTTCCTCTTCCCTTTTTCTTATCTCTTACATTTTTTGTATAAATATCAACACAATTACGCGCTTGCCCCTTCCCGTTTGTAAACTATTCTGTTCTTTTTTAGGGATTGAGCTAGAACCCTAAGTGAGTTTTTCCACTTTTGTTGCTTACGTCCCCATGGTGCCCGTACTACTATCTTACCTTTCCGTCTCGCAAGTCAGAGAACCACTTTCTTTGTATCCTACTAAAACCTCTCAGTAGCCTTTCCGTAGTATTTGCCTTCTGTTGTTAAATCCAAATGTACCCGAGATTATTGTTTATCTAGGGCGTATTCTTTTTCTTTGTTTTCTATGTCATGCACAATCCAAGGTACTGCCGTCTCTGTTTTCTTTTTTATATCTTTCTCGCTATCACTTCTTGCCTTTTTTCTGTTAAGCAGGTAGCAATCTTATGTACCTCTGGTGTCTAGCATTCCTTGTAGTTTCTATCTCTGCTACACCCTCTTCTTTTCTCCGACGCGTCTTTCCCGCAGCAATAATATTAGATTATTTCCCTTTCTCTTCCAATTGCATCCAGTTTCCTGTAGTACCATCAAATCAGCGTAATCCCTTTTCGGTTCTTTTCGAAATGAACTTGAGTTTCCTTTTACTTTTCTCCCATTTTATCTACCTTCCTTTTCGGGAACAGTGCGTATTTACTTGCTCTTTCTTATATATGCTATCCTATCACCTCTCGCGCTCGTCTTTCTTTACCTAGTATGTCACATACCTCGCTTTCCTTTATGGAGTTGTCTTTGCTCAATGACTTCTCTGGCTTCGCTGTGACATACTTCACCTGATGTTTCCGTTACAGCTCGCTTTTTCAGTCCCTTTGTCACAAAGCAGGTTTTCGGTACTTCTTGTGGTTCATCATCTCCCCATTCATCTTTCTTAGCCTCTTTCGTCCTTCCCACTTTTTTCAGGCTCCATCCCCACCCGAATTTCTATTCTTTTTTACATTTGCTNTACCTTTACCTTTCTCTTTCCTTTCTTCCATACCCCCCCCCTACCTTCGTTCCTTTTACGCACTTCAGAGATCCATATCTGTATAAACTTTTCTCTTTCGCTTATCCGATCCACATAATTCATTTTTTCTTCTCTCAATTTTTTGGAGTGTTCTTTTGGGAGGCACACCCTACTTAAGTGATGTTTGTCGTCCCTACGATAACCAAAATCTTCTTGTTTCCCGACCATGTACGTCCCTAGCCCTCCTTACGCTTTCGTTTTTGCACTTCAAACCTCTGTGTGCTCCTTCCCGCTCAAATAATTCTCCCGATGTTTTCTGTATCATCTTATCCACTTACTTTTGCGCTTAATCGAAATGATGGTAATTCCCCCGTCTGATCTTGCCTTCGTACAATTTAGTAACATACGCTTTCTTCCCTCCCAGTGTCTTTACGTGGTCCTCCCAAAACTTCACTCGTCTGGTTCGTTTCCATTCCACCCTCTCTCCACCCTTTCTCGTTTCTATCATCAATTCCAAACACATCCCTGATACTTAGTACCATTAGGAATCCATTATCGAAATGCAGTCATATTCCACCCCTACGTTACATGCTCTCTTTTTTTT-ATCCTTGACACTTATTAACTTATCCCCATCCGGATGCTTGTGTTCATTCGTTTCTAACCACCTCTCCTCATGGATAAGGTTGATACAGCCTTTTGTATATGGGTAAGCATAAACGACGTTTTTCTTCCCTTGATTCGGATCTGGCCTTCATTCCTCATGACTTAGCGGGTCTAACCTCGTTCTATTTCTTTCGTCTTATCTTAACGCAACTGTTCAGAATCTACATCTAATTGTCTTTTCTTCTCTTCCATTGACAATCCCACTTCCCATACAGATTTCACTTGCTCAATGGTTCTCCCTTTTTTCCTTAACAAGCTCTGCTCATTTGTTTCATTTTCGTGGACTAACTTCTGATCCTCATTTTTTTTCTTGCTAAATTAA-TAGCAGCCGACCAATAAAAAGAAACCCGAAAACACCGTAAGACCATACAGAGCCCTAGCACTATATAACCAAACAAAAAAACACTCCACCCCCGTGAGTGGAGAGTAAAAAACCATAAAAAAGAAGACACAACCCCGAGCAAACAACTTGGGTGGAGAACAAACACAAAAAT
APTOW     GCAATCATCTCTCATTCTTTCTCTTCTTAGATTGATACGAGCATTGCTGTTACTCAGTATTTAACTGCCTCCCTTTCCCCTTCTTTCTCTGTCTCTCTCTCATATGTTTTTCTCGTCTACTTGCGGCCACAACTTGCTGCTCACTCAATCTCTTTTCTTTTGGAACTACTCTCAACTATTTCCGCTTTTGATCCTCACAGCCTATCAGACATTCGTATAACCGCTCTTTTCAACATTTTACTCCTTTTACGCTATCCATTCTTTCCACTTTCCGTTGTGCCACGTGAAATTATTGAATTCTCTCTGTGACGTCTCACGTCCATTACACATTCTTGTTTGCCTCTCGAAGTTCGCGTATACTCTTCTTCACAACGCTACCTAATTTACCCCCTTTTCGTCACGTCGAGATCATCACCCGTTTCCCTCTATGTCCTATGTCATTAGCCTCCCTTTCCTTATCCTCTTTTCCACTAACTTTCTCTTCCCTGGGTGTAACACGATTCTCCTCATGGTCTTTCAGCATCTTCTATATTTCCCTTTCTACCACTATCCTTCCGCACCTTACCTTTCTTCTCGTCCTCGTTCAGTTTAATCAAATCTCCCTTCTTCTTGTTTATGTCAACCTCTCCACCAATAAGATAACCGCTCCTTCCTCTCTTCTCCTTTCCTATCTCCGGTTCCAAAATGCTATTTGCGCGTTGCCTGTTTGCATGACGCTTGAAATAATTTCCACTTTTTTTTTCTTTGGTGAGTTCTTTGCCATCTCGTAATGTGTTCCCTTTTTCCCCTACGCGCGGCTACCTCGATCACGCCTATCTTCTATCGTCCTTGCTATTCCCTATACCCTCAAACCTTTGCTTTCCTTTTTCTCTTCCGTCTTTCAGATACCTTACCGGGACTTAAATTGTTGACATATTTTCGTGTTCATTCAACGAAACTGATGTTGCTTCTGTTGTTTGCAATTCTGTATACGCATCCCCTTTCTCCGTATTGGTCCTAGGCTAGACCTTGCTGTTTTTCTGGTCGTTTCACCTATCTAACAATTCATAATTCTGCTTCTTCGTCAGTCTTCGACTACCGCACATGTTTCGTATCTTCAATTGTCGTCGGACAACACACTGACTCCTGCTTCTCCTTTTTTTTGACTCCAGATTACATCCCATAGTAGGCCCAACTAACCATATAAGTCACCATGTAACCCCTTAATTATAAACTTTCTCTGGTTTATTCTTTTAATCCACTACAATATTGCTTCCTTTTTTCTCCTATTATTAATAACATCTACTGAAGAGCAAACATAATCTACATTCCCATCCGATGTTATAAGTTTCTACCTGTTTCCGATTACGCTCCTGTACACTCGGTAACCTTCCGCGTTAGAGCATGGCAAGATCTTTACCCTCATAAGCCTTCCCCCTCATACACGTTTTTTCGTCTCTTTACATTCTTCCATCCGACACTTACCCGCGCGCATATGTTAATCGCATTGTCTTTTCTTTCCTTTCCCCAGGTCAGTCCTACGTTATTCAATTTCTAATGAAGCTTTCCTTCTTTTTATTGTTCACTCCCCATCTATCTCTCTGTCCTTCGTGAACCTCTGATTCAGCCCTTTCCTTTTACCGTTTGCTCTGTGTCCATCCGATTTATTCCCCTCTTCTTCCTCTTCCTTTTTTCTTATCTCTTACATTTTTTGTATAAATATCAACACAATTACGCGCTTGCCCCTTCCCGTTTGTAAACTATTCTGTTCTTTTTTAGGGATTGAGCTAGAACCCTAAGTGAGTTTTTCCACTTTTGTTGCTTACGTCCCCATGGTGCCCGTACTACTATCTTACCTTTCCGTCTCGCAAGTCAGAGAACCACTTTCTTTGTATCCTACTAAAACCTCTCAGTAGCCTTTCCGTAGTATTTGCCTTCTGTTGTTAAATCCAAATGTACCCGAGATTATTGTTTATCTAGGGCGTATTCTTTTTCTTTGTTTTCTATGTCATACACAATCCAAGGTACTGCCGTCTCTGTTTTCTTTTTTATATCTTTCTCGCTATCACTTCTTGCCCTTTTTCTGTTAAGCAGGTAGCAATCTTATGTACCTCTGGTGTCTAGCATTCCTTGTAGTTTCTATCTCTGCTACACCCTCTTCTTTTCTCCGACGCGTCTTTCCCGCAGCAATAATATTAGATTATTTCCCTTTCTCTTCCAATTGCATCCAGTTTCCTGTAGTACCATCAAATCAGCGTAACCCCTTTTCGGTTCTTTTCGAAATGAACTTGAGTTTCCTTTTACTTTTCTCCCATTTTATCTACCTTCCTTTTCGGGAACAGTGCGTATTTACTTGCTCTTTCTTATATACGCTATCCTATCACCTCTCGCGCTCGTCTTTCTTTACCTAGTATGTCACATACCTCGCTTTCCTTTATGGAGTTGTCTTTGCTTAATGACTTCTCTGGCTTCGCTGTGACATACTTCACCTGATGTTTCCGTTACAGCTCGCTTTTTCAGTCCCTTTGTCACAAAGCAGGTTTTCGGTACTTCTTGCGGTTCATCATCTCCCCATTCATCTTTCTTAGCTTCTTTCGTCCTTCCCACTTTTTTCAGGCTCCATCCCCACCCGAATTTCTATTCTTTTTTACATTTGCTNTACCTTTACCTTTCTCTTTCCCTTCTTCCATACCCCCTCCCTACCTTCGTTCTCTTTACGCACTTCAGAGATCCATATCTGTATAAACTTTTCTCTTTCGCTTATCTGATCCACATAATTCATTTTTTCTTCTCTCAATTTTTTGGAGTGTTCTTTTGGGAGGCACACCCTACTTAAGTGATGTTTGTCGTCCCTGCGATAACCAAAATCTTCTTGTTTCCCGACCATGTACGTCCCTAGCCCTCCTTACGCTTTCGTTTTTGCACTTCAAACCTCTGTGTGCTCCTTCCCGCTCAAATAATTCTCCCGATGTTTTCTGTATCATCTTATCCACTTACTTTTGCGCTTAGTCGAAATGATGGTAATTCCCCCGTCTGATCTTGCCTTCGTACAATTTAGTAACATACGCTTTCTTCCCTCCCAGTGTCTTTACGTGGTCCTCCCAAAACTTCACTCGTCTGGTTCGTTTCCATTCCACCCTCTCTTCACCCTTTCTTGTTTCTATCATCAATTTCAAGCACATCCCTGATACTTAGTACCATTAAGAATCCATTATCGAAATGCAGTCATATTCCACCCCTACGTTACATGCTCTCTTTTTTTT-ATCCTTGACACTTATTAACTTATCCCCATCCGGATGCTTGTGTTCATTCGTTTCTAACCACCTCTCCTCATGGATAAGGTTGATACAGCCTTTTGTATATGGGTAAGCATAAACGACGTTTTTCTTCCCTTGATTCGGATCTGGCCTTCATTCCTCATGACTTAGCGGGTCTAACCTCGTTCTATTTCTTTCGCCTTATCTTAACGCAACTGTTCAGAATCTACATCTAACTGTCTTTTCTTCTCTTCCATTGACAATCCCACTTCCCATACAGATTTCACTTGCTCAATGGTTCTCCCTTTTTTCCTTAACAAGCTCTGCTCACTTGTTTCATTTTCGTGGACTAACTTTTGATCCTCATTTTTTTTCCTGCTAAATTAA-TAGCAGCCGACCAATAAAAAGAAACCCGAAAACACCGTAAGACCATACAGAGCCCTAGCACCATATAACCAAACAAAAAAACACTCCACCTCCGTGAGTGGAGAGTAAAAAACCATAAAAAAGAAGACACAACCCCGAGCAAACAACTTGGGTGGAGAACAAACACAAAAAT
CASBE     ACTGTAATCTCTCACTCTTTCTCTTCTTAGATTGATACGAGCATTGCTGTTACTCAGTATTTAACTGCCCCCCTTTTTCCTTCTTTCTCTGTCTCTCTCTCATATGTTTTTCTCGTCTACTTGCGGCCACAACTTGCTGCTCACTCAATCTCTTTTCTTTTGGGACTACTCTCAACTATTTCCGCTCTTGATCCTCACAGCCTATCAGACATTCGTATAACCGCTCTTTTCAACATTTTACTCCTTTTACGCTATCCATTCTCTCCACTTTCCGTTGTGCCACGTGAAATTATTGAATTCTCTCTGTGACGTCTCACGTCCA-TACACATTGCTGTTTGCCTCTCGAAGTTCGCGTATACTCTTCTTCACAACGCTACCTAATTTACCCCCTTTTCGTCACGCCGAGATCATCACCCGTTTCTCTCTATGTCCTATGTCATTAGCCTTCCTTTCCTTATCCTCTTTTCCCCTACCTTCCTCTTCCCTGGGTGTAACACGATTCTCCTCATGGTCTTTTAACATCTTCTATATTTCCCTTTCTACCACTATCCTTCCGCACCTTACCTTTCTTCTCGTCCTCGTCCAGTTTAATCAAATCCCCTTTCTTCTTGTTTATGTCAACCTCTCCACCAATAAGATAAACCCTCCTTCCTCCCTTCTCCTTTCCTATCTTCGGTTCCAAAATGCTATTTGCGCGTTGCCTGTTTGCATGACGCTTGAAATAATTTCCACTTTTTTTTTCTTTGGTGAGTTCTTTGCCATCTCGTAATGTGTTCCCTTTTTCCCCTACGCGCGGCTACCTCGATCACGCCTATCTTCTATCGTCCTTGCTATTCCCTATACCCTCAAACCTTTGCTTTCCTTTTTCTCTTCCGTCTTTCAGATACCTTACCGGGACTTAAATTGTTGACATATTTTCGTGTTCATTCAACGAAACTGATGTTGCTTCTGTTGTTTGCAATTCTGTATACGCATCCCCTTTCTCCGTATTGGTCCTAGGCTAGACCTTGCTGTTTTTCTGGTCGTTTCACCTATCTAACAATTCATAATTCTGCTTCTTCGTCAGTCTTCGACTACCGCACATGTTTCGTATCTTCAATTGTCGTCGGACAACACACTGACTCCTGCTTCTCCTTTTTTTTGACTCCAGATCACATTCCATAGTAGGCCCAACTAACCATATAAGTCACCATGTAACCCCTTAATTATAAACTTTCTCTGGTTTATTCTTTTAATCCACTACAATATTGCTTCCTTTTTTCTCCTATTATTAATAACATCTACTGAAGAGCAAACATAATCTACATTCCCATCCGATGTTATAAGTTTCTACCTGTTTCCGATTACGCTCCTGTACACTCGGTAACCTTCCGCGTTAGAGCATGGCAAGATCTTTACCCTCATAAGCCTTCTCCCTCATACACGTTTTTCCGCTTTTTTACATTCTTCCACCCAACATCCACCCGCGCGCATATGTTAATCGCATTGTCTTTTCTTTCTTTTCCCGGGGTCAGTCCTATGTTATTCAATTCCTAACGAAGCTTTCCTTTTTTTTATTGTTCACTCCCCATCTATCTCTCTGTCCTTCGTGAACCTCTGATTCAGCCCCTTCCTTTTACCGTTTGCTCTGTGTCCATCCGATTTATTCCCCTCTTCTTCCTCTTCCCTTTTTCTTATCTCTTACATTTTTTGTATAAATATCAACACAATTACGCGCTTGCCCCTTCCCGTTTGTAAGCTATTCTGTTCTTTTTTAGGGATTGAGCTAGAACCCTAAGTGAGTTTTTCCACTTTTGTTGCTTACGTCCCCATGGTGCCCGTACTACTATCTTACCTTTCCGTCTCGCAAGTCAGAGAACTACTCTCTTTGTATCCTACTAAAACCTCTCAGTAGCCTTTCCGTAGTATTTGCCTTCTGTTGTTATATCCAAATGTACCCGAGATTATTGTTTATCTAGGGCGTATTCTTTTTCTCTGTTTCCTATGTCACACACAATCCAAGGTACTGCCGTCTCTGTTTTCTTTTTTATATCTTTCTCGCTATCACTTCTTGCCTTTTTTCTGTTAAGCAGGTAGCAATCTTATGTACCTCTGGTGTCTAGCATTCCTTGTAGTTTCTATCTCTGCTACACCCTCTTCTTTTCTCCGACGCGTCTTTCCCGCAGCAATAATATTAGATTATTTCCTTTTCCCTTCCAATTGCACCCAGTTTCCTGTAGTACCATCAAATCAGCGTAATCCCTTTTCGGTTCTTTTCGAAATAAACTTGAGTTTCCTTTTACTTTTCTCCCATTTTATCTACCTTCCTTTTCGGGAACAGTGCGTATTTACTTGCTCTTTCTTATACACGCTATCCTATCACCTCTCGCGCTCGTCTTTCTTTACCTAGTATGTCACATACCTCGCTTTCCTTTATGGAGTTGTCTTTGCTCCATGTCTTCTCTGGCTTCGCTGTGACATACTTCACCTGATGTTTCCGTTACAGCTCGCTTTTTCAGTCCCTTTGTCACAAAGCAGGTTTTCGGTACTTCTTGCGGTTCATCATCTCCCCATTCATCTTCCTTAGCCCCTTTCGTCCTTCCCACTTTTTTCAGGCCCCATCCTAACACGAATTTCTATTCTTTTTTACATTCGTTATGCCTTTACCTTTCTCTTTTCTTTCTTCCATAACCTCTCCCTACCTTCGTTCTCTTTACGCACTTCAGAGATCCATATCTGTATAAACTTTTCTCTTTCGCTTATCCGATCCACATCATTTATTCTTTCTTCTCTCAATTTTTTGGAGTGTTCTTTTGGGAGGCACACCCTACTTAAGTGATGTTTGTCGTCCCTACGATAACCAACATCTTCTTGTTTCCCGACCATGTACGTCCCTAGCCCTCCTTACGCTTTCGTTTTTGCACTTCAAACCTCCGTGTGCTCCTTCCCGCTCAAATAATTCTCCCGATGTTTTCTGTATCATCTTATCCACTTACTTTTGCGCTTAGTGGAAATGATGGTAATTCCCCCGTCTGGTCTTGCCTTCGTACAATTTAGTAACATACGCTTTCTTCCCTCCCAGTGTCTTTACGTCGTCCTCCTAAACCCTCACTCGTCTGGTTCGTTTCCATTCCACCCTCTCTTCATCCTTTCTTGTTTCTATTATCAATCCCAAACACATCTCTGATACTTAGTACTTTTAAGAATCCATTATCGAAATGCAGTCATATTCCACCCCTACGTTACATGCTCTCTTTTTTCCAGTCCATGACACTTATTAGCTTATCCCCATCCGGATGCTTGTGTTCATTCGTTTCTAACCACCTCTCCTCACGGATAAGGTTGATACAGCCTTTTGTATATGGGTAAGCATAAACGACGTTTTTCTTCCCTTGATTCGGATCTGGCCTTCATTCCTCATGACTTAGCGGGTCTAACCTCGTTCTATTTCTTTCGTCTTATCTTAACGCAACTGTTCAGAATCTACATCTAATTGTCTTTTCTTTTCTTCCATTGACAATCCCACTTCCCATACAGATTTCACTTGCTCAATGGTTCTCCCTTTTTTTCTTAACAAGCTCTGCTCATTTGTTTCATTTTCGTGGACTAACTTTTGATCCTCATTTTTTTTCCTGCTAAATTAAANNNNNNNNNNNNNNNNNNNNNNNNNNNNNNNNNNNNNNNNNNNNNNNNNNNNNNNNNNNNNNNNNNNNNNNNNNNNNNNNNNNNNNNNNNNNNNNNNNNNNNNNNNNNNNNNNNNNNNNNNNNNNNNNNNNNNNNNNNNNNNNNNNNNNNNNNNNNNNNNNNNNNNNNNNNN
CASCA     ACTGTAATCTCTCACTCTTTCTCTTCTTAGATTGATACGAGCATTGCTGTTACTCAGTATTTAACTGCCCCCCTTTTTCCTTCTTTCTCTGTCTCTCTCTCATATGTTTTTCTCGTCTACTTGCGGCCACAACTTGCTGCTCACTCAATCTCTTTTCTTTTGGAACTACTCTCAACTATTTCCGCTCTTGATCCTCACAGCCTATCAGACATTCGTATAACCGCTCTTTTCAACATTTTACTCCTTTTACGCTATCCATTCTCTCCACTTTCCGTTGTGCCACGTGAAATTATTGAATTCTCTCTGTGACGTCTCACGTCCA-TACACATTGCTGTTTGCCTCTCGAAGTTCGCGTATACTCTTCTTCACAACGCTACCTAATTTACCCCCTTTTCGTCACGCCGAGATCATCACCCGTTTCTCTCTATGTCCTATGTCATTAGCCTCCCTTTCCTTATCCTCTTTTCCCCTACCTTCTTCTTCCCTGGGCGTAACACGATTCTCCTCATGGTCTTTTAACATCTTCTATATTTCCCTTTCTACCACTATCCTTCCGCACCTTACCTTTCTTCTCGTCCTCGTTCAGTTTAATCAAATCCCCTTTCTTCTTGTTTATGTCAACCTCTCCACCAATAAGATAAACCCTCCTTCCTCCCTTCTCCTTTCCTATCTTCGGTTCCAAAATGCTATTTGCGCGTTGCCTGTTTGCATGACGCTTGAAATAATTTCCACTTTTTTTTTCTTTGGTGAGTTCTTTGCCATCTCGTAATGTGTTCCCTTTTTCCCCTACGCGCGGCTACCTCGATCACGCCTATCTTCTATCGTCCTTGCTATTCCCTATACCCTCAAACCTTTGCTTTCCTTTTTCTCTTCCGTCTTTCAGATACCTTACCGGGACTTAAATTGTTGACATATTTTCGTGTTCATTCAACGAAACTGATGTTGCTTCTGTTGTTTGCAATTCTGTATACGCATCCCCTTTCTCCGTATTGGTCCTAGGCTAGACCTTGCTGTTTTTCTGGTCGTTTCACCTATCTAACAATTCATAATTCTGCTTCTTCGTCAGTCTTCGACTACCGCACATGTTTCGTATCTTCAATTGTCGTCGGACAACACACTGACTCCTGCTTCTCCTTTTTTTTGACTCCAGATCACATTCCATAGTAGGCCCAACTAACCATATAAGTCACCATGTAACCCCTTAATTATAAACTTTCTCTGGTTTATTCTTTTAATCCACTACAATATTGCTTCCTTTTTTCTCCTATTATTAATAACATCTACTGAAGAGCAAACATAATCTACATTCCCATCCGATGTTATAAGTTTCTACCTGTTTCCGATTACGCTCCTGTACACTCGGTAACCTTCCGCGTTAGAGCATGGCAAGATCTTTACCCTCATAAGCCTTCTCCCTCATACACGTTTTTCCGCTTTTTTACATTCTTCCACCCAACACCCACCCGCGCGCATATGTTAATCGCATTGTCTTTTCTTTCTTTTCCCGGGGTCAGTCCTATGTTATTCAATTCCTAACGAAGCTTTCCTTTTTTTTATTGTTCACTCCCCATCTATCTCTCTGTCCTTCGTGAACCTCTGATTCAGCCCCTTCCTTTTACCGTTTGCTCTGTGTCCATCCGATTTATTCCCCTCTTCTTCCTCTTCCCTTTTTCTTATCTCTTACATTTTTTGTATAAATATCAACACAATTACGCGCTTGCCCCTTCCCGTTTGTAAGCTATTCTGTTCTTTTTTAGGGATTGAGCTAGAACCCTAAGTGAGTTTTTCCACTTTTGTTGCTTACGTCCCCATGGTGCCCGTACTACTATCTTACCTTTCCGTCTCGCAAGTCAGAGAACTACTCTCTTTGTATCCTACTAAAACCTCTCAGTAGCCTTTCCGTAGTATTTGCCTTCTGTTGTTATATCCAAATGTACCCGAGATTATTGTTTATCTAGGGCGTATTCTTTTTCTCTGTTTCCTATGTCACACACAATCCAAGGTACTGCCGTCTCTGTTTTCTTTTTTATATCTTTCTCGCTATCACTTCTTGCCTTTTTTCTGTTAAGCAGGTAGCAATCTTATGTACCTCTGGTGTCTAGCATTCCTTGTAGTTTCTATCTCTGCTACATCCTCTTCTTTTCTCCGACGCGTCTTTCCCGCAGCAATAATATTAGATTATTTCCTTTTCCCTTCCAATTGCACCCAGTTTCCTGTAGTACCATCAAATCAGCGTAATCCCTTTTCGGTTCTTTTCGAAATAAACTTGAGTTTCCTTTTACTTTTCTCCCATTTTATCTACCTTCCTTTTCGGGAACAGTGCGTATTTACTTGCTCTTTCTTATACACGCTATCCTATCACCTCTCGCGCTCGTCTTTCTTTACCTAGTATGTCACATACCTCGCTTTCCTTTATGGAGTTGTCTTTGCTCCATGTCTTCTCTGGCTTCGCTGTGACATACTTCACCTGATGTTTCCGTTACAGCTCGCTTTTTCAGTCCCTTTGTCACAAAGCAGGTTTTCGGTACTTCTTGCGGTTCATCATCTCCCCATTCATCTTCCTTAGCCCCTTTCGTCCTTCCCACTTTTTTCAGGTCCCATCCTAACACGAATTTCTATTCTTTTTTACATTCGTTATGCCTTTACCTTTCTCTTTTCTTTCTTCCATAACCTCTCCCTACCTTCGTTCTCTTTACGCACTTCAGAGATCCATATCTGTATAAACTTTTCTCTTTCGCTTATCCGATCCACATCATTTATTCTTTCTTCTCTCAATTTTTTGGAGTGTTCTTTTGGGAGGCACACCCTACTTAAGTGATGTTTGTCGTCCCTACGATAACCAACATCTTCTTGTTTCCCGACCATGTACGTCCCTAGCCCTCCTTACGCTTTCGTTTTTGCACTTCAAACCTCCGTGTGCTCCTTCCCGCTCAAATAATTCTCCCGATGTTTTCTGTATCATCTTATCCACTTACTTTTGCGCTTAGTGGAAATGATGGTAATTCCCCCGTCTGGTCTTGCCTTCGTACAATTTAGTAACATACGCTTTCTTCCCTCCCAGTGTCTTTACGTCGTCCTCCTAAACCCTCACTCGTCTGGTTCGTTTCCATTCCACCCTCTCTTCATCCTTTCTTGTTTCTATTATCAATCCCAAACACATCTCTGATACTTAGTACTTTTAGGAATCCATTATCGAAATGCAGTCATATTCCACCCCTACGTTACATGCTCTCTTTTTTCCAGTCCATGACACTTATTAGCTTATCCCCATCCGGATGCTTGTGTTCATTCGTTTCTAACCACCTCTCCTCACGGATAAGGTTGATACAGCCTTTTGTATATGGGTAAGCATAAACGACGTTTTTCTTCCCTTGATTCGGATCTGGCCTTCATTCCTCATGACTTAGCGGGTCTAACCTCGTTCTATTTCTTTCGTCTTATCTTAACGCAACTGTTCAGAATCTACATCTAATTGTCTTTTCTTTTCTTCCATTGACAATCCCACTTCCCATACAGATTTCACTTGCTCAATGGTTCTCCCTTTTTTTCTTAACAAGCTCTGCTCATTTGTTTCATTTTCGTGGACTAACTTTTGATCCTCATTATTTTTCCTGCTAAATTAAATAGCAGCCGACCAATAAAAAGAAACCCGAAAACGCCGTAAGACCATACAGAGCCCTAGCACTACACAATCAAACAAAAAGACACTCAACCTCCGTGAGTGGAGAGTAAAAAACCATAAAAAAGAAGACACAACCCCAAGCAAACAACTTGGGTGGAGAGCAAACACAAAAAT
DRONO     ATTGTAATCTCTCACTCTTTCTCTTCTTAGATTGATACGAGCATTGCTGTTACTCAGTATTTAACTGCCCCCCTTTTTCCTTCTTTCTCTGTCTCTCTCTCATATGTTTTTCTCGTCTACTTGCGGCCACAACTTGCTGCTCACTCAATCTCTTTTCTTTTGGAACTACTCTCAACTATTTCCGCTCTTGATCCTCACAGCCTATCAGACATTCGTATAACCGCTCTTTTCAACATTTTACTCCTTTTACGCTATCCATTCTCTCTACTTTCCGTTGTGCCACGTGAAATTATTGAATTCTCTCTGTGACGTCTCACGTCCA-TACACATTGCTGTTCGCCTCTCGAAGTTCGCGTATACTCTTCTTCACAACGCTACCTAATTTACCCCCTTTTCGTCACGCCGAGATCATCACCCGTTTCCCTCTATGTCCTATGTCATTAGCCTCCCTTTCCTTATCCTCTTTTCCCCTACCTTCCTCTTCCCTGGGTGTAACACGATTCTCCTCATGGTCTTTTAACATCTTCTATATTTCCCTTTCTACCACTATCCTTCCGCACCTTACCTTTCTTCTCGTCCTCGTTCAGTTTAATCAAATCTCCTTTCTTCTTGTTTATGTCAACCTCTCCACCAATAAGATAAACACTCCTTCCTCCCTTCTCCTTTCCTATCTTCGGTTCCAAAATGCTATTTGCGCGTTGCCTGTTTGCATGACGCTTGAAATAATTTCCACTTTTTTTTTCTTTGGTGAGTTCTTTGCCATCTCGTAATGTGTTCCCTTTTTCCCCTACGCGCGGCTACCTCGATCACGCCTATCTTCTATCGTCCTTGCTATTCCCTATACCCTCAAACCTTTGCTTTCCTTTTTCTCTTCCGTCTTTCAGATACCTTACCGGGACTTAAATTGTTGACATATTTTCGTGTTCATTCAACGAAACTGATGTTGCTTCTGTTGTTTGCAATTCTGTATACGCATCCCCTTTCTCCGTATTGGTCCTAGGCTAGACCTTGCTGTTTTTCTGGTCGTTTCACCTATCTAACAATTCATAATTCTGCTTCTTCGTCAGTCTTCGACTACCGCACATGTTTCGTATCTTCAATTGTCGTCGGACAACACACTGACTCCTGCTTCTCCTTTTTTTTGACTCCAGATCACATTCCATAGTAGGCCCAACTAACCATATAAGTCACCATGTAACCCCTTAATTATAAACTTTCTCTGGTTTATTCTTTTAATCCACTACAATATTGCTTCCTTTTTTCTCCTATTATTAATAACATCTACTGAAGAGCAAACATAATCTACATTCCCATCCGATGTTATAAGTTTCTACCTGTTTCCGATTACGCTCCTGTACACTCGGTAACCTTCCGCGTTAGAGCATGGCAAGATCTTTACCCTCATAAGCCTTCCCCCTCATACACGTTTTTCCGCTTTTTTACATTCTCCCACCCAACACCCACCCGCGCGCATATGTTAATCGCATTGTCTTTTCTTTCCTTTCCCGGGGTCAGTCCTATGTTATTCAATTCCTAACGAAGCTTTCCTTTTTTTCATTGTTCACTCCCCATCTATCTCTCTGTCCTTCGTGAACCTCTGATTCAGCCCCTTCCTTTTACCGTTTGCTCTGTGTCCATCCGATTTATTCCCCTCTTCTTCCTCTTCCCTTTTTCTTATCTCTTACATTTTTTGTATAAATATCAACACAATTACGCGCTTGCCCCTTCCCGTTTGTAAGCTATTCTGTTCTTTTTTAGGGATTGAGCTAGAACCCTAAGTGAGTTTTTCCACTTTTGTTGCTTACGTCCCCATGGTGCCCGTACTACTATCTTACCTTTCCGTCTCGCAAGTCAGAGAACTACTCTCTTTGTATCCTACTAAAACCTCTCAGTAGCCTTTCCGTAGTATTTGCCTTCTGTTGTTATATCCAAATGTACCCGAGATTATTGTTTATCTAGGGCGTATTCTTTTTCTCTGTTTCCTATGTCATACACAATCCAAGGTACTGCCGTCTCTGTTTTCTTTTTTATATCTTTCTCGCTATCACCTCTTGCCTTTTTTCTGTTAAGCAGGTAGCAATCTTATGTACCTCTGGTGTCTAGCATTCCTTGTAGTTTCTATCTCTGCTACACCCTCTTCTTTTCTCCGACGCGTCTTTCCCGCAGCAATAATATTAGATTATTTCCTTTTCCCTTCCAATTGCACCCAGTTTCCTGTAGTACCATCAAATCAGCGTAATCCCTTTTCGGTTCTTTTCGAAATAAACTTGAGTTTCCTTCTACTTTTCTCCCATTTTATCTACCTTCCTTTTCGGGAACAGTGCGTATTTACTTGCTCTTTCTTATACACGCTATCCTATTACCTCTCGCGCTCGTCTTTCTTTACCTAGTATGTCACATACCTCGCTTTCCTTTATGGAGTTGTCTTTGCTCGATGTCTTCTCTGGCTTCGCTGTGACATACTTCACCTGATGTTTCCGTTACAGCTCGCTTTTTCAGTCCCTTTGTCACAAAGCAGGTTTTCGGTACTTCTTGCGGTTCATCATCTCCCCATTCATCTTCCTTAGCTCCTTTCGTCCTTCCCACTTTTTTCAGGCCCCATCCTCACACGAATTTCTATTCTTTTTTACATTCGCTATACCTTTACCTTTCTTTTTCCTTTCTTCCATAACCTCTCCCTACCTTCGTTCTCTTTACGCACTTCAGAGATCCATATCTGTATAAACTTTTCTCTTTCGCTTATCCGATCCACATCATTTATTTTTTCTTCTCTCAATTTTTTGGAGTGTTCTTTTGGGAGGCACACCCTACTTAAGTGATGTTTGTCGTCCCTACGATAACCAAAATCTTCTTGTTTCCCGACCATGTACGTCCCTAGCCCTCCTTACGCTTTCGTTTTTGCACTTCAAACCTCCGTGTGCTCCTTCCCGCTCAAATAATTCTCCCGATGTTTTCTGTATCATCTTATCCACTTACTTTTGCGCTTAGTGGAAATGATGGTAATTCCCCCGTCTGATCTTGCCTTCGTACAATTTAATAACATACGCTTTCTTCCCTCCCAGTGTTTTTACGTCGTCCTCCTAAACCCTCACTCGTCTGGTTCGTTTCCATTCCACCCTCTCTTCATCCTTTCTTGTTTCTATTATCAGTCTCAAACACATCTCTGATACTTAGTACTCTTAAGAATCCATTATCGAAATGCAGTCATATTCCACCCCTACGTTACATGCTCTCTTTTTTCCAGTCCATGACACTTATTAACTTATCCCCATCCGGATGCTTGTGTTCATTCGTTTCTAACCACCTCTCCTCACGGATAAGGTTGATACAGCCTTTTGTATATGGGTAAGCATAAACGACGTTTTTCTTCCCTTGATTCGGATCTGGCCTTCATTCCTCATGACTTAGCGGGTCTAACCTCGTTCTATTTCTTTCGTCTTATCTTAACGCAACTGTTCAGAATCTACATCTAATTGTCTTTTCTTTTCTTCCATTGACAATCCCACTTCCCATACAGATTTCACTTGCTCAATGGTTCTCCCTTTTTTTCTTAACAAGCTCTGCTCATTTGTTTCATTTTCGTGGACTAACTTTTGACCCTCATTTTTTTTCCTGCTAAATTAAANNNNNNNNNNNNNNNNNNNNNNNNNNNNNNNNNNNNNNNNNNNNNNNNNNNNNNNNNNNNNNNNNNNNNNNNNNNNNNNNNNNNNNNNNNNNNNNNNNNNNNNNNNNNNNNNNNNNNNNNNNNNNNNNNNNNNNNNNNNNNNNNNNNNNNNNNNNNNNNNNNNNNNNNNNNN
DRONO2    ATTGTAATCTCTCACTCTTTCTCTTCTTAGATTGATACGAGCATTGCTGTTACTCAGTATTTAACTGCCCCCCTTTTTCCTTCTTTCTCTGTCTCTCTCTCATATGTTTTTCTCGTCTACTTGCGGCCACAACTTGCTGCTCACTCAATCTCTTTTCTTTTGGAACTACTCTCAACTATTTCCGCTCTTGATCCTCACAGCCTATCAGACATTCGTATAACCGCTCTTTTCAACATTTTACTCCTTTTACGCTATCCATTCTCTCTACTTTCCGTTGTGCCACGTGAAATTATTGAATTCTCTCTGTGACGTCTCACGTCCA-TACACATTGCTGTTCGCCTCTCGAAGTTCGCGTATACTCTTCTTCACAACGCTACCTAATTTACCCCCTTTTCGTCACGCCGAGATCATCACCCGTTTCCCTCTATGTCCTATGTCATTAGCCTCCCTTTCCTTATCCTCTTTTCCCCTACCTTCCTCTTCCCTGGGTGTAACACGATTCTCCTCATGGTCTTTTAACATCTTCTATATTTCCCTTTCTACCACTATCCTTCCGCACCTTACCTTTCTTCTCGTCCTCGTTCAGTTTAATCAAATCTCCTTTCTTCTTGTTTATGTCAACCTCTCCACCAATAAGATAAACACTCCTTCCTCCCTTCTCCTTTCCTATCTTCGGTTCCAAAATGCTATTTGCGCGTTGCCTGTTTGCATGACGCTTGAAATAATTTCCACTTTTTTTTTCTTTGGTGAGTTCTTTGCCATCTCGTAATGTGTTCCCTTTTTCCCCTACGCGCGGCTACCTCGATCACGCCTATCTTCTATCGTCCTTGCTATTCCCTATACCCTCAAACCTTTGCTTTCCTTTTTCTCTTCCGTCTTTCAGATACCTTACCGGGACTTAAATTGTTGACATATTTTCGTGTTCATTCAACGAAACTGATGTTGCTTCTGTTGTTTGCAATTCTGTATACGCATCCCCTTTCTCCGTATTGGTCCTAGGCTAGACCTTGCTGTTTTTCTGGTCGTTTCACCTATCTAACAATTCATAATTCTGCTTCTTCGTCAGTCTTCGACTACCGCACATGTTTCGTATCTTCAATTGTCGTCGGACAACACACTGACTCCTGCTTCTCCTTTTTTTTGACTCCAGATCACATTCCATAGTAGGCCCAACTAACCATATAAGTCACCATGTAACCCCTTAATTATAAACTTTCTCTGGTTTATTCTTTTAATCCACTACAATATTGCTTCCTTTTTTCTCCTATTATTAATAACATCTACTGAAGAGCAAACATAATCTACATTCCCATCCGATGTTATAAGTTTCTACCTGTTTCCGATTACGCTCCTGTACACTCGGTAACCTTCCGCGTTAGAGCATGGCAAGATCTTTACCCTCATAAGCCTTCCCCCTCATACACGTTTTTCCGCTTTTTTACATTCTCCCACCCAACACCCACCCGCGCGCATATGTTAATCGCATTGTCTTTTCTTTCCTTTCCCGGGGTCAGTCCTATGTTATTCAATTCCTAACGAAGCTTTCCTTTTTTTCATTGTTCACTCCCCATCTATCTCTCTGTCCTTCGTGAACCTCTGATTCAGCCCCTTCCTTTTACCGTTTGCTCTGTGTCCATCCGATTTATTCCCCTCTTCTTCCTCTTCCCTTTTTCTTATCTCTTACATTTTTTGTATAAATATCAACACAATTACGCGCTTGCCCCTTCCCGTTTGTAAGCTATTCTGTTCTTTTTTAGGGATTGAGCTAGAACCCTAAGTGAGTTTTTCCACTTTTGTTGCTTACGTCCCCATGGTGCCCGTACTACTATCTTACCTTTCCGTCTCGCAAGTCAGAGAACTACTCTCTTTGTATCCTACTAAAACCTCTCAGTAGCCTTTCCGTAGTATTTGCCTTCTGTTGTTATATCCAAATGTACCCGAGATTATTGTTTATCTAGGGCGTATTCTTTTTCTCTGTTTCCTATGTCATACACAATCCAAGGTACTGCCGTCTCTGTTTTCTTTTTTATATCTTTCTCGCTATCACCTCTTGCCTTTTTTCTGTTAAGCAGGTAGCAATCTTATGTACCTCTGGTGTCTAGCATTCCTTGTAGTTTCTATCTCTGCTACACCCTCTTCTTTTCTCCGACGCGTCTTTCCCGCAGCAATAATATTAGATTATTTCCTTTTCCCTTCCAATTGCACCCAGTTTCCTGTAGTACCATCAAATCAGCGTAATCCCTTTTCGGTTCTTTTCGAAATAAACTTGAGTTTCCTTCTACTTTTCTCCCATTTTATCTACCTTCCTTTTCGGGAACAGTGCGTATTTACTTGCTCTTTCTTATACACGCTATCCTATTACCTCTCGCGCTCGTCTTTCTTTACCTAGTATGTCACATACCTCGCTTTCCTTTATGGAGTTGTCTTTGCTCGATGTCTTCTCTGGCTTCGCTGTGACATACTTCACCTGATGTTTCCGTTACAGCTCGCTTTTTCAGTCCCTTTGTCACAAAGCAGGTTTTCGGTACTTCTTGCGGTTCATCATCTCCCCATTCATCTTCCTTAGCTCCTTTCGTCCTTCCCACTTTTTTCAGGCCCCATCCTCACACGAATTTCTATTCTTTTTTACATTCGCTATACCTTTACCTTTCTTTTTCCTTTCTTCCATAACCTCTCCCTACCTTCGTTCTCTTTACGCACTTCAGAGATCCATATCTGTATAAACTTTTCTCTTTCGCTTATCCGATCCACATCATTTATTTTTTCTTCTCTCAATTTTTTGGAGTGTTCTTTTGGGAGGCACACCCTACTTAAGTGATGTTTGTCGTCCCTACGATAACCAAAATCTTCTTGTTTCCCGACCATGTACGTCCCTAGCCCTCCTTACGCTTTCGTTTTTGCACTTCAAACCTCCGTGTGCTCCTTCCCGCTCAAATAATTCTCCCGATGTTTTCTGTATCATCTTATCCACTTACTTTTGCGCTTAGTGGAAATGATGGTAATTCCCCCGTCTGATCTTGCCTTCGTACAATTTAATAACATACGCTTTCTTCCCTCCCAGTGTTTTTACGTCGTCCTCCTAAACCCTCACTCGTCTGGTTCGTTTCCATTCCACCCTCTCTTCATCCTTTCTTGTTTCTATTATCAGTCTCAAACACATCTCTGATACTTAGTACTCTTAAGAATCCATTATCGAAATGCAGTCATATTCCACCCCTACGTTACATGCTCTCTTTTTTCCAGTCCATGACACTTATTAACTTATCCCCATCCGGATGCTTGTGTTCATTCGTTTCTAACCACCTCTCCTCACGGATAAGGTTGATACAGCCTTTTGTATATGGGTAAGCATAAACGACGTTTTTCTTCCCTTGATTCGGATCTGGCCTTCATTCCTCATGACTTAGCGGGTCTAACCTCGTTCTATTTCTTTCGTCTTATCTTAACGCAACTGTTCAGAATCTACATCTAATTGTCTTTTCTTTTCTTCCATTGACAATCCCACTTCCCATACAGATTTCACTTGCTCAATGGTTCTCCCTTTTTTTCTTAACAAGCTCTGCTCATTTGTTTCATTTTCGTGGACTAACTTTTGACCCTCATTTTTTTTCCTGCTAAATTAAATAGCAGCCGACCAATAAAAAGAAACCCGAAAACGCAGTAAGACCATACAGAGCCCTAGTACTACACAATCAAACAAAAAAACACTCAACCTCCGTGAGTGGAGAGTAAAAAACCATAAAAAAGAAGACACAACCCCAAGCAAACAACTTGGGTGGAGAGCAAACACAAAAAT
MULAG     GCAATAATTTCTCACTCTTTCTCTTCTTAGATTGATACGAGCATTGCTGTTACTCAGTATTCAACTGCCCCCCTTTTTCCTTCTTTCTCTGTCTCTCTCTCATATGTTTTTCTCGTCTACTTGCGGCCACAACTTGCTGCTCACTCAATCTCTTTTCTTTTGGAACTACTCCCAACTATTTCCGCTCTTGATCCTCACAGCCTATCAGACATTCGTATAACCGCTCTTTTCAACATTTTATTCCTTTTACGCTATCCATTCTCTCCACTTTCCGTTGTGCCACGTGAAATTATTGAATTCTCTCTGTGACGTCTCACGTCCATTACACATTCTTGTTTGCCTCTCGAAGTTCGCGTATACTCTTCTTCACAACGCTACCTAATTTACCCCCTTTTCGTCACGCCGAGATCATCACTCGTTTCCCTCTATGTCCTATGTCATTAGCCTCCCTCTCCTTATCCTCTTCTCCCCTACCTTCTTCTTCCTTGGGTGTAACACGATTCTCCTCATGGTCTTTTAACATCTTCTGTATTTCCCTTTCTACCACTATCCTTCCGCACCTTACCTTTCTTCTCGTCCTCGTTCAGTTTAATCAAATCCCCCTTCTTCTTGTTTATGTCAACCTCTCCACCAATAAGACAAACGCCCCTTCCTCCTTTCTCCTTTCCTATCTTCGGTTCCAAAATGCTATTTGCGCGTTGCCTGTTTGCATGACGCTTGAAATAATTTCCACTTTTTTTTTCTTTGGTGAGTTCTTTGCCATCTCGTAATGTGTTCCCTTTTTCCCCTACGCGCGGCTACCTCGATCACGCCTATCTTCTATCGTCCTTGCTATTCCCTATACCCTCAAACCTTTGCTTTCCTTTTTCTCTTCCGTCTTTCAGATACCTTACCGGGACTTAAATTGTTGACATATTTTCGTGTTCATTCAACGAAACTGATGTTGCTTCTGTTGTTTGCAATTCTGTATACGCATCCCCTTTCTCCGTATTGGTCCTAGGCTAGACCTTGCTGTTTTTCTGGTCGTTTCACCTATCTAACAATTCATAATTCTGCTTCTTCGTCAGTCTTCGACTACCGCACATGTTTCGTATCTTCAATTGTCGTCGGACAACACACTGACTCCTGCTTCTCCTTTTTTTTGACTCCAGATCACATTCCATAGTAGGCCCAACTAACCATATAAGTCCCCATGTAACCCCTTAATTATAAACTTTCTCTGGTTTATTCTTTTAATCCGCTACAATATTGCTTCCTTTTTTCTCCTATTATTAATAACATCTACTGAAGAGCAAACATAATCTACATTCCCATCCGATGTTATAAGTTTCTACCTGTTTCCGATTACGCTCCTGTACACTCGGTAACCTTCCGCGTTAGAGCATGGCAAGATCTTTACCCTCATAAGCCTTCCCCCTCATACGCGTCTTTTCGCCTTTTTACATTCTCCCACTCAACATCCACCCGCGCGCATATGTTAATCGCATTGTCTTTTCTTTCCTTTCCCAAGGTCAGTCCTACGTTATTCAATTTCTAACGAAGCTTTCCTTCTTTTTATTGTTCACTCCCCATCTATCTCTCTGTCCTTCGTGAACCCCTCATTCAGCCCCTTCCTTTTACCGTTTGCTCTGTGTCCATCCGATTTATTCCCCTCTTCTTCCTCTTCTCTTTTTCTTATCTCTTACATTTTTTGTATAAATATCAACACAATTACGCGCTTGCCCCTTCCCGTTTGTAAACCATTCCGTTCTTTTTTAGGGATTGAGCTAGAACCCTAAGTGAGTTTTTCCACTTTTGTTGCTTACGTCCCCATGNTGCCCGTACTACTATCTTACCTTTCCGTCTCGCAAGTCAGAGAACTACTCTCTTTGTATCCTACTAAAACCTCTCAGTAGCCTTTCCGTAGTATTTGCCTTCTGTTGTCAAATCCAAATGTACCCGAGATTATTGTTTATCTAGGGCGTATTCTTTTTCTCTCTTTCCTATGTCATACACAATCCAAGGTACTGCCGTCTCTGTTTTCTTTTTTATATCTTTCTCGCTATCACTTCTTGCCTTTTTTCTGTTAAGCAGGTAGCAATCTTATGTACCTCTGGTGTCTAGCATTCCTTGTAGTTTCTATCTCTGCTACACCCTCTTCTTTTCTCCGACGCGTCTTTCCCGCAGCAATAATATTAGATTATTTCCTTTTCTCTTCCAATTGCACCCAGTTTCCTGTAGTACCATCAAATCAGCGTAATCCCTTTTCGGTTCTTTTCGAAATAAACTTGAGTTTTCTTCTACTTTTCTCCCATTTTATCTACCTTCCTTTTCGGGAACAGTGCGTATTTACTTGCTCTTTCTTATACACGCTATCCTATCACCTCTCGCGCTCGTCTTTCTTTACCTAGTATGTCACATACCTCGCTTTCCTTTATGGAGTTGTCTTTGCTCAATGACTTCTCTGGCTTCGCTGTGACATACTTCACCTGATGTTTGCGTTACAGCTCGCTTTTTCAGTCCCTTTGTCACAAAGCAGGTTTTCGGTACTTCTTGCGGTTCATCATCTCCCCATTCATCTTTCTTAGCTTCTTTCGTCCTTCCCACTTTTTCCAGGCTCCATCCTCACGCGAATTTCTATTCTTTTTTACATTCTTANTACCTTTACCTTTCTCTTTTCTTTCTTCCATAACCCCTCCCTACCTTCGTTCTCTTTACGCACTTCAGAGATCCATATCTGTATAAACTTTTCTCTTTCGCTTATCTGATCCACATCATTCATTCTTTCTTCTCTCAATTTTTTGGAGTGTTCTTTTGGGAGGCACACCCTACTTAAGTGATGTTTGTCGTCCCTACGATAACCAACATCTTCTTGTTTCCCGACCATGTACGTCCCTAGCCCTCCTTACGCTTTCGTTTTTGCACTTCAGACCTCTGTGTGCTCCTTCCCGCTCAAATAATTCTCCCGATGTTTTCTGTATCATCTTATCCACTTACTTTTGCGCTTAGTGGAAATGATGGTAATTCCCCCGTCTGATCTTGCCTTCGTACAATTTAGTAACATACGCTTTCTTCCCTCCCAGTGTCTTTACGTGGTCCTCCTAAACCCTCACTCGTCTGGTTCGTTTCCATTCCACCCTCTCTTCACCCTTTCTTGTTTCTATCATCGATTACAAACATATCTCTGATACTTAGTACCATTAAGAATCCATTATCGAAATGCAGTCATATCCCACCCCTACGTTACATGCTCTCTTTTTTCCA-TCCATGACACTTATTAACTTATCCCCATCCGGATGCTTGTGTTCATTCGTTTCTAACCACCTCTCCTCACGGATAAGGTTGATACAGCCTTTTGTATATGGGTAAGCATAAACGACGTTTTTCTTCCCTTGATTCGGATCTGGCCTTCATTCCTCATGACTTAGCGGGTCTAACCTCGTTCTATTTCTTTCGTCTTATCTTAACGCAACTGTTCAGAATCTACATCTAATTGTCTTTTCTTCTCTTCCATTGACAATCCCACTCCCCATACAGATTTCACTTGCTCAATGGTTCTCCCTTTTTTCCTTAACAAGCTCTGCTCATTTGTTTCATTTTCGTGGACTAACTTTTGATCCTCATTTTTTTTCTTGCTAAATTAA-TAGCAGCCGACCAATAAAAAGAAACCCGAAAACCCCGTAAGACCATACAGAGCCCTAGTACCAC-TAATCAAACAAAAAGACACTCCACCTCCGTGAGTGGAGAGTAAAAAACCATAAAAAAGAAGACACAACCCCAAGCAAACAACTTGGGTGGAGAGCAAACACAAAAAT
n07AEP05  GCAATAATTTCTCACTCTTTCTCTTCTTAGATTGATACGAGCATTGCTGTTACTCAGTATTTAACTGCCCCCCTTTTTCCTTCTTTCTCTGTCTCTCTCTCATATGTTTTTCTCGTCTACTTGCGGCCACAACTTGCTGCTCACTCAATCTCTTTTCTTTTGGAACTGCTCCCAACTATTTCCGCTCTTGATCCTCACAGCCTATCAGACATTCGTATAACCGCTCTTTTCAACATTTTATTCCTTTTACGCTATCCATTCTCTCCACTTTCCGTTGTGCCACGTGAAATTATTGAATTCTCTCTGTGACGTCTCACGTCCATTACACATTCTTGTTTGCCTCTCGAAGTTCGCGTATACTCTTCTTCACAACGCTACCTAATTTACCCCCTTTTCGTCACGCCGAGATCATCACTCGTTTCCCTCTATGTCCTATGTCATTAGCCTCCCTCTCCTTATCCTCTTTTCCCCTACCTTCTTGTCCCTTGGGTGTAACACGATTCTCCTCATGGTCTTTTAGCATCTTCTGTACTTCCCTTTCTACCACTATCYTTCCGCACCTTACCTTTCTTCTCGTCCTCGTTCAGTTTAATCAAATCCCCTTTCTTCTTGTTTATGTCAACCTCTCCACCAATAAGACAAACGCCCCTTYCTCCTTTCTCCTTTCCTATCTTCGGTTCCAAAATGCTATTTGCGCGTTGCCTGTTTGCATGACGCTTGAAATAATTTCCACTTTTTTTTTCTTTGGTGAGTTCTTTGCCATCTCGTAATGTGTTCCCTTTTTCCCCTACGCGCGGCTACCTCGATCACGCCTATCTTCTATCGTCCTTGCTATTCCCTATACCCTCAAACCTTTGCTTTYCTTTTTCTCTTCCGTCTTTCAGATACCTTACCGGGACTTAAATTGTTGACATATTTTCGTGTTCATTCAANNNNNCTGATGTTGCTTCTGTTGTTTGCAATTCTGTATACGCATCCCCTTTCTCCGTATTGGTCCTAGGCTAGACCTTGCTGTTTTTCTGGTCGTTTCACCTATCTAACAATTCATAATTCTGCTTCTTCGTCAGTCTTCGACTACCGCACATGTTTCGTATCTTCAATTGTCGTCGGACAACACACTGACTCCTGCTTCTCCTTTTTTTTGACTCCAGATCACATTCCATAGTAGGCCCAACTAACCATATAAGTCCCCATGTAACCCCTTAATTATAAACTTTCTCTGGTTTATTCTTTCAATCCGCTACAATATTGCTTCCTTTTTTCTCCTATTATTAATAACATCTACTGAAGAGCAAACATAATCTACATTCCCATCCGATGTTATAAGTTTCTACCTGTTTCCGATTACGCTCCTGTACACTCGGTAACCTTCCGCGTTAGAGCATGGCAAGATCTTTACCCTCATAAGCCTTCCCCCTCATACGCGTTTTCTCGTCTTTTTACATTATCCCACTCAACACCCACCCGCGCGCATATGTTAATCGCATTGTCTTTTCTTTCCTTTCCCAAGGTCAGTCCTATGTTATTCNNNTTCTAACGAAGCTTTCCTTCTTTTTATTGTTYACTCCCCATCTATCTCTCTGTCCTTCGTGAACCTCTCATTCAGCCCCTTCCTTTTACCGTTTGCTCTGTGTCCATCCGATTTATTCCCCTCTTCTTCCTCTTCTCTTTTTCTTATCTCTTACATTTTTTGTATAAATATCAACACAATTACGCRCTTGCCCCTTCCCGTTTGTAAACCATTCTGTTCTTTTTTAGGGATTGAGCTAGAACCCTAAGTGAGTTTTTCCACTTTTGTTGCTTACGTCCCCATGGTGCCCGTACTACTATCTTACCTTTCCGTCTCGCAAGTCAGAGAACTACTCTCTTTGTATCCTACTAAAACCTCTCAGTAGCCTTTCCGTAGTATTTGCCTTCTGTTGTCAAATCCAAATGTACCCGAGATTATTGTTTATCTAGGGCGTATTTTTTTTCTCTCWTTCTTATGTCACACACAATCCAAGGTACTGCCGTCTCTGTTTTCTTTTTTATATCTTTCTCGCTATCACTTCTTGCCCTTTTTCTGTCAAGCAGGTAGCAATCTTATGTACCTCTGGTGTCTAGCATTCCTTGTAGTTTCTATCTCTGCTACACCCTCTTCTTTTCTCCGACGCGTCTTTCCCGCAGCAATAATATTAGATTATTTCCTTTTCTCTTCCAATTGCACCCAGTTTCCTGTAGTACCATCAAATCAGCGTAATCCCTTTTCGGTTCTTTTCGAAATAAACTTGAGTTTCCTTCTACTTTTCTCCCATTTTATCTACCTTCCTTTTCGGGAACAGTGCGTATTTACTTGCTCTTTCTTATATACGCTATCCTATCACCTCTCGCGCTCGTCTTTCTTTACCTAGTATGTCACATACCTCGCTTTCCTTTATGGAGTTGTCTTTGCTCAATGACTTCTCTGGCTTCGCTGTGACATACTTCACCTGATGTTTGCGTTACAGCTCRYTTTTTCAGTCCCTTTGTCACAAAGCAGGTTTTCGGTACTTCTTGCGGTTCATCATCTCCCCATTCATCTTTCTTAGCTTCTTTCGTCCTTCCCACTTTTTCCAGGCTCCATCCTCGCACGAATTTCTATTCTTTTTTACATTCTTANTACCTTTACCTTTCTCTTTTCTTTCTTCCATAACCCCTCCTTACCTTCGTTCTTTTTACGCACTTCAGAGATCCATATCTGTATAAACTTTTCTCTTTCGCTTATCTGATCCACATCATTCATTCTTTCTTCTCTCAATNNTTTGGAGTGTTCTTTTGGGAGGCACACCCTACTTAAGTGATGTTTGTCGTCCCTACGATAACCAACATCTTCTTGTTTCCCGACCATGTACGTCCCTAGCCCTCCTTACGCTTTCGTTTTTGCACTTCAAACCTCTGTGTGCTCCTTCCCGCTCAAATAATTCTCCCGATGTTTTCTGTATCATCTTATCCACTTACTTTTGCGCTTAGTAGAAATGATGGTAATTCCCCCGTCTGATCTTGCCTTCGTACAATTTAGTAACATACGCTTTCTTCCCTCCCAGTGTCTTTACGTAGTCCTCCTAAACCCTCACTCGTCTGGTTCGTTTCCATTCCACCCTCTCTTCACCCTTTCTTGTTTCTATCATCAATCTTAAACACATCTCTGATACTTAGTACCATTAGGAATCCATTATCGAAATGCAGTCATATCCCACCCCTACGTTACATGCTCTCTTTTTTCCAGTCCATGACACTTATTAACTTATCCCCATCCGGATGCTTGTGTTCATTCGTTTCTAACCACCTCTCCTCACGGATAAGGTTGATACAGCCTTTTGTATATGGGTAAGCATAAACGACGTTTTTCTTCCCTTGATTCGGATCTGGCCTTCATTCCTCATGACTTAGCGGGTCTAACCTCGTTCTATTTCTTTCGTCTTATCTTAACGCAACTGTTCAGAATCTACATCTAATTGTCTTTTCTTCTCTTCCATTGACAATYCCACTCCCCATACAGATTTCACTTGCTCAATGGTTCTCCCTTTTTTTCTTAACAAGCTCTGCTCATTTGTTTCATTTTCGTGGACTAACTTTTGATCCTCATTTTTTTTNNNNNNNNNNNNNNTAGCAGCCGACCAATAAAAAGAAACCCGAAAACCCCGTAAGACCATACAGAGCCCTAGTACCAT-CAATCAAACAAAAAAACACTCCACCTCCGTGAATGGAGAGTAAAAAACCATANNNNAGAAGACACAACCCCAAGCAAACAACTTGGGTGGAGAGCAAACACAAAAAT
n07AEP06  GCAATAATTTCTCACTCTTTCTCTTCTTAGATTGATACGAGCATTGCTGTTACTCAGTATTCAACTGCCCCCCTTTTTCCTTCTTTCTCTGTCTCTCNNNNNNNNNNNTTTCTYGTCTACTTGCGGCCACAACTTGCTGCTCACTCAATCTCTTTTCTTTTGGAACTACTCCCAACTATTTCCGYTCTTGATCCTCACAGCCTATCAGACATTCGTATAACCGCTCTTTTCAACATTTTATTCCTTTTACGCTATYCATTCTCTCCACTTTCCGTTGTGCCACGTGAAATTATTGAATTCTCTCTGTGACGTCTCACGTCCATTACACATTCTTGTTTGCCTCTCGAAGTTCGCGTATACTCTTCTTCACAACGYTACCTAATTTAYCCCCTTTTCGTCACGCCGAGATCATCACTCGTTTCTCTCTATGTCCTATGTCATTAGCCTCCCTCTCCTTATCCTCTTTTCCCCTACCTTCTTCTTCCTTGGGTGTAACACGATTCTCCTCATGGTCTTTTAACATCTTCTGTATTTCCCTTTCTACCACTATCCTTCCGCACCTTACCTTTCTTCTCGTCCTCGTTCAGTTTAATCAAATCCCCCTTCTTCTTGTTTATGTCAACCTCTCCACCAATAAGACAAACGCCCCTTCCTCCCTTCTCCTTTCCTATCTTCGGTTCCAAAATGCTATTTGCGCGTTGCCTGTTTGCATGACGCTTGAAATAATTTCCACTTTTTTTTTCTTTGGTGAGTTCTTTGCCATCTCGTAATGTGTTCCCTTTTTCCCCTACGCGCGGCTACCTCGATCACGCCTATCTTCTATCGTCCTTGCTATTCCCTATACCCTCAAACCTTTGCTTTCCTTTTTCTCTTCCGTCTTTCAGATACCTTACCGGGACTTAAATTGTTGACATATTTTCGTGTTCATTCAACGAAACTGATGTTGCTTCTGTTGTTTGCAATTCTGTATACGCATCCCCTTTCTCCGTATTGGTCCTAGGCTAGACCTTGCTGTTTTTCTGGTCGTTTCACCTATCTAACAATTCATAATTCTGCTTCTTCGTCAGTCTTCGACTACCGCACATGTTTCGTATCTTCAATTGTCGTCGGACAACACACTGACTCCTGCTTCTCCTTTTTTTTGACTCCAGATCACATTCCATAGTAGGCCCAACTAACCATATAAGTCCCCATGTAACCCCTTAATTATAAACTTTCTCTGGTTTATTCTTTTAATCCGCTACAATATTGCTTCCTTTTTTCTCCTATTATTAATAACATCTACTGAAGAGCAAACATAATCTACATTCYCATCCGATGTTATAAGTTTCTACCTGTTTCCGATTACGCTCCTGTACACTCGGTAACCTTCCGCGTTAGAGCATGGCAAGATCTTTACCCTCATAAGCCTTCCCCCTCATACGCGTCTTTTCGCCTTTTTACATTCTCCCACTCAACATCCACCCGCGCGCATATGTTAATCGCATTGTCTTTTCTTTCCTTTCCCAAGGTCAGTCCTACGTTATTCAATTTCTAACGAAGCTTTCCTTCTTTTTATTGTTCACTCCCCATCTATCTCTCTGTCCTTCGTGAACCCCTCATTCAGCCCCTTCCTTTTACCGTTTGCTCTGTGTCCATCCGATTTATTCCCCTCTTCTTCCTCTTCTCTTTTTCTTATCTCTTACATTTTTTGTATAAATATCANNNNAATTACGCGCTTGCCCCTTCCCGTTTGTAAACCATTCCGTTCTTTTTTAGGGATTGAGCTAGAACCCTAAGTGAGTTTTTCCACTTTTGTTGCTTACGTCCCCATGGTGCCCGTACTACTATCTTACCTTTCCGTCTCGCAAGTCAGAGAACTACTCTCTTTGTATCCTACTAAAACCTCTCAGTAGCCTTTCCGTAGTATTTGCCTTCTGTTGTCAAATCCAAATGTACCCGAGATTATTGTTTATCTAGGGCGTATTCTTTTTCTCTCTTTCCTATGTCATACACAATCCAAGGTACTGCCGTCTCTGTTTTCTTTTTTATATCTTTCTCGCTATCACTTCTTGCCTTTTTTCTGTTAAGCAGGTAGCAATCTTATGTACCTYTGGTGTCTAGCATTCCTTGTAGTTTCTATCTCTGCTACACCCTCTTCTTTTCTCCGACGCGTCTTTCCCGCAGCAATAATATTAGATTATTTCCTTTTCTCTTCCAATTGCACCCAGTTTCCTGTAGTACCATCAAATCAGCGTAATCCCTTTTCGGTTCTTTTCGAAATAAACTTGAGTTTTCTTCTACTTTTCTCCCATTTTATCTACCTTCCTTTTCGGGAACAGTGCGTATTTAYTTGCTCTTTCTTATACACGCTATCCTATCACCTCTCGCGCTCGTCTTTCTTTACCTAGTATGTCACATACCTCGCTTTCCTTTATGGAGTTGTCTTTGCTCAATGACTTCTCTGGCTTCGCTGTGACATACTTCACCTGATGTTTGCGTTACAGCTCGCTTTTTCAGTCCCTTTGTCACAAAGCAGGTTTTCGGTACTTCTTGCGGTTCATCATCTCCCCATTCATCTTTCTTAGCTTCTTTCGTCCTTCCCACTTTTTCCAGGCTCCATCCTCACGCGAATTTCTATTCTTTTTTACATTCTTANTACCTTTACCTTTCTCTTTTCTTTCTTCCATAACCCCTCCCTACCTTCGTTCTCTTTACGCACTTCAGAGATCCATATCTGTATAAACTTTTCTCTTTCGCTTATCTGATCCACATCATTCATTCTTTCTTCTCTCAATTTTTTGGAGTGTTCTTTTGGGAGGCACACCCTACTTAAGTGATGTTTGTCGTCCCTACGATAACCAACATCTTCTTGTTTCCCGACCATGTACGTCCCTAGCCCTCCTTACGCTTTCGTTTTTGCACTTCAGACCTCTGTGTGCTCCTTCCCGCTTAAATAATTCTCCCGATGTTTTCTGTATCATCTTATCCACTTACTTTTGCGCTTAGTGGAAATGATGGTAATTCCCCCGTCTGATCTTGCCTTCGTACAATTTAGTAACATACGCTTTCTTCCCTCCCAGTGTCTTTACGTGGTCCTCCTAAACCCTCACTCGTCTGGTTCGTTTCCATTCCACCCTCTCTTCACCCTTTCTTGTTTCTATCATCGATTACAAACATATCTCTGATACTTAGTACCATTAAGAATCCATTATCGAAATGCAGTCATATCCCACCCCTACGTTACATGCTCTCTTTTTTCCAGTCCATRACACNNNNTAACTTATCCCCATCCGGATGCTTGTGTTCATTCGTTTCTAACCACCTCTCCTCACGGATAAGGTTGATACAGCCTTTTGTATATGGGTAAGCATAAACGACGTTTTTCTTCCCTTGATTCGGATCTGGCCTTCATTCCTCATGACTTAGCGGGTCTAACCTCGTTCTATTTCTTTCGTCTTATCTTAACGCAACTGTTCAGAATCTACATCTAATTGTCTTTTCTTCTCTTCCATTGACAATCCCACTCCCCATACAGATTTCACTTGCTCAATGGTTCTCCCTTTTTTCCTTAACAAGCTCTGCTCATTTGTTTCATTTTCGTGGACTAACTTTTGATCCTCATTTTTTTTCTTGCTAAATTAAATAGCAGCCGACCAATAAAAAGAAACCCGAAAACCCCGTAAGACCATACAGAGCCCTAGTACCAC-TAATCAAACAAAAAGACACTCCACCTCCGTGAGTGGAGAGTAAAAAACCATAAAAAAGAAGACACAACCCCAAGCAAACAACTTGGGTGGAGAACAAACACAAAAAT
n07AEP08  NNNNNNNNNTCTCACTCTTTCTCTTCTTAGATTGATACGAGCATTGCTGTTACNNNNNNNNNNNNNNNNCCCCTTTTTCCTTCTTTCTCTGTCTCTCTCTCATATGTTTTTCTNNNNNNNNNGCGGCCACAAYTTGCTGCTCACTCAATCTCTTTTCTTTTGGAACTACTCCCAACTANNNNNNNNNNNNNNNNNNNNNNNNNNNNNNNNNNNNNTATAACCGCTCTTTTCAACATTNNNNNNNNNNNNNNNTATCCATTCTCTCCACTTTCCGTTGTGCCACGTGAAANNNNNNNNNNNNNNNNNNNACGTCTCACGTCCATTACACATTCTTGTTTGCCTCNNNNNNTTCGCGTATAYTCTTYTTYACAACGCTACCTNNNNNNNNNNNNNNNNNNCACGCCGAGATCATCAYTCGTTTCYCTCTATGTCCTATGTCATTARNNNNNNNNNNNNNNNNNNNNNNNNNCCTACCTTCTTCTTCCTTGGGTRTAACACRATTNNNNNNNNNNNNNNNNNNNNNNNNNNNNNTTTCCCTTTCTACCNNTATCCTTCCRCACCTTNNNNTTCTTCTCGTCCTCGTTCAGTTTAATCAAATCCCCCTTCTTCTTGTTTATGTCAAYCTCTCCACCAATAAGACAAACGCCNNNNNNNNNNNNNNNNNNNNNNNTCTTCGGTTCCAAAATGCTATTTGNNNNNNNNCTGTTTGCATGACGCNTGAAATAATTTCCACTTTTTTTTTCTTTRGTGAGTTNNNNNNNNTCTCGTAATGTGTTCCCTTNNNNNNNNNNNNNNNNNNNNNNNNNNNNNNNNNNNNNNNNNNNGTCCTTGCTATTCCCTATACCCNNNNNNNNNNNNNNNNNTTTTTCTCTTCCGNNNNNNNNNNNNNNNNNNNNGACTTAAATTGTTGACANNNNNNNNNNNNNNNNNNNNNNNNNNNNNNNNNNNNNNNNNNNNNNNNNNNNNNNNNNNNNNNNNNNNNNNNNNNNNNNNNNNNNNNGCTAGACCTTGCTGTTTTTCTGNNNNNNNNNNNNATCTAACAATTCATAATTCTGCTTCTTCGTCAGTCTTCGANNNNNNNNNNNNNNNNNNNNNNNNNNNNNNNNNNNNNNNNCACACTGACTCCTGCTTCTCCNNNNNNNNNNNNNNNNATCACATTCCATAGTAGGCCCAACTAACCATATAAGTCCCCATGTAACCCCTTAATTATAAACTTTCTCTGGTTTATTNNNNNNNNNNNNNACAATATTGCTTCTTTTTTTCTCCTATTATTAATAACATNNNNNNNNNNNNNNNNNNNNNYTATATTCCCATCCGATGTTATAAGTTTCTACCTGTTTCCGATTACGCTCCTGTACACTNNNNNNNNNTCCGCGTTAGAGCATGGCAAGATCTTTACCCTCATAAGCCTTCCCCCNNNNNNNNNNNNNTTCGCCTTTTTACATTCTCCCACTCAACATCCACCCGCGCGCATATGTTAATCGCATTGTCTTTTCTCTCCTTTNCCAAGGTCAGTCCTACGTTATTCAATTTCTAACGAAGCTTTCCTTCTTTTTATTGTTCACTCCCCATCNNNNNNNNNNNNNNNNNNNNNNNNNNNNNNNNNNNNNNNNNNNNNNNNNNNNNNNNNNNNNNCATCCGATTTATTNNNNNNNNNNNNNNNNNNNNNNNNNNNNNNNNNTTACATTTTTTGTATAAATATCAACANNNNNNNNNNNNNNNNNCTTCCCGTTTGTAAACCATTCCGTTCTTTTTTAGGGATTGAGCTAGAACCNNNNNNNNNNNNNNNNNNNNNNNNNNCTTACGTCCCCATGGTGCNNNNNNNNNNNNNNNNNNNNTCCGTCTCGCAARNNNNNNNNNNNNNNNNNNNNNNNNNNNNNNNNNCCTCTCAGTAGCCTTTCCGTAGTATTTGCCTTCTGTTGTCAAATNNAAATGTACCCGAGATTATTGTTTATCTNNNNNGTATTCTNNNNNNNNNNNNNNNNNNNNNNNNNNNNNNNNNNNNNNNNNNNNNNNNNNNNTCTTTTTTATATCTTTCNNNCTATCACTTCTTGCCTNNNNNNNNNNNNNCAGGTAGCAATNNNNNNNNNNNNNGGTGTCTAGCATTCCTTGTAGTTTCTATCTCTGCTACACCCTCTTNNNNNNNNNNNNNNNNNNNTCCCGCAGCAATAATATTAGATTATTTCCTTTTCTCTTCCAATTRCACCCAGTTTCCTGTAGTACCATCAAATCAGCGTAATCCCTTTTCGNNNNNNNNNNNNNNNNNNNTGAGTTTTCTTCTACTTTTCTCCCATTNNNNNNNNNNNNNTTTTCGGGAACAGTRCNNNNTTACTTGCTCTTTCTTATACACGCTATCCTATCACCTCTCGCGCTCGTCTTNNNNNNNNNNNNNNNNNNNNNNNNNYGYTTTYCTTTATRNNNNNNNNNNNNNNNNNNNNNNNCTCTGGCTTCGCTGTGACATACTTCACCTGATGTTTGCGTTACAGCTCGCNNNNNNNNNNNNNNNNNCACAAARCAGGTTTTCGGTACTTCNNNNNGTTCATCATCTCCNNNNNNNNNNNNNTTAGYTTCTTTCGTCCTTCCCACTTTTTNNNGGCTCCATCCTCACGCGAANNNNNNNNNNNNNNNNNNNNNNNNNTACCTTTACCTTTCTCTTTTCTTTCTTCCATANNNCCTCCYTACCTTCGTTCTCTTTACGCACTTCAGAGATCCATATYTRTNNNNNNNNNNNNNNNNNNNNNNNNNNNNNNNNNNNNNNNNNNNNNNNNNNNNNNAATTTTTTGGAGTGTTCTTTTGGGAGGCACACCCTACTTAAGTGATRTTTGTCGTCCCTACGATAACCAACATCTTCTTGTTTCCCGACCATGTACGTCCCTAGCCCTCCTTACGCTTTCGTTTTTGCACTTCAGACCTYTGTGTRCTCCTTCCCGCTCAAATAATTCTCCCGATGTTTTCTGTATCATCTTATCCACTTACTTTTGCGCTTAGTGGAAATGATGGTAATTCCCCCGTCTGATCTTGCCTTCGTNNNNNNNNNNNNNNNNNNNNNNNNNTCCTCCCAGTGTCTTTACGTGGTCCTCCTAAACCCTCACTCGTCTGGTTCGTTTCCATTCCACCCTCTCTTCACCCTTTCTTGTTTNNNNNNNNNNNNNNNNNNATATCTCTGATAYTTARTACCNNNNNNNNNNNNNNNNNNNNNNNNNNNNNNNNNNNNNNNNNNNNNNNNNNNNNNNNNNNNNNNNNNNNNNNNNNNNNNNNNNNNNNNNNTCCATCCGGATGCTTGTGTTCATTCGTTTCNNNNNNNNNNNNNNNNNNNNNNNGGTTGATACAGCCTTTTGTATATGGGTAAGCATAAACGACGTTTTTCTTCCCTTGATTCGGATCTGGCCTTCATTCCTCATGACTTAGCGGRTCTAANNNNNNNNNNNNNNNNNNNNNNNNNNNNNACGCAACTGTTCNGAATCTACATCTAATTGTCTTTTCTTCTCTTCCATTGACAATCCCACTCCNNNNNNNNNNTTCACTTGCTCAATGGTTCTCCCTTTTTTCCTTAACAAGCTCTGCTCATTTGTTTCANNNNNNTGGACTAACTTTTGATNNNNNNNNNNNNNNNNNNNNNNNNNNNTAGCAGCCGACCAATAAAAAGAAACCYGAAAACCCCGTAAGACCATACAGAGCCCTAGNNNNNN-NNNNNNNNNNNNNNGACACTCCACCTCCGTGAGTGGAGARTNNNNNNNNNNNNNNNAGAAGACACAACCCCAAGNNNNNNNNTTGGGTGGAGAGCAAACACAAAAAT
n08AEP07  GCAATAATTTCTCACTCTTTCTCTTCTTAGATTGATACGAGCATTGCTGTTACTCAGTATTTAACTGCCCCCCTTTTTCCTTCTTTCTCTGTCTCTCTCTCATATGTTTTTCTCGTCTACTTGCGGCCACAACTTGCTGCTCACTCAATCTCTTTTCTTTTGGAACTGCTCCCAACTATTTCCGCTCTTGATCCTCACAGCCTATCAGACATTCGTATAACCGCTCTTTTCAACATTTTATTCCTTTTACGCTATCCATTCTCTCCACTTTCCGTTGTGCCACGTGAAATTATTGAATTCTCTCTGTGACGTCTCACGTCCATTACACATTCTTGTTTGCCTCTCGAAGTTCGCGTATACTCTTCTTCACAACGCTACCTAATTTACCCCCTTTTCGTCACGCCGAGATCATCACTCGTTTCCCTCTATGTCCTATGTCATTAGCCTCCCTCTCCTTATCCTCTTTTCCCCTACCTTCTTGTCCCTTGGGTGTAACACGATTCTCCTCATGGTCTTTTAGCATCTTCTGTACTTCCCTTTCTACCACTATCCTTCCGCACCTTACCTTTCTTCTCGTCCTCGTTCAGTTTAATCAAATCCCCTTTCTTCTTGTTTATGTCAACCTCTCCACCAATAAGACAAACGCCCCTTCCTCCTTTCTCCTTTCCTATCTTCGGTTCCAAAATGCTATTTGCGCGTTGCCTGTTTGCATGACGCTTGAAATAATTTCCACTTTTTTTTTCTTTGGTGAGTTCTTTGCCATCTCGTAATGTGTTCCCTTTTTCCCCTACGCGCGGCTACCTCGATCACGCCTATCTTCTATCGTCCTTGCTATTCCCTATACCCTCAAACCTTTGCTTTCCTTTTTCTCTTCCGTCTTTCAGATACCTTACCGGGACTTAAATTGTTGACATATTTTCGTGTTCATTCAACGAAACTGATGTTGCTTCTGTTGTTTGCAATTCTGTATACGCATCCCCTTTCTCCGTATTGGTCCTAGGCTAGACCTTGCTGTTTTTCTGGTCGTTTCACCTATCTAACAATTCATAATTCTGCTTCTTCGTCAGTCTTCGACTACCGCACATGTTTCGTATCTTCAATTGTCGTCGGACAACACACTGACTCCTGCTTCTCCTTTTTTTTGACTCCAGATCACATTCCATAGTAGGCCCAACTAACCATATAAGTCCCCATGTAACCCCTTAATTATAAACTTTCTCTGGTTTATTCTTTCAATCCGCTACAATATTGCTTCCTTTTTTCTCCTATTATTAATAACATCTACTGAAGAGCAAACATAATCTACATTCCCATCCGATGTTATAAGTTTCTACCTGTTTCCGATTACGCTCCTGTACACTCGGTAACCTTCCGCGTTAGAGCATGGCAAGATCTTTACCCTCATAAGCCTTCCCCCTCATACGCGTTTTCTCGTCTTTTTACATTATCCCACTCAACACCCACCCGCGCGCATATGTTAATCGCATTGTCTTTTCTTTCCTTTCCCAAGGTCAGTCCTATGTTATTCAATTTCTAACGAAGCTTTCCTTCTTTTTATTGTTCACTCCCCATCTATCTCTCTGTCCTTCGTGAACCTCTCATTCAGCCCCTTCCTTTTACCGTTTGCTCTGTGTCCATCCGATTTATTCCCCTCTTCTTCCTCTTCTCTTTTTCTTATCTCTTACATTTTTTGTATAAATATCAACACAATTACGCGCTTGCCCCTTCCCGTTTGTAAACCATTCTGTTCTTTTTTAGGGATTGAGCTAGAACCCTAAGTGAGTTTTTCCACTTTTGTTGCTTACGTCCCCATGGTGCCCGTACTACTATCTTACCTTTCCGTCTCGCAAGTCAGAGAACTACTCTCTTTGTATCCTACTAAAACCTCTCAGTAGCCTTTCCGTAGTATTTGCCTTCTGTTGTCAAATCCAAATGTACCCGAGATTATTGTTTATCTAGGGCGTATTTTTTTTCTCTCTTTCTTATGTCACACACAATCCAAGGTACTGCCGTCTCTGTTTTCTTTTTTATATCTTTCTCGCTATCACTTCTTGCCCTTTTTCTGTCAAGCAGGTAGCAATCTTATGTACCTCTGGTGTCTAGCATTCCTTGTAGTTTCTATCTCTGCTACACCCTCTTCTTTTCTCCGACGCGTCTTTCCCGCAGCAATAATATTAGATTATTTCCTTTTCTCTTCCAATTGCACCCAGTTTCCTGTAGTACCATCAAATCAGCGTAATCCCTTTTCGGTTCTTTTCGAAATAAACTTGAGTTTCCTTCTACTTTTCTCCCATTTTATCTACCTTCCTTTTCGGGAACAGTGCGTATTTACTTGCTCTTTCTTATATACGCTATCCTATCACCTCTCGCGCTCGTCTTTCTTTACCTAGTATGTCACATACCTCGCTTTCCTTTATGGAGTTGTCTTTGCTCAATGACTTCTCTGGCTTCGCTGTGACATACTTCACCTGATGTTTGCGTTACAGCTCGCTTTTTCAGTCCCTTTGTCACAAAGCAGGTTTTCGGTACTTCTTGCGGTTCATCATCTCCCCATTCATCTTTCTTAGCTTCTTTCGTCCTTCCCACTTTTTCCAGGCTCCATCCTCGCACGAATTTCTATTCTTTTTTACATTCTTANTACCTTTACCTTTCTCTTTTCTTTCTTCCATAACCCCTCCTTACCTTCGTTCTTTTTACGCACTTCAGAGATCCATATCTGTATAAACTTTTCTCTTTCGCTTATCTGATCCACATCATTCATTCTTTCTTCTCTCAATTTTTTGGAGTGTTCTTTTGGGAGGCACACCCTACTTAAGTGATGTTTGTCGTCCCTACGATAACCAACATCTTCTTGTTTCCCGACCATGTACGTCCCTAGCCCTCCTTACGCTTTCGTTTTTGCACTTCAAACCTCTGTGTGCTCCTTCCCGCTCAAATAATTCTCCCGATGTTTTCTGTATCATCTTATCCACTTACTTTTGCGCTTAGTAGAAATGATGGTAATTCCCCCGTCTGATCTTGCCTTCGTACAATTTAGTAACATACGCTTTCTTCCCTCCCAGTGTCTTTACGTAGTCCTCCTAAACCCTCACTCGTCTGGTTCGTTTCCATTCCACCCTCTCTTCACCCTTTCTTGTTTCTATCATCAATCTTAAACACATCTCTGATACTTAGTACCATTAGGAATCCATTATCGAAATGCAGTCATATCCCACCCCTACGTTACATGCTCTCTTTTTTCCAGTCCATGACACTTATTAACTTATCCCCATCCGGATGCTTGTGTTCATTCGTTTCTAACCACCTCTCCTCACGGATAAGGTTGATACAGCCTTTTGTATATGGGTAAGCATAAACGACGTTTTTCTTCCCTTGATTCGGATCTGGCCTTCATTCCTCATGACTTAGCGGGTCTAACCTCGTTCTATTTCTTTCGTCTTATCTTAACGCAACTGTTCAGAATCTACATCTAATTGTCTTTTCTTCTCTTCCATTGACAATCCCACTCCCCATACAGATTTCACTTGCTCAATGGTTCTCCCTTTTTTTCTTAACAAGCTCTGCTCATTTGTTTCATTTTCGTGGACTAACTTTTGATCCTCATTTTTTTTCCTGCTAAATTANNTAGCAGCCGACCAATAAAAAGAAACCCGAAAACCCCGTAAGACCATACAGAGCCCTAGTACCAT-CAATCAAACAAAAAAACACTCCACCTCCGTGAATGGAGAGTAAAAAACCATAAAAAAGAAGACACAACCCCAAGCAAACAACTTGGGTGGAGAGCAAACACAAAAAT
n1665     GCAATAATTTCTCACTCTTTCTCTTCTTAGATTGATACGAGCATTGCTGTTACTCAGTATTTAACTGCCCCCCTTTTTCCTTCTTTCTCTGTCTCTCTCTCATATGTTTTTCTCGTCTACTTGCGGCCACAACTTGCTGCTCACTCAATCTCTTTTCTTTTGGAACTGCTCCCAACTATTTCCGCTCTTGATCCTCACAGCHNNNNNNNNATTCGTATAACCGCTCTTTTCAACATTTTATTCCTTTTACGCTATCCATTCTCTCCACTTTCCGTTGTGCCANNTGAAATTATTGAATTCTCTCTGTGACGTCTCACGTCCATTACACATTCTTGTTTGCCTCTCGAAGTTCGCGTATACTCTTCTTCACAACGCTACCTAATTTACCCCCTTTTCGTCACGCCGAGATCATCACTCGTTTCCCTCTATGTCCTATGTCATTAGCCTCCCTCTCCTTATCCTCTTTTCCCCTACCTTCTTGTCCCTTGGGTGTAACACGATTCTCCTCATGGTCTTTTAGCATCTTCTGTACTTCCCTTNNNNNNACTATCCTTCCGCACCTTACCTTTCTTCTCGTCCTCGTTCAGTTTAATCAAATCCCCTTTCTTCTTGTTTATGTCAACCTCTCCACCAATAAGACAAACGCCCCTTCCTCCTTTCTCCTTTCYTATCTTCGGTTCCAAAATGCTATTTGCGCGTTGCCTGTTTGCATGACGCTTGAAATAATTNNNNNNNNNNNNNNNNTTGGTGAGTTCTTTGCCATCTCGTAATGTGTTCCCTTTTTCCCCTACGCGCGGNNNNNNNNNTCACGCCTATCTTCTATCGTCCTTGYTANNNCCTATACCCTCAAACCTTTGCTTTCCTTTTTCTCTTCCGTCTTTCAGATACCTTACCGGGACTTAAATTGTTGACATATTTTCGTGTTCATTCAACGAAACTGATGTTNNTTTTGTTGTTTGCAATTCTGTATACGCATCCCCTTTCTCCGTATTGGTCCTAGGCTAGACCTTGCTGTTTTTCTGGTCGTTTCACCTATCTAACAATTCATAATTCTGCTTCTTCGTCAGTCTTCGACTACCGCACATGTTTCGTATCTTCAATTGTCGTCGGACAACACACTGACTCCTGCTTCTCCTTTTTTTTGACTCCAGATCACATTCCATAGTAGGCCCAACTAACCATATAAGTCCCCATGTAACCCCTTAATTATAAACTTTCTCTGGTTTATTCTTTCAATCCGCTACAATATTGCTTCCTTTTTTCTCCTATTATTAATAACATCTACTGAAGAGCAAACATAATCTACATTCCCATCCGATGTTATAAGTTTCTACCTGTTTCCGATTACGCTCCTGTACACTCGGTAACCTTCCGCGTTAGAGCATGGCAAGATCTTTACCCTCATAAGCCTTCCCCCTCATACGCGTTTTCTCGTCTTTTTACATTATCCCACWCAACACCCACCCGCGCGCATATGTTAATCGCATTGTCTTTTCTTTCCTTTCCYAAGGTCAGTCCTATGTTATTCAATTTCTAACGAAGCTTTCCTTCTTTTTATTGTTCACTCCCCATCTATCTCTCTGTCCTTCGTGAACCTCTCATTCAGCCCCTTCCTTTTACCGTTTGCTCTGTGTCCATCCGATTTATTCCCCTCTTCTTCCTCTTCTCTTTTTCTTATCTCTTACATTTTTTGTATAAATATCAACACAATTACGCGCTTGCCCCTTCCCGTTTGTAAACCATTCTGTTCTTTTTTAGGGATTGAGCTAGAACCCTAAGTGAGTTTTTCCACTTTTGTTGCTTACGTCCCCATGGTGCCCGTACTACTATCTTACCTTTCCRTCTCGCAAGTCAGAGAACTACTCTCTTTGTATCCTACTAAAACCTCTCAGTAGCCTTTCCGTAGTATTTGCCTTCTGTTGTCAAATCCAAATGTACCCGAGATTATTGTTTATCTAGGGCGTATTTTTTTTCTCTCTTTCTTATGTCACACACAATCCAAGGTACTGCCGTCTCTGTTTTCTTTTTTATATCTTTCTCGCTATCACTTCTTGCCCTTTTTCTGTCAAGCAGGTAGCAATCTTATGTACCTCTGGTGTCTAGCATTCCTTGTAGTTTCTATCTCTGCTACACCCTCTTCTTTTCTCCGACGCGTCTTTCCCGCAGCAATAATATTAGATTATTTCCTTTTCTCTTCCAATTGCACCCAGTTTCCTGTAGTACCATCAAATCAGCGTAATCCCTTTTCGGTTCTTTTCGAAATAAACTTGAGTTTCCTTCTACTTTTCTCCCATTTTATCTACCTTCCTTTTCGGGAACAGTGCGTATTTACTTGCTCTTTCTTATATACGCTATCCTATCACCTCTCGCGCTCGTCTTTCTTTACCTAGTATGTCACATACCTCGCTTTCCTTTATGGAKTTGTCTTTGCTCAATGACTTCTCTGGCTTCGCTGTGACATACTTCACCTGATGTTTGCGTTACAGCTCGCTTTTTCAGTCCCTTTGTCACAAAGCAGGTTTTCGGTACTTCTTGCGGTTCATCATCTCCCCATTCATCTTTCTTAGCTTCTTTCGTCCTTCCCACTTTTTCCAGGCTCCATCCTCGCACGAATTTCTATTCTTTTTTACATTCTTANTACCTTTACCTTTCTCTTTTYTTTCTTCCATAACNCCTCCTTACCTTCGTTCTTTTTACGCACTTCAGAGATCCATATCTGTATAAACTTTTCTCTTTCGCTTATCTGATCCACATCATTCATTCTTTCTTCTCTCAATTTTTTGGAGTGTTCTTTTGGGAGGCACACCCTACTTAAGTGATGTTTGTCGTCCCTACGATAACCAACATCTTCTTGTTTCCCGACCATGTACRTCCCTAGCCCTCCTNNNGCTTTCGTTTTTGCACTTCAAACCTCTGTGTGCTCCTTCCCGCTCAAATAATTCTCCCGATGTTTTCTGTATCATCTTATCCACTTACTTTTGCGCTTAGTAGAAATGATGGTAATTCCCCCGTCTGATCTTGCCTTCGTACAATTTAGTAACATACGCTTTCTTCCCTCCCAGTGTCTTTACGTAGTCCTCCTAAACCCTCACTCGTCTGGTTCGTTTCCATTCCACCCTCTCTTCACCCTTTCTTGTTTCTATCATCAATCTTAAACACATCTCTGATACTTAGTACCATTAGGAATCCATTATCGAAATGCAGTCATATCCCACCCCTACGTTACATGCTCTCTTTTTTCCAGTCCATGACACTTATTAACTTATCCCCATCCGGATGCTTGTGTTCATTCGTTTCTAACCACCTCTCCTCACGGATAAGGTTGATACAGCCTTTTGTATATGGGTAAGCANNNNYGACGTTTTTCTTCCCTTGATTCGGATCTGGCCTTCATTCCTCATGACTTAGCGGGTCTAACCTCGTTCTATTTCTTTCGTCTTATCTTAACGCAACTGTTCAGAATCTACATCTAATTGTCTTTTCTTCTCTTCCATTGACAATCCCACTCCCCATACAGATTTCACTTGCTCAATGGTTCTCCCTTTTTTTCTTAACAAGCTCTGCTCATTTGTTTCATTTTCGTGGACTAACTTTTGATCCTCATTTTTTTTCCTGCTAAATTNN-TAGCAGCCGACCAATAAAAAGAAACCCGAAAACCCCGTAAGACCATACAGAGCCCTAGTACCAT-CAANNNNNNNNNNAAACACTCCACCTCCGTGAATGGAGAGTAAAAAACCATAAAAAAGAAGACACAACCCCAAGCAAACAACTTGGGTGGAGAGCAAACAYAAAAAT
n1666     GCAATAATTTCTCACTCTTTCTCTTCTTAGATTGATACGAGCATTGCTGTTACTCAGTATTTAACTGCCCCCCTTTTTCCTTCTTTCTCTGTCTCTCTCTCATATGTTTTTCTCGTCTACTTGCGGCCACAACTTGCTGCTCACTCAATCTCTTTTCTTTTGGAACTGCTCCCAACTATTTCCGCTCTTGATCCTCACAGCCTATNNGACATTCGTATAACCGCTCTTTTCAACATTTTATTCCTTTTACGCTATCCATTCTCTCCACTTTCCGTTGTGCCACGTGAAATTATTGAATTCTCTCTGTGACGTCTCACGTCCATTACACATTCTTGTTTGCCTCTCGAAGTTCGCGTATACTCTTCTTCACAACGCTACCTAATTTACCCCCTTTTCGTCACGCCGAGATCATCACTCGTTTCCCTCTATGTCCTATGTCATTAGCCTCCCTCTCCTTATCCTCTTTTCCCCTACCTTCTTGTCCCTTGGGTGTAACACGATTCTCCTCATGGTCTTTTAGCATCTTCTGTACTTCCCTTTCTACCACTATCCTTCCGCACCTTACCTTTCTTCTCGTCCTCGTTCAGTTTAATCAAATCCCCTTTCTTCTTGTTTATGTCAACCTCTCCACCAATAAGACAAACGCCCCTTCCTCCTTTCTCCTTTCCTATCTTCGGTTCCAAAATGCTATTTGCGCGTTGCCTGTTTGCATGACGCTTGAAATAATTTCCACTTTTTTTTTCTTTGGTGAGTTCTTTGCCATCTCGTAATGTGTTCCCTTTTTCCCCTACGCGCGGCTACCTCGATCACGCCTATCTTCTATCGTCCTTGCTATTCCCTATACCCTCAAACCTTTGCTTTCCTTTTTCTCTTCCGTCTTTCAGATACCTTACCGGGACTTAAATTGTTGACATATTTTCGTGTTCATTCAACGAAACTGATGTTGCTTCTGTTGTTTGCAATTCTGTATACGCATCCCCTTTCTCCGTATTGGTCCTAGGCTAGACCTTGCTGTTTTTCTGGTCGTTTCACCTATCTAACAATTCATAATTCTGCTTCTTCGTCAGTCTTCGACTACCGCACATGTTTCGTATCTTCAATTGTCGTCGGACAACACACTGACTCCTGCTTCTCCTTTTTTTTGACTCCAGATCACATTCCATAGTAGGCCCAACTAACCATATAAGTCCCCATGTAACCCCTTAATTATAAACTTTCTCTGGTTTATTCTTTCAATCCGCTACAATATTGCTTCCTTTTTTCTCCTATTATTAATAACATCTACTGAAGAGCAAACATAATCTACATTCCCATCCGATGTTATAAGTTTCTACCTGTTTCCGATTACGCTCCTGTACACTCGGTAACCTTCCGCGTTAGAGCATGGCAAGATCTTTACCCTCATAAGCCTTCCCCCTCATACGCGTTTTCTCGTCTTTTTACATTATCCCACTCAACACCCACCCGCGCGCATATGTTAATCGCATTGTCTTTTCTTTCCTTTCCCAAGGTCAGTCCTATGTTATTCAATTTCTAACGAAGCTTTCCTTCTTTTTATTGTTCACTCCCCATCTATCTCTCTGTCCTTCGTGAACCTCTCATTCAGCCCCTTCCTTTTACCGTTTGCTCTGTGTCCATCCGATTTATTCCCCTCTTCTTCCTCTTCTCTTTTTCTTATCTCTTACATTTTTTGTATAAATATCAACACAATTACGCGCTTGCCCCTTCCCGTTTGTAAACCATTCTGTTCTTTTTTAGGGATTGAGCTAGAACCCTAAGTGAGTTTTTCCACTTTTGTTGCTTACGTCCCCATGGTGCCCGTACTACTATCTTACCTTTCCGTCTCGCAAGTCAGAGAACTACTCTCTTTGTATCCTACTAAAACCTCTCAGTAGCCTTTCCGTAGTATTTGCCTTCTGTTGTCAAATCCAAATGTACCCGAGATTATTGTTTATCTAGGGCGTATTTTTTTTCTCTCTTTCTTATGTCACACACAATCCAAGGTACTGCCGTCTCTGTTTTCTTTTTTATATCTTTCTCGCTATCACTTCTTGCCCTTTTTCTGTCAAGCAGGTAGCAATCTTATGTACCTCTGGTGTCTAGCATTCCTTGTAGTTTCTATCTCTGCTACACCCTCTTCTTTTCTCCGACGCGTCTTTCCCGCAGCAATAATATTAGATTATTTCCTTTTCTCTTCCAATTGCACCCAGTTTCCTGTAGTACCATCAAATCAGCGTAATCCCTTTTCGGTTCTTTTCGAAATAAACTTGAGTTTCCTTCTACTTTTCTCCCATTTTATCTACCTTCCTTTTCGGGAACAGTGCGTATTTACTTGCTCTTTCTTATATACGCTATCCTATCACCTCTCGCGCTCGTCTTTCTTTACCTAGTATGTCACATACCTCGCTTTCCTTTATGGAGTTGTCTTTGCTCAATGACTTCTCTGGCTTCGCTGTGACATACTTCACCTGATGTTTGCGTTACAGCTCGCTTTTTCAGTCCCTTTGTCACAAAGCAGGTTTTCGGTACTTCTTGCGGTTCATCATCTCCCCATTCATCTTTCTTAGCTTCTTTCGTCCTTCCCACTTTTTCCAGGCTCCATCCTCGCACGAATTTCTATTCTTTTTTACATTCTTANTACCTTTACCTTTCTCTTTTCTTTCTTCCATAACCCCTCCTTACCTTCGTTCTTTTTACGCACTTCAGAGATCCATATCTGTATAAACTTTTCTCTTTCGCTTATCTGATCCACATCATTCATTCTTTCTTCTCTCAATTTTTTGGAGTGTTCTTTTGGGAGGCACACCCTACTTAAGTGATGTTTGTCGTCCCTACGATAACCAACATCTTCTTGTTTCCCGACCATGTACGTCCCTAGCCCTCCTTACGCTTTCGTTTTTGCACTTCAAACCTCTGTGTGCTCCTTCCCGCTCAAATAATTCTCCCGATGTTTTCTGTATCATCTTATCCACTTACTTTTGCGCTTAGTAGAAATGATGGTAATTCCCCCGTCTGATCTTGCCTTCGTACAATTTAGTAACATACGCTTTCTTCCCTCCCAGTGTCTTTACGTAGTCCTCCTAAACCCTCACTCGTCTGGTTCGTTTCCATTCCACCCTCTCTTCACCCTTTCTTGTTTCTATCATCAATCTTAAACACATCTCTGATACTTAGTACCATTAGGAATCCATTATCGAAATGCAGTCATATCCCACCCCTACGTTACATGCTCTCTTTTTTCCAGTCCATGACACTTATTAACTTATCCCCATCCGGATGCTTGTGTTCATTCGTTTCTAACCACCTCTCCTCACGGATAAGGTTGATACAGCCTTTTGTATATGGGTAAGCATAAACGACGTTTTTCTTCCCTTGATTCGGATCTGGCCTTCATTCCTCATGACTTAGCGGGTCTAACCTCGTTCTATTTCTTTCGTCTTATCTTAACGCAACTGTTCAGAATCTACATCTAATTGTCTTTTCTTCTCTTCCATTGACAATCCCACTCCCCATACAGATTTCACTTGCTCAATGGTTCTCCCTTTTTTTCTTAACAAGCTCTGCTCATTTGTTTCATTTTCGTGGACTAACTTTTGATCCTCATTTTTTTTCCTGCTAAATTAA-TAGCAGCCGACCAATAAAAAGAAACCCGAAAACCCCGTAAGACCATACAGAGCCCTAGTACCAT-CAATCAAACAAAAAAACACTCCACCTCCGTGAATGGAGAGTAAAAAACCATAAAAAAGAAGACACAACCCCAAGCAAACAACTTGGGTGGAGAGCAAACACAAAAAT
n2973     GCAATAATTTCTCACTCTTTCTCTTCTTAGATTGATACGAGCATTGCTGTTACTCAGTATTCAACTGCCCCCCTTTTTCCTTCTTTCTCTGTCTCTCTCTCATATGTTTTTCTCGTCTACTTGCGGCCACAACTTGCTGCTCACTCAATCTCTTTTCTTTTGGAACTACTCCCAACTATTTCCGCTCTTGATCCTCACAGCCTATCAGACATTCGTATAACCGCTCTTTTCAACATTTTATTCCTTTTACGCTATCCATTCTCTCCACTTTCCGTTGTGCCACGTGAAATTATTGAATTCTCTCTGTGACGTCTCACGTCCATTACACATTCTTGTTTGCCTCTCGAAGTTCGCGTATACTCTTCTTCACAACGCTACCTAATTTACCCCCTTTTCGTCACGCCGAGATCATCACTCGTTTCCCTCTATGTCCTATGTCATTAGCCTCCCTCTCCTTATCCTCTTTTCCCCTACCTTCTTCTTCCTTGGGTGTAACACGATTCTCCTCATGGTCTTTTAACATCTTCTGTATTTCCCTTTCTACCACTATCCTTCCGCACCTTACCTTTCTTCTCGTCCTCGTTCAGTTTAATCAAATCCCCCTTCTTCTTGTTTATGTCAACCTCTCCACCAATAAGACAAACGCCCCTTCCTCCTTTCTCCTTTCCTATCTTCGGTTCCAAAATGCTATTTGCGCGTTGCCTGTTTGCATGACGCTTGAAATAATTTCCACTTTTTTTTTCTTTGGTGAGTTCTTTGCCATCTCGTAATGTGTTCCCTTTTTCCCCTACGCGCGGCTACCTCGATCACGCCTATCTTCTATCGTCCTTGCTATTCCCTATACCCTCAAACCTTTGCTTTCCTTTTTCTCTTCCGTCTTTCAGATACCTTACCGGGACTTAAATTGTTGACATATTTTCGTGTTCATTCAACGAAACTGATGTTGCTTCTGTTGTTTGCAATTCTGTATACGCATCCCCTTTCTCCGTATTGGTCCTAGGCTAGACCTTGCTGTTTTTCTGGTCGTTTCACCTATCTAACAATTCATAATTCTGCTTCTTCGTCAGTCTTCGACTACCGCACATGTTTCGTATCTTCAATTGTCGTCGGACAACACACTGACTCCTGCTTCTCCTTTTTTTTGACTCCAGATCACATTCCATAGTAGGCCCAACTAACCATATAAGTCCCCATGTAACCCCTTAATTATAAACTTTCTCTGGTTTATTCTTTTAATCCGCTACAATATTGCTTCCTTTTTTCTCCTATTATTAATAACATCTACTGAAGAGCAAACATAATCTACATTCCCATCCGATGTTATAAGTTTCTACCTGTTTCCGATTACGCTCCTGTACACTCGGTAACCTTCCGCGTTAGAGCATGGCAAGATCTTTACCCTCATAAGCCTTCCCCCTCATACGCGTCTTTTCGCCTTTTTACATTCTCCCACTCAACATCCACCCGCGCGCATATGTTAATCGCATTGTCTTTTCTTTCCTTTCCCAAGGTCAGTCCTACGTTATTCAATTTCTAACGAAGCTTTCCTTCTTTTTATTGTTCACTCCCCATCTATCTCTCTGTCCTTCGTGAACCCCTCATTCAGCCCCTTCCTTTTACCGTTTGCTCTGTGTCCATCCGATTTATTCCCCTCTTCTTCCTCTTCTCTTTTTCTTATCTCTTACATTTTTTGTATAAATATCAACACAATTACGCGCTTGCCCCTTCCCGTTTGTAAACCATTCCGTTCTTTTTTAGGGATTGAGCTAGAACCCTAAGTGAGTTTTTCCACTTTTGTTGCTTACGTCCCCATGGTGCCCGTACTACTATCTTACCTTTCCGTCTCGCAAGTCAGAGAACTACTCTCTTTGTATCCTACTAAAACCTCTCAGTAGCCTTTCCGTAGTATTTGCCTTCTGTTGTCAAATCCAAATGTACCCGAGATTATTGTTTATCTAGGGCGTATTCTTTTTCTCTCTTTCCTATGTCATACACAATCCAAGGTACTGCCGTCTCTGTTTTCTTTTTTATATCTTTCTCGCTATCACTTCTTGCCTTTTTTCTGTTAAGCAGGTAGCAATCTTATGTACCTCTGGTGTCTAGCATTCCTTGTAGTTTCTATCTCTGCTACACCCTCTTCTTTTCTCCGACGCGTCTTTCCCGCAGCAATAATATTAGATTATTTCCTTTTCTCTTCCAATTGCACCCAGTTTCCTGTAGTACCATCAAATCAGCGTAATCCCTTTTCGGTTCTTTTCGAAATAAACTTGAGTTTTCTTCTACTTTTCTCCCATTTTATCTACCTTCCTTTTCGGGAACAGTGCGTATTTACTTGCTCTTTCTTATACACGCTATCCTATCACCTCTCGCGCTCGTCTTTCTTTACCTAGTATGTCACATACCTCGCTTTCCTTTATGGAGTTGTCTTTGCTCAATGACTTCTCTGGCTTCGCTGTGACATACTTCACCTGATGTTTGCGTTACAGCTCGCTTTTTCAGTCCCTTTGTCACAAAGCAGGTTTTCGGTACTTCTTGCGGTTCATCATCTCCCCATTCATCTTTCTTAGCTTCTTTCGTCCTTCCCACTTTTTCCAGGCTCCATCCTCACGCGAATTTCTATTCTTTTTTACATTCTTANTACCTTTACCTTTCTCTTTTCTTTCTTCCATAACCCCTCCCTACCTTCGTTCTCTTTACGCACTTCAGAGATCCATATCTGTATAAACTTTTCTCTTTCGCTTATCTGATCCACATCATTCATTCTTTCTTCTCTCAATTTTTTGGAGTGTTCTTTTGGGAGGCACACCCTACTTAAGTGATGTTTGTCGTCCCTACGATAACCAACATCTTCTTGTTTCCCGACCATGTACGTCCCTAGCCCTCCTTACGCTTTCGTTTTTGCACTTCAGACCTCTGTGTGCTCCTTCCCGCTCAAATAATTCTCCCGATGTTTTCTGTATCATCTTATCCACTTACTTTTGCGCTTAGTGGAAATGATGGTAATTCCCCCGTCTGATCTTGCCTTCGTACAATTTAGTAACATACGCTTTCTTCCCTCCCAGTGTCTTTACGTGGTCCTCCTAAACCCTCACTCGTCTGGTTCGTTTCCATTCCACCCTCTCTTCACCCTTTCTTGTTTCTATCATCGATTACAAACATATCTCTGATACTTAGTACCATTAAGAATCCATTATCGAAATGCAGTCATATCCCACCCCTACGTTACATGCTCTCTTTTTTCCAGTCCATGACACTTATTAACTTATCCCCATCCGGATGCTTGTGTTCATTCGTTTCTAACCACCTCTCCTCACGGATAAGGTTGATACAGCCTTTTGTATATGGGTAAGCATAAACGACGTTTTTCTTCCCTTGATTCGGATCTGGCCTTCATTCCTCATGACTTAGCGGGTCTAACCTCGTTCTATTTCTTTCGTCTTATCTTAACGCAACTGTTCAGAATCTACATCTAATTGTCTTTTCTTCTCTTCCATTGACAATCCCACTCCCCATACAGATTTCACTTGCTCAATGGTTCTCCCTTTTTTCCTTAACAAGCTCTGCTCATTTGTTTCATTTTCGTGGACTAACTTTTGATCCTCATTTTTTTTCTTGCTAAATTAA-TAGCAGCCGACCAATAAAAAGAAACCCGAAAACCCCGTAAGACCATACAGAGCCCTAGTACCAC-TAATCAAACAAAAAGACACTCCACCTCCGTGAGTGGAGAGTAAAAAACCATAAAAAAGAAGACACAACCCCAAGCAAACAACTTGGGTGGAGAGCAAACACAAAAAT
n2980     NNAATAATTTCTCACTCTTTCTCTTCTTANNNNGATACGAGCATTGCTGTTACTCAGTATTCAACTGCCCCCCTTTTTCSTNNNNNNNNNNNNNNNNNNNNNNNNNNNNNNNNNGTCTACTTGCGGCNNNAACTTNNNNNTCACTCAATCTCTTTTCTTTTGGAACTACTCCCAACTATTTCCGCTCTTGATCCTCACAGCCTATCAGAYANNNNNNNNACCGCTCTTTTCAACATTTTATWCCTTTTACGCTATCCATTCTCTCCACTTTCCGTTGTGCCACGTGAAATTATTGAATTCTCTCTGTGACGTCTCACGTCCATTACACATTCTTGTTTGCCYCTCRAAGTTCGCDTATACTCTTCTTCACAACGCTACCTAATTTACCCCCTTTTCGTCACGCCGAGATCATCACTCGTTTCCCTCTNTGTCCTATGTCATTAGCCTCCCTCTCCTTATCCTCTTTTCCCCTANNNNNNNNNNCCTTGGGTGTAACACGATTCTCCTCATGGTCTTTTAACANNNNNNNNNTTTCCCTTTCTACCACTATCCTTCCGYAYCTTACCNNTYTTCTCRTCCTCGTTYNNNNNNNNNANNNCCCCCTTCTTCTTGTTTATGTCAACCTCTCCACCNNNNNNAYAAACGCCCCTTCCTCCTTTNNNNNNNNNNNTCTTCGGTTCCAAAATGCTATTTGCGCGTTRCCTGTTTGCATNNNNNNTGAAATAATTTCCACTTNNNNNTTCTTTGGTGAGTTCTTTGCCATCTCGTAATGTGTTCCCTTTNNNNNNNNCGCGYGGCTACCTCGATCANNNNNNTCTTCTATCMTCCTTGNNNNNNNYTATACCCTCAAACSTTTGCTTTCCTTTTTCTCTTCCRTNNNNNNNNNNNNNNNNNNNNNNNNNNNNNNNNNNNNNNNNNNNNNNNNNNNNNNNNNNNNNNNATGTTGCTTCTGTTGTTTGCAANNNNNTATACGCATCCCCTTTCTCCGTATTGGTCCTAGGCTAGAYNTTGYTGTTTTTCTGGTCGTTTCACCTATCTAACAATTCATAATTCTGCTTCTTCGTCAGTCTTCGACTNNCRCACATGTTTCGTATCTTCAATTGTCGTCGGAYAANACACTGACTCCTGCTTCTCCTNNNNNNNNNNNYYAGATCACATTCCATAGTAGGYCCAACTAACCATATARGTMCCCATGTANCNNNNNAATTATAAACTTTCTCTGGTTTATTCTTTNNNNNNGCTAYAATATTGCTTCCTTTTTTCTCCTATTATTAATAACATCTACTGAAGAGCAAACATAATCTACATTCCCATCCGATGTTATAAGTTTNNNNNNNNNTNNRATTACGCTCCTGTACACTCGGTAAYCTNNNNNNNNNNNNNNNNNNNNNNNNNNNNYCYTCATAAGCCTTCCCCCTCATACGCGTCTTTTNNNNNNNNNNNNNNNNNNNNNNNNNYATHCACCCGCGCGCATATGTTAATCGCATTGTCTTTTCTTTCCNNNCCCAAGGTCAGTCCTACGTTATTCAATTTCTAACGAAGCTTTCCTTCTTTTTATTGTTCACTCCCCATCTATCTCTCTGTCCTTCGTGAACCCCTCATTCAGCCCCTTCCTTTTACCGTTTGCTCTGTGTCCATCCGATTTATTCCCCTCTTYTTNNTCTTNNCTTTTTCTTATCTCTTACATTTTTTGTATAAATATCAACACAATTAYNNNNNNNNNCCTTCCCGTTTGTAAACCATTCCGTTCTTTTTTAGGGATTGAGCTAGAACCCTAAGNNNNNNNNNNNNCTTTTGTTGCTTANNNNNNNNNNNNNNNNGTACTACTATCTTRYCTTTCCGTCTCRCAAGTCAGAGAACTACTCTCTTTRTATCCTACTAAAACCTCTCAGTAGCCTTTCCGTAGTATTTGCCTTCTGTTGTCAAATCCAAATGTACCCGAGATTATTRTTNNNYTAGGGCGTATTCTTTTTCTCTCTTTCMTATGTCATACACAATYCNNNNNNNNNNNNNNNNNNNNNNNNNNNNNNNNNNTTTCTCGCTATCACTTCTTGCCTTTTTTCTGTTAAGCAGGTAGCAATCTTATGTACCTCTGGTGTCTAGCATTCCTTGTARTTTCTATCTCTGCTACACCCTCTTCTTTTCTCCGNNNNNNNNNNNNCGCAGYAATAATATTNNNNNNNNNNNNNNNNNNNNNNNNNNNNNYCCAGTTTCCTGTAGTACCATCAAATCAGCGTAATCCCTTNTCGRTYCTTTTCGAAATAAACNNNNNTTTTCTTCTACTTTTCTCCCATTTTATCTACCTTCCTTTTCGGGAACAGTGCGNNNNNNNTTGCTCTTTCTTATACACRCTATCCTATCACCNNNNNNNNNNNNNNNNCTTTACCTAGTATGTCACATACCTCGCTTTCCTTTATGGANTTRTYTTTGCTCAATGACTTCTCTGGCTTCGCTGTGACATACTTCACCTGATGTTTGCGTTACAGCTCGCTTTTTCAGTCCCTTTGTCNCAAAGCAGRTTTTCGGTACTTCTTGCNNNNNNNNNNNNNNNNNNNNNNNTTTCTTAGCTTCTTTCGTCNTNNNNNNNNNTWCCAGGCTCCATYCTCACGCGAATTTCTATTCTTTTTTNNNNNNTTANTACCTTTACCTTTCTCTTTTCTTTCTTCCATAACCCCTCCCTACCTTCGTTCTCTTTACGCACTTCAGAGATCCATATCTGTATAAANNTTTCTCTTTCGCTTATCTGATCCACATCATTCATTCTTTCTTCTCTCAATTTTTTGGAGTGTTNTTTTGGGAGRCACACCCTACTTAAGTGATGTTTRTCGTCCYNNCRATAACCAACATCTTCTTGTTTCCCGACCATGTACSNNNNNNNNNNNNNNNNNGCTTTCGTTTTTGCNNNNYAGACCTCTGTGTGCTCCTTCCCGCTCAAATANNNNNNNCGATGTTTTCTGTATCATCTTATCCNNNNNNNNNWGCNNNNNNNNNNNNNNATGGTAATTCCCCCGTCTGATCTTGYCTTCGTACAATTTAGTAACATACGCTNNNNNNNNNNNNAGTGTCTTTACGTGGTCCTCCTAAACCCTCACTCGTCTGGTTCGTTTCCATTCCNNNNTCTCTTCACCCTTTCTTGTTTCTATCATCGATTACAAACNNNNNTCNNNNNNNTAGTACCATTAAGAATCCATTANNRAAATGCAGTCATATCCCACCCCTACGTTACATGCTCTCTTTTTTCCAGTCCATGACACTTATTANNNTATCCCCATCCGGANNNNNNNNTTCATTCGTTTCTAACCACCTCTCCTCACGGATAAGGTTGATACAGCCTTTTGTATATGGGTAANNNNNNNNNNCGTTTTTCTTCCCTTGATTCGRATNNNNCYTTCATTCCTCATGACTTAGCRGGTCTAACCTCGTTCTATTTCTTTCGTCTTATCTTAACGCAAYTGTTNRGAATCTACATCTAATTGTCTTTTCTTCTCTTCCATTGACAATSCCACTCCCCATACAGATTTCACTTRCTCAATRGTTCTCCCTTNNNTCCTTAACAAGCTCTGCTCATTTGTTTCATTTTCGTGGACTAACTTTTGATCCTCATTTTNNNNNNNNNNNNNNNNN-TAGCAGCCGACCAATAAAAAGAAACCCGAAAACCCCGTAAGACCATACAGAGCCCTAGTACCAC-TAATCAAACAAAAAGACACTCCACCTCCGTGAGTGGAGAGTAAAAAACCATAAAAAAGAAGACACAACCCCAARCNAACAACTTGGGTGGAGAGYAAANNCAAAAAT
n2986     GCTATAATTTCTCACTCTTTCTCTTCTTAGATTGATACGAGCATTGCTGTTACTCAGTATTTAACTGCCCCCCTTTTTCCTTCTTTCTCTGTCTCYCTCTCATATGTTTTTCTCGTCTACTTGCGGCCACAANNNNCTGCTCACTCAATCTCTTTTCTTTTGGAACTGCTCCCAACTATTTCCGCTCTTGATCCTCACAGCNNNNNNNNNNTTCGTATAACCGCTCTTTTCAACATTTTATTCCTTTTACGCTATCCATTCTCTCCACTTTCCGTTGTGCCNNNNNNNNNNATTGAATTCTCTCTGTGACGTCTCACGTCCATTACACATTCTTGTTTGCCTCTCGAAGTTCGCGTATACTCTTCTTCACAACGCTACCTAATTTACCCCCTTTTCGTCACGCCGAGATCATCACTCGTTTCCCTCTATGTCCTATGTCATTAGCCTCCCTCTCCTTATCCTCTTTTCCCCTACCTTCTTGTCCCTTGGGTGTAACACGATTCTCCTCATGGTCTTTTAGCATCTTCTGTACTTCCCTTTCTACCACTATYCTTCCGCACCTTACCTTTCTTCTCGTCCTCRTNNNGTTTAATCAAATCCCCTTTCTTCTTGTTTATGTCAACCTCTCCACCAATAAGACAAACGCCCCTTCCTCCTTTCTCCTTTCNTNTCTTCGGTTCCAAAATGCTATTTGCGCGTTGCCTGTTTGCATGACGCTTGAAATAANNNNNNNNNNNNNNNNNTTTGGTGAGTTCTTTGCCATCTCGTAATGTGTTCCCTTTTTCCCCTACGCGCGGCTANNTNNNNNACGCCTATCTTCTATCGTCCTTGCTATTCCCTATACCCTCAAACCTTTGCTTTCCTTTTTCTCTTCCGTCTTTCAGNNNNNTTACCGGGACTTAAATTGTTGACATATTTTCGTGTTCATTCAACGAAACTGATGTTGCTTCTGTTGTTTNNAATTCTGTATACGCATCCCCTTTCTCCGTATTGGTCCTAGGCTAGACCTTGCTGTTTTTCTGGTCGTTTCACCTATCTAACAATTCATAATTCTGCTTCTTCGTCAGTCTTCGACTACCGCACATGTTTCGTATCTTCAATTGTCGTCGGACAACACACTGACTCCTGCTTCTCCTTNNNNNNNACTCCAGATCACATTCCATAGTAGGCCCAACTAACCATATAAGTCCCCATGTAACCCCTTAATTATAAACTTTCTCTGGTTTATTCTTTCAATCCGCTACAATATTGCTTCCTTTTTTCTCCTATTATTAATAACATCTACTGAAGAGCAAACATAATCTACATTCCCATCCGATGTTATAAGTTTCTACCTGTTTCCGATTACGCTCCTGTACACTCGGTAACCTTCCGCGTTAGAGCATGGCAAGATCTTTACCCTCATAAGCCTTCCCCCTCATACGCGTTTTCTCGTCTTTTTACATTATCCCACTCAACACCCACCCGCGCGCATATGTTAATCGCATTGTCTTTTCTTTCCTTTCCCAAGGTCAGTCCTATGTTATTCAATTTCTAACGAAGCTTTCCTTCTTTTTATTGTTCACTCCCCATCTATCTCTCTGTCCTTCGTGAACCTCTCATTCAGCCCCTTCCTTTTACCGTTTGCTCTGTGTCCATCCGATTTATTCCCCTCTTCTTCCTCTTCTCTTTTTCTTATCTCTTACATTTTTTGTATAAATATCAACACAATTACGCGCTTGCCCCTTCCCGTTTGTAAACCATTCTGTTCTTTTTTAGGGATTGAGCTAGAACCCTAAGTGAGTTTTTCCACTTTTGTTGCTTACGTCCCCATGGTRNNCRTACTACTATCTTACCTTTCCGTCTCGCAAGTCAGAGAACTACTCTCTTTGTATCCTACTAAAACCTCTCAGTAGCCTTTCCGTAGTATTTGCCTTCTGTTGTCAAATCCAAATGTACCCGAGATTATTGTTTATCTAGGGCGTATTTTTTTTCTCTCTTTCTTATGTCACACACAATCCAAGGTACTGCCGTCTCTGTTTTCTTTTTTATATCTTTCTCGCTATCACTTCTTGCCCTTTTTCTGTCAAGCAGGTAGCAATCTTATGTACCTCTGGTGTCTAGCATTCCTTGTAGTTTCTATCTCTGCTACACCCTCTTCTTTTCTCCGACGCGTCTTTCCCGCAGCAATAATATTAGATTATTTCCTTTTCTCTTCCAATTGCACCCAGTTTCCTGTAGTACCATCAAATCAGCGTAATCCCTTTTCGGTTCTTTTCGAAATAAACTTGAGTTTCCTTCTACTTTTCTCCCATTTTATCTACCTTCCTTTTCGGGAACAGTGCGTATTTACTTGCTCTTTCTTATATACGCTATCCTATCACCTCTCRCGCTCGTCTTTCTTTACCTAGTATGTCACATACCTCGCTTTCCTTTATGGAGTTGTCTTTGCTCAATGACTTCTCTGGCTTCGCTGTGACATACTTCACCTGATGTTTGCGTTACAGCTCGCTTTTTCAGTCCCTTTGTCACAAAGCAGGTTTTCGGTACTTCTTGCGGTTCATCATCTCCCCATTCATCTTTCTTAGCTTCTTTCGTCCTTCCCACTTTTTCCAGGCTCCATCCTCGCACGAATTTCTATTCTTTTTTACATTCTTANTACCTTTACCTTTCTCTTTTCTTTCTTCCATAACCCCTCCTTACCTTCNTTCTTTTTACGCACTTCAGAGATCCATATCTGTATAAACTTTTCTCTTTCGCTTATCTGATCCACATCATTCATTCTTTCTTCTCTCAATTTTTTGGAGTGTTCTTTTGGGAGGCACACCCTACTTAAGTGATGTTTGTCGTCCCTACGATAACCAACATCTTCTTGTTTCCCGACCATGTACGTCCCTAGCCCTCCTTNCRCTTTCGTTTTTGCACTTCAAACCTCTGTGTGCTCCTTCCCGCTCAAATAATTCTCCCGATGTTTTCTGTATCATCTTATCCACTTACTTTTGCGCTTAGTAGAAATGATGGTAATTCCCCCGTCTGATCTTGCCTTCGTACAATTTAGTAACATACGCTTTCTTCCCTCCCAGTGTCTTTACGTAGTCCTCCTAAACCCTCACTCGTCTGGTTCGTTTCCATTCCACCCTCTCTTCACCCTTTCTTGTTTCTATCATCAATCTTAAACACATCTCTGATACTTAGTACCATTAGGAATCCATTATCGAAATGCAGTCATATCCCACCCCTACGTTACATGCTCTCTTTTTTCCAATCCATGACACTTATTAACTTATCCCCATCCGGATGCTTGTGTTCATTCGTTTCTAACCACCTCTCCTCACGGATAAGGTTGATACAGCCTTTTGTATATGGGTAAGCATAAACGACGTTTTTCTTCCCTTGATTCGGATCTGGCCTTCATTCCTCATGACTTAGCGGGTCTAACCTCGTTCTATTTCTTTCGTCTTATCTTAACGCAACTGTTCAGAATCTACATCTAATTGTCTTTTCTTCTCTTCCATTGACAATCCCACTCCCCATACAGATTTCACTTGCTCAATGGTTCTCCCTTTTTTTCTTAACAAGCTCTGCTCATTTGTTTCATTTTCGTGGACTAACTTTTGATCCTCATTTTTTTTCCTGCTAAANNNN-TAGCAGCCGACCAATAAAAAGAAACCCGAAAACCCCGTAAGACCATACAGAGCCCTAGTACCAT-CAATCAAACAAAAAAACACTCCACCTCCGTGAATGGAGAGTAAAAAACCATAAAAAAGAAGACACAACCCCAAGCAAACAACTTGGGTGGAGAGCAAACNNNNNNNN
n2987     RYAATAATTTCTCACTCTTTCTYTTCTTAGATTGATACGAGCATTGCTGTTACTCAGTATTTAACTGCCCCCCTTTTTCCTTCTTTCTCTGTCTCWCTCTCATATGTTTTTCTCGTCTACTTGCGGCCACAACTTGCTGCTCACTCAATCTCTTTTCTTTTGGAACTNNTCCCAACTATTTCCGCTCTTGATNNNNNNNNNNNNNNNNNNNNNCGTATAACCGCTCTTTTCAACATTTTATTCCTTTTACGCTATCCATTCTCTCCACTTTCCGTTGTNNNNNNNNNNNTTATTGAATTCTCTCTGTGACGTCTCACGTCCATTACACATTCTTGTTTGCCTCTCGAAGTTCGCGTATACTCTTCTTCACAACGCTACCTAATTTACCCCCTTTTCGTCACGCCGAGATCATCACTCGTTTCCCTCTATGTCCTATGTCATTAGCCTCCCTCTCCTTATCCTCTTTTNCCCTACCTTCTTGTCCCTTGGGTGTAACACGATTCTCCTCATGGTCTTTTAGCATCTTCTGTACTTCCCTTTCTACCACTATCCTTCCGCACCTTACCTTTCTTCTCGTCYTNNNNNNNNNNNNNNAAATCCCCTTTCTTCTTGTTTATGTCAACCTCTCCACCAATAAGACAAACGCCCCTTCCTCCTNNNNNNNNNNNTATCTTCGGTTCCAAAATGCTATTTGCGCGTTGCCTGTTTGCATGACGCTTGAAATAATTNNNNNNNNNNNNNNNNTTGGTGAGTTCTTTGCCATCTCGTAATGTGTTCCCTTTTTCCCCTACGCGCGNNNNNNNNNNTCACGCCTAWCTTCTATCNNNNNTGCTATTCCCTATACCCTCAAACCTTTGCTTTCCTTTTTCTCTTCCGTCTTTNNNNTACCTTACCGGGACTTAAATTGTTGANNNNNTTTCGTGTTCATTCAACGAAACTGATGTTGCTTCTGTTGTTTGCAATTCTGTATACGCATCCCCTTTCTCCGTATTGGTCCTAGGCTAGACCTTGCTRTTNNNNTKKTCGTTTCACCTATCTAACAATTCATAATTCTGCTTCTTCGTCAGTCTTCRACTACCGCACATGTTTCGTATNNNNNNNNNNNNNNNNNNNNCACACTGACTCCTGCTTCTCCTTTTNNNTGACTCCAGATCACATTCCATAGTAGGCCCAACNNACCATATAAGTCCCCATGTAACCCCTTAATTATAAACTTTCTCTGGTTTATTCTTTTAATCCGCTACAATATTGCTTCCTTTTTTCTCCTATTATTAATAACATCTACTGAAGAGCAAACATAATCTACATTCCCATCCGATGTTATAAGTTTCTACNNNNNTCCRATTACGCTCCTGTACACTCGGTAACCTTCCGCGTTAGAGCATGGCAANNTCTTTACCCTCATAAGCCTTCCCCCTCATACGCGTTTTCTCGTCTTTTTACATTATCCCACTCAACACCCACCCGCGCGCATATGTTAATCGCATTGTCTTTTCTTTCCTTTCCCAAGGTCAGTCCTATGTTATTCAATTTCTAACGAAGCTTTCCTTCTTTTTATTGTTCACTCCCCATCTATCTCTCTGTCCTTCGTGAACCTCTCATTCAGCCCCTTCCTTTTACCGTTTGCTCTGTGTCCATCCGATTTATTCCCCTCTTCTTCCTCTTCTCTTTTTCTTATCTCTTACATTTTTTGTATAAATATCAACACAATTACGCGCTTGCCCCTTCCCGTTTGTAAACCATTCTGTTCTTTTTTAGGGATTGAGCTAGAACCCTAAGTGAGTTTTTCCACTTTTGTTGCTTACGTCCCCATGGTNNNNNNNNNNNNNNNNTACCTTTCCGTCTCGCAAGTCAGAGAACTACTCTCTTTGTATCCTACTAAAACCTCTCAGTAGCCTTTCCGTAGTATTTGCCTTCTGTTGTCAAATCCAAATGTACCCGAGATTANTGTTTATCTAGGGCGNNNNNNNNNNNNNNNWTTCTTATGTCACACACAATCCAAGGTACTGCCGTCTCTGTTTTCTTTTTTATATCTTTCTCGCTATCACTTCTTRCCTTTTTTCTGTCAAGCAGGTAGCAATCTTATGTACCTCTGGTGTCTAGCATTCCTTGTAGTTTCTATCTCTGCTACACCCTCTTCTTTTCTCCGAYNNNNNNTTCCCGCAGCAATAATATTAGATTATTTCCTCTTCTCTTCCAATTGCACCCAGTTTCCTGTANNNNCATCAAATCAGCGTAATCCCTTTTCGGTTCTTTTCGAAATAAACTTGAGTTTCCTTCTACTTTTCTCCCATTTTATCTACCTTCCTTTTCGGGAACAGTGCGTATTTACTTGCTCTTTCTTATATACGCTATCNNNNNNNNNNNNNNNNNNNNNNNTYTTTACCTAGTATGTCACATACCTCGCTTTCCTTTATGGAGTTGTYTTTGCTCAATGACTTCTCTGGCTTCGCTGTGACATACTTCACCTGATGTTTGCGTTACAGCTCGCTTTTTCAGTCCCTTTGTCACAAAGCAGNNNNNNNNNNNNNNNNNNNNNTCATCATCTCCCCATTCATCTTTCTTAGCTTCTTTCGTCCTTCCCACTTTTTCCAGGCTCCATCCTCGCACGAATTTCTATTCTTTTTTACATTCTTANTACCTTTACCTTTCTCTTTTVTTNNNNNNNNNNNNCCTCCCTACCTTCNTTCTTTTTACGCACTTCAGAGATCCATATCTGTATAAACTTTTCTCTTTCGCTTATCTGATCCACATCATTCATTCTTTCTTCTCTCAATTTTTTGGAGTGTTCTTTTGGGAGGCACACCCTACTTAAGTGATGTTTGTCGTCCCTACGATAACCAACATCTTCTTGTTTCCCGACCATGTACGTCCCTAGCCCWCCTTNNNNTTTCGTTTTTGCACTTCAAACCTCTGTGTGCTCCTTCCCGCTCNNNTAATTCTCCCGATGTTTTCTGTATCATCTTATCCACTTACTTTTGCGYTTAGTAGAAATSATGGTAATTCCCCCGTCTGATCTTGCCTTCGTACAATTTAGTAACATACGNNNNNTTCCCTCCCAGTGTCTTTACGTAGTCCTCCTAAACCCTCACTCGTCTGGTTCGTTTCCATTCCACCCTCTCTTCACCCTTTCTTGTTTCTATNNTCAATCYTAAACACATCTCTGATACTTNNNACCATTAGGAATCCATTATCGAAATGCAGTCATATCCCACCCCTACGTTACATGCTCTCTTTTTTCCAGTCCATGACACTTATTAACTTATCCCCATCCGGATGCTTGTGTTCATTCGTTTCTAACCACCTCTCCTCACGGATAAGGTTGATACAGCCTTTTGTATATGGGTAAGCATAAACGACGTTTTTCTTCCCTTGATTCGGNNNTGGCCTTCATTCCTCATGACTTAGCGGGTCTAACCTCGTTCTATTTCTTTCGTCTTATCTTAACGCAACTGTTCAGAATCTACATCTAATTGTCTTTTCTTCTCTTCCATTGACAATCCCACTCCCCATACAGATTTCACTTGCTCAATGRNTCTCCCTTTTTTTCTTAACAAGCTCTGCTCATTTGTTTCATTTTCGTGGACTAACTTTTGATCCTCATTTTTTNNNNNNNNNNNNNNN-TAGCAGCCGACCAATAAAAAGAAACCCAAAAACCCCGTAAGACCATACAGAGCCCTNNNNNNNN-NNNNNNNNNNNNNNNNNNNNNNACCTCCGTGAATGGAGAGTAAAAAACCATAAAAAAGAAGACACAACCCCAAGCAAACAACTTGGGTGGAGAGCAAANNNNNNNNN
n2988     GCAATAATTTCTCACTCTTTCTCTTCTTAGATTGATACGAGCATTGCTGTTACTCAGTATTCAACTGCCCCCCTTTTTCCTTCTTTCTCTGTCTCTCTCTCATATGTTTTTCTCGTCTACTTGCGGCCACAACTTGCTGCTCACTCAATCTCTTTTCTTTTGGAACTACTCCCAACTATTTCCGCTCTTGATCCTCACAGCCTATCAGACATTCGTATAACCGCTCTTTTCAACATTTTATTCCTTTTACGCTATCCATTCTCTCCACTTTCCGTTGTGCCACGTGAAATTATTGAATTCTCTCTGTGACGTCTCACGTCCATTACACATTCTTGTTTGCCTCTCGAAGTTCGCGTATACTCTTCTTCACAACGCTACCTAATTTACCCCCTTTTCGTCACGCCGAGATCATCACTCGTTTCCCTCTATGTCCTATGTCATTAGCCTCCCTCTCCTTATCCTCTTTTCCCCTACCTTCTTCTTCCTTGGGTGTAACACGATTCTCCTCATGGTCTTTTAACATCTTCTGTATTTCCCTTTCTACCACTATCCTTCCGCACCTTACCTTTCTTCTCGTCCTCGTTCAGTTTAATCAAATCCCCCTTCTTCTTGTTTATGTCAACCTCTCCACCAATAAGACAAACGCNNCTTCCTCCTTTCTCCTTTCCTATCTTCGGTTCCAAAATGCTATTTGCGCGTTGCCTGTTTGCATGACGCTTGAAATAATTTCCACTTTTTTTTTCTTTGGTGAGTTCTTTGCCATCTCGTAATGTGTTCCCTTTTTCCCCTACGCGCGGCTAYCTCGATCACGCCTATCTTCTATCGTCCTTGCTATTCCCTATACCCTCAAACCTTTGCTTTCCTTTTTCTCTTCCGTCTTTCAGATACCTTACCGGGACTTAAATTGTTGACATATTTTCGTGTTCATTCAACGAAACTGATGTTGCTTCTGTTGTTTGCAATTCTGTATACGCATCCCCTTTCTCCGTATTGGTCCTAGGCTAGACCTTGCTGTTTTTCTGGTCGTTTCACCTATCTAACAATTCATAATTCTGCTTCTTCGTCAGTCTTCGACTACCGCACATGTTTCGTATCTTCAATTGTCGTCGGACAACACACTGACTCCTGCTTCTCCTTTNNYTTGACTCCAGATCACATTCCATAGTAGGCCCAACTAACCATATAAGTCCCCATGTAACCCCTTAATTATAAACTTTCTCTGGTTTATTCTNNTAATCCGCTACAATATTGCTTCCTTTTTTCTCCTATTATTAATAACATCTACTGAAGAGCAAACATAATCTACATTCCCATCCGATGTTATAAGTTTCTACCTGTTTCCGATTACGCTCCTGTACACTCGGTAACCTTCCGCGTTAGAGCATGGCAAGATCTTTACCCTCATAAGCCTTCCCCCTCATACGCGTCTTTTCGCCTTTTTACATTCTCCCACTCAACATCCACCCGCGCGCATATGTTAATCGCATTGTCTTTTCTTTCCTTTCCCAAGGTCAGTCCTACGTTATTCAATTTCTAACGAAGCTTTCCTTCTTTTTATTGTTCACTCCCCATCTATCTCTCTGTCCTTCGTGAACCCCTCATTCAGCCCCTTCCTTTTACCGTTTGCTCTGTGTCCATCCGATTTATTCCCCTCTTCTTCCTCTTCTCTTTTTCTTATCTCTTACATTTTTTGTATAAATATCAACACAATTACGCGCTTGCCCCTTCCCGTTTGTAAACCATTCCGTTCTTTTTTAGGGATTGAGCTAGAACCCTAAGTGAGTTTTTCCACTTTTGTTGCTTACGTCCCCATGGTGCYCGTACTACTATCTTACCTTTCCGTCTCGCAAGTCAGAGAACTACTCTCTTTGTATCCTACTAAAACCTCTCAGTAGCCTTTCCGTAGTATTTGCCTTCTGTTGTCAAATCCAAATGTACCCGAGATTATTGTTTATCTAGGGCGTATTCTTTTTCTCTCTTTCCTATGTCATACACAATCCAAGGTACTGYCGTCTCTGTTTTCTTTTTTATATCTTTCTCGCTATCACTTCTTGCCTTTTTTCTGTTAAGCAGGTAGCAATCTTATGTACCTCTGGTGTCTAGCATTCCTTGTAGTTTCTATCTCTGCTACACCCTCTTCTTTTCTCCGACGCGTCTTTCCCGCAGCAATAATATTAGATTATTTCCTTTTCTCTTCCAATTGCACCCAGTTTCCTGTAGTACCATCAAATCAGCGTAATCCCTTTTCGGTTCTTTTCGAAATAAACTTGAGTTTCCTTCTACTTTTCTCCCATTTTATCTACCTTCCTTTTCGGGAACAGTGCGTATTTACTTGCTCTTTCTTATACACGCTATCCTATCACCTCTCGCGCTCGTCTTTCTTTACCTAGTATGTCACATACCTCGCTTTCCTTTATGGAGTTGTCTTTGCTCAATGACTTCTCTGGCTTCGCTGTGACATACTTCACCTGATGTTTGCGTTACAGCTCGCTTTTTCAGTCCCTTTGTCACAAAGCAGGTTTTCGGTACTTCTTGCGGTTCATCATCTCCCCATTCATCTTTCTTAGCTTCTTTCGTCCTTCCCACTTTTTCCAGGCTCCATCCTCACGCGAATTTCTATTCTTTTTTACATTCTTANTACCTTTACCTTTCTCTTTTCTTTCTTCCATAACCCCTCCCTACCTTCGTTCTCTTTACGCACTTCAGAGATCCATATCTGTATAAACTTTTCTCTTTCGCTTATCTGATCCACATCATTCATTCTTTCTTCTCTCAATTTTTTGGAGTGTTCTTTTGGGAGGCACACCCTACTTAAGTGATGTTTGTCGTCCCTACGATAACCAACATCTTCTTGTTTCCCGACCATGTACGTCCCTAGCCCTYCTTAMGCTTTCGTTTTTGCACTTCAGACCTCTGTGTGCTCCTTCCCGCTCAAATAATTCTCCCGATGTTTTCTGTATCATCTTATCCACTTACTTTTGCGCTTAGTGGAAATGATGGTAATTCCCCCGTCTGATCTTGCCTTCGTACAATTTAGTAACATACGCTTTCTTCCCTCCCAGTGTCTTTACGTGGTCCTCCTAAACCCTCACTCGTCTGGTTCGTTTCCATTCCACCCTCTCTTCACCCTTTCTTGTTTCTATCATCGATTACAAACATATCTCTGATACTTAGTACCATTAAGAATCCATTATCGAAATGCAGTCATATCCCACCCCTACGTTACATGCTCTCTTTTTTCCAGTCCATGACACTTNNNNWCTTATCCCCATCCGGATGCTTGTGTTCATTCGTTTCTAACCACCTCTCCTCACGGATAAGGTTGATACAGCCTTTTGTATATGGGTAAGCATAAACGACGTTTTTCTTCCCTTGATTCGGATCTGGCCTTCATTCCTCATGACTTAGCGGGTCTAACCTCGTTCTATTTCTTTCGTCTTATCTTAACGCAACTGTTCAGAATCTACATCTAATTGTCTTTTCTTCTCTTCCATTGACAATCCCACTCCCCATACAGATTTCACTTGCTCAATGGTTCTCCCTTTTTTCCTTAACAAGCTCTGCTCATTTGTTTCATTTTCGTGGACTAACTTTTGATCCTCATTTTTTTTCTTGCTAAATTAA-TAGCAGCCGACCAATAAAAAGAAACCCGAAAACCCCGTAAGACCATACAGAGCCCTAGTACCAC-TAATCAAACAAAAAGACACTCCACCTCCGTGAGTGGAGAGTAAAAAACCATAAAAAAGAAGACACAACCCCAAGCAAACAACTTGGGTGGAGAGCAAACANNNNNNN
n2990     GCAATAATTTCTCACTCTTTCTCTTCTTAGATTGATACGAGCATTGCTGTTACTCAGTATTCAACTGCCCCYNNNNNNNNTTCTTTCTCTRTCTCTCTCTCATATRTTTTTCTCGTCTACTTGCGGCCACAACTTGCTGCTCACTCAATCTCTTTTCTTTTGGAACTACTCCCAACTATTTCCGCTCTTGATCCTCACAGCCTATCAGACATTYGTATAACCGCTCTTTTCAACATTTTATTCCTTTTACGCTATCCATTCTCTCCACTTTCCGTTGTGCCACGTGAAATTATTGAATTCTCTCTGTGACGTCTCACGTCCATTACACATTCTTGTTTGCCTCTCGAAGTTCGCGTATACTCTTCTTCACAACGCTACCTAATTTACCCCCTTTTCGTCACGCCGAGATCATCACTCGTTTCCCTCTATGTCCTATGTCATTAGCCTCCCTCTCCTTATCCTCTTTTCCCCTACCTTCTTCTTCCTTGGGTGTAACACGATTCTCCTCATGGTCTTTTAACATCTTCTGTATTTCCCTTTCTACCACTATCCTTCCGCACCTTACCTTTCTTCTCGTCCTCGTTCAGTTTAATCAAATCCCCCTTCTTCTTGTTTATGTCAACCTCTCCACCAATAAGACAAACGCCCCTTCCTCCTTTCTCCTTTCNYATCTTCGGTTCCAAAATGCTATTTGCGCGTTGCCTGTTTGCATGACGCTTGAAATAATTTCCACTTTTTTTTTCTTTGGTGAGTTCTTTGCCATCTCGTAATGTGTTCCCTTTTTCCCCTACGCGCGNNNNNNNNNATCACGCCTATCTTCTATCGTCCTTGCTATTCCCTATACCCTCAAACCTWTGCTTTCCTTTTTCTCTTCCGTCTTTCNNNNACCTTACCGGGACTTAAATTGTTGACATATTTTCGTGTTCATTCNNNNNNNNTGATGTTGCTTCTGTTGTTTGCAATTCTGTATACGCATCCCCTTTCTCCGTATTGGTCCTAGGCTAGACCTTGCTGTTTTTCTGGTCGTTTCACCTATCTAACAATTCATAATTCTGCTTCTTCGTCAGTCTTCGACTACCGCACATGTTTCGTATCTTCAATTGTCGTCGGACAACACACTGACTCCTGCTTCTCCTTTNNTTTGACTCCAGATCACATTCCATAGTAGGCCCAACTAACYANATAAGTCCCCATGTAACCCCTTAATTATAAACTTTCTCTGGTTTATTCTTYTAATCCGCTACAATATTGCTTCCTTTTTTCNNCTATTATTAATAACATCTACTGAAGAGCAAACATAATCTACATTCCCATCCGATGTTATAAGTTTCTACCTGTTTCCGATTACGCTCCTGTACACTCGGTAACCTTCCGCGTTAGAGCATGGCAAGATCTTTACCCTCATAAGCCTTCCCCCTCATACGCGTCTTTTCGCCTTTTTACATTCTCCCACTCAACATCCACCCGCGCGCATATGTTAATCGCATTGTCTTTTCTTTCCTTTCCCAAGGTCAGTCCTACGTTATTCAATTTCTAACGAAGCTTTCCTTCTTTTTATTGTTCACTCCCCATCTATCTCTCTGTCCTTCGTGAACCCCTCATTCAGCCCCTTCCTTTTACCGTTTGCTCTGTGTCCATCCGATTTATTCCCCTCTTCTTCCTCTTCTCTTTTTCTTATCTCTTACATTTTTTGTATAAATATCAACACAATTACGCGCTTGCCCCTTCCCGTNTGTAAACCATTCCGTTCTTTTTTAGGGATTGAGCTAGAACCCTAAGTGAGTNNNNNCACTTTTGTTGCTTACGTCCCCATGGTRNNNNNNNNNNTATCTTACCTTTCCGTCTCGCAAGTCAGAGAACTACTCTCTTTGTATCCTACTAAAACCTCTCAGTAGCCTTTCCRTAGTATTTGCCTTCTGTTGTCAAATCCAAATGTACCCGAGATTATTGTTTATCTAGGGCGTATTCTTTTTCTCTCTTTCCTATGTCATACACAATCCAAGGTACTGCCGTCTCTGTTTTCTTTTTTATATCTTTCTCGCTATCACTTCTTGCCTTTTTTCTGTTAARCAGGTAGCAATCTTATGTACCTCTGGTGTCTAGCATTCCTTGTAGTTTCTATCTCTGCTACACCCTCTTCTTTTCTCCGACGCGTCTTTCCCGCAGCAATAATATTAGATTATTTCCTTTTCTCTTCCAATTGCACCCAGTTTCCTGTAGTACCATCAAATCAGCGTAATCCCTTTTCGGTTCTTTTCGAAATAAACTTGAGTTTTCTTCTACTTTTCTCCCATTTTATCTACCTTCCTTTTCGGGAACAGTGCGTATTTACTTGCTCTTTCTTATACACGCTATCCTATCACCTCTNNNNNNCRTCTTTCTTTACCTAGTATGTCACATACCTCGCTTTCCTTTNNNNNNNTRTCTTTGCTCAATGACTTCTCTGGCTTCGCTGTGACATACTTCACCTGATGTTTGCGTTACAGCTCGCTTTTTCAGTCCCTTTGTCACAAAGCAGGTTTTCGGTACTTCTTGCGGTTCATCATCTCCCCATTCATCTTTCTTAGCTTCTTTCGTCCTNCCCACTTTTTCCAGGCTCCATCCTCACGCGAATTTCTATTCTTTTTTACATTCTTANTACCTTTACCTTTCTCTTTTCTTTCTTCCATAACCCCTCCCTACCTTCGTTCTCTTTACGCACTTCAGAGATCCATATCTGTATAAACTTTTCTCTTTCGCTTATCTGATCCACATCATTCATTCTTTCTTCTCTCAATTTTTTGRAGTGTTCTNTTGGGAGGCACACCCTACTTAAGTGATGTTTGTCGTCCCTACGATAACCAACATCTTCTTGTTTCCCGACCATGTACGTCCCTAGCCCTCCTTACGCTTTCGTTTTTGCACTTCAGACCTCTGTGTGCTCCTTCCCGCTCAAATAATTCTCCCGATGTTTTCTGTATCATCTTATCCACTTACTTTTGCGCTTAGTGGAAATGATGGTAATTCCCCCGTCTGATCTTGCCTTCGTACAATTTAGTAACATACGCTTTCTTCCCTCCCAGTGTCTTTACGTGGTCCTCCTAAACCCTCACTCGTCTGGTTCGTTTCCATTCCACCCTCTCTTCACCCTTTCTTGTTTCTATCATCGATTACAAACATATCTCTGATACTTAGTACCATTAAGAATCCATTATCGAAATGCAGTCATATCCCACCCCTACGTTACATGCTCTCTTTTTTCCAGTCCATGACACTTATTAACTTATCCCCATCCGGATGCTTGTGTTCATTCGTTTCTAACCACCTCTCCTCACGGATAAGGTTGATACAGCCTTTTGTATATGGGTAAGCATAAACGACGTTTTTCTTCCCTTGATTCGGATCTGGCCTTCATTCCTCATGACTTAGCGGGTCTAACCTCGTTCTATTTCTTTCGTCTTATCTTAACGCAACTGTTCAGAATCTACATCTAATTGTCTTTTCTTCTCTTCCATTGACAATCCCACTCCCCATACAGATTTCACTTGCTCAATGGTTCTCCCTTTTTTCCTTAACAAGCTCTGCTCATTTGTTTCATTTTCGTGGACTAACTTTTGATCCTCATTTTTTTTCTTGCTAAATTAA-TAGCAGCCGACCAATAAAAAGAAACCCGAAAACCCCGTAAGACCATACAGAGCCCTAGTACCAC-TAATCAAACAAAAAGACACTCCACCTCCGTGAGTGGAGAGTNAAAAACCATAAAAAAGAAGACACAACCCCAAGCAAACAACTTGGGTGGAGAGCAANNNNNNNNNN
n2997     GCAATAATTTCTCACTCTTTCTCTTCTTAGATTGATACGAGCATTGCTGTTACTCAGTATTTAACTGCCCCCCTTTTTCCTTCTTTCTCTGTCTCTCTCTCATATGTTTTTCTCGTCTACTTGCGGCCACAACTTGCTGCTCACTCAATCTCTTTTCTTTTGGAACTGCTCCCAACTATTTCCGCTCTTGATCCTCACAGCCTATCAGACATTCGTATAACCGCTCTTTTCAACATTTTATTCCTTTTACGCTATCCATTCTCTCCACTTTCCGTTGTGCCACGTGAAATTATTGAATTCTCTCTGTGACGTCTCACGTCCATTACACATTCTTGTTTGCCTCTCGAAGTTCGCGTATACTCTTCTTCACAACGCTACCTAATTTACCCCCTTTTCGTCACGCCGAGATCATCACTCGTTTCCCTCTATGTCCTATGTCATTAGCCTCCCTCTCCTTATCCTCTTTTCCCCTACCTTCTTGTCCCTTGGGTGTAACACGATTCTCCTCATGGTCTTTTAGCATCTTCTGTACTTCCCTTTCTACCACTATCCTTCCGCACCTTACCTTTCTTCTCGTCCTCGTTCAGTTTAATCAAATCCCCTTTCTTCTTGTTTATGTCAACCTCTCCACCAATAAGACAAACGCCCCTTCCTCCTTTCTCCTTTCCTATCTTCGGTTCCAAAATGCTATTTGCGCGTTGCCTGTTTGCATGACGCTTGAAATAATTTCCACTTTTTTTTTCTTTGGTGAGTTCTTTGCCATCTCGTAATGTGTTCCCTTTTTCCCCTACGCGCGGCTACCTCGATCACGCCTATCTTCTATCGTCCTTGCTATTCCCTATACCCTCAAACCTTTGCTTTCCTTTTTCTCTTCCGTCTTTCAGATACCTTACCGGGACTTAAATTGTTGACATATTTTCGTGTTCATTCAACGAAACTGATGTTGCTTCTGTTGTTTGCAATTCTGTATACGCATCCCCTTTCTCCGTATTGGTCCTAGGCTAGACCTTGCTGTTTTTCTGGTCGTTTCACCTATCTAACAATTCATAATTCTGCTTCTTCGTCAGTCTTCGACTACCGCACATGTTTCGTATCTTCAATTGTCGTCGGACAACACACTGACTCCTGCTTCTCCTTTTYTTTGACTCCAGATCACATTCCATAGTAGGCCCAACTAACCATATAAGTCCCCATGTAACCCCTTAATTATAAACTTTCTCTGGTTTATTCTTTTAATCCGCTACAATATTGCTTCCTTTTTTCTCCTATTATTAATAACATCTACTGAAGAGCAAACATAATCTACATTCCCATCCGATGTTATAAGTTTCTACCTGTTTCCGATTACGCTCCTGTACACTCGGTAACCTTCCGCGTTAGAGCATGGCAAGATCTTTACCCTCATAAGCCTTCCCCCTCATACGCGTTTTCTCGTCTTTTTACATTATCCCACTCAACACCCACCCGCGCGCATATGTTAATCGCATTGTCTTTTCTTTCCTTTCCCAAGGTCAGTCCTATGTTATTCAATTTCTAACGAAGCTTTCCTTCTTTTTATTGTTCACTCCCCATCTATCTCTCTGTCCTTCGTGAACCTCTCATTCAGCCCCTTCCTTTTACCGTTTGCTCTGTGTCCATCCGATTTATTCCCCTCTTCTTCCTCTTCTCTTTTTCTTATCTCTTACATTTTTTGTATAAATATCAACACAATTACGCGCTTGCCCCTTCCCGTTTGTAAACCATTCTGTTCTTTTTTAGGGATTGAGCTAGAACCCTAAGTGAGTTTTTCCACTTTTGTTGCTTACGTCCCCATGGTGCCCGTACTACTATCTTACCTTTCCGTCTCGCAAGTCAGAGAACTACTCTCTTTGTATCCTACTAAAACCTCTCAGTAGCCTTTCCGTAGTATTTGCCTTCTGTTGTCAAATCCAAATGTACCCGAGATTATTGTTTATCTAGGGCGTATTTTTTTTCTCTCTTTCTTATGTCACACACAATCCAAGGTACTGCCGTCTCTGTTTTCTTTTTTATATCTTTCTCGCTATCACTTCTTGCCTTTTTTCTGTCAAGCAGGTAGCAATCTTATGTACCTCTGGTGTCTAGCATTCCTTGTAGTTTCTATCTCTGCTACACCCTCTTCTTTTCTCCGACGCGTCTTTCCCGCAGCAATAATATTAGATTATTTCCTCTTCTCTTCCAATTGCACCCAGTTTCCTGTAGTACCATCAAATCAGCGTAATCCCTTTTCGGTTCTTTTCGAAATAAACTTGAGTTTCCTTCTACTTTTCTCCCATTTTATCTACCTTCCTTTTCGGGAACAGTGCGTATTTACTTGCTCTTTCTTATATACGCTATCCTATCACCTCTCGCGCTCGTCTTTCTTTACCTAGTATGTCACATACCTCGCTTTCCTTTATGGAGTTGTCTTTGCTCAATGACTTCTCTGGCTTCGCTGTGACATACTTCACCTGATGTTTGCGTTACAGCTCGCTTTTTCAGTCCCTTTGTCACAAAGCAGGTTTTCGGTACTTCTTGCGGTTCATCATCTCCCCATTCATCTTTCTTAGCTTCTTTCGTCCTTCCCACTTTTTCCAGGCTCCATCCTCGCACGAATTTCTATTCTTTTTTACATTCTTANTACCTTTACCTTTCTCTTTTCTTTCTTCCATAACCCCTCCCTACCTTCGTTCTTTTTACGCACTTCAGAGATCCATATCTGTATAAACTTTTCTCTTTCGCTTATCTGATCCACATCATTCATTCTTTCTTCTCTCAATTTTTTGGAGTGTTCTTTTGGGAGGCACACCCTACTTAAGTGATGTTTGTCGTCCCTACGATAACCAACATCTTCTTGTTTCCCGACCATGTACGTCCCTAGCCCTCCTTACGCTTTCGTTTTTGCACTTCAAACCTCTGTGTGCTCCTTCCCGCTCAAATAATTCTCCCGATGTTTTCTGTATCATCTTATCCACTTACTTTTGCGCTTAGTAGAAATGATGGTAATTCCCCCGTCTGATCTTGCCTTCGTACAATTTAGTAACATACGCTTTCTTCCCTCCCAGTGTCTTTACGTAGTCCTCCTAAACCCTCACTCGTCTGGTTCGTTTCCATTCCACCCTCTCTTCACCCTTTCTTGTTTCTATCATCAATCTTAAACACATCTCTGATACTTAGTACCATTAGGAATCCATTATCGAAATGCAGTCATATCCCACCCCTACGTTACATGCTCTCTTTTTTCCAGTCCATGACACTTATTAACTTATCCCCATCCGGATGCTTGTGTTCATTCGTTTCTAACCACCTCTCCTCACGGATAAGGTTGATACAGCCTTTTGTATATGGGTAAGCATAAACGACGTTTTTCTTCCCTTGATTCGGATCTGGCCTTCATTCCTCATGACTTAGCGGGTCTAACCTCGTTCTATTTCTTTCGTCTTATCTTAACGCAACTGTTCAGAATCTACATCTAATTGTCTTTTCTTCTCTTCCATTGACAATCCCACTCCCCATACAGATTTCACTTGCTCAATGGTTCTCCCTTTTTTTCTTAACAAGCTCTGCTCATTTGTTTCATTTTCGTGGACTAACTTTTGATCCTCATTTTTTTTCCTGCTAAATNNN-TAGCAGCCGACCAATAAAAAGAAACCCAAAAACCCCGTAAGACCATACAGAGCCCTAGTACCAT-CAATCAAACAAAAAAACACTCCACCTCCGTGAATGGAGAGTAAAAAACCATAAAAAAGAAGACACAACCCCAAGCAAACAACTTGGGTGGAGAGCAAACACAAAAAT
n2998     GCAATAATTTCTCACTCTTTCTCTTCTTAGATTGATACGAGCATTGCTGTTACTCAGTATTTAACTGCCCCCCTTTTTCCTTCTTTCTCTGTCYNNNNNNNATATGTTTTTCTCGTCTACTTGCGGCCACAACTTGCTGCTCACTCAATCTCTTTTCTTTTGGAACTGCTCCCAACTANNNNNNNNYTTGATCCTCACAGNNNNNNNNNNNNNCGTATAACCGCTCTTTTCAACATTTTATTCCTTTTACGCTATCCATTCTCTCCACTTTCCGTTGTGCCANNNNAAATTATTGAATTCTCTCTGTGACGTCTCACGTCCATTACACATTCTTGTTTGCCTCTCGAAGTTCGCGTATACTCTTCTTCACAACGCTACCTAATTTACCCCCTTTTCGTCACGCCGAGATCATCACTCGTTTCCCTCTATGTCCTATGTCATTAGCCTCCCTCTCCTTATCCTCTTTTCCCCTACCTTCTTGTCCCTTGGGTGTAACACGATTCTCCTCATGGTCTTTTAGCATCTTCTGTNNNNNNNNNNNNNNNNNTATCCTTCCGCACCTTACCTTTCTTCTNNNNNNNNNNNNNNTTAATCAAATCCCCTTTCTTCTTGTTTATGTCAACCTCTCCACCAATAAGACAAACGCCCCTTNNNNNNNNNNNNNNNNNTATCTTCGGTTCCAAAATGCTATTTGCGCGTTGCCTGTTTGCATGACGCTTGAAATAATTTCCNNNNNNNNNNNNNNNNNTGAGTTCTTTGCCANNNNGTAATGTGTTCTNNNNNNNNNNNNNNNNNNNNNNNNNNNNNNNNNNNNNNNNNNNNNNNNNNTTGCTATTCCCTATACCCTCAAACCTTTGCTTTCCTTTTTCTCTTCCGTNNNNNNNNNNNNNNNNNNNGACTTAAATTGTNNNNNNNNNNNCRTGTTCATTNNNNNNNNNNNNNNNNNNNNNNNNNNNTTRCAATTCTGTATACGCATCCCCTTTCTCCGTATTGGTCCTARGCTAGACCTTGCTGTTTTTCTGGTCGTTTCACCTATCTAACAATTCATAATTCTGCTTCTTCGTCAGTCTTCGACTACCGCACATGTTTCGTATCTTCANNNGTCGTCGGACAACACACTGACTCCTGCTTCTCCTTTNNNNNNNYTCCAGATCACATTCCATAGTAGGCCCAANTAACCATATAAGTCCCCATGTAACCCCTTAATTATAAACTTTCTCTGGTTTATTCTTTTAATCCGCTACAATATTGCTTCCTTTTTTCTCCTATTATTAATAACATCTACTGAAGAGCAAACATAATCTACATTCCCATCCGATGTTATAAGTTTCTACCTGTTTCCGATTACGCTCCTGTACACTCGGTAACCTTCCGCGTTAGAGCATGGCAAGATCTTTACCCTCATAAGCCTTCCCCCTCATACGCGTTTTCTCGTCTTTTTACATTATCCCACNNNAYACCCACYCGCGCGCATATGTTAATCGCATTGTCTTTTCTTTCCTTTCCCAAGGTCAGTCCTATGTTANNNNNNTTCTAACGAAGCTTTCCTTCTTTTTATTGTTCACTCCCCATCTATCTCTCTGTCCTTCGTGAACCTCTCATTCAGCCCCTTCCTTTTACCGTTTGCTCTGTGTNNNNCCGATTTATTCCCCTCTTCTTCCTCTTCTCTTTTTCTTATCTCTTACATTTTTTGTATAAATATCAACATAATTACGCGCTTGCCCCTTCCCGTTTGTAAACCATTCTGTTCTTTTTTAGGGATTGAGCTAGAACCCTAAGTGAGTTNTTCCACTTTTGTTGCTTACGTCCNCATRGTGCCCGTACTACTATCTTACCTTTCCGTCTCGCAAGTCAGAGAACTACTCTCTTTNTATCCTACTAAAACCTCTCAGTAGCCTTTCCGTAGTATTTGCCTTCTGTTGTCAAATCCAAATGTACCCGAGATTATTGTTTATCTAGGGCGTATTTTTTTTCTCTCTTTCTTATGTCACACACAATCCAAGGTACTGCCGTCTCTGTTTTCTTTTTTATATCTTTCTCGCTATCACTTCTTGCCTTTTTTCTGTCAAGCAGGTAGCAATCTTATGTACCTCTGGTGTCTAGCATTCCTTGTAGTTTCTATCTCTGCTACACCCTCTTCTTTTCTCYNNNNNRTCTTTCCCGCAGCAATAATATTAGATTATTTCCTCTTCTCTTCCAATTGCACCCAGTTTCCTGTAGTACCATCAAATCAGCGTAATCCCTTTTCGGTTCTTTTCGAAATAAACTTGAGTTTCCTTCTACTTTTCTCCCATTTTATCTACCTTCCTTTTCGGGAACAGTGCGTATTTACTTGCTCTTTCTTATATACGCTATCCTATCACCTCNNNNNNNNNNNNNNNNTTACCTAGTATGTCACATACCTCGCTTTCCTTTNNNNNNNNNNNTTTGCTCAATGACTTCTCTGGCTTCGCTGTGACATACTTCNNNNNATGTTTGCGTTACAGCTCGCTTTTTCAGTCCCTTTGTCACAAAGCAGNNNNTCRRTACTTCTTGCGGTTCATCATCTCCCCATTNNNCTTTCTTAGCTTCTTTCGTCCTTCCCACTTTTTCCAGGCTCCATCCTCGCACGAATTTCTATTCTTTTTTACATTCTTANTACCTTTACCTTTCTCTTTTCNNNNNNNNNNNNNYCYTCCCTACCTTCGTTCTTTTTACGCACTTCAGAGATCCATATCTGTATAAACTTTTCTCTTTCGCTTATCTGATCCACATCATTCATTCTTTCTTCTCTCAATTTTTTGGAGTGTTCTTTTGGGAGGCACACCCTACTTAAGTGATGTTTGTCGTCCCTACGATAACCAACATCTTCTTGTTTCCCGACCATGTACGTCCCTAGCCNNNNNNNCGCTTTCGTTTTTGCACTTCAAACCTCTGTGTGCTCCTTCCCGCTCAAATAATTCTCCCGATGTTTTCTGTATCATCTTATNNNNNNNNNNNNNNNNNNNNNNNNNATGATGGTAATTCCCCCGTCTGATCTTGCCTTCGTACAATTTAGTAACATACGCTTTCTTCCCTCCCAGTGTCTTTACGTAGTCCTCCTAAACCCTCACTCGTCTGGTTCGTTTCCATTCCACCCTCTCTTCACCCTTTCTTGTTTCTATCATCAATCTTAAACACATCTCTGATACTTAGTACCATTAGGAATCCATTATCGAAATGCAGTCATATCCCACCCCTACGTTACATGCTCTCTTTTTTCCAGTCCATGACACTTATTAACTTATCCCCATCCGGATGCTTGTGTTCATTCGTTTCTAACCACCTCTCCTCACGGATAAGGTTGATACAGCCTTTTRTAYATGGGTAAGCATAAACGACGTTTTTCTTCCCTTGATTCGGATCTGGCCTTCATTCCTCATGACTTAGCGGGTCTAACCTCGTTCTATTTCTTTCGTCTTATCTTAACGCAACTGTTCAGAATCTACATCTAATTGTCTTTTNNTCTCTTCCATTGACAATCCCACTCCCCATACAGNNTTYACTTGCTCAATGGTTCTCCCTTTTTTTCTTAACAAGCTCTGCTCATTTGTTTCATTTTCGTGGACTAACTTTTGATCCTCATTTTTTTTCCTGCTNNNNNNN-TAGCAGCCGACCAATAAAAAGAAACCCAAAAACMCCGTAAGACCATACAGAGCCCTAGTACCAT-NNNNNNNNNNAAAAAACACTCCACCTCCGTGAATGGAGAGTAAAAAACCATAAAAAAGAAGACACANYCCCAAGCAAACAACTTGGGTGGAGAGCAAANNNNNNNNN
n3004     GCAATAATTTCTCACTCTTTCTCTTCTTAGATTGATACGAGCATTGCTGTTACTCAGTATTCAACTGCCCCCCTTTTTCCTTCTTTCTCTGTCTCTCTCTCATATGTTTTTCTCGTCTACTTGCGGCCACAACTTGCTGCTCACTCAATCTCTTTTCTTTTGGAACTACTCCCAACTATTTCCGCTCTTGATCCTCACAGCCTATCAGACATTCGTATAACCGCTCTTTTCAACATTTTATTCCTTTTACGCTATCCATTCTCTCCACTTTCCGTTGTGCCACGTGAAATTATTGAATTCTCTCTGTGACGTCTCACGTCCATTACACATTCTTGTTTGCCTCTCGAAGTTCGCGTATACTCTTCTTCACAACGCTACCTAATTTACCCCCTTTTCGTCACGCCGAGATCATCACTCGTTTCCCTCTATGTCCTATGTCATTAGCCTCCCTCTCCTTATCCTCTTTTCCCCTACCTTCTTCTTCCTTGGGTGTAACACGATTCTCCTCATGGTCTTTTAACATCTTCTGTATTTCCCTTTCTACCACTATCCTTCCGCACCTTACCTTTCTTCTCGTCCTCGTTCAGTTTAATCAAATCCCCCTTCTTCTTGTTTATGTCAACCTCTCCACCAATAAGACAAACGCCCCTTCCTCCTTTCTCCTTTCCTATCTTCGGTTCCAAAATGCTATTTGCGCGTTGCCTGTTTGCATGACGCTTGAAATAATTTCCACTTTTTTTTTCTTTGGTGAGTTCTTTGCCATCTCGTAATGTGTTCCCTTTTTCCCCTACGCGCGGCTACCTCGATCACGCCTATCTTCTATCGTCCTTGCTATTCCCTATACCCTCAAACCTTTGCTTTCCTTTTTCTCTTCCGTCTTTCAGATACCTTACCGGGACTTAAATTGTTGACATATTTTCGTGTTCATTCAACGAAACTGATGTTGCTTCTGTTGTTTGCAATTCTGTATACGCATCCCCTTTCTCCGTATTGGTCCTAGGCTAGACCTTGCTGTTTTTCTGGTCGTTTCACCTATCTAACAATTCATAATTCTGCTTCTTCGTCAGTCTTCGACTACCGCACATGTTTCGTATCTTCAATTGTCGTCGGACAACACACTGACTCCTGCTTCTCCTTTTTTTTGACTCCAGATCACATTCCATAGTAGGCCCAACTAACCATATAAGTCCCCATGTAACCCCTTAATTATAAACTTTCTCTGGTTTATTCTTTTAATCCGCTACAATATTGCTTCCTTTTTTCTCCTATTATTAATAACATCTACTGAAGAGCAAACATAATCTACATTCCCATCCGATGTTATAAGTTTCTACCTGTTTCCGATTACGCTCCTGTACACTCGGTAACCTTCCGCGTTAGAGCATGGCAAGATCTTTACCCTCATAAGCCTTCCCCCTCATACGCGTCTTTTCGCCTTTTTACATTCTCCCACTCAACATCCACCCGCGCGCATATGTTAATCGCATTGTCTTTTCTTTCCTTTCCCAAGGTCAGTCCTACGTTATTCAATTTCTAACGAAGCTTTCCTTCTTTTTATTGTTCACTCCCCATCTATCTCTCTGTCCTTCGTGAACCCCTCATTCAGCCCCTTCCTTTTACCGTTTGCTCTGTGTCCATCCGATTTATTCCCCTCTTCTTCCTCTTCTCTTTTTCTTATCTCTTACATTTTTTGTATAAATATCAACACAATTACGCGCTTGCCCCTTCCCGTTTGTAAACCATTCCGTTCTTTTTTAGGGATTGAGCTAGAACCCTAAGTGAGTTTTTCCACTTTTGTTGCTTACGTCCCCATGGTGCCCGTACTACTATCTTACCTTTCCGTCTCGCAAGTCAGAGAACTACTCTCTTTGTATCCTACTAAAACCTCTCAGTAGCCTTTCCGTAGTATTTGCCTTCTGTTGTCAAATCCAAATGTACCCGAGATTATTGTTTATCTAGGGCGTATTCTTTTTCTCTCTTTCCTATGTCATACACAATCCAAGGTACTGCCGTCTCTGTTTTCTTTTTTATATCTTTCTCGCTATCACTTCTTGCCTTTTTTCTGTTAAGCAGGTAGCAATCTTATGTACCTCTGGTGTCTAGCATTCCTTGTAGTTTCTATCTCTGCTACACCCTCTTCTTTTCTCCGACGCGTCTTTCCCGCAGCAATAATATTAGATTATTTCCTTTTCTCTTCCAATTGCACCCAGTTTCCTGTAGTACCATCAAATCAGCGTAATCCCTTTTCGGTTCTTTTCGAAATAAACTTGAGTTTTCTTCTACTTTTCTCCCATTTTATCTACCTTCCTTTTCGGGAACAGTGCGTATTTACTTGCTCTTTCTTATACACGCTATCCTATCACCTCTCGCGCTCGTCTTTCTTTACCTAGTATGTCACATACCTCGCTTTCCTTTATGGAGTTGTCTTTGCTCAATGACTTCTCTGGCTTCGCTGTGACATACTTCACCTGATGTTTGCGTTACAGCTCGCTTTTTCAGTCCCTTTGTCACAAAGCAGGTTTTCGGTACTTCTTGCGGTTCATCATCTCCCCATTCATCTTTCTTAGCTTCTTTCGTCCTTCCCACTTTTTCCAGGCTCCATCCTCACGCGAATTTCTATTCTTTTTTACATTCTTANTACCTTTACCTTTCTCTTTTCTTTCTTCCATAACCCCTCCCTACCTTCGTTCTCTTTACGCACTTCAGAGATCCATATCTGTATAAACTTTTCTCTTTCGCTTATCTGATCCACATCATTCATTCTTTCTTCTCTCAATTTTTTGGAGTGTTCTTTTGGGAGGCACACCCTACTTAAGTGATGTTTGTCGTCCCTACGATAACCAACATCTTCTTGTTTCCCGACCATGTACGTCCCTAGCCCTCCTTACGCTTTCGTTTTTGCACTTCAGACCTCTGTGTGCTCCTTCCCGCTCAAATAATTCTCCCGATGTTTTCTGTATCATCTTATCCACTTACTTTTGCGCTTAGTGGAAATGATGGTAATTCCCCCGTCTGATCTTGCCTTCGTACAATTTAGTAACATACGCTTTCTTCCCTCCCAGTGTCTTTACGTGGTCCTCCTAAACCCTCACTCGTCTGGTTCGTTTCCATTCCACCCTCTCTTCACCCTTTCTTGTTTCTATCATCGATTACAAACATATCTCTGATACTTAGTACCATTAAGAATCCATTATCGAAATGCAGTCATATCCCACCCCTACGTTACATGCTCTCTTTTTTCCAGTCCATGACACTTATTAACTTATCCCCATCCGGATGCTTGTGTTCATTCGTTTCTAACCACCTCTCCTCACGGATAAGGTTGATACAGCCTTTTGTATATGGGTAAGCATAAACGACGTTTTTCTTCCCTTGATTCGGATCTGGCCTTCATTCCTCATGACTTAGCGGGTCTAACCTCGTTCTATTTCTTTCGTCTTATCTTAACGCAACTGTTCAGAATCTACATCTAATTGTCTTTTCTTCTCTTCCATTGACAATCCCACTCCCCATACAGATTTCACTTGCTCAATGGTTCTCCCTTTTTTCCTTAACAAGCTCTGCTCATTTGTTTCATTTTCGTGGACTAACTTTTGATCCTCATTTTTTTTCTTGCTAAATTAA-TAGCAGCCGACCAATAAAAAGAAACCCGAAAACCCCGTAAGACCATACAGAGCCCTAGTACCAC-TAATCAAACAAAAAGACACTCCACCTCCGTGAGTGGAGAGTAAAAAACCATAAAAAAGAAGACACAACCCCAAGCAAACAACTTGGGTGGAGAGCAAACACAAAAAT
n3011     GCAATAATTTCTCACTCTTTCTCTTCTTAGATTGATACGAGCATTGCTGTTACTCAGTATTTAACTGCCCCCCTTTTTCCTTCTTTCTCTGTCTCTCTCTCATATGTTTTTCTCGTCTACTTGCGGCCACAACTTGCTGCTCACTCAATCTCTTTTCTTTTGGAACTGCTCCCAACTATTTCCGCTCTTGATCCTCACAGCCTATYAGACATTCGTATAACCGCTCTTTTCAACATTTTATTCCTTTTACGCTATCCATTCTCTCCACTTTCCGTTGTGCCACGTGAAATTATTGAATTCTCTCTGTGACGTCTCACGTCCATTACACATTCTTGTTTGCCTCTCGAAGTTCGCGTATACTCTTCTTCACAACGCTACCTAATTTACCCCCTTTTCGTCACGCCGAGATCATCACTCGTTTCCCTCTATGTCCTATGTCATTAGCCTCCCTCTCCTTATCCTCTTTTCCCCTACCTTCTTGTCCCTTGGGTGTAACACGATTCTCCTCATGGTCTTTTAGCATCTTCTGTACTTCCCTTTCTACCACTATCCTTCCGCACCTTACCTTTCTTCTCGTCCTCGTTCAGTTTAATCAAATCCCCTTTCTTCTTGTTTATGTCAACCTCTCCACCAATAAGACAAACGCCCCTTCCTCCTTTCTCCTTTCCTATCTTCGGTTCCAAAATGCTATTTGCGCGTTGCCTGTTTGCATGACGCTTGAAATAATTTCCACTTTTTTTTTCTTTGGTGAGTTCTTTGCCATCTCGTAATGTGTTCCCTTTTTCCCCTACGCGCGGCTACCTCGATCACGCCTATCTTCTATCGTCCTTGCTATTCCCTATACCCTCAAACCTTTGCTTTCCTTTTTCTCTTCCGTCTTTCAGATACCTTACCGGGACTTAAATTGTTGACATATTTTCGTGTTCATTCAACGAAACTGATGTTGCTTCTGTTGTTTGCAATTCTGTATACGCATCCCCTTTCTCCGTATTGGTCCTAGGCTAGACCTTGCTGTTTTTCTGGTCGTTTCACCTATCTAACAATTCATAATTCTGCTTCTTCGTCAGTCTTCGACTACCGCACATGTTTCGTATCTTCAATTGTCGTCGGACAACACACTGACTCCTGCTTCTCCTTTTTTTTGACTCCAGATCACATTCCATAGTAGGCCCAACTAACCATATAAGTCCCCATGTAACCCCTTAATTATAAACTTTCTCTGGTTTATTCTTTTAATCCGCTACAATATTGCTTCCTTTTTTCTCCTATTATTAATAACATCTACTGAAGAGCAAACATAATCTACATTCCCATCCGATGTTATAAGTTTCTACCTGTTTCCGATTACGCTCCTGTACACTCGGTAACCTTCCGCGTTAGAGCATGGCAAGATCTTTACCCTCATAAGCCTTCCCCCTCATACGCGTTTTCTCGTCTTTTTACATTATCCCACTCAACACCCACCCGCGCGCATATGTTAATCGCATTGTCTTTTCTTTCCTTTCCCAAGGTCAGTCCTATGTTATTCAATTTCTAACGAAGCTTTCCTTCTTTTTATTGTTCACTCCCCATCTATCTCTCTGTCCTTCGTGAACCTCTCATTCAGCCCCTTCCTTTTACCGTTTGCTCTGTGTCCATCCGATTTATTCCCCTCTTCTTCCTCTTCTCTTTTTCTTATCTCTTACATTTTTTGTATAAATATCAACACAATTACGCGCTTGCCCCTTCCCGTTTGTAAACCATTCTGTTCTTTTTTAGGGATTGAGCTAGAACCCTAAGTGAGTTTTTCCACTTTTGTTGCTTACGTCCCCATGGTGCCCGTACTACTATCTTACCTTTCCGTCTCGCAAGTCAGAGAACTACTCTCTTTGTATCCTACTAAAACCTCTCAGTAGCCTTTCCGTAGTATTTGCCTTCTGTTGTCAAATCCAAATGTACCCGAGATTATTGTTTATCTAGGGCGTATTTTTTTTCTCTCTTTCTTATGTCACACACAATCCAAGGTACTGCCGTCTCTGTTTTCTTTTTTATATCTTTCTCGCTATCACTTCTTGCCTTTTTTCTGTCAAGCAGGTAGCAATCTTATGTACCTCTGGTGTCTAGCATTCCTTGTARTTTCTATCTCTGCTACACCCTCTTCTTTTCTCCGACGCGTCTTTCCCGCAGCAATAATATTAGATTATTTCCTCTTCTCTTCCAATTGCACCCAGTTTCCTGTAGTACCATCAAATCAGCGTAATCCCTTTTCGGTTCTTTTCGAAATAAACTTGAGTTTCCTTCTACTTTTCTCCCATTTTATCTACCTTCCTTTTCGGGAACAGTGCGTATTTACTTGCTCTTTCTTATATACGCTATCCTATCACCTCTCGCGCTCGTCTTTCTTTACCTAGTATGTCACATACCTCGCTTTCCTTTATGGAGTTGTCTTTGCTCAATGACTTCTCTGGCTTCGCTGTGACATACTTCACCTGATGTTTGCGTTACAGCTCGCTTTTTCAGTCCCTTTGTCACAAAGCAGGTTTTCGGTACTTCTTGCGGTTCATCATCTCCCCATTCATCTTTCTTAGCTTCTTTCGTCCTTCCCACTTTTTCCAGGCTCCATCCTCGCACGAATTTCTATTCTTTTTTACATTCTTANTACCTTTACCTTTCTCTTTTCTTTCTTCCATAACCCCTCCCTACCTTCGTTCTTTTTACGCACTTCAGAGATCCATATCTGTATAAACTTTTCTCTTTCGCTTATCTGATCCACATCATTCATTCTTTCTTCTCTCAATTTTTTGGAGTGTTCTTTTGGGAGGCACACCCTACTTAAGTGATGTTTGTCGTCCCTACGATAACCAACATCTTCTTGTTTCCCGACCATGTACGTCCCTAGCCCTNNNTACGCTTTCGTTTTTGCACTTCAAACCTCTGTGTGCTCCTTCCCGCTCAAATAATTCTCCCGATGTTTTCTGTATCATCTTATCCACTTACTTTTGCGCTTAGTAGAAATGATGGTAATTCCCCCGTCTGATCTTGCCTTCGTACAATTTAGTAACATACGCTTTCTTCCCTCCCAGTGTCTTTACGTAGTCCTCCTAAACCCTCACTCGTCTGGTTCGTTTCCATTCCACCCTCTCTTCACCCTTTCTTGTTTCTATCATCAATCTTAAACACATCTCTGATACTTAGTACCATTAGGAATCCATTATCGAAATGCAGTCATATCCCACCCCTACGTTACATGCTCTCTTTTTTCCAGTCCATGACACTTATTAACTTATCCCCATCCGGATGCTTGTGTTCATTCGTTTCTAACCACCTCTCCTCACGGATAAGGTTGATACAGCCTTTTGTATATGGGTAAGCATAAACGACGTTTTTCTTCCCTTGATTCGGATCTGGCCTTCATTCCTCATGACTTAGCGGGTCTAACCTCGTTCTATTTCTTTCGTCTTATCTTAACGCAACTGTTCAGAATCTACATCTAATTGTCTTTTCTTCTCTTCCATTGACAATCCCACTCCCCATACAGATTTCACTTGCTCAATGGTTCTCCCTTTTTTTCTTAACAAGCTCTGCTCATTTGTTTCATTTTCGTGGACTAACTTTTGATCCTCATTTTTTTTCCTGCTAAATTAA-TAGCAGCCGACCAATAAAAAGAAACCCAAAAACCCCGTAAGACCATACAGAGCCCTAGTACCAT-CAATCAAACAAAAAAACACTCCACCTCCGTGAATGGAGAGTAAAAAACCATAAAAAAGAAGACACAACCCCAAGCAAACAACTTGGGTGGAGAGCAAACACAAAAAT
n3024     GCAATAATTTCTCACTCTTTCTCTTCTTAGATTGATACGAGCATTGCTGTTACTCAGTATTTAACTGCCCCCCTTTTTCCTTCTTTCTCTGTCTCTCTCTCATATGTTTTTCTCGTCTACTTGCGGCCACAACTTGCTGCTCACTCAATCTCTTTTCTTTTGGAACTGCTCCCAACTATTTCCGCTCTTGATCCTCACAGCCNNNCAGACATTCGTATAACCGCTCTTTTCAACATTTTATTCCTTTTACGCTATCCATTCTCTCCACTTTCCGTTGTGCCACGTGAAATTATTGAATTCTCTCTGTGACGTCTCACGTCCATTACACATTCTTGTTTGCCTCTCGAAGTTCGCGTATACTCTTCTTCACAACGCTACCTAATTTACCCCCTTTTCGTCACGCCGAGATCATCACTCGTTTCCCTCTATGTCCTATGTCATTAGCCTCCCTCTCCTTATCCTCTTTTCCCCTACCTTCTTGTCCCTTGGGTGTAACACGATTCTCCTCATGGTCTTTTAGCATCTTCTGTACTTCCCTTTCTACCACTATCCTTCCGCACCTTACCTTTCTTCTCGTCCTCGTTCAGTTTAATCAAATCCCCTTTCTTCTTGTTTATGTCAACCTCTCCACCAATAAGACAAACGCCCCTTCCTCCTTTCTCCTTTCCTATCTTCGGTTCCAAAATGCTATTTGCGCGTTGCCTGTTTGCATGACGCTTGAAATAATTTCCACTTTTTTTTTCTTTGGTGAGTTCTTTGCCATCTCGTAATGTGTTCCCTTTTTCCCCTACGCGCGGCTACCTCGATCACGCCTATCTTCTATCGTCCTTGCTATTCCCTATACCCTCAAACCTTTGCTTTCCTTTTTCTCTTCCGTCTTTCAGATACCTTACCGGGACTTAAATTGTTGACATATTTTCGTGTTCATTCAACGAAACTGATGTTGCTTCTGTTGTTTGCAATTCTGTATACGCATCCCCTTTCTCCGTATTGGTCCTAGGCTAGACCTTGCTGTTTTTCTGGTCGTTTCACCTATCTAACAATTCATAATTCTGCTTCTTCGTCAGTCTTCGACTACCGCACATGTTTCGTATCTTCAATTGTCGTCGGACAACACACTGACTCCTGCTTCTCCTTTTTTTTGACTCCAGATCACATTCCATAGTAGGCCCAACTAACCATATAAGTCCCCATGTAACCCCTTAATTATAAACTTTCTCTGGTTTATTCTTTCAATCCGCTACAATATTGCTTCCTTTTTTCTCCTATTATTAATAACATCTACTGAAGAGCAAACATAATCTACATTCCCATCCGATGTTATAAGTTTCTACCTGTTTCCGATTACGCTCCTGTACACTCGGTAACCTTCCGCGTTAGAGCATGGCAAGATCTTTACCCTCATAAGCCTTCCCCCTCATACGCGTTTTCTCGTCTTTTTACATTATCCCACTCAACACCCACCCGCGCGCATATGTTAATCGCATTGTCTTTTCTTTCCTTTCCCAAGGTCAGTCCTATGTTATTCAATTTCTAACGAAGCTTTCCTTCTTTTTATTGTTCACTCCCCATCTATCTCTCTGTCCTTCGTGAACCTCTCATTCAGCCCCTTCCTTTTACCGTTTGCTCTGTGTCCATCCGATTTATTCCCCTCTTCTTCCTCTTCTCTTTTTCTTATCTCTTACATTTTTTGTATAAATATCAACACAATTACGCGCTTGCCCCTTCCCGTTTGTAAACCATTCTGTTCTTTTTTAGGGATTGAGCTAGAACCCTAAGTGAGTTTTTCCACTTTTGTTGCTTACGTCCCCATGGTGCCCGTACTACTATCTTACCTTTCCGTCTCGCAAGTCAGAGAACTACTCTCTTTGTATCCTACTAAAACCTCTCAGTAGCCTTTCCGTAGTATTTGCCTTCTGTTGTCAAATCCAAATGTACCCGAGATTATTGTTTATCTAGGGCGTATTTTTTTTCTCTCTTTCTTATGTCACACACAATCCAAGGTACTGCCGTCTCTGTTTTCTTTTTTATATCTTTCTCGCTATCACTTCTTGCCCTTTTTCTGTCAAGCAGGTAGCAATCTTATGTACCTCTGGTGTCTAGCATTCCTTGTAGTTTCTATCTCTGCTACACCCTCTTCTTTTCTCCGACGCGTCTTTCCCGCAGCAATAATATTAGATTATTTCCTTTTCTCTTCCAATTGCACCCAGTTTCCTGTAGTACCATCAAATCAGCGTAATCCCTTTTCGGTTCTTTTCGAAATAAACTTGAGTTTCCTTCTACTTTTCTCCCATTTTATCTACCTTCCTTTTCGGGAACAGTGCGTATTTACTTGCTCTTTCTTATATACGCTATCCTATCACCTCTCGCGCTCGTCTTTCTTTACCTAGTATGTCACATACCTCGCTTTCCTTTATGGAGTTGTCTTTGCTCAATGACTTCTCTGGCTTCGCTGTGACATACTTCACCTGATGTTTGCGTTACAGCTCGCTTTTTCAGTCCCTTTGTCACAAAGCAGGTTTTCGGTACTTCTTGCGGTTCATCATCTCCCCATTCATCTTTCTTAGCTTCTTTCGTCCTTCCCACTTTTTCCAGGCTCCATCCTCGCACGAATTTCTATTCTTTTTTACATTCTTANTACCTTTACCTTTCTCTTTTCTTTCTTCCATAACCCCTCCTTACCTTCGTTCTTTTTACGCACTTCAGAGATCCATATCTGTATAAACTTTTCTCTTTCGCTTATCTGATCCACATCATTCATTCTTTCTTCTCTCAATTTTTTGGAGTGTTCTTTTGGGAGGCACACCCTACTTAAGTGATGTTTGTCGTCCCTACGATAACCAACATCTTCTTGTTTCCCGACCATGTACGTCCCTAGCCCTCCTTACGCTTTCGTTTTTGCACTTCAAACCTCTGTGTGCTCCTTCCCGCTCAAATAATTCTCCCGATGTTTTCTGTATCATCTTATCCACTTACTTTTGCGCTTAGTAGAAATGATGGTAATTCCCCCGTCTGATCTTGCCTTCGTACAATTTAGTAACATACGCTTTCTTCCCTCCCAGTGTCTTTACGTAGTCCTCCTAAACCCTCACTCGTCTGGTTCGTTTCCATTCCACCCTCTCTTCACCCTTTCTTGTTTCTATCATCAATCTTAAACACATCTCTGATACTTAGTACCATTAGGAATCCATTATCGAAATGCAGTCATATCCCACCCCTACGTTACATGCTCTCTTTTTTCCAGTCCATGACACTTATTAACTTATCCCCATCCGGATGCTTGTGTTCATTCGTTTCTAACCACCTCTCCTCACGGATAAGGTTGATACAGCCTTTTGTATATGGGTAAGCATAAACGACGTTTTTCTTCCCTTGATTCGGATCTGGCCTTCATTCCTCATGACTTAGCGGGTCTAACCTCGTTCTATTTCTTTCGTCTTATCTTAACGCAACTGTTCAGAATCTACATCTAATTGTCTTTTCTTCTCTTCCATTGACAATCCCACTCCCCATACAGATTTCACTTGCTCAATGGTTCTCCCTTTTTTTCTTAACAAGCTCTGCTCATTTGTTTCATTTTCGTGGACTAACTTTTGATCCTCATTTTTTTTCCTGCTAAATTAA-TAGCAGCCGACCAATAAAAAGAAACCCGAAAACCCCGTAAGACCATACAGAGCCCTAGTACCAT-CAATCAAACAAAAAAACACTCCACCTCCGTGAATGGAGAGTAAAAAACCATAAAAAAGAAGACACAACCCCAAGCAAACAACTTGGGTGGAGAGCAAACACAAAAAT
n3025     NNAATAATTTCTCACTCTTTCTCTTCTTAGATTGANNNNNNYATTGCTGTTACTCAGTATTTANNNNNNNNNNNNNNNNNNNNNNNNNNNNNNNNNNNNNNNNNNNNNNNNNNNNNNNNNNNNNNNNNNNNNNNNNNNNNNNNNNNNNNNNCTTTTCTTTTGGAACTRCTCCCAANNNNNNNNNNNNNNNNNNNNNNNNNNNNNNNNNNNNNNNNNNNNNNNNNNNNNNNNNNNNNNNNNNNNCTTTTACGCTATCCATTCTCTCCACTTTCCGTTGTGNNNNNNNNNNNNNNNNNNNNNNNNNTGTGACGTCTCACGTCCATTACACATTCTTGTTTGCCTCTCGAAGTTNNNNNNNNNNNNNNNNNNYAACGCTACCTAATTTACCCCCTTTTNNNNNNNNNNNNNNNNNNACTCGTTTCCCTCTATGTCCNATGTCATTAGCCTCNNNNNNNNNNNNNNNNNNNNYCCTACCTTCTTGTCCCTTGGGTGTAACACGATTCTCCTCATGGTCTTTTAGCATYWTCTGTANNNNNNNNNNNNNNNNNNNNCTTCCGCACCTTACCTTTNNNNNNNNNNNNNNNNNNNNNNNNNNNNNNNNNNNNNNNCTTGTTTATGTCAACCTCTCCACCAATANNNNNNNNNNNNNNNNNNNNNNNNNNNNNNNNNNTCTTCGGTTCCAAAATGCTATTTGCGNNTTGCCTGTTTGCATGACGCNNNNNNNNNNNNNNNNNNNNNNNNNNNNNGGTGAGTTCTTTGCCATCTCGTAANNNNNNNNNTTTTTCCCCTACGCGCGNNNNNNNNNNNNNNNNNNNNNNNNNNNNNNNNNNNNNNNNNNNNNNNNNNNNNNNNNNNNNNNNNNNNNNNNNNNNNNNNNNNNNNNNNNNNNNNNNNNNNNNNNNNNNNNNNNNNNNNNNNNNNNNNNNNNNNNNNNNNNNNNNNNNNNNNNNNNNNNNNNNNNNNNNNNNNNNNNNNNNNNNTTTCTCCGTATTGGTCCTAGGCTANNNNNNNNNNNNNNNNNRGTCGTTTCACCTATCTAACAATTCATANNNNNNNNNNNNNNNNNNNNNTCGACTACCGCACATGTTTCGTATCTTNNNNNNNNNNCRRACAACACACTGACTCCTGCTTCTCCTNNNNNNNNNNNNNNNNNNNNNNNNNNNNNNNNNNNNNNNNNNNNNNNNNNNTCCCCATGTAACCCCTTAATTATAAACTTTCTCTGGTTTATNNNNTCAATCCGCTACAATATNNCTTCCTTTTTTCTCCTATTATTAATAACATCTACTGAAGAGYNNACATAATCTACNTTCCCATCCGATGTTATAAGTTTCTACCTGTTTCCGATTACGCTCCTGTACACTCGGTAACCTTCNGCGTTAGAGCATGGCAAGATCTTTACCCTCATAAGCCTTCCCCCNNNNNNNNNNNNNNNNNNNTTTTTACATTATCCCACTCAACACCCNNNNRCGMGCATATGTTAATCGCATTGTCTTTTCTTTCCTTTYYCAAGGTCAGTCYTNNNNNNNNNNNNNNNNNNNNAAGNNNNNNNNNNNNNNNNNNNNNNNNNNNNNNNNNNNNNNNNNNNNTTCGTGAACCTCTCATTCAGCCCCTTCCTTTNNNNNNNNNNNNNNNNNNNNNNNNNNNNNNNNNNNNNNNNTTYYTCTTCTCTTTTTCTTATCTCTTACATTTTTNNNNNNNNNNNNNNNNNNATTACGCGCTTGCCSCTTCCNNNNNNNNNNNNNNNNNNNNNNNNNNNAGRRATTGAGCTAGAACCCTAAGTGRNNNNNNNNNNNNNNNNNNNNNNNNNNNNNNNNNNGYYCGTACTACTATCTTACCTWTCCGTCTCGCAAGTCAGAGAACTACTCTCTTTGTATCCTACTAAAACCTCTCAGTAGCCTTTNNNTAGTATTTGCCTTCTGTTRTNNNNTCCAAATGTACCCGAGATTATTGTTTATCTAGGGCGNNNNNNNNNNNNNNNNNNNNNNNNNNNNNNANAATCCAAGGTACTGCCGTCTCTGTTTTCTNNNNNNNNNNNNNNNNNNNNNNNNNNNNNNNNNNNNNNNNNNNNAGCAGGTAGCAATCTTATGTACCTCTRNNNNNNNNNNNNNNTTGTAGTTTCTATCTCTGCTACACCCTCTTCTTTTCTCCGAYGCGTCTTTCCCGCAGCAATAATATTAKATTATTTCNNNNNNNNNNNNNNNNNNNNNNNNNNNNNNNNNNNNNNNNNNNNTCAGCRTAATCCCTTTTCGGTTCTTTTCGAAATAAACTTGAGTTTCCNNNNNNNNTTCTCCCATTTTATCTACCTTCCTTTTCGRGAACARNGCGTATTTACTTGCTCTTTCTTATATACGCTATCCTATCACCNNNNNNNNNNNNNNNNNNNNNNNNNRTATGTCACATACCTCGCTTTCCTTTNNNNNNNNNNNNNNNNNNNNNNNNNNNNNNNNNNNNNNNNNNNNNNNNNNNNNNTGATGTTTGCGTTACAGCTCGCTTTTNNNNNNNNNNNNNNNNNNNNNAGGTTTTCRGTACNNNNNNNNNNNNNNNNNNNNNNNNNNNNNNNNTCTTAGCTTCTTTCGTCCTTCCCACTTTTTCCAGGCTCCATCCTCGCACGAATTTCTATTCTTTTTTACATTCTTANTACCTTTACCTTTCTCTTTTTNNNNNTCCATAAYCCCTNNNNNNNNNNNNNNNNNNNNNNNNNNNNNNNGATCCATATCTGTATAAACTTTTCTCTTTCGYTTATYNNNNNNNNNNNNNNNNTTCTTTCTTCTCTNNNNNNNNNNNNNNNNNNNNNNNNNAGGCACACCCTACTTAAGTGATGTTTGTCGTCCCTACGATAACCAACANCTTCTTGTTTCCCGACCATGTACGTCCCTAGCYNNNNNNNNNNNNNNNNNNNNNNNNNNNNAACCTCTGTGTGCTCCTTCCCGCTCAAATNATTCTMCCGATGTTTTCTGTATCANNNNNNNNNNNNNNNNNNNNNNNNNNNNNNNNNNNNGGTAATTCCCCCGTNNNNTCTTGCCTTCGTACAATTTAGTAACATACGCTTTCTTNNNNNNNNNNNNNNNNNNNNNNNNNNNNNNNNNNNNNNNNNNNNTGGTTCGTTTCCATTCCACCCTCTCTTCACCCTTTCTTGTTTCTATCATCAATCTTAAACAYNNNNNNNNNNNNNNNNNCCATTAGGAATCCANNNNNNNNNNNNAGTCATATCCCACCCCTACGTTACATGCTCTCTNNNNNNNNNNNNNTGANNCTTATTAACTTATCCCCATCCGGANNNNNNNNNNNNNNNNNNTCTAAYCACCTCTCCTCACGGATAAGGTTGANNNNNNNNNNNNNNNNNNNNNNNNNNNNNNNNNNNNNNNNNNNNNNNNNNNNNNNNNCTGGCCTTCATTCCTCATGACTTAGCGGGNNNNNNNTCGTTCTATTTCTTTCGTCTTATCTTAACGCAACTGTTCAGAATNNNCATCTAATTNNNNNNNNNNNNNNNNNNNNNNNNNNNNNNNNNNNNNNNCAGATTTCASTTRCTNNNNNNNNNNNNNNNNNNNNNNNAACAAGCTCTGCTCATTTGTTTCATTTTCGTGGANNAACTTTTNNNNNNNNNNNNNNNNNNNNNNNNNNNNNNNNNNNNNNNNNNNNTAAAAAGAAACCCGAAAACCCCGTAAGANNNNNNNNNNNNNNNNNNNNNN-NNNNNNNNNNNNNAAACACTCCACCTCCGTGANNNNNNNNNNNNNNNNNNNNNNNNNNNNNNNNNNNNNNSAAGCAAACAACTTGGGTGGAGAGCAAACACANNAAT
n3026     GCAATAATTTCTCACTCTTTCTCTTCTTAGATTGATACGAGCATTGCTGTTACTCAGTATTTAACTGCCCCCCTTTTTCCTTCTTTCTCTGTCTCTCTCTCATATGTTTTTCTCGTCTACTTGCGGCCACAACTTGCTGCTCACTCAATCTCTTTTCTTTTGGAACTGCTCCCAACTATTTCCGCTCTTGATCCTCACAGCCTMTCAGACATTCGTATAACCGCTCTTTTCAACATTTTATTCCTTTTACGCTATCCATTCTCTCCACTTTCCGTTGTGCCACGTGAAATTATTGAATTCTCTCTGTGACGTCTCACGTCCATTACACATTCTTGTTTGCCTCTCGAAGTTCGCGTATACTCTTCTTCACAACGCTACCTAATTTACCCCCTTTTCGTCACGCCGAGATCATCACTCGTTTCCCTCTATGTCCTATGTCATTAGCCTCCCTCTCCTTATCCTCTTTTCCCCTACCTTCTTGTCCCTTGGGTGTAACACGATTCTCCTCATGGTCTTTTAGCATCTTCTGTACTTCCCTTTCTACCACTATCCTTCCGCACCTTACCTTTCTTCTCGTCCTCGTTCAGTTTAATCAAATCCCCTTTCTTCTTGTTTATGTCAACCTCTCCACCAATAAGACAAACGCCTCTTCCTCCTTTCTCCTTTCCTATCTTCGGTTCCAAAATGCTATTTGCGCGTTGCCTGTTTGCATGACGCTTGAAATAATTTCCACNNNNNNNTTCTTTGGTGAGTTCTTTGCCATCTCGTAATGTGTTCCCTTTTTCCCCTACGCGCGGCTACCTCGATCACGCCTATCTTCTATCGTCCTTGCTATTCCCTATACCCTCAAACCTTTGCTTTCCTTTTTCTCTTCCGTCTTTCAGATACCTTACCGGGACTTAAATTGTTGACATANTTTCGTGTTCATTCAACGAAACTGATGTTGCTTCTGTTGTTTGCAATTCTGTATACGCATCCCCTTTCTCCGTATTGGTCCTAGGCTAGACCTTGCTGTTTTTCTGGTCGTTTCACCTATCTAACAATTCATAATTCTGCTTCTTCGTCAGTCTTCGACTACCGCACATGTTTCGTATCTTCAATTGTCGTCGGACAACACACTGACTCCTGCTTCTCCTTTTTTTTGACTCCAGATCACATTCCATAGTAGGCCCAACTAACCATATAAGTCCCCATGTAACCCCTTAATTATAAACTTTCTCTGGTTTATTCTTTCAATCCGCTACAATATTGCTTCCTTTTTTCTCCTATTATTAATAACATCTACTGAAGAGCAAACATAATCTACATTCCCATCCGATGTTATAAGTTTCTACCTGTTTCCGATTACGCTCCTGTACACTCGGTAACCTTCCGCGTTAGAGCATGGCAAGATCTTTACCCTCATAAGCCTTCCCCCTCATACGCGTTTTCTCGTCTTTTTACATTATCCCACTCAACACCCACCCGCGCGCATATGTTAATCGCATTGTCTTTTCTTTCCTTTCCCAAGGTCAGTCCTATGTTATTCAATTTCTAACGAAGCTTTCCTTCTTTTTATTGTTCACTCCCCATCTATCTCTCTGTCCTTCGTGAACCTCTCATTCAGCCCCTTCCTTTTACCGTTTGCTCTGTGTCCATCCGATTTATTCCCCTCTTCTTCCTCTTCTCTTTTTCTTATCTCTTACATTTTTTGTATAAATATCAACACAATTACGCGCTTGCCCCTTCCCGTTTGTAAACCATTCTGTTCTTTTTTAGGGATTGAGCTAGAACCCTAAGTGAGTTTTTCCACTTTTGTTGCTTACGTCCCCATGGTGCCCGTACTACTATCTTACCTTTCCGTCTCGCAAGTCAGAGAACTACTCTCTTTGTATCCTACTAAAACCTCTCAGTAGCCTTTCCGTAGTATTTGCCTTCTGTTGTCAAATCCAAATGTACCCGAGATTATTGTTTATCTAGGGCGTATTTTTTTTCTCTCTTTCTTATGTCACACACAATCCAAGGTACTGCCGTCTCTGTTTTCTTTTTTATATCTTTCTCGCTATCACTTCTTGCCCTTTTTCTGTCAAGCAGGTAGCAATCTTATGTACCTCTGGTGTCTAGCATTCCTTGTAGTTTCTATCTCTGCTACACCCTCTTCTTTTCTCCGACGCGTCTTTCCCGCAGCAATAATATTAGATTATTTCCTTTTCTCTTCCAATTGCACCCAGTTTCCTGTAGTACCATCAAATCAGCGTAATCCCTTTTCGGTTCTTTTCGAAATAAACTTGAGTTTCCTTCTACTTTTCTCCCATTTTATCTACCTTCCTTTTCGGGAACAGTGCGTATTTACTTGCTCTTTCTTATATACGCTATCCTATCACCTSTCGCGCTCGTCTTTCTTTACCTAGTATGTCACATACCTCGCTTTCCTTTATGGAGTTGTCTTTGCTCAATGACTTCTCTGGCTTCGCTGTGACATACTTCACCTGATGTTTGCGTTACAGCTCGCTTTTTCAGTCCCTTTGTCACAAAGCAGGTTTTCGGTACTTCTTGCGGTTCATCATCTCCCCATTCATCTTTCTTAGCTTCTTTCGTCCTTCCCACTTTTTCCAGGCTCCATCCTCGCACGAATTTCTATTCTTTTTTACATTCTTANTACCTTTACCTTTCTCTTTTCTTTCTTCCATAACCCCTCCTTACCTTCGTTCTTTTTACGCACTTCAGAGATCCATATCTGTATAAACTTTTCTCTTTCGCTTATCTGATCCACATCATTCATTCTTTCTTCTCTCAATTTTTTGGAGTGTTCTTTTGGGAGGCACACCCTACTTAAGTGATGTTTGTCGTCCCTACGATAACCAACATCTTCTTGTTTCCCGACCATGTACGTCCCTAGCCCNNCTTACGCTTTCGTTTTTGCACTTCAAACCTCTGTGTGCTCCTTCCCGCTCAAATAATTCTCCCGATGTTTTCTGTATCATCTTATCCACTTACTTTTGCGCTTAGTAGAAATGATGGTAATTCCCCCGTCTGATCTTGCCTTCGTACAATTTAGTAACATACGCTTTCTTCCCTCCCAGTGTCTTTACGTAGTCCTCCTAAACCCTCACTCGTCTGGTTCGTTTCCATTCCACCCTCTCTTCACCCTTTCTTGTTTCTATCATCAATCTTAAACACATCTCTGATACTTAGTACCATTAGGAATCCATTATCGAAATGCAGTCATATCCCACCCCTACGTTACATGCTCTCTTTTTTCCAGTCCATGACACTTATTAACTTATCCCCATCCGGATGCTTGTGTTCATTCGTTTCTAACCACCTCTCCTCACGGATAAGGTTGATACAGCCTTTTGTATATGGGTAAGCATAAACGACGTTTTTCTTCCCTTGATTCGGATCTGGCCTTCATTCCTCATGACTTAGCGGGTCTAACCTCGTTCTATTTCTTTCGTCTTATCTTAACGCAACTGTTCAGAATCTACATCTAATTGTCTTTTCTTCTCTTCCATTGACAATCCCACTCCCCATACAGATTTCACTTGCTCAATGGTTCTCCCTTTTTTTCTTAACAAGCTCTGCTCATTTGTTTCATTTTCGTGGACTAACTTTTGATCCTCATTTTTTTTCCTGCTAAANNNNNTAGCAGCCGACCAATAAAAAGAAACCCGAAAACCCCGTAAGACCATACAGAGCCCTAGTACCAT-CAATCAAACAAAAAAACACTCCACCTCCGTGAATGGAGAGTAAAAAACCATAAAAAAGAAGACACAACCCCAAGCAAACAACTTGGGTGGAGAGCAAACACAAAAAT
n3219     GCAATANNTTCTCACTCTTTCTCTTCTTAGATTGATANNNNNNTTGCTGTTACTCARTANNNNNNNNNNCCCCTTTTTCCTTCTTTCTCTGTCTCTMTNNNNNNNNNNNNNNNCGTCTACTTGCGGCCAYAACTNNNNNCTYACTCAATCTCTTTTCTTTTGGAACTGCTCCCAACTATTTCCGCTCTNNNNNNNNNNNNNNNNNNNNNNNNNNNTATAACCGCTNNNNNNNNNNNNNNNNNNNNNNNNCGCTATCCATTCTCTYCACTTTCCGTTGTGCCNNNNNNNNNNNNNNNNNNNTCTCTGTGACGTCTCACGTCCATNNNNNNTTCTTNNNNNNCNCTCGAAGTTCGCGTATACTCTTCTTNNNAACGCTACCTAATTTACCCCCTTTTCGTCACGCCGAGATNATCACTCGTTTCCCTCTATGTCCTATGTCATTAGCNNNNNNNNNNNNNNNNNNNNNNNNNNNNNNNNNNNNNNNNNNNGGTGTAACACGATTCTCCTCATGGTCTTTTAGCATCTTCTGTANNNNNNNNNNNNNNNNNNNNNNNNYGCACCTTACCTTNNNNNNNNNNNNNNNNNNNNNNNNNNNNNNNNNNTTTCTTCTTGTTTATGTCAACCTCTCCACCAATAAGACAAACGCCCCNNCCNNNNNNNNNNNNNNCTNNNNNCRGTTCCAAAATGCTATTTGCGCRTTRCCTGTTTGCATRANNNNNNNNNNNNNNNNNNNNNNNNNNNNNNNNNNNNNNNNNNNNNNNNNNNNNNNNNNNNNNNNNNNTTTMCCCTACGCGCGNNNNNNNNNNNNNNNNNNNNNNNNNNNNNNNNNNNNNNNNNNNNNTACNCTCAAACCTTNNNNNNNCTTTTTCTCTTCCGNNNNNNNNNNNNNNNNNNNNNNNNNNNNNNNNNNNNNNNNNNNNNNNNNNNTTCAACGAAACTGNNNNNNNNNNNNNNNNNNNNNNNNNTGTATANNNNNCCCCTTTCTCCGTATTGGTCCTAGGCTAGACCNNNNNNNNNNNNNNNNNNTTTCACCTATCTAACAATTNNTAATTCTGCTTCTTCGTCAGTCTTCGACTACCGCACATNNTTCGTATCTNNNNNNNNNNNNNNNNNNCWCACTGACTCCTGNNNNNNNNNNNNNNNNNNNNNNNNNNNCATTCCATAGTAGGCYTANNNNNNNATATAAGTCCCCATNNNNNNNNNNNNNTATAAACTTTCTCTGGTTTATTCTTNNNNNNNNNNNNNNNATTGCTTCCTTTTTTCTCCTATTATTAATAACATCTACTGAANARCAAACATAATCTACATNNNNNNNNNNNNNNNNNAGTTTCTACCTGTTTCCGATTACGCTCCTNNNNNNNNNNNNNNNNNNNNCGTTAGAGCATKGCNNNNNNNNNNNNNTCATAAGCCTTCCCCCTCATACGCGTTTTCTCGTCTTTTTACATTATCCCACNNNNNACCCACCCGCGCGCATATGTTAATCGCATTGTCTTTTCTTTCCTTTCCCAAGGTCAGTCCTATGTTATTYAATTTCTAACGAAGCTTTCCTTCTTTTTATTGTTCACTCNNCATCTATCTCTCTGTCCTTCGTRAACCTCTCATTCAGCCCCTTCCTTTTACCGTTTGCTCTGTGTCCNNNNGATTTATTCCCCTCTTNNNNNNNNNNNNNNNNNNNTATCTCTTACATTTTTTGTATAAATATCAACANNNNNNNNNNYTTGCCSCTTCCCGTTTGTAAACCATTCTGTTCTTTTTTAGGRATTGARYTAGAACCCTAAGTGAGTTTTTCCACTTTTGTTGCTTACGTCCCCATRRTGNNNNNNNNNNNNNNNNNNNNNNNCGTCYCGCAAGTCAGAGAACTACTCTCTTTGTATCCTACTAAAANNNNNNNNNNNNNNNNNNNNNNNATTTGCCTTCTGTTGTCAAATCCAAWTGTACCCGAGATTATTGTTNNNNNNNNNNNNNNNNTTTTTCTCTCTTTCTTATGTCACACACAATCCAAGGTACTGCCGTCTCTGTTTTCTTTTTTATNNNNNNNNNNNNNNNNNNNNNNNNCCTTTTTCTGTCAAGCAGGTAGCAANNNNNNNNNCCTCTGGTGTCTAGCATTCCTTGTNNNNNNNATCTCTGCTACACCCTCTTCTTTTCTCCGACGCGTCTTTCCCGCAGCAATAATATTAGATTATTTCCTTTTCTCTTCCAATTGCACCCAGTTTCCTGTAGTACCATCANNTNAGCGTAATCCCTNNNNNNNNNNNNNNNNNNNNNNNNTGAGTTTCCTTCNNNNTTTCTCCCATTTTATCTAYCTTYCTTTTCGGGAACAGTGCGTATTTNNNTGCTCTTTCTTANATACGCTATCCTATNNNNNNNNNNNNNNNNNNNNNNNNNNNNNNNNNNNNNNATACCTCGCTTTCCTTTATNNNNNNNNNNNTGCTCAATGACTTCTCTGGCTTCGCTGTGACATNNNNNNNYTGATGTTTGCGTTACAGCTCGCTTTTTCAGTCCCTTTGTCACAAAGCAGGTTTTCGGTACTTCTTNNNNNNNNNNNTCTCCCCATTCATCTTTCTTAGCTTCTTTCGTCCTTCCCACTTTTTCCAGGCTCCATCCTCGCACGAATTTCTATTCTTTTTTACANNNNNNNNNNNNNNNNNNNNNNNNNNNNNNNNNNNNNNNNNNCCTCCTTACCTTNNNNNNNNTTAYGCACTTCAGAGATCCATATCTGTATAAACTTTTCTCTTTCGCTTATCTGNNNNNNNNNNNNNNNNNNNNNNNNNNNNNNNNNNNNNNNNNNNNNTTTTGGGAGGCACACCCTACNNNNNNNNNNNNNNNNNNNNNNNNNNNNNNNNNNNNNNNNNNNTTTCCCRACCATGTACGTCNNNNNNNNNNNNNNNNCTTTCGTTTTTGCACTTNNNAMYTNTGTGTGCTCCTTYMYNNNNNNNNNNNNCTCCCGATGTTTTCTGTANNNNNNNNNNNNNNNNNTTTTGCGCTTARTAGAAATGATGGTAATTCYCCCGTCTGATCTTGCCTTCGTACAATTTAGTAACATACGCTTTCTTCNYTCCCAGTGTCTTTACGTAGTCCTCCTAAACCCTCACTCGTCTGGTTCGTNTHCATTCCACCCTCTCTTCACCCTTTCTTGTTTCTATCATNNNNNNNNNNNNNNTYTCTGATACTTARTACCATTAGGAATCCATTATYGAAATNYAGTCATATYCCACCCCTACGTTACATGCTCTCTTTTTTCCAGTCCATGACANNNNNNNNNNNNNNNNNNNNNNNNNNNNNNNNNTCATTYGTTTCTAACCACCTCTCCTCACGGATAAGGTTGATACAGCNNNNNNNNNNNNNNNNNNNNNNNNNGACGTTTTTCTTCCCTTNNNNNGGATCTGGCCTTCATTCCTCATGACTTANNNNNNNNNNNNNCGTTCTATTTCTTTCGTCTTATCTTAACGCAACTGTTCAGAATCTACATCTAATTGTCTTTTCNNNNNNNNNNNNNNNNNNNNNNNNNNNNNNNNNNNNNNNNNNNNNNNNNNNNTTCTCCCTTTTTTTCTTAACAAGCTCTGCTCATNNNNNNNNNTTTCGTGGACTAACTTTTGATCCTCATTNNNNNNNNNNNNNNNNNNNNTAGCAGCCGACCAATAAAAAGAANNNNNNNNNNNNNGTAAGACCATACARNNNNNNNNNNNNNN-NNNNNNNNNNNNNNNNNNCTCCACCTCCGTGAATGGARNNNNNNNNNNNNNNNNNNNNNNNNNNNNACCCCAAGCAAACAACTTGGGTGGAGARCAAANNNNNNNNN
n3220     GCAATAATTTCTCACTCTTTCTCTTCTTAGATTGATACGAGCATTGCTGTTACTCAGTATTTAACTGCCCCCCTTTTTCCTTCTTTCTCTGTCTCTCTCTCATATGTTTTTCTCGTCTACTTGCGGCCACAACTTGCTGCTCACTCAATCTCTTTTCTTTTGGAACTGCTCCCAACTATTTCCGCTCTTGATNNNNNNNNNNNNNNNNNNNNNYGTATAACCGCTCTTTTCAACATTTTATTCCTTTTACGCTATCCATTCTCTCCACTTTCCGTTGTGCCACGTGAAATTATTGAATTCTCTCTGTGACGTCTCACGTCCATTACACATTCTTGTTTGCCTCTCGAAGTTCGCGTATACTCTTCTTCACAACGCTACCTAATTTACCCCCTTTTCGTCACGCCGAGATCATCACTCGTTTCCCTCTATGTCCTATGTCATTAGCCTCCCTCTCCTTATCCTCTTTTCCCCTACCTTCTTGTCCCTTGGGTGTAACACGATTCTCCTCATGGTCTTTTAGCATCTTCTGTACTTCCCTTTCTACCACTATCCTTCCGCACCTTACCTTTCTTCTCGTCCTCGTTCAGTTTAATCAAATCCCCTTTCTTCTTGTTTATGTCAACCTCTCCACCAATAAGACAAACGCCCCTTCCTCCTTTCTCCTTTCCTATCTTCGGTTCCAAAATGCTATTTGCGCGTTGCCTGTTTGCATGACGCTTGAAATAATTNNNNNNNNNNNNNNNNNNNNNNNNTTYTTTGCCATCTCGTAATGTGTTCCCTTTTTCCCCTACGCGCGNNNNCCTCGATCACGCCTATCTTCTATCGTNNNNGCTATTCCCTATACCCTCAAACCTTTGCTTTCCTTTTTCTCTTCCGTCTTTCAGATACCTTACCGGGACTTAAATTGTTGACATANNNNNNNNNNNATTCAACGAAACTGATGTTGCTTCTGTTGTTTGCAATTCTGTATACGCATCCCCTTTCTCCGTATTGGTCCTAGGCTAGACCTTGCTGTTTTTCTGGTCGTTTCACCTATCTAACAATTCATAATTCTGCTTCTTCGTCAGTCTTCGACTACCGCACATGTTTCGTATCTTCAATNRTCGTCGGACAACACACTGACTCCTGCTTCTCYTTNNNNNNGACTCCAGATCACATTCCATAGTAGGCCCAACTAACCATATAAGTCCCCATGTAACCCCTTAATTATAAACTTTCTCTGGTTTATTCTTTCAATCCGCTACAATATTGCTTCCTTTTTTCTCCTATTATTAATAACATCTACTGAAGAGCAAACATAATCTACATTCCCATCCGATGTTATAAGTTTCTACCTGTTTCCGATTACGCTCCTGTACACTCGGTAACCTTCCGCGTTAGAGCATGGCAAGATCTTTACCCTCATAAGCCTTCCCCCTCATACGCGTTTTCTCGTCTTTTTACATTATCCCACTCNNCNCCCACTCGCGCGCATATGTTAATCGCATTGTCTTTTCTTTCCTTTCCCAAGGTCAGTCCTATGTTATTCAATTTCTAACGAAGCTTTCCTTCTTTTTATTGTTCACTCCCCATCTATCTCTCTGTCCTTCGTGAACCTCTCATTCAGCCCCTTCCTTTTACCGTTTGCTCTGTGTCCATCCGATTTATTCCCCTCTTCTTCCTCTTCTCTTTTTCTTATCTCTTACATTTTTTGTATAAATATCAACACAATTACGCGCTTGCCCCTTCCCGTTTGTAAACCATTCTGTTCTTTTTTAGGGATTGAGCTAGAACCCTAAGTGAGTTTTTCCACTTTTGTTGCTTACGTCCCCATGGTGCCCGTACTACTATCTTACCTTTCCGTCTCGCAAGTCAGAGAACTACTCTCTTTGTATCCTACTAAAACCTCTCAGTAGCCTTTCCGTAGTATTTGCCTTCTGTTGTCAAATCCAAATGTACCCGAGATTATTGTTTATCTAGGGCGTATTTTTTTTCTCTCTTTCTTATGTCACACACAATCCAAGGTACTGCCGTCTCTGTTTTCTTTTTTATATCTTTCTCGCTATCACTTCTTGCCCTTTTTCTGTCAAGCAGGTAGCAATCTTATGTACCTCTGGTGTCTAGCATTCCTTGTAGTTTCTATCTCTGCTACACCCTCTTCTTTTCTCCGACGCGTCTTTCCCGCAGCAATAATATTAGATTATTTCCTTTTCTCTTCCAATTGCACCCAGTTTCCTGTAGTACCATCAAATCAGCGTAATCCCTTTTCGGTTCTTTTCGAAATAAACTTGAGTTTCCTTCTACTTTTCTCCCATTTTATCTACCTTCCTTTTCGGGAACAGTGCGTATTTACTTGCTCTTTCTTATATACGCTATCCTATCACCTCTCGCGCTCGTCTTTCTTTACCTAGTATGTCACATACCTCGCTTTCCTTTATGGAGTTGTCTTTGCTCAATGACTTCTCTGGCTTCGCTGTGACATACTTCACCTGATGTTTGCGTTACAGCTCGCTTTTTCAGTCCCTTTGTCACAAAGCAGGTTTTCGGTACTTCTTGCGGTTCATCATCTCCCCATTCATCTTTCTTAGCTTCTTTCGTCCTTCCCACTTTTTCCAGGCTCCATCCTCGCACGAATTTCTATTCTTTTTTACATTCTTANTACCTTTACCTTTCTCTTTTCTTTCTTCCATAACCCCTCCTTACCTTCRTTCTTTTTACGCACTTCAGAGATCCATATCTGTATAAACTTTTCTCTTTCGCTTATCTGATCCACATCATTCATTCTTTCTTCTCTCAATTTTTTGGAGTGTTCTTTTGGGAGGCACACCCTACTTAAGTGATGTTTGTCGTCCCTACGATAACCAACATCTTCTTGTTTCCCGACCATGTACGTCCCTAGCNNNNNNNNCGCTTTCGTTTTTGCACTTCAAACCTCTGTGTGCTCCTTCCCGCTCAAATAATTCTCCCGATGTTTTCTGTATCATCTTATCCACTTACTTTTGCGCTTARNNNNNNTGATGGTAATTCCCCCGTCTGATCTTGCCTTCGTACAATTTAGTAACATACGCTTTCTTCCCTCCCAGTGTCTTTACGTAGTCCTCCTAAACCCTCACTCGTCTGGTTCGTTTCCATTCCACCCTCTCTTCACCCTTTCTTGTTTCTATCATCAATCTTAAACACATCTCTGATACTTAGTACCATTAGGAATCCATTATCGAAATGCAGTCATATCCCACCCCTACGTTACATGCTCTCTTTTTTCCAGTCCATGACACTTATTAACTTATCCCCATCCGGATGCTTGTGTTCATTCGTTTCTAACCACCTCTCCTCACGGATAAGGTTGATACAGCCTTTTGTATATGGGTAAGCATAAACGACGTTTTTCTTCCCTTGATTCGGATCTGGCCTTCATTCCTCATGACTTAGCGGGTCTAACCTCGTTCTATTTCTTTCGTCTTATCTTAACGCAACTGTTCAGAATCTACATCTAATTGTCTTTTCTTCTCTTCCATTGACAATCCNNNNNNNNATACAGATTTCACTTGCTCAATGGTTCTCCCTTTTTTTCTTAACAAGCTCTGCTCATTTGTTTCATTTTCGTGGACTAACTTTTGATCCTCATTTTTTTTCCTGCTAAATNNNNTAGCAGCCGACCAATAAAAAGAAACCCAAAAACCCCGTAAGACCATACAGAGCCCTAGTACCAT-CAATCNNNNNAAAAAACACTCCACCTCCGTGAATGGAGAGTAAAAAACCATAAAAAAGAAGACACAACCCCAAGCAAACAACTTGGGTGGAGAGCAAACACAAAAAT
n3221     NNNNNNNNNNCTCACTCTTTCTCTTCTTAGATTGATACGAGCANNNNNNNNNNNNNNNNNNNNNNNNNNNNNNNNNNNNNNNNNNNNNNNNNNNNNNTCTCATATGTTTTTCTCGTCTACTNNNNNNNNNNNNNTGCTGCTCACTCAATCTCTTTTCTTTTGNNNNNNNNNNNNNNTATTTCCGCTYTTGATCYNNNNNNNNNNNNNNNNNNNNGTATAACCRCTCTNNNNNNNNNNNNATTCCTTTTACGCTATCCATTCTCTCCACTTTCCGTTGTRCCACGTGAAATTATTNAATTCTCTCTGTGACGTCTCACRTCNNNNNCACATTCTTGTTTGCCTCTCGAAGTTCGCGTATACTCTTCTTCACAACGCTACCTAATTTACCCCCTTTTNNNNNNNNNNNNNNNNNNNNNNNNNTCCCTCTATGTCCTATGTCATTAGCCTCCCTCTCCTTATCCTCTTTTCCCCTACCTTCTTCTTCCTTGGNNNNNNNNNNNNNNNNNTCATGGTCTTTTAACATCTTCTGNNNNNNNNNNNNNNNNNNNNNNNNNNNNNNNNNTACCTTTCTTCTCGTCCTCGTNNNNNNNNNNCAAATCCCCCTTCTTCTTGTTTATGTCAACCTCTCCACCAATAAGACAAACGCCCCTTCCTCCTTTCTCCTNNNNNNTCTTCGGTTCCAAAATGCTATTTGCGYGNNNNNTGTTTGCATGACGCTTGAAATAATTTCYACNNNNNNNNNNNNNNNNNNNNNNNNNNNNNNNNNNNNNNGTGYTCCCTTTNNNNNNNNNNNNNNNNNNNNTCGATCACGCCTATCTTCTANNNNNNNNNNTATTCCCTATACCCTCAAACCTTTGCTTTCCTTTTTCTCTTCCGTCTNNNNNNNNNNNNNNNNNNNNNNNNATTRTTGACATATTTTCGTGTTCATTCAACGANNNNNNNNNNRCTTCTGTTGTTTGCANNNNNNNNNNNNNNNNNNNNNNNNNNNNNNNNNNNNNNNNNNNNNNNNNNNNNNNNNNNTGGTCGTTTCACCTATCTAACAATTCATAATTCTGCTTCTTCGTCAGTCTTCGACTACCGCANNNNNNNNNNNNNNNNNNNNNNNNNNGRACAACACACTGACTCCTGCTTCTCCTNNNNNNNGACTCCAGATCACATTCCATAGTAGGCYYAACNNNNNNNNNNNNTCCCCATGTAACCCCNTAATTATAAACTTTCTCTGGTTTATTNNNNNNNNCCGCTACAATATTGCTTNNNNNNNNNNNNNNNNNNNNATAACATCTACTGAAGAGCAAACATAATCTACATTCCCATCCGATGNNNNNNNNNNNNNNNNNNNNNNNNNNACGCTCCTGTACACTCGGTAACCTTCCGCGTTAGAGYANNNNANGATCTTTACCCTCATAAGCCTTCCCCCNNNTACGCGTCTTTTCGCCTTTTTACATTCTCCCACTCAACATCCACCCGCGCGCATATGTTAATCGCATTGTCTTTNNNNNNNNNNNNYAAGRTCAGTCCTACNNNNNNNNNNNNNNAACGAAGCTTTCCTTCTTTTTATTGTTCACTCCCCATCTATMTCTCTGTCCTTCGTGAACCTCTCATTCAGCCCCTTYYTTTNNNNNNNNNNNNNNTGTCCATCCGATTTATTCCCCTCTTYTNCCTCTTCTCTTTTTCTTATCTCTTACATTTTTTGTATAAATATCAACACAATTACGCGCTTGCCCCTTCCCGTTTGTAAACCATTCCGTTCTTTNTTAGGGATTGAGCTAGAACNNNNNNNNNNNNNNNNNNNNNNNNNNNNNNNNNNNNNNNNNNNNNNNNNNNNNNNATCTTACCTTTCNNNNNYGCAAGTCAGAGAACTACTCTCTTTGTATCCTACTAAAACCTCTCAGTAGCCTTTCCGTAGTATTTGCCTTCTGTTGTCAAATCCAAATGTACCCGAGATTATTGTTTATCTAGNNNNNNNNNNNNNNNNCTCTTTCCTATGTCATACACAATYCAARNNNNNNNNNNCTCTGTTTTCTTTTTTNNNNNNTTCTCGCTATCACTTCTTGCCTTTTTTCTNNNNNNNNNNNNNNNNTCTTATGTACCTCTGGTGTCTAGCATTCCTTGTAGTTTCTATCTNNGCTACACCCTCTTCTNNNNNNNNNNNNNTCTTTCCCGCAGCAATAATATTANNTNNNNNNNTTTTCTCTTCCAATTGCACCCAGTTTCCTGTAGTACCATCAAATCAGCGTAATCNNTNNTCGGTTCTTTTCRAAATAAACTTGAGTTNNNNNNNNNTTTTCTCCCATTTTATCTACCTTCCTTTTCGGGAACAGTGCGTATTTACTTGCTCTTTCTTATACACGCTANNNNNNNNNNNNNNNNNNNNNNNNNTCTTTACCTAGTATGWCACATNNNNNNNNNNNNNNNNNNNNNNNNNNNTTGCTCAATGACTTCTCTGGCTTCGCTGTGAYNNNNNNNNNNNNNNNNNNNCGTTACARCTCGCTTTTTCAGTCCCTTTGTCACAAAGCAGGTTTTCGGTACTTCTTGCNNNNNNNNNNNNNNNNNNNCATCTTTCTTAGCTTCTTTCGTCCNNNNNNNNNNNNNNNGGYTCCATCCTCANGCGAATTTCTATTCTTTTTTNNNNNNNNNNTRCCTTTACCTTTCTCTTTTCTTTCTTCCATAACCCCTCCCTACCTTCGTTCTCTTTACGCACTTCAGAGATCCATATCTGTATAAACTTTTCTCTTTCGNNNNNNNNNNNNACATCATTCATNNNNNNNNNNTTCAATTTTTTGGAGNNNNNNTTTGGRAGGCACACCCTRNNNNNNNNNNNNNNNNNNNNNNNNNNNNNNNYAACATCTTCTTGTTTCCCGACCATNNNNNNNNNNNNNNNNNNNNNNNNNNNNNNNNNNNCACTTCAGACCTCTGTGTGCTCCTTCCCGCTCAAANNNNNNNNNNNNNNNNNNNNNNNNNNNNTTATCCACTTACTNNNNNNNNNNNNNNNNNNNNNNNNNNNNNNNNNNNNNNNNNNNNYCTTCRTACAATTTAGTANNNNNNNNNNNNNNNNNNNNNNNNNNNNNNNNNNNNNNNNNNNAAACCCTCACTCRTCTGGTTCGTTTCCATTCCACCCTCTCTTCACCCTTTCTNNNNNNNNNNNNNNNNNNNNNNNNNNNNNNNNNNNNTTAGTACCATTAAGAATNNNNNNNNNNNNNNCAGTCATATCCCACCCCTACGTTACATGCTCTCTTNNNNNNNGTCCATGACACTTATTAACTTANNNNNNNNNNNNNNNNNRTRTTCATTCGTTTCTAACCACCTCTCNNNNNNNATAAGGTTGATACAGCCTNTTGTATATGGGTAAGCATAAACNNNNNNNNNNNNNNNNNNNNNNNNNNCTGGCCTTCATTCCTCATGACTTAGCGGGTCTAAYYTCGTTCTATTTCTTTCGTCTTAYCNNAACGCAACTGTTCAGNNNNTACATCTAATTGTCTTTTCTTCYCTTCCATTGACAATCCCACTCCCCATACNNNNNNNNNNNNNNNNNNNNNTCTCCCTTTTTTCCTTAACAAGCTCTGCTCATTTGTTTCATTNTCRTGGACTAACTTTTRATCCTCATTTTTTTTCTTGYTNNNNNNNNTAGCAGCCGACCAATAAAAAWNNAYCCGAAAACCCCGTAAGACCATACAGAGCCCTAGTACCAC-TAATCAAACAAAAAGACACTCCACCTCCGTGAGTGGAGAGTAANNNNNCATAAAAAAGAAGACACAACCCCAARCAAACAACTTGGGTGGAGANNNNNNNNNNNNNN
n3222     GCAATAATTTCTCACTCTTTCTCTNNNNNNNNNNNNNNNNNCATTGCTGTTACTCAGTATTTAACTGCCCCCCTTTTTCCTTCTTTCTCTGTCTCTCTCTCATATGTTTTTCTCGTCTACTTGCNNNNNNNNNNTGCTGCTCACTCAATCTCTTTTCTTTTGGAACTGCTCCCAACTATTTCCGCTCTTGATCCTNNNNNNNNNNNNNNNNNNNGTATAACCGCTCTNNTCAACATTTTATTCCTTTTACGCTATCCATTCTCTCCACTTTCCGTTGNNNNNNNNNAAATTATTGAATTCTCTCTGTGACGTCTCACGTCCATTACACATTCTTGTTTGCCTCTCGAAGTTCGCGTATACTCTTCTTCACAACGCTACCTAATTTACCCCCTTTTCGTCACGCCGAGATCATCACTCGTTTCCCTCTATGTCCTATGTCATTAGCCTCCCTCTCCTTNTCCTCTTTTCCCCTACCTTCTTGTCCCTTGGGTGTAACACGATTCTCCTCATGGTCTTTTAGCATCTTCTGTACTTCCCTTTNNNNNNNNATCCTTCCGCACCTTACCTTTCTTCTCGTCCTCGTTCAGTTTAATCAAATCCCCTTTCTTCTTGTTTATGTCAACCTCTCCACCAATAAGACAAACGCCYCNNNNNNNTTTCTCCTTTCCTATCTTCGGTTCCAAAATGCTATTTGCGCGTTGCCTGTTTGCATGACGCTTGAAANNNNNNNNNNNNNNNNNNNNNTTGGTGAGTTCTTTGCCATYTCGTAATGTGTTCCCTTTTTCCCCTACVSNNNNNNNNNNNNNNNNNNNNNNNNNNNNNNNNNNNNNNNNNNNCCCTATACCCTCAAACCTTTGCTTTCCTTTTTCTCTTCCGTCTTTCAGNNNNNNNNNNNNNNNNNNNNNNNNNNNNNNNNNNNNNNNNNNNNNNNNNNNNNCTGAWGTTGCTTCTRTTRTTTRNNNNNNNNNNNNNNNNTCCCCTTTCTCCGTATTGGTCCTAGGCTAGACNNNNNNNNNNNNNTGGTCGTTTCACCTATCTAACAATTCATAATTCTGCTTCTTCGTCAGTCTTCGACTACCGCACATGTTTCGTATCTNNNNNNNNNNNNNNNNNNNNNNNNNACTCCTGCTTCTCCTWNNNNNNNNNNNCAGATCACATTCCATAGTAGGCCCAACTAACCATATAAGTCCCCATGTAACCCCTTAATTATAAACTTTCTCTGGTTTATTCTTTCAATCCGCTACAATATTGCTTCCTTTTTTCTCCTATTATTAATAACATCTACTGAAGAGCAAACATAATCTACATTCCCATCCGATGTTATAAGTTTCTACCTGTTTCCGATTACGCTCCTGTACACTCGGTAACCTTCCGCGTTAGAGCATGGCAAGATCTTTACCCTCATAAGCCTTCCCCCTCATACGCGTTTTCTCGTCTTTTTACATNNNNNNNNNNNNNNNNCACYCGCGCGCATATGTTAATCGCATTGTCTTTTCTTTCCTTTCCCAAGGTCAGTCCTATGTTATTCAATTTCTAACGAAGCTTTCCTTCTTTTTATTGTTCACTCCCCATCTATCTCTCTGTCCTTCGTGAACCTCTCATTCAGCCCCTTCCTTTTACCGTTTGCTCTGTRTCNNNNCGATTTATTCCCCTCTTCTTCCTCTTCTCTTTTTCTTATCTCTTACATTTTTTGTATAAATATCAAYAYNATTACGCGCTTGCCCCTTCCCGTTTNNNNNNNNNNNNNNNNTTTTTTAGGGATTGAGCTAGAACCCTAAGTGAGTTNTTCCACTTTTGTTGCTTACGTCCCCATGRTNNNNNNNYTACTATCTTACCTTTCCGTCTCGCAAGTCAGAGAACTACTCTCTTTNNNNNNNACTAAAACCTCTCAGTAGCCTTTCCGTAGTATTTGCCTTCTGTTGTCAAATCCAAATGTACCCGAGATTATTGTTTATCTAGGGCGTATTTTTTTTCTCTCTTTCTTATGTCACACACAATCCAAGGTACTGCCGTCTCTGTTTTCTTTTTTATATCTTTCTCGCTATCACTTCNTGCCCTTTTTCTGTCAAGCAGGTAGCAATCTTATGTACCTCTGGTGTCTAGCATTCCTTGTAGTTTCTATCTCTGCTACACCCTCTTCTTTTCTCCNNNNNNNNNNNNNYGCAGCAATAATATTAGATTATTTCCTTTTCTCTTCCAATTGCACCCAGTTTCCTGTAGTACCATCAAATCAGCGTAATCCCTTTTCGGTTCTTTTCGAAATAAACTTGAGTTTCCTTCTACTTTTCTCCCATTTTATCTACCTTCCTTTTCGGGAACAGTGCGTATTTACTTGCTCTTTCTTATATACGCTATCCTATYANNNNNNNNNNNNNNNNNNNNNNACCTAGTATGTCANNNNNNNCGCTTTCCTTTATGRAGTTGTCTTTGCTCAATGACTTCTCTGGCTTCGCTGTGACATACTTCACCTGATGTTTGCGTTACAGCTCGCTTTTTCAGTCCCTTTGTCACAAAGCAGGTTTTCGGTACTTCTTGCGGTTCATCATCTCCCCATTCATCTTTCTTAGCTTCTTTCGTCCTTCCCACTTTTTCCAGGCTCCATCCTCGCACGAATTTCTATTCTTTTTTACATTCTTANTACCTTTACCTTTCTCTTTTCTTNNNNNNATAACCCCTCCTTACCTTNNNNNNNNNTACGCACTTCAGAGATCCATATCTGTATAAACTTTTCTCTTTCGCTTATCTGATCCACANNNNNNNTTCTTTCTTCTCTCAANNTTTTGGAGTGTTCTTTTGGGAGGCACACCCTACTTAAGTGATGTTTGTCGTCCCTACGATAACCAACATCTTCTTGTTTCCCGACCATGTNNNNNNNNNNNNNNNNNNNCGCTTTCGTTTTTGCACTTCAAACCTCTGTGTGCTCCTTCCCGCTCAAATAATTCTCCYGATGTTTTCTGTATCATCTTATCCACTTACTTTTGYNNNNNNNAGAAATGATGGTAATTCCCCCGTCTGATCTTGCCTTCGTACAATTTAGTAACATACGCTTTCTTCCCTCCCAGTGTCTTTACGTAGTCCTCCTAAACCCTCACTCGTCTGGTTCGTTTCCATTCCACCCTCTCTTCACCCTTTCTTGTTTCTATCATCAATCTTAANNNNNTCTYTGATACTTAGTACCATTAGGAATCCATTATCGAAATGCAGTCATATCCCACCCCTACGTTACATGCTCTCTTTTTTCCAGTCCATGACACTTATTAACTTATCCCCATCCGGATGCTTGTGTTCATTCGTTTCTAACCACCTCTCCTCACGGATAAGGTTGATACAGCCTTTTGTATATGGGTAAGCATAAACGACGTTTTTCTTCCCTTGATTCGGATCTGGCCTTCATTCCTCATGACTTAGCGGGTCTAACCTCGTTCTATTTCTTTCGTCTTATCTTAACGCAACTGTTCAGAATCTACATCTAATTGTCTTTTCTTCTCTTCCATTGACAATCCCACTCCCCATACAGATTTCACTTGCTCAATGGTTCTCCCTTTTTTTCTTAACAAGCTCTGCTCATTTGTTTCATTTTCGTGGACTAACTTTTGATCCTCATTTTTTTTCCTGCTAAATTNNNTAGCAGCCGACCAATAAAAAGAAACCCGAAAACCCCGTAAGACCATACAGAGCCCTNNNNNNNN-NNNNNNNNNNNNNNNACACTCCACCTCCGTGAATGGAGAGTAAAAAACCATAANNNAGAAGACACAACCCCAAGCAAACAACTTGGGTGGAGAGCAAACACANNNNN
n3258     GCAATAATTTCTCACTCTTTCTCNNNNNNNNNNNNNNNNNNCATTGCTGTTACTCAGTATTTAACTGCCCCCCTTTTTCCTTCTTTCTCTGTCTYNNTCTCATATGTTTTTCTCGTCTACTTGCGGCCACAACTTGCNNNNNNNNNAATCTCTTTTCTTTTGGAACTGCTCCCAACTATTTCCGCTCTTGATCCTNNNNNNNNNNNNNNNNNNCGTATAACCGCTCTTTTCAACATTTTATTCCTTTTACGCTATCCATTCTCTCCACTTTCCGTTGTGCCNNNTGAAATTATTGAATTCTCTCTGTGACGTCTCACGTCYATTACACATTCTTGTTTGCCTCTCGAAGTTCGCGTATACTCTTCTTCACAACGCTACCTAATTTACCCCCTTTTCGTCACGCCGAGATCATCACTCGTTTCCCTCTATGTCCTATGTCATTAGCCTCCCTCTCCTTATCCTCTTTTCCCCTACCTTCTTGTCCCTTGGGTGTAACACGATTCTCCTCATGGTCTTTTAGCATCTTCTGTACTTCCCTTTNTACCACTATCCTTCCGCACCTTACCTTTCTTCTCGTCCTCGTTCAGTTTAATCAAATCCCCTTTCTTCTTGTTTATGTCAACCTCTCCACCAATAAGACAAACGCCCCTTCCTCCTTTCTCCTNNNNNNTCTTCGGTTCCAAAATGCTATTTGCGCGTTGCCTGTTTGCATGACGCTNNNNNNNNNNNNNNNNNNNNNNNNNNNNNNNNNNNNNNNNNNNNNNNNGTAATGTGTTCCCTTTTTMCCYTNNNNNNNNNNNNNNNNNNNNNNNNNNNNNNNNNNNNTCCTTGCTATTCCCTATACCCTCAAACCTTTGCTTTCCTTTTTCTCTTCCGTCTTTNNNNNNNNNNNNNRGRACTTAAATTGTTGACATANNTTCGTGTTCATTCAACRAANNNNNNNNNNNNNNNNNNNNNNNNNNNNNNNTATACGCATCCCCTTTCTCCGTATTGGTCCTAGGCTAGACCTTGCTGTTTTTCTGGTCGTTTCACCTATCTAACAATTCATAATTCTGCTTCTTCGTCAGTCTTCGACTACCGCACATGTTTCGTATCTTCAATTGTCGTCGGACANNNNACTGACTCCTGCTTCTCCTNNNNNTTGACTCCAGATCACATTCCATAGTAGGCCCAACTAACCATATAAGTCCCCATGTAACCCCTTAATTATAAACTTTCTCTGGTTTATTCTTTCAATCCGCTACAATATTACTTCCTTTTTTCTCCTATTATTAATAACATCTACTGAAGAGCAAACATAATCTACATTCCCATCCGATGTTATAAGTTTCTACCTGTTTCCGATTACGCTCCTGTACACTCGGTAACCTTCCGCGTTAGAGCATGGCAAGATCTTTACCCTCATAAGCCTTCCCCCTCATACGCGTTTTCTCGTCTTTTTACATTATCCCACTCAACACCTACKCGCGCGCATATGTTAATCGCATTGTCTTTTCTTTCCTTTCCCAAGGTCAGTCCTATNNNNNNYAATTTCTAACGAAGCTTTCCTTCTTTTTATTGTTCACTCCCCATCTATCTCTCTGTCCTTCGTGAACCTCTCATTCAGCCCCTTCCTTTTACCGTTTGCTCTGTNNNNNNNNNNNNTATTCCCCTCTTYTNNCTCTTCTCTTTTTCTTATCTCTTACATTTTTTGTATAAATATCAACANAATTACGCGCTTGCCCCTTCCCGTTTGTAAACCATTCTGTTCTTTTTTAGGGATTGAGCTAGAACCCTAAGTGAGTTTTTCCACTTTTGTTGCTTACGTCCYNNNNNNGCCCGTACTACTATCTTACCTTTCCGTCTCGCAAGTCAGAGAACTACTCTCTTTGTATCCTACTAAAACCTCTCAGTAGCCTTTCCGTAGTATTTGCCTTCTGTTGTCAAATCCAAATGTACCCGAGATTATTGTTTATCTAGGGCGNNNNNNNNNNNNNNNNNTCTTATGTCACACACAATCCAAGGTACTGCCGTCTCTGTTTTCTTTTTTATATCTTTCTCGCTATCANNNNNNNCCCTTTTTCTGTCAAGCAGGTAGCAATCTTATGTACCTCTGGTGTCTAGCATTCCTTGTAGTTTCTATCTCTGCTACACCCTCTTCTTTTCTCCGANNCGTCTTTCCCGCAGCAATAATATTAGATTATTTCCTTTTCTCTTCCAATTGCACCCAGTTTCCTGTAGTACCATCAAATCAGCGTAATCCCTTTTCGGTTCTTTTCGAAATAAACTTGAGTTTCCTTCTACTTTTCTCCCATTTTATCTACCTTCCTTTTCGGGAACAGTGCGTATTTACTTGCTCTTTCTTATATACGCTATCCTATCACCTNNNNNNNNNNNNNNNNTTTACCTAGTATGTCACATACCTCGCTTTCCTTNNNNNNNNNNNNNNNNNNNNNNNNNTTCTCTGGCTTCGCTGTGACATACTTCACCTGATGTTTGCGTTACAGCTCGCTTTTTCAGTCCCTTTGTCACAAAGCAGGTTTTCGGTACTTCTTGNNNNNNATCATCTCCCCATTCATCTTTCTTAGCTTCTTTCGTCCTTCCCACTTTTTCCAGGCTCCATCCTCGCACGAATTTCTATTCTTTTTTACATTCTTANTACCTTTACCTTTCTCTTTTCTTTCNNNNNNNNNNCCTCCTTACCTTCGTTCTTTTTACGCACTTCAGAGATCCATATCTGTATAAACTTTTCTCTTTCGCTTATCTGATCCACATCATTCATTCTTTCTTCTCTCAATTTTTTGGAGTGTTCTTTTGGGAGGCACACCCTACTTAAGTGATGTTTGTCGTCCCTACGATAACCAACATCTTCTTGTTTCCCGACCATGTACGTYYNNNNNNNNNNNNNNNNNNNNNNNTTTGCACTTCAAACCTCTGTGTGCTCCTTCCCRCTCAANNNNNNNNNNNNNNNNTTTCTGTATCATCTTATCCACTTACTTTTGYGCTTAGTAGAAATGATGGTAATTCCCCCGTCTGATCTTGCCTTCGTACAATTTAGTAACATACGCTTTCTTCCCTCCCAGTGTCTTTACGTAGTCCTCCTAAACCCTCACTCGTCTGGTTCGTTTCCATTCCACCCTCTCTTCACCCTTTCTTGNNTCTATCATCAATCTTAAACACATCTCTGATACTTAGTACCATTAGGAATCCATTATCGAAATGCAGTCATATCCCACCCCTACGTTACATGCTCTCTTTTTTCCAGTCCATGACACTTANTAACTTATCCCCATCCGGATGCTTGTGTTCATTCGTTTCTAACCACCTCTCCTCACGRATAAGGTTGATACAGCCTTTTGTATATGGGTAAGCATAAACGACGTTTTTCTTCCCTTGATTCGGATCTGGCCTTCATTCCTCATGACTTAGCGGGTCTAACCTCGTTCTATTTCTTTCGTCTTATCTTAACGCAACTGTTCAGAATCTACATCTAATTGTCTTTTCTTNNNNNNNNNNNACAATCCSACTCCCCATACARATTTCACTTGCTCAATGGTTCTCCCTTTTTTTCTTAACAAGCTCTGCTCATTTGTTTCATTTTCGTGGACTAACTTTTGATCCTCATTTTTTTTCCTNNNNNNNNNNNTAGCAGCCGACCAATAAAAAGAAACCCGAAAACCCCGTAAGACCATACAGAGCCCTAGTACCAC-CAANNNNNNNNNAAAACACTCCACCTCCGTGAATGGAGAGTAAAAAACCATAAAAAAGAAGACACAACCCCAAGCAAACAACTTGGGTGGAGAGCAAACACAAAAAT
n3757     GCAATAATTTCTCACTCTTTCTCTTCTTAGATTGATACGAGCATTGCTGTTACTCAGTATTTAACTGCCCCCCTTTTTCCTTCTTTCTCTGTCTCTCTCTCATATGTTTTTCTCGTCTACTTGCGGCCACAACTTGCTGCTCACTCAATCTCTTTTCTTTTGGAACTGCTCCCAACTATTTCCGCTCTTGATCCTCACAGCCTATCAGACATTCGTATAACCGCTCTTTTCAACATTTTATTCCTTTTACGCTATCCATTCTCTCCACTTTCCGTTGTGCCACGTGAAATTATTGAATTCTCTCTGTGACGTCTCACGTCCATTACACATTCTTGTTTGCCTCTCGAAGTTCGCGTATACTCTTCTTCACAACGCTACCTAATTTACCCCCTTTTCGTCACGCCGAGATCATCACTCGTTTCCCTCTATGTCCTATGTCATTAGCCTCCCTCTCCTTATCCTCTTTTCCCCTACCTTCTTGTCCCTTGGGTGTAACACGATTCTCCTCATGGTCTTTTAGCATCTTCTGTACTTCCCTTTCTACCACTATCCTTCCGCACCTTACCTTTCTTCTCGTCCTCGTTCAGTTTAATCAAATCCCCTTTCTTCTTGTTTATGTCAACCTCTCCACCAATAAGACAAACGCCCCTTCCTCCTTTCTCCTTTCCTATCTTCGGTTCCAAAATGCTATTTGCGCGTTGCCTGTTTGCATGACGCTTGAAATAATTTCCACTTTTTTTTTCTTTGGTGAGTTCTTTGCCATCTCGTAATGTGTTCCCTTTTTCCCCTACGCGCGGCTACCTCGATCACGCCTATCTTCTATCGTCCTTGCTATTCCCTATACCCTCAAACCTTTGCTTTCCTTTTTCTCTTCCGTCTTTCAGATACCTTACCGGGACTTAAATTGTTGACATATTTTCGTGTTCATTCAACGAAACTGATGTTGCTTCTGTTGTTTGCAATTCTGTATACGCATCCCCTTTCTCCGTATTGGTCCTAGGCTAGACCTTGCTGTTTTTCTGGTCGTTTCACCTATCTAACAATTCATAATTCTGCTTCTTCGTCAGTCTTCGACTACCGCACATGTTTCGTATCTTCAATTGTCGTCGGACAACACACTGACTCCTGCTTCTCCTTTTTTTTGACTCCAGATCACATTCCATAGTAGGCCCAACTAACCATATAAGTCCCCATGTAACCCCTTAATTATAAACTTTCTCTGGTTTATTCTTTTAATCCGCTACAATATTGCTTCCTTTTTTCTCCTATTATTAATAACATCTACTGAAGAGCAAACATAATCTACATTCCCATCCGATGTTATAAGTTTCTACCTGTTTCCGATTACGCTCCTGTACACTCGGTAACCTTCCGCGTTAGAGCATGGCAAGATCTTTACCCTCATAAGCCTTCCCCNTCATACGCGTTTTCTCGTCTTTTTACATTATCCCACTCAACACCCGCCCGCGCGCATATGTTAATCGCATTGTCTTTTCTTTCCTTTCCCAAGGTCAGTCCTATGTTATTCAATTTCTAACGAAGCTTTCCTTCTTTTTATTGTTCACTCCCCATCTATCTCTCTGTCCTTCGTGAACCTCTCATTCAGCCCCTTCCTTTTACCGTTTGCTCTGTGTCCATCCGATTTATTCCCCTCTTCTTCCTCTTCTCTTTTTCTTATCTCTTACATTTTTTGTATAAATATCAACACAATTACGCGCTTGCCCCTTCCCGTTTGTAAACCATTCTGTTCTTTTTTAGGGATTGAGCTAGAACCCTAAGTGAGTTTTTCCACTTTTGTTGCTTACGTCCCCATGGTGCCCGTACTACTATCTTACCTTTCCGTCTCGCAAGTCAGAGAACTACTCTCTTTGTATCCTACTAAAACCTCTCAGTAGCCTTTCCGTAGTATTTGCCTTCTGTTGTCAAATCCAAATGTACCCGAGATTATTGTTTATCTAGGGCNTATTTTTTTTCTCTCTTTCTTATGTCACACACAATCCAAGGTACTGCCGTCTCTGTTTTCTTTTTTATATCTTTCTCGCTATCACTTCTTGCCTTTTTTCTGTCAAGCAGGTAGCAATCTTATGTACCTCTGGTGTCTAGCATTCCTTGTAGTTTCTATCTCTGCTACACCCTCTTCTTTTCTCCGACGCGTCTTTCCCGCAGCAATAATATTAGATTATTTCCTTTTCTCTTCCAATTGCACCCAGTTTCCTGTAGTACCATCAAATCAGCGTAATCCCTTTTCGGTTCTTTTCGAAATAAACTTGAGTTTCCTTCTACTTTTCTCCCATTTTATCTACCTTCCTTTTCGGGAACAGTGCGTATTTACTTGCTCTTTCTTATATACGCTATCCTATCACCTCTCGCGCTCGTCTTTCTTTACCTAGTATGTCACATACCTCGCTTTCCTTTATGGAGTTGTCTTTGCTCAATGACTTCTCTGGCTTCGCTGTGACATACTTCACCTGATGTTTGCGTTACAGCTCGCTTTTTCAGTCCCTTTGTCACAAAGCAGGTTTTCGGTACTTCTTGCGGTTCATCATCTCCCCATTCATCTTTCTTAGCTTCTTTCGTCCTTCCCACTTTTTCCAGGCTCCATCCTCGCACGAATTTCTATTCTTTTTTACATTCTTANTACCTTTACCTTTCTCTTTTCTTTCTTCCATAACCCCTCCCTACCTTCGTTCTTTTTACGCACTTCAGAGATCCATATCTGTATAAACTTTTCTCTTTCGCTTATCTGATCCACATCATTCATTCTTTCTTCTCTCAATTTTTTGGAGTGTTCTTTTGGGAGGCACACCCTACTTAAGTGATGTTTGTCGTCCCTACGATAACCAACATCTTCTTGTTTCCCGACCATGTACGTCCCTAGCCCTCCTTACGCTTTCGTTTTTGCACTTCAAACCTCTGTGTGCTCCTTCCCGCTCAAATAATTCTCCCGATGTTTTCTGTATCATCTTATCCACTTACTTTTGCGCTTAGTAGAAATGATGGTAATTCCCCCGTCTGATCTTGCCTTCGTACAATTTAGTAACATACGCTTTCTTCCCTCCCAGTGTCTTTACGTAGTCCTCCTAAACCCTCACTCGTCTGGTTCGTTTCCATTCCACCCTCTCTTCACCCTTTCTTGTTTCTATCATCAATCTTAAACACATCTCTGATACTTAGTACCATTAGGAATCCATTATCGAAATGCAGTCATATCCCACCCCTACGTTACATGCTCTCTTTTTTCCAGTCCATGACACTTATTAACTTATCCCCATCCGGATGCTTGTGTTCATTCGTTTCTAACCACCTCTCCTCACGGATAAGGTTGATACAGCCTTTTGTATATGGGTAAGCATAAACGACGTTTTTCTTCCCTTGATTCGGATCTGGCCTTCATTCCTCATGACTTAGCGGGTCTAACCTCGTTCTATTTCTTTCGTCTTATCTTAACGCAACTGTTCAGAATCTACATCTAATTGTCTTTTCTTCTCTTCCATTGACAATCCCACTCCCCATACAGATTTCACTTGCTCAATGGTTCTCCCTTTTTTTCTTAACAAGCTCTGCTCATTTGTTTCATTTTCGTGGACTAACTTTTGATCCTCATTTTTTTTCCTGCTAAATTAAATAGCAGCCGACCAATAAAAAGAAACCCGAAAACCCCGTAAGACCATACAGAGCCCTAGTACCAT-CAATCAAACAAAAAAACACTCCACCTCCGTGAATGGAGAGTAAAAAACCATAAAAAAGAAGACACAACCCCAAGCAAACAACTTGGGTGGAGAGCAAACACAAAAAT
