# Supplementary material for: Molecular exploration of fossil eggshell uncovers hidden lineage of giant extinct bird
Source: Nat Commun. 2023 Feb 28;14:914. doi: 10.1038/s41467-023-36405-3 (PMC9974994; doi:10.1038/s41467-023-36405-3)
Supplement: Supplementary file 10 — Supplementary Data 10 [file 41467_2023_36405_MOESM10_ESM.zip › Supplementary Data 10 Genetic_data_minus_filtered_reads/4_Alignments/17tax_m3_nuclear.phy]

 17 4144
ACACH     CGTGCCTCCATACCA-ATCGCCTAGCCTTGCGTCATCGTTCCCGGGCCGTTCCTTTCACCGGCGCACTTGGGAGTAAAAGATCCTG-AAGGGATGGAGGTGAGGCGGTAATTCGG----------------------------AACACTCGTCTAATGAATGGACGTTATT---------------------------TTGACATTTAGACCTGTTCCTTTTCAAA---------------------------GAGATTGCGGGGGTACAATGATTA---TCAGTCTCGACGAGA--ACCTAGGCGA-AGAAACAACGCTCCGTCCTGCGCTCCCGCTGTCCCAGCGACCGACGACGGGGGG-GTGTGTTGATCTCTGTGGGGTAACATTGTGGTATTCTCCTACTGGTGTGCGTCCCGTCTATAACTGGGTCCCCGCGGTACCGGAAAAATGCAGTTTAAAACCGTTTTGTAAATTACGCTGTGGGTGCCTACTGTCAGTCGAGGTGTCGGCTCAAATATGCATGTTCCCGAGAGGGCCAGGAGCGCGCCGCTGGTGATATGGCCGACGAGAGCCCCCCTTCCCCACCC----------------------------GGCCCCCGCCCCCGCCCCCTCCGTTGGATTGGCTGAGGTCTACACGGATTGCCGGGTGGAGT-----------------------------------------------------------------------GCCCGGGGTGATGCTAAAACTATTGAT-CCCCCGGGCGTGGACGTCCGGATCGCTTCTAGTCTGCAGCCCCCGAGCCTAGCTCTAAACTTTACGATCCAATCAAACTA---CCGGAAGTCTTTCTCGTAACAAGAAACGTTAAGAGCTACAGAGTTTCGCCAAGGGGAATCTACCCGGGATCCAGTGTCCCGGCCGGTGCACAGCC---------------------------TACGACCAACCATGGTTTTTTACAAGTGGTACTTCGCGCCCACTGCCGGTTGCGCGTTGGAATGGAGTAAAAACTGGCGCTGTGCTTTCCCTCTCGGAGGATGATGCCTCCACACGCAGGCTTGGTCTTTGTACGTATTTATGTCTATGCTGGTACGGCGGGTTCTTATATGTTAGCGCTTGAGTTAGTACAATAAAGACGGGGTAATGTGTTAATACATATCC--------------------------------------------------------AGCTTGGACGGGTAGAATGCGGCGATGCACAGGTAGCGGAGAGAAGTTGGACCAGAAATTAACACGTCTCGCTGAGCCTAATTGCTGTGACAGAACGTCCTGGACGCATCGCGGTCGT---------------------------TTCCGGTGTGCCGGTATCGATCCCGGA-ATTTCAAATAGACCTTGAACATCGTG----------------------------AAGAGAAGGAAATCATGCGCAATCACCA-------------------------------------------------------TCGTTATGGACGCAAAAATGTCTAAATACTCTCCGGCCGGGGCGGTGGGGAGCGCGCTGCGCTGGCACACGGGGGAGGGAGATCTCAGTTAAATCACCCTTTCCATCGGTAGGGGGGGTGTGCGTCATTTTCTTGCGGTCTTTCCATTACAAGAAGTTTTCAGTTAA-GCGAAGAGCAGGGGTCCAGGGGATCCCCCGCGTGTCCCCCTGCCGCGGGGGGACGGCGGGCGCCTGGCCCTCCCCCTCCCGGAGTACAAGA-CGATAACGGGGTTTGACCTAAAATCGCACATTCGATTGCATACCGCTCGAGCTCCACTTTCGGTTAATCCGGAATCACCTCATTTGATGTACGCAGGTACGGTAGTAACCCTGGCCGGGCCTAACATTCAACTGCCCTTCGATC-ACCGTGCTCA------------------------------TTATCACTCAATGGTCCGGAATAAATCATCTGT----------------------------TTTGGCGAACCCCCCCCCCCTGCTCTACAACAAAAGTTACACCGCCCCCGGCCCCTGCAGGCG-GGAACATAGCATGGCTAAGAGATCACCACGTATTGTGGGGGACAGGAGGTACTGTGT-----TACGTCAAAATT-GGTAATCTGAAGTAG-ACTTTGGTTTCGAACACTATGTTAACGTCTCTACTTTTCTCTTTCTGTACAATAGGAGTTTTTTATAACGGCGTATGGTTTTTTTAACTTATTTGAATAGTACATTCTCCAGTTGCTCAGAAAAGTCCTTTGGGTCGTGAGGTAATTTTTACGCCACTGACG---------------------------------TCCCTTTCCTTTGGATACGTAATGTCTCTGGTCTTTCGAGTTGGGTTTAGTGAATCCCCGTGCTCGAGGGCGCCGCCGGCGCTCCGCGTCCTCCGTAAACCATGGGGTGTTCATAGTAACGACTAA-GATTACATTGTTCAAGTAATAGATTACG-TTACTGCAACTTCGGGAGCCTAGCGTGGGGTCTA--CTGACCCCCCCCTCCGCGCGCCCCCCCCCGG------------------------------------------------------------GTGCTGGGCTTCGTTACCGCATGCCCTATAAGTAATAATGAGTGTTCAAGCCAATAGAAAAAAAGGCCCTTGTT-GGTAGTCGTTTTCATAACGTTACTTCGTTGACGCGGTAGCGCTACTTTTAGTCAGTATTGTTCGATCTATTAATGGGTTGAAAA-TTGTTCCTATTGAAAACGTGTAAAATTTCAGTGTGCGGTTGCTCTTCGCGCGGCGGCATGCCCGCGGTCCGCCCCATGCTCGGCTAGACTCGGC--AAAACTAGCTCCA----------------------------------------------------------------------TGCCCGGTGCTCGTGCCCCGCGAGCGGTCCGCCGCCTTAAGATAAGCATAATTAACGTACGCCCCCCGGTGAAGCCATAGGGTACACCCACAACCCAATAGCCT---------------------------------CGCTACCTCCTAAGGCGGGACACATAGCGGCGTTCTGCAGTTCCGCTTCTGGGCGTC-ATCT---------------------------GTATATATTCTTTCACATTGGTTTGCACGGTAATCGTATACCTCTTACCCTTTTTCTGATTTTATACAGAGCTCGCGGCGGGATTAAGGCTCAATCCACTCCTAGTCGTGTGCTATGTTCATA-TTCTCTGCGAAGTATTCCGCCCATCGAGAACTCTCGATAATATATACAACAG------------------------------------CTTTGATTATACTCAGAGCGTGCCGAGACCACTTTACTTACAAAAGAATGAAT-TTTATTGGGGAGCTTCCTTGACGGCGGACCCGCGGCCTCGCAGCGCAGCAGCAGCGGCATCCGGGGCATATATAATACCGTTTAGCCTGAGAAACG-AAGGCTCGAGGTGCCTCCGCGCTCGACTGTCATGAACTATTTTTTGCAAATCTACTG----------------CCGATGACGCTGC-GGCCGCGGGGCCG------------------------------------------GTGCTGGGCTTCGTTACCGCATGCCCTATTCCATTCGTGTGGAATTTTTCCATTCTAT---------------------------GCCGCCCCCCGCTCGGCCCACAAGACACATAT----------------------------CCGGAACCTCTCGGTATACTTTTTCAAAAGGGCTGGCCCGGCCGGGNGGATTAAGGAAATGTTAATTCGCGTTAATCTGGCTTAC-------------------------------TCTTCTCTGATTGTGCGCAAGTA-CAATGGAATATGTGGAACGGGCGCCGAGCAAGTTATTCTTTTTTTTTATATCTTTTTTTACCAATTGGGATTGAGA
n1666     CGTGCCTCTATTCCA-ATCGCCTAGCCCTGCGTGTCCGCTCCCGGGCCGCTCTATCCACCGGTGTGTTTGGGGGTAAAAGGTCCCG-GGTAGATGGATGTAAGCCGGTAACTCAGCATCAGCTGGCCGAATGCGCCCAAAATGAGCACTCATCTAATGAATAGACGTTATTGAAACGAAGTATGTGACTATTTTATCTTTGACAGTTCGAA-TGTTCCTGTTCGAAGTTTATAGGCTTGGAGATAAGTCAAAGGAGGTTGTGGAGGTACAGTGATTACGTTCAGTCTTTAATAATACACGTTAGGTCAAGTAAAAATGGATGTTTCTGCGCTCCTATTAGCCCGGCGACCGGCGGCGGAGGG-GTGTGCTGATCTCTGTGAGGTAACATTGTGATATTCTCATATTCGTGTGCGTTCCGTCTGTAACTGGCTGTTAACGATACCGGAAGAGCGCAGTTCAAAACCGTTTTGTAAATTATGCTTTTAGTGCATCTTTTCAATGGAG--GACAGCTCAAATAAGCATGTCCCCGAGAGGGCCGGGAACGCGCGGTTGGTGACATGGCCGGCCGGAGCCTCCCCCTCCTCCCCTTTTTGGCGGCGGCGCGGGAAAGGAGATGGGCTATGTCAATCTCTCCCTCAATGAATTTACTAAGATCCACATAAATTACCGGGTGGAGAC-CCCTCCACCTAATTGTACATCCGGCTATTTTCGCCCTACGATTCAGTCAACAAGCCCTCGAATTTTAATGCACGAGGTGATGCTAAGACTATTGCC-CCCCCGGGCGCGGGCATCCGGACCGCCTCCAGCCTGCAGCCCCCGAGACCAGCTCTACACTTTACGATCAAATCAAACTACTACCGAAACTTTTTCTCGTAACAAGAAACGCTAAGAATTACAGAGTTTCGCCAACGGAAACCTATTAAAGATCGAGGGTATTGGCTGATTTATAAATGATTTGTTGGTTTTTTATCTATTGAA-TACGACCAACCATGGTTTTTTACAAGTAGTAAATAAAATATAATTTAGGAGTTGAGTTAGGACGGAATAGAGACTGGCGCTGTGATTTCCCTCTTGGGGAGTAATGCTTCTATTCACGGGTTTAGTCTTTGTATGTATTTATGTCTATGCTTGGACGGCGGGTTTCTGTATGTTCGCGCCTGTATTAGTACGATAAAGACAAGATAATGAATTAACAAATATTC-CCATTAGGGGATCGACTTGCTACTGAAATCAAGTTAGCAAGTGTATGGGTACCTGAGCTTGGACGGATAGAATGCGGTGATGCACAGGTGACGGAGAGAAGTCGAGTCAGAAATTAATACGTCCCGCTAAGCCCAATCGATGTGACAGAACGTACCA-ACATATTGTGGTCGTTCTACGTAAGAGACCTTCGTTTCAAAATTCTAGTGTGCCGGTATCGACCCCGAAGATCTCGAATAGATCTCGAACATTGTTTACACCCCTATCCATCAATACTCAGATGAAGAGAGAAAAATCATTCGTAATCATCAGCTGTGCGGCGAGAAGTGCGATAGATTATAGACGCCGTCTAGCAAGATACGCATTTCGATATAGACGTAAAAATGTCTAAATACTCTCCGGCCGGGGCGCTGGGGAGCATGCTGCGCTAGCATATGAGAGAGGAAAATCTCAGTTAAATCACCCTTTCCATCGGTATAAGGAATGTGTGTCACTTTATATCGATCTTTCTATTACAAGAAGTCTTCAGTTAAAACGTCGAATAAAGATCCAGAGGACTTCCAGCGCATCCTCCCGCCGCGGCGGGAAGGCTGCTAGTTAACCCCCCCGTTTCTAGAGTACAAGAACGACAACAGGGTCTAGTCTAGGATAGCATAGTCGATTGTATACCTTTCGAGCTTCACTGTCAGTCAATCCGAAGTTACCTCATTTGCTGTTCGCAAGTACGGTGGTAGCCCCGGCTGGGCCTATCATTCAACTGTCCTTTGATCATTGAAATAA-GCTTTCGAATACTATTAATCTTAATCTACATTATCACTCAATGGTCCGGAATAAATCATCTGTGTTTATATAAATTCATTGCGCCACGTTGTTTGGCGAACCCCCCCCTCCTGCTTTACAACTAAAGTTCGACCGACCTCGACTCCTGCAGGCG-GGAACATAGCATGGTTAAGAGATCACCACGCTTTGTAAAGGACAGAAGATACT----AATGAAATGTGAAAATTTGGTAATCCAAAATCG-AACTTGGTAACGAACACTATATTAACGTCTTTACTTTTCTCATTCTGTACAATAGGAGTTTTCTACAACGGCGTATGGTTTTTTTAACTTTTTTGAGTAGTACATCTTCCAGTTGCCCAGAAACGTATTAGGGGTGGTGAGGTAATTCTAACGCCACTGACGGACTCTGAGGCCGGGTCAAGGCGATAAGTATGGTCTCTTCTCTTTGGATACGTAATGTCTCTGGCCTTTCGAGATAGGTTTAGTGAATCCCCGTGTTCGAAGGCATCATCGGCGCTCCGCGGGAGGTATAAACCATGGGGAGTTCATAGTAGCAAGTAAGGATTATACTATTCAAATAATTCATTACGTTCACTGTCACTTCGGAAGCCTATCGTAGGGGCTAAGCTGGCCCTCCCCCCCGCGTGTCCCCCCCCGC-CATCAGCTGGCCGAATGCGCCCAAAATGTGTAAACAAATTTAGGACTCCTATTTTTTCGGTGTTAGGCTTCACTACCGCACGTTTTATCAGTAATAATGAGTGACCAAGCCAATAGAAAAAAAGGCCTTTCTT-GGTAGTCGTCTTCCCACCGTGACTTCGTTAATGCAGTAGCGCTACTCCTTATCAGTATGGTTCGATCTATCAATGGTTTGAAAAATTGTTCCTATTGAAAATGTGTAAAATTTCGATGTGCGGTTGTTTTTTATGTGGCAGAATGAATTCGGTATACTCAATATTTTGCTAGATTCAGTGTTGAACTAATTCTACTTCAAAGAAACCGCGCACAAAGTCTAGTGTATAAAGATATCCATTGGGTAGAAACCGAAATTTCTTAAGCGCTTGGCGCCCGTCCCCCGCGGGCGGCCCGTCGCCTTAAGATAGGCACAATTAACGTACGCTCCCCGGTAAAGTTATAGGGTACACCCAAAACCTAATATCCTCTTGAAAATTATGTCGAGAGTGGAATCGTCGGTCTCTATCCTCTAAGACGGGACACAAGGATGTGTTATGAAGTTCTGCTCCTGGGTGTTTATTTTCTGAGGTGAGTGATGGCTGCTGGGCGTTGTATAATTTTTAACATTGGTTAGCACGGTAATCGTATGCCTCTTATCCTTTTTCTGATTTTATACAGAGCTCGCGGAGGGATCAATGCCTACTCTTATCCTAATCGTGTGCCATGTTCATAAGCC-CTGCGAGGTATACGGCCTATGGAGAACTCTCGACAATATATACAACAGTCTGATCCGACGCTAGGTCGCTTATTAGCGCGAGAGCCTTCAAAATACTAAAGATATGTTGAAATGACTTTGCTTACAAAAAAATGAATGTTTTTTGAGGAGCTTCCCTTACGGCAGACGCGCTACCTCGCGGCTCAGCAACAGCGGTATCCGGGGCGTATATAATACCGTTTAACCTGAAAAACG-AACCCCCGGGGTGCCCCCCTGCTCGACTGTTATGAGCTACTTCTTGTAAATGTAATTGACAATACGTGGACGCCTTACATCGTTGGAGGTCGCGGTGCCATCACCTGCT-CCTCGACGGAGTCCTCAACATAGTAAAGAAAAGTGTTAGGCTTCACTACCGCACGTTTTATTCCATCTATATGGAATTTTTTCATTCTA-AGTAAAAATGGATGTTTCTGCGCTCCTGCCGCCGCGCGCCGCGCCCACAAGACATATACATCCTATTATCAAT-TTTT-T--GATT-CCGAAACTTCTCGGTATACTTTTTCAAAAGGGCTGGCCCTGTCGGGTGGGTTAGGCAAATGTTAATTCACATCAGGGAGGCTCACACGATTTTGTCCGACGAAAGCGGGGAGAGGACCTTCTCTAATTTTACGCAATTAGCAATGGAATATTTGGAACGGACACCGAACAAGTTATTCTTATTTTTTTGAACCTTTTTTACCAATTGAGATTAAAG
ANAPL     CGCGCCCCCACTCCA-ATCGCCCGGCCCTGCGCGTCCGGTCCCGGGCCGCCCCCTCCACCGGCGTGTCTGGGAGTTAAGGGCCCCG-AGTAGATGGATGCGAGGCAGCAATTCGGCATCGGCTGGCCGAATGCGCACGAAACGAGCACTCGTTTAATGAATAGACGTTATTGAAACGAAATATGCGAATATTTTATCTTCGACATCTAGAACCGTTTCTTTACAAAGTTTATAAGTTTTTAGATAGAACAAGGAAGTTTGTGGAGGTACGGTTTTTA-------------------------------AGTAAAAACGAGTGGCTCCGCGCCCCC----------------------------GCGCGCCGGTCTCTGTGGGGTAACATTGTGGTATTTTCATATTCGTGTGTGTACCGTCTGTAAATGGCTGTTTGCGGCACCGGAGGAACGCAGTTTAAAACCGCTCCGCACATTATGCTTTCAGTGCATCTTTACAGTAGAGGCGCCGGCTCAAATACGCATATTCTCGAGAGGGCCAGGAACGCGCCGTTGGTGAAATTACCGGCTCGAGGCCCCCCCCCCCCCCCCCGTTAACGGTGACGCGGGGAAGGAAATCGACTATGCCTATTTATCCTTCAATAAATCTACTGAGACCCACATGAATTGCCGGGTCGAGT--CCCTTCGGCTAACTGTGCACCCGAACACTTTCGTCCTACGATTCAATCAACAAGCCCTCGAATCTTAAT----------------------------CCCCCGGGCGCGGGCGCCCGGCCGGCCTCCAGCCCGCAGCCCCTGATCCTAGCTCTAGACCTTACGATCAAATCAAA-TACTCCCAAAGGTTTCTCTCGTAACAAGAAACGTTAAGGGTTACAGAGTTTCGCCGACGGGAACCCAGTAAAGATCGAGGGTATTAGCCGATCCACAAATGATTTGCTGGCCTTTTATTTACTGGG-TACGACCAACCATGGTTTTTTACAAGTAGTAAATAAAGTATAGTTTAGGAGTTGTGTTAGAATGGAGTAGAAACTGGCGCTGTGTTTTCCCTCTCAGAGAGTGATGCTACTATCCACAGGTTGTGTCTTTGTACGTGTTTATGTTTATGCTTGAACGGCGGGTTTTTATATGTTAGCGCTTGTGTTAGTACAATCAAGACAAGTTAATGAATTAATAAATACCC-CCATTAGGGGATCGACTTACTACTAAAACCAAGTTGACAAGTGCATGGATACCTGAGCTTGGACGGATAGAATGTGGCGATGCACAGGTGGCGGAGAGAAGCTGGGTCAAAAATTAACGCGTCCCGCTAAGCCTAATTGCTGTGAGGGAACGTGCCGGACGTACTGCGGTCGTTCTACGCAAAAGATCTTCGTTTAAAAATTCCGGTGTGCCGGTATTGATCCCGCA-GTCTCAAGTGGGCTTTGCGCGTCGCC--------CACCCATCAATACTCCGAACAAAAGAAGAAAATCATGCGCAACCATCAACCGTGCGGAGAGAAGGGCGTCCGGTTATAGACGCCGTCTACCGATATACGCATTTCGTTGTAGGCGTAAAAATCTTTAAATACTCTCCGGCCGGGGCGCAGGGGAGCGCGCTGCGCTAGCATACGGGAGAGGGAAATCTCAGTTAAATCACCCTTTCCATCGGTATAAGGTGGGTGCGTCACTTTACATCGGTCTTTCCATTACAAGAAGTTTTCAGTTAA-GCGTCGAGTAAGGGTACAGGGGAACCCCANNNNNNNNCCCCCCTGTGCGGGGACAGCCGCCGCTTAACCCTCCTGTTTCTAGAGTATATGA-CGACAACGGGGTTTAGTCTAGGATTGTATAGTCGATTACATACCTTTCGAGCTCCACTTTCGATTAATCTGAAATGACACCATTTGAGGTACGCAGGTACGGTGGCAACCCCGGCTGGGTCTATCATTCAACTGTCTTTCGATC-ACTGTACTCAGTCTTTGAATACTATTAATCTTAATCTATATTATCACTCAATGGTCCGGATTAAATCATCTGTGTTTATATGAGTTCATTGCGCCACGCTGTTTGGCGAACCCCCCCCCCCTGCTTTGCAACAAAAGTTACACCGCCCCCGACCCCTGCAGGCG-GGAACATAGCATGGCTAAGAGATCACCACGTTCTGTGGAGGACAGGAGATACTGTGTAATGACTCGACAAAATT-GACAATCTAAAATCG-CACTTGGTACCGAACACTACGTTAACGCCTCTACTTTTCTCTTTCTGCACAATAGGAGTTTTCTATAACGGCGTATGGATTTTTTAACTTACTTGAATGGTACATTGTCCAGTTGCCCAGAAATGTCTTACGGATATTGAAGTAATTTTTATGCCACTGACGGACTCTGAGGCCGGGTCAAGGCGATAAGTATGGTCCCTTCGCTTTGGATACGTAACGTCTCTGGCCTTTCGAATTAGGTTTAGTGAATCCCCGTGCTTGGGGGCGCCCCCGGTGCGCCGCGAGCGACGTAACCAATGGGCTGTTAATAGTAACGACAAA-GAGTATACCGTTCAAGTCATACGATACG-TTACTGTCACTTCGGAAGCCTATCGTAGGGTCCA--CCGGCCCCCCCCCCCCCGCGCCCCCCCCCGC-CATCGGCTGGCCGAATGCGCACGAAACGTGTAATCAAATTTAGGACTCCTATTTTTTCGGTGTCGGGCCTGATCCCCGCCCGGCGTAAAAGTAATAATAAGTGCCCAAGCCAATAGAGAAAAGGGCCTTTGTT-AGTAGTCGTCTTCCTACAGTCACTCCGTCGACGCAGTAGCGCTACCTCTAGTAAGTATAGTTCGATGTATCCCCGGGTCGAAGAATTGAGCCCGTCGAAGACGTGTAAAATTTTTTTGTGCAGTTGTTTTTCATGTGGCAGAATGAATTCGGTGCACTCCATATTTTGCTAGATTCAGCGTTAAATCAGCTCTGGTTTAAAAAGAGCGTGCACAAAGTTTAGTATATAAAGACACCCATTGGGTAGAGAAGGAAATTTCTCTAGTGCCCGGCGCCTGTGCCCCGCGGGCGGACCGCCGCTTTAAGACAGGTATAATCAACGTACGCTCCCCGGTAAAGTTATAGGGTACACCCAAAACCCGGTGTCTCCTTGAAAATTATGCCGGGGGTGGAATCGTTGGTCTCTACCCTCTAAGGTGGGACACAAAGGTGTGTTATGCTGTCCCGCTCCTGGGTGTT-ACTTTGTGGGGCGGGTGCTGGCCGCCGGGCGTTGTATATTTTTTAACATTGGTTTGCACGGTAATCGTATGCCTCTTACCCTTTTTCTGATTTTATACAGAGCCCGCAGAGGGATTAAGGCCTAATCTTATCCTAATCGTACGCTATGCTCATA-TTCTTTGCGAGGCATACGGCCTATCGAGAACTCTCAAAAATATATACAACAG-----------------CCGCTTATCAGCAGGGGGGCTTTAAATACACTAAGAGCAGATTGAAGTCACTTTATTTACAAAAGAATGAAAGTTTCTTGGGGAGTCTCTCTGGCGGCGGACCCGCGACCCCGCGGCTCAGCAGGAGCGGTATCCGGGGCGTATATAATATCGTATAACCTGAAAAACG-AACGCCTGGGGCCCCCCCCCGCCCGACTGTCATGAGCTATTTTTTGTAAATCTAATT-ACAGCGTGTGGACGCCTTATACTATTGG-GGGTGCGGTGCCACCGCCCGCC-CCC------------CAACATAGTAAAGAAAAGTGTCGGGCCTGATCCCCGCCCGGCGTAATCCGTTTATGTGGATTTTGTTCATTCTATAGTAAAAACGAGTGGCTCCGCGCCCCCGCCGCCCCCCGCCGCGCCCACAAGACATATACATCCCATTATCAATCTTATTTCAGATTACCGGAACCTCTCAGTATACTTTTTCAAAGGAGCTGGCCCCGCCGGGCGGATTAGGGAAATGTTGATTCACGCCAGGGGGGCCCGCATGATTTTATCCGACGGAACCAGGGAGAGGATCTTCTCTGATATTACGCAATTA-CAATGGAGTATTTGGAA----------------TATTCTTATTCTTTTTAACCTTTTTTGCCAATTGGGATGGAAA
ANODI     -----------------------------------------------------------------------------------------------------------------------------------------------------------------------------------------------------------------------------------------------------------------------------------------------------------------------------------------------------------------------------------------------------------------------------------------------------------------------------------------------------------------------------------------------------------------------------------------------------------------------------------------------------------------------------------------------------------------------------------------------------------------------------------------------------------------------------------------------------------------------------------------------------------------------------------------------------------------------------------------------------------------------------------------------------------------------------------------------------------------------------------------------------------------------------------------------------------------------------------------------------------------------------------------------------------------------------------------------------------------------------------------------------------------------------------------------------------------------------------------------------------------------------------------------------------------------------------------------------------------------------------------------------------------------------------------------------------------------------------------------------------------------------------------------------------------------------------------------------------------------------------------------------------------------------------------------------------------------------------------------------------------------------------------------------------------------------------------------------------------------------------------------------------------------------------------------------------------------------------------------------------------------------------------------------------------------------------------------------------------------------------------------------------------------------------------------------------------------------------------------------------------------------------------------------------------------------------------------------------------------------------------------------------------------------------------------------------------------------------------------------------------------------------------------------------------------------------------------------------------------------------------------------------------------------------------------------------------------------------------------------------------------------------------------------------------------------------------------------------------------------------------------------------------------------------------------------------------------------------------------------------------------------------------------------------------------------------------------------------------------------------------------------------------------------------------------------------------------------------------------------------------------------GCCATGTCCATA-CTCACTGCGAGGTGTGCGGGCTATCGAGAACTCTCAATAATATATACAACAGTTTGTTCCGACGCTGGGCCGCTCGTTAGCGCGAGGG---------------ACATATGTTGAAACGATTTTGCTTACAGAAAAATGAAT---TTTTGAAGAGCTTCCCTGACGGCAGACGCGCGACCTCGCAGCTCAGCAAGAGCGGTATCCGGGGCGTATATAATACCGCTTAACCTGAGAAACG-AACGCCCGGGGCGCCCCCCTGCTCGATTGTTATGAGCTACTTCTTGTAAACCTAATT-------------CGCCTTACATCGTTAG-GGCCGCGGCGCCATCACCTGCT-CCT-----GAGTCCTCAACATAGTAAAGAAAA-------------------CACGTTTTATTCCATTTATATGGAATTTTTTCATTCTATAGTAAAAACGGATATTTCTGCGCTCCCGCCGCCGCGCGCCGCGGCMACAAGACATATACATCCTGTCATCAA-------TCAGAGCACCGAAACTTCT----------CTTCACAAGGGCTGGCCCTGTCGGG-----------------AATTCACATCAGGAAGGCTCACACAGCTTTATCCGACGAAAACAGGGAGAGG-CCTTCTCCAGTTTTACGCGAGTA-CAATGGAATATTTGGAACGGACACCGAACAACTTATTCTTATTTTTTTTAACCTTTTTTACCAATTGGGATTGTGA
APTMA     CGTGCCTCTATTTCA-ATCGCCTAGCCC-GCGTGTCCGCCCCCGGGCCGCTCTATCCACCGGTGTGTTTGGGGGTAAAAGACCCCG--GTAGATGGATGTAAGCCGGTAACTCAGCATCAGCTGGCCGAATGCGCCCAAAATGAACACTCATCTAATGAATAGACGTTATTGAGACGAAGTATGTGACTATTTTATCTTTGACAGTTCGAACTGTTCCTGTCCAAA-TTTATAGGTTCTGAGATAAATCAAAGGAGGTTGTGGAGGTACAGTGATTACGTTCAGCTTCGATGAGCGAGGTGAAACGG-AGTAAAAATGGATGGCTCGGCGCCCC-ACTAGCCCAGCGACCGGCGGCGGGGGG-GTGTGCTGATCTCTGTGAGGTAACATTGTGATATTCTCATATTCGTGTGCATTCCGTCTGTAACTGGCCGCTAACGGTACCGGAAAAGCGCAGTTCAAAACCGTTTTGTAAATTGTGCTTTTAGTGCATCTTTTCAATGGGG--GATGGCTCAAATAAGCATGTTCCCGAGAGGGCCGGGAACGCGCGGTTGGTGACATGGCCGGCCAGAGCCTCCCCCTCCTCCCCTTTTTGGCGGCGGCGCGGGAAAGAAGGTGGATTATGTCGATCTCCCCTTCAATGAATTTACTAAGATCCACATGAATTACCAGGTGGAGAC-CCCCCCACCTAATTGTACATCCGACCACTTTCGCCCTACGATTCAGTCGACAAGCCCTCGAATTTTAATGCACGAGGTGATGCTAAGACTATTGCT-CCCCCGGGCGCGGGCGTCCGGGCCGCCTCCAGCCTGCAGCCCCCGAGACCAGCTCTACACTTTACGATCAA-TCAAACTACTACCGAAAGTTTTTCTCGTAACAAGAAACGCTAAG--TTACAGAGTTTCGCCAACGGGAACCTATTAAGGATCGAGGGTATTGGCTGATTCACAAATGATTTGTTGGTTTTTTATCTATTGAG-TACGACCAACCATGGTTTTTTACAAGTAGCCAATGAAGTATAATTTAGGA-----GTTAGAACGGAGTAGAGACTGGCACTGTGATTTCCCTCTTGGGGAGTAATGCTTCTATTCACAGGTTTAGTCTTTGTATGTATTTATGTCTATGCTCGGACGGCGGGTTTCTATATGTTCGCGCCTGTATTAGTACGATAAAGATAAGATAATGAATTAACAAATATT--CCATTAGGGGATCGACTTGCTACTAAAATCAAGTTAACGAGTGTATGGGTACCTGAGCTTGGACGGATAGAATGCGGCGATGCACAGGTGGCGGAGAGAAGTTGAGTCAGAAATTAACACGTCCCGCTAAGCCCAATTGCTGTGACAGAACGTACCA-ACATATTGCGGTCGTTCTACGCAAGAGACCTCCGTTTCAAAATTCTAGCGTGCCGGTATCGACCCCGGAGATCTCGAATAGATCTCGAACATTGTTTACACCCCCATCTATCAATACTCAGATGAAGAGAGAAAAATCATTCGTAATCATCAGCTGTGCGGCGAGAAGTGCGATAGATTATAGACGCCGTCTAGCAAGATACGCATTTCGATATAGACGTAAAAATGTCTAAATACTCTCCGACCGGGGCGCCGGGGAGCACGCTGCGCTAGCATACGAGAGAGGAAAATCTCAGTTAAATCACCCTTTCCATCGGTATAAGGAATGTGTGTCACTTTATATCGATCTTTTTATTACAAGAAGTCTTCAGTTAAAACGTCGAATAAAGACCCAGAGGACTTCCAGCGTATCCCCCCACCGTGACGGGAAGGCT---------------------------ACAAGA-CGATAACAGGGTTTAGTCTAGGATAGCATAGTCGATTATATACCTTTCGAGCTCCACTGTCAGTCAATCCGGAGTCACTTCATTTGCTGTTCGCAAGTACGGTGGTAACTCCGGCTGGGCCTATCATTTAATTGTCCTTCGATC-ACTGTGCTCAGCTTTCGGATACCATTAATCTTAATCTACATTATCATTCAATGGTCCGGAATAAATCATCTGTGTTTATATAAATTCATTGCGCCACGTTGTTTGGCGAACCCCCCCCCCCTGCTCTACAACTAAAGTTCAACCGACCTCGACTCCTGCAGGCG-GGAACATAGCATGGTTAAGAGATCACCACGTTTTGTAAAAGACAGGAGATACT----AATGAAATGTCAAAATT-GGTAATCGAAAATCG--ACTTGGTGGCGAACACTATATTAACGTCTCTACTTTTCTCATTCTGTACAATAGGAGTTTTCTACAACGGCGTATGGTTTTTTTAATTTTTTTGAATAGTATATCTTCCAGTTTCCCAGAAACGTATTAGGGATAGTGAGGTAATTTTAACGCCACTGACGGACTCTGAGGCCGGGTCAAGGCGATAAGTATGGTCCCTTCTCTTTGGATACGTAATGTCTCTGACCTTTCGAGATAGGTTTAATGAATCCCCGAGTTCGAAGACATCATCAGCGCTCCGCGAGAAG--TAAACCGTGGGGAGTTCATAGTGACAAGTAAGGATTATACTATTCAAATAATTCGTTACG-TTACTGTCACTTCGGAAGCCTATCGTAGGGGCTAA------------------GCGCCCCCCCCCGC-CATCAGCTGGCCGAATGCGCCCAAAATGTGTAAACAAATTTAGGGCCCCTATTTTTTCGGTGTTAGGCTTCACTACCGCACGTTTTATCAGTAATGATGAGTGACCAAGCCAATAGAAAAAGAGGCCTTTCTT-AGTAGTCGTCTTCCTACCGTGACTTCGTTAATGCAGTAGCGCTACTTCTTATCAGTATTGTTCGATCTATCAATGGGTTGAAAAATTGTTCCTATTAAAAACGTGTAAAATTTCGATGTGCGGTTGTTTTTTACGTGGCAGAATGAATTCGGTGTACTCCATATTTTGCTAGATTCAGTGTTGAACTAATTCTAGTTCAAAAAAACCGTGCACAAAGTCTAGTTTATAAAGATATCCATTGGGTAGAAAAGGAAATTTCTCAAGCGCTCGGCGCCCGTCTCCCGCGGGCGATCCGTCGCCTTAAGATAGGCACAATTAACGCACGCTCCCCGGTAAAGTTATAGGGTACACCCAAAACCCAATATCCTCTCGAGAATTATGTCGAGGGTGGAATAGTCGGTCTCTATCCTCTAAGACGGGACACAAGGATGTGTTATGAAGTTCTGCTCCTGGGTGTT-ATTTTCTGAGGTGAGTGATGGCTGCCGGGCGTTGTATAATTTTTAACATTGTTTTGCACGGTAATCGTATGCCTCTTACCCTTTTTCCGATTTTATACAGAGCCCGCAGAGGGATTAATGCCTACTCTTATCCTAGTCGTGTGCCATGGTCATA-CTCACTGCGAGGTGTACGGCCTATCGAGAGCTCTCAATAATATATACAACAGTTTGGTCCAACGCTGGGCCGCTTGTTAGCGCGGGAG---------------AAATATGTTGAAACGACTTTGCTTACAAAAAAATGAATATTTTTTGAGAAGCTTCCCTGACGGCGGACGCGCGACCTCGCGGTTCAGCAACAGCGGTATCCGGGGCGTATATAATACCGTTTAACCTGAAAAACG----GCCCGGGGCGCCTCCCTGCTCGACTGTTATGAGCTACTTTTTGTAAATCTAAT--ACAATACGTGGACGCCTTACATCGTTGG-GGCTGCGGCGCCATCACCTGCT-CCTCGACGGAGTCCTCAACATAGTGAAGAAAGGTGTTAGGCTTCACTACCGCACGTTTTATTCCATTTATATGGAATTTTTTCATTCTATAGTAAAAATGGATGGCTCGGCGCCCCCGCCCCCGCGCGCCGCGCCCACAAGACATATGC-----------TATCTTATTTCAGATTA-----------CGGTATACTTTTTCAAAAGGGCTGGCCCTGTCGGGTGGATTAGGCAAGTGTTAATTCACATCAGGAAGGCTCACACGATTTTATCCGACGAAAGCAGGGAGAGGACCTTCTCTAATTTTACGCAATTA-CAATGGAATATTTGGAACGGACACCGAACAAGTTATTCTTATTTTTTTTAACCTTTTTTACCAATTGGGGTTGAAA
CRYTA     ----------------------------------------------------------------------------------------------------------------------------------------------------------------------------------------------------------------------------------------------------------------------------------------------------------------------------------------------------------------------------------------------------------------------------------------------------------------------------------------------------------------------------------------------------------------------------------------------------------------------------------------------------------------------------------------------------------------------------------------------------------------------------------------------------------------------------------------------------------------------------------------------------------------------------------------------------------------------------------------------------------------------------------------------------------------------------------------------------------------------------------------------------------------------------------------------------------------------------------------------------------------------------------------------------------------------------------------------------------------------------------------------------------------------------------------------------------------------------------------------------------------------------------------------------------------------------------------------------------------------------------------------------------------------------------------------------------------------------------------------------------------------------------------------------------------------------------------------------------------------------------------------------------------------------------------------------------------------------------------------------------------------------------------------------------------------------------------------------------------------------------------------------------------------------------------------------------------------------------------------------------------------------------------------------------------------------------------------------------------------------------------------------------------------------------------------------------------------------------------------------------------------------------------------------------------------------------------------------------------------------------------------------------------------------------------------------------------------------------------------------------------------------------------------------------------------------------------------------------------------------------------------------------------------------------------------------------------------------------------------------------------------------------------------------------------------------------------------------------------------------------------------------------------------------------------------------------------------------------------------------------------------------------------------------------------------------------------------------------------------------------------------------------------------------------------------------------------------------------------------------------------------------------------------------------------------------------------------------------------------------------------------------------------------------------------------------------------------------------------------------------------------------------------------------------------------------------------------------------------------------------------------------------------------------------------------------------------------------------------------------------------------------------------------------------------------------------------------------------------------------------------------------------------------------------------------------------------------------------------------------------------------------------------------------------------
DRONO     CGTGCCTCTATTCCA-ATCGCCTGGCCC-GCGTGTCCGCCCCCGGGCCGCTCTATCCACCGGTGTGTTTGGGGGTAAAAGCTCCCG-GGAAGGTGGACGTAGGCCGGTAACTGAGCATCGGTTGGCCGAATGCGCCCAAAACGAACACTCATCCAATGAATAGACGTTA--GAGACGAAGTATGTGACTATTTTATCT-----------------------------TTTATAGGTTTTGAGACAAGCCAAAGGAGGTTGTGGAGGTACAGTGATTACGT-CAGCCTCGATGAGCGAGGCGAAACGG-AGTAAAAATGAAAGTCTCTGCGCTCC-ACTAGTTCGGCGACCGGCGGCGGGGGG-GTGTGCTGATCTCTATAAGGTTACATTGTGATATTCTCATATTCGTGTGCGTTCCGTCTGTAACGGGCTGTTAACGGTACCGGAAGAGCGCAGTTCAAAACCGTTTTGTAAATTATGCTTTTAGTGCATCTTTTCAATGGAG--GATGGCTCAAATGAGCATGTTCCCGAGAGGGCCGGGAACGCGCGGTTGGTGACATGGCCGGCCGGAGCCTCCCTCTCCTCCCCTTTTTGGCGGCGCCGCGGGAAAGGGGATGGACCGTGTCGGTCTCCCCCTCGAGGAATTTACTAGGATCCACACGAATTACCGGGTGGAGAC-CCCCCCACCTAATTGTGCACCCGACCACTTTCGCCCTACGATTCAGTCGATAAGCCCTCGAATTTTAATGCACGAGGTGATGCTAAGACTACTGCT-CCCCCGGGCGTGGACATCTGGGTCGCCTCCAGCCTGCAGCCCCCGAGACCAGCTCTACACTTTACGATCAAATCAAACTACTACCGAAAGTTTTTCTCGTAACAAGAAACGCTAAG--TTACAGAGTTTCGCCAACGGGAACCTACTGACGATCGAGGGTATTGGCTGATTCATAAATGATTTGTTGGTTTTTTATCTATTGAG-TACGACCAACCATGGTTTTTTACAAGTAGTAAATAAAGTATAATTTAGGAGTTGAGTTAGAACGGAGTAGAGACTGGCACTGTGATTTCCCTCTTGGGGAGTAATGCTTCTATTCACAGGTTTAGTCTTTGTATGTATTTATGTCTATGCTTGGACGGCGGGTTTCTGTATGTTCGCGCCTGTATTAGTACAATAAAGACAAGATAATGAATTAACA--------CCATTAGGGGATCGGCTTGCTACTGAAATCAAGTTAACAAGTGTATGGATACCTGAGCCTGGACGGATAGAATGCGGCGATGCACGGGTAGCGGAGAGAAGTTGAGTCAGAAATTAACACGTCCCGCTAAGCCCAATTGCTGTGACAGAACGTACCA-ACATATTGCGGTCGTTCTACGCAAGAGACCTTCGTTTCAAAATTCTAGTGTGCCGGTACCGACCCCGGAGATCTCAAATAGATCTCGAACATTGTTTACACCCCCACCCATCAATACTCAGGTGAAGAGAAAAAAATCATTCGTAATCATCAGCTGTGCGGCGAGAAGTGCGATAGATTATAGACGCCGTCTAACGAGATACGCATTTCGATATAGACGTAAAAATGTCTATATACTCTTCGGCCGGGGCGCTGGGGAGCACGCTGCGCTAGCATACGAGAGAGGGAAATCTCAGTTAAATCACCCTTTCCATCGGTATAAGGAGTGTGTGTCACTTTACATCGATCTTTCTATTACAAGAAGTCTTCAGTTAAAACGTCGAATAAGGACCCAGGGGATTTCCAGCGTATCCCCCCGCCGCGGCGAGAAGGC-GCTACTTAACCCTCCTGTTTCTAGAGTACAAGA-CGACAACAGAGTCTAGTCTAGGATAGCATAGTCGATTATATACCCCTCGAGCTCCGTTGTCAGTCAATCCGGAGTCAGCTCATTTGCTGTTCGCAAGTACGGTGGTAACCCTGACTGGGCCTATCATTCAACTGTCCTTCGATC-ACTGTGCTCAGCTTTCGAATACCATTAATCTTAATCTACATTATCACTCAATGGTCCGGAATAAATCATCTGTGTTTGTATAAATTCATTGCGCCACGTTGTTTGACGAACCCCCCCCCCCTGCTCTACAACTAAAGTTCAACCGACCTCGACTCCTGCAGGCG-GGAACATAGCATGGTTAAGAGATCACCACGTTTTGTAAAAGACAGGAGATACT----AATGAAATGTCAAAATT-GGTAATCAAAAATCG-AACTTGGTAACGAACACTATATTAACGTTTCTACTTTTCTCATTCTGTACAATAGGAGTTTTCTACAACGGCGTATGGTTTTTTTAACTTTTTTGAGTAGTACATGTTCCAGTTGCCCAGAAACGTATTAGGGGTAGTGAGGTAATTTTAACGCCACTGACGGACTCTGAGGCCGGGTCAAGGCGATAAGTATGGTCCCTTCTCTTTGGATACGTAATGTCTCTGGCCTTTCGAGATAGGTTTAATGAATCCCCGTGTTCGAAAGCATCGTCAGTGCTCCGCGGGAGG--TAAGCCATGGGGAGTTCATAGTAACGAGTAAGGATTATACCATTGAAATAATTCATTACG-TTACTGGCACTTCGGAAGCCTATCGTAGAGGCTAAGCCGGCCCTCCCCCCCGCGCGCCCCCCCCCGC-CATCGGTTGGCCGAATGCGCCCAAAACGTGTAAACAAATTTAGGACTCCTATTTTTTCGGTGTTTGGCTTCACTACCGCACGTTTTATCAGTAATAATGAGTGACCTAGCCAATAGAAAAAGAGGCCTTTCTT-GGTCGTCGTCTTCCTACCGTGACTTCGTTAATGCAGTAGCGCTACTTCTTATCAGTATTGTTCGATCTATCAATGGGTTGAGAAATTGTTCCTATTAAAAACGTGTAAAATTTCGATGTACGGTTGTTTTTTATATGGCGGAATGAATACGGTGTACTCCATATTTTGCCAGATTCAGTGTTGAACTAATTCTAGCTCCAGGAAACCGTGCACAAAGTCTAGGGTATAAAGATATCCATTGGGTAGAAAAGGAAATTTCTTAAG-GCTCGGCGCCCGTCCCCCGCGGGCGGCCCGTCGCCTTAAGATAGGCACAATTAACGTACGCTCCCCGGTAAAGTTATAGGGTACACCCAAAACCCAATATCCTCTTGAAAATCATGTCGAGAGTGGAACCGTCGGTCTCTATCCTCTAAGACGGGACACAAGGATGTGTCATGAAGTTCTGCTCCTGGGTGTT-GTTTTCTGAGGTGAGTGATGGCTGCTGGGCGTTGTATAATTTTTAACATTGGTTTGCACGGTAATCGTATGCCTCTTACCCTTTTTCTGATTTTATACAGAGCCCGCAGGGGGATTACTGCCTACTCTTATCCTAATCGTGTGCCATGTTCATA-CTCATCGCGAGGTGTGCGGCCTATCGAGAACTCTCAATAATATATACAACAGTTTGATCCAACGCTGGGCCGCTTGTTAGCGCGGGGGCCTTAAAGGTACTAAAAATATATTGAAACGACTTTGCTTACAAAAAAATGAAT-TTTTTTGAGGAGCTTCCCTGACGGCGGACGCGCGACCTCGCGGCTCAGCAAAAGCGGTATCCGGGGCTTATATAATACCGTTTAACCTGAAAAACG-AACGACCGGGGCGCCTCCCTGTTCGACTGTTATGAGCTACTTCTTGTAAATCTAATT-ACAATATGTGGACGCCTTACATCGTTGG-GGTCGCGGCGCCATCACCTGCT-CCTCGACGGAGTCCTGAACATAGTAAAGAAAAGTGTTTGGCTTCACTACCGCACGTTTTATTCCATTTATATGGAATTTTTTCATTCTATAGTAAAAATGAAAGTCTCTGCGCTCCCGCCGCCGCGCGCCGCGCCCACAAGACATATACATCCTATTATCAATCTTATTTCAGATTACCGAAACTTCTCGGTATATTTTTTCAAAAGGGTTGGCCCTGTCGGGTGGATTAGGCAAATGTTAATTCACATCAGGAAGGCTCACACGATTTTATCCGACGAAAGCAGGGGGAGGACCTTCTCTAATTTTACGCAATTA-CAATGGAATATTTGGAACGGACACGGAACAAGTTATTCTTATTTTTTTTAACCTTTTTTACCAATTGGGATCGAAA
FULGL     CGGGCCTCCATTTCA-ATCGCCTAGCCCTGCGGGGCCGGCCCCGGGCCGCCCCTTCCACCGGCGTGTTTGGGAGTAAAAGATCCTG-GATAGATGGATGTGAGGCGGTAATTCGGCACCAGCTGACCGAATGCGCCCAAAATG----------------------------GAGACGAAGTGTGCGACTATTTTATCTTTGACATTTAGAACTGTTCTTTTTCAAAGGTTATAGGTTTTAAGATAGGTCAAAG---------------------------TCAGTCTCGACGAGA--ACCGAGACGA-AGTAAAAATGGATGGCTCTGCGCTCCCGCCGTCCCAGCGACCGACGGCGGGGGG-GTGTGCTGATCTCTGTGGGGTAACATTGTGGTATTCTCATATTCGCGTGCGTCCCGTCTATAACTGGTTTCTCGCGGTACCGGAGAAACGCAGTTTAAAACCGCTTTGTAAAATATGTTTTGAGTGCATTTTTTCAGTAGAGGTGTCGGCTCAAACAAGCATGTTCCCGAGAGGGCCAGGAGCGCGCCGTTGATGATATAGCCGGCCCGGGCCCCCCCCCCCTCCCCCCGTTAGCGGCGACGCGGGAAAGGAGATGGACTATGCCGATTTCCCCCTCATTAGATTTACTAGGATCCACACGAATCGCCGGGTGGAGT--CCCTTCATCCAATTGTACACCCGACCACTTTCGCGCCACG-----------------------------GCCCGGGGTGATGCTAAAACTATCCAT-CCCCCGGGCGTGGGCGTCCGGGCCGCTTCTAGCCCGCAGCCCCCGAGCCTAGCTCTACACTTTACGATCAAATCAAACTACTACCGAAAGTCTTTCTCGTAACAAGAAACGTTAAGAGTTACAGAGTTTCGCCAACGGGAACCTACTGAAGATCGAGGGTATTAGCTGATTCATAAAT---------------------------TACGACCAACCATGGTTTTTTACAAGTAGTAGATAAAGTATAATTTAGGAGTTGCGCTAGAATGGAGTAAAAACTGGCGCTGTGCCTTCCCTCTCACAGAGCGATGCCTCTATACGTAGGTTTAGTCTTTGTATGTATTCATGTCTATACTTTAACGGCGGGTTTCTATATGCTAGCGCTCGAGTTAGTATAATAAAGACAAGATAATGAATTAATAAATATTC----------------------------ACCAAGTTAACATGTGTATGGATACCTAGGCTTGGACGGATAGAATGCGGCGATGCACGGGTAGCGGAGAGAAGTTGGGCCAGAAATTAACACGTCTCGCTAAGCCTAATTGCTGTGACAGTACGTCCCGGACGTATCGCGGTCGTTCTACGCAAGAGACCTTCGTTTAAAAATTCTGGTGTGCCGGTATCGATCCCGGA-ATTTCAAATAGATCTTGAACATCGTG----------------------------AAGAGAGGGAAATCATGCGTAATCATCAACTGGGCGACGAGAAGTGGGCCAGATTATAGGCGCCGTCCACCAAGACACGCATTTCGTTATAGACGTAAAAATATCTAAATACTCTCCGGTCGGGGCACAGGGGGACGCGCTGCGCTGGCGTATGGGGGAGGGAAATCTCAGTTAAATCACCCTTTCCATCGGTA---------------------------TCTTTCCATTACAAGAAGTTTTCAGTTAA-GCCTCGAATAAGGGTCCGGAGGACCTCCAGTGTGTCCCCCCACTGCGGCGAGGCGGCTGCCGCTTAACCCCCCTGTTTCTAGGGTACAAGA-CGATAACGGGGTTTAGTCTAGGATCGCTTAGTCGATTACATACCTTTCGAGCTCCACTTTCGGTTAATCCGGAATCACCTCATTTGATGTACGCAAGTACGGTGGTAACCCCGGCCGGGCCTAACATTCAACTGTCTTTCGATC-ACCGTGCTCAGTCTTTGAATACTATTAATCTTAGTCTATA---------------------------------GTTTATATAAGTTCATTGCGCTACGTCGTTTGGCGAACCCCCCCCCCCTGCTCTACAACAAAAGTTACACCGCCCCCGGTCCCTGCAGGCG-GGAACATAGCATGGCTAAGAGATCACCACGTACTGTGAAGGACAGGAGATACTGTGTAATGATACGTCAAAATT-GGTAATCTAAAATCG-AACTTGGTCTCGACCACTACGTTAACGTCTCTACTTTTCTCTTTCTGTACAATAGAAGTTTTCTATAACGGCGTATGGCTTTTTTAACTTATTTGA------------------------------CTTATGGATAGTGAGGTAATTTTTACGCCACTGACGGACTCTGAGGCCGGGTCAGGGCGATAAATATGGTCCCTTCCCTTTGGATACGTAATGTCTGTGGCCTTTCGAGTTAGGTTTAGTGAATCCCCGTGTTTGGGGGCATCCCCGGCGCTCCGCGAGACCGATGAACCATGGGGTGTTCATAGTAACGACTAA-GATTACACTGCTCAAGTAATACATTACG-TTACTGTGACTTCGGCAGTCTAGCGTAGGGTATA--CCGACCCCCCCCCCCGCGCGCCCCCCCCCGG-CACCAGCTGACCGAATGCGCCCAAAATGTGTAAACAAATTTAGGACTCCTATTTTTTCGGTGTTGGGCTTCATTACCGCATGTCATATAGGTAATAATGAGTGATCAAGCCAATAGAAAAAAAGGC----------------------------------GTTGACGCGGTAGCGCTACTTCTAGTCAGTATTGTTCGATCTACCAATGGGTTGAGAAATTGTTCCTATT-------------------------------TTTTCACGTGGCAGAATGAATTCGGTACACTCCATATTTCGCTAGATCCAGTGTTCAACTAGCTCTAGTTTAGAAAGAGCGTGCACAAAGTCTAGTGTATAAAAACACTCATTGGGTAGAAAGGGAAATTTCTTGAGCGCCCGATGCCCGTGCCCCGCGGGCGACCCGTCGCCTTAAGATAGGCATAATTAACGTACGCCTCCCGGTGAAGTTATAGGGTACACCCAAAACCCAATATCCTCTTGAAAATTACGCCGGGAGCGGAATCGTTGGTCTCTACCCTCTAAGACGGGACACAAGGGTGTGTTATGCAGTCCCGCTCCTGGGCGTT-ATTTTGCCGGCTGAGTGGTGGCTGCGGGGCATTGTATATTTTTTAACATTGGTTTGCACGGTAATCGTATGCCTCTTACCCTTTTTCTGATTTTATACAGAGCCCGCAGAGGGATTAAGGCTCAATCTTCTCCTAACCGTGTGCTATGTTCATA-TTCTCTGCGAGGTGTGCGGCTTATCAAGAGCTCTCAATAATATATACAACAG------------------------------------CTTTAA--GT-----GAATATGTTAAAGCCACTTTACTTACAAAAGAATGAATGTTTCTTGGGGAGCTTCCCTGGCGGCGGACCCGCGCCCTCGCGGCTCAGCAATAGCGGCATCCGGGGCGTATATAATACCGTTTAACCTGAAAAACA-AAGGCGCGGGGCGCCCCCCCACTCGACTGTTATGAACTACTTCTTGTAAACCTAATT----------------CTTACAATGTTAG---CCACGGGGTCATCACCTGCT-CCC------------CAACATAGTAAAGAAAAGTGTTGGGCTTCATTACCGCATGTCATAT-----------------------------AGTAAAAATGGATGGCTCTGCGCTCCCGCCGTCCCCCGCTGCGCCCACAAGACACATAC----------------------------CCGGGACCTCTCGGTATACTTTTTAAAAAGGGCTGGCCCTACCGGGCGGATTAGGGAAATGTTAATTCGCGTCAGCGTGGCTCAC-------------------------------TCTTCTCTGATTTTACGCAATTA-CAATGGAATATCTGGAACGGACGCCGAGCAAGTTATTCTTTTTTTTTTTAACCTTTTTTACTAACTGGGATTGAGG
GALGA     CGTGACTCCATTCCAAATCGTCCGGCCCCGCGGGCTCGGTCCCGGGCCGCTCCCCCCACCGGTGTGTTTGGGAGTTAAAGATCCCG-AGTAGATGGATGTGAGGGGGTGGTTCAGCTGCAGCGAATCGAATGCGCCTGAAACGAGCACTCGTTTAATGAATGGACGTTATTGAAGCGAAGTATGCGAGTAATTTATCCTTGACATTTAGAACTGTTTCTCTACAAAGTTTATAGGTTCTGAGCTAGGTCAGAGGAAGTTGTGGGGGTACGGTGATTA---TAAAGCTCGAGGGGG--GCCCACACGA-AGCAAAAACTAGTGGTTCTGCGCCCCCGCTGTCCCGGCGGCCGACGCCGGGGGG-GTGCGTTGGTCTCTGTGAGGTAACATTGCGATATTCTCATATTCGTGTGCGTACCGTCTGTAAATGGTTGTTCGCGGTACCAGAAAAACGCAGTTTACAACCGCTGTGTAAAGTATGCTTTGAGTGCATCTTTTCGGTAGAGGCGACAGCTCAAATAAGCATGTTCCCGGGGGGACCAAGAACGGGCCGCTGGTGACATGGCCTGCCAGAGGCCCCCTTTCCCCCCCGCGTTAGCGGCGACGCGGTGAAGTGAAGGAACTATGCCAATTTCCCCTTCAAGAAATTGACTAAGATCTACACGAATCGCCGGGTGGGGT--CCCTTTACCTAAATGTACACCAGACCACTTTCACCCTACGATTCGGTCGGCAAGCCCTCGAATTTTAATGCCCGAGGTGGTGCTAAAACTACCGGT-TCCCCGGGCGTGAACGTCTGGGCCGCCTCTAGCCCGCAGCCCCTGATTCTACCTATAAACTTAACGATCAAATCAAACTACTACCGGAAGTCTTTCTCGTGACAAGAAACGTTAAGAGTTATAGAGTTTCGCCAACGGGAACCTACTAAAGGCCGACGGTATTGGCTGATCCATAAATGATTTGTTGGTCTTTCATCTATTGGG-TACGACCAACCATGGTTTTTTACAAGTAGTGGATAAAGTATAATTTAGGAGTTACGTTAGAATGGGGTATAAACTGGTGCTGTGCCCTCCCTCTTAGAGAGTGATGCTACTATTCACAGGTTTAGTCTCTGTATGTGTTCATGTTTATGCTTTAACGGCGGGTTTTTATATTCTAGCGCATGTGTTAGTATAATAAAGACGAGATAGTATAGTGACAAATGTCT-CCATTAGGGGATTGACTTGCTACTGAAACCAAGTTAACAACTGTATGGATACCTGAGCTTGGACGGATAGAATGTGGCGATGCACAGGTGACGGAGAGAAGCTGAGTCAGAAATTAACACGTCCCGCTAAGCCTAATTGCCGTGACAGATCGTCCCGGATGTTTTGCGGTCATTCTTCGCAAAAGATCATTGTATAAAAATTCTGGTGTGCCGGTATCGATCCCGGAGGTCTCAAGTAGATTTTGAGCATCGTTTACACCCCCATTTATCGCTAGTCGGAACAAAAGAAGAAAATGATGCACAATCATCAGCTGCGCGACGAGAGGCGCGCCCGATTATAGGCGCCGTCTAGTAAACTATGCATTTCCCTGTAGGTGTAAAAAAGTTTAAATACTCTCCGGCCGGGGCACAGGGGAACGCGCTGCGTTAACGTATGGGGGAGGGAAATCTCAGTTAAATCACCCTTTCCATCGGTATGTGGTGAGTGCGCCACGTTCTGTCGGTCTTTCCATTATAAAAAGTTTTCAGTTAA-GCGTCGGATAAGGGACCAGAGGAACTCCAGTGCGCGCCCCCCTCGCGCGGAGACGGCGGCCACCCAGCCCCCCCGTTTCTAGAGTACAAGA-CGGTAACGGGGTCTAGTTTAGGATTGCGTAGTCGATTACATACTTTTCGAGCTCCACTTTCAGTTAATCCGGAATCGCGTCATTTGATGTACGCAAGTACGGTGGTGGCTCCGGCTGGGCCTATCATTCAACTGTCCTTCGATC-ACAGTACTCAGTCCTAGAATACTATTAATCCTGATCTATATTATCACTCAATGGTCCGGAATAAATCATCTGTGTTTATCTGCGTTCATTGCGCCACGTTGTTTGGCGAACCCCCCCCCCCTGCTTTGCAACAAACGTTACACCGCCCCCGACCCCTGCAGGCG-GGACCATAGCATGGTTAGGAGATCACCACGTTCCGTGAAGGACAGGAGATACTGTGTAGTGATTCGTCAAAATT-GATAATCCAGAATAG-CCCTTGGTATCGAGCACTATGTCGACGCCTCTACTTTTCTCTTTCTGCACAATAAGAGTTTTCTATGACGGCGTATGGGTTTTTTAACTTATTTGAGTAGTACTTTTTGAGGTTGCCCAGAAATGTCTTACGGGTAGTGAGGCAATTTTTACGCCATTGACGGACTCTGAAGCCGGGCTAAGGCGATAAGTATGGTCCCTTCTCTTTGGATACGTAATGTCTCTGGCCTTTCGAATTACGTTTAGTGAATCCCCGTGCTTGGAGGTGTCCCCGGCGCTCCGCGGGAGGCGTAAACCATGGACTGTTCATAGTAACGACTAA-GATTACGCTGTTCAAGTAATATATTACG-TTCCTGCCGCCCGCGGGGCCCGGCGCAGGGTCCG--CTTGCCCCCCCCCCCTCGCGCCCCCCCCCGC-CTGCAGCGAATCGAATGCGCCTGAAACGTGTAAACAAATTTAGGACCCCTATTTTTTCGGTATTGGGCCACATTGCCACATGACGTATAAGTAACAATAAGTGACCGAGCCGATAGAAGAGAAGGCCTTTATT-AGTAGTCGTCTTCCTACAGTTACCTCATTGACGCAGTAGCGCTATTTCCAATCAGTATTGTTCGATTTATGAATGGGTTGAAAAATTGTGCCTGTTGAAAACGTGTAAAATTTTAATGTGCGGATGTTTATCGTGTGGCAGAGTGCCTGCGGTGCACCCCATATTTTGCTAGATTCAGTGTCAATCTAATTCTAGTTTGAAAAAAGCGGGTA--------------CAAAAACATTCATTGGGTAAAAAAGGGAATTTCTTAAGCGCCCGGTGCCTGTACCCCGTAGGCGTCTCGTCGCCCTAAGATAGGTATAATCAACGTACGCTTCCCGGTAAAGTTATAGGGTACACCTACAACCCAATATCCTCTTGAAAATTGTGCCGGGAGTCGAATCGTTGGTCCCTACCCTCTTAGGTGGGACACAAGGGTGTGTTATGCAGTTCCGCTCCTGGGCGTC-ACTTTATCGGCTGGGTGATGGCTGCCGGGCATTATATCTTCTTTCACCTTGGTTTGCACGGTAATCGTATGCCCCTTACCCTTTTTCTGATTTTATACAGAGCCCATAGAGGGAATAAGGCCTAATCTTATCCTAGTCGTGTGCCATATTCATA-TTCTTTGCGGGGCGCACGGCCTATCGAGAACTCTCGATAATCTCTACAACAGTTTGCCCCCCAGGCGCGCCGCCTATCAGCGGGAGGGCCTTAAATATAGTAAAGGTATATCGAAACCACCTTACTTACAAAAGGGGGAGAGTTTCTTAAGGAGCTTCCCTAGCGGTGGACCCGCGACCTCGCGGCTCGGCAACAGTGGTATCCGGGGTGTATATAATATCGTTTAAACTGAAAGACG-AACGCCCGGGGCGCCGCGCCACTCGGCTGTCATGAACTATTTTTTGTTAATTTAATT-ACAATGTGTGGACGCCTTATACTGTTAG-GGTCGCGGTGCCATCGCCCGTC-CCCCGACGGAATTCCCAATATAGTAAAGAAAAGTATTGGGCCACATTGCCACATGACGTATTCCGTTTACATGGATTTTTTTCATTCTATAGCAAAAACTAGTGGTTCTGCGCCCCCGCCGCCCCTCGCCGCGCCCACAAGACACATACATCCTATTATCAATCTTATTTCAGATTACCGGAACCTCTCGGCATACCTTTTCAGAAGGATTAGCCCTGCCGGGCGGATTGGGGAAATGTTAATTCACGTCAGGGCGGCCCACACACCTTTATCCGGCGGAACTAGGAAGTGGATCTTCTCTAACTTTACGTAATTA-CAATGGAATATTCGAAACGGACGCCGAGCAAGTTATTCTTATTTTTTTTGACCTTTTTGACTAATTGAGATTGGAA
MELUN     CGTGCCTCCATTTCA-GTGGTCTAGCCCTGCGTGACCGATCCCGGGCCGCTCCTTCCACCGGCGTGTCTGGGAGTAAAAGATCATGTAATAGAGGGATGTGAGGCGGTAATTCGGCATCAGCTGACCACATGCGCATGAAACAAACCTCCGTCTAATGAATGGACATTATTGAGACGAAATATGCGACTATTTTATCC----------------------------GGTTATAGATTTTGAGATAGGTCAAAGGAAGTTGTGGAGGTACAGTGATTACATTTAGTCTCGAAGAGA--GTCACGGCAA-AGCAAAGATGGATAGCTCAGTGCTCTCACTGTCCCGGCGACCGACGGCGGGGGGCGTGTGCTGATCCCTGTGGGGTTACATTGTGATATTCTCATATTTGTGTGCGTCCCGTCCATAACTGGGCCTTTGCGGTACCAGAAAAACGCAGTTTAAGAC-GCTTTGTAAATCGTGTTTTGAGTGTATTTTTTCAGTAGATGTGTCGGCTCAAATAAGCATGCTCCCGAGGGGGCCGGGCGCGCGCGGTTGGCGATCTGGCCGGCTCGAGCCCCCCTTCCCCCCCC----------------------------GAACTATGCCACTTTCCCCTTCATTAAATTTACTGAGCTCTGCCCGAGTCGCCGGGCGGGGTCCCCCCTCATCTACTTGTACACCCGGCCACTTTCGCCCTACGATTCAGTCGGCAAGCCATCGAATCTTAATGCCCGGGATGATGCTAAAACTATCGATCCCCTCGGGCGAGGTCATCCGGGTCGCTTCCAGCCCGCAGCCCCCGAGCCGTGCTCTACACCTTACAATCAAATCAAACTACTACCGAAAGTCTTTCTCGTAACAAGAAACGTTAAGAGTTATAGAGTTTCGCCAACGGGAATCCACTAAAGATCGAGGGTATTAGCTGATTCATAAACGATTTATTGGTTTTTTATTTATTGGGCTACGACCAACCATGGTTTTTTACAAGTAGTAAATAAAGTATAATTTTGGAGTTGCGTTAGAATGGAGTAAAAACTGGCGCAGAGCTTTCCCTCTTAGAGAGTGATGCTTCTATACGTGGGTTTACTCTCTGTATGTATTTATGTCTATGCTTGAACGGCGGGTCTTTATATACTAGCGCTTGAGTTAGTATAATAAAGATAAGATAGAGAATTAATGAATATCCACCATTAGGGGATCGACTTCCTGCCGGAACCAAGTTAATAAGTGTATGGATACCCGAGCTTGGACGAATAGAATGCGGTGATGCACGGGTAGCGGAGAGAAGTTGAGCTAGAAATTAACACGTCTCGCTAAGTCTAATTACCGTGACAGCACGTCCCAGACGTTTCGCGGTCGTTCTACGCAAGGGACTTTCGTCCAAAAATTCTGGTGTGCCGGTATCGATCCCGGAGACTTCAAATAGATCTTGAGCATCGTGTGCACCCCCATCCATCAAGACTCAGAACAAGAGAGGAAAATCATGCGTAATCATAAGCTGGGCGGCGGGCAGTGCGCCAGATTATAGGCACTGTCTAGCAAGGCACGCCTTTCGTTATAGATGTAAAAATATATAAATACTCTCCGGCCGGGGCGCGGGGAAGCGCGCTGCGCTGGCGTATGGGGGAAGAAAATCTCAGTTAAATCACCCTTTCCATCGGTA---------------------------TCTTTCCATTACAAGAAGTCTTCAATTCAAGCAAAGAACAAGGGTCCGCAAGACCTCCAGCGTACCCCCGCGCCGAGGGGGGATGGGGGCCGCCTAACCCTCCCGTTTCTAGCGTACAAGA-CGGTAACGGGGATTAGTCTAGGATCGCATAGTCGATCACATACCTTTCGAGCTCCACTTTCGGTTAATCCGGAATCACCTCTTTTAATGTA-------------------------------GACATCCAACCGTCTTTTGATC-ACCGTGCTCAGTCCTTGAATACTATTAATCTTAATCTACATTATCACTCAATGGTCCGGAATAAATCATTTGTGTTTATATAAGTTCATTGCGCTACGTTGTTTGGCGAACCCCCCCCCCCTGCCCTGCAACAAAAGTTACACCGCCTTCGGCCCCTGCAGGAGGGGAACATAGCATGGCTAAGAGATCACCACGTATTATGGAGGATAGGAGATACTGTGTAGTGATATGTCAAAATT-GGTAATCTAGAATCG-AACTTGGTCTCGAACACTATGTTAACGTCTCTACCTTTCTCTTTCTGTACAATAGGAATTTTCTTTAACGGCGTATGGTTTTTTTAACTTACTTGAATAGTGCATTCTCCAGTTGCTCAGAAATGTCTTATGGATACTGAGGTAATTCTTAAGCCACTGACGGACTCTGAGGCCGGGTCAGGGCGATAGGTATGGTCTGTTCCCTTTGGATACGCGATGTCTCTGGCC-------------------------------TGGGGGCGTCCCCAGTGCTCCGCGGAATCAGTAAACCATGGGGTGTGCATGGTAACGACTGAGGATTATACTGTTCAAGTAATACATTAAG-TTACTGTGACTTTGGAACCCTAGCGTAGGGTCTA--CTGACCCCCCCTCTCGCGCGCCCCCCCTCGGGCATCAGCTGACCACATGCGCATGAAACATGTAAACAAATTTAGGACTCCTATTTTTTCGGTGTCGGGCCTCTTGACCGCATGGCATATAAGTAATAATAATTAACCAAGCCAATAGAAAAAAAGGCCCTTGTT-GGTAGTCGTCTTCCTACGGTTACTTCATTGATGCGGTAGCGCTACTTCTAGTCAGTATTGTTCGATCTATAAATGGGTTGGAAAATTGTTCCAATTGAGAACGCGTAAAATTTCAGTGTGCGGTTGTTTTTCACGTGGCAGAATGAATCCGGTAGACCCCATATTTTGCTAGCCTCAGTGTTAAACTAGTTCTGGTGTAGAATAAGCGTGCACAAAATCTAGTGTATAGAAACACTCATCGAGTAGAAAAAGAAATTTCCTGAGTGCCCGGTCCTCGCGCCCCGTAGGAAGCCCGTCGCCTTAAGATAAGCATAATTAACGTACGCCCCCCGGTGAAGTTATAGGGTACACCCAAAGCCCAGTATCCTCCTGAAAATTATTCCGGAAGCGGTATCGTTGATCTCTACCTTCTAAGACGGGACACGAGGATGTGTTATGTAGTCCCGCTCCTGGGCGTT-ATTTTCTGGGGTGGGTGACGGCCGCGGGGCATTGTATATTTTTTAACCTTGGTTTGCACGGTAATCGTATGCCTCTTACCCTTTTTCTGATTTTATACAGAGCTTGCAGAGGGACCAAGGCTTAATCTTATCCTAGTCGTGTGCAATGTTTATA-TTATCAGCGAGGTATACGGCCTAACGAGAACTCTCAATAA----------AGTTTTCCCCTCGGAAGCGTCGCTAATCAGCAGGCGGGCTTT-----------TACTGTATTGAAACCACTTTTCTTACCAAGGAATGAAT-TTTCTTGGGGAGCTTCCTTGGCGGTGGACCCGCGACGCCGCGGCTCGGCAATAGCGGCATCCGGGGCGTATATAATACCGTTTAACCTGAAAAACG--------GGGGTGCCCCCCCGTTCGACTGTTATGAGCTACTTTTTGTAAACCTAATT-ACGATATGTGGACGCCTTATAATGCTAG-GGCCACGGGGTCGTCACCTACT-CCCCGACGGGATCCCCAACACAGTGAAGAAAA--GTCGGGCCTCTTGACCGCATGGCATATTCTGTTTGTATGGAATTTTTACATTTTATAGCAAAGATGGATAGCTCAGTGCTCTCGCCGCCCCCCGCCCCGCCCAC-AGACACATACATCCTATTATCAATCTTATTTCAGATTACCGGAACCTCTCGGTGTACTTCTTCAAAAGGGC-------------CGGATTAGGGAAATGTTAATTCGCGTCAGCGTTGCCCACATACTTTTATCTGA-----------------TCTTCTCTAATTTTGCGCAATTA-CAATGGGATATATGGAA------------------------------------------ACCAATTGGGATTGAAA
NESNO     CGTGCCTCCATTTCA-ATGGCCTAGCCCTGCGTGACCGATCCCGGGCCGCCCCTTCCACCGGTGTGTTTGGGAGTAAAAGATCCTG-GATAGAGGGATGTAAGGCGGTAATTCGGCAACAGCTGACCACATGCGCACAAAATAAACCCCCGTCTAATGAATGGACGTTATTGAGACGAAATGTGCGACTATTTTATCCTTGACATTTAGAACTGTTCCTCTTCAAAGGTTATAGGTTTTGAGATAGGTCAAAG-------------------------------------------------------AGTAAAGATGGATAGCGCAGCGCTCCCACTGTCCCAGCGGCCGACGGCGGGGGG-GTGTGCTGATCTCTGTGGGGTTACATTGTGATATTCTCATATTTGTGTGCGTCCCGTCCATAACTGGGTCCTTGCGGTACCGGAAAAACGCAGTTTAAAAC-GCTTTGTAAATTATGTTTTGAGTGCATTTTTTCAATAGACGTGTAAGCTCAAATAAGCATGTTCCCGA----------------------------TGGCCGGCTCGAGCCCCCCCTCCCTCCTC----------------------------GGACTGTGCCACCGTCCCCTTCATTAAATATACTGAGATCCGCCCGGGTTGCCGGGTGGAGT------------------------------------------ATTCGGTCGACAAGCCCTCGAATCTTAATGCCCGGGGTGATGCTAAAACTATCGAT-TCCCCGGGCGAGGACGTCCGGGCCGCTTCCAGCCCGCAGCTCCCGAGCCTTGCTCTACACTTTACGATCAAATCAAACTACTACCGAAAGTCTTTCTCGTAACAAGAAACGTTAAGAGTTATAGAGTTTCGCCAACGGGAATCCA---------------------------------GATTTATTGGTTTTTTATTTATTGGG-TACGACCAACCATGGTTTTTTACAAGTAGTAAATAAAGTATAATTTTGGAGTTGCGTTAGAATGGAGTAAAAACTGGCGCAGTGCTTTCCCTCTCAGAGGGTGATGCTTCTATACGTGGGCTTAGTCTCTGTATGTATTTAT---------------------------ATATCGGCGCTTGAGTTAGTATAATAAAGATAAGATAAAGAGTTAATGAGTATCC-CCATTAGGGGATCGACTTCCTGCCGGAACCGAGTTAACAAGTGTATGGATACCTGAGCTTGGACGGATAGAATGCGGCGATGCACGGGTGGCGGAGAGAAGCTGAGCCAGAAATTAACACCTCTCGCTAAGCCTAATTACTGTGACGGCACGTGCTGAACGTCTCGCGGTCGT---------------------------TTCTGGTGTGCCGGTATCGATCCCGGAGATTTCAAATAGACCTTGAGCATCGTGTGCACTCCCATCCATCAAGACTCAGAACAAGAGAGGTAAATCATGCGTAATCACCAGCTGGGCGACGAGGAGTGCGCCAGATTATAGGCACTGTCTAGCAAGACAGGCCTTTCGTTATAGACGTAAAAATATGTAAATACTCTCCGGCTGGGGCGCAGGGGAGCGCGCTGCGCTGGCGTATGGGGGAGGAAAATCTCAGTTAAATCACCCTTTCCATCGGTATAAGGAGTTTGTGTCACTTTA--TCCGTTTTTCCATTACAAGAAGTTTTCAATTAA-GCGAAGAACAAGGGTCCGCAGGACCTCCA-----------------------------GCCGCCTAACCCTCCCGTTTCTAGGGTACAAGA-CGGTAACGGAGTCTAGTCTAGGATCGCATAGTCGATTACATACCTCTCGAGCTCCACTTTCGGTTAATCCGGAATCACTTCCTTTGATGTACGCAAGTACGCTGGTAACCCCGGCCGGGCCTGACATTCAACCGTCTTTCGATC-ACCGTGCTCAGTCCTTGAATACTATTAATCTTAATCTATATTATCACTCAATGGTCCGGAATAAATCATTTGTGTTCATATGAGTTCATTGCGCTCCGTTGTTTGGCGAACCCCCCCCCCCTGCCCTGCAACAAAAGTTACACCGCCTTCGGCTCCTGCAGGCG-GGAACATAGCATGGCTAAGAGATCACCACGTGCTGTGGAGGACAGGAGATACTGTGTAGTGATATGTCAAAGTT-GGTAATCTAGAATCG-AACTTGGTCTCGAACACTATGTCAACGTCTCTACCTTTCTATTTCTGTACAATGGGAATTTTCTTTAACGGCGTATGGTTTTTTTAACTTACTTGA------------------------------CTTATGGATAGTGAGGTAATTTTTAAGCCACTGACG---------------------------------TCTGTTCTCTTTGGATACGTGATGTCTCTGGCC-------------------------------TGAGGGTGTCCCCGTTGCGCCGCGGGATCGGTAAACCATGGGGTGTGCATAGTAACGACTGA-GATTATACTGTTCAAGTAATACATTACG-TTACTGTGACTTCGGAAGCCCAGCGTAGGATCTA--CTGACCCCCCCCCCCGCGCGCCCCCCCTCGG-CAACAGCTGACCACATGCGCACAAAATA-------------------------------GTGTCGGGCCTCCCGACCGCATGGCATAT--------------------------------------CCTTGTT-GGTGGTCGTCTTCCTACAGTTACCCCGTCGATGCGGTAGCGCCACTTCTAGTCAGTATTGTTCGATCTATAAATGGGTTGAAAAATTGTTCCAATTGAAAACGCGTAAAATTTCAGTGTGCGGTTGTTTTTCATGTGGCAGAATGAATCCGGGAAACCCCATGTTTTGCCAGCTTCAGTATTGA-CTAATTCTGATCTGGAACAAGCGTGCACAAAGTCTAGGGTATAAAAACACTCATTGGGTAGAGAAGGAAATTTCTTAAGTGCCCGGTGCCCGCGCCCCGTAGGAGGCCCGTCGCCTTAAGATAAGCATAATTAACGTACGCCCCCCGGTGAAGTTATAGGGTACACCCAAAGCCCAGTATCCC---------------------------------CTCTACCTTCTATGGCGGGACACGAGGATGTGTTATGTAGTCCCGCTCCTGGGCGTT-ATTTTCTGGGGTGGGTGCCGGCCGCCGGGCATCATATATTTTTTAACATTGGTTTGCACGGTAATCGTATGCCTCTTACCCTTTTTCTGATTTTATACAGAGCTCGCAGAGGGACCAAGGTTCAATCTTATCCTAGTCGTGCGCTATGTTCATA-TTATCTGCGAGGTATACGGCCTAGCGAGAACTCTCAATAATATATACAACAG------------------------------------CCTTAATTATACTAATAGTATATTGAAACCACTTTACTTACCAAGGAATGAAT-TTTCTTGGGGAGCTTCCCTGGCGGTGGACCCGCGACGCCGCGGCTCAGCAATAGCGGCATCCGGGGCGTATATAATACCGTTTAACCTAAAAAACG-AAGGCCCGGGGTGCCCCCCTGCTCGGCTGTTATGAGCTACTTTTTGTAAACCTAATT----------------CTTATAATGTTAA----CACAGGGTCGTCACCTACT-CCC------------CAACACAGTAAAGAGAAGTGTCGGGCCTCCCGACCGCATGGCATAT-----------------------------AGTAAAGATGGATAGCGCAGCGCTCCCGCCGCCCCCCGCCGCGCCCACAAGACACATACATCCTATTATCAATCTTATTTCAGATTACCGGAACCTCTCGGTATACTTCTTCAAAAGGACTGACCCTGCCGGGCGGATTAGGGAAATGTTAATTCGCGTCAGCGTGGC-C--ACAATTTTATCTGA-----------------TCTTCTCTAATTTTGCGCAATTA-CAATGGGATATTTGGAACGGACGCCGAACAAGTTATTTTTTTCTTTTTTAACCTTTTTTACCAATTGGGATTGAAA
PELCR     CGGGCCTCCATTTCA-GTCGCCTAACCCT----------------------------ACCGGCGTGTTTGGGAGCAAAAGATCCCG-GACAGATGGATGTGAGGCGGTAATTCGG----------------------------AACACTCGTCTAATGGATAGACGTTATTGAGACGAAGTATGCGACTATTTTATCTTTGACATTTGGAACTGTTCCTTTTCAAA------------------------------------------------------TAAGTCTCGACGAGA--ACAGAGGCGA-AGTAATAATGGATGGCTCCGCGCCCTCGCTGTCCCGGCGGCCGACGGCGGGGGA-GTGTGCTGATCTCTGTGGGGTAACATTGTGGTATTCTCATACTCGTGTGCGTCCCGTCTATAACTGGTTCCTGGCGATAACGGAAAAACGCAGTTTAAAACCGCTTTGTAAATTATGTTTTGAGTGCATTTTTTCAGTAGAGGCGTCGGCTCAAATAAGCATGTTCCCGAGAGGGCCAGGAGCGCGCCGTTGGTGATATGGCCGGCCCGAGCCCCCCCTCCCTCCCCCCGTTGGCGGCGACACGGGAAAGGAGATGGACTATGCCGATTCCCCCCTCATTAAATTTACTGGGATCTACATGAATCGCCGGGTGGAGTC-CCTCCCATCCAGTCGGACACCCGACCACTTTCGCGCTACGATTCAGTCAACAAGCCCTCGAATTTTAATGCCCGGGGTGATGCTAAAACTATCGAT-TCCCCGGGCGTGGACGTCTGGATCGCTCCCAGCCCGCAGCCCCCGAGCCTAGCTCTACACCTTACGGTCAAATCACACTACTACCGAAAGTCTTTCTCGTAACAAGAAACGTTAAGAGCTACAGAGTTTCGCCAACGGGAACCTA---------------------------------GGTTTATTGGTCTTTTATCTATTGGGCTACGACCAACCATGGTTTTTTACAAGTAGTAAATAAAGTAGAATTTAGGAGTTGCGCTAGGATGGAGTAGAAACTGGCGCTGTGTTTTCCCTCTCAGAGAGTGATGCTTCTATACGCAGGTTTAGTCTTTGTATGTATTTATGTCTATGCTTGAACGGCGGGTTTCTATATGTTCGCGCCTGAGTTAGTATAATAAAGACAAGATAATGAATTAACGAATATCC-CCATTAGGGGATCGACTTCCTGCTGAAACCAAGTTAACAAGTGTATGGATACCTG---------------------------CACGGGTGGCGGAGAGAAGTTGGGCCAGAAATTAACACGTCTCGCTAAACCTAATTGCTGTGACAGTACGTCCCCGACGTATCGCGGTCGTTCTACGCAAGAGACCTTCGTTCAAAAATTCTGGTGTGCCGGTATCGATCCCGGA-ATTTCGAATAGATCTTGAACATCGTG----------------------------AAGAGAGGAAAACCATGCGTCATCATCAGCTGCGCGGCGAGAAGTGCGCCAGATTATAGGCGCCGTCCAGCAAGACACGCATTTCGTTATAGACGTAAAAATATGTAAATACTCTCCGGCCGGGGCACAGGGGAGCGCGCTGCGTTGGCATACGGGGGAGGGAAATC---------------------------TAAGGTGTGCGTGTCACTTTACAGCGGTCTTTCCGTTACAAGAAGTTTTCAGTTAA-GCGTCGAATAAGGGTCCGGAGGACCTCCAGTGTGCCCCCCCACTGCGGCGAGGCGGTTGCCGCTTAACCCCCCCGTTTCTAGAGTACAAGA-CGATAACGGGGTTTAGTCTAGGATTGCATAGTCGATTACATACCTCTCGAGCTCCACTTTCGGTTAATCCGGAATCACCTCATTTGATGTACGCAAGTACGGTGGTAACCCCGGCCGGGCCTAACATTCAACTGTCTTTTGATC-ACCGTGCTCA------------------------------TTATCACTCAATGGTCCGGAATAAATCATCTGTGTTTACATAAGTTCATTGCGCCACGTTGTTTGGCGAACCCCCCCCCCCTGCTCTACAACAAAAGTTACACCGCCCCCGGCCCCTGCAGGCG-GGAACATAGCATGGCTAAGAGATCACCACGTACTGTGGAGGACAGGAGACACT----AATGATACGTCAAAATT-GGTAATCTAAAATCG-AACTTGGTTTCGAATACTACGTTAACGTCTCTACTTTTCTCTTTCTGTACAATAGGAGTTTTCTATAACGGCGTATGGTTTTTTTAACTTATTTGAATGGTACATTTTCCATTTGCTCAGAAATGT------------------------------------GACTCTGAGGCCGGGTCAGGGCGATAAGTATGGTCCTTTCCCTTTGGATACGTAATGTCTCTGGCCTTTCGAGTTAGGTTTAGCGAGTCCCCGTGCTTGGGGGCGTCCCCGGCGCCCCGCGGGAACGACAAACCATGGGGTGTTCACGGTAACGACTAAGGATTACGCTGTTCAAGTAATACATTACG-TTACTGTGACTTCGGAAGCCTAGTGTAGGGTCTA---------------------------------------------------------------------------------------------GTGTTGGGCTTCATTACCGCATGCCATATAAGTAATAATGAGTGATCTAGCCAATAGAAAAAAAGGCCCTTGTT-AGTGATCGTCTTCCTACGGTTACCTCATCGATATGGTAGCGCTACCTCTAGTCAGCATT--------------------------------------------------------------------TTTTCACGTGGCAGAATGAATTCGGTATACTCCATATTTCGCTAGATCCAGCGTTAAACTAGCTCTAGTTTAGAAAAAGCGTGCACAAAGTCTAGTGTATAAAAAGACTCATTGGGTAGAAGAGGGAATTTCTTGAGTGCCCGGTGCCTGTGCCCCATGGACGACCTGT-------------------------------------TAAAGTTATAGGGTACACCCAAAACCCAATATCCTCTTGAAAATTATGCCGGGAGCGGAATCGTTGGT------------------------------TGTTATGCAGTCCCGCTTCTCGGCGTT-ATTTTGCTGGCTGAGTGGTGGCCGCGGGGCATTATATATTTTTTAACATTGGTTTGCACGGTAATCGTATGCCTCTTACCCTTTTTCTGATTTTATACAGAGCCCGCAGAGGGATTAAGGCTTAATCTTCTCCTAATCGTACGCTATGTTCATA-TTCTCTGCGAGGTGTGCGGCCTATCGAGAGCTCTCAATAATATATACAACAGTCTGATCCAACGTTGGGCCGCTCGTCACCGGGCGGGGTTTAATTATA----AAGTATGTTGAAACCACTCTACTTACAAAAGAATGAATGTTTTTTGGGGGGCTTCCCTGGCGGCGGACCCGCGCCCTCGCGGCTCAGCAGTAGCGGCATCCGGGGCGTATATAATACCGTTTAACCTGAAAAACG-------------------------GACCGTTATGACCTACTTCTT----------------------------CTTACAATGTTAG---CCACGGGGTCATCACCCGCT-CCC------------CAACATAGTAAAGAAAAGTGTTGGGCTTCATTACCGCATGCCATAT-----------------------------AGTAATAATGGATGGCTCCGCGCCCTCGCCGCCCCCCGCCGCGCCCACAAGACACATACATCCTATTATCAATCTTATTTCAGATTACCGGAACCTCTCGGTATACTTTTTCAAAAGGGCTGACCCTGCCGGGCGGATTAGGGAAATGTTAATTCGCGTCAGCGCGGCTCACACGATTTTGTCTGGCGGAACCAGGGAGAGGATCTTCCCTTATTTTGCGCAATTA-CAATGGAATATTTGGAACGGACGCCGAGCAAGTTATTCTTTTTTTTTTTAACCTTTTTTATCAATTGGGATTGAAA
PYGAD     CGTGCCTCCATTTCA-GTCGCCTAGCCCTGCGAGGCCGATCCCGGGCCGCCCCTTCCACCGGCGTGTTTGGGAGTAAAAGATCCTG-GATAGATGGATGTGAGGCGCTAATTCGGCACCAGCTGACCAAATGCGCACAAAATGAACACTCGTCTAATGAATAGACGTTATTGAGACGAAGTGTGCGACTATTTTATCTTTGACATTTAGAACTGTTCTTCTTCAAGGGTCATAGGTTTTGAGATAGGTCAAAGGAGGTTGTGGAGGTACAGTGATTA---TCAGTCTCGACGAGA--ACCGAGGCGA-AGTAAAAACGGATGGCTCTGCGCCCCCGCCGTCCCGGCGGCCGACGGCGGGGGG-GTGTGCTGATCTCTGTGGGGTAACATTGTGATATTCTCATACTCGTGTGCGTCCCGTCTATGACTGGTTCTTCGCGGTACCTGAAAAACGCAGTTTAAAACCGCTTCGTAAATTATGTCTTGAGTGCATTTTTTCAGTAGGGGTGTCGGCTCAAATAAGCATGTTCCCGAGAGGGCCAAGAGCGCGCCGTTGGTGATATGGCCGGCCCGGGCCCCCCCCCCCCCCCCCCGTTGGCGGCGACGCGGGAAAGGAGATGGACTATGCCGATTTCCCCCTCATTAAATTTACTAGGATCTACGTGAATTGCCAGGTGGAGT--CCCCTCGTCCACTTGTACACCCGACCACTTCCGCGTTACGATTCAGTCAACAAGCCCTCGAATTTTAATGCACGGGGTGATGCTAAAACTATCGAT-TCCCCGGGCGTGGGCGTCCGGGCCGCTTCTAGCCCGCAGCCCCCGAGCCTAGCTCTACACTTTACAGTCAAATCAAACTACTACCGAAAGTCTTTCTCGCAACAAGAAACGTTAAGGGCTATAGAGTTTCGCCAACGGGAACCTACTAAGGATCGAGGGTGTTAGCTGATTCATAGATGATTTGTTGGTCTTTTATTTATTGGG-TACGACCAACCATGGTTTTTTACAAGTAATGAATAAAGTATAATTTAGGAGTTGCGTTAGAATGGAGTAAAAACTGGCGCTGTGCTTTCCCTCTCAGAGAGTGATGCCTCTATACGTAGGTTTAGTCTTTGTACGTATTTATGTCTATGCTTGAACGGCGGGTTTCTATATGCTAGCGCTTGAGTTAGTATAATAAAGACAAGATAATGAGTTAACAAATATCC-CCATTAGGGGATCGACTTCCTGCTGAAACCAAGTTAACAAGTGTGTGGATACCTAAGCTTGGACGGATAGAATGCGGCGATGCACAGGTGGCGGAGAGACGTTGGGCCAGAAATTAACACGTCTCGCTAAGCTTAATTGCTGTGACAGTACGTCCTGGACGTATCGCGGTCGTTCTACGCAAGAGACCTTCGTTCAAAAATTCTGGCGCGCCGGTATCGATCCCGGAGATTTCAAATAGATCTTGAACATCGCGTACATCCCCATCCATCAAGACTCAGAACAAGAGAAGAAAATCATGCGTAATCATCAGCTGGGCGGCGAGAAGTGCGCCAGATTATAGGCGCCGTCTAGCAAGGCACGCATTTCGTTACAGACGTAAAAATATCTAAATACTCTCCGGCCGGGGCACAGGGGAGCGCGCTGCGCTGGCGTACGGGGGAAGGAAATCTCAGTTAAATCACCCTTTCCATCGGTATAAGGTGTGCGCGTCACTTTACATCGGTCTTTCCACTACAAGAAGTTTTCAGTTAA-GCGTCGAATAAGGGTCCGGAGGACCTCCAGTGTGTCCCCCCGCTGCGGCGGGGCGGCTGCCACTTAACCCCCCCATTTCTAGAGTACAGGA-CGATAACAGGGTTTAGTCTAGGATCGCATAGTCGATTACATACCTCTCGAGCTCCACTTTAAGTTAATCCGGAATCACCTCATTTGATGTACGCAAGTACGGTGGTAATCCCGGCCGGGCCTAACATTCAACTGTCTTTTGATC-ACCGTGCTCAGTCTTTGAATACTATTAATCTTAATCTATATTATTACTCAATGGTCCGGAATAAATCATCTGTGTTTATATAAGTTCATTGCGCTACGTTGTTTGGCGAACCCCCCCCCCCTGCTCTACAACAAAAGTTACACCGCCCTCGGCTCCTGCAGGCG-GGAACATAGCATGGCTAAGAGATCACCACGTACTGTGAAGGACAGGAGATACTGTGTAATGATACGTCAAAATT-GGTAATCTAAAATCG-AACTTGGTCTCGAACACTACGTTAACGTCTGTACTTTTCTCTTTCTGTACAATAGGAGTTTTCTATAACGGCGTATGGCTATTTTAACTTATTCGAATGGTACATTCTCCAGTTGCTCAGAAATGTCTTATGGATGGTGAGGTAATTTTTACGCCACTGACGGACTCTGAGGCCGGGTCAGGGCGATAAGTATGGTCCTTTCCCTTTGGATACGTAAAGTCTCTGGCCTTTCGAGTTAGGTTTAGTGAATCCCCGTGCTTGGAGGCGTCCCCGGCGCCCCGCGGGACTGATGAACCATGGGCTGTTCATAGTAACGACTAA-GATTACACTGTTCAAGTAATACATTACG-TTACTGTGACTTCGGAAGCCTAGCGTAGGGTCTA--CCGACCCCCCCCCCCGCGCGCCCCCCCCCGG-CACCAGCTGACCAAATGCGCACAAAATGTGTAAACAAATTTAGGACTCCTATTTTTTCGGTGTTGCGCTTCATTACCGCCTGCCATATAAGTAATAATGAGTGATCAAGCCAATAGAAAAAAAGGCCCTTGTT-GGTGGTCGTCTTCATACGGTTACCTCGTTGATGCAGTAGCGCTACTTTTAGTCAGTATTGTTCGATCTATCAATAGGTTGAAAAATTGTCCCTATTGAAAACGTGTAAAATTTCAGTGCGTGGTTGTTTTTCACGTGGCAGAATGAATTCGGTGCACTCCATATTTTGCTAGATTCAGCGTTAAACTAGCTCTAGTTTAGAAAAAGCGTGCACAAAGTCTAGTGTA--------------------------------------TGCCCGGTGCTCGTGCCCCGCGGGCGACCCGTCGCCTTAAGATAGGCATAATCAACGTACGCCCTCCGGTGAAGTTATAGGGTACACCCAAAACCCAATATCCTCTTGAAAATTATACCGGGAGCGGAATCGTTGGTCTCTACCCTCTAAGGCGGGATACAAGGGTGTGTTATGCAGTCTTGCTCCTGGGCGTT-ATTTTGTTGGCTGAGTGGTGGCTGCGGGGCATTGTATA-TTTTTAACGTTGGTTTGCACGGTAATCGTATGCCTCTTACCCTTTTTCTGATTTTATACAGAGCCCGCAGAGGGATTAAGGCTCAATCTTCTCCTAACCGTGTGCTATGTTCATA-TTCTCTGCGAGGTGTGCGGCCTATCGAGAGCTCTCAATAATATATACAACAG-----------------CCGCTCGTCAGCGGGTGGG----------------------------CCACTTTACTTACAAAAGAATGAATGTTTCTTGGGGAGCTTCCCTGGCGGCGGACCCGCGTCCTCGCGGCTCAGCAGTAGCGGCATCCGGGGCGTATATAATACCGTTTAACCTGAAAAACG-AAGGCCCGGGGCGCTCCCCCGCTCGACTGTTATGAACTACTTTTTGTAAACCTGATT-ACAGTATGTGGACGCCTCAGAATGTTAG-GGCCACGGGGTCATCACCTACT-CCC-----------------------------GTGTTGCGCTTCATTACCGCCTGCCATATTCCATTTATATGGAATTTTTTCATTCTATAGTAAAAACGGATGGCTCTGCGCCCCCGCCGCCCCCCGCCGCGCCCGCAAGACACATACATCCTATTATCAATCTTATTTCAGATTACCGGAACCTCT----ATACTTTTTCAAATGGGCTGGCCCTGCCGGGCGGATTAGGGAAATGTTAATTCGCGTCAGCGCGGCTCACACAATTTTATCTGA-----------------TCTTCTCTGATTTTACGCAATTA-CAATGGAATATTTGGAGCAGACGCCGAGCAAGTTATTCTTTTTTTTTTTAACCTTTTTTACCAATTGGGATTGAAA
RHEAM     CGTGCCTCTATCCCA-ATCGCCTAGTCC-GCGCGTTCGTTCCCGGGCCGCTGTATTC-CCGGTGTGTTTGGGGGCAAAGGATCCCG--GTAGATGAATGTGAGCCGGTAACTCAACATCGGTTGGCCGAATGCGCCCGAAACGAGCACCCATCTAATGAATAGACGTTATTGAGACGAAGTATGTGACTATTTTATCT-----------------------------TTTATAGGTTATGAGATAAGTCTAAGGACGTTGTGGAGGTACAGTGATTACGT-CAGTCTCGCGGAGCGAGGCGAAACGG-AGTAAAAATGGATGTTTCTGCGCTCT--CTAGCCCGGCGACCGGCAACGGGGGG--TGTGCTGATCTCTGTGAGGTAACATCGTGATATTCTCATATTCGTGTGCGTTCCG-CTGTAACTGGCTCTTAACGGGGCCAGAAAAGCGCAGTTCAAAACCGTTTTGTAAATTATGCTTTTAGTGCATTTTTTCAATAGAA--GATGGCTCAAATAAGCATGTTCCCGAGAAGGCCGGGAACGTGCGGTTGGTGACATCGCCGGCCGGAGCCTCCCCTTCCTCCCCTCTTTGGCGGCGGCGCGGGAAAGAAGATGGACCATGTCGATTTCCCGCTCGATGAATTTACTAAGATCTACATGAATTACCGAGCGGAGAC--CCCCCACCTAATTGTACACCGGACCACTTTCGGCCTACGACTTAGTCGACAGGCCCCCGAAATTTAATGCACGAGGTGATGCTAAGATCATAGCT-CCCTCGGGCGCGAGCATCCGGGCCGCCTTCAGCCTGCAGCCCCCGAGACTAGCTCTACACTTTACGCTCAAATCAAACTACTACCGAAAGTTTTTCTCGTAAAAAGAAACGCTAAG--TTACAGAGTTTCGCCAACGGGAACCTACTAAAGGTCGAGGGTATTGGCTGATTCATAAATGATTTGTTGGTTTTTTATCTATTGAG-TACGACCAACCATGGTTTTTTACAAGTAGTAAATAAAGTATAATTTAGGAGTTGAGCTAGAACGGGGTAGAGACTGGCACTGTGATTTCCCTCTTGGGGAGTAATGCTTCTACGCACAGGTTTAGTCTTTATATGTATTTATGTCTATGCTTGGACGGCGGGTTTCTGTATCTTCGCGCCTGTATTAGTACGATGAAGACAAGATAATGATTTAACAAATA----CCATTAGGGGGTCGACTTGCTACTGGAATCAGATTAACAAGTGTATGGGTATCTGAGCTTGGACGGATAGAATGCGGCGATGCACGGGTGGCGGAGAGAAGTTGGGTCAGAAATTAATACGTCCCGATAAGCCCAATTGCTAT-ACAGAACGTACCA-ATATATTGCGGTCGTTCTACGCAAGAGACCTTCGTTTTAAAATTCTAGCGTGCCGGTATCGACCCCGGAGATCTCAAATAGATCTCGAACATTGTTTACACCCCCATCCACCAATACTTAGATGAAGAGGGAAGAATCATTCATAATCATCAGCCGAGAGGTGAGAAGTGCGATAGATTATAGACACCGTCTAACAAGATACGCATTTCGATATAGACGTAAAAGTGTC-AAATACTCTCCGGCCGGGGCGCTAGGGAGCACGCTGCGCTGGCATACGAGAGAGGAAAATCTCAGTTAAATCACCCTTTCCATCGGTATAAGGAATGTGCGCCACTTTATATCGATCTTTCTATTACAAGAAGTCTTCAGTTAAAACGTCGGACAAGGACCCAGAGGACTTCCA--GTATCCCCCCACTGCGGCGAGAAGGC----------------------------ACAAGA-CGACAACAGGGTCTAGTCTAGGATAGCATAGTCGGTTATATACCCTTCGAGCTCCACTGTCAGTCAATCCGGAGTCACCTCGTTTGCTGTTCGCGATTACGGTGGTAACCCCGGCTGGGCCT-TCACTCAACTGTCCTTCGATC-ACTGTGCTCAGCTTTCGAATACCATTTATCTTAATCTACATTATCACTCAATGGTCCGGAATAAATCATCTGTGTTTATATAAATTCATTGCGCTACGTTGTTTGGCGAACCCCCCCCCCCTGCTCTGCAA---AAGTTCAACCGACCTCGACTCCTGCAGGCG-GGAACATAGCATGGTTAAGAGATCACCACGTTATGTAAAAGACAGGAGATACT----AATGATATGTCAAAATA-GGTAATCGAAAATAG-AACTTGGTAGCGAACACTATATTAACGTTTCTACTTTTCTCATTCTGTACAATAGGAGTTTTCTACGATGACGTATGGTTTTTTTAACTTTTTTGAATAGTACATCTTCCAGTTACCCAGAAACGTATTAGGGATAGTGAGGTAATTTTGACGCCACTGACGGACTCTGAGGCCGGGTCAAGGCGATAAGTATGG-CCCTTCTCTTTGGATACGTAATGTCTCTGACCTTTCGAGACAGGTTAAATGAATCCCTGTGTTCGAAGGCGTCATCAGCGCTCCGCGGGAGG--TAAACCATGGGGAGTTCATAGTAACAAGTAAGGATTATACTATTCAAATAATTTATTACG-TTACTGTAACTTCGGAAACTTATTGTAGAGGCTAAGCCGGCCCTCCCCCCCGCGCGCCCCCCCTCGC-CATCGGTTGGCCGAATGCGCCCGAAACGTGTAAACAAATTTAGGACTCCTATTTTTTCGGTGTTAGGCTTTATTACCACACGTTTTATCAGTAATAATGAGTGACCAAACCAATAGAAAAAAAGGCCTTTCTT-AGTAGTCGTCTTCCTACCGTGACTTCGTTAATGCAGTAGCGCTACTTCTTATCAGTAT-ATTCGAGCTATGAATGGGTTGAAAAATTGTTCCTAT-AAAAACGTGTAAAATTTCAATGTGCGGTTGTTTTTTACGTGGCAGGATGAATCCGGTAGACTCCATATTTTGCTAGATACAGTGTTGAACTAATTCTAGTTCAAAAAAACTGTGCACAGAGTCTAGTGTATAAAGATATCCGTTGGGTAGAAAAGGAAATTTCTTAAGCGCTCGGTGCCTGTCCCCCGTGAGCGGCCCGTCGCCTTAAGATAGGCACAATTAACGTTCGCTCCCCGGTTAAGTTATAGGGTATACCCAAAACCCAATATCCTCTTAAAAATTGTATCGAGAGTTGAGTTGTCGGCCTCTATCCTCTAAGACGGGACACGAGGATGTGGTGTGAAGTTCTGCTCCTGGGTGTT-AG--TCTGAGGTGAGTGATGGCTGCTGGGCGTTGTATAATTTTTAACATTGGTTTGCACGGTAATCGTATGCCTCTTACCCTTTTTCTGATTTTATACAGAGCTCGCAGAGAGATCAATACCCACTCTTAGCCTAATCGTGTGCCATGTTCATA-CTCGCTGTGAGGTGTACGGCTTATCGAGAACTCTCAATAATATATACAACAGTTTGATCCAACGCTGGG-------------------CCTTGAAGATACTAAAAATATGTTGAAGCGACTTTGCTTGCAAAAAACTGAATGTTTTTTGAGGAGCTTCCCTGACGGCGGACGCGCGACCTCGCGGCTCGGCAACAGCGGTATCCGGGGCGTATATAATATCGTTTAACCTGAAAAACG-AACCCCCGGGACGCCCCCCTGCTCAACTGTTATGAGCTACTTCTT----------------------------CTTACATTGTTGG-GATTGCGACGCCATCACCTGCC-CCTCGACGGAGTCCTCAACATAGTAAAGAAAAGTGTTAGGCTTTATTACCACACGTTTTATTCCATTTATATGGAATTTTTTCATTCTATAGTAAAAATGGATGTTTCTGCGCTCTCGCCGCCACGCGCCGCGCCCACAAGACATATACATCCTATTATCAA---------------CCGAAACTTCTTGGTATACTTTTTCAAAAGGGCTGGCCCTGTCGGGTGGATTAGGCAAATGTCAATTCACATCAGGAAGGCTCACACACTTTTGTCCGATGAAAGTAGGGAAAGGA-----------TTTACGCGGTTA-CGATGGAATATTTGGAACGAACACCGAACAGGTTATTCTTATTTTTTTTAACCTTTTTTACCAATYGGGATTGAAA
STRCA     CGCGCCTCCATTCCA-GTCGCCTAGTCCTGCGTGTCCGTCCCCGGGCCGCTCTATTCACCGGCGTGTTTGGGAGTAAAAGATCCCG-GGTAGATGGATGTAAGCCGGTAACCCAGCATCAGCTGGCCGAATGCGCTCAAAATGAATCCTCATCTAATGAATAGACGTTATTGCGACGAAGTATGTGACTATTTTATCTTTTACATTTAGAACTGTTCCTTTTCAAAGTTTATAGGTTTTGAGATAAGTCAAAGAAGGTTGTAGAGGTACAGTGATTAC--TCAGTCTCGATGAGCGGGGCGAAACGG-AGTAAAAATGGATGTTTCTGCGCTCCCACCAGCCCGGCGACCGGCATCGGGAGG-GTGCGCTGATCTCTGTGAGGTAACATTGTGATGTTCTCATATTTGTGTGCGTGCTGTCTGTAACTGGTTGTTAACGGTACCGACAGAGCGCACTACAAAACCGTTTTGTAAATTTTGCTTTTAGTGCATCTTTTCAGTAAAGGCGATGCCTCAAATAAGCATGTTCCCGAGAGGGCGGGGAACGCGCCGTTGGTGATATGGTCGGCCAGTGCCTCCCCTCCCTCCCCTTTTTGGCGGCGGCGCGGGAAAGGAGATGGACCATGTCGATCTCCCCCTCGACAAATTTACTAAGTTCCACATGAATTACCGGGTGGAGTC-CCCCCCACCTAATTGTACACCCAACCACTTTCGCCCTACGATTCAGTCGACGAGCCCTCGAATTTTAATGCACGAGGTGATGCTAAGACTATTGCC-CCCCCGGGTGCGGGCGTCTGGGTCGCCTCCAGCCCGTAGCCCCCGAGACCAGCTCTACACTTTACGATCACATCAGACTACTACCGAAAGTTTTTCTCGTAACAAGAAACGCTAAGTGTTATAGAGTTTCGCCAACGGGAACCTACTAGAGATCGAGGGTATTGGCTGATTCATAAATGATTTGTTGGTTTTTTATCTATTGAGCTACGACCAACCATGGTTTTTTACAAGTAGTAAATAAAGTATAATTTAGGAGTTGCGCTAGAACGGGGTAGAGACTGGCACTGTGATTTCCCTCTTAGGGAGTGATGCTTCTATTCACAGGTTAAGTCTCTGTATGTATTTATGTCTATGCTTGAACGGCGGGTTTCTGTATATTCGGGCCTGTATTAGTATAATAAAGACAAGATAATGAATTAACCAATATTC-CCATTAGGGGATCGACTTGCTACTGAAACCAAGTTGACAAGTGTATGGGTACCTGAGCTTGGACGGATAGAATGCGGCGATGCACAGGTGGCGGGGAGAAGTTGGGTCAGAAATTAACACGTCCCGCTGAGCTCAATTGCTGTGAGAGAACGTACCA-ACATATCGCAGTCGTTCTACGCAAGAGACCCCTGTTTCAAAATTCTAGTGTGCCGGTATCGATCCCGGAGATCTCGAATAGATCTCGAACATTGTTTACACCCGCACCCATCAATACTCAGAACAAGAGAGAAAAATCATTCGTAATCATCAGCTGTGCGGCGAGAAGTGCGATAGATTATAGACGCCGTCTAGCAAGATACGCATTTCGATATAGACGCAAAAATGTCTAAATACTCCCCGGCCGGGGCGCAGGGGAGCACGCTGCGCTAGCATACGAGAGAGGGAAATCTCAGTTAAATCACCCTTTCCATCGGTATGAGGAATGTGTGTCACTTTGTATCAGTCTTTCTATGACAAGAAGTTCTCAGTTAA-ACGTCGAATAAAGACCCAGGGGACTTCCAGTGCATACCCCCGCCGCGGCGGGAAGGCT---------------------------ACAAGA-CGACAACAGGGTCTAGTCTAGGATAACGTAGTCGATTATATACGCTTCGAGCTCCACTGTCAGTCAATCCGGAGCTACCTCATTTGCTGTTCGCAGGTACGGTGGTAACCCCGGCTGGGCCTATCATTTAACTGTCCTTTGATC-ACTGCGCTCAGCCTTCGGATACTATTAATCTTAATCTATATTATCACTCAATGGTCCGGAATAAATCATCTGTGTTTATATGAATTCATTGCGCTACGTTTTTTGGCGAACCCCCCCCCCCTGCTCTACAACTAAAGTTCAACCGACCTCGACTCCTGCAGGCG-GGAACATAGCATGGTTAAGAGATCACCACGCTTTGTAAAAGACAGGAGATACT----AATGAAATGTCAAAATT-GGTAATCCAAAATCG-AACTTGGTAACGAACACTATATTAACGTCTCTACTTTTCTCATTCTGTACAATAGGAGTTTTCTACAACGGCGTATGGCTTTTTTAACTTTTTTGAATAGTACATCTTGCAGTCGCCCAGGAATGTGTTAGGGGTAGTGTGGTAATTTTAGCGCCTCTGACGGACTCTGAGGCCGGGTTAGGGCGATAAGTATGGTCCCTTCTCTTTGGATACGTAATGTCTCTGGCCTTTCAAGATAGGTTTAATGAATCCCCGTATTCGAGGGCATCGTCGGTGCTCCGCGGGAGCCATAAACTATGGGGAGTTCGTAGTAACGAGTAAGGATTATACTGTTGAAATAATTCATTACG-TTACTGTCACTTCGGAAGTCTATCGTAGGGGCTA--CCGGCCCTCCCCCCCGCGCGCCCCCCTCCGC-CATCAGCTGGCCGAATGCGCTCAAAATGTGTAAACAAATTTAGGACTCCTATTTTTTCGGTGTTAGGCTTCACTACCGCACGTTTTATGAGTAATAATGAGTGACCAAGCCAATAGAAAAAGAGGCCTCTCTT-AGTAGTCGTGTTCCTACCCTCACTTCGTTAATGCAGTAGCGCTACTTCTTATCAGTATTGTTCGATCTATCAATGGATTGAAAAATTGTTCCTATTAAAAACGTGTAAAATTTCAATGTGCGGTTGTTTTTTATGTGGCAGAATGAATTCGGTATACTGCATATCTTGCCAGATTCAGCGTTGAACTAATTCTAGTTTAAATAAACCGTGCACAAAGTCCAGTGTATAAAGATATCCATTGGGTAGAAAAGGAAACTTCTTAAGCGCTCGGCGCGCGTCCCCCGCAGGTGACCCGTCGCCTTAAGATAGGCACAATTAACGTACGCCCCCTGGTGAAGTTGTAGGGTACACCCAGAACCCAATATCCTCCTGAAAATTATGTCGAGAGTGGAATCGTCGGTCTCTATCCTCTAAGGCGGGACACAAGGATGTGTTATGAAGTTCTGCTCCTGGGTGTT-ATTTTTCGAGGTGAGTGGTGGCTGCTGGGCGTTGTATAAGTTTTAACATTGGTTTGCACGGTAATCGTATGCCCCTTACCCTTTTTCTGATTTTATACAGAGCCCGCAGAGGGATTCATGCCTACTCTTATCCTAATCGTGTGCCATGTTTATA-CCCGCTGCGAGGTCCGCGGCCTATAGAGAACTCTCAATAATATATACAACAGTTTGATCCAACGCTGGG-------------------CCTTAAAGA------AAATATGTTGAAACGACTTTACTTACAAAAAAATGAATGTTTTTTGAGGAGCTTCCCTGACGGCGGACGCGCTACCTCGCAGCTCAGCAACAGGGGTATCCGGGGCGTATATAATACCGTTTAACCTGAAAAACG-AACGTCTGGGGCGCCTCCCTGCTCGACTATTATGAGCTACTTCTTGTAAATCTGGTT-ACAATACGTGGACGCCTTACATTGTTAG-GGTCGCGGTGCCATCACCTGCT-CCTCGGCGGAGTCCTCAACATAGTAAAGAAAAGTGTTAGGCTTCACTACCGCACGTTTTATTCCATTTATATGAAATTTTTTCATTCTATAGTAAAAATGGATGTTTCTGCGCTCCCGCCGCCACGCGCCGCGCCCACAAGACATATACATCCTTTTATCAATCTTATTTCAGATTGCCGGAACTTCTCCGTATACTTTTTCAAAAGGGCTGGCCCTGTCGGGTGGATTAGGCAAGTGTTAATTCACATCAAGGAGGCTCACACGATTTTATCCGACAAAAGCAGGGAGAGGACCTTCTTTAATTTTACGCAATTA-CAACGGAATATTCGGAGCGGACACCGAACAAGTTATTCTTATTTTTTCTAACCTTTTTTACCAATTGGGATTGAAA
TAEGU     CGTGCCTCCGGACCT-GTCGCCTGGCCCTGCGGGGCCGCCCCCGGGCCGCCCCCTTCACCGGCCTGATTGGGAGTAAAAGATCTTG---------------------------------------------------------AACACTCGTCTAATGAATAGACGTTATT---------------------------TCGACATTTAGAAGTGTTCGTTTTAAAAGGTTATAGGTTTTGAGATAGGTCAAAG---------------------------TCAGTCTCGACGAGA--ACCGAGGCGA-GGCTACGGCGCGGGGCCCCGCGCCTTCGCCGCCCCGGCGGCCGGCGGCGGGGGG-GTATGCTGATTTCTGTGGGGTAACATCGTGATATTCTCCTATTCGTGTGCGTCCCGT-----------------------------AACGCAGTTTAAAACTGCACTGTAAATTATGTTTTGAGTGCGTCTTTTCACTGGAGGTATTGGTCCAAATATGCATGTTCCCGAGAAGGCCAGGAGCGCGGCGTTGGTGATATGGCCGGCCCGAGCCCCCCTTCCCTCCCCCCATGGCCGGCGATGCCGGGGTGGGGGTGGCCCCGGCCCCCGCCCCCGCCGTAGGAGTGGCTAAAATCTGCACGGATCGCCGGGTGGAGTC-TCCCCCGGCCGTGGGCCCGCGGGGGGGTGCCCGGGCCGCTATTCAGTCGGCGAGCCCTCGAATTTTAATGCCTGGGGCGATCCCAAAACTATTGGT-TCCCCGGGCGAGGATGTCCGGGTCGCTTCTAGCCCGCAGCCCCCGAGCCTAGCTCTACACA--CCGATCCAATCAAACTACTACCGAAAGTCCTTCTCGTCACCAGAAACGTCAAGAGCTATAGAGTTTCGCCTAGGGGAATCTAGTCACGGCCGAGGGTACTGGGTGGTCCGCCAATGATTC-TCGGTTTT-TATTTAC-GGGCTACGACCAACCATGGTTTTTTACAAGT---------------------------CGTTGGAATGGAGCAAAAACTGGCGCCGTGCCTTCCCTCTTAGAGAGTGCTGCCTCTATACGCAGCGTGAGTATTTCCACGTATTTATGTCTATACTTGTATGGCGGGTTTTTATATGCTAGTGCTTGAGTTAGTATAATGAGGACGGGGTAATGAGGTAATACATATCC-CCACGAGGGGATCGACATCCTGCTGAAACCAAATTAGTGAGTGCATGGATACCTGAGCTTGAACGGATAGAATGCGGCGATGCACGGGTAGCGGAGAGAAGTTGGGCTAGAAATTAACACGTCTCGCTAAGCCTAATTACTGTGACGGAACGTGCTGGACGCGCCGCGGTCGTCCCACGCGAGGGACCTTCGTCCGAGAATTCTGGTGTGCCGGTATCGATCCCGGAAATTTCTAATAGATCTTGAACATTGTGTACACCTCCATCCATCAAGACTCAGAACGAGAGGGGAAAATCATGCGTAATCACCA-------------AGGTGCGCCAGGTTATAGGCGCCGTCTAGTAAGATACGCCTTTCGTTACAGACGTAAAAATATTTAAGTACCCTCCGGCCGGGGCGATGGGGAGCGCGCTGCGCTGGCCTATGAGGGAGGGAAATC---------------------------GGGGGGGGCGGTGTCAGCCGGTGGCGGTCTTTCCAGTACAAGAAGTTTTCAGTTAA-GCCAGGGGTAGGGGTCCGCGGGACCTCCGGCGTGTCCCCCCCCGGCGGGGGGGCGGCGGACGCGTAGCCCCCCCGTTTCTAGAGTATAAGA-CGATAACGGGGTTTAGTCTAAG------------------------------CCCACTTTCGGTTAACCCGGAATCACCTCGTTTGATGTTCGCAAGCGCGGCGGTAGCCCCGGCCGGGCCCAACATTCAACTGTCCTTCGTCC-ACCGTGTTCAGTCCTTGAATACTATTAATCTTAATCTATATTATCACTCAATGGTCCGGCATAAATCATCTGTGTTTATATGAGTTCGTTGCGCCGCGTTGTTTGGCGAACCCCCCCCCCCTGCCCTACAACGAAAGTTACACCGCCCCCGGCCCCTGCAGGCG-GGAACATAGCATGGCTAAGAGATCACCACGTCGTGTGGAGGACAAGAGATGCC----AATGATACGTCAAAATT-GGTAAGCTAGACCCG-AACTTGGTCTCGATCACTATGTTGACGCCTCTACTTTTCTCTTTTTGTACAATAGGAGTTTTCTCT------------------------------ATAGTACATTTTCTCGTTGCTCAAAAATGTCTCACGGGTAGTGAGGGTATCTTTACGCCACTGACGGACTCCGAGGCCGGGTGGGGGGGATAGGGATGGCCCCTTCCCTTTGGAAACGTAATGTCTGTGCTCTTTCGAGCTGGGTCCAGCGAATCCCCGCGCTCGAGGGCGTCGCCGGCGCGCCGCGCCCTCCGTAAACCACGGGGAGTTCATAGTAACGACTAAGGATTCCATTGTTTAAGTAATACATTACG-TTCCCGCGACTTCGGGAGCCTCGTGTAGGGTC----CTGACCCCCCCCCCCTCGCGCCTCCCCCCGG-----------------------------TGTAAACAAATTTAGGACTCCTATTTTTTCGGTGTGGGGTTTTCCTACCACATGCTATATAAGTAATAGTGAGTGATCAAGCCAATAGAAAGAAAGGCCCTTGTT-AGTAGTCGTCTTCATATAGTTACTTCCTTGATGCGGAAGCGCTACTTTTAGTCAGTATTGTTCGATACATTAATGGGCTGAAAAATTGATCCTATTAAAAACGTGTAAAATCTCAGTGTGCGGTTGTACGCCGCGCGGCGGCACCCCCCCGGGCCGCCCCATGTCTTGCTAGCCTCAGGGTTGAACCGACTATGACTTGGAAAAAGCGCGCATGACGTCTAGCGCATAAGAGTGCTCATCGGGGGGGGGAGGAAATCTCCTAAGTGCCCGGTGCCCGTCCCCTGCAAGCGGTTCGTCGCCTTAAGATGGGCAAAATTAACGTACGCCTCCCGGTAAAGTTATAGGGTACACCCATAACCCGATATCTTCTTGGAGACTATGCCGGCGGGGGGGCTGGCGACCGCTACCTTCTAAGGCGGGACACAAGGAGGTGTTCTGCAGTCCTGCTTCTGGGCGTC-ATCTTCTTGGGCGGGCGACGGCCGCTGGGCA---TATATTTTTTCACATTGGTCTGGACGGTAATCGTATGCCTCTTACCCTTTTTCTGATTTTATACAGAGCTCTCAGAGGGGCTACGGCTCATCCTTTTCCTAGTCGCGTGCTATGTTCATA-TTCTCTACGAGGTATGCGGCCTAACGAGAGCTCTAAATAC----------AGTTTGCCCCTCGGAGGTGCCGCTTATCAGCAGGGGGGATTT-----------GCGCACGCGGGGTCCACTTTACTTCCACAAGAATGAATGTTTGTTGGGGAGCTTCCCTGGCGGCGGACCCGCGGCGTCGCGGCCCGGCAGCAGCGGCGCCCGGGGCGCATATAATACCGTTTAACCTGAAAAACA--------GGGGCGCCCCCCCGCTCGACTGTTTTGAGCTACTTTTTGCGTACCCACCC-ACAATATGTGGGCGCCTCATAACGCTAG-GGCCACGGGTTCATCGCCTACT-CCCCAACGGGATCCCCAACACAGTAAAGAATCGTGTGGGGTTTTCCTACCACATGCTATATTCCATTTGTATGGAATTTTTTCATTCTATGGCTACGGCGCGGGGCCCCGCGCCTTCGCCGCCGCCCGCCCGGCCCACAAGACACATACATCCTATTATCAATCTTATTTCAGATTACCGGAACCTCTCGGTATACTTTTTCAAAAGGGCTGGCCCGGTCGGGTGGATTAAGGAAATGTCAATTCGCGTCAGCGTGGCTCACACAACTCTATCTGGCGACCGCGGGGGGAGGATCTTCCCTTATTTTACGTGATTA-CAATGAAATATTTGGAACGGACGTCGAGCAAGTTATTCTTTTTTTTTTTAATCTTTTTCACCGATTGGGATTGGAA
TINAM     CGTGCCTCTATTATA-ATCGCCTAGCCCTGCGTGTCCGCTCCCGGGCCGTTCTATCCACCGGCGTGCTTGGGGGTAAAAGCTCCCG-AGTAGATGGAAATAAGCCGGTAACTCAGCATCAGCTGGCCGACTGCGCCCGAAACGAACCCTCATCTAATAAATAGACGTTATTGCTATGAAGTATGTGACTATTTTATCTCTGACATTTAGAACCGTTCCTTTTCAAAGTTTGCAGGGTCCGGGACAAGGCAAAGGAGGTTGAGGAGGTATAGTGATTAC-T----------------------------AGTAACAGTGGGTGTTCCTGCGCCCCCGGCGGCCAAGCGGCAGGCGCCGGGGCG-GTGTGCTGATCTCTGTGAGGTAACATTGTGACATTCTCATACTCGTGCGCGTTCCGCCCGTGACCGGGAGGCGGCGG---------AACGCAGTACGGGGCCGTTTTGCAGATTATGCTCTTGGTGCGTTTTTTCAATTGGGGC--------------------------GAGGGCCAGGAACGCGCAGTTGATGACA--------------------------------CCGGCGGCGCCGCGGGGAAGGGGATGGCCCGGCCCGGCCGCCCCCCCGGTGGAGTTACTAAGATCCACATGAATTACCAGGCGGAGTC-CCCCCCGCCGAACCGTGGACCCGACCACCTCCGCCCTGCGGTCCGGCCGACGGGGCCGCGCGGCCCAATGCACGAAGTGACGCTAATACTATCGCT-CCCCCGGGCGCCGGCGTCCAGCCGCCCTC--------------------------------TTACGGGCAAATCAAACTACTACCGAAAGTCCTTCCCGTAACAGGAAACGCTAAGTGTTGCAGAGTTTCGCCAACGGGAACCTACCGAGGATCGAGGGTATTGGCTGATCCATAAGTGGTTCATCGGTTTTTTACCTATTGAGCTACGACCTACCATGGTTTTTTACAAGT-----------------------------------------------TGGAATTGTGATTTCCCATTTGGGGAGCAATGCTTCTATTCACAGGTTTC-----TGCACGGATTTATGTCTATGCTTGAACGGCGGGTTTCCGTATATTTGCGCCTGTATTAGTACAATAAAGATGGCATAATGACTTGACAAATATTC-CCATTGGGGGGTCGGCGCGCCACTGGAATCAAATTAACAAGTGTATGGGTACCGG---------------------------CACGGGTAGCGGAGAGAAGTTGAGTCAGAAATTAACTCGTCCCGCTAAGCCCAGTTGCCGTAACAGAACGTAACA-ATATATCGCGGTCGTTCTACGCAAGAGACCTTTGTTTCAAAATTCTAGCGTGCCGGTATCGATTCCGGAGACCTCGAGTCGACCCCGAACAGCGTCTACCCCCACCTCTATCAATACTCAGAACAAGGGAAAGAAATCAATAGTAATCACCAGCTACGCCGCGAGAAGCGCGATAGATTTTAGACGCCGTCTAGCAAGATATCCCTTTCGCCATAGACGCAAAAATGTCTAAATGCTCTTCGGCCGGGGCGCCGGGGAGCACGCCGCGCTAGTGCACGAGAGAGGGAAATCTCAGTTAAATCACCCTTTCCATCGGTACAAGGAACGTGTGTCACTTTATATCGGTCTCTCCGTTACGAGAAGTCTTCAGCCGG-GCCTCGGACGGGGACCCAGGGGACCCCCGGCATCTCCCCCCGCTGTGGCGGGAAGGCT---------------------------ACAAGA-CGATAACAGGGTTTGGTCTAGGATAGTATAGTCGATTATATACCCTTCGAGCTCCACTGCCAGTCAACCCGGAGTCACCCCGTTTCCTGTTCGCAAGTACGGTGGTCACTCCGGCTGGGCTT---------------------------------GCTTTCGGATGCTATTAATCTTAATCTCCATTATCTCTCAATGGTCCGGAATAAATCATCTGTGTCTATATGAGCTTATTGCGCCACGTCGTTTGGCGAACCCCCCCCCCCTGCCTTACAACTAAAGTTCACCCGACCTCGACTCCTGCAGGCG-GGAACATAGCATGGTTAAGAGATCACCACGTTTCGTAAAGGACAGGAGATGCT----AATGAAATGTCAAAATT-GGTAATTGAGAACTG-AACT-GGTAACAAACACTATATTAAGGACTCTACTTTTCTCATTCTGTACAATAGGAGTTTTCTACAACGGCGTATGGTTTTTTTAACCTTTTTGAATAGTAAATTTTCCAGTTCCCCAGAAACGT------------------------------------GACTCTGAGGCCGGGTTAAGGCGATAAGTATGGTCTCTGCTCTTTGGATACGTAATGTCTCTGGCCTTTCGAGATAGGTTTAATGAATCCCTGTGTTCGCGGGCGTCGCCGGCGCGCCGCGGCCGGGCTGAACCATGGGGAGTTCATAGTAACAAGTAAGGGCTATACTATTCAAATAATTCGTTACG-TT----------------------------------CCGGCCCTCCCCCCCCCGCGCCCCCCCCCGC-CATCAGCTGGCCGACTGCGCCCGAAACGTGTAAACAAATTTAGGACTCCTATTTTTTCG--GTGAGGCTTCACTGCCGCACGATTTAT--------------------------------------CTTTCTT-GGTAGTCGCCTTTCTACCGTAACTTCGACAATGCAGTAGCGCTATTTCTTATCAGTATTGCTCGATTTATCAATGGGTCGAAAAACTGTTCCTATTAAAAACGTGTAAAATTTCAATGTGCGGCTGTTTTTTACGTGGCAGGATGAATCCGGTACACCCCATGTTTTGCTAGATTCAGTGTTAAACGGCTCCTA-------------GGGCGCAGAGTCTAGTGCGTAAGGATACCCATTGGGCAAAAAAGGGAATTTCCCAAGCGCTCGGCGCTCGTCCCCCGCCGGCGGCCCGTCGCCTCAAGATGGGCACAATTAACGTTCGCTCCCCGGTGAAGTTATAGGGTACACCCAAAACCTAGTATCCTCCTGAGAGCTATGCCGAGAGCGGGGCCGTCGGTCTCTATCCTCAAAGACGGGACACAAGGATGCGTTACGAAGTCCAGCTCCTGGGTGTT-ATTTTA-----------------GCGAGGCGTTGTATAATTTTTAACATTGGTTTGCACGGTAATCGTATGCCTCTTACCCTTCTTCTGATTTTGTACAGAGCCCGCAGCGGGGTCAATGCCTACACTTGTCCTAGTCGTGTACCACGACCATA-CTCGCGGCGAGGTGCGCCGCCCGTCGAGATCTCTCAATAATATATACAACAGTTTGTTTCAACGCTGGG-------------------CTTTAAAGGTAC---AAACATATTGAAACGATTTTTCTTACAAAGAAATGAATGTTTTTTGAAGGGCTTCCCTGACGGCAGACGCGCGACCTCGCAGCTCAGCAACAGCGGTATCCGGGGCGTATATAATACTGTTTAACCTGAGAAACG----------------------------------------------GTAAGTCTACTG-ACAATACGTGGACGCCTTACATCGTTGG-GGGCGCGGCGCCGTCGCCTGCGACCC------------TAACATAGTAAAGAAAA--GTGAGGCTTCACTGCCGCACGATTTAT-----------------------------AGTAACAGTGGGTGTTCCTGCGCCCCC-----------------CCACAAGACATATACATTCTGCCATCCATCTTATTTCAGAGTACTGAAACTTCTCGGTATACTTTTTCAAAAGGGTTGGCCCTGTCGGGTGGGTTAGGCAAGTGTTAATTCACATCAAGAAGGCTCAC--------------CGAAAACGGGGAGAGGACCTTCTCTAATGTCACGCAAGTA-CAATGGAATATTTGGAACGGACACCGATCAAATTAACCTTATTTTTTTTGACCTCTTTGACCAATTGGGATCGGGA
