# Supplementary material for: Molecular exploration of fossil eggshell uncovers hidden lineage of giant extinct bird
Source: Nat Commun. 2023 Feb 28;14:914. doi: 10.1038/s41467-023-36405-3 (PMC9974994; doi:10.1038/s41467-023-36405-3)
Supplement: Supplementary file 10 — Supplementary Data 10 [file 41467_2023_36405_MOESM10_ESM.zip › Supplementary Data 10 Genetic_data_minus_filtered_reads/4_Alignments/57tax_loops_MAY18_gblocks.phy]

 57 2032
ACACH     ACAT-------AAAGTTTTAAGTATCCGCACTCCATAAATCTAACCTAAGGCAATAATCATTCAAGACTTGCTCAGCWCCACTATTCATGACAGAATTTAGGTAAACCAGCCAMCGCGGTCAACGTAAAGACYCCATAATATCCCCAAAACAAAATAAAYGTCATAACCATACCTAAACCCCCTACGAACATTCCTAA-GATTAACCACAASGAAAAACATTAGATACCTACCTAAATCCACTGCCGAGAACTACGACAAACTAAAACTCTAACTAACCCATGGGTAATAACCCAGTACCTAATCGCCGATCAGGCCACTGCCCAACAACAAC-CATAATCAACCATAACAA---ACCGCATGAAAAAGGCGGACAGTAACAATAGTGAAACCGGCTCTACCACACAATCA-CCTACTAATAATACCCAAAATAAAAGGGGAAGTCCACTAGCTATAAATAAAAGCACTCAGCTTACGCCTGAAAGATACCTCTCCCA-CAGGTTGAGCTTGGCAAACTTAAGCACCCTTCAAATAGCCAACTCTAGCCCAATCCCACCTTAACCAAAACTCACTTTCAAC--CTAACACTCCTGACCTAGTAGGCGAGAAAAGATGGCGCTATAGAGACTCGTAGTAAGAAAGATGAAATAATAATGAACATACAGCAAATAACAGCAATCAACCGTACCTTTTGCATCATGAGAGAACACCGAATGCATAACCCCCCGAAAAGGAGCAATCCGAAACGTCGCAAAATATAGAAAAAACCGACTGATAGCTTTAAAATTTAACCCGCCCTCTACGGATTTAATCTAAACACGAAACGGCTAGTACAGAAAGAGTATATTCTCCTCTTTAATAACCCCCCCCCTTCCCTTACTTTAAGCAAAAAAAAAATGTCAAAT---CATACAAAAAAATATAAAAACCATAAGACCATGACTATAACGCAGAGAACTAATATGAGTATTCTACCCCCTCCGGAGCTTACATCCCCATTATTAAACCACTCATATCTTTAACCCGACAAGAGCGATATTAAATACGTTTAACCACTCAACCACCAGAAATAAAAAAACTAGGCAAACCCACACCAATAGCACT--CAATATGATTCAATTTAATCCTACGGGTAGCGCAATCAATTAAATATAGTATGAATTAAAAAACTGCTAAGAAATTGATCTTGCAAAAGATAAACCACGAAGATAATCAATGC-ACACATAAATCCTCCTACTTAAGGTTTATCCCATTAATAATGCTATATTGGGAAAAACAAAACAACTAGGACCACCCCTCTTACCAGCAACCCCAACACTAACAGTAACCAGACCTAACAACCAATGGACCCACATAACAGCCCAAGCCCCCAGACGTAACCTCGATGTATTCAGCAAGTTGTTCTTAATAACTGGGTTCAGCAAAGGTTTAACGGACCCAGGAAACAGGACAATGCTATAA-CTATACCAAAGACTCAACAACCAAAGACAC-----ACAACCACGTAGAAAACTTGGAAAAGGTGATAAACATTACACCAGCAATTGAAACATATCAAAACTCCCTTTTATCAATAAACCCATACAAATTTTAACCTACACC--AGCTTCAAAAGACTTTAACTATATTAAATCTATGCAACCTAATTTAGAGTCTTCTTCGATAAAACTTAACAGTAAACCAACTTAATTTAAATCACTTGCAACACTTAAATTAAAGTAAACTACAGCTTTACACTCCAAATCGAAAAATTTTCAAGCTAAACCCATTTTTTTAAACAAATTGTCAAAATTTGAAACCAAATGTACCACCTTTTAAAGAAACTGCCCTAATCAAACTTCCAAAAAATCTAACCATAAGCAATTTCGGCAGACCTAACCCTAAAACCACTGTGATAAATTTAGACTGGCAACCACTGCTAACGTCTTAAACCAAAATAGTAACTTAGGATGCAAATTAATAAAACTTGTAAAGACTACCCCACCTACTCAAAACCATCCCAAATTATTTACACCTCCACCATTTTTA
AEPHI     NNNNNNNNNNNNNNNNNCCAAGTATCCGCACCCCATAAATCAATATCCAGACTAAAATCACCCAAGACTTGCTTAGCTCCACTATTCATAATAGTCCTCAGGTAAACCAGCCACCGCGGTCAACGTAAAGTTAACATGCTATCCAACCAACAACATAAATGTCATAACTANNNNNNNNNNNNNNNNNNNNNNCATCCACGATAAATTTAAACGAAAAACATTAGATACCTACCTAAATCTACACCCGAGAACTACGACAAACTAAAACTCTAACTAACCCACGGATAATAACCCAACACCCAATTGCCATGCAGGCCAATGAACAATAACAATACACAATCAAATATAACAATCAACGAAATGAAAAAGGCGGACAGTAACAAGAACGAAGCTGGCCCTACCACACAATACTATAAATAATAACTCCTAWAANNNNNNNNNNNNNNNNNNNNNNNNNNNNNNNNNNNNNNNNNNNNNNNNNNNNNNNNNNNNNNNNNNNNNNNNTGAGCTCGGCAAACTTAAGCACTCTTCAAATNNNNNNNNNNNNNNNNNNNNNNNNNNNNNNNNNNNNNNNNNNNNNNNNNNNNNNNNNNNNNNNNNNNNNNNNNNNNNNNNNNNNNNNNNNNNNNNN-NNNNNNNNNNNGATGAAATAACAGTGAAAAGCANGTGAAAAACAGCAACCAACCGTACCTCTTGCATCATGAAAGAACACCGAACGGATAACCCATCGAAAAGGAGTAATCAGAAACGTGGCAAAAAACAGAAAAAATCGACTGATAGCTTTGAAACCTAAATCATCCCCTCCCGGANNNNNNNNNNNNNNNNNNNNNNNNNNNNNNNAGAATACAATCTCCACTATAATTTACCCCCAACACATACTGCCTCAAGCAATAAAAAAGTGTCAAATAACCAACCATAAAAATTCAAAAACACCATGACCACCACTATAATGNNNNNNNNNNNNNNNNNNNNNNNNNNNNNNNNNNNNNNNNNNNNNNNNNNNNNNNNNNNNNNNNNNNNCTACCTTAACGAGACAAATATTAAACCACCTTACCAACTCAATTACTAGAAATAAAAAAACTAGGCAAACTAACACCAATAGTAACACCAATATGATTCATACTAATCCTACGGGTAGCGCAATCAACTAAATATTGTATGAATTAAAAAACTGCTAAGAAATTGATCTTGCAAAAGATATGAAACGAAGATACTCAAGGATGTACTTAACCCCAAACCTACAAGGCTCACCACCTACAATACACCTTATCGGGAAAAAAAGATCAAATAAGACCANNNNNNNNNNNNNNNNNNNNNNNNNNNNNNNTAATCAGACCTATAAACTAATGAACCCACATAACAGCTCAAGCCCCTAGACATAACCTCGATGTATTCAGCAAGTTGTTCTTAACAACTGGGTTCAGCAAAGGTTTATTATCTCTAGGAAACCGAACAATACCAGAAATCTTTCTAAGGAATCAACCACCAAGAAAACCTCATCCAACCACATAGAAAACTTGGAAAAGATGANNNNNNNNNNNNNNNNNNNNNNNNNNNNNNNNNNNNNNNNNNNNTCAATTAACCCATACAAATTTTAACCNNNNNNNNNNNNNNNNNNNNNNNNNNNNACATTAAATCTATGCAAACTAATTTAAGGCCTCCCTCGATAATAATTAACAGTCATCCAGCTTTCTTTAAATCACTTGCAACATTTANNNNNNNNNNNNNNNNNNNNNNNNNNNNNNAATCGAAACACTTTCAAGTTAAACCACTTTTTCTAATCTAATTGTCAGAGTCTTAAAATNNATGAAGCACCTTTTAAAGAAAATACCCTAATTAANNNNNNNNNNNNNNNNNNN-NNNNNNNNNNNNNNNNNNTAAATATNNNNNNNNNNNNNNNNNNNNNNNNNNGGTAACCGCTGCTAACATTCTAAACCAAAATAGTAGCTTAGGATGCAACTNNNNNNNNNNNNNNNNNNNNNNNNNNNNNNNNNNNNACCTTCCCAAATTATTTAGTATTATGCCTCTCTTA
ALELA     AGACTGCACTAAAAGTTCTAAGTATCCGCACCCCATAAATCGACCTATAAGCATGAATCACATAAGACTTGCTTAGCACCACTATTCATAACAGCATCTAGGTAAACCAGCCACCGCGGTCAACGTAAAGACGAAATGCTATCACAACAACAAACTGAGTGTCACAATCACACCCAAACCCACCCTCAAAACCGCCAACGATTAATTTCAACGAAAAACATTAGATACCTACCTAAATCCACCACTGAGAACTACGACAAACTAAAACTCTAACTAATCCACGGATAATAACCCAACACCCAATTGCCACACAGTCCACTGAAAAACATCAAT-CATAATCAACTATAACAACCACGAATATGAAAAAGGAGGACAGTAACAATAATGAAGCCGGCCCCACCACACAGCCATGTAAATAACCACACCTAGAACAAAAGGGGAAGAGCATTAGCTACAACCCAAAGCATTCAGCTTACACCTGAAAGATACCTCAAACACCAGGTTGAGCTCGGCAAACTTAAGTCCCCTTCAAGTGCCCCCCTCTAGCTCAGCTTTAAAAGAAGAATTAACCGACAAT-----CTAGCATATTAAGCCCAGTAGGCGAGAAAAGATGACGCAATAGAGCC-CGTAGTAAGAAAGATGAAATAGCAATGAAACACAAGCAGAAAACAGCAATAAACCGTACCTTTTGCACCATGAAAGAACAACGAACGAAAAACCCCCCGAAAAGGAGCAATTAGAAACGTAGCAAAATATAGAAAAAACCGACTGATAGCTTTGAAACCTAATCCATTACCCCCCGGAAAATCTTAACC-ATGTGTAGCTAGTACAGAAAGAACACAACCTCTGCCCTAACCCACCACTACATTTCCCTGCTTTAAGCAACGAAAAAGTGTCAAATTAACCCCCCAAAAATCCCAAACCCTACGCGACCACCCCTATAACGCTGAGAATTTATATGAGTATCCAATTCCTCCAGAAACTTACACACCCGTTATTAAAATCCCTATACCCCCACCCCAACAAGGCACATATAAAACAACCTTAAAAACCCAACCACC-GGACTAAAAAAACTCGGCAAATTTACACCAATAGCACCAACAATATGATTCACACCAATCCTACAGGTAGCGCAATCAACTAAATATTGTATGAACTAAAAAACTGCTAAGAAATTGATATTGCAAAAGATGTGGAACGAAGATAATCATCACT---CCCACCAACAACCCCATTGGGCCCAC-ACCAAGATACACTGACATCGGGTAAAAACTAACAAACAAGACCACACACCTTTTAAACCACCACAAAGCTAAAAGCAACCCGACCTATAAATCAGTGGACCCACATAACAGCCCAAGCCCATAGACATAACCTCGATGTAATCAGCAAGTTGTTCTTAACAACTGGGTTCAGCAAAGGTTTAATACTTCTAGGAAACCGAACAATACCCCAA-CCCCTCTAAGGAACCCACCACCAAGAGATTTACCACCATAAGAGAAGAAAACCTGGAAAAGATGATAAACATTACAATAGCAATCGAAACAGATCAAAACTTCCTCTTATCAATCAACCCATACAAACTTCAACTTAAACCGCAGCTTCAAAAAATTTAAACCACACTAAATCTATGCAAGTTTATTTAAAGCCTTTTTCGATAAGATTTAACAGTCACCCT-CTCCTTCAAAATCGCTTGCAACACTTAAATTGAAGTAAACTACAGCTACACACTCCAAATCGAAACATTTTCAAGCCAAACCACTTTTTTTAACCAAATTGTCAAAATTTGAAAACAAATGAATCACCTTTTAAAGAAAGCAAACTAACCAAACTTCCAAAAAGTGCTAACATAAACAATTTCGGCAGATTTAATCCTACAACCATTGTGATAAATTTCAAACAACAGCCGCTGCTAACCATCTAAAACAAAAGAGTAACTTAGGATGCAACTTAATAAAACTTGTAAAGACTACTAGACC-ACTTAAAATCCTCCCAAATTAATTACTACACTGACTCTCTTA
ANAPL     AGACCACGACAAAAGTTTCAAGTATCCGCGCCCCATAAATCAATAGTAGGCCTTAGATCACACAAGACTTGCTAAGCGCCACTATTCATAACAGCCCCAAGGTAAACCAGCCACCGCGGTCAACGTAAAGATAAGAGCCTATCCTACCAACAAAATGAATGTCGCAAACACACCTAAACACACCATCAAGATAAACTACGATTAATTTGAACGAAAAACATTAGATACCTACCTAAATCTACCGCAGAGAACTACGACAAACTAAAACTCTAACTAACCCACGGGTAATGATCCACAACCCAATTGCCACACAGGCCAATGCGCAACAGCAAACCATAATCAACTATAACAA--CACGGAATGAAAAAGGAGGACAGTAACAATAAAGAAGCCGGCCCTACCACATAACACCCCACATAATAATACTAAAAATAAAAGGGGAAGAATACTAGCTATAACCCAAAGCACTCAGCTTACACCTGAGAGATATCTTAAACC--AGGTTGAGCCCGGCAAACTTAAGCACCCTTCAAAT-CCTTCCTCTAGCTCAGCAACGCAAAACTAAAGAATCCCACTAATTAACTAGCATTCTAGTCCTAGTAGGCGAGAAAAGTAGACGCGATAGAGAC-AGTAGTAAGAAAGATGAAATAATAGTGAAAACTAAGCAAGAGACAGCAACTAACCGTACCTTTTGCATCATGAAAGAACAACGAATGAAGAATCCATCGAAAAGGAGTAATTAGGAACGTTGCAAAATACAGAAAAAACCGACTGATAGCTTTGAAATCTAATCCACTCCCTACCGGAACACCCAGAACAATGAGTAGCTAGTACAGAAAGGACACAACCTCGACTTTAAATCTTCACCAACCT-ACTTGCTTAAAGCAATAAAAAAGTGTCAAAT---CACACTCAAAAATGCCAAAACAAGATGAATACCACAATAACGATGAGAATTAATATGAGTATTCCACCCCTCTAGAAGCTTACATGAACATTATTAAACCACATATACAAAAACTCCTACAAGCCAGGTATAAACTCACCTTAACGACTCAACCATAAGAGATAAAAAAACTCGGCAAA-ACACACCAATAGAAACAACAATATGATTCACAGAAATCCTACAGGTAGCGCAATCAACTAAATATTGTATGAATTAAAAAACTGCTAAGAAATTGATCTTGCAAAAGATGTGAAACGAAGATAATCAACGCCGAACCTAAGACTAAACCCACCGGGGCTACGACATCGCAGAGCCGATATCGGGAACAACAGATCAAACAAGACCACACCTCTTTTTAGCCACCCCAAAGCTAATAGTGACCAGACCTATAAATTAATGGACCCACATAACAGCTCAAGCCCCTAGACATAACCTCGATGTATTCAGCAAGTTGTTCTTAATAACTGGGTTCAGCAAAGGTTTAAACTCCCCAGGAAACCGGACAATACTACAA-TCCCTCTAAGGAACCAACCACGAAGAGGACCCCCACCACCCCAATAGAAAATCTGGAAAAGATGATAAACATTACAACAGCAATTGAAACAGATCAAAACTTCCCTTTATCAATCAACCCATACAAATTTCAACCTAAACACCAGCTTCAAAAAATTTAAACCACACTAAATCTATGCAAACTAATTTAAAGCCTTCTTCGATAAAATTTAACAGCAAACCTACCTCTCTC-GATCGCTTGCAACACTTAAATTGAAGTAAACTACAGCTTAACACTCCAAATCGAAATACTTTCAAGTT-AACCACTCTTTCTAACCAAATTGTCAAAATCTGAAAGCAAATGCAACACCTTTTAACTAAAATTATCTAATTAAACTTCCAAAAAATGCAAGCATAAGCAATTTCGGCAGACCCAACCTTAAAACCACTGTGATAAATTTCAAACGGTAACCACTGCTAACATCTTTAAACAAAATAGTAACTTAGGATGCAACTTAATACAACTTGTAAAGACTACTA-ACCAGATTAAAATCTTCCCAAATTAATTACCACTACACCTTTTTTA
ANODI     AGACGCTCTCCAAAGTTCCAAGTATCCGCGCCCCATAAATAAA-ACCCGGATAAAAATCA-CCAAAACTTGCTCAGCACCACTACTCATAACAGACCACAGGTAAACCAGCCACCGCGGTCAACGTAGAGCTAATATGTTATCCAACTAACAAAATAAATGTCATAATCACACCTAAAACCTCCATAAATATCACCCACGACCAATTTCAACGAAAAACATTAGATACCTACCTAAATCTACACCCGAGAACTACGACAAACTAAAACTCTAACTAACCCACGGATAATAATCCAACACCCGATCGCCCTGCAGCCCAATGAACAATAACAACCCACAATCAAATATAACAACC-ACGAAATGAAAAAGGCGGACAGTAACAAGAATGAAGCCGGCCCTACCACACAACAC-ATAAATAATAACCTCCTGAATAAAAGGGGAAGCATACTAGCTATAAACCAAAGCACTCAGCTTACACCTGAAAGATGTCTTAAACACAAGACTGAGCTTGGCAAACTTAAGTACCCTTCAAAT-GCTTATCCTAGCTCAATTACAACACCAAACAAAATCCACTAAACACGGCAACACTTTGCACCCAGTAGGCGAGAAAAGTTGACGCAATAGAGAC-AGTAGTAAGAAAGCTGAAATAACAATGAAAACCAAGCAAAAAACAGCAACTAGCCGTACCTTTTGCATAATGACAGAACACCGAACGAATAACCCATCGAAAAGGAGTAATCCGAAACGTGGCAAAAAATAGAAAAAACCGACTGATAGCTTTGAAACCTAAATCATCCCCCAGATACCACCCAAAACCACGAGATAGCAAGTACAGCAAGAACACAATCTCAGCCATAACCTTCCCCCTACACACACTACCTCAAGCAATAAAAAAGTGTCAAAT-TCCAACTACAAAAATCTAAAAACACCACGACCCCCACTATAACGCTGAGAATCAATATGAGTATACTCTTCTCTCAAAAGCTTACATACACATTATTAAACCACTAATACCACCACCCC-ACAAGACAAATATTAAACCACTTTAACAACATAACTGCTAGAAATAAAAAAACTAGGCAAACCAACACCAATAGAACCAACAATATGATTCATAATAATCCTACAGGTAGCGCAATCAACTAAATATTGTATGAATTAAAAAACTGCTAAGAAATTGATCTTGCAAAAGATACTAAACGAAGATAATCAAGGATGCACCTAAACCCAACCTATCTAGGCCCATTACCTGCACAAC-CCTCATCGGGAAAAAAAAATCAAACAAGACCATCTATCTTATAAACCACCCCAAAACTAATAGGAACCAGACCTATAAATTAATGAACCCACATAACAGCTCAAGCCCATAGACATAACCTCGATGTATTCAGCAAGTTGTTCTTAACAACTGGGTTCAGTAAAGGTTTACTATCTCTAGGAAACCGAACAATACTAAACACCTCTCTAAGGAACCAACTACTAAGAAAATCAATCCTCATCACATAGAAAATATGGAAAAAATGATAAACATTTTACCAATAATCGAAACAAATCAAAACTTCCCCTTATCAACAAACCCATACAAATTTCAACCTAAACTA-AACTTCAAAAAATTTAAAGTACACTAAATCTATGCAAACTAATTTAAGGCCTTCCTCGATAATATTTAACAGTCATCCAGCTTTTTTCAAATCACTTGCAACATTTAAATTAAAGTAATCTACAGCTAATCATTCCAAATCGAAACACTTTCAAGTT-AACCACTTTTTTTAACCTAATTGTCAAAATCTTAAAACAAATGGAGCACCTTTTAAAGAGAACACCTTAACTAAACTTCCAAAAAATATAACCATAAAAAATTTCGGCAGATAAAATATTATAACCACTGTGATAAATTTAAAATGGTAACCACTGCTAATATCCTAAACCAAAACAGTAACTTAGGATGCAACTTAATACAACTTGTAAAAACTACTATACCCACTCAAAGCCTTCCCAAATTACTTATT-CTACGCCNCCCTTA
ANSSE     AGATCCCACATAAAGTTTCAAGTATCCGCACCCCATAAATTATCGCAAGGACCTAAATCACACAAGACTTGCTCAGCACCACTATTCATAACAGCCCCAAGGTAAACCAGCCACCGCGGCCAACGTAAAGACAACATGATATCCAAGTAACAAAGTAAATGTCATAAACATACCTAAAGCCACCCTTAAGACCACCAACGACCAATTTCAACGAAAAACATTAGATACCTACCTAAATCCACCCCCGAGAACTACGACAAACTAAAACTCTAACTAACCCACGGATAATAATCCATCACCCGATTGCCACGCAGGCCACTGCCCAACATCAACACACAATCAACCATAACAA--TACGAAATGAAAAAGGAGGACAGTAACAATAGAGAAACCGGCCCTACCACACAACACTATAATTAATACCCCAACGAATAAAAGGGGAAGAATACTAGCTACAACCCAAAGCATTCAGCTTACACCTGAAAGATGTCTCACACT--AGACTGAGCTCGGTAAACTTAAACCTCCTTCAAAT-TGCTCTTCTAGCTCAACCCGATGAATCACCAAAACTCACTACAACACCTAACACTAAAGTCTAAGTAGGCGAGAAAGGCAGACGCAATAGAAAAT-GTAGTAAGAAAGATGAAATAACAGTGAAAACCAACAAAAAAACAGCAACCAACCGTACCTTTTGCATCATGAAAGAACAACGAACGAATAATCCCTCGAAAAGGAGCAATTAGAAACGTCGCAAAATATAGAAAAAACCGACTGATAGCTTTGAAACCTAACCCATTCCTCCCCGGACCGATCTAGCCACAAGATAGCTAGTACAGAAAGAATACAACCTCAACTCTAACCCTTCCCCGACACACCTTGCTTAAAGCAACAAAAAAGTGTCAAATAAACGACC--AAAAATCCCACCACAACATGACTACCCCTACAACGCTGAGAATTTATATAAGTATATACTCCCTCTAGAAGCTTACATACACATTATTAAACTACTCATATTTACACCC-AACAAGATACATATCAGAT-CCCTTAACAACCCCACCATAAGAACTAAAAAAACTCGGCAAACACACACCAATAGCAACAACAATATGATTCACTACAATCCTACAGGTAGCGCAATCAACTAAATATTGTATGAATTAAAAAACTGTTAAGAAATTGACCTTGCAAAAGATGTGGAACGAAGATAATCAACGCCGCACTAAACA-AACCCCCACTGGGCCTAC-TTCAACAGACACCGACATTGGGAAAAACAAATCAAATAAGACCACAACTCCTCCAAGCAACCCTAAAACTAACAGTAACCAGACCTATAAACCAATGAACCCACATAACAGCCCAAGCCCATAGACATAACCTCGATGTAATCAGCAAGTTGTTCTTAACAACTGGGTTCAGCAAAGGTTTAACGCTCCTAGGAAACCGGACAATACCACAA-CCACTCTAAGGACCCAACTACCAAGAGACCCACCACCACGTCCAAAGAAAATTTGGAAAAGATGATAAACATTACAACAGTAGTCGAAACAGATCAAAACTCCCCTTTATCAATTAACCCATACAAATTTCAACCTAAACCAAAGCTTCAAAAAATTTAAACCACATTAAATCTATGCAAACTAATTTAAAGCCTCTCTCGATAAAATTTAACAGCAAACCAACTTCTCTCAGATCGCTTGCAACATTCAAATTGAAGTAAACTACAGCTCAACACTCCAAATCGAAACACTTTCAAGTCAAACCACTCTTTTTAACCAAATTGTCAAAATCCGCAAACAAATGCAACACCTTTTAAAGAAAGCCCCATAATTAAACTTCCAAAGAATACAAACATAAATAATTTCGGCAGATATAACCTTAAATCCACTGTGATAAATTTCAAACGGTAACCACTGCTAATATTCTAAAACAAAACAGTAACTTAGGATGCAACTTAATA-AACTTGTAAAGATTACTAT-CCAACTTAAAATCTTCCCAAATTAATTACTACTCTACTTTTTTTA
APTHA     AGACACCACCAAAAGTTCCAAGTATCTGCGTTCCATAAATTAACGTCCAGACAAAAATCAACCAAAACTTGCTCAGCACCACTACTCATAACAGCCCATAGGTAAACCAGCCACCGCGGTCAACGTAAAGTTAACATGTTATCGAAATAGCAAAACAGATGTCATAACCATACTTAAAACCCCCATAAAAATTACCTACGACCAATTTAAATGAAAAACATTAGATACCTACCTAAATCTACCTCCGAGAACTACGACAAACTAAAACTCTAACTAACCCACGGATAATAACCCAACACCCAATTGCCACACAGGCCAATGAACAACAACAATAAACAATCAACTATAACAAT--ACGAAATGAAAAAGGCGGACAGTAATAAGAGAGAAGCTGGCCCTACCACACAACATTATACATAATAAATCCTAAAATAAAAGGGGAAGCACACTAGCTACAAGCCAAAGCATTCAGCTTACACCTGAAAGATGTCTTAGATCATAGACTGAGCTCGGCAAACTTAAGCACCCTTCAAATCCCTCCCTCTAGCTCAATTTTAACAAACCAAACAATCTACTATAACTCCCAACATTCTACACTTAGTAGGCGAGAAAAGTTGACGCAATAGAGACACGTAGTAAGAAAGATGAAATAGCAATGAAACACAAGCAAAAAATAGCAATCAACCGTACCTTTTGCATCATGAAAGAACATCGACTGAATAACCTATCGAAAAGGAGCAATCAGAAACGTAGCAAAAAATAGAAAAAATCGACTGATAGCTTTAAAACCTCAACCATCCCCACCAGACCTGTCTTAACCATGTGATAGTAAGTACAGAAAGAAGACAATCTCCACCATAATTTTCCATTACATCATACTACCTAAAGCAATAAAAAAATGTCAAATAATCAGCTCTAAAAATCCAAAAACATTACAATCACCACTACAACATCGAGAATTAATATGAGTATACCCTTCTCTTAAAAACTTACATACACATCATTAAACTACTTATACTACTACCTCCACAAGACCAATATTAAACTACCTTACCAACTCAACTATTAGAAATAAAAAAACTAGGCAAACTTACACCAATAGCAACAACAATATGATTCACATCAATCCTACAGGTAGCGCAATCAACTAAATATTGTATGAATTAAAAAACTGCTAAGAAATTGATCTTGCAAAAGATATAAAACGAAGATAGTCAAGGACGTATCTAAATTCAAGCCTATAAGGCCAACCCCTTACAACA-ACCCTATCGGGAAAAAAAGAGCAAATAAGACCATACACCTTGTAAACAACTCCAAAACTAATAGTAACCAGACCTACTAATTAATGAACACACATAACAGCTCAAGCCCATAGACATAACCTCGATGTATTCAGCAAGTTGTTCTTAACAACTGGGTTCAGCAAAGGTTTACAACCTCCAGGAAACCGAACCATGCCAAACATCTTTCTAAGGAACCAACTACCAAGAAC--CTCTTCCCATCAC-TAGAAAACTTGGAAAAGATGATAAACATTTTACCAACAATCGAAACAGATCAAAACTTCCTCTTATCAATTAACCCATACAAATTTTAATCTAAACCATAACTTCAAAAAATTTAAAGCATACTAAATCTATGCAAACTAATTTAAGGCCTTCCTTGATAATAATTAACAGTAATCCTACTTCCTTTAGATCACTTGCAACATTTAAATCAAAATAAACTACAGCTAACCATTCCAAATCGAAACACTTTCAAGTTAAACCACTTTTTTTAATCCAATTGTCAAAATCTTAAAACAAATGAAACACCTTTTAAAGAAAATACTTTAATTAAACTTCCAAAAAATATTACCATAAACAATTTCGGCAGATTCACCCTTATAACCACTGTGATAAATTTAAAATGGTAACCGCTGCTAACATTCTAAACCAAAATAGTAACTTAGGATGCAACTTAATAGAACTTGTAAAGACTAATACACCTAGTCAAAATCTTCCCAAACTATTTACTATTACGCCTCCCTTA
APTMA     NNNNNNNNNNNNNNNNNNNNNNNNNNNNNNNNNNNNNNNNNNNNNNNNNNNNNNNNNNNNNNNNNNNNNNNNNNNNNNNNNNNNNNNNNNNNNNNNNNNNNNNNNNNNNNNNNNNNNNNNNNNNNNNNNNNNNNNNNNNNNNNNNNNNNNNNNNNNNNNNNNNNNNNNNNNNNNNNNNNNNNNNNNNNNNNNNNNNNNNNNNNNNNNNNNNNNNNNNNNNNNNNNNNNNNNNNNNNNNNNNNNNNNNNNNNNNNNNNNNNNNNNNNNNNNNNNNNNNNNNNNNNNNNNNNNNNNNNNNNNNNNNNNNNNNNNNNNNNNNNNNNNNNNNNNNNNNNNNNNNNNNNNNNNNNNNN--NNNNNNNNNNNNNNNNNNNNNNNNNNNNNNNNNNNNNNNNNNNNNNNNNNNNNNNNNNNNNNNNNNNNNNNNNNNNNNNNNNNNNNNNNNNNNNNNNNNNNNNNNNNNNNNNNNNNNNNNNNNNNNNNNNNNNNNNNNNNNNNNNNNNNTGAGCTCGGCAAACTTAAGCATCCTTCAAAT------------------------------------------------------------------------------------------------------------------------------------------------------------------------------------------------------------------------------------------------------------------------------------------------------------------------------------------------------------------------------------------------------------------------------------------------------------------------------------------------------------------------------------------------------------------------------------------------------------------------------------------------------------------------------------------------------------------------------------------------------------------------------------------------------------------------------------------------------------------------------------------------------------------GGTTCAGCAAAGGTTTACAACCTCCAGGAAACCGAACCATACCAAACATCTTTCTAAGGAATCAACTACCAAGAAC--CTCTCCCCATCATCTAGAAAACTTGGAAAAGATGATAAACATTTTACCAACAATCGAAACAGATCAAAACTTCCTCTTATCAACTAACCCATACAAACTTTAATCTAAACCGTAACTTCAAAAAATTTAAAGCATATTAAATCTATGCAAACTAATTTAAGGCCTTCCTTGATAATAATTAACAGTAATCCTGCTTCCTTTAAATCACTTGCAACATTTAAATCAAAATAAACTACAGCTAATCATTCCAAATCGAAACACTTTCAAGTTAAACCACTTTTTTTAACCCAATTGTCAAAATCTTTAAACAAATGGAACACCTTTTAAAGAAAATACTTTAATTAAACTTCCAAAAAATATAACCATAAACAATTTCGGCAGATTCACCCTTACAACCACTGTGATAAATTTAAAACGGCAACCGCTGCTAACATTCTAAACCAAAACAGTAACTTAGGATGCAATTTAATAAANNNNNNNNNNNNNNNNNNNNNNNNNNNNNNNNNNNNNNNNNNNNNNNNNNNNNNNNNNNNNNNN
APTMA2    AGACACCACCAAAAGTTCCAAGTATCTGCGTTCCATAAATTAACGTCCAGACAAAAATCATCCAAAACTTGCTTAGCACCACTACTCATAACAGTCTAGAGGTAAACCAGCCACCGCGGTCAACGTAAAGTTAACATGTTATCGAAATAACAAGACAAATGTCATAACTACACTTAAACCCCCCATAAAAATTACCTACGACCAATTTAAATGAAAAACATTAGATACCTACCTAAATCTACCCCCGAGAACTACGACAAACTAAAACTCTAACTAACCCACGGATAATAACCCAACACCCAATTGCCACACAGGCCAATGAACAGCAACAATAAACAATCAACCACGACAAT--ACGAAATGAAAAAGGAGGACAGTAATAAGAAAGAAGCCGGCCCTACCACACAGTATCATACATAATAAACCCTAGAATAAAAGGGGAAGTATACTAGCTACAAACCAAAGCATTCAGCTTACACCTGAAAGATGTCTCAAATCATAGACTGAGCTCGGCAAACTTAAGCATCCTTCAAATCCCTTCCTCTAGCTCAATTTTAACAAACCAAACAATCTACTATAACACCCAACATTTTACACCTAGTAGGCGAGAAAAGTTGACGCAATAGAGACACGTAGTAAGAAAGATGAAATAACAATGAAATACAAGCAAAAAATAGCAATCAACCGTACCTTTTGCATCATGAAAGAACATCGACTGAATAACCTATCGAAAAGGAGCAACCAGAAACGTGGCAAAAAATAGAAAAAATCGACTGATAGCTTTAAAACCTTAACCATCCCCACCAGACCCATCTTAAACATGTGATAGTAAGTACAGAAAGAAGACAATCTCTACCATAATTTTCCATTACACCATACTACCTAAAGCAATAAAAAAATGTCAAATAATTAACTCCAAAAATCCAAAAACATTACGATCACCACTACAACATCGAGAATTAATATGAGTATACCCTTCTCTTAAAAACTTACATATACATCATTAAACTGCTTATACCACCACCTCAACAAGACCAATATTAAACTACCTTACCAACCCAACTATTAGAAATAAAAAAACTAGGCAAATCTACACCAATAGTAACAGCAATATGATTCATATCAATCCTACAGGTAGCGCAATCAACTAAATATTGTATGAACTAAAAAACTGCTAAGAAATTGATCCTGCAAAAGATATAAAACGAAGATAGTCAAGGACGTATCTAACTCCAAACCTACAAGGCTAACCACTTACAACA-GCCCTATCGGGAAAAAAAGAACAAATAAGACCACACACCTTGTAAACAACTCCAAAACTAATAGTAACCAGACCTACAAATTAATGAACGCACATAACAGCTCAAGCCCATAGACATAACCTCGATGTATTTAGCAAGTTGTTCTTAACAACTGGGTTCAGCAAAGGTTTATAACCTCCAGGAAACCGAACCATACCAAACATCTTTCTAAGGAATCAACTACCAAGAAC--CTCTCCCCATCATCTAGAAAACTTGGAAAAGATGATAAACATTTTACCAACAATCGAAACAGATCAAAACTTCCTCTTATCAACTAACCCATACAAACTTTAATCTAAACCGTAACTTCAAAAAATTTAAAGCATATTAAATCTATGCAAACTAATTTAAGGCCTTCCTTGATAATAATTAACAGTAATCCTGCTTCCTTTAAATCACTTGCAACATTTAAATCAAAATAAACTACAGCTAAACATTCCAAATCGAAACACTTTCAAGTTAAACCACTTTTTTTAACCCAATTGTCAAAATCTTTAAACAAATGGAACACCTTTTAAAGAAAATACTTTAATTAAACTTCCAAAAAATATAACCATAAACAATTTCGGCAGATTCACCCTTACAACCACTGTGATAAATTTAAAACGGCAACCGCTGCTAACATTCTAAACCAAAACAGTAACTTAGGATGCAATTTAATAAAACTTGTAAAGACTAATACACCCAATCAAAACCTCCCCAAACTATTTACTACTACACCTTTCTTA
APTOW     AGACGCCACCAAAAGTTCCAAGTATCTGCATTCCATAAATTAACGTCCAGACAAAAATCAGCCAAAACTTGCTCAGCACCACTACTCATAACAGCCCATAGGTAAACCAGCCACCGCGGTCAACGTAAAGTTAACATGTTATCGAAATAACAAAACAGATGTCATAACCATACTTAAAACCTTCATAAAAATTACCTACGACCAATTTAAATGAAAAACATTAGATACCTACCTAAATCTACCTCCGAGAACTACGACAAACTAAAACTCTAACTAACCCACGGATAATAACCCAACACCCAATTGCCACACAGGCCAATGAACAACAACAATAAACAATCAACTATAACAAT--ACGAAATGAAAAAGGCGGACAGTAATAAGAGAGAAGCTGGCCCTACCACACAACATTATACATAATAAATCCTAAAATAAAAGGGGAAGCACACTAGCTACAAACCAAAGCATTCAGCTTACACCTGAAAGATGTCTTAGATCATAGACTGAGCTCGGCAAACTTAAGCACCCTTCAAATCCCTCCCTCTAGCTCAATTCTAACAAGCCAAACAATCTACTATAACTCCCAACATTCTACACTTAGTAGGCGAGAAAAGTTGACGCAATAGAGACACGTAGTAAGAAAGATGAAATAGCAATGAAACACAAGCAAAAAATAGCAATCAACCGTACCTTTTGCATCATGAAAGAACATCGACTGAATAACCTATCGAAAAGGAGCAACCAGGAACGTAGCAAAAAATAGAAAAAATCGACTGATAGCTTTAAAACCTCAACCATCCCCACCAGACCCGCCTTAACCATGTGATAGTAAGTACAGAAAGAAGACAATCTCTACCATAATTTTCCATTACACCATACTACCTAAAGCAATAAAAAAATGTCAAATAATCAGCTCTAAAAATCCAAAAACATTACAATCACCATTACAACATCGAGAATTAATATGAGTATACCCTTCTCTTAAAAACTTACATACCCATCATTAAACTACTTATACTACCACCTCCACAAGACCAATATTAAACTACCTTACCAACTCAACTATTAGAAATAAAAAAACTAGGCAAACTTACACCAATAGCAACAACAATATGATTCACATCAATCCTACAGGTAGCGCAATCAACTAAATATTGTATGAATTAAAAAACTGCTAAGAAATTGATCTTGCAAAAGATATAAAACGAAGATAGTCAAGGACGTATCTAAATCCAAGCCTATAAGGCCAACCCCTTACAACA-ACCCTATCGGGAAAAAAAGAGCAAATAAGACCATACACCTTGTAAACAACTCCAAAACTAATAGTAACCAGACCTACTAATTAATGAACACACATAACAGCTCAAGCCCATAGACATAACCTCGATGTATTCAGCAAGTTGTTCTTAACAACTGGGTTCAGCAAAGGTTTACAACCTCCAGGAAACCGAACCATACCAAACATCTTTCTAAGGAACCAACTACCAAGAAC--CTCTTCCCATCAC-TAGAAAACTTGGAAAAGATGATAAACATTTTACAAACAATCGAAACAGATCAAAACTTCCTCTTATCAATTAACCCATACAAATTTTAATCTAAACCATAACTTCAAAAAATTTAAAGCATACTAAATCTATGCAAACTAATTTAAGGCCTTCCTTGATAATAATTAACAGTAATCCTGCTTCCTTTAGATCACTTGCAACATTTAAATCAAAATAAACTACAGCTAATCATTCCAAATCGAAACACTTTCAAGTTAAACCACTTTTTTTAATACAATTGTCAAAATCTTAAAACAAATGAAACACCTTTTAAAGAAAATACTTTAATCAAACTTCCAAAAAATATTACCATAAACAATTTCGGCAGATTCACCCTTACAACCACTGTGATAAATTTAAAATGGTAACCGTTGCTAACATTCTAAACCAAAATAGTAACTTAGGATGCAACTTAATAGAACTTGTAAAGACTAATACACCTAATCAAAACCTTCCCAAATTATTTACTACTACGCCTCCCTTA
CASBE     NNNNNNNNNNNNNNNNNNNNNNNNNNNNNNNNNNNNNNNNNNNNNNNNNNNNNNNNNNNNNNNNNNNNNNNNNNNNNNNNNNNNNNNNNNNNNNNNNNNNNNNNNNNNNNNNNNNNNNNNNNNNNNNNNNNNNNNNNNNNNNNNNNNNNNNNNNNNNNNNNNNNNNNNNNNNNNNNNNNNNNNNNNNNNNNNNNNNNNNNNNNNNNNNNNNNNNNNNNNNNNNNNNNNNNNNNNNNNNNNNNNNNNNNNNNNNNNNNNNNNNNNNNNNNNNNNNNNNNNNNNNNNNNNNNNNNNNNNNNNNNNNNNNNNNNNNNNNNNNNNNNNNNNNNNNNNNNNNNNNNNNNNNNNNNNNN--NNNNNNNNNNNNNNNNNNNNNNNNNNNNNNNNNNNNNNNNNNNNNNNNNNNNNNNNNNNNNNNNNNNNNNNNNNNNNNNNNNNNNNNNNNNNNNNNNNNNNNNNNNNNNNNNNNNNNNNNNNNNNNNNNNNNNNNNNNNNNNNNNNNNNTGAGCTCGGTAAACTTAAGCATCCTTCAAGT------------------------------------------------------------------------------------------------------------------------------------------------------------------------------------------------------------------------------------------------------------------------------------------------------------------------------------------------------------------------------------------------------------------------------------------------------------------------------------------------------------------------------------------------------------------------------------------------------------------------------------------------------------------------------------------------------------------------------------------------------------------------------------------------------------------------------------------------------------------------------------------------------------------GGTTCAGCAAAGGTTTATAACCTCTAGGAAACCGATCAATACTAAAAATCCCTCTAAGGAAACAACTACGAAGAAAACTCCATACATCCATGTAGAAAACCTGGAAAAGATGATAAACATTCCACCAATAATCGAAACAGATCAAAACTTCCTCTTATCAACCAACCCATACAAATTTTAACCTAAACTA-AACTTCAAAAAATTTAAAGTATACTAAATCTGTGCAAATTAATTTAAGGCCTCCCTTGATAATAATTAACAGTTATCCAGCTTCCTTTAAATCATTTGCAATACTTAAATTGAAGTAAACTACAGCTAGACACTCCAAATCGAAACATTTTCAAGTTAAACCACTTTTTTTAACCTAATTGTCAAAATCTTAAAACAAATGAAACACCTTTTAAAGAAACTACTTTAACTAAACTTCCAAAAAATGCAACTATAAACAATTTCGGCAGATCAAATTTTATAACAATTGTGATAAATTTAAAATGGTAACCGCTGCTAACATTCTAAGCCAAAATAGTAACTTAGGATGCAACTTAATGAAACTTGTAAAGAGTACTGCACCCNNNNNNNNNNNNNNNNNNNNNNNNNNNNNNNNNNNNNNNNNN
CASCA     AGATCCCGCCCAAAGTTTCAAGTATCCGCGCCCCATAAATTAACGTCAAGACAAAAATCAAACAAGACTTGCTTAGCACCACTATTCAAGACAGTTCCAAGGTAAACCAGCCACCGCGGTCAACGTAAAGTTAACATGCTATCTAACTAACAAAATGAATGTCATAACTACACCTAAAACCTCCCTAAAAAGCGCCCACGATAAATTTCAACGAAAAACATTAGATACCTACCTAAATCTACCTCCGAGAACTACGACAAACTAAAACTCTAACTAACCCACGGATAATAACCCAACACCCAATTGCCATACAGGCCAGTGAACAATAATAACACACAATCAAGTATAACAACC-ACGAAATGAAAAAGGCGGACAGTAACAAGAGAGAAACCGGCCCTACCACACAACAATATAAATAATAACCCACTGAATAAAAGGGGAAGCATACTAGCTATAAACCAAAGCATTCAGCTTACACCTGAAAGATGTCCCAAA-CTAGGACTGAGCTCGGTAAACTTAAGCATCCTTCAAGT--CCCCCTCTAGCTCAACCCCATGAATATAAATAATCTACTGCTATACCTAGCACTCTGCACCTAGTAGGCGAGAAAAGTTGACGCGATAGAGATCCGTAGTAAGAAAGATGAAATAATAGTGAAAACAAAGCAGAAAATAGCAACTAACCGTACCTTTTGCATCATGAAAGAACACCGAACGAATAACCCATCGAAAAGGAGTAATAGGGAACGTAGCAAAAAACAGAAAAAATCGACTGATAGCTTTGAAACCTAAACCACCCCCCCCCGGAATCAATCAGCCACGAGATAGCAAGTACAGAAAGAGTACAATCTATAATATAACTCATCTCCCCCAAATACTACTTTAAGCAATAAAAAAGTGTCAAATAACTA-TACTAAAAATCAAGAAACATCAGGACAACCACTACAACGTAGAGAATCAATATGAGTATACCCTTCTCTTAAAAGCTTACA--CCTAACATTAAACCACTTATATCAACACACCGACAAGACAAGTATTAAACCACCTTAACAACCCAATTACTAGAAATAAAAAAACTAGGCAAACCTACACCAATAGTAACAACAATATGATTCATATTAATCCTACGGGTAGCGCAATCAACTAAATATTGTATGAATTAAAAAACTGCTAAGAAATTGATCTTGCAAAAGATATGAAACGAAGATAATCAAGGATGCACTCAACTCAAACCTACCAAGGTTCACCATCTGCA--GCACCTCATCGGGGAAAGAAGATCAAATAAGACCATTAATCTTGTAAACTACACCAAAACTAACAGTAACCAGACCTATAAATTAATGAACCCACATAACAGCTCAAGCCCATAGACATAACCTCGATGTATTCAGCAAGTTGTTCTTAATAACTGGGTTCAGCAAAGGTTTATAGCCTCTAGGAAACCGAACAATACTAAAAATCCCTCTAAGGAAACAACTACGAAGAAAACTCCATACATCCATGTAGAAAACCTGGAAAAGATGATAAACATTCCACCAATAATCGAAACAGATCAAAACTTCCTCTTATCAACCAACCCATACAAATTTTAACCTAAACTA-AACTTCAAAAAATTTAAAGTATATTAAATCTGTGCAAGTTAATTTAAGGCCTCCCTTGATAATAGTTAACAGTTATCCAGCTTCCTTTAAATCATTTGCAATACTTAAATTGAAGTGAACTACAGCTAAACACTCCAAATCGAAACATTTTCAAGTTAAACCACTTTTTTTAACCTAATTGTCAAAATCTTAAAACAAATGAAACACCTTTTAAAGAAACTACTTTAACTAAACTTCCAAAAAATGCAACCATAAACAATTTCGGCAGATCGAACTTTATAACAATTGTGATAAATTTAAAATGGTAACCGCTGCTAACATTCTAAACCAAAACAGTAACTTAGGATGCAACTTAATGAAACTTGTAAAGACTACTGCACCCACTTAAAACCTTCCCAAATTATTTAACATTACGTCTCTCTTA
CRYTA     NNNNNNNNNNNNNNNNNNNNNNNNNNNNNNNNNNNNNNNNNNNNNNNNNNNNNNNNNNNNNNNNNNNNNNNNNNNNNNNNNNNNNNNNNNNNNNNNNNNNNNNNNNNNNNNNNNNNNNNNNNNNNNNNNNNNNNNNNNNNNNNNNNNNNNNNNNNNNNNNNNNNNNNNNNNNNNNNNNNNNNNNNNNNNNNNNNNNNNNNNNNNNNNNNNNNNNNNNNNNNNNNNNNNNNNNNNNNNNNNNNNNNNNNNNNNNNNNNNNNNNNNNNNNNNNNNNNNNNNNNNNNNNNNNNNNNNNNNNNNNNNNNNNNNNNNNNNNNNNNNNNNNNNNNNNNNNNNNNNNNNNNNNNNNNNNN--NNNNNNNNNNNNNNNNNNNNNNNNNNNNNNNNNNNNNNNNNNNNNNNNNNNNNNNNNNNNNNNNNNNNNNNNNNNNNNNNNNNNNNNNNNNNNNNNNNNNNNNNNNNNNNNNNNNNNNNNNNNNNNNNNNNNNNNNNNNNNNNNNNNNNTGAGCCTGGAAAACTTAAGCACCCTTCAAGT---------------------------------------------------------------------------------------------------------------------------------------------------------------------------------------------------------------------------------------------------------------------------------------------------------------------------------------------------------------------------------------------------------------------------------------------------------------------------------------------------------------------------------------------------------------------------------------------------------------------------------------------------------------------------------------------------------------------------------------------------------------------------------------------------------------------------------------------------------------------------------------------------------------------------------------ACCTAGGAAACCG-TCAATATCTATTCC-GTCCTAAGGATATAACCACTAAAGACACAATA-CACAA-ACATAGATAAATTGGAA-AGATGATAAATATTGCACCAACAATCGAAACAAATCAAAACTTCCTCTTATCAATCAACCCATACAAATTTCAACTTAAACCC-AACTTCAAAAAATTTAAACTACATTAAATCTACGCAAATTCATTTAAAGCCTCCCTCGATGACTATTAACAGTTATCCTACTTCACCTAGATCTCTTGCAACATTCAAATCAAAGTAAACTACAGCTTATCACTCCAAATCGAATCATTTTCAAGTT-AACCACTTTTTCTAACCTAATTGTCAAAATCCTAAATCAAATGCTACACCTTTTAAAAAAAAT---TTAAATCAACTTCCAAAAAATTTCACCATAAACAGCTTCGGCAAATCAAACATTA-AACCATTGTGATAAATTTTAAACGGTAACCGCTGCTAACATATTAGACCAAAATAGAAACTTAGGATGCAACTNNNNNNNNNNNNNNNNNNNNNNNNNNNNNNNNNNNNNNNNNNNNNNNNNNNNNNNNNNNNNNNNNNNNNNN
DINGI     AGACGCCCTCCAAAGTTCCAAGTATCCGCGCCCCATAAATAAA-ACCCGGATAGAAATCA-CCAAAACTTGCTCAGCACCACTACTCATAACAGATCACAGGTAAACCAGCCACCGCGGTCAACGTAAAGCTAATATGTTATCCAACTAACAAAATAAACGTCATAATCACCCCTAAAACCTTCATAAATATCACCCACGACCAATTTCAACGAAAAACATTAGATACCTACCTAAATCTACACCTGAGAACTACGACAAACTAAAACTCTAACTAACCCACGGATAATAATCCAACACCCGATTGCCCTGCAGCCCAATGAACAATAACAATACACAATCAAATATAACAACT-ACGAAATGAAAAAGGCGGACAGTAACAAGAACGAAGCTGGCCCTACCACACAACAC-ATAAATAATAATCCCTCGAATAAAAGGGGAAGCATATTAGCTATAAACCAAAGCACTCAGCTTACACCTGAGAGATGTCTCAAACACAAGACTGAGCTTGGCAAACTTAAGTACCCTTCAAAT-GCTTACTCTAGCTTAATTACAACATCGAACAAAATCCACTAAACATGACAACACTTTACACCCAGTAGGCGAGAAAAGTTAACGCAATAGAGAC-TGTAGTAAGAAAGCTGAAATAACAATGAAAACCAAGCAAAAAACAGCAACTAGCCGTACCTTTTGCATAATGACAGAACACCGAACGAATAACCCATCGAAAAGGAGTAACCCGAAACGTGGCAAAAAATAGAAAAAACCGACTGATAGCTTTGAAACCTAAATCATCCCCCAGATACTACCCAAAACCACGAGATAGCAAGTACAGCAAGAACACAATCTCAACCATAACCTTCCCCCAACACACACTACCTCAAGCAACAGAAAAATGTCAAAT-TCCAACTACAAAAATCCAAAAACACCACGACCCCCACTATAACGCCGAGAATCAATATGAGTATACCCTTCTCCCAAAAGCTTACATACACATTATTAAATTACTAATACCACCACCCC-ACAAGACAAATATTAATCCACTTTAACGACACAACTGCTAGAAATAAAAAAACTAGGCAAACCAACACCAATAGAACCAACAATATGATTCATGATAATCCTACAGGTAGCGCAATCAACTAAATATTGTATGAAATAAAAAACTGCTAAGAAATTGATCTTGCAAAAGATACTAAACGAAGATAATCAAGGATGCACCCAAACCCAACCTATCCAGGCCCACTACCTGCACAAC-CCTCATCGGGAAAAAAAAATCAAACAAGACTACCTATCTTATAAACCACCCCAAAACTAATAGGAACCAGACCTATAAATTAATGAACCCACATAACAGCTCAAGCCCATAGACATAACCTCGATGTATTCAGCAAGTTGTTCTTAACAACTGGGTTCAGTAAAGGTTTACCGTCTCCAGGAAACCGAACAATACTAAACACCTCTCTAAGGAACCAACTACTAAGAAAACCAACCCTCATTACATAGAAAATATGGAAAAAATGATAAACATTTTACCAGTAATCGAAACAAATCAAAACTTCCTCTTATCAACAAACCCATACAAATTTCAACCTAAACTA-AACTTCAAAAAATTTAAAGTACACTAAATCTATGCAAACTAATTTAAGGCCTTCCTCGATAATATTTAACAGTTATCCAACTCTTTTCAAATCACTTGCAACATTTAAATTAAAGTAATCTACAGCTAATCATTCCAAATCGAAACACTTTCAAGTT-AACCATCTTTTTTAACCTAATTGTCAAAATCTTAAAACAAATGGAACACCTTTTAAAGACAACACCCTAACTAAACTTCCAAAAAATACAACCATAAAAAATTTCGGCAGATAAAATGTTATAACCACTGTGATAAATTTAAAATGGTAACCACTGCTAACATCCTAAACCAAAACAGTCACTTAGGATGCAACTTAATACAACTTGTAAAGACTGCTGCACCCACTCAAAGCCTTCCCAAATTACTTATT-CTACGCCACCCTTA
DRONO     NNNNNNNNNNNNNNNNNNNNNNNNNNNNNNNNNNNNNNNNNNNNNNNNNNNNNNNNNNNNNNNNNNNNNNNNNNNNNNNNNNNNNNNNNNNNNNNNNNNNNNNNNNNNNNNNNNNNNNNNNNNNNNNNNNNNNNNNNNNNNNNNNNNNNNNNNNNNNNNNNNNNNNNNNNNNNNNNNNNNNNNNNNNNNNNNNNNNNNNNNNNNNNNNNNNNNNNNNNNNNNNNNNNNNNNNNNNNNNNNNNNNNNNNNNNNNNNNNNNNNNNNNNNNNNNNNNNNNNNNNNNNNNNNNNNNNNNNNNNNNNNNNNNNNNNNNNNNNNNNNNNNNNNNNNNNNNNNNNNNNNNNNNNNNNNNN--NNNNNNNNNNNNNNNNNNNNNNNNNNNNNNNNNNNNNNNNNNNNNNNNNNNNNNNNNNNNNNNNNNNNNNNNNNNNNNNNNNNNNNNNNNNNNNNNNNNNNNNNNNNNNNNNNNNNNNNNNNNNNNNNNNNNNNNNNNNNNNNNNNNNNTGAGCTCGGTAAACTTAAGTACCCTTCAAGT------------------------------------------------------------------------------------------------------------------------------------------------------------------------------------------------------------------------------------------------------------------------------------------------------------------------------------------------------------------------------------------------------------------------------------------------------------------------------------------------------------------------------------------------------------------------------------------------------------------------------------------------------------------------------------------------------------------------------------------------------------------------------------------------------------------------------------------------------------------------------------------------------------------GGTTCAGCAAAGGTTTACAGCCTCCAGGAAACCGAACAATACTAAATATCCCTCTAAGGAATCAACCACGAAGAAAGCCACATATAACTACATAGAAAATTTGGAAAAGATGATAAACATTCTACCAATAATCGAAACAAATCAAAACTTCCTCTTATCAACTAACCCATACAAATTTTAACCTAAACTA-AACTTCAAAAAATTTGAAACACATTAAATCTATGCAAACTAATTTAAGGCCTTCCTTGATAATAATTAACAGTTATCCAGCTTCTTTTAAATCATTTGCAATATTTAAATTGAAGTAAACTACAGCTAATCTCTCCAAATCGAAACACTTTCAAGTTAAACCACTTTTTTTAACCCAATTGTCAAAGTCTTAAAATAAATGAAACACCTTTTAAAGAAAGCACTTTAATTAAACTTCCAAAAAATGCAACCATAAACAATTTCGGCAGATAAAATCTTATAACCATTGTGATAAATTTAAAATGGTAACCGCTGCTAACATTCTAAACCAAAACAGCAACTTAGGATGCAACTTAATTAANNNNNNNNNNNNNNNNNNNNNNNNNNNNNNNNNNNNNNNNNNNNNNNNNNNNNNNNNNNNNNNN
DRONO2    AGATCCCACCCAAAGTTTCAAGTATCCGCACCCCATAAATTAACGTCCAGACGAAAATCATACAAGACTTGCTTAGCACCACTATTCAAAACAGTCTTAAGGTAAACCAGCCACCGCGGTCAACGTAAAGTTAATACGCTATCCAACCAACAAAATGAATGTCATAACTACACCTAAGACCACCATGAAAATCACATGTGATAAACTTTAACGAAAAACATTAGATACCTACCTAAATCTACCACTGAGAACTACGACAAACTAAAACTCTAACTAACCCACGGATAATAACCCAACACCCAGTTGCCATACAGGCCAATGAACAATAACAACACACAATCAAGTATAACAACC-ACGAAATGAAAAAGGCGGACAGTAATAAGAGAGAAGCTGGCTCTACCACACAACAATATAAATAATAATCTCTCGAACAAAAGGGGAAGTATATTAGCTATAAACCAAAGCATTCAGCTTACACCTGAAAGATGTCTATAATCAAAGACTGAGCTCGGTAAACTTAAGTACCCTTCAAGT-CCCTCCTCTAGCTCAACTCTACCTATATAAACAATCAACTAAAGCACCTAACACTATATACTTAGTAGGCGAGAAAAGTTGACGCAATAGAGACCCGTAGTAAGAAAGATGAAATAATAGTGAAAAAGAAGCAAGAAATAGCAACTAACCGTACCTTTTGCATCATGAAAGAATACTGAATGAATAACCCACCGAAAAGGAGTAACCAGGAACGTAGCAAAAAATAGAAAAAATCGACTGATAGCTTTAAAACCTAAACCATCCCCTCCCGGACTTAATTAGCCATGAGATAGAAAGTACAGGAAGAATACATTCTACACCATAACTCATTTCCCCCAAACACTACCTAAAGCAACATAGAAGTGTCAAAT-ACTTATATTAAAAATCTAAAAACATCAGGAAAACCACTATAACGTAGAGAATTAATATGAGTATATCCTTCTCTCAAAGGCTTACATTAACATTATTAAACCACTTATAT--CTACACCAACAAGACACATATAGAATTACCTTAACAACTCAATTATTAGAAATAAAAAAACTAGGCAAACCAACACCAATAGTAACAACAATATGATTCATATTAATCCTACGGGTAGCGCAATCAACTAAATATTGTATGAATTAAAAAACTGCTAAGAAATTGATCTTGCAAAAGATATGGAACGAAGATAATCGAGGATGCATTTAACTCGAACCTACTGAGGCTCAC-TTATATGCAATACCCTATCGGGAAAAAAGAATCAAATAAGACCATAAACCTTATAAACCACACCAAAACTAACAGTAACCAGACCTATAAATTAATGAACCCACATAACAGCTCAAGCCCATAGACATAACCTCGATGTATTCAGCAAGTTGTTCTTAACAACTGGGTTCAGCAAAGGTTTACAGCCTCCAGGAAACCGAACAATACTAAATATCCCTCTAAGGAATCAACCACGAAGAAAGCCACATATAACTACATAGAAAATTTGGAAAAGATGATAAACATTCTACCAATAATCGAAACAAATCAAAACTTCCTCTTATCAACTAACCCATACAAATTTTAACCTAAACTA-AACTTCAAAAAATTTGAAACACATTAAATCTATGCAAACTAATTTAAGGCCTTCCTTGATAATAATTAACAGTTATCCAGCTTCTTTTAAATCATTTGCAATATTTAAATTGAAGTAAACTACAGCTAATCTCTCCAAATCGAAACACTTTCAAGTTAAACCACTTTTTTTAACCCAATTGTCAAAGTCTTAAAATAAATGAAACACCTTTTAAAGAAAGCACTTTAATTAAACTTCCAAAAAATGCAACCATAAACAATTTCGGCAGATAAAATCTTATAACCATTGTGATAAATTTAAAATGGTAACCGCTGCTAACATTCTAAACCAAAACAGCAACTTAGGATGCAACTTAATTAAACTTGTAAAGAGTACTGCACCCACTTAAAACCTTCCCAAATTATTTAGTATTATGTCTCTCTTA
EMECR     AGACGCCCTCCAAAGTTCCAAGTATCCGCGCCCCATAAATAAA-ACCCGGATAAAAATCA-CCAAAACTTGCTCAGCACCACTACTCATAACAGACCACAGGTAAACCAGCCACCGCGGTCAACGTAAAGCTAATATGTTATCTAACTAACAAAATAAATGTCATAACCACCCCTAAAACCTCCATAAATATCATCCACGACCAATTTCAACGAAAAACATTAGATACCTACCTAAATCTACACCCGAGAACTACGACAAACTAAAACTCTAACTAACCCACGGATAATAATCCAACACCCGATCGCCCTGCAGCCCAATGAACAATAACAACGCACAATCAAATATAACAACC-ACGAAATGAAAAAGGCGGACAGTAACAAGAATGAAGCTGGCCCTACCACACAACAC-ATAAATAATAACCTCCTGAATAAAAGGGGAAGCATATTAGCTATAAACCAAAGCACTCAGCTTACACCTGAAAGATGTCTTAAACACAAGACTGAGCTTGGCAAACTTAAGTACCCTTCAAATTGCTCATCCTAGCTCAATTACAACACCAAACAAAATCCACTAAACACGGCAACACTTTGCACCTAGTAGGCGAGAAAAGTTGACGCAATAGAGAC-AGTAGTAAGAAAGCTGAAATAACAATGAAACCAAAGCAAAGAACAGCAACTAACCGTACCTTTTGCATAATGACAGAACACCGAACGAATAACCCATCGAAAAGGAGTAATCCGAAACGTGGCAAAAAATTGAAAAAACCGACTGATAGCTTTGAAACCTAAATCATCCCCCAGATACCACCCAAAACCACGAGATAGCAAGTACAGCAAGAACACAATCTCAACCATAACCTTCCCCCTATACACACTACCTCAAGCAATAAAAAAGTGTCAAAT-TCCAACTACAAAAATTTAAAAACACCACGACCCCCACTATAACGCTGAGAATCAATATGAGTATACTCTTCTCTCAAAAGCTTACATACACATTATTAAACCACTAATACCGCCACCCC-ACAAGACAAATATTAAACCACTTTAACAACATAACTGCTAGAAATAAAAAAACTAGGCAAACCAACACCAATAGAACCAACAATATGATTCATAATAATCCTACAGGTAGCGCAATCAACTAAATATTGTATGAATTAAAAAACTGCTAAGAAATTGATCTTGCAAAAGATACTAAACGAAGATAATCAAGGATGCACCTAAACCTAACCTATCCAGGCCCATTACCTGCACAAC-CCTCATCGGGAAAAAAAAATCAAACAAGACCATCTATCTTATAAACCACCCCAAAACTAATAGGAACCAGACCTATAAATTAATGAACCCACATAACAGCTCAAGCCCATAGACATAACCTCGATGTATTCAGCAAGTTGTTCTTAACAACTGGGTTCAGTAAAGGTTTACTACCTCTAGGAAACCGAACAATACTAAACACCTCTCTAAGGAACCAACTACTAAGAAAACCAACCCTCATCACATAGAAAATATGGAAAAAATGATAAACATTTTACTAGCAATCGAAACAAATCAAAACTTCCCCTTATCAACAAACCCATACAAATTTCAACCTAAACTA-AACTTCAAAAAATTTAAAGCACACTAAATCTATGCAAACTAATTTAAGGCCTTCCTCGATAATATTTAACAGTCATCCAGCTTTTTTCAAATCACTTGCAACATTTAAATTAAAGTAATCTACAGCTAATCATTCCAAATCGAAACACTTTCAAGTT-AACCACTTTTTTTAACCTAATTGTCAAAATCTTAAAACAAATGGAGCACCTTTTAAAGAGAACACCTTAACTAAACTTCCAAAAAATATAACCATAAAAAATTTCGGCAGATAAAATATTATAACCACTGTGATAAATTTAAAATGGTAACCACTGCTAACATTCTAAGCCAAAACAGTAACTTAGGATGCAACTTAATACAACTTGTAAAAACTACTACATCCACTCAAAGCCTTCCCAAATTACTTATT-CTACGCCNCCCTTA
EMECR2    AGACGCCCTCCAAAGTTCCAAGTATCCGCGCCCCATAAATAAA-ACCCGGATAAAAATCAACCAAAACTTGCTCAGCACCACTACTCATAACAGACCACAGGTAAACCAGCCACCGCGGTCAACGTAAAGCTAATATGTTATCTAACTAACAAAATAAATGTCATAACCACCCCTAAAACCTCCATAAATATCATCCACGACCAATTTCAACGAAAAACATTAGATACCTACCTAAATCTACACCCGAGAACTACGACAAACTAAAACTCTAACTAACCCACGGATAATAATCCAACACCCGATCGCCC-GCAGCCCAATGAACAATAACAACGCACAATCAAATATAACAACCCACGAAATGAAAAAGGCGGACAGTAACAAGA-TGAAGCTGGCCCTACCACACAA---AATAAATAATAACCTCCTGAATAAAAGGGGAAGCATATTAGCTATAAACCAAAGCACTCAGCTTACACCTGAAAGATGTCTTAAACACAAGACTGAGCTTGGCAAACTTAAGTACCCTTCAAATTGCTCATCCTAGCTCAATTACAACACCAAACAAAATCCACTAAACACGGCAACACTTTGCACCTAGTAGGCGAGAAAAGTTGACGCAATAGAGAC-AGTAGTAAGAAAGCTGAAATAACAATGAAACCAAAGCAAAGAACAGCAACTAACCGTACCTTTTGCATAATGACAGAACACCGAACGAATAACCCATCGAAAAGGAGTAATCCGAAACGTGGCAAAAAATTGAAAAAACCGACTGATAGCTTTGAAACCTAAATCATCCCCCAGATACCACCCAAAACCACGAGATAGCAAGTACAGCAAGAACACAATCTCAACCATAACCTTCCCCCTATACACACTACCTCAAGCAATAAAAAAGTGTCAAAT-TCCAACTACAAAAATTTAAAAACACCACGACCCCCACTATAACGCTGAGAATCAATATGAGTATACTCTTCTCTCAAAAGCTTACATACACATTATTAAACCACTAATACCGCCACCCC-ACAAGACAAATATTAAACCACTTTAACAACATAACTGCTAGAAATAAAAAAACTAGGCAAACCAACACCAATAGAACCAACAATATGATTCATAATAATCCTACAGGTAGCGCAATCAACTAAATATTGTATGAATTAAAAAACTGCTAAGAAATTGATCTTGCAAAAGATACTAAACGAAGATAATCAAGGATGCACCTAAACCTAACCTATCCAGGCCCATTACCTGCACAAC-CCTCATCGGGAAAAAAAAATCAAACAAGACCATCTATCTTATAAACCACCCCAAAACTAATAGGAACCAGACCTATAAATTAATGAACCCACATAACAGCTCAAGCCCATAGACATAACCTCGATGTATTCAGCAAGTTGTTCTTAACAACTGGGTTCAGTAAAGGTTTACTACCTCTAGGAAACCGAACAATACTAAACACCTCTCTAAGGAACCAACTACTAAGAAAACCAACCCTCATCACATAGAAAATATGGAAAAAATGATAAACATTTTACTAGCAATCGAAACAAATCAAAACTTCCCCTTATCAACAAACCCATACAAATTTCAACCTAAACTA-AACTTCAAAAAATTTAAAGCACACTAAATCTATGCAAACTAATTTAAGGCCTTCCTCGATAATATTTAACAGTCATCCAGCTTTTTTCAAATCACTTGCAACATTTAAATTAAAGTAATCTACAGCTAATCATTCCAAATCGAAACACTTTCAAGTT-AACCACTTTTTTTAACCTAATTGTCAAAATCTTAAAACAAATGGAGCACCTTTTAAAGAGAACACCTTAACTAAACTTCCAAAAAATATAACCATAAAAAATTTCGGCAGATAAAATATTATAACCACTGTGATAAATTTAAAATGGTAACCACTGCTAACATTCTAAGCCAAAACAGTAACTTAGGATGCAACTTAATACAACTTGTAAAAACTACTACATCCACTCAAAGCCTTCCCAAATTACTTATT-CTACGCCACCCTTA
EUDEL     AGACTATCTT-AAAGTTACAAGTATCTGCGTCCCATAAAT-----CACAGGTAAAAATCA-ACAAGACTTGCTCAGCACCACTTTTCATAACTGA-TATAGGTAAACCAGCCACCGCGGTCAACGTAAAGTAGACATACTATCCTCGTAACAATATAAATGTCATAACCATACCCAAAACCCTCATAAAAATC-CCATAGATCTATTTTA-CGAAAAACATTAGATACCTACCTAAATCCCC--CTGAGAATTACGACCAACTAAAACTCTAACTAACCCACGGATAATACTCCAATACCCGATAGCCCT-CAGGCCAATGCCACACAATAACCCATAATCAAACATCACAATTTACGGAATGAAAAAGGCGGACAGTAACTAGAAAGAAACTGGCTCTACCACATAAC--TATATATAATAA-TTTTGGAATAAAAGGGGAAGCATATTAGCT--AAAT-AAAGCACTCAGCTTACACCTGAAAGATGCCTGATAAATAAGGCTGAGCTCGGCAAACTTAAGCACCCTTCAAATTGCTAACTCTAGCTCA--TTCAT--TTCCACCAAACCTCCTTCACC--CTAGCACTGCATACTTAGTAGGCGAGAAAAGCCGACGCAATAGAGATTTGTAGTAAGAAAGTTGAAATAATAATGAAAATTAAGCAAAGAACAGCAACTAACCGTACCTTTTGCATCATGAAAGAATAACGACTGAATTACACACCGAAATGGAGTAATTAGGAACGTTGCAAAACATAGAAAAAAACGACTGATAGCTTTGAAACCTTAACCACTCCCCCAGGACCATAACTAACCAATGAATAGTAAGAACAGCCAGGCTACAACCTACACTATAATACA-CTCCTTCACTTATTGCTTCAAGCAATAACAAAGTGTCACATGCCCAA---TAAAAATAACTACACTCTATGAATACCACCATAACATTGAGAATTAATATAAGTATTTCCTTCTCTCAGAAGCTTACACACTAATTATTAATCTACTTATATTACCTC---AACAAGCCATATATTTCACCAACTTACCAACCCAACATCCAGAGATCAAAAAACTAGGCAAACCTACACCAATAGTCA-AACAATATGATTCATATTAATCCTACGGGTAGCGCAATCAATTAAATATTGTATGAATTAAAAAACTGCCAAGAAATTGATCTTGCAAAAGATAAATCACGAAGATAATCAAGGATGCAACTCCCCTCCAACCTACTAGGCCTATCATCGCACACACTCCAAATCGGGAACAAACAAACAATACAGGCCACACTCCTTTTTAGATTCCTCAAAACTAACAGTGATTAGACCTACAAATTAATGAACCCACATAACAGCTCAAGCCCCTAGACATAACCTCGATGTATTCAGCAAGTTGTTCTTAACAACTGGGTTCAGCAAAGGTTTATAACGCCTAGGAAACCGACCAATATCTCCC-CCTCTCTAAGGAACCAACCACCAAGAAAAC---ACACTATTATATAGAGAATATGGAATAGATGATAAACATTCTACCAATAATCGAAACAAATCAAAATTTCCTCTTATCAATTAACCCATACAAATTTTAACCTAAAC---AACTTCAAATAATTTTAAACATATTAAATCCTTGCAAATTTATTTAAAGCCTTCCTCGATAATAATTAACAGTCATCCTGCTTCACTAAAATCACTTGCAACACTTAAATTGAAGTAATCTACAGCTTCTCACTCCAAATCGAATCACTTTCAAGTT-AACCACTTTTTTTAACCCAATTGTCAAAATCTTAAACTAAATGCCACACCTTTTAAAACAAGT---ATAAATTAACTTCCAAAAAATTACACCATAAACAATTTCGGCAAATTTAACCTTATAACAACTGTGATAAATTTTAAACGGTAACCACTGCTAACATCCTAAACCAAAACAGTAACTTAGGATGCAATTTAATAAAACTTGTAAAAACTATCACCCACATTCAAAACTTTCCCAAATTACTTACCTTAATACCTCCTTTA
FULGL     NNNNNNNNNNNNNNNNNNNAAGTATCTGCGTTCCATAAATTAACCTAAAGATGCTAATCACTCAAGACTTGCCTAGCACCACTACTCATAACCGAATCTAGGTAAACCAGCCACCGCGGTCAACGTAAAGATACCATGTTATCACACCAACAAAATGAATGTCATAATCACACCTAAACCCACCCTTAAGACCGTTTACGATTAATTAACCTGAAAAACATTAGATACCTACCTAAATCTACTACTGAGAACTACGACAAACTAAAACTCTAACTAACCCACGGATAATAACCCAAAACCCAATTGCTAAGCAGGCCACTGTACAACAACAATCCACAATCAACTATAACAATTTACGAAATGAAAAAGGCGGACAGTAATAATAATGAAGCTGGCCCTACCACATAA---CCCCAATAATAATACACCAAATAAAAGGGGAAGCACATTAGCTATAACTGAAAGCATTCAGCTTACACCTGAAAGATATCTCACCCACCAGATTGAGCCCGGCAAACTTAAACACCCTTCAAAT-CCTAACTCTAGCCCAAC--AATCATAATTAAAAATTCACTTCATTACCTAACACTCTCAACTTAGTAGGTGAGAAAAGCTGGTGCGATAGAGAT-TGTAGTAAGAAAGATGAAATAACAATGAAAACCAAGCAATAAACAGCAATAAAATGTACCTCTTGCATCATGAAAGAACAACGAATGAATAATTCACCGAAAAGGAGCAACCCGGAACGTTGCAAAATATAGAAAAAACCGACTGATAGCTTTGAAATCTAACCCGCCCCTCCACGGATTAATCTAACCATGTAGCAGTAAGTACAGAAAGAAAACAATCTCCCCTCTAATTACGTTAACGTACAACTTGCTTTAAGCAACAAAAAAATGTCAAATTACCATC---AAAAATCCAGAGACAAAATGACTACCCTTATAATTCAAAGAATCAATATGAGTATATCCCCCTCTCAGGAGCTTACATGCACATTATTAAAT-ACTAATACAGCAACTTCAACAAGCTAAATATTAATTCACCTTAACAACTCAACTATTAGAAATAAAAAAACTAGGCAAACCCACACCAATAGCAAC--CAATATGATTCAACTTAATCCTACGGGTAGCGCAATCAATTAAATATTGTATGAATTAAAAAACTGCTAAGAAATTGATCTTGCAAAAGATGAACAACGAAGATAATCAGCGCCACATATGGATCAAAACCTATTAGGCCTAC-ACCACCAAAACACCGCATCGGGAAAAACAAACCAGATAAGACCACATCTCTTATGAGTAACCTCAACACTAATAGTAACCAGACCTACAAACCAATGGACCCACATAACAGCCCAAGCCCATAGACGTAACCTCGATGTATTCAGCAAGTTGTTCTTAATAACTGGGTTCAGCAAAGGTTTAACGATTCTAGGAAACCGAACAATGCTACAA-TCCTCCCAAAGACCAAACAATCAAAAGAGCATCAACCAGTACCATAGAAAACCTGGAAAAGATGATAAACATTATACTAGTAATTGAAACAAATCAAAACTTCCTTTTATCAAAAAACCCATACAAATTTCAACCTAGACC--AGCTTCAAAAAACTTAGACTATATTAAATCTATGCAACCTAACTTAGAATCTTCCTCGATAAAGCTTAACAGTAAACCAACTTCTCTCAGATCACTTGCAACATTTAAATTGAAGTAAACTACAGCTCAACACTCCAAATCGAAATACTTTCAAGCCAAACCACTCTTTTTAACCAAATTGTCAAAATCTGAAAACAAATGTAACGCCTTTTAAAGAGATTGTCTTAACTAAACTTCCAAAAAATATAACCATAAACAATTTCGACAAACCTAACCCTATAATCACTGTGATAAATTTAAAACGGTAACCACTGCTAATATTCTAAAACAAAACAGCAACTTAGGATGCAAATTAACAAAACTTGTAAAGAATATTATACCCGCTCAAAATCATCCCAAMNNNNNNNNNNNNNNNNNNNNNNNN
GALGA     AGATCCTACTAAAAGTTTCAAGTATCCGCATCCCAAAAATCAAACCCCAAGCAAAAATCATACAAGACTTGCTAAGCACCACTACTCATAACCGT-CCCAGGTAAACCAGCCACCGCGGTCAACGTAAAGACCACATGTTATCTGCACAGCAAAATGAATGTCATAACTACACCTAAACCCAAC-CCAAATCCCTCAACGATTAATTTTAACGAAAAACATTAGATACCTACCTAAATCCACACCTGAGAACTACGACAAACTAAAACTCTAACTAACCCACGGATAATAATCCATCACCCAATTGCCACACAGGCCAATGAACAACATCAACCCATAATCAACTATGACAA---ACGAAATGAAAAAGGAGGACAGTAATCATAAAGAAGACGGCTCTACCACACAATCAAATAAATATTACTTCCCCAAACAAAAGGGGAAGACTACTAGCTATAACTCAAAGCATTCAGCTTACACCTGAAAGATACCCAACAGACAAGGTTGAGCTCGGCAAACTTAAGCATCCTTCAAATCCCCCCCTCTAGCCCGACGTACCCTACATAAAAAACTTACCTCCCCCTCCAACAAAATTGTCCCAGTAGGCGAGAAAAGCCGGCGCAATAGAGGCTTGTAGCAAGAAAGATGAAATAGCAATGAAAACCAAGCAAAAAACAGCAACCAACCGTACCTTTTGCATCATGAAAGAACAACGAATGAGAAATCCTTCGAAAAGGAGTAAAAAGGAACGTTGCAAAATACAGAAAATACCGACTGATAGCTTTCAAACCTAACCCACCCCCCTAAAGACCTTTGTCAACAACGTGTAGCAAGTACAGAAAGAACACAACCTCCTCCCTAATAATCCCCTCCCCG-ACTTGCTTCAAGCAACAAAAAAGTGTCAAAT--CCTCATTAAAAAATCTAAAACCTATTTGACCAACCAAATAACGCAAAGAATCAATATGAGTACTCTATCCTCCTAGAAACTTACATATACATTATTAAAACACTTATACCCCCACACTAACAAG--CAATATATTCCCAATTTAAGAACCCAACCAC-AGGATTAAAAAAACTCGGCAAACCAACCCCAATAGTAACAACAATATGATTCACAACAATCCTACGGGTAGCGCAATCAACTAAATATTGTATGAATTAAAAAACTGCTATGAAATTAGTATTGCAAAAAATGTGAAACGAAGATATTCACGACTCAACCTTACA-CAGCCCCACTGGGTCCACCACACATAAACCCCGACATCGGGAAAAAAAAATCACCCAAGACCACAACTCTTCTAACCAACTCCAAAACCAACAGTAACCAGACCTATAAAGCAATGGACCCACATAACAGCCCAAGCCCATAGACATAACCTCGATGTAATCAACAAGTTGTTCTTAACAACTGGGTTCAGCAAAGGTTTA-GACCTCTAGGAAACCGAACAATACCACTGAACCTTCTAAAGATACAACCACCAAGAA--CCCCCCACACCCAACTAGAAAATCTGGAAAAAATGATAAACATTATAACAACAATCGAAACAGATCAAAACTCCCTCTTATCAACTAACCCATACAAATTTTAACCTATAACTGAACTTCAAAAAATTTAAACTACATTAAATCTATGCAAACTAATTTAAGGCCTCCTTCGATACAATTTAACAGTACACCAATTT-CTTTAGATCATTTGCAATACTTAAATTGAAGTAAACTACAGCTCAACACTCCAAATCGAAACATTTTCAAGCCAAACCACTTTTTTTAACCAAACTGTCAAAATCTGCAAACAAATGCACCACCTTTTAAAGAGACACCCTTAACTCAACTTCCAAAAAATATCAACATAAACAATTTCGACAAATACCCACTTAAAC-CATTGTGATAAATTTTAACCGGCAGCCGCTGCTAACATCTTTAAACAAAAGAGCAGCTTAGGATGCAAATTAATGAAACTTGTAAAAACTACTCCACC-GCTCAAAATCTTCCCAAATTAATTATTAGACCGACTTTCTTA
MELUN     AGATCCCCCC-AAAGTT-CAAGTATCTGCGCCCCAAAAACCACACCAAAGACAAGAATCACCCAAGACCCGCTAAGCACCACTACTCATAACAGT--CCAGGTAAACCAGCCACCGCGGTCAACGTAAAGACCCTAGACTATCATAACAACTAACCAAACGTCATAATAACCCTGAAGCCCAACCTATAAACCACTTACGACCTATCCCACCGAAAAACATTAGATACCTACCTAAATCCACACCCGAGAACTACGACAAACTAAAACTCTAACTAACCCACGGATAATAATCCAACACCCGATTGCCAAACAGGCCAATGCACAACACCAACTCATAATCAACCATAACAACCAACGAAATGAAAAAGGCGGACAGTAACAATCAAGAAGCTGGTCCCACCACACACCCACAAACTTAATAACACACAAAATAAAAGGGGAAGCACACTAGCTACAACACAAAGCATTCAGCTTACACCTGAAAGATATCTCACCCACCAGATTAAGCCCGGCAAATTTAAAATTTCTTCAAATAGCCTACCCTAGCTCCAC-------ACACCAAAAATCCACTGCCTCACCTAACACCCTAAACCTAGTAGGCGAGAAAAGCGGACGCTATAGAAA--AGTAGCAAGAAAGATGAAATAACAATGAAAACCCAGCACCACACAGCAATAAACCGTACCTCTTGCATCATGAAAGAAAACCGAAAGAATAACCCACCGAAAGGGAGCAATCCGTAACGTCGCAAAATATCGAAAAAACCGACTGATAGCTTTAAAACCTAACCCACCTTCTCCCAAGCCCACCCAACTCCGTAGTAGCTAGTACAGACAGGACACAACCTCCACCCTAACCCCCCCATACCACCCCCTACCTAAAGCAACCAAAAAGTGTCAAATAAAC-ACAAAAAAAATCCAAAAACAACACGACCACC-CCATAACCCTATGAATCAATACGAGTACAACATCCCCTTAACAGCCTACA----CACAATTAACAC----AGACCACAATGCCCATACACCCCCCCTGAACCCACCTTAACAACCCAGAAACTAGGACCCAAAAAACTCGGCAAACCCACACCAATAGCA--AACAATATGATTCAACACAATCCTACAGGTAGCGCAATCAACTAAATATTGTATGAATTAAAAAACTGCCAAGAAACTGATCTTGCAAAAGATATATAACGAAGATATTCAATACCATATCCTACCCCAAGCCTACT-GGCTCAT---ACCAAAAACATAATATAGGGAAAAACAAATCAACCAAGGCCACAACCCTTACAAGCTACCCCAACACTAATAGTGTCCAGACCTAAAAATCAATGAACCCACATAACAGCCCAAGCCCCTAGACGTAACCTCGATGTATTCAGCAAGTTGTTCTTAATAACTGGGTTCAGCAAAGGTTTAATAATCCTAGGAAACCGAACTATACCCCAA-CCTCCCCAAAGCCCCAACAATCAAAGGACTCCT--------CCCAAGAAAATCTGGAATAGATGATAAACATTATACCAACAATCGAAACAAATCAAAACTTCCTCTTATCAACAAACCCATACAAATTTAAACCTAAATATAAACTTCAAAAAACTTAAACCATACTAAATCTATGCAACCTCATTTAGGACCTTCCTCGATGATAATTAACAGCTAGCCAACCTCTTCAAAATCGCTTGCAACACTTAAATCAAAGTAAACTACAGCTAAACACTCCAAATCGAAATACTTTCAAGCAAAACCACTTTTTCTAACTTAACTGTCAAAACCTGAAACCAAATGCATCACCTTTTAAACAAACACCCATAATCCAACTTCCAAAAAATATAACCATAAAAAATTTCGACAAACCCCCCCTTAAAA-CACCGTGACAAATTTAAACCGGTAACCACTGCTAACATCTTAGAACAAAAGAGCAACTTAGGATGCAAATTAATA-AACTTGTAAAGAATGCT-TATCCATT-AAAATCATCCCAAATTACTTAAC-CAACGTCTCACTTA
MULAG     AGATCTTACAAAAAGTTCCAAGTATCCGCATTCCATAAATCAGTAT-CAGACAAAAATCACCCAAGACTTGCTTAGCTCCACTATTCATAATAGTACTCAGGTAAACCAGCCACCGCGGTCAACGTAAAGTTAATATGTTATCTAACCCACCAAATGAATGTCATAACTATACCTAAAACCCCCATAAAAATCACTCACGATAAATTTAAACGAAAAACATTAGATACCTACCTAAATCTACATCCGAGAACTACGACAAACTAAAACTCTAACTAACCCACGGATAATAACCCAACACCCAATTGCCATGCAGGCCAATGAACAATAATAATACACAATCAAATATAACAATCAACGAAATGAAAAAGGCGGACAGTAACAAGAACGAAGCTGGCCCTACCACATAACACTATAAATAATAATCCCTCGAATAAAAGGGGAAGTATATTAGCTATAAACAAAAGCACTCAGCTTACACCTGAAAGATGTCTAAATC-CAAGACTGAACCCGGTAAACTTAAGCATCCTTCAAATCCCTATCTCTAGCTCAACTCTATAAAACCAAACAATTCACTATAACACCTAACACTCCACACCTAGTAGGCGAGAAAAGTTGACGCAATAGAGACACGTAGTAAGAAAGATGAAATAACAATGAAAGAGAAGTAAAAGACAGCAATCAACCGTACCTCTTGCATCATGAGAGAACACCGAATGAATAACCCATCGAAAAGGAGTAATCAGGAACGTGGCAAAAAATAGAAAAAACCGACTGATAGCTTTAAAACCTAAACCAC-CCCTCCCGGACTAAACCAACCATGAGATAGTAAGTACAGAAAGAATACAATCACCATTATAATT-ATCTATGACACATACTGCTTCAAGCAATAAAAAAGTGTCAAATAACCAACTATAAAAATCCATAAACACCATGACCACCATTATAACGTTGAGAATCAATATGAGTATGCCCTTCTCCCAAAAGCTTACATCTTCATTATTAAATCACTTATACTGCTACCCTAACAAGACAAATATTAAATCACCTTACCAACTCAATTACTAGAAATAAAAAAACTAGGCAAACTAACACCAATAGTAACAACAATATGATTCATATTAATCCTACGGGTAGCGCAATCAACTAAATATTGTATGAATTAAAAAACTGCTAAGAAATTGATCTTGCAAAAGATATGGAACGAAGATACTCAAGGATGCACTTAATTCAAACCTATCAAGGCTCACCACCTGCAATACACCTTATCGGGAAAAAAAGATCAAATAAGACCATCAGTCTTGTAAGCTACTCCAAAACTAATAGTAACCAGACCTATAAACCAATGAACCCACATAACAGCTCAAGCCCCTAGACATAACCTCGATGTATTCAGCAAGTTGTTCTTAACAACTGGGTTCAGTAAAGGTTTATGATCTCTAGGAAACCGAACAATACCAAAA-TCTTTCTAAGGAACCAACTACCAAGAAAACCCCACCCAACCACGTAGAAAACTTGGAAAAGATGATAAACATTTTACCAGCAATCGAAACGAATCAAAACTTCCTCTTATCAATTAACCCATACAAATTTTAACCTAAACCATAACTTCAAAAAATTTAAAACATATTAAATCTATGCAAACTAATTTAAGGCCTTCCTCGATAATAATTAACAGTCATCCAGCTTTCTTTAAATCACTTGCAACATTTAAATTAAAATAAACTACAGCTAATCATTCCAAATCGAAACACTTTCAAGTTAAACCACTTTTTTTAATCTAATTGTCAGAGTCTTAAAACAAATGAAACACCTTTTAAAGAAACTACCTTAACTAAACTTCCAAAAAATGCAATCATAAACAATTTCGGCAAATTAAACATTACAACCACTGTGATAAATTTAAAATGGTAACCGCTGCTAACATTCTAAACCAAAATAGCAGCTTAGGATGCAACTTAATAAAACTTGTAAAGAGTACTATACCCACTTAAAACCTTCCCAAATTATTTAGTATTATGCCTCTCTTA
n07AEP05  AGACATTACAAAAAGTTCCAAGTATCCGCACCCCATAAATCAATATCCAGACTAAAATCACCCAAGACTTGCTTAGCTYCACTATTCATAATAGTCCTCAGGTAAACCAGCCACCGCGGTCAACGTAAAGTTAACATGCTATCCAACCAACAACATAAATGTCATAACTATACCTAAAACCCTCATAAAAATCATCCACGATAAATTTAAACGAAAAACATTAGATACCTACCTAAATCTACACCCGAGAACTACGACAAACTAAAACTCTAACTAACCCACGGATAATAACCCAACACCCAATTGCCATGCAGGCCAATGAACAATAACAATACACAATCAAATATAACAATCAACGAAATGAAAAAGGCGGACAGTAACAAGAACGAAGCTGGCCCTACCACACAATGCTATAAATAATAACTCCTAAAATAAAAGGGGAAGCATATTAGCTATAAACTAAAGCATTCAGCTTACACCTGAAAGATGTCCTAAACCCAAGACTGAGCTCGGCAAACTTAAGCACTCTTCAAATCTCTATCTCTAGCTCAGCTCAATAAAACCAAACAATCTACTACAACACCTAACACTCCATTCCTAGTAGGCGAGAAAAGTTGACGCAATAGAGACACGTAGTAAGAAGGATGAAATAACAGTGAAAAGCAAGTGAAAAACAGCAACCAACCGTACCTCTTGCATCATGAAAGAACACCGAACGGATAACCCATCGAAAAGGAGTAATCAGAAACGTGGCAAAAAACAGAAAAAATCGACTGATAGCTTTGAAACCTAAATCATCCCCNNNNNNNNNNNNNNNNNNNNNNNNNNNNNNNNNCAGAAAGAATACAATCTCCACTATAATTTACCCCCAACACATAYTGCCTCAAGCAATAAAAAAGTGTCAAATAACCAACCATAAAAATTCAAAAACGCCATGACCACCACTATAATGCTAAGAATCAATATGAGTATACCCTTCTCTTAAAAGCTTACATACCTATTATTAAAACACTTATACTACTACCTCAACGAGACAAATATTAAACCACCTTACCAACTCAATTACTAGAAATAAAAAAACTAGGCAAACTAACACCAATAGTAACACCAATATGATTCATACTAATCCTACGGGTAGCGCAATCAACTAAATATTGTATGAATTAAAAAACTGCTAAGAAATTGATCTTGCAAAAGATATGAAACGAAGATACTCAAGGATGTACTTAACCCAA-ACCTACAAGGCTCACCACCTACAATACACCTTATCGGGAAAAAAAGATCAAATAAGAYCATCAATCTTGTAAGCTACTCCAAAGCTAATAGTAACCAGACCTATAAACTAGTGAACCCACATAACAGCTCAAGCCCCTAGACATAACCTCGATGTATTCAGCAAGTTGTTCTTAACAACTGGGTTCAGCAAAGGTTTATTACCTCTAGGAAACCGAACAATACCAGAAATCTTTCTAAGGAATCAACCACCAAGAAAACCTCATCCAACCACATAGAAAACTTGGAAAAGATGATAAACATTTTACCAACAATCGAAACAAATCAAAATTTCCTCTTATCAATTAACCCATACAAATTTTAACCTAAACCATAACTTCAAAAAATTTAAAACACATTAAATCTATGCAAACTAATTTAAGGCCTCCCTCGATAATAANNNNNNNTCATYYAGCTTTCTTTAAATCACTTGCAACATTTAAATTGAAGTAAACTACAGCTAACCATTCCAAATCGAAACACTTTCAAGTTAAACCACTCTTTCTAATCTAATTGTCAGAGTCTTAAAATAAATGAAGCACCTTTTAAAGAAAATACCCTAATTAAACTTCCAAAAAATGCGACCATAAACAATTTCGGCAGATTAAATATTATAATCACTGTGATAAATTTAAAATGGTAACCGCTGCTAACATTCTAAACCAAAATARTAGCTTAGGATGCAACTNNNNNNNNNNNNNNNNNNNNNNNNNNNNNACTTAAAACCTTCCCAAATTATTTAGTATTATGCCTCTCTTA
n07AEP06  AGATCTTACAAAAAGTTCCAAGTATCCGCATTCCATAAATCAGCATCCAGACAAAAATCACCCAAGACTTGCTTAGCTCCACTATTCATAATAGTC-TCAGGTAAACCAGCCACCGCGGTCAACGTAAAGTTAATACGTTATCCAACCCACCAAATGAATGTCATAACTATACCTAAAACCCCCATAAAAATCACTCACGATAAATTTAAACGAAAAACATTAGATACCTACCTAAATCTACATCCGAGAACTACGACAAACTAAAACTCTAACTAACCCACGGATAATAACCCAACACCCAATTGCCATGCAGGCCAATGAACAATAATAATACACAATCAAATATAACAATCAACGAAATGAAAAAGGCGGACAGTAACAAGAACGAAGCTGGCCCTACCACATAACACTATAAATAATAATCCCTCGAATAAAAGGGGAAGTATATTAGCTATAAACAAAAGCACTCAGCTTACACCTGAAAGATGTCTTAAATCCAAGACTGAACCCGGTAAACTTAAGCATCCTTCAAATCCCTATCTCTAGCTCAACTCTATAAAACCAAACAATTCACTATAACACCTAACACTCCACACCTAGTAGGCGAGAAAAGTTGACGCAATAGAGACACGTAGTAAGAAAGATGAAATAACAATGAAAGAGAAGTAAAAGACAGCAATCAACCGTACCTCTTGCATCATGAGAGAACACCGAATGAATAACCCATCGAAAAGGAGTAATCAGGAACGTGGCAAAAAATAGAAAAAACCGACTGATAGCTTTAAAACCTAAACCACCCCCTCCCGGACTAAACCAACCATGAGATAGTAAGTACAGAAAGAATACAATCACCATTATAATTTATCTATGACACATACTGCTTCAAGCAATAAAAAAGTGTCAAATAACCAACTATAAAAATCCATAAACATCATGACCACCATTATAACGTTGAGAATCAATATGAGTATGCCCTTCTCCCAAAAGCTTACATCTTCATTATTAAATCACTTATACTGCTACCCTAACAAGACAAATATTAAATCACCTTACCAACTCAATTACTAGAAATAAAAAAACTAGGCAAACTAACACCAATAGTAACAACAATATGATTYATATTAATCCTACGGGTAGCGCAATCAACTAAATATTGTATGAATTAAAAAACTGCTAAGAAATTGATCTTGCAAAAGATATGGAACGAAGATACTCAAGGATGCACTTAATTCAAACCTATCAAGGCTCACCACCTGCAATACACCTTATCGGGAAAAAAAGATCAAATAAGACCATCAGTCTTGTAAGCCACTCCAAAACTAATAGTAACCAGACCTATAAACCAATGAACCCACATAACAGCTCAAGCCCCTAGACATAACCTCGATGTATNNNNNNNNNNNNNNNNNAYAACTGGGTTCAGTAAAGGTTTATGATCTCTAGGAAACCGAACAATACC-AAAATCTTTCTAAGGAACCAACTACCAAGAAAACCCCACCCAACCACGTAGAAAACTTGGAAAAGATGATAAACATTTTACCAGCAATCGAAACGAATCAAAACTTCCTCTTATCAATTAACCCATACAAATTTTAACCTAAACCATAACTTCAAAAAATTTAAAACATATTAAATCTATGCAAACTAATTTAAGGCCTTCCTCGATAATAATTAACAGTCATCCAGCTTTCTTTAAATCACTTGCAACATTTAAATTAAAATAAACTACAGCTAATCATTCCAAATCGAAACACTTTCAAGTTAAACCACTTTTTTTAATCTAATTGTCAGAGTCTTAAAACAAATGAAACACCTTTTAAAGAAACTGCCTTAACTAAACTTCCAAAAAATGCAATCATAAACAATTTCGGCAAATTAAACATTANNNNNNNNNNNNNNNNNTTAAAATGGTAACCGCTGCTAACATTCTAAACCAAAATAGCAGCTTAGGATGCAACTNNNNNNNNNNNNNNNNNNNNNNNNNNNNNACTTAAAACCTTCCCAAATTATTTAGTATTATGCCTCTCTTA
n07AEP08  NNNNNNNNNNNAAAGTTCNNNNNNNNNNNNNNNNNNNNNNNNNNNNNNNNNNNNNAATCACCCAAGACTTGCTTAGCNNNNNNNNNNNNNNNNNNN-NNNGGTAAACCAGCCACCGCGGTCAACGTAAAGTTAATATRTTATCCAACNNNNNNNNNNNNNNNNNNNNNNNNNNNNNNNNNNNNNNNNNNNNNNNNNNNNNNNNNNNNNNNNNNNNNNNNNNNNNNNNNNNNNNNNNNNNNNNNNYCGAGAACTACGACAAACTAAAACTCTAAYTAAYYYAYGGATAATAACCCAACACCCAATTGCCATGCAGGCCAATGAACAATAATAATACACAATCAAATATANNNNNNNNNNNNNTGAAAAAGGCGGACAGTAACAAGAACGAAGCTGGCCCTACCACATAACACTATAAATAATAACCCCTCGAATAAAAGGGGAAGTATATTAGCTATAAACAAAAGCACTCAGCTTACACCTGAAAGATGTCTTAAATCCAAGACTGAACCCGGTAAACTTAAGCATCCTTCAAATCCCTATCTCTAGCTCAACNNNNNNNNNNNNNNNNNNNNNNNNNNNTATTTAACACTCCACACCTAGTAGGCGAGAAAAGTTGACGCAATAGAGACACGTAGTAAGAAAGATGAAATAACAATGAAAGAGAAGTAAAAGACAGCAATCAACCGTANNNNNNNNNNNNNNNNNNNNNNNNNNATGAATAACCCATCGAAAAGRAGTAATCAGGAACGTGGCAAANNNNNNAAAAAACCGACTGATAGCTTTAAAACCTAAACCACCCCCTCCCGGACTAAACCAACCATGAGATAGTAANNNNNNNNNNNATACAATYACCATTATAATTTATCTATGACACATACTGCTTCAAGCAATAAAAAAGTGTCAAATAACCAACTATAAAAATTCAAAAACATCATGACCACCATTATAATGTTGAGAATCAATATGAGTATACCCTTCTCYCAAAAGCTTACATCTTCANNNNNNNNNNNNNNNNNNNNNNNNNNNNNNNNNNNAAATATTAAATCACCTTACCAACTCAATTACTAGAAATAAAAAAACTAGGCAAACTAACACCAANNNNNNNNNNNNNNNNNNNNNTATTAATCCTANNNNNNNNNNNNNNNNNNNNNNNNNNTATGAATTAAAAAACTGCTAAGAAATTGATCTTGCAAAAGATATGGAACGAAGANNNNNNNNNNNNNNNNNNNNNNNNNNNNNNNNNNNNNNNNNNNNNNNNNNNNNCCTTATCGGGAAAAAAAGATCAAATAAGACCATCAGTCTTGTAAGCCACCCCAAANNNNNNNNNNNNNNNNNNNNNNNNNNNNNNNNNNNNNNNNNNNNNNNNNNNNNNNNNNNNNNNNNNNNNNNNNNNNNNNNNNNNNNNNNNNNNNNNNNNNNNNNNNNNNNNNNNNTGATCTCTAGGAAACCGAACAATACC-AAAATCTTTCTAAGGAACCAACTACCAAGAAAACCCCACCCAACCACGTAGAAAACTTGGAAAAGATGATAAACATNNNNNNNNNNNNNNNNNNNNNNNNNNNNNNNNNNNNNNNNNNNNNCCCATACAAATTTTAACCNNNNNNNNNNNNNNNNNNNNNNNNNNNNNNNNNNNNNNNATGYAAATTAATTTAARGCCTTCCTCGATNNNNNNNNNNNNTCATYCAGCTTTCTTTAAATCACTTGCAACATTTANNNNNNNNNNNNNNNNNNNNNNNNNTTCCAAATCGAAACACTTTCAAGTTAAACCACTTTTTTTAATCTAANNNNNNNNNNNNNNNNNNAAATGAAACACCTTTTAAAGAAACTGCCTTAACTAAACTTCCAAAAAATGCAATCATAAACAATTTCGGCAAATTAAACATNNNNNNNNCTGTGATAAATTTAAAATGGTAACCGCTGCTAACATTCTAAACCAAAATAGCAGCTTAGGATGCAACTNNNNNNNNNNNNNNNNNNNNNNNNNNNNNACTTAAAACCTTCCCAAATTATTTAGTATTATGCCTCTCTTA
n08AEP07  AGACATTACAAAAAGTTCCAAGTATCCGCACCCCATAAATCAATATCCAGACTAAAATCACCCAAGACTTGCTTAGCTCCACTATTCATAATAGTCCTCAGGTAAACCAGCCACCGCGGTCAACGTAAAGTTAACATGCTATCCAACCAACAACATAAATGTCATAACTATACCTAAAACCCTCATAAAAATCATCCACGATAAATTTAAACGAAAAACATTAGATACCTACCTAAATCTACACCCGAGAACTACGACAAACTAAAACTCTAACTAACCCACGGATAATAACCCAACACCCAATTGCCATGCAGGCCAATGAACAATAACAATACACAATCAAATATAACAATCAACGAAATGAAAAAGGCGGACAGTAACAAGAACGAAGCTGGCCCTACCACACAATGCTATAAATAATAACTCCTAAAATAAAAGGGGAAGCATATTAGCTATAAACTAAAGCATTCAGCTTACACCTGAAAGATGTCCTAAACCCAAGACTGAGCTCGGCAAACTTAAGCACTCTTCAAATCTCTATCTCTAGCTCAGCTCAATAAAACCAAACAATCTACTACAACACCTAACACTCCATTCCTAGTAGGCGAGAAAAGTTGACGCAATAGAGACACGTAGTAAGAAGGATGAAATAACAGTGAAAAGCAAGTGAAAAACAGCAACCAACCGTACCTCTTGCATCATGAAAGAACACCGAACGGATAACCCATCGAAAAGGAGTAATCAGAAACGTGGCAAAAAACAGAAAAAATCGACTGATAGCTTTGAAACCTAAATCATCCCCTCCCGGACTAAACAAACCACGAGATAATAAGTACAGAAAGAATACAATCTCCACTATAATTTACCCCCAACACATACTGCCTCAAGCAATAAAAAAGTGTCAAATAACCAACCATAAAAATTCAAAAACGCCATGACCACCACTATAATGCTAAGAATCAATATGAGTATACCCTTCTCTTAAAAGCTTACATACCTATTATTAAAACACTTATACTACTACCTCAACGAGACAAATATTAAACCACCTTACCAACTCAATTACTAGAAATAAAAAAACTAGGCAAACTAACACCAATAGTAACACCAATATGATTCATACTAATCCTACGGGTAGCGCAATCAACTAAATATTGTATGAATTAAAAAACTGCTAAGAAATTGATCTTGCAAAAGATATGAAACGAAGATACTCAAGGATGTACTTAACCCAA-ACCTACAAGGCTCACCACCTACAATACACCTTATCGGGAAAAAAAGATCAAATAAGACCATCAATCTTGTAAGCTACTCCAAAGCTAATAGTAACCAGACCTATAAACTAGTGAACCCACATAACAGCTCAAGCCCCTAGACATAACCTCGATGTATTCAGCAAGTTGTTCTTAACAACTGGGTTCAGCAAAGGTTTATTATCTCTAGGAAACCGAACAATACCAGAAATCTTTCTAAGGAATCAACCACCAAGAAAACCTCATCCAACCACATAGAAAACTTGGAAAAGATGATAAACATTTTACCAACAATCGAAACAAATCAAAATTTCCTCTTATCAATTAACCYATACAAATTTTAACCTAAACCATAACTTCAAAAAATTTAAAACACATTAAATCTATGCAAACTAATTTAAGGCCTCCCTCGATAATAATTAACAGTCATCCAGCTTTCTTTAAATCACTTGCAACATTTAAATTGAAGTAAACTACAGCTAATCATTCCAAATCGAAACACTTTCAAGTTAAACCACTTTTTCTAATCTAATTGTCAGAGTCTTAAAATAAATGAAGCACCTTTTAAAGAAAATACCCTAATTAAACTTCCAAAAAATGCGACCATAAACAATTTCGGCAGATTAAATATTATAATCACTGTGATAAATTTAAAATGGTAACCGCTGCTAACATTCTAAACCAAAATAGTAGCTTAGGATGCAACTNNNNNNNNNNNNNNNNNNNNNNNNNNNNNACTTAAAACCTTCCCAAATTATTTAGTATTATGCCTCTCTTA
n1665     AGACATTACAAAAAGTTCCAAGTATCCGCACCCCATAAATCAATATCCAGACTAAAATCACCCAAGACTTGCTTAGCTCCANNNNNNNNNNNNNNCCTCAGGTAAACCAGCCACCGCGGTCAACGTAAAGTTAACATGCTATCCAACCAACAACATAAATGTCATAACTATACCTAAAACCCTCATAAAAATCATCCACGATAAATTTAAACGAAAAACATTAGATACCTACCTAAATCTACACCCGAGAACTACGACAAACTAAAACTCTAACTAACCCACGGATAATAACCCAACACCCAATTGCCATGCAGGCCAATGAACAATAACAATACACAATCAAATATAACAATCAACGAAATGAAAAAGGCGGACAGTAACAAGAACGAAGCTGGCCCTACCACACAATGCTATAAATAATAACTCCTAAAATAAAAGGGGAAGCATATTAGCTATAAACTAAAGCATTCAGCTTACACCTGAAAGATGTCCTAAACCCAAGACTGAGCTCGGCAAACTTAAGCACTCTTCAAATCTCTATCTCTAGCTCAGCTCAATAAAACCAAACAATCTACTACAACACCTAACACTCCATTCCTAGTAGGCGAGAAAAGTTGACGCAATAGAGACACGTAGTAAGAAGGATGAAATAACAGTGAAAAGCAAGTGAAAAACAGCAACCAACCGTACCTCTTGCATCATGAAAGAACACCGAACGGATAACCCATCGAAAAGGAGTAATCAGAAACGTGGCAAAAAACAGAAAAAATCGACTGATAGCTTTGAAACCTAAATCATCCCCTCCCGGACNNNNCAAAYCACGAGATAATAAGTACAGAAAGAATACAATCTCCACTATAATTTACCCCCAACACATACTGCCTCAAGCAATAAAAAAGTGTCAAATAACCAACCATAAAAATTCAAAAACGCCATGACCACCACTATAATGCTAAGAATCAATATGAGTATACCCTTCTCTTAAAAGCTTACATACCTATTATTAAAACACTTATACTACTACCTCAACGAGACAAATATTAAACCACCTTACCAACTCAATTACTAGAAATAAAAAAACTAGGCAAACTAACACCAATAGTAACACCAATATGATTCATACTAATCCTACGGGTAGCGCAATCAACTAAATATTGTATGAATTAAAAAACTGCTAAGAAATTGATCTTGCAAAAGATATGAAACGAAGATACTCAAGGATGTACTTAACCCCAAACCTACAAGGCTCACCACCTACAATACACCTTATCGGGAAAAAAAGATCAAATAAGACCATCAATCTTGTAAGCTACTCCAAAGCTAATAGTAACCAGACCTATAAACTAGTGAACCCACATAACAGCTCAAGCCCCTAGACATAAYCTCGATGTATTCARCAANNNNTTCTTAACAACTGGGTTCAGCAAAGGTTTATTATCTCTAGGAAACCGAACAATACCAGAAATCTTTCTAAGGAATCAACCACCAAGAAAACCTCATCCAACCACATAGAAAACTTGGAAAAGATGATAAACATTTTACCAACAATCGAAACAAATCAAAATTTCCTCTTATCAATTAACCCATACAAATTTTAACCTAAACCATAACTTCAAAAAATTTAAAACACATTAAATCTATGCAAACTAATTTAAGGCCTCCCTCGATAATAATTAACAGTCATCCAGCTTTCTTTAAATCACTTGCAACATTTAAATTGAAGTAAACTACAGCTAATCATTCCAAATCGAAACACTTTCAAGTTAAACCACTTTTTCTAATCTAATTGTCAGAGTCTTAAAATAAATGAAGCACCTTTTAAAGAAAATACCCTAATNNNAYTWMCARAAAATGCGACCATAAACAATTTCGGCAGATTAAATATTATAATCANNNNNNNNNNNTTAAAATGGTAACCGCTGCTAACATTCTAAACCAAAATAGTAGCTTAGGATGCAACTNNATAAAACTTGTAAAGAGTACTGCACCCACTTAAAACCTTCCCAAATTATTTAGTATTATGCCTCTCTTA
n1666     AGACATTACAAAAAGTTCCAAGTATCCGCACCCCATAAATCAATATCCAGACTAAAATCACCCAAGACTTGCTTAGCTCCACTATTCATAATAGTCCTCAGGTAAACCAGCCACCGCGGTCAACGTAAAGTTAACATGCTATCCAACCAACAACATAAATGTCATAACTATACCTAAAACCCTCATAAAAATCATCCACGATAAATTTAAACGAAAAACATTAGATACCTACCTAAATCTACACCCGAGAACTACGACAAACTAAAACTCTAACTAACCCACGGATAATAACCCAACACCCAATTGCCATGCAGGCCAATGAACAATAACAATACACAATCAAATATAACAATCAACGAAATGAAAAAGGCGGACAGTAACAAGAACGAAGCTGGCCCTACCACACAATGCTATAAATAATAACTCCTAAAATAAAAGGGGAAGCATATTAGCTATAAACTAAAGCATTCAGCTTACACCTGAAAGATGTCCTAAACCCAAGACTGAGCTCGGCAAACTTAAGCACTCTTCAAATCTCTATCTCTAGCTCAGCTCAATAAAACCAAACAATCTACTACAACACCTAACACTCCATTCCTAGTAGGCGAGAAAAGTTGACGCAATAGAGACACGTAGTAAGAAGGATGAAATAACAGTGAAAAGCAAGTGAAAAACAGCAACCAACCGTACCTCTTGCATCATGAAAGAACACCGAACGGATAACCCATCGAAAAGGAGTAATCAGAAACGTGGCAAAAAACAGAAAAAATCGACTGATAGCTTTGAAACCTAAATCATCCCCTCCCGGACTAAACAAACCACGAGATAATAAGTACAGAAAGAATACAATCTCCACTATAATTTACCCCCAACACATACTGCCTCAAGCAATAAAAAAGTGTCAAATAACCAACCATAAAAATTCAAAAACGCCATGACCACCACTATAATGCTAAGAATCAATATGAGTATACCCTTCTCTTAAAAGCTTACATACCTATTATTAAAACACTTATACTACTACCTCAACGAGACAAATATTAAACCACCTTACCAACTCAATTACTAGAAATAAAAAAACTAGGCAAACTAACACCAATAGTAACACCAATATGATTCATACTAATCCTACGGGTAGCGCAATCAACTAAATATTGTATGAATTAAAAAACTGCTAAGAAATTGATCTTGCAAAAGATATGAAACGAAGATACTCAAGGATGTACTTAACCCCAAACCTACAAGGCTCACCACCTACAATACACCTTATCGGGAAAAAAAGATCAAATAAGACCATCAATCTTGTAAGCTACTCCAAAGCTAATAGTAACCAGACCTATAAACTAGTGAACCCACATAACAGCTCAAGCCCCTAGACATAACCTCGATGTATTCAGCAAGTTGTTCTTAACAACTGGGTTCAGCAAAGGTTTATTATCTCTAGGAAACCGAACAATACCAGAAATCTTTCTAAGGAATCAACCACCAAGAAAACCTCATCCAACCACATAGAAAACTTGGAAAAGATGATAAACATTTTACCAACAATCGAAACAAATCAAAATTTCCTCTTATCAATTAACCCATACAAATTTTAACCTAAACCATAACTTCAAAAAATTTAAAACACATTAAATCTATGCAAACTAATTTAAGGCCTCCCTCGATAATAATTAACAGTCATCCAGCTTTCTTTAAATCACTTGCAACATTTAAATTGAAGTAAACTACAGCTAATCATTCCAAATCGAAACACTTTCAAGTTAAACCACTTTTTCTAATCTAATTGTCAGAGTCTTAAAATAAATGAAGCACCTTTTAAAGAAAATACCCTAATTAAACTTCCAAAAAATGCGACCATAAACAATTTCGGCAGATTAAATATTATAATCACTGTGATAAATTTAAAATGGTAACCGCTGCTAACATTCTAAACCAAAATAGTAGCTTAGGATGCAACTTAATAAAACTTGTAAAGAGTACTGCACCCACTTAAAACCTTCCCAAATTATTTAGTATTATGCCTCTCTTA
n2973     AGATCTTACAAAAAGTTCCAAGTATCCGCATTCCATAAATCAGCATTCAGACAAAAATCACCCAAGACTTGCTTAGCTCCACTATTCATAATAGTACTCAGGTAAACCAGCCACCGCGGTCAACGTAAAGTTAATACGTTATCCAACCCACCAAATGAATGTCATAACTATACCTAAAACCCCCATAAAAATCACTCACGATAAATTTAAACGAAAAACATTAGATACCTACCTAAATCTACATCCGAGAACTACGACAAACTAAAACTCTAACTAACCCACGGATAATAACCCAACACCCAATTGCCATGCAGGCCAATGAACAATAATAATACACAATCAAATATAACAATCAACGAAATGAAAAAGGCGGACAGTAACAAGAACGAAGCTGGCCCTACCACATAACACTATAAATAATAATCCCTCGAATAAAAGGGGAAGTATATTAGCTATAAACAAAAGCACTCAGCTTACACCTGAAAGATGTCTTAAATCCAAGACTGAACCCGGTAAACTTAAGCATCCTTCAAATCCCTATCTCTAGCTCAACTCTATAAAACCAAACAATTCACTATAACACCTAACACTCCACACCTAGTAGGCGAGAAAAGTTGACGCAATAGAGACACGTAGTAAGAAAGATGAAATAACAATGAAAGAGAAGTAAAAGACAGCAATCAACCGTACCTCTTGCATCATGAGAGAACACCGAATGAATAACCCATCGAAAAGGAGTAATCAGGAACGTGGCAAAAAATAGAAAAAACCGACTGATAGCTTTAAAACCTAAACCACCCCCTCCCGGACTAAACCAACCATGAGATAGTAAGTACAGAAAGAATACAATCACCATTATAATTTATCTATGACACATACTGCTTCAAGCAATAAAAAAGTGTCAAATAACCAACTATAAAAATCCATAAACATCATGACCACCATTATAACGTTGAGAATCAATATGAGTATGCCCTTCTCCCAAAAGCTTACATCTTCATTATTAAATCACTTATACTGCTACCCTAACAAGACAAATATTAAATCACCTTACCAACTCAATTACTAGAAATAAAAAAACTAGGCAAACTAACACCAATAGTAACAACAATATGATTCATATTAATCCTACGGGTAGCGCAATCAACTAAATATTGTATGAATTAAAAAACTGCTAAGAAATTGATCTTGCAAAAGATATGGAACGAAGATACTCAAGGATGCACTTAATTCAAACCTATCAAGGCTCACCACCTGCAATACACCTTATCGGGAAAAAAAGATCAAATAAGACCATCAGTCTTGTAAGCCACTCCAAAACTAATAGTAACCAGACCTATAAACCAATGAACCCACATAACAGCTCAAGCCCCTAGACATAACCTCGATGTATTCAGCAAGTTGTTCTTAACAACTGGGTTCAGTAAAGGTTTATGATCTCTAGGAAACCGAACAATACCAAAA-TCTTTCTAAGGAACCAACTACCAAGAAAACCCCACCCAACCACGTAGAAAACTTGGAAAAGATGATAAACATTTTACCAGCAATCGAAACGAATCAAAACTTCCTCTTATCAATTAACCCATACAAATTTTAACCTAAACCATAACTTCAAAAAATTTAAAACATATTAAATCTATGCAAACTAATTTAAGGCCTTCCTCGATAATAATTAACAGTCATCCAGCTTTCTTTAAATCACTTGCAACATTTAAATTAAAATAAACTACAGCTAATCATTCCAAATCGAAACACTTTCAAGTTAAACCACTTTTTTTAATCTAATTGTCAGAGTCTTAAAACAAATGAAACACCTTTTAAAGAAACTGCCTTAACTAAACTTCCAAAAAATGCAATCATAAACAATTTCGGCAAATTAAACATTACAACCACTGTGATAAATTTAAAATGGTAACCGCTGCTAACATTCTAAACCAAAATAGCAGCTTAGGATGCAACTTAATAAAACTTGTAAAGAGTACTATACCCACTTAAAACCTTCCCAAATTATTTAGTATTATGCCTCTCTTA
n2980     AGATCTTACAAAAAGTTCCAAGTATCCGCATTCCATAAATYAR--NNNNNNNNNNAATCACCCAAGACTTGCTTAGCTCCACTATTCATAATAGTACTYAGGTAAACCAGCCACCGCGGTCAACGTAAAGTTAATATGTTATCCAACCCACCAAATGAATGTCATAACTATNNNNNNNNNNNNNNNNNNNATCACTCACGATAAATTTAAACGAAANNNNNNNNNNNNNNNSCTAAATCTACATCCGAGAACTACGACAAACTAAAACTCTAACTAACCCACGGNNNNNNNNNNAACACCCAATTGCCATGCAGGCCAATGAACAATAATAATACACAATCAAATATAACAATYAACGAAATGAAAAAGGCGGACAGTAACAAGAACGAAGCTGRCCCTACCACATAACACTATAAATAATAAYCCCTCGAATNNNNNNNNNNNTATATTAGCTATAAACAAAAGCACTCAGCTTACACCTGAAAGATGTCTTAAATCCAAGACNNNNNNNNNNANNNNNNNNYATCCTTCAAATCCCTATCTCTAGCTCAACTCTATAAAACCAAACAANNNNNNNNNNNNNNNNNNACTCCACACCTAGTAGGCGAGAAAAGTTGACGCAATAGARACACGTAGTAAGAAAGATGAAATAAYAATGAAAGAGAAGTAANAGATAGCAATCAACCGTACCTCTTGCATCATGAGAGAACACCGAATGAATAACCCATCGAAAAGGAGTAATCAGGAACGTGGCAAAAAATAGAAAAAACCGACTGATAGCTTTAAAACYTAANNNNNNNNNNNNNNNNNNNNNNNNNNNNNNNNNNNNNNNNNNNNNNNNNNNNNNNNNNNNNNNNNNNNNNTATCTATGACACATACTGCTTCAAGCAATAAAAAAGTGTCAAATAACCAACTATAAAAATCCATAAACATCATGACCACCATTATAACGTTGAGAATCAATATGAGTATGCCCTTCTYCCAAAAGCTTACATCNTCATTATTAAATCACTTATACTGCTACCCTAACAAGACAAATATTAAATCACCTTACCAACTCAATTACTAGAAATAAAAAAACTAGGCAAACTAACACCAATAGTAACAACAATATRATTCATATTAATCCTACRNNNNNNNNNNNNNNNTAWATATTGTATGAATTAAAAAACTGCTAAGAAATTGATCTTGCAAAAGATATGGAACGAAGATACTCAAGGATGCACTTAATTCAAACCTATCAAGGCTYANNNNNNNNNNNNNNNNNNNNNNNNNNNNNAAGATCAAATAAGAYYATCAGTCTTGTAAGCCACTCCAAAACTAATNNNNNNYAGACCTATAAACCNNNNNNNNNAYATAACAGCTCAAGCCYCTAGACATAANNNNNNNNNNNNNNNNNNNNNNNNNNNNNNNNNNNNNNNNNGTAAAGGTTTATGATCTCTNNNNNNNNNNNNNNNNNNNNNNNNNNNNNNNNNNNNNNNNNNNNNNNNNNNNNNNNNNNNNNNNNNNNNNNNNNNNTGNNNNNNNNNNNNNNNNNNTTACCAGCAATCGAAACGAATCAAAACTTCCTCTTATCAATTANNNNNNNNNNNNTTTAACCNNNNNNNNNACTTCAAAAAATTTAAAACNNNNNNNNNNNNNNNNNNNNNNNTTAAGGCCTTCCTCGATAATAATNNNNNNTCATCCAGCTTNNNNNNNATCACTTGCAACATTTAAATTAAAATAAACTACARCTAATCATTCCAAATCGAAAYNNNNNNNNNNNNNNNNNNNTTTTTTAATCTAATTGTCAGAGTCTTAAAACAAATGAAACACCTTTTAAAGAAACTGCCTNNNNNNNNNNNNNNNAAAATGCAATCATAAACAATTTCGGCAAATNNNNNNTTACAACCACNNNNNNNNNNNNNNNNNGGTAACYGCTGCTAACATTCTAAACCAAAANNNNNNCTTAGGATGCAACTNNNNNNNNNNNNNNNNNNNNNNNNNNNNNNNNNAAAACCTTCCCAAATTANTTAGTATTATGCCTCTCTTA
n2986     AGACATTACAAAAAGTTCCAAGTATCCGCACCCCATAAATCAATATCCAGACTAAAATCACCCAAGACTTGCTTAGCTCCACTATTCATAATAGTCCTCAGGTAAACCAGCCACCGCGGTCAACGTAAAGTTAACATGCTATCCAACCAACAACATAAATGTCATAACTATACCTAAAACCCTCATAAAAATCATCCACGATAAATTTAAACGAAAAACATTAGATACCTACCTAAATCTACACCCGAGAACTACGACAAACTAAAACTCTAACTAACCCACGGATAATAACCCAACACCCAATTGCCATGCAGGCCAATGAACAATAACAATACACAATCAAATATAACAATCAACGAAATGAAAAAGGCGGACAGTAACAAGAACGAAGCTGGCCCTACCACACAATGCNNTAAATAATAACTCCTAAAATAAAAGGGGAAGCATATTAGCTATAAACTAAAGCATTCAGCTTACACCTGAAAGATGTCCTAAACCCAAGACTGAGCTCGGCAAACTTAAGCACTCTTCAAATCTCTATCTCTAGCTCAGCTCAATAAAACCAAACAATCTACTACAACACCTAACACTCCATTCCTAGTAGGCGAGAAAAGTTGACGCAATAGAGACACGTAGTAAGAAGGATGAAATAACAGTGAAAAGCAAGTGAAAAACAGCAACCAACCGTACCTCTTGCATCATGAAAGAACACCGAACGGATAACCCATCGAAAAGGAGTAATCAGAAACGTGGCAAAAAACAGAAAAAATCGACTGATAGCTTTGAAACCTAAATCATCCCCTCCCGGACTAAACAAACCACGAGATAATAAGTAYAGNNNNNNNNNNNNNNNNNNNNNNNNNNNTYCCCAACACATACTGCCTCAAGCAATAAAAAAGTGTCAAATAACCAACCATAAAAATTCAAAAACGCCATGACCACCACTATAATGCTAAGAATCAATATGAGTATACCCTTCTCTTAAAAGCTTACATNNNNNTTATTAAAACACTTATACTACTACCTCAACGAGACAAATATTAAACCACCTTACCAACTCAATTACTAGAAATAAAAAAACTAGGCAAACTAACACCAATAGTAACACCAATATGATTCATACTAATCCTACGGGTAGCGCAATCAACTAAATATTGTATGAATTAAAAAACTGCTAAGAAATTGATCTTGCAAAAGATATGAAACGAAGATACTCAAGGATGTACTTAACCCCAAACCTACAAGGCTCACCACCTACAATACACCTTATCGGGAAAAAAAGATCAAATAAGACCATCAATCTTGTAAGCTACTCCAAAGCTAATAGTAACCAGACCTATAAACTAGTGAACCCACATAACAGCTCAAGCCCCTAGACATAACCTCGATGTATTCAGCAANTTGTTCTTAACAACTGGGTTCAGCAAAGGTTTATTATCTCTAGGAAACCGAACAATAYCAGAAATCTTTCTAAGGAATCAACCACCAAGAAAACCTCATCCAACCACATAGAAAACTTGGAAAAGATGATAAACATTTTACCAACAATCGAAACAAATCAAAATTTCCTCTTATCAATTAACCCATACAAATTTTAACCNAAACCACAACTTCAAAAAATTTAAAACACATTAAATCTATGCAAACTAATTTAAGGCCTCCCTCGATAATAATTAACAGTCATCCAGCTTTCTTTAAATCACTTGCAACATTTAAATTGAAGTAAACTACAGCTAATCATTCCAAATCGAAACACTTTCAAGTTAAACCACTTTTTCTAATCTAATTGTCAGAGTCTTAAAATAAATGAAGCACCTTTTAAAGAAAATACCCTAATTAAACTTCCAAAAAATGCGACCATAAACAATTTCGGCAGATTAAATATTATAATCACTGTGATAAATTTAAAATGGTAACCGCTGCTAACATTCTAAACCAAAATAGTAGCTTAGGATGCAACTNNATAAAACTTGTAAAGAGTACTGCACCCACTTAAAACCTTCCCAAATTATTTAGTATTATGCCTCTCTTA
n2987     AGACATTACAAAAAGTTCCAAGTATCCGCACCCCATAAATCAATAT-CAGACCNAAATCACCCNNNNNTTGCTTNNNNNNNNNNNNNNNNNNAGTCCTCAGGTAAACCAGCCACCGCGGTCAACGTAAARTTAACATGCTATCTAACCAACAACATAAATGTCATAACTATACCTAAAACCCTCATAAAAATCATCCACGATAAATTTAAACGAAAAACATTAGATANNNNNNNNNNNNTACACCCGAGAACTACGACAAACTAAAACTCTAACTAACCCACGGATAATAACCCAACACCCAATTGCCATGCAGGCCAATGAACAATAACAATACACAATCAAATATNACAATCAACGAAATGAAAAAGGCGGACAGTAACAAGAANNNNNNNNNNNNTACCACACAATGCTATAAATAATAACTCCTAAAATAAAAGGGGAAGCATATTAGCTATAAACTAAAGCATTCAGCTTACACCTGAAAGATGTCCTAAACCCAAGACTGAGCTCGGCAANCTTAAGCACTCTTCAAATCTCTATCTCTAGCTCAGCTCAATAAAACCAAACAATCTACTACAACAYNNNNNAYTYYATTCCTAGTAGGCGAGAAAAGTTGACGCAATAGAGACACGTAGTANNNNGGATGAAATAACAGTGAAAAGCAAGTGAAAAACAGCAACCAACCGTACCTCTTGCATCATGAAAGAACACCGAACGGATAACCCATCGAAAAGGAGTAATCAGAAACSTNNNNNNNNNNNNNNNNNNNNNNNNNNNNNYTTTGAAACNNNNNNNNNNNNNNNNNNNNNNNNNNNNNNNNNNNNNNNNNNNNTACAGAAAGAATACAATCTCCACTATAATTTACCCCCAACACATACTGCCTCAAGCAATAAAAAAGTGTCAAATAACCAACCATAAAAATTCAAAAACGCCATNACCACCACTATAATGCTAAGAATCAATATGAGTATACCCTTCTCTTAAAAGCTTACATACCCATTATTAAAACACTTATAYTACTACCTCAACAAGACAAATATTAAACCACCTTACCAACTCAATTAYTAGAAATAAAAAAACTAGGCAAACTAACACCAATNNNAACACCAATATGATTCATACTAATCCTACGGGTAGCGCAATCAACTAAATATTGTATGAATTAAAAAACTGCTAAGAAATTGATCTTGCAAAAGATATGAAACGAAGATACTCAAGGATGTACTTAACCCCAANNNNNNNNNNNNNNNNNNNNNNNATACACCTTATCGGGAAAAAAAGATCAAATAAGACCATCAATCTTGCAAGCTACTCCAAAGCTAATAGTAACCAGACCTATAAACTAGTGAACCCACATAACAGCTCAAGCCCCTAGACATAACCTCGATGTATTCAGCNNNNNNNNNNNNNNNNNNNNNNNNNNNNNNKSTTTATTATCTCTAGGAAACCGAACAATACCAGAAATCTTTCTAAGGAATCAACCACCAAGAAAACCTCATCCAAYCACATAGAAAACTTGGAAAAGATGATAAACATTTTACCAACAATCGAAACAAATCAAAATTTCCTCTTATCAATTAACCCATACAAATTTTAAYCTAAACCATAACTTCAAAAAATTTAAAACACATTAAATCTATGCAAANTAATTTAAGGCCTCCCTCGATAATAATTAACAGTCATCCAGCTTTCTTTAAATCACTTGCAACATTTAAATTGAAGTAAACTACAGCTAATCATTCCAAATCGAAACACTTTCAAGTTAAACCACTTTTTCTAATCTAATTGTCAGAGTCTTAAAATAAATGAAGCACCTTTTAAAGAAAATACCCTAATTAANNNNNNNNNNNNNNNNNNNATAAACAATTTCGGCAGATTAAATATTNNNNNNNNNNNNNNNNNNNNNNNNNGGTAACCGCTGCTAACATTCTAAACCAAAATAGTAGCTTAGGATGCAACTNNNNNNNNNNNNNNNNNNNNNNNNNNNNNACTTAAAACCTTCCCAAATTATTTAGTATTATGCCTCTCTTA
n2988     AGATCTTACAAAAAGTTCCAAGTATCCGCATTCCATAAATCAGTATTCAGACAAAAATCACCCAAGACTTGCTTAGCTCCACTATTCATAATAGTACTCAGGTAAACCAGCCACCGCGGTCAACGTAAAGTTAATATGTTATCCAACCCACCAAATRAATGTCATAACTATACCTAAAACCCCCATAAAAATCACTCACGATAAATTTAAACGAAAAACATTAGATACCTAYCTAAATCTACATCCGAGAACTACGACAAACTAAAACTCTAACTAACCCACGGATAATAACCCAACACCCAATTGCCATGCAGGCCAATGAACAATAATAATACACAATCAAATATAACAATCAANNAAATGAAAAAGGCGGACAGTAACAAGAACGAAGCTGGCCCTACCACATAACACNNNNNNNNNNNNNYCCTMAAATAAAAGGGGAAGTATATTAGCTATAAACAAAAGCACTCAGCTTACACCTGAAAGATGTCTTAAATCCAAGACTGAGCTCGGCAAACTTAAGCATTCTTCAAATCCCTATCTCTAGCTCAACTCTATAAAACCAAACAATTCACTACAACACCTAACACTCCACACCTAGTAGGCGAGAAAAGTTGACGCAATAGAGACACGTAGTAAGAAAGATGANNNNNNNNNNNNNNNNNNNNNNNNNNNNNNAATCAACCGTACCTCTTGCATCATGAGAGAACACCGAATGAATAACCCATCGAAAAGGAGTAATCAGGAACGTGGCAAAAAATAGAAAAAATCGACTGATAGCTTTAAAACCTAAACCACCCCCTCCCGGACTANNNNNNNNNNNNNNNNNNNNGTACAGAAAGAATACAATCACCATTATAATTTATCTATGACACATACTGCTTCAAGCAATAAAAAAGTGTCAAATAACCAACTATAAAAATCCATAAACATCATGACCACCATTATAACGTTGAGAATCAATATGAGTATGCCCTTCTCCCAAAAGCTTACATCTTCATTATTAAATCACTTATACTGCTACCCTAACAAGACAAATATTAAATCACCTTACCAACTCAATTACTAGAAATAAAAAAACTAGGCAAACTAACACCAATAGTAACAACAATATGATTCATATTAATCCTACGGGTAGCGCAATCAACTAAATATTGTATGAATTAAAAAACTGCTAAGAAATTGATCTTGCAAAAGATATGGAACGAAGATACTCAAGGATGCACTTAATTCAAACCTATCAAGGCTCACCACCTACAATACACCTTATCGGGAAAAAAAGATCAAATAAGACCATCAGTCTTGTAAGCCACTCCAAAACTAATAGTAACCAGACCTATAAACCAATGAACCCACATAACAGCTCAAGCCCCTAGACATAACCTCGANNNNNNNNNNNNNNNNNNNNNNNNNNNNNNNTTCAGTAAAGGTTTATGATCTCTAGGAAACCGAACAATACCAAAAATCTTTCTAAGGAACCAACTACCAAGAAAACCTCATCCAACCACRTAGAAAACTTGGAAAAGATGATAAACATTTTACCAGCAATCGAAACGAATCAAAATNNNNNNNNNTCAATTAACCCATACAAATTTTAACCTAAACCATAACTTCAAAAAATTTAAAACATATTAAATCTATGCAAACTAATTTAAGGCCTTCCTCGATAATAATTAACAGTCATCCAGCTTTCTTTAAATCACTTGCAACATTTAAATTAAAATAAACTACAGCTAATCATTCCAAATCGAAACACTTTCAAGTTAAACCACTTTTTYTAATCTAATTGTCAAAGTCTTAAAACAAATGAAACACCTTTTAAAGAAAATACCCTAACTAAACTTCCAAAAAATGCAATCATAAACAATTTCGGCAAATTAAACATTACAACCNNNNNNNNNNNTTTAAAATGGTAACCGCTGCTAACATTCTAAACCAAAATAGCAGCTTAGGATGCAACTNNNNNNNNNNNNNNNNNNNNNNNNNNNNNACTTAAAACCTTCCCAAATTATTTAGTATTATGCCTCTCTTA
n2990     AGATCTTACAAAAAGTTCCAAGTATCCGCATTCCATAAATCAGCATTCAGACAAAAATCACCCAAGACTTGCTTAGCTCCACTATTCATAATAGTACTCAGGTAAACCAGCCACCGCGGTCAACGTAAAGTTAATACGTTATCCAACCCACCAAATGAATGTCATAACTATACCTAAANNNNNNNNAAAAATCWCTCACGATAAATTTAAACGAAAAACATTAGATACCTACCTAAATCTACATCCGAGAACTACGACAAACTAAAACTCTAACTAACCCACGGATAATAACCCAACACCCAATTGCCATGCAGGCCAATGAACAATAATAATACACAATCAAATATAACAATCAACGAAATGAAAAAGGCGGACAGTAACAAGAACGAAGCTGGCCCTACCACATAACATTATAAATAATAATCCCTCGAATAAAAGGGGAAGTATATTAGCTATAAACAAAAGCACTCAGCTTACACCTGAAAGATGTCTTAAATCCAAGACTGAACCCGGTAAACTTAAGCATCCTTCAAATCCCTATCTCTAGCTCAACTCTATAAAACCAAACAATTCACTATAACACCTAACACTCCACACCTAGTAGGCGAGAAAAGTTGACGCAATAGAGACACGTAGTAAGAAAGATNNNNNNANAATGAAAGAGAAGTAAAAGACAGCAATCAACCGTACCTCTTGCATCATGAGAGAACACCGAATGAATAACCCATCGAAAAGGAGTAATCAGGAACGTGGCAAAAAATAGAAAAAACYGACNNNNNNNNNNNNNNNNNNNNNNNNNNNNNNNNNNNNNNNNNNNNNNNNNNNNTAGTAAGTACAGAAAGAATACAATCACCATTATAATTTATCTATGACACATACTGCTTCAAGCAATAAAAAAGTGTCAAATAACCAACTATAAAAATCCATAAACATCATGACCACCATTATAACGTTGAGAATCAATATGAGTATGCCCTTCTCCCAAAAGCTTACATCTTCATTATTAAATCACTTATACTGCTANNNNNNNNNNNNNNNNNTTAAATCACCTTACCAACTCAATTACTAGAAATAAAAAAACTAGGCAAACTAACACCAATAGTAACAACAATATGATTCATATTAATCCTACGGGTAGCGCAATCAACTAAATATTGTATGAATTAAAAAACTGCTAAGAAATTGATCTTGCAAAAGATATGGAACGAAGATACTCAAGGATGCACTTAATTCAAAYCTATTAAGGCTCACCACCTGCAATACACCTTATCGGGAAAAAAAGATCAAATAAGACCATCAGTCTTGTAAGCCACTCCAAAACTAATAGTAACCAGACCTATAAACCAATGAACCCACATAACAGCTCAAGCCCCTAGACATAACCTCGATGTAWTCAWNNNNNNNNNNNNNNNNNNNNNNNNNNGTAAAGGTTTATGATCTCTAGGAAACCGAACAATACC-AAAATCTTTCTAAGGAACCAACTAYNNNNNNNNCCYYACCCAACCAYGTAGAAAACTTGGAAAAGATGATAAACATTTTACCAGCAATCGAAACGAATCAAAACTTCCTCTTATCAATTAACCCATACAAATTTTAACCNAAACCATAACTTCAAAAAATTTAAAAYATATTAAATCTATGCAAACTAATTTAAGGCCTTCCTCGATAATAATTAACAGTCATCCAGCTTTCTTTAAATCACTTGCAACATTTAAATTAAAATAAACTACAGCTAATCATTCCAAATCGAAACACTTTCAAGTTAAACCACTTTTTTTAATCTAATTGTCAGAGTCTTAAAACAAATGAAACACCTTTTAAAGAAACTGCYTTAACTAAANNNNNNNAAAATGCAATCATAAACAATTTCGGCAAATTAAACATTACAACCNNNNNNNNNNNNNNNNNNNGGTAACCGCTGCTAACATTCTAAACCAAAATAGCAGCTTAGGATGCAACTNNNNNNNACTTGTAAAGAGTACTATACCCACTTAAAACCTTCCCAAATTATTTAGTATTATGCCTCTCTTA
n2997     AGACATTACAAAAAGTTCCAAGTATCCGCACCCCATAAATCAATAT-CAGACCAAAATCACCCAAGACTTGCTTAGCTCCACTATTCATAATAGTCCTCAGGTAAACCAGCCACCGCGGTCAACGTAAAGTTAACATGCTATCTAACCAACAACATAAATGTCATAACTATACCTAAAACCCTCATAAAAATCATCCACGATAAATTTAAACGAAAAACATTAGATACCTACCTAAATCTACACCCGAGAACTACGACAAACTAAAACTCTAACTAACCCACGGATAATAACCCAACACCCAATTGCCATGCAGGCCAATGAACAATAACAATACACAATCAAATATAACAATCAACGAAATGAAAAAGGCGGACAGTAACAAGAACGAAGCTGGCCCTACCACACAATGCTATAAATAATAACTCCTAAAATAAAAGGGGAAGCATATTAGCTATAAACTAAAGCATTCAGCTTACACCTGAAAGATGTCCTAAACCCAAGACTGAGCTCGGCAAACTTAAGCACTCTTCAAATCTCTATCTCTAGCTCAGCTCAATAAAACCAAACAATCTACTACAACACCTAACACTCCATTCCTAGTAGGCGAGAAAAGTTGACGCAATAGAGACACGTAGTAAGAAGGATGAAATAACAGTGAAAAGCAAGTGAAAAACAGCAACCAACCGTACCTCTTGCATCATGAAAGAACACCGAACGGATAACCCATCGAAAAGGAGTAATCAGAAACGTGGCAAAAAATAGAAAAAATCGACTGATAGCTTTGAAACCTAAATCATCCCCTCCCGGATTAAACAAACCGCGAGATAATAAGTACAGAAAGAATACAATCTCCACTATAATTTACCCCCAACACATACTGCCTCAAGCAATAAAAAAGTGTCAAATAACCAACCATAAAAATTCAAAAACGCCATGACCACCACTATAATGCTAAGAATCAATATGAGTATACCCTTCTCTTAAAAGCTTACATACCCATTATTAAAACACTTATACTACTACCTCAACAAGACAAATATTAAACCACCTTACCAACTCAATTACTAGAAATAAAAAAACTAGGCAAACTAACACCAATAGTAACACCAATATGATTCATACTAATCCTACGGGTAGCGCAATCAACTAAATATTGTATGAATTAAAAAACTGCTAAGAAATTGATCTTGCAAAAGATATGAAACGAAGATACTCAAGGATGTACTTAACCCCAAACCTACAAGGCTCATCACCTACAATACACCTTATCGGGAAAAAAAGATCAAATAAGACCATCAATCTTGCAAGCTACTCCAAAGCTAATAGTAACCAGACCTATAAACTAGTGAACCCACATAACAGCTCAAGCCCCTAGACATAACCTCGATGTATTCAGCAAGTTGTTCTTAATAACTGGGTTCAGCAAAGGTTTATTATCTCTAGGAAACCGAACAATACCAGAAATCTTTCTAAGGAATCAACCACCAAGAAAACCTCATCCAACCACATAGAAAACTTGGAAAAGATGATAAACATTTTACCAACAATCGAAACAAATCAAAATNNNNNNNTATCAATTAACCCATACAAATTTTAACCTAAACCATAACTTCAAAAAATTTAAAACACATTAAATCTATGCAAACTAATTTAAGGCCTCCCTCGATAATAATTAACAGTCATCCAGCTTTCTTTAAATCACTTGCAACATTTAAATTGAAGTAAACTACAGCTAATCATTCCAAATCGAAACACTTTCAAGTTAAACCACTTTTTCTAATCTAATTGTCAGAGTCTTAAAATAAATGAAGCACCTTTTAAAGAAAATACCCTAATTAAACTTCCAAAAAATGCGACCATAAACAATTTCGGCAGATTAAATATTATAATCACTGTGATAGATTTAAAATGGTAACCGCTGCTAACATTCTAAACCAAAATAGTAGCTTAGGATGCAACTNNNNNNNNYTTGTAAAGAGTACTACACCCACTTAAAACCTTCCCAAATTATTTAGTATTATGCCTCTCTTA
n2998     AGACATTACAAAAAGTTCCAAGTATCCGCACCCCATAAATCAATAT-CAGACCAAAATCACCCAAGACTTGCTTAGCTNNNNNNNNNNNNNNNNNCCTCAGGTAAACCAGCCACCGCGGTCAACGTAAAGTTAACATGCTATCTAAYTAATAACATAAATGTCATAACTATACCTAAAACCCTCATAAAAATCATCCACGATAAATTTAAACGAAAAACANNAGATACCTACCTAAATCTACACCCGAGAACTACGACAAACTAAAACTCTAACTAAYCCACGGATAATAACCCAACACCCAATTGCCATGCAGGCCAATGAACAATAACAATACACAATCAAATATAACAATCAACGAAATGAAAAAGGCGGACAGTAACAAGAACGAAGCTGGCCCTACCACACAATRCNNNNNNNAATAACTCCTAAAATAAAAGGGGAMGCATATTAGCTATAAACTAAAGCATTCAGCTTACACCTGAAAGATGTCCTAAACCCAAGACTGAGCTCGGCAAACTTAAGCACTCTTCAAATCTCTATCTCTAGCTCAGCTCAATAAAACCAAACAATCTACTACAACACCTAACACTCCATTCCTAGTAGGCGAGAAAAGTTGACGCAATAGAGACACGTAGTAAGAAGGATGAAATAACARTGAAAANGAAGTGAAAAACAGCAACCAACCGTACCTCTTGCATCATGAAAGAACACCGAACGGATAACCCATCGAAAAGGAGTAATCAGAAACGTGGCAAAAAATAGAAAAAATCGACTGATAGCTTTGAAACCTAAATCATCCCCTCCCGGACTAANNNNNNNNNNNNNNNNNNNNNNNNNNNNNNNNNNNNNNNNNNNNATAATTTACCCCCAACACATACTGCCTCAAGCAATAAAAAAGTRTCAAATAACCAACCATAAAAATTCAAAAACGCCATGACCACCACTATAATGCTAAGAATCAATATGAGTATACCCTTCTCTTAAAAGCTTACATNNNNNNNNNNNNNNNNNNNNNNNNNNNNNNTCAACAAGACAAATATTAAACCACCTTACCAACTCAATTACTAGAAATAAAAAAACTAGGCAAACTAACACCAATAGTAACACCAATATGATTCATACTAATCCTACGGGTAGCGCAATCAACTAAATATTGTATGAATTAAAAAACTGCTAAGAAATTGATCTTGCAAAAGATATGAAACGAAGATACTCAAGGATGTAYTTAACCCCAAACCTACAAGGCTCATCACCTACAATACACCTTATCGGGAAAAAAAGATCAAATAAGACCATCAATCTTGCAAGCTACTCCAAAGCTAATAGTAACCAGACCTATAAACTAGTGAACCCACATAACAGCTCAAGCCCCTAGACATAACCTCGATGTNNNNNNNNNNNNNNNNNNNNNNNNNNNNNNNNNNNNAGGTTTATTATCTCTAGGAAACCGAACAATACCAGAGATCTTTCTAAGGAATCAACCACCAAGAAAACCTCATCCAACCACATAGAAAACTTGGAAAAGATGATAAACATTTTACCAACAATCGAAACAAATCAAAATNNNNNNNNNTCAATTAACCCATACAAATTTTAACCTAAACCATAACTTCAAAAAATTTAAAACACATTAAATCTATGCAAACTAATTTAAGGCCTCCCTCGATAATAATTAACAGTCATCCAGCTTTCTTTAAATCACTTGCAACATTTAAATTGAAGTAAACTACAGCTAATCATTCCAAATCGAAACACTTTCAARTTAAACCACTTTTTCTAATCTAATTGTCAGAGTCTTAAAATAAATGAAGCACCTTTTAAAGAAAATACCCTANNNNNNNNTCCAAAAAATGCGACCATAAACAATTTCGGCAGATTAAATATTANNNNNNNNNNNNNNNNNTTAAAATGGTAACCGCTGCTAACATTMTAAACCAAAATAGTAGCTTAGGATGCAACTNNNNNNNNNNNNNNNNNNNNNNNNNNNNNACTTAAAACCTTCCCAAATTATTTAGTATTATGCCTCTCTTA
n3004     AGATCTTACAAAAAGTTCCAAGTATCCGCATTCCATAAATCAGTATTCAGACAAAAATCACCCAAGACTTGCTTAGCTCCACTATTCATAATAGTACTCAGGTAAACCAGCCACCGCGGTCAACGTAAAGTTAATATGTTATCCAACCCACCAAATGAATGTCATAACTATACCTAAAACCCCCATAAAAATCACTCACGATAAATTTAAACGAAAAACATTAGATACCTACCTAAATCTACATCCGAGAACTACGACAAACTAAAACTCTAACTAACCCACGGATAATAACCCAACACCCAATTGCCATGCAGGCCAATGAACAATAATAATACACAATCAAATATAACAATCAACGAAATGAAAAAGGCGGACAGTAACAAGAACGAAGCTGGCCCTACCACATAACACTATAAATAATAACCCCTCGAATAAAAGGGGAAGTATATTAGCTATAAACAAAAGCACTCAGCTTACACCTGAAAGATGTCTTAAATCCAAGACTGAACCCGGTAAACTTAAGCATCCTTCAAATCCCTATCTCTAGCTCAACTCTATAAAACCAAACAATTCACTATAACACCTAACACTCCACACCTAGTAGGCGAGAAAAGTTGACGCAATAGAGACACGTAGTAAGAAAGATGAAATAACAATGAAAGAGAAGTAAAAGACAGCAATCAACCGTACCTCTTGCATCATGAGAGAACACCGAATGAATAACCCATCGAAAAGGAGTAATCAGGAACGTGGCAAAAAATAGAAAAAACCGACTGATAGCTTTAAAACCTAAACCACCCCCTCCCGGACTAAACCAACCATGAGATAGTAAGTACAGAAAGAATACAATCACCATTATAATTTATCTATGACACATACTGCTTCAAGCAATAAAAAAGTGTCAAATAACCAACTATAAAAATCCATAAACATCATGACCACCATTATAACGTTGAGAATCAATATGAGTATGCCCTTCTCCCAAAAGCTTACATCTTCATTATTAAATCACTTATACTGCTACCCTAACAAGACAAATATTAAATCACCTTACCAACTCAATTACTAGAAATAAAAAAACTAGGCAAACTAACACCAATAGTAACAACAATATGATTCATATTAATCCTACGGGTAGCGCAATCAACTAAATATTGTATGAATTAAAAAACTGCTAAGAAATTGATCTTGCAAAAGATATGGAACGAAGATACTCAAGGATGCACTTAATTCAAACCTATCAAGGCTCACCACCTGCAATACACCTTATCGGGAAAAAAAGATCAAATAAGACCATCAGTCTTGTAAGCCACCCCAAAACTAATAGTAACCAGACCTATAAACCAATGAACCCACATAACAGCTCAAGCCCCTAGACATAACCTCGATGTATTCAGNAAGTTGTTCTTAACAACTGGGTTCAGTAAAGGTTTATGATCTCTAGGAAACCGAACAATACCAAAA-TCTTTCTAAGGAACCAACTACCAAGAAAACCCCACCCAACCACGTAGAAAACTTGGAAAAGATGATAAACATTTTACCAGCAATCGAAACGAATCAAAACTTCCTCTTATCAATTAACCCATACAAATTTTAACCTAAACCATAACTTCAAAAAATTTAAAACATATTAAATCTATGCAAACTAATTTAAGGCCTTCCTCGATAATAATTAACAGTCATCCAGCTTTCTTTAAATCACTTGCAACATTTAAATTAAAATAAACTACAGCTAATCATTCCAAATCGAAACACTTTCAAGTTAAACCACTTTTTTTAATCTAATTGTCAGAGTCTTAAAACAAATGAAACACCTTTTAAAGAAACTGCCTTAACTAAACTTCCAAAAAATGCAATCATAAACAATTTCGGCAAATTAAACATTACAACCACTGTGATAAATTTAAAATGGTAACCGCTGCTAACATTCTAAACCAAAATAGCAGCTTAGGATGCAACTTAATAAAACTTGTAAAGAGTACTATACCCACTTAAAACCTTCCCAAATTATTTAGTATTATGCCTCTCTTA
n3011     AGACATTACAAAAAGTTCCAAGTATCCGCACCCCATAAATCAATAT-CAGACCAAAATCACCCAAGACTTGCTTAGCTCCACTATTCATAATAGTCCTCAGGTAAACCAGCCACCGCGGTCAACGTAAAGTTAACATGCTATCTAACCAACAACATAAATGTCATAACTATACCTAAAACCCTCATAAAAATCATCCACGATAAATTTAAACGAAAAACATTAGATACCTACCTAAATCTACACCCGAGAACTACGACAAACTAAAACTCTAACTAACCCACGGATAATAACCCAACACCCAATTGCCATGCAGGCCAATGAACAATAACAATACACAATCAAATATAACAATCAACGAAATGAAAAAGGCGGACAGTAACAAGAACGAAGCTGGCCCTACCACACAATGCTATAAATAATAACTCCTAAAATAAAAGGGGAAGCATATTAGCTATAAACTAAAGCATTCAGCTTACACCTGAAAGATGTCCTAAACCCAAGACTGAGCTCGGCAAACTTAAGCACTCTTCAAATCTCTATCTCTAGCTCAGCTCAATAAAACCAAACAATCTACTACAACACCTAACACTCCATTCCTAGTAGGCGAGAAAAGTTGACGCAATAGAGACACGTAGTAAGAAGGATGAAATAACAGTGAAAAGCAAGTGAAAAACAGCAACCAACCGTACCTCTTGCATCATGAAAGAACACCGAACGGATAACCCATCGAAAAGGAGTAATCAGAAACGTGGCAAAAAATAGAAAAAATCGACTGATAGCTTTGAAACCTAAATCATCCCCTCCCGGACTAAACAAACCGCGAGATAATAAGTACAGAAAGAATACAATCTCCACTATAATTTACCCCCAACACATACTGCCTCAAGCAATAAAAAAGTGTCAAATAACCAACCATAAAAATTCAAAAACGCCATGACCACCACTATAATGCTAAGAATCAATATGAGTATACCCTTCTCTTAAAAGCTTACATACCCATTATTAAAACACTTATACTACTACCTCAACAAGACAAATATTAAACCACCTTACCAACTCAATTACTAGAAATAAAAAAACTAGGCAAACTAACACCAATAGTAACACCAATATGATTCATACTAATCCTACGGGTAGCGCAATCAACTAAATATTGTATGAATTAAAAAACTGCTAAGAAATTGATCTTGCAAAAGATATGAAACGAAGATACTCAAGGATGTACTTAACCCCAAACCTACAAGGCTCATCACCTACAATACACCTTATCGGGAAAAAAAGATCAAATAAGACCATCAATCTTGCAAGCTACTCCAAAGCTAATAGTAACCAGACCTATAAACTAGTGAACCCACATAACAGCTCAAGCCCCTAGACATAACCTCGATGTATTCAGCAANNNNNNNNNNNNNACTGGGTTCAGCAAAGGTTTATTATCTCTAGGAAACCGAACAATACCAGAAATCTTTCTAAGGAATCAACCACCAAGAAAACCTCATCCAACCACATAGAAAACTTGGAAAAGATGATAAACATTTTACCAACAATCGAAACAAATCAAAATTTCCTCTTATCAATTAACCCATACAAATTTTAACCTAAACCATAACTTCAAAAAATTTAAAACACATTAAATCTATGCAAACTAATTTAAGGCCTCCCTCGATAATAATTAACAGTCATCCAGCTTTCTTTAAATCACTTGCAACATTTAAATTGAAGTAAACTACAGCTAATCATTCCAAATCGAAACACTTTCAAGTTAAACCACTTTTTCTAATCTAATTGTCAGAGTCTTAAAATAAATGAAGCACCTTTTAAAGAAAATACCCTAATTAAACTTMCAAAAAATGCGACCATAAACAATTTCGGCAGATTAAATATTATAATCNCTGTGATAGATTTAAAATGGTAACCGCTGCTAACATTCTAAACCAAAATAGTAGCTTAGGATGCAACTTAATAAAACTTGTAAAGAGTACTACACCCACTTAAAACCTTCCCAAATTATTTAGTATTATGCCTCTCTTA
n3024     AGACATTACAAAAAGTTCCAAGTATCCGCACCCCATAAATCAATATCCAGACTAAAATCACCCAAGACTTGCTTAGCTCCACTATTCATAATAGTCCTCAGGTAAACCAGCCACCGCGGTCAACGTAAAGTTAACATGCTATCCAACCAACAACATAAATGTCATAACTATACCTAAAACCCTCATAAAAATCATCCACGATAAATTTAAACGAAAAACATTAGATACCTACCTAAATCTACACCCGAGAACTACGACAAACTAAAACTCTAACTAACCCACGGATAATAACCCAACACCCAATTGCCATGCAGGCCAATGAACAATAACAATACACAATCAAATATAACAATCAACGAAATGAAAAAGGCGGACAGTAACAAGAACGAAGCTGGCCCTACCACACAATGCTATAAATAATAACTCCTAAAATAAAAGGGGAAGCATATTAGCTATAAAT-AAAGCATTCAGCTTACACCTGAAAGATGTCCTAAACCCAAGACTGAGCTCGGCAAACTTAAGCACTCTTCAAATCTCTATCTCTAGCTCAGCTCAATAAAACCAAACAATCTACTACAACACCTAACACTCCATTCCTAGTAGGCGAGAAAAGTTGACGCAATAGAGACACGTAGTAAGAAGGATGAAATAACAGTGAAAAGCAAGTGAAAAACAGCAACCAACCGTACCTCTTGCATCATGAAAGAACACCGAACGGATAACCCATCGAAAAGGAGTAATCAGAAACGTGGCAAAAAACAGAAAAAATCGACTGATAGCTTTGAAACCTAAATCATCCCCTCCCGGACTAAACAAACCACGAGATAATAAGTACAGAAAGAATACAATCTCCACTATAATTTACCCCCAACACATACTGCCTCAAGCAATAAAAAAGTGTCAAATAACCAACCATAAAAATTCAAAAACGCCATGACCACCACTATAATGCTAAGAATCAATATGAGTATACCCTTCTCTTAAAAGCTTACATACCTATTATTAAAACACTTATACTACTACCTCAACGAGACAAATATTAAACCACCTTACCAACTCAATTACTAGAAATAAAAAAACTAGGCAAACTAACACCAATAGTAACACCAATATGATTCATACTAATCCTACGGGTAGCGCAATCAACTAAATATTGTATGAATTAAAAAACTGCTAAGAAATTGATCTTGCAAAAGATATGAAACGAAGATACTCAAGGATGTACTTAACCCCAAACCTACAAGGCTCACCACCTACAATACACCTTATCGGGAAAAAAAGATCAAATAAGACCATCAATCTTGTAAGCTACTCCAAAGCTAATAGTAACCAGACCTATAAACTAGTGAACCCACATAACAGCTCAAGCCCCTAGACATAACCTCGATGTATTCAGCAAGTTGTTCTTAACAACTGGGTTCAGCAAAGGTTTATTATCTCTAGGAAACCGAACAATACCAGAAATCTTTCTAAGGAATCAACCACCAAGAAAACCTCATCCAACCACATAGAAAACTTGGAAAAGATGATAAACATTTTACCAACAATCGAAACAAATCAAAATTTCCTCTTATCAATTAACCCATACAAATTTTAACCTAAACCATAACTTCAAAAAATTTAAAACACATTAAATCTATGCAAACTAATTTAAGGCCTCCCTCGATAATAATTAACAGTCATCCAGCTTTCTTTAAATCACTTGCAACATTTAAATTGAAGTAAACTACAGCTAATCATTCCAAATCGAAACACTTTCAAGTTAAACCACTTTTTCTAATCTAATTGTCAGAGTCTTAAAATAAATGAAGCACCTTTTAAAGAAAATACCCTAATTAAACTTCCAAAAAATGCGACCATAAACAATTTCGGCAGATTAAATATTATAATCACTGTGATAAATTTAAAATGGTAACCGCTGCTAACATTCTAAACCAAAATAGTAGCTTAGGATGCAACTTAATAAAACTTGTAAAGAGTACTGCACCCACTTAAAACCTTCCCAAATTATTTAGTATTATGCCTCTCTTA
n3025     NNNNNNNNNNNAAAGTTNNNNNNNNNNNNNNNNNNNNNNNNNNNNNNNNNNNNNNNNNNNNNNNNNNNNNNNNNNNNNNNNNNNNNNNNNNNNNNNNNNNNNNNNNNNNNNNNNNNNNNNNNNNNNNNNNNNWACATGCTATCCAACCAACAATATAAATGTCATNNNNNNNNNNNNNNNNNNNNNNNNNNNNNNNNNNNNNNNNNNNNNNNNNNNNNNNNNNNNNNNCTACCTAAATCTACACCCGAGAACTACGACAAACTAAAACTCTAANNNNNNNNNNNNNNNNNNNNNNNNNNNNNNNNNNNNNNNNNNNNNATGAACAATAACAATAYACAATYAANNNNNNNNNNNNNNNNNNNNNNNNNNNNNNNNNNNNNNNNNNNNNNNNNNNNNNNNNNNNNNNNNNNNNATAAATAATAACTCCTAAAATAANNNNNNNNNNNNNNNNNNNNNNNNNNNNNNNNNNNNNNNNNNACCTGAAAGATGTCCTAAACCCAAGACNNNNNNNNNNNNNNNNNNNNNNNNNNNNNNNCTCTATCTCTAGCTCANNNNNNNNNNNNNNNNNNNNNNNNNNNNNNNNNNNNNNNNNNATTCCTAGTAGGCGAGAAAAGTTGACGCAATAGAGACACGTAGTAAGAAGGATGAAATAACAGTG-ANNNNNNNNNNNNNNNNNNNNNNNNNNNNNNNNNNNNNNNNNNNNNNNNNNMMCGAACGGATAACCCATCGAAAAGGAGTAATCAGAAACGTGGCAAAAWACAKAAAAWAYNNNNNNNNNNNNNNNNNNNNNNNNNNNNNNNNNNNNNNNNNNNNNNNNNNNNNNNNNNNNNNNNNNNNNNNNNNNNNNNNNNN-ACTATAATTTACCCCYAACACATACTGCCTCAAGCAATAAAAAAGTGTCAAATAACCAACHATAANNNNNNNNNNNNNNNNNNNNNNNNNNNNNNNNNNTAAGAATCAATATGAGTATACCCTTCTCTTAAAAGCTTACATNNNNNNNNNNNNNNNNNNNNNNNNNNNNNNNNNNNNNNNNNNNNNNNNNNNNNNNNNNNNNNNNNNNNNNNNNNNNNNNNNNNNNNNNNNNNNNNNNNNAYCAATAGTAACACCAATATGATTCATACTAATCCTACGGGTAGCGCAATCAACTAAATATTGTATGAATTAAAAAACTGCTANNNNNTTGATCTTGCAAAARATATGAAANNNNNNNNNNNNNNNNNNNNNNNNNNNNNNNNNNNNNNNNNNNNNNNNNNNNNNNNNNACCTTATCGGGAAAAAAAGATCAANNNNGACCATCAATCTTGTAAGCTACTCCAAAGCTAATAGTAACCAGACCTATAAACTAGTGAACCCACATAACAGCYCAAGCCCCTAGACATAACCTCGATGTATTCAGCAAGTTGTTCTTAANNNNNNNNNNNNNNNNNNNNNNNNNNNNNNNNNNNNNNNNNNNNNNNNNNNNNNNNNNNNNNNNNNNNNNNNNNNNNNNNNNNNNNNNNNNNNNNNNNNNNNNNNNNTGGAANNNNNNNNNNNNNNNNNNNNNNNNNNNNNNNNNNNNNNNNNNNNNNNNNNNNNNNNNNNNNNNNNNNNNNTTTAACCNNNNNNNNNNCTTCAAAAAATTTAAAACACATTAAATCTATGCAAACTAATTTAAGGCCTTNNNNNNNNATAATTAACAGTCATCCAGCTTWYNNNNNATCACTTGCAACATTTAAATTGAAGTAAACTACAGCTAATCATTCCANNNNNNNNNNNNNNNNNNNNNNNNNNNNNNNNNNNNNNNNATTGTCAGAGTCTTAAAATAAATGAAGCANNNNNNNNNNNNNNNNNNNTANNNNNNNNNNNNNNNNNNNNNNNNATAAACAANNNNNNNNNNNNNNNNN-NNNNNNNNNNNNNNNNNNNNNNNNNNNNNNNNNNNNNNNNNNNNNNNNNNNNNNNNNNNNNNNNNNNNNTGCAACTNNNNNNNNNNNNNNNNNNNNNNNNNNNNNACTTAAAACCTTCCCAAANNNNNNNGTATTATGCCTCTCTTA
n3026     AGACATTACAAAAAGTTCCAAGTATCCGCACCCCATAAATCAATATCCAGACTAAAATCACCCAAGACTTGCTTAGCTCCACTATTCATAATAGTCCTCAGGTAAACCAGCCACCGCGGTCAACGTAAAGTTAACATGCTATCCAACCAACAACATAAATGTCATAACTATACCTAAAACCCTCATAAAAATCATCCACGATAAATTTAAACGAAAAACATTAGATACCTACCTAAATCTACACCCGAGAACTACGACAAACTAAAACTCTAACTAACCCACGGATAATAACCCAACACCCAATTGCCATGCAGGCCAATGAACAATAACAATACACAATCAAATATAACAATCAACGAAATGAAAAAGGCGGACAGTAACAAGAACGAAGCTGGCCCTACCACACAATGCTATAAATAATAACTCCTAAAATAAAAGGGGAAGCATATTAGCTATAAACTAAAGCATTCAGCTTACACCTGAAAGATGTCCTAAACCCAAGACTGAGCTCGGCAAACTTAAGCACTCTTCAAATCTCTATCTCTAGCTCAGCTCAATAAAACCAAACAATCTACTACAACACCTAACACTCCATTCCTAGTAGGCGAGAAAAGTTGACGCAATAGAGACACGTAGTAAGAAGGATGAAATAACAGTGAAAAGCAAGTGAAAAACAGCAACCAACCGTACCTCTTGCATCATGAAAGAACACCGAACGGATAACCCATCGAAAAGGAGTAATCAGAAACGTGGCAAAAAACAGAAAAAATCGACTGATAGCTTTGAAACCTAAATCATCCCCTCCCGGACTAAACAAACCACGAGATNNNNNGTACAGAAAGAATACAATCTCCACTATAATTTACCCCCAACACATACTGCCTCAAGCAATAAAAAAGTGTCAAATAACCAACCATAAAAATTCAAAAACGCCATGACCACCACTATAATGCTAAGAATCAATATGAGTATACCCTTCTCTTAAAAGCTTACATACCTATTATTAAAACACTTATACTACTACCTCAACGAGACAAATATTAAACCACCTTACCAACTCAATTACTAGAAATAAAAAAACTAGGCAAACTAACACCAATAGTAACACCAATATGATTCATACTAATCCTACGGGTAGCGCAATCAACTAAATATTGTATGAATTAAAAAACTGCTAAGAAATTGATCTTGCAAAAGATATGAAACGAAGATACTCAAGGATGTACTTAACCCCAAACCTACAAGGCTCACCACCTACAATACACCTTATCGGGAAAAAAAGATCAAATAAGACCATCAATCTTGTAAGCTACTCCAAAGCTAATAGTAACCAGACCTATAAACTAGTGAACCCACATAACAGCTCAAGCCCCTAGACATAACCTCGATGTATTCAGCAAGTTGTTCTTAACAACTGGGTTCAGCAAAGGTTTATTACCTCTAGGAAACCGAACAATACCAGAAATCTTTCTAAGGAATCAACCACCAAGAAAACCTCATCCAACCACATAGAAAACTTGGAAAAGATGATAAACATTTTACCAACAATCGAAACAAATCAAAATTTCCTCTTATCAATTAACCCATACAAATTTTAACCTAAACCATAACTTCAAAAAATTTAAAACACATTAAATCTATGCAAACTAATTTAAGGCCTCCCTCGATAATAATTAACAGTCATCCAGCTTTCTTTAAATCACTTGCAACATTTAAATTGAAGTAAACTACAGCTAATCATTCCAAATCGAAACACTTTCAAGTTAAACCACTTTTTCTAATCTAATTGTCAGAGTCTTAAAATAAATGAAGCACCTTTTAAAGAAAATACCCTAATTAAACTTCCAAAAAATGCGACCATAAACAATTTCGGCAGATTAAATATTATNNNNNNTRTGATAAATTTAAAATGGTAACCGCTGCTAACATTCTAAACCAAAATAGTAGCTTAGGATGCAACTTAATAAAACTTGTAAAGAGTACTGCACCCACTTAAAACCTTCCCAAATTATTTAGTATTATGCCTCTCTTA
n3219     AGACATTACAAAAAGTTCCAAGTATYCGCACCCCANNNNNNNATATCCAGACTAAAATCACCCAAGACTTGSTTAGCTCCACTATTYNNNNNNNNNNNNNNNNNNNNNNNNNNNNKCGGTCAACGTAAAGTTAACATGCTATCCAACCAACAACATAAATGTNNNNNNNNNNNNNNNNNNNNNNNNNNNNNNCATCCACGATAAATTTAAAYGAAAAACATTAGATACCTANNNNNNNNTACACCCGAGAACTACGACAAACTAAAACTCTAACTAACCCACGGATNNNNNNNNANNNNYCAATTGCCATGCAGGCCAATGAACAATAACAATACACANNNNNNNNNNNNNNTCAACGARATGAAAAAGGCGGACAGTAACAAGAACGAAGCTRGNNNTACCACACAANNNNNNNNNNNNNNNNNNNNNNNNNNNNNNNNNNNNNNNNNNNNNNNNNNNNNNNNNNNNNNNNNTTACACCTGAAAGATGTCCTAAACCCAAGACTGAGCTCGGCAAACTTAAGCACTCTTCAAATCTCTATCTCTANNNNNNNNNNNNNNNNNNNNNNNNNNNNNTACAACACCTAACACTCCATTCCTAGTAGGCGAGAAAAGTTGACGCAATAGAGACACGTAGTAAGAAGGATGAAATANNNNNN-NNNNNNNNNNNNNNNNNNNNNNNNNNNNNNNNNNNNNNNNNNNNNAAGAACACCGAACGGATAACCCATCGAAAAGGAGTAATCAGAAACGTRRCAAAAAACNNNNNNNNNNNNNNNNNNNNNNNNNNNNNNNNNNNNNNNNNNNNNNNNNNNNNNNNNNNNNNNNNNNNNNNNNNNNNNNNNNNNNNNNNNNNNNNNNNNNNNNNNNNNNAACACATACTACCTCAARCAATAAAAAAGTGTCAAATAACCAANNNNNNNNNNNNNNNNNNNNNNNNNNNNNNNNNNNNNNNNNNNNNNNNNNNNNNNNNNNNNNNNNNNNNNNNNNNNNNNNNNNNNNNNNNNNNNNNNNNNNNNNNNNNNNNNNNNNNNNNNNNNNNNNNNNNNNNNNNNNNNNNNTCAATTACTAGAAATAAAAAAACTAGGCAAACTAACACCAATAGTAACACCAATATGATTCATACTAATCYTACGGGTAGCGCAATCAACTAAATATTGTATGAATTAAAARACTGYTANNNNNNNNNNNNNNNNNNNNNNNNNNNACGAAGATACTCAAGGATGTACTTAACCCCAAANNNNNNNNNNNNNNCACCTACAATACACCTTATCGGGAAAAAAAGATCAAATAAGAYCATCAATCTTGTAAGCTACTCCAAAGCTAACAGTAACCAGACCTATAAACTAGTNNNNNCACATAACAGCTCAAGCCCCTAGACATAACCTCGATNNNNNNNNNNNNNNNNNNNNNNNNNNNNNNNNNNNNNNNNNNNNNNNNNNNNNNNNNNNNNNNNNNNNNNNNNNNNNNNNNNNNNNNNNNNNNNNNNNNNNNNNNNNTCATCCAACCACATAGAAAACTTGGAAAAGATGATAAACATTTTACCAACNNNNNNNNNNNNNNNNNNNNNNNNNNNNNNNNNNNNNNNNNNNNNNNNNNNNNNNNNNNNNNNNNNNNNNNNNNNNNNNNNNACATTAAATCTATGCAAACNNNNNNNNNNNNNNNNNNNNNNNNNNNNNNNNNNNNNNNNNNNNNNNNNNNATCACTTGCAACATTTAAATTGAAGTAANNNNNNNNNNNNNNNNNNNAATCGAAACACTTTCAAGNNNNNNNNNNNNNNNNNNNNNAATTGTCAGAGTCTTAAAATAAATGANNNNNNNNNNNNNNNNNNNNNNCNNNNNNNNNNNNNNNNNNNNNNNNNNATAAACNNNNNNNNNNNNNNNNNNNTNNNNNNNNNNNNNNNNNNNNNNNNNNGGTAACCGCTGCTAACATTCTAAACCAAAATAGWAGCTTAGGATGCNNNNNNNNNNNNNNNNNNAARAGTACTGCACCCNNNNNNNNNNNNNNNNNNNNNNNNNGTATTATGCCTCTCTTA
n3220     AGACATTACAAAAAGTTCCAAGTATCCGCACCCCATAAATCAATATCCAGACTAAAATCACCCAAGACTTGCTTAGCTCCACTATTCATAATAGTCCTCAGGTAAACCAGCCACCGCGGTCAACGTAAAGTTAACATGCTATCCAACCAACAACATAAATGTCATAACTATACCTAAAACCCTCATAAAAATCATCCACGATAAATTTAAACGAAAAACATTAGATACCTACCTAAATCTACACCCGAGAACTACGACAAACTAAAACTCTAACTAACCCACGGATAATAACCCAACACCCAATTGCCATGCAGGCCAATGAACAATAACAATACACAATCAAATATAACAATCAACGAAATGAAAAAGGCGGACAGTAACAAGAACGAAGCTGGCCCTACCACACAATGCTATAAATAATAACTCCTAAAATAAAAGGGGAAGCATATTAGCTATAAACTAAAGCATTCAGCTTACACCTGAAAGATGTCCTAAACCCAAGACTGAGCTCGGCAAACTTAAGCACTCTTCAAATCTCTATCTCTAGCTCAGCTCAATAAAACCAAACAATCTACTACAACACCTAACACTCCATTCCTAGTAGGCGAGAAAAGTTGACGCAATAGAGACACGTAGTAAGAAGGATGAAATAACAGTGAAAAGCAAGTGAAAAACAGCAACCAACCGTACCTCTTGCATCATGAAAGAACACCGAACGGATAACCCATCGAAAAGGAGTAATCAGAAACGTGGCAAAAAACAGAAAAAATCGACTGATAGCTTTGAAACCTAAATCATCCCCTCCCGRACTAAACAAACCACGAGATAATAAGTACAGAAAGAATACAATCTCCACTATAATTTACCCCCAACACATACTGCCTCAAGCAATAAAAAAGTGTCAAATAACCAACCATAAAAATTCAAAAACGCCATGACCACCACTATAATGCTAAGAATCAATATGAGTATACCCTTCTCTTAAAAGCTTACATACCTATTATTAAAACACTTATACTACTACCTCAACGAGACAAATATTAAACCACCTTACCAACTCAATTACTAGAAATAAAAAAACTAGGCAAACTAACACCAATAGTAACACCAATATGATTCATACTAATCCTACGGGTAGCGCAATCAACTAAATATTGTATGAATTAAAAAACTGCTAAGAAATTGATCTTGCAAAAGATATGAAACGAAGATACTCAAGGATGTACTTAACCCCAAACCTACAAGGCTCACCACCTACAATACACCTTATCGGGAAAAAAAGATCAAATAAGACCATCAATCTTGTAAGCTACTCCAAAGCTAATAGTAACCAGACCTATAAACTAGTGAACCCACATAACAGCTCAAGCCCCTAGACATAACCTCGATGTNNNNNNNNNNNNNNNNTTAACAACTGGGTTCAGCAAAGGTTTATTATCTCTAGGAAACCGAACAATACCAGAAATCTTTCTAAGGAATCAACCACCAAGAAAACCTCATCCAACCACATAGAAAACTTGGAAAAGATGATAAACATTTTACCAACAATCGAAACAAATCAAAATTTCCTCTTATCAATTAACCCATACAAATTTTAACCTAAACCATAACTTCAAAAAATTTAAAACACATTAAATCTATGCAAACTAATTTAAGGCCTCCCTCGATAATAATTAACAGTCATCCAGCTTTCTTTAAATCACTTGCAACATTTAAATTGAAGTAAACTACAGCTAATCATTCCAAATCGAAACACTTTCAAGTTAAACCACTTTTTCTAATCTAATTGTCAGAGTCTTAAAATAAATGAAGCACCTTTTAAAGAAAATACCCTAATTAANYTTCYAAAAAATGCGACCATAAACAATTTCGGCAGATTAAATATTANNNNNNNNNNNNNNNNNTTAAAATGGTAACCGCTGCTAACATTCTAAACCAAAATAGTAGCTTAGGATGCAACTNNNNNNNACTTGTAAAGAGTACTGCACCCACTTAAAACCTTCCCAAATTATTTAGTATTATGCCTCTCTTA
n3221     AGATCTTACAAAAAGTTCCAAGTATCCGCATTCCATAAATCAGTATCCAGACAAAAATCACCCAARACTTGCTTAGCTCCACTANNNNNNNNNGTNNNNNNNNNNNCCAGCCACCGCGGTCAACGTAAAGTNNNNNNNNNNNNNNNNNNNNNNNNNNNNNNNNNNNNNNNNNNNNNNNNNNNNNNNAAAAATCACTCACGATAAATTTAAACGANNNNNNNNNNNNNNNNNNNNNNNNNTACATCCGAGAACTACGACAAACTAAAACTCTAACTAACCCACGGNNNNNNNNNNNNNACCCAATTGCCATGCAGRCCANNNNNNNNNNNNNNNNNNNNNNNNNNNNNNNNNNNNNNNNNNNTGAAAAAGGCGGACAGTAACAAGAAYGNNNNNNNNNNNNNNNNNNNNNNNNNNNNNNNNNNNNNNNNNNNNNNNNNNNNNNNNNNNNNTAGCTATAAACAAAAGCACTCAGCTTACACCTGAAAGATGTCTTAANNNNNNNNNNNNNNNNNNNNNNNTTAAGCATCCTTCAAATNNNNNNNNNNNNNNNNNNNNNNNNNNNNNNNNNNNNNNNNNNNNNNNNNNNNNN-NNNNNNNNNNNTAGGCGAGAAAAGTTGACGCAATAGAGAYANNNNNNNNNNNNNNNNNNNNNNNNNNNNNNNNNNNNTAAAAGACAGCAATCAACCGTACCTCTTGCATCATGAAAGAACACCRAATGAATAACCCATCGAAAAGGAGTAATCAGGAACGTGGNNNNNNNNNNNNNNNNNNNNNNNNNNNNNNNNNNNNNNNNNNNNNNNNNNNNNNNNNNNNNNNNNNNNNNNNNNNNNNNNNNNNNNNNNNNNNNNNNNNNNNNNNNNNNNNNNNNNNNNNNNNNNNKGCTTCAAGCAATAAAAAAGTGTCAAATAACCRANNNNNNNNNNNNNTAAACATCATGACCACCATTATAACGTTGAGAATCAATATGAGTATGCCCTTCNNNNNNNNNNNNNNNNNNNNNNNNNNNNNNNNNNNNNNNNNNNNNNNNNNNNNNNNNNNNNNNNNNNNNNNNNNNNNNNNNNNNNNNNNNNNNNNNNNAAACTAGGCAAACTAACACCAATARNNNNNNNNNNNNNNNNNNNNNNNNNNNNNNNNNNNNNNNNNNNNNNNNNNNNNNNNNNNNNNTAAAAANNNNCTAAGAAATTGATCTTGCAAAAGATATGGAACGAAGATACTCAAGGATKCACTTAATTNNNNNNNNNNNNNNNNNNNNNNNNNNNNNNNNNNNNNNNNNNNNNNNNNNNNNNNNNNNNNNNNTCAGTCTTGTAAGCCACTCCAAAACTAATAGTAACCAGACCTATAANNNNNNNNNNNNNNNNNNNNNNNNNNNNNNNNNNNNNNNNNNNNNNNNNNNNNNNNNNNNNNNNNNNNNNNNNNNNNNNNNNNNNNNNNNNNNNNNNNNNNNGAAACCGAACAATACC-AAAATCTTTCTAAGGAACCAACNNNNNNNNNNNNNNNNNNNNNNNACGTAGAAAACTNNNNNNNNNNNNNAAACATTTTACCAGCNATCGAAACGAATCAAAACTTNNNNNNNNNNNNNNNNNNNNNNNNNNNNNNNNNTAAACCATAACTTYAAAAAATNNNNNNNNNNNNNNNNNNNNNNNNNNTAATTTAAGGCCTTCCTCRATAATAATTAACAGTCATCCAGCTTTCTTTAAATCACTTGCAACATTTANNNNNNNNNNNNNNACAGCTAATCATTCCANNNNNNNNNNNTTTCAAGTTAAACCACTTTTNNNNNNNNNNNNNNNNNNNNNTTAAAACNNNNNNNNNNNNNNNNNNNNNNNNNNNNNNNNNNNNNNNNNNNNNNNNNNNNNNN-NNNNNNNNNNNNNNNNNNNNNNNN-NNNNNNNNNNNNNNNNNNNNNNNNNNGGTAACCGCTGCTAACATTCTAAANNNNNNNNNNNNNNNNNNNTGYAAYTNNNNNNNNNNNNNNNNNNNNNNNNNNNNNNNTTAAAACCTTCCCAAATTATTTAGTATTATGCCTCTCTTA
n3222     AGACATTACAAAAAGTTCCAAGTATCCGCACCCCATAAATCAATATCCAGACTAAAATCACCCAAGACTTGCTTAGCTCCACTATTCANNNNNGTCCTCANNNNNNCCAGCYACCGCGGTCAACGTAAAGTTAACATGCTATCCAACCAACAACATAAATGTCATAACTATACCTAAAACCCTCATAAAAATCATMTAYRATAAATTTAAACGAAAAACATTAGATACCTACCTAAATCTACACCCGAGAACTACGACAAACTAAAACTCTAACTAACCCACGGATAATAACCCAAYAYYCAATTGCCATGCAGGCCAATGAACAATAACAATACACAATCAAANNNNNNNNTCAACGAAATGAAAAAGGCGGACAGTAACAARAANNNNNNNNNNNNTACCACACAATGCTATAAATAANNNNNNCTAAAATAAAAGGGGAAGCATATTAGCTATAAACTAAAGCATTCAGCTTACACCTGAAAGATGTCCTAAACCCAAGACTGAGCTCGGCAAACTTAAGCACTCTTCAAATCTCTATCTCTAGCTCAGCTCAATAAAACCAAACAATCTACTACAACACCTAACACTCCATTCCTAGTAGGCGAGAAAAGTTGACGCAATAGAGACACGTAGTAAGAAGGATGAAATNNNNNNRAAAAGCAAGTGAAAAACAGCAACCAACCGTACCTCTTGCATCATGAAAGAACACCGAACGGATAACCCATCGAAAAGGAGTAATCAGAAACGTGGCAAANNNNNNNNNNAATCGACTGATAGCTTTGAAACCTNNNNNNNNNNNNNNNNNNNNNNNNNNNNNNNNNNNNNNNNNGTACAGAAAGAATACAATCTCCACTATAATTTACCCCCAACACATACTGCCTCAAGCAATAAAAAAGTGTCAAATAACCAACCATAAAAATTCAAAAACGCCATGACCACCACTATAATGCTAAGAATCAATATGAGTATACCCTTCTCTTAAAAGCTTACATACCTATTATTAAAACACTTATNNNNYTACCTCAACGAGACAAATATTAAACCACCTTACCAACTCAATTACTAGAAATAAAAAAACTAGGCAAACTAACACCAATAGTAACACCAATATGATTCATACTAATCCTACGGGTAGCGCAATCAACTAAATATTGTATGAATTAAAAAACTGCTAAGAAATTGATCTTGCAAAAGATATGAAACGAAGATACTCAAGGATGTACTTAACCCCAAACCTACAAGGCTCACCACCTACAATACACCTTATCGGGAAAAAAAGATCAAATAAGACCATCAATCTTGTAAGCTACTCCAAAGCTAATAGTAACCAGACCTATAAACTAGTGAACCCACATAACAGCTCAAGCCCCTAGACATAACCTCGATNNNNNNNNNNNNNNNNNNNNNNNNNCTSGGTTCAGCAAAGGTTTATTATCTCTAGGAAACCGAACAATACCAGAAATCTTTCTAAGGAATCAACCACCAAGAAAACCTCATCCAACCACATAGAAAACTTGGAAAAGATGATAAACATTTTACCAACAATCGAAACAAATCAAAATTTCCTCTTATCAATTAACCCATACAAATTTTAACCTAAACCATAACTTCAAAAAATTTAAAACACATTAAATCTATGCAAACTAATTTAAGGCCTCCCTCGATAATAATTAACAGTCATCCAGCTTTCTTTAAATCACTTGCAACATTTAAATTGAAGTAAACTACAGCTAATCATTCCAAATCGAAACACTTTCAAGTTAAACCACTTTTTCTAATCTAATTGTCAGAGTCTTAAAATAAATGAAGCACCTTTTAAAGAAAATACCCTANNNNNNNNTCSAAAAAATGCGACCATAAACAATTTCGGCANNNNNNNNNTTNTNNNNNNNNNNNNNNNNTTAAAATGGTAACCGCTGCTAACATTCTAAACCAAAATAGTAGCTTAGGATGCAACTNNNNNNNACTTGTAAAGAGTACTGCACCCACTTAAAACCTTCCCAAATTATTTAGTATTATGCCTCTCTTA
n3258     AGACATTACAAAAAGTTCCAAGTATCCGCACCCCATAAATCAATATCCAGACTAAAATCACCCAAGACTTGCTTAGCTCCACTATTCATAATAGTYMTNNNNNNNNNNNNNNNNNNNNNNNNACGTAAAGTTAACATGCTATCCAACCAACAACATAAATGTCATAACTATACCTAAAACCCTCATAAAAATCATCCACGATAAATTTAAACGAAAAACATTAGATACCTACCTAAATCTACACCCGAGAACTACGACAAACTAAAACTCTAACTAACCCACGRATAATAACCCAACACCCAATTGCCATGCAGGCCAATGAACAATAACAATACACAANNNNNNNNAAYAATCAACGAAATGAAAAAGGCGGACAGTAACAAGAACGAAGCTGGCCCTACCNNNNNNNNNNNTNNNTAATAACTCCTAAAATAAAAGGGGAAGCATATTAGCTATAAACTAAAGCATTCAGCTTACACCTGAAAGATGTCCTAAACCCAAGACTGAGCTCGGCAAACTTAAGCACTCTTCAAATCTCTATCTCTAGCTCAGCTCAATAAAACCAAACAATCTACTACAACACCTAACACTCCATTCCTAGTAGGCGAGAAAAGTTGACGCAATAGAGACACGTAGTAAGAAGGATGAAATAACAGTGAAAAGCAAGTGAAAAACAGCAACCAACCGTACCTCTTGCATCATGAAAGAACACCGAACGGATAACCCATCGAAAAGGAGTAATCAGAAACGTGGCAAAAAACAGAAAAAATCGACTGATAGCTTTGAAACCTAAATCATCCCCTCCYNNNNNNNNNNNNNNNNNNNNNNNNNNNNNNNNAAAGAATACAATCTCCACTATAATTTACCCCCAACACATACTGCCTCAAGCAATAAAAAAGTGTCAAATAACCAACCATAAAAATTCAAAAACGCCATGACCACCACTATAATGCTAAGAATCAATATGAGTATACCCTTCTCTTAAAAGCTTACATACCTATTATTAAAACACTTATACTACTACCTCAACGAGACAAATATTAAACCACCTTACCAACTCAATTACTAGAAATAAAAAAACTAGGCAAACTAACACCAATAGTAACACCAATATGATTCATACTAATCCTACGGGTAGCGCAATCAACTAAATATTGTATGAATTAAAAAACTGCTAAGAAATTGATCTTGCAAAAGATATGAAACGAAGATACTCAAGGATGTACTTAACCCAA-ACCTACAAGGCTCACCACCTACAATACACCTTATCGGGAAAAAAAGATCAAATAAGACCATCAATCTTGTAAGCTACTCCAAAGCTAATAGTAACCAGACCTATAAACTAGTGAACCCACATAACAGCTCAAGCCCCTAGACATAACCTCGATGTATTNNNNNNNNNNNNNNNNNNNNNNNNNNNNNNNNNNNNNNNNNNNNNNNNNNGAAACCGAACAATACCAGAAATCTTTCTAAGGAATCAACCACCAAGAAAACCTCATCCAACCACATAGAAAACTTGGAAAAGATGATAAACATTTTACCAACAATCGAAACAAATCAAAATTTCCTCTNNTCAATTAACCCATACAAATTTTAACCNNNNNNNTAACTTCAAAAAATTTAAAACACATTAAATCTATGCAAACTAATTTAAGGCCTCCCTCGATAATAATTAACAGTCATCCAGCTTTCTTTAAATCACTTGCAACATTTAAATTGAAGTAAACTACAGCTAATCATTCCAAATCGAAACACTTTCAAGTTAAACCACTTTTTCTAATCTAATTGTCAGAGTCTTAAAATAAATGAAGCACCTTTTAAAGAAAATACCCTANNNNNNNNNNNNNNNNNTGYGACCATAAACAATTTCGGCAGATTAAATATNNNNNNNNNNNNNNNNNNNNTAAAATGGTAACCGCTGCTAACATTCTAAACCAAAATAGTAGCTTAGGATGCAACTNNNNNNNACTTGTAAAGAGTACTGCACCCACTTAAAACCTTCCCAAATTATTTAGTATTATGCCTCTCTTA
n3757     AGATATTACAAAAAGTTCCAAGTATCCGCACCCCATAAATCAATATCCAGACTAAAATCACCCAAGACTTGCTTAGCTCCACTATTCATAATAGTCCTCAGGTAAACCAGCCACCGCGGTCAACGTAAAGTTAACATGCTATCCAACCAACAACATAAATGTCATAACTATACCTAAAACCCTCATAAAAATCATCCACGATAAATTTAAACGAAAAACATTAGATACCTACCTAAATCTACACCCGAGAACTACGACAAACTAAAACTCTAACTAACCCACGGATAATAACCCAACACCCAATTGCCATGCAGGCCAATGAACAATAACAATACACAATCAAATATAACAATCAACGAAATGAAAAAGGCGGACAGTAACAAGAACGAAGCTGGCCCTACCACACAATACTATAAATAATAACTCCTAAAATAAAAGGGGAAGCATATTAGCTATAAACTAAAGCATTCAGCTTACACCTGAAAGATGTCCTAAACCCAAGACTGAGCTCGGCAAACTTAAGCACTCTTCAAATCTCTATCTCTAGCTCAGCTCAATAAAACCAAACAATCTACTACAACACCTAACACTCCATTCCTAGTAGGCGAGAAAAGTTGACGCAATAGAGACACGTAGTAAGAAGGATGAAATAACAGTGAAAAGCAAGTGAAAAACAGCAACCAACCGTACCTCTTGCATCATGAAAGAACACCGAACGGATAACCCATCGAAAAGGAGTAATCAGAAACGTGGCAAAAAACAGAAAAAATCGACTGATAGCTTTGAAACCTAAATCATCCCCTCCCGGACTAAACAAACCGCGAGATAATAAGTACAGAAAGAATACAATCTCCACTATAATTTACCCCCAACACATACTGCCTCAAGCAATAAAAAAGTGTCAAATAACCAACCATAAAAATTCAAAAACACCATGACCACCACTATAATGCTAAGAATCAATATGAGTATACCCTTCTCTTAAAAGCTTACATACCTATTATTAAAACACTTATACTACTACCTTAACGAGACAAATATTAAACCACCTTACCAACTCAATTACTAGAAATAAAAAAACTAGGCAAACTAACACCAATAGTAACACCAATATGATTCATACTAATCCTACGGGTAGCGCAATCAACTAAATATTGTATGAATTAAAAAACTGCTAAGAAATTGATCTTGCAAAAGATATGAAACGAAGATACTCAAGGATGTACTTAACCCCAAACCTACAAGGCTCACCACCTACAATACACCTTATCGGGAAAAAAAGATCAAATAAGACCATCAATCTTGTAAGCTACTCCAAAACTAATAGTAACCAGACCTATAAACTAATGAACCCACATAACAGCTCAAGCCCCTAGACATAACCTCGATGTATTCAGCAAGTTGTTCTTAACAACTGGGTTCAGCAAAGGTTTATTATCTCTAGGAAACCGAACAATACCAGAAATCTTTCTAAGGAATCAACCACCAAGAAAACCTCATCCAACCACATAGAAAACTTGGAAAAGATGATAAACATTTTACCAACAATCGAAACAAATCAAAATTTCCTCTTATCAATTAACCCATACAAATTTTAACCTAAACCATAACTTCAAAAAATTTAAAACACATTAAATCTATGCAAACTAATTTAAGGCCTNCCTCGATAATAATTAACAGTCATCCAGCTTTCTTTAAATCACTTGCAACATTTAAATTGAAGTAAACTACAGCTAATCATTCCAAATCGAAACACTTTCAAGTTAAACCACTTTTNNTAATCTAATTGTCAGAGTCTTAAAATAAATGAAGCACCTTTTAAAGAAAATACCCTAATTAAACTTCCAAAAAATGCGACCATAAACAATTTCGGCAGATTAAATATTATAATCACTGTGATAGATTTAAAATGGTAACCGCTGCTAACATTCTAAACCAAAATAGTAGCTTAGGATGCAACTTAATAAAACTTGTAAAGAGTACTACACCCACTTAAAACCTTCCCAAATTATTTAGTATTATGCCTCTCTTA
NESNO     AGAC----TACAAAGTTCCAAGTATCTGCACCCCATAAATAAGTCCAAAGGCAAAAATCACGCAAGACTTGCTCTGCACCACTATTCATAACAGC--TCAGGTAAACCAGCCACCGCGGTCAACGTAAAGA-AATAGACTATCATGAAGACAAACCGAATGTCATATCCACCTAGAAGCCCCCTCAACAAGTAATTAACGATCGACCT-ACTGAAAAACATTAGATACCTACCTAAATCTACAACTGAGAACTACGACAAACTAAAACTCTAACTAACCCACGGATAATAACCCAACACCCAATTGCCAAACAGGCCACTGTACAACATTAACCCACAATCAACTACAACAAGCAACGGAATGAAAAAGGCGGACAGTAATAATAACGAAGCTGGCCCTACCACACATTAATATACTAATTAATTCAACGAATAAAAGGGGAAGCATACTAGCTACAACATAAAGCATTCAGCTTACACCTGAAAGACATCTCATATACCAGATTAAGCTTGGCAAATTTAAGCATCCTTCAAATAGCCTACCCTAGCCCCAT-------AAATCAAGAACCCACTACCCAACCTAACATCCTAAGCTTAGTAGGTGAGAAAAGTGGGCGCTATAAAGAA-TGTAGTAAGAAAGCTGAAATAACAATGAAAACTAAGCAACATATAGCAATAAACCGTACCTTTTGCATCATGAAAGAACAAAGAACGAATAACCCACCGAAATGGAGTAATCTGGAACGTTGCAAAACATAGAAAAAATCGACCGATAGCTTTGAAATTTAACCTACACTTCCTCGGCCCAACTCAACCATGTAATAGCTAGTACAGAAAGGATACAACCTCTACCCTAACT--TCACCCTCACACCCTTCTTAAAGCAACCTAAAAGTGTCAAATATC--AACCAAAAAATCCAAAAACAACATGACCATCCCTATAACACTATGAATTAATACGAGTACAATGTCCCCTTAAAAACCTACCTCTGCATTAACAGAACGCCAATACCAAAACCCTCACGAGCCAAATATTGAACTACCTCAACAACCCAAAATCTAGGATCAAAAAAACTCGGCAAACCTACACCAATAGCA--GACAATATGATTCAAACTAATCCTACGGGTAGCGCAATCAACTAAATATTGTATGAATTAAAAAACTGCTAAGAAACTGATCTTACAAAAGATAAGCAACGAAGATATTCAATACTACACTAAACCTAAAGCCCACCAGGCCCAC-ATCCTATAAATATAATATAGGGAAAAACAAACCAAATAAGACCAAGCCTCCTACAAGCAACCCCAACGCTAACAGCAACCAGACCTACAAACCAATGGACCCACATAACAGCCTAAGCCCCTAGACGTAACCTCGATGTACTCAGCAAGTTGTTCTTAATAACTGGGTTCAGTAAAGGTTTAATTACTCTAGGAAACCGAACAATACCACAA-TCCCTTTAAAGATTCAACAATCAAAAGGCC-----ACAACCACCTAGAAAACCTGGAATAGATGATAAACATTACACTAACAATTGAAACAAATCAAAACTTCCTTTTATCAACAAACCCATACAAATTTTAACCTAAATCT-AACTTCAAAAAACTTAAACCACATTAAATCCATGCAACCTAATTTAGGACCTTCTTCGATAAAACTTAACAGTTAACCAATTTCCTTAAGATCGCTTGCAACACTTAAATTAAAGTAAACTACAGCTTAACATTCCAAATCGAAATATTTTCAAGCTAAACCACTTTTTTTAACCAAATTGTCAAAATCTGAAAACAAATGTATCACCTTTTAAACAAACCTACATAATCCAACTTCCAAAAAATATAATCATAAAAAATTTCGACAGATCCTACCCTAAAA-CGCTGTGACAAATTTAGACCGGTAACCGCTGCTAATATTATAAAACAAAAGAGCAACTTAGGATGCAAGTTAACAAAACTTGTAAAGAACATTAC-CCCATT-AAAATCATCCCAAATTATCTAGATTTACGTTTCGCTTA
PELCR     AGATCA--GCAAAAGTTCTAAGTATCCGCACACCATAAATCAACCCATGGGTCAGGATCACACAAGACTTGCTTAGCACCACTACTCATAACAGTTTTAAGGTAAACCAGCCACCGCGGTCAACGTAAAGACACCATGTTATCCCAATAACAAAATGGATGTCATAATTACACCTAAAACCACCCTAAACATCCCTTACGATCGATTAAATGGAAAAACATTAGATACCTACCTAAATCCACCACTGAGAACTACGACAAACTAAAACTCTAACTAACCCACGGATAATAACCCAATACCTGATTGCCACGCAGGCCACTGAGCTACAACAACCCACAATCAATTATAACAACCCACGAAATGAAAAAGGCGGACAGTAATAATAAAGAAGCTGGCTCTACCACACAAAAGTATGCATAATAATACAGCGAATAAAAGGGGAAGCACACTAGCTTTAATCGAAAGCACTCAGCTTACACCTGAGAGATATCCTACCTGCCGGGTTGAGCTTGGTAAACTTAAGCACTCTTCAAAT-CCAACCTCTAGCCCAACAGCATAACACCCAAAAATTCACTTAATGGCCTACCACTTTTAACTTAGTAGGCGAGAAAAGCCGGCGCAATAGAGAC-AGTAGTAAGAAAGGTGAAATAACAGTGAAAACCAAGCATAGAGCAGCAATAAACCGTACCTTTTGCATCATGAAAGAACAACGAACGAATAACCCTCCGAAAAGGAGCAACCCGGAACGTTGCAAAATATAGAAAAAATCGACTGATAGCTTTCAAATCTAACCCGTCCCCCACAGGACTAGCCTAACCATGTGACGGCAGGTACAGAAAGAGCACAATCTCTCCTCTAACCTCTCCCAACCA-AATTTACCTTAAGCAACCAAAAAGTGTCAAATAAC--ACTAAAAAAATCTGAAAACAACACGACTACCACTATAACATAGAGAACTACTATAAGTACCCTACCCTCTAGGGAGCTTACACCCACGTTATTAAACTACTTAATGCTAAACCCCAACAAGTAAACCATTAATACCCCTTAGCAACCCAACCACAAGAAATAAAAAAACTAGGCAAACCCACACCAATAGCAAC--CAATATGATTCAA--CAATCCTACGGGTAGCGCAATCAACTAAATATTGTATGAATTAAAAAACTGCTAAGAAATTGATCTTGCAAAAGATGAACCACGAAGATAATCAGCGCCCCACCTAATACCGACCCTACTAGGCACACCACCCCTAAAACACCGCATTGGGAAAAATGAACCAAATAAGACCACACTTCTTGCAAACAACTCCAACACTAACAGTAACCCGACCTATAAACCAATGGACCCACATAACAGCTCAAGCCCATAGACATAACCTCGATGTATTCAGCAAGTTGTTCTTAACAACTGGGTTCAGCAAAGGTTTAACGATCCCAGGAAACCGAACAATGCTATAA-TATCCCCAAAGGCTCAACAATCAAGGGAACCCCATATTATCCTGTAGAAAACCTGGAAAAAATGATAAACATTATACCAGCAGTCGAAACGAATCAAAACTCCCTTTTATCAACTAACCCATACAAATTTTAACCTAAACCATAGCTTCAAAAAACTTAAAACACATTAAATCTATGCAACCTAATTTAGGGCCTTCTTCGATAAAACTTAACAGTCAACCAACCTCCCTTAGATCGCTTGCAACACTCAAATCAAAGTAAACTACAGCTTAACACTCCAAATCGAAATACTTTCAAGCCAAACCACTTTTTTTAACCAAATTGTCAGAATCTGAAACCAAATGTACCACCTTTTAAAGAAACCACCCTAATTCAACTTCCAAAAAATGTAAGCATAAACAATTTCGACAAATTCACCACTATAACCACTGTGATAAATTTAAACCGGTAACCACTGCTAATATTCTAAAACAAAACAGTAACTTAGGATGCAAATTAATA-AACTTGTAAAGAATACTATACCTACTCAAAACCTTCCCAAACTATTTACCTTTTTATCTCCTTCA
PTEPE     AGATCAC-CAGAAAGTTTCAAGTATCCGCGCACCATAAATCAGCGTCCAGACCTAAATCATCCAAGACTTGCTCAGCACCACTATTCATGATAGCCCGCCGGTAAACCAGCCACCGCGGTCAGCGTAAAGTTAACATGTTATCCAGCTAGCAAAATGAATGTCATAATAACACCTAAAACCCCCATAAAGATTACCCATGATCAATTTAAGCGAAAAACATTAGATACCTACCTAAATCCACCCCCGAGAACTACGACAAACTAAAACTCTAACTAACCCACGGATAATAACCCAACACCCGATTGCCCTGCAGCCCAATGAACAACAATAATACGCAATCAAATATAACAACC-ACGAAATGAAAAAGGCGGACAGTAATCAGAAAGAAGCCGGCCCTACCACACAACCCAATAAATAATACTACATTAAACAAAAGGGGAAGCACACTAGCTATAAGCCAAAGCATTCAGCTTACGCCTGAAAGATGTCTTCCTTCTAAGACTGAGCTTGGTAAACTTAAGCACCCTTCAAGTGCCTATCTCTAGCTCAAC-------CCCTAAACAATTAATTACG-CACCTAGCACTCCGCACCTAGTAGGCGAGAAAAGTTGACGCGATAGAGATCAGTAGTAAGAAAGATGAAATAGCAGTGAAAAATAAGCAGAAAACAGCAATCAGCCGTACCTTTTGCATCATGAAAGAAAACCGATCGACTAACCCCCCGAAAAGGAGTATCCAGAAACGTGGCAAAAAATAGAAAAAACCGACTGATAGCTTTGAAATCTTAACCACTCCCCTAAAGACACAATCTACCTGAGGATAGCTAGTACAGAAAGAACACAGTCTCCACGATAAACTATTCCCCACCTACATTGCTTCAAGCAATAAAAAAGTGTCAAAT--TCAACCCCAAAGATCCAAAAACATCGTGACCACCCTTACAACGATGAGTATCAATATGAGTATGCCCTTCTCTTAACAGCTTACATATACATTATTAAACTCCTCATACCGCTACCATAACAAGCCCGATATTATAATGCCTTAACGACTCAATTTCTAGAAATAAAAAAACTAGGCAAATCAACACCAATAGCAACAACAATATGATTCATACCAATCCTACAGGTAGCGCAATCAATTAAATATTGTATGAATTAAAAAACTGCTAAGAAATTGATCTTGCAAAAGATACGAAACGAAGATAATCAAGGACGCACCAATCCCCCACCCCACCGGGCACAC--CCTCCGCGACACCTCATCGGGAAAAAAGAATCAAACAAGACCACAAATCTTACTAGCCACATCGAAGCAAATAGTACCCAGACCTACAAATTAATGAACCCACATAACAGCTCAAGCCCCTAGACATAACCTCGATGTATTCAGCAAGTTGTTCTTAATAACTGGGTTCAGCAAAGGTTTATGACCTCTAGGAAACCGAACAATACCAACCGTCTCCCTAAGGAGCCAACAACAAAGGGAACCCGACCCC---GTATAGAAAATTTGGAAAAGATGATAAACATTCTACCAACAATCGAAACAAATCAAAACTTCCTCTTATCAATCAACCCATACAAATCTTAACCTAAACTATAACTTCAAAAAATTTAAAGCATATTAAATCTATGCAAATTAATTTAAGGCCTTCCTCGATAATAATTAACAGTTATCCAACTTTATCCAAATCGCTTGCAACACTTAAATTAAAGTAAACTACAGCTAACCACTCCAAATCGAAACGCTTTCAAGTT-AACCACTTTTTTTAACACAATTGTCAAAATCTTAAAACAAATGTAACACCTTTTAAAGAAAATATCCTAACTCAACTTCCAAAAAATGCAACCATAAATAATTTCGGCAGATAAAACATTACAACCATTGTGATAAATTTAAAACGGTAACCGCTGCTAACATTCTAAACTAAAAGAGTAACTTAGGATGCAACTTAATAAAACTTGTAAAGAGTGTTGTACCCACTTAAAACCTTCCCAAATTACTTAGTACTATACCTCATTTA
PYGAD     AGATCT--ACAAAAGTTTCAAGTATCTGCGCCCCATAAATAACGCTATAGACAAAGATCACTCAAGACTTGCTTAGCACCACTACTCATAGTAGAACTCAGGTAAACCAGCCACCGCGGTCAACGTAAAGATACCATGCTATCCTGACAACAAAATAAATGTCATAACCATATTTAAAAACACCTCCAAGATCAGCCCCGACTAATTAAACTGAAAAACATTAGATACCTACCTAAATCCACCACTGAGAACTACGACAAACTAAAACTCTAACTCACCCACGGATAATAACCCAGCACCCGATTGCCAAGCAGGCCACTGAACAACAATAACCCACAATCAACTATAACAACTCACGGAATGAAAAAGGCGGACAGTAACAATAAAGAAGCCGGCTCTACCACACAACGTTATAACTAA-TACCCCCCGAATAAAAGGGGAAGCATATTAGCTATAACACAAAGCACTCAGCTTACACCTGAGAGATATCTTGCCGACCAGATTGAGCTTGGTAAACTTAAGCACCCTTCAAAT-CCAAACTCTAGCCCAACCCAAACAACCAAAAAAATTTACTTCACTACCTAACACTTCTGCCTTAGTAGGCGAGAAAAG-TGGCGCGATAGAGAT-CGTAGCAAGAAAGATGAAATAGTAATGAAAACCAAGCGAAAAACAGCAATAAACCGTACCTCTTGCATCATGAAAGAACAACGAATGAATAACCCACCGAAAAGGAGTAACCCGGAACGTTGCAAAATATAGAAAATACCGACTGATAGCTTTGAAATCTAATCTATCCCCCCCCGGACAACTACAACCATGTGACAGCAAGTACAGAAAGAATACAACCTCCCCTCTAACTACAACTGACCCTGACTTACCTCAAGCAATAAAAAAATGTCAAATTACC--CCAAAAAAATTCAAAAACAACAGGACTATCTATACAACACAGAGAATCAATATGAGTACACCACCCTCTCAAAAGCTTACATCCACATTATTAAGCCACTAATACCCCCAACCCAAACAACCAAATATTAAACTGCCTTAGCAACTCAACCATTAGAAACCAAAAAACTAGGCAACCTCACACCAATAGCAGC--CAATATGATTCAACTCAATCCTACGGGTAGCGCAATCAACTAAATATTGTATGAATTAAAAAACTGCCAAGAAATTGATCTTGCAAAAGATAAACCACGAAGATAATCAGCGCCCCACACAACCCAAAACCTACCAGGCCTACCCCAAGTAAAACACCGCATCGGGAAAAGCAGATCAAACAAGACCACACATCCTGCAAACAACCCCAACACCAACAGCAACCAGACCTATAAATCAATGGACCCACATAACAGCCCAAGCCCATAGACATAACCTCGATGTACTCAGCAAGCTGTTCTTAACAACTGGGTTCAGCAAAGGTTTAACGGTTCTAGGAAACCGAACCATACTACAG-TCCCTCTAAGGACCCAACAACCAAACAGGACCATTTTACCC--ATAGAAAATCTGGAAAAGATGATAAACATTACACCAACGGTCGAAGCAGATCAAAACTTCCTCTTATCAAAAAACCCATACAAATTTTAACCTAAACCC-AGCTTCAAAAAACTTGAACTATATTAAATCCATGCAACCTAATTTAGGGCCTTCTTCGATGACATTTAACAGCTAACCAACTTCTCTTAGATCACTTGCAACATTTAAATTAAAGTAAACTACAGCTCGACACTCCAAATCGAAACATTTTCAAGCGAAACCACTCTTTTTAACCAAATTGTCAAAATCTGAAAACAAATGAAACACCTTTTAAAGAAACCCCCCTAACCCAACTTCCAAAAAGTTCAACCATAAATAATTTCGGCAGACTCAACCCTACAACAACTGTGATAAATTTAAACCGGTAACCACTGCTAACATTCTAAAACAAAACAGCAACTTAGGATGCAAATTAATAAAACTTGTAAAGAGTACTACACCCACTTAAAATATTCCCAAACTATTTACTTTTCTGTCTCCTTCA
RHEAM     AGAT-CAACAGAAAGTTTCAAGTATCCGCGCACCATAAATCAGCGTCCAGACCTAAATCATCCAAGACTTGCTCAGCACCACTATTCATGACAGCCCACCGGTAAACCAGCCACCGCGGTCAGCGTAAAGTTAACATGCTATCCAACTAGCAAAATGAATGTCATAATGACACTTAAAACCCCCATAAAAATTACCCACGATCAATTTAAACGAAAAACATTAGATACCTACCTAAATCCACCTCCGAGAACTACGACAAACTAAAACTCTAACTAACCCACGGATAATAACCCAACACCCGATTGCCCTGCAGCCCAGTGAACAACAATAATACACAATCAAATATAACAACC-ACGGAATGAAAAAGGCGGACAGTAATCAGAAAGAAGCCGGCCCTACCACACAATCTAATAAATAATACTATATCAAACAAAAGGGGAAGCACACTAGCTATAAGCCAAAGCATTCAGCTTACGCCTGAAAGATGTCTCC--TCTAAGACTGAGCTCGGTAAACTTAAGCACCCTTCAAATGCCCATCTCTAGCTCAAC-------CCCTAAACAATTAATTACG-CACCTAACACTCCACACCTAGTAGGCGAGAAAAGTTGACGCGATAGAGATCAGTAGTAAGAAAGATGAAATAACAATGAAAAACAAGCAGAAAACAGCAATCAACCGTACCTTTTGCATCATGAGAGAAAACCGATTGACTAACCCACCGAAAAGGAGTATCCAGAAACGTGGCAAAAAATAGAAAAAACCGACTGATAGCTTTGAAATCTTACCCACCTCCCCCGGGATACAATTTACCTGAGGATAGCTAGTACAGAAAGAACACAGTCTCTGCCATAAACTATTCCCACCCCACATTACTTCAAGCAACAAAAAAGTGTCAAAT--TCTACCCCAAAGATCCAAAAACATCGTGACCACCCTTATAACGCTGAGTATTAATATGAGTATGCCCTTCTCTTAACAGCTTACATATATATTATTAAACCACTCATACCGCTACCATAACAAGCCCAATATTATAATACCTTAACGACTCAATTTCTAGAAATAAAAAAACTAGGCAAATCAACACCAATAGCAACAACAATATGATTCATACCAATCCTACAGGTAGCGCAATCAACTAAATATTGTATGAATTAAAAAACTGCTAAGAAATTGATCTTGCAAAAGATACGAAACGAAGATAATCAAGGACGCATTAACCCACCTACCCATTGGGCTCAC--CCTCTGCGACACCTCATCGGGAAAAAAGAATCAAACAAGACCACAAATCTTACTAGCCACATCGAAGCAAACAGTACCCAGACCTACAAATTAATGAACCCACATAACAGCTCAAGCCCCTAGACATAACCTCGATGTATTCAGCAAGTTGTTCTTAATAACTGGGTTCAGCAAAGGTTTAACACCTCTAGGAAACCGAACAATACCAACCACCTCTCTAAGGAGCCAGCAACGAAGAGAACCCGACCCC---ATATAGAAAACTTGGAAAAGATGATAAACATTCCACCAGCAATCGAAACAAATCAAAACTTCCTCTTATCAATCAACCCATACAAATTTTAACCTAAACTATAACTTCAAAAAATTTAAAGCATATTAAATCTATGCAAACTAATTTAAGGCCTTCCTCGATAATAATTAACAGTTATCCAACTTCATTTAAATCGCTTGCAACACTTAAATTAAAGTAAACTACAGCTAACCACTCCAAATCGAAACGCTTTCAAGTT-AACCACTTTTTTTAATACAATTGTCAAAATCTTAAAACAAATGTAACACCTTTTAAAGAAAATACCCTAACTCAACTTCCAAAAAATGCAACCATAAATAATTTCGGCAGATAGAATATTACAACCATTGTGATAAATTTAAAACGGTAACCGCTGCTAACATTCTAGACCAAAAGAGTAACTTAGGATGCAACTTAATAAAACTTGTAAAGAGTGCCGCACCCACTTAAAACCTTCCCAAATTATTTAGCACTATACCTCACTTA
RHEAM2    AGAT-CAACAGAAAGTTTCAAGTATCCGCGCACCATAAATCAGCGTCCAGACCTAAATCATCCAAGACTTGCTCAGCACCACTATTCATGACAGCCCACCGGTAAACCAGCCACCGCGGTCAGCGTAAAGTTAACATGCTATCCAACTAGCAAAATGAATGTCATAATGACACTTAAAACCCCCATAAAAATTACCCACGATCAATTTAAACGAAAAACATTAGATACCTACCTAAATCCACCTCCGAGAACTACGACAAACTAAAACTCTAACTAACCCACGGATAATAACCCAACACCCGATTGCCCTGCAGCCCAGTGAACAACAATAATACACAATCAAATATAACAACC-ACGGAATGAAAAAGGCGGACAGTAATCAGAAAGAAGCCGGCCCTACCACACAATCTAATAAATAATACTATATCAAACAAAAGGGGAAGCACACTAGCTATAAGCCAAAGCATTCAGCTTACGCCTGAAAGATGTCTCC--TCTAAGACTGAGCTCGGTAAACTTAAGCACCCTTCAAATGCCCATCTCTAGCTCAAC-------CCCTAAACAATTAATTACG-CACCTAACATTCCACACCTAGTAGGCGAGAAAAGTTGACGCGATAGAGATCAGTAGTAAGAAAGATGAAATAACAATGAAAAACAAGCAGAAAACAGCAATCAACCGTACCTTTTGCATCATGAGAGAAAACCGATTGACTAACCCACCGAAAAGGAGTATCCAGAAACGTGGCAAAAAATAGAAAAAACCGACTGATAGCTTTGAAATCTTACCCACCTCCCCCGGGATACAATTTACCTGAGGATAGCTAGTACAGAAAGAACACAGTCTCTGCCATAAACTATTCCCACCCCGCATTACTTCAAGCAACAAAAAAGTGTCAAAT--TCTACCCCAAAGATCCAAAAACATCGTGACCACCCTTATAACGCTGAGTATTAATATGAGTATGCCCTTCTCTTAACAGCTTACATATATATTATTAAACCACTCATACCGCTACCATAACAAGCCCAATATTATAATACCTTAACGACTCAATTTCTAGAAATAAAAAAACTAGGCAAATCAACACCAATAGCAACAACAATATGATTCATACCAATCCTACAGGTAGCGCAATCAACTAAATATTGTATGAATTAAAAAACTGCTAAGAAATTGATCTTGCAAAAGATACGAAACGAAGATAATCAAGGACGCATTAACCCACCTACCCATTGGGCTCAC--CCTCTGCGACACCTCATCGGGAAAAAAGAATCAAACAAGACCACAAATCTTACTAGCCACATCGAAGCAAACAGTACCCAGACCTACAAATTAATGAACCCACATAACAGCTCAAGCCCCTAGACATAACCTCGATGTATTCAGCAAGTTGTTCTTAATAACTGGGTTCAGCAAAGGTTTAACACCTCTAGGAAACCGAACAATACCAACCACCTCTCTAAGGAGCCAGCAACGAAGAGAACCCGACCCC---ATATAGAAAACTTGGAAAAGATGATAAACATTCCACCAGCAATCGAAACAAATCAAAACTTCCTCTTATCAATCAACCCATACAAATTTTAACCTAAACTATAACTTCAAAAAATTTAAAGCATATTAAATCTATGCAAACTAATTTAAGGCCTTCCTCGATAATAATTAACAGTTATCCAACTTCATTTAAATCGCTTGCAACACTTAAATTAAAGTAAACTACAGCTAACCACTCCAAATCGAAACGCTTTCAAGTT-AACCACTTTTTTTAATACAATTGTCAAAATCTTAAAACAAATGTAACACCTTTTAAAGAAAATACCCTAACTCAACTTCCAAAAAATGCAACCATAAATAATTTCGGCAGATAGAATATTACAACCATTGTGATAAATTTAAAACGGTAACCGCTGCTAACATTCTAGACCAAAAGAGTAACTTAGGATGCAACTTAATAAAACTTGTAAAGAGTGCCGCACCCACTTAAAACCTTCCCAAATTATTTAGCACTATACCTCACTTA
STRCA     AGATTCTATAAAAAGTTTCAAGTATCCGCACCCCATAAATTAATGTCTAGACAAAAATCATTCAAAACTTGCTTAGCACCACTACTCATAACAGTCCCAAGGTAAACCAGCCACCGCGGTCAACGTAAAGATAATATGTTATCCAACCAATCAAACAAATGTCACAACCATTCCTAAAATCACCATAAAAATCACCCACGATCAATTTCACCGAAAAACATTAGATACCTACTTAAATCCACCTCCGAGAACTACGACAAACTAAAACTCTAACTAACCCACGGATAATAATCCATCACCCAATTGCCATGCAGGCCAATGAACAATAACAACCCACAATCAAATATAACAAAC-ACGAAATGAAAAAGGCGGACAGTAATAAGAGAGAAGTCGGCTCTACCACAAAATAACATACATAATAAGCTCGCGAATAAAAGGGGAAGCATATTAGCTAAAACCAAAAGCACTCAGCTTACACCTGAGAGATGTCT--AACATAGGACTGAGCTCGGCAAACTTAAGCATTCTTCAAAT-GCGCCCTCTAGCTCATC-------ACTTGAACAACCCACTAAACTCACTAACATTCCCTACTTAGTAGGCGAGAAAAGTTGACGCAATAGAGATATGTAGCAAGAAAGATGAAATAATAATG-AAAACAAGCAAAAAACAGCAATCAACCGTACCTTTTGCATCATGAAAGAACAACGAACGAATAACCCATCGAAAAGGAGTAATTAGAAACGTGGCAAAAAACAGAAAAAACCGACTGATAGCTTTGAAAACTAAACTATCCCCTCCCGGCCC--ACTAACCATGAGATAACTAGTACAGAAAGAACACAACCTCCATTATAACCCCCCCCCCCCCCCCACTTCCTAAAGCAATAAAAAAGTGTCAAATAACCAA--ATAAAAATTCAATAACACTATGACCACCACTACAATGCCAAGAACTTATATGAGTATATTCTTCTCTAAAAAGCTTACATATATATTATTAACCTACTTATATTTACACTCCTACTAGACAAATATAAAACCACTTTAACAACTCAACTATTAGAAATAAAAAAACTAGGCAAACCCACACCAATAGCAATAACAATATGATTCATATTAATCCTACGGGTAGCGCAATCAACTAAATGTTGTATGAATTAAAAAACTGCTAAGAAATTGATCTTGCAAAAGATATAAAACGAAGATAACCAAGGATGCACTCCCACCAAACCTACTAAGGCTCACCTCCTGCAACCAACCTCGTTGGGAAAAAAGAATCAAACAAGACCACAACTCTTATAAGCCACTCCAAAGCCAACAGCGACCAGACCTATAAATTAATGGACCCACATAACAGCTCAAGCCCCTAGACATAACCTCGATGTATTCAGCAAGTTGTTCTTAACAACTGGGTTCAGAAAAGGTTTACTATTTTCAGGAAACCAAACAATACCAAA-ACCCGCCTAAGGAAACATCCACCAAGGAAACCACCCCCGA-----TAGAAAACTTGGAAAAGATGATAAACATTTTACCAGCAATCGAAACAAATCAAAACTTCCCTTTATCAATTAACCCATACAAATTTTAACCTAAACT--AACTTCAAAAAATTTAAAGCACATTAAATCCACGCAAATTAATTTAAGGCCTTCCTCGATAATAGTTAACAGTTATCCAGCCTCCTCTAAATCATTTGCAACATTTAAATTGAAGTAAACTACAGCTGAACACTCCAAATCGAATCACTTTCAAGTTAAACCACTTTTTCTAACCTAATTGTCAAAATCTCAAAACAAATGGAACACCTTTTAAAGAAAATATCCTAATTAAACTTCCAAAAAATGTGACCATAAATAATTTCGGCAAATCAAACATTATAACCACTGTGATAAATTTAAAATGGTAACCGCTGCTAACATTCTAAGCCAAAACAGTAACTTAGGATGCAACTTAACAAAACTTGTAAAGAATATCACACCCACTTGAAGCCTTCCCAAATTACTTAATATTACACCTCTTTTA
TAEGU     AGACGTTGACAAAAGTTTAAAGTATCCGCGCCCCATAGATGGACACCAGGGTAGAGATCAACCAAGACTTGCATTGCACCACTATTCATAATAGTATTTAGGTAAACCAGCCACCGCGGTCAACGTAAAGGTCACATGTTATCCAAGTAGCAAAAGGGACGTCACAACCACTAGTAAGGCCTCCACAAAGAAAACAA-CGATTAATTGAACTGAAAAACATTAGATACCTACCTAAATCTACTCCCGAGAACTACGACTAACTAAAACTCTAACTAACCCACGGGTAATGATCCAATACCTGATTGCCATTCAGGCCACTGCCCAACAGCAACCCATAATCAACTATAACAA--ACGGCAATGAAAAAGGCGGACAGTAACAATCGAGAAGCCGGCCCTACCACGCACCCCCATAAATTATAAGCTATCAAATAAAAGGGGAAGAATACTAGCT-TAAGCAAAAGCATTCAGCTTACACCTGAAAAATATCTT-AACACCAGATTGAGTTCGGAAAACTTAAGTACCCTTCAAATGCCAAACTCTAGCCCAATCTG----GAATAACAAAGCTACTACATACACTAGCACACTAGTCCTAGTAGGCGAGAAAAGTTGGAGCGATAGAGACCCGTAGTAAGAAAGATGAAATAACAATGAAAACTAAGCTATAAACAGCAATCAACCGTACCTTTTGCATCATGGAAGAAAAACGAATGAATAATCCATCGAAAAGGAGTAGTCAGGAACGTGGCAAAATACAGAAAAAATCGACTGATAGCTTTGAAACCTAAACTATCTTCTCCAAGGACTCAAGAACCATGAAATGGCTAGTACAGAAAGAATACAATCTCTACGCTAAATAAACATACGAACTACTTGCCTTAAGCAATAAAAAAGTGTTAAAT--CGTACCCAAAAAATATAAGAATTTTATGACCCCCACTATAACAAAGAGAATTAATATGAGTACACCTCCCTCTACGAAGCTTACATATACATTATTAAACCCAATATACGATAAATCAAACAAGAGAG---TATTAGTATCTTAACGACAGAACATTAAGAAATAAAAAAACTAGGCAAACTCACACCAATAGCAACGACAATATGATTCGTACTAATCCTACAGGTAGCGCAATCAACTAAATATTGTATGAATTAAAAAACTGCCAGGAAATTGATCTTACAAAAGATAAACCACGAAGATACCCAACGCCATATCACATA-TACACCCACTGGGCTCACGACACATAAGAGAACGTGTCGGGTAAAACAAAGCAAATTAGACCATAAATCTAGTAAGCAACCCCAACGCTAACAGCACCCAGACCTATAAATCAATGGACCCACATAACAGCCCGAGTCCGTAGACGTAACCTCGATGTATTCAGCAAGTTGTTCTTAACAACTGGGTTCAGTAAAGGTTCAATGACTCCAGGAAATAGAACAATACTACAA-TCGCCTTAAAGAGTCAACAAT---GAAAAGCACACCCCCCCACAAAGAAAACCTGGAATAGATGATAAACATTGCACCAATGATCGAAACTAATCAAAATTTCCTTTTATCAAACAACCCATACAAATTTCAACCTACACTT-AGCTTCAAAAAACTTAAACCACATTACATCTACGCAACCTAATTTAGGACCTTCTTCGATAACACTTAACAGTAAACCAACTTTAATTAAATCACTTGCAACACTCAAATTAAAGTAAACTACAGCTATACACTCCAAGTCGAAGCATTTTCAAGC--AACCACCTTTTCTAAAACAATTGTCAAAATTTGAAACTAAATGAACCGCCTTTTAAAGAAAACCCACTAATCAAACTTCCAAAGAATTTAAACATAAACAATTTCGACAGATTCAACCTTACAACAACTGTGACAAATTTAAACTGGCAACCACTGCTAACATCATAAAACAAAGAAGTAACTTAGGATGCAAATTAATA-AACTTGTAAAGATTATTAAGCCCATTCAAAATCATCCCAAACTACTTACTTTTCTATCCTATTTA
TINMA     AGATTTTCCT-AAAGTTACAAGTATCCGCACCCCATAAATCATAAAAGAGATAAGAATCACACAAGACTTGC-CAGCACCACCTTACATAACAG----TAGGTAAACCAGCCACCGCGGTCAACGTAAAGTAACCATGCTATCTGATTAACAAAGTAAATGTCATAACTATACTAAAACCCAACATAAAAATTCCTTAAGACCAATTATACTGAAAAACATTAGATACCTACTTAAATCTACCACCGAGAACTACGACAAACTAAAACTCTAACTAACCCACGGATAATACTCCAACACCCGATTGCCC-GCAGACCAATGAACAATAACAACCCGCAATCAAGAATAACAATCAACGGACTGAAAAAGGCGGACAGTAACCAGAAAGAAACTGGCCCTACCACATAAC--TATAAATAATAA-TCCCAGAATAAAAGGGGAAGCATATTAGCTATAAAACAAAGCATTCAGCTTACACCTGAAAGATGTCTT--AC-TAGGACTGAGCTTGGCAAACTTAAACACCCTTCAAATTGCCAACTCTAGCTCAAA-------AACACACCACTAAACTTCTCTATCTAACATTCTGCACCTAGTAGGCGAGAAAAGTTGACGCAATAGAAAATCGTAGTAAGAAAGTTGAAATAATAATGAAAAACAAGCAAAAAACAGCAACCAGCCGTACCTTTTGCATCATGAAAGAATAACGACTGAATTACCCATCGAAATGGAGTAATTAGAAACGTGGCAAAATATAGAAAAAACCGACTGATAGCTTTGAAACATAAATCATTCCCCCTCAGA-TATACTAATTAATGAATAGTAAGTACAGCCAGGATACAACCTAAACCATAACACACTACCCCCTTACATTACCTCAAGCAATAACAAAGTGTTAAATA--CATATCCAAAAATACCAAAACACTACGAACACCACTATAACGCTGAGAATTCATATGAGTATTTACCCCTTCTCGAAACTTACATAACTATTATTAATACACTTATATTACTATCCC-ACAAGCCAAATATTTAATCAATTTACCTACCCCACCTCTAGAAATTAAGAAACTCGGCAAGCCTACACCAATAGCCAC-ACAATATGATTCATTATAATCCTACGGGTAGCGCAATCAATTAAATACTGTATGAATTAAAAAACTGCTAAGAAATTGATCCTGCAAAAGATACCATACGAAGATAATCTTGGATGCCACCACCCCCCAACCTACAGGGCTCAC---CTACTGCACCCCTTATTGGGTACAGACAAACAATAAGACCACCTAATCTTACAACATACCCCAAAACTAACAGTAACCAGACCTATAAACCAATGAACCCACATAACAGCTCAAGCCCCTAGACATAACCTCGATGTAATCAGCAAGTTGTTCTTAACAACTGGGTTCAGCAAAGGTTTATATTCCCCAGGAAACCGGCCAATATCCACCGCCCTTCTAAGGACACAACAACTAAGAACGAATCACCGA---ACATAGATAAATTGGAATAGATGATAAACATTCTATCAATAATCGAAACAAATCAAAACTTCCTCTTATCAATCAACCCATACAAATTCCAACCTAAA-T--AACTTCAAAAAATTTAAATCACATTAAATCTATGCAAATTCATTTAAAGCCTCCTTTGATAACCCTTAACAGTCATCCAACTTCATTTACATCATTTGCAATACTTAACTTGAAGTAAACTACAGCTAATCTCTCCAAATCGAATCATTTTCAAGCT-AACCACTTTTTTTAACCCAATTGTCAAAATCTTAAACTAAATGCCACACCTTTTAAAAAAAAC---TTAAATTAACTTCCAAAAAATTGCACTATAAA-AACTTCGGCAGAT-AAATCTTACAACCACTGTGATAAATTTCAAACGGTAACCGCTGCTAACATGCTAAACCAAAACAGCAACTTAGGATGCAACTTAATT-AACTTGTAAAGATTA--ATTATTATTTAAAACCTTCCCAAATTCCTTACTCTCACGACTCGCTTA
