# Supplementary material for: Molecular exploration of fossil eggshell uncovers hidden lineage of giant extinct bird
Source: Nat Commun. 2023 Feb 28;14:914. doi: 10.1038/s41467-023-36405-3 (PMC9974994; doi:10.1038/s41467-023-36405-3)
Supplement: Supplementary file 10 — Supplementary Data 10 [file 41467_2023_36405_MOESM10_ESM.zip › Supplementary Data 10 Genetic_data_minus_filtered_reads/4_Alignments/35tax_m3_MAY18_gblocks.phy]

 35 3792
AEPHI     CCNNNNNNGNNNNTCNTATAACCTAATAAACACTGATAGCACCACTTACAACAATAGAACCAACCCAAACCGTATCACTTACNNNNNNNNNNNNNNNNNNNNNNNNNNNNTAACAAACCTAATGATACAATAATGACAAATGTCCCAAAAATCCACACAWWYYCTAKNCTTCAACCCACCACAAAAGAACTCGCAAATATCCCATAAAAATCAATCAATTACCTCACTACGTTCCAAACGACCTATCCACATCCACATCCACACAATATCCGTCAAAACACCACCTCGAATCCAACCACAAAAATGACATGACCTACTCTCAGTCTCGACCTTCCCACAACTTATCCGAATAAGAACCTTACCCCCCAATCCATAGAACACCACACTAACATACACACTTAACTAATTTAATCAACTCAGAAACTAATCATCCTCATAACTACACACTCCACCAAAATAAACTCCAAANNNNNNNNNNNNNNNNNNNNNNNNNNNNNNNNNNNNNNNNNNNNNNNNNNNNNNNNNNNNNNNNNNNNNNNNNNNNNNNNNNNNNNNNNNNNCATCCAACCCACACCAAAAANCANNNNNNNNNNNNNNNNACACCCATAAACACCBACTATTAACATTACCACCAAAACCTATACCTTTCCCCCTCCTATCCCNNNNNNNNNNNNNNNNNNNYATTCAACTCTTAAACAATTTTCATCTTATCAAGCGAATTACCTTTTTCTTTAATCCAAATAACACTATACTCTATCCGCACCAAGCCACCACGATCCGTAAATCTCACAAAAGAACTGAACATTCTTTTCATTCCCACCAATTCCCAAATCTCCAATCAACATCGGTGTTACAACAATCCCCCAACTAATTTTCTATCATTCTCAGCCTTTAGACTTACATCCACTACCACTTATAACTAANNNNNNNNNNN-NNNNNNAGCATAATTACAGCCAACCCATAACATACCACCCAACCGCTTTACTTAGTCAACATTGAACAACGTTAACACTTCCCTTTTACTCAAACCAACTCATCATTAATTCCTCAAAACTCTCAATCTCACTATTACTYTAAATACCTATATAATCACCTTACCATACAAAAACACTATCCCAATTCCTNNNNNNNNNNNNNNNNNNNNNAAAAAAAGAAAATCCTAACCCCATTTCCTAGACCCACAAGGCTCTACACACACCTTAAAATACCCTTTACAAACCCAACTATCGAAAAAACCCAACGAATAACAACGATCCCCATCAACAACGCAACATCATTAAAACCCTAACACCGCACNNCTATCCTACAAAAATACTTAAAATCCACCCAAGTCCACTTCCATCCTAAACACAAAGTTACAAAACACATTCCAAACCTTACCACTGTCTCCACCAAATCACACCNNNNNNNNNNNNGAACTACAATYCNNNNNNNNNNNNNNNNNNNNNNNNNNNNNAACTCAACACAAATAGCACCTCACCCCAAAACAACACCAATTCAACACCCTTATCCCCCCTAANNNNNNNNNNNNNNNNNNNNNNNNNNNNNNNNNACTCACAAACATATTCAACACAAACTCTAAATCTAAAACGATTTACCCAAAAGCTCTCTCCTCTAAACACCAGACAGTCTAACAACCCCACACCATCTATATCCACTTCAAAANNNNNNACAAAAACACATCCCACGCCACAAGCCAGACAACTCCAACCCCATTCCCTCCAAACCAACAACCCCAATAATACATAACATAAAAATCCAAACCCAACCTCACAATGATAACGCCACAACCCAATCAGCCCATACCATAAATAATTAATAACTCAACCATTACCCATATTTAAAATTCCAACCAAAGCCCACAACCACCTTTCAACAGCTATACATTCATTTCCCCACAATCAATACCGACCTTTCAGCACACCCAACTCCACAAACACGCTACACAACTCACCCAAAANNNNNNNNNNNNNNNNNNNNACTAACAACATAAAACATACCTTTAATCACCCATATCCACTACACCCAACCTCCACCAATACAACAACAAANNNNNNNNNNNNNNNNNNNNNNNNNNGTACCACCCACTCATCATACCCATCCCGCAACAACAACCCCCTGACANNNNNNNNNNNNNAAGACCTCTAAGAAATRAGATTAATCCCTACCACTAACAGAATCTCACNNNNNNNNNNNNNNNNNNNNNNNNNNNNNNNNNNNNCTATACCTAAACTCACACAAAAGACAACTCACAACGCCTAAATAAAGCTTCACTTACACCCCACCATAGGCATCCACAACACCAACACTAAACATAATCTTCTAATCATCCTAACACCCCCACTACCAATAACAACCTATACAGCATAATACCAAATACACAACTCCAAGCACTAACTTACTGAACAGAGGCATCCTAGGTACACCCATCACTACACTCAAAAAACCACCATACCAAAATACAAACCGTGCCTTCACATCAATATCACTACCCCAACAAACCACCACTAAATCACCAACACTACAACCNNNNNNNNNNNNNNNNNNNNNNNNNNNNNNNNNNNNTCCCATCTAATACTACCTCACAAAAACAATCCCAACCCATAAACCAATCCTACNNNNNNNNNNNNNNNNGGCAACTCCCACCAAACCCATCTACCGGTACGCACACCAACTAAGTCATCCTATCCCCCGAACCCCCACACTTTCCACACCCAGCACCAATCTTCACNNNNNNNNNNNNNNNNNNNNNNNNNNNNNNNNNNNNNNNTCACAACTCAACACTAACATTTAACAAAAACATCAACACCCATATACTTCTACAACTTCCAAACAATACACACAAATCATCCATCAAAACATCATTACAAAAACAACCATAGCTTTAGAAATCACCCTCCAATCCAACAAACCCACAAT-ACCTATCCCATTCAACTCCCAACAAAAAACTCAA-CCAACCACCAATACCATAACACCAACCTCACCAATCAAAAAAAACTAACCCCACTCTT-AAACCCCCACCAATCCTACTCCCCATCACCACTAACCCCCCCCCCAGTCACAAATCATCCCAACCACTTACTCTCCACAACCCATCCCCACCTACAAATAATGAACAAANNNNNNNNNNNNNNNNNNNNNNNNNNNNNNNNNNNNNWCCCCCAACACCCAAACCTAAACTTCACTCCNNNNNNNNNNNNNATAATACACAACGAACACCAAACCATCCCATACCAAGCACCAGATCNNNNNNNNNNNNNNNNNNNNNNNNNCAAACTACCATAAAGAACACTATCCGACCACATCCCACAGTAAATCCCTATAAACCCCTTCACCAAATCCCACCCAGAGCCATCCAGAAAACTTACTCAAAAAAACAACACCACACACTCCCAACAGAATAGTCAATCCATAACCCACCCCACACTCTCTCTTCCGTAAGACCTAATTACCCACCTTACCTAACCAATACGCCCCATACCCCCCCAGCAACCCACCCATATATCAAAACTACACTCACTCTCAAAAATCATCCAATACAAACACACAACAAACACCAATACAATACTATCAAATCCGAAATCCTCCGAANCCCCCCCCACACCNCACAAKNNNNNACCGTTCGAACGCGCACCAATAAGCACCTAATCCCAAAATCCCTACAGCATCCCACCTCCCGA-CCCACCCCTCCATCACACCCACACGACCATCGAGCCCAACAACACCATCCAACAAGCGATAACCATAAACACTCACCCACGCCAAGAGTACCCANNNCAAACAAACA
APTHA     ACCACCCTAAAATCCATGTAATTTAAAAAACACCAACAACACCATATACGACAACAAAGCTAACCCTACACATACTATTCACCAATCCCACTCCCCCCTATACACCACCGAAACATGTTTAAAAGCACAACTATACAAATAGTTTTAAAAATCCACTTAATGCCCACCCCCTAGCCCACCCCACAAAAGCTTATGGACAAACTACAAAAACCAATCAATTACTTCACTACACCCCAAATAATCTACCCACATCCACACTAACACAGCAACTGCTAAAAACCCACTCCGAACCCAACCACGAAAATAACACAACATACTATC-GCTCTAACCCCTTCACAATCCACCTAAATATAAACCCCATTACCCACCCTGCAAAACATTCAAATCACCCACATTTTTATTTAACCTAAATACCTAAAGAACCGGTCAACCTCACAACAAAACATTCCACCACAATCTACTCCACCCAACTAATCAGCTTATAAGAAAAACAGATTACACCACCTTAAAACCCCCCCCACATACCCCTCAAAAAATATCCAAATAAATAAACCAAATCAACCCAAAACACACCATAAAACACAAACCAAACAGAGACACACTCAACAACACCCCCCACTAACCCCACTCCCAAAACTTACACCATCCCACCTTTCATCACAATTCCGGCTTTAACCATCCATCCAATCTCTAAATAACCCCCGCCTCACTAAACAAATCACCCTCCCCTCTAACCCAGGCAACACCACATCCCATTTACAATAAATCACCATACCCCACGAAACCTATAAGCAAAACCAACGCTCTACATACTCCTACCAATCTACAGACCCCTAACCAACACCAACAACACAACAACTTTTCAGCCAACTTCTAATCATACTTTACTCCTAAACCCACATACACCCCTACTTATAACTAACACAACTTATAAACCATAAACATAATCACAACCAGCCCATAAAGCACTACCTACCCACCTCAATTAACCAACACCAGACAACTTCAACGGCTCATTTTTACTCAAATAACCTCACTACCAATTCCTATCATCCTTTATCTACACAATCACCTCAAAGAACCGTACAACTACCTCACCACATAAAAGCACCATTTCAATCACATCAACTAAAACATATTCAAACCAAAAAAAAAATCCCCAACCCCACACCCTAGACTTGTAAGGCCCTATATACAACTTAAAACATTCTCAATAAACTTAATTACTAAAAAAATCCAACGAAAAACAACGCTCAACATCTCCCACGCAATACTATCATAGTCCTAACACTACACTACGATCCCGTAAAAACACCCAAAAACTATTTAGAACTAACCTTACATTAAACACAAAATTACAAAGCAACTTTTATACCTTATAATTATCCCTGCTAAAATATACTGTAAAATCACANGCACCACAATTCATAGAACTACTAACATACTATACTACCGTAACTTCAAACAAACAGCACCCCATCCCGAAACGACACTAACTTAACACCTCTAACTCTATTAAATTAATCAAAACAACGACTAACTCCAAAACTTAACCCAAAAACATAATCAACACAAACCCCAAATTTTAAACAATCTACTCAAAGCTACCCCCCCTTAAACATCAAACATTACATCTATCCCATATCTCCTACATACACCTCCAAACCACAAACAGAAATACATCCTACAACACAAATTAGACAATCCCAACCCAATCTTCCTTAAACCAGCAACCTTAACAACACACAACATAAAAAATCAAACCTACTCCTCCAACAACAATATCAAAACCTAACCAACCTACATCAAAAAAAACCAACGTCCCAACCACCACCCAACCCCAAACCCTTATTTAAGAATCACAACCAATCTCCAACAACTACCCATCTACTCTCTCACAATCAACATTAACTTCCTCAAACGTCTAACTCTACATATATACCACTCAACCCACCCAAAAACACATACTCCAAACTCATAACTAATAACATAAAGCATACATTCAAACACCCACACCCACCACACCCAACCTTCCCCAACACACTCACAAATCTCCCCCAAAATTGAAGACAAGAGAGCAACACCCATCTATCATACTCACCTCTCAACAATGACTACCCCAAATCACACCACCGCAACAACTCATAAAAAACAAACTTCGTCCCCATCACCAACAGAATTTCACGCACACTACTACTCAGCTCATCCACTCCCGAGTCACCCCTACCCAAACTTACACAAACAACACCTCAAAACACTTAAACAAAATCCTACCCACACCTCACCACAAACACCCATACCATTAACATTAAACATAATTTTCCAATTCTCCCTACACTCTCGCAACTTATAACAACTAAAATAATACAAAACCAAACAAACGATATCGAACATTAACCTACCAAATACAAACACTTTAAACACAATCACCACCACACCCAAAAAAACATTCTATCAGTATACATACTACACCCTCACACCAACAAAACCACATTGACAAACCATCACCATACCACCAATACAACCACTATAAACATCAACAAACCACCAAAACCCATACCCACACTTCACCTAAAACCATTCCACAACAAAAACCCTACCCCACAAATCAATCCTCCACTTAAGCGCCAACANGGCAACTCCTCTCAGATACAACCACCAGCATAATCACCAATCAACCCATCTTATCCTCCGAACCCTTGCACCCCCCACACCCAATGTAAATCCCCATACACCAACACATAAAACCCCATCCCAAACACTAACGACTCCACAACTCAACACTAACACTCAATAAAACCACCTAAACCCATATACCCCTATATTCTATAAACAACCCACACCAACCACTTGCCAAAACATCACCACAAAAACTACTACAATCCCAAAGATCTTCCCTAAATCCAATACACACAGCACAATTCATCCCACCCAACTCCTAATAAAAAACCTATCACAACCCCCATTTCTAAAACACCAACCCTAATAACTAAAAAAAACCAATACCAATTTTCAAATATTTATCAACCTCACCCCCTACCATCACACACTCCTCTCCTAACTACAAATCACCACCATCATCCACCCACTACAACCTACCCTTACTCCAAAATAACACACAAACTCCCTCACTCATAAAACACCCCCCTAACCCACCTCTACTCCCCATAACCAAACCCAAACCACACCCTACGAAGAGAATTCACAACACACCATCAACGACAAACTATTCAATACC-AGCACCAACCCATACCCCCGCCTCCCATCCAAACCACAAACCGTCACAAAGAACACTATCACACTACCCTCTACCATAAATTCATACAAACCCCTTCCCCCAATCTCACACAACACTCTCCAGAAAATCTACCCTAAAAAATAGTATCGCACATCCCTAACAAAACAAACAATCCATAACCCACCCGACACCTCCCCCCCTATAAAACCCAATCACTCACCCCACCCAATCAACACACCCAACACCCCCCTAACAGCTTAACTACACATTAAAACCATACCCATCCCCAAAAATTATACAACATATACACACAACAACCGGCTAAACAACACCGTTGAAATCGAAACACCCCCAACACCCCTCCACATTATGTAGTAATCAACCGTTCGAACGCGCACCAATGAACACCCAATCCCAAAATCCCTACTGCACGCCACCTGCCCTCGCTACCCCCCCATCAAACTCACACGATCACCGAGCCCAACAACACCGTCCAACAGACAACAATCATAAACACCCACCCACGTCAAGAGTACCCGCCACAAACAAACG
APTMA     ACCGCCCCAAAATCCCTGTAATTTAAAAAACACCAACAATACCATATACGACGTCAAAGCTAGTCCTACATATACTACTCATCAATCCCACACCCCCCCGTGCACCACCAAAACATATTTAGAAACACAACTATGCAAATAGTTTTGAAAATCCATTTAATACCCACCTTCTAACCCACCCCACAAAAACTTATTGATACACCACAAGGACCAATCAACTACCCCACTACATCCCAAATAATTTACTCACATCCACACCAAAACAACAACTGCTAGAAAACCACTCCAAATCCAACCACGAAAATGACACAACATACTATCAGCCTTAACCCCTTTTCAACCCACCTAAATATGAACCCCACTACCTACCCTGCAGAACATTCAAATCATCCACATTCTTATTTAACTTAAGTACCCAAAGAATCGATCAACCTCACAACAAAACATTCCACCACAATCTACTCGAACCAACTAATCAGTTTATACGAAAAACAAACTACACTACCTTAAGATTCCCTCCACATACCCCTCAAAAAATATCCAAACAAATAAACTAAATCGACCCAAAACACACCACAAAATACAAACCAAACAAAGACACACCCAACAACACCCCCCACTAACCCCACTCCCAAAGCTTACACCACTTTCCCTTTCATCCTAATTCCGGCTTTAACCATCTATCTAATCTCTAAACAGCCCCCACCACACCAAACAAATCACCCCTCCCTTTAACCCAAACAACACCGCATCCCATCTACGACGAATCACCATATCCCACGAAATTTATAAGAAGAACCAACACTCTATATACCCCTATTAATCCACAAACCCTTAACCAACACCAACAACACAGTAATTCTCCAGCTAGTTTCTAGTCATACTTTACTCTTAAACTGACATACACTTCTACTCATACCCAACACAACTTATAAACCATAAACATAATCACAACCAGCTCACGAAACACCACCCATCCACTTCACTTAACCAACCCTAAACAACTTCAGCAATTCATTTTTATTCAAATAACCTTACCACCAATTCCTCCCATTCTTCATCTACATAATCACCTTAAAAATCCGTACAACCACCTCACCATATAGAAACATCGTTTTAATCACATCAACTAATACATATTCAAACCAAAAAAAAAATCTCCAACCCCACATCCTAGACCCATAAGGCCCTATATACAACCTAAAATATTCTCAATAAACCCAATCATTAAAAAAATCCAACAAAAAATAACACTCAACATTTTCCACACAACACCATCACAGTTCTAACACTACGCTACAATCCCGCAAAAACACCCAAAAACTATTTAGAGCTAACCTTACATTAGATACACAATTACAAAGCAACTTTTATACCTTATAATTGTCTCTGCTAAAATATATCGTAAAATCACANGCACCACAACTCACAAAACTACCAATATACTATATTACCATGACTTCAAACAAACAGCACCCTATCCCAAAACAACACTAACTTAACACTTCCAACCCTACTAAATTAATCAGAACAACAATTAATCCCAAAACTTAACCCACAAACACAATCAACGCAAACCCCAAATTTAAAACAATCTATCCAAAACTACCCCCCCTCAAACATCAAACATTACATCTATCCCATATCTTCTACATACACCCCCAAACCACAAACAAAAACACATCCCACAACACAAATTAGACAATCTCAACACAACCTTCCTCAAACTAGCAACCTCAACTACACACAACATGAAAAATCAAACCTACTCTCCCAACAACAATATCAAAACCTGACCAACCTACACTAAAAAAAACTAACGCCCCAACCGCCACCCACATTTAAAACCCTAATTAAAAATCACAACCAATTTCCAACAACCATCCATCCATTCCCTTACAATCAACATTAATTTCCTTAAACGTCTAACTCCATATATATGCCACTCAACCCACCCAAAAACACATACTCCAAACTCATAACTAATAACATAAAACACACATCCAAACACCCATACCCATCACACCCAACCTTTCCCAACACATTCACAAACTTCCCCTGAAACTAAAGGCAAAAGAGAAACACCCATCCATCACACTCACTCCTCAACAACAACTACCCCGCATCACACCACCACAACAACTCACAAAAAATAAACTTCATCCTCATCACCAACAGAATTTCACGTACACTACTACTCAACTCATCCACTTCCAGACCACCCCTGCCCAAACCCGCATAAATAACACCTCAGAGCATTTAAACAAAGTCCCACTCACACCTCACCATAAACACCTATACCACTAACGCTAAACATAATTTTCCAACCTTCCCCACACCCTCACAATTTATAATAACCAAAAAAATACACAACCAAATAAACAATATCAAACACTAACTTACTAAATACAAACACTTTAAACACAGTTACCACCACACCCAAAAAAACATCCTATTAGTACACATATCACACCTTAACACCAACAGAACCACATCAACAAACCATCACCATATCGTTAACACAACCACTACAAACATCAACAAACCATCAAAACCCATACCTATATTTCACCTAAAACCATTCCATAACAAAAACCCTATTTCACAAATCAATCCCCCACCCAAGCGCCAACANGGCAACTCCCCTCAGATACAACTACCAACATAATCCTTAATCGATCCATCTTACCTTCTGAACCCCTACACCCCCCACAGCCAATGCAAACCCCCATACATCAACACACAAAACCCCACCCCAAACACTAACGACTCCACAATTCAACACTAACACCCAACAAAATCAACTAAACCCATATACCCCTATATTCCATAAACAACCCACACCAATCATTTACTAAAACATCACCATAAAAGTTACTACAATCCTAAAAATCTTCCCTAAGTCCAATACACACAACATAATCTACCCCACCCAACTCCCAATAAAAAACTTATCACAACCCTCACTTCCAAAGCACCAACCCTAAGAACCAAAAAAAACCAACACCAATTTCCAAATATTTATCAACCTCACCCCCTACCATCACATATCCCTTTCCTAACTACAAACCACCATCACCACCCACCCACTACAGCCCATTCTTACTCCGAAACAAAGCACAAATTCCCTCACTCATAGAATACTCCCTCAACCCACCTCCACTCCCTATAACTAAACCCAAACCACACCCTATGAAGAAAATTTACAACACACTACTAACGACAAATCATTTAATACC-AGCACCAACCCACACCCCCACCTCCCACCCGAACCATAAACCATTGCAAAGAATACTATCACACTACCCTCCACCATAAATTCATACAAACCCCCTCCCCCAATCCCACACAACACTCTCCAGAAAATCCAATCCAAAAAATAGTATCACACACCCCCAACAAAATAAACAATCCATAACCCACCATACACTTCCCCCTCTATAAAACCCGATCATCCACCCCACCCAATTAACACACCCAATACCCACCTAACAACTTAACTACACATTAAAACTATACTCACTCCCAAAAATCATACAACATATACACACAACAACCGCCTAAACAACATCGCTAAAACCGAAACACTCCCAACCTCCCTCCACATTATGTAGTAATCANNNNNNNNNNNNNNNNNNNNNNNNNNNNNNNNNNNNNNNNNNNNNNNNNNNNNNNNNNNNNNNNNNNNNNNNNNNNNNNNNNNNNNNNNNNNNNNNNNNNNNNNNNNNNNNNNNNNNNNNNNNNNNNNNNNNNNNNNNNNNNNNNNNNNNNNNNNNNNNNNNNNNNNNNNN
APTMA2    ACCGCCCCAAAATCCCTGTAATTTAAAAAACACCAACAATACCATATACGACGTCAAAGCTAGTCCTACATATACTACTCATCAATCCCACACCCCCCCGTGCACCACCAAAACATGTTTAGAAACACAACTATGCAAATAGTTTTGAAAATCCATTTAATACCCACCTTCTAACCCACCCCACAAAAACTTATTGATACACCACAAGGACCAATCAACTACCCCACTACATCCCAAATAATTTACTCACATCCACACCAAAACAACAACTGCTAGAAAACCACTCCAAATCCAACCACGAAAATGACACGACATACTATCAGCTTTAACCCCTTTTCAACCCACCTAAATATGAACCCCACTACCTACCCTGCAGAACATTCAAATCATCCACATTCTTATTTAACTTAAGTACCCAAAGAATCGATCAACCTCACAACAAAACATTCCACCACAATCTACTCGAACCAACTAATCAGTTTATACGAAAAACAAACTACACTACCTTAAAATTCCCTCCACATACCCCTCAAAAAATATCCAAACAAATAAACTAAATCGACCCAAAACACACCACAAAATACAAACCAAACAAAGACACACCCAACAACACCCCCCACTAACCCCACTCCCAAAGCTTACACCACTTTCCCTTTCATCCTAATTCCGGCTTTAACCATCTATCTAATCTCTAAACAGCCCCCACCACACCAAACAAATCACCCCTCCCTTTAACCCAAACAACACCGCATCCCATCTACGACGAATCACCATATCCCACGAAATTTATAAGAAAAACCAACACTCTATATACCCCTATTAATCCACAAACCCCTAACCAACACCAACAACACAGTAATTCTCCAGCTAATTTCTAGTCATACTTTACTCTTAAACTGACATACACTTCTACTCATACCCAACACAACTTATAAACCATAAACATAATCACAACCAGCTCACAAAACACCACCCATCCACTTCACTTAACCAACCCTAAACAACTTCAGCAATTCATTTTTATTCAAATAACCTTACCACCAATTCCTCCCATTCTTCATCTACATAATCACCTTAAAAATCCGTACAACCACCTCACCATATAGAAACATCGTTTTAATCACATCAACTAATACATATTCAAACCAAAAAAAAAATCTCCAACCCCACATCCTAGACCCATAAGGCCCTATACACAACCTAAAATATTCTCAATAAACCCAATCATTAAAAAAATCCAACAAAAAATAACACTCAACATTTTCCACACAACACCATCACAGTTCTAACACTACGCTACAATCCCGCAAAAACACCCAAAAACTATTTAGAGCTAACCTTACATTAGATACACAATTACAAAGCAACTTTTATACCTTATAATTGTCTCTGCTAAAATATATCGTAAAATCACANGCACCACAACTCACAAAACTACCAATATACTATATTACCATGACTTCAAACAAACAGCACCCTATCCCAAAACAACACTAACTTAACACTTCCAACCCTACTAAATTAATCAGAACAACAATTAATCCCAAAACTTAACCCACAAACACAATCAACGCAAACCCCAAATTTAAAACAATCTACCCAAAGCTACCCCCCCTCAAACATCAAACATTACATCTATCCCATATCTTCTACATACACCCCCAAACCACAAACAAAAACACATCCTACAACACAAATTAGACAATCTCAACACAACCTTCCTCAAACTAGCAACCTCAACTACACACAACATGAAAAATCAAACCTACTCTCCCAACAACAATATCAAAACCTGACCAACCTACACTAAAAAAAACTAACGCCCCAACCGCCACCCACACTTAAAACCCTAATTAAAAATCACAACCAATTTCCAACAACCATCCATCCATTCCCTTACAATTAACATTAATTTCCTTAAACGTCTAACTCCATATATATGCCACTCAACCCACCCAAAAACACATACTCCAAACTCATAACTAATAACATAAAACACACATCCAAACACCCATACCCATCACACCCAACCTTTCCCAACACATTCACAAACCTCCCCTGAAACTAAAGGCAAAAGAGAAACACCCATCCATCACACTCACTCCTCAACAACAACTACCCCGCATCACACCACCACAACAACTCACAAAAAATAAACTTCATCCTCATCACCAACAGAATTTCACGTACACTACTACTCAACTCATCCACTTCCAGACCACCCCTGCCCAAACCCGCATAAATAACACCTCAGAGCATTTAAACAAAGTCCCACTCACACCTCACCATAAGCACCTATACCACTAACGCTAAACATAATTTTCCAACCTTCCCCACACCCTCACAATTTATAATAGCCAAAACAATACACAACCAAATAAACAATATCAAACACTAACTTACTAAATACAAACACTTTAAACACAGTTACCACCACACCCAAAAAAACATCCTATTAGTACACATATCACACCTTAACACCAACAGAACCACATCAACAAACCATCACCATATCGTTAACACAACCACTACAAACATCAACAAACCATCAAAACCCATACCTATATTTCACCTAAAACCATTCCATAACAAAAACCCTATTTCACAAATCAATCCCCCACCCAAGCGCCAACANGGCAACTTCCCTCAGATACAACTACCAACATAATCCTTAATCGATCCATCTTACCTTCTGAACCCCTACACCCCCCACAGCCAATGCAAATCCCCATACATCAACACACAAAACCCCACCCCAAACACTAACGACTCCACAATTCAACACTAACACCCAACAAAATCAACTAAACCCACATACCCCTATATTCCATAAACAACCCACACCAATCATTTACTAAAACATCACCATAAAAGTTACTACAATCCTAAAAATCTTCCCTAAGTCCAATACACACAACATAATCTACCCCACCCAACTCCCAATAAAAAACTTATCACAACCCTCACTTCCAAAGCACCAACCCTAAGAACCAAAAAAAACCAACACCAATTTCCAAATATTTATCAACCTCACCCCCTACCATCACATATCCCTTTCCTAACTACAAACCACCATCACCACCCACCCACTACAGCCCATTCTTACTCCGAAACAAAGCACAAATTCCCTCACTCATGGAATATTCCCTCAACCCACCTCCACTCCCTATAACTAAACCCAAACCACACCCTATGAAGAAAATTTACAACACACTACTAACGACAAATCATTTAATACC-AGCACCAACCCACACCCCCACCTCCCACCCGAACCATAAACCATTGCAAAGAATACTATCACACTACCCTCCACCGTAAATTCATACAAACCCCCTCCCCCAATCCCACACAACACTCTCCAGAAAATCCAATCTAAAAAATAGTATCACACACCCCCAACAAAATAAACAATCCATAACCCACCCTGCACTTCCCCCTCTATAAAACCCGATCATCCACCCCACCCAATTAACACACCCAATACCCACCTAACAACTTAACTACACATTAAAACTATACTCACTCCCAAAAATCATACAACATATACACACAACAACCGCCTAAACAACACCGCTAAAACCGAAACACTCCCAACCTCCCTCCACATTATGTGGTAATCAACCGTTCGAACGCGCACCAATGAACACCCAATCCCAAAATCCCTACTGCACGCCACCTGCCCCCGCTACCTCCCTATCAAACCCACACGATCACCGAGCCCAACAACACCGTCCGACAAGCAACAATCATAAACACCCACTCACGCCAAGAGTACCCACCACAAGCAAACA
APTOW     ACCACCCTAAAATCCATGTAATTTAAAAAACACCAACAACACCATATACGACAACAAAGCTAACCCTACACGTACTACTCACCAATCCCACCCCCCCCTATACACCACCAAAACACGTTTAAAAGCACAACTATACAAATAGTTTTAAAAATCCACTTAATACCCACCCCCTAGCCCACCCCACAAAAACTTATGGACAAACTACAAAAACCAATCAATTACTTCACTACACCCCAAATAATCTACCCACATCCACACTAACACAGCAACTGCTAAAAACCTACTCCGAACCCAACCACGAAAATAACACAACATACTATCAGCTCTAACCCCTTCACAATCCACCTAAATATAAACCCCATTACCTACCCTGCAAAACATTCAAATCACCCACATTTTTATTTAACCTAAATACCTAAAGAACCGATCAACCTCACAACAAAACATTCCACCACAACCTACTCCACCCAACTAATCAGCTTATAGAAAAAACAGATTACACTACCTTAAAATCCCCCCCACATACCCCTCAAAAAATATCCAAACAGATAAACTAAATTAACCCAAAACACACTATAAAACACAAACCAAACAGAGACACACTCGACAACACCCCCCACTAACCCCACTCCCAAAACTTACACCATCCCACCCTTCATCACAATTCCGGCTTTAACCATCCATCCAATCTCTAAATAGCCCCCGCCACACTAAACAAATCACCCTCCCCTCTAACCCAGGCAACACCGCATCCCATCTACAATAAATCACCATACCACACGAAACCTATAAGCAAAACCAACACTCTACATACTTCTACCAATCTACAGATCCCTAACCAACACCAACAACACAACAACTTTTCAGCCAACTTCTAATCATACTTTACTCCTAAACCCACGCACACCCCTACTTATACCTAACACAACTTATAAACCATAAACATAATCACAACCAGCCCATAAAGCACTACCTACCCACCTCAGTTAACCAATACCAGACAATTTCAACGGCTCATTTTTACTCAAATAACCTCACTACCAATTCCTACCATTCTTTATCTACACAATCACCCCAAAGAACCGTACAACCACCTCGCCACATAAAAGCACCGTTTCAATCACATCAACTAACACATATTCAAACCAAAAAAAAAATCCCCAACCCCACACCCTAAACTTGCAAGGCCCTATATACAACTTAAAACATTCTCAATAAACTCAATTACTAAAAAAATCCAACGAAAAACAACGCTCAACATTTCCCACGCAATACTGTCACAGTCCTAACACTACACTACGATCCCGTAAAAACACCCAAAAACTATTTAGAACTAACCTTACATCAAATACAAAATTACAAAGCAACTTTTATACCTTATAATTACCCCTGCTAAAATATACTGTAAAATCACANGCACCACAATTCATAGAACTACTGATATACTATACTACCGTAACTTCAAACAAACAGCACCCCATCCCAAAACAACACTGACTTAGCACCCCCAACTCTATTAAATTAATCAAAACAACGACTAATTCCAAAACTTAACCCAAAAACATAATCAACACAAACTCCAAATCTTAAACAATCTATTCAAAGCTACCCCCCCTTAAACATCAAACATTACATCTATCCCATATCTCCTACATACACCTCCAAACCACAAACAAAAATACATCCTACAACACAAGTTAGACAATCCCAACCCAACCTTCCTTAAACCAGCAACCTCAGTAACACACAACATAAAAAATCAAGCCTACTCCTCCAACAACAATATCAAAACCTAACCAACCTACATTAAAAAAAACCAACGCCCCAACCACCACCCAAACCCAAAGCCTTAGTTAAGAATCACAACCAATCTCCAACAACTACCCATCTGCTCTCTTACAACCAACATTAACTTCCTCAAACGTCTAACTCCACATATATGCCACTCAACCCACCCAAAAACACATACTCCAAACTCATAACTAATAACATAAAACATACATTCAAACACCCACACCCACCACACCCAACTTTCCCCAACACACTCACAAATCTCCCCCAAAATTAAAGACAAGAGAGCAACACCCATCTATCACACTCACCTCTCAACAATGACTACCCCACATCACACCACCGTAACAACTCATAAAAAACAAACTTCATCCTCATCACCAACAGAATTTCACGTACACTACTACTCAGCTCATCCATTCCCAGGTCACCCCTACCCAAACTTACACAAACAACACCTTAAAACACTTAAACAAAATCCTACCCACACCTCACCACAAACACCTATACCATTAACATTAAACATAGTTTTCCAATCCTCCCTACACTCTCACAACTTATAACAACTAAAATAATACAAAACCAAACAAACGATATCGAATATTAACCTACCAAATATAAACACTTTAAACACAATCACCACCACACCCAAAAAAACATTCTATTAGTATACATACTACACCCTCACACCAACAAAACCACATTGACAAACCATCACCATACCGCTAATACAGCCACTATAGACGTCAACAAACCACCAAAACCCATACCCACACTTCACTTAAAACCATTCCACAACAAAAATCCTACTTCACAAATCAATCCTCCACTTAAGCACCAACANGGCAACTCCTCTCAGATACAATCACCAACATAATCACCAATCAACCCATCTTATCCTCCGAACCCTTGCACCCCCCACACCCAATGTAAACCCCCATACACCAACACACAAAACCCCACCCCAAACACTAACGACTCCACAACTCAACACTAACACTCAGTAAAACCACCTAAACCCATATACCCCTGTATTCTATAAACAACCCACACCAATCACTTATCAAAACATTACCACAAAAATTACTACAACCCCAAAAATCTTCCCTAAATCCAATACACACAGCACAATTCATTCCACTCAACTCCTAACAAAAAACCTATCACAACCCCCATTTCTAAAACACCAACCCCAATAACTAAAAAAAACCAATACCAATTTTCAAATATTTATCAACCTCACCCCCTACCATCACACACTCCTCTCTTAACTACAAATCACTACCATCACCCACCCACTACAATCCATCTTCACTCCAAAATAACACACAAACTCCCTCACTCACAAAACACCCCACCAACCCACCTCTACTCCCCATAACTAAACCCAAACCACACCCTACGAAGAGAATTTACAACACACCATCAACGGCAAACTATTCAATACC-AGCACCAACCCATACCCCTGCCTCCCATCTGAACCACAAACCGTCACAAAGAACACTATCACACTACCCTCTACCATAAATTCATACAAACCTCTTCCCCCAATCTCACACAACACTCTCCAGAAAATCTACTCTAAAAAATGGTATCGCACATCACCAACAAAATAAACAATCCATAACCCACCCTACACTTTCCCCCCTATAAAACCCAATCACTCACCCCACCCAATTAACACACCCAACATCCCCCTAACAGCTTAACTACACATTGAAACCATACCCATTCCCAAAGATTATACAACATATACACACAACAACCGCCTAAACAACACCGTTGAAATCGAAACACCCCCAACACCCCCCCACATTATATGGTAATCAACCGTTCGAACGCGCACCAATGAACACCCAATCCCAAAATCCCTACTGCACGCCACCTGCCCTCGCTACCCCCCCACCAAACTCACACGATCACCGAGCCCAACAACACCGTCCAACAGACAACAATCATAAACACCCACCCACGTCAAGAGTACCCGCCACAAACAAACG
CASBE     CCTACCCCATGCCACATACAAACCAAAAAACACCAGTAGCACCCCACAAAGTAACAAAATTAAACCTACCCCCACCACCCACAAATTCCACCCTCTTTTACGCATAATCAAAACAAGTTCGGAAACGCAATAATACCAACAGCCTTAGAAACCAATATAGCTCTTACCTTCTAAACCACCCCAAAAAAGCCCACAGATATCCCCTGAGAGTCCGCCAATTAGACCATCAAATTCCAAATACCTCATCCATATCTACACCTACATAACAACCACTAAAATCCAACCCCATGCCCAATTACAAATACAACGCGACCTACCCTC-GCCTTGCCCATTCCATACTCCACCCAAACGCAAACCATATCCCCTACCCCAAAAAACGCCACATTCACAAACACGTCCATACAACTCAAACAACTAATAAATCCAATGCATCTACAACCACATACTCCCCCAGAACCAACCTTAACCAACTAATCCACTTATAAAAAAAATGAGGTACAACACTCCAAAGTTCCCCCCACATAACCATCAGTATGCACCCATGCAACTAAAACAAACACTTTCAAGCCACATCCTAAAACAAGGGCTAAATAGAAATACATCTAAAAGCTCTTATTACTAGCATCACTCCCAAAACTCACACCACTCCCCATTCAACCCCAACCTCGGCCTTAAATATCCATCCATCCCTTAAATGGCTTCCACCTCATCAACAAAACCGCCTGCTCCTCCAATCCGAATAACACTACAACATATTCACAATATACCACTACACACCAAAAAACATAAGAAAAAAATCAACACGCTAACCATTCCCACCATTTCCCAGACCTTCCACTGATACCAACAACACAACAATCTCCTAGCCACCTATCCGCTACATTCCACTCTTAGATTAGTACCCACCCCCATTCACCACCAATATAATCCAAAAAACATAAAAGTGGTCACGCTTAGTCTATAAAATATCATTTACTCACCCTACCTAATCAGTCATGTACGGTACTAACACTTCACCCTCACTTAAACCCACCCATTACTTACCCCTTCAAATCTCCAATCATACCATTACCTTACAAATCCGTATAAATACCCAACCATATAGAAACACCATTCCAATCAGTCCCACCAATATAAACCCAAACCAAAAATAAAATACTTAACTCCACACTCTGAACCTAGAAGGCCATATTCACAACCTAAAGCACTTTTTATAAATCTACCCATCGAAAAGATTCAACAAAAAACATTAACCACCATCTACTACATAGTATCGTCATAATCCTAACACCGCACTACCATCACGCAAAAACACTCAAAATCTATTCTAGACCATCCCCATTCCAAACACACTACTGCAAAACACACCTCAAACCTTACAACCATCCCTGTTAGGACACATCGCAAAATTTCANGAACCACAACTTACAAGACCCCCAATACACTCCACACCCACAACACCGAATAAACAGCATCCCACCCTAAAACAACGCCACCTCAACATTGCTATTCCCACCAGACCAACCAAAATAACAAATAACCCAAAAACCTAATTAACGAACACCCCCAATACAAACTCAAGTCCCAAACTACCTGTCCCGGGCCCTACTACCTTTAAACACCACACATTAAATCCATTCCATATTTTTCACAATCATTCTCAAACCACAAACAAAATTACATCCCATCACACAAATTAGACAATCCCAACCCAGACTCCTTTAAACTGATAGCCCCTACAACGCACCACGTAAAGAACTGAGCCCAATCATACAACAATAACACTATAACCCACCCAACCTACAAAAAAAAAAATCATCATTCAAATCACTACTCAAATTTTAACTTTCAATTAAAACTTATAACGAGCCTTCAACAGTTACACACCCACTTCCCTATAACCCATACTGATCCCCCAAAACACCTACCCTTGCGATCATATTACTCAGCCCACCCAAAAGCACATGTATCAGACCCACAACCAACGACATAAAACCCATCTCAACTTACCCCTACCCATCGCACCCAACCCCCTCAAACATACAGGCAAACTCCCCCCTAAGTTAACAGCAAAAAAGCAATATTTACCCACCCCACTCACCCCACATTAATAACCACTCGACAATACAAAATCATAACAGTCCACAAAAAATAATCCCAACCACCACCATCAACAGAACCCCATACGCACCATCACACAGCTACCCTACCTCCGAACTATCTCTACCAGGGATCACATCAGAAACGACCCACAACATTTGAATGAAACTCTACTCATACCTCACTATAAACATTCATAACCTCAACACTAATTATGACTTTCTAACCCCCCTGTTAATCCCACGAACAATAACAACCCAAACAAAGCAAAACCAGATAGAAAACAACGGATACTAACTTACCAAACAAAAAAATTTTAAACGCAATCACCATCGCATTCAAGAAAACACCCCATCAAAACCCAAACTGCATTTTCATATTGACAGTATCACACCAACTAACCACCACCACACCCTCAATACAAAAATCGCAAAAATTACCAAACCACCAAGATATACCCCCACACCTTAAATAACGCTATCCCGCAACAAGAATTCCACACCACAAATTAACCCTTTACCCAAAAAGCAGTCAGGTAACCCCCATTAACCCCAACCCGCAGCACACACAATAACTAACTCACACAAACTCCTAAGCCCAAACACCTTCCACCTCTAACACAAATCCCCACAAAATAACACACACAATCCCACTCCGAACATCAACAACTCCACACCCTAAAACTAATAACCAGTAAAAACATCAATATCCATACATTCCCATATCCCTCCAACAACATGCGGAAACTACCTACTAAAACACCTCAACAAAAATACCCACGACTCAATAAACCATCCCCCAACCCAGTACATCTAGCGCAACTTACTTAATCCAACCCCTAACAAAAAATCCAACCTAACCTCCACTCCCAAACCCCTAACCCCGGTGACCAAACAAAAACAATTTTACTCCCCAAACTCATACCAACATTGCCCCCTATCGCCGCCAACCCCTTACCTAAATAAAAACCACCATCACCACCCATTCTCCACAAACTCTTCACACTCAAAAACCACAAATAAACCCCTTTAATAAAAAAACACCTTACCAGCTCACCCCAACCCCCCCCAACCAAACCCAAACCTCATCTAGCAAAGAAGGCCAACGATATATCGCCAACACCAGATCACCTCGCAACAAGCACTGACCCACACCCCCATTTTCCACCACAACCACTAGTCATCACCAAAAATGCCATCCAACCACACCCCACAGTCAATTCCTATAAACCCCTCCTCCAAGCCTCCTTTAACGCCAACCAGAAAACCCACTCAAAAGAACACTATCACACACCCCTTACAAAAAAGCCAACCAACAACTCATCACACACTCCCCTCACCTCACATTCCAACCCCTCACACCACCCAACCAGCACATTTCACAACCCCCTAACCACCCACCCACACATCAAGATCACACCCATACCTAAACTTCATCCAACACACACCCACAATAACCAACAGGACATCACCATCAAGCCCAAAACCTCCCCAGCTTCCCCCCATACTCCATAATGACCANNNNNNNNNNNNNNNNNNNNNNNNNNNNNNNNNNNNNNNNNNNNNNNNNNNNNNNNNNNNNNNNNNNNNNNNNNNNNNNNNNNNNNNNNNNNNNNNNNNNNNNNNNNNNNNNNNNNNNNNNNNNNNNNNNNNNNNNNNNNNNNNNNNNNNNNNNNNNNNNNNNNNNNNNNN
CASCA     CCTACCCCACGCTACATACAAACCAAAGAACACCAGTAGCACCCCACAAAGTGATAAAACTAAACCTATCCCCACCACTCGCAAACTTCACCCCCCTTCACGCACAATCAAAACAAGTCCGGCAGCACAATAATACCAACAGCCCTAGATACCAATATAGTTCTTACCTTCTAAACCACCCCAAAAAAGCCCACAGATACCCCATGAGAGTCAGCCAATTAGACCATCAAATTCCAAATAATTCATCCATATCTACACCCACATAACAACCACTAAAATCCAACCTCACACCCAATTACAAAAATAACGCGACCTATCCTC-GCTCTACCCATTCCGTACTCCACCCAAACACAAACCATTTCCCCTACCCCAAAAACCGCCACATTCACAAACACATCCATATAACCCAAACAACTAATAAATCCAATGCATCTACAACCATATACCCCCCCAAAACCAACCTTAACCAACTTATCCACTTATAGAAAAAATGAGGTACAACACCCCAAAATTTCCCCCACATAACCATCAGTATGCACCCATGCAACCAAAACAAACGCTTTTAAGCCACATCCTAAAATAAGAACTAAATAAAATTACACCTAAAAACTCTCATTACTAACATCACTCCCAAGACTCACACCACTCCCCATTTAACCCCAACCTCGGCCTTAAATATCCATCCATCCCCTAAATGGCTTCCACCTCATCAACAAAACCGCCTGCTCCTCCAATCCGAATAACACTACAACATATTTACAATACACCACTACATACCAAAAAACATAAGAAAAAAATCAATGCGCTAACTATTCCCACCATTTCCCAGATTTTCCACCGATAACAACAAAACAACAATCTCCTAAACACCTACCCGCTACATTCCACTCTTAAACTAGTACCCACCCCCATCCACTACCAATATAATCCAAAAAACATAAAAGTAGTCACACTCAATCTATAAAATATCATTTACTCACCCTACCTAATCAGTTATATACGGTACTAACACTTCACTCTCACTTAAACCCGCCCATTACTAACCCCTTCAAATCTCCAATCACACCATTACCTTACAAATCCGTATAAATACCCAACCATATAGAAACACCATCCCAACCAGTCCCACCAATATAAACCCAAACCAAAAATAAAATACTTAACTCCACACTCTGAACTTAGAAGGCCATATTCACAATTTAAAACACTCTCTATAAATTTACCTATCGAAGAGATTCAACAAAAAACATTAACCACCATCCACCACATAGTATCGTTATAATCCTAACACCACACTACCATCATGCAAAAACACTCAAAATCTATTCTAGTCCATCCCTATTCCAAACACATTACTGCAAAACACACTTCAAACCTTACAACCATCCCTGCTAGGACACATCGCAAAATTTCANGAACCACAACTTACAAGACCCCCAATACACCCTACACCCACAACACCGAATAAACAGCATCCCACCCTGAAACAACGCCACTTCAACACTGCTATTCCCGCCAGACCAACCAAAATAACAAATAACTCGAAAACCTAATCAACGAACACCCCCAAAACAAACTCAAATCCCAAACCACTTTCCCCGAGCTTTACTACCTTTAAACACCACACATTAAATCCATTCCATATTCTTCACAATCATTCTCAAACCACAAACAAAATTACATCCCACCACACAAATTAGACAATCCCAACCCAGACTCCTTTGAACTGATAGCCCCTGCAACGTACCACGTAAAGAACTGAGCCCAATCATACAACAATAACACTATGACCCACCCAACCTACAATAAAAAAAATAATCGTTCAAATCACCACCCAAATCTTAACTTTCAATTAAAACTTACAATGAGCCTTCAACAATTACACACCTACTTCCCTATAACCCATACTGATCCCCCAAAACACCTATCCTTGCGATCATATTACTCAGCCCACCCAAAAACACATGTACCAAACCCACAACCAACGATATAAAACCCATCTCAACTTACCCCCACCCATCGCACCCAACCCCCTCGAACATACAGACAAACTCCCCCCTAAGTTAACAGCAAAAAAGCAATATTTACCCACCCCACCCACCCCACAACAACAACCACTCGACAATACGAAATCATAACAACCCACAAAGTATAATTCCAATCACCACCACCAACAGAACCCCATATGCACCATCACACAGCTACCCCACCTCCGAGCTATCTCTATCAAGAATCACATCAAAAACAATCCACAACATTTGAACGAAACTCTACTCATACCTCACTATAAACATTCATAATCCCAACACTAATTATAACTTCCTAACTCCCCCGCTAATCCCACGAACAATAACAACCCAAACAAAACAATACCAGACAGAAAATGACGGATACTAACTTACCAAACAAAAAAATTCTAAACGCAATTACCATCACATTCAGGAAAACACCCCATCAAAACCCAAGCTGCATTTCCATATTAACAGTATCACACCAACTAACCACCACCACACCCCCAACACGAAAATCGCAAAAATTACCAAATCACCAAAATATACCCCTACACCTTAAATAACGCTATCCCGCAACAAGAATTCCACACCACAAATTAACCCTTTACCCAAAAAGCAGTCAGGTAACCCCCATTAATCCCAACCCGCAACACACACAATAACTAACTCACACAAACTCCTAAACCCAAACACCCTCCACCTCTAACACAAATCCCCACAAAATAACACATACAGTCCTACCCCCAACATCAACAACTCCACACCCTAAAACTAATAACCAGTAAAAACATCGATACCCATACATTCCCATATTCCTCCAACAACATGCGGAAACTATCTACCAAAACACCTCAACCAAAATACCCACAACTCAATCAACCATCCTCCAACCCAGTACATCTGGCGTAACTTATTCAATTCAACCCCTAACAAGAAATCCAACCTAACCTCCACTCCCAAACCCCTAACCCCAGTAACCAAACGAAAACAATTCCACTCCCCAGACTCGTACCAACATTGCCCCATATCGCCGCCAACCCCTTGCCTAAATAAAAACCACCATCACCACCCATTCTCCACAAACTCTCCACACTCAAAAATCACAAATAAACCCCTTTAATAAAAGAACACCTTACCAGCTCACCTCAACCCCCCCCAACCAAACCCAAACCCCATCTAACAAAGAAGGCCAACGATATATCGCCAACACCAGATCATTCCGCAACAAGCACTGACCTACACCCCCATTCTCCGCCACAACCACTAGTCATCACCAAAAATGCCATCCAACCACACCCCACAGTCAATTCCTACAAACCCCCCCTCCAAGCCTCCTTTAACACCAACCAGAAAATCCACCCAAAAAAACATTACCACACATCCCTAACAAAACAACCAACCAACAACTCATCGCACACTCCCCTCACCTCACGCTCTAACCCCTCACACCACCCAACCAGCACATTTCACACCCCCCTAACCACCCACCCACACATCAAGATCATACCCATACCTAAACATCATCTAACACACACCCACAACAACCGACAAAACATCACCATCAAACCCAAAACCCCCCCAACTCCCCTCCATACCCTATAATGACCGACCGTCCGAACGCGCACCAATGAACACCCAATCCCAAAATCCCTACTGCACCCCACCTCCCGCCCCTACCTCCCCACCGCGCCCACACGACCATCGAGCCCAACAACACCATCCAACAAACAATAACCGTGAACACCCACCCACGCCAAGAGTACCCACCATAAACAAATA
DRONO     CCTACTCTAACCTACCTACAATCCAATGAACACCAATAACACTTCACAAGATAATGAAATCAAACCCACCACTATCATCCACAAACTCCATCACTCTCACCACACAATCAAAGCATATTTAGAAGCACAACAATGAAAACAGTCCTAAAAACCAACACGATCCTCACCTTTTGACCCACCTCAAAAAAACCTGCAAACAGCCCATGGAAATCAACTAGCTAACTCATCACGCCCTAAACACTCCACATATACCCACACCAACATAACAACCATCAACACCTAACCCTATACCCAGTCACAAATACAATACGACCTATCTTC-GCCCTATCCATTTTGTATTCCACCTAAAAACGAATCATATCCCCAACCCCAAAGACCACCACATCTACACATATACTCATGCAGTCTAAACAATCAATAAACCCATTATGCCCACAAGCATATACTAATCAAAGACTCAACCCAAACAACCAATCAATTTATAAAAAGGACAAAACACAACATCCTAAAATCTCTTCCACATACCCATCTATACACACCCATACAGCTAAACCAAACATTTCCAAACAACATCATAAAACAAGAACCAATTAAAAACATACCCAAATACACTTACCACTAATATCACTTCCAAAATTCACTCTACTCATACCACCACCCTAACCTTGGACTTAATTTACCACTCAACCCTTAAACAATACCCATCTTAACAAAAAAATCACTTACCTCTCCAACCCAAACAGCACTACAATATATTTACGACCAATCGCTACATACCAAAAAACACAAAAAAAAAACTAGTATTCTAGTTATTCTTATCATTTCCCAGACCTCTCTCCAAAACCAACAACGCAATAACTCCTCAAGCAATTTCTCACCACACTCCACTCCTAAACCAACACCCACCCCTACCCATCACTAACTTAGTTCAGAAATTATAAAAACAATCACGCTTAACTCACCAAATACTACCCACTCACCTCATTTGACCAATCATAGACAACTTTAACACTCCGCTCATATCCAAACCCACCCATTACCAACTCTTCCCGGTTTTCGACCACACCATCACCCTACAAACCCATATAACTACCCAACCACACAAAAACACTATCCCAACCACTTCCACTAATACAAATCCGGACTAAAATCAAAACACCTGACTCCACATCCTAAACTTACAAGGACATATACACAGTTTAAAATATCCTATATAAATTTACCTATTAATAAAACTCAACAAAAAACATCAATCATTACCTACAACATAATATTATCGCAATCCTAATACCATACTACCACCACACAAAAGCATCCAAAACCTATTCTAAACCACCCTCATCTCAAACACGTTACTACAAAACACACCTTAAACCCTACAACTGTCCCTATTAAAACACACCGCAAAATTTCANGTACCACAATCCAAAAAACTCCCAACACATCCTACACCCACAACCTCAAATAAACAGCACCTCACCCTAAAACAACACCACCTTAGTACCACTATCCTCTACAAATAAATAAAAACAACAAATAAACTTAAAACCCAATCTAGGGATACCACCAATACAAACTCCAAACCCAAACCAATTCTCTCAAAACCCACCACCTTTAAATATCACACATTACATCTACCTTATACCTTTTGCTATCAACCCCAAACCACAAACAAAACCACATCCCACAACACAAATTAGACAACCTTAATCCAAACCCTATTAAAATAATAGTCCCCACAAAACACCACAAAAAAAATTAAACCTAACTACACAACAACTACCCCACAACTCATCCAACCTACAAAAAAAGAAATCAACACCTAAAGCACTATCTACATCCTAATCCTTGGTTAAAACTCACAACGAGCTCTCTATAACTGTACATTTACTCTTCCATAACCCGTACCAACCCCCCGAAACACCCACCCCTACGATCATATCACTCAACCCGACCAAAAACACACATACCAAACCCACAACCAACAACATAAAATCCATCCCAATCCACCCCCACCCACCATACCCAACCCCCACAAACACATTAATAGATTCCCCATTAAATCAACAGCAAAAAAGCAACATCCACCTATCTTTCCCACTTCACAATAACAACCATTTAACAACATAAAATTATAAAAATCTATGAAACGCAAAAACAATTTCCATCACCAACAGAATTTTATATGTACCACAACGCATCTACCCTACTCCCAAACTACCCTTACTAAGAGTTACATAAAACACAACTCATAACACCTAAACAAAAACCTACCCACACTTCATTATAAACATTCACAATCCAAATACTAAATGTAAATTCTCAACCTACCTAGTAACCCCACAAATAACGACAAACCAAACAAGGCAAAATCAAATAAAAGACACCAAACACTAACCTACCAAACAAGAAAACTTTAAACGAAACCACCACCACACTCGAAAAAACGCTCCATCAAAACCCACATTACATTTTCACATCAACAACGCCACACCAACCAACCACTACCGTACCCCCAATTCAAAAAACATAAAGACCATTAAAATACTAAAATACACTACCACAACTCCAACAATATCACTCTGCAATAAGAATCTCAACCCACAAGCTAACCTTCCAACTAAAAAACAGCCAGGTAACCTCCACTAACCACAACCAACAACACACCAATTAATAAACCCACACTAACCCCTGAGCCCAGATACCCTCCACCCCTAACACAAACCTTCATAGATCAGCACATACAACTCTACTTCAAACACTAACAACCTCACACCCTAGACTTATTAATTAACAAAAACATCCATACCTATACACCCACGAATCTCACCAACAACATATAAAGAACACCTATCAAAACACCTTAATCAGAACAACTACAACCCAATAAACTATCCTCTAACCCAATATATCCAATACAATTCACTTAATCTAACCTCTAGTAAAAAACTCAACCCAACCCTCACTCCTAAACCGCCCACCCCAATAACTAAACCAAAACAACTCCGCTCCCCAAATACCTACCAACACCACTCCCCACTACCACCAGCCCCATATCTAAACAAAAATCACCATCACCATCCATCCCCTATAGTCTCTCCACACCTAAAAGCTACAAACAAATTCTTTCACCAAAAAAACACCTTCCCAATCCATCTTAACCTCCTCTAATCAAACCTAAATCCCACCTAGCAAAGAAGACCAATAATACACCGCCAATACCAAATCACCCTACAACAAGCTCCAACCTACACCCCTACCTTCCACCATAACTACAAACCGCCATCAATAACACCACCCAACCACGCCCCATAACCATCCTATATAAACCCCTCTCTCAAGCCCCCCCCAATACTATTCAGAAAACCCATTCAAAAAAACAACACCACACATCCCTAACAGAACAGTCAGCCACCAACCCACCATACACCTCTCCCACTCCGAAACCCAACTTCTTATGCCACCTAACCAATACATCTCACACTTAATTAATTACCCACCTACACATTGAGATCACACCCATACATAAACATCATCTAATACACCTATACAATAACCACCAAAACACCACTGCCAGATCCAAAACCTTCTCAACCCCCCTCCATACCTTACAATGACCANNNNNNNNNNNNNNNNNNNNNNNNNNNNNNNNNNNNNNNNNNNNNNNNNNNNNNNNNNNNNNNNNNNNNNNNNNNNNNNNNNNNNNNNNNNNNNNNNNNNNNNNNNNNNNNNNNNNNNNNNNNNNNNNNNNNNNNNNNNNNNNNNNNNNNNNNNNNNNNNNNNNNNNNNNN
DRONO2    CCTACTCTAACCTACCTACAATCCAATGAACACCAATAACACTTCACAAGATAATGAAATCAAACCCACCACTATCATCCACAAACTCCATCACTCTCACCACACAATCAAAGCATATTTAGAAGCACAACAATGAAAACAGTCCTAAAAACCAACACGATCCTCACCTTTTGACCCACCTCAAAAAAACCTGCAAACAGCCCATGGAAATCAACTAGCTAACTCATCACGCCCTAAACACTCCACATATACCCACACCAACATAACAACCATCAACACCTAACCCTATACCCAGTCACAAATACAATACGACCTATCTTC-GCCCTATCCATTTTGTATTCCACCTAAAAACGAATCATATCCCCAACCCCAAAGACCACCACATCTACACATATACTCATGCAGTCTAAACAATCAATAAACCCATTATGCCCACAATCATATACTAATCAAAGACACAACCCAAACAACCAATCAATTTATAAAAAGGACAAAACACAACATCCTAAAATCTCTTCCACATACCCATCTATACACACCCATACAGCTAAACCAAACATTTCCAAACAACATCATAAAACAAGAACCAATTAAAAACATACCCAAATACACTTACCACTAATATCACTTCCAAAATTCACTCTACTCATACCACCACCCTAACCTTGGACTTAATTTACCACTCAACCCTTAAACAATACCCATCTTAACAAAAAAATCACTTACCTCTCCAACCCAAACAGCACTACAATATATTTACGACCAATCGCTACATACCAAAAAACACAAAAAAAAAACTAGTATTCTAGTTATTCTTATCATTTCCCAGACCTCTCTCCAAAACCAACAACGCAATAACTCCTCAAGCAATTTCTCACCACACTCCACTCCTAAACCAACACCCACCCCTACCCATCACTAACTTAGTTCAGAAATTATAAAAACAATCACGCTTAACTCACCAAATACTACCCACTCACCTCATTTGACCAATCATAGACAACTTTAACACTCCGCTCATATCCAAACCCACCCATTACCAACTCTTCCCGGTTTTCGACCACACCATCACCCTACAAACCCATATAACTACCCAACCACACAAAAACACTATCCCAACCACTTCCACTAATACAAATCCGGACTAAAATCAAAACACCTGACTCCACATCCTAAACTTACAAGGACATATACACAGTTTAAAATATCCTATATAAATTTACCTATTAATAAAACTCAACAAAAAACATCAATCATTACCTACAACATAATATTATCGCAATCCTAATACCATACTACCACCACACAAAAGCATCCAAAACCTATTCTAAACCACCCTCATCTCAAACACGTTACTACAAAACACACCTTAAACCCTACAACTGTCCCTATTAAAACACACCGCAAAATTTCANGTACCACAATCCAAAAAACGCCCAACACATCCTACACCCACAACCTCAAATAAACAGCACCTCACCCTAAAACAACACCACCTTAGTACCACTATCCTCTACAAATAAATAAAAACAACAAATAAACTTAAAACCCAATCTAGGGATACCACCAATACAAACGCCAAACCCAAACCAATTCTCTCAAAACCCACCACCTTTAAATATCACACATTACATCTACCTTATACCTTTTGCTATCAACCCCAAACCACAAACAAAACCACATCCCACAACACAAATTAGACAACCTTAATCCAAACCCTATTAAAATAATAGTCCCCACAAAACACCACAAAAAAAATTAAACCTAACTACACAACAACTACCCCACAACTCATCCAACCTACAAAAAAAGAAATCAACACCTAAAGCACTATCTACATCCTAATCCTTGGTTAAAACTCACAACGAGCTCTCTATAACTGTACATTTACTCTTCCATAACCCGTACCAACCCCCCGAAACACCCACCCCTACGATCATATCACTCAACCCGACCAAAAACACACATACCAAACCCACAACCAACAACATAAAATCCATCCCAATCCACCCCCACCCACCATACCCAACCCCCACAAACACATTAATAGATTCCCCATTAAATCAACAGCAAAAAAGCAACATCCACCTATCTTTCCCACTTCACAATAACAACCATTTAACAACATAAAATTATAAAAATCTATGAAACGCAAAAACAATTTCCATCACCAACAGAATTTTATATGTACCACAACGCATCTACCCTACTCCCAAACTACCCTTACTAAGAGTTACATAAAACACAACTCATAACACCTAAACAAAAACCTACCCACACTTCATTATAAACATTCACAATCCAAATACTAAATGTAAATTCTCAACCTACCTAGTAACCCCACAAATACCGACAAACCAAACAAGGCAAAATCAAATAAAAGACACCAAACACTAACCTACCAAACAAGAAAACTTTAAACGAAACCACCACCACACTCGAAAAAACGCTCCATCAAAACCCACATTACATCTTCACATCAACAACGCCACACCAACCAACCACTACCGTACCCCCAATTCAAAAAACATAAAGACCATTAAAATACTAAAATACACTACCACAACTCCAACAATATCACTCTGCAATAAGAATCTCAACCCACAAGCTAACCTTCCAACTAAAAAACAGCCAGGTAACCTCCACTAACCACAACCAACAACACACCAATTAATAAACCCACACTAACCCCTGAGCCCAGATACCCTCCACCCCTAACACAAACCTTCATAGATCAGCACATACAACTCTACTTCAAACACTAACAACCTCACACCCTAGACTTATTAATTAACAAAAACATCCATACCTATACACCCACGAATCTCACCAACAACATATAAAGAACACCTATCAAAACACCTTAATCAGAACAACTACAACCCAATAAACTATCCTCTAACCCAATATATCCAATACAATTCACTTAATCTAACCTCTAGTAAAAAACTCAACCCAACCCTCACTCCTAAACCGCCCACCCCAATAACTAAACCAAAACAACTCCGCTCCCCAAATACCTACCAACACCACTCCCCACTACCACCAGCCCCATATCTAAACAAAAATCACCATCACCATCCATCCCCTATAGTCTCTCCACACCTAAAAGCTACAAACAAATTCTTTCACCAAAAAAACACCTTCCCAATCCATCTTAACCTCCTCTAATCAAACCTAAATCCCACCTAGCAAAGAAGACCAATAATACACCGCCAATACCAAATCACCCTACAACAAGCTCCAACCTACACCCCTACCTTCCACCATAACTACAAACCGCCATCAATAACACCACCCAACCACGCCCCATAACCATCCTATATAAACCCCTCTCTCAAGCCCCCCCCAATACTATTCAGAAAACCCATTCAAAAAAACAACACCACACATCCCTAACAGAACAGTCAGCCACCAACCCACCATACACCTCTCCCACTCCGAAACCCAACTTCTCATGCCACCTAACCAATACATCTCACACTTAATTAATTACCCACCTACACATTGAGATCACACCCATACATAAACATCATCTAATACACCTATACAATAACCACCAAAACACCACTGCCAGATCCAAAACCTTCTCAACCCCCCTCCATACCTTACAATGACCAACCGTCCGAACGCGCACCAATAAACACCCAATCCCAAAATCCCTACTGTACCCCACCTTCCGCCCCCATCCCTCCACCACACCCACACGACCATCGAGCCCAACAACACCATCCAACAAACAATAACCGTAAACACCCACGCACGCCAAGAGTACCCACCATAAACAAATA
MULAG     CTCATCTCAAACTATATACAACCTAATAAATACTGATAATATCTCTTGCAATAATAAAATCAATCCAAATCACACTATCTACAAATCTTATCCCCCTCTACATACAATCATAACAAATCCAATAATACAATAACATCAAACGCCCCAAAAACCCACACAATTCTCATCCCCTAACCCACCCCAAAAAAACCAATAGATATTCCATGAAAACCAACCAACTATTCCACCATATCCCAAACAACTTATCCACACTTACATCAATACAACACCCACCAAAACTCTACCTTAAACTAAACCACAAAAATAATGCGACATACTCTCAGTCTCGACCCTCCCACAACTTATCCAAACAACAACTTCATCCTCTAACCTATAAAACACTACACTAGCACACACATCCAACCAGTTCAATCAGCCTAGAAACTAATCATACTCACAACTATACACCCCACCTAGATAAACTCCAAACAACCCACACACCCACAAAGAAAATAAACCACACCACCTTTAAACATCCCCTACTCAACCCTCAAAAAACACACATACAAATAAACCAAACCCACCCAATCCACACCAAAAAACGTAAATCAGATAAAAACACACCTACAAACACCCACTACCAACACCACCACTAAAATTTATACTTTCTCACCTCCCACCCTACTTCCGGCCTTAACTAACCATTCAACTCTTAAATAACTTTCACCTCACCAAACAAATTACCCCTTTCTCCAACCTGAACAACACTATACCCAATTCACATCGAACCACCACAAACCACAAACTTTAAGAAAGAACCAAATGCTCTTTTTACCCTCCTCAATTCTCGGACCTCCAATCAAAACCAGCGACATAAAAACTCCTTGATAAATCTTTTACTATTCTCAACCTTTAAATCTACATCCACCACCGTTCACAACTAATGTAACCCATAAAACATAAATATAACCACAACCAACCCATAATGTATTGCCCACTTGCTTTATTTAATCAATATTAAATAACGCTAATGCTTCCCCCCTATCCAAACCAATTCATCATTAACTCCTCCAAGCTTCCAACCCCACCATTACCCCAAAAACTTAAATAATTACCCAGCCACACAAAAACACTATTCTAACTCCCCACACTGACACAAATTCAGACAAAAAGAGAAAACCCTGACCCCATCCTCTAAATCTACAAGGCTCCACACACACCTTAAAATACCCTTTACAAACTCAGCTATCAAAAAAACTCAACAAAAAATAACAACTATTACCCATGACGCAATATTGCTGAAACCCCAATACCGCACTACCACCCCACAAAAACATTCAAAAACCATTCAAATCCACTTCTATCCTAAACATAAAGCTACTAAACACACTCCAGACCTTACTACTGTCTCCACTAAATCACATCGTACAATTCCANGAACTACAACCCGCAAAACCACCAATACACCCTACTACCACAATCCAAAACAAACAGCACCTCATCCTAAAATAACACCAACCCAATACCTCTATCCCCCCCGAACCAATTAATACAACAACTAATCTCGAAAACTAACCTACAAACACATTCAATACAAACCTTAAACCCAAAACGATCTATCTGAAGACTCCCTCCCCTAGACACCAAATATCATAACCATCTCACATCATTTACACTTATTTTAAAATCACAAACAAAAAAACATCCCACACCACAAGCCAGACAACCTTAGCTCAACCCCTACCAAACCAATAACCCCAACAATACATAACATAAAAATCCAAGCTCAATCTTACAATAATAACGTTACAACCCAACCAACCCACACTCCAAACAACCAATACTCTAACCATTATCCATATCCAAAACTTCAAACAAAACTTACAATCAGCTCTTAACAACTATACACTCACTTCCCTACAACCAATACCAACCTCCTAACACACCCAACCCCACAAACATGCTACACAATTCACCCAAAGACACACACACACAATTCATCACCAGCAACATAAAACACACCTCCGGTCACCCACACCCATCACACCTAACTTCTACTAGCACAACGGCAGATCTCCACCAAAACCGATAGCAAAAAAGCACCACCCACTCACCATACTTGTCCTACAACAGTGACTTCTCAACGTCATACAACCAAAACGACCTATAAGAAACAAAATCAATCCCTATCACTAACAGAATCCCACACAAACCCTCACTCAACCCTCCCACTTCCAAAACAACTACACCCAAACTTACACAAAAAACAACCCACAATACCTAAACAAAACTTTACTTACGCCCCACCATAAACACCCACATCACTAACACTAAACATAATCTTCTAATCACTCTAATACTCCCGCTACTAATAACAATTCACACAACGTAACACCAGACAAAATACCCCAAAGACTAACTTACTGAGCAAAAGCGCTTCAAAAACACCCACTATTACACCTGAAAAATCACCACATCAAAACACAAACCACACCTTCACATCAATATCACTACCCTAACAAACCACCACCAAACCATCAATACGACAATCATAAGGACTGACAACATACCAAAACATACAGCCACGCCCCATTTAATACCACCCTATAAAAACAACCTCAACTCATAAATCAACCCCATGCTCAAAAATCATCANGGCAACCTCCACCAGACCCCTCTGCCAACACACATATCAACTAAACCACCCCACCCCCTAAACCCCTGCATTCCCCACACTCGACACCAATTTTCATACAACGACACATATAATCCCACCCTAAACATTGATAACCCCACGACTCAACATTAACATTCAACAAAAACATCAATACCCACATACTTCCGCAACCCCCAAACAACACACACAAATCATCCATCAAAACATCCCTATAAAAACAACCACAATCCCAGAAATCGTCCCCCAATCCAACAATCCTACCACAACTCATTCCATCCAACTCCTAACAAAAAACCCACCCCAACCATCAATCCCGCAATATTATCTCCACCAATTAAAAAGAACCAACCCCACCCTTCAAACTCCCGCCAATCTCACCCCCTATTACAGCCAATTCCTTCCCCAACCACAAATCATTCCAACTACCTACTCTTCATAATCCATCCCTACCTAAAAATAACAAACAGATCCCTTCACTAAAAAAACATCCCGCCAATACACCCCTACCCCCAACACCTAAACCTAAATCCCACTCCGCAAAAAAGACCAATAACACACCACAAACACCAAACCATTCCACACTA-GCATCAGACCATACCTCCATCCCCCATCCCAGCCACAAACCACCATAAAAAACACTATCCAATCACACCCCACGACAGATTCCTATAAACCTCCCTCCCCAGCCTTTCCCAAAATCGTCCGAAAAACTCACTTAAAAAAACAATACCACACACCCTCTACAAAACAATCAATCCATAACTCACTCCACACTCTCCCCTCCACAAAACCTAACCACTCACCCCACCTAACCAATATACTCCACGTCCCNTCAACAACTCATTTACACGCCAAAACCATATCCATTCTCAAAATTCACCCAACACAAACACACAACAAATGCCAAAACAACATCATTAAATTCGAAATCCTTCAAGCCCCTCTCCACACCCCACAATGACCAACCGTTCGAACGCGCACCAATAAACACCCAATCCCAAAATCCCTACTGCACCCCACCTTCCAA-CCCACCCTTCCATCACACTCACACGACCACCGAGCCCAACAACACCATCCAACAAGCGATAACCATAAACACCCACCCACACCAAGAGTACCCACCACAAACAAGCA
n07AEP05  CCCATTTCACACTTCATATAACCTAATAAACACTGATAGCACCACTTACAACAATAGAACCAACCCAAACCATATCACTTACATACTCTATTCCCCCCTACTTACAACCATAACAAACCTAATGATACAATAATGGCAAATRTCCCAAAAATCCACACAATTCCCATCCTTCAACCCACCACAAAAGAACTCGCAAATATCCCATAAAAATCAATCAATTACCTCACTACATTCCAAAYGACCTATCCACATCCACATCCACACAATATCCGTCAAAACACCACCCCGAATCCAACCACAGAAATGACATGACCTACTCTCAGTCTCGACCTTCCCACAACTTATCCGAATAAAAACCTTACCCCCCAATCCATAGAACACCACACTAACATACACACTTAACCAATTTAATCAACTCAGAAACTAATCATCCTCATAACTACACACTCCACCAAAATAAACTCCAAACAACCCACATATCCACAAAAAAATTAAACCACACCACTTCCGAATACCCTCTACCCACCCCTCAAAAAACATATATACAAATAAACCAAACTCATCCAACCCACACCAAAAAGCATAAGTTAAATAAAAATACACCCATAAACACCCACTATTAACATTACCACCAAAACCTATACTTTTCCYTCTTCTACCCCACCTCCGGCCTTAACTAACCATTCAACTCTTAAACAATTTTCATCTTATCAAGCGAATTACCTTTTTCTTTAATCCAAATAACACTATACCCTATCCGCACCAAACCACCACGATCCGCAAATCTCACAAAAGAACTGAACATTCTTTTCATTCCCACCAATTCCCAAATCTCCAATCAACACCAGTGTTACAACAATYCCCCAACTAATTTTCTATCATTCTCAGCCTTTAGACCTACATCCACTACCACTTATAACTAACGTAGCCTNNNNNACACAAGCATAATTACAGCCAACCCATAACATACTACCCAACCGCTTTACTTAGTCAACATTAAACAACATTAGCACTTCCCTTTTACTCAAACCAACTCATCATTAATTCCTCAAAACTCTCAATCTCATTATTACTCTAAATACCTATATAATCACCTCACCATACAAAAACACTGTCCCAATTCCTTCCACTATCATAAACCCAAACAAAAAAAGAAAATCCTAACCCCATTTCCTAGACCCACAAGGCTCTACACACACCTTAAAATACCCTTTACAAACCCAACTATCGAAAAAACCCAACGAATAACAACGATCCCCATCAACAACGCAACATCATTAAAACCCTAACACCGCACTACTATCTTACAAAAATACTTAAAATCCACCCAAGTCCACTTCCATCCTAAACACAAAGTTACAAAACACATTCCAAACCTTACCACTGTCTCCACCAAATCACACCGTAATATTCCANGAACTACAATTCGTAAAACCATCAATACACCCTATCATCATAACTCAACACAAATAGCACCTCACCCCAAAATAACACCAATTCAACACCCTTATCCCCCCTAAACCGATTNNNACAACAACTAATCTCAAAAACCGACTTATAAACATATTCAACACAAACTCTAAATCTAAAACGATTTACCCAAAAGCTCTCTCCCCTAAACACCAGACAGTCTAACAACCCCACACCATCTATATCCACTTCAAAATCACAGACAAAAACACATTCCACGCCACAAGCCAGACAACTCCAACCCCATTCCTTCCAAACCAATAACCCCAATAATACATAACATAAAAATCCAAACCCAACCTCACAATGATAACACCACAACCCAATCAACCCATACCATAAATAATTAATAACCCAACCATTACCCATATTTAAAATCCCAACCAAAACCCACAACCACCTCTCAACAGCTATACATTCATTTCCCCACAATCAATACCGACCTTTTAGCACACCCAACTCCACAAACACGCTACACAACTCACCCAAAAACACATATACACAGTTCACCACTAACAACATAAAACATACCTTTAATCACCCATATCCACTACACCCAACCTCCACCAATACAACAACAAACTTCCTCCAAAACCAATAGCAAAAAAGTACTACCCACTCATCATACCTATCCCGCAACAACAACCCCCTGACATCATATAACCTTAAAGACCTCTAAGAAATAAAATTAATCCCTACCACTAACAGAATCTCACACATACCCTCACTCAATCCTTTCACTTCCAAAACAACTATACCTAAACTCACACAAAAAACAACTCACAACGCCTAAATAAAGCTTCACTTACACCCCACCATAAACATCCACAACACTAACACTAAACATAATTTTCTAATCATCCTAACACCCCCACTACCAATAACAACCTATACAGCATAATACCAAATACACAACTCCAAGCACTAACTTACTGAATAGAGGCACCCTAGGTACACCCATCACTACACTCAAAAAACCACCATATCAAAATACAAACCGTACCTTCACATCAATATYACTACCCCAACAAACCACCACTAAATCACCAACACTACAACCATAAAAATTAACAATACACCAACATATACAACCACACCCCATCTAATACTACCTCACAAAAACAATCCCAACCCATAAGCCAATCCTGCACTCAAAAGTCACCANGGCAACTCCCACCAAACCCATCTACCGGTACGCACACCAACTAAGTCATCCTATCCCCCGAACCCCCACACTTCCCACACCCAGCACCAATCTTCACACAACAATACATACAACTTTACTCCAAACACTAACAACTTCANAACTCAACACTAACATTTAACAAAAACATCAACACCCATATACTTCTACAACTTCCAAACAATACACACAAATCATCCATCAAAACATCATTACAAAAACAACCATAGCTTTAAAAATCACCCTCCAATCCAATAAACCCACAATCACCTATCCCATTCAACTCCCAACAAAAAACTCAACCCAACCACCAATACCACAACATCAACCTCATCAATCAAAAAAAACTAACCCCACTCTTCAAACCCCCACCAATCCTACTCCCCATCACTACCAACCCCCCCTCCAGCCACAAATCATCCAAACCACTTACTCTCCACAACCCATCCCCACCTACAAATAACGAACGAATCCCCCTATTAAAAAAACATCCCACCAATTCACTCTCACCCCCAACACCCAAACCTAAACTTTACTCCGCAAAAAAAATTAATAATACACAATGAACACCAAACCATCCCATACCAAGCACCAGATCTTACTCCCATCTTCTACCCTAACTACAAACTACCATAAAAAACACTATCCAACCACATTCCGCAGTAAATCCCTATAAACCCCTCCACCAAATCCCACCCAGAACCATCCAGAAAACTTACTCAAAAAAACAACACCACACACTCCCAACAGAATAGTCAATCCATAACCCACCCCACACTCTCTCCTCCGTAAGACCTAATTACCCACCTTACCTAACCAATACGCCCCATACCCCCCCAGCAACTCACCCATATATCAAAACTACACTCACTCTCAAAAATCATCCAACAYAAACACACGACAAACACCAATACAACACTATCAAATCCGAAATCTTCCAAACCCCCCCCCACACNNNNNNNNNNNNNACCGTTCGAACGCGCACCAATGAGCACCTAATCCCAAAATCCCTACAGCATCCCACCTCCCGA-CCCACCCCCCCATCACACCCACACGACCATCGAGCCCAACAACACCATCCAACNNNNGATAACCATAAACACTCACCCACGCCAAGAGTACCCACCACAAACAAGCA
n07AEP06  CTCATCTCAAACTATATACAACCTAATAAATACTGATAATATCTCTTGCAATAATAAAATCAATCCAAATCACACTATCTATAAATCTTATCCCCCNNNNNNNNNNNTTATAACAAATCCAATAATACAATAACATCAAACGCCCCAAAAACCCACACAATTCTCATCCCCTAACCCACCCCAAAAAAACCAATAGATATTCCATGAAAACCAACCAACTATTCCACCACATCCCAAACAACTTATCCACACTTAYATCAATACAACACCCACCAAAACTCTACCTTAAACTAAACCACAAAAATAATGCGACATACTCTCAGTCTCGACCCTCCCACAACTTATCCAAACAACAACTTCATCCTCCAACCTATAAAACACTACACTAGCACACACATCCAACCAGTTTAATCAGCCTAAAAACTAATCATACTCACAACTATACACCCCACCTAGATAAACTCCAAACAACCCACACACCCACAAAGAAAATAAACCACACCACCTTTAAACATCCCCTACTCAACCCTCAAAAAACACACATACAAATAAACCAAACCCACCCAATCCACACCAAAAAACGTAAATCAGATAAAAACACACCTACAAACACCCACTACCAACACCACCACTAAAATTTATACTTTCTCACCTCCCACCCTACTTCCGGCCTTAACTAACCATTCAACTCTTAAATAACTTTCACCTCACCAAACAAATTACCCCTTTCTCCAACCTGAACAACACTATACCCAATTCACATCGAACCACCACAAACCACAAACTCTAAGAAAGAACCAAATGCTCTTTTTACCCTCCTCAATTCTCGGACCTCCAATYAAAACCAGCGACATAAAAACTCCTTAATAAATCTTTTACTATTCTCAACCTTTAAATCTACATCCACCACCGTTCACAACTAATGTAACCCATAAAACATGAATATAACCACAACCAACCCATAATGTATTGCCCACTTGCTTTATTTAATCAATATTAAATAACGCTAATGCTTCCCCTCTATCCAAACCAATTCATCATTAACTCCTCCAAGCTTCCAACCCCACCATTACCCCAAAAACTTAAATAATTACCCAGCCACACAAAAACACTATTCTAACTCCCCACACTGACACAAATTCAGACAAAAAGAGAAAACCCTGACCCCATCCTCTAAACCTACAAGGCTCCACACACACCTTAAAATACCCTTTACAAACTCAGCTATCAAAAAAACTCAACAAAAAATAACAACTATTACCCATGACGCAATATTGCTGAAACCCCAATACCGCACTACCACCCCACAAAAACATTCAAAAACCATTCAAATCCACTTCTATCCTAAACATAAAGCTACTAAACACACTCCAGACCTTACTACTGTCTCCACTAAACCACATCGTACAATTCCANGAACTACAACCCGCAAAACCACCAATACACCCTACTACCACAATCCAAAACAAACAGCACCTCATCCTAAAATAACACCAACCCAATACCTCTATCCCCCCCGAACCAATTAATACAACAACTAATCTCGAAAACTAACCTACAAACACATTCAATACAAACCTTAAACCCAAAACGATCTATCTGAAGGCTCCCTCCCCTAGACACCAAATATCATAACCATCTCACATCATTTACACTTATTTTAAAATCACAAACAAAAAAACATCCCACACCACAAGCCAGANNNNCCTAGCTCAACCCCTACCAAACCAATAACCCCAACAATACATAACATAAAAATCCAAGCTCAATCTTACAATAATAACGTTACAACCCAACCAACCCACACTCCAAACAACCAATACTCTAACCATTATCCATATCCAAAACTTCAAACAAAACTTACAATCAACTCTTAACAACTATACACTCACTTCCCTACAACCAATACCAACCTCCTAACACACCCAACCCCACAAACATGCTACACAATTCACCCAAAGACACACATACACAATTCATCACCAGCAACATAAAACACACCTCCGGTCACCCACACCCATCACACCTAACTTCTACTAGCACAACGGCAGATCTCCTCCAAAACCGATAGCAAAAAAGCACCACTCACTCACCATACTTATCCTACAACAGTGACTTCTCAACGTCATACAACCAAAACGACCTATAAAAAACAAAATCAATCCCTATCACTAACAGAATCCCACACAAACCCTCACTCAACCCTCCCACTTCCAAAACAACTACACCCAAACTTACACAAAAAACAACCCACAATACCTAAACAAAACTTTACTTACGCCCCACCATAAACACCCACATCACTAACACTAAGCATAATCTTCTAATCACTCTAATACTCCCGCTACTAATAACAATTCACACAACGTAACACCAGACAAAATACCCCAAAGACTAACTTACTGAGCAAAAGCGCTCCAAAAACACCCACTATTACACCTGAAAAATCACCACATCAAAACACAAATCATACCTTCACATCAATATCACTACCCTAACAAACCACCACCAAACCATCAATACGACAACCATAAGGACTGACAACATACCAAAACATACAGCCACGCCCCATTTAATACCACCCTATAAAAACAACCTCAACTCATAAATCAACCCCATGCTCAAAAATCATCANGGCAACCTCCACCAGACCCCTCTGCCAACACACATATCAACTAAACCACCCCACCCCCTAAACCCCTGCATTCTCCACACTCGATACCAATTTTCATACAACGACACATATAATCCCACCCTAAACATTGATAACCCCACGACTCAACATTAACATTCAACAAAAACATCAATACCCACATACTTCCGCAACCCCCAAACAACACACACAAATCATCCATCAAAACATCCCTATAAAAACAACCACAATCCCAGAAATCATCTCCCAATCCAACAATCCTACCACAACTCATTCCATCCAACTCCTAACAAAAAACCCACCCCAACCATCAATCCCGCAATATTATCTCCACCAATTAAAAAGAACCAACCCCACCCTTCAAACTCCCGCCAATTTCACCCCCTATTACAGCCAATTCCTTTCCCAACCACAAATCATTCCAACTACCTACTCTTCATAATCCATCCCTACCTAAAAATAACAAACAGACCCCTTCACTAAAAAAACATCCCGCCAATACACCCCTACCCCCAACACCTAAACCTAAATCCCACCCCGCAAAAAAGACCAATAACACACCACAAACACCAAACCATTCCACACTAAGCATCAAACNNNNCCTCCATCCCCCATCCCAGCCACAAACCACCATAAAAAACACTATCCAATCACACCCCACGACAGATTCCTATAAACCTCCCTYCCCAGCCTTTCCCAAAATCGTCCGAAAAACTCACTTAAAAAGACAATACCACACACCCTCTACAAAACAATCAATCCATAACTCACTCCACACTCTCCCCTCCACAAAACCTAACCACTCACCCCACCTAACCGATATACTCCACGTCCCCTCAACAACTCATTTACACACCAAAACCATATCCATTCTCAAAATTCACCCAACATAAACACACAACAAATGCCAAAACAACACCATTAAATTCGAAATCCTTCAAACCCCTCTCCACACCCCACAATGACCAACCGTTCGAGCGCGCACCAATAAACACCCAATCCCAAAATCCCTACTGCACCCCACCTTCCAA-CCCACCCTTCCATCACACTCACACGACCACCGAGCCCAACAACACCATCCAACAAGCGATAACCATAAACACCCACCCACACCAAGAGTACCCACCACAAACAAGCA
n07AEP08  NNNNNNNNGAACTATATACAACCTAATAAATACTGATAACATCTCTTGCAANNNNNNNNNNNNNNNNNATCACACTATCTATAAATCTTATCCCCCTCTACATACAATCATANNNNNNNNNATAATACAATAACATCAAACGCCCCAAAAACCCACACAATTCTCATCCCCTAACCNNNNNNNNNNNNNNNNNNNNNNNNNNNNNNNNNNNNNACCAACTATTCCACCRCATCCCANNNNNNNNNNNNNNNCTTACATCAATACAACACCCACCAAAACTCTACCTTANNNNNNNNNNNNNNNNNNATGCGACATACTCTCAGCCTCGACCCCCCCACAACNNNNNNAAACAACAACTTCRYCCTCYAAYCYATAAAACNNNNNNNNNNNNNNNNNNTCCAACCAGTTTAATCAGCCTAAAAACTAATCATACTCACAACTANNNNNNNNNNNNNNNNNNNNNNNNNACAACCCACATACCCACAAAGAAAATAAACCACANNNNNNNNNNNNNNNNNNNNNNNNNNNNTCAAAAAACATACANNNAAATAAACCAAACCCANNNAATCCACACCAAAAAACGTAAATCAGATAAAAACACACCTACAAACACCCACTACCAACACCACCACTAAAATTTATACTTNNNNNNNNNNNNNNNNNNNNNNNGCCTTAACTAACCATTCAAYTCTNNNNNNNNNYTCACCTCACCAAANNAATTACCCCTTTCTCCAACCTGAACAACACTATACCNNNNNNNCATCGAACCACCACAAACCANNNNNNNNNNNNNNNNNNNNNNNNNNNNNNNNNNNNNNNNNNNTTCTCGGACCTCCAATCAAAACNNNNNNNNNNNNNNNNNTTCAATAAATCTTNNNNNNNNNNNNNNNNNNNAATCTACATCCACCACCGNNNNNNNNNNNNNNNNNNNNNNNNNNNNNNNNNNNNNNNNNNNNNNNNNNNNNNNNNNNNNNNNNNNNNNNNNNNNNNNNNNNNNNNAATAACGCTAATGCTTCCCCTNNNNNNNNNNNNNTTCATCATTAACTCCTCCAAGCTTCCAACCCCACCATTANNNNNNNNNNNNNNNNNNNNNNNNNNNNNNNNNNNNNNNNTATTCTAACTCCCCACACTGACNNNNNNNNNNNNNNNAAGAGAAAACCCTGACCCCATCCTCTAAACCTACAAGGCTCYACACACACYTTAAAATACCYTTTACAAACTCAGCTATNNNNNNNNNNNNNCAAAAAATAACAACTATTACCCATGRCGCAATATTGCTGNNNNNNNNNNNNNNNNNNNNNATCCCACAAAAACATTCAAAAACCATTCAAATCCACTTCTATCCTAAACATAAAGCTANNNNNNNNNNTCCAGACCTTACTACTGTCTCCACTAAATCACATCGTACAATTCCANNNNNNNNNNNNNNCAAAACCACCAATACACCCTACTACCACAATCCAAAACAAACAGCACCTCATCCTAAAATAACACCAACCCAATACCTCTATCCCCCCCGAACCAATTAATACAACAACTAATCTCGAAAACTAACCTACAAACACATTCAATNNNNNNNNNNNNNNNNNNNNNNNNNNNNNNNNNNNNNNNNNNNNNNNNNNNNNNNNNNNNNNACCATCTCACATNNNNNNNNNNNNNNNNNNNNNNNNNNNNNNNNNNACATCCCACACCACAAACCAGACAANNNNNNNNNNNNNNNNNNCAAACCAATAACCCCAACAATACATAACATAAAAATCCAAGCTCAATCTTNNNNNNNNNNNNNNNNNNNNNNNNNNACCCACACTCCGAACAANNNNNNNNNNNNNNNNNNNNCATATCCAAAACTNNNNNNNNNNNNNNNNNNNNNNNNNNNNNNNNNNTACACTCACTTCCCTACAACCAATACCAACCTCCTAACACACCCNNCCCCACAAACATGCTACACAATTCACNNNNNNACACANNNNNNNNNNNNNNNNNNNNNNNNNNNNNNNNNNNNNNNNNNNNNNNNNNNNCATCACACCTAACTTCTANNNGCACAACGGCAGATCNNNNNNNNNNNNNNTAGCAAAAAAGNNNNNNNNNNNNNCCATACTTATCCTACAACAGTGACTTCTCAACGTCATACAACCAANNNNNNNNNNNNNNNNNNNAATCAATYCCTATCACTAACAGAATCCCACACAAACCCTCACTCAACCCTCCCACTTCCAAAACAACTACACCCAAACTTACACAAAAAANNNNNNNNNNNNNNNNNNNNAAACTTTACTTACGCCCCACCATAAACNNNNNNNNNNNNNACACTAAGCATAATCTNNNNATCACTCTAATACTCCCGCTACTAATGACAATTCACACAACGTAACACCANNNNNNNNNNNNNNNNNNNNNNNNNATTGARCAAAAGCANNNNNNNNNNNNNNNNNNNNNNACCTGAAAAATCACCACATCAAAACAYAAATCACACCTTCACATCAATATCNNNNNNNNNNNNNNNNNCCACCAAACCATCAATACGACAACNNNNNGGACTGACAACANNNNNNNNNNNNNNGYTATACCCCATTTAAYACCACCCTATANNAACAACCTCAACTCATAAANNNNNNNNNNNNNNNNNNNNNNNNNNGGCAACCTCCAYCAGACCCCTCTGCTAACACNNNTACCAACTAAACCACCCCACCCCCTAAACCCCCGCATTCCCCATACTCNNNNNNNNNNNNNNNNNNNNNNNNNNNNNNNNNNNNNNNNNNNNNNNNNNNNNNCCACGACCCAACATTAACATTCAACAAAAACATCAATACCCACATACTTCCGCAACCCCCAAACAACACACACAAATCATCCATCAAAACATCCCTATAAAAACAACCACAATCCCAGAAATCATCTCCCAATCCAACAATCCTACCACAACTCATTCCATCCAACTCCTAACAAAAAACCCACCCCAACCATCAATCCCGCAATATTATCTCCACCAATTAAAAAGAACCAACCCCACCCTTCAAACTCCTGCNNNNNNNNNNNNNNNNNNNNNNNNNTTCCTTTCCCAACCACAAATCATTCCAACTACCTACTCTTCATAATCCATCCCTACCTAAAAATAACAAACAGACCCCTTCACTAANNNNNNNNNNNNNNNNNNTACCCCTACCCCYAACACCTANNNNNNNNNNNNNNNNNNNNNNNNNNNNNNNNNNNNNNNNNNNNNNNNNNNNNNNNNNNNNNNNNNNNNNNNNNNNNNNNNNNNNNNNNTCATCCCAGCCACAAACCACCATAAAAAACNNNNNNNNNNNNNNNNNNNNNNNAGACTTTTATAAACCTCCCTCCCCAGCCTTTCCCAAAATCGTCCGAAAAACTTACTTAAAAAGACAATACCACACACCCTCTACAAAACAATCAATCNNNNNNNNNNNNNNNNNNNNNNNNNNNNCAAAACCTAACCANTCACCCCACCTAACCGATATACTCCACGTCCCCTCAACAACTCATTTACANNNNNNNNNNATATTCATTCTCAAAATTCACCCAACATAAACACACAACAAATGCCAAAACAACACCNNNNNNTTCGAAATCCTTCAANNNNNNNNNNNNNNNNNNNNNNNNNNNACCGTTCGAACGCGYACCAATAAACACCCAATCCCAAAATCCCTACTGCACCCCACCNNNNNN-NNNNNNNNNNNNNNNTACTCACACGACCACCGAGCCCAACAANNNNNNNNNNNNNNYGATAACCATAAACACCCANNNNNNNNAAGAGTACCCACCACAAACAAGCA
n08AEP07  CCCATTTCACACTTCATATAACCTAATAAACACTGATAGCACCACTTACAACAATAGAACCAACCCAAACCGTATCACTTACATACTCTATTCCCCCCTACTTACAACCATAACAAACCTAATGATACAATAATGGCAAATGTCCCAAAAATCCACACAATTCCCATCCTTCAACCCACCACAAAAGAACTCGCAAATATCCCATAAAAATCAATCAATTACCTCACTACGTTCCAAACGACCTATCCACATCCACATCCACACAATATCCGTCAAAACACCACCCCGAATCCAACCACAGAAATGACATGACCTACTCTCAGTCTCGACCTTCCCACAACTTATCCGAATAAAAACCTTACCCCCCAATCCATAGAACACCACACTAACATACACACTTAACCAATTTAATCAACTCAGAAACTAATCATCCTCATAACTACACACTCCACCAAAATAAACTCCAAACAACCCACATATCCACAAAAAAATTAAACCACACCACTTCCGAATACCCTCTACCCACCCCTCAAAAAACATATATACAAATAAACCAAACTCATCCAACCCACACCAAAAAGCATAAGTTAAATAAAAATACACCCATAAACACCCACTATTAACATTACCACCAAAACCTATACTTTTCCCTCTTCTACCCCACCTCCGGCCTTAACTAACCATTCAACTCTTAAACAATTTTCATCTTATCAAGCGAATTACCTTTTTCTTTAATCCAAATAACACTATACCCTATCCGCACCAAACCACCACGATCCGCAAATCTCACAAAAGAACTGAACATTCTTTTCATTCCCACCAATTCCCAAATCTCCAATCAACACCAGTGTTACAACAATCCCCCAACTAATTTTCTATCATTCTCAGCCTTTAGACCTACATCCACTACCACTTATAACTAACGTAGCCTATAAAACACAAGCATAATTACAGCCAACCCATAACATACCACCCAACCGCTTTACTTAGTCAACATTAAACAACATTAGCACTTCCCTTTTACTCAAACCAACTCATCATTAATTCCTCAAAACTCTCAATCTCATTATTACTCTAAATACCTATATAATCACCTCACCATACAAAAACACTGTCCCAATTCCTTCCACTATCATAAACCCAAACAAAAAAAGAAAATCCTAACCCCATTTCCTAGACCCACAAGGCTCTACACACACCTTAAAATACCCTTTACAAACTCAACTATCGAAAAAACCCAACGAATAACAACGATCCCCATCAACAACGCAACATCATTAAAACCCTAACACCGCACTACTATCTTACAAAAATACTTAAAATCCACCCAAGTCCACTTCCATCCTAAACACAAAGTTACAAAACACATTCCAAACCTTACCACTGTCTCCACCAAATCACACCGTAATATTCCANGAACTACAATTCGTAAAGCCATCAATACAYCCTATCATCATAACTCAACACAAATAGCACCTCACCCCAAAATAACACCAATTCAACACCCCTATCCCCCCTAAACCGATTAATACAACAACTAATCTCAAAAACCGACTCACAAACATATTCAACACAAACTCTAAATCTAAAACGATTTACCCAAAAGCTCTCTCCCCTAAACACCAGACAGTCTAACAACCCCACACCATCTATATCCACTTCAAAATCACAGACAAAAACACATCCCACGCCACAAGCCAGACAACTCCAACCCCATTCCTTCCAAACCAATAACCCCAATAATACATAACATAAAAATCCAAACCCAACCTCACAATGATAACACCACAACCCAATCAACCCATACCATAAATAATTAATAACCCAACCATCACCCATATTTAAAATCCCAACCAAAACCCACAACCACCTCTCAACAGCTATACATTCATTTCCCCACAATCAATACCGACCTTTTAGCACACCCAACTCCACAAACACGCTACACAACTCACCCAAAAACACATATACACAGTTCACCACTAACAACATAAAACATACCTTTAATCACCCATATCCACTACACCCAACCTCCACCAATACAACAACAAACTTCCTCCAAAACCAATAGCAAAAAAGTACCACCCACTCATCATACCTATCCCGCAACAACAACCCCCTGACATCGTATAACCTTAAAGACCTCTAAGAAATAAAATTAATCCCTACCACTAACAGAATCTCACACATACCCTCACTCAATCCTTTCACTTCCAAAACAACTATACCTAAACTCACACAAAAAACAACTCACAACGCCTAAATAAAGCTTCACTTACACCCCACCATAGACATCCACAACACTAACACTAAACATAATTTTCTAATCATCCTAACACCCCCACTACCAATAACAACCTATACAGCATAATACCAAATACACAACTCCAAGCACTAACTTACTGAATAGAGGCACCCTAGGTACATCCATCACTACACTCAAAAAACCACCATATCAAAATACAAACCGTACCTTCACATCAATATCACTACCCCAACAAACCACCACTAAATCACCAACACTACAACCATAAAAATTAACAATACACCAACATATACAACCACACCCCATCTAATACTACCTCACAAAAACAATCCCAACCCATAAGCCAATCCTGCACTCAAAAGTCACCANGGCAACTCCCACCAAACCCATCTACCGGTACGCACACCAACTAAGTCATCCTATCCCCCGAACCCCCACACTTCCCACACCCAGCACCAATCCTCACACAACAATACATATAACTTTACTCCAAACACTAACAACTCCACAACTCAACACTAACATTTAACAAAAACATCAACACCCATATACTTCTACAACTTCCAAACAATACACACAAATCATCCATCAAAACATCATTACAAAAACAACCATAGCTTTAGAAATCACCCTCCAATCCAATAAACCCACAATCACCTATCCCATTCAACTCCCAACAAAAAACTCAACCCAACCACCAATACCACAACACCAACCTCATCAATCAAAAAAAACTAACCCCACTCTTCAAACCCCCACCAATCCTACTCCCTATCACTACCAACCCCCCCCCCAGCCACAAATCATCCAAACCACCTACTCTCCACAACCCATCCCCACCTACAAATAACGAACGAATCCCCCTATTAAAAAAACATCCCACCAATTCACTCTCACCCCCAACACCCAAACCTAAACTTTACTCCGCAAAAAAAATTAATAATACACAATGRACACCAAACCATCCCATACCAAGCACCAGATCTTACTCCCATCTTCTACCCTAACTACAAACTACCATAAAAAACACTATCCAACCACATTCCGCAGTAAATCCCTATAAACCCCTCCACCAAATCCCGCCCAGAACCATCCAGAAAACTTACTCAAAAAAACAACACCACACACTCCCAACAGAATAGTCAATCCATAACCCACCCCACACTCTCTCCTCCGTAAGACCTAATTACCCACCTTACCTAACCAATACGCCCCATACCCCCCCAGCAACTCACCCATATATCAAAACTACACTCACTCTCAAAAATCATCCAATACAAACACACGACAAACACCAATACAACACTATCAAATCCGAAATCCTCCAAACCCCCCCCCACACCTCACAATAATCNACCGTTCGAACGCGCACCAATGAGCACCTAATCCCAAAATCCCTACAGCATCCCACCTCCCGA-CCCACCCCCCCATCACACCCACACGACCATCGAGCCCAACAACACCATCCAACAAGCGATAACCATAAACACTCACCCACGCCAAGAGTACCCACCACAAACAAGCA
n1665     CCCATTTCACACTTCATATAACCTAATAAACACTGATAGCACCACTTACAACAATAGAACCAACCCAAACCGTATCACTTACATACTCTATTCCCCCCTACTTACAACCATAACAAACCTAATGATACAATAATGGCAAATGTCCCAAAAATCCACACAATTCCCATCCTTCAACCCACCACAAAAGAACTCGCAAATATSNNNNNNNNATCAATCAATTACCTCACTACGTTCCAAACGACCTATCCACATCCACATCCACACAATATCCGTCAAAACACNNCCCCGAATCCAACCACAGAAATGACATGACCTACTCTCAGTCTCGACCTTCCCACAACTTATCCGAATAAAAACCTTACCCCCCAATCCATAGAACACCACACTAACATACACACTTAACCAATTTAATCAACTCAGAAACTAATCATHCTCATAACTACACACTCCACCAAAATAAACTCCAAACAACCCACATATCCACAAAAAAATTAAACCACACCACTTCCGAATACCCTCTACCCACCCCTCAAAAAACNNNNNNACAAATAAACCAAACTCATCCAACCCACACCAAAAAGCATAAGTTAAATAAAAATACACCCATAAACACCCACTATTAACATTACCACCAAAACCTATACTTTTCCCTCTTCTACCCCACCTYCGGCCTTAACTAACCATTCAACTCTTAAACAATTTTCATCTTATCAAGCGAATTACCTTNNNNNNNNNNNNNNNNNACACTATACCCTATCCGCACCAAACCACCACGATCCGCAAATCTCACAAAAKANNNNNNNNNTCTTTTCATWCCCACCAATTCCCAWATNNNNAATCAACACCAGTGTTACAACAATCCCCCAACTAATTTTCTATCATTCTCAGCCTTTAGACCTACATCCACTACCACTTATAACTAACGTAGCCTATAAAACACAAGCNNAATTACAGCCAACCCATAACATACCACCCAACCGCTTTACTTAGTCAACATTAAACAACATTAGCACTTCCCTTTTACTCAAACCAACTCATCATTAATTCCTCAAAACTCTCAATCTCATTATTACTCTAAATACCTATATAATCACCTCACCATACAAAAACACTGTCCCAATTCCTTCCACTATCATAAACCCAAACAAAAAAAGAAAATCCTAACCCCATTTCCTAGACCCACAAGGCTCTACACACACCTTAAAATACCCTTTACAAACCCAACTATCGAAAAAACCCAACGAATAACAACGATCCCCATCAACAACGCAACATCATTAAAACCCTAACACCGCACTACTATCTTACAAAAATACTTAAAATCCACCCAAGTCCACTTCCATCCTAAACACAAAGTTACAAAACACATTCCAAACCTTACCACTGTCTCCACCAAATCACACCGTAATATTCCANGAACTACAATTCGTAAAGCCATCAATACACCCTATCATNRTAACTCAACACAAATAGCACCTCACCCCAAAATAACACCAATTYAACAYYCCTATCCCCCCTAAACCGATTAATACAACAACTAATCTCAAAAACCGACTCACAAACATATTCAACACAAACTCTAAATCTAAAACGATTTACCCAAAAGCTCTCTCCCCTAAACACCAGACAGTCTAACAACCCCACACCATCTATATCCACTTCAAAATCACAGACAAAAACACATCCCACGCCACAAGCCAGACAACTCCAACCCCATTCCTTCCAAACCAATAACCCCAATAATACATAACATAAAAATCCAAACCCAACCTCACAATGATAACACCACAACCCAATCAACCCATACCATAAATAATTAATAACCCAACCATTACCCATATTTAAAATCCCAACCAAAACCCACAACCACCTCTCAACAGCTATACATTCATTTCCCCACAATCAATACCGACCTTTTAGCACACCCAACTCCACAAACACGCTACACAACTCACCCAAAAACACATATACACAGTTCACCACTAACAACATAAAACATACCTCTAATCACCCATATCCACTACACCCAACCTCCACCAATACAACAACAAACTTCCTCCAAAACCAATAGCAAAAAAGTACCACCCACTCATCATACCTATCCCGCAACAACAACCCCCTGACATCGTATAACCTTAAAGACCTCTAAGAAATAAAATTAATCCCTACCACTAACAGAATCTCACACATACCCTCACTCAATCCTTTCACTTCCAAAACAACTATACCTAAACTCACACAAAAAACAACTCACAACGCCTAAATAAAGCTTCACTTACACCCCACCATAGACATCCACAACACTAACACTAAACATAATTTTCTAATCATCCTAACACCCCCACTACCAATAACAACCTATACAGGATAATACCAAATACACAACTCCAAGCACTAACTTACTGAATAGAGGCACCCTAAGTACATCCATCACTACACTCAAAAAACCACCATATCAAAATACAAACCGTACCTTCACATCAATATCACTACCCCAACAAACCACCACTAAATCACCAACACTACAACCATAAAAATTAACAATACACCAACATATACAACCACACCCCATCTAATACTACCTCACAAAAACAATCCCAACCCATAAGCCAATCCTGCACTCAAAAGTCACCANGGCAACTCCCACCAAACCCATYTACCRGTACGCANACCAACTAAGTCATCCTATYCCCCGAACCCCCACACTTCCCACACCCAGCACCAATCTTCACACAACAATACATACAACTTTACTCCAAACACTAACAACTTCACAACTCAACACTAACATTTAACAAAAACATCAACACCCATATACTTCTACAACTTCCAAACAATACACACAAATCATCCATCAAAACATCATTACAAAAACAACCATNNNNTTAGAAATCACCCTCCAATCCAATAAACCCACAATCACCTATCCCATTCAACTCCCAACAAAAAACTCAACCCAACCACCAATACCACAACACCAACCTCATCAATCAAAAAAAACTAACCCCACTCTTCAAACCCCCACCAATCCTACTCCCCATCACTACCAACCCCCCCCCCAGCCACAAATCATCCAAACCACTTACTCTCCACAACCCATCCCCACCTACAAATAACGAACGAATCCCCCTATTAAAAAAACATCCCACCAATTCACTCTCACCCCCAACACCCAAACCTAAACTTTACTCCGTAAAAAAAATTAATAATACACAATGAACACCAAACCATCCCATACCAAGCACCAGATCTTACTCCCATCTTCTACCCTAACTACAAACTACCATAAAAAACACTATCCAACCACATTCCGCAGTAAATCCCTATAAACCCCTCCACCAAATCCCGCNNNNAACCATCCAGAAAACTTACTCAAAAAAACAACACCACACACTCCCAACAGAATAGTCAATCCATAACCCACCCCACACTCTCTCCTCCGTAAGACCTAATTACCCACCTTACCTAACCAATACGCCCCATACCCCCCCAGCAACTCACCCATATATCAAAACTACACTCACTCTCAAAAATCATCCAATACAAACACACGACAAACACCAATACAACACTATCAAATCCGAAATCCTCCAAACCCCCCCCCACACCTCACAATAATNNACCGTTCGAACGCGCACCAATGAGCACCTAATCCCAAAATCCCTACAGCATCCCACCTCCCGA-CCCNNNNNNNNNNNACACCCACACGACCATCGAGCCCAACAACACCATCCAACAAGCGATAACCATAAACACTCACCCACGCCAAGAGTACCCACCACAAACAAGCA
n1666     CCCATTTCACACTTCATATAACCTAATAAACACTGATAGCACCACTTACAACAATAGAACCAACCCAAACCGTATCACTTACATACTCTATTCCCCCCTACTTACAACCATAACAAACCTAATGATACAATAATGGCAAATGTCCCAAAAATCCACACAATTCCCATCCTTCAACCCACCACAAAAGAACTCGCAAATATMCCANNAAAATCAATCAATTACCTCACTACGTTCCAAACGACCTATCCACATCCACATCCACACAATATCCGTCAAAACACCACCCCGAATCCAACCACAGAAATGACATGACCTACTCTCAGTCTCGACCTTCCCACAACTTATCCGAATAAAAACCTTACCCCCCAATCCATAGAACACCACACTAACATACACACTTAACCAATTTAATCAACTCAGAAACTAATCATCCTCATAACTACACACTCCACCAAAATAAACTCCAAACAACCCACATATCCACAAAAAAATTAAACCACACCACTTCCGAATACCCTCTACCCACCCCTCAAAAAACATATATACAAATAAACCAAACTCATCCAACCCACACCAAAAAGCATAAGTTAAATAAAAATACACCCATAAACACCCACTATTAACATTACCACCAAAACCTATACTTTTCCCTCTTCTACCCCACCTCCGGCCTTAACTAACCATTCAACTCTTAAACAATTTTCATCTTATCAAGCGAATTACCTTTTTCTTTAATCCAAATAACACTATACCCTATCCGCACCAAACCACCATGATCCGCAAATCTCACAAAAGAACTGAACATTCTTTTCATTCCCACCAATTCCCAAATCTCCAATCAACACCAGTGTTACAACAATCCCCCAACTAATTTTCTATCATTCTCAGCCTTTAGACCTACATCCACTACCACTTATAACTAACGTAGCCTATAAAACACAAGCATAATTACAGCCAACCCATAACATACCACCCAACCGCTTTACTTAGTCAACATTAAACAACATTAGCACTTCCCTTTTACTCAAACCAACTCATCATTAATTCCTCAAAACTCTCAATCTCATTATTACTCTAAATACCTATATAATCACCTCACCATACAAAAACACTGTCCCAATTCCTTCCACTATCATAAACCCAAACAAAAAAAGAAAATCCTAACCCCATTTCCTAGACCCACAAGGCTCTACACACACCTTAAAATACCCTTTACAAACCCAACTATCGAAAAAACCCAACGAATAACAACGATCCCCATCAACAACGCAACATCATTAAAACCCTAACACCGCACTACTATCTTACAAAAATACTTAAAATCCACCCAAGTCCACTTCCATCCTAAACACAAAGTTACAAAACACATTCCAAACCTTACCACTGTCTCCACCAAATCACACCGTAATATTCCANGAACTACAATTCGTAAAGCCATCAATACACCCTATCATCATAACTCAACACAAATAGCACCTCACCCCAAAATAACACCAATTCAACACCCTTATCCCCCCTAAACCGATTAATACAACAACTAATCTCAAAAACCGACTCACAAACATATTCAACACAAACTCTAAATCTAAAACGATTTACCCAAAAGCTCTCTCCCCTAAACACCAGACAGTCTAACAACCCCACACCATCTATATCCACTTCAAAATCACAGACAAAAACACATCTCACGCCACAAGCCAGACAACTCCAACCCCATTCCTTCCAAACCAATAACCCCAATAATACATAACATAAAAATCCAAACCCAACCTCACAATGATAACACCACAACCCAATCAACCCATACCATAAATAATTAATAACCCAACCATTACCCATATTTAAAATCCCAACCAAAACCCACAACCACCTCTCAACAGCTATACATTCATTTCCCCACAATCAATACCGACCTTTTAGCACACCCAACTCCACAAACACGCTACACAACTCACCCAAAAACACATATACACAGTTCACCACTAACAACATAAAACATACCTTTAATCACCCATATCCACTACACCCAACCTCCACCAATACAACAACAAACTTCCTCCAAAACCAATAGCAAAAAAGTACCACCCACTCATCATACCTATCCCGCAACAACAACCCCCTGACATCGTATAACCTTAAAGACCTCTAAGAAATAAAATTAATTCCTACCACTAACAGAATCTCACACATACCCTCACTCAATCCTTTCACTTCCAAAACAACTATACTTAAACTCACACAAAAAACAACTCACAACGCCTAAATAAAGCTTCACTTACACCCCACCATAGACATCCACAACACTAACACTAAACATAATTTTCTAATCATCCTAACACCCCCACTACCAATAACAACCTATACAGCATAATACCAAATACACAACTCCAAGCACTAACTTACTGAATAGAGGCACCCTAGGTACACCCATCACTACACTCAAAAAACCACCATATCAAAATACAAACCGTACCTTCACATCAATATCACTACCCCAACAAACCACCACTAAATCACCAACACTACAACCATAAAAATTAACAATACACCAACATATACAACCACACCCCATCTAATACTACCTCACAAAAACAATCCCAACCCATAAGCCAATCCTGCACTCAAAAGTCACCANGGCAACTCCCACCAAACCCATCTACCGATACGCACACCAACTAAGTCATCCTATCCCCCGAACCCCCACACTTCCCACACCCAGCACCAATCTTCACACAACAATACATACAACTTTACTCCAAACACTAACAACTTCACAACTCAACACTAACATTTAACAAAAACATCAACACCCATATACTTCTACAACTTCCAAACAATACACACAAATCATCCATCAAAACATCATTACAAAAACAACCATAGCTTTAGAAATCACCCTCCAATCCAATAAACCCACAATCACCTATCCCATTCAACTCCCAACAAAAAACTCAACCCAACCACCAATACCACAACACCAACCTCATCAATCAAAAAAAACTAACCCCACTCTTCAAACCCCCACCAATCCTACTCCCCATCACTACCAACCCCCCCCCCAGCCACAAATCATCCAAACCACTTACTCTCCACAACCCATCCCCACCTACAAATAACGAACGAATCCCCCTATTAAAAAAACATCCCACCAATTCACTCTCACCCCCAACACCCAAACCTAAACTTTACTCCGCAAAAAAAATTAATAATACACAATGAACACCAAACCATCCCATACCAAGCACCAGATCTTACTCCCATCTTCTACCCTAACTACAAACTACCATAAAAAACACTATCCAACCACATTCCGCAGTAAATCCCTATAAACCCCTCCACCAAATCCCACCCAGAACCATCCAGAAAACTTACTCAAAAAAACAACACCACACACTCCCAACAGAATAGTCAATCCATAACCCACCCCACACTCTCTCCTCCGTAAGACCTAATTACCCACCTTACCTAACCAATACGCCCCATACCCCCCCAGCAACTCACCCATATATCAAAACTACACTCACTCTCAAAAATCATCCAATACAAACACACGACAAACACCAATACAACACTATCAAATCCGAAATCCTCCAAACCCCCCCCCACACCTCACAATAATCAACCGTTCGAACGCGCACCAATGAGCACCTAATCCCAAAATCCCTACAGCATCCCACCTCCCGA-CCCACCCCCCCATCACACCCACACGACCATCGAGCCCAACAACACCATCCAACAAGCGATAACCATAAACACTCACCCACGCCAAGAGTACCCACCACAAACAAGCA
n2973     CTCATCTCAAACTATATACAACCTAATAAATACTGATAATATCTCTTGCAATAATAAAATCAATCCAAATCACACTATCTATAAATCTTATCCCCCTCTACATACAATCATAACAAATCCAATAATACAATAACATCAAACGCCCCAAAAACCCACACAATTCTCATCCCCTAACCCACCCCAAAAAAACCAATAGATATTCCATGAAAACCAACCAACTATTCCACCACATCCCAAACAACTTATCCACACTTACATCAATACAACACCCACCAAAACTCTACCTTAAACTAAACCACAAAAATAATGCGACATACTCTCAGTCTCGACCCTCCCACAACTTATCCAAACAACAACTTCATCCTCCAACCTATAAAACACTACACTAGCACACACATCCAACCAGTTTAATCAGCCTAAAAACTAATCATACTCACAACTATACACCCCACCTAGATAAACTCCAAACAACCCACACACCCACAAAGAAAATAAACCACACCACCTTTAAACATCCCCTACTCAACCCTCAAAAAACACACATACAAATAAACCAAACCCACCCAATCCACACCAAAAAACGTAAATCAGATAAAAACACACCTACAAACACCCACTACCAACACCACCACTAAAATTTATACTTTCTCACCTCCCACCCTACTTCCGGCCTTAACTAACCATTCAACTCTTAAATAACTTTCACCTCACCAAACAAATTACCCCTTTCTCCAACCTGAACAACACTATACCCAATTCACATCGAACCACCACAAACCACAAACTCTAAGAAAGAACCAAATGCTCTTTTTACCCTCCTCAATTCTCGGACCTCCAATCAAAACCAGCGACATAAAAACTCCTTAATAAATCTTTTACTATTCTCAACCTTTAAATCTACATCCACCACCGTTCACAACTAATGTAACCCATAAAACATGAATATAACCACAACCAACCCATAATGTATTGCCCACTTGCTTTATTTAATCAATATTAAATAACGCTAATGCTTCCCCTCTATCCAAACCAATTCATCATTAACTCCTCCAAGCTTCCAACCCCACCATTACCCCAAAAACTTAAATAATTACCCAGCCACACAAAAACACTATTCTAACTCCCCACACTGACACAAATTCAGACAAAAAGAGAAAACCCTGACCCCATCCTCTAAACCTACAAGGCTCCACACACACCTTAAAATACCCTTTACAAACTCAGCTATCAAAAAAACTCAACAAAAAATAACAACTATTACCCATGACGCAATATTGCTGAAACCCCAATACCGCACTACCACCCCACAAAAACATTCAAAAACCATTCAAATCCACTTCTATCCTAAACATAAAGCTACTAAACACACTCCAGACCTTACTACTGTCTCCACTAAACCACATCGTACAATTCCANGAACTACAACCCGCAAAACCACCAATACACCCTACTACCACAATCCAAAACAAACAGCACCTCATCCTAAAATAACACCAACCCAATACCTCTATCCCCCCCGAACCAATTAATACAACAACTAATCTCGAAAACTAACCTACAAACACATTCAATACAAACCTTAAACCCAAAACGATCTATCTGAAGGCTCCCTCCCCTAGACACCAAATATCATAACCATCTCACATCATTTACACTTATTTTAAAATCACAAACAAAAAAACATCCCACACCACAAGCCAGACAACCTTAGCTCAACCCCTACCAAACCAATAACCCCAACAATACATAACATAAAAATCCAAGCTCAATCTTACAATAATAACGTTACAACCCAACCAACCCACACTCCAAACAACCAATACTCTAACCATTATCCATATCCAAAACTTCAAACAAAACTTACAATCAACTCTTAACAACTATACACTCACTTCCCTACAACCAATACCAACCTCCTAACACACCCAACCCCATAAACATGCTACACAATTCACCCAAAGACACACATACACAATTCATCACCAGCAACATAAAACACACCTCCGGTCACCCACACCCATCACACCTAACTTCTACTAGCACAACGGCAGATCTCCTCCAAAACCGATAGCAAAAAAGCACCACTCACTCACCATACTTATCCTACAACAGTGACTTCTCAACGTCATACAACCAAAACGACCTATAAAAAACAAAATCAATCCCTATCACTAACAGAATCCCACACAAACCCTCACTCAACCCTCCCACTTCCAAAACAACTACACCCAAACTTACACAAAAAACAACCCACAATACCTAAACAAAACTTTACTTACGCCCCACCATAAACACCCACATCACTAACACTAAGCATAATCTTCTAATCACTCTAATACTCCCGCTACTAATAACAATTCACACAACGTAACACCAGACAAAATACCCCAAAGACTAACTTACTGAGCAAAAGCGCTCCAAAAACACCCACTATTACACCTGAAAAATCACCACATCAAAACACAAATCATACCTTCACATCAATATCACTACCCTAACAAACCACCACCAAACCATCAATACGACAACCATAAGGACTGACAACATACCAAAACATACAGCCACGCCCCATTTAATACCACCCTATAAAAACAACCTCAACTCATAAATCAACCCCATGCTCAAAAATCATCANGGCAACCTCCACCAGACCCCTCTGCCAACACACATATCAACTAAACCACCCCACCCCCTAAACCCCTGCATTCCCCACACTCGATACCAATTTTCATACAACGACACATATAATCCCACCCTAAACATTGATAACCCCACGACTCAACATTAACATTCAACAAAAACATCAATACCCACATACTTCCGCAACCCCCAAACAACACACACAAATCATCCATCAAAACATCCCTATAAAAACAACCACAATCCCAGAAATCATCTCCCAATCCAACAATCCTACCACAACTCATTCCATCCAACTCCTAACAAAAAACCCACCCCAACCATCAATCCCGCAATATTATCTCCACCAATTAAAAAGAACCAACCCCACCCTTCAAACTCCCGCCAATTTCACCCCCTATTACAGCCAATTCCTTTCCCAACCACAAATCATTCCAACTACCTACTCTTCATAATCCATCCCTACCTAAAAATAACAAACAGACCCCTTCACTAAAAAAACATCCCGCCAATACACCCCTACCCCCAACACCTAAACCTAAATCCCACTCCGCAAAAAAGACCAATAACACACCACAAACACCAAACCATTCCACACTAAGCATCAGACCATACCTCCATCCCCCATCCCAGCCACAAACCACCATAAAAAACACTATCCAATCACACCCCACGACAGATTCCTATAAACCTCCCTCCCCAGCCTTTCCCAAAATCGTCCGAAAAACTCACTTAAAAAGACAATACCACACACCCTCTACAAAACAATCAATCCATAACTCACTCCACACTCTCCCCTCCACAAAACCTAACCACTCACCCCACCTAACCGATATACTCCACGTCCCCTCAACAACTCATTTACACGCCAAAACCATATCCATTCTCAAAATTCACCCAACATAAACACACAACAAATGCCAAAACAACACCATTAAATTCGAAATCCTTCAAACCCCTCTCCACACCCCACAATGACCAACCGTTCGAGCGCGCACCAATAAACACCCAATCCCAAAATCCCTACTGCACCCCACCTTCCAA-CCCACCCTTCCATCACACTCACACGACCACCGAGCCCAACAACACCATCCAACAAGCGATAACCATAAACACCCACCCACACCAAGAGTACCCACCACAAACAAGCA
n2980     CTCATCTCAAACTATATACAACCTAATNNNNNCTGATAATATCTCTTGCAATAATAAAATCAATCCAAATCACACTATCNNNNNNNNNNNNNNNNNNNNNNNNNNNNNNNNNACAAATCCAATAANNNNATAWNNNNNNACGCCCCAAAAACCCACACAATTCTCATCCCCTAACCCACCCCAAAAAAACCAATAGATATTCCATGAAANNNNNNNNACTATTCCACCACATCCCAAACAACTTATCCACACTTACATCAATACAACACCCACCAAAACTCTACCTTAAACTAAACCACAAAAATAATGCGACATACTCTCAGTCTCGACCCTCCCACAACTTATCCAAACAACAACTTCATCCTCCAACCTATAAAGCACTACACTAGCACACACATCCAACCAGTTTAATCAGCCTAAAAACTANTCATACTCACAACTATACACCCCACCTAGATAAACTCCAAACAANNNNNNNNNNNACAAAGAAAATAAACCACACCACCTTTAAACATCCCCTNNNNNNNNNNCAAAAAACACACATACAAATAAACCAAAYCCACCNNATCCACAYCAAAAAACGTNNNNNNNNTANNAACACACCTACAAACACCCACTACCAACACCACCANNNNNNTTTATACTTTCTCACCTCCCANNNNNNNNNNNGCCTTAACTAACCATTCAACTCTTAAATAACTTTCACCTCANNNNNNAAATTACCCCTTTCTCCANNNNNAACAACACTATACCCAATTCACATCGAACCACCACAAACCACNNNNNNNNAGAAAGAACCAAATGCTCTNNNNNNCCTCCTCAATTCTCGNNNNNNNNATCAAAACCAGCGACATAAAAACTCCTTAATAAATCTTTNNNNNNNNNNNNNNNNNNNNNNNNNNNNNNNNNNNNNNNNNNNNNNNNNNNNNNNNNNNNNNATRAATATAACCACAACCAACCNNNNNNGTATTGCCCACTTGCTTTATTTAATCAATATTAAATAACANTAATGCTTCCCCTCTATCCAAACCAATTCATCATTAACTCYTCCAAGCTTCCAACCCCACCATTACCCNRAAAAYTTAAACAATTACCCAGCCACACAAAAACACTNTTCTAACTCCCCACACTGACNNNNNNNNNNNTAAAAAGAGAAAACCCTAACCCCATYCTCTAAACCTACAAGGCTCCACACNCANNNNNAAATACCCTTTACAAACTCAGCTATCAANNNNNNTCAACAAAAAATAACAACTATTACCCATGACGCAATATTGCTGAAACCCCAATACCGCACTACCACCCCACAAAAACATTCAAAAACCATTCNNNNNNNNTTNTATCCTAAACATAAARCTAYTAAACACACNNNNNNNNNNNNNNNNNNNNNNNNNNNATCACATCRTACAATTCCANGAACTACAACCCGCANNNNNNNNNNNNNNNNNNNNNNNNNYAATCCAAAACAAACAGCACCTCATCCTAAAATAACACCAACCCNNTACCTCCATCCCCCCCGAACCAATTAATACAACAACTAATCTCGAAAACTAACCTACAAACACATTCAATRCAAACCTTAAACCCAAAACGATCTATCTGAAGACTCCCTCCCCTAGACACCAAATATCATAACCATCTCACATCATTTACACTTNNNTTAANATCACAAACAAAAAAACATCCCACACCACAAGCCAGACAACCTTAGYTNNNNNNNNACCAAACCAATAACCCCAACAATACATAACATAAAAATCCAAGCTCAATCTTACAATNNNNNNNNNNNNACCCAACCAACCCNNNNNNNNNNNNNNNNATACTCTAACCATTATCCATATCCAAAACTTCAAACAAAACTTACAATCAACTCTTAACAACTATACACTCACTTCCCTACAACCAATACCAACCTCCTAACACACCCAACCCCACAAACATGCTACACAATNNNCCCAAAGACACACATACACAATTCATYWCCAGCAACATAAAAYANNNNNNNNNNNNNNNNNNNNNNNNNNNNNNNNNTTCTACTAGCACAACGGCAGATCTCCTCCAAAACCGATAGCAAAAAAGCACCACCCACTCACCATACTTATCCTACAACARTGACTTCTCAACGTCATACAACCAAAACGACCTATNNNNNNNNNNNNCAATCYCTATCACTANNNNNNNNNNNNNNNNNNNNNNNNNNNNNCCTCCCACTTCCAAAACAACTACACCYAAACTTACACAANAAACAAYCCACAATACCTAAACNNNNNTTTACTTACGCCCCACCATAAACACCCACATCACTAACACTAAGCATAATCTTNNNNNNNCTCTAATACTCCCGCTACTAATAACAATTCANNNNNNNNNNNNNNNNACAAAATACCCCAAAGACTAACTTACTGAGCAAAAGCGCTNCAAAAACACCCACTATTACACCTAAAAAATCACCACATCAAAACACAAATCACACCTTCACATCAATATCACTACCCTAACAAACCANNACCAAACCATCAATACGACAACCATANNNNNNNNNNNNNNNNNNNNNNNTACAGCCACGCCCCATTTAANNNNNNNNNNTAAAAACAACCTYAACTCATAAATCAACCCCATGCTCANNNNNNATCANGGCAACCTCCACCAGACCCCTCTGCCAACACACATACCAACTAAACCACCCCACCCCCTAAACCCCTGCATTCCCCACACTCAATACNAATTTTCATACAACGACACATATAATCCCACCCTAAACATTGATAACCCCACGACTCAACATTANCATTCAACAAAAACATCAATACCCACATACTTCCRCAACCCNNAAACAACACACACAAATCATCCATCAAAACATCCCTANNNNNNNNNNNNNNNNCCCAGAAATCATCTCNNNNTCCAACAATCCTACCACAACTCATTCCACCYANNNNNNAACAAAAAACCCACCCCAACCATCAANNNNNNNNNWTTNNNNNNNNNNNNNAAAAAGAACCAACCCCACCCTTCAAACTYCCGCCAATTTCACCCCCTATTACANNNNNNNNNNNNCCCAACCACAAATCATTCCAACTACCTACTCTCCATAATCCATCCCTACCTAAANNNNACAAACAGACCCCTTCACTAAAAAAACATCCCGCCAATANNNNYCNNNNNNNAACACCTAAACCTAAATCCCACTNNGCAAAAAAGACCAATAACACACCACAAACACCAAACCATTCCACACTAAGCATCAGACCATACCTNNNTCCCCCATCCCAGCNNNNNNNNACCATAAAAAACACTATCCAATCACACCCCACGACAGATTCCTATAAACCTCCCTCCCCAGCCNNNNNNNNNNNCGTCCRAAAAACTTACTTAAAAANNNNNTACCACACACCCTTTACAAAACAATCAATCCATAACTCACTCCACACTCTCCCCTCCACAAAACCTAACCACTCACCCCACCTAACCGATATACTCCACGTCSCCTCAACAACTCATTTACACGCCAAAACCATATCCATTCTCAAAATTCACCCANNNNAAACACACAACAAATGCCAAAACAACACCATTAAATTCGAAATCCTTCAAGCCCCTCTCNNNNNNNNNNNNNNNNNNACCGTTCGAGCGCGCACCAATAAACACCCAATCCCAAAATCCCTACTGCACCCCACCTTCCAA-CCCACCCTTCCATCACACTCACACGACCACCGAGCCCAACAAYAYCATCCAACAAGCGATAACCATAAACACCCACNCACACCAAGAGTACCCACYACNNNCAAGYA
n2986     CCCATTTCACACTTCATATAACCTAATAAACACTGATAGCACCACTTACAACAATAGAACCAACCCAAACCRTATCACTTACATACTCTATTCCCCCCTACTTACAACCATAACAAACCTAATGATACAATNNNGRCAAATGTCCCGAAAATCCACACAATTCCCATCCTTCAACCCACCACAAAAGAACTCGCAAATATNNNNNNNNNNTCAATCAATTACYTCACTACGTTCCAAACGACCTATCCACATCCACATCCACACAATATCCGTCAAAACANNNNNNNNNATCCAACCACAGAAATGACATGACCTACTCTCAGTCTCGACCTTCCCACAACTTATCCGAATAAAAACCTTACCCCCCAATCCATAGAACACCACACTAACATACACACTTAACCAATTTAATCAACTCAGAAACTAATCATCCTCATAACTACACACTCCACCAAAATAAACTCCAAACAACCCACATATCCACAAAAAAATTAAACCACACCACTTCCGAATACCCTCTACCCACCCCTCAAAAAACATATATACAAATAAACCAAACTCATCCAACCCACACCAAAAARNNNAAGTTAAATAAAAATACACCCATAAACACCCACTATTAACATTACCACCAAAACCTATACTTTTCCCTCTTCTACCCCACCTNTNGCCTTAACTAACCATTCAACTCTTAAACAATTTTCATCTTATCAAGCGAATTACCTNNNNNNNNNNNNNNNNNAACACTATACCCTATCCGCACCAAACCACCACGATCCGCAAATCTCACAAAAGAACTNNANNNNNTTTTCATTCCCACCAATTCCCAAATCTCCAATCAACACCAGTGTTACAACAATCCCCCAACTAATTTTCTATCATTNNNNNYCTTTAGACCTACATCCACTACCACTTATAACTAACGTAGCCTATAAAACACAAGCATAATTACASCCANYCCATAACATACYACCCAACCGCTTTACTTAGTCAACATTAAACAACATTAGCACTTCCCTTTTACTCAAACCAACTCATCATTAATTCCTCAAAACTCTCAATCTCATTATTACTCTAAATACCTATATAATCACCTCACYATACAAAAACACTGTCCCAATTCCTTCCACTATCATNNNNNNNAACAAAAAAAGAAAATCCTAACCCCATTTCCTAGACCCACAAGGCTCTACACACACCTTAAAATACCCTTTACAAACCCAACTATCGAAAAAACCCAACGAATAACAACGATCCCCATCAACAACGCAACATCATTAAAACCCTAACACCGCACTACTATCTTACAAAAATACTTAAAATCCACCCAAGTCCACTTCCATCCTAAACACAAAGTTACAAAACACATTCCAAACCTTACCACTGTCTCCACCAAATCACACCGTAATATTCCANGAACTACAATTCGTAAAGCCATCAATACACCCTATCATCATAACTCAACACAAATAGCACCTCACCCCAAAATAACACCAATTCAACACCCCTATCCCCCCTAAACCGATTAATACAACAACTAATCTCAAAAACCRACTCACAAACATATTCAACACAAACTCTAAATCTAAAACGATTTACCCAAAAGCTCTCTCCCCTAAACACCAGACAGTCTAACAACCCCACACCATCTATATCCACTTCAAAATCACAGACAAAAACACATCCCACGCCACAAGCCAGACAACTCCAACCCCATTCCTTCCAAACCAATAACCCCAATAATACATAACATAAAAATCCAAACCCAACCTCACAATGATAACACCACAACCCAATCAACCCATACCATAAATAANNAATAACCCAACCATTACCCATATTTAAAATCCCAACCAAAACCCACAACCACCTCTCAACAGCTATACATTCATTTCCCCACAATCAATACCGACCTTTTAGCACACCCAACTCCACAAACACGCTACACAACTCACCCAAAAACACATATACACAGTTCACCACTAACAACATAAAACATACCTCTAATCACCCATATCCACTACACCCAACCTCCACCAATACAACAACAAACTTCCTCCAAAACCAATAGCAAAAAAGTACCACCCACTCATCATACCTATCCCGCAACAACAACCCCCTGACATCGTATAACCTTAAAGACCTCTAAGAAATAAAATTAATCCCTACCACTAACAGAATCTCACACATACCCTCACTCAATCCTTTCACTTCCAAAACAACTATACCTAAACTCACACAAAAAACAACTCACAACGCCTAAATAAAGCTTCACTTACACCCCACCATAGACATCCACAACACTAACACTAAACATAATTTTCTAATCATCCTAACACCCCCACTACCAATAACAACCTATACAACATAATACCRAATACACAACTCCAAGCACTAACTTACTGAATAGAGGCACCCTAGGTACATCCATCACTACACTCAAAAAACCACCATATCAAAATACAAACCGTACCTTCACATCAATATCACTACCCCAACAAACCACCACTAAATCACCAACACTACAACCATAAAAATTAACAATACACCAACATATACAACCACACCCCATCTAATACTACCTCACAAAAACAATCCCAACCCATAAGCCAATCCTGCACTCAAAAGTCACCANGGCAACTCCCACCAAACCCATCTACCGGTACACACACCAACTAAGTCATCCTATCCCCCGAACCCCCACACTTCCCACACCCAGCACCAATCTTCACACAACAATACATACAACTTTACTCCAAACACTAACAACTTCACAACTCAACACTAACATTTAACAAAAACATCAACACCCATATACTTCTACAACTTCCAAACAATACACACAAATCATCCATCAAAACATCATTACAAAAACAMCCATAGNTTTAGAAATCACCCTCCAATCCAATAAACCCACAATCACCTATCCCATTCAACTCCCAACAAAAAACTCAACCCAACCACCAATACCACAACACCAACCTCATCAATCAAAAAAAACTAACCCCACTCTTCAAACCCCCACCAATCCTACTCCCCATCACTACCAACCCCCCCCCCAGCCACAAATCATCCAAACCACTTACTCTCCACAACCCATCCCCACCTACAAATAACGAACGAATCCCCCTATTAAAAAAACATCCCACCAATTCACTCTCACCCCCAACACCCAAACCTAAACTTTACTCCGCAAAAAAAATTAATAATACACAATGAACACCAAACCATCCCATACCAGGCACCAGATCTTACTCCCATCTTCTACCCTAACTACAAACTACCATAAAAAACACTATCCAACCACATTCCGCAGTAAATCCCTATAAACCCCTCCACCAAATCCCGCCCAGAACCATCCAGAAAACTTACTCAAAAAAACAACACCACACACTCCCAACAGAATAGTCAATCCATAACCCACCCCACACTCTCTCCTCCGTAAGACCTAATTACCCACCTTACCTAACCAATACGCCCCATACCCCCCCAGCAACTCACCCATATATCAAAACTACACTCACTCTCAAAAATCATCCAATACAAACACACGACAAACACCAATACAACACTATCAAATCCGAAATCCTCCAAACCCCCCCCCACACCTCACAATANNNNACCGTTCGAACGCGCACCAATGAGCACCTAATCCCAAAATCCCTACAGCATCCCACCTTCCGA-CCCACCCCCCTATCACACCCACACGACCATCGAGCCCAACAACACCATCCAACAAGCGATAACCATAAACACTCACCCACGCCAAGAGTACCCACCACAANNNNNNN
n2987     CCCATTTCGCACTTCATATAACNTAATAAACACTGATAGCACCACTTACAACAATAGAACCAACCCAAACCGTATCACTTACATACTCTACTCCCCCCTACTTACAACYGTAACAAACCTAATAATACAATAATGGCAAATGTCCCAAAAATCCACACAATTCCCANYCTTCAACCCACCACAAAAGAACTNNNNNNNNNNNNNNNNNNNNCAATCAGTTACCTCACTACGTTCCAAACGACCTATCTACATCCACATCCACACAATATCCGTCAANNNNNNNNNNNNAATCCAACCACAAAAATGACATGGCCTACTCTCAGTCTCGACCTTCCCACAACTTATCCGAATAAAAACCTTACCCCCCAATCCATAGAACACCACACTAACATACACACTCAACCAATTTAATCAACTCAAAAACTAATCATCCTCATAACTACACATTCCACCAAAATAAACTCCANACAAMCCACACATCCACAAAAAAATTAAACCACACTACTTCCGAATATCCTCTACCCACCCCTCAAAAAACATACATACGAATAAACCAAACTCATCCAACCCACACCAAAANNNNNNNNNNNNNNAAAAATACACCCATAAACACCCACTATTAACATTACCACCAAAACCTATACCTTTCCCTCTCCNNNNNNNNNNNCGGCCTTAACTAACCATTCAACTCTTAAATAATTTTCATCTTATCAAGCGAATTACCTKTNNNNNNNNNNNNNNNNACACTATACTCTATCCGCACCAAACCACCACGATCCGTAAATCTCACAAAARNNNNNNNNNNWCTTTTSATTCCCACCANNNNNNAAATCTCCAATCAACATCGGTGTTACAACAATCCCCCAACTAATTTTCTATCNNNCTCAGCCTTTAGACTTACATCCACTAYNNNNNATAACTAACGTAGCCTATAAAATACAARCATAATTACAGCCAACCCATAACATACCACCCAACCGCTTTACTTAGTCAACATTGAACAACGTTAACACTTNNNNTTTACTCAAACCAACTCATCATTAATTCCTCAAAACTCTCAATCTCACTATTACTCTAAATACCTATATAATCANNNNNNNNNNNNNNNNNNNNGTCCCAATTCCTCCCACTATCATAANNNCAAACAAAAAAAGAAAATCCTAACCCCATTTSCNNAACCCACAAGGCTCTACACACACYTTAAAATACCCTTTACAAACCCAACTATCGAAAAAACCCAACGAATAACAACGATCCCCATCAACAACGCAACATCATTAAAACCCTAACACTGCACTACTATCCTACAAAAATACTTAAAATCCACYCAAGTNNNNNCMCATTCTAAACACAAAGTTACAAAACACATTCCAAACCTTACCACTGTCTNNAYCAAATCACACCGTAATATTCCANGAATTACAAYTCGTAAAACCACCAATACACCCTATCATCATAACTCAACACAAATAGCACCTCACCCCAAAATAACACTAATTCAACACCCTTATCCCCCCTAAACCGATTAATACAACAACTAATCTCAAAAACCAACTCACAAACATATTCAACACAAACTCTAAATCTAAAACGATTTACCCAAAAGCTCTCTCCTCTAAACACCAGACAATCTAACMACCTCACACCATCTATATCCACTTCAAAACCACAGACAAAAACACATCCCACGCCACAAGCCAGACAACTCCAACTCCATTCCTTCCAAACCAACAACCCCAATAATACATAACATAAAAATCCAAACCCAACCTCACAATGACAACGCCACAACCCAATCAACCCATACCACAAATANNNNNNNNNNNNNNNNTTACCCATATTTAAAATCCCAACCAAAACCCACAACCACCTTTCAACAGTTATACATTCATCTCCCCACAATCAATACCGACCTTTCAGCACACCCAACTCCACAAACACGCTANNCAACTCACCCAAAANNNNNNNNNNNNNNTTCACCACTAACAACATAAAACATACCTTTAATCACCCATATCCACTACACCCAACCTCCACCAATACAACAACAAACTTCCTCCAAAACCAATAGCAAAAAAGTACCACCCACTCATCATACCTATCCCGCAACAACAACCCCCTGACATCGTATAACCTTAAAGACCTCTANNNNNNAAAATTAATCCCTACCACTAACAGAATCTCACACATACCCTTACTCAACTCTTTCACCTCCAANNNAACTATACCTAAACTCACACAAAAAACAACTCACAACGCCTAAACAAAGCTCCACTTACACCCCACCATAGGCATCCACAACACNAACACTAAACATAATTGTCTAATCATCCTAACACCCCCACTACCAATAANNNNNNNNNNNNNNNNNNNNNNAATAYACAACTCCAAGCACTAACTTACTGAACAAAGGMACCCTAGGTACACCCATCACTACACTCAAAAAATCACCATACCAAAATACAAACCGTGCCTTCATATCAATATCACTACCCCAACAAACCACCACTAAATTNNNNNNNNTNNNNNNNNNNNAATTAACAATACACCAACGTATACAACCACACCCCATCTAATACTACCTCACAAAAACAATCCCAACCCATAAACCAACCCTACACTCAAAAGTCACCANGGCAACTCCCACCAAACCCTTYTNNNNNNNNNNNNACCAACTAAGTCATCCTATCCCCCGAACCCCCACACTTCCCACACCCAGCACCAATCTTCACACAACAATACATACAACTTTACTCCAAACACTAACAACTTCACAACTCAACACTAACATTTAACAAAAACATCAACACCTATATACTTCTACAACTTCCAAACAATACACACAAATCATCCATCAAAACATCATTACAAAAACAWCCATAGNNNNAGAAATCACCCTCCAATCCAATAAACCCACAATCACCTATCCCNNNCAACTCCCAACAAAAAATTCAATCCAACCACCAATACCATAACACCAACYTCATCAATCAAAAAAAACTAACCCCACTCTTCAAACCCCCACCAACCCTACTCCCCATCANNNNNAACCCCCCCCCCAGCCACAAATCATCCCAACCACTTACTCTCCACAACCCATCCCCACCTACAAATAACGGACGAATCCCCCTATCAAAAAANNATCCCACCAACTCACTCTCACCCCCAANNNYCAAACCTAAACTTTACTCCGCAAAAAAAATTAATAATACACAATGAACACCAAACCATCCCATACCAAGCACCAGATCTTACTCCCATCTTCTACCCTAACTACAAACTACCATAAAGAATACTATCCAACCACATCCCACAGTAAATCCCTACAAACCCCTTCACCAAATCCCACCCAGAACCATCCAGAAAACTTACTCAAAMNNACAACACCACACACTCCCAACAGAATAGTCAATCCATAACCCACCCCACACTCTCTCTTCCGTAAGACCTAATTACCCACCTTACCTAACCAATATACCCCATACCCCCCCAGCAACTCACCTATATATCAAAACTACACTCACTCTCAAAAATCATCCAATACAAACACACGACAAACACCAATACAATACTATCAAATCCGAAATCCTCCAAACCCCCCCCCACNNNNNNNNNNNNNNNACCGTTCGAACGCGCACCAATAAGCACCTGATCCCAAAATCCCTACAGCATCCCACNNNNNNN-NNNNNNNNNNNNNNNNNNNNNNNCRACCATCGATCCCAACAACACCATCCAACAAGCGATAACCATAAACACTCACCCACGCCAAGAGTACCCACCACANNNNNNNN
n2988     CTCATCTCAAACTATATACAACCTAATAAATACTGATAATATCTCTTGCAATAATAAAATCAATCCAAATCACACTATCTATAAATCTTATCCCCCTCTACATACAATCATAACAAATCCAATAATACAATAACATCAAACGCCCCAAAAACCCACACAATTCTCATCCCCTAACCCACCCCAAAAAAACCAATAGATATTCCATGAAAACCAACCAACTATTCCACCACATCCCAAACAACTTATCCACACTTACATCAATACAACACCCACCAAAACTCTACCTTAAACTAAACCACAAAAATAATGCGACATACTCTCAGTCTCGACCCTCCCACAACTTATCCAAACAACAACTTCATCCTCCAACCTATAAAGCACTACACTAGCACACACATCCAACCAGTTTAATCAGCCTAAAAACTAATCATACTCACAACTATACACCCCACCTAGATAAACTCCAAACAACCCACACACCCACAAAGAAAATAAACCACACCACCTTTAAACATCCCCTACTCAACCCTCAAAAAACACACATACAAATAAACCAAACCCACCCAATCCACACCAAAAAACGTAAATCAGATAAAAACACACCTACAAACACCCACTACCAACACCACCACTAAAATTTATACTNNTCCCTCTCCTATCCCACYTCCGGCCTTAACTAACCATTCAACTCTTAAATAACTTTCACCTCACCAAACAAATTACCCCTTTCTCCAACCTGAACAACACTATACCCAATTCACATCGAACCACCACAAACCACAAACTTTAAGAAAGAACTAAATGCTCTTTTTACCCTCCTCAATTCTCGGACCTCCAATCAAAACCAGCGACATAAAAACTCCTTAATAAATCTTTTACTATTCTCAACCTTTAAATCTACATCCACCACCRTTCACAACTAATGTAACCCATAAAACATGAATATAACCACAACCAACCCATAATGTATTGCCCACTTGCTTTATTTAATCAATATTAAATAACGCTAATGCTTCCCCTCTATCCAAACCAATTCATCATTGACTCCTCCAAGCTTCCAACCCCACCATTACCCCAAAAACTTAAATAATTACCCAGCCACACAAAAACACTATTCTAACTCCCCACACTGACAYNNAYYCAGACAAAAAGAGAAAACCCTGACCCCATCCTCTAAACCTACAAGGCTCCACACACACCTTAAAATACCCTTTACAAACTCAGCTATCNNNAAAACTCAACAAAAAATAACAACTATTACCCATGACGCAATATTGCTGAAACCCCAATACCGCACTACCACCCCACAAAAACATTCAAAAACCATTCAAATCCACTTCTATCCTAAACATAAAGCTACTAAACACACTCCGGACCTTACTACTGTCTCCACTAAATCACATCGTACAATTCCANGAACTACAACCCGCAAAACCACCAATACACCCTACTACCACAATCCAAAACAAACAGCACCTCATCCTAAAATAACACTAACCCAATACCTCTATCCCCCCCGAACCAATTAATACAACAACTAATCTCGAAAACTAACCTACAAACACATTCAATACAAACCTTAAACCCAAAACGATCTATCTGAAGACTCCCTCCCCTAGACACCAAATATCATAACCATCTCACATCATTTACACTTATTTTAAAATCACAAACAAAAAAACATCCCACACCACAAGCCAGACAACCTTAGCTCAACCCCTACCAAACCAATAACCCCAACAATACATAACATAAAAATCCAAACTCAATCTTACAATAATAACGTTACAACCCAACCAACCCACACTCCAAACAACYAATACTCTAACCATTATCCATATCCAAAACTTCAAACAAAACTTACAATCAACTCTTAACAACTATACACTCACTTCCCTACAACCAATACCAACCTCCTAACACACCCAACCCCACAAACATGCTACACAATTCACCCAAAGACACACATACACAATTCATCACCAGCAACATAAAACACACCTCCA-TCACCCACACCCATCACACCTAACTTCTACTAGCACAACGGCAGATCTCCTCCAAAACCGATAGCAAAAAAGCACCACCCACTCACCATACTTATCCTACAACAGTGACTTCTCAACGTCATACAACCAAAACGACCTATAAAAAACAAAATCAATCCCTATCACTAACAGAATCCCACACAAACCCTCACTCAACCCTCCCACTTCCAAAACAACTACACCCAAACTTACACAAAAAACAACCCACAATACCTAAACAAAACTTCACTTACRCCCCACCATAAACACCCACATCACTAACACTAAGCATAATCTTCTAATCACTCTAATACTCCCGCTACTAATAACAATTCACACAACGTAACACCAAACAAAATACCCCAAAGACTAACTTACTGAGCAAAAGCGCTCCAAAAACACCCACTATTACACCTGAAAAATCACCACATCAAAACACAAATCACACCTTCACATCAATATCACTACCCTAACAAACCACCACCAAACCATCAATACGACAACCATAAGGACTGACAACATACCAAAACATACAGCCACGCCCCATTTAATACCACCCTATAAAAACAACCTCAACCCATAAATCAACCCCATGCTCAAAAATCATCANGGCAACCTCCACCAGACCCCTCTGCCAACACACATACCAACTAAACCACCCCACCCCCTAAACCACTGCATTCCCCACACTCGATACCAATTTTCATACAACGACACATATAATCCCACCCTAAACATTGATAACCCCACGACTCAACATTAACATTCAACAAAAACATCAATACCCACATACTTCYGCAACCCCCAAACAACACACACAAATCATCCATCAAAACATCCCTATAAAAACARYYACAATYCCAGAAATCATCTTCCAATCCAACAATCCTACCACAACTCATTCCATCCAACTCCYAACAAAAAACCCACCCCAACCATCAATCCCGCAATATTATCTCCACCAATTAAAAAGAACCAACCCCACCCTTCAAACTCCCGCCAATTTCACTCCCCATCACCACTAACCCCCCTCCCAACCACAAATCATTCCAACTACCTACTCTTCATAATCCATCCCTACCTAAAAATAACAAACAGACCCCTTCACTAAAAAAACATCCCACCAATACACCCCTACCCCCAACACCTAAACCCAAATCCCACTCCGCAAAAAAGACCAATAACACACCACAAACACCAAACCATTCCACACTAAGCATCAGACCATNNNNCCATCCCCCATCCCAGCCACAAACCACCATAAAAAACACTATCCAATCACACCCCACGACAGATTCCTATAAACCTCCCTCCCCAGCCTTTCCCAAAATCGTCCGAAAAACTTACTTAAAAAGACAATACCACACACCCTCTACAAAACAATCAATCCATAACTCACTCCACACTCTCCCCTCCACAAAACCTAACCACTCACCCCACCTAATCGATATACTCCACGTCCCCTCAACAACTCATTTACACGCCAAAACYAYATCCATTCTCAAAATTCACCCAACATAAACACACAACAAATGCCAAAACAACACCATTAAATTCGAAATCCTTCAAGCCCCTCTCCACACCCCACAATGACCAACCGTTCGAGCGCGCACCAATAAACACCCAATCCCAAAATCCCTACTGCACCCCACCTTCCAA-CCCACCCTTCCATCACACTCACACGACCACCGAGCCCAACAACACCATCCAACAAGCGATAACCATAAACACCCACCCACACCAAGAGTACCCACCACAAANNNNNN
n2990     CTCATCTCAAACTATATACAACCTAATAAATACTGATAATATCTCTTGCAATAATAAAATCAATCCAAATNNNNNNNNNTATAAATCTTATCCCCCTCTACATACAATCATAACAAATCCAATAATACAATAACATCAAACGCCCCAAAAACCCACACAATTCTCATCCCCTAACCCACCCCAAAAAAACCAATAGATATTCCATGAAAAMYAACCAACTATTCCACCAYATCCCAAACAACTTATCCACACTTACATCAATACAACACCCACCAAAACTCTACCTTAAACTAAACCACAAAAATAATGCGACATACTCTCAGTCTCGACCCTCCCACAACTTATCCAAACAACAACTTCATCCTCCAACCTATAAAACACTACACTAGCACACACATCCAACCAGTTTAATCAGCCTAAAAACTAATCATACTCACAACTATACACCCCACCTAGATAAACTCCAAACAACCCACACACCCACAAAGAAAATAAACCACACCACCTTTAAACATCCCCTACTCAACCCTYAAAAAACACACATACAMATAAACCAAACCCACCCAATCCACACCAAAAAACGTAAATCAGATAAAAACACACCTACAAACACCCACTACCAACACCACCACTAAAATTTATACTTTCTCACCTCCCACCCTACTTNCGGCCTTAACTAACCATTCAACTCTTAAATAACTTTCACCTCACCAAACAAATTACCCCTTTCTCCAACCTGAACAACACTATACCCAATTCACATCGAACCACCACAAACCACAAACTCTAAAAAAGNNNNNNNNNCTCTTTTTACCCTCCTCAATTCTCGGACCTCCAATCAAAACCAGCRACATAAAAACTCCTTAATAAATCTTTTACTANNNNCAACCTTTAAATCTACATCCACCACCGTTCACAACTAATGTAACNNNNNNNACATGAATATAACCACAACCAACCCATAATGTATTGCCCACTTGCTTTATTTAATCAATATTAAATAACGCTAATGCTTCCCCTCTATCCAAACCAATTCATCATTAACTCCTCCAAGCTTCCAACCCCACCATTACCCCAAAAACTTAAATAATTACCCAGCCACACAAAAACACTATTCTAACTCCCCACACTGACACNNATTCAGACAAAAAGAGAAAACCCTGACCCCATCCTCTAAACYTACAAGGCTCCACACACACCTTAAAATACCCTTTACAAACTCAGCTATCAAAAAAACTCAACAAAAAATAACAACTATTACNNNTGACGCAATATTGCTGAAACCCCAATACCGCACTACCACCCCACAAAAACATTCAAAAACCATTCAAATCCACTTCTATCCTAAACATAAAGCTACTAAACACACTCCAGACCTTACTACTGTCTCCACTAAACCACATCGTACAATTCCANGAACTACAACCCGCAAAACCACCAATACACCCTACTACCACAATCCAAAACAAACAGCACCTCATCCTAAAATAACACCAACNCAATACCTCTATCCCCCCCGAACCAATTAATACAACAACTAATCTCGAAAACTAACCTACAAACACATTCAATACAAACCTTAAACCCAAAACGATCTATCTGAAGGCTCCCTCCCCTAGACACCAAATATCATAACCATCTCACATCATTTACACTTATTTTAAAATCACAAACAAAAAAACATCCCACACCACAAGCCAGACAACCTTAGCTCAACCCCTACCAAACCAATAACCCCAACAATACATAACATAAAAATCCAAGCTCAATCTTACAATAATANNNNNACAACCCAACCAACCCACACTCCAAACAANNNNNNNNNNAACCATTATCCATATCCAAAACTTCAAACAAAACTTACAATCAACTCTTAACAACTATACACTCACTTCCCTACAACCAATACCAACCTCCTAACACACCCAACCCCACAAACATGCTACACAATTCACCCAAAGACACACATACACAATTCATCACCAGCAACATAAAACACACCTCCGRTYACCCACACCCATCACACCTAACTTCTACTAGCACAACGGCAGATCTCCTCCAAAACNGATAGYAAAAAAGCACCACTCACTCACCATACTTATCCTACAACAGTGACTTCTCAACGTCATACAACCAAAACGACCTATAAAAAACAAAATCAATCCCTATCACTAACAGAATCCCACACAAACCCTCACTCAACCCTCCCACTTCCAAAACAACTACACCCAAACTTACACAAAAAACAACCCACAATACCTAAACAAAACTTTACTTACGCCCCACCATAAACACCCACATCACTAACACTAAGCATAATCTTCTAATCACTCTAATACTCCCGCTACTAATAACAATTCACACNNNNNAACACCAGACAAAATACCCCAAAGACTAACTTACTGAGCAAAANNNNNNNAAAAACACCCACTATTACACCTGAAAAATCACCACATCAAAACACAAATCATACCTTCACATCAATATCACTACCCTAACAAACCACCACCAAACCATCAATACGACAACCATAAGGACTGACAACATACCAAAACATACAGCCACGCCCCATTTAATNCCACCCTATAAAAACAACCTCAACTCATAAATCAACCCCATGCTCAAAAATCATCANGGCAACCTCCACCAAACCCCTCTGCCAACACACATATCAACTAAACCACCCCACCCCCTAAACCCCTGCATTCCCCACACTCGATACCAATTTTCATACAACGACACATATAATCCCACCCTAAACATTGATAACCCCACGACTCAACATTAANATTCAACAAAAACATCAATACCCACATACTTCCGCAACCCCCAAACAACACACACAAATCATCCATCAAAACATCCCTATAAAAACAACCACAATCCCAGAAATCATCTCCCAATCCAACAATCCTACCACAACTCATTCCATCCAACTCCTAACAAAAAACCCACCCCAACCATCAATCCCGCAATATTATCTCCACCAATTAAAAAGAACCAACCCCACCCTTCAAACTCCCGCCAATTTCACCCCCTATTACAGCCAATTCCTTTCCCAACCACAAATCATTCCAACTACCTACTCTTCATAATCCATCCCTACCTAAAAATAACAAACAGACCCCTTCACTAAAAAAACATCCCGCCAATACACCCCTACCCCCAACACCTAAACCTAAATCCCACTCCGCAAAAAAGACCAATAACACACCACAAACACCAAACCATTCCACACTAAGCATCAGACCATACCTCCATCCCCCATCCCAGCCACAAACCACCATAAAAAACACTATCCAATCACACCCCACGACAGATTCCTATAAACCTCCCTCCCCAGCCTTTCCCAAAATCGTCCGAAAAACTCACTTAAAAAGACAATACCACACACCCTCTACAAAACAATCAATCCATAACTCACTCCACACTCTCCCCTCCACAAAACCTAACCACTCACCCCACCTAACCGATATACTCCACGTCCCCTCAACAACTCATTTACACACCAAAACCATATCCATTCTCAAAATTCACCCAACATAAACACACAACAAATGCCAAAACAACACCATTAAATTCGAAATCCTTCAAACCCCTCTCCACACCCCACAATGACCAACCGTTCGAGCGCGCACCAATAAACACCCAATCCCAAAATCCCTACTGCACCCCACCTTCCAA-CCCACCCTTCCATCACACTCACACGACCACCGAGCCCAACANNAYCATCCAACAAGCGATAACCATAAACACCCACCCACACCAAGAGTACCCACYANNNNNNNNNN
n2997     CCCATTTCGCACTTCATATAACCTAATAAACACTGATAGCACCACTTACAACAATAGAACCAACCCAAACCGTATCACTTACATACTCTACTCCCCCCTACTTACAACCGTAACAAACCTAATAATACAATAATGGCAAATGTCCCAAAAATCCACACAATTCCCATCCTTCAACCCACCACAAAAGAACTCGCAAATATCCCATAAAAATCAATCAGTTACCTCACTACGTTCCAAACGACCTATCTACATCCACATCCACACAATATCCGTCAAAACACCACCCCGAATCCAACCACAAAAATGACATGGCCTACTCTCAGTCTCGACCTTCCCACAACTTATCCGAATAAAAACCTTACCCCCCAATCCATAGAACACCACACTAACATACACACTCAACCAATTTAATCAACTCAAAAACTAATCATCCTCATAACTACACATTCCACCAAAATAAACTCCAAACAACCCACACATCCACAAAAAAATTAAACCACACTACTTCCGAATATCCTCTACCCACCCCTCAAAAAACATACATACGAATAAACCAAACTCATCCAACCCACACCAAAAAGCATAAGTTAAATAAAAATACACCCATAAACACCCACTATTAACATTACCACCAAAACCTATACCTTTCCCTCTCCTATCCCACCTCCGGCCTTAACTAACCATTCAACTCTTAAATAATTTTCATCTTATCAAGCGAATTACCTTTTTCTTTAATCCAAATAACACTATACTCTATCCGCACCAAACCACCACGATCCGTAAATCTCACAAAAGAACTGAACATTCTTTTCATTCCCACCAATTCCCAAATCTCCAATCAACATCGGTGTTACAACAATCCCCCAACTAATTTTCTATCATTCTCAGCCTTTAGACTTACATCCACTACCACTTATAACTAACGTAGCCTATAAAATACAAGCATAATTACAGCCAACCCATAACATACCACCCAACCGCTTTACTTAGTCAACATTGAACAACGTTAACACTTCCCTTTTACTCAAACCAACTCATCATTAATTCCTCAAAACTCTCAATCTCACTATTACTCTAAATACCTATATAATCACCTCACCATACAAAAACACTGTCCCAATTCCTCCCACTATCATANACCCAAACAAAAAAAGAAAATCCTAACCCCATTTCCTAAACCCACAAGGCTCTACACACACCTTAAAATACCCTTTACAAACCCAACTATCGAAAAAACCCAACGAATAACAACGATCCCCATCAACAACGCAACATCATTAAAACCCTAACACTGCACTACTATCCTACAAAAATACTTAAAATCCACCCAAGTCCACTCCCATTCTAAACACAAAGTTACAAAACACATTCCAAACCTTACCACTGTCTCCACCAAATCACACCGTAATATTCCANGAATTACAATTCGTAAAACCACCAATACACCCTATCATCATAACTCAACACAAATAGCACCTCACCCCAAAATAACACTAATTCAACACCCTTATCCCCCCTAAACCGATTAATACAACAACTAATCTCAAAAACCAACTCACAAACATATTCAACACAAACTCTAAATCTAAAACGATTTACCCAAAAGCTCTCTCCTCTAAACACCAGACAGTCTAACAACCTCACACCATCTATATCCACTTCAAAACCACAGACAAAAACACATCCCACGCCACAAGCCAGACAACTCCAACTCCATTCCTTCCAAACCAACAACCCCAATAATACATAACATAAAAATCCAAACCCAACCTCACAATGACAACGCCACAACCCAATCAACCCATACCACAAATAACTAATAACCCAACCATTACCCATATTTAAAATCCCAACCAAAACCCACAACCACCTTTCAACAGTTATACATTCATCTCCCCACAATCAATACCGACCTTTCAGCACACCCAACTCCACAAACACGCTACACAACTCACCCAAAAACACATATACACAGTTCACCACTAACAACATAAAACATACCTTTAATCACCCATATCCACTACACCCAACCTCCACCAATACAACAACAAACTTCCTCCAAAACCAATAGCAAAAAAGTACCACCCACTCATCATACCTATCCCGCAACAACAACCCCCTGACATCGTATAACCTTAAAGACCTCTAAGAAATAAAATTAATCCCTACCACTAACAGAATCTCACACATACCCTTACTCAACTCTTTCACCTCCAAAACAACTATACCTAAACTCACACAAAAAACAACTCACAACGCCTAAACAAAGCTCCACTTACACCCCACCATAGGCATCCACAACACCAACACTAAACATAATTGTCTAATCATCCTAACACCCCCACTACCAATAACAACCTATACAGCATAATACCAAATACACAACTCCAAGCACTAACTTACTGAACAAAGGCACCCTAGGTACACCCATCACTACACTCAAAAAATCACCATACCAAAATACAAACCGTGCCTTCATATCAATATCACTACCCCAACAAACCACCACTAAATTACCAACACTACAACCATAAAAATTAACAATACACCAACGTATACAACCACACCCCATCTAATACTACCTCACAAAAACAATCCCAACCCATAAACCAACCCTACACTCAAAAGTCACCANGGCAACTCCCACCAAACCCTTCTACCGGTACGCACACCAACTAAGTCATCCTATCCCCCGAACCCCCACACTTCCCACACCCAGCACCAATCTTCACACAACAATACATACAACTTTACTCCAAACACTAACAACTTCACAACTCAACACTAACATTTAACAAAAACATCAACACCTATATACTTCTACAACTTCCAAACAATACACACAAATCATCCATCAAAACATCATTACAAAAACAACCATAGCTTTAGAAATCACCCTCCAATCCAATAAACCCACAATCACCTATCCCATTCAACTCCCAACAAAAAACTCAACCCAACCACCAATACCATAACACCAACCTCATCAATCAAAAAAAACTAACCCCACTCTTCAAACCCCCACCAACCCTACTCCCCATCACCACTAACCCCCCCCCCAGCCACAAATCATCCCAACCACTTACTCTCCACAACCCATCCCCACCTACAAATAACGGACGAATCCCCCTATCAAAAAAACATCCCACCAACTCACTCTCACCCCCAACACCCAAACCTAAACTTTACTCCGCAAAAAAAATTAATAATACACAATGAACACCAAACCATCCCATACCAAGCACCAGATCTTACTCCCATCTTCTACCCTAACTACAAACTACCATAAAGAATACTATCCAACCACATCCCACAGTAAATCCCTACAAACCCCTTCACCAAATCCCACCCAGAACCATCCAGAAAACTTACTCAAAAAAACAACACCACACACTCCCAACAGAATAGTCAATCCATAACCCACCCCACACTCTCTCTTCCGTAAGACCTAATTACCCACCTTACCTAACCAATATACCCCATACCCCCCCAGCAACTCACCTATATATCAAAACTACACTCACTCTCAAAAATCATCCAATACAAACACACGACAAACACCAATACAATACTATCAAATCCGAAATCCTCCAAACCCCCCCCCACACCTCACAATAANNNACCGTTCGAACGCGCACCAATAAGCACCTGATCCCAAAATCCCTACAGCATCCCACCTCCCGA-CCCACCCCCCCATCACACCCACACGACCATCGAGCCCAACAACACCATCCAACAAGCGATAACCATAAACACTCACCCACGCCAAGAGTACCCACCACAAACAAGCA
n2998     CCCATTTCGCACTTCATATAACCTAATAAACACTGATAGCACCACTTACAACAATAGAACCAACCCAAACCGTATCACTTACATACTCTACTCNNNNNNNCTTACAACCGTAACAAACCTAATGATACAATAATGGCAAATGTCCCAAAAATCCACACAATTCCCATCCTTCAACCCNNNNNNNNAGAAYTMGCAAATNNNNNNNNNNNNNCAATCAGTTACCTCACTACGTTCCAAACGACCTATCTACATCCACATCCACACAATATCCGTCAAAACANNNNNCCGAATCCAACCACAAAAATGAYATGGCCTACTCTCAGTCTCGACCTTCCCACAACTTATCCGAATAAAAACCTTACCCCCCAATCCATAGAACACCACACTAACATACACACTCAACCAATTTAATCAACTCAAAAACTAATCATCCTCATAACTACACATTCCACCAAAATAAACTCCAAACAACCCACACATCCACAAAAAAATTAAACCACACTACTTCCGAATATCCTCTACCCACCCNNNNNNNNNNNNNNNNNNGAATAAACCAAACTCATCCAACCYACANNNNNNNNNNNNNNTTAAATAAAAATACACCCATAAACACCCACTATTAACATTACCACCAAAACCTATACCTTTCCNNNNNNNNNNNNNNNNNYGGCCTTAACTAACCATTCAACTCTTAAATAATTTTCATCTTATCAAGCGAATTACCYTTTTCNNNNNNNNNNNNNNNNNTATACTCTATCCGCNNNAAACCACCACGATNNNNNNNNNNNNNNNNNNNNNNNNNNNNNNNNNNNNNNNNNNNNNNNNNNCAAATCTCCAATCAACATCGATGTTACAACAATCCCCCAACTAATTTTYNNNNNNNNNNNNNNNNNNGACTTACATCCACNNNNNNNNNNAACTAACGTAGNNNNNNNNNNNNNNNNNNNNNNNNNNNCAACCCATAACATACCACCCAACCGCTTTACTTAGTCAACATTGAACAACGTTAACACTTCCCTTTTACTCAAACCAACTCATCATTAATTCCTCAAAACTCTCAATCTCACTATTACTCTAAATACCTATATAATCACCTCNNNNCACAAAAACACTGTCCCAATTCCTCCCACTATCATNNNNNNNAACAAAAAAAGAAAATCCTAACCCCATTTCNTAAACCCACAAGGCTCTACACACACCTTAAAATACCCTTTACAAACCCAACTATCGAAAAAACCCAACGAATAACAACGATCCCCATCAACAACGCAACATCATTAAAACCCTAACACTGCACTACTATCCTACAAAAATACTTAAAATCCACCCAAGTCCACTCCCATTCTAAACACAAAGTTACAAAACACATTCCAAACCTTACCACTGTCTCCACCAAATCACACCGTAATATTCCANGAATTACAATTCGTAAAACCACCAATACACCCTATNNNNATAACTCAACACAAATAGCACCTCACCCCAAAATAACACTAATTCAACACCCTTATCCCCCCTAAAYYGNNNNNNACGACAATTAATCTCAAAAACCAACTCACAAACATATTCAACACAAACTCTAAATCTAAAACGATTTACCCAAAAGCTCTCTCCTCTAAACACCAGACAGTCTNNNAACCTCACACCATCTATATCYACTTCAAAACCACAGACAAAAACACATCCCACGCCACAAGCCAGACAACTYCAACTCCATTCCTTCCAAACCAACAACCCCAATAATACATAACATAAAAATCCAAACCCAACCTCACAATGACAANRCCACAACCCAATCAACCCATACNACAAATAACTAATAACCCAACCATTACCCATATTTAAAATCCCAACCAAAACCCACAACCAYCTTTCAACAGCTATACATTCATCTCCCCACAATCAATACCGACCTTTCAGCACACCCAACTCCACAAACACGCTACACAACTCACCCAAAAACACATATACACAGTTCACCACTAACAACATAAAACATACCTTTAATCACCCATATCCACTACACCCAACCTCCACCAATACAACAACAAACTTCCTCCAAAACCAATAGCAAAAAAGTACCACCCACTCATCATACCTATCCCGCAACAACAACCCCTTGACATCGTATAACCTTAAAGACCTNNNNNAAATAAAATTAATCCCTACCACTAACAGAATCTCACACATACCCTTACTCAACTCTTTCACTTCCAAAACAACTATACCTAAACTCACACAAAAAACAACTCACAACGCCTAAATAAAGCTCCACTTACACCCCACCATAGGCATCCACAACACCAACACTAAACATAATTGTCTAATCATCCTAACACCCCCACTACCAATAACAACCTATANNNNNNNNNNNNNNNNACACAACTCCAAGCACTAACTTACTGAACAAAGNNNNNNNNNNNACACCCATCACTACACTCAAAAAATCACCATACCAAAATANNNNNCGTGCCTTCATATCAATATCACTACCCCAACAAACCACCACTAAATTNNNAACACTACAACCATAAAAATTAACAATACACCAANNNATACAACCACACCCCATCTAATACTACCTCACAAAAACAATCCCAACCCATAAACCAACCCTACACTCAAAAGTCACCANGGCAACTCCCACCAAACCCTTNNNNNNNNNNNNNCACCAACTAAGTCATCCTATCCCCCGAACCCCCACACTTCCCACACCCAGCACCAATCTTCACACAACAATACATACAACTTTACTCCAAACACTAACAACTTCACAACTCAACACTAACATTTAACAAAAACATCAACACCTATATACTTCTACAACTTYCAAACAATACACACAAATCATCCATCAAAACATCATTACAAAAACANNNNNNNNTTTAGAAATCACCCTCCAATCCAATAAACCCACAATCACCTATCCCATTCAACTCCCAACAAAAAACTCAACCCAACYMCYNNNNNNNNNNNNNNNNNNNNNNNNGTCAAAAAAAACTAACCCCACTCTTCAAACCCCCACCAACCCTACTCCCCATCACCACTAACCCCCCCCCCAGCCACAAATCATCCCAACCACTTACTCTCCACAACCCATCCCCACCTACAAATAACGGACGAATCCCCTTATCAAAAAAACATCCCACCAATTCACTCTCACCCCCAACACCCAAACCTAAACTTTACTCCGCAAAAAAAATTAATAATACACAATGAACACCAAACCATCCCATACCAAGCACCAGATCTTACTCCCATCTTCTACCCTAACTACAAACTACCATAAAGAATACTATCCAACCACATCCCACAGTAAATCCCTACAAACCCCTTCACCAAATCCCACCCAGAACCATCCAGAAAACTTACTCAAAAAAACAACACCACACACTCCCAACAGAATAGTCAATCCATAACCCACCCCACACTCTCTCTTCCGTAAGACCTAATTACCCACCTTACCTAACCAATATACCNNATACNCCCCCAGCAACTCACCTATATATCAAAANNWCACTCACTCTCAAAAATCATCCAATACAAACACACGACAAACACCAATACAATACTATCAAATCCGAAATCCTCCAAACCCCCCCCCACACCTCACANNNNNNNACCGTTCGAACGCGCACCAATAAGCACCTGATCCCAAAATCCCTACAGCATCCCACCTCCCGA-CNNNNNNNNNCATCACACCCACACGACCATCGAGCCCAACAACACCATCCAACAAGCGATAACCATANACACTCACCCACGCCAAGAGTACCCACCACANNNNNNNN
n3004     CTCATCTCAAACTATATACAACCTAATAAATACTGATAACATCTCTTGCAATAATAAAATCAATCCAAATCACACTATCTATAAATCTTATCCCCCTCTACATACAATCATAACAAATCCAATAATACAATAACATCAAACGCCCCAAAAACCCACACAATTCTCATCCCCTAACCCACCCCAAAAAAACCAATAGATATTCCATGAAAACCAACCAACTATTCCACCACATCCCAAACAACTTATCCACACTTACATCAATACAACACCCACCAAAACTCTACCTTAAACTAAACCACAAAAATAATGCGACATACTCTCAGCCTCGACCCTCCCACAACTTATCCAAACAACAACTTCATCCTCCAACCTATAAAGCACTACACTAGCACACACATCCAACCAGTTTAATCAGCCTAAAAACTAATCATACTCACAACTATACACCCCACCTAGATAAACTCCAAACAACCCACACACCCACAAAGAAAATAAACCACACCACCTTTAAACATCCCCTACTCAACCCTCAAAAAACACACATACAAATAAACCAAACCCACCCAATCCACACCAAAAAACGTAAATCAGATAAAAACACACCTACAAACACCCACTACCAACACCACCACTAAAATTTATACTTTCTCACCTCCCACCCTACTTCCGGCCTTAACTAACCATTCAACTCTTAAATAACTTTCACCTCACCAAACAAATTACCCCTTTCTCCAACCTGAACAACACTATACCCAATTCACATCGAACCACCACAAACCACAAACTTTAAGAAAGAACCAAATGCTCTTTTTACCCTCCTCAATTCTCGGACCTCCAATCAAAACCAGCGACATAAAAACTCCTTAATAAATCTTTTACTATTCTCAACCTTTAAATCTACATCCACCACCGTTCACAACTAATGTAACCCATAAAACATGAATATAACCACAACCAACCCATAATGTATTGCCCACTTGCTTTATTTAATCAATATTAAATAACGCTAATGCTTCCCCTCTATCCAAACCAATTCATCATTAACTCCTCCAAGCTTCCAACCCCACCATTACCCCAAAAACTTAAATAATTACCCAGCCACACAAAAACACTATTCTAACTCCCCACACTGACACAAATTCAGACAAAAAGAGAAAACCCTGACCCCATCCTCTAAACCTACAAGGCTCCACACACACTTTAAAATACCTTTTACAAACTCAGCTATCAAAAAAACTCAACAAAAAATAACAACTATTACCCATGACGCAATATTGCTGAAACCCCAATACCGCACTACCACCCCACAAAAACATTCAAAAACCATTCAAATCCACTTCTATCCTAAACATAAAGCTACTAAACACACTCCAGACCTTACTACTGTCTCCACTAAATCACATCGTACAATTCCANGAACTACAACCCGCAAAACCACCAATACACCCTACTACCACAATCCAAAACAAACAGCACCTCATCCTAAAATAACACCAACCCAATACCTCTATCCCCCCCGAACCAATTAATACAACAACTAATCTCGAAAACTAACCTACAAACACATTCAATACAAACCTTAAACCCAAAACGATCTATCTGAAGACTCCCTCCCCTAGACACCAAATATCATAACCATCTCACATCATTTACACTTATTTTAAAATCACAAACAAAAAAACATCCCACACCACAAGCCAGACAACCTTAGCTCAACCCCTACCAAACCAATAACCCCAACAATACATAACATAAAAATCCAAGCTCAATCTTACAATAATAACGTTACAACCCAACCAACCCACACTCCGAACAACCAATACTCTAACCATTATCCATATCCAAAACTTCAAACAAAACTTACAATCAACTCTTAACAACTATACACTCACTTCCCTACAACCAATACCAACCTCCTAACACACCCAACCCCACAAACATGCTACACAATTCACCCAAAGACACACATACACAATTCATCACCAGCAACATAAAACACACCTCCGGTCACCCACACCCATCACACCTAACTTCTACTAGCACAACGGCAGATCTCCTCCAAAACCGATAGCAAAAAAGCACCACCCACTCACCATACTTATCCTACAACAGTGACTTCTCAACGTCATACAACCAAAACGACCTATAAAAAACAAAATCAATCCCTATCACTAACAGAATCCCACACAAACCCTCACTCAACCCTCCCACTTCCAAAACAACTACACCCAAACTTACACAAAAAACAACCCACAATACCTAAACAAAACTTTACTTACGCCCCACCATAAACACCCACATCACTAACACTAAGCATAATCTTCTAATCACTCTAATACTCCCGCTACTAATAACAATTCACACAACGTAACACCAAACAAAATACCCCAAAGACTAACTTACTGAGCAAAAGCGCTCCAAAAACACCCACTATTACACCTGAAAAATCACCACATCAAAACACAAATCACACCTTCACATCAATATCACTACCCTAACAAACCACCACCAAACCATCAATACGACAACCATAAGGACTGACAACATACCAAAACATACAGCCACGCCCCATTTAACACCACCCTATAAAAACAACCTCAACTCATAAATCAACCCCATGCTCAAAAATCATCANGGCAACCTCCACCAGACCCCTCTGCCAACACACATACCAACTAAACCACCCCACCCCCTAAACCCCTGCATTCCCCACACTCGATACCAATTTTCATACAACGACACATATAATCCCACCCTAAACATTGATAACCCCACGACTCAACATTAACATTCAACAAAAACATCAATACCCACATACTTCCGCAACCCCCAAACAACACACACAAATCATCCATCAAAACATCCCTATAAAAACAACCACAATCCCAGAAATCATCTCCCAATCCAACAATCCTACCACAACTCATTCCATCCAACTCCTAACAAAAAACCCACCCCAACCATCAATCCCGCAATATTATCTCCACCAATTAAAAAGAACCAACCCCACCCTTCAAACTCCCGCCAATTTCACCCCTTATTACAGCCAATTCCTTTCCCAACCACAAATCATTCCAACTACCTACTCTTCATAATCCATCCCTACCTAAAAATAACAAACAGACCCCTTCACTAAAAAAACATCCCGCCAATACACCCCTACCCCCAACACCTAAACCTAAATCCCACTCCGCAAAAAAGACCAATAACACACCACAAACACCAAACCATTCCACACTAAGCATCAGACCATACCTCCATCCCCCATCCCAGCCACAAACCACCATAAAAAACACTATCCAATCACACCCCACGACAGACTCCTATAAACCTCCCTCCCCAGCCTTTCCCAAAATCGTCCGAAAAACTTACTTAAAAAGACAATACCACACACCCTCTACAAAACAATCAATCCATAAYTCACTCCACACTCTCCCCTCCACAAAACCTAACCACTCACCCCACCTAACCGATATACTCCACGTCCCCTCAACAACTCATTTACACGCCAAAACCATATCCATTCTCAACATTCACCCAACATAAACACACAACAAATGCCAAAACAACACCATTAAATTCGAAATCCTTCAAGCCCCTCTCCACACCCCACAATGACCAACCGTTCGAGCGCGCACCAATAAACACCCAATCCCAAAATCCCTACTGCACCCCACCTTCCAA-CCCACCCTTCCATCACACTCACACGACCACCGAGCCCAACAACACCATCCAACAAGCGATAACCATAAACACCCACCCACACCAAGAGTACCCACCACAAACAAGCA
n3011     CCCATTTCGCACTTCATATAACCTAATAAACACTGATAGCACCACTTACAACAATAGAACCAACCCAAACCGTATCACTTACATACTCTACTCCCCCCTACTTACAACCGTAACAAACCTAATAATACAATAATGGCAAATGTCCCAAAAATCCACACAATTCCCATCCTTCAACCCACCACAAAAGAACTCGCAAATATMCCATAAAAATCAATCAGTTACCTCACTACGTTCCAAACGACCTATCTACATCCACATCCACACAATATCCGTCAAAACACCACCCCGAATCCAACCACAAAAATGACATGGCCTACTCTCAGTCTCGACCTTCCCACAACTTATCCGAATAAAAACCTTACCCCCCAATCCATAGAACACCACACTAACATACACACTCAACCAATTTAATCAACTCAAAAACTAATCATCCTCATAACTACACATTCCACCAAAATAAACTCCAAACAACCCACACATCCACAAAAAAATTAAACCACACTACTTCCGAATATCCTCTACCCACCCCTCAAAAAACATACATACGAATAAACCAAACTCATCCAACCCACACCAAAAAGCATAAGTTAAATAAAAATACACCCATAAACACCCACTATTAACATTACCACCAAAACCTATACCTTTCCCTCTCCTATCCCACCTCCGGCCTTAACTAACCATTCAACTCTTAAATAATTTTCATCTTATCAAGCGAATTACCTTTTTCTTTNATCCAAATAACACTATACTCTATCCGCACCAAACCACCACGATCCGTAAATCTCACAAAAGAACTGAACATTCTTTTCATTCCCACCAATTCCCAAATCTCCAATCAACATCGGTGTTACAACAATCCCCCAACTAATTTTCTATCATTCTCAGCCTTTAGACTTACATCCACTACCACTTATAACTAACGTAGCCTATAAAATACAAGCATAATTACAGCCAACCCATAACATACCACCCAACCGCTTTACTTAGTCAACATTGAACAACGTTAACACTTCCCTTTTACTCAAACCAACTCATCATTAATTCCTCAAAACTCTCAATCTCACTATTACTCTAAATACCTATATAATCACCTCACCATACAAAAACACTGTCCCAATTCCTCCCACTATCATAAACCCAAACAAAAAAAGAAAATCCTAACCCCATTTCCTAAACCCACAAGGCTCTACACACACCTTAAAATACCCTTTACAAACCCAACTATCGAAAAAACCCAACGAATAACAACGATCCCCATCAACAACGCAACATCATTAAAACCCTAACACTGCACTACTATCCTACAAAAATACTTAAAATCCACCCAAGTCCACTCCCATTCTAAACACAAAGTTACAAAACACATTCCAAACCTTACCACTGTCTCCACCAAATCACACCGTAATATTCCANGAATTACAATTCGTAAAACCACCAATACACCCTATCATCATAACTCAACACAAATAGCACCTCACCCCAAAATAACACTAATTCAACACCCTTATCCCCCCTAAACCGATTAATACAACAACTAATCTCAAAAACCAACTCACAAACATATTCAACACAAACTCTAAATCTAAAACGATTTACCCAAAAGCTCTCTCCTCTAAACACCAGACAGTCTAACAACCTCACACCATCTATATCCACTTCAAAACCACAGACAAAAACACATCCCACGCCACAAGCCAGACAACTCCAACTCCATTCCTTCCAAACCAACAACCCCAATAATACATAACATAAAAATCCAAACCCAACCTCACAATGACAACGCCACAACCCAATCAACCCATACCACAAATAACTAATAACCCAACCATTACCCATATTTAAAATCCCAACCAAAACCCACAACCACCTTTCAACAGTTATACATTCATCTCCCCACAATCAATACCGACCTTTCAGCACACCCAACTCCACAAACACGCTACACAACTCACCCAAAAACACATATACACAGTTCACCACTAACAACATAAAACATACCTTTAATCACCCATATCCACTACACCCAACCTCCACCAATACAACAACAAACTTCCTCCAAAACCAATAGCAAAAAAGTACCACCCACTCATCATACCTATCCCGCAACAACAACCCCCTGACATCGTATAACCTTAAAGACCTCTAAGAAATAAAATTAATCCCTACCACTAACAGAATCTCACACATACCCTTACTCAACTCTTTCACCTCCAAAACAACTATACCTAAACTCACACAAAAAACAACTCACAACGCCTAAATAAAGCTCCACTTACACCCCACCATAGGCATCCACAACACCAACACTAAACATAATTGTCTAATCATCCTAACACCCCCACTACCAATAACAACCTATACAGCATAATACCAAATACACAACTCCAAGCACTAACTTACTGAACAAAGGCACCCTAGGTACACCCATCACTACACTCAAAAAATCACCATACCAAAATACAAACCGTGCCTTCATATCAATATCACTACCCCAACAAACCACCACTAAATTACCAACACTACAACCATAAAAATTAACAATACACCAACGTATACAACCACACCCCATCTAATACTACCTCACAAAAACAATCCCAACCCATAAACCAACCCTACACTCAAAAGTCACCANGGCAACTCCCACCAAACCCTTCTACCGGTACGCACACCAACTAAGTCATCCTATCCCCCGAACCCCCACACTTCCCACACCCAGCACCAATCTTCACACAACAATACATACAACTTTACTCCAAACACTAACAACTTCACAACTCAACACTAACATTTAACAAAAACATCAACACCTATATACTTCTACAACTTCCAAACAATACACACAAATCATCCATCAAAACATCATTACAAAAACAACNNNAGCTTTAGAAATCACCCTCCAATCCAATAAACCCACAATCACCTATCCCATTCAACTCCCAACAAAAAACTCAACCCAACCACCAATACCATAACACCAACCTCATCAATCAAAAAAAACTAACCCCACTCTTCAAACCCCCACCAACCCTACTCCCCATCACCACTAACCCCCCCCCCAGCCACAAATCATCCCAACCACTTACTCTCCACAACCCATCCCCACCTACAAATAACGGACGAATCCCCCTATCAAAAAAACATCCCACCAACTCACTCTCACCCCCAACACCCAAACCTAAACTTTACTCCGCAAAAAAAATTAATAATACACAATGAACACCAAACCATCCCATACCAAGCACCAGATCTTACTCCCATCTTCTACCCTAACTACAAACTACCATAAAGAATACTATCCAACCACATCCCACAGTAAATCCCTACAAACCCCTTCACCAAATCCCACCCAGAACCATCCAGAAAACTTACTCAAAAAAACAACACCACACACTCCCAACAGAATAGTCAATCCATAACCCACCCCACACTCTCTCTTCCGTAAGACCTAATTACCCACCTTACCTAACCAATATACCCCATACCCCCCCAGCAACTCACCTATATATCAAAACTACACTCACTCTCAAAAATCATCCAATACAAACACACGACAAACACCAATACAATACTATCAAATCCGAAATCCTCCAAACCCCCCCCCACACCTCACAATAATCAACCGTTCGAACGCGCACCAATAAGCACCTGATCCCAAAATCCCTACAGCATCCCACCTCCCGA-CCCACCCCCCCATCACACCCACACGACCATCGAGCCCAACAACACCATCCAACAAGCGATAACCATAAACACTCACCCACGCCAAGAGTACCCACCACAAACAAGCA
n3024     CCCATTTCACACTTCATATAACCTAATAAACACTGATAGCACCACTTACAACAATAGAACCAACCCAAACCGTATCACTTACATACTCTATTCCCCCCTACTTACAACCATAACAAACCTAATGATACAATAATGGCAAATGTCCCAAAAATCCACACAATTCCCATCCTTCAACCCACCACAAAAGAACTCGCAAATATCNNNTAAAAATCAATCAATTACCTCACTACGTTCCAAACGACCTATCCACATCCACATCCACACAATATCCGTCAAAACACCACCCCGAATCCAACCACAGAAATGACATGACCTACTCTCAGTCTCGACCTTCCCACAACTTATCCGAATAAAAACCTTACCCCCCAATCCATAGAACACCACACTAACATACACACTTAACCAATTTAATCAACTCAGAAACTAATCATCCTCATAACTACACACTCCACCAAAATAAACTCCAAACAACCCACATATCCACAAAAAAATTAAACCACACCACTTCCGAATACCCTCTACCCACCCCTCAAAAAACATATATACAAATAAACCAAACTCATCCAACCCACACCAAAAAGCATAAGTTAAATAAAAATACACCCATAAACACCCACTATTAACATTACCACCAAAACCTATACTTTTCCCTCTTCTACCCCACCTCCGGCCTTAACTAACCATTCAACTCTTAAACAATTTTCATCTTATCAAGCGAATTACCTTTTTCTTTAATCCAAATAACACTATACCCTATCCGCACCAAACCACCATGATCCGCAAATCTCACAAAAGAACTGAACATTCTTTTCATTCCCACCAATTCCCAAATCTCCAATCAACACCAGTGTTACAACAATCCCCCAACTAATTTTCTATCATTCTCAGCCTTTAGACCTACATCCACTACCACTTATAACTAACGTAGCCTATAAAACACAAGCATAATTACAGCCAACCCATAACATACCACCCAACCGCTTTACTTAGTCAACATTAAACAACATTAGCACTTCCCTTTTACTCAAACCAACTCATCATTAATTCCTCAAAACTCTCAATCTCATTATTACTCTAAATACCTATATAATCACCTCACCATACAAAAACACTGTCCCAATTCCTTCCACTATCATAAACCCAAACAAAAAAAGAAAATCCTAACCCCATTTCCTAGACCCACAAGGCTCTACACACACCTTAAAATACCCTTTACAAACCCAACTATCGAAAAAACCCAACGAATAACAACGATCCCCATCAACAACGCAACATCATTAAAACCCTAACACCGCACTACTATCTTACAAAAATACTTAAAATCCACCCAAGTCCACTTCCATCCTAAACACAAAGTTACAAAACACATTCCAAACCTTACCACTGTCTCCACCAAATCACACCGTAATATTCCANGAACTACAATTCGTAAAGCCATCAATACACCCTATCATCATAACTCAACACAAATAGCACCTCACCCCAAAATAACACCAATTCAACACCCTTATCCCCCCTAAACCGATTAATACAACAACTAATCTCAAAAACCGACTCACAAACATATTCAACACAAACTCTAAATCTAAAACGATTTACCCAAAAGCTCTCTCCCCTAAACACCAGACAGTCTAACAACCCCACACCATCTATATCCACTTCAAAATCACAGACAAAAACACATCCCACGCCACAAGCCAGACAACTCCAACCCCATTCCTTCCAAACCAATAACCCCAATAATACATAACATAAAAATCCAAACCCAACCTCACAATGATAACACCACAACCCAATCAACCCATACCATAAATAATTAATAACCCAACCATTACCCATATTTAAAATCCCAACCAAAACCCACAACCACCTCTCAACAGCTATACATTCATTTCCCCACAATCAATACCGACCTTTTAGCACACCCAACTCCACAAACACGCTACACAACTCACCCAAAAACACATATACACAGTTCACCACTAACAACATAAAACATACCTTTAATCACCCATATCCACTACACCCAACCTCCACCAATACAACAACAAACTTCCTCCAAAACCAATAGCAAAAAAGTACCACCCACTCATCATACCTATCCCGCAACAACAACCCCCTGACATCGTATAACCTTAAAGACCTCTAAGAAATAAAATTAATCCCTACCACTAACAGAATCTCACACATACCCTCACTCAACCCTTTCACTTCCAAAACAACTATACTTAAACTCACACAAAAAACAACTCACAACGCCTAAATAAAGCTTCACTTACACCCCACCATAGACATCCACAACACTAACACTAAACATAATTTTCTAATCATCCTAACACCCCCACTACCAATAACAACCTATACAGCATAATACCAAATACACAACTCCAAGCACTAACTTACTGAATAGAGGCACCCTAGGTACACCCATCACTACACTCAAAAAACCACCATATCAAAATACAAACCGTACCTTCACATCAATATCACTACCCCAACAAACCACCACTAAATCACCAACACTACAACCATAAAAATTAACAATACACCAACATATACAACCACACCCCATCTAATACTACCTCACAAAAACAATCCCAACCCATAAGCCAATCCTGCACTCAAAAGTCACCANGGCAACTCCCACCAAACCCATCTACCGGTACGCACACCAACTAAGTCATCCTATCCCCCGAACCCCCACACTTCCCACACCCAGCACCAATCTTCACACAACAATACATACAACTTTACTCCAAACACTAACAACCTCACAACTCAACACTAACATTTAACAAAAACATCAACACCCATATACTTCTACAACTTCCAAACAATACACACAAATCATCCATCAAAACATCATTACAAAAACAACCATAGCTTTAGAAATCACCCTCCAATCCAATAAACCCACAATCACCTATCCCATTCAACTCCCAACAAAAAACTCAACCCAACCACCAATACCACAACACCAACCTCATCAATCAAAAAAAACTAACCCCACTCTTCAAACCCCCACCAATCCTACTCCCCATCACTACCAACCCCCCCCCCAGCCACAAATCATCCAAACCACTTACTCTCCACAACCCATCCCCACCTACAAATAACGAACGAATCCCCCTATTAAAAAAACATCCCACCAATTCACTCTCACCCCCGACACCCAAACCTAAACTTTACTCCGCAAAAAAAATTAATAATACACAATGAACACCAAACCATCCCATACCAAGCACCAGATCTTACTCCCATCTTCTACCCTAACTACAAACTACCATAAAAAACACTATCCAACCACATTCCGCAGTAAATCCCTATAAACCCCTCCACCAAATCCCACCCAGAACCATCCAGAAAACTTACTCAAAAAAACAACACCACACACTCCCAACAGAATAGTCAATCCATAACCCACCCCACACTCTCTCCTCCGTAAGACCTAATTACCCACCTTACCTAACCAATACGCCCCATACCCCCCCAGCAACTCACCCATATATCAAAACTACACTCACTCTCAAAAATCATCCAATACAAACACACGACAAACACCAATACAACACTATCAAATCCGAAATCCTCCAAACCCCCCCCCACACCTCACAATAATCAACCGTTCGAACGCGCACCAATGAGCACCTAATCCCAAAATCCCTACAGCATCCCACCTCCCGA-CCCACCCCCCCATCACACCCACACGACCATCGAGCCCAACAACACCATCCAACAAGCGATAACCATAAACACTCACCCACGCCAAGAGTACCCACCACAAACAAGCA
n3025     CCCATTTCACACTTCATATAACCTAATAAACACTNNNNNNACCACTTACAACAATAGAACCANNNNNNNNNNNNNNNNNNNNNNNNNNNNNNNNNNNNNNNNNNNNNNNNNNNNNNNNNNNNNNNNNNNNNNNNNNNNNNNNNNNNNNNAATCCACACAATTCCCANCCTTCANNNNNNNNNNNNNNNNNNNNNNNNNNNNNNNNNNNNNNNNNNNNNNNNNNNNNNNNNNNNNNNNNNNNNCTATCCACATYCACATCCACACAATATCCGTTAAAANNNNNNNNNNNNNNNNNNNNNNNNNATGACATGACCTACTCTCAGTCTCGACCTTCCCACAACTTATCCGAANNNNNNNNNNNNNNNNNNATCCATAGAACACCACACTAACATACNNNNNNNNNNNNNNNNNTCAACTCAGAAACTAATCATNYTCATAACTACACANNNNNNNNNNNNNNNNNNNNNACAACYCACATATCCACAAAAAAATTAAACCACACCACTTCCGAATACCCTCTACYCACCCCTNNNNNNNNNNNNNNNNNNNNAAACCAAACTCATCCAANNNNNNNNNNNNNNNNNNNNNNNNNNNNNNNNNNNNNNNNAAACACCCACTATTAACATTACCACCARNNNNNNNNNNNNNNNNNNNNNNNNNNNNNNNNNNGCCTTAACTAACCATTCAACTCTTAANNAATTTTYATCTTATCAAGNNNNNNNNNNNNNNNNNNNNNNNNNNNNNNACTATACCCTATCCGCACCAAACNNNNNNNNNNBGCAAATCTCACAAAAGNNNNNNNNNNNNNNNNNNNNNNNNNNNNNNNNNNNNNNNNNNNNNNNNNNNNNNNNNNNNNNNNNNNNNNNNNNNNNNNNNNNNNNNNNNNNNNNNNNNNNNNNNNNNNNNNNNNNNNNNNNNNNNNNNNNNNNNNNNNNNNNNNNNNNNNNNNNNNNNNNNNNNNNNNNNNNNNNNNNNNNNNGCTTTACTTAGTCAACATTAAAMNNNNNNNNNNNNNNNNNNTTACTCAAACCAACTCATCATTAATTCCNNNNNNNNNNNNNNNNNNNNNTTACTCTAAATACCTATATAATCACCTNNNNNNNNNNAAACACTATCCCAATTCCTTCCACTATCANNNNNNNNNNNNNNNNNNNNNNNNNNNNNNNNNNNNNNNNNNNNNNNNNNNGCTCTACACACACCTTAAAATACCCTTTACAAACCCAACTNNNNAAAAAACCCAACGAATAANNACGATCCCCATCAACAACGCAACATCATNAAAACCCYAAYAYNNCACTACTATCTNACAAAAATACTTAAAATSCAYCCAAGTCCACTTCCATCCTAAACACAAAGTTACAAAACACATTCNAAACCTTACCACTGTCTCCATCAAATCACACCGTAATATTCCANNNNNNNNNNNNNNNNNNNNCATCAATACACCCTATCATCATAACNNNNNACAAATAGCACCTCACCCCAAAATAACACCAATTCAACACCCTTATCCCCCYTNNNNNNNNNNNNNNNNNNNYTAANNNNNNNNNNNNNNNNNNNNNNNNNNNNNNNNNNNNNNNNNNNTCTAAAACGATTTACCCAAAAGCTYTCTCCCNNNNNNNNNNNNNNNNNNNNNNNNNNNNNNNNNNNNNNNNNCACTTCAAAATCACAGACAAAAACACATCCCACNNNNNNNNNNANNNNNNNCCAACCCCATTCCTTCCAAACNNNNNNNNNNNNNNNNNNNNNNNNNNAAAATCCAAACCCAACCTCACAATGATNNNNNNNNNNNNNNNNNNNNNNNNNNNNNNNNNNATTAATAACYCAACCATTACYYATATTTAAAATCCCAACCAAAACCCACAACCACCTCTCAACAGCTATACATTCATTTCCCCNNNNTCAATACCGACCTTTTAGCANNNNCAACTCCACAAACACGYTACACAACTCACCCAAAANNNNNNNNNNNNNNNNNNNNNNNNNNNNNATAAAACAWACCTTTAATCACCCATATCCACTNNNNNNNNNNNNNNNNNNNNNNNNNNNNNNNNNNNNNNNNNNNNAATAGCAAAAAAGTACCACCCACTCANNNNNNNNNNNNNNNAACAACAACCCCCTGACATCGTATAACCTTAAAGACCTCTAAGAAATAAAATTAATCCCTACCACTAACAKAATCTCNNNNNNNNNNNNNNNNNNNNNNNNNNNNNNNNNNNNNNNNNNNNTTAAAMTCACACAAAAAACAACTCACAACGCCTAAATAAAGCTTCACNNNNNNNNCACCATAGACATCCACAACACTAACACTAAACATAATTTTCTAATCATCCTAACACCCCCACTACCAATAACAACCTANNNNNNNNNNNNNNNNNNNNNNNNNTCCAAGCACTAACTTACTGAATAGAGNNNNNNNNNNNNNNNNNNNNNNNNNNNNNNNNNNNNNNNNNNNNNNNNNNNNNNACCGTACCTTCACATCAATATCACTNNNNNNNNNNNNNNNNNNNNNNTCACCAACACTACNNNNNNNNNNNNNNNNNNNNNNNNNNNNNNNNCAACCACACCCCATCTAATACTACCTCACAAAAACAATCCCAACCCATAAGCCAATCCTGTACTCAAAAGTCACCANGGCAACTCCCACCAAACCCATNNNNNGGTNCGCACAMCNNNNNNNNNNNNNNNNNNNNNNNNNNNNNNNACTTCCCACACCCAGCACCAATCTTCACACAAYAATNNNNNNNNNNNNNNNNNAAACACTAACAANNNNNNNNNNNNNNNNNNNNNNNNNACAAAAACAACAACACCCATATACTTCTACAACTTCCAAACAATACACANAAATCATCCATCAAAACATCATTACAAAAACANNNNNNNNNNNNNNNNNNNNNNNNNNNNNCAATAAACCCACAATCACCTATCCCATTNNACTCCCAACAAAAAACTCAACCCANNNNNNNNNNNNNNNNNNNNNNNNNNNNNNNNNNNNAAAAACTAACCCCANNNNTCAAACCCCCACCAATCCTACTCCCCATCACTACCAANNNNNNNNNNNNNNNNNNNNNNNNNNNNNNNNNNNNNNNNNNNNACCCATCCCCACCTACAAATAACGAACGAATCCCCCTATTAAAAAAACATCCYACCAATTCNNNNNNNNNNNNNNNNNNCAAACCTAAACTTNNNNNNNNNNNNAAAATTAATAATACACAANGAACACCAAACCATNNNNNNNNNNNNNNCAGNNYTTACTCCCATCTTCTACCCTAANNNNNNNNNNNNNNNNNNNACACTATCCAACCACATTCCGCAGTAAATCMNNNNNNNNNNNNNNNNNNNNNNNNNNNNNNNNNNNNNNNNNNNNNNNNNNNNNNANNACAACACCACACACTCCCAACAGAATANNNNNNNNATAACCCACCCCACACTCTCTCCTCCGTAAGACCTAATTACCYACNNNACCTAACCANNNNNNNNNNNNNNNNNNNNNNNNNNNNNNNNNNNNNNNAAACTACACYCACTNNNNNNNNNNNNNNNNNNNNNNNACACGACAAACGCCAATACAACACTATCAAATCCGNNATCCTCMNNNNNNNNNNNNNNNNNNNNNNNNNNNNNNNNNNNNNNNNNNNCACCAATGAGCACCTAATCCCAAAATCNNNNNNNNNNNNNNNNNNNNNN-NNNNNNNNNNNNNNACACCCACACGACCATCGANNNNNNNNNNNNNNNNNNNNNNNNNNNNNNNNNNNNNNCWCACCCACGCCAAGAGTACCCACCACAAAYANNCA
n3026     CCCATTTCACACTTCATATAACCTAATAAACACTGATAGCACCACTTACAACAATAGAACCAACCCAAACCGTATCACTTACATACTCTATTCCCCCCTACTTACAACCATAACAAACCTAATGATACAATAATGGCAAATGTCCCAAAAATCCACACAATTCCCATCCTTCAACCCACCACAAAAGAACTCGCAAATATCCNATAAAAATCAATCAATTACCTCACTACGTTCCAAACGACCTATCCACATCCACATCCACACAATATCCGTCAAAACACCACCCCGAATCCAACCACAGAAATGACATGACCTACTCTCAGTCTCGACCTTCCCACAACTTATCCGAATAAAAACCTTACCCCCCAATCCATAGAACACCACACTAACATACACACTTAACCAATTTAATCAACTCAGAAACTAATCATCCTCATAACTACACACTCCACCAAAATAAACTCCAAACAACCCACATATCCACAAAAAAATTAAACCACACCACTTCCGAATACCCTCTACCCACCCCTCAAAAAACATATATACAAATAAACCAAACTCATCCAACCCACACCAAAAAGCATAAGTTAAATAAAAATACACCCATAAACACCCACTATTAACATTACCACCAAAACCTATACTTTTCCCTCTTCTACCCCACCTCCGGCCTTAACTAACCATTCAACTCTTAAACAATTTTCATCTTATCAAGCGAATTACCTTTTWCTTNNNNNNNAATAACACTATACCCTATCCGCACCAAACCACCACGATCCGCAAATCTCACAAAAGAACTGAACATTCTTTTCATTCCCACCAATTCCCAAATCTCCAATCAACACCAGTGTTACAACAATCCCCCAACTAATTTTCTATCATTCTCAGCCTTTAGACCTACATCCACTACCACTTATAACTAACGTAGCCTATAAAACACAAGCATAATTACAGCCAACCCATAACATACCACCCAACCGCTTTACTTAGTCAACATTAAACAACATTAGCACTTCCCTTTTACTCAAACCAACTCATCATTAATTCCTCAAAACTCTCAATCTCATTATTACTCTAAATACCTATATAATCACCTCACTATACAAAAACACTGTCCCAATTCCTTCCACTATCATAAACCCAAACAAAAAAAGAAAATCCTAACCCCATTTCCTAGACCCACAAGGCTCTACACACACCTTAAAATACCCTTTACAAACCCAACTATCGAAAAAACCCAACGAATAACAACGATCCCCATCAACAACGCAACATCATTAAAACCCTAACACCGCACTACTATCTTACAAAAATACTTAAAATCCACCCAAGTCCACTTCCATCCTAAACACAAAGTTACAAAACACATTCCAAACCTTACCACTGTCTCCACCAAATCACACCGTAATATTCCANGAACTACAATTCGTAAAGCCATCAATACACCCTATCATCATAACTCAACACAAATAGCACCTCACCCCAAAATAACACCAATTCAACACCCTTATCCCCCCTAAACCGATTAATACAACAACTAATCTCAAAAACCGACTCACAAACATATTCAACACAAACTCTAAATCTAAAACGATTTACCCAAAAGCTCTCTCCCCTAAACACCAGACAGTCTAACAACCCCACACCATCTATATCCACTTCAAAATCACAGACAAAAACACATCCCACGCCACAAGCCAGACAACTCCAACCCCATTCCTTCCAAACCAATAACCCCAATAATACATAACATAAAAATCCAAACCCAACCTCACAATGATAACACCACAACCCAATCAACCCATACCATAAATAATTAATAACCCAACCATTACCCATATTTAAAATCCCAACCAAAACCCACAACCACCTCTCAACAGCTATACATTCATTTCCCCACAATCAATACCGACCTTTTAGCACACCCAACTCCACAAACACGCTACACAACTCACCCAAAAACACATATACACAGTTCACCACTAACAACATAAAACATACCTTTAATCACCCATATCCACTACACCCAACCTCCACCAATACAACAACAAACTTCCTCCAAAACCAATAGCAAAAAAGTACCACCCACTCATCATACCTATCCCGCAACAACAACCCCCTGACATCATATAACCTTAAAGACCTCTAAGAAATAAAATTAATCCCTACCACTAACAGAATCTCACACATACCCTCACTCAATCCTTTCACTTCCAAAACAACTATACCTAAACTCACACAAAAAACAACTCACAACGCCTAAATAAAGCTTCACTTACACCCCACCATAGACATCCACAACACTAACACTAAACATAATTTTCTAATCATCCTAACACCCCCACTACCAATAACAACCTATAYAGCATAATACCAAATACACAACTCCAAGCACTAACTTACTGAATAGAGGCACCCTAGGTACACCCATCACTACACTCAAAAAACCACCATATCAAAATACAAACCGTACCTTCACATCAATATCACTACCCCAACAAACCACCACTAAATCACCAACACTACAACCATAAAAATTAACAATACACCAACATATACAACCACACCCCATCTAATACTACCTCACAAAAACAATCCCAACCCATAAGCCAATCCTGCACTCAAAAGTCACCANGGCAACTCCCACCAAACCCATCTACCGGTACGCACACCAACTAAGTCATCCTATCCCCCGAACCCCCACACTTCCCACACCCAGCACCAATCTTCACACAACAATACATACAACTTTACTCCAAACACTAACAACTTCACAACTCAACACTAACATTTAACAAAAACATCAACACCCATATACTTCTACAACTTCCAAACAATACACACAAATCATCCATCAAAACATCATTACAAAAACAAYNNTAGCTTTAAAAATCACCCTCCAATCCAATAAACCCACAATCACCTATCCCATTCAACTCCCAACAAAAAACTCAACCCAACCACCAATACCACAACACCAACCTCATCAATCAAAAAAAACTAACCCCACTCTTCAAACCCCCACCAACCCTACTCCCCATCACTACCAACCCCCCCCCCAGCCACAAATCATCCAAACCACTTACTCTCCACAACCCATCTCCACCTACAAATAACGAACGAATCCCCCTATTAAAAAAACATCCCACCAATTCACTCTCACCCCCAACACCCAAACCTAAACTTTACTCCGCAAAAAAAATTAATAATACACAATGAACACCAAACCATCCCATACCAAGCACCAGATCTTACTCCCATCTTCTACCCTAACTACAAACTACCATAAAAAACACTATCCAACCACATTCCGCAGTAAATCCCTATAAACCCCTCCACCAAATCCCACCCAGAACCATCCAGAAAACTTACTCAAAAAAACAACACCACACACTCCCAACAGAATAGTCAATCCATAACCCACCCCACACTCTCTCCTCCGTAAGACCTAATTACCCACCTTAYCTAACCAATACGCCCCATACCCCCCCAGCAACTCACCCATATATCAAAACTACACTCACTCTCAAAAATCATCCAACACAAACACACGACAAACACCAATACAACACTATCAAATCCGAAATCCTCCAAACCCCCCCCCACACCTCACAATANNNNACCGTTCGAACGCGCACCAATGAGCACCTAATCCCAAAATCCCTACAGCATCCCACCTCCCGA-CCCACCCCCCCATCACACCCACACGACCATCGAGCCCAACAACACCATCCAACAAGCGATAACCATAAACACTCACCCACGCCAAGAGTACCCACCACAAACAAGCA
n3219     CCCATNNYACACTTCATATAACCTAATAAACACTGANNNNNNCACTTACAACAATARANNNNNNNNNNACCGTATNACTTACATACTCTATTCCCYNNNNNNNNNNNNNNNAACAAACCTAATGATACAATANNNNNNAATGTCCCAAAAATCCACAYAATTCCCATCCTTCAACCCACCACAAAANNNNNNNNNNNNNNNNNNNNNNNNNNNATCAATTACCTNNNNNNNNNNNNNNNNNNNNNNNNACATCCACATCCACACAATATCCGTCAAAACANNNNNNNNNNNNNNNNNNNAGAAATGACATGACCTACTCTCANNNNNNACCTTNNNNNNNNTTATCCGAATAAAAACCTTACCCCCNNATCCATAGAACACCACACTAACATACACACTTAACCAATTTAATCAACTCAGAAACTAATCATCCTCATAACTACANNNNNNNNNNNNNNNNNNNNNNNNNNNNNNNNNNNNNNNNNNNAAAATTAAACCACACCACTTCCGAATACCCTCTACCCACCCYTNNNNNNNNNNNNNNNNNNNNNNNNYAAACTCATCCANNNNNNNNNNNNNNNNNNNNNNNNNNNNNNNNNNNACCCATAAACACCCACTATTAACATTACCACCAAAACCTATACTTTNNNCNNNNNNNNNNNNNNNCCNNNNNTAATTAACCATTCAACTCTTAAACAATTTTCATCTTATCANNNNNNNNNNNNNNNNNNNNNNNNNNNNNNNNNNNNNNNNNNNNNNNNNNNNNNNNNNNNNNNNNNNCAAATCTCACAAAAGNNNNNNNNNNNNNNNNNNNNNNNNNNNNNNNNNNNNNNNNNNNNNAACACCAGTGTTACNNYNNNNCYCCAACTAATTTTNNNNNNNNNNNNNNNNNNNNNNNNNNNNNNNNNNNNNNNNNNNNNNNNNNTAGCCTATAAAACANNNNNNNNNNNNNNNNNNNNNNNNNACATANNNNNNAACCGCTTTACTTAGTCAACATTAAACAACATNNNNNNNNNNNNNNNNNNCAAACCAACTCATCATTAANNCCTCAAAACTCTCAATCTCATTATTACTCTAAATACCTNNATAATCACNNNNNNNNNNNNNNNNNNTGTCCCAATTCCTWNNNNNNNNNNNNNNNNNNNNNNNNNNNNAAAATCCTAACCCCATTTNNNNNNCCCACAAGGCTCTANNNNNNNNNNNNNATACCBTTTACAAACCCAACTATCGNNNNNNNNNNNNNNNTAACAACGATCCCCATCAACAACGCAACATCATTAAAACCCTANCACCRCACTACTATCTTANNNNNNNNNNNNNNNNYCACCCAAGTCCACTTCCATCCTAAACAYNNNNNNNNNNNNNNNNNNNNNAACSTTACCACYRTNNNNNNNNNNNNACACCGTAATATTCCANGAACTACAATTCGYAAAGCCATCAATACACCCTATCNNNNTAACTCAACACAAATAGCACCTCACCCCAAAATANCACCAATTCAACACCCCTATCCCCCCTAAATYGATTAATACAACAACTAATCTCAAAAACCGACTCACAAACATANTCAACACAAACTCTAAATCTAAAACGATTTACCCAAAAGCTCTCTCCCCTAAACACCAGACAVTCTAWNNNTCCCACACCATCTATATNNNNNNNNNNNNNNNNNNNAAAAACACATCCCACGCCACAAGCCAGACAACNNNNNNNNNNTTCCTTCCAAACCAATAACCCCAATAATACATAACATAAAAATCCAAACYYAACCTCACAATGATAACACCACAACCCAATCAACCCATACCATAAATAANNNNNNNNNNNNNNNNNNNNNNNATTTAAAATCCCAACCAAAACCCACAACCACCTCTCAACAGCTANNNNNNNNNNNNNNNNNNNNNNATACCGACCTTTTAGCACACCCAACTNTACAAACACGCTACACAANNNNNNNNNNNNNNNNTATACACAGTTCACCACTAACAACATAAAACATACCTCTAATYACCCATATCCACTACACCCANNNNNNNNNNNNNNNNNNNNNNNCWTCCTCCAAGACCAATAGCAAAAAANNNNNNNNNACTCATYATACCTATCCCGCAACANNNNNNNCCTGACATCGTATAACCTTAAAGACCTCTAAGAAATAAAATTAATCCCTACCACTAACAGAATCTNACACATACCCTCACTCAATCCTTTCACTTCCAAAACAACTATNNCTAAACTCACACANNNNNNNNNNNNNNNNNNNNNNNNAAAGCTTCACTTANNNNCCACCATAGACATCCACAACACTAACACTAAACATAATTTTCTAANNNNCCTAACACCCCYACTACCAATAACAANNNNNNNNNNNNNNNNNNNNNNNNNNNNNNNNNNNNNCTAACTTACTGAATAGAGGNNNNNNNNNNNNATCCATCACTACACTCAAAAAACCACCATATYANNNNNNAAACCGTACCTTCACATCAATATCACTACCCCAACAAACCACCACTAAATCACCAACACTAYAACCANNNNNNNNNNNAATACACCAACATATACAACCACACCCCATCTAATACTACCTCACAAAAACAATCCCAACCCATAAGCCAATCCTGCACTCAAAAGNNNNNNNNNNNNNNNNNNNNNNNNNNNNNNNNNNNNNNNNNNACCAACTAAGTCNNNNNNNNCCCCGAACCCCCACACTTCCCACACCCAGCACCAATCTTCACACAACAATACANNNNNNNNNNNNNNNNNNNNNNNNNNNNNNNNNNNNNNNNNNNNACATTTAACAAAAACATBAANNNNNNNNNNNNNNNNNNNNNNNNNNNNNNNNNNNNNNNNNNNNCCATCAAAACATCATTACANNNNNNNNNNNNNNNTTAGAAATCACCCTCCAANNYAATANACCCACAATCACCWANNNNNNNNNNNNCCCAACAAAAAACTCAACNNNNNNNNNNNNNNNNCAACACCAACCTCATCAATCAAAAAAAACTAACCCCACTCTTCAAACCCCYACYAATCCTACTCCCCATCACTACCAACNCCCCCCCCAGCCACAAATCATCCAAACCACTTACTCTCCACAACCCATCCMHACCTACAAATAACGAACGAATCCCCCTATTAAAAAAACNNNNNNNNNNNNNNNTCTCACCCCCAACACCCAAACCTAAACTTTACTCCGCAANNAAAATTAATAATACACAATGAACACCAAACCATCCCATACCAAGCACCAGATNNNNNNNNNNNNNNNNNNNNNNNNNNNNNNNNNCCATAAAAAACACTATCCAACCACATTCCGCAGTAAATCCCTATAANNNNNNNNNNNNNNNNNNNNNNNNAACCATCCAGAAAACTTNNNNNAAAAAACAACACCACACACTCCCAACAGANNNNNNNNNNNNNAACCCACCCCACACTCTCTCCTCCGTAAGACCTAATTACCCACCTTACCTAACCAATACACCYNNNNNNNNNNNNNNNNNNNNNNNNNNNNNNNNNNNNNNNNNNNNNNNNNNNNATCATCCAATACAAACACACGACAAACACCAANNNNNNNNNNTCAAATCCGAAATCCTCCAAACCCCCCCNNNNNNNNNNNNNNNNNNNACCGTTCGAACGCGCACCAATGANNNNNNNNNNNNAAAATCCCTACAGCNNNNNNNNNNNNNN-NNNNNNNNNNNNNNNNNNNCACACGACCATCGATCCCAANNNNNNNNNNNNNNNNNNNNNNNNNNNAAACACTCACCCACGCCAAGAGTACCCACCACANNNNNNNN
n3220     CCCATTTCACACTTCATATAACCTAATAAACACTGATAGCACCACTTACAACAATAGAACCAACCCAAACCGTATCACTTACATACTCTATTCCCCCCTACTTACAACCATAACAAACCTAATGATACAATAATGGCAAATGTCCCAAAAATCCACACAATTCCCATCCTTCAACCCACCACAAAAGAACNNNNNNNNNNNNNNNNNNNNNNAATCAATTACCTCACTACGTTCCAAACGACCTATCCACATCCACATCCACACAATATCCGTCAAAACACCACCCCGAATCCAACCACAGAAATGACATGACCTACTCTCAGTCTCGACCTTCCCACAACTTATCCGAATAAAAACCTTACCCCCCAATCCATAGAACACCACACTAACATACACACTTAACCAATTTAATCAACTCAGAAACTAATCATCCTCATAACTACACACTCCACCAAAATAAACTCCAAACAACCCACATATCCACAAAAAAATTAAACCACACCACTTCCGAATACCCTCTACCCACCCCTCAAAAAACATATATACAAATAAACCAAACTCATCCAACCCACACCAAAAAGCATAAGTTAAATAAAAATACACCCATAAACACCCACTATTAACATTACCACCAAAACCTATACTTTTCCCTCTTCTACCCCACCTCCGGCCTTAACTAACCATTCAACTCTTAAACAATTTTCATCTTATCAAGCGAATTACCTTNNNNNNNNNNNNNNNNNNNNNNNNNYCYTATCCGCACCAAACCACCACGATCCGCAAATCTCACAAAAGNNNTGAACATTCTTTTCATTCCCACCAATTNNNAAATCTCCAATCAACACCAGTGTTACAACAATCCCCCAACTAATTTTCTATCATTCTCAGCCTTTAGACCTACATCCACTACCACTNNNNNNNNNNNTAGCCTATAAAACACAAACATAATTACAGCCAACCCATAACATACCACCCAACCGCTTTACTTAGTCAACATTAAACAACATTAGCACTTCCCTTTTACTCAAACCAACTCATCATTAATTCCTCAAAACTCTCAATCTCATTATTACTCTAAATACCTATATAATCACCTCACCATACAAAAACACTGTCCCAATTCCTTCCACTATCANNNNNNCAAACAAAAAAAGAAAATCCTAACCCCATTTCCTAGACCCACAAGGCTCTACACACACCTTAAAATACCCTTTACAAACCCAACTATCGAAAAAACCCAACGAATAACAACGATCCCCATCAACAACGCAACATCATTAAAACCCTAACACCGCACTACTATCTTACAAAAATACTTAAAATCCACCCAAGTCCACTTCCATCCTAAACACAAAGTTACAAAACACATTCCAAACCTTACCACTGTCTCCACCAAATCACACCGTAATATTCCANGAACTACAATTCGTAAAGCCATCAATACACCCTATCATNANAACTCAACACAAATAGCACCTCACCCCAAAATAACACCAATTCAACACCCCTATCCCCCCTAAACCGATTAATACAACAACTAATCTCAAAAACCGACTCACAAACATATTCAACACAAACTCTAAATCTAAAACGATTTACCCAAAAGCTCTCTCCCCTAAACACCAGACAGTCTAACAACCCCACACCATCTATATCCACTTCAAAATCACAGACAAAAACACATCCCACGCCACAAGCCAGACAACTCCAACCCCATTCCTTCCAAACCAATAACCCCAATAATACATAACATAAAAATCCAAACCCAACCTCACAATGATAACACCACAACCCAATCAACCCATACCATAAATAATTAATAACCCAACCATTACCCATATTTAAAATCCCAACCAAAACCCACAACCACCTCTCAACAGCTATACATTCATTTCCCCACAATCAATACCGACCTTTTAGCACACCCAACTCCACAAACACGCTACACAACTCACCCAAAAACACATATACACAGTTCACCACTAACAACATAAAACATACCTTTAATCACCCATATCCACTACACCCAACCTCCACCAATACAACAACAAACTTCCTCCAAAACCAATAGCAAAAAAGTACCACCCACTCATCATACCTATCCCGCAACAACAACCCCCTGACATCGTATAACCTTAAAGACCTCTAAGAAATAAAATTAATCCCTACCACTAACAGAATCTCACACATACCCTCACTCAATCCTTTCACTTCCAAAACAACTATACCTAAACTCACACAAAAAACAACTCACAACGCCTAAATAAAGCTTCACTTACACCCCACCATAGACATCCACAACACTAACACTAAACATAATTTTCTAATCATCCTAACACCCCCACTACCAATAACAACCTATACAGCATAATACCAAATACACAACTCCAAGCACTAACTTACTGAATAGAGGCACCCTAGGTACATCCATCACTACACTCAAAAAACCACCATATCAAAATACAAACCGTACCTTCACATCAATATCACTACCCCAACAAACCACCACTAAATCACCAACACTACAACCATAAAAATTAACAATACACCAACATATACAACCACACCCCATCTAATACTACCTCACAAAAACAATCCCAACCCATAAGCCAATCCTGCACTCAAAAGTCACCANGGCAACTCCCACCAAACCCATCTACCGGTACRCACACCAACTAAGTCATCCTATCCCCCGAACCCCCACACTTCCCACACCCAGCACCAATCCTCACACAACAATACATACAACTTTACTCCAAACACTAACAACTTCACAACTCAACACTAACATTTAACAAAAACATCAACACCCATATACTTCTACAACTTCCAAACAATACACACAAATCATCCATCAAAACATCATTACAAAAAYANNNNNNNNTTTAGAAATCACCCTCCAATCCAATAAACCCACAATCACCTATCCCATTCAACTCCCAACAAAAAACTCAACCCAACCACCAATACCACAACACCAACCTYNNNNNNCAAAAAAAACTAACCCCACTCTTCAAACCCCCACCAATCCTACTCCCCATCACTACCAACCCCCCCCCCAGCCACAAATCATCCAAACCACCTACTCTCCACAACCCATCCCCACCTACAAATAACGAACGAATCCCCCTATTAAAAAAACATCCCACCAATTCACTCTCACCCCCAACACCCAAACCTAAACTTTACTCCGCAAAAAAAATTAATAATACACAATGAACACCAAACCATCCCATACCAAGCACCAGATCTTACTCCCATCTTCTACCCTAACTACAAACTACCATAAAAAACACTATCCAACCACATTCCGCAGTAAATCCCTATAAACCCCTCCACCAAATCCCGCCCAGAACCATCCAGAAAACTTACTCAAAAAAACAACACCACACACTCCCAACAGAATAGTCAATCCATAACCCACCCCACACTCTCTCCTCCGTAAGACCTAATTACCCACCTTACCTAACCAATACGCCCCATACCCCCCCAGCAACTCANNNNNNNNTCAAAACTACACTCACTCTCAAAAATCATCCAATACAAACACACGACAAACACCAATACAACACTATCAAATCCGAAATCCTCCAAACCCCCCCCCACACCTCACAATANNNNACCGTTCGAACGCGCACCAATGAGCACCTAATCCCAAAATCCCTACAGCATCCCACCTCCCGA-CCCACCNNNNNATCACACCCACACGACCATCGAGCCCAACAACACCATCCAACAAGCGATAACCATAAACACTCACCCACGCCAAGAGTACCCACCAYAAACAAGCA
n3221     NNNNNNNNRAACTATATACAACCTAATAAATACTGATAATATNNNNNNNNNNNNNNNNNNNNNNNNNNNNNNNNNNNNNNNNNNNNNNNNNNNNNNTCTACATACAATCATAACAAATCNNNNNNNNNNNNNACATCAAACGTCCCAAAAACCCACACAATNNNNNNNNNNNNNNCCACCCCAAAAAAACCANNNNNNNNNNNNNNNNNNNNNACCAACTATTCCANNNNNNNNNNNNYAACTTATCCACACTTACATCAATACAACACCCACCAAAACTCTACCTTAAACTNAACCACAAAAATAATGCGACATACTCNNNNNCTCGACCCTCCCACAACTTATCCAAACAACAACTTCATCCTCCAACCTATAAAGCACTACACTAGCACACNNNNNNNNNNNNNNNNNNNNNNNNNAAAACTAATCATACTCACAACTATACACCCCACCTAGATAAACTCCAAACAACCCACACACCCACAAAGNNNNNNNNNNNNNNNNNYTTTAAACATCCCCTACTCAACNNNNNNNNNNNNNNNNNNNNNNNNNNNNNNNNNNACCCAATCCACACCAAAAAAYNNNNNNNNNATAAAAACACACCTACAAACACCCACTACCAACACCACCACTAAAATTTATACTTTCTCACCTCCCACCCTNNNNNNNGCCTTAACTAACCATTCAACTCTTAAATNNNNNTCACCTCACCAAACAAATTACCCCTTTYTNNNNNNNNNNNNNNNNNNNNNNNNNNNNNNNNNNNNNNACCACAAACCAYNNNNNNNNNNNNNNNNNNNAATGCTCTTTTTACCCTCCTCNNNNNNNNNNCCTCCAATCAAAACCAGCGACATAAAAACTCCTTAATAAATCTTTTANNNNNNNNNNNNNNNNNNNNNNNNTCCACCACCGTTCACAACTAATGTAACCCATANNNNNNNNNNATAACCACAACCAACCNNNNNNNNNNNNNNNNNNNNNNNNNNNNNNNNNNNNNNNNNNNNNNNNNNNNNNNNNNNTCTATCCAAACCAATTCATCATTAACTCCTCCAAGCTTCCAACCCCACCATTACCCCAAAAANNNNNNNNNNNNNNNNNNNNNNNNNAAACACTATTCTAACTCCCCACACTAACNNNNNNNNAGACAAAAAGAGAAAACCCTGACCCCATCCTYNNNNNNNNNNNNGCTCCACACACACCNTAAAATACCCTTTACAAACTCAACTANNNNNNNNACTCAACAAAAAATAACNNNNNNNNNNNNNNNNNNNNNATTGCTGAAACCCCAATACCGCACTACCACCCCACAAAAACATTCANNNNNNNNNNNNNNNNNNNNNNNNNNTAAACATAAAGCTACTAAACACACTCCAGACCTTAYTNNNNTYNCCACTAAATCACATCGTACAATTCCANNNNCTACAACCCGCAAAACCACCAATACACCCTACTACCACAATCCAAAACAAACAGCACCTCATCCTAAAATAACNNNNNNNNNNNNNYTCTATCCCCCCCGNNNNNNNNNNNNNNNCAACTAATCTCGAAAACTAACCTACAAACACATTCAATACAWACCTTAAACCCAAAACGATCTATCTGAAGACTCCYTYYCYNNNNNNNNNNNNNNCATAACCATCTCACATCATTTACACTTNTTTTAAAATCACAAACAAAAAAACATCCCACACCACAAGCCAGACAACCTTAGCTCAACCCCTACCAAACCAATAACCCCAACAATACATAAYANAAAAATCCAAGCTCAATCTNNNNNNNNNNNNNNNNNNNNNNNNNNNNNNNNNNNNNNNNNNNNNNNNNNNNNNNACCAWTATCCATNNNNNMAWCTTCAAACAAAACTTACAATCAACTCTTAACAACTATACACTCACTTCCCTACAACCAATACCAACCTCCTAACACACCCAACCCTACAAACATGCTACACAATTCACCYANNNNNNNNNNNNNNNAATTCATCACCAGCAACATAAAATACANNNNNNNNNNNCCACACCCATCACACCNNNNNNCTACTAGCACAACGGCAGATCTCCTCCANNNNNNNNNNNNNNNNNGCACCACCCACTCACCATACTTATCCTACANCAGTGACTTCTCANNGTCATACAACCAAANNNNNNNNNNNNNNAMAAAATCAATCCCTATCACTAANNNNNNNNNNCACAAACCCTCACTCAACCCTCCCACTTCCAAAACAACTACACCCAAACTTACANNANAAACAACCCACAATACCTAAACAAAACTNNNNNNNNNNCCCACCATAAACACCCACATCACTAACACTAAGCATAATCTTCTAATCACTCTAATACTCCCGCTACTAATNNNNNNNNNNNNNNNNNNNNNNNNGACAAAATACCCCAAASACTNNNNNNNNNNNNNNNNNNNNNNNNNNNACACCCACTATTACACCTGAAAAATCACCACANNNNNNNNNNNNNNNNNNNNTCACATCAATATCACTACCCTAACAAACCACCACCAAACCATCAATACGACAACCATANNNNNNNNNNNNNNNNNNAAACATACAGCCACGCCCCATTTANNNNNNNNNNNNNNNAACAACCTCAACTCATAAATCAACCCCATGCTCAANNNNNNNNNNGGCANCCTCCACCAGACCCCTCTACCAACACACATATCAACTAAACCACCCCACCCCCTAAACCCCTGCATTCCCCACACTCAATACCAATTTTCATACANNNNNNNNNNNAATCCCACCCTANNNNNNNNNNACCCCACGACTCAACNNNNNNATTCAACAAAAACATSAANNNNNNNNNNNNNNNNNNNNNNNNNNNNNNTACACACAAATCATCCATCAAAACANNNNNNNNNNNNNNNNNNNNNNNNNNNNNNNNNNNN-CCAATCCAACAATCCTACCACAACTCATTCCATNNNNNNNNNNNNNNNNNNNNNNNNNNNNNCATCAATCCCGCNNNNNNNNNNNNNNNNNNNNNNNNNNNNNNNNNNNNNNNNNNNNNCTCCCRCCAATTTYACCNNNNNNNNNNNNNNNNNNNNNNNNNNNNNNNNNNNNNNNNNNNNTACCTACTCTTCATAATCCATCCCTACCTAAAAATAACAAACAGACCCCCTNNNNNNNNNNNNNNNNNNNNNNNNNNNNNNNNNNNNNAACACYTAAACCTAAATNNNNNNNNNNNNNRAAGACYAATAACACACCACAAACACCAAACCAWTCNNNNNNAAGCATCAGACCATACCTCCATCNNNNNNNNNNNNNNNNAACCACCATAAAAAACACTATCCAATCANNNNNNNCAACAGATTCCTATAAACCTCCCTYCCCAGCCTTTCCCAANNNNNNNNNNNNNNNNNNNNNNNNNNGACAATACCACACACCCTCTACAAAACAATCAATCYNTAACTCACTCCACACTCTCCCCTCNNCAAAACCTAACCAYTNNNNCYACCTAACCGATATACTCYACGYCCCCTCAACAACTCATTTACACGCCAANNNNNNNNNNNNNNNNNNNNNTCACCCAACATAAACACACAACAAATGCCAAAACAACACCATNAAATTCGAAATCCTTCAAGCCCCTCTCCACACCCCACANNNNNNNACCGTTCGAGCGCGCACBAATNNACACCCAATCCCAAAATCCCTACTGCACCCCACCTTCCAA-CCCACCCTTCCATCACACTCACACGACCACCGAGCCCAACAACANNNTNYAACAAGCGATAACCATAAACACCCACCCACACCAAGAGTACCCANNNNNNNNNNNNN
n3222     CTTATTTCACACTTCATATAACYNNNNNNNNNNNNNNNNNACCACTTACAACAATAGAACCAACCCAAACCGTATCACTTACATACTCTATTCCCCCCTACTTACAACCATAACAAACCTAATNNNNNNNNNATGGCAAATGTCCCAAAAATCCACACAATTCCCATCCTTCAACCCACCACAAAAGAACTCGNNNNNNNNNNNNNNNNNNNNATCAATTACCTCANNACGTTCCAAACGACCTATCCACATCCACATCCACACAATATCCGTCAANNNNNNNNNCCRAATCCAACCACAGAAATGACATGACCTACTCTCAGTCTCGACCTTCCCACAACTTATCCGAATAAAAACCTTACCCCCCAATCTATAGAACACCACACTAACATACACACTTAACCAATTTAATCAACTCAGAAACTAATCATCCTCATAACTACACACTCCACCAANNTAAACTCCAAACAACCCACATATCCACAAAAAAATTAAACCACACCACTTCCGAATACCCTCTACCCACCCCTCAAAAAAYNNNNNNNNNAATAAACCAAACTCATCCAACCCACACCAGAAAGCATAAGTTAAATAAAAATACACCCATAAACACCCACTATTAACATTACCACCAAAACCTATACTTTNNNNNNNNCTACCCCACCTYYGGCCTTAACTAACCATTCAACTCTTAAACAATTTTCATCTTATCAAGCGAATTNNNNNNNNNNNNNNNNNNNNNAACACTATACCCTATMCGCAWYAAACCACCATGATCCGCAAATCTCACAANNNNNNNNNNNNNNNNNNNNNNNNNNNNNNNNNNNNNNNNNNNYAATCAACACCAGTGTTACAACAATCCCCCAACTAATTTTCTATCATTNNNNNNNNNNNNNNNNNNNNNNNNNNNNNNNNNNNNNNNNNNNNNNNNNNNNMACACAAGCATAATTACARCCANNNNNNNNNNNNNNNNNCAACCGCTTTACTTAGTCAACATTAAACAACANNNNNNNNNNNNNTTTACTCAAACCAACTCATCATTAATTCCTCAAAACTCTCAATCTCATTATTACTCTAAATACCTATATAATCACCNNNNNNNNNNNNNNNNNNNNNNNNNTTCCTTCCACTATCANNNNNNNNNNNNAAAAAAGAAAATCCTAACCCCATTTCCTAGACCCACAAAGCTCTACACACACCTTAAAATACCCTTTACAAACCCAACTATCGAAAAAACCCAACGAATAACAACGATCCCCATCAACAACGCAACATCATTAAAACCCTAACACCGCACTACTATCTTACAAAAATACTTAAAATCCACCCAAGTCCACTTCCATCCTAAACACAAAGTTACAAAACACATTCCAAACCTTACCACTGTCTCCACCAAATCACACCGTAATATTCCANGAACTACAATTCRTAAAGCCATCAATACNNNNNNNNNNNNNNNYTCAACACAAATAGCACCTCACCCCAAAATAACACCAATTCAACACCCTTATCCCCCCTAAACCGATTAATACAACAACTAATCTCAAAAACCGACTCACAAAHATATTCAACACAAACTCTAAATCTAAAACGATTTACCCAAAAGCTCTCTCCCCTAAACACCAGACAGTCTANNNNCCCCACACCATCTATATMCACTTCAAAATCACAGACAAAAACACATCCCACGCCACAAGCCAGAYNMCTCCAACCCCATTCCTTCCAAACCAATANNNNNNNNNNNNNNNAACATAAAAATCCAAACCCAACCTCACAATGATAACACCACAACCCAATCAACCCATACCATAAATANNNNNNNACCCAACCATTACCCATATTTAAAATCCCAACCAAAACCCACAACCNNNNNNNAACAGCTATACATTCATTTCCCCACAATCAATACCGACCTTTTAGCACACCCAACTCCACAAACACGCTACACAACTCACCCAAAAACACATATACACAGTTCACCACTAACAACATAAAACATACCTTTAATCACCCATATCCACTACACCCAACCTCCACCAATACAACAACAAACTTCCTCCAAAACCAATAGCAAAAAAGTACCACCCACTCATCATACCTATCCCGCAACAACAACCCCCTGACATCGTATAACCTTAAAGACCTYNNNNNNNNNNNNNTAATCCCTACCACTAACAGAATCTCACACATACCCTCACTCAATCCTTTCACTTCCAAAACAACTATACTTAAACTCACACAAAAAACAACTCACAACGCCTAAATAAAGCTTCACTTACACCCCACCATAGACATCCACAACACTAACACTAAACATAATTTTCTAATCATCCTAACACCCCCACTACCAATAACAATKNNNNNNNNNNNNNNNNNNNNNCACAACTCCAAGCANNNNNNNACTGAATAGAGGCACCCTAGGTACACCCATCACTACACTCAAAAAACCACCATATCAAAATACAAACCGTACCTTCACATCAATATCACTACCCCAACAAACCACCACTAAATCACCAACACTACAACCATAAAAATTAACAATACACCAACATATACAACCACACCCCATCTAATACTACCTCACAAAAACAATCCCAACCCATAAGCCAATCCTGCACTCAAAAGTCACCANGGCAACTCCCACCAAACCCATCNNNNNNNACGCACACCAACTAAGTCNNNNNNNNNCCCGAACCCCCACACTTCCCACACCCAGCACCAATCTTCACACAACAATACATACAACTNNNNNNNAAACACTAACAACTTCNNAACTCAACACTAACATTTAACAAAAACATCAACACCCATATACTTCTACAACTTCCAAACAATACACACAAATCATCCATCAAAACATCNNNNNNNNNNNNNNNNNNNWTTTAGAAATCACCCTCCAATCCAATAAACCCACAATCACCTATCCHATTCAACTCCCAACAAAAAACTCAACCCAACCACCAATACCACAAYACNNNNNNNNTMAATCAAAAAAAACTAACCCCACTCTTCAAACCCCCACCAATCCTACTCCCCATCACTACCAACCCCCCCCCCAGCCACAAATCATCCAAACCACTTACTCTCCACAACCCATCCCCACCTACAAATAACGAACGAATCCCCCTATTAAAAAAACATCCCACCAANNNNNTCTCACCCCCAACACCCAAACCTAAACTTCACTCCGCAAAAAAAATTAATAATACACAATGAACACCAAACCATCCCATACCAAGCACCAGATCTTACTCCCATCTTCTACCCTAACTACAAACTACCATAAAAAACACTATCCAACCACATTCCGCAGTAAATCCCTATAAACCCCTCCACCAAATCCCACCCAGAACCATCCAGAAAACTTACTCAAAAAAACAACACCACACACTCCCAACAGAATAGTCAATCCATAACCCACCCCACACTCTCTCCTCCGTAAGACCTAATTACCCACCTTACCTAACCAATACGCCCCATACCCCCCCAGCAACTCACCCATATATCAAAACTACACTCACTCTCAAAAATCATCCAATACAAACACACGACAAACGCCAATACAACACTATCAAATCCGAAATCCTCCAAACCCCCCCCCACACCTCACAATAATNNACCGTTCGAACGCGCACCAATGAGCACCTAATCCCAAAATCCCTACAGCATCCCANNNNNNNN-NNNNNNNNNNNNNNNNACCCACACGACCATCGAGCCCAACAACACCATCCAACANNNGATAACCATAAACACTCACCCACGCCAAGAGTACCCACCACAAACNNNNN
n3258     CCCATTTCACACTTCATATAACNNNNNNNNNNNNNNNNNNACCACTTACAACAATAGAACCAACCCAAACCGTATCACTTACATACTCTATTCTNCCCTACTTACAACCATAACAAACCTAATAATACAATAATKGNNNNNNNNNCAAAAATYCACACAATTCCCATCCTTCAACCCACCACAAAAGAACTCGCNNNNNNNNNNNNNNNNNCAATCAATTACCTCACTACGTTCCAAACGACCTATCCACATCCACATCCACACAATATCCGTCAAAACNNNACCCTGAATCCAACCACAGAAATGACATGACCTACTCTCAGTCTCGACCTTCCCACAACTTATCCGAATAAAAACCTTACCCCCCAATCCATAGAACACCACACTAACATGCACACTTAACCAATTTAATCAACTCAGAAACTAATCATCCTCATAACTACACACTCCACCAAAATAAACTCCAAACAACCCACATATCCACAAAAAAATTAAACCACACCACTTCCGAATACCCTCTACCCACCCCTCAAAAAATANATATACAAATAAACCAAACTCATCCAACCCACACCAAAAAGCATAAGTTAAATAAAAATACACCCATAAACACCCACTATTAACATTACCACCAAAACCTATACTTTTCCCTCTTCTACCCCNNNNNNNGCCTTAACTAACCATTCAACTCTTAAACAATTTTCATCTTATCAAGCGNNNNNNNNNNNNNNNNNNNNNNNNNNNNNNNNNNNNNNNNNNNNNNNAAACCACCACGATCCGCAAATCTCNNNNNNNNNNNNNNNNNNNNNNNNNNNNNNNNNNNNTCCCAAATCTCCAATCAACACCAGTGTTACAACAATCCCCCAACTAATTTTCTATCNNNNNNNNNNNNNAGACCTACATCCACTACCACNNNTAACTAACGTAGCCTATANNNNNNNNNNNNNNNNNNNNNNNNNNNNNNNNATACCACCCAACCGCTTTACTTAGTCAACATTAAACAACATTAGCACTTCCCTTTTACTCAAACCAACTCATCATTAATTCCTCAAAACTCTCAATCTCATTATTACTCTAAATACCTATATAATCACCTCACCATACAAAAACANNNNNCCAATTCCTTCCACTATCANNNNNCCAAACAAAAAAAGAAAATCCTAACCCCATTTCCTAAACCCACAAGGCTCTACACACACCTTAAAATACCCTTTACAAACCCAACTATCGAAAAAACCCAACGAATAACAACGATCCCCATCAACAACGCAACATCATTAAAACCCTAACACCGCACTACTATCTTACAAAAATACTTAAAATCCACCCAAGTCCACTTCCATCCTAAACACAAAGTTACAAAACACATTCCAAACCTTACCACTGTCTCCACCAAATCACACCGTAATATTCCANGAACTACAATTCGTAAAGCCATCAATACACCCTATCATCATAABTCAACACAAATAGCACCTCACCCCAAAATAACACCAATTCAACACCCTTATCCCCCCTAANNNNNNTAATACAACAACTAATCTCAAAAACCGACTCACAAACATATTCAACACAAACTCTAAATCTAAAACGATTTACCCAAAAGCTCTCTCCCCTAAACACCAGACARNNNNNNNNNNNNNCACCATCTATATCYNNTTCAAAATCACAGACAAAAACACATCCCACGCCACAAGCCAGACAANTCCAACCCCATTCCTTCCAAACCAATAACCCCAATAATACATAACATAAAAATCCAAACCCAACCTCACAATGATAACACCACAACCCAATCAACCCATACCNNNNNNNATTAATAACCCAACCATTACCCATATTTAAAATCCCAACCAAAACCCACAACCACCTCTCAACAGCTATACATTCATTTCCCCACAATCAATACCGACCTTTTAGCACACCCAACTCCACAAACACGCTACACAACTCACCCAAAANNNNNNNNNNNNNNNNCACCACTAACAACATAAAACATACCTTTAATCACCCATATCCACTACACCCAACCTCCACCAATACAANNNNNNNCTTCCTCCAAAACCAATAGCAAAAAAGTACCACCCACTCATCATACCTATCCCGCAACAACAACCCCCTGACATCGTATAACCTTAAAGACCTCTANNAAATAAAATTAATCCCTACCACTAACAGAATCTCACACATACCCTCACTCAATCCTTTCACTTCCAAAACAACTATACCTAAACTCACACAAAAAACAACTCACAACGCCTAAATAAAGCTTCACTTACACCCCACCATAGACATCCACAACACTAACACTAAACATAATTTTCTAATCATCCTAACACCCCCACTACCAATAACAACCTATNNNNNNNNNNNNNNNNTACACAACTCCAAGCACTAACTTACTGAATAGANNNNNNNNNNNNNNNNNNNNNNNNACACTCAAAAAACCACCATATCAAAATACAAACCGTACCTTCACATCAATATCACTACCCCAACAAACCACCACTAAATCACCAACACTACAACCATNNNNNTTAACAATACACCAACATATACAACCACACCCCATCTAATACTACCTCACAAAAACAATCCCAACCCATAAGCCAATCCTGCACTCAAAAGTCACCANGGCAACTCCCACCAAACCCATCTANNNNNNNNNNNACCAACTAAGTCATCCTATCCCCCGAACCCCCACACTTCCCACACCCAGCACCAATCTTCACACAACAATACATACAACTTCACTCCAAACACTAACAACTTCACAACTCAACACTAACATTTAACAAAAACATCAACACCCATATACTTCTACAACTTCCAAACAATACACACAAATCATCCATCAAAACATCATTACANNNNNNNNNNNNNNNNNNNNNNNNACCCTCCAATCCAATAAACCCACAATCACCTATCCCATNNNNNNNNNNNNNNNNAACTCAACCCAACCACCAATACCACAACAMCAACCTCATCAATCAAAAAAAACTAACCCCACTCTTCAAACCCCCACCAATCCTACTCCCCATCACTACCAACCCCCCCCCCAGCCACAAATCATCCAAACCACTTACTCTCCACAACCCATCCCCACCTACAAATAACGAACGAATCCCCCTATNAAAAAAACATCCCACCAATTCACTCTCACCCCCAACACCCAAACCTAAACTTTACTCCGCAAAAAAAATTAATAATACACAATGAACACCAAACCATCCCATACCAAGCACCAGATTTTNNTCCCATCTTCTACCCTAACTACAAACTACCATAAAAAACACTATCCAACCACATTCCGCAGTAAATCCCTATAAACCCCTCCAC-AAATCCCACCCAGAACCATCCAGAAAACTTACTCAAAAAAACAACACCACACACTCCCAACAGAATAGTCAATCCATAACCCACCCCACACTCTCTCCTCCGTAAGACCTAATTACCCACCTTACCTAACCAATACGCCCCANNNNNNNNNNNCAACTYACCCATATATCAMAACTACACTCACTCTCAAAAATCATCCAATACAAACACACGACAAACACCAATACAACACTATCAAATCCGAAATCCTCCAAACCCCCCCCCACACCTNNNNNNNNNNNACCGTTCGAACGCGCACCAATGAGCACCTAATCCCAAAATCCCTACAGCATCCCACCTCCCGA-CCCNNNNNNNNNNCACACCCACACGACCATCGAGCCCAACAACACCATCCAACAAGCGATAACCATAAACACTCACCCACGCCAAGAGTACCCACCACAAAYAAGCA
n3757     CCCACTTCGCACTTCATATAACCTAATAAACACTGATAGCACCACTTACAACAATAGAACCAACCCAAACCGTATCACTTACATACTCTACTCCCCCCTACTTACAACCATAACAAACCTAATGATACAATAATGACAAATGTCCCAAAAATCCACACAATTCCCATCCTTCAACCCACCACAAAAGAACTCGCAAATATCCCATAAAAATCAATCAATTACCTCACTACGTTCCAAACGACCTATCCACATCCACATCCACACAATATCCGTCAAAACACCACCTCGAATCCAACCACAAAAATGACATGACCTACTCTCAGTCTCGACCTTCCCACAACTTATCCGAATAAGAACCTTACCCCCCAATCCATAGAACACCACACTAACATACACACTTAACTAATTTAATCAACTCAGAAACTAATCATCCTCATAACTACACACTCCACCAAAATAAACTCCAAACAACCCACACATCCACAAAAAAATTAAACCACACCACTTCCGAATATCCTCTACCCACCCCTCAAAAAACATACATACAAATAAACCAAACTCATCCAACCCACACCAAAAAGCATAAGTTAAATAAAAATACACCCATAAACACCCACTATTAACATTACCACCAAAACCTATACCTTTCCCCCTCCTATCCCACCTCCGGCCTTAACTAACCATTCAACTCTTAAACAATTTTCATCTTATCAAGCGAATTACCTTTTTCTTTAATCCAAATAACACTATACTCTATCCGCACCAAGCCACCACGATCCGTAAATCTCACAAAAGAACTGAACATTCTTTTCATTCCCACCAATTCCCAAATCTCCAATCAACATCGGTGTTACAACAATCCCCCAACTAATTTTCTATCATTCTCAGCCTTTAGACTTACATCCACTACCACTTATAACTAACGTAGCCTATAAAATACAAGCATAATTACAGCCAACCCATAACATACCACCCAACCGCTTTACTTAGTCAACATTGAACAACGTTAACACTTCCCTTTTACTCAAACCAACTCATCATTAATTCCTCAAAACTCTCAATCTCACTATTRCTCTAAATACCTATATAATCACCTCACCATACAAAAACACTATCCCAATTCCTCCCACTATCATAAACCCAAACAAAAAAAGAAAATCCTAACCCCATTTCCTAGACCCACAAGGCTCTACACACACCTTAAAATACCCTTTACAAACCCAACTATCGAAAAAACCCAACGAATAACAACGATCCCCATCAACAACGCAACATCATTAAAACCCTAACACCGCACTACTATCCTACAAAAATACTTAAAATCCACCCAAGTCCACTTCCATCCTAAACACAAAGTTACAAAACACATTCCAAACCTTACCACTGTCTCCACCAAATCACACCGTAATATTCCANGAACTACAATTCGTAAAACCACCAATACACCCTATCATCATAACTCAACACAAATAGCACCTCACCCCAAAACAACACCAATTCAACACCCTTATCCCCCCTAAACCGATTAATACAACAACTAATCTCAAAAACCAACTCACAAACATATTCAACACAAACTCTAAATCTAAAACGATTTACCCAAAAGCTCTCTCCTCTAAACACCAGACAGTCTAACAACCCCACACCATCTATATCCACTTCAAAATCACAGACAAAAACACATCCCACGCCACAAGCCAGACAACTCCAACCCCATTCCCTCCAAACCAACAACCCCAATAATACATAACATAAAAATCCAAACCCAACCTCACAATGATAACGCCACAACCCAATCAGCCCATACCATAAATAACTAATAACTCAACCATTACCCATATTTAAAATTCCAACCAAAGCCCACAACCACCTTTCAACAGCTATACATTCATTTCCCCACAATCAATACCGACCTTTCAGCACACCCAACTCCACAAACACGCTACACAACTCACCCAAAAACACATATACACAGTTCATCACTAACAACATAAAACATACCTTTAATCACCCATATCCACTACACCCAACCTCCACCAATACAACAACAAACTCCCTCCAAAACCAATAGCAAAAAAGTACCACCCACTCATCATACCCATCCCGCAACAACAACCCCCTGACATCATATAACCTTAAAGACCTCTAAGAAATGAGATTAATCCCTACCACTAACAGAATCTCACACATACCCTTACTCAATTCTTTCACTTCCAAAACAACTATACCTAAACTCACACAAAAGACAACTCACAACGCCTAAATAAAGCTTCACTTACACCCCACCATAGGCATCCACAACACCAACACTAAACATAATCTTCTAATCATCCTAACACCCCCACTACCAATAACAACCTATACAGCATAATACCAAATACACAACTCCAAGCACTAACTTACTGAACAGAGGCATCCTAGGTACACCCATCACTACACTCAAAAAACCACCATACCAAAATACAAACCGTGCCTTCACATCAATATCACTACCCCAACAAACCACCACTAAATCACCAACACTACAACCATAAAAATTAACAATACACCAACGTATACAACCACATCCCATCTAATACTACCTCACAAAAACAATCCCAACCCATAAACCAATCCTACACTCAAAAGTCACCANGGCAACTCCCACCAAACCCATCTACCGGTACGCACACCAACTAAGTCATCCTATCCCCCGAACCCCCACACTTTCCACACCCAGCACCAATCTTCACACAACAATACATACAACTTTACTCTAAACACTAACAACTTCACAACTCAACACTAACATTTAACAAAAACATCAACACCCATATACTTCTACAACTTCCAAACAATACACACAAATCATCCATCAAAACATCATTACAAAAACAACCATAGCTTTAGAAATCACCCTCCAATCCAACAAACCCACAATCACCTATCCCATTCAACTCCCAACAAAAAACTCAACCCAACCACCAATACCATAACACCAACCTCACCAATCAAAAAAAACTAACCCCACTCTTCAAACCCCCACCAATCCTACTCCCCATCACCACTAACCCCCCCCCCAGTCACAAATCATCCCAACCACTTACTCTCCACAACCCATCCCCACCTACAAATAATGAACAAATCCTCCTATCAAAAAAACATCCCACCAATTCACTCTCACCCCCAACACCCAAACCTAAACTTCACTCCGCAAAAAAAATTAATAATACACAACGAACACCAAACCATCCCATACCAAGCACCAGATCTTACTCCCATCTTCTACCCTAACTACAAACTACCATAAAGAACACTATCCGACCACATCCCACAGTAAATCCCTATAAACCCCTTCACCAAATCCCACCCAGAGCCATCCAGAAAACTTACTCAAAAAAACAACACCACACACTCCCAACAGAATAGTCAATCCATAACCCACCCCACACTCTCTCTTCCGTAAGACCTAATTACCCACCTTACCTAACCAATACGCCCCATACCCCCCCAGCAACCCACCCATATATCAAAACTACACTCACTCTCAAAAATCATCCAATACAAACACACGACAAACACCAATACAATACTATCAAATCCGAAATCCTCCGAACCCCCCCCCACACCTCACAATAATCAACCGTTCGAACGCGCACCAATAAGCACCTAATCCCAAAATCCCTACAGCATCCCACCTCCCGA-CCCACCCCCCCATCACACCCACACGACCATCGAGCCCAACAACACCATCCAACAAGCGATAACCATAAACACTCACCCACGCCAAGAGTACCCACCACAAACAAGCA
