# Supplementary material for: Molecular exploration of fossil eggshell uncovers hidden lineage of giant extinct bird
Source: Nat Commun. 2023 Feb 28;14:914. doi: 10.1038/s41467-023-36405-3 (PMC9974994; doi:10.1038/s41467-023-36405-3)
Supplement: Supplementary file 10 — Supplementary Data 10 [file 41467_2023_36405_MOESM10_ESM.zip › Supplementary Data 10 Genetic_data_minus_filtered_reads/4_Alignments/57tax_all_partitions_MAY18_gblocks.phy]

 57 15355
ACACH     ACTCGACAATTTTAGCACAGGGTCACGGCAACATACGCAGCAAGGCTGCCCCAGGGGACTAAGCACCTATTCTCTAAACACGCACGAAATGCCCCCTGCAGTATGCCTCCGATACGGTTACTTGTGTATATGTAGGCCGGGCAATTGGACGAACCTGAACAGATACAACGAACGCCTCATTTTCCAAATTATACGGAACGCTGCAGGGTGCGTGTAGGTGGGCTGCTTCGGTGAAACAAGTAGACTCACATTACCAGTTCAACGAAACCCTGGTTTACGTTCCTCTGCCACCCTAATCCCACGCTCTCAACCATTGGCCCTCAAACCGATATCAACCCGAAAAATAACTAAGTAGCGAAACGACCCATATCCCCGAGGAAATTCGCGTGTGCACTTAAAAGTAAGCTGAACCACCCGTCCCAAGAGAACGCGCTCTTTCGGTCGTTCAAGCCCTAGAACCCCGCCACTCCTCACCCCAAAGGGTGGCGGTAGCACACACAACGTTTATCCGTAGGAAGTACACTCTATTCTGTAATTATCACAAAAACACTAAAAGTAAACGCAAACACACCTCGGCCCCAGTCCATAAACGCAACGAACGGAAAGCCTCTACTTTCCCATTGAAACCCATGACAACTCAAATAACCCGCCCGCTAACCCCTCAACGAATAGATAACTCTTAACAGAGACTCATGGTGGAAGAGCACCACGGCGCCGACCGGGCATAGAGAGCGTGAATTAGACAAAGGTGATCGCCAAGGCGAGTCCAAAAATTCCCCTTCCTCGTTAGGGGGGAGTAGTCCCGGACGCGGGTGGCGATTCCCGGATTACGGAATAAAGAAAACCGCACTCACTTGTTGCAAGACTCTTCCGCGGGAAATCAGCACAAATTGCGGGGGCACTCCCTTTTGCCGGTACACCGTGAATCGGATTAGAAGCTGTAGAGTGACTAGTTGTAGTGCCATAGGAGGGACGTTATGAAAAGACAGAAGTATTGACCGGAGATGCCACTGCGTATTTAGGGCAGAGCGATTCGAGCCGATTGGGCTCTGCTAGGGTGACGGTACTTCCTAGTACCCATGAGCTGGATGGGACATTCCCTCGTGGACCCTTGTCGGTACTAACTTAGTCATAAGGAACATAATGGTGTACAACCCGCAAAAAGTACGTCCCTCATGGCGTGCGCGAAGACTCTGTCGGTTCAAGGCGGTCGCGCAGGCGATATGCTCCACACGGATTTGAGGGCGGGCATAACCGAGCAACGCCTCCACTAAGGAGGCGCACAGAGCCTTTTTGTAGTAGTTTGTTAGCAGGCCCGCTCCCGGGCCGGACAGTCACAAGAGGGGCCTTGGCACGGAAGGACGCCACATTAAACCGATTGCTTGATGGACATACAGGGTGCCATTGATTTCC--TTTACCCACACTTTAACATTCATTCTACCACTTTATCACCTAAGTGCAAATCTCTCTTTAACATTGCTGACTCCGACCGTTGACTCGCCCCACGACTATACCTACCTTCCCTGAACCAACCGAAGCATGCACATCTACCCAAATCGTCCTATACAACCTAAAGCGTCCTCGACCAGCCACCTGTCGCCCCGGACACCACGCACAGAAACCACCCGTGGCTAGACAGGCCCACCATAGAAGTTTAACGGTCCACAGCCCCAACGGGGGCACGTGTGCCTACTCCGAATAGCCGCTTCCGGCACTCATGGGGGCCAGTGTGATTCCATCCCCGCGCCTAGCGATCTTCGAGCGAATCGCCACAGCAGCCTGAACTAATGGTTTCGTTTGTTCTACGCACGTGGCTCCAGAACCACCGGCCCAAGACCGTGGAGATGCCAAAGGACACGGCGCAAAGCCGTTTAGCCAAGTTGGCTTAGGGGTGTATTGGAGTCGCCGAAGTTTCCGTCCCTAATCTACACCTGTGGGGTTTCTGGGATTTCTAAATTTGTTAAAACTACACTCGCAAACAGGATTCGCAACGAGACTCTGTGTGCCGTGCCCTTACTTCAGGATTCCTGCGAGCTCCCCTGACCCTCCAACATATAAACCCAAGCGTGTACGGCGTGGTATCCCAATTTGTACAACGCGTCCACCATGCCTTGAAATTCTAACTATCGGACAGTTGCACACACATTGTGGGAGCGCTGGTGCTCGTGCCCACACCCTTACAAACCACACCCAGCCTCCATCTGAAACCACCGGAAACCTCCCATTCAAGCACTAGAGTATTCCCATTTTCCCCGAAGACACCCCGCCACACATAAAGACACCTAACGTTGTGCGTTTATTGGACACAAACAACTGACCGCTAGGATCTTTACAATCCCTAAAATCCGCGGACCCAAAACTCCTCAATTAACCTACGCCAGTAGAGCCTGCCCTCCAGCGGGCAGGTACCGGCCCACGGTGAACAAACAACCCACCCTCTCGCGCTGGCAAATATCCCAGCATAAGTTTGACAGTGAGGAAACAATGTAGGAACAATCGCATTACTTCGAAATGCACACATCCGCGCCTCCCCAGATTCCGACAAAGTCCAAACAGGCAAAAGCTATTCTACACAGAGACCAGTTATTACCGACCGCCCGCACTCCATAACGCCCAACCACCCCCCACACGCATAAGCCCGCAACCGCAAGAACACATCCCCTAATCAACAAAACAAAAGTTAAACCACATACTAAGAAATCTGTATAAATAACATCAAGCTTAATCCAGCTGATTACCTGATTAGTGCTAAATTTTCTATCAGACCTACGAACTCCTAGTGGGGAATTCCAGTTTGCGGGAATGCCGGCTACAGGAGCACTAGTCGTTAAATGACCGTTCCCACACCTCGCACGGAGATGCTGCCCTCCGGAGGCACGTGCTCTAAAGGGGATCCACACCACTAACAACTCTTTCGTCAACTGGATGCACAGAAAAAGTTATACCGCAAGAAGTGCCCCGTCCATACGTTAGACTCTTGTAACACAGGCGGCAAGGCCAGCCAAAGTCAAGACGCAGACTCGGTTTAGCAAGACAATTCAATGCCCACTGAGTAGATACCATCTGCAGTACACCCTCGAGAACAAAACAACCGCGAAAGGCTAATTAACAAACCAAACATAAAGGAGGAACGAACGTGCTAAGCCCAACACACCAATTCACGTTACCACCCAAAACCAGGCAAGTCCAGCTTTAAGGCGGCGCTCCAGTAATAACCAGTAAATCGTTGCAAC-AACCACTAGCAACACCCCCAAGAGTCAGCCACTAATGTTATGTCTGATCAACAAAGCCCGACTAGGATTGTGTGGCATCAGCTGTTACACCGAGGTTTTATATCCAGCGCTTGTTCTAGATAAGGACTCACAGAGTGGTGCCTGCATTTGGAGAAACTTGACTAGCACGGTGTGGTTGGACACACTTGCCTCCCTGATGCGTACCATCCGAGTAACCGATTATGAACTCCTTTAAGCCGTAAATACCAACGCTTCACTGGCGATACGACTGACCCAACGTTTCTGTGACCTACAACGGGCGCGGTACGCTCACCCCATACCAAATCCATCCCTTACATACCACATAGACCGGCCTAAAGCCGTCATTAACCACTCAAGGCGAAACACTCAGCATWACCCCCACCAAACTTTCCCCCCTACTGCGCAATACCCAACCGCCCAAGACACACACYACAACTCACTCCTCTAATCAAACACTACTCCTAGATCCGCAAGACCCCTCCAACACCTCCAACGTGCCCCAACACCCCTAACGAAGCAAAAATCCCTAAACTTAACAAACCATCATCTCTCATCCTTTCTCTTCTTAGATTGATACGAGCATTGCTGTTACTCAGTATTTAACTGCCCCCCATTTCCCTTCTTTCTCTGTCTCTCTCTCATATGTTTTTCTCGTCTACTTGCGGCCACAACTTGCTGCTCACTCAATCTCTTTTCTTTTGGAACTACTCTCAACTATTTCCGCTCTTGATCCTCACAGCCTATCAGACATTCGTATAACCGCTCTTTTCAACATTTTACTCCTTTTACGTTACCAATTCTTTCCATTTTCCGTTGTGCCACGTGAAATTATTGAATTCTCTCTGTGATGTCTGACGTCCATTACACATTCTCGTTTGCCTCTCGAAGTTCGCGTATACTCTTCTTCACAACGCTACCTAATTTACCCCCTTTTCGCTACGCCGAGATCATCACTCGTTTCCCTCTATGTTCTATGTCATTAGCCTCCCTTTCCCTATCCTTTTCTCACCTACTTTTCTCTCCCCTGGGTGTAACACGATTCTCCTCATGGTCCTYTTACATCTTCTATACTTCCCCTTCTACTACTATCCTTCCGCACCCTGTCTTTCTTCTCGTCCTCGTTCAGTTTAATCAAATCCCCCTTCTTCTTGTTTATGTCAGCCTCTCCACCAATAAGGTGACCACTTCCTTCCCTTTTCTCCTTCCTCATCTTAGGTTCCAAAATGCTATTTGCGCGTTGCCTGTTTGCATGACGCTTGAAATAATTTCCACTTTTTTTTTCTTTGGTGAGTTCTTTGCCATCTCGTAATGTGTTCCCTTTTTCCCCTACGCGCGGCTACCTCGATCACGCCTATCTTCTATCGTCCTTGCTATTCCCTATACCCTCAAACCTTTGCTTTCCTTTTTCTCTTCCGTCTTTCAGATACCTTACCGGGACTTAAATTGTTGACATATTTTCGTGTTCATTCAACGAAACTGATGTTGCTTCTGTTGTTTGCAATTCTGTATACGCATCCCCTTTCTCCGTATTGGTCCTAGGCTAGACCTTGCTGTTTTTCTGGTCGTTTCACCTATCTAACAATTCATAATTCTGCTTCTTCGTCAGTCTTCGACTACCGCACATGCTTCGTATCTTCAATTGTCGTCGGACAACACACTGACTCCTGCTTCTCCTTTTTTTTGACTCCAGATAACCTCGCATAGTAGGCCCAACTAACCTTATAAGTCAACATGTAACCCCTTAATTATAAACTTTCTCTGGTTTATTCTTTCAATCCACTACAATATTGCTTCCTTTTTTCTCCTATTATTAATAACATCTACTGAAGAGCAAACATAATCTACATTCCCATCTGATGTTATAAGTTTCTACCTGTTTCCAATTACGCTCGTGTACACTCGGTAACCTTCCGCGTTAGAGCATGGCAAGATCTTTACCCTCATAGGCCTT--CCATCATACACGTTTTTTCGTCTCTTTACATTCTCCAACCGAAATCCCACCCGCGCGCATTTGTTAATCGCCTTGTCTTTTCCTTCCTTTCCCAAGGTCAGTCCTACGTTTCTCAATTTCTAAAGAAGCTTTTCTTCTTTCTATTGTTCACTCCCCATCTATCTCTCTGTCCTTCGTGAACCCCTCATTCAGCCCCTTCCTTTTACCGTTTGCTCTGTGTCCATCCGATTTATTCCCCCTTCTCTCCTCTTCTCTTTTTCTTATCTCTTACATTTTTTGTATAAATATCAACACAATTACGCGCTTGCCCCTTCCCGTTTGTAAGCCATTGTGTTCCCTTTAAGGGATTGAGCTAGAACCCTAAGTGAGTTTTTCCACTTTTGTTGCTTACGTTCCCATGGAGCCCGTACTACTATCTTACCTTTCCGTCTCGCAAGTCACAGAACTACTCTCTTTGTATCCTATTAAAACCTCTCAGTAGCCTTTCCGTAGTATTTGCCTTTTGTTGTCATATCCAAATGTACCCGAGATTATTGTTTATCTAGGGCGTATTTTTTCTCTCTGCTTCCTATGTCACACACAATCCAAGGTACTGCCGTCTCTGTTTTCTTTTTTATATCTTTCTCGCCATACCTCCTCGCCCTTTTTCTGTCAAGCAGGTAGCAATCTTATGTACCTCTGTTGTCTAGCATTCCTTGTAGTTTCTATCTCTGCTACACCCCCTTCTTTTCTCCGACGCGTCTTTCCCGCAGCAATACTATTAGATTATTTCCTTTTCCCTTCCCAATGCACCTAGTTTCCTGTAGTTCCAACAACTCAGCGTACTCCCTTCTCGGTTCTTTTCGAAATAAACTCGAGTTTCCTTTTACTTTTCTCCCATCTTATCTACCTTCCTTTTCGGGGACAGTGCGTATTTACTTGCTCTTTCTTATACACGCTATCTTATCCTATCCCGCATTCGTCTTTCTTTACCTAGTATGTCACATACCTCGCTTTCCTTTATGGAGTTGCCCTTCCTTAATAACTTCTCTGGCTTCGCTGTGATATACTTCACCTGATGTTTCCCTTACAGCTCGCTTTTTCAGTCCCTTTGTCACAAAGCAGGTTTTCGGTACTTCTTCCGGTTCATCATCTCCCCATTCATCTTTCTTAGCCTCTTTCGTCCTTCCCACTTTTTTCAGGCTCCATACTAACACGAATTTCTATTCTTTTTTACATTCGCCGTCTCTCTACTTCTCTTCTTTCTTTCTTCACTAACCCCTCGCTACCTTTGCTCCTTTTACATAGTCCAGAGATTTATATCTCTATAAACTCTTCTCTTTCGCTTATCCGATCCACTTCATTCATTTTTTCTTTTCTCAATTTTTTGGAGTGTTCTTTTGGGAGGCACACCCTACTTAAGTGATGTTTGTCGTCCCCACGATAACGCACACCCTCTTGTTTCCCGACCATGTACGTCCCTAGCCCTCCTTACGCTTTCGTTTTTGCACTTCAACTCTCTGTGTGCTCCTTCCCGCTCAAATAATTCTCCCGATGTTTTCTGTATCATCTTATCCACTTACTTTTGCGCTTAATAGAAATGATGGTAATTCCCCCGTCTGATCTTGCCTTCGTACAATTTAGTACCATACGCTTTCTTCCCTCCCAGTGTCTTTACGTCGCTCTCCTAAAACCTCACTTGTCTGGTCCGTTTCCATTCCACCCTCTCCCCATCCTTTCCTGTTTCTATCATCAATCCCAACCTCATCTCTGATACTCAGTACCATTCCGAATCCATTATCGAAACGCAGTCTTATACCACCCATACGTTACATGCTCTCTT-TTTTCAATCCATGAAACTTATTAACTTATCCCCATCCGGATGCTTGTGTTCATTCGTTTCCAACCACCTCTCCTCACGGATATGGTTGATACAGCCTTTTGTATATGGGTAAGCATAAACGACGTTTTTCTTCCCTTGATTCGGATCTGGCCTTCATTCCTCATGACTTAGCGGGTCTAACCTCGTTCTATTTCTCTCGTTTTATCTTAACGCAACTGTCCAGAATCTACATCCAATTGTCTTTTCTTCTCTTCCATTGACAATCCCACTTCCCATACAGATTTCACTTGCTCAATGGTTCTCCCTTTTTTGCTTAACAAGCTCTGCTCATTTGTTTCATTTTCGTGGACTAACTTTTGATCCTCATCCTTTTTCTTGCTAAATTATATAGCAGCCAACCAATAAAAAGAAACCCGAAAACACCGTAAGACCATACAAAWCCCTAATGCATCCTGACCCAACACAAAAACGCCCAACCTCCCTGAGTGGAGAGTAAAAAACCATAAAAAAGAAGACACAACCCCGAGCAAACAACTTGGGCGGAGACCAAACAGAAAAATATCACCCCACGCCTCACACTACCGAGAAAACACCAGCAACATTACTCCAAACAACATATCTAGATTACCACCCACCGCACACCAAACATACACCACCCCTCACGACACAACATTAAATACAGGGGCATTACCACAAAAATCACCTCAAAACCTTCTACCATCTCCACCTCCAAGCGCTTCCTACTAAAACCACATACTCCGCCCAGAAAGATAGCTAACCCAACATCTACGCACTAAACAATCCCCACACCGCCTAACCCCCTTAACTTCTAGCGATTCATAATCCCGCGCACAATCCCGAGAGCAGTCCAATCCACGTTCAGCCAAAACCTTCACACACCACCCTCAAGCACCAACCTTTTCTCTAACCCCACTGCACACCAAACTAAAATATTCATTTGTCCAATCCAACCTACCAAAAAATAAAAATCACCCACAACAACACGCTCCGCCGCGACTACTCCCTACAACCCAAACCGCTCAACAGAAAAACACATCACGTCCCCCTGGAGTTCCCTCAACAAATCCGCTAACCTACTCTCAAACCAAAAAATAGAACTCACACCGCCCCCAAACCAAACCCAAAATCAGATAAAACTACACACCGCGACATCCCCGACCAACTGCACCATCAAAACTCAAACCCCTCTACGCTTATTCCCACTATCGGCCTTAAACCCCCACTCATCCCCAAACAGCCACACATTAAAAAGTGTAAATCATTTACTCCTCCAATCCACAATACAATCCAACCCATCCCCAACCAACCACCAGCCTCCGCACCCTAAATGTAAGATCCCTCCCCAACAACAACGTCCTTCAACCCCCCAATCTCACCTCAACATTAGCAACATCATACTCCCCAAGCTTCCCTCCAAACACCCACTACTTTTAGACCCGCGCACATCCCAACCCATCAACATCCCAACCCACAAGTTCTAAGGACGCTCACGCCCCAACCATCGAGTATCATTCCCTTATCTTATATACCCAGTAGCAGACGGCTTGAACACTCCACTTAGAAACAACCTAATTCCCCACCAACCCTTCCAAGTTTATTAATCCACACTAATCACCAACACTCAAACTACCGTCTAATCTCAACGAAACACCACTCTGACCCCCCCTTCAGAACCAAACTCAACCAAAAACGAAAACCCCTAACCTCACACCCCGATCCCACAAGGCTCAATTTATCACTCAAAACACCCCCAATAACTCCGCTTCATCAAAAAGCACTTCCAAAAACGATATCTCTCACACACAACCCAATGCCACCGTAACCCTAACACCACACTACGGTCACACCACGCAAATCCGAAACCATCCCAACCCTCCCTCCCCCCAAAAACGGAATTACAGATCAAACCTTGCACCCAGCAACCGACCTTGCCAAACCCTATCGCACACA--ATAGAAACACAACTTGCTAGACCACCCAAGTGATCCCCCCCCACCACAACACACAAACAGCACCTCATACACCAACTTCCAACACCCAACAAACTAACCCTGCCCACACAAATAAATACAATAACTAACGCAACAACCACACCAACAGTTACTCCCAAAACATATCATACATACAAAACAAACTACCCCAACCCCAACACGCACATTCACTACGCGTTCAACCCATCCACCAACTTTCTCATCCGCAACCACACCGCATACAAGCACATACCCTCTAACCCCAACCAGCCAACACCTACCCAGCTTCCCCCACCCACACAACCCCCGACACAATTCAAACACAAGGCTACACCCACCCTACAAACATCCACGTCAAGACCCAGCCAACCCCCACACAGGCAAAAAAGTGCCCCGGCCAACTCCCTCTCCCCAACTCCTAACCAAGACACACAAATATCCTAACAAAACCACACTTCCATCAACCCCTAACCACTTCTGCCCAACCCAAATACCCAACCCCCCATACACGCCATCCAGCCCATCCAAGTCCACACACCCTACACTTATAACCAACAACACAAAATACACCTTCCATAACATGCACC-TACACCGCCGATCCACCGAAACACCCCCCCACACCTCCGACCTCTCCAAAACCGGGCGAGCCACATCCATCCACTACACCCACCACACCACAACAAACACTTGCAAACATATATCCAAATTGGACCTCACCCCGCAATCCCGCTCACCGCCATCAACAGAACCCCCAGCCAACTCCACACCACCCCACCCTTCTCCGAACGCCCCATACACGGCGTTACCTCGGTACCACCCTATAACACCCAAGAAACAACCCACATACACCCTTTTCCAAAGACTCATAACACCTATACAAAACAAACACATCTAACCCACCCCCAATACGCCTCACCCCCAACTACCAT-CCAAACAAACCCCCTCCACACCGCCGCAACCACCAGCATAAAGATCCGAAGAACCCCAATCCAACAAACCACCCCCCACAAACAAACCTCGCACCAAAACATCTCCCATATTCACACATCAACACAACAATACCATCAAACCGCCACTACCCCATACCAACAACCCACAATAATAACTCCAAACATCTGAAAACCACCACCAAACATTCTCTACATCCACCATACCACAACAACCCCACCACACAAACCAACCCCCGACCACAAAAATAACTAGCCAACCCCCGCTAAACCTCCGCTTCCACCCACCACACTTCCACCTTCCTTTACTTACACAACTCGCAAAGCCACTACTGCAAACACCAGCCCCAACACGCCCACACGCACAGTCCCACCCCCACCATCAAAACTCCCACAATCAAACAACACCTCCCAACCAAACCCCCCACCCTCACATCACTCCACAACTAACCAACAACCCACAACAACACCCCACCGAACCATTCCAACAACAAACCACACAATCCAACACATCATCACTAAACCCAACCGATACTACCCAATACATCCAACCCAACCTCCAACAAAGAATACAACCAAAACTCTACCCCCAAAACCCAACCTCCTCAAATTAAAAAAAAACAACCACACTGCACCACCCCGAACCAATCTTACACAACACCAAACAAAATAACAACCCACACCACAACCCCCCCCCAGTACCAACCAATTCTCACCCATCAACCACCCCAACTAACACCCAAACATTTCAGCCCAAAGACAACCCATCCAATCTACCCACACCCCCACTACCCACAACCTAATCCCACCCCGCAATCCAACCAAAAACCATACCGCAAACGCCGACTCCCCC-CTAAAAAGCACCCACCCCAAACCCCACCAACCACTACAATCCCCAGCCCAAACCACGAAACCCAGCCCACCACTACACACCACCAACCTCTACATACCTCTCCATTAACCTCTCCATAACACAACCAACCCAACCTCCTCTGAAAAGCAACCCCCCATACCCCCAAATAAACACACAACCCCCTACCCTCCCCCTACAAAACTCACCCCAAAACCCGCCCACTCACACCACCAAACCATCACATTAAACACACCTCCAACAATCCAACAACACCCCAAGGCCATTCCCCACCCCAAACCTCCCCCTACCCCCCCATAAAACAACCATACAAACACACCCCCCCAACACAATATCCCCTCAGCCACCCACCTCACCTCACCACAATTCACCGTTCKCACGCGCACCAATAAGCACCCAATCCCAAAAACCCCACAGCGCTCCCCCCCCCATAAYCGCCCCCCCCACCCGCCCGTCCCACCACCGAGCCCAACAACACCATCCAACTAACAACAACCATAAACACCCCCACACCCCAAGAGTACCCGCCATAAAAAAGCAACAT-------AAAGTTTTAAGTATCCGCACTCCATAAATCTAACCTAAGGCAATAATCATTCAAGACTTGCTCAGCWCCACTATTCATGACAGAATTTAGGTAAACCAGCCAMCGCGGTCAACGTAAAGACYCCATAATATCCCCAAAACAAAATAAAYGTCATAACCATACCTAAACCCCCTACGAACATTCCTAA-GATTAACCACAASGAAAAACATTAGATACCTACCTAAATCCACTGCCGAGAACTACGACAAACTAAAACTCTAACTAACCCATGGGTAATAACCCAGTACCTAATCGCCGATCAGGCCACTGCCCAACAACAAC-CATAATCAACCATAACAA---ACCGCATGAAAAAGGCGGACAGTAACAATAGTGAAACCGGCTCTACCACACAATCA-CCTACTAATAATACCCAAAATAAAAGGGGAAGTCCACTAGCTATAAATAAAAGCACTCAGCTTACGCCTGAAAGATACCTCTCCCA-CAGGTTGAGCTTGGCAAACTTAAGCACCCTTCAAATAGCCAACTCTAGCCCAATCCCACCTTAACCAAAACTCACTTTCAAC--CTAACACTCCTGACCTAGTAGGCGAGAAAAGATGGCGCTATAGAGACTCGTAGTAAGAAAGATGAAATAATAATGAACATACAGCAAATAACAGCAATCAACCGTACCTTTTGCATCATGAGAGAACACCGAATGCATAACCCCCCGAAAAGGAGCAATCCGAAACGTCGCAAAATATAGAAAAAACCGACTGATAGCTTTAAAATTTAACCCGCCCTCTACGGATTTAATCTAAACACGAAACGGCTAGTACAGAAAGAGTATATTCTCCTCTTTAATAACCCCCCCCCTTCCCTTACTTTAAGCAAAAAAAAAATGTCAAAT---CATACAAAAAAATATAAAAACCATAAGACCATGACTATAACGCAGAGAACTAATATGAGTATTCTACCCCCTCCGGAGCTTACATCCCCATTATTAAACCACTCATATCTTTAACCCGACAAGAGCGATATTAAATACGTTTAACCACTCAACCACCAGAAATAAAAAAACTAGGCAAACCCACACCAATAGCACT--CAATATGATTCAATTTAATCCTACGGGTAGCGCAATCAATTAAATATAGTATGAATTAAAAAACTGCTAAGAAATTGATCTTGCAAAAGATAAACCACGAAGATAATCAATGC-ACACATAAATCCTCCTACTTAAGGTTTATCCCATTAATAATGCTATATTGGGAAAAACAAAACAACTAGGACCACCCCTCTTACCAGCAACCCCAACACTAACAGTAACCAGACCTAACAACCAATGGACCCACATAACAGCCCAAGCCCCCAGACGTAACCTCGATGTATTCAGCAAGTTGTTCTTAATAACTGGGTTCAGCAAAGGTTTAACGGACCCAGGAAACAGGACAATGCTATAA-CTATACCAAAGACTCAACAACCAAAGACAC-----ACAACCACGTAGAAAACTTGGAAAAGGTGATAAACATTACACCAGCAATTGAAACATATCAAAACTCCCTTTTATCAATAAACCCATACAAATTTTAACCTACACC--AGCTTCAAAAGACTTTAACTATATTAAATCTATGCAACCTAATTTAGAGTCTTCTTCGATAAAACTTAACAGTAAACCAACTTAATTTAAATCACTTGCAACACTTAAATTAAAGTAAACTACAGCTTTACACTCCAAATCGAAAAATTTTCAAGCTAAACCCATTTTTTTAAACAAATTGTCAAAATTTGAAACCAAATGTACCACCTTTTAAAGAAACTGCCCTAATCAAACTTCCAAAAAATCTAACCATAAGCAATTTCGGCAGACCTAACCCTAAAACCACTGTGATAAATTTAGACTGGCAACCACTGCTAACGTCTTAAACCAAAATAGTAACTTAGGATGCAAATTAATAAAACTTGTAAAGACTACCCCACCTACTCAAAACCATCCCAAATTATTTACACCTCCACCATTTTTAGA---ACCCAAGGACAAGACTCTCCAACCTATAGTTAGTTCTGCTAGAATATACATGCGTGGCCCTCCCAGGAGCGGTGGCGCACGTAGCCACCCACCCCGGGGCAGTAATTTAAGCAATAAGTACTTGACTTATCATAGCRRGGGTTTCTTGTGTACAAGAAACCCAATTAACTTTGGCGTGGTAAAATTCAMCTGCGCARATG-ATTTTAGCCACSCCAAGGCACATGGGCCCATGCTTGGCGATCCTTCAAGCATCGCCAGCGCTGGATGGCGGTGCTCTACTAGAAGCCTGTTCTATCGCGATCCCTCCCGCCTATATACCCCGTCGTTCACCTTAAAAGGTGAACTAGTACTAGACAGGGGTATAGCGGGAGGGAGAAATGGGCTTTCTCTAGAGTAAGGGACGCTTCCCCTTTAGAAGCGGATCCCCTTTTAGAGCACGTACAGCCCGTCCCTCCTCAGCTAGCTGATGAGGGTCGTAACTAAGCGTACCGGTGCGCTTACGAGATGCATCTCGAGCTAGCGGCAGATGCAAAGGCCTTTAGAGGCCTCTCCCTAGCAATTTATACCGGAAGCTTTTTAGCCAACAGCTGTTGCCCTCGCCTACTTCAAGCGCTAGCCCCGTTCTAGAGTGGGGCTTGTAGTAGGGTGCCGCGAGGGGCCTGTGAATGTTCCCTACGTACGCTCAAAGGAGCTCCTTTGAAAGGGAGGGCGCCCGGCGCCTCCCTACAGGCCTATATAGGCTAAAACGCGCCAACTGCCGGGCGCGACCCCGTAAAGGAAGGCCCGTGTTTAAACACCTTCAGCGTTGAAGGGCCGCCGTGACGTTACGGCCGCGGTACCGTGAATTGTCCACGGACGGCCGGGTCTTTCTTTACGGGGTCGTTCCTGCAGGACATAGAGACCCTGGGACTTAAAAGCCATGGCTTTTGGTTGCGACCCTGGAGCTCCAGACGATCGTCAATTGAAGTCCCAGGGCGAATCCCCTGATCAGGGGGTTCGTGGATCAGGACCCAGTGGTGCGCTACTGGTCGTTAACGAGTCCTGATCTAGACCGGATCCGGTCTCTCTATGACTTCTACGGAGAAGTGAAGCGCCTCGTATATATACTCCGGAGGAAATGCCTAGGTCACTAGTGAAGAGGCCTCTCATTTCCTTTAGAAAAGTAGGCCTACAAGGGCCCTTATACATATTTTCCTAAGTAAGGAGCTAGCTTCGGGCCCGAGATGGCCTTCCCTCACTAAGAAACTGGATAACCAAGGCGCCTTAAGAGCTCTTAGTTTCTGTAAGACCCGCAGGCCTACTCTAATCAGAACTTAAGCGAGTCTTCTAGGTAGATGGGCCCATTATAGCTAAAGCCTTGGCCTACCTAAGGCCCCAGTGCATGCACATGAGCCCAAATGATCACTGGGGCCCGATAAGAAGAGGCCTCTAAAGGCCTAAGCCAGCTCTTACCCAAGAAAGGAAGGCCCTCGATGGCCAACGCATATGCCTTTCGGAATGTGTAATTACTAACCGGTTAATAGGCCCATACATCCCCGCTAAGGCTAGCCTAGAGCTAGGAGGACCTCCTTAGTGAGCTTTTCGTATTTACATAGATCTTTTCTGGCCAGAGAAAAGCAAGAAAGTGTCTAGACGTTGATTAACAGCAGCTGTGACTTTCTGCAAGTAGTTTAAACTTAGACTGTGATCCTAAAGAAGCTTCTTACCTGCCGAGGAGATACAAGAACTCCTGCTGAGCTCAGTCTCCTCACTTTTAGGATATCCTTGGTGCCACCTTGGCCAAGTAAAAGTAACTCTAAGTTTAAACTTGGTACCAAGAAGCTTCTTAGAGTTTCAGAAAAAAAGGCCTTTCCAACTCCCAAAGCTGGATTCAAACTTTTCTGAGTTCCTACTTGGCCAAGATGGCCTGAAAAGCCATGTTGCAACCAGGAA
AEPHI     TCANNNNNNTNNNNACACGGGGTCATAGCAGCATACGCAGCAAGGCTGCTCCGGGGGATTAAGCACCAATTCCCTAAACATGCNNNNNNNNNNNNNNNNNNNNNNNNNNNNATATGGTAACTTGTGTATATGTAGGCCGGGCAATTGGATGAACCTGAACMRRTAMANNGAANGCCTCATTATCTGAATTATACGGAACGCTGCAGGGTGCGTGTAGGTGGGCTGCTTTGGTGAAACAAACAAATTCACATCACCCGCTTCATGAAATCCTTGTCTGCGTTCCTCTGCCACCCTAATCCTATGCTCTCGAACATTGGCCCTTAAACCGATAAATACCCGTAAAATAACTGAGTAGCGAAACGAACNATATCCCCGGGGTAATTTGCGAGTGCGCTTAAAAGTAAGCTGAACCACCGTTCTCAAGAGAACGCGCTCTTTCGGCCGATCAAGCACTAGAATCCCAACTTATNNNNNNNNNNNNNNNNNNNNNNNNNNNNNNNNNNNNNNNNNNNNNNNNNNNNNNNNNNNNNNNNNNNNNNNNNNNNNNNNNNNNNNNNNNNNNCAGTCACACCTTGGCCCCAGTANNNNNNNNNANNNNNNNGAAATACTCNGCTTTTCCGTTGAAACCCATGACAACTCAAACTATCAGGCATCTAACCCCYCANNNNNNNNNNNNNNNNNNNNAGAGACTCATGGTGGAGGAGCACCACGGCGCCGACCGGGCATAGAGAGCGTGAATTAGACGAAGGTGATCGCCAAGGCGAGTCCAAAAATTCCCCTTCCCCGTTAGGGGGGAGTAGTCCCGGACGCGGGTGGCGATTCCTGGGTTATGGAATAAAGAAAACCGCTCTCACCTGTTGCAAGACCCCTCCGCGGGAAACCAGCACAAATTGCGGGGGCGCTCCCTTTTGCCGGTACACCGTGAANNNNNNNNNNNNNNNNNNAGTGACTAGTTGTAGTGCCATAGGAGGGACGTTATGAAAAGACAGAAGTATCGACCGGAAATGCCATTGTGTATCTAAGGTAGAGCGATTTGAGCCGATTGGGCTCTGCTAGGGTGACGGTACTTCCTAGTTCCCATGAGCTGGATAGGACATTCCCTTGCGGACCCTTGTCGGTACTAAATTNNNNNNNNNNNNNNNNNNNNNNTACAAACCGCAAAAAGTACGTCCCTCATGGCGTGCGCGAGGACTCTGTCGGTTCAAGGTGGTCGCGCAGGCGATATGCTCCACACAGACTTAAGGGCGGGCGTAACCGAGCACCGCCTCCACTAAGGAGGCGCACAGAGCCTTTATGTAGTNNCATGTTAACATGCCCGCTCCCGGGACGGACAGTCACGAAAGGGGCCTTGGCACGGAAGGACGCCACATTAAACCGATTGCTTGATGGACATACAGGGTACCTCTGNNNNNNNNNNNACCCACGCTCCWMNNNNNNNNNNNNNNNNNNNNNNNNNNNNAATCACACTATCTATAATATTGCTGACCCTGACCAACTATTCGCCCCTCAACTAAACCTACCTNNNNNNNNNNNNNNNNNNNNNNNNNNNNNNNNNTAACYGCCCTATACAACTTAAAGCGTCCTCGACCAGCCACCTATCGCCCCGGACACCACGCACAGAAACCACCTGCGGCCAGATAGGCCTACCATAGAAGCCCAACAATACAGTNNNNNNATGCGGGAACGTGTGCCCATTTCGAATAGCCGCTTCAGGCACTCATGGGGGTCAATGCAATTCTATATCTACGTCTACCGACCTTCGAGCGAATCGCCACAGCAGTCTGAATTAATGGTTTCGTTTGTTCTATGCACGCGGCTCCAGAACCACCGGCCCAAGACTGTGGAGATGCCAAAGGACACGACGTTCAACCGTTTAGCCGAGTTGGCTTAGGGGTGTATTGGAGTCGCCGAAGTTTCAGTCCCCAATCTATACCTGTGGGGTTTCTGGGATTTCTAAATTTGTTNNNNNNNNNNNNNNNNNNNNNATTCGCAACGGGACTCTGTGTGCCGTGCCCTTACTTCAGGACTTCTGCGAGCCCCCCTGACCCCCTCACTTANNNNNNNNNNNNNNNNNNNNNNNNNATTCCCATTTGTATAGCGCGTCCACTATGCCTCGAAACTCTAGCTATNNNNNNNNNNNNNNYATGTTGTGGGAGTGACGGTACACGTGCCCACACCCTTACAAAACAGANNNNNNNNNNNNNNNNNNNNNNNNNNNNNNNNNNNNTCCAACTCTAGAGCATGCTCGCTTTTCCCACAGACACCCCGCCGCACATAAACAAACCTAACGTTGAGTACTTATTGGACACACACAACTGACCGCCAGGATCCTTACAATCCCTAACCCCCACAGATCCCACGCACCTCACTTAGATTGTGCCAATAGAGCCTGCCCTTCAGCGGGCAGGTATCGGCCCACGGTGAACAACCAGCCAGCTTTCTCGCGTTGGCAAATATTCCAGCATCAGTTTGACAGTGAAGAAACAGTTTTGGAACAATCGCATTACTTTGAAATGCACACCCTCACGCCCCCCCANNNNNNNNNNNNNNNNNNNNNNNNNNNNNNNNNNNTAAATAGCGACTAGTTACTACCAACCGATCGCAATACATAACGCCCAACCACCNNNNNNNNNNNNNAGAACCCAATACCACAACCCCAAACCCTTACCAACAAAATAGAAGTTAACACTTATATTGAGAAATCTCTATACATAACCATAAGCTTACTCCAGTTNNNNNNNNNNNNNNNNNNNNNNNNNNNNNNNNNNNNNNNNAATACTAGTGGGGAATTCCAGTTCGCGGGAAGGTCGGATACAGGGGCACAAGTTGTACAATGACCGTTGACACATCCCGCACGGAGATGCTGCCCTCCGGAGGCACGTGCCCTAAAGGGGATCCACACCTCAAACAGCACTCTCGGTTACTGGATGCACAGAAAAAGTTATACCGTAAGAAGCACCNCGTTCATACGTTAGACTCTTGTAACACAGGCGACAAGGCCACCCAAATTCAAGATGTAGACTCGGTTTAGCAAGACAATTCAGTGCCCACCGATTAGATACCAAAAGCAGTACACCAACAAGATCAAAACAACCGTGAAAGGCCAATAATCAAACCAAACAAAANGNNNNNNNNNNNNNNNNNNNNNNNNNNNNNNNNNNNNNGTTACTCCCCATAACCAAGCAAGACCAGCTTNNNNNNNNNNNNNCTGGAATACTCAGCAAATCGTTGCTACACCCTACAAGCAACATCCNNNNNNNNNNNNNNNNNNNNNNNNNTTCGATCAACACAGTCCGACTAGGATCGTTTGGCATCAGCTGTCACACCGAGGTTTTATATCCAGCGTTTGTTCTAGATAAGGACCCATAGAGTGGTGCCTGCATTTGGAGAAACTTGACTAGCACGGTGTGGTTGGACACACTTGTCTCCCTCAGGAAAACCATCCGTGTAACCGAATCTGAACTCCTTTTAGACGTACATACTTATGTTGCATCGGCGATACGACCGACCCAACGTTTCTGTGACCTACAACGGGCGCGGTGCACTCACCCCATACCTAATCCCTCCCTTCCGGACTACATAGACCGGCCTAAAGCAGTTATTTACTACTCAAGACGANNNNNNCCTCATTCACCTCACCTCATACCTTTTCGCACTCTTAAACATAAAATCCTTTTCAACAATCCCC-CTAATCCTACCACCGAAAAAACAACATCACAAAATACCTAAGAACCTATCGCTACACAAAAGCCATCCCATAAACCTCAATAAAGAAAACTCTCNNNAAACCAAAAAGCAANNNNNNCNNNCTNTTTCTCTTCTTAGATTGATACGAGCATTGCTGTTACTCAGTATTTAACTGCCCCCCTTTTTCCNTYNNNNNNNNNNNNNNNNNNNNNNNNNNNNCTCGTCTACTTGCGGCCACAACTTGCTGCTCACTCAATCTCTTTTCTTKKRKRAMYRNTCCCAACTATTTCCGCTCTTGATCCTCACAGCCTATCAGACATTCGTATAACCGCTCTTTTCAACATTTTATTCCTTTTACGCTATCCATTCTCTCCACTTTCCGTTGTGCCACGTGAAATTATTGAATTCTCTCTGTGACGTCTCACGTCCATTACACATTCTTGTTTGCCTCTCGAAGTTCGCGTATACTCTTCTTCACAACGCTACCTAATTTACCCCCTTTTCGTCACGCCGAGATCATCACTCGTTTCCCTCTATGTCCTATGTCATTAGCCTCCCTCTCCTTATCCTCTTTTCCNNNNNNNNNNNNNNNNNNNNNNNNNNNNNNNNNNNNNNNNNNNNNNNNNNNNNNNNNNNNNNNNNNNNNNNNNNNNNNNNNNNNNNNNNNNNTTACCTTTCTTCTCGTCCTCGTTNNNNNNNNNNNNNNNNCCTTTCTTCTTGTTTATGTCAACCTCTCCACCAATAAGACAAACGCCCCTTCCTCCTTTCTYCNNNNNNNNNNNNNNNNNNNNAATGCTATTTGCGCGTTGCCTGTTTGCATGACGCTTGAAATAATTTCCACTTTTTTTTTCTTTGGTGAGTTCTTTGCCATCTCGTAATGTGTTCCCTTTTTCCCCTACGCGCGGCTACCTCGATCACGCCTATCTTCTATCGTCCTTGCTATTCCCTATACCCTCAAACCTTTGCTTTCCTTTTTCTCTTCCGTCTTTCAGATACCTTACCGGGACTTAAATTGTTGACATATTTTCGTGTNNNNNNNNNNNNNNNNNNNTTGCTNCTGTTGTTTGCAATTCTGTATACGCATCCCCTTTCTCCGTATTGGTCCTAGGCTAGACCTTGCTGTTTTTCTGGTCGTTTCACCTATCTAACAATTCATAATTCTGCTTCTTCGTCAGTCTTCGACTACCGCACATGTTTCGTATCTTCAATTGTCGTCGGACAACACACTGACYCCNNNNNNNNNNNNNNNNNNNNNCCAGATCACATTCCATAGTAGGCCCAACTAACCATATAAGTCCCCATGTAACCCCTTAATTATAAACTTTCTCTGGTTTATTCTTTTAATCCGCTACAATATTGCTTCCTTTTTTCTCCTATTATTAATAACATCTACTGAAGAGCAAACATNNTCTACATTCCCATCCGATGTTATAAGTTTCTACCTGTTTCCGATTACGCTCCTGTACACTCGGTAACCTTCCGCGTTAGAGCATGGCAAGATCTTTACCCTCATNNNNNNNNNNNNTCATACGCGTTTTNNNNNNNNNNNNNNNNNNNNNNNNNNNNACCCGCCCGCGCGCATATGTTAATCGCATTGTCTTTTCTTTCCTTTCCCAAGGTCAGTCCTATNNNNNNNNNNNNNNNNNNNNNNNNNNNNNNNNNTTATTGTTCACTCCCCATCTATCTCTCTGTCCTTCGTGAACCTCTCATTCAGCCCCTTCCTTTTACCGTTTGCTCTGTGTCCATCCGATTTATTCCCCTCTTCTTCCTCTTCTCNNNNNYTTATCTCTTACATTTTTTGTATAAATATCAACACAATTACGCGCTTGCCCCTTCCCGTTTGTAAACCATTCTGTTCTTTTTTAGGGATTGAGCTAGAACCCTAAGTGAGTTTTTCCACTTTTGTTGCTTACGTCCCCATGGTGCCCGTACTACTATCTTACCTTTCCGTCTCGCAAGTCAGAGAACTACTCTCTTTGTATCCTACTAAAACCTCTCAGTAGCCTTTCCGTAGTATTTGCCTTCTGTTGTCAAATCCAAATGTACCCGAGATTATTGTTTATCTAGGGCGNNNNNNNNNNNNNNNNNNNNTATGTCACACACAATCCAAGGTACTGCCGTCTCTGTTTTCTTTTTTATATCTTTCTCGCTATCACTTCTTGCNNNNNNNNNNNNNNNNNNNNNNNNNTCTTATGTACCTCTGGTGTCTAGCATTCCTTGTAGTTTCTATCTCTGNNNNNNNNNNNNNTTTTCTCCGACGCGTCTTTCCCGCAGCAATAATATTAGATTATTTCCTNNNNNNNNNNNNNNNNNNNNNNNNNNNNNNNNNNNNNTCAAATCAGYGTAATCCCTTTTCGGTTCTTTTCGAAATAAACTTGAGTTTCCTTCTACTTTTCTCCCATTTTATCTACCTTCCTTTTCGGGAACAGTGCGTATTTACTTGCTCTTTCTTATATACGCTATCCTATCACCTCTCGCGCTCGTCTTTCTTTACCTAGTATGTCACATACCTCGCTTTCCTTTATGGAGTTGTCTTTGCTCAATGACTTCTCTGGCTTCGCTGTGACATACTTCACCTGATGTTTGCGTTACAGCTCGCTTTTTCAGTCCCTTTGTCACAAAGCAGGTTTTCGGTACTTCTTNNNNNNNNNNNNNNNNNNNNNNNNNNNNNNNNNNNTCTTTYGTCCTTCCCACTTTTTCCAGGCTCCATCCTCGCACGAATTTCTATTCNNNNNNNNNNNNNNNNTACCTTTACCTTTCTCTTTTCTTTCTTCCATAACCCCTCCCTACCTTCGTTCTTTTTACGCACTTCAGAGATCCATATCTGTATAAACTTTTCTCTTNNNNNNNNNNNNNNNNNNNNNNNNNNNNNNNNNNNNNNNNATTTTTTGGAGTGTTCTTTTGGGAGGCACACCCTACTTAAGTGATGTTTGTCGTCCCTACGATAACCAACATCTTCTTGTTTCCCGACCATGTACGTCCCTAGCCCTCCTTACGCTTTCGTTTTTGCACTTCAAACCTCTGTGTGCTCCTTCCCGCTCAAATAATTCTCCCGATGTTTTCTGTATCATCTTATCCACTTACTTTTGCGCTTAGTAGAAATGATGGTAATTCCCCCGTCTGATCTTGCCTTCGTACAATTTAGTAACATACGCTTTCTTCCCTCCCAGTGTCTTTACGTAGTCCTCCTAAACCCTCACTCGTCTGGTTCGTTTCCATTCCACCCTCTCTTCACNNNNNNNNNNNNNNNNNNNNNNNNNNNNNNNNNNNNNYGATACTTAGTACCATTAGGAATCCATTATCNNNNNNNNNNNNNATCCCACCCCTACGTTACATGCTCTCTTTTTTCCAGTCCATGACACNNNNNNNNNNNNNNNNNNNNNNNNNCTTGTGTTCATTCGTTTCTAACCACCTCTCCTCACGGATAAGGTTGATACAGCCTTTTGTATATGGGTAAGCATAAACGACGTTTTTCTTCCCTTGATTCGGATCTGGCCTTCATTCCTCATGACTTAGCGGGTCTAACCTCGTTCTATTTCTTTCGTCTTATCTTAACGCAACTGTTCAGAATCTACATCTAATTGTCTTTTCTTCTCTTCCATTGACAATCCCACTCCCCATACAGATTTCACTTGCTCAATGGTTCTCCCTTTTTTTCTTAACAAGCTCTGCTCATTTGTTTCATTTTCGTGGACTAACTTTTGATCCTCATTTTTTTTCCTGCTAANNNNNNTAGCAGCCGACCAATAAAAAGAAACCCGAAAACCCCGTAAGACCATACAGAGCCCTAGTACCAT-CAATCAAACAAAAAAACACTCCACCTCCGTGAATGGAGAGTAAAAAACCATAAAAAAGAAGACACAACCCCAAGCAAACAACTTGGGTGGAGAGNNAACACAAGNATCCNNNNNNGNNNNTCNTATAACCTAATAAACACTGATAGCACCACTTACAACAATAGAACCAACCCAAACCGTATCACTTACNNNNNNNNNNNNNNNNNNNNNNNNNNNNTAACAAACCTAATGATACAATAATGACAAATGTCCCAAAAATCCACACAWWYYCTAKNCTTCAACCCACCACAAAAGAACTCGCAAATATCCCATAAAAATCAATCAATTACCTCACTACGTTCCAAACGACCTATCCACATCCACATCCACACAATATCCGTCAAAACACCACCTCGAATCCAACCACAAAAATGACATGACCTACTCTCAGTCTCGACCTTCCCACAACTTATCCGAATAAGAACCTTACCCCCCAATCCATAGAACACCACACTAACATACACACTTAACTAATTTAATCAACTCAGAAACTAATCATCCTCATAACTACACACTCCACCAAAATAAACTCCAAANNNNNNNNNNNNNNNNNNNNNNNNNNNNNNNNNNNNNNNNNNNNNNNNNNNNNNNNNNNNNNNNNNNNNNNNNNNNNNNNNNNNNNNNNNNNCATCCAACCCACACCAAAAANCANNNNNNNNNNNNNNNNACACCCATAAACACCBACTATTAACATTACCACCAAAACCTATACCTTTCCCCCTCCTATCCCNNNNNNNNNNNNNNNNNNNYATTCAACTCTTAAACAATTTTCATCTTATCAAGCGAATTACCTTTTTCTTTAATCCAAATAACACTATACTCTATCCGCACCAAGCCACCACGATCCGTAAATCTCACAAAAGAACTGAACATTCTTTTCATTCCCACCAATTCCCAAATCTCCAATCAACATCGGTGTTACAACAATCCCCCAACTAATTTTCTATCATTCTCAGCCTTTAGACTTACATCCACTACCACTTATAACTAANNNNNNNNNNN-NNNNNNAGCATAATTACAGCCAACCCATAACATACCACCCAACCGCTTTACTTAGTCAACATTGAACAACGTTAACACTTCCCTTTTACTCAAACCAACTCATCATTAATTCCTCAAAACTCTCAATCTCACTATTACTYTAAATACCTATATAATCACCTTACCATACAAAAACACTATCCCAATTCCTNNNNNNNNNNNNNNNNNNNNNAAAAAAAGAAAATCCTAACCCCATTTCCTAGACCCACAAGGCTCTACACACACCTTAAAATACCCTTTACAAACCCAACTATCGAAAAAACCCAACGAATAACAACGATCCCCATCAACAACGCAACATCATTAAAACCCTAACACCGCACNNCTATCCTACAAAAATACTTAAAATCCACCCAAGTCCACTTCCATCCTAAACACAAAGTTACAAAACACATTCCAAACCTTACCACTGTCTCCACCAAATCACACCNNNNNNNNNNNNGAACTACAATYCNNNNNNNNNNNNNNNNNNNNNNNNNNNNNAACTCAACACAAATAGCACCTCACCCCAAAACAACACCAATTCAACACCCTTATCCCCCCTAANNNNNNNNNNNNNNNNNNNNNNNNNNNNNNNNNACTCACAAACATATTCAACACAAACTCTAAATCTAAAACGATTTACCCAAAAGCTCTCTCCTCTAAACACCAGACAGTCTAACAACCCCACACCATCTATATCCACTTCAAAANNNNNNACAAAAACACATCCCACGCCACAAGCCAGACAACTCCAACCCCATTCCCTCCAAACCAACAACCCCAATAATACATAACATAAAAATCCAAACCCAACCTCACAATGATAACGCCACAACCCAATCAGCCCATACCATAAATAATTAATAACTCAACCATTACCCATATTTAAAATTCCAACCAAAGCCCACAACCACCTTTCAACAGCTATACATTCATTTCCCCACAATCAATACCGACCTTTCAGCACACCCAACTCCACAAACACGCTACACAACTCACCCAAAANNNNNNNNNNNNNNNNNNNNACTAACAACATAAAACATACCTTTAATCACCCATATCCACTACACCCAACCTCCACCAATACAACAACAAANNNNNNNNNNNNNNNNNNNNNNNNNNGTACCACCCACTCATCATACCCATCCCGCAACAACAACCCCCTGACANNNNNNNNNNNNNAAGACCTCTAAGAAATRAGATTAATCCCTACCACTAACAGAATCTCACNNNNNNNNNNNNNNNNNNNNNNNNNNNNNNNNNNNNCTATACCTAAACTCACACAAAAGACAACTCACAACGCCTAAATAAAGCTTCACTTACACCCCACCATAGGCATCCACAACACCAACACTAAACATAATCTTCTAATCATCCTAACACCCCCACTACCAATAACAACCTATACAGCATAATACCAAATACACAACTCCAAGCACTAACTTACTGAACAGAGGCATCCTAGGTACACCCATCACTACACTCAAAAAACCACCATACCAAAATACAAACCGTGCCTTCACATCAATATCACTACCCCAACAAACCACCACTAAATCACCAACACTACAACCNNNNNNNNNNNNNNNNNNNNNNNNNNNNNNNNNNNNTCCCATCTAATACTACCTCACAAAAACAATCCCAACCCATAAACCAATCCTACNNNNNNNNNNNNNNNNGGCAACTCCCACCAAACCCATCTACCGGTACGCACACCAACTAAGTCATCCTATCCCCCGAACCCCCACACTTTCCACACCCAGCACCAATCTTCACNNNNNNNNNNNNNNNNNNNNNNNNNNNNNNNNNNNNNNNTCACAACTCAACACTAACATTTAACAAAAACATCAACACCCATATACTTCTACAACTTCCAAACAATACACACAAATCATCCATCAAAACATCATTACAAAAACAACCATAGCTTTAGAAATCACCCTCCAATCCAACAAACCCACAAT-ACCTATCCCATTCAACTCCCAACAAAAAACTCAA-CCAACCACCAATACCATAACACCAACCTCACCAATCAAAAAAAACTAACCCCACTCTT-AAACCCCCACCAATCCTACTCCCCATCACCACTAACCCCCCCCCCAGTCACAAATCATCCCAACCACTTACTCTCCACAACCCATCCCCACCTACAAATAATGAACAAANNNNNNNNNNNNNNNNNNNNNNNNNNNNNNNNNNNNNWCCCCCAACACCCAAACCTAAACTTCACTCCNNNNNNNNNNNNNATAATACACAACGAACACCAAACCATCCCATACCAAGCACCAGATCNNNNNNNNNNNNNNNNNNNNNNNNNCAAACTACCATAAAGAACACTATCCGACCACATCCCACAGTAAATCCCTATAAACCCCTTCACCAAATCCCACCCAGAGCCATCCAGAAAACTTACTCAAAAAAACAACACCACACACTCCCAACAGAATAGTCAATCCATAACCCACCCCACACTCTCTCTTCCGTAAGACCTAATTACCCACCTTACCTAACCAATACGCCCCATACCCCCCCAGCAACCCACCCATATATCAAAACTACACTCACTCTCAAAAATCATCCAATACAAACACACAACAAACACCAATACAATACTATCAAATCCGAAATCCTCCGAANCCCCCCCCACACCNCACAAKNNNNNACCGTTCGAACGCGCACCAATAAGCACCTAATCCCAAAATCCCTACAGCATCCCACCTCCCGA-CCCACCCCTCCATCACACCCACACGACCATCGAGCCCAACAACACCATCCAACAAGCGATAACCATAAACACTCACCCACGCCAAGAGTACCCANNNCAAACAAACANNNNNNNNNNNNNNNNNCCAAGTATCCGCACCCCATAAATCAATATCCAGACTAAAATCACCCAAGACTTGCTTAGCTCCACTATTCATAATAGTCCTCAGGTAAACCAGCCACCGCGGTCAACGTAAAGTTAACATGCTATCCAACCAACAACATAAATGTCATAACTANNNNNNNNNNNNNNNNNNNNNNCATCCACGATAAATTTAAACGAAAAACATTAGATACCTACCTAAATCTACACCCGAGAACTACGACAAACTAAAACTCTAACTAACCCACGGATAATAACCCAACACCCAATTGCCATGCAGGCCAATGAACAATAACAATACACAATCAAATATAACAATCAACGAAATGAAAAAGGCGGACAGTAACAAGAACGAAGCTGGCCCTACCACACAATACTATAAATAATAACTCCTAWAANNNNNNNNNNNNNNNNNNNNNNNNNNNNNNNNNNNNNNNNNNNNNNNNNNNNNNNNNNNNNNNNNNNNNNNNTGAGCTCGGCAAACTTAAGCACTCTTCAAATNNNNNNNNNNNNNNNNNNNNNNNNNNNNNNNNNNNNNNNNNNNNNNNNNNNNNNNNNNNNNNNNNNNNNNNNNNNNNNNNNNNNNNNNNNNNNNNN-NNNNNNNNNNNGATGAAATAACAGTGAAAAGCANGTGAAAAACAGCAACCAACCGTACCTCTTGCATCATGAAAGAACACCGAACGGATAACCCATCGAAAAGGAGTAATCAGAAACGTGGCAAAAAACAGAAAAAATCGACTGATAGCTTTGAAACCTAAATCATCCCCTCCCGGANNNNNNNNNNNNNNNNNNNNNNNNNNNNNNNAGAATACAATCTCCACTATAATTTACCCCCAACACATACTGCCTCAAGCAATAAAAAAGTGTCAAATAACCAACCATAAAAATTCAAAAACACCATGACCACCACTATAATGNNNNNNNNNNNNNNNNNNNNNNNNNNNNNNNNNNNNNNNNNNNNNNNNNNNNNNNNNNNNNNNNNNNNCTACCTTAACGAGACAAATATTAAACCACCTTACCAACTCAATTACTAGAAATAAAAAAACTAGGCAAACTAACACCAATAGTAACACCAATATGATTCATACTAATCCTACGGGTAGCGCAATCAACTAAATATTGTATGAATTAAAAAACTGCTAAGAAATTGATCTTGCAAAAGATATGAAACGAAGATACTCAAGGATGTACTTAACCCCAAACCTACAAGGCTCACCACCTACAATACACCTTATCGGGAAAAAAAGATCAAATAAGACCANNNNNNNNNNNNNNNNNNNNNNNNNNNNNNNTAATCAGACCTATAAACTAATGAACCCACATAACAGCTCAAGCCCCTAGACATAACCTCGATGTATTCAGCAAGTTGTTCTTAACAACTGGGTTCAGCAAAGGTTTATTATCTCTAGGAAACCGAACAATACCAGAAATCTTTCTAAGGAATCAACCACCAAGAAAACCTCATCCAACCACATAGAAAACTTGGAAAAGATGANNNNNNNNNNNNNNNNNNNNNNNNNNNNNNNNNNNNNNNNNNNNTCAATTAACCCATACAAATTTTAACCNNNNNNNNNNNNNNNNNNNNNNNNNNNNACATTAAATCTATGCAAACTAATTTAAGGCCTCCCTCGATAATAATTAACAGTCATCCAGCTTTCTTTAAATCACTTGCAACATTTANNNNNNNNNNNNNNNNNNNNNNNNNNNNNNAATCGAAACACTTTCAAGTTAAACCACTTTTTCTAATCTAATTGTCAGAGTCTTAAAATNNATGAAGCACCTTTTAAAGAAAATACCCTAATTAANNNNNNNNNNNNNNNNNNN-NNNNNNNNNNNNNNNNNNTAAATATNNNNNNNNNNNNNNNNNNNNNNNNNNGGTAACCGCTGCTAACATTCTAAACCAAAATAGTAGCTTAGGATGCAACTNNNNNNNNNNNNNNNNNNNNNNNNNNNNNNNNNNNNACCTTCCCAAATTATTTAGTATTATGCCTCTCTTANNNNN-NNNNNNNNNNNNNNNNNNNNNNNNNNNNTTAATTTCGCTAAAATATACATGCGTGGCCCTCTTAGGAGCGGTGGCACACGTAGCCGCCCACCCCGGGGCAGTAATTTAAGCAATAAGTACTTGACTTATTATAGCGAGGGTTTCTTGTGCACAAGAGACCCAACTAACAGCGGCGTGGTAAGACCCAACTGCGCAGATGNNNNNNWGCCACGCTAAGGCACATGGGCCCATGCTTAGCGATACTTCAAGTATCGCCAGCGCTGGATGGCGGTGCCCTACTAGAAGCCTGTTCTATCGCGATCCACCTCGCCTACATACCCCGTCGCTCGCCTAAAGAGGCGAGCCAGCGCTAGACAGGGGTATAGCGAGATGGAGAAATGGGCTTTTTCTAGAACAGAGAGCAACCTCTCTTTAGAAATAGATCTATTTTTAGGGCACGTACAGCCCGTCCCTCCTCAGCTAGCNNNNNNNNNNNNNNNNNNNNNNNNNNNNNNNNNNNNNNNNNNNNNNNNNNNGCTAGCGGCAGATGCAAAGGCCTTTAGAGGCCTCTCTCTAGCNNNNNNNNNNNNAAGCTTTTTAGCCAACAACTGTTGCCCCCACCTACTACAAGCGCTAGCCCCGTTCTAGAGTGGGGCTTGTAGTAGGGTGCCGTGGGGGGCCTGTGAATGTTCCCTATNNNNNNNNNNNNNNNNNNNNNNNNNAGGGGGGGCGCCCGGCGCCCCCCTACAGGCCTATNNNNNNNNNNNNNNNNNNNCTGCCGGGCGCGATTCTGCAAAGGAAGGCCCGTGTTTAAACACCTTCAGCGTTGAAGGGCCGCCGTGACGTTACGGCCGCGGTACCGTGAATTGTCCACGGACGGCCGGGTCTTTCTTTGCAGAATCGTCCCTGCAGGACATAGAGACCCTGGGACTTAAAAACCATGGTTTTTGGTTGCGACCTTGGAGCTCCAANNNNNNNNCAATTGAAGTCCCAGGGCGAATCTCCTGATCAGGAGGTTCGTGGATCAGGACCCAATGGTGCGCTATTGGTCGTTAACGAGTCCTGATCTAGACCGGATCCGGTCTCTCTATGACTTCTACGGAGAAGTAAGGCGCCTTTTATATATAACCCGGGGGAAATGCCTAGGTCACTNNNNNNNNNNNNNNNNNNNNNNNNNNNNNNNNNNNNNNNNNNNNNNNNNNNNNNNNNNNNNNNNNNNNNNNNGAGCTAGCTTCGGGCCCGAGATGGCCTTCCCTCACTANNNNNNNNNNNNNNNNNNNNNNNNNNNNNNNNCTTAGTTTNTGTAAGACCAACAGGCCTGTCCTGATCAGAACTTAAGCAGGCCTCCTAGACAGATGGGCCCATTCTAGCTAAAGCCTAGGCCTGTCTAAGACCCTGGTACATGTACATGAGCTCAAATRATCACNNNNNNNNN----NNNNNNNNNNNNNNNNNNNNNNNNNNNNNNNNNNNCAAGAAAGGAAGGCCTCCACTGGCCAGCGCACATGCCTTTCGAGAAGTGTAATTACTAGCCGACTAACAGGCCTGTACATCTCNNNNNNNGCTAGCCTAGAGCTAGGAGGACCTCCTTAATGAGCTCTTCGTATTTANNNNNNNNNNNNNNNNNNNNNNNNNNNNN-NNNNNNNNNNNNNNNNNNNNNNNNNNNNGCTATAACTTTCTNNNNNNNNNNNNNNNNNNNNNNNNNNNNNNNNNNNNNNNNNNNNNNNNNNNNGGGGTTACAAGAATTCCTGCTGAGCTCAGCCCCCTTGCTTTTAGGATATCCTTGGTGCCACCTTGGCCAAGTAAAAGCANNNNNNNNNNNNNNNNNNNNNNNNNNNNNNNNNNNNNNNNNNNNNNNNNNNNNNCCTTTTTAGCTCCCAAAGCTAAGTTCAAACTCTTCTGAGTTCCTACTTGGCCAAGACGGTCTGAAAAACCATGTTGCAACCAGGAA
ALELA     GCCAACCAATCTTGCCATAGGGTCATGGCAGCATACGCAGCAAGGCTGCTCCAGGGGACTAAGCACCTATTCTCTAAACGCGCCCGCAATACCCCCTTCGGCACGCCTCCGATACGGTTACTTGTGTATATGCAGGCCGGGCAATTGGATGAACCTGAGCAGATACAATGGACGCCTCATTTTCCGAATTATACGGAACGCTGCAGGGTGCGTGTAGGTGGGCTACCTCGGCGAAACAAATAGACTCACATCACCCGCTCAACGGAGCCCTTGTTTGCGTTCCTCTGCCACCCTAATCCCACGATCTCAAACATTGGCCCTCAAACCGACAAAGATGGGATAAGTAACTGGGTAGCGAAACGAACTATCTCCCCGAGGTAATTCACTAGTACACTGAAAAGTAGGCTGAACCATCATTCCCAAGAGAATGCGCTCTTTCGGCCGTCCAAGCCCTACAATCCAACCCAATCTCACACCAACGCGTGGCGGTAGCACACACAACGTTTATCCGTAAGAAATACCCACTATTCTGAAAGAGTCATAAAAGCACTAACATTAAACGTAGGCACATCTCGGCCCCAGTCCATCAACGCAACGAACGGAAAAATTCTACTTTCCCGTCTAAACCCATTACAACTCCAATCAACAGACGTCTAGCCCCTCAACAAGTAGATAACTTTTAACAGAGACTCATGATGGAAGAGCACTACGGCGCCGACCGGGCATAGAGAGCGTGAATTAGACAAAGGTGATCGCCAAGGCGAGTCCAAAAATTCTCCTTCCCCGTTAGGGGGGAGTAGTCCTGGACGCGGGTGGTGATTCCTGGATTACGGAATAAAGAAAACCGCTCTCACCTGTTGCAAGACCCCTCCGCGGGAAACCAGCACAAATTGCGGGGGCGCTCCCTTTTGCCGGTACACCGTGAATCGGATTGGAAGCTGTAGAGTGACTAGTCGTAGTGCCATAGGAGGGACGTTATGAAAAGACAGAAGTATCGACCGGAAATGCCATTGCGTATTTAAGGCAGAGCGATTCGAGCCGATTGGGCTCTGCTAGGGTGACGGTACTTCCTAGTACCCATGAACTGGATGGGATATTCCCTTGTGGACCCTTGTCGGTACTAAATTAGTCATAAGGAACATAGTGGTTGACAGCCCGCAGAAAGTACGTCCCTCATGGCGTGCGCGAGGACTCCGTCGGTTCAAGGCAGTCGCGCAGGCGATATGCTCCGCATGGACTTAAGGGCGGGCATAACCGAGCACCGCCTCCACTAAGGAAGCGCACAGAGCCTTTATGTAGTAGCTTGTTAACAGGCCCGCTCTCGGGCCAGACAGTCACGAGAGGGGCCTTGGCGCGGAAGGACGCCACATTAAACCGGTTGCTTGATGGACATACAGGGGACCACTGGTTTCA--TTTACCCACACTTAAAATATCACTCAACCATCTTATGACCTAAACAACAGACTATCTATAACATTGCTTACTCCGACCCCCTCACCACTTCACAACTACACCTACCTTCTCCAAACCAACCAAAGCATGCACATCAGCCTAAACCGCCCTATACAACCTAAAGCGTCCTCGACCAGCCACCTATCGCCCCGGACACCGCGCATAGAAACCACCCGCGGCCAGACAGGCCCACCATAGAAGCCCAACGGTGCAGTACTCCAATGGGGGAACGTGTGCCCACTTCGAATAGCCGCTTCAGGCACTCATGGGGGCCAATGCAATTCTATTACCACGCCTACCGACCTTCGGGCGAATCGCCACAGCAGCCTGAACTAATGGTTTCGTTTGTTCTACGCACGCGGCTCCGGAACCACCGGCCCAAGACCGTGGAGATGCCAAAGGACACGACGCACAACCGTTTAGCCGAGTTGGCTTAGGAGTGTATTGGAGTCGCCGAAGTTTCTGTCCCCAATCTATACCTGTGGGGTTTCTGGGATCTCTAAATTTGTTAAACATACTCTCGTAAGCAACATTCGCAACGTGACTCTGTGTGCCGTGCCCTTACTTCAGGACTCTTGTGAGCCCCCCTGACTCTCAAACATAAAAACCCACGCATGTGCGGCGTGGTATCTCTTTTTGTATAGTGCGTCCACTATGCTTCGAAACTATACCTGTCAGACTCTTACGCGCACGTTGTGGGAGTGACGGAACACGTGCCCACACCCTTACAACCCAACCCCGGCCTCCATCTAAAAATACCAGAAACCTCCCATTCCAACACTAGGGCATTCCCGCTTTCCCCAAAGACACCCCGCCTCACATAGACAAGCCTAACGTTAAGCACTTATTGGACACATACAACTGACCGCTAGGATCCTTACAATCCCTAAATTTCAAAGATCTCACACACCTCAATTTGACTACGCCAGTAGAGCCTGCCCTCCAGCGGGCAGGTACCGGTTCACGGTGAACAACTAGCCTATCCTCTCACGCTGGTAAATATCCCAGCATCAGTTTGACAGTGAGGAAACACTTTTGGAACAATCGCATTACTTCGAAATGCACACACACACGCCCCCCCAGATTCCGATAAAGCCCAAACAGGTAAAAGCTATTCTAAACAGAGACCAGTTACTACCAACCGCCCGCAATACATAACGCCCAACCAGCACCCACACGCATGAGAACCCAACACCACGGCCACAACCTCTAGTAAACGAAACAGAAGTCAACGCAGATATTGGGAAATCTGTATAGATAACCACAAGCTTAGTCCAGTTGATTACGTGATTAGTGCCAAATTATCCGTTAGATTCAAAAAATACTGGTGGGGAATTCCAGTTCGCGGGAAGGTCGGATACGGGAGCACAAGTTGGACAATGACCTACCCCACACCCCGCACGGAGATGCTGCCCTCCGGAGGCACGTGCTCTAAAGGGGATCCACACCCCAAAAAGCACTCTTGGCTACTGGATGCACAGAAAAAGTTATACCGCAAGAAGCGCCCTGTCCATACGTTAGATTCTTGCAACACAGGCGACAAGTCCAACCAAATTCAAGACGCAGACTCGGTTTAGCAAGACAATTCAATGCCCACCGATTAGATACCAACCGCGGTACTCGAACAAGACCTGAACAACCGGGAAAGGCCAATTAACGAACCAAACCAAAAGGAACAGCGAACGCGCTAAACACACCCCACCAATTTTCGTTACCACCGATAGCTAAGCAAGTCTGGATTTAAAGCGGCGGCCCAGAAAAATCCAGCAAATCGATGCTACAAACTA-TAGCAACATCCCCAAAAATTAGCCGCTAATGTTATGTCCGGTCGACAAAGCCCGGCTAGGATCGTTTGGCATCGGCTGTCACACCGAGGTTTTATATCCAGCGCTTGTTCTAGATAAGGACCTACAGAGTGGTGCCTGCATTTGGAGAAACTTGACTAGCATGGTGTGGTTGGACACACTTGCCTCCCTAAGGAAAACCATCCGTGTAACCGAATGTGAACTCCTTACAGACGCACACACCCACACTTCACCGGCGATACGACCGACCCAACGTTTCTGTGACCTACAACGGGCGTGGTGCATTCGCCCCATACCTAATCCCTCTCTTCCGGACCACATGGACCGGCCTAAAGCCGTAATTAACCTCCCAGGGCGAAGCATTCATCATCCACCTCACCCAATACTCCTCACCATCCCACGACCACAAATCCTAGGCAAAAAACACTAACACTCGCCAAACCTAAGCACATTCACCCCAAGGCCTACCAGAAATCCCTAATAACTACAAACCGTCTCACATACCTTACTCAGACAAATAACATTCGACCAAATAAGCAATAATTTCTCATTCTTTCTCTTCTTAGATTGATACGAGCATTGCTGTTACTCAGTATTTAACTGCCCCCCTTTTTCCTTCTTTCTCTGTCTCTCTCTCATATGTTTTTCTCGTCTACTTGCGGCCACAACTTGCTGCTCACTCAATCTCTTTTCTTTTGGAACTGCTCTCAACTATTTCCGCTCTTGATCCTCACAGCCTATCAGACATTCGTATAACCGCTCTTTTCAACATTTTACTCCTTTTACGCTATCAATTCTCTCCATTTTCCGTTGTGCCACGTGAAATTATTGAATTCTCTCTGTGACGTCTGACGTCCGTTACACATTCCCGTTTGCCTCTCGAAGTCCGCGTATACTCTTCTTCACAACGCTACCTAATTCACCCCTTTTTCGTCACGTTGAGATCATCACTCGTTTCCCTCTATGTTCTATGTCATTAGCCTTCCTTTCCTTATCCTCTTTTCCACTACCTTCCTCTCCCCTGGGTGTAACACGATTCTCCTCATGGTTTTTTTACATCTTCTATACTTCCCTTTCTAACATTATCCTTTCGCACCCTACCTTTCTTCTCGTCCTCGTTCAGTTTAATCAAATCCCCCTTCTTCTTGTTTATGTCAACCTCTCCACCAATATGACAACCACCCCTTCCTCTCTTCTCCTTTGTTATCTTAGGTTCCAAAATGCTATTTGCGCGTTGCCTGTTTGCATGACGCTTGAAATAATTTCCACTTTTTTTTTCTTTGGTGAGTTCTTTGCCATCTCGTAATGTGTTCCCTTTTTCCCCTACGCGCGGCTACCTCGATCACGCCTATCTTCTATCGTCCTTGCTATTCCCTATACCCTCAAACCTTTGCTTTCCTTTTTCTCTTCCGTCTTTCAGATACCTTACCGGGACTTAAATTGTTGACATATTTTCGTGTTCATTCAACGAAACTGATGTTGCTTCTGTTGTTTGCAATTCTGTATACGCATCCCCTTTCTCCGTATTGGTCCTAGGCTAGACCTTGCTGTTTTTCTGGTCGTTTCACCTATCTAACAATTCATAATTCTGCTTCTTCGTCAGTCTTCGTCTACCGCATATGTTTCGTATCTTCAATTGTCGTCGGACAACACACTGACTCCTGCTTCTCCTTTTTTTTGACTCCAGATTACATTCCATAGTAGGCCCAACTAACCTTATAAGTCAACATGTAACCCCTTAATTATAAACTTTCTCTGGTTTATTCTTTCAATCCACTACAATATTGCTTCCTTTTTTCTCCTATTATTAATAACATCTACTGAAGAGCAAACATAATCTACATTCCCATCAGATGTTATAAGTTTCTACCTGTTTCCGATTACGCTCCTGTACACTCGGTAACCTTCCGCGTTAGAGCATGGCAAGATCTTTACCCTAATACGCCTT--TCATCATACACGTCTTTTCGTCTCTTTACATTCTCCCACCCAACTCCTACACGCGCGCATATGTTAATCGCATTGTCTTCTCTTTCCTTTCCCGAGGTCAGTCCTATGTTATTCAATTCCTAAAGAAGCTTTCCTTTTTTCTATTGTTCACTCCCCATCTATCTCTCTGTCCTTCGTGAACCTCTGATTCAGCCCCTTCCTTTTACCGTTTGCTCTGTGTCCATCCGATTTATTCCCCCTTTCTTCCTCCTCCTTTTTTCTTATCTCTTACATTTTTTGTATAAATATCAACACAATTACGCGCTTGCCCGTTCCCGTTCGTAAACCCTTCTGTTCTTTTTTAGGGATTGAGCTAGAACCCTAAGTGAGTTTTTCCACTTTTGTTGCTTACGTTCCCATGGAGCCCGTACTACTATCTTACCTTTCCGTCTCGCAAGTCAGAGAACTACTCTCTTTGTATCCTACTAAAACCTCTCAGTAGCCTTTCCGTAGTATTTGCCTTCTGTTGTTATATCCAAATGTACCCGAGATTATTGTTTATCTAGGGCGTACTCTTTCTCTCTGTTTCTTATGTCATCCACAATCCAAGGTACTGCCGTCTCTGTTTTCTTTTTTATATCTTTCTCGCTACACCCCCTTGCTCTTTTTCTGTTAAGTAGGTAGCAATCTCATGTACCTCTGGTGTCTAGCATTCCTTGTAGTTTCTATCTCTGCTAAACCCTCTTCTTTTCTCCGACGCGTCTTTCCCGCAGCAATAATATTAGATTATTTCCCTTTCTCTTCCCACTGCACCCAGTTTCCTGTAGTCCCAACTAATCCGCGTAATCCCTTTTCGGTTCTTTTCGAAATAAACCCGAGCTTCCTTCTACTTTTCTCCCATTTTATCTACCTTCCTTTTCGGGGACAGTGCGTATTTACTTGCTCTTTCTTTTACATGCTATCTTATCACCTCCCGCACTCGTCTTTCTTTACCTAGTATGTCACATACCTCGCTTTCCTTTATGGAGTTGTCTTTGCTCAATCACTTCTCTGGCTTCGCTGTGACATACTTCACCTGATGTTTCCGTTACAGCTCGCTTTTTCAGTCCCTTTGTCACAAAGCAGGTTTTCGGTACTTCTTCCGGTTCATCATCTCCCCATTCATCTTCCTTAGCCTCTTTCGCCCTTCCCACTATTTTCAGGCTCCATCCTAACACGAATTTCTATCCTTTTTTACATTCGCCTTATCTTTACTCTTCTCTTTCCTCTCTTCAATCACCCCTCGCTACCTTCGTCCTCTTTACGCAATCCAGAGATCCGTATCTCTATATACTTTTCTCTTTCGCTTATCCGATCCACTTCATTCATTTTTTCTTTTCCCAATTTTTTGGAGTGTTCTTTTGGGAGGCACACCCTACTTAAGTGATGTTTGTCGTCCCTACGATAACTACAACCCTCTTGTTTCCCGACCATGTACGTCCCTAGCCCTCCTTACGCTTTCGTTTTTGCACTTCCAACCTCTGTGTGCTCCTTCCCGCTCAAATAATTCTCCCGATGTTTTCTGTATCATCTTATCCACTTACTTTTGCGTTTAGTGGAAATGATGCTAACTCTCCCGTCTGATCTTGCCTTCGTACAATTTAATACCATACGCTTTCTTCCCTCCCAGTGTCTTTACGTAGCCTTCCTAAAACCCCACTCGTCTGGTCCGTTTCCTTCCCACCCTCTCTCCATCCTTTCCTGTTTCTATCGTCACTCCCAAACTCATCCCTGATACTTAGTGCCATTGAGAATCCATTATCGAAATGCAGTCATAATCGACCCCTAAGTTACATGCTCTCTTTTTTCT-ATCCATGACACTTATTAACTTATCCCCATCCGGATGCTTCTGTCCATTCGTTTCCAACCACCTCTCCTCATGGATAAGGTTGATACAGCCTTTTGTATATGGGTAAGCATTAACGACGTTTTTCTTCCCTTGATTCGGATCTGGCCTTCATTCCTCATGACTTAGCGGGTCTAACCTCGTTCTATTTCTTTCGTCTTATCTTAACGCAACTGTTCAGAATCTACATCTAATTGTTTTTTCTTCTCTTCCATTGACAATCCCACTTCCCATACAGATTTCACTTGCTCAATGGTTCTCCCTTTTTTCCTTAACAAGCTCTGCTCATTTGTTTCATTTTCGTGGACTAACTTTTGATCCTCATCTTTTTTCTCGCTAAACTAAATAGCAGCCGACCAATAAAAAGAAACCCGAAAACACTGTAAGACCATACAAGCCCCTAGTATACCATAACCCAACAAAAAAACACTCAACCTCCGCGAGTGGAGAGTAAAAAACCATAAAAAAGAAGCCACAACCCCGAGCAAACAACTTGGGTGGAGACCAAACACAAAAATCCAAACCCACACTTCATACCGCCAAAGAAACATCGATCATACCACACGAAGACCCAGAACTAAATCCTCGCCCACCACCCACCCATTCCACAAGTATTTCCCTAGCCTGATAACACGCATAAAGACTCCATAGTGACACTAACCCCGTCGTCCTTCACTTTGCCGGCCGTCCAACCCCTTCAGAGAAGGTCCTTCAACAAATCGAGGAAAACCGTTCATCCATCCCCCGTACATCAAACCACCTACCCTCAACCTAAATTCAATAAACCCACGCAAAACATAATCTCGAGCAAGACCACTGACACTGCCCAACCCTTACCCAGCCCTAATATATGTAACTTAAACCCAGACACCAATCCACCTCCCCACTCGAACACACGCCATAACAACACATATATTCAAGCAGCCAAACCCTGTACAAAATATAACCCATTCACTGCCACGCACACGATAACAACCACCCCTGGAAACCCCGCTTACACAAGCGCAAATCACAAAACACCACCCCACAATGTCCCCCAACCATCCCCCAATACACACGCACACAACTAATCAGAAATTACACAAACGCCACCTCAAACCAAAACCCAAGCAGTACAATACCCAAGTACCTCCTTGTTCTATACCCCCTCCAGAACCTACACCTTCCCCAACCACGCCCCGCCCACGGCCTCAAACACCCACTCCATGTCCAAACATCTAACCACTAAATACAAGGATTGCCTACCCTCCCAACTCAAGTTACCATGCACTACATCCTCAACACACCACCACACTCTACATTAACAGAGCTAAACCTCCATACCCTTGTAACGCCCCGCAATCTCCACACCCCCTCCCAACAACTACATCGCCACCCCTCCTGCGCCATTTCCTCAATCCTCCCTGCCCTTAAGTTTACACCCATTTCAGCTTATCTCCACCCCAGACTCGAAAACCCGAAAAGAACCGCCACCAACCCACTTTGTACCACCCACCCACCTCTCCCGATCACTTGCAGACAACCTAAGTGATCTACCTACTAGTCCACTAACTCACCCCTAACTCCTCCAAGACTCCAAGTCCACCACACCCCCAGGAACCTAAACCAACACCCGACCACAAAAGAACACTCCCCGAACCGCTCCCACCAATACAAGTTCAGACAAACAGGATAGCCTCCGACCCCGTACCCCAGACTCAAAAGGACCTAAACACCAAACAAATCACCTTCAACATTTTCAACTCACGAATAGGAACTTTCAATGCCGCCGAACAACGTCACCTACCCGATATCAACGCCGACACAGCAACACACCACAACCGCACCAACCGCATCAGAATTCGTTCCAACCCAATTTCACCACCATCACCATAATACCTAATACTTCCCAAGTTCAACAACTATTCTCGCTAAACTCAACCACACCGA--ACAGCGTCACAACCCGCCCAGCCCTCCACAAAACCTACCACTACATCAATCCATAAACAGCACCTTACACCTCGACCTCTGCCCCCACACTGCCCAACCCCCACTAAACCCATAAAAACAATATGCAAAAAACCCACGCAACCCAACCTTCCCATCGAAACGCACTCCAACTACACTACACACCACCCACAAGTCCGCACTTACAACCGGTCCACCTTCGATCCACCTACCGCTTGTTACCCAAATAATCACCATCTAACCAGAAATACACCGCTCGGCACAAATCAGACAACCCCATCACAGCCCAACAGAACTAAGCAACCCCTCTCACACCCAACGTAGGAAATCAGACCCACCCCCACAACGACAACTTCAAGGCCCACCCGACCCCCACCCAGAAAAAGAACCATCCAGACACCCATCCGATTCCCAGCCCCCAAACAAACCCAACACTCCATCCACCAAAACCACCTACTCTCCCTCCTCCACCCGATATTACCCCACCTCAACGCCCAACCCCTCAAACACACTTCCCATCCCAACCAATCGCCCACAGCACCTATCAGCGGCCATTAACATAAACCCTATCTTCGATCTCCCACACCCACCACCACCAACACTCCGCAACACAATCCCCTACCCCTCCCACACCCAACATCAAAAAAGACGTACCCAATACCCAAAACCACCACCCAACAGCAAGCACCCCACACTGTCCAACCAGAATAGCTGACACTCCGCGACCCCAATCCCCCCTTCCAACAGAATCAAACATCAACGACAAAAAACCCGGCCAACTACCCAGTTAACCCAATCGAGTTTCATCATAACACCATTCCATAACACCCACACTAAAAACCTTATACATCCCAATACAGCGATCTATACCACACACATAGACTAAATATGCTTCACCCACCCCGCACACATACAAACCACAACCGCCCTCACAACCAAACACCAAATATATCACACCAACCACCAACCTCCAAACCCAAAAGAATCTAACCACAGCGCCCCCCACCAACAAAAAGTCATCACGACAATTCTTATTCCACATCTCCACATCGACAGAATGACCTACACCAACCACCCCCAGCCCACCCCAACAGATACTGCAAATGCCAACACATCAACAACAACTAACATCATTCCTCACAACCAATCCCCACACCACGACTACACCACCACTCAAGTCCGTCTTCAACCACAAAAACCACCAGGCCGCCTCCAACAAATCACATGCACGGACCACCAAATCAACATCCACTTCAGCCCCCCAAACCCCCAAAACCACCATCACGAACACCAACCACAACATACCAACAAGCACAGCCTAATCGCCACCATCAAGAGCACCACAACGCAAAGGTACCACTTGATCATACCAAAGGCCCCCACATCCTCCCACAATAACCCAGCACCCCAAAATGGATACACATCAAAACATCCCAACTAAAACACACACGGCCCAAGCCACCACCCACCCACCCAATTCGCACATCAACTCCTCTCCAATCTAACCCCCATCACTGAACCTCCCAAAACCGCCCGCCCCATGGTACTCATCCCACAAACTAAGCCAAACCAACCCCGCTCCCCAAGCGCATACTAACCCCGCATTCCACCACCACAAGCCCCCACCCCAAATACAAATCCACACCAATATCAATCCCTCCGAACCTAACACCAACCATAACGAACGCTAAGTTCCCCACTATTACAGCTCGACCACCAAACCTACTCCCGTCCCCATCGTCCTTCACAAAACCCCACTGCACAAGCTACCCCCCAAACACACGCTAACTACCAAATCCCCCATCAAA-AGCCCCAACCCAAAATTCCACCCCTAACCCCAACCACCAATTCCTACTAAAAATATCAACCCACCCTACCACATCATCAATCCCTACCCACCCCTCCCCTCCCCCTCCCACAACACAAATCCACCAATCCAACCAAAGAACCATTCCCCTACACCCCTCGCGGAAAACATAACCACACATTCGCCCAATACAACCCCTACCACAAAACCCAGCAACTCACCCCTCCAAACCACCCCGCCCTCAACACCGTCACCAATCCCCCACCAGCCTACGACCATACCTACTCACAACCCACAACCGACACACCCTCACAAGAAACCCCCACACATAAACCTCTCAACCAAAGTACCCCAAACCCCCCCCGACCCAACATAACAAGCCACCGTCCGAACGCGCGCCAGTGAACACCCAAACCCAAAACCCCTACAGTATTCCCCCTTCCCCAACCACCACCCCACCACACCCACCCGACCACCGAGCCCACCAACACCATCCAACTAGCAACAACCATAAACACCCACGCACCCCAAGAGTACCCATCATATCCGAGCAAGACTGCACTAAAAGTTCTAAGTATCCGCACCCCATAAATCGACCTATAAGCATGAATCACATAAGACTTGCTTAGCACCACTATTCATAACAGCATCTAGGTAAACCAGCCACCGCGGTCAACGTAAAGACGAAATGCTATCACAACAACAAACTGAGTGTCACAATCACACCCAAACCCACCCTCAAAACCGCCAACGATTAATTTCAACGAAAAACATTAGATACCTACCTAAATCCACCACTGAGAACTACGACAAACTAAAACTCTAACTAATCCACGGATAATAACCCAACACCCAATTGCCACACAGTCCACTGAAAAACATCAAT-CATAATCAACTATAACAACCACGAATATGAAAAAGGAGGACAGTAACAATAATGAAGCCGGCCCCACCACACAGCCATGTAAATAACCACACCTAGAACAAAAGGGGAAGAGCATTAGCTACAACCCAAAGCATTCAGCTTACACCTGAAAGATACCTCAAACACCAGGTTGAGCTCGGCAAACTTAAGTCCCCTTCAAGTGCCCCCCTCTAGCTCAGCTTTAAAAGAAGAATTAACCGACAAT-----CTAGCATATTAAGCCCAGTAGGCGAGAAAAGATGACGCAATAGAGCC-CGTAGTAAGAAAGATGAAATAGCAATGAAACACAAGCAGAAAACAGCAATAAACCGTACCTTTTGCACCATGAAAGAACAACGAACGAAAAACCCCCCGAAAAGGAGCAATTAGAAACGTAGCAAAATATAGAAAAAACCGACTGATAGCTTTGAAACCTAATCCATTACCCCCCGGAAAATCTTAACC-ATGTGTAGCTAGTACAGAAAGAACACAACCTCTGCCCTAACCCACCACTACATTTCCCTGCTTTAAGCAACGAAAAAGTGTCAAATTAACCCCCCAAAAATCCCAAACCCTACGCGACCACCCCTATAACGCTGAGAATTTATATGAGTATCCAATTCCTCCAGAAACTTACACACCCGTTATTAAAATCCCTATACCCCCACCCCAACAAGGCACATATAAAACAACCTTAAAAACCCAACCACC-GGACTAAAAAAACTCGGCAAATTTACACCAATAGCACCAACAATATGATTCACACCAATCCTACAGGTAGCGCAATCAACTAAATATTGTATGAACTAAAAAACTGCTAAGAAATTGATATTGCAAAAGATGTGGAACGAAGATAATCATCACT---CCCACCAACAACCCCATTGGGCCCAC-ACCAAGATACACTGACATCGGGTAAAAACTAACAAACAAGACCACACACCTTTTAAACCACCACAAAGCTAAAAGCAACCCGACCTATAAATCAGTGGACCCACATAACAGCCCAAGCCCATAGACATAACCTCGATGTAATCAGCAAGTTGTTCTTAACAACTGGGTTCAGCAAAGGTTTAATACTTCTAGGAAACCGAACAATACCCCAA-CCCCTCTAAGGAACCCACCACCAAGAGATTTACCACCATAAGAGAAGAAAACCTGGAAAAGATGATAAACATTACAATAGCAATCGAAACAGATCAAAACTTCCTCTTATCAATCAACCCATACAAACTTCAACTTAAACCGCAGCTTCAAAAAATTTAAACCACACTAAATCTATGCAAGTTTATTTAAAGCCTTTTTCGATAAGATTTAACAGTCACCCT-CTCCTTCAAAATCGCTTGCAACACTTAAATTGAAGTAAACTACAGCTACACACTCCAAATCGAAACATTTTCAAGCCAAACCACTTTTTTTAACCAAATTGTCAAAATTTGAAAACAAATGAATCACCTTTTAAAGAAAGCAAACTAACCAAACTTCCAAAAAGTGCTAACATAAACAATTTCGGCAGATTTAATCCTACAACCATTGTGATAAATTTCAAACAACAGCCGCTGCTAACCATCTAAAACAAAAGAGTAACTTAGGATGCAACTTAATAAAACTTGTAAAGACTACTAGACC-ACTTAAAATCCTCCCAAATTAATTACTACACTGACTCTCTTAGGTACACCTGGGGACAAGACTTTCCAACCTGCCGTTAGTTTTGCTAGGATATACATGCGTGGCCCTTTAAGGAGCGGTGGCACACGTAGCCACCCACCCCGGGGCAGTAATTTAAGCAATAAGTACTTGACTTACCATAGCAAGGGCCTCTTGTGTACAAGAGGCCCAATTAACTGCGGCGTGGTAAGATCCAACTGCGCAGATGGATCTTAGCCACGCCAGGGCACATGGGCCCATGCCTGGCGATACTTCAAGTATCGCCAGCGCTGGATGGCGGTGCCCCACTAGAAGCCTGTTCTATCGCGATCCACCCCGCCTACATACCCCGTCGCCCACCTCCAGAGGTGAGCCAGTGCTAGACAGGGGTATAGCGGGGTGGAGAAATGGGCTTTTTCTAGAATAAGGGACAAACCCTTTTTAGAGACAGGCCTGCCTTTGGGGCACGTACAGCCCGTCCCTCCTCAGCCAGCTGATGAGGGTCGTAACTAAGTGTACCGGTGCACTTACAAGGCGCGCCTTGAGCTAGCGGCAGATGCAAAGGCCTTTAGAGGCCTCTCCCTAGCAATTTATACCGGAAGCTTTTTAGCCAACAGCTGTTGCCCCCACCTACTACAAGCGCCGGCCCCGTTCTAGAGTGGGGCTTGTAGTAGGGTGCCGTGGGGGGCCTGCGAATGTTCCTTATATAAGTTCAAGGGAGCTCCCCTGAAAGGGAGGGCGCCCGGCGCCTCCCTGCAGGCCTATGTAGGCTAAAACGCACCAGCTGCCGGGTGCGATTCTGCGAAGGAAGGCCCGTGTTTAAACACCTTCAGCGTTGAAGGGCCGCCGTGACGTTACGGCCGCGGTACCGTGAATTGTCCACGGACGGCCGGGTCTTTCTCCGCAGAATCGTCCCTGCAGGGCATAGAGACCCTGGGACTTAAAAGCCATGGCTTTTGGTTGCGACCTTGGAGCTCCAAACGGCCGTCAATTGAAGTCCCAGGGCGAATCCCCTGATCAGGGGGTTCGTGGATCAGGACCCAATGGTGCGCTATTGGTCGTTAACGAGTCCTGATCTAGACCGGATCCGGTCTCTCTATGACTCCTACGGAGGAGTGAGGCGCCTCGTATATATACTCCGGAGGAAATGCCTAGGTCACTAGTGAAGAGGCCTCTCATTTCCTTTAGAAAAGTAGGCCTACAAGAGCTCTCATACATATTTTTCTAAGCAGGGAGCTAGCTTCGGGCCCGAGACGGCCCTCTCCTGCTAAGAAACTGGATAACCAAGGCGCCTTAAGAGCTCTTAGTTTCTGTAAGGCTAACAGGCCTGTTCTGACCAGAGCTTAAGCAAGCCTTCTAGGCAGATGGGCCCATTTTAGCTAAAGCCTTGGCCTGCCTAAAACTCCGGCACATGCGCATGAGCTCAAATGATCACCGGAGTTTGGTAAGAAGAGGCCTCTAAAGGCCTAAGCTAGCTCTTACCCAAGAAAGGAAGGCCCTCGCTGGCCAACGCATATGCCTTTCGAGGCGTGTAATTACTAGCCGGCTAACAGGCCTGTACATCTCCGTTAAGGCTAGCCTAGAGCTAGGAGGGCCTCCTTAATGAGCTCTTCGTATTTACATTGATCTCTTCTGGCCAGAGAAGAGCAAGAAAGTGTCTAGATGTTGGTTAACAGTAGCTATAACTTTCTGCAAGTAGTTTAAACTTAGATTGTGATTCTAAAGAAGCTTCTTACCTGCCAAGGAGGGACAGGGATTCCTGCCGAGCTCGGCCCCCTTACTTTTAGGATATCCCTGGTGCCATCTTGGCCAAGTAAAAGTAACTCTAAGTTTAAACTTGGTACCAAGAAGCTTCTTAGAGTTTCAGAAAAAAAGGCCTTTCCAGCTCCCAAAGCTGGATTTAAACTTTTCTGTATTCCCGCTTGGCCAAGATGGCTTGAAAAACCATGTTGCAACCGGGAA
ANAPL     CAAGATCAAGCCTAACATAGGGTTACGGCAACATACTCAGCAAGGCTGCCCCAGGGAACTAAGCACCTATTCCCTAAACACGCCCGCAGTGCCCCCTTCGGCACGGCTAGGATATGGTTACTTGTGTATATGCAGGCCGGGCAATTGGACGCACCTGAACAGATACAATGAGCGCCTCATTTTCCGAATTGTACGGAACGCTGCAGGGTGCGTGTAGGTGGGCTGCTTCGGTGAAACAAACAGAATCACAGCGCCAGCTCAACGAAGCCCTTGTCTGCGTTCCTCTGCCACCCTAATCCCACGCTCTCAACCATTGGCCCTAAAACCGACGCGCACGTGAAAAATAACTGCGTAGCGAAACGAACCATATCCCCGGGGGAATTTACGGGTGCGCTTAAAAGTGAGCTGAACCACCATTCCCAGGAGAATGCGCTCTTTCGGCCGTCCAAGCCCTACAATCCCACCCAATATCACGCCAGAGCGTGGTGGTAGCACACACAACGTTTATCCGTAGAACGTACACGCCATTCTAAAATGGTAGCAAAAGCACTAACATTAAACGCAGACACGCCTCGGCCCCAGTACATCAACGCAACGAACGGAGAGACTCCACTTTCCCGTCTAAACCCATTACAACTTAAACCAACAGACGTCTACCCCCTCAGCGAGTAGATAACTCTTAACAGAGACTCATGGTGGAAGAGCACCACGGCGCCGACCGGGCATAGAGAGCGTGAATTAGACAAAGGTGATTGCCAAGGCGAGTCCAAAAATTCCCCTTCCCCGTTAGGGGGGAGTAGTCCCGGACGCGGGTGGCGATTCCCGGGTTACGGAATAAAGAAAACCGCTCTCACCTGTTGCAAGACCCCTCCGCGGGAAACCAGCACAAATTGCGGGGGCACTCCCTTTTGCCGGTATACCGTGAATCGGATTTGAAGCTGTAGAGTGACTAGTCGTAGTGCCATAGGAGGGACGTTATGAAAAGACAGAAGTATCGACCGGAAATGCCACTGCGTATCTAAGGCAGAGCGATTCGAGCCGATTGGGCTCTGCTAGGGTGACGGTACTTCCCAGTACCCATGAGCTGGATAGGACATTCCCTCGCGGACCCTTGTCGGTACTAAGTTAGTCATAGGGAACATAATGGTTGACAGCCCGTAGAAAGTACGTCCCTCATGGCGTGCGCGAGGACTCCGTCGGTTCAAGGCGGTCGCGCAGGTGATACGCTCTGCACAGACTTAGGGGCGGGCATAACCGAGCGCCGCCTCCACTAAGGAGGCGCACAGAGCCTTTATGTAGTAGCTTGTTAACAAGCCAGCTCCCGGGCCGGGCAGTCACGAAAGGGGCCTTGGCACGGAAGGACGCCACATTAAACCGATTGCTTGATGGACATACAGGGTACCCTTGGTTTCCT-TTTACCCACGCTTTAAGAATCACGCCACCACCATAAAACCTAACTCAAACACTGTCTATAACATTGCTTACCCCGACCACCTCCTCGCTTCTCGACTAAACCTAACCTCCCCAAACCAACTAAAGCATGCACATCAAACCAAACCGCCCTATACAACCTAAAGCGTCCTCGACCAGCCAACTGTTGCTCCGGACACCACGCACAGAAACCACCTGCGGCCAGACAGGCCCACCATAGTAGCACACCAGTACAAGACCCCAACGGGGGAACGTGTGCCCACTTCGAATAGCCGCTTCAGGCACTCATGGGGGTCAATGCGATTCTATTACCGGGCTTACCGACCTTCGAGCGAATCGCCACAGCAGCCTGAACTAATGGTTTCGTTTGTTCTACGCACGCGGCTCCGGAACCACAGGCCCAAGACCGTGGAGATGCCAAAGGACACGACGCATAACCGTTTAGCCGAGTCGGCTTAGGAGTGTATTGGAGTCGCCGAAGTATCAGTCCCCAATCTATGCCTGTGGGGTTTCTGGGATCTCTAAATTTGTTAAACATATTCTCGCAGACAGCATTCGCAACGTGACTCTGTGTGCCGTGCCCTTACTTCAGGACTCCTGCGAGCCCCCCTGACCCTCCAACGTAGGACTCCACGCGTGTGCGGCGTGGTATCCCCATTTGTACAGCGCGTCCACCGTGCCTCGAAACTATGGCAATTAGACACTTGGGCAAACATTGTGGGAGCGACGGTACACGTGCCCACATCCTTACAGACCAAACCCAGCCTCCATCTAAAAATACCAGGCACCTCACATTCTATCTATAGAACATTCCCGCTTTCCCCAAAGACACCCGGCCCCACATATACAAGCCTACCGTTAAGCGCTTAGTGGACACACACAACTGACCGCCAGGATCCTTACGATCCCTAAAACCTGAAGACCCCACGCACCACTATTAAACTGCGCCAGTAGAGCCTGTCCTCCAGCGGGCAGGTACCGGCCCACGGTGAACGACCAGCCTAACCTCTCACGCTGGCAAATATCCCAGCATCAGTTTGACAGCGAGGGAACACTTTTGGAACAATCGCATTACTTCGAAATGCACACACCCACGCCCCCCCAGATTCCGATAAAGCCCAAACAGGCAAAAACTATTGCAAACAGAGACCAGTTATTACCGACCGTACTCAATACATAACGCCCAACCAACATCTACACGCATGGAGACCAATCACCACAACCACAACCCCTAGTAAACCTAACAGAGGTCAACGCAAATATTGCGTAATCTGTATAAATAACCACAAGCTTAATCCAGCTGATTACCTGATTAGTGCTGAATTATTCATCAGACCCAAGAAATCCTAGTGGGGAATTCCAGTTCGCGGGAAGGCCGGATACGGGAGCACAAGTCGTATAATGACCGGCCCCACACCCCGCACGGGGATGCTGCCCTCCGGAGGCACGTGCTCTAAAGGGGATCCACACCCCGTACAGCAGTCTCGGCTACTGGATGCACAGAAAAAGTTATACCGCAAGGAGCACCCCGTTCATACGTTAGACTCTTGTAACACAGGCGACAAGGCCAACCGAATTCAAGACGCAGACTTGGTTTAGCAAGACAATTCAATGCTCACCGAGTAGATAACAACCGCGGCACACCAACAAGAACCAAGCCACCGCGAAAGGACAATTAACAAACCAAACCAAAAGGACGAGCGGACGCGCTAAACACACCACACCGATTTCCGTTACCGCCTTTAACCGAGCAAGCCCAGCTTCAAAGCGGCGGCCGGGAAGGACGCAGCAAATTGTTGCTACGAACAACTAGCAACATCCCCAAAAATCAGCCGCTAATGTTATGTCCGATCGACACAGCCCGACTAGGATCGTTTGGAATCAGCTGTCACACCGAGGTTTTATATCCAGCGTTTGTTCTAGATAAGGACCCACAGAGTGGTGCCTGCATTTGGAGAAATTTGCCTAGCACGGTGTGGTTGGACACACTTGACTCCCTTAGGAACGCTATCCGTGTAACCGCGTGTGAACTCCTTTTAGACGTACACACCAGCGCTTCACCGGCGATACGACCGACCCAACGTTTCTGTGACCTACAACGGGCGCGGTGCACTCGCTCCATACCAAATCCCTCCCTTACGGACCGCATGGACCGGCCTAAAGCCGTAATTAACCTCTCGGAGCGAAACATTCATCAACCACCCCACCCAATACCGCTATACACCACACAACACCAAACCTAACTAAAAATACTCCACAACGCTCCCTACCCATCCACACATACCATCAACCGCATAGGATCCCGCCACCACCCGTACACGGCTCCACACATTATGATCAGCCAACTTATAACAAGGTTAATAAACAATGATTTCTTATTCTTTCTCTTCTTAGATTGATACGAGCATTGCTGTTACTCAGTATTTAACTGCCCCCCTTTTTTCTTCTTTCTCCGTCTCTCTCTTATATGTTTTTCTCGTCTACTTGCGGCCACAACTTGCTGCTCACTCAATCTCTTTTCTTTTCGAACTGCTCTCAACTATTTCCGCTCTTGATCCTCACAGCCTATCAGACATTCGTATAACCGCTCTTTTCAACATTTTACTCCTTTTACGCTGCCCATTCTTTCCATTTTCCGTTGTGCCACGTGAAATTATTGAATTCTCTCTGTGACGTCTGACGTCCCCTACACCCTTTTGTCTGCCTCTCGAAGTTCGCGTATACTCTTCTTCACAACGCTACCCAATTCACCCCCTTTTCGTCACGCCGAGATCATAACCCGTTTCCCTCTATGTTCTATGTCATTAGCCTTCCTTTCCTTATCCTCTTTTCCACTACCTTCCTCTCCCCTGGGTGTAACACGATTCTCCTCATGGTCTTTTAGCATCTTCTATACTTCCCTTTCTAATACTATCTTTCCGCACCTTACCTTTTTTCTCGTCCTCGTTCAGTTTAATCAAATCCCCTCTCTTCTTGTTTATGTCAACCTCTCCACCAATAAGACGACCGCCCCTTCCTCTTTTCTCCTTACTTATCTTAGGTTCCAAAATGCTATTTGCGCGTTGCCTGTTTGCATGACGCTTGAAATAATTTCCACTTTTTTTTTCTTTGGTGAGTTCTTTGCCATCTCGTAATGTGTTCCCTTTTTCCCCTACGCGCGGCTACCTCGATCACGCCTATCTTCTATCGTCCTTGCTATTCCCTATACCCTCAAACCTTTGCTTTCCTTTTTCTCTTCCGTCTTTCAGATACCTTACCGGGACTTAAATTGTTGACATATTTTCGTGTTCATTCAACGAAACTGATGTTGCTTCTGTTGTTTGCAATTCTGTATACGCATCCCCTTTCTCCGTATTGGTCCTAGGCTAGACCTTGCTGTTTTTCTGGTCGTTTCACCTATCTAACAATTCATAATTCTGCTTCTTCGTCAGTCTTCGTCTAACGCACATGTTTCGTATCTTCAATTGTCGTCGGACAACACACTGACTCCTGCTTCTTCTTTTTTTTGACTCCAGATTACATCCCATAGTAGGCCCAACTAACCTTATAAGTCAACATGTAACCCCTTAATTATAAACTTTCTCTGGTTTATTCATTTAATCCACTACAATATTGCTTCCTTTTTTCTCCTATTATTAATAACATCTACTGAAGAGGAAACATAATCTACATTCCCATCAGATGTTATAAGTTTCTACCTGTTTCCGATTACGCTCCTGTACACTCGGTAACCTTCCGCGTTAGAGCATGGCAAGATCTTTACCCTCATACGCCTTC-CCATCATACCCGTCTTTTCGTCTCTTTACATTCTCCCACCCAACCTTCACCCGCGCGCATATGTTAATCGCATTGTCTTTTCTTTCCTTTCCCGAGGTAAGTCCTATGTTATTCAATTTCTAAAGAAGCTTTCCTTCTTTCTATTGTTCACTCCCCATCTATCTCTCTGTCCTTCGTGAACCCCTCATTCAGCCCCTTCCTTTTACCGTTTGCTCTGTGTCCATCCGATTTATTCCCCTCTTCTTCCTCTTCTCTTTTTCTTATCTCTTACATTTTTTGTATAAATATCAACACAATTACGCGCTTGCCCCTTCCCGTTTGTAAACCTTTCCGTTCTTTTTTAGGGATTGAGCTAGAACCCTAAGTGAGTTTTTCCACTTTTGTTGCTTACGTTCCCATGGAGCCCGTACTACTATCTTACCTTTCCGTCTCGCAAGTCAGAGAACTACTCTCTTTGTATCCTACTAAAACCTCTCAGTAGCCTTTCCGTAGTATTTGCCTTCTGTTGTTATATCCAAATGTACCCGAGATTATTGTTTATCTAGGGCGTATTCTTTCTCTTTGCTTCCTATGTCATCCACAATCCAAGGTACTGCCGTCTCTGTTTTCTTTTTTATATCTTTCTCGCTATACCTTCTCGCCCTTCTTCTGTCAAGCAGGTAGCAATCCTATGTACCTTTGGTGTCTAGCATTCCTTGTAGTTTCTTTGTCTGCTAGACCCTCCTCTTTTCTCCGACGCGTCTTTCCCGCAGCAATAATATTAGATTATTTCCTTTTCCCTTCCCATTGCACCTAGTTTCCTGTAGTTCCAACAATTCAGCGTAATCCCTTTTCGGTTCTTTTCGAAATAGACTCGAGTTTCCTTTTACTTTTCTCCCATCTTATCTACCTTCCTTTTCGGGAACAGTGCGCATTTACTTGCTCTTTCTTATATATGCTATCCTATCACCTCCCGCGTTCGTCTTTCTTTACCTAGTATGTCACATACCTCGCTTTCCTTTATGGAGTTGTCTTTGCTCATTAACTTCTCTGGCTTCGCTGTGACATACTTCACCTGATGTTTCCGTTACAGCTCGCTTTTTCAGTCCCTTTGTCACAAAGCAGGTTTTCGGTACTTCTTCCGGTTCATCATCTCCCCATTCATCTTTCTTAGCCTCTTTCGTCCTTCCCACTTTTTTCAGGCTCCATCCTAACCCGAATTTCTATTCTTTTTTACATTCGCCTTACCTTTACTCTTCTCTTTCCTTTCTTTAGTAACCTCTCGCTACCTTCGTCCCCCTTACGTACTCGAGAGATTTATATCTGTATAAACTCTTCTCTTTCGCTTATCTGATCCACATCATTCATTCTTTCTTTTCCCAATTTTTTGGAGTGTTCTTTTGGGAGGCACACCCTACTTAAGTGATGTTTGTCGTCCCTACGATAACTACAACCTTCTTGTTTCCCGACCATGTACGTCCCTAGCCCTCCTTACGCTTTCGTTTTTGTACTTCCAACCTCCGTGTGCTCCTTCCCGCTCAAATAATTCTCCCGATGTTTTCTGTATCATCTTATCCACTTACTTTTGCGCTTAGTAGAAATGATGGTAACTCTCCCGTCTGATCTTGCCTTCGTACAATTTAGTACCATACGCTCTCTTCCCTCCCAGTGTCTTTACGGCGTCCTCCTAAAACTTCCCTCGTCTGGTTCGTTTCCTTCCCACCCTCTCTTCACCCTTTCTTGTTTCTATCATCACTCACACGGTTATCCTTGATACTTAGTGCACTTAAGAATCTATTATCGTAATGCAGTCATATCCGACCCTCACGTTACATGCTCTCTTTTTTCCATTCCATGACACTTATTAACTTATCCCCATCCGGATGCTTCTGTCCATTCGTTTCTAACCACCTCTCCTCACGGATAAGGTTGATACAGCCTTTTGTATATGGGTAAGCATAAACGACGTTTTTCTTCCCTTGATTCGGATCTGGCCTTCATTCCTCATGACTTAGCGGGTCTAACCTCGTTCTATTTCTTTCGTCTTATCTTAACGCAACTGTTCAGAATCTACATCTAATTGTTTTTCCTTCTCTTCCATTGACAATCCCACTTCCCATACAGATTTCACTTGCTCAATGGTTCTCCCTTTTTTTCTTAACAAGCTCTGCTCATTTGCTTCATTTTCGTGGACTAACTTTTGATCCTCATCTTTTTTCCTGCTAAATTAGATAGCAGCCGACCAATAAAAAGAAACCCGAAAACACCGTAAGACCATACAGAACACTAGAACACCGCAACCAAACCAAAGGAGGGTCAACCTCCGTGAGTGGAGAGTAAAAAACCATAAAAAAGAAGACACAACCCCGAGGAAACAACTTGGGTGGACAACAAACACAAAAATCTAACCCTACGACCCACATCGTCGTACAAATACCGACTACCCCGGTTCGCACTACACAACTAGCTATCCCAGCCCCAGCAACCCACCCCAGCCCCGCAAACGCCGCCTAACAACACCCACAAACACACAATAACACAGATAACCATAAAAACCAGAACAACACCACCTTCCAAACTCCCCCGGCGAAGATACCAAAACGCATCAGGCGTAGCAGTCTACCAGTCCGTCACATCCCGGACGCACCCCTCACCAGCTAGACCCCACAACCTACCCCAGCACCCCACATCGTGCCAAACCACCAACACCACTCACCCCACATTCAGCCTACACACCTCAACAACACTCCCACACACAAATCAACCCCACCACCCGAAAACGAACCGAGATCCCAAACCCACCCACCCGACCAATCCACATAGCAAACATAACGCATCCACAACAAACCAAGCCACACCAACCAGCCCAGATATCCACATCAACGCAAAGACAAAATAAAACACACCACCCCACACCCCACCCCGAAACCCTCCACGAATACGCACGTATCCGCACACAGAGCGAACCCAGAGGGCGACCCAGAGTAAGACCCAGATGAGAACACAACCGACATCACCCACCACCAACCCAACGCCCAAGGCTCACACGCCACACAAACCACCCCCACCTTCGGCCCTAAATTCTCACCTTACTCCGAACAATCAACCAGCGAAACGAGCCGCCCATTCGCCCTCCCAACCCGAGCCATAGCCCAGCCGACTCCCAACAAACCACCACCAAACCTACCACTAATCTTGTACACATAACCACCCACAGCGTCCATCGTTCCCCCACTCCTCACCCAACCACAACACATCCAACATCCCGCCAACCCCCCCCAGAACCACACCACTTTCAGACACGCACATACCCCAACTCACCAACATCACACACCGCAGACCCCAAACACGACCCCAATCCACCCACCAAACTCCGCCCACCTACCCCTCACACTCACCCACGAACAATCAACATAGTCCATCCAAAAGCCTGCCCATCCGTCGCCACCCCCCAATGCTCTCCATACTCACCTTAACTACAAAAACCCAGATAGACAACCCACCACGAAGCAACGCCTTCCAGACCCCTTGCGCAAGCACAAGCCCAACCACAGACCAAAACCACTGACCCCCTACCCCGGATCTAAAAGGCCCCAAACACCAACTAAACTACCCCTGTTCATCCCACACCACCGAAAAAACCAACCAAAAACAACACCCCAACCCCACAACGCAACACCGACCAAACTCCGACACCACACCGCCACCCCATCCACGATGCCACAATCCCACACAAAGCCATTTCACATCAAATAGCATAATACACAACACACTCCGTGTCCCGCAACCGTCCCCGTTAAATCACACTACAACCAG-ACAGTACCTAAACACACACAACCACACGAAGACCCAATCAAAAAACCCACAAACAAACAGCATCTCACACCCATCCCGCAACGCCACAGCACACCAACCCAACCCAGACACACAAAAACAACACCCAACGGAAAAACACAACCTAATCATACCACCGACACGCACCCGGTTCAAACGACAAACCGTCAGAAACAACGCCAACGCAACCGGCGCATAACCCATCCAACCATTACCCACCCACGCCTCAAACAAACCAACCCCAAAAGCACGCCTCCCCACGCAAACCAGACAACCCCACCCCCAACTATCCCACACAGACGACCCCATCGACCCCAAGCAGACAAAGCTCAGCCCACCCATACAACAACCACCCCACATCCCAATCGACCCACAAACCAACCAACAGCCAGCCCAACGAACACCCACACATCAACCCCCAAACAATCCCCAAGGTCAACCCCCAAAAGCTACACACCCCCCCCTCTTCCACCACCGCCACCCACCCCCAACACCCAACCCCATACACACACCACTCAACCTACCCAAATGCACATGCCAAGCATCCACAACCACCAGCCCAAACAACACACCCCGTACAACACACCCACCGCCGCCAACCCACCACGACAAGGCAACCCACATTATCAGAGACCAATGGCAAAAAAGGCACGCCCACCTTCAGAGCCCACCAAACAACTACGATAGTACAAAGTCGCACCACCAAACCACCCAATGACCCACCAACTACCCCCCCGCCACAAACAGAATCAAATAACAACAACTAACGATTTCGTCGATCCCCCAAACGCCCCCACGCTAAACCACCCCCGGACCACCGTACAACACCCAAGCAAAGAACTACATACAGCCCACCTCAAAGATCTACACATCACGCACAAGACATACCCCCCTAATTGAACAACTACGTACGCAACCCACAACAACCACACCAAACTAAAAAGTAACAAACTATCATTAAAACCAGTCCACAACCCCTGAAAACCGCAACCAAAATACCCCCCCCACACAATCAATCACCCAAACAAAACCCACCCCAAGCCTAAACACCAACAGAACAACCCAACCCAACCACCACCACACCACGACAACCACAACCACCAAAACCAACGCTCAAACTAAGACCACCATCACCCACCGAATCCAACAACCACGGACCAGCATCCTCACTACACAAGCGCAACCCCCGCCGCCGCAACTACCAGTGCACTCCCACCAACCCATACCCACCTGCTACCCCTCTCCAATATAACGCAATACCCCAAACTCCCAAAATCACCACCACAAACATAAACCCTCACAAGCTAACCGACGCCAATAAATCCCACACATCGGTAACACCGCCATCCAACAACACCCCCCAGGCAAACCTCCAGCACCCATACCCACGCAAAAAACCCCAATAACACCCACCCCCCAAACCCTAGACAATCACAAATACGACCCCATCAACCCCACACGCCATCCACGAACCCAACATATACCCCGACACCCACCACACCTAACCTCAACTGCAAAGCCCAACCCAAGCACCACTCCCACAGCACCGCTCCCACAAGCCAAACCGAAACACTCCCACTCTAACAACATATATCAACCCCACATACCACCGCAAACCACAACTACCCCCACCACACAGTTCCACAAACACCAACTCCATCTCCCCCGAAAACCCCCAACAACAACACCCCATTCCAAACAACCACTGCGCAACCCCCCAACCCACCCCGACCCCCACCACCCACGAAGGACCCACACCCCGCAAAGAGCCCGGGACACACACGACCGTCACCAATCCACCAAACGCAG-GCACCCACCCAAAACCCCACCTCACTTCTCAACCATGCCCCGCAACCACCAGTGCCCACACTTCCAACCACACCATCACCCCCCCTCCACCCCCCCGCCAACCCCCCCGTAATATAAACAGCTTAATCCATTCGAAAAAGCAATCATCCATACCACCAGCGAAACAAACAGTCACACACCCTCCAACTACAACCACCACCACAACACCCATTAACTCACACCCCCCTGCCAATCCGTCCCAAACACATCTAGCAACCCCACCAACAACTAAAACCACCCCCGGACACAAACCAAACCCCACACGCCCCCAAAAAAAACGGCCACACAAAGCCCCCAAAGACATCACACCCCGACAATTCCCCCACTCTCACCAACAGTCCACCGTCCGAACGCGCACCAATAAGCACCCAATCCCGAAGTCCCTACGGCTATCCTCCTCCCACAACCACCACACCACCCCGCCCGCCCGACCACCGAGCCCGCCAACACCATCCAACTAGCGCCAACCGTAAACACCCACACACCCCAAGAGTACCCACCCCAATCGAACAAGACCACGACAAAAGTTTCAAGTATCCGCGCCCCATAAATCAATAGTAGGCCTTAGATCACACAAGACTTGCTAAGCGCCACTATTCATAACAGCCCCAAGGTAAACCAGCCACCGCGGTCAACGTAAAGATAAGAGCCTATCCTACCAACAAAATGAATGTCGCAAACACACCTAAACACACCATCAAGATAAACTACGATTAATTTGAACGAAAAACATTAGATACCTACCTAAATCTACCGCAGAGAACTACGACAAACTAAAACTCTAACTAACCCACGGGTAATGATCCACAACCCAATTGCCACACAGGCCAATGCGCAACAGCAAACCATAATCAACTATAACAA--CACGGAATGAAAAAGGAGGACAGTAACAATAAAGAAGCCGGCCCTACCACATAACACCCCACATAATAATACTAAAAATAAAAGGGGAAGAATACTAGCTATAACCCAAAGCACTCAGCTTACACCTGAGAGATATCTTAAACC--AGGTTGAGCCCGGCAAACTTAAGCACCCTTCAAAT-CCTTCCTCTAGCTCAGCAACGCAAAACTAAAGAATCCCACTAATTAACTAGCATTCTAGTCCTAGTAGGCGAGAAAAGTAGACGCGATAGAGAC-AGTAGTAAGAAAGATGAAATAATAGTGAAAACTAAGCAAGAGACAGCAACTAACCGTACCTTTTGCATCATGAAAGAACAACGAATGAAGAATCCATCGAAAAGGAGTAATTAGGAACGTTGCAAAATACAGAAAAAACCGACTGATAGCTTTGAAATCTAATCCACTCCCTACCGGAACACCCAGAACAATGAGTAGCTAGTACAGAAAGGACACAACCTCGACTTTAAATCTTCACCAACCT-ACTTGCTTAAAGCAATAAAAAAGTGTCAAAT---CACACTCAAAAATGCCAAAACAAGATGAATACCACAATAACGATGAGAATTAATATGAGTATTCCACCCCTCTAGAAGCTTACATGAACATTATTAAACCACATATACAAAAACTCCTACAAGCCAGGTATAAACTCACCTTAACGACTCAACCATAAGAGATAAAAAAACTCGGCAAA-ACACACCAATAGAAACAACAATATGATTCACAGAAATCCTACAGGTAGCGCAATCAACTAAATATTGTATGAATTAAAAAACTGCTAAGAAATTGATCTTGCAAAAGATGTGAAACGAAGATAATCAACGCCGAACCTAAGACTAAACCCACCGGGGCTACGACATCGCAGAGCCGATATCGGGAACAACAGATCAAACAAGACCACACCTCTTTTTAGCCACCCCAAAGCTAATAGTGACCAGACCTATAAATTAATGGACCCACATAACAGCTCAAGCCCCTAGACATAACCTCGATGTATTCAGCAAGTTGTTCTTAATAACTGGGTTCAGCAAAGGTTTAAACTCCCCAGGAAACCGGACAATACTACAA-TCCCTCTAAGGAACCAACCACGAAGAGGACCCCCACCACCCCAATAGAAAATCTGGAAAAGATGATAAACATTACAACAGCAATTGAAACAGATCAAAACTTCCCTTTATCAATCAACCCATACAAATTTCAACCTAAACACCAGCTTCAAAAAATTTAAACCACACTAAATCTATGCAAACTAATTTAAAGCCTTCTTCGATAAAATTTAACAGCAAACCTACCTCTCTC-GATCGCTTGCAACACTTAAATTGAAGTAAACTACAGCTTAACACTCCAAATCGAAATACTTTCAAGTT-AACCACTCTTTCTAACCAAATTGTCAAAATCTGAAAGCAAATGCAACACCTTTTAACTAAAATTATCTAATTAAACTTCCAAAAAATGCAAGCATAAGCAATTTCGGCAGACCCAACCTTAAAACCACTGTGATAAATTTCAAACGGTAACCACTGCTAACATCTTTAAACAAAATAGTAACTTAGGATGCAACTTAATACAACTTGTAAAGACTACTA-ACCAGATTAAAATCTTCCCAAATTAATTACCACTACACCTTTTTTAGGCATGCCTGCGGACAAGACTTTCCAACCTACAGTTGGTTTTGCTAGAATATACATGCGTGGCCCTCCTAGGAGCGGTGGCACACGTAGCCGCCCACCCCGGGGCAGTAGTTTAAGCAATGAGTACTCGACTTATCATAGCAAGGGTCTCTTGTGTACAAGAGACCCAATCAACTGTGGCGTGGTAAGATCCAACTGCGCAGATGGATCTTAGCCACGCCAGGGCCCATGGGCCCATGCCTGGCGATACTTAAAGTATCGCCAGCGCTGGATGGCGGTGCCCTACTAGAAGCCTGTTCTATCGCGATCCGCCCCGCCTACATACCCCGTCGCCCACCTGAAGAGGTGGGCCAGCGCTAGACAGGGGTATAGCGGGACGGAGAAATGGGCTTTCCCTAGGGCAAGAAGTATGCTTCTTTTAGAAGCGGGCTCGCTTTTAGGGCACGTACAGCCCGTCCCTCCTCAGCCAGCCGATGAGGGTCGTAACTAAGTGTACCGGTGTACTTACAAGACGCGTCTTGAGCTAGAGGCAGATGCAAAGGCCTTTAGAGGCCTCTCCCTAGCAATTTATACCGGAAGCTTTTTAGCCAACAGCTGTTGCCCCCACCTACTACGAGCGCTAGCCCCGTTCTAGAGTGGGGCTTGTAGTAGGGTGCCGTGGGGGACCTGTGAATGTTCCTTATATAAGTTTAATGGAGCTCCATTAAAAGGGAGGGCGCCCGGCGCCTCCCTACAGGTCTATATAGGCTAAAACGCGCCAGCTGCCGGGCGCGATTCTGTGAAGGAAGGCCCGTGTTTAAACACCTTCAGCGTTGAAGGGCCGCCGTGACGTTACGGCCGCGGTACCGTGAATTGTCCACGGACGGCCGGGTCTTTCTTCACGGAATCGTCCCCGCGGGGCATAGAGACCCTGGGACTTAAAAGCCATGGCTTTTGGTTGCGACCTTGGAGCTCCAAACGATCGTCAATTGAAGTCCCAGGGCGAATCCCCCGATCGGGGGGTTCGTGGATCAGGACCCAATGGTGCGCTATTGGTCGTTAACGAGTCCTGATCTAGACCGGATCCGGTCTCTCTATGACTTCTACGGAGAAGTAAGGCGCCTTGTATATATATTCCGGAGGAAATGCCTAGGTCACTAGTGAAGAGGCCTCTCATTTCCTTTAGAAAAGTAGGCCTACAAGAGCTCTCATACATATTTTTCTAAGTAGAGAGCTAGCTCCGGGCCCGGGATGGCCCTCCTCTACTAAGAAACTGGATAACCAAGGCGCCTTAAGAGCTCTTAGTTTCTGTAAGACCAACAGGCCTGTCCTGGCCAGAGCTTAAGCAAGCCTTCTAGACAGACGGGCCCGCTTTAGCTAAAGCCCTGGCCTGCCTAAGGCCCCGGTACATGCACATGAGCTCAAATGATCACCAGGGCCCGATAAGAAGAGGCCTCTAAAGGCCTAAGCTAGCTCTTACCCAAGAAAGGAAGGCCTCCACTGGCCAGCGCATATGCCTTTCGAGATGTGTAATTACTAGCCGGCTAACAGGCCTGTACATCTCCATTAAGGCTAGCCTAGAGCTAGGAGGACCTCCTTAATGGGCTCTTCGTATTTACATTGATCTCTTCTGGCCAGAGAAGAGCAAGAAAGTGTCTAGACGCTGGTTAGCAGCAGCTGTAACTTTCTGCAAGCAGTTTAAACTTAGGCTGTGATCCTAAAGAAGCTTCTTGCCTGCCGAGGGGATACAAGAATTCTTGCTGGGCCCAGCCCCCTTACTTTTAGGATATCCCTGGTGCCATCTTGGCCAAGTAAAAGTAACTCTAAGTTTAAACTTGGTACCAAGAAGCTTCTTAGAGTATCAGAAAAAAAGGCCTTTCCAGCTCCCAAAGCTGGATTTAAACTTCTCTGTATTCCTGCTCGGCCGAGACGGCTCGAAAAGCCGTATTGCAACCAAGAA
ANODI     CCAAACCAATCTTGGCATGGGGTCACGGCAGCATACGCAGCAAGGCTGCCCCGGGGGACTAAGCACCAATTCCCTAAACACGCCCGAAATACTCCCTTCAGTACGCCTCTTATACGGTTACTTGTGTATATGCAGGCCGGGCAATTGGATGAACCTGAACAGATACAACGAACGCCTCATTTTCCGAATTATACGGAACGCTGCAGGGTGCGTGTAGGTGGGCTGCTTCGGTGAAACAAATAAACTAACATCACCCGCCCAGCGAAACCCTTGTCTGCGTTCCTCTGCCACCCTAATCCCACGCTTTCAACCATTGGCCCTT-AACCGACATCTACCTGTAAAATAACTGAGTAGCGAAACGAACCATATCCCCGGGGTAATTCGCGTGTACGCTTAATAGTGAGCTGAACCAACATTTCCAAGAGAACGTGCTCTTTCGGCCGATCAAGCCCTAGAATCCTAACTAGTCTCACGGCAACGCATAGCGGTAGCACACACAATGTTTATCCGTAGGAAATACACAAAATTCTGCAAATGTTTCAAAAACACTAAAATTAAACGCAAGCATACCTCGGTCCCAGTGCATCAACGCAACGAAAAGCAATACTCTGCTTTCCCGTTGAAACCCATGACAACTCAAACCAACAGACATCTGACCCCTCAACAACTAGATAACTCTTAACAGAGATTCATGGTGGAGGAGCACCACGGCGCCGACCGGGCATAGAGAGCGTGAATTAGACGAAGGTGATCGCCAAGGCGAGTCCAAAAATTCCCCTTCCCCGTTAAGGGGGAGTAGTCCCGGACGCGGGTGGCAATTCCCGGGTTACGGAATAAAGAAAACCGCTCTCACTTGTTGCAAGACCCCTCCGCGGGAAACCAGCACAAATTGCGGGGGCGCTCCCTTTTGCCGGTACACCGTGAATCGGGTTGGAAGCTGTAGAGTGACTAGTCGTAGTGCCATAGGAGGGACGTTATGAAAAGACAGAAGTATCGACCGGAAATGCCACTGCGTATCTAAGGCAGAGCGATTCGAGCCGATTGGGCTCTGCTAGGGTGACGGTACTTCCTAGTACCCATGAGCTGGATAGGACATTCCCTCGCGGACCCTTGTCGGTACTAAATTAGTCATAAGGAACATAATGGTTTACAGACCGCACAAAGTACGTCCCCCATGGCGTGCGCGAGGACTCTGTCGGTTCAAGGCGGTCGCGCAGGCGATACGCTCCGCACGGACTTAAGGGCGGGCATAACCGAGCATCGCCTCCACTAAGGAGGCGTACAGAGCCTTTATGTAGTAGCATGTTAACATGCCTGTTCCCGGGCCGGACAGTCACGAAAGGGGCCTTGGCACGGAAGGACGCCACATTAAACCGATTGCTTGATGGACATACAGGGTACCACTGATTTCCT-TTTACCCACCCTTTATCAGTTACCCCACCATCTTACAACCTAAAAAGCACCATATCTATAACACTGCTTACCTCGACCACCTACTCGCCCCTCAACTAAACCTGCCCTCTCCAAACCAGCCAAGGCATGCACTTCAATCCCAACCGCCCTATACAACCTAAAGCGTCCTCGACCAGCCACCTATCGCACCGGACACCACGTACAGAAACCACCCGCGGCCAGACAGGCCTACCATAGAAGCCTAACGATACAACACCCCAACGCGGGAACGTGTGCCCATTTCGAATAGCCGCTTCAGGCACTCATGGGGGCCAATGTAATTCTATACCCACGCCTACCGACCTTCGAGCGAATCGCCACAGCAGCCTGAACTAATGGTTTTGTTTGTTCTACGCACGCGGCTCCAGAACCACCGGCCCAAGACCGTGGAGATGCCAAAGGACACGACGCCCAACCGTTTAGCCGAGTCGGTTTAGGGGTGTATTGGAGTCGCCGAAGTTTCAGTTCCCAATCTATACCTGTGGGGTTTCTGGGATTTCTAAATTTGTTAAAGATACCCTTACTAATAAAATTCGCAACGAGACTCTGTGTGCCGTGCCCTTACTTCAGGACTTCTGCGAGCCCCCCTGACCCCCCCACCTATAACCCCACGTGTGTACGGCGTGGTATACCCATTTGTATAGCGCGTCCACTATGCCTCGAAACTATAGCTATCACACACTTACACCCATATTGTGGGAGCGACGGTACACGTGCCCACACCCTTACAAAACAAACCCAGCCTCCACATAAAAACACCAGGAACCTCCCATTCTAACACTAGAGCATGCTCGCTTTTCCCACTGACACCCCGCCGCACATAAACGAACCTAACGTTTAGCACTTATTGGACACACACAACTGACCGCCAGGATCTTTACAATCCCTAACCCCCACAGACCCCACGCACTCCATTTAGGATGCGCCAATAGAGCCTGCCCTCCAGCGGGCAGGTACCGGCCCACGGTGAACGACCAGCCAATCTTCTCGCGCTGGCAAATATTCCAGCATCAGTTTGACAGCGAGGGAACAGTTTTGGAACAATCGCATTACTTTGAAATGCACACACTCGCGCCCCCCCAGATTCCGACAAAGCCCAAACAGGCAAAGGCTATTCCAAATAGCGACTAGCTACTACCAACCGGCCACAATACATAACGCCCAACCACCAACCACACGCATGAGACTCTAATGACACAACCTCAACCCATCATCAACTAAATGGAAGTTAACACATTTATTGAGAAATCTTTATTGATAACAATAAGCTTAATCCAGCTGATTACCTGATTAGCGCCAAATTATCCCTCAGACACAAGAAATGCTAGTGGGGAATTCCAGTTCGCAGGAAGGCCGAATACAGGGGCAAAAGTCGTATAATGACCCTTGGCACACCCCGCACGGAGATGCTGCCCTCCGGAGGCACGTGCCCTAAAGGGGATCCACACCACAAACAGCAATCTTGGCTATTGGATGCACAGAAAAAGTTATACCGCAAGAAGCACCCTGTCCATACGTTAGATTTTTGTAACACGGGCGACAAGGTCAACCAAATTCAAGACGCAGACTCGGTTTAGCAAGACAATTCAATGCCCACCGATTAGATACCAACAGCAGTACACCATCAAGAACAAAACAACCGCGAAAGGCCAATAACCAAATCAAACAAAAAGGACGAAAGCCCGTGTTAAACACCCCACACCTATTGTCGTTACCGCCCATAACCAAGCAAGTCCAGCTTTAAAGCGGTGACCCAGGAATATCCAGAAAATCGTTGCTAAACCATACAAGCAACATCCCCAAAAATCAGCCTCTAATGTTATGTCCGATCAACACAGCCCGACTAGGATTGTTTGGCATCAGCTGTCACACCGAGGTTTTATATCCAGCGATTGTTCTAGATGAGGGCCCACAGAGTGGTGCCTGCATTTGGAGAAACTTGGCTAGCGCGGTGTGGTTGGACACACTTGCCTCCCTCAGGAACACCATCCGTGTAACCGAGTCTGAACTCCTTTAAGACGTACATACCCACGTTTCACTGGCGATACGACCAACCCAACGTTTCTGTGACCTACAACGGGCGCGGTGCATTCACCCCATACCTAATCCCTCCCTTTCGGACCACATGGACCGGCCTAAAGCAGTTATTCACCACTCAAGGCGAAACTCTCCCTATCCATCCTACCCCATATCCTCACACGCTTTCAAACTCCAAACAAAGCACAATAACATCCAACCCCCCCTCACCCATAAAACCACCACTACTAAAAACACAGCAGCTTTCCACCACCCAGAAGCCACCCCGCCAACCCCAATCAGCAAAACCCCACCAAATCTAAAAAATAATAATTTCTCACTCTTTCTCTTCTTAGATTGATACGAGCATTGCTGTTACTCAGTATTTAACTGCCCCCCTTTTTCCTTCTTTCTCTGTCTCTCTCTCATATGTTTTTCTCGTCTACTTGCGGCCACAACTTGCTGCTCACTCAATCTCTTTTCTTTTGGAACTGCTCCCAACTATTTCCGCTCTTGATCCTCACAGCCTATCAGACATTCGTATAACCGCTCTTTTCAACATTTTATTCCTTTTACGCTATCCATTCTTTCCACTTTCCGTTGTGCCACGTGAAATTATTGAATTCTCTCTGTGACGTCTCACGTCCA-TACACATTCTTGTTTGCCTCTCGAAGTTCGCGTATACTCTTCTTCACAACGCTACCTAATTTACCCCCTTTTCGTCACGCCGAGATCATCACCCGTTTCCCTCTATGTCCTATGTCATTAGCCTCCCTTTCCTTATCCTCTTTTTCCCTACCTTCCTCTCCCCTGGGTGTAACACGATTCTCCTCATGGTCCTTTAACATCTTCTATATTTCCCTTTCTACCACTATCCTTCCGCACCCTACCTTTCTTCTCGTCCTCGTTCAGTTTAATCAAATCCCCTTTCTTCTTGTTTATGTCAACCTCTCCACCAATAAGACAACCACTCCTTCCTCCTTTCTCCTTTCCTATCTTCGGTTCCAAAATGCTATTTGCGCGTTGCCTGTTTGCATGACGCTTGAAATAATTTCCACTTTTTTTTTCTTTGGTGAGTTCTTTGCCATCTCGTAATGTGTTCCCTTTTTCCCCTACGCGCGGCTACCTCGATCACGCCTATCTTCTATCGTCCTTGCTATTCCCTATACCCTCAAACCTTTGCTTTCCTTTTTCTCTTCCGTCTTTCAGATACCTTACCGGGACTTAAATTGTTGACATATTTTCGTGTTCATTCAACGAAACTGATGTTGCTTCTGTTGTTTGCAATTCTGTATACGCATCCCCTTTCTCCGTATTGGTCCTAGGCTAGACCTTGCTGTTTTTCTGGTCGTTTCACCTATCTAACAATTCATAATTCTGCTTCTTCGTCAGTCTTCGACTACCGCACATGTTTCGTATCTTCAATTGTCGTCGGACAACACACTGACTCCTGCTTCTCCTTTTTTTTGACTCCAGATTACATCCCATAGTAGGCCCAACTAACCATATAAGTCACCATGTAACCCCTTAATTATAAACTTTCTCTGGTTTATTCATTTAATCCACTACAATATTGCTTCCTTTTTTCTCCTATTATTAATAACATCTACTGAAGAGCAAACATAATCTACATTCCCATCCGATGTTATAAGTTTCTACCTGTTTCCGATTACGCTCCTGTACACTCGGTAACCTTCCGCGTTAGAGCATGGCAAGATCTTTACCCTCATAAGCCTTC-CCCTCATACACGTCTTTTTGTTTTTTTACATTCTTACACCCAACATCCTCCCGCGCGCATATCTTAATCGCATTGTCTTTTCCTTCCTTTCCCAAGGTCAGTCCTATGTTATTCAATTTCTAACGAAGCTTTCCTTCTTTTTATTGTTCACTCCCCATCTATCTCTCTGTCCTTCGTGAACCTCTCATTCAGCCCCTTCCTTTTACCGTTTGCTCTGTGTCCATCCGATTTATTCCCCTCTTCTTCCTCTTCTTTTTTTCTTATCTCTTACATTTTTTGTATAAATATCAACACAATTACGCGCTTGCCCCTTCCCGTTTGTAAACCATTCTGTTCTTTTTTAGGGATTGAGCTAGAACCCTAAGTGAGTTTTTCCACTTTTGTTGCTTACGTCCCCATGGTGCCCGTACTACTATCTTACCTTTCCGTCTCGCAAGTCAGAGAACTACTTTCTTTGTATCCTACTAAAACCTCTCAGTAGCCTTTCCGTAGTATTTGCCTTCTGTTGTTATATCCAAATGTACCCGAGATTATTGTTTATCTAGGGCGTATTCTTTTTCTCTGCTTCCTATGTCATACACAATCCAAGGTACTGCCGTCTCTGTTTTCTTTTTTATATCTTTCTCGCTATCACTTCTTGCCTTTTTTCTGTCAAGTAGGTAGCAATCCTATGTACCTCTGCTGTCTAGCATTCCTTGTAGTTTCTATCTCTGCTACACCCTCTTCTTTTCTCCGACGCGTCTTTCCCGCAGCAATAATGTTAGATTATTTCCTTTTCCCTTCCAATTGCACCCAGTTTCCTGTAGTACCATCAAATCAGCGTAATCCCTTTTCGGTTCTTTTCGAAATAAACTTGAGTTTCCTTCTACTTTTCTCCCATCTTATCTACCTTCCTTTTCGGGGACAGTGCGTATTTACTTGCTCTTTCTTATACACGCTATCCTATTACCTCTCGCGTTCGTCTTTCTTTACCTAGTATGTCACATACCTCGCTTTCCTTTATGGAGTTGTCTTTGCTTAATGACTTCTCTGGCTTCGCTGTGACATACTTCACCTGATGTTTCCGTTACAGCTCGCTTTTTCAGTCCCTTTGTCACAAAGCAGGTTTTCGGTACTTCTTGCGGTTCGTCATCTCCCCATTCATCTTTCTTAGCCTCTTTCGTCCTTCCTACTTTTTCCAGGCTCCATACCCACCCGAATTTCTATTCTTTTTTACATTCGCTATATCTTTACCTTTCTCTTTTCCTTCTTCCATAACCCCTCCCTACCTTTGTTCTCCTTACGCACTCCAGAGATCCATATCTGTATAAACTTTTCTCTTTCGCTTATCCGATCAACATCATTCATTTTTTCTTTTCCCAATTTTTTGGAGTGTTCTTTTGGGAGGCACACCCTACTTAAGTGATGTTTGTCGTCCCTACGATAACCAAGATCTTCTTGTTTCCCGACCATGTACGTCCCTAGCCCTCCTTACGCTTTCGTTTTTGCACTTCAAACCTCTGTGTGCTCCTTCCCGCTCAAATAATTCTCCCGATGTTTTCTGTATCATCTTATCCACTTACTTTTGCGCTTAATCGAAATGATGGTAATTCCCCCGTCTGATCTTGCCTTCGTACAATTTAATAACATACGCTTTCTTCCCTCCCAGTGTCTTTACGTGGTCCTCCTAAACACTCACTTGTCTGGTCCGTTTCCGTTCCACCCTCTCCTCATCCTTTCTTGTTTCTATCATCGATTCCAACTTCATCCCTGATACTTAGTGCTATTACGAATCCATTATCGAAATGCAGTCATATTCCACCCCTACGTTACATGCTCTCTTTTTTCTAGTCCATGACACTTATTAGCTTATCCCCATCCGGATGCTTGTGTTTATTCGTTTCTAACCACCTCTCCTCACGGATAAGGTTGATACAGCCTTTTGTATATGGGTAAGCATAAACGGCGTTTTTCTTCCCTTGATTCGGATCTGGCCTTCATTCCTCATGACTTAGCGGGTCTAACCTCGTTCTATTTCTTTCGTCTTATCTTAACGCAACTGTTCAGAATCTACATCCAATTGTTTTTTCTTCTCTTCCATTGACAATCCCACTCCCCATACAGATTTCACTTGCTCAATGGTTCTCCCTTTTTTTCTTAACAAGCTCTGCTCATTTGTTTCATTTTCGTGGACTAACTTTTGACCCTCATTCTTTTTCTCGCTAAATTAAATAGCAGCCGACCAATAAAAAGAAACCCGAAAACCCCGTAAGACCATGCAGAACCCTAGCACCAGACAACAAAACCAAAAAACGCACCACCTCCGTGAGTGGAGAGTAAAAAACCATAAAAAAGAAGGCACAACCCCAAGCAAACAACTTGGGTGGAGAGCAAACACAAAAATCTCATCCTACGACTGCCATAATCCAATAAACATCAACAAGACCTCACCATATCACAAACCCGGTTCTACCTCAACCACCCACAAGTCCCACAACTACACATACAAACCCACAACAAACCCCACAACACAATAACGCAAACAGCCACACAAACTAACCCAATCCTCTTACTCCAATCCACCTCACAAGAACTAACAAACAAACCGAATGAAACAATCAATTCCACCATCACACTCCAAACAATTCGTCCTCATCTACAACAACACAACAAACAACAAAACACAACCTCAAACCCAACCGCTGGAACAATACAACCCACTTCT-GCATTGACCCCCCCGCAACACGCCTATACACCAATCCAACCACCTACCCCACAACATACTTCACGTATACACTCACTAACACAACCAGACCAACCAAAAAACCAAACAAATCCACAACAATACGTACCACCAAAATCAACTCTAACCCCCTAATCCACACACAAACAAAATGAACTACACCACCCTAAAACATCCCCCAACAACCCTTCGAAAAACACCTACACAGAAAAATCATATTCACCCAAACCCCAACACAAAATACAACCTAAACAAAGATACACCAAAACATACCCAACACCAACAAAACCTTCAAAACTCACCACATCCCCACCTCCTCCACACCCCTGGACTCAACTACCTGCTCAACACCCAAACAACACCCACCGTGCCAAGCGATCCACCTCTCTCTTCGATCCAAACAATAATACATATCATGCCCAATAAACCACCACACTCCCAAAACCTTAGGAAGAAATCCAACACACCATCCGCTCCCACCGTCACTCAATCCTTCAATCAATGCTAACATAACAACAATTCCCAAACCAATTCTCTAACACACACTACCCTTAATCTTACACCCACCACTACCTTCTTCTAACATAACCTTCAAAATCCAAACATAAATACAACTAGCCCACTCAATGCCCTCCAATCGCCTTACCTAATCAAATGCAGACAATCTTAGCACTCCCTAAGTGTCTAAACCAATCCATTACTAACCCCCCCTATCATCTAACTACACCATCACCTCACAAACCTAAATAATCACCCCATCACTTTAAAACATTATTCCAATAACTTCCACTAACACATACTCGGATCAAAAAAATAACTTCTGACCCCGTATCCCAAAATTGCAAGGCCCCACATACAACTTAAAACACCCTTTACAAGCCCACCCTTCTAAAAACCCTAATAAACAACACCATTCCCCATCGATAATCCAACACCAACACAATTTTAACACCGTACCGCTCCCACACATAAAAATCCAAGAACTATTCAAACCTATCCTCATTCCAAATCCAAAACTACAAAACACATTTCCAATCCCACAACCGATTCTGCCAAAGTACACCGCAAAACC-CANGTAATACAACCCATAAACCCATCCGTACTCTCCACCGCCGCAACTCCTAACAAACAGCAACCCACCCTAAACCCCCACCGACCCTCAACCCCCACTCATACCAAACCGTCCAACAGAACAAACCACCTCTAAACCCGATCAAACTACGCCCTCAACACGAACCCCAAACCTAAAACAACCCACTTACATTTACGCATACTCAAATACCAAACAACTCAACAACCCCACATCTCACACCCCTACCCACAAACCGCAAACAAGAACACACCCCATCACATAAATCAGACAACCTCAATACAACCCCTTCCATACAAGCAGCCTCCCCATACCACAAAACAAAAACCTAAACTCAACCCCACAAAAACAACCCCAAAACCCGTCCGCCCCACAACCCAATAAACAAATACCCTAACATCTAACCATAGTTAAACCCCCAATCATAACACACGTCCCACCTCTGGTAGTTGCCCACTCACTCTACTACAACCAATACCAACCCTCCAAAACACCTGTCTTTCCAAACATACCACCCAACCTACCCAAATACACATATACCCAACCCACCCCCAACAACACAAGATACACCTCCAATCACACACACCCACCACAACCAATCCACTCCGATAAAACACCAAATCACTCCCAGCATCGAAAACAAAAAAGCTATACCCGCCCACCACACCCACCTCTCAATAGCAATCGCCACACAACACACCATCACTACAAACCACAATAAACAAAACTACCTACCACCATCAACAGAACCCTACACACACCACAACTCACTACCTCCATCTCCGAATTAACCCTACCCAAGCCCACACAGACATCAACCCATAACATCCAAACCAAAACTTATACACACCTCAACATAAAAACTCACAACACAAACACTAAACAAAACCACCCAACCCCTCCAACACCACAACAACCAATTCCAGACCGAACAATACAAAACCAAATAAACCATATCAAGCACTAACCCACAATACCCAAAAACTCCAAACAAACCCGCCATCACTCTCAATAGATCACCACATCAAGATACAACTCACACCTACACATCAACAACACTACCTCACTCAACCACTACCGCACCATCAATACGACAATAACAAAAATCGACAACAAACCAAAAAATATATCAACCAATAACATAAAAACACTCCACGACAAGACACCCCACCCACAAATCAATCCTCCACTCAAAAGCCTGCCAGACAACACCCCCCAAACCAACCACTTCTCATATACACTATCAGACCTCCCCAACCCCCTAAGATCCCGCACCACCTACCTCTAATGCTAACCACCACACATCCATACGCACAACTCTACCCCCAACACCAACAACTCCGCACCCAAAATCTAACACTCAATAAATCCATCCGCTCCCATGTACCCCTACATCCCACGAATAACGCACATCAACCATCTATTAAGACACATCAATAAAAACACCCACACCACCAAAAACCACCCCCAGATCTAACCCTCACACAACCATCCATATAGTTTAACTCCTAACAAAAAATTCCTCCAAACCATCACCACCGCGACGCTAACCCCATCAGCTGAGAGAATCCTAACCCACCCCCCAAACCCAAACCCACTCCACCCCCCGCCACCAACCATCCTTTCTCCAACAACAAACCACCAACACCACCACCTCTCCCCAACCCATCTCCATCCCACACCCACGTACAAATCCACTTTTCACAAAGCCATCCACCTAACCCCCCCCAACCCCTAATACCAAATTCCAGACTCCTTCCCGCAAAAAAGACCAACAACACTCAATCAACACCAAACCGCCCTATAACAAGCCCTAACCCATACCCCCACCCCAAACCACAACCACCAGCCACCATAAAGAACACTATCTCACTAAGCCACACAGTAAACCCCTACAAACCCCCCCATCCAACCCCACGCAACACTCCCCAAACAATCCACTCAAAAAAACACCACCATACACTACCAAAAAAACATCTAACCAACAACCCGCTCCATACCTCCCCCCCCCTACAACTCAATAACCTACCCCCCCCAACCAACACACCCACTGCCCACCTAGCAACCAAACCACGCATCAAGACCACACTCACCCCTAACTAGAATCCAACACACCCCTAAAACAAACTCACAAACACCGTCCCCAGAACCGACAATTTCCCGACCCCCCCCAACACCTCGCAACACCTAACCGTCCGACCGCGCACCAGTAAGCACCCAGTCCCAAAATCCCTACTGCACTCCACCTCCCCCTCCCACTCCACCACCACATCCACACGACCACCGAGCCCAACAACACCGTCCGACAAACGATAACCATAGACACTCACCCACGCCAAGAGTACCCACCATAACCGAGCAAGACGCTCTCCAAAGTTCCAAGTATCCGCGCCCCATAAATAAA-ACCCGGATAAAAATCA-CCAAAACTTGCTCAGCACCACTACTCATAACAGACCACAGGTAAACCAGCCACCGCGGTCAACGTAGAGCTAATATGTTATCCAACTAACAAAATAAATGTCATAATCACACCTAAAACCTCCATAAATATCACCCACGACCAATTTCAACGAAAAACATTAGATACCTACCTAAATCTACACCCGAGAACTACGACAAACTAAAACTCTAACTAACCCACGGATAATAATCCAACACCCGATCGCCCTGCAGCCCAATGAACAATAACAACCCACAATCAAATATAACAACC-ACGAAATGAAAAAGGCGGACAGTAACAAGAATGAAGCCGGCCCTACCACACAACAC-ATAAATAATAACCTCCTGAATAAAAGGGGAAGCATACTAGCTATAAACCAAAGCACTCAGCTTACACCTGAAAGATGTCTTAAACACAAGACTGAGCTTGGCAAACTTAAGTACCCTTCAAAT-GCTTATCCTAGCTCAATTACAACACCAAACAAAATCCACTAAACACGGCAACACTTTGCACCCAGTAGGCGAGAAAAGTTGACGCAATAGAGAC-AGTAGTAAGAAAGCTGAAATAACAATGAAAACCAAGCAAAAAACAGCAACTAGCCGTACCTTTTGCATAATGACAGAACACCGAACGAATAACCCATCGAAAAGGAGTAATCCGAAACGTGGCAAAAAATAGAAAAAACCGACTGATAGCTTTGAAACCTAAATCATCCCCCAGATACCACCCAAAACCACGAGATAGCAAGTACAGCAAGAACACAATCTCAGCCATAACCTTCCCCCTACACACACTACCTCAAGCAATAAAAAAGTGTCAAAT-TCCAACTACAAAAATCTAAAAACACCACGACCCCCACTATAACGCTGAGAATCAATATGAGTATACTCTTCTCTCAAAAGCTTACATACACATTATTAAACCACTAATACCACCACCCC-ACAAGACAAATATTAAACCACTTTAACAACATAACTGCTAGAAATAAAAAAACTAGGCAAACCAACACCAATAGAACCAACAATATGATTCATAATAATCCTACAGGTAGCGCAATCAACTAAATATTGTATGAATTAAAAAACTGCTAAGAAATTGATCTTGCAAAAGATACTAAACGAAGATAATCAAGGATGCACCTAAACCCAACCTATCTAGGCCCATTACCTGCACAAC-CCTCATCGGGAAAAAAAAATCAAACAAGACCATCTATCTTATAAACCACCCCAAAACTAATAGGAACCAGACCTATAAATTAATGAACCCACATAACAGCTCAAGCCCATAGACATAACCTCGATGTATTCAGCAAGTTGTTCTTAACAACTGGGTTCAGTAAAGGTTTACTATCTCTAGGAAACCGAACAATACTAAACACCTCTCTAAGGAACCAACTACTAAGAAAATCAATCCTCATCACATAGAAAATATGGAAAAAATGATAAACATTTTACCAATAATCGAAACAAATCAAAACTTCCCCTTATCAACAAACCCATACAAATTTCAACCTAAACTA-AACTTCAAAAAATTTAAAGTACACTAAATCTATGCAAACTAATTTAAGGCCTTCCTCGATAATATTTAACAGTCATCCAGCTTTTTTCAAATCACTTGCAACATTTAAATTAAAGTAATCTACAGCTAATCATTCCAAATCGAAACACTTTCAAGTT-AACCACTTTTTTTAACCTAATTGTCAAAATCTTAAAACAAATGGAGCACCTTTTAAAGAGAACACCTTAACTAAACTTCCAAAAAATATAACCATAAAAAATTTCGGCAGATAAAATATTATAACCACTGTGATAAATTTAAAATGGTAACCACTGCTAATATCCTAAACCAAAACAGTAACTTAGGATGCAACTTAATACAACTTGTAAAAACTACTATACCCACTCAAAGCCTTCCCAAATTACTTATT-CTACGCCNCCCTTAGGTATACCCCAGGAC-AGACTTTCCAACCTACCGTTAGTTTCGCTAAAATATACATGCGTGGCCCTATCAGGAGCGGTGGCACACGTAGCCACCCACCCCGGGGCAGTAATTTAAGCAATAAGTACTTGACTTATTATAGCGAGGGCCTCTTGTGTACAAGAGGCCCAACTAATAGTGGCGTGGTAAGACCCAACTGCGCAGATGGATCTTAGCCACGCTAAGGCACATGGGCCCATGCTTAGCGATACTTAAAGTATCGCCAGCGCTGGATGGCGGTGCCCCACTAGAAGCCTGTTCTATCGCGATCCATCCCGCCTACATACCCCGTCGCCCGCCT-AAAAGGCGAGCCAGCGCTAGACAGGGGTATAGCGAGATGGAGAAATGGGCTTTTTCTAGAACAGAGAAGGCCTCCTCTTTAGAAATAGACCTATTTTTGGGGCACGTACAGCCCGTCCCTCCTCAGCCAGCTGATGAGGGTCGTAACTAAGTGTACCGGTGCACTTACAGAGCGCGCCCTGAGCTAGCGGCAGGTGCAAAGGCCTTTAGAGGCCTCTCACTAGCAATTTATACCGGAAGCTTTTTAGCCAACAGCTGTTGCCCCCACCTACTGCAAGCGCTAGCCCCGTTCTAGAGTGGGGCTTGCAGTAGGGTGCCGTGGGGGGTCTGTGAACGTTCCCTACGTAGGTTTAAAGGAGCTCCTTTAAAAGGGGGGGCGCCCGGCGCCCCCCTACAGACCTATATAGGCTAAAATGCGCCAGCTGCCGGGCGCGATTCTGCAAAGGAGGGCCCGTGTTTAAACACCTTCAGCGTTGAAGGGCCGCCGTGACGTTACGGCCGCGGTACCGTGAATTGTCCACGGACGGCCGGGTCCTTCTTTGCAGAATCATCCCTGCAGGGCATAGAGACCCTGGGACTTAAAAACCATGGTTTTTGGTTGCGACCTTGGAGCTCCAAACGATCGTCAATTGAAGTCCCAGGGCGAATCTCCTGATCAGGAGGTTCGTGGATCAGGACCCAATGGTGCGCTATTGGTCGTTAACGAGTCCTGATCTAGACCGGATCCGGTCTCTCTATGACTTCTACGGAGAAGTGAGGCGCCTCTTATATATAATCCGGAGGAAATGCCTAGGTCACTAGTGAAGAGGCCTCTCATTTCCTTTAGAAAAGTAGGCCTACAAGAGCTCTTATACATATTTTTCTAAGTAAGGAGCTAGCTTCGGGCCCGAGATGGCCTTCCCTTACTAAGAAACTGGATAACCAAGGCGCCTTAAGAGCTCTTAGTTTCTGTAAGACCAACAGGCCTGTCCTGATCAGGACTTAAGCAGGCCTTCTAGACAGATGGGCCCATTCTAGCTAAAGCCTAGGCCTGTCTAAGACCCCGGCACATGTACATGAGCTCAAATGATCACCAGGGTCCGATAAGAAGGGGCCCCTAAAGGCCTAAGCTAGCTCTTACCCAAGAAAGGAAGGCCTCCGCTGGCCAACGCACATGCCTTTCGAGAAGTGTAATTACTAGCCGACTAACAGGCCTGTACATCTCCATTAAGGCTAGCCTAGAGCTAGGAGGCCCTCCTTAATGAGCTCTTCGTATTTACATTGATCTCTTCTGGCCAGAGAAGAGCAAGAAAGTGTCTAGATGCTGATTAGCAGTAGCTATAACTTTCTGCAAATAGTTTAAACTTAGACTGTGATTCTAAAGAAGCTTCTTATCTGCCAAGGGGTTACAAGAATTCTTGCTGAGCTCAGCCCCCTTGCTTTTAGGATATCCCTGGTGCCAGCTTGGCCAAGTAAAAGCAACTCTAAGTTTAAACTTGGTACCAAGAAGCTTCTTAGAGTATCAGAAAAAAAGGCCTTTCCAACTCCCAAAGCTGGATTCAAACTTTTCTGAGTTCCTGCTTGGCCAAGNCGGTCTGAAAAACCACGTTGCAACCAGGAA
ANSSE     C-TAACCAAACTTGACACAGGGTCACGGCAACATACTCAGCAAGGCTGCCCCAGGGGACTAAGCACCTATTCTCTAAACATGCCCGCAATACCCCCTTCAGCACGCTTCCGATACGGTTACTTGTGTATATGCAGGCCGGGCAATTGGATGAACTTAAGCAGATGCAACGAACGCCTCATTTTCCGAATTATACGGAACGCTGCAGGGTGTGTGTAGGTGGGCTGCTTCGGTGAAATAAATAAACTTACATCACCTGCTCAGCGAAGCCCTTGTCTGCGTTCCTCTGCTACCCTAATTCCATGCTCTCAAACATTGGCCCCCAAACCGACAAGCACACGATAAATAACTGAGTAGTGAAACGAACCATATCCCCGAGGGAATTCACGTGTGCGCTTAAAAGTGAGCTGAACCACCATTCCCAAGAGAACGTGCTCTTTCGGCCGTCAAAGCCCTACAATCCAACCCCATCTCACACCATAGCATGGTGGTAGCACACACAACGTTTATCCGTAGGAAATACACACCATTCTAGAAAAGTCATAAAAGAACTATAATTAAACGCAGTTACGCCTCGGCCCCAGTCCATTAACGCGACGAGCAGGAAGACTCCACTTTCCCATTTAAACCCATTACAACTCAAATCAAAAGACATATACCCCCTCAACAAATGGATAACTCTTAACAGAGACTCATGGTGGAAGAGCACTACGGCGCCGACCGGGCATAGAGAGCGTGAATTAGACAAAGGTGATCGCCAAGGCGAGTCCAAAAATTCCCCTTCCCCGTTAGGGGGGAGTAGTCCCGGACGCGGGTGGCGATTCCTGGGTTACGGAATAAAGAAAACCGCACTCACTTGTTGCAAGATCCCTCCGCGGGAAATCAGCACAAATTGCGGGGGCGCTCCCTTTTGCCGGTACACCGTGAATCGGATTGGAAGCTGTAGAGTGACTAGTCGTAGTGCCATAGGAGGGACGTTATGAAAAGACAGAAGTATCGACCGGAAATGCCACTGCGTATCTAAGGCAGAGCGATTCGAGCCGATTGGGCTCTGCTAGGGTGACGGTACTTCCTAGTACCCATGAGCTGGATAGGACATTCCCTCGCGGACCCTTGTCGGTACTAAGTTAGTTATAAGGAACATAAYGGTTGACAGCCCGCAGAAAGTACGTCCCTCATGGCGTGCGCGAAGACTCTGTCGGTTCAAGGCGGTCGCGCAGGCGATATGCTCTGCACAGACTTAGGGGCGGGCATAACCGAGCACCGCCTCCACTAAGGAGGCGCACAGAGCCTTTATGTAGTAGCTTGTTAACAAGCCCGCTCCCGGGCCGAACAGTCACGAAAGGGGCCTTGGCACGGAAGGACGCCACATTAATCCGATTGCTTGATGGACATACAGGGTACCCCTGGTTTCCT-TTTACCCACACTTTAAAAATTATTCCACCACCTTACAACCCAACCACAAAACTTTCTATAACATTGCTTACCCCGACTACTTCCTCGCCTCTCAACTAAACCTGCCCTTCCCAAACCAACCAAAGCATGCACATCAAACCAAACCGCCCTATACAACCTAAAGCGTCCTCGACCAGTCACCTATCGCTCCGGACACCACGCAAAGAAACCACCTGTGGCCAGACAGGCCCACCATAGAAGCTCCACGGTGCAGTGCCACAACGAGGGAACGTGTGCTTATTTCGAATAGCCGCTTCAGGCACTCATGGGGGCCAATGCAATTCTATTACCGTGCCTACCGACCTTCGGACGAATCGCCACAGCAGCCTGAACTAATGGTTTCGTTTGTTCTACGCACGCGGCTCCAGGACCACAGGCCCAAGACCGTGGAGATGCCAAAGGACACGACGCATAGCCGCTTAGCCGAGTCGGCTTAGGAGTGTATTGGAGTCGCCGAAGTTTCAGTCCCCAATCTATGCCTGTGGGGTTTCTGGGATCTCTAAATTTGTTAAACATACACTTACAAGCAATATTCGCAACGTGACTCTGTGTGCCGTGCCCTTACTTCAGGACTCCTGCGAGCCCCTCTGACCCTCCAACATATAACTCCACGCGTGTACGGCGTGGTGTTCCTATTTGTACAACGCGTCCACCATGCCTCGAAACTATAGCTATCAGACACTTAAGCGCACGTTGTGGGAGCGACGGTACACGTGCCCACACTCTTATAAACCAAACCCGACCTCCATCTAAAACTACCAGAGACCTTACATCCCATCACTAGAGCATTCCCGCTTTCCCCAAAGACACCCCGCCACACATATACAAGCCTCCCGTTAAGTACTTATTGGACACACACAACTGACCGCCAGGATCCTTACAATCCCCGAAACCCAAAGATCCCACGCACCGCTATTAGGCGACGCCAGTAGAGCCTGCCCTCCAGCGGGCAGGTACCGGTTCATGGTGAACAAATAGCTTACCCTCTCACGCTGGCAAATATCCCAGCATCAGTTTGACAGTGAGGAAACACTTTTGGAACAATCGCATTACTTTGAAATGCACACACACACGTCCCCCCAGATTCCGACAAAGCCCAAATAGGTAAAAATTATTGTAAACAGAGATCAGTTACTGCCAACCGACCACAACACATAACGCCCAACCATCACCTACACGTATGAGGCCCCAAAACCACGACCGCAACCCCTAATCAACAAAACAGAAGTCAACGAAAATATAGCGAAATTTGTATAAATAACCACAAGCTTAATCCAGCTGATTACCTGATTAGTGCTAAATTATCCATCAGACGTAAAAAATATTAGTGGGGAATTCCAGTTCGCGGGAAGGCCGGATACAGGAGTACAAGTCGTACAATGACCACCCGCACACCCAGCACGGAGATGCTGCCCTCCGGAGGCACGTGTCCTAAAGGGGATCCACACCACGAAAAGTAATCTTGGCTACTGGATGCACAGAAAAAGTTATACCGCAAGAAGCACCCTGTCCATACGTTAGACTCTTGTAACACAGGCGACAAGGCCAACCAAAATCAAGACGCAGACTCGGTTTAGCAAGACAATTCAATGCCCACCGATTAGATACCAACCGCAGTACACCAACAAGAACCAAACAACCGCGAAAGGTCAAATACCAAACCAAACCAAAAGGAAGAACGGACGCGCTAAACCCAACACACTCATTTTCGTTACCACCCTCAACCAAGCAAGTCTAGCTTTAAAGCGGCGGTCCAAAAGAACACAGCAAATTGTTGCTACAGATTACAAGCAACATCCCCAAGAATCAGCCGCTAATGTTATGTCCGATCAACACAGCCCGACTAGGAACGTTTGGCATCAGCTGTCACACCGAGGTTTTATATCCAGCGCTTGTTCTAGATAAGGACCCACAGAGTGGTGCCTGCATTTGGAGAAACTTGACTAGCACGGTGTGGTTGGACACACTTGCCTCCCTGAGGAACACCATCCGTGTAACCGAATGTGAACTCCTTTTAGACGTACACTCTAGCGCTTCACCGGCGATACGACCGACCCAACGTTTCTGTGACCTACAACGGGTGCGGTGCACTCACCCCATACCAAATCCCTCCCTTACGGACTACATGGACCGGCCTAAAGCCGTCTTTAACCTCTCAAGGCGAAACATTCACCACCCACCGCACCCAACACCCCCCACCGTGCCAAAATAACAAAACATACTCAACAATCGCTACAAAGAATTCAATCACCCTACTACTACCGTAGTCAATAGTACGCTCCACCAACACCCAAACGTTATCCAACTAACTCCTTCCGACAAAAATCCATCTAATAAGACAAA-AGTAATTTCTCACTCTTTCTCTTCTTAGATTGATACGAGCATTGCTGTTACTCAGTATTTAACTGCCCCCCTTTTTCCTTCTTTCTCTGTCTCTCTCTCATATGTTTTTCTCGTCTACTTGCGGCCACAACTTGCTGCTCACTCAATCTCTTTTCTTTTGGAACTACTCCCAACTATTTCCGCTCTTGATCCTCACAGCCTATCAGACATTCGTATAACCGCTCTTTTCAACATTTTACTCCTTTTACGCTATCCATTCCTTCCATTTTCCGTTGTGCCACGTGAAATTATTGAATTCTCTCTGTGACGTCTGACGTCCATTACACATTTTTGTTTGCCTCTCGGAGTTCGCGTATACTCTTCTTCACAACGCTACCCAATTCACCCCCTTTTCGTCACGCCGAGATCATCACCCGTTTCCCTCTATGTTCTATGTCATTAGCCTTCCTTTCCTTATCCTCTTTTCCACTACCTTCCTCTCCCCTGGGTGTAACACGATTCTCCTCATGGTCTTTTAGCATCTTCTATACTTCCCTTTCTAATACTATCCTTTCGCACCTTACCTTTTTTCTCGTCCTCGTTCAGTTTAATCAAATCCCCTCTCTTCTTGTTTATGTCAACCTCTCCACCAATAAGACAACCGCCCCTTCCTCTTTTCTCCTTACTTATCTTAGGTTCCAAAATGCTATTTGCGCGTTGCCTGTTTGCATGACGCTTGAAATAATTTCCACTTTTTTTTTCTTTGGTGAGTTCTTTGCCATCTCGTAATGTGTTCCCTTTTTCCCCTACGCGCGGCTACCTCGATCACGCCTATCTTCTATCGTCCTTGCTATTCCCTATACCCTCAAACCTTTGCTTTCCTTTTTCTCTTCCGTCTTTCAGATACCTTACCGGGACTTAAATTGTTGACATATTTTCGTGTTCATTCAACGAAACTGATGTTGCTTCTGTTGTTTGCAATTCTGTATACGCATCCCCTTTCTCCGTATTGGTCCTAGGCTAGACCTTGCTGTTTTTCTGGTCGTTTCACCTATCTAACAATTCATAATTCTGCTTCTTCGTCAGTCTTCGTCTACCGCACATGTTTCGTATCTTCAATTGTCGTCGGACAACACACTGACTCCTGCTTCTTCTTTTTTTTGACTCCAGATTACATCCCATAGTAGGCCCAACTAACCTTATAAGTCAACATGTAACCCCTTAATTATAAACTTTCTCTGGTTTATTCTTTTAATCCACTACAATATTGCTTCCTTTTTTCTCCTATTATTAATAACATCTACTGAAGAGCAAACATAATCTACATTCCCATCAGATGTTATAAGTTTCTACCTGTTTCCGATTACGCTCCTGTACACTCGGTAACCTTCCGCGTTAGAGCATGGCAAGATCTTTACCCTCATACGCCTTC-CCATCATACACGTCCTTTCGTTTCTTTACATTCTTCCACCTAACACCCACCCGCGCGCATATGTTAATCGCATTGTCTTTTCTTTCCTTTCCCAAGGTGAGTCCTATGTTATTCAATTTCTAAAGAAGCTTTCCTTCTTTCTATTGTTCACTCCCCATCTATCTCTCTGTCCTTCGTGAACCCCTGATTCAGCCCCTTCCTTTTACCGTTTGCTCTGTGTCCATCCGATTTATTCCCCCCTTCTTCCTCTTCCTTTTTTCTTATCTCTTACATTTTTTGTATAAATATCAACACAATTACGCGCTTGCCCCTTCCCGTTTGTAAGCCTTTCTGTTCTTTTTTAGGGATTGAGCTAGAACCCTAAGTGAGTTTTTCCACTTTTGTTGCTTACGTTCCCATGGAGCCTGTACTACTATCTTACCTTTCCGTCTCGCAAGTCAGAGAACTACTCTCTTTGTATCCTACTAAAACCTCTCAGTAGCCTTTCCGTAGTATTTGCCTTCTGTTGTTATATCCAAATGTACCCGAGATTATTGTTTATCTAGGGCGTACTCTTTCTCTCTGTCTCTTATGTCATACACAATCCAAGGTACTGCCGTCTCTGTTTTCTTTTTTATATCTTTCTCGCCATACCTCCTCGCCCTTTTTCTGTTAAGTAGGTAGCAATCTTATGTACCTTTGGTGTCTAGCATTCCTTGTAGTTTCTATCTCTGCTAAACCCTCTTCTTTTCTCCGACGCGTCTTTCCCGCAGCAATAATATTAGATTATTTCCTTTTCTCTTCCCACTGCACCTAGTTTCCTGTAGTTCCAACAAATCCGCGTAATCCCTTTTCGGTTCTTTTCGAAATAAACTCGAGCTTCCTTCTACTTTTCTCCCATCTTATCTACCTTCCTTTTCGGGAACAGTGCGTATTTACTTGCTCTTTCTTATACATGCTATCCTATCACCTCCCGCGTTCGTCTTTCTTTACCTAGTATGTCACATACCTCGCTTTCCTTTATGGAGTTGTCTTTGCTCATTAACTTCTCTGGCTTCGCTGTGACATACTTCACCTGATGTTTCCGTTACAGCTCGCTTTTTCAGTCCCTTTGTCACAAAGCAGGTTTTCGGTACTTCTTCCGGTTCATTATCTCCCCATTCATCTTTCTTAGCCTCTTTCGTCCTTCCCACTTTTTTCAGGCCCCATCTTAACACGAATTTCTACTCTTTTTTACATTCGTCTTACCTTTACTTTTCTCTTTCCTTTCTTCAATAACCCCTCGCTACCTTCGTTCCCCTTACGTAGTCCAGAGATTTATATCTGTATAAACTTTTCTCTTTCGCTTATCCGATCCACATCATTCATTCTTTCTTTTCTCAATTTTTTGGAGTGTTCTTTTGGGAGGCACACCCTACTTAAGTGATGTTTGTCGTCCCTACGATAACTTCAATACTCTTGTTTCCCGACCATGTACGTCCCTAGCCCTCCTTACGCTTTCGTTTTTGCACTTCCAACCTCCGTGTGCTCCTTCCCGCTCAAATAATTCTCCCGATGTTTTCTGTATCATCTTATCCACTTACTTTTGCGCTTAATAGAAATGATGGTAACTCTCCCGTCTGATCTTGCCTTCGTACAATTTAATACCATACGCTTTCTTCCCTCCCAGTGTCTTTACGTAGTCCTCCCAAAACTTTACTCGTCTGGTCCGTTTCCATCCCACTCTCTCTCCACCCTCCCTTGCTTCTATCATCATTCACAAGCTTATCCCTGATACTTAGTACCATTGAGAATCCATTATCGAAATGCAGTCATATTTGACTCCTACGTTACATGCTCTCTTTCTTCCAGTCCATGACACTTATTAACTTATCCCCATCCGGATGCTTCTGTTCATTCGTTTCTAACCACCTCTCCTCACGGATAAGGTTGATACAGCCTTTTGTATATGGGTAAGCATAAACGACGTTTTTCTTCCCTTGATTCGGATCTGGCCTTCATTCCTCATGACTTAGCGGGTCTAACCTCGTTCTATTTCTTTCGTCTTATCTTAACGCAACTGTTCAGAATCTACATCTAATTGTCTTTCCTTCTCTTCCATTGACAATCCCACTTCCCATACAGATTTCACTTGCTCAATGGTTCTCCCTTTTTTGCTTAACAAGCTCTGCTCATTTGCTTCATTTTCGTGGACTAACTTTTGATCCTCATCTTTTTTCTTGCTAAATTAAATAGCAGCCGACCAATAAAAAGAAACCCGAAAACACTGTAAGACCATACAAGTCCCTAGAACGTCGTAACCAAACGAAAGAACGCTCAACCTCCGTGAGTGGAGAGTAAAAAACCATAAAAGAGAAGGCACAACCCCGAGGAAACAACTTGGGTGGACAGCAAACACAAAAATACAGTCCTACAGTCCACACCATCAAAAGAGCACTAACAACATTGCATGCAACTATAGGACCGAACCCACCCATGCTACCAACCCACCCCACATAGACCCCCACACTACCACGACGCACCTAGAAACACAATAACACAAATAATCCCAAAACCCCATCTAACACTCTCCCCCCAATACCTTAAATTAAAATCTCCCGTCCGCCCCAATGAAACCACCTACTAAACCACCACACACTAAACCGCCCACACACAATTCAGACCCATCAAACCCCACCGACATTCAACCCCGAGCAGGGCCAGAAATATAACCCGACCCACATGCAGTTCTAACAAACGCACTACACACCCAAAAACCAGCCATCCCCTTCAACCAAATACATACTAAAATCCCATCCATACTCACACAATCAAATCATCCCAAAACTACAACACACCCATAACAAACTATCCCACAAAAATCACTTCAAACAAACACAACTAACTAAAAGCAAATCAAAAAATACCACCGCATAATACCCCCCGCCACCTCACCCAAAAACACATATGCAATAAAATCAAACCAATCCAATCAGTAAATCAAACCACAACCCAAACGAAATAATACCCAAAATCACCCCCCCCTAACCTATCAACCAAGGCCTAGGCTCCCCCTAAACCTAGCGTACACCCAGCCTCCAACATCTACCCTACACCAAAGTACCCATCAACCAAAAAAACCACTCACTTACCGTTCCAATCCACGTCATTATACAACCCATTCTCAATACACCACCATCTTCTCCAACCCAAATCCTAAATATCTAATCTCTCACCGCGCCTCACAATTCTCAAACCCCATCCCAACAACAACACCACGAACACTCCAACTCTAACCTTTCGACATACACCGCTCATAGACCCACGCCCACCACAACCCTCCACTGCCCCAAACCACAAGATCTACGAACAAATACGCCTAACCTACACAGCACCACCTAACCACTCTACCCACCCACTCACAGATAACACCAACGATCCACTCACAAACATACCAATCCGTCCCTAACCCCCCCAAAACTTCAAGCTCACCACACCCCCCAAAACTCAAACAATCACCCCACCACAATGAAACACCACCCAAACCAACCCAACAAATACAAACTCAACTAAACAAAAAGCTTYCTAACTCCGTCCCCCAAACCCAAAAGGTCCTGAACACCACTTAAACTATTCTCGCTAACCCCACCCCATCAAAAATACTTACCAAAAACATCAACCAGCATCCTCAACCCAGCACTATTCCAACTCCAGCACCGCACCGCTATCGCATAAACAAAACCACAACTCCCCCCAACCTAGCCCTATCCCTAAAACCAAAACACAAACCACACCCCAAACTCCACAATCATCCCCGTCAAAACTCACCACAAAAAA-ACAGTACCATAACTCACACAATCAAATGCATAACGCACTAACACTACTACCCACAAACAGCACCTCACACCTCAACAACGAAGTCATAATACCCCAACTCCAACAAAACCCATAAAAAGTACATCCAAAAAACAAACAGAACCCACATACCCTATCACAATGCATCCAATCCAAACAACACAACACCACAACCGGAATAACTATGATTAATTAACACCCTAATTATACACTACCCACCTCAACAAAAACTATCAAACATCCAACCACACACCCCTTAACGCAAACCAGACAACACCATTACAATCCGACATTTTCAAATAACCCCCTAGACGCTTCGACTAAAAAACCCAGCACACTCCTACAACAACAACACCAAAACCTAACTAACCCACCCACAAAAAAATAAAAACCCCAACCACTAACCCAGCCCAAACCCCTAAACGAAACCTACAATCCGTTTATAAAAACCACACACCTCCTCATCCTTAACCACCACTACACCAACCAACCACCTGACTCTACAAACACGTCACCCAACTCACTCAAATACCTACGACCACCACTCCCAATCAACAACACAAAATGCACTTTTAGCTACACACACCCACCGCGATTAACACTCCAAATCACGACACCCTACCCTATATAGCACCAACGACAAACAAGAACTCTCTACTTGCCAAAACCACTACTCAACGACAAACACTCCACATTACACAACCAAAATAAACGACAACACACCAACACACTCTCCACCCCCAATAGAATCTAACACCAACTATATACAACCTCGTCTACCCGCAGAACAACTATACTCCAACACATACAAAAATCACTACACAACACCAACAACAGGATCCACATAAACCTCAATACAAAAATTTACAATACCCACACAAAACAAACACCTCCAACCCACCCAAAACACATACAATTTACGACCACCCCCACAAAAGAACAACTGATAAACTACAACAACCATTAACCTATAAAATCAAAAAAACTCAACCAAAGCAACTCCCCCCTACAACAAATCACCAAAACTAGCCCCACATCAAACTCACATACCAATAGAACAACCTAACCCAACCACTACCATACCCCGCCAACAACAACCACCAAGACCGACGAACAAACAATGACCATAATCAATTACCATTCACAATCTCAACAAAACAATCAACCCATCACACAAACAAACCCCCCGTCACAAGAACAACCAGGCAACTCTAAAAAACCGACCTAACCAAACCACCAACCCCACGCACACCACACCTTCCTCAATTCCCAAAACTATCACCACGAACACAAACTCCCACATACCAACAAACAGAGCCTAACCCCCGACATCGAAAACGCCATCATCCAAAAACACCCCCCAGGCAAGCCACAAACACCTACGTTCACATACAGCAATCCAACAACCCTCACTACCCACCCATCAAAACACAACAAAAAAAACACCCTCACCCCTAGATATCATTCTCAAACCCAACATGCCTATCAACATCCACACAATCTAACTTCCATCACAAAACTTTACCAAACCATCACTCCCACACCACAGTCCCCATCAACCAAAACAAGCTACCCATATTCCACAAACATAAACCAACACCACACCCCACCACAAACCACACCCAACCTTACAAAACACCCCCACAAACACCAGCCCACCCTCACCTAAAAACACCTAGAAACAATGTACCACTCCACACTGCCGCAAAACACCCATCTAGCTCACCTCAACTCTTAACTCCTACAACAGATCCATACCAAACAAACCACCCTAACAGTACTCCCCAAACACCAAATCACCGATCAAATAGCCCCAACCCAAAACCCCCCCCTCCACCTCAGCCACAAGCCCAAACTAAAGACACTCACCCCCCCCGCCACACAACCACTCCATACTTCCCCTCCCCCTAACCTCCTTACAAGACAAACTCAACAATCCACCAAAAAAAGCAGTTCCCCACACCCCTAACCAGGCAAATAACCATACACCTCCCATTCACAACCACCACTCCACCACCCGACAACCCACACCCCCAAACTAACCAGCTCAAAACACTCCCAACAACTCAACAATCTCCCGAAACCACACCCGCACCCAGGAAAAACCCAACACCCCCATACAACTAACCACAAAACACAGCCCCCAAAACCACAACACCCCAAATCCCCCCCAATACTCCACAACAACCCACCGTCCGAGCGCGCACCAATAAACACCCAATCCCAAAACCCCTACGGCAACCCTCCTACCCTAACCACCACCCCACCACACCCACTCCACCACCGAGCCCAACAACACCATCCAACTAACAACAACCATGAACACCCACACACCCCAAGAGTACCCACCACAACTGAACAAGATCCCACATAAAGTTTCAAGTATCCGCACCCCATAAATTATCGCAAGGACCTAAATCACACAAGACTTGCTCAGCACCACTATTCATAACAGCCCCAAGGTAAACCAGCCACCGCGGCCAACGTAAAGACAACATGATATCCAAGTAACAAAGTAAATGTCATAAACATACCTAAAGCCACCCTTAAGACCACCAACGACCAATTTCAACGAAAAACATTAGATACCTACCTAAATCCACCCCCGAGAACTACGACAAACTAAAACTCTAACTAACCCACGGATAATAATCCATCACCCGATTGCCACGCAGGCCACTGCCCAACATCAACACACAATCAACCATAACAA--TACGAAATGAAAAAGGAGGACAGTAACAATAGAGAAACCGGCCCTACCACACAACACTATAATTAATACCCCAACGAATAAAAGGGGAAGAATACTAGCTACAACCCAAAGCATTCAGCTTACACCTGAAAGATGTCTCACACT--AGACTGAGCTCGGTAAACTTAAACCTCCTTCAAAT-TGCTCTTCTAGCTCAACCCGATGAATCACCAAAACTCACTACAACACCTAACACTAAAGTCTAAGTAGGCGAGAAAGGCAGACGCAATAGAAAAT-GTAGTAAGAAAGATGAAATAACAGTGAAAACCAACAAAAAAACAGCAACCAACCGTACCTTTTGCATCATGAAAGAACAACGAACGAATAATCCCTCGAAAAGGAGCAATTAGAAACGTCGCAAAATATAGAAAAAACCGACTGATAGCTTTGAAACCTAACCCATTCCTCCCCGGACCGATCTAGCCACAAGATAGCTAGTACAGAAAGAATACAACCTCAACTCTAACCCTTCCCCGACACACCTTGCTTAAAGCAACAAAAAAGTGTCAAATAAACGACC--AAAAATCCCACCACAACATGACTACCCCTACAACGCTGAGAATTTATATAAGTATATACTCCCTCTAGAAGCTTACATACACATTATTAAACTACTCATATTTACACCC-AACAAGATACATATCAGAT-CCCTTAACAACCCCACCATAAGAACTAAAAAAACTCGGCAAACACACACCAATAGCAACAACAATATGATTCACTACAATCCTACAGGTAGCGCAATCAACTAAATATTGTATGAATTAAAAAACTGTTAAGAAATTGACCTTGCAAAAGATGTGGAACGAAGATAATCAACGCCGCACTAAACA-AACCCCCACTGGGCCTAC-TTCAACAGACACCGACATTGGGAAAAACAAATCAAATAAGACCACAACTCCTCCAAGCAACCCTAAAACTAACAGTAACCAGACCTATAAACCAATGAACCCACATAACAGCCCAAGCCCATAGACATAACCTCGATGTAATCAGCAAGTTGTTCTTAACAACTGGGTTCAGCAAAGGTTTAACGCTCCTAGGAAACCGGACAATACCACAA-CCACTCTAAGGACCCAACTACCAAGAGACCCACCACCACGTCCAAAGAAAATTTGGAAAAGATGATAAACATTACAACAGTAGTCGAAACAGATCAAAACTCCCCTTTATCAATTAACCCATACAAATTTCAACCTAAACCAAAGCTTCAAAAAATTTAAACCACATTAAATCTATGCAAACTAATTTAAAGCCTCTCTCGATAAAATTTAACAGCAAACCAACTTCTCTCAGATCGCTTGCAACATTCAAATTGAAGTAAACTACAGCTCAACACTCCAAATCGAAACACTTTCAAGTCAAACCACTCTTTTTAACCAAATTGTCAAAATCCGCAAACAAATGCAACACCTTTTAAAGAAAGCCCCATAATTAAACTTCCAAAGAATACAAACATAAATAATTTCGGCAGATATAACCTTAAATCCACTGTGATAAATTTCAAACGGTAACCACTGCTAATATTCTAAAACAAAACAGTAACTTAGGATGCAACTTAATA-AACTTGTAAAGATTACTAT-CCAACTTAAAATCTTCCCAAATTAATTACTACTCTACTTTTTTTAGGTATACCTGCGGACAAGACTTTCCAACCTACAGTTAGTTTTGCTAGAATATACATGCGTGGCCCCCCCAGGAGCGGTGGCACACGTAGCCGCCCACCCCGGGGCAGTAATTTAAGCAATAAGTACTTGACTTATCATAGCAAGGGCTCCTTGTGTACAAGAAGCCCAATTAACTGCGGCGTGGTAGGGTCCAGCCGCGCAGATGGATCCTAGCCACGCCAGGGCACATGGGCCCATGCCTGGCGATGCTTAAAGCATCGCCAGCGCTGGATGGCGGTGCCTCACTAGAAGCCTGTTCTATCGCGATCCACCCCGCCTACATACCCCGTCGCTCACCTCCAAAGGTGAGCTAGTACTAGACAGGGGTATAGCGGAGTGGAGAAATGGGCTTTTTCTAGAAAAAGAGGTGCGCCCCCTTTAGAAGCAGGCCCACTTTTGAGGCACGTACAGCCCGTCCCTCCTCAGCCAGCTGATGAGGGTCGTAACTAAGTGTACCGGTGCACTTACAAGGCGCGCCTTGAGCTAGAGGCAGATGCAAAGGCCTTTAGAGGCCTCTCCCTAGCAATTTATACCGGAAGCTTTTTAGCCGGCAGCTGCCGCCCCTACCTACTACAAGCGCTAGCCCCGTTCTAGAGTGGGGCTTGTAGTAGGGTGCCGTAGGGGGCCTGTGAATGTTCTTTACGTAAATTCAAGGGAGCTCCCTTAAAAGGGAGGGCGCCCGGCGCCTCCCTACAGGCCTATATAGGCTAAAACGCGCCAGCTGCCGGGCGCGATTCTGCAGAGGAAGGCCCGTGTTTAAACACCTTCAGCGTTGAAGGGCCGCCGTGACGTTACGGCCGCGGTACCGTGAATTGTCCACGGACGGCCGGGCCTTTCTCTACAGAATCGTCCCCGCGAGGCATAGAGACCCTGGGACTTAAAAGCCATGGCTTTTGGTTGCGACCTTGGAGCTCCAAACGATCGTCAATTGAAGTCCCAGGGCGAATCCCCTGATCAGGGGGTTCGTGGATCAGGACCCAATGGTGCGCTATTGGTCGTTAACGAGTCCTGATCTAGACCGGATCCGGTCTCTCTATGACTTCTACGGAAAAGTGAGGCGCCTCATATATATATTCCGGAGGAAATGCCTAGGTCACTAGTGAAGAGGCCTCTCATTTCCTTTAGAAAAGCAGGCCTACAAGAGCTCTTATACATATTTTTCTAAGTAAGGAGCTAGCTTCGGGCCCGAGATGGCCCTCCCCTACTAAGAAACTGGATAACCAAGGCGCCTTAAGAGCTCTTAGTTTCTGTAAGACTAACAGGCCTGTTCTGACCAGAGCTTAAGCAAGCCTCCTAGGCAGATGGGCCCATTCTAGCTAAAGCCCTGGCCTGCCTA----TCTGGTACACGTACATGAGCTCAAATGATCACCAGAGCCCGATAAGAAGAGGCCTCTAAAGGCCTAAGCTAGCTCTTACCCAAGAAAGGAAGGCCCTCGCTGGCCAACGCATATGCCTTTCGAGATGTGTAATTACTAGCCGACTAACAGGCCTGTACATCTCCATTAAGGCTAGCCTAGAGCTAGGAGGACCTCCTTAATGAGCTCTTCGTATTTATATTGATCTCTTCTGGCCAGAGAAGAGCAAGAAAGTGTCTAGACGCTGGTTAGCAGTAGCTGTAACTTTCTGCAAGTAGTTTAAACTTAGGCTGTGATCCTAAAGAAGCTCCTTACCTGCCAAGGGGATACAAGAACTCTTGCTGAGCTCAGCCCCCTTGCTTTTAGGATATCCTTGGTACCACCTTGGCCAAGTAAAAGTAACTCTAAGTTTAAACTTGGTACCAAGAAGCTTCTTAGAGT-TCAGAAAAAAAGGCCTTTCCAGCTCCCAAAGCTGGATTTAAACTTCTCTGTATTCCCACTTGGCCAAGGCGGCTCGAAAAGCCGCGTTGCAACCAGGAA
APTHA     TCCTATCAATCTTGACACAGGGTCACGGCAACATACGCAGCAGGGCTGCCCCGGGGGACTAAGCACCAATTCCCTAGACGTGCCCGAAATACCCCCTCCAGCATGACTCTTATATGGTTACTTGTGTATATGCAGGCCGGGCAATTGGATGAACCTAAGCAGATATAACGGACGCCTCATTATCCAAATTATACGGAACGCTGTAGGGTGCGTGTAGGTGGGCTGCTTCGGTGAAACAAGCAAACTCACATCACTTGCTCTGCGAAACTCTTGTTTGCGTTCCTCTGCCACCCTAATCCCATGCTTTCAAACATTGGCCCTT-AACCGACATCCACTCGAAAAATAACTGAGTAGTGAAACGAACCATATCCCCGGGGTAATTCGCGAGTGCGTTTAATAGTGAGCTGAACAACCATTCCTAAGAGAACGCGCTCTTTCGGTCGATCAAGCTCTAAAATCCAAACCAATCTCACAACGTCGCATGGCGGTAGCACACACAACGTTTATCCGTAAAAAATACACAACATTCTATAAAGGTTTCAAAAACACTAAAATTAAACGCAGTCATACTTCGGCCCCGGTACATCACCGCAACGAAGAGAAATACTCCGTTTTCCCGTTGAAACCCATGACAACTCAAAAAAATAGGCATCTAACCCCACAATGACTAGATAACTCTTAACAGAGACTCATGGTGGAGGAGCACCACGGCGCCGATCGGGCATAGAGAGCGTGAATTAGACGAAGGTGATCGCCAAGGCGAGTCCAAAAATTCCCCTTCCCCGTTAAGGGGGAGTAGTCCTGGACGCGGGTGGCGATTCCCGGATTATGGAATAAAGGAAACCGCTCTCACCTGTTGCAAGACCCCTCCGCGGGAAACCAGCACAAATTGCGGGGGCGCTCCCTTTTGCCGGTATACCGTGAATCGGATTGGAAGCTGTAGAGTGACTAGTCGTAGTGCCATAGGAGGGACGTTATGAAAAGACAGAAGTATCGACCGGAAATGCCACTGCGTATCTAAGGTAGAGCGATTCGAGCCGATTGGGCTCTGCTAGGGTGACGGTACTTCCTAGTACCCATGAGCTGGATAGGACATTCCCTCGTGGACCCTTGTCGGTACTAAATTAGTCATAAGGAACATAATGGTTTACAAACCGTAAAAAGTACGTCCCCCATGGCGTGCACGAGGACTCTGTCGGTTCAAGGTGGTCGCGCAGGCGATACGCTTCACATAGACTTATGGGCGGGCGTAACCGAGCATCGCCTCCATTAAGGAGGCGCACAGAGCCTTTATGTAGTAGCTTGTTAACATGCCTGCTCCTGGGCCGGGCAGTCACGAAAGGGGCCTTGGCACGGAAGGACGCCACATTAAACCGATTGCTTGATGGACATACAGGGTACCCCTGATTTTCTATTTACCCACACTTCAACATTTATTTCACCACTTTCCAACCAAAAAAACACACTTTCTATAACATTGCTGACCCCGACCATCTACCCGCTCCTCAACTAAACCTACCTTTCCCAAACCAACTAAAGCATGCACTTCAATCTCAACCGCCCTATACAACTTAAAGCGTCCTCGACCAGCCACCTATCGCCCCGGACAACACGCACAGAAACCACCTGCGGCCAGACAGGCCCACCATAGAAACCCAACGATACAGTATCCCAACGCGGGAACGTGTGCTTATTTCGAATAACCGCTTCCGGCACTCATGGAAGCTAATGCAATTCTATATCCACGTCTACCGACCTTCGAGCGAATCGCCACAGCAGCCTGAACTAATGGTTTCGTTTGTTCTACGCACGTGGCTCCAGAACCACCGGCCCAAGACCGTGGAGATGCCAAAGGACACGACGCTCAACCGTTTAGTCGAGTCGGCTTAGGGGTGTATTGGAGTCGCCGAAGTTTCAATCTCCAATCTATACCTGTGGGGTTTCTGGGATTTCTAAATTTGTTAAAAATACCCTCCTAAACAACATTTGCAACAAGACTCTGTGTGCCGTGCCCTTACTTCAGGACTTCTGTGAGCCCCCCTGACCCCCCTACTTATAACACCACGCGTGTACGGCGTGGTATTCCCATTTGTACAGCGCGTCCACTATGCCTCGAAACTCTATCTATCACACACATTCACGCACGTTGTGGGGGCGATGGTACACGTGCCCACACCCTTACAAATCAGACTCAACTTCAACCTAAAAACACCAGAAATCTCCCATTCTATCTCTAGAGCATGCCCGCTTTCCCCATAGACACCCCGCCACACATAAACAAACCTAATGTTGAGTACTTATTGGACACACACAACTGACCGCCAGGATCCTTACAATCCCCGACCCCCACAGATCCCACGCACATCACTTAGACTGTGCTAGTAGAGCCTGCCCTTCAGCGGGCAGGTACTGGCTCACGGTGAACGACCAGCCAATTTTCTCACGCTGGCAAATATCCCAGCATCAGTTTGACAACGAGGGAACAATTTTGGAACAATCGCATTATTTCGAAATGCACACACCCACGCCCCCCCAAATTCCGACAAAGCCCAAACAGGCAAAAGCTATTGTAAACAGCGACCAGTTACTACTAACCGACCACAATACAAAACGCCCAACCACCATCCACACGCATAAGAACCCAATACCACAATTACAACCCTTTACCGACAAAATAGAAGTCAACACAAATATTGGGAAATCTTTATACACAGCCATAAGCTTATTCCAGTTGATTATCTGATTAGTGCTAAATTATCTATTAGACACAAGAAATATTAGTGGGGAATTCCAGTTCGCGGGAAGGCCGGATACAGGGGCACAAGTCGTACAATGACCATTGACACACCCCGCACGGGGATGCTGCCCTCCGGAGGCACGTGCCCTAAAGGGGATCCACACCCCAAACAGTACTCTCGGCTACTGGATGCACAGAAAAAGTTATACCGTAAGAAGCACCCCGTCCATACGTTAGATTTTTGTAACACGGGCGACAAGGCCACCCAAATTCAAGATGCAGACTCGGTTTAGCAAGACAATTCAATGCCCACCGATTAGATACCAACAGCAGTACACCAACAAGACCAGAACAACCGAGAAAGGCCAATAACCAAACCAAACGAAAAGGAAGAATGACTGCGCTAAACACACCACAATTATAAACGTTACATCCTACAACCAAGCAAGTCCAGTTTTAAAGCGGTGGCCCAGAAATATCCAGCAAATCGTTGCTATGCCTCA-TAGCAACATCCTCAAAAATCAGCCTCTAATGTTATGTTCGATCAACACAGCCCGACTAGGATCGTTTAGCATCAGCTGTCACACCGAGGTTTTATATTCAGCGTTTGTTTTAGATAAGAACTCACAGAGTGGTGCCTGCATTTGGAGAAACTTGACTAGCACGGTGTGGTTGGACACACTTGCCTCCCTCAAGAACACCATCCGTGTAACCGAATCTGAACTCCTTTCAGACGTACACACCCACATTTCACCGGCGATACGACCGACCCAACGTTTCTGTGACCTACAATGGGCGTGGTGTACTTACCCCATACCTAGTCCTTCGCTTCCGGATCACATGGACCGGCCTAAAGCTGTTATTCACCGCTCAAGGCGAAAATT-CCTCACCCATCCTACCACACAGCTCTCTACACCCCCAAACATCGAATCAAATATAACAACTTCCACCTGTCTCTCAAATCACCAAATGCCACCACAATAAACCCAAGACTATTCCATCATCTATACTTCACCAGACAATTTACCAACAGATAAAACCTTCCAAGCCTAACAGGCAATAATCTCTCATTCTTTCTCTTCTTAGATTGATACGAGCATTGCTGTTACTCAGTATTTAACTGCCTCCCTTTCCCCCTCTTTCTCTGTCTCTCTCTCATATGTTTTTCTCGTCTACTTGCGGCCACAACTTGCTGCTCACTCAATCTCTTTTCTTTTGGAACTACTCTCAACTATTTCCGCTCTTGATCCTCACAGCCTATCAGACATTCGTATAACCGCTCTTTTCAACATTTTACTCCTTTTACGCTATCCATTCTTTCCACTTTCCGTTGTGCCACGTGAAATTATTGAATTCTCTCTGTGACGTCTCACGTCCA-TACACATTCTTGTTTGCCTCTCGAAGTTCGCGTATACTCTTCTTCACAACGCTACCTAATTTACCCCCTTTTCGTCACGTCGAGATCATCACCCGTTTCCCTCTATGTCCTATGTCATTAGCCTCCCTTTCCTTATCCTCTTTTCCACTAACTTTCTCTTCCCTGGGTGTAACACGATTCTCCTCATGGTCTTTCAACATCTTCTATATTTCCCTTTCTACCACTATCCTTCCGCACCTTACCTTTCTTCTCGTCCTCGTTCAGTTTAATCAAATCTCCCTTCTTCTTGTTTATGTCAACCTCTCCACCAATAAGATAACCGCTCCTTCCTCTCTTCTCCTTTCCTATCTCCGGTTCCAAAATGCTATTTGCGCGTTGCCTGTTTGCATGACGCTTGAAATAATTTCCACTTTTTTTTTCTTTGGTGAGTTCTTTGCCATCTCGTAATGTGTTCCCTTTTTCCCCTACGCGCGGCTACCTCGATCACGCCTATCTTCTATCGTCCTTGCTATTCCCTATACCCTCAAACCTTTGCTTTCCTTTTTCTCTTCCGTCTTTCAGATACCTTACCGGGACTTAAATTGTTGACATATTTTCGTGTTCATTCAACGAAACTGATGTTGCTTCTGTTGTTTGCAATTCTGTATACGCATCCCCTTTCTCCGTATTGGTCCTAGGCTAGACCTTGCTGTTTTTCTGGTCGTTTCACCTATCTAACAATTCATAATTCTGCTTCTTCGTCAGTCTTCGACTACCGCACATGTTTCGTATCTTCAATTGTCGTCGGACAACACACTGACTCCTGCTTCTCCTTTTTTTTGACTCCAGATTACATCCCATAGTAGGCCCAACTAACCATATAAGTCACCATGTAACCCCTTAATTATAAACTTTCTCTGGTTTATTCTTTTAATCCACTACAATATTGCTTCCTTTTTTCTCCTATTATTAATAACATCTACTGAAGAGCAAACATAATCTACATTCCCATCCGATGTTATAAGTTTCTACCTGTTTCCGATTACGCTCCTGTACACTCGGTAACCTTCCGCGTTAGAGCATGGCAAGATCTTTACCCTCATAAGCCTTCCCCCTCATACACGTTTTTTCGTCTCTTTACATTCTTCCATCCGACACTTACCCGCGCGCATATGTTAATCGCATTGTCTTTTCTTTCCTTTCCCCAGGTCAGTCCTACGTTATTCAATTTCTAATGAAGCTTTCCTTCTTTTTATTGTTCACTCCCCATCTATCTCTCTGTCCTTCGTGAACCTCTGATTCAGCCCTTTCCTTTTACCGTTTGCTCTGTGTCCATCCGATTTATTCCCCTCTTCTTCCTCTTCCCTTTTTCTTATCTCTTACATTTTTTGTATAAATATCAACACAATTACGCGCTTGCCCCTTCCCGTTTGTAAACTATTCTGTTCTTTTTTAGGGATTGAGCTAGAACCCTAAGTGAGTTTTTCCACTTTTGTTGCTTACGTCCCCATGGTGCCCGTACTACTATCTTACCTTTCCGTCTCGCAAGTCAGAGAACCACTTTCTTTGTATCCTACTAAAACCTCTCAGTAGCCTTTCCGTAGTATTTGCCTTCTGTTGTTAAATCCAAATGTACCCGAGATTATTGTTTATCTAGGGCGTATTCTTTTTCTTTGTTTTCTATGTCATACACAATCCAAGGTACTGCCGTCTCTGTTTTCTTTTTTATATCTTTCTCGCTATCACTTCTTGCCTTTTTTCTGTTAAGCAGGTAGCAATCTTATGTACCTCTGGTGTCTAGCATTCCTTGTAGTTTCTATCTCTGCTACACCCTCTTCTTTTCTCCGACGCGTCTTTCCCGCAGCAATAATATTAGATTATTTCCCTTTCTCTTCCAATTGCATCCAGTTTCCTGTAGTACCATCAAATCAGCGTAATCCCTTTTCGGTTCTTTTCGAAATGAACTTGAGTTTCCTTTTACTTTTCTCCCATTTTATCTACCTTCCTTTTCGGGAACAGTGCGTATTTACTTGCTCTTTCTTATATACGCTATCCTATCACCTCTCGCGCTCGTCTTTCTTTACCTAGTATGTCACATACCTCGCTTTCCTTTATGGAGTTGTCTTTGCTTAATGACTTCTCTGGCTTCGCTGTGACATACTTCACCTGATGTTTCCGTTACAGCTCGCTTTTTCAGTCCCTTTGTCACAAAGCAGGTTTTCGGTACTTCTTGCGGTTCATCATCTCCCCATTCATCTTTCTTAGCTTCTTTCGTCCTTCCCACTTTTTTCAGGCTCCATCCCCACCCGAATTTCTATTCTTTTTTACATTTGCTNTACCTTTACCTTTCTCTTTCCCTTCTTCCATACCCCCTCCCTACCTTCGTTCCCTTTACGCACTTCAGAGATCCATATCTGTATAAACTTTTCTCTTTCGCTTATCTGATCCACATAATTCATTTTTTCTTCTCTCAATTTTTTGGAGTGTTCTTTTGGGAGGCACACCCTACTTAAGTGATGTTTGTCGTCCCTACGATAACCAAAATCTTCTTGTTTCCCGACCATGTACGTCCCTAGCCCTCCTTACGCTTTCGTTTTTGCACTTCAAACCTCTGTGTGCTCCTTCCCGCTCAAATAATTCTCCCGATGTTTTCTGTATCATCTTATCCACTTACTTTTGCGCTTAGTCGAAATGATGGTAATTCCCCCGTCTGATCTTGCCTTCGTACAATTTAGTAACATACGCTTTCTTCCCTCCCAGTGTCTTTACGTGGTCCTCCCAAAACTTCACTCGTCTGGCTCGTTTCCATTCCACCCTCTCTTCACCCTTTCTTGTTTCTATCATCAATTCCAAGCACATCCCTGATACTTAGTACCATTAAGAATCCATTATCGAAATGCAGTCATATTCCACCCCTACGTTACATGCTCTCTTTTTTTT-ATCCTTGACACTTATTAACTTATCCCCATCCGGATGCTTGTGTTCATTCGTTTCTAACCACCTCTCCTCATGGATAAGGTTGATACAGCCTTTTGTATATGGGTAAGCATAAACGACGTTTTTCTTCCCTTGATTCGGATCTGGCCTTCATTCCTCATGACTTAGCGGGTCTAACCTCGTTCTATTTCTTTCGTCTTATCTTAACGCAACTGTTCAGAATCTACATCTAATTGTCTTTTCTTCTCTTCCATTGACAATCCCACTTCCCATACAGATTTCACTTGCTCAATGGTTCTCCCTTTTTTCCTTAACAAGCTCTGCTCACTTGTTTCATTTTCGTGGACTAACTTTTGATCCTCATTTTTTTTCCTGCTAAATTAA-TAGCAGCCGACCAATAAAAAGAAACCCGAAAACACCGTAAGACCATACAGAGCCCTAGCACCATATAACCAAACAAAAAAACACTCCACCTCCGTGAGTGGAGAGTAAAAAACCATAAAAAAGAAGACACAACCCCGAGCAAACAACTTGGGTGGAGAACAAACACAAAAATACCACCCTAAAATCCATGTAATTTAAAAAACACCAACAACACCATATACGACAACAAAGCTAACCCTACACATACTATTCACCAATCCCACTCCCCCCTATACACCACCGAAACATGTTTAAAAGCACAACTATACAAATAGTTTTAAAAATCCACTTAATGCCCACCCCCTAGCCCACCCCACAAAAGCTTATGGACAAACTACAAAAACCAATCAATTACTTCACTACACCCCAAATAATCTACCCACATCCACACTAACACAGCAACTGCTAAAAACCCACTCCGAACCCAACCACGAAAATAACACAACATACTATC-GCTCTAACCCCTTCACAATCCACCTAAATATAAACCCCATTACCCACCCTGCAAAACATTCAAATCACCCACATTTTTATTTAACCTAAATACCTAAAGAACCGGTCAACCTCACAACAAAACATTCCACCACAATCTACTCCACCCAACTAATCAGCTTATAAGAAAAACAGATTACACCACCTTAAAACCCCCCCCACATACCCCTCAAAAAATATCCAAATAAATAAACCAAATCAACCCAAAACACACCATAAAACACAAACCAAACAGAGACACACTCAACAACACCCCCCACTAACCCCACTCCCAAAACTTACACCATCCCACCTTTCATCACAATTCCGGCTTTAACCATCCATCCAATCTCTAAATAACCCCCGCCTCACTAAACAAATCACCCTCCCCTCTAACCCAGGCAACACCACATCCCATTTACAATAAATCACCATACCCCACGAAACCTATAAGCAAAACCAACGCTCTACATACTCCTACCAATCTACAGACCCCTAACCAACACCAACAACACAACAACTTTTCAGCCAACTTCTAATCATACTTTACTCCTAAACCCACATACACCCCTACTTATAACTAACACAACTTATAAACCATAAACATAATCACAACCAGCCCATAAAGCACTACCTACCCACCTCAATTAACCAACACCAGACAACTTCAACGGCTCATTTTTACTCAAATAACCTCACTACCAATTCCTATCATCCTTTATCTACACAATCACCTCAAAGAACCGTACAACTACCTCACCACATAAAAGCACCATTTCAATCACATCAACTAAAACATATTCAAACCAAAAAAAAAATCCCCAACCCCACACCCTAGACTTGTAAGGCCCTATATACAACTTAAAACATTCTCAATAAACTTAATTACTAAAAAAATCCAACGAAAAACAACGCTCAACATCTCCCACGCAATACTATCATAGTCCTAACACTACACTACGATCCCGTAAAAACACCCAAAAACTATTTAGAACTAACCTTACATTAAACACAAAATTACAAAGCAACTTTTATACCTTATAATTATCCCTGCTAAAATATACTGTAAAATCACANGCACCACAATTCATAGAACTACTAACATACTATACTACCGTAACTTCAAACAAACAGCACCCCATCCCGAAACGACACTAACTTAACACCTCTAACTCTATTAAATTAATCAAAACAACGACTAACTCCAAAACTTAACCCAAAAACATAATCAACACAAACCCCAAATTTTAAACAATCTACTCAAAGCTACCCCCCCTTAAACATCAAACATTACATCTATCCCATATCTCCTACATACACCTCCAAACCACAAACAGAAATACATCCTACAACACAAATTAGACAATCCCAACCCAATCTTCCTTAAACCAGCAACCTTAACAACACACAACATAAAAAATCAAACCTACTCCTCCAACAACAATATCAAAACCTAACCAACCTACATCAAAAAAAACCAACGTCCCAACCACCACCCAACCCCAAACCCTTATTTAAGAATCACAACCAATCTCCAACAACTACCCATCTACTCTCTCACAATCAACATTAACTTCCTCAAACGTCTAACTCTACATATATACCACTCAACCCACCCAAAAACACATACTCCAAACTCATAACTAATAACATAAAGCATACATTCAAACACCCACACCCACCACACCCAACCTTCCCCAACACACTCACAAATCTCCCCCAAAATTGAAGACAAGAGAGCAACACCCATCTATCATACTCACCTCTCAACAATGACTACCCCAAATCACACCACCGCAACAACTCATAAAAAACAAACTTCGTCCCCATCACCAACAGAATTTCACGCACACTACTACTCAGCTCATCCACTCCCGAGTCACCCCTACCCAAACTTACACAAACAACACCTCAAAACACTTAAACAAAATCCTACCCACACCTCACCACAAACACCCATACCATTAACATTAAACATAATTTTCCAATTCTCCCTACACTCTCGCAACTTATAACAACTAAAATAATACAAAACCAAACAAACGATATCGAACATTAACCTACCAAATACAAACACTTTAAACACAATCACCACCACACCCAAAAAAACATTCTATCAGTATACATACTACACCCTCACACCAACAAAACCACATTGACAAACCATCACCATACCACCAATACAACCACTATAAACATCAACAAACCACCAAAACCCATACCCACACTTCACCTAAAACCATTCCACAACAAAAACCCTACCCCACAAATCAATCCTCCACTTAAGCGCCAACANGGCAACTCCTCTCAGATACAACCACCAGCATAATCACCAATCAACCCATCTTATCCTCCGAACCCTTGCACCCCCCACACCCAATGTAAATCCCCATACACCAACACATAAAACCCCATCCCAAACACTAACGACTCCACAACTCAACACTAACACTCAATAAAACCACCTAAACCCATATACCCCTATATTCTATAAACAACCCACACCAACCACTTGCCAAAACATCACCACAAAAACTACTACAATCCCAAAGATCTTCCCTAAATCCAATACACACAGCACAATTCATCCCACCCAACTCCTAATAAAAAACCTATCACAACCCCCATTTCTAAAACACCAACCCTAATAACTAAAAAAAACCAATACCAATTTTCAAATATTTATCAACCTCACCCCCTACCATCACACACTCCTCTCCTAACTACAAATCACCACCATCATCCACCCACTACAACCTACCCTTACTCCAAAATAACACACAAACTCCCTCACTCATAAAACACCCCCCTAACCCACCTCTACTCCCCATAACCAAACCCAAACCACACCCTACGAAGAGAATTCACAACACACCATCAACGACAAACTATTCAATACC-AGCACCAACCCATACCCCCGCCTCCCATCCAAACCACAAACCGTCACAAAGAACACTATCACACTACCCTCTACCATAAATTCATACAAACCCCTTCCCCCAATCTCACACAACACTCTCCAGAAAATCTACCCTAAAAAATAGTATCGCACATCCCTAACAAAACAAACAATCCATAACCCACCCGACACCTCCCCCCCTATAAAACCCAATCACTCACCCCACCCAATCAACACACCCAACACCCCCCTAACAGCTTAACTACACATTAAAACCATACCCATCCCCAAAAATTATACAACATATACACACAACAACCGGCTAAACAACACCGTTGAAATCGAAACACCCCCAACACCCCTCCACATTATGTAGTAATCAACCGTTCGAACGCGCACCAATGAACACCCAATCCCAAAATCCCTACTGCACGCCACCTGCCCTCGCTACCCCCCCATCAAACTCACACGATCACCGAGCCCAACAACACCGTCCAACAGACAACAATCATAAACACCCACCCACGTCAAGAGTACCCGCCACAAACAAACGAGACACCACCAAAAGTTCCAAGTATCTGCGTTCCATAAATTAACGTCCAGACAAAAATCAACCAAAACTTGCTCAGCACCACTACTCATAACAGCCCATAGGTAAACCAGCCACCGCGGTCAACGTAAAGTTAACATGTTATCGAAATAGCAAAACAGATGTCATAACCATACTTAAAACCCCCATAAAAATTACCTACGACCAATTTAAATGAAAAACATTAGATACCTACCTAAATCTACCTCCGAGAACTACGACAAACTAAAACTCTAACTAACCCACGGATAATAACCCAACACCCAATTGCCACACAGGCCAATGAACAACAACAATAAACAATCAACTATAACAAT--ACGAAATGAAAAAGGCGGACAGTAATAAGAGAGAAGCTGGCCCTACCACACAACATTATACATAATAAATCCTAAAATAAAAGGGGAAGCACACTAGCTACAAGCCAAAGCATTCAGCTTACACCTGAAAGATGTCTTAGATCATAGACTGAGCTCGGCAAACTTAAGCACCCTTCAAATCCCTCCCTCTAGCTCAATTTTAACAAACCAAACAATCTACTATAACTCCCAACATTCTACACTTAGTAGGCGAGAAAAGTTGACGCAATAGAGACACGTAGTAAGAAAGATGAAATAGCAATGAAACACAAGCAAAAAATAGCAATCAACCGTACCTTTTGCATCATGAAAGAACATCGACTGAATAACCTATCGAAAAGGAGCAATCAGAAACGTAGCAAAAAATAGAAAAAATCGACTGATAGCTTTAAAACCTCAACCATCCCCACCAGACCTGTCTTAACCATGTGATAGTAAGTACAGAAAGAAGACAATCTCCACCATAATTTTCCATTACATCATACTACCTAAAGCAATAAAAAAATGTCAAATAATCAGCTCTAAAAATCCAAAAACATTACAATCACCACTACAACATCGAGAATTAATATGAGTATACCCTTCTCTTAAAAACTTACATACACATCATTAAACTACTTATACTACTACCTCCACAAGACCAATATTAAACTACCTTACCAACTCAACTATTAGAAATAAAAAAACTAGGCAAACTTACACCAATAGCAACAACAATATGATTCACATCAATCCTACAGGTAGCGCAATCAACTAAATATTGTATGAATTAAAAAACTGCTAAGAAATTGATCTTGCAAAAGATATAAAACGAAGATAGTCAAGGACGTATCTAAATTCAAGCCTATAAGGCCAACCCCTTACAACA-ACCCTATCGGGAAAAAAAGAGCAAATAAGACCATACACCTTGTAAACAACTCCAAAACTAATAGTAACCAGACCTACTAATTAATGAACACACATAACAGCTCAAGCCCATAGACATAACCTCGATGTATTCAGCAAGTTGTTCTTAACAACTGGGTTCAGCAAAGGTTTACAACCTCCAGGAAACCGAACCATGCCAAACATCTTTCTAAGGAACCAACTACCAAGAAC--CTCTTCCCATCAC-TAGAAAACTTGGAAAAGATGATAAACATTTTACCAACAATCGAAACAGATCAAAACTTCCTCTTATCAATTAACCCATACAAATTTTAATCTAAACCATAACTTCAAAAAATTTAAAGCATACTAAATCTATGCAAACTAATTTAAGGCCTTCCTTGATAATAATTAACAGTAATCCTACTTCCTTTAGATCACTTGCAACATTTAAATCAAAATAAACTACAGCTAACCATTCCAAATCGAAACACTTTCAAGTTAAACCACTTTTTTTAATCCAATTGTCAAAATCTTAAAACAAATGAAACACCTTTTAAAGAAAATACTTTAATTAAACTTCCAAAAAATATTACCATAAACAATTTCGGCAGATTCACCCTTATAACCACTGTGATAAATTTAAAATGGTAACCGCTGCTAACATTCTAAACCAAAATAGTAACTTAGGATGCAACTTAATAGAACTTGTAAAGACTAATACACCTAGTCAAAATCTTCCCAAACTATTTACTATTACGCCTCCCTTAGGTATACCTGAGGAC-AGACTTTCCAACCTACTGTTAATTTCGCTAAAGTATACATGCGTGGCCCTCTTAGGAGCGGTGGCACACGTAGCCACCCACCCCGGGGCAGTAACTTAAGCAATAAGTACTTGACTTATTATAGCGAGGGTTTCTTGTGCACAAGAAACCCAACTAACAGTGGCGTGGTAAGACCCAACTGCGCAGATGGATCTTAGCCACGCCAAGACACATGGGCCCATGCTTAGCGGTACTTAAAGTACCGCCAGCGCTGGATGGCGGTGCCCTACTAGAAGCCTGTTCTATCGCGATCCATCTCGCCTATATACCCCGTCGCTCGCCTAAAGAGGCGAACCAGCGCTAGACAGGGGTATAGCGAGATGGAGAAATGGGCTTTTTCTAGAATAAAGGGTG-CCCCTTTTTAGAAACAGATCTATTTTTAGGGCACGTACAGCCCGTCCCTCCTCAGCTAGCTGATGAGGGTCGTAACTAAGTGTACCGGTGCACTTACAAGACGCGTCTTGAGCTAGTGGCAGGTGCAAAGGCCTTTAGAGGCCTCTCCCTAGCAATTTATACCGGAAGCTTTTTAGCCAACAATTGTTGCCCCCACCTACTACAAGCGCTAGCCCCGTTCTAGAGTGGGGCTTGTAGTAGGGTGCCGTGGGGGGCTTGTGAATGTTCTCTACGTAGATTTAAAGGAGCTCCTTTAAAAGGGGGGGCGCCCGGCGCCCCCCTACAAGCCTATATAGGCTAGAACGCGCCAGCTGCCGGGCGCGATTCTGTAAAGGAGGGCTCGTGTTTAAACACCTTCAGCGTTGAAGGGCCGCCGTGACGTTACGGCCGCGGTACCGTGAATTGTCCACGGACGGCCGGGTCCTTCTTTACGGAATCGTTCTTGCAAGACATAGAGACCCTGGGACTTAAAAACCATGGTTTTTGGCTGCGGCCTTGGAGCTCCAAACGATCGTCAATTGAAGTCCCAGGGCGAATCTCCTGATCAGGAGGTTCGTGGATCAGGACCCAATGGTGCGCTATTGGTCGTTAACGAGTCCTGATCTAGACCGGATCCGGTCTCTCTATGACTTCTACGGAGAAGTAAGGCGCCTTTTATATATAACCCGGGGGAAATGCCTAGGTCACTAGTGAAGAGGCCTCTCATTTCCTTTAGAAAAGTAGGCCTACAGGAGCCCCTATACATATTTTTCTAAGTAAGGAGCTAGCTTCGGGCCCGAGATGGCCTTCCCTTACTAAGAAACTGGATAACCAAGGCGCCTTAAGAGCTCTTAGTTTCTGTAAGACCAACAGGCCTGTCCTGATCAGAACTTAAGCAGGCCTTCTAGACAGGTGGGCCCACTCTAGCTAAAGCCTAGGCCTGTCTAAAACTCCGGTGCATGCACATGAGCTCAAATGATCACCGGAGTTTGATAAGAAGAGGCCTCTAAAGGCCTAAGCTAGCTCTTACCCAAGAAAGGAAGGCCTCCGCTAGCCAGCGCACATGCCTTTCGAGAAGTGTAATTACTAGCCGACTAACAGGCCTGTACATCTCCATTAAGGCTAGCCTAGAGCTAGGAGGACCTCCTTAATGAGCTCTTCGTATTTACATTGATCTCTTCTGGCCAGAGAAGAGCAAGAAAGTGTCTAGATGCTGATTAGCAGTAGCTATAACTTTCTGCAAATAGTTTAAACTTAGACTGTGATTCTAAAGAAGCTTCTTATTCGCCAAGGGGTTACAAGAACTCCTGCTGAGCTCAGCCCCCTTGCTTTTAGGATATCCTTGGCGCCACCTTGGCCAAGTAAAAGCAACTCTAAGTTTAAACTTGGTACCAAGAAGCTTCTTAGAGTATCAGAAAAAAAGGCCTTTCCAGCTCCCAAAGCTGGATTCAAACTCTTCTGAGTTTCTGCCCAGCCAGGACGGTCTGAAAAACCATGTTGCAACCAGAAA
APTMA     TCCCATCAATCTTGACACAGGGTCATGGCAACATACGCAGCAAGGCTGCCCCGGGGGACTAAGCACCAATTCCCTAGACATGCTCGAAATACCCCCTTCAGCATGACTCCTATATAGTTACTTGTGTATATGCAGGCCGGGCAATTGGATGAACTTAAACAGATATAACGGACGCCTCATTATCGAAATTATACGGAACGCTGTAGGGTGCGTGTAGGTGGGCTGCTTCGGTGAAACAAGCAAACTCACATCACTTGCTCTGCGAAACCCTTGTTTGCGTTCCTCTGCCACCCTAATCCCATGCTTTCAAACATTGGCCCTTAAACCGATATCCACTCGAAAAATAACTGAGTAGTGAAACGAACCATATCCCCGGGGTAATTCGCGAGTGCGTTTAATAGTGAGCTGAACCACCATTCCTAAGAGAACGCGCTCTTTCGGTCGATTAAGCTCTAAAATCCAAACCAATCTCACAACGTCGCATGGCGGTAGCACACACAACGTTTATCCGTAGAAAATACACAACATTCTACAAAAGTTTCAAAAACACTAAAATTAAACACAGTCATACCTTGGCCCCGGTACATCACCGCAACGAAGAGAAATACTCCGTTTTCCCGTTGAAACCCATGACAACTCAAAAAAATAGGCATCTAACCCCACAATGACTAGATAACTCTTAACAGAGACTCATGGTGGAGGAGCACCACGGCGCCGACCGGGCATAGAGAGCGTGAATTAGACGAAGGTGATCGCCAAGGCGAGTCCAAAAATTCCCCTTCCTTGTTAAGGGGGAGTAGTCCTGGACGCGGGTGGCGATTCCCGGATTATGGAATAAAGAAAACCGCTCTCACCTGTTGCAAGACCCCTCCGCGGGAAACCAGCACAAATTGCGGGGGCGCTCCCTTTTGCCGGTATACCGTGAATCGGATTGGAAGCTGTAGAGTGACTAGTCGTAGTGCCATAGGAGGGACGTTATGAAAAGACAGAAGTATCGACCGGAAATGCCACTGCGTATCTAAGGTAGAGCGATTCGAGCCGATTGGGCTCTGCTAGGGTGACGGTACTTCCTAGTACCCATGAGCTGGATAGGACATTCCCTCGTGGACCCTTGTCGGTACTAAATTAGTTATAAGGAACATAATGGTTTACAAACCGTAAAAAGTACGTCCCCCATGGCGTGCACGAGGACTCTGTCGGTTCAAGGTGGTCGCGCAGGCGATACGCTTCACATAGACTTATGGGCGGGTGTAACCGAGCACCGCCTCCACTAAGGAGGCGCACAGAGCCTTTATGTAGTAGCTTGTTAACATGCCTGCTCCTGGGCCGGGCAGTCACGAAAGGGGCCTTGGCATGGAAGGACGCCACATTAAACCGATTGCTTGATGGACATACAGGGTACCCCTGATTTTCTATTTACCCACACTTCAACATTTATTTCACCACCTTCCAACCAAAAAAACACACTATCTATAACATTGCTGACCCCGACCATCTACTCGTTCCTCAACTAAACCTACCTTTCCCAAACCAACTAAAGCATGCACTTCAATCCCAACCGTCCTATACAACTTAAAGCGTCCTCGACCAGCCACCTGTCGCCCCGGACAACACGCACAGAAACCACCTGCGGCCAGACAGGCCTACCATAGAAACCCAACAATACAGTACCCCAACGCGGGAACGTGTGCTCATTTCGAATAACCGCTTCTGGCACTCATGGAGGCCAATGTAATTCTATATCCACGTCTACCGACCTTCGAGCGAATCGCCACAGCAGCCTGAATTAATGGTTTCGTTTGTTCTATGCACGTGGCTCCAGAACCACCGGCCCAAGACCGTGGAGATGCCAAAGAACACGACGTTCAACCGTTTAGTCGAGTCGGCTTAGGGGTGTATTGGAGTCGCCGAAGTTTCAATCTCCAATCTATACCTGTGGGGTTTCTGGGATTTCTAAATTTGTTAAAAATACCCTCCTAAACAACATTCGCAACGGGACTCTGTGTGCCGTGCCCTTACTTCAGGACTCCTGCGAGCCCCCCTGACCCCCCTACTTGTAACCCCACGCGTGTACGGCGTGGTAATCCCATTTGTACAGCGCGTCCACTATGCTTCGAAACTCTATCTATCACACACATTCACGCACGTTGTGGGGGCGATGGTACACGTGCCCATACCCTTACAAATCAGACTCAGCTTCAACCTAAAAACACTAGAAATCTCCCATTCTATCTCTAGAGCATGCCCGCTTTCCCCATAGACACCCCGCCACACATAAACAAACCTAACGTTGAGTACTTATTGGACACACACAACTGACCGCCAGGATCCTTACAATCCCTGACCCTCACAGATCCCACGCACATCACTTAGACTGCGCTAGTAGAGCCTGCCCTTCAGCGGGCAGGTACCGGCCCACGGTGAACGACCAGCCAAACTTCTAGCGTTGGCAAATATCCCAGCATCAGTTTGACAGTGAGGGAACAATTTTGGAACAATCGCATTATTTCGAAATGCACACACCCACGCCCCCCCAAATTCTGACAAAGTCCAAACAGGCAAAAGCTATTGTAAACAGCGACCAGTTACTACTAACCGACCACAATGCATAACGCCCAACCACCATCCATACGCATAAGAACCCAATACCACAACCACAACCTTTCACCAACAAAATAGAAGTCAACACAAATATTGAGAAATCTTTATACACAGCCATAAGCTTACTCCAGTTGATTACCTGATTAGTGCCAAATTATCTATTAGACACAAGAAATATTAGTGGGGAATTCCAGTTCGCGGGAAGGCCGGATACAGGGGCACAAGTCGTACAATGACCATTGACACACCCCGCACGGGGATGCTGTCCTCCGGAGGCACGTGCCCTAAAGGGGATCCACACCCCAAACAGTACTCTCGGCTACTGGATGCACAGAAAAAGTTATACCGTAAGAAGCATCCCGTCCATACGTTAGATTCTTGTAACACGGGCGACAAGGTCACCCAAATTCAAGATGCAGACTCGGTTTAGCAAGACAATTCAATGCCCACCGATTAGATACCAACAGCAGTACACCAACAAGACCAGAACAACCGAGAAAGGCCAATAAACAAACCAAACAAAAAGGAAGAAAGACTGCGCTAAACATACCACAATTATAAACGTTACATCCCACGACCAAGCAAGTCTAGTTTTAAAGCGGTGGCCCAGAAATATCCAGCAAATCGTTGCTACGCCCCA-TAGCAACATCCTCAAAAATTAGCCTCTAATGTTATGTTCGATCAACACAGCCCGACTAGGATCGTTTAGCATCAGCTGTCACACCGAGGTTTTATATTCAGCGTTTGTTTTAGATAAGAACCCACAGAGTGGTGCCTGCATTTGGAGAAACTTGACTAGCACGGTGTGGTTGGACACACTTGCCTCCCTCAGGAACACCATCCGTGTAACCGAATCTGAACTCCTTTCAGACGTACACACCCACATTTCACTGGCGATACGACTGACCCAACGTTTCTGTGACCTACAATGGGCGTGGTGCATTTACCCCATACCTAGTCCTTCGCTTCCGGACCACATGGACCGGCCTAGAGCAGTTATTCACCGCTCAAGGCGAAAATT-NNNNNNNNNNNNNNNNNNNNNNNNNNNNNNNNNNNNNNNNNNNNNNNNNNNNNNNNNNNNNNNNNNNNNNNNNNNNNNNNNNNNNNNNNNNNNNNNNNNNNNNNNNNNNNNNNNNNNNNNNNNNNNNNNNNNNNNNNNNNNNNNNNNNNNNNNNNNNNNNNNNNNNNNNNNNGCAATAATCTCTCACTCTTTCTCTTCTTAGATTGATACGAGCATTGCTGTTACTCAGTATTTAACTGCCTCCCTTTCCCCTTCTTTCTCTGTCTCTCTCTCATATGTTTTTCTCGTCTACTTGCGGCCACAACTTGCTGCTCACTCAATCTCTTTTCTTTTGGAACTACTCTCAACTATTTCCGCTTTTGATCCTCACAGCCTATCAGACATTCGTATAACCGCTCTTTTCAACATTTTACTCCTTTTACGCTATCCATTCTTTCCACTTTCCGTTGTGCCACGTGAAATTATTGAATTCTCTCTGTGACGTCTCACGTCCACTACACATTCTTGTTTGCCTCTCGAAGTTCGCGTATACTCTTCTTCACAACGCTACCTAATTTACCCCCTTTTCGTCACGTCGAGATCATCACCCGTTTCCCTCTATGTCCTATGTCATTAGCCTCCCTTTCCTTATCCTCTTTTCCACTGACTTTCTCTTCCCTGGGTGTAACACGATTCTCCTCATGGTCTTTCAACATCTTCTATATTTCCCTTTCTACCACTATCCTTCCGCACCTTACTTTTCTTCTCGTCCTCGTTCAGTTTAATCAAATCTCCCTTCTTCTTGTTTATGTCAACCTCTCCACCAATAAGATAACCGCTCCTTCCTCTCTTCTCCTTTCTTATCTTCGGTTCCAAAATGCTATTTGCGCGTTGCCTGTTTGCATGACGCTTGAAATAATTTCCACTTTTTTTTTCTTTGGTGAGTTCTTTGCCATCTCGTAATGTGTTCCCTTTTTCCCCTACGCGCGGCTACCTCGATCACGCCTATCTTCTATCGTCCTTGCTATTCCCTATACCCTCAAACCTTTGCTTTCCTTTTTCTCTTCCGTCTTTCAGATACCTTACCGGGACTTAAATTGTTGACATATTTTCGTGTTCATTCAACGAAACTGATGTTGCTTCTGTTGTTTGCAATTCTGTATACGCATCCCCTTTCTCCGTATTGGTCCTAGGCTAGACCTTGCTGTTTTTCTGGTCGTTTCACCTATCTAACAATTCATAATTCTGCTTCTTCGTCAGTCTTCGACTACCGCACATGTTTCGTATCTTCAATTGTCGTCGGACAACACACTGACTCCTGCTTCTCCTTTTTTTTGACTCCAGATTACATCCCATAGTAGGCCCAACTAACCATATAAGTCACCATGTAACCCCTTAATTATAAACTTTCTCTGGTTTATTCTTTTAATCCACTACAATATTGCTTCCTTTTTTCTCCTATTATTAATAACATCTACTGAAGAGCAAACATAATCTACATTCCCATCTGATGTTATAAGTTTCTACCTGTTTCCGATTACGCTCCTGTACACTCGGTAACCTTCCGCGTTAGAGCATGGCAAGATCTTTACCCTCATAAGCCTTCCCCCTCATACACGTTTTTTCGTCTCTTTACATTCTTCCAACCGACACTTACCCGCGCGCATATGTTAATCGCATTGTCTTTTCCTTCCTTTCCCCAGGTCAGTCCTACGTTATTCAATTTCTAATGAAGCTTTCCTTCTTTTTATTGTTCACTCCCCATCTATCTCTCTGTCCTTCGTGAACCTCTGATTCAGCCCTTTCCTTTTACCGTTTGCTCTGTGTCCATCCGATTTATTCCCCTCTTCTTCCTCTTCCCTTTTTCTTATCTCTTACATTTTTTGTATAAATATCAACACAATTACGCGCTTGCCCCTTCCCGTTTGTAAACTATTCTGTTCTTTTTTAGGGATTGAGCTAGAACCCTAAGTGAGTTTTTCCACTTTTGTTGCTTACGTCCCCATGGTGCCCGTACTACTATCTTACCTTTCCGTCTCGCAAGTCAGAGAACCACTTTCTTTGTATCCTACTAAAACCTCTCAGTAGCCTTTCCGTAGTATTTGCCTTCTGTTGTTAAATCCAAATGTACCCGAGATTATTGTTTATCTAGGGCGTATTCTTTTTCTTTGTTTTCTATGTCATGCACAATCCAAGGTACTGCCGTCTCTGTTTTCTTTTTTATATCTTTCTCGCTATCACTTCTTGCCTTTTTTCTGTTAAGCAGGTAGCAATCTTATGTACCTCTGGTGTCTAGCATTCCTTGTAGTTTCTATCTCTGCTACACCCTCTTCTTTTCTCCGACGCGTCTTTCCCGCAGCAATAATATTAGATTATTTCCCTTTCTCTTCCAATTGCATCCAGTTTCCTGTAGTACCATCAAATCAGCGTAATCCCTTTTCGGTTCTTTTCGAAATGAACTTGAGTTTCCTTTTACTTTTCTCCCATTTTATCTACCTTCCTTTTCGGGAACAGTGCGTATTTACTTGCTCTTTCTTATATATGCTATCCTATCACCTCTCGCGCTCGTCTTTCTTTACCTAGTATGTCACATACCTCGCTTTCCTTTATGGAGTTGTCTTTGCTCAATGACTTCTCTGGCTTCGCTGTGACATACTTCACCTGATGTTTCCGTTACAGCTCGCTTTTTCAGTCCCTTTGTCACAAAGCAGGTTTTCGGTACTTCTTGTGGTTCATCATCTCCCCATTCATCTTTCTTAGCCTCTTTCGTCCTTCCCACTTTTTTCAGGCTCCATCCCCACCCGAATTTCTATTCTTTTTTACATTTGCTNTACCTTTACCTTTCTCTTTCCTTTCTTCCATACCCCCCCCCTACCTTCGTTCCTTTTACGCACTTCAGAGATCCATATCTGTATAAACTTTTCTCTTTCGCTTATCCGATCCACATAATTCATTTTTTCTTCTCTCAATTTTTTGGAGTGTTCTTTTGGGAGGCACACCCTACTTAAGTGATGTTTGTCGTCCCTACGATAACCAAAATCTTCTTGTTTCCCGACCATGTACGTCCCTAGCCCTCCTTACGCTTTCGTTTTTGCACTTCAAACCTCTGTGTGCTCCTTCCCGCTCAAATAATTCTCCCGATGTTTTCTGTATCATCTTATCCACTTACTTTTGCGCTTAATCGAAATGATGGTAATTCCCCCGTCTGATCTTGCCTTCGTACAATTTAGTAACATACGCTTTCTTCCCTCCCAGTGTCTTTACGTGGTCCTCCCAAAACTTCACTCGTCTGGTTCGTTTCCATTCCACCCTCTCTCCACCCTTTCTCGTTTCTATCATCAATTCCAAATACATCCCTGATACTTAGTACCATTAGGAATCCATTATCGAAATGCAGTCATATTCCACCCCTACGTTACATGCTCTCTTTTTTTT-ATCCTTGACACTTATTAACTTATCCCCATCCGGATGCTTGTGTTCATTCGTTTCTAACCACCTCTCCTCATGGATAAGGTTGATACAGCCTTTTGTATATGGGTAAGCATAAACGACGTTTTTCTTCCCTTGATTCGGATCTGGCCTTCATTCCTCATGACTTAGCGGGTCTAACCTCGTTCTATTTCTTTCGTCTTATCTTAACGCAACTGTTCAGAATCTACATCTAATTGTCTTTTCTTCTCTTCCATTGACAATCCCACTTCCCATACAGATTTCACTTGCTCAATGGTTCTCCCTTTTTTCCTTAACAAGCTCTGCTCATTTGTTTCATTTTCGTGGACTAACTTCTGATCCTCATTTTTTTTCTTGCTAAATTAA-NNNNNNNNNNNNNNNNNNNNNNNNNNNNNNNNNNNNNNNNNNNNNNNNNNNNNNNNNNNNNNNNNNNNNNNNNNNNNNNNNNNNNNNNNNNNNNNNNNNNNNNNNNNNNNNNNNNNNNNNNNNNNNNNNNNNNNNNNNNNNNNNNNNNNNNNNNNNNNNNNNNNNNNNNNNNACCGCCCCAAAATCCCTGTAATTTAAAAAACACCAACAATACCATATACGACGTCAAAGCTAGTCCTACATATACTACTCATCAATCCCACACCCCCCCGTGCACCACCAAAACATATTTAGAAACACAACTATGCAAATAGTTTTGAAAATCCATTTAATACCCACCTTCTAACCCACCCCACAAAAACTTATTGATACACCACAAGGACCAATCAACTACCCCACTACATCCCAAATAATTTACTCACATCCACACCAAAACAACAACTGCTAGAAAACCACTCCAAATCCAACCACGAAAATGACACAACATACTATCAGCCTTAACCCCTTTTCAACCCACCTAAATATGAACCCCACTACCTACCCTGCAGAACATTCAAATCATCCACATTCTTATTTAACTTAAGTACCCAAAGAATCGATCAACCTCACAACAAAACATTCCACCACAATCTACTCGAACCAACTAATCAGTTTATACGAAAAACAAACTACACTACCTTAAGATTCCCTCCACATACCCCTCAAAAAATATCCAAACAAATAAACTAAATCGACCCAAAACACACCACAAAATACAAACCAAACAAAGACACACCCAACAACACCCCCCACTAACCCCACTCCCAAAGCTTACACCACTTTCCCTTTCATCCTAATTCCGGCTTTAACCATCTATCTAATCTCTAAACAGCCCCCACCACACCAAACAAATCACCCCTCCCTTTAACCCAAACAACACCGCATCCCATCTACGACGAATCACCATATCCCACGAAATTTATAAGAAGAACCAACACTCTATATACCCCTATTAATCCACAAACCCTTAACCAACACCAACAACACAGTAATTCTCCAGCTAGTTTCTAGTCATACTTTACTCTTAAACTGACATACACTTCTACTCATACCCAACACAACTTATAAACCATAAACATAATCACAACCAGCTCACGAAACACCACCCATCCACTTCACTTAACCAACCCTAAACAACTTCAGCAATTCATTTTTATTCAAATAACCTTACCACCAATTCCTCCCATTCTTCATCTACATAATCACCTTAAAAATCCGTACAACCACCTCACCATATAGAAACATCGTTTTAATCACATCAACTAATACATATTCAAACCAAAAAAAAAATCTCCAACCCCACATCCTAGACCCATAAGGCCCTATATACAACCTAAAATATTCTCAATAAACCCAATCATTAAAAAAATCCAACAAAAAATAACACTCAACATTTTCCACACAACACCATCACAGTTCTAACACTACGCTACAATCCCGCAAAAACACCCAAAAACTATTTAGAGCTAACCTTACATTAGATACACAATTACAAAGCAACTTTTATACCTTATAATTGTCTCTGCTAAAATATATCGTAAAATCACANGCACCACAACTCACAAAACTACCAATATACTATATTACCATGACTTCAAACAAACAGCACCCTATCCCAAAACAACACTAACTTAACACTTCCAACCCTACTAAATTAATCAGAACAACAATTAATCCCAAAACTTAACCCACAAACACAATCAACGCAAACCCCAAATTTAAAACAATCTATCCAAAACTACCCCCCCTCAAACATCAAACATTACATCTATCCCATATCTTCTACATACACCCCCAAACCACAAACAAAAACACATCCCACAACACAAATTAGACAATCTCAACACAACCTTCCTCAAACTAGCAACCTCAACTACACACAACATGAAAAATCAAACCTACTCTCCCAACAACAATATCAAAACCTGACCAACCTACACTAAAAAAAACTAACGCCCCAACCGCCACCCACATTTAAAACCCTAATTAAAAATCACAACCAATTTCCAACAACCATCCATCCATTCCCTTACAATCAACATTAATTTCCTTAAACGTCTAACTCCATATATATGCCACTCAACCCACCCAAAAACACATACTCCAAACTCATAACTAATAACATAAAACACACATCCAAACACCCATACCCATCACACCCAACCTTTCCCAACACATTCACAAACTTCCCCTGAAACTAAAGGCAAAAGAGAAACACCCATCCATCACACTCACTCCTCAACAACAACTACCCCGCATCACACCACCACAACAACTCACAAAAAATAAACTTCATCCTCATCACCAACAGAATTTCACGTACACTACTACTCAACTCATCCACTTCCAGACCACCCCTGCCCAAACCCGCATAAATAACACCTCAGAGCATTTAAACAAAGTCCCACTCACACCTCACCATAAACACCTATACCACTAACGCTAAACATAATTTTCCAACCTTCCCCACACCCTCACAATTTATAATAACCAAAAAAATACACAACCAAATAAACAATATCAAACACTAACTTACTAAATACAAACACTTTAAACACAGTTACCACCACACCCAAAAAAACATCCTATTAGTACACATATCACACCTTAACACCAACAGAACCACATCAACAAACCATCACCATATCGTTAACACAACCACTACAAACATCAACAAACCATCAAAACCCATACCTATATTTCACCTAAAACCATTCCATAACAAAAACCCTATTTCACAAATCAATCCCCCACCCAAGCGCCAACANGGCAACTCCCCTCAGATACAACTACCAACATAATCCTTAATCGATCCATCTTACCTTCTGAACCCCTACACCCCCCACAGCCAATGCAAACCCCCATACATCAACACACAAAACCCCACCCCAAACACTAACGACTCCACAATTCAACACTAACACCCAACAAAATCAACTAAACCCATATACCCCTATATTCCATAAACAACCCACACCAATCATTTACTAAAACATCACCATAAAAGTTACTACAATCCTAAAAATCTTCCCTAAGTCCAATACACACAACATAATCTACCCCACCCAACTCCCAATAAAAAACTTATCACAACCCTCACTTCCAAAGCACCAACCCTAAGAACCAAAAAAAACCAACACCAATTTCCAAATATTTATCAACCTCACCCCCTACCATCACATATCCCTTTCCTAACTACAAACCACCATCACCACCCACCCACTACAGCCCATTCTTACTCCGAAACAAAGCACAAATTCCCTCACTCATAGAATACTCCCTCAACCCACCTCCACTCCCTATAACTAAACCCAAACCACACCCTATGAAGAAAATTTACAACACACTACTAACGACAAATCATTTAATACC-AGCACCAACCCACACCCCCACCTCCCACCCGAACCATAAACCATTGCAAAGAATACTATCACACTACCCTCCACCATAAATTCATACAAACCCCCTCCCCCAATCCCACACAACACTCTCCAGAAAATCCAATCCAAAAAATAGTATCACACACCCCCAACAAAATAAACAATCCATAACCCACCATACACTTCCCCCTCTATAAAACCCGATCATCCACCCCACCCAATTAACACACCCAATACCCACCTAACAACTTAACTACACATTAAAACTATACTCACTCCCAAAAATCATACAACATATACACACAACAACCGCCTAAACAACATCGCTAAAACCGAAACACTCCCAACCTCCCTCCACATTATGTAGTAATCANNNNNNNNNNNNNNNNNNNNNNNNNNNNNNNNNNNNNNNNNNNNNNNNNNNNNNNNNNNNNNNNNNNNNNNNNNNNNNNNNNNNNNNNNNNNNNNNNNNNNNNNNNNNNNNNNNNNNNNNNNNNNNNNNNNNNNNNNNNNNNNNNNNNNNNNNNNNNNNNNNNNNNNNNNNNNNNNNNNNNNNNNNNNNNNNNNNNNNNNNNNNNNNNNNNNNNNNNNNNNNNNNNNNNNNNNNNNNNNNNNNNNNNNNNNNNNNNNNNNNNNNNNNNNNNNNNNNNNNNNNNNNNNNNNNNNNNNNNNNNNNNNNNNNNNNNNNNNNNNNNNNNNNNNNNNNNNNNNNNNNNNNNNNNNNNNNNNNNNNNNNNNNNNNNNNNNNNNNNNNNNNNNNNNNNNNNNNNNNNNNNNNNNNNNNNNNNNNNNNNNNNNNNNNNNNNNNNNNNNNNNNNNNNNNNNNNNNNNNNNNNNNNNNNNNNNNNNNNNNNNNNNNNNNNNNNNNNNNNNNNNNNNNNNNNNNNNNNNNNNNNN--NNNNNNNNNNNNNNNNNNNNNNNNNNNNNNNNNNNNNNNNNNNNNNNNNNNNNNNNNNNNNNNNNNNNNNNNNNNNNNNNNNNNNNNNNNNNNNNNNNNNNNNNNNNNNNNNNNNNNNNNNNNNNNNNNNNNNNNNNNNNNNNNNNNNNTGAGCTCGGCAAACTTAAGCATCCTTCAAAT------------------------------------------------------------------------------------------------------------------------------------------------------------------------------------------------------------------------------------------------------------------------------------------------------------------------------------------------------------------------------------------------------------------------------------------------------------------------------------------------------------------------------------------------------------------------------------------------------------------------------------------------------------------------------------------------------------------------------------------------------------------------------------------------------------------------------------------------------------------------------------------------------------------GGTTCAGCAAAGGTTTACAACCTCCAGGAAACCGAACCATACCAAACATCTTTCTAAGGAATCAACTACCAAGAAC--CTCTCCCCATCATCTAGAAAACTTGGAAAAGATGATAAACATTTTACCAACAATCGAAACAGATCAAAACTTCCTCTTATCAACTAACCCATACAAACTTTAATCTAAACCGTAACTTCAAAAAATTTAAAGCATATTAAATCTATGCAAACTAATTTAAGGCCTTCCTTGATAATAATTAACAGTAATCCTGCTTCCTTTAAATCACTTGCAACATTTAAATCAAAATAAACTACAGCTAATCATTCCAAATCGAAACACTTTCAAGTTAAACCACTTTTTTTAACCCAATTGTCAAAATCTTTAAACAAATGGAACACCTTTTAAAGAAAATACTTTAATTAAACTTCCAAAAAATATAACCATAAACAATTTCGGCAGATTCACCCTTACAACCACTGTGATAAATTTAAAACGGCAACCGCTGCTAACATTCTAAACCAAAACAGTAACTTAGGATGCAATTTAATAAANNNNNNNNNNNNNNNNNNNNNNNNNNNNNNNNNNNNNNNNNNNNNNNNNNNNNNNNNNNNNNNNNNNNNNNNNNNNNNNNNNNNNNNNNNNNNNNNNNNNNNNNNNNNNNNNNNNNNNNNNNNNNNNNNNNNNNNNNNNNNNNNNNNNNNNNNNNNNNNNNNNNNNNNNNNNNNNNNNNNNNNNNNNNNNNNNNNNNNNNNNNNNNNNNNNNNNNNNNNNNNNNNNNNNNNNNNNNNNNNNNNNNNNNNNNNNNNNNNNNNNNNNNNNNNNNNNNNNNNNNNNNNNNNNNNNNNNNNNNNNNNNNNNNNNNNNNNNNNNNNNNNNNNNNNNNNNNNNNNNNNNNNNNNNNNNNNNNNNNNNNNNNNNNNNNNNNNNNNNNNNNNNNNNNNNNNNNNNNNNNNNNNNNNNNNNNNNNNNNNNNNNNNNNNNNNNNNNNNNNNNNNNNNNNNNNNNNNNNNNNNNNNNNNNNNNN-NNNNNNNNNNNNNNNNNNNNNNNNNNNNNNNNNNNNNNNNNNNNNNNNNNNNNNNNNNNNNNNNNNNNNNNNNNNNNNNNNNNNNNNNNNNNNNNNNNNNNNNNNNNNNNNGCTAGTGGCAGATGCAAAGGCCTTTGGAGGCCTCTCTCTAGC-------------------------------------------------------------------------------------------------------------------------------------------------------------------------------------------------------------------------------------------------------------------------------------------------------------------------------------------------------------------------------------------------------------------------------------------------------------------------------------------------------ATCTAGACCGGATCCGGTCTCTCTATGACTTCTACGGAGAAGTAAGGCGCCTTTTATATATAACCCGGGGGAAATGCCTAGGTCACTAGTGAAGAGGCCTCTCATTTCCTTTAGAAAAGTAGGCCTACAGGAGCCCCTATACATATTTTTCTAAGTAAGGAGCTAGCTTCGGGCCCGAGATGGCCTTCCCTTACTAAGAAACTGGATAACCAAGGCGCCTTAAGAGCTCTTAGTTTCTGTAAGACCAACAGGCCTGTCCTGATCAGAACTTAAGCAGGCCTTCTAGACAGGTGGGCCCACTCTAGCTAAAGCCTAGGCCTGTCTAAAACTCCGGTGCATGCACATGAGCTCAAATGATCACCGGAGTTTGATAAGAAGAGGCCTCTAAAGGCCTAAGCTAGCTCTTACCCAAGAAAGGAAGGCCTCCGCTAGCCAGCGCACATGCCTTTCGAGAAGTGTAATTACTAGCCGACTAACAGGCCTGTACATCTCCATTAAGGCTAGCCTAGAGCTAGGAGGACCTCCTTAATGAGCTCTTCGTATTTACATTGATCTCTTCTGGCCAGAGAAGAGCAAGAAAGTGTCTAGATGCTGATTAGCAGTAGCTATAACTTTCTGCAAATAGTTTAAACTTAGACTGTGATTCTAAAGAAGCTTCTTATTCGCCAAGGGGTTACAAGAACTCCTGCTGAGCTCAGCCCCCTTGCTTTTAGGATATCCTTGGTACCACCTTGGCCAAGTAAAAGCAACTCTAAGTTTAAANNNNNNNNNNNNNNNNNNNNNNNNNNNNNNNNNNNNNNNNNNNNNNNNNNNNNNNNNNNNNNNNNNNNNNNNNNNNNNNNNNNNNNNNNNNNNNNNNNNNNNNNNNNNNNNNNNNNNNNNNNNNNN
APTMA2    TCCCATCAATCTTGACACAGGGTCATGGCAACATACGCAGCAAGGCTGCCCCGGGGGACTAAGCACCAATTCCCTAGACATGCTCGAAATACCCCCTTCAGCATGACTCCTATATAGTTACTTGTGTATATGCAGGCCGGGCAATTGGATGAACTTAAACAGATATAACGGACGCCTCATTATCGAAATTATACGGAACGCTGTAGGGTGCGTGTAGGTGGGCTGCTTCGGTGAAACAAGCAAACTCACATCACTTGCTCTGCGAAACCCTTGTTTGCGTTCCTCTGCCACCCTAATCCCATGCTTTCAAACATTGGCCCTTAAACCGATATCCACTCGAAAAATAACTGAGTAGTGAAACGAACCATATCCCCGGGGTAATTCGCGAGTGCGTTTAATAGTGAGCTGAACCACCATTCCTAAGAGAACGCGCTCTTTCGGTCGATTAAGCTCTAAAATCCAAACCAATCTCACAACGTCGCATGGCGGTAGCACACACAACGTTTATCCGTAGAAAATACACAACATTCTACAAAGGTTTCAAAAACACTAAAATTAAACACAGTCATACCTTGGCCCCGGTACATCACCGCAACGAAGAGAAATACTCCGTTTTCCCGTTGAAACCCATGACAACTCAAAAAAATAGGCATCTAACCCCACAATGACTAGATAACTCTTAACAGAGACTCATGGTGGAGGAGCACCACGGCGCCGACCGGGCATAGAGAGCGTGAATTAGACGAAGGTGATCGCCAAGGCGAGTCCAAAAATTCCCCTTCCTTGTTAAGGGGGAGTAGTCCTGGACGCGGGTGGCGATTCCCGGATTATGGAATAAAGAAAACCGCTCTCACCTGTTGCAAGACCCCTCCGCGGGAAACCAGCACAAATTGCGGGGGCGCTCCCTTTTGCCGGTATACCGTGAATCGGATTGGAAGCTGTAGAGTGACTAGTCGTAGTGCCATAGGAGGGACGTTATGAAAAGACAGAAGTATCGACCGGAAATGCCACTGCGTATCTAAGGTAGAGCGATTCGAGCCGATTGGGCTCTGCTAGGGTGACGGTACTTCCTAGTACCCATGAGCTGGATAGGACATTCCCTCGTGGACCCTTGTCGGTACTAAATTAGTTATAAGGAACATAATGGTTTACAAACCGTAAAAAGTACGTCCCCCATGGCGTGCACGAGGACTCTGTCGGTTCAAGGTGGTCGCGCAGGCGATACGCTTCACATAGACTTATGGGCGGGTGTAACCGAGCACCGCCTCCACTAAGGAGGCGCACAGAGCCTTTATGTAGTAGCTTGTTAACATGCCTGCTCCTGGGCCGGGCAGTCACGAAAGGGGCCTTGGCATGGAAGGACGCCACATTAAACCGATTGCTTGATGGACATACAGGGTACCCCTGATTTTCTATTTACCCACACTTCAACATTTATTTCACCACCTTCCAACCAAAAAAACACACTATCTATAACATTGCTGACCCCGGCCATCTACTCGTTCCTCAACTAAACCTACCTTTCCCAAACCAACTAAAGCATGCACTTCAATCCCAACCGTCCTATACAACTTAAAGCGTCCTCGACCAGCCACCTGTCGCCCCGGACAACACGCACAGAAACCACCTGCGGCCAGACAGGCCTACCATAGAAACCCAACGATACAGTACCCCAACGCGGGAACGTGTGCTCATTTCGAATAACCGCTTCTGGCACTCATGGAGGCCAATGTAATTCTATATCCACGTCTACCGACCTTCGAGCGAATCGCCACAGCAGCCTGAATTAATGGTTTCGTTTGTTCTATGCACGTGGCTCCAGAACCACCGGCCCAAGACCGTGGAGATGCCAAAGAACACGACGTTCAACCGTTTAGTCGAGTCGGCTTAGGGGTGTATTGGAGTCGCCGAAGTTTCAATCTCCAATCTATACCTGTGGGGTTTCTGGGATTTCTAAATTTGTTAAAAATACCCTCCTAAACAACATTCGCAACGGGACTCTGTGTGCCGTGCCCTTACTTC-GGACTCCTGCGAGCCCCCCTGACCCCCCTACTTGTAACCCCACGCGTGTACGGCGTGGTAATCCCATTTGTACAGCGCGTCCACTATGCTTCGAAACTCTATCTATCACACACATTCACGCACGTTGTGGGGGCGATGGTACACGTGCCCATACCCTTACAAATCAGACTCAGCTTCAACCTAAAAACACTAGAAATCTCCCATTCTATCTCTAGAGCATGCCCGCTTTCCCCATAGACACCCCGCCACACATAAACAAACCTAACGTTGAGTACTTATTGGACACACACAACTGACCGCCAGGATCCCTACAATCCCCGACCCTCACAGATCCCACGCACATCACTTAGACTGCGCTAGTAGAGCCTGCCCTTCAGCGGGCAGGTACCGGCCCACGGTGAACGACCAGCCAAACTTCTCGCGTTGGCAAATATCCCAGCATCAGTTTGACAGTGAGGGAACAATTTTGGAACAATCGCATTATTTCGAAATGCACACACCCACGCCCCCCCAAATTCTGACAAAGTCCAAACAGGCAAAAGCTATTGTAAACAGCGACCAGTTACTACTAACCGACCACAATGCAAAACGCCCAACCACCATCCATACGCATAAGAACCCAATACCACAACCACAACCTTTCACCAACAAAATAGAAGTCAACACAAATATTGAGAAATCTTTATACACAGCCATAAGCTTACTCCAGTTGATTACCTGATTAGTGCCAAATTATCTATTAGACACAAGAAATATTAGTGGGGAATTCCAGTTCGCGGGAAGGCCGGATACAGGGGCACAAGTCGTACAATGACCATTGACACACCCCGCACGGGGATGCTGTCCTCCGGAGGCACGTGCCCTAAAGGGGATCCACACCCCAAACAGTACTCTCGGCTACTGGATGCACAGAAAAAGTTATACCGTAAGAAGCATCCCGTCCATACGTTAGATTCTTGTAACACGGGCGACAAGGTCACCCAAATTCAAGATGCAGACTCGGTTTAGCAAGACAATTCAATGCCCACCGATTAGATACCAACAGCAGTACACCAACAAGACCAGAACAACCGAGAAAGGCCAATAAACAAACCAAACAAAAAGGAAGAAAGACTGCGCTAAACATACCACAATTATAAACGTTACATCCCACGACCAAGCAAGTCTAGTTTTAAAGCGGTGGCCCAGAAATATCCAGCAAATCGTTGCTACGCCCCA-TAGCAACATCCTCAAAAATTAGCCTCTAATGTTATGTTCGATCAACACAGCCCGACTAGGATCGTTTAGCATCAGCTGTCACACCGAGGTTTTATATTCAGCGTTTGTTTTAGATAAGAACCCACAGAGTGGTGCCTGCATTTGGAGAAACTTGACTAGCACGGTGTGGTTGGACACACTTGCCTCCCTCAGGAACACCATCCGTGTAACCGAATCTGAACTCCTTTCAGACGTACACACCCACATTTCACTGGCGATACGACTGACCCAACGTTTCTGTGACCTACAATGGGCGTGGTGCATTCACCCCATACCTAGTCCTTCGCTTCCGGACCACATGGACCGGCCTAGAGCAGTTATTCACCGCTCAAGGCGAAAATT-TCTCATCTATCTCACCACACAGCTTTCTACACCTCCAAACATCAAATCAAATATAGCAATCACCACCTACCTCCCAAATCATCAGTCACCACTACAACAAATCTAGAACTATTCCATCATTTATACCTCGCTAGACAATCCACTAACAAATAGAATCTTCTAAATCTAAAAAGCAATAATCTCTCACTCTTTCTCTTCTTAGATTGATACGAGCATTGCTGTTACTCAGTATTTAACTGCCTCCCTTTCCCCTTCTTTCTCTGTCTCTCTCTCATATGTTTTTCTCGTCTACTTGCGGCCACAACTTGCTGCTCACTCAATCTCTTTTCTTTTGGAACTACTCTCAACTATTTCCGCTTTTGATCCTCACAGCCTATCAGACATTCGTATAACCGCTCTTTTCAACATTTTACTCCTTTTACGCTATCCATTCTTTCCACTTTCCGTTGTGCCACGTGAAATTATTGAATTCTCTCTGTGACGTCTCACGTCCACTACACATTCTTGTTTGCCTCTCGAAGTTCGCGTATACTCTTCTTCACAACGCTACCTAATTTACCCCCTTTTCGTCACGTCGAGATCATCACCCGTTTCCCTCTATGTCCTATGTCATTAGCCTCCCTTTCCTTATCCTCTTTTCCACTGACTTTCTCTTCCCTGGGTGTAACACGATTCTCCTCATGGTCTTTCAACATCTTCTATATTTCCCTTTCTACCACTATCCTTCCGCACCTTACTTTTCTTCTCGTCCTCGTTCAGTTTAATCAAATCTCCCTTCTTCTTGTTTATGTCAACCTCTCCACCAATAAGATAACCGCTCCTTCCTCTCTTCTCCTTTCTTATCTTCGGTTCCAAAATGCTATTTGCGCGTTGCCTGTTTGCATGACGCTTGAAATAATTTCCACTTTTTTTTTCTTTGGTGAGTTCTTTGCCATCTCGTAATGTGTTCCCTTTTTCCCCTACGCGCGGCTACCTCGATCACGCCTATCTTCTATCGTCCTTGCTATTCCCTATACCCTCAAACCTTTGCTTTCCTTTTTCTCTTCCGTCTTTCAGATACCTTACCGGGACTTAAATTGTTGACATATTTTCGTGTTCATTCAACGAAACTGATGTTGCTTCTGTTGTTTGCAATTCTGTATACGCATCCCCTTTCTCCGTATTGGTCCTAGGCTAGACCTTGCTGTTTTTCTGGTCGTTTCACCTATCTAACAATTCATAATTCTGCTTCTTCGTCAGTCTTCGACTACCGCACATGTTTCGTATCTTCAATTGTCGTCGGACAACACACTGACTCCTGCTTCTCCTTTTTTTTGACTCCAGATTACATCCCATAGTAGGCCCAACTAACCATATAAGTCACCATGTAACCCCTTAATTATAAACTTTCTCTGGTTTATTCTTTTAATCCACTACAATATTGCTTCCTTTTTTCTCCTATTATTAATAACATCTACTGAAGAGCAAACATAATCTACATTCCCATCTGATGTTATAAGTTTCTACCTGTTTCCGATTACGCTCCTGTACACTCGGTAACCTTCCGCGTTAGAGCATGGCAAGATCTTTACCCTCATAAGCCTTCCCCCTCATACACGTTTTTTCGTCTCTTTACATTCTTCCAACCGACACTTACCCGCGCGCATATGTTAATCGCATTGTCTTTTCCTTCCTTTCCCCAGGTCAGTCCTACGTTATTCAATTTCTAATGAAGCTTTCCTTCTTTTTATTGTTCACTCCCCATCTATCTCTCTGTCCTTCGTGAACCTCTGATTCAGCCCTTTCCTTTTACCGTTTGCTCTGTGTCCATCCGATTTATTCCCCTCTTCTTCCTCTTCCCTTTTTCTTATCTCTTACATTTTTTGTATAAATATCAACACAATTACGCGCTTGCCCCTTCCCGTTTGTAAACTATTCTGTTCTTTTTTAGGGATTGAGCTAGAACCCTAAGTGAGTTTTTCCACTTTTGTTGCTTACGTCCCCATGGTGCCCGTACTACTATCTTACCTTTCCGTCTCGCAAGTCAGAGAACCACTTTCTTTGTATCCTACTAAAACCTCTCAGTAGCCTTTCCGTAGTATTTGCCTTCTGTTGTTAAATCCAAATGTACCCGAGATTATTGTTTATCTAGGGCGTATTCTTTTTCTTTGTTTTCTATGTCATGCACAATCCAAGGTACTGCCGTCTCTGTTTTCTTTTTTATATCTTTCTCGCTATCACTTCTTGCCTTTTTTCTGTTAAGCAGGTAGCAATCTTATGTACCTCTGGTGTCTAGCATTCCTTGTAGTTTCTATCTCTGCTACACCCTCTTCTTTTCTCCGACGCGTCTTTCCCGCAGCAATAATATTAGATTATTTCCCTTTCTCTTCCAATTGCATCCAGTTTCCTGTAGTACCATCAAATCAGCGTAATCCCTTTTCGGTTCTTTTCGAAATGAACTTGAGTTTCCTTTTACTTTTCTCCCATTTTATCTACCTTCCTTTTCGGGAACAGTGCGTATTTACTTGCTCTTTCTTATATATGCTATCCTATCACCTCTCGCGCTCGTCTTTCTTTACCTAGTATGTCACATACCTCGCTTTCCTTTATGGAGTTGTCTTTGCTCAATGACTTCTCTGGCTTCGCTGTGACATACTTCACCTGATGTTTCCGTTACAGCTCGCTTTTTCAGTCCCTTTGTCACAAAGCAGGTTTTCGGTACTTCTTGTGGTTCATCATCTCCCCATTCATCTTTCTTAGCCTCTTTCGTCCTTCCCACTTTTTTCAGGCTCCATCCCCACCCGAATTTCTATTCTTTTTTACATTTGCTNTACCTTTACCTTTCTCTTTCCTTTCTTCCATACCCCCCCCCTACCTTCGTTCCTTTTACGCACTTCAGAGATCCATATCTGTATAAACTTTTCTCTTTCGCTTATCCGATCCACATAATTCATTTTTTCTTCTCTCAATTTTTTGGAGTGTTCTTTTGGGAGGCACACCCTACTTAAGTGATGTTTGTCGTCCCTACGATAACCAAAATCTTCTTGTTTCCCGACCATGTACGTCCCTAGCCCTCCTTACGCTTTCGTTTTTGCACTTCAAACCTCTGTGTGCTCCTTCCCGCTCAAATAATTCTCCCGATGTTTTCTGTATCATCTTATCCACTTACTTTTGCGCTTAATCGAAATGATGGTAATTCCCCCGTCTGATCTTGCCTTCGTACAATTTAGTAACATACGCTTTCTTCCCTCCCAGTGTCTTTACGTGGTCCTCCCAAAACTTCACTCGTCTGGTTCGTTTCCATTCCACCCTCTCTCCACCCTTTCTCGTTTCTATCATCAATTCCAAACACATCCCTGATACTTAGTACCATTAGGAATCCATTATCGAAATGCAGTCATATTCCACCCCTACGTTACATGCTCTCTTTTTTTT-ATCCTTGACACTTATTAACTTATCCCCATCCGGATGCTTGTGTTCATTCGTTTCTAACCACCTCTCCTCATGGATAAGGTTGATACAGCCTTTTGTATATGGGTAAGCATAAACGACGTTTTTCTTCCCTTGATTCGGATCTGGCCTTCATTCCTCATGACTTAGCGGGTCTAACCTCGTTCTATTTCTTTCGTCTTATCTTAACGCAACTGTTCAGAATCTACATCTAATTGTCTTTTCTTCTCTTCCATTGACAATCCCACTTCCCATACAGATTTCACTTGCTCAATGGTTCTCCCTTTTTTCCTTAACAAGCTCTGCTCATTTGTTTCATTTTCGTGGACTAACTTCTGATCCTCATTTTTTTTCTTGCTAAATTAA-TAGCAGCCGACCAATAAAAAGAAACCCGAAAACACCGTAAGACCATACAGAGCCCTAGCACTATATAACCAAACAAAAAAACACTCCACCCCCGTGAGTGGAGAGTAAAAAACCATAAAAAAGAAGACACAACCCCGAGCAAACAACTTGGGTGGAGAACAAACACAAAAATACCGCCCCAAAATCCCTGTAATTTAAAAAACACCAACAATACCATATACGACGTCAAAGCTAGTCCTACATATACTACTCATCAATCCCACACCCCCCCGTGCACCACCAAAACATGTTTAGAAACACAACTATGCAAATAGTTTTGAAAATCCATTTAATACCCACCTTCTAACCCACCCCACAAAAACTTATTGATACACCACAAGGACCAATCAACTACCCCACTACATCCCAAATAATTTACTCACATCCACACCAAAACAACAACTGCTAGAAAACCACTCCAAATCCAACCACGAAAATGACACGACATACTATCAGCTTTAACCCCTTTTCAACCCACCTAAATATGAACCCCACTACCTACCCTGCAGAACATTCAAATCATCCACATTCTTATTTAACTTAAGTACCCAAAGAATCGATCAACCTCACAACAAAACATTCCACCACAATCTACTCGAACCAACTAATCAGTTTATACGAAAAACAAACTACACTACCTTAAAATTCCCTCCACATACCCCTCAAAAAATATCCAAACAAATAAACTAAATCGACCCAAAACACACCACAAAATACAAACCAAACAAAGACACACCCAACAACACCCCCCACTAACCCCACTCCCAAAGCTTACACCACTTTCCCTTTCATCCTAATTCCGGCTTTAACCATCTATCTAATCTCTAAACAGCCCCCACCACACCAAACAAATCACCCCTCCCTTTAACCCAAACAACACCGCATCCCATCTACGACGAATCACCATATCCCACGAAATTTATAAGAAAAACCAACACTCTATATACCCCTATTAATCCACAAACCCCTAACCAACACCAACAACACAGTAATTCTCCAGCTAATTTCTAGTCATACTTTACTCTTAAACTGACATACACTTCTACTCATACCCAACACAACTTATAAACCATAAACATAATCACAACCAGCTCACAAAACACCACCCATCCACTTCACTTAACCAACCCTAAACAACTTCAGCAATTCATTTTTATTCAAATAACCTTACCACCAATTCCTCCCATTCTTCATCTACATAATCACCTTAAAAATCCGTACAACCACCTCACCATATAGAAACATCGTTTTAATCACATCAACTAATACATATTCAAACCAAAAAAAAAATCTCCAACCCCACATCCTAGACCCATAAGGCCCTATACACAACCTAAAATATTCTCAATAAACCCAATCATTAAAAAAATCCAACAAAAAATAACACTCAACATTTTCCACACAACACCATCACAGTTCTAACACTACGCTACAATCCCGCAAAAACACCCAAAAACTATTTAGAGCTAACCTTACATTAGATACACAATTACAAAGCAACTTTTATACCTTATAATTGTCTCTGCTAAAATATATCGTAAAATCACANGCACCACAACTCACAAAACTACCAATATACTATATTACCATGACTTCAAACAAACAGCACCCTATCCCAAAACAACACTAACTTAACACTTCCAACCCTACTAAATTAATCAGAACAACAATTAATCCCAAAACTTAACCCACAAACACAATCAACGCAAACCCCAAATTTAAAACAATCTACCCAAAGCTACCCCCCCTCAAACATCAAACATTACATCTATCCCATATCTTCTACATACACCCCCAAACCACAAACAAAAACACATCCTACAACACAAATTAGACAATCTCAACACAACCTTCCTCAAACTAGCAACCTCAACTACACACAACATGAAAAATCAAACCTACTCTCCCAACAACAATATCAAAACCTGACCAACCTACACTAAAAAAAACTAACGCCCCAACCGCCACCCACACTTAAAACCCTAATTAAAAATCACAACCAATTTCCAACAACCATCCATCCATTCCCTTACAATTAACATTAATTTCCTTAAACGTCTAACTCCATATATATGCCACTCAACCCACCCAAAAACACATACTCCAAACTCATAACTAATAACATAAAACACACATCCAAACACCCATACCCATCACACCCAACCTTTCCCAACACATTCACAAACCTCCCCTGAAACTAAAGGCAAAAGAGAAACACCCATCCATCACACTCACTCCTCAACAACAACTACCCCGCATCACACCACCACAACAACTCACAAAAAATAAACTTCATCCTCATCACCAACAGAATTTCACGTACACTACTACTCAACTCATCCACTTCCAGACCACCCCTGCCCAAACCCGCATAAATAACACCTCAGAGCATTTAAACAAAGTCCCACTCACACCTCACCATAAGCACCTATACCACTAACGCTAAACATAATTTTCCAACCTTCCCCACACCCTCACAATTTATAATAGCCAAAACAATACACAACCAAATAAACAATATCAAACACTAACTTACTAAATACAAACACTTTAAACACAGTTACCACCACACCCAAAAAAACATCCTATTAGTACACATATCACACCTTAACACCAACAGAACCACATCAACAAACCATCACCATATCGTTAACACAACCACTACAAACATCAACAAACCATCAAAACCCATACCTATATTTCACCTAAAACCATTCCATAACAAAAACCCTATTTCACAAATCAATCCCCCACCCAAGCGCCAACANGGCAACTTCCCTCAGATACAACTACCAACATAATCCTTAATCGATCCATCTTACCTTCTGAACCCCTACACCCCCCACAGCCAATGCAAATCCCCATACATCAACACACAAAACCCCACCCCAAACACTAACGACTCCACAATTCAACACTAACACCCAACAAAATCAACTAAACCCACATACCCCTATATTCCATAAACAACCCACACCAATCATTTACTAAAACATCACCATAAAAGTTACTACAATCCTAAAAATCTTCCCTAAGTCCAATACACACAACATAATCTACCCCACCCAACTCCCAATAAAAAACTTATCACAACCCTCACTTCCAAAGCACCAACCCTAAGAACCAAAAAAAACCAACACCAATTTCCAAATATTTATCAACCTCACCCCCTACCATCACATATCCCTTTCCTAACTACAAACCACCATCACCACCCACCCACTACAGCCCATTCTTACTCCGAAACAAAGCACAAATTCCCTCACTCATGGAATATTCCCTCAACCCACCTCCACTCCCTATAACTAAACCCAAACCACACCCTATGAAGAAAATTTACAACACACTACTAACGACAAATCATTTAATACC-AGCACCAACCCACACCCCCACCTCCCACCCGAACCATAAACCATTGCAAAGAATACTATCACACTACCCTCCACCGTAAATTCATACAAACCCCCTCCCCCAATCCCACACAACACTCTCCAGAAAATCCAATCTAAAAAATAGTATCACACACCCCCAACAAAATAAACAATCCATAACCCACCCTGCACTTCCCCCTCTATAAAACCCGATCATCCACCCCACCCAATTAACACACCCAATACCCACCTAACAACTTAACTACACATTAAAACTATACTCACTCCCAAAAATCATACAACATATACACACAACAACCGCCTAAACAACACCGCTAAAACCGAAACACTCCCAACCTCCCTCCACATTATGTGGTAATCAACCGTTCGAACGCGCACCAATGAACACCCAATCCCAAAATCCCTACTGCACGCCACCTGCCCCCGCTACCTCCCTATCAAACCCACACGATCACCGAGCCCAACAACACCGTCCGACAAGCAACAATCATAAACACCCACTCACGCCAAGAGTACCCACCACAAGCAAACAAGACACCACCAAAAGTTCCAAGTATCTGCGTTCCATAAATTAACGTCCAGACAAAAATCATCCAAAACTTGCTTAGCACCACTACTCATAACAGTCTAGAGGTAAACCAGCCACCGCGGTCAACGTAAAGTTAACATGTTATCGAAATAACAAGACAAATGTCATAACTACACTTAAACCCCCCATAAAAATTACCTACGACCAATTTAAATGAAAAACATTAGATACCTACCTAAATCTACCCCCGAGAACTACGACAAACTAAAACTCTAACTAACCCACGGATAATAACCCAACACCCAATTGCCACACAGGCCAATGAACAGCAACAATAAACAATCAACCACGACAAT--ACGAAATGAAAAAGGAGGACAGTAATAAGAAAGAAGCCGGCCCTACCACACAGTATCATACATAATAAACCCTAGAATAAAAGGGGAAGTATACTAGCTACAAACCAAAGCATTCAGCTTACACCTGAAAGATGTCTCAAATCATAGACTGAGCTCGGCAAACTTAAGCATCCTTCAAATCCCTTCCTCTAGCTCAATTTTAACAAACCAAACAATCTACTATAACACCCAACATTTTACACCTAGTAGGCGAGAAAAGTTGACGCAATAGAGACACGTAGTAAGAAAGATGAAATAACAATGAAATACAAGCAAAAAATAGCAATCAACCGTACCTTTTGCATCATGAAAGAACATCGACTGAATAACCTATCGAAAAGGAGCAACCAGAAACGTGGCAAAAAATAGAAAAAATCGACTGATAGCTTTAAAACCTTAACCATCCCCACCAGACCCATCTTAAACATGTGATAGTAAGTACAGAAAGAAGACAATCTCTACCATAATTTTCCATTACACCATACTACCTAAAGCAATAAAAAAATGTCAAATAATTAACTCCAAAAATCCAAAAACATTACGATCACCACTACAACATCGAGAATTAATATGAGTATACCCTTCTCTTAAAAACTTACATATACATCATTAAACTGCTTATACCACCACCTCAACAAGACCAATATTAAACTACCTTACCAACCCAACTATTAGAAATAAAAAAACTAGGCAAATCTACACCAATAGTAACAGCAATATGATTCATATCAATCCTACAGGTAGCGCAATCAACTAAATATTGTATGAACTAAAAAACTGCTAAGAAATTGATCCTGCAAAAGATATAAAACGAAGATAGTCAAGGACGTATCTAACTCCAAACCTACAAGGCTAACCACTTACAACA-GCCCTATCGGGAAAAAAAGAACAAATAAGACCACACACCTTGTAAACAACTCCAAAACTAATAGTAACCAGACCTACAAATTAATGAACGCACATAACAGCTCAAGCCCATAGACATAACCTCGATGTATTTAGCAAGTTGTTCTTAACAACTGGGTTCAGCAAAGGTTTATAACCTCCAGGAAACCGAACCATACCAAACATCTTTCTAAGGAATCAACTACCAAGAAC--CTCTCCCCATCATCTAGAAAACTTGGAAAAGATGATAAACATTTTACCAACAATCGAAACAGATCAAAACTTCCTCTTATCAACTAACCCATACAAACTTTAATCTAAACCGTAACTTCAAAAAATTTAAAGCATATTAAATCTATGCAAACTAATTTAAGGCCTTCCTTGATAATAATTAACAGTAATCCTGCTTCCTTTAAATCACTTGCAACATTTAAATCAAAATAAACTACAGCTAAACATTCCAAATCGAAACACTTTCAAGTTAAACCACTTTTTTTAACCCAATTGTCAAAATCTTTAAACAAATGGAACACCTTTTAAAGAAAATACTTTAATTAAACTTCCAAAAAATATAACCATAAACAATTTCGGCAGATTCACCCTTACAACCACTGTGATAAATTTAAAACGGCAACCGCTGCTAACATTCTAAACCAAAACAGTAACTTAGGATGCAATTTAATAAAACTTGTAAAGACTAATACACCCAATCAAAACCTCCCCAAACTATTTACTACTACACCTTTCTTAGGTATACCTGAGGAC-AGACTTTCCAACCTACTGTTAACTTCGCTAAAATATACATGCGTGGCCCTCTTAGGAGCGGTGGCACACGTAGCCACCCACCCCGGGGCAGTAATTTAAGCAATAAGTACTTGACTTATTATAGCGGGGGTTTCTTGTGCACAAGAAACCCAGCTAACAGTGGCGTGGTAAGACCCAACTGCGCAGATGGATCTTAGCCACGCTAAGACACATGGGCCCATGCTTAGCGGTGCTTGAAGTACCGCCAGCGCTGGATGGCGGTGCCCTACTAGAAGCCTGTTCTATCGCGATCCATCTCGCCTACATACCCCGTCGCCCGCCTAAAAAGGCGAGCCAGCGCTAGACAGGGGTATAGCGAGATGGAGAAATGGGCTTTTTCTAGAATAAAGGGTACCCCCTTTTTAGAAACAGATCTATTTTTAGGGCACGTACAGCCCGTCCCTCCTCAGCTAGCTGATGAGGGTCGTAACTAAGTGTACCGGTGCACTTACAAGACGCGTCTTGAGCTAGTGGCAGATGCAAAGGCCTTTGGAGGCCTCTCTCTAGCAATTTATACCGGAAGCTTTTTAGCCAACAATTGTTGCCCCCACCTACTACAAGCGCTAGCCCCGTTCTAGAGTGGGGCTTGTAGTAGGGTGCCGTGGGGGGCTTGTGAATGTTCTCTACGTAGATTTAAAGGAGCCCCTTTAAAAGGGGGGGCGCCCGGCGCCCCCCTACAAGCCTATATAGGCTAAAACGCGCCAGCTGCCGGGCGCGATTCTGTAAAGGAGGGCTCGTGTTTAAACACCTTCAGCGTTGAAGGGCCGCCGTGACGTTACGGCCGCGGTACCGTGAATTGTCCACGGACGGCCGGGTCCTTCTTTACAGAATCGTTCTTGCAAGACATAGAGACCCTGGGACTTAAAAGCCATGGTTTTTGGTTGCGACCTTGGAGCTCCAAACGATCGTCAATTGAAGTCCCAGGGCGAATCTCCTGATCAGGAGGTTCGTGGATCAGGACCCAATGGTGCGCTATTGGTCGTTAACGAGTCCTGATCTAGACCGGATCCGGTCTCTCTATGACTTCTACGGAGAAGTAAGGCGCCTTTTATATATAACCCGGGGGAAATGCCTAGGTCACTAGTGAAGAGGCCTCTCATTTCCTTTAGAAAAGTAGGCCTACAGGAGCCCCTATACATATTTTTCTAAGTAAGGAGCTAGCTTCGGGCCCGAGATGGCCTTCCCTTACTAAGAAACTGGATAACCAAGGCGCCTTAAGAGCTCTTAGTTTCTGTAAGACCAACAGGCCTGTCCTGATCAGAACTTAAGCAGGCCTTCTAGACAGGTGGGCCCACTCTAGCTAAAGCCTAGGCCTGTCTAAAACTCCGGTGCATGCACATGAGCTCAAATGATCACCGGAGTTTGATAAGAAGAGGCCTCTAAAGGCCTAAGCTAGCTCTTACCCAAGAAAGGAAGGCCTCCGCTAGCCAGCGCACATGCCTTTCGAGAAGTGTAATTACTAGCCGACTAACAGGCCTGTACATCTCCATTAAGGCTAGCCTAGAGCTAGGAGGACCTCCTTAATGAGCTCTTCGTATTTACATTGATCTCTTCTGGCCAGAGAAGAGCAAGAAAGTGTCTAGATGCTGATTAGCAGTAGCTATAACTTTCTGCAAATAGTTTAAACTTAGACTGTGATTCTAAAGAAGCTTCTTATTCGCCAAGGGGTTACAAGAACTCCTGCTGAGCTCAGCCCCCTTGCTTTTAGGATATCCTTGGTACCACCTTGGCCAAGTAAAAGCAACTCTAAGTTTAAACTTGGTACCAAGAAGCTTCTTAGAGTATCAGAAAAAAAGGCCTTTCCAGCCCCCAAAGCTGGATTCAAACTCTTCTGAGTTTCTGCTTGGCCAAGACGGTCTGAAAAACCATGTTGCAACCAGAAA
APTOW     TCCCATCAATCTTGACACAGGGTCACGGCAACATACGCAGCAGGGCTGCCCCGGGGGACTAAGCACCAATTCCCTAGACGTGCCCGAAATACCCCCTCCAGCATGACTCCTATATGGTTACTTGTGTATATGCAGGCCGGGCAATTGGATGAACCTAAACAGATATAACGGACGCCTCATTATCCAAATTATACGGAACGCTGTAGGGTGCGTGTAGGTGGGCTGCTTCGGTGAAACAAGTAAACTCACATCACTTGCTCTGCGAAACTCTTGTTTGCGTTCCTCTGCCACCCTAATCCCATGCTTTCAAACATTGGCCCTTAAACCGACATCCACTCGAAAAATAACTGAGTAGTGAAACGAACCATATCCCCGGGGTAATTCGCGAGTGCGCTTAATAGTGAGCTGAACAACCATTCCTAAGAGAACGCGCTCTTTCGGTCGATCAAGCTCTAAAATCCAAACCAATCTCACAACGTCGCATGGCGGTAGCACACACAACGTTTATCCGTAGAAAATACACAACATTCTATAAAGGTTTCAAAAACACTAAAATTAAACGCAGTCATACTTCGGCCCCGGTACATCACCGCAACGAAGAGAAATACTCCGTTTTCCCGTTGAAACCCATGACAACTCAAAAAAATAGACATCTAACCCCACAATGACTAAATAACTCTTAACAGAGACTCATGGTGGAGGAGCACCACGGCGCCGATCGGGCATAGAGAGCGTGAATTAGACGAAGGTGATCGCCAAGGCGAGTCCAAAAATTCCCCTTCCCCGTTAAGGGGGAGTAGTCCTGGACGCGGGTGGCGATTCCCGGATTATGGAATAAAGAAAACCGCTCTCACCTGTTGCAAGACCCCTCCGCGGGAAACCAGCACAAATTGCGGGGGCGCTCCCTTTTGCCGGTATACCGTGAATCGGATTGGAAGCTGTAGAGTGACTAGTCGTAGTGCCATAGGAGGGACGTTATGAAAAGACAGAAGTATCGACCGGAAATGCCACTGCGTATCTAAGGTAGAGCGATTCGAGCCGATTGGGCTCTGCTAGGGTGACGGTACTTCCTAGTACCCATGAGCTGGATAGGACATTCCCTCGTGGACCCTTGTCGGTACTAAATTAGTCATAAGGAACATAATGGTTTACAAACCGTAAAAAGTACGTCCCCCATGGCGTGCACGAGGACTCTGTCGGTTCAAGGTGGTCGCGCAGGCGATACGCTTCACATAGACTTATGGGCGGGCATAACCGAGCATCGCCTCCACTAAGGAGGCGCACAGAGCCTTTATGTAGTAGCTTGTTAACATGCCTGCTCCTGGGCCGGGCAGTCACGAAAGGGGCCTTGGCACGGAAGGACGCCACATTAAACCGATTGCTTGATGGACATACAGGGTACCCCTGATTTTCTATTTACCCACACTTAAACATTTATTTCACCACTTTCCAACCAAAAAAACACACTTTCTATAACATTGCTGACCCCGACCATCTACTCGTTCCTCAACTGAACCTACCTTTCCCAAACCAACTAAAGCATGCACTTCAATCTCAACCGCCCTATACAACTTAAAGCGTCCTCGACCAGCCACCTATCGCCCCGGACAACACGCACAGAAACCACCTGCGGCCAGACAGGCCCACCATAGAAGCCCAACAATACAGTACCCCAACGCGGGAACGTGTGCTTATTTCGAATAACCGCTTCCGGCACTCATGGAAGCTAATGCAATTCTATATCTACGTCTACCGACCTTCGAGCGAATCGCCACAGCAGCCTGAACTAATGGTTTCGTTTGTTCTACGCACGTGGCTCCAGAACCACCGGCCCAAGACCGTGGAGATGCCAAAGGACACGACGCCCAACCGTTTAGTCGAGTCGGCTTAGGGGTGTATTGGAGTCGCCGAAGTTTCAATCTCCAATCTATGCCTGTGGGGTTTCTGGGATTTCTAAATTTGTTAAAAATACCCTCCTAAACAACATTTGCAACGAGACTCTGTGTGCCGTGCCCTTACTTCAGGACTCCTGTGAGCCCCCCTGACCCCCCTACTTATAACACCACGCGTGTGCGGCGTGGTATTCCCATTTGTACAGCGCGTCCACTATGCCTCGAAACTCTATCTATCACACACGTTCACGCACGTTGTGGGGGCGATGGTACACGTGCCCACACCCTTACAAACCAGACTCAGCTTCAACCTAAAAACACCAGAAATCTCCCATTCTATCTCTAGAGCATGCCCGCTTTCCCCACAGACACCCCGCCACACATAAACAAACCTAATGTTGAGTACTTATTGGACACACACAACTGACCGCCAGGATCCTTACAATCCCCGACCCCCACAGATCCCACGCACATTACTTAGACTGTGCTAGTAGAGCCTGCCCTTCAGCGGGCAGGTACCGGCTCACGGTGAACGACCAGCCAATTTTCTCACGTTGGCAAATATCCCAGCATCAGTTTGACAACGAGGGAACAATTTTGGAACAATCGCATTATTTTGAAATGCACACACCCACGCCCCCCCAAATTCCGACAAAGCCCAAACAGGCAAAAGCTATTATAAACAGCGACCAGTTACTACTAACCGACCGCAATACAAAACGCCCAACCACCATCCACACGCATAAGAACCCAATACCACAATTACAACCCTTTACCGACAAAATAGAAGTCAACACAAATATTGAGAAATCTTTATACACAGCCATAAGCTTATTCCAGTTGATTACCTGATTAGTGCCAAATTATCTATTAGACACAAGAAATATTAGTGGGGAATTCCAGTTCGCGGGAAGGCCGGATACAGGGGCACAAGTCGTACAATGACCATTGACACACCCCGCACGGGGATGCTGCCCTCCGGAGGCACGTGCCCTAAAGGGGATCCACACCCCAAACAGTACTCTCGGCTACTGGATGCACAGAAAAAGTTATACCGTAAGAAGCACCCCGTCCATACGTTAGATTTTTGTAACACGGGCGACAAGGCCACCCAAATTCAAGATGCAGACTCGGTTTAGCAAGACAATTCAATGCTCACCGATTAGATACCAACAGCAGTACACCAACAAGACCAGAACAACCGAGAAAGGCCAATAACCAAACCAAACAAAAAGGAAGAAGGACTGCGCTAAACACACCACAATTATAAACGTTACATCCCACGACCAAGCAAGTCCAGTTTTAAGGCGGTGGCCCAGAAATATCCAGCAAATCGTTGCTATGCCTCA-TAGCAACATCCTCAAAAATCAGCCTCTAATGTTATGTTCGATCAACACAGCCCGACTAGGATCGTTTAGCATCAGCTGTCACACCGAGGTTTTATATTCAGCGTTTGTTTTAGATAAGAACTCACAGAGTGGTGCCTGCATTTGGAGAAACTTGACTAGCACGGTGTGGTTGGACACACTTGCCTCCCTCAGGAACACCATCCGTGTAACCGAATCTGAACTCCTTTCAGACGTACACACCCACATTTCACCGGCGATACGACCGACCCAACGTTTCTGTGACCTACAATGGGCGTGGTGTACTTACCCCATACCTAGTCCTTCGCTTCCGGATCACATGGACCGGCCTAAAGCTGTTATTCACCGTTCAAGGCGAAAATT-CCTCACCCATCCCACCACACAGCTCCCTATACCCCCAAACATCAAATTAAATATAACAATTCCCACCTATCTCCCAAACCACCAAATGTCACTACAACAAACCCAAGATCACTCCATCATCTATACCTCACCAGATAACCCACTAACAAACAAAACTTTCCAAGCCTAATAGGCAATCATCTCTCATTCTTTCTCTTCTTAGATTGATACGAGCATTGCTGTTACTCAGTATTTAACTGCCTCCCTTTCCCCTTCTTTCTCTGTCTCTCTCTCATATGTTTTTCTCGTCTACTTGCGGCCACAACTTGCTGCTCACTCAATCTCTTTTCTTTTGGAACTACTCTCAACTATTTCCGCTTTTGATCCTCACAGCCTATCAGACATTCGTATAACCGCTCTTTTCAACATTTTACTCCTTTTACGCTATCCATTCTTTCCACTTTCCGTTGTGCCACGTGAAATTATTGAATTCTCTCTGTGACGTCTCACGTCCATTACACATTCTTGTTTGCCTCTCGAAGTTCGCGTATACTCTTCTTCACAACGCTACCTAATTTACCCCCTTTTCGTCACGTCGAGATCATCACCCGTTTCCCTCTATGTCCTATGTCATTAGCCTCCCTTTCCTTATCCTCTTTTCCACTAACTTTCTCTTCCCTGGGTGTAACACGATTCTCCTCATGGTCTTTCAGCATCTTCTATATTTCCCTTTCTACCACTATCCTTCCGCACCTTACCTTTCTTCTCGTCCTCGTTCAGTTTAATCAAATCTCCCTTCTTCTTGTTTATGTCAACCTCTCCACCAATAAGATAACCGCTCCTTCCTCTCTTCTCCTTTCCTATCTCCGGTTCCAAAATGCTATTTGCGCGTTGCCTGTTTGCATGACGCTTGAAATAATTTCCACTTTTTTTTTCTTTGGTGAGTTCTTTGCCATCTCGTAATGTGTTCCCTTTTTCCCCTACGCGCGGCTACCTCGATCACGCCTATCTTCTATCGTCCTTGCTATTCCCTATACCCTCAAACCTTTGCTTTCCTTTTTCTCTTCCGTCTTTCAGATACCTTACCGGGACTTAAATTGTTGACATATTTTCGTGTTCATTCAACGAAACTGATGTTGCTTCTGTTGTTTGCAATTCTGTATACGCATCCCCTTTCTCCGTATTGGTCCTAGGCTAGACCTTGCTGTTTTTCTGGTCGTTTCACCTATCTAACAATTCATAATTCTGCTTCTTCGTCAGTCTTCGACTACCGCACATGTTTCGTATCTTCAATTGTCGTCGGACAACACACTGACTCCTGCTTCTCCTTTTTTTTGACTCCAGATTACATCCCATAGTAGGCCCAACTAACCATATAAGTCACCATGTAACCCCTTAATTATAAACTTTCTCTGGTTTATTCTTTTAATCCACTACAATATTGCTTCCTTTTTTCTCCTATTATTAATAACATCTACTGAAGAGCAAACATAATCTACATTCCCATCCGATGTTATAAGTTTCTACCTGTTTCCGATTACGCTCCTGTACACTCGGTAACCTTCCGCGTTAGAGCATGGCAAGATCTTTACCCTCATAAGCCTTCCCCCTCATACACGTTTTTTCGTCTCTTTACATTCTTCCATCCGACACTTACCCGCGCGCATATGTTAATCGCATTGTCTTTTCTTTCCTTTCCCCAGGTCAGTCCTACGTTATTCAATTTCTAATGAAGCTTTCCTTCTTTTTATTGTTCACTCCCCATCTATCTCTCTGTCCTTCGTGAACCTCTGATTCAGCCCTTTCCTTTTACCGTTTGCTCTGTGTCCATCCGATTTATTCCCCTCTTCTTCCTCTTCCTTTTTTCTTATCTCTTACATTTTTTGTATAAATATCAACACAATTACGCGCTTGCCCCTTCCCGTTTGTAAACTATTCTGTTCTTTTTTAGGGATTGAGCTAGAACCCTAAGTGAGTTTTTCCACTTTTGTTGCTTACGTCCCCATGGTGCCCGTACTACTATCTTACCTTTCCGTCTCGCAAGTCAGAGAACCACTTTCTTTGTATCCTACTAAAACCTCTCAGTAGCCTTTCCGTAGTATTTGCCTTCTGTTGTTAAATCCAAATGTACCCGAGATTATTGTTTATCTAGGGCGTATTCTTTTTCTTTGTTTTCTATGTCATACACAATCCAAGGTACTGCCGTCTCTGTTTTCTTTTTTATATCTTTCTCGCTATCACTTCTTGCCCTTTTTCTGTTAAGCAGGTAGCAATCTTATGTACCTCTGGTGTCTAGCATTCCTTGTAGTTTCTATCTCTGCTACACCCTCTTCTTTTCTCCGACGCGTCTTTCCCGCAGCAATAATATTAGATTATTTCCCTTTCTCTTCCAATTGCATCCAGTTTCCTGTAGTACCATCAAATCAGCGTAACCCCTTTTCGGTTCTTTTCGAAATGAACTTGAGTTTCCTTTTACTTTTCTCCCATTTTATCTACCTTCCTTTTCGGGAACAGTGCGTATTTACTTGCTCTTTCTTATATACGCTATCCTATCACCTCTCGCGCTCGTCTTTCTTTACCTAGTATGTCACATACCTCGCTTTCCTTTATGGAGTTGTCTTTGCTTAATGACTTCTCTGGCTTCGCTGTGACATACTTCACCTGATGTTTCCGTTACAGCTCGCTTTTTCAGTCCCTTTGTCACAAAGCAGGTTTTCGGTACTTCTTGCGGTTCATCATCTCCCCATTCATCTTTCTTAGCTTCTTTCGTCCTTCCCACTTTTTTCAGGCTCCATCCCCACCCGAATTTCTATTCTTTTTTACATTTGCTNTACCTTTACCTTTCTCTTTCCCTTCTTCCATACCCCCTCCCTACCTTCGTTCTCTTTACGCACTTCAGAGATCCATATCTGTATAAACTTTTCTCTTTCGCTTATCTGATCCACATAATTCATTTTTTCTTCTCTCAATTTTTTGGAGTGTTCTTTTGGGAGGCACACCCTACTTAAGTGATGTTTGTCGTCCCTGCGATAACCAAAATCTTCTTGTTTCCCGACCATGTACGTCCCTAGCCCTCCTTACGCTTTCGTTTTTGCACTTCAAACCTCTGTGTGCTCCTTCCCGCTCAAATAATTCTCCCGATGTTTTCTGTATCATCTTATCCACTTACTTTTGCGCTTAGTCGAAATGATGGTAATTCCCCCGTCTGATCTTGCCTTCGTACAATTTAGTAACATACGCTTTCTTCCCTCCCAGTGTCTTTACGTGGTCCTCCCAAAACTTCACTCGTCTGGTTCGTTTCCATTCCACCCTCTCTTCACCCTTTCTTGTTTCTATCATCAATTTCAAGCACATCCCTGATACTTAGTACCATTAAGAATCCATTATCGAAATGCAGTCATATTCCACCCCTACGTTACATGCTCTCTTTTTTTT-ATCCTTGACACTTATTAACTTATCCCCATCCGGATGCTTGTGTTCATTCGTTTCTAACCACCTCTCCTCATGGATAAGGTTGATACAGCCTTTTGTATATGGGTAAGCATAAACGACGTTTTTCTTCCCTTGATTCGGATCTGGCCTTCATTCCTCATGACTTAGCGGGTCTAACCTCGTTCTATTTCTTTCGCCTTATCTTAACGCAACTGTTCAGAATCTACATCTAACTGTCTTTTCTTCTCTTCCATTGACAATCCCACTTCCCATACAGATTTCACTTGCTCAATGGTTCTCCCTTTTTTCCTTAACAAGCTCTGCTCACTTGTTTCATTTTCGTGGACTAACTTTTGATCCTCATTTTTTTTCCTGCTAAATTAA-TAGCAGCCGACCAATAAAAAGAAACCCGAAAACACCGTAAGACCATACAGAGCCCTAGCACCATATAACCAAACAAAAAAACACTCCACCTCCGTGAGTGGAGAGTAAAAAACCATAAAAAAGAAGACACAACCCCGAGCAAACAACTTGGGTGGAGAACAAACACAAAAATACCACCCTAAAATCCATGTAATTTAAAAAACACCAACAACACCATATACGACAACAAAGCTAACCCTACACGTACTACTCACCAATCCCACCCCCCCCTATACACCACCAAAACACGTTTAAAAGCACAACTATACAAATAGTTTTAAAAATCCACTTAATACCCACCCCCTAGCCCACCCCACAAAAACTTATGGACAAACTACAAAAACCAATCAATTACTTCACTACACCCCAAATAATCTACCCACATCCACACTAACACAGCAACTGCTAAAAACCTACTCCGAACCCAACCACGAAAATAACACAACATACTATCAGCTCTAACCCCTTCACAATCCACCTAAATATAAACCCCATTACCTACCCTGCAAAACATTCAAATCACCCACATTTTTATTTAACCTAAATACCTAAAGAACCGATCAACCTCACAACAAAACATTCCACCACAACCTACTCCACCCAACTAATCAGCTTATAGAAAAAACAGATTACACTACCTTAAAATCCCCCCCACATACCCCTCAAAAAATATCCAAACAGATAAACTAAATTAACCCAAAACACACTATAAAACACAAACCAAACAGAGACACACTCGACAACACCCCCCACTAACCCCACTCCCAAAACTTACACCATCCCACCCTTCATCACAATTCCGGCTTTAACCATCCATCCAATCTCTAAATAGCCCCCGCCACACTAAACAAATCACCCTCCCCTCTAACCCAGGCAACACCGCATCCCATCTACAATAAATCACCATACCACACGAAACCTATAAGCAAAACCAACACTCTACATACTTCTACCAATCTACAGATCCCTAACCAACACCAACAACACAACAACTTTTCAGCCAACTTCTAATCATACTTTACTCCTAAACCCACGCACACCCCTACTTATACCTAACACAACTTATAAACCATAAACATAATCACAACCAGCCCATAAAGCACTACCTACCCACCTCAGTTAACCAATACCAGACAATTTCAACGGCTCATTTTTACTCAAATAACCTCACTACCAATTCCTACCATTCTTTATCTACACAATCACCCCAAAGAACCGTACAACCACCTCGCCACATAAAAGCACCGTTTCAATCACATCAACTAACACATATTCAAACCAAAAAAAAAATCCCCAACCCCACACCCTAAACTTGCAAGGCCCTATATACAACTTAAAACATTCTCAATAAACTCAATTACTAAAAAAATCCAACGAAAAACAACGCTCAACATTTCCCACGCAATACTGTCACAGTCCTAACACTACACTACGATCCCGTAAAAACACCCAAAAACTATTTAGAACTAACCTTACATCAAATACAAAATTACAAAGCAACTTTTATACCTTATAATTACCCCTGCTAAAATATACTGTAAAATCACANGCACCACAATTCATAGAACTACTGATATACTATACTACCGTAACTTCAAACAAACAGCACCCCATCCCAAAACAACACTGACTTAGCACCCCCAACTCTATTAAATTAATCAAAACAACGACTAATTCCAAAACTTAACCCAAAAACATAATCAACACAAACTCCAAATCTTAAACAATCTATTCAAAGCTACCCCCCCTTAAACATCAAACATTACATCTATCCCATATCTCCTACATACACCTCCAAACCACAAACAAAAATACATCCTACAACACAAGTTAGACAATCCCAACCCAACCTTCCTTAAACCAGCAACCTCAGTAACACACAACATAAAAAATCAAGCCTACTCCTCCAACAACAATATCAAAACCTAACCAACCTACATTAAAAAAAACCAACGCCCCAACCACCACCCAAACCCAAAGCCTTAGTTAAGAATCACAACCAATCTCCAACAACTACCCATCTGCTCTCTTACAACCAACATTAACTTCCTCAAACGTCTAACTCCACATATATGCCACTCAACCCACCCAAAAACACATACTCCAAACTCATAACTAATAACATAAAACATACATTCAAACACCCACACCCACCACACCCAACTTTCCCCAACACACTCACAAATCTCCCCCAAAATTAAAGACAAGAGAGCAACACCCATCTATCACACTCACCTCTCAACAATGACTACCCCACATCACACCACCGTAACAACTCATAAAAAACAAACTTCATCCTCATCACCAACAGAATTTCACGTACACTACTACTCAGCTCATCCATTCCCAGGTCACCCCTACCCAAACTTACACAAACAACACCTTAAAACACTTAAACAAAATCCTACCCACACCTCACCACAAACACCTATACCATTAACATTAAACATAGTTTTCCAATCCTCCCTACACTCTCACAACTTATAACAACTAAAATAATACAAAACCAAACAAACGATATCGAATATTAACCTACCAAATATAAACACTTTAAACACAATCACCACCACACCCAAAAAAACATTCTATTAGTATACATACTACACCCTCACACCAACAAAACCACATTGACAAACCATCACCATACCGCTAATACAGCCACTATAGACGTCAACAAACCACCAAAACCCATACCCACACTTCACTTAAAACCATTCCACAACAAAAATCCTACTTCACAAATCAATCCTCCACTTAAGCACCAACANGGCAACTCCTCTCAGATACAATCACCAACATAATCACCAATCAACCCATCTTATCCTCCGAACCCTTGCACCCCCCACACCCAATGTAAACCCCCATACACCAACACACAAAACCCCACCCCAAACACTAACGACTCCACAACTCAACACTAACACTCAGTAAAACCACCTAAACCCATATACCCCTGTATTCTATAAACAACCCACACCAATCACTTATCAAAACATTACCACAAAAATTACTACAACCCCAAAAATCTTCCCTAAATCCAATACACACAGCACAATTCATTCCACTCAACTCCTAACAAAAAACCTATCACAACCCCCATTTCTAAAACACCAACCCCAATAACTAAAAAAAACCAATACCAATTTTCAAATATTTATCAACCTCACCCCCTACCATCACACACTCCTCTCTTAACTACAAATCACTACCATCACCCACCCACTACAATCCATCTTCACTCCAAAATAACACACAAACTCCCTCACTCACAAAACACCCCACCAACCCACCTCTACTCCCCATAACTAAACCCAAACCACACCCTACGAAGAGAATTTACAACACACCATCAACGGCAAACTATTCAATACC-AGCACCAACCCATACCCCTGCCTCCCATCTGAACCACAAACCGTCACAAAGAACACTATCACACTACCCTCTACCATAAATTCATACAAACCTCTTCCCCCAATCTCACACAACACTCTCCAGAAAATCTACTCTAAAAAATGGTATCGCACATCACCAACAAAATAAACAATCCATAACCCACCCTACACTTTCCCCCCTATAAAACCCAATCACTCACCCCACCCAATTAACACACCCAACATCCCCCTAACAGCTTAACTACACATTGAAACCATACCCATTCCCAAAGATTATACAACATATACACACAACAACCGCCTAAACAACACCGTTGAAATCGAAACACCCCCAACACCCCCCCACATTATATGGTAATCAACCGTTCGAACGCGCACCAATGAACACCCAATCCCAAAATCCCTACTGCACGCCACCTGCCCTCGCTACCCCCCCACCAAACTCACACGATCACCGAGCCCAACAACACCGTCCAACAGACAACAATCATAAACACCCACCCACGTCAAGAGTACCCGCCACAAACAAACGAGACGCCACCAAAAGTTCCAAGTATCTGCATTCCATAAATTAACGTCCAGACAAAAATCAGCCAAAACTTGCTCAGCACCACTACTCATAACAGCCCATAGGTAAACCAGCCACCGCGGTCAACGTAAAGTTAACATGTTATCGAAATAACAAAACAGATGTCATAACCATACTTAAAACCTTCATAAAAATTACCTACGACCAATTTAAATGAAAAACATTAGATACCTACCTAAATCTACCTCCGAGAACTACGACAAACTAAAACTCTAACTAACCCACGGATAATAACCCAACACCCAATTGCCACACAGGCCAATGAACAACAACAATAAACAATCAACTATAACAAT--ACGAAATGAAAAAGGCGGACAGTAATAAGAGAGAAGCTGGCCCTACCACACAACATTATACATAATAAATCCTAAAATAAAAGGGGAAGCACACTAGCTACAAACCAAAGCATTCAGCTTACACCTGAAAGATGTCTTAGATCATAGACTGAGCTCGGCAAACTTAAGCACCCTTCAAATCCCTCCCTCTAGCTCAATTCTAACAAGCCAAACAATCTACTATAACTCCCAACATTCTACACTTAGTAGGCGAGAAAAGTTGACGCAATAGAGACACGTAGTAAGAAAGATGAAATAGCAATGAAACACAAGCAAAAAATAGCAATCAACCGTACCTTTTGCATCATGAAAGAACATCGACTGAATAACCTATCGAAAAGGAGCAACCAGGAACGTAGCAAAAAATAGAAAAAATCGACTGATAGCTTTAAAACCTCAACCATCCCCACCAGACCCGCCTTAACCATGTGATAGTAAGTACAGAAAGAAGACAATCTCTACCATAATTTTCCATTACACCATACTACCTAAAGCAATAAAAAAATGTCAAATAATCAGCTCTAAAAATCCAAAAACATTACAATCACCATTACAACATCGAGAATTAATATGAGTATACCCTTCTCTTAAAAACTTACATACCCATCATTAAACTACTTATACTACCACCTCCACAAGACCAATATTAAACTACCTTACCAACTCAACTATTAGAAATAAAAAAACTAGGCAAACTTACACCAATAGCAACAACAATATGATTCACATCAATCCTACAGGTAGCGCAATCAACTAAATATTGTATGAATTAAAAAACTGCTAAGAAATTGATCTTGCAAAAGATATAAAACGAAGATAGTCAAGGACGTATCTAAATCCAAGCCTATAAGGCCAACCCCTTACAACA-ACCCTATCGGGAAAAAAAGAGCAAATAAGACCATACACCTTGTAAACAACTCCAAAACTAATAGTAACCAGACCTACTAATTAATGAACACACATAACAGCTCAAGCCCATAGACATAACCTCGATGTATTCAGCAAGTTGTTCTTAACAACTGGGTTCAGCAAAGGTTTACAACCTCCAGGAAACCGAACCATACCAAACATCTTTCTAAGGAACCAACTACCAAGAAC--CTCTTCCCATCAC-TAGAAAACTTGGAAAAGATGATAAACATTTTACAAACAATCGAAACAGATCAAAACTTCCTCTTATCAATTAACCCATACAAATTTTAATCTAAACCATAACTTCAAAAAATTTAAAGCATACTAAATCTATGCAAACTAATTTAAGGCCTTCCTTGATAATAATTAACAGTAATCCTGCTTCCTTTAGATCACTTGCAACATTTAAATCAAAATAAACTACAGCTAATCATTCCAAATCGAAACACTTTCAAGTTAAACCACTTTTTTTAATACAATTGTCAAAATCTTAAAACAAATGAAACACCTTTTAAAGAAAATACTTTAATCAAACTTCCAAAAAATATTACCATAAACAATTTCGGCAGATTCACCCTTACAACCACTGTGATAAATTTAAAATGGTAACCGTTGCTAACATTCTAAACCAAAATAGTAACTTAGGATGCAACTTAATAGAACTTGTAAAGACTAATACACCTAATCAAAACCTTCCCAAATTATTTACTACTACGCCTCCCTTAGGTATACCTGAGGAC-AGACTTTCCAACCTACTGTTAATTTCGCTAAAGTATACATGCGTGGCCCTCTTAGGAGCGGTGGCACACGTAGCCACCCACCCCGGGGCAGTAACTTAAGCAATAAGTACTTGACTTATTATAGCGAGGGTTTCTTGTGCACAAGAAACCCAACTAACAGTGGCGTGGTAAGACCCAACTGCGCAGATGGATCTTAGCCACGCTAAGACACATGGGCCCATGCTTAGCGGTGCTTAAAGTACCGCCAGCGCTGGATGGCGGTGCCCTACTAGAAGCCTGTTCTATCGCGATCCATCTCGCCTATATACCCCGTCGCTCGCCTAAAGAGGCGAACCAGCGCTAGACAGGGGTATAGCGAGATGGAGAAATGGGCTTTTTCTAGAATAAAGGGTGCCCCCTTTTTAGAAACAGATCTATTTTTAGGGCACGTACAGCCCGTCCCTCCTCAGCTAGCTGATGAGGGTCGTAACTAAGTGTACCGGTGCACTTACAAGACGCGTCTTGAGCTAGTGGCAGGTGCAAAGGCCTTTAGAGGCCTCTCCCTAGCAATTTATACCGGAAGCTTTTTAGCCAACAATTGTTGCCCCCACCTACTACAAGCGCTAGCCCCGTTCTAGAGTGGGGCTTGTAGTAGGGTGCCGTGGGGGGCTTGTGAATGTTCTCTACGTAGATTTAAAGGAGCTCCTTTAAAAGGGGGGGCGCCCGGCGCCCCCCTACAAGCCTATATAGGCTAGAACGCGCCAGCTGCCGGGCGCGATTCTGTAAAGGAGGGCTCGTGTTTAAACACCTTCAGCGTTGAAGGGCCGCCGTGACGTTACGGCCGCGGTACCGTGAATTGTCCACGGACGGCCGGGTCCTTCTTTACGGAATCGTTCTTGCAAGACATAGAGACCCTGGGACTTAAAAACCATGGTTTTTGGCTGCGGCCTTGGAGCTCCAAACGATCGTCAATTGAAGTCCCAGGGCGAATCTCCTGATCAGGAGGTTCGTGGATCAGGACCCAATGGTGCGCTATTGGTCGTTAACGAGTCCTGATCTAGACCGGATCCGGTCTCTCTATGACTTCTACGGAGAAGTAAGGCGCCTTTTATATATAACCCGGGGGAAATGCCTAGGTCACTAGTGAAGAGGCCTCTCATTTCCTTTAGAAAAGTAGGCCTACAGGAGCCCCTATACATATTTTTCTAAGTAAGGAGCTAGCTTCGGGCCCGAGATGGCCTTCCCTTACTAAGAAACTGGATAACCAAGGCGCCTTAAGAGCTCTTAGTTTCTGTAAGACCAACAGGCCTGTCCTGATCAGAACTTAAGCAGGCCTTCTAGACAGGTGGGCCCACTCTAGCTAAAGCCTAGGCCTGTCTAAAACTCCGGTGCATACACATGAGCTCAAATGATCACCGGAGTTTGATAAGAAGAGGCCTCTAAAGGCCTAAGCTAGCTCTTACCCAAGAAAGGAAGGCCTCCGCTAGCCAGCGCACATGCCTTTCGAGAAGTGTAATTACTAGCCGACTAACAGGCCTGTACATCTCCATTAAGGCTAGCCTAGAGCTAGGAGGACCTCCTTAATGAGCTCTTCGTATTTACATTGATCTCTTCTGGCCAGAGAAGAGCAAGAAAGTGTCTAGACGCTGATTAGCAGTAGCTATAACTTTCTGCAAATAGTTTAAACTTAGACTGTGATTCTAAAGAAGCTTCTTATTCGCCAAGGGGTTACAAGAACTCCTGCTGAGCTCAGCCCCCTTGCTTTTAGGATATCCCTGGCGCCACCTTGGCCAAGTGAAAGCAACTCTAAGTTTAAACTTGGTACCAAGAAGCTTCTTAGAGTATCAGAAAAAAAGGCCTTTCCAGCTCCCAAAGCTGGATTCAAACTCTTCTGAGTTTCTGCCTAGCCAGGACGGTCTGAAAAACCATGTTGCAACCAGAAA
CASBE     CTTTACCAATCTTGACACAGGGTCACGGCAGCATACGCAGCAAGGCTGTCCCGGGGGACTAAGCACCAATTCCCTAAACACGTTCGAAATACCCCCTTCAGCATGCCTCTTATACGGTTACTTGTGTATATGCAGGCCGGGCAATTGGACGAACCTGAACAGATACAACGAACGCCTCATTGTCTGAATTATACGGAACGCTGCAGGGTGCGTGTAGGTGGGCTGCTTCGGTGAAACAAACAGACTCACATCACCCGCTCTGCGAAACCCTTGTCTGCGTTCCTCTGCCACCCTAATCCCACGCTCTCAAACATTGGCCCCT-AACCGACATATACATGTAAAATAACTGAGTAGTGAAACGAACCATATCCCCGGGGTAATTCGCGGGTGCCCTTAATAGTAAGCTGAACCAACATTTCCAAGGGAACGCGCTCTTTCGGCCGATCAAGCACTAGAATCCAAACTAATCTCACAGCAGCGCATGGTGGTAGTACACACAACGTTTATCAGTAAGGAATGCACAACATTTTGCAAGGGTCTCAAAAACACTAAAATTAAACGCAGACACGCCTCGGCCCCAGTACATCACCGTAACGAAAAGGAATACTTTGCTTTCCCGTTGAAACCCATGACAACTCAAACAATCAGACGTCTAACCCCTCAACATATAGATAACTCTTAACAGAGACTCATGGTGGAGGAGCACCACGGCGCCGACCGGGCATAGAGAGCGTGAATTAGACGAAGGTGATCGCCAAGGCGAGTCCAAAAATTCTCCTTCCCTGTTAGGGGGGAGTAGTCCCGGACGCGGGTGGCGATTCCCGGGTTACGGAATAAAGAAAACCGCACTCACCTGTTGTAAGACCCCTCCGCGGGAAACCAGCACAAATTGCGGGGGCGCTCCCTTTTGCCGGTACACCGTGAATCGGATTGGAAGCTGTAGAGTGACTAGTCGTAGTGCCATAGGAGGGACGTTATGAAAAGACAGAAGTATTGACCGGAAATGCCACTGTGTATCTAAGGCAGAGCGATTCGAGCCGATTGGGCTCTGCTAGGGTGACGGTACTTCTTAGTACCCATGAGCTGGATAGGACATTCCCTTGCGGACCCTTGTCGGTACTAACTTAGTCATAAGGAATATAATGGTTTACAGGCCGCAGAAAGTACGTCCCCCATGGCGTGCGCGAGGACTCTGTCGGTTCAAGGCGGTCGCGCAGGCGATACGCTCCACACAGATTTAAGGGCGGGCATAATCGAGCATCGCCTCCACTAAGGAGGCGCATAGAGCCTTTATGTAGTAGCTTGTTAGCATGCCTGCTCTCGGGCCGGGCAGTCACGAAAGGGGCCTTGGCACGGAAGGACGCCACATTAAACCGATTGCTTGATGGACATACAGGGTACCACTGATTTCCTATTTACCCACACTTCAATGTTGATCCCACCACCTTGCAACCTAAAAAAAACACTATCTATAACATTGCTGACCTCGACCACCTCCTCGTCTCGCGGCTAAACCTACCCTTCCCAAACTAACCAACGCATGCACTTCAATCTTGACCGTCCTATACAACTTAAAGCGTCCTCGAACAGCCACCTATCGCCCCGGACACCACGCACAGAAACTACCTGTGGCCAGACAGGCCCACCATAGAAGCCCAACAATACAGTACCCTAACGGGGGAACGTGTGCCCATTTCGAATAGCCGCTTCAGGCACTCATGGGGGCCAATGTAATTCTATATTTATGCCTACCGACCTTCGGGCGGATCGCCACAGCAGCCTGAACTAATGGTTTCGTTTGTTCTACGCACGCGGCTCCAGAACCACTGGCCCAAGACCGTGGAGATGCCAAAGGACACGACGCACAACTGTTTAGCCGAGTCGGTTTAGGGGTGTATTGGAGTCGCCGAAGTTTCAGTCCCCAATCTATACCTGTGGGGTTTCTGGGATTTCTAAATTTGTTAAAAATACCCTCACAAACAAGATTCGCAACGGGACTCTGTGTGCCGTGCCCTTACTTCAGGACTTCTGCGAGCCCCCCTGACCCCCACACCTATAACTCCACGCGTGTACGGTGTGGTATCCCCATTTGTATAGCGCGTCCACTATGCCTCGAAACTCTAGCTATCACACACTTATACGCATGTTGTGGGAGCGACGGTACACGTGCCCACACCCTTACAAAACAAACCCAGTCTCAACCTGAAAACACCAGGAACCTCCCATTCCAACTCTAGAGCATGCCCGTTTTCCCCACAGACACCCCGCAGCACATAAACAAACCTAACGTTGAGAACTTATTGGACACACACAACTGACCGCCAGGATCCTTACAATCCCCGACCCCCACAGACCTCATGCACATCATTTAGACTGTGCCAATAGAGCCTGCCCTTCAGCGGGCAGGTACCGGCCTACGGTGAACGACCAGCCAATCTTCTCACGTTGGCAAATATCCCAGCATCAGTTTGACAGCGAGGAAACAGTTTTGGAACAATCGTATTATTTCGAAATGCACACACCTGCGCCCCCCCAAATTTTGATAAAGCCCAAACAGGCAAAAGCTATTACAAACAGCGACCAGTTACTACCAACCGACCACAATACATAACGCCCAACCACCACCCACACGCATGAGAACCCAATACCATAACCACAACCCCTCATCAACATAATAGAAGTTAACACATATATTGAGAAGTCTTTATACATAACCATAAGCTTACTTCAGTTGATTACCTGATTAGTGCCAAATTATCCATCAGACATAAGAAATACTAGTGGGGAATTTCAGTTCGCGGGAAGGCCGGATACAGGGGCACAAGTCGTAAAATGACCGTTGACACATCCCGCATGGAGATGCTGCCCTCCGGAGGCACGTGCCCTAAAGGGGATCCACACCCCAAACAGCAATCTCGGTTATTGGATGCACAGAAAAAGTTATACCGCAAGAAGCACCCCGTCCATACGTTAGACTCTTGTAACACGGGCGACAAGGCCACCCAAAGTCAAGACGCAGACTCGGTTTAGCAAGACAATTCAATGCCCATCGATTAGATAACAACAGCGGTACACCAACAAGATCGGAACAACCGGGAAAGGCCAATAGCCAAACCAAACAGAAAGGAAGAACGAACGCGCTACACACACTACAATTATTAACGTTACCCCCTACAACCAAGCAAGTCCAGCTTTAAAGCGGCGGTCCAGGAATACCCAGCAAATCGTTGCTACATCCTACAAGCAACATCCCCAAAAATCAGCCTCTAATATTATGTCCGATCAACACAGCCCGACTAGGATCGTTTGGCATCAGCTGTCACACCGAGGTTTTATATCCAGCGTTTGTTCTAGATAAGGACCCATAGAGTGGTGCCTGCATTTGGAGAAACTTGACTAGCACGGTGTGGTTGGACACACTTGCCTCCCTCAGGAACACCATCCGTGTAACCGAGTCTGAACTCCTTTCAGATGTACATACCCACGTTTCATCGGCGATACGACCGACCCAACGTTTTTGTGACCTACAACGGGCGTGGTGCACTCACTCCATACCTAATCCCTCGCTTTCGGACCATATAGACCGGCCTAAAGCAGTTATTCACCATTCAAGGCGAAACTTTNNNNNNNNNNNNNNNNNNNNNNNNNNNNNNNNNNNNNNNNNNNNNNNNNNNNNNNNNNNNNNNNNNNNNNNNNNNNNNNNNNNNNNNNNNNNNNNNNNNNNNNNNNNNNNNNNNNNNNNNNNNNNNNNNNNNNNNNNNNNNNNNNNNNNNNNNNNNNNNNNNNNNNNNNNNNACTGTAATCTCTCACTCTTTCTCTTCTTAGATTGATACGAGCATTGCTGTTACTCAGTATTTAACTGCCCCCCTTTTTCCTTCTTTCTCTGTCTCTCTCTCATATGTTTTTCTCGTCTACTTGCGGCCACAACTTGCTGCTCACTCAATCTCTTTTCTTTTGGGACTACTCTCAACTATTTCCGCTCTTGATCCTCACAGCCTATCAGACATTCGTATAACCGCTCTTTTCAACATTTTACTCCTTTTACGCTATCCATTCTCTCCACTTTCCGTTGTGCCACGTGAAATTATTGAATTCTCTCTGTGACGTCTCACGTCCA-TACACATTGCTGTTTGCCTCTCGAAGTTCGCGTATACTCTTCTTCACAACGCTACCTAATTTACCCCCTTTTCGTCACGCCGAGATCATCACCCGTTTCTCTCTATGTCCTATGTCATTAGCCTTCCTTTCCTTATCCTCTTTTCCCCTACCTTCCTCTTCCCTGGGTGTAACACGATTCTCCTCATGGTCTTTTAACATCTTCTATATTTCCCTTTCTACCACTATCCTTCCGCACCTTACCTTTCTTCTCGTCCTCGTCCAGTTTAATCAAATCCCCTTTCTTCTTGTTTATGTCAACCTCTCCACCAATAAGATAAACCCTCCTTCCTCCCTTCTCCTTTCCTATCTTCGGTTCCAAAATGCTATTTGCGCGTTGCCTGTTTGCATGACGCTTGAAATAATTTCCACTTTTTTTTTCTTTGGTGAGTTCTTTGCCATCTCGTAATGTGTTCCCTTTTTCCCCTACGCGCGGCTACCTCGATCACGCCTATCTTCTATCGTCCTTGCTATTCCCTATACCCTCAAACCTTTGCTTTCCTTTTTCTCTTCCGTCTTTCAGATACCTTACCGGGACTTAAATTGTTGACATATTTTCGTGTTCATTCAACGAAACTGATGTTGCTTCTGTTGTTTGCAATTCTGTATACGCATCCCCTTTCTCCGTATTGGTCCTAGGCTAGACCTTGCTGTTTTTCTGGTCGTTTCACCTATCTAACAATTCATAATTCTGCTTCTTCGTCAGTCTTCGACTACCGCACATGTTTCGTATCTTCAATTGTCGTCGGACAACACACTGACTCCTGCTTCTCCTTTTTTTTGACTCCAGATCACATTCCATAGTAGGCCCAACTAACCATATAAGTCACCATGTAACCCCTTAATTATAAACTTTCTCTGGTTTATTCTTTTAATCCACTACAATATTGCTTCCTTTTTTCTCCTATTATTAATAACATCTACTGAAGAGCAAACATAATCTACATTCCCATCCGATGTTATAAGTTTCTACCTGTTTCCGATTACGCTCCTGTACACTCGGTAACCTTCCGCGTTAGAGCATGGCAAGATCTTTACCCTCATAAGCCTTCTCCCTCATACACGTTTTTCCGCTTTTTTACATTCTTCCACCCAACATCCACCCGCGCGCATATGTTAATCGCATTGTCTTTTCTTTCTTTTCCCGGGGTCAGTCCTATGTTATTCAATTCCTAACGAAGCTTTCCTTTTTTTTATTGTTCACTCCCCATCTATCTCTCTGTCCTTCGTGAACCTCTGATTCAGCCCCTTCCTTTTACCGTTTGCTCTGTGTCCATCCGATTTATTCCCCTCTTCTTCCTCTTCCCTTTTTCTTATCTCTTACATTTTTTGTATAAATATCAACACAATTACGCGCTTGCCCCTTCCCGTTTGTAAGCTATTCTGTTCTTTTTTAGGGATTGAGCTAGAACCCTAAGTGAGTTTTTCCACTTTTGTTGCTTACGTCCCCATGGTGCCCGTACTACTATCTTACCTTTCCGTCTCGCAAGTCAGAGAACTACTCTCTTTGTATCCTACTAAAACCTCTCAGTAGCCTTTCCGTAGTATTTGCCTTCTGTTGTTATATCCAAATGTACCCGAGATTATTGTTTATCTAGGGCGTATTCTTTTTCTCTGTTTCCTATGTCACACACAATCCAAGGTACTGCCGTCTCTGTTTTCTTTTTTATATCTTTCTCGCTATCACTTCTTGCCTTTTTTCTGTTAAGCAGGTAGCAATCTTATGTACCTCTGGTGTCTAGCATTCCTTGTAGTTTCTATCTCTGCTACACCCTCTTCTTTTCTCCGACGCGTCTTTCCCGCAGCAATAATATTAGATTATTTCCTTTTCCCTTCCAATTGCACCCAGTTTCCTGTAGTACCATCAAATCAGCGTAATCCCTTTTCGGTTCTTTTCGAAATAAACTTGAGTTTCCTTTTACTTTTCTCCCATTTTATCTACCTTCCTTTTCGGGAACAGTGCGTATTTACTTGCTCTTTCTTATACACGCTATCCTATCACCTCTCGCGCTCGTCTTTCTTTACCTAGTATGTCACATACCTCGCTTTCCTTTATGGAGTTGTCTTTGCTCCATGTCTTCTCTGGCTTCGCTGTGACATACTTCACCTGATGTTTCCGTTACAGCTCGCTTTTTCAGTCCCTTTGTCACAAAGCAGGTTTTCGGTACTTCTTGCGGTTCATCATCTCCCCATTCATCTTCCTTAGCCCCTTTCGTCCTTCCCACTTTTTTCAGGCCCCATCCTAACACGAATTTCTATTCTTTTTTACATTCGTTATGCCTTTACCTTTCTCTTTTCTTTCTTCCATAACCTCTCCCTACCTTCGTTCTCTTTACGCACTTCAGAGATCCATATCTGTATAAACTTTTCTCTTTCGCTTATCCGATCCACATCATTTATTCTTTCTTCTCTCAATTTTTTGGAGTGTTCTTTTGGGAGGCACACCCTACTTAAGTGATGTTTGTCGTCCCTACGATAACCAACATCTTCTTGTTTCCCGACCATGTACGTCCCTAGCCCTCCTTACGCTTTCGTTTTTGCACTTCAAACCTCCGTGTGCTCCTTCCCGCTCAAATAATTCTCCCGATGTTTTCTGTATCATCTTATCCACTTACTTTTGCGCTTAGTGGAAATGATGGTAATTCCCCCGTCTGGTCTTGCCTTCGTACAATTTAGTAACATACGCTTTCTTCCCTCCCAGTGTCTTTACGTCGTCCTCCTAAACCCTCACTCGTCTGGTTCGTTTCCATTCCACCCTCTCTTCATCCTTTCTTGTTTCTATTATCAATCCCAAACACATCTCTGATACTTAGTACTTTTAAGAATCCATTATCGAAATGCAGTCATATTCCACCCCTACGTTACATGCTCTCTTTTTTCCAGTCCATGACACTTATTAGCTTATCCCCATCCGGATGCTTGTGTTCATTCGTTTCTAACCACCTCTCCTCACGGATAAGGTTGATACAGCCTTTTGTATATGGGTAAGCATAAACGACGTTTTTCTTCCCTTGATTCGGATCTGGCCTTCATTCCTCATGACTTAGCGGGTCTAACCTCGTTCTATTTCTTTCGTCTTATCTTAACGCAACTGTTCAGAATCTACATCTAATTGTCTTTTCTTTTCTTCCATTGACAATCCCACTTCCCATACAGATTTCACTTGCTCAATGGTTCTCCCTTTTTTTCTTAACAAGCTCTGCTCATTTGTTTCATTTTCGTGGACTAACTTTTGATCCTCATTTTTTTTCCTGCTAAATTAAANNNNNNNNNNNNNNNNNNNNNNNNNNNNNNNNNNNNNNNNNNNNNNNNNNNNNNNNNNNNNNNNNNNNNNNNNNNNNNNNNNNNNNNNNNNNNNNNNNNNNNNNNNNNNNNNNNNNNNNNNNNNNNNNNNNNNNNNNNNNNNNNNNNNNNNNNNNNNNNNNNNNNNNNNNNNCCTACCCCATGCCACATACAAACCAAAAAACACCAGTAGCACCCCACAAAGTAACAAAATTAAACCTACCCCCACCACCCACAAATTCCACCCTCTTTTACGCATAATCAAAACAAGTTCGGAAACGCAATAATACCAACAGCCTTAGAAACCAATATAGCTCTTACCTTCTAAACCACCCCAAAAAAGCCCACAGATATCCCCTGAGAGTCCGCCAATTAGACCATCAAATTCCAAATACCTCATCCATATCTACACCTACATAACAACCACTAAAATCCAACCCCATGCCCAATTACAAATACAACGCGACCTACCCTC-GCCTTGCCCATTCCATACTCCACCCAAACGCAAACCATATCCCCTACCCCAAAAAACGCCACATTCACAAACACGTCCATACAACTCAAACAACTAATAAATCCAATGCATCTACAACCACATACTCCCCCAGAACCAACCTTAACCAACTAATCCACTTATAAAAAAAATGAGGTACAACACTCCAAAGTTCCCCCCACATAACCATCAGTATGCACCCATGCAACTAAAACAAACACTTTCAAGCCACATCCTAAAACAAGGGCTAAATAGAAATACATCTAAAAGCTCTTATTACTAGCATCACTCCCAAAACTCACACCACTCCCCATTCAACCCCAACCTCGGCCTTAAATATCCATCCATCCCTTAAATGGCTTCCACCTCATCAACAAAACCGCCTGCTCCTCCAATCCGAATAACACTACAACATATTCACAATATACCACTACACACCAAAAAACATAAGAAAAAAATCAACACGCTAACCATTCCCACCATTTCCCAGACCTTCCACTGATACCAACAACACAACAATCTCCTAGCCACCTATCCGCTACATTCCACTCTTAGATTAGTACCCACCCCCATTCACCACCAATATAATCCAAAAAACATAAAAGTGGTCACGCTTAGTCTATAAAATATCATTTACTCACCCTACCTAATCAGTCATGTACGGTACTAACACTTCACCCTCACTTAAACCCACCCATTACTTACCCCTTCAAATCTCCAATCATACCATTACCTTACAAATCCGTATAAATACCCAACCATATAGAAACACCATTCCAATCAGTCCCACCAATATAAACCCAAACCAAAAATAAAATACTTAACTCCACACTCTGAACCTAGAAGGCCATATTCACAACCTAAAGCACTTTTTATAAATCTACCCATCGAAAAGATTCAACAAAAAACATTAACCACCATCTACTACATAGTATCGTCATAATCCTAACACCGCACTACCATCACGCAAAAACACTCAAAATCTATTCTAGACCATCCCCATTCCAAACACACTACTGCAAAACACACCTCAAACCTTACAACCATCCCTGTTAGGACACATCGCAAAATTTCANGAACCACAACTTACAAGACCCCCAATACACTCCACACCCACAACACCGAATAAACAGCATCCCACCCTAAAACAACGCCACCTCAACATTGCTATTCCCACCAGACCAACCAAAATAACAAATAACCCAAAAACCTAATTAACGAACACCCCCAATACAAACTCAAGTCCCAAACTACCTGTCCCGGGCCCTACTACCTTTAAACACCACACATTAAATCCATTCCATATTTTTCACAATCATTCTCAAACCACAAACAAAATTACATCCCATCACACAAATTAGACAATCCCAACCCAGACTCCTTTAAACTGATAGCCCCTACAACGCACCACGTAAAGAACTGAGCCCAATCATACAACAATAACACTATAACCCACCCAACCTACAAAAAAAAAAATCATCATTCAAATCACTACTCAAATTTTAACTTTCAATTAAAACTTATAACGAGCCTTCAACAGTTACACACCCACTTCCCTATAACCCATACTGATCCCCCAAAACACCTACCCTTGCGATCATATTACTCAGCCCACCCAAAAGCACATGTATCAGACCCACAACCAACGACATAAAACCCATCTCAACTTACCCCTACCCATCGCACCCAACCCCCTCAAACATACAGGCAAACTCCCCCCTAAGTTAACAGCAAAAAAGCAATATTTACCCACCCCACTCACCCCACATTAATAACCACTCGACAATACAAAATCATAACAGTCCACAAAAAATAATCCCAACCACCACCATCAACAGAACCCCATACGCACCATCACACAGCTACCCTACCTCCGAACTATCTCTACCAGGGATCACATCAGAAACGACCCACAACATTTGAATGAAACTCTACTCATACCTCACTATAAACATTCATAACCTCAACACTAATTATGACTTTCTAACCCCCCTGTTAATCCCACGAACAATAACAACCCAAACAAAGCAAAACCAGATAGAAAACAACGGATACTAACTTACCAAACAAAAAAATTTTAAACGCAATCACCATCGCATTCAAGAAAACACCCCATCAAAACCCAAACTGCATTTTCATATTGACAGTATCACACCAACTAACCACCACCACACCCTCAATACAAAAATCGCAAAAATTACCAAACCACCAAGATATACCCCCACACCTTAAATAACGCTATCCCGCAACAAGAATTCCACACCACAAATTAACCCTTTACCCAAAAAGCAGTCAGGTAACCCCCATTAACCCCAACCCGCAGCACACACAATAACTAACTCACACAAACTCCTAAGCCCAAACACCTTCCACCTCTAACACAAATCCCCACAAAATAACACACACAATCCCACTCCGAACATCAACAACTCCACACCCTAAAACTAATAACCAGTAAAAACATCAATATCCATACATTCCCATATCCCTCCAACAACATGCGGAAACTACCTACTAAAACACCTCAACAAAAATACCCACGACTCAATAAACCATCCCCCAACCCAGTACATCTAGCGCAACTTACTTAATCCAACCCCTAACAAAAAATCCAACCTAACCTCCACTCCCAAACCCCTAACCCCGGTGACCAAACAAAAACAATTTTACTCCCCAAACTCATACCAACATTGCCCCCTATCGCCGCCAACCCCTTACCTAAATAAAAACCACCATCACCACCCATTCTCCACAAACTCTTCACACTCAAAAACCACAAATAAACCCCTTTAATAAAAAAACACCTTACCAGCTCACCCCAACCCCCCCCAACCAAACCCAAACCTCATCTAGCAAAGAAGGCCAACGATATATCGCCAACACCAGATCACCTCGCAACAAGCACTGACCCACACCCCCATTTTCCACCACAACCACTAGTCATCACCAAAAATGCCATCCAACCACACCCCACAGTCAATTCCTATAAACCCCTCCTCCAAGCCTCCTTTAACGCCAACCAGAAAACCCACTCAAAAGAACACTATCACACACCCCTTACAAAAAAGCCAACCAACAACTCATCACACACTCCCCTCACCTCACATTCCAACCCCTCACACCACCCAACCAGCACATTTCACAACCCCCTAACCACCCACCCACACATCAAGATCACACCCATACCTAAACTTCATCCAACACACACCCACAATAACCAACAGGACATCACCATCAAGCCCAAAACCTCCCCAGCTTCCCCCCATACTCCATAATGACCANNNNNNNNNNNNNNNNNNNNNNNNNNNNNNNNNNNNNNNNNNNNNNNNNNNNNNNNNNNNNNNNNNNNNNNNNNNNNNNNNNNNNNNNNNNNNNNNNNNNNNNNNNNNNNNNNNNNNNNNNNNNNNNNNNNNNNNNNNNNNNNNNNNNNNNNNNNNNNNNNNNNNNNNNNNNNNNNNNNNNNNNNNNNNNNNNNNNNNNNNNNNNNNNNNNNNNNNNNNNNNNNNNNNNNNNNNNNNNNNNNNNNNNNNNNNNNNNNNNNNNNNNNNNNNNNNNNNNNNNNNNNNNNNNNNNNNNNNNNNNNNNNNNNNNNNNNNNNNNNNNNNNNNNNNNNNNNNNNNNNNNNNNNNNNNNNNNNNNNNNNNNNNNNNNNNNNNNNNNNNNNNNNNNNNNNNNNNNNNNNNNNNNNNNNNNNNNNNNNNNNNNNNNNNNNNNNNNNNNNNNNNNNNNNNNNNNNNNNNNNNNNNNNNNNNNNNNNNNNNNNNNNNNNNNNNNNNNNNNNNNNNNNNNNNNNNNNNNNNNNNNN--NNNNNNNNNNNNNNNNNNNNNNNNNNNNNNNNNNNNNNNNNNNNNNNNNNNNNNNNNNNNNNNNNNNNNNNNNNNNNNNNNNNNNNNNNNNNNNNNNNNNNNNNNNNNNNNNNNNNNNNNNNNNNNNNNNNNNNNNNNNNNNNNNNNNNTGAGCTCGGTAAACTTAAGCATCCTTCAAGT------------------------------------------------------------------------------------------------------------------------------------------------------------------------------------------------------------------------------------------------------------------------------------------------------------------------------------------------------------------------------------------------------------------------------------------------------------------------------------------------------------------------------------------------------------------------------------------------------------------------------------------------------------------------------------------------------------------------------------------------------------------------------------------------------------------------------------------------------------------------------------------------------------------GGTTCAGCAAAGGTTTATAACCTCTAGGAAACCGATCAATACTAAAAATCCCTCTAAGGAAACAACTACGAAGAAAACTCCATACATCCATGTAGAAAACCTGGAAAAGATGATAAACATTCCACCAATAATCGAAACAGATCAAAACTTCCTCTTATCAACCAACCCATACAAATTTTAACCTAAACTA-AACTTCAAAAAATTTAAAGTATACTAAATCTGTGCAAATTAATTTAAGGCCTCCCTTGATAATAATTAACAGTTATCCAGCTTCCTTTAAATCATTTGCAATACTTAAATTGAAGTAAACTACAGCTAGACACTCCAAATCGAAACATTTTCAAGTTAAACCACTTTTTTTAACCTAATTGTCAAAATCTTAAAACAAATGAAACACCTTTTAAAGAAACTACTTTAACTAAACTTCCAAAAAATGCAACTATAAACAATTTCGGCAGATCAAATTTTATAACAATTGTGATAAATTTAAAATGGTAACCGCTGCTAACATTCTAAGCCAAAATAGTAACTTAGGATGCAACTTAATGAAACTTGTAAAGAGTACTGCACCCNNNNNNNNNNNNNNNNNNNNNNNNNNNNNNNNNNNNNNNNNNNNNNNNNNNNNNNNNNNNNNNNNNNNNNNNNNNNNNNNNNNNNNNNNNNNNNNNNNNNNNNNNNNNNNNNNNNNNNNNNNNNNNNNNNNNNNNNNNNNNNNNNNNNNNNNNNNNNNNNNNNNNNNNNNNNNNNNNNNNNNNNNNNNNNNNNNNNNNNNNNNNNNNNNNNNNNNNNNNNNNNNNNNNNNNNNNNNNNNNNNNNNNNNNNNNNNNNNNNNNNNNNNNNNNNNNNNNNNNNNNNNNNNNNNNNNNNNNNNNNNNNNNNNNNNNNNNNNNNNNNNNNNNNNNNNNNNNNNNNNNNNNNNNNNNNNNNNNNNNNNNNNNNNNNNNNNNNNNNNNNNNNNNNNNNNNNNNNNNNNNNNNNNNNNNNNNNNNNNNNNNNNNNNNNNNNNNNNNNNNNNNNNNNNNNNNNNNNNNNNNNNNNNNNNNNNNNNNNNNNNNNNNNNNNNNNNNNNNNNNNNNNNNNNNNNNNNNNNNNNNNNNNNNNNNNNNNNNNNNNNNNNNNNNNNNNNNNNNNNNNNGCTAGCGGCAGATGCAAAGGCCTTTAGAGGCCTCTCCCTAGC--------------------------------------------------------------------------------------------------------------------------------------------------------------------------------------------------------------------------------------------------------------------------------------------------------------------------------------------------------------------------------------------------------------------------------------------------------------------------------------------------------TCTAGACCGGATCCGGTCTCTCTATGACTTCTACGGAGAAGTAAGGCGCCTTTTATATATGACCCGGGGGAAATGCCTAGGTCACTAGTGAAGAGGCCTCTCATTTCCTTTAGAAAAGTAGGCCTACAGGAGCTCCCATACATATTTTTCTAAGTAAGGAGCTAGCTTTGGGCCCGAGATGGCCTTCCCTTACTAAGAAACTGGATAACCAAGGCGCCTTAAGAGCTCTTAGTTTCTGTAAGACCGACAGGCCTGTCCTGATCAGGACTTAAGCAGGCCTCCTAGACAGATGGGCCCATTCTAGCTAAAGCCCAGGCCTGTCTAAGATCCTGGCACATGTGCATGAGCTCACATGATCACCAGGACCCGATAAGAAGAGGCCTCTAAAGGCCTAAGCTAGCTCTTACCCAAGAAAGGAAGGCCTCCGATGGCCAACGCACATGCCTTTCGAGAAGTGTAATTACTAGCCGACTAACAGGCCTGTACATCTCCATTAAGGCTAGCCTAGAGCTAGGAGGACCTCCTTAATGAGCTCTTCGTATTTACATTGATCTCTTCTGGCCAGAGAAGAGCAAGAAAGTGTCTAGACGCTGATTAGCAGTAGCTATAACTTTCTGCAAATAGTTTAAACTTAGATTGTGATTCTAAAGAAGCTTCTTATTTGCCGAGGGGTTACAAGAACTCCTGCTGAGCTCAGCCCCCTTGCTTTTAGGATATCCTTGGTGCCACCTTGGCCAAGTAAAAGCAACTCTAAGTTTAAACTTGGTACCAAGAAGCTTCTTAGAGTANNNNNNNNNNNNNNNNNNNNNNNNNNNNNNNNNNNNNNNNNNNNNNNNNNNNNNNNNNNNNNNNNNNNNNNNNNNNNNNNNNNNNNNNNNNNNNNNNNN
CASCA     CTTTACCAATCTTGACACAGGGTCACGGCAGCATACGCAGCAAGGCTGTCCCGGGGGACTAAGCACCAATTCCCTAAACACGTTCGAAATACCCCCTTCAGCATGCCTCTTATACGGTTACTTGTGTATATGCAGGCCGGGCAATTGGACGAACCTGAACAGATACAACGAACGCCTCATTATCTGAATTATACGGAACGCTGCAGGGTGCGTGTAGGTGGGCTGCTTCGGTGAAACAAACAGACTCACATCACCCGCTCCGCGAAACCCTTGTCTGCGTTCCTCTGCCACCCTAATCCCACGCTCTCAAACATTGGCCCCT-AACCGACATACACATGTAAAATAACTGAGTAGTGAAACGAACCATATCCCCGGGGTAATTCGCGGGTGCCCTTAATAGTAAGCTGAACCAACATTTCCAAGGGAACGCGCTCTTTCGGCCGATCAAGCACTAGAATCCAAACTAATCTCACAGCAGCGCATGGTGGTAGTACACACAACGTTTATCAGTAAGAAATGCACAACATTTTGCAAGGGTCTCAAAAACACTAAAATTAAACGCAGACATGCCTCGGCCCCAGTACATCACCGTAACGAAGAGGGATACTTTGCTTTCCCGTTGAAACCCATGACAACTCAAACAATAAGACGTCTAACCCCTCAACATATAGATAACTCTTAACAGAGACTCATGGTGGAGGAGCACCACGGCGCCGACCGGGCATAGAGAGCGTGAATTAGACGAAGGTGATCGCCAAGGCGAGTCCAAAAATTCCCCTTCTCTGTTAGGGGGGAGTAGTCCCGGACGCGGGTGGCGATTCCCGGGTTACGGAATAAAGAAAACCGCACTCACTTGTTGTAAGACCCCTCCGCGGGAAACCAGCACAAATTGCGGGGGCGCTCCCTTTTGCCGGTATACCGTGAATCGGATTGGAAGCTGTAGAGTGACTAGTCGTAGTGCCATAGGAGGGACGTTATGAAAAGACAGAAGTATTGACCGGAAATGCCACTGTGTATCTAAGGCAGAGCGATTCGAGCCGATTGGGCTCTGCTAGGGTGACGGTACTTCTTAGTACCCATGAGCTGGATAGGACATTCCCTTGCGGACCCTTGTCGGTATTAACTTAGTCATAAGGAATATAATGGTTTACAGGCCGCAGAAAGTACGTCCCCCATGGCGTGCGCGAGGACTCTGTCGGTTCAAGGCGGTCGCGCAGGCGATACGCTCCACACAGATTTAAGGGCGGGCATAATCGAGCACCGCCTCCATTAAGGAGGCGTATAGAGCCTTTATGTAGTAGCTTGTTAGCATGCCTGCTCTCGGGCCGGGCAGTCACGAAAGGGGCCTTGGCACGGAAGGACGCCACATTAAACCGATTGCTTGATGGACATACAGGGTACCACTGATTTCCTATTTACCCACACTTCAACATTGATCCCACCACCTTACAACCTAAAAAAGACACTGTCTATAACATTGCTGACCTCGACCACCTCCTCGTCTCGCGGCTAAACCTACCCTTCCCAAACTAACCAACGCATGCACTTCAATCTTGACCGTCCTATACAACCTAAAGCGTCCTCGAACAGCCACCTATCGCCCCGGACACCACGCACAGAAACTACCCGTGGCCAGACAGGCCCACCATAGAAGCCCAACAATACAGTACCCTAACGGGGGAACGTGTGCCCATTTCGAATAGCCGCTTCAGGCACTCATGGGGGCCAATGTAATTCTATATTCATGCCTACCGACCTTCGGGCGGATCGCCACAGCAGCCTGAACTAATGGTTTCGTTTGTTCTACGCACGCGGCTCCAGAACCACTGGCCCAAGACCGTGGAGATGCCAAAGGACACGACGCACAACTGTTTAGCCGAGTCGGTTTAGGGGTGTATTGGAGTCGCCGAAGTTTCAGTCCCCAATCTATACCTGTGGGGTTTCTGGGATCTCTAAATTTGTTAAAAATACCCTCACAAACAAGATTCGCAACGGGACTCTGTGTGCCGTGCCCTTACTTCAGGACTTCTGCGAGCCCCCCTGACCCCCACACCTATAACTCCACGCGTGTACGGTGTGGTATCCCCATTTGTATAGCGTGTCCACTATGCCTCGAAACTCTAGCTATCACACACTTATACGCATGTTGTGGGAGCGACGGTACACGTGCCCACACCCTTACAAAACAAACCCAGTCTCAACCTGAAAACACCAGGAATCTCCCATTCCAACTCTAGAGCATGCCCGTTTTTCCCACAGACACCCCGCAGCACATAAACAAACCTAACGTTGAGAACTTATTGGACACACACAACTGACCGCCAGGATCCTTACAATCCCCGACCCCCACAGACCTCATGCACATCATTTAGACTGCGCCAATAGAGCCTGCCCTTCAGCGGGCAGGTACCGGCCCACGGTGAACGACCAGCCAATCTTCTCACGTTGGCAAATATCCCAGCATCAGTTTGACAGCGAGGAAACAGTTTTGGAACAATCGTATTATTTCGAAATGCACACACCCGCGTCCCCCCAAATTCCGATAAAGCCCAAACAGGCAAAAGCTATTACAAACAGCGACCAGTTACTACCAACCGACCGCAATACATAACGCCCAGCCACCACCCACACGCATGAGAACCCAATACCACAACCACAACCCCTCATCAACCTAATAGAAGTTAACACATATATTGAGAAGTCTTTATACATAACCATAAGCTTACTTCAGTTGATTACCTGATTAGTGCCAAATTATCCATCAGACATAAGAAATACTAGTGGGGAATTTCAGTTCGCGGGAAGGCCGGATACAGGGGCACAAGTCGTAAAATGACCATTGACACATCCCGCATGGAGATGCTGCCCTCCGGAGGCACGTGCCCTAAAGGGGATCCACACCCCAAACAGCAATCTCGGTTATTGGATGCACAGAAAAAGTTATACCGCAAGAAGCACCCCGTCCATACGTTAGACTCTTGTAACACGGGCGACAAGGCCACCCAAAGTCAAGACGCAGACTCGGTTTAGCAAGACAATTCAATGCCCATCGATTAGATAACAACAGCGGTACACCAACAAGATCGGAACAACCGCGAAAGGCCAATAGCCAAACCAAACAGAAAGGAAGAACGAACGCGCTACACACACTACAATTATTAACGTTACCCCCTACAACCAAGCAAGTCCAGCTTTAAAGCGGCGGTCCAGGAATACCCAGCAAATCGTTGCTACACCCTACAAGCAACATCCCCAAAAATCAGCCTCTAATGTTATGTCCGATCAACACAGCCCGACTAGGATCGTTTGGCATCAGCTGTCACACCGAGGTTTTATATCCAGCGTTTGTTCTAGATAAGGACCCATAGAGTGGTGCCTGCATTTGGAGAAACTTGACTAGCACGGTGTGGTTGGACACACTTGCCTCCCTCAGGAACACCATCCGTGTAACCGAGTCTGAACTCCTTTCAGACGTACATACCCACGTTTCACCGGCGATACGACCGACCCAACGTTTTTGTGACCTACAACGGGCGTGGTGCACTCACTCCATACCTAATCCCTCGCTTCCGGACCACATAGACCGGCCTAAAGCAGTTATTCACCATTCAAGGCGAAACTTTCAACACCCATCCCACTACACATCCCCTCACACCCGCGAACACCAAATAAGAAACAGTAACACACCCTAACCCCTTAGACATCAAAACCACACTACAAAAAATACAGCAACCCACTACCGCTTAAAACCAATCCCACAAACTCCAACCAAAACAACTCTCTTAAACCTGAAAAACTGTAATCTCTCACTCTTTCTCTTCTTAGATTGATACGAGCATTGCTGTTACTCAGTATTTAACTGCCCCCCTTTTTCCTTCTTTCTCTGTCTCTCTCTCATATGTTTTTCTCGTCTACTTGCGGCCACAACTTGCTGCTCACTCAATCTCTTTTCTTTTGGAACTACTCTCAACTATTTCCGCTCTTGATCCTCACAGCCTATCAGACATTCGTATAACCGCTCTTTTCAACATTTTACTCCTTTTACGCTATCCATTCTCTCCACTTTCCGTTGTGCCACGTGAAATTATTGAATTCTCTCTGTGACGTCTCACGTCCA-TACACATTGCTGTTTGCCTCTCGAAGTTCGCGTATACTCTTCTTCACAACGCTACCTAATTTACCCCCTTTTCGTCACGCCGAGATCATCACCCGTTTCTCTCTATGTCCTATGTCATTAGCCTCCCTTTCCTTATCCTCTTTTCCCCTACCTTCTTCTTCCCTGGGCGTAACACGATTCTCCTCATGGTCTTTTAACATCTTCTATATTTCCCTTTCTACCACTATCCTTCCGCACCTTACCTTTCTTCTCGTCCTCGTTCAGTTTAATCAAATCCCCTTTCTTCTTGTTTATGTCAACCTCTCCACCAATAAGATAAACCCTCCTTCCTCCCTTCTCCTTTCCTATCTTCGGTTCCAAAATGCTATTTGCGCGTTGCCTGTTTGCATGACGCTTGAAATAATTTCCACTTTTTTTTTCTTTGGTGAGTTCTTTGCCATCTCGTAATGTGTTCCCTTTTTCCCCTACGCGCGGCTACCTCGATCACGCCTATCTTCTATCGTCCTTGCTATTCCCTATACCCTCAAACCTTTGCTTTCCTTTTTCTCTTCCGTCTTTCAGATACCTTACCGGGACTTAAATTGTTGACATATTTTCGTGTTCATTCAACGAAACTGATGTTGCTTCTGTTGTTTGCAATTCTGTATACGCATCCCCTTTCTCCGTATTGGTCCTAGGCTAGACCTTGCTGTTTTTCTGGTCGTTTCACCTATCTAACAATTCATAATTCTGCTTCTTCGTCAGTCTTCGACTACCGCACATGTTTCGTATCTTCAATTGTCGTCGGACAACACACTGACTCCTGCTTCTCCTTTTTTTTGACTCCAGATCACATTCCATAGTAGGCCCAACTAACCATATAAGTCACCATGTAACCCCTTAATTATAAACTTTCTCTGGTTTATTCTTTTAATCCACTACAATATTGCTTCCTTTTTTCTCCTATTATTAATAACATCTACTGAAGAGCAAACATAATCTACATTCCCATCCGATGTTATAAGTTTCTACCTGTTTCCGATTACGCTCCTGTACACTCGGTAACCTTCCGCGTTAGAGCATGGCAAGATCTTTACCCTCATAAGCCTTCTCCCTCATACACGTTTTTCCGCTTTTTTACATTCTTCCACCCAACACCCACCCGCGCGCATATGTTAATCGCATTGTCTTTTCTTTCTTTTCCCGGGGTCAGTCCTATGTTATTCAATTCCTAACGAAGCTTTCCTTTTTTTTATTGTTCACTCCCCATCTATCTCTCTGTCCTTCGTGAACCTCTGATTCAGCCCCTTCCTTTTACCGTTTGCTCTGTGTCCATCCGATTTATTCCCCTCTTCTTCCTCTTCCCTTTTTCTTATCTCTTACATTTTTTGTATAAATATCAACACAATTACGCGCTTGCCCCTTCCCGTTTGTAAGCTATTCTGTTCTTTTTTAGGGATTGAGCTAGAACCCTAAGTGAGTTTTTCCACTTTTGTTGCTTACGTCCCCATGGTGCCCGTACTACTATCTTACCTTTCCGTCTCGCAAGTCAGAGAACTACTCTCTTTGTATCCTACTAAAACCTCTCAGTAGCCTTTCCGTAGTATTTGCCTTCTGTTGTTATATCCAAATGTACCCGAGATTATTGTTTATCTAGGGCGTATTCTTTTTCTCTGTTTCCTATGTCACACACAATCCAAGGTACTGCCGTCTCTGTTTTCTTTTTTATATCTTTCTCGCTATCACTTCTTGCCTTTTTTCTGTTAAGCAGGTAGCAATCTTATGTACCTCTGGTGTCTAGCATTCCTTGTAGTTTCTATCTCTGCTACATCCTCTTCTTTTCTCCGACGCGTCTTTCCCGCAGCAATAATATTAGATTATTTCCTTTTCCCTTCCAATTGCACCCAGTTTCCTGTAGTACCATCAAATCAGCGTAATCCCTTTTCGGTTCTTTTCGAAATAAACTTGAGTTTCCTTTTACTTTTCTCCCATTTTATCTACCTTCCTTTTCGGGAACAGTGCGTATTTACTTGCTCTTTCTTATACACGCTATCCTATCACCTCTCGCGCTCGTCTTTCTTTACCTAGTATGTCACATACCTCGCTTTCCTTTATGGAGTTGTCTTTGCTCCATGTCTTCTCTGGCTTCGCTGTGACATACTTCACCTGATGTTTCCGTTACAGCTCGCTTTTTCAGTCCCTTTGTCACAAAGCAGGTTTTCGGTACTTCTTGCGGTTCATCATCTCCCCATTCATCTTCCTTAGCCCCTTTCGTCCTTCCCACTTTTTTCAGGTCCCATCCTAACACGAATTTCTATTCTTTTTTACATTCGTTATGCCTTTACCTTTCTCTTTTCTTTCTTCCATAACCTCTCCCTACCTTCGTTCTCTTTACGCACTTCAGAGATCCATATCTGTATAAACTTTTCTCTTTCGCTTATCCGATCCACATCATTTATTCTTTCTTCTCTCAATTTTTTGGAGTGTTCTTTTGGGAGGCACACCCTACTTAAGTGATGTTTGTCGTCCCTACGATAACCAACATCTTCTTGTTTCCCGACCATGTACGTCCCTAGCCCTCCTTACGCTTTCGTTTTTGCACTTCAAACCTCCGTGTGCTCCTTCCCGCTCAAATAATTCTCCCGATGTTTTCTGTATCATCTTATCCACTTACTTTTGCGCTTAGTGGAAATGATGGTAATTCCCCCGTCTGGTCTTGCCTTCGTACAATTTAGTAACATACGCTTTCTTCCCTCCCAGTGTCTTTACGTCGTCCTCCTAAACCCTCACTCGTCTGGTTCGTTTCCATTCCACCCTCTCTTCATCCTTTCTTGTTTCTATTATCAATCCCAAACACATCTCTGATACTTAGTACTTTTAGGAATCCATTATCGAAATGCAGTCATATTCCACCCCTACGTTACATGCTCTCTTTTTTCCAGTCCATGACACTTATTAGCTTATCCCCATCCGGATGCTTGTGTTCATTCGTTTCTAACCACCTCTCCTCACGGATAAGGTTGATACAGCCTTTTGTATATGGGTAAGCATAAACGACGTTTTTCTTCCCTTGATTCGGATCTGGCCTTCATTCCTCATGACTTAGCGGGTCTAACCTCGTTCTATTTCTTTCGTCTTATCTTAACGCAACTGTTCAGAATCTACATCTAATTGTCTTTTCTTTTCTTCCATTGACAATCCCACTTCCCATACAGATTTCACTTGCTCAATGGTTCTCCCTTTTTTTCTTAACAAGCTCTGCTCATTTGTTTCATTTTCGTGGACTAACTTTTGATCCTCATTATTTTTCCTGCTAAATTAAATAGCAGCCGACCAATAAAAAGAAACCCGAAAACGCCGTAAGACCATACAGAGCCCTAGCACTACACAATCAAACAAAAAGACACTCAACCTCCGTGAGTGGAGAGTAAAAAACCATAAAAAAGAAGACACAACCCCAAGCAAACAACTTGGGTGGAGAGCAAACACAAAAATCCTACCCCACGCTACATACAAACCAAAGAACACCAGTAGCACCCCACAAAGTGATAAAACTAAACCTATCCCCACCACTCGCAAACTTCACCCCCCTTCACGCACAATCAAAACAAGTCCGGCAGCACAATAATACCAACAGCCCTAGATACCAATATAGTTCTTACCTTCTAAACCACCCCAAAAAAGCCCACAGATACCCCATGAGAGTCAGCCAATTAGACCATCAAATTCCAAATAATTCATCCATATCTACACCCACATAACAACCACTAAAATCCAACCTCACACCCAATTACAAAAATAACGCGACCTATCCTC-GCTCTACCCATTCCGTACTCCACCCAAACACAAACCATTTCCCCTACCCCAAAAACCGCCACATTCACAAACACATCCATATAACCCAAACAACTAATAAATCCAATGCATCTACAACCATATACCCCCCCAAAACCAACCTTAACCAACTTATCCACTTATAGAAAAAATGAGGTACAACACCCCAAAATTTCCCCCACATAACCATCAGTATGCACCCATGCAACCAAAACAAACGCTTTTAAGCCACATCCTAAAATAAGAACTAAATAAAATTACACCTAAAAACTCTCATTACTAACATCACTCCCAAGACTCACACCACTCCCCATTTAACCCCAACCTCGGCCTTAAATATCCATCCATCCCCTAAATGGCTTCCACCTCATCAACAAAACCGCCTGCTCCTCCAATCCGAATAACACTACAACATATTTACAATACACCACTACATACCAAAAAACATAAGAAAAAAATCAATGCGCTAACTATTCCCACCATTTCCCAGATTTTCCACCGATAACAACAAAACAACAATCTCCTAAACACCTACCCGCTACATTCCACTCTTAAACTAGTACCCACCCCCATCCACTACCAATATAATCCAAAAAACATAAAAGTAGTCACACTCAATCTATAAAATATCATTTACTCACCCTACCTAATCAGTTATATACGGTACTAACACTTCACTCTCACTTAAACCCGCCCATTACTAACCCCTTCAAATCTCCAATCACACCATTACCTTACAAATCCGTATAAATACCCAACCATATAGAAACACCATCCCAACCAGTCCCACCAATATAAACCCAAACCAAAAATAAAATACTTAACTCCACACTCTGAACTTAGAAGGCCATATTCACAATTTAAAACACTCTCTATAAATTTACCTATCGAAGAGATTCAACAAAAAACATTAACCACCATCCACCACATAGTATCGTTATAATCCTAACACCACACTACCATCATGCAAAAACACTCAAAATCTATTCTAGTCCATCCCTATTCCAAACACATTACTGCAAAACACACTTCAAACCTTACAACCATCCCTGCTAGGACACATCGCAAAATTTCANGAACCACAACTTACAAGACCCCCAATACACCCTACACCCACAACACCGAATAAACAGCATCCCACCCTGAAACAACGCCACTTCAACACTGCTATTCCCGCCAGACCAACCAAAATAACAAATAACTCGAAAACCTAATCAACGAACACCCCCAAAACAAACTCAAATCCCAAACCACTTTCCCCGAGCTTTACTACCTTTAAACACCACACATTAAATCCATTCCATATTCTTCACAATCATTCTCAAACCACAAACAAAATTACATCCCACCACACAAATTAGACAATCCCAACCCAGACTCCTTTGAACTGATAGCCCCTGCAACGTACCACGTAAAGAACTGAGCCCAATCATACAACAATAACACTATGACCCACCCAACCTACAATAAAAAAAATAATCGTTCAAATCACCACCCAAATCTTAACTTTCAATTAAAACTTACAATGAGCCTTCAACAATTACACACCTACTTCCCTATAACCCATACTGATCCCCCAAAACACCTATCCTTGCGATCATATTACTCAGCCCACCCAAAAACACATGTACCAAACCCACAACCAACGATATAAAACCCATCTCAACTTACCCCCACCCATCGCACCCAACCCCCTCGAACATACAGACAAACTCCCCCCTAAGTTAACAGCAAAAAAGCAATATTTACCCACCCCACCCACCCCACAACAACAACCACTCGACAATACGAAATCATAACAACCCACAAAGTATAATTCCAATCACCACCACCAACAGAACCCCATATGCACCATCACACAGCTACCCCACCTCCGAGCTATCTCTATCAAGAATCACATCAAAAACAATCCACAACATTTGAACGAAACTCTACTCATACCTCACTATAAACATTCATAATCCCAACACTAATTATAACTTCCTAACTCCCCCGCTAATCCCACGAACAATAACAACCCAAACAAAACAATACCAGACAGAAAATGACGGATACTAACTTACCAAACAAAAAAATTCTAAACGCAATTACCATCACATTCAGGAAAACACCCCATCAAAACCCAAGCTGCATTTCCATATTAACAGTATCACACCAACTAACCACCACCACACCCCCAACACGAAAATCGCAAAAATTACCAAATCACCAAAATATACCCCTACACCTTAAATAACGCTATCCCGCAACAAGAATTCCACACCACAAATTAACCCTTTACCCAAAAAGCAGTCAGGTAACCCCCATTAATCCCAACCCGCAACACACACAATAACTAACTCACACAAACTCCTAAACCCAAACACCCTCCACCTCTAACACAAATCCCCACAAAATAACACATACAGTCCTACCCCCAACATCAACAACTCCACACCCTAAAACTAATAACCAGTAAAAACATCGATACCCATACATTCCCATATTCCTCCAACAACATGCGGAAACTATCTACCAAAACACCTCAACCAAAATACCCACAACTCAATCAACCATCCTCCAACCCAGTACATCTGGCGTAACTTATTCAATTCAACCCCTAACAAGAAATCCAACCTAACCTCCACTCCCAAACCCCTAACCCCAGTAACCAAACGAAAACAATTCCACTCCCCAGACTCGTACCAACATTGCCCCATATCGCCGCCAACCCCTTGCCTAAATAAAAACCACCATCACCACCCATTCTCCACAAACTCTCCACACTCAAAAATCACAAATAAACCCCTTTAATAAAAGAACACCTTACCAGCTCACCTCAACCCCCCCCAACCAAACCCAAACCCCATCTAACAAAGAAGGCCAACGATATATCGCCAACACCAGATCATTCCGCAACAAGCACTGACCTACACCCCCATTCTCCGCCACAACCACTAGTCATCACCAAAAATGCCATCCAACCACACCCCACAGTCAATTCCTACAAACCCCCCCTCCAAGCCTCCTTTAACACCAACCAGAAAATCCACCCAAAAAAACATTACCACACATCCCTAACAAAACAACCAACCAACAACTCATCGCACACTCCCCTCACCTCACGCTCTAACCCCTCACACCACCCAACCAGCACATTTCACACCCCCCTAACCACCCACCCACACATCAAGATCATACCCATACCTAAACATCATCTAACACACACCCACAACAACCGACAAAACATCACCATCAAACCCAAAACCCCCCCAACTCCCCTCCATACCCTATAATGACCGACCGTCCGAACGCGCACCAATGAACACCCAATCCCAAAATCCCTACTGCACCCCACCTCCCGCCCCTACCTCCCCACCGCGCCCACACGACCATCGAGCCCAACAACACCATCCAACAAACAATAACCGTGAACACCCACCCACGCCAAGAGTACCCACCATAAACAAATAAGATCCCGCCCAAAGTTTCAAGTATCCGCGCCCCATAAATTAACGTCAAGACAAAAATCAAACAAGACTTGCTTAGCACCACTATTCAAGACAGTTCCAAGGTAAACCAGCCACCGCGGTCAACGTAAAGTTAACATGCTATCTAACTAACAAAATGAATGTCATAACTACACCTAAAACCTCCCTAAAAAGCGCCCACGATAAATTTCAACGAAAAACATTAGATACCTACCTAAATCTACCTCCGAGAACTACGACAAACTAAAACTCTAACTAACCCACGGATAATAACCCAACACCCAATTGCCATACAGGCCAGTGAACAATAATAACACACAATCAAGTATAACAACC-ACGAAATGAAAAAGGCGGACAGTAACAAGAGAGAAACCGGCCCTACCACACAACAATATAAATAATAACCCACTGAATAAAAGGGGAAGCATACTAGCTATAAACCAAAGCATTCAGCTTACACCTGAAAGATGTCCCAAA-CTAGGACTGAGCTCGGTAAACTTAAGCATCCTTCAAGT--CCCCCTCTAGCTCAACCCCATGAATATAAATAATCTACTGCTATACCTAGCACTCTGCACCTAGTAGGCGAGAAAAGTTGACGCGATAGAGATCCGTAGTAAGAAAGATGAAATAATAGTGAAAACAAAGCAGAAAATAGCAACTAACCGTACCTTTTGCATCATGAAAGAACACCGAACGAATAACCCATCGAAAAGGAGTAATAGGGAACGTAGCAAAAAACAGAAAAAATCGACTGATAGCTTTGAAACCTAAACCACCCCCCCCCGGAATCAATCAGCCACGAGATAGCAAGTACAGAAAGAGTACAATCTATAATATAACTCATCTCCCCCAAATACTACTTTAAGCAATAAAAAAGTGTCAAATAACTA-TACTAAAAATCAAGAAACATCAGGACAACCACTACAACGTAGAGAATCAATATGAGTATACCCTTCTCTTAAAAGCTTACA--CCTAACATTAAACCACTTATATCAACACACCGACAAGACAAGTATTAAACCACCTTAACAACCCAATTACTAGAAATAAAAAAACTAGGCAAACCTACACCAATAGTAACAACAATATGATTCATATTAATCCTACGGGTAGCGCAATCAACTAAATATTGTATGAATTAAAAAACTGCTAAGAAATTGATCTTGCAAAAGATATGAAACGAAGATAATCAAGGATGCACTCAACTCAAACCTACCAAGGTTCACCATCTGCA--GCACCTCATCGGGGAAAGAAGATCAAATAAGACCATTAATCTTGTAAACTACACCAAAACTAACAGTAACCAGACCTATAAATTAATGAACCCACATAACAGCTCAAGCCCATAGACATAACCTCGATGTATTCAGCAAGTTGTTCTTAATAACTGGGTTCAGCAAAGGTTTATAGCCTCTAGGAAACCGAACAATACTAAAAATCCCTCTAAGGAAACAACTACGAAGAAAACTCCATACATCCATGTAGAAAACCTGGAAAAGATGATAAACATTCCACCAATAATCGAAACAGATCAAAACTTCCTCTTATCAACCAACCCATACAAATTTTAACCTAAACTA-AACTTCAAAAAATTTAAAGTATATTAAATCTGTGCAAGTTAATTTAAGGCCTCCCTTGATAATAGTTAACAGTTATCCAGCTTCCTTTAAATCATTTGCAATACTTAAATTGAAGTGAACTACAGCTAAACACTCCAAATCGAAACATTTTCAAGTTAAACCACTTTTTTTAACCTAATTGTCAAAATCTTAAAACAAATGAAACACCTTTTAAAGAAACTACTTTAACTAAACTTCCAAAAAATGCAACCATAAACAATTTCGGCAGATCGAACTTTATAACAATTGTGATAAATTTAAAATGGTAACCGCTGCTAACATTCTAAACCAAAACAGTAACTTAGGATGCAACTTAATGAAACTTGTAAAGACTACTGCACCCACTTAAAACCTTCCCAAATTATTTAACATTACGTCTCTCTTAGGTATACCTAAGGAC-AGACTTTCCAACCTACTGTTAATTTTGCTAGAATATACATGCGTGGCCCTCTAAGGAGCGGTGGCACACGTAGCCACCCACCCCGGGGCAGTAATTTAAGCAATAAGTACTTGACTTATCATAGCACGGGTTTCTTGTGCACAAGAGACCCAACTAACAGTGGCGTGGTAAGATCCAACTGCGCAGATGGATCTTAGCCACGCTAAGGCACATGGGCCCATGCTTAGCGATACTCGGAGTATCGCCAGCGCTGGATGGCGGTGCCCTACTAGAAGCCTGTTCTATCGCGATCCATCCCGCCTACATACCCCGTCGCCCGCCT-AAGAGGCGAGCCAGCGCTAGACAGGGGTATAGCGGGATGGAGAAATGGGCTTTTTCTAGAATAAAGGGTGCATCCTTTTTAGAAACAGATCTATTTTTAGGGCACGTACAGCCCGTCCCTCCTCAGCCAGCTGATGAGGGTCGTAACTAAGTGTACCGGTGCACTTACAAGGCGCGCCTTGAGCTAGCGGCAGATGCAAAGGCCTTTAGAGGCCTCTCCCTAGCAATTTGTACCGGAAGCTTTTTAGCCAACAGCTGTTGCCCCCACCTACTACAAGCGCTAGCCCCGTTCTAGAGTGGGGCTTGTAGTAGGGTGCCGTGGGGGGCCTGTGAATGTTCCCTATACAGGTTTAAAGGAGCTCCTTTAAAAGGGGGGGCGCCCGGCGCCCCCCTACAGGCCTATATAGGCTAAAATGCGCCAGCTGCCGGGCGCGATTCTGCAAAGGAAGGCCCGTGTTTAAACACCTTCAGCGTTGAAGGGCCGCCGTGACGTTACGGCCGCGGTACCGTGAATTGTCCACGGACGGCCGGGTCTTTCTTTGCAGAATCGTTCCTGCAGGACATAGAGACCCTGGGACTTAAAAACCATGGTTTTTGGTTGCGACCTTGGAGCTCCAAACGATCGTCAATTGAAGTCCCAGGGCGAATCTCCTGATCAGGAGGTTCGTGGATCAGGACCCAATGGTGCGCTATTGGTCGTTAACGAGTCCTGATCTAGACCGGATCCGGTCTCTCTATGACTTCTACGGAGAAGTAAGGCGCCTTTTATATATAACCCGGGGGAAATGCCTAGGTCACTAGTGAAGAGGCCTCTCATTTCCTTTAGAAAAGTAGGCCTACAGGAGCTCCCATACATATTTTTCTAAGTAAGGAGCTAGCTTTGGGCCCGAGATGGCCTTCCCTTACTAAGAAACTGGATAACCAAGGCGCCTTAAGAGCTCTTAGTTTCTGTAAGACCAACAGGCCTGTCCTGATCAGGACTTAAGCAGGCCTCCTAGACAGATGGGCCCATTATAGCTAAAGCCCAGGCCTGTCTAAGATCCTGGCACATGTGCATGAGCTCACATGATCACCAGGACCCGATAAGAAGAGGCCTCTAAAGGCCTAAGCTAGCTCTTACCCAAGAAAGGAAGGCCTCCGATGGCCAACGCACATGCCTTTCGAGAAGTGTAATTACTAGCCGACTAACAGGCCTGTACATCTCCATTAAGGCTAGCCTAGAGCTAGGAGGTCCTCCTTAATGAGCTCTTCGTATTTACATTGATCTCTTCTGGCCAGAGAAGAGCAAGAAAGTGTCTAGACGCTGATTAGCAGTAGCTATAACTTTCTGCAAATAGTTTAAACTTAGATTGTGATTCTAAAGAAGCTTCTTATTTGCCGAGGGGTTACAAGAACTCCTGCTGAGCTCAGCCCCCTTGCTTTTAGGATATCCTTGGTGCCACCTTGGCCAAGTAAAAGCAACTCTAAGTTTAAACTTGGTACCAAGAAGCTTCTTAGAGTATCAGGAAAAAAGGCCTTTTCAGCTCCCAAAGCTGAATTCAAACCCTCCTGAATTTCTGCTTGGCCAAGACGGTCTGAAAAACCGTGTTGCAACCAGAAA
CRYTA     --CTATCCATATTGACATAGGGTCACAGCAACATACGCAGCAAGGCCGCCCCGGGGGACTAAGCACCTATTCCCTAAACATGTCTGCAATACCCACTCTAGTACGTTTCCTATACGGTTACTTGTGTATATGCAGTCCGGGCAATTGGACGAACTTAAACTGATACAACGAACGCCTCGTGATCCGAATTATACGGAACGCTGCAGGGTGCGTGTAGGTGGGCTGCTTCGGTGAAACAAAAAAATTAACATCACCCCGCCTGCGAAACCTTTGTCTACGTTCCTCTGCCACTCTAATCCCACGTTTTCAACCATCGGCCCTTAAACTGATATAAAAATGTTAAATAACTACGTAGCGAAACGAACCATACCCCCGGGGTAATTCACGTGTGCATTTAAAAGTTAGCTGAACCAACAGTCTCAGGAGAACGTGCTCTTTCGGTCGTTCAAGCACTAGAACCCTAACGTATCTCACACCAAAGAATAGTGGTCGAACACACAAAGTTTATCCGTAGGAAATGCACAACATTCTATAAGCGTCTAAAAAAAACTACCATTAATCAAAGATACACCTTGGTCCTTGTTCATAACCGCAACGAACTGAAATACTCCGCTTTTCCGTCGAAACCCATTATAAGTTAAACGATTAGACGTCTAAACCATCAAATACTGGATAACTTTTAACAGAGACTCATGGTGGAGGAGCACTACGGCGCCGACAGGGCATAGAGAGCGTGAATTAGACTAAGGTGATCGCCAAGGCGAGTCCAAAAATTCCCCTTCCCTGTTAGGGGGGAGTAGTCCCGGACGCGGGTGGCGATTCCTGGGTTACGGAATAAAGAAAACCGCACTCACCTGTTGTAAGGCCCCTCCGCGGGAAACCAGCACAAATTGCGGGGGCGCTCCCTTTTGCCGGTACACCGTGAATCGGGTTGGAAGCTGTAGAGTGATTAGTCGTAGTGCCATAGGAGGGACGTTATGAAAAGACAGAAGTATCGACCGGAAATGCCACTGTGTATTTAAGGCAGAGCGATTCGAGCCGATTGGGCTCTGCTAGGGTGACGGTACTTCTTAGTACCCATGAGCTGGATAGGATATTCCCTTGTGGACCCTTGTCGGTATTATATTAGTCATAAGGTACATAATGGCTTACAGCCCGTATAAAGTACGTCCCCCATGGCGTGCGCGAGGACTCTGTCGGTTCAAGGTGGTCGCGCAGGCGATATGCTCTACACAGACTTAAGGGCGGGCATAACCGAGCACCGCCTCCACTAAGGAGGCGCACAGAGCCTTTTTGTAGTAGCTTGTTAACAAGCCGGCTCCCGGGACGGACAGTCACAAGAGGGGCCTTGGCATGGAAGGACGCCACATTAAACCGATTGCTTGATGGACATACAGGGTACCCCTGATTT-ATTTTTACCCACTCTTAAAATTTCATCTAACCATTTATCCACCTAAGACGAATACTCTCTATAATACTGCTTACCCCGACTAAAGATTCACACTTCAACTAAACATACCCTAAACGAACCAACCAAAGCATGCACTTCCATCCAAACCGTTCTATACAACCTAAAGCGTCCTCGAGCAGCCACCTATCGCACCGGACACCACGCACAGAAACTACCAGCGGCCAGATAGGCCCACCATAGAAGCCCAGCAATAAATCATCCTAACGCGGGAACGTGTGCCCACTTCGAATAGCCGCTTCCGGCACTCATGGAAGTCAATGCAATTCTAATCCCCGGCTTAACGATCTTCGAACGAATCGCCACCGCAGCCTGAACTAGTGGTTTCGTTTGTTCTATGCACGCGGCTCCAGAACTGCCGGCTCAAGACTGTGGAGATGCCAAAGTACACGACGTTAAAACGTTTACCCGAGTTGGCTTAGGGGTGTATTGGAGTCGCCGAAGTATCAATCCCCAATCTATACCTGTGGGGTTTCTGGGATCTCTGTATTTGTTAAAAATAAGCTTGCAACCAAAACTCACAACGAGACTCTGTGTGCCGTGCCCTTACTTCAGGACTCTTGCGAGCCCCCCTGACCCTCCCAAATGTAACCTCACGCATGTTCGGCGTGGTATT-CCATTTGTACATCGCGTCCACTATGCCTCGAAATTATAGCTGTCACACGTTTACACACACATTGTGGGAGCGACGGTGCACGTGCCCACACCCTTACAAAACAAACCCAGCCTCAATATAAAAGTATCAGCCACCTCTCATTCCATTACTAGAGCATGCCCGCTTTCCCCATAGACACCCTGCAGCACATAAGCATACCTACCGTTTAGTTCTTATTGGATACACACAACTGACCGCTAGGATCCTTACAATCCCCATTCTCATCAGTCTACAAACCACACACTTAAAAAGCGCCAATAGAACTTGCCTTCCAGCGGGCAGGTACCGGCTCACGGTGAACAAAAAGCCATTCCTCTAGCTCTGGCAAATATCCCAGCATCAGTTTGACAGCGAGGTAACAGTGTTGGAACAGTCGCATTAATTCGAAATGCACACACACACGTCCCCCCATATTCCGACAAAGCCCAAACAGGCTAAAACTATTCCAAACAGTAACCAGTTACTATCAACCGACCACAATACCTAACGCCCAATCACCCCCCAAACCCATAAGGACCCAAAACAACAACAACAACCTCCCCTAACCGAAATTGATGTAAACACTAATACTAAAAAAATTCTATCAATAACCATACGCTTAATTCAGCTGATTAACTGATTAGTGCCAAATTACCCATCGGAAATAATAAATACTAGTGGGGAATTCTAGTTCGCGGGAAGGCCGGATACAGGAGCAAACGTCGATAAATGCCCCCCAACACACCCCGTAAGGAGATGCTGCCCTCCGGAGGCACGTGCCCTAAAGGGGATTCACACCTTTAATAGCAATCTCGGCTTATGGATGTACAGAAAAAGTTATACCGTAAGAAGCGCCCCGTCCATACGTTAGATTCTTGTAACACGGGCGACAAGGCCACCCAAATTCAAGATGCAGTCTCGGTTTAGCAAGACAATTCATTGTCCATCGATTAGATTCCAAACGCAGTTCAACAGCGAGAACACTACAACCGCGAAAAGCAATTAAACAAACCAAACACAAAGGACGAAAGAAAGCGACACACATACCACACTTATTTACGTTACCACCAGCAACCATGCAAGTCTAGCTTTAACGCGGTGACCAATTATCACCCTGTAAATCGTTGCTAATACCCA-TAGCATCATCCCTAGAAATYAGCCTCTAATGTTATGTCCGATCAACACAGCCCGACTAGGACTGTTTGTCATCGGCTGTCACACCGAGGTTTTATATCCAGCGTTTGTTCTAGATAAGGACTCACAGAGTGGTGCCTGCATTTGGAGAAACCTGACTAGCATGGTGTGGTTGGACACACTTGCCTCCCTCAGGCTAACCATCCGAGTAACCGAATCTGAACTCCTTAAAGCTGTACCTCCCCACATTTCATCGGCGATACGACCAACCCAACGTTTCTGTGACCTACAACGGGCGCGGTATACTCTCTCCATACCTAATCCATCGCTTCCGAACCATATAGACCGGGCTACAGCAGTTATTTACTTTTCAAGACGAAACTT-NNNNNNNNNNNNNNNNNNNNNNNNNNNNNNNNNNNNNNNNNNNNNNNNNNNNNNNNNNNNNNNNNNNNNNNNNNNNNNNNNNNNNNNNNNNNNNNNNNNNNNNNNNNNNNNNNNNNNNNNNNNNNNNNNNNNNNNNNNNNNNNNNNNNNNNNNNNNNNNNNNNNNNNNNNNN--AT-AGTTTTTCACTCTTTCTCTTCTTAGATTGATACGAGCATTGCTGTTACTCAGTATTTAACTGCCCCCCTTTCTCCTTCTTTCTCTGTCTCTCTCTCATATGTTTTTCTCGTCTACTTTCGGCCACAACTTGCTGCTCACTCAATCTCTTTTCTTTTGGAACTACTCCCAACTATTTCCGCTCTTGATCCTCACAGCCTATCAGACATTCGTATAACCGCTCTTTTCAACATTTTATTCCTTTTACGCTATCCATTCTCTCCACTTTCCGTTGTGCCACGTGAAATTATTGAATTCTCTCTGTGACGTCTCTCGTCCATTACACATTTTCGTTTGCCTCTCGAAGTTCGCGTATACTCCTCTTCAAAACGCTACCTAATTCACCCCCTTTTCGTTACGGCGAGATCATCACCCCTTTCCCTCTATGTCCTATGTCATTAGCCTCCCTTTCCTTATCCTCTTTTCCCCTACCTTCCTCTCCCCTGGGTGTAACATGATTCTCCTCATGGTCCTTTAACATGTTCTATATTTCCCTTTTTATTACCGTCCTTCCGCACCTCACGTTTCTTCTCGTCCTCGTTCAGTTTAATCTAATCCTCTTTCCTCTTGTTTATGTCAACCTCTCCACCAATATGACGACCACCCCTTCCTCTCTTCTCCTTTCTTATCATCGGTTCCAAAATGCTATTTGCGCGTTGCCTGTTTGCATGACGCTTGAAATAATTTCCACTTTTTTTTTCTTTGGTGAGTTCTTTGCCATCTCGTAATGTGTTCCCTTTTTCCCCTACGTGCGGCTACCTCGATCACGCCTATCTTCTATCGTCCTTGCTATTCCCTATACCCTCAAACCTTTGCTTTCCTTTTTCTCTTCCGTCTTTCAGATACCTTACCGGGACTTAAATTGTTGACATATTTTCGTGTTCATTCAACGAAACTGATGTTGCTTCTGTTGTTTGCAATTCTGTATACGCATCCCCTTTCTCCGTATTGGTCCTAGGCTAGACCTTGCTGTTTTTCTGGTCGTTTCACCTATCTAACAATTCATAATTCTGCTTCTTCGTCAGTCTTCGACTAACGCACATGTTTCGTATCTTCAATTGTCGTCGGACAACACACTGACTCCTGCTTCTCCTTTTTTTTGACTCCAGATTACATCCCATAGTAGGCCCAACTAACCATATAAGTCACCATGTAACCCCTTAATTATAAACTTTCTCTGGTTTATTCTTTTAATCCACTACAATATTGCTTCCTTTTTTCTCCTATTATTAATAACATCTACTGAAGAGCAAACATAATCTACATTCCCATCCGATGTTATAAGTTTCTACCTGTTTCCCATTACGCTCCTGTACACTCGGTAACCTTCCGCGTTAGAGCATGGCAAGATCTTTACCCTCATAGGCC-TTCCCCTCATACACGTTTTTCCGTTTTTTTACATCCCATCACCCAATACTAATCCGTGCGCATATCTTAATCGCATTGTCTTCTCTTTCCTTTTCCAGGGTCAGTCCTATGCTATTCAATTTCTAACGAAGCTTTCCTTTTTTTCATTGTTCACTCCCCATCTATCTCTCTGTGCTTTGTGAACCTCTGATTCAGCCCCTTCCTTTTACTGTTTGCTCTGTGTCCATCCGATTTATTCCCTTCTTATCCCTCTTCCTTTTTTCTTATCTCTTACATTTTTTGTATAAATATCAACACAATTACGCGCTTGCTCCTTCCCGTTTGTAAACTTTTTCGTTCTTTTTTAGGGATTGAGCTAGAACACTAAGTGAGTTTTTCCACTTTTGTTGCTTACGTCCCCATGGTGCCCGTTCTACTATCTTACCTTTCCGTCTCGCAAGTCAGAGAACTACTCTCTTTGTATCTTACTAAAACCTCTCAGTAGCCTTTCCGTAGTATTTGCCTTCTGTTGTTATATCCAAATGTACCCGAGATTATTGTTTATCTAGGGCGTATTTTTTCTCTCTGCTTCCTATGTCACACACAATCCAAGGTACTGCCGTCTCTGTTTTCTTTTTTATATCTTTCTCGCTATCACTTCTCGCCCTTTTTCTGTTAAGCAGGTAGCAATCT-ATGTGCCTTTGCTGTCTAGCATTCCTTGTAGTTTCTATCTCCGCTACACCCTCTTCTTTTCTCCGACGCGTCTTTCCCGCAGCAATAATATTAGATTATTTCCTTTTCCCTTCCAATTGCACCCAGTTTCTTGTAGTACCATCAAGCCAGCGTAACCCCTTCTCGGTTCTTTTCGAAATATACCCGAGTTCCCTTCTACTTTTCTCCCATCTTATCTACCTTCCTTTTCGGGGACAGTGCGTATTTACTTGCTCTTTCTTATATACGCTTTCTTATAATCTCCCGCCTTTGTCTTTCTTTACCTAGTATGTCACATACCTCGCTTTCCTTTATGGAGTTGTCTTCGCTAGATAACTTCTCTGGCTTCGCTGTGACATACTTCACCTGATGTTCCCGTTACAGCTCGCTTTTTCAGTCCCTTTGTCACAAAGCAGGCTTTTGGTACTTCTTGCGGTTCATCATCTCCCCATTCATCTTTGTTAGCCCCTTTCGTCCTTCCCACTATTACCAGGCCCCCTCCTCACCCGAATTTCTATTCTTTTTTACATTCATTATATCTTTACTCTTCTTTTCCCTTTCTTTCAAACTCCCTCCATACCTTTGTTCCCTACTCACACTCCAGAGATTCATATCTGTATAAACTCTTCTCTTTCGCTTATCCGATCCATATCATTTTTTTTTTCTTCTCTCAATTTTTTGGATTGTTCTTTTGGGAGGCACACCCTACTTAAGTGATGTTTGTCGTCCCCACGATATCCAAAACCTTCTTGTTTCCCGACCATGTACGTCCCTAGCCCTCCTTACGCTTTCGTTTTTGCACTTCAACCCTCTGTGTGCTCCTTCCCGCTCAAATAATTCTCCCGATGTTTTCTGTATCATCTTATCCACTTACTTTTGCGCTTAATCGAAATGATGGTAATTCCCCCGTCTGATCTTGCCTTCGTACAATTTAGTAACATACGCTTTCTTCCCTCCTACTGTCTTTACGTGGTTCTCCTAAACCCTAACTCGTCTGGTTCGTTTCCATTCTACCCTCTCCTCATCCTTTCTTGTCTCTATTATCAATCACAAAATCATCCCTGATACTCAGCCCCATTCCGAATCCATTATAGAAATGCAGTCATATTACACTCCTACGTTACATGCTCTCTTTTTTTC-ATCCATGACACTTATTAACTTATCCCCATCCGGATGCTTGTGTTCATTCGTTTCCAACCACTTCTCCTCATGGATAAGGTTGGTACAGCCTTTTGTATATGGGTAAGCATAAACGATGTTTTTCTTCCCTTGATTCGGATCTGGCCTTCATTCCTCATGACTTAGCGGGTCTAACCTCGTTCTATTTCTTTCGTCTTATCTTAACGCAACTGTTCAGAATCTACATCCAATTGTCTTTTCTTCTCTTCCATTGACAATCCCACTTCCCATACAGATTTCACTTGCTCAATGGTTCTCCCTTTTTTCCTTAACATGCTCTGCTCATTTGTTTCATTTTCGTGGACTAACTTCTGATCCTCATTCTTTTTCTCGCTAAATTAA-NNNNNNNNNNNNNNNNNNNNNNNNNNNNNNNNNNNNNNNNNNNNNNNNNNNNNNNNNNNNNNNNNNNNNNNNNNNNNNNNNNNNNNNNNNNNNNNNNNNNNNNNNNNNNNNNNNNNNNNNNNNNNNNNNNNNNNNNNNNNNNNNNNNNNNNNNNNNNNNNNNNNNNNNNNNNCTGACCACACCACTTCCATCACTTGTCAAACTTCGACAAGTCTTCGGAATATGATATATCTAAGTCAAAAACTTTCATCCATACACGTCACCTTTACTAACACTAAATAGCGACTTCCATAGCAACCCAATACTTTAAACAGACATACCCACCAATCCCACTTCGACCACCCAAACCTCCACGCTTAAACTTATTACTACGCCAAAAACATAAGCCAACCATATCACCAAATCCTAAACAACTTATTCACAACATCACTAAAGCAGCCAACAGTAACGCTCAATTCCATAGAAAACCCATCACCCAATATGACATATTCGCAACACCAACATTTCTAGACCAAACCTATACACAGATCTTCCCCCCTATCCCGTAACTCACCACATACTCGAATCCATTTACAAAATTCAACTCATCCACCATCTAATAACATCTACAACAAACAATTCTTCAAGTACAAGCCTTACCACACCACTCTGCTCCTATCGATGCCAAACAACATCCCCCCACAATATCCCCCATCCACTCCTCAAATCACATACACACACCCAAACCATATAAATACAATCCATATAATCAAACATAAGCTAATTCAAACCACTTCCGAGAAATCTCAACACCCATCGCTCCCTCAAAGCGCATACCACCCCCTCCTGTACCTCATCTACAGACCTAAATAACCACCCAATCCCCAGACGACTTACAATTTAACATCCATCCCACCTATTACTTTTACTTAAAAGATAGTACAACACATATATACCATACCACCATTCATCACAACCTATAAACAAAGTCCYTATCCACTACCTACATCCTCCAATAATCAGTTCTTACCCCAACTTAAGCATATCAACAATTTCGAAACACATCTCCCGTCCTACTTCACCCAACAGTACGCACACGCTTCTACTTTCTCACATTACAGCTTCCAAGACCCAAAAGAAAATACTCTCAACCCACCCAACACAACCCACCCACTTCATTCAGCCATATCTCCACAGTCCTTACACCCCACCTATCTTCATTTTCCTTCCCCACCAAACCCTTATAAAATTTACATACATTACCACCTCACAAACTTGTACCATTACCCCACCAGGTCGTTACCTTATCCCAATCCCACAAATTACTCAACACCCAAACTCAAACAATAATTACTAATTCCACACCCCAAATTTAAAAGGCCAAACACATAACTCAAAAAACCCTCTATAACCCCAAATAACAATAAAACCTAGCCGATATCATCCCTCAATGATCAAAACTCAGTATTATCACAGATCTAACACCACACCACCACCCTGCTACTGCGCCTATAAATCCCACCAACCTAATCCTACATCAAACCCACAAACTCTAATCGACTTACTAACCCCACAGTTATCCCCAATATAAATCAACACAAA-TACCANGGAATCTCATATATACAACTAATAGTATACTCTACCAACAAATCAATATACAAATAGCATCCCATTCCAAATTTGCTTCAACTCCAATCGCCCATACATATTAAATTGCATAGCATCACATCCAGCCCATCAGCTTAAACCACAATTATCTCCAGCACGTAACAAAAACACACCATAGCCTAACTGAATCAACATACCTATACTCATCCCTCATTAATATATCATGATGCTTCTCTACATCCATCCCCCTCCGCAAACCGATTAGCATCCCCACTCACAAGCCAGACATCCCCACCCCTACTTCCTACACACCCACAGCCTCTACCTACCATCGTTTACAAAACTTAACCTACTCCACCAAAAACAATACTAAAATCCAGTCAACCCACACTCAAAATCAGCCATAAACCAATTAACCACCACCAATACACTCTTTATCAGGCTACACAACCAGCTTACTACAACCCTACCTCTACCCCACCGCCACCACTCACCCCCTCCCTAGTTACTTACTTTCTTAAACACGTCTCACAACACCTCCAAAAACATACATAACCCGCTCAAACCAAACACCACAAATACTACCCCAACACACTCCCACCCACTACTACCAACCTTTCCAACCAATCTGCCAAACACAATATTAAATTAACAGCAAAAAAGCA-TTCCTCCCCGCTCCATCCAATCCACATCAACAAATACTCCCCAACCCACCACCATCCAAAACCCCACCTATCGAACACGCCCACCACTACAAACAGAACCCCTTACTACCCCACACCCACTTATCTAACACTCCAAGCAACCTCACCCGAATTTATCCCTGAATCACCTCAACCCATCTCAGCCAAGCTCCCCTTACAGCTCACCTCACATATTCTCAATATCGCTATCAAATACAAATCTTCTATTACCTCACCCTTACCTCGATCCTTACTAAATCACCAAGCCCAAGAATCGATATACCATTTCAACCACTAATACTATACTACAAAAATTCCCAACAATACATCCCCCCATTCCCAACCCATTTCCCCACCGAACCACCTTCCACTCTCCCACATCACCAATACAAACCCACCCAACCGCCACCAAGCCATCTAAAGAACACCCACAAACTACCACACACCAACTACGCTTATTACCATCTCCCATCTACATCCTTCGCATGTCAAATAACTCACTCCACAAACCCACATTTTATCAAAATACCCCAAAGACAACACCACTCAAGACCATTCCGTCCCCTACAAATTACTAACCCTTCCTGACCCACTTCCCTCATATACCACCCACCACCAACACAAATACCCACACAGCAACAAATACAGCCCAATTTACCACCTCACCAACACTACAACTTAAAACTACCAATCAGCTATTTCTACCAAATCCCAACTCCCTCGCATCCCCCAACAAACTTTCACTGCTCCAACTTAGCAAAATCCCTATACCAAACAAACCAACCTTATATTCTAATACCCAAACTTACACCCCCCATACCACCCTTAACACCTAACTCCCCCCACAAAACCCTATTAAAACATCACTACTAAAACACCAATCCCCCAAACTAAACAAACACTATACCCACATACAATATTAAATTCATTCTATATCCTACCAAACGCGCAACCTTACCCAATTAAACACCATAACCCTCGCTATCCCTCCCTAAACCTCAACCCTCACCTGATTGCATTACAGCCATTACTCTCACAAATCAACCCTCCAACTCTCTCATACCCCAGCCGTTATACTAATAACATTACCACACAACTCAAAATCAATTCACTAGATAAACACCACCTCGACCTAAAAT-AGCCCTAACCCAAAACCCCATCTCCCCCCCCAATTATCAACCACCACTCATCGTCCCATCCAACCATATCCCACAACCATCCCCCACACCCCCTCCCCCTGAATCCCCCCCAGAACCAACCAAACATCTTATTCGAAAAACCAATCCCACCAACCCCCAGAAAAGCAACTAACTCTACACTCATTCCCCATCCTCCTCGATCCACACCTCATTCCCCCATACCACCCAATGACTCCACCCCCCACCTTTCCTCCAACCCATCAACAACTTAAAACCATACCCCATCTCAAACCACATCTTCCACCTACACAAAACCAACCCCAAAACAAAATCCTCAAACATGCAACACTTCCAACCTCCCTCCATATCCAACAACACTCANNNNNNNNNNNNNNNNNNNNNNNNNNNNNNNNNNNNNNNNNNNNNNNNNNNNNNNNNNNNNNNNNNNNNNNNNNNNNNNNNNNNNNNNNNNNNNNNNNNNNNNNNNNNNNNNNNNNNNNNNNNNNNNNNNNNNNNNNNNNNNNNNNNNNNNNNNNNNNNNNNNNNNNNNNNNNNNNNNNNNNNNNNNNNNNNNNNNNNNNNNNNNNNNNNNNNNNNNNNNNNNNNNNNNNNNNNNNNNNNNNNNNNNNNNNNNNNNNNNNNNNNNNNNNNNNNNNNNNNNNNNNNNNNNNNNNNNNNNNNNNNNNNNNNNNNNNNNNNNNNNNNNNNNNNNNNNNNNNNNNNNNNNNNNNNNNNNNNNNNNNNNNNNNNNNNNNNNNNNNNNNNNNNNNNNNNNNNNNNNNNNNNNNNNNNNNNNNNNNNNNNNNNNNNNNNNNNNNNNNNNNNNNNNNNNNNNNNNNNNNNNNNNNNNNNNNNNNNNNNNNNNNNNNNNNNNNNNNNNNNNNNNNNNNNNNNNNNNNNNNNNN--NNNNNNNNNNNNNNNNNNNNNNNNNNNNNNNNNNNNNNNNNNNNNNNNNNNNNNNNNNNNNNNNNNNNNNNNNNNNNNNNNNNNNNNNNNNNNNNNNNNNNNNNNNNNNNNNNNNNNNNNNNNNNNNNNNNNNNNNNNNNNNNNNNNNNTGAGCCTGGAAAACTTAAGCACCCTTCAAGT---------------------------------------------------------------------------------------------------------------------------------------------------------------------------------------------------------------------------------------------------------------------------------------------------------------------------------------------------------------------------------------------------------------------------------------------------------------------------------------------------------------------------------------------------------------------------------------------------------------------------------------------------------------------------------------------------------------------------------------------------------------------------------------------------------------------------------------------------------------------------------------------------------------------------------------ACCTAGGAAACCG-TCAATATCTATTCC-GTCCTAAGGATATAACCACTAAAGACACAATA-CACAA-ACATAGATAAATTGGAA-AGATGATAAATATTGCACCAACAATCGAAACAAATCAAAACTTCCTCTTATCAATCAACCCATACAAATTTCAACTTAAACCC-AACTTCAAAAAATTTAAACTACATTAAATCTACGCAAATTCATTTAAAGCCTCCCTCGATGACTATTAACAGTTATCCTACTTCACCTAGATCTCTTGCAACATTCAAATCAAAGTAAACTACAGCTTATCACTCCAAATCGAATCATTTTCAAGTT-AACCACTTTTTCTAACCTAATTGTCAAAATCCTAAATCAAATGCTACACCTTTTAAAAAAAAT---TTAAATCAACTTCCAAAAAATTTCACCATAAACAGCTTCGGCAAATCAAACATTA-AACCATTGTGATAAATTTTAAACGGTAACCGCTGCTAACATATTAGACCAAAATAGAAACTTAGGATGCAACTNNNNNNNNNNNNNNNNNNNNNNNNNNNNNNNNNNNNNNNNNNNNNNNNNNNNNNNNNNNNNNNNNNNNNNNNNNNNNNNNNNNNNNNNNNNNNNNNNNNNNNNNNNNNNNNNNNNNNNNNNNNNNNNNNNNNNNNNNNNNNNNNNNNNNNNNNNNNNNNNNNNNNNNNNNNNNNNNNNNNNNNNNNNNNNNNNNNNNNNNNNNNNNNNNNNNNNNNNNNNNNNNNNNNNNNNNNNNNNNNNNNNNNNNNNNNNNNNNNNNNNNNNNNNNNNNNNNNNNNNNNNNNNNNNNNNNNNNNNNNNNNNNNNNNNNNNNNNNNNNNNNNNNNNNNNNNNNNNNNNNNNNNNNNNNNNNNNNNNNNNNNNNNNNNNNNNNNNNNNNNNNNNNNNNNNNNNNNNNNNNNNNNNNNN-NNNNNNNNNNNNNNNNNNNNNNNNNNNNNNNNNNNNNNNNNNNNNNNNNNNNNNNNNNNNNNNNNNNNNNNNNNNNNNNNNNNNNNNNNNNNNNNNNNNNNNNNNNNNNNNNNNNNNNNNNNNNNNNNNNNNNNNNNNNNNNNNNNNNNNNNNNNNNNNNNNNNNNNNNNNNNNNNNNNNNNGCTAGCGGCAGATGCAAAGGCCTTTAGAGGCCTCTCCCTAGC----------------------------------------------------------------------------------------------------------------------------------------------------------------------------------------------------------------------------------------------------------------------------------------------------------------------------------------------------------------------------------------------------------------------------------------------------------------------------------------------------------------------------------ACTCCTACGGAGGAGTGGGGCGCCTCTTATATATAATCC-GGGGAAATGCCTAGGTCACTAGTGAAGAGGCCTCTCATTTCCTTTAGAAAAGTAGGCCTACAGGAGCCCCTATACATATTTTCCTAAGTAAGGAGCTAGCTTCGGGCCCGAGACGGCCCTCTCTTACTAAGAAACTGGATAACCAAGGCGCCTTAAGAGCTCTTAGTTTCTGTAAGGCCAACAGGCCTGTTCCAATCGGAACTTAAGCAAGCCTCCTAGACAGATGGGCCCATCTTAGCTAAGGCCCGGGCCTGCCTAAGACTCTGGTGTATACACTTGAGCTCAAATGATCACCAGAGTCCGATAAGAAGAGGCCTCTAAGGGCCCAAGGCAGCTTTTACCCAAGAAAGGAAGGCCTCCGCTGGCCAACGCACATGCCTTTCGAGAAGTGTAATTACTAACCGGTTAACAGACCTGTACATCTCCATTAAGGCTAGCCTAGAGCTAGGAGGTCCTCCTTAATGAGCTCTTCGTATTTACATTGATCTCTTCTGGCCAGAGAAGAGCAAGAAAGTGTCTAGACGTCGACTGACAATAGCTATAACTTTCTGCAAATAGTTTAAACTTAGATTGTGATTCTAAAGAAGCTTCTTGTTCGCCAAGGGGCTACAAGAATTCCTGCTGAGCTCAGCCCCCTTGCTTTTAGGATATCCCTGGCGCCATCTTGGCCAAGTAAAAGCTNNNNNNNNNNNNNNNNNNNNNNNNNNNNNNNNNNNNNNNNNNNNNNNNNNNNNNNNNNNNNNNNNNNNNNNNNNNNNNNNNNNNNNNNNNNNNNNNNNNNNNNNNNNNNNNNNNNNNNNNNNNNNNNNNNNNNNNNNNNN
DINGI     CCAAACCAATCTTGGCATGGGGTCACGGCAGCATACGCAGCAAGGCTGTCCCGGGGGACTAAGCACCAATTCCCTAAACACGCCCGAAATACACCCTTCAGTACGCCTCCTATACGGTTACTTGTGTATATGCAGGCCGGGCAATTGGACGAACCTGAACAGATACAACGAACGCCTCATTTTCCGAATTATACGGAACGCTGCAGGGTGCGTGTAGGTGGGCTGCTTCGGTGAAACAAATAAACTAACATCACCCGCCCAGCGAAATCCTTGTCTGCGTTCCTCTGCCACCCTAATCCCACGCTTTCAACCATTGGCCCTT-AACCGACATCTACCTGTAAAATAACTAAGTAGCGAAACGAACCATATCCCCGGGGTAATTCGCGTGTGCGCTTAATAGTGAGCTGAACCAACATTTCCAAGAGAACGCGCTCTTTCGGCCGATCAAGCCCTAGAATCCTAACTAGTCTCACAGCAACGCATAGCGGTAGCACACACAATGTTTATCCGTAGAAAATACACAAAATTCTACAAAAGTCTCAGAAACACTAAAATTAAACGCAAACATACCTCGGTCCCAGTACATTAACGCAACGAAAAGCGATACTCTGCTTTCCCGTTGAAACCCATGACAACTCAAATCAAAAGACATCTAACCCCTCAACAACTAGATAACTCTTAACAGAGACTCATGGTGGAGGAGCACCACGGCGCCGACCGGGCATAGAGAGCGTGAATTAGACGAAGGTGATCGCCAAGGCGAGTCCAAAAATTCCCCTTCCCCGTTAAGGGGGAGTAGTCCCGGACGCGGGTGGCAATTCCCGGGTTACGGAATAAAGAAAACCGCTCTCACTTGTTGCAAGACCCCTCCGCGGGAAACCAGCACAAATTGCGGGGGCACTCCCTTTTGCCGGTACACCGTGAATCGGGTTGGAAGCTGTAGAGTGACTAGTCGTAGTGCCATAGGAGGGACGTTATGAAAAGACAGAAGTATCGACCGGAAATGCCACTGCGTATCTAAGGCAGAGCGATTCGAGCCGATTGGGCTCTGCTAGGGTGACGGTACTTCCTAGTACCCATGAGCTGGATAGGACATTCCCTCGCGGACCCTTGTCGGTACTAAATTAGTCATAAGGAACATAATGGTTTACAGACCGCACAAAGTACGTCCCCCATGGCGTGCGCGAGGACTCTGTCGGTTCAAGGCGGTCGCGCAGGCGATACGCTCCGCACGGACTTAAGGGCGGGCATAACCGAGCATCGTCTCCACTAAGGAGGCGTACAGAGCCTTTATGTAGTAGCATGTTAACATGCCTGTTCCCGGGCCGAACAGTCACGAAAGGGGCCTTGGCATGGAAGGACGCCACATTAAACCGATTGCTTGATGGACATACAGGGTACCACTGATTTCCT-TTTACCCACTCTTTATCAGTTACCCCACCATCTTACAACCTAAAAAGCACCATATCTATAACACTGCTTACCCCGGCCACCTACTCGCCCCTCAACTAAACCTACCTTTTCCAAACCAACCAAGGCATGCACTTCAATCCCAACCGCCCTATACAACCTAAAGCGTCCTCGACCAGCCACCTATCGCACCGGACACCACGTACAGAAACCACCCGCGGCCAGACAGGCCTACCATAGAAGCCTAACAATACAACGCCCCAACGCGGGAACGTGTGCCCATTTCGAATAGCCGCTTCAGGCACTCATGGGGGCCAATGCAATTCTATGTCCGCGCCTACTGACCTTCGAGCGAATCGCCACAGCAGCCTGAACTAATGGTTTTGTTTGTTCTACGCACGCGGCTCCAGAACCACCGGCCCAAGACCGTGGAGATGCCAAAGGACACGACGCTCAACCGTTTAGCCGAGTCGGTTTAGGGGTGTATTGGAGTCGCCGAAGTTTCAATCCCCAATCTATACCTGTGGGGTTTCTGGGATTTCTAAATTTGTTAAAGATACCCTTACTAATAAAATTCGCAACGAGACTCTGTGTGCCGTGCCCTTACTTCAGGACTCCTGCGAGCCCCCCTGACCCCCCCACCTATAACCCCACGTGTGTACGGCGTGGTATGCCCATTTGTATAGCGCGTCCACTATGCCTTGAAACTATAGCTGTCACACACTTACACCCATATTGTGGGAGCGACGGTACACGTGCCCACACCCTTACAAAACAAACCCAGCCTCCACATAAAAACACCAGAAACCTCCCATTCTAACACTAGAGCATGCTCGCTTTTCCCACTGACACCCCGCCGCACATAAACGAACCTAACGTTTAGCACTTATTGGACACACACAACTGACCGCCAGGATCTTTACAATCCCTAACCCCCACAGACCCCACGCACCCCATTTAGGATGCGCCAATAGAGCCTGCCCTCCAGCGGGCAGGTACCGGCCCACGGTGAACGACCAGCCAATCTTCTCGCGCTGGCAAATATTCCAGCATCAGTTTGACAGCGAGGGAACAGTTTTGGAACAATCGCATTATTTCGAAATGCACACACCCGCGCCCTCCCAGATTCCGACAAAGCCCAAACAGGCAAAGGCTATTCCAAATAGCGACTAGTTACTACCAACCGGCCACAATGCATAACGCCCAGCCACCAACCACACGCATGAGACTCTAATAACACAGCCCCAACCCATCACCAACTAAATGGAAGTTAACACATTTATTGAGAAATCTTTATTAATAACAATAAGCTTAATCCAGCTGATTACCTGATTAGCGCCAAATTATCCTTCAGACACAAGAAATGCTAGTGGGGAATTCCAGTTCGCGGGAAGGCCGGATACAGGGGCAAAAGTCGTATAATGACCCTTGGCACACCCCGCACGGAGATGCTGCCCTCCGGAGGCACGTGCCCTAAAGGGGATCCACACCACAAACAGCAATCTCGGCTACTGGATGCACAGAAAAAGTTATACCGCAAGAAGCACCCTGTTCATACGTTAGACTTTTGTAACACGGGCGACAAGGTCAACCAAATTCAAGACGCAGACTCGGTTTAGCAAGACAATTCAATGCCTACCGATTAGATACCAACAGCGGTACACCATCAAGAACAAAACAACCGCGAAAGGCCAATAACCAAATCAAACAGAAAGGACGAAAGCCCGTGCTAAACACCCCACACCTATTGTCGTTACCGCCCATAACCAAGCAAGTCCAGCTTTAAAGCGGTGGCCCAGAAGTATCCAGAAAATCGTTGCTAAACCATACAAGCAACATCCTCAAAAATCAGCCTCTAATGTTATGTCCGATCAACACAGCTCGACTAGGATTGTTTGGCATCAGCTGTCACACCGAGGTTTTATATCCAGCGATTGTTCTAGATAAGGACCCACAGAGTGGTGCCTGCATTTGGAGAAACTTGACTAGCACGGTGTGGTTGGACACACTTGCCTCCCTCAGGAACACCATCCGTGTAACCGAGTCTGAACTCCTTTAAGACGTACATACCCACGTTTCACTGGCGATACGACCAACCCAACGTTTCTGTGACCTACAACGGGCGCGGTGCACTCACCCCATACCTAATCCTTCCCTTTCGGACCACATGGACCGGCCTAGAGCAGTTATTCACCACTCAAGGCGAAACTCTCCCTATCCATTCTACTCCACACCCCTACACGCTTCTAAACTTCAAATAAAGCACAACAACGTCCAACCCTCTTTCACCTGTAAAACTACCACCACCAAAACCACAGCAACTTCCTATCGTTCAGAAGCCACCCCATCAACCCTAACCAAAAAAGCCTCACCAAACCTAGAAAATAATAATTTCTCACTCTTTCTCTTCTTAGATTGATACGAGCATTGCTGTTACTCAGTATTTAACTGCCCCCCTTTTTCCTTCTTTCTCTGTCTCTCTCTCATATGTTTTTCTCGTCTACTTGCGGCCACAACTTGCTGCTCACTCAATCTCTCTTCTTTTGGAACTGCTCCCAACTATTTCCGCTCTTGATCCTCACAGCCTATCAGACATTCGTATAACCGCTCTTTTCAACATTTTATTCCTTTTACGCTATCCATTCTTTCCACTTTCCGTTGTGCCACGTGAAATTATTGAATTCTCTCTGTGACGTCTCACGTCCA-TACACATTCTTGTTTGCCTCTCGGAGTTCGTGTATACTCTTCTTCACAACGCTACCTAATTTACCCCCTTTTCGTCACGCCGAGATCATCACCCGTTTCCCTCTATGTCCTATGTCATTAGCCTCCCTTTCCTTATCCTCTTTTTCCCTACCTTCTTCTCCCCTGGGTGTAACACGATTCTCCTCATGGTCTTTTAACATCTTCTATACTTCCCTTTCTACCACTATCCTTCCGCACCCTACCTTTCTTCTCGTCCTCGTTCAGTTTAATCAAATCCCCTTTCTTCTTGTTTATGTCAACCTCTCCACCAATAAGACAACCACTCCTTCCTCCTTTCTCCTTTCCTATCTTCGGTTCCAAAATGCTATTTGCGCGTTGCCTGTTTGCATGACGCTTGAAATAATTTCCACTTTTTTTTTCTTTGGTGAGTTCTTTGCCATCTCGTAATGTGTTCCCTTTTTCCCCTACGCGCGGCTACCTCGATCACGCCTATCTTCTATCGTCCTTGCTATTCCCTATACCCTCAAACCTTTGCTTTCCTTTTTCTCTTCCGTCTTTCAGATACCTTACCGGGACTTAAATTGTTGACATATTTTCGTGTTCATTCAACGAAACTGATGTTGCTTCTGTTGTTTGCAATTCTGTATACGCATCCCCTTTCTCCGTATTGGTCCTAGGCTAGACCTTGCTGTTTTTCTGGTCGTTTCACCTATCTAACAATTCATAATTCTGCTTCTTCGTCAGTCTTCGACTACCGCACATGTTTCGTATCTTCAATTGTCGTCGGACAACACACTGACTCCTGCTTCTCCTTTTTTTTGACTCCAGATTACATCCCATAGTAGGCCCAACTAACCATATAAGTCACCATGTAACCCCTTAATTATAAACTTTCTCTGGTTTATTCATTTAATCCACTACAATATTGCTTCCTTTTTTCTCCTATTATTAATAACATCTACTGAAGAGCAAACATAATCTACATTCCCATCCGATGTTATAAGTTTCTACCTGTTTCCGATTACGCTCCTGTACACTCGGTAACCTTCCGCGTTAGAGCATGGCAAGATCTTTACCCTCATAAGCCTTC-CCCTCATACACGTCTTTTTGTTTTTTTACATTCTCACACCCAACATCCTCCCGCGCGCATATCTTAATCGCATTGTCTTTTCCTTCCTTTCCCAGGGTCAGTCCTATGTTATTCAATTTCTAACGAAGCTTTCCTTCTTTTTATTGTTCACTCCCCATCTATCTCTCTGTCCTTCGTGAACCCCTCATTCAGCCCCTTCCTTTTACCGTTTGCTCTGTGTCCATCCGATTTATTCCCCTCTTCTTCCTCTTCTTTTTTTCTTATCTCTTACATTTTTTGTATAAATATCAACACAATTACGCGCTTGCCCCTTCCCGTTTGTAAACCATTCTGTTCTTTTTTAGGGATTGAGCTAGAACCCTAAGTGAGTTTTTCCACTTTTGTTGCTTACGTCCCCATGGTGCCCGTACTACTATCTTACCTTTCCGTCTCGCAAGTCAGAGAACTACTTTCTTTGTATCCTACTAAAACCTCTCAGTAGCCTTTCCGTAGTATTTGCCTTCTGTTGTTATATCCAAATGTACCCGAGATTATTGTTTATCTAGGGCGTATTCTTTTTCTCTGCTTCCTATGTCATACACAATCCAAGGTACTGCCGTCTCTGTTTTCTTTTTTATATCTTTCTCGCTATCACTTCTTGCCCTTTTTCTGTCAAGTAGGTAGCAATCCTATGTACCTCTGCTGTCTAGCATTCCTTGTAGTTTCTATCTCTGCTACACCCTCTTCTTTTCTCCGACGCGTCTTTCCCGCAGCAATAATGTTAGATTATTTCCTTTTCCCTTCCAATTGCACCCAGTTTCCTGTAGTACCATCAAATCAGCGTAATCCCTTTTCGGTTCTTTTCGAAATAAACTTGAGTTTCCTTCTACTTTTCTCCCATCTTATCTACCTTCCTTTTCGGGGACAGTGCGTATTTACTTGCTCTTTCTTATACACGCTATCCTATTACCTCTCGCGTTCGTCTTTCTTTACCTAGTATGTCACATACCTCGCTTTCCTTTATGGAGTTGTCTTTGCTTAATGACTTCTCTGGCTTCGCTGTGACATACTTCACCTGATGTTTCCGTTACAGCTCGCTTTTTCAGTCCCTTTGTCACAAAGCAGGTTTTCGGTACTTCTTGCGGTTCGTCATCTCCCCATTCATCTTTCTTAGCCTCTTTCGTCCTTCCTACTTTTTCCAGGCTCCATACTCACCCGAATTTCTATTCTTTTTTACATTCGCTATATCTTTACCTTTCTCCTTTCCTTCTTCCATAACCCCTCCCTATCTTTGTTCTCCTTACGCACTCCAGAGATCCATATCTGTATAAACTTTTCTCTTTCGCTTATCCGATCAACATCATTCATTTTTTCTTTTCCCAATTTTTTGGAGTGTTCTTTTGGGAGGCACACCCTACTTAAGTGATGTTTGTCGTCCCTACGATAACCAAGATCTTCTTGTTTCCCGACCATGTACGTCCCTAGCCCTCCTTACGCTTTCGTTTTTGCACTTCAAACCTCTGTGTGCTCCTTCCCGCTCAAATAATTCTCCCGATGTTTTCTGTATCATCTTATCCACTTACTTTTGCGCTTAATCGAAATGATGGTAATTCCCCCGTCTGATCTTGCCTTCGTACAATTTAATAACATACGCTTTCTTCCCTCCCAGTGTCTTTACGTGGTCCTCCTAAACACTCACTTGTCTGGTCCGTTTCCATTCCACCCTCTCCTCATCCTTTCTTGTTTCTATCATCGATTCCAAACTCATCCCTGATACTTAGTGCTATTACGAATCCATTATCGAAATGCAGTCATATTCCACCCCTACGTTACATGCTCTCTTTTTTCTAGTCCATGACACTTATTAGCTTATCCCCATCCGGATGCTTGTGTTTATTCGTTTCTAACCACCTCTCCTCACGGATAAGGTTGATACAGCCTTTTGTATATGGGTAAGCATAAACGACGTTTTTCTTCCCTTGATTCGGATCTGGCCTTCATTCCTCATGACTTAGCGGGTCTAACCTCGTTCTATTTCTTTCGTCTTATCTTAACGCAACTGTTCAGAATCTACATCCAATTGTCTTTTCTTCTCTTCCATTGACAATCCCACTCCCCATACAGATTTCACTTGCTCAATGGTTCTCCCTTTTTTTCTTAACAAGCTCTGCTCATTTGTTTCATTTTCGTGGACTAACTTTTGACCCTCATTCTTTTTCTTGCTAAATTAAATAGCAGCCGACCAATAAAAAGAAACCCGAAAACCCCGTAAGACCATGCAGAACCCTAGCACCAAACAGCGAAACCAAAAAACGCACAACCTCCGTGAGTGGAGAGTAAAAAACCATAAAAAAGAAGGCACAACCCCAAGCAAACAACTTGGGTGGAGAGCAAACACAAAAATCTCATCCTACAACTACCATAGTCTAATAAACATCAACAGAACCTTACCATATCACAAACCCAGTTCTACCCCGACCACCCACGAGTCCCATAATTACACATACAAACCCACGACAAACCCCACAGCACAATAACGCAAACAGTCGCACAAACTGACCCAACCCCCTTATTCCAATCCACCCCACAAGAACTAACAAACAAACCAAGTAAAACAGTCAATTCTACCATCACACTTCAAACAACCCACCCTCATCTACAGCAACACAACAAACAACAAAACACAACCTCAAACCCAACCACTGGGACAATACAATCCACTTCT-GCGTCGACCCATCCGCAACACACCTATATACCAACCCAACCACCTACTCCACAACATACTTCACACATACACTCACTAACACAACTAAACCAACCAAAAAACCAAGCAGACCCACAACTATACACACCACCAAAATCAACTCTAACACCCTAATACACACATAAACAAAACGAACTACACCACCTCAAAGCACCCTCCAACAACCCTTCAAAAAACACCTACACAGACAAATCAAACTTACTCAAACCCCATCACAAAGCAAAATCTAAACAAAGACACACCAAAGCACACCCAACACTAACTAAACCTCCAAAACTCACCACGTCCTCACCTCTCCCACACTCCTGGATTCAACTACCTGCTCAACTCCCAAACAACACCCACCGTGCCAAGCGATTCACCTCTCCCCTCGACCCAAGCAATAACACATGCCATACCTAATAAACCACCACACTCCCAAAACCTTATAAAAAAACCCAACACGTTGTCCGCTTCCACCGCTACCCAATCCTTCAATCAATACCAACATAATAACAACTCCCAAACCAATTCTCTAGCACGCACCACCCTTAAGCTTACACCCACTACTACCTCTTTCCAACATAACCTTCAAAATCCAAACATAAACACGGCTAGCCCATTCAATACCCTCCAACCACCTTACCTAATCAAATGCAAATAACCTCAGCACTCCCCACATATCTAAACCAATCCATCACTAACCCCCTCTATCATCTAGCTACACCATTACCTCACAAACCTGAATAACCACCCCATCATTTTAAGACATTATCCCAATAACTCCCACCAACACATATTCAGACCAAAAAAACAACCCCCGACTCCATACCTCAAAACTATAAGGCCCCACATACAACCTAAAACACCCTCCATGAACCCACCCTTCCAAAAACCTTAATAAACAACACCGTTCTCCATCGATGATCTAACGCCAACACAATCTTAATGCCACACCGCTCCCGCACATAAAAACTCAAAAATTATCTAAGCCTATTCCCATTCCAAATCCAGAATTACAAAACACATCTCCAATCCTACAACCGATCCCATCAAAACACATTGCAAAACC-CANGTAATGCAACCCATAAACCCATCCATACTTTTCACCATCGCAACCCCTAACAAACAGCATCCCACCTTATATCCCCACCGACCCTCAACTTCCACTCATACCAAGCCATTCAACAAAACAAGCCACCTCAGAACCCGATCAAACCATGCTCCCGACACAGACCCTAAACTCAAAACAACTCACTCACGCTTACATATACCTAAATACCAAACAACTCAACAACTCCACATCTCACACCCCTATTCACAAATCACGAACAGGAACACACCCCATCACATAAACCAGACAATTCCAATACAGCCCCTTCCATACAAGCAGCCCCCTCAAACCACAGAACAAAAACTTAAACTCAACCCTACAAAAATAACTCTAAAACCTACCCACCCCACAACCCAATGAACAAATACCCCAACGACCAACCATAGTTAAACCCCCAACCAAGACACACGACCCACCTCCCATAGCTGCCCACTCACTTTACTATAACCAACACCAACCCCCCTAAACACCTGTCCCTCCAAACATACCACCCAACCTACCCAAATACACATATACCCAACCCACCCTCAACAACACAAGACACACCCCCAATTACACACACCCACCACGACCAATCCACCCTAATAAAACACCAAATCACCCCTAACATCGAAAACAAAAAAGCCATACCCACCCACCACACCCACCTCCCAACAGCAACCACCACACAACACACCATCACAACAAACCACAACAAGCAAAACCATCTACTACCATCAACAGAACTCCACACACACCACAACCCATTACCCCCATCTCCGAACCAACCCTACCCAAGCCCACACAAACATCAACTTACAACATCCAAATTAAAACTTACACACACCTCAACATAAAAACCCATGACATAAACACCAAGCAAAACCACTTAACCCCTCCGTCACCACAGCAACCAGTTCCAGACCAGACAAGACAAAACCAAATAAACCATATCAAACACCAACCCACAATATCCAAAAACCCCAAACAAACCCGCCGTCACCCCCAATAAATTACTATATCAAAATACAACCCACACTTACACGTCAACAGCACTACCCCACTTAACCATTACCGCACCATCGACATGACAATGACAAAAATCGACAACAAATCGAAAAACATGCCAACCAATAACATAAAAACATCCCATGATAAAACACCCCACCCACAAATCAACCCTCCACCCAAAAACCTGCCAGACAACACCTCCCAAACCAATCACTTCCCATACACACCATCAGACCTTTCCAACCCCCTAAGACCCCGCACCACCTACCTCTAATACTAACCACCACACGTCCATACACACAGCTTCACCTCCAACACCAACAACACCACACCCAAAAACTAACGCTCAATAAACCCATCCGCTCCCACATACCCCCGCGCCCCACGGATAACGTACATCAACCATCTATCAAGACACAGCGATAAAAGCCCTCACACCACCAGAAACCACCCTCAGATCTAACCCTCACACAGTCATCCACAAAGTCTAACTCCTAACAAAAAATTTCTCCAAACCATTACTACCACAATACCAGCCCCATCAGCTGAAGAAATCCCAACCCACCTCTCAAGCCCAAACCCACTCCACCCCCCACCACCAGCCACCCCTCTCCCAACAACAAACCACCAACACCACCACTTTTCCCCAATCCATCTCCATCCCACACTCACGTACAAATCCACTTACCATAAGACCATCCATCCAACCCCCCCTAACCCCCAACACCAAAATCCGGACTCCTTCCCGTAAAAAAAACCAACAACACTCAACCAACACCAAATCACCCTATAACAAGCTCTAACCCATATCCCCACCCCCAACCACAACCACCAACCACCACAAAAAACACTATCTCACCAAGCCCCATGGTAAACCCCTACAAACCCTCCCACCCAACCTCACGCAGCACCCCTCAGGCAATCCACTCAAAAAAACACCACCACACAACACCAAAAAAACACCTAACCGACAACTCACTCCATACCTCTCCCCCCCTACAACTCAATAACCTACCCCTCTCAACCAATACACCCACTGCCCACTTAACAACCAAACCACACATCAAGACCATACTCTCCCTCAATCAGAATCCAACACATCCCTAAAACAAACACACAAACACCGTCCCCGAAGCCGACAATCTCCCAACTCCCCCCAACACCTCGCAACATCTAACCGTCCGACCGCGCACCAATAAACACCCAGTCCCAAAGCCCCTACTGCACTCCACCTCCCCCTCCCACCCTACCACCACACCCACACGACCATCGAGCCCAACAACACCATCCAACAAGCGATAACCATAGACACTCACCCACGCCAAGAGTACCCACCATAACCAAGCAAGACGCCCTCCAAAGTTCCAAGTATCCGCGCCCCATAAATAAA-ACCCGGATAGAAATCA-CCAAAACTTGCTCAGCACCACTACTCATAACAGATCACAGGTAAACCAGCCACCGCGGTCAACGTAAAGCTAATATGTTATCCAACTAACAAAATAAACGTCATAATCACCCCTAAAACCTTCATAAATATCACCCACGACCAATTTCAACGAAAAACATTAGATACCTACCTAAATCTACACCTGAGAACTACGACAAACTAAAACTCTAACTAACCCACGGATAATAATCCAACACCCGATTGCCCTGCAGCCCAATGAACAATAACAATACACAATCAAATATAACAACT-ACGAAATGAAAAAGGCGGACAGTAACAAGAACGAAGCTGGCCCTACCACACAACAC-ATAAATAATAATCCCTCGAATAAAAGGGGAAGCATATTAGCTATAAACCAAAGCACTCAGCTTACACCTGAGAGATGTCTCAAACACAAGACTGAGCTTGGCAAACTTAAGTACCCTTCAAAT-GCTTACTCTAGCTTAATTACAACATCGAACAAAATCCACTAAACATGACAACACTTTACACCCAGTAGGCGAGAAAAGTTAACGCAATAGAGAC-TGTAGTAAGAAAGCTGAAATAACAATGAAAACCAAGCAAAAAACAGCAACTAGCCGTACCTTTTGCATAATGACAGAACACCGAACGAATAACCCATCGAAAAGGAGTAACCCGAAACGTGGCAAAAAATAGAAAAAACCGACTGATAGCTTTGAAACCTAAATCATCCCCCAGATACTACCCAAAACCACGAGATAGCAAGTACAGCAAGAACACAATCTCAACCATAACCTTCCCCCAACACACACTACCTCAAGCAACAGAAAAATGTCAAAT-TCCAACTACAAAAATCCAAAAACACCACGACCCCCACTATAACGCCGAGAATCAATATGAGTATACCCTTCTCCCAAAAGCTTACATACACATTATTAAATTACTAATACCACCACCCC-ACAAGACAAATATTAATCCACTTTAACGACACAACTGCTAGAAATAAAAAAACTAGGCAAACCAACACCAATAGAACCAACAATATGATTCATGATAATCCTACAGGTAGCGCAATCAACTAAATATTGTATGAAATAAAAAACTGCTAAGAAATTGATCTTGCAAAAGATACTAAACGAAGATAATCAAGGATGCACCCAAACCCAACCTATCCAGGCCCACTACCTGCACAAC-CCTCATCGGGAAAAAAAAATCAAACAAGACTACCTATCTTATAAACCACCCCAAAACTAATAGGAACCAGACCTATAAATTAATGAACCCACATAACAGCTCAAGCCCATAGACATAACCTCGATGTATTCAGCAAGTTGTTCTTAACAACTGGGTTCAGTAAAGGTTTACCGTCTCCAGGAAACCGAACAATACTAAACACCTCTCTAAGGAACCAACTACTAAGAAAACCAACCCTCATTACATAGAAAATATGGAAAAAATGATAAACATTTTACCAGTAATCGAAACAAATCAAAACTTCCTCTTATCAACAAACCCATACAAATTTCAACCTAAACTA-AACTTCAAAAAATTTAAAGTACACTAAATCTATGCAAACTAATTTAAGGCCTTCCTCGATAATATTTAACAGTTATCCAACTCTTTTCAAATCACTTGCAACATTTAAATTAAAGTAATCTACAGCTAATCATTCCAAATCGAAACACTTTCAAGTT-AACCATCTTTTTTAACCTAATTGTCAAAATCTTAAAACAAATGGAACACCTTTTAAAGACAACACCCTAACTAAACTTCCAAAAAATACAACCATAAAAAATTTCGGCAGATAAAATGTTATAACCACTGTGATAAATTTAAAATGGTAACCACTGCTAACATCCTAAACCAAAACAGTCACTTAGGATGCAACTTAATACAACTTGTAAAGACTGCTGCACCCACTCAAAGCCTTCCCAAATTACTTATT-CTACGCCACCCTTAGGTATACCCAAGGACAAGACTTTCCAACCTACCGTTAGTTTCGCTAAAATATACATGCGTGGCCCTATCAGGAGCGGTGGCGCACGTAGCCACCCACCCCGGGGCAGTAATTTAAGCAATAAGTACTTGACTTATTATAGCGAGGGCCTCTTGTGTACAAGAGGCCCAACTAACAGTGGCGTGGTAAGACCCAACTGCGCAGATGGATCTTAGCCACGCTAAGGCACATGGGCCCATGCTTGGCGATACTTAAAGTATCGCCAGCGCTGGATGGCGGTGCCCCACTAGAAGCCTGTTCTATCGCGATCCATCTCGCCTACATACCCCGTCGCCCGCCT-AAAAGGCGAGCCAGCGCTAGACAGGGGTATAGCGAGATGGAGAAATGGGCTTTTTCTAGAACAGAGAAGGCCTCCTCTTTAGAAATAGGCCTACTTTTGGGGCACGTACAGCCCGTCCCTCCTCAGCCAGCTGATGAGGGTCGTAACTAAGTGTACCGGTGTACTTACAGGGCGCGCCCTGAGCTAGCGGCAGATGCAAAGGCCTTTAGAGGCCTCTCACTAGCAATTTATACCGGAAGCTTTTTAGCCAACAGCTGTTGCCCCCACCTACTGCAAGCGCTAGCCCCGTTCTAGAGTGGGGCTTGCAGTAGGGTGCCGTGGGGGGTCTGTGAACGTTCCCTACGTAGGTTTAAAGGAGCTCCTTTAAAAGGGGGGGCGCCCGGCGCCCCCCTACAGACCTATATAGGCTAAAATGCGCCAGCTGCCGGGCGCGATTCTGCAAAGGAGGGCCCGTGTTTAAACACCTTCAGCGTTGAAGGGCCGCCGTGACGTTACGGCCGCGGTACCGTGAATTGTCCACGGACGGCCGGGTCCTTCTTTGCAGAATCATCCCTGCAGGGCATAGAGACCCTGGGACTTAAAAACCATGGTTTTTGGTTGCGACCTTGGAGCTCCAAACGATCGTCAATTGAAGTCCCAGGGCGAATCTCCTGATCAGGAGGTTCGTGGATCAGGACCCAATGGTGCGCTATTGGTCGTTAACGAGTCCTGATCTAGACCGGATCCGGTCTCTCTATGACTTCTACGGAGAAGTGAGGCGCCTCTTATATATAATCCGGAGGAAATGCCTAGGTCACTAGTGAAGAGGCCTCTCATTTCCTTTAGAAAAGTAGGCCTACAAGAGCCCTTATACATATTTTTCTAAGTAAGGAGCTAGCTTCGGGCCCGAGATGGCCTTCCCTTACTAAGAAACTGGATAACCAAGGCGCCTTAAGAGCTCTTAGTTTCTGTAAGACCAACAGGCCTGTCCTGATCAGGACTTAAGCAGGCCTTCTAGACAGATGGGCCCATTCTAGCTAAAGCCTAGGCCTGTCTAAGACCCCGGCACATGTACATGAGCTCAAATGATCACCAGGGTCCGATAAGAAGGGGCCCCTAAAGGCCTAAGCTAGCTCTTACCCAAGAAAGGAAGGCCTCCGCTGGCCAACGCACATGCCTTTCGAGAAGTGTAATTACTAGCCGACTAACAGGCCTGTACATCTCCATTAAGGCTAGCCTAGAGCTAGGAGGCCCTCCTTAATGAGCTCTTCGTATTTACATTGATCTCTTCTGGCCAGAGAAGAGCAAGAAAGTGTCTAGATGCTGATTAGCAGTAGCTATAACTTTCTGCAAATAGTTTAAACTTAGACTGTGATTCTAAAGAAGCTTCTTATCTGCCAAGGGGTTACAAGAATTCTTGCTGAGCTCAGCCCCCTTGCTTTTAGGATATCCCTGGTACCAGCTTGGCCAAGTAAAAGCAACTCTAAGTTTAAACTTGGTACCAAGAAGCTTCTTAGAGTATCAGAAAAAAAGGCCTTTCCAACTCCCAAAGCTGGATTCAAACTTTTCTGAGTTCCCACTTGGCCAAGGCGGTCTGAAAAACCACGTTGCAACTGGGAA
DRONO     CCTTACCAATCTTGACACAGGGTCATGGCAGCATACGCAGCAAGGCTGCCCCGGGGGACTAAGCACCAATTCCTTAAACACGCTCGAAATACCCCCTTCAGCACGCTTCCTATACGGTTACTTGTGTATATGCAGGCCGGGCAATTGGACGAACTTGAACAGATACAACGAACGCCTCATTATCCGAATTATACGGAACGCTGCAGGGTGCGTGTAGGTGGGCTGCTTTGGTGAAATAAACAGATTCACATCACCTGCTCCGCGAAACTCTTGTTTGCGTTCCTCTGCCACCCTAATCCCACGCTTTCAAACATTGGCCCTT-AACCGACATACACAAGTAAAATAACTGAGTAGTGAAACGAACCATATCCCCGGGGTAATTCGCGGGTGTCCTTAATAGTAAGCTGAACCAACATTTTCAGGAGAACGCGCTCTTTCGGCCGATCAAGCCCTAGAATCCAAACTAATTTCACAACAACGCATGATGGTAGTACACACAACGTTTATCAGTAGGAAATGCACTATATTTTGCAAGGGTTTCAAAAACACTAAAATTAAACGCAGACACGCTTTGGCCCCAGTACATTACCGCAACGAAGAGGAATACTCCGCTTTCCCGTTGAAACCCATGACAACTCAAACAACAAGACATCTAACTCCTCAACATATAGATAACTTTTAACAGAGACTCATGGTGGAGGAGCACCACGGCGCCGACCGGGCATAGGGAGCGTGAATTAGACGAAGGTGATCGCCAAGGCGAGTCCAAAAATTCTCCTTCTCCGTTAGGGGGGAGTAGTCCCGGACGCGGGTGGCGATTCCTGGGTTACGGAATAAAGAAAACCGCACTCACCTGTTGCAAGACCCCTCCGCGGGAAACCAGCACAAATTGCGGGGGCGCTCCCTTTTGCCGGTATACCGTGAATCGGATTGGAAGCTGTAGAGTGATTAGTCGTAGTGCCATAGGAGGGACGTTATGAAAAGACAGAAGTATTGATCGGAAATGCCACTGTGTATCTAAGGCAGAGCGATTCGAGCCGATTGGGCTCTGCTAGGGTGATGGTACTTCCTAGTACCCATGAGCTGGATAGGACATTCCCTCGCGGACCCTTGTCGGTACTAATTTAGTCATAAGGAACATAATGGTTTACAGGCCGCACAAAGTACGTCCCCCATGGCGTGCGCGAGGACTCTGTCGGTTCAAGGCGGTCGCGCAGGCGATACGCTTCATACAGACTTAAGGGCGGGCATAACCGAGCACCGCCTCCACTAAGGAGGCGCACAGAGCCTTTATGTAGTAGCTTGTTAGCATGCCTGCTCCCGGGCCGGGCAGTCACGAAAGGGGCCTTGGCACGGAAGGACGCCACATTAAACCGATTGCTTGATGGACATACAGGGTACCACTGATTTCCTGTTTACCCACACTTCAACGTTGATCCCACCACCTTACAATCCAAAAAACACACTATCTATAACATTGCTGACCTCGACCACCTCCTCACTCCTCGGCTAAACCTACCCTTCCCAAACTAACCAACGCATGCACTTCAGTCCTAACCGTCCTATACAACCTAAAGTGTCCTCGACCAGCCACCTATCGCCTCGGACACCACGCACAGAAACCACCTGCGGCCAGACAGGCCCACCATAGAAGCCCAACAATACAGTACCCCAACGGGGGAACGTGTGCCCATTTCGAATAGCCGCTTCAGGCACTCATGGGGGCCAATGCAATTCTATATTTATGCCTACCGACCTTCGGGCGGATCGCCACAGCAGCCTGAACTAATGGTTTCGTTTGTTCTATGCACGTGGCTCCAGAACCACCGGCCCAAGACCGTGGAGATGCCAAAGGACACGACGCACAACTGTTTAGCCGAGTCGGTTTAGGGGTGTATTGGAGTCGCCGAAGTTTCAGTCCCCAATCTATACCTGTGGGGTTTCTGGGATTTCTAAATTTGTTAAAAATACCCTCACAAACAAGATTCGCAACGGGACTCTGTGTGCTGTGCCCTTACTTCAGGACTCCTGCGAGCCCCCCTGACCCCCACATCTATAACCCCACGTATGTACGGTGTGGTATTTCTTTTTGTACAGCGCGTCCACTATGCCTCGAAACTCTGGCTATCACACACTTATACGTACGTTGTGGGAGCGACGTTACACGTGCCCACACCCTTACAAAACAAACCCAGCCTCAACATAAAAACACCAGGAACCTCCCATTCCAACTCTGGGGCATGCCCGCTTTCCCCACAGACACCCCGCAGCACATAAACAAACCTAACGTTGAGGACTTATTGGACACACACAACTGACCGCCAGGATCCTTACAATTCCCGACCCCCACAGACCCCACGCACCTCACTTAGACTGCGCCAATAGAGCTTGCCCTTCAGCGGGCAGGTATCGGTCCACGGTGAACGAACAGCCAATTTTCTAACGCTGGCAAATATCCCAGTATTAGTTTGACAGTGAGGAAACAGTTTTGGAACAATCGCATTACTTTGAAATGCACACACTCACGCCCCCCCAAATTTCGACAAAGCCCAAATAGGCAAAAGTTATTACAAACAGCGACCAGTTACTACCAACCGATCTTAATACATAACGCCCAACCACCACCCACACGCATGAGAACCCAATACCACAATCACAACCCTTCACCAACCTAATAGAAGTTAATACATATATTGAGAAATCTTTATACATAACCATAAGCTTACTTCAGCTGATTACCTGATTAGTGCCAAATTATTTATCAGACACAAGAACTACTAGTGGGGAATTCCAGTTCGCGGGAAGGCCGGATACAGGGGCACAAGTCGTAAAATGACCGTTGACACCCCCCGCACGGAGATGCTGCCCTCCGGAGGCACGTGTCCTAAAGGGGATCCACACCTCAAACAGAAATCTCGGCTACTGGATGCACAGAAAAAGTTATACCGCAAGAAGCACCCCGTCCATACGTTAGACTCTTGTAACACGGGCGACAAGGTCACCCAAAGTTAAGACGCAGACTCGGTTTAGCAAGACAATTCAATGCCCATCGATTAGATAACAACAGCAGTACACTAACAAGATCGGAACAACCGTGAGAGGCCAATAACCAAACCAAACAAAAAGGAAGAACGAACGTGCCACACACACTACAATTATTAATGTTACCTCCCACAACCAAGCAAGTCCAGCTTTAAAGCGGTGGTCCAGGAATACCCAGCAAATCGTTGCTACACCCTACAAGCAACATCCCCAAAAATCAGCCTCTAATGTTATGTCCGATTAACACAGCCCGACTAGGATCGTTTGGCATCAGCTGTCACACCGAGGTTTTATATCCAGCGTTTGTTCTAGATAAGGACCCATAGAGTGGTGCCTGCATTTGGAGAAACTTGACTAGCACGGTGTGGTTGGACACACTTGCCTCCCTTAGGAAAACCATCCGTGTAACCGAGTCTGAACTCCTTTCAGACGTACATACCCACGTTTCACCGGCGATACGACCGACCCAACGTTTCTGTGACCTACAACGGGCGCGGTGCACTCACTCCATACCTAATCCCTCACTTCCGGACCACATAGACCGGCCTAAAGCAGTTATTCACCACTCAAGGCGAAACTTTNNNNNNNNNNNNNNNNNNNNNNNNNNNNNNNNNNNNNNNNNNNNNNNNNNNNNNNNNNNNNNNNNNNNNNNNNNNNNNNNNNNNNNNNNNNNNNNNNNNNNNNNNNNNNNNNNNNNNNNNNNNNNNNNNNNNNNNNNNNNNNNNNNNNNNNNNNNNNNNNNNNNNNNNNNNNATTGTAATCTCTCACTCTTTCTCTTCTTAGATTGATACGAGCATTGCTGTTACTCAGTATTTAACTGCCCCCCTTTTTCCTTCTTTCTCTGTCTCTCTCTCATATGTTTTTCTCGTCTACTTGCGGCCACAACTTGCTGCTCACTCAATCTCTTTTCTTTTGGAACTACTCTCAACTATTTCCGCTCTTGATCCTCACAGCCTATCAGACATTCGTATAACCGCTCTTTTCAACATTTTACTCCTTTTACGCTATCCATTCTCTCTACTTTCCGTTGTGCCACGTGAAATTATTGAATTCTCTCTGTGACGTCTCACGTCCA-TACACATTGCTGTTCGCCTCTCGAAGTTCGCGTATACTCTTCTTCACAACGCTACCTAATTTACCCCCTTTTCGTCACGCCGAGATCATCACCCGTTTCCCTCTATGTCCTATGTCATTAGCCTCCCTTTCCTTATCCTCTTTTCCCCTACCTTCCTCTTCCCTGGGTGTAACACGATTCTCCTCATGGTCTTTTAACATCTTCTATATTTCCCTTTCTACCACTATCCTTCCGCACCTTACCTTTCTTCTCGTCCTCGTTCAGTTTAATCAAATCTCCTTTCTTCTTGTTTATGTCAACCTCTCCACCAATAAGATAAACACTCCTTCCTCCCTTCTCCTTTCCTATCTTCGGTTCCAAAATGCTATTTGCGCGTTGCCTGTTTGCATGACGCTTGAAATAATTTCCACTTTTTTTTTCTTTGGTGAGTTCTTTGCCATCTCGTAATGTGTTCCCTTTTTCCCCTACGCGCGGCTACCTCGATCACGCCTATCTTCTATCGTCCTTGCTATTCCCTATACCCTCAAACCTTTGCTTTCCTTTTTCTCTTCCGTCTTTCAGATACCTTACCGGGACTTAAATTGTTGACATATTTTCGTGTTCATTCAACGAAACTGATGTTGCTTCTGTTGTTTGCAATTCTGTATACGCATCCCCTTTCTCCGTATTGGTCCTAGGCTAGACCTTGCTGTTTTTCTGGTCGTTTCACCTATCTAACAATTCATAATTCTGCTTCTTCGTCAGTCTTCGACTACCGCACATGTTTCGTATCTTCAATTGTCGTCGGACAACACACTGACTCCTGCTTCTCCTTTTTTTTGACTCCAGATCACATTCCATAGTAGGCCCAACTAACCATATAAGTCACCATGTAACCCCTTAATTATAAACTTTCTCTGGTTTATTCTTTTAATCCACTACAATATTGCTTCCTTTTTTCTCCTATTATTAATAACATCTACTGAAGAGCAAACATAATCTACATTCCCATCCGATGTTATAAGTTTCTACCTGTTTCCGATTACGCTCCTGTACACTCGGTAACCTTCCGCGTTAGAGCATGGCAAGATCTTTACCCTCATAAGCCTTCCCCCTCATACACGTTTTTCCGCTTTTTTACATTCTCCCACCCAACACCCACCCGCGCGCATATGTTAATCGCATTGTCTTTTCTTTCCTTTCCCGGGGTCAGTCCTATGTTATTCAATTCCTAACGAAGCTTTCCTTTTTTTCATTGTTCACTCCCCATCTATCTCTCTGTCCTTCGTGAACCTCTGATTCAGCCCCTTCCTTTTACCGTTTGCTCTGTGTCCATCCGATTTATTCCCCTCTTCTTCCTCTTCCCTTTTTCTTATCTCTTACATTTTTTGTATAAATATCAACACAATTACGCGCTTGCCCCTTCCCGTTTGTAAGCTATTCTGTTCTTTTTTAGGGATTGAGCTAGAACCCTAAGTGAGTTTTTCCACTTTTGTTGCTTACGTCCCCATGGTGCCCGTACTACTATCTTACCTTTCCGTCTCGCAAGTCAGAGAACTACTCTCTTTGTATCCTACTAAAACCTCTCAGTAGCCTTTCCGTAGTATTTGCCTTCTGTTGTTATATCCAAATGTACCCGAGATTATTGTTTATCTAGGGCGTATTCTTTTTCTCTGTTTCCTATGTCATACACAATCCAAGGTACTGCCGTCTCTGTTTTCTTTTTTATATCTTTCTCGCTATCACCTCTTGCCTTTTTTCTGTTAAGCAGGTAGCAATCTTATGTACCTCTGGTGTCTAGCATTCCTTGTAGTTTCTATCTCTGCTACACCCTCTTCTTTTCTCCGACGCGTCTTTCCCGCAGCAATAATATTAGATTATTTCCTTTTCCCTTCCAATTGCACCCAGTTTCCTGTAGTACCATCAAATCAGCGTAATCCCTTTTCGGTTCTTTTCGAAATAAACTTGAGTTTCCTTCTACTTTTCTCCCATTTTATCTACCTTCCTTTTCGGGAACAGTGCGTATTTACTTGCTCTTTCTTATACACGCTATCCTATTACCTCTCGCGCTCGTCTTTCTTTACCTAGTATGTCACATACCTCGCTTTCCTTTATGGAGTTGTCTTTGCTCGATGTCTTCTCTGGCTTCGCTGTGACATACTTCACCTGATGTTTCCGTTACAGCTCGCTTTTTCAGTCCCTTTGTCACAAAGCAGGTTTTCGGTACTTCTTGCGGTTCATCATCTCCCCATTCATCTTCCTTAGCTCCTTTCGTCCTTCCCACTTTTTTCAGGCCCCATCCTCACACGAATTTCTATTCTTTTTTACATTCGCTATACCTTTACCTTTCTTTTTCCTTTCTTCCATAACCTCTCCCTACCTTCGTTCTCTTTACGCACTTCAGAGATCCATATCTGTATAAACTTTTCTCTTTCGCTTATCCGATCCACATCATTTATTTTTTCTTCTCTCAATTTTTTGGAGTGTTCTTTTGGGAGGCACACCCTACTTAAGTGATGTTTGTCGTCCCTACGATAACCAAAATCTTCTTGTTTCCCGACCATGTACGTCCCTAGCCCTCCTTACGCTTTCGTTTTTGCACTTCAAACCTCCGTGTGCTCCTTCCCGCTCAAATAATTCTCCCGATGTTTTCTGTATCATCTTATCCACTTACTTTTGCGCTTAGTGGAAATGATGGTAATTCCCCCGTCTGATCTTGCCTTCGTACAATTTAATAACATACGCTTTCTTCCCTCCCAGTGTTTTTACGTCGTCCTCCTAAACCCTCACTCGTCTGGTTCGTTTCCATTCCACCCTCTCTTCATCCTTTCTTGTTTCTATTATCAGTCTCAAACACATCTCTGATACTTAGTACTCTTAAGAATCCATTATCGAAATGCAGTCATATTCCACCCCTACGTTACATGCTCTCTTTTTTCCAGTCCATGACACTTATTAACTTATCCCCATCCGGATGCTTGTGTTCATTCGTTTCTAACCACCTCTCCTCACGGATAAGGTTGATACAGCCTTTTGTATATGGGTAAGCATAAACGACGTTTTTCTTCCCTTGATTCGGATCTGGCCTTCATTCCTCATGACTTAGCGGGTCTAACCTCGTTCTATTTCTTTCGTCTTATCTTAACGCAACTGTTCAGAATCTACATCTAATTGTCTTTTCTTTTCTTCCATTGACAATCCCACTTCCCATACAGATTTCACTTGCTCAATGGTTCTCCCTTTTTTTCTTAACAAGCTCTGCTCATTTGTTTCATTTTCGTGGACTAACTTTTGACCCTCATTTTTTTTCCTGCTAAATTAAANNNNNNNNNNNNNNNNNNNNNNNNNNNNNNNNNNNNNNNNNNNNNNNNNNNNNNNNNNNNNNNNNNNNNNNNNNNNNNNNNNNNNNNNNNNNNNNNNNNNNNNNNNNNNNNNNNNNNNNNNNNNNNNNNNNNNNNNNNNNNNNNNNNNNNNNNNNNNNNNNNNNNNNNNNNNCCTACTCTAACCTACCTACAATCCAATGAACACCAATAACACTTCACAAGATAATGAAATCAAACCCACCACTATCATCCACAAACTCCATCACTCTCACCACACAATCAAAGCATATTTAGAAGCACAACAATGAAAACAGTCCTAAAAACCAACACGATCCTCACCTTTTGACCCACCTCAAAAAAACCTGCAAACAGCCCATGGAAATCAACTAGCTAACTCATCACGCCCTAAACACTCCACATATACCCACACCAACATAACAACCATCAACACCTAACCCTATACCCAGTCACAAATACAATACGACCTATCTTC-GCCCTATCCATTTTGTATTCCACCTAAAAACGAATCATATCCCCAACCCCAAAGACCACCACATCTACACATATACTCATGCAGTCTAAACAATCAATAAACCCATTATGCCCACAAGCATATACTAATCAAAGACTCAACCCAAACAACCAATCAATTTATAAAAAGGACAAAACACAACATCCTAAAATCTCTTCCACATACCCATCTATACACACCCATACAGCTAAACCAAACATTTCCAAACAACATCATAAAACAAGAACCAATTAAAAACATACCCAAATACACTTACCACTAATATCACTTCCAAAATTCACTCTACTCATACCACCACCCTAACCTTGGACTTAATTTACCACTCAACCCTTAAACAATACCCATCTTAACAAAAAAATCACTTACCTCTCCAACCCAAACAGCACTACAATATATTTACGACCAATCGCTACATACCAAAAAACACAAAAAAAAAACTAGTATTCTAGTTATTCTTATCATTTCCCAGACCTCTCTCCAAAACCAACAACGCAATAACTCCTCAAGCAATTTCTCACCACACTCCACTCCTAAACCAACACCCACCCCTACCCATCACTAACTTAGTTCAGAAATTATAAAAACAATCACGCTTAACTCACCAAATACTACCCACTCACCTCATTTGACCAATCATAGACAACTTTAACACTCCGCTCATATCCAAACCCACCCATTACCAACTCTTCCCGGTTTTCGACCACACCATCACCCTACAAACCCATATAACTACCCAACCACACAAAAACACTATCCCAACCACTTCCACTAATACAAATCCGGACTAAAATCAAAACACCTGACTCCACATCCTAAACTTACAAGGACATATACACAGTTTAAAATATCCTATATAAATTTACCTATTAATAAAACTCAACAAAAAACATCAATCATTACCTACAACATAATATTATCGCAATCCTAATACCATACTACCACCACACAAAAGCATCCAAAACCTATTCTAAACCACCCTCATCTCAAACACGTTACTACAAAACACACCTTAAACCCTACAACTGTCCCTATTAAAACACACCGCAAAATTTCANGTACCACAATCCAAAAAACTCCCAACACATCCTACACCCACAACCTCAAATAAACAGCACCTCACCCTAAAACAACACCACCTTAGTACCACTATCCTCTACAAATAAATAAAAACAACAAATAAACTTAAAACCCAATCTAGGGATACCACCAATACAAACTCCAAACCCAAACCAATTCTCTCAAAACCCACCACCTTTAAATATCACACATTACATCTACCTTATACCTTTTGCTATCAACCCCAAACCACAAACAAAACCACATCCCACAACACAAATTAGACAACCTTAATCCAAACCCTATTAAAATAATAGTCCCCACAAAACACCACAAAAAAAATTAAACCTAACTACACAACAACTACCCCACAACTCATCCAACCTACAAAAAAAGAAATCAACACCTAAAGCACTATCTACATCCTAATCCTTGGTTAAAACTCACAACGAGCTCTCTATAACTGTACATTTACTCTTCCATAACCCGTACCAACCCCCCGAAACACCCACCCCTACGATCATATCACTCAACCCGACCAAAAACACACATACCAAACCCACAACCAACAACATAAAATCCATCCCAATCCACCCCCACCCACCATACCCAACCCCCACAAACACATTAATAGATTCCCCATTAAATCAACAGCAAAAAAGCAACATCCACCTATCTTTCCCACTTCACAATAACAACCATTTAACAACATAAAATTATAAAAATCTATGAAACGCAAAAACAATTTCCATCACCAACAGAATTTTATATGTACCACAACGCATCTACCCTACTCCCAAACTACCCTTACTAAGAGTTACATAAAACACAACTCATAACACCTAAACAAAAACCTACCCACACTTCATTATAAACATTCACAATCCAAATACTAAATGTAAATTCTCAACCTACCTAGTAACCCCACAAATAACGACAAACCAAACAAGGCAAAATCAAATAAAAGACACCAAACACTAACCTACCAAACAAGAAAACTTTAAACGAAACCACCACCACACTCGAAAAAACGCTCCATCAAAACCCACATTACATTTTCACATCAACAACGCCACACCAACCAACCACTACCGTACCCCCAATTCAAAAAACATAAAGACCATTAAAATACTAAAATACACTACCACAACTCCAACAATATCACTCTGCAATAAGAATCTCAACCCACAAGCTAACCTTCCAACTAAAAAACAGCCAGGTAACCTCCACTAACCACAACCAACAACACACCAATTAATAAACCCACACTAACCCCTGAGCCCAGATACCCTCCACCCCTAACACAAACCTTCATAGATCAGCACATACAACTCTACTTCAAACACTAACAACCTCACACCCTAGACTTATTAATTAACAAAAACATCCATACCTATACACCCACGAATCTCACCAACAACATATAAAGAACACCTATCAAAACACCTTAATCAGAACAACTACAACCCAATAAACTATCCTCTAACCCAATATATCCAATACAATTCACTTAATCTAACCTCTAGTAAAAAACTCAACCCAACCCTCACTCCTAAACCGCCCACCCCAATAACTAAACCAAAACAACTCCGCTCCCCAAATACCTACCAACACCACTCCCCACTACCACCAGCCCCATATCTAAACAAAAATCACCATCACCATCCATCCCCTATAGTCTCTCCACACCTAAAAGCTACAAACAAATTCTTTCACCAAAAAAACACCTTCCCAATCCATCTTAACCTCCTCTAATCAAACCTAAATCCCACCTAGCAAAGAAGACCAATAATACACCGCCAATACCAAATCACCCTACAACAAGCTCCAACCTACACCCCTACCTTCCACCATAACTACAAACCGCCATCAATAACACCACCCAACCACGCCCCATAACCATCCTATATAAACCCCTCTCTCAAGCCCCCCCCAATACTATTCAGAAAACCCATTCAAAAAAACAACACCACACATCCCTAACAGAACAGTCAGCCACCAACCCACCATACACCTCTCCCACTCCGAAACCCAACTTCTTATGCCACCTAACCAATACATCTCACACTTAATTAATTACCCACCTACACATTGAGATCACACCCATACATAAACATCATCTAATACACCTATACAATAACCACCAAAACACCACTGCCAGATCCAAAACCTTCTCAACCCCCCTCCATACCTTACAATGACCANNNNNNNNNNNNNNNNNNNNNNNNNNNNNNNNNNNNNNNNNNNNNNNNNNNNNNNNNNNNNNNNNNNNNNNNNNNNNNNNNNNNNNNNNNNNNNNNNNNNNNNNNNNNNNNNNNNNNNNNNNNNNNNNNNNNNNNNNNNNNNNNNNNNNNNNNNNNNNNNNNNNNNNNNNNNNNNNNNNNNNNNNNNNNNNNNNNNNNNNNNNNNNNNNNNNNNNNNNNNNNNNNNNNNNNNNNNNNNNNNNNNNNNNNNNNNNNNNNNNNNNNNNNNNNNNNNNNNNNNNNNNNNNNNNNNNNNNNNNNNNNNNNNNNNNNNNNNNNNNNNNNNNNNNNNNNNNNNNNNNNNNNNNNNNNNNNNNNNNNNNNNNNNNNNNNNNNNNNNNNNNNNNNNNNNNNNNNNNNNNNNNNNNNNNNNNNNNNNNNNNNNNNNNNNNNNNNNNNNNNNNNNNNNNNNNNNNNNNNNNNNNNNNNNNNNNNNNNNNNNNNNNNNNNNNNNNNNNNNNNNNNNNNNNNNNNNNNNNNNNNNN--NNNNNNNNNNNNNNNNNNNNNNNNNNNNNNNNNNNNNNNNNNNNNNNNNNNNNNNNNNNNNNNNNNNNNNNNNNNNNNNNNNNNNNNNNNNNNNNNNNNNNNNNNNNNNNNNNNNNNNNNNNNNNNNNNNNNNNNNNNNNNNNNNNNNNTGAGCTCGGTAAACTTAAGTACCCTTCAAGT------------------------------------------------------------------------------------------------------------------------------------------------------------------------------------------------------------------------------------------------------------------------------------------------------------------------------------------------------------------------------------------------------------------------------------------------------------------------------------------------------------------------------------------------------------------------------------------------------------------------------------------------------------------------------------------------------------------------------------------------------------------------------------------------------------------------------------------------------------------------------------------------------------------GGTTCAGCAAAGGTTTACAGCCTCCAGGAAACCGAACAATACTAAATATCCCTCTAAGGAATCAACCACGAAGAAAGCCACATATAACTACATAGAAAATTTGGAAAAGATGATAAACATTCTACCAATAATCGAAACAAATCAAAACTTCCTCTTATCAACTAACCCATACAAATTTTAACCTAAACTA-AACTTCAAAAAATTTGAAACACATTAAATCTATGCAAACTAATTTAAGGCCTTCCTTGATAATAATTAACAGTTATCCAGCTTCTTTTAAATCATTTGCAATATTTAAATTGAAGTAAACTACAGCTAATCTCTCCAAATCGAAACACTTTCAAGTTAAACCACTTTTTTTAACCCAATTGTCAAAGTCTTAAAATAAATGAAACACCTTTTAAAGAAAGCACTTTAATTAAACTTCCAAAAAATGCAACCATAAACAATTTCGGCAGATAAAATCTTATAACCATTGTGATAAATTTAAAATGGTAACCGCTGCTAACATTCTAAACCAAAACAGCAACTTAGGATGCAACTTAATTAANNNNNNNNNNNNNNNNNNNNNNNNNNNNNNNNNNNNNNNNNNNNNNNNNNNNNNNNNNNNNNNNNNNNNNNNNNNNNNNNNNNNNNNNNNNNNNNNNNNNNNNNNNNNNNNNNNNNNNNNNNNNNNNNNNNNNNNNNNNNNNNNNNNNNNNNNNNNNNNNNNNNNNNNNNNNNNNNNNNNNNNNNNNNNNNNNNNNNNNNNNNNNNNNNNNNNNNNNNNNNNNNNNNNNNNNNNNNNNNNNNNNNNNNNNNNNNNNNNNNNNNNNNNNNNNNNNNNNNNNNNNNNNNNNNNNNNNNNNNNNNNNNNNNNNNNNNNNNNNNNNNNNNNNNNNNNNNNNNNNNNNNNNNNNNNNNNNNNNNNNNNNNNNNNNNNNNNNNNNNNNNNNNNNNNNNNNNNNNNNNN-NNNNNNNNNNNNNNNNNNNNNNNNNNNNNNNNNNNNNNNNNNNNNNNNNNNNNNNNNNNNNNNNNNNNNNNNNNNNNNNNNNNNNNNNNNNNNNNNNNNNNNNNNNNNNNNNNNNNNNNNNNNNNNNNNNNNNNNNNNNNNNNNNNNNNNNNNNNNNNNNNNNNNNNNNNNNNNNNNNNNNNGCTAGCGGCAGATGCAAAGGCCTTTAGAGGCCTCTCCCTAGC-------------------------------------------------------------------------------------------------------------------------------------------------------------------------------------------------------------------------------------------------------------------------------------------------------------------------------------------------------------------------------------------------------------------------------------------------------------------------------------------------------ATCTAGACCGGATCCGGTCTCTCTATGACTTCTACGGAGAAGTAAGGCGCCTTTTATATATAACCCGGGGGAAATGCCTAGGTCACTAGTGAAGAGGCCTCTCATTTCCTTTAGAAAAGTAGGCCTACAAGAGCTCTTATACATATTTTTCTAAGTAAGGAGCTAGCTTCGGGCCCGAGATGGCCTTCCCTTACTAAGAAACTGGATAACCAAGGCGCCTTAAGAGCTCTTAGTTTCTGTAAGACCAACAGGCCTGTCCTGATCAGAACTTAAGCAGGCCTTCTAGACAGATGGGCCCATTCTAGCTAAAGCCTAGGCCTGTCTAAGACCCTGGTACATGTACATGAGCTCAAATGATCACCAGGGCCCGATAAGAAGAGGCCTCTAAAGGCCTAAGCTAGCTCTTACCCAAGAAAGGAAGGCCTCCGCTGGCCAACGCACATGCCTTTCGAGAAGTGTAATTACTAGCCGACTAACAGGCCTGTACATCTCCATTAAGGCTAGCCTAGAGCTAGGAGGACCTCCTTAATGAGCTCTTCGTATTTACATTGATCTATTCTGGCCAGAGAAGAGCAAGAAAGTGTCTAGACGCTGATTAGCAGTAGCTATAACTTTCTGCAAATAGTTTAAACTTAGATTGTGATTCTAAAGAAGCTTCTTATTCGCCGAGGGGTTACAAGAACTCCTGCTGAGCTCAGCCCCCTTGCTTTTAGGATATCCTTGGTGCCACCTTGGCCAAGTAAAAGCAACTCTAAGTTTAAANNNNNNNNNNNNNNNNNNNNNNNNNNNNNNNNNNNNNNNNNNNNNNNNNNNNNNNNNNNNNNNNNNNNNNNNNNNNNNNNNNNNNNNNNNNNNNNNNNNNNNNNNNNNNNNNNNNNNNNNNNNNNN
DRONO2    CCTTACCAATCTTGACACAGGGTCATGGCAGCATACGCAGCAAGGCTGCCCCGGGGGACTAAGCACCAATTCCTTAAACACGCTCGAAATACCCCCTTCAGCACGCTTCCTATACGGTTACTTGTGTATATGCAGGCCGGGCAATTGGACGAACTTGAACAGATACAACGAACGCCTCATTATCCGAATTATACGGAACGCTGCAGGGTGCGTGTAGGTGGGCTGCTTTGGTGAAATAAACAGATTCACATCACCTGCTCCGCGAAACTCTTGTTTGCGTTCCTCTGCCACCCTAATCCCACGCTTTCAAACATTGGCCCTT-AACCGACATACACAAGTAAAATAACTGAGTAGTGAAACGAACCATATCCCCGGGGTAATTCGCGGGTGTCCTTAATAGTAAGCTGAACCAACATTTTCAGGAGAACGCGCTCTTTCGGCCGATCAAGCCCTAGAATCCAAACTAATTTCACAACAACGCATGATGGTAGTACACACAACGTTTATCAGTAGGAAATGCACTATATTTTGCAAGGGTTTCAAAAACACTAAAATTAAACGCAGACACGCTTTGGCCCCAGTACATTACCGCAACGAAGAGGAATACTCCGCTTTCCCGTTGAAACCCATGACAACTCAAACAACAAGACATCTAACTCCTCAACATATAGATAACTTTTAACAGAGACTCATGGTGGAGGAGCACCACGGCGCCGACCGGGCATAGGGAGCGTGAATTAGACGAAGGTGATCGCCAAGGCGAGTCCAAAAATTCTCCTTCTCCGTTAGGGGGGAGTAGTCCCGGACGCGGGTGGCGATTCCTGGGTTACGGAATAAAGAAAACCGCACTCACCTGTTGCAAGACCCCTCCGCGGGAAACCAGCACAAATTGCGGGGGCGCTCCCTTTTGCCGGTATACCGTGAATCGGATTGGAAGCTGTAGAGTGATTAGTCGTAGTGCCATAGGAGGGACGTTATGAAAAGACAGAAGTATTGATCGGAAATGCCACTGTGTATCTAAGGCAGAGCGATTCGAGCCGATTGGGCTCTGCTAGGGTGATGGTACTTCCTAGTACCCATGAGCTGGATAGGACATTCCCTCGCGGACCCTTGTCGGTACTAATTTAGTCATAAGGAACATAATGGTTTACAGGCCGCACAAAGTACGTCCCCCATGGCGTGCGCGAGGACTCTGTCGGTTCAAGGCGGTCGCGCAGGCGATACGCTTCATACAGACTTAAGGGCGGGCATAACCGAGCACCGCCTCCACTAAGGAGGCGCACAGAGCCTTTATGTAGTAGCTTGTTAGCATGCCTGCTCCCGGGCCGGGCAGTCACGAAAGGGGCCTTGGCACGGAAGGACGCCACATTAAACCGATTGCTTGATGGACATACAGGGTACCACTGATTTCCTGTTTACCCACACTTCAACGTTGATCCCACCACCTTACAATCCAAAAAACACACTATCTATAACATTGCTGACCTCGACCACCTCCTCACTCCTCGGCTAAACCTACCCTTCCCAAACTAACCAACGCATGCACTTCAGTCCTAACCGTCCTATACAACCTAAAGTGTCCTCGACCAGCCACCTATCGCCTCGGACACCACGCACAGAAACCACCTGCGGCCAGACAGGCCCACCATAGAAGCCCAACAATACAGTACCCCAACGGGGGAACGTGTGCCCATTTCGAATAGCCGCTTCAGGCACTCATGGGGGCCAATGCAATTCTATATTTATGCCTACCGACCTTCGGGCGGATCGCCACAGCAGCCTGAACTAATGGTTTCGTTTGTTCTATGCACGTGGCTCCAGAACCACCGGCCCAAGACCGTGGAGATGCCAAAGGACACGACGCACAACTGTTTAGCCGAGTCGGTTTAGGGGTGTATTGGAGTCGCCGAAGTTTCAGTCCCCAATCTATACCTGTGGGGTTTCTGGGATTTCTAAATTTGTTAAAAATACCCTCACAAACAAGATTCGCAACGGGACTCTGTGTGCTGTGCCCTTACTTCAGGACTCCTGCGAGCCCCCCTGACCCCCACATCTATAACCCCACGTATGTACGGTGTGGTATTTCTTTTTGTACAGCGCGTCCACTATGCCTCGAAACTCTGGCTATCACACACTTATACGTACGTTGTGGGAGCGACGTTACACGTGCCCACACCCTTACAAAACAAACCCAGCCTCAACATAAAAACACCAGGAACCTCCCATTCCAACTCTGGGGCATGCCCGCTTTCCCCACAGACACCCCGCAGCACATAAACAAACCTAACGTTGAGGACTTATTGGACACACACAACTGACCGCCAGGATCCTTACAATTCCCGACCCCCACAGACCCCACGCACCTCACTTAGACTGCGCCAATAGAGCTTGCCCTTCAGCGGGCAGGTATCGGTCCACGGTGAACGAACAGCCAATTTTCTCACGCTGGCAAATATCCCAGTATTAGTTTGACAGTGAGGAAACAGTTTTGGAACAATCGCATTACTTTGAAATGCACACACTCACGCCCCCCCAAATTTCGACAAAGCCCAAATAGGCAAAAGTTATTACAAACAGCGACCAGTTACTACCAACCGATCTTAATACATAACGCCCAACCACCACCCACACGCATGAGAACCCAATACCACAATCACAACCCTTCACCAACCTAATAGAAGTTAATACATATATTGAGAAATCTTTATACATAACCATAAGCTTACTTCAGCTGATTACCTGATTAGTGCCAAATTATTTATCAGACACAAGAACTACTAGTGGGGAATTCCAGTTCGCGGGAAGGCCGGATACAGGGGCACAAGTCGTAAAATGACCGTTGACACCCCCCGCACGGAGATGCTGCCCTCCGGAGGCACGTGTCCTAAAGGGGATCCACACCTCAAACAGAAATCTCGGCTACTGGATGCACAGAAAAAGTTATACCGCAAGAAGCACCCCGTCCATACGTTAGACTCTTGTAACACGGGCGACAAGGTCACCCAAAGTTAAGACGCAGACTCGGTTTAGCAAGACAATTCAATGCCCATCGATTAGATAACAACAGCAGTACACTAGCAAGATCGGAACAACCGTGAGAGGCCAATAACCAAACCAAACAAAAAGGAAGAACGAACGTGCCACACACACTACAATTATTAATGTTACCTCCCACAACCAAGCAAGTCCAGCTTTAAAGCGGTGGTCCAGGAATACCCAGCAAATCGTTGCTACACCCTACAAGCAACATCCCCAAAAATCAGCCTCTAATGTTATGTCCGATCAACACAGCCCGACTAGGATCGTTTGGCATCAGCTGTCACACCGAGGTTTTATATCCAGCGTTTGTTCTAGATAAGGACCCATAGAGTGGTGCCTGCATTTGGAGAAACTTGACTAGCACGGTGTGGTTGGACACACTTGCCTCCCTTAGGAAAACCATCCGTGTAACCGAGTCTGAACTCCTTTCAGACGTACATACCCACGTTTCACCGGCGATACGACCGACCCAACGTTTCTGTGACCTACAACGGGCGCGGTGCACTCACTCCATACCTAATCCCTCACTTCCGGACCGCATAGACCGGCCTAAAGCAGTTATTCACCACTCAAGGCGAAACTTTCTACATCCATCCTACTACACATCCCCCTACACCTATAAACATCAAACAGAAAACAACAACATACTACAACACCTCAACTATAAAACCTCCGTCACAGGAAACACAGCAACCCACCAATACCTAAAACCAATCCCACAAACTCCAATCAAAACAACTCTTTTAAATCTGAAAAATTGTAATCTCTCACTCTTTCTCTTCTTAGATTGATACGAGCATTGCTGTTACTCAGTATTTAACTGCCCCCCTTTTTCCTTCTTTCTCTGTCTCTCTCTCATATGTTTTTCTCGTCTACTTGCGGCCACAACTTGCTGCTCACTCAATCTCTTTTCTTTTGGAACTACTCTCAACTATTTCCGCTCTTGATCCTCACAGCCTATCAGACATTCGTATAACCGCTCTTTTCAACATTTTACTCCTTTTACGCTATCCATTCTCTCTACTTTCCGTTGTGCCACGTGAAATTATTGAATTCTCTCTGTGACGTCTCACGTCCA-TACACATTGCTGTTCGCCTCTCGAAGTTCGCGTATACTCTTCTTCACAACGCTACCTAATTTACCCCCTTTTCGTCACGCCGAGATCATCACCCGTTTCCCTCTATGTCCTATGTCATTAGCCTCCCTTTCCTTATCCTCTTTTCCCCTACCTTCCTCTTCCCTGGGTGTAACACGATTCTCCTCATGGTCTTTTAACATCTTCTATATTTCCCTTTCTACCACTATCCTTCCGCACCTTACCTTTCTTCTCGTCCTCGTTCAGTTTAATCAAATCTCCTTTCTTCTTGTTTATGTCAACCTCTCCACCAATAAGATAAACACTCCTTCCTCCCTTCTCCTTTCCTATCTTCGGTTCCAAAATGCTATTTGCGCGTTGCCTGTTTGCATGACGCTTGAAATAATTTCCACTTTTTTTTTCTTTGGTGAGTTCTTTGCCATCTCGTAATGTGTTCCCTTTTTCCCCTACGCGCGGCTACCTCGATCACGCCTATCTTCTATCGTCCTTGCTATTCCCTATACCCTCAAACCTTTGCTTTCCTTTTTCTCTTCCGTCTTTCAGATACCTTACCGGGACTTAAATTGTTGACATATTTTCGTGTTCATTCAACGAAACTGATGTTGCTTCTGTTGTTTGCAATTCTGTATACGCATCCCCTTTCTCCGTATTGGTCCTAGGCTAGACCTTGCTGTTTTTCTGGTCGTTTCACCTATCTAACAATTCATAATTCTGCTTCTTCGTCAGTCTTCGACTACCGCACATGTTTCGTATCTTCAATTGTCGTCGGACAACACACTGACTCCTGCTTCTCCTTTTTTTTGACTCCAGATCACATTCCATAGTAGGCCCAACTAACCATATAAGTCACCATGTAACCCCTTAATTATAAACTTTCTCTGGTTTATTCTTTTAATCCACTACAATATTGCTTCCTTTTTTCTCCTATTATTAATAACATCTACTGAAGAGCAAACATAATCTACATTCCCATCCGATGTTATAAGTTTCTACCTGTTTCCGATTACGCTCCTGTACACTCGGTAACCTTCCGCGTTAGAGCATGGCAAGATCTTTACCCTCATAAGCCTTCCCCCTCATACACGTTTTTCCGCTTTTTTACATTCTCCCACCCAACACCCACCCGCGCGCATATGTTAATCGCATTGTCTTTTCTTTCCTTTCCCGGGGTCAGTCCTATGTTATTCAATTCCTAACGAAGCTTTCCTTTTTTTCATTGTTCACTCCCCATCTATCTCTCTGTCCTTCGTGAACCTCTGATTCAGCCCCTTCCTTTTACCGTTTGCTCTGTGTCCATCCGATTTATTCCCCTCTTCTTCCTCTTCCCTTTTTCTTATCTCTTACATTTTTTGTATAAATATCAACACAATTACGCGCTTGCCCCTTCCCGTTTGTAAGCTATTCTGTTCTTTTTTAGGGATTGAGCTAGAACCCTAAGTGAGTTTTTCCACTTTTGTTGCTTACGTCCCCATGGTGCCCGTACTACTATCTTACCTTTCCGTCTCGCAAGTCAGAGAACTACTCTCTTTGTATCCTACTAAAACCTCTCAGTAGCCTTTCCGTAGTATTTGCCTTCTGTTGTTATATCCAAATGTACCCGAGATTATTGTTTATCTAGGGCGTATTCTTTTTCTCTGTTTCCTATGTCATACACAATCCAAGGTACTGCCGTCTCTGTTTTCTTTTTTATATCTTTCTCGCTATCACCTCTTGCCTTTTTTCTGTTAAGCAGGTAGCAATCTTATGTACCTCTGGTGTCTAGCATTCCTTGTAGTTTCTATCTCTGCTACACCCTCTTCTTTTCTCCGACGCGTCTTTCCCGCAGCAATAATATTAGATTATTTCCTTTTCCCTTCCAATTGCACCCAGTTTCCTGTAGTACCATCAAATCAGCGTAATCCCTTTTCGGTTCTTTTCGAAATAAACTTGAGTTTCCTTCTACTTTTCTCCCATTTTATCTACCTTCCTTTTCGGGAACAGTGCGTATTTACTTGCTCTTTCTTATACACGCTATCCTATTACCTCTCGCGCTCGTCTTTCTTTACCTAGTATGTCACATACCTCGCTTTCCTTTATGGAGTTGTCTTTGCTCGATGTCTTCTCTGGCTTCGCTGTGACATACTTCACCTGATGTTTCCGTTACAGCTCGCTTTTTCAGTCCCTTTGTCACAAAGCAGGTTTTCGGTACTTCTTGCGGTTCATCATCTCCCCATTCATCTTCCTTAGCTCCTTTCGTCCTTCCCACTTTTTTCAGGCCCCATCCTCACACGAATTTCTATTCTTTTTTACATTCGCTATACCTTTACCTTTCTTTTTCCTTTCTTCCATAACCTCTCCCTACCTTCGTTCTCTTTACGCACTTCAGAGATCCATATCTGTATAAACTTTTCTCTTTCGCTTATCCGATCCACATCATTTATTTTTTCTTCTCTCAATTTTTTGGAGTGTTCTTTTGGGAGGCACACCCTACTTAAGTGATGTTTGTCGTCCCTACGATAACCAAAATCTTCTTGTTTCCCGACCATGTACGTCCCTAGCCCTCCTTACGCTTTCGTTTTTGCACTTCAAACCTCCGTGTGCTCCTTCCCGCTCAAATAATTCTCCCGATGTTTTCTGTATCATCTTATCCACTTACTTTTGCGCTTAGTGGAAATGATGGTAATTCCCCCGTCTGATCTTGCCTTCGTACAATTTAATAACATACGCTTTCTTCCCTCCCAGTGTTTTTACGTCGTCCTCCTAAACCCTCACTCGTCTGGTTCGTTTCCATTCCACCCTCTCTTCATCCTTTCTTGTTTCTATTATCAGTCTCAAACACATCTCTGATACTTAGTACTCTTAAGAATCCATTATCGAAATGCAGTCATATTCCACCCCTACGTTACATGCTCTCTTTTTTCCAGTCCATGACACTTATTAACTTATCCCCATCCGGATGCTTGTGTTCATTCGTTTCTAACCACCTCTCCTCACGGATAAGGTTGATACAGCCTTTTGTATATGGGTAAGCATAAACGACGTTTTTCTTCCCTTGATTCGGATCTGGCCTTCATTCCTCATGACTTAGCGGGTCTAACCTCGTTCTATTTCTTTCGTCTTATCTTAACGCAACTGTTCAGAATCTACATCTAATTGTCTTTTCTTTTCTTCCATTGACAATCCCACTTCCCATACAGATTTCACTTGCTCAATGGTTCTCCCTTTTTTTCTTAACAAGCTCTGCTCATTTGTTTCATTTTCGTGGACTAACTTTTGACCCTCATTTTTTTTCCTGCTAAATTAAATAGCAGCCGACCAATAAAAAGAAACCCGAAAACGCAGTAAGACCATACAGAGCCCTAGTACTACACAATCAAACAAAAAAACACTCAACCTCCGTGAGTGGAGAGTAAAAAACCATAAAAAAGAAGACACAACCCCAAGCAAACAACTTGGGTGGAGAGCAAACACAAAAATCCTACTCTAACCTACCTACAATCCAATGAACACCAATAACACTTCACAAGATAATGAAATCAAACCCACCACTATCATCCACAAACTCCATCACTCTCACCACACAATCAAAGCATATTTAGAAGCACAACAATGAAAACAGTCCTAAAAACCAACACGATCCTCACCTTTTGACCCACCTCAAAAAAACCTGCAAACAGCCCATGGAAATCAACTAGCTAACTCATCACGCCCTAAACACTCCACATATACCCACACCAACATAACAACCATCAACACCTAACCCTATACCCAGTCACAAATACAATACGACCTATCTTC-GCCCTATCCATTTTGTATTCCACCTAAAAACGAATCATATCCCCAACCCCAAAGACCACCACATCTACACATATACTCATGCAGTCTAAACAATCAATAAACCCATTATGCCCACAATCATATACTAATCAAAGACACAACCCAAACAACCAATCAATTTATAAAAAGGACAAAACACAACATCCTAAAATCTCTTCCACATACCCATCTATACACACCCATACAGCTAAACCAAACATTTCCAAACAACATCATAAAACAAGAACCAATTAAAAACATACCCAAATACACTTACCACTAATATCACTTCCAAAATTCACTCTACTCATACCACCACCCTAACCTTGGACTTAATTTACCACTCAACCCTTAAACAATACCCATCTTAACAAAAAAATCACTTACCTCTCCAACCCAAACAGCACTACAATATATTTACGACCAATCGCTACATACCAAAAAACACAAAAAAAAAACTAGTATTCTAGTTATTCTTATCATTTCCCAGACCTCTCTCCAAAACCAACAACGCAATAACTCCTCAAGCAATTTCTCACCACACTCCACTCCTAAACCAACACCCACCCCTACCCATCACTAACTTAGTTCAGAAATTATAAAAACAATCACGCTTAACTCACCAAATACTACCCACTCACCTCATTTGACCAATCATAGACAACTTTAACACTCCGCTCATATCCAAACCCACCCATTACCAACTCTTCCCGGTTTTCGACCACACCATCACCCTACAAACCCATATAACTACCCAACCACACAAAAACACTATCCCAACCACTTCCACTAATACAAATCCGGACTAAAATCAAAACACCTGACTCCACATCCTAAACTTACAAGGACATATACACAGTTTAAAATATCCTATATAAATTTACCTATTAATAAAACTCAACAAAAAACATCAATCATTACCTACAACATAATATTATCGCAATCCTAATACCATACTACCACCACACAAAAGCATCCAAAACCTATTCTAAACCACCCTCATCTCAAACACGTTACTACAAAACACACCTTAAACCCTACAACTGTCCCTATTAAAACACACCGCAAAATTTCANGTACCACAATCCAAAAAACGCCCAACACATCCTACACCCACAACCTCAAATAAACAGCACCTCACCCTAAAACAACACCACCTTAGTACCACTATCCTCTACAAATAAATAAAAACAACAAATAAACTTAAAACCCAATCTAGGGATACCACCAATACAAACGCCAAACCCAAACCAATTCTCTCAAAACCCACCACCTTTAAATATCACACATTACATCTACCTTATACCTTTTGCTATCAACCCCAAACCACAAACAAAACCACATCCCACAACACAAATTAGACAACCTTAATCCAAACCCTATTAAAATAATAGTCCCCACAAAACACCACAAAAAAAATTAAACCTAACTACACAACAACTACCCCACAACTCATCCAACCTACAAAAAAAGAAATCAACACCTAAAGCACTATCTACATCCTAATCCTTGGTTAAAACTCACAACGAGCTCTCTATAACTGTACATTTACTCTTCCATAACCCGTACCAACCCCCCGAAACACCCACCCCTACGATCATATCACTCAACCCGACCAAAAACACACATACCAAACCCACAACCAACAACATAAAATCCATCCCAATCCACCCCCACCCACCATACCCAACCCCCACAAACACATTAATAGATTCCCCATTAAATCAACAGCAAAAAAGCAACATCCACCTATCTTTCCCACTTCACAATAACAACCATTTAACAACATAAAATTATAAAAATCTATGAAACGCAAAAACAATTTCCATCACCAACAGAATTTTATATGTACCACAACGCATCTACCCTACTCCCAAACTACCCTTACTAAGAGTTACATAAAACACAACTCATAACACCTAAACAAAAACCTACCCACACTTCATTATAAACATTCACAATCCAAATACTAAATGTAAATTCTCAACCTACCTAGTAACCCCACAAATACCGACAAACCAAACAAGGCAAAATCAAATAAAAGACACCAAACACTAACCTACCAAACAAGAAAACTTTAAACGAAACCACCACCACACTCGAAAAAACGCTCCATCAAAACCCACATTACATCTTCACATCAACAACGCCACACCAACCAACCACTACCGTACCCCCAATTCAAAAAACATAAAGACCATTAAAATACTAAAATACACTACCACAACTCCAACAATATCACTCTGCAATAAGAATCTCAACCCACAAGCTAACCTTCCAACTAAAAAACAGCCAGGTAACCTCCACTAACCACAACCAACAACACACCAATTAATAAACCCACACTAACCCCTGAGCCCAGATACCCTCCACCCCTAACACAAACCTTCATAGATCAGCACATACAACTCTACTTCAAACACTAACAACCTCACACCCTAGACTTATTAATTAACAAAAACATCCATACCTATACACCCACGAATCTCACCAACAACATATAAAGAACACCTATCAAAACACCTTAATCAGAACAACTACAACCCAATAAACTATCCTCTAACCCAATATATCCAATACAATTCACTTAATCTAACCTCTAGTAAAAAACTCAACCCAACCCTCACTCCTAAACCGCCCACCCCAATAACTAAACCAAAACAACTCCGCTCCCCAAATACCTACCAACACCACTCCCCACTACCACCAGCCCCATATCTAAACAAAAATCACCATCACCATCCATCCCCTATAGTCTCTCCACACCTAAAAGCTACAAACAAATTCTTTCACCAAAAAAACACCTTCCCAATCCATCTTAACCTCCTCTAATCAAACCTAAATCCCACCTAGCAAAGAAGACCAATAATACACCGCCAATACCAAATCACCCTACAACAAGCTCCAACCTACACCCCTACCTTCCACCATAACTACAAACCGCCATCAATAACACCACCCAACCACGCCCCATAACCATCCTATATAAACCCCTCTCTCAAGCCCCCCCCAATACTATTCAGAAAACCCATTCAAAAAAACAACACCACACATCCCTAACAGAACAGTCAGCCACCAACCCACCATACACCTCTCCCACTCCGAAACCCAACTTCTCATGCCACCTAACCAATACATCTCACACTTAATTAATTACCCACCTACACATTGAGATCACACCCATACATAAACATCATCTAATACACCTATACAATAACCACCAAAACACCACTGCCAGATCCAAAACCTTCTCAACCCCCCTCCATACCTTACAATGACCAACCGTCCGAACGCGCACCAATAAACACCCAATCCCAAAATCCCTACTGTACCCCACCTTCCGCCCCCATCCCTCCACCACACCCACACGACCATCGAGCCCAACAACACCATCCAACAAACAATAACCGTAAACACCCACGCACGCCAAGAGTACCCACCATAAACAAATAAGATCCCACCCAAAGTTTCAAGTATCCGCACCCCATAAATTAACGTCCAGACGAAAATCATACAAGACTTGCTTAGCACCACTATTCAAAACAGTCTTAAGGTAAACCAGCCACCGCGGTCAACGTAAAGTTAATACGCTATCCAACCAACAAAATGAATGTCATAACTACACCTAAGACCACCATGAAAATCACATGTGATAAACTTTAACGAAAAACATTAGATACCTACCTAAATCTACCACTGAGAACTACGACAAACTAAAACTCTAACTAACCCACGGATAATAACCCAACACCCAGTTGCCATACAGGCCAATGAACAATAACAACACACAATCAAGTATAACAACC-ACGAAATGAAAAAGGCGGACAGTAATAAGAGAGAAGCTGGCTCTACCACACAACAATATAAATAATAATCTCTCGAACAAAAGGGGAAGTATATTAGCTATAAACCAAAGCATTCAGCTTACACCTGAAAGATGTCTATAATCAAAGACTGAGCTCGGTAAACTTAAGTACCCTTCAAGT-CCCTCCTCTAGCTCAACTCTACCTATATAAACAATCAACTAAAGCACCTAACACTATATACTTAGTAGGCGAGAAAAGTTGACGCAATAGAGACCCGTAGTAAGAAAGATGAAATAATAGTGAAAAAGAAGCAAGAAATAGCAACTAACCGTACCTTTTGCATCATGAAAGAATACTGAATGAATAACCCACCGAAAAGGAGTAACCAGGAACGTAGCAAAAAATAGAAAAAATCGACTGATAGCTTTAAAACCTAAACCATCCCCTCCCGGACTTAATTAGCCATGAGATAGAAAGTACAGGAAGAATACATTCTACACCATAACTCATTTCCCCCAAACACTACCTAAAGCAACATAGAAGTGTCAAAT-ACTTATATTAAAAATCTAAAAACATCAGGAAAACCACTATAACGTAGAGAATTAATATGAGTATATCCTTCTCTCAAAGGCTTACATTAACATTATTAAACCACTTATAT--CTACACCAACAAGACACATATAGAATTACCTTAACAACTCAATTATTAGAAATAAAAAAACTAGGCAAACCAACACCAATAGTAACAACAATATGATTCATATTAATCCTACGGGTAGCGCAATCAACTAAATATTGTATGAATTAAAAAACTGCTAAGAAATTGATCTTGCAAAAGATATGGAACGAAGATAATCGAGGATGCATTTAACTCGAACCTACTGAGGCTCAC-TTATATGCAATACCCTATCGGGAAAAAAGAATCAAATAAGACCATAAACCTTATAAACCACACCAAAACTAACAGTAACCAGACCTATAAATTAATGAACCCACATAACAGCTCAAGCCCATAGACATAACCTCGATGTATTCAGCAAGTTGTTCTTAACAACTGGGTTCAGCAAAGGTTTACAGCCTCCAGGAAACCGAACAATACTAAATATCCCTCTAAGGAATCAACCACGAAGAAAGCCACATATAACTACATAGAAAATTTGGAAAAGATGATAAACATTCTACCAATAATCGAAACAAATCAAAACTTCCTCTTATCAACTAACCCATACAAATTTTAACCTAAACTA-AACTTCAAAAAATTTGAAACACATTAAATCTATGCAAACTAATTTAAGGCCTTCCTTGATAATAATTAACAGTTATCCAGCTTCTTTTAAATCATTTGCAATATTTAAATTGAAGTAAACTACAGCTAATCTCTCCAAATCGAAACACTTTCAAGTTAAACCACTTTTTTTAACCCAATTGTCAAAGTCTTAAAATAAATGAAACACCTTTTAAAGAAAGCACTTTAATTAAACTTCCAAAAAATGCAACCATAAACAATTTCGGCAGATAAAATCTTATAACCATTGTGATAAATTTAAAATGGTAACCGCTGCTAACATTCTAAACCAAAACAGCAACTTAGGATGCAACTTAATTAAACTTGTAAAGAGTACTGCACCCACTTAAAACCTTCCCAAATTATTTAGTATTATGTCTCTCTTAGGTATACCTAAGGAC-AGACTTTCCAACCTACTGTTAATTTCGCTAAAATATACATGCGTGGCCCTCTCAGGAGCGGTGGCACACGTAGCCACCCACCCCGGGGCAGTAATTTAAGCAATAAGTACTTGACTTATTATAGCGAGGGTTTCTTGTGCACAAGAGACCCAACTAACAGTGGCGTGGTAAGATCCAACCGCGCAGATGGATCTTAGCCACGCTAAGGCACATGGGCCCATGCTTAGCGATACTCAGAGCATCGCCAGCGCTGGATGGCGGTGCCCTACTAGAAGCCTGTTCTATCGCGATCCATCTCGCCTACATACCCCGTCGCCCGCCT-AAAAGGCGAGCTAGCGCTAGACAGGGGTATAGCGAGATGGAGAAATGGGCTTTTTCTAGAATAGAAGATGCACCTTCTTTAGAAACAGATCTATTTTTAGGGCACGTACAGCCCGTCCCTCCTCAGCTAGCTGATGAGGGTCGTAACTAAGTGTACCGGTGCACTTACAAGGCGCGCCTTGAGCTAGCGGCAGATGCAAAGGCCTTTAGAGGCCTCTCCCTAGCAATTCATACCGGAAGCTTTTTAGCCAACAGCTGTTGCCCCCACCTACTACAAGCGCTAGCCCCGTTCTAGAGTGGGGCTTGTAGTAGGGTGCCGTGGGGGGCCTGTGAATGTTCCCTATGTAGGTTTAAAGGAGCTCCTTTAAAAGGGGGGGCGCCCGGCGCCCCCCTACAGGCCTATATAGGCTAAAATGCGCCAGCTGCCGGGCGCGATTCTGCAAAGGAAGGCCCGTGTTTAAACACCTTCAGCGTTGAAGGGCCGCCGTGACGTTACGGCCGCGGTACCGTGAATTGTCCACGGACGGCCGGGTCTTTCTTTGCAGAATCGTTCCTGCAGGACATAGAGACCCTGGGACTTAAAAACCATGGTTTTTGGTTGCGACCTTGGAGCTCCAAACGATCGTCAATTGAAGTCCCAGGGCGAATCTCCTGATCAGGAGGTTCGTGGATCAGGACCCAATGGTGCGCTATTGGTCGTTAACGAGTCCTGATCTAGACCGGATCCGGTCTCTCTATGACTTCTACGGAGAAGTAAGGCGCCTTTTATATATAACCCGGGGGAAATGCCTAGGTCACTAGTGAAGAGGCCTCTCATTTCCTTTAGAAAAGTAGGCCTACAAGAGCTCTTATACATATTTTTCTAAGTAAGGAGCTAGCTTCGGGCCCGAGATGGCCTTCCCTTACTAAGAAACTGGATAACCAAGGCGCCTTAAGAGCTCTTAGTTTCTGTAAGACCAACAGGCCTGTCCTGATCAGAACTTAAGCAGGCCTTCTAGACAGATGGGCCCATTCTAGCTAAAGCCTAGGCCTGTCTAAGACCCTGGTACATGTACATGAGCTCAAATGATCACCAGGGCCCGATAAGAAGAGGCCTCTAAAGGCCTAAGCTAGCTCTTACCCAAGAAAGGAAGGCCTCCGCTGGCCAACGCACATGCCTTTCGAGAAGTGTAATTACTAGCCGACTAACAGGCCTGTACATCTCCATTAAGGCTAGCCTAGAGCTAGGAGGACCTCCTTAATGAGCTCTTCGTATTTACATTGATCTCTTCTGGCCAGAGAAGAGCAAGAAAGTGTCTAGACGCTGATTAGCAGTAGCTATAACTTTCTGCAAATAGTTTAAACTTAGATTGTGATTCTAAAGAAGCTTCTTATTCGCCGAGGGGTTACAAGAACTCCTGCTGAGCTCAGCCCCCTTGCTTTTAGGATATCCTTGGTGCCACCTTGGCCAAGTAAAAGCAACTCTAAGTTTAAACTTGGTACCAAGAAGCTTCTTAGAGTATCAGGAAAAAGGGCCCTTTCAGCTCCCAAAGCTGAATTCAAACTCTCCTGAATTTCTGCTTGGCCAAGACGGTCTGAAAAACCATGTTGCAACCAGAAA
EMECR     CCAAACCAATCTTGGCATGGGGTCACGGCAGCATACGCAGCAAGGCTGTCCCGGGGGACTAAGCACCAATTCCCTAAACACGCCCGAAATACCCCCTTCAGTACGCCTCTTATACGGTTACTTGTGTATATGCAGGCCGGGCAATTGGATGAACCTGAACAGATACAACGAACGCCTCATTTTCCGAATTATACGGAACGCTGCAGGGTGCGTGTAGGTGGGCTGCTTCGGTGAAACAAATAAACTAACATCACCTGCCCAGCGAAACCCTTGTCTGCGTTCCTCTGCCACCCTAATCCCACGCTTTCAACCGTTGGCCCTT-AACCGACATCTACCTGTAAAATAACTAAGTAGCGAAACGAACCATATCCCCGGGGTAATTCGCGTGTGCGCTTAATAGTGAGCTGAACCAACATTTCCAAGAGAACGCGCTCTTTCGGCCGATCAAGCCCTAGAATCCTAACTAGTCTCACAGCAGCGCATAGCGGTAGCACACACAATGTTTATCCGTAGGAAATACACAAAATTCTGCAAATGTTTCAAAAACACTAAAATTAAACGCAAGCATACCTCGGTCCCAGTACATTAACGCAACGAAAAGCAATACTCTGCTTTCCCGTCGAAACCCATGACAACTCAAATCAACAGACATCTGACCCCTCAACAACTAGATAACTCTTAACAGAGATTCATGGTGGAGGAGCACCACGGCGCCGACCGGGCATAGAGAGCGTGAATTAGACGAAGGTGATCGCCAAGGCGAGTCCAAAAATTCCCCTTCCCCGTTAAGGGGGAGTAGTCCCGGACGCGGGTGGCAATTCCCGGGTTACGGAATAAAGAAAACCGCTCTCACCTGTTGCAAGACCCCTCCGCGGGAAACCAGCACAAATTGCGGGGGCGCTCCCTTTTGCCGGTACACCGTGAATCGGGTTGGAAGCTGTAGAGTGACTAGTCGTAGTGCCATAGGAGGGACGTTATGAAAAGACAGAAGTATCGACCGGAAATGCCACTGCGTATCTAAGGCAGAGCGATTCGAGCCGATTGGGCTCTGCTAGGGTGACGGTACTTCCTAGTACCCATGAGCTGGATAGGACATTCCCTCGCGGACCCTTGTCGGTACTAAATTAGTCATAAGGAACATAATGGTTTACAGACTGCACAAAGTACGTCCCCCATGGCGTGCGCGAGGACTCTGTCGGTTCAAGGCGGTCGCGCAGGCGATACGCTCCGCACGGACTTAAGGGCGGGCATAACCGAGCATCGCCTCCACTAAGGAGGCGTACAGAGCCTTTATGTAGTAGCATGTTAACATGCCTGTTCCCGGGCCGGACAGTCACGAAAGGGGCCTTGGCACGGAAGGACGCCACATTAAACCGATTGCTTGATGGACATACAGGGTACCACTGATTTCCT-TTTACCCACCCTTTATCAGTTACCCCACCATCTTATAACCTAAAAAGCACCATATCTATAACACTGCTTACCTCGACCACCTACTCGCCCCTCAACTAAACCTGCCCTCTCCAAACCAACCAAGGCATGCACTTCAATCCCAACCGCCCTATACAACCTAAAGCGTCCTCGACCAGCCACCTATCGCACCGGACACCACGTACAGAAACCACCCGCGGCCAGACAGGCCTACCATAGAAGCCTAACAATACAACACCCCAACGCGGGAACGTGTGCCCATTTCGAATAGCCGCTTCAGGCACTCATGGGGGCCAATGTAATTCTATACCCACGCCTACTGACCTTCGAGCGAATCGCCACAGCAGCCTGAACTAATGGTTTTGTTTGTTCTACGCACGCGGCTCCAGAACCACCGGCCCAAGACCGTGGAGATGCCAAAGGACACGACGCCCAACCGTTTAGCCGAGTCGGTTTAGGGGTGTATTGGAGTCGCCGAAGTTTCAATTCCCAATCTATACCTGTGGGGTTTCTGGGATTTCTAAATTTGTTAAAGATACCCTTACTAATAAAATTCGCAACGAGACTCTGTGTGCCGTGCCCTTACTTCAGGACTCCTGCGAGCCCCCCTGACCCCCCCACCTATAACCCCACGTGTGTACGGCGTGGTATACCCATTTGTACAGCGCGTCCACTATGCCTTGAAACTATAGCTATCACACACTTACACCCATATTGTGGGGGCGACGGTACACGTGCCCACACCCTTACAAAACAAACCCAGCCTCCACATAAAAACACCAGGAACCTCCCATTCTAACACTAGAGCATGCTCGCTTTTCCCACTGACACCCCGCCGCACATAAACGAACCTAACGTTTAGCACTTATTGGACACACACAACTGACCGCCAGGATCTTTACAATCCCTAACCCCCACAGACCCCACGCACCCCATTTAGAATGCGCCAATAGAGCCTGCCCTCCAGCGGGCAGGTACCGGCCCACGGTGAACGACCAGCCAATCTTCTCGCGCTGGTAAATATTCCAGCATCAGTTTGACAGCGAGGGAACAGTTTTGGAACAATCGCATTACTTTGAAATGCACACACTCGCGCCCCCCCAGATTCCGACAAAGCCCAAACAGGCAAAGGCTATTCCAAACAGCGACTAGCTACTACCAACCGGCCACAATACATAACGCCCAACCACCAACCACACGCATGAGACTCTAATGACACAACCTCAACCCATCACCAACTAAATGGAAGTTAACACATTTATTGAGAAATCTTTATTGATAACAATAAGCTTAATCCAGCTGATTACCTGATTAGCGCCAAATTATCCCTTAGACACAAGAAATGCTAGTGGGGAATTCCAGTTCGCAGGAAGGCCGGATACAGGGGCAAAAGTCGTATAATGACCCTTGGCACACCCCGCACGGAGATGCTGCCCTCCGGAGGCACGTGCCCTAAAGGGGATCCACACCACAAACAGCAATCTCGGCTATTGGATGCACAGAAAAAGTTATACCGCAAGAAGCACCCCGTCCATACGTTAGATTTTTGTAACACGGGCGACAAGGTCAACCAAATTCAAGACGCAGACTCGGTTTAGCAAGACAATTCAATGCCCACCGATTAGATACCAACAGCAGTACACCATCAAGAACAAAACAACCGCGAAAGGCCAATAACCAAATCAAACAGAAAGGGTGAAAGCCCGTGTTAAACATCCCACACCTATTGTCGTTACCGCCCATGACCAAGCAAGTCCAGCTTTAAAGCGGTGACCCAGGAATATCCAGAAAATCGTTGCTAAACCATACAAGCAACATCCCCAAAAATCAGCCTCTAATGTTATGTCCGATCAACACAGCCCGACTAGGATTGTTTGGCATCAGCTGTTACACCGAGGTTTTATATCCAGCGATTGTTCTAGATGAGGGCCCACAGAGTGGTGCCTGCATTTGGAGAAACTTGGCTAGCACGGTGTGGTTGGACACACTTGCCTCCCTCAGGAACACCATCCGTGTAACCGAGTCTGAACTCCTTTAAGACGTACATACCCACGTTTCACCGGCGATACGACCAACCCAACGTTTCTGTGACCTACAACGGGCGCGGTGCACTCACCCCATACCTAATCCCTCCCTTTCGGACCACATGGACCGGCCTAAAGCAGTTATTCACCACTCAAGGCGAAACTCTCCCTATCCATCCTACCCCGTATTCTTACATGCTCTCAAACTTTAAACAAAACACAATAACATCCAGCCCCCTCTCACCTATAAAACTACCACTACTAAAAACACAGCAGCCTTCCACCACCCAGAAGCTACCCCGCCAACCTCAATCGGTAAAATCTCACCAAACCTAAAAAATAATAATTTCTCACTCTTTCTCTTCTTAGATTGATACGAGCATTGCTGTTACTCAGTATTTAACTGCCCCCCTTTTTCCTTCTTTCTCTGTCTCTCTCTCATATGTTTTTCTCGTCTACTTGCGGCCACAACTTGCTGCTCACTCAATCTCTTTTCTTTTGGAACTGCTCCCAACTATTTCCGCTCTTGATCCTCACAGCCTATCAGACATTCGTATAACCGCTCTTTTCAACATTTTATTCCTTTTACGCTATCCATTCTTTCCACTTTCCGTTGTGCCACGTGAAATTATTGAATTCTCTCTGTGACGTCTCACGTCCA-TACACATTCTTGTTTGCCTCTCGAAGTTCGCGTATACTCTTCTTCACAACGCTACCTAATTTACCCCCTTTTCGTCACGCCGAGATCATCACCCGTTTCCCTCTATGTCCTATGTCATTAGCCTCCCTTTCCTTATCCTCTTTTTCCCTACCTTCCTCTCCCCTGGGTGTAACACGATTCTCCTCATGGTCCTTTAACATCTTCTATATTTCCCTTTCTACCACTATCCTTCCGCACCCTACCTTTCTTCTCGTCCTCGTTCAGTTTAATCAAATCCCCTTTCTTCTTGTTTATGTCAACCTCTCCACCAATAAGACAACCACTCCTTCCTCCTTTCTCCTTTCCTATCTTCGGTTCCAAAATGCTATTTGCGCGTTGCCTGTTTGCATGACGCTTGAAATAATTTCCACTTTTTTTTTCTTTGGTGAGTTCTTTGCCATCTCGTAATGTGTTCCCTTTTTCCCCTACGCGCGGCTACCTCGATCACGCCTATCTTCTATCGTCCTTGCTATTCCCTATACCCTCAAACCTTTGCTTTCCTTTTTCTCTTCCGTCTTTCAGATACCTTACCGGGACTTAAATTGTTGACATATTTTCGTGTTCATTCAACGAAACTGATGTTGCTTCTGTTGTTTGCAATTCTGTATACGCATCCCCTTTCTCCGTATTGGTCCTAGGCTAGACCTTGCTGTTTTTCTGGTCGTTTCACCTATCTAACAATTCATAATTCTGCTTCTTCGTCAGTCTTCGACTACCGCACATGTTTCGTATCTTCAATTGTCGTCGGACAACACACTGACTCCTGCTTCTCCTTTTTTTTGACTCCAGATTACATCCCATAGTAGGCCCAACTAACCATATAAGTCACCATGTAACCCCTTAATTATAAACTTTCTCTGGTTTATTCATTTAATCCACTACAATATTGCTTCCTTTTTTCTCCTATTATTAATAACATCTACTGAAGAGCAAACATAATCTACATTCCCATCCGATGTTATAAGTTTCTACCTGTTTCCGATTACGCTCCTGTACACTCGGTAACCTTCCGCGTTAGAGCATGGCAAGATCTTTACCCTCATAAGCCTTC-CCCTCATACACGTCTTTTTGTTTTTTTACATTCTTACATCCAACATCCTCCCGCGCGCATATCTTAATCGCATTGTCTTTTCCTTCCTTTCCCAAGGTCAGTCCTATGTTATTCAATTTCTAACGAAGCTTTCCTTCTTTTTATTGTTCACTCCCCATCTATCTCTCTGTCCTTCGTGAACCTCTCATTCAGCCCCTTCCTTTTACCGTTTGCTCTGTGTCCATCCGATTTATTCCCCTCTTCTTCCTCTTCTTTTTTTCTTATCTCTTACATTTTTTGTATAAATATCAACACAATTACGCGCTTGCCCCTTCCCGTTTGTAAACCATTCTGTTCTTTTTTAGGGATTGAGCTAGAACCCTAAGTGAGTTTTTCCACTTTTGTTGCTTACGTCCCCATGGTGCCCGTACTACTATCTTACCTTTCCGTCTCGCAAGTCAGAGAACTACTTTCTTTGTATCCTACTAAAACCTCTCAGTAGCCTTTCCGTAGTATTTGCCTTCTGTTGTTATATCCAAATGTACCCGAGATTATTGTTTATCTAGGGCGTATTCTTTTTCTCTGTTTCCTATGTCATACACAATCCAAGGTACTGCCGTCTCTGTTTTCTTTTTTATATCTTTCTCGCTATCACTTCTTGCCTTTTTTCTGTCAAGTAGGTAGCAATCCTATGTACCTCTGCTGTCTAGCATTCCTTGTAGTTTCTATCTCTGCTACACCCTCTTCTTTTCTCCGACGCGTCTTTCCCGCAGCAATAATGTTAGATTATTTCCTTTTCCCTTCCAATTGCACCCAGTTTCCTGTAGTACCATCAAATCAGCGTAATCCCTTTTCGGTTCTTTTCGAAATAAACTTGAGTTTCCTTCTACTTTTCTCCCATCTTATCTACCTTCCTTTTCGGGGACAGTGCGTATTTACTTGCTCTTTCTTATACACGCTATCCTATTACCTCTCGCGTTCGTCTTTCTTTACCTAGTATGTCACATACCTCGCTTTCCTTTATGGAGTTGTCTTTGCTTAATGACTTCTCTGGCTTCGCTGTGACATACTTCACCTGATGTTTCCGTTACAGCTCGCTTTTTCAGTCCCTTTGTCACAAAGCAGGTTTTCGGTACTTCTTGCGGTTCGTCATCTCCCCATTCATCTTTCTTAGCCTCTTTCGTCCTTCCTACTTTTTCCAGGCTCCATACCCACCCGAATTTCTATTCTTTTTTACATTCGCTATATCTTTACCTTTCTCCTTTCCTTCTTCCATAACCCCTCCCTACCTTTGTTCTCCTTACGCACTCCAGAGATCCATATCTGTATAAACTTTTCTCTTTCGCTTATCCGATCAACATCATTCATTTTTTCTTTTCCCAATTTTTTGGAGTGTTCTTTTGGGAGGCACACCCTACTTAAGTGATGTTTGTCGTCCCTACGATAACCAAGATCTTCTTGTTTCCCGACCATGTACGTCCCTAGCCCTCCTTACGCTTTCGTTTTTGCACTTCAAACCTCTGTGTGCTCCTTCCCGCTCAAATAATTCTCCCGATGTTTTCTGTATCATCTTATCCACTTACTTTTGCGCTTAATCGAAATGATGGTAATTCTCCCGTCTGATCTTGCCTTCGTACAATTTAATAACATACGCTTTCTTCCCTCCCAGTGTCTTTACGTGGTCCTCCTAAACACTCACTTGTCTGGTCCGTTTCCATTCCACCCTCTCCTCATCCTTTCTTGTTTCTATCATCGATTCCAAACTCATCCCTGATACTCAGTGCTATTATGAATCCATTATCGAAATGCAGTCATATTCCACCCCTACGTTACATGCTCTCTTTTTTCTAGTCCATGACACTTATTAGCTTATCCCCATCCGGATGCTTGTGTTTATTCGTTTCTAACCACCTCTCCTCACGGATAAGGTTGATACAGCCTTTTGTATATGGGTAAGCATAAACGGCGTTTTTCTTCCCTTGATTCGGATCTGGCCTTCATTCCTCATGACTTAGCGGGTCTAACCTCGTTCTATTTCTTTCGTCTTATCTTAACGCAACTGTTCAGAATCTACATCCAATTGTTTTTTCTTCTCTTCCATTGACAATCCCACTCCCCATACAGATTTCACTTGCTCAATGGTTCTCCCTTTTTTTCTTAACAAGCTCTGCTCATTTGTTTCATTTTCGTGGACTAACTTTTGACCCTCATTCTTTTTCTCGCTAAATTAAATAGCAGCCGACCAATAAAAAGAAACCCGAAAACCCCGTAAGACCATGCAGAACCCTAGCACCAGACAGCAAAACCAAAAAACGCACAACCTCCGTGAGTGGAGAGTAAAAAACCATAAAAAAGAAGGCACAACCCCAAGCAAACAACTTGGGTGGAGAGCAAACACAAAAATCTCATCCTACAACTACCATAATCCAATAAACATCAACAGAACCTCACCATATCACAAACCTGATTCTACCTCAACCACCCACAAGTCCCACAACTACACATATAAACCCGCAACAAACCCCACAGCACAACAATGCAAACAGCCACACAAACTAACCTAATCCTCCTACTCCAATCCACCCCACAAGAACTAACAAACAAACCGAATGAAACAATCAGTTCCACCACCACACTCCGAACAACCCATCCTCATCTACAACAACATAACAAACAACAAAACACAACCTCGAACCCAACCGCTGGAACAATACAACCCACTTCT-GCATTGACCCCCCCGCAACACGTCTATCCACCAACCCAACTATCTACTCCACAACATACTTCACGCATACACTCACTAACACGACCAAACCAACCAAAAAACCAAACAAACCCACAACAATACACACCACCAAAATCAACTCTAACCCCCTAATCCACATATAAACAAAACGAACTACACCACCCTAGAACATCCCCCAACAACCCTTCAAAAAACACCTACACAGACAAATCATATTCACCTAAACCCCAACACAAAACATAACCTAAACAAAAATACACCAAAACGCACCCAACACTAACAAAACCTCCAAAACTCACCACATCCCCACCCCCTCCATACCACTGGACTCAACTACCTGCTCAACACCCAAACAACACCCACCGTGCCAAGCGATCCACCTCTCCCCTCGATCCAAACAATAGCACATATCATGCCTAATAAACCACCACATTCCCAAAACCTTATAAAGAAATCCAACACACCATCCGCTCCCACCACCACCCAGTCCTTCAATCAACACTAACACAACAACAACTCCCAAACCAATTCTCCAACACACACCACCCTTAATCTTACACCCACCACTACCTTCTTTTAACGTAACCTTCAAAATCCAAACATAAATACGACTAGCCCACTCAACGCCTTCCAACCGCCTTACTTAATCAAATGTGAATAACCTTAACACTCCCTCCGTATCTAAACCAATCCATCACCAACCCCCCCTATCATTTAACTACACCATCACCCCACAAACCTAAATAGTCACCCCATCACTTTAAAACATTACTCCAATAACTTCCACTAACACATATTCGGATCAAAAGAATAACTTCTGACCCCGTATCCCAAAATTATAAGGTCCCACATACAACTTAAAACACCCTTTACAAGCCCACCCTTCTAAAAACCCCAATAAACAACACCATTCCCCATCAATAATCTGACGCCAACACAATTTTAATACCGCACCGCTCCCATGCACAAAAACCCAAGAACTATTTAAACCTATCCTTATTCCAAATCCAAAACTACAAAACACATCTCCAATCCCACAACCGATTCCGCCAAAGTACATCGCAAAACC-CANGTAACACAACCCATAAACCCATCCGTATTCTCCACCACCGCAACTCCTAACAAACAGCAACCCACCCTAAACCCCCACCGACCCTTAACCCCCACTCATACCAAACCATCCAACAGAACAAACCATCTCTGAACCCAATCGAACTACACCCCCAACACGAACCCCAAACTTAAAACAATCCACTTACATTCACACATACTCAAATATCAAACAACTCAACAACCCCACATCTCACACCCCTACCCACAAATCGCAAACAAAAACACACCCCATCACATAAATCAGACAACCTCAATACAGCCCCTTCCATACAAGCAGCCTCCCCATACCACAAAACAAAAACCTAAACCCAACCCCACAAAAACAACCCCAAAACCCACCCGTCCCACAACCCAACAAGCAAATACCCTAACAACCAACCATAGTTAAACCCCCAATCAAAACACACGTCCCACCTCCGGTAGCTACCCACCCACTCTACTATAACCAATACCAACCTCCCAAAACACCTGTCTTTCCAAACATACCACCCAACCTACCCAAACACACATATACCCAACCCACCCTCAACAACACAAAATACACCTCCAACCACACACACCCACCACTACCAATCCACTCCGATAAAGCACCAAATCACCCCCAACATTGAAAGCAAAAAAGCTATACCCGCCCACCACACCCACCTCTCAATAGCAATTGCCACACAACACATCATCACGGCAAACCATAATAAATAAAACCATCTACCACCATCAACAGAACCCTACACATACCACAACCCACTACCTCCATCTCCGAACCAATCCTACCCAAGCCCACACAAACATCAACCCATAACATCCAAACCAAAACTTATACACACCTCAACATAAAAACTCATAACGTAAATACTAAGCAAAGCTACCTAACCCTTCTGACACCACAACAACCAATTCCAGACCGGACAATACAAAACCAAATAAACCATACCAAACACTAACCCACAATACCCAAAAACTCCAAACAAACTCGCTATCACCCCCGATAGATCACCATATCAAAATACAACTCACACTTATACATCAACAACACTACTTCACTCAACCACTACCGTACCATCAACACGACAATAACAAAAATCGACAACAGACCAAAGAACATATCAACCAATAACGTAAAAACACTCCACGACAAAACACCCCACCCACAAATCAACCCTCCACCCAAAAGCCTGCCAGACAACACCCTCCAAATCAACCACTTCTCATATACACTATCAGACCTCTCCAACCCCTTAAGATCCCGCACCACCTACCTCTAATGCTAACCACCACACATCCACACGCACAGCTCTACCCCCAACACCAACAACTCCGCACCCAAAATCTAACACTCAATAAATCCATCCGCTCTCATGTACCCCCACATCCCACAAATAACGCACACTGACCATCTATTAAGACACATTAATAAAAACCCCCACACCACCAAAAACCACCCCCAGATCTGACCCTCGCACAACCATCCATAAAGTCTAACTCCCAACAAAAAATTCCTCCAAACCATCACTACCACGACACTGACCCCATCAGCTGAGGAAATCCTAACCCACCCCCCAGGCCCAAACCCACTCCACCCCCCACCACCAACCATCCTTCCCCCAACAACAAACCACCAACACCACCACCTTTCCTCAATCCGTCTCCATCCCACACCCACGCACAAATCCACTTATCACAAAGCCATCCACCTAACTCCCCTCAACCCCTAATACCAAATTCTAGACTCCTTCCCGCAAAAAAGACCAACAACACTCAATCAACACCAAACCGCCCTATAACAAGCCCTAACCCATACCCCCATCCCCAACCACAACCACCGGCCACCACAAAAAACACTATCTCACTAAGCCCCACAGCGAACCCCTACAAACCCCCTCATCCAACCCCACGCAACACTCCCCAACCAATCCACTCAAAAAAACACTACCACACATTACCAAAAAAACACCTAACCAACAACCCACCCCATACCTCCCCCCCCCTACAACTCAATAACCTACCCCCCTCAACCAACGCACCCACTGCCCACCTAGCAACCAAACCACATATCAAGACCATACTCACCCTTAACTAGAATCCAACACACCCCTAAAACAAACTCACAAACACCGTCCCCGAAACCGACAATTTCCCGACCCCTCCCAACACCTCGCAACACCTAACCGTCCGACCGCGCACCAATAAGCACCCAGTCCCAAAGTCCCTACTGCACTCCACCTCCCCCTCCCACTCCACCACCACATCCACACGACCACCGAGCCCAACAACACCGTCCAACAAACGATAACCATAAACACCCACCCACGCCAAGAGTACCCACCATAACCAAGCAAGACGCCCTCCAAAGTTCCAAGTATCCGCGCCCCATAAATAAA-ACCCGGATAAAAATCA-CCAAAACTTGCTCAGCACCACTACTCATAACAGACCACAGGTAAACCAGCCACCGCGGTCAACGTAAAGCTAATATGTTATCTAACTAACAAAATAAATGTCATAACCACCCCTAAAACCTCCATAAATATCATCCACGACCAATTTCAACGAAAAACATTAGATACCTACCTAAATCTACACCCGAGAACTACGACAAACTAAAACTCTAACTAACCCACGGATAATAATCCAACACCCGATCGCCCTGCAGCCCAATGAACAATAACAACGCACAATCAAATATAACAACC-ACGAAATGAAAAAGGCGGACAGTAACAAGAATGAAGCTGGCCCTACCACACAACAC-ATAAATAATAACCTCCTGAATAAAAGGGGAAGCATATTAGCTATAAACCAAAGCACTCAGCTTACACCTGAAAGATGTCTTAAACACAAGACTGAGCTTGGCAAACTTAAGTACCCTTCAAATTGCTCATCCTAGCTCAATTACAACACCAAACAAAATCCACTAAACACGGCAACACTTTGCACCTAGTAGGCGAGAAAAGTTGACGCAATAGAGAC-AGTAGTAAGAAAGCTGAAATAACAATGAAACCAAAGCAAAGAACAGCAACTAACCGTACCTTTTGCATAATGACAGAACACCGAACGAATAACCCATCGAAAAGGAGTAATCCGAAACGTGGCAAAAAATTGAAAAAACCGACTGATAGCTTTGAAACCTAAATCATCCCCCAGATACCACCCAAAACCACGAGATAGCAAGTACAGCAAGAACACAATCTCAACCATAACCTTCCCCCTATACACACTACCTCAAGCAATAAAAAAGTGTCAAAT-TCCAACTACAAAAATTTAAAAACACCACGACCCCCACTATAACGCTGAGAATCAATATGAGTATACTCTTCTCTCAAAAGCTTACATACACATTATTAAACCACTAATACCGCCACCCC-ACAAGACAAATATTAAACCACTTTAACAACATAACTGCTAGAAATAAAAAAACTAGGCAAACCAACACCAATAGAACCAACAATATGATTCATAATAATCCTACAGGTAGCGCAATCAACTAAATATTGTATGAATTAAAAAACTGCTAAGAAATTGATCTTGCAAAAGATACTAAACGAAGATAATCAAGGATGCACCTAAACCTAACCTATCCAGGCCCATTACCTGCACAAC-CCTCATCGGGAAAAAAAAATCAAACAAGACCATCTATCTTATAAACCACCCCAAAACTAATAGGAACCAGACCTATAAATTAATGAACCCACATAACAGCTCAAGCCCATAGACATAACCTCGATGTATTCAGCAAGTTGTTCTTAACAACTGGGTTCAGTAAAGGTTTACTACCTCTAGGAAACCGAACAATACTAAACACCTCTCTAAGGAACCAACTACTAAGAAAACCAACCCTCATCACATAGAAAATATGGAAAAAATGATAAACATTTTACTAGCAATCGAAACAAATCAAAACTTCCCCTTATCAACAAACCCATACAAATTTCAACCTAAACTA-AACTTCAAAAAATTTAAAGCACACTAAATCTATGCAAACTAATTTAAGGCCTTCCTCGATAATATTTAACAGTCATCCAGCTTTTTTCAAATCACTTGCAACATTTAAATTAAAGTAATCTACAGCTAATCATTCCAAATCGAAACACTTTCAAGTT-AACCACTTTTTTTAACCTAATTGTCAAAATCTTAAAACAAATGGAGCACCTTTTAAAGAGAACACCTTAACTAAACTTCCAAAAAATATAACCATAAAAAATTTCGGCAGATAAAATATTATAACCACTGTGATAAATTTAAAATGGTAACCACTGCTAACATTCTAAGCCAAAACAGTAACTTAGGATGCAACTTAATACAACTTGTAAAAACTACTACATCCACTCAAAGCCTTCCCAAATTACTTATT-CTACGCCNCCCTTAGGTATACCCAAGGACAAGACTTTCCAACCTACCATTAGTTTCGCTAAAATATACATGCGTGGCCCTATCAGGAGCGGTGGCACACGTAGCCACCCACCCCGGGGCAGTAATTTAAGCAATAAGTACTTGACTTATTATAGCGAGGGCCTCTTGTGTACAAGAGGCCCAACTAATAGTGGCGTGGTAAGACCCAACTGCGCAGATGGATCTTAGCCACGCTAAGGCACATGGGCCCATGCTTAGCGATACTTAAAGTATCGCCAGCGCTGGATGGCGGTGCCCCACTAGAAGCCTGTTCTATCGCGATCCATCCCGCCTACATACCCCGTCGCCCGCCT-AAAAGGCGGGCCAGCGCTAGACAGGGGTATAGCGAGATGGAGAAATGGGCTTTTTCTAGAACAGAGAAGGCCTCCTCTTTAGAAATAGACCTATTTTTGGGGCACGTACAGCCCGTCCCTCCTCAGCCAGCTGATGAGGGTCGTAACTAAGTGTACCGGTGCACTTACAGAGCGCGCCCTGAGCTAGCGGCAGATGCAAAGGCCTTTAGAGGCCTCTCACTAGCAATTTATACCGGAAGCTTTTTAGCCAACAGCTGTTGCCCCCACCTACTGCAAGCGCTAGCCCCGTTCTAGAGTGGGGCTTGCAGTAGGGTGCCGTGGGGGGTCTGTGAACGTTCCCTACGTAGGTTTAAAGGAGCTCCTTTAAAAGGGGGGGCGCCCGGCGCCCCCCTACGGACCTATATAGGCTAAAATGCGCCAGCTGCCGGGCGCGATTCTGCAAAGGAGGGCCCGTGTTTAAACACCTTCAGCGTTGAAGGGCCGCCGTGACGTTACGGCCGCGGTACCGTGAATTGTCCACGGACGGCCGGGTCCTTCTTTGCAGAATCATCCCTGCAGGGCATAGAGACCCTGGGACTTAAAAACCATGGTTTTTGGTTGCGACCTTGGAGCTCCAAACGATCGTCAATTGAAGTCCCAGGGCGAATCTCCTGATCAGGAGGTTCGTGGATCAGGACCCAATGGTGCGCTATTGGTCGTTAACGAGTCCTGATCTAGACCGGATCCGGTCTCTCTATGACTTCTACGGAGAAGTGAGGCGCCTCTTATATATAATCCGGAGGAAATGCCTAGGTCACTAGTGAAGAGGCCTCTCATTTCCTTTAGAAAAGTAGGCCTACAAGAGCTCTTATACATATTTTTCTAAGTAAGGAGCTAGCTTCGGGCCCGAGATGGCCTTCCCTTACTAAGAAACTGGATAACCAAGGCGCCTTAAGAGCTCTTAGTTTCTGTAAGACCAACAGGCCTGTCCTGATCAGAACTTAAGCAGGCCTTCTAGACAGATGGGCCCATTCTAGCTAAAGCCTAGGCCTGTCTAAGACCCCGACACATGTGTATGAGCTCAAATGATCACCAGGGTCCGATAAGAAGGGGCCCCTAAAGGCCTAAGCTAGCTCTTACCCAAGAAAGGAAGGCCTCCGCTGGCCAACGCACATGCCTTTCGAGAAGTGTAATTACTAGCCGACTAACAGGCCTGTACATCTCCATTAAGGCTAGCCTAGAGCTAGGAGGCCCTCCTTAATGAGCTCTTCGTATTTACATTGATCTCTTCTGGCCAGAGAAGAGCAAGAAAGTGTCTAGATGCTGATTAGCAGTAGCTATAACTTTCTGCAAATAGTTTAAACTTAGACTGTGATTCTAAAGAAGCTTCTTATCTGCCAAGGGGTTACAAGAATTCTTGCTGAGCTCAGCCCCCTTGCTTTTAGGATATCCCTGGTACCAGCTTGGCCAAGTAAAAGCAACTCTAAGTTTAAACTTGGTACCAAGAAGCTTCTTAGAGTATCAGAAAAAAAGGCCTTTCCAACTCCCAAAGCTGGATTCAAACTTTTCTGAGTTCCTGCTTGGCCAAGNNGGTCTGAAAAACCACGTTGCAACCAGGAA
EMECR2    CCAAACCAATCTTGGCATGGGGTCACGGCAGCATACGCAGCAAGGCTGTCCCGGGGGACTAAGCACCAATTCCCTAAACACGCCCGAAATACCCCCTTCAGTACGCCTCTTATACGGTTACTTGTGTATATGCAGGCCGGGCAATTGGATGAACCTGAACAGATACAACGAACGCCTCATTTTCCGAATTATACGGAACGCTGCAGGGTGCGTGTAGGTGGGCTGCTTCGGTGAAACAAATAAACTAACATCACCTGCCCAGCGAAACCCTTGTCTGCGTTCCTCTGCCACCCTAATCCCACGCTTTCAACCGTTGGCCCTT-AACCGACATCTACCTGTAAAATAACTAAGTAGCGAAACGAACCATATCCCCGGGGTAATTCGCGTGTGCGCTTAATAGTGAGCTGAACCAACATTTCCAAGAGAACGCGCTCTTTCGGCCGATCAAGCGCTAGAATCCTAACTAGTCTCACAGCAGCGCATAGCGGTAGCACACACAATGTTTATCCGTAGGAAATACACAAAATTCTGCAAATGTTTCAAAAACACTAAAATTAAACGCAAGCATACCTCGGTCCCAGTACATTAACGCAACGAAAAGCAATACTCTGCTTTCCCGTCGAAACCCATGACAACTCAAATCAACAGACATCTGACCCCTCAACAACTAGATAACTCTTAACAGAGATTCATGGTGGAGGAGCACCACGGCGCCGACCGGGCATAGAGAGCGTGAATTAGACGAAGGTGATCGCCAAGGCGAGTCCAAAAATTCCCCTTCCCCGTTAAGGGGGAGTAGTCCCGGACGCGGGTGGCAATTCCCGGGTTACGGAATAAAGAAAACCGCTCTCACCTGTTGCAAGACCCCTCCGCGGGAAACCAGCACAAATTGCGGGGGCGCTCCCTTTTGCCGGTACACCGTGAATCGGGTTGGAAGCTGTAGAGTGACTAGTCGTAGTGCCATAGGAGGGACGTTATGAAAAGACAGAAGTATCGACCGGAAATGCCACTGCGTATCTAAGGCAGAGCGATTCGAGCCGATTGGGCTCTGCTAGGGTGACGGTACTTCCTAGTACCCATGAGCTGGATAGGACATTCCCTCGCGGACCCTTGTCGGTACTAAATTAGTCATAAGGAACATAATGGTTTACAGACTGCACAAAGTACGTCCCCCATGGCGTGCGCGAGGACTCTGTCGGTTCAAGGCGGTCGCGCAGGCGATACGCTCCGCACGGACTTAAGGGCGGGCATAACCGAGCATCGCCTCCACTAAGGAGGCGTACAGAGCCTTTATGTAGTAGCATGTTAACATGCCTGTTCCCGGGCCGGACAGTCACGAAAGGGGCCTTGGCACGGAAGGACGCCACATTAAACCGATTGCTTGATGGACATACAGGGTACCACTGATTTCCT-TTTACCCACCCTTTATCAGTTACCCCACCATCTTATAACCTAAAAAGCACCATATCTATAACACTGCTTACCTCGACCACCTACTCGCCCCTCAACTAAACCTGCCCTCTCCAAACCAACCAAGGCATGCACTTCAATCCCAACCGCCCTATACAACCTAAAGCGTCCTCGACCAGCCACCTATCGCACCGGACACCACGTACAGAAACCACCCGCGGCCAGACAGGCCTACCATAGAAGCCTAACAATACAACACCCCAACGCGGGAACGTGTGCCCATTTCGAATAGCCGCTTCAGGCACTCATGGGGGCCAATGTAATTCTATACCCACGCCTACTGACCTTCGAGCGAATCGCCACAGCAGCCTGAACTAATGGTTTTGTTTGTTCTACGCACGCGGCTCCAGAACCACCGGCCCAAGACCGTGGAGATGCCAAAGGACACGACGCCCAACCGTTTAGCCGAGTCGGCTTAGGGGTGTATTGGAGTCGCCGAAGTTTCAATTCCCAATCTATACCTGTGGGGTTTCTGGGATTTCTAAATTTGTTAAAGATACCCTTACTAATAAAATTCGCAACGAGACTCTGTGTGCCGTGCCCTTACTTCAGGACTCCTGCGAGCCCCCCTGACCCCCCCACCTATAACCCCACGTGTGTACGGCGTGGTATACCCATTTGTACAGCGCGTCCACTATGCCTTGAAACTATAGCTATCACACACTTACACCCATATTGTGGGGGCGACGGTACACGTGCCCACACCCTTACAAAACAAACCCAGCCTCCACATAAAAACACCAGGAACCTCCCATTCTAACACTAGAGCATGCTCGCTTTTCCCACTGACACCCCGCCGCACATAAACGAACCTAACGTTTAGCACTTATTGGACACACACAACTGACCGCCAGGATCTTTACAATCCCTAACCCCCACAGACCCCACGCACCCCATTTAGAATGCGCCAATAGAGCCTGCCCTCCAGCGGGCAGGTACCGGCCCACGGTGAACGACCAGCCAATCTTCTCGCGCTGGTAAATATTCCAGCATCAGTTTGACAGCGAGGGAACAGTTTTGGAACAATCGCATTACTTTGAAATGCACACACTCGCGCCCCCCCAGATTCCGACAAAGCCCAAACAGGCAAAGGCTATTCCAAACAGCGACTAGCTACTACCAACCGGCCACAATACATAACGCCCAACCACCAACCACACGCATGAGACTCTAATGACACAACCTCAACCCATCACCAACTAAATGGAAGTTAACACATTTATTGAGAAATCTTTATTGATAACAATAAGCTTAATCCAGCTGATTACCTGATTAGCGCCAAATTATCCCTTAGACACAAGAAATGCTAGTGGGGAATTCCAGTTCGCAGGAAGGCCGGATACAGGGGCAAAAGTCGTATAATGACCCTTGGCACACCCCGCACGGAGATGCTGCCCTCCGGAGGCACGTGCCCTAAAGGGGATCCACACCACAAACAGCAATCTCGGCTATTGGATGCACAGAAAAAGTTATACCGCAAGAAGCACCCCGTCCATACGTTAGATTTTTGTAACACGGGCGACAAGGTCAACCAAATTCAAGACGCAGACTCGGTTTAGCAAGACAATTCAATGCCCACCGATTAGATACCAACAGCAGTACACCATCAAGAACAAAACAACCGCGAAAGGCCAATAACCAAATCAAACAGAAAGGGTGAAAGCCCGTGTTAAACATCCCACACCTATTGTCGTTACCGCCCATGACCAAGCAAGTCCAGCTTTAAAGCGGTGACCCAGGAATATCCAGAAAATCGTTGCTAAACCATACAAGCAACATCCCCAAAAATCAGCCTCTAATGTTATGTCCGATCAACACAGCCCGACTAGGATTGTTTGGCATCAGCTGTTACACCGAGGTTTTATATCCAGCGATTGTTCTAGATGAGGGCCCACAGAGTGGTGCCTGCATTTGGAGAAACTTGGCTAGCACGGTGTGGTTGGACACACTTGCCTCCCTCAGGAACACCATCCGTGTAACCGAGTCTGAACTCCTTTAAGACGTACATACCCACGTTTCACCGGCGATACGACCAACCCAACGTTTCTGTGACCTACAACGGGCGCGGTGCACTCACCCCATACCTAATCCCTCCCTTTCGGACCACATGGACCGGCCTAAAGCAGTTATTCACCACTCAAGGCGAAACTCTCCCTATCCATCCTACCCCGTATTCTTACATGCTCTCAAACTTTAAACAAAACACAATAACATCCAGCCCCCTCTCACCTATAAAACTACCACTACTAAAAACACAGCAGCCTTCCACCACCCAGAAGCTACCCCGCCAACCTCAATCGGTAAAATCTCACCAAACCTAAAAAATAATAATTTCTCACTCTTTCTCTTCTTAGATTGATACGAGCATTGCTGTTACTCAGTATTTAACTGCCCCCCTTTTTCCTTCTTTCTCTGTCTCTCTCTCATATGTTTTTCTCGTCTACTTGCGGCCACAACTTGCTGCTCACTCAATCTCTTTTCTTTTGGAACTGCTCCCAACTATTTCCGCTCTTGATCCTCACAGCCTATCAGACATTCGTATAACCGCTCTTTTCAACATTTTATTCCTTTTACGCTATCCATTCTTTCCACTTTCCGTTGTGCCACGTGAAATTATTGAATTCTCTCTGTGACGTCTCACGTCCA-TACACATTCTTGTTTGCCTCTCGAAGTTCGCGTATACTCTTCTTCACAACGCTACCTAATTTACCCCCTTTTCGTCACGCCGAGATCATCACCCGTTTCCCTCTATGTCCTATGTCATTAGCCTCCCTTTCCTTATCCTCTTTTTCCCTACCTTCCTCTCCCCTGGGTGTAACACGATTCTCCTCATGGTCCTTTAACATCTTCTATATTTCCCTTTCTACCACTATCCTTCCGCACCCTACCTTTCTTCTCGTCCTCGTTCAGTTTAATCAAATCCCCTTTCTTCTTGTTTATGTCAACCTCTCCACCAATAAGACAACCACTCCTTCCTCCTTTCTCCTTTCCTATCTTCGGTTCCAAAATGCTATTTGCGCGTTGCCTGTTTGCATGACGCTTGAAATAATTTCCACTTTTTTTTTCTTTGGTGAGTTCTTTGCCATCTCGTAATGTGTTCCCTTTTTCCCCTACGCGCGGCTACCTCGATCACGCCTATCTTCTATCGTCCTTGCTATTCCCTATACCCTCAAACCTTTGCTTTCCTTTTTCTCTTCCGTCTTTCAGATACCTTACCGGGACTTAAATTGTTGACATATTTTCGTGTTCATTCAACGAAACTGATGTTGCTTCTGTTGTTTGCAATTCTGTATACGCATCCCCTTTCTCCGTATTGGTCCTAGGCTAGACCTTGCTGTTTTTCTGGTCGTTTCACCTATCTAACAATTCATAATTCTGCTTCTTCGTCAGTCTTCGACTACCGCACATGTTTCGTATCTTCAATTGTCGTCGGACAACACACTGACTCCTGCTTCTCCTTTTTTTTGACTCCAGATTACATCCCATAGTAGGCCCAACTAACCATATAAGTCACCATGTAACCCCTTAATTATAAACTTTCTCTGGTTTATTCATTTAATCCACTACAATATTGCTTCCTTTTTTCTCCTATTATTAATAACATCTACTGAAGAGCAAACATAATCTACATTCCCATCCGATGTTATAAGTTTCTACCTGTTTCCGATTACGCTCCTGTACACTCGGTAACCTTCCGCGTTAGAGCATGGCAAGATCTTTACCCTCATAAGCCTTC-CCCTCATACACGTCTTTTTGTTTTTTTACATTCTTACATCCAACATCCTCCCGCGCGCATATCTTAATCGCATTGTCTTTTCCTTCCTTTCCCAAGGTCAGTCCTATGTTATTCAATTTCTAACGAAGCTTTCCTTCTTTTTATTGTTCACTCCCCATCTATCTCTCTGTCCTTCGTGAACCTCTCATTCAGCCCCTTCCTTTTACCGTTTGCTCTGTGTCCATCCGATTTATTCCCCTCTTCTTCCTCTTCTTTTTTTCTTATCTCTTACATTTTTTGTATAAATATCAACACAATTACGCGCTTGCCCCTTCCCGTTTGTAAACCATTCTGTTCTTTTTTAGGGATTGAGCTAGAACCCTAAGTGAGTTTTTCCACTTTTGTTGCTTACGTCCCCATGGTGCCCGTACTACTATCTTACCTTTCCGTCTCGCAAGTCAGAGAACTACTTTCTTTGTATCCTACTAAAACCTCTCAGTAGCCTTTCCGTAGTATTTGCCTTCTGTTGTTATATCCAAATGTACCCGAGATTATTGTTTATCTAGGGCGTATTCTTTTTCTCTGTTTCCTATGTCATACACAATCCAAGGTACTGCCGTCTCTGTTTTCTTTTTTATATCTTTCTCGCTATCACTTCTTGCCTTTTTTCTGTCAAGTAGGTAGCAATCCTATGTACCTCTGCTGTCTAGCATTCCTTGTAGTTTCTATCTCTGCTACACCCTCTTCTTTTCTCCGACGCGTCTTTCCCGCAGCAATAATGTTAGATTATTTCCTTTTCCCTTCCAATTGCACCCAGTTTCCTGTAGTACCATCAAATCAGCGTAATCCCTTTTCGGTTCTTTTCGAAATAAACTTGAGTTTCCTTCTACTTTTCTCCCATCTTATCTACCTTCCTTTTCGGGGACAGTGCGTATTTACTTGCTCTTTCTTATACACGCTATCCTATTACCTCTCGCGTTCGTCTTTCTTTACCTAGTATGTCACATACCTCGCTTTCCTTTATGGAGTTGTCTTTGCTTAATGACTTCTCTGGCTTCGCTGTGACATACTTCACCTGATGTTTCCGTTACAGCTCGCTTTTTCAGTCCCTTTGTCACAAAGCAGGTTTTCGGTACTTCTTGCGGTTCGTCATCTCCCCATTCATCTTTCTTAGCCTCTTTCGTCCTTCCTACTTTTTCCAGGCTCCATACCCACCCGAATTTCTATTCTTTTTTACATTCGCTATATCTTTACCTTTCTCCTTTCCTTCTTCCATAACCCCTCCCTACCTTTGTTCTCCTTACGCACTCCAGAGATCCATATCTGTATAAACTTTTCTCTTTCGCTTATCCGATCAACATCATTCATTTTTTCTTTTCCCAATTTTTTGGAGTGTTCTTTTGGGAGGCACACCCTACTTAAGTGATGTTTGTCGTCCCTACGATAACCAAGATCTTCTTGTTTCCCGACCATGTACGTCCCTAGCCCTCCTTACGCTTTCGTTTTTGCACTTCAAACCTCTGTGTGCTCCTTCCCGCTCAAATAATTCTCCCGATGTTTTCTGTATCATCTTATCCACTTACTTTTGCGCTTAATCGAAATGATGGTAATTCTCCCGTCTGATCTTGCCTTCGTACAATTTAATAACATACGCTTTCTTCCCTCCCAGTGTCTTTACGTGGTCCTCCTAAACACTCACTTGTCTGGTCCGTTTCCATTCCACCCTCTCCTCATCCTTTCTTGTTTCTATCATCGATTCCAAACTCATCCCTGATACTCAGTGCTATTATGAATCCATTATCGAAATGCAGTCATATTCCACCCCTACGTTACATGCTCTCTTTTTTCTAGTCCATGACACTTATTAGCTTATCCCCATCCGGATGCTTGTGTTTATTCGTTTCTAACCACCTCTCCTCACGGATAAGGTTGATACAGCCTTTTGTATATGGGTAAGCATAAACGGCGTTTTTCTTCCCTTGATTCGGATCTGGCCTTCATTCCTCATGACTTAGCGGGTCTAACCTCGTTCTATTTCTTTCGTCTTATCTTAACGCAACTGTTCAGAATCTACATCCAATTGTTTTTTCTTCTCTTCCATTGACAATCCCACTCCCCATACAGATTTCACTTGCTCAATGGTTCTCCCTTTTTTTCTTAACAAGCTCTGCTCATTTGTTTCATTTTCGTGGACTAACTTTTGACCCTCATTCTTTTTCTCGCTAAATTAAATAGCAGCCGACCAATAAAAAGAAACCCGAAAACCCCGTAAGACCATGCAGAACCCTAGCACCAGACAGCAAAACCAAAAAACGCACAACCTCCGTGAGTGGAGAGTAAAAAACCATAAAAAAGAAGGCACAACCCCAAGCAAACAACTTGGGTGGAGAGCAAACACAAAAATCTCATCCTACAACTACCATAATCCAATAAACATCAACAGAACCTCACCATATCACAAACCTGATTCTACCTCAACCACCCACAAGTCCCACAACTACACATATAAACCCGCAACAAACCCCACAGCACAACAATGCAAACAGCCACACAAACTAACCTAATCCTCCTACTCCAATCCACCCCACAAGAACTAACAAACAAACCGAATGAAACAATCAGTTCCACCACCACACTCCGAACAACCCATCCTCATCTACAACAACATAACAAACAACAAAACACAACCTCGAACCCAACCGCTGGAACAATACAACCCACTTCT-GCATTGACCCCCCCGCAACACGTCTATCCACCAACCCAACTATCTACTCCACAACATACTTCACGCATACACTCACTAACACGACCAAACCAACCAAAAAACCAAACAAACCCACAACAATACACACCACCAAAATCAACTCTAACCCCCTAATCCACATATAAACAAAACGAACTACACCACCCTAGAACATCCCCCAACAACCCTTCGAAAAACACCTACACAGACAAATCATATTCACCTAAACCCCAACACAAAACATAACCTAAACAAAAATACACCAAAACGCACCCAACACTAACAAAACCTCCAAAACTCACCACATCCCCACCCCCTCCATACCACTGGACTCAACTACCTGCTCAACACCCAAACAACACCCACCGTGCCAAGCGATCCACCTCTCCCCTCGATCCAAACAATAGCACATATCATGCCTAATAAACCACCACATTCCCAAAACCTTATAAAGAAATCCAACACACCATCCGCTCCCACCACCACCCAGTCCTTCAATCAACACTAACACAACAACAACTCCCAAACCAATTCTCCAACACACACCACCCTTAATCTTACACCCACCACTACCTTCTTTTAACGTAACCTTCAAAATCCAAACATAAATACGACTAGCCCACTCAACGCCTTCCAACCGCCTTACTTAATCAAATGTGAATAACCTTAACACTCCCTCCGTATCTAAACCAATCCATCACCAACCCCCCCTATCATTTAACTACACCATCACCCCACAAACCTAAATAGTCACCCCATCACTTTAAAACATTACTCCAATAACTTCCACTAACACATATTCGGATCAAAAGAATAACTTCTGACCCCGTATCCCAAAATTATAAGGTCCCACATACAACTTAAAACACCCTTTACAAGCCCACCCTTCTAAAAACCCCAATAAACAACACCATTCCCCATCAATAATCTGACGCCAACACAATTTTAATACCGCACCGCTCCCATGCACAAAAACCCAAGAACTATTTAAACCTATCCTTATTCCAAATCCAAAACTACAAAACACATCTCCAATCCCACAACCGATTCCGCCAAAGTACATCGCAAAACC-CANGTAACACAACCCATAAACCCATCCGTATTCTCCACCACCGCAACTCCTAACAAACAGCAACCCACCCTAAACCCCCACCGACCCTTAACCCCCACTCATACCAAACCATCCAACAGAACAAACCATCTCTGAACCCAATCGAACTACACCCCCAACACGAACCCCAAACTTAAAACAATCCACTTACATTCACACATACTCAAATATCAAACAACTCAACAACCCCACATCTCACACCCCTACCCACAAATCGCAAACAAAAACACACCCCATCACATAAATCAGACAACCTCAATACAGCCCCTTCCATACAAGCAGCCTCCCCATACCACAAAACAAAAACCTAAACCCAACCCCACAAAAACAACCCCAAAACCCACCCGTCCCACAACCCAACAAGCAAATACCCTAACAACCAACCATAGTTAAACCCCCAATCAAAACACACGTCCCACCTCCGGTAGCTACCCACCCACTCTACTATAACCAATACCAACCTCCCAAAACACCTGTCTTTCCAAACATACCACCCAACCTACCCAAACACACATATACCCAACCCACCCTCAACAACACAAAATACACCTCCAACCACACACACCCACCACTACCAATCCACTCCGATAAAGCACCAAATCACCCCCAACATTGAAAGCAAAAAAGCTATACCCGCCCACCACACCCACCTCTCAATAGCAATTGCCACACAACACATCATCACGGCAAACCATAATAAATAAAACCATCTACCACCATCAACAGAACCCTACACATACCACAACCCACTACCTCCATCTCCGAACCAATCCTACCCAAGCCCACACAAACATCAACCCATAACATCCAAACCAAAACTTATACACACCTCAACATAAAAACTCATAACGTAAACACTAAGCAAAGCTACCTAACCCTTCTGACACCACAACAACCAATTCCAGACCGGACAATACAAAACCAAATAAACCATACCAAACACTAACCCACAATACCCAAAAACTCCAAACAAACTCGCTATCACCCCCGATAGATCACCATATCAAAATACAACTCACACTTATACATCAACAACACTACTTCACTCAACCACTACCGTACCATCAACACGACAATAACAAAAATCGACAACAGACCAAAGAACATATCAACCAATAACGTAAAAACACTCCACGACAAAACACCCCACCCACAAATCAACCCTCCACCCAAAAGCCTGCCAGACAACACCCTCCAAATCAACCACTTCTCATATACACTATCAGACCTCTCCAACCCCTTAAGATCCCGCACCACCTACCTCTAATGCTAACCACCACACATCCACACGCACAGCTCTACCCCCAACACCAACAACTCCGCACCCAAAATCTAACACTCAATAAATCCATCCGCTCTCATGTACCCCCACATCCCACAAATAACGCACACTGACCATCTATTAAGACACATTAATAAAAACCCCCACACCACCAAAAACCACCCCCAGATCTGACCCTCGCACAACCATCCATAAAGTCTAACTCCCAACAAAAAATTCCTCCAAACCATCACTACCACGACACTGACCCCATCAGCTGAGGAAATCCTAACCCACCCCCCAGGCCCAAACCCACTCCACCCCCCACCACCAACCATCCTTCCCCCAACAACAAACCACCAACACCACCACCTTTCCTCAATCCGTCTCCATCCCACACCCACGCACAAATCCACTTATCACAAAGCCATCCACCTAACTCCCCTCAACCCCTAATACCAAATTCTAGACTCCTTCCCGCAAAAAAAACCAACAACACTCAATCAACACCAAACCGCCCTATAACAAGCCCTAACCCATACCCCCATCCCCAACCACAACCACCGGCCACCACAAAAAACACTATCTCACTAAGCCCCACAGCGAACCCCTACAAACCCCCTCATCCAACCCCACGCAACACTCCCCAAACAATCCACTCAAAAAAACACTACCACACATTACCAAAAAAACACCTAACCAACAACCCACCCCATACCTCCCCCCCCCTACAACTCAATAACCCACCCCCCTCAACCAACGCACCCACTGCCCACCTAGCAACCAAACCACATATCAAGACCATACTCACCCTTAACTAGAATCCAACACACCCCTAAAACAAACTCACAAACACCGTCCCCGAAACCGACAATTTCCCGACCCCTCCCAACACCTCGCAACACCTAACCGTCCGACCGCGCACCAATAAGCACCCAGTCCCAAAGTCCCTACTGCACTCCACCTCCCCCTCCCACTCCACCACCACATCCACACGACCACCGAGCCCAACAACACCGTCCAACAAACGATAACCATAAACACCCACCCACGCCAAGAGTACCCACCATAACCAAGCAAGACGCCCTCCAAAGTTCCAAGTATCCGCGCCCCATAAATAAA-ACCCGGATAAAAATCAACCAAAACTTGCTCAGCACCACTACTCATAACAGACCACAGGTAAACCAGCCACCGCGGTCAACGTAAAGCTAATATGTTATCTAACTAACAAAATAAATGTCATAACCACCCCTAAAACCTCCATAAATATCATCCACGACCAATTTCAACGAAAAACATTAGATACCTACCTAAATCTACACCCGAGAACTACGACAAACTAAAACTCTAACTAACCCACGGATAATAATCCAACACCCGATCGCCC-GCAGCCCAATGAACAATAACAACGCACAATCAAATATAACAACCCACGAAATGAAAAAGGCGGACAGTAACAAGA-TGAAGCTGGCCCTACCACACAA---AATAAATAATAACCTCCTGAATAAAAGGGGAAGCATATTAGCTATAAACCAAAGCACTCAGCTTACACCTGAAAGATGTCTTAAACACAAGACTGAGCTTGGCAAACTTAAGTACCCTTCAAATTGCTCATCCTAGCTCAATTACAACACCAAACAAAATCCACTAAACACGGCAACACTTTGCACCTAGTAGGCGAGAAAAGTTGACGCAATAGAGAC-AGTAGTAAGAAAGCTGAAATAACAATGAAACCAAAGCAAAGAACAGCAACTAACCGTACCTTTTGCATAATGACAGAACACCGAACGAATAACCCATCGAAAAGGAGTAATCCGAAACGTGGCAAAAAATTGAAAAAACCGACTGATAGCTTTGAAACCTAAATCATCCCCCAGATACCACCCAAAACCACGAGATAGCAAGTACAGCAAGAACACAATCTCAACCATAACCTTCCCCCTATACACACTACCTCAAGCAATAAAAAAGTGTCAAAT-TCCAACTACAAAAATTTAAAAACACCACGACCCCCACTATAACGCTGAGAATCAATATGAGTATACTCTTCTCTCAAAAGCTTACATACACATTATTAAACCACTAATACCGCCACCCC-ACAAGACAAATATTAAACCACTTTAACAACATAACTGCTAGAAATAAAAAAACTAGGCAAACCAACACCAATAGAACCAACAATATGATTCATAATAATCCTACAGGTAGCGCAATCAACTAAATATTGTATGAATTAAAAAACTGCTAAGAAATTGATCTTGCAAAAGATACTAAACGAAGATAATCAAGGATGCACCTAAACCTAACCTATCCAGGCCCATTACCTGCACAAC-CCTCATCGGGAAAAAAAAATCAAACAAGACCATCTATCTTATAAACCACCCCAAAACTAATAGGAACCAGACCTATAAATTAATGAACCCACATAACAGCTCAAGCCCATAGACATAACCTCGATGTATTCAGCAAGTTGTTCTTAACAACTGGGTTCAGTAAAGGTTTACTACCTCTAGGAAACCGAACAATACTAAACACCTCTCTAAGGAACCAACTACTAAGAAAACCAACCCTCATCACATAGAAAATATGGAAAAAATGATAAACATTTTACTAGCAATCGAAACAAATCAAAACTTCCCCTTATCAACAAACCCATACAAATTTCAACCTAAACTA-AACTTCAAAAAATTTAAAGCACACTAAATCTATGCAAACTAATTTAAGGCCTTCCTCGATAATATTTAACAGTCATCCAGCTTTTTTCAAATCACTTGCAACATTTAAATTAAAGTAATCTACAGCTAATCATTCCAAATCGAAACACTTTCAAGTT-AACCACTTTTTTTAACCTAATTGTCAAAATCTTAAAACAAATGGAGCACCTTTTAAAGAGAACACCTTAACTAAACTTCCAAAAAATATAACCATAAAAAATTTCGGCAGATAAAATATTATAACCACTGTGATAAATTTAAAATGGTAACCACTGCTAACATTCTAAGCCAAAACAGTAACTTAGGATGCAACTTAATACAACTTGTAAAAACTACTACATCCACTCAAAGCCTTCCCAAATTACTTATT-CTACGCCACCCTTAGGTATACCCAAGGACAAGACTTTCCAACCTACCATTAGTTTCGCTAAAATATACATGCGTGGCCCTATCAGGAGCGGTGGCACACGTAGCCACCCACCCCGGGGCAGTAATTTAAGCAATAAGTACTTGACTTATTATAGCGAGGGCCTCTTGTGTACAAGAGGCCCAACTAATAGTGGCGTGGTAAGACCCAACTGCGCAGATGGATCTTAGCCACGCTAAGGCACATGGGCCCATGCTTAGCGATACTTAAAGTATCGCCAGCGCTGGATGGCGGTGCCCCACTAGAAGCCTGTTCTATCGCGATCCATCCCGCCTACATACCCCGTCGCCCGCCT-AAAAGGCGGGCCAGCGCTAGACAGGGGTATAGCGAGATGGAGAAATGGGCTTTTTCTAGAACAGAGAAGG-CTCCTCTTTAGAAATAGACCTATTTTTGGGGCACGTACAGCCCGTCCCTCCTCAGCC-GCTGATGAGGGTCGTAACTAAGTGTACCGGTGCACTTACAGAGCGCGCCCTGAGCTAGCGGCAGATGCAAAGGCCTTTAGAGGCCTCTCACTAGCAATTTATACCGGAAGCTTTTTAGCCAACAGCTGTTGCCCCCACCTACTGCAAGCGCTAGCCCCGTTCTAGAGTGGGGCTTGCAGTAGGGTGCCGTGGGGGGTCTGTGAACGTTCCCTACGTAGGTTTAAAGGAGCTCCTTTAAAAGGGGGGGCGCCCGGCGCCCCCCTACGGACCTATATAGGCTAAAATGCGCCAGCTGCCGGGCGCGATTCTGCAAAGGAGGGCCCGTGTTTAAACACCTTCAGCGTTGAAGGGCCGCCGTGACGTTACGGCCGCGGTACCGTGAATTGTCCACGGACGGCCGGGTCCTTCTTTGCAGAATCATCCCTGCAGGGCATAGAGACCCTGGGACTTAAAAACCATGGTTTTTGGTTGCGACCTTGGAGCTCCAAACGATCGTCAATTGAAGTCCCAGGGCGAATCTCCTGATCAGGAGGTTCGTGGATCAGGACCCAATGGTGCGCTATTGGTCGTTAACGAGTCCTGATCTAGACCGGATCCGGTCTCTCTATGACTTCTACGGAGAAGTGAGGCGCCTCTTATATATAATCCGGAGGAAATGCCTAGGTCACTAGTGAAGAGGCCTCTCATTTCCTTTAGAAAAGTAGGCCTACAAGAGCTCTTATACATATTTTTCTAAGTAAGGAGCTAGCTTCGGGCCCGAGATGGCCTTCCCTTACTAAGAAACTGGATAACCAAGGCGCCTTAAGAGCTCTTAGTTTCTGTAAGACCAACAGGCCTGTCCTGATCAGAACTTAAGCAGGCCTTCTAGACAGATGGGCCCATTCTAGCTAAAGCCTAGGCCTGTCTAAGACCCCGACACATGTGTATGAGCTCAAATGATCACCAGGGTCCGATAAGAAGGGGCCCCTAAAGGCCTAAGCTAGCTCTTACCCAAGAAAGGAAGGCCTCCGCTGGCCAACGCACATGCCTTTCGAGAAGTGTAATTACTAGCCGACTAACAGGCCTGTACATCTCCATTAAGGCTAGCCTAGAGCTAGGAGGCCCTCCTTAATGAGCTCTTCGTATTTACATTGATCTCTTCTGGCCAGAGAAGAGCAAGAAAGTGTCTAGATGCTGATTAGCAGTAGCTATAACTTTCTGCAAATAGTTTAAACTTAGACTGTGATTCTAAAGAAGCTTCTTATCTGCCAAGGGGTTACAAGAATTCTTGCTGAGCTCAGCCCCCTTGCTTTTAGGATATCCCTGGTACCAGCTTGGCCAAGTAAAAGCAACTCTAAGTTTAAACTTGGTACCAAGAAGCTTCTTAGAGTATCAGAAAAAAAGGCCTTTCCAACTCCCAAAGCTGGATTCAAACTTTTCTGAGTTCCTGCTTGGCCAAGGCGGTCTGAAAAACCACGTTGCAACCAGGAA
EUDEL     --A-ATCTATCTTAACGCAGGGTCACGGCAACATACGCAGCAAGGCTGCCCCAGGGGACTAAGCACCTATTCTTTACACACGCCTGCAATACCCACTTCAGCACGCCTCCTATATGGTTATTTGTGTATATGCAGGTCGGGCAATTGGATGAACTTAAATAGATTCAACGAACGCCTCATTATCCGAATTATACGGAACGCTGTAGGGTGCGTGTAGGTTGGCTGTTTCGGTGAAACAAAAAAACTAACATCATTCCCTCTACGAAACCCTTGTCTGCGTTCCTCTGCTACCCTAATCCCACGCTCTCAAACATTGGTCCCCAAACTGATGTCTAAACGTAAAATAACTACGTGGCGAAACGGACCATATCCCCGGGGAAATTCGCGTGTACATTTAATAGTTAGCTGAAGCAACCTTCCCAAGAGAACGCGCTCTTTCGGCCGTTCCAGCCCTATAACCCCAATACATCTCACAACACCGAGTGCCGGTAGTACACACAACGTTTATCCGTATAAAATACACAACATTTTACAAGTGTCTCAAAAAAAACACAATTAAACATAGACACACCTCGGCCCCTGTCCATAACCGCGACGCACAGAAATACTCTGTTTTCCCGTTGAAACCCAAAACAACTTAAAATTATATATTTTTAATCCCTCCACAAGTAGATCACTTTTAACAGAGATTCATGGTGGAGGAGCACCACGGCGCCGACCGGGCATAGAGAGCGTGAATTAGACAAAGGTGATCGCCACGGCGAGTCCAAAAATTCCCCTTCCTCGTTAAGAGGGAGTAGTCCCGGACGCGGGTGGCGATTCCCGGATTATGGAATAAAGAAAACCGCTCTCACTTGTTGTAAGACCCTTCCGTGGGAAATTAGCACAAATTGCGGGGGCACTCCTTTTTGCCGGTATACCGTGAATCGGGTTGGAAGCTGTAGAGTGACTAGTCGTAGTGCCATAGGAGGGACGTTATGAAAAGACAGAAGTATCGACCGGAAATGCCACTGCGTATCTAAGGTAGAGCGATTTGAGCCGATTGGGCTCTGCTAGGGTGACGGTACTTCCTAGTACCTATGAGCTGGATAGGACATTCCCTCGCGGACCCTTGTCGGTACTAAATTAGTCATAAGGAACATAATGGTTTACAGCCCGCATTAAGTACGTCCCCCATGGCGTGCACGAGGACTCTGTCGGTTCAAGGCGGTCGCGCAGGCGATACGCTCCATACAGATTTAAGGGCGGGCATAACCGAGCACTGCCTCCACTAAGGAGGCGCATAGAGCCTTTTTGTAGTAGCTTGTTAACACGCCTGTTCCTGGGACGGACAGTCACGAGAGGGGCCTTGGCACGGAAGGACGCCACATTAAACCGATTGCTTGATGGACATACAGGGTACCTTTGATTCCCT-TTTACCTACACTTCAAGTTTCATCTAACCATGTTACAACCTAAACTAACCCCTTTCTATAACATTGCTTACCCCGACCATCTAGTCACCCCTAAACTAAACTTACCCTTACCGAACCAATCAACGCATGCATTTCCATCCAAACCGCCCTATACAACCTAAAGCGTCCTCGAGCAGCCACCTATCGCACCGGACACCACACAAAGAAACCACCCGTGGCCAGACAGGCCCACCATAGAAACCTAACAATCCATTACACCAACGCGGGAACGTGTGCCCATTTCGAATAGCCGCTTCCGGCACTCATGGAGGTCAATGCAATTCTATATTCAGGCCTAGCGACCTTCGAACGAATCGCCACAGCAGTCTGAACTAATGGTTTCGTTTGTTCTACGCACGCGGCTCCAGATCCACCGGCCCAAGACCGTGGAGATGCCAAAGGACACGACGCTCAACCGTTTACCCGAGTCGGTTTAGGGGTGTATTGGAGTCGCCGAAGTATTAGTCCCCAATCTATACCTGTGGGGTTTCTGGGATTTCTATATTTGTTAAAAATAAACTCACATCCAACATTAACAACGGGACTCTGTGTGCCGTGCCCTTACTTCAGGACTCCTGTGAGCCCCCCTGACCCCCACACCTATAACGCCACGCGTGTCCGGCGTGGTATCCCTTTTTGTACAACGCGTCCACTATGCCTTGAAACTTTAACTATCACACACTTTCACAAACGTTGTGGGGGCGACGGTACACGTGCCCACACCCTTACAATACAAACACAGCCTCCACATAAAAACACCAGACACCTCTCTTTCCATAACTAAAGCATGCCCGCTTTCTCCACCGACACCCTGCAACACATAAAAACACCTACTGTTTAGTACTTATTGGACACACACAACTGACCGCCAGGATTCTTACAATCCTCAACTTCCACAGACTACGAACACCACACTTTAACAGCGCCAGTAGAGCTTGCCCTCCAGCGGGCAGGTACCGGCCCACGGTGAACAAAAAGCCAATATTCTAGCGCTGGCAAATATTCCAGCATCAGTTTGACAGCGAGGTAACAGTTTTGGAACAATCGCATTACTTCGAAATGCACACACACACGCCCCCCCATATTCTGACAAAGCCCAAACAGGTAAAAACTATTCCAAACAGCGACCAGTTACTATCAACCGACCATATTACAAAACGCCCAACCCCCACCCACACGCATAAGTACCCAATATCGAAACAACGATCCAACATCATCCAAATCGACGTTAACACCAATATTGAGAAAATTTTATACATAACCATACGCTTACTCCAGTTGATTACCTGATTATTGCCAAATTATCCATTATACACAAGAAATATTAGTGGGGAATTCCAGTTCGCGGGAAGGCCGGATACAGGAGCAAAAGTCGTCCAATGACCCCAGGAACCCCCCGCACGGAGATGCTGCCCTCCGGAGGCACGTGCCCTAAAGGGGATCCACACAATAAATAGCAATCTTGGATAATGGATGTACAGAAAAAGTTATACCGTAAGAAGCACCCCGTTCATACGTTAGATTCTTGTAACACAGGCGACAAGGCCACCCAAATTCAAGACGCAGTCTCGGTTTAGCAAGGCAATTCATTGCTCACCGAGTAGATACCAATCGCTGTCCACCATCAAGATATATGCCACCGCGAAAGGCTAATAACCAAACCAAACACAAAGGCGATTAGTCAGCGCCACACACAGCCCAAATATTCTCGTTACCACCTTTAACCATGCAAGTCCAGTTTTAAAGCGGCGGCCCAGAAATACCCTGCAAATTGTTGTTACACCCCAC-AGCAACATCCCCAAAAATCAGCCTCTAATGTTATGTCTGATCAACAAAGCCCGACTAGGATTGTTTGGCATCGGCTGTCACACCGAGGTTTTATATCCAGCGTTTGTTCTAGATAAGAACCCACAGAGTGGTGCCTGCATTTGGAGAAACTTGACTAGCACGGTGTGGTTGGACATACTTGCCTCCCTTAGGAAAACCATTCGTGTAACCGAATCTGAACTCCTTTAAGACGCACTTCCCCACATTTCACTGGCGATACGACCTACCCAACGTTTCTGTGACCTACAATGGGCGCGGTGCACTCTCCCCATACCTAATCCCTCGTTTCTGGATCACATAGACCGGCCTAAAGCGGTTCTTTACCTATCAAGACGAAACTTTCTTCAACCATCCTACCCCGCACCCTCCACCACCCCTAAACTTCAAACGATTCCCAACCCCAACCCCCAACTCCCTCAATCGCCCACAACTACCACAAAAAGTAATAAACCCCTTTACTACACTAACCCTACCCTACCAGCCCCATTCAACACAATCTCACCAAGTCTGAAAA--ATTCATTTCTCATTCTTTCTCTTCTTAGATTGATACGAGCATTGCTGTTACTCAGTATTTAACTACCCCCCATTCTCCTTCTTTCTCTGTCTCTCTCTCATATGTTTTTCTCGTCTACTTGCGGCCACAACTTGCTGCTCACTCAATCTCTTTTCTTCTGGAACTGCTCCCAACTATTTCCGCTCTTGATCCTCACAGCCTATCAGACATTCGTATAACCGCTCTTTTCAACATTTTATTCCTTTTACCTTTCCCATTCTTTCCACTTTCCGTTGTGCCACGTGAAATTATTGAATTCTCTCTGTGACGTCTCTCGTCCATTACACATTCTTGTTTGCCTCTCGCAGTTCGCGTATACTCTTCTTCACAACGCTACCTAATTTACCCCCTTTTCGTCACGACGAGATCATAACTCCTTTCCCTCTATGTTCTATGTCATTAGCCTCCGTTTCCTTATCCTCTTCTTCCCTACCTTCTTCTCCCTTGGGTGTAACATGATTCTCCTCATGGTGTTTCAACATCTTCTCTACTTCCCCTTCTACTACCATCCTTCCGCACCCTACGTTTCTTCTCGTCCTCGTTCAGTTTAATTAAATCCCCTTTCTTCTTGTTTATGTCAACCTCTCCACCAATAAGATAACCACACCTTCCTCTCTTCTCCTTTCTTATCTTCGGTTCCAAAATGCTATTTGCGCGTTGCCTGTTTGCATGACGCTTGAAATAATTTCCACTTTTTTTTTCTTTGGTGAGTTCTTTGCCATCTCGTAATGTGTTCCCTTTTTCCCCTAGGCGCGGCTACCTCGATCACGCCTATCTTCTATCGTCCTTGCTATTCCCTATACCCTCAAACCTTTGCTTTCCTTTTTCTCTTCCGTCTTTCAGATACCTTACCGGGACTTAAATTGTTGACATATTTTCGTGTTCATTCAACGAAACTGATGTTGCTTCTGTTGTTTGCAATTCTGTATACGCATCCCCTTTCTCCGTATTGGTCCTAGGCTAGACCTTGCTGTTTTTCTGGTCGTTTCACCTATCTAACAATTCATAATTCTGCTTCTTCGTCAGTCTTCGACTACCGCACATGTTTTGTATCTTCAATTGTCGTCGGACAACACACTGACTCCTGCTTCTCCTTTTTTTTGACTCCAGATTACATCCCATAGTAGGCCCAACTAACCTTACAAGTCACCATGTAACCCCTTAATTATAAACTTTCTCTGGTTTATTCTTTTAATCCACTACAATATTGCTTCCTTTTTTCTCCTATTATTAATAACATCTACTGGAGAGCAAACATAATCTACATTCCCATCCGATGTTATAAGTTTCTACCTGTTTCCGATTACGCTCCTGTACACTCGGTAACCTTCCGCGTTAGAGCATGGCAAGATCTTTACCCTCATAGGCTTTC-CCCTCATACACGTTTTCCCGTTTTTTTACATCCTACCACCCAACACCAACTCGCGCGCATATCTTAATCGCATTGTCTTTTCTCTCCTTTCCTGAGGCCAGTCCTATGTCATTCAATTTCTAACGAAGCTTTCCTTCTTTTTATTGTTCACTCCCCATCTATCTCTCTGTCCTTTGTGAACCTCTGATTCAGCCCCTTCTTTTTACTGTTTGCTCTGTGTCCATCCGATTTATTCCCCTCTTCTTCCTCTTCCTTTTTTCTTATCTCTTACATTTTTTGTATAAATATCAACACAATTACGCGCTTGCTCCTTCCCGTTTGTAAACCATTCCGTTCTCTTTTAGGGATTGAGCTAGAACCCTAAGTGAGTTTTTCCACTTTTGTTGCTTACGTCCCCATGGTGCCCGTACTACTATCTTACCTTTCCGTCTCGCAAGTCAGAGAACCACTTTCTTTGTATCTTACTAAAACCTCTCAGTAGCCTTTCCGTAGTATTTGCCTTCTGTTGTTATATCCAAATGTACCCGAGATTATTGTTTATCTAGGGCGTATTCTTTTTCTCTGCTTCCTATGTCATACACAATCCAAGGTACTGCCGTCTCTGTTTTCTTTTTTATATCTTTCTCGCTATCACTTCTTGCCTTTCTTCTGTTAAGTAGGTAGCAATCTTATGCACCTTTGGTGTCTAGCATTCCTTGTAGTTTCTATCTCTGCTACACCCTCTTCTCTTCTCCGACGCGTCTTTCCCGCAGCAATAATATTAGATTATTTCCTTTTCCCTTCCACATGCACCCAGTTTCCTGTTGTACCATCAAGTCAGCGTAATCCCTTTTCGGTTCTTTTCGAAATACACCCGAGCTTCCTTTTACTTTTCTCCCATTTTATCTACCTTCCTTTTCGGGAACAGTGCGTATTTACTTGCTCTTTCTTATACACGCTTTCCTATCACCTCCCGCATTCGTCTTTCTTTACCTAGTATGTCACATACCTCGCTTTCCTTTATGGAGTTGCCTTCGCTCAATCACTTCTCTGGCTTCGCTGTGACATACTTCACCTGATGTTTCCGTTACAGCTCGCTTTTTCAGTCCCTTTGTCACAAAGCACGTTTTCGGTACTTCTTGCGGTTCATCATCTCCCCATTCATCTTTGTTAGCCTCTTTCGTCTTTCCCACTTTTTCCAGGCCCTTTCCCCACCCGAATTTTTATTCTTTTTTACATTCTTCATAACTTTACCCTTCTCCTTTCTTTCTTACATAACCTCCCTATATCTTTGTTCTCCATTCGTACTCCCGAGATCCATATCTATATAAACTTTTCTCTTTCGCTTATCCGATCCACACAATTCATTTTTTCTTTTCTCAATTTTTTGGAGTGTTCTTTTGGGAGGCACACCCTACTTAAGTGATGTTTGTCGTCCATACGATAATACATACCTTCTTGTTTCCCGACCATGTACGTCCCTAGCCCTCCTTACGCTTTCGTTTTTGCACTTCAACCCTCTGTGTGCTCCTTCCCGCTCAAATAATTCTCCCGATGTTTTCTGTATCATCTTATCCACTTACTTTTGCGCTTAATAGAAATGATGGTAATTCTCCCGTCTGATCTTGCCTTCGTACAACTTACTAACATACGCTCTCTTCCCTCCCAGTGTCTTTACGTCGTACCCCTAAACCCTCCCTCGTCTGGTCCGTTTCCATTCCACTCTCTCCTCATCCTTTCTTGTTTCTATTGTCAATCCCAAATACATCTCTGATACTCAGTCCCATTACGAATCCATTATCGAAATGCAGTCATATCCCACACCTACGGTACATGCTCTCTTTTTTTCT-TCCATGACACTTATTAACTTATCCCCATCCGGATGCTTGTGTTCATTCGTTTCTAACCACCTCTCCTCATGGATAAGGTTGATACAGCCTTTTGTATATGGGTAAGCATAAACGACGTTTTTCTTCCCTTGATTCGGATCTGGCCTTCATTCCTCATGACTTAGCGGGTCTAACCTCGTTCTATTTCTTTCGTCTTATCTTAACGCAACTGTTCAGAATCTACATCCAATTGTCTTTTCTTCTCTTCCATTGACAATCCCACTCCCCATACAGATTTCACTTGCTCAATGGTTCTCCCTTTTTTGCTTATCATGCTCTGCTCACTTGTTCCCTTTTCGTGGACTAACTTTTGACCCTTATTTTTTTTCTTGCTAAATTAA-TAGCAGCCGACCAATAAAAACAAACCCAAAAACGCCATAAGACCATACAGAACACTAGCCAAACTTAACCAAACAAAAAAACACTTAACCTCCGTGTGTGGAGAGTAAAAAACCATAAAAAAGAAGACACAACCCCAAGCAAACAACTTGGGTCGAGAGCAAACACAAAAATCTCACCGCAAAACCTTTCCAGTCTCAAAAACACCGATAATATCTATTTACACTACAAAATCAAATACCCATCCATCTAACACCTATTCCACCCTTGCATACCCCCTCCCACATCACACCTAATCAACCTATCACATAACCAAACCCAAAAATCAAATTAATACCCACCTCGCAACACCCCCCATCAAAACTCATAATTACCTCAAAAAAAACTGCCTACCACTCCGTCATACACTATACAATTTCTTTAACTCAATACCCGCACCACTATCACTAAAGCCTAACCTCAAGTCGAACCATCAACCCCACACAATATTGATACAACACCAAACTTCTCAACACAACTCTACCTATAAACTCCAACCTTCACTCCAAAAAATACCAAACGTCTACACCTATTCATGCAACCCAACCCACCCAAAACCAAAACACACCTAAAACTAAAACTTCCCGCCATGCAAACCCCCTACATCAACCAACATCACGACCAAAGCGTACTATAATATCACACAATCTCTCCTAATCACTCCCCCCTCCACCTACACCTACCCCAACAACATTAATTCAACCCGCACCTTCAACCATAAACCAACTCAAAATAACCCCAATTAAACCCCCCATTCACCCCCTTTCCAATATCCACCTTTCATTTTTCCTACCCCTACTTACGGTCCTAAACCTCCATTCAATATCCAACAAAACCCCCATTTATTAACCAATCCACTCCCATCCCCCATCTAAGATACAATACAATTCGAACTTATCAAACCACCACATAACCCAAACTCTATACAACAATTCTCTATCCCAAACACCTCCCCTACCCCACAAACCTTCAACCAACTCACATACCACAAAAATCCCCTCACTACAGCATTAAACCACTTTACTTCTAGACTTCCACACACTTCAACTCATCAACCCTTTAACCTTTAAAATGTAAAAACAACCATACCCCAACCATCACATCCCATCCACCTATTCCTTCTAACCAAATTCATATAACCTCAATACTTCATTTTTAACCCACCAAGCCCTCCACCATCCCCCCACATCACCTCAATTCACCTCTCCCTCCCAAACCCTCATTAATCCTCTACTATAAGACAACCTCACCCCGATCTCTTACCCTATCCCACACCTAGACAAACACAATGACTTCTAACCCCATTCTCCAAACTCATAAGGTCCTATATACAACCCAAAATATCCTCTATAAACCCCATCCTCTAATAAAAACAACAAACACCATCCCCCAGCAATGACAATCCAACGCTAACAAAATCCCGACACCGCACCATTACCACGCCCAATCTTCTACAACCCATTCCAACACAACTTCTCCCCAATCCCAATAACCTAAATCAATTTCTTAACCTCACAATTACCCCTAACATAACTCTCTATACAATA-TANGAAATACAACATATACATTCAATAATGAATTCCACCATCACAATAACACACAAACAGCACCCCACACAATATTAACACCAACCCTTCACACCCACCCAAACCACACTAAACAAGATCATAACCAGCCTAACACTCTTTTTCAAAGCCACCTATAACATATTTCATACACCACCCACGACCCACTTTAGCTTACCCCTATTTAACCCCCTACCATCCTATCATTTCAACAACCTCACCCTTTATCCTTCCAACACCCACCATAACACACTCCAAACCACAGACTAGACAACCTCATCTCAGCCCATCAAATACCAATAACCTTCCCAAAGCTACACGCATAAAACCCAATCTAACCACTCAAAAACAATCTCGAAACCCACCCACCCCACACTCCAAACAACACACCACCCAACAAACCTTTACCGGCCCATCCCTCAACAAAACACGCAATAAATTCCTCATAATCATACCCTTATTCATTCCCTATTCATATTACACATCCATACCACCTAACCCCACAACCATACCTTACAACCCACCCAACAATACCTATTATCACCAATTAACCACTGTCTTAAACCCTACTTCCAATTCCACACACCCACCCCCACCAATCCTCCCAAACATCCCACAAAAATACTCCAAAAACTAACATCGAAAAAGCAATACTCGCTCATCTAATTCACTCCCCAATAACAACTACCCCCGACTCCATAACATCTTCGACTCTCATCACTAATTCTCTCCCACCCTTACTCACAGAATTTATTATTACCATCAATCTATCATCCCACCTCTCTAAATTACCCCATTTAATCTCACTCCATCACCACACCAACCCATCACTATTAAATCTCCCCCATATCCAACCCCAAACCCTTCTACCATATTCATCAAACACACTTACTCAACTACCCCTCAATCAACTGAGAGAACGCTGACCTTACACACTCACCATTCACCAAATAATTCCAACCACCAACTTAAAAACAAAAAACACCCTAACAATACCAATTCCTACTTCCAAAATACCCCCATATCTATACACAAACCGCCTTTCCACACCACTACAACTACGCCTCACAACCCCTACTATCTCATTCTAACAGCTTTCATAAATACCCCTACTTCTCCAATAAGCATCACAACAAATTATCATCATTCCCTATACACTAAAACCTTTTCCACACAAATCTACTTCTCACCACCAAAACACCTAGGTTCCTTTCCCTTAACCCCTTTACACTTTCACCAATACCCAAAACTTCTCCACCCCCTAACACTACACACCCCCTATAATTACCACACACCCTAGCGAATCAATACACAAAACTTCACTGCACCCATCATCACTCCCACAACTAAACCCCAACCACCAACAAATTTTCCCGTACTCATATCTACTTACAAACTTCAAGCGACACTTACCTTTCCCCTCCTATGTAACCCCAACCCAAAAACACACCCCACAATTCACCCCCCTTCAATTCCCCACCCACACTCCAATCCCCAAAATTCAATTCCTACTATAAAAAACCACCCAGACTCCACCACTACAACACTCTCCCCACTGACCAAAACAATCTCAACACCATATACAACCACACACTCACTTTACCCCCCTCCAATAACCACACTTCATCAAACAGAATACCACCAAAGCTACCCCTACAATATAATCCCCCAATACCCACAAAACAAAATCCATACTACACTTACTCCATATCCCTCACTAACCCCTCTATCATTCTAACCATTCATACCAAACCCCATCACATGAAACACATCCACATAACCACACCACTACTAACCTACCTCCTATCA-GCTTCAACCCCAATCCCCATCCCCCTCTCTAACCACTAACTTACATCAATCCCACCATCCTATCCTACCTCATCACCACCCCTTACACCTCCCCTCATCAACTCCCCCTTAACACACCTTCCAAAATTCCCCCCAAAAACCAAAATCACACTCCGCTCCCATAACAGACCATCCAACATTCCCCCAATATCACATTCACCGCAACACCAAATCCCTCATCCCCCCAAATTAATCCACCTCCCATCCCCCCAACAACCAACCCACAACCCAAAACCACATTTACCCCCAAACCACACCACTCGCCCCCTCATAACTAACTTACAAGCACATACACCTAACCCATAACACCTTCAAACTACCTCTACACACCGCAATACCTAACCGTCCGACCGCGCACCAATAAACACCCTAACCCAAAATCCCTACTGCATTCCTCCTCCCCCCCCCACCACCCCACTTTACCCAGCCGACCACCGAGCCCAACAACACCATCCAACAAACAACAACCATCAACACTCACACACACCAAGAGTACCCACCTCGCCCAAACAAGACTATCTT-AAAGTTACAAGTATCTGCGTCCCATAAAT-----CACAGGTAAAAATCA-ACAAGACTTGCTCAGCACCACTTTTCATAACTGA-TATAGGTAAACCAGCCACCGCGGTCAACGTAAAGTAGACATACTATCCTCGTAACAATATAAATGTCATAACCATACCCAAAACCCTCATAAAAATC-CCATAGATCTATTTTA-CGAAAAACATTAGATACCTACCTAAATCCCC--CTGAGAATTACGACCAACTAAAACTCTAACTAACCCACGGATAATACTCCAATACCCGATAGCCCT-CAGGCCAATGCCACACAATAACCCATAATCAAACATCACAATTTACGGAATGAAAAAGGCGGACAGTAACTAGAAAGAAACTGGCTCTACCACATAAC--TATATATAATAA-TTTTGGAATAAAAGGGGAAGCATATTAGCT--AAAT-AAAGCACTCAGCTTACACCTGAAAGATGCCTGATAAATAAGGCTGAGCTCGGCAAACTTAAGCACCCTTCAAATTGCTAACTCTAGCTCA--TTCAT--TTCCACCAAACCTCCTTCACC--CTAGCACTGCATACTTAGTAGGCGAGAAAAGCCGACGCAATAGAGATTTGTAGTAAGAAAGTTGAAATAATAATGAAAATTAAGCAAAGAACAGCAACTAACCGTACCTTTTGCATCATGAAAGAATAACGACTGAATTACACACCGAAATGGAGTAATTAGGAACGTTGCAAAACATAGAAAAAAACGACTGATAGCTTTGAAACCTTAACCACTCCCCCAGGACCATAACTAACCAATGAATAGTAAGAACAGCCAGGCTACAACCTACACTATAATACA-CTCCTTCACTTATTGCTTCAAGCAATAACAAAGTGTCACATGCCCAA---TAAAAATAACTACACTCTATGAATACCACCATAACATTGAGAATTAATATAAGTATTTCCTTCTCTCAGAAGCTTACACACTAATTATTAATCTACTTATATTACCTC---AACAAGCCATATATTTCACCAACTTACCAACCCAACATCCAGAGATCAAAAAACTAGGCAAACCTACACCAATAGTCA-AACAATATGATTCATATTAATCCTACGGGTAGCGCAATCAATTAAATATTGTATGAATTAAAAAACTGCCAAGAAATTGATCTTGCAAAAGATAAATCACGAAGATAATCAAGGATGCAACTCCCCTCCAACCTACTAGGCCTATCATCGCACACACTCCAAATCGGGAACAAACAAACAATACAGGCCACACTCCTTTTTAGATTCCTCAAAACTAACAGTGATTAGACCTACAAATTAATGAACCCACATAACAGCTCAAGCCCCTAGACATAACCTCGATGTATTCAGCAAGTTGTTCTTAACAACTGGGTTCAGCAAAGGTTTATAACGCCTAGGAAACCGACCAATATCTCCC-CCTCTCTAAGGAACCAACCACCAAGAAAAC---ACACTATTATATAGAGAATATGGAATAGATGATAAACATTCTACCAATAATCGAAACAAATCAAAATTTCCTCTTATCAATTAACCCATACAAATTTTAACCTAAAC---AACTTCAAATAATTTTAAACATATTAAATCCTTGCAAATTTATTTAAAGCCTTCCTCGATAATAATTAACAGTCATCCTGCTTCACTAAAATCACTTGCAACACTTAAATTGAAGTAATCTACAGCTTCTCACTCCAAATCGAATCACTTTCAAGTT-AACCACTTTTTTTAACCCAATTGTCAAAATCTTAAACTAAATGCCACACCTTTTAAAACAAGT---ATAAATTAACTTCCAAAAAATTACACCATAAACAATTTCGGCAAATTTAACCTTATAACAACTGTGATAAATTTTAAACGGTAACCACTGCTAACATCCTAAACCAAAACAGTAACTTAGGATGCAATTTAATAAAACTTGTAAAAACTATCACCCACATTCAAAACTTTCCCAAATTACTTACCTTAATACCTCCTTTAGG--TACCCAGGGACAAGACTTTCCAACCTACCATTAGTTTCACTAAAATATACATGCGTGGCCC-ATTAGGAGCGGTGGCACACGTAGCCGCCCACCCCGGGGCAGTAATTTAAGCTATGAGTACTTGACTTATTATAGTGGGGGCCTCTTGTGTACAAGAGGCTCAATTAATGG-GGCGTGGTAGGACTCATCCGCGCCAATGGGTCCTAGCCACGCTATGAAACATGGGCCCATGCTTAGCGATACTTAAAGTATCGCCAGCGCTGGATGGCGGTGCCCTACTAGAAGCCTGTTCTATCGCGATCCATCTCGCCTACATACCCCGTCGCCCGCCT-AAAAGGCGAGCCAGCGCTAGACAGGGGTATAGCGAGATGGAGCAATGGGCTTTTTCTAGAACAGAGGTAACCC-CTCTTTAGAACTGGATCTACTTTTAGGGCACGTACAGCCCGTCCCTCCTCAGCAAGCTGAGGAGGGTCGTAACTAAGTGTACCGGTGCACTTACAGGACGCGACCTGAGCTAGCGGCAGATGCAAAGGCCTTTAGAGGCCTCTCCCTAGCAATTTTTACCGGAAGCTTTTTAGCCAACAACTGTTGCCCCCACCTACTGCGAGCGCTAGCCCCGTTCTAGAGTGGGGCTCGCAGTAGGGTGCCGTGGGGGGCCTGTGAATGTTCCCTAATTAGGTTTAAAGGAGCTCCTTTAAAAGGGGGGGCGCCCGGCGCCCCCCTACAGGCCTATATAGGCTAAAATGCGCCAGCTGCCGGGCGCGATCCTGCAAAGGGAGGCCCGTGTTTAAACACCTTCAGCGTTGAAGGGCCGCCGTGACGTTACGGCCGCGGTACCGTGAATTGTCCACGGACGGCCGGGTCTTTCTTTGCAGGATCATTCCTGCAGGACATAGAGACCCTGGGACTTAAAAACCATGGTTTTTGGTTGCGACCTTGGAGCTCCAAACGATCGTCAATTGAAGTCCCAGGGCGTATCTCCTGATCAGGAGGTTCGTGGATCAGGACCCAATGGTGCGCTATTGGTCGTTAACGAGTCCTGATCTAGACCGGATCCGGTCTCTCTATGACTCTTACGGAAGAGTGGGGCGCCCCTTATCTATAATCCGGAGGAAATGCCTAGGTCACTAGTGAAGAGGCCTCTCATTTCCTTTAGAAAAGTAGGCCTACAGGAGCTCCTATACATATTTTCCTAAGTAAGGAGCTAGCTTCGGGCCCGAGATGGCCTTCCTTTACTAAGAAACTGGATAACCAAGGCGCCTTAAGAGCTCTTAGTTTCTGTAAGGCCAACAGGCCTGTTCTAATCAGAGCTTAAGCAAGCCTTCTAGACAGATGGGCCCATTTTAGCTAAAGCCTAGGCCTGCCTAAGACTCCGGTACGCGCACTTGAGCTCAAATGATCACCAGAGTCCGATAAGAAGAGGCCTCTAAAGGCCTAAGCCGGCTCTTACCCAAGAAAGGAAGGCCTCCATTGGCCAATGCACATGCCTTTCGAGAAGTGTAATTACTAGCCGACTAACAGGCCTGTACATCTCCATTAAGGCTAGCCTAGAGCTAGGAGGTCCTCCTTAATGAGCTCTTCGTATTTACATTGATCACTTCTGGCCAGAGAAGAGCAAGAAAGTGTCTAGACGCCGATTAGCAATAGCTATAACTTTCTGTGATTAGTTTAAACTTAGACTGTGATTCTAAAGAAGCTTCTTACTCACCAAGGGGTTACAAGAATTCTTGCTGAGCTCAGCCCCCTTGCTTTTAGGATATCCCTGGTACCATCTTGGCCAAGTAAAAGCAACTCTAAGTTTAAACTTGGTACCAAGAAGCTTCTTAGAGTANNAGAAAAAGAGGCCTCTCCAGCTCCCAAAGCTGGGTTCAAACTCTTCTGAATTCCTGCTCGGCCAAGGTGGTCTGAAAAACCACGTTGCAACCAGAAA
FULGL     TCCTATCAATCTTAGCACAGGGTCACGGCAGTATACGCAGCAAGGCTGTCCCGGGGGACTAAGCACCTATTCTCTAAACATGCCTGCAATACCCCCTCCAGCACGCCTCTGATATGGTTACTTGTGTATATGCAGGCCGGGCAATTGGACGAACCTGAATAGATACAACGAACGCCTCGTTTTCCGAATTATACGGAACGCTGTAGGGTGTGTGTAGGTGGGCTGCTTCGGTGAAATAAACAGATTCACATCATTCGCTCGGTGAAGCCCTTGTCTACGTTCCTCTGCCACCCTAATCCCACGTTCTCAAACATTGGCCCTTAAACTAATATATACCTGAAAAATAACTAAGTGGCGAAACGAACCATATCCCCGAGGGAATTCGCGGGTACGTTTAAAAGTTAGCTGAACCCCCATTCCTTAGAGAACGCGCTCTTTCGGCCGTTCAAGTTCTAAAATCCGAACCCATCTCACACTAAAGAGTAGCGGTAGCACACGCAACGTTTATCTGTAGAAAATACACATCGTTCTACAAAAGTCACAAAATTACTAAAATTAAACACAGACATACCTCGGCCCCAGTCCATCAACGCAACGAAAAGAAAGACTCTGCTTTCCCGTTTAAACCCATAACAACTCGTACAAACAGACATCTACCCCCTCAATAAATAGATAACTCTTAACAGAGACTCATGGTGGAGGAGCACCACGGCGCCGACCGGGCATAGAGAGCGTGAATTAGACGAAGGTGATCGCCAAGGCGAGTCCAAAAATTTCCCTTCCCCGTTAGGGGGGAGTAGTCCCGGACGCGGGTGGCGATTCCCGGGTTATGGAATAAAGAAAACCGCTCTCACCTGTTGCAAGGCCCCTCCGCGGGAAACCAGCACAAATTGCGGGGGCGCTCCCTTTTGCCGGTACATCGTGAATCGGATTGGAAGCTGTAGAGTGACTAGTCGTAGTGCCATAGGAGGGACGTTATGAAAAGACAGAAGTATTGACCGGAAATGCCATTGCGTATCTAAGGCAGAGCGATTCGAGCCGATTGGGCTCTGCTAGGGTGACGGTACTTCCTAGTACCCATGAGCTGGATAGGACATTCCCTCGCGGACCCTTGTCGGTACTAAATTAGTTATAAGGAACATAATGGTGTACAACCCGCAGAAAGTACGTCCCTCATGGCGTGCGCGAGGACTCTGTCGGTTCAAGGCGGTCGCGTAGGCGATATGCTCCGCACAGACTTAAGGGCGGGCATAATCGAGCACCGCCTCCATTAAGGAGGCGCATAGAGCCTTTATGTAGTAGCATGTTAACAAGCCTGCTCTTGGGCCGGACAGTTACAAGAGGGGCCTTGACACGGAAGGACGCCACATTAAACCGATTGCTTGATGGACATACAGGGTGCCACTGATTTCC--TTTACCCACACTTTAACGTTTATTCAACCACCTTATAACCTAAACAAAAAACTATCTATAACATTGCTAACTCCGACCATCTACTCACTCCACGACTGAACCTACCCTCCCCAAACCAACTAAAGCATGCATATCAACTCAAACTGTTCTATACAACCTAAAGCGTCCTCGACCAGCCACCTGTCGCTCCGGACACCACGCGCAGAAATCACCCGTGGCCAGACAGGCCCACCATAGAAACCCCACGGTACAGTACTCCAACGGGGGAACGTGTGCTTACTTCGAATAGCCGCTTCAGGCACTCATGGAGGCCAATGTAATTCCATCCCCAAGCCTAACGATCTTCGAGCGAATCGCCACCGCAGCCTGAACTAATGGTTTCGTTTGTTCTATGCACGCGGCTCCAGAACCACCGGCCCAAGACCGTGGAGATGCCAAAGAACACGACGTATAACCGTTTAGCCGAGTTGGCTTAGGGGTGTATTGGAGTCGCCGAAGTTTCTGTCACCAATCTATACCTGTGGGGTTTCTGGGATTTCTAAATTTGTTAAAAATACCCTCACAGCCAACATTCGCAACGCGACTCTGTGTGCCGTGCCCTTACTTCAGGATTCCTGCGAGCCCCCCTGACCCTCAAACATATACACCCACGCATGTACGGCGTGGTATTCCTATTTGTACAACGTGTCCACTATGCCTCGAAATGATAGCTATCAGACGGTTACACGTACATTGTGGGAGCGACGGTACACGTGCCCACACCCTTATAATTCAGACTCAGCCTCCATCTAAAAACACCAGACACCTCCCATCCCAATACTAGAGCATTCTTGCTTTCTCCAAAGACACCCCGCTACACATAAATAAACCTACCGTTAAGCATTTATTGGACACACACAACTGACCGCCAGGATTCTTACAATCCCTGAATCCCACAGACCCAACGTACCGCAATTGCGCTACGCCCGTAGAGCCTGCCCTCCAGCGGGCAGGTACCGGCCCACGGTGAACAACCCGCCTAACCTCTCATGTTGGTAAATATCCCAGCATCAGTTTGACAGCGAGGAAACACTGTTGGAACAATCGCATTACTTTGAAATGCACACACCTACGCCCCCCCAGATTCCGACAAAGCCCAAACAGGCAAAAGCTATTTTAAACAGAGACCAGTTACTACCAACCGGCCACAATACATAACGCCCAGCCAACACCCACACGCATGGGAACCCAATACCACGAACACAGCCCTTAATCATCACAACAAAGGTCAACCCAACTACTGAGAAATTTGTATAAATAACCATAAGCTTAATTCAGTTGATTACCTGATTAGTGCTAAATTTTCCATCAGACATAAGAAATCCTAGTGGGGAATTCTAGTTCGCAGGAAGGCCGGTTACAGGAGCATAAGTCGTAAAATGTCCACTCACACACCCTGCACGGAGATGCTGCCCTCCGGAGGCACGTGCCCTAAAGGGGATCCACACCACGAACAGCACTCTTGGTTACTGGATGAACAGAAAAAGTTATACTGCAAGAAGCACCCCGTTCATACGTTAGACTCTTGTAACACAGGCGACAAGGCCAACCAAATTCAAGACGTAGACTCGGTTTAGCAAGACAATCCAATGTCCACCGATTAGATAACAACCGCAGTACACTAATAAGAACAAAACAACCGCGAACGGTCAATTAACAAATCAAACACAAAGGACAAGCGAACGTGCTAAACATACCACACTCATTTATGTTACCACCCATCACCAAGCAAGTCCAGCTTTAAAGCGGCGGCCCAGGAATAATCAGCAAATCGTTGCTACA-ACTACAAGCACCATCCCTAAGAATCAGCCACCAATGTTATGTCCGATCAACACAGCCCGACTAGGAATGTTTGGCATCAGCTGTTACACCGAGGTTTTATATCCAGCGTTTGTTCTAGATAAGGACTCACAGAGTGGTGTCTGCATTTGGAGAAACTTGACTAGCATGGTGTGGTTGGACACACTTGCCTCCCTAAGGCACGCCATCCGTGTAACCGAGTATGAACTCCTTACAGACGTACATCCCAACGCTTCACTGGCGATACGACTGACCCAACGTTTCTGTGACCTACAACGGGCGCGGTGCACTCGCTCCAGACCGAATCCCTCCCTTGCGGACTACATGGACCGGCCTAAAGCTGTTATTAACCACTCAAGGCGAAACATTNNNNNNNNNNNNNNNNNNNNNNNNNNNNNNNNNNNNNNNNNNNNNNNNNNNNNNNNNNNNNNNNNNNNNNNNNNNNNNNNNNNNNNNNNNNNNNNNNNNNNNNNNNNNNNNNNNNNNNNNNNNNNNNNNNNNNNNNNNNNNNNNNNNNNNNNNNNNNNNNNNNNNNNNNNNNGCCACCATTTCTCATTCTTTCTCTTCTTAGATTGATACGAGCATTGCTGTTACTCAGTATTTAACTGCCCCCCTTTTTCCTTCTTTCTCTGTCTCTCTCTCATATGTTTTTCTCGTCTACTTGCGGCCACAACTTGCTGCTCACTCAATCTCTTTTCTTTTGGAACTGCTCTCAACTATTTCCGCTCTTGATCCTCACAGCCTATCAGACATTCGTATAACCGCTCTTTTCAACATTTTACTCCTTTTACGCTATCCATTCTTTCCATTTTCCGTTGTGCCACGTGAAATTATTGAATTCTCTCTGTGACGTCTGACGTCCATTGCACACTCTTGTTTGCCTCTCGAAGTTCGCGTATACTCTTCTTCACAACGCTACCTAATTTACTCCCTTTTCGTCACGTCGAGATCATAACCCGTTTCCCTCTATGTTCTATGTCATTAGCCTCCCTTTCCTTATCCTCTTTTCCACTACCTTCCTCTCCCCTGGGTGTAACATGATTCTCCTCATGGTCTTTTAACATCTTCTATATTTCCCTTTCTACCACTATCCTTCCGCACCTTACCTTTCTTCTCGTCCTCGTTCAGTTTAATCAAATCCCCCTTCTTCTTGTTTATGTCAACCTCTCCACCAATAAGATAACCATCTCCTCCTCTTTTCTCCTTTCCTATCTTAGGTTCCAAAATGCTATTTGCGCGTTGCCTGTTTGCATGACGCTTGAAATAATTTCCACTTTTTTTTTCTTTGGTGAGTTCTTTGCCATCTCGTAATGTGTTCCCTTTTTCCCCTACGCGCGGCTACCTCGATCACGCCTATCTTCTATCGTCCTTGCTATTCCCTATACCCTCAAACCTTTGCTTTCCTTTTTCTCTTCCGTCTTTCAGATACCTTACCGGGACTTAAATTGTTGACATATTTTCGTGTTCATTCAACGAAACTGATGTTGCTTCTGTTGTTTGCAATTCTGTATACGCATCCCCTTTCTCCGTATTGGTCCTAGGCTAGACCTTGCTGTTTTTCTGGTCGTTTCACCTATCTAACAATTCATAATTCTGCTTCTTCGTCAGTCTTCGACTACCGCACATGTTTCGTATCTTCAATTGTCGTCGGACAACACACTGACTCCTGCTTCTCCTTTTTTTTGACTCCAGATTACATCCCATAGTAGGCCCAACTAACCTTATAAGTCAACATGTAACCCCTTAATTATAAACTTTCTCTGGTTTATTCTTTTAATCCACTACAATATTGCTTCCTTTTTTCTCCTATTATTAATAACATCTACTGAAGAGCAAACATAATCTACATTCCCATCCGATGTTATAAGTTTCTACCTGTTTCCGATTACGCTCCTGTACACTCGGTAACCTTCCGCGTTAGAGCATGGCAAGATCTTTACCCTTATAAGCCTT--CCATCATACACGTTTTTCCGTCTCTTTACATTCTCCCACTCAACCCCTATTCGCGCGCATATGTTAATTGCATTGTCTTTTCTTTCCTTTCTCAAGGTCAGTCCTATGTTATTCAATTCCTAAAGAAGCTTTCCTTCTTTCTATTGTTCACTCCCCATCTATCTCTCTGTCCTTCGTGAACCCCTGATTCAGCCCCTTCCTTTTACCGTTTGCTCTGTGTCCATCCGATTTATTCCCCTCTTCTTCCTCTTCTTTTTTTCTTATCTCTTACATTTTTTGTATAAATATCAACACAATTACGCGCTTGCCCCTTCCCGTTTGTAAACTATTGTGTTCTTTTTTAGGGATTGAGCTAGAACTCTAAGTGAGTTTTTCCACTTTTGTTGCTTACGTTCCCATGGAGCCTGTACTACTATCTTACCTTTCCGTCTCGCAAGTCAGAGAACTACTCTCTTTGTATCCTACTAAAACCTCTCAGTAGCCTTTCCGTAGTATTTGCCTTCTGTTGTTATATCCAAATGTACCCGAGATTATTGTTTATCTAGGGCGTATTCTTTTTCTTTGCTTCCTATGTCACACACAATCCAAGGTACTGCCGTCTCTGTTTTCTTTTTTATATCTTTCTCGCTATACCCCCTTGCCTTTTTTCTGTTAAGTAGGTAGCAATCTTATGTACCTCTGGTGTCTAGCATTCTTTGTAGTTTCTATGTCCGCTAAACCCTCTTCTTTTCTCCGACGCGTCTTTCCCGCAGCAATAATATTAGATTATTTCCTTTTCCCTTCCAATTGTACCTAGTTTCCTGTAGTTCCAACAAATCAGCGTAATCCCTTTTCGGTTCTTTTCGAAATAAACTCGAGTTTTCTTCTACTTTTCTCCCATTTTATCTACCTTCCTTTTCGGGAACAGTGCGTATTTACTTGCTCTTTCTTATACACGCTATTTTATCACTTCACGGATTCGTCTTTCTTTACCTAGTATGTCACATACCTCGCTTTCCTTTATGGAGTTGTCTTTGCTCAATAACTTCTCTGGCTTCGCTGTGACATACTTCACCTGATGTTTCCGTTACAGCTCGCTTTTTCAGTCCCTTTGTCACAAAGCAGGTTTTCGGTACTTCTTCCGGTTCATCATCTCCCCATTCATCTTTCTTAGCCTCTTTCGTCCTTCCCACTTTTTTCAGGTTCCATCCTAACACGAATTTCTATTCTTTTTTACATTCGCTCTACCTTTACCTTTCTCTTTCCCTTCTTCACTAACCTTTCGCTACCTTCGTTCTTTTTACGTAGTCCAGAGATTTATATCTGTATAAACTTTTCTCTTTCGCTTATCTGATCCACATCATTCATTTTTTCTTTTCTCAATTTTTTGGAGTGTTCTTTTGGGAGGCACACCCTACTTAAGTGATGTTTGTCGTCCCTACGATAACTCCTACCCTCTTGTTTCCCGACCATGTACGTCCCTAGCCCTCCTTACGCTTTCGTTTTTGCACTTCGAACCTCTGTGTGCTCCTTCCCGCTCAAATAATTCTCCCGATGTTTTCTGTGTCATCTTATCCACTTACTTTTGCGCTTAGTAGAAATGATGGTAATTCCCCCGTCTGATCTTGCCTTCGTACAATTTAATACCATACGCTTTCTTCCCTCCCACTGTCTTTACGTCGCCCTCCTAAAACCTTACTCGTCTGGTTCGTTTCCATCCCACCCTCTCTTCACCCTTTCTTGTTTCTATCATCACTCACAAACATATCCCTGATACTTAGTGCTATTAAGAATCCATTATCGAAATGCAGTCATATTCCACCCCTACGTTACATGCTCTCTTT-TTCCAGTCCATGACACTTATTAACTTATCCCCATCCGGATGCTTGTGTTCATTCGTTTCTAACCACCTCTCCTCACGGATAAGGTTGATACAGCCTTTTGTATATGGGTAAGCATAAACGACGTTTTTCTTCCCTTGATTCGGATCTGGCCTTCATTCCTCATGACTTAGCGGGTCTAACCTCGTTCTATTTCTTTCGTCTTATCTTAACGCAACTGTTCAGAATCTACATCTAATTGTCTTTTCTCCTCTTCCATTGACAATCCCACTTCCCATACAGATTTCACTTGCTCAATGGTTCTCCCTTTTTTCCTTAACAAGCTCTGCTCATTTGTTTCATTTTCGTGGACTAACTTTTGATCCTCATCTTTTTTCTTGCTAAATTAAANNNNNNNNNNNNNNNNNNNNNNNNNNNNNNNNNNNNNNNNNNNNNNNNNNNNNNNNNNNNNNNNNNNNNNNNNNNNNNNNNNNNNNNNNNNNNNNNNNNNNNNNNNNNNNNNNNNNNNNNNNNNNNNNNNNNNNNNNNNNNNNNNNNNNNNNNNNNNNNNNNNNNNNNNNNNTCCACTCCAAACCTCACACCTCCAAAAATACACCGATCGCACTACCTCAAATCATAAAATTAATTCACAATATCCTATCAACCCAACACGTCTTCACCCTCACACCCCCGCATTAACTCCAAAAATACAACCATTCAGAATATTCCAATACTTCAAGCAACACCAACCTTCCAAAATTCCCCACTAAAACCAATCAACCCACCGAAGACAAGACCTAGTCAAACCACCACATACCAAGCAACTCACACATATCGCAGGTAACATAACACCCACCAATCTTCAACCTCACACTCAACTCAACAAACTACCCGATCCACTTTCAGCCCAAACACACGCAGGCCACGCCCAGACACAAACCCCTTTCCCAATCCTATCAACCGCCATACACATAAATATACCCATGAGACTCATTTAAACTGGAAACAAACAAAACCCACCAATACAAAACTAGAAAAAATCACTTCTAATCTTCCAAACCACTCAACCATAAAATAGGAAATACTACTACACAACCTCCTCTACCGACCCTTTAAAACACCCACATACAGAAAAACAAAACTAATACCAATACCCACTCTAAACTAAACTCAATTAAAATAACTCCTATAAAAACCCCCCACTCATACCACCACTAAAGTCTAAACCACTAAATAACACCACTTACAACTGGCCCCAAATACCTATCCTGTATCTAGTTATACCCCACTTAACTAAATCGACCATTCACTTCCTCAACCCAAAACACGACACAGCCCACTGCCGACACACCACTAAACCCCCCCATATAAAAAACAAATACTTGCTTATTTACATCGCCCTTCAATACTCAGATCCTAACCCAACAAAAGTACTACGACACTACCACACACACCTAACTAAAATACACCACTCCTTAATCTATATTCATTCCAATCCTCAGATACTACAAACTACAGAATCCAAAAATGTACACACTTAACTCATATGACACCAACCATACGTCCTAATTACCCGGTGACGAACGACCAAAGCATTCCACTCACAAATCAACTAACCCACCATTATTTTCTCCAAATCTACAGACCCATTATAATCACCAATACCCACACACACATCCAATCATATTAAAACTCCACTTGAACCACTCCAACAACCACAAATTCAACCAAGAACAAAAACCTCTAACCTCATACCCCAAACTCAAAAGGTTCAACACATTACCCAGATAGCTCTTAATCAATCTACCCCAAAAAAACACACCCCAAAAATCAATAATCCCTATCGACAACATAACACCGTTACAACCACAACACCACATCACAACCACACTAACCCAGCCAGAACCTTTCTCAACCTTCCTCATCCTCCAACCCAAAATTATAAAACAAATCCCATACTCCGCAACTGCCCCCGATAAACCCTCCCGCATAAA--ACAGCACCACAACTCAAAAAATCTACCAAACAACCTATTTCTACTATCATCCACAAACAGCACCCCACACACCAATAACATCTGCTCGACAGTCCAATGCTACACAAACCCATAAAAACAACAAACAGCACAACAAAAATGCCAATAACCACCACTAAGACAAAACACACTCCCATAATATACTCATAATATTTAAATACACACGTTCATTAAATAACACACTTAAACACCACTTACTACCATCGAAACCATAATACACTTAAAAATATATCTTCCAACACAAACCAGCCAACCCTAACACCACCCAACCCACTCAGACAATTTCCAATACCCTCCACTCAAAAAACTAAGCACACCCCTACAACAATAACTCTACAATCCCCCCGACTCTCACCTAAACAAATAAATACTCCAAACCACACCCACATTCAAATCTTTAATCAAAACTTACAACCAACCCAAAAAAGTTAAACACTCTATCAACCCTAACCACTACCAAACAACCCACATCCCCAATCCTCCAAACACACTACCCAACCCACCTAAATTCACATACCCCCCATCCACAATCATCACCACAAAACACACATCCTATCACATACATCCATTACCACTAACACATCCAATTATACATTTACAACCACCACAAAACCAATAGTAAGAAAGTATCACCCAACCACCAAACTCATCACCTAATGACGAACACAAAACACCACAAAACAAAAACACACACTAATACAAAAACCAATCTTCCACCACCAATAGAACCCAACACACACCAGTAACAACCCCATCTACACCCAGACCCACTACACGCGATTCCACACAAGACCCAAGCCACAACACTTATGAAAAAACTCACACACACCTCACCCTAAAAATTCACAACACCCACACAAAACAAATACCTCCACCCTTCCCACGACACACACAAACCCCAAAGACCACCCCCACTCAACCCAAACCGAAATATATCAATCAATAACACAGAAATTCCCAAATACCTAACTCAACCCACCACTATCCACAAAAAAACATCAGATTAACCTCCCTATTACATCTTCACACCAACAGAACCATCTAGCCAAACCATCACTACACTATTAAAACCACTAACACCAAAATCTACAAACAAATAAAAACTACAACCACCCACCTTATATAACCACCACAAAACAGTATACCCACTACATAAATCAACTCCCCACTACAAACCCTGCTAGATAATTCCCATAAAACCCCAAATACAAAACACCACCCACTTACCCACTTCCAAACGCACAACTACCAAAACTACCACATCTAACACCAACCCCCACAAACCCATAAACAAAACCTAACCCCAAACATTACAATTCCCATAATTCAGATACAACCATTGAAAACACCATTTATAACCATACTCACACATATAATACCAAAAATTCCTAAACCCCGTTCTATAAAACATCCTTAGAACAACTCACCCACCTCTAAGTATCACCCCCTGCTCCACCCCACACACCATAGCTCATTCAACTTAACTCCCACCAAAGAGCCTAACCAGACCCCTAATCCTATAACTTAGACTCCTTAAACTAGAACAAAACAATCCTACCTTTCAAAAATAAACCAGCCCCATACCACATCGAAAACCACAACTACCCATAAGACAAACTCACATCAATACCACCCCATACTTATCCAACACCAACCCTAACCAACACCAAACACCTCACACTCACAACACACCTACATAACCCACTCCAACCCTCAATTCCTATAACCAAACCACATCTCATAAACTATTCCAACAACACAACCTCTATACCGATCCTCCCC-CAAACAGCACCAATCCAAAATCCCACCATTCACCCCAACCACCATCCAACACATTAAATACCTTTACATTACTTCATACAACCAACATATATACACCCCTTCTCTAAACCCCACGCAGCACAATTTACCCAATCCAACCACACAAACAGTACCCTATATTCCTCACAAAACAGCCAGTCTAACACTCACCCTCTACAGTCACTCCCCCAATATCCCCCAACTTACACCCCTCAACCAACACACCAAACACACCACTAACAACTCAATAACAACTCGCAACTACACCTATATTCAATAAACATAAAACACACACCCATAAAAATCCCCCACACACACTCACCAAAGCCAAAGCACCTCCAACCCCTCTCCACCCCTCATAATAATCCNNNNNNNNNNNNNNNNNNNNNNNNNNNNNNNNNNNNNNNNNNNNNNNNNNNNNNNNNNNNNNNNNNNNNNNNNNNNNNNNNNNNNNNNNNNNNNNNNNNNNNNNNNNNNNNNNNNNNNNNNNNNNNNNNNNNNNNNNNNNNNNNNNNNNNNNNNNNNNNNNNNNNNNNNNNNNNNNNNNNNNNNNNNNNNAAGTATCTGCGTTCCATAAATTAACCTAAAGATGCTAATCACTCAAGACTTGCCTAGCACCACTACTCATAACCGAATCTAGGTAAACCAGCCACCGCGGTCAACGTAAAGATACCATGTTATCACACCAACAAAATGAATGTCATAATCACACCTAAACCCACCCTTAAGACCGTTTACGATTAATTAACCTGAAAAACATTAGATACCTACCTAAATCTACTACTGAGAACTACGACAAACTAAAACTCTAACTAACCCACGGATAATAACCCAAAACCCAATTGCTAAGCAGGCCACTGTACAACAACAATCCACAATCAACTATAACAATTTACGAAATGAAAAAGGCGGACAGTAATAATAATGAAGCTGGCCCTACCACATAA---CCCCAATAATAATACACCAAATAAAAGGGGAAGCACATTAGCTATAACTGAAAGCATTCAGCTTACACCTGAAAGATATCTCACCCACCAGATTGAGCCCGGCAAACTTAAACACCCTTCAAAT-CCTAACTCTAGCCCAAC--AATCATAATTAAAAATTCACTTCATTACCTAACACTCTCAACTTAGTAGGTGAGAAAAGCTGGTGCGATAGAGAT-TGTAGTAAGAAAGATGAAATAACAATGAAAACCAAGCAATAAACAGCAATAAAATGTACCTCTTGCATCATGAAAGAACAACGAATGAATAATTCACCGAAAAGGAGCAACCCGGAACGTTGCAAAATATAGAAAAAACCGACTGATAGCTTTGAAATCTAACCCGCCCCTCCACGGATTAATCTAACCATGTAGCAGTAAGTACAGAAAGAAAACAATCTCCCCTCTAATTACGTTAACGTACAACTTGCTTTAAGCAACAAAAAAATGTCAAATTACCATC---AAAAATCCAGAGACAAAATGACTACCCTTATAATTCAAAGAATCAATATGAGTATATCCCCCTCTCAGGAGCTTACATGCACATTATTAAAT-ACTAATACAGCAACTTCAACAAGCTAAATATTAATTCACCTTAACAACTCAACTATTAGAAATAAAAAAACTAGGCAAACCCACACCAATAGCAAC--CAATATGATTCAACTTAATCCTACGGGTAGCGCAATCAATTAAATATTGTATGAATTAAAAAACTGCTAAGAAATTGATCTTGCAAAAGATGAACAACGAAGATAATCAGCGCCACATATGGATCAAAACCTATTAGGCCTAC-ACCACCAAAACACCGCATCGGGAAAAACAAACCAGATAAGACCACATCTCTTATGAGTAACCTCAACACTAATAGTAACCAGACCTACAAACCAATGGACCCACATAACAGCCCAAGCCCATAGACGTAACCTCGATGTATTCAGCAAGTTGTTCTTAATAACTGGGTTCAGCAAAGGTTTAACGATTCTAGGAAACCGAACAATGCTACAA-TCCTCCCAAAGACCAAACAATCAAAAGAGCATCAACCAGTACCATAGAAAACCTGGAAAAGATGATAAACATTATACTAGTAATTGAAACAAATCAAAACTTCCTTTTATCAAAAAACCCATACAAATTTCAACCTAGACC--AGCTTCAAAAAACTTAGACTATATTAAATCTATGCAACCTAACTTAGAATCTTCCTCGATAAAGCTTAACAGTAAACCAACTTCTCTCAGATCACTTGCAACATTTAAATTGAAGTAAACTACAGCTCAACACTCCAAATCGAAATACTTTCAAGCCAAACCACTCTTTTTAACCAAATTGTCAAAATCTGAAAACAAATGTAACGCCTTTTAAAGAGATTGTCTTAACTAAACTTCCAAAAAATATAACCATAAACAATTTCGACAAACCTAACCCTATAATCACTGTGATAAATTTAAAACGGTAACCACTGCTAATATTCTAAAACAAAACAGCAACTTAGGATGCAAATTAACAAAACTTGTAAAGAATATTATACCCGCTCAAAATCATCCCAAMNNNNNNNNNNNNNNNNNNNNNNNNNNNNNNNNNNNNNNNNNNNNNNNNNNNNNNNNNNNNNNNNNNNNNNNNNN--ACATGCGTGGCCCCCTTGGGAGCGGCGGCACACGTAGCCGCCCACCCCGGGGCAGTAATTTAAGCAATAAGTACTTGACTTATTATAGTAAGGGCCTCTTGTGTACAAGAGGCCCAATTAACTGTGGCGTGGTAAGATCCAGCTGCGCAGATGGATCTTAGCCACGCTAAGGCACATGGGCCCATGCTTAGCGATACTTAAAGTATCGCCAGCGCTGGATGGCGGTGCTCCACTAGAAGCCTGTTCTATCGCGATCCGCCTTGCCTACATACCCCGTCGCTCACCTCCAGAGGTGAGCTAGCGCTAGACAGGGGTATAGCAGGGCGGAGAAATGGGCTTTTTCTAGAAAAAGGGGCATACCCCTTTTAGAAGCGGGCCCTCTTTTGGAGCACGTACAGCCCGTCCCTCCTCAGCTAGCCGACGAGGGTCGTAACTAAGTGTACCGGTGCACTTACAAGACGCGTCTTGAGCTAGTGGCAGATGCAAAGGCCTTTAGAGGCCTCTCACTAGCAATTTATACCGGAAGCTTTTTAGTCAACAATTGTTGCCCCCACCTACTACAAACGCTAGCCCCGTTCTAGAGTGGGGTTTGTAGTAGGGTGCCGTGGGGGGCCTGTGAATGTTCCCTACATAGGTTTAAAGGGGCCCCTTTAAAAGGGAGGGCGCCCGGCGCCTCCCTACAGGCCTATATAGGCTAAAACGCGCCAGCTGCCGGGCGCGATTCTGTAAAGGAAGGCCCGTGTTTAAACACCTTCAGCGTTGAAGGGCCGCCGTGACGTTACGGCCGCGGTACCGTGAATTGTCCACGGACGGCCGGGTCTTTCTTTACAGAATCGTTCCCGCAGGACATAGAGACCCTGGGACTTAGAAACCATGGCTTTTGGTTGCGACCTTGGAGCTCCAAACGATCGTCAATTGAAGTCCCAGGGCGAATCCCCTGATCAAGGGGTTCGTGGATCAGGACCCAGTGGTGCGCTACTGGTCGTTAACGAGTCCTGATCTAGACCGGATCCGGTCTCTCTATGACTTCTACGGAGAAGTGGGGCGCCCTGTATATATACTCCGGAGGAAATGCCTAGGTCACTAGTGAAGAGGCCTCTCATTTCCTTTAGAAAAGTAGGCCTACGAGAACTCTCATACATATTTTCCTAAGTAGGGAGCTAGCTTCGGGCCCGAGATGGCCTTCCTCTACTAAGAAACTGGATAACCAAGGCGCCTTAAGAGCTCTTAGTTTCTGTAAGATTCGCAGGCCTGCCCTGACCAGAGCTTAAGCGAATCTTCTAGACAGATGGGCCCATCCTAGCTAGAGCCTTGGCCTGTCTA----CCTGGCACATGTACATGAGCTCAAATGATCACCAGGGCTTGATAAGAAGAGGCCTCTAAAGGCCTAAGCCAGCTCTTACCCAAGAAAGGAAGGCCCTCGCTGGCCAACGCATATGCCTTTCGAGGTGTGTAATTACTAACCGATTAACAGGCCTGTACATCTCCATTAAGGCTAGCCTAGAGCTAGGAGGGCCTCCTTAATGAGCTCTTCGTATTTACATTGATCTCTTCTGGCCAGAGAAGAGCAAGAAAGTGTCTAGACGTTGATTAACAATAGCTATGACTTTCTGCAAGTAGTTTAAACTTAGACTGTGATTCTAAAGAAGCTTCTTACTCGCCGAGGGGATACAAGAGCTCCTGCTGAGCTCAGCCCCCTTACTTTTAGGATATCCCTGGTACCATCTTGGCCAAGTAAAAGTAACTCTAAGTTTAAACTTGGTACCAAGAAGCTTCTTAGAGTTTCAGAAAAAGAGGCCTCTTCAACTCCCAAMGCTNNNNNNNNNNNNNNNNNNNNNNNNNNNNNNNNNNNNNNNNNNNNNNNNNNNNNNNNNNNNNNNNNN
GALGA     CCCAACCAAATTTACCACAGGGTTACGGCAACATACGCAGCAAGGCTGCCCCGGGGGACTAAGCACCTATTCTCTAAACACGCCCGCAATGCCCCCTCCGGCACGCCTCCGATACAGTTCCTTGTGTATATGCAGGCCGGGCAATTGGACGAACTTAAACAGATATAACGAACGCATCATTGTCCGAATTATACGGAACGCTGCAGGGTGCGTGTAGGTGGGCTGATTTGGTGAAACAAACAAGCTCACATCACCCGTTCAGCGAAACCCTTTTCTACGTTCCTCTGCCACCCTAATCCCACGTTCTCAAACAATGGCCC-CAAACCGACATAGACAAGAAAAATAACTATGTAGTGAAATGAACCATATCCCCGAGGAAATTCACTAGTGCACTTAAAAGTTAGCTGAACCACCATTCATAAGAGAATGCGCTCTTTCGGCCGTTCAAGCCCTACAACCCAACCCCATCTCAAATCACCGATTACAGGTAGCACACACAACGTTTATCTGTAAAAATTACCCAACATACTAAAATAGTCTCGCAAGCACTACCATTAAACACAGAGACACCTCGGCCCTAGTACATCAACGCAACGAACAGAAAAACTCCACTTTCCCGTCTAAACCCATTACAACTCAAAACAACAGACAGCTAACTCCTCCAAAACTAGATAACTTTTAACAGAGACTCATGATGGAGGAGCACCACGGCGCCGACTGGGCATAGAGAGCGTGAATTAGACAAAGGTGATCGCCAAGGCGAGTCCAAAAATTCCCCTTCCCCGTTAGGGGGGAGTAGTCCTGGACGCGGGTGGCGAT-CTTGGGTTACGGAATAAAAAAAACCGCTCTCACCTGTTGCAAGACCCCTTCGCGGGAAACCAGCACAAATTGCGGGGGCACTCCCTTTTGCCGGTACACCGTGAATCGGGTTGGAAGCTGTAGAGTGACTAGTCGTAGTGCCATAGCAGGGACGTTATGAAAAGACAGAAGTATCGACCGGAAATGCCACTGCGTATCTAAGGCAGAGCGATTCGAGCCGATTGGGCTCTGCTAGGGTGACGGTACTTCCTAGTACCCTTAAGCTGGATAGGACATTCCCTCGCGGACCCTTGTCGGTACTAACTTAGTTATAAGGAACATAGTGGTTGACAGCCCGTAGAAAGTACGTCCCTCATGGCGTGCGCGAAGACTCCGTCGGTTCAAGGCGGTCGCGCAGGCGATATGCTCCACACAGACTTAAGGGCGGGCATAACCGAGCGCCGCCTCCACTAAGGAGGCGCACAGAGCCTTTATGTAGTAGCTTGTTAACAAGCCCGCTCCCGGGCCAGACAGTCACGAAAGGGGCCTTGGCGCGGAAGGACGCCACATTAAACCGGTTGCTTGATGGACATACAGGGTACCACTGGTTTCC--TTTACCTACACTTTAACCATTATTCCACCACCTTACAAACGAAAAAA-ACACTATCTATAACATTGCTTACTCCGACCACCTCCCCGCCCCTCGACTAAACCTAACCTTACCAAACCAACCAAGGCATGCCCATCACACCTAACCGCCCTATACAACCTAAAGTGCCCTCGATCAGCCACCTGTTGCCCCGGACACCACGCAAAGAAACCACCTGCGGCCAGACAGGCCCACCATAGAAGCCCAACTATGCAGCACTCCAACGGGGGAACGTGTGCCCACTTCGAATAGCCGCTTCAGGCACTCATGGGGGCCAATGCAATTCTATAACCAAGCCTACCGACCTTCGGGCGAATCGCCACAGCAGCCTGAACTAATGGTTTCGTTTGTTCTACGCACGCGGCTCCAGGACCACCGGCCCAAGACCGTGGAGATGCCAAAGGACACGACGCACAACCGTTTAGCCGAGTCGGTTTAGGAGTGTATTGGAGTCGCCGAAGTTTTAGTCCCCAATCTACACCTGTGGGGTTTCTGGAATCTCTATATTTGTTAAACATACTCTTCCAGGCAAAATTCGCAGCGAGACTCTGTGTGCCGTGCCCTTACTTCAGGACTCTTGCGAGCCCCCCTGACCGCCAAACATGAAAAGCCATGCATGTACGGTGTGGTATCCCTATTTGTATAACGCGTCCACCATGCCTCGAAACTATACCTATCGGACACTTGCGCACACGTTGTGGGAGCGACGGTGCACGTGCCCACACCCTTACAAACCAAACTCAGCTTCGATATAAAAATACCAGTAACCTCACTTTCAAACACTAGAGCATACCTGCTTTTCCCAAAGACGCCCCGCCACACATATATAAACCTAACGTTGAGCACTTATTGGACACACATAACTGACCGCCAGGATCCTTACAATCCCCGTACTCCAAAGACCCCAAACACCACCGTTAATTTACGCCAGTAGAGCCTGCCCTCCAGCGGGCAGGTACCGGCCCACGGTGAACGACCAGCGTATTCTCTCACGCTGGCAAATATTCCAGCATCAGTTTGACAGCGAGGAAACACTTTTGGAACAATCGCATTCTTTCGAAATGCACACACACACGCCCCCCTATGTTTCGATAAAGCCCAAACAGGCAAAGGCTATTTCAAATAGAGACCAGTTACTACCTACCGACCTCAAAACATAACGCCCAACCAACACACACACGCATGAGACCCCAACAATACCACCACAACCCCCA-CAATCATAAAAAAAGTCAACACAAATACTGGGAAGACTGTCTACATAACATCAAGATTAATTCAGCTGATTATGTGATTAGTGCTAAATTATCCATCAGATACAAGAAATCCTGGTGGGGAATTCCAGTTCGCGGGAAGGCCGAATACAGGAGCACAAGTCGTTCAATGACCAACCACACACCCCGCACGGAGATGCTGCCCTCCGGAGGCACGTGCCCTAAAGGGGATTCACACCTCTTAAAGCAATCTTGGCTACTGGATGCACAGAAAAAGTTATACCGCAAGAAGCGCCCCGTCCATACGTTAGATTCTTGCAACACAGGCGACAAGTCCAACCAAATTCAAGACGCAGACTCGGTTTAGCAAGACAATTAAATGCTCACCGATTAGATACCAATCGCAGCACACAACCAAGAACCGACCAACCGCGAAAGGCTATTCACCCAACCAAACAAAAAGGAAGAACGAACGCGCTACTTTCACCACACCAATTTTCGTTACCACCAACTACCCAGCAAGTCTAGAGTTAAAGCGGCGACCCAAAAATAACCAGCAATTCGTTGCAACAAACCACTAGCAACATCCCCAAAAATCAGCCGCTAATGTTATGTCTGGTCAACACAGCCCGACTAGGATCGTTTGGCATCAGCTGTCACACCGAGGTTTTATATCCAGCGCTTGTTCTAGATAAGGACCCACAGAGTGGTGCCTGCATTTGGAGAAACTTGACTAGCACGGTGTGGTTGGACACACTTGTCTCCCTGAGGAAAACCATCCGTGTAACCGATTGTGAACTCCTTTTAGACGTACACACTCACGCTTCACCGGCGATACGACCGACCCAACGTTTCTGTGACCTACAACGGGCGCGGTGCACTCACTCCATACCAAATCCCTCACTTCCGGACCACATAGACCGGCCTAAAGCAGTCTTTAACCACTCAAGACGAAACATTTACCATCCACCACACTTAACATCCATCACCACCACATAACCATAAACCAAACACGAAAACCCCTAAAGCTCACCCTACCGAATCACCCCCACCACAAAACATTCAAAAACCCCCTACCATCCGAAAAACACTCCATTCACTCCCCCCAACCAAACCATACCCAAACAAACAATCACCATTTTCTCATTCTTTCTCTTCTTAGATTGATACGAGCATTGCTGTTACTCAGTATTTAACTGCCCCCCTTTTTCCTTCTTTCTCTGTCTCTCTCTCATATGTTTTTCTCGTCTACTTGCGGCCACAACTTGCTGCTCACTCAATCTCTTTTCCTTTGGAACTGCTCTCAACTATTTCCGCTCTTGATCCTCACAGCCTATCAGACATTCGTATAACCGCTCTTTTCAACATTTTACTCCTTTTACGTTATCCATTCTCTCCACTTTCCCTTGTGCCACGTGAAATTATTGAATTCTCTCTGTGACGTCTGACGTCCATTACACATTGCTGTTTGCGTCTCGAAGTTCGCGTATACTCTTCTTCACAACGCTACCTAATTCACCCCCTTTTCGTCACGCCGAGATCATAACCCGTTTCTCTCTATGTTCTATGTCATTAGCCTTCCTTTCCTTATCCTCTTTTCCACTACCTTCTTCTCCCTTGGGTGTAACACGATTCTCCTCATGGTTTTTCAACATCTTCTTTACTTCCCTTTCTCATATTATCCTTTCGCACCTTACCTTTCTTCTCGTCCTCGTTCAGTTTAATCAAATCCTCCTTCTTCTTGTTTATGTCAACCTCTCCACCAATATGGCAACTACCCCTTCCTCCCTTCTCCTTTCTTATCTTAGGTTCCAAAATGCTATTTGCGCGTCGCCTGTTTGCATGACGCTTGAAATAATTTCCACTTTTTTTTTCTTTGGTGAGTTCTTTGCCATCTCGTAATGTGTTCCCTTTTTCCCCTACGCGCGGCTACCTCGATCACGCCTATCTT-AATCGTCCTTGCTATTCCTTATACCCTCAAACCTTTGCTTTCCTTTTTCTCTTCCGTCTTTCAGATACCTTACCGGGACTTAAATTGTTGACATATTTTCGTGTTCATTCAACGAAACTGATGTTGCTTCTGTTGTTTGCAATTCTGTATACGCATCCCCTTTCTCCGTATTGGTCCTAGGCTAGACCTTGCTGTTTTTCTGGTCGTTTCACCTATCTAACAATTCATAATTCTGCTTCTTCGTCAGTCTTCGTCTACCGCACATGTTTCGTATCTTCAATTGTCGTCGGACAACACACTGACTCCTGCTTCTCCTTTTTTTTGACTCCAGATTACATCCCATAGTAGGCCCAACTAACCTTATAAGTCAACATGTAACCCCTTAATTATAAACTTTCTCTGGTTTATTCTTTTAATCCACTACAATATTGCTTCCTTTTTTCTCCTATTATTAATAACATCTACTGAAGAGCAAACATAATCTACATCCCCATCTGATGTTATAAGTTTCTACCTGTTTCCAATTACGCTCCTGTACACTCGGTAACCTTCCGCGTTAGAGCATGGCAAGATCTTTACCCTAATACGCCTT--CCATCATACACGTCTTTTCGTCTCTTTACATTCTCTCAACCAATCCC-ACCCGCGCGCATATGTTAATCGCGTTGTCTTTCCTTTCCTTTCCCGAGGTAAGTCCTATGTCATTCAATTCCTAACGAAGCTTTCCTTTTTTCTATTGTTCACTCCCCATCTATCTCTCTGTCCTTCGTGAACCCCTGATTCAGCCCCTTCCTTTTACCGTTTGCTCTGTGTCCATCCGATTTATTCCCCTCTTCTTCCTCCTCCTTTTTTCTTATCTCTTACATTTTTTGTATAAATATCAACACAATTACGCGCTTGCCCCTTCCCGTTTGTAAGCCCTTCTGTTCTTTTTTAGGGATTGAGCTAGAACCCTAAGTGAGTTTTTCCACTTTTGTTGCTTACGTCCCCATGGAGCCCGTACTACTATCTTACCTTTCCGTCTCGCAAGTCAGAGAACTACTCTCTTTGTATCCTACTAAAACCTCTCAGTAGCCTTTCCGTAGTATTTGCCTTCTGTTGTTATATCCAAATGTACCCGAGATTATTGTTTATCTAGGGCGTACTCTTTCTCTTTGCCTCCTATGTCATCCACAATCCAAGGTACTGCCGTCTCTGTTTTCTTTTTTATATCTTTCTCGCTATCACTTCTCGCCCTTCTTCTGTTAAGCAGGTAGCAATCCTATGTACCTCTGGTGTCTAGCATTCCTTGTAGTTTCTTTCTCTGCTAAACCCTCTTCTTTTCTCCGACGCGTCTTTCCCGCAGCAATAATATTAGATTATTTCCTTTTCCCTTCCCACTGCACCTAGTTTCCTGTAGTCCCAACCACTCTGCGTAATCCCTTTTCGGTTCTTTTCGAGATAAACAAGAGTTTCCTTTTACTTTTCTCCCATTTTATCTACCTTCCTTTTCGGGAACAGTGCGTATTTACTTGCTCTTTCTTATACACGCTATCTTATCACATCCCGCGTTCGTCTTTCTTTACCTAGTATGTCACATACCTCGCTTTCCTTTATGGAGTTGTCTTTACTCATTAACTTCTCTGGCTTCGCTGTGACATACTTCACCTGATGTTTCCGTTACAGCTCGCTTTTTCAGTCCCTTTGTCACAAAGCAGGTTTTCGGTACTTCTTCTGGTTCATCATCTCCCCATTCATCTTTCTTAGCCCCTTTCGCCCTTCCCACTATTTCCAGGCTCCATCCCCACACGAATTTCTATTCTTCTTTACATTCGCCTTACCTTTACTCCTCTTCTTCCTTTCCTTA-TAACCTCTCACTACCTTTGTTCCCTTTACGCAGTCCAGAGATTCATATCTCTATATACTTTTCTCTTTCGCTTATCCGATCCACTTCATTCATTCTTTCTTCTCTCAATTTTTTGGAGTGTTCTTTTGGGAGGCACACCCTACTTAAGTGATGTTTGTCGTCCCTACGATAATCACAACCCTCTTGTTTCCCGACCATGTACGTCCCTAGCCCTCCTTACGCTTTCGTTTTTGCACTTCCAACCTCCGTGTGCTCCTTCCCGCTCAAATAATTCTCCCGATGTTTTCTGTATCATCTTATCCACTTACTTTTGCGTTTAGTAGAAATGATGGTAACTCTCCCGTCTGATCTTGCCTTCGTACAATTTAATACCATACGCTCTCTTCCCTCCCAGTGTCTTTACGACGCCGAACTAAACCCCTTCTTGTCTGGTTCGTTTCCTTTCCACCCTCTCCTCACCCTTTCCTGTTTCTATCGTCACTCCCAAACTTATCCCTGATACTCAGTGCCTTTACGAATCCATTATCGAAATGCAGTCATATCTCATCCCTACGTTACATGCTCTCTTCCTTTTAATCCATGACACTTATTAACTTATCCCCATCCGGATGCTTCTGTTCATTCGTTTCTAACCACCTCTCCTCACGGATAAGGTTGATACAGCCTTTTGTTTATGGGTAAGCATAAACGACGTTTTTCTTCCCTTGATTCGGATCTGGCCTTCATTCCTCATGACTTAGCGGGTCTAACCTCGTTCTATTTCTCTCGTCTTATCTTAACGCAACTGTCCACAATCTACAACTAATTGTCTTTCCTTCTCTTCCATTGACAATCCCACTTCCCATACAGATTTCACTTGCTCAATGGTTCTCCCTTTTTTTCTTAACAAGCTCTGCTCACTTGTTTCATTTTCGTGGACTAACTTTTGATCCTCATCTTTTTTCCTGCTAAATTAAATAGCAGCCGACCAATAAAAAGAAACCCGAAAACACCGTAAGACCATACGAGACCCTAGAACATCATAACCAAACACAAAAACACTCAACCTCCGTGTGTGGAGAGTAAAAAACCATAAAAGAGAAGACACAACCCCAAGGAAACAACTTGGGTGGAGAACAAACACAAAAATCTAACTACACACTTCCCACCGCCAATAAAACACCGGCAGCACTGCTTTACACTACGAAACTAGACAATCCCCCCCTTTACAAACACGTTACCCAAACCTACCCAAAATCACAACATCCTACACAAAACCGTCACACTACCAAACACACCACCCGACACAGCCTCCACCGCCCAGCCCCTTCAACCAAAACCTCTTACCCCATCAAAAGAGACAATTAATCCAACCACCACACCCTAAACAACCCACGCACCATCAAAATCTACTAACCCTACATAACGCATAGCCTCAAATTAAACCCCACACACCATCCAACCCCCCCATAGCCTAAACCAACCCGACCCACCCCTACACAACAGCCCACCCCCCCGACCCAGTACTCATCCCAATAACACCCGCACCCACCAAACTAAACCGAACAAAAAACACAAAACACCCACAAACACCCACTCAACCCAAACCACACCCAAAGTTTCCACCCAACCCCACACAGCACAAAAAACACCACCCTAAAATATCCTCAACTTCCCCCCATGCATACACACACACAAGAAACCAATACAAATATAAACCCCATCCAAACCCGAAACTCAAACAAAACAACACCAAAACACACCCCATACCAACACCCCAACCAACAATCACACCCCCTATGAACCAGCTCCATTCAAGGCCCCAAACACCCACTCTTCATCCAGGCACCAATCTATCAAAAGCATCAACTATCTACCACTTCCACCTATACCGCTCCACAACATACTCACAACCCATCACCACCTCCCTCAACATCAATGCCAAGATCCTACCCACCTCAAACACCT-TCAATTCCTAACCCTCTCCCCAACCAGAACAACACAACCCTTCCAACCCACCAATGTCAATCCCCTCCACCCATAAACACACACACACCTCCATCCCCCATCAATCCAAACTAAAAAACACAAACACAGACACTCCTAACCTACACAGCACCACCTAACAACCCCATTTACCCAAACGCAAATAACCTGAACAACCCCCTCACAGACCTTCAAATTCTTCCCTACCCCCTCCAGGATTCTAAATCCATCCCACTCACAAACGATCAAATCATCACTCCATCGCATAACAACATCACCCAAACAACACCCATAAACACACACCCAACCAAAAAACACAATCTTCAATTCCACACCCCAAACTAAGAAGGCCCCAACTACCACCCAAGCTACCCCCGACAAATCCAACCTATTATAAAAAACCATCAATAACACCACTTCACGTCCCCCACCCAACACCATTCCAACCACAACACTACACCGCCATCCCACAAACCCACCCCAAACCTCTACCAACCTAACCCTTCCCCAACACCCGAAACACTAAATACCCCCTAAAGTCAACAACCATCCCCACTAAGTCCAACTACACAAG--ATAGCAACACAACCCACATACCCTGTCACATTACTAACCTACATAA-TACCCACAAACAGCACCCCACACCCAAACTACCAACTTACCATAAAACAGCCCCCCCCACACCCACAAAAACCACGATCAACCACCATCAACCCTCCACCCCCCCCATCAAAACGCACGAAAACCAAACGACACCCCAACACTACCCCAGTACACACAACCATTGAACAAACAAACCATTCATCATCTACACCAAAAGAACCCAGACCACAACCAAGAAAACACCCCCCCACCCAAATTAGACAACCCCATCACAAACCCACAAAACCTCACAGCCCCGCCAGAACCCTATACGGAAAACACAACCCGCCCCATCAGCAACAACTCTAAGCCCCAACCACCCCACACAAAAGGCAGCAAACACACCTAACAATAACCACAACCTAGTCCCCAAACAAACCCAATCACCAACTCACAAAAGCTACCCACTCCCCCCCCCCTAGCCAATACTAACTAATCCAAACACCCAACCCCATAAACACACCACCCACCCCACACAAATGCATATACAACTAACTAATTACTAACAACACAAAGAGCACATCAAAACACACACACC-ACCACTACCAACCGTTCTAACCATACTAACTTACCTCCCCCATTCCCAATGCCAAAAAAGTCACCCCTTACACCCAAAACCAACCCTCAACAGCAAACACCCCACAAAACACAACCTATCAAACCAACATCACACAAATTAAATCTCCACCACTAACAGAGCCAAACACGCACCACAAACAATCCAACCTACCGCCACAACAACCCAACACCAACACACATCCAACCCGTCCCATATCACCAATACCAAAAACCCCACCCAACCCACCAATACAACCCACAACACACCCACACAACAAAATCACTCTACTCATCTTCAACCCCCTCATTACCCACTCACCCCATCCAACAATCATCAACTACAACACAACAAGTACTAAAACACCAACTTAAAAACATCCAACCCAGGCACCCACCCCCCACAATCAATCTCCACAACAACCTCCACACTGCACCTATACACAAACATAACCACCTAACTCTACCAACACCAGACCCTTCGAACCACCAAGAAAAAAACCACCGCGCACCCGAAAAATATCCCCACCCATCACCTAACACCTCCCCAACACAACTTACCCAACCCACTAATTCACCCCCCAAACCCAAAACAACTAGGTAGCTCCCAAAAACCCTCTTCTCCCA-TAACCCACCCACTACCCACCACAAACCCCAGAACTCCCAAAATCCCCGCCCCAAACACCAACCCTAATACACCAGCAAACAACAATTAACTCCACCCCCCAAAACCATCACCATAAAAAAACGACTCTAAAAAATACCATAAGAACCCACACTCCCACAAAACTCACCAATAACCCACAACCCCCTCACACCAAACTATCTCAATAAAAACACTCCCACTCCAAATTATTACCCCCCCGACTAACGAGCACATTAAACTCAACTCTACCCAACTCCCTACAACCAACATCACCCAACCCCCACTCCTATAACACCCATCCCCTAAACCCAAATAAACCAACCCCACTCCCTAAATACAACCCAACGCCACACCACCTCACCATAATCATCTACCCCCACAACAAACAACCCTCCTCACCCACTCACAAACTCCTAACAACACACCCTACTAATACCCAATTCCTTACAATCACAACACAACCCTCAACTCCACCCCCACCTCCATCATCCACCATCAAATACCACCAAGCAAACCACTCCTTCCACACACACCACATATCGTCCCCACTAGCATCAAGACCTAACCCAAAATCCCACCCACACCCTTAATCCCAAACCCGCACCCCAAACGCCAACACACCCCACCTCGCAACCACCGTCCACCCACCCCTCCTCCAACACCCCCCCGACACAAACCCCACACCCTGCTTCAGCAAACAGCCTCACACAATCCTACCAAGACAGATACCCACTCACCTACCCCCTACATTTCCCCCCACAACACCCACCACCTCATATCACCCCACTGCATCACCACAAACACCCCCAACAACCCAACAAACCATCAAAATTACCTCCACCCCCATATAACAACACCCCCACCCCCATAAAAACCAACCACACATAACCTTCACACACAAAACCCCCTCAAACCTCCCCATCCCCACAAAACAACCCACCGTCCGAACGCGCGCCAACAAACACCCAAACCCAAAACCCCTACAGCAACCCCCCTCCCCTAACCGCCGCCCTACCACACGCACCCGACCACCGAGCCCAACAACACCATCCAACAAACAACAACCATCAACACTCACCCACCCCAAGAGTACCCACCGTAATCGATCAAGATCCTACTAAAAGTTTCAAGTATCCGCATCCCAAAAATCAAACCCCAAGCAAAAATCATACAAGACTTGCTAAGCACCACTACTCATAACCGT-CCCAGGTAAACCAGCCACCGCGGTCAACGTAAAGACCACATGTTATCTGCACAGCAAAATGAATGTCATAACTACACCTAAACCCAAC-CCAAATCCCTCAACGATTAATTTTAACGAAAAACATTAGATACCTACCTAAATCCACACCTGAGAACTACGACAAACTAAAACTCTAACTAACCCACGGATAATAATCCATCACCCAATTGCCACACAGGCCAATGAACAACATCAACCCATAATCAACTATGACAA---ACGAAATGAAAAAGGAGGACAGTAATCATAAAGAAGACGGCTCTACCACACAATCAAATAAATATTACTTCCCCAAACAAAAGGGGAAGACTACTAGCTATAACTCAAAGCATTCAGCTTACACCTGAAAGATACCCAACAGACAAGGTTGAGCTCGGCAAACTTAAGCATCCTTCAAATCCCCCCCTCTAGCCCGACGTACCCTACATAAAAAACTTACCTCCCCCTCCAACAAAATTGTCCCAGTAGGCGAGAAAAGCCGGCGCAATAGAGGCTTGTAGCAAGAAAGATGAAATAGCAATGAAAACCAAGCAAAAAACAGCAACCAACCGTACCTTTTGCATCATGAAAGAACAACGAATGAGAAATCCTTCGAAAAGGAGTAAAAAGGAACGTTGCAAAATACAGAAAATACCGACTGATAGCTTTCAAACCTAACCCACCCCCCTAAAGACCTTTGTCAACAACGTGTAGCAAGTACAGAAAGAACACAACCTCCTCCCTAATAATCCCCTCCCCG-ACTTGCTTCAAGCAACAAAAAAGTGTCAAAT--CCTCATTAAAAAATCTAAAACCTATTTGACCAACCAAATAACGCAAAGAATCAATATGAGTACTCTATCCTCCTAGAAACTTACATATACATTATTAAAACACTTATACCCCCACACTAACAAG--CAATATATTCCCAATTTAAGAACCCAACCAC-AGGATTAAAAAAACTCGGCAAACCAACCCCAATAGTAACAACAATATGATTCACAACAATCCTACGGGTAGCGCAATCAACTAAATATTGTATGAATTAAAAAACTGCTATGAAATTAGTATTGCAAAAAATGTGAAACGAAGATATTCACGACTCAACCTTACA-CAGCCCCACTGGGTCCACCACACATAAACCCCGACATCGGGAAAAAAAAATCACCCAAGACCACAACTCTTCTAACCAACTCCAAAACCAACAGTAACCAGACCTATAAAGCAATGGACCCACATAACAGCCCAAGCCCATAGACATAACCTCGATGTAATCAACAAGTTGTTCTTAACAACTGGGTTCAGCAAAGGTTTA-GACCTCTAGGAAACCGAACAATACCACTGAACCTTCTAAAGATACAACCACCAAGAA--CCCCCCACACCCAACTAGAAAATCTGGAAAAAATGATAAACATTATAACAACAATCGAAACAGATCAAAACTCCCTCTTATCAACTAACCCATACAAATTTTAACCTATAACTGAACTTCAAAAAATTTAAACTACATTAAATCTATGCAAACTAATTTAAGGCCTCCTTCGATACAATTTAACAGTACACCAATTT-CTTTAGATCATTTGCAATACTTAAATTGAAGTAAACTACAGCTCAACACTCCAAATCGAAACATTTTCAAGCCAAACCACTTTTTTTAACCAAACTGTCAAAATCTGCAAACAAATGCACCACCTTTTAAAGAGACACCCTTAACTCAACTTCCAAAAAATATCAACATAAACAATTTCGACAAATACCCACTTAAAC-CATTGTGATAAATTTTAACCGGCAGCCGCTGCTAACATCTTTAAACAAAAGAGCAGCTTAGGATGCAAATTAATGAAACTTGTAAAAACTACTCCACC-GCTCAAAATCTTCCCAAATTAATTATTAGACCGACTTTCTTAGGTATACCTGTGGGCAAGACTTTCCAACCTTCTATTGGTTTTGCTAGAATATACATGCGTGGCCCCTTTAGGAGCGGTGGCACACGTAGCCGCCCACCCCGGGGCAGTAATTTAAGCAATAAGTACTTGACTTACCATAGCAAGGGTTTCTTGTGTACAAGAAACCCAATCAATAGCGGCGTGGTAAGATTCAACCGCGCAGATCCATCTTAGCCACGCTAGGACCCATGGGCCCATGCCTAGCGATACCTCATGTATCGCCAGCGCTGGATGGCGGTGCCCCACTAGAAGCCTGTTCTATCGCGATCCACCCCGCCTACATACCCCGTCGCCCACCTTAAAAGGTGAGCTAGCGCTAGACAGGGGTATAGCGGGGTGGAGAAATGGGCTTTTTCTAGAACAAAGGATGCGCCCTTTTTAGAAGTGAGCTCACTTTTGAGGCACGTACAGCCCGTCCCTCTTCAGCCGGCTGACGAGGGTCGTAACTAAGTGTACCGGTGCACTTACAAGGCGCGCCTTGAGCTAGCGGCAGATGCAAAGGCCTTTAGAGGCCTCTCCCTAGCAATTTATACCGGAAGCTTTTTAGCCAACAGCTGTTGCCCCCACCTACTGCGAGCGCTAGCCCCGTTCTAGAGCGGGGCTTGCAGTAGGGTGCCGTGGGGGACCTGTGAATGTTCCTTACGTAAGTTCGATGGGGCTCCATCGAAAGGGAGGGCGCCCGGCGCCTCCCTGCAGGTCTATATAGGCTAAAATGCGTCAGCTGCCGGGCGCGATCCTACAGAGGAAGACCCGTGTTTAAACACCTTCAGCGTTGAAGGGCCGCCGTGACGTTACGGCCGCGGTACCGTGAATTGTCCGTGGACGGCCGGGTCTTTCTCTGTAGGATCATTCCCGCGAGACATAGAGACCCTGGGACTTAAAACCACTGGTTTTTGGTTGCGACCTTGGAGCTCCAAACGATCGTCAATTGAAGTCCCAGGGCGAATCTCCTGATCAGGAGGTTCGTGGATCAGGACCCAATGGTGCGCTATTGGTCGTTAACGAGTCCTGATCTAGACCGGATCCGGTCTCTCTATGACTCCTACGGAGGAGTGGGGTCCCCAGCATATATGCTCCGGAGGAAGCGCCTAGGTCACTAGTGAAGAGGCCTCTCACTTCCTCTAGAAAAGTAGGCCTACAAGAGCTCTTATACATATTTTTCTAAGTAAGGAGCTAGCTTCGGGCCCGAGATGGCCTTCCCCTACTAAGAAACTGGATAACCAAGGCGCCTTAAGAGCTCTTAGTTTCTGTAAGACCAACAGGCCTGTCCTGATCAGAGCTTAAGCAGGCCTCCTAGACAGATGGGCCCATTTTAGCTAAAGCCATGGCCTGCCTAAGACCCCGGCACATGTACACGAGCTCATATGATCACCAGAGTCCGATAAGAAGAGGCCTCTAAAGGCCTAAGCTAGCTCTTACCCAAGAAAGGAAGGCCCTCGTTGGCCAACGCATATGCCTTTCGAGACGTGTAATTACTAGACGACTAACAGGCCTGTACATCTCCATTAAGGCTAGCCTAGAGCTAGGGGGACCCCCTTAATGAGCTCTTCGTATTTACACTGATCTTTTCTGGCCAGAGAAGAGCAAGAAAGTGTCTAGACGCTGGTTAGCAATAGCTATAACTTTCTGCAAACAGTTTAAACTTAGATTGTGATTCTAAAGGAGCTCCTTGTTCGCCGAGGGGACACAAGAATTCCTGCTGAGCTCAGTCCCCTTACTTTTAGGATATCCTTGGTACCACCTTGGCCAAGTAAAAGTAACTCTAAGTTTAAACTTGGTACCAAGAAGCTTCTTAGAGTATCAGAAAAGGAGGCCTCCCCAGCTCCCAAAGCTGGATTTAAACCTCTCTGTATTCCCGCTTGGCCAAGACGGCTTGAAAAGCCATGTTGCAACCGGGAA
MELUN     AACCATCAAACATACCATAGGGTCACGGCAGCATACTCAGCAAGGCTGCTCCAGGGAACCAAGCACCTATTCCCTAAACACGCCAGCAATGCCCCCTCCAGCACGCCTCCGATAAGGTTACTTGTGTATATGTAGGCCGGTCAATTGGACGAACCTGAATAGATAAAACAATCGCCTCCTTTTCCGAATTATATGGAACTCTGCAGGGTGCGTGTAGGTTGGCTATTTCGGTGAAATAAACAACCTCACAACACCTGTTCTACGAAACCCTTATCTACGTTCCTCTGCCACCCTAATCCCACTCCCTCAAACATTGGCCCTCAAACCAACAGAAACCCGAAAAAAAACTAAGTAGCGAAACGAACAATATCCCCGAGGGAATTCACGGGTGTGCTTAAAAGTTAGCTGAACCACCCTCCCCAAGAGAACGCACTCTTTCGGCCGTTCAAGCACTACAACCCAAACTCATCTCATACCAAATAATAGCGGTAGCACACACAACGTTTATCCGTAAAAAATACACATCATTCTACAAATATCACAAAAACACTATAATTAAACACAAACACACCTCGGCCCCAGTTCATCAACGCAACGAACAGAAATACTCCGCTTTCCCGTTTAAACCCACTAAAACTTCAACAAACACACATCTATCCCCTCAACGAATGGAC-ACTCTTAACAGAGACTCATGGTGGAAGAGCACCACGGCGCCGACCGGGCATAGAGAGCGTGAATTAGACAAAGGTGATCGCCAAGGCGAGTCCAAAAATTCCCCTTCCCCGTTAGGGGGGAGTAGTCCCGGACGCGGGTGGCGATTCCTGGGTTACGGAATAAAGAAAACCGTTCTCACCTGTTGCAAGGCCCCTCCGCGGGAAACCAGCACAAATTGCGGGGGCATTCCCTTTTGCCGGTACACCGTGAATCGGGTTGGAAGCTGTAGAGTGATTAGTCGTAGTGCCATAGGAGGGACGTTATGAAAAGACAGAAGTATCGACCGGAAATGCCACTGCGTATCTAAGGCAGAGCGATTCGAGCCGATTGGGCTCTGCTAGGGTGACGGTACTTCCTAGTACACATGAACTGGATAGGACATTCCCTCGCGGACCCTTGTCGGTACTAACTTAGTCATAAGGAACATAATGGTGTACAGTCCGCATAAAGTACGTCCCTCATGGCGTGCGCGAAGACTCCGTCGGTTCAAGGCGGTCGCGCAGGCAATACGCTCCACATAGACTTAAGGGCGGGCATAACCGAGCACCGCCTCCACTAAGGAGGCGCACAGAGCCTTTTTGTAGTAGCTTGTTAACAAGCCCGCTCCCGGGCCAGACAGTCACAAGAGGGGCCTTGGCACGGAAGGACGCCACATTAAACCGATTGCTTGATGGACATACAGGGTACCGCTGATTTTC--ATTACCCACACTTTAAATTTCATTCAACCAACTTACAACCAAAACAAAAAACTATCTTTAAAATTGCTTACCCCGACCATCTACCCACCCCACAACTGAACCTATCTTAAAAAAACCAACCAACGCATGCACTTCAACCCAAACCGCCCTATACAACCTAAAGCGTCCTTGACCAGCCACCAGTCGCCCCGGACACCACGCAAAGAAACTACCTGTGGCCAGACAGGCCCACCATAGAAACCCACCAGGACAAAACCCCAATGGGGGAACGTGTGCCTATTCCGAATAGCCGCTTCAGGCACTCATGGAGGCCAATGCAATTCTATTCCCACGCCTAACGATCTTCGAGCGGATCGCCATAGCAACCTGAACTAATGGTTTCGTTTGTTCTACGCACGCGACTCCAGAACCACCGGCCCAAGACCGTGGAGATGCCAAAGGACACGACGCGCAGCCGCTTAGCCGAGTTGGCTTAGGGGTGTATTGGAGTCGCCGAAGTATCCATCCCCAATCTACACCTGTGGGGTTTCTGGAATTTCTAAATTTGTTAAAAATACATATAAAAGAATCATTCGCAACGTGACTCTGTGTGCCGTGCCCTTACTTCAGGACTCCTGCGAGCCCCCCTGACTATCAAACATGTAAACCCACGCATGTACGGCGTGGTATCCCTATTTGTACAACGCGTCCGCCATGCCTCGAAATTATAGCTATCAGACACTTACACACACATTGTGGGAGTGACGGTACACGTGCCCACACCCTTACAAACCAAACCCAACCTCCATCTAAAAATATCGGACACCTCACTTCCTAACACTAGAGCATTCCCGTATTCCCCAACGACACCCCGCCTCACATGCAAGTGCCCAACGTTTAGCAATTAGTGGACACACACAACTGACCGCTAGGATCCTTACAATCCTCGGACTCCGCAGACCTCGCACTCCACACCTTACCCAAGCCAGTAGAGCTTGCCCTCCAGCGGGCAGGTACCGGCCCACGGTGAACAATCAGCACAACCTCTAGCGTTGGCAAATATCCCAGCATCAGTTTGACAGCGAGGTAACACTTTTGGAACAATCGCATTACTTCGAAATGCACACACCCACGCCCCCCCAGATTCCGACAAAGCCCAAACAGGCAAAAGCTATTCCAACCAGAGACCAGTTACTACAAACCGACCCTAAACCATAACGCCCAACCCCCACCCACACGCATGGGAACCCAACACCACAAACACACCCCATAATCATCAAAACAAATGTCAACGCAACTACTGCGAAATCTGTATAAATAACCATAAGCTTACTCCAGCTGATTACCTGATTATTGCCAAATTTTTAATCAGATACAAGAAATCCTAGTGGGGAATTCCAATTTGCGGGAAGGCCGGCTACAGGGGCACAAGTCGTACATTGCCCATTCAAACACCCCGCACGGAGATGCTGCCCTCCGGAGGCACGTGCCCTAAAGGGGATCCACACCCCAAAAAGCACTCTCGGATACTGTGTGCACAGAAAAAGTTATACCGCAAGAAGCACCCCGTCCATACGTTAGATTTTTGTAACACGGGCGACAAGGTCAACCAAATTTAAGACGCAGACTCGGTTTAGCAAGACAATTCAGTGCCCACCGAATAGATACCAACCGCAGTACACAAACAAGAGCCAAACAACCGCGAAAGGCCAATTCACACACCAAACTTAAAGGACGAACGAAAGCGCAATACAAACCACACTCATTTACGTTACTACCCATTACCATGCACGACTAGCTTTAAGGCGGCGACCAAGAAATAACCAGCAAATCGTTGCTACAGCCCT-TAGCACCATCCCCAAGAATCAGTCACTAATGTTATGTCCGATCAACATAGCCTGACTAGGATCGTTTGGAATCAGCTGTTACACCGAGGTTTTATATCCAGCGTTTGTTCTAGATAAGGACCCACAGAGTGGTGCCTGCATTTGGAGAAACTTGACTAGCACGGTGTGGTTGGACACACTTGCCTCCCTAAGGCGTGCTATCCGTGTAACCGATTATGAACTCCTTTCAGCCGTAAACCCCAACGCTACACTGGCGATACGACCGACCCAACGTTTCTGTGACCTACAACGGGGGTGGTGCACTTACACCATACCAAGTCCATCCCTTACAGACTACATGGACCGGCCTAAAGCCGTCATTAAACACTCAATTTGAAACAT-CAACACCAACAATACCTAACCCCCCTGGCCACCTTAAAGCACCAAACTAAACTAAAAAACTACCAC--C--AACTAAACCATTAATCAATAACATAGAAATCTCAACAACCTCACAGCAACTACAAGCTACCCCGCTAACAATCAATAAAACAAAACCCCTCAAACTACCAATAACCCACTTTTCATTCTTTCTCTTCTTAGATTGATACGAGCATTGCTGTTACTCAGTATTTAACTGCCCCCCTTTTCCCTTCTTTCTCTGCCTCTCTCTCATATGTTTTTCTCGTCTACTTGCGGCCACAACTTGCTGCTCACTCAATCTCTTTTCTTTTCGAACTCCTCCCAACTATTTCCGCTCTTGATCCTCACAGCCTATCAGACATTCGTATAACCGCTCTTTTCAACATTTTACTCCTTTTACGCTATCTATTCTTTCCACTTTCCGTTGTGCCACGTGAAATTATTGAATTCTCTCTATGACGTCTCACGTCCATTACTCATTTCCGTTTGCCTCTCGAAGTTCGCGTATACTCTTCTTCACAACGCTACCCAATTCACCCCCTTTTCGCCACGTCGAGATCATCACCCATTTCCCTCTATGTCCTATGTCATTAGCCTTCCTCTCCTTATCCCCTTTTCCACTACCTTCCTCTTCTCTGGGTGTAACATGATTCTCCTCATGGTCTTTTAACATCTTCTATATTTCCCTTTCTACCACTATCCTTCCGCACCTTACCTTTCTTCTCGTCCTCGTTCAGTTTAATCAAATCCCCCTTCCTCTTGTTTATGTCAGCCTCTCCACCAATAAGCCAACTACTTCTTCCTCTCTTCTCCTTCCCTATC-TAGGTTCCAAAATGCTATTTGCGCGTTGCCTGTTTGCATGACGCTTGAAATAATTTCCACTTTTTTTTTCTTTGGTGAGTTCTTTGCCATCTCGTAATGTGTTCCCTTTTTCCCCTACGCGCGGCTACCTCGATCACGCCTATCTTCTATCGTCCTTGCTATTCCCTATACCCTCAAACCTTTGCTTTCCTTTTTCTCTTCCGTCTTTCAGATACCTTACCGGGACTTAAATTGTTGACATATTTTCGTGTTCATTCAACGAAACTGATGTTGCTTCTGTTGTTTGCAATTCTGTATACGCATCCCCTTTCTCCGTATTGGTCCTAGGCTAGACCTTGCTGTTTTTCTGGTCGTTTCACCTATCTAACAATTCATAATTCTGCTTCTTCGTCAGTCTTCGACTAACGCACATGTTTCGTATCTTCAATTGTCGTCGGACAACACACTGACTCCTGCTTCTCCTTTTCTTTGACTCCAGATCACATCCCATAGTAGGCCCAACTAACCTTATAAGTCAACATGTAACCCCTTAATTATAAACTTTCTTTGGTTTATTCTTTTAATCCACTACAATATTGCTTCCTTTTTTCTCCTATTATTAATAACATCTACTGAAGAGCAAACATAATCTACATTCCCATCTGATGTTATAAGTTTCTACCTGTTTCCAATTACGCTCCTGTACACTCGGTAACCTCCCGCGTTAGAGCATGGCAAGTTCTTTACCCTCATACGCCTT--CCATCATACACGTTTTTTCGTCTCTTTACATTCTCCCAACCAACCCCCAAACGCGCGCATTTGTTAATCGCATTGTCTTTTCTTTCCTTTCCCAAGGCCAGTCCTACGCTACTCAATTCCTAACGAAGCTTTCCTTTTTTCTATTGTTCACTCCCCATCTATCTCTCTGTCCTTCGTGAACCCCTGATTCAGCCCCTTCCTTTTACTGTTTGCTCTGTGTCCATCCGATTTATTCCCGTCTTCTTCCTCTTCCTTTTTTCTTATCTCTTACATTTTTTGTATAAATATCAACACAATTACGCGCTTGCTCCTTCCCGTTTGTAAACCATTCTGTTCCCTTTTAGGGATTGAGCTAGAACTCTAAGTGAGTTTTTCCATTTTTGTTGCTTACGTCCCCATGGAGCCCGTCCTACTATCTTACCTTTCCGTCTCGCAAGTCAGAAAACCACTCTCTTTGTATCTTACCAAAACCTCTCAGTAGCCTTTCCGTAGTATTTGCCTTTTGTTGTTATATCCAAATGTACCCGAGATTATTGTTTATCTAGGGCGTATTTTTTTCCTTTGCCTCGTATGTCACACACAATCCAAGGTACTGCCGTCTCTGTTTTCTTTTTTATATCTTTCTCGCCATAACCCCTTGCCTTTTTTCTGTTAAGCAGGTAGCAATCCTATGTACCTCTGGTGTCTAGCATTCCTTGTAGTTTCTATCTCTGCTAAACCCCCTTCTTTTCTCCGACGCGTCCTTCCCGCAGCAATAATATTAGATTATTTCCTTTTCCCTTCCCATTGCACCTAGTTTCCTGTAGTCCCAACAAATCAGCGCAACCCCTTTTCGGTTCTTTTCGAAATAAACTCGAGCTCTCTTCTACTTTTCTCCCATTTTATCTACCTTCCTTTTCGGGGACAGTGCGTATTTACTTGCTCTTTCTTATACACGCTATCTTATCCCCTCAAGCCTTTACCTTTCTTTACCTAGTATGTCACATACCTCGCTTTCCTTTATGGAGTTGTCGTCATCAGATAACTTCTCTGGCTTCGCTGTGATATACTTCACCTGATGTTTCCGTTACAGCTCGCTTTTTCAGTCCCTTTGTCACAAAGCAGGTTTTCAGTACTTCTTCCGGTTCATCATCTCCCCATTCATGTTTCTTAGCCCCTTTCGCCCTTCCCACTTTTCCCAGGCTCCATCCTAACCCGAATTTCTATTCTTTTTTACATTCGCTCTACCTTTCCTCTTCTCCTTCCCTTCTTCAATAACCACTCTCTACCTTTGTCCCCTTTACGTAATCCAGAGATTTATATCTGTATAAACTTTTCTCTTTCGCTTATCTCATCCACATCATTCATCCTTTCTTCTCTCAATTTTTTGGAGTGTTCTTTTGGGAGGCACACCCTACTTAAGTGATGTTTGTCGTCCCTACGATAATTCCCACCCTCTTGTTTCCCGACCATGTACGTCCCTAGCCCTCCTTACGCTTTCGTTTTTGCACTTCAAACCTCTGTGTGCCCCTTCCTGCTCAAATAATTCTCCCGATGTTTTCTGTATCATCTTATCCACTTACTTTTGCGCTTAGTGGAAATGATGGTAATTCCCCCGTCTGATCTTGCCTTCGTTCAATTTAATACCATACGCTTTCTTCCCTCCCAGTGTCTTTACATCGTCCTCCTAAAACTCCACTCGTCTGGTTCGTTTCCATCCTAACCTCTCTTCACCCTTTCCTGTTTCTATCCCCACTCACAAACATATCCCTGATATTCAGCGCCCTTAAGAATCAATTATCGAAATGCAGTCATATCCCACCCCTAAGTTACATGCCCTCTTTTTTTT-ATCCATGACACTTATTAACTTATCCCCATCCGGATGCTTGTGTCCATTCGTTTCCAACCACCTCTCCTCACGGATAAGGTTGATACAGCCTTTTGTATATCGGTAAGCATAAACGACGTTTTTCTTCCCTTGATTCGGATCTGGCCTTCATTCCTCATGACTTAGCGGGTCTAACCTCGTTCTATTTCTTTCGTCTTATCTTAACGCAACTGTCCAGAATCTACATCTAATTGTCTTTTTTCCTCTTCCATTGACAATCCCACTTCCCATACAGATTTCACTTGCTCAATGGTTCTCCCTTTTTTGCTTAACAAGCTCTGCTCATTTGCTCCATTTTCGTGGACTAACTTTTGATCCTCATCTTTTTTCTTCCTAAATTAA-TAGCAGCCGACCAATAAAAAGAAACCCGAAAACGCCGTAAGACCATACGAGACACTAGCACACTT--CC--AACACAAAAACAATCAACCCCCATGAGTGGAGAGTAAAAAACCATAAAAAAGAAGACACAACCCCAAGCAAACAACTTGGGTGGAAAGGAAACACAAAAATTCCAATCCAAACCCCACACCAATTACAAAACACCAACAAAACCACCCAAAACATTTCAATTAACCCACAATCCACCCCACACCTCCAACACCTCTATCCACGCACCCCCAAGCCAACCCCAAAAAACCAGCCACTAAAAAAATCCCAGAACTCTACATAATACTCACTCCAAAAAATCACACAATAAAATCACACAACCCACCTAGCGAGAAACCCAACTAACCAATCACACACCAAACAATCCACACACACCCCAAACCTCATAACACCAACCAGCACACAACACCACACCCAATCCAAACATCCACTCAACTCGCATTCAGTACACTCATTTACACAACACATCCAAACAAAAACCCACCCCACAACCCTACCACCCACTAAAACCAAAAATACACCAATCAAACTCATCCCACACAACCACCCAACCCACCCACAAATAACCCTACACCAAAAACACCCCACAAACAACACACCCACCATCCACCAAACCAAACAACACCACCCCACAATCCCTCCAAACAAACCACCAAACACCCCATACCCAAAAAAATAACACCAACACCAAACAAAACCCTAACCAAGGCCCAACCAAAACAACACCCACACAATCCCACAACCAATACCACCCCAAAAATTAAATCTATCACTCATCACAACCTACCCCTAGC-TTAAACACCCACCCCTTCCCTAACCACCCCACACTAAAACAAACAAACCACTCACCCCTCCAACCCAAAACACAATACAACCCATTCTCAACAAGCCACCAATCACCCCAACACTAACAACAAAACCACACACACCCACTACACCCCCCACAAATCCAACCCCCACCCAAACCAAACACAACAACCACCCATTATCGACACTCCCACCACACACCCCCCCAAAACTCACACCCATTACAAACCATCAATACCCTCATCTTAAAAACCCAAAAACAAACCCAATCAACCCACCAAACATCAACTACCTACCCCAAATAACCAACACCAACCAACCCAAATAACCCACCTTCCATCCACCTAACCCATCACCAAACCCCCTAACTCCCCAAACCCACCACCGTCACAAATACCTATACACACAACCTACCAAAAAACAACCCCACCCACACCACTCAAACAAATACAACCTTAACCCCAAACAAAAACCCCCAACCCCACATCCCAAACCCAAAAGGCCCAAAACACCACCTAAAAAACCTCCCAACAACCCACCTAGGCAAAAACAACCCTCAGGAACAACCACCCCCATCGCCAACTTAACATCACCACAACCACAACAACATACCACCCCCACACTAAACAAATCACAACCTCTCCAAATCTCCCCCTCCACCAAAACAAAAATCCTAAACCAAATTACTAACCTCACAACCATCCTCACCATGTCTCCCTACACAAA--TTAGCACCACAGTCCACAAAAACCATCATAACACCCATCCCCAACACCACCCACAAAAAGCACCTCACACACATATAACAAAAACCACCCCAACCAACTTCACCAGAACCCTCCAACACAATAACCAACCCAAATACCGAACCCACAAATATCATCAAAACACTACACACCCCCACAATAAACCAACTACACCACAACCCATACATCCTTCCAACAATTCAACTCAATATCACTAACCCCCCTCACAACCTTCACCTAAATAATAACACATCCCCTAACACAAACTAGCCAATCTCAACACAATCCATTCCACTCAAACAACCTCCAAACACAAAATCGCAAAAAACCTAACACATCTAAACAACAATAACTCTAAAATCCACCCACCCCCCAATCAAACCAATACACACACCAAGCACCACCAACACCCACACCCCTAAACAAAACAAAACCCAACACCCAAAAAACTAAACACTTTCCCACTTAAAACTACCCCTCCCCAACTCAAACACCCATCCCCATACACACACCCTCCAACCCACCCAAACCCACATACCACATCCATCCACCCATCAACTCAAAATACATATCAAAATCCACTCACCCACCACAACCAACCAAACAAACCAAACACCCACACTCCCCAACATACCAGAAACAAGAAAGTCCCACCCACCTACCAGACTCACCTCCCACTAGCAAAAACTCGACAACACAAACTCCAACCAAACCCTAATCAAAAAATCAAACCTCCAACCCCAACAGAACCAAAAACAAACCCACCACAACTCCGCCGACCAACAAAACCACCACACCCAATCCCAAACCAAAAACACCACACAACACCAACACCAAAACTACCACAAACTCCAACCCAACAATTCCTAACACAAACACAAAACAAACACCCCCTTCCAACCCCCAACACACACAAACCCCCCCAAAACACCCCACCCCTTACACACCAAAACACCCCGGTCACTAGCTTTACAATCCCCAAAAGTCTACCCCAACACACCACTACACCCAAAAAACCCTCACATCAAACCCCCCCCCACATTTACACAATAACCATACCACCCTATCAAACCACCACTATACCTCTCACAACACCCCAACCAGCATTAACACACTCACAAAAACCACAACCAACACCCATACTAAACCACCATAAAACAAACACACCAACACACTAATAAATCCCTCACCGCAGAAACCACCAGAACACTTCTACAACACCAACACCCTCAACCACCCACCCTCTATTCCCCAACAACCTAAAACCCAACAAAATCACTACACCCAACACCAACCTTCACAAATTAACAAACAAACGCCAACCCTAACCACAAAAACCCTCCCAACTCAGCACTAGCCACCAATAAAACCAACAACACTCACCTAATTACAAACCCCACCAAAAAACACAACAACCGACCCACTAAAGCATCCCGAAACCAACCCAACCACCATCAATCACTAACTCCCAACCCACCCAGCCTACCACCATCCCTACGACCCAACTTCCATTGAAGAAACTACTCCAACCTCCACCCCCACAACATAAACCTCGTAAACCAGACCAAAACAACCCTAACACCAAAACATTAACCAACACCACATCCCATCAATCACCATCCCCCACCAAACTAAAAATTTAAACTAATACCCACACACCTATCACTATCACCACCACCAACCAAAACCAAACCCCAAAAACCCCCAGTACAACCACAAAACCCACCCCAAACCCCACCCACCACACCCAAACCCCACCAAACAAAAAGACCCAACAATACACAATAAACAACAACAAACCACCAACA-AGCCCAAACCACAATACCCACCAACCACCCCAACTACCAACCAAAACATCATACCCCTATCCACTACACCACACAACAAACTTCCACATACCCCCCCCCCCAACCCCACACAACATAATCCATCCAATCCCCTAAAACAAATAGCACTACACTTCCTCAACAAAGTATCCCACCTTACACTCCCCCCACACACATCCCACCCCAAACCCCACTACCCTATACCACCCAATAAATACACCCCTCTCACACCGAACCACCCAACCAACCATCATAACCATACACACTCCTAGATCGCACCCAACACACCGCCGTAACCACCCACTACACACTCTCACTATAAACAAAGCATCTCAAACAGCCCCCCACATTCTCCAATACCA-ACCGTCCGAACGCGCACCAATAAACACCCAATCCCAAAAACCCTACAGCAACCCTCCTCCCACTC--AC--CACCCCCATGCACACCCGACCACGGAGCCCGACAACACCATCCAACTAGCAACAACCATCAACACCCACACACCCCAAGAGTACCGACCACATCCAAATAAGATCCCCCC-AAAGTT-CAAGTATCTGCGCCCCAAAAACCACACCAAAGACAAGAATCACCCAAGACCCGCTAAGCACCACTACTCATAACAGT--CCAGGTAAACCAGCCACCGCGGTCAACGTAAAGACCCTAGACTATCATAACAACTAACCAAACGTCATAATAACCCTGAAGCCCAACCTATAAACCACTTACGACCTATCCCACCGAAAAACATTAGATACCTACCTAAATCCACACCCGAGAACTACGACAAACTAAAACTCTAACTAACCCACGGATAATAATCCAACACCCGATTGCCAAACAGGCCAATGCACAACACCAACTCATAATCAACCATAACAACCAACGAAATGAAAAAGGCGGACAGTAACAATCAAGAAGCTGGTCCCACCACACACCCACAAACTTAATAACACACAAAATAAAAGGGGAAGCACACTAGCTACAACACAAAGCATTCAGCTTACACCTGAAAGATATCTCACCCACCAGATTAAGCCCGGCAAATTTAAAATTTCTTCAAATAGCCTACCCTAGCTCCAC-------ACACCAAAAATCCACTGCCTCACCTAACACCCTAAACCTAGTAGGCGAGAAAAGCGGACGCTATAGAAA--AGTAGCAAGAAAGATGAAATAACAATGAAAACCCAGCACCACACAGCAATAAACCGTACCTCTTGCATCATGAAAGAAAACCGAAAGAATAACCCACCGAAAGGGAGCAATCCGTAACGTCGCAAAATATCGAAAAAACCGACTGATAGCTTTAAAACCTAACCCACCTTCTCCCAAGCCCACCCAACTCCGTAGTAGCTAGTACAGACAGGACACAACCTCCACCCTAACCCCCCCATACCACCCCCTACCTAAAGCAACCAAAAAGTGTCAAATAAAC-ACAAAAAAAATCCAAAAACAACACGACCACC-CCATAACCCTATGAATCAATACGAGTACAACATCCCCTTAACAGCCTACA----CACAATTAACAC----AGACCACAATGCCCATACACCCCCCCTGAACCCACCTTAACAACCCAGAAACTAGGACCCAAAAAACTCGGCAAACCCACACCAATAGCA--AACAATATGATTCAACACAATCCTACAGGTAGCGCAATCAACTAAATATTGTATGAATTAAAAAACTGCCAAGAAACTGATCTTGCAAAAGATATATAACGAAGATATTCAATACCATATCCTACCCCAAGCCTACT-GGCTCAT---ACCAAAAACATAATATAGGGAAAAACAAATCAACCAAGGCCACAACCCTTACAAGCTACCCCAACACTAATAGTGTCCAGACCTAAAAATCAATGAACCCACATAACAGCCCAAGCCCCTAGACGTAACCTCGATGTATTCAGCAAGTTGTTCTTAATAACTGGGTTCAGCAAAGGTTTAATAATCCTAGGAAACCGAACTATACCCCAA-CCTCCCCAAAGCCCCAACAATCAAAGGACTCCT--------CCCAAGAAAATCTGGAATAGATGATAAACATTATACCAACAATCGAAACAAATCAAAACTTCCTCTTATCAACAAACCCATACAAATTTAAACCTAAATATAAACTTCAAAAAACTTAAACCATACTAAATCTATGCAACCTCATTTAGGACCTTCCTCGATGATAATTAACAGCTAGCCAACCTCTTCAAAATCGCTTGCAACACTTAAATCAAAGTAAACTACAGCTAAACACTCCAAATCGAAATACTTTCAAGCAAAACCACTTTTTCTAACTTAACTGTCAAAACCTGAAACCAAATGCATCACCTTTTAAACAAACACCCATAATCCAACTTCCAAAAAATATAACCATAAAAAATTTCGACAAACCCCCCCTTAAAA-CACCGTGACAAATTTAAACCGGTAACCACTGCTAACATCTTAGAACAAAAGAGCAACTTAGGATGCAAATTAATA-AACTTGTAAAGAATGCT-TATCCATT-AAAATCATCCCAAATTACTTAAC-CAACGTCTCACTTAGGAC-TCCCAAGGACAAGACTTTCCAACCTACCGTTAAT-CTGCTCAAACATACATGCGTGACCCACTTTGGAGTGGTGGCTCACGTAGCCACCCACCCCGGGGCAGTAGTTTAAGCAATAGGTACCTGACTTATTAGAGCAAGGACCTCTTGTGTACAAGAGGTCCAATTAACCGTGGCGTGGTAAGACCTCACCGCGCAGGTAGATCTTAGCCACGCTAGGACACATGGGCCCATGCCTAGCGATGTTTTAAACACCGCCAGCGCTGGATGGCGGTGCCCTACTAGAAGCCTGTTCTATCGCGATCCACTTCGCCTACATACCCCGTCGCCCACCTAAAGAGGTGAGCAAGCGCTAGACAGGGGTATAGCGAAGTGGAGAAATGGGCTTTTTCTAGAACAAGAGGCCTGCCTCTTTTAGAAGAGGATCCTCCTTTAGGGCACGTACAGCCCGTCCCTCCTCAGCCAGCTGACGAGGGTCGTAACTAAGTGTACCGGTGCACTTACAAGGCGCGCCTTGAGCTAGTGGCAGATGCAAAGACCTTTAGAGGCCTCTCTCTAGCAATTTATACCGGAAGCTTTCTAGCCAGCAGCTGCTGCCCCTACCTACTACAAGCGCTAGCCCCGTTCTAGAGTGGGGCTTGTAGTAGGGTGCCGTGGGGGGCCTGTGAATGTTCCTTGTACAAGCTTAAAGGGGCCCCTTTAACAGGGAGGGCGCCCGGCGCCTCCCTACAGGCCTATATAGGCTAGAACGCGCCAGCTGCCGGGCGCGATTCTGCAAAGGAAGGCCCGTGTTTAAACACCTTCAGCGTTGAAGGGCCGCCGTGACGTTACGGCCGCGGTACCGTGAATTGTCCACGGACGGCCGGGCCTTTCTCTGCAGAATCGTCCCCGCGAGGCACAGAGACCCTGGGACTTAAAAGCCATGGCTTTTGGTTGCGACCTTGGAGCTCCAAACGATCGTCAATTGAAGTCCCAGGGCGAATCTCCCGATCAGGAGGTTCGTGGATCAGGACCCAGTGGTGCGCTACTGGTCGTTAACGAGTCCTGATCTAGACCGGATCCGGTCTCTCTGTGACCTCTACGGAGAGGTGGGGCGCCCCGTGTATACACCCCTGGGGAAATGCCTAGGTCACTAGTGAAGAGGCCTCTCATTTCCTTTAGAAAAGTAGGCCTACAAGGATCCTCATACATATTTTCCTAAGTAAGGAGCTAGCTTCGGGCCCGAGATGGCCTTCCCCTACTAAGAAACTGGATAACCAAGGCGCCTTAAGAGCTCTTAGTTTCTGTAAGATCCGTAGGCCTACCCTGACCAGAACTTAAGCGGACCTTCTAGACAGGTGGGCCCACTCTAGCTAGGGTCCAGACCTGTCTA-GACCCTGATGTGCACATATGAGCTCAAATGATCACCAGAGTCCGATAAGAAGAGGCCTCTAAAGGCCTAAGCTAGCTCTTACCCAAGAAAGGAAGGCCCTCACTGGCCAATGCATATGCCTTTCGAGGTGTGTAATTACTAGCCAGCTAACAGGCCTGTACACCTCCATTAAGGCTAGCCTAGAGCTAGGAGGACCTCCTTAATGAGCTCTTCGTATTTACATAGATCTTTTCTGGCCAGAGAAGAGCAAGGAAGTGTCTAGACGTTGATTAACAATAGCTATGACTTCCTGCAAGTAGTTTAAACTTAGACCGTGACCCTAAAGAAGCTTCTTACCTGCCGAGGGGATACAAGAACTCTTGCTGAGCTCAGTCCCCTTACTTTTAGGATATCCCTGGCGCCACCTTGGCCAAGTAAAAGTAACTCTAAGTTTAAACTTGGTACCAAGAAGCTTCTTAGAGTTTCAGAAAAAGAGGCCCCTCCAACTCCCAAAGCTGGATTTAAACTTTTCTGAGTTCCCACTTGGCCAAGACAGCCTGAAAAGCCGTGTTGCAACTAGGAA
MULAG     TCCCATCAATCTTGACACAGGGTCATAGCAGCATACGCAGCAAGGCTGCCCCGGGGGATTAAGCACCAATTCCCTAAACATGCCCGAAATACCCCCTTCAGCACGCCTCTTATACGGTAACTTGTGTATATGTAGGCCGGGCAATTGGATGAACCTGAACAGATACAACGAACGCCTCATTATCTGAATTATACGGAACGCTGCAGGGTGCGTGTAGGTGGGCTGCTTTGGTGAAACAAACAAACTAACATCACCCGCTTCGCGAAACCCTTGTCTGCGTTCCTCTGCCACCCTAATCCTATGCTCTCAAACATTGGCCCTTAAACCGACATATACCCGTAAAATAACTGAGTAGCGAAACGAACCATATCCCCGGGGTAATTCGCGAGTGCGCTTAGTAGTAAGCTGAACCACCGTTCTCAAGAGAACGCGCTCTTTCGGCCGATCAAGCACTAGAACCCCAACTAATCTTACAGCAACGAATGATGGTAGCACACACAACGTTTATCCGTAAGAAATACACAATATTCTACAAAGGTCTCAAAAACACTAAAATTAAACACAGTCACACCTTGGCCCCAGTACATTACCGCAACGAAGAGAAATACTCCACTTTCCCGTTGAAACCCATGACAACTCAAACAAACAGACATCTGACCCCTCAACGAATAGATAACTCTTAACAGAGACTCATGGTGGAGGAGCACCACGGCGCCGACTGGGCATAGAGAGCGTGAATTAGACGAAGGTGATCGCCAAGGCGAGTCCAAAAATTCCCCTTCCCCGTTAGGGGGGAGTAGTCCCGGACGCGGGTGGCGATTCCCGGGTTATGGAATAAAGAAAACCGCTCTCACCTGTTGCAAGACCCCTCCGCGGGAAACCAGCACAAATTGCGGGGGCGCTCCCTTTTGCCGGTACACCGTGAATCGGATTTGAAGCTGTAGAGTGACTAGTTGTAGTGCCATAGAAGGGACGTTATGAAAAGACAGAAGTATCGACCGGAAATGCCATTGCGTATCTAAGGTAGAGCGATTTGAGCCGATTGGGCTCTGCTAGGGTGATGGTACTTCCTAGTTCCCATGAGCTGGATAGGACATTCCCTTGCGGACCCTTGTCGGTACTAAATTAGTTATAAGGAATATAATGGTTTACAATCCGCAAAAAGTACGTCCCCCATGGCGTGCGCGAGGACTCTGTCGGTTCAAGGTGGTCGCGCAGGCGATATGCTCCGTATAGACTTAAGGGCGGGCATAATCGAGCACCGCCTCCACTAAGGAGGCGCACAGAGCCTTTATGTAGTAGCATGTTAACATGCTCGCTCCCGGGACGGACAGTCACGAAAGGGGCCTTGGCACGGAAGGACGCCACATTAAACCGATTGCTTGATGGACATACAGGGTACCTCTGATTTCCTATTTACCCACGCTCCAAAATTGACTCCACCACCCTACAACATAAAAACTACACTATCTATAACATTGCTGACCCCGACCAACTATTCATTCCTCAACTAAACCTACCTTTCCCAAACTAACCAAGGCATGCACTTTAATCCTAACCGCCCTATACAACCTAAAGTGTCCTCGACCAGTCACCTATCGCCTCGGACACCACGCACAGAAACCACCTGCGGCCAGACAGGCCTACCATAGAAACCCAACGATACAGTGCCTCAACGCGGGAACGTGTGCTCATTTCGAATAGCCGCTTCAGGCACTCATGGGGGTTAATGCAATTCTATATCTGTGTCTACCGATCTTCGAGCGAATCGCCACAGCAGCCTGAATTAATGGTTTCGTTTGTTCTATGCACGCGGTTCCAGAACCACCGGCTCAAGACCGTGGAGATGCCAAAGGACACGACGCTTAACCGTTTAGCCGAGTTGGCTTAGGGGTGTATTGGAGTCGTCGAAGTTTCAGTCCCCAATCTATGCCTGTGGGGTTTCTGGGATTTCTAAATTTGTTAAAAATACCCTCATACACAACATTCGCAACGGGACTCTGTGTGCCGTGCCCTTACTTCAGGATTCCTGCGAGCCCCCCTGACCCCCTCATTTATAACCCCACGCGTGTGCGGCGTGGTATTCCTATTTGTATAGCGCGTCCACTATGCTTCGAAACTCTAGCTATCACACACTTGCACGCACGTTGTGGGGGCGATGGTACACGTGCCCATACCCTTACAAAACAAACTCAACCTCAACCTAAAAACACCAGAAACCTCCCATTCCAACTCTGGAGCGTGCTTGTTTTCCCCACAGACACCCCGCCGCACATAAACAAACCTAACGTTGAGCACTTATTGGACACACACAACTGACCGCCAGGATCCTTACAATTCCTAACCCCCACAGATCCCACGCACCTCACTTAGATTGCGCCAATAGAGCCTGCCTTCCAGCGGGCAGGTACCGGCCCACGGTGAACGATCAGCCAACCTTCTCGCGCTGGCAAATATCCCAGCATCAGTTTGACAGCGAAGAAACAGTTTTGGAACAATCGCATTACTTTGAAATGCACACCCTCACGCCCTCCCAAATTCCGAAAAAGCCCAAATAGGCAAAGGCTATTATAAACAGCGACCAGTTACTACCAACCGACCACAATACATAACGCCCAACCACCACCCATACGCATAAGAACCTAATACCACAACCCCGAACCCTTACCAACGAAATAGAAGTTAACAC-TATATTGGGAAATCTCTATACATAACCATAAGCTTACTCCAGCTGATTACCTGATTAGTGCTAAATTATCCATCAGACACAGGAAATACTAGTGGGGAATTCCAGTTCGCGGGAAGGCCGGATACAGGGGCACAAGTCGTACAATGACCGTTGACGCACCCCGCACGGAGATGCTGCCCTCCGGAGGCACGTGCCCTAAAGGGGATCCACACCCCAAACAGCACTCTCGGTTACTGGATGCACAGAAAAAGTTATACCGTAAGAAGCACCCCGTTCATACGTTAGATTCTTGTAACACGGGCGACAAGGCCACCCAAATTCAAGATGTAGACTCGGTTTAGCAAGACAATTTAGTGCTCATCGAGTAGATACCAGAAGCAGTACACCAACAAGAACAAAACAACCGCGAAAGGCCAATAACCAAACCAAACAAAAAGGCAGAAAGACCGCGCTAAGCATACCACAATTATTAATGTTACCCCCCATAACCAAGCAAGACTAGCTTTAAAGCGGTGGTCCTGGAATATCCAGCAAATTGTTGCTATACCCTACAAGCAACATCCCCAAAAATCAGCCTCTAATATTATGTTCGATCAACACAGTCCGACTAGGATTGTTTGGCATCAGCTGTCACACCGAGGTTTTATATCCAGCGTTTGTTCTAGATAAGGACCCACAGAGTGGTGCCTGCATTTGGAGAAACTTGACTGGCACGGTGTGGTTGGACACACTTGCCTCCCTTAGGAAAACCATTCGTGTAACCGAATCTGAACTCCTTTTAGACGTACATACCTACGTTGCACCGGCGATACGACCAACCCAACGTTTCTGTGACCTACAACGGGCGCGGTGCACTCGCTCCATACCTAATCCCTCCCTTCCGGACCATATAGACCGGCCTAAAGCAGTTATTTACTACTCAAGGCGAAACTT-CCTCACCCATCTTACCACACATCTCCTTATACCTTCAAACATTAAATTCACTTCAGTAATCTCT-CCAATTCATTTATCAATCAATCAACACTGCAAGACACCTAAAACCCCACCACTACTTAGAAACCATTTTACTAACCTTACCCAGGAAAATTCTCCTAAAACCAAAAAGCAATAATTTCTCACTCTTTCTCTTCTTAGATTGATACGAGCATTGCTGTTACTCAGTATTCAACTGCCCCCCTTTTTCCTTCTTTCTCTGTCTCTCTCTCATATGTTTTTCTCGTCTACTTGCGGCCACAACTTGCTGCTCACTCAATCTCTTTTCTTTTGGAACTACTCCCAACTATTTCCGCTCTTGATCCTCACAGCCTATCAGACATTCGTATAACCGCTCTTTTCAACATTTTATTCCTTTTACGCTATCCATTCTCTCCACTTTCCGTTGTGCCACGTGAAATTATTGAATTCTCTCTGTGACGTCTCACGTCCATTACACATTCTTGTTTGCCTCTCGAAGTTCGCGTATACTCTTCTTCACAACGCTACCTAATTTACCCCCTTTTCGTCACGCCGAGATCATCACTCGTTTCCCTCTATGTCCTATGTCATTAGCCTCCCTCTCCTTATCCTCTTCTCCCCTACCTTCTTCTTCCTTGGGTGTAACACGATTCTCCTCATGGTCTTTTAACATCTTCTGTATTTCCCTTTCTACCACTATCCTTCCGCACCTTACCTTTCTTCTCGTCCTCGTTCAGTTTAATCAAATCCCCCTTCTTCTTGTTTATGTCAACCTCTCCACCAATAAGACAAACGCCCCTTCCTCCTTTCTCCTTTCCTATCTTCGGTTCCAAAATGCTATTTGCGCGTTGCCTGTTTGCATGACGCTTGAAATAATTTCCACTTTTTTTTTCTTTGGTGAGTTCTTTGCCATCTCGTAATGTGTTCCCTTTTTCCCCTACGCGCGGCTACCTCGATCACGCCTATCTTCTATCGTCCTTGCTATTCCCTATACCCTCAAACCTTTGCTTTCCTTTTTCTCTTCCGTCTTTCAGATACCTTACCGGGACTTAAATTGTTGACATATTTTCGTGTTCATTCAACGAAACTGATGTTGCTTCTGTTGTTTGCAATTCTGTATACGCATCCCCTTTCTCCGTATTGGTCCTAGGCTAGACCTTGCTGTTTTTCTGGTCGTTTCACCTATCTAACAATTCATAATTCTGCTTCTTCGTCAGTCTTCGACTACCGCACATGTTTCGTATCTTCAATTGTCGTCGGACAACACACTGACTCCTGCTTCTCCTTTTTTTTGACTCCAGATCACATTCCATAGTAGGCCCAACTAACCATATAAGTCCCCATGTAACCCCTTAATTATAAACTTTCTCTGGTTTATTCTTTTAATCCGCTACAATATTGCTTCCTTTTTTCTCCTATTATTAATAACATCTACTGAAGAGCAAACATAATCTACATTCCCATCCGATGTTATAAGTTTCTACCTGTTTCCGATTACGCTCCTGTACACTCGGTAACCTTCCGCGTTAGAGCATGGCAAGATCTTTACCCTCATAAGCCTTCCCCCTCATACGCGTCTTTTCGCCTTTTTACATTCTCCCACTCAACATCCACCCGCGCGCATATGTTAATCGCATTGTCTTTTCTTTCCTTTCCCAAGGTCAGTCCTACGTTATTCAATTTCTAACGAAGCTTTCCTTCTTTTTATTGTTCACTCCCCATCTATCTCTCTGTCCTTCGTGAACCCCTCATTCAGCCCCTTCCTTTTACCGTTTGCTCTGTGTCCATCCGATTTATTCCCCTCTTCTTCCTCTTCTCTTTTTCTTATCTCTTACATTTTTTGTATAAATATCAACACAATTACGCGCTTGCCCCTTCCCGTTTGTAAACCATTCCGTTCTTTTTTAGGGATTGAGCTAGAACCCTAAGTGAGTTTTTCCACTTTTGTTGCTTACGTCCCCATGNTGCCCGTACTACTATCTTACCTTTCCGTCTCGCAAGTCAGAGAACTACTCTCTTTGTATCCTACTAAAACCTCTCAGTAGCCTTTCCGTAGTATTTGCCTTCTGTTGTCAAATCCAAATGTACCCGAGATTATTGTTTATCTAGGGCGTATTCTTTTTCTCTCTTTCCTATGTCATACACAATCCAAGGTACTGCCGTCTCTGTTTTCTTTTTTATATCTTTCTCGCTATCACTTCTTGCCTTTTTTCTGTTAAGCAGGTAGCAATCTTATGTACCTCTGGTGTCTAGCATTCCTTGTAGTTTCTATCTCTGCTACACCCTCTTCTTTTCTCCGACGCGTCTTTCCCGCAGCAATAATATTAGATTATTTCCTTTTCTCTTCCAATTGCACCCAGTTTCCTGTAGTACCATCAAATCAGCGTAATCCCTTTTCGGTTCTTTTCGAAATAAACTTGAGTTTTCTTCTACTTTTCTCCCATTTTATCTACCTTCCTTTTCGGGAACAGTGCGTATTTACTTGCTCTTTCTTATACACGCTATCCTATCACCTCTCGCGCTCGTCTTTCTTTACCTAGTATGTCACATACCTCGCTTTCCTTTATGGAGTTGTCTTTGCTCAATGACTTCTCTGGCTTCGCTGTGACATACTTCACCTGATGTTTGCGTTACAGCTCGCTTTTTCAGTCCCTTTGTCACAAAGCAGGTTTTCGGTACTTCTTGCGGTTCATCATCTCCCCATTCATCTTTCTTAGCTTCTTTCGTCCTTCCCACTTTTTCCAGGCTCCATCCTCACGCGAATTTCTATTCTTTTTTACATTCTTANTACCTTTACCTTTCTCTTTTCTTTCTTCCATAACCCCTCCCTACCTTCGTTCTCTTTACGCACTTCAGAGATCCATATCTGTATAAACTTTTCTCTTTCGCTTATCTGATCCACATCATTCATTCTTTCTTCTCTCAATTTTTTGGAGTGTTCTTTTGGGAGGCACACCCTACTTAAGTGATGTTTGTCGTCCCTACGATAACCAACATCTTCTTGTTTCCCGACCATGTACGTCCCTAGCCCTCCTTACGCTTTCGTTTTTGCACTTCAGACCTCTGTGTGCTCCTTCCCGCTCAAATAATTCTCCCGATGTTTTCTGTATCATCTTATCCACTTACTTTTGCGCTTAGTGGAAATGATGGTAATTCCCCCGTCTGATCTTGCCTTCGTACAATTTAGTAACATACGCTTTCTTCCCTCCCAGTGTCTTTACGTGGTCCTCCTAAACCCTCACTCGTCTGGTTCGTTTCCATTCCACCCTCTCTTCACCCTTTCTTGTTTCTATCATCGATTACAAACATATCTCTGATACTTAGTACCATTAAGAATCCATTATCGAAATGCAGTCATATCCCACCCCTACGTTACATGCTCTCTTTTTTCCA-TCCATGACACTTATTAACTTATCCCCATCCGGATGCTTGTGTTCATTCGTTTCTAACCACCTCTCCTCACGGATAAGGTTGATACAGCCTTTTGTATATGGGTAAGCATAAACGACGTTTTTCTTCCCTTGATTCGGATCTGGCCTTCATTCCTCATGACTTAGCGGGTCTAACCTCGTTCTATTTCTTTCGTCTTATCTTAACGCAACTGTTCAGAATCTACATCTAATTGTCTTTTCTTCTCTTCCATTGACAATCCCACTCCCCATACAGATTTCACTTGCTCAATGGTTCTCCCTTTTTTCCTTAACAAGCTCTGCTCATTTGTTTCATTTTCGTGGACTAACTTTTGATCCTCATTTTTTTTCTTGCTAAATTAA-TAGCAGCCGACCAATAAAAAGAAACCCGAAAACCCCGTAAGACCATACAGAGCCCTAGTACCAC-TAATCAAACAAAAAGACACTCCACCTCCGTGAGTGGAGAGTAAAAAACCATAAAAAAGAAGACACAACCCCAAGCAAACAACTTGGGTGGAGAGCAAACACAAAAATCTCATCTCAAACTATATACAACCTAATAAATACTGATAATATCTCTTGCAATAATAAAATCAATCCAAATCACACTATCTACAAATCTTATCCCCCTCTACATACAATCATAACAAATCCAATAATACAATAACATCAAACGCCCCAAAAACCCACACAATTCTCATCCCCTAACCCACCCCAAAAAAACCAATAGATATTCCATGAAAACCAACCAACTATTCCACCATATCCCAAACAACTTATCCACACTTACATCAATACAACACCCACCAAAACTCTACCTTAAACTAAACCACAAAAATAATGCGACATACTCTCAGTCTCGACCCTCCCACAACTTATCCAAACAACAACTTCATCCTCTAACCTATAAAACACTACACTAGCACACACATCCAACCAGTTCAATCAGCCTAGAAACTAATCATACTCACAACTATACACCCCACCTAGATAAACTCCAAACAACCCACACACCCACAAAGAAAATAAACCACACCACCTTTAAACATCCCCTACTCAACCCTCAAAAAACACACATACAAATAAACCAAACCCACCCAATCCACACCAAAAAACGTAAATCAGATAAAAACACACCTACAAACACCCACTACCAACACCACCACTAAAATTTATACTTTCTCACCTCCCACCCTACTTCCGGCCTTAACTAACCATTCAACTCTTAAATAACTTTCACCTCACCAAACAAATTACCCCTTTCTCCAACCTGAACAACACTATACCCAATTCACATCGAACCACCACAAACCACAAACTTTAAGAAAGAACCAAATGCTCTTTTTACCCTCCTCAATTCTCGGACCTCCAATCAAAACCAGCGACATAAAAACTCCTTGATAAATCTTTTACTATTCTCAACCTTTAAATCTACATCCACCACCGTTCACAACTAATGTAACCCATAAAACATAAATATAACCACAACCAACCCATAATGTATTGCCCACTTGCTTTATTTAATCAATATTAAATAACGCTAATGCTTCCCCCCTATCCAAACCAATTCATCATTAACTCCTCCAAGCTTCCAACCCCACCATTACCCCAAAAACTTAAATAATTACCCAGCCACACAAAAACACTATTCTAACTCCCCACACTGACACAAATTCAGACAAAAAGAGAAAACCCTGACCCCATCCTCTAAATCTACAAGGCTCCACACACACCTTAAAATACCCTTTACAAACTCAGCTATCAAAAAAACTCAACAAAAAATAACAACTATTACCCATGACGCAATATTGCTGAAACCCCAATACCGCACTACCACCCCACAAAAACATTCAAAAACCATTCAAATCCACTTCTATCCTAAACATAAAGCTACTAAACACACTCCAGACCTTACTACTGTCTCCACTAAATCACATCGTACAATTCCANGAACTACAACCCGCAAAACCACCAATACACCCTACTACCACAATCCAAAACAAACAGCACCTCATCCTAAAATAACACCAACCCAATACCTCTATCCCCCCCGAACCAATTAATACAACAACTAATCTCGAAAACTAACCTACAAACACATTCAATACAAACCTTAAACCCAAAACGATCTATCTGAAGACTCCCTCCCCTAGACACCAAATATCATAACCATCTCACATCATTTACACTTATTTTAAAATCACAAACAAAAAAACATCCCACACCACAAGCCAGACAACCTTAGCTCAACCCCTACCAAACCAATAACCCCAACAATACATAACATAAAAATCCAAGCTCAATCTTACAATAATAACGTTACAACCCAACCAACCCACACTCCAAACAACCAATACTCTAACCATTATCCATATCCAAAACTTCAAACAAAACTTACAATCAGCTCTTAACAACTATACACTCACTTCCCTACAACCAATACCAACCTCCTAACACACCCAACCCCACAAACATGCTACACAATTCACCCAAAGACACACACACACAATTCATCACCAGCAACATAAAACACACCTCCGGTCACCCACACCCATCACACCTAACTTCTACTAGCACAACGGCAGATCTCCACCAAAACCGATAGCAAAAAAGCACCACCCACTCACCATACTTGTCCTACAACAGTGACTTCTCAACGTCATACAACCAAAACGACCTATAAGAAACAAAATCAATCCCTATCACTAACAGAATCCCACACAAACCCTCACTCAACCCTCCCACTTCCAAAACAACTACACCCAAACTTACACAAAAAACAACCCACAATACCTAAACAAAACTTTACTTACGCCCCACCATAAACACCCACATCACTAACACTAAACATAATCTTCTAATCACTCTAATACTCCCGCTACTAATAACAATTCACACAACGTAACACCAGACAAAATACCCCAAAGACTAACTTACTGAGCAAAAGCGCTTCAAAAACACCCACTATTACACCTGAAAAATCACCACATCAAAACACAAACCACACCTTCACATCAATATCACTACCCTAACAAACCACCACCAAACCATCAATACGACAATCATAAGGACTGACAACATACCAAAACATACAGCCACGCCCCATTTAATACCACCCTATAAAAACAACCTCAACTCATAAATCAACCCCATGCTCAAAAATCATCANGGCAACCTCCACCAGACCCCTCTGCCAACACACATATCAACTAAACCACCCCACCCCCTAAACCCCTGCATTCCCCACACTCGACACCAATTTTCATACAACGACACATATAATCCCACCCTAAACATTGATAACCCCACGACTCAACATTAACATTCAACAAAAACATCAATACCCACATACTTCCGCAACCCCCAAACAACACACACAAATCATCCATCAAAACATCCCTATAAAAACAACCACAATCCCAGAAATCGTCCCCCAATCCAACAATCCTACCACAACTCATTCCATCCAACTCCTAACAAAAAACCCACCCCAACCATCAATCCCGCAATATTATCTCCACCAATTAAAAAGAACCAACCCCACCCTTCAAACTCCCGCCAATCTCACCCCCTATTACAGCCAATTCCTTCCCCAACCACAAATCATTCCAACTACCTACTCTTCATAATCCATCCCTACCTAAAAATAACAAACAGATCCCTTCACTAAAAAAACATCCCGCCAATACACCCCTACCCCCAACACCTAAACCTAAATCCCACTCCGCAAAAAAGACCAATAACACACCACAAACACCAAACCATTCCACACTA-GCATCAGACCATACCTCCATCCCCCATCCCAGCCACAAACCACCATAAAAAACACTATCCAATCACACCCCACGACAGATTCCTATAAACCTCCCTCCCCAGCCTTTCCCAAAATCGTCCGAAAAACTCACTTAAAAAAACAATACCACACACCCTCTACAAAACAATCAATCCATAACTCACTCCACACTCTCCCCTCCACAAAACCTAACCACTCACCCCACCTAACCAATATACTCCACGTCCCNTCAACAACTCATTTACACGCCAAAACCATATCCATTCTCAAAATTCACCCAACACAAACACACAACAAATGCCAAAACAACATCATTAAATTCGAAATCCTTCAAGCCCCTCTCCACACCCCACAATGACCAACCGTTCGAACGCGCACCAATAAACACCCAATCCCAAAATCCCTACTGCACCCCACCTTCCAA-CCCACCCTTCCATCACACTCACACGACCACCGAGCCCAACAACACCATCCAACAAGCGATAACCATAAACACCCACCCACACCAAGAGTACCCACCACAAACAAGCAAGATCTTACAAAAAGTTCCAAGTATCCGCATTCCATAAATCAGTAT-CAGACAAAAATCACCCAAGACTTGCTTAGCTCCACTATTCATAATAGTACTCAGGTAAACCAGCCACCGCGGTCAACGTAAAGTTAATATGTTATCTAACCCACCAAATGAATGTCATAACTATACCTAAAACCCCCATAAAAATCACTCACGATAAATTTAAACGAAAAACATTAGATACCTACCTAAATCTACATCCGAGAACTACGACAAACTAAAACTCTAACTAACCCACGGATAATAACCCAACACCCAATTGCCATGCAGGCCAATGAACAATAATAATACACAATCAAATATAACAATCAACGAAATGAAAAAGGCGGACAGTAACAAGAACGAAGCTGGCCCTACCACATAACACTATAAATAATAATCCCTCGAATAAAAGGGGAAGTATATTAGCTATAAACAAAAGCACTCAGCTTACACCTGAAAGATGTCTAAATC-CAAGACTGAACCCGGTAAACTTAAGCATCCTTCAAATCCCTATCTCTAGCTCAACTCTATAAAACCAAACAATTCACTATAACACCTAACACTCCACACCTAGTAGGCGAGAAAAGTTGACGCAATAGAGACACGTAGTAAGAAAGATGAAATAACAATGAAAGAGAAGTAAAAGACAGCAATCAACCGTACCTCTTGCATCATGAGAGAACACCGAATGAATAACCCATCGAAAAGGAGTAATCAGGAACGTGGCAAAAAATAGAAAAAACCGACTGATAGCTTTAAAACCTAAACCAC-CCCTCCCGGACTAAACCAACCATGAGATAGTAAGTACAGAAAGAATACAATCACCATTATAATT-ATCTATGACACATACTGCTTCAAGCAATAAAAAAGTGTCAAATAACCAACTATAAAAATCCATAAACACCATGACCACCATTATAACGTTGAGAATCAATATGAGTATGCCCTTCTCCCAAAAGCTTACATCTTCATTATTAAATCACTTATACTGCTACCCTAACAAGACAAATATTAAATCACCTTACCAACTCAATTACTAGAAATAAAAAAACTAGGCAAACTAACACCAATAGTAACAACAATATGATTCATATTAATCCTACGGGTAGCGCAATCAACTAAATATTGTATGAATTAAAAAACTGCTAAGAAATTGATCTTGCAAAAGATATGGAACGAAGATACTCAAGGATGCACTTAATTCAAACCTATCAAGGCTCACCACCTGCAATACACCTTATCGGGAAAAAAAGATCAAATAAGACCATCAGTCTTGTAAGCTACTCCAAAACTAATAGTAACCAGACCTATAAACCAATGAACCCACATAACAGCTCAAGCCCCTAGACATAACCTCGATGTATTCAGCAAGTTGTTCTTAACAACTGGGTTCAGTAAAGGTTTATGATCTCTAGGAAACCGAACAATACCAAAA-TCTTTCTAAGGAACCAACTACCAAGAAAACCCCACCCAACCACGTAGAAAACTTGGAAAAGATGATAAACATTTTACCAGCAATCGAAACGAATCAAAACTTCCTCTTATCAATTAACCCATACAAATTTTAACCTAAACCATAACTTCAAAAAATTTAAAACATATTAAATCTATGCAAACTAATTTAAGGCCTTCCTCGATAATAATTAACAGTCATCCAGCTTTCTTTAAATCACTTGCAACATTTAAATTAAAATAAACTACAGCTAATCATTCCAAATCGAAACACTTTCAAGTTAAACCACTTTTTTTAATCTAATTGTCAGAGTCTTAAAACAAATGAAACACCTTTTAAAGAAACTACCTTAACTAAACTTCCAAAAAATGCAATCATAAACAATTTCGGCAAATTAAACATTACAACCACTGTGATAAATTTAAAATGGTAACCGCTGCTAACATTCTAAACCAAAATAGCAGCTTAGGATGCAACTTAATAAAACTTGTAAAGAGTACTATACCCACTTAAAACCTTCCCAAATTATTTAGTATTATGCCTCTCTTAGGTATACCTGGGGACAAGACTTTCCAACCTACTGTTAATTTCGCTAAAATATACATGCGTGGCCCTCTCAGGAGCGGCGGCACACGTAGCCGCCCACCCCGGGGCAGTAATTTAAGCAATAAGTACTTGACTTATTATAGCGAGGGTTTCTTGTGCACAAGAAACCCAACTAACAGCGGCGTGGTAAGACTCAACCGCGCAGATGGATCTTAGCCACGCTAAGGTACAT-GGCCCATGCTTAGCGATACTTCAAGTATCGCCAGCGCTGGATGGCGGTGCCCTACTAGAAGCCTGTTCTATCGCGATCCATCTCGCCTACATACCCCGTCGCCCGCCTAAAAAGGCGAGCTAGCGCTAGACAGGGGTATAGCGAGATGGAGAAATGGGCTTTTTCTAGAACAGAGAGTGCCCTCTCTTTAGAAATAGATCTATTTTTAGGGCACGTACAGCCCGTCCCTCCTCAGCTAGCTGATGAGGGTCGTAACTAAGTGTACCGGTGCACTTACAGGACGCGTCCTGAGCTAGTGGCAGATGCAAAGGCCTTTAGAGGCCTCTCTCTAGCAATTTATACCGGAAGCTTTTTAGCCAACAATTGTTGCCCCCACCTACTACAAGCGCTAGCCCCGTTCTAGAGTGGGGCTTGTAGTAGGGTGCCGTGGGGGGCCTGTGAATGTTCCCTATATAGGTTTAAAGGAGCTCCTTTAAAAGGGGGGGCGCCCGGCGCCCCCCTACAGGCCTATATAGGCTAAAACGCGCCAGCTGCCGGGCGCGATTCTGCAAAGGAAGGCCCGTGTTTAAACACCTTCAGCGTTGAAGGGCCGCCGTGACGTTACGGCCGCGGTACCGTGAATTGTCCACGGACGGCCGGGTCTTTCTTTGCAGAATCGTCCCTGCAGGACATAGAGACCCTGGGACTTAAAAACCATGGTTTTTGGTTGCGACCTTGGAGCTCCAAACGATCGTCAATTGAAGTCCCAGGGCGAATCTCCTGATCAGGAGGTTCGTGGATCAGGACCCAATGGTGCGCTATTGGTCGTTAACGAGTCCTGATCTAGACCGGATCCGGTCTCTCTATGACTTCTACGGAGAAGTAAGGCGCCTTTTATATATAACCCGGGGGAAATGCCTAGGTCACTAGTGAAGAGGCCTCTCATTTCCTTTAGAAAAGTAGGCCTACAGGAGCTCCTATACATATTTTTCTAAGTAAGGAGCTAGCTTCGGGCCCGAGATGGCCTTCCCTCACTAAGAAACTGGATAACCAAGGCGCCTTAAGAGCTCTTAGTTTCTGTAAGACCAACAGGCCTGTCCTGATCAGAACTTAAGCAGGCCTTCTAGACAGATGGGCCCACTCTAGCTAAAGCCTAGGCCTGTCTAAGACTCCGGTACATGCACATGAGCTCAAATGATCACCGGAGTCCGATAAGAAGAGGCCTCTAAAGGCCTAAGCTAGCTCTTACCCAAGAAAGGAAGGCCTCCGCTGGCCAGCGCACATGCCTTTCGAGAAGTGTAATTACTAGCCGACTAACAGGCCTGTACATCTCCATTAAGGCTAGCCTAGAGCTAGGAGGACCTCCTTAGTGAGCTCTTCGTATTTACATTGATCTCTTCTGGCCAGAGAAGAGCAAGAAAGTGTCTAGACGCTGATTAGCAATAGCTATAGCTTTCTGCAAATAGTTTAAACTTAGACTGTGATTCTAAAGAAGCTTCTTATTCGCCAAGGGGTTACAAGAATTCCTGCTGAGCTCAGCCCCCTTGCTTTTAGGATATCCTTGGTGCCACCTTGGCCAAGTAAAAGCAACTCTAAGTTTAAACTTGGTACCAAGAAGCTTCTTAGAGTATCAGAAAAAAAGGCCTTTTCAACTCCCAAAGCTGAATTCAAACTCTTCTGAATTCCTACTTGGCCAAGATGGTCTGAAAAACCATGTTGCAACTAGGAA
n07AEP05  TCATACCAATTTTGACACGGGGTCATAGCAGCATACGCAGCAAGGCTGCTCCAGGGGATTAAGCACCAATTCCCTAAACATGCCCGAAATACCCCCTTCAGCACGCCTCYTATATGGTAACTTGTGTATATGTAGRCCGGGCAATTGGATGAACCTGAACAGATACAACGAACGCCTCGTTATCTGAATTATACGGAACGCTGCAGGGTGCGTGTAGGTGGGCTGCTTTGGTGAAACAAACAGATTCACATCACCCGCTTCATGAAATCCTTGTCTGCGTTCCTCTGCCACCCTAATCCTATGCTCTCGAACATTGGCCCTTAAACCGATAAATACCCGTAAAATAACTGAGTAGCGAAACGAACCATATCCCCGGGGTAATTTGCGAGTGCGCTTAAAAGTAAGCTGAACCACCGTTCTCAAGAGAACGCGCTCTTTCGGCCGATCAAGYACTAGAATCCCAACTTATCTTACAGCAACGGATGACGGTAGCACACACAATGTTTATCCGTAAGAAATACACAACATTCTACAAGAGTCTCAAAAACACTAAAATTAAACACAGTCACACCTCGGCCCTAGTACATCACCGCAACGAAGAGAAATACTCTGCTTTTCCGTTGAAACCCATGACAACTCAAACAATCARGCATCTAACCCCTCAACGTATAGATAACTCTTAACAGAGACTCATGGTGGAGGAGCACCACGGCGCCGACCGGGCATAGAGAGCGTGAATTAGACGAAGGTGATCGCCAAGGCGAGTCCAAAAATTCCCCTTCCCCGTTAGGGGGGAGTAGTCCCGGACGCGGGTGGCGATTCCTGGGTTATGGAATAAAGAAAACCGCTCTCACCTGTTGCAAGACCCCTCCGCGGGAAACCAGCACAAATTGCGGGGGCGCTCCCTTTTGCCGGTACACCGTGAATCGGATTYNNNNTTGTAGAGTGACTAGTTGTAGTGCCATAGGAGGGACGTTATGAAAAGACAGAAGTATCGACCGGAAATGCCATTGTGTATCTAAGGTAGAGCGATTTGAGCCGATTGGGCTCTGCTAGGGTGACGGTACTTCCTAGTTCCCATGAGCTGGATAGGACATTCCCTTGCGGACCCTTGTCGGTACTAAATTAGTCATAAGGAATATAATGGTTTACAAACCGCAAAAAGTACGTCCCTCATGGCGTGCGCGAGGACTCTGTCGGTTCAAGGTGGTCGCGCAGGCGATATGCTCCACACAGACTTAAGGGCGGGCGTAACCGAGCACCGCCTCCACTAAGGAGGCGCACAGAGCCTTTATGTAGTAGCATGTTAACATGCCCGCTCCCGGGACGGACAGTCACGAAAGGGGCCTTGGCACGGAAGGACGCCACATTAAACCGATTGCTTGATGGACATACAGGGTACCTCTGATTTTCTATTTACCCACGCTCCAAAATTAACTCAACCACTCTACAACATAAAAATCACACTATCTATAATATTGCTGACCCTGACCAACTATTCGCCCCTCAACTAAACCTACCTTTTCCAANNNNACCAAGGCATGCACTTCAGTCCTAACCGCYCTATAYAACTTAAAGCGTCCTCGACCAGCCACCTATCGCCCCGGACATCACGCACAGAAACCACCTGCGGCCAGATAGGCCTACCATAGAAGCCCAACAATACAGTACCCCAATGCGGGAACGTGTGCCCATTTCGAATAGCCGCTTCAGGCACTCATGGGGGTCAATGCAATTCTATATCTACGTCTACCGACCTTCGAGCGAATCGCCACAGCAGTCTGAATTAATGGTTTCGTTTGTTCTATGCACGCGGCTCCAGAACCACCGGCCCAAGACTGTGGAGATGCCAAAGGACACGACGTTCAACCGTTTAGCCGAGTTGGCTTAGGGGTGTATTGGAGTCGCCGAAGTTTCAGTCCCCAATCTATGCCTGTGGGGTTTCTGGGATTTCTAAATTTGTTAAAAATACCCTCATAAACGGTATTCGCAACGGGACTCTGTGTGCCGTGCCCTTACTTCAGGACTTCTGCGAGCCCCCCTGACCCCCTCACTTATAACTCCACGTGTGTACGGTGTGGTATTYCCATTTGTACAGCGCGTCCACTATGCCTCGAAACTCTAGCTATCACACACTTGCACGCATGTTGTGGGAGTGACGGTACACGTGCCCACACCCTTACAAAACAGACCCAGCCTCAATCTAAAAGCACCAGAAACCTCCCATTCCAACTCTAGAGCATGCTCGCTTTTCCCACAGACACCCCGCCGCACATAAACAAACCTAACGTTGAGTACTTATTGGACACACACAACTGACCGCCAGGATCCTTACAATCCCTAACCCCCACAGATCCCACGCACCTCACTTAGATTGTGCCAATAGAGCCTGCCCTTCAGCGGGCAGGTACCGGCCCACGGTGAACAACCAGCCAGCTTTCTTGCGTTGGCAAATATTCCAGCATCAGTTTGACAGTGAAGAAACAGTTTTRGAACAATCGCATTACTTTGAAATGCACACCCTCACGCCCCCCCAAATTCCGAAAAAGCCCAAATAGGCAAAGATTATTATAAATAGCGACTAGTTACTACCAACCGATCGCAATACATAACGCCCAACCACCACCCACACGCATAAGAACCCAATACCACAACCCCAAACCCTTACCAACAAAATAGAAGTTAACACTTATATTGAGAAATCTCTATACATAACCATAAGCTTACTCCAGTTGATTACCTGATTAGTGCTAAATTATCCATCAGACACAGGAAATNCTAGTGGGGAATTCCAGTTCGCGGGAAGGTCGGATACAGGGGCACAAGTTGTACAATGACCGTTGACACATCCCGCACGGAGATGCTGCCCTCYGGAGGCACGTGCCCTAAAGGGGATCCACACCTCAAACAGCACTCTCGGTTACTGGATGCACAGAAAAAGTTATACCGTAAGAAGCATCCCGTTCATACGTTAGACTCTTGTAACACAGGCGACAAGGCCACCCAAATTCAAGATGTAGACTCGGTTTAGCAAGACAATTCAGTGCCCACCGATTAGATACCAAAAGCAGTACACCAACAAGATCAAAACAACCGTGAAAGGCCAATAATCAAACCAAACAAAAAGGCAGAAAGACCGCGCTAAACACACTACAATTATTAACGTTACTCCCCATAACCAAGCAAGACCAGCTTTAAAGCGGTGGTCCTGGAATACTCAGCAAATCGTTGCTACACCCTACAAGCAACATCCCCAAAAATCAGCCTCTAATGTTATGTTCGATCAACACAGTCCGACTAGGATCGTTTGGCATCAGCTGTCACACCGAGGTTTTATATCCAGCGTTTGTTCTAGATAAGGACCCATAGAGTGGTGCCTGCATTTGGAGAAACTTGACTAGCACGGTGTGGTTGGACACACTTGCCTCCCTCAGGAAAACCATCCGTGTAACCGAATCTGAACTCCTTTTAGACGTACATACTTATGTTGCATCGGCGATACGACCGACCCAACGTTTCTGTGACCTACAACGGGCGCGGTGCACTCACCCCATACCTAATCCCTCCCTTCCGGACTACATAGACCGGCCTAAAGCAGTTATTTACTACTCNNNNNNNNNNNNNCCTCACTCACCTCACCTCATACCTTCTCGCACTCTCAAACATAAAATCTTTTTCAACAACTTCC-CTAATTTTCCCACCGAGAAAATAACACCACAAAATACCTAAAAACCTATCGCNNNNCAAAAGCCATCCTACAAATCTCAATAAAGAAAACTCTCTCAAAACCAAAAAGCAATAATTTCTCACTCTTTCTCTTCTTAGATTGATACGAGCATTGCTGTTACTCAGTATTTAACTGCCCCCCTTTTTCCTTCTTTCTCTGTCTCTCTCTCATATGTTTTTCTCGTCTACTTGCGGCCACAACTTGCTGCTCACTCAATCTCTTTTCTTTTGGAACTGCTCCCAACTATTTCCGCTCTTGATCCTCACAGCCTATCAGACATTCGTATAACCGCTCTTTTCAACATTTTATTCCTTTTACGCTATCCATTCTCTCCACTTTCCGTTGTGCCACGTGAAATTATTGAATTCTCTCTGTGACGTCTCACGTCCATTACACATTCTTGTTTGCCTCTCGAAGTTCGCGTATACTCTTCTTCACAACGCTACCTAATTTACCCCCTTTTCGTCACGCCGAGATCATCACTCGTTTCCCTCTATGTCCTATGTCATTAGCCTCCCTCTCCTTATCCTCTTTTCCCCTACCTTCTTGTCCCTTGGGTGTAACACGATTCTCCTCATGGTCTTTTAGCATCTTCTGTACTTCCCTTTCTACCACTATCYTTCCGCACCTTACCTTTCTTCTCGTCCTCGTTCAGTTTAATCAAATCCCCTTTCTTCTTGTTTATGTCAACCTCTCCACCAATAAGACAAACGCCCCTTYCTCCTTTCTCCTTTCCTATCTTCGGTTCCAAAATGCTATTTGCGCGTTGCCTGTTTGCATGACGCTTGAAATAATTTCCACTTTTTTTTTCTTTGGTGAGTTCTTTGCCATCTCGTAATGTGTTCCCTTTTTCCCCTACGCGCGGCTACCTCGATCACGCCTATCTTCTATCGTCCTTGCTATTCCCTATACCCTCAAACCTTTGCTTTYCTTTTTCTCTTCCGTCTTTCAGATACCTTACCGGGACTTAAATTGTTGACATATTTTCGTGTTCATTCAANNNNNCTGATGTTGCTTCTGTTGTTTGCAATTCTGTATACGCATCCCCTTTCTCCGTATTGGTCCTAGGCTAGACCTTGCTGTTTTTCTGGTCGTTTCACCTATCTAACAATTCATAATTCTGCTTCTTCGTCAGTCTTCGACTACCGCACATGTTTCGTATCTTCAATTGTCGTCGGACAACACACTGACTCCTGCTTCTCCTTTTTTTTGACTCCAGATCACATTCCATAGTAGGCCCAACTAACCATATAAGTCCCCATGTAACCCCTTAATTATAAACTTTCTCTGGTTTATTCTTTCAATCCGCTACAATATTGCTTCCTTTTTTCTCCTATTATTAATAACATCTACTGAAGAGCAAACATAATCTACATTCCCATCCGATGTTATAAGTTTCTACCTGTTTCCGATTACGCTCCTGTACACTCGGTAACCTTCCGCGTTAGAGCATGGCAAGATCTTTACCCTCATAAGCCTTCCCCCTCATACGCGTTTTCTCGTCTTTTTACATTATCCCACTCAACACCCACCCGCGCGCATATGTTAATCGCATTGTCTTTTCTTTCCTTTCCCAAGGTCAGTCCTATGTTATTCNNNTTCTAACGAAGCTTTCCTTCTTTTTATTGTTYACTCCCCATCTATCTCTCTGTCCTTCGTGAACCTCTCATTCAGCCCCTTCCTTTTACCGTTTGCTCTGTGTCCATCCGATTTATTCCCCTCTTCTTCCTCTTCTCTTTTTCTTATCTCTTACATTTTTTGTATAAATATCAACACAATTACGCRCTTGCCCCTTCCCGTTTGTAAACCATTCTGTTCTTTTTTAGGGATTGAGCTAGAACCCTAAGTGAGTTTTTCCACTTTTGTTGCTTACGTCCCCATGGTGCCCGTACTACTATCTTACCTTTCCGTCTCGCAAGTCAGAGAACTACTCTCTTTGTATCCTACTAAAACCTCTCAGTAGCCTTTCCGTAGTATTTGCCTTCTGTTGTCAAATCCAAATGTACCCGAGATTATTGTTTATCTAGGGCGTATTTTTTTTCTCTCWTTCTTATGTCACACACAATCCAAGGTACTGCCGTCTCTGTTTTCTTTTTTATATCTTTCTCGCTATCACTTCTTGCCCTTTTTCTGTCAAGCAGGTAGCAATCTTATGTACCTCTGGTGTCTAGCATTCCTTGTAGTTTCTATCTCTGCTACACCCTCTTCTTTTCTCCGACGCGTCTTTCCCGCAGCAATAATATTAGATTATTTCCTTTTCTCTTCCAATTGCACCCAGTTTCCTGTAGTACCATCAAATCAGCGTAATCCCTTTTCGGTTCTTTTCGAAATAAACTTGAGTTTCCTTCTACTTTTCTCCCATTTTATCTACCTTCCTTTTCGGGAACAGTGCGTATTTACTTGCTCTTTCTTATATACGCTATCCTATCACCTCTCGCGCTCGTCTTTCTTTACCTAGTATGTCACATACCTCGCTTTCCTTTATGGAGTTGTCTTTGCTCAATGACTTCTCTGGCTTCGCTGTGACATACTTCACCTGATGTTTGCGTTACAGCTCRYTTTTTCAGTCCCTTTGTCACAAAGCAGGTTTTCGGTACTTCTTGCGGTTCATCATCTCCCCATTCATCTTTCTTAGCTTCTTTCGTCCTTCCCACTTTTTCCAGGCTCCATCCTCGCACGAATTTCTATTCTTTTTTACATTCTTANTACCTTTACCTTTCTCTTTTCTTTCTTCCATAACCCCTCCTTACCTTCGTTCTTTTTACGCACTTCAGAGATCCATATCTGTATAAACTTTTCTCTTTCGCTTATCTGATCCACATCATTCATTCTTTCTTCTCTCAATNNTTTGGAGTGTTCTTTTGGGAGGCACACCCTACTTAAGTGATGTTTGTCGTCCCTACGATAACCAACATCTTCTTGTTTCCCGACCATGTACGTCCCTAGCCCTCCTTACGCTTTCGTTTTTGCACTTCAAACCTCTGTGTGCTCCTTCCCGCTCAAATAATTCTCCCGATGTTTTCTGTATCATCTTATCCACTTACTTTTGCGCTTAGTAGAAATGATGGTAATTCCCCCGTCTGATCTTGCCTTCGTACAATTTAGTAACATACGCTTTCTTCCCTCCCAGTGTCTTTACGTAGTCCTCCTAAACCCTCACTCGTCTGGTTCGTTTCCATTCCACCCTCTCTTCACCCTTTCTTGTTTCTATCATCAATCTTAAACACATCTCTGATACTTAGTACCATTAGGAATCCATTATCGAAATGCAGTCATATCCCACCCCTACGTTACATGCTCTCTTTTTTCCAGTCCATGACACTTATTAACTTATCCCCATCCGGATGCTTGTGTTCATTCGTTTCTAACCACCTCTCCTCACGGATAAGGTTGATACAGCCTTTTGTATATGGGTAAGCATAAACGACGTTTTTCTTCCCTTGATTCGGATCTGGCCTTCATTCCTCATGACTTAGCGGGTCTAACCTCGTTCTATTTCTTTCGTCTTATCTTAACGCAACTGTTCAGAATCTACATCTAATTGTCTTTTCTTCTCTTCCATTGACAATYCCACTCCCCATACAGATTTCACTTGCTCAATGGTTCTCCCTTTTTTTCTTAACAAGCTCTGCTCATTTGTTTCATTTTCGTGGACTAACTTTTGATCCTCATTTTTTTTNNNNNNNNNNNNNNTAGCAGCCGACCAATAAAAAGAAACCCGAAAACCCCGTAAGACCATACAGAGCCCTAGTACCAT-CAATCAAACAAAAAAACACTCCACCTCCGTGAATGGAGAGTAAAAAACCATANNNNAGAAGACACAACCCCAAGCAAACAACTTGGGTGGAGAGCAAACACAAAAATCCCATTTCACACTTCATATAACCTAATAAACACTGATAGCACCACTTACAACAATAGAACCAACCCAAACCATATCACTTACATACTCTATTCCCCCCTACTTACAACCATAACAAACCTAATGATACAATAATGGCAAATRTCCCAAAAATCCACACAATTCCCATCCTTCAACCCACCACAAAAGAACTCGCAAATATCCCATAAAAATCAATCAATTACCTCACTACATTCCAAAYGACCTATCCACATCCACATCCACACAATATCCGTCAAAACACCACCCCGAATCCAACCACAGAAATGACATGACCTACTCTCAGTCTCGACCTTCCCACAACTTATCCGAATAAAAACCTTACCCCCCAATCCATAGAACACCACACTAACATACACACTTAACCAATTTAATCAACTCAGAAACTAATCATCCTCATAACTACACACTCCACCAAAATAAACTCCAAACAACCCACATATCCACAAAAAAATTAAACCACACCACTTCCGAATACCCTCTACCCACCCCTCAAAAAACATATATACAAATAAACCAAACTCATCCAACCCACACCAAAAAGCATAAGTTAAATAAAAATACACCCATAAACACCCACTATTAACATTACCACCAAAACCTATACTTTTCCYTCTTCTACCCCACCTCCGGCCTTAACTAACCATTCAACTCTTAAACAATTTTCATCTTATCAAGCGAATTACCTTTTTCTTTAATCCAAATAACACTATACCCTATCCGCACCAAACCACCACGATCCGCAAATCTCACAAAAGAACTGAACATTCTTTTCATTCCCACCAATTCCCAAATCTCCAATCAACACCAGTGTTACAACAATYCCCCAACTAATTTTCTATCATTCTCAGCCTTTAGACCTACATCCACTACCACTTATAACTAACGTAGCCTNNNNNACACAAGCATAATTACAGCCAACCCATAACATACTACCCAACCGCTTTACTTAGTCAACATTAAACAACATTAGCACTTCCCTTTTACTCAAACCAACTCATCATTAATTCCTCAAAACTCTCAATCTCATTATTACTCTAAATACCTATATAATCACCTCACCATACAAAAACACTGTCCCAATTCCTTCCACTATCATAAACCCAAACAAAAAAAGAAAATCCTAACCCCATTTCCTAGACCCACAAGGCTCTACACACACCTTAAAATACCCTTTACAAACCCAACTATCGAAAAAACCCAACGAATAACAACGATCCCCATCAACAACGCAACATCATTAAAACCCTAACACCGCACTACTATCTTACAAAAATACTTAAAATCCACCCAAGTCCACTTCCATCCTAAACACAAAGTTACAAAACACATTCCAAACCTTACCACTGTCTCCACCAAATCACACCGTAATATTCCANGAACTACAATTCGTAAAACCATCAATACACCCTATCATCATAACTCAACACAAATAGCACCTCACCCCAAAATAACACCAATTCAACACCCTTATCCCCCCTAAACCGATTNNNACAACAACTAATCTCAAAAACCGACTTATAAACATATTCAACACAAACTCTAAATCTAAAACGATTTACCCAAAAGCTCTCTCCCCTAAACACCAGACAGTCTAACAACCCCACACCATCTATATCCACTTCAAAATCACAGACAAAAACACATTCCACGCCACAAGCCAGACAACTCCAACCCCATTCCTTCCAAACCAATAACCCCAATAATACATAACATAAAAATCCAAACCCAACCTCACAATGATAACACCACAACCCAATCAACCCATACCATAAATAATTAATAACCCAACCATTACCCATATTTAAAATCCCAACCAAAACCCACAACCACCTCTCAACAGCTATACATTCATTTCCCCACAATCAATACCGACCTTTTAGCACACCCAACTCCACAAACACGCTACACAACTCACCCAAAAACACATATACACAGTTCACCACTAACAACATAAAACATACCTTTAATCACCCATATCCACTACACCCAACCTCCACCAATACAACAACAAACTTCCTCCAAAACCAATAGCAAAAAAGTACTACCCACTCATCATACCTATCCCGCAACAACAACCCCCTGACATCATATAACCTTAAAGACCTCTAAGAAATAAAATTAATCCCTACCACTAACAGAATCTCACACATACCCTCACTCAATCCTTTCACTTCCAAAACAACTATACCTAAACTCACACAAAAAACAACTCACAACGCCTAAATAAAGCTTCACTTACACCCCACCATAAACATCCACAACACTAACACTAAACATAATTTTCTAATCATCCTAACACCCCCACTACCAATAACAACCTATACAGCATAATACCAAATACACAACTCCAAGCACTAACTTACTGAATAGAGGCACCCTAGGTACACCCATCACTACACTCAAAAAACCACCATATCAAAATACAAACCGTACCTTCACATCAATATYACTACCCCAACAAACCACCACTAAATCACCAACACTACAACCATAAAAATTAACAATACACCAACATATACAACCACACCCCATCTAATACTACCTCACAAAAACAATCCCAACCCATAAGCCAATCCTGCACTCAAAAGTCACCANGGCAACTCCCACCAAACCCATCTACCGGTACGCACACCAACTAAGTCATCCTATCCCCCGAACCCCCACACTTCCCACACCCAGCACCAATCTTCACACAACAATACATACAACTTTACTCCAAACACTAACAACTTCANAACTCAACACTAACATTTAACAAAAACATCAACACCCATATACTTCTACAACTTCCAAACAATACACACAAATCATCCATCAAAACATCATTACAAAAACAACCATAGCTTTAAAAATCACCCTCCAATCCAATAAACCCACAATCACCTATCCCATTCAACTCCCAACAAAAAACTCAACCCAACCACCAATACCACAACATCAACCTCATCAATCAAAAAAAACTAACCCCACTCTTCAAACCCCCACCAATCCTACTCCCCATCACTACCAACCCCCCCTCCAGCCACAAATCATCCAAACCACTTACTCTCCACAACCCATCCCCACCTACAAATAACGAACGAATCCCCCTATTAAAAAAACATCCCACCAATTCACTCTCACCCCCAACACCCAAACCTAAACTTTACTCCGCAAAAAAAATTAATAATACACAATGAACACCAAACCATCCCATACCAAGCACCAGATCTTACTCCCATCTTCTACCCTAACTACAAACTACCATAAAAAACACTATCCAACCACATTCCGCAGTAAATCCCTATAAACCCCTCCACCAAATCCCACCCAGAACCATCCAGAAAACTTACTCAAAAAAACAACACCACACACTCCCAACAGAATAGTCAATCCATAACCCACCCCACACTCTCTCCTCCGTAAGACCTAATTACCCACCTTACCTAACCAATACGCCCCATACCCCCCCAGCAACTCACCCATATATCAAAACTACACTCACTCTCAAAAATCATCCAACAYAAACACACGACAAACACCAATACAACACTATCAAATCCGAAATCTTCCAAACCCCCCCCCACACNNNNNNNNNNNNNACCGTTCGAACGCGCACCAATGAGCACCTAATCCCAAAATCCCTACAGCATCCCACCTCCCGA-CCCACCCCCCCATCACACCCACACGACCATCGAGCCCAACAACACCATCCAACNNNNGATAACCATAAACACTCACCCACGCCAAGAGTACCCACCACAAACAAGCAAGACATTACAAAAAGTTCCAAGTATCCGCACCCCATAAATCAATATCCAGACTAAAATCACCCAAGACTTGCTTAGCTYCACTATTCATAATAGTCCTCAGGTAAACCAGCCACCGCGGTCAACGTAAAGTTAACATGCTATCCAACCAACAACATAAATGTCATAACTATACCTAAAACCCTCATAAAAATCATCCACGATAAATTTAAACGAAAAACATTAGATACCTACCTAAATCTACACCCGAGAACTACGACAAACTAAAACTCTAACTAACCCACGGATAATAACCCAACACCCAATTGCCATGCAGGCCAATGAACAATAACAATACACAATCAAATATAACAATCAACGAAATGAAAAAGGCGGACAGTAACAAGAACGAAGCTGGCCCTACCACACAATGCTATAAATAATAACTCCTAAAATAAAAGGGGAAGCATATTAGCTATAAACTAAAGCATTCAGCTTACACCTGAAAGATGTCCTAAACCCAAGACTGAGCTCGGCAAACTTAAGCACTCTTCAAATCTCTATCTCTAGCTCAGCTCAATAAAACCAAACAATCTACTACAACACCTAACACTCCATTCCTAGTAGGCGAGAAAAGTTGACGCAATAGAGACACGTAGTAAGAAGGATGAAATAACAGTGAAAAGCAAGTGAAAAACAGCAACCAACCGTACCTCTTGCATCATGAAAGAACACCGAACGGATAACCCATCGAAAAGGAGTAATCAGAAACGTGGCAAAAAACAGAAAAAATCGACTGATAGCTTTGAAACCTAAATCATCCCCNNNNNNNNNNNNNNNNNNNNNNNNNNNNNNNNNCAGAAAGAATACAATCTCCACTATAATTTACCCCCAACACATAYTGCCTCAAGCAATAAAAAAGTGTCAAATAACCAACCATAAAAATTCAAAAACGCCATGACCACCACTATAATGCTAAGAATCAATATGAGTATACCCTTCTCTTAAAAGCTTACATACCTATTATTAAAACACTTATACTACTACCTCAACGAGACAAATATTAAACCACCTTACCAACTCAATTACTAGAAATAAAAAAACTAGGCAAACTAACACCAATAGTAACACCAATATGATTCATACTAATCCTACGGGTAGCGCAATCAACTAAATATTGTATGAATTAAAAAACTGCTAAGAAATTGATCTTGCAAAAGATATGAAACGAAGATACTCAAGGATGTACTTAACCCAA-ACCTACAAGGCTCACCACCTACAATACACCTTATCGGGAAAAAAAGATCAAATAAGAYCATCAATCTTGTAAGCTACTCCAAAGCTAATAGTAACCAGACCTATAAACTAGTGAACCCACATAACAGCTCAAGCCCCTAGACATAACCTCGATGTATTCAGCAAGTTGTTCTTAACAACTGGGTTCAGCAAAGGTTTATTACCTCTAGGAAACCGAACAATACCAGAAATCTTTCTAAGGAATCAACCACCAAGAAAACCTCATCCAACCACATAGAAAACTTGGAAAAGATGATAAACATTTTACCAACAATCGAAACAAATCAAAATTTCCTCTTATCAATTAACCCATACAAATTTTAACCTAAACCATAACTTCAAAAAATTTAAAACACATTAAATCTATGCAAACTAATTTAAGGCCTCCCTCGATAATAANNNNNNNTCATYYAGCTTTCTTTAAATCACTTGCAACATTTAAATTGAAGTAAACTACAGCTAACCATTCCAAATCGAAACACTTTCAAGTTAAACCACTCTTTCTAATCTAATTGTCAGAGTCTTAAAATAAATGAAGCACCTTTTAAAGAAAATACCCTAATTAAACTTCCAAAAAATGCGACCATAAACAATTTCGGCAGATTAAATATTATAATCACTGTGATAAATTTAAAATGGTAACCGCTGCTAACATTCTAAACCAAAATARTAGCTTAGGATGCAACTNNNNNNNNNNNNNNNNNNNNNNNNNNNNNACTTAAAACCTTCCCAAATTATTTAGTATTATGCCTCTCTTAGGTATACCCATGGACAAGACTTTCCAACCTACTGTTAATTTCGCTAAAATATACATGCGTGGCCCTCTTAGGAGCGGTGGCACACGTAGCCGCCCACCCCGGGGCAGTAATTTAAGCAATAAGTACTTGACTTATTATAGCGAGGGTTTCTTGTGCACAAGAGACCCAACTAACAGCGGCGTGGTAAGACCCAACTGCGCAGATGGATCTTAGCCACGCTAAGGCACATGGGCCCATGCTTAGCGATACTTCAAGTATCGCCAGCGCTGGATGGCGGTGCCCTACTAGAAGCCTGTTCTATCGCGATCCACCTCGCCTACATACCCCGTCGCTCGCCTAAATAGGCGAGCCAGCGCTAGACAGGGGTATAGCGAGATGGAGAAATGGGCTTTTTCTAGAACAGAGAGCAATCTCTCTTTAGAAATAGATCTATTTTTAGGGCACGTACAGCCCGTCCCTCCTCAGCTAGCTGATGAGGGTCGTAACTAAGTGTACCGGTGCACTTACAGGACGCGTCCTGAGCTAGCGGCAGATGCAAAGGCCTTTAGAGGCCTCTCTCTAGCAATTTATACCGGAAGCTTTTTAGCCAACAACTGTTGCCCCCACCTACTACAAGCGCTAGCCCCGTTCTAGAGTGGGGCTTGTAGTAGGGTGCCGTGGGGGGCCTGTGAATRTTCCCTATNNNNNNNNNNNNNNNCTCCTTTAAAAGGGGGGGCGCCCGGCGCCCCCCTACAGGCCTATATAGGCTAAAACGCGCCAGCTGCCGGGCGCGATTCTGCAAAGGAAGGCCCGTGTTTAAACACCTTCAGCGTTGAAGGGCCGCCGTGACGTTACGGCCGCGGTACCGTGAATTGTCCACGGACGGCCGGGTCTTTCTTTGCAGAATCGTCCCTGCAGGACATAGAGACCCTGGGACTTAAAAACCATGGTTTTTGGTTGCGACCTTGGAGCTCCAAACGATCGTCAATTGAAGTCCCAGGGCGAATCTCCTGATCAGGAGGTTCGTGGATCAGGACCCAATGGTGCGCTATTGGTCGTTAACGAGTCCTGATCTAGACCGGATCCGGTCTCTCTATGACTTCTACGGAGAAGTAAGGCGCCTTTTATATATAACCCGGGGGAAATGCCTAGGTCACTAGTGAAGAGGCCTCTCATTTCCTTTAGAAAAGTAGGCYTAYAGGAGCTCCTATACATATTTTTCTAAGTAAGGAGCTAGCTTCGGGCCCGAGATGGCCTTCCCTCACTAAGAAACTGGATAACCAAGGCGCCTTAAGAGCTCTTAGTTTCTGTAAGACCAACAGGCCTGTCCTGATCAGAACTTAAGCAGGCCTCCTAGACAGATGGGCCCATTCTARNNNNAGYCTAGGYYTGTCTAAGAYYCTGGTACATGTACATGAGCTCAAATGATCACCAGAGTCCGATAAGAAGAGGCCTCTAAAGGCCTAAGCTARCTCTTACCCAAGAAAGGAAGGCCTCCACTGGCCAGCGCACATGCCTTTCGAGAAGTGTAATTACTAGCCGACTAACAGGCCTGTACATCTCCATTAAGGCTAGCCTAGAGCTAGGAGGACCTCCTTAATGAGCTCTTCGTATTTACATTGATCTCTTCTGGCCAGAGAAGAGCAAGAAAGTGTCTAGACGCTGATTAGCAGTAGCTATAACTTTCTGCTAATAGTTTAAACTTAGACTGTGATTCTAAAGAAGCTTCTTATTCGCCAAGGGGTTACAAGAATTCCTGCTGAGCTCAGCCCCCTTGCTTTTAGRATATCCTTGGTGCCACCTTGGCNNAGTAAAAGCANNNNNNNNNNNNNNNNNNNNNNNNNNNNNNNNNNNNNNNNNTCAGAAAAAAAGGCCTTTTTAGCTCCCAAAGCTAAATTCAAACTCTTCTGAGTTCCTACTTGGCCAAGACGGTCTGAAAAACCATGTTGCAACCAGGAA
n07AEP06  TCCCATCAATCTTGACACAGGGTCATAGCAGCATACGCAGCAAGGCTGCCCCGGGGGATTAAGYACCAATTCCCTAAACATGCCCGAAATACCCCCTNNNNNNNNNNTYTTATACGGTAACTTGTGTATATGTAGGCCGGGCAATTGGATGAACCTGAACAGATACAACGAACGCCTCATTATCTGAATTATACGGAACGCTGCAGGGTGCGTGTAGGTGGGCTGCTTTGGTGAAACAAACAAACTAACATCACCCGCTTCGCGAAACCCTTGTCTGCGTTCCTCTGCCACCCTAATCCTATGCTCTCAAACATTGGCCCTTAAACCGACATATACCCGTAAAATAACTGAGTAGCGAAACGAACCATATCCCCGGGGTAATTCGCGAGTGCGCTTAGTAGTAAGCTGAACCACCGTTCTCAAGAGAACGCGCTCTTTCGGCCGATCAAGCACTAGAACCCCAACTAATCTTACAGCAACGAATGATGGTAGCACACACAACGTTTATCCGTAAGAAATACACAATATTCTACAAAGGTCTCAAAAACACTAAAATTAAACACAGTCACACCTTGGCCCCAGTACATTACCGCAACGAAGAGAAAGACTCCACTTTCCCGTTGAAACCCATGACAACTCAAAYAAACAGACATCTGACCCCTCAACGAATAGATAACTCTTAACAGAGACTCATGGTGGAGGAGCACCACGGCGCCGACTGGGCATAGAGAGCGTGAATTAGACGAAGGTGATCGCCAAGGCGAGTCCAAAAATTCCCCTTCCCCGTTAGGGGGGAGTAGTCCCGGACGCGGGTGGCGATTCCCGGGTTATGGAATAAAGAAAACCGCTCTCACCTGTTGCAAGACCCCTCCGCGGGAAACCAGCACAAATTGCGGGGGCGCTCCCTTTTGCCGGTACACCGTGAATCGGATTTGAARCTGTAGARTRACTAGTTGTAGTGCCATAGGAGGGACGTTATGAAAAGACAGAAGTATCGACCGGAAATGCCATTGCGTATCTAAGGTAGAGCGATTTGAGCCGATTGGGCTCTGCTAGGGTGATGGTACTTCCTAGTTCCCATGAGCTGGATAGGACATTCCCTTGCGGACCCTTGTCGGTACTAAATTAGTTATAAGGAATATAATGGTTTACAATCCGCAAAAAGTACGTCCCCCATGGCGTGCGCGAGGACTCTGTCGGTTCAAGGTGGTCGCGCAGGCGATATGCTCCGTATAGACTTAAGGGCGGGCATAATCGAGCACCGCCTCCACTAAGGAGGCGCACAGAGCCTTTATGTAGTAGCATGTTAACATGCTCGCTCCCGGGACGGACAGTCACGAAAGGGGCCTTGGCACGGAAGGACGCCACATTAAACCGATTGCTTGATGGACATACAGGGTACCTCTGATTTCCTATTTACCCACGCTCCAAAATTGACTCCACCACCCTACAACATAAAAACTACACTATCTATAACATTGCTGACCCCGACCAACTATTCATTCCTCAACTAAACCTACCTTTCCCAAACTAACCAAGGCATGCACTTTAATCCTAACCGCCCTATACAACCTAAAGTGTCCTCGACCAGTCACCTATCGCCTCGGACACCACGCACAGAAACCACCTGCGGCCAGACAGGCCTACCATAGAAGCCCAACGGTACAGTGCCTCAACGCGGGAACGTGTGCTCATTTCGAATAGCNNNNTCAGGCACTCATGGGGGTTAATGCAATTCTATATCTGTGTCTACCGATCTTCGAGCGAATCGCCACAGCAGCCTGAATTAATGGTTTCGTTTGTTCTATGCACGCGGTTCCAGAACCACCGGCTCAAGACCGTGGAGATGCCAAAGGACACGACGCTTAACCGTTTAGCCGAGTTGGCTTAGGGGTGTATTGGAGTCGTCGAAGTTTCAGTCCCCAATCTATGCCTGTGGGGTTTCTGGGATTTCTAAATTTGTTAAAAATACCCTCATACACAACATTCGCAACGGGACTCTGTGTGCCGTGCCCTTACTTCAGGATTCCTGCGAGCCCCCCTGACCCCCTCATTTATAACCCCACGCGTGTGCGGCGTGGTATTCCTATTTGTATAGCGCGTCCACTATGCTTCGAAACTCTAGCTATCACACACTTGCACGCACGTTGTGGGGGCGATGGTACACGTGCCCATACCCTTACAAAACAAACTCAACCTCAACCTAAAAACACCAGAAACCTCCCATTCCAACTCTGGAGCGTGCTTGTTTTCCCCACAGACACCCCGCCGCACATAAACAAACCTAACGTTGAGCACTTATTGGACACACACAACTGACCGCCAGGATCCTTATAATTCCTAACCCCCACAGATCCCACGCACCTCACTTAGATTGCGCCAATAGAGCCTGCCCTCCAGCGGGCAGGTACCGGCCCACGGTGAACGATCAGCCAACCTTCTCGCGCTGGCAAATATCCCAGCATCAGTTTGACAGCGAAGAAACAGTTTTGGAACAATCGCATTACTTTGAAATGCACACCCTCACGCCCTCCCAAATTCCGAAAAAGCCCAAATAGGCAAAGGCTATTATAAACAGCGACCAGTTACTACCAACCGACCACAATACATAACGCCCAACCACCACCCATACGCATAAGAACCTAATGCCACAACCCCAAACCCTTACCAACGAAATAGAAGTTAACACCTATATTGGGAAATCTCTATACATAACCATAAGCTTACTCCAGCTGATTACCTGATTAGTGCTAAATTATCCATCAGACACAGGAAATACTAGTGGGGAATTCCAGTTCGCGGGAAGGCCGGATACAGGGGCACAAGTCGTACAATGACCGTTGACGCACCCCGCACGGAGATGCTGCCCTCCGGAGGCACGTGCCCTAAAGGGGATCCACACCCCAAACAGCACTCTCGGTTACTGGATGCACAGAAAAAGTTATACCGTAAGAAGCACCCCGTTCATACGTTAGATTCTTGTAACACGGGCGACAAGGCCACCCAAATTCAAGATGTAGACTCGGTTTAGCAAGACAATTTAGTGCTCATCGAGTAGATACCAGAAGCAGTACACCAACAAGAACAAAACAACCGCGAAAGGCCAATAACCAAACCAAACAAAAAGGCAGAAAGACCGCGCTAAACATACCACAATTATTAATGTTACCCCCCATAACCAAGCAAGACCAGCTTTAAAGCGGTGGTCCTGGAATATCCAGCAAATTGTTGCTATACCCTACAAGCAACATCCNNNNAAATCAGCCTCTAATATTATGTTCGATCGACACAGTCCGACTAGGATTGTTTGGCATCAGCTGTCACACCGAGGTTTTATATCCAGYGTTTGTTCTAGATAAGGACCCACAGAGTGGTGCCTGCATTTGGAGAAACTTGACTGGCACGGTGTGGTTGGACACACTTGCCTCCCTTAGGAAAACCATTCGTGTAACCGAATCTGAACTCCTTTTAGACGTACATACCTACGTTGCACCGGCGATACRACCAACCCAACGTTTCTGTGACCTACAACGGGCGCGGTGCACTCGCTCCATACCTAATCCCTCCCTTCCGGACCATATAGACCGGCCTAAAGCAGTTATTTACTACTCAAGGCGAAACTTTCTTCACCCATCTTACCATACATCTTCTTATACCTTCAAACATTAAACTCACTTCAGTAATCTCT-CCAATTCATTTATCAATCAATCAACACTGCAAGACACCTAAAACCCCACCACTACTTAGAAACCATTTTACTAACCTCGCCCAAGAAAATTCTCCCAAAACCAAAAAGCAATAATTTCTCACTCTTTCTCTTCTTAGATTGATACGAGCATTGCTGTTACTCAGTATTCAACTGCCCCCCTTTTTCCTTCTTTCTCTGTCTCTCNNNNNNNNNNNTTTCTYGTCTACTTGCGGCCACAACTTGCTGCTCACTCAATCTCTTTTCTTTTGGAACTACTCCCAACTATTTCCGYTCTTGATCCTCACAGCCTATCAGACATTCGTATAACCGCTCTTTTCAACATTTTATTCCTTTTACGCTATYCATTCTCTCCACTTTCCGTTGTGCCACGTGAAATTATTGAATTCTCTCTGTGACGTCTCACGTCCATTACACATTCTTGTTTGCCTCTCGAAGTTCGCGTATACTCTTCTTCACAACGYTACCTAATTTAYCCCCTTTTCGTCACGCCGAGATCATCACTCGTTTCTCTCTATGTCCTATGTCATTAGCCTCCCTCTCCTTATCCTCTTTTCCCCTACCTTCTTCTTCCTTGGGTGTAACACGATTCTCCTCATGGTCTTTTAACATCTTCTGTATTTCCCTTTCTACCACTATCCTTCCGCACCTTACCTTTCTTCTCGTCCTCGTTCAGTTTAATCAAATCCCCCTTCTTCTTGTTTATGTCAACCTCTCCACCAATAAGACAAACGCCCCTTCCTCCCTTCTCCTTTCCTATCTTCGGTTCCAAAATGCTATTTGCGCGTTGCCTGTTTGCATGACGCTTGAAATAATTTCCACTTTTTTTTTCTTTGGTGAGTTCTTTGCCATCTCGTAATGTGTTCCCTTTTTCCCCTACGCGCGGCTACCTCGATCACGCCTATCTTCTATCGTCCTTGCTATTCCCTATACCCTCAAACCTTTGCTTTCCTTTTTCTCTTCCGTCTTTCAGATACCTTACCGGGACTTAAATTGTTGACATATTTTCGTGTTCATTCAACGAAACTGATGTTGCTTCTGTTGTTTGCAATTCTGTATACGCATCCCCTTTCTCCGTATTGGTCCTAGGCTAGACCTTGCTGTTTTTCTGGTCGTTTCACCTATCTAACAATTCATAATTCTGCTTCTTCGTCAGTCTTCGACTACCGCACATGTTTCGTATCTTCAATTGTCGTCGGACAACACACTGACTCCTGCTTCTCCTTTTTTTTGACTCCAGATCACATTCCATAGTAGGCCCAACTAACCATATAAGTCCCCATGTAACCCCTTAATTATAAACTTTCTCTGGTTTATTCTTTTAATCCGCTACAATATTGCTTCCTTTTTTCTCCTATTATTAATAACATCTACTGAAGAGCAAACATAATCTACATTCYCATCCGATGTTATAAGTTTCTACCTGTTTCCGATTACGCTCCTGTACACTCGGTAACCTTCCGCGTTAGAGCATGGCAAGATCTTTACCCTCATAAGCCTTCCCCCTCATACGCGTCTTTTCGCCTTTTTACATTCTCCCACTCAACATCCACCCGCGCGCATATGTTAATCGCATTGTCTTTTCTTTCCTTTCCCAAGGTCAGTCCTACGTTATTCAATTTCTAACGAAGCTTTCCTTCTTTTTATTGTTCACTCCCCATCTATCTCTCTGTCCTTCGTGAACCCCTCATTCAGCCCCTTCCTTTTACCGTTTGCTCTGTGTCCATCCGATTTATTCCCCTCTTCTTCCTCTTCTCTTTTTCTTATCTCTTACATTTTTTGTATAAATATCANNNNAATTACGCGCTTGCCCCTTCCCGTTTGTAAACCATTCCGTTCTTTTTTAGGGATTGAGCTAGAACCCTAAGTGAGTTTTTCCACTTTTGTTGCTTACGTCCCCATGGTGCCCGTACTACTATCTTACCTTTCCGTCTCGCAAGTCAGAGAACTACTCTCTTTGTATCCTACTAAAACCTCTCAGTAGCCTTTCCGTAGTATTTGCCTTCTGTTGTCAAATCCAAATGTACCCGAGATTATTGTTTATCTAGGGCGTATTCTTTTTCTCTCTTTCCTATGTCATACACAATCCAAGGTACTGCCGTCTCTGTTTTCTTTTTTATATCTTTCTCGCTATCACTTCTTGCCTTTTTTCTGTTAAGCAGGTAGCAATCTTATGTACCTYTGGTGTCTAGCATTCCTTGTAGTTTCTATCTCTGCTACACCCTCTTCTTTTCTCCGACGCGTCTTTCCCGCAGCAATAATATTAGATTATTTCCTTTTCTCTTCCAATTGCACCCAGTTTCCTGTAGTACCATCAAATCAGCGTAATCCCTTTTCGGTTCTTTTCGAAATAAACTTGAGTTTTCTTCTACTTTTCTCCCATTTTATCTACCTTCCTTTTCGGGAACAGTGCGTATTTAYTTGCTCTTTCTTATACACGCTATCCTATCACCTCTCGCGCTCGTCTTTCTTTACCTAGTATGTCACATACCTCGCTTTCCTTTATGGAGTTGTCTTTGCTCAATGACTTCTCTGGCTTCGCTGTGACATACTTCACCTGATGTTTGCGTTACAGCTCGCTTTTTCAGTCCCTTTGTCACAAAGCAGGTTTTCGGTACTTCTTGCGGTTCATCATCTCCCCATTCATCTTTCTTAGCTTCTTTCGTCCTTCCCACTTTTTCCAGGCTCCATCCTCACGCGAATTTCTATTCTTTTTTACATTCTTANTACCTTTACCTTTCTCTTTTCTTTCTTCCATAACCCCTCCCTACCTTCGTTCTCTTTACGCACTTCAGAGATCCATATCTGTATAAACTTTTCTCTTTCGCTTATCTGATCCACATCATTCATTCTTTCTTCTCTCAATTTTTTGGAGTGTTCTTTTGGGAGGCACACCCTACTTAAGTGATGTTTGTCGTCCCTACGATAACCAACATCTTCTTGTTTCCCGACCATGTACGTCCCTAGCCCTCCTTACGCTTTCGTTTTTGCACTTCAGACCTCTGTGTGCTCCTTCCCGCTTAAATAATTCTCCCGATGTTTTCTGTATCATCTTATCCACTTACTTTTGCGCTTAGTGGAAATGATGGTAATTCCCCCGTCTGATCTTGCCTTCGTACAATTTAGTAACATACGCTTTCTTCCCTCCCAGTGTCTTTACGTGGTCCTCCTAAACCCTCACTCGTCTGGTTCGTTTCCATTCCACCCTCTCTTCACCCTTTCTTGTTTCTATCATCGATTACAAACATATCTCTGATACTTAGTACCATTAAGAATCCATTATCGAAATGCAGTCATATCCCACCCCTACGTTACATGCTCTCTTTTTTCCAGTCCATRACACNNNNTAACTTATCCCCATCCGGATGCTTGTGTTCATTCGTTTCTAACCACCTCTCCTCACGGATAAGGTTGATACAGCCTTTTGTATATGGGTAAGCATAAACGACGTTTTTCTTCCCTTGATTCGGATCTGGCCTTCATTCCTCATGACTTAGCGGGTCTAACCTCGTTCTATTTCTTTCGTCTTATCTTAACGCAACTGTTCAGAATCTACATCTAATTGTCTTTTCTTCTCTTCCATTGACAATCCCACTCCCCATACAGATTTCACTTGCTCAATGGTTCTCCCTTTTTTCCTTAACAAGCTCTGCTCATTTGTTTCATTTTCGTGGACTAACTTTTGATCCTCATTTTTTTTCTTGCTAAATTAAATAGCAGCCGACCAATAAAAAGAAACCCGAAAACCCCGTAAGACCATACAGAGCCCTAGTACCAC-TAATCAAACAAAAAGACACTCCACCTCCGTGAGTGGAGAGTAAAAAACCATAAAAAAGAAGACACAACCCCAAGCAAACAACTTGGGTGGAGAACAAACACAAAAATCTCATCTCAAACTATATACAACCTAATAAATACTGATAATATCTCTTGCAATAATAAAATCAATCCAAATCACACTATCTATAAATCTTATCCCCCNNNNNNNNNNNTTATAACAAATCCAATAATACAATAACATCAAACGCCCCAAAAACCCACACAATTCTCATCCCCTAACCCACCCCAAAAAAACCAATAGATATTCCATGAAAACCAACCAACTATTCCACCACATCCCAAACAACTTATCCACACTTAYATCAATACAACACCCACCAAAACTCTACCTTAAACTAAACCACAAAAATAATGCGACATACTCTCAGTCTCGACCCTCCCACAACTTATCCAAACAACAACTTCATCCTCCAACCTATAAAACACTACACTAGCACACACATCCAACCAGTTTAATCAGCCTAAAAACTAATCATACTCACAACTATACACCCCACCTAGATAAACTCCAAACAACCCACACACCCACAAAGAAAATAAACCACACCACCTTTAAACATCCCCTACTCAACCCTCAAAAAACACACATACAAATAAACCAAACCCACCCAATCCACACCAAAAAACGTAAATCAGATAAAAACACACCTACAAACACCCACTACCAACACCACCACTAAAATTTATACTTTCTCACCTCCCACCCTACTTCCGGCCTTAACTAACCATTCAACTCTTAAATAACTTTCACCTCACCAAACAAATTACCCCTTTCTCCAACCTGAACAACACTATACCCAATTCACATCGAACCACCACAAACCACAAACTCTAAGAAAGAACCAAATGCTCTTTTTACCCTCCTCAATTCTCGGACCTCCAATYAAAACCAGCGACATAAAAACTCCTTAATAAATCTTTTACTATTCTCAACCTTTAAATCTACATCCACCACCGTTCACAACTAATGTAACCCATAAAACATGAATATAACCACAACCAACCCATAATGTATTGCCCACTTGCTTTATTTAATCAATATTAAATAACGCTAATGCTTCCCCTCTATCCAAACCAATTCATCATTAACTCCTCCAAGCTTCCAACCCCACCATTACCCCAAAAACTTAAATAATTACCCAGCCACACAAAAACACTATTCTAACTCCCCACACTGACACAAATTCAGACAAAAAGAGAAAACCCTGACCCCATCCTCTAAACCTACAAGGCTCCACACACACCTTAAAATACCCTTTACAAACTCAGCTATCAAAAAAACTCAACAAAAAATAACAACTATTACCCATGACGCAATATTGCTGAAACCCCAATACCGCACTACCACCCCACAAAAACATTCAAAAACCATTCAAATCCACTTCTATCCTAAACATAAAGCTACTAAACACACTCCAGACCTTACTACTGTCTCCACTAAACCACATCGTACAATTCCANGAACTACAACCCGCAAAACCACCAATACACCCTACTACCACAATCCAAAACAAACAGCACCTCATCCTAAAATAACACCAACCCAATACCTCTATCCCCCCCGAACCAATTAATACAACAACTAATCTCGAAAACTAACCTACAAACACATTCAATACAAACCTTAAACCCAAAACGATCTATCTGAAGGCTCCCTCCCCTAGACACCAAATATCATAACCATCTCACATCATTTACACTTATTTTAAAATCACAAACAAAAAAACATCCCACACCACAAGCCAGANNNNCCTAGCTCAACCCCTACCAAACCAATAACCCCAACAATACATAACATAAAAATCCAAGCTCAATCTTACAATAATAACGTTACAACCCAACCAACCCACACTCCAAACAACCAATACTCTAACCATTATCCATATCCAAAACTTCAAACAAAACTTACAATCAACTCTTAACAACTATACACTCACTTCCCTACAACCAATACCAACCTCCTAACACACCCAACCCCACAAACATGCTACACAATTCACCCAAAGACACACATACACAATTCATCACCAGCAACATAAAACACACCTCCGGTCACCCACACCCATCACACCTAACTTCTACTAGCACAACGGCAGATCTCCTCCAAAACCGATAGCAAAAAAGCACCACTCACTCACCATACTTATCCTACAACAGTGACTTCTCAACGTCATACAACCAAAACGACCTATAAAAAACAAAATCAATCCCTATCACTAACAGAATCCCACACAAACCCTCACTCAACCCTCCCACTTCCAAAACAACTACACCCAAACTTACACAAAAAACAACCCACAATACCTAAACAAAACTTTACTTACGCCCCACCATAAACACCCACATCACTAACACTAAGCATAATCTTCTAATCACTCTAATACTCCCGCTACTAATAACAATTCACACAACGTAACACCAGACAAAATACCCCAAAGACTAACTTACTGAGCAAAAGCGCTCCAAAAACACCCACTATTACACCTGAAAAATCACCACATCAAAACACAAATCATACCTTCACATCAATATCACTACCCTAACAAACCACCACCAAACCATCAATACGACAACCATAAGGACTGACAACATACCAAAACATACAGCCACGCCCCATTTAATACCACCCTATAAAAACAACCTCAACTCATAAATCAACCCCATGCTCAAAAATCATCANGGCAACCTCCACCAGACCCCTCTGCCAACACACATATCAACTAAACCACCCCACCCCCTAAACCCCTGCATTCTCCACACTCGATACCAATTTTCATACAACGACACATATAATCCCACCCTAAACATTGATAACCCCACGACTCAACATTAACATTCAACAAAAACATCAATACCCACATACTTCCGCAACCCCCAAACAACACACACAAATCATCCATCAAAACATCCCTATAAAAACAACCACAATCCCAGAAATCATCTCCCAATCCAACAATCCTACCACAACTCATTCCATCCAACTCCTAACAAAAAACCCACCCCAACCATCAATCCCGCAATATTATCTCCACCAATTAAAAAGAACCAACCCCACCCTTCAAACTCCCGCCAATTTCACCCCCTATTACAGCCAATTCCTTTCCCAACCACAAATCATTCCAACTACCTACTCTTCATAATCCATCCCTACCTAAAAATAACAAACAGACCCCTTCACTAAAAAAACATCCCGCCAATACACCCCTACCCCCAACACCTAAACCTAAATCCCACCCCGCAAAAAAGACCAATAACACACCACAAACACCAAACCATTCCACACTAAGCATCAAACNNNNCCTCCATCCCCCATCCCAGCCACAAACCACCATAAAAAACACTATCCAATCACACCCCACGACAGATTCCTATAAACCTCCCTYCCCAGCCTTTCCCAAAATCGTCCGAAAAACTCACTTAAAAAGACAATACCACACACCCTCTACAAAACAATCAATCCATAACTCACTCCACACTCTCCCCTCCACAAAACCTAACCACTCACCCCACCTAACCGATATACTCCACGTCCCCTCAACAACTCATTTACACACCAAAACCATATCCATTCTCAAAATTCACCCAACATAAACACACAACAAATGCCAAAACAACACCATTAAATTCGAAATCCTTCAAACCCCTCTCCACACCCCACAATGACCAACCGTTCGAGCGCGCACCAATAAACACCCAATCCCAAAATCCCTACTGCACCCCACCTTCCAA-CCCACCCTTCCATCACACTCACACGACCACCGAGCCCAACAACACCATCCAACAAGCGATAACCATAAACACCCACCCACACCAAGAGTACCCACCACAAACAAGCAAGATCTTACAAAAAGTTCCAAGTATCCGCATTCCATAAATCAGCATCCAGACAAAAATCACCCAAGACTTGCTTAGCTCCACTATTCATAATAGTC-TCAGGTAAACCAGCCACCGCGGTCAACGTAAAGTTAATACGTTATCCAACCCACCAAATGAATGTCATAACTATACCTAAAACCCCCATAAAAATCACTCACGATAAATTTAAACGAAAAACATTAGATACCTACCTAAATCTACATCCGAGAACTACGACAAACTAAAACTCTAACTAACCCACGGATAATAACCCAACACCCAATTGCCATGCAGGCCAATGAACAATAATAATACACAATCAAATATAACAATCAACGAAATGAAAAAGGCGGACAGTAACAAGAACGAAGCTGGCCCTACCACATAACACTATAAATAATAATCCCTCGAATAAAAGGGGAAGTATATTAGCTATAAACAAAAGCACTCAGCTTACACCTGAAAGATGTCTTAAATCCAAGACTGAACCCGGTAAACTTAAGCATCCTTCAAATCCCTATCTCTAGCTCAACTCTATAAAACCAAACAATTCACTATAACACCTAACACTCCACACCTAGTAGGCGAGAAAAGTTGACGCAATAGAGACACGTAGTAAGAAAGATGAAATAACAATGAAAGAGAAGTAAAAGACAGCAATCAACCGTACCTCTTGCATCATGAGAGAACACCGAATGAATAACCCATCGAAAAGGAGTAATCAGGAACGTGGCAAAAAATAGAAAAAACCGACTGATAGCTTTAAAACCTAAACCACCCCCTCCCGGACTAAACCAACCATGAGATAGTAAGTACAGAAAGAATACAATCACCATTATAATTTATCTATGACACATACTGCTTCAAGCAATAAAAAAGTGTCAAATAACCAACTATAAAAATCCATAAACATCATGACCACCATTATAACGTTGAGAATCAATATGAGTATGCCCTTCTCCCAAAAGCTTACATCTTCATTATTAAATCACTTATACTGCTACCCTAACAAGACAAATATTAAATCACCTTACCAACTCAATTACTAGAAATAAAAAAACTAGGCAAACTAACACCAATAGTAACAACAATATGATTYATATTAATCCTACGGGTAGCGCAATCAACTAAATATTGTATGAATTAAAAAACTGCTAAGAAATTGATCTTGCAAAAGATATGGAACGAAGATACTCAAGGATGCACTTAATTCAAACCTATCAAGGCTCACCACCTGCAATACACCTTATCGGGAAAAAAAGATCAAATAAGACCATCAGTCTTGTAAGCCACTCCAAAACTAATAGTAACCAGACCTATAAACCAATGAACCCACATAACAGCTCAAGCCCCTAGACATAACCTCGATGTATNNNNNNNNNNNNNNNNNAYAACTGGGTTCAGTAAAGGTTTATGATCTCTAGGAAACCGAACAATACC-AAAATCTTTCTAAGGAACCAACTACCAAGAAAACCCCACCCAACCACGTAGAAAACTTGGAAAAGATGATAAACATTTTACCAGCAATCGAAACGAATCAAAACTTCCTCTTATCAATTAACCCATACAAATTTTAACCTAAACCATAACTTCAAAAAATTTAAAACATATTAAATCTATGCAAACTAATTTAAGGCCTTCCTCGATAATAATTAACAGTCATCCAGCTTTCTTTAAATCACTTGCAACATTTAAATTAAAATAAACTACAGCTAATCATTCCAAATCGAAACACTTTCAAGTTAAACCACTTTTTTTAATCTAATTGTCAGAGTCTTAAAACAAATGAAACACCTTTTAAAGAAACTGCCTTAACTAAACTTCCAAAAAATGCAATCATAAACAATTTCGGCAAATTAAACATTANNNNNNNNNNNNNNNNNTTAAAATGGTAACCGCTGCTAACATTCTAAACCAAAATAGCAGCTTAGGATGCAACTNNNNNNNNNNNNNNNNNNNNNNNNNNNNNACTTAAAACCTTCCCAAATTATTTAGTATTATGCCTCTCTTAGGTATACCTGGGGACAAGACTTTCCAACCTACTGTTAATTTCGCTAAAATATACATGCGTGGCCCTCT-AGGAGCGGCGGCACACGTAGCCGCCCACCCCGGGGCAGTAATTTAAGCAATAAGTACTTGACTTATTATAGCGAGGGTTTCTTGTGCACAAGAAACCCAACTAACAGCGGCGTGGTAAGACTCAACCGCGCAGATGGATCTTAGCCACGCTAAGGTACATGGGCCCATGCTTAGCGATACTTCAAGTATCGCCAGCGCTGGATGGCGGTGCCCTACTAGAAGCCTGTTCTATCGCGATCCATCTCGCCTACATACCCCGTCGCCCGCCTAAAAAGGCGAGCTAGCGCTAGACAGGGGTATAGCGAGATGGAGAAATGGGCTTTTTCTAGAACAGAGAGTGCCCTCTCTTTAGAAATAGATCTATTTTTAGGGCACGTACAGCCCGTCCCTCCTCAGYTAGCTGATGAGGGTCGTAACTAAGTGTACCGGTGCACTTACAGGACGCGTCCTGAGCTAGTGGCAGATGCAAAGGCCTTTAGAGGCCTCTCTCTAGCAATTTATACCGGAAGCTTTTTAGCCAACAATTGTTGCCCCCACCTACTACAAGCGCTAGCCCCGTTCTAGAGTGGGGCTTGTAGTAGGGTGCCGTGGGGGGCCTGTGAATGTTCCCTATATAGGTTTAAAGGAGCTCCTTTAAAAGGGGGGGCGCCCGGCGCCCCCCTACAGGCCTATATAGGCTAAAACGCGCCAGCTGCCGGGCGCGATTCTGCAAAGGAAGGCCCGTGTTTAAACACCTTCAGCGTTGAAGGGCCGCCGTGACGTTACGGCCGCGGTACCGTGAATTGTCCACGGACGGCCGGGTCTTTCTTTGCAGAATCGTCCCTGCAGGACATAGAGACCCTGGGACTTAAAAACCATGGTTTTTGGTTGCGACCTTGGAGCTCCAAACGATCGTCAATTGAAGTCCCAGGGCGAATCTCCTGATCAGGARGTTCGTGGATCAGGACCNNNNNNNNNNNNNNNNNNNNNNNNNNNGTCCTGATCTAGACCGGATCCGGTCTCTCTATGACTTCTACGGAGAAGTAAGGCGCCTTTTATATATAACCCGGGGGAAATGCCTAGGTYACTAGTGAAGAGGCCTCTCATTTCCTTTAGAAAAGTAGGCCTACAAGAGCTCCTATACATATTTTTCTAAGTAAGGAGCTAGCTTCGGGCCCGAGATGGCCTTCCCTCACTAAGAAACTGGATAACCAAGGCGCCTTAAGAGCTCTTAGTTTCTGTAAGACCAACAGGCCTGTCCTGATCAGAACTTAAGCAGGCCTTCTAGACAGATGGGCCCACTCTAGCTAAAGCCTAGGCCTGTCTAAGACTCCGGTACATGCACATGAGCTCAAATGATCACCGGAGTCCGATAAGAAGAGGCCTCTAAAGGCCTAAGCTAGCTCTTACCCAAGAAAGGAAGGCCTCCGCTGGCCAGCGCACATGCCTTTCGAGAAGTGTAATTACTAGCCGACTAACAGGCCTGTACATCTCCATTAAGGCTAGCCTAGAGCTAGGAGGACCTCCTTAGTGAGCTCTTCGTATTTACATTGATCTCTTCTGGCCAGAGAAGAGCAAGAAAGTGTCTAGACGCTGATTAGCAATAGCTATAGCTTTCTGCAAATAATTNNNNNNNNNNNNNNNNNNNNNNNGAAGCTTCTTATTCGCCAAGGGGTTACAAGAATTCCTGCTGAGCTCAGCCCCCTTGCTTTTAGGATATCCTTGGTGCCACCTTGGCCAAGTAAAAGCAACTNNNNNNNNNNNNNNNNNNNNNNNNNNNNNNNNNNNNNNTCAGAAAAAAAGGCCTTTTCAACTCCCAAAGCTGAATTCAAACTCTTCTGAATTCCTACTTGGCCAAGATGGTCTGAAAAACCATGTTGCAACTAGGAA
n07AEP08  NNNNNNNNATCTTGACACAGGGTCATAGCAGCATACGCAGCAAGGCTGCCCCNNNNNNNNNNNNNNNNATTCCCTAAACATGCCCGAAATACCCCCTTCAGCACGCCTCTTATNNNNNNNNTTGTGTATATGTAGGCCGGGCAATTGGATGAACNTGAACAGATACAACRAACRCCTNNNNNNNNNNNNNNNNNNNNNNNNNNNNNNNNNNNNNTAGGTGGGCTRCTTTGGTGAAANNNNNNNNNNNNNNNCACCCGCTTCGCGAAACCCTTGTCTGCGTTCCTCTGCNNNNNNNNNNNNNNNNNNNYAAACATTGGCCCTTAAACCGACATATACCCGTAAANNNNNNGAGTAGCGAAACGAACYATATCCCCGGGGTANNNNNNNNNNNNNNNNNNTAGTAAGCTGAACCACCGTTCTCAAGAGAACGCGCTCTTTCGGCCGNNNNNNNNNNNNNNNNNNNNNNNNNCTTACAGCAACGAATGATGGTAGCACACACAACGNNNNNNNNNNNNNNNNNNNNNNNNNNNNACAAAGGTCTCAAANNNACTAAAATTAAACACNNNNACACCTTGGCCCCAGTACATTACCGCAACGAAGAGAAWTACTCCACTTTCCCGTTGAAACCCATGACAACTCAAACAAACANNNNNNNNNNNNNNNNNNNNNNNGATAACTCTTAACAGAGACTCATGNNNNNNNNNCACCACGGCGCCGANTGGGCATAGAGAGCGTGAATTAGACGAAGGTGATCGNNNNNNNNAGTCCAAAAATTCCCCTTCCNNNNNNNNNNNNNNNNNNNNNNNNNNNNNNNNNNNNNNNNNNGGTTATGGAATAAAGAAAACCANNNNNNNNNNNNNNNNNACTCCTCCGCGGGANNNNNNNNNNNNNNNNNNNGGCGCTCCCTTTTGCCGGNNNNNNNNNNNNNNNNNNNNNNNNNNNNNNNNNNNNNNNNNNNNNNNNNNNNNNNNNNNNNNNNNNNNNNNNNNNNNNNNNNNNNNNAAATGCCATTGCGTATCTAAGNNNNNNNNNNNNNAGCCGATTGGGCTCTGCTAGGGTGATGGTACTTCCTAGTNNNNNNNNNNNNNNNNNNNNNNNNNNNNNNNNNNNNNNNNYGGTACTAAATTAGTTATAAGGNNNNNNNNNNNNNNNAATCCGCAAAAAGTACGTCCCCCATGGCGTGCGCGAGGACTCTGTCGGTTCAAGGTGGTCGCGCAGGCGATATGCTCCNNNNNNNNNNNNNNGCGGGCATAATCGAGCACCGCCTCCACTAAGGAGGCGCANNNNNNNNNNNNNNNNNNNNNTGTTAACATGCTCGCTCCCGGGACGGACAGTCACGAAAGGGGCCTTRGCACGGAAGGANNNNNNNNNNAACCGATTGCTTGATGGACATACAGGGTACCTCTGATTTCTTATTTNNNNNNNNNNNNNNATTGACTCCACCACCCTACAACATAAAAACTACACTATCTATAACATTGCTGACCCCGACCAACTATTCATTCCTCAACTAAACCTACCTTTCCCAAACTAACCAAGGCATGCACTTTAATCCTAACCGCCCTATACAACCTNNNNNNNNNNNNNNNNNNNNNNNNNNNNNNNNNNNNNNNNNNNNNNNNNNNNNNNNNNNNNNNACAGGCCTACCANNNNNNNNNNNNNNNNNNNNNNNNNNNNNNNNNAACGTGTGCTCATTTCRAATAGCCGCNNNNNNNNNNNNNNNNNNTTAATGCAATTCTATATCTGTGTCTACCGATCTTCGAGCGAATCGCCACANNNNNNNNNNNNNNNNNNNNNNNNNNTTCTATGCACGCGGYTCNNNNNNNNNNNNNNNNNNNNTGTGGAGATGCCANNNNNNNNNNNNNNNNNNNNNNNNNNNNNNNNNNCTTAGGGGTGTATTGGAGTCGTCGAAGTTTCAGTCCCCAATCTANGCCTGTGGGGTTTCTGGGATTTCTARANNNNNTAAAAATNNNNNNNNNNNNNNNNNNNNNNNNNNNNNNNNNNNNNNNNNNNNNNNNNNNNAGGATTCCTGCGAGCCCCCNNGACCCCCTCATTTGTANNNNNNNNNNNNNGYGGCGTGGTATNNNNNNNNNNNNNGCGCGTCCACTATGCTTCGAAACTCTAGCTATCACACACTTACANNNNNNNNNNNNNNNNNNNNGTACACGTGCCCATACTCTTACAAAACAAACTCAACCTCAACCTAAAAATACCAGAAACCTCCCATTCCAACTCTGGAGCGTGCTTGTTTNNNNNNNNNNNNNNNNNNNNCACATAAACAAACCTAACGTTGAGCACNNNNNNNNNNNNTACAACTGACCGCCAGNNNNNTTACAATTCCTAACCCCCACAGATCCCACGCACCTCACTTAGATTGCGCCANNNNNNNNNNNNNNNNNNNNNNNNNGTACCGGCCCACGNNNNNNNNNNNNNNNNNNNNNNNGCGCTGGCAAATATCCCAGCATCAGTTTGACAGCGAAGAAACAGTTTTGGNNNNNNNNNNNNNNNNNNAAATGCACACCCTCACGCCCTCCCNNNNNTCGAAAAAGCCCNNNNNNNNNNNNNTTATTATAAAYAGCGACCAGTTACTACCNNNCGACCACAATACATAACGCNNNNNNNNNNNNNNNNNNNNNNAGAACCTAATACCACAACCCCAAACCCTTACCNNNGAAATAGAAGTTAACACCTATATTGGGAAATCTCTATACATAAYTATANNNNNNNNNNNNNNNNNNNNNNNNNNNNNNNNNNNNNNNNNNNNNNNNNNNNNNAATACTAGTGGGGAATTCCAGTTCGCGGGAAGGCCGGATACAGGGGCAYAAGTCGTACAATGACCGTTGACGCACCCCGCACGGAGATGCTGCCCTCCGGAGGCACRTGCCCTAAAGGGGATCCACACCCCAAACARCAYTCTCGGTTACTGGATGCACAGAAANAGTTATACCGTAAGAAGCACCCCGTTCATACGTTAGATTCTTGTAACACGGGCGACAAGGCCACCCAAATTCAAGATGTAGACTCGGTNNNNNNNNNNNNNNNNNNNNNNNNNNAGTAGATACCAGAAGCAGTACACCAACAAGAACAAAACAACCGCGAAARGCCAATAACCAAACCAAACAAAAAGGCAGAAAGACCGNNNNNNNNNNNNNNNNNTTATTAATGTTACCCCCCATAANNNNNNNNNNNNNNNNNNNNNNNNNNNNNNNNNNNNNNNNNNNNNNNNNNNNNNNNNNNNNNNNNNNNNNNNNNNNNNNNNNNNNNNNNTTAATATTATGTTCGATCAACACAGTCCGANNNNNNNNNNNNNNNNNNNNNNNTCACAYYGAGGTTTTATATCCAGCGTTTGTTCTAGATAAGGACCCACAGAGTGGTGCCTGCATTTGGAGAAACTTGACTGGCACGGTGTGRTTGGANNNNNNNNNNNNNNNNNNNNNNNNNNNNNGTGTAACCRAATNNGAACTCCTTTTAGACGTACATACCTACGTTGCACCGGCGATACGACCAANNNNNNNNNNCTGTGACCTACAACGGGCGCGGTGCACTCGCTCCATACCTAATCCCTCCYTTCCGRACNNNNNNGACCGGCCTAAAGCANNNNNNNNNNNNNNNNNNNNNNNNNNNCTTCACCCATCTTACCATACATCTTCTTATACCTTCAAACATTAAACTCACTTCAGTANNNNNN-NNNNNNNNNNNNNNAATCAATCAACACTGCAAGACACCTAANNNNNNNNNNNNNNNTAGAAACCATTTTACTAACNNNNNNNNAGAAAATTCTCCCAAAACCAAAAANNNNNNNNNTCTCACTCTTTCTCTTCTTAGATTGATACGAGCATTGCTGTTACNNNNNNNNNNNNNNNNCCCCTTTTTCCTTCTTTCTCTGTCTCTCTCTCATATGTTTTTCTNNNNNNNNNGCGGCCACAAYTTGCTGCTCACTCAATCTCTTTTCTTTTGGAACTACTCCCAACTANNNNNNNNNNNNNNNNNNNNNNNNNNNNNNNNNNNNNTATAACCGCTCTTTTCAACATTNNNNNNNNNNNNNNNTATCCATTCTCTCCACTTTCCGTTGTGCCACGTGAAANNNNNNNNNNNNNNNNNNNACGTCTCACGTCCATTACACATTCTTGTTTGCCTCNNNNNNTTCGCGTATAYTCTTYTTYACAACGCTACCTNNNNNNNNNNNNNNNNNNCACGCCGAGATCATCAYTCGTTTCYCTCTATGTCCTATGTCATTARNNNNNNNNNNNNNNNNNNNNNNNNNCCTACCTTCTTCTTCCTTGGGTRTAACACRATTNNNNNNNNNNNNNNNNNNNNNNNNNNNNNTTTCCCTTTCTACCNNTATCCTTCCRCACCTTNNNNTTCTTCTCGTCCTCGTTCAGTTTAATCAAATCCCCCTTCTTCTTGTTTATGTCAAYCTCTCCACCAATAAGACAAACGCCNNNNNNNNNNNNNNNNNNNNNNNTCTTCGGTTCCAAAATGCTATTTGNNNNNNNNCTGTTTGCATGACGCNTGAAATAATTTCCACTTTTTTTTTCTTTRGTGAGTTNNNNNNNNTCTCGTAATGTGTTCCCTTNNNNNNNNNNNNNNNNNNNNNNNNNNNNNNNNNNNNNNNNNNNGTCCTTGCTATTCCCTATACCCNNNNNNNNNNNNNNNNNTTTTTCTCTTCCGNNNNNNNNNNNNNNNNNNNNGACTTAAATTGTTGACANNNNNNNNNNNNNNNNNNNNNNNNNNNNNNNNNNNNNNNNNNNNNNNNNNNNNNNNNNNNNNNNNNNNNNNNNNNNNNNNNNNNNNNGCTAGACCTTGCTGTTTTTCTGNNNNNNNNNNNNATCTAACAATTCATAATTCTGCTTCTTCGTCAGTCTTCGANNNNNNNNNNNNNNNNNNNNNNNNNNNNNNNNNNNNNNNNCACACTGACTCCTGCTTCTCCNNNNNNNNNNNNNNNNATCACATTCCATAGTAGGCCCAACTAACCATATAAGTCCCCATGTAACCCCTTAATTATAAACTTTCTCTGGTTTATTNNNNNNNNNNNNNACAATATTGCTTCTTTTTTTCTCCTATTATTAATAACATNNNNNNNNNNNNNNNNNNNNNYTATATTCCCATCCGATGTTATAAGTTTCTACCTGTTTCCGATTACGCTCCTGTACACTNNNNNNNNNTCCGCGTTAGAGCATGGCAAGATCTTTACCCTCATAAGCCTTCCCCCNNNNNNNNNNNNNTTCGCCTTTTTACATTCTCCCACTCAACATCCACCCGCGCGCATATGTTAATCGCATTGTCTTTTCTCTCCTTTNCCAAGGTCAGTCCTACGTTATTCAATTTCTAACGAAGCTTTCCTTCTTTTTATTGTTCACTCCCCATCNNNNNNNNNNNNNNNNNNNNNNNNNNNNNNNNNNNNNNNNNNNNNNNNNNNNNNNNNNNNNNCATCCGATTTATTNNNNNNNNNNNNNNNNNNNNNNNNNNNNNNNNNTTACATTTTTTGTATAAATATCAACANNNNNNNNNNNNNNNNNCTTCCCGTTTGTAAACCATTCCGTTCTTTTTTAGGGATTGAGCTAGAACCNNNNNNNNNNNNNNNNNNNNNNNNNNCTTACGTCCCCATGGTGCNNNNNNNNNNNNNNNNNNNNTCCGTCTCGCAARNNNNNNNNNNNNNNNNNNNNNNNNNNNNNNNNNCCTCTCAGTAGCCTTTCCGTAGTATTTGCCTTCTGTTGTCAAATNNAAATGTACCCGAGATTATTGTTTATCTNNNNNGTATTCTNNNNNNNNNNNNNNNNNNNNNNNNNNNNNNNNNNNNNNNNNNNNNNNNNNNNTCTTTTTTATATCTTTCNNNCTATCACTTCTTGCCTNNNNNNNNNNNNNCAGGTAGCAATNNNNNNNNNNNNNGGTGTCTAGCATTCCTTGTAGTTTCTATCTCTGCTACACCCTCTTNNNNNNNNNNNNNNNNNNNTCCCGCAGCAATAATATTAGATTATTTCCTTTTCTCTTCCAATTRCACCCAGTTTCCTGTAGTACCATCAAATCAGCGTAATCCCTTTTCGNNNNNNNNNNNNNNNNNNNTGAGTTTTCTTCTACTTTTCTCCCATTNNNNNNNNNNNNNTTTTCGGGAACAGTRCNNNNTTACTTGCTCTTTCTTATACACGCTATCCTATCACCTCTCGCGCTCGTCTTNNNNNNNNNNNNNNNNNNNNNNNNNYGYTTTYCTTTATRNNNNNNNNNNNNNNNNNNNNNNNCTCTGGCTTCGCTGTGACATACTTCACCTGATGTTTGCGTTACAGCTCGCNNNNNNNNNNNNNNNNNCACAAARCAGGTTTTCGGTACTTCNNNNNGTTCATCATCTCCNNNNNNNNNNNNNTTAGYTTCTTTCGTCCTTCCCACTTTTTNNNGGCTCCATCCTCACGCGAANNNNNNNNNNNNNNNNNNNNNNNNNTACCTTTACCTTTCTCTTTTCTTTCTTCCATANNNCCTCCYTACCTTCGTTCTCTTTACGCACTTCAGAGATCCATATYTRTNNNNNNNNNNNNNNNNNNNNNNNNNNNNNNNNNNNNNNNNNNNNNNNNNNNNNNAATTTTTTGGAGTGTTCTTTTGGGAGGCACACCCTACTTAAGTGATRTTTGTCGTCCCTACGATAACCAACATCTTCTTGTTTCCCGACCATGTACGTCCCTAGCCCTCCTTACGCTTTCGTTTTTGCACTTCAGACCTYTGTGTRCTCCTTCCCGCTCAAATAATTCTCCCGATGTTTTCTGTATCATCTTATCCACTTACTTTTGCGCTTAGTGGAAATGATGGTAATTCCCCCGTCTGATCTTGCCTTCGTNNNNNNNNNNNNNNNNNNNNNNNNNTCCTCCCAGTGTCTTTACGTGGTCCTCCTAAACCCTCACTCGTCTGGTTCGTTTCCATTCCACCCTCTCTTCACCCTTTCTTGTTTNNNNNNNNNNNNNNNNNNATATCTCTGATAYTTARTACCNNNNNNNNNNNNNNNNNNNNNNNNNNNNNNNNNNNNNNNNNNNNNNNNNNNNNNNNNNNNNNNNNNNNNNNNNNNNNNNNNNNNNNNNNTCCATCCGGATGCTTGTGTTCATTCGTTTCNNNNNNNNNNNNNNNNNNNNNNNGGTTGATACAGCCTTTTGTATATGGGTAAGCATAAACGACGTTTTTCTTCCCTTGATTCGGATCTGGCCTTCATTCCTCATGACTTAGCGGRTCTAANNNNNNNNNNNNNNNNNNNNNNNNNNNNNACGCAACTGTTCNGAATCTACATCTAATTGTCTTTTCTTCTCTTCCATTGACAATCCCACTCCNNNNNNNNNNTTCACTTGCTCAATGGTTCTCCCTTTTTTCCTTAACAAGCTCTGCTCATTTGTTTCANNNNNNTGGACTAACTTTTGATNNNNNNNNNNNNNNNNNNNNNNNNNNNTAGCAGCCGACCAATAAAAAGAAACCYGAAAACCCCGTAAGACCATACAGAGCCCTAGNNNNNN-NNNNNNNNNNNNNNGACACTCCACCTCCGTGAGTGGAGARTNNNNNNNNNNNNNNNAGAAGACACAACCCCAAGNNNNNNNNTTGGGTGGAGAGCAAACACAAAAATNNNNNNNNGAACTATATACAACCTAATAAATACTGATAACATCTCTTGCAANNNNNNNNNNNNNNNNNATCACACTATCTATAAATCTTATCCCCCTCTACATACAATCATANNNNNNNNNATAATACAATAACATCAAACGCCCCAAAAACCCACACAATTCTCATCCCCTAACCNNNNNNNNNNNNNNNNNNNNNNNNNNNNNNNNNNNNNACCAACTATTCCACCRCATCCCANNNNNNNNNNNNNNNCTTACATCAATACAACACCCACCAAAACTCTACCTTANNNNNNNNNNNNNNNNNNATGCGACATACTCTCAGCCTCGACCCCCCCACAACNNNNNNAAACAACAACTTCRYCCTCYAAYCYATAAAACNNNNNNNNNNNNNNNNNNTCCAACCAGTTTAATCAGCCTAAAAACTAATCATACTCACAACTANNNNNNNNNNNNNNNNNNNNNNNNNACAACCCACATACCCACAAAGAAAATAAACCACANNNNNNNNNNNNNNNNNNNNNNNNNNNNTCAAAAAACATACANNNAAATAAACCAAACCCANNNAATCCACACCAAAAAACGTAAATCAGATAAAAACACACCTACAAACACCCACTACCAACACCACCACTAAAATTTATACTTNNNNNNNNNNNNNNNNNNNNNNNGCCTTAACTAACCATTCAAYTCTNNNNNNNNNYTCACCTCACCAAANNAATTACCCCTTTCTCCAACCTGAACAACACTATACCNNNNNNNCATCGAACCACCACAAACCANNNNNNNNNNNNNNNNNNNNNNNNNNNNNNNNNNNNNNNNNNNTTCTCGGACCTCCAATCAAAACNNNNNNNNNNNNNNNNNTTCAATAAATCTTNNNNNNNNNNNNNNNNNNNAATCTACATCCACCACCGNNNNNNNNNNNNNNNNNNNNNNNNNNNNNNNNNNNNNNNNNNNNNNNNNNNNNNNNNNNNNNNNNNNNNNNNNNNNNNNNNNNNNNNAATAACGCTAATGCTTCCCCTNNNNNNNNNNNNNTTCATCATTAACTCCTCCAAGCTTCCAACCCCACCATTANNNNNNNNNNNNNNNNNNNNNNNNNNNNNNNNNNNNNNNNTATTCTAACTCCCCACACTGACNNNNNNNNNNNNNNNAAGAGAAAACCCTGACCCCATCCTCTAAACCTACAAGGCTCYACACACACYTTAAAATACCYTTTACAAACTCAGCTATNNNNNNNNNNNNNCAAAAAATAACAACTATTACCCATGRCGCAATATTGCTGNNNNNNNNNNNNNNNNNNNNNATCCCACAAAAACATTCAAAAACCATTCAAATCCACTTCTATCCTAAACATAAAGCTANNNNNNNNNNTCCAGACCTTACTACTGTCTCCACTAAATCACATCGTACAATTCCANNNNNNNNNNNNNNCAAAACCACCAATACACCCTACTACCACAATCCAAAACAAACAGCACCTCATCCTAAAATAACACCAACCCAATACCTCTATCCCCCCCGAACCAATTAATACAACAACTAATCTCGAAAACTAACCTACAAACACATTCAATNNNNNNNNNNNNNNNNNNNNNNNNNNNNNNNNNNNNNNNNNNNNNNNNNNNNNNNNNNNNNNACCATCTCACATNNNNNNNNNNNNNNNNNNNNNNNNNNNNNNNNNNACATCCCACACCACAAACCAGACAANNNNNNNNNNNNNNNNNNCAAACCAATAACCCCAACAATACATAACATAAAAATCCAAGCTCAATCTTNNNNNNNNNNNNNNNNNNNNNNNNNNACCCACACTCCGAACAANNNNNNNNNNNNNNNNNNNNCATATCCAAAACTNNNNNNNNNNNNNNNNNNNNNNNNNNNNNNNNNNTACACTCACTTCCCTACAACCAATACCAACCTCCTAACACACCCNNCCCCACAAACATGCTACACAATTCACNNNNNNACACANNNNNNNNNNNNNNNNNNNNNNNNNNNNNNNNNNNNNNNNNNNNNNNNNNNNCATCACACCTAACTTCTANNNGCACAACGGCAGATCNNNNNNNNNNNNNNTAGCAAAAAAGNNNNNNNNNNNNNCCATACTTATCCTACAACAGTGACTTCTCAACGTCATACAACCAANNNNNNNNNNNNNNNNNNNAATCAATYCCTATCACTAACAGAATCCCACACAAACCCTCACTCAACCCTCCCACTTCCAAAACAACTACACCCAAACTTACACAAAAAANNNNNNNNNNNNNNNNNNNNAAACTTTACTTACGCCCCACCATAAACNNNNNNNNNNNNNACACTAAGCATAATCTNNNNATCACTCTAATACTCCCGCTACTAATGACAATTCACACAACGTAACACCANNNNNNNNNNNNNNNNNNNNNNNNNATTGARCAAAAGCANNNNNNNNNNNNNNNNNNNNNNACCTGAAAAATCACCACATCAAAACAYAAATCACACCTTCACATCAATATCNNNNNNNNNNNNNNNNNCCACCAAACCATCAATACGACAACNNNNNGGACTGACAACANNNNNNNNNNNNNNGYTATACCCCATTTAAYACCACCCTATANNAACAACCTCAACTCATAAANNNNNNNNNNNNNNNNNNNNNNNNNNGGCAACCTCCAYCAGACCCCTCTGCTAACACNNNTACCAACTAAACCACCCCACCCCCTAAACCCCCGCATTCCCCATACTCNNNNNNNNNNNNNNNNNNNNNNNNNNNNNNNNNNNNNNNNNNNNNNNNNNNNNNCCACGACCCAACATTAACATTCAACAAAAACATCAATACCCACATACTTCCGCAACCCCCAAACAACACACACAAATCATCCATCAAAACATCCCTATAAAAACAACCACAATCCCAGAAATCATCTCCCAATCCAACAATCCTACCACAACTCATTCCATCCAACTCCTAACAAAAAACCCACCCCAACCATCAATCCCGCAATATTATCTCCACCAATTAAAAAGAACCAACCCCACCCTTCAAACTCCTGCNNNNNNNNNNNNNNNNNNNNNNNNNTTCCTTTCCCAACCACAAATCATTCCAACTACCTACTCTTCATAATCCATCCCTACCTAAAAATAACAAACAGACCCCTTCACTAANNNNNNNNNNNNNNNNNNTACCCCTACCCCYAACACCTANNNNNNNNNNNNNNNNNNNNNNNNNNNNNNNNNNNNNNNNNNNNNNNNNNNNNNNNNNNNNNNNNNNNNNNNNNNNNNNNNNNNNNNNNTCATCCCAGCCACAAACCACCATAAAAAACNNNNNNNNNNNNNNNNNNNNNNNAGACTTTTATAAACCTCCCTCCCCAGCCTTTCCCAAAATCGTCCGAAAAACTTACTTAAAAAGACAATACCACACACCCTCTACAAAACAATCAATCNNNNNNNNNNNNNNNNNNNNNNNNNNNNCAAAACCTAACCANTCACCCCACCTAACCGATATACTCCACGTCCCCTCAACAACTCATTTACANNNNNNNNNNATATTCATTCTCAAAATTCACCCAACATAAACACACAACAAATGCCAAAACAACACCNNNNNNTTCGAAATCCTTCAANNNNNNNNNNNNNNNNNNNNNNNNNNNACCGTTCGAACGCGYACCAATAAACACCCAATCCCAAAATCCCTACTGCACCCCACCNNNNNN-NNNNNNNNNNNNNNNTACTCACACGACCACCGAGCCCAACAANNNNNNNNNNNNNNYGATAACCATAAACACCCANNNNNNNNAAGAGTACCCACCACAAACAAGCANNNNNNNNNNNAAAGTTCNNNNNNNNNNNNNNNNNNNNNNNNNNNNNNNNNNNNNAATCACCCAAGACTTGCTTAGCNNNNNNNNNNNNNNNNNNN-NNNGGTAAACCAGCCACCGCGGTCAACGTAAAGTTAATATRTTATCCAACNNNNNNNNNNNNNNNNNNNNNNNNNNNNNNNNNNNNNNNNNNNNNNNNNNNNNNNNNNNNNNNNNNNNNNNNNNNNNNNNNNNNNNNNNNNNNNNNNYCGAGAACTACGACAAACTAAAACTCTAAYTAAYYYAYGGATAATAACCCAACACCCAATTGCCATGCAGGCCAATGAACAATAATAATACACAATCAAATATANNNNNNNNNNNNNTGAAAAAGGCGGACAGTAACAAGAACGAAGCTGGCCCTACCACATAACACTATAAATAATAACCCCTCGAATAAAAGGGGAAGTATATTAGCTATAAACAAAAGCACTCAGCTTACACCTGAAAGATGTCTTAAATCCAAGACTGAACCCGGTAAACTTAAGCATCCTTCAAATCCCTATCTCTAGCTCAACNNNNNNNNNNNNNNNNNNNNNNNNNNNTATTTAACACTCCACACCTAGTAGGCGAGAAAAGTTGACGCAATAGAGACACGTAGTAAGAAAGATGAAATAACAATGAAAGAGAAGTAAAAGACAGCAATCAACCGTANNNNNNNNNNNNNNNNNNNNNNNNNNATGAATAACCCATCGAAAAGRAGTAATCAGGAACGTGGCAAANNNNNNAAAAAACCGACTGATAGCTTTAAAACCTAAACCACCCCCTCCCGGACTAAACCAACCATGAGATAGTAANNNNNNNNNNNATACAATYACCATTATAATTTATCTATGACACATACTGCTTCAAGCAATAAAAAAGTGTCAAATAACCAACTATAAAAATTCAAAAACATCATGACCACCATTATAATGTTGAGAATCAATATGAGTATACCCTTCTCYCAAAAGCTTACATCTTCANNNNNNNNNNNNNNNNNNNNNNNNNNNNNNNNNNNAAATATTAAATCACCTTACCAACTCAATTACTAGAAATAAAAAAACTAGGCAAACTAACACCAANNNNNNNNNNNNNNNNNNNNNTATTAATCCTANNNNNNNNNNNNNNNNNNNNNNNNNNTATGAATTAAAAAACTGCTAAGAAATTGATCTTGCAAAAGATATGGAACGAAGANNNNNNNNNNNNNNNNNNNNNNNNNNNNNNNNNNNNNNNNNNNNNNNNNNNNNCCTTATCGGGAAAAAAAGATCAAATAAGACCATCAGTCTTGTAAGCCACCCCAAANNNNNNNNNNNNNNNNNNNNNNNNNNNNNNNNNNNNNNNNNNNNNNNNNNNNNNNNNNNNNNNNNNNNNNNNNNNNNNNNNNNNNNNNNNNNNNNNNNNNNNNNNNNNNNNNNNNTGATCTCTAGGAAACCGAACAATACC-AAAATCTTTCTAAGGAACCAACTACCAAGAAAACCCCACCCAACCACGTAGAAAACTTGGAAAAGATGATAAACATNNNNNNNNNNNNNNNNNNNNNNNNNNNNNNNNNNNNNNNNNNNNNCCCATACAAATTTTAACCNNNNNNNNNNNNNNNNNNNNNNNNNNNNNNNNNNNNNNNATGYAAATTAATTTAARGCCTTCCTCGATNNNNNNNNNNNNTCATYCAGCTTTCTTTAAATCACTTGCAACATTTANNNNNNNNNNNNNNNNNNNNNNNNNTTCCAAATCGAAACACTTTCAAGTTAAACCACTTTTTTTAATCTAANNNNNNNNNNNNNNNNNNAAATGAAACACCTTTTAAAGAAACTGCCTTAACTAAACTTCCAAAAAATGCAATCATAAACAATTTCGGCAAATTAAACATNNNNNNNNCTGTGATAAATTTAAAATGGTAACCGCTGCTAACATTCTAAACCAAAATAGCAGCTTAGGATGCAACTNNNNNNNNNNNNNNNNNNNNNNNNNNNNNACTTAAAACCTTCCCAAATTATTTAGTATTATGCCTCTCTTANNNNNNNNNNNGGACAAGACTTTCCAACCTACTGTTAATTTNNNNNNNNNNNNNNNNNNNNNNNNNNNNNNNNGCGGCGGCACACGTAGCCGCCCANNNNNNNNNNNNNNNNNNNNNNNNNNNNNNNNNNNNNNNNNNNNNNNGGGTTTCTTGTGCACAAGAAACCCAACTAACAGCGGCGTGGNNNNNNNNNN-NNNNNNNNNNNNNNNNNNNNNNNNNNNNNNNNNNNNNNNNNNNNNNNNNNNNNNNNNNNNNNNNGCCAGCGCTGGATGGYGGTGCCCTAYTAGAAGCCTGTTCTATCGCGATCCATCTCGYYTACATACCCCGTCGCCCGCCTAAAAAGGCGAGCTAGCGCTAGACAGGGGTATAGCGAGATGRARAAATNNNNNNNNNNNNNNNNNNNGAGTGCCCTCTCTTTAGAAATAGATCTATTTTTAGGGCACGTACAGYCCGTCCCTCCTCAGCTAGCTGATGAGGGTCGTAACTAAGTGTACCGGTGCACTTACAGGACGCGTCCTRAGCTAGTGGCAGATRCAAAGGCCTTTAGAGGCCTCTCTCTAGNAATTTATACCGGAAGCTTNNNNNNNNNNAATTGTTGCCCCCACCTACTACAAGCGCTAGCCCCGTTCTAGAGTRANNNNNNNNNNNNNNNGCCGTGGGGGGCCTGTGAATGTTCCCTATATAGGTTTAAAGGANNNNNNNNNNNAGGGGGGGCGCCCGGCGCCCCCCTACAGGCYTATATAGGCTAAAACGCGCNNNCTGCCGGGCGCGATTCTGCAAAGGAAGGCCCGTGTTTAAACANNNNNNNNNNNNNNNNNNNNNNGTGACGTTACGGCCGCGGTACCGTNNNNNNNNNNNNNNNGGYYGGGTCTTTCTTTGCAGAATCGTCCCTGCAGGACATAGAGANNNNNNNNNNNNNNNNNNNTGGTTTTTGGTTGCGACCTTGGAGCTCCAAACGATCNNNNNNNNNNNNNNNNNNNNNNNNNNNNNNNNNNNNNNNNNNNNNNNNNNNNNNNNNNNNNNNNNNNNNNNNNNNNNNNNNNNNNNNNNNNNNNNNNNNNNNNNNNNNNNNNNNGACTTCTACGGAGAAGTAAGGCGCCTTTTATATATAACCCGGGGGAAATGCCTAGGTCACTAGTGAAGNNNNNNNNNNNNNNNNNNNNNNNNNNNNNNNNNNNNNNNNNNNNNNNNNNNNNNNNNNNNNNNNNNNNNNNNNNTCGGGCCCGAGATGGCCTTCCCTCACTANNNNNNNNNNNNNNNNNNNNNNNNNNNNNNNNNNNNNNNNNNNNNNNNNNNNNNNNNNNNNNNNNNTCAGAAYTTAARYARGCCTTYTARACAGATGGGCCCAYNNNNNCTAAAGYYTAGGCCTGTCTAAGAYTYYGGTACATGCACATGAGCTCAAATGATCACNNNNNNNNNNNNNNNNNNNNNNNNNNNNNNNNNNNNNNAGCTYTTACCCAAGAAAGGAAGGCCTCCGCTGGCCAGCGCACATGCCTTTCGAGAAGTGTAATTACTAGCCNNNNNNNNNNNNNNNNNNTYTCCATTAAGGCTAGCCTAGAGCTAGGAGGACCNNNNNNNNNNGCTCTTCGTATTTACATTGATCTCTTCTGGCCAGAGAAGAGCAAGAAAGTGTCTAGACGCTGATTAGCAATAGCTATAGCTTTCTNNNNNNNNNNNNNNNNNNGACTGTGATTCTAAAGAAGCTTCTTATTCGCCAAGGGGTTACAAGAATTCCTGCTGAGCTCAGCCCCCTTGCTTTTAGGATATCCTTGGTGCCACCTTGGCCAAGTAAAAGCANNNNNNNNNNNNNNNNNNNNNNNNNNNNNNNNNNNNNNNNNTCAGAAAAAAAGGCCTTTTCAACTCCCAAARCTGAATWCAAACTCTTCTGAATTCCTACTTGGCCAAGATGGTCTGAAAAACCATGTTGCAACTAGGAA
[truncated: 476,347 more chars]
