# Supplementary material for: Molecular exploration of fossil eggshell uncovers hidden lineage of giant extinct bird
Source: Nat Commun. 2023 Feb 28;14:914. doi: 10.1038/s41467-023-36405-3 (PMC9974994; doi:10.1038/s41467-023-36405-3)
Supplement: Supplementary file 10 — Supplementary Data 10 [file 41467_2023_36405_MOESM10_ESM.zip › Supplementary Data 10 Genetic_data_minus_filtered_reads/4_Alignments/35tax_loops_MAY18_gblocks.phy]

 35 2032
AEPHI     NNNNNNNNNNNNNNNNNCCAAGTATCCGCACCCCATAAATCAATATCCAGACTAAAATCACCCAAGACTTGCTTAGCTCCACTATTCATAATAGTCCTCAGGTAAACCAGCCACCGCGGTCAACGTAAAGTTAACATGCTATCCAACCAACAACATAAATGTCATAACTANNNNNNNNNNNNNNNNNNNNNNCATCCACGATAAATTTAAACGAAAAACATTAGATACCTACCTAAATCTACACCCGAGAACTACGACAAACTAAAACTCTAACTAACCCACGGATAATAACCCAACACCCAATTGCCATGCAGGCCAATGAACAATAACAATACACAATCAAATATAACAATCAACGAAATGAAAAAGGCGGACAGTAACAAGAACGAAGCTGGCCCTACCACACAATACTATAAATAATAACTCCTAWAANNNNNNNNNNNNNNNNNNNNNNNNNNNNNNNNNNNNNNNNNNNNNNNNNNNNNNNNNNNNNNNNNNNNNNNNTGAGCTCGGCAAACTTAAGCACTCTTCAAATNNNNNNNNNNNNNNNNNNNNNNNNNNNNNNNNNNNNNNNNNNNNNNNNNNNNNNNNNNNNNNNNNNNNNNNNNNNNNNNNNNNNNNNNNNNNNNNN-NNNNNNNNNNNGATGAAATAACAGTGAAAAGCANGTGAAAAACAGCAACCAACCGTACCTCTTGCATCATGAAAGAACACCGAACGGATAACCCATCGAAAAGGAGTAATCAGAAACGTGGCAAAAAACAGAAAAAATCGACTGATAGCTTTGAAACCTAAATCATCCCCTCCCGGANNNNNNNNNNNNNNNNNNNNNNNNNNNNNNNAGAATACAATCTCCACTATAATTTACCCCCAACACATACTGCCTCAAGCAATAAAAAAGTGTCAAATAACCAACCATAAAAATTCAAAAACACCATGACCACCACTATAATGNNNNNNNNNNNNNNNNNNNNNNNNNNNNNNNNNNNNNNNNNNNNNNNNNNNNNNNNNNNNNNNNNNNNCTACCTTAACGAGACAAATATTAAACCACCTTACCAACTCAATTACTAGAAATAAAAAAACTAGGCAAACTAACACCAATAGTAACACCAATATGATTCATACTAATCCTACGGGTAGCGCAATCAACTAAATATTGTATGAATTAAAAAACTGCTAAGAAATTGATCTTGCAAAAGATATGAAACGAAGATACTCAAGGATGTACTTAACCCCAAACCTACAAGGCTCACCACCTACAATACACCTTATCGGGAAAAAAAGATCAAATAAGACCANNNNNNNNNNNNNNNNNNNNNNNNNNNNNNNTAATCAGACCTATAAACTAATGAACCCACATAACAGCTCAAGCCCCTAGACATAACCTCGATGTATTCAGCAAGTTGTTCTTAACAACTGGGTTCAGCAAAGGTTTATTATCTCTAGGAAACCGAACAATACCAGAAATCTTTCTAAGGAATCAACCACCAAGAAAACCTCATCCAACCACATAGAAAACTTGGAAAAGATGANNNNNNNNNNNNNNNNNNNNNNNNNNNNNNNNNNNNNNNNNNNNTCAATTAACCCATACAAATTTTAACCNNNNNNNNNNNNNNNNNNNNNNNNNNNNACATTAAATCTATGCAAACTAATTTAAGGCCTCCCTCGATAATAATTAACAGTCATCCAGCTTTCTTTAAATCACTTGCAACATTTANNNNNNNNNNNNNNNNNNNNNNNNNNNNNNAATCGAAACACTTTCAAGTTAAACCACTTTTTCTAATCTAATTGTCAGAGTCTTAAAATNNATGAAGCACCTTTTAAAGAAAATACCCTAATTAANNNNNNNNNNNNNNNNNNN-NNNNNNNNNNNNNNNNNNTAAATATNNNNNNNNNNNNNNNNNNNNNNNNNNGGTAACCGCTGCTAACATTCTAAACCAAAATAGTAGCTTAGGATGCAACTNNNNNNNNNNNNNNNNNNNNNNNNNNNNNNNNNNNNACCTTCCCAAATTATTTAGTATTATGCCTCTCTTA
APTHA     AGACACCACCAAAAGTTCCAAGTATCTGCGTTCCATAAATTAACGTCCAGACAAAAATCAACCAAAACTTGCTCAGCACCACTACTCATAACAGCCCATAGGTAAACCAGCCACCGCGGTCAACGTAAAGTTAACATGTTATCGAAATAGCAAAACAGATGTCATAACCATACTTAAAACCCCCATAAAAATTACCTACGACCAATTTAAATGAAAAACATTAGATACCTACCTAAATCTACCTCCGAGAACTACGACAAACTAAAACTCTAACTAACCCACGGATAATAACCCAACACCCAATTGCCACACAGGCCAATGAACAACAACAATAAACAATCAACTATAACAAT--ACGAAATGAAAAAGGCGGACAGTAATAAGAGAGAAGCTGGCCCTACCACACAACATTATACATAATAAATCCTAAAATAAAAGGGGAAGCACACTAGCTACAAGCCAAAGCATTCAGCTTACACCTGAAAGATGTCTTAGATCATAGACTGAGCTCGGCAAACTTAAGCACCCTTCAAATCCCTCCCTCTAGCTCAATTTTAACAAACCAAACAATCTACTATAACTCCCAACATTCTACACTTAGTAGGCGAGAAAAGTTGACGCAATAGAGACACGTAGTAAGAAAGATGAAATAGCAATGAAACACAAGCAAAAAATAGCAATCAACCGTACCTTTTGCATCATGAAAGAACATCGACTGAATAACCTATCGAAAAGGAGCAATCAGAAACGTAGCAAAAAATAGAAAAAATCGACTGATAGCTTTAAAACCTCAACCATCCCCACCAGACCTGTCTTAACCATGTGATAGTAAGTACAGAAAGAAGACAATCTCCACCATAATTTTCCATTACATCATACTACCTAAAGCAATAAAAAAATGTCAAATAATCAGCTCTAAAAATCCAAAAACATTACAATCACCACTACAACATCGAGAATTAATATGAGTATACCCTTCTCTTAAAAACTTACATACACATCATTAAACTACTTATACTACTACCTCCACAAGACCAATATTAAACTACCTTACCAACTCAACTATTAGAAATAAAAAAACTAGGCAAACTTACACCAATAGCAACAACAATATGATTCACATCAATCCTACAGGTAGCGCAATCAACTAAATATTGTATGAATTAAAAAACTGCTAAGAAATTGATCTTGCAAAAGATATAAAACGAAGATAGTCAAGGACGTATCTAAATTCAAGCCTATAAGGCCAACCCCTTACAACA-ACCCTATCGGGAAAAAAAGAGCAAATAAGACCATACACCTTGTAAACAACTCCAAAACTAATAGTAACCAGACCTACTAATTAATGAACACACATAACAGCTCAAGCCCATAGACATAACCTCGATGTATTCAGCAAGTTGTTCTTAACAACTGGGTTCAGCAAAGGTTTACAACCTCCAGGAAACCGAACCATGCCAAACATCTTTCTAAGGAACCAACTACCAAGAAC--CTCTTCCCATCAC-TAGAAAACTTGGAAAAGATGATAAACATTTTACCAACAATCGAAACAGATCAAAACTTCCTCTTATCAATTAACCCATACAAATTTTAATCTAAACCATAACTTCAAAAAATTTAAAGCATACTAAATCTATGCAAACTAATTTAAGGCCTTCCTTGATAATAATTAACAGTAATCCTACTTCCTTTAGATCACTTGCAACATTTAAATCAAAATAAACTACAGCTAACCATTCCAAATCGAAACACTTTCAAGTTAAACCACTTTTTTTAATCCAATTGTCAAAATCTTAAAACAAATGAAACACCTTTTAAAGAAAATACTTTAATTAAACTTCCAAAAAATATTACCATAAACAATTTCGGCAGATTCACCCTTATAACCACTGTGATAAATTTAAAATGGTAACCGCTGCTAACATTCTAAACCAAAATAGTAACTTAGGATGCAACTTAATAGAACTTGTAAAGACTAATACACCTAGTCAAAATCTTCCCAAACTATTTACTATTACGCCTCCCTTA
APTMA     NNNNNNNNNNNNNNNNNNNNNNNNNNNNNNNNNNNNNNNNNNNNNNNNNNNNNNNNNNNNNNNNNNNNNNNNNNNNNNNNNNNNNNNNNNNNNNNNNNNNNNNNNNNNNNNNNNNNNNNNNNNNNNNNNNNNNNNNNNNNNNNNNNNNNNNNNNNNNNNNNNNNNNNNNNNNNNNNNNNNNNNNNNNNNNNNNNNNNNNNNNNNNNNNNNNNNNNNNNNNNNNNNNNNNNNNNNNNNNNNNNNNNNNNNNNNNNNNNNNNNNNNNNNNNNNNNNNNNNNNNNNNNNNNNNNNNNNNNNNNNNNNNNNNNNNNNNNNNNNNNNNNNNNNNNNNNNNNNNNNNNNNNNNNNNNNN--NNNNNNNNNNNNNNNNNNNNNNNNNNNNNNNNNNNNNNNNNNNNNNNNNNNNNNNNNNNNNNNNNNNNNNNNNNNNNNNNNNNNNNNNNNNNNNNNNNNNNNNNNNNNNNNNNNNNNNNNNNNNNNNNNNNNNNNNNNNNNNNNNNNNNTGAGCTCGGCAAACTTAAGCATCCTTCAAAT------------------------------------------------------------------------------------------------------------------------------------------------------------------------------------------------------------------------------------------------------------------------------------------------------------------------------------------------------------------------------------------------------------------------------------------------------------------------------------------------------------------------------------------------------------------------------------------------------------------------------------------------------------------------------------------------------------------------------------------------------------------------------------------------------------------------------------------------------------------------------------------------------------------GGTTCAGCAAAGGTTTACAACCTCCAGGAAACCGAACCATACCAAACATCTTTCTAAGGAATCAACTACCAAGAAC--CTCTCCCCATCATCTAGAAAACTTGGAAAAGATGATAAACATTTTACCAACAATCGAAACAGATCAAAACTTCCTCTTATCAACTAACCCATACAAACTTTAATCTAAACCGTAACTTCAAAAAATTTAAAGCATATTAAATCTATGCAAACTAATTTAAGGCCTTCCTTGATAATAATTAACAGTAATCCTGCTTCCTTTAAATCACTTGCAACATTTAAATCAAAATAAACTACAGCTAATCATTCCAAATCGAAACACTTTCAAGTTAAACCACTTTTTTTAACCCAATTGTCAAAATCTTTAAACAAATGGAACACCTTTTAAAGAAAATACTTTAATTAAACTTCCAAAAAATATAACCATAAACAATTTCGGCAGATTCACCCTTACAACCACTGTGATAAATTTAAAACGGCAACCGCTGCTAACATTCTAAACCAAAACAGTAACTTAGGATGCAATTTAATAAANNNNNNNNNNNNNNNNNNNNNNNNNNNNNNNNNNNNNNNNNNNNNNNNNNNNNNNNNNNNNNNN
APTMA2    AGACACCACCAAAAGTTCCAAGTATCTGCGTTCCATAAATTAACGTCCAGACAAAAATCATCCAAAACTTGCTTAGCACCACTACTCATAACAGTCTAGAGGTAAACCAGCCACCGCGGTCAACGTAAAGTTAACATGTTATCGAAATAACAAGACAAATGTCATAACTACACTTAAACCCCCCATAAAAATTACCTACGACCAATTTAAATGAAAAACATTAGATACCTACCTAAATCTACCCCCGAGAACTACGACAAACTAAAACTCTAACTAACCCACGGATAATAACCCAACACCCAATTGCCACACAGGCCAATGAACAGCAACAATAAACAATCAACCACGACAAT--ACGAAATGAAAAAGGAGGACAGTAATAAGAAAGAAGCCGGCCCTACCACACAGTATCATACATAATAAACCCTAGAATAAAAGGGGAAGTATACTAGCTACAAACCAAAGCATTCAGCTTACACCTGAAAGATGTCTCAAATCATAGACTGAGCTCGGCAAACTTAAGCATCCTTCAAATCCCTTCCTCTAGCTCAATTTTAACAAACCAAACAATCTACTATAACACCCAACATTTTACACCTAGTAGGCGAGAAAAGTTGACGCAATAGAGACACGTAGTAAGAAAGATGAAATAACAATGAAATACAAGCAAAAAATAGCAATCAACCGTACCTTTTGCATCATGAAAGAACATCGACTGAATAACCTATCGAAAAGGAGCAACCAGAAACGTGGCAAAAAATAGAAAAAATCGACTGATAGCTTTAAAACCTTAACCATCCCCACCAGACCCATCTTAAACATGTGATAGTAAGTACAGAAAGAAGACAATCTCTACCATAATTTTCCATTACACCATACTACCTAAAGCAATAAAAAAATGTCAAATAATTAACTCCAAAAATCCAAAAACATTACGATCACCACTACAACATCGAGAATTAATATGAGTATACCCTTCTCTTAAAAACTTACATATACATCATTAAACTGCTTATACCACCACCTCAACAAGACCAATATTAAACTACCTTACCAACCCAACTATTAGAAATAAAAAAACTAGGCAAATCTACACCAATAGTAACAGCAATATGATTCATATCAATCCTACAGGTAGCGCAATCAACTAAATATTGTATGAACTAAAAAACTGCTAAGAAATTGATCCTGCAAAAGATATAAAACGAAGATAGTCAAGGACGTATCTAACTCCAAACCTACAAGGCTAACCACTTACAACA-GCCCTATCGGGAAAAAAAGAACAAATAAGACCACACACCTTGTAAACAACTCCAAAACTAATAGTAACCAGACCTACAAATTAATGAACGCACATAACAGCTCAAGCCCATAGACATAACCTCGATGTATTTAGCAAGTTGTTCTTAACAACTGGGTTCAGCAAAGGTTTATAACCTCCAGGAAACCGAACCATACCAAACATCTTTCTAAGGAATCAACTACCAAGAAC--CTCTCCCCATCATCTAGAAAACTTGGAAAAGATGATAAACATTTTACCAACAATCGAAACAGATCAAAACTTCCTCTTATCAACTAACCCATACAAACTTTAATCTAAACCGTAACTTCAAAAAATTTAAAGCATATTAAATCTATGCAAACTAATTTAAGGCCTTCCTTGATAATAATTAACAGTAATCCTGCTTCCTTTAAATCACTTGCAACATTTAAATCAAAATAAACTACAGCTAAACATTCCAAATCGAAACACTTTCAAGTTAAACCACTTTTTTTAACCCAATTGTCAAAATCTTTAAACAAATGGAACACCTTTTAAAGAAAATACTTTAATTAAACTTCCAAAAAATATAACCATAAACAATTTCGGCAGATTCACCCTTACAACCACTGTGATAAATTTAAAACGGCAACCGCTGCTAACATTCTAAACCAAAACAGTAACTTAGGATGCAATTTAATAAAACTTGTAAAGACTAATACACCCAATCAAAACCTCCCCAAACTATTTACTACTACACCTTTCTTA
APTOW     AGACGCCACCAAAAGTTCCAAGTATCTGCATTCCATAAATTAACGTCCAGACAAAAATCAGCCAAAACTTGCTCAGCACCACTACTCATAACAGCCCATAGGTAAACCAGCCACCGCGGTCAACGTAAAGTTAACATGTTATCGAAATAACAAAACAGATGTCATAACCATACTTAAAACCTTCATAAAAATTACCTACGACCAATTTAAATGAAAAACATTAGATACCTACCTAAATCTACCTCCGAGAACTACGACAAACTAAAACTCTAACTAACCCACGGATAATAACCCAACACCCAATTGCCACACAGGCCAATGAACAACAACAATAAACAATCAACTATAACAAT--ACGAAATGAAAAAGGCGGACAGTAATAAGAGAGAAGCTGGCCCTACCACACAACATTATACATAATAAATCCTAAAATAAAAGGGGAAGCACACTAGCTACAAACCAAAGCATTCAGCTTACACCTGAAAGATGTCTTAGATCATAGACTGAGCTCGGCAAACTTAAGCACCCTTCAAATCCCTCCCTCTAGCTCAATTCTAACAAGCCAAACAATCTACTATAACTCCCAACATTCTACACTTAGTAGGCGAGAAAAGTTGACGCAATAGAGACACGTAGTAAGAAAGATGAAATAGCAATGAAACACAAGCAAAAAATAGCAATCAACCGTACCTTTTGCATCATGAAAGAACATCGACTGAATAACCTATCGAAAAGGAGCAACCAGGAACGTAGCAAAAAATAGAAAAAATCGACTGATAGCTTTAAAACCTCAACCATCCCCACCAGACCCGCCTTAACCATGTGATAGTAAGTACAGAAAGAAGACAATCTCTACCATAATTTTCCATTACACCATACTACCTAAAGCAATAAAAAAATGTCAAATAATCAGCTCTAAAAATCCAAAAACATTACAATCACCATTACAACATCGAGAATTAATATGAGTATACCCTTCTCTTAAAAACTTACATACCCATCATTAAACTACTTATACTACCACCTCCACAAGACCAATATTAAACTACCTTACCAACTCAACTATTAGAAATAAAAAAACTAGGCAAACTTACACCAATAGCAACAACAATATGATTCACATCAATCCTACAGGTAGCGCAATCAACTAAATATTGTATGAATTAAAAAACTGCTAAGAAATTGATCTTGCAAAAGATATAAAACGAAGATAGTCAAGGACGTATCTAAATCCAAGCCTATAAGGCCAACCCCTTACAACA-ACCCTATCGGGAAAAAAAGAGCAAATAAGACCATACACCTTGTAAACAACTCCAAAACTAATAGTAACCAGACCTACTAATTAATGAACACACATAACAGCTCAAGCCCATAGACATAACCTCGATGTATTCAGCAAGTTGTTCTTAACAACTGGGTTCAGCAAAGGTTTACAACCTCCAGGAAACCGAACCATACCAAACATCTTTCTAAGGAACCAACTACCAAGAAC--CTCTTCCCATCAC-TAGAAAACTTGGAAAAGATGATAAACATTTTACAAACAATCGAAACAGATCAAAACTTCCTCTTATCAATTAACCCATACAAATTTTAATCTAAACCATAACTTCAAAAAATTTAAAGCATACTAAATCTATGCAAACTAATTTAAGGCCTTCCTTGATAATAATTAACAGTAATCCTGCTTCCTTTAGATCACTTGCAACATTTAAATCAAAATAAACTACAGCTAATCATTCCAAATCGAAACACTTTCAAGTTAAACCACTTTTTTTAATACAATTGTCAAAATCTTAAAACAAATGAAACACCTTTTAAAGAAAATACTTTAATCAAACTTCCAAAAAATATTACCATAAACAATTTCGGCAGATTCACCCTTACAACCACTGTGATAAATTTAAAATGGTAACCGTTGCTAACATTCTAAACCAAAATAGTAACTTAGGATGCAACTTAATAGAACTTGTAAAGACTAATACACCTAATCAAAACCTTCCCAAATTATTTACTACTACGCCTCCCTTA
CASBE     NNNNNNNNNNNNNNNNNNNNNNNNNNNNNNNNNNNNNNNNNNNNNNNNNNNNNNNNNNNNNNNNNNNNNNNNNNNNNNNNNNNNNNNNNNNNNNNNNNNNNNNNNNNNNNNNNNNNNNNNNNNNNNNNNNNNNNNNNNNNNNNNNNNNNNNNNNNNNNNNNNNNNNNNNNNNNNNNNNNNNNNNNNNNNNNNNNNNNNNNNNNNNNNNNNNNNNNNNNNNNNNNNNNNNNNNNNNNNNNNNNNNNNNNNNNNNNNNNNNNNNNNNNNNNNNNNNNNNNNNNNNNNNNNNNNNNNNNNNNNNNNNNNNNNNNNNNNNNNNNNNNNNNNNNNNNNNNNNNNNNNNNNNNNNNNNN--NNNNNNNNNNNNNNNNNNNNNNNNNNNNNNNNNNNNNNNNNNNNNNNNNNNNNNNNNNNNNNNNNNNNNNNNNNNNNNNNNNNNNNNNNNNNNNNNNNNNNNNNNNNNNNNNNNNNNNNNNNNNNNNNNNNNNNNNNNNNNNNNNNNNNTGAGCTCGGTAAACTTAAGCATCCTTCAAGT------------------------------------------------------------------------------------------------------------------------------------------------------------------------------------------------------------------------------------------------------------------------------------------------------------------------------------------------------------------------------------------------------------------------------------------------------------------------------------------------------------------------------------------------------------------------------------------------------------------------------------------------------------------------------------------------------------------------------------------------------------------------------------------------------------------------------------------------------------------------------------------------------------------GGTTCAGCAAAGGTTTATAACCTCTAGGAAACCGATCAATACTAAAAATCCCTCTAAGGAAACAACTACGAAGAAAACTCCATACATCCATGTAGAAAACCTGGAAAAGATGATAAACATTCCACCAATAATCGAAACAGATCAAAACTTCCTCTTATCAACCAACCCATACAAATTTTAACCTAAACTA-AACTTCAAAAAATTTAAAGTATACTAAATCTGTGCAAATTAATTTAAGGCCTCCCTTGATAATAATTAACAGTTATCCAGCTTCCTTTAAATCATTTGCAATACTTAAATTGAAGTAAACTACAGCTAGACACTCCAAATCGAAACATTTTCAAGTTAAACCACTTTTTTTAACCTAATTGTCAAAATCTTAAAACAAATGAAACACCTTTTAAAGAAACTACTTTAACTAAACTTCCAAAAAATGCAACTATAAACAATTTCGGCAGATCAAATTTTATAACAATTGTGATAAATTTAAAATGGTAACCGCTGCTAACATTCTAAGCCAAAATAGTAACTTAGGATGCAACTTAATGAAACTTGTAAAGAGTACTGCACCCNNNNNNNNNNNNNNNNNNNNNNNNNNNNNNNNNNNNNNNNNN
CASCA     AGATCCCGCCCAAAGTTTCAAGTATCCGCGCCCCATAAATTAACGTCAAGACAAAAATCAAACAAGACTTGCTTAGCACCACTATTCAAGACAGTTCCAAGGTAAACCAGCCACCGCGGTCAACGTAAAGTTAACATGCTATCTAACTAACAAAATGAATGTCATAACTACACCTAAAACCTCCCTAAAAAGCGCCCACGATAAATTTCAACGAAAAACATTAGATACCTACCTAAATCTACCTCCGAGAACTACGACAAACTAAAACTCTAACTAACCCACGGATAATAACCCAACACCCAATTGCCATACAGGCCAGTGAACAATAATAACACACAATCAAGTATAACAACC-ACGAAATGAAAAAGGCGGACAGTAACAAGAGAGAAACCGGCCCTACCACACAACAATATAAATAATAACCCACTGAATAAAAGGGGAAGCATACTAGCTATAAACCAAAGCATTCAGCTTACACCTGAAAGATGTCCCAAA-CTAGGACTGAGCTCGGTAAACTTAAGCATCCTTCAAGT--CCCCCTCTAGCTCAACCCCATGAATATAAATAATCTACTGCTATACCTAGCACTCTGCACCTAGTAGGCGAGAAAAGTTGACGCGATAGAGATCCGTAGTAAGAAAGATGAAATAATAGTGAAAACAAAGCAGAAAATAGCAACTAACCGTACCTTTTGCATCATGAAAGAACACCGAACGAATAACCCATCGAAAAGGAGTAATAGGGAACGTAGCAAAAAACAGAAAAAATCGACTGATAGCTTTGAAACCTAAACCACCCCCCCCCGGAATCAATCAGCCACGAGATAGCAAGTACAGAAAGAGTACAATCTATAATATAACTCATCTCCCCCAAATACTACTTTAAGCAATAAAAAAGTGTCAAATAACTA-TACTAAAAATCAAGAAACATCAGGACAACCACTACAACGTAGAGAATCAATATGAGTATACCCTTCTCTTAAAAGCTTACA--CCTAACATTAAACCACTTATATCAACACACCGACAAGACAAGTATTAAACCACCTTAACAACCCAATTACTAGAAATAAAAAAACTAGGCAAACCTACACCAATAGTAACAACAATATGATTCATATTAATCCTACGGGTAGCGCAATCAACTAAATATTGTATGAATTAAAAAACTGCTAAGAAATTGATCTTGCAAAAGATATGAAACGAAGATAATCAAGGATGCACTCAACTCAAACCTACCAAGGTTCACCATCTGCA--GCACCTCATCGGGGAAAGAAGATCAAATAAGACCATTAATCTTGTAAACTACACCAAAACTAACAGTAACCAGACCTATAAATTAATGAACCCACATAACAGCTCAAGCCCATAGACATAACCTCGATGTATTCAGCAAGTTGTTCTTAATAACTGGGTTCAGCAAAGGTTTATAGCCTCTAGGAAACCGAACAATACTAAAAATCCCTCTAAGGAAACAACTACGAAGAAAACTCCATACATCCATGTAGAAAACCTGGAAAAGATGATAAACATTCCACCAATAATCGAAACAGATCAAAACTTCCTCTTATCAACCAACCCATACAAATTTTAACCTAAACTA-AACTTCAAAAAATTTAAAGTATATTAAATCTGTGCAAGTTAATTTAAGGCCTCCCTTGATAATAGTTAACAGTTATCCAGCTTCCTTTAAATCATTTGCAATACTTAAATTGAAGTGAACTACAGCTAAACACTCCAAATCGAAACATTTTCAAGTTAAACCACTTTTTTTAACCTAATTGTCAAAATCTTAAAACAAATGAAACACCTTTTAAAGAAACTACTTTAACTAAACTTCCAAAAAATGCAACCATAAACAATTTCGGCAGATCGAACTTTATAACAATTGTGATAAATTTAAAATGGTAACCGCTGCTAACATTCTAAACCAAAACAGTAACTTAGGATGCAACTTAATGAAACTTGTAAAGACTACTGCACCCACTTAAAACCTTCCCAAATTATTTAACATTACGTCTCTCTTA
DRONO     NNNNNNNNNNNNNNNNNNNNNNNNNNNNNNNNNNNNNNNNNNNNNNNNNNNNNNNNNNNNNNNNNNNNNNNNNNNNNNNNNNNNNNNNNNNNNNNNNNNNNNNNNNNNNNNNNNNNNNNNNNNNNNNNNNNNNNNNNNNNNNNNNNNNNNNNNNNNNNNNNNNNNNNNNNNNNNNNNNNNNNNNNNNNNNNNNNNNNNNNNNNNNNNNNNNNNNNNNNNNNNNNNNNNNNNNNNNNNNNNNNNNNNNNNNNNNNNNNNNNNNNNNNNNNNNNNNNNNNNNNNNNNNNNNNNNNNNNNNNNNNNNNNNNNNNNNNNNNNNNNNNNNNNNNNNNNNNNNNNNNNNNNNNNNNNNN--NNNNNNNNNNNNNNNNNNNNNNNNNNNNNNNNNNNNNNNNNNNNNNNNNNNNNNNNNNNNNNNNNNNNNNNNNNNNNNNNNNNNNNNNNNNNNNNNNNNNNNNNNNNNNNNNNNNNNNNNNNNNNNNNNNNNNNNNNNNNNNNNNNNNNTGAGCTCGGTAAACTTAAGTACCCTTCAAGT------------------------------------------------------------------------------------------------------------------------------------------------------------------------------------------------------------------------------------------------------------------------------------------------------------------------------------------------------------------------------------------------------------------------------------------------------------------------------------------------------------------------------------------------------------------------------------------------------------------------------------------------------------------------------------------------------------------------------------------------------------------------------------------------------------------------------------------------------------------------------------------------------------------GGTTCAGCAAAGGTTTACAGCCTCCAGGAAACCGAACAATACTAAATATCCCTCTAAGGAATCAACCACGAAGAAAGCCACATATAACTACATAGAAAATTTGGAAAAGATGATAAACATTCTACCAATAATCGAAACAAATCAAAACTTCCTCTTATCAACTAACCCATACAAATTTTAACCTAAACTA-AACTTCAAAAAATTTGAAACACATTAAATCTATGCAAACTAATTTAAGGCCTTCCTTGATAATAATTAACAGTTATCCAGCTTCTTTTAAATCATTTGCAATATTTAAATTGAAGTAAACTACAGCTAATCTCTCCAAATCGAAACACTTTCAAGTTAAACCACTTTTTTTAACCCAATTGTCAAAGTCTTAAAATAAATGAAACACCTTTTAAAGAAAGCACTTTAATTAAACTTCCAAAAAATGCAACCATAAACAATTTCGGCAGATAAAATCTTATAACCATTGTGATAAATTTAAAATGGTAACCGCTGCTAACATTCTAAACCAAAACAGCAACTTAGGATGCAACTTAATTAANNNNNNNNNNNNNNNNNNNNNNNNNNNNNNNNNNNNNNNNNNNNNNNNNNNNNNNNNNNNNNNN
DRONO2    AGATCCCACCCAAAGTTTCAAGTATCCGCACCCCATAAATTAACGTCCAGACGAAAATCATACAAGACTTGCTTAGCACCACTATTCAAAACAGTCTTAAGGTAAACCAGCCACCGCGGTCAACGTAAAGTTAATACGCTATCCAACCAACAAAATGAATGTCATAACTACACCTAAGACCACCATGAAAATCACATGTGATAAACTTTAACGAAAAACATTAGATACCTACCTAAATCTACCACTGAGAACTACGACAAACTAAAACTCTAACTAACCCACGGATAATAACCCAACACCCAGTTGCCATACAGGCCAATGAACAATAACAACACACAATCAAGTATAACAACC-ACGAAATGAAAAAGGCGGACAGTAATAAGAGAGAAGCTGGCTCTACCACACAACAATATAAATAATAATCTCTCGAACAAAAGGGGAAGTATATTAGCTATAAACCAAAGCATTCAGCTTACACCTGAAAGATGTCTATAATCAAAGACTGAGCTCGGTAAACTTAAGTACCCTTCAAGT-CCCTCCTCTAGCTCAACTCTACCTATATAAACAATCAACTAAAGCACCTAACACTATATACTTAGTAGGCGAGAAAAGTTGACGCAATAGAGACCCGTAGTAAGAAAGATGAAATAATAGTGAAAAAGAAGCAAGAAATAGCAACTAACCGTACCTTTTGCATCATGAAAGAATACTGAATGAATAACCCACCGAAAAGGAGTAACCAGGAACGTAGCAAAAAATAGAAAAAATCGACTGATAGCTTTAAAACCTAAACCATCCCCTCCCGGACTTAATTAGCCATGAGATAGAAAGTACAGGAAGAATACATTCTACACCATAACTCATTTCCCCCAAACACTACCTAAAGCAACATAGAAGTGTCAAAT-ACTTATATTAAAAATCTAAAAACATCAGGAAAACCACTATAACGTAGAGAATTAATATGAGTATATCCTTCTCTCAAAGGCTTACATTAACATTATTAAACCACTTATAT--CTACACCAACAAGACACATATAGAATTACCTTAACAACTCAATTATTAGAAATAAAAAAACTAGGCAAACCAACACCAATAGTAACAACAATATGATTCATATTAATCCTACGGGTAGCGCAATCAACTAAATATTGTATGAATTAAAAAACTGCTAAGAAATTGATCTTGCAAAAGATATGGAACGAAGATAATCGAGGATGCATTTAACTCGAACCTACTGAGGCTCAC-TTATATGCAATACCCTATCGGGAAAAAAGAATCAAATAAGACCATAAACCTTATAAACCACACCAAAACTAACAGTAACCAGACCTATAAATTAATGAACCCACATAACAGCTCAAGCCCATAGACATAACCTCGATGTATTCAGCAAGTTGTTCTTAACAACTGGGTTCAGCAAAGGTTTACAGCCTCCAGGAAACCGAACAATACTAAATATCCCTCTAAGGAATCAACCACGAAGAAAGCCACATATAACTACATAGAAAATTTGGAAAAGATGATAAACATTCTACCAATAATCGAAACAAATCAAAACTTCCTCTTATCAACTAACCCATACAAATTTTAACCTAAACTA-AACTTCAAAAAATTTGAAACACATTAAATCTATGCAAACTAATTTAAGGCCTTCCTTGATAATAATTAACAGTTATCCAGCTTCTTTTAAATCATTTGCAATATTTAAATTGAAGTAAACTACAGCTAATCTCTCCAAATCGAAACACTTTCAAGTTAAACCACTTTTTTTAACCCAATTGTCAAAGTCTTAAAATAAATGAAACACCTTTTAAAGAAAGCACTTTAATTAAACTTCCAAAAAATGCAACCATAAACAATTTCGGCAGATAAAATCTTATAACCATTGTGATAAATTTAAAATGGTAACCGCTGCTAACATTCTAAACCAAAACAGCAACTTAGGATGCAACTTAATTAAACTTGTAAAGAGTACTGCACCCACTTAAAACCTTCCCAAATTATTTAGTATTATGTCTCTCTTA
MULAG     AGATCTTACAAAAAGTTCCAAGTATCCGCATTCCATAAATCAGTAT-CAGACAAAAATCACCCAAGACTTGCTTAGCTCCACTATTCATAATAGTACTCAGGTAAACCAGCCACCGCGGTCAACGTAAAGTTAATATGTTATCTAACCCACCAAATGAATGTCATAACTATACCTAAAACCCCCATAAAAATCACTCACGATAAATTTAAACGAAAAACATTAGATACCTACCTAAATCTACATCCGAGAACTACGACAAACTAAAACTCTAACTAACCCACGGATAATAACCCAACACCCAATTGCCATGCAGGCCAATGAACAATAATAATACACAATCAAATATAACAATCAACGAAATGAAAAAGGCGGACAGTAACAAGAACGAAGCTGGCCCTACCACATAACACTATAAATAATAATCCCTCGAATAAAAGGGGAAGTATATTAGCTATAAACAAAAGCACTCAGCTTACACCTGAAAGATGTCTAAATC-CAAGACTGAACCCGGTAAACTTAAGCATCCTTCAAATCCCTATCTCTAGCTCAACTCTATAAAACCAAACAATTCACTATAACACCTAACACTCCACACCTAGTAGGCGAGAAAAGTTGACGCAATAGAGACACGTAGTAAGAAAGATGAAATAACAATGAAAGAGAAGTAAAAGACAGCAATCAACCGTACCTCTTGCATCATGAGAGAACACCGAATGAATAACCCATCGAAAAGGAGTAATCAGGAACGTGGCAAAAAATAGAAAAAACCGACTGATAGCTTTAAAACCTAAACCAC-CCCTCCCGGACTAAACCAACCATGAGATAGTAAGTACAGAAAGAATACAATCACCATTATAATT-ATCTATGACACATACTGCTTCAAGCAATAAAAAAGTGTCAAATAACCAACTATAAAAATCCATAAACACCATGACCACCATTATAACGTTGAGAATCAATATGAGTATGCCCTTCTCCCAAAAGCTTACATCTTCATTATTAAATCACTTATACTGCTACCCTAACAAGACAAATATTAAATCACCTTACCAACTCAATTACTAGAAATAAAAAAACTAGGCAAACTAACACCAATAGTAACAACAATATGATTCATATTAATCCTACGGGTAGCGCAATCAACTAAATATTGTATGAATTAAAAAACTGCTAAGAAATTGATCTTGCAAAAGATATGGAACGAAGATACTCAAGGATGCACTTAATTCAAACCTATCAAGGCTCACCACCTGCAATACACCTTATCGGGAAAAAAAGATCAAATAAGACCATCAGTCTTGTAAGCTACTCCAAAACTAATAGTAACCAGACCTATAAACCAATGAACCCACATAACAGCTCAAGCCCCTAGACATAACCTCGATGTATTCAGCAAGTTGTTCTTAACAACTGGGTTCAGTAAAGGTTTATGATCTCTAGGAAACCGAACAATACCAAAA-TCTTTCTAAGGAACCAACTACCAAGAAAACCCCACCCAACCACGTAGAAAACTTGGAAAAGATGATAAACATTTTACCAGCAATCGAAACGAATCAAAACTTCCTCTTATCAATTAACCCATACAAATTTTAACCTAAACCATAACTTCAAAAAATTTAAAACATATTAAATCTATGCAAACTAATTTAAGGCCTTCCTCGATAATAATTAACAGTCATCCAGCTTTCTTTAAATCACTTGCAACATTTAAATTAAAATAAACTACAGCTAATCATTCCAAATCGAAACACTTTCAAGTTAAACCACTTTTTTTAATCTAATTGTCAGAGTCTTAAAACAAATGAAACACCTTTTAAAGAAACTACCTTAACTAAACTTCCAAAAAATGCAATCATAAACAATTTCGGCAAATTAAACATTACAACCACTGTGATAAATTTAAAATGGTAACCGCTGCTAACATTCTAAACCAAAATAGCAGCTTAGGATGCAACTTAATAAAACTTGTAAAGAGTACTATACCCACTTAAAACCTTCCCAAATTATTTAGTATTATGCCTCTCTTA
n07AEP05  AGACATTACAAAAAGTTCCAAGTATCCGCACCCCATAAATCAATATCCAGACTAAAATCACCCAAGACTTGCTTAGCTYCACTATTCATAATAGTCCTCAGGTAAACCAGCCACCGCGGTCAACGTAAAGTTAACATGCTATCCAACCAACAACATAAATGTCATAACTATACCTAAAACCCTCATAAAAATCATCCACGATAAATTTAAACGAAAAACATTAGATACCTACCTAAATCTACACCCGAGAACTACGACAAACTAAAACTCTAACTAACCCACGGATAATAACCCAACACCCAATTGCCATGCAGGCCAATGAACAATAACAATACACAATCAAATATAACAATCAACGAAATGAAAAAGGCGGACAGTAACAAGAACGAAGCTGGCCCTACCACACAATGCTATAAATAATAACTCCTAAAATAAAAGGGGAAGCATATTAGCTATAAACTAAAGCATTCAGCTTACACCTGAAAGATGTCCTAAACCCAAGACTGAGCTCGGCAAACTTAAGCACTCTTCAAATCTCTATCTCTAGCTCAGCTCAATAAAACCAAACAATCTACTACAACACCTAACACTCCATTCCTAGTAGGCGAGAAAAGTTGACGCAATAGAGACACGTAGTAAGAAGGATGAAATAACAGTGAAAAGCAAGTGAAAAACAGCAACCAACCGTACCTCTTGCATCATGAAAGAACACCGAACGGATAACCCATCGAAAAGGAGTAATCAGAAACGTGGCAAAAAACAGAAAAAATCGACTGATAGCTTTGAAACCTAAATCATCCCCNNNNNNNNNNNNNNNNNNNNNNNNNNNNNNNNNCAGAAAGAATACAATCTCCACTATAATTTACCCCCAACACATAYTGCCTCAAGCAATAAAAAAGTGTCAAATAACCAACCATAAAAATTCAAAAACGCCATGACCACCACTATAATGCTAAGAATCAATATGAGTATACCCTTCTCTTAAAAGCTTACATACCTATTATTAAAACACTTATACTACTACCTCAACGAGACAAATATTAAACCACCTTACCAACTCAATTACTAGAAATAAAAAAACTAGGCAAACTAACACCAATAGTAACACCAATATGATTCATACTAATCCTACGGGTAGCGCAATCAACTAAATATTGTATGAATTAAAAAACTGCTAAGAAATTGATCTTGCAAAAGATATGAAACGAAGATACTCAAGGATGTACTTAACCCAA-ACCTACAAGGCTCACCACCTACAATACACCTTATCGGGAAAAAAAGATCAAATAAGAYCATCAATCTTGTAAGCTACTCCAAAGCTAATAGTAACCAGACCTATAAACTAGTGAACCCACATAACAGCTCAAGCCCCTAGACATAACCTCGATGTATTCAGCAAGTTGTTCTTAACAACTGGGTTCAGCAAAGGTTTATTACCTCTAGGAAACCGAACAATACCAGAAATCTTTCTAAGGAATCAACCACCAAGAAAACCTCATCCAACCACATAGAAAACTTGGAAAAGATGATAAACATTTTACCAACAATCGAAACAAATCAAAATTTCCTCTTATCAATTAACCCATACAAATTTTAACCTAAACCATAACTTCAAAAAATTTAAAACACATTAAATCTATGCAAACTAATTTAAGGCCTCCCTCGATAATAANNNNNNNTCATYYAGCTTTCTTTAAATCACTTGCAACATTTAAATTGAAGTAAACTACAGCTAACCATTCCAAATCGAAACACTTTCAAGTTAAACCACTCTTTCTAATCTAATTGTCAGAGTCTTAAAATAAATGAAGCACCTTTTAAAGAAAATACCCTAATTAAACTTCCAAAAAATGCGACCATAAACAATTTCGGCAGATTAAATATTATAATCACTGTGATAAATTTAAAATGGTAACCGCTGCTAACATTCTAAACCAAAATARTAGCTTAGGATGCAACTNNNNNNNNNNNNNNNNNNNNNNNNNNNNNACTTAAAACCTTCCCAAATTATTTAGTATTATGCCTCTCTTA
n07AEP06  AGATCTTACAAAAAGTTCCAAGTATCCGCATTCCATAAATCAGCATCCAGACAAAAATCACCCAAGACTTGCTTAGCTCCACTATTCATAATAGTC-TCAGGTAAACCAGCCACCGCGGTCAACGTAAAGTTAATACGTTATCCAACCCACCAAATGAATGTCATAACTATACCTAAAACCCCCATAAAAATCACTCACGATAAATTTAAACGAAAAACATTAGATACCTACCTAAATCTACATCCGAGAACTACGACAAACTAAAACTCTAACTAACCCACGGATAATAACCCAACACCCAATTGCCATGCAGGCCAATGAACAATAATAATACACAATCAAATATAACAATCAACGAAATGAAAAAGGCGGACAGTAACAAGAACGAAGCTGGCCCTACCACATAACACTATAAATAATAATCCCTCGAATAAAAGGGGAAGTATATTAGCTATAAACAAAAGCACTCAGCTTACACCTGAAAGATGTCTTAAATCCAAGACTGAACCCGGTAAACTTAAGCATCCTTCAAATCCCTATCTCTAGCTCAACTCTATAAAACCAAACAATTCACTATAACACCTAACACTCCACACCTAGTAGGCGAGAAAAGTTGACGCAATAGAGACACGTAGTAAGAAAGATGAAATAACAATGAAAGAGAAGTAAAAGACAGCAATCAACCGTACCTCTTGCATCATGAGAGAACACCGAATGAATAACCCATCGAAAAGGAGTAATCAGGAACGTGGCAAAAAATAGAAAAAACCGACTGATAGCTTTAAAACCTAAACCACCCCCTCCCGGACTAAACCAACCATGAGATAGTAAGTACAGAAAGAATACAATCACCATTATAATTTATCTATGACACATACTGCTTCAAGCAATAAAAAAGTGTCAAATAACCAACTATAAAAATCCATAAACATCATGACCACCATTATAACGTTGAGAATCAATATGAGTATGCCCTTCTCCCAAAAGCTTACATCTTCATTATTAAATCACTTATACTGCTACCCTAACAAGACAAATATTAAATCACCTTACCAACTCAATTACTAGAAATAAAAAAACTAGGCAAACTAACACCAATAGTAACAACAATATGATTYATATTAATCCTACGGGTAGCGCAATCAACTAAATATTGTATGAATTAAAAAACTGCTAAGAAATTGATCTTGCAAAAGATATGGAACGAAGATACTCAAGGATGCACTTAATTCAAACCTATCAAGGCTCACCACCTGCAATACACCTTATCGGGAAAAAAAGATCAAATAAGACCATCAGTCTTGTAAGCCACTCCAAAACTAATAGTAACCAGACCTATAAACCAATGAACCCACATAACAGCTCAAGCCCCTAGACATAACCTCGATGTATNNNNNNNNNNNNNNNNNAYAACTGGGTTCAGTAAAGGTTTATGATCTCTAGGAAACCGAACAATACC-AAAATCTTTCTAAGGAACCAACTACCAAGAAAACCCCACCCAACCACGTAGAAAACTTGGAAAAGATGATAAACATTTTACCAGCAATCGAAACGAATCAAAACTTCCTCTTATCAATTAACCCATACAAATTTTAACCTAAACCATAACTTCAAAAAATTTAAAACATATTAAATCTATGCAAACTAATTTAAGGCCTTCCTCGATAATAATTAACAGTCATCCAGCTTTCTTTAAATCACTTGCAACATTTAAATTAAAATAAACTACAGCTAATCATTCCAAATCGAAACACTTTCAAGTTAAACCACTTTTTTTAATCTAATTGTCAGAGTCTTAAAACAAATGAAACACCTTTTAAAGAAACTGCCTTAACTAAACTTCCAAAAAATGCAATCATAAACAATTTCGGCAAATTAAACATTANNNNNNNNNNNNNNNNNTTAAAATGGTAACCGCTGCTAACATTCTAAACCAAAATAGCAGCTTAGGATGCAACTNNNNNNNNNNNNNNNNNNNNNNNNNNNNNACTTAAAACCTTCCCAAATTATTTAGTATTATGCCTCTCTTA
n07AEP08  NNNNNNNNNNNAAAGTTCNNNNNNNNNNNNNNNNNNNNNNNNNNNNNNNNNNNNNAATCACCCAAGACTTGCTTAGCNNNNNNNNNNNNNNNNNNN-NNNGGTAAACCAGCCACCGCGGTCAACGTAAAGTTAATATRTTATCCAACNNNNNNNNNNNNNNNNNNNNNNNNNNNNNNNNNNNNNNNNNNNNNNNNNNNNNNNNNNNNNNNNNNNNNNNNNNNNNNNNNNNNNNNNNNNNNNNNNYCGAGAACTACGACAAACTAAAACTCTAAYTAAYYYAYGGATAATAACCCAACACCCAATTGCCATGCAGGCCAATGAACAATAATAATACACAATCAAATATANNNNNNNNNNNNNTGAAAAAGGCGGACAGTAACAAGAACGAAGCTGGCCCTACCACATAACACTATAAATAATAACCCCTCGAATAAAAGGGGAAGTATATTAGCTATAAACAAAAGCACTCAGCTTACACCTGAAAGATGTCTTAAATCCAAGACTGAACCCGGTAAACTTAAGCATCCTTCAAATCCCTATCTCTAGCTCAACNNNNNNNNNNNNNNNNNNNNNNNNNNNTATTTAACACTCCACACCTAGTAGGCGAGAAAAGTTGACGCAATAGAGACACGTAGTAAGAAAGATGAAATAACAATGAAAGAGAAGTAAAAGACAGCAATCAACCGTANNNNNNNNNNNNNNNNNNNNNNNNNNATGAATAACCCATCGAAAAGRAGTAATCAGGAACGTGGCAAANNNNNNAAAAAACCGACTGATAGCTTTAAAACCTAAACCACCCCCTCCCGGACTAAACCAACCATGAGATAGTAANNNNNNNNNNNATACAATYACCATTATAATTTATCTATGACACATACTGCTTCAAGCAATAAAAAAGTGTCAAATAACCAACTATAAAAATTCAAAAACATCATGACCACCATTATAATGTTGAGAATCAATATGAGTATACCCTTCTCYCAAAAGCTTACATCTTCANNNNNNNNNNNNNNNNNNNNNNNNNNNNNNNNNNNAAATATTAAATCACCTTACCAACTCAATTACTAGAAATAAAAAAACTAGGCAAACTAACACCAANNNNNNNNNNNNNNNNNNNNNTATTAATCCTANNNNNNNNNNNNNNNNNNNNNNNNNNTATGAATTAAAAAACTGCTAAGAAATTGATCTTGCAAAAGATATGGAACGAAGANNNNNNNNNNNNNNNNNNNNNNNNNNNNNNNNNNNNNNNNNNNNNNNNNNNNNCCTTATCGGGAAAAAAAGATCAAATAAGACCATCAGTCTTGTAAGCCACCCCAAANNNNNNNNNNNNNNNNNNNNNNNNNNNNNNNNNNNNNNNNNNNNNNNNNNNNNNNNNNNNNNNNNNNNNNNNNNNNNNNNNNNNNNNNNNNNNNNNNNNNNNNNNNNNNNNNNNNTGATCTCTAGGAAACCGAACAATACC-AAAATCTTTCTAAGGAACCAACTACCAAGAAAACCCCACCCAACCACGTAGAAAACTTGGAAAAGATGATAAACATNNNNNNNNNNNNNNNNNNNNNNNNNNNNNNNNNNNNNNNNNNNNNCCCATACAAATTTTAACCNNNNNNNNNNNNNNNNNNNNNNNNNNNNNNNNNNNNNNNATGYAAATTAATTTAARGCCTTCCTCGATNNNNNNNNNNNNTCATYCAGCTTTCTTTAAATCACTTGCAACATTTANNNNNNNNNNNNNNNNNNNNNNNNNTTCCAAATCGAAACACTTTCAAGTTAAACCACTTTTTTTAATCTAANNNNNNNNNNNNNNNNNNAAATGAAACACCTTTTAAAGAAACTGCCTTAACTAAACTTCCAAAAAATGCAATCATAAACAATTTCGGCAAATTAAACATNNNNNNNNCTGTGATAAATTTAAAATGGTAACCGCTGCTAACATTCTAAACCAAAATAGCAGCTTAGGATGCAACTNNNNNNNNNNNNNNNNNNNNNNNNNNNNNACTTAAAACCTTCCCAAATTATTTAGTATTATGCCTCTCTTA
n08AEP07  AGACATTACAAAAAGTTCCAAGTATCCGCACCCCATAAATCAATATCCAGACTAAAATCACCCAAGACTTGCTTAGCTCCACTATTCATAATAGTCCTCAGGTAAACCAGCCACCGCGGTCAACGTAAAGTTAACATGCTATCCAACCAACAACATAAATGTCATAACTATACCTAAAACCCTCATAAAAATCATCCACGATAAATTTAAACGAAAAACATTAGATACCTACCTAAATCTACACCCGAGAACTACGACAAACTAAAACTCTAACTAACCCACGGATAATAACCCAACACCCAATTGCCATGCAGGCCAATGAACAATAACAATACACAATCAAATATAACAATCAACGAAATGAAAAAGGCGGACAGTAACAAGAACGAAGCTGGCCCTACCACACAATGCTATAAATAATAACTCCTAAAATAAAAGGGGAAGCATATTAGCTATAAACTAAAGCATTCAGCTTACACCTGAAAGATGTCCTAAACCCAAGACTGAGCTCGGCAAACTTAAGCACTCTTCAAATCTCTATCTCTAGCTCAGCTCAATAAAACCAAACAATCTACTACAACACCTAACACTCCATTCCTAGTAGGCGAGAAAAGTTGACGCAATAGAGACACGTAGTAAGAAGGATGAAATAACAGTGAAAAGCAAGTGAAAAACAGCAACCAACCGTACCTCTTGCATCATGAAAGAACACCGAACGGATAACCCATCGAAAAGGAGTAATCAGAAACGTGGCAAAAAACAGAAAAAATCGACTGATAGCTTTGAAACCTAAATCATCCCCTCCCGGACTAAACAAACCACGAGATAATAAGTACAGAAAGAATACAATCTCCACTATAATTTACCCCCAACACATACTGCCTCAAGCAATAAAAAAGTGTCAAATAACCAACCATAAAAATTCAAAAACGCCATGACCACCACTATAATGCTAAGAATCAATATGAGTATACCCTTCTCTTAAAAGCTTACATACCTATTATTAAAACACTTATACTACTACCTCAACGAGACAAATATTAAACCACCTTACCAACTCAATTACTAGAAATAAAAAAACTAGGCAAACTAACACCAATAGTAACACCAATATGATTCATACTAATCCTACGGGTAGCGCAATCAACTAAATATTGTATGAATTAAAAAACTGCTAAGAAATTGATCTTGCAAAAGATATGAAACGAAGATACTCAAGGATGTACTTAACCCAA-ACCTACAAGGCTCACCACCTACAATACACCTTATCGGGAAAAAAAGATCAAATAAGACCATCAATCTTGTAAGCTACTCCAAAGCTAATAGTAACCAGACCTATAAACTAGTGAACCCACATAACAGCTCAAGCCCCTAGACATAACCTCGATGTATTCAGCAAGTTGTTCTTAACAACTGGGTTCAGCAAAGGTTTATTATCTCTAGGAAACCGAACAATACCAGAAATCTTTCTAAGGAATCAACCACCAAGAAAACCTCATCCAACCACATAGAAAACTTGGAAAAGATGATAAACATTTTACCAACAATCGAAACAAATCAAAATTTCCTCTTATCAATTAACCYATACAAATTTTAACCTAAACCATAACTTCAAAAAATTTAAAACACATTAAATCTATGCAAACTAATTTAAGGCCTCCCTCGATAATAATTAACAGTCATCCAGCTTTCTTTAAATCACTTGCAACATTTAAATTGAAGTAAACTACAGCTAATCATTCCAAATCGAAACACTTTCAAGTTAAACCACTTTTTCTAATCTAATTGTCAGAGTCTTAAAATAAATGAAGCACCTTTTAAAGAAAATACCCTAATTAAACTTCCAAAAAATGCGACCATAAACAATTTCGGCAGATTAAATATTATAATCACTGTGATAAATTTAAAATGGTAACCGCTGCTAACATTCTAAACCAAAATAGTAGCTTAGGATGCAACTNNNNNNNNNNNNNNNNNNNNNNNNNNNNNACTTAAAACCTTCCCAAATTATTTAGTATTATGCCTCTCTTA
n1665     AGACATTACAAAAAGTTCCAAGTATCCGCACCCCATAAATCAATATCCAGACTAAAATCACCCAAGACTTGCTTAGCTCCANNNNNNNNNNNNNNCCTCAGGTAAACCAGCCACCGCGGTCAACGTAAAGTTAACATGCTATCCAACCAACAACATAAATGTCATAACTATACCTAAAACCCTCATAAAAATCATCCACGATAAATTTAAACGAAAAACATTAGATACCTACCTAAATCTACACCCGAGAACTACGACAAACTAAAACTCTAACTAACCCACGGATAATAACCCAACACCCAATTGCCATGCAGGCCAATGAACAATAACAATACACAATCAAATATAACAATCAACGAAATGAAAAAGGCGGACAGTAACAAGAACGAAGCTGGCCCTACCACACAATGCTATAAATAATAACTCCTAAAATAAAAGGGGAAGCATATTAGCTATAAACTAAAGCATTCAGCTTACACCTGAAAGATGTCCTAAACCCAAGACTGAGCTCGGCAAACTTAAGCACTCTTCAAATCTCTATCTCTAGCTCAGCTCAATAAAACCAAACAATCTACTACAACACCTAACACTCCATTCCTAGTAGGCGAGAAAAGTTGACGCAATAGAGACACGTAGTAAGAAGGATGAAATAACAGTGAAAAGCAAGTGAAAAACAGCAACCAACCGTACCTCTTGCATCATGAAAGAACACCGAACGGATAACCCATCGAAAAGGAGTAATCAGAAACGTGGCAAAAAACAGAAAAAATCGACTGATAGCTTTGAAACCTAAATCATCCCCTCCCGGACNNNNCAAAYCACGAGATAATAAGTACAGAAAGAATACAATCTCCACTATAATTTACCCCCAACACATACTGCCTCAAGCAATAAAAAAGTGTCAAATAACCAACCATAAAAATTCAAAAACGCCATGACCACCACTATAATGCTAAGAATCAATATGAGTATACCCTTCTCTTAAAAGCTTACATACCTATTATTAAAACACTTATACTACTACCTCAACGAGACAAATATTAAACCACCTTACCAACTCAATTACTAGAAATAAAAAAACTAGGCAAACTAACACCAATAGTAACACCAATATGATTCATACTAATCCTACGGGTAGCGCAATCAACTAAATATTGTATGAATTAAAAAACTGCTAAGAAATTGATCTTGCAAAAGATATGAAACGAAGATACTCAAGGATGTACTTAACCCCAAACCTACAAGGCTCACCACCTACAATACACCTTATCGGGAAAAAAAGATCAAATAAGACCATCAATCTTGTAAGCTACTCCAAAGCTAATAGTAACCAGACCTATAAACTAGTGAACCCACATAACAGCTCAAGCCCCTAGACATAAYCTCGATGTATTCARCAANNNNTTCTTAACAACTGGGTTCAGCAAAGGTTTATTATCTCTAGGAAACCGAACAATACCAGAAATCTTTCTAAGGAATCAACCACCAAGAAAACCTCATCCAACCACATAGAAAACTTGGAAAAGATGATAAACATTTTACCAACAATCGAAACAAATCAAAATTTCCTCTTATCAATTAACCCATACAAATTTTAACCTAAACCATAACTTCAAAAAATTTAAAACACATTAAATCTATGCAAACTAATTTAAGGCCTCCCTCGATAATAATTAACAGTCATCCAGCTTTCTTTAAATCACTTGCAACATTTAAATTGAAGTAAACTACAGCTAATCATTCCAAATCGAAACACTTTCAAGTTAAACCACTTTTTCTAATCTAATTGTCAGAGTCTTAAAATAAATGAAGCACCTTTTAAAGAAAATACCCTAATNNNAYTWMCARAAAATGCGACCATAAACAATTTCGGCAGATTAAATATTATAATCANNNNNNNNNNNTTAAAATGGTAACCGCTGCTAACATTCTAAACCAAAATAGTAGCTTAGGATGCAACTNNATAAAACTTGTAAAGAGTACTGCACCCACTTAAAACCTTCCCAAATTATTTAGTATTATGCCTCTCTTA
n1666     AGACATTACAAAAAGTTCCAAGTATCCGCACCCCATAAATCAATATCCAGACTAAAATCACCCAAGACTTGCTTAGCTCCACTATTCATAATAGTCCTCAGGTAAACCAGCCACCGCGGTCAACGTAAAGTTAACATGCTATCCAACCAACAACATAAATGTCATAACTATACCTAAAACCCTCATAAAAATCATCCACGATAAATTTAAACGAAAAACATTAGATACCTACCTAAATCTACACCCGAGAACTACGACAAACTAAAACTCTAACTAACCCACGGATAATAACCCAACACCCAATTGCCATGCAGGCCAATGAACAATAACAATACACAATCAAATATAACAATCAACGAAATGAAAAAGGCGGACAGTAACAAGAACGAAGCTGGCCCTACCACACAATGCTATAAATAATAACTCCTAAAATAAAAGGGGAAGCATATTAGCTATAAACTAAAGCATTCAGCTTACACCTGAAAGATGTCCTAAACCCAAGACTGAGCTCGGCAAACTTAAGCACTCTTCAAATCTCTATCTCTAGCTCAGCTCAATAAAACCAAACAATCTACTACAACACCTAACACTCCATTCCTAGTAGGCGAGAAAAGTTGACGCAATAGAGACACGTAGTAAGAAGGATGAAATAACAGTGAAAAGCAAGTGAAAAACAGCAACCAACCGTACCTCTTGCATCATGAAAGAACACCGAACGGATAACCCATCGAAAAGGAGTAATCAGAAACGTGGCAAAAAACAGAAAAAATCGACTGATAGCTTTGAAACCTAAATCATCCCCTCCCGGACTAAACAAACCACGAGATAATAAGTACAGAAAGAATACAATCTCCACTATAATTTACCCCCAACACATACTGCCTCAAGCAATAAAAAAGTGTCAAATAACCAACCATAAAAATTCAAAAACGCCATGACCACCACTATAATGCTAAGAATCAATATGAGTATACCCTTCTCTTAAAAGCTTACATACCTATTATTAAAACACTTATACTACTACCTCAACGAGACAAATATTAAACCACCTTACCAACTCAATTACTAGAAATAAAAAAACTAGGCAAACTAACACCAATAGTAACACCAATATGATTCATACTAATCCTACGGGTAGCGCAATCAACTAAATATTGTATGAATTAAAAAACTGCTAAGAAATTGATCTTGCAAAAGATATGAAACGAAGATACTCAAGGATGTACTTAACCCCAAACCTACAAGGCTCACCACCTACAATACACCTTATCGGGAAAAAAAGATCAAATAAGACCATCAATCTTGTAAGCTACTCCAAAGCTAATAGTAACCAGACCTATAAACTAGTGAACCCACATAACAGCTCAAGCCCCTAGACATAACCTCGATGTATTCAGCAAGTTGTTCTTAACAACTGGGTTCAGCAAAGGTTTATTATCTCTAGGAAACCGAACAATACCAGAAATCTTTCTAAGGAATCAACCACCAAGAAAACCTCATCCAACCACATAGAAAACTTGGAAAAGATGATAAACATTTTACCAACAATCGAAACAAATCAAAATTTCCTCTTATCAATTAACCCATACAAATTTTAACCTAAACCATAACTTCAAAAAATTTAAAACACATTAAATCTATGCAAACTAATTTAAGGCCTCCCTCGATAATAATTAACAGTCATCCAGCTTTCTTTAAATCACTTGCAACATTTAAATTGAAGTAAACTACAGCTAATCATTCCAAATCGAAACACTTTCAAGTTAAACCACTTTTTCTAATCTAATTGTCAGAGTCTTAAAATAAATGAAGCACCTTTTAAAGAAAATACCCTAATTAAACTTCCAAAAAATGCGACCATAAACAATTTCGGCAGATTAAATATTATAATCACTGTGATAAATTTAAAATGGTAACCGCTGCTAACATTCTAAACCAAAATAGTAGCTTAGGATGCAACTTAATAAAACTTGTAAAGAGTACTGCACCCACTTAAAACCTTCCCAAATTATTTAGTATTATGCCTCTCTTA
n2973     AGATCTTACAAAAAGTTCCAAGTATCCGCATTCCATAAATCAGCATTCAGACAAAAATCACCCAAGACTTGCTTAGCTCCACTATTCATAATAGTACTCAGGTAAACCAGCCACCGCGGTCAACGTAAAGTTAATACGTTATCCAACCCACCAAATGAATGTCATAACTATACCTAAAACCCCCATAAAAATCACTCACGATAAATTTAAACGAAAAACATTAGATACCTACCTAAATCTACATCCGAGAACTACGACAAACTAAAACTCTAACTAACCCACGGATAATAACCCAACACCCAATTGCCATGCAGGCCAATGAACAATAATAATACACAATCAAATATAACAATCAACGAAATGAAAAAGGCGGACAGTAACAAGAACGAAGCTGGCCCTACCACATAACACTATAAATAATAATCCCTCGAATAAAAGGGGAAGTATATTAGCTATAAACAAAAGCACTCAGCTTACACCTGAAAGATGTCTTAAATCCAAGACTGAACCCGGTAAACTTAAGCATCCTTCAAATCCCTATCTCTAGCTCAACTCTATAAAACCAAACAATTCACTATAACACCTAACACTCCACACCTAGTAGGCGAGAAAAGTTGACGCAATAGAGACACGTAGTAAGAAAGATGAAATAACAATGAAAGAGAAGTAAAAGACAGCAATCAACCGTACCTCTTGCATCATGAGAGAACACCGAATGAATAACCCATCGAAAAGGAGTAATCAGGAACGTGGCAAAAAATAGAAAAAACCGACTGATAGCTTTAAAACCTAAACCACCCCCTCCCGGACTAAACCAACCATGAGATAGTAAGTACAGAAAGAATACAATCACCATTATAATTTATCTATGACACATACTGCTTCAAGCAATAAAAAAGTGTCAAATAACCAACTATAAAAATCCATAAACATCATGACCACCATTATAACGTTGAGAATCAATATGAGTATGCCCTTCTCCCAAAAGCTTACATCTTCATTATTAAATCACTTATACTGCTACCCTAACAAGACAAATATTAAATCACCTTACCAACTCAATTACTAGAAATAAAAAAACTAGGCAAACTAACACCAATAGTAACAACAATATGATTCATATTAATCCTACGGGTAGCGCAATCAACTAAATATTGTATGAATTAAAAAACTGCTAAGAAATTGATCTTGCAAAAGATATGGAACGAAGATACTCAAGGATGCACTTAATTCAAACCTATCAAGGCTCACCACCTGCAATACACCTTATCGGGAAAAAAAGATCAAATAAGACCATCAGTCTTGTAAGCCACTCCAAAACTAATAGTAACCAGACCTATAAACCAATGAACCCACATAACAGCTCAAGCCCCTAGACATAACCTCGATGTATTCAGCAAGTTGTTCTTAACAACTGGGTTCAGTAAAGGTTTATGATCTCTAGGAAACCGAACAATACCAAAA-TCTTTCTAAGGAACCAACTACCAAGAAAACCCCACCCAACCACGTAGAAAACTTGGAAAAGATGATAAACATTTTACCAGCAATCGAAACGAATCAAAACTTCCTCTTATCAATTAACCCATACAAATTTTAACCTAAACCATAACTTCAAAAAATTTAAAACATATTAAATCTATGCAAACTAATTTAAGGCCTTCCTCGATAATAATTAACAGTCATCCAGCTTTCTTTAAATCACTTGCAACATTTAAATTAAAATAAACTACAGCTAATCATTCCAAATCGAAACACTTTCAAGTTAAACCACTTTTTTTAATCTAATTGTCAGAGTCTTAAAACAAATGAAACACCTTTTAAAGAAACTGCCTTAACTAAACTTCCAAAAAATGCAATCATAAACAATTTCGGCAAATTAAACATTACAACCACTGTGATAAATTTAAAATGGTAACCGCTGCTAACATTCTAAACCAAAATAGCAGCTTAGGATGCAACTTAATAAAACTTGTAAAGAGTACTATACCCACTTAAAACCTTCCCAAATTATTTAGTATTATGCCTCTCTTA
n2980     AGATCTTACAAAAAGTTCCAAGTATCCGCATTCCATAAATYAR--NNNNNNNNNNAATCACCCAAGACTTGCTTAGCTCCACTATTCATAATAGTACTYAGGTAAACCAGCCACCGCGGTCAACGTAAAGTTAATATGTTATCCAACCCACCAAATGAATGTCATAACTATNNNNNNNNNNNNNNNNNNNATCACTCACGATAAATTTAAACGAAANNNNNNNNNNNNNNNSCTAAATCTACATCCGAGAACTACGACAAACTAAAACTCTAACTAACCCACGGNNNNNNNNNNAACACCCAATTGCCATGCAGGCCAATGAACAATAATAATACACAATCAAATATAACAATYAACGAAATGAAAAAGGCGGACAGTAACAAGAACGAAGCTGRCCCTACCACATAACACTATAAATAATAAYCCCTCGAATNNNNNNNNNNNTATATTAGCTATAAACAAAAGCACTCAGCTTACACCTGAAAGATGTCTTAAATCCAAGACNNNNNNNNNNANNNNNNNNYATCCTTCAAATCCCTATCTCTAGCTCAACTCTATAAAACCAAACAANNNNNNNNNNNNNNNNNNACTCCACACCTAGTAGGCGAGAAAAGTTGACGCAATAGARACACGTAGTAAGAAAGATGAAATAAYAATGAAAGAGAAGTAANAGATAGCAATCAACCGTACCTCTTGCATCATGAGAGAACACCGAATGAATAACCCATCGAAAAGGAGTAATCAGGAACGTGGCAAAAAATAGAAAAAACCGACTGATAGCTTTAAAACYTAANNNNNNNNNNNNNNNNNNNNNNNNNNNNNNNNNNNNNNNNNNNNNNNNNNNNNNNNNNNNNNNNNNNNNNTATCTATGACACATACTGCTTCAAGCAATAAAAAAGTGTCAAATAACCAACTATAAAAATCCATAAACATCATGACCACCATTATAACGTTGAGAATCAATATGAGTATGCCCTTCTYCCAAAAGCTTACATCNTCATTATTAAATCACTTATACTGCTACCCTAACAAGACAAATATTAAATCACCTTACCAACTCAATTACTAGAAATAAAAAAACTAGGCAAACTAACACCAATAGTAACAACAATATRATTCATATTAATCCTACRNNNNNNNNNNNNNNNTAWATATTGTATGAATTAAAAAACTGCTAAGAAATTGATCTTGCAAAAGATATGGAACGAAGATACTCAAGGATGCACTTAATTCAAACCTATCAAGGCTYANNNNNNNNNNNNNNNNNNNNNNNNNNNNNAAGATCAAATAAGAYYATCAGTCTTGTAAGCCACTCCAAAACTAATNNNNNNYAGACCTATAAACCNNNNNNNNNAYATAACAGCTCAAGCCYCTAGACATAANNNNNNNNNNNNNNNNNNNNNNNNNNNNNNNNNNNNNNNNNGTAAAGGTTTATGATCTCTNNNNNNNNNNNNNNNNNNNNNNNNNNNNNNNNNNNNNNNNNNNNNNNNNNNNNNNNNNNNNNNNNNNNNNNNNNNNTGNNNNNNNNNNNNNNNNNNTTACCAGCAATCGAAACGAATCAAAACTTCCTCTTATCAATTANNNNNNNNNNNNTTTAACCNNNNNNNNNACTTCAAAAAATTTAAAACNNNNNNNNNNNNNNNNNNNNNNNTTAAGGCCTTCCTCGATAATAATNNNNNNTCATCCAGCTTNNNNNNNATCACTTGCAACATTTAAATTAAAATAAACTACARCTAATCATTCCAAATCGAAAYNNNNNNNNNNNNNNNNNNNTTTTTTAATCTAATTGTCAGAGTCTTAAAACAAATGAAACACCTTTTAAAGAAACTGCCTNNNNNNNNNNNNNNNAAAATGCAATCATAAACAATTTCGGCAAATNNNNNNTTACAACCACNNNNNNNNNNNNNNNNNGGTAACYGCTGCTAACATTCTAAACCAAAANNNNNNCTTAGGATGCAACTNNNNNNNNNNNNNNNNNNNNNNNNNNNNNNNNNAAAACCTTCCCAAATTANTTAGTATTATGCCTCTCTTA
n2986     AGACATTACAAAAAGTTCCAAGTATCCGCACCCCATAAATCAATATCCAGACTAAAATCACCCAAGACTTGCTTAGCTCCACTATTCATAATAGTCCTCAGGTAAACCAGCCACCGCGGTCAACGTAAAGTTAACATGCTATCCAACCAACAACATAAATGTCATAACTATACCTAAAACCCTCATAAAAATCATCCACGATAAATTTAAACGAAAAACATTAGATACCTACCTAAATCTACACCCGAGAACTACGACAAACTAAAACTCTAACTAACCCACGGATAATAACCCAACACCCAATTGCCATGCAGGCCAATGAACAATAACAATACACAATCAAATATAACAATCAACGAAATGAAAAAGGCGGACAGTAACAAGAACGAAGCTGGCCCTACCACACAATGCNNTAAATAATAACTCCTAAAATAAAAGGGGAAGCATATTAGCTATAAACTAAAGCATTCAGCTTACACCTGAAAGATGTCCTAAACCCAAGACTGAGCTCGGCAAACTTAAGCACTCTTCAAATCTCTATCTCTAGCTCAGCTCAATAAAACCAAACAATCTACTACAACACCTAACACTCCATTCCTAGTAGGCGAGAAAAGTTGACGCAATAGAGACACGTAGTAAGAAGGATGAAATAACAGTGAAAAGCAAGTGAAAAACAGCAACCAACCGTACCTCTTGCATCATGAAAGAACACCGAACGGATAACCCATCGAAAAGGAGTAATCAGAAACGTGGCAAAAAACAGAAAAAATCGACTGATAGCTTTGAAACCTAAATCATCCCCTCCCGGACTAAACAAACCACGAGATAATAAGTAYAGNNNNNNNNNNNNNNNNNNNNNNNNNNNTYCCCAACACATACTGCCTCAAGCAATAAAAAAGTGTCAAATAACCAACCATAAAAATTCAAAAACGCCATGACCACCACTATAATGCTAAGAATCAATATGAGTATACCCTTCTCTTAAAAGCTTACATNNNNNTTATTAAAACACTTATACTACTACCTCAACGAGACAAATATTAAACCACCTTACCAACTCAATTACTAGAAATAAAAAAACTAGGCAAACTAACACCAATAGTAACACCAATATGATTCATACTAATCCTACGGGTAGCGCAATCAACTAAATATTGTATGAATTAAAAAACTGCTAAGAAATTGATCTTGCAAAAGATATGAAACGAAGATACTCAAGGATGTACTTAACCCCAAACCTACAAGGCTCACCACCTACAATACACCTTATCGGGAAAAAAAGATCAAATAAGACCATCAATCTTGTAAGCTACTCCAAAGCTAATAGTAACCAGACCTATAAACTAGTGAACCCACATAACAGCTCAAGCCCCTAGACATAACCTCGATGTATTCAGCAANTTGTTCTTAACAACTGGGTTCAGCAAAGGTTTATTATCTCTAGGAAACCGAACAATAYCAGAAATCTTTCTAAGGAATCAACCACCAAGAAAACCTCATCCAACCACATAGAAAACTTGGAAAAGATGATAAACATTTTACCAACAATCGAAACAAATCAAAATTTCCTCTTATCAATTAACCCATACAAATTTTAACCNAAACCACAACTTCAAAAAATTTAAAACACATTAAATCTATGCAAACTAATTTAAGGCCTCCCTCGATAATAATTAACAGTCATCCAGCTTTCTTTAAATCACTTGCAACATTTAAATTGAAGTAAACTACAGCTAATCATTCCAAATCGAAACACTTTCAAGTTAAACCACTTTTTCTAATCTAATTGTCAGAGTCTTAAAATAAATGAAGCACCTTTTAAAGAAAATACCCTAATTAAACTTCCAAAAAATGCGACCATAAACAATTTCGGCAGATTAAATATTATAATCACTGTGATAAATTTAAAATGGTAACCGCTGCTAACATTCTAAACCAAAATAGTAGCTTAGGATGCAACTNNATAAAACTTGTAAAGAGTACTGCACCCACTTAAAACCTTCCCAAATTATTTAGTATTATGCCTCTCTTA
n2987     AGACATTACAAAAAGTTCCAAGTATCCGCACCCCATAAATCAATAT-CAGACCNAAATCACCCNNNNNTTGCTTNNNNNNNNNNNNNNNNNNAGTCCTCAGGTAAACCAGCCACCGCGGTCAACGTAAARTTAACATGCTATCTAACCAACAACATAAATGTCATAACTATACCTAAAACCCTCATAAAAATCATCCACGATAAATTTAAACGAAAAACATTAGATANNNNNNNNNNNNTACACCCGAGAACTACGACAAACTAAAACTCTAACTAACCCACGGATAATAACCCAACACCCAATTGCCATGCAGGCCAATGAACAATAACAATACACAATCAAATATNACAATCAACGAAATGAAAAAGGCGGACAGTAACAAGAANNNNNNNNNNNNTACCACACAATGCTATAAATAATAACTCCTAAAATAAAAGGGGAAGCATATTAGCTATAAACTAAAGCATTCAGCTTACACCTGAAAGATGTCCTAAACCCAAGACTGAGCTCGGCAANCTTAAGCACTCTTCAAATCTCTATCTCTAGCTCAGCTCAATAAAACCAAACAATCTACTACAACAYNNNNNAYTYYATTCCTAGTAGGCGAGAAAAGTTGACGCAATAGAGACACGTAGTANNNNGGATGAAATAACAGTGAAAAGCAAGTGAAAAACAGCAACCAACCGTACCTCTTGCATCATGAAAGAACACCGAACGGATAACCCATCGAAAAGGAGTAATCAGAAACSTNNNNNNNNNNNNNNNNNNNNNNNNNNNNNYTTTGAAACNNNNNNNNNNNNNNNNNNNNNNNNNNNNNNNNNNNNNNNNNNNNTACAGAAAGAATACAATCTCCACTATAATTTACCCCCAACACATACTGCCTCAAGCAATAAAAAAGTGTCAAATAACCAACCATAAAAATTCAAAAACGCCATNACCACCACTATAATGCTAAGAATCAATATGAGTATACCCTTCTCTTAAAAGCTTACATACCCATTATTAAAACACTTATAYTACTACCTCAACAAGACAAATATTAAACCACCTTACCAACTCAATTAYTAGAAATAAAAAAACTAGGCAAACTAACACCAATNNNAACACCAATATGATTCATACTAATCCTACGGGTAGCGCAATCAACTAAATATTGTATGAATTAAAAAACTGCTAAGAAATTGATCTTGCAAAAGATATGAAACGAAGATACTCAAGGATGTACTTAACCCCAANNNNNNNNNNNNNNNNNNNNNNNATACACCTTATCGGGAAAAAAAGATCAAATAAGACCATCAATCTTGCAAGCTACTCCAAAGCTAATAGTAACCAGACCTATAAACTAGTGAACCCACATAACAGCTCAAGCCCCTAGACATAACCTCGATGTATTCAGCNNNNNNNNNNNNNNNNNNNNNNNNNNNNNNKSTTTATTATCTCTAGGAAACCGAACAATACCAGAAATCTTTCTAAGGAATCAACCACCAAGAAAACCTCATCCAAYCACATAGAAAACTTGGAAAAGATGATAAACATTTTACCAACAATCGAAACAAATCAAAATTTCCTCTTATCAATTAACCCATACAAATTTTAAYCTAAACCATAACTTCAAAAAATTTAAAACACATTAAATCTATGCAAANTAATTTAAGGCCTCCCTCGATAATAATTAACAGTCATCCAGCTTTCTTTAAATCACTTGCAACATTTAAATTGAAGTAAACTACAGCTAATCATTCCAAATCGAAACACTTTCAAGTTAAACCACTTTTTCTAATCTAATTGTCAGAGTCTTAAAATAAATGAAGCACCTTTTAAAGAAAATACCCTAATTAANNNNNNNNNNNNNNNNNNNATAAACAATTTCGGCAGATTAAATATTNNNNNNNNNNNNNNNNNNNNNNNNNGGTAACCGCTGCTAACATTCTAAACCAAAATAGTAGCTTAGGATGCAACTNNNNNNNNNNNNNNNNNNNNNNNNNNNNNACTTAAAACCTTCCCAAATTATTTAGTATTATGCCTCTCTTA
n2988     AGATCTTACAAAAAGTTCCAAGTATCCGCATTCCATAAATCAGTATTCAGACAAAAATCACCCAAGACTTGCTTAGCTCCACTATTCATAATAGTACTCAGGTAAACCAGCCACCGCGGTCAACGTAAAGTTAATATGTTATCCAACCCACCAAATRAATGTCATAACTATACCTAAAACCCCCATAAAAATCACTCACGATAAATTTAAACGAAAAACATTAGATACCTAYCTAAATCTACATCCGAGAACTACGACAAACTAAAACTCTAACTAACCCACGGATAATAACCCAACACCCAATTGCCATGCAGGCCAATGAACAATAATAATACACAATCAAATATAACAATCAANNAAATGAAAAAGGCGGACAGTAACAAGAACGAAGCTGGCCCTACCACATAACACNNNNNNNNNNNNNYCCTMAAATAAAAGGGGAAGTATATTAGCTATAAACAAAAGCACTCAGCTTACACCTGAAAGATGTCTTAAATCCAAGACTGAGCTCGGCAAACTTAAGCATTCTTCAAATCCCTATCTCTAGCTCAACTCTATAAAACCAAACAATTCACTACAACACCTAACACTCCACACCTAGTAGGCGAGAAAAGTTGACGCAATAGAGACACGTAGTAAGAAAGATGANNNNNNNNNNNNNNNNNNNNNNNNNNNNNNAATCAACCGTACCTCTTGCATCATGAGAGAACACCGAATGAATAACCCATCGAAAAGGAGTAATCAGGAACGTGGCAAAAAATAGAAAAAATCGACTGATAGCTTTAAAACCTAAACCACCCCCTCCCGGACTANNNNNNNNNNNNNNNNNNNNGTACAGAAAGAATACAATCACCATTATAATTTATCTATGACACATACTGCTTCAAGCAATAAAAAAGTGTCAAATAACCAACTATAAAAATCCATAAACATCATGACCACCATTATAACGTTGAGAATCAATATGAGTATGCCCTTCTCCCAAAAGCTTACATCTTCATTATTAAATCACTTATACTGCTACCCTAACAAGACAAATATTAAATCACCTTACCAACTCAATTACTAGAAATAAAAAAACTAGGCAAACTAACACCAATAGTAACAACAATATGATTCATATTAATCCTACGGGTAGCGCAATCAACTAAATATTGTATGAATTAAAAAACTGCTAAGAAATTGATCTTGCAAAAGATATGGAACGAAGATACTCAAGGATGCACTTAATTCAAACCTATCAAGGCTCACCACCTACAATACACCTTATCGGGAAAAAAAGATCAAATAAGACCATCAGTCTTGTAAGCCACTCCAAAACTAATAGTAACCAGACCTATAAACCAATGAACCCACATAACAGCTCAAGCCCCTAGACATAACCTCGANNNNNNNNNNNNNNNNNNNNNNNNNNNNNNNTTCAGTAAAGGTTTATGATCTCTAGGAAACCGAACAATACCAAAAATCTTTCTAAGGAACCAACTACCAAGAAAACCTCATCCAACCACRTAGAAAACTTGGAAAAGATGATAAACATTTTACCAGCAATCGAAACGAATCAAAATNNNNNNNNNTCAATTAACCCATACAAATTTTAACCTAAACCATAACTTCAAAAAATTTAAAACATATTAAATCTATGCAAACTAATTTAAGGCCTTCCTCGATAATAATTAACAGTCATCCAGCTTTCTTTAAATCACTTGCAACATTTAAATTAAAATAAACTACAGCTAATCATTCCAAATCGAAACACTTTCAAGTTAAACCACTTTTTYTAATCTAATTGTCAAAGTCTTAAAACAAATGAAACACCTTTTAAAGAAAATACCCTAACTAAACTTCCAAAAAATGCAATCATAAACAATTTCGGCAAATTAAACATTACAACCNNNNNNNNNNNTTTAAAATGGTAACCGCTGCTAACATTCTAAACCAAAATAGCAGCTTAGGATGCAACTNNNNNNNNNNNNNNNNNNNNNNNNNNNNNACTTAAAACCTTCCCAAATTATTTAGTATTATGCCTCTCTTA
n2990     AGATCTTACAAAAAGTTCCAAGTATCCGCATTCCATAAATCAGCATTCAGACAAAAATCACCCAAGACTTGCTTAGCTCCACTATTCATAATAGTACTCAGGTAAACCAGCCACCGCGGTCAACGTAAAGTTAATACGTTATCCAACCCACCAAATGAATGTCATAACTATACCTAAANNNNNNNNAAAAATCWCTCACGATAAATTTAAACGAAAAACATTAGATACCTACCTAAATCTACATCCGAGAACTACGACAAACTAAAACTCTAACTAACCCACGGATAATAACCCAACACCCAATTGCCATGCAGGCCAATGAACAATAATAATACACAATCAAATATAACAATCAACGAAATGAAAAAGGCGGACAGTAACAAGAACGAAGCTGGCCCTACCACATAACATTATAAATAATAATCCCTCGAATAAAAGGGGAAGTATATTAGCTATAAACAAAAGCACTCAGCTTACACCTGAAAGATGTCTTAAATCCAAGACTGAACCCGGTAAACTTAAGCATCCTTCAAATCCCTATCTCTAGCTCAACTCTATAAAACCAAACAATTCACTATAACACCTAACACTCCACACCTAGTAGGCGAGAAAAGTTGACGCAATAGAGACACGTAGTAAGAAAGATNNNNNNANAATGAAAGAGAAGTAAAAGACAGCAATCAACCGTACCTCTTGCATCATGAGAGAACACCGAATGAATAACCCATCGAAAAGGAGTAATCAGGAACGTGGCAAAAAATAGAAAAAACYGACNNNNNNNNNNNNNNNNNNNNNNNNNNNNNNNNNNNNNNNNNNNNNNNNNNNNTAGTAAGTACAGAAAGAATACAATCACCATTATAATTTATCTATGACACATACTGCTTCAAGCAATAAAAAAGTGTCAAATAACCAACTATAAAAATCCATAAACATCATGACCACCATTATAACGTTGAGAATCAATATGAGTATGCCCTTCTCCCAAAAGCTTACATCTTCATTATTAAATCACTTATACTGCTANNNNNNNNNNNNNNNNNTTAAATCACCTTACCAACTCAATTACTAGAAATAAAAAAACTAGGCAAACTAACACCAATAGTAACAACAATATGATTCATATTAATCCTACGGGTAGCGCAATCAACTAAATATTGTATGAATTAAAAAACTGCTAAGAAATTGATCTTGCAAAAGATATGGAACGAAGATACTCAAGGATGCACTTAATTCAAAYCTATTAAGGCTCACCACCTGCAATACACCTTATCGGGAAAAAAAGATCAAATAAGACCATCAGTCTTGTAAGCCACTCCAAAACTAATAGTAACCAGACCTATAAACCAATGAACCCACATAACAGCTCAAGCCCCTAGACATAACCTCGATGTAWTCAWNNNNNNNNNNNNNNNNNNNNNNNNNNGTAAAGGTTTATGATCTCTAGGAAACCGAACAATACC-AAAATCTTTCTAAGGAACCAACTAYNNNNNNNNCCYYACCCAACCAYGTAGAAAACTTGGAAAAGATGATAAACATTTTACCAGCAATCGAAACGAATCAAAACTTCCTCTTATCAATTAACCCATACAAATTTTAACCNAAACCATAACTTCAAAAAATTTAAAAYATATTAAATCTATGCAAACTAATTTAAGGCCTTCCTCGATAATAATTAACAGTCATCCAGCTTTCTTTAAATCACTTGCAACATTTAAATTAAAATAAACTACAGCTAATCATTCCAAATCGAAACACTTTCAAGTTAAACCACTTTTTTTAATCTAATTGTCAGAGTCTTAAAACAAATGAAACACCTTTTAAAGAAACTGCYTTAACTAAANNNNNNNAAAATGCAATCATAAACAATTTCGGCAAATTAAACATTACAACCNNNNNNNNNNNNNNNNNNNGGTAACCGCTGCTAACATTCTAAACCAAAATAGCAGCTTAGGATGCAACTNNNNNNNACTTGTAAAGAGTACTATACCCACTTAAAACCTTCCCAAATTATTTAGTATTATGCCTCTCTTA
n2997     AGACATTACAAAAAGTTCCAAGTATCCGCACCCCATAAATCAATAT-CAGACCAAAATCACCCAAGACTTGCTTAGCTCCACTATTCATAATAGTCCTCAGGTAAACCAGCCACCGCGGTCAACGTAAAGTTAACATGCTATCTAACCAACAACATAAATGTCATAACTATACCTAAAACCCTCATAAAAATCATCCACGATAAATTTAAACGAAAAACATTAGATACCTACCTAAATCTACACCCGAGAACTACGACAAACTAAAACTCTAACTAACCCACGGATAATAACCCAACACCCAATTGCCATGCAGGCCAATGAACAATAACAATACACAATCAAATATAACAATCAACGAAATGAAAAAGGCGGACAGTAACAAGAACGAAGCTGGCCCTACCACACAATGCTATAAATAATAACTCCTAAAATAAAAGGGGAAGCATATTAGCTATAAACTAAAGCATTCAGCTTACACCTGAAAGATGTCCTAAACCCAAGACTGAGCTCGGCAAACTTAAGCACTCTTCAAATCTCTATCTCTAGCTCAGCTCAATAAAACCAAACAATCTACTACAACACCTAACACTCCATTCCTAGTAGGCGAGAAAAGTTGACGCAATAGAGACACGTAGTAAGAAGGATGAAATAACAGTGAAAAGCAAGTGAAAAACAGCAACCAACCGTACCTCTTGCATCATGAAAGAACACCGAACGGATAACCCATCGAAAAGGAGTAATCAGAAACGTGGCAAAAAATAGAAAAAATCGACTGATAGCTTTGAAACCTAAATCATCCCCTCCCGGATTAAACAAACCGCGAGATAATAAGTACAGAAAGAATACAATCTCCACTATAATTTACCCCCAACACATACTGCCTCAAGCAATAAAAAAGTGTCAAATAACCAACCATAAAAATTCAAAAACGCCATGACCACCACTATAATGCTAAGAATCAATATGAGTATACCCTTCTCTTAAAAGCTTACATACCCATTATTAAAACACTTATACTACTACCTCAACAAGACAAATATTAAACCACCTTACCAACTCAATTACTAGAAATAAAAAAACTAGGCAAACTAACACCAATAGTAACACCAATATGATTCATACTAATCCTACGGGTAGCGCAATCAACTAAATATTGTATGAATTAAAAAACTGCTAAGAAATTGATCTTGCAAAAGATATGAAACGAAGATACTCAAGGATGTACTTAACCCCAAACCTACAAGGCTCATCACCTACAATACACCTTATCGGGAAAAAAAGATCAAATAAGACCATCAATCTTGCAAGCTACTCCAAAGCTAATAGTAACCAGACCTATAAACTAGTGAACCCACATAACAGCTCAAGCCCCTAGACATAACCTCGATGTATTCAGCAAGTTGTTCTTAATAACTGGGTTCAGCAAAGGTTTATTATCTCTAGGAAACCGAACAATACCAGAAATCTTTCTAAGGAATCAACCACCAAGAAAACCTCATCCAACCACATAGAAAACTTGGAAAAGATGATAAACATTTTACCAACAATCGAAACAAATCAAAATNNNNNNNTATCAATTAACCCATACAAATTTTAACCTAAACCATAACTTCAAAAAATTTAAAACACATTAAATCTATGCAAACTAATTTAAGGCCTCCCTCGATAATAATTAACAGTCATCCAGCTTTCTTTAAATCACTTGCAACATTTAAATTGAAGTAAACTACAGCTAATCATTCCAAATCGAAACACTTTCAAGTTAAACCACTTTTTCTAATCTAATTGTCAGAGTCTTAAAATAAATGAAGCACCTTTTAAAGAAAATACCCTAATTAAACTTCCAAAAAATGCGACCATAAACAATTTCGGCAGATTAAATATTATAATCACTGTGATAGATTTAAAATGGTAACCGCTGCTAACATTCTAAACCAAAATAGTAGCTTAGGATGCAACTNNNNNNNNYTTGTAAAGAGTACTACACCCACTTAAAACCTTCCCAAATTATTTAGTATTATGCCTCTCTTA
n2998     AGACATTACAAAAAGTTCCAAGTATCCGCACCCCATAAATCAATAT-CAGACCAAAATCACCCAAGACTTGCTTAGCTNNNNNNNNNNNNNNNNNCCTCAGGTAAACCAGCCACCGCGGTCAACGTAAAGTTAACATGCTATCTAAYTAATAACATAAATGTCATAACTATACCTAAAACCCTCATAAAAATCATCCACGATAAATTTAAACGAAAAACANNAGATACCTACCTAAATCTACACCCGAGAACTACGACAAACTAAAACTCTAACTAAYCCACGGATAATAACCCAACACCCAATTGCCATGCAGGCCAATGAACAATAACAATACACAATCAAATATAACAATCAACGAAATGAAAAAGGCGGACAGTAACAAGAACGAAGCTGGCCCTACCACACAATRCNNNNNNNAATAACTCCTAAAATAAAAGGGGAMGCATATTAGCTATAAACTAAAGCATTCAGCTTACACCTGAAAGATGTCCTAAACCCAAGACTGAGCTCGGCAAACTTAAGCACTCTTCAAATCTCTATCTCTAGCTCAGCTCAATAAAACCAAACAATCTACTACAACACCTAACACTCCATTCCTAGTAGGCGAGAAAAGTTGACGCAATAGAGACACGTAGTAAGAAGGATGAAATAACARTGAAAANGAAGTGAAAAACAGCAACCAACCGTACCTCTTGCATCATGAAAGAACACCGAACGGATAACCCATCGAAAAGGAGTAATCAGAAACGTGGCAAAAAATAGAAAAAATCGACTGATAGCTTTGAAACCTAAATCATCCCCTCCCGGACTAANNNNNNNNNNNNNNNNNNNNNNNNNNNNNNNNNNNNNNNNNNNNATAATTTACCCCCAACACATACTGCCTCAAGCAATAAAAAAGTRTCAAATAACCAACCATAAAAATTCAAAAACGCCATGACCACCACTATAATGCTAAGAATCAATATGAGTATACCCTTCTCTTAAAAGCTTACATNNNNNNNNNNNNNNNNNNNNNNNNNNNNNNTCAACAAGACAAATATTAAACCACCTTACCAACTCAATTACTAGAAATAAAAAAACTAGGCAAACTAACACCAATAGTAACACCAATATGATTCATACTAATCCTACGGGTAGCGCAATCAACTAAATATTGTATGAATTAAAAAACTGCTAAGAAATTGATCTTGCAAAAGATATGAAACGAAGATACTCAAGGATGTAYTTAACCCCAAACCTACAAGGCTCATCACCTACAATACACCTTATCGGGAAAAAAAGATCAAATAAGACCATCAATCTTGCAAGCTACTCCAAAGCTAATAGTAACCAGACCTATAAACTAGTGAACCCACATAACAGCTCAAGCCCCTAGACATAACCTCGATGTNNNNNNNNNNNNNNNNNNNNNNNNNNNNNNNNNNNNAGGTTTATTATCTCTAGGAAACCGAACAATACCAGAGATCTTTCTAAGGAATCAACCACCAAGAAAACCTCATCCAACCACATAGAAAACTTGGAAAAGATGATAAACATTTTACCAACAATCGAAACAAATCAAAATNNNNNNNNNTCAATTAACCCATACAAATTTTAACCTAAACCATAACTTCAAAAAATTTAAAACACATTAAATCTATGCAAACTAATTTAAGGCCTCCCTCGATAATAATTAACAGTCATCCAGCTTTCTTTAAATCACTTGCAACATTTAAATTGAAGTAAACTACAGCTAATCATTCCAAATCGAAACACTTTCAARTTAAACCACTTTTTCTAATCTAATTGTCAGAGTCTTAAAATAAATGAAGCACCTTTTAAAGAAAATACCCTANNNNNNNNTCCAAAAAATGCGACCATAAACAATTTCGGCAGATTAAATATTANNNNNNNNNNNNNNNNNTTAAAATGGTAACCGCTGCTAACATTMTAAACCAAAATAGTAGCTTAGGATGCAACTNNNNNNNNNNNNNNNNNNNNNNNNNNNNNACTTAAAACCTTCCCAAATTATTTAGTATTATGCCTCTCTTA
n3004     AGATCTTACAAAAAGTTCCAAGTATCCGCATTCCATAAATCAGTATTCAGACAAAAATCACCCAAGACTTGCTTAGCTCCACTATTCATAATAGTACTCAGGTAAACCAGCCACCGCGGTCAACGTAAAGTTAATATGTTATCCAACCCACCAAATGAATGTCATAACTATACCTAAAACCCCCATAAAAATCACTCACGATAAATTTAAACGAAAAACATTAGATACCTACCTAAATCTACATCCGAGAACTACGACAAACTAAAACTCTAACTAACCCACGGATAATAACCCAACACCCAATTGCCATGCAGGCCAATGAACAATAATAATACACAATCAAATATAACAATCAACGAAATGAAAAAGGCGGACAGTAACAAGAACGAAGCTGGCCCTACCACATAACACTATAAATAATAACCCCTCGAATAAAAGGGGAAGTATATTAGCTATAAACAAAAGCACTCAGCTTACACCTGAAAGATGTCTTAAATCCAAGACTGAACCCGGTAAACTTAAGCATCCTTCAAATCCCTATCTCTAGCTCAACTCTATAAAACCAAACAATTCACTATAACACCTAACACTCCACACCTAGTAGGCGAGAAAAGTTGACGCAATAGAGACACGTAGTAAGAAAGATGAAATAACAATGAAAGAGAAGTAAAAGACAGCAATCAACCGTACCTCTTGCATCATGAGAGAACACCGAATGAATAACCCATCGAAAAGGAGTAATCAGGAACGTGGCAAAAAATAGAAAAAACCGACTGATAGCTTTAAAACCTAAACCACCCCCTCCCGGACTAAACCAACCATGAGATAGTAAGTACAGAAAGAATACAATCACCATTATAATTTATCTATGACACATACTGCTTCAAGCAATAAAAAAGTGTCAAATAACCAACTATAAAAATCCATAAACATCATGACCACCATTATAACGTTGAGAATCAATATGAGTATGCCCTTCTCCCAAAAGCTTACATCTTCATTATTAAATCACTTATACTGCTACCCTAACAAGACAAATATTAAATCACCTTACCAACTCAATTACTAGAAATAAAAAAACTAGGCAAACTAACACCAATAGTAACAACAATATGATTCATATTAATCCTACGGGTAGCGCAATCAACTAAATATTGTATGAATTAAAAAACTGCTAAGAAATTGATCTTGCAAAAGATATGGAACGAAGATACTCAAGGATGCACTTAATTCAAACCTATCAAGGCTCACCACCTGCAATACACCTTATCGGGAAAAAAAGATCAAATAAGACCATCAGTCTTGTAAGCCACCCCAAAACTAATAGTAACCAGACCTATAAACCAATGAACCCACATAACAGCTCAAGCCCCTAGACATAACCTCGATGTATTCAGNAAGTTGTTCTTAACAACTGGGTTCAGTAAAGGTTTATGATCTCTAGGAAACCGAACAATACCAAAA-TCTTTCTAAGGAACCAACTACCAAGAAAACCCCACCCAACCACGTAGAAAACTTGGAAAAGATGATAAACATTTTACCAGCAATCGAAACGAATCAAAACTTCCTCTTATCAATTAACCCATACAAATTTTAACCTAAACCATAACTTCAAAAAATTTAAAACATATTAAATCTATGCAAACTAATTTAAGGCCTTCCTCGATAATAATTAACAGTCATCCAGCTTTCTTTAAATCACTTGCAACATTTAAATTAAAATAAACTACAGCTAATCATTCCAAATCGAAACACTTTCAAGTTAAACCACTTTTTTTAATCTAATTGTCAGAGTCTTAAAACAAATGAAACACCTTTTAAAGAAACTGCCTTAACTAAACTTCCAAAAAATGCAATCATAAACAATTTCGGCAAATTAAACATTACAACCACTGTGATAAATTTAAAATGGTAACCGCTGCTAACATTCTAAACCAAAATAGCAGCTTAGGATGCAACTTAATAAAACTTGTAAAGAGTACTATACCCACTTAAAACCTTCCCAAATTATTTAGTATTATGCCTCTCTTA
n3011     AGACATTACAAAAAGTTCCAAGTATCCGCACCCCATAAATCAATAT-CAGACCAAAATCACCCAAGACTTGCTTAGCTCCACTATTCATAATAGTCCTCAGGTAAACCAGCCACCGCGGTCAACGTAAAGTTAACATGCTATCTAACCAACAACATAAATGTCATAACTATACCTAAAACCCTCATAAAAATCATCCACGATAAATTTAAACGAAAAACATTAGATACCTACCTAAATCTACACCCGAGAACTACGACAAACTAAAACTCTAACTAACCCACGGATAATAACCCAACACCCAATTGCCATGCAGGCCAATGAACAATAACAATACACAATCAAATATAACAATCAACGAAATGAAAAAGGCGGACAGTAACAAGAACGAAGCTGGCCCTACCACACAATGCTATAAATAATAACTCCTAAAATAAAAGGGGAAGCATATTAGCTATAAACTAAAGCATTCAGCTTACACCTGAAAGATGTCCTAAACCCAAGACTGAGCTCGGCAAACTTAAGCACTCTTCAAATCTCTATCTCTAGCTCAGCTCAATAAAACCAAACAATCTACTACAACACCTAACACTCCATTCCTAGTAGGCGAGAAAAGTTGACGCAATAGAGACACGTAGTAAGAAGGATGAAATAACAGTGAAAAGCAAGTGAAAAACAGCAACCAACCGTACCTCTTGCATCATGAAAGAACACCGAACGGATAACCCATCGAAAAGGAGTAATCAGAAACGTGGCAAAAAATAGAAAAAATCGACTGATAGCTTTGAAACCTAAATCATCCCCTCCCGGACTAAACAAACCGCGAGATAATAAGTACAGAAAGAATACAATCTCCACTATAATTTACCCCCAACACATACTGCCTCAAGCAATAAAAAAGTGTCAAATAACCAACCATAAAAATTCAAAAACGCCATGACCACCACTATAATGCTAAGAATCAATATGAGTATACCCTTCTCTTAAAAGCTTACATACCCATTATTAAAACACTTATACTACTACCTCAACAAGACAAATATTAAACCACCTTACCAACTCAATTACTAGAAATAAAAAAACTAGGCAAACTAACACCAATAGTAACACCAATATGATTCATACTAATCCTACGGGTAGCGCAATCAACTAAATATTGTATGAATTAAAAAACTGCTAAGAAATTGATCTTGCAAAAGATATGAAACGAAGATACTCAAGGATGTACTTAACCCCAAACCTACAAGGCTCATCACCTACAATACACCTTATCGGGAAAAAAAGATCAAATAAGACCATCAATCTTGCAAGCTACTCCAAAGCTAATAGTAACCAGACCTATAAACTAGTGAACCCACATAACAGCTCAAGCCCCTAGACATAACCTCGATGTATTCAGCAANNNNNNNNNNNNNACTGGGTTCAGCAAAGGTTTATTATCTCTAGGAAACCGAACAATACCAGAAATCTTTCTAAGGAATCAACCACCAAGAAAACCTCATCCAACCACATAGAAAACTTGGAAAAGATGATAAACATTTTACCAACAATCGAAACAAATCAAAATTTCCTCTTATCAATTAACCCATACAAATTTTAACCTAAACCATAACTTCAAAAAATTTAAAACACATTAAATCTATGCAAACTAATTTAAGGCCTCCCTCGATAATAATTAACAGTCATCCAGCTTTCTTTAAATCACTTGCAACATTTAAATTGAAGTAAACTACAGCTAATCATTCCAAATCGAAACACTTTCAAGTTAAACCACTTTTTCTAATCTAATTGTCAGAGTCTTAAAATAAATGAAGCACCTTTTAAAGAAAATACCCTAATTAAACTTMCAAAAAATGCGACCATAAACAATTTCGGCAGATTAAATATTATAATCNCTGTGATAGATTTAAAATGGTAACCGCTGCTAACATTCTAAACCAAAATAGTAGCTTAGGATGCAACTTAATAAAACTTGTAAAGAGTACTACACCCACTTAAAACCTTCCCAAATTATTTAGTATTATGCCTCTCTTA
n3024     AGACATTACAAAAAGTTCCAAGTATCCGCACCCCATAAATCAATATCCAGACTAAAATCACCCAAGACTTGCTTAGCTCCACTATTCATAATAGTCCTCAGGTAAACCAGCCACCGCGGTCAACGTAAAGTTAACATGCTATCCAACCAACAACATAAATGTCATAACTATACCTAAAACCCTCATAAAAATCATCCACGATAAATTTAAACGAAAAACATTAGATACCTACCTAAATCTACACCCGAGAACTACGACAAACTAAAACTCTAACTAACCCACGGATAATAACCCAACACCCAATTGCCATGCAGGCCAATGAACAATAACAATACACAATCAAATATAACAATCAACGAAATGAAAAAGGCGGACAGTAACAAGAACGAAGCTGGCCCTACCACACAATGCTATAAATAATAACTCCTAAAATAAAAGGGGAAGCATATTAGCTATAAAT-AAAGCATTCAGCTTACACCTGAAAGATGTCCTAAACCCAAGACTGAGCTCGGCAAACTTAAGCACTCTTCAAATCTCTATCTCTAGCTCAGCTCAATAAAACCAAACAATCTACTACAACACCTAACACTCCATTCCTAGTAGGCGAGAAAAGTTGACGCAATAGAGACACGTAGTAAGAAGGATGAAATAACAGTGAAAAGCAAGTGAAAAACAGCAACCAACCGTACCTCTTGCATCATGAAAGAACACCGAACGGATAACCCATCGAAAAGGAGTAATCAGAAACGTGGCAAAAAACAGAAAAAATCGACTGATAGCTTTGAAACCTAAATCATCCCCTCCCGGACTAAACAAACCACGAGATAATAAGTACAGAAAGAATACAATCTCCACTATAATTTACCCCCAACACATACTGCCTCAAGCAATAAAAAAGTGTCAAATAACCAACCATAAAAATTCAAAAACGCCATGACCACCACTATAATGCTAAGAATCAATATGAGTATACCCTTCTCTTAAAAGCTTACATACCTATTATTAAAACACTTATACTACTACCTCAACGAGACAAATATTAAACCACCTTACCAACTCAATTACTAGAAATAAAAAAACTAGGCAAACTAACACCAATAGTAACACCAATATGATTCATACTAATCCTACGGGTAGCGCAATCAACTAAATATTGTATGAATTAAAAAACTGCTAAGAAATTGATCTTGCAAAAGATATGAAACGAAGATACTCAAGGATGTACTTAACCCCAAACCTACAAGGCTCACCACCTACAATACACCTTATCGGGAAAAAAAGATCAAATAAGACCATCAATCTTGTAAGCTACTCCAAAGCTAATAGTAACCAGACCTATAAACTAGTGAACCCACATAACAGCTCAAGCCCCTAGACATAACCTCGATGTATTCAGCAAGTTGTTCTTAACAACTGGGTTCAGCAAAGGTTTATTATCTCTAGGAAACCGAACAATACCAGAAATCTTTCTAAGGAATCAACCACCAAGAAAACCTCATCCAACCACATAGAAAACTTGGAAAAGATGATAAACATTTTACCAACAATCGAAACAAATCAAAATTTCCTCTTATCAATTAACCCATACAAATTTTAACCTAAACCATAACTTCAAAAAATTTAAAACACATTAAATCTATGCAAACTAATTTAAGGCCTCCCTCGATAATAATTAACAGTCATCCAGCTTTCTTTAAATCACTTGCAACATTTAAATTGAAGTAAACTACAGCTAATCATTCCAAATCGAAACACTTTCAAGTTAAACCACTTTTTCTAATCTAATTGTCAGAGTCTTAAAATAAATGAAGCACCTTTTAAAGAAAATACCCTAATTAAACTTCCAAAAAATGCGACCATAAACAATTTCGGCAGATTAAATATTATAATCACTGTGATAAATTTAAAATGGTAACCGCTGCTAACATTCTAAACCAAAATAGTAGCTTAGGATGCAACTTAATAAAACTTGTAAAGAGTACTGCACCCACTTAAAACCTTCCCAAATTATTTAGTATTATGCCTCTCTTA
n3025     NNNNNNNNNNNAAAGTTNNNNNNNNNNNNNNNNNNNNNNNNNNNNNNNNNNNNNNNNNNNNNNNNNNNNNNNNNNNNNNNNNNNNNNNNNNNNNNNNNNNNNNNNNNNNNNNNNNNNNNNNNNNNNNNNNNNWACATGCTATCCAACCAACAATATAAATGTCATNNNNNNNNNNNNNNNNNNNNNNNNNNNNNNNNNNNNNNNNNNNNNNNNNNNNNNNNNNNNNNNCTACCTAAATCTACACCCGAGAACTACGACAAACTAAAACTCTAANNNNNNNNNNNNNNNNNNNNNNNNNNNNNNNNNNNNNNNNNNNNNATGAACAATAACAATAYACAATYAANNNNNNNNNNNNNNNNNNNNNNNNNNNNNNNNNNNNNNNNNNNNNNNNNNNNNNNNNNNNNNNNNNNNNATAAATAATAACTCCTAAAATAANNNNNNNNNNNNNNNNNNNNNNNNNNNNNNNNNNNNNNNNNNACCTGAAAGATGTCCTAAACCCAAGACNNNNNNNNNNNNNNNNNNNNNNNNNNNNNNNCTCTATCTCTAGCTCANNNNNNNNNNNNNNNNNNNNNNNNNNNNNNNNNNNNNNNNNNATTCCTAGTAGGCGAGAAAAGTTGACGCAATAGAGACACGTAGTAAGAAGGATGAAATAACAGTG-ANNNNNNNNNNNNNNNNNNNNNNNNNNNNNNNNNNNNNNNNNNNNNNNNNNMMCGAACGGATAACCCATCGAAAAGGAGTAATCAGAAACGTGGCAAAAWACAKAAAAWAYNNNNNNNNNNNNNNNNNNNNNNNNNNNNNNNNNNNNNNNNNNNNNNNNNNNNNNNNNNNNNNNNNNNNNNNNNNNNNNNNNNN-ACTATAATTTACCCCYAACACATACTGCCTCAAGCAATAAAAAAGTGTCAAATAACCAACHATAANNNNNNNNNNNNNNNNNNNNNNNNNNNNNNNNNNTAAGAATCAATATGAGTATACCCTTCTCTTAAAAGCTTACATNNNNNNNNNNNNNNNNNNNNNNNNNNNNNNNNNNNNNNNNNNNNNNNNNNNNNNNNNNNNNNNNNNNNNNNNNNNNNNNNNNNNNNNNNNNNNNNNNNNAYCAATAGTAACACCAATATGATTCATACTAATCCTACGGGTAGCGCAATCAACTAAATATTGTATGAATTAAAAAACTGCTANNNNNTTGATCTTGCAAAARATATGAAANNNNNNNNNNNNNNNNNNNNNNNNNNNNNNNNNNNNNNNNNNNNNNNNNNNNNNNNNNACCTTATCGGGAAAAAAAGATCAANNNNGACCATCAATCTTGTAAGCTACTCCAAAGCTAATAGTAACCAGACCTATAAACTAGTGAACCCACATAACAGCYCAAGCCCCTAGACATAACCTCGATGTATTCAGCAAGTTGTTCTTAANNNNNNNNNNNNNNNNNNNNNNNNNNNNNNNNNNNNNNNNNNNNNNNNNNNNNNNNNNNNNNNNNNNNNNNNNNNNNNNNNNNNNNNNNNNNNNNNNNNNNNNNNNNTGGAANNNNNNNNNNNNNNNNNNNNNNNNNNNNNNNNNNNNNNNNNNNNNNNNNNNNNNNNNNNNNNNNNNNNNNTTTAACCNNNNNNNNNNCTTCAAAAAATTTAAAACACATTAAATCTATGCAAACTAATTTAAGGCCTTNNNNNNNNATAATTAACAGTCATCCAGCTTWYNNNNNATCACTTGCAACATTTAAATTGAAGTAAACTACAGCTAATCATTCCANNNNNNNNNNNNNNNNNNNNNNNNNNNNNNNNNNNNNNNNATTGTCAGAGTCTTAAAATAAATGAAGCANNNNNNNNNNNNNNNNNNNTANNNNNNNNNNNNNNNNNNNNNNNNATAAACAANNNNNNNNNNNNNNNNN-NNNNNNNNNNNNNNNNNNNNNNNNNNNNNNNNNNNNNNNNNNNNNNNNNNNNNNNNNNNNNNNNNNNNNTGCAACTNNNNNNNNNNNNNNNNNNNNNNNNNNNNNACTTAAAACCTTCCCAAANNNNNNNGTATTATGCCTCTCTTA
n3026     AGACATTACAAAAAGTTCCAAGTATCCGCACCCCATAAATCAATATCCAGACTAAAATCACCCAAGACTTGCTTAGCTCCACTATTCATAATAGTCCTCAGGTAAACCAGCCACCGCGGTCAACGTAAAGTTAACATGCTATCCAACCAACAACATAAATGTCATAACTATACCTAAAACCCTCATAAAAATCATCCACGATAAATTTAAACGAAAAACATTAGATACCTACCTAAATCTACACCCGAGAACTACGACAAACTAAAACTCTAACTAACCCACGGATAATAACCCAACACCCAATTGCCATGCAGGCCAATGAACAATAACAATACACAATCAAATATAACAATCAACGAAATGAAAAAGGCGGACAGTAACAAGAACGAAGCTGGCCCTACCACACAATGCTATAAATAATAACTCCTAAAATAAAAGGGGAAGCATATTAGCTATAAACTAAAGCATTCAGCTTACACCTGAAAGATGTCCTAAACCCAAGACTGAGCTCGGCAAACTTAAGCACTCTTCAAATCTCTATCTCTAGCTCAGCTCAATAAAACCAAACAATCTACTACAACACCTAACACTCCATTCCTAGTAGGCGAGAAAAGTTGACGCAATAGAGACACGTAGTAAGAAGGATGAAATAACAGTGAAAAGCAAGTGAAAAACAGCAACCAACCGTACCTCTTGCATCATGAAAGAACACCGAACGGATAACCCATCGAAAAGGAGTAATCAGAAACGTGGCAAAAAACAGAAAAAATCGACTGATAGCTTTGAAACCTAAATCATCCCCTCCCGGACTAAACAAACCACGAGATNNNNNGTACAGAAAGAATACAATCTCCACTATAATTTACCCCCAACACATACTGCCTCAAGCAATAAAAAAGTGTCAAATAACCAACCATAAAAATTCAAAAACGCCATGACCACCACTATAATGCTAAGAATCAATATGAGTATACCCTTCTCTTAAAAGCTTACATACCTATTATTAAAACACTTATACTACTACCTCAACGAGACAAATATTAAACCACCTTACCAACTCAATTACTAGAAATAAAAAAACTAGGCAAACTAACACCAATAGTAACACCAATATGATTCATACTAATCCTACGGGTAGCGCAATCAACTAAATATTGTATGAATTAAAAAACTGCTAAGAAATTGATCTTGCAAAAGATATGAAACGAAGATACTCAAGGATGTACTTAACCCCAAACCTACAAGGCTCACCACCTACAATACACCTTATCGGGAAAAAAAGATCAAATAAGACCATCAATCTTGTAAGCTACTCCAAAGCTAATAGTAACCAGACCTATAAACTAGTGAACCCACATAACAGCTCAAGCCCCTAGACATAACCTCGATGTATTCAGCAAGTTGTTCTTAACAACTGGGTTCAGCAAAGGTTTATTACCTCTAGGAAACCGAACAATACCAGAAATCTTTCTAAGGAATCAACCACCAAGAAAACCTCATCCAACCACATAGAAAACTTGGAAAAGATGATAAACATTTTACCAACAATCGAAACAAATCAAAATTTCCTCTTATCAATTAACCCATACAAATTTTAACCTAAACCATAACTTCAAAAAATTTAAAACACATTAAATCTATGCAAACTAATTTAAGGCCTCCCTCGATAATAATTAACAGTCATCCAGCTTTCTTTAAATCACTTGCAACATTTAAATTGAAGTAAACTACAGCTAATCATTCCAAATCGAAACACTTTCAAGTTAAACCACTTTTTCTAATCTAATTGTCAGAGTCTTAAAATAAATGAAGCACCTTTTAAAGAAAATACCCTAATTAAACTTCCAAAAAATGCGACCATAAACAATTTCGGCAGATTAAATATTATNNNNNNTRTGATAAATTTAAAATGGTAACCGCTGCTAACATTCTAAACCAAAATAGTAGCTTAGGATGCAACTTAATAAAACTTGTAAAGAGTACTGCACCCACTTAAAACCTTCCCAAATTATTTAGTATTATGCCTCTCTTA
n3219     AGACATTACAAAAAGTTCCAAGTATYCGCACCCCANNNNNNNATATCCAGACTAAAATCACCCAAGACTTGSTTAGCTCCACTATTYNNNNNNNNNNNNNNNNNNNNNNNNNNNNKCGGTCAACGTAAAGTTAACATGCTATCCAACCAACAACATAAATGTNNNNNNNNNNNNNNNNNNNNNNNNNNNNNNCATCCACGATAAATTTAAAYGAAAAACATTAGATACCTANNNNNNNNTACACCCGAGAACTACGACAAACTAAAACTCTAACTAACCCACGGATNNNNNNNNANNNNYCAATTGCCATGCAGGCCAATGAACAATAACAATACACANNNNNNNNNNNNNNTCAACGARATGAAAAAGGCGGACAGTAACAAGAACGAAGCTRGNNNTACCACACAANNNNNNNNNNNNNNNNNNNNNNNNNNNNNNNNNNNNNNNNNNNNNNNNNNNNNNNNNNNNNNNNNTTACACCTGAAAGATGTCCTAAACCCAAGACTGAGCTCGGCAAACTTAAGCACTCTTCAAATCTCTATCTCTANNNNNNNNNNNNNNNNNNNNNNNNNNNNNTACAACACCTAACACTCCATTCCTAGTAGGCGAGAAAAGTTGACGCAATAGAGACACGTAGTAAGAAGGATGAAATANNNNNN-NNNNNNNNNNNNNNNNNNNNNNNNNNNNNNNNNNNNNNNNNNNNNAAGAACACCGAACGGATAACCCATCGAAAAGGAGTAATCAGAAACGTRRCAAAAAACNNNNNNNNNNNNNNNNNNNNNNNNNNNNNNNNNNNNNNNNNNNNNNNNNNNNNNNNNNNNNNNNNNNNNNNNNNNNNNNNNNNNNNNNNNNNNNNNNNNNNNNNNNNNNAACACATACTACCTCAARCAATAAAAAAGTGTCAAATAACCAANNNNNNNNNNNNNNNNNNNNNNNNNNNNNNNNNNNNNNNNNNNNNNNNNNNNNNNNNNNNNNNNNNNNNNNNNNNNNNNNNNNNNNNNNNNNNNNNNNNNNNNNNNNNNNNNNNNNNNNNNNNNNNNNNNNNNNNNNNNNNNNNNTCAATTACTAGAAATAAAAAAACTAGGCAAACTAACACCAATAGTAACACCAATATGATTCATACTAATCYTACGGGTAGCGCAATCAACTAAATATTGTATGAATTAAAARACTGYTANNNNNNNNNNNNNNNNNNNNNNNNNNNACGAAGATACTCAAGGATGTACTTAACCCCAAANNNNNNNNNNNNNNCACCTACAATACACCTTATCGGGAAAAAAAGATCAAATAAGAYCATCAATCTTGTAAGCTACTCCAAAGCTAACAGTAACCAGACCTATAAACTAGTNNNNNCACATAACAGCTCAAGCCCCTAGACATAACCTCGATNNNNNNNNNNNNNNNNNNNNNNNNNNNNNNNNNNNNNNNNNNNNNNNNNNNNNNNNNNNNNNNNNNNNNNNNNNNNNNNNNNNNNNNNNNNNNNNNNNNNNNNNNNNTCATCCAACCACATAGAAAACTTGGAAAAGATGATAAACATTTTACCAACNNNNNNNNNNNNNNNNNNNNNNNNNNNNNNNNNNNNNNNNNNNNNNNNNNNNNNNNNNNNNNNNNNNNNNNNNNNNNNNNNNACATTAAATCTATGCAAACNNNNNNNNNNNNNNNNNNNNNNNNNNNNNNNNNNNNNNNNNNNNNNNNNNNATCACTTGCAACATTTAAATTGAAGTAANNNNNNNNNNNNNNNNNNNAATCGAAACACTTTCAAGNNNNNNNNNNNNNNNNNNNNNAATTGTCAGAGTCTTAAAATAAATGANNNNNNNNNNNNNNNNNNNNNNCNNNNNNNNNNNNNNNNNNNNNNNNNNATAAACNNNNNNNNNNNNNNNNNNNTNNNNNNNNNNNNNNNNNNNNNNNNNNGGTAACCGCTGCTAACATTCTAAACCAAAATAGWAGCTTAGGATGCNNNNNNNNNNNNNNNNNNAARAGTACTGCACCCNNNNNNNNNNNNNNNNNNNNNNNNNGTATTATGCCTCTCTTA
n3220     AGACATTACAAAAAGTTCCAAGTATCCGCACCCCATAAATCAATATCCAGACTAAAATCACCCAAGACTTGCTTAGCTCCACTATTCATAATAGTCCTCAGGTAAACCAGCCACCGCGGTCAACGTAAAGTTAACATGCTATCCAACCAACAACATAAATGTCATAACTATACCTAAAACCCTCATAAAAATCATCCACGATAAATTTAAACGAAAAACATTAGATACCTACCTAAATCTACACCCGAGAACTACGACAAACTAAAACTCTAACTAACCCACGGATAATAACCCAACACCCAATTGCCATGCAGGCCAATGAACAATAACAATACACAATCAAATATAACAATCAACGAAATGAAAAAGGCGGACAGTAACAAGAACGAAGCTGGCCCTACCACACAATGCTATAAATAATAACTCCTAAAATAAAAGGGGAAGCATATTAGCTATAAACTAAAGCATTCAGCTTACACCTGAAAGATGTCCTAAACCCAAGACTGAGCTCGGCAAACTTAAGCACTCTTCAAATCTCTATCTCTAGCTCAGCTCAATAAAACCAAACAATCTACTACAACACCTAACACTCCATTCCTAGTAGGCGAGAAAAGTTGACGCAATAGAGACACGTAGTAAGAAGGATGAAATAACAGTGAAAAGCAAGTGAAAAACAGCAACCAACCGTACCTCTTGCATCATGAAAGAACACCGAACGGATAACCCATCGAAAAGGAGTAATCAGAAACGTGGCAAAAAACAGAAAAAATCGACTGATAGCTTTGAAACCTAAATCATCCCCTCCCGRACTAAACAAACCACGAGATAATAAGTACAGAAAGAATACAATCTCCACTATAATTTACCCCCAACACATACTGCCTCAAGCAATAAAAAAGTGTCAAATAACCAACCATAAAAATTCAAAAACGCCATGACCACCACTATAATGCTAAGAATCAATATGAGTATACCCTTCTCTTAAAAGCTTACATACCTATTATTAAAACACTTATACTACTACCTCAACGAGACAAATATTAAACCACCTTACCAACTCAATTACTAGAAATAAAAAAACTAGGCAAACTAACACCAATAGTAACACCAATATGATTCATACTAATCCTACGGGTAGCGCAATCAACTAAATATTGTATGAATTAAAAAACTGCTAAGAAATTGATCTTGCAAAAGATATGAAACGAAGATACTCAAGGATGTACTTAACCCCAAACCTACAAGGCTCACCACCTACAATACACCTTATCGGGAAAAAAAGATCAAATAAGACCATCAATCTTGTAAGCTACTCCAAAGCTAATAGTAACCAGACCTATAAACTAGTGAACCCACATAACAGCTCAAGCCCCTAGACATAACCTCGATGTNNNNNNNNNNNNNNNNTTAACAACTGGGTTCAGCAAAGGTTTATTATCTCTAGGAAACCGAACAATACCAGAAATCTTTCTAAGGAATCAACCACCAAGAAAACCTCATCCAACCACATAGAAAACTTGGAAAAGATGATAAACATTTTACCAACAATCGAAACAAATCAAAATTTCCTCTTATCAATTAACCCATACAAATTTTAACCTAAACCATAACTTCAAAAAATTTAAAACACATTAAATCTATGCAAACTAATTTAAGGCCTCCCTCGATAATAATTAACAGTCATCCAGCTTTCTTTAAATCACTTGCAACATTTAAATTGAAGTAAACTACAGCTAATCATTCCAAATCGAAACACTTTCAAGTTAAACCACTTTTTCTAATCTAATTGTCAGAGTCTTAAAATAAATGAAGCACCTTTTAAAGAAAATACCCTAATTAANYTTCYAAAAAATGCGACCATAAACAATTTCGGCAGATTAAATATTANNNNNNNNNNNNNNNNNTTAAAATGGTAACCGCTGCTAACATTCTAAACCAAAATAGTAGCTTAGGATGCAACTNNNNNNNACTTGTAAAGAGTACTGCACCCACTTAAAACCTTCCCAAATTATTTAGTATTATGCCTCTCTTA
n3221     AGATCTTACAAAAAGTTCCAAGTATCCGCATTCCATAAATCAGTATCCAGACAAAAATCACCCAARACTTGCTTAGCTCCACTANNNNNNNNNGTNNNNNNNNNNNCCAGCCACCGCGGTCAACGTAAAGTNNNNNNNNNNNNNNNNNNNNNNNNNNNNNNNNNNNNNNNNNNNNNNNNNNNNNNNAAAAATCACTCACGATAAATTTAAACGANNNNNNNNNNNNNNNNNNNNNNNNNTACATCCGAGAACTACGACAAACTAAAACTCTAACTAACCCACGGNNNNNNNNNNNNNACCCAATTGCCATGCAGRCCANNNNNNNNNNNNNNNNNNNNNNNNNNNNNNNNNNNNNNNNNNNTGAAAAAGGCGGACAGTAACAAGAAYGNNNNNNNNNNNNNNNNNNNNNNNNNNNNNNNNNNNNNNNNNNNNNNNNNNNNNNNNNNNNNTAGCTATAAACAAAAGCACTCAGCTTACACCTGAAAGATGTCTTAANNNNNNNNNNNNNNNNNNNNNNNTTAAGCATCCTTCAAATNNNNNNNNNNNNNNNNNNNNNNNNNNNNNNNNNNNNNNNNNNNNNNNNNNNNNN-NNNNNNNNNNNTAGGCGAGAAAAGTTGACGCAATAGAGAYANNNNNNNNNNNNNNNNNNNNNNNNNNNNNNNNNNNNTAAAAGACAGCAATCAACCGTACCTCTTGCATCATGAAAGAACACCRAATGAATAACCCATCGAAAAGGAGTAATCAGGAACGTGGNNNNNNNNNNNNNNNNNNNNNNNNNNNNNNNNNNNNNNNNNNNNNNNNNNNNNNNNNNNNNNNNNNNNNNNNNNNNNNNNNNNNNNNNNNNNNNNNNNNNNNNNNNNNNNNNNNNNNNNNNNNNNNKGCTTCAAGCAATAAAAAAGTGTCAAATAACCRANNNNNNNNNNNNNTAAACATCATGACCACCATTATAACGTTGAGAATCAATATGAGTATGCCCTTCNNNNNNNNNNNNNNNNNNNNNNNNNNNNNNNNNNNNNNNNNNNNNNNNNNNNNNNNNNNNNNNNNNNNNNNNNNNNNNNNNNNNNNNNNNNNNNNNNNAAACTAGGCAAACTAACACCAATARNNNNNNNNNNNNNNNNNNNNNNNNNNNNNNNNNNNNNNNNNNNNNNNNNNNNNNNNNNNNNNTAAAAANNNNCTAAGAAATTGATCTTGCAAAAGATATGGAACGAAGATACTCAAGGATKCACTTAATTNNNNNNNNNNNNNNNNNNNNNNNNNNNNNNNNNNNNNNNNNNNNNNNNNNNNNNNNNNNNNNNNTCAGTCTTGTAAGCCACTCCAAAACTAATAGTAACCAGACCTATAANNNNNNNNNNNNNNNNNNNNNNNNNNNNNNNNNNNNNNNNNNNNNNNNNNNNNNNNNNNNNNNNNNNNNNNNNNNNNNNNNNNNNNNNNNNNNNNNNNNNNNGAAACCGAACAATACC-AAAATCTTTCTAAGGAACCAACNNNNNNNNNNNNNNNNNNNNNNNACGTAGAAAACTNNNNNNNNNNNNNAAACATTTTACCAGCNATCGAAACGAATCAAAACTTNNNNNNNNNNNNNNNNNNNNNNNNNNNNNNNNNTAAACCATAACTTYAAAAAATNNNNNNNNNNNNNNNNNNNNNNNNNNTAATTTAAGGCCTTCCTCRATAATAATTAACAGTCATCCAGCTTTCTTTAAATCACTTGCAACATTTANNNNNNNNNNNNNNACAGCTAATCATTCCANNNNNNNNNNNTTTCAAGTTAAACCACTTTTNNNNNNNNNNNNNNNNNNNNNTTAAAACNNNNNNNNNNNNNNNNNNNNNNNNNNNNNNNNNNNNNNNNNNNNNNNNNNNNNNN-NNNNNNNNNNNNNNNNNNNNNNNN-NNNNNNNNNNNNNNNNNNNNNNNNNNGGTAACCGCTGCTAACATTCTAAANNNNNNNNNNNNNNNNNNNTGYAAYTNNNNNNNNNNNNNNNNNNNNNNNNNNNNNNNTTAAAACCTTCCCAAATTATTTAGTATTATGCCTCTCTTA
n3222     AGACATTACAAAAAGTTCCAAGTATCCGCACCCCATAAATCAATATCCAGACTAAAATCACCCAAGACTTGCTTAGCTCCACTATTCANNNNNGTCCTCANNNNNNCCAGCYACCGCGGTCAACGTAAAGTTAACATGCTATCCAACCAACAACATAAATGTCATAACTATACCTAAAACCCTCATAAAAATCATMTAYRATAAATTTAAACGAAAAACATTAGATACCTACCTAAATCTACACCCGAGAACTACGACAAACTAAAACTCTAACTAACCCACGGATAATAACCCAAYAYYCAATTGCCATGCAGGCCAATGAACAATAACAATACACAATCAAANNNNNNNNTCAACGAAATGAAAAAGGCGGACAGTAACAARAANNNNNNNNNNNNTACCACACAATGCTATAAATAANNNNNNCTAAAATAAAAGGGGAAGCATATTAGCTATAAACTAAAGCATTCAGCTTACACCTGAAAGATGTCCTAAACCCAAGACTGAGCTCGGCAAACTTAAGCACTCTTCAAATCTCTATCTCTAGCTCAGCTCAATAAAACCAAACAATCTACTACAACACCTAACACTCCATTCCTAGTAGGCGAGAAAAGTTGACGCAATAGAGACACGTAGTAAGAAGGATGAAATNNNNNNRAAAAGCAAGTGAAAAACAGCAACCAACCGTACCTCTTGCATCATGAAAGAACACCGAACGGATAACCCATCGAAAAGGAGTAATCAGAAACGTGGCAAANNNNNNNNNNAATCGACTGATAGCTTTGAAACCTNNNNNNNNNNNNNNNNNNNNNNNNNNNNNNNNNNNNNNNNNGTACAGAAAGAATACAATCTCCACTATAATTTACCCCCAACACATACTGCCTCAAGCAATAAAAAAGTGTCAAATAACCAACCATAAAAATTCAAAAACGCCATGACCACCACTATAATGCTAAGAATCAATATGAGTATACCCTTCTCTTAAAAGCTTACATACCTATTATTAAAACACTTATNNNNYTACCTCAACGAGACAAATATTAAACCACCTTACCAACTCAATTACTAGAAATAAAAAAACTAGGCAAACTAACACCAATAGTAACACCAATATGATTCATACTAATCCTACGGGTAGCGCAATCAACTAAATATTGTATGAATTAAAAAACTGCTAAGAAATTGATCTTGCAAAAGATATGAAACGAAGATACTCAAGGATGTACTTAACCCCAAACCTACAAGGCTCACCACCTACAATACACCTTATCGGGAAAAAAAGATCAAATAAGACCATCAATCTTGTAAGCTACTCCAAAGCTAATAGTAACCAGACCTATAAACTAGTGAACCCACATAACAGCTCAAGCCCCTAGACATAACCTCGATNNNNNNNNNNNNNNNNNNNNNNNNNCTSGGTTCAGCAAAGGTTTATTATCTCTAGGAAACCGAACAATACCAGAAATCTTTCTAAGGAATCAACCACCAAGAAAACCTCATCCAACCACATAGAAAACTTGGAAAAGATGATAAACATTTTACCAACAATCGAAACAAATCAAAATTTCCTCTTATCAATTAACCCATACAAATTTTAACCTAAACCATAACTTCAAAAAATTTAAAACACATTAAATCTATGCAAACTAATTTAAGGCCTCCCTCGATAATAATTAACAGTCATCCAGCTTTCTTTAAATCACTTGCAACATTTAAATTGAAGTAAACTACAGCTAATCATTCCAAATCGAAACACTTTCAAGTTAAACCACTTTTTCTAATCTAATTGTCAGAGTCTTAAAATAAATGAAGCACCTTTTAAAGAAAATACCCTANNNNNNNNTCSAAAAAATGCGACCATAAACAATTTCGGCANNNNNNNNNTTNTNNNNNNNNNNNNNNNNTTAAAATGGTAACCGCTGCTAACATTCTAAACCAAAATAGTAGCTTAGGATGCAACTNNNNNNNACTTGTAAAGAGTACTGCACCCACTTAAAACCTTCCCAAATTATTTAGTATTATGCCTCTCTTA
n3258     AGACATTACAAAAAGTTCCAAGTATCCGCACCCCATAAATCAATATCCAGACTAAAATCACCCAAGACTTGCTTAGCTCCACTATTCATAATAGTYMTNNNNNNNNNNNNNNNNNNNNNNNNACGTAAAGTTAACATGCTATCCAACCAACAACATAAATGTCATAACTATACCTAAAACCCTCATAAAAATCATCCACGATAAATTTAAACGAAAAACATTAGATACCTACCTAAATCTACACCCGAGAACTACGACAAACTAAAACTCTAACTAACCCACGRATAATAACCCAACACCCAATTGCCATGCAGGCCAATGAACAATAACAATACACAANNNNNNNNAAYAATCAACGAAATGAAAAAGGCGGACAGTAACAAGAACGAAGCTGGCCCTACCNNNNNNNNNNNTNNNTAATAACTCCTAAAATAAAAGGGGAAGCATATTAGCTATAAACTAAAGCATTCAGCTTACACCTGAAAGATGTCCTAAACCCAAGACTGAGCTCGGCAAACTTAAGCACTCTTCAAATCTCTATCTCTAGCTCAGCTCAATAAAACCAAACAATCTACTACAACACCTAACACTCCATTCCTAGTAGGCGAGAAAAGTTGACGCAATAGAGACACGTAGTAAGAAGGATGAAATAACAGTGAAAAGCAAGTGAAAAACAGCAACCAACCGTACCTCTTGCATCATGAAAGAACACCGAACGGATAACCCATCGAAAAGGAGTAATCAGAAACGTGGCAAAAAACAGAAAAAATCGACTGATAGCTTTGAAACCTAAATCATCCCCTCCYNNNNNNNNNNNNNNNNNNNNNNNNNNNNNNNNAAAGAATACAATCTCCACTATAATTTACCCCCAACACATACTGCCTCAAGCAATAAAAAAGTGTCAAATAACCAACCATAAAAATTCAAAAACGCCATGACCACCACTATAATGCTAAGAATCAATATGAGTATACCCTTCTCTTAAAAGCTTACATACCTATTATTAAAACACTTATACTACTACCTCAACGAGACAAATATTAAACCACCTTACCAACTCAATTACTAGAAATAAAAAAACTAGGCAAACTAACACCAATAGTAACACCAATATGATTCATACTAATCCTACGGGTAGCGCAATCAACTAAATATTGTATGAATTAAAAAACTGCTAAGAAATTGATCTTGCAAAAGATATGAAACGAAGATACTCAAGGATGTACTTAACCCAA-ACCTACAAGGCTCACCACCTACAATACACCTTATCGGGAAAAAAAGATCAAATAAGACCATCAATCTTGTAAGCTACTCCAAAGCTAATAGTAACCAGACCTATAAACTAGTGAACCCACATAACAGCTCAAGCCCCTAGACATAACCTCGATGTATTNNNNNNNNNNNNNNNNNNNNNNNNNNNNNNNNNNNNNNNNNNNNNNNNNNGAAACCGAACAATACCAGAAATCTTTCTAAGGAATCAACCACCAAGAAAACCTCATCCAACCACATAGAAAACTTGGAAAAGATGATAAACATTTTACCAACAATCGAAACAAATCAAAATTTCCTCTNNTCAATTAACCCATACAAATTTTAACCNNNNNNNTAACTTCAAAAAATTTAAAACACATTAAATCTATGCAAACTAATTTAAGGCCTCCCTCGATAATAATTAACAGTCATCCAGCTTTCTTTAAATCACTTGCAACATTTAAATTGAAGTAAACTACAGCTAATCATTCCAAATCGAAACACTTTCAAGTTAAACCACTTTTTCTAATCTAATTGTCAGAGTCTTAAAATAAATGAAGCACCTTTTAAAGAAAATACCCTANNNNNNNNNNNNNNNNNTGYGACCATAAACAATTTCGGCAGATTAAATATNNNNNNNNNNNNNNNNNNNNTAAAATGGTAACCGCTGCTAACATTCTAAACCAAAATAGTAGCTTAGGATGCAACTNNNNNNNACTTGTAAAGAGTACTGCACCCACTTAAAACCTTCCCAAATTATTTAGTATTATGCCTCTCTTA
n3757     AGATATTACAAAAAGTTCCAAGTATCCGCACCCCATAAATCAATATCCAGACTAAAATCACCCAAGACTTGCTTAGCTCCACTATTCATAATAGTCCTCAGGTAAACCAGCCACCGCGGTCAACGTAAAGTTAACATGCTATCCAACCAACAACATAAATGTCATAACTATACCTAAAACCCTCATAAAAATCATCCACGATAAATTTAAACGAAAAACATTAGATACCTACCTAAATCTACACCCGAGAACTACGACAAACTAAAACTCTAACTAACCCACGGATAATAACCCAACACCCAATTGCCATGCAGGCCAATGAACAATAACAATACACAATCAAATATAACAATCAACGAAATGAAAAAGGCGGACAGTAACAAGAACGAAGCTGGCCCTACCACACAATACTATAAATAATAACTCCTAAAATAAAAGGGGAAGCATATTAGCTATAAACTAAAGCATTCAGCTTACACCTGAAAGATGTCCTAAACCCAAGACTGAGCTCGGCAAACTTAAGCACTCTTCAAATCTCTATCTCTAGCTCAGCTCAATAAAACCAAACAATCTACTACAACACCTAACACTCCATTCCTAGTAGGCGAGAAAAGTTGACGCAATAGAGACACGTAGTAAGAAGGATGAAATAACAGTGAAAAGCAAGTGAAAAACAGCAACCAACCGTACCTCTTGCATCATGAAAGAACACCGAACGGATAACCCATCGAAAAGGAGTAATCAGAAACGTGGCAAAAAACAGAAAAAATCGACTGATAGCTTTGAAACCTAAATCATCCCCTCCCGGACTAAACAAACCGCGAGATAATAAGTACAGAAAGAATACAATCTCCACTATAATTTACCCCCAACACATACTGCCTCAAGCAATAAAAAAGTGTCAAATAACCAACCATAAAAATTCAAAAACACCATGACCACCACTATAATGCTAAGAATCAATATGAGTATACCCTTCTCTTAAAAGCTTACATACCTATTATTAAAACACTTATACTACTACCTTAACGAGACAAATATTAAACCACCTTACCAACTCAATTACTAGAAATAAAAAAACTAGGCAAACTAACACCAATAGTAACACCAATATGATTCATACTAATCCTACGGGTAGCGCAATCAACTAAATATTGTATGAATTAAAAAACTGCTAAGAAATTGATCTTGCAAAAGATATGAAACGAAGATACTCAAGGATGTACTTAACCCCAAACCTACAAGGCTCACCACCTACAATACACCTTATCGGGAAAAAAAGATCAAATAAGACCATCAATCTTGTAAGCTACTCCAAAACTAATAGTAACCAGACCTATAAACTAATGAACCCACATAACAGCTCAAGCCCCTAGACATAACCTCGATGTATTCAGCAAGTTGTTCTTAACAACTGGGTTCAGCAAAGGTTTATTATCTCTAGGAAACCGAACAATACCAGAAATCTTTCTAAGGAATCAACCACCAAGAAAACCTCATCCAACCACATAGAAAACTTGGAAAAGATGATAAACATTTTACCAACAATCGAAACAAATCAAAATTTCCTCTTATCAATTAACCCATACAAATTTTAACCTAAACCATAACTTCAAAAAATTTAAAACACATTAAATCTATGCAAACTAATTTAAGGCCTNCCTCGATAATAATTAACAGTCATCCAGCTTTCTTTAAATCACTTGCAACATTTAAATTGAAGTAAACTACAGCTAATCATTCCAAATCGAAACACTTTCAAGTTAAACCACTTTTNNTAATCTAATTGTCAGAGTCTTAAAATAAATGAAGCACCTTTTAAAGAAAATACCCTAATTAAACTTCCAAAAAATGCGACCATAAACAATTTCGGCAGATTAAATATTATAATCACTGTGATAGATTTAAAATGGTAACCGCTGCTAACATTCTAAACCAAAATAGTAGCTTAGGATGCAACTTAATAAAACTTGTAAAGAGTACTACACCCACTTAAAACCTTCCCAAATTATTTAGTATTATGCCTCTCTTA
