# Supplementary material for: Molecular exploration of fossil eggshell uncovers hidden lineage of giant extinct bird
Source: Nat Commun. 2023 Feb 28;14:914. doi: 10.1038/s41467-023-36405-3 (PMC9974994; doi:10.1038/s41467-023-36405-3)
Supplement: Supplementary file 10 — Supplementary Data 10 [file 41467_2023_36405_MOESM10_ESM.zip › Supplementary Data 10 Genetic_data_minus_filtered_reads/4_Alignments/57tax_m3_MAY18_gblocks.phy]

 57 3792
ACACH     ATCACCCCACGCCTCACACTACCGAGAAAACACCAGCAACATTACTCCAAACAACATATCTAGATTACCACCCACCGCACACCAAACATACACCACCCCTCACGACACAACATTAAATACAGGGGCATTACCACAAAAATCACCTCAAAACCTTCTACCATCTCCACCTCCAAGCGCTTCCTACTAAAACCACATACTCCGCCCAGAAAGATAGCTAACCCAACATCTACGCACTAAACAATCCCCACACCGCCTAACCCCCTTAACTTCTAGCGATTCATAATCCCGCGCACAATCCCGAGAGCAGTCCAATCCACGTTCAGCCAAAACCTTCACACACCACCCTCAAGCACCAACCTTTTCTCTAACCCCACTGCACACCAAACTAAAATATTCATTTGTCCAATCCAACCTACCAAAAAATAAAAATCACCCACAACAACACGCTCCGCCGCGACTACTCCCTACAACCCAAACCGCTCAACAGAAAAACACATCACGTCCCCCTGGAGTTCCCTCAACAAATCCGCTAACCTACTCTCAAACCAAAAAATAGAACTCACACCGCCCCCAAACCAAACCCAAAATCAGATAAAACTACACACCGCGACATCCCCGACCAACTGCACCATCAAAACTCAAACCCCTCTACGCTTATTCCCACTATCGGCCTTAAACCCCCACTCATCCCCAAACAGCCACACATTAAAAAGTGTAAATCATTTACTCCTCCAATCCACAATACAATCCAACCCATCCCCAACCAACCACCAGCCTCCGCACCCTAAATGTAAGATCCCTCCCCAACAACAACGTCCTTCAACCCCCCAATCTCACCTCAACATTAGCAACATCATACTCCCCAAGCTTCCCTCCAAACACCCACTACTTTTAGACCCGCGCACATCCCAACCCATCAACATCCCAACCCACAAGTTCTAAGGACGCTCACGCCCCAACCATCGAGTATCATTCCCTTATCTTATATACCCAGTAGCAGACGGCTTGAACACTCCACTTAGAAACAACCTAATTCCCCACCAACCCTTCCAAGTTTATTAATCCACACTAATCACCAACACTCAAACTACCGTCTAATCTCAACGAAACACCACTCTGACCCCCCCTTCAGAACCAAACTCAACCAAAAACGAAAACCCCTAACCTCACACCCCGATCCCACAAGGCTCAATTTATCACTCAAAACACCCCCAATAACTCCGCTTCATCAAAAAGCACTTCCAAAAACGATATCTCTCACACACAACCCAATGCCACCGTAACCCTAACACCACACTACGGTCACACCACGCAAATCCGAAACCATCCCAACCCTCCCTCCCCCCAAAAACGGAATTACAGATCAAACCTTGCACCCAGCAACCGACCTTGCCAAACCCTATCGCACACA--ATAGAAACACAACTTGCTAGACCACCCAAGTGATCCCCCCCCACCACAACACACAAACAGCACCTCATACACCAACTTCCAACACCCAACAAACTAACCCTGCCCACACAAATAAATACAATAACTAACGCAACAACCACACCAACAGTTACTCCCAAAACATATCATACATACAAAACAAACTACCCCAACCCCAACACGCACATTCACTACGCGTTCAACCCATCCACCAACTTTCTCATCCGCAACCACACCGCATACAAGCACATACCCTCTAACCCCAACCAGCCAACACCTACCCAGCTTCCCCCACCCACACAACCCCCGACACAATTCAAACACAAGGCTACACCCACCCTACAAACATCCACGTCAAGACCCAGCCAACCCCCACACAGGCAAAAAAGTGCCCCGGCCAACTCCCTCTCCCCAACTCCTAACCAAGACACACAAATATCCTAACAAAACCACACTTCCATCAACCCCTAACCACTTCTGCCCAACCCAAATACCCAACCCCCCATACACGCCATCCAGCCCATCCAAGTCCACACACCCTACACTTATAACCAACAACACAAAATACACCTTCCATAACATGCACC-TACACCGCCGATCCACCGAAACACCCCCCCACACCTCCGACCTCTCCAAAACCGGGCGAGCCACATCCATCCACTACACCCACCACACCACAACAAACACTTGCAAACATATATCCAAATTGGACCTCACCCCGCAATCCCGCTCACCGCCATCAACAGAACCCCCAGCCAACTCCACACCACCCCACCCTTCTCCGAACGCCCCATACACGGCGTTACCTCGGTACCACCCTATAACACCCAAGAAACAACCCACATACACCCTTTTCCAAAGACTCATAACACCTATACAAAACAAACACATCTAACCCACCCCCAATACGCCTCACCCCCAACTACCAT-CCAAACAAACCCCCTCCACACCGCCGCAACCACCAGCATAAAGATCCGAAGAACCCCAATCCAACAAACCACCCCCCACAAACAAACCTCGCACCAAAACATCTCCCATATTCACACATCAACACAACAATACCATCAAACCGCCACTACCCCATACCAACAACCCACAATAATAACTCCAAACATCTGAAAACCACCACCAAACATTCTCTACATCCACCATACCACAACAACCCCACCACACAAACCAACCCCCGACCACAAAAATAACTAGCCAACCCCCGCTAAACCTCCGCTTCCACCCACCACACTTCCACCTTCCTTTACTTACACAACTCGCAAAGCCACTACTGCAAACACCAGCCCCAACACGCCCACACGCACAGTCCCACCCCCACCATCAAAACTCCCACAATCAAACAACACCTCCCAACCAAACCCCCCACCCTCACATCACTCCACAACTAACCAACAACCCACAACAACACCCCACCGAACCATTCCAACAACAAACCACACAATCCAACACATCATCACTAAACCCAACCGATACTACCCAATACATCCAACCCAACCTCCAACAAAGAATACAACCAAAACTCTACCCCCAAAACCCAACCTCCTCAAATTAAAAAAAAACAACCACACTGCACCACCCCGAACCAATCTTACACAACACCAAACAAAATAACAACCCACACCACAACCCCCCCCCAGTACCAACCAATTCTCACCCATCAACCACCCCAACTAACACCCAAACATTTCAGCCCAAAGACAACCCATCCAATCTACCCACACCCCCACTACCCACAACCTAATCCCACCCCGCAATCCAACCAAAAACCATACCGCAAACGCCGACTCCCCC-CTAAAAAGCACCCACCCCAAACCCCACCAACCACTACAATCCCCAGCCCAAACCACGAAACCCAGCCCACCACTACACACCACCAACCTCTACATACCTCTCCATTAACCTCTCCATAACACAACCAACCCAACCTCCTCTGAAAAGCAACCCCCCATACCCCCAAATAAACACACAACCCCCTACCCTCCCCCTACAAAACTCACCCCAAAACCCGCCCACTCACACCACCAAACCATCACATTAAACACACCTCCAACAATCCAACAACACCCCAAGGCCATTCCCCACCCCAAACCTCCCCCTACCCCCCCATAAAACAACCATACAAACACACCCCCCCAACACAATATCCCCTCAGCCACCCACCTCACCTCACCACAATTCACCGTTCKCACGCGCACCAATAAGCACCCAATCCCAAAAACCCCACAGCGCTCCCCCCCCCATAAYCGCCCCCCCCACCCGCCCGTCCCACCACCGAGCCCAACAACACCATCCAACTAACAACAACCATAAACACCCCCACACCCCAAGAGTACCCGCCATAAAAAAGCA
AEPHI     CCNNNNNNGNNNNTCNTATAACCTAATAAACACTGATAGCACCACTTACAACAATAGAACCAACCCAAACCGTATCACTTACNNNNNNNNNNNNNNNNNNNNNNNNNNNNTAACAAACCTAATGATACAATAATGACAAATGTCCCAAAAATCCACACAWWYYCTAKNCTTCAACCCACCACAAAAGAACTCGCAAATATCCCATAAAAATCAATCAATTACCTCACTACGTTCCAAACGACCTATCCACATCCACATCCACACAATATCCGTCAAAACACCACCTCGAATCCAACCACAAAAATGACATGACCTACTCTCAGTCTCGACCTTCCCACAACTTATCCGAATAAGAACCTTACCCCCCAATCCATAGAACACCACACTAACATACACACTTAACTAATTTAATCAACTCAGAAACTAATCATCCTCATAACTACACACTCCACCAAAATAAACTCCAAANNNNNNNNNNNNNNNNNNNNNNNNNNNNNNNNNNNNNNNNNNNNNNNNNNNNNNNNNNNNNNNNNNNNNNNNNNNNNNNNNNNNNNNNNNNNCATCCAACCCACACCAAAAANCANNNNNNNNNNNNNNNNACACCCATAAACACCBACTATTAACATTACCACCAAAACCTATACCTTTCCCCCTCCTATCCCNNNNNNNNNNNNNNNNNNNYATTCAACTCTTAAACAATTTTCATCTTATCAAGCGAATTACCTTTTTCTTTAATCCAAATAACACTATACTCTATCCGCACCAAGCCACCACGATCCGTAAATCTCACAAAAGAACTGAACATTCTTTTCATTCCCACCAATTCCCAAATCTCCAATCAACATCGGTGTTACAACAATCCCCCAACTAATTTTCTATCATTCTCAGCCTTTAGACTTACATCCACTACCACTTATAACTAANNNNNNNNNNN-NNNNNNAGCATAATTACAGCCAACCCATAACATACCACCCAACCGCTTTACTTAGTCAACATTGAACAACGTTAACACTTCCCTTTTACTCAAACCAACTCATCATTAATTCCTCAAAACTCTCAATCTCACTATTACTYTAAATACCTATATAATCACCTTACCATACAAAAACACTATCCCAATTCCTNNNNNNNNNNNNNNNNNNNNNAAAAAAAGAAAATCCTAACCCCATTTCCTAGACCCACAAGGCTCTACACACACCTTAAAATACCCTTTACAAACCCAACTATCGAAAAAACCCAACGAATAACAACGATCCCCATCAACAACGCAACATCATTAAAACCCTAACACCGCACNNCTATCCTACAAAAATACTTAAAATCCACCCAAGTCCACTTCCATCCTAAACACAAAGTTACAAAACACATTCCAAACCTTACCACTGTCTCCACCAAATCACACCNNNNNNNNNNNNGAACTACAATYCNNNNNNNNNNNNNNNNNNNNNNNNNNNNNAACTCAACACAAATAGCACCTCACCCCAAAACAACACCAATTCAACACCCTTATCCCCCCTAANNNNNNNNNNNNNNNNNNNNNNNNNNNNNNNNNACTCACAAACATATTCAACACAAACTCTAAATCTAAAACGATTTACCCAAAAGCTCTCTCCTCTAAACACCAGACAGTCTAACAACCCCACACCATCTATATCCACTTCAAAANNNNNNACAAAAACACATCCCACGCCACAAGCCAGACAACTCCAACCCCATTCCCTCCAAACCAACAACCCCAATAATACATAACATAAAAATCCAAACCCAACCTCACAATGATAACGCCACAACCCAATCAGCCCATACCATAAATAATTAATAACTCAACCATTACCCATATTTAAAATTCCAACCAAAGCCCACAACCACCTTTCAACAGCTATACATTCATTTCCCCACAATCAATACCGACCTTTCAGCACACCCAACTCCACAAACACGCTACACAACTCACCCAAAANNNNNNNNNNNNNNNNNNNNACTAACAACATAAAACATACCTTTAATCACCCATATCCACTACACCCAACCTCCACCAATACAACAACAAANNNNNNNNNNNNNNNNNNNNNNNNNNGTACCACCCACTCATCATACCCATCCCGCAACAACAACCCCCTGACANNNNNNNNNNNNNAAGACCTCTAAGAAATRAGATTAATCCCTACCACTAACAGAATCTCACNNNNNNNNNNNNNNNNNNNNNNNNNNNNNNNNNNNNCTATACCTAAACTCACACAAAAGACAACTCACAACGCCTAAATAAAGCTTCACTTACACCCCACCATAGGCATCCACAACACCAACACTAAACATAATCTTCTAATCATCCTAACACCCCCACTACCAATAACAACCTATACAGCATAATACCAAATACACAACTCCAAGCACTAACTTACTGAACAGAGGCATCCTAGGTACACCCATCACTACACTCAAAAAACCACCATACCAAAATACAAACCGTGCCTTCACATCAATATCACTACCCCAACAAACCACCACTAAATCACCAACACTACAACCNNNNNNNNNNNNNNNNNNNNNNNNNNNNNNNNNNNNTCCCATCTAATACTACCTCACAAAAACAATCCCAACCCATAAACCAATCCTACNNNNNNNNNNNNNNNNGGCAACTCCCACCAAACCCATCTACCGGTACGCACACCAACTAAGTCATCCTATCCCCCGAACCCCCACACTTTCCACACCCAGCACCAATCTTCACNNNNNNNNNNNNNNNNNNNNNNNNNNNNNNNNNNNNNNNTCACAACTCAACACTAACATTTAACAAAAACATCAACACCCATATACTTCTACAACTTCCAAACAATACACACAAATCATCCATCAAAACATCATTACAAAAACAACCATAGCTTTAGAAATCACCCTCCAATCCAACAAACCCACAAT-ACCTATCCCATTCAACTCCCAACAAAAAACTCAA-CCAACCACCAATACCATAACACCAACCTCACCAATCAAAAAAAACTAACCCCACTCTT-AAACCCCCACCAATCCTACTCCCCATCACCACTAACCCCCCCCCCAGTCACAAATCATCCCAACCACTTACTCTCCACAACCCATCCCCACCTACAAATAATGAACAAANNNNNNNNNNNNNNNNNNNNNNNNNNNNNNNNNNNNNWCCCCCAACACCCAAACCTAAACTTCACTCCNNNNNNNNNNNNNATAATACACAACGAACACCAAACCATCCCATACCAAGCACCAGATCNNNNNNNNNNNNNNNNNNNNNNNNNCAAACTACCATAAAGAACACTATCCGACCACATCCCACAGTAAATCCCTATAAACCCCTTCACCAAATCCCACCCAGAGCCATCCAGAAAACTTACTCAAAAAAACAACACCACACACTCCCAACAGAATAGTCAATCCATAACCCACCCCACACTCTCTCTTCCGTAAGACCTAATTACCCACCTTACCTAACCAATACGCCCCATACCCCCCCAGCAACCCACCCATATATCAAAACTACACTCACTCTCAAAAATCATCCAATACAAACACACAACAAACACCAATACAATACTATCAAATCCGAAATCCTCCGAANCCCCCCCCACACCNCACAAKNNNNNACCGTTCGAACGCGCACCAATAAGCACCTAATCCCAAAATCCCTACAGCATCCCACCTCCCGA-CCCACCCCTCCATCACACCCACACGACCATCGAGCCCAACAACACCATCCAACAAGCGATAACCATAAACACTCACCCACGCCAAGAGTACCCANNNCAAACAAACA
ALELA     CCAAACCCACACTTCATACCGCCAAAGAAACATCGATCATACCACACGAAGACCCAGAACTAAATCCTCGCCCACCACCCACCCATTCCACAAGTATTTCCCTAGCCTGATAACACGCATAAAGACTCCATAGTGACACTAACCCCGTCGTCCTTCACTTTGCCGGCCGTCCAACCCCTTCAGAGAAGGTCCTTCAACAAATCGAGGAAAACCGTTCATCCATCCCCCGTACATCAAACCACCTACCCTCAACCTAAATTCAATAAACCCACGCAAAACATAATCTCGAGCAAGACCACTGACACTGCCCAACCCTTACCCAGCCCTAATATATGTAACTTAAACCCAGACACCAATCCACCTCCCCACTCGAACACACGCCATAACAACACATATATTCAAGCAGCCAAACCCTGTACAAAATATAACCCATTCACTGCCACGCACACGATAACAACCACCCCTGGAAACCCCGCTTACACAAGCGCAAATCACAAAACACCACCCCACAATGTCCCCCAACCATCCCCCAATACACACGCACACAACTAATCAGAAATTACACAAACGCCACCTCAAACCAAAACCCAAGCAGTACAATACCCAAGTACCTCCTTGTTCTATACCCCCTCCAGAACCTACACCTTCCCCAACCACGCCCCGCCCACGGCCTCAAACACCCACTCCATGTCCAAACATCTAACCACTAAATACAAGGATTGCCTACCCTCCCAACTCAAGTTACCATGCACTACATCCTCAACACACCACCACACTCTACATTAACAGAGCTAAACCTCCATACCCTTGTAACGCCCCGCAATCTCCACACCCCCTCCCAACAACTACATCGCCACCCCTCCTGCGCCATTTCCTCAATCCTCCCTGCCCTTAAGTTTACACCCATTTCAGCTTATCTCCACCCCAGACTCGAAAACCCGAAAAGAACCGCCACCAACCCACTTTGTACCACCCACCCACCTCTCCCGATCACTTGCAGACAACCTAAGTGATCTACCTACTAGTCCACTAACTCACCCCTAACTCCTCCAAGACTCCAAGTCCACCACACCCCCAGGAACCTAAACCAACACCCGACCACAAAAGAACACTCCCCGAACCGCTCCCACCAATACAAGTTCAGACAAACAGGATAGCCTCCGACCCCGTACCCCAGACTCAAAAGGACCTAAACACCAAACAAATCACCTTCAACATTTTCAACTCACGAATAGGAACTTTCAATGCCGCCGAACAACGTCACCTACCCGATATCAACGCCGACACAGCAACACACCACAACCGCACCAACCGCATCAGAATTCGTTCCAACCCAATTTCACCACCATCACCATAATACCTAATACTTCCCAAGTTCAACAACTATTCTCGCTAAACTCAACCACACCGA--ACAGCGTCACAACCCGCCCAGCCCTCCACAAAACCTACCACTACATCAATCCATAAACAGCACCTTACACCTCGACCTCTGCCCCCACACTGCCCAACCCCCACTAAACCCATAAAAACAATATGCAAAAAACCCACGCAACCCAACCTTCCCATCGAAACGCACTCCAACTACACTACACACCACCCACAAGTCCGCACTTACAACCGGTCCACCTTCGATCCACCTACCGCTTGTTACCCAAATAATCACCATCTAACCAGAAATACACCGCTCGGCACAAATCAGACAACCCCATCACAGCCCAACAGAACTAAGCAACCCCTCTCACACCCAACGTAGGAAATCAGACCCACCCCCACAACGACAACTTCAAGGCCCACCCGACCCCCACCCAGAAAAAGAACCATCCAGACACCCATCCGATTCCCAGCCCCCAAACAAACCCAACACTCCATCCACCAAAACCACCTACTCTCCCTCCTCCACCCGATATTACCCCACCTCAACGCCCAACCCCTCAAACACACTTCCCATCCCAACCAATCGCCCACAGCACCTATCAGCGGCCATTAACATAAACCCTATCTTCGATCTCCCACACCCACCACCACCAACACTCCGCAACACAATCCCCTACCCCTCCCACACCCAACATCAAAAAAGACGTACCCAATACCCAAAACCACCACCCAACAGCAAGCACCCCACACTGTCCAACCAGAATAGCTGACACTCCGCGACCCCAATCCCCCCTTCCAACAGAATCAAACATCAACGACAAAAAACCCGGCCAACTACCCAGTTAACCCAATCGAGTTTCATCATAACACCATTCCATAACACCCACACTAAAAACCTTATACATCCCAATACAGCGATCTATACCACACACATAGACTAAATATGCTTCACCCACCCCGCACACATACAAACCACAACCGCCCTCACAACCAAACACCAAATATATCACACCAACCACCAACCTCCAAACCCAAAAGAATCTAACCACAGCGCCCCCCACCAACAAAAAGTCATCACGACAATTCTTATTCCACATCTCCACATCGACAGAATGACCTACACCAACCACCCCCAGCCCACCCCAACAGATACTGCAAATGCCAACACATCAACAACAACTAACATCATTCCTCACAACCAATCCCCACACCACGACTACACCACCACTCAAGTCCGTCTTCAACCACAAAAACCACCAGGCCGCCTCCAACAAATCACATGCACGGACCACCAAATCAACATCCACTTCAGCCCCCCAAACCCCCAAAACCACCATCACGAACACCAACCACAACATACCAACAAGCACAGCCTAATCGCCACCATCAAGAGCACCACAACGCAAAGGTACCACTTGATCATACCAAAGGCCCCCACATCCTCCCACAATAACCCAGCACCCCAAAATGGATACACATCAAAACATCCCAACTAAAACACACACGGCCCAAGCCACCACCCACCCACCCAATTCGCACATCAACTCCTCTCCAATCTAACCCCCATCACTGAACCTCCCAAAACCGCCCGCCCCATGGTACTCATCCCACAAACTAAGCCAAACCAACCCCGCTCCCCAAGCGCATACTAACCCCGCATTCCACCACCACAAGCCCCCACCCCAAATACAAATCCACACCAATATCAATCCCTCCGAACCTAACACCAACCATAACGAACGCTAAGTTCCCCACTATTACAGCTCGACCACCAAACCTACTCCCGTCCCCATCGTCCTTCACAAAACCCCACTGCACAAGCTACCCCCCAAACACACGCTAACTACCAAATCCCCCATCAAA-AGCCCCAACCCAAAATTCCACCCCTAACCCCAACCACCAATTCCTACTAAAAATATCAACCCACCCTACCACATCATCAATCCCTACCCACCCCTCCCCTCCCCCTCCCACAACACAAATCCACCAATCCAACCAAAGAACCATTCCCCTACACCCCTCGCGGAAAACATAACCACACATTCGCCCAATACAACCCCTACCACAAAACCCAGCAACTCACCCCTCCAAACCACCCCGCCCTCAACACCGTCACCAATCCCCCACCAGCCTACGACCATACCTACTCACAACCCACAACCGACACACCCTCACAAGAAACCCCCACACATAAACCTCTCAACCAAAGTACCCCAAACCCCCCCCGACCCAACATAACAAGCCACCGTCCGAACGCGCGCCAGTGAACACCCAAACCCAAAACCCCTACAGTATTCCCCCTTCCCCAACCACCACCCCACCACACCCACCCGACCACCGAGCCCACCAACACCATCCAACTAGCAACAACCATAAACACCCACGCACCCCAAGAGTACCCATCATATCCGAGCA
ANAPL     CTAACCCTACGACCCACATCGTCGTACAAATACCGACTACCCCGGTTCGCACTACACAACTAGCTATCCCAGCCCCAGCAACCCACCCCAGCCCCGCAAACGCCGCCTAACAACACCCACAAACACACAATAACACAGATAACCATAAAAACCAGAACAACACCACCTTCCAAACTCCCCCGGCGAAGATACCAAAACGCATCAGGCGTAGCAGTCTACCAGTCCGTCACATCCCGGACGCACCCCTCACCAGCTAGACCCCACAACCTACCCCAGCACCCCACATCGTGCCAAACCACCAACACCACTCACCCCACATTCAGCCTACACACCTCAACAACACTCCCACACACAAATCAACCCCACCACCCGAAAACGAACCGAGATCCCAAACCCACCCACCCGACCAATCCACATAGCAAACATAACGCATCCACAACAAACCAAGCCACACCAACCAGCCCAGATATCCACATCAACGCAAAGACAAAATAAAACACACCACCCCACACCCCACCCCGAAACCCTCCACGAATACGCACGTATCCGCACACAGAGCGAACCCAGAGGGCGACCCAGAGTAAGACCCAGATGAGAACACAACCGACATCACCCACCACCAACCCAACGCCCAAGGCTCACACGCCACACAAACCACCCCCACCTTCGGCCCTAAATTCTCACCTTACTCCGAACAATCAACCAGCGAAACGAGCCGCCCATTCGCCCTCCCAACCCGAGCCATAGCCCAGCCGACTCCCAACAAACCACCACCAAACCTACCACTAATCTTGTACACATAACCACCCACAGCGTCCATCGTTCCCCCACTCCTCACCCAACCACAACACATCCAACATCCCGCCAACCCCCCCCAGAACCACACCACTTTCAGACACGCACATACCCCAACTCACCAACATCACACACCGCAGACCCCAAACACGACCCCAATCCACCCACCAAACTCCGCCCACCTACCCCTCACACTCACCCACGAACAATCAACATAGTCCATCCAAAAGCCTGCCCATCCGTCGCCACCCCCCAATGCTCTCCATACTCACCTTAACTACAAAAACCCAGATAGACAACCCACCACGAAGCAACGCCTTCCAGACCCCTTGCGCAAGCACAAGCCCAACCACAGACCAAAACCACTGACCCCCTACCCCGGATCTAAAAGGCCCCAAACACCAACTAAACTACCCCTGTTCATCCCACACCACCGAAAAAACCAACCAAAAACAACACCCCAACCCCACAACGCAACACCGACCAAACTCCGACACCACACCGCCACCCCATCCACGATGCCACAATCCCACACAAAGCCATTTCACATCAAATAGCATAATACACAACACACTCCGTGTCCCGCAACCGTCCCCGTTAAATCACACTACAACCAG-ACAGTACCTAAACACACACAACCACACGAAGACCCAATCAAAAAACCCACAAACAAACAGCATCTCACACCCATCCCGCAACGCCACAGCACACCAACCCAACCCAGACACACAAAAACAACACCCAACGGAAAAACACAACCTAATCATACCACCGACACGCACCCGGTTCAAACGACAAACCGTCAGAAACAACGCCAACGCAACCGGCGCATAACCCATCCAACCATTACCCACCCACGCCTCAAACAAACCAACCCCAAAAGCACGCCTCCCCACGCAAACCAGACAACCCCACCCCCAACTATCCCACACAGACGACCCCATCGACCCCAAGCAGACAAAGCTCAGCCCACCCATACAACAACCACCCCACATCCCAATCGACCCACAAACCAACCAACAGCCAGCCCAACGAACACCCACACATCAACCCCCAAACAATCCCCAAGGTCAACCCCCAAAAGCTACACACCCCCCCCTCTTCCACCACCGCCACCCACCCCCAACACCCAACCCCATACACACACCACTCAACCTACCCAAATGCACATGCCAAGCATCCACAACCACCAGCCCAAACAACACACCCCGTACAACACACCCACCGCCGCCAACCCACCACGACAAGGCAACCCACATTATCAGAGACCAATGGCAAAAAAGGCACGCCCACCTTCAGAGCCCACCAAACAACTACGATAGTACAAAGTCGCACCACCAAACCACCCAATGACCCACCAACTACCCCCCCGCCACAAACAGAATCAAATAACAACAACTAACGATTTCGTCGATCCCCCAAACGCCCCCACGCTAAACCACCCCCGGACCACCGTACAACACCCAAGCAAAGAACTACATACAGCCCACCTCAAAGATCTACACATCACGCACAAGACATACCCCCCTAATTGAACAACTACGTACGCAACCCACAACAACCACACCAAACTAAAAAGTAACAAACTATCATTAAAACCAGTCCACAACCCCTGAAAACCGCAACCAAAATACCCCCCCCACACAATCAATCACCCAAACAAAACCCACCCCAAGCCTAAACACCAACAGAACAACCCAACCCAACCACCACCACACCACGACAACCACAACCACCAAAACCAACGCTCAAACTAAGACCACCATCACCCACCGAATCCAACAACCACGGACCAGCATCCTCACTACACAAGCGCAACCCCCGCCGCCGCAACTACCAGTGCACTCCCACCAACCCATACCCACCTGCTACCCCTCTCCAATATAACGCAATACCCCAAACTCCCAAAATCACCACCACAAACATAAACCCTCACAAGCTAACCGACGCCAATAAATCCCACACATCGGTAACACCGCCATCCAACAACACCCCCCAGGCAAACCTCCAGCACCCATACCCACGCAAAAAACCCCAATAACACCCACCCCCCAAACCCTAGACAATCACAAATACGACCCCATCAACCCCACACGCCATCCACGAACCCAACATATACCCCGACACCCACCACACCTAACCTCAACTGCAAAGCCCAACCCAAGCACCACTCCCACAGCACCGCTCCCACAAGCCAAACCGAAACACTCCCACTCTAACAACATATATCAACCCCACATACCACCGCAAACCACAACTACCCCCACCACACAGTTCCACAAACACCAACTCCATCTCCCCCGAAAACCCCCAACAACAACACCCCATTCCAAACAACCACTGCGCAACCCCCCAACCCACCCCGACCCCCACCACCCACGAAGGACCCACACCCCGCAAAGAGCCCGGGACACACACGACCGTCACCAATCCACCAAACGCAG-GCACCCACCCAAAACCCCACCTCACTTCTCAACCATGCCCCGCAACCACCAGTGCCCACACTTCCAACCACACCATCACCCCCCCTCCACCCCCCCGCCAACCCCCCCGTAATATAAACAGCTTAATCCATTCGAAAAAGCAATCATCCATACCACCAGCGAAACAAACAGTCACACACCCTCCAACTACAACCACCACCACAACACCCATTAACTCACACCCCCCTGCCAATCCGTCCCAAACACATCTAGCAACCCCACCAACAACTAAAACCACCCCCGGACACAAACCAAACCCCACACGCCCCCAAAAAAAACGGCCACACAAAGCCCCCAAAGACATCACACCCCGACAATTCCCCCACTCTCACCAACAGTCCACCGTCCGAACGCGCACCAATAAGCACCCAATCCCGAAGTCCCTACGGCTATCCTCCTCCCACAACCACCACACCACCCCGCCCGCCCGACCACCGAGCCCGCCAACACCATCCAACTAGCGCCAACCGTAAACACCCACACACCCCAAGAGTACCCACCCCAATCGAACA
ANODI     CTCATCCTACGACTGCCATAATCCAATAAACATCAACAAGACCTCACCATATCACAAACCCGGTTCTACCTCAACCACCCACAAGTCCCACAACTACACATACAAACCCACAACAAACCCCACAACACAATAACGCAAACAGCCACACAAACTAACCCAATCCTCTTACTCCAATCCACCTCACAAGAACTAACAAACAAACCGAATGAAACAATCAATTCCACCATCACACTCCAAACAATTCGTCCTCATCTACAACAACACAACAAACAACAAAACACAACCTCAAACCCAACCGCTGGAACAATACAACCCACTTCT-GCATTGACCCCCCCGCAACACGCCTATACACCAATCCAACCACCTACCCCACAACATACTTCACGTATACACTCACTAACACAACCAGACCAACCAAAAAACCAAACAAATCCACAACAATACGTACCACCAAAATCAACTCTAACCCCCTAATCCACACACAAACAAAATGAACTACACCACCCTAAAACATCCCCCAACAACCCTTCGAAAAACACCTACACAGAAAAATCATATTCACCCAAACCCCAACACAAAATACAACCTAAACAAAGATACACCAAAACATACCCAACACCAACAAAACCTTCAAAACTCACCACATCCCCACCTCCTCCACACCCCTGGACTCAACTACCTGCTCAACACCCAAACAACACCCACCGTGCCAAGCGATCCACCTCTCTCTTCGATCCAAACAATAATACATATCATGCCCAATAAACCACCACACTCCCAAAACCTTAGGAAGAAATCCAACACACCATCCGCTCCCACCGTCACTCAATCCTTCAATCAATGCTAACATAACAACAATTCCCAAACCAATTCTCTAACACACACTACCCTTAATCTTACACCCACCACTACCTTCTTCTAACATAACCTTCAAAATCCAAACATAAATACAACTAGCCCACTCAATGCCCTCCAATCGCCTTACCTAATCAAATGCAGACAATCTTAGCACTCCCTAAGTGTCTAAACCAATCCATTACTAACCCCCCCTATCATCTAACTACACCATCACCTCACAAACCTAAATAATCACCCCATCACTTTAAAACATTATTCCAATAACTTCCACTAACACATACTCGGATCAAAAAAATAACTTCTGACCCCGTATCCCAAAATTGCAAGGCCCCACATACAACTTAAAACACCCTTTACAAGCCCACCCTTCTAAAAACCCTAATAAACAACACCATTCCCCATCGATAATCCAACACCAACACAATTTTAACACCGTACCGCTCCCACACATAAAAATCCAAGAACTATTCAAACCTATCCTCATTCCAAATCCAAAACTACAAAACACATTTCCAATCCCACAACCGATTCTGCCAAAGTACACCGCAAAACC-CANGTAATACAACCCATAAACCCATCCGTACTCTCCACCGCCGCAACTCCTAACAAACAGCAACCCACCCTAAACCCCCACCGACCCTCAACCCCCACTCATACCAAACCGTCCAACAGAACAAACCACCTCTAAACCCGATCAAACTACGCCCTCAACACGAACCCCAAACCTAAAACAACCCACTTACATTTACGCATACTCAAATACCAAACAACTCAACAACCCCACATCTCACACCCCTACCCACAAACCGCAAACAAGAACACACCCCATCACATAAATCAGACAACCTCAATACAACCCCTTCCATACAAGCAGCCTCCCCATACCACAAAACAAAAACCTAAACTCAACCCCACAAAAACAACCCCAAAACCCGTCCGCCCCACAACCCAATAAACAAATACCCTAACATCTAACCATAGTTAAACCCCCAATCATAACACACGTCCCACCTCTGGTAGTTGCCCACTCACTCTACTACAACCAATACCAACCCTCCAAAACACCTGTCTTTCCAAACATACCACCCAACCTACCCAAATACACATATACCCAACCCACCCCCAACAACACAAGATACACCTCCAATCACACACACCCACCACAACCAATCCACTCCGATAAAACACCAAATCACTCCCAGCATCGAAAACAAAAAAGCTATACCCGCCCACCACACCCACCTCTCAATAGCAATCGCCACACAACACACCATCACTACAAACCACAATAAACAAAACTACCTACCACCATCAACAGAACCCTACACACACCACAACTCACTACCTCCATCTCCGAATTAACCCTACCCAAGCCCACACAGACATCAACCCATAACATCCAAACCAAAACTTATACACACCTCAACATAAAAACTCACAACACAAACACTAAACAAAACCACCCAACCCCTCCAACACCACAACAACCAATTCCAGACCGAACAATACAAAACCAAATAAACCATATCAAGCACTAACCCACAATACCCAAAAACTCCAAACAAACCCGCCATCACTCTCAATAGATCACCACATCAAGATACAACTCACACCTACACATCAACAACACTACCTCACTCAACCACTACCGCACCATCAATACGACAATAACAAAAATCGACAACAAACCAAAAAATATATCAACCAATAACATAAAAACACTCCACGACAAGACACCCCACCCACAAATCAATCCTCCACTCAAAAGCCTGCCAGACAACACCCCCCAAACCAACCACTTCTCATATACACTATCAGACCTCCCCAACCCCCTAAGATCCCGCACCACCTACCTCTAATGCTAACCACCACACATCCATACGCACAACTCTACCCCCAACACCAACAACTCCGCACCCAAAATCTAACACTCAATAAATCCATCCGCTCCCATGTACCCCTACATCCCACGAATAACGCACATCAACCATCTATTAAGACACATCAATAAAAACACCCACACCACCAAAAACCACCCCCAGATCTAACCCTCACACAACCATCCATATAGTTTAACTCCTAACAAAAAATTCCTCCAAACCATCACCACCGCGACGCTAACCCCATCAGCTGAGAGAATCCTAACCCACCCCCCAAACCCAAACCCACTCCACCCCCCGCCACCAACCATCCTTTCTCCAACAACAAACCACCAACACCACCACCTCTCCCCAACCCATCTCCATCCCACACCCACGTACAAATCCACTTTTCACAAAGCCATCCACCTAACCCCCCCCAACCCCTAATACCAAATTCCAGACTCCTTCCCGCAAAAAAGACCAACAACACTCAATCAACACCAAACCGCCCTATAACAAGCCCTAACCCATACCCCCACCCCAAACCACAACCACCAGCCACCATAAAGAACACTATCTCACTAAGCCACACAGTAAACCCCTACAAACCCCCCCATCCAACCCCACGCAACACTCCCCAAACAATCCACTCAAAAAAACACCACCATACACTACCAAAAAAACATCTAACCAACAACCCGCTCCATACCTCCCCCCCCCTACAACTCAATAACCTACCCCCCCCAACCAACACACCCACTGCCCACCTAGCAACCAAACCACGCATCAAGACCACACTCACCCCTAACTAGAATCCAACACACCCCTAAAACAAACTCACAAACACCGTCCCCAGAACCGACAATTTCCCGACCCCCCCCAACACCTCGCAACACCTAACCGTCCGACCGCGCACCAGTAAGCACCCAGTCCCAAAATCCCTACTGCACTCCACCTCCCCCTCCCACTCCACCACCACATCCACACGACCACCGAGCCCAACAACACCGTCCGACAAACGATAACCATAGACACTCACCCACGCCAAGAGTACCCACCATAACCGAGCA
ANSSE     ACAGTCCTACAGTCCACACCATCAAAAGAGCACTAACAACATTGCATGCAACTATAGGACCGAACCCACCCATGCTACCAACCCACCCCACATAGACCCCCACACTACCACGACGCACCTAGAAACACAATAACACAAATAATCCCAAAACCCCATCTAACACTCTCCCCCCAATACCTTAAATTAAAATCTCCCGTCCGCCCCAATGAAACCACCTACTAAACCACCACACACTAAACCGCCCACACACAATTCAGACCCATCAAACCCCACCGACATTCAACCCCGAGCAGGGCCAGAAATATAACCCGACCCACATGCAGTTCTAACAAACGCACTACACACCCAAAAACCAGCCATCCCCTTCAACCAAATACATACTAAAATCCCATCCATACTCACACAATCAAATCATCCCAAAACTACAACACACCCATAACAAACTATCCCACAAAAATCACTTCAAACAAACACAACTAACTAAAAGCAAATCAAAAAATACCACCGCATAATACCCCCCGCCACCTCACCCAAAAACACATATGCAATAAAATCAAACCAATCCAATCAGTAAATCAAACCACAACCCAAACGAAATAATACCCAAAATCACCCCCCCCTAACCTATCAACCAAGGCCTAGGCTCCCCCTAAACCTAGCGTACACCCAGCCTCCAACATCTACCCTACACCAAAGTACCCATCAACCAAAAAAACCACTCACTTACCGTTCCAATCCACGTCATTATACAACCCATTCTCAATACACCACCATCTTCTCCAACCCAAATCCTAAATATCTAATCTCTCACCGCGCCTCACAATTCTCAAACCCCATCCCAACAACAACACCACGAACACTCCAACTCTAACCTTTCGACATACACCGCTCATAGACCCACGCCCACCACAACCCTCCACTGCCCCAAACCACAAGATCTACGAACAAATACGCCTAACCTACACAGCACCACCTAACCACTCTACCCACCCACTCACAGATAACACCAACGATCCACTCACAAACATACCAATCCGTCCCTAACCCCCCCAAAACTTCAAGCTCACCACACCCCCCAAAACTCAAACAATCACCCCACCACAATGAAACACCACCCAAACCAACCCAACAAATACAAACTCAACTAAACAAAAAGCTTYCTAACTCCGTCCCCCAAACCCAAAAGGTCCTGAACACCACTTAAACTATTCTCGCTAACCCCACCCCATCAAAAATACTTACCAAAAACATCAACCAGCATCCTCAACCCAGCACTATTCCAACTCCAGCACCGCACCGCTATCGCATAAACAAAACCACAACTCCCCCCAACCTAGCCCTATCCCTAAAACCAAAACACAAACCACACCCCAAACTCCACAATCATCCCCGTCAAAACTCACCACAAAAAA-ACAGTACCATAACTCACACAATCAAATGCATAACGCACTAACACTACTACCCACAAACAGCACCTCACACCTCAACAACGAAGTCATAATACCCCAACTCCAACAAAACCCATAAAAAGTACATCCAAAAAACAAACAGAACCCACATACCCTATCACAATGCATCCAATCCAAACAACACAACACCACAACCGGAATAACTATGATTAATTAACACCCTAATTATACACTACCCACCTCAACAAAAACTATCAAACATCCAACCACACACCCCTTAACGCAAACCAGACAACACCATTACAATCCGACATTTTCAAATAACCCCCTAGACGCTTCGACTAAAAAACCCAGCACACTCCTACAACAACAACACCAAAACCTAACTAACCCACCCACAAAAAAATAAAAACCCCAACCACTAACCCAGCCCAAACCCCTAAACGAAACCTACAATCCGTTTATAAAAACCACACACCTCCTCATCCTTAACCACCACTACACCAACCAACCACCTGACTCTACAAACACGTCACCCAACTCACTCAAATACCTACGACCACCACTCCCAATCAACAACACAAAATGCACTTTTAGCTACACACACCCACCGCGATTAACACTCCAAATCACGACACCCTACCCTATATAGCACCAACGACAAACAAGAACTCTCTACTTGCCAAAACCACTACTCAACGACAAACACTCCACATTACACAACCAAAATAAACGACAACACACCAACACACTCTCCACCCCCAATAGAATCTAACACCAACTATATACAACCTCGTCTACCCGCAGAACAACTATACTCCAACACATACAAAAATCACTACACAACACCAACAACAGGATCCACATAAACCTCAATACAAAAATTTACAATACCCACACAAAACAAACACCTCCAACCCACCCAAAACACATACAATTTACGACCACCCCCACAAAAGAACAACTGATAAACTACAACAACCATTAACCTATAAAATCAAAAAAACTCAACCAAAGCAACTCCCCCCTACAACAAATCACCAAAACTAGCCCCACATCAAACTCACATACCAATAGAACAACCTAACCCAACCACTACCATACCCCGCCAACAACAACCACCAAGACCGACGAACAAACAATGACCATAATCAATTACCATTCACAATCTCAACAAAACAATCAACCCATCACACAAACAAACCCCCCGTCACAAGAACAACCAGGCAACTCTAAAAAACCGACCTAACCAAACCACCAACCCCACGCACACCACACCTTCCTCAATTCCCAAAACTATCACCACGAACACAAACTCCCACATACCAACAAACAGAGCCTAACCCCCGACATCGAAAACGCCATCATCCAAAAACACCCCCCAGGCAAGCCACAAACACCTACGTTCACATACAGCAATCCAACAACCCTCACTACCCACCCATCAAAACACAACAAAAAAAACACCCTCACCCCTAGATATCATTCTCAAACCCAACATGCCTATCAACATCCACACAATCTAACTTCCATCACAAAACTTTACCAAACCATCACTCCCACACCACAGTCCCCATCAACCAAAACAAGCTACCCATATTCCACAAACATAAACCAACACCACACCCCACCACAAACCACACCCAACCTTACAAAACACCCCCACAAACACCAGCCCACCCTCACCTAAAAACACCTAGAAACAATGTACCACTCCACACTGCCGCAAAACACCCATCTAGCTCACCTCAACTCTTAACTCCTACAACAGATCCATACCAAACAAACCACCCTAACAGTACTCCCCAAACACCAAATCACCGATCAAATAGCCCCAACCCAAAACCCCCCCCTCCACCTCAGCCACAAGCCCAAACTAAAGACACTCACCCCCCCCGCCACACAACCACTCCATACTTCCCCTCCCCCTAACCTCCTTACAAGACAAACTCAACAATCCACCAAAAAAAGCAGTTCCCCACACCCCTAACCAGGCAAATAACCATACACCTCCCATTCACAACCACCACTCCACCACCCGACAACCCACACCCCCAAACTAACCAGCTCAAAACACTCCCAACAACTCAACAATCTCCCGAAACCACACCCGCACCCAGGAAAAACCCAACACCCCCATACAACTAACCACAAAACACAGCCCCCAAAACCACAACACCCCAAATCCCCCCCAATACTCCACAACAACCCACCGTCCGAGCGCGCACCAATAAACACCCAATCCCAAAACCCCTACGGCAACCCTCCTACCCTAACCACCACCCCACCACACCCACTCCACCACCGAGCCCAACAACACCATCCAACTAACAACAACCATGAACACCCACACACCCCAAGAGTACCCACCACAACTGAACA
APTHA     ACCACCCTAAAATCCATGTAATTTAAAAAACACCAACAACACCATATACGACAACAAAGCTAACCCTACACATACTATTCACCAATCCCACTCCCCCCTATACACCACCGAAACATGTTTAAAAGCACAACTATACAAATAGTTTTAAAAATCCACTTAATGCCCACCCCCTAGCCCACCCCACAAAAGCTTATGGACAAACTACAAAAACCAATCAATTACTTCACTACACCCCAAATAATCTACCCACATCCACACTAACACAGCAACTGCTAAAAACCCACTCCGAACCCAACCACGAAAATAACACAACATACTATC-GCTCTAACCCCTTCACAATCCACCTAAATATAAACCCCATTACCCACCCTGCAAAACATTCAAATCACCCACATTTTTATTTAACCTAAATACCTAAAGAACCGGTCAACCTCACAACAAAACATTCCACCACAATCTACTCCACCCAACTAATCAGCTTATAAGAAAAACAGATTACACCACCTTAAAACCCCCCCCACATACCCCTCAAAAAATATCCAAATAAATAAACCAAATCAACCCAAAACACACCATAAAACACAAACCAAACAGAGACACACTCAACAACACCCCCCACTAACCCCACTCCCAAAACTTACACCATCCCACCTTTCATCACAATTCCGGCTTTAACCATCCATCCAATCTCTAAATAACCCCCGCCTCACTAAACAAATCACCCTCCCCTCTAACCCAGGCAACACCACATCCCATTTACAATAAATCACCATACCCCACGAAACCTATAAGCAAAACCAACGCTCTACATACTCCTACCAATCTACAGACCCCTAACCAACACCAACAACACAACAACTTTTCAGCCAACTTCTAATCATACTTTACTCCTAAACCCACATACACCCCTACTTATAACTAACACAACTTATAAACCATAAACATAATCACAACCAGCCCATAAAGCACTACCTACCCACCTCAATTAACCAACACCAGACAACTTCAACGGCTCATTTTTACTCAAATAACCTCACTACCAATTCCTATCATCCTTTATCTACACAATCACCTCAAAGAACCGTACAACTACCTCACCACATAAAAGCACCATTTCAATCACATCAACTAAAACATATTCAAACCAAAAAAAAAATCCCCAACCCCACACCCTAGACTTGTAAGGCCCTATATACAACTTAAAACATTCTCAATAAACTTAATTACTAAAAAAATCCAACGAAAAACAACGCTCAACATCTCCCACGCAATACTATCATAGTCCTAACACTACACTACGATCCCGTAAAAACACCCAAAAACTATTTAGAACTAACCTTACATTAAACACAAAATTACAAAGCAACTTTTATACCTTATAATTATCCCTGCTAAAATATACTGTAAAATCACANGCACCACAATTCATAGAACTACTAACATACTATACTACCGTAACTTCAAACAAACAGCACCCCATCCCGAAACGACACTAACTTAACACCTCTAACTCTATTAAATTAATCAAAACAACGACTAACTCCAAAACTTAACCCAAAAACATAATCAACACAAACCCCAAATTTTAAACAATCTACTCAAAGCTACCCCCCCTTAAACATCAAACATTACATCTATCCCATATCTCCTACATACACCTCCAAACCACAAACAGAAATACATCCTACAACACAAATTAGACAATCCCAACCCAATCTTCCTTAAACCAGCAACCTTAACAACACACAACATAAAAAATCAAACCTACTCCTCCAACAACAATATCAAAACCTAACCAACCTACATCAAAAAAAACCAACGTCCCAACCACCACCCAACCCCAAACCCTTATTTAAGAATCACAACCAATCTCCAACAACTACCCATCTACTCTCTCACAATCAACATTAACTTCCTCAAACGTCTAACTCTACATATATACCACTCAACCCACCCAAAAACACATACTCCAAACTCATAACTAATAACATAAAGCATACATTCAAACACCCACACCCACCACACCCAACCTTCCCCAACACACTCACAAATCTCCCCCAAAATTGAAGACAAGAGAGCAACACCCATCTATCATACTCACCTCTCAACAATGACTACCCCAAATCACACCACCGCAACAACTCATAAAAAACAAACTTCGTCCCCATCACCAACAGAATTTCACGCACACTACTACTCAGCTCATCCACTCCCGAGTCACCCCTACCCAAACTTACACAAACAACACCTCAAAACACTTAAACAAAATCCTACCCACACCTCACCACAAACACCCATACCATTAACATTAAACATAATTTTCCAATTCTCCCTACACTCTCGCAACTTATAACAACTAAAATAATACAAAACCAAACAAACGATATCGAACATTAACCTACCAAATACAAACACTTTAAACACAATCACCACCACACCCAAAAAAACATTCTATCAGTATACATACTACACCCTCACACCAACAAAACCACATTGACAAACCATCACCATACCACCAATACAACCACTATAAACATCAACAAACCACCAAAACCCATACCCACACTTCACCTAAAACCATTCCACAACAAAAACCCTACCCCACAAATCAATCCTCCACTTAAGCGCCAACANGGCAACTCCTCTCAGATACAACCACCAGCATAATCACCAATCAACCCATCTTATCCTCCGAACCCTTGCACCCCCCACACCCAATGTAAATCCCCATACACCAACACATAAAACCCCATCCCAAACACTAACGACTCCACAACTCAACACTAACACTCAATAAAACCACCTAAACCCATATACCCCTATATTCTATAAACAACCCACACCAACCACTTGCCAAAACATCACCACAAAAACTACTACAATCCCAAAGATCTTCCCTAAATCCAATACACACAGCACAATTCATCCCACCCAACTCCTAATAAAAAACCTATCACAACCCCCATTTCTAAAACACCAACCCTAATAACTAAAAAAAACCAATACCAATTTTCAAATATTTATCAACCTCACCCCCTACCATCACACACTCCTCTCCTAACTACAAATCACCACCATCATCCACCCACTACAACCTACCCTTACTCCAAAATAACACACAAACTCCCTCACTCATAAAACACCCCCCTAACCCACCTCTACTCCCCATAACCAAACCCAAACCACACCCTACGAAGAGAATTCACAACACACCATCAACGACAAACTATTCAATACC-AGCACCAACCCATACCCCCGCCTCCCATCCAAACCACAAACCGTCACAAAGAACACTATCACACTACCCTCTACCATAAATTCATACAAACCCCTTCCCCCAATCTCACACAACACTCTCCAGAAAATCTACCCTAAAAAATAGTATCGCACATCCCTAACAAAACAAACAATCCATAACCCACCCGACACCTCCCCCCCTATAAAACCCAATCACTCACCCCACCCAATCAACACACCCAACACCCCCCTAACAGCTTAACTACACATTAAAACCATACCCATCCCCAAAAATTATACAACATATACACACAACAACCGGCTAAACAACACCGTTGAAATCGAAACACCCCCAACACCCCTCCACATTATGTAGTAATCAACCGTTCGAACGCGCACCAATGAACACCCAATCCCAAAATCCCTACTGCACGCCACCTGCCCTCGCTACCCCCCCATCAAACTCACACGATCACCGAGCCCAACAACACCGTCCAACAGACAACAATCATAAACACCCACCCACGTCAAGAGTACCCGCCACAAACAAACG
APTMA     ACCGCCCCAAAATCCCTGTAATTTAAAAAACACCAACAATACCATATACGACGTCAAAGCTAGTCCTACATATACTACTCATCAATCCCACACCCCCCCGTGCACCACCAAAACATATTTAGAAACACAACTATGCAAATAGTTTTGAAAATCCATTTAATACCCACCTTCTAACCCACCCCACAAAAACTTATTGATACACCACAAGGACCAATCAACTACCCCACTACATCCCAAATAATTTACTCACATCCACACCAAAACAACAACTGCTAGAAAACCACTCCAAATCCAACCACGAAAATGACACAACATACTATCAGCCTTAACCCCTTTTCAACCCACCTAAATATGAACCCCACTACCTACCCTGCAGAACATTCAAATCATCCACATTCTTATTTAACTTAAGTACCCAAAGAATCGATCAACCTCACAACAAAACATTCCACCACAATCTACTCGAACCAACTAATCAGTTTATACGAAAAACAAACTACACTACCTTAAGATTCCCTCCACATACCCCTCAAAAAATATCCAAACAAATAAACTAAATCGACCCAAAACACACCACAAAATACAAACCAAACAAAGACACACCCAACAACACCCCCCACTAACCCCACTCCCAAAGCTTACACCACTTTCCCTTTCATCCTAATTCCGGCTTTAACCATCTATCTAATCTCTAAACAGCCCCCACCACACCAAACAAATCACCCCTCCCTTTAACCCAAACAACACCGCATCCCATCTACGACGAATCACCATATCCCACGAAATTTATAAGAAGAACCAACACTCTATATACCCCTATTAATCCACAAACCCTTAACCAACACCAACAACACAGTAATTCTCCAGCTAGTTTCTAGTCATACTTTACTCTTAAACTGACATACACTTCTACTCATACCCAACACAACTTATAAACCATAAACATAATCACAACCAGCTCACGAAACACCACCCATCCACTTCACTTAACCAACCCTAAACAACTTCAGCAATTCATTTTTATTCAAATAACCTTACCACCAATTCCTCCCATTCTTCATCTACATAATCACCTTAAAAATCCGTACAACCACCTCACCATATAGAAACATCGTTTTAATCACATCAACTAATACATATTCAAACCAAAAAAAAAATCTCCAACCCCACATCCTAGACCCATAAGGCCCTATATACAACCTAAAATATTCTCAATAAACCCAATCATTAAAAAAATCCAACAAAAAATAACACTCAACATTTTCCACACAACACCATCACAGTTCTAACACTACGCTACAATCCCGCAAAAACACCCAAAAACTATTTAGAGCTAACCTTACATTAGATACACAATTACAAAGCAACTTTTATACCTTATAATTGTCTCTGCTAAAATATATCGTAAAATCACANGCACCACAACTCACAAAACTACCAATATACTATATTACCATGACTTCAAACAAACAGCACCCTATCCCAAAACAACACTAACTTAACACTTCCAACCCTACTAAATTAATCAGAACAACAATTAATCCCAAAACTTAACCCACAAACACAATCAACGCAAACCCCAAATTTAAAACAATCTATCCAAAACTACCCCCCCTCAAACATCAAACATTACATCTATCCCATATCTTCTACATACACCCCCAAACCACAAACAAAAACACATCCCACAACACAAATTAGACAATCTCAACACAACCTTCCTCAAACTAGCAACCTCAACTACACACAACATGAAAAATCAAACCTACTCTCCCAACAACAATATCAAAACCTGACCAACCTACACTAAAAAAAACTAACGCCCCAACCGCCACCCACATTTAAAACCCTAATTAAAAATCACAACCAATTTCCAACAACCATCCATCCATTCCCTTACAATCAACATTAATTTCCTTAAACGTCTAACTCCATATATATGCCACTCAACCCACCCAAAAACACATACTCCAAACTCATAACTAATAACATAAAACACACATCCAAACACCCATACCCATCACACCCAACCTTTCCCAACACATTCACAAACTTCCCCTGAAACTAAAGGCAAAAGAGAAACACCCATCCATCACACTCACTCCTCAACAACAACTACCCCGCATCACACCACCACAACAACTCACAAAAAATAAACTTCATCCTCATCACCAACAGAATTTCACGTACACTACTACTCAACTCATCCACTTCCAGACCACCCCTGCCCAAACCCGCATAAATAACACCTCAGAGCATTTAAACAAAGTCCCACTCACACCTCACCATAAACACCTATACCACTAACGCTAAACATAATTTTCCAACCTTCCCCACACCCTCACAATTTATAATAACCAAAAAAATACACAACCAAATAAACAATATCAAACACTAACTTACTAAATACAAACACTTTAAACACAGTTACCACCACACCCAAAAAAACATCCTATTAGTACACATATCACACCTTAACACCAACAGAACCACATCAACAAACCATCACCATATCGTTAACACAACCACTACAAACATCAACAAACCATCAAAACCCATACCTATATTTCACCTAAAACCATTCCATAACAAAAACCCTATTTCACAAATCAATCCCCCACCCAAGCGCCAACANGGCAACTCCCCTCAGATACAACTACCAACATAATCCTTAATCGATCCATCTTACCTTCTGAACCCCTACACCCCCCACAGCCAATGCAAACCCCCATACATCAACACACAAAACCCCACCCCAAACACTAACGACTCCACAATTCAACACTAACACCCAACAAAATCAACTAAACCCATATACCCCTATATTCCATAAACAACCCACACCAATCATTTACTAAAACATCACCATAAAAGTTACTACAATCCTAAAAATCTTCCCTAAGTCCAATACACACAACATAATCTACCCCACCCAACTCCCAATAAAAAACTTATCACAACCCTCACTTCCAAAGCACCAACCCTAAGAACCAAAAAAAACCAACACCAATTTCCAAATATTTATCAACCTCACCCCCTACCATCACATATCCCTTTCCTAACTACAAACCACCATCACCACCCACCCACTACAGCCCATTCTTACTCCGAAACAAAGCACAAATTCCCTCACTCATAGAATACTCCCTCAACCCACCTCCACTCCCTATAACTAAACCCAAACCACACCCTATGAAGAAAATTTACAACACACTACTAACGACAAATCATTTAATACC-AGCACCAACCCACACCCCCACCTCCCACCCGAACCATAAACCATTGCAAAGAATACTATCACACTACCCTCCACCATAAATTCATACAAACCCCCTCCCCCAATCCCACACAACACTCTCCAGAAAATCCAATCCAAAAAATAGTATCACACACCCCCAACAAAATAAACAATCCATAACCCACCATACACTTCCCCCTCTATAAAACCCGATCATCCACCCCACCCAATTAACACACCCAATACCCACCTAACAACTTAACTACACATTAAAACTATACTCACTCCCAAAAATCATACAACATATACACACAACAACCGCCTAAACAACATCGCTAAAACCGAAACACTCCCAACCTCCCTCCACATTATGTAGTAATCANNNNNNNNNNNNNNNNNNNNNNNNNNNNNNNNNNNNNNNNNNNNNNNNNNNNNNNNNNNNNNNNNNNNNNNNNNNNNNNNNNNNNNNNNNNNNNNNNNNNNNNNNNNNNNNNNNNNNNNNNNNNNNNNNNNNNNNNNNNNNNNNNNNNNNNNNNNNNNNNNNNNNNNNNNN
APTMA2    ACCGCCCCAAAATCCCTGTAATTTAAAAAACACCAACAATACCATATACGACGTCAAAGCTAGTCCTACATATACTACTCATCAATCCCACACCCCCCCGTGCACCACCAAAACATGTTTAGAAACACAACTATGCAAATAGTTTTGAAAATCCATTTAATACCCACCTTCTAACCCACCCCACAAAAACTTATTGATACACCACAAGGACCAATCAACTACCCCACTACATCCCAAATAATTTACTCACATCCACACCAAAACAACAACTGCTAGAAAACCACTCCAAATCCAACCACGAAAATGACACGACATACTATCAGCTTTAACCCCTTTTCAACCCACCTAAATATGAACCCCACTACCTACCCTGCAGAACATTCAAATCATCCACATTCTTATTTAACTTAAGTACCCAAAGAATCGATCAACCTCACAACAAAACATTCCACCACAATCTACTCGAACCAACTAATCAGTTTATACGAAAAACAAACTACACTACCTTAAAATTCCCTCCACATACCCCTCAAAAAATATCCAAACAAATAAACTAAATCGACCCAAAACACACCACAAAATACAAACCAAACAAAGACACACCCAACAACACCCCCCACTAACCCCACTCCCAAAGCTTACACCACTTTCCCTTTCATCCTAATTCCGGCTTTAACCATCTATCTAATCTCTAAACAGCCCCCACCACACCAAACAAATCACCCCTCCCTTTAACCCAAACAACACCGCATCCCATCTACGACGAATCACCATATCCCACGAAATTTATAAGAAAAACCAACACTCTATATACCCCTATTAATCCACAAACCCCTAACCAACACCAACAACACAGTAATTCTCCAGCTAATTTCTAGTCATACTTTACTCTTAAACTGACATACACTTCTACTCATACCCAACACAACTTATAAACCATAAACATAATCACAACCAGCTCACAAAACACCACCCATCCACTTCACTTAACCAACCCTAAACAACTTCAGCAATTCATTTTTATTCAAATAACCTTACCACCAATTCCTCCCATTCTTCATCTACATAATCACCTTAAAAATCCGTACAACCACCTCACCATATAGAAACATCGTTTTAATCACATCAACTAATACATATTCAAACCAAAAAAAAAATCTCCAACCCCACATCCTAGACCCATAAGGCCCTATACACAACCTAAAATATTCTCAATAAACCCAATCATTAAAAAAATCCAACAAAAAATAACACTCAACATTTTCCACACAACACCATCACAGTTCTAACACTACGCTACAATCCCGCAAAAACACCCAAAAACTATTTAGAGCTAACCTTACATTAGATACACAATTACAAAGCAACTTTTATACCTTATAATTGTCTCTGCTAAAATATATCGTAAAATCACANGCACCACAACTCACAAAACTACCAATATACTATATTACCATGACTTCAAACAAACAGCACCCTATCCCAAAACAACACTAACTTAACACTTCCAACCCTACTAAATTAATCAGAACAACAATTAATCCCAAAACTTAACCCACAAACACAATCAACGCAAACCCCAAATTTAAAACAATCTACCCAAAGCTACCCCCCCTCAAACATCAAACATTACATCTATCCCATATCTTCTACATACACCCCCAAACCACAAACAAAAACACATCCTACAACACAAATTAGACAATCTCAACACAACCTTCCTCAAACTAGCAACCTCAACTACACACAACATGAAAAATCAAACCTACTCTCCCAACAACAATATCAAAACCTGACCAACCTACACTAAAAAAAACTAACGCCCCAACCGCCACCCACACTTAAAACCCTAATTAAAAATCACAACCAATTTCCAACAACCATCCATCCATTCCCTTACAATTAACATTAATTTCCTTAAACGTCTAACTCCATATATATGCCACTCAACCCACCCAAAAACACATACTCCAAACTCATAACTAATAACATAAAACACACATCCAAACACCCATACCCATCACACCCAACCTTTCCCAACACATTCACAAACCTCCCCTGAAACTAAAGGCAAAAGAGAAACACCCATCCATCACACTCACTCCTCAACAACAACTACCCCGCATCACACCACCACAACAACTCACAAAAAATAAACTTCATCCTCATCACCAACAGAATTTCACGTACACTACTACTCAACTCATCCACTTCCAGACCACCCCTGCCCAAACCCGCATAAATAACACCTCAGAGCATTTAAACAAAGTCCCACTCACACCTCACCATAAGCACCTATACCACTAACGCTAAACATAATTTTCCAACCTTCCCCACACCCTCACAATTTATAATAGCCAAAACAATACACAACCAAATAAACAATATCAAACACTAACTTACTAAATACAAACACTTTAAACACAGTTACCACCACACCCAAAAAAACATCCTATTAGTACACATATCACACCTTAACACCAACAGAACCACATCAACAAACCATCACCATATCGTTAACACAACCACTACAAACATCAACAAACCATCAAAACCCATACCTATATTTCACCTAAAACCATTCCATAACAAAAACCCTATTTCACAAATCAATCCCCCACCCAAGCGCCAACANGGCAACTTCCCTCAGATACAACTACCAACATAATCCTTAATCGATCCATCTTACCTTCTGAACCCCTACACCCCCCACAGCCAATGCAAATCCCCATACATCAACACACAAAACCCCACCCCAAACACTAACGACTCCACAATTCAACACTAACACCCAACAAAATCAACTAAACCCACATACCCCTATATTCCATAAACAACCCACACCAATCATTTACTAAAACATCACCATAAAAGTTACTACAATCCTAAAAATCTTCCCTAAGTCCAATACACACAACATAATCTACCCCACCCAACTCCCAATAAAAAACTTATCACAACCCTCACTTCCAAAGCACCAACCCTAAGAACCAAAAAAAACCAACACCAATTTCCAAATATTTATCAACCTCACCCCCTACCATCACATATCCCTTTCCTAACTACAAACCACCATCACCACCCACCCACTACAGCCCATTCTTACTCCGAAACAAAGCACAAATTCCCTCACTCATGGAATATTCCCTCAACCCACCTCCACTCCCTATAACTAAACCCAAACCACACCCTATGAAGAAAATTTACAACACACTACTAACGACAAATCATTTAATACC-AGCACCAACCCACACCCCCACCTCCCACCCGAACCATAAACCATTGCAAAGAATACTATCACACTACCCTCCACCGTAAATTCATACAAACCCCCTCCCCCAATCCCACACAACACTCTCCAGAAAATCCAATCTAAAAAATAGTATCACACACCCCCAACAAAATAAACAATCCATAACCCACCCTGCACTTCCCCCTCTATAAAACCCGATCATCCACCCCACCCAATTAACACACCCAATACCCACCTAACAACTTAACTACACATTAAAACTATACTCACTCCCAAAAATCATACAACATATACACACAACAACCGCCTAAACAACACCGCTAAAACCGAAACACTCCCAACCTCCCTCCACATTATGTGGTAATCAACCGTTCGAACGCGCACCAATGAACACCCAATCCCAAAATCCCTACTGCACGCCACCTGCCCCCGCTACCTCCCTATCAAACCCACACGATCACCGAGCCCAACAACACCGTCCGACAAGCAACAATCATAAACACCCACTCACGCCAAGAGTACCCACCACAAGCAAACA
APTOW     ACCACCCTAAAATCCATGTAATTTAAAAAACACCAACAACACCATATACGACAACAAAGCTAACCCTACACGTACTACTCACCAATCCCACCCCCCCCTATACACCACCAAAACACGTTTAAAAGCACAACTATACAAATAGTTTTAAAAATCCACTTAATACCCACCCCCTAGCCCACCCCACAAAAACTTATGGACAAACTACAAAAACCAATCAATTACTTCACTACACCCCAAATAATCTACCCACATCCACACTAACACAGCAACTGCTAAAAACCTACTCCGAACCCAACCACGAAAATAACACAACATACTATCAGCTCTAACCCCTTCACAATCCACCTAAATATAAACCCCATTACCTACCCTGCAAAACATTCAAATCACCCACATTTTTATTTAACCTAAATACCTAAAGAACCGATCAACCTCACAACAAAACATTCCACCACAACCTACTCCACCCAACTAATCAGCTTATAGAAAAAACAGATTACACTACCTTAAAATCCCCCCCACATACCCCTCAAAAAATATCCAAACAGATAAACTAAATTAACCCAAAACACACTATAAAACACAAACCAAACAGAGACACACTCGACAACACCCCCCACTAACCCCACTCCCAAAACTTACACCATCCCACCCTTCATCACAATTCCGGCTTTAACCATCCATCCAATCTCTAAATAGCCCCCGCCACACTAAACAAATCACCCTCCCCTCTAACCCAGGCAACACCGCATCCCATCTACAATAAATCACCATACCACACGAAACCTATAAGCAAAACCAACACTCTACATACTTCTACCAATCTACAGATCCCTAACCAACACCAACAACACAACAACTTTTCAGCCAACTTCTAATCATACTTTACTCCTAAACCCACGCACACCCCTACTTATACCTAACACAACTTATAAACCATAAACATAATCACAACCAGCCCATAAAGCACTACCTACCCACCTCAGTTAACCAATACCAGACAATTTCAACGGCTCATTTTTACTCAAATAACCTCACTACCAATTCCTACCATTCTTTATCTACACAATCACCCCAAAGAACCGTACAACCACCTCGCCACATAAAAGCACCGTTTCAATCACATCAACTAACACATATTCAAACCAAAAAAAAAATCCCCAACCCCACACCCTAAACTTGCAAGGCCCTATATACAACTTAAAACATTCTCAATAAACTCAATTACTAAAAAAATCCAACGAAAAACAACGCTCAACATTTCCCACGCAATACTGTCACAGTCCTAACACTACACTACGATCCCGTAAAAACACCCAAAAACTATTTAGAACTAACCTTACATCAAATACAAAATTACAAAGCAACTTTTATACCTTATAATTACCCCTGCTAAAATATACTGTAAAATCACANGCACCACAATTCATAGAACTACTGATATACTATACTACCGTAACTTCAAACAAACAGCACCCCATCCCAAAACAACACTGACTTAGCACCCCCAACTCTATTAAATTAATCAAAACAACGACTAATTCCAAAACTTAACCCAAAAACATAATCAACACAAACTCCAAATCTTAAACAATCTATTCAAAGCTACCCCCCCTTAAACATCAAACATTACATCTATCCCATATCTCCTACATACACCTCCAAACCACAAACAAAAATACATCCTACAACACAAGTTAGACAATCCCAACCCAACCTTCCTTAAACCAGCAACCTCAGTAACACACAACATAAAAAATCAAGCCTACTCCTCCAACAACAATATCAAAACCTAACCAACCTACATTAAAAAAAACCAACGCCCCAACCACCACCCAAACCCAAAGCCTTAGTTAAGAATCACAACCAATCTCCAACAACTACCCATCTGCTCTCTTACAACCAACATTAACTTCCTCAAACGTCTAACTCCACATATATGCCACTCAACCCACCCAAAAACACATACTCCAAACTCATAACTAATAACATAAAACATACATTCAAACACCCACACCCACCACACCCAACTTTCCCCAACACACTCACAAATCTCCCCCAAAATTAAAGACAAGAGAGCAACACCCATCTATCACACTCACCTCTCAACAATGACTACCCCACATCACACCACCGTAACAACTCATAAAAAACAAACTTCATCCTCATCACCAACAGAATTTCACGTACACTACTACTCAGCTCATCCATTCCCAGGTCACCCCTACCCAAACTTACACAAACAACACCTTAAAACACTTAAACAAAATCCTACCCACACCTCACCACAAACACCTATACCATTAACATTAAACATAGTTTTCCAATCCTCCCTACACTCTCACAACTTATAACAACTAAAATAATACAAAACCAAACAAACGATATCGAATATTAACCTACCAAATATAAACACTTTAAACACAATCACCACCACACCCAAAAAAACATTCTATTAGTATACATACTACACCCTCACACCAACAAAACCACATTGACAAACCATCACCATACCGCTAATACAGCCACTATAGACGTCAACAAACCACCAAAACCCATACCCACACTTCACTTAAAACCATTCCACAACAAAAATCCTACTTCACAAATCAATCCTCCACTTAAGCACCAACANGGCAACTCCTCTCAGATACAATCACCAACATAATCACCAATCAACCCATCTTATCCTCCGAACCCTTGCACCCCCCACACCCAATGTAAACCCCCATACACCAACACACAAAACCCCACCCCAAACACTAACGACTCCACAACTCAACACTAACACTCAGTAAAACCACCTAAACCCATATACCCCTGTATTCTATAAACAACCCACACCAATCACTTATCAAAACATTACCACAAAAATTACTACAACCCCAAAAATCTTCCCTAAATCCAATACACACAGCACAATTCATTCCACTCAACTCCTAACAAAAAACCTATCACAACCCCCATTTCTAAAACACCAACCCCAATAACTAAAAAAAACCAATACCAATTTTCAAATATTTATCAACCTCACCCCCTACCATCACACACTCCTCTCTTAACTACAAATCACTACCATCACCCACCCACTACAATCCATCTTCACTCCAAAATAACACACAAACTCCCTCACTCACAAAACACCCCACCAACCCACCTCTACTCCCCATAACTAAACCCAAACCACACCCTACGAAGAGAATTTACAACACACCATCAACGGCAAACTATTCAATACC-AGCACCAACCCATACCCCTGCCTCCCATCTGAACCACAAACCGTCACAAAGAACACTATCACACTACCCTCTACCATAAATTCATACAAACCTCTTCCCCCAATCTCACACAACACTCTCCAGAAAATCTACTCTAAAAAATGGTATCGCACATCACCAACAAAATAAACAATCCATAACCCACCCTACACTTTCCCCCCTATAAAACCCAATCACTCACCCCACCCAATTAACACACCCAACATCCCCCTAACAGCTTAACTACACATTGAAACCATACCCATTCCCAAAGATTATACAACATATACACACAACAACCGCCTAAACAACACCGTTGAAATCGAAACACCCCCAACACCCCCCCACATTATATGGTAATCAACCGTTCGAACGCGCACCAATGAACACCCAATCCCAAAATCCCTACTGCACGCCACCTGCCCTCGCTACCCCCCCACCAAACTCACACGATCACCGAGCCCAACAACACCGTCCAACAGACAACAATCATAAACACCCACCCACGTCAAGAGTACCCGCCACAAACAAACG
CASBE     CCTACCCCATGCCACATACAAACCAAAAAACACCAGTAGCACCCCACAAAGTAACAAAATTAAACCTACCCCCACCACCCACAAATTCCACCCTCTTTTACGCATAATCAAAACAAGTTCGGAAACGCAATAATACCAACAGCCTTAGAAACCAATATAGCTCTTACCTTCTAAACCACCCCAAAAAAGCCCACAGATATCCCCTGAGAGTCCGCCAATTAGACCATCAAATTCCAAATACCTCATCCATATCTACACCTACATAACAACCACTAAAATCCAACCCCATGCCCAATTACAAATACAACGCGACCTACCCTC-GCCTTGCCCATTCCATACTCCACCCAAACGCAAACCATATCCCCTACCCCAAAAAACGCCACATTCACAAACACGTCCATACAACTCAAACAACTAATAAATCCAATGCATCTACAACCACATACTCCCCCAGAACCAACCTTAACCAACTAATCCACTTATAAAAAAAATGAGGTACAACACTCCAAAGTTCCCCCCACATAACCATCAGTATGCACCCATGCAACTAAAACAAACACTTTCAAGCCACATCCTAAAACAAGGGCTAAATAGAAATACATCTAAAAGCTCTTATTACTAGCATCACTCCCAAAACTCACACCACTCCCCATTCAACCCCAACCTCGGCCTTAAATATCCATCCATCCCTTAAATGGCTTCCACCTCATCAACAAAACCGCCTGCTCCTCCAATCCGAATAACACTACAACATATTCACAATATACCACTACACACCAAAAAACATAAGAAAAAAATCAACACGCTAACCATTCCCACCATTTCCCAGACCTTCCACTGATACCAACAACACAACAATCTCCTAGCCACCTATCCGCTACATTCCACTCTTAGATTAGTACCCACCCCCATTCACCACCAATATAATCCAAAAAACATAAAAGTGGTCACGCTTAGTCTATAAAATATCATTTACTCACCCTACCTAATCAGTCATGTACGGTACTAACACTTCACCCTCACTTAAACCCACCCATTACTTACCCCTTCAAATCTCCAATCATACCATTACCTTACAAATCCGTATAAATACCCAACCATATAGAAACACCATTCCAATCAGTCCCACCAATATAAACCCAAACCAAAAATAAAATACTTAACTCCACACTCTGAACCTAGAAGGCCATATTCACAACCTAAAGCACTTTTTATAAATCTACCCATCGAAAAGATTCAACAAAAAACATTAACCACCATCTACTACATAGTATCGTCATAATCCTAACACCGCACTACCATCACGCAAAAACACTCAAAATCTATTCTAGACCATCCCCATTCCAAACACACTACTGCAAAACACACCTCAAACCTTACAACCATCCCTGTTAGGACACATCGCAAAATTTCANGAACCACAACTTACAAGACCCCCAATACACTCCACACCCACAACACCGAATAAACAGCATCCCACCCTAAAACAACGCCACCTCAACATTGCTATTCCCACCAGACCAACCAAAATAACAAATAACCCAAAAACCTAATTAACGAACACCCCCAATACAAACTCAAGTCCCAAACTACCTGTCCCGGGCCCTACTACCTTTAAACACCACACATTAAATCCATTCCATATTTTTCACAATCATTCTCAAACCACAAACAAAATTACATCCCATCACACAAATTAGACAATCCCAACCCAGACTCCTTTAAACTGATAGCCCCTACAACGCACCACGTAAAGAACTGAGCCCAATCATACAACAATAACACTATAACCCACCCAACCTACAAAAAAAAAAATCATCATTCAAATCACTACTCAAATTTTAACTTTCAATTAAAACTTATAACGAGCCTTCAACAGTTACACACCCACTTCCCTATAACCCATACTGATCCCCCAAAACACCTACCCTTGCGATCATATTACTCAGCCCACCCAAAAGCACATGTATCAGACCCACAACCAACGACATAAAACCCATCTCAACTTACCCCTACCCATCGCACCCAACCCCCTCAAACATACAGGCAAACTCCCCCCTAAGTTAACAGCAAAAAAGCAATATTTACCCACCCCACTCACCCCACATTAATAACCACTCGACAATACAAAATCATAACAGTCCACAAAAAATAATCCCAACCACCACCATCAACAGAACCCCATACGCACCATCACACAGCTACCCTACCTCCGAACTATCTCTACCAGGGATCACATCAGAAACGACCCACAACATTTGAATGAAACTCTACTCATACCTCACTATAAACATTCATAACCTCAACACTAATTATGACTTTCTAACCCCCCTGTTAATCCCACGAACAATAACAACCCAAACAAAGCAAAACCAGATAGAAAACAACGGATACTAACTTACCAAACAAAAAAATTTTAAACGCAATCACCATCGCATTCAAGAAAACACCCCATCAAAACCCAAACTGCATTTTCATATTGACAGTATCACACCAACTAACCACCACCACACCCTCAATACAAAAATCGCAAAAATTACCAAACCACCAAGATATACCCCCACACCTTAAATAACGCTATCCCGCAACAAGAATTCCACACCACAAATTAACCCTTTACCCAAAAAGCAGTCAGGTAACCCCCATTAACCCCAACCCGCAGCACACACAATAACTAACTCACACAAACTCCTAAGCCCAAACACCTTCCACCTCTAACACAAATCCCCACAAAATAACACACACAATCCCACTCCGAACATCAACAACTCCACACCCTAAAACTAATAACCAGTAAAAACATCAATATCCATACATTCCCATATCCCTCCAACAACATGCGGAAACTACCTACTAAAACACCTCAACAAAAATACCCACGACTCAATAAACCATCCCCCAACCCAGTACATCTAGCGCAACTTACTTAATCCAACCCCTAACAAAAAATCCAACCTAACCTCCACTCCCAAACCCCTAACCCCGGTGACCAAACAAAAACAATTTTACTCCCCAAACTCATACCAACATTGCCCCCTATCGCCGCCAACCCCTTACCTAAATAAAAACCACCATCACCACCCATTCTCCACAAACTCTTCACACTCAAAAACCACAAATAAACCCCTTTAATAAAAAAACACCTTACCAGCTCACCCCAACCCCCCCCAACCAAACCCAAACCTCATCTAGCAAAGAAGGCCAACGATATATCGCCAACACCAGATCACCTCGCAACAAGCACTGACCCACACCCCCATTTTCCACCACAACCACTAGTCATCACCAAAAATGCCATCCAACCACACCCCACAGTCAATTCCTATAAACCCCTCCTCCAAGCCTCCTTTAACGCCAACCAGAAAACCCACTCAAAAGAACACTATCACACACCCCTTACAAAAAAGCCAACCAACAACTCATCACACACTCCCCTCACCTCACATTCCAACCCCTCACACCACCCAACCAGCACATTTCACAACCCCCTAACCACCCACCCACACATCAAGATCACACCCATACCTAAACTTCATCCAACACACACCCACAATAACCAACAGGACATCACCATCAAGCCCAAAACCTCCCCAGCTTCCCCCCATACTCCATAATGACCANNNNNNNNNNNNNNNNNNNNNNNNNNNNNNNNNNNNNNNNNNNNNNNNNNNNNNNNNNNNNNNNNNNNNNNNNNNNNNNNNNNNNNNNNNNNNNNNNNNNNNNNNNNNNNNNNNNNNNNNNNNNNNNNNNNNNNNNNNNNNNNNNNNNNNNNNNNNNNNNNNNNNNNNNNN
CASCA     CCTACCCCACGCTACATACAAACCAAAGAACACCAGTAGCACCCCACAAAGTGATAAAACTAAACCTATCCCCACCACTCGCAAACTTCACCCCCCTTCACGCACAATCAAAACAAGTCCGGCAGCACAATAATACCAACAGCCCTAGATACCAATATAGTTCTTACCTTCTAAACCACCCCAAAAAAGCCCACAGATACCCCATGAGAGTCAGCCAATTAGACCATCAAATTCCAAATAATTCATCCATATCTACACCCACATAACAACCACTAAAATCCAACCTCACACCCAATTACAAAAATAACGCGACCTATCCTC-GCTCTACCCATTCCGTACTCCACCCAAACACAAACCATTTCCCCTACCCCAAAAACCGCCACATTCACAAACACATCCATATAACCCAAACAACTAATAAATCCAATGCATCTACAACCATATACCCCCCCAAAACCAACCTTAACCAACTTATCCACTTATAGAAAAAATGAGGTACAACACCCCAAAATTTCCCCCACATAACCATCAGTATGCACCCATGCAACCAAAACAAACGCTTTTAAGCCACATCCTAAAATAAGAACTAAATAAAATTACACCTAAAAACTCTCATTACTAACATCACTCCCAAGACTCACACCACTCCCCATTTAACCCCAACCTCGGCCTTAAATATCCATCCATCCCCTAAATGGCTTCCACCTCATCAACAAAACCGCCTGCTCCTCCAATCCGAATAACACTACAACATATTTACAATACACCACTACATACCAAAAAACATAAGAAAAAAATCAATGCGCTAACTATTCCCACCATTTCCCAGATTTTCCACCGATAACAACAAAACAACAATCTCCTAAACACCTACCCGCTACATTCCACTCTTAAACTAGTACCCACCCCCATCCACTACCAATATAATCCAAAAAACATAAAAGTAGTCACACTCAATCTATAAAATATCATTTACTCACCCTACCTAATCAGTTATATACGGTACTAACACTTCACTCTCACTTAAACCCGCCCATTACTAACCCCTTCAAATCTCCAATCACACCATTACCTTACAAATCCGTATAAATACCCAACCATATAGAAACACCATCCCAACCAGTCCCACCAATATAAACCCAAACCAAAAATAAAATACTTAACTCCACACTCTGAACTTAGAAGGCCATATTCACAATTTAAAACACTCTCTATAAATTTACCTATCGAAGAGATTCAACAAAAAACATTAACCACCATCCACCACATAGTATCGTTATAATCCTAACACCACACTACCATCATGCAAAAACACTCAAAATCTATTCTAGTCCATCCCTATTCCAAACACATTACTGCAAAACACACTTCAAACCTTACAACCATCCCTGCTAGGACACATCGCAAAATTTCANGAACCACAACTTACAAGACCCCCAATACACCCTACACCCACAACACCGAATAAACAGCATCCCACCCTGAAACAACGCCACTTCAACACTGCTATTCCCGCCAGACCAACCAAAATAACAAATAACTCGAAAACCTAATCAACGAACACCCCCAAAACAAACTCAAATCCCAAACCACTTTCCCCGAGCTTTACTACCTTTAAACACCACACATTAAATCCATTCCATATTCTTCACAATCATTCTCAAACCACAAACAAAATTACATCCCACCACACAAATTAGACAATCCCAACCCAGACTCCTTTGAACTGATAGCCCCTGCAACGTACCACGTAAAGAACTGAGCCCAATCATACAACAATAACACTATGACCCACCCAACCTACAATAAAAAAAATAATCGTTCAAATCACCACCCAAATCTTAACTTTCAATTAAAACTTACAATGAGCCTTCAACAATTACACACCTACTTCCCTATAACCCATACTGATCCCCCAAAACACCTATCCTTGCGATCATATTACTCAGCCCACCCAAAAACACATGTACCAAACCCACAACCAACGATATAAAACCCATCTCAACTTACCCCCACCCATCGCACCCAACCCCCTCGAACATACAGACAAACTCCCCCCTAAGTTAACAGCAAAAAAGCAATATTTACCCACCCCACCCACCCCACAACAACAACCACTCGACAATACGAAATCATAACAACCCACAAAGTATAATTCCAATCACCACCACCAACAGAACCCCATATGCACCATCACACAGCTACCCCACCTCCGAGCTATCTCTATCAAGAATCACATCAAAAACAATCCACAACATTTGAACGAAACTCTACTCATACCTCACTATAAACATTCATAATCCCAACACTAATTATAACTTCCTAACTCCCCCGCTAATCCCACGAACAATAACAACCCAAACAAAACAATACCAGACAGAAAATGACGGATACTAACTTACCAAACAAAAAAATTCTAAACGCAATTACCATCACATTCAGGAAAACACCCCATCAAAACCCAAGCTGCATTTCCATATTAACAGTATCACACCAACTAACCACCACCACACCCCCAACACGAAAATCGCAAAAATTACCAAATCACCAAAATATACCCCTACACCTTAAATAACGCTATCCCGCAACAAGAATTCCACACCACAAATTAACCCTTTACCCAAAAAGCAGTCAGGTAACCCCCATTAATCCCAACCCGCAACACACACAATAACTAACTCACACAAACTCCTAAACCCAAACACCCTCCACCTCTAACACAAATCCCCACAAAATAACACATACAGTCCTACCCCCAACATCAACAACTCCACACCCTAAAACTAATAACCAGTAAAAACATCGATACCCATACATTCCCATATTCCTCCAACAACATGCGGAAACTATCTACCAAAACACCTCAACCAAAATACCCACAACTCAATCAACCATCCTCCAACCCAGTACATCTGGCGTAACTTATTCAATTCAACCCCTAACAAGAAATCCAACCTAACCTCCACTCCCAAACCCCTAACCCCAGTAACCAAACGAAAACAATTCCACTCCCCAGACTCGTACCAACATTGCCCCATATCGCCGCCAACCCCTTGCCTAAATAAAAACCACCATCACCACCCATTCTCCACAAACTCTCCACACTCAAAAATCACAAATAAACCCCTTTAATAAAAGAACACCTTACCAGCTCACCTCAACCCCCCCCAACCAAACCCAAACCCCATCTAACAAAGAAGGCCAACGATATATCGCCAACACCAGATCATTCCGCAACAAGCACTGACCTACACCCCCATTCTCCGCCACAACCACTAGTCATCACCAAAAATGCCATCCAACCACACCCCACAGTCAATTCCTACAAACCCCCCCTCCAAGCCTCCTTTAACACCAACCAGAAAATCCACCCAAAAAAACATTACCACACATCCCTAACAAAACAACCAACCAACAACTCATCGCACACTCCCCTCACCTCACGCTCTAACCCCTCACACCACCCAACCAGCACATTTCACACCCCCCTAACCACCCACCCACACATCAAGATCATACCCATACCTAAACATCATCTAACACACACCCACAACAACCGACAAAACATCACCATCAAACCCAAAACCCCCCCAACTCCCCTCCATACCCTATAATGACCGACCGTCCGAACGCGCACCAATGAACACCCAATCCCAAAATCCCTACTGCACCCCACCTCCCGCCCCTACCTCCCCACCGCGCCCACACGACCATCGAGCCCAACAACACCATCCAACAAACAATAACCGTGAACACCCACCCACGCCAAGAGTACCCACCATAAACAAATA
CRYTA     CTGACCACACCACTTCCATCACTTGTCAAACTTCGACAAGTCTTCGGAATATGATATATCTAAGTCAAAAACTTTCATCCATACACGTCACCTTTACTAACACTAAATAGCGACTTCCATAGCAACCCAATACTTTAAACAGACATACCCACCAATCCCACTTCGACCACCCAAACCTCCACGCTTAAACTTATTACTACGCCAAAAACATAAGCCAACCATATCACCAAATCCTAAACAACTTATTCACAACATCACTAAAGCAGCCAACAGTAACGCTCAATTCCATAGAAAACCCATCACCCAATATGACATATTCGCAACACCAACATTTCTAGACCAAACCTATACACAGATCTTCCCCCCTATCCCGTAACTCACCACATACTCGAATCCATTTACAAAATTCAACTCATCCACCATCTAATAACATCTACAACAAACAATTCTTCAAGTACAAGCCTTACCACACCACTCTGCTCCTATCGATGCCAAACAACATCCCCCCACAATATCCCCCATCCACTCCTCAAATCACATACACACACCCAAACCATATAAATACAATCCATATAATCAAACATAAGCTAATTCAAACCACTTCCGAGAAATCTCAACACCCATCGCTCCCTCAAAGCGCATACCACCCCCTCCTGTACCTCATCTACAGACCTAAATAACCACCCAATCCCCAGACGACTTACAATTTAACATCCATCCCACCTATTACTTTTACTTAAAAGATAGTACAACACATATATACCATACCACCATTCATCACAACCTATAAACAAAGTCCYTATCCACTACCTACATCCTCCAATAATCAGTTCTTACCCCAACTTAAGCATATCAACAATTTCGAAACACATCTCCCGTCCTACTTCACCCAACAGTACGCACACGCTTCTACTTTCTCACATTACAGCTTCCAAGACCCAAAAGAAAATACTCTCAACCCACCCAACACAACCCACCCACTTCATTCAGCCATATCTCCACAGTCCTTACACCCCACCTATCTTCATTTTCCTTCCCCACCAAACCCTTATAAAATTTACATACATTACCACCTCACAAACTTGTACCATTACCCCACCAGGTCGTTACCTTATCCCAATCCCACAAATTACTCAACACCCAAACTCAAACAATAATTACTAATTCCACACCCCAAATTTAAAAGGCCAAACACATAACTCAAAAAACCCTCTATAACCCCAAATAACAATAAAACCTAGCCGATATCATCCCTCAATGATCAAAACTCAGTATTATCACAGATCTAACACCACACCACCACCCTGCTACTGCGCCTATAAATCCCACCAACCTAATCCTACATCAAACCCACAAACTCTAATCGACTTACTAACCCCACAGTTATCCCCAATATAAATCAACACAAA-TACCANGGAATCTCATATATACAACTAATAGTATACTCTACCAACAAATCAATATACAAATAGCATCCCATTCCAAATTTGCTTCAACTCCAATCGCCCATACATATTAAATTGCATAGCATCACATCCAGCCCATCAGCTTAAACCACAATTATCTCCAGCACGTAACAAAAACACACCATAGCCTAACTGAATCAACATACCTATACTCATCCCTCATTAATATATCATGATGCTTCTCTACATCCATCCCCCTCCGCAAACCGATTAGCATCCCCACTCACAAGCCAGACATCCCCACCCCTACTTCCTACACACCCACAGCCTCTACCTACCATCGTTTACAAAACTTAACCTACTCCACCAAAAACAATACTAAAATCCAGTCAACCCACACTCAAAATCAGCCATAAACCAATTAACCACCACCAATACACTCTTTATCAGGCTACACAACCAGCTTACTACAACCCTACCTCTACCCCACCGCCACCACTCACCCCCTCCCTAGTTACTTACTTTCTTAAACACGTCTCACAACACCTCCAAAAACATACATAACCCGCTCAAACCAAACACCACAAATACTACCCCAACACACTCCCACCCACTACTACCAACCTTTCCAACCAATCTGCCAAACACAATATTAAATTAACAGCAAAAAAGCA-TTCCTCCCCGCTCCATCCAATCCACATCAACAAATACTCCCCAACCCACCACCATCCAAAACCCCACCTATCGAACACGCCCACCACTACAAACAGAACCCCTTACTACCCCACACCCACTTATCTAACACTCCAAGCAACCTCACCCGAATTTATCCCTGAATCACCTCAACCCATCTCAGCCAAGCTCCCCTTACAGCTCACCTCACATATTCTCAATATCGCTATCAAATACAAATCTTCTATTACCTCACCCTTACCTCGATCCTTACTAAATCACCAAGCCCAAGAATCGATATACCATTTCAACCACTAATACTATACTACAAAAATTCCCAACAATACATCCCCCCATTCCCAACCCATTTCCCCACCGAACCACCTTCCACTCTCCCACATCACCAATACAAACCCACCCAACCGCCACCAAGCCATCTAAAGAACACCCACAAACTACCACACACCAACTACGCTTATTACCATCTCCCATCTACATCCTTCGCATGTCAAATAACTCACTCCACAAACCCACATTTTATCAAAATACCCCAAAGACAACACCACTCAAGACCATTCCGTCCCCTACAAATTACTAACCCTTCCTGACCCACTTCCCTCATATACCACCCACCACCAACACAAATACCCACACAGCAACAAATACAGCCCAATTTACCACCTCACCAACACTACAACTTAAAACTACCAATCAGCTATTTCTACCAAATCCCAACTCCCTCGCATCCCCCAACAAACTTTCACTGCTCCAACTTAGCAAAATCCCTATACCAAACAAACCAACCTTATATTCTAATACCCAAACTTACACCCCCCATACCACCCTTAACACCTAACTCCCCCCACAAAACCCTATTAAAACATCACTACTAAAACACCAATCCCCCAAACTAAACAAACACTATACCCACATACAATATTAAATTCATTCTATATCCTACCAAACGCGCAACCTTACCCAATTAAACACCATAACCCTCGCTATCCCTCCCTAAACCTCAACCCTCACCTGATTGCATTACAGCCATTACTCTCACAAATCAACCCTCCAACTCTCTCATACCCCAGCCGTTATACTAATAACATTACCACACAACTCAAAATCAATTCACTAGATAAACACCACCTCGACCTAAAAT-AGCCCTAACCCAAAACCCCATCTCCCCCCCCAATTATCAACCACCACTCATCGTCCCATCCAACCATATCCCACAACCATCCCCCACACCCCCTCCCCCTGAATCCCCCCCAGAACCAACCAAACATCTTATTCGAAAAACCAATCCCACCAACCCCCAGAAAAGCAACTAACTCTACACTCATTCCCCATCCTCCTCGATCCACACCTCATTCCCCCATACCACCCAATGACTCCACCCCCCACCTTTCCTCCAACCCATCAACAACTTAAAACCATACCCCATCTCAAACCACATCTTCCACCTACACAAAACCAACCCCAAAACAAAATCCTCAAACATGCAACACTTCCAACCTCCCTCCATATCCAACAACACTCANNNNNNNNNNNNNNNNNNNNNNNNNNNNNNNNNNNNNNNNNNNNNNNNNNNNNNNNNNNNNNNNNNNNNNNNNNNNNNNNNNNNNNNNNNNNNNNNNNNNNNNNNNNNNNNNNNNNNNNNNNNNNNNNNNNNNNNNNNNNNNNNNNNNNNNNNNNNNNNNNNNNNNNNNNN
DINGI     CTCATCCTACAACTACCATAGTCTAATAAACATCAACAGAACCTTACCATATCACAAACCCAGTTCTACCCCGACCACCCACGAGTCCCATAATTACACATACAAACCCACGACAAACCCCACAGCACAATAACGCAAACAGTCGCACAAACTGACCCAACCCCCTTATTCCAATCCACCCCACAAGAACTAACAAACAAACCAAGTAAAACAGTCAATTCTACCATCACACTTCAAACAACCCACCCTCATCTACAGCAACACAACAAACAACAAAACACAACCTCAAACCCAACCACTGGGACAATACAATCCACTTCT-GCGTCGACCCATCCGCAACACACCTATATACCAACCCAACCACCTACTCCACAACATACTTCACACATACACTCACTAACACAACTAAACCAACCAAAAAACCAAGCAGACCCACAACTATACACACCACCAAAATCAACTCTAACACCCTAATACACACATAAACAAAACGAACTACACCACCTCAAAGCACCCTCCAACAACCCTTCAAAAAACACCTACACAGACAAATCAAACTTACTCAAACCCCATCACAAAGCAAAATCTAAACAAAGACACACCAAAGCACACCCAACACTAACTAAACCTCCAAAACTCACCACGTCCTCACCTCTCCCACACTCCTGGATTCAACTACCTGCTCAACTCCCAAACAACACCCACCGTGCCAAGCGATTCACCTCTCCCCTCGACCCAAGCAATAACACATGCCATACCTAATAAACCACCACACTCCCAAAACCTTATAAAAAAACCCAACACGTTGTCCGCTTCCACCGCTACCCAATCCTTCAATCAATACCAACATAATAACAACTCCCAAACCAATTCTCTAGCACGCACCACCCTTAAGCTTACACCCACTACTACCTCTTTCCAACATAACCTTCAAAATCCAAACATAAACACGGCTAGCCCATTCAATACCCTCCAACCACCTTACCTAATCAAATGCAAATAACCTCAGCACTCCCCACATATCTAAACCAATCCATCACTAACCCCCTCTATCATCTAGCTACACCATTACCTCACAAACCTGAATAACCACCCCATCATTTTAAGACATTATCCCAATAACTCCCACCAACACATATTCAGACCAAAAAAACAACCCCCGACTCCATACCTCAAAACTATAAGGCCCCACATACAACCTAAAACACCCTCCATGAACCCACCCTTCCAAAAACCTTAATAAACAACACCGTTCTCCATCGATGATCTAACGCCAACACAATCTTAATGCCACACCGCTCCCGCACATAAAAACTCAAAAATTATCTAAGCCTATTCCCATTCCAAATCCAGAATTACAAAACACATCTCCAATCCTACAACCGATCCCATCAAAACACATTGCAAAACC-CANGTAATGCAACCCATAAACCCATCCATACTTTTCACCATCGCAACCCCTAACAAACAGCATCCCACCTTATATCCCCACCGACCCTCAACTTCCACTCATACCAAGCCATTCAACAAAACAAGCCACCTCAGAACCCGATCAAACCATGCTCCCGACACAGACCCTAAACTCAAAACAACTCACTCACGCTTACATATACCTAAATACCAAACAACTCAACAACTCCACATCTCACACCCCTATTCACAAATCACGAACAGGAACACACCCCATCACATAAACCAGACAATTCCAATACAGCCCCTTCCATACAAGCAGCCCCCTCAAACCACAGAACAAAAACTTAAACTCAACCCTACAAAAATAACTCTAAAACCTACCCACCCCACAACCCAATGAACAAATACCCCAACGACCAACCATAGTTAAACCCCCAACCAAGACACACGACCCACCTCCCATAGCTGCCCACTCACTTTACTATAACCAACACCAACCCCCCTAAACACCTGTCCCTCCAAACATACCACCCAACCTACCCAAATACACATATACCCAACCCACCCTCAACAACACAAGACACACCCCCAATTACACACACCCACCACGACCAATCCACCCTAATAAAACACCAAATCACCCCTAACATCGAAAACAAAAAAGCCATACCCACCCACCACACCCACCTCCCAACAGCAACCACCACACAACACACCATCACAACAAACCACAACAAGCAAAACCATCTACTACCATCAACAGAACTCCACACACACCACAACCCATTACCCCCATCTCCGAACCAACCCTACCCAAGCCCACACAAACATCAACTTACAACATCCAAATTAAAACTTACACACACCTCAACATAAAAACCCATGACATAAACACCAAGCAAAACCACTTAACCCCTCCGTCACCACAGCAACCAGTTCCAGACCAGACAAGACAAAACCAAATAAACCATATCAAACACCAACCCACAATATCCAAAAACCCCAAACAAACCCGCCGTCACCCCCAATAAATTACTATATCAAAATACAACCCACACTTACACGTCAACAGCACTACCCCACTTAACCATTACCGCACCATCGACATGACAATGACAAAAATCGACAACAAATCGAAAAACATGCCAACCAATAACATAAAAACATCCCATGATAAAACACCCCACCCACAAATCAACCCTCCACCCAAAAACCTGCCAGACAACACCTCCCAAACCAATCACTTCCCATACACACCATCAGACCTTTCCAACCCCCTAAGACCCCGCACCACCTACCTCTAATACTAACCACCACACGTCCATACACACAGCTTCACCTCCAACACCAACAACACCACACCCAAAAACTAACGCTCAATAAACCCATCCGCTCCCACATACCCCCGCGCCCCACGGATAACGTACATCAACCATCTATCAAGACACAGCGATAAAAGCCCTCACACCACCAGAAACCACCCTCAGATCTAACCCTCACACAGTCATCCACAAAGTCTAACTCCTAACAAAAAATTTCTCCAAACCATTACTACCACAATACCAGCCCCATCAGCTGAAGAAATCCCAACCCACCTCTCAAGCCCAAACCCACTCCACCCCCCACCACCAGCCACCCCTCTCCCAACAACAAACCACCAACACCACCACTTTTCCCCAATCCATCTCCATCCCACACTCACGTACAAATCCACTTACCATAAGACCATCCATCCAACCCCCCCTAACCCCCAACACCAAAATCCGGACTCCTTCCCGTAAAAAAAACCAACAACACTCAACCAACACCAAATCACCCTATAACAAGCTCTAACCCATATCCCCACCCCCAACCACAACCACCAACCACCACAAAAAACACTATCTCACCAAGCCCCATGGTAAACCCCTACAAACCCTCCCACCCAACCTCACGCAGCACCCCTCAGGCAATCCACTCAAAAAAACACCACCACACAACACCAAAAAAACACCTAACCGACAACTCACTCCATACCTCTCCCCCCCTACAACTCAATAACCTACCCCTCTCAACCAATACACCCACTGCCCACTTAACAACCAAACCACACATCAAGACCATACTCTCCCTCAATCAGAATCCAACACATCCCTAAAACAAACACACAAACACCGTCCCCGAAGCCGACAATCTCCCAACTCCCCCCAACACCTCGCAACATCTAACCGTCCGACCGCGCACCAATAAACACCCAGTCCCAAAGCCCCTACTGCACTCCACCTCCCCCTCCCACCCTACCACCACACCCACACGACCATCGAGCCCAACAACACCATCCAACAAGCGATAACCATAGACACTCACCCACGCCAAGAGTACCCACCATAACCAAGCA
DRONO     CCTACTCTAACCTACCTACAATCCAATGAACACCAATAACACTTCACAAGATAATGAAATCAAACCCACCACTATCATCCACAAACTCCATCACTCTCACCACACAATCAAAGCATATTTAGAAGCACAACAATGAAAACAGTCCTAAAAACCAACACGATCCTCACCTTTTGACCCACCTCAAAAAAACCTGCAAACAGCCCATGGAAATCAACTAGCTAACTCATCACGCCCTAAACACTCCACATATACCCACACCAACATAACAACCATCAACACCTAACCCTATACCCAGTCACAAATACAATACGACCTATCTTC-GCCCTATCCATTTTGTATTCCACCTAAAAACGAATCATATCCCCAACCCCAAAGACCACCACATCTACACATATACTCATGCAGTCTAAACAATCAATAAACCCATTATGCCCACAAGCATATACTAATCAAAGACTCAACCCAAACAACCAATCAATTTATAAAAAGGACAAAACACAACATCCTAAAATCTCTTCCACATACCCATCTATACACACCCATACAGCTAAACCAAACATTTCCAAACAACATCATAAAACAAGAACCAATTAAAAACATACCCAAATACACTTACCACTAATATCACTTCCAAAATTCACTCTACTCATACCACCACCCTAACCTTGGACTTAATTTACCACTCAACCCTTAAACAATACCCATCTTAACAAAAAAATCACTTACCTCTCCAACCCAAACAGCACTACAATATATTTACGACCAATCGCTACATACCAAAAAACACAAAAAAAAAACTAGTATTCTAGTTATTCTTATCATTTCCCAGACCTCTCTCCAAAACCAACAACGCAATAACTCCTCAAGCAATTTCTCACCACACTCCACTCCTAAACCAACACCCACCCCTACCCATCACTAACTTAGTTCAGAAATTATAAAAACAATCACGCTTAACTCACCAAATACTACCCACTCACCTCATTTGACCAATCATAGACAACTTTAACACTCCGCTCATATCCAAACCCACCCATTACCAACTCTTCCCGGTTTTCGACCACACCATCACCCTACAAACCCATATAACTACCCAACCACACAAAAACACTATCCCAACCACTTCCACTAATACAAATCCGGACTAAAATCAAAACACCTGACTCCACATCCTAAACTTACAAGGACATATACACAGTTTAAAATATCCTATATAAATTTACCTATTAATAAAACTCAACAAAAAACATCAATCATTACCTACAACATAATATTATCGCAATCCTAATACCATACTACCACCACACAAAAGCATCCAAAACCTATTCTAAACCACCCTCATCTCAAACACGTTACTACAAAACACACCTTAAACCCTACAACTGTCCCTATTAAAACACACCGCAAAATTTCANGTACCACAATCCAAAAAACTCCCAACACATCCTACACCCACAACCTCAAATAAACAGCACCTCACCCTAAAACAACACCACCTTAGTACCACTATCCTCTACAAATAAATAAAAACAACAAATAAACTTAAAACCCAATCTAGGGATACCACCAATACAAACTCCAAACCCAAACCAATTCTCTCAAAACCCACCACCTTTAAATATCACACATTACATCTACCTTATACCTTTTGCTATCAACCCCAAACCACAAACAAAACCACATCCCACAACACAAATTAGACAACCTTAATCCAAACCCTATTAAAATAATAGTCCCCACAAAACACCACAAAAAAAATTAAACCTAACTACACAACAACTACCCCACAACTCATCCAACCTACAAAAAAAGAAATCAACACCTAAAGCACTATCTACATCCTAATCCTTGGTTAAAACTCACAACGAGCTCTCTATAACTGTACATTTACTCTTCCATAACCCGTACCAACCCCCCGAAACACCCACCCCTACGATCATATCACTCAACCCGACCAAAAACACACATACCAAACCCACAACCAACAACATAAAATCCATCCCAATCCACCCCCACCCACCATACCCAACCCCCACAAACACATTAATAGATTCCCCATTAAATCAACAGCAAAAAAGCAACATCCACCTATCTTTCCCACTTCACAATAACAACCATTTAACAACATAAAATTATAAAAATCTATGAAACGCAAAAACAATTTCCATCACCAACAGAATTTTATATGTACCACAACGCATCTACCCTACTCCCAAACTACCCTTACTAAGAGTTACATAAAACACAACTCATAACACCTAAACAAAAACCTACCCACACTTCATTATAAACATTCACAATCCAAATACTAAATGTAAATTCTCAACCTACCTAGTAACCCCACAAATAACGACAAACCAAACAAGGCAAAATCAAATAAAAGACACCAAACACTAACCTACCAAACAAGAAAACTTTAAACGAAACCACCACCACACTCGAAAAAACGCTCCATCAAAACCCACATTACATTTTCACATCAACAACGCCACACCAACCAACCACTACCGTACCCCCAATTCAAAAAACATAAAGACCATTAAAATACTAAAATACACTACCACAACTCCAACAATATCACTCTGCAATAAGAATCTCAACCCACAAGCTAACCTTCCAACTAAAAAACAGCCAGGTAACCTCCACTAACCACAACCAACAACACACCAATTAATAAACCCACACTAACCCCTGAGCCCAGATACCCTCCACCCCTAACACAAACCTTCATAGATCAGCACATACAACTCTACTTCAAACACTAACAACCTCACACCCTAGACTTATTAATTAACAAAAACATCCATACCTATACACCCACGAATCTCACCAACAACATATAAAGAACACCTATCAAAACACCTTAATCAGAACAACTACAACCCAATAAACTATCCTCTAACCCAATATATCCAATACAATTCACTTAATCTAACCTCTAGTAAAAAACTCAACCCAACCCTCACTCCTAAACCGCCCACCCCAATAACTAAACCAAAACAACTCCGCTCCCCAAATACCTACCAACACCACTCCCCACTACCACCAGCCCCATATCTAAACAAAAATCACCATCACCATCCATCCCCTATAGTCTCTCCACACCTAAAAGCTACAAACAAATTCTTTCACCAAAAAAACACCTTCCCAATCCATCTTAACCTCCTCTAATCAAACCTAAATCCCACCTAGCAAAGAAGACCAATAATACACCGCCAATACCAAATCACCCTACAACAAGCTCCAACCTACACCCCTACCTTCCACCATAACTACAAACCGCCATCAATAACACCACCCAACCACGCCCCATAACCATCCTATATAAACCCCTCTCTCAAGCCCCCCCCAATACTATTCAGAAAACCCATTCAAAAAAACAACACCACACATCCCTAACAGAACAGTCAGCCACCAACCCACCATACACCTCTCCCACTCCGAAACCCAACTTCTTATGCCACCTAACCAATACATCTCACACTTAATTAATTACCCACCTACACATTGAGATCACACCCATACATAAACATCATCTAATACACCTATACAATAACCACCAAAACACCACTGCCAGATCCAAAACCTTCTCAACCCCCCTCCATACCTTACAATGACCANNNNNNNNNNNNNNNNNNNNNNNNNNNNNNNNNNNNNNNNNNNNNNNNNNNNNNNNNNNNNNNNNNNNNNNNNNNNNNNNNNNNNNNNNNNNNNNNNNNNNNNNNNNNNNNNNNNNNNNNNNNNNNNNNNNNNNNNNNNNNNNNNNNNNNNNNNNNNNNNNNNNNNNNNNN
DRONO2    CCTACTCTAACCTACCTACAATCCAATGAACACCAATAACACTTCACAAGATAATGAAATCAAACCCACCACTATCATCCACAAACTCCATCACTCTCACCACACAATCAAAGCATATTTAGAAGCACAACAATGAAAACAGTCCTAAAAACCAACACGATCCTCACCTTTTGACCCACCTCAAAAAAACCTGCAAACAGCCCATGGAAATCAACTAGCTAACTCATCACGCCCTAAACACTCCACATATACCCACACCAACATAACAACCATCAACACCTAACCCTATACCCAGTCACAAATACAATACGACCTATCTTC-GCCCTATCCATTTTGTATTCCACCTAAAAACGAATCATATCCCCAACCCCAAAGACCACCACATCTACACATATACTCATGCAGTCTAAACAATCAATAAACCCATTATGCCCACAATCATATACTAATCAAAGACACAACCCAAACAACCAATCAATTTATAAAAAGGACAAAACACAACATCCTAAAATCTCTTCCACATACCCATCTATACACACCCATACAGCTAAACCAAACATTTCCAAACAACATCATAAAACAAGAACCAATTAAAAACATACCCAAATACACTTACCACTAATATCACTTCCAAAATTCACTCTACTCATACCACCACCCTAACCTTGGACTTAATTTACCACTCAACCCTTAAACAATACCCATCTTAACAAAAAAATCACTTACCTCTCCAACCCAAACAGCACTACAATATATTTACGACCAATCGCTACATACCAAAAAACACAAAAAAAAAACTAGTATTCTAGTTATTCTTATCATTTCCCAGACCTCTCTCCAAAACCAACAACGCAATAACTCCTCAAGCAATTTCTCACCACACTCCACTCCTAAACCAACACCCACCCCTACCCATCACTAACTTAGTTCAGAAATTATAAAAACAATCACGCTTAACTCACCAAATACTACCCACTCACCTCATTTGACCAATCATAGACAACTTTAACACTCCGCTCATATCCAAACCCACCCATTACCAACTCTTCCCGGTTTTCGACCACACCATCACCCTACAAACCCATATAACTACCCAACCACACAAAAACACTATCCCAACCACTTCCACTAATACAAATCCGGACTAAAATCAAAACACCTGACTCCACATCCTAAACTTACAAGGACATATACACAGTTTAAAATATCCTATATAAATTTACCTATTAATAAAACTCAACAAAAAACATCAATCATTACCTACAACATAATATTATCGCAATCCTAATACCATACTACCACCACACAAAAGCATCCAAAACCTATTCTAAACCACCCTCATCTCAAACACGTTACTACAAAACACACCTTAAACCCTACAACTGTCCCTATTAAAACACACCGCAAAATTTCANGTACCACAATCCAAAAAACGCCCAACACATCCTACACCCACAACCTCAAATAAACAGCACCTCACCCTAAAACAACACCACCTTAGTACCACTATCCTCTACAAATAAATAAAAACAACAAATAAACTTAAAACCCAATCTAGGGATACCACCAATACAAACGCCAAACCCAAACCAATTCTCTCAAAACCCACCACCTTTAAATATCACACATTACATCTACCTTATACCTTTTGCTATCAACCCCAAACCACAAACAAAACCACATCCCACAACACAAATTAGACAACCTTAATCCAAACCCTATTAAAATAATAGTCCCCACAAAACACCACAAAAAAAATTAAACCTAACTACACAACAACTACCCCACAACTCATCCAACCTACAAAAAAAGAAATCAACACCTAAAGCACTATCTACATCCTAATCCTTGGTTAAAACTCACAACGAGCTCTCTATAACTGTACATTTACTCTTCCATAACCCGTACCAACCCCCCGAAACACCCACCCCTACGATCATATCACTCAACCCGACCAAAAACACACATACCAAACCCACAACCAACAACATAAAATCCATCCCAATCCACCCCCACCCACCATACCCAACCCCCACAAACACATTAATAGATTCCCCATTAAATCAACAGCAAAAAAGCAACATCCACCTATCTTTCCCACTTCACAATAACAACCATTTAACAACATAAAATTATAAAAATCTATGAAACGCAAAAACAATTTCCATCACCAACAGAATTTTATATGTACCACAACGCATCTACCCTACTCCCAAACTACCCTTACTAAGAGTTACATAAAACACAACTCATAACACCTAAACAAAAACCTACCCACACTTCATTATAAACATTCACAATCCAAATACTAAATGTAAATTCTCAACCTACCTAGTAACCCCACAAATACCGACAAACCAAACAAGGCAAAATCAAATAAAAGACACCAAACACTAACCTACCAAACAAGAAAACTTTAAACGAAACCACCACCACACTCGAAAAAACGCTCCATCAAAACCCACATTACATCTTCACATCAACAACGCCACACCAACCAACCACTACCGTACCCCCAATTCAAAAAACATAAAGACCATTAAAATACTAAAATACACTACCACAACTCCAACAATATCACTCTGCAATAAGAATCTCAACCCACAAGCTAACCTTCCAACTAAAAAACAGCCAGGTAACCTCCACTAACCACAACCAACAACACACCAATTAATAAACCCACACTAACCCCTGAGCCCAGATACCCTCCACCCCTAACACAAACCTTCATAGATCAGCACATACAACTCTACTTCAAACACTAACAACCTCACACCCTAGACTTATTAATTAACAAAAACATCCATACCTATACACCCACGAATCTCACCAACAACATATAAAGAACACCTATCAAAACACCTTAATCAGAACAACTACAACCCAATAAACTATCCTCTAACCCAATATATCCAATACAATTCACTTAATCTAACCTCTAGTAAAAAACTCAACCCAACCCTCACTCCTAAACCGCCCACCCCAATAACTAAACCAAAACAACTCCGCTCCCCAAATACCTACCAACACCACTCCCCACTACCACCAGCCCCATATCTAAACAAAAATCACCATCACCATCCATCCCCTATAGTCTCTCCACACCTAAAAGCTACAAACAAATTCTTTCACCAAAAAAACACCTTCCCAATCCATCTTAACCTCCTCTAATCAAACCTAAATCCCACCTAGCAAAGAAGACCAATAATACACCGCCAATACCAAATCACCCTACAACAAGCTCCAACCTACACCCCTACCTTCCACCATAACTACAAACCGCCATCAATAACACCACCCAACCACGCCCCATAACCATCCTATATAAACCCCTCTCTCAAGCCCCCCCCAATACTATTCAGAAAACCCATTCAAAAAAACAACACCACACATCCCTAACAGAACAGTCAGCCACCAACCCACCATACACCTCTCCCACTCCGAAACCCAACTTCTCATGCCACCTAACCAATACATCTCACACTTAATTAATTACCCACCTACACATTGAGATCACACCCATACATAAACATCATCTAATACACCTATACAATAACCACCAAAACACCACTGCCAGATCCAAAACCTTCTCAACCCCCCTCCATACCTTACAATGACCAACCGTCCGAACGCGCACCAATAAACACCCAATCCCAAAATCCCTACTGTACCCCACCTTCCGCCCCCATCCCTCCACCACACCCACACGACCATCGAGCCCAACAACACCATCCAACAAACAATAACCGTAAACACCCACGCACGCCAAGAGTACCCACCATAAACAAATA
EMECR     CTCATCCTACAACTACCATAATCCAATAAACATCAACAGAACCTCACCATATCACAAACCTGATTCTACCTCAACCACCCACAAGTCCCACAACTACACATATAAACCCGCAACAAACCCCACAGCACAACAATGCAAACAGCCACACAAACTAACCTAATCCTCCTACTCCAATCCACCCCACAAGAACTAACAAACAAACCGAATGAAACAATCAGTTCCACCACCACACTCCGAACAACCCATCCTCATCTACAACAACATAACAAACAACAAAACACAACCTCGAACCCAACCGCTGGAACAATACAACCCACTTCT-GCATTGACCCCCCCGCAACACGTCTATCCACCAACCCAACTATCTACTCCACAACATACTTCACGCATACACTCACTAACACGACCAAACCAACCAAAAAACCAAACAAACCCACAACAATACACACCACCAAAATCAACTCTAACCCCCTAATCCACATATAAACAAAACGAACTACACCACCCTAGAACATCCCCCAACAACCCTTCAAAAAACACCTACACAGACAAATCATATTCACCTAAACCCCAACACAAAACATAACCTAAACAAAAATACACCAAAACGCACCCAACACTAACAAAACCTCCAAAACTCACCACATCCCCACCCCCTCCATACCACTGGACTCAACTACCTGCTCAACACCCAAACAACACCCACCGTGCCAAGCGATCCACCTCTCCCCTCGATCCAAACAATAGCACATATCATGCCTAATAAACCACCACATTCCCAAAACCTTATAAAGAAATCCAACACACCATCCGCTCCCACCACCACCCAGTCCTTCAATCAACACTAACACAACAACAACTCCCAAACCAATTCTCCAACACACACCACCCTTAATCTTACACCCACCACTACCTTCTTTTAACGTAACCTTCAAAATCCAAACATAAATACGACTAGCCCACTCAACGCCTTCCAACCGCCTTACTTAATCAAATGTGAATAACCTTAACACTCCCTCCGTATCTAAACCAATCCATCACCAACCCCCCCTATCATTTAACTACACCATCACCCCACAAACCTAAATAGTCACCCCATCACTTTAAAACATTACTCCAATAACTTCCACTAACACATATTCGGATCAAAAGAATAACTTCTGACCCCGTATCCCAAAATTATAAGGTCCCACATACAACTTAAAACACCCTTTACAAGCCCACCCTTCTAAAAACCCCAATAAACAACACCATTCCCCATCAATAATCTGACGCCAACACAATTTTAATACCGCACCGCTCCCATGCACAAAAACCCAAGAACTATTTAAACCTATCCTTATTCCAAATCCAAAACTACAAAACACATCTCCAATCCCACAACCGATTCCGCCAAAGTACATCGCAAAACC-CANGTAACACAACCCATAAACCCATCCGTATTCTCCACCACCGCAACTCCTAACAAACAGCAACCCACCCTAAACCCCCACCGACCCTTAACCCCCACTCATACCAAACCATCCAACAGAACAAACCATCTCTGAACCCAATCGAACTACACCCCCAACACGAACCCCAAACTTAAAACAATCCACTTACATTCACACATACTCAAATATCAAACAACTCAACAACCCCACATCTCACACCCCTACCCACAAATCGCAAACAAAAACACACCCCATCACATAAATCAGACAACCTCAATACAGCCCCTTCCATACAAGCAGCCTCCCCATACCACAAAACAAAAACCTAAACCCAACCCCACAAAAACAACCCCAAAACCCACCCGTCCCACAACCCAACAAGCAAATACCCTAACAACCAACCATAGTTAAACCCCCAATCAAAACACACGTCCCACCTCCGGTAGCTACCCACCCACTCTACTATAACCAATACCAACCTCCCAAAACACCTGTCTTTCCAAACATACCACCCAACCTACCCAAACACACATATACCCAACCCACCCTCAACAACACAAAATACACCTCCAACCACACACACCCACCACTACCAATCCACTCCGATAAAGCACCAAATCACCCCCAACATTGAAAGCAAAAAAGCTATACCCGCCCACCACACCCACCTCTCAATAGCAATTGCCACACAACACATCATCACGGCAAACCATAATAAATAAAACCATCTACCACCATCAACAGAACCCTACACATACCACAACCCACTACCTCCATCTCCGAACCAATCCTACCCAAGCCCACACAAACATCAACCCATAACATCCAAACCAAAACTTATACACACCTCAACATAAAAACTCATAACGTAAATACTAAGCAAAGCTACCTAACCCTTCTGACACCACAACAACCAATTCCAGACCGGACAATACAAAACCAAATAAACCATACCAAACACTAACCCACAATACCCAAAAACTCCAAACAAACTCGCTATCACCCCCGATAGATCACCATATCAAAATACAACTCACACTTATACATCAACAACACTACTTCACTCAACCACTACCGTACCATCAACACGACAATAACAAAAATCGACAACAGACCAAAGAACATATCAACCAATAACGTAAAAACACTCCACGACAAAACACCCCACCCACAAATCAACCCTCCACCCAAAAGCCTGCCAGACAACACCCTCCAAATCAACCACTTCTCATATACACTATCAGACCTCTCCAACCCCTTAAGATCCCGCACCACCTACCTCTAATGCTAACCACCACACATCCACACGCACAGCTCTACCCCCAACACCAACAACTCCGCACCCAAAATCTAACACTCAATAAATCCATCCGCTCTCATGTACCCCCACATCCCACAAATAACGCACACTGACCATCTATTAAGACACATTAATAAAAACCCCCACACCACCAAAAACCACCCCCAGATCTGACCCTCGCACAACCATCCATAAAGTCTAACTCCCAACAAAAAATTCCTCCAAACCATCACTACCACGACACTGACCCCATCAGCTGAGGAAATCCTAACCCACCCCCCAGGCCCAAACCCACTCCACCCCCCACCACCAACCATCCTTCCCCCAACAACAAACCACCAACACCACCACCTTTCCTCAATCCGTCTCCATCCCACACCCACGCACAAATCCACTTATCACAAAGCCATCCACCTAACTCCCCTCAACCCCTAATACCAAATTCTAGACTCCTTCCCGCAAAAAAGACCAACAACACTCAATCAACACCAAACCGCCCTATAACAAGCCCTAACCCATACCCCCATCCCCAACCACAACCACCGGCCACCACAAAAAACACTATCTCACTAAGCCCCACAGCGAACCCCTACAAACCCCCTCATCCAACCCCACGCAACACTCCCCAACCAATCCACTCAAAAAAACACTACCACACATTACCAAAAAAACACCTAACCAACAACCCACCCCATACCTCCCCCCCCCTACAACTCAATAACCTACCCCCCTCAACCAACGCACCCACTGCCCACCTAGCAACCAAACCACATATCAAGACCATACTCACCCTTAACTAGAATCCAACACACCCCTAAAACAAACTCACAAACACCGTCCCCGAAACCGACAATTTCCCGACCCCTCCCAACACCTCGCAACACCTAACCGTCCGACCGCGCACCAATAAGCACCCAGTCCCAAAGTCCCTACTGCACTCCACCTCCCCCTCCCACTCCACCACCACATCCACACGACCACCGAGCCCAACAACACCGTCCAACAAACGATAACCATAAACACCCACCCACGCCAAGAGTACCCACCATAACCAAGCA
EMECR2    CTCATCCTACAACTACCATAATCCAATAAACATCAACAGAACCTCACCATATCACAAACCTGATTCTACCTCAACCACCCACAAGTCCCACAACTACACATATAAACCCGCAACAAACCCCACAGCACAACAATGCAAACAGCCACACAAACTAACCTAATCCTCCTACTCCAATCCACCCCACAAGAACTAACAAACAAACCGAATGAAACAATCAGTTCCACCACCACACTCCGAACAACCCATCCTCATCTACAACAACATAACAAACAACAAAACACAACCTCGAACCCAACCGCTGGAACAATACAACCCACTTCT-GCATTGACCCCCCCGCAACACGTCTATCCACCAACCCAACTATCTACTCCACAACATACTTCACGCATACACTCACTAACACGACCAAACCAACCAAAAAACCAAACAAACCCACAACAATACACACCACCAAAATCAACTCTAACCCCCTAATCCACATATAAACAAAACGAACTACACCACCCTAGAACATCCCCCAACAACCCTTCGAAAAACACCTACACAGACAAATCATATTCACCTAAACCCCAACACAAAACATAACCTAAACAAAAATACACCAAAACGCACCCAACACTAACAAAACCTCCAAAACTCACCACATCCCCACCCCCTCCATACCACTGGACTCAACTACCTGCTCAACACCCAAACAACACCCACCGTGCCAAGCGATCCACCTCTCCCCTCGATCCAAACAATAGCACATATCATGCCTAATAAACCACCACATTCCCAAAACCTTATAAAGAAATCCAACACACCATCCGCTCCCACCACCACCCAGTCCTTCAATCAACACTAACACAACAACAACTCCCAAACCAATTCTCCAACACACACCACCCTTAATCTTACACCCACCACTACCTTCTTTTAACGTAACCTTCAAAATCCAAACATAAATACGACTAGCCCACTCAACGCCTTCCAACCGCCTTACTTAATCAAATGTGAATAACCTTAACACTCCCTCCGTATCTAAACCAATCCATCACCAACCCCCCCTATCATTTAACTACACCATCACCCCACAAACCTAAATAGTCACCCCATCACTTTAAAACATTACTCCAATAACTTCCACTAACACATATTCGGATCAAAAGAATAACTTCTGACCCCGTATCCCAAAATTATAAGGTCCCACATACAACTTAAAACACCCTTTACAAGCCCACCCTTCTAAAAACCCCAATAAACAACACCATTCCCCATCAATAATCTGACGCCAACACAATTTTAATACCGCACCGCTCCCATGCACAAAAACCCAAGAACTATTTAAACCTATCCTTATTCCAAATCCAAAACTACAAAACACATCTCCAATCCCACAACCGATTCCGCCAAAGTACATCGCAAAACC-CANGTAACACAACCCATAAACCCATCCGTATTCTCCACCACCGCAACTCCTAACAAACAGCAACCCACCCTAAACCCCCACCGACCCTTAACCCCCACTCATACCAAACCATCCAACAGAACAAACCATCTCTGAACCCAATCGAACTACACCCCCAACACGAACCCCAAACTTAAAACAATCCACTTACATTCACACATACTCAAATATCAAACAACTCAACAACCCCACATCTCACACCCCTACCCACAAATCGCAAACAAAAACACACCCCATCACATAAATCAGACAACCTCAATACAGCCCCTTCCATACAAGCAGCCTCCCCATACCACAAAACAAAAACCTAAACCCAACCCCACAAAAACAACCCCAAAACCCACCCGTCCCACAACCCAACAAGCAAATACCCTAACAACCAACCATAGTTAAACCCCCAATCAAAACACACGTCCCACCTCCGGTAGCTACCCACCCACTCTACTATAACCAATACCAACCTCCCAAAACACCTGTCTTTCCAAACATACCACCCAACCTACCCAAACACACATATACCCAACCCACCCTCAACAACACAAAATACACCTCCAACCACACACACCCACCACTACCAATCCACTCCGATAAAGCACCAAATCACCCCCAACATTGAAAGCAAAAAAGCTATACCCGCCCACCACACCCACCTCTCAATAGCAATTGCCACACAACACATCATCACGGCAAACCATAATAAATAAAACCATCTACCACCATCAACAGAACCCTACACATACCACAACCCACTACCTCCATCTCCGAACCAATCCTACCCAAGCCCACACAAACATCAACCCATAACATCCAAACCAAAACTTATACACACCTCAACATAAAAACTCATAACGTAAACACTAAGCAAAGCTACCTAACCCTTCTGACACCACAACAACCAATTCCAGACCGGACAATACAAAACCAAATAAACCATACCAAACACTAACCCACAATACCCAAAAACTCCAAACAAACTCGCTATCACCCCCGATAGATCACCATATCAAAATACAACTCACACTTATACATCAACAACACTACTTCACTCAACCACTACCGTACCATCAACACGACAATAACAAAAATCGACAACAGACCAAAGAACATATCAACCAATAACGTAAAAACACTCCACGACAAAACACCCCACCCACAAATCAACCCTCCACCCAAAAGCCTGCCAGACAACACCCTCCAAATCAACCACTTCTCATATACACTATCAGACCTCTCCAACCCCTTAAGATCCCGCACCACCTACCTCTAATGCTAACCACCACACATCCACACGCACAGCTCTACCCCCAACACCAACAACTCCGCACCCAAAATCTAACACTCAATAAATCCATCCGCTCTCATGTACCCCCACATCCCACAAATAACGCACACTGACCATCTATTAAGACACATTAATAAAAACCCCCACACCACCAAAAACCACCCCCAGATCTGACCCTCGCACAACCATCCATAAAGTCTAACTCCCAACAAAAAATTCCTCCAAACCATCACTACCACGACACTGACCCCATCAGCTGAGGAAATCCTAACCCACCCCCCAGGCCCAAACCCACTCCACCCCCCACCACCAACCATCCTTCCCCCAACAACAAACCACCAACACCACCACCTTTCCTCAATCCGTCTCCATCCCACACCCACGCACAAATCCACTTATCACAAAGCCATCCACCTAACTCCCCTCAACCCCTAATACCAAATTCTAGACTCCTTCCCGCAAAAAAAACCAACAACACTCAATCAACACCAAACCGCCCTATAACAAGCCCTAACCCATACCCCCATCCCCAACCACAACCACCGGCCACCACAAAAAACACTATCTCACTAAGCCCCACAGCGAACCCCTACAAACCCCCTCATCCAACCCCACGCAACACTCCCCAAACAATCCACTCAAAAAAACACTACCACACATTACCAAAAAAACACCTAACCAACAACCCACCCCATACCTCCCCCCCCCTACAACTCAATAACCCACCCCCCTCAACCAACGCACCCACTGCCCACCTAGCAACCAAACCACATATCAAGACCATACTCACCCTTAACTAGAATCCAACACACCCCTAAAACAAACTCACAAACACCGTCCCCGAAACCGACAATTTCCCGACCCCTCCCAACACCTCGCAACACCTAACCGTCCGACCGCGCACCAATAAGCACCCAGTCCCAAAGTCCCTACTGCACTCCACCTCCCCCTCCCACTCCACCACCACATCCACACGACCACCGAGCCCAACAACACCGTCCAACAAACGATAACCATAAACACCCACCCACGCCAAGAGTACCCACCATAACCAAGCA
EUDEL     CTCACCGCAAAACCTTTCCAGTCTCAAAAACACCGATAATATCTATTTACACTACAAAATCAAATACCCATCCATCTAACACCTATTCCACCCTTGCATACCCCCTCCCACATCACACCTAATCAACCTATCACATAACCAAACCCAAAAATCAAATTAATACCCACCTCGCAACACCCCCCATCAAAACTCATAATTACCTCAAAAAAAACTGCCTACCACTCCGTCATACACTATACAATTTCTTTAACTCAATACCCGCACCACTATCACTAAAGCCTAACCTCAAGTCGAACCATCAACCCCACACAATATTGATACAACACCAAACTTCTCAACACAACTCTACCTATAAACTCCAACCTTCACTCCAAAAAATACCAAACGTCTACACCTATTCATGCAACCCAACCCACCCAAAACCAAAACACACCTAAAACTAAAACTTCCCGCCATGCAAACCCCCTACATCAACCAACATCACGACCAAAGCGTACTATAATATCACACAATCTCTCCTAATCACTCCCCCCTCCACCTACACCTACCCCAACAACATTAATTCAACCCGCACCTTCAACCATAAACCAACTCAAAATAACCCCAATTAAACCCCCCATTCACCCCCTTTCCAATATCCACCTTTCATTTTTCCTACCCCTACTTACGGTCCTAAACCTCCATTCAATATCCAACAAAACCCCCATTTATTAACCAATCCACTCCCATCCCCCATCTAAGATACAATACAATTCGAACTTATCAAACCACCACATAACCCAAACTCTATACAACAATTCTCTATCCCAAACACCTCCCCTACCCCACAAACCTTCAACCAACTCACATACCACAAAAATCCCCTCACTACAGCATTAAACCACTTTACTTCTAGACTTCCACACACTTCAACTCATCAACCCTTTAACCTTTAAAATGTAAAAACAACCATACCCCAACCATCACATCCCATCCACCTATTCCTTCTAACCAAATTCATATAACCTCAATACTTCATTTTTAACCCACCAAGCCCTCCACCATCCCCCCACATCACCTCAATTCACCTCTCCCTCCCAAACCCTCATTAATCCTCTACTATAAGACAACCTCACCCCGATCTCTTACCCTATCCCACACCTAGACAAACACAATGACTTCTAACCCCATTCTCCAAACTCATAAGGTCCTATATACAACCCAAAATATCCTCTATAAACCCCATCCTCTAATAAAAACAACAAACACCATCCCCCAGCAATGACAATCCAACGCTAACAAAATCCCGACACCGCACCATTACCACGCCCAATCTTCTACAACCCATTCCAACACAACTTCTCCCCAATCCCAATAACCTAAATCAATTTCTTAACCTCACAATTACCCCTAACATAACTCTCTATACAATA-TANGAAATACAACATATACATTCAATAATGAATTCCACCATCACAATAACACACAAACAGCACCCCACACAATATTAACACCAACCCTTCACACCCACCCAAACCACACTAAACAAGATCATAACCAGCCTAACACTCTTTTTCAAAGCCACCTATAACATATTTCATACACCACCCACGACCCACTTTAGCTTACCCCTATTTAACCCCCTACCATCCTATCATTTCAACAACCTCACCCTTTATCCTTCCAACACCCACCATAACACACTCCAAACCACAGACTAGACAACCTCATCTCAGCCCATCAAATACCAATAACCTTCCCAAAGCTACACGCATAAAACCCAATCTAACCACTCAAAAACAATCTCGAAACCCACCCACCCCACACTCCAAACAACACACCACCCAACAAACCTTTACCGGCCCATCCCTCAACAAAACACGCAATAAATTCCTCATAATCATACCCTTATTCATTCCCTATTCATATTACACATCCATACCACCTAACCCCACAACCATACCTTACAACCCACCCAACAATACCTATTATCACCAATTAACCACTGTCTTAAACCCTACTTCCAATTCCACACACCCACCCCCACCAATCCTCCCAAACATCCCACAAAAATACTCCAAAAACTAACATCGAAAAAGCAATACTCGCTCATCTAATTCACTCCCCAATAACAACTACCCCCGACTCCATAACATCTTCGACTCTCATCACTAATTCTCTCCCACCCTTACTCACAGAATTTATTATTACCATCAATCTATCATCCCACCTCTCTAAATTACCCCATTTAATCTCACTCCATCACCACACCAACCCATCACTATTAAATCTCCCCCATATCCAACCCCAAACCCTTCTACCATATTCATCAAACACACTTACTCAACTACCCCTCAATCAACTGAGAGAACGCTGACCTTACACACTCACCATTCACCAAATAATTCCAACCACCAACTTAAAAACAAAAAACACCCTAACAATACCAATTCCTACTTCCAAAATACCCCCATATCTATACACAAACCGCCTTTCCACACCACTACAACTACGCCTCACAACCCCTACTATCTCATTCTAACAGCTTTCATAAATACCCCTACTTCTCCAATAAGCATCACAACAAATTATCATCATTCCCTATACACTAAAACCTTTTCCACACAAATCTACTTCTCACCACCAAAACACCTAGGTTCCTTTCCCTTAACCCCTTTACACTTTCACCAATACCCAAAACTTCTCCACCCCCTAACACTACACACCCCCTATAATTACCACACACCCTAGCGAATCAATACACAAAACTTCACTGCACCCATCATCACTCCCACAACTAAACCCCAACCACCAACAAATTTTCCCGTACTCATATCTACTTACAAACTTCAAGCGACACTTACCTTTCCCCTCCTATGTAACCCCAACCCAAAAACACACCCCACAATTCACCCCCCTTCAATTCCCCACCCACACTCCAATCCCCAAAATTCAATTCCTACTATAAAAAACCACCCAGACTCCACCACTACAACACTCTCCCCACTGACCAAAACAATCTCAACACCATATACAACCACACACTCACTTTACCCCCCTCCAATAACCACACTTCATCAAACAGAATACCACCAAAGCTACCCCTACAATATAATCCCCCAATACCCACAAAACAAAATCCATACTACACTTACTCCATATCCCTCACTAACCCCTCTATCATTCTAACCATTCATACCAAACCCCATCACATGAAACACATCCACATAACCACACCACTACTAACCTACCTCCTATCA-GCTTCAACCCCAATCCCCATCCCCCTCTCTAACCACTAACTTACATCAATCCCACCATCCTATCCTACCTCATCACCACCCCTTACACCTCCCCTCATCAACTCCCCCTTAACACACCTTCCAAAATTCCCCCCAAAAACCAAAATCACACTCCGCTCCCATAACAGACCATCCAACATTCCCCCAATATCACATTCACCGCAACACCAAATCCCTCATCCCCCCAAATTAATCCACCTCCCATCCCCCCAACAACCAACCCACAACCCAAAACCACATTTACCCCCAAACCACACCACTCGCCCCCTCATAACTAACTTACAAGCACATACACCTAACCCATAACACCTTCAAACTACCTCTACACACCGCAATACCTAACCGTCCGACCGCGCACCAATAAACACCCTAACCCAAAATCCCTACTGCATTCCTCCTCCCCCCCCCACCACCCCACTTTACCCAGCCGACCACCGAGCCCAACAACACCATCCAACAAACAACAACCATCAACACTCACACACACCAAGAGTACCCACCTCGCCCAAACA
FULGL     TCCACTCCAAACCTCACACCTCCAAAAATACACCGATCGCACTACCTCAAATCATAAAATTAATTCACAATATCCTATCAACCCAACACGTCTTCACCCTCACACCCCCGCATTAACTCCAAAAATACAACCATTCAGAATATTCCAATACTTCAAGCAACACCAACCTTCCAAAATTCCCCACTAAAACCAATCAACCCACCGAAGACAAGACCTAGTCAAACCACCACATACCAAGCAACTCACACATATCGCAGGTAACATAACACCCACCAATCTTCAACCTCACACTCAACTCAACAAACTACCCGATCCACTTTCAGCCCAAACACACGCAGGCCACGCCCAGACACAAACCCCTTTCCCAATCCTATCAACCGCCATACACATAAATATACCCATGAGACTCATTTAAACTGGAAACAAACAAAACCCACCAATACAAAACTAGAAAAAATCACTTCTAATCTTCCAAACCACTCAACCATAAAATAGGAAATACTACTACACAACCTCCTCTACCGACCCTTTAAAACACCCACATACAGAAAAACAAAACTAATACCAATACCCACTCTAAACTAAACTCAATTAAAATAACTCCTATAAAAACCCCCCACTCATACCACCACTAAAGTCTAAACCACTAAATAACACCACTTACAACTGGCCCCAAATACCTATCCTGTATCTAGTTATACCCCACTTAACTAAATCGACCATTCACTTCCTCAACCCAAAACACGACACAGCCCACTGCCGACACACCACTAAACCCCCCCATATAAAAAACAAATACTTGCTTATTTACATCGCCCTTCAATACTCAGATCCTAACCCAACAAAAGTACTACGACACTACCACACACACCTAACTAAAATACACCACTCCTTAATCTATATTCATTCCAATCCTCAGATACTACAAACTACAGAATCCAAAAATGTACACACTTAACTCATATGACACCAACCATACGTCCTAATTACCCGGTGACGAACGACCAAAGCATTCCACTCACAAATCAACTAACCCACCATTATTTTCTCCAAATCTACAGACCCATTATAATCACCAATACCCACACACACATCCAATCATATTAAAACTCCACTTGAACCACTCCAACAACCACAAATTCAACCAAGAACAAAAACCTCTAACCTCATACCCCAAACTCAAAAGGTTCAACACATTACCCAGATAGCTCTTAATCAATCTACCCCAAAAAAACACACCCCAAAAATCAATAATCCCTATCGACAACATAACACCGTTACAACCACAACACCACATCACAACCACACTAACCCAGCCAGAACCTTTCTCAACCTTCCTCATCCTCCAACCCAAAATTATAAAACAAATCCCATACTCCGCAACTGCCCCCGATAAACCCTCCCGCATAAA--ACAGCACCACAACTCAAAAAATCTACCAAACAACCTATTTCTACTATCATCCACAAACAGCACCCCACACACCAATAACATCTGCTCGACAGTCCAATGCTACACAAACCCATAAAAACAACAAACAGCACAACAAAAATGCCAATAACCACCACTAAGACAAAACACACTCCCATAATATACTCATAATATTTAAATACACACGTTCATTAAATAACACACTTAAACACCACTTACTACCATCGAAACCATAATACACTTAAAAATATATCTTCCAACACAAACCAGCCAACCCTAACACCACCCAACCCACTCAGACAATTTCCAATACCCTCCACTCAAAAAACTAAGCACACCCCTACAACAATAACTCTACAATCCCCCCGACTCTCACCTAAACAAATAAATACTCCAAACCACACCCACATTCAAATCTTTAATCAAAACTTACAACCAACCCAAAAAAGTTAAACACTCTATCAACCCTAACCACTACCAAACAACCCACATCCCCAATCCTCCAAACACACTACCCAACCCACCTAAATTCACATACCCCCCATCCACAATCATCACCACAAAACACACATCCTATCACATACATCCATTACCACTAACACATCCAATTATACATTTACAACCACCACAAAACCAATAGTAAGAAAGTATCACCCAACCACCAAACTCATCACCTAATGACGAACACAAAACACCACAAAACAAAAACACACACTAATACAAAAACCAATCTTCCACCACCAATAGAACCCAACACACACCAGTAACAACCCCATCTACACCCAGACCCACTACACGCGATTCCACACAAGACCCAAGCCACAACACTTATGAAAAAACTCACACACACCTCACCCTAAAAATTCACAACACCCACACAAAACAAATACCTCCACCCTTCCCACGACACACACAAACCCCAAAGACCACCCCCACTCAACCCAAACCGAAATATATCAATCAATAACACAGAAATTCCCAAATACCTAACTCAACCCACCACTATCCACAAAAAAACATCAGATTAACCTCCCTATTACATCTTCACACCAACAGAACCATCTAGCCAAACCATCACTACACTATTAAAACCACTAACACCAAAATCTACAAACAAATAAAAACTACAACCACCCACCTTATATAACCACCACAAAACAGTATACCCACTACATAAATCAACTCCCCACTACAAACCCTGCTAGATAATTCCCATAAAACCCCAAATACAAAACACCACCCACTTACCCACTTCCAAACGCACAACTACCAAAACTACCACATCTAACACCAACCCCCACAAACCCATAAACAAAACCTAACCCCAAACATTACAATTCCCATAATTCAGATACAACCATTGAAAACACCATTTATAACCATACTCACACATATAATACCAAAAATTCCTAAACCCCGTTCTATAAAACATCCTTAGAACAACTCACCCACCTCTAAGTATCACCCCCTGCTCCACCCCACACACCATAGCTCATTCAACTTAACTCCCACCAAAGAGCCTAACCAGACCCCTAATCCTATAACTTAGACTCCTTAAACTAGAACAAAACAATCCTACCTTTCAAAAATAAACCAGCCCCATACCACATCGAAAACCACAACTACCCATAAGACAAACTCACATCAATACCACCCCATACTTATCCAACACCAACCCTAACCAACACCAAACACCTCACACTCACAACACACCTACATAACCCACTCCAACCCTCAATTCCTATAACCAAACCACATCTCATAAACTATTCCAACAACACAACCTCTATACCGATCCTCCCC-CAAACAGCACCAATCCAAAATCCCACCATTCACCCCAACCACCATCCAACACATTAAATACCTTTACATTACTTCATACAACCAACATATATACACCCCTTCTCTAAACCCCACGCAGCACAATTTACCCAATCCAACCACACAAACAGTACCCTATATTCCTCACAAAACAGCCAGTCTAACACTCACCCTCTACAGTCACTCCCCCAATATCCCCCAACTTACACCCCTCAACCAACACACCAAACACACCACTAACAACTCAATAACAACTCGCAACTACACCTATATTCAATAAACATAAAACACACACCCATAAAAATCCCCCACACACACTCACCAAAGCCAAAGCACCTCCAACCCCTCTCCACCCCTCATAATAATCCNNNNNNNNNNNNNNNNNNNNNNNNNNNNNNNNNNNNNNNNNNNNNNNNNNNNNNNNNNNNNNNNNNNNNNNNNNNNNNNNNNNNNNNNNNNNNNNNNNNNNNNNNNNNNNNNNNNNNNNNNNNNNNNNNNNNNNNNNNNNNNNNNNNNNNNNNNNNNNNNNNNNNNNNNNN
GALGA     CTAACTACACACTTCCCACCGCCAATAAAACACCGGCAGCACTGCTTTACACTACGAAACTAGACAATCCCCCCCTTTACAAACACGTTACCCAAACCTACCCAAAATCACAACATCCTACACAAAACCGTCACACTACCAAACACACCACCCGACACAGCCTCCACCGCCCAGCCCCTTCAACCAAAACCTCTTACCCCATCAAAAGAGACAATTAATCCAACCACCACACCCTAAACAACCCACGCACCATCAAAATCTACTAACCCTACATAACGCATAGCCTCAAATTAAACCCCACACACCATCCAACCCCCCCATAGCCTAAACCAACCCGACCCACCCCTACACAACAGCCCACCCCCCCGACCCAGTACTCATCCCAATAACACCCGCACCCACCAAACTAAACCGAACAAAAAACACAAAACACCCACAAACACCCACTCAACCCAAACCACACCCAAAGTTTCCACCCAACCCCACACAGCACAAAAAACACCACCCTAAAATATCCTCAACTTCCCCCCATGCATACACACACACAAGAAACCAATACAAATATAAACCCCATCCAAACCCGAAACTCAAACAAAACAACACCAAAACACACCCCATACCAACACCCCAACCAACAATCACACCCCCTATGAACCAGCTCCATTCAAGGCCCCAAACACCCACTCTTCATCCAGGCACCAATCTATCAAAAGCATCAACTATCTACCACTTCCACCTATACCGCTCCACAACATACTCACAACCCATCACCACCTCCCTCAACATCAATGCCAAGATCCTACCCACCTCAAACACCT-TCAATTCCTAACCCTCTCCCCAACCAGAACAACACAACCCTTCCAACCCACCAATGTCAATCCCCTCCACCCATAAACACACACACACCTCCATCCCCCATCAATCCAAACTAAAAAACACAAACACAGACACTCCTAACCTACACAGCACCACCTAACAACCCCATTTACCCAAACGCAAATAACCTGAACAACCCCCTCACAGACCTTCAAATTCTTCCCTACCCCCTCCAGGATTCTAAATCCATCCCACTCACAAACGATCAAATCATCACTCCATCGCATAACAACATCACCCAAACAACACCCATAAACACACACCCAACCAAAAAACACAATCTTCAATTCCACACCCCAAACTAAGAAGGCCCCAACTACCACCCAAGCTACCCCCGACAAATCCAACCTATTATAAAAAACCATCAATAACACCACTTCACGTCCCCCACCCAACACCATTCCAACCACAACACTACACCGCCATCCCACAAACCCACCCCAAACCTCTACCAACCTAACCCTTCCCCAACACCCGAAACACTAAATACCCCCTAAAGTCAACAACCATCCCCACTAAGTCCAACTACACAAG--ATAGCAACACAACCCACATACCCTGTCACATTACTAACCTACATAA-TACCCACAAACAGCACCCCACACCCAAACTACCAACTTACCATAAAACAGCCCCCCCCACACCCACAAAAACCACGATCAACCACCATCAACCCTCCACCCCCCCCATCAAAACGCACGAAAACCAAACGACACCCCAACACTACCCCAGTACACACAACCATTGAACAAACAAACCATTCATCATCTACACCAAAAGAACCCAGACCACAACCAAGAAAACACCCCCCCACCCAAATTAGACAACCCCATCACAAACCCACAAAACCTCACAGCCCCGCCAGAACCCTATACGGAAAACACAACCCGCCCCATCAGCAACAACTCTAAGCCCCAACCACCCCACACAAAAGGCAGCAAACACACCTAACAATAACCACAACCTAGTCCCCAAACAAACCCAATCACCAACTCACAAAAGCTACCCACTCCCCCCCCCCTAGCCAATACTAACTAATCCAAACACCCAACCCCATAAACACACCACCCACCCCACACAAATGCATATACAACTAACTAATTACTAACAACACAAAGAGCACATCAAAACACACACACC-ACCACTACCAACCGTTCTAACCATACTAACTTACCTCCCCCATTCCCAATGCCAAAAAAGTCACCCCTTACACCCAAAACCAACCCTCAACAGCAAACACCCCACAAAACACAACCTATCAAACCAACATCACACAAATTAAATCTCCACCACTAACAGAGCCAAACACGCACCACAAACAATCCAACCTACCGCCACAACAACCCAACACCAACACACATCCAACCCGTCCCATATCACCAATACCAAAAACCCCACCCAACCCACCAATACAACCCACAACACACCCACACAACAAAATCACTCTACTCATCTTCAACCCCCTCATTACCCACTCACCCCATCCAACAATCATCAACTACAACACAACAAGTACTAAAACACCAACTTAAAAACATCCAACCCAGGCACCCACCCCCCACAATCAATCTCCACAACAACCTCCACACTGCACCTATACACAAACATAACCACCTAACTCTACCAACACCAGACCCTTCGAACCACCAAGAAAAAAACCACCGCGCACCCGAAAAATATCCCCACCCATCACCTAACACCTCCCCAACACAACTTACCCAACCCACTAATTCACCCCCCAAACCCAAAACAACTAGGTAGCTCCCAAAAACCCTCTTCTCCCA-TAACCCACCCACTACCCACCACAAACCCCAGAACTCCCAAAATCCCCGCCCCAAACACCAACCCTAATACACCAGCAAACAACAATTAACTCCACCCCCCAAAACCATCACCATAAAAAAACGACTCTAAAAAATACCATAAGAACCCACACTCCCACAAAACTCACCAATAACCCACAACCCCCTCACACCAAACTATCTCAATAAAAACACTCCCACTCCAAATTATTACCCCCCCGACTAACGAGCACATTAAACTCAACTCTACCCAACTCCCTACAACCAACATCACCCAACCCCCACTCCTATAACACCCATCCCCTAAACCCAAATAAACCAACCCCACTCCCTAAATACAACCCAACGCCACACCACCTCACCATAATCATCTACCCCCACAACAAACAACCCTCCTCACCCACTCACAAACTCCTAACAACACACCCTACTAATACCCAATTCCTTACAATCACAACACAACCCTCAACTCCACCCCCACCTCCATCATCCACCATCAAATACCACCAAGCAAACCACTCCTTCCACACACACCACATATCGTCCCCACTAGCATCAAGACCTAACCCAAAATCCCACCCACACCCTTAATCCCAAACCCGCACCCCAAACGCCAACACACCCCACCTCGCAACCACCGTCCACCCACCCCTCCTCCAACACCCCCCCGACACAAACCCCACACCCTGCTTCAGCAAACAGCCTCACACAATCCTACCAAGACAGATACCCACTCACCTACCCCCTACATTTCCCCCCACAACACCCACCACCTCATATCACCCCACTGCATCACCACAAACACCCCCAACAACCCAACAAACCATCAAAATTACCTCCACCCCCATATAACAACACCCCCACCCCCATAAAAACCAACCACACATAACCTTCACACACAAAACCCCCTCAAACCTCCCCATCCCCACAAAACAACCCACCGTCCGAACGCGCGCCAACAAACACCCAAACCCAAAACCCCTACAGCAACCCCCCTCCCCTAACCGCCGCCCTACCACACGCACCCGACCACCGAGCCCAACAACACCATCCAACAAACAACAACCATCAACACTCACCCACCCCAAGAGTACCCACCGTAATCGATCA
MELUN     TCCAATCCAAACCCCACACCAATTACAAAACACCAACAAAACCACCCAAAACATTTCAATTAACCCACAATCCACCCCACACCTCCAACACCTCTATCCACGCACCCCCAAGCCAACCCCAAAAAACCAGCCACTAAAAAAATCCCAGAACTCTACATAATACTCACTCCAAAAAATCACACAATAAAATCACACAACCCACCTAGCGAGAAACCCAACTAACCAATCACACACCAAACAATCCACACACACCCCAAACCTCATAACACCAACCAGCACACAACACCACACCCAATCCAAACATCCACTCAACTCGCATTCAGTACACTCATTTACACAACACATCCAAACAAAAACCCACCCCACAACCCTACCACCCACTAAAACCAAAAATACACCAATCAAACTCATCCCACACAACCACCCAACCCACCCACAAATAACCCTACACCAAAAACACCCCACAAACAACACACCCACCATCCACCAAACCAAACAACACCACCCCACAATCCCTCCAAACAAACCACCAAACACCCCATACCCAAAAAAATAACACCAACACCAAACAAAACCCTAACCAAGGCCCAACCAAAACAACACCCACACAATCCCACAACCAATACCACCCCAAAAATTAAATCTATCACTCATCACAACCTACCCCTAGC-TTAAACACCCACCCCTTCCCTAACCACCCCACACTAAAACAAACAAACCACTCACCCCTCCAACCCAAAACACAATACAACCCATTCTCAACAAGCCACCAATCACCCCAACACTAACAACAAAACCACACACACCCACTACACCCCCCACAAATCCAACCCCCACCCAAACCAAACACAACAACCACCCATTATCGACACTCCCACCACACACCCCCCCAAAACTCACACCCATTACAAACCATCAATACCCTCATCTTAAAAACCCAAAAACAAACCCAATCAACCCACCAAACATCAACTACCTACCCCAAATAACCAACACCAACCAACCCAAATAACCCACCTTCCATCCACCTAACCCATCACCAAACCCCCTAACTCCCCAAACCCACCACCGTCACAAATACCTATACACACAACCTACCAAAAAACAACCCCACCCACACCACTCAAACAAATACAACCTTAACCCCAAACAAAAACCCCCAACCCCACATCCCAAACCCAAAAGGCCCAAAACACCACCTAAAAAACCTCCCAACAACCCACCTAGGCAAAAACAACCCTCAGGAACAACCACCCCCATCGCCAACTTAACATCACCACAACCACAACAACATACCACCCCCACACTAAACAAATCACAACCTCTCCAAATCTCCCCCTCCACCAAAACAAAAATCCTAAACCAAATTACTAACCTCACAACCATCCTCACCATGTCTCCCTACACAAA--TTAGCACCACAGTCCACAAAAACCATCATAACACCCATCCCCAACACCACCCACAAAAAGCACCTCACACACATATAACAAAAACCACCCCAACCAACTTCACCAGAACCCTCCAACACAATAACCAACCCAAATACCGAACCCACAAATATCATCAAAACACTACACACCCCCACAATAAACCAACTACACCACAACCCATACATCCTTCCAACAATTCAACTCAATATCACTAACCCCCCTCACAACCTTCACCTAAATAATAACACATCCCCTAACACAAACTAGCCAATCTCAACACAATCCATTCCACTCAAACAACCTCCAAACACAAAATCGCAAAAAACCTAACACATCTAAACAACAATAACTCTAAAATCCACCCACCCCCCAATCAAACCAATACACACACCAAGCACCACCAACACCCACACCCCTAAACAAAACAAAACCCAACACCCAAAAAACTAAACACTTTCCCACTTAAAACTACCCCTCCCCAACTCAAACACCCATCCCCATACACACACCCTCCAACCCACCCAAACCCACATACCACATCCATCCACCCATCAACTCAAAATACATATCAAAATCCACTCACCCACCACAACCAACCAAACAAACCAAACACCCACACTCCCCAACATACCAGAAACAAGAAAGTCCCACCCACCTACCAGACTCACCTCCCACTAGCAAAAACTCGACAACACAAACTCCAACCAAACCCTAATCAAAAAATCAAACCTCCAACCCCAACAGAACCAAAAACAAACCCACCACAACTCCGCCGACCAACAAAACCACCACACCCAATCCCAAACCAAAAACACCACACAACACCAACACCAAAACTACCACAAACTCCAACCCAACAATTCCTAACACAAACACAAAACAAACACCCCCTTCCAACCCCCAACACACACAAACCCCCCCAAAACACCCCACCCCTTACACACCAAAACACCCCGGTCACTAGCTTTACAATCCCCAAAAGTCTACCCCAACACACCACTACACCCAAAAAACCCTCACATCAAACCCCCCCCCACATTTACACAATAACCATACCACCCTATCAAACCACCACTATACCTCTCACAACACCCCAACCAGCATTAACACACTCACAAAAACCACAACCAACACCCATACTAAACCACCATAAAACAAACACACCAACACACTAATAAATCCCTCACCGCAGAAACCACCAGAACACTTCTACAACACCAACACCCTCAACCACCCACCCTCTATTCCCCAACAACCTAAAACCCAACAAAATCACTACACCCAACACCAACCTTCACAAATTAACAAACAAACGCCAACCCTAACCACAAAAACCCTCCCAACTCAGCACTAGCCACCAATAAAACCAACAACACTCACCTAATTACAAACCCCACCAAAAAACACAACAACCGACCCACTAAAGCATCCCGAAACCAACCCAACCACCATCAATCACTAACTCCCAACCCACCCAGCCTACCACCATCCCTACGACCCAACTTCCATTGAAGAAACTACTCCAACCTCCACCCCCACAACATAAACCTCGTAAACCAGACCAAAACAACCCTAACACCAAAACATTAACCAACACCACATCCCATCAATCACCATCCCCCACCAAACTAAAAATTTAAACTAATACCCACACACCTATCACTATCACCACCACCAACCAAAACCAAACCCCAAAAACCCCCAGTACAACCACAAAACCCACCCCAAACCCCACCCACCACACCCAAACCCCACCAAACAAAAAGACCCAACAATACACAATAAACAACAACAAACCACCAACA-AGCCCAAACCACAATACCCACCAACCACCCCAACTACCAACCAAAACATCATACCCCTATCCACTACACCACACAACAAACTTCCACATACCCCCCCCCCCAACCCCACACAACATAATCCATCCAATCCCCTAAAACAAATAGCACTACACTTCCTCAACAAAGTATCCCACCTTACACTCCCCCCACACACATCCCACCCCAAACCCCACTACCCTATACCACCCAATAAATACACCCCTCTCACACCGAACCACCCAACCAACCATCATAACCATACACACTCCTAGATCGCACCCAACACACCGCCGTAACCACCCACTACACACTCTCACTATAAACAAAGCATCTCAAACAGCCCCCCACATTCTCCAATACCA-ACCGTCCGAACGCGCACCAATAAACACCCAATCCCAAAAACCCTACAGCAACCCTCCTCCCACTC--AC--CACCCCCATGCACACCCGACCACGGAGCCCGACAACACCATCCAACTAGCAACAACCATCAACACCCACACACCCCAAGAGTACCGACCACATCCAAATA
MULAG     CTCATCTCAAACTATATACAACCTAATAAATACTGATAATATCTCTTGCAATAATAAAATCAATCCAAATCACACTATCTACAAATCTTATCCCCCTCTACATACAATCATAACAAATCCAATAATACAATAACATCAAACGCCCCAAAAACCCACACAATTCTCATCCCCTAACCCACCCCAAAAAAACCAATAGATATTCCATGAAAACCAACCAACTATTCCACCATATCCCAAACAACTTATCCACACTTACATCAATACAACACCCACCAAAACTCTACCTTAAACTAAACCACAAAAATAATGCGACATACTCTCAGTCTCGACCCTCCCACAACTTATCCAAACAACAACTTCATCCTCTAACCTATAAAACACTACACTAGCACACACATCCAACCAGTTCAATCAGCCTAGAAACTAATCATACTCACAACTATACACCCCACCTAGATAAACTCCAAACAACCCACACACCCACAAAGAAAATAAACCACACCACCTTTAAACATCCCCTACTCAACCCTCAAAAAACACACATACAAATAAACCAAACCCACCCAATCCACACCAAAAAACGTAAATCAGATAAAAACACACCTACAAACACCCACTACCAACACCACCACTAAAATTTATACTTTCTCACCTCCCACCCTACTTCCGGCCTTAACTAACCATTCAACTCTTAAATAACTTTCACCTCACCAAACAAATTACCCCTTTCTCCAACCTGAACAACACTATACCCAATTCACATCGAACCACCACAAACCACAAACTTTAAGAAAGAACCAAATGCTCTTTTTACCCTCCTCAATTCTCGGACCTCCAATCAAAACCAGCGACATAAAAACTCCTTGATAAATCTTTTACTATTCTCAACCTTTAAATCTACATCCACCACCGTTCACAACTAATGTAACCCATAAAACATAAATATAACCACAACCAACCCATAATGTATTGCCCACTTGCTTTATTTAATCAATATTAAATAACGCTAATGCTTCCCCCCTATCCAAACCAATTCATCATTAACTCCTCCAAGCTTCCAACCCCACCATTACCCCAAAAACTTAAATAATTACCCAGCCACACAAAAACACTATTCTAACTCCCCACACTGACACAAATTCAGACAAAAAGAGAAAACCCTGACCCCATCCTCTAAATCTACAAGGCTCCACACACACCTTAAAATACCCTTTACAAACTCAGCTATCAAAAAAACTCAACAAAAAATAACAACTATTACCCATGACGCAATATTGCTGAAACCCCAATACCGCACTACCACCCCACAAAAACATTCAAAAACCATTCAAATCCACTTCTATCCTAAACATAAAGCTACTAAACACACTCCAGACCTTACTACTGTCTCCACTAAATCACATCGTACAATTCCANGAACTACAACCCGCAAAACCACCAATACACCCTACTACCACAATCCAAAACAAACAGCACCTCATCCTAAAATAACACCAACCCAATACCTCTATCCCCCCCGAACCAATTAATACAACAACTAATCTCGAAAACTAACCTACAAACACATTCAATACAAACCTTAAACCCAAAACGATCTATCTGAAGACTCCCTCCCCTAGACACCAAATATCATAACCATCTCACATCATTTACACTTATTTTAAAATCACAAACAAAAAAACATCCCACACCACAAGCCAGACAACCTTAGCTCAACCCCTACCAAACCAATAACCCCAACAATACATAACATAAAAATCCAAGCTCAATCTTACAATAATAACGTTACAACCCAACCAACCCACACTCCAAACAACCAATACTCTAACCATTATCCATATCCAAAACTTCAAACAAAACTTACAATCAGCTCTTAACAACTATACACTCACTTCCCTACAACCAATACCAACCTCCTAACACACCCAACCCCACAAACATGCTACACAATTCACCCAAAGACACACACACACAATTCATCACCAGCAACATAAAACACACCTCCGGTCACCCACACCCATCACACCTAACTTCTACTAGCACAACGGCAGATCTCCACCAAAACCGATAGCAAAAAAGCACCACCCACTCACCATACTTGTCCTACAACAGTGACTTCTCAACGTCATACAACCAAAACGACCTATAAGAAACAAAATCAATCCCTATCACTAACAGAATCCCACACAAACCCTCACTCAACCCTCCCACTTCCAAAACAACTACACCCAAACTTACACAAAAAACAACCCACAATACCTAAACAAAACTTTACTTACGCCCCACCATAAACACCCACATCACTAACACTAAACATAATCTTCTAATCACTCTAATACTCCCGCTACTAATAACAATTCACACAACGTAACACCAGACAAAATACCCCAAAGACTAACTTACTGAGCAAAAGCGCTTCAAAAACACCCACTATTACACCTGAAAAATCACCACATCAAAACACAAACCACACCTTCACATCAATATCACTACCCTAACAAACCACCACCAAACCATCAATACGACAATCATAAGGACTGACAACATACCAAAACATACAGCCACGCCCCATTTAATACCACCCTATAAAAACAACCTCAACTCATAAATCAACCCCATGCTCAAAAATCATCANGGCAACCTCCACCAGACCCCTCTGCCAACACACATATCAACTAAACCACCCCACCCCCTAAACCCCTGCATTCCCCACACTCGACACCAATTTTCATACAACGACACATATAATCCCACCCTAAACATTGATAACCCCACGACTCAACATTAACATTCAACAAAAACATCAATACCCACATACTTCCGCAACCCCCAAACAACACACACAAATCATCCATCAAAACATCCCTATAAAAACAACCACAATCCCAGAAATCGTCCCCCAATCCAACAATCCTACCACAACTCATTCCATCCAACTCCTAACAAAAAACCCACCCCAACCATCAATCCCGCAATATTATCTCCACCAATTAAAAAGAACCAACCCCACCCTTCAAACTCCCGCCAATCTCACCCCCTATTACAGCCAATTCCTTCCCCAACCACAAATCATTCCAACTACCTACTCTTCATAATCCATCCCTACCTAAAAATAACAAACAGATCCCTTCACTAAAAAAACATCCCGCCAATACACCCCTACCCCCAACACCTAAACCTAAATCCCACTCCGCAAAAAAGACCAATAACACACCACAAACACCAAACCATTCCACACTA-GCATCAGACCATACCTCCATCCCCCATCCCAGCCACAAACCACCATAAAAAACACTATCCAATCACACCCCACGACAGATTCCTATAAACCTCCCTCCCCAGCCTTTCCCAAAATCGTCCGAAAAACTCACTTAAAAAAACAATACCACACACCCTCTACAAAACAATCAATCCATAACTCACTCCACACTCTCCCCTCCACAAAACCTAACCACTCACCCCACCTAACCAATATACTCCACGTCCCNTCAACAACTCATTTACACGCCAAAACCATATCCATTCTCAAAATTCACCCAACACAAACACACAACAAATGCCAAAACAACATCATTAAATTCGAAATCCTTCAAGCCCCTCTCCACACCCCACAATGACCAACCGTTCGAACGCGCACCAATAAACACCCAATCCCAAAATCCCTACTGCACCCCACCTTCCAA-CCCACCCTTCCATCACACTCACACGACCACCGAGCCCAACAACACCATCCAACAAGCGATAACCATAAACACCCACCCACACCAAGAGTACCCACCACAAACAAGCA
n07AEP05  CCCATTTCACACTTCATATAACCTAATAAACACTGATAGCACCACTTACAACAATAGAACCAACCCAAACCATATCACTTACATACTCTATTCCCCCCTACTTACAACCATAACAAACCTAATGATACAATAATGGCAAATRTCCCAAAAATCCACACAATTCCCATCCTTCAACCCACCACAAAAGAACTCGCAAATATCCCATAAAAATCAATCAATTACCTCACTACATTCCAAAYGACCTATCCACATCCACATCCACACAATATCCGTCAAAACACCACCCCGAATCCAACCACAGAAATGACATGACCTACTCTCAGTCTCGACCTTCCCACAACTTATCCGAATAAAAACCTTACCCCCCAATCCATAGAACACCACACTAACATACACACTTAACCAATTTAATCAACTCAGAAACTAATCATCCTCATAACTACACACTCCACCAAAATAAACTCCAAACAACCCACATATCCACAAAAAAATTAAACCACACCACTTCCGAATACCCTCTACCCACCCCTCAAAAAACATATATACAAATAAACCAAACTCATCCAACCCACACCAAAAAGCATAAGTTAAATAAAAATACACCCATAAACACCCACTATTAACATTACCACCAAAACCTATACTTTTCCYTCTTCTACCCCACCTCCGGCCTTAACTAACCATTCAACTCTTAAACAATTTTCATCTTATCAAGCGAATTACCTTTTTCTTTAATCCAAATAACACTATACCCTATCCGCACCAAACCACCACGATCCGCAAATCTCACAAAAGAACTGAACATTCTTTTCATTCCCACCAATTCCCAAATCTCCAATCAACACCAGTGTTACAACAATYCCCCAACTAATTTTCTATCATTCTCAGCCTTTAGACCTACATCCACTACCACTTATAACTAACGTAGCCTNNNNNACACAAGCATAATTACAGCCAACCCATAACATACTACCCAACCGCTTTACTTAGTCAACATTAAACAACATTAGCACTTCCCTTTTACTCAAACCAACTCATCATTAATTCCTCAAAACTCTCAATCTCATTATTACTCTAAATACCTATATAATCACCTCACCATACAAAAACACTGTCCCAATTCCTTCCACTATCATAAACCCAAACAAAAAAAGAAAATCCTAACCCCATTTCCTAGACCCACAAGGCTCTACACACACCTTAAAATACCCTTTACAAACCCAACTATCGAAAAAACCCAACGAATAACAACGATCCCCATCAACAACGCAACATCATTAAAACCCTAACACCGCACTACTATCTTACAAAAATACTTAAAATCCACCCAAGTCCACTTCCATCCTAAACACAAAGTTACAAAACACATTCCAAACCTTACCACTGTCTCCACCAAATCACACCGTAATATTCCANGAACTACAATTCGTAAAACCATCAATACACCCTATCATCATAACTCAACACAAATAGCACCTCACCCCAAAATAACACCAATTCAACACCCTTATCCCCCCTAAACCGATTNNNACAACAACTAATCTCAAAAACCGACTTATAAACATATTCAACACAAACTCTAAATCTAAAACGATTTACCCAAAAGCTCTCTCCCCTAAACACCAGACAGTCTAACAACCCCACACCATCTATATCCACTTCAAAATCACAGACAAAAACACATTCCACGCCACAAGCCAGACAACTCCAACCCCATTCCTTCCAAACCAATAACCCCAATAATACATAACATAAAAATCCAAACCCAACCTCACAATGATAACACCACAACCCAATCAACCCATACCATAAATAATTAATAACCCAACCATTACCCATATTTAAAATCCCAACCAAAACCCACAACCACCTCTCAACAGCTATACATTCATTTCCCCACAATCAATACCGACCTTTTAGCACACCCAACTCCACAAACACGCTACACAACTCACCCAAAAACACATATACACAGTTCACCACTAACAACATAAAACATACCTTTAATCACCCATATCCACTACACCCAACCTCCACCAATACAACAACAAACTTCCTCCAAAACCAATAGCAAAAAAGTACTACCCACTCATCATACCTATCCCGCAACAACAACCCCCTGACATCATATAACCTTAAAGACCTCTAAGAAATAAAATTAATCCCTACCACTAACAGAATCTCACACATACCCTCACTCAATCCTTTCACTTCCAAAACAACTATACCTAAACTCACACAAAAAACAACTCACAACGCCTAAATAAAGCTTCACTTACACCCCACCATAAACATCCACAACACTAACACTAAACATAATTTTCTAATCATCCTAACACCCCCACTACCAATAACAACCTATACAGCATAATACCAAATACACAACTCCAAGCACTAACTTACTGAATAGAGGCACCCTAGGTACACCCATCACTACACTCAAAAAACCACCATATCAAAATACAAACCGTACCTTCACATCAATATYACTACCCCAACAAACCACCACTAAATCACCAACACTACAACCATAAAAATTAACAATACACCAACATATACAACCACACCCCATCTAATACTACCTCACAAAAACAATCCCAACCCATAAGCCAATCCTGCACTCAAAAGTCACCANGGCAACTCCCACCAAACCCATCTACCGGTACGCACACCAACTAAGTCATCCTATCCCCCGAACCCCCACACTTCCCACACCCAGCACCAATCTTCACACAACAATACATACAACTTTACTCCAAACACTAACAACTTCANAACTCAACACTAACATTTAACAAAAACATCAACACCCATATACTTCTACAACTTCCAAACAATACACACAAATCATCCATCAAAACATCATTACAAAAACAACCATAGCTTTAAAAATCACCCTCCAATCCAATAAACCCACAATCACCTATCCCATTCAACTCCCAACAAAAAACTCAACCCAACCACCAATACCACAACATCAACCTCATCAATCAAAAAAAACTAACCCCACTCTTCAAACCCCCACCAATCCTACTCCCCATCACTACCAACCCCCCCTCCAGCCACAAATCATCCAAACCACTTACTCTCCACAACCCATCCCCACCTACAAATAACGAACGAATCCCCCTATTAAAAAAACATCCCACCAATTCACTCTCACCCCCAACACCCAAACCTAAACTTTACTCCGCAAAAAAAATTAATAATACACAATGAACACCAAACCATCCCATACCAAGCACCAGATCTTACTCCCATCTTCTACCCTAACTACAAACTACCATAAAAAACACTATCCAACCACATTCCGCAGTAAATCCCTATAAACCCCTCCACCAAATCCCACCCAGAACCATCCAGAAAACTTACTCAAAAAAACAACACCACACACTCCCAACAGAATAGTCAATCCATAACCCACCCCACACTCTCTCCTCCGTAAGACCTAATTACCCACCTTACCTAACCAATACGCCCCATACCCCCCCAGCAACTCACCCATATATCAAAACTACACTCACTCTCAAAAATCATCCAACAYAAACACACGACAAACACCAATACAACACTATCAAATCCGAAATCTTCCAAACCCCCCCCCACACNNNNNNNNNNNNNACCGTTCGAACGCGCACCAATGAGCACCTAATCCCAAAATCCCTACAGCATCCCACCTCCCGA-CCCACCCCCCCATCACACCCACACGACCATCGAGCCCAACAACACCATCCAACNNNNGATAACCATAAACACTCACCCACGCCAAGAGTACCCACCACAAACAAGCA
n07AEP06  CTCATCTCAAACTATATACAACCTAATAAATACTGATAATATCTCTTGCAATAATAAAATCAATCCAAATCACACTATCTATAAATCTTATCCCCCNNNNNNNNNNNTTATAACAAATCCAATAATACAATAACATCAAACGCCCCAAAAACCCACACAATTCTCATCCCCTAACCCACCCCAAAAAAACCAATAGATATTCCATGAAAACCAACCAACTATTCCACCACATCCCAAACAACTTATCCACACTTAYATCAATACAACACCCACCAAAACTCTACCTTAAACTAAACCACAAAAATAATGCGACATACTCTCAGTCTCGACCCTCCCACAACTTATCCAAACAACAACTTCATCCTCCAACCTATAAAACACTACACTAGCACACACATCCAACCAGTTTAATCAGCCTAAAAACTAATCATACTCACAACTATACACCCCACCTAGATAAACTCCAAACAACCCACACACCCACAAAGAAAATAAACCACACCACCTTTAAACATCCCCTACTCAACCCTCAAAAAACACACATACAAATAAACCAAACCCACCCAATCCACACCAAAAAACGTAAATCAGATAAAAACACACCTACAAACACCCACTACCAACACCACCACTAAAATTTATACTTTCTCACCTCCCACCCTACTTCCGGCCTTAACTAACCATTCAACTCTTAAATAACTTTCACCTCACCAAACAAATTACCCCTTTCTCCAACCTGAACAACACTATACCCAATTCACATCGAACCACCACAAACCACAAACTCTAAGAAAGAACCAAATGCTCTTTTTACCCTCCTCAATTCTCGGACCTCCAATYAAAACCAGCGACATAAAAACTCCTTAATAAATCTTTTACTATTCTCAACCTTTAAATCTACATCCACCACCGTTCACAACTAATGTAACCCATAAAACATGAATATAACCACAACCAACCCATAATGTATTGCCCACTTGCTTTATTTAATCAATATTAAATAACGCTAATGCTTCCCCTCTATCCAAACCAATTCATCATTAACTCCTCCAAGCTTCCAACCCCACCATTACCCCAAAAACTTAAATAATTACCCAGCCACACAAAAACACTATTCTAACTCCCCACACTGACACAAATTCAGACAAAAAGAGAAAACCCTGACCCCATCCTCTAAACCTACAAGGCTCCACACACACCTTAAAATACCCTTTACAAACTCAGCTATCAAAAAAACTCAACAAAAAATAACAACTATTACCCATGACGCAATATTGCTGAAACCCCAATACCGCACTACCACCCCACAAAAACATTCAAAAACCATTCAAATCCACTTCTATCCTAAACATAAAGCTACTAAACACACTCCAGACCTTACTACTGTCTCCACTAAACCACATCGTACAATTCCANGAACTACAACCCGCAAAACCACCAATACACCCTACTACCACAATCCAAAACAAACAGCACCTCATCCTAAAATAACACCAACCCAATACCTCTATCCCCCCCGAACCAATTAATACAACAACTAATCTCGAAAACTAACCTACAAACACATTCAATACAAACCTTAAACCCAAAACGATCTATCTGAAGGCTCCCTCCCCTAGACACCAAATATCATAACCATCTCACATCATTTACACTTATTTTAAAATCACAAACAAAAAAACATCCCACACCACAAGCCAGANNNNCCTAGCTCAACCCCTACCAAACCAATAACCCCAACAATACATAACATAAAAATCCAAGCTCAATCTTACAATAATAACGTTACAACCCAACCAACCCACACTCCAAACAACCAATACTCTAACCATTATCCATATCCAAAACTTCAAACAAAACTTACAATCAACTCTTAACAACTATACACTCACTTCCCTACAACCAATACCAACCTCCTAACACACCCAACCCCACAAACATGCTACACAATTCACCCAAAGACACACATACACAATTCATCACCAGCAACATAAAACACACCTCCGGTCACCCACACCCATCACACCTAACTTCTACTAGCACAACGGCAGATCTCCTCCAAAACCGATAGCAAAAAAGCACCACTCACTCACCATACTTATCCTACAACAGTGACTTCTCAACGTCATACAACCAAAACGACCTATAAAAAACAAAATCAATCCCTATCACTAACAGAATCCCACACAAACCCTCACTCAACCCTCCCACTTCCAAAACAACTACACCCAAACTTACACAAAAAACAACCCACAATACCTAAACAAAACTTTACTTACGCCCCACCATAAACACCCACATCACTAACACTAAGCATAATCTTCTAATCACTCTAATACTCCCGCTACTAATAACAATTCACACAACGTAACACCAGACAAAATACCCCAAAGACTAACTTACTGAGCAAAAGCGCTCCAAAAACACCCACTATTACACCTGAAAAATCACCACATCAAAACACAAATCATACCTTCACATCAATATCACTACCCTAACAAACCACCACCAAACCATCAATACGACAACCATAAGGACTGACAACATACCAAAACATACAGCCACGCCCCATTTAATACCACCCTATAAAAACAACCTCAACTCATAAATCAACCCCATGCTCAAAAATCATCANGGCAACCTCCACCAGACCCCTCTGCCAACACACATATCAACTAAACCACCCCACCCCCTAAACCCCTGCATTCTCCACACTCGATACCAATTTTCATACAACGACACATATAATCCCACCCTAAACATTGATAACCCCACGACTCAACATTAACATTCAACAAAAACATCAATACCCACATACTTCCGCAACCCCCAAACAACACACACAAATCATCCATCAAAACATCCCTATAAAAACAACCACAATCCCAGAAATCATCTCCCAATCCAACAATCCTACCACAACTCATTCCATCCAACTCCTAACAAAAAACCCACCCCAACCATCAATCCCGCAATATTATCTCCACCAATTAAAAAGAACCAACCCCACCCTTCAAACTCCCGCCAATTTCACCCCCTATTACAGCCAATTCCTTTCCCAACCACAAATCATTCCAACTACCTACTCTTCATAATCCATCCCTACCTAAAAATAACAAACAGACCCCTTCACTAAAAAAACATCCCGCCAATACACCCCTACCCCCAACACCTAAACCTAAATCCCACCCCGCAAAAAAGACCAATAACACACCACAAACACCAAACCATTCCACACTAAGCATCAAACNNNNCCTCCATCCCCCATCCCAGCCACAAACCACCATAAAAAACACTATCCAATCACACCCCACGACAGATTCCTATAAACCTCCCTYCCCAGCCTTTCCCAAAATCGTCCGAAAAACTCACTTAAAAAGACAATACCACACACCCTCTACAAAACAATCAATCCATAACTCACTCCACACTCTCCCCTCCACAAAACCTAACCACTCACCCCACCTAACCGATATACTCCACGTCCCCTCAACAACTCATTTACACACCAAAACCATATCCATTCTCAAAATTCACCCAACATAAACACACAACAAATGCCAAAACAACACCATTAAATTCGAAATCCTTCAAACCCCTCTCCACACCCCACAATGACCAACCGTTCGAGCGCGCACCAATAAACACCCAATCCCAAAATCCCTACTGCACCCCACCTTCCAA-CCCACCCTTCCATCACACTCACACGACCACCGAGCCCAACAACACCATCCAACAAGCGATAACCATAAACACCCACCCACACCAAGAGTACCCACCACAAACAAGCA
n07AEP08  NNNNNNNNGAACTATATACAACCTAATAAATACTGATAACATCTCTTGCAANNNNNNNNNNNNNNNNNATCACACTATCTATAAATCTTATCCCCCTCTACATACAATCATANNNNNNNNNATAATACAATAACATCAAACGCCCCAAAAACCCACACAATTCTCATCCCCTAACCNNNNNNNNNNNNNNNNNNNNNNNNNNNNNNNNNNNNNACCAACTATTCCACCRCATCCCANNNNNNNNNNNNNNNCTTACATCAATACAACACCCACCAAAACTCTACCTTANNNNNNNNNNNNNNNNNNATGCGACATACTCTCAGCCTCGACCCCCCCACAACNNNNNNAAACAACAACTTCRYCCTCYAAYCYATAAAACNNNNNNNNNNNNNNNNNNTCCAACCAGTTTAATCAGCCTAAAAACTAATCATACTCACAACTANNNNNNNNNNNNNNNNNNNNNNNNNACAACCCACATACCCACAAAGAAAATAAACCACANNNNNNNNNNNNNNNNNNNNNNNNNNNNTCAAAAAACATACANNNAAATAAACCAAACCCANNNAATCCACACCAAAAAACGTAAATCAGATAAAAACACACCTACAAACACCCACTACCAACACCACCACTAAAATTTATACTTNNNNNNNNNNNNNNNNNNNNNNNGCCTTAACTAACCATTCAAYTCTNNNNNNNNNYTCACCTCACCAAANNAATTACCCCTTTCTCCAACCTGAACAACACTATACCNNNNNNNCATCGAACCACCACAAACCANNNNNNNNNNNNNNNNNNNNNNNNNNNNNNNNNNNNNNNNNNNTTCTCGGACCTCCAATCAAAACNNNNNNNNNNNNNNNNNTTCAATAAATCTTNNNNNNNNNNNNNNNNNNNAATCTACATCCACCACCGNNNNNNNNNNNNNNNNNNNNNNNNNNNNNNNNNNNNNNNNNNNNNNNNNNNNNNNNNNNNNNNNNNNNNNNNNNNNNNNNNNNNNNNAATAACGCTAATGCTTCCCCTNNNNNNNNNNNNNTTCATCATTAACTCCTCCAAGCTTCCAACCCCACCATTANNNNNNNNNNNNNNNNNNNNNNNNNNNNNNNNNNNNNNNNTATTCTAACTCCCCACACTGACNNNNNNNNNNNNNNNAAGAGAAAACCCTGACCCCATCCTCTAAACCTACAAGGCTCYACACACACYTTAAAATACCYTTTACAAACTCAGCTATNNNNNNNNNNNNNCAAAAAATAACAACTATTACCCATGRCGCAATATTGCTGNNNNNNNNNNNNNNNNNNNNNATCCCACAAAAACATTCAAAAACCATTCAAATCCACTTCTATCCTAAACATAAAGCTANNNNNNNNNNTCCAGACCTTACTACTGTCTCCACTAAATCACATCGTACAATTCCANNNNNNNNNNNNNNCAAAACCACCAATACACCCTACTACCACAATCCAAAACAAACAGCACCTCATCCTAAAATAACACCAACCCAATACCTCTATCCCCCCCGAACCAATTAATACAACAACTAATCTCGAAAACTAACCTACAAACACATTCAATNNNNNNNNNNNNNNNNNNNNNNNNNNNNNNNNNNNNNNNNNNNNNNNNNNNNNNNNNNNNNNACCATCTCACATNNNNNNNNNNNNNNNNNNNNNNNNNNNNNNNNNNACATCCCACACCACAAACCAGACAANNNNNNNNNNNNNNNNNNCAAACCAATAACCCCAACAATACATAACATAAAAATCCAAGCTCAATCTTNNNNNNNNNNNNNNNNNNNNNNNNNNACCCACACTCCGAACAANNNNNNNNNNNNNNNNNNNNCATATCCAAAACTNNNNNNNNNNNNNNNNNNNNNNNNNNNNNNNNNNTACACTCACTTCCCTACAACCAATACCAACCTCCTAACACACCCNNCCCCACAAACATGCTACACAATTCACNNNNNNACACANNNNNNNNNNNNNNNNNNNNNNNNNNNNNNNNNNNNNNNNNNNNNNNNNNNNCATCACACCTAACTTCTANNNGCACAACGGCAGATCNNNNNNNNNNNNNNTAGCAAAAAAGNNNNNNNNNNNNNCCATACTTATCCTACAACAGTGACTTCTCAACGTCATACAACCAANNNNNNNNNNNNNNNNNNNAATCAATYCCTATCACTAACAGAATCCCACACAAACCCTCACTCAACCCTCCCACTTCCAAAACAACTACACCCAAACTTACACAAAAAANNNNNNNNNNNNNNNNNNNNAAACTTTACTTACGCCCCACCATAAACNNNNNNNNNNNNNACACTAAGCATAATCTNNNNATCACTCTAATACTCCCGCTACTAATGACAATTCACACAACGTAACACCANNNNNNNNNNNNNNNNNNNNNNNNNATTGARCAAAAGCANNNNNNNNNNNNNNNNNNNNNNACCTGAAAAATCACCACATCAAAACAYAAATCACACCTTCACATCAATATCNNNNNNNNNNNNNNNNNCCACCAAACCATCAATACGACAACNNNNNGGACTGACAACANNNNNNNNNNNNNNGYTATACCCCATTTAAYACCACCCTATANNAACAACCTCAACTCATAAANNNNNNNNNNNNNNNNNNNNNNNNNNGGCAACCTCCAYCAGACCCCTCTGCTAACACNNNTACCAACTAAACCACCCCACCCCCTAAACCCCCGCATTCCCCATACTCNNNNNNNNNNNNNNNNNNNNNNNNNNNNNNNNNNNNNNNNNNNNNNNNNNNNNNCCACGACCCAACATTAACATTCAACAAAAACATCAATACCCACATACTTCCGCAACCCCCAAACAACACACACAAATCATCCATCAAAACATCCCTATAAAAACAACCACAATCCCAGAAATCATCTCCCAATCCAACAATCCTACCACAACTCATTCCATCCAACTCCTAACAAAAAACCCACCCCAACCATCAATCCCGCAATATTATCTCCACCAATTAAAAAGAACCAACCCCACCCTTCAAACTCCTGCNNNNNNNNNNNNNNNNNNNNNNNNNTTCCTTTCCCAACCACAAATCATTCCAACTACCTACTCTTCATAATCCATCCCTACCTAAAAATAACAAACAGACCCCTTCACTAANNNNNNNNNNNNNNNNNNTACCCCTACCCCYAACACCTANNNNNNNNNNNNNNNNNNNNNNNNNNNNNNNNNNNNNNNNNNNNNNNNNNNNNNNNNNNNNNNNNNNNNNNNNNNNNNNNNNNNNNNNNTCATCCCAGCCACAAACCACCATAAAAAACNNNNNNNNNNNNNNNNNNNNNNNAGACTTTTATAAACCTCCCTCCCCAGCCTTTCCCAAAATCGTCCGAAAAACTTACTTAAAAAGACAATACCACACACCCTCTACAAAACAATCAATCNNNNNNNNNNNNNNNNNNNNNNNNNNNNCAAAACCTAACCANTCACCCCACCTAACCGATATACTCCACGTCCCCTCAACAACTCATTTACANNNNNNNNNNATATTCATTCTCAAAATTCACCCAACATAAACACACAACAAATGCCAAAACAACACCNNNNNNTTCGAAATCCTTCAANNNNNNNNNNNNNNNNNNNNNNNNNNNACCGTTCGAACGCGYACCAATAAACACCCAATCCCAAAATCCCTACTGCACCCCACCNNNNNN-NNNNNNNNNNNNNNNTACTCACACGACCACCGAGCCCAACAANNNNNNNNNNNNNNYGATAACCATAAACACCCANNNNNNNNAAGAGTACCCACCACAAACAAGCA
n08AEP07  CCCATTTCACACTTCATATAACCTAATAAACACTGATAGCACCACTTACAACAATAGAACCAACCCAAACCGTATCACTTACATACTCTATTCCCCCCTACTTACAACCATAACAAACCTAATGATACAATAATGGCAAATGTCCCAAAAATCCACACAATTCCCATCCTTCAACCCACCACAAAAGAACTCGCAAATATCCCATAAAAATCAATCAATTACCTCACTACGTTCCAAACGACCTATCCACATCCACATCCACACAATATCCGTCAAAACACCACCCCGAATCCAACCACAGAAATGACATGACCTACTCTCAGTCTCGACCTTCCCACAACTTATCCGAATAAAAACCTTACCCCCCAATCCATAGAACACCACACTAACATACACACTTAACCAATTTAATCAACTCAGAAACTAATCATCCTCATAACTACACACTCCACCAAAATAAACTCCAAACAACCCACATATCCACAAAAAAATTAAACCACACCACTTCCGAATACCCTCTACCCACCCCTCAAAAAACATATATACAAATAAACCAAACTCATCCAACCCACACCAAAAAGCATAAGTTAAATAAAAATACACCCATAAACACCCACTATTAACATTACCACCAAAACCTATACTTTTCCCTCTTCTACCCCACCTCCGGCCTTAACTAACCATTCAACTCTTAAACAATTTTCATCTTATCAAGCGAATTACCTTTTTCTTTAATCCAAATAACACTATACCCTATCCGCACCAAACCACCACGATCCGCAAATCTCACAAAAGAACTGAACATTCTTTTCATTCCCACCAATTCCCAAATCTCCAATCAACACCAGTGTTACAACAATCCCCCAACTAATTTTCTATCATTCTCAGCCTTTAGACCTACATCCACTACCACTTATAACTAACGTAGCCTATAAAACACAAGCATAATTACAGCCAACCCATAACATACCACCCAACCGCTTTACTTAGTCAACATTAAACAACATTAGCACTTCCCTTTTACTCAAACCAACTCATCATTAATTCCTCAAAACTCTCAATCTCATTATTACTCTAAATACCTATATAATCACCTCACCATACAAAAACACTGTCCCAATTCCTTCCACTATCATAAACCCAAACAAAAAAAGAAAATCCTAACCCCATTTCCTAGACCCACAAGGCTCTACACACACCTTAAAATACCCTTTACAAACTCAACTATCGAAAAAACCCAACGAATAACAACGATCCCCATCAACAACGCAACATCATTAAAACCCTAACACCGCACTACTATCTTACAAAAATACTTAAAATCCACCCAAGTCCACTTCCATCCTAAACACAAAGTTACAAAACACATTCCAAACCTTACCACTGTCTCCACCAAATCACACCGTAATATTCCANGAACTACAATTCGTAAAGCCATCAATACAYCCTATCATCATAACTCAACACAAATAGCACCTCACCCCAAAATAACACCAATTCAACACCCCTATCCCCCCTAAACCGATTAATACAACAACTAATCTCAAAAACCGACTCACAAACATATTCAACACAAACTCTAAATCTAAAACGATTTACCCAAAAGCTCTCTCCCCTAAACACCAGACAGTCTAACAACCCCACACCATCTATATCCACTTCAAAATCACAGACAAAAACACATCCCACGCCACAAGCCAGACAACTCCAACCCCATTCCTTCCAAACCAATAACCCCAATAATACATAACATAAAAATCCAAACCCAACCTCACAATGATAACACCACAACCCAATCAACCCATACCATAAATAATTAATAACCCAACCATCACCCATATTTAAAATCCCAACCAAAACCCACAACCACCTCTCAACAGCTATACATTCATTTCCCCACAATCAATACCGACCTTTTAGCACACCCAACTCCACAAACACGCTACACAACTCACCCAAAAACACATATACACAGTTCACCACTAACAACATAAAACATACCTTTAATCACCCATATCCACTACACCCAACCTCCACCAATACAACAACAAACTTCCTCCAAAACCAATAGCAAAAAAGTACCACCCACTCATCATACCTATCCCGCAACAACAACCCCCTGACATCGTATAACCTTAAAGACCTCTAAGAAATAAAATTAATCCCTACCACTAACAGAATCTCACACATACCCTCACTCAATCCTTTCACTTCCAAAACAACTATACCTAAACTCACACAAAAAACAACTCACAACGCCTAAATAAAGCTTCACTTACACCCCACCATAGACATCCACAACACTAACACTAAACATAATTTTCTAATCATCCTAACACCCCCACTACCAATAACAACCTATACAGCATAATACCAAATACACAACTCCAAGCACTAACTTACTGAATAGAGGCACCCTAGGTACATCCATCACTACACTCAAAAAACCACCATATCAAAATACAAACCGTACCTTCACATCAATATCACTACCCCAACAAACCACCACTAAATCACCAACACTACAACCATAAAAATTAACAATACACCAACATATACAACCACACCCCATCTAATACTACCTCACAAAAACAATCCCAACCCATAAGCCAATCCTGCACTCAAAAGTCACCANGGCAACTCCCACCAAACCCATCTACCGGTACGCACACCAACTAAGTCATCCTATCCCCCGAACCCCCACACTTCCCACACCCAGCACCAATCCTCACACAACAATACATATAACTTTACTCCAAACACTAACAACTCCACAACTCAACACTAACATTTAACAAAAACATCAACACCCATATACTTCTACAACTTCCAAACAATACACACAAATCATCCATCAAAACATCATTACAAAAACAACCATAGCTTTAGAAATCACCCTCCAATCCAATAAACCCACAATCACCTATCCCATTCAACTCCCAACAAAAAACTCAACCCAACCACCAATACCACAACACCAACCTCATCAATCAAAAAAAACTAACCCCACTCTTCAAACCCCCACCAATCCTACTCCCTATCACTACCAACCCCCCCCCCAGCCACAAATCATCCAAACCACCTACTCTCCACAACCCATCCCCACCTACAAATAACGAACGAATCCCCCTATTAAAAAAACATCCCACCAATTCACTCTCACCCCCAACACCCAAACCTAAACTTTACTCCGCAAAAAAAATTAATAATACACAATGRACACCAAACCATCCCATACCAAGCACCAGATCTTACTCCCATCTTCTACCCTAACTACAAACTACCATAAAAAACACTATCCAACCACATTCCGCAGTAAATCCCTATAAACCCCTCCACCAAATCCCGCCCAGAACCATCCAGAAAACTTACTCAAAAAAACAACACCACACACTCCCAACAGAATAGTCAATCCATAACCCACCCCACACTCTCTCCTCCGTAAGACCTAATTACCCACCTTACCTAACCAATACGCCCCATACCCCCCCAGCAACTCACCCATATATCAAAACTACACTCACTCTCAAAAATCATCCAATACAAACACACGACAAACACCAATACAACACTATCAAATCCGAAATCCTCCAAACCCCCCCCCACACCTCACAATAATCNACCGTTCGAACGCGCACCAATGAGCACCTAATCCCAAAATCCCTACAGCATCCCACCTCCCGA-CCCACCCCCCCATCACACCCACACGACCATCGAGCCCAACAACACCATCCAACAAGCGATAACCATAAACACTCACCCACGCCAAGAGTACCCACCACAAACAAGCA
n1665     CCCATTTCACACTTCATATAACCTAATAAACACTGATAGCACCACTTACAACAATAGAACCAACCCAAACCGTATCACTTACATACTCTATTCCCCCCTACTTACAACCATAACAAACCTAATGATACAATAATGGCAAATGTCCCAAAAATCCACACAATTCCCATCCTTCAACCCACCACAAAAGAACTCGCAAATATSNNNNNNNNATCAATCAATTACCTCACTACGTTCCAAACGACCTATCCACATCCACATCCACACAATATCCGTCAAAACACNNCCCCGAATCCAACCACAGAAATGACATGACCTACTCTCAGTCTCGACCTTCCCACAACTTATCCGAATAAAAACCTTACCCCCCAATCCATAGAACACCACACTAACATACACACTTAACCAATTTAATCAACTCAGAAACTAATCATHCTCATAACTACACACTCCACCAAAATAAACTCCAAACAACCCACATATCCACAAAAAAATTAAACCACACCACTTCCGAATACCCTCTACCCACCCCTCAAAAAACNNNNNNACAAATAAACCAAACTCATCCAACCCACACCAAAAAGCATAAGTTAAATAAAAATACACCCATAAACACCCACTATTAACATTACCACCAAAACCTATACTTTTCCCTCTTCTACCCCACCTYCGGCCTTAACTAACCATTCAACTCTTAAACAATTTTCATCTTATCAAGCGAATTACCTTNNNNNNNNNNNNNNNNNACACTATACCCTATCCGCACCAAACCACCACGATCCGCAAATCTCACAAAAKANNNNNNNNNTCTTTTCATWCCCACCAATTCCCAWATNNNNAATCAACACCAGTGTTACAACAATCCCCCAACTAATTTTCTATCATTCTCAGCCTTTAGACCTACATCCACTACCACTTATAACTAACGTAGCCTATAAAACACAAGCNNAATTACAGCCAACCCATAACATACCACCCAACCGCTTTACTTAGTCAACATTAAACAACATTAGCACTTCCCTTTTACTCAAACCAACTCATCATTAATTCCTCAAAACTCTCAATCTCATTATTACTCTAAATACCTATATAATCACCTCACCATACAAAAACACTGTCCCAATTCCTTCCACTATCATAAACCCAAACAAAAAAAGAAAATCCTAACCCCATTTCCTAGACCCACAAGGCTCTACACACACCTTAAAATACCCTTTACAAACCCAACTATCGAAAAAACCCAACGAATAACAACGATCCCCATCAACAACGCAACATCATTAAAACCCTAACACCGCACTACTATCTTACAAAAATACTTAAAATCCACCCAAGTCCACTTCCATCCTAAACACAAAGTTACAAAACACATTCCAAACCTTACCACTGTCTCCACCAAATCACACCGTAATATTCCANGAACTACAATTCGTAAAGCCATCAATACACCCTATCATNRTAACTCAACACAAATAGCACCTCACCCCAAAATAACACCAATTYAACAYYCCTATCCCCCCTAAACCGATTAATACAACAACTAATCTCAAAAACCGACTCACAAACATATTCAACACAAACTCTAAATCTAAAACGATTTACCCAAAAGCTCTCTCCCCTAAACACCAGACAGTCTAACAACCCCACACCATCTATATCCACTTCAAAATCACAGACAAAAACACATCCCACGCCACAAGCCAGACAACTCCAACCCCATTCCTTCCAAACCAATAACCCCAATAATACATAACATAAAAATCCAAACCCAACCTCACAATGATAACACCACAACCCAATCAACCCATACCATAAATAATTAATAACCCAACCATTACCCATATTTAAAATCCCAACCAAAACCCACAACCACCTCTCAACAGCTATACATTCATTTCCCCACAATCAATACCGACCTTTTAGCACACCCAACTCCACAAACACGCTACACAACTCACCCAAAAACACATATACACAGTTCACCACTAACAACATAAAACATACCTCTAATCACCCATATCCACTACACCCAACCTCCACCAATACAACAACAAACTTCCTCCAAAACCAATAGCAAAAAAGTACCACCCACTCATCATACCTATCCCGCAACAACAACCCCCTGACATCGTATAACCTTAAAGACCTCTAAGAAATAAAATTAATCCCTACCACTAACAGAATCTCACACATACCCTCACTCAATCCTTTCACTTCCAAAACAACTATACCTAAACTCACACAAAAAACAACTCACAACGCCTAAATAAAGCTTCACTTACACCCCACCATAGACATCCACAACACTAACACTAAACATAATTTTCTAATCATCCTAACACCCCCACTACCAATAACAACCTATACAGGATAATACCAAATACACAACTCCAAGCACTAACTTACTGAATAGAGGCACCCTAAGTACATCCATCACTACACTCAAAAAACCACCATATCAAAATACAAACCGTACCTTCACATCAATATCACTACCCCAACAAACCACCACTAAATCACCAACACTACAACCATAAAAATTAACAATACACCAACATATACAACCACACCCCATCTAATACTACCTCACAAAAACAATCCCAACCCATAAGCCAATCCTGCACTCAAAAGTCACCANGGCAACTCCCACCAAACCCATYTACCRGTACGCANACCAACTAAGTCATCCTATYCCCCGAACCCCCACACTTCCCACACCCAGCACCAATCTTCACACAACAATACATACAACTTTACTCCAAACACTAACAACTTCACAACTCAACACTAACATTTAACAAAAACATCAACACCCATATACTTCTACAACTTCCAAACAATACACACAAATCATCCATCAAAACATCATTACAAAAACAACCATNNNNTTAGAAATCACCCTCCAATCCAATAAACCCACAATCACCTATCCCATTCAACTCCCAACAAAAAACTCAACCCAACCACCAATACCACAACACCAACCTCATCAATCAAAAAAAACTAACCCCACTCTTCAAACCCCCACCAATCCTACTCCCCATCACTACCAACCCCCCCCCCAGCCACAAATCATCCAAACCACTTACTCTCCACAACCCATCCCCACCTACAAATAACGAACGAATCCCCCTATTAAAAAAACATCCCACCAATTCACTCTCACCCCCAACACCCAAACCTAAACTTTACTCCGTAAAAAAAATTAATAATACACAATGAACACCAAACCATCCCATACCAAGCACCAGATCTTACTCCCATCTTCTACCCTAACTACAAACTACCATAAAAAACACTATCCAACCACATTCCGCAGTAAATCCCTATAAACCCCTCCACCAAATCCCGCNNNNAACCATCCAGAAAACTTACTCAAAAAAACAACACCACACACTCCCAACAGAATAGTCAATCCATAACCCACCCCACACTCTCTCCTCCGTAAGACCTAATTACCCACCTTACCTAACCAATACGCCCCATACCCCCCCAGCAACTCACCCATATATCAAAACTACACTCACTCTCAAAAATCATCCAATACAAACACACGACAAACACCAATACAACACTATCAAATCCGAAATCCTCCAAACCCCCCCCCACACCTCACAATAATNNACCGTTCGAACGCGCACCAATGAGCACCTAATCCCAAAATCCCTACAGCATCCCACCTCCCGA-CCCNNNNNNNNNNNACACCCACACGACCATCGAGCCCAACAACACCATCCAACAAGCGATAACCATAAACACTCACCCACGCCAAGAGTACCCACCACAAACAAGCA
n1666     CCCATTTCACACTTCATATAACCTAATAAACACTGATAGCACCACTTACAACAATAGAACCAACCCAAACCGTATCACTTACATACTCTATTCCCCCCTACTTACAACCATAACAAACCTAATGATACAATAATGGCAAATGTCCCAAAAATCCACACAATTCCCATCCTTCAACCCACCACAAAAGAACTCGCAAATATMCCANNAAAATCAATCAATTACCTCACTACGTTCCAAACGACCTATCCACATCCACATCCACACAATATCCGTCAAAACACCACCCCGAATCCAACCACAGAAATGACATGACCTACTCTCAGTCTCGACCTTCCCACAACTTATCCGAATAAAAACCTTACCCCCCAATCCATAGAACACCACACTAACATACACACTTAACCAATTTAATCAACTCAGAAACTAATCATCCTCATAACTACACACTCCACCAAAATAAACTCCAAACAACCCACATATCCACAAAAAAATTAAACCACACCACTTCCGAATACCCTCTACCCACCCCTCAAAAAACATATATACAAATAAACCAAACTCATCCAACCCACACCAAAAAGCATAAGTTAAATAAAAATACACCCATAAACACCCACTATTAACATTACCACCAAAACCTATACTTTTCCCTCTTCTACCCCACCTCCGGCCTTAACTAACCATTCAACTCTTAAACAATTTTCATCTTATCAAGCGAATTACCTTTTTCTTTAATCCAAATAACACTATACCCTATCCGCACCAAACCACCATGATCCGCAAATCTCACAAAAGAACTGAACATTCTTTTCATTCCCACCAATTCCCAAATCTCCAATCAACACCAGTGTTACAACAATCCCCCAACTAATTTTCTATCATTCTCAGCCTTTAGACCTACATCCACTACCACTTATAACTAACGTAGCCTATAAAACACAAGCATAATTACAGCCAACCCATAACATACCACCCAACCGCTTTACTTAGTCAACATTAAACAACATTAGCACTTCCCTTTTACTCAAACCAACTCATCATTAATTCCTCAAAACTCTCAATCTCATTATTACTCTAAATACCTATATAATCACCTCACCATACAAAAACACTGTCCCAATTCCTTCCACTATCATAAACCCAAACAAAAAAAGAAAATCCTAACCCCATTTCCTAGACCCACAAGGCTCTACACACACCTTAAAATACCCTTTACAAACCCAACTATCGAAAAAACCCAACGAATAACAACGATCCCCATCAACAACGCAACATCATTAAAACCCTAACACCGCACTACTATCTTACAAAAATACTTAAAATCCACCCAAGTCCACTTCCATCCTAAACACAAAGTTACAAAACACATTCCAAACCTTACCACTGTCTCCACCAAATCACACCGTAATATTCCANGAACTACAATTCGTAAAGCCATCAATACACCCTATCATCATAACTCAACACAAATAGCACCTCACCCCAAAATAACACCAATTCAACACCCTTATCCCCCCTAAACCGATTAATACAACAACTAATCTCAAAAACCGACTCACAAACATATTCAACACAAACTCTAAATCTAAAACGATTTACCCAAAAGCTCTCTCCCCTAAACACCAGACAGTCTAACAACCCCACACCATCTATATCCACTTCAAAATCACAGACAAAAACACATCTCACGCCACAAGCCAGACAACTCCAACCCCATTCCTTCCAAACCAATAACCCCAATAATACATAACATAAAAATCCAAACCCAACCTCACAATGATAACACCACAACCCAATCAACCCATACCATAAATAATTAATAACCCAACCATTACCCATATTTAAAATCCCAACCAAAACCCACAACCACCTCTCAACAGCTATACATTCATTTCCCCACAATCAATACCGACCTTTTAGCACACCCAACTCCACAAACACGCTACACAACTCACCCAAAAACACATATACACAGTTCACCACTAACAACATAAAACATACCTTTAATCACCCATATCCACTACACCCAACCTCCACCAATACAACAACAAACTTCCTCCAAAACCAATAGCAAAAAAGTACCACCCACTCATCATACCTATCCCGCAACAACAACCCCCTGACATCGTATAACCTTAAAGACCTCTAAGAAATAAAATTAATTCCTACCACTAACAGAATCTCACACATACCCTCACTCAATCCTTTCACTTCCAAAACAACTATACTTAAACTCACACAAAAAACAACTCACAACGCCTAAATAAAGCTTCACTTACACCCCACCATAGACATCCACAACACTAACACTAAACATAATTTTCTAATCATCCTAACACCCCCACTACCAATAACAACCTATACAGCATAATACCAAATACACAACTCCAAGCACTAACTTACTGAATAGAGGCACCCTAGGTACACCCATCACTACACTCAAAAAACCACCATATCAAAATACAAACCGTACCTTCACATCAATATCACTACCCCAACAAACCACCACTAAATCACCAACACTACAACCATAAAAATTAACAATACACCAACATATACAACCACACCCCATCTAATACTACCTCACAAAAACAATCCCAACCCATAAGCCAATCCTGCACTCAAAAGTCACCANGGCAACTCCCACCAAACCCATCTACCGATACGCACACCAACTAAGTCATCCTATCCCCCGAACCCCCACACTTCCCACACCCAGCACCAATCTTCACACAACAATACATACAACTTTACTCCAAACACTAACAACTTCACAACTCAACACTAACATTTAACAAAAACATCAACACCCATATACTTCTACAACTTCCAAACAATACACACAAATCATCCATCAAAACATCATTACAAAAACAACCATAGCTTTAGAAATCACCCTCCAATCCAATAAACCCACAATCACCTATCCCATTCAACTCCCAACAAAAAACTCAACCCAACCACCAATACCACAACACCAACCTCATCAATCAAAAAAAACTAACCCCACTCTTCAAACCCCCACCAATCCTACTCCCCATCACTACCAACCCCCCCCCCAGCCACAAATCATCCAAACCACTTACTCTCCACAACCCATCCCCACCTACAAATAACGAACGAATCCCCCTATTAAAAAAACATCCCACCAATTCACTCTCACCCCCAACACCCAAACCTAAACTTTACTCCGCAAAAAAAATTAATAATACACAATGAACACCAAACCATCCCATACCAAGCACCAGATCTTACTCCCATCTTCTACCCTAACTACAAACTACCATAAAAAACACTATCCAACCACATTCCGCAGTAAATCCCTATAAACCCCTCCACCAAATCCCACCCAGAACCATCCAGAAAACTTACTCAAAAAAACAACACCACACACTCCCAACAGAATAGTCAATCCATAACCCACCCCACACTCTCTCCTCCGTAAGACCTAATTACCCACCTTACCTAACCAATACGCCCCATACCCCCCCAGCAACTCACCCATATATCAAAACTACACTCACTCTCAAAAATCATCCAATACAAACACACGACAAACACCAATACAACACTATCAAATCCGAAATCCTCCAAACCCCCCCCCACACCTCACAATAATCAACCGTTCGAACGCGCACCAATGAGCACCTAATCCCAAAATCCCTACAGCATCCCACCTCCCGA-CCCACCCCCCCATCACACCCACACGACCATCGAGCCCAACAACACCATCCAACAAGCGATAACCATAAACACTCACCCACGCCAAGAGTACCCACCACAAACAAGCA
n2973     CTCATCTCAAACTATATACAACCTAATAAATACTGATAATATCTCTTGCAATAATAAAATCAATCCAAATCACACTATCTATAAATCTTATCCCCCTCTACATACAATCATAACAAATCCAATAATACAATAACATCAAACGCCCCAAAAACCCACACAATTCTCATCCCCTAACCCACCCCAAAAAAACCAATAGATATTCCATGAAAACCAACCAACTATTCCACCACATCCCAAACAACTTATCCACACTTACATCAATACAACACCCACCAAAACTCTACCTTAAACTAAACCACAAAAATAATGCGACATACTCTCAGTCTCGACCCTCCCACAACTTATCCAAACAACAACTTCATCCTCCAACCTATAAAACACTACACTAGCACACACATCCAACCAGTTTAATCAGCCTAAAAACTAATCATACTCACAACTATACACCCCACCTAGATAAACTCCAAACAACCCACACACCCACAAAGAAAATAAACCACACCACCTTTAAACATCCCCTACTCAACCCTCAAAAAACACACATACAAATAAACCAAACCCACCCAATCCACACCAAAAAACGTAAATCAGATAAAAACACACCTACAAACACCCACTACCAACACCACCACTAAAATTTATACTTTCTCACCTCCCACCCTACTTCCGGCCTTAACTAACCATTCAACTCTTAAATAACTTTCACCTCACCAAACAAATTACCCCTTTCTCCAACCTGAACAACACTATACCCAATTCACATCGAACCACCACAAACCACAAACTCTAAGAAAGAACCAAATGCTCTTTTTACCCTCCTCAATTCTCGGACCTCCAATCAAAACCAGCGACATAAAAACTCCTTAATAAATCTTTTACTATTCTCAACCTTTAAATCTACATCCACCACCGTTCACAACTAATGTAACCCATAAAACATGAATATAACCACAACCAACCCATAATGTATTGCCCACTTGCTTTATTTAATCAATATTAAATAACGCTAATGCTTCCCCTCTATCCAAACCAATTCATCATTAACTCCTCCAAGCTTCCAACCCCACCATTACCCCAAAAACTTAAATAATTACCCAGCCACACAAAAACACTATTCTAACTCCCCACACTGACACAAATTCAGACAAAAAGAGAAAACCCTGACCCCATCCTCTAAACCTACAAGGCTCCACACACACCTTAAAATACCCTTTACAAACTCAGCTATCAAAAAAACTCAACAAAAAATAACAACTATTACCCATGACGCAATATTGCTGAAACCCCAATACCGCACTACCACCCCACAAAAACATTCAAAAACCATTCAAATCCACTTCTATCCTAAACATAAAGCTACTAAACACACTCCAGACCTTACTACTGTCTCCACTAAACCACATCGTACAATTCCANGAACTACAACCCGCAAAACCACCAATACACCCTACTACCACAATCCAAAACAAACAGCACCTCATCCTAAAATAACACCAACCCAATACCTCTATCCCCCCCGAACCAATTAATACAACAACTAATCTCGAAAACTAACCTACAAACACATTCAATACAAACCTTAAACCCAAAACGATCTATCTGAAGGCTCCCTCCCCTAGACACCAAATATCATAACCATCTCACATCATTTACACTTATTTTAAAATCACAAACAAAAAAACATCCCACACCACAAGCCAGACAACCTTAGCTCAACCCCTACCAAACCAATAACCCCAACAATACATAACATAAAAATCCAAGCTCAATCTTACAATAATAACGTTACAACCCAACCAACCCACACTCCAAACAACCAATACTCTAACCATTATCCATATCCAAAACTTCAAACAAAACTTACAATCAACTCTTAACAACTATACACTCACTTCCCTACAACCAATACCAACCTCCTAACACACCCAACCCCATAAACATGCTACACAATTCACCCAAAGACACACATACACAATTCATCACCAGCAACATAAAACACACCTCCGGTCACCCACACCCATCACACCTAACTTCTACTAGCACAACGGCAGATCTCCTCCAAAACCGATAGCAAAAAAGCACCACTCACTCACCATACTTATCCTACAACAGTGACTTCTCAACGTCATACAACCAAAACGACCTATAAAAAACAAAATCAATCCCTATCACTAACAGAATCCCACACAAACCCTCACTCAACCCTCCCACTTCCAAAACAACTACACCCAAACTTACACAAAAAACAACCCACAATACCTAAACAAAACTTTACTTACGCCCCACCATAAACACCCACATCACTAACACTAAGCATAATCTTCTAATCACTCTAATACTCCCGCTACTAATAACAATTCACACAACGTAACACCAGACAAAATACCCCAAAGACTAACTTACTGAGCAAAAGCGCTCCAAAAACACCCACTATTACACCTGAAAAATCACCACATCAAAACACAAATCATACCTTCACATCAATATCACTACCCTAACAAACCACCACCAAACCATCAATACGACAACCATAAGGACTGACAACATACCAAAACATACAGCCACGCCCCATTTAATACCACCCTATAAAAACAACCTCAACTCATAAATCAACCCCATGCTCAAAAATCATCANGGCAACCTCCACCAGACCCCTCTGCCAACACACATATCAACTAAACCACCCCACCCCCTAAACCCCTGCATTCCCCACACTCGATACCAATTTTCATACAACGACACATATAATCCCACCCTAAACATTGATAACCCCACGACTCAACATTAACATTCAACAAAAACATCAATACCCACATACTTCCGCAACCCCCAAACAACACACACAAATCATCCATCAAAACATCCCTATAAAAACAACCACAATCCCAGAAATCATCTCCCAATCCAACAATCCTACCACAACTCATTCCATCCAACTCCTAACAAAAAACCCACCCCAACCATCAATCCCGCAATATTATCTCCACCAATTAAAAAGAACCAACCCCACCCTTCAAACTCCCGCCAATTTCACCCCCTATTACAGCCAATTCCTTTCCCAACCACAAATCATTCCAACTACCTACTCTTCATAATCCATCCCTACCTAAAAATAACAAACAGACCCCTTCACTAAAAAAACATCCCGCCAATACACCCCTACCCCCAACACCTAAACCTAAATCCCACTCCGCAAAAAAGACCAATAACACACCACAAACACCAAACCATTCCACACTAAGCATCAGACCATACCTCCATCCCCCATCCCAGCCACAAACCACCATAAAAAACACTATCCAATCACACCCCACGACAGATTCCTATAAACCTCCCTCCCCAGCCTTTCCCAAAATCGTCCGAAAAACTCACTTAAAAAGACAATACCACACACCCTCTACAAAACAATCAATCCATAACTCACTCCACACTCTCCCCTCCACAAAACCTAACCACTCACCCCACCTAACCGATATACTCCACGTCCCCTCAACAACTCATTTACACGCCAAAACCATATCCATTCTCAAAATTCACCCAACATAAACACACAACAAATGCCAAAACAACACCATTAAATTCGAAATCCTTCAAACCCCTCTCCACACCCCACAATGACCAACCGTTCGAGCGCGCACCAATAAACACCCAATCCCAAAATCCCTACTGCACCCCACCTTCCAA-CCCACCCTTCCATCACACTCACACGACCACCGAGCCCAACAACACCATCCAACAAGCGATAACCATAAACACCCACCCACACCAAGAGTACCCACCACAAACAAGCA
n2980     CTCATCTCAAACTATATACAACCTAATNNNNNCTGATAATATCTCTTGCAATAATAAAATCAATCCAAATCACACTATCNNNNNNNNNNNNNNNNNNNNNNNNNNNNNNNNNACAAATCCAATAANNNNATAWNNNNNNACGCCCCAAAAACCCACACAATTCTCATCCCCTAACCCACCCCAAAAAAACCAATAGATATTCCATGAAANNNNNNNNACTATTCCACCACATCCCAAACAACTTATCCACACTTACATCAATACAACACCCACCAAAACTCTACCTTAAACTAAACCACAAAAATAATGCGACATACTCTCAGTCTCGACCCTCCCACAACTTATCCAAACAACAACTTCATCCTCCAACCTATAAAGCACTACACTAGCACACACATCCAACCAGTTTAATCAGCCTAAAAACTANTCATACTCACAACTATACACCCCACCTAGATAAACTCCAAACAANNNNNNNNNNNACAAAGAAAATAAACCACACCACCTTTAAACATCCCCTNNNNNNNNNNCAAAAAACACACATACAAATAAACCAAAYCCACCNNATCCACAYCAAAAAACGTNNNNNNNNTANNAACACACCTACAAACACCCACTACCAACACCACCANNNNNNTTTATACTTTCTCACCTCCCANNNNNNNNNNNGCCTTAACTAACCATTCAACTCTTAAATAACTTTCACCTCANNNNNNAAATTACCCCTTTCTCCANNNNNAACAACACTATACCCAATTCACATCGAACCACCACAAACCACNNNNNNNNAGAAAGAACCAAATGCTCTNNNNNNCCTCCTCAATTCTCGNNNNNNNNATCAAAACCAGCGACATAAAAACTCCTTAATAAATCTTTNNNNNNNNNNNNNNNNNNNNNNNNNNNNNNNNNNNNNNNNNNNNNNNNNNNNNNNNNNNNNNATRAATATAACCACAACCAACCNNNNNNGTATTGCCCACTTGCTTTATTTAATCAATATTAAATAACANTAATGCTTCCCCTCTATCCAAACCAATTCATCATTAACTCYTCCAAGCTTCCAACCCCACCATTACCCNRAAAAYTTAAACAATTACCCAGCCACACAAAAACACTNTTCTAACTCCCCACACTGACNNNNNNNNNNNTAAAAAGAGAAAACCCTAACCCCATYCTCTAAACCTACAAGGCTCCACACNCANNNNNAAATACCCTTTACAAACTCAGCTATCAANNNNNNTCAACAAAAAATAACAACTATTACCCATGACGCAATATTGCTGAAACCCCAATACCGCACTACCACCCCACAAAAACATTCAAAAACCATTCNNNNNNNNTTNTATCCTAAACATAAARCTAYTAAACACACNNNNNNNNNNNNNNNNNNNNNNNNNNNATCACATCRTACAATTCCANGAACTACAACCCGCANNNNNNNNNNNNNNNNNNNNNNNNNYAATCCAAAACAAACAGCACCTCATCCTAAAATAACACCAACCCNNTACCTCCATCCCCCCCGAACCAATTAATACAACAACTAATCTCGAAAACTAACCTACAAACACATTCAATRCAAACCTTAAACCCAAAACGATCTATCTGAAGACTCCCTCCCCTAGACACCAAATATCATAACCATCTCACATCATTTACACTTNNNTTAANATCACAAACAAAAAAACATCCCACACCACAAGCCAGACAACCTTAGYTNNNNNNNNACCAAACCAATAACCCCAACAATACATAACATAAAAATCCAAGCTCAATCTTACAATNNNNNNNNNNNNACCCAACCAACCCNNNNNNNNNNNNNNNNATACTCTAACCATTATCCATATCCAAAACTTCAAACAAAACTTACAATCAACTCTTAACAACTATACACTCACTTCCCTACAACCAATACCAACCTCCTAACACACCCAACCCCACAAACATGCTACACAATNNNCCCAAAGACACACATACACAATTCATYWCCAGCAACATAAAAYANNNNNNNNNNNNNNNNNNNNNNNNNNNNNNNNNTTCTACTAGCACAACGGCAGATCTCCTCCAAAACCGATAGCAAAAAAGCACCACCCACTCACCATACTTATCCTACAACARTGACTTCTCAACGTCATACAACCAAAACGACCTATNNNNNNNNNNNNCAATCYCTATCACTANNNNNNNNNNNNNNNNNNNNNNNNNNNNNCCTCCCACTTCCAAAACAACTACACCYAAACTTACACAANAAACAAYCCACAATACCTAAACNNNNNTTTACTTACGCCCCACCATAAACACCCACATCACTAACACTAAGCATAATCTTNNNNNNNCTCTAATACTCCCGCTACTAATAACAATTCANNNNNNNNNNNNNNNNACAAAATACCCCAAAGACTAACTTACTGAGCAAAAGCGCTNCAAAAACACCCACTATTACACCTAAAAAATCACCACATCAAAACACAAATCACACCTTCACATCAATATCACTACCCTAACAAACCANNACCAAACCATCAATACGACAACCATANNNNNNNNNNNNNNNNNNNNNNNTACAGCCACGCCCCATTTAANNNNNNNNNNTAAAAACAACCTYAACTCATAAATCAACCCCATGCTCANNNNNNATCANGGCAACCTCCACCAGACCCCTCTGCCAACACACATACCAACTAAACCACCCCACCCCCTAAACCCCTGCATTCCCCACACTCAATACNAATTTTCATACAACGACACATATAATCCCACCCTAAACATTGATAACCCCACGACTCAACATTANCATTCAACAAAAACATCAATACCCACATACTTCCRCAACCCNNAAACAACACACACAAATCATCCATCAAAACATCCCTANNNNNNNNNNNNNNNNCCCAGAAATCATCTCNNNNTCCAACAATCCTACCACAACTCATTCCACCYANNNNNNAACAAAAAACCCACCCCAACCATCAANNNNNNNNNWTTNNNNNNNNNNNNNAAAAAGAACCAACCCCACCCTTCAAACTYCCGCCAATTTCACCCCCTATTACANNNNNNNNNNNNCCCAACCACAAATCATTCCAACTACCTACTCTCCATAATCCATCCCTACCTAAANNNNACAAACAGACCCCTTCACTAAAAAAACATCCCGCCAATANNNNYCNNNNNNNAACACCTAAACCTAAATCCCACTNNGCAAAAAAGACCAATAACACACCACAAACACCAAACCATTCCACACTAAGCATCAGACCATACCTNNNTCCCCCATCCCAGCNNNNNNNNACCATAAAAAACACTATCCAATCACACCCCACGACAGATTCCTATAAACCTCCCTCCCCAGCCNNNNNNNNNNNCGTCCRAAAAACTTACTTAAAAANNNNNTACCACACACCCTTTACAAAACAATCAATCCATAACTCACTCCACACTCTCCCCTCCACAAAACCTAACCACTCACCCCACCTAACCGATATACTCCACGTCSCCTCAACAACTCATTTACACGCCAAAACCATATCCATTCTCAAAATTCACCCANNNNAAACACACAACAAATGCCAAAACAACACCATTAAATTCGAAATCCTTCAAGCCCCTCTCNNNNNNNNNNNNNNNNNNACCGTTCGAGCGCGCACCAATAAACACCCAATCCCAAAATCCCTACTGCACCCCACCTTCCAA-CCCACCCTTCCATCACACTCACACGACCACCGAGCCCAACAAYAYCATCCAACAAGCGATAACCATAAACACCCACNCACACCAAGAGTACCCACYACNNNCAAGYA
n2986     CCCATTTCACACTTCATATAACCTAATAAACACTGATAGCACCACTTACAACAATAGAACCAACCCAAACCRTATCACTTACATACTCTATTCCCCCCTACTTACAACCATAACAAACCTAATGATACAATNNNGRCAAATGTCCCGAAAATCCACACAATTCCCATCCTTCAACCCACCACAAAAGAACTCGCAAATATNNNNNNNNNNTCAATCAATTACYTCACTACGTTCCAAACGACCTATCCACATCCACATCCACACAATATCCGTCAAAACANNNNNNNNNATCCAACCACAGAAATGACATGACCTACTCTCAGTCTCGACCTTCCCACAACTTATCCGAATAAAAACCTTACCCCCCAATCCATAGAACACCACACTAACATACACACTTAACCAATTTAATCAACTCAGAAACTAATCATCCTCATAACTACACACTCCACCAAAATAAACTCCAAACAACCCACATATCCACAAAAAAATTAAACCACACCACTTCCGAATACCCTCTACCCACCCCTCAAAAAACATATATACAAATAAACCAAACTCATCCAACCCACACCAAAAARNNNAAGTTAAATAAAAATACACCCATAAACACCCACTATTAACATTACCACCAAAACCTATACTTTTCCCTCTTCTACCCCACCTNTNGCCTTAACTAACCATTCAACTCTTAAACAATTTTCATCTTATCAAGCGAATTACCTNNNNNNNNNNNNNNNNNAACACTATACCCTATCCGCACCAAACCACCACGATCCGCAAATCTCACAAAAGAACTNNANNNNNTTTTCATTCCCACCAATTCCCAAATCTCCAATCAACACCAGTGTTACAACAATCCCCCAACTAATTTTCTATCATTNNNNNYCTTTAGACCTACATCCACTACCACTTATAACTAACGTAGCCTATAAAACACAAGCATAATTACASCCANYCCATAACATACYACCCAACCGCTTTACTTAGTCAACATTAAACAACATTAGCACTTCCCTTTTACTCAAACCAACTCATCATTAATTCCTCAAAACTCTCAATCTCATTATTACTCTAAATACCTATATAATCACCTCACYATACAAAAACACTGTCCCAATTCCTTCCACTATCATNNNNNNNAACAAAAAAAGAAAATCCTAACCCCATTTCCTAGACCCACAAGGCTCTACACACACCTTAAAATACCCTTTACAAACCCAACTATCGAAAAAACCCAACGAATAACAACGATCCCCATCAACAACGCAACATCATTAAAACCCTAACACCGCACTACTATCTTACAAAAATACTTAAAATCCACCCAAGTCCACTTCCATCCTAAACACAAAGTTACAAAACACATTCCAAACCTTACCACTGTCTCCACCAAATCACACCGTAATATTCCANGAACTACAATTCGTAAAGCCATCAATACACCCTATCATCATAACTCAACACAAATAGCACCTCACCCCAAAATAACACCAATTCAACACCCCTATCCCCCCTAAACCGATTAATACAACAACTAATCTCAAAAACCRACTCACAAACATATTCAACACAAACTCTAAATCTAAAACGATTTACCCAAAAGCTCTCTCCCCTAAACACCAGACAGTCTAACAACCCCACACCATCTATATCCACTTCAAAATCACAGACAAAAACACATCCCACGCCACAAGCCAGACAACTCCAACCCCATTCCTTCCAAACCAATAACCCCAATAATACATAACATAAAAATCCAAACCCAACCTCACAATGATAACACCACAACCCAATCAACCCATACCATAAATAANNAATAACCCAACCATTACCCATATTTAAAATCCCAACCAAAACCCACAACCACCTCTCAACAGCTATACATTCATTTCCCCACAATCAATACCGACCTTTTAGCACACCCAACTCCACAAACACGCTACACAACTCACCCAAAAACACATATACACAGTTCACCACTAACAACATAAAACATACCTCTAATCACCCATATCCACTACACCCAACCTCCACCAATACAACAACAAACTTCCTCCAAAACCAATAGCAAAAAAGTACCACCCACTCATCATACCTATCCCGCAACAACAACCCCCTGACATCGTATAACCTTAAAGACCTCTAAGAAATAAAATTAATCCCTACCACTAACAGAATCTCACACATACCCTCACTCAATCCTTTCACTTCCAAAACAACTATACCTAAACTCACACAAAAAACAACTCACAACGCCTAAATAAAGCTTCACTTACACCCCACCATAGACATCCACAACACTAACACTAAACATAATTTTCTAATCATCCTAACACCCCCACTACCAATAACAACCTATACAACATAATACCRAATACACAACTCCAAGCACTAACTTACTGAATAGAGGCACCCTAGGTACATCCATCACTACACTCAAAAAACCACCATATCAAAATACAAACCGTACCTTCACATCAATATCACTACCCCAACAAACCACCACTAAATCACCAACACTACAACCATAAAAATTAACAATACACCAACATATACAACCACACCCCATCTAATACTACCTCACAAAAACAATCCCAACCCATAAGCCAATCCTGCACTCAAAAGTCACCANGGCAACTCCCACCAAACCCATCTACCGGTACACACACCAACTAAGTCATCCTATCCCCCGAACCCCCACACTTCCCACACCCAGCACCAATCTTCACACAACAATACATACAACTTTACTCCAAACACTAACAACTTCACAACTCAACACTAACATTTAACAAAAACATCAACACCCATATACTTCTACAACTTCCAAACAATACACACAAATCATCCATCAAAACATCATTACAAAAACAMCCATAGNTTTAGAAATCACCCTCCAATCCAATAAACCCACAATCACCTATCCCATTCAACTCCCAACAAAAAACTCAACCCAACCACCAATACCACAACACCAACCTCATCAATCAAAAAAAACTAACCCCACTCTTCAAACCCCCACCAATCCTACTCCCCATCACTACCAACCCCCCCCCCAGCCACAAATCATCCAAACCACTTACTCTCCACAACCCATCCCCACCTACAAATAACGAACGAATCCCCCTATTAAAAAAACATCCCACCAATTCACTCTCACCCCCAACACCCAAACCTAAACTTTACTCCGCAAAAAAAATTAATAATACACAATGAACACCAAACCATCCCATACCAGGCACCAGATCTTACTCCCATCTTCTACCCTAACTACAAACTACCATAAAAAACACTATCCAACCACATTCCGCAGTAAATCCCTATAAACCCCTCCACCAAATCCCGCCCAGAACCATCCAGAAAACTTACTCAAAAAAACAACACCACACACTCCCAACAGAATAGTCAATCCATAACCCACCCCACACTCTCTCCTCCGTAAGACCTAATTACCCACCTTACCTAACCAATACGCCCCATACCCCCCCAGCAACTCACCCATATATCAAAACTACACTCACTCTCAAAAATCATCCAATACAAACACACGACAAACACCAATACAACACTATCAAATCCGAAATCCTCCAAACCCCCCCCCACACCTCACAATANNNNACCGTTCGAACGCGCACCAATGAGCACCTAATCCCAAAATCCCTACAGCATCCCACCTTCCGA-CCCACCCCCCTATCACACCCACACGACCATCGAGCCCAACAACACCATCCAACAAGCGATAACCATAAACACTCACCCACGCCAAGAGTACCCACCACAANNNNNNN
n2987     CCCATTTCGCACTTCATATAACNTAATAAACACTGATAGCACCACTTACAACAATAGAACCAACCCAAACCGTATCACTTACATACTCTACTCCCCCCTACTTACAACYGTAACAAACCTAATAATACAATAATGGCAAATGTCCCAAAAATCCACACAATTCCCANYCTTCAACCCACCACAAAAGAACTNNNNNNNNNNNNNNNNNNNNCAATCAGTTACCTCACTACGTTCCAAACGACCTATCTACATCCACATCCACACAATATCCGTCAANNNNNNNNNNNNAATCCAACCACAAAAATGACATGGCCTACTCTCAGTCTCGACCTTCCCACAACTTATCCGAATAAAAACCTTACCCCCCAATCCATAGAACACCACACTAACATACACACTCAACCAATTTAATCAACTCAAAAACTAATCATCCTCATAACTACACATTCCACCAAAATAAACTCCANACAAMCCACACATCCACAAAAAAATTAAACCACACTACTTCCGAATATCCTCTACCCACCCCTCAAAAAACATACATACGAATAAACCAAACTCATCCAACCCACACCAAAANNNNNNNNNNNNNNAAAAATACACCCATAAACACCCACTATTAACATTACCACCAAAACCTATACCTTTCCCTCTCCNNNNNNNNNNNCGGCCTTAACTAACCATTCAACTCTTAAATAATTTTCATCTTATCAAGCGAATTACCTKTNNNNNNNNNNNNNNNNACACTATACTCTATCCGCACCAAACCACCACGATCCGTAAATCTCACAAAARNNNNNNNNNNWCTTTTSATTCCCACCANNNNNNAAATCTCCAATCAACATCGGTGTTACAACAATCCCCCAACTAATTTTCTATCNNNCTCAGCCTTTAGACTTACATCCACTAYNNNNNATAACTAACGTAGCCTATAAAATACAARCATAATTACAGCCAACCCATAACATACCACCCAACCGCTTTACTTAGTCAACATTGAACAACGTTAACACTTNNNNTTTACTCAAACCAACTCATCATTAATTCCTCAAAACTCTCAATCTCACTATTACTCTAAATACCTATATAATCANNNNNNNNNNNNNNNNNNNNGTCCCAATTCCTCCCACTATCATAANNNCAAACAAAAAAAGAAAATCCTAACCCCATTTSCNNAACCCACAAGGCTCTACACACACYTTAAAATACCCTTTACAAACCCAACTATCGAAAAAACCCAACGAATAACAACGATCCCCATCAACAACGCAACATCATTAAAACCCTAACACTGCACTACTATCCTACAAAAATACTTAAAATCCACYCAAGTNNNNNCMCATTCTAAACACAAAGTTACAAAACACATTCCAAACCTTACCACTGTCTNNAYCAAATCACACCGTAATATTCCANGAATTACAAYTCGTAAAACCACCAATACACCCTATCATCATAACTCAACACAAATAGCACCTCACCCCAAAATAACACTAATTCAACACCCTTATCCCCCCTAAACCGATTAATACAACAACTAATCTCAAAAACCAACTCACAAACATATTCAACACAAACTCTAAATCTAAAACGATTTACCCAAAAGCTCTCTCCTCTAAACACCAGACAATCTAACMACCTCACACCATCTATATCCACTTCAAAACCACAGACAAAAACACATCCCACGCCACAAGCCAGACAACTCCAACTCCATTCCTTCCAAACCAACAACCCCAATAATACATAACATAAAAATCCAAACCCAACCTCACAATGACAACGCCACAACCCAATCAACCCATACCACAAATANNNNNNNNNNNNNNNNTTACCCATATTTAAAATCCCAACCAAAACCCACAACCACCTTTCAACAGTTATACATTCATCTCCCCACAATCAATACCGACCTTTCAGCACACCCAACTCCACAAACACGCTANNCAACTCACCCAAAANNNNNNNNNNNNNNTTCACCACTAACAACATAAAACATACCTTTAATCACCCATATCCACTACACCCAACCTCCACCAATACAACAACAAACTTCCTCCAAAACCAATAGCAAAAAAGTACCACCCACTCATCATACCTATCCCGCAACAACAACCCCCTGACATCGTATAACCTTAAAGACCTCTANNNNNNAAAATTAATCCCTACCACTAACAGAATCTCACACATACCCTTACTCAACTCTTTCACCTCCAANNNAACTATACCTAAACTCACACAAAAAACAACTCACAACGCCTAAACAAAGCTCCACTTACACCCCACCATAGGCATCCACAACACNAACACTAAACATAATTGTCTAATCATCCTAACACCCCCACTACCAATAANNNNNNNNNNNNNNNNNNNNNNAATAYACAACTCCAAGCACTAACTTACTGAACAAAGGMACCCTAGGTACACCCATCACTACACTCAAAAAATCACCATACCAAAATACAAACCGTGCCTTCATATCAATATCACTACCCCAACAAACCACCACTAAATTNNNNNNNNTNNNNNNNNNNNAATTAACAATACACCAACGTATACAACCACACCCCATCTAATACTACCTCACAAAAACAATCCCAACCCATAAACCAACCCTACACTCAAAAGTCACCANGGCAACTCCCACCAAACCCTTYTNNNNNNNNNNNNACCAACTAAGTCATCCTATCCCCCGAACCCCCACACTTCCCACACCCAGCACCAATCTTCACACAACAATACATACAACTTTACTCCAAACACTAACAACTTCACAACTCAACACTAACATTTAACAAAAACATCAACACCTATATACTTCTACAACTTCCAAACAATACACACAAATCATCCATCAAAACATCATTACAAAAACAWCCATAGNNNNAGAAATCACCCTCCAATCCAATAAACCCACAATCACCTATCCCNNNCAACTCCCAACAAAAAATTCAATCCAACCACCAATACCATAACACCAACYTCATCAATCAAAAAAAACTAACCCCACTCTTCAAACCCCCACCAACCCTACTCCCCATCANNNNNAACCCCCCCCCCAGCCACAAATCATCCCAACCACTTACTCTCCACAACCCATCCCCACCTACAAATAACGGACGAATCCCCCTATCAAAAAANNATCCCACCAACTCACTCTCACCCCCAANNNYCAAACCTAAACTTTACTCCGCAAAAAAAATTAATAATACACAATGAACACCAAACCATCCCATACCAAGCACCAGATCTTACTCCCATCTTCTACCCTAACTACAAACTACCATAAAGAATACTATCCAACCACATCCCACAGTAAATCCCTACAAACCCCTTCACCAAATCCCACCCAGAACCATCCAGAAAACTTACTCAAAMNNACAACACCACACACTCCCAACAGAATAGTCAATCCATAACCCACCCCACACTCTCTCTTCCGTAAGACCTAATTACCCACCTTACCTAACCAATATACCCCATACCCCCCCAGCAACTCACCTATATATCAAAACTACACTCACTCTCAAAAATCATCCAATACAAACACACGACAAACACCAATACAATACTATCAAATCCGAAATCCTCCAAACCCCCCCCCACNNNNNNNNNNNNNNNACCGTTCGAACGCGCACCAATAAGCACCTGATCCCAAAATCCCTACAGCATCCCACNNNNNNN-NNNNNNNNNNNNNNNNNNNNNNNCRACCATCGATCCCAACAACACCATCCAACAAGCGATAACCATAAACACTCACCCACGCCAAGAGTACCCACCACANNNNNNNN
n2988     CTCATCTCAAACTATATACAACCTAATAAATACTGATAATATCTCTTGCAATAATAAAATCAATCCAAATCACACTATCTATAAATCTTATCCCCCTCTACATACAATCATAACAAATCCAATAATACAATAACATCAAACGCCCCAAAAACCCACACAATTCTCATCCCCTAACCCACCCCAAAAAAACCAATAGATATTCCATGAAAACCAACCAACTATTCCACCACATCCCAAACAACTTATCCACACTTACATCAATACAACACCCACCAAAACTCTACCTTAAACTAAACCACAAAAATAATGCGACATACTCTCAGTCTCGACCCTCCCACAACTTATCCAAACAACAACTTCATCCTCCAACCTATAAAGCACTACACTAGCACACACATCCAACCAGTTTAATCAGCCTAAAAACTAATCATACTCACAACTATACACCCCACCTAGATAAACTCCAAACAACCCACACACCCACAAAGAAAATAAACCACACCACCTTTAAACATCCCCTACTCAACCCTCAAAAAACACACATACAAATAAACCAAACCCACCCAATCCACACCAAAAAACGTAAATCAGATAAAAACACACCTACAAACACCCACTACCAACACCACCACTAAAATTTATACTNNTCCCTCTCCTATCCCACYTCCGGCCTTAACTAACCATTCAACTCTTAAATAACTTTCACCTCACCAAACAAATTACCCCTTTCTCCAACCTGAACAACACTATACCCAATTCACATCGAACCACCACAAACCACAAACTTTAAGAAAGAACTAAATGCTCTTTTTACCCTCCTCAATTCTCGGACCTCCAATCAAAACCAGCGACATAAAAACTCCTTAATAAATCTTTTACTATTCTCAACCTTTAAATCTACATCCACCACCRTTCACAACTAATGTAACCCATAAAACATGAATATAACCACAACCAACCCATAATGTATTGCCCACTTGCTTTATTTAATCAATATTAAATAACGCTAATGCTTCCCCTCTATCCAAACCAATTCATCATTGACTCCTCCAAGCTTCCAACCCCACCATTACCCCAAAAACTTAAATAATTACCCAGCCACACAAAAACACTATTCTAACTCCCCACACTGACAYNNAYYCAGACAAAAAGAGAAAACCCTGACCCCATCCTCTAAACCTACAAGGCTCCACACACACCTTAAAATACCCTTTACAAACTCAGCTATCNNNAAAACTCAACAAAAAATAACAACTATTACCCATGACGCAATATTGCTGAAACCCCAATACCGCACTACCACCCCACAAAAACATTCAAAAACCATTCAAATCCACTTCTATCCTAAACATAAAGCTACTAAACACACTCCGGACCTTACTACTGTCTCCACTAAATCACATCGTACAATTCCANGAACTACAACCCGCAAAACCACCAATACACCCTACTACCACAATCCAAAACAAACAGCACCTCATCCTAAAATAACACTAACCCAATACCTCTATCCCCCCCGAACCAATTAATACAACAACTAATCTCGAAAACTAACCTACAAACACATTCAATACAAACCTTAAACCCAAAACGATCTATCTGAAGACTCCCTCCCCTAGACACCAAATATCATAACCATCTCACATCATTTACACTTATTTTAAAATCACAAACAAAAAAACATCCCACACCACAAGCCAGACAACCTTAGCTCAACCCCTACCAAACCAATAACCCCAACAATACATAACATAAAAATCCAAACTCAATCTTACAATAATAACGTTACAACCCAACCAACCCACACTCCAAACAACYAATACTCTAACCATTATCCATATCCAAAACTTCAAACAAAACTTACAATCAACTCTTAACAACTATACACTCACTTCCCTACAACCAATACCAACCTCCTAACACACCCAACCCCACAAACATGCTACACAATTCACCCAAAGACACACATACACAATTCATCACCAGCAACATAAAACACACCTCCA-TCACCCACACCCATCACACCTAACTTCTACTAGCACAACGGCAGATCTCCTCCAAAACCGATAGCAAAAAAGCACCACCCACTCACCATACTTATCCTACAACAGTGACTTCTCAACGTCATACAACCAAAACGACCTATAAAAAACAAAATCAATCCCTATCACTAACAGAATCCCACACAAACCCTCACTCAACCCTCCCACTTCCAAAACAACTACACCCAAACTTACACAAAAAACAACCCACAATACCTAAACAAAACTTCACTTACRCCCCACCATAAACACCCACATCACTAACACTAAGCATAATCTTCTAATCACTCTAATACTCCCGCTACTAATAACAATTCACACAACGTAACACCAAACAAAATACCCCAAAGACTAACTTACTGAGCAAAAGCGCTCCAAAAACACCCACTATTACACCTGAAAAATCACCACATCAAAACACAAATCACACCTTCACATCAATATCACTACCCTAACAAACCACCACCAAACCATCAATACGACAACCATAAGGACTGACAACATACCAAAACATACAGCCACGCCCCATTTAATACCACCCTATAAAAACAACCTCAACCCATAAATCAACCCCATGCTCAAAAATCATCANGGCAACCTCCACCAGACCCCTCTGCCAACACACATACCAACTAAACCACCCCACCCCCTAAACCACTGCATTCCCCACACTCGATACCAATTTTCATACAACGACACATATAATCCCACCCTAAACATTGATAACCCCACGACTCAACATTAACATTCAACAAAAACATCAATACCCACATACTTCYGCAACCCCCAAACAACACACACAAATCATCCATCAAAACATCCCTATAAAAACARYYACAATYCCAGAAATCATCTTCCAATCCAACAATCCTACCACAACTCATTCCATCCAACTCCYAACAAAAAACCCACCCCAACCATCAATCCCGCAATATTATCTCCACCAATTAAAAAGAACCAACCCCACCCTTCAAACTCCCGCCAATTTCACTCCCCATCACCACTAACCCCCCTCCCAACCACAAATCATTCCAACTACCTACTCTTCATAATCCATCCCTACCTAAAAATAACAAACAGACCCCTTCACTAAAAAAACATCCCACCAATACACCCCTACCCCCAACACCTAAACCCAAATCCCACTCCGCAAAAAAGACCAATAACACACCACAAACACCAAACCATTCCACACTAAGCATCAGACCATNNNNCCATCCCCCATCCCAGCCACAAACCACCATAAAAAACACTATCCAATCACACCCCACGACAGATTCCTATAAACCTCCCTCCCCAGCCTTTCCCAAAATCGTCCGAAAAACTTACTTAAAAAGACAATACCACACACCCTCTACAAAACAATCAATCCATAACTCACTCCACACTCTCCCCTCCACAAAACCTAACCACTCACCCCACCTAATCGATATACTCCACGTCCCCTCAACAACTCATTTACACGCCAAAACYAYATCCATTCTCAAAATTCACCCAACATAAACACACAACAAATGCCAAAACAACACCATTAAATTCGAAATCCTTCAAGCCCCTCTCCACACCCCACAATGACCAACCGTTCGAGCGCGCACCAATAAACACCCAATCCCAAAATCCCTACTGCACCCCACCTTCCAA-CCCACCCTTCCATCACACTCACACGACCACCGAGCCCAACAACACCATCCAACAAGCGATAACCATAAACACCCACCCACACCAAGAGTACCCACCACAAANNNNNN
n2990     CTCATCTCAAACTATATACAACCTAATAAATACTGATAATATCTCTTGCAATAATAAAATCAATCCAAATNNNNNNNNNTATAAATCTTATCCCCCTCTACATACAATCATAACAAATCCAATAATACAATAACATCAAACGCCCCAAAAACCCACACAATTCTCATCCCCTAACCCACCCCAAAAAAACCAATAGATATTCCATGAAAAMYAACCAACTATTCCACCAYATCCCAAACAACTTATCCACACTTACATCAATACAACACCCACCAAAACTCTACCTTAAACTAAACCACAAAAATAATGCGACATACTCTCAGTCTCGACCCTCCCACAACTTATCCAAACAACAACTTCATCCTCCAACCTATAAAACACTACACTAGCACACACATCCAACCAGTTTAATCAGCCTAAAAACTAATCATACTCACAACTATACACCCCACCTAGATAAACTCCAAACAACCCACACACCCACAAAGAAAATAAACCACACCACCTTTAAACATCCCCTACTCAACCCTYAAAAAACACACATACAMATAAACCAAACCCACCCAATCCACACCAAAAAACGTAAATCAGATAAAAACACACCTACAAACACCCACTACCAACACCACCACTAAAATTTATACTTTCTCACCTCCCACCCTACTTNCGGCCTTAACTAACCATTCAACTCTTAAATAACTTTCACCTCACCAAACAAATTACCCCTTTCTCCAACCTGAACAACACTATACCCAATTCACATCGAACCACCACAAACCACAAACTCTAAAAAAGNNNNNNNNNCTCTTTTTACCCTCCTCAATTCTCGGACCTCCAATCAAAACCAGCRACATAAAAACTCCTTAATAAATCTTTTACTANNNNCAACCTTTAAATCTACATCCACCACCGTTCACAACTAATGTAACNNNNNNNACATGAATATAACCACAACCAACCCATAATGTATTGCCCACTTGCTTTATTTAATCAATATTAAATAACGCTAATGCTTCCCCTCTATCCAAACCAATTCATCATTAACTCCTCCAAGCTTCCAACCCCACCATTACCCCAAAAACTTAAATAATTACCCAGCCACACAAAAACACTATTCTAACTCCCCACACTGACACNNATTCAGACAAAAAGAGAAAACCCTGACCCCATCCTCTAAACYTACAAGGCTCCACACACACCTTAAAATACCCTTTACAAACTCAGCTATCAAAAAAACTCAACAAAAAATAACAACTATTACNNNTGACGCAATATTGCTGAAACCCCAATACCGCACTACCACCCCACAAAAACATTCAAAAACCATTCAAATCCACTTCTATCCTAAACATAAAGCTACTAAACACACTCCAGACCTTACTACTGTCTCCACTAAACCACATCGTACAATTCCANGAACTACAACCCGCAAAACCACCAATACACCCTACTACCACAATCCAAAACAAACAGCACCTCATCCTAAAATAACACCAACNCAATACCTCTATCCCCCCCGAACCAATTAATACAACAACTAATCTCGAAAACTAACCTACAAACACATTCAATACAAACCTTAAACCCAAAACGATCTATCTGAAGGCTCCCTCCCCTAGACACCAAATATCATAACCATCTCACATCATTTACACTTATTTTAAAATCACAAACAAAAAAACATCCCACACCACAAGCCAGACAACCTTAGCTCAACCCCTACCAAACCAATAACCCCAACAATACATAACATAAAAATCCAAGCTCAATCTTACAATAATANNNNNACAACCCAACCAACCCACACTCCAAACAANNNNNNNNNNAACCATTATCCATATCCAAAACTTCAAACAAAACTTACAATCAACTCTTAACAACTATACACTCACTTCCCTACAACCAATACCAACCTCCTAACACACCCAACCCCACAAACATGCTACACAATTCACCCAAAGACACACATACACAATTCATCACCAGCAACATAAAACACACCTCCGRTYACCCACACCCATCACACCTAACTTCTACTAGCACAACGGCAGATCTCCTCCAAAACNGATAGYAAAAAAGCACCACTCACTCACCATACTTATCCTACAACAGTGACTTCTCAACGTCATACAACCAAAACGACCTATAAAAAACAAAATCAATCCCTATCACTAACAGAATCCCACACAAACCCTCACTCAACCCTCCCACTTCCAAAACAACTACACCCAAACTTACACAAAAAACAACCCACAATACCTAAACAAAACTTTACTTACGCCCCACCATAAACACCCACATCACTAACACTAAGCATAATCTTCTAATCACTCTAATACTCCCGCTACTAATAACAATTCACACNNNNNAACACCAGACAAAATACCCCAAAGACTAACTTACTGAGCAAAANNNNNNNAAAAACACCCACTATTACACCTGAAAAATCACCACATCAAAACACAAATCATACCTTCACATCAATATCACTACCCTAACAAACCACCACCAAACCATCAATACGACAACCATAAGGACTGACAACATACCAAAACATACAGCCACGCCCCATTTAATNCCACCCTATAAAAACAACCTCAACTCATAAATCAACCCCATGCTCAAAAATCATCANGGCAACCTCCACCAAACCCCTCTGCCAACACACATATCAACTAAACCACCCCACCCCCTAAACCCCTGCATTCCCCACACTCGATACCAATTTTCATACAACGACACATATAATCCCACCCTAAACATTGATAACCCCACGACTCAACATTAANATTCAACAAAAACATCAATACCCACATACTTCCGCAACCCCCAAACAACACACACAAATCATCCATCAAAACATCCCTATAAAAACAACCACAATCCCAGAAATCATCTCCCAATCCAACAATCCTACCACAACTCATTCCATCCAACTCCTAACAAAAAACCCACCCCAACCATCAATCCCGCAATATTATCTCCACCAATTAAAAAGAACCAACCCCACCCTTCAAACTCCCGCCAATTTCACCCCCTATTACAGCCAATTCCTTTCCCAACCACAAATCATTCCAACTACCTACTCTTCATAATCCATCCCTACCTAAAAATAACAAACAGACCCCTTCACTAAAAAAACATCCCGCCAATACACCCCTACCCCCAACACCTAAACCTAAATCCCACTCCGCAAAAAAGACCAATAACACACCACAAACACCAAACCATTCCACACTAAGCATCAGACCATACCTCCATCCCCCATCCCAGCCACAAACCACCATAAAAAACACTATCCAATCACACCCCACGACAGATTCCTATAAACCTCCCTCCCCAGCCTTTCCCAAAATCGTCCGAAAAACTCACTTAAAAAGACAATACCACACACCCTCTACAAAACAATCAATCCATAACTCACTCCACACTCTCCCCTCCACAAAACCTAACCACTCACCCCACCTAACCGATATACTCCACGTCCCCTCAACAACTCATTTACACACCAAAACCATATCCATTCTCAAAATTCACCCAACATAAACACACAACAAATGCCAAAACAACACCATTAAATTCGAAATCCTTCAAACCCCTCTCCACACCCCACAATGACCAACCGTTCGAGCGCGCACCAATAAACACCCAATCCCAAAATCCCTACTGCACCCCACCTTCCAA-CCCACCCTTCCATCACACTCACACGACCACCGAGCCCAACANNAYCATCCAACAAGCGATAACCATAAACACCCACCCACACCAAGAGTACCCACYANNNNNNNNNN
n2997     CCCATTTCGCACTTCATATAACCTAATAAACACTGATAGCACCACTTACAACAATAGAACCAACCCAAACCGTATCACTTACATACTCTACTCCCCCCTACTTACAACCGTAACAAACCTAATAATACAATAATGGCAAATGTCCCAAAAATCCACACAATTCCCATCCTTCAACCCACCACAAAAGAACTCGCAAATATCCCATAAAAATCAATCAGTTACCTCACTACGTTCCAAACGACCTATCTACATCCACATCCACACAATATCCGTCAAAACACCACCCCGAATCCAACCACAAAAATGACATGGCCTACTCTCAGTCTCGACCTTCCCACAACTTATCCGAATAAAAACCTTACCCCCCAATCCATAGAACACCACACTAACATACACACTCAACCAATTTAATCAACTCAAAAACTAATCATCCTCATAACTACACATTCCACCAAAATAAACTCCAAACAACCCACACATCCACAAAAAAATTAAACCACACTACTTCCGAATATCCTCTACCCACCCCTCAAAAAACATACATACGAATAAACCAAACTCATCCAACCCACACCAAAAAGCATAAGTTAAATAAAAATACACCCATAAACACCCACTATTAACATTACCACCAAAACCTATACCTTTCCCTCTCCTATCCCACCTCCGGCCTTAACTAACCATTCAACTCTTAAATAATTTTCATCTTATCAAGCGAATTACCTTTTTCTTTAATCCAAATAACACTATACTCTATCCGCACCAAACCACCACGATCCGTAAATCTCACAAAAGAACTGAACATTCTTTTCATTCCCACCAATTCCCAAATCTCCAATCAACATCGGTGTTACAACAATCCCCCAACTAATTTTCTATCATTCTCAGCCTTTAGACTTACATCCACTACCACTTATAACTAACGTAGCCTATAAAATACAAGCATAATTACAGCCAACCCATAACATACCACCCAACCGCTTTACTTAGTCAACATTGAACAACGTTAACACTTCCCTTTTACTCAAACCAACTCATCATTAATTCCTCAAAACTCTCAATCTCACTATTACTCTAAATACCTATATAATCACCTCACCATACAAAAACACTGTCCCAATTCCTCCCACTATCATANACCCAAACAAAAAAAGAAAATCCTAACCCCATTTCCTAAACCCACAAGGCTCTACACACACCTTAAAATACCCTTTACAAACCCAACTATCGAAAAAACCCAACGAATAACAACGATCCCCATCAACAACGCAACATCATTAAAACCCTAACACTGCACTACTATCCTACAAAAATACTTAAAATCCACCCAAGTCCACTCCCATTCTAAACACAAAGTTACAAAACACATTCCAAACCTTACCACTGTCTCCACCAAATCACACCGTAATATTCCANGAATTACAATTCGTAAAACCACCAATACACCCTATCATCATAACTCAACACAAATAGCACCTCACCCCAAAATAACACTAATTCAACACCCTTATCCCCCCTAAACCGATTAATACAACAACTAATCTCAAAAACCAACTCACAAACATATTCAACACAAACTCTAAATCTAAAACGATTTACCCAAAAGCTCTCTCCTCTAAACACCAGACAGTCTAACAACCTCACACCATCTATATCCACTTCAAAACCACAGACAAAAACACATCCCACGCCACAAGCCAGACAACTCCAACTCCATTCCTTCCAAACCAACAACCCCAATAATACATAACATAAAAATCCAAACCCAACCTCACAATGACAACGCCACAACCCAATCAACCCATACCACAAATAACTAATAACCCAACCATTACCCATATTTAAAATCCCAACCAAAACCCACAACCACCTTTCAACAGTTATACATTCATCTCCCCACAATCAATACCGACCTTTCAGCACACCCAACTCCACAAACACGCTACACAACTCACCCAAAAACACATATACACAGTTCACCACTAACAACATAAAACATACCTTTAATCACCCATATCCACTACACCCAACCTCCACCAATACAACAACAAACTTCCTCCAAAACCAATAGCAAAAAAGTACCACCCACTCATCATACCTATCCCGCAACAACAACCCCCTGACATCGTATAACCTTAAAGACCTCTAAGAAATAAAATTAATCCCTACCACTAACAGAATCTCACACATACCCTTACTCAACTCTTTCACCTCCAAAACAACTATACCTAAACTCACACAAAAAACAACTCACAACGCCTAAACAAAGCTCCACTTACACCCCACCATAGGCATCCACAACACCAACACTAAACATAATTGTCTAATCATCCTAACACCCCCACTACCAATAACAACCTATACAGCATAATACCAAATACACAACTCCAAGCACTAACTTACTGAACAAAGGCACCCTAGGTACACCCATCACTACACTCAAAAAATCACCATACCAAAATACAAACCGTGCCTTCATATCAATATCACTACCCCAACAAACCACCACTAAATTACCAACACTACAACCATAAAAATTAACAATACACCAACGTATACAACCACACCCCATCTAATACTACCTCACAAAAACAATCCCAACCCATAAACCAACCCTACACTCAAAAGTCACCANGGCAACTCCCACCAAACCCTTCTACCGGTACGCACACCAACTAAGTCATCCTATCCCCCGAACCCCCACACTTCCCACACCCAGCACCAATCTTCACACAACAATACATACAACTTTACTCCAAACACTAACAACTTCACAACTCAACACTAACATTTAACAAAAACATCAACACCTATATACTTCTACAACTTCCAAACAATACACACAAATCATCCATCAAAACATCATTACAAAAACAACCATAGCTTTAGAAATCACCCTCCAATCCAATAAACCCACAATCACCTATCCCATTCAACTCCCAACAAAAAACTCAACCCAACCACCAATACCATAACACCAACCTCATCAATCAAAAAAAACTAACCCCACTCTTCAAACCCCCACCAACCCTACTCCCCATCACCACTAACCCCCCCCCCAGCCACAAATCATCCCAACCACTTACTCTCCACAACCCATCCCCACCTACAAATAACGGACGAATCCCCCTATCAAAAAAACATCCCACCAACTCACTCTCACCCCCAACACCCAAACCTAAACTTTACTCCGCAAAAAAAATTAATAATACACAATGAACACCAAACCATCCCATACCAAGCACCAGATCTTACTCCCATCTTCTACCCTAACTACAAACTACCATAAAGAATACTATCCAACCACATCCCACAGTAAATCCCTACAAACCCCTTCACCAAATCCCACCCAGAACCATCCAGAAAACTTACTCAAAAAAACAACACCACACACTCCCAACAGAATAGTCAATCCATAACCCACCCCACACTCTCTCTTCCGTAAGACCTAATTACCCACCTTACCTAACCAATATACCCCATACCCCCCCAGCAACTCACCTATATATCAAAACTACACTCACTCTCAAAAATCATCCAATACAAACACACGACAAACACCAATACAATACTATCAAATCCGAAATCCTCCAAACCCCCCCCCACACCTCACAATAANNNACCGTTCGAACGCGCACCAATAAGCACCTGATCCCAAAATCCCTACAGCATCCCACCTCCCGA-CCCACCCCCCCATCACACCCACACGACCATCGAGCCCAACAACACCATCCAACAAGCGATAACCATAAACACTCACCCACGCCAAGAGTACCCACCACAAACAAGCA
n2998     CCCATTTCGCACTTCATATAACCTAATAAACACTGATAGCACCACTTACAACAATAGAACCAACCCAAACCGTATCACTTACATACTCTACTCNNNNNNNCTTACAACCGTAACAAACCTAATGATACAATAATGGCAAATGTCCCAAAAATCCACACAATTCCCATCCTTCAACCCNNNNNNNNAGAAYTMGCAAATNNNNNNNNNNNNNCAATCAGTTACCTCACTACGTTCCAAACGACCTATCTACATCCACATCCACACAATATCCGTCAAAACANNNNNCCGAATCCAACCACAAAAATGAYATGGCCTACTCTCAGTCTCGACCTTCCCACAACTTATCCGAATAAAAACCTTACCCCCCAATCCATAGAACACCACACTAACATACACACTCAACCAATTTAATCAACTCAAAAACTAATCATCCTCATAACTACACATTCCACCAAAATAAACTCCAAACAACCCACACATCCACAAAAAAATTAAACCACACTACTTCCGAATATCCTCTACCCACCCNNNNNNNNNNNNNNNNNNGAATAAACCAAACTCATCCAACCYACANNNNNNNNNNNNNNTTAAATAAAAATACACCCATAAACACCCACTATTAACATTACCACCAAAACCTATACCTTTCCNNNNNNNNNNNNNNNNNYGGCCTTAACTAACCATTCAACTCTTAAATAATTTTCATCTTATCAAGCGAATTACCYTTTTCNNNNNNNNNNNNNNNNNTATACTCTATCCGCNNNAAACCACCACGATNNNNNNNNNNNNNNNNNNNNNNNNNNNNNNNNNNNNNNNNNNNNNNNNNNCAAATCTCCAATCAACATCGATGTTACAACAATCCCCCAACTAATTTTYNNNNNNNNNNNNNNNNNNGACTTACATCCACNNNNNNNNNNAACTAACGTAGNNNNNNNNNNNNNNNNNNNNNNNNNNNCAACCCATAACATACCACCCAACCGCTTTACTTAGTCAACATTGAACAACGTTAACACTTCCCTTTTACTCAAACCAACTCATCATTAATTCCTCAAAACTCTCAATCTCACTATTACTCTAAATACCTATATAATCACCTCNNNNCACAAAAACACTGTCCCAATTCCTCCCACTATCATNNNNNNNAACAAAAAAAGAAAATCCTAACCCCATTTCNTAAACCCACAAGGCTCTACACACACCTTAAAATACCCTTTACAAACCCAACTATCGAAAAAACCCAACGAATAACAACGATCCCCATCAACAACGCAACATCATTAAAACCCTAACACTGCACTACTATCCTACAAAAATACTTAAAATCCACCCAAGTCCACTCCCATTCTAAACACAAAGTTACAAAACACATTCCAAACCTTACCACTGTCTCCACCAAATCACACCGTAATATTCCANGAATTACAATTCGTAAAACCACCAATACACCCTATNNNNATAACTCAACACAAATAGCACCTCACCCCAAAATAACACTAATTCAACACCCTTATCCCCCCTAAAYYGNNNNNNACGACAATTAATCTCAAAAACCAACTCACAAACATATTCAACACAAACTCTAAATCTAAAACGATTTACCCAAAAGCTCTCTCCTCTAAACACCAGACAGTCTNNNAACCTCACACCATCTATATCYACTTCAAAACCACAGACAAAAACACATCCCACGCCACAAGCCAGACAACTYCAACTCCATTCCTTCCAAACCAACAACCCCAATAATACATAACATAAAAATCCAAACCCAACCTCACAATGACAANRCCACAACCCAATCAACCCATACNACAAATAACTAATAACCCAACCATTACCCATATTTAAAATCCCAACCAAAACCCACAACCAYCTTTCAACAGCTATACATTCATCTCCCCACAATCAATACCGACCTTTCAGCACACCCAACTCCACAAACACGCTACACAACTCACCCAAAAACACATATACACAGTTCACCACTAACAACATAAAACATACCTTTAATCACCCATATCCACTACACCCAACCTCCACCAATACAACAACAAACTTCCTCCAAAACCAATAGCAAAAAAGTACCACCCACTCATCATACCTATCCCGCAACAACAACCCCTTGACATCGTATAACCTTAAAGACCTNNNNNAAATAAAATTAATCCCTACCACTAACAGAATCTCACACATACCCTTACTCAACTCTTTCACTTCCAAAACAACTATACCTAAACTCACACAAAAAACAACTCACAACGCCTAAATAAAGCTCCACTTACACCCCACCATAGGCATCCACAACACCAACACTAAACATAATTGTCTAATCATCCTAACACCCCCACTACCAATAACAACCTATANNNNNNNNNNNNNNNNACACAACTCCAAGCACTAACTTACTGAACAAAGNNNNNNNNNNNACACCCATCACTACACTCAAAAAATCACCATACCAAAATANNNNNCGTGCCTTCATATCAATATCACTACCCCAACAAACCACCACTAAATTNNNAACACTACAACCATAAAAATTAACAATACACCAANNNATACAACCACACCCCATCTAATACTACCTCACAAAAACAATCCCAACCCATAAACCAACCCTACACTCAAAAGTCACCANGGCAACTCCCACCAAACCCTTNNNNNNNNNNNNNCACCAACTAAGTCATCCTATCCCCCGAACCCCCACACTTCCCACACCCAGCACCAATCTTCACACAACAATACATACAACTTTACTCCAAACACTAACAACTTCACAACTCAACACTAACATTTAACAAAAACATCAACACCTATATACTTCTACAACTTYCAAACAATACACACAAATCATCCATCAAAACATCATTACAAAAACANNNNNNNNTTTAGAAATCACCCTCCAATCCAATAAACCCACAATCACCTATCCCATTCAACTCCCAACAAAAAACTCAACCCAACYMCYNNNNNNNNNNNNNNNNNNNNNNNNGTCAAAAAAAACTAACCCCACTCTTCAAACCCCCACCAACCCTACTCCCCATCACCACTAACCCCCCCCCCAGCCACAAATCATCCCAACCACTTACTCTCCACAACCCATCCCCACCTACAAATAACGGACGAATCCCCTTATCAAAAAAACATCCCACCAATTCACTCTCACCCCCAACACCCAAACCTAAACTTTACTCCGCAAAAAAAATTAATAATACACAATGAACACCAAACCATCCCATACCAAGCACCAGATCTTACTCCCATCTTCTACCCTAACTACAAACTACCATAAAGAATACTATCCAACCACATCCCACAGTAAATCCCTACAAACCCCTTCACCAAATCCCACCCAGAACCATCCAGAAAACTTACTCAAAAAAACAACACCACACACTCCCAACAGAATAGTCAATCCATAACCCACCCCACACTCTCTCTTCCGTAAGACCTAATTACCCACCTTACCTAACCAATATACCNNATACNCCCCCAGCAACTCACCTATATATCAAAANNWCACTCACTCTCAAAAATCATCCAATACAAACACACGACAAACACCAATACAATACTATCAAATCCGAAATCCTCCAAACCCCCCCCCACACCTCACANNNNNNNACCGTTCGAACGCGCACCAATAAGCACCTGATCCCAAAATCCCTACAGCATCCCACCTCCCGA-CNNNNNNNNNCATCACACCCACACGACCATCGAGCCCAACAACACCATCCAACAAGCGATAACCATANACACTCACCCACGCCAAGAGTACCCACCACANNNNNNNN
n3004     CTCATCTCAAACTATATACAACCTAATAAATACTGATAACATCTCTTGCAATAATAAAATCAATCCAAATCACACTATCTATAAATCTTATCCCCCTCTACATACAATCATAACAAATCCAATAATACAATAACATCAAACGCCCCAAAAACCCACACAATTCTCATCCCCTAACCCACCCCAAAAAAACCAATAGATATTCCATGAAAACCAACCAACTATTCCACCACATCCCAAACAACTTATCCACACTTACATCAATACAACACCCACCAAAACTCTACCTTAAACTAAACCACAAAAATAATGCGACATACTCTCAGCCTCGACCCTCCCACAACTTATCCAAACAACAACTTCATCCTCCAACCTATAAAGCACTACACTAGCACACACATCCAACCAGTTTAATCAGCCTAAAAACTAATCATACTCACAACTATACACCCCACCTAGATAAACTCCAAACAACCCACACACCCACAAAGAAAATAAACCACACCACCTTTAAACATCCCCTACTCAACCCTCAAAAAACACACATACAAATAAACCAAACCCACCCAATCCACACCAAAAAACGTAAATCAGATAAAAACACACCTACAAACACCCACTACCAACACCACCACTAAAATTTATACTTTCTCACCTCCCACCCTACTTCCGGCCTTAACTAACCATTCAACTCTTAAATAACTTTCACCTCACCAAACAAATTACCCCTTTCTCCAACCTGAACAACACTATACCCAATTCACATCGAACCACCACAAACCACAAACTTTAAGAAAGAACCAAATGCTCTTTTTACCCTCCTCAATTCTCGGACCTCCAATCAAAACCAGCGACATAAAAACTCCTTAATAAATCTTTTACTATTCTCAACCTTTAAATCTACATCCACCACCGTTCACAACTAATGTAACCCATAAAACATGAATATAACCACAACCAACCCATAATGTATTGCCCACTTGCTTTATTTAATCAATATTAAATAACGCTAATGCTTCCCCTCTATCCAAACCAATTCATCATTAACTCCTCCAAGCTTCCAACCCCACCATTACCCCAAAAACTTAAATAATTACCCAGCCACACAAAAACACTATTCTAACTCCCCACACTGACACAAATTCAGACAAAAAGAGAAAACCCTGACCCCATCCTCTAAACCTACAAGGCTCCACACACACTTTAAAATACCTTTTACAAACTCAGCTATCAAAAAAACTCAACAAAAAATAACAACTATTACCCATGACGCAATATTGCTGAAACCCCAATACCGCACTACCACCCCACAAAAACATTCAAAAACCATTCAAATCCACTTCTATCCTAAACATAAAGCTACTAAACACACTCCAGACCTTACTACTGTCTCCACTAAATCACATCGTACAATTCCANGAACTACAACCCGCAAAACCACCAATACACCCTACTACCACAATCCAAAACAAACAGCACCTCATCCTAAAATAACACCAACCCAATACCTCTATCCCCCCCGAACCAATTAATACAACAACTAATCTCGAAAACTAACCTACAAACACATTCAATACAAACCTTAAACCCAAAACGATCTATCTGAAGACTCCCTCCCCTAGACACCAAATATCATAACCATCTCACATCATTTACACTTATTTTAAAATCACAAACAAAAAAACATCCCACACCACAAGCCAGACAACCTTAGCTCAACCCCTACCAAACCAATAACCCCAACAATACATAACATAAAAATCCAAGCTCAATCTTACAATAATAACGTTACAACCCAACCAACCCACACTCCGAACAACCAATACTCTAACCATTATCCATATCCAAAACTTCAAACAAAACTTACAATCAACTCTTAACAACTATACACTCACTTCCCTACAACCAATACCAACCTCCTAACACACCCAACCCCACAAACATGCTACACAATTCACCCAAAGACACACATACACAATTCATCACCAGCAACATAAAACACACCTCCGGTCACCCACACCCATCACACCTAACTTCTACTAGCACAACGGCAGATCTCCTCCAAAACCGATAGCAAAAAAGCACCACCCACTCACCATACTTATCCTACAACAGTGACTTCTCAACGTCATACAACCAAAACGACCTATAAAAAACAAAATCAATCCCTATCACTAACAGAATCCCACACAAACCCTCACTCAACCCTCCCACTTCCAAAACAACTACACCCAAACTTACACAAAAAACAACCCACAATACCTAAACAAAACTTTACTTACGCCCCACCATAAACACCCACATCACTAACACTAAGCATAATCTTCTAATCACTCTAATACTCCCGCTACTAATAACAATTCACACAACGTAACACCAAACAAAATACCCCAAAGACTAACTTACTGAGCAAAAGCGCTCCAAAAACACCCACTATTACACCTGAAAAATCACCACATCAAAACACAAATCACACCTTCACATCAATATCACTACCCTAACAAACCACCACCAAACCATCAATACGACAACCATAAGGACTGACAACATACCAAAACATACAGCCACGCCCCATTTAACACCACCCTATAAAAACAACCTCAACTCATAAATCAACCCCATGCTCAAAAATCATCANGGCAACCTCCACCAGACCCCTCTGCCAACACACATACCAACTAAACCACCCCACCCCCTAAACCCCTGCATTCCCCACACTCGATACCAATTTTCATACAACGACACATATAATCCCACCCTAAACATTGATAACCCCACGACTCAACATTAACATTCAACAAAAACATCAATACCCACATACTTCCGCAACCCCCAAACAACACACACAAATCATCCATCAAAACATCCCTATAAAAACAACCACAATCCCAGAAATCATCTCCCAATCCAACAATCCTACCACAACTCATTCCATCCAACTCCTAACAAAAAACCCACCCCAACCATCAATCCCGCAATATTATCTCCACCAATTAAAAAGAACCAACCCCACCCTTCAAACTCCCGCCAATTTCACCCCTTATTACAGCCAATTCCTTTCCCAACCACAAATCATTCCAACTACCTACTCTTCATAATCCATCCCTACCTAAAAATAACAAACAGACCCCTTCACTAAAAAAACATCCCGCCAATACACCCCTACCCCCAACACCTAAACCTAAATCCCACTCCGCAAAAAAGACCAATAACACACCACAAACACCAAACCATTCCACACTAAGCATCAGACCATACCTCCATCCCCCATCCCAGCCACAAACCACCATAAAAAACACTATCCAATCACACCCCACGACAGACTCCTATAAACCTCCCTCCCCAGCCTTTCCCAAAATCGTCCGAAAAACTTACTTAAAAAGACAATACCACACACCCTCTACAAAACAATCAATCCATAAYTCACTCCACACTCTCCCCTCCACAAAACCTAACCACTCACCCCACCTAACCGATATACTCCACGTCCCCTCAACAACTCATTTACACGCCAAAACCATATCCATTCTCAACATTCACCCAACATAAACACACAACAAATGCCAAAACAACACCATTAAATTCGAAATCCTTCAAGCCCCTCTCCACACCCCACAATGACCAACCGTTCGAGCGCGCACCAATAAACACCCAATCCCAAAATCCCTACTGCACCCCACCTTCCAA-CCCACCCTTCCATCACACTCACACGACCACCGAGCCCAACAACACCATCCAACAAGCGATAACCATAAACACCCACCCACACCAAGAGTACCCACCACAAACAAGCA
n3011     CCCATTTCGCACTTCATATAACCTAATAAACACTGATAGCACCACTTACAACAATAGAACCAACCCAAACCGTATCACTTACATACTCTACTCCCCCCTACTTACAACCGTAACAAACCTAATAATACAATAATGGCAAATGTCCCAAAAATCCACACAATTCCCATCCTTCAACCCACCACAAAAGAACTCGCAAATATMCCATAAAAATCAATCAGTTACCTCACTACGTTCCAAACGACCTATCTACATCCACATCCACACAATATCCGTCAAAACACCACCCCGAATCCAACCACAAAAATGACATGGCCTACTCTCAGTCTCGACCTTCCCACAACTTATCCGAATAAAAACCTTACCCCCCAATCCATAGAACACCACACTAACATACACACTCAACCAATTTAATCAACTCAAAAACTAATCATCCTCATAACTACACATTCCACCAAAATAAACTCCAAACAACCCACACATCCACAAAAAAATTAAACCACACTACTTCCGAATATCCTCTACCCACCCCTCAAAAAACATACATACGAATAAACCAAACTCATCCAACCCACACCAAAAAGCATAAGTTAAATAAAAATACACCCATAAACACCCACTATTAACATTACCACCAAAACCTATACCTTTCCCTCTCCTATCCCACCTCCGGCCTTAACTAACCATTCAACTCTTAAATAATTTTCATCTTATCAAGCGAATTACCTTTTTCTTTNATCCAAATAACACTATACTCTATCCGCACCAAACCACCACGATCCGTAAATCTCACAAAAGAACTGAACATTCTTTTCATTCCCACCAATTCCCAAATCTCCAATCAACATCGGTGTTACAACAATCCCCCAACTAATTTTCTATCATTCTCAGCCTTTAGACTTACATCCACTACCACTTATAACTAACGTAGCCTATAAAATACAAGCATAATTACAGCCAACCCATAACATACCACCCAACCGCTTTACTTAGTCAACATTGAACAACGTTAACACTTCCCTTTTACTCAAACCAACTCATCATTAATTCCTCAAAACTCTCAATCTCACTATTACTCTAAATACCTATATAATCACCTCACCATACAAAAACACTGTCCCAATTCCTCCCACTATCATAAACCCAAACAAAAAAAGAAAATCCTAACCCCATTTCCTAAACCCACAAGGCTCTACACACACCTTAAAATACCCTTTACAAACCCAACTATCGAAAAAACCCAACGAATAACAACGATCCCCATCAACAACGCAACATCATTAAAACCCTAACACTGCACTACTATCCTACAAAAATACTTAAAATCCACCCAAGTCCACTCCCATTCTAAACACAAAGTTACAAAACACATTCCAAACCTTACCACTGTCTCCACCAAATCACACCGTAATATTCCANGAATTACAATTCGTAAAACCACCAATACACCCTATCATCATAACTCAACACAAATAGCACCTCACCCCAAAATAACACTAATTCAACACCCTTATCCCCCCTAAACCGATTAATACAACAACTAATCTCAAAAACCAACTCACAAACATATTCAACACAAACTCTAAATCTAAAACGATTTACCCAAAAGCTCTCTCCTCTAAACACCAGACAGTCTAACAACCTCACACCATCTATATCCACTTCAAAACCACAGACAAAAACACATCCCACGCCACAAGCCAGACAACTCCAACTCCATTCCTTCCAAACCAACAACCCCAATAATACATAACATAAAAATCCAAACCCAACCTCACAATGACAACGCCACAACCCAATCAACCCATACCACAAATAACTAATAACCCAACCATTACCCATATTTAAAATCCCAACCAAAACCCACAACCACCTTTCAACAGTTATACATTCATCTCCCCACAATCAATACCGACCTTTCAGCACACCCAACTCCACAAACACGCTACACAACTCACCCAAAAACACATATACACAGTTCACCACTAACAACATAAAACATACCTTTAATCACCCATATCCACTACACCCAACCTCCACCAATACAACAACAAACTTCCTCCAAAACCAATAGCAAAAAAGTACCACCCACTCATCATACCTATCCCGCAACAACAACCCCCTGACATCGTATAACCTTAAAGACCTCTAAGAAATAAAATTAATCCCTACCACTAACAGAATCTCACACATACCCTTACTCAACTCTTTCACCTCCAAAACAACTATACCTAAACTCACACAAAAAACAACTCACAACGCCTAAATAAAGCTCCACTTACACCCCACCATAGGCATCCACAACACCAACACTAAACATAATTGTCTAATCATCCTAACACCCCCACTACCAATAACAACCTATACAGCATAATACCAAATACACAACTCCAAGCACTAACTTACTGAACAAAGGCACCCTAGGTACACCCATCACTACACTCAAAAAATCACCATACCAAAATACAAACCGTGCCTTCATATCAATATCACTACCCCAACAAACCACCACTAAATTACCAACACTACAACCATAAAAATTAACAATACACCAACGTATACAACCACACCCCATCTAATACTACCTCACAAAAACAATCCCAACCCATAAACCAACCCTACACTCAAAAGTCACCANGGCAACTCCCACCAAACCCTTCTACCGGTACGCACACCAACTAAGTCATCCTATCCCCCGAACCCCCACACTTCCCACACCCAGCACCAATCTTCACACAACAATACATACAACTTTACTCCAAACACTAACAACTTCACAACTCAACACTAACATTTAACAAAAACATCAACACCTATATACTTCTACAACTTCCAAACAATACACACAAATCATCCATCAAAACATCATTACAAAAACAACNNNAGCTTTAGAAATCACCCTCCAATCCAATAAACCCACAATCACCTATCCCATTCAACTCCCAACAAAAAACTCAACCCAACCACCAATACCATAACACCAACCTCATCAATCAAAAAAAACTAACCCCACTCTTCAAACCCCCACCAACCCTACTCCCCATCACCACTAACCCCCCCCCCAGCCACAAATCATCCCAACCACTTACTCTCCACAACCCATCCCCACCTACAAATAACGGACGAATCCCCCTATCAAAAAAACATCCCACCAACTCACTCTCACCCCCAACACCCAAACCTAAACTTTACTCCGCAAAAAAAATTAATAATACACAATGAACACCAAACCATCCCATACCAAGCACCAGATCTTACTCCCATCTTCTACCCTAACTACAAACTACCATAAAGAATACTATCCAACCACATCCCACAGTAAATCCCTACAAACCCCTTCACCAAATCCCACCCAGAACCATCCAGAAAACTTACTCAAAAAAACAACACCACACACTCCCAACAGAATAGTCAATCCATAACCCACCCCACACTCTCTCTTCCGTAAGACCTAATTACCCACCTTACCTAACCAATATACCCCATACCCCCCCAGCAACTCACCTATATATCAAAACTACACTCACTCTCAAAAATCATCCAATACAAACACACGACAAACACCAATACAATACTATCAAATCCGAAATCCTCCAAACCCCCCCCCACACCTCACAATAATCAACCGTTCGAACGCGCACCAATAAGCACCTGATCCCAAAATCCCTACAGCATCCCACCTCCCGA-CCCACCCCCCCATCACACCCACACGACCATCGAGCCCAACAACACCATCCAACAAGCGATAACCATAAACACTCACCCACGCCAAGAGTACCCACCACAAACAAGCA
n3024     CCCATTTCACACTTCATATAACCTAATAAACACTGATAGCACCACTTACAACAATAGAACCAACCCAAACCGTATCACTTACATACTCTATTCCCCCCTACTTACAACCATAACAAACCTAATGATACAATAATGGCAAATGTCCCAAAAATCCACACAATTCCCATCCTTCAACCCACCACAAAAGAACTCGCAAATATCNNNTAAAAATCAATCAATTACCTCACTACGTTCCAAACGACCTATCCACATCCACATCCACACAATATCCGTCAAAACACCACCCCGAATCCAACCACAGAAATGACATGACCTACTCTCAGTCTCGACCTTCCCACAACTTATCCGAATAAAAACCTTACCCCCCAATCCATAGAACACCACACTAACATACACACTTAACCAATTTAATCAACTCAGAAACTAATCATCCTCATAACTACACACTCCACCAAAATAAACTCCAAACAACCCACATATCCACAAAAAAATTAAACCACACCACTTCCGAATACCCTCTACCCACCCCTCAAAAAACATATATACAAATAAACCAAACTCATCCAACCCACACCAAAAAGCATAAGTTAAATAAAAATACACCCATAAACACCCACTATTAACATTACCACCAAAACCTATACTTTTCCCTCTTCTACCCCACCTCCGGCCTTAACTAACCATTCAACTCTTAAACAATTTTCATCTTATCAAGCGAATTACCTTTTTCTTTAATCCAAATAACACTATACCCTATCCGCACCAAACCACCATGATCCGCAAATCTCACAAAAGAACTGAACATTCTTTTCATTCCCACCAATTCCCAAATCTCCAATCAACACCAGTGTTACAACAATCCCCCAACTAATTTTCTATCATTCTCAGCCTTTAGACCTACATCCACTACCACTTATAACTAACGTAGCCTATAAAACACAAGCATAATTACAGCCAACCCATAACATACCACCCAACCGCTTTACTTAGTCAACATTAAACAACATTAGCACTTCCCTTTTACTCAAACCAACTCATCATTAATTCCTCAAAACTCTCAATCTCATTATTACTCTAAATACCTATATAATCACCTCACCATACAAAAACACTGTCCCAATTCCTTCCACTATCATAAACCCAAACAAAAAAAGAAAATCCTAACCCCATTTCCTAGACCCACAAGGCTCTACACACACCTTAAAATACCCTTTACAAACCCAACTATCGAAAAAACCCAACGAATAACAACGATCCCCATCAACAACGCAACATCATTAAAACCCTAACACCGCACTACTATCTTACAAAAATACTTAAAATCCACCCAAGTCCACTTCCATCCTAAACACAAAGTTACAAAACACATTCCAAACCTTACCACTGTCTCCACCAAATCACACCGTAATATTCCANGAACTACAATTCGTAAAGCCATCAATACACCCTATCATCATAACTCAACACAAATAGCACCTCACCCCAAAATAACACCAATTCAACACCCTTATCCCCCCTAAACCGATTAATACAACAACTAATCTCAAAAACCGACTCACAAACATATTCAACACAAACTCTAAATCTAAAACGATTTACCCAAAAGCTCTCTCCCCTAAACACCAGACAGTCTAACAACCCCACACCATCTATATCCACTTCAAAATCACAGACAAAAACACATCCCACGCCACAAGCCAGACAACTCCAACCCCATTCCTTCCAAACCAATAACCCCAATAATACATAACATAAAAATCCAAACCCAACCTCACAATGATAACACCACAACCCAATCAACCCATACCATAAATAATTAATAACCCAACCATTACCCATATTTAAAATCCCAACCAAAACCCACAACCACCTCTCAACAGCTATACATTCATTTCCCCACAATCAATACCGACCTTTTAGCACACCCAACTCCACAAACACGCTACACAACTCACCCAAAAACACATATACACAGTTCACCACTAACAACATAAAACATACCTTTAATCACCCATATCCACTACACCCAACCTCCACCAATACAACAACAAACTTCCTCCAAAACCAATAGCAAAAAAGTACCACCCACTCATCATACCTATCCCGCAACAACAACCCCCTGACATCGTATAACCTTAAAGACCTCTAAGAAATAAAATTAATCCCTACCACTAACAGAATCTCACACATACCCTCACTCAACCCTTTCACTTCCAAAACAACTATACTTAAACTCACACAAAAAACAACTCACAACGCCTAAATAAAGCTTCACTTACACCCCACCATAGACATCCACAACACTAACACTAAACATAATTTTCTAATCATCCTAACACCCCCACTACCAATAACAACCTATACAGCATAATACCAAATACACAACTCCAAGCACTAACTTACTGAATAGAGGCACCCTAGGTACACCCATCACTACACTCAAAAAACCACCATATCAAAATACAAACCGTACCTTCACATCAATATCACTACCCCAACAAACCACCACTAAATCACCAACACTACAACCATAAAAATTAACAATACACCAACATATACAACCACACCCCATCTAATACTACCTCACAAAAACAATCCCAACCCATAAGCCAATCCTGCACTCAAAAGTCACCANGGCAACTCCCACCAAACCCATCTACCGGTACGCACACCAACTAAGTCATCCTATCCCCCGAACCCCCACACTTCCCACACCCAGCACCAATCTTCACACAACAATACATACAACTTTACTCCAAACACTAACAACCTCACAACTCAACACTAACATTTAACAAAAACATCAACACCCATATACTTCTACAACTTCCAAACAATACACACAAATCATCCATCAAAACATCATTACAAAAACAACCATAGCTTTAGAAATCACCCTCCAATCCAATAAACCCACAATCACCTATCCCATTCAACTCCCAACAAAAAACTCAACCCAACCACCAATACCACAACACCAACCTCATCAATCAAAAAAAACTAACCCCACTCTTCAAACCCCCACCAATCCTACTCCCCATCACTACCAACCCCCCCCCCAGCCACAAATCATCCAAACCACTTACTCTCCACAACCCATCCCCACCTACAAATAACGAACGAATCCCCCTATTAAAAAAACATCCCACCAATTCACTCTCACCCCCGACACCCAAACCTAAACTTTACTCCGCAAAAAAAATTAATAATACACAATGAACACCAAACCATCCCATACCAAGCACCAGATCTTACTCCCATCTTCTACCCTAACTACAAACTACCATAAAAAACACTATCCAACCACATTCCGCAGTAAATCCCTATAAACCCCTCCACCAAATCCCACCCAGAACCATCCAGAAAACTTACTCAAAAAAACAACACCACACACTCCCAACAGAATAGTCAATCCATAACCCACCCCACACTCTCTCCTCCGTAAGACCTAATTACCCACCTTACCTAACCAATACGCCCCATACCCCCCCAGCAACTCACCCATATATCAAAACTACACTCACTCTCAAAAATCATCCAATACAAACACACGACAAACACCAATACAACACTATCAAATCCGAAATCCTCCAAACCCCCCCCCACACCTCACAATAATCAACCGTTCGAACGCGCACCAATGAGCACCTAATCCCAAAATCCCTACAGCATCCCACCTCCCGA-CCCACCCCCCCATCACACCCACACGACCATCGAGCCCAACAACACCATCCAACAAGCGATAACCATAAACACTCACCCACGCCAAGAGTACCCACCACAAACAAGCA
n3025     CCCATTTCACACTTCATATAACCTAATAAACACTNNNNNNACCACTTACAACAATAGAACCANNNNNNNNNNNNNNNNNNNNNNNNNNNNNNNNNNNNNNNNNNNNNNNNNNNNNNNNNNNNNNNNNNNNNNNNNNNNNNNNNNNNNNNAATCCACACAATTCCCANCCTTCANNNNNNNNNNNNNNNNNNNNNNNNNNNNNNNNNNNNNNNNNNNNNNNNNNNNNNNNNNNNNNNNNNNNNCTATCCACATYCACATCCACACAATATCCGTTAAAANNNNNNNNNNNNNNNNNNNNNNNNNATGACATGACCTACTCTCAGTCTCGACCTTCCCACAACTTATCCGAANNNNNNNNNNNNNNNNNNATCCATAGAACACCACACTAACATACNNNNNNNNNNNNNNNNNTCAACTCAGAAACTAATCATNYTCATAACTACACANNNNNNNNNNNNNNNNNNNNNACAACYCACATATCCACAAAAAAATTAAACCACACCACTTCCGAATACCCTCTACYCACCCCTNNNNNNNNNNNNNNNNNNNNAAACCAAACTCATCCAANNNNNNNNNNNNNNNNNNNNNNNNNNNNNNNNNNNNNNNNAAACACCCACTATTAACATTACCACCARNNNNNNNNNNNNNNNNNNNNNNNNNNNNNNNNNNGCCTTAACTAACCATTCAACTCTTAANNAATTTTYATCTTATCAAGNNNNNNNNNNNNNNNNNNNNNNNNNNNNNNACTATACCCTATCCGCACCAAACNNNNNNNNNNBGCAAATCTCACAAAAGNNNNNNNNNNNNNNNNNNNNNNNNNNNNNNNNNNNNNNNNNNNNNNNNNNNNNNNNNNNNNNNNNNNNNNNNNNNNNNNNNNNNNNNNNNNNNNNNNNNNNNNNNNNNNNNNNNNNNNNNNNNNNNNNNNNNNNNNNNNNNNNNNNNNNNNNNNNNNNNNNNNNNNNNNNNNNNNNNNNNNNNNGCTTTACTTAGTCAACATTAAAMNNNNNNNNNNNNNNNNNNTTACTCAAACCAACTCATCATTAATTCCNNNNNNNNNNNNNNNNNNNNNTTACTCTAAATACCTATATAATCACCTNNNNNNNNNNAAACACTATCCCAATTCCTTCCACTATCANNNNNNNNNNNNNNNNNNNNNNNNNNNNNNNNNNNNNNNNNNNNNNNNNNNGCTCTACACACACCTTAAAATACCCTTTACAAACCCAACTNNNNAAAAAACCCAACGAATAANNACGATCCCCATCAACAACGCAACATCATNAAAACCCYAAYAYNNCACTACTATCTNACAAAAATACTTAAAATSCAYCCAAGTCCACTTCCATCCTAAACACAAAGTTACAAAACACATTCNAAACCTTACCACTGTCTCCATCAAATCACACCGTAATATTCCANNNNNNNNNNNNNNNNNNNNCATCAATACACCCTATCATCATAACNNNNNACAAATAGCACCTCACCCCAAAATAACACCAATTCAACACCCTTATCCCCCYTNNNNNNNNNNNNNNNNNNNYTAANNNNNNNNNNNNNNNNNNNNNNNNNNNNNNNNNNNNNNNNNNNTCTAAAACGATTTACCCAAAAGCTYTCTCCCNNNNNNNNNNNNNNNNNNNNNNNNNNNNNNNNNNNNNNNNNCACTTCAAAATCACAGACAAAAACACATCCCACNNNNNNNNNNANNNNNNNCCAACCCCATTCCTTCCAAACNNNNNNNNNNNNNNNNNNNNNNNNNNAAAATCCAAACCCAACCTCACAATGATNNNNNNNNNNNNNNNNNNNNNNNNNNNNNNNNNNATTAATAACYCAACCATTACYYATATTTAAAATCCCAACCAAAACCCACAACCACCTCTCAACAGCTATACATTCATTTCCCCNNNNTCAATACCGACCTTTTAGCANNNNCAACTCCACAAACACGYTACACAACTCACCCAAAANNNNNNNNNNNNNNNNNNNNNNNNNNNNNATAAAACAWACCTTTAATCACCCATATCCACTNNNNNNNNNNNNNNNNNNNNNNNNNNNNNNNNNNNNNNNNNNNNAATAGCAAAAAAGTACCACCCACTCANNNNNNNNNNNNNNNAACAACAACCCCCTGACATCGTATAACCTTAAAGACCTCTAAGAAATAAAATTAATCCCTACCACTAACAKAATCTCNNNNNNNNNNNNNNNNNNNNNNNNNNNNNNNNNNNNNNNNNNNNTTAAAMTCACACAAAAAACAACTCACAACGCCTAAATAAAGCTTCACNNNNNNNNCACCATAGACATCCACAACACTAACACTAAACATAATTTTCTAATCATCCTAACACCCCCACTACCAATAACAACCTANNNNNNNNNNNNNNNNNNNNNNNNNTCCAAGCACTAACTTACTGAATAGAGNNNNNNNNNNNNNNNNNNNNNNNNNNNNNNNNNNNNNNNNNNNNNNNNNNNNNNACCGTACCTTCACATCAATATCACTNNNNNNNNNNNNNNNNNNNNNNTCACCAACACTACNNNNNNNNNNNNNNNNNNNNNNNNNNNNNNNNCAACCACACCCCATCTAATACTACCTCACAAAAACAATCCCAACCCATAAGCCAATCCTGTACTCAAAAGTCACCANGGCAACTCCCACCAAACCCATNNNNNGGTNCGCACAMCNNNNNNNNNNNNNNNNNNNNNNNNNNNNNNNACTTCCCACACCCAGCACCAATCTTCACACAAYAATNNNNNNNNNNNNNNNNNAAACACTAACAANNNNNNNNNNNNNNNNNNNNNNNNNACAAAAACAACAACACCCATATACTTCTACAACTTCCAAACAATACACANAAATCATCCATCAAAACATCATTACAAAAACANNNNNNNNNNNNNNNNNNNNNNNNNNNNNCAATAAACCCACAATCACCTATCCCATTNNACTCCCAACAAAAAACTCAACCCANNNNNNNNNNNNNNNNNNNNNNNNNNNNNNNNNNNNAAAAACTAACCCCANNNNTCAAACCCCCACCAATCCTACTCCCCATCACTACCAANNNNNNNNNNNNNNNNNNNNNNNNNNNNNNNNNNNNNNNNNNNNACCCATCCCCACCTACAAATAACGAACGAATCCCCCTATTAAAAAAACATCCYACCAATTCNNNNNNNNNNNNNNNNNNCAAACCTAAACTTNNNNNNNNNNNNAAAATTAATAATACACAANGAACACCAAACCATNNNNNNNNNNNNNNCAGNNYTTACTCCCATCTTCTACCCTAANNNNNNNNNNNNNNNNNNNACACTATCCAACCACATTCCGCAGTAAATCMNNNNNNNNNNNNNNNNNNNNNNNNNNNNNNNNNNNNNNNNNNNNNNNNNNNNNNANNACAACACCACACACTCCCAACAGAATANNNNNNNNATAACCCACCCCACACTCTCTCCTCCGTAAGACCTAATTACCYACNNNACCTAACCANNNNNNNNNNNNNNNNNNNNNNNNNNNNNNNNNNNNNNNAAACTACACYCACTNNNNNNNNNNNNNNNNNNNNNNNACACGACAAACGCCAATACAACACTATCAAATCCGNNATCCTCMNNNNNNNNNNNNNNNNNNNNNNNNNNNNNNNNNNNNNNNNNNNCACCAATGAGCACCTAATCCCAAAATCNNNNNNNNNNNNNNNNNNNNNN-NNNNNNNNNNNNNNACACCCACACGACCATCGANNNNNNNNNNNNNNNNNNNNNNNNNNNNNNNNNNNNNNCWCACCCACGCCAAGAGTACCCACCACAAAYANNCA
n3026     CCCATTTCACACTTCATATAACCTAATAAACACTGATAGCACCACTTACAACAATAGAACCAACCCAAACCGTATCACTTACATACTCTATTCCCCCCTACTTACAACCATAACAAACCTAATGATACAATAATGGCAAATGTCCCAAAAATCCACACAATTCCCATCCTTCAACCCACCACAAAAGAACTCGCAAATATCCNATAAAAATCAATCAATTACCTCACTACGTTCCAAACGACCTATCCACATCCACATCCACACAATATCCGTCAAAACACCACCCCGAATCCAACCACAGAAATGACATGACCTACTCTCAGTCTCGACCTTCCCACAACTTATCCGAATAAAAACCTTACCCCCCAATCCATAGAACACCACACTAACATACACACTTAACCAATTTAATCAACTCAGAAACTAATCATCCTCATAACTACACACTCCACCAAAATAAACTCCAAACAACCCACATATCCACAAAAAAATTAAACCACACCACTTCCGAATACCCTCTACCCACCCCTCAAAAAACATATATACAAATAAACCAAACTCATCCAACCCACACCAAAAAGCATAAGTTAAATAAAAATACACCCATAAACACCCACTATTAACATTACCACCAAAACCTATACTTTTCCCTCTTCTACCCCACCTCCGGCCTTAACTAACCATTCAACTCTTAAACAATTTTCATCTTATCAAGCGAATTACCTTTTWCTTNNNNNNNAATAACACTATACCCTATCCGCACCAAACCACCACGATCCGCAAATCTCACAAAAGAACTGAACATTCTTTTCATTCCCACCAATTCCCAAATCTCCAATCAACACCAGTGTTACAACAATCCCCCAACTAATTTTCTATCATTCTCAGCCTTTAGACCTACATCCACTACCACTTATAACTAACGTAGCCTATAAAACACAAGCATAATTACAGCCAACCCATAACATACCACCCAACCGCTTTACTTAGTCAACATTAAACAACATTAGCACTTCCCTTTTACTCAAACCAACTCATCATTAATTCCTCAAAACTCTCAATCTCATTATTACTCTAAATACCTATATAATCACCTCACTATACAAAAACACTGTCCCAATTCCTTCCACTATCATAAACCCAAACAAAAAAAGAAAATCCTAACCCCATTTCCTAGACCCACAAGGCTCTACACACACCTTAAAATACCCTTTACAAACCCAACTATCGAAAAAACCCAACGAATAACAACGATCCCCATCAACAACGCAACATCATTAAAACCCTAACACCGCACTACTATCTTACAAAAATACTTAAAATCCACCCAAGTCCACTTCCATCCTAAACACAAAGTTACAAAACACATTCCAAACCTTACCACTGTCTCCACCAAATCACACCGTAATATTCCANGAACTACAATTCGTAAAGCCATCAATACACCCTATCATCATAACTCAACACAAATAGCACCTCACCCCAAAATAACACCAATTCAACACCCTTATCCCCCCTAAACCGATTAATACAACAACTAATCTCAAAAACCGACTCACAAACATATTCAACACAAACTCTAAATCTAAAACGATTTACCCAAAAGCTCTCTCCCCTAAACACCAGACAGTCTAACAACCCCACACCATCTATATCCACTTCAAAATCACAGACAAAAACACATCCCACGCCACAAGCCAGACAACTCCAACCCCATTCCTTCCAAACCAATAACCCCAATAATACATAACATAAAAATCCAAACCCAACCTCACAATGATAACACCACAACCCAATCAACCCATACCATAAATAATTAATAACCCAACCATTACCCATATTTAAAATCCCAACCAAAACCCACAACCACCTCTCAACAGCTATACATTCATTTCCCCACAATCAATACCGACCTTTTAGCACACCCAACTCCACAAACACGCTACACAACTCACCCAAAAACACATATACACAGTTCACCACTAACAACATAAAACATACCTTTAATCACCCATATCCACTACACCCAACCTCCACCAATACAACAACAAACTTCCTCCAAAACCAATAGCAAAAAAGTACCACCCACTCATCATACCTATCCCGCAACAACAACCCCCTGACATCATATAACCTTAAAGACCTCTAAGAAATAAAATTAATCCCTACCACTAACAGAATCTCACACATACCCTCACTCAATCCTTTCACTTCCAAAACAACTATACCTAAACTCACACAAAAAACAACTCACAACGCCTAAATAAAGCTTCACTTACACCCCACCATAGACATCCACAACACTAACACTAAACATAATTTTCTAATCATCCTAACACCCCCACTACCAATAACAACCTATAYAGCATAATACCAAATACACAACTCCAAGCACTAACTTACTGAATAGAGGCACCCTAGGTACACCCATCACTACACTCAAAAAACCACCATATCAAAATACAAACCGTACCTTCACATCAATATCACTACCCCAACAAACCACCACTAAATCACCAACACTACAACCATAAAAATTAACAATACACCAACATATACAACCACACCCCATCTAATACTACCTCACAAAAACAATCCCAACCCATAAGCCAATCCTGCACTCAAAAGTCACCANGGCAACTCCCACCAAACCCATCTACCGGTACGCACACCAACTAAGTCATCCTATCCCCCGAACCCCCACACTTCCCACACCCAGCACCAATCTTCACACAACAATACATACAACTTTACTCCAAACACTAACAACTTCACAACTCAACACTAACATTTAACAAAAACATCAACACCCATATACTTCTACAACTTCCAAACAATACACACAAATCATCCATCAAAACATCATTACAAAAACAAYNNTAGCTTTAAAAATCACCCTCCAATCCAATAAACCCACAATCACCTATCCCATTCAACTCCCAACAAAAAACTCAACCCAACCACCAATACCACAACACCAACCTCATCAATCAAAAAAAACTAACCCCACTCTTCAAACCCCCACCAACCCTACTCCCCATCACTACCAACCCCCCCCCCAGCCACAAATCATCCAAACCACTTACTCTCCACAACCCATCTCCACCTACAAATAACGAACGAATCCCCCTATTAAAAAAACATCCCACCAATTCACTCTCACCCCCAACACCCAAACCTAAACTTTACTCCGCAAAAAAAATTAATAATACACAATGAACACCAAACCATCCCATACCAAGCACCAGATCTTACTCCCATCTTCTACCCTAACTACAAACTACCATAAAAAACACTATCCAACCACATTCCGCAGTAAATCCCTATAAACCCCTCCACCAAATCCCACCCAGAACCATCCAGAAAACTTACTCAAAAAAACAACACCACACACTCCCAACAGAATAGTCAATCCATAACCCACCCCACACTCTCTCCTCCGTAAGACCTAATTACCCACCTTAYCTAACCAATACGCCCCATACCCCCCCAGCAACTCACCCATATATCAAAACTACACTCACTCTCAAAAATCATCCAACACAAACACACGACAAACACCAATACAACACTATCAAATCCGAAATCCTCCAAACCCCCCCCCACACCTCACAATANNNNACCGTTCGAACGCGCACCAATGAGCACCTAATCCCAAAATCCCTACAGCATCCCACCTCCCGA-CCCACCCCCCCATCACACCCACACGACCATCGAGCCCAACAACACCATCCAACAAGCGATAACCATAAACACTCACCCACGCCAAGAGTACCCACCACAAACAAGCA
n3219     CCCATNNYACACTTCATATAACCTAATAAACACTGANNNNNNCACTTACAACAATARANNNNNNNNNNACCGTATNACTTACATACTCTATTCCCYNNNNNNNNNNNNNNNAACAAACCTAATGATACAATANNNNNNAATGTCCCAAAAATCCACAYAATTCCCATCCTTCAACCCACCACAAAANNNNNNNNNNNNNNNNNNNNNNNNNNNATCAATTACCTNNNNNNNNNNNNNNNNNNNNNNNNACATCCACATCCACACAATATCCGTCAAAACANNNNNNNNNNNNNNNNNNNAGAAATGACATGACCTACTCTCANNNNNNACCTTNNNNNNNNTTATCCGAATAAAAACCTTACCCCCNNATCCATAGAACACCACACTAACATACACACTTAACCAATTTAATCAACTCAGAAACTAATCATCCTCATAACTACANNNNNNNNNNNNNNNNNNNNNNNNNNNNNNNNNNNNNNNNNNNAAAATTAAACCACACCACTTCCGAATACCCTCTACCCACCCYTNNNNNNNNNNNNNNNNNNNNNNNNYAAACTCATCCANNNNNNNNNNNNNNNNNNNNNNNNNNNNNNNNNNNACCCATAAACACCCACTATTAACATTACCACCAAAACCTATACTTTNNNCNNNNNNNNNNNNNNNCCNNNNNTAATTAACCATTCAACTCTTAAACAATTTTCATCTTATCANNNNNNNNNNNNNNNNNNNNNNNNNNNNNNNNNNNNNNNNNNNNNNNNNNNNNNNNNNNNNNNNNNNCAAATCTCACAAAAGNNNNNNNNNNNNNNNNNNNNNNNNNNNNNNNNNNNNNNNNNNNNNAACACCAGTGTTACNNYNNNNCYCCAACTAATTTTNNNNNNNNNNNNNNNNNNNNNNNNNNNNNNNNNNNNNNNNNNNNNNNNNNTAGCCTATAAAACANNNNNNNNNNNNNNNNNNNNNNNNNACATANNNNNNAACCGCTTTACTTAGTCAACATTAAACAACATNNNNNNNNNNNNNNNNNNCAAACCAACTCATCATTAANNCCTCAAAACTCTCAATCTCATTATTACTCTAAATACCTNNATAATCACNNNNNNNNNNNNNNNNNNTGTCCCAATTCCTWNNNNNNNNNNNNNNNNNNNNNNNNNNNNAAAATCCTAACCCCATTTNNNNNNCCCACAAGGCTCTANNNNNNNNNNNNNATACCBTTTACAAACCCAACTATCGNNNNNNNNNNNNNNNTAACAACGATCCCCATCAACAACGCAACATCATTAAAACCCTANCACCRCACTACTATCTTANNNNNNNNNNNNNNNNYCACCCAAGTCCACTTCCATCCTAAACAYNNNNNNNNNNNNNNNNNNNNNAACSTTACCACYRTNNNNNNNNNNNNACACCGTAATATTCCANGAACTACAATTCGYAAAGCCATCAATACACCCTATCNNNNTAACTCAACACAAATAGCACCTCACCCCAAAATANCACCAATTCAACACCCCTATCCCCCCTAAATYGATTAATACAACAACTAATCTCAAAAACCGACTCACAAACATANTCAACACAAACTCTAAATCTAAAACGATTTACCCAAAAGCTCTCTCCCCTAAACACCAGACAVTCTAWNNNTCCCACACCATCTATATNNNNNNNNNNNNNNNNNNNAAAAACACATCCCACGCCACAAGCCAGACAACNNNNNNNNNNTTCCTTCCAAACCAATAACCCCAATAATACATAACATAAAAATCCAAACYYAACCTCACAATGATAACACCACAACCCAATCAACCCATACCATAAATAANNNNNNNNNNNNNNNNNNNNNNNATTTAAAATCCCAACCAAAACCCACAACCACCTCTCAACAGCTANNNNNNNNNNNNNNNNNNNNNNATACCGACCTTTTAGCACACCCAACTNTACAAACACGCTACACAANNNNNNNNNNNNNNNNTATACACAGTTCACCACTAACAACATAAAACATACCTCTAATYACCCATATCCACTACACCCANNNNNNNNNNNNNNNNNNNNNNNCWTCCTCCAAGACCAATAGCAAAAAANNNNNNNNNACTCATYATACCTATCCCGCAACANNNNNNNCCTGACATCGTATAACCTTAAAGACCTCTAAGAAATAAAATTAATCCCTACCACTAACAGAATCTNACACATACCCTCACTCAATCCTTTCACTTCCAAAACAACTATNNCTAAACTCACACANNNNNNNNNNNNNNNNNNNNNNNNAAAGCTTCACTTANNNNCCACCATAGACATCCACAACACTAACACTAAACATAATTTTCTAANNNNCCTAACACCCCYACTACCAATAACAANNNNNNNNNNNNNNNNNNNNNNNNNNNNNNNNNNNNNCTAACTTACTGAATAGAGGNNNNNNNNNNNNATCCATCACTACACTCAAAAAACCACCATATYANNNNNNAAACCGTACCTTCACATCAATATCACTACCCCAACAAACCACCACTAAATCACCAACACTAYAACCANNNNNNNNNNNAATACACCAACATATACAACCACACCCCATCTAATACTACCTCACAAAAACAATCCCAACCCATAAGCCAATCCTGCACTCAAAAGNNNNNNNNNNNNNNNNNNNNNNNNNNNNNNNNNNNNNNNNNNACCAACTAAGTCNNNNNNNNCCCCGAACCCCCACACTTCCCACACCCAGCACCAATCTTCACACAACAATACANNNNNNNNNNNNNNNNNNNNNNNNNNNNNNNNNNNNNNNNNNNNACATTTAACAAAAACATBAANNNNNNNNNNNNNNNNNNNNNNNNNNNNNNNNNNNNNNNNNNNNCCATCAAAACATCATTACANNNNNNNNNNNNNNNTTAGAAATCACCCTCCAANNYAATANACCCACAATCACCWANNNNNNNNNNNNCCCAACAAAAAACTCAACNNNNNNNNNNNNNNNNCAACACCAACCTCATCAATCAAAAAAAACTAACCCCACTCTTCAAACCCCYACYAATCCTACTCCCCATCACTACCAACNCCCCCCCCAGCCACAAATCATCCAAACCACTTACTCTCCACAACCCATCCMHACCTACAAATAACGAACGAATCCCCCTATTAAAAAAACNNNNNNNNNNNNNNNTCTCACCCCCAACACCCAAACCTAAACTTTACTCCGCAANNAAAATTAATAATACACAATGAACACCAAACCATCCCATACCAAGCACCAGATNNNNNNNNNNNNNNNNNNNNNNNNNNNNNNNNNCCATAAAAAACACTATCCAACCACATTCCGCAGTAAATCCCTATAANNNNNNNNNNNNNNNNNNNNNNNNAACCATCCAGAAAACTTNNNNNAAAAAACAACACCACACACTCCCAACAGANNNNNNNNNNNNNAACCCACCCCACACTCTCTCCTCCGTAAGACCTAATTACCCACCTTACCTAACCAATACACCYNNNNNNNNNNNNNNNNNNNNNNNNNNNNNNNNNNNNNNNNNNNNNNNNNNNNATCATCCAATACAAACACACGACAAACACCAANNNNNNNNNNTCAAATCCGAAATCCTCCAAACCCCCCCNNNNNNNNNNNNNNNNNNNACCGTTCGAACGCGCACCAATGANNNNNNNNNNNNAAAATCCCTACAGCNNNNNNNNNNNNNN-NNNNNNNNNNNNNNNNNNNCACACGACCATCGATCCCAANNNNNNNNNNNNNNNNNNNNNNNNNNNAAACACTCACCCACGCCAAGAGTACCCACCACANNNNNNNN
n3220     CCCATTTCACACTTCATATAACCTAATAAACACTGATAGCACCACTTACAACAATAGAACCAACCCAAACCGTATCACTTACATACTCTATTCCCCCCTACTTACAACCATAACAAACCTAATGATACAATAATGGCAAATGTCCCAAAAATCCACACAATTCCCATCCTTCAACCCACCACAAAAGAACNNNNNNNNNNNNNNNNNNNNNNAATCAATTACCTCACTACGTTCCAAACGACCTATCCACATCCACATCCACACAATATCCGTCAAAACACCACCCCGAATCCAACCACAGAAATGACATGACCTACTCTCAGTCTCGACCTTCCCACAACTTATCCGAATAAAAACCTTACCCCCCAATCCATAGAACACCACACTAACATACACACTTAACCAATTTAATCAACTCAGAAACTAATCATCCTCATAACTACACACTCCACCAAAATAAACTCCAAACAACCCACATATCCACAAAAAAATTAAACCACACCACTTCCGAATACCCTCTACCCACCCCTCAAAAAACATATATACAAATAAACCAAACTCATCCAACCCACACCAAAAAGCATAAGTTAAATAAAAATACACCCATAAACACCCACTATTAACATTACCACCAAAACCTATACTTTTCCCTCTTCTACCCCACCTCCGGCCTTAACTAACCATTCAACTCTTAAACAATTTTCATCTTATCAAGCGAATTACCTTNNNNNNNNNNNNNNNNNNNNNNNNNYCYTATCCGCACCAAACCACCACGATCCGCAAATCTCACAAAAGNNNTGAACATTCTTTTCATTCCCACCAATTNNNAAATCTCCAATCAACACCAGTGTTACAACAATCCCCCAACTAATTTTCTATCATTCTCAGCCTTTAGACCTACATCCACTACCACTNNNNNNNNNNNTAGCCTATAAAACACAAACATAATTACAGCCAACCCATAACATACCACCCAACCGCTTTACTTAGTCAACATTAAACAACATTAGCACTTCCCTTTTACTCAAACCAACTCATCATTAATTCCTCAAAACTCTCAATCTCATTATTACTCTAAATACCTATATAATCACCTCACCATACAAAAACACTGTCCCAATTCCTTCCACTATCANNNNNNCAAACAAAAAAAGAAAATCCTAACCCCATTTCCTAGACCCACAAGGCTCTACACACACCTTAAAATACCCTTTACAAACCCAACTATCGAAAAAACCCAACGAATAACAACGATCCCCATCAACAACGCAACATCATTAAAACCCTAACACCGCACTACTATCTTACAAAAATACTTAAAATCCACCCAAGTCCACTTCCATCCTAAACACAAAGTTACAAAACACATTCCAAACCTTACCACTGTCTCCACCAAATCACACCGTAATATTCCANGAACTACAATTCGTAAAGCCATCAATACACCCTATCATNANAACTCAACACAAATAGCACCTCACCCCAAAATAACACCAATTCAACACCCCTATCCCCCCTAAACCGATTAATACAACAACTAATCTCAAAAACCGACTCACAAACATATTCAACACAAACTCTAAATCTAAAACGATTTACCCAAAAGCTCTCTCCCCTAAACACCAGACAGTCTAACAACCCCACACCATCTATATCCACTTCAAAATCACAGACAAAAACACATCCCACGCCACAAGCCAGACAACTCCAACCCCATTCCTTCCAAACCAATAACCCCAATAATACATAACATAAAAATCCAAACCCAACCTCACAATGATAACACCACAACCCAATCAACCCATACCATAAATAATTAATAACCCAACCATTACCCATATTTAAAATCCCAACCAAAACCCACAACCACCTCTCAACAGCTATACATTCATTTCCCCACAATCAATACCGACCTTTTAGCACACCCAACTCCACAAACACGCTACACAACTCACCCAAAAACACATATACACAGTTCACCACTAACAACATAAAACATACCTTTAATCACCCATATCCACTACACCCAACCTCCACCAATACAACAACAAACTTCCTCCAAAACCAATAGCAAAAAAGTACCACCCACTCATCATACCTATCCCGCAACAACAACCCCCTGACATCGTATAACCTTAAAGACCTCTAAGAAATAAAATTAATCCCTACCACTAACAGAATCTCACACATACCCTCACTCAATCCTTTCACTTCCAAAACAACTATACCTAAACTCACACAAAAAACAACTCACAACGCCTAAATAAAGCTTCACTTACACCCCACCATAGACATCCACAACACTAACACTAAACATAATTTTCTAATCATCCTAACACCCCCACTACCAATAACAACCTATACAGCATAATACCAAATACACAACTCCAAGCACTAACTTACTGAATAGAGGCACCCTAGGTACATCCATCACTACACTCAAAAAACCACCATATCAAAATACAAACCGTACCTTCACATCAATATCACTACCCCAACAAACCACCACTAAATCACCAACACTACAACCATAAAAATTAACAATACACCAACATATACAACCACACCCCATCTAATACTACCTCACAAAAACAATCCCAACCCATAAGCCAATCCTGCACTCAAAAGTCACCANGGCAACTCCCACCAAACCCATCTACCGGTACRCACACCAACTAAGTCATCCTATCCCCCGAACCCCCACACTTCCCACACCCAGCACCAATCCTCACACAACAATACATACAACTTTACTCCAAACACTAACAACTTCACAACTCAACACTAACATTTAACAAAAACATCAACACCCATATACTTCTACAACTTCCAAACAATACACACAAATCATCCATCAAAACATCATTACAAAAAYANNNNNNNNTTTAGAAATCACCCTCCAATCCAATAAACCCACAATCACCTATCCCATTCAACTCCCAACAAAAAACTCAACCCAACCACCAATACCACAACACCAACCTYNNNNNNCAAAAAAAACTAACCCCACTCTTCAAACCCCCACCAATCCTACTCCCCATCACTACCAACCCCCCCCCCAGCCACAAATCATCCAAACCACCTACTCTCCACAACCCATCCCCACCTACAAATAACGAACGAATCCCCCTATTAAAAAAACATCCCACCAATTCACTCTCACCCCCAACACCCAAACCTAAACTTTACTCCGCAAAAAAAATTAATAATACACAATGAACACCAAACCATCCCATACCAAGCACCAGATCTTACTCCCATCTTCTACCCTAACTACAAACTACCATAAAAAACACTATCCAACCACATTCCGCAGTAAATCCCTATAAACCCCTCCACCAAATCCCGCCCAGAACCATCCAGAAAACTTACTCAAAAAAACAACACCACACACTCCCAACAGAATAGTCAATCCATAACCCACCCCACACTCTCTCCTCCGTAAGACCTAATTACCCACCTTACCTAACCAATACGCCCCATACCCCCCCAGCAACTCANNNNNNNNTCAAAACTACACTCACTCTCAAAAATCATCCAATACAAACACACGACAAACACCAATACAACACTATCAAATCCGAAATCCTCCAAACCCCCCCCCACACCTCACAATANNNNACCGTTCGAACGCGCACCAATGAGCACCTAATCCCAAAATCCCTACAGCATCCCACCTCCCGA-CCCACCNNNNNATCACACCCACACGACCATCGAGCCCAACAACACCATCCAACAAGCGATAACCATAAACACTCACCCACGCCAAGAGTACCCACCAYAAACAAGCA
n3221     NNNNNNNNRAACTATATACAACCTAATAAATACTGATAATATNNNNNNNNNNNNNNNNNNNNNNNNNNNNNNNNNNNNNNNNNNNNNNNNNNNNNNTCTACATACAATCATAACAAATCNNNNNNNNNNNNNACATCAAACGTCCCAAAAACCCACACAATNNNNNNNNNNNNNNCCACCCCAAAAAAACCANNNNNNNNNNNNNNNNNNNNNACCAACTATTCCANNNNNNNNNNNNYAACTTATCCACACTTACATCAATACAACACCCACCAAAACTCTACCTTAAACTNAACCACAAAAATAATGCGACATACTCNNNNNCTCGACCCTCCCACAACTTATCCAAACAACAACTTCATCCTCCAACCTATAAAGCACTACACTAGCACACNNNNNNNNNNNNNNNNNNNNNNNNNAAAACTAATCATACTCACAACTATACACCCCACCTAGATAAACTCCAAACAACCCACACACCCACAAAGNNNNNNNNNNNNNNNNNYTTTAAACATCCCCTACTCAACNNNNNNNNNNNNNNNNNNNNNNNNNNNNNNNNNNACCCAATCCACACCAAAAAAYNNNNNNNNNATAAAAACACACCTACAAACACCCACTACCAACACCACCACTAAAATTTATACTTTCTCACCTCCCACCCTNNNNNNNGCCTTAACTAACCATTCAACTCTTAAATNNNNNTCACCTCACCAAACAAATTACCCCTTTYTNNNNNNNNNNNNNNNNNNNNNNNNNNNNNNNNNNNNNNACCACAAACCAYNNNNNNNNNNNNNNNNNNNAATGCTCTTTTTACCCTCCTCNNNNNNNNNNCCTCCAATCAAAACCAGCGACATAAAAACTCCTTAATAAATCTTTTANNNNNNNNNNNNNNNNNNNNNNNNTCCACCACCGTTCACAACTAATGTAACCCATANNNNNNNNNNATAACCACAACCAACCNNNNNNNNNNNNNNNNNNNNNNNNNNNNNNNNNNNNNNNNNNNNNNNNNNNNNNNNNNNTCTATCCAAACCAATTCATCATTAACTCCTCCAAGCTTCCAACCCCACCATTACCCCAAAAANNNNNNNNNNNNNNNNNNNNNNNNNAAACACTATTCTAACTCCCCACACTAACNNNNNNNNAGACAAAAAGAGAAAACCCTGACCCCATCCTYNNNNNNNNNNNNGCTCCACACACACCNTAAAATACCCTTTACAAACTCAACTANNNNNNNNACTCAACAAAAAATAACNNNNNNNNNNNNNNNNNNNNNATTGCTGAAACCCCAATACCGCACTACCACCCCACAAAAACATTCANNNNNNNNNNNNNNNNNNNNNNNNNNTAAACATAAAGCTACTAAACACACTCCAGACCTTAYTNNNNTYNCCACTAAATCACATCGTACAATTCCANNNNCTACAACCCGCAAAACCACCAATACACCCTACTACCACAATCCAAAACAAACAGCACCTCATCCTAAAATAACNNNNNNNNNNNNNYTCTATCCCCCCCGNNNNNNNNNNNNNNNCAACTAATCTCGAAAACTAACCTACAAACACATTCAATACAWACCTTAAACCCAAAACGATCTATCTGAAGACTCCYTYYCYNNNNNNNNNNNNNNCATAACCATCTCACATCATTTACACTTNTTTTAAAATCACAAACAAAAAAACATCCCACACCACAAGCCAGACAACCTTAGCTCAACCCCTACCAAACCAATAACCCCAACAATACATAAYANAAAAATCCAAGCTCAATCTNNNNNNNNNNNNNNNNNNNNNNNNNNNNNNNNNNNNNNNNNNNNNNNNNNNNNNNACCAWTATCCATNNNNNMAWCTTCAAACAAAACTTACAATCAACTCTTAACAACTATACACTCACTTCCCTACAACCAATACCAACCTCCTAACACACCCAACCCTACAAACATGCTACACAATTCACCYANNNNNNNNNNNNNNNAATTCATCACCAGCAACATAAAATACANNNNNNNNNNNCCACACCCATCACACCNNNNNNCTACTAGCACAACGGCAGATCTCCTCCANNNNNNNNNNNNNNNNNGCACCACCCACTCACCATACTTATCCTACANCAGTGACTTCTCANNGTCATACAACCAAANNNNNNNNNNNNNNAMAAAATCAATCCCTATCACTAANNNNNNNNNNCACAAACCCTCACTCAACCCTCCCACTTCCAAAACAACTACACCCAAACTTACANNANAAACAACCCACAATACCTAAACAAAACTNNNNNNNNNNCCCACCATAAACACCCACATCACTAACACTAAGCATAATCTTCTAATCACTCTAATACTCCCGCTACTAATNNNNNNNNNNNNNNNNNNNNNNNNGACAAAATACCCCAAASACTNNNNNNNNNNNNNNNNNNNNNNNNNNNACACCCACTATTACACCTGAAAAATCACCACANNNNNNNNNNNNNNNNNNNNTCACATCAATATCACTACCCTAACAAACCACCACCAAACCATCAATACGACAACCATANNNNNNNNNNNNNNNNNNAAACATACAGCCACGCCCCATTTANNNNNNNNNNNNNNNAACAACCTCAACTCATAAATCAACCCCATGCTCAANNNNNNNNNNGGCANCCTCCACCAGACCCCTCTACCAACACACATATCAACTAAACCACCCCACCCCCTAAACCCCTGCATTCCCCACACTCAATACCAATTTTCATACANNNNNNNNNNNAATCCCACCCTANNNNNNNNNNACCCCACGACTCAACNNNNNNATTCAACAAAAACATSAANNNNNNNNNNNNNNNNNNNNNNNNNNNNNNTACACACAAATCATCCATCAAAACANNNNNNNNNNNNNNNNNNNNNNNNNNNNNNNNNNNN-CCAATCCAACAATCCTACCACAACTCATTCCATNNNNNNNNNNNNNNNNNNNNNNNNNNNNNCATCAATCCCGCNNNNNNNNNNNNNNNNNNNNNNNNNNNNNNNNNNNNNNNNNNNNNCTCCCRCCAATTTYACCNNNNNNNNNNNNNNNNNNNNNNNNNNNNNNNNNNNNNNNNNNNNTACCTACTCTTCATAATCCATCCCTACCTAAAAATAACAAACAGACCCCCTNNNNNNNNNNNNNNNNNNNNNNNNNNNNNNNNNNNNNAACACYTAAACCTAAATNNNNNNNNNNNNNRAAGACYAATAACACACCACAAACACCAAACCAWTCNNNNNNAAGCATCAGACCATACCTCCATCNNNNNNNNNNNNNNNNAACCACCATAAAAAACACTATCCAATCANNNNNNNCAACAGATTCCTATAAACCTCCCTYCCCAGCCTTTCCCAANNNNNNNNNNNNNNNNNNNNNNNNNNGACAATACCACACACCCTCTACAAAACAATCAATCYNTAACTCACTCCACACTCTCCCCTCNNCAAAACCTAACCAYTNNNNCYACCTAACCGATATACTCYACGYCCCCTCAACAACTCATTTACACGCCAANNNNNNNNNNNNNNNNNNNNNTCACCCAACATAAACACACAACAAATGCCAAAACAACACCATNAAATTCGAAATCCTTCAAGCCCCTCTCCACACCCCACANNNNNNNACCGTTCGAGCGCGCACBAATNNACACCCAATCCCAAAATCCCTACTGCACCCCACCTTCCAA-CCCACCCTTCCATCACACTCACACGACCACCGAGCCCAACAACANNNTNYAACAAGCGATAACCATAAACACCCACCCACACCAAGAGTACCCANNNNNNNNNNNNN
n3222     CTTATTTCACACTTCATATAACYNNNNNNNNNNNNNNNNNACCACTTACAACAATAGAACCAACCCAAACCGTATCACTTACATACTCTATTCCCCCCTACTTACAACCATAACAAACCTAATNNNNNNNNNATGGCAAATGTCCCAAAAATCCACACAATTCCCATCCTTCAACCCACCACAAAAGAACTCGNNNNNNNNNNNNNNNNNNNNATCAATTACCTCANNACGTTCCAAACGACCTATCCACATCCACATCCACACAATATCCGTCAANNNNNNNNNCCRAATCCAACCACAGAAATGACATGACCTACTCTCAGTCTCGACCTTCCCACAACTTATCCGAATAAAAACCTTACCCCCCAATCTATAGAACACCACACTAACATACACACTTAACCAATTTAATCAACTCAGAAACTAATCATCCTCATAACTACACACTCCACCAANNTAAACTCCAAACAACCCACATATCCACAAAAAAATTAAACCACACCACTTCCGAATACCCTCTACCCACCCCTCAAAAAAYNNNNNNNNNAATAAACCAAACTCATCCAACCCACACCAGAAAGCATAAGTTAAATAAAAATACACCCATAAACACCCACTATTAACATTACCACCAAAACCTATACTTTNNNNNNNNCTACCCCACCTYYGGCCTTAACTAACCATTCAACTCTTAAACAATTTTCATCTTATCAAGCGAATTNNNNNNNNNNNNNNNNNNNNNAACACTATACCCTATMCGCAWYAAACCACCATGATCCGCAAATCTCACAANNNNNNNNNNNNNNNNNNNNNNNNNNNNNNNNNNNNNNNNNNNYAATCAACACCAGTGTTACAACAATCCCCCAACTAATTTTCTATCATTNNNNNNNNNNNNNNNNNNNNNNNNNNNNNNNNNNNNNNNNNNNNNNNNNNNNMACACAAGCATAATTACARCCANNNNNNNNNNNNNNNNNCAACCGCTTTACTTAGTCAACATTAAACAACANNNNNNNNNNNNNTTTACTCAAACCAACTCATCATTAATTCCTCAAAACTCTCAATCTCATTATTACTCTAAATACCTATATAATCACCNNNNNNNNNNNNNNNNNNNNNNNNNTTCCTTCCACTATCANNNNNNNNNNNNAAAAAAGAAAATCCTAACCCCATTTCCTAGACCCACAAAGCTCTACACACACCTTAAAATACCCTTTACAAACCCAACTATCGAAAAAACCCAACGAATAACAACGATCCCCATCAACAACGCAACATCATTAAAACCCTAACACCGCACTACTATCTTACAAAAATACTTAAAATCCACCCAAGTCCACTTCCATCCTAAACACAAAGTTACAAAACACATTCCAAACCTTACCACTGTCTCCACCAAATCACACCGTAATATTCCANGAACTACAATTCRTAAAGCCATCAATACNNNNNNNNNNNNNNNYTCAACACAAATAGCACCTCACCCCAAAATAACACCAATTCAACACCCTTATCCCCCCTAAACCGATTAATACAACAACTAATCTCAAAAACCGACTCACAAAHATATTCAACACAAACTCTAAATCTAAAACGATTTACCCAAAAGCTCTCTCCCCTAAACACCAGACAGTCTANNNNCCCCACACCATCTATATMCACTTCAAAATCACAGACAAAAACACATCCCACGCCACAAGCCAGAYNMCTCCAACCCCATTCCTTCCAAACCAATANNNNNNNNNNNNNNNAACATAAAAATCCAAACCCAACCTCACAATGATAACACCACAACCCAATCAACCCATACCATAAATANNNNNNNACCCAACCATTACCCATATTTAAAATCCCAACCAAAACCCACAACCNNNNNNNAACAGCTATACATTCATTTCCCCACAATCAATACCGACCTTTTAGCACACCCAACTCCACAAACACGCTACACAACTCACCCAAAAACACATATACACAGTTCACCACTAACAACATAAAACATACCTTTAATCACCCATATCCACTACACCCAACCTCCACCAATACAACAACAAACTTCCTCCAAAACCAATAGCAAAAAAGTACCACCCACTCATCATACCTATCCCGCAACAACAACCCCCTGACATCGTATAACCTTAAAGACCTYNNNNNNNNNNNNNTAATCCCTACCACTAACAGAATCTCACACATACCCTCACTCAATCCTTTCACTTCCAAAACAACTATACTTAAACTCACACAAAAAACAACTCACAACGCCTAAATAAAGCTTCACTTACACCCCACCATAGACATCCACAACACTAACACTAAACATAATTTTCTAATCATCCTAACACCCCCACTACCAATAACAATKNNNNNNNNNNNNNNNNNNNNNCACAACTCCAAGCANNNNNNNACTGAATAGAGGCACCCTAGGTACACCCATCACTACACTCAAAAAACCACCATATCAAAATACAAACCGTACCTTCACATCAATATCACTACCCCAACAAACCACCACTAAATCACCAACACTACAACCATAAAAATTAACAATACACCAACATATACAACCACACCCCATCTAATACTACCTCACAAAAACAATCCCAACCCATAAGCCAATCCTGCACTCAAAAGTCACCANGGCAACTCCCACCAAACCCATCNNNNNNNACGCACACCAACTAAGTCNNNNNNNNNCCCGAACCCCCACACTTCCCACACCCAGCACCAATCTTCACACAACAATACATACAACTNNNNNNNAAACACTAACAACTTCNNAACTCAACACTAACATTTAACAAAAACATCAACACCCATATACTTCTACAACTTCCAAACAATACACACAAATCATCCATCAAAACATCNNNNNNNNNNNNNNNNNNNWTTTAGAAATCACCCTCCAATCCAATAAACCCACAATCACCTATCCHATTCAACTCCCAACAAAAAACTCAACCCAACCACCAATACCACAAYACNNNNNNNNTMAATCAAAAAAAACTAACCCCACTCTTCAAACCCCCACCAATCCTACTCCCCATCACTACCAACCCCCCCCCCAGCCACAAATCATCCAAACCACTTACTCTCCACAACCCATCCCCACCTACAAATAACGAACGAATCCCCCTATTAAAAAAACATCCCACCAANNNNNTCTCACCCCCAACACCCAAACCTAAACTTCACTCCGCAAAAAAAATTAATAATACACAATGAACACCAAACCATCCCATACCAAGCACCAGATCTTACTCCCATCTTCTACCCTAACTACAAACTACCATAAAAAACACTATCCAACCACATTCCGCAGTAAATCCCTATAAACCCCTCCACCAAATCCCACCCAGAACCATCCAGAAAACTTACTCAAAAAAACAACACCACACACTCCCAACAGAATAGTCAATCCATAACCCACCCCACACTCTCTCCTCCGTAAGACCTAATTACCCACCTTACCTAACCAATACGCCCCATACCCCCCCAGCAACTCACCCATATATCAAAACTACACTCACTCTCAAAAATCATCCAATACAAACACACGACAAACGCCAATACAACACTATCAAATCCGAAATCCTCCAAACCCCCCCCCACACCTCACAATAATNNACCGTTCGAACGCGCACCAATGAGCACCTAATCCCAAAATCCCTACAGCATCCCANNNNNNNN-NNNNNNNNNNNNNNNNACCCACACGACCATCGAGCCCAACAACACCATCCAACANNNGATAACCATAAACACTCACCCACGCCAAGAGTACCCACCACAAACNNNNN
n3258     CCCATTTCACACTTCATATAACNNNNNNNNNNNNNNNNNNACCACTTACAACAATAGAACCAACCCAAACCGTATCACTTACATACTCTATTCTNCCCTACTTACAACCATAACAAACCTAATAATACAATAATKGNNNNNNNNNCAAAAATYCACACAATTCCCATCCTTCAACCCACCACAAAAGAACTCGCNNNNNNNNNNNNNNNNNCAATCAATTACCTCACTACGTTCCAAACGACCTATCCACATCCACATCCACACAATATCCGTCAAAACNNNACCCTGAATCCAACCACAGAAATGACATGACCTACTCTCAGTCTCGACCTTCCCACAACTTATCCGAATAAAAACCTTACCCCCCAATCCATAGAACACCACACTAACATGCACACTTAACCAATTTAATCAACTCAGAAACTAATCATCCTCATAACTACACACTCCACCAAAATAAACTCCAAACAACCCACATATCCACAAAAAAATTAAACCACACCACTTCCGAATACCCTCTACCCACCCCTCAAAAAATANATATACAAATAAACCAAACTCATCCAACCCACACCAAAAAGCATAAGTTAAATAAAAATACACCCATAAACACCCACTATTAACATTACCACCAAAACCTATACTTTTCCCTCTTCTACCCCNNNNNNNGCCTTAACTAACCATTCAACTCTTAAACAATTTTCATCTTATCAAGCGNNNNNNNNNNNNNNNNNNNNNNNNNNNNNNNNNNNNNNNNNNNNNNNAAACCACCACGATCCGCAAATCTCNNNNNNNNNNNNNNNNNNNNNNNNNNNNNNNNNNNNTCCCAAATCTCCAATCAACACCAGTGTTACAACAATCCCCCAACTAATTTTCTATCNNNNNNNNNNNNNAGACCTACATCCACTACCACNNNTAACTAACGTAGCCTATANNNNNNNNNNNNNNNNNNNNNNNNNNNNNNNNATACCACCCAACCGCTTTACTTAGTCAACATTAAACAACATTAGCACTTCCCTTTTACTCAAACCAACTCATCATTAATTCCTCAAAACTCTCAATCTCATTATTACTCTAAATACCTATATAATCACCTCACCATACAAAAACANNNNNCCAATTCCTTCCACTATCANNNNNCCAAACAAAAAAAGAAAATCCTAACCCCATTTCCTAAACCCACAAGGCTCTACACACACCTTAAAATACCCTTTACAAACCCAACTATCGAAAAAACCCAACGAATAACAACGATCCCCATCAACAACGCAACATCATTAAAACCCTAACACCGCACTACTATCTTACAAAAATACTTAAAATCCACCCAAGTCCACTTCCATCCTAAACACAAAGTTACAAAACACATTCCAAACCTTACCACTGTCTCCACCAAATCACACCGTAATATTCCANGAACTACAATTCGTAAAGCCATCAATACACCCTATCATCATAABTCAACACAAATAGCACCTCACCCCAAAATAACACCAATTCAACACCCTTATCCCCCCTAANNNNNNTAATACAACAACTAATCTCAAAAACCGACTCACAAACATATTCAACACAAACTCTAAATCTAAAACGATTTACCCAAAAGCTCTCTCCCCTAAACACCAGACARNNNNNNNNNNNNNCACCATCTATATCYNNTTCAAAATCACAGACAAAAACACATCCCACGCCACAAGCCAGACAANTCCAACCCCATTCCTTCCAAACCAATAACCCCAATAATACATAACATAAAAATCCAAACCCAACCTCACAATGATAACACCACAACCCAATCAACCCATACCNNNNNNNATTAATAACCCAACCATTACCCATATTTAAAATCCCAACCAAAACCCACAACCACCTCTCAACAGCTATACATTCATTTCCCCACAATCAATACCGACCTTTTAGCACACCCAACTCCACAAACACGCTACACAACTCACCCAAAANNNNNNNNNNNNNNNNCACCACTAACAACATAAAACATACCTTTAATCACCCATATCCACTACACCCAACCTCCACCAATACAANNNNNNNCTTCCTCCAAAACCAATAGCAAAAAAGTACCACCCACTCATCATACCTATCCCGCAACAACAACCCCCTGACATCGTATAACCTTAAAGACCTCTANNAAATAAAATTAATCCCTACCACTAACAGAATCTCACACATACCCTCACTCAATCCTTTCACTTCCAAAACAACTATACCTAAACTCACACAAAAAACAACTCACAACGCCTAAATAAAGCTTCACTTACACCCCACCATAGACATCCACAACACTAACACTAAACATAATTTTCTAATCATCCTAACACCCCCACTACCAATAACAACCTATNNNNNNNNNNNNNNNNTACACAACTCCAAGCACTAACTTACTGAATAGANNNNNNNNNNNNNNNNNNNNNNNNACACTCAAAAAACCACCATATCAAAATACAAACCGTACCTTCACATCAATATCACTACCCCAACAAACCACCACTAAATCACCAACACTACAACCATNNNNNTTAACAATACACCAACATATACAACCACACCCCATCTAATACTACCTCACAAAAACAATCCCAACCCATAAGCCAATCCTGCACTCAAAAGTCACCANGGCAACTCCCACCAAACCCATCTANNNNNNNNNNNACCAACTAAGTCATCCTATCCCCCGAACCCCCACACTTCCCACACCCAGCACCAATCTTCACACAACAATACATACAACTTCACTCCAAACACTAACAACTTCACAACTCAACACTAACATTTAACAAAAACATCAACACCCATATACTTCTACAACTTCCAAACAATACACACAAATCATCCATCAAAACATCATTACANNNNNNNNNNNNNNNNNNNNNNNNACCCTCCAATCCAATAAACCCACAATCACCTATCCCATNNNNNNNNNNNNNNNNAACTCAACCCAACCACCAATACCACAACAMCAACCTCATCAATCAAAAAAAACTAACCCCACTCTTCAAACCCCCACCAATCCTACTCCCCATCACTACCAACCCCCCCCCCAGCCACAAATCATCCAAACCACTTACTCTCCACAACCCATCCCCACCTACAAATAACGAACGAATCCCCCTATNAAAAAAACATCCCACCAATTCACTCTCACCCCCAACACCCAAACCTAAACTTTACTCCGCAAAAAAAATTAATAATACACAATGAACACCAAACCATCCCATACCAAGCACCAGATTTTNNTCCCATCTTCTACCCTAACTACAAACTACCATAAAAAACACTATCCAACCACATTCCGCAGTAAATCCCTATAAACCCCTCCAC-AAATCCCACCCAGAACCATCCAGAAAACTTACTCAAAAAAACAACACCACACACTCCCAACAGAATAGTCAATCCATAACCCACCCCACACTCTCTCCTCCGTAAGACCTAATTACCCACCTTACCTAACCAATACGCCCCANNNNNNNNNNNCAACTYACCCATATATCAMAACTACACTCACTCTCAAAAATCATCCAATACAAACACACGACAAACACCAATACAACACTATCAAATCCGAAATCCTCCAAACCCCCCCCCACACCTNNNNNNNNNNNACCGTTCGAACGCGCACCAATGAGCACCTAATCCCAAAATCCCTACAGCATCCCACCTCCCGA-CCCNNNNNNNNNNCACACCCACACGACCATCGAGCCCAACAACACCATCCAACAAGCGATAACCATAAACACTCACCCACGCCAAGAGTACCCACCACAAAYAAGCA
n3757     CCCACTTCGCACTTCATATAACCTAATAAACACTGATAGCACCACTTACAACAATAGAACCAACCCAAACCGTATCACTTACATACTCTACTCCCCCCTACTTACAACCATAACAAACCTAATGATACAATAATGACAAATGTCCCAAAAATCCACACAATTCCCATCCTTCAACCCACCACAAAAGAACTCGCAAATATCCCATAAAAATCAATCAATTACCTCACTACGTTCCAAACGACCTATCCACATCCACATCCACACAATATCCGTCAAAACACCACCTCGAATCCAACCACAAAAATGACATGACCTACTCTCAGTCTCGACCTTCCCACAACTTATCCGAATAAGAACCTTACCCCCCAATCCATAGAACACCACACTAACATACACACTTAACTAATTTAATCAACTCAGAAACTAATCATCCTCATAACTACACACTCCACCAAAATAAACTCCAAACAACCCACACATCCACAAAAAAATTAAACCACACCACTTCCGAATATCCTCTACCCACCCCTCAAAAAACATACATACAAATAAACCAAACTCATCCAACCCACACCAAAAAGCATAAGTTAAATAAAAATACACCCATAAACACCCACTATTAACATTACCACCAAAACCTATACCTTTCCCCCTCCTATCCCACCTCCGGCCTTAACTAACCATTCAACTCTTAAACAATTTTCATCTTATCAAGCGAATTACCTTTTTCTTTAATCCAAATAACACTATACTCTATCCGCACCAAGCCACCACGATCCGTAAATCTCACAAAAGAACTGAACATTCTTTTCATTCCCACCAATTCCCAAATCTCCAATCAACATCGGTGTTACAACAATCCCCCAACTAATTTTCTATCATTCTCAGCCTTTAGACTTACATCCACTACCACTTATAACTAACGTAGCCTATAAAATACAAGCATAATTACAGCCAACCCATAACATACCACCCAACCGCTTTACTTAGTCAACATTGAACAACGTTAACACTTCCCTTTTACTCAAACCAACTCATCATTAATTCCTCAAAACTCTCAATCTCACTATTRCTCTAAATACCTATATAATCACCTCACCATACAAAAACACTATCCCAATTCCTCCCACTATCATAAACCCAAACAAAAAAAGAAAATCCTAACCCCATTTCCTAGACCCACAAGGCTCTACACACACCTTAAAATACCCTTTACAAACCCAACTATCGAAAAAACCCAACGAATAACAACGATCCCCATCAACAACGCAACATCATTAAAACCCTAACACCGCACTACTATCCTACAAAAATACTTAAAATCCACCCAAGTCCACTTCCATCCTAAACACAAAGTTACAAAACACATTCCAAACCTTACCACTGTCTCCACCAAATCACACCGTAATATTCCANGAACTACAATTCGTAAAACCACCAATACACCCTATCATCATAACTCAACACAAATAGCACCTCACCCCAAAACAACACCAATTCAACACCCTTATCCCCCCTAAACCGATTAATACAACAACTAATCTCAAAAACCAACTCACAAACATATTCAACACAAACTCTAAATCTAAAACGATTTACCCAAAAGCTCTCTCCTCTAAACACCAGACAGTCTAACAACCCCACACCATCTATATCCACTTCAAAATCACAGACAAAAACACATCCCACGCCACAAGCCAGACAACTCCAACCCCATTCCCTCCAAACCAACAACCCCAATAATACATAACATAAAAATCCAAACCCAACCTCACAATGATAACGCCACAACCCAATCAGCCCATACCATAAATAACTAATAACTCAACCATTACCCATATTTAAAATTCCAACCAAAGCCCACAACCACCTTTCAACAGCTATACATTCATTTCCCCACAATCAATACCGACCTTTCAGCACACCCAACTCCACAAACACGCTACACAACTCACCCAAAAACACATATACACAGTTCATCACTAACAACATAAAACATACCTTTAATCACCCATATCCACTACACCCAACCTCCACCAATACAACAACAAACTCCCTCCAAAACCAATAGCAAAAAAGTACCACCCACTCATCATACCCATCCCGCAACAACAACCCCCTGACATCATATAACCTTAAAGACCTCTAAGAAATGAGATTAATCCCTACCACTAACAGAATCTCACACATACCCTTACTCAATTCTTTCACTTCCAAAACAACTATACCTAAACTCACACAAAAGACAACTCACAACGCCTAAATAAAGCTTCACTTACACCCCACCATAGGCATCCACAACACCAACACTAAACATAATCTTCTAATCATCCTAACACCCCCACTACCAATAACAACCTATACAGCATAATACCAAATACACAACTCCAAGCACTAACTTACTGAACAGAGGCATCCTAGGTACACCCATCACTACACTCAAAAAACCACCATACCAAAATACAAACCGTGCCTTCACATCAATATCACTACCCCAACAAACCACCACTAAATCACCAACACTACAACCATAAAAATTAACAATACACCAACGTATACAACCACATCCCATCTAATACTACCTCACAAAAACAATCCCAACCCATAAACCAATCCTACACTCAAAAGTCACCANGGCAACTCCCACCAAACCCATCTACCGGTACGCACACCAACTAAGTCATCCTATCCCCCGAACCCCCACACTTTCCACACCCAGCACCAATCTTCACACAACAATACATACAACTTTACTCTAAACACTAACAACTTCACAACTCAACACTAACATTTAACAAAAACATCAACACCCATATACTTCTACAACTTCCAAACAATACACACAAATCATCCATCAAAACATCATTACAAAAACAACCATAGCTTTAGAAATCACCCTCCAATCCAACAAACCCACAATCACCTATCCCATTCAACTCCCAACAAAAAACTCAACCCAACCACCAATACCATAACACCAACCTCACCAATCAAAAAAAACTAACCCCACTCTTCAAACCCCCACCAATCCTACTCCCCATCACCACTAACCCCCCCCCCAGTCACAAATCATCCCAACCACTTACTCTCCACAACCCATCCCCACCTACAAATAATGAACAAATCCTCCTATCAAAAAAACATCCCACCAATTCACTCTCACCCCCAACACCCAAACCTAAACTTCACTCCGCAAAAAAAATTAATAATACACAACGAACACCAAACCATCCCATACCAAGCACCAGATCTTACTCCCATCTTCTACCCTAACTACAAACTACCATAAAGAACACTATCCGACCACATCCCACAGTAAATCCCTATAAACCCCTTCACCAAATCCCACCCAGAGCCATCCAGAAAACTTACTCAAAAAAACAACACCACACACTCCCAACAGAATAGTCAATCCATAACCCACCCCACACTCTCTCTTCCGTAAGACCTAATTACCCACCTTACCTAACCAATACGCCCCATACCCCCCCAGCAACCCACCCATATATCAAAACTACACTCACTCTCAAAAATCATCCAATACAAACACACGACAAACACCAATACAATACTATCAAATCCGAAATCCTCCGAACCCCCCCCCACACCTCACAATAATCAACCGTTCGAACGCGCACCAATAAGCACCTAATCCCAAAATCCCTACAGCATCCCACCTCCCGA-CCCACCCCCCCATCACACCCACACGACCATCGAGCCCAACAACACCATCCAACAAGCGATAACCATAAACACTCACCCACGCCAAGAGTACCCACCACAAACAAGCA
NESNO     TCCACTTCGAGCCACCTATTATTCAACGAACACCGACAGAATTTTCCATAATAATACAATCAATCCCTATAAAGCCATTAAACCTAAATATATTCACCTATACATTACCATACCAACCATAGACACACTACCATCAAAAAAACCCCAAAACCCCGCACGAAACCCATTTTCAAACACAATACAACAAAACCAAATAACTCCCCTAAAGCAATACCTAATTGAATCATCATACACCAAACACTACACACACATACAAGATTCCGCAACACCCTCTCAGGCCTAACATCATATTCAACCCGAAAAACCACCCAACTCACATTTAGCCTAACCACACCCAAAATACACCCAAATACAAATTTATTCCACAACTCTACTAGACACCAAAAATAAATCCTCATTAACCAAATTTACCCCAACTTATCATTCAAAAATCCCATAAATATACTCACGAAAAAAATACTTCACTAATACCCCATCTATTAACTATCAAATTAAACAACACCAACCTACAACTCTCCTAACCAACCCCTCGTCCCCCCTACACAAAAAAAAACAGCAATAACACCGATAAAAACCTAAATCAAAATCTAGCTAAAATAATACCCAAACAGTTCCACAACTAACACTCCCACAAAAAGTAAACCTACTTTCCACCATTACCTACTCTTAGC-ATAAACCTCTATTCTCCACTTAATAATTACCCCCTTGAACAAGTCAATCACCTACCTATCCAACCCATGACGTAATACAATTCACTCCCAATATACCATCAAACACCCCAAAATAAATAATAAATTTTTACATACTTATAACACCCCACAATAATCAGACCTTACTCCAAATCTAACATAATCATCACATAACAAAAACACTTCAATCACCTACCACCCTTAAACCCATACCCACCACAAATTCCGCACAGCATAATTTATAAAATCCACAAACAATTACAATTAACCTGTAAAATATCAACTATTCACTTCACACACCCAGTAATATTCAGCTCAAGCAATTCACCTATTAACTAACCAATTCACTACCAAACCCTCCAATTATCCAAGCCCACAACTATTATAAGCAACTATACATACACCCGGCCACAATAAAACACCACTCCAACCAATCCAACAAACACAAATCCAACCCAATACAAAAGCACCCAACCTCTTACCCCAAACCCAAAAGGCCCAAAACATCCCTCAAATCACTCCTCATAAATCTTCCCATGCAAAAAACACAATCAAAAACAACTACCCTCATCGACAATATAACACCACCACAACCATAACATCACACCATCACTATATCACTCAATCCGCAAACTATTCAAACCCCTTCCCTTACCAAAATAAAAACTTTAAATCAAACTTTCACCCTCACAACCACCCCCGACAAACCACCCCACACCAA--CAAGAATCACAACCCACACAAGCCTCCACAAAATCTATTCCCAACACTACCTACAAACAGCACTTCACACTCCAATAACCCCACCCCAATCACCCAATCCCATCAAAACCTACCAACACAATAACCAACTCTAAAAACAAACCCCCAACTACCACCAAAACACATCACATTCATACAACGTACCAATAATACACTCACACACATATTCCCCCAGCTATCCAACTTGCCACCACTCACTCACATTATCATCCCAACCCAAACAAAAATACACTCCATTACCCAAACCAGCCAACCCTAACACAACCTAACTTAACCAAACAACTCCCAATACAAAAAACCTATAAAATTAAACACACCCACCCAACAACAACATCAAACCTCATCCACCTCCTAATCAGATTAATACACCATCCAAACAACACCAACACCCACATCTCCAAACAAAACAAGAATCAAACCTTCAAAAACTAAACACTTTACCTCCCACAACCACCTTTGTTCACCCCAAACACCCAACCTCGTAAACATGCCACTCAACCTATCCAAACACACACACTACTCATACAAAACCGCCAACATAAGAAACATCTCAAATCACCCTCACTCATCATCACCAACCCATACCATCAAGCACTCACACTCTCCAACACACTAAAAAAAAAAAAGACACACCCAACCATCAAACCTGCCACTTAACAGCAAAAGTCCGACAACATAAATCTTAACCAAACTTCAATAGAAAAACTAAACCCCCACCACCAACAGAATTTAAAAACCACCAACAACGATCCACTCAACTTACAAAAAAACTACACTCAAACCCAATTTAACACCACAATATAATACCAACAACACAAATAATATATAACCCACCATAACAACTCCCAACACTAATGCAAAACAAATATGACCCCTCACATCCCAACACACACAAATTTCTACAAAATCACCTACACCATACACACCAAAATATTATAAACGTCAATACAACAATCTATAAACATTCAATTTAACATACCACCACCCCCAAAAAACCACTACATTAAATCCTCCACCATATCCACACAATAACTGCACTACTTTACAAAACCACCACTATACCTCACATAAAACTTAAATCAGAATCCACACATTCACAAAAACTACAACTACTTACAATATATAATCACAACAAAACAAGCACCCCACTATTCAAATTAACCCCACACCACAATAACTACCAGAACAATCTCAATAAACCCATCCCTCAAACCACTCACCCTTCATCCATCAAAAACCACAAACTCTACAAAATCATTATACCTAACACCAACCTCAATGAATTAATACACACACACCAACCCTAACCACTAAAACTTCTACCCCTCAAAATCACCAACCAATAAAATTAACAACACTCACACTGACACAAATCTCACCAACGCACACAACAACCAAATCATCCAAAAATTATAACTCTAAAATACCCACTACAAAACACCATTTTCTATCCCATTACACCCACCATAATCTATTCAATTCAACTCCCAACACAAAACCCATCTAAGCCACCACTCCCACAACATAAACCTCACAAGTTAAAACGAAACAACTCCGTCTTAAAAACGCAAACCAATTCTACACCCCATCAGCCGCTACACCCCACCACACCATAAATCCACAACAACACCAACTCATCAACAACCACTACCACTACTAATGAAAACAAAACATTCAATAATTTCAACACACCTATGCAACTCACCCCAAGCCCCACTCACCACAACCAAATTCCATTACGCAAACAAATTTAACAACGCATCTTAAACGCTTACCAAACATCCACA-GGCCCAAATCCAAATACCCATTAACTATTCCAACTACCAACCAACATAACTCACCCTTATCCACCGCACCATACAGTTAACTCATACACACTCCTCCCCTCATCCTCCCATAACACAATCCATCTAAACCGCTATAACAAACAACTCCACATCTCCCCAACAAAGTACACTACCTCTTACTCATCCTATATTCACCCCACCATAAAATCCATCCACCTATACCTCCCAACAAATATAACACCCACACCCCTAACAACTAAACCAAAACCTAAAGTCATATACATACCTAAAACACACCCAACACACCCACACGATCGACCCTCAAACACATCCACCAAAAACAAAATACCCCAAACAACCCCCCACACCCTACAACGCTCAACCGTCCGAACGCGCACCAGTAAGCACCCAATCCCAAAGTCCCTACAGCAAACCTCTTCCCATTC--ACCGCGCACCCACGCCCACTCGGCCACGGAGCCCAACAACACCATCCAACTAGCAACAACCATCAACACCTACACACCCCAAGAGTACCCACCGCACTCAAGCA
PELCR     ACCACCTCAAATCCCACATCGCTCAAAAGACACCGAAGATATTCCCTCCGAGGATTAAACTAGATGATCACACCCCATAAACCCAACTCACGACTACCTTTACGCCACCATAACAAACACGAAAAAACCACCGCAATAAAAACCACAAGACTCCGTATGACATCCTTCTTCCAACACACTGAACCAGGGTTCGCCAACTCATCCAGAACAACAATCAATCATCTCACCATATACCGAACACCACACGCACCTTACGGACGACGCAACACCGAGTAATCCCCCATCCCACGCACAACTAAAAGAACTACCCAACCCACATTCAGCCCAAATCCGCATAAGCCATATCTATACATCGACCATCCCCCCAACCCAGTCAGTCACCATAACTAAGTCCACACTTATAGAATTCGACCAACTCAGAGGTAAAATACACCCACAACTAGACACACCGAAGAGATCACTCCCTACCATTAACACCGTCCACCGCCAACATACATAGCACCACTGCATAACCTCCCCACATATCCCACAAGCCCACTCCCACGCAAAAAAACGGAACCGATACAGATACAAACTTAAACTACGACCCAAACAAAAAAGCCCCTAGAAAAACCCTCTGCCAACCCAACCACCGAAGCCCAAACTACCCCCCGCCCACCCCTATACCTGGCCTCAAACACCTATCCTACACTCAACAATGCCTCACCAAAACACGCCAATCACCTACCCCCCCAATCCAAAACGCACTACAACCCATTCACAACATACCACCACGTACCACGACACAAAATAAAAATGCCAATCCACTTGCAGCATCCACCAAAACCCACACCCTATCCCAAAACAAGCACAACGGCATCTCCAAGACCACGCCCCTGATCCGCGCTACCCTTAGACACATATACACTCCGACCCATCACCATTACAAGCTCCAAGACACAAAAGCGACCACGCCTAGCTTACAAGACACCACCCATCCATCCTACCCATCCAATACCACCTAACCACAGCACTCCACCCAGTACCAAACCCACCCGCTACCAATCCCTCACAGCTTCTAGACCCACCACAGCCTTCAACACTCGCATAGCCGATCAGCCACACCATAACACCACCCCAACCAACCCAACAAATCTAAATCCGATCAAACACAGCAACCCCCGACCCCATGCCATAAACCTAAAAGGCTCAACACACCCCACAAAATACCCCCAGCAAACCCACATCTCTGAAAAACACCGCAGAAAGCAACAACCCCCACTCACAGTACGGCATTACCGTAATCCTAGCATTACACCACAACCATATTACACAAGCCAAAACCTCTCTAAACACCCCTATTTATCCATATCAAAATCCCAAAATAAACCCACTACCCCATAACCACTCCCGACAAACTCCCTCACACAAA--ACAGAGCCCCAACCCGAAAAACTAACTATGAAATCCGCACCCACAATAACTCACAAACAGCACCCCACACATAATCTACACAAGTCCAACACCTCAACCTCCCCTAAGCCCATAAAAAAAGTAACCAACACAATAAAACCACCTACAGGCACCACCAAAGTAAACCAGAACCATACAACGCACCACTGGCAGAAAAACTCGCACACCCCTCAGAAAACCCAACCAAGCGCCACCTACAACACCCCAACCCATAACGTCAACAAAAATGCACCCTCCAACACAAACCAGTCAACCCCAATACCATCCGGCCCGCTCGCACAACCTCAAATACATGCCACATACAGAGTCAAACACGCCCCTCTAACAGTAACCCCACACTCCACCCAACCCCCACTCAATCAAACAGTTACCCCAACTATCCCCAACAACCCAAACCCCAACCAAAATCATCAACCATCCCAACAAAGCTACACACCCTACCACCCTTAACTAACATCAACCGACCCAAACACCCAACCCCCTAACTACGCCACCCAACCCATCCAAACTCATATACCCCCCACCCATAACTATCACCCCAAAACATATCTCACATTCCGCATACCCAACACCCCCAATCTACATCAACACACACCCAAACTCCCCACAAAGCTGGAAACAAAAAAGGCACACCCTTCTACTAAACCCACCTCCCACCAACGGATATTCAACGCCATGAAACCTGCCCGAACACTAATCCAAAAATTCACCCGCCGCCACCAACAGAACCCACTGCTCACCACAAACAATCCCACCAACCACCAAACCAACTATACACGGTTTCATAGAGACACCAACCCACAACACCAGCGAAATAAACCAAACACAACCCACCACAAAAATTCATAAGCCCCCTACAAACCGAACACTCTCAACCCCCCCACAACACCCACCACCCCCAAATACCTAAACTATCCATCACCCAACAAACCATACCGAACACCAATCTACAGGACCCTAGAAATCCAAGCCAACCAACAATCATCATCAAAAAAACACCACATCAAACCCCCCCCTACATTCATACACAGACATAACAACCTCCCCAACTTACCACCAATCCACGCCCACTACTACAACCAAAACCCACACCCAAACAATAAACACGACCACCCGCCGGAAACAACCGTCACAGAACAAAAACACCACCACATAAGCAAACCCCCCAATACAAAACCCACCAGTCAACTCCCATCCAACCCCAAAATGAAACCCTCACCCCCCCATCCATCAAAAAACACACAACTCCCAAGATTACCGCATCCAACACCAACCCTAACAAACCTACAAATACACCCCAACTCTCAGCGCTAAAATCCCCACAACTCAGAAACACCCACCAGATAAACCATCCACAACCACACTCTTACACACCACACCAGAAACCCCCACCACCGACCTCCTCAGTCGCTACCACTTCAACATACCCACTCCTAGACATCACCCCCCACTCCAACCAACACCGCCCAACTCACCACACCCAACTCCCACCGACAAATCCAACCAAGTCCTTGCTCCTACGATCCCGCCCCCCTTAACCGAAATAAAAAAACCACACTCCTTAAATACAAACCAATCCCACACCACATCACTTAAAACACCTACCCACGCCATACACCCCCAATCACATCAACCTACCCTCGCCCATCAATCCCTCATACCAACGCCCAATAATCTACCCTTACAATACAATCACAAGACGCACCAAAAATTCCAACCCCTGCGATTCAATCCCATCCCGCAAGCTAATCCAGCAACACCCCATCAACACCAAACCACCCCCCCCATGGCCTAAACCCCAAACCCAACCAACGACCCCAGCCCTCACTCAACATAAGAAACACCCACACTCCACCCTACACCACAAACCCTTATACCCCTCCCCTCTAAATTTTCCACAATACAGCTCGTCCAAACCAATCGAGAAAACAGAACCGCACATCACCCACTAAACAAACAACCAAACACCCACCTCCTACACCACCTCCCCTACCACCCATAGTCTTATACCCCTAAATCAACACGCCGAACACACCCCAAACAACCCAACAACAACTTAAAACCATACCTACACACAAACACCACCCAACACACTCCCACGACAATCTGCCACGCACATCCCCCAAGCCCGAGACCCCCTGAACCCCCCCCCGCCCTCCACAACAACCCACCGTCCGAACGCGCACCAATAAACACCCAAGCCCAAAATCCCTACAGCAAGCCTCCTCCCATACCCCCCCCCCCTGCGCACCCACCCCATCACCGAGCCCAACAACACCATCCAACTAGCAACAACCATCAACACCCACACACCCCAAGAGTACCCATCGCAACCAGGCA
PTEPE     CCAACTTTGCGATTTACACAACCCAGCAAACACCAACAAGTCCACACGCAGCAACGTGATTAGATCTATCACCATTACTTGTAAACCCCACCCCCCCCCCTATTAGATAGTATCGATCACAAACACACAGCTCTACAAAATACCATAAAGACCCATATCACGCCATCTCACTGGCCCGCCCCACAAAAATCCATAGACACCTCATGGGAATCAATCAACCCCTCCACCACGCTCTAAGCAACTCACTCCCCTCCACGATCACGCTTCTGGCGGTAACACCCACTCCCAAACCAAACCACGGACACGACTCACCCTTCCCTCAGCACCAGCTTCCTCGCAACTCACCTAGACAGCAATTCCATTCCCCATCCCACAGCCCGCCACGCTCACACGCACGCTTACATAACCCAACAACCCCGGAGCTCGAATACCCTCACAACTAGTCACCCCAACAAAATCAACCCCACACAACCAAGTTACCTATGATAAGCATAAACCACACCATCTCATAACACCCCCAAAACACCTCTCCAAAACCACCCCTACAAACAAAATAAACCTTTCCAAACCATACAATACAATACAATCAAAACAAAAAAAATCTCGACAATTCCCACCACCAATCACCCTCCCGAAAATCACTCTCTCCCACCACCGGTCCAACTCCTGGCCTCAATCACTCATTTAGCCCCCAAACAACCCCCACTTGATCAAGCAAACCACCTTTCTCCTCCACCTAAATAGCGCCACGACTTACCCACATCCAACCACCATCTCATTCACAATCCAAACGAAATCCCAATCCCCTTTCCGCACCCTTTGAGCCTCAATCCCCTTACCAACACCAATAACATAACTACACCAACATTACCTCTCTGTCACACTCCACTCCAAGACATACACACACTGCCACTCACTATCAACTCAACCTGTAAAACCCAAACAAGTACCTAATCAGCCCATCAAACACCACCCACCTACTTCATCTAACCAATCGTAAATAACGCCAACACTCCATCCACAGCTCAACCCACTCTCCCCTAATCCCTCCCATCCTCCGACTACACCACCCCCTCCAATACCTGCATGGTTACCCTGCCACATAGAAGCTCCATACAAACAACCCCTACCACCACGAATCCAAACCAAAACCACAGTCCCCAATCCCTTATCCTAAACCCACAAGGCCATACACACAACACGAAACACTCCCTATCAACCCACCCACTTAGAAAGTACACCAAAAAGCAACAACTCTTGTCCACAATTTGATGCCGCCGCAACCCTAACACCGTACTATTACCCCACTTAAAAGACCCAAAACCTTTCAAACCCGCCCCTTCCCCAAACACATAACCACCAAATACACCCCACATCCCACAATTGACTCCGTCATAACTCACCGTACATACCCANGCGCCACAACCCACACAGCCAGCCAAACGACCCACCGCTACATCTCACCACAAACAGCACCTCACCCCAAACCCACTCAAACCCAGCACACCCATCTCCCCTAAGCTAACAGAAAGCACAACTAGACCCACAACACAATCTACAATCACCATCACCGCAAACCTCAAATCCGCAACAACCCAACTGAAGCCATCCCCGCCCAAACGCCTCACACCCTACCTAACCCATACCTCTCACCCCCTCCCCCAAACTACAGACAAAAACATGCCACACAACCCAAACCAGACATCCTCAACCCAAATTCTTCTTAGCCAACAACCCCGGTCACACAACAAAAAAAAAATTAAACCCAACCTCACAACAACGACACCACAACCCATCCACCTCACACTCCAACAAACTAACGCCTCAAACCTTCACCCCCACCAAACCCCCTAACAGGGCCAACAACAACCCCTCCATAACCATACATCTCCTTTACTACAGCTAGCTCCACCCCCCCTAATTACCCAAACCTATAAACACACCACCCAACCCACCCAAAAACACACATCCCCAATCCTAAACCAACAACTCAAACCCCATCTCTATTTACCTATACCCACCATCTTCAACCATCACAAATGCCCCAGCTAACTCCCCATAACACCAACAACAGAAAAGCAACACTCAACCGCCATACCTACCCCGCGCTAGCAATCACCCCACATCACCTTACCGCTCCAACCCTCAACACACAAAGTTACCCCCCCCCCCTAACAGAATTCAACACCCACCCACCCCAAACTCCCCCATCCCCGAGCCGACCCTACCCAGACTCATACCTATACCAATTCACACCACCAAAACAAAACCTCCTACACATTCCATCACCAACACCCACAACTCCCACACCAAACAGAACTTCTCCACCTACCCCACCCTCATTCGATCCACCCCAATACAGACAATCCACGACCAAACAAAGCATCCCCGGCATCAGTCTACCACATCCAAAACGCTTGCCCAACCCCATCGCCCCGCTCAACAAACCACCCCACCAGATCCCCCACCACATCGCCACATCAACAGCACCACACCGCCCGACCACCCCCAAATCACACAAACAACCCCTACAAAAATCTACAACGCTCCAAAGCACACACCCGTGCCTCGCCTAATTCCACCCCACAACATAAACCCCAACACATAAACAAACATTCCACCCAAAGATCAGCCAGGTCTCTTCCACTGAACCCATTCACCTACTCACATTCTACCTAACCCCTTCCACCCCCCTAACCCCCACACCCTCCATCTCTAACGTCAGCCCCCATACACCCACCAACATAACCTCACTCCCACCCTCAATAGTCCCGCGGTTCAACAACGATCCTCAACCATACCACCCACACCCTTACACACCCGCATCTCACAAACCGCCCACCCAACCCACCCAAGAAAACACCACAGACACAACCACCACACCGCAACAAACCACCCTCCAACGCAACACACATACCATCACTCACCTCACCCAGCCCCCACCAAAAAAACCACCCCAACCCTCACCCCCACAATATCCACTCCCCGGGTCCAACAAAAGCAAATCCTTCCCACCACTACCCCCCAACCTCACGCTCCACCACAACCCACCCCTCCCCCCACCCCAAACTACTTACCCCACCAACCCTCCGCTACCCGCCTCCACTCCCTATCCACACCTAAATTCCCACCCTCACAGAACAACCCCCTAGCCCACCCACTCCCCCAGCCCTTGACCCCAAACCCCATCCCACAAAAAAAATCCACGCTACCTCGCCATCACCAAACTACCCTTTATCAAGCCTCAACCCAAACCCCCACCCCCCACCACAACCCCTAACCCCTACAACCCATATCAACCAACCACACCCCCCCACCAATCTCTACCACCCCCCCCTCCCAACCCCATCTGGCACCACTCAGCAAATCCATTAAAAAGACCAGTACTCCACACCGCCAACGAAGCAGATAACCCCATACCCACCTCCCACACTTCCCCCCACACACCCCAACATCCCACACCCCCCAATCAGCTCACCACGCATCCATCCAGCAACCCACCCACACTCCGAAACCATTCCCACCCCCGAACCTCAGCCTACACTCTTCCACAACCGACACCCACACACCGCCATCGAACCCATAACCCCCCCAACCCACCCCTACACCTCATAATAGCCAACCGTCCGAACGCGCACCAGTAGGCACCTAATCCCAAAACCCCTACTGCGCCCCACCTTTCAGCTCTCCCCCCCCGTCGAACCTACACGACCACCGAGCCCAACAACACCATCCAACAAACAATAACCATAAACACCGACCCACAGCAAGAGTACCCGCCACATACTAACA
PYGAD     CTTACTACACACCCCACACACCCAAAAAAACACCAACAACATCACATCAGAAAACAAAATTAGCCTACACCTCCCCACCAATTAAACACACTACCCCCCTCATACTCCCATAACAAACACAAAGGCACAACCACTAAGAAAATTCCAAAACCCCATCTAACTTCCATACCACAAAACCCCCCATCAAAATCTCTTAACCCACTGCAAGAAAACTCCCATCATACTACCATGTACCAAATTATCTGTCCATACCACAAGCAACACAACACTCCCCAACCTCTCCCCCCGCACCCAACCTAAAAATCTACCCAATCCACACTCAGCGTAAACTCACCCAAACTACACCCAAATACAAACCCCTCCCCCAACCCCATCGCACACTACATCTAAGACCACATCCGCAAGACCCAACCGACCCAGAAATAAAGAACACCCACAAACACTCACTCAAAAAGAACCATCCCCAACCATCCAAACCACCCAACAGCAAAACAAACAACACCACCCCACAACCCCCCCCATCAACCCACAAATCAATCACCACGCAAACAAAGAAAACCAACACAAAACCTAAACAAAACCACAATCCAATTAAAATCACACTCACTAAGAACCTCCACCGATCCAACCACCAAAGCCCAAACCATCCTCCAATACACTCCACAACCGGCCTCAAACACCCATCCCCCACTCAGACACACTCCAACCAATCACACCAGTCACCCACCTCCCCAACCCAAACCGTAGCACAATGCACTCCCAATCTATCACCAAACACCAGAACACAAAAGTTAAGTACAACATCGCTCCCAACACCCCCCAAACCTCAGACCTCATCCCGACACCAACACCATAATCCTACCCAGCACTACTCTTTACGCCACACTCCCCCTAAGCACACACCCACCCCAACCCACCACCATCCCAAACTATAGGACCTAAAAACAACCACTCTCAGCCCACACAACATCAACCACCCACTCCATCTACTCAAAAACAGCCAATTAGAACGCCCCCCTCAAAACCCAACCAGCTCGCTACCATCCCCTCCAGGCCCTCAAACCCACGACAACCACCAATATCCACACCTACACCCAGCCACATCAAAACCCCACACCAACCAATCCAACTATAACAAACCCAACTAAAGACAAAAATCCCTAACTCCTCCCCCCAAACCCAAAAGGTCCGACACATCATCTAAATCACCCCCAATCAACCCAACTCAACAAAAAACACCCCAAAAAACACTAATTCCCACCAACAACGTAACACCAACAACACCACAACACCACACCACAACTACACAAACTCAACCAAAAACCTTTTCAACCCCTCCTCTTTCCCACCACAAAACTACAAAACAAACTTCAAACCTCGCAACTACCCCCAACAAATCACCCCGCGCACA--ACAGTACCACCACTTAAAAAACCAACCACACATTCCCCCCCCAACACCACCAACAAACAGCACCCCACCCCCCAATGACAAAAACACAACTATCCAATCCTCCCCAAACCCACAAAAATAACAACCAACACAAAAAGAACATCGATAAACATCATAAAAACACACCATAATCACCCAACATACCACCCAAAACCCAACATCTACACTCACCTCATTGCCCAACCAACCACTAACCACCTAGCATAACACCACAACACCACCAAAAACACACCCCCCAACCCAAATCAGCCAACCCCAACACCACCCAACACACCCTAACAGCCCCCAACACTCATCACACGAAAAACTAAACATACCCCCAAAGCAACAACACCACAACTCATCCGACCCCCACCCAAACAAACAAATAAACCAACCAATACCCACATTCAAGACCTCCATCAAAACCAACAACCAACCCAACAAAACCAAACATTCCACCACCCCTAACCACCACACCACACCCCCAATACCCACCCCCATAAATACACCACCCAACCTGCCCAAACCCACACACCCCCCCTTCACAACCAGAACCACAAAACATATTCCTCGACCCACACACCCAACACCACCAACCCACATTGTCACAACCCCACACCCCCCCCAGCCCTGAAAACAGGAGAGCCACACCCAACCACCAAATCCGCCACACACCAGCGAACACCCGATACCACACCCCCTATACACACCCCAATACACAATCACATCCCCCACCACCAACAGAACCCAACACTCCCCAGCAACAGCCCCCTCCATCATCCAAACAACCACACCAAACTCTACACCAAAACCAGACCACAACACCTACATAAAAACCCAAACACACCCCATCACAAAAACCCATGACACCTACACAAGCCAAACATCCCCCACCCCCCAACACCACCCGCAATCAACAAAAACCAACCCCAACCAACACAAAACAAACTATACCAAACACCAAAATAATAAAACCCAAAGCCTCAACTAAACCCACCACCACCCACAGAAAAACACCATACCAAACCTCCTATTACACTTATACATCGACCTAGCCACCCACCCAAACCACCATCAAACCATTTGAACCACCACTATAAATACCCACGACATAACGAAAACTACCACCGCTGATCACTCACAATCACCATAAAACAAGCCACCCACCACACAAACCAACCCTCCGACCCAAACCCAATCAGAAAACTCTCACTAACCCCCCCAACCAAAACACCACCCACTCACCCACCGCCACCCACACAACTACCAGAACCACCATCCCCAACACCAACCCCAGCAAATCTACAAACACAAATCAACCCCCCACACCAACATTCCCACAACCCAAACAAACCCACCAAGCAAACCACACACACCCACACTCCCACAGACCAAACCAAAAACCCACACCCCCGGTCTCCCAAGACACCTCCAACCCAACACACACACCCCAAAACATCATTCTCCACTTCATCCCACACAGCACAATCTATCCAGTCCAATTCCCAACAAAGAAATCAACCAAACCCCCAACCCCACAACCCAAACCCCCTAAACCCAAGCAAAACAACCCCACTACTCCAATACACACCAACCTCACATCCCACCACCCAACACAACCACTCAAAAAACAACTCCATACCAATACTCACACTCCCCCACCCTTCACCACCCACAACCAACACCTAATGCCCCAAATTCATAACACAACCACCCAACCCACCCCCAACCCCAATCCCCTCAACCAAACCCCACCCCGCAAACCAATCCAACAACACACCTCCAACACTGACCCATCCCCAAGGTAGCCCCAACCTCAAATCCCATCACCAACCTCAACCACCACTCGTAACGCCCAACGCCTACATACCTCCCCACATAATCAACCCCTACACACCCCCCCCTTCCACCCCACACAATACACCCCATCCAATTTACTTAAAAAGCCAACTCCCCACGTCATTCACCAAGCACCCAGCCCAACACCAACCCCCCACACCCCCCTCCCCAACACCAACCACCCCATACCCCCCAATCAGCACACTAAACCCATACCAATCAACCCATCAACACATCAAAACCACATTCACGCCCAGATCACAAACAACACACCCCCGTAGCAACCTCCCACAYACAACCTCCAAGATCAAAACCCTCCCAATCCCCCCCCGCCCCCCGCAACAACCCACCGTCCGAACGCGCACCAACGAACACCCAATCCCAAAATCCCTACAGCACCCCTCCTTCCATACC-ACCCCACCCGCATACCTACCCGACCACCGAACCCAACAACACCATCCAACTAACGACAACCATAAACACCCACCCACCCCAAGAGTACCCACCACAACCAAGCG
RHEAM     CCAACCATGCGATTCATACAGCCCAGCAAACACCGACAAGTCTACGCGCAGCAACGTGATTAGATCTATCCTCATTACCTGCAAACCCCACCCTCTCCCTTATTAGATAGCACCGATCACAGACACACAACCCTGTAAAGTGCCATAAAAACCCATACTATGTTGCCCCACTGACCCACCTCACAAGAATCCGTAGACACCTCATAAGAATCAATTAACCTCTTCACCACGCTCCAGACAACTCACCCCCCTCCACGATTATGCTCCCAATAACAGCACCTACTCCCAAGCTAAACTACGGACACGACTCACCCTTTCCTCAGCACTAACTCTCTCCTGACTCACCCAGACAGCAGCTCCATCCCCCACCCTATAACCCGCCACATCTACACACACACCTATATAACTCAACGACCCCGGAACCCAAATACCCTCGCAACCATTCACCCCAACAAAACCAACCCCACACAACCAAGCCACCTATGGTAAACACAAGCCACATCATCCCACAACACCCTCCGAACGCCTCTCCAAAACCACTCTTACGAACAAAATAAACATTTCCAAAACATATACTGCAATATAATTGAGGCAGAAAAAATCCCAACAACTCCCACCACTAATCATCCTCCCGGAAATCACTCCCTCCCACCACTGGTCCAACCCCTGGCCTCAATCACTCATCTAGCCCCCAAACAACCCCCTCCTAACCAAACCAACCACCTTCCTCCTCCACCTAAATAGCACCACAGCCTACCCATATCCAACCACCATCTCATTCACAATACAAACAAAATCCCAATCCCCTTTCCACGCCCTCCAAGCCTTAGCCCCCTTACTAACACCAGTAATATGATCATACCAGCATTACCCCTCTGTTATGCCCCACTCTAAAACATACATACGCTACTACTCGCCATCAACGCAACCTACAAGACCCAGACAAACACCTAATTAGCCCGTCAAACACTACCCATCTACCTCATTTAACCAATCGCAGATAATGTCAATACTCCATCTATAGCTCAGCCCATTCTTCCCTAACCCCCCCTATTCTCTATCCACACCACCCCCTCCAACATCCACGTAGTTGCCCCACCGCATGGAAACCCCATGCGAACAGCACCTACCGACACAAATTCAAACCAAAATCATAATCCCCGACCCCTTATCCTAGACTCACAAGGCCATACACACAGCACGAAATACTCCCCACTAATCCACCCACCCAAAAAGAACACCAAAAAGCACCAACTCTTATCTACAATCCAATACCGCCGCAACCCTAACACCACACTATTACCCCACCTAGAAAACCCAAAACCCTTCAAACTCGTCTCCCCCCCAAACCCATAACTACCAAACACGCCGCACATCCCACAATTGACTCCGTCATAACTCACCGTACATACCCANGCGCCACAACCCACACAACCAGCCGAACAACCCACCACCACATCTCACCACAAACAGCACCTCACTCCAAAACCACACAAACTCAACGCACTCACCTCCCCCAAACTAACAAAAAGCATGAATAGACACACAACACGATTTACAAACACTACCACCGCAAACTTCAAATCCGCAACAACCCACCTAAAACTACCCCTACCTAAACACCCCACATCCCATCTAACTCACACCCCTCACCCCCGCCCTCAAACTACAGGCAAAAACATGCCATACAACCCAGACTAGACATCCTCAACTCCAACTCTTCCTAGCCGGCAACTCCAGTCACACGACAGAAAAAAAATCAAACCCAATCCCACAACAACAACACTACAACCCACCCACCCCACATACTGAAAAATTAACACTTCAACTCTTTATCCCCACCAAACCCCCTAACAAGATTACCAACGACCCCTTCATAACCATACACCTCTTCCACCACAGCTAGCTCCACCCCCCCTAATTACCCAAACCTATAAACACACCACCCAACCCACCCAAAAACACATATCCCTAATCCTAAACCAACAACTTAAACCCCATCTCTACTTACCTACACCCACCACCTTTAACCATCACAAATACCCCAGCCCACCTCCCGTAGCACCAACAACAGAAAGGCAGCACCCAACCGCCATGCCTACCCCACGCTAACAGCCACTCCACATCACCTCGCCGCCCCAACCCTCAACAGGCAAGATTACCCCCCCCCCCCAACAGAACTCAACACCCACCCACCCCGAACTCCTCCACCCCCGAATCAACTTTACCCAAACTCACACTTATCTCAGTTCACACCGCTTAAACAAAACCCTCCACATATTCCACCACCGACACTCACAACACCCACACCAAATAAAATTTCTCCACCTACCCCACCCACATTCGGCTCATACCAATACAGACAGCCCACAACCAAACAAAATACCCCCAGTATCAGTCTATTACAACCAAAACATCTATTTAATCCCACCACCCCGCCCAACAAACCACCTCGCCAAACTACCCACCACTCCGCCGCATCAACAACACCACACCGCCCAACCACCCCCAAATCCCACAAACAGCTTTCGCAAAAATCCATAACGCTCTAAAACACGCACCCACACTCCGCCCAATCCCACCCTGCAGCATGAACCCCAACACATAAGCAAACCCTCCACCCAAAAATCAGTCAGGTCTCCCCCATTAAACCCAATCACCTTCCCACATCCCACCCAACCCCTTCCACCCCCTCCATCCCCACACTCTCCATCACCAACGCCAATCTCCGCACACCCACCAACATAACCTTACTCCCACCCTTAACAGTCCCATGATTCAACAACGATTCTCAGCAAAACCACCCACACCCTTACACACCCACATCTCACAGATCACCTACCCAACCCACCCAGAAAAACGTCGCAAATATAACCATTACACCACAACAAGCCACCTTCCAACACGACACACGCAACATCACTTACCCCACCCAACCCCTACCAAGCAAACCACTCTAACCCTCACCCCCATAACACCTACCCCGCGAGCCAAAAAAAATCAACCCCCTCTTGCAAGTACCCCCCAACCTCATACTCCGCCACAGCCCACCCCCCCTCCCACCATAAACTACCTACCCCACCACCCCTCCACAGCCCGCCTCCACTCCCCATCCACATCTAAATCCCCATCCTCATAAAACAACCCCTCAACCTACCCACCCTCCCAACTCTCAACCCCAAATCCCATCCCACAAAAAAAATTTACGCCGCCTCGCCATCACCAGACCACCCTCCACCAAGCCTCAACCCAAATCCCCACCCCCCACCACAACCCCTAACCCCCACAACCCATATCAGCCAACCACACCCCCCCATTAGCCTCTACTACCCCCCCCTCCCAACCCCATCCAGCACCACCCAACAGATCTATTCAAAAAAACAATATTCCACACCGCCAACGAAATAGGTAACCTCACACCCGCCTCCCACACTTTCCCCCACACGCCCCAACATCTCACACCCCCCAATCAAATCATCGCACACCCACCCAGCAACCCACCCATACTCCGAAATCACTCCCACCCCCAAACCTCAACCCACATTCCTCTGCGACCGACACCTACACACCACTATCAAATCCACAACCCCCCCAACCCACCTCCATACACCACAATAGCCAACCGTCCGAACGCACACCAATAAGCACCTAAGCCCAAAACCCCTACTGCACCCCACCTTCCAGCTCTCCCCCCCCGCCAGACCTACACGACCACCGAGCCCAACAACACCATCCAACGAGCAATAACCATAGACACCGACCCACAGCAAGAGTACCCGCCGTATCCTAACA
RHEAM2    CCAACCATGCGATTCATACAGCCCAGCAAACACCGACAAGTCTACGCGCAGCAACGTGATTAGATCTATCCTCATTACCTGCAAACCCCACCCTCTCCCTTATTAGATAGCACCGATCACAGACACACAACCCTGTAAAGTGCCATAAAAACCCATACTATGTTGCCCCACTGACCCACCTCACAAGAATCCGTAGACACCTCATAAGAATCAATTAACCTCTTCACCACGCTCCAGACAACTCACCCCCCTCCACGATTATGCTCCCAATAACAGCACCTACTCCCAAGCTAAACTACGGACACGACTCACCCTTTCCTCAGCACTAACTCTCTCCTGACTCACCCAGACAGCAGCTCCATCCCCCACCCTATAACCCGCCACATCTACACACACACCTATATAACTCAACGACCCCGGAACCCAAATACCCTCGCAACCATTCACCCCAACAAAACCAACCCCACACAACCAAGCCACCTATGGTAAACACAAGCCACATCATCCCACAACACCCTCCGAACGCCTCTCCAAAACCACTCTTACGAACAAAATAAACATTTCCAAAACATATACTGCAATATAATTGAGGCAGAAAAAATCCCAACAACTCCCACCACTAATCATCCTCCCGGAAATCACTCCCTCCCACCACTGGTCCAACCCCTGGCCTCAATCACTCATCTAGCTCCCAAACAACCCCCTCCTAACCAAACCAACCACCTTCCTCCTCCACCTAAATAGCACCACAGCCTACCCATATCCAACCACCATCTCATTCACAATACAAACAAAATCCCAATCCCCTTTCCACGCCCTCCAAGCCTTAGCCCCCTTACTAACACCAGTAATATGATCATACCAGCATTACCCCTCTGTTATGCCCCACTCTAAAACATACATACGCTACTACTCGCCATCAACGCAACCTACAAGACCCAGACAAACACCTAATTAGCCCGTCAAACACTACCCATCTACCTCATTTAACCAATCGCAGATAATGTCAATACTCCATCTATAGCTCAGCCCATTCTTCCCTAACCCCCCCTATTCTCTATCCACACCACCCCCTCCAACATCCACGTAGTTGCCCCACCGCATGGAAACCCCATGCGAACAGCACCTACCGACACAAATTCAAACCAAAATCATAATCCCCGACCCCTTATCCTAGACTCACAAGGCCATACACACAGCACGAAATACTCCCCACTAATCCACCCACCCAAAAAGAACACCAAAAAGCACCAACTCTTATCTACAATCCAATACCGCCGCAACCCTAACACCACACTATTACCCCACCTAGAAAACCCAAAACCCTTCAAACTCGTCTCCCCCCCAAACCCATAACTACCAAACACGCCGCACATCCCACAATTGACTCCGTCATAACTCACCGTACATACCCANGCGCCACAACCCACACAACCAGCCGAACAACCCACCACCACATCTCACCACAAACAGCACCTCACTCCAAAACCACACAAACTCAACGCACTCACCTCCCCCAAACTAACAAAAAGCATGAATAGACACACAACACGATTTACAAACACTACCACCGCAAACTTCAAATCCGCAACAACCCACCTAAAACTACCCCTACCTAAACACCCCACATCCCATCTAACTCACACCCCTCACCCCCGCCCTCAAACTACAGGCAAAAACATGCCATACAACCCAGACTAGACATCCTCAACTCCAACTCTTCCTAGCCGGCAACTCCAGTCACACGACAGAAAAAAAATCAAACCCAATCCCACAACAACAACACTACAACCCACCCACCCCACATACTGAAAAATTAACACTTCAACTCTTTATCCCCACCAAACCCCCTAACAAGATTACCAACGACCCCTTCATAACCATACACCTCTTCCACCACAGCTAGCTCCACCCCCCCTAATTACCCAAACCTATAAACACACCACCCAACCCACCCAAAAACACATATCCCTAATCCTAAACCAACAACTTAAACCCCATCTCTACTTACCTACACCCACCACCTTTAACCATCACAAATACCCCAGCCCACCTCCCGTAGCACCAACAACAGAAAGGCAGCACCCAACCGCCATGCCTACCCCACGCTAACAGCCACTCCACATCACCTCGCCGCCCCAACCCTCAACAGGCAAGATTACCCCCCCCCCCCAACAGAACTCAACACGCACCCACCCCGAACTCCTCCACCCCCGAATCAACTTTACCCAAACTCACACTTATCTCAGTTCACACCGCCTAAACAAAACCCTCCACATATTCCACCACCGACACTCACAACACCCACACCAAATAAAATTTCTCCACCTACCCCACCCACATTCGGCTCATACCAATACAGACAGCCCACAACCAAACAAAATACCCCCAGTATCAGTCTATTACAACCAAAACATCTATTTAATCCCACCACCCCGCCCAACAAACCACCTCGCCAAACTACCCACCACTCCGCCGCATCAACAACACCACACCGCCCAACCACCCCCAAATCCCACAAACAGCTTTCGCAAAAATCCATAACGCTCTAAAACACGCACCCACACTCCGCCCAATCCCACCCTGCAGCATGAACCCCAACACATAAGCAAACCCTCCACCCAAAAATCAGTCAGGTCTCCCCCATTAAACCCAATCACCTTCCCACATCCCACCCAACCCCTTCCACCCCCTCCATCCCCACACTCTCCATCACCAACACCAATCTCCGCACACCCACCAACATAACCTTACTCCCACCCTTAACAGTCCCATGATTCAACAACGATTCTCAGCAAAACCACCCACACCCTTACACACCCACATCTCACAGATCACCTACCCAACCCACCCAGAAAAACGTCGCAAATATAACCATTACACCACAACAAGCCACCTTCCAACACGACACACGCAACATCACTTACCCCACCCAACCCCTACCAAGCAAACCACTCTAACCCTCACCCCCATAACACCTACCCCGCGAGCCAAAAAAAATCAACCCCCTCTTGCAAGTACCCCCCAACCTCATACTCCGCCACAGCCCACCCCCCCTCCCACCATAAACTACCTACCCCACCACCCCTCCACAGCCCGCCTCCACTCCCTATCCACATCTAAATCCCCATCCTCATAAAACAACCCCTCAACCTACCCACCCTCCCAACTCTCAACCCCAAATCCCATCCCACAAAAAAAATTTACGCCGCCTCGCCATCACCAGACCACCCTCCACCAAGCCTCAACCCAAATCCCCACCCCCCACCACAACCCCTAACCCCCACAACCCATATCAGCCAACCACACCCCCCCATTAGCCTCTACTACCCCCCCCTCCCAACCCCATCCGGCACCACCCAACAGATTCATTCAAAAAAACAATATTCTACACCGCCAACGAAATAGGTAACCTCACACCCGCCTCCCACACTTTCCCCCACACGCCCCAACATCTCACACCCCCCAATCAAATCATCGCACACCCACCCAGCAACCCACCCATACTCCGAAATCATTCCCACCCCCAAACCTCAACCCACATTCCTCTGCGACCGACACCTACACACCACTATCAAATCCACAACCCCCCCAACCCACCTCCATACACCACAATAGCCAACCGTCCGAACGCACACCAATAAGCACCTAAGCCCAAAACCCCTACTGCACCCCACCTTCCAGCTCTCCCCCCCCGCCAGACCTACACGACCACCGAGCCCAACAACACCATCCAACGAGCAATAACCATAGACACCGACCCACAGCAAGAGTACCCGCCGTATCCTAACA
STRCA     CTCTACGTAACACTTACATAACCTAATAGACATCAATAGAATTGGCCATTACCACATAACTAGCCCCTCCAATATTACACACAAACCCTACCGCACCCCTTACACCCCCAAAACAAACACAGCGGTACAACCACTCAGATAACCCTACACACCGCCATAACGTCTTTAACCCAGCACACCCCACATAGGCTAACAAACACCTTGCATAGATTAGTCAACCACACCGCCATATCTTAAACAATTTACCCATACTCACACCAACGCAACAACTCGCAACACCTTACCCTAAACTCAACCACAAACACAACTTGATCTAACCTCAGTCTCAACCCCCCCATAATCCGCTTACACGCAAATCCAATCCCTAACCCAACAGACCACCACACCCTCACACACGTTCACACAATTGAATCAACCAAAAAACACAATAACCTTACCACTATACACTCCACCCAAACACGCCAAAAGCAATCAATCCACTTACAAGGAGAACAAACCACGCTAATCCTAAACACCTTCCGCCCACCCATCGAATCACGCACGCGCGAACAAACCGAAACAACCCAAACCAAACGGGAAAATACAAACTAAATAAAAAAACATTAAAGAAAACCTACCACTAACCCCACTTCCAAAACCTCCGCACTCCCCCTCCCCGTCCCACCCCCGGCCTTAATTAATCACTCCATCCCCAAGTAGCACCCGCTTAAAAAAGAATACTACCTACTCTTCCAATCCATAAAATTCTACAATATATTCACACCCAATTATCAATACCTACAGAAACCACAAATAATTTGCAATCCCCTACTTCCCCCAACATTTTTCATACCTTAACTCAACACTAACACTACGAACACCCCAAAAACAACTATTCGCCGCATCTCACTTCGAAACCCACACCCACCACTACTCATCTCCATCTTATGCTTTAGAACATAAATGTAATTACGCTCAGTCTGCAACACGTCACCCAACAATTCTGCTCAATCAACCATAAATAACGCCAATGCCCCCCTTATATCCAAACCAATTCGCTATCAATCCCTTCCAAAATCCGAATACACCACGCCCCCGAAAAACCAGACAAATACCCTATCACACCGAAATACCATCTAAACTAACCCAACTAACACAAATCCAAATAAAAACTAAAACCTTTAACCCCATCCCCTAAACCTACAAGGCCCTATACATGCCTCAAAATACCCTCTGTAAACCCATCCACCAAAAAAACATAATGAAAAATAATGACCACTATTACCAACTTAATATCGGTACAGCCCCAATAGTGTATTATCATTATACAAAACAATCCGAAAATCATAACAAATCAATCATGTCCCAGATACGGAATTACCAAACATACCCTAGACTTCGCAACCATCTTCGTTATAACTTACCGCAAAACTCCANGCGTCACCGCTCATACAACCCTTAACAGACTCTACAAGCATATCCTCTCACAAACAGCACCTTATCCCAAAACAACACCAACATAATACACTTACCCCAACCAAGTCAATTAAAAACATAACCGATTCAATAACCCCTCCAACAATTACCACCAATATAAACCCTAGATCAAGAACGACCCGCCCAAAACAACACCCCCCTATCCAATAAACACAATACCCATCTTACACCTTCTACAGCCACCCTCACACCCCAAACAAAAATACATTCTGTGACACAAACCAGACAACATTAACACAAACCCCTTCATACCAACAACCTTAACAACGCGTAGCACACAAGACTAAACCCGCCCAAACAGGGACGACACTACACCCCGCTCAACCCACACCAAAGAAAACAAATCCACCAACTACTGTCCATATTTTCAACTTTAATTAAAACTAAAACTCAACTTTCTAAAACCGAACCTTTGCCCACCTACAATCAACATTGTCCTACCCAATCACCTAACCCCGTAAACATGCTACCCAACCCACCCAATCACATATAGACCCCACCCACCCCCACCAACATAAAAACCACCCCAACTTACCTACACCCATCACAACCAACCTACACCAATACAGCAAACAACTTTCCTCAAAAACAACAGCCAGAAAGTCACACCCACTCTTTACACTCATCCCGCAGCAACAACAACACCACACTACAAATCCGGACAAAACTACAAATAAAAACAAAAACCACCCCCACAAACAGAACCCCTTACGTACTTTTACAAGATCCCCCCGTCCCCTAATCAACCGTACACCAATTTACGCAAACGACACCCAACAACATCAGAACAAAAAACCACCTACAACTTACCACAAACATCTACACCACCAACTTCTATTACGATTCACTAGTCTCTCAACCATTCCCATGACCCACAACAACCTAACCCACACATAACCAAACGAAACCCCCCAGGCACTAATTCAATAAATCAAAACGTCCTAATCACACCTATCACCACACGCAATAAACCACCGCATCAAAACACACACCGCATTTCCACATCAACATCACCGCCCAACCCAATCATTACTGAACCACCAATACAACGAATATTAAAACCGACAGACAACCAAGATACACCACCATGTTTCACAGACAACCATTCTACAAGAAAAATCCCACCTCACAAACCAACCCTCAATCCAAAAGACGATCAGACAATCCCCTACAAATTTAACCGCCAGAACACACATTACTCAACCTACCCAACCCCCAAAAATTCCGCATCCCTCACACCCAACATAAACCTACACACATCAATAGGTGCAATCCTACTCCAAACATCAGCTACCCCACACCTCAGCAACAATCCTTAATAAAACTACTCGCACCCCTATACCCACGCATTACCCAAACAACACACACATACCACCTACCAAAATATCCCCACAAAAATACTCACACCACTAAAAACCTTTCTCACACCTAACAAACCCGTCAAAATTCACCGAATCCAACTCCCAACAAAAAACCTATTAGAACCCTCAATCCCACAACCCAGACCTCGTTAGCCAAAACAAACCAACCACATTTCTCAATCACGTACCCGCTCCACTCCACATCGCCACCAGCCACCCTCCAAGCAATAAGCCACCCTCCCTACCTATCTCTCACAACCCAACCCTCCCCATAAACAACAAACAAACCCCCACATCCAACAAACATTCCGCTAACCCACCCCAATTTCCACTACCCAAACCCAAATCTCACCCAACAAAAAAAACCAATAATACATAACCAATACCAAACAGCCCTACACCCAGCCCTAAGCCGCATCCCCACCCATCACCTTAATTAGAAATCATCATAAGCAACATCACCTAAACACCCCACGCAGCAATCCTCTACCACCCCCTTCACCCAACCTCTCCTAACACCCTCCAAAAAATATATTCCCAAAAACGCTTCCACACACCCCCAACAAGGCACACATCCCCAAACTCTCCCCATACTCCCGATCACGTAAAACCCCACCTCCCACCCCACCCAATCACTGAACCCAACAACCGCCCCATAACCCCACCACGTCTCGCAACCATACCCACCCCTAAATATCACCCCACACACACGCATAATAAACCACAAAACATAGACACCAAACCCAAAACCCCCCCAATCCTCCCCAATCCTCCACAACAATCAACCGTCCGAGCGCACACCAGTAGGCACCCAAACCCAAAAACCCTACAGCCCGCCACCTCCAATACCCACCCCTCCACCACGCCCATCCGATCACGGAGCCCAACAACACCATCCAACAAACAATAACCATAAACACCCACCCACGCCAAGAGTACCCCCCATAAACAATCA
TAEGU     CTCATCCCACCCTCCACGCAACCAAAAATACATCAACAACATCGAACACCACGATCCAACCAAACAAAACCACATCAGCGACCCAATATGAACCAACCAGCACACTACAACAACAAACTCAAAAACCCAACCATGACAAACAACCCGACAATTTATCCACTGCTCACCAAGCAACTCCCCACAAACAAATACGACAATTCACCAAGAGTAAACATCAATAATACCACCACACCCCAAACAGTCCACTCACCCCCGAAATAACCAAAACCAAAACGACTTCCGACACCGAACAAAACCTATAACATGACTCAATCTACACACAGCCAAAACCCCCCAACTCCACACCCATACACAAACCACTCAAACAACTCCACCACACGCCACAATCACAAACCCGCCAATCAAATTCAACCAACCGCACCACAAAACAACCTTATAACAAGTCTCCACCACACAAAACAACCTACACCACTCTGTCACCCAACGAAAAAACAAACAACACCACCCCAAAATCCCGCCCACCCCTCCACAAACATACACACATAAAAAACAACAAAACAAACAAAAATAATTAAGTCAAACGAGACTCAAATAGCATAACACCCAACGAAACCCCATATCACCATCACCCCCAAAGTTCATTACACCCGTCACCTCCATCAACCCCCAGACTCAAACACCCACCACACACCCCACAAGTCCACCTTAAAACATACCAACCAACCCCCGCTTTGACCCATGACGCAATACAAATGGCACACAACAAATCACCATACACCCAAAACAATAAAGAAAAAGTCAACACACTCATAACATCCCGCGACTCACAGACTCCAAACCAAATCAAACACCACAACAACTACGTAAATACATTACAGCTACTCACAACTCAATAACAAACACCCACTTCAATCCACAATCCCCCCCACCTATAAAACATAAAAATGACCACAACCAACCCGTAAAGCACCAACTACCTACCCCACCCAACCAAAACCACACGACAAAAATAATCCACCCACACACCGCCCAACCCACCCCCAACCCCCCAAAAAGTACAAACCCACCACAGCACCAAACAACCAAACAAACACCCAACCACACAAAAACACCACCCAAACCCAAAAACCCAATACAAGCTCAATCAAATACAAAAAACTTTAATCCCAACCCACAAACCCACAAGGACCAATCCACCATTCAAAAAACCTCAAATTAATCCACCCCACTGCAAAACCCACCAAACACCAACTACACATGGCAACAACATAACACCAACCCAATCTCAACACCATCCCACAATCCCGCTAACACACCCACAACCCATACCACCCCGATATTCCACCAACACCACAACCACAACGCACCATACAAACCCAATAACCAACCCCAACAAACCTCCCCACATTAC--ACAGTAACACCATTCGCTAAGCCCACCACACAACAACCCACCAACCAAATCCACAAACAGCACCCCACCCACCAACAGCTCAAACACAAACCGCCAACATAAACAAAACCCATAAAAACAACAGACAACACAACAACCAATTTAAAAAACACCACCAAAACGAACTCAATCCCAGAAACACCCCACCCAAAGCAAAACACCTACAAACACCAGACAAAAAACTCAAACAACACTCACAACACAAAAACCCATAACACAGTCAAGAAAATATCCTCAGACCCAAACCAGTCAATCTCAACCCAACTAAACTCCATCAAAAAACCCCCAACACACACCCCAAACAAAACCAAACACACCCCCCTAACAACAACTCCAAACCCCAACCACCCCACACCCAAAAAAATCAATAAACCACCACACCCCAACCACCCAACCCTCAATCAAGACCCATAACCAACCTTCCGCAACCACACCTCCAATCACCCCTCACCCCCACCACACCAACAACATACCCAACCCCCCAAAAACACTACCCAACATCTCCAAATTCACCCACCAAACATCCACAACCATTAACACAAAACATACACCCAGCCAGCCACCTCTACCATAATTAACCGACCAGAACATAACCTCAAACTATCCACAAGCACAATAACAAAAGAGCCTCATCCAACCACCAAACCCCTCACCCAACAGCAAAAGTTCACAAACAAAAACCCAGACCAAATCCCAACACACGAACTCAACCCCCACCCCCAACAGAACCCATAACCAGCCACACACAACCCCATCCACTCTCTAATCAACCACACACTACCCCACCTAACTAGCAAAGCGCAACGTCAAAACTCCAACCTAATCACAACCCATCAAAAAGGCTTATAACGCTCACCTAAACCAAAAATTATCTATCCCCCAAAAATACTCAATACTAACCAGCACCTAACCCAACATACGCAAACTAAACCACCTCCACCACCAAAACTCCGAGCCATAAAAACCCAACCTATTAAACCATCCCCCAAAAACAACCCCCAAACCAAACCCCAATCCACACACAAATACAAGCATAACAACACAGTCAAACCACCCCTAACCCACCACAACAAAAACCACCAAAACCGACACAAAAACCAAAACTGTCACCACCTACACAATATACCCACCCCGCAACAAATCACCTAACACCTAAACCCACATACCACATCAGTATCCCACAGCAAACACACACACATCGCCCCTCCAAACCCATCCCTCACATATCCATCACAAACCCCAAAACATTCAAAACCACTACTCCAAACCCACCCCACCACAAACTAATAAACACACACCAACTCTCACCACAACCACTCCCATCACTAAAGAACACCAACCAATAAAACCTTCCGCATCCAAACTACCACAAAAACCACCAACAACCCAAACCCCTAGATCACAACAACACCCCCAAACCAGACCCACCAGCACAAAACACCAACACCCACCCCACCACACACGACAGCATACACCCCATCCAACCCTACACGCCAAACCCACTCCAACCCCCACCCCCAAGACACCCCTCCCACCAGCCAAACCAAAAACACCCCCCTCCCCAAACCCAAACCAACACCACACACCATCACACACTACACTCAGCACCGCAAAACCCTACTCCCACTACCCAATACATAAAAACCAAACCCCATTCCAACACATAGACCACACTAACCAATCACAACAAACATATAAAACCCACCAAAAACTCCACCCCCGACTAAACGCCCCCATCATATAATCAAAGCCGACAACACCCCACATACACCAAATCACCATCCACACAGCACTAACCAAAACCTCCATCGCAAACCAAAACCGACACTTTTCATTATGAATACTAACCCACCCACCCACACAATCAACTCCCACCCCCCCCCCCCCCCAATCCCACACAACACCATCACACCAATCCAATCAAAAAAACAACAACACACAACCCTCAAAAAACATACAACCCAAAACTCCCCACACCCAACGACCCCCGCAACACCAAACAACCCACCCCCCCCAACCAATAAATCCACAACATCCCGAACAACCACTCCAATTCTTGCAACCATTTCCAACCACAAAACATACCACACACACTACTACAAAGATCACACACACACAACCTACACACCCAGAACACCTCCAACACCCCGCTATACCCACCAGTAAGAAACCGTCCGAACGCGCACCAATAAACACCTAGACCCCAAGCCCCTACAGCAAACCTTCT-CCCCACCACCCCCGCCCCCGCTCACACCCCACCAACGAGCCCAACAACACCATCCAACTCGCAACAACCATCAACACCCCCCCACTCCAAGAGTACCCACCACAAACAAACA
TINMA     TAAACTACACAACCTTTTTAGATTAATAGATATCAACAAACCTTCCCCATACTATTTACCCAGTCCTAACCCTACAACCTACACACCCCACAACTACAAACACCACACACCAGTACATGCAGTCATTTAGTTAAGTAACAAAATCTAAAAATCCATTTCATGCCCTCCAAACAGCACATTTCACAAAAACCCATAACTCCCCCGAATAAAACAACTTGTTTCATCACCAAACTCTAAACTACACACTCTCAACGCCACCTACACAATATACGACAAAACCCAACCCCAAACAAAATCAATCGTCCTATACAATATACACACAGCACCAACGATCTCAATCTCACCCCACATACAAACTCTTACCACCACCCAATAACTCATCACACACTCAAATCCACTCACACAACTCAACTCACCAAAACTTTAAACAGCCTCATAAAAAATAACCTCAAGATCACAAATTATACACAACTCCCACGTTCCAATAGGGAACACACAACACCCCCCCGCAATACCTTCCCTCTATCCACACAATAACCAACTTATACCTAAATAACACAAATTCAAATTACAAGCTAATTCGTAAACCAAATTAAGACATCCCCAAATAAGCCCACAATCCACCATTCTTCCAAAACTCATACCTTACTTTCCCCTCTATCACTCACGGCTCTAAACAACCACCCAACACTTAAATAATACTCGTTTTATTAATTAAGTCATCCCCAACTCCTATCCATACAACGCTACAACATATATTCATCTAACCACCGCAAAACATAATCTCTATAGTTAACTCCAATATACTACCTATATCCCATTTGACTTCAACCTTTACCCAAGTCATACACAACAATCACTCCTAAACTAGTTTTTCACCTCACTTCACTCAAAAATCTATACACATTGCAATCCCTCAACATCCTACCCTTAAAAACATAAACAAAATTACACCCCACTCATATAATTTAATCCATCCACCCTCTTTACCCAACTTCACCCAACACCAACACTCCCTCTTCCCTTAATTCACCCTCCTTTTACACCCTCACAGTATTCATATACACCATCATCACATAAACCCATATAAACACTCAGTCAAATAAAGATTCCATCCCTATTGCTTTTACCATTCTACACTCAAATTCAAACAATAACTATTAACCTTACACCCTAGATTTACAAGGTCACATACACAACCCAAAATACTCTTAAAAGCCTCACACCACCACAGAATCCTATCAATATCACTACCCAATAACCACTACATAACATCAATACGAACCTAATACCGCACCACAACCTCACAAAAACATCCACAAACCATACCAACTCAACCCTGCCACCAATCTCAAACTCCTAATCACATAACCCACTTTACAACCACTCCCGACATAACCCACCGTAAACGA-CANGCAACCTTATCTAAAAATTTAATAGCACACACCTCAATTATACCTACATATAAACAGCAACCCATCCAACAAAAATATTACTCTCTGACCTCTACCTCAATCACAACAAACAAAATCACAACCAACCTACAAACTTCATCCAAGAATCCCCACAACACAAATCTTACTCCTTACACACTAAAACCAAAACACAATCCACATAACTATCCCCCAACATCACATAGCAATATCATTATCCAACCACACCCCTTCTCATCCCGAAAAATGCCACCATCCGCAAACCAGACAACATCAACACAACTTTACATACACCAACAGCTTTTTAACACCAACATTTATAAAACTCAAAACATCTCACCAAAAACAACACTATACCCCGATTACCCCACATCATATACAATACACCAACCAACAACCCCCTGACACCATACCCCTCACCAAACTACAAATCCTACCCCAAATAACTACACCTCTATCCCACTAACACCAACATCATCCACACACCTCACCTATCCCTCCAATCACACCTTATAACCCTCCCAAACACACATACGACATCTCCAACTCAAACAACACTAACCATATTTCCAAATAAACACATCCATCACAACCAACCAACTCAAACACTCAACAAAACCACACAACAAACTGACAAATAACAAG-AACTCCTTCTCACCAAGCCTACCTCACACCGACGACGACCCTACATCCCACAACCCTTATAGCCTCCATTAACCGGAACCACCCACCCCCACAGATAGAACATCTTACCGACAACTATTCAACATTTCAATACTTAGAACAACCCCGCACAAACTTACATACATTTCATCCCATTTTACCGCTAAAAAGTCCTTCCTATATTCCACCACAAACATCTCTATCGTAAACACAAGACAAATCCCTTCCACCCACCCCCAATCAACTTAAACAACACCAATCCAAAAAATCCAGTAACTAACGAACAATACCAAAAATCAAACTTACATCCCTCAATATTTTAGTCATACAACCCACCACCTTCGATAAATCCCCACGCCAAGATATATATCGTCATTCCACATAACCAACATTATCCCCCCCGACCAATTTTGCATCTTTCATACAATTCCCGCAAACCCCAACGCTCACCCTACAATCACCATAACCCATCACCCACACCTTTCGCACTCTAAAACCTCTTACCTACAAACATGTTTCACACCACTAAATTATCGAAACGACATCACAAAAACCTAGTTATTCTCCCACCCACTCCCAACTTCTCCTCACCCCCCATCATCCCACACCCTTCACCACCATCGCCAACCACCATACAATAACACGCATATCCCCGCCACACACATCACCGACTCCACGACTCAAAACTACCTATCAGTAATTTCAACCAATCTTAAACCACTCCACAACCTTCAACTA-CACCTACCCAACAAATTTTTTATAACCTCAACCCCAACTAAAGCAACTCTATATCCCACCACTCACCCTAACACACACACTCCTACGCCCAAAATTCAACTCTCACCACAAAATCTTCTCCGAACATCCCTCCCAAAACATAAATCCCCTAAACCAAATAAAACCAACCCCTCCTCCCACTCACACACTCATCCCACTCCCCACTACCACATTCAATTTATCAAACCACATATCAACAACCCTATACCCCTTCTACCCACTTAGCATACTCCCAAATAAAATCCCACCCCACACATCCACAATTCACCTCACTCATCAACTCAAAACTTATCCAACCCAATCTAAATACCATTAAACAACGAAATTTCATATTATCTCATAAACACCACCTCAACCCACGAC--GCACCAACCCATATTCCCATCCACCACTAAAACTACAAACCTTGACACAAAACACCATTTCAATCTACCTCACCACCATCCTCTACACTCCCCCTCACTAAATCCCCCATAATACCATACCTACACACTACTTAAATAACTAATTCTCCCATCCACTAACAAAGCAAATAACCCAAAACCCCTCCACCATACCCCCTCACCCACCTCCCAACCCCTTACATCCCTCAATTAATAAACTTAACACCCCTTCTGCAACTCCTTAACACTTCAAGACCATACACAAACCTAATAAACATCTCCCATCCACCCATAACCACCACACAAACATATTCATCAAACACGTAATCTTTTCAAACCTCTTCACTGCCTCACAACACTCAACCGCCCAAGCGCACACCAGTAAACACCCTATCCCAAAATCCCTACCGCGCCCCACCTCCAACCACCGCACCCCTGCCCTACTCACACGACCACCCAGCCCGACAACACCATCCAACAAGCAACAACCATAAACACCCACTCACTCCAGGAGTACCCGCCACAACCAAACA
