# Supplementary material for: Molecular exploration of fossil eggshell uncovers hidden lineage of giant extinct bird
Source: Nat Commun. 2023 Feb 28;14:914. doi: 10.1038/s41467-023-36405-3 (PMC9974994; doi:10.1038/s41467-023-36405-3)
Supplement: Supplementary file 10 — Supplementary Data 10 [file 41467_2023_36405_MOESM10_ESM.zip › Supplementary Data 10 Genetic_data_minus_filtered_reads/4_Alignments/57tax_m3_MAY18_gblocks_RY.phy]

 57 3792
ACACH     RYYRYYYYRYRYYYYRYRYYRYYRRRRRRRYRYYRRYRRYRYYRYYYYRRRYRRYRYRYYYRRRYYRYYRYYYRYYRYRYRYYRRRYRYRYRYYRYYYYYYRYRRYRYRRYRYYRRRYRYRRRRRYRYYRYYRYRRRRRYYRYYYYRRRRYYYYYYRYYRYYYYYRYYYYYRRRYRYYYYYYRYYRRRRYYRYRYRYYYYRYYYRRRRRRRYRRYYRRYYYRRYRYYYRYRYRYYRRRYRRYYYYYRYRYYRYYYRRYYYYYYYRRYYYYYRRYRRYYYRYRRYYYYRYRYRYRRYYYYRRRRRYRRYYYRRYYYRYRYYYRRYYRRRRYYYYYRYRYRYYRYYYYYRRRYRYYRRYYYYYYYYYYRRYYYYRYYRYRYRYYRRRYYRRRRYRYYYRYYYRYYYRRYYYRRYYYRYYRRRRRRYRRRRRYYRYYYRYRRYRRYRYRYYYYRYYRYRRYYRYYYYYYRYRRYYYRRRYYRYYYRRYRRRRRRRYRYRYYRYRYYYYYYYRRRRYYYYYYYRRYRRRYYYRYYRRYYYRYYYYYRRRYYRRRRRRYRRRRYYYRYRYYRYYYYYRRRYYRRRYYYRRRRYYRRRYRRRRYYRYRYRYYRYRRYRYYYYYRRYYRRYYRYRYYRYYRRRRYYYRRRYYYYYYYRYRYYYRYYYYYRYYRYYRRYYYYRRRYYYYYRYYYRYYYYYRRRYRRYYRYRYRYYRRRRRRYRYRRRYYRYYYRYYYYYYYRRYYYRYRRYRYRRYYYRRYYYRYYYYYRRYYRRYYRYYRRYYYYYRYRYYYYRRRYRYRRRRYYYYYYYYYRRYRRYRRYRYYYYYYRRYYYYYYRRYYYYRYYYYRRYRYYRRYRRYRYYRYRYYYYYYRRRYYYYYYYYYRRRYRYYYRYYRYYYYYRRRYYYRYRYRYRYYYYRRYYYRYYRRYRYYYYRRYYYRYRRRYYYYRRRRRYRYYYRYRYYYYRRYYRYYRRRYRYYRYYYYYYYRYYYYRYRYRYYYRRYRRYRRRYRRYYYRRRYRYYYYRYYYRRRRRYRRYYYRRYYYYYYRYYRRYYYYYYYRRRYYYRYYRRYYYRYRYYRRYYRYYRRYRYYYRRRYYRYYRYYYRRYYYYRRYRRRRYRYYRYYYYRRYYYYYYYYYYRRRRYYRRRYYYRRYYRRRRRYRRRRRYYYYYRRYYYYRYRYYYYRRYYYYRYRRRRYYYRRYYYRYYRYYYRRRRYRYYYYYRRYRRYYYYRYYYYRYYRRRRRRYRYYYYYRRRRRYRRYRYYYYYYRYRYRYRRYYYRRYRYYRYYRYRRYYYYRRYRYYRYRYYRYRRYYRYRYYRYRYRRRYYYRRRRYYRYYYYRRYYYYYYYYYYYYYYRRRRRYRRRRYYRYRRRYYRRRYYYYRYRYYYRRYRRYYRRYYYYRYYRRRYYYYRYYRYRYRYR--RYRRRRRYRYRRYYYRYYRRRYYRYYYRRRYRRYYYYYYYYYRYYRYRRYRYRYRRRYRRYRYYYYRYRYRYYRRYYYYYRRYRYYYRRYRRRYYRRYYYYRYYYRYRYRRRYRRRYRYRRYRRYYRRYRYRRYRRYYRYRYYRRYRRYYRYYYYYRRRRYRYRYYRYRYRYRYRRRRYRRRYYRYYYYRRYYYYRRYRYRYRYRYYYRYYRYRYRYYYRRYYYRYYYRYYRRYYYYYYYRYYYRYRRYYRYRYYRYRYRYRRRYRYRYRYYYYYYRRYYYYRRYYRRYYRRYRYYYRYYYRRYYYYYYYYRYYYRYRYRRYYYYYRRYRYRRYYYRRRYRYRRRRYYRYRYYYRYYYYRYRRRYRYYYRYRYYRRRRYYYRRYYRRYYYYYRYRYRRRYRRRRRRRYRYYYYRRYYRRYYYYYYYYYYYYRRYYYYYRRYYRRRRYRYRYRRRYRYYYYRRYRRRRYYRYRYYYYYRYYRRYYYYYRRYYRYYYYYRYYYRRYYYRRRYRYYYRRYYYYYYRYRYRYRYYRYYYRRYYYRYYYRRRYYYRYRYRYYYYRYRYYYRYRRYYRRYRRYRYRRRRYRYRYYYYYYRYRRYRYRYRYY-YRYRYYRYYRRYYYRYYRRRRYRYYYYYYYRYRYYYYYRRYYYYYYYRRRRYYRRRYRRRYYRYRYYYRYYYRYYRYRYYYRYYRYRYYRYRRYRRRYRYYYRYRRRYRYRYRYYYRRRYYRRRYYYYRYYYYRYRRYYYYRYYYRYYRYYRYYRRYRRRRYYYYYRRYYRRYYYYRYRYYRYYYYRYYYYYYYYYRRRYRYYYYRYRYRYRRYRYYRYYYYRRYRYYRYYYYRYRRYRYYYRRRRRRYRRYYYRYRYRYRYYYYYYYYYRRRRRYYYRYRRYRYYYRYRYRRRRYRRRYRYRYYYRRYYYRYYYYYRRYRYRYYYYRYYYYYRRYYRYYRY-YYRRRYRRRYYYYYYYYRYRYYRYYRYRRYYRYYRRYRYRRRRRYYYRRRRRRYYYYRRYYYRRYRRRYYRYYYYYYRYRRRYRRRYYYYRYRYYRRRRYRYYYYYYRYRYYYRYRYRYYRRYRYRRYRRYRYYRYYRRRYYRYYRYYRYYYYRYRYYRRYRRYYYRYRRYRRYRRYYYYRRRYRYYYRRRRRYYRYYRYYRRRYRYYYYYYRYRYYYRYYRYRYYRYRRYRRYYYYRYYRYRYRRRYYRRYYYYYRRYYRYRRRRRYRRYYRRYYRRYYYYYRYYRRRYYYYYRYYYYYRYYYRYYRYRYYYYYRYYYYYYYYYRYYYRYRYRRYYYRYRRRRYYRYYRYYRYRRRYRYYRRYYYYRRYRYRYYYRYRYRYRYRRYYYYRYYYYYRYYRYYRRRRYYYYYRYRRYYRRRYRRYRYYYYYYRRYYRRRYYYYYYRYYYYYRYRYYRYYYYRYRRYYRRYYRRYRRYYYRYRRYRRYRYYYYRYYRRRYYRYYYYRRYRRYRRRYYRYRYRRYYYRRYRYRYYRYYRYYRRRYYYRRYYRRYRYYRYYYRRYRYRYYYRRYYYRRYYYYYRRYRRRRRRYRYRRYYRRRRYYYYRYYYYYRRRRYYYRRYYYYYYYRRRYYRRRRRRRRRYRRYYRYRYYRYRYYRYYYYRRRYYRRYYYYRYRYRRYRYYRRRYRRRRYRRYRRYYYRYRYYRYRRYYYYYYYYYRRYRYYRRYYRRYYYYYRYYYRYYRRYYRYYYYRRYYRRYRYYYRRRYRYYYYRRYYYRRRRRYRRYYYRYYYRRYYYRYYYRYRYYYYYRYYRYYYRYRRYYYRRYYYYRYYYYRYRRYYYRRYYRRRRRYYRYRYYRYRRRYRYYRRYYYYYYY-YYRRRRRRYRYYYRYYYYRRRYYYYRYYRRYYRYYRYRRYYYYYRRYYYRRRYYRYRRRRYYYRRYYYRYYRYYRYRYRYYRYYRRYYYYYRYRYRYYYYYYYRYYRRYYYYYYYRYRRYRYRRYYRRYYYRRYYYYYYYYRRRRRRYRRYYYYYYRYRYYYYYRRRYRRRYRYRYRRYYYYYYRYYYYYYYYYYRYRRRRYYYRYYYYRRRRYYYRYYYRYYYRYRYYRYYRRRYYRYYRYRYYRRRYRYRYYYYYRRYRRYYYRRYRRYRYYYYRRRRYYRYYYYYYRYYYYRRRYYYYYYYYYRYYYYYYYRYRRRRYRRYYRYRYRRRYRYRYYYYYYYRRYRYRRYRYYYYYYYRRYYRYYYRYYYYRYYYYRYYRYRRYYYRYYRYYY-YRYRYRYRYYRRYRRRYRYYYRRYYYYRRRRRYYYYRYRRYRYYYYYYYYYYYRYRRYYRYYYYYYYYRYYYRYYYRYYYYRYYRYYRRRYYYRRYRRYRYYRYYYRRYYRRYRRYRRYYRYRRRYRYYYYYRYRYYYYRRRRRYRYYYRYYRYRRRRRRRYR
AEPHI     YY------R----YY-YRYRRYYYRRYRRRYRYYRRYRRYRYYRYYYRYRRYRRYRRRRYYRRYYYRRRYYRYRYYRYYYRY----------------------------YRRYRRRYYYRRYRRYRYRRYRRYRRYRRRYRYYYYRRRRRYYYRYRYR--YYYYR--YYYYRRYYYRYYRYRRRRRRRYYYRYRRRYRYYYYRYRRRRRYYRRYYRRYYRYYYYRYYRYRYYYYRRRYRRYYYRYYYRYRYYYRYRYYYRYRYRRYRYYYRYYRRRRYRYYRYYYYRRRYYYRRYYRYRRRRRYRRYRYRRYYYRYYYYYRRYYYYRRYYYYYYYRYRRYYYRYYYRRRYRRRRRYYYYRYYYYYYRRYYYRYRRRRYRYYRYRYYRRYRYRYRYRYYYRRYYRRYYYRRYYRRYYYRRRRRYYRRYYRYYYYYRYRRYYRYRYRYYYYRYYRRRRYRRRYYYYRRR--------------------------------------------------------------------------------------------YRYYYRRYYYRYRYYRRRRR-YR----------------RYRYYYRYRRRYRYY-RYYRYYRRYRYYRYYRYYRRRRYYYRYRYYYYYYYYYYYYYYRYYYY-------------------YRYYYRRYYYYYRRRYRRYYYYYRYYYYRYYRRRYRRRYYRYYYYYYYYYYYRRYYYRRRYRRYRYYRYRYYYYRYYYRYRYYRRRYYRYYRYRRYYYRYRRRYYYYRYRRRRRRRYYRRRYRYYYYYYYYRYYYYYRYYRRYYYYYRRRYYYYYRRYYRRYRYYRRYRYYRYRRYRRYYYYYYRRYYRRYYYYYYRYYRYYYYYRRYYYYYRRRYYYRYRYYYRYYRYYRYYYRYRRYYRR------------------RRYRYRRYYRYRRYYRRYYYRYRRYRYRYYRYYYRRYYRYYYYRYYYRRYYRRYRYYRRRYRRYRYYRRYRYYYYYYYYYYRYYYRRRYYRRYYYRYYRYYRRYYYYYYRRRRYYYYYRRYYYYRYYRYYRYYYYRRRYRYYYRYRYRRYYRYYYYRYYRYRYRRRRRYRYYRYYYYRRYYYYY---------------------RRRRRRRRRRRRYYYYRRYYYYRYYYYYYRRRYYYRYRRRRYYYYRYRYRYRYYYYRRRRYRYYYYYYRYRRRYYYRRYYRYYRRRRRRRYYYRRYRRRYRRYRRYRRYYYYYRYYRRYRRYRYRRYRYYRYYRRRRYYYYRRYRYYRYRY--YYRYYYYRYRRRRRYRYYYRRRRYYYRYYYRRRYYYRYYYYYRYYYYRRRYRYRRRRYYRYRRRRYRYRYYYYRRRYYYYRYYRYYRYYYYYRYYRRRYYRYRYY------------RRRYYRYRRYYY-----------------------------RRYYYRRYRYRRRYRRYRYYYYRYYYYRRRRYRRYRYYRRYYYRRYRYYYYYRYYYYYYYYRR---------------------------------RYYYRYRRRYRYRYYYRRYRYRRRYYYYRRRYYYRRRRYRRYYYRYYYRRRRRYYYYYYYYYYYRRRYRYYRRRYRRYYYRRYRRYYYYRYRYYRYYYRYRYYYRYYYYRRRR------RYRRRRRYRYRYYYYRYRYYRYRRRYYRRRYRRYYYYRRYYYYRYYYYYYYYRRRYYRRYRRYYYYRRYRRYRYRYRRYRYRRRRRYYYRRRYYYRRYYYYRYRRYRRYRRYRYYRYRRYYYRRYYRRYYYRYRYYRYRRRYRRYYRRYRRYYYRRYYRYYRYYYRYRYYYRRRRYYYYRRYYRRRRYYYRYRRYYRYYYYYYRRYRRYYRYRYRYYYRYYYYYYYRYRRYYRRYRYYRRYYYYYYRRYRYRYYYRRYYYYRYRRRYRYRYYRYRYRRYYYRYYYRRRR--------------------RYYRRYRRYRYRRRRYRYRYYYYYRRYYRYYYRYRYYYRYYRYRYYYRRYYYYYRYYRRYRYRRYRRYRRR--------------------------RYRYYRYYYRYYYRYYRYRYYYRYYYYRYRRYRRYRRYYYYYYRRYR-------------RRRRYYYYYRRRRRRYRRRRYYRRYYYYYRYYRYYRRYRRRRYYYYRY------------------------------------YYRYRYYYRRRYYYRYRYRRRRRRYRRYYYRYRRYRYYYRRRYRRRRYYYYRYYYRYRYYYYRYYRYRRRYRYYYRYRRYRYYRRYRYYRRRYRYRRYYYYYYRRYYRYYYYRRYRYYYYYRYYRYYRRYRRYRRYYYRYRYRRYRYRRYRYYRRRYRYRYRRYYYYRRRYRYYRRYYYRYYRRRYRRRRRYRYYYYRRRYRYRYYYRYYRYYRYRYYYRRRRRRYYRYYRYRYYRRRRYRYRRRYYRYRYYYYYRYRYYRRYRYYRYYRYYYYRRYRRRYYRYYRYYRRRYYRYYRRYRYYRYRRYY------------------------------------YYYYRYYYRRYRYYRYYYYRYRRRRRYRRYYYYRRYYYRYRRRYYRRYYYYRY----------------RRYRRYYYYYRYYRRRYYYRYYYRYYRRYRYRYRYRYYRRYYRRRYYRYYYYRYYYYYYRRRYYYYYRYRYYYYYYRYRYYYRRYRYYRRYYYYYRY---------------------------------------YYRYRRYYYRRYRYYRRYRYYYRRYRRRRRYRYYRRYRYYYRYRYRYYYYYRYRRYYYYYRRRYRRYRYRYRYRRRYYRYYYRYYRRRRYRYYRYYRYRRRRRYRRYYRYRRYYYYRRRRRYYRYYYYYYRRYYYRRYRRRYYYRYRRY-RYYYRYYYYRYYYRRYYYYYRRYRRRRRRYYYRR-YYRRYYRYYRRYRYYRYRRYRYYRRYYYYRYYRRYYRRRRRRRRYYRRYYYYRYYYYY-RRRYYYYYRYYRRYYYYRYYYYYYRYYRYYRYYRRYYYYYYYYYYRRYYRYRRRYYRYYYYRRYYRYYYRYYYYYYRYRRYYYRYYYYYRYYYRYRRRYRRYRRRYRRR--------------------------------------YYYYYRRYRYYYRRRYYYRRRYYYYRYYYY-------------RYRRYRYRYRRYRRRYRYYRRRYYRYYYYRYRYYRRRYRYYRRRYY-------------------------YRRRYYRYYRYRRRRRRYRYYRYYYRRYYRYRYYYYRYRRYRRRYYYYYRYRRRYYYYYYYRYYRRRYYYYRYYYRRRRYYRYYYRRRRRRYYYRYYYRRRRRRRYRRYRYYRYRYRYYYYYRRYRRRRYRRYYRRYYYRYRRYYYRYYYYRYRYYYYYYYYYYYRYRRRRYYYRRYYRYYYRYYYYRYYYRRYYRRYRYRYYYYRYRYYYYYYYRRYRRYYYRYYYRYRYRYYRRRRYYRYRYYYRYYYYYRRRRRYYRYYYRRYRYRRRYRYRYRRYRRRYRYYRRYRYRRYRYYRYYRRRYYYRRRRYYYYYYRRR-YYYYYYYYRYRYY-YRYRR------RYYRYYYRRRYRYRYRYYRRYRRRYRYYYRRYYYYRRRRYYYYYRYRRYRYYYYRYYYYYYRR-YYYRYYYYYYYRYYRYRYYYRYRYRRYYRYYRRRYYYRRYRRYRYYRYYYRRYRRRYRRYRRYYRYRRRYRYYYRYYYRYRYYRRRRRYRYYYR---YRRRYRRRYR
ALELA     YYRRRYYYRYRYYYYRYRYYRYYRRRRRRRYRYYRRYYRYRYYRYRYRRRRRYYYRRRRYYRRRYYYYYRYYYRYYRYYYRYYYRYYYYRYRRRYRYYYYYYYRRYYYRRYRRYRYRYRYRRRRRYYYYRYRRYRRYRYYRRYYYYRYYRYYYYYYRYYYYRYYRRYYRYYYRRYYYYYYYRRRRRRRRYYYYYYRRYRRRYYRRRRRRRRYYRYYYRYYYRYYYYYYRYRYRYYRRRYYRYYYRYYYYYRRYYYRRRYYYRRYRRRYYYRYRYRRRRYRYRRYYYYRRRYRRRRYYRYYRRYRYYRYYYRRYYYYYRYYYRRYYYYRRYRYRYRYRRYYYRRRYYYRRRYRYYRRYYYRYYYYYYYRYYYRRRYRYRYRYYRYRRYRRYRYRYRYRYYYRRRYRRYYRRRYYYYRYRYRRRRYRYRRYYYRYYYRYYRYYRYRYRYRYRRYRRYRRYYRYYYYYRRRRRYYYYRYYYRYRYRRRYRYRRRYYRYRRRRYRYYRYYYYRYRRYRYYYYYYRRYYRYYYYYYRRYRYRYRYRYRYRYRRYYRRYYRRRRRYYRYRYRRRYRYYRYYYYRRRYYRRRRYYYRRRYRRYRYRRYRYYYRRRYRYYYYYYYRYYYYRYRYYYYYYYYRRRRYYYRYRYYYYYYYYRRYYRYRYYYYRYYYRYRRYYYYRRRYRYYYRYYYYRYRYYYRRRYRYYYRRYYRYYRRRYRYRRRRRYYRYYYRYYYYYYYRRYYYRRRYYRYYRYRYRYYRYRYYYYYRRYRYRYYRYYRYRYYYYRYRYYRRYRRRRYYRRRYYYYYRYRYYYYYRYRRYRYYYYRYRRYYYYYRYRYYYYYYYYYRRYRRYYRYRYYRYYRYYYYYYYYRYRYYRYYYYYYYRRYYYYYYYYRYYYYYRRRYYYRYRYYYRYYYYRRYYYRYYYYYRYYYYRRRYYYRRRRRYYYRRRRRRRRYYRYYRYYRRYYYRYYYYRYRYYRYYYRYYYRYYYYYYYYRRYYRYYYRYRRRYRRYYYRRRYRRYYYRYYYRYYRRYYYRYYRRYYYRYYYYYRRYYYYYYYRRRRYYYYRRRYYYRYYRYRYYYYYRRRRRYYYRRRYYRRYRYYYRRYYRYRRRRRRRYRYYYYYYRRRYYRYYYYYRYYRRYRYRRRYYYRRRYRRRYRRRRYRRYYYYYRRYYYYRYRYYYYRRRYYYRRRRRRRYYYRRRYRYYRRRYRRRYYRYYYYYRRYRYYYYYRRYYYRYRRRYRRRRRYYYYYRRYRYYRYYRRRYRRYRYYRYYYRYYYRRYRYYRRYRYYRRYRYRRYRRYRYRYYRYRRYYRYRYYRRYYRYRYYRRRRYYYRYYYYRRYYYRRYYYYRYYRYYRYYRYYRYRRYRYYYRRYRYYYYYYRRRYYYRRYRRYYRYYYYYRYYRRRYYYRRYYRYRYYRR--RYRRYRYYRYRRYYYRYYYRRYYYYYYRYRRRRYYYRYYRYYRYRYYRRYYYRYRRRYRRYRYYYYRYRYYYYRRYYYYYRYYYYYRYRYYRYYYRRYYYYYRYYRRRYYYRYRRRRRYRRYRYRYRRRRRRYYYRYRYRRYYYRRYYYYYYYRYYRRRRYRYRYYYYRRYYRYRYYRYRYRYYRYYYRYRRRYYYRYRYYYRYRRYYRRYYYRYYYYYRRYYYRYYYRYYRYYYRYYRYYYRRRYRRYYRYYRYYYRRYYRRRRRYRYRYYRYYYRRYRYRRRYYRRRYRRYYYYRYYRYRRYYYRRYRRRRYYRRRYRRYYYYYYYYRYRYYYRRYRYRRRRRRYYRRRYYYRYYYYYRYRRYRRYRRYYYYRRRRYYYRYYYRRYYYYYRYYYRRRRRRRRRRYYRYYYRRRYRYYYRYYYRRYYYYYRRYYYYYRRRYRRRYYYRRYRYYYYRYYYRYYRRRRYYRYYYRYYYYYYYYYYYYYRYYYRRYRYYRYYYYRYYYYRRYRYYYRRYYYYYYRRRYRYRYYYYYYRYYYYRRYYRRYYRYYYRYRRYRYYYRYYRRYRRYYRYYRRYRYRRRYYYYRYYYYYRRYYYYYYRYRYYYRYYRYYRYYRRYRYYYYRYRRYRYRRYYYYYYRYYYYYYYYRYRYYYRRYRYYRRRRRRRRYRYRYYYRRYRYYYRRRRYYRYYRYYYRRYRRYRRRYRYYYYRYRYYRYYYRRYYRRRRYRRYYRRYRYYYYRYRRYYYYRRYYYYYYYYYYYRRYRRRRYYRRRYRYYRRYRRYRRRRRRYYYRRYYRRYYRYYYRRYYRRYYYRRYYRRRYYYYRYYRYRRYRYYRYYYYRYRRYRYYYRYRYYRRRRRYYYYRYRYRYYYYRRYRYRRYRRYYYRYRYYRYRYRYRYRRRYYRRRYRYRYYYYRYYYRYYYYRYRYRYRYRYRRRYYRYRRYYRYYYYYRYRRYYRRRYRYYRRRYRYRYYRYRYYRRYYRYYRRYYYYYRRRYYYRRRRRRRYYYRRYYRYRRYRYYYYYYRYYRRYRRRRRRYYRYYRYRRYRRYYYYYRYYYYRYRYYYYYRYRYYRRYRRRRYRRYYYRYRYYRRYYRYYYYYRRYYYRYYYYRRYRRRYRYYRYRRRYRYYRRYRYRYYRRYRRYRRYYRRYRYYRYYYYYYRYRRYYRRYYYYYRYRYYRYRRYYRYRYYRYYRYYYRRRYYYRYYYYYRRYYRYRRRRRYYRYYRRRYYRYYYYYRRYRRRYYRYRYRYRYRRRYYRYYRRRYYRRYRYYYRYYYYRRYYYYYYRRRYYYYYRRRRYYRYYRYYRYRRRYRYYRRYYRYRRYRYRYYRRYRRRYRYRRYYYRRYYRYYRYYRYYRRRRRYRYYRYRRYRYRRRRRYRYYRYYYRRYYRYRYYRRRRRYYYYYRYRYYYYYYYRYRRYRRYYYRRYRYYYYRRRRYRRRYRYRYRYYRRRRYRYYYYRRYYRRRRYRYRYRYRRYYYRRRYYRYYRYYYRYYYRYYYRRYYYRYRYRYYRRYYYYYYYYYRRYYYRRYYYYYRYYRYYRRRYYYYYYRRRRYYRYYYRYYYYRYRRYRYYYRYYYYRYRRRYYRRRYYRRRYYRRYYYYRYYYYYYRRRYRYRYRYYRRYYYYRYRYYYYRYYRYYRYRRRYYYYYRYYYYRRRYRYRRRYYYRYRYYRRYRYYRRYYYYYYYRRRYYYRRYRYYRRYYRYRRYRRRYRYYRRRYYYYYYRYYRYYRYRRYYYRRYYRYYRRRYYYRYYYYYRYYYYYRYYRYYYYYYRYRRRRYYYYRYYRYRYRRRYYRYYYYYYRRRYRYRYRYYRRYYRYYRRRYYYYYYRYYRRR-RRYYYYRRYYYRRRRYYYYRYYYYYRRYYYYRRYYRYYRRYYYYYRYYRRRRRYRYYRRYYYRYYYYRYYRYRYYRYYRRYYYYYRYYYRYYYYYYYYYYYYYYYYYYYRYRRYRYRRRYYYRYYRRYYYRRYYRRRRRRYYRYYYYYYYRYRYYYYYYRYRRRRRRYRYRRYYRYRYRYYYRYYYRRYRYRRYYYYYRYYRYRRRRYYYRRYRRYYYRYYYYYYYRRRYYRYYYYRYYYYYRRYRYYRYYRYYRRYYYYYYRYYRRYYYRYRRYYRYRYYYRYYYRYRRYYYRYRRYYRRYRYRYYYYYRYRRRRRRYYYYYRYRYRYRRRYYYYYYRRYYRRRRYRYYYYRRRYYYYYYYYRRYYYRRYRYRRYRRRYYRYYRYYYRRRYRYRYRYYRRYRRRYRYYYRRRYYYRRRRYYYYYRYRRYRYYYYYYYYYYYYYRRYYRYYRYYYYRYYRYRYYYRYYYRRYYRYYRRRYYYRYYRRYRYYRYYYRRYYRRYRRYRRYYRYRRRYRYYYRYRYRYYYYRRRRRYRYYYRYYRYRYYYRRRYR
ANAPL     YYRRYYYYRYRRYYYRYRYYRYYRYRYRRRYRYYRRYYRYYYYRRYYYRYRYYRYRYRRYYRRYYRYYYYRRYYYYRRYRRYYYRYYYYRRYYYYRYRRRYRYYRYYYRRYRRYRYYYRYRRRYRYRYRRYRRYRYRRRYRRYYRYRRRRRYYRRRRYRRYRYYRYYYYYYRRRYYYYYYYRRYRRRRRYRYYRRRRYRYRYYRRRYRYRRYRRYYYRYYRRYYYRYYRYRYYYYRRRYRYRYYYYYYRYYRRYYRRRYYYYRYRRYYYRYYYYRRYRYYYYRYRYYRYRYYRRRYYRYYRRYRYYRYYYRYYYYRYRYYYRRYYYRYRYRYYYYRRYRRYRYYYYYRYRYRYRRRYYRRYYYYRYYRYYYRRRRRYRRRYYRRRRYYYYRRRYYYRYYYRYYYRRYYRRYYYRYRYRRYRRRYRYRRYRYRYYYRYRRYRRRYYRRRYYRYRYYRRYYRRYYYRRRYRYYYRYRYYRRYRYRRRRRYRRRRYRRRRYRYRYYRYYYYRYRYYYYRYYYYRRRRYYYYYYRYRRRYRYRYRYRYRYYYRYRYRYRRRRYRRRYYYRRRRRRYRRYYYRRRRYRRRRYYYRRRYRRRRRYRYRRYYRRYRYYRYYYRYYRYYRRYYYRRYRYYYRRRRYYYRYRYRYYRYRYRRRYYRYYYYYRYYYYYRRYYYYRRRYYYYYRYYYYRYYYYRRRYRRYYRRYYRRYRRRRYRRRYYRYYYRYYYRYYYYYYYRRYYYRRRYYRYRRYYYRRYYRRYYYYYRRYRRRYYRYYRYYRRRYYYRYYRYYRRYYYYRYRYRYRYRRYYRYYYRYRRYRYYYRYYRYYYYYYYRYYYYYYRYYYRRYYRYRRYRYRYYYRRYRYYYYRYYRRYYYYYYYYRRRRYYRYRYYRYYYYYRRRYRYRYRYRYRYYYYRRYYYRYYRRYRYYRYRYRYYRYRRRYYYYRRRYRYRRYYYYRRYYYRYYYRYYRRRYYYYRYYYRYYYRYYYYYYRYRYYYRYYYRYRRRYRRYYRRYRYRRYYYRYYYRRRRRYYYRYYYRYYYRYYRYYRYYYYYYRRYRYYYYYYRYRYYYRYYYYRRYYRYRRRRRYYYRRRYRRRYRRYYYRYYRYRRRRYRRYRYYYYYYRRRYYYYYYRYRYRRRYRYRRRYYYRRYYRYRRRYYRRRRYYRYYRRYYYYYYRYYYYRRRYYYRRRRRRYYYYRRRYRYYRRYYRRRYYRYYYYYRYYYRYYYYRYRYYRYYRRRRRRRYYRRYYRRRRRYRRYRYYYYRRYYYYRYRRYRYRRYRYYRRYYRRRYYYYRRYRYYRYRYYRYYRYYYYRYYYRYRRYRYYRYRRYYYYRYRYRRRRYYRYYYYRYRYYRRRYRRYRYRRYRYRYRRYRYRYYYYRYRYYYYRYRRYYRYYYYYRYYRRRYYRYRYYRYRRYYRR-RYRRYRYYYRRRYRYRYRYRRYYRYRYRRRRRYYYRRYYRRRRRRYYYRYRRRYRRRYRRYRYYYYRYRYYYRYYYYRYRRYRYYRYRRYRYRYYRRYYYRRYYYRRRYRYRYRRRRRYRRYRYYYRRYRRRRRRRYRYRRYYYRRYYRYRYYRYYRRYRYRYRYYYRRYYYRRRYRRYRRRYYRYYRRRRRYRRYRYYRRYRYRRYYRRYRYRYRRYYYRYYYRRYYRYYRYYYRYYYRYRYYYYRRRYRRRYYRRYYYYRRRRRYRYRYYYYYYYRYRYRRRYYRRRYRRYYYYRYYYYYRRYYRYYYYRYRYRRRYRRYYYYRYYRRYYYYRRRYRRRYRRRRYYYRRYYYRYYYRYRYRRYRRYYRYYYYRYRYYYYRRYYRRYYYRYRRRYYRRYYRRYRRYYRRYYYRRYRRRYRYYYRYRYRYYRRYYYYYRRRYRRYYYYYRRRRYYRRYYYYYRRRRRYYRYRYRYYYYYYYYYYYYYYRYYRYYRYYRYYYRYYYYYRRYRYYYRRYYYYRYRYRYRYRYYRYYYRRYYYRYYYRRRYRYRYRYRYYRRRYRYYYRYRRYYRYYRRYYYRRRYRRYRYRYYYYRYRYRRYRYRYYYRYYRYYRYYRRYYYRYYRYRRYRRRRYRRYYYRYRYYRYYRRRRRYYRRYRRYRRRRRRRRYRYRYYYRYYYYYRRRRYYYRYYRRRYRRYYRYRRYRRYRYRRRRYYRYRYYRYYRRRYYRYYYRRYRRYYYRYYRRYYRYYYYYYYRYYRYRRRYRRRRYYRRRYRRYRRYRRYYRRYRRYYYYRYYRRYYYYYYRRRYRYYYYYRYRYYRRRYYRYYYYYRRRYYRYYRYRYRRYRYYYRRRYRRRRRRYYRYRYRYRRYYYRYYYYRRRRRYYYRYRYRYYRYRYRYRRRRYRYRYYYYYYYRRYYRRRYRRYYRYRYRYRYRRYYYRYRRYRRYYRYRYYRRRYYRRRRRRYRRYRRRYYRYYRYYRRRRYYRRYYYRYRRYYYYYRRRRRYYRYRRYYRRRRYRYYYYYYYYRYRYRRYYRRYYRYYYRRRYRRRRYYYRYYYYRRRYYYRRRYRYYRRYRRRRYRRYYYRRYYYRRYYRYYRYYRYRYYRYRRYRRYYRYRRYYRYYRRRRYYRRYRYYYRRRYYRRRRYYRYYRYYRYYYRYYRRRYYYRRYRRYYRYRRRYYRRYRYYYYYRYYRYRYRRRYRYRRYYYYYRYYRYYRYRRYYRYYRRYRYRYYYYYRYYRRYYYRYRYYYRYYYRYYRYYYYYYYYYRRYRYRRYRYRRYRYYYYRRRYYYYYRRRRYYRYYRYYRYRRRYRYRRRYYYYYRYRRRYYRRYYRRYRYYRRYRRRYYYYRYRYRYYRRYRRYRYYRYYRYYYRRYRRYRYYYYYYRRRYRRRYYYYYRRYRYYYRYRYYYRYRYRRRRRRYYYYRRYRRYRYYYRYYYYYYRRRYYYYRRRYRRYYRYRRRYRYRRYYYYRYYRRYYYYRYRYRYYRYYYRYRRRYYYRRYRYRYRYYYYRRYRYYYRYYRYRYYYRRYYYYRRYYRYRRRRYYYRRYYYRRRYRYYRYYYYYRYRRYRYYRYYYYYRYRRRYYRRRYYRRRRYRYYYYYRYYYYRRYRRYRYRYRYYRRYYYYRYRYRYYRYYRYRRRYYRYRRYYRYYYYYRYYRYRYRRYYYYRYRRRYRYYRRYYYYRYYYYYYYYRRRRRYYYYYRRYRRYRRYRYYYYRYYYYRRRYRRYYRYYRYRYRRYYYYYYRRYYYRYYYYRRYYYYYRYYRYYYRYRRRRRRYYYRYRYYYYRYRRRRRRYYYRRRRYRYRYRYRRYYRYYRYYRRYYYRYYRRRYRYRR-RYRYYYRYYYRRRRYYYYRYYYYRYYYYYYRRYYRYRYYYYRYRRYYRYYRRYRYYYRYRYYYYYRRYYRYRYYRYYRYYYYYYYYYYRYYYYYYYRYYRRYYYYYYYRYRRYRYRRRYRRYYYRRYYYRYYYRRRRRRRYRRYYRYYYRYRYYRYYRRYRRRRYRRRYRRYYRYRYRYYYYYYRRYYRYRRYYRYYRYYRYRRYRYYYRYYRRYYYRYRYYYYYYYRYYRRYYYRYYYYRRRYRYRYYYRRYRRYYYYRYYRRYRRYYRRRRYYRYYYYYRRRYRYRRRYYRRRYYYYRYRYRYYYYYRRRRRRRRYRRYYRYRYRRRRYYYYYRRRRRYRYYRYRYYYYRRYRRYYYYYYYRYYYYYRYYRRYRRYYYRYYRYYYRRRYRYRYRYYRRYRRRYRYYYRRYYYYRRRRYYYYYRYRRYYRYYYYYYYYYYRYRRYYRYYRYRYYRYYYYRYYYRYYYRRYYRYYRRRYYYRYYRRYRYYRYYYRRYYRRYRYYRRYYRYRRRYRYYYRYRYRYYYYRRRRRYRYYYRYYYYRRYYRRRYR
ANODI     YYYRYYYYRYRRYYRYYRYRRYYYRRYRRRYRYYRRYRRRRYYYYRYYRYRYYRYRRRYYYRRYYYYRYYYYRRYYRYYYRYRRRYYYYRYRRYYRYRYRYRYRRRYYYRYRRYRRRYYYYRYRRYRYRRYRRYRYRRRYRRYYRYRYRRRYYRRYYYRRYYYYYYYRYYYYRRYYYRYYYYRYRRRRRYYRRYRRRYRRRYYRRRYRRRRYRRYYRRYYYYRYYRYYRYRYYYYRRRYRRYYYRYYYYYRYYYRYRRYRRYRYRRYRRRYRRYRRRRYRYRRYYYYRRRYYYRRYYRYYRRRRYRRYRYRRYYYRYYYYY-RYRYYRRYYYYYYYRYRRYRYRYYYRYRYRYYRRYYYRRYYRYYYRYYYYRYRRYRYRYYYYRYRYRYRYRYYYRYYRRYRYRRYYRRRYYRRYYRRRRRRYYRRRYRRRYYYRYRRYRRYRYRYRYYRYYRRRRYYRRYYYYRRYYYYYYRRYYYRYRYRYRRRYRRRRYRRRYYRYRYYRYYYYRRRRYRYYYYYYRRYRRYYYYYYRRRRRRYRYYYRYRYRRRRRRRYYRYRYYYRYYYRRRYYYYRRYRYRRRRYRYRRYYYRRRYRRRRRYRYRYYRRRRYRYRYYYRRYRYYRRYRRRRYYYYYRRRRYYYRYYRYRYYYYYRYYYYYYYYRYRYYYYYRRRYYYRRYYRYYYRYYYRRYRYYYRRRYRRYRYYYRYYRYRYYRRRYRRYYYRYYYYYYYYYYYRRYYYRRRYRRYRRYRYRYRYYRYRYYYRRYRRRYYRYYRYRYYYYYRRRRYYYYRRRRRRRRRYYYRRYRYRYYRYYYRYYYYYRYYRYYRYYYRRYYYYYYRRYYRRYRYYRRYRYRRYRRYRRYYYYYRRRYYRRYYYYYYRRYRYRYRYYRYYYYYRRYYYYRYRYYYRYYRYYRYYYYYYYYYRRYRYRRYYYYYRRRRYYYRRRYRYRRRYRYRRYYRRYYYRYYYRRYRYYYYYYRRYYRYYYYRYYYRRYYRRRYRYRRRYRRYYYYRRYRYYYYYYRRRYRYYYRRRYYRRYYYRYYRYYRRYYYYYYYYRYYRYYYRRYYRYRYYRYYRYYYYRYRRRYYYRRRYRRYYRYYYYRYYRYYYYRRRRYRYYRYYYYRRYRRYYYYYRYYRRYRYRYRYYYRRRYYRRRRRRRYRRYYYYYRRYYYYRYRYYYYRRRRYYRYRRRRYYYYRYRYRYRRYYYRRRRYRYYYYYYRYRRRYYYRYYYYYYYRRRRRYYYYRRYRRRYRRYRYYRYYYYYYRYYRRYRRYYYRRYRYYRRYRYRRYYYYRRYRYYRYRYYRYYYYYRYRYRYRRRRRYYYRRRRRYYRYYYRRRYYYRYYYYYRYYYYRRRYYYRRRRYYRYRRRRYRYRYYYYYRRYYYYRYRRYYRRYYYYRYYRRRRYRYRYYRYRRRRYY-YR-RYRRYRYRRYYYRYRRRYYYRYYYRYRYYYYYYRYYRYYRYRRYYYYYRRYRRRYRRYRRYYYRYYYYRRRYYYYYRYYRRYYYYYRRYYYYYRYYYRYRYYRRRYYRYYYRRYRRRRYRRRYYRYYYYYRRRYYYRRYYRRRYYRYRYYYYYRRYRYRRRYYYYRRRYYYRRRRYRRYYYRYYYRYRYYYRYRYRYRYYYRRRYRYYRRRYRRYYYRRYRRYYYYRYRYYYYRYRYYYYYRYYYRYRRRYYRYRRRYRRRRRYRYRYYYYRYYRYRYRRRYYRRRYRRYYYYRRYRYRRYYYYYYYYRYRYRRRYRRYYYYYYYRYRYYRYRRRRYRRRRRYYYRRRYYYRRYYYYRYRRRRRYRRYYYYRRRRYYYRYYYRYYYYRYRRYYYRRYRRRYRRRYRYYYYRRYRYYYRRYYRYRRYYRRRYYYYYRRYYRYRRYRYRYRYYYYRYYYYYRRYRRYYRYYYRYYYRYYYYRYYRYRRYYRRYRYYRRYYYYYYRRRRYRYYYRYYYYYYYRRRYRYRYYRYYYRRYYYRYYYRRRYRYRYRYRYRYYYRRYYYRYYYYYRRYRRYRYRRRRYRYRYYYYYRRYYRYRYRYRYYYRYYRYRRYYRRYYYRYYYYRRYRRRRYRYYRRRYYRYYYYYRRYRYYRRRRRYRRRRRRRYYRYRYYYRYYYRYYRYRYYYRYYYYYYRRYRRYRRYYRYYRYRYRRYRYRYYRYYRYYRYRRRYYRYRRYRRRYRRRRYYRYYYRYYRYYRYYRRYRRRRYYYYRYRYRYRYYRYRRYYYRYYRYYYYYRYYYYYRRRYYRRYYYYRYYYRRRYYYRYRYRRRYRYYRRYYYRYRRYRYYYRRRYYRRRRYYYRYRYRYRYYYYRRYRYRRRRRYYYRYRRYRYRRRYRYYRRRYRRRRYYRYYYRRYYYYYYYRRYRYYRYRRYRRYYRRYYYYRRRYYRRRYRRYRYRRRRYYRRRYRRRYYRYRYYRRRYRYYRRYYYRYRRYRYYYRRRRRYYYYRRRYRRRYYYRYYRYYRYYYYYRRYRRRYYRYYRYRYYRRRRYRYRRYYYRYRYYYRYRYRYYRRYRRYRYYRYYYYRYYYRRYYRYYRYYRYRYYRYYRRYRYRRYRRYRRYRRRRRYYRRYRRYRRRYYRRRRRRYRYRYYRRYYRRYRRYRYRRRRRYRYYYYRYRRYRRRRYRYYYYRYYYRYRRRYYRRYYYYYYRYYYRRRRRYYYRYYRRRYRRYRYYYYYYRRRYYRRYYRYYYYYYRYRYRYRYYRYYRRRYYYYYYYRRYYYYYYRRRRYYYYRYRYYRYYYRYYYYYRRYRYYRRYYRYYRYRYRYYYRYRYRYRYRRYYYYRYYYYYRRYRYYRRYRRYYYYRYRYYYRRRRYYYRRYRYYYRRYRRRYYYRYYYRYYYYYRYRYRYYYYYRYRYYYYRYRRRYRRYRYRYRYYRRYYRYYYRYYRRRRYRYRYYRRYRRRRRYRYYYRYRYYRYYRRRRRYYRYYYYYRRRYYYRRYYYYYRYRYRRYYRYYYRYRYRRYYYRRYYYYYRRYRRRRRRYYYYYYYRRRYYRYYRYYRYYRYRRYRYYRRYYYYRYYRRYYRRRRRRRYYYYRRYYYRYYYYYYRRRYYYRRRYYYRYYYYRYYYYYYRYYRYYRRYYRYYYYYYYYYYRRYRRYRRRYYRYYRRYRYYRYYRYYYYYYYYYRRYYYRYYYYYRYYYYRYRYYYRYRYRYRRRYYYRYYYYYYRYRRRRYYRYYYRYYYRRYYYYYYYYRRYYYYYRRYRYYRRRYYYYRRRYYYYYYYYYRYRRRRRRRRYYRRYRRYRYYYRRYYRRYRYYRRRYYRYYYYRYRRYRRRYYYYRRYYYRYRYYYYYRYYYYRRRYYRYRRYYRYYRRYYRYYRYRRRRRRYRYYRYYYYRYYRRRYYRYRYRRYRRRYYYYYRYRRRYYYYYYYRYYYRRYYYYRYRYRRYRYYYYYYRRRYRRYYYRYYYRRRRRRRYRYYRYYRYRYRYYRYYRRRRRRRYRYYYRRYYRRYRRYYYRYYYYRYRYYYYYYYYYYYYYRYRRYYYRRYRRYYYRYYYYYYYYRRYYRRYRYRYYYRYYRYYYRYYYRRYRRYYRRRYYRYRYRYYRRRRYYRYRYYYRYYYYYRRYYRRRRYYYRRYRYRYYYYYRRRRYRRRYYYRYRRRYRYYRYYYYYRRRRYYRRYRRYYYYYYRRYYYYYYYYRRYRYYYYRYRRYRYYYRRYYRYYYRRYYRYRYRYYRRYRRRYRYYYRRYYYYRRRRYYYYYRYYRYRYYYYRYYYYYYYYYYYYRYYYYRYYRYYRYRYYYRYRYRRYYRYYRRRYYYRRYRRYRYYRYYYRRYRRRYRRYRRYYRYRRRYRYYYRYYYRYRYYRRRRRYRYYYRYYRYRRYYRRRYR
ANSSE     RYRRYYYYRYRRYYYRYRYYRYYRRRRRRRYRYYRRYRRYRYYRYRYRYRRYYRYRRRRYYRRRYYYRYYYRYRYYRYYRRYYYRYYYYRYRYRRRYYYYYRYRYYRYYRYRRYRYRYYYRRRRRYRYRRYRRYRYRRRYRRYYYYRRRRYYYYRYYYRRYRYYYYYYYYYYRRYRYYYYRRRYYRRRRYYYYYYRYYYRYYYYRRYRRRRYYRYYYRYYRRRYYRYYRYRYRYYRRRYYRYYYRYRYRYRRYYYRRRYYYRYYRRRYYYYRYYRRYRYYYRRYYYYRRRYRRRRYYRRRRRYRYRRYYYRRYYYRYRYRYRRYYYYRRYRRRYRYRYYRYRYRYYYRRRRRYYRRYYRYYYYYYYYRRYYRRRYRYRYRYYRRRRYYYYRYYYRYRYYYRYRYRRYYRRRYYRYYYYRRRRYYRYRRYRYRYYYRYRRYRRRYYRYYYYRYRRRRRYYRYYYYRRRYRRRYRYRRYYRRYYRRRRRYRRRYYRRRRRRYRYYRYYRYRYRRYRYYYYYYRYYRYYYYRYYYRRRRRYRYRYRYRYRRYRRRRYYRRRYYRRYYYRRYYRRYRRRYYRRRYYRYRRYYYRRRYRRRRYRRYRYYYRRRRYYRYYYYYYYYYRRYYYRYYRRYYRRRRYYYRRRYYYYYYYYRRRYYYRRYRYRYRYYYRRYYYYYRRYRYYYRYYYYRYRYYRRRRYRYYYRYYRRYYRRRRRRRYYRYYYRYYYRYYRYYYYRRYYYRYRYYRYYRYRYRRYYYRYYYYYRRYRYRYYRYYRYYYYYYYYRRYYYRRRYYYYRRRYRYYYRRYYYYYYRYYRYRYYYYRYRRYYYYYRRRYYYYRYYYYRRYRRYRRYRYYRYRRRYRYYYYRRYYYYRRYYYYYYRRYRYRYRYYRYYYRYRRRYYYRYRYYYRYYRYRRYYYYYYRYYRYYYYRRRYYRYRRRRYYYRYRRRYRRRYRYRYYYRRYYYRYRYRRYRYYRYYYRRYYRYYYYRYYYRYYYRYYYRYRRRYRRYRYYRRYRRYYYRYYYRYRRRYRYRYYRRYYYRYYYYYRRYYYYYYYRRRRYYYYRRRYYYRYYRYRYYYYYYRRRRYYYRRRYRRYYRYYYYRYYRYRRYRRRRYRYYRYYYRRRYYRRYYYRRYRRRYRYRRRYYYRRYYRRRYRRRRRRYYYYYYRRYYYYRYYYYYYRRRYYYRRRRRRYYYYRRRYRYYRYYYRRRYYRYYYYYRYYRRYYYYRYYYYRYYRRRRRYRYYYRYYRRRRRYRYYRRYYRRYRYYYYYRRYYYRRYRYYRYYYYRRYYYYRRYRYYRYRYYRYYRYYRYRYRRRYRRRRYYRYRRYYYYYYYYRRYYYRRYYYYRYYYYYRRRRYYRRRRYRYRRRYYRYRYYYYRRRYYYYRYRRYYRYYYYYRYYRRRRYYYRYYRYRRRRRR-RYRRYRYYRYRRYYYRYRYRRYYRRRYRYRYRRYRYRYYRRYRYYRYYRYYYRYRRRYRRYRYYYYRYRYYYYRRYRRYRRRRYYRYRRYRYYYYRRYYYYRRYRRRRYYYRYRRRRRRYRYRYYYRRRRRRYRRRYRRRRYYYRYRYRYYYYRYYRYRRYRYRYYYRRYYYRRRYRRYRYRRYRYYRYRRYYRRRRYRRYYRYRRYYRRYYRRYRYYYYRRYYRYRYRYYRYYYRYYYYRRYRRRRRYYRYYRRRYRYYYRRYYRYRYRYYYYYYRRYRYRRRYYRRRYRRYRYYRYYRYRRYYYRRYRYYYYYRRRYRRYYYYYYRRRYRYYYYRRYYRRRRRRYYYRRYRYRYYYYYRYRRYRRYRRYRYYRRRRYYYRRYYRRYYYRYYYRYRRRRRRRYRRRRRYYYYRRYYRYYRRYYYRRYYYRRRYYYYYRRRYRRRRYYYRYRRYYYRYYYRYRRRRRYYRYRYRYYYYYYYRYYYYYRRYYRYYRYYRYRYYRRYYRRYYRYYYRRYYYYRYRRRYRYRYYRYYYRRYYYRYYYRRRYRYYYRYRRYYRYYRYYYYYRRYYRRYRRYRYRRRRYRYRYYYYYRRYYRYRYRYRYYYRYYRYRRYYRRYRYYYYRRRYYRYRRYRYYYYRYYYYRYRYRRYRYYRRYRRYRRRYRRRRRYYYYYYRYYYRYYRRRRYYRYYRYYYRRYRRYRRRYRYYYYRYRYYRYRYRRYYRRRRYRRRYRRYRRYRYRYYRRYRYRYYYYYYRYYYYYRRYRRRRYYYRRYRYYRRYYRYRYRYRRYYYYRYYYRYYYRYRRRRYRRYYRYRYYYYRRYRYRYRYRRRRRYYRYYRYRYRRYRYYRRYRRYRRRRYYYRYRYRRRYYYYRRYRYRRRRRYYYRYRRYRYYYRYRYRRRRYRRRYRYYYYYRRYYYRYYYRRRRYRYRYRYRRYYYRYRRYYRYYYYYRYRRRRRRRYRRYYRRYRRRYYRYRRYRRYYRYYRRYYYRYRRRRYYRRRRRRRYYYRRYYRRRRYRRYYYYYYYYYRYRRYRRRYYRYYRRRRYYRRYYYYRYRYYRRRYYYRYRYRYYRRYRRRRYRRYYYRRYYYRRYYRYYRYYRYRYYYYRYYRRYRRYRRYYRYYRRRRYYRRYRRRYRRRYRRYRRYYRYRRYYRRYYRYYRYYYRYRRYYYYRRYRRRRYRRYYRRYYYRYYRYRYRRRYRRRYYYYYYRYYRYRRRRRYRRYYRRRYRRYYYYRRRRRRYYRRYYYRRYYRRRYYRYYRRYYYYRYRYRYRYYRYRYYYYYYYYRRYYYYYRRRRYYRYYRYYRYRRRYRYRRRYYYYYRYRYRYYRRYRRRYRRRRYYYRRYYYYYRRYRYYRRRRRYRYYRYYRYYYRRRRRYRYYYYYYRRRYRRRYYRYRRRYRYYYRYRYYYRYRYRYRRYRRYYYRRYRRYYYYYRYYRYYYRYYYRYYRRRRYRYRRYRRRRRRRRYRYYYYYRYYYYYRRRYRYYRYYYYYRRRYYYRRYRYRYYYRYYRRYRYYYRYRYRRYYYRRYYYYYRYYRYRRRRYYYYRYYRRRYYRYYRYYYYYRYRYYRYRRYYYYYRYYRRYYRRRRYRRRYYRYYYRYRYYYYRYRRRYRYRRRYYRRYRYYRYRYYYYRYYRYRRRYYRYRYYYRRYYYYRYRRRRYRYYYYYRYRRRYRYYRRYYYRYYYYYRYYYRRRRRYRYYYRRRRRYRRYRYRYYRYYYYRYRYYRYYRYRRRRYRYYYRYYYRRYYYRYYYYRRYYYYYRRYYYYYRYRRYRRRYYYRYRYYRRRYRRRYYRYYYYRRYRRYRYYYYYYRRRYRYYRRRYYRYYRRYYRRRYRRYYYYRRYYYRRRRYYYYYYYYYYYRYYYYRRYYRYRRRYYYRRRYYRRRRRYRYYYRYYYYYYYYRYYRYRYRRYYRYYYYRYRYYYYYYYYYYYYYYRRYYYYYYYRYRRRRYRRRYYYRRYRRYYYRYYRRRRRRRRYRRYYYYYYRYRYYYYYRRYYRRRYRRRYRRYYRYRYRYYYYYYRYYYRYRRYYRYYRYYYYRYYRYYYRRYRRYYYRYRYYYYYRRRYYRRYYRRYYYRRRRYRYYYYYRRYRRYYYRRYRRYYYYYYRRRRYYRYRYYYRYRYYYRRRRRRRRYYYRRYRYYYYYRYRYRRYYRRYYRYRRRRYRYRRYYYYYRRRRYYRYRRYRYYYYRRRYYYYYYYYRRYRYYYYRYRRYRRYYYRYYRYYYRRRYRYRYRYYRRYRRRYRYYYRRYYYYRRRRYYYYYRYRRYRRYYYYYYYRYYYYRRYYRYYRYYYYRYYRYRYYYRYYYYRYYRYYRRRYYYRRYRRYRYYRYYYRRYYRRYRRYRRYYRYRRRYRYYYRYRYRYYYYRRRRRYRYYYRYYRYRRYYRRRYR
APTHA     RYYRYYYYRRRRYYYRYRYRRYYYRRRRRRYRYYRRYRRYRYYRYRYRYRRYRRYRRRRYYRRYYYYRYRYRYRYYRYYYRYYRRYYYYRYYYYYYYYYRYRYRYYRYYRRRRYRYRYYYRRRRRYRYRRYYRYRYRRRYRRYYYYRRRRRYYYRYYYRRYRYYYRYYYYYYRRYYYRYYYYRYRRRRRYYYRYRRRYRRRYYRYRRRRRYYRRYYRRYYRYYYYRYYRYRYYYYRRRYRRYYYRYYYRYRYYYRYRYYRRYRYRRYRRYYRYYRRRRRYYYRYYYYRRRYYYRRYYRYRRRRRYRRYRYRRYRYRYYRYY-RYYYYRRYYYYYYYRYRRYYYRYYYRRRYRYRRRYYYYRYYRYYYRYYYYRYRRRRYRYYYRRRYYRYYYRYRYYYYYRYYYRRYYYRRRYRYYYRRRRRRYYRRYYRRYYYYRYRRYRRRRYRYYYYRYYRYRRYYYRYYYYRYYYRRYYRRYYRRYYYRYRRRRRRRRYRRRYYRYRYYRYYYYRRRRYYYYYYYYRYRYRYYYYYYRRRRRRYRYYYRRRYRRRYRRRYYRRRYYRRYYYRRRRYRYRYYRYRRRRYRYRRRYYRRRYRRRRRYRYRYYYRRYRRYRYYYYYYRYYRRYYYYRYYYYYRRRRYYYRYRYYRYYYYRYYYYYYRYYRYRRYYYYRRYYYYRRYYRYYYRYYYRRYYYYYRRRYRRYYYYYRYYYYRYYRRRYRRRYYRYYYYYYYYYYYRRYYYRRRYRRYRYYRYRYYYYRYYYRYRRYRRRYYRYYRYRYYYYRYRRRRYYYRYRRRYRRRRYYRRYRYYYYRYRYRYYYYYRYYRRYYYRYRRRYYYYYRRYYRRYRYYRRYRRYRYRRYRRYYYYYYRRYYRRYYYYYRRYYRYRYYYYRYYYYYRRRYYYRYRYRYRYYYYYRYYYRYRRYYRRYRYRRYYYRYRRRYYRYRRRYRYRRYYRYRRYYRRYYYRYRRRRYRYYRYYYRYYYRYYYYRRYYRRYYRRYRYYRRRYRRYYYYRRYRRYYYRYYYYYRYYYRRRYRRYYYYRYYRYYRRYYYYYRYYRYYYYYYRYYYRYRYRRYYRYYYYRRRRRRYYRYRYRRYYRYYYYRYYRYRYRRRRRYRYYRYYYYRRYYRYRYYRRYYRRRRYRYRYYYRRRYYRRRRRRRRRRYYYYYRRYYYYRYRYYYYRRRYYYRYRRRRYYYYRYRYRYRRYYYRRRRYRYYYYYRRYRRRYYYRRYYRYYRRRRRRRYYYRRYRRRRRRYRRYRYYYRRYRYYYYYYRYRYRRYRYYRYYRYRRYYYYRRYRYYRYRYYRYRRYYYYRYRRRRRYRYYYRRRRRYYRYYYRRRRYYRRYYYYRYRYYRRRYRYRRRRYYRYRRRRYRRYYYYYRYRYYYYRYRRYYRYYYYYRYYRRRRYRYRYYRYRRRRYYRYR-RYRYYRYRRYYYRYRRRRYYRYYRRYRYRYYRYRYYRYYRYRRYYYYRRRYRRRYRRYRYYYYRYYYYRRRRYRRYRYYRRYYYRRYRYYYYYRRYYYYRYYRRRYYRRYYRRRRYRRYRRYYRRYYYYRRRRYYYRRYYYRRRRRYRYRRYYRRYRYRRRYYYYRRRYYYYRRRYRRYYYRYYYRRRRYYRYYYYYYYYYRRRYRYYRRRYRYYRYRYYYRYYYYRYRYYYYYYRYRYRYRYYYYYRRRYYRYRRRYRRRRRYRYRYYYYRYRRYRYRRRYYRRRYRRYYYYRRYYYRRYYYYYYYYRRRYYRRYRRYYYYRRYRRYRYRYRRYRYRRRRRRYYRRRYYYRYYYYYYYRRYRRYRRYRYYRRRRYYYRRYYRRYYYRYRYYRRRRRRRRYYRRYRYYYYRRYYRYYRYYYRRYYYYRRRYYYYYRYYYRRRRRYYRYRRYYRRYYYYYRRYRRYYRYYYRYYYRYYYYYYYRYRRYYRRYRYYRRYYYYYYYRRRYRYYYRRYYYYRYRYRYRYRYYRYYYRRYYYRYYYRRRRRYRYRYRYYYYRRRYYYRYRRYYRRYRRYRYRRRRYRYRYRYYYRRRYRYYYRYRYYYRYYRYRYYYRRYYYYYYYYRRYRYRYYYRYRRRYYYYYYYYRRRRYYRRRRRYRRRRRRRYRRYRYYYRYYYRYYRYRYYYRYYYYYYRRYRRYRRYYRYYYYRRRYYRYRYYRYYRYRRYRRYYYRYRRRRRRYRRRYYYYRYYYYYRYYRYYRRYRRRRYYYYRYRYRYRYYRYYRYYYRRYYYRYYYRYYYYYRRRYYRYYYYYRYYYRRRYYYRYRYRRRYRRYRYYYYRRRRYRYYYRRRYRRRRYYYYRYYYRYRYYYYRYYRYRRRYRYYYRYRYYRYYRRYRYYRRRYRYRRYYYYYYRRYYYYYYYYRYRYYYYYRYRRYYYRYRRYRRYYRRRRYRRYRYRRRRYYRRRYRRRYRRYRYYRRRYRYYRRYYYRYYRRRYRYRRRYRYYYYRRRYRYRRYYRYYRYYRYRYYYRRRRRRRYRYYYYRYYRRYRYRYRYRYYRYRYYYYYRYRYYRRYRRRRYYRYRYYRRYRRRYYRYYRYYRYRYYRYYRRYRYRRYYRYYRYRRRYRYYRRYRRRYYRYYRRRRYYYRYRYYYRYRYYYYRYYYRRRRYYRYYYYRYRRYRRRRRYYYYRYYYYRYRRRYYRRYYYYYYRYYYRRRYRYYRRYR-RRYRRYYYYYYYYRRRYRYRRYYRYYRRYRYRRYYRYYRRYYRRYYYRYYYYRYYYYYYRRRYYYYYRYRYYYYYYRYRYYYRRYRYRRRYYYYYRYRYRYYRRYRYRYRRRRYYYYRYYYYRRRYRYYRRYRRYYYYRYRRYYYRRYRYYRRYRYYYRRYRRRRYYRYYYRRRYYYRYRYRYYYYYRYRYYYYRYRRRYRRYYYRYRYYRRYYRYYYRYYRRRRYRYYRYYRYRRRRRYYRYYRYRRYYYYRRRRRYYYYYYYYRRRYYYRRYRYRYRYRRYRYRRYYYRYYYYRYYYRRYYYYYRRYRRRRRRYYYRYYRYRRYYYYYRYYYYYRRRRYRYYRRYYYYRRYRRYYRRRRRRRRYYRRYRYYRRYYYYYRRRYRYYYRYYRRYYYYRYYYYYYRYYRYYRYRYRYYYYYYYYYYRRYYRYRRRYYRYYRYYRYYRYYYRYYYRYYRYRRYYYRYYYYYRYYYYRRRRYRRYRYRYRRRYYYYYYYRYYYRYRRRRYRYYYYYYYRRYYYRYYYYYRYYYYYYRYRRYYRRRYYYRRRYYRYRYYYYRYRRRRRRRRYYYRYRRYRYRYYRYYRRYRRYRRRYYRYYYRRYRYY-RRYRYYRRYYYRYRYYYYYRYYYYYYRYYYRRRYYRYRRRYYRYYRYRRRRRRYRYYRYYRYRYYRYYYYYYRYYRYRRRYYYRYRYRRRYYYYYYYYYYYRRYYYYRYRYRRYRYYYYYYRRRRRRYYYRYYYYRRRRRRYRRYRYYRYRYRYYYYYRRYRRRRYRRRYRRYYYRYRRYYYRYYYRRYRYYYYYYYYYYYRYRRRRYYYRRYYRYYYRYYYYRYYYRRYYRRYRYRYYYRRYRYYYYYYYRRYRRYYYRRYYRYRYRYYRRRRYYRYRYYYRYYYYYRRRRRYYRYRYRRYRYRYRYRYRYRRYRRYYRRYYRRRYRRYRYYRYYRRRRYYRRRRYRYYYYYRRYRYYYYYYYRYRYYRYRYRRYRRYYRRYYRYYYRRRYRYRYRYYRRYRRRYRYYYRRYYYYRRRRYYYYYRYYRYRYRYYRYYYRYYYYYRYYRYYYYYYYRYYRRRYYYRYRYRRYYRYYRRRYYYRRYRRYRYYRYYYRRYRRRYRRYRRYYRYRRRYRYYYRYYYRYRYYRRRRRYRYYYRYYRYRRRYRRRYR
APTMA     RYYRYYYYRRRRYYYYYRYRRYYYRRRRRRYRYYRRYRRYRYYRYRYRYRRYRYYRRRRYYRRYYYYRYRYRYRYYRYYYRYYRRYYYYRYRYYYYYYYRYRYRYYRYYRRRRYRYRYYYRRRRRYRYRRYYRYRYRRRYRRYYYYRRRRRYYYRYYYRRYRYYYRYYYYYYRRYYYRYYYYRYRRRRRYYYRYYRRYRYRYYRYRRRRRYYRRYYRRYYRYYYYRYYRYRYYYYRRRYRRYYYRYYYRYRYYYRYRYYRRRRYRRYRRYYRYYRRRRRRYYRYYYYRRRYYYRRYYRYRRRRRYRRYRYRRYRYRYYRYYRRYYYYRRYYYYYYYYYRRYYYRYYYRRRYRYRRRYYYYRYYRYYYRYYYYRYRRRRYRYYYRRRYYRYYYRYRYYYYYRYYYRRYYYRRRYRYYYRRRRRRYYRRYYRRYYYYRYRRYRRRRYRYYYYRYYRYRRYYYRYYYRRRYYRRYYRRYYRRYYYRYRYRRRRRRYRRRYYRYRYYRYYYYRRRRYYYYYYYYRYRYRYYYYYYRRRRRRYRYYYRRRYRRRYRRRYYRRRYYRRYYYRRRRYRYRYYRYRRRRYRYRRRYYRRRYRRRRRYRYRYYYRRYRRYRYYYYYYRYYRRYYYYRYYYYYRRRRYYYRYRYYRYYYYYYYYYYYRYYYYRRYYYYRRYYYYRRYYRYYYRYYYRRYYYYYRRRYRRYYYYYRYYRYRYYRRRYRRRYYRYYYYYYYYYYYRRYYYRRRYRRYRYYRYRYYYYRYYYRYRRYRRRYYRYYRYRYYYYRYRRRRYYYRYRRRRRRRRYYRRYRYYYYRYRYRYYYYYRYYRRYYYRYRRRYYYYYRRYYRRYRYYRRYRRYRYRRYRRYYYYYYRRYYRRYYYYYRRYYRYRYYYYRYYYYYRRRYYRRYRYRYRYYYYYRYYYRYRYYYRRYRYRRYYYRYRRRYYRYRRRYRYRRYYRYRRYYRRYYYRYRRRRYRYYRYYYRYYYRYYYYRYYYRRYYRRYYYYRRRYRRYYYYRRYRRYYYRYYYYYRYYYRRRYRRYYYYRYYRYYRRYYYYYYYYRYYYYYYRYYYRYRYRRYYRYYYYRRRRRYYYRYRYRRYYRYYYYRYYRYRYRRRRRYRYYRYYYYRRYYRYRYYRRYYRRYRYRYRYYYRRRYYRRRRRRRRRRYYYYYRRYYYYRYRYYYYRRRYYYRYRRRRYYYYRYRYRYRRYYYRRRRYRYYYYYRRYRRRYYYRRYYRYYRRRRRRRYYYRRYRRRRRRYRRYRYYYRRYRYYYYYYRYRYRRYRYYRYYRYRRYYYYRRYRYYRYRYYRYRRYYYYRYRRRRRYRYYYRRRRRYYRYYYRRRRYYRRYYYYRYRYYRRRYRYRYRRYYRYRRRRYRRYYYYYRYRYYYYRYRRYYRYYYYYRYYRRRRYRYRYYRYRRRRYYRYR-RYRYYRYRRYYYRYRRRRYYRYYRRYRYRYYRYRYYRYYRYRRYYYYRRRYRRRYRRYRYYYYRYYYYRRRRYRRYRYYRRYYYRRYRYYYYYRRYYYYRYYRRRYYRRYYRRRRYRRYRRYYRRYYYYRRRRYYYRRYYYRYRRRYRYRRYYRRYRYRRRYYYYRRRYYYRRRRYRRYYYRYYYRRRRYYRYYYYYYYYYRRRYRYYRRRYRYYRYRYYYRYYYYRYRYYYYYYRYRYRYRYYYYYRRRYYRYRRRYRRRRRYRYRYYYYRYRRYRYRRRYYRRRYRRYYYYRRYRYRRYYYYYYYYRRRYYRRYRRYYYYRRYYRYRYRYRRYRYRRRRRRYYRRRYYYRYYYYYYYRRYRRYRRYRYYRRRRYYYRRYYRRYYYRYRYYRRRRRRRRYYRRYRYYYYRRYYRYYRYYYRYRYYYRRRRYYYYRRYYRRRRRYYRYRRYYRRYYYYYRRYRRYYRYYYRYYYRYYYYYYYRYRRYYRRYRYYRRYYYYYYYRRRYRYYYRRYYYYRYRYRYRYRYYRYYYRRYYYRYYYRRRRRYRYRYRYYYYRRRYYYRYRRYYRRYRRYRYRRRRYRYRYRYYYRRRYRYYYRYRYYYRYYRYRYYYRRYYYYYYYYRRYRYRYYYRYRRRYYYYYYYYRRRRYYRRRRRYRRRRRRRRRRYRYYYRYYYRYYRYRYYYRYYYYYYRRYRRYRRYYRYYYYRYRYYRYRYYRYYRYRRYRRYYYRYRRRRRRYRRRYYYYRYYYYYRYYRYYRRYRRRRYYYYRYRYRYRYYRYYRYYYRRYYYRYYYRYYYYYRRRYYRYYYYYRYYYRRRYYYRYRYRRRYRRYRYYYYRRRRYRYYYRRRYRRRRYYYYRYYYRYRYYYYRYYRYRRRYRYYYRYRYYRYYRRYRYYRRRYRYRRYYYYYYRRYYYYYYYYRYRYYYYYRYRRYYYRYRRYRRYYRRRRRRRYRYRYRRYYRRRYRRRYRRYRYYRRRYRYYRRYYYRYYRRRYRYRRRYRYYYYRRRYRYRRYYRYYRYYRYRYYYRRRRRRRYRYYYYRYYRRYRYRYRYRYYRYRYYYYRRYRYYRRYRRRRYYRYRYYRRYRRRYYRYYRYYRYRYYRYYRRYRYRRYYRYYRYRRRYRYYRRYRRRYYRYYRRRRYYYRYRYYYRYRYYYYRYYYRRRRYYRYYYYRYRRYRRRRRYYYYRYYYYRYRRRYYRRYYYYYYRYYYRRRYRYYRRYR-RRYRRYYYYYYYYRRRYRYRRYYRYYRRYRYRRYYYYYRRYYRRYYYRYYYYRYYYYYYRRRYYYYYRYRYYYYYYRYRRYYRRYRYRRRYYYYYRYRYRYYRRYRYRYRRRRYYYYRYYYYRRRYRYYRRYRRYYYYRYRRYYYRRYRYYRRYRYYYRRYRRRRYYRRYYRRRYYYRYRYRYYYYYRYRYYYYRYRRRYRRYYYRYRYYRRYYRYYYRYYRRRRYRYYRYYRYRRRRRYYRYYRYRRYYYYRRRRRYYYYYYYYRRRYYYRRYRYRYRYRRYRYRRYYYRYYYYRYYYRRYYYYYRRYRRRRRRYYYRYYRYRRYYYYYRYYYYYRRRRYRYYRRYYYYRRRRRYYRRRRRRRRYYRRYRYYRRYYYYYRRRYRYYYRYYRRYYYYRYYYYYYRYYRYYRYRYRYYYYYYYYYYRRYYRYRRRYYRYYRYYRYYRYYYRYYYRYYRYRRYYYRYYYYYRYYYYRRRRYRRRRYRYRRRYYYYYYYRYYYRYRRRRYRYYYYYYYRRYYYRYYYYYRYYYYYYRYRRYYRRRYYYRRRYYRYRYYYYRYRRRRRRRRYYYRYRRYRYRYYRYYRRYRRYRRRYYRYYYRRYRYY-RRYRYYRRYYYRYRYYYYYRYYYYYYRYYYRRRYYRYRRRYYRYYRYRRRRRRYRYYRYYRYRYYRYYYYYYRYYRYRRRYYYRYRYRRRYYYYYYYYYYYRRYYYYRYRYRRYRYYYYYYRRRRRRYYYRRYYYRRRRRRYRRYRYYRYRYRYYYYYRRYRRRRYRRRYRRYYYRYRRYYYRYYRYRYRYYYYYYYYYYYRYRRRRYYYRRYYRYYYRYYYYRYYYRRYYRRYRYRYYYRRYRYYYRYYYRRYRRYYYRRYYRYRYRYYRRRRYYRYRYYYRYYYYYRRRRRYYRYRYRRYRYRYRYRYRYRRYRRYYRYYYRRRYRRYRYYRYYRRRRYYRRRRYRYYYYYRRYYYYYYYYYRYRYYRYRYRRYRRYYR---------------------------------------------------------------------------------------------------------------------------------------------------------------------------
APTMA2    RYYRYYYYRRRRYYYYYRYRRYYYRRRRRRYRYYRRYRRYRYYRYRYRYRRYRYYRRRRYYRRYYYYRYRYRYRYYRYYYRYYRRYYYYRYRYYYYYYYRYRYRYYRYYRRRRYRYRYYYRRRRRYRYRRYYRYRYRRRYRRYYYYRRRRRYYYRYYYRRYRYYYRYYYYYYRRYYYRYYYYRYRRRRRYYYRYYRRYRYRYYRYRRRRRYYRRYYRRYYRYYYYRYYRYRYYYYRRRYRRYYYRYYYRYRYYYRYRYYRRRRYRRYRRYYRYYRRRRRRYYRYYYYRRRYYYRRYYRYRRRRRYRRYRYRRYRYRYYRYYRRYYYYRRYYYYYYYYYRRYYYRYYYRRRYRYRRRYYYYRYYRYYYRYYYYRYRRRRYRYYYRRRYYRYYYRYRYYYYYRYYYRRYYYRRRYRYYYRRRRRRYYRRYYRRYYYYRYRRYRRRRYRYYYYRYYRYRRYYYRYYYRRRYYRRYYRRYYRRYYYRYRYRRRRRRYRRRYYRYRYYRYYYYRRRRYYYYYYYYRYRYRYYYYYYRRRRRRYRYYYRRRYRRRYRRRYYRRRYYRRYYYRRRRYRYRYYRYRRRRYRYRRRYYRRRYRRRRRYRYRYYYRRYRRYRYYYYYYRYYRRYYYYRYYYYYRRRRYYYRYRYYRYYYYYYYYYYYRYYYYRRYYYYRRYYYYRRYYRYYYRYYYRRYYYYYRRRYRRYYYYYRYYRYRYYRRRYRRRYYRYYYYYYYYYYYRRYYYRRRYRRYRYYRYRYYYYRYYYRYRRYRRRYYRYYRYRYYYYRYRRRRYYYRYRRRRRRRRYYRRYRYYYYRYRYRYYYYYRYYRRYYYRYRRRYYYYYRRYYRRYRYYRRYRRYRYRRYRRYYYYYYRRYYRRYYYYYRRYYRYRYYYYRYYYYYRRRYYRRYRYRYRYYYYYRYYYRYRYYYRRYRYRRYYYRYRRRYYRYRRRYRYRRYYRYRRYYRRYYYRYRRRRYRYYRYYYRYYYRYYYYRYYYRRYYRRYYYYRRRYRRYYYYRRYRRYYYRYYYYYRYYYRRRYRRYYYYRYYRYYRRYYYYYYYYRYYYYYYRYYYRYRYRRYYRYYYYRRRRRYYYRYRYRRYYRYYYYRYYRYRYRRRRRYRYYRYYYYRRYYRYRYYRRYYRRYRYRYRYYYRRRYYRRRRRRRRRRYYYYYRRYYYYRYRYYYYRRRYYYRYRRRRYYYYRYRYRYRRYYYRRRRYRYYYYYRRYRRRYYYRRYYRYYRRRRRRRYYYRRYRRRRRRYRRYRYYYRRYRYYYYYYRYRYRRYRYYRYYRYRRYYYYRRYRYYRYRYYRYRRYYYYRYRRRRRYRYYYRRRRRYYRYYYRRRRYYRRYYYYRYRYYRRRYRYRYRRYYRYRRRRYRRYYYYYRYRYYYYRYRRYYRYYYYYRYYRRRRYRYRYYRYRRRRYYRYR-RYRYYRYRRYYYRYRRRRYYRYYRRYRYRYYRYRYYRYYRYRRYYYYRRRYRRRYRRYRYYYYRYYYYRRRRYRRYRYYRRYYYRRYRYYYYYRRYYYYRYYRRRYYRRYYRRRRYRRYRRYYRRYYYYRRRRYYYRRYYYRYRRRYRYRRYYRRYRYRRRYYYYRRRYYYRRRRYRRYYYRYYYRRRRYYRYYYYYYYYYRRRYRYYRRRYRYYRYRYYYRYYYYRYRYYYYYYRYRYRYRYYYYYRRRYYRYRRRYRRRRRYRYRYYYYRYRRYRYRRRYYRRRYRRYYYYRRYRYRRYYYYYYYYRRRYYRRYRRYYYYRRYYRYRYRYRRYRYRRRRRRYYRRRYYYRYYYYYYYRRYRRYRRYRYYRRRRYYYRRYYRRYYYRYRYYRRRRRRRRYYRRYRYYYYRRYYRYYRYYYRYRYYYRRRRYYYYRRYYRRRRRYYRYRRYYRRYYYYYRRYRRYYRYYYRYYYRYYYYYYYRYRRYYRRYRYYRRYYYYYYYRRRYRYYYRRYYYYRYRYRYRYRYYRYYYRRYYYRYYYRRRRRYRYRYRYYYYRRRYYYRYRRYYRRYRRYRYRRRRYRYRYRYYYRRRYRYYYRYRYYYRYYRYRYYYRRYYYYYYYYRRYRYRYYYRYRRRYYYYYYYYRRRRYYRRRRRYRRRRRRRRRRYRYYYRYYYRYYRYRYYYRYYYYYYRRYRRYRRYYRYYYYRYRYYRYRYYRYYRYRRYRRYYYRYRRRRRRYRRRYYYYRYYYYYRYYRYYRRYRRRRYYYYRYRYRYRYYRYYRYYYRRYYYRYYYRYYYYYRRRYYRYYYYYRYYYRRRYYYRYRYRRRYRRYRYYYYRRRRYRYYYRRRYRRRRYYYYRYYYRYRYYYYRYYRYRRRYRYYYRYRYYRYYRRYRYYRRRYRYRRYYYYYYRRYYYYYYYYRYRYYYYYRYRRYYYRYRRYRRYYRRRRYRRYRYRYRRYYRRRYRRRYRRYRYYRRRYRYYRRYYYRYYRRRYRYRRRYRYYYYRRRYRYRRYYRYYRYYRYRYYYRRRRRRRYRYYYYRYYRRYRYRYRYRYYRYRYYYYRRYRYYRRYRRRRYYRYRYYRRYRRRYYRYYRYYRYRYYRYYRRYRYRRYYRYYRYRRRYRYYRRYRRRYYRYYRRRRYYYRYRYYYRYRYYYYRYYYRRRRYYRYYYYRYRRYRRRRRYYYYRYYYYRYRRRYYRRYYYYYYRYYYRRRYRYYRRYR-RRYRRYYYYYYYYRRRYRYRRYYRYYRRYRYRRYYYYYRRYYRRYYYRYYYYRYYYYYYRRRYYYYYRYRYYYYYYRYRRYYRRYRYRRRYYYYYRYRYRYYRRYRYRYRRRRYYYYRYYYYRRRYRYYRRYRRYYYYRYRRYYYRRYRYYRRYRYYYRRYRRRRYYRRYYRRRYYYRYRYRYYYYYRYRYYYYRYRRRYRRYYYRYRYYRRYYRYYYRYYRRRRYRYYRYYRYRRRRRYYRYYRYRRYYYYRRRRRYYYYYYYYRRRYYYRRYRYRYRYRRYRYRRYYYRYYYYRYYYRRYYYYYRRYRRRRRRYYYRYYRYRRYYYYYRYYYYYRRRRYRYYRRYYYYRRRRRYYRRRRRRRRYYRRYRYYRRYYYYYRRRYRYYYRYYRRYYYYRYYYYYYRYYRYYRYRYRYYYYYYYYYYRRYYRYRRRYYRYYRYYRYYRYYYRYYYRYYRYRRYYYRYYYYYRYYYYRRRRYRRRRYRYRRRYYYYYYYRYYYRYRRRRYRYYYYYYYRRYYYRYYYYYRYYYYYYRYRRYYRRRYYYRRRYYRYRYYYYRYRRRRRRRRYYYRYRRYRYRYYRYYRRYRRYRRRYYRYYYRRYRYY-RRYRYYRRYYYRYRYYYYYRYYYYYYRYYYRRRYYRYRRRYYRYYRYRRRRRRYRYYRYYRYRYYRYYYYYYRYYRYRRRYYYRYRYRRRYYYYYYYYYYYRRYYYYRYRYRRYRYYYYYYRRRRRRYYYRRYYYRRRRRRYRRYRYYRYRYRYYYYYRRYRRRRYRRRYRRYYYRYRRYYYRYYYYRYRYYYYYYYYYYYRYRRRRYYYRRYYRYYYRYYYYRYYYRRYYRRYRYRYYYRRYRYYYRYYYRRYRRYYYRRYYRYRYRYYRRRRYYRYRYYYRYYYYYRRRRRYYRYRYRRYRYRYRYRYRYRRYRRYYRYYYRRRYRRYRYYRYYRRRRYYRRRRYRYYYYYRRYYYYYYYYYRYRYYRYRYRRYRRYYRRYYRYYYRRRYRYRYRYYRRYRRRYRYYYRRYYYYRRRRYYYYYRYYRYRYRYYRYYYRYYYYYRYYRYYYYYYYRYYRRRYYYRYRYRRYYRYYRRRYYYRRYRRYRYYRYYYRRYRRRYRRYRRYYRYRRRYRYYYRYYYRYRYYRRRRRYRYYYRYYRYRRRYRRRYR
APTOW     RYYRYYYYRRRRYYYRYRYRRYYYRRRRRRYRYYRRYRRYRYYRYRYRYRRYRRYRRRRYYRRYYYYRYRYRYRYYRYYYRYYRRYYYYRYYYYYYYYYRYRYRYYRYYRRRRYRYRYYYRRRRRYRYRRYYRYRYRRRYRRYYYYRRRRRYYYRYYYRRYRYYYRYYYYYYRRYYYRYYYYRYRRRRRYYYRYRRRYRRRYYRYRRRRRYYRRYYRRYYRYYYYRYYRYRYYYYRRRYRRYYYRYYYRYRYYYRYRYYRRYRYRRYRRYYRYYRRRRRYYYRYYYYRRRYYYRRYYRYRRRRRYRRYRYRRYRYRYYRYYRRYYYYRRYYYYYYYRYRRYYYRYYYRRRYRYRRRYYYYRYYRYYYRYYYYRYRRRRYRYYYRRRYYRYYYRYRYYYYYRYYYRRYYYRRRYRYYYRRRRRRYYRRYYRRYYYYRYRRYRRRRYRYYYYRYYRYRRYYYRYYYYRYYYRRYYRRYYRRYYYRYRRRRRRRRYRRRYYRYRYYRYYYYRRRRYYYYYYYYRYRYRYYYYYYRRRRRRYRYYYRRRYRRRYRRRYYRRRYYRRYYYRRRRYRYRYYRYRRRRYRYRRRYYRRRYRRRRRYRYRYYYRRYRRYRYYYYYYRYYRRYYYYRYYYYYRRRRYYYRYRYYRYYYYRYYYYYYRYYRYRRYYYYRRYYYYRRYYRYYYRYYYRRYYYYYRRRYRRYYYYYRYYRYRYYRRRYRRRYYRYYYYYYYYYYYRRYYYRRRYRRYRYYRYRYYYYRYYYRYRRYRRRYYRYYRYRYYRYRYRRRRYYYRYRRRYRRRRYYRRYRYYYYRYRYRYYYYYRYYRRYYYRYRRRYYYYYRRYYRRYRYYRRYRRYRYRRYRRYYYYYYRRYYRRYYYYYRRYYRYRYYYYRYYYYYRRRYYYRYRYRYRYYYYYRYYYRYRYYYRRYRYRRYYYRYRRRYYRYRRRYRYRRYYRYRRYYRRYYYRYRRRRYRYYRYYYRYYYRYYYYRRYYRRYYRRYRYYRRRYRRYYYYRRYRRYYYRYYYYYRYYYRRRYRRYYYYRYYRYYRRYYYYYRYYRYYYYYYRYYYRYRYRRYYRYYYYRRRRRRYYRYRYRRYYRYYYYRYYRYRYRRRRRYRYYRYYYYRRYYRYRYYRRYYRRYRYRYRYYYRRRYYRRRRRRRRRRYYYYYRRYYYYRYRYYYYRRRYYYRYRRRRYYYYRYRYRYRRYYYRRRRYRYYYYYRRYRRRYYYRRYYRYYRRRRRRRYYYRRYRRRRRRYRRYRYYYRRYRYYYYYYRYRYRRYRYYRYYRYRRYYYYRRYRYYRYRYYRYRRYYYYRYRRRRRYRYYYRRRRRYYRYYYRRRRYYRRYYYYRYRYYRRRYRYRRRRYYRYRRRRYRRYYYYYRYRYYYYRYRRYYRYYYYYRYYRRRRYRYRYYRYRRRRYYRYR-RYRYYRYRRYYYRYRRRRYYRYYRRYRYRYYRYRYYRYYRYRRYYYYRRRYRRRYRRYRYYYYRYYYYRRRRYRRYRYYRRYYYRRYRYYYYYRRYYYYRYYRRRYYRRYYRRRRYRRYRRYYRRYYYYRRRRYYYRRYYYRRRRRYRYRRYYRRYRYRRRYYYYRRRYYYYRRRYRRYYYRYYYRRRRYYRYYYYYYYYYRRRYRYYRRRYRYYRYRYYYRYYYYRYRYYYYYYRYRYRYRYYYYYRRRYYRYRRRYRRRRRYRYRYYYYRYRRYRYRRRYYRRRYRRYYYYRRYYYRRYYYYYYYYRRRYYRRYRRYYYYRRYRRYRYRYRRYRYRRRRRRYYRRRYYYRYYYYYYYRRYRRYRRYRYYRRRRYYYRRYYRRYYYRYRYYRRRRRRRRYYRRYRYYYYRRYYRYYRYYYRRRYYYRRRRYYYYRRYYRRRRRYYRYRRYYRRYYYYYRRYRRYYRYYYRYYYRYYYYYYYRYRRYYRRYRYYRRYYYYYYYRRRYRYYYRRYYYYRYRYRYRYRYYRYYYRRYYYRYYYRRRRRYRYRYRYYYYRRRYYYRYRRYYRRYRRYRYRRRRYRYRYRYYYRRRYRYYYRYRYYYRYYRYRYYYRRYYYYYYYYRRYRYRYYYRYRRRYYYYYYYYRRRRYYRRRRRYRRRRRRRYRRYRYYYRYYYRYYRYRYYYRYYYYYYRRYRRYRRYYRYYYYRYRYYRYRYYRYYRYRRYRRYYYRYRRRRRRYRRRYYYYRYYYYYRYYRYYRRYRRRRYYYYRYRYRYRYYRYYRYYYRRYYYRYYYRYYYYYRRRYYRYYYYYRYYYRRRYYYRYRYRRRYRRYRYYYYRRRRYRYYYRRRYRRRRYYYYRYYYRYRYYYYRYYRYRRRYRYYYRYRYYRYYRRYRYYRRRYRYRRYYYYYYRRYYYYYYYYRYRYYYYYRYRRYYYRYRRYRRYYRRRRYRRYRYRRRRYYRRRYRRRYRRYRYYRRRYRYYRRYYYRYYRRRYRYRRRYRYYYYRRRYRYRRYYRYYRYYRYRYYYRRRRRRRYRYYYYRYYRRYRYRYRYRYYRYRYYYYYRYRYYRRYRRRRYYRYRYYRRYRRRYYRYYRYYRYRYYRYYRRYRYRRYYRYYRYRRRYRYYRRYRRRYYRYYRRRRYYYRYRYYYRYRYYYYRYYYRRRRYYRYYYYRYRRYRRRRRYYYYRYYYYRYRRRYYRRYYYYYYRYYYRRRYRYYRRYR-RRYRRYYYYYYYYRRRYRYRRYYRYYRRYRYRRYYRYYRRYYRRYYYRYYYYRYYYYYYRRRYYYYYRYRYYYYYYRYRYYYRRYRYRRRYYYYYRYRYRYYRRYRYRYRRRRYYYYRYYYYRRRYRYYRRYRRYYYYRYRRYYYRRYRYYRRYRYYYRRYRRRRYYRYYYRRRYYYRYRYRYYYYYRYRYYYYRYRRRYRRYYYRYRYYRRYYRYYYRYYRRRRYRYYRYYRYRRRRRYYRYYRYRRYYYYRRRRRYYYYYYYYRRRYYYRRYRYRYRYRRYRYRRYYYRYYYYRYYYRRYYYYYRRYRRRRRRYYYRYYRYRRYYYYYRYYYYYRRRRYRYYRRYYYYRRYRRYYRRRRRRRRYYRRYRYYRRYYYYYRRRYRYYYRYYRRYYYYRYYYYYYRYYRYYRYRYRYYYYYYYYYYRRYYRYRRRYYRYYRYYRYYRYYYRYYYRYYRYRRYYYRYYYYYRYYYYRRRRYRRYRYRYRRRYYYYYYYRYYYRYRRRRYRYYYYRYYRRYYYRYYYYYRYYYYYYRYRRYYRRRYYYRRRYYRYRYYYYRYRRRRRRRRYYYRYRRYRYRYYRYYRRYRRYRRRYYRYYYRRYRYY-RRYRYYRRYYYRYRYYYYYRYYYYYYRYYYRRRYYRYRRRYYRYYRYRRRRRRYRYYRYYRYRYYRYYYYYYRYYRYRRRYYYRYRYRRRYYYYYYYYYYYRRYYYYRYRYRRYRYYYYYYRRRRRRYYYRYYYYRRRRRRYRRYRYYRYRYRYYRYYRRYRRRRYRRRYRRYYYRYRRYYYRYYYYRYRYYYYYYYYYYYRYRRRRYYYRRYYRYYYRYYYYRYYYRRYYRRYRYRYYYRRYRYYYYYYYRRYRRYYYRRYYRYRYRYYRRRRYYRYRYYYRYYYYYRRRRRYYRYRYRRYRYRYRYRYRYRRYRRYYRYYYRRRYRRYRYYRYYRRRRYYRRRRYRYYYYYRRYRYYYYYYYRYRYYRYRYRRYRRYYRRYYRYYYRRRYRYRYRYYRRYRRRYRYYYRRYYYYRRRRYYYYYRYYRYRYRYYRYYYRYYYYYRYYRYYYYYYYRYYRRRYYYRYRYRRYYRYYRRRYYYRRYRRYRYYRYYYRRYRRRYRRYRRYYRYRRRYRYYYRYYYRYRYYRRRRRYRYYYRYYRYRRRYRRRYR
CASBE     YYYRYYYYRYRYYRYRYRYRRRYYRRRRRRYRYYRRYRRYRYYYYRYRRRRYRRYRRRRYYRRRYYYRYYYYYRYYRYYYRYRRRYYYYRYYYYYYYYYRYRYRYRRYYRRRRYRRRYYYRRRRRYRYRRYRRYRYYRRYRRYYYYRRRRRYYRRYRYRRYYYYYRYYYYYYRRRYYRYYYYRRRRRRRYYYRYRRRYRYYYYYYRRRRRYYYRYYRRYYRRRYYRYYRRRYYYYRRRYRYYYYRYYYRYRYYYRYRYYYRYRYRRYRRYYRYYRRRRYYYRRYYYYRYRYYYRRYYRYRRRYRYRRYRYRRYYYRYYYYY-RYYYYRYYYRYYYYRYRYYYYRYYYRRRYRYRRRYYRYRYYYYYYRYYYYRRRRRRYRYYRYRYYYRYRRRYRYRYYYRYRYRRYYYRRRYRRYYRRYRRRYYYRRYRYRYYYRYRRYYRYRYRYYYYYYYRRRRYYRRYYYYRRYYRRYYRRYYYRYYYRYRRRRRRRRYRRRRYRYRRYRYYYYRRRRYYYYYYYYRYRYRRYYRYYRRYRYRYRYYYRYRYRRYYRRRRYRRRYRYYYYYRRRYYRYRYYYYRRRRYRRRRRYYRRRYRRRRRYRYRYYYRRRRRYYYYYRYYRYYRRYRYYRYYYYYRRRRYYYRYRYYRYYYYYYRYYYRRYYYYRRYYYYRRYYYYRRRYRYYYRYYYRYYYYYYRRRYRRYYYYYRYYYYRYYRRYRRRRYYRYYYRYYYYYYYRRYYYRRRYRRYRYYRYRRYRYRYYYRYRRYRYRYYRYYRYRYRYYRRRRRRYRYRRRRRRRRRRYYRRYRYRYYRRYYRYYYYYRYYRYYYYYYRRRYYYYYYRYYRRYRYYRRYRRYRYRRYRRYYYYYYRRYYRYYYRYYYRYYRYRYYYYRYYYYYRRRYYRRYRYYYRYYYYYRYYYRYYRYYRRYRYRRYYYRRRRRRYRYRRRRRYRRYYRYRYYYRRYYYRYRRRRYRYYRYYYRYYYRYYYYRYYYRRYYRRYYRYRYRYRRYRYYRRYRYYYYRYYYYYRYYYRRRYYYRYYYRYYRYYYRYYYYYYYRRRYYYYYRRYYRYRYYRYYRYYYYRYRRRYYYRYRYRRRYRYYYRRYYRYRYRRRRRYRYYRYYYYRRYYRRYYYYRYYRRYRYRRRYYYRRRYYRRRRRYRRRRYRYYYRRYYYYRYRYYYYRRRYYYRRRRRRYYRYRYYYRYRRYYYRRRRYRYYYYYYRYRRRYYYRYYYRYYRRRRRRRYYYRRYRRRRRRYRYYRRYYRYYRYYYRYYRYRYRRYRYYRYYRYRRYYYYRRYRYYRYRYYRYYRYYRYRYRRRRRYRYYYRRRRYYYRYYYYRRRYYRYYYYYRYYYYRRRYRYRYYRYYRYRRRRYRYRYYYYRRRYYYYRYRRYYRYYYYYRYYRRRRYRYRYYRYRRRRYYYYR-RRRYYRYRRYYYRYRRRRYYYYYRRYRYRYYYYRYRYYYRYRRYRYYRRRYRRRYRRYRYYYYRYYYYRRRRYRRYRYYRYYYYRRYRYYRYYRYYYYYRYYRRRYYRRYYRRRRYRRYRRRYRRYYYRRRRRYYYRRYYRRYRRRYRYYYYYRRYRYRRRYYYRRRYYYYRRRYYRYYYRYYYYRRRYYYYRYYRYYYYYRRRYRYYRYRYRYYRRRYYYRYYYYRYRYYYYYYRYRRYYRYYYYYRRRYYRYRRRYRRRRYYRYRYYYYRYYRYRYRRRYYRRRYRRYYYYRRYYYRRRYYYYYYYRRRYYRRYRRYYYYYRYRRYRYRYYRYRYRRRRRRYYRRRYYYRRYYRYRYRRYRRYRRYRYYRYRRYYYRYYYRRYYYRYRRRRRRRRRRRYYRYYRYYYRRRYYRYYRYYYRRRYYYYRRYYYYYRRYYRRRRYYYRYRRYRRRYYYYYRRYRRYYRYRYRYYYRYYYYYYYRYRRYYYRYRYYRRYYYYYYRRRRYRYYYRYYYYYRYRRYYRYRYYRYYYRRYYYRYYYRRRRRYRYRYRYRYYRRRYYYRYRRYYRRYRRYRYRRRRYYYRYYYYRRYYYRYYYYYRYYYRYYRYRYYYRRYYYYYYYRRRYRYRYRRRYRRRYYYYYYYYYRRRYYRRYRRYRRRRRRRYRRYRYYYRYYYRYYYYRYYYRYYYYRYRYYRRYRRYYRYYYRRYRRYRYRRRRYYRYRRYRRYYYRYRRRRRRYRRYYYYRRYYRYYRYYRYYRRYRRRRYYYYRYRYRYRYYRYYRYRYRRYYRYYYYRYYYYYRRRYYRYYYYYRYYRRRRRYYRYRYYRRRRRYRRYYYRYRRYRYYYRRRYRRRRYYYYRYYYRYRYYYYRYYRYRRRYRYYYRYRRYYYYRRYRYYRRYYRYRRYYYYYYRRYYYYYYYRYYRRYYYYRYRRRYRRYRRYRRYYYRRRYRRRRYRRRRYYRRRYRRRRRRYRRYRRRYRYYRRYYYRYYRRRYRRRRRRRYYYYRRRYRYRRYYRYYRYYRYRYYYRRRRRRRYRYYYYRYYRRRRYYYRRRYYRYRYYYYYRYRYYRRYRRYRYYRYRYYRRYYRRYYRYYRYYRYRYYYYYRRYRYRRRRRYYRYRRRRRYYRYYRRRYYRYYRRRRYRYRYYYYYRYRYYYYRRRYRRYRYYRYYYYRYRRYRRRRRYYYYRYRYYRYRRRYYRRYYYYYYRYYYRRRRRRYRRYYRRRYRRYYYYYRYYRRYYYYRRYYYRYRRYRYRYRYRRYRRYYRRYYYRYRYRRRYYYYYRRRYYYRRRYRYYYYYYRYYYYYRRYRYRRRYYYYYRYRRRRYRRYRYRYRYRRYYYYRYYYYRRRYRYYRRYRRYYYYRYRYYYYRRRRYYRRYRRYYRRYRRRRRYRYYRRYRYYYRYRYRYYYYYRYRYYYYYYYRRYRRYRYRYRRRRRYYRYYYRYYRRRRYRYYYYRRYRRRRRYRYYYRYRRYYYRRYRRRYYRYYYYYYRRYYYRRYRYRYYYRRYRYRRYYYRYYYRRYYYRRYYYYYRRYRRRRRRYYYRRYYYRRYYYYYRYYYYYRRRYYYYYRRYYYYRRYRRYYRRRYRRRRRYRRYYYYRYYYYYYRRRYYYRYRYYRRYRYYRYYYYYYRYYRYYRYYRRYYYYYYRYYYRRRYRRRRRYYRYYRYYRYYRYYYRYYYYYYRYRRRYYYYYYRYRYYYRRRRRYYRYRRRYRRRYYYYYYYRRYRRRRRRRYRYYYYRYYRRYYYRYYYYRRYYYYYYYYRRYYRRRYYYRRRYYYYRYYYRRYRRRRRRRRYYRRYRRYRYRYYRYYRRYRYYRRRYYRYYYYRYRRYRRRYRYYRRYYYRYRYYYYYRYYYYYYRYYRYRRYYRYYRRYYRYYRYYRRRRRYRYYRYYYRRYYRYRYYYYRYRRYYRRYYYYYRYRRRYYYYYYYYYYRRRYYYYYYYYRRYRYYRRYYRRRRRRYYYRYYYRRRRRRRYRYYRYYRYRYRYYYYYYRYRRRRRRRYYRRYYRRYRRYYYRYYRYRYRYYYYYYYYRYYYYRYRYYYYRRYYYYYYRYRYYRYYYRRYYRRYRYRYYYYRYRRYYYYYYRRYYRYYYRYYYRYRYRYYRRRRYYRYRYYYRYRYYYRRRYYYYRYYYRRYRYRYRYYYRYRRYRRYYRRYRRRRYRYYRYYRYYRRRYYYRRRRYYYYYYYRRYYYYYYYYYRYRYYYYRYRRYRRYYR---------------------------------------------------------------------------------------------------------------------------------------------------------------------------
CASCA     YYYRYYYYRYRYYRYRYRYRRRYYRRRRRRYRYYRRYRRYRYYYYRYRRRRYRRYRRRRYYRRRYYYRYYYYYRYYRYYYRYRRRYYYYRYYYYYYYYYRYRYRYRRYYRRRRYRRRYYYRRYRRYRYRRYRRYRYYRRYRRYYYYRRRYRYYRRYRYRRYYYYYRYYYYYYRRRYYRYYYYRRRRRRRYYYRYRRRYRYYYYRYRRRRRYYRRYYRRYYRRRYYRYYRRRYYYYRRRYRRYYYRYYYRYRYYYRYRYYYRYRYRRYRRYYRYYRRRRYYYRRYYYYRYRYYYRRYYRYRRRRRYRRYRYRRYYYRYYYYY-RYYYYRYYYRYYYYRYRYYYYRYYYRRRYRYRRRYYRYYYYYYYYRYYYYRRRRRYYRYYRYRYYYRYRRRYRYRYYYRYRYRRYYYRRRYRRYYRRYRRRYYYRRYRYRYYYRYRRYYRYRYRYYYYYYYRRRRYYRRYYYYRRYYRRYYYRYYYRYYYRYRRRRRRRRYRRRRYRYRRYRYYYYRRRRYYYYYYYYRYRYRRYYRYYRRYRYRYRYYYRYRYRRYYRRRRYRRRYRYYYYYRRRYYRYRYYYYRRRRYRRRRRYYRRRYRRRRYYRYRYYYRRRRRYYYYYRYYRYYRRYRYYRYYYYYRRRRYYYRYRYYRYYYYYYRYYYRRYYYYRRYYYYRRYYYYRRRYRYYYRYYYRYYYYYYRRRYRRYYYYYRYYYYRYYRRYRRRRYYRYYYRYYYYYYYRRYYYRRRYRRYRYYRYRRYRYRYYYRYRRYRYRYYRYYRYRYRYYRRRRRRYRYRRRRRRRRRRYYRRYRYRYYRRYYRYYYYYRYYRYYYYYYRRRYYYYYYRYYRRYRRYRRYRRRRYRRYRRYYYYYYRRRYRYYYRYYYRYYRYRYYYYRYYYYYRRRYYRRYRYYYRYYYYYRYYYRYYRYYRRYRYRRYYYRRRRRRYRYRRRRRYRRYYRYRYYYRRYYYRYRRRRYRYYRYYYRYYYRYYYYRYYYRRYYRRYYRYRYRYRRYRYYRRYRYYYYRYYYYYRYYYRRRYYYRYYYRYYRYYRRYYYYYYYRRRYYYYYRRYYRYRYYRYYRYYYYRYRRRYYYRYRYRRRYRYYYRRYYRYRYRRRRRYRYYRYYYYRRYYRRYYYYRYYRRYRYRRRYYYRRRYYRRRRRYRRRRYRYYYRRYYYYRYRYYYYRRRYYYRRRRRRYYRYRYYYRYRRYYYRRRRYRYYYYYYRYRRRYYYRYYYRYYRRRRRRRYYYRRYRRRRRRYRYYRRYYRYYRYYYRYYRYRYRRYRYYRYYRYRRYYYYRRYRYYRYRYYRYYRYYRYRYRRRRRYRYYYRRRRYYYRYYYYRRYYYRYYYYYRYYYYRRRYRYRYYRYYRYRRRRYRYRYYYYRRRYYYYRYRRYYRYYYYYRYYRRRRYRYRYYRYRRRRYYYYR-RRRYYRYRRYYYRYRRRRYYYYYRRYRYRYYYYRYRYYYRYRRYRYYRRRYRRRYRRYRYYYYRYYYYRRRRYRRYRYYRYYYYRRYRYYRYYRYYYYYRYYRRRYYRRYYRRRRYRRYRRRYRRYYYRRRRRYYYRRYYRRYRRRYRYYYYYRRRRYRRRYYYRRRYYYYRRRYYRYYYYYYYYRRRYYYYRYYRYYYYYRRRYRYYRYRYRYYRRRYYYRYYYYRYRYYYYYYRYRRYYRYYYYYRRRYYRYRRRYRRRRYYRYRYYYYRYYRYRYRRRYYRRRYRRYYYYRRYYYRRRYYYYYYYRRRYYRRYRRYYYYYRYRRYRYRYYRYRYRRRRRRYYRRRYYYRRYYRYRYRRYRRYRRYRYYRYRRYYYRYYYRRYYYRYRRYRRRRRRRRYRRYYRYYYRRRYYRYYRYYYRRRYYYYRRYYYYYRRYYRRRRYYYRYRRYRRRYYYYYRRYRRYYRYRYRYYYRYYYYYYYRYRRYYYRYRYYRRYYYYYYRRRRYRYYYRYYYYYRYRRYYRYRYYRYYYRRYYYRYYYRRRRRYRYRYRYRYYRRRYYYRYRRYYRRYRRYRYRRRRYYYRYYYYRRYYYRYYYYYRYYYRYYRYRYYYRRYYYYYYYRRRYRYRYRRRYRRRYYYYYYYYYRRRYYRRYRRYRRRRRRRYRRYRYYYRYYYRYYYYRYYYRYYYYRYRRYRRYRRYYRYYYRRYRRYRYRRRRYYRYRRYRRYYYRYRRRRYRYRRYYYYRRYYRYYRYYRYYRRYRRRRYYYYRYRYRYRYYRYYRYRYRRYYRYYYYRYYYYYRRRYYRYYYYYRYYRRRRRYYRYRYYRRRRRYRRYYYRYRRYRYYYRRRYRRRRYYYYRYYYRYRYYYYRYYRYRRRYRYYYRYRRYYYYRRYRYYRRYYRYRRYYYYYYRRYYYYYYYRYYRRYYYYRYRRRYRRYRRYRRYYYRRRYRRRRYRRYRYYRRRYRRRRRRYRRYRRRYRYYRRYYYRYYRRRYRRRRRRRYYYYRRRYRYRRYYRYYRYYRYRYYYRRRRRRRYRYYYYRYYRRRRYYYRRRYYRYRYYYYYRYRYYRRYRRYRYYRYRYYRRYYRRYYRYYRYYRYRYYYYYRRYRYRRRRRYYRYRRRRRYYRYYRRRYYRYYRRRRYRYRYYYYYRYRYYYYRRRYRRYRYYRYYYYRYRRYRRRRRYYYYRYRYYRYRRRYYRRYYYYYYRYYYRRRRRRYRRYYRRRYRRYYYYYRYYRRYYYYRRYYYRYRRYRYRYRYRRYRRYYRRYYYRYRYRRRYYYYYRRRYYYRRRYRYYYYYYRYYYYYRRYRYRRRYYYYYRYRRRRYRRYRYRYRYRRYYYYRYYYYYRRYRYYRRYRRYYYYRYRYYYYRRRRYYRRYRRYYRRYRRRRRYRYYRRYRYYYRYRYRYYYYYRYRYYYYYYYRRYRRYRYRYRRRRRYYRYYYRYYRRRRYRYYYYRRYYRRRRYRYYYRYRRYYYRRYYRRYYRYYYYYYRRYYYRRYRYRYYYRRYRYRRYYYRYYYRRYYYRRYYYYYRRYRRRRRRYYYRRYYYRRYYYYYRYYYYYRRRYYYYYRRYYYYRRYRRYYRRRYRRRRRYRRYYYYRYYYYYYRRRYYYRYRYYRRYRYYRYYYYRYRYYRYYRYYRRYYYYYYRYYYRRRYRRRRRYYRYYRYYRYYRYYYRYYYYYYRYRRRYYYYYYRYRYYYRRRRRYYRYRRRYRRRYYYYYYYRRYRRRRRRRYRYYYYRYYRRYYYRYYYYRRYYYYYYYYRRYYRRRYYYRRRYYYYRYYYRRYRRRRRRRRYYRRYRRYRYRYYRYYRRYRYYRRRYYRYYYYRYRRYRRRYRYYRRYYYRYRYYYYYRYYYYYYRYYRYRRYYRYYRRYYRYYRYYRRRRRYRYYRYYYRRYYRYRYYYYRYRRYYRRYYYYYRYRRRYYYYYYYYYYRRRYYYYYYYYRRYRYYRRYYRRRRRRYYYRYYYRRRRRRRYRYYRYYRYRYRYYYYYRRYRRRRYRRYYRRYYRRYRRYYYRYYRYRYRYYYYYYYYRYYYYRYRYYYYRRYYYYYYRYRYYRYYYRRYYRRYRYRYYYYRYRYYYYYYYRRYYRYYYRYYYRYRYRYYRRRRYYRYRYYYRYRYYYRRRYRYYRYYYRRYRYRYRYYYRYRRYRRYYRRYRRRRYRYYRYYRYYRRRYYYRRRRYYYYYYYRRYYYYYYYYYRYRYYYYRYRRYRRYYRRYYRYYYRRRYRYRYRYYRRYRRRYRYYYRRYYYYRRRRYYYYYRYYRYRYYYYRYYYYYYRYYYYYRYYYYYYYRYYRYRYYYRYRYRRYYRYYRRRYYYRRYRRYRYYRYYYRRYRRRYRRYRRYYRYRRRYRYYYRYYYRYRYYRRRRRYRYYYRYYRYRRRYRRRYR
CRYTA     YYRRYYRYRYYRYYYYYRYYRYYYRYYRRRYYYYRRYRRRYYYYYRRRRYRYRRYRYRYYYRRRYYRRRRRYYYYYRYYYRYRYRYRYYRYYYYYRYYRRYRYYRRRYRRYRRYYYYYRYRRYRRYYYRRYRYYYYRRRYRRRYRYRYYYRYYRRYYYYRYYYYRRYYRYYYRRRYYYYYRYRYYYRRRYYYRYYRYYRYRYYRRRRRYRYRRRYYRRYYRYRYYRYYRRRYYYYRRRYRRYYYRYYYRYRRYRYYRYYRRRRYRRYYRRYRRYRRYRYYYRRYYYYRYRRRRRRYYYRYYRYYYRRYRYRRYRYRYYYRYRRYRYYRRYRYYYYYRRRYYRRRYYYRYRYRYRRRYYYYYYYYYYYRYYYYRYRRYYYRYYRYRYRYYYRRRYYYRYYYRYRRRRYYYRRYYYRYYYRYYRYYYRRYRRYRYYYRYRRYRRRYRRYYYYYYRRRYRYRRRYYYYRYYRYRYYRYYYYRYYYYYRYYRRYRYYRRRYRRYRYYYYYYYRYRRYRYYYYYYRYYYRYYYYYYRRRYYRYRYRYRYRYRYYYRRRYYRYRYRRRYRYRRYYYRYRYRRYYRRRYRYRRRYYRRYYYRRRYYRYYYYYRRRRRRYYYYRRYRYYYRYYRYYYYYYYRRRRYRYRYRYYRYYYYYYYYYRYRYYYYRYYYRYRRRYYYRRRYRRYYRYYYRRYYYYYRRRYRRYYYRYRRYYYRRYRYYYRYYYYRYYYRYYRYYYYYRYYYRRRRRRYRRYRYRRYRYRYRYRYRYYRYRYYRYYRYYYRYYRYRRYYYRYRRRYRRRRYYYYYRYYYRYYRYYYRYRYYYYYYRRYRRYYRRYYYYYRYYYYRRYYYRRRYRYRYYRRYRRYYYYRRRRYRYRYYYYYYRYYYYRYYYYRYYYRRYRRYRYRYRYRYRYYYYYRYYYYYYYRYRYYRYRRYYYYYRRRRYYYRRRRRRRRRYRYYYYYRRYYYRYYYRRYRYRRYYYRYYYRYYYYRYYYRRYYRYRYYYYYRYRRYYYYYRYRYYYYRYYYRYYYYYRYYYYYYYYYYYYRYYRRRYYYYYRYRRRRYYYRYRYRYRYYRYYRYYYYRYRRRYYYRYRYYRYYRYYYYRYYRRRYYRYYRYYYYRYYYYRRYYYYRYRRRYYRYYYRRYRYYYRRRYYYRRRYRRYRRYYRYYRRYYYYRYRYYYYRRRYYYRRRRRRYYRRRYRYRYRRYYYRRRRRRYYYYYYRYRRYYYYRRRYRRYRRYRRRRYYYRRYYRRYRYYRYYYYYYRRYRRYYRRRRYYYRRYRYYRYYRYRRRYYYRRYRYYRYRYYRYYRYYYYRYYRYYRYRYYYRYRRRYYYYRYYRRYYYRRYYYYRYRYYRRRYYYRYRRRYYYYRRYYRRYYYRYYRRYYYYRYRRYYRYYYYYRRYRYRRRYYRRYRYRRR-YRYYR-RRRRYYYYRYRYRYRYRRYYRRYRRYRYRYYYYRYYRRYRRRYYRRYRYRYRRRYRRYRYYYYRYYYYRRRYYYRYYYYRRYYYYRRYYRYYYRYRYRYRYYRRRYYRYRYRRYRYYRYRYYYRRYYYRYYRRYYYRRRYYRYRRYYRYYYYYRRYRYRYRRYRRRRRYRYRYYRYRRYYYRRYYRRRYYRRYRYRYYYRYRYYYRYYYYYYRYYRRYRYRYYRYRRYRYYYYYYYRYRYYYRYYYYYYYYYRYRRRYYRRYYRRYRYYYYYRYYYRYRRRYYRRRYRYYYYYRYYYYYRYYYYYYRYRYRYYYRYRRYYYYYRYYYRYYRYYRYYYRYRRRRYYYRRYYYRYYYYRYYRRRRRYRRYRYYRRRRYYYRRYYRRYYYRYRYYYRRRRYYRRYYRYRRRYYRRYYRRYYRYYRYYRRYRYRYYYYYYRYYRRRYYRYRYRRYYRRYYYRYYRYRRYYYYRYYYYYRYYYYRYYRYYRYYRYYYRYYYYYYYYYYRRYYRYYYRYYYYYYYRRRYRYRYYYYRYRRYRYYYYYRRRRRYRYRYRYRRYYYRYYYRRRYYRRRYRYYRYRRRYRYYRYYYYRRYRYRYYYYYRYYYRYYRYYRYYRRYYYYYYYRRYYRRYYYRYYRRRYRYRRYRYYRRRYYRRYRRYRRRRRRRYR-YYYYYYYYYRYYYYRYYYRRYYYRYRYYRRYRRRYRYYYYYYRRYYYRYYRYYRYYYRRRRYYYYRYYYRYYRRRYRYRYYYRYYRYYRYRRRYRRRRYYYYYYRYYRYYYYRYRYYYRYYYRYYYRRYRYYYYRRRYRRYYYYRYYYRRRYYYRYYYYYRRRYYRYYYYRRYYYRYYYYRRYYRRRYYYYYYYYRYRRYYYRYYYYRYRYRYYYYYRRYRYYRYYRYYRRRYRYRRRYYYYYYRYYRYYYYRYYYYYRYYYYRRYYYYYRYYRRRYYRYYRRRYYYRRRRRYYRRYRYRYYRYYYYRRYYRYYRRYRYYRYRYYRYRRRRRYYYYYRRYRRYRYRYYYYYYYRYYYYYRRYYYRYYYYYYYRYYRRRYYRYYYYYYRYYYYYYYRYRYYRYYRRYRYRRRYYYRYYYRRYYRYYRYYRRRYYRYYYRRRRRRYRYYYRYRRRYYRYYRYRYRYYRRYYRYRYYYRYYRYYRYYYYYYRYYYRYRYYYYYYRYRYRYYRRRYRRYYYRYYYYRYRRRYYYRYRYYYYRYYRRRRYRYYYYRRRRRYRRYRYYRYYYRRRRYYRYYYYRYYYYYYRYRRRYYRYYRRYYYYYYYYRRYYYRYYYYYYYYRYRYRYYRYYYRYYRYYRRYRYRRRYRYYYRYRYRRYRRYRRRYRYRRYYYRRYYYRYYRYYYYRYYRRYRYYRYRRYYYRRRRYYRYYRRYYRRYYRYYYYYRYYRRRYYYYRRYYYYYYYRYRYYYYYYRRYRRRYYYYYRYYRYYYYRRYYYRRYRRRRYYYYYRYRYYRRRYRRRYYRRYYYYRYRYYYYRRYRYYYRRRYYYRYRYYYYYYRYRYYRYYYYYRRYRYYYRRYYYYYYYYRYRRRRYYYYRYYRRRRYRYYRYYRYYRRRRYRYYRRYYYYYYRRRYYRRRYRRRYRYYRYRYYYRYRYRYRRYRYYRRRYYYRYYYYRYRYYYYRYYRRRYRYRYRRYYYYRYYYRRYYRRRYRYYRYRRYYYYYRYYRYYYYYYYYYRRRYYYYRRYYYYYRYYYRRYYRYRYYRYRRYYRYYRYYYYYRYRRRYYRRYYYYYYRRYYYYYYYRYRYYYYRRYYRYYRYRYYRRYRRYRYYRYYRYRYRRYYYRRRRYYRRYYYRYYRRRYRRRYRYYRYYYYRRYYYRRRRY-RRYYYYRRYYYRRRRYYYYRYYYYYYYYYYYRRYYRYYRRYYRYYRYYYRYYRYYYYRYYYRRYYRYRYYYYRYRRYYRYYYYYYRYRYYYYYYYYYYYYRRRYYYYYYYYRRRRYYRRYYRRRYRYYYYRYYYRRRRRRYYRRYYYYRYYRRYYYYYRRRRRRRYRRYYRRYYYYRYRYYYRYYYYYYRYYYYYYYYRRYYYRYRYYYYRYYYYYYYRYRYYRYYYRRYRRYYYYRYYYYYYRYYYYYYYYYYRRYYYRYYRRYRRYYYRRRRYYRYRYYYYRYYYYRRRYYRYRYYYYYYRYYYRYRYRRRRYYRRYYYYRRRRYRRRRYYYYYRRRYRYRYRRYRYYYYYRRYYYYYYYYYRYRYYYRRYRRYRYYYR---------------------------------------------------------------------------------------------------------------------------------------------------------------------------
DINGI     YYYRYYYYRYRRYYRYYRYRRYYYRRYRRRYRYYRRYRRRRYYYYRYYRYRYYRYRRRYYYRRYYYYRYYYYRRYYRYYYRYRRRYYYYRYRRYYRYRYRYRYRRRYYYRYRRYRRRYYYYRYRRYRYRRYRRYRYRRRYRRYYRYRYRRRYYRRYYYRRYYYYYYYRYYYYRRYYYRYYYYRYRRRRRYYRRYRRRYRRRYYRRRYRRRRYRRYYRRYYYYRYYRYYRYRYYYYRRRYRRYYYRYYYYYRYYYRYRRYRRYRYRRYRRRYRRYRRRRYRYRRYYYYRRRYYYRRYYRYYRRRRYRRYRYRRYYYRYYYYY-RYRYYRRYYYRYYYRYRRYRYRYYYRYRYRYYRRYYYRRYYRYYYRYYYYRYRRYRYRYYYYRYRYRYRYRYYYRYYRRYRYRRYYRRRYYRRYYRRRRRRYYRRRYRRRYYYRYRRYYRYRYRYRYYRYYRRRRYYRRYYYYRRYRYYYYRRYRYRYRYRYRRRYRRRRYRRRYYRYRYYRYYYYRRRRYRYYYYYYRRYRRYYYYYYRRRRRRYRYYYRYRYRRRYRRRYYRRRYYYRYYYRRRYYYYRYYRYRRRRYRRRRYYYRRRYRRRRRYRYRYYRRRRYRYRYYYRRYRYYRRYYRRRYYYYYRRRRYYYRYYRYRYYYYYRYYYYYYYYRYRYYYYYRRRYYYRRYYRYYYRYYYRRYYYYYRRRYRRYRYYYRYYRYRYYRRRYRRYYYRYYYYYYYYYYYRRYYYRRRYRRYRRYRYRYRYYRYRYYYRRYRRRYYRYYRYRYYYYYRRRRYYYYRYRRRRRRRYYYRRYRYRYYRYYYRYYYYYRYYRYYRYYYRRYYYYYYRRYYRRYRYYRRYRYRRYRRYRRYYYYYRRRYYRRYYYYYYRRYRYRYRYYRYYYYYRRRYYYRYRYYYRYYRYYRYYYYYYYYYRRYRYRRYYYYYRRRRYYYRRRYRYRRRYRYRRYYRRYYYRYYYRRYRYYYYYYRRYYRYYYYRYYYRRYYRRRYRYRRRYRRYYYYRRYRYYYYYYRYRYRYYYRRRYYRRYYYRYYRYYRRYYYYYYYYRYYRYYYRRYYRYRYYRYYRYYYYRYRRRYYYRRRYRRYYRYYYYRYYRYYYYRRRRYRYYRYYYYRRYRRYYYYYRYYRRYRYRYRYYYRRRYYRRRRRRRYRRYYYYYRRYYYYRYRYYYYRRRRYYRYRRRRYYYYRYRYRYRRYYYRRRRYRYYYYYYRYRRRYYYRYYYYYYYRRRRRYYYYRRYRRRYRRYRYYRYYYYYYRYYRRYRRYYYRRYRYYRRYRYRRYYYYRRYRYYRYRYYRYYYYYRYRYRYRRRRRYYYRRRRRYYRYYYRRRYYYRYYYYYRYYYYRRRYYYRRRRYYRYRRRRYRYRYYYYYRRYYYYRYRRYYRRYYYYRYYRRRRYRYRYYRYRRRRYY-YR-RYRRYRYRRYYYRYRRRYYYRYYYRYRYYYYYYRYYRYYRYRRYYYYYRRYRRRYRRYRYYYYRYYYYRYRYYYYYRYYRRYYYYYRRYYYYYRYYYRYRYYRRRYYRYYYRRYRRRRYRRRYYRYYYYRRRRYYYRRYYRRRYYRYRYYYYYRRYRYRRRYYYYRRRYYYRRRRYRRYYYRYYYRYRYYYRYRYRYRYYYRRRYRYYRRRYRRYYYRRYRRYYYYRYRYYYYRYRYYYYYRYYYRYRRRYYRYRRRYRRRRRYRYRYYYYRYYRYRYRRRYYRRRYRRYYYYRRYRYRRYYYYYYYYRYRYRRRYRRYYYYYYYRRRYYRYRRRRYRRRRRYYYRRRYYYRRYYYYRYRRRRRYRRYYYYRRRRYYYRYYYRYYYYRYRRYYYRRYRRRYRRRYRYYYYRRYRRYYRRYYRYRRYYRRRYYYYYRRYYRRRRYRYRYRRYYYRYYYYYYRYRRYYRYYYRYYYRYYYYRYYRYRRYYRRYRYYRRYYYYYYYRRRYRYYYRYYYYYYYRRRYRYRYYRYYYRRYYYRYYYRRRYRYRYRYRYRYYYRRYYYRYYYYYRRYRRYRYRRRRYRYRYYYYYRRYYRYRYRYRYYYRYYRYRRYYRRYYYRYYYYRRYRRRRYRYYRRRYYRYYYYYRRYRYYRRRRRYRRRRRRRYYRYRYYYRYYYRYYRYRYYYRYYYYYYRRYRRYRRYYRYYRYRYRRYRYRYYRYYRYRRYRRRYYRYRRYRRRYRRRRYYRYYYRYYRYYRYYRRYRRRRYYYYRYRYRYRYYRYRRYYYRYYRYYYYYRYYYYYRRRYYRRYYYYRYYYRRRYYYRYRYRRRYRYYRRYYYRYRRYRYYYRRRYYRRRRYYYRYRYRYRYYYYRRYRYRRRRRYYYRYRRYRYRRRYRYYRRRYRRRRYYRYYYRRYYYYYYYRYYRYYRYRRYRRYYRRYYYYRRRYYRRRYRRRRYRRRRYYRRRYRRRYYRYRYYRRRYRYYRRYYYRYRRYRYYYRRRRRYYYYRRRYRRRYYYRYYRYYRYYYYYRRYRRRYYRYYRYRYYRRRRYRYRRYYYRYRYYYRYRYRYYRRYRRYRYYRYYYYRYYYRRYYRYYRYYRYRYYRYYRRYRYRRYRRYRRYRRRRRYYRRYRRYRRRYYRRRRRRYRYRYYRRYYRRYRRYRYRRRRRYRYYYYRYRRYRRRRYRYYYYRYYYRYRRRYYRRYYYYYYRYYYRRRRRYYYRYYRRRYRRYRYYYYYYRRRYYRRYYRYYYYYYRYRYRYRYYRYYRRRYYYYYYYRRYYYYYYRRRRYYYYRYRYYRYYYRYYYYYRRYRYYRRYYRYYRYRYRYYYRYRYRYRYRRYYYYRYYYYYRRYRYYRRYRRYRYYRYRYYYRRRRRYYRRYRYYYRRYRRRYYYRYYYRYYYYYRYRYRYYYYYRYRYYYYRYRRRYRRYRYRYRYYRRYYRYYYRYYRRRRYRYRRYRRYRRRRRYYYYYRYRYYRYYRRRRRYYRYYYYYRRRYYYRRYYYYYRYRYRRYYRYYYRYRRRRYYYRRYYYYYRRYRRRRRRYYYYYYYRRRYYRYYRYYRYYRYRRYRYYRRYYYYRYYRRYYRRRRRRRYYYYRRYYYRYYYYYYRRRYYYRRRYYYRYYYYRYYYYYYRYYRYYRRYYRYYYYYYYYYYRRYRRYRRRYYRYYRRYRYYRYYRYYYYYYYYYRRYYYRYYYYYRYYYYRYRYYYRYRYRYRRRYYYRYYYRYYRYRRRRYYRYYYRYYYRRYYYYYYYYRRYYYYYRRYRYYRRRRYYYRRRYYYYYYYYYRYRRRRRRRRYYRRYRRYRYYYRRYYRRYRYYRRRYYRYYYYRYRRYRRRYYYYRRYYYRYRYYYYYRYYYYYRRYYRYRRYYRYYRRYYRYYRYRRRRRRYRYYRYYYYRYYRRRYYYYRYRRYRRRYYYYYRYRRRYYYYYYYRYYYRRYYYYRYRYRRYRYYYYYYRRRYRRYYYRYYYRRRRRRRYRYYRYYRYRYRRYRYYRRRRRRRYRYYYRRYYRRYRRYYYRYYYYRYRYYYYYYYYYYYYYRYRRYYYRRYRRYYYRYYYYYYYYRRYYRRYRYRYYYRYYRYYYRYYYRRYRRYYRRRYYRYRYRYYRRRRYYRYRYYYYYYYYYRRYYRRRRYYYRRYRYRYYYYYRRRRYRRRYRYRYRRRYRYYRYYYYYRRRRYYRRYRRYYYYYYRRYYYYYYYYRRYRYYYYRYRRYRYYYRRYYRYYYRRYYRYRYRYYRRYRRRYRYYYRRYYYYRRRRYYYYYRYYRYRYYYYRYYYYYYYYYYYYRYYYYRYYRYYRYRYYYRYRYRRYYRYYRRRYYYRRYRRYRYYRYYYRRYRRRYRRYRRYYRYRRRYRYYYRYYYRYRYYRRRRRYRYYYRYYRYRRYYRRRYR
DRONO     YYYRYYYYRRYYYRYYYRYRRYYYRRYRRRYRYYRRYRRYRYYYYRYRRRRYRRYRRRRYYRRRYYYRYYRYYRYYRYYYRYRRRYYYYRYYRYYYYYRYYRYRYRRYYRRRRYRYRYYYRRRRRYRYRRYRRYRRRRRYRRYYYYRRRRRYYRRYRYRRYYYYYRYYYYYYRRYYYRYYYYRRRRRRRYYYRYRRRYRRYYYRYRRRRRYYRRYYRRYYRRYYYRYYRYRYYYYRRRYRYYYYRYRYRYRYYYRYRYYRRYRYRRYRRYYRYYRRYRYYYRRYYYYRYRYYYRRYYRYRRRYRYRRYRYRRYYYRYYYYY-RYYYYRYYYRYYYYRYRYYYYRYYYRRRRRYRRRYYRYRYYYYYRRYYYYRRRRRYYRYYRYRYYYRYRYRYRYRYYYRYRYRRYYYRRRYRRYYRRYRRRYYYRYYRYRYYYRYRRRYRYRYRYYRRYYRRRRRYYYRRYYYRRRYRRYYRRYYRRYYYRYRRRRRRRRYRRRRYRYRRYRYYYYRRRRYYYYYYYYRYRYRYYYRYYYRYRYRYRYYYRYRYRRYYRRRYYRRRYRYYYYYRRRYRRYRYYRYRRRRYRRRRRYYRRYYRRRRRYRYRYYYRRRYRYRYYYRYYRYYRRYRYYRYYYYYRRRRYYYRYYYYRYYYRYRYYRYYRYYYYRRYYYYRRRYYYRRYYYRYYRYYYRRYYYYYRRRYRRYRYYYRYYYYRRYRRRRRRRYYRYYYRYYYYYYYRRYYYRRRYRRYRYYRYRRYRYRYYYRYRRYYRRYYRYYRYRYRYYRRRRRRYRYRRRRRRRRRRYYRRYRYYYYRRYYRYYYYYRYYRYYYYYYRRRYYYYYYYYYRRRRYYRRYRRYRYRRYRRYYYYYYRRRYRRYYYYYYRYYRYRYYYYRYYYYYRRRYYRRYRYYYRYYYYYRYYYRYYRYYRRYYYRRYYYRRRRRYYRYRRRRRYRRYYRYRYYYRRYYYRYYRRRYRYYRYYYRYYYRYYYYRYYYRRYYRRYYRYRRRYRRYYYYRRYRYYYYRYYYRYRYYYRRRYYYRYYYRYYRYYRRYYYYYYYYRRYYYYYRRYYRYRYYRYYRYYYYRYRRRYYYRYRYRRYYRYYYRRYYRYRYRRRRRYRYYRYYYYRRYYRYYYYYRYYRRYRYRRRYYYRRRYYRRRRYYRRRRYRYYYRRYYYYRYRYYYYRRRYYYRYRRRRRYRYRYRYRYRRYYYRRRRYRYYYYRYRYRRRYYYRYYYRYYRRYRRRRYYYRRYRRRRRRYRYYRRYYRYYRYYYRYRRYRYRRYRYYRYYRYRRYYYYRRYRYYRYRYYRYYRYYRYRYRRRRRYRYYYRRRRYYYRYYYYRRRYYRYYYYYRYYYYRRRYRYRYYRYYRYRRRRYRYRYYYYRRRYYYYRYRRYYRYYYYYRYYRRRRYRYRYYRYRRRRYYYYR-RYRYYRYRRYYYRRRRRRYYYYYRRYRYRYYYYRYRYYYRYRRYYYYRRRYRRRYRRYRYYYYRYYYYRRRRYRRYRYYRYYYYRRYRYYRYYRYYYYYYRYRRRYRRRYRRRRRYRRYRRRYRRRYYYRRRRYYYRRYYYRRRRRYRYYRYYRRYRYRRRYYYYRRRYYYRRRYYRRYYYYYYYRRRRYYYRYYRYYYYYRRRYRYYRYRYRYYRYRYYYRYYYYRYRYYYYYYRYYRYYRRYYYYRRRYYRYRRRYRRRRYYRYRYYYYRYRRYRYRRRYYRRRYRRYYYYRRYYYRRRYYYYRYYRRRRYRRYRRYYYYYRYRRRRYRYYRYRRRRRRRRYYRRRYYYRRYYRYRYRRYRRYYRYYYYRYRRYYYRYYYRRYYYRYRRRRRRRRRRRYYRRYRYYYRRRRYRYYRYYYRYRYYYYRRYYYYYRRYYRRRRYYYRYRRYRRRYYYYYYRYRRYYRYRYRYYYRYYYYYYYRYRRYYYRYRYYRRYYYYYYRRRRYRYYYRYYYYYRYRRYYRYRYYRYYYRRYYYRRYYRRRRRYRYRYRYRYYRRRYYYRYRRYYRRYRRYRYRRRRYYYRYYYYRRYYYRYYYYYRYYYRYYRYRYYYRRYYYYYRYRRRYRYRYYRRYRRRYYYYYYRYYRRRYYRRYRRYRRRRRRRYRRYRYYYRYYYRYYYYYYYYRYYYYRYRRYRRYRRYYRYYYRRYRRYRYRRRRYYRYRRRRRYYYRYRRRRYRYRRRRRYRRYYYYYRYYRYYRRYRRRRYYYYRYRYRYRYYRYRRYRYRYYYRYYYYRYYYYYRRRYYRYYYYYRYYRRRRRYYRYRYRRRRYRYRRYYYRYRRYRYYYRRRYRRRRRYYYRYYYRYRYYYYRYYRYRRRYRYYYRYRRYYYRRRYRYYRRRYRYRRRYYYYYRRYYYRYYYRRYRRYYYYRYRRRYRRYRRYRRRYYRRRYRRRRYRRRRYYRRRYRRRRRRYRYYRRRYRYYRRYYYRYYRRRYRRRRRRRYYYYRRRYRRRRYYRYYRYYRYRYYYRRRRRRRYRYYYYRYYRRRRYYYRYRYYRYRYYYYYRYRYYRRYRRYRYYRYRYYRRYYRRYYRYYRYYRYRYYYYYRRYYYRRRRRRYRYRRRRRYYRYYRRRRYRYYRRRRYRYRYYRYYRYRRYYYYRRYRRYRYYRYYYYRYRRYRRRRRYYYYRRYYYRYRRRYYRRYYYYYYRRYYRRRRRRYRRYYRRRYRRYYYYYRYYRRYYRYRRYYRRYRRYRYRYYRRYYRRYRRRYYYRYRYYRRYYYYYRRRYYYRRRYRYYYYYYRYYYYYRRYRYRRRYYYYYRYRRRYYRRYRYRYRYRRYYYYRYYYYRRRYRYYRRYRRYYYYRYRYYYYRRRYYYRYYRRYYRRYRRRRRYRYYYRYRYYYRYRYRYYYRYRRRYYYYRYYRRYRRYRYRYRRRRRRYRYYYRYYRRRRYRYYYYRRYYRRRRYRRYYRYRRYYYRRYRRRYYRYYYYYYRRYYYRRYRYRYYYRRYRYRRYYYRYYYRRYYYRRYYYYYRRYRRRRRRYYYRRYYYRRYYYYYRYYYYYRRRYYRYYYRYYYYRRYRRYYRRRYYRRRRYRRYYYYRYYYYYYRRRYRYYYRYYRRYRYYRYYYYYYRYYRYYRYYRRYYYYRYRYYYRRRYRRRRRYYRYYRYYRYYRYYYRYYYYYYRYRRYYYYYYYRYRYYYRRRRRYYRYRRRYRRRYYYYYYYRYYRRRRRRRYRYYYYYYYRRYYYRYYYYRRYYYYYYYYRRYYRRRYYYRRRYYYYRYYYRRYRRRRRRRRYYRRYRRYRYRYYRYYRRYRYYRRRYYRYYYYRYRRYRRRYYYYRRYYYRYRYYYYYRYYYYYYRYYRYRRYYRYRRRYYRYYRYYRRYRRYRYYRYYYRRYYRYRYYYYRYRRYYRYYYYRYRYRRRYYYYYYYYYYRRRYYYYYYYYRRYRYYRYYYRRRRRRYYYRYYYRRRRRRRYRRYRYYRYRYRYYYYYRRYRRRRYRRYYRRYYRYYRRYYYRYYRYRYRYYYYYYYYRYYYYRRRRYYYRRYYYYYYRYRYYRYYYRRYYRRYRYRYYYYRYRYYYRRYYRRYYRYYYRYYYRYRYRYYRRRRYYRYRYYYRYRYRYRRRYRYYRYYYRRYRYRYYYRYRYRRYRRYYRYYRRRRYRYYRYYRYYRRRYYYRRRRYYYYYYYRRYYYYYYYYYRYRYYYYRYRRYRRYYR---------------------------------------------------------------------------------------------------------------------------------------------------------------------------
DRONO2    YYYRYYYYRRYYYRYYYRYRRYYYRRYRRRYRYYRRYRRYRYYYYRYRRRRYRRYRRRRYYRRRYYYRYYRYYRYYRYYYRYRRRYYYYRYYRYYYYYRYYRYRYRRYYRRRRYRYRYYYRRRRRYRYRRYRRYRRRRRYRRYYYYRRRRRYYRRYRYRRYYYYYRYYYYYYRRYYYRYYYYRRRRRRRYYYRYRRRYRRYYYRYRRRRRYYRRYYRRYYRRYYYRYYRYRYYYYRRRYRYYYYRYRYRYRYYYRYRYYRRYRYRRYRRYYRYYRRYRYYYRRYYYYRYRYYYRRYYRYRRRYRYRRYRYRRYYYRYYYYY-RYYYYRYYYRYYYYRYRYYYYRYYYRRRRRYRRRYYRYRYYYYYRRYYYYRRRRRYYRYYRYRYYYRYRYRYRYRYYYRYRYRRYYYRRRYRRYYRRYRRRYYYRYYRYRYYYRYRRYYRYRYRYYRRYYRRRRRYRYRRYYYRRRYRRYYRRYYRRYYYRYRRRRRRRRYRRRRYRYRRYRYYYYRRRRYYYYYYYYRYRYRYYYRYYYRYRYRYRYYYRYRYRRYYRRRYYRRRYRYYYYYRRRYRRYRYYRYRRRRYRRRRRYYRRYYRRRRRYRYRYYYRRRYRYRYYYRYYRYYRRYRYYRYYYYYRRRRYYYRYYYYRYYYRYRYYRYYRYYYYRRYYYYRRRYYYRRYYYRYYRYYYRRYYYYYRRRYRRYRYYYRYYYYRRYRRRRRRRYYRYYYRYYYYYYYRRYYYRRRYRRYRYYRYRRYRYRYYYRYRRYYRRYYRYYRYRYRYYRRRRRRYRYRRRRRRRRRRYYRRYRYYYYRRYYRYYYYYRYYRYYYYYYRRRYYYYYYYYYRRRRYYRRYRRYRYRRYRRYYYYYYRRRYRRYYYYYYRYYRYRYYYYRYYYYYRRRYYRRYRYYYRYYYYYRYYYRYYRYYRRYYYRRYYYRRRRRYYRYRRRRRYRRYYRYRYYYRRYYYRYYRRRYRYYRYYYRYYYRYYYYRYYYRRYYRRYYRYRRRYRRYYYYRRYRYYYYRYYYRYRYYYRRRYYYRYYYRYYRYYRRYYYYYYYYRRYYYYYRRYYRYRYYRYYRYYYYRYRRRYYYRYRYRRYYRYYYRRYYRYRYRRRRRYRYYRYYYYRRYYRYYYYYRYYRRYRYRRRYYYRRRYYRRRRYYRRRRYRYYYRRYYYYRYRYYYYRRRYYYRYRRRRRYRYRYRYRYRRYYYRRRRYRYYYYRYRYRRRYYYRYYYRYYRRYRRRRYYYRRYRRRRRRYRYYRRYYRYYRYYYRYRRYRYRRYRYYRYYRYRRYYYYRRYRYYRYRYYRYYRYYRYRYRRRRRYRYYYRRRRYYYRYYYYRRRYYRYYYYYRYYYYRRRYRYRYYRYYRYRRRRYRYRYYYYRRRYYYYRYRRYYRYYYYYRYYRRRRYRYRYYRYRRRRYYYYR-RYRYYRYRRYYYRRRRRRYRYYYRRYRYRYYYYRYRYYYRYRRYYYYRRRYRRRYRRYRYYYYRYYYYRRRRYRRYRYYRYYYYRRYRYYRYYRYYYYYYRYRRRYRRRYRRRRRYRRYRRRYRRRYYYRRRRYYYRRYYYRRRRRYRYYRYYRRYRYRRRYRYYRRRYYYRRRYYRRYYYYYYYRRRRYYYRYYRYYYYYRRRYRYYRYRYRYYRYRYYYRYYYYRYRYYYYYYRYYRYYRRYYYYRRRYYRYRRRYRRRRYYRYRYYYYRYRRYRYRRRYYRRRYRRYYYYRRYYYRRRYYYYRYYRRRRYRRYRRYYYYYRYRRRRYRYYRYRRRRRRRRYYRRRYYYRRYYRYRYRRYRRYYRYYYYRYRRYYYRYYYRRYYYRYRRRRRRRRRRRYYRRYRYYYRRRRYRYYRYYYRYRYYYYRRYYYYYRRYYRRRRYYYRYRRYRRRYYYYYYRYRRYYRYRYRYYYRYYYYYYYRYRRYYYRYRYYRRYYYYYYRRRRYRYYYRYYYYYRYRRYYRYRYYRYYYRRYYYRRYYRRRRRYRYRYRYRYYRRRYYYRYRRYYRRYRRYRYRRRRYYYRYYYYRRYYYRYYYYYRYYYRYYRYRYYYRRYYYYYRYRRRYRYRYYRRYRRRYYYYYYRYYRRRYYRRYRRYRRRRRRRYRRYRYYYRYYYRYYYYYYYYRYYYYRYRRYRRYRRYYRYYYRRYRRYRYRRRRYYRYRRRRRYYYRYRRRRYRYRRRRRYRRYYYYYRYYRYYRRYRRRRYYYYRYRYRYRYYRYRRYRYRYYYRYYYYRYYYYYRRRYYRYYYYYRYYRRRRRYYRYRYRRRRYRYRRYYYRYRRYRYYYRRRYRRRRRYYYRYYYRYRYYYYRYYRYRRRYRYYYRYRRYYYRRRYRYYRRRYRYRRRYYYYYRRYYYRYYYRRYRRYYYYRYRRRYRYYRRYRRRYYRRRYRRRRYRRRRYYRRRYRRRRRRYRYYRRRYRYYRRYYYRYYRRRYRRRRRRRYYYYRRRYRRRRYYRYYRYYRYRYYYRRRRRRRYRYYYYRYYRRRRYYYRYRYYRYRYYYYYRYRYYRRYRRYRYYRYRYYRRYYRRYYRYYRYYRYRYYYYYRRYYYRRRRRRYRYRRRRRYYRYYRRRRYRYYRRRRYRYRYYRYYRYRRYYYYRRYRRYRYYRYYYYRYRRYRRRRRYYYYRRYYYRYRRRYYRRYYYYYYRRYYRRRRRRYRRYYRRRYRRYYYYYRYYRRYYRYRRYYRRYRRYRYRYYRRYYRRYRRRYYYRYRYYRRYYYYYRRRYYYRRRYRYYYYYYRYYYYYRRYRYRRRYYYYYRYRRRYYRRYRYRYRYRRYYYYRYYYYRRRYRYYRRYRRYYYYRYRYYYYRRRYYYRYYRRYYRRYRRRRRYRYYYRYRYYYRYRYRYYYRYRRRYYYYRYYRRYRRYRYRYRRRRRRYRYYYRYYRRRRYRYYYYRRYYRRRRYRRYYRYRRYYYRRYRRRYYRYYYYYYRRYYYRRYRYRYYYRRYRYRRYYYRYYYRRYYYRRYYYYYRRYRRRRRRYYYRRYYYRRYYYYYRYYYYYRRRYYRYYYRYYYYRRYRRYYRRRYYRRRRYRRYYYYRYYYYYYRRRYRYYYRYYRRYRYYRYYYYYYRYYRYYRYYRRYYYYRYRYYYRRRYRRRRRYYRYYRYYRYYRYYYRYYYYYYRYRRYYYYYYYRYRYYYRRRRRYYRYRRRYRRRYYYYYYYRYYRRRRRRRYRYYYYYYYRRYYYRYYYYRRYYYYYYYYRRYYRRRYYYRRRYYYYRYYYRRYRRRRRRRRYYRRYRRYRYRYYRYYRRYRYYRRRYYRYYYYRYRRYRRRYYYYRRYYYRYRYYYYYRYYYYYYRYYRYRRYYRYRRRYYRYYRYYRRYRRYRYYRYYYRRYYRYRYYYYRYRRYYRYYYYRYRYRRRYYYYYYYYYYRRRYYYYYYYYRRYRYYRYYYRRRRRRYYYRYYYRRRRRRRYRRYRYYRYRYRYYYYYRRYRRRRYRRYYRRYYRYYRRYYYRYYRYRYRYYYYYYYYRYYYYRRRRYYYRRYYYYYYRYRYYRYYYRRYYRRYRYRYYYYRYRYYYRRYYRRYYRYYYRYYYRYRYRYYRRRRYYRYRYYYRYRYRYRRRYRYYRYYYRRYRYRYYYRYRYRRYRRYYRYYRRRRYRYYRYYRYYRRRYYYRRRRYYYYYYYRRYYYYYYYYYRYRYYYYRYRRYRRYYRRYYRYYYRRRYRYRYRYYRRYRRRYRYYYRRYYYYRRRRYYYYYRYYRYRYYYYRYYYYYYRYYYYYRYYYYYYYRYYRYRYYYRYRYRRYYRYYRRRYYYRRYRRYRYYRYYYRRYRRRYRRYRRYYRYRRRYRYYYRYRYRYRYYRRRRRYRYYYRYYRYRRRYRRRYR
EMECR     YYYRYYYYRYRRYYRYYRYRRYYYRRYRRRYRYYRRYRRRRYYYYRYYRYRYYRYRRRYYYRRYYYYRYYYYRRYYRYYYRYRRRYYYYRYRRYYRYRYRYRYRRRYYYRYRRYRRRYYYYRYRRYRYRRYRRYRYRRRYRRYYRYRYRRRYYRRYYYRRYYYYYYYRYYYYRRYYYRYYYYRYRRRRRYYRRYRRRYRRRYYRRRYRRRRYRRYYRRYYYYRYYRYYRYRYYYYRRRYRRYYYRYYYYYRYYYRYRRYRRYRYRRYRRRYRRYRRRRYRYRRYYYYRRRYYYRRYYRYYRRRRYRRYRYRRYYYRYYYYY-RYRYYRRYYYYYYYRYRRYRYRYYYRYYYRYYRRYYYRRYYRYYYRYYYYRYRRYRYRYYYYRYRYRYRYRYYYRYYRRYRYRRYYRRRYYRRYYRRRRRRYYRRRYRRRYYYRYRRYRRYRYRYRYYRYYRRRRYYRRYYYYRRYYYYYYRRYYYRYRYRYRRRYRRRRYRRRYYRYRYYRYYYYRRRRYRYYYYYYRRYRRYYYYYYRRRRRRYRYYYRYRYRRRYRRRYYRYRYYYRYYYRRRYYYYRRYRYRRRRYRYRRYYYRRRYRRRRRYRYRYYRRRRYRYRYYYRRYRYYRRYRRRRYYYYYRRRRYYYRYYRYRYYYYYRYYYYYYYYRYRYYRYYRRRYYYRRYYRYYYRYYYRRYRYYYRRRYRRYRYYYRYYRYRYYRRRYRRYYYRYYYYYYYYYYYRRYYYRRRYRRYRRYRYRYRYYRYRYYYRRYRRRYYRYYRYRYYYYYRRRRYYYYRYRRRRRRRYYYRRYRYRYYRYYYRYYYYYRYYRYYRYYYRRYYYYYYRRYYRRYRYYRRYRYRRYRRYRRYYYYYRRRYYRRYYYYYYRRYRYRYRYYRYYYYYRRYYYYRYRYYYRYYRYYRYYYYYYYYYRRYRYRRYYYYYRRRRYYYRRRYRYRRRYRYRRYYRRYYYRYYYRRYRYYYYYYRRYYRYYYYRYYYRRYYRRRYRYRRRYRRYYYYRRYRYYYYYYYYRYRYYYRRRYYRRYYYRYYRYYRRYYYYYYYYRYYRYYYRRYYRYRYYRYYRYYYYRYRRRYYYRRRYRRYYRYYYYRYYRYYYYRRRRYRYYRYYYYRRYRRYYYYYRYYRRYRYRYRYYYRRRYYRRRRRRRYRRYYYYYRRYYYYRYRYYYYRRRRYYRYRRRRYYYYRYRYRYRRYYYRRRRYRYYYYYYRYRRRYYYRYYYYYYYRRRRRYYYYRRYRRRYRRYRYYRYYYYYYRYYRRYRRYYYRRYRYYRRYRYRRYYYYRRYRYYRYRYYRYYYYYRYRYRYRRRRRYYYRRRRRYYRYYYRRRYYYRYYYYYRYYYYRRRYYYRRRRYYRYRRRRYRYRYYYYYRRYYYYRYRRYYRRYYYYRYYRRRRYRYRYYRYRRRRYY-YR-RYRRYRYRRYYYRYRRRYYYRYYYRYRYYYYYYRYYRYYRYRRYYYYYRRYRRRYRRYRRYYYRYYYYRRRYYYYYRYYRRYYYYYRRYYYYYRYYYRYRYYRRRYYRYYYRRYRRRRYRRRYYRYYYYYRRRYYYRRYYRRRYYRYRYYYYYRRYRYRRRYYYYRRRYYYRRRRYRRYYYRYYYRYRYYYRYRYRYRYYYRRRYRYYRRRYRRYYYRRYRRYYYYRYRYYYYRYRYYYYYRYYYRYRRRYYRYRRRYRRRRRYRYRYYYYRYYRYRYRRRYYRRRYRRYYYYRRYRYRRYYYYYYYYRYRYRRRYRRYYYYYYYRYRYYRYRRRRYRRRRRYYYRRRYYYRRYYYYRYRRRRRYRRYYYYRRRRYYYRYYYRYYYYRYRRYYYRRYRRRYRRRYRYYYYRRYRRYYRRYYRYRRYYRRRYYYYYRRYYRRRRYRYRYRYYYYRYYYYYRRYRRYYRYYYRYYYRYYYYRYYRYRRYYRRYRYYRRYYYYYYRRRRYRYYYRYYYYYYYRRRYRYRYYRYYYRRYYYRYYYRRRYRYRYRYRYRYYYRRYYYRYYYYYRRYRRYRYRRRRYRYRYYYYYRRYYRYRYRYRYYYRYYRYYRYYRRYYYRYYYYRRYRRRRYRYYRRRYYRYYYYYRRYRYYRRRRRYRRRRRRRYYRYRYYYRYYYRYYRYRYYYRYYYYYYRRYRRYRRYYRYYRYRYRRYRYRYYRYYRYRRYRRRYYRYRRYRRRYRRRRYYRYYYRYYRYYRYYRRYRRRRYYYYRYRYRYRYYRYRRYYYRYYRYYYYYRYYYYYRRRYYRRYYYYRYYYRRRYYYRYRYRRRYRYYRRYYYRYRRYRYYYRRRYYRRRRYYYRYRYRYRYYYYRRYRYRRRRRYYYRYRRYRYRRRYRYYRRRYRRRRYYRYYYRRYYYYYYYRRYRYYRYRRYRRYYRRYYYYRRRYYRRRYRRYRYRRRRYYRRRYRRRYYRYRYYRRRYRYYRRYYYRYRRYRYYYRRRRRYYYYRRRYRRRYYYRYYRYYRYYYYYRRYRRRYYRYYRYRYYRRRRYRYRRYYYRYRYYYRYRYRYYRRYRRYRYYRYYYYRYYYRRYYRYYRYYRYRYYRYYRRYRYRRYRRYRRYRRRRRYYRRYRRYRRRYYRRRRRRYRYRYYRRYYRRYRRYRYRRRRRYRYYYYRYRRYRRRRYRYYYYRYYYRYRRRYYRRYYYYYYRYYYRRRRRYYYRYYRRRYRRYRYYYYYYRRRYYRRYYRYYYYYYRYRYRYRYYRYYRRRYYYYYYYRRYYYYYYRRRRYYYYRYRYYRYYYRYYYYYRRYRYYRRYYRYYRYRYRYYYRYRYRYRYRRYYYYRYYYYYRRYRYYRRYRRYYYYRYRYYYRRRRYYYRRYRYYYRRYRRRYYYRYYYRYYYYYRYRYRYYYYYRYRYYYYRYRRRYRRYRYRYRYYRRYYRYYYRYYRRRRYRYRYYRRYRRRRRYYYYYRYRYYRYYRRRRRYYRYYYYYRRRYYYRRYYYYYRYRYRRYYRYYYRYRRRRYYYRRYYYYYRRYRRRRRRYYYYYYYRRRYYRYYRYYRYYRYRRYRYYRRYYYYRYYRRYYRRRRRRRYYYYRRYYYRYYYYYYRRRYYYRRRYYYRYYYYRYYYYYYRYYRYYRRYYRYYYYYYYYYYRRYRRYRRRYYRYYRRYRYYRYYRYYYYYYYYYRRYYYRYYYYYRYYYYRYRYYYRYRYRYRRRYYYRYYYRYYRYRRRRYYRYYYRYYYRRYYYYYYYYRRYYYYYRRYRYYRRRYYYYRRRYYYYYYYYYRYRRRRRRRRYYRRYRRYRYYYRRYYRRYRYYRRRYYRYYYYRYRRYRRRYYYYRRYYYRYRYYYYYRYYYYYRRYYRYRRYYRYYRRYYRYYRYRRRRRRYRYYRYYYYRYYRRRYYYYRYRRYRRRYYYYYRYRRRYYYYYYYRYYYRRYYYYRYRYRRYRYYYYYYRRYYRRYYYRYYYRRRRRRRYRYYRYYRYRYRYYRYYRRRRRRRYRYYYRRYYRRYRRYYYRYYYYRYRYYYYYYYYYYYYYRYRRYYYRRYRRYYYRYYYYYYYYRRYYRRYRYRYYYRYYRYYYRYYYRRYRRYYRRRYYRYRYRYYRRRRYYRYRYYYRYYYYYRRYYRRRRYYYRRYRYRYYYYYRRRRYRRRYYYRYRRRYRYYRYYYYYRRRRYYRRYRRYYYYYYRRYYYYYYYYRRYRYYYYRYRRYRYYYRRYYRYYYRRYYRYRYRYYRRYRRRYRYYYRRYYYYRRRRYYYYYRYYRYRYYYYRYYYYYYYYYYYYRYYYYRYYRYYRYRYYYRYRYRRYYRYYRRRYYYRRYRRYRYYRYYYRRYRRRYRRYRRYYRYRRRYRYYYRYYYRYRYYRRRRRYRYYYRYYRYRRYYRRRYR
EMECR2    YYYRYYYYRYRRYYRYYRYRRYYYRRYRRRYRYYRRYRRRRYYYYRYYRYRYYRYRRRYYYRRYYYYRYYYYRRYYRYYYRYRRRYYYYRYRRYYRYRYRYRYRRRYYYRYRRYRRRYYYYRYRRYRYRRYRRYRYRRRYRRYYRYRYRRRYYRRYYYRRYYYYYYYRYYYYRRYYYRYYYYRYRRRRRYYRRYRRRYRRRYYRRRYRRRRYRRYYRRYYYYRYYRYYRYRYYYYRRRYRRYYYRYYYYYRYYYRYRRYRRYRYRRYRRRYRRYRRRRYRYRRYYYYRRRYYYRRYYRYYRRRRYRRYRYRRYYYRYYYYY-RYRYYRRYYYYYYYRYRRYRYRYYYRYYYRYYRRYYYRRYYRYYYRYYYYRYRRYRYRYYYYRYRYRYRYRYYYRYYRRYRYRRYYRRRYYRRYYRRRRRRYYRRRYRRRYYYRYRRYRRYRYRYRYYRYYRRRRYYRRYYYYRRYYYYYYRRYYYRYRYRYRRRYRRRRYRRRYYRYRYYRYYYYRRRRYRYYYYYYRRYRRYYYYYYRRRRRRYRYYYRYRYRRRYRRRYYRYRYYYRYYYRRRYYYYRRYRYRRRRYRYRRYYYRRRYRRRRRYRYRYYRRRRYRYRYYYRRYRYYRRYRRRRYYYYYRRRRYYYRYYRYRYYYYYRYYYYYYYYRYRYYRYYRRRYYYRRYYRYYYRYYYRRYRYYYRRRYRRYRYYYRYYRYRYYRRRYRRYYYRYYYYYYYYYYYRRYYYRRRYRRYRRYRYRYRYYRYRYYYRRYRRRYYRYYRYRYYYYYRRRRYYYYRYRRRRRRRYYYRRYRYRYYRYYYRYYYYYRYYRYYRYYYRRYYYYYYRRYYRRYRYYRRYRYRRYRRYRRYYYYYRRRYYRRYYYYYYRRYRYRYRYYRYYYYYRRYYYYRYRYYYRYYRYYRYYYYYYYYYRRYRYRRYYYYYRRRRYYYRRRYRYRRRYRYRRYYRRYYYRYYYRRYRYYYYYYRRYYRYYYYRYYYRRYYRRRYRYRRRYRRYYYYRRYRYYYYYYYYRYRYYYRRRYYRRYYYRYYRYYRRYYYYYYYYRYYRYYYRRYYRYRYYRYYRYYYYRYRRRYYYRRRYRRYYRYYYYRYYRYYYYRRRRYRYYRYYYYRRYRRYYYYYRYYRRYRYRYRYYYRRRYYRRRRRRRYRRYYYYYRRYYYYRYRYYYYRRRRYYRYRRRRYYYYRYRYRYRRYYYRRRRYRYYYYYYRYRRRYYYRYYYYYYYRRRRRYYYYRRYRRRYRRYRYYRYYYYYYRYYRRYRRYYYRRYRYYRRYRYRRYYYYRRYRYYRYRYYRYYYYYRYRYRYRRRRRYYYRRRRRYYRYYYRRRYYYRYYYYYRYYYYRRRYYYRRRRYYRYRRRRYRYRYYYYYRRYYYYRYRRYYRRYYYYRYYRRRRYRYRYYRYRRRRYY-YR-RYRRYRYRRYYYRYRRRYYYRYYYRYRYYYYYYRYYRYYRYRRYYYYYRRYRRRYRRYRRYYYRYYYYRRRYYYYYRYYRRYYYYYRRYYYYYRYYYRYRYYRRRYYRYYYRRYRRRRYRRRYYRYYYYYRRRYYYRRYYRRRYYRYRYYYYYRRYRYRRRYYYYRRRYYYRRRRYRRYYYRYYYRYRYYYRYRYRYRYYYRRRYRYYRRRYRRYYYRRYRRYYYYRYRYYYYRYRYYYYYRYYYRYRRRYYRYRRRYRRRRRYRYRYYYYRYYRYRYRRRYYRRRYRRYYYYRRYRYRRYYYYYYYYRYRYRRRYRRYYYYYYYRYRYYRYRRRRYRRRRRYYYRRRYYYRRYYYYRYRRRRRYRRYYYYRRRRYYYRYYYRYYYYRYRRYYYRRYRRRYRRRYRYYYYRRYRRYYRRYYRYRRYYRRRYYYYYRRYYRRRRYRYRYRYYYYRYYYYYRRYRRYYRYYYRYYYRYYYYRYYRYRRYYRRYRYYRRYYYYYYRRRRYRYYYRYYYYYYYRRRYRYRYYRYYYRRYYYRYYYRRRYRYRYRYRYRYYYRRYYYRYYYYYRRYRRYRYRRRRYRYRYYYYYRRYYRYRYRYRYYYRYYRYYRYYRRYYYRYYYYRRYRRRRYRYYRRRYYRYYYYYRRYRYYRRRRRYRRRRRRRYYRYRYYYRYYYRYYRYRYYYRYYYYYYRRYRRYRRYYRYYRYRYRRYRYRYYRYYRYRRYRRRYYRYRRYRRRYRRRRYYRYYYRYYRYYRYYRRYRRRRYYYYRYRYRYRYYRYRRYYYRYYRYYYYYRYYYYYRRRYYRRYYYYRYYYRRRYYYRYRYRRRYRYYRRYYYRYRRYRYYYRRRYYRRRRYYYRYRYRYRYYYYRRYRYRRRRRYYYRYRRYRYRRRYRYYRRRYRRRRYYRYYYRRYYYYYYYRRYRYYRYRRYRRYYRRYYYYRRRYYRRRYRRYRYRRRRYYRRRYRRRYYRYRYYRRRYRYYRRYYYRYRRYRYYYRRRRRYYYYRRRYRRRYYYRYYRYYRYYYYYRRYRRRYYRYYRYRYYRRRRYRYRRYYYRYRYYYRYRYRYYRRYRRYRYYRYYYYRYYYRRYYRYYRYYRYRYYRYYRRYRYRRYRRYRRYRRRRRYYRRYRRYRRRYYRRRRRRYRYRYYRRYYRRYRRYRYRRRRRYRYYYYRYRRYRRRRYRYYYYRYYYRYRRRYYRRYYYYYYRYYYRRRRRYYYRYYRRRYRRYRYYYYYYRRRYYRRYYRYYYYYYRYRYRYRYYRYYRRRYYYYYYYRRYYYYYYRRRRYYYYRYRYYRYYYRYYYYYRRYRYYRRYYRYYRYRYRYYYRYRYRYRYRRYYYYRYYYYYRRYRYYRRYRRYYYYRYRYYYRRRRYYYRRYRYYYRRYRRRYYYRYYYRYYYYYRYRYRYYYYYRYRYYYYRYRRRYRRYRYRYRYYRRYYRYYYRYYRRRRYRYRYYRRYRRRRRYYYYYRYRYYRYYRRRRRYYRYYYYYRRRYYYRRYYYYYRYRYRRYYRYYYRYRRRRYYYRRYYYYYRRYRRRRRRYYYYYYYRRRYYRYYRYYRYYRYRRYRYYRRYYYYRYYRRYYRRRRRRRYYYYRRYYYRYYYYYYRRRYYYRRRYYYRYYYYRYYYYYYRYYRYYRRYYRYYYYYYYYYYRRYRRYRRRYYRYYRRYRYYRYYRYYYYYYYYYRRYYYRYYYYYRYYYYRYRYYYRYRYRYRRRYYYRYYYRYYRYRRRRYYRYYYRYYYRRYYYYYYYYRRYYYYYRRYRYYRRRYYYYRRRYYYYYYYYYRYRRRRRRRRYYRRYRRYRYYYRRYYRRYRYYRRRYYRYYYYRYRRYRRRYYYYRRYYYRYRYYYYYRYYYYYRRYYRYRRYYRYYRRYYRYYRYRRRRRRYRYYRYYYYRYYRRRYYYYRYRRYRRRYYYYYRYRRRYYYYYYYRYYYRRYYYYRYRYRRYRYYYYYYRRRYRRYYYRYYYRRRRRRRYRYYRYYRYRYRYYRYYRRRRRRRYRYYYRRYYRRYRRYYYRYYYYRYRYYYYYYYYYYYYYRYRRYYYRRYRRYYYRYYYYYYYYRRYYRRYRYRYYYRYYRYYYRYYYRRYRRYYRRRYYRYRYRYYRRRRYYRYRYYYRYYYYYRRYYRRRRYYYRRYRYRYYYYYRRRRYRRRYYYRYRRRYRYYRYYYYYRRRRYYRRYRRYYYYYYRRYYYYYYYYRRYRYYYYRYRRYRYYYRRYYRYYYRRYYRYRYRYYRRYRRRYRYYYRRYYYYRRRRYYYYYRYYRYRYYYYRYYYYYYYYYYYYRYYYYRYYRYYRYRYYYRYRYRRYYRYYRRRYYYRRYRRYRYYRYYYRRYRRRYRRYRRYYRYRRRYRYYYRYYYRYRYYRRRRRYRYYYRYYRYRRYYRRRYR
EUDEL     YYYRYYRYRRRRYYYYYYYRRYYYYRRRRRYRYYRRYRRYRYYYRYYYRYRYYRYRRRRYYRRRYRYYYRYYYRYYYRRYRYYYRYYYYRYYYYYRYRYRYYYYYYYYYRYRYYRYRYYYRRYYRRYYYRYYRYRYRRYYRRRYYYRRRRRYYRRRYYRRYRYYYRYYYYRYRRYRYYYYYYRYYRRRRYYYRYRRYYRYYYYRRRRRRRRYYRYYYRYYRYYYYRYYRYRYRYYRYRYRRYYYYYYYRRYYYRRYRYYYRYRYYRYYRYYRYYRRRRYYYRRYYYYRRRYYRRRYYRYYRRYYYYRYRYRRYRYYRRYRYRRYRYYRRRYYYYYYRRYRYRRYYYYRYYYRYRRRYYYYRRYYYYYRYYYYRRRRRRYRYYRRRYRYYYRYRYYYRYYYRYRYRRYYYRRYYYRYYYRRRRYYRRRRYRYRYYYRRRRYYRRRRYYYYYYRYYRYRYRRRYYYYYYRYRYYRRYYRRYRYYRYRRYYRRRRYRYRYYRYRRYRYYRYRYRRYYYYYYYYRRYYRYYYYYYYYYYYRYYYRYRYYYRYYYYRRYRRYRYYRRYYYRRYYYRYRYYYYYRRYYRYRRRYYRRYYYRRRRYRRYYYYRRYYRRRYYYYYYRYYYRYYYYYYYYYYRRYRYYYRYYYYYYRYYYYYYYYRYYYYYRYYYRYRRYYYYRRRYYYYYRYYYRRYRYYYRRYRRRRYYYYYRYYYRYYRRYYRRYYYRYYYYYRYYYYYYRYYYRRRRYRYRRYRYRRYYYRRRYYYRYYRRRYYRYYRYRYRRYYYRRRYYYYRYRYRRYRRYYYYYYRYYYYRRRYRYYYYYYYYRYYYYRYRRRYYYYYRRYYRRYYYRYRYRYYRYRRRRRYYYYYYYRYYRYRRYRYYRRRYYRYYYYRYYYYYRRRYYYYYRYRYRYYYYRRYYYRYYRRYYYYYYRRYYYYYRRRRYRYRRRRRYRRYYRYRYYYYRRYYRYYRYRYYYYRYYYRYYYRYYYYYYYYRRYYRRRYYYRYRYRRYYYYRRYRYYYYRYYYYYRRYYYRYYRRRYYYYYYRYYRYYYYYYYRYRYYRYYYYRRYYYRYYYYYYYYYYYYRRRYYYYYRYYRRYYYYYYRYYRYRRRRYRRYYYYRYYYYRRYYYYYYRYYYYRYYYYRYRYYYRRRYRRRYRYRRYRRYYYYYRRYYYYRYYYYYYRRRYYYRYRRRRYYYYRYRYRYRRYYYRRRRYRYYYYYYRYRRRYYYYRYYYYYYRRYRRRRRYRRYRRRYRYYRYYYYYYRRYRRYRRYRRYYYRRYRYYRRYRRRRYYYYRRYRYYRYRYYRYYRYYRYRYYYRRYYYYYYRYRRYYYRYYYYRRYRYRRYYYYYYYYYRRYYYYRRYRRYYYRRRYYRRYYYYYYRRYYYYRYRRYYRYYYYYRRYRYRRYYYYYYRYRYRRYR-YR-RRRRYRYRRYRYRYRYRYYYRRYRRYRRRYYYYRYYRYYRYRRYRRYRYRYRRRYRRYRYYYYRYRYRRYRYYRRYRYYRRYYYYYYRYRYYYRYYYRRRYYRYRYYRRRYRRRRYYRYRRYYRRYYYRRYRYYYYYYYYYRRRRYYRYYYRYRRYRYRYYYYRYRYRYYRYYYRYRRYYYRYYYYRRYYYRYYYYYRYYYRRYYYYYYRYYRYYYYRYYRYYYYRRYRRYYYYRYYYYYYRYYYYYYYRRYRYYYRYYRYRRYRYRYYYYRRRYYRYRRRYYRRRYRRYYYYRYYYYRRYYYRYYRRRYRYYRRYRRYYYYYYYRRRRYYRYRYRYRYRRRRYYYRRYYYRRYYRYYYRRRRRYRRYYYYRRRRYYYRYYYRYYYYRYRYYYYRRRYRRYRYRYYRYYYRRYRRRYYYYYRYYRRYYYRYYYYYYRRYRRRRYRYRYRRYRRRYYYYYYRYRRYYRYRYYYYYRYYYRYYYYYYRYYYRYRYYRYRYRYYYRYRYYRYYYRRYYYYRYRRYYRYRYYYYRYRRYYYRYYYRRYRRYRYYYRYYRYYRYYRRYYRRYYRYYRYYYYRRRYYYYRYYYYYRRYYYYRYRYRYYYRYYYYYRYYRRYYYYYYYRRRYRYYYYRYRRRRRYRYYYYRRRRRYYRRYRYYRRRRRRRYRRYRYYYRYYYRYYYRRYYYRYYYYYYRRYRRYRRYYRYYYYYRRYYYYRYRRYRYYYYYRRYYYYYRYYRYYRRYYYYYYYYYRYYYYYRYYYRYRRRRYYYRYYRYYRYYRYYRRYYYRYYRYYYYRYYYYYYYRRRYYRYYYYRYYYRRYYYYRYYYYRYYRYYRYRYYRRYYYRYYRYYRYYRRRYYYYYYYYRYRYYYRRYYYYRRRYYYYYYYRYYRYRYYYRYYRRRYRYRYYYRYYYRRYYRYYYYYYRRYYRRYYRRRRRRRYRYYRRYYYYRYRYRYYYRYYRYYYRYYRRRYRRYYYYRRYYRYYRRYYYRRRRRYRRRRRRYRYYYYRRYRRYRYYRRYYYYYRYYYYYRRRRYRYYYYYRYRYYYRYRYRYRRRYYRYYYYYYYRYRYYRYYRYRRYYRYRYYYYRYRRYYYYYRYYRYYYYRYYYYRRYRRYYYYYRYRRRYRYYYYYRYYYYYYYRRYRRRYRYYRYRRYRRRYYRYYRYYRYYYYYYRYRYRYYRRRRYYYYYYYYRYRYRRRYYYRYYYYYYRYYRYYRRRRYRYYYRRRYYYYYYYYYYYYRRYYYYYYYRYRYYYYYRYYRRYRYYYRRRRYYYYYYYRYYYYYYRRYRYYRYRYRYYYYYYRYRRYYRYYRYRYRYYYYRRYRRRYYRRYRYRYRRRRYYYYRYYRYRYYYRYYRYYRYYYYYRYRRYYRRRYYYYRRYYRYYRRYRRRYYYYYYYRYRYYYRYRYYYRYYYRYRRRYYYYRRRYRRYRYYYRYYYYYYYYYYYYYRYRYRRYYYYRRYYYRRRRRYRYRYYYYRYRRYYYRYYYYYYYYYRRYYYYYYRYYYRYRYYYYRRYYYYYRRRRYYYRRYYYYYRYYRYRRRRRRYYRYYYRRRYYYYRYYRYYRYRRYRYYYYYYYYRYYRRYYRRRRYRRYYYYRRYRYYRYRYRYRRYYRYRYRYYYRYYYYRYYYYYYYYYRRYRRYYRYRYYYYRYYRRRYRRRRYRYYRYYRRRRYYRYYYYYRYRRYRYRRYYYYYYRRYRYYYRYRRRRYRRRRYYYRYRYYRYRYYYRYYYYRYRYYYYYYRYYRRYYYYYYYRYYRYYYYRRYYRYYYRYRYYRRRYYYYRYYRYRYRRRRYRYRYYYRYRYRRYYRYRYYRYYRYYRRYYYRYYYYYYRYYR-RYYYYRRYYYYRRYYYYYRYYYYYYYYYYYRRYYRYYRRYYYRYRYYRRYYYYRYYRYYYYRYYYYRYYYYRYYRYYRYYYYYYRYRYYYYYYYYYRYYRRYYYYYYYYYRRYRYRYYYYYYRRRRYYYYYYYYRRRRRYYRRRRYYRYRYYYYRYYYYYRYRRYRRRYYRYYYRRYRYYYYYYYRRYRYYRYRYYYRYYRYRRYRYYRRRYYYYYYRYYYYYYYRRRYYRRYYYRYYYYYYRYYYYYYYRRYRRYYRRYYYRYRRYYYRRRRYYRYRYYYRYYYYYRRRYYRYRYYRYYYRYYYYYYYRYRRYYRRYYYRYRRRYRYRYRYRYYYRRYYYRYRRYRYYYYYRRRYYRYYYYYRYRYRYYRYRRYRYYYRRYYRYYYRRYYRYRYRYYRRYRRRYRYYYYRRYYYRRRRYYYYYRYYRYRYYYYYYYYYYYYYYYYYRYYRYYYYRYYYYRYYYRRYYRRYYRYYRRRYYYRRYRRYRYYRYYYRRYRRRYRRYRRYYRYYRRYRYYYRYRYRYRYYRRRRRYRYYYRYYYYRYYYRRRYR
FULGL     YYYRYYYYRRRYYYYRYRYYYYYRRRRRYRYRYYRRYYRYRYYRYYYYRRRYYRYRRRRYYRRYYYRYRRYRYYYYRYYRRYYYRRYRYRYYYYYRYYYYYRYRYYYYYRYRYYRRYYYYRRRRRYRYRRYYRYYYRRRRYRYYYYRRYRYYYYRRRYRRYRYYRRYYYYYYRRRRYYYYYYRYYRRRRYYRRYYRRYYYRYYRRRRRYRRRRYYYRRYYRRRYYRYYRYRYRYYRRRYRRYYYRYRYRYRYYRYRRRYRRYRYRRYRYYYRYYRRYYYYYRRYYYYRYRYYYRRYYYRRYRRRYYRYYYRRYYYRYYYYYRRYYYRRRYRYRYRYRRRYYRYRYYYRRRYRYRRRYYYYYYYYYYRRYYYYRYYRRYYRYYRYRYRYRYRRRYRYRYYYRYRRRRYYYRYYYRRRYYRRRRRYRRRYRRRRYYYRYYRRYRYRRRRYYRRRRRRRRYYRYYYYYRRYYYYYYRRRYYRYYYRRYYRYRRRRYRRRRRRYRYYRYYRYRYRRYYYYYYYYRYYRRYYYYYYRRRRYRYYYRYRYRYRRRRRRRYRRRRYYRRYRYYRRYRYYYRYYYYRRRYYRRRYYYRRYYRRRRYRRYYYYYRYRRRRRYYYYYYRYYYRYRYYRYYRYYRRRRYYYRRRYYRYYRRRYRRYRYYRYYYRYRRYYRRYYYYRRRYRYYYRYYYYRYRYYYRRYYRYRYYYYRYYYRRYYRRRYYRRYYRYYYRYYYYYYYRRYYYRRRRYRYRRYRYRRYYYRYYRYYRRYRYRYYRYYRRRYYYYYYYRYRYRRRRRRYRRRYRYYYRYYYRYYYRYRYYRYYYYYYRRYRYYYRRRYYYYRRYYYRRYRRRRRYRYYRYRRYRYYRYYRYRYRYRYYYRRYYRRRRYRYRYYRYYYYYYRRYYYRYRYYYRYYYYRRYYYYYRRRYRYYRYRRRYYRYRRRRYYYRRRRRYRYRYRYRYYYRRYYYRYRYRRYRYYRRYYRYRYRYYYYRRYYRYYYRRYRRYRRRYRRYYRRRRYRYYYYRYYYRYRRRYYRRYYRRYYYRYYRYYRYYYYYYYYRRRYYYRYRRRYYYRYYRYRRYYRYYRRYRYYYRYRYRYRYRYYYRRYYRYRYYRRRRYYYYRYYYRRRYYRYYYYRRYRRYYRYRRRYYYRRYYRRRRRYRRRRRYYYYYRRYYYYRYRYYYYRRRYYYRRRRRRYYYRRYRYRYYRYYYRRRYRRYYYYYRRYYRRYYYRYYYYRRRRRRRYRYRYYYYRRRRRYYRRYRRYYYYYRYYRRYRRYRYRRYRYYRYYRYRRYYRYRRYRYYRYRYYRYRRYYRYRYYRRYYYRRYYRRRRYYYYYYYYRRYYYYYYYYRYYYYYYRRYYYRRRRYYRYRRRRYRRRYYYYRYRYYYYRYRRYYRYYYYYRRYRRRYYYYYYYRYRYRRR--RYRRYRYYRYRRYYYRRRRRRYYYRYYRRRYRRYYYRYYYYYRYYRYYRYYYRYRRRYRRYRYYYYRYRYRYYRRYRRYRYYYRYYYRRYRRYYYRRYRYYRYRYRRRYYYRYRRRRRYRRYRRRYRRYRYRRYRRRRRYRYYRRYRRYYRYYRYYRRRRYRRRRYRYRYYYYYRYRRYRYRYYYRYRRYRYYYRRRYRYRYRYRYYYRYYRRRYRRYRYRYYYRRRYRYYRYYYRYYRYYRYYRRRRYYRYRRYRYRYYYRRRRRYRYRYYYYYYRRYRYRRRYYRRYYRRYYYYRRYRYYRYYYRRYYYRYYYRRRYRRYYYYYRRYRYYYYYYRYYYRRRRRRYYRRRYRYRYYYYYRYRRYRRYRRYYYYRYRRYYYYYYYRRYYYYYRYYYRRRYRRRYRRRYRYYYYRRRYYRYRYYYRYRYYYRRRYYYYYRRYYRRRRYYYRYRRYYRRYYYRRRRRRRYYRRRYRYYYYRYYRRYYYYRRYYRYYRYYRRRYRRYYYRYRYYYYYRRYYYYYYRRRYRYRYYRYYYRRYYYRYYYRRRYYYRYRYRYYYYYYRYYYRYRRYYRYYRYYRYRRRRYRYRYRYYYYRYYRYRYRYRYYYRYYRYYRYYRRYRYRYYYRRYYRYRYRYYYRYRRYYRYYRYRRRRYYRRYRRYRRRRRRRYRYYRYYYRRYYRYYRRRYYYRYYRYYYRRYRRYRRRYRYRRRRYRYYRYRRRRYRRRRRYRYRYRYYRRYRYRRRRRYYRRYYYYYYRYYRYYRRYRRRRYYYRRYRYRYRYYRRYRRYRRYYYYRYYYRYRYYYRRRYYYRYYRYRYRYRRYYYYRYRYRRRRYYYRRRYYRYRRYRYYYRYRRRRRRRYYYRYRYRYRYYYYRYYYYRRRRRYYYRYRRYRYYYRYRYRRRRYRRRYRYYYYYRYYYYYYYYRYRRYRYRYRYRRRYYYYRRRRRYYRYYYYYRYYYRRYYYRRRYYRRRRYRYRYYRRYYRRYRRYRYRRRRRYYYYYRRRYRYYYRRYYYRRYYYRYYRYYRYYYRYRRRRRRRYRYYRRRYYRRYYYYYYYRYYRYRYYYYYRYRYYRRYRRRRYYRYYYRRYYRRRYYRYYRYYRYRYYRYYRRRRYYRYYRRYRYYRRRRYYYRYRRRYRRRYRRRRRYYRYRRYYRYYYRYYYYRYRYRRYYRYYRYRRRRYRRYRYRYYYRYYRYRYRRRYYRRYYYYYYRYYRYRRRYYYYRYYRRRYRRYYYYYRYRRRRYYYYRRRYRYRRRRYRYYRYYYRYYYRYYYRYYYYYRRRYRYRYRRYYRYYRRRRYYRYYRYRYYYRRYRYYRRYYYYYRYRRRYYYRYRRRYRRRRYYYRRYYYYRRRYRYYRYRRYYYYYRYRRYYYRRRYRYRRYYRYYRRRRRYRYYRYYYRYRRYYRYRYYYRYRYRYRYRRYRYYRRRRRYYYYYRRRYYYYRYYYYRYRRRRYRYYYYYRRRRYRRYYYRYYYRYYYYYRRRYRYYRYYYYYYRYYYYRYYYYRYRYRYYRYRRYYYRYYYRRYYYRRYYYYYRYYRRRRRRYYYRRYYRRRYYYYYRRYYYYRYRRYYYRRRYYYYYYRRRYYRRRRYRRRRYRRYYYYRYYYYYYRRRRRYRRRYYRRYYYYRYRYYRYRYYRRRRRYYRYRRYYRYYYRYRRRRYRRRYYYRYRYYRRYRYYRYYYYRYRYYYRYYYRRYRYYRRYYYYRRYYRRYRYYRRRYRYYYYRYRYYYRYRRYRYRYYYRYRYRRYYYRYYYYRRYYYYYRRYYYYYRYRRYYRRRYYRYRYYYYRYRRRYYRYYYYRRYRRYRYRRYYYYYRYRYYRRYYYYYYYY-YRRRYRRYRYYRRYYYRRRRYYYYRYYRYYYRYYYYRRYYRYYRYYYRRYRYRYYRRRYRYYYYYRYRYYRYYYYRYRYRRYYRRYRYRYRYRYRYYYYYYYYYYRRRYYYYRYRYRRYRYRRYYYRYYYRRYYYRRYYRYRYRRRYRRYRYYYYRYRYYYYYYRYRRRRYRRYYRRYYYRRYRYYYRYYYYYYRYRRYYRYYYYYYYRRYRYYYYYYRRYYYRYRYYYYYYRRYYRRYRYRYYRRRYRYRYYRYYRRYRRYYYRRYRRYRRYYYRYRRYYRYRYYYRYRYYYRRYRRRYRYRRRRYRYRYRYYYRYRRRRRYYYYYYRYRYRYRYYYRYYRRRRYYRRRRYRYYYYYRRYYYYYYYYYRYYYYYYRYRRYRRYYY---------------------------------------------------------------------------------------------------------------------------------------------------------------------------
GALGA     YYRRYYRYRYRYYYYYYRYYRYYRRYRRRRYRYYRRYRRYRYYRYYYYRYRYYRYRRRRYYRRRYRRYYYYYYYYYYYRYRRRYRYRYYRYYYRRRYYYRYYYRRRRYYRYRRYRYYYYRYRYRRRRYYRYYRYRYYRYYRRRYRYRYYRYYYRRYRYRRYYYYYRYYRYYYRRYYYYYYYRRYYRRRRYYYYYYRYYYYRYYRRRRRRRRYRRYYRRYYYRRYYRYYRYRYYYYRRRYRRYYYRYRYRYYRYYRRRRYYYRYYRRYYYYRYRYRRYRYRYRRYYYYRRRYYRRRYYYYRYRYRYYRYYYRRYYYYYYYRYRRYYYRRRYYRRYYYRRYYYRYYYYYRYRYRRYRRYYYRYYYYYYYRRYYYRRYRYYYRYYYYRRYRRYRYYYRYRYYYRYYRRRYYRRRYYRRRYRRRRRRYRYRRRRYRYYYRYRRRYRYYYRYYYRRYYYRRRYYRYRYYYRRRRYYYYYRYYYRRYYYYRYRYRRYRYRRRRRRYRYYRYYYYRRRRYRYYYYYRRYYYYYYYYYRYRYRYRYRYRYRYRYRRRRRRYYRRYRYRRRYRYRRRYYYYRYYYRRRYYYRRRRYYYRRRYRRRRYRRYRYYRRRRYRYRYYYYRYRYYRRYRYYYYRRYYRRYRRYYRYRYYYYYYRYRRRYYRRYYYYRYYYRRRRYYYYRRRYRYYYRYYYYYYRYYYRRRYRYYRRYYYRYYRRRRRYRYYRRYYRYYYRYYRYYYYYRYYYRYRYYRYYYYRYRRYRYRYYYRYRRYYYRYYRYYRYYYYYYYYRRYRYYRRYRYYRRRRYYYYRYYYRYYYYRRRYRYYY-YYRRYYYYYRRYYYYYYYYYYRRYYRRRRYRRYRYRRYYYYYYYRRYYYRYYRRYRYYRRYYYYYYYYRYYYRYRRRYRYRYRYRYRYYYYYRYYYYYYRYYRRYYYRRRYYRRRRRRYRYRRRYRYRRRYRYYYYYRRYYYRYRYRRYRYYRYYYRRYRRYYYYRYYYRYYYRRRYRYRRRYRRYYYRRRYRRYYYYYYYRYRRRYYYYYRRRYYYYYYYYYRYYYYYYYYRRRRYYYYRRRYYYRYYYYRYYYRYRRRYRRYYRRRYYRYYRYYYYRYYRYRYRRYRRYRYYRYYYRRRYRRYRYYYRYRRRYRYRYRYYYRRYYRRRRRRYRYRRYYYYYRRYYYYRYRYYYYRRRYYRRRRRRRYYYYRRYYRYYRYYYRRRYYRYYYYYRRYRRRYYYRRYYYRYYRYRRRRRRYYRYYRRYRRYRYYRYYYYRYRYYYYYYRYYYRRYRYYRYYYYRRYYRYRRYRYYRYRYYRYYRYYYYRYRRRYYYRYYYYRRRYYYYYRYYRRYYYRRYYYYYYYYYRRYRYYYRRRRYRYYRRRYRYYYYYYRRRRYYRRYRRYYRYYYYYRYYRRRYYYRRYYRYRYRRR--RYRRYRRYRYRRYYYRYRYRYYYYRYYRYRYYRYYRRYYYRYRYRR-YRYYYRYRRRYRRYRYYYYRYRYYYRRRYYRYYRRYYYRYYRYRRRRYRRYYYYYYYYRYRYYYRYRRRRRYYRYRRYYRRYYRYYRYYRRYYYYYYRYYYYYYYYRYYRRRRYRYRYRRRRRYYRRRYRRYRYYYYRRYRYYRYYYYRRYRYRYRYRRYYRYYRRRYRRRYRRRYYRYYYRYYRYYYRYRYYRRRRRRRYYYRRRYYRYRRYYRRRRRRRYRYYYYYYYRYYYRRRYYRRRYRRYYYYRYYRYRRRYYYRYRRRRYYYYRYRRYYYYRYYRRRRYYYYRYRYRRRRRRYRYRRYYYRYYYYRYYRRYRRYRRYYYYRRRYYYYRRYYRYYYYRYRYRRRRRRYRRYRRRYRYRYYYRRYRRYRRYYRYRRYYYRRYYYYYRRRYRRRYYYRRYYRYYRRYYYRYRRRRRYYRYYYRYYYYYYYYYYYYYRRYYRRYRYYRRYYRRYYYRRRYRYYYRRYYYYRYRRRYRYRYYRYYYRYYYYRYRYRRRYRYRYRYRYRRYYRRYYRRYYRYYRRYRRYRYRRRRRRYRYRYYRRRRYRYRYRYRYY-RYYRYYRYYRRYYRYYYYRRYYRYRYYRRYYYRYYYYYYYYRYYYYYRRYRYYRRRRRRRYYRYYYYYYRYRYYYRRRRYYRRYYYYYRRYRRYRRRYRYYYYRYRRRRYRYRRYYYRYYRRRYYRRYRYYRYRYRRRYYRRRYYYYYRYYRYYRRYRRRRYYRRRYRYRYRYYRYRRRYRRYYYRRYYYRYYRYYRYRRYRRYYYRRYRYYRRYRYRYRYYYRRYYYRYYYYRYRYYRYYRRYRYYRRRRRYYYYRYYYRRYYYRYYRRYRYRRYYYRYRRYRYRYYYRYRYRRYRRRRYYRYYYYRYYYRYYYYYRRYYYYYYYRYYRYYYRYYYRYYYYRYYYRRYRRYYRYYRRYYRYRRYRYRRYRRRYRYYRRRRYRYYRRYYYRRRRRYRYYYRRYYYRRRYRYYYRYYYYYYRYRRYYRRYYYYYRYRRYRRYYYYYRYRYYRYRYYYRYRYRYRRRYRYRRYYRYYYRRYYYYRYYRRYRYYRRRYYYYYYRRRYYRYYRRRRRRRRRRYYRYYRYRYRYYYRRRRRRYRYYYYYRYYYRYYRYYYRRYRYYYYYYYRRYRYRRYYYRYYYRRYYYRYYRRYYYRYYYYYYRRRYYYRRRRYRRYYRRRYRRYYYYYRRRRRYYYYYYYYYYYYR-YRRYYYRYYYRYYRYYYRYYRYRRRYYYYRRRRYYYYYRRRRYYYYYRYYYYRRRYRYYRRYYYYRRYRYRYYRRYRRRYRRYRRYYRRYYYYRYYYYYYRRRRYYRYYRYYRYRRRRRRRYRRYYYYRRRRRRYRYYRYRRRRRYYYRYRYYYYYRYRRRRYYYRYYRRYRRYYYRYRRYYYYYYYRYRYYRRRYYRYYYYRRYRRRRRYRYYYYYRYYYYRRRYYRYYRYYYYYYYRRYYRRYRRRYRYRYYRRRYYYRRYYYYRYYYRRYYYYYYRYRRYYRRYRYYRYYYRRYYYYYRYYYYYRYRRYRYYYRYYYYYYRRRYYYRRRYRRRYYRRYYYYRYYYYYYRRRYRYRRYYYRRYRYYRYRYYRYYYYRYYRYRRYYRYYYRYYYYYRYRRYRRRYRRYYYYYYYYRYYYRYYYRYRRRYYYYYRRYRRYRYRYYYYRYYRRYRYYYRRYYYYYYRYRRYYRYRRYRYRRYYYYYRRYYYYRYYYYYRYYYYYRYYRYYYRYYRYYRRRYRYYRYYRRRYRRRYYRYYYYYYYYRYRYRYRYYRYRYRYYRYYYYYRYYRRYRYYRRRRYYYRRYYYRRRRYYYYRYYYRYRYYYYYRRYYYYRRRYYYRYRYYYYRRRYRYYRRYRYRYYYYRYYYYRYRRYYRYYRYYYRYYYRYYYYYYYYYYRRYRYYYYYYYRRYRYRRRYYYYRYRYYYYRYYYYRRYRRRYRRYYYYRYRYRRYYYYRYYRRRRYRRRYRYYYRYYYRYYYRYYYYYYRYRYYYYYYYYYRYRRYRYYYRYYRYYYYRYRYYRYYYYRYYRYRYYRYYRYRRRYRYYYYYRRYRRYYYRRYRRRYYRYYRRRRYYRYYYYYRYYYYYRYRYRRYRRYRYYYYYRYYYYYRYRRRRRYYRRYYRYRYRYRRYYYYYRYRYRYRRRRYYYYYYYRRRYYYYYYYRYYYYYRYRRRRYRRYYYRYYRYYYRRRYRYRYRYYRRYRRRYRYYYRRRYYYRRRRYYYYYRYRRYRRYYYYYYYYYYYYRRYYRYYRYYYYRYYRYRYRYRYYYRRYYRYYRRRYYYRRYRRYRYYRYYYRRYRRRYRRYRRYYRYYRRYRYYYRYYYRYYYYRRRRRYRYYYRYYRYRRYYRRYYR
MELUN     YYYRRYYYRRRYYYYRYRYYRRYYRYRRRRYRYYRRYRRRRYYRYYYRRRRYRYYYYRRYYRRYYYRYRRYYYRYYYYRYRYYYYYRRYRYYYYYRYYYRYRYRYYYYYRRRYYRRYYYYRRRRRRYYRRYYRYYRRRRRRRYYYYRRRRYYYYRYRYRRYRYYYRYYYYRRRRRRYYRYRYRRYRRRRYYRYRYRRYYYRYYYRRYRRRRRRYYYRRYYRRYYRRYYRYRYRYYRRRYRRYYYRYRYRYRYYYYRRRYYYYRYRRYRYYRRYYRRYRYRYRRYRYYRYRYYYRRYYYRRRYRYYYRYYYRRYYYRYRYYYRRYRYRYYYRYYYRYRYRRYRYRYYYRRRYRRRRRYYYRYYYYRYRRYYYYRYYRYYYRYYRRRRYYRRRRRYRYRYYRRYYRRRYYYRYYYYRYRYRRYYRYYYRRYYYRYYYRYRRRYRRYYYYRYRYYRRRRRYRYYYYRYRRRYRRYRYRYYYRYYRYYYRYYRRRYYRRRYRRYRYYRYYYYRYRRYYYYYYYRRRYRRRYYRYYRRRYRYYYYRYRYYYRRRRRRRYRRYRYYRRYRYYRRRYRRRRYYYYRRYYRRRRYYYRRYYRRRRYRRYRYYYRYRYRRYYYYRYRRYYRRYRYYRYYYYRRRRRYYRRRYYYRYYRYYYRYYRYRRYYYRYYYYYRRY-YYRRRYRYYYRYYYYYYYYYYRRYYRYYYYRYRYYRRRRYRRRYRRRYYRYYYRYYYYYYYRRYYYRRRRYRYRRYRYRRYYYRYYYYYRRYRRRYYRYYRRYYRYYYYRRYRYYRRYRRYRRRRYYRYRYRYRYYYRYYRYRYYYYYYRYRRRYYYRRYYYYYRYYYRRRYYRRRYRYRRYRRYYRYYYRYYRYYRRYRYYYYYRYYRYRYRYYYYYYYRRRRYYYRYRYYYRYYRYRRRYYRYYRRYRYYYYYRYYYYRRRRRYYYRRRRRYRRRYYYRRYYRRYYYRYYRRRYRYYRRYYRYYYRYYYYRRRYRRYYRRYRYYRRYYRRYYYRRRYRRYYYRYYYYYYRYYYRYYYRRYYYRYYRYYRRRYYYYYYRRYYYYYYRRRYYYRYYRYYRYYRYRRRYRYYYRYRYRYRYRRYYYRYYRRRRRRYRRYYYYRYYYRYRYYRYYYRRRYRRRYRYRRYYYYRRYYYYRRRYRRRRRYYYYYRRYYYYRYRYYYYRRRYYYRRRRRRYYYRRRRYRYYRYYYRRRRRRYYYYYYRRYRRYYYRYYYRRRYRRRRRYRRYYYYYRRRRRYRRYYRYYYYYRYYRYYRRYYYRRYRYYRYYRYRRYYRYRRYRRYRYRYYRYYYYYRYRYYRRRYRRRYYRYRRYYYYYYYRRRYYYYYYYYYYYRYYRRRRYRRRRRYYYYRRRYYRRRYYRYYRRYYYYRYRRYYRYYYYYRYYRYRYYYYYYYRYRYRRR--YYRRYRYYRYRRYYYRYRRRRRYYRYYRYRRYRYYYRYYYYYRRYRYYRYYYRYRRRRRRYRYYYYRYRYRYRYRYRRYRRRRRYYRYYYYRRYYRRYYYYRYYRRRRYYYYYYRRYRYRRYRRYYRRYYYRRRYRYYRRRYYYRYRRRYRYYRYYRRRRYRYYRYRYRYYYYYRYRRYRRRYYRRYYRYRYYRYRRYYYRYRYRYYYYYYYRRYRRYYYRRYYYRRYRYYRYYRRYYYYYYYYRYRRYYYYYRYYYRRRYRRYRRYRYRYYYYYYRRYRYRRRYYRRYYRRYYYYRRYRYRRYYYRYYYYRYYYRRRYRRYYYYYRRRYRYRRRRYYRYRRRRRRYYYRRYRYRYYYRRRYRRYRRYRRYYYYRRRRYYYRYYYRYYYYYYRRYYRRRYYRRYRYRYRYRYYRRRYRYYRYYRRYRYYYRYRYYYYYRRRYRRRRYRRRRYYYRRYRYYYRRRRRRYYRRRYRYYYYYYYRYYYRRRRYYRYYYYYYYYYRRYYYRRRYRYYYRYYYYYRYRYRYRYRYYYYYYRRYYYRYYYRRRYYYRYRYRYYRYRYYYRYYYRYYYRYYRRYYYRRRRYRYRYRYYRRRRYYYRYYYRYYYRYYRYRRYYRRYYRRRYRRRYYRRRYRYYYRYRYYYYYYRRYRYRYYRRRRRYRRRRRRRYYYYRYYYRYYYRYYRRRYYYRYYYYYYRYYRRYRRRRRYYYRRYRRYRYRRRYYYYRRYYRRRYYYYRRYYRRRRRRYYRRRYYYYYRRYYYYRRYRRRRYYRRRRRYRRRYYYRYYRYRRYYYYRYYRRYYRRYRRRRYYRYYRYRYYYRRYYYYRRRYYRRRRRYRYYRYRYRRYRYYRRYRYYRRRRYYRYYRYRRRYYYYRRYYYRRYRRYYYYYRRYRYRRRYRYRRRRYRRRYRYYYYYYYYYRRYYYYYRRYRYRYRYRRRYYYYYYYRRRRYRYYYYRYYYYYYRYRYRYYRRRRYRYYYYRRYYRYYRRYYYYRYRRYYYYYRRRRRYYYRYYYYRRYRYRYYRYYRYRYYYRRRRRRYYYYYRYRYYRRRYYYYYYYYYRYRYYYRYRYRRYRRYYRYRYYRYYYYRYYRRRYYRYYRYYRYRYYYYYYRYRRYRYYYYRRYYRRYRYYRRYRYRYYYRYRRRRRYYRYRRYYRRYRYYYRYRYYRRRYYRYYRYRRRRYRRRYRYRYYRRYRYRYYRRYRRRYYYYYYRYYRYRRRRRYYRYYRRRRYRYYYYYRYRRYRYYRRYRYYYYYRRYYRYYYRYYYYYYRYYYYYYRRYRRYYYRRRRYYYRRYRRRRYYRYYRYRYYYRRYRYYRRYYYYYRYRRRYYRRYRRRYRRRYRYYRRYYYYRRYYRYRRRRRYYYYYYYRRYYYRRYRYYRRYYRYYRRYRRRRYYRRYRRYRYYYRYYYRRYYRYRRRYYYYRYYRRRRRRYRYRRYRRYYRRYYYRYYRRRRYRYYYYRRRRYYRRYYYRRYYRYYRYYRRYYRYYRRYYYYYRRYYYRYYYRRYYYRYYRYYRYYYYYRYRRYYYRRYYYYYRYYRRRRRRRYYRYYYYRRYYYYYRYYYYYRYRRYRYRRRYYYYRYRRRYYRRRYYRRRRYRRYYYYRRYRYYRRRRYRYYRRYYRRYRYYRYRYYYYRYYRRYYRYYRYYYYYYRYYRRRYYRRRRRYYYRRRYYRRYRYYYRYRYRYYYRYYRYYRYYRYYRYYRYYRRYYRRRRYYRRRYYYYRRRRRYYYYYRRYRYRRYYRYRRRRYYYRYYYYRRRYYYYRYYYRYYRYRYYYRRRYYYYRYYRRRYRRRRRRRYYYRRYRRYRYRYRRYRRRYRRYRRYRRRYYRYYRRYR-RRYYYRRRYYRYRRYRYYYRYYRRYYRYYYYRRYYRYYRRYYRRRRYRYYRYRYYYYYRYYYRYYRYRYYRYRYRRYRRRYYYYYRYRYRYYYYYYYYYYYRRYYYYRYRYRRYRYRRYYYRYYYRRYYYYYYRRRRYRRRYRRYRYYRYRYYYYYYYRRYRRRRYRYYYYRYYYYRYRYYYYYYYYRYRYRYRYYYYRYYYYRRRYYYYRYYRYYYYRYRYYRYYYRRYRRRYRYRYYYYYYYYRYRYYRRRYYRYYYRRYYRRYYRYYRYRRYYRYRYRYRYYYYYRRRYYRYRYYYRRYRYRYYRYYRYRRYYRYYYRYYRYRYRYYYYYRYYRYRRRYRRRRYRYYYYRRRYRRYYYYYYRYRYYYYYYRRYRYYR-RYYRYYYRRRYRYRYRYYRRYRRRYRYYYRRYYYYRRRRRYYYYRYRRYRRYYYYYYYYYYRYYY--RY--YRYYYYYRYRYRYRYYYRRYYRYRRRRYYYRRYRRYRYYRYYYRRYYRRYRRYRRYYRYYRRYRYYYRYRYRYYYYRRRRRYRYYRRYYRYRYYYRRRYR
MULAG     YYYRYYYYRRRYYRYRYRYRRYYYRRYRRRYRYYRRYRRYRYYYYYYRYRRYRRYRRRRYYRRYYYRRRYYRYRYYRYYYRYRRRYYYYRYYYYYYYYYRYRYRYRRYYRYRRYRRRYYYRRYRRYRYRRYRRYRYYRRRYRYYYYRRRRRYYYRYRYRRYYYYYRYYYYYYRRYYYRYYYYRRRRRRRYYRRYRRRYRYYYYRYRRRRRYYRRYYRRYYRYYYYRYYRYRYYYYRRRYRRYYYRYYYRYRYYYRYRYYRRYRYRRYRYYYRYYRRRRYYYYRYYYYRRRYYRRRYYRYRRRRRYRRYRYRRYRYRYYYYYRRYYYYRRYYYYYYYRYRRYYYRYYYRRRYRRYRRYYYYRYYYYYYRRYYYRYRRRRYRYYRYRYYRRYRYRYRYRYYYRRYYRRYYYRRYYRRYYYRRRRRYYRRYYRYRYYYRYRRYYRYRYRYYYYRYYYRRRYRRRYYYYRRRYRRYYYRYRYRYYYRYRRRRRRRRYRRRYYRYRYYRYYYYYRRRYRYYYYYYRYYYRRYYYYYRRRRRRYRYRYRYRYRRRYRRRYYRRRYYYRYYYRRYYYRYRYYRRRRRRYRYRRRYYRRRYRRRRRYRYRYYYRYRRRYRYYYRYYRYYRRYRYYRYYRYYRRRRYYYRYRYYYYYYYRYYYYYYRYYYYRYYYYYRRYYYYRRYYRRYYRYYYRRYYYYYRRRYRRYYYYYRYYYYRYYRRRYRRRYYRYYYYYYYYYYYRRYYYRRRYRRYRYYRYRYYYRRYYYRYRYYRRRYYRYYRYRRRYYRYRRRYYYYRRRRRRRRRYYRRRYRYYYYYYYYRYYYYYYYYRRYYYYYRRRYYYYYRRYYRRRRYYRRYRRYRYRRRRRYYYYYYRRYRRRYYYYYYRYYRYYYYYRRYYYYYRRRYYYRYRYYYRYYRYYRYYYRYRRYYRRYRYRRYYYRYRRRRYRYRRRYRYRRYYRYRRYYRRYYYRYRRYRYRYYRYYYRYYYRYYYYRYYYRRYYRRYRYYRRRYRRYRYYRRYRYYYYYYYYYYRYYYRRRYYRRYYYRYYRYYRRYYYYYYYRRRYYYYYRRYYYYRYYRYYRYYYYRRRRRYYYRRRYRRYYRYYYRRYYRYRYRRRRRYRYYRYYYYRRYYYYYYRYRYYRRYRYRRRYYYRRRYRRRRRRRRRRRRYYYYRRYYYYRYYYYYYRRRYYYRYRRRRYYYYRYRYRYRYYYYRRRRYRYYYYYYRYRRRYYYRRYYRYYRRRRRRRYYYRRYRRRRRRYRRYRRYYRYYRYYYRYRRYRYRRYRYYRYYRRRRYYYYRRYRYYRYRYYRYYRYYYYRYRRRRRYRYYYRRRRRYYRYYYRRRYYYRYYYYYRYYYYRRRYRYRRRRYYRYYRRRYRYRYYYYRRRYYYYRYYRYYRYYYYYRYYRRRYYRYRYYRYRYRRYYYYR-RRRYYRYRRYYYRYRRRRYYRYYRRYRYRYYYYRYYRYYRYRRYYYRRRRYRRRYRRYRYYYYRYYYYRRRRYRRYRYYRRYYYRRYRYYYYYRYYYYYYYYRRRYYRRYYRRYRYRRYRRYYRRYYYYRRRRRYYRRYYYRYRRRYRYRYYYRRYRYRRRYYYYRRRYYYRRRRYRRYYYRYYYRRRRRYYYYYYYYYYYRRRYRYYRRRYRYYRYRRYYRYYYYRYRYYRYYYRYRYYYRYYYYRRRRYYRYRRRYRRRRRRRYRYYYYRYRYYRYRRRYYRRRYRRYYYYRRYYYRRYYYYYRYYRRRYYRRYRRYYYYRRYRRYRYRYRRYRYRRRRRYYYRRRYYYRRYYYYRYRRYRRYRRYRYYRYRRYYYRRYYRRYYYRYRYYYYRRRYRRYYRRYRYYYYRRYYRYYRYYYRYRYYYRRRRYYYYRRRYRRRRYYYRYRRYYRRYYYYYRRYRRYYRYRYRYYYRYYYYYYYRYRRYYRRYRYYRRYYYYYYRRYRYRYYYRRYYYYRYRRRYRYRYYRYRYRRYYYRYYYRRRRRYRYRYRYRYRYRRYYYRYYRYYRRYRRYRYRRRRYRYRYYYYYRRYYRYYYRYRYYYRYYRYRYYYRRYYYYYRYYRRYRYRRYRRYRRRYYYYYRYYRRRRYYRRYRRYRRRRRRRYRYYRYYYRYYYRYYRYRYYYRYYYYRYRRYRRYRRYYYYYYRRYRYYRYRYRRYYRRRRYRRYYYRYRRRRRRYRRRRYYRRYYYYYRYYRYYRRYRRRRYYYYRYRYRRRYYYYYRYYYRRYYYYYYYRYYYYYRRRRYRRYYRYRYYYRRRYYYRYRYRRRRRRYRRYYYRYRRYRYYYRRRYRRRRYYYYRYYYRYRYYYYRYYRYRRRYRYYYRYRYYRYYRRYRYYRRRYRYRRYYYYYYRRYYRYYYYRRYRYYYYYRYYRYYRRYRRYRRYYYRYRYRRYRYRRYRYYRRRYRRRRYRYYYYRRRRRYYRRYYYRYYRRRYRRRRRYRYYYYRRRRRYRYYYRYYRYYRYRYYYRRRRRRYYRYYRYRYYRRRRYRYRRRYYRYRYYYYYRYRYYRRYRYYRYYRYYYYRRYRRRYYRYYRYYRRRYYRYYRRYRYRRYRRYYRYRRRRRYYRRYRRYRYRYYRRRRYRYRYRRYYRYRYYYYRYYYRRYRYYRYYYYRYRRRRRYRRYYYYRRYYYRYRRRYYRRYYYYRYRYYYRRRRRYYRYYR-RRYRRYYYYYRYYRRRYYYYYYYRYYRRYRYRYRYRYYRRYYRRRYYRYYYYRYYYYYYRRRYYYYYRYRYYYYYYRYRYYYRRYRYYRRYYYYYRYRYRRYRRYRYRYRYRRYYYYRYYYYRRRYRYYRRYRRYYYYRYRRYYYRRYRYYRRYRYYYRRYRRRRRYRYYRRYRYYYRYRYRYYYYYRYRRYYYYYRRRYRRYRYRYRYRRRYYRYYYRYYRRRRYRYYYYYRYRRRRRYRRYYRYRRYYYYRRRRRYYRYYYYYYRRYYYRRYRRYYYYRYYRYRRYYYRYYYYRYYYRRYYYYYRRYRRRRRRYYYRYYYYRRYYRYYRRYYYYRYRRYRYYRYYYYYRYYRRYYRRRRRRRRYYRRYYYYRYYYYYYRRRYYYYYRYYRRYYYYRYYYYYYRYYRYRRYYRRYYYYYYYYYYRRYYRYRRRYYRYYYYRRYYRYYYRYYYYYYRYRRYYYRYYYYYRYYYRRRRRYRRYRRRYRRRYYYYYYYRYYRRRRRRRYRYYYYRYYRRYRYRYYYYYRYYYYYRRYRYYYRRRYYYRRRYYYYRYYYYRYRRRRRRRRYYRRYRRYRYRYYRYRRRYRYYRRRYYRYYYYRYRYYR-RYRYYRRRYYRYRYYYYYRYYYYYYRYYYYRRYYRYRRRYYRYYRYRRRRRRYRYYRYYYRRYYRYRYYYYRYRRYRRRYYYYYRYRRRYYYYYYYYYYYRRYYYYYYYYRRRRYYRYYYRRRRRRYYYRYYYRRRRRRRYRRYRYYRYRYRYYYYYYRYRRRRYRRYYRRYYYRYRRYYYRYYYYRYRYYYYYYYYYYYRYRRRRYYYRRYYRYYYRYYYYRYYYRRYYRRYRYRYYYYRYRYYYY-YYRRYRRYYYRYYYRYRYRYYRRRRYYRYRYYYRYYYYYRRRRYYYRYYYRRYRYRRRYRYRYRRYRRRYRYYRRRRYRRYRYYRYYRRRYYYRRRRYYYYYYRRRYYYYYYYYYRYRYYYYRYRRYRRYYRRYYRYYYRRRYRYRYRYYRRYRRRYRYYYRRYYYYRRRRYYYYYRYYRYRYYYYRYYYYYYRR-YYYRYYYYYYYRYYRYRYYYRYRYRRYYRYYRRRYYYRRYRRYRYYRYYYRRYRRRYRRYRRYYRYRRRYRYYYRYYYRYRYYRRRRRYRYYYRYYRYRRRYRRRYR
n07AEP05  YYYRYYYYRYRYYYYRYRYRRYYYRRYRRRYRYYRRYRRYRYYRYYYRYRRYRRYRRRRYYRRYYYRRRYYRYRYYRYYYRYRYRYYYYRYYYYYYYYYRYYYRYRRYYRYRRYRRRYYYRRYRRYRYRRYRRYRRYRRRYRYYYYRRRRRYYYRYRYRRYYYYYRYYYYYYRRYYYRYYRYRRRRRRRYYYRYRRRYRYYYYRYRRRRRYYRRYYRRYYRYYYYRYYRYRYYYYRRRYRRYYYRYYYRYRYYYRYRYYYRYRYRRYRYYYRYYRRRRYRYYRYYYYRRRYYYRRYYRYRRRRRYRRYRYRRYYYRYYYYYRRYYYYRRYYYYYYYRYRRYYYRYYYRRRYRRRRRYYYYRYYYYYYRRYYYRYRRRRYRYYRYRYYRRYRYRYRYRYYYRRYYRRYYYRRYYRRYYYRRRRRYYRRYYRYYYYYRYRRYYRYRYRYYYYRYYRRRRYRRRYYYYRRRYRRYYYRYRYRYYYRYRRRRRRRYYRRRYYRYRYYRYYYYYRRRYRYYYYYYRYYYRYYYYYYRRRRRRYRYRYRYRYRRRYRRRYYRRRYYYRYYYRRYYYRYRYYRRRRRRYRYRRRYYRRRYRRRRRYRYRYYYRYRRRYRYYYRYYRYYRRYRYYRYYRYYRRRRYYYRYRYYYYYYYYYYYYYYRYYYYRYYYYYRRYYYYRRYYRRYYRYYYRRYYYYYRRRYRRYYYYYRYYYYRYYRRRYRRRYYRYYYYYYYYYYYRRYYYRRRYRRYRYYRYRYYYYRYYYRYRYYRRRYYRYYRYRRYYYRYRRRYYYYRYRRRRRRRYYRRRYRYYYYYYYYRYYYYYRYYRRYYYYYRRRYYYYYRRYYRRYRYYRRYRYYRYRRYRRYYYYYYRRYYRRYYYYYYRYYRYYYYYRRYYYYYRRRYYYRYRYYYRYYRYYRYYYRYRRYYRRYRYRRYYY-----RYRYRRRYRYRRYYRYRRYYRRYYYRYRRYRYRYYRYYYRRYYRYYYYRYYYRRYYRRYRYYRRRYRRYRYYRRYRYYYYYYYYYYRYYYRRRYYRRYYYRYYRYYRRYYYYYYRRRRYYYYYRRYYYYRYYRYYRYYYYRRRYRYYYRYRYRRYYRYYYYRYYRYRYRRRRRYRYYRYYYYRRYYYYYYYYRYYRYYRYRRRYYYRRRYRRRRRRRRRRRRYYYYRRYYYYRYYYYYYRRRYYYRYRRRRYYYYRYRYRYRYYYYRRRRYRYYYYYYRYRRRYYYRRYYRYYRRRRRRRYYYRRYRRRYRRYRRYRRYYYYYRYYRRYRRYRYRRYRYYRYYRRRRYYYYRRYRYYRYRYYRYYRYYYYRYRRRRRYRYYYRRRRYYYRYYYRRRYYYRYYYYYRYYYYRRRYRYRRRRYYRYRRRRYRYRYYYYRRRYYYYRYYRYYRYYYYYRYYRRRYYRYRYYRYRRYRYYYYR-RRRYYRYRRYYYRYRRRRYYRYYRRYRYRYYYYRYYRYYRYRRYYYRRYRYRRRYRRYRYYYYRYYYYRRRRYRRYRYYRRYYYRRYRYYYYYRYYYYYYYYRRRYYRRYY---RYRRYRRYYRRYYYYRRRRRYYRRYYYRYRRRYRYRYYYRRYRYRRRYYYYRRRYYYRRRRYRRYYYRYYYRRRRRYYYYYYYYYYYRRRYRYYRRRYRRYYYRRYRRYYYYRYRYYRYYYRYRYYYRYYYYRRRRYYRYRRRYRRRRRYRYRYYYYRYRYYRYRRRYYRRRYRRYYYYRRYYYYRYYYYYYYYRRRYYRRYRRYYYYRRYRRYRYRYRRYRYRRRRRYYYRRRYYYRRYYYYRYRRYRRYRRYRYYRYRRYYYRRYYRRYYYRYRYYRYRRRYRRYYRRYRRYYYRRYYRYYRYYYRYRYYYRRRRYYYYRRYYRRRRYYYRYRRYYRYYYYYYRRYRRYYRYRYRYYYRYYYYYYYRYRRYYRRYRYYRRYYYYYYRRYRYRYYYRRYYYYRYRRRYRYRYYRYRYRRYYYRYYYRRRRRYRYRYRYRYRYRRYYYRYYRYYRRYRRYRYRRRRYRYRYYYYYRRYYRYYYRYRYYYRYYRYRYYYRRYYYYYRYYRRYRYRRYRRYRRRYYYYYYYYRRRRYYRRYRRYRRRRRRRYRYYRYYYRYYYRYYRYRYYYRYYYYRYRRYRRYRRYYYYYYRRYRYYRYRYRRYYYYRRRRRYYYYYRRRRRRYRRRRYYRRYYYYYRYYRYYRRYRRRRYYYYRYRYRYRYYYYYRYYYRRYYYYYYYRYYYYYRRRRYRRYYRYRYYYRRRYYYRYRYRRRRRRYRRYYYRYRRYRYYYRRRYRRRRYYYYRYYYRYRYYYYRYYRYRRRYRYYYRYRRYRYYRRYRYYRRRYRYRRYYYYYYRRYYRYYYYRRYRYYYYYRYYRYYRRYRRYRRYYYRYRYRRYRYRRYRYYRRRYRYRYRRYYYYRRRYRYYRRYYYRYYRRRYRRRRRYRYYYYRRRYRYRYYYRYYRYYRYRYYYRRRRRRYYRYYRYRYYRRRRYRYRRRYYRYRYYYYYRYRYYRRYRYYRYYRYYYYRRYRRRYYRYYRYYRRRYYRYYRRYRYYRYRRYYRYRRRRRYYRRYRRYRYRYYRRYRYRYRYRRYYRYRYYYYRYYYRRYRYYRYYYYRYRRRRRYRRYYYYRRYYYRYRRRYYRRYYYYRYRYYYRRRRRYYRYYR-RRYRRYYYYYRYYRRRYYYRYYYRYYRRYRYRYRYRYYRRYYRRRYYRYYYYRYYYYYYRRRYYYYYRYRYYYYYYRYRYYYRRYRYYRRYYYYYRYRYRRYRRYRYRYRYRRYYYYRYYYYRRRYRYYRRYRRYYYYR-RRYYYRRYRYYRRYRYYYRRYRRRRRYRYYRRYRYYYRYRYRYYYYYRYRRYYYYYRRRYRRYRYRYRYRRRYYRYYYRYYRRRRYRYYRYYRYRRRRRYRRYYRYRRYYYYRRRRRYYRYYYYYYRRYYYRRYRRRYYYRYRRYYRYYYRYYYYRYYYRRYYYYYRRYRRRRRRYYYRRYYYRRYYRYYRRYRYYRYRRYRYYRRYYYYRYYRRYYRRRRRRRRYYRRYYYYRYYYYYYRRRYYYYYRYYRRYYYYRYYYYYYRYYRYYRYYRRYYYYYYYYYYRRYYRYRRRYYRYYYRRRYYRYYYRYYYYYYRYRRYYYRYYYYYRYYYRYRRRYRRYRRRYRRRYYYYYYYRYYRRRRRRRYRYYYYRYYRRYYYRYYYYYRYYYYYRRYRYYYRRRYYYRRRYYYYRYYYYRYRRRRRRRRYYRRYRRYRYRYRRYRRRYRYYRRRYYRYYYYRYRYYRRRYRYYRRRYYYYRYYYYYRYYYYYYRYYYYRRYYRYRRRYYRYYRYRRRRRRYRYYRYYYRRYYRYRYYYYRYRRYRRRYYYYYRYRRRYYYYYYYRYYRRRYYYYRYYYRRRRYYRYYYRRRRRRYYYRYYYRRRRRRRYRRYRYYRYRYRYYYYYRRYRRRRYRRYYRRYYYRYRRYYYRYYYYRYRYYYYYYYYYYYRYRRRRYYYRRYYRYYYRYYYYRYYYRRYYRRYRYRYYYYRYRYYYYYYYRRYRRYYYRYYYRYRYRYYRRRRYYRYRYYYRYYYYYRRRRRYYRYYYRRYRYRRRYRYRYRRYRRRYRYYRRYRYRRYRYYRYYRRRYYYRRRRYYYYYYRRRYYYYYYYYYRYRY-------------RYYRYYYRRRYRYRYRYYRRYRRRYRYYYRRYYYYRRRRYYYYYRYRRYRYYYYRYYYYYYRR-YYYRYYYYYYYRYYRYRYYYRYRYRRYYRYYRRRYYYRRYRRYRYYRYYYRRY----RRYRRYYRYRRRYRYYYRYYYRYRYYRRRRRYRYYYRYYRYRRRYRRRYR
n07AEP06  YYYRYYYYRRRYYRYRYRYRRYYYRRYRRRYRYYRRYRRYRYYYYYYRYRRYRRYRRRRYYRRYYYRRRYYRYRYYRYYYRYRRRYYYYRYYYYYY-----------YYRYRRYRRRYYYRRYRRYRYRRYRRYRYYRRRYRYYYYRRRRRYYYRYRYRRYYYYYRYYYYYYRRYYYRYYYYRRRRRRRYYRRYRRRYRYYYYRYRRRRRYYRRYYRRYYRYYYYRYYRYRYYYYRRRYRRYYYRYYYRYRYYYRYRYYRRYRYRRYRYYYRYYRRRRYYYYRYYYYRRRYYRRRYYRYRRRRRYRRYRYRRYRYRYYYYYRRYYYYRRYYYYYYYRYRRYYYRYYYRRRYRRYRRYYYYRYYYYYYRRYYYRYRRRRYRYYRYRYYRRYRYRYRYRYYYRRYYRRYYYRRYYRRYYYRRRRRYYRRYYRYRYYYRYRRYYRYRYRYYYYRYYYRRRYRRRYYYYRRRYRRYYYRYRYRYYYRYRRRRRRRRYRRRYYRYRYYRYYYYYRRRYRYYYYYYRYYYRRYYYYYRRRRRRYRYRYRYRYRRRYRRRYYRRRYYYRYYYRRYYYRYRYYRRRRRRYRYRRRYYRRRYRRRRRYRYRYYYRYRRRYRYYYRYYRYYRRYRYYRYYRYYRRRRYYYRYRYYYYYYYRYYYYYYRYYYYRYYYYYRRYYYYRRYYRRYYRYYYRRYYYYYRRRYRRYYYYYRYYYYRYYRRRYRRRYYRYYYYYYYYYYYRRYYYRRRYRRYRYYRYRYYYRRYYYRYRYYRRRYYRYYRYRRRYYRYRRRYYYYRRRRRRRRRYYRRRYRYYYYYYYYRYYYYYYYYRRYYYYYRRRYYYYYRRYYRRRRYYRRYRRYRYRRRRRYYYYYYRRYRRRYYYYYYRYYRYYYYYRRYYYYYRRRYYYRYRYYYRYYRYYRYYYRYRRYYRRYRYRRYYYRYRRRRYRYRRRYRYRRYYRYRRYYRRYYYRYRRYRYRYYRYYYRYYYRYYYYRYYYRRYYRRYRYYRRRYRRYRYYRRYRYYYYYYYYYYRYYYRRRYYRRYYYRYYRYYRRYYYYYYYRRRYYYYYRRYYYYRYYRYYRYYYYRRRRRYYYRRRYRRYYRYYYRRYYRYRYRRRRRYRYYRYYYYRRYYYYYYRYRYYRRYRYRRRYYYRRRYRRRRRRRRRRRRYYYYRRYYYYRYYYYYYRRRYYYRYRRRRYYYYRYRYRYRYYYYRRRRYRYYYYYYRYRRRYYYRRYYRYYRRRRRRRYYYRRYRRRRRRYRRYRRYYRYYRYYYRYRRYRYRRYRYYRYYRRRRYYYYRRYRYYRYRYYRYYRYYYYRYRRRRRYRYYYRRRRRYYRYYYRRRYYYRYYYYYRYYYYRRRYRYRRRRYYRYYRRRYRYRYYYYRRRYYYYRYYRYYRYYYYYRYYRRRYYRYRYYRYRYRRYYYYR-RRRYYRYRRYYYRYRRRRYYRYYRRYRYRYYYYRYYRYYRYRRYYYRRRRYRRRYRRYRYYYYRYYYYRRRRYRRYRYYRRYYYRRYRYYYYYRYYYYYYYYRRRYYRRYYRRYRYRRYRRYYRRYYYYRRRRRYYRRYYYRYRRRYRYRYYYRRYRYRRRYYYYRRRYYYRRRRYRRYYYRYYYRRRRRYYYYYYYYYYYRRRYRYYRRRYRYYRYRRYYRYYYYRYRYYRYYYRYRYYYRYYYYRRRRYYRYRRRYRRRRRRRYRYYYYRYRYYRYRRRYYRRR----YYYRRYYYRRYYYYYRYYRRRYYRRYRRYYYYRRYRRYRYRYRRYRYRRRRRYYYRRRYYYRRYYYYRYRRYRRYRRYRYYRYRRYYYRRYYRRYYYRYRYYYYRRRYRRYYRRYRYYYYRRYYRYYRYYYRYRYYYRRRRYYYYRRRYRRRRYYYRYRRYYRRYYYYYRRYRRYYRYRYRYYYRYYYYYYYRYRRYYRRYRYYRRYYYYYYRRYRYRYYYRRYYYYRYRRRYRYRYYRYRYRRYYYRYYYRRRRRYRYRYRYRYRYRRYYYRYYRYYRRYRRYRYRRRRYRYRYYYYYRRYYRYYYRYRYYYRYYRYRYYYRRYYYYYRYYRRYRYRRYRRYRRRYYYYYYYYRRRRYYRRYRRYRRRRRRRYRYYRYYYRYYYRYYRYRYYYRYYYYRYRRYRRYRRYYYYYYRRYRYYRYRYRRYYRRRRYRRYYYRYRRRRRRYRRRRYYRRYYYYYRYYRYYRRYRRRRYYYYRYRYRRRYYYYYRYYYRRYYYYYYYRYYYYYRRRRYRRYYRYRYYYRRRYYYRYRYRRRRRRYRRYYYRYRRYRYYYRRRYRRRRYYYYRYYYRYRYYYYRYYRYRRRYRYYYRYRYYRYYRRYRYYRRRYRYRRYYYYYYRRYYRYYYYRRYRYYYYYRYYRYYRRYRRYRRYYYRYRYRRYRYRRYRYYRRRYRRRRYRYYYYRRRRRYYRRYYYRYYRRRYRRRRRYRYYYYRRRRRYRYYYRYYRYYRYRYYYRRRRRRYYRYYRYRYYRRRRYRYRRRYYRYRYYYYYRYRYYRRYRYYRYYRYYYYRRYRRRYYRYYRYYRRRYYRYYRRYRYRRYRRYYRYRRRRRYYRRYRRYRYRYYRRRRYRYRYRRYYRYRYYYYRYYYRRYRYYRYYYYRYRRRRRYRRYYYYRRYYYRYRRRYYRRYYYYRYRYYYRRRRRYYRYYR-RRYRRYYYYYRYYRRRYYYYYYYRYYRRYRYRYRYRYYRRYYRRRYYRYYYYRYYYYYYRRRYYYYYRYRYYYYYYRYRYYYRRYRYYRRYYYYYRYRYRRYRRYRYRYRYRRYYYYRYYYYRRRYRYYRRYRRYYYYRYRRYYYRRYRYYRRYRYYYRRYRRRRRYRYYRRYRYYYRYRYRYYYYYRYRRYYYYYRRRYRRYRYRYRYRRRYYRYYYRYYRRRRYRYYYYYRYRRRRRYRRYYRYRRYYYYRRRRRYYRYYYYYYRRYYYRRYRRYYYYRYYRYRRYYYRYYYYRYYYRRYYYYYRRYRRRRRRYYYRYYYYRRYYRYYRRYYYYRYRRYRYYRYYYYYRYYRRYYRRRRRRRRYYRRYYYYRYYYYYYRRRYYYYYRYYRRYYYYRYYYYYYRYYRYRRYYRRYYYYYYYYYYRRYYRYRRRYYRYYYYRRYYRYYYRYYYYYYRYRRYYYRYYYYYRYYYRRRRRYRRYRRRYRRRYYYYYYYRYYRRRRRRRYRYYYYRYYRRYRYRYYYYYRYYYYYRRYRYYYRRRYYYRRRYYYYRYYYYRYRRRRRRRRYYRRYRRYRYRYYRYRRRYRYYRRRYYRYYYYRYRYYRRRYRYYRRRY----YYYYYRYYYYYYRYYYYRRYYRYRRRYYRYYRYRRRRRRYRYYRYYYRRYYRYRYYYYRYRRYRRRYYYYYRYRRRYYYYYYYYYYYRRYYYYYYYYRRRRYYRYYYRRRRRRYYYRYYYRRRRRRRYRRYRYYRYRYRYYYYYYRYRRRRYRRYYRRYYYRYRRYYYRYYYYRYRYYYYYYYYYYYRYRRRRYYYRRYYRYYYRYYYYRYYYRRYYRRYRYRYYYYRYRYYYYYYYRRYRRYYYRYYYRYRYRYYRRRRYYRYRYYYRYYYYYRRRRYYYRYYYRRYRYRRRYRYRYRRYRRRYRYYRRRRYRRYRYYRYYRRRYYYRRRRYYYYYYRRRYYYYYYYYYRYRYYYYRYRRYRRYYRRYYRYYYRRRYRYRYRYYRRYRRRYRYYYRRYYYYRRRRYYYYYRYYRYRYYYYRYYYYYYRR-YYYRYYYYYYYRYYRYRYYYRYRYRRYYRYYRRRYYYRRYRRYRYYRYYYRRYRRRYRRYRRYYRYRRRYRYYYRYYYRYRYYRRRRRYRYYYRYYRYRRRYRRRYR
n07AEP08  --------RRRYYRYRYRYRRYYYRRYRRRYRYYRRYRRYRYYYYYYRYRR-----------------RYYRYRYYRYYYRYRRRYYYYRYYYYYYYYYRYRYRYRRYYRYR---------RYRRYRYRRYRRYRYYRRRYRYYYYRRRRRYYYRYRYRRYYYYYRYYYYYYRRYY-------------------------------------RYYRRYYRYYYYRYYRYRYYYYR---------------YYYRYRYYRRYRYRRYRYYYRYYRRRRYYYYRYYYYR------------------RYRYRRYRYRYYYYYRRYYYYRRYYYYYYYRYRRY------RRRYRRYRRYYYYRYYYYYYRRYYYRYRRRRY------------------YYYRRYYRRYYYRRYYRRYYYRRRRRYYRRYYRYRYYYRYRRYYR-------------------------RYRRYYYRYRYRYYYRYRRRRRRRRYRRRYYRYR----------------------------YYRRRRRRYRYRYR---RRRYRRRYYRRRYYYR---RRYYYRYRYYRRRRRRYRYRRRYYRRRYRRRRRYRYRYYYRYRRRYRYYYRYYRYYRRYRYYRYYRYYRRRRYYYRYRYYY-----------------------RYYYYRRYYRRYYRYYYRRYYYY---------YYYRYYYYRYYRRR--RRYYRYYYYYYYYYYYRRYYYRRRYRRYRYYRYRYY-------YRYYRRRYYRYYRYRRRYYR-------------------------------------------YYYYYRRRYYYYYRRYYRRRRY-----------------YYYRRYRRRYYYY-------------------RRYYYRYRYYYRYYRYYR---------------------------------------------------------------------------------------RRYRRYRYYRRYRYYYYYYYY-------------YYYRYYRYYRRYYYYYYYRRRYYYYYRRYYYYRYYRYYR----------------------------------------YRYYYYRRYYYYYYRYRYYRRY---------------RRRRRRRRRYYYYRRYYYYRYYYYYYRRRYYYRYRRRRYYYYRYRYRYRYYYYRRRRYRYYYYYYRYRRRYYYRRYYRY-------------YRRRRRRYRRYRRYYRYYRYYYRYRRYRYRRYRYYRYYR---------------------RYYYYRYRRRRRYRYYYRRRRRYYRYYYRRRYYYRYYYYYRYYYYRRRYRYRRRRYYR----------YYYRRRYYYYRYYRYYRYYYYYRYYRRRYYRYRYYRYRYRRYYYYR--------------YRRRRYYRYYRRYRYRYYYYRYYRYYRYRRYYYRRRRYRRRYRRYRYYYYRYYYYRRRRYRRYRYYRRYYYRRYRYYYYYRYYYYYYYYRRRYYRRYYRRYRYRRYRRYYRRYYYYRRRRRYYRRYYYRYRRRYRYRYYYRRY--------------------------------------------------------------RYYRYYYYRYRY----------------------------------RYRYYYYRYRYYRYRRRYYRRRYRR------------------YRRRYYRRYRRYYYYRRYRRYRYRYRRYRYRRRRRYYYRRRYYYRRYYYY--------------------------RYYYRYRYYYYRRRYRR--------------------YRYRYYYRRRRYY----------------------------------YRYRYYYRYYYYYYYRYRRYYRRYRYYRRYYYYYYRRYRYRYYY--YYYYRYRRRYRYRYYRYRYRRYYYRY------RYRYR----------------------------------------------------YRYYRYRYYYRRYYYYYR---RYRYRRYRRYRRRYY--------------YRRYRRRRRRR-------------YYRYRYYYRYYYYRYRRYRRYRRYYYYYYRRYRYYRYRYRRYYRR-------------------RRYYRRYYYYYRYYRYYRRYRRRRYYYYRYRYRRRYYYYYRYYYRRYYYYYYYRYYYYYRRRRYRRYYRYRYYYRRRYYYRYRYRRRRRR--------------------RRRYYYYRYYYRYRYYYYRYYRYRRRY-------------RYRYYRRRYRYRRYYY----RYYRYYYYRRYRYYYYYRYYRYYRRYRRYRRYYYRYRYRRYRYRRYRYYR-------------------------RYYRRRYRRRRRYR----------------------RYYYRRRRRRYYRYYRYRYYRRRRYRYRRRYYRYRYYYYYRYRYYRRYRYY-----------------YYRYYRRRYYRYYRRYRYRRYRRY-----RRRYYRRYRRYR--------------RYYRYRYYYYRYYYRRYRYYRYYYYRYR--RRYRRYYYYRRYYYRYRRR--------------------------RRYRRYYYYYRYYRRRYYYYYYYRYYRRYRY---YRYYRRYYRRRYYRYYYYRYYYYYYRRRYYYYYRYRYYYYYYRYRYYY------------------------------------------------------YYRYRRYYYRRYRYYRRYRYYYRRYRRRRRYRYYRRYRYYYRYRYRYYYYYRYRRYYYYYRRRYRRYRYRYRYRRRYYRYYYRYYRRRRYRYYYYYRYRRRRRYRRYYRYRRYYYYRRRRRYYRYYYYYYRRYYYRRYRRYYYYRYYRYRRYYYRYYYYRYYYRRYYYYYRRYRRRRRRYYYRYYYYRRYYRYYRRYYYYRYRRYRYYRYYYYYRYYRRYYRRRRRRRRYYRRYYYYRYYYYYYRRRYYYYYRY-------------------------YYYYYYYYYYRRYYRYRRRYYRYYYYRRYYRYYYRYYYYYYRYRRYYYRYYYYYRYYYRRRRRYRRYRRRYRRRYYYYYYYRYYRR------------------YRYYYYYRYYYYYRRYRYYYR-----------------------------------------------------------------------------------------YYRYYYYRRYYRYRRRYYRYYRYRRRRRRY-----------------------RRRYYYYYRYRRRYYYYYYYYYYYRRYYYYYYYYRRRRYYRYYYRRRRRRYYYRYYYRRRRRRRYRRYRYYRYRYRYYYYYYRYRRRRYRRYYRRYY----------------------------YRRRRYYYRRYYR-YYRYYYYRYYYRRYYRRYRYRYYYYRYRYYYYYYYRRYRRYYYRYYYRYR----------RYRYYYRYYYYYRRRRYYYRYYYRRYRYRRRYRYRYRRYRRRYRYYRRRRYRRYRYY------YYYRRRRYYYYYYRR---------------------------RYYRYYYRRRYRYRYRYYRRYRRRYRYYYRRYYYYRRRRYYYYYRYYRYRYYYYRYY----------------------YRYYYRYRYRRYYRYYRRRYYYRRYRR--------------YRRYRRYYRYRRRYRYYYR--------RRRRRYRYYYRYYRYRRRYRRRYR
n08AEP07  YYYRYYYYRYRYYYYRYRYRRYYYRRYRRRYRYYRRYRRYRYYRYYYRYRRYRRYRRRRYYRRYYYRRRYYRYRYYRYYYRYRYRYYYYRYYYYYYYYYRYYYRYRRYYRYRRYRRRYYYRRYRRYRYRRYRRYRRYRRRYRYYYYRRRRRYYYRYRYRRYYYYYRYYYYYYRRYYYRYYRYRRRRRRRYYYRYRRRYRYYYYRYRRRRRYYRRYYRRYYRYYYYRYYRYRYYYYRRRYRRYYYRYYYRYRYYYRYRYYYRYRYRRYRYYYRYYRRRRYRYYRYYYYRRRYYYRRYYRYRRRRRYRRYRYRRYYYRYYYYYRRYYYYRRYYYYYYYRYRRYYYRYYYRRRYRRRRRYYYYRYYYYYYRRYYYRYRRRRYRYYRYRYYRRYRYRYRYRYYYRRYYRRYYYRRYYRRYYYRRRRRYYRRYYRYYYYYRYRRYYRYRYRYYYYRYYRRRRYRRRYYYYRRRYRRYYYRYRYRYYYRYRRRRRRRYYRRRYYRYRYYRYYYYYRRRYRYYYYYYRYYYRYYYYYYRRRRRRYRYRYRYRYRRRYRRRYYRRRYYYRYYYRRYYYRYRYYRRRRRRYRYRRRYYRRRYRRRRRYRYRYYYRYRRRYRYYYRYYRYYRRYRYYRYYRYYRRRRYYYRYRYYYYYYYYYYYYYYRYYYYRYYYYYRRYYYYRRYYRRYYRYYYRRYYYYYRRRYRRYYYYYRYYYYRYYRRRYRRRYYRYYYYYYYYYYYRRYYYRRRYRRYRYYRYRYYYYRYYYRYRYYRRRYYRYYRYRRYYYRYRRRYYYYRYRRRRRRRYYRRRYRYYYYYYYYRYYYYYRYYRRYYYYYRRRYYYYYRRYYRRYRYYRRYRYYRYRRYRRYYYYYYRRYYRRYYYYYYRYYRYYYYYRRYYYYYRRRYYYRYRYYYRYYRYYRYYYRYRRYYRRYRYRRYYYRYRRRRYRYRRRYRYRRYYRYRRYYRRYYYRYRRYRYRYYRYYYRRYYRYYYYRYYYRRYYRRYRYYRRRYRRYRYYRRYRYYYYYYYYYYRYYYRRRYYRRYYYRYYRYYRRYYYYYYRRRRYYYYYRRYYYYRYYRYYRYYYYRRRYRYYYRYRYRRYYRYYYYRYYRYRYRRRRRYRYYRYYYYRRYYYYYYYYRYYRYYRYRRRYYYRRRYRRRRRRRRRRRRYYYYRRYYYYRYYYYYYRRRYYYRYRRRRYYYYRYRYRYRYYYYRRRRYRYYYYYYRYRRRYYYRRYYRYYRRRRRRRYYYRRYRRRYRRYRRYRRYYYYYRYYRRYRRYRYRRYRYYRYYRRRRYYYYRRYRYYRYRYYRYYRYYYYRYRRRRRYRYYYRRRRYYYRYYYRRRYYYRYYYYYRYYYYRRRYRYRRRRYYRYRRRRYRYRYYYYRRRYYYYRYYRYYRYYYYYRYYRRRYYRYRYYRYRRYRYYYYR-RRRYYRYRRYYYRYRRRRYYRYYRRYRYRYYYYRYYRYYRYRRYYYRRYRYRRRYRRYRYYYYRYYYYRRRRYRRYRYYRRYYYRRYRYYYYYRYYYYYYYYRRRYYRRYYRRYRYRRYRRYYRRYYYYRRRRRYYRRYYYRYRRRYRYRYYYRRYRYRRRYYYYRRRYYYRRRRYRRYYYRYYYRRRRRYYYYYYYYYYYRRRYRYYRRRYRRYYYRRYRRYYYYRYRYYRYYYRYRYYYRYYYYRRRRYYRYRRRYRRRRRYRYRYYYYRYRYYRYRRRYYRRRYRRYYYYRRYYYYRYYYYYYYYRRRYYRRYRRYYYYRRYRRYRYRYRRYRYRRRRRYYYRRRYYYRRYYYYRYRRYRRYRRYRYYRYRRYYYRRYYRRYYYRYRYYRYRRRYRRYYRRYRRYYYRRYYRYYRYYYRYRYYYRRRRYYYYRRYYRRRRYYYRYRRYYRYYYYYYRRYRRYYRYRYRYYYRYYYYYYYRYRRYYRRYRYYRRYYYYYYRRYRYRYYYRRYYYYRYRRRYRYRYYRYRYRRYYYRYYYRRRRRYRYRYRYRYRYRRYYYRYYRYYRRYRRYRYRRRRYRYRYYYYYRRYYRYYYRYRYYYRYYRYRYYYRRYYYYYRYYRRYRYRRYRRYRRRYYYYYYYYRRRRYYRRYRRYRRRRRRRYRYYRYYYRYYYRYYRYRYYYRYYYYRYRRYRRYRRYYYYYYRRYRYYRYRYRRYYYYRRRRRYYYYYRRRRRRYRRRRYYRRYYYYYRYYRYYRRYRRRRYYYYRYRYRYRYYYYYRYYYRRYYYYYYYRYYYYYRRRRYRRYYRYRYYYRRRYYYRYRYRRRRRRYRRYYYRYRRYRYYYRRRYRRRRYYYYRYYYRYRYYYYRYYRYRRRYRYYYRYRRYRYYRRYRYYRRRYRYRRYYYYYYRRYYRYYYYRRYRYYYYYRYYRYYRRYRRYRRYYYRYRYRRYRYRRYRYYRRRYRYRYRRYYYYRRRYRYYRRYYYRYYRRRYRRRRRYRYYYYRRRYRYRYYYRYYRYYRYRYYYRRRRRRYYRYYRYRYYRRRRYRYRRRYYRYRYYYYYRYRYYRRYRYYRYYRYYYYRRYRRRYYRYYRYYRRRYYRYYRRYRYYRYRRYYRYRRRRRYYRRYRRYRYRYYRRYRYRYRYRRYYRYRYYYYRYYYRRYRYYRYYYYRYRRRRRYRRYYYYRRYYYRYRRRYYRRYYYYRYRYYYRRRRRYYRYYR-RRYRRYYYYYRYYRRRYYYRYYYRYYRRYRYRYRYRYYRRYYRRRYYRYYYYRYYYYYYRRRYYYYYRYRYYYYYYRYRYYYRRYRYYRRYYYYYRYRYRRYRRYRYRYRYRRYYYYRYYYYRRRYRYYRRYRRYYYYRYRRYYYRRYRYYRRYRYYYRRYRRRRRYRYYRRYRYYYRYRYRYYYYYRYRRYYYYYRRRYRRYRYRYRYRRRYYRYYYRYYRRRRYRYYRYYRYRRRRRYRRYYRYRRYYYYRRRRRYYRYYYYYYRRYYYRRYRRRYYYRYRRYYRYYYRYYYYRYYYRRYYYYYRRYRRRRRRYYYRRYYYRRYYRYYRRYRYYRYRRYRYYRRYYYYRYYRRYYRRRRRRRRYYRRYYYYRYYYYYYRRRYYYYYRYYRRYYYYRYYYYYYRYYRYYRYYRRYYYYYYYYYYRRYYRYRRRYYRYYYRRRYYRYYYRYYYYYYRYRRYYYRYYYYYRYYYRYRRRYRRYRRRYRRRYYYYYYYRYYRRRRRRRYRYYYYRYYRRYYYRYYYYYRYYYYYRRYRYYYRRRYYYRRRYYYYRYYYYRYRRRRRRRRYYRRYRRYRYRYRRYRRRYRYYRRRYYRYYYYRYRYYRRRYRYYRRRYYYYRYYYYYRYYYYYYRYYYYRRYYRYRRRYYRYYRYRRRRRRYRYYRYYYRRYYRYRYYYYRYRRYRRRYYYYYRYRRRYYYYYYYRYYRRRYYYYRYYYRRRRYYRYYYRRRRRRYYYRYYYRRRRRRRYRRYRYYRYRYRYYYYYRRYRRRRYRRYYRRYYYRYRRYYYRYYYYRYRYYYYYYYYYYYRYRRRRYYYRRYYRYYYRYYYYRYYYRRYYRRYRYRYYYYRYRYYYYYYYRRYRRYYYRYYYRYRYRYYRRRRYYRYRYYYRYYYYYRRRRRYYRYYYRRYRYRRRYRYRYRRYRRRYRYYRRYRYRRYRYYRYYRRRYYYRRRRYYYYYYRRRYYYYYYYYYRYRYYYYRYRRYRRYY-RYYRYYYRRRYRYRYRYYRRYRRRYRYYYRRYYYYRRRRYYYYYRYRRYRYYYYRYYYYYYRR-YYYRYYYYYYYRYYRYRYYYRYRYRRYYRYYRRRYYYRRYRRYRYYRYYYRRYRRRYRRYRRYYRYRRRYRYYYRYYYRYRYYRRRRRYRYYYRYYRYRRRYRRRYR
n1665     YYYRYYYYRYRYYYYRYRYRRYYYRRYRRRYRYYRRYRRYRYYRYYYRYRRYRRYRRRRYYRRYYYRRRYYRYRYYRYYYRYRYRYYYYRYYYYYYYYYRYYYRYRRYYRYRRYRRRYYYRRYRRYRYRRYRRYRRYRRRYRYYYYRRRRRYYYRYRYRRYYYYYRYYYYYYRRYYYRYYRYRRRRRRRYYYRYRRRYRY---------RYYRRYYRRYYRYYYYRYYRYRYYYYRRRYRRYYYRYYYRYRYYYRYRYYYRYRYRRYRYYYRYYRRRRYRY--YYYYRRRYYYRRYYRYRRRRRYRRYRYRRYYYRYYYYYRRYYYYRRYYYYYYYRYRRYYYRYYYRRRYRRRRRYYYYRYYYYYYRRYYYRYRRRRYRYYRYRYYRRYRYRYRYRYYYRRYYRRYYYRRYYRRYYYRRRRRYYRRYYRY-YYYRYRRYYRYRYRYYYYRYYRRRRYRRRYYYYRRRYRRYYYRYRYRYYYRYRRRRRRRYYRRRYYRYRYYRYYYYYRRRYRYYYYYYRYYYRYYYYYYRRRRRRY------RYRRRYRRRYYRRRYYYRYYYRRYYYRYRYYRRRRRRYRYRRRYYRRRYRRRRRYRYRYYYRYRRRYRYYYRYYRYYRRYRYYRYYRYYRRRRYYYRYRYYYYYYYYYYYYYYRYYYYRYYYYYRRYYYYRRYYRRYYRYYYRRYYYYYRRRYRRYYYYYRYYYYRYYRRRYRRRYYRYYYY-----------------RYRYYRYRYYYYRYYYRYRYYRRRYYRYYRYRRYYYRYRRRYYYYRYRRRR-R---------YYYYYYYRY-YYYRYYRRYYYYYR-RY----RRYYRRYRYYRRYRYYRYRRYRRYYYYYYRRYYRRYYYYYYRYYRYYYYYRRYYYYYRRRYYYRYRYYYRYYRYYRYYYRYRRYYRRYRYRRYYYRYRRRRYRYRRRY--RRYYRYRRYYRRYYYRYRRYRYRYYRYYYRRYYRYYYYRYYYRRYYRRYRYYRRRYRRYRYYRRYRYYYYYYYYYYRYYYRRRYYRRYYYRYYRYYRRYYYYYYRRRRYYYYYRRYYYYRYYRYYRYYYYRRRYRYYYRYRYRRYYRYYYYRYYRYRYRRRRRYRYYRYYYYRRYYYYYYYYRYYRYYRYRRRYYYRRRYRRRRRRRRRRRRYYYYRRYYYYRYYYYYYRRRYYYRYRRRRYYYYRYRYRYRYYYYRRRRYRYYYYYYRYRRRYYYRRYYRYYRRRRRRRYYYRRYRRRYRRYRRYRRYYYYYRYYRRYRRYRYRRYRYYRYYRRRRYYYYRRYRYYRYRYYRYYRYYYYRYRRRRRYRYYYRRRRYYYRYYYRRRYYYRYYYYYRYYYYRRRYRYRRRRYYRYRRRRYRYRYYYYRRRYYYYRYYRYYRYYYYYRYYRRRYYRYRYYRYRRYRYYYYR-RRRYYRYRRYYYRYRRRRYYRYYRRYRYRYYYYRYYRY-RYRRYYYRRYRYRRRYRRYRYYYYRYYYYRRRRYRRYRYYRRYYYRRYRYYYYYRYYYYYYYYRRRYYRRYYRRYRYRRYRRYYRRYYYYRRRRRYYRRYYYRYRRRYRYRYYYRRYRYRRRYYYYRRRYYYRRRRYRRYYYRYYYRRRRRYYYYYYYYYYYRRRYRYYRRRYRRYYYRRYRRYYYYRYRYYRYYYRYRYYYRYYYYRRRRYYRYRRRYRRRRRYRYRYYYYRYRYYRYRRRYYRRRYRRYYYYRRYYYYRYYYYYYYYRRRYYRRYRRYYYYRRYRRYRYRYRRYRYRRRRRYYYRRRYYYRRYYYYRYRRYRRYRRYRYYRYRRYYYRRYYRRYYYRYRYYRYRRRYRRYYRRYRRYYYRRYYRYYRYYYRYRYYYRRRRYYYYRRYYRRRRYYYRYRRYYRYYYYYYRRYRRYYRYRYRYYYRYYYYYYYRYRRYYRRYRYYRRYYYYYYRRYRYRYYYRRYYYYRYRRRYRYRYYRYRYRRYYYRYYYRRRRRYRYRYRYRYRYRRYYYRYYRYYRRYRRYRYRRRRYRYRYYYYYRRYYRYYYRYRYYYRYYRYRYYYRRYYYYYRYYRRYRYRRYRRYRRRYYYYYYYYRRRRYYRRYRRYRRRRRRRYRYYRYYYRYYYRYYRYRYYYRYYYYRYRRYRRYRRYYYYYYRRYRYYRYRYRRYYYYRRRRRYYYYYRRRRRRYRRRRYYRRYYYYYRYYRYYRRYRRRRYYYYRYRYRYRYYYYYRYYYRRYYYYYYYRYYYYYRRRRYRRYYRYRYYYRRRYYYRYRYRRRRRRYRRYYYRYRRYRYYYRRRYRRRRYYYYRYYYRYRYYYYRYYRYRRRYRYYYRYRRYRYYRRYRYYRRRYRYRRYYYYYYRRYYRYYYYRRYRYYYYYRYYRYYRRYRRYRRYYYRYRYRRRRYRRYRYYRRRYRYRYRRYYYYRRRYRYYRRYYYRYYRRRYRRRRRYRYYYYRRRYRYRYYYRYYRYYRYRYYYRRRRRRYYRYYRYRYYRRRRYRYRRRYYRYRYYYYYRYRYYRRYRYYRYYRYYYYRRYRRRYYRYYRYYRRRYYRYYRRYRYYRYRRYYRYRRRRRYYRRYRRYRYRYYRRYRYRYRYRRYYRYRYYYYRYYYRRYRYYRYYYYRYRRRRRYRRYYYYRRYYYRYRRRYYRRYYYYRYRYYYRRRRRYYRYYR-RRYRRYYYYYRYYRRRYYYRYYYRYYRRYRYRYR-RYYRRYYRRRYYRYYYYRYYYYYYRRRYYYYYRYRYYYYYYRYRYYYRRYRYYRRYYYYYRYRYRRYRRYRYRYRYRRYYYYRYYYYRRRYRYYRRYRRYYYYRYRRYYYRRYRYYRRYRYYYRRYRRRRRYRYYRRYRYYYRYRYRYYYYYRYRRYYYYYRRRYRRYRYRYRYRRRYYRYYYRYYRRRRYRYYRYYRYRRRRRYRRYYRY----YYRRRRRYYRYYYYYYRRYYYRRYRRRYYYRYRRYYRYYYRYYYYRYYYRRYYYYYRRYRRRRRRYYYRRYYYRRYYRYYRRYRYYRYRRYRYYRRYYYYRYYRRYYRRRRRRRRYYRRYYYYRYYYYYYRRRYYYYYRYYRRYYYYRYYYYYYRYYRYYRYYRRYYYYYYYYYYRRYYRYRRRYYRYYYRRRYYRYYYRYYYYYYRYRRYYYRYYYYYRYYYRYRRRYRRYRRRYRRRYYYYYYYRYYRRRRRRRYRYYYYRYYRRYYYRYYYYYRYYYYYRRYRYYYRRRYYYRRRYYYYRYYYYRYRRRRRRRRYYRRYRRYRYRYRRYRRRYRYYRRRYYRYYYYRYRYYRRRYRYYRRRYYYYRYYYYYRYYYYYYRYYYYRRYYRYRRRYYRYYRYRRRRRRYRYYRYYYRRYYRYRYYYYRYRRYRRRYYYYYRYRRRYYYYYYYRYYRRRYYYYRY----RRYYRYYYRRRRRRYYYRYYYRRRRRRRYRRYRYYRYRYRYYYYYRRYRRRRYRRYYRRYYYRYRRYYYRYYYYRYRYYYYYYYYYYYRYRRRRYYYRRYYRYYYRYYYYRYYYRRYYRRYRYRYYYYRYRYYYYYYYRRYRRYYYRYYYRYRYRYYRRRRYYRYRYYYRYYYYYRRRRRYYRYYYRRYRYRRRYRYRYRRYRRRYRYYRRYRYRRYRYYRYYRRRYYYRRRRYYYYYYRRRYYYYYYYYYRYRYYYYRYRRYRRY--RYYRYYYRRRYRYRYRYYRRYRRRYRYYYRRYYYYRRRRYYYYYRYRRYRYYYYRYYYYYYRR-YYY-----------RYRYYYRYRYRRYYRYYRRRYYYRRYRRYRYYRYYYRRYRRRYRRYRRYYRYRRRYRYYYRYYYRYRYYRRRRRYRYYYRYYRYRRRYRRRYR
n1666     YYYRYYYYRYRYYYYRYRYRRYYYRRYRRRYRYYRRYRRYRYYRYYYRYRRYRRYRRRRYYRRYYYRRRYYRYRYYRYYYRYRYRYYYYRYYYYYYYYYRYYYRYRRYYRYRRYRRRYYYRRYRRYRYRRYRRYRRYRRRYRYYYYRRRRRYYYRYRYRRYYYYYRYYYYYYRRYYYRYYRYRRRRRRRYYYRYRRRYRY-YYR--RRRRYYRRYYRRYYRYYYYRYYRYRYYYYRRRYRRYYYRYYYRYRYYYRYRYYYRYRYRRYRYYYRYYRRRRYRYYRYYYYRRRYYYRRYYRYRRRRRYRRYRYRRYYYRYYYYYRRYYYYRRYYYYYYYRYRRYYYRYYYRRRYRRRRRYYYYRYYYYYYRRYYYRYRRRRYRYYRYRYYRRYRYRYRYRYYYRRYYRRYYYRRYYRRYYYRRRRRYYRRYYRYYYYYRYRRYYRYRYRYYYYRYYRRRRYRRRYYYYRRRYRRYYYRYRYRYYYRYRRRRRRRYYRRRYYRYRYYRYYYYYRRRYRYYYYYYRYYYRYYYYYYRRRRRRYRYRYRYRYRRRYRRRYYRRRYYYRYYYRRYYYRYRYYRRRRRRYRYRRRYYRRRYRRRRRYRYRYYYRYRRRYRYYYRYYRYYRRYRYYRYYRYYRRRRYYYRYRYYYYYYYYYYYYYYRYYYYRYYYYYRRYYYYRRYYRRYYRYYYRRYYYYYRRRYRRYYYYYRYYYYRYYRRRYRRRYYRYYYYYYYYYYYRRYYYRRRYRRYRYYRYRYYYYRYYYRYRYYRRRYYRYYRYRRYYYRYRRRYYYYRYRRRRRRRYYRRRYRYYYYYYYYRYYYYYRYYRRYYYYYRRRYYYYYRRYYRRYRYYRRYRYYRYRRYRRYYYYYYRRYYRRYYYYYYRYYRYYYYYRRYYYYYRRRYYYRYRYYYRYYRYYRYYYRYRRYYRRYRYRRYYYRYRRRRYRYRRRYRYRRYYRYRRYYRRYYYRYRRYRYRYYRYYYRRYYRYYYYRYYYRRYYRRYRYYRRRYRRYRYYRRYRYYYYYYYYYYRYYYRRRYYRRYYYRYYRYYRRYYYYYYRRRRYYYYYRRYYYYRYYRYYRYYYYRRRYRYYYRYRYRRYYRYYYYRYYRYRYRRRRRYRYYRYYYYRRYYYYYYYYRYYRYYRYRRRYYYRRRYRRRRRRRRRRRRYYYYRRYYYYRYYYYYYRRRYYYRYRRRRYYYYRYRYRYRYYYYRRRRYRYYYYYYRYRRRYYYRRYYRYYRRRRRRRYYYRRYRRRYRRYRRYRRYYYYYRYYRRYRRYRYRRYRYYRYYRRRRYYYYRRYRYYRYRYYRYYRYYYYRYRRRRRYRYYYRRRRYYYRYYYRRRYYYRYYYYYRYYYYRRRYRYRRRRYYRYRRRRYRYRYYYYRRRYYYYRYYRYYRYYYYYRYYRRRYYRYRYYRYRRYRYYYYR-RRRYYRYRRYYYRYRRRRYYRYYRRYRYRYYYYRYYRYYRYRRYYYRRYRYRRRYRRYRYYYYRYYYYRRRRYRRYRYYRRYYYRRYRYYYYYRYYYYYYYYRRRYYRRYYRRYRYRRYRRYYRRYYYYRRRRRYYRRYYYRYRRRYRYRYYYRRYRYRRRYYYYRRRYYYRRRRYRRYYYRYYYRRRRRYYYYYYYYYYYRRRYRYYRRRYRRYYYRRYRRYYYYRYRYYRYYYRYRYYYRYYYYRRRRYYRYRRRYRRRRRYRYRYYYYRYRYYRYRRRYYRRRYRRYYYYRRYYYYRYYYYYYYYRRRYYRRYRRYYYYRRYRRYRYRYRRYRYRRRRRYYYRRRYYYRRYYYYRYRRYRRYRRYRYYRYRRYYYRRYYRRYYYRYRYYRYRRRYRRYYRRYRRYYYRRYYRYYRYYYRYRYYYRRRRYYYYRRYYRRRRYYYRYRRYYRYYYYYYRRYRRYYRYRYRYYYRYYYYYYYRYRRYYRRYRYYRRYYYYYYRRYRYRYYYRRYYYYRYRRRYRYRYYRYRYRRYYYRYYYRRRRRYRYRYRYRYRYRRYYYRYYRYYRRYRRYRYRRRRYRYRYYYYYRRYYRYYYRYRYYYRYYRYRYYYRRYYYYYRYYRRYRYRRYRRYRRRYYYYYYYYRRRRYYRRYRRYRRRRRRRYRYYRYYYRYYYRYYRYRYYYRYYYYRYRRYRRYRRYYYYYYRRYRYYRYRYRRYYYYRRRRRYYYYYRRRRRRYRRRRYYRRYYYYYRYYRYYRRYRRRRYYYYRYRYRYRYYYYYRYYYRRYYYYYYYRYYYYYRRRRYRRYYRYRYYYRRRYYYRYRYRRRRRRYRRYYYRYRRYRYYYRRRYRRRRYYYYRYYYRYRYYYYRYYRYRRRYRYYYRYRRYRYYRRYRYYRRRYRYRRYYYYYYRRYYRYYYYRRYRYYYYYRYYRYYRRYRRYRRYYYRYRYRRYRYRRYRYYRRRYRYRYRRYYYYRRRYRYYRRYYYRYYRRRYRRRRRYRYYYYRRRYRYRYYYRYYRYYRYRYYYRRRRRRYYRYYRYRYYRRRRYRYRRRYYRYRYYYYYRYRYYRRYRYYRYYRYYYYRRYRRRYYRYYRYYRRRYYRYYRRYRYYRYRRYYRYRRRRRYYRRYRRYRYRYYRRYRYRYRYRRYYRYRYYYYRYYYRRYRYYRYYYYRYRRRRRYRRYYYYRRYYYRYRRRYYRRYYYYRYRYYYRRRRRYYRYYR-RRYRRYYYYYRYYRRRYYYRYYYRYYRRYRYRYRYRYYRRYYRRRYYRYYYYRYYYYYYRRRYYYYYRYRYYYYYYRYRYYYRRYRYYRRYYYYYRYRYRRYRRYRYRYRYRRYYYYRYYYYRRRYRYYRRYRRYYYYRYRRYYYRRYRYYRRYRYYYRRYRRRRRYRYYRRYRYYYRYRYRYYYYYRYRRYYYYYRRRYRRYRYRYRYRRRYYRYYYRYYRRRRYRYYRYYRYRRRRRYRRYYRYRRYYYYRRRRRYYRYYYYYYRRYYYRRYRRRYYYRYRRYYRYYYRYYYYRYYYRRYYYYYRRYRRRRRRYYYRRYYYRRYYRYYRRYRYYRYRRYRYYRRYYYYRYYRRYYRRRRRRRRYYRRYYYYRYYYYYYRRRYYYYYRYYRRYYYYRYYYYYYRYYRYYRYYRRYYYYYYYYYYRRYYRYRRRYYRYYYRRRYYRYYYRYYYYYYRYRRYYYRYYYYYRYYYRYRRRYRRYRRRYRRRYYYYYYYRYYRRRRRRRYRYYYYRYYRRYYYRYYYYYRYYYYYRRYRYYYRRRYYYRRRYYYYRYYYYRYRRRRRRRRYYRRYRRYRYRYRRYRRRYRYYRRRYYRYYYYRYRYYRRRYRYYRRRYYYYRYYYYYRYYYYYYRYYYYRRYYRYRRRYYRYYRYRRRRRRYRYYRYYYRRYYRYRYYYYRYRRYRRRYYYYYRYRRRYYYYYYYRYYRRRYYYYRYYYRRRRYYRYYYRRRRRRYYYRYYYRRRRRRRYRRYRYYRYRYRYYYYYRRYRRRRYRRYYRRYYYRYRRYYYRYYYYRYRYYYYYYYYYYYRYRRRRYYYRRYYRYYYRYYYYRYYYRRYYRRYRYRYYYYRYRYYYYYYYRRYRRYYYRYYYRYRYRYYRRRRYYRYRYYYRYYYYYRRRRRYYRYYYRRYRYRRRYRYRYRRYRRRYRYYRRYRYRRYRYYRYYRRRYYYRRRRYYYYYYRRRYYYYYYYYYRYRYYYYRYRRYRRYYRRYYRYYYRRRYRYRYRYYRRYRRRYRYYYRRYYYYRRRRYYYYYRYRRYRYYYYRYYYYYYRR-YYYRYYYYYYYRYYRYRYYYRYRYRRYYRYYRRRYYYRRYRRYRYYRYYYRRYRRRYRRYRRYYRYRRRYRYYYRYYYRYRYYRRRRRYRYYYRYYRYRRRYRRRYR
n2973     YYYRYYYYRRRYYRYRYRYRRYYYRRYRRRYRYYRRYRRYRYYYYYYRYRRYRRYRRRRYYRRYYYRRRYYRYRYYRYYYRYRRRYYYYRYYYYYYYYYRYRYRYRRYYRYRRYRRRYYYRRYRRYRYRRYRRYRYYRRRYRYYYYRRRRRYYYRYRYRRYYYYYRYYYYYYRRYYYRYYYYRRRRRRRYYRRYRRRYRYYYYRYRRRRRYYRRYYRRYYRYYYYRYYRYRYYYYRRRYRRYYYRYYYRYRYYYRYRYYRRYRYRRYRYYYRYYRRRRYYYYRYYYYRRRYYRRRYYRYRRRRRYRRYRYRRYRYRYYYYYRRYYYYRRYYYYYYYRYRRYYYRYYYRRRYRRYRRYYYYRYYYYYYRRYYYRYRRRRYRYYRYRYYRRYRYRYRYRYYYRRYYRRYYYRRYYRRYYYRRRRRYYRRYYRYRYYYRYRRYYRYRYRYYYYRYYYRRRYRRRYYYYRRRYRRYYYRYRYRYYYRYRRRRRRRRYRRRYYRYRYYRYYYYYRRRYRYYYYYYRYYYRRYYYYYRRRRRRYRYRYRYRYRRRYRRRYYRRRYYYRYYYRRYYYRYRYYRRRRRRYRYRRRYYRRRYRRRRRYRYRYYYRYRRRYRYYYRYYRYYRRYRYYRYYRYYRRRRYYYRYRYYYYYYYRYYYYYYRYYYYRYYYYYRRYYYYRRYYRRYYRYYYRRYYYYYRRRYRRYYYYYRYYYYRYYRRRYRRRYYRYYYYYYYYYYYRRYYYRRRYRRYRYYRYRYYYRRYYYRYRYYRRRYYRYYRYRRRYYRYRRRYYYYRRRRRRRRRYYRRRYRYYYYYYYYRYYYYYYYYRRYYYYYRRRYYYYYRRYYRRRRYYRRYRRYRYRRRRRYYYYYYRRYRRRYYYYYYRYYRYYYYYRRYYYYYRRRYYYRYRYYYRYYRYYRYYYRYRRYYRRYRYRRYYYRYRRRRYRYRRRYRYRRYYRYRRYYRRYYYRYRRYRYRYYRYYYRYYYRYYYYRYYYRRYYRRYRYYRRRYRRYRYYRRYRYYYYYYYYYYRYYYRRRYYRRYYYRYYRYYRRYYYYYYYRRRYYYYYRRYYYYRYYRYYRYYYYRRRRRYYYRRRYRRYYRYYYRRYYRYRYRRRRRYRYYRYYYYRRYYYYYYRYRYYRRYRYRRRYYYRRRYRRRRRRRRRRRRYYYYRRYYYYRYYYYYYRRRYYYRYRRRRYYYYRYRYRYRYYYYRRRRYRYYYYYYRYRRRYYYRRYYRYYRRRRRRRYYYRRYRRRRRRYRRYRRYYRYYRYYYRYRRYRYRRYRYYRYYRRRRYYYYRRYRYYRYRYYRYYRYYYYRYRRRRRYRYYYRRRRRYYRYYYRRRYYYRYYYYYRYYYYRRRYRYRRRRYYRYYRRRYRYRYYYYRRRYYYYRYYRYYRYYYYYRYYRRRYYRYRYYRYRYRRYYYYR-RRRYYRYRRYYYRYRRRRYYRYYRRYRYRYYYYRYYRYYRYRRYYYRRRRYRRRYRRYRYYYYRYYYYRRRRYRRYRYYRRYYYRRYRYYYYYRYYYYYYYYRRRYYRRYYRRYRYRRYRRYYRRYYYYRRRRRYYRRYYYRYRRRYRYRYYYRRYRYRRRYYYYRRRYYYRRRRYRRYYYRYYYRRRRRYYYYYYYYYYYRRRYRYYRRRYRYYRYRRYYRYYYYRYRYYRYYYRYRYYYRYYYYRRRRYYRYRRRYRRRRRRRYRYYYYRYRYYRYRRRYYRRRYRRYYYYRRYYYRRYYYYYRYYRRRYYRRYRRYYYYRRYRRYRYRYRRYRYRRRRRYYYRRRYYYRRYYYYRYRRYRRYRRYRYYRYRRYYYRRYYRRYYYRYRYYYYRRRYRRYYRRYRYYYYRRYYRYYRYYYRYRYYYRRRRYYYYRRRYRRRRYYYRYRRYYRRYYYYYRRYRRYYRYRYRYYYRYYYYYYYRYRRYYRRYRYYRRYYYYYYRRYRYRYYYRRYYYYRYRRRYRYRYYRYRYRRYYYRYYYRRRRRYRYRYRYRYRYRRYYYRYYRYYRRYRRYRYRRRRYRYRYYYYYRRYYRYYYRYRYYYRYYRYRYYYRRYYYYYRYYRRYRYRRYRRYRRRYYYYYYYYRRRRYYRRYRRYRRRRRRRYRYYRYYYRYYYRYYRYRYYYRYYYYRYRRYRRYRRYYYYYYRRYRYYRYRYRRYYRRRRYRRYYYRYRRRRRRYRRRRYYRRYYYYYRYYRYYRRYRRRRYYYYRYRYRRRYYYYYRYYYRRYYYYYYYRYYYYYRRRRYRRYYRYRYYYRRRYYYRYRYRRRRRRYRRYYYRYRRYRYYYRRRYRRRRYYYYRYYYRYRYYYYRYYRYRRRYRYYYRYRYYRYYRRYRYYRRRYRYRRYYYYYYRRYYRYYYYRRYRYYYYYRYYRYYRRYRRYRRYYYRYRYRRYRYRRYRYYRRRYRRRRYRYYYYRRRRRYYRRYYYRYYRRRYRRRRRYRYYYYRRRRRYRYYYRYYRYYRYRYYYRRRRRRYYRYYRYRYYRRRRYRYRRRYYRYRYYYYYRYRYYRRYRYYRYYRYYYYRRYRRRYYRYYRYYRRRYYRYYRRYRYRRYRRYYRYRRRRRYYRRYRRYRYRYYRRRRYRYRYRRYYRYRYYYYRYYYRRYRYYRYYYYRYRRRRRYRRYYYYRRYYYRYRRRYYRRYYYYRYRYYYRRRRRYYRYYR-RRYRRYYYYYRYYRRRYYYYYYYRYYRRYRYRYRYRYYRRYYRRRYYRYYYYRYYYYYYRRRYYYYYRYRYYYYYYRYRYYYRRYRYYRRYYYYYRYRYRRYRRYRYRYRYRRYYYYRYYYYRRRYRYYRRYRRYYYYRYRRYYYRRYRYYRRYRYYYRRYRRRRRYRYYRRYRYYYRYRYRYYYYYRYRRYYYYYRRRYRRYRYRYRYRRRYYRYYYRYYRRRRYRYYYYYRYRRRRRYRRYYRYRRYYYYRRRRRYYRYYYYYYRRYYYRRYRRYYYYRYYRYRRYYYRYYYYRYYYRRYYYYYRRYRRRRRRYYYRYYYYRRYYRYYRRYYYYRYRRYRYYRYYYYYRYYRRYYRRRRRRRRYYRRYYYYRYYYYYYRRRYYYYYRYYRRYYYYRYYYYYYRYYRYRRYYRRYYYYYYYYYYRRYYRYRRRYYRYYYYRRYYRYYYRYYYYYYRYRRYYYRYYYYYRYYYRRRRRYRRYRRRYRRRYYYYYYYRYYRRRRRRRYRYYYYRYYRRYRYRYYYYYRYYYYYRRYRYYYRRRYYYRRRYYYYRYYYYRYRRRRRRRRYYRRYRRYRYRYYRYRRRYRYYRRRYYRYYYYRYRYYRRRYRYYRRRYYRYRYYYYYRYYYYYYRYYYYRRYYRYRRRYYRYYRYRRRRRRYRYYRYYYRRYYRYRYYYYRYRRYRRRYYYYYRYRRRYYYYYYYYYYYRRYYYYYYYYRRRRYYRYYYRRRRRRYYYRYYYRRRRRRRYRRYRYYRYRYRYYYYYYRYRRRRYRRYYRRYYYRYRRYYYRYYYYRYRYYYYYYYYYYYRYRRRRYYYRRYYRYYYRYYYYRYYYRRYYRRYRYRYYYYRYRYYYYYYYRRYRRYYYRYYYRYRYRYYRRRRYYRYRYYYRYYYYYRRRRYYYRYYYRRYRYRRRYRYRYRRYRRRYRYYRRRRYRRYRYYRYYRRRYYYRRRRYYYYYYRRRYYYYYYYYYRYRYYYYRYRRYRRYYRRYYRYYYRRRYRYRYRYYRRYRRRYRYYYRRYYYYRRRRYYYYYRYYRYRYYYYRYYYYYYRR-YYYRYYYYYYYRYYRYRYYYRYRYRRYYRYYRRRYYYRRYRRYRYYRYYYRRYRRRYRRYRRYYRYRRRYRYYYRYYYRYRYYRRRRRYRYYYRYYRYRRRYRRRYR
n2980     YYYRYYYYRRRYYRYRYRYRRYYYRRY-----YYRRYRRYRYYYYYYRYRRYRRYRRRRYYRRYYYRRRYYRYRYYRYY---------------------------------RYRRRYYYRRYRR----RYR-------RYRYYYYRRRRRYYYRYRYRRYYYYYRYYYYYYRRYYYRYYYYRRRRRRRYYRRYRRRYRYYYYRYRRRR--------RYYRYYYYRYYRYRYYYYRRRYRRYYYRYYYRYRYYYRYRYYRRYRYRRYRYYYRYYRRRRYYYYRYYYYRRRYYRRRYYRYRRRRRYRRYRYRRYRYRYYYYYRRYYYYRRYYYYYYYRYRRYYYRYYYRRRYRRYRRYYYYRYYYYYYRRYYYRYRRRRYRYYRYRYYRRYRYRYRYRYYYRRYYRRYYYRRYYRRYYYRRRRRYYR-YYRYRYYYRYRRYYRYRYRYYYYRYYYRRRYRRRYYYYRRRYRR-----------RYRRRRRRRRYRRRYYRYRYYRYYYYYRRRYRYYYYYY----------YRRRRRRYRYRYRYRYRRRYRRRYYRRRYYYRYY--RYYYRYRYYRRRRRRYRY--------YR--RRYRYRYYYRYRRRYRYYYRYYRYYRRYRYYRYYR------YYYRYRYYYYYYYRYYYYYYR-----------RYYYYRRYYRRYYRYYYRRYYYYYRRRYRRYYYYYRYYYYR------RRRYYRYYYYYYYYYYYR-----RRYRRYRYYRYRYYYRRYYYRYRYYRRRYYRYYRYRRRYYRY--------RRRRRRRRYYRRRYRYYYY------YYYYYYYRRYYYYYR--------RYYRRRRYYRRYRRYRYRRRRRYYYYYYRRYRRRYYYYY--------------------------------------------------------------RYRRRYRYRRYYRYRRYYRRYY------RYRYYRYYYRYYYRYYYYRYYYRRYYRRYRYYRRRYRRYR-YRRYRYYYYYYYYYYRYYYRRRYYRRYYYRYYRYYRRYYYYYYYRRRYYYYYRRYYYYRYYRYYRYYY-RRRRRYYYRRRYRRYYRYYYRRYYRYRYRRRRRYRYY-YYYYRRYYYYYYRYRYYRRY-----------YRRRRRRRRRRRRYYYYRRYYYYRYYYYYYRRRYYYRYRRRRYYYYRYRY-YR-----RRRYRYYYYYYRYRRRYYYRRYYRYYRR------YYRRYRRRRRRYRRYRRYYRYYRYYYRYRRYRYRRYRYYRYYRRRRYYYYRRYRYYRYRYYRYYRYYYYRYRRRRRYRYYYRRRRRYYRYYY--------YY-YRYYYYRRRYRYRRRRYYRYYRRRYRYRY---------------------------RYYRYRYYRYRYRRYYYYR-RRRYYRYRRYYYRYR-------------------------YRRYYYRRRRYRRRYRRYRYYYYRYYYYRRRRYRRYRYYRRYYY--YRYYYYYRYYYYYYYYRRRYYRRYYRRYRYRRYRRYYRRYYYYRRRRRYYRRYYYRYRRRYRYRYYYRRYRYRRRYYYYRRRYYYRRRRYRRYYYRYYYRRRRRYYYYYYYYYYYRRRYRYYRRRYRYYRYRRYYRYYYYRYRYYRYYYRYRYYY---YYRR-RYYRYRRRYRRRRRRRYRYYYYRYRYYRYRRRYYRRRYRRYYYYRRYY--------RYYRRRYYRRYRRYYYYRRYRRYRYRYRRYRYRRRRRYYYRRRYYYRRYYYYRYRRY------------RYYYRRYYRRYYY----------------RYRYYYYRRYYRYYRYYYRYRYYYRRRRYYYYRRRYRRRRYYYRYRRYYRRYYYYYRRYRRYYRYRYRYYYRYYYYYYYRYRRYYRRYRYYRRYYYYYYRRYRYRYYYRRYYYYRYRRRYRYRYYRYRYRRY---YYYRRRRRYRYRYRYRYRYRRYYYRYY-YYRRYRRYRYRRRRYR---------------------------------YYYYRYYRRYRYRRYRRYRRRYYYYYYYYRRRRYYRRYRRYRRRRRRRYRYYRYYYRYYYRYYRYRYYYRYYYYRYRRYRRYRRYYYYYYRRYRYYRYRYRRYYRRRRYRRYYYRY------------YRRYYYYYRYYRYYR-----------------------------YYYYYYRYYYYYRRRRYRRYYRYRYYYRRRYYYRYRYRR-RRRYRRYYYRYRRYRYYYRRRY-----YYYRYYYRYRYYYYRYYRYRRRYRYYYRYRYYRYYRRYRYYRRRYRYRRYYYY-------YYYYRRYRYYYYYRYYRYYRRYRRYRRYYYR----------------RYRRRRYRYYYYRRRRRYYRRYYYRYYRRRYRRRRRYRYY-YRRRRRYRYYYRYYRYYRYRYYYRRRRRRYYRYYRYRYYRRRRYRYRRRYYRYRYYYYYRYRYYRRYRYYRYYRYYYYRRYRRRYYR--RYYRRRYYRYYRRYRYRRYRRYYRYR-----------------------YRYRRYYRYRYYYYRYYYRR----------YRRRRRYRRYYYYRRYYYRYRRRYYRRYYYYRYRYYYR------RYYR-RRYRRYYYYYRYYRRRYYYYYYYRYYRRYRYRYRYRYYRRYYRRRYYRYYYYRYYYYYYRRRYYYYYRYRYYYYYYRYRYYYRRYRY-RRYYYYYRYRYRRYRRYRYRYRYRRYYYYRYYYYRRRYRYYRRYRRYYYYRYRRYYYRRYRYYR-YRYYYRRYRRRRRYRYYRRYRYYYRYRYRYYYYYRYRRYYY--RRRYRRYRYRYRYRRRYYRYYYRYYRRRRYRYYYYYR----------------YYYRRRRRYYRYYYY----YYYRRYRRYYYYRYYRYRRYYYRYYYYRYYYR------RRYRRRRRRYYYRYYYYRRYYRYYRR----------YY-------------RRRRRRRRYYRRYYYYRYYYYYYRRRYYYYYRYYRRYYYYRYYYYYYRYYRYR------------YYYRRYYRYRRRYYRYYYYRRYYRYYYRYYYYYYRYRRYYYRYYYYYRYYYRRR----RYRRRYRRRYYYYYYYRYYRRRRRRRYRYYYYRYYRRYR----YY-------RRYRYYYRRRYYYRRRYYYYRYY--RYRRRRRRRRYYRRYRRYRYRYYRYRRRYRYYRRRYYRYYYYRYRYYRRRYRYYRRRYYRYRYYY---YYYYYYRYYYYRRY--------RYYRYRRRRRRYRYYRYYYRRYYRYRYYYYRYRRYRRRYYYYYRYRRRYYYYYYYYYYYRRYY-----------YRYYYRRRRRRYYYRYYYRRRRR-----YRYYRYRYRYYYYYYRYRRRRYRRYYRRYYYRYRRYYYRYYYYRYRYYYYYYYYYYYRYRRRRYYYRRYYRYYYRYYYYRYYYRRYYRRYRYRYYYYRYRYY-YYYYRRYRRYYYRYYYRYRYRYYRRRRYYRYRYYYRYYYYYRRRRYYYRYYYR----RRRYRYRYRRYRRRYRYYRRRRYRRYRYYRYYRRRYYYRRRRYYYYYYRRRYYYYYYYY------------------RYYRYYYRRRYRYRYRYYRRYRRRYRYYYRRYYYYRRRRYYYYYRYYRYRYYYYRYYYYYYRR-YYYRYYYYYYYRYYRYRYYYRYRYRRYYRYYRRRYYYRRYRRYRYYRYYYRRYRRRYRRYRRYYRYRRRYRYYYRY-YRYRYYRRRRRYRYYYRYYRY---YRRRYR
n2986     YYYRYYYYRYRYYYYRYRYRRYYYRRYRRRYRYYRRYRRYRYYRYYYRYRRYRRYRRRRYYRRYYYRRRYYRYRYYRYYYRYRYRYYYYRYYYYYYYYYRYYYRYRRYYRYRRYRRRYYYRRYRRYRYRRY---RRYRRRYRYYYYRRRRRYYYRYRYRRYYYYYRYYYYYYRRYYYRYYRYRRRRRRRYYYRYRRRYRY----------YYRRYYRRYYRYYYYRYYRYRYYYYRRRYRRYYYRYYYRYRYYYRYRYYYRYRYRRYRYYYRYYRRRRYR---------RYYYRRYYRYRRRRRYRRYRYRRYYYRYYYYYRRYYYYRRYYYYYYYRYRRYYYRYYYRRRYRRRRRYYYYRYYYYYYRRYYYRYRRRRYRYYRYRYYRRYRYRYRYRYYYRRYYRRYYYRRYYRRYYYRRRRRYYRRYYRYYYYYRYRRYYRYRYRYYYYRYYRRRRYRRRYYYYRRRYRRYYYRYRYRYYYRYRRRRRRRYYRRRYYRYRYYRYYYYYRRRYRYYYYYYRYYYRYYYYYYRRRRRRYRYRYRYRYRRRYRRRYYRRRYYYRYYYRRYYYRYRYYRRRRRR---RRRYYRRRYRRRRRYRYRYYYRYRRRYRYYYRYYRYYRRYRYYRYYRYYRRRRYYYRYRYYYYYYYYYYYYYYRYYYYRYYY-Y-RYYYYRRYYRRYYRYYYRRYYYYYRRRYRRYYYYYRYYYYRYYRRRYRRRYYRYYY-----------------RRYRYYRYRYYYYRYYYRYRYYRRRYYRYYRYRRYYYRYRRRYYYYRYRRRRRRRYY--R-----YYYYYRYYYYYRYYRRYYYYYRRRYYYYYRRYYRRYRYYRRYRYYRYRRYRRYYYYYYRRYYRRYYYYYYRYYRYY-----YYYYYRRRYYYRYRYYYRYYRYYRYYYRYRRYYRRYRYRRYYYRYRRRRYRYRRRYRYRRYYRYR-YYR-YYYRYRRYRYRYYRYYYRRYYRYYYYRYYYRRYYRRYRYYRRRYRRYRYYRRYRYYYYYYYYYYRYYYRRRYYRRYYYRYYRYYRRYYYYYYRRRRYYYYYRRYYYYRYYRYYRYYYYRRRYRYYYRYRYRRYYRYYYYRYYRYRYRRRRRYRYYRYYYYRRYYYYYYYYRYYRYYRY-------RRYRRRRRRRRRRRRYYYYRRYYYYRYYYYYYRRRYYYRYRRRRYYYYRYRYRYRYYYYRRRRYRYYYYYYRYRRRYYYRRYYRYYRRRRRRRYYYRRYRRRYRRYRRYRRYYYYYRYYRRYRRYRYRRYRYYRYYRRRRYYYYRRYRYYRYRYYRYYRYYYYRYRRRRRYRYYYRRRRYYYRYYYRRRYYYRYYYYYRYYYYRRRYRYRRRRYYRYRRRRYRYRYYYYRRRYYYYRYYRYYRYYYYYRYYRRRYYRYRYYRYRRYRYYYYR-RRRYYRYRRYYYRYRRRRYYRYYRRYRYRYYYYRYYRYYRYRRYYYRRYRYRRRYRRYRYYYYRYYYYRRRRYRRYRYYRRYYYRRYRYYYYYRYYYYYYYYRRRYYRRYYRRYRYRRYRRYYRRYYYYRRRRRYYRRYYYRYRRRYRYRYYYRRYRYRRRYYYYRRRYYYRRRRYRRYYYRYYYRRRRRYYYYYYYYYYYRRRYRYYRRRYRRYYYRRYRRYYYYRYRYYRYYYRYRYYYRYYYYRRRRYYRYRRRYRRRRRYRYRYYYYRYRYYRYRRRYYRRRYRRYYYYRRYYYYRYYYYYYYYRRRYYRRYRRYYYYRRYRRYRYRYRRYRYRRRRRYYYRRRYYYRRYYYYRYRRYRRYRRYRYYRYRRYYYRRYYRRYYYRYRYYRYRRRYRR--RRYRRYYYRRYYRYYRYYYRYRYYYRRRRYYYYRRYYRRRRYYYRYRRYYRYYYYYYRRYRRYYRYRYRYYYRYYYYYYYRYRRYYRRYRYYRRYYYYYYRRYRYRYYYRRYYYYRYRRRYRYRYYRYRYRRYYYRYYYRRRRRYRYRYRYRYRYRRYYYRYYRYYRRYRRYRYRRRRYRYRYYYYYRRYYRYYYRYRYYYRYYRYRYYYRRYYYYYRYYRRYRYRRYRRYRRRYYYYYYYYRRRRYYRRYRRYRRRRRRRYRYYRYYYRYYYRYYRYRYYYRYYYYRYRRYRRYRRYYYYYYRRYRYYRYRYRRYYYYRRRRRYYYYYRRRRRRYRRRRYYRRYYYYYRYYRYYRRYRRRRYYYYRYRYRYRYYYYYRYYYRRYYYYYYYRYYYYYRRRRYRRYYRYRYYYRRRYYYRYRYRRRRRRYRRYYYRYRRYRYYYRRRYRRRRYYYYRYYYRYRYYYYRYYRYRRRYRYYYRYRRYRYYRRYRYYRRRYRYRRYYYYYYRRYYRYYYYRRYRYYYYYRYYRYYRRYRRYRRYYYRYRYRRYRYRRYRYYRRRYRYRYRRYYYYRRRYRYYRRYYYRYYRRRYRRRRRYRYYYYRRRYRYRYYYRYYRYYRYRYYYRRRRRRYYRYYRYRYYRRRRYRYRRRYYRYRYYYYYRYRYYRRYRYYRYYRYYYYRRYRRRYYRYYRYYRRRYYRYYRRYRYYRYRRYYRYRRRRRYYRRYRRYRYRYYRRYRYRYRYRRYYRYRYYYYRYYYRRYRYYRYYYYRYRRRRRYRRYYYYRRYYYRYRRRYYRRYYYYRYRYYYRRRRRYYRYYR-RRYRRYYYYYRYYRRRYYYRYYYRYYRRYRYRYRYRYYRRYYRRRYYRYYYYRYYYYYYRRRYYYYYRYRYYYYYYRYRYYYRRYRYYRRYYYYYRYRYRRYRRYRYRYRYRRYYYYRYYYYRRRYRYYRRYRRYYYYRYRRYYYRRYRYYRRYRYYYRRYRRRRRYRYYRRYRYYYRYRYRYYYYYRYRRYYYYYRRRYRRYRYRYRYRRRYYRYYYRYYRRRRYRYYRYYRYRRRRRYR-YYRYRR-YYYRRRRRYYRYYYYYYRRYYYRRYRRRYYYRYRRYYRYYYRYYYYRYYYRRYYYYYRRYRRRRRRYYYRRYYYRRYYRYYRRYRYYRYRRYRYYRRYYYYRYYRRYYRRRRRRRRYYRRYYYYRYYYYYYRRRYYYYYRYYRRYYYYRYYYYYYRYYRYYRYYRRYYYYYYYYYYRRYYRYRRRYYRYYYRRRYYRYYYRYYYYYYRYRRYYYRYYYYYRYYYRYRRRYRRYRRRYRRRYYYYYYYRYYRRRRRRRYRYYYYRYYRRYYYRYYYYYRYYYYYRRYRYYYRRRYYYRRRYYYYRYYYYRYRRRRRRRRYYRRYRRYRYRYRRYRRRYRYYRRRYYRYYYYRYRYYRRRYRYYRRRYYYYRYYYYYRYYYYYYRYYYYRRYYRYRRRYYRYYRYRRRRRRYRYYRYYYRRYYRYRYYYYRYRRYRRRYYYYYRYRRRYYYYYYYRYYRRRYYYYRYYYRRRRYYRYYYRRRRRRYYYRYYYRRRRRRRYRRYRYYRYRYRYYYYYRRYRRRRYRRYYRRYYYRYRRYYYRYYYYRYRYYYYYYYYYYYRYRRRRYYYRRYYRYYYRYYYYRYYYRRYYRRYRYRYYYYRYRYYYYYYYRRYRRYYYRYYYRYRYRYYRRRRYYRYRYYYRYYYYYRRRRRYYRYYYRRYRYRRRYRYRYRRYRRRYRYYRRYRYRRYRYYRYYRRRYYYRRRRYYYYYYRRRYYYYYYYYYRYRYYYYRYRRYR----RYYRYYYRRRYRYRYRYYRRYRRRYRYYYRRYYYYRRRRYYYYYRYRRYRYYYYRYYYYYYRR-YYYRYYYYYYYRYYRYRYYYRYRYRRYYRYYRRRYYYRRYRRYRYYRYYYRRYRRRYRRYRRYYRYRRRYRYYYRYYYRYRYYRRRRRYRYYYRYYRYRR-------
n2987     YYYRYYYYRYRYYYYRYRYRRY-YRRYRRRYRYYRRYRRYRYYRYYYRYRRYRRYRRRRYYRRYYYRRRYYRYRYYRYYYRYRYRYYYYRYYYYYYYYYRYYYRYRRYYRYRRYRRRYYYRRYRRYRYRRYRRYRRYRRRYRYYYYRRRRRYYYRYRYRRYYYYYR-YYYYYRRYYYRYYRYRRRRRRRYY--------------------YRRYYRRYYRYYYYRYYRYRYYYYRRRYRRYYYRYYYRYRYYYRYRYYYRYRYRRYRYYYRYYRR------------RRYYYRRYYRYRRRRRYRRYRYRRYYYRYYYYYRRYYYYRRYYYYYYYRYRRYYYRYYYRRRYRRRRRYYYYRYYYYYYRRYYYRYRRRRYRYYRYRYYRRYRYRYRYRYYYRRYYRRYYYRRYYRRYYYRRRRRYYRRYYRYYYYYRYRRYYRYRYRYYYYRYYRRRRYRRRYYYYR-RYRR-YYRYRYRYYYRYRRRRRRRYYRRRYYRYRYYRYYYYYRRRYRYYYYYYRYYYRYYYYYYRRRRRRYRYRYRYRYRRRYRRRYYRRRYYYRYYYRRYYYRYRYYRRRR--------------RRRRRYRYRYYYRYRRRYRYYYRYYRYYRRYRYYRYYRYYRRRRYYYRYRYYYYYYYYYYYYY-----------YRRYYYYRRYYRRYYRYYYRRYYYYYRRRYRRYYYYYRYYYYRYYRRRYRRRYYRYYY-Y----------------RYRYYRYRYYYYRYYYRYRYYRRRYYRYYRYRRYYYRYRRRYYYYRYRRRRR-----------YYYYY-RYYYYYRYYR------RRRYYYYYRRYYRRYRYYRRYRYYRYRRYRRYYYYYYRRYYRRYYYYYYRYY---YYYRRYYYYYRRRYYYRYRYYYRYYRY-----RYRRYYRRYRYRRYYYRYRRRRYRYRRRYRYRRYYRYRRYYRRYYYRYRRYRYRYYRYYYRRYYRYYYYRYYYRRYYRRYRYYRRRYRRYRYYRRYRYYY----YYYRYYYRRRYYRRYYYRYYRYYRRYYYYYYRRRRYYYYYRRYYYYRYYRYYRYYYYRRRYRYYYRYRYRRYYR--------------------RYYYYRRYYYYYYYYRYYRYYRYRR---YRRRYRRRRRRRRRRRRYYYYRRYYYYRYYY-Y--RRYYYRYRRRRYYYYRYRYRYRYYYYRRRRYRYYYYYYRYRRRYYYRRYYRYYRRRRRRRYYYRRYRRRYRRYRRYRRYYYYYRYYRRYRRYRYRRYRYYRYYRRRRYYYYRRYRYYRYRYYRYYRYYYYRYRRRRRYRYYYRRRRYYYRYYYRRRY-----Y-YRYYYYRRRYRYRRRRYYRYRRRRYRYRYYYYRRRYYYYRYYRYYRYYY--RYYRRRYYRYRYYRYRRYRYYYYR-RRRYYRYRRYYYRYRRRRYYRYYRRYRYRYYYYRYYRYYRYRRYYYRRYRYRRRYRRYRYYYYRYYYYRRRRYRRYRYYRRYYYRRYRYYYYYRYYYYYYYYRRRYYRRYYRRYRYRRYRRYYRRYYYYRRRRRYYRRYYYRYRRRYRYRYYYRRYRYRRRYYYYRRRYYYRRRRYRRYYYRYYYRRRRRYYYYYYYYYYYRRRYRYYRRRYRRYYYRRY-RYYYYRYRYYRYYYRYRYYYRYYYYRRRRYYRYRRRYRRRRRYRYRYYYYRYRYYRYRRRYYRRRYRRYYYYRRYYYYRYYYYYYYYRRRYYRRYRRYYYYRRYRRYRYRYRRYRYRRRRRYYYRRRYYYRRYYYYRYRRYRRYRRYRYYRYRRYYYRRYYRRYYYRYRYYRYRRRYR----------------YYRYYYRYRYYYRRRRYYYYRRYYRRRRYYYRYRRYYRYYYYYYRRYRRYYRYRYRYYYRYYYYYYYRYRRYYRRYRYYRRYYYYYYRRYRYRYYYRRYYYYRYRRRYRYRYYR--YRRYYYRYYYRRRR--------------YYYRYYRYYRRYRRYRYRRRRYRYRYYYYYRRYYRYYYRYRYYYRYYRYRYYYRRYYYYYRYYRRYRYRRYRRYRRRYYYYYYYYRRRRYYRRYRRYRRRRRRRYRYYRYYYRYYYRYYRYRYYYRYYYYRYRRYRRYRRYYYYYYRRYRYYRYRYRRYYYYRRRRRYYYYYR------RRRRYYRRYYYYYRYYRYYRRYRRRRYYYYRYRYRYRYYYYYRYYYRRYYYYYYYRYYYYYRR---RRYYRYRYYYRRRYYYRYRYRRRRRRYRRYYYRYRRYRYYYRRRYRRRRYYYYRYYYRYRYYYYRYYRYRRRYRYYYRYRRYRY-RRYRYYRRRYRYRRYYRYYYRRYYRYYYYRRYRYYYYYRYYRYYRRYRR----------------------RRYRYRYRRYYYYRRRYRYYRRYYYRYYRRRYRRRRR-RYYYYRRRYRYRYYYRYYRYYRYRYYYRRRRRRYYRYYRYRYYRRRRYRYRRRYYRYRYYYYYRYRYYRRYRYYRYYRYYYYRRYRRRYYRYYRYYRRRYY--------Y-----------RRYYRRYRRYRYRYYRRYRYRYRYRRYYRYRYYYYRYYYRRYRYYRYYYYRYRRRRRYRRYYYYRRYYYRYRRRYYRRYYYYRYRYYYRRRRRYYRYYR-RRYRRYYYYYRYYRRRYYYYYYY------------RYYRRYYRRRYYRYYYYRYYYYYYRRRYYYYYRYRYYYYYYRYRYYYRRYRYYRRYYYYYRYRYRRYRRYRYRYRYRRYYYYRYYYYRRRYRYYRRYRRYYYYRYRRYYYRRYRYYRRYRYYYRRYRRRRRYRYYRRYRYYYRYRYRYYYYYRYRRYYYYYRRRYRRYRYRYRYRRRYYRYYYRYYRRRRYRYYRYYRYRRRRRYR-YYRYRR----RRRRRYYRYYYYYYRRYYYRRYRRRYYYRYRRYYRYYYRYYYY---YRRYYYYYRRYRRRRRRYYYRRYYYRRYYRYYRRYRYYRYRRYRYYRRYYYYRYYRRYYRRRRRRRRYYRRYYYYRYYYYYYRRRYYYYYRYYRRYYYYRYYYYYYRYYR-----RRYYYYYYYYYYRRYYRYRRRYYRYYYYRRYYRYYYRYYYYYYRYRRYYYRYYYYYRYYYRYRRRYRRYRRRYRRRYYYYYYYRYYRRRRRR--RYYYYRYYRRYYYRYYYYYRYYYYYRR---YYRRRYYYRRRYYYYRYYYYRYRRRRRRRRYYRRYRRYRYRYRRYRRRYRYYRRRYYRYYYYRYRYYRRRYRYYRRRYYYYRYYYYYRYYYYYYRYYYYRRYYRYRRRYYRYYRYRRRRRRYRYYRYYYRRYYRYRYYYYRYRRYRRRYYYYYRYRRRYYYYYYYRYYRRRYYYYRYYYRRRRYYRYYYRRRRRRYYYRYYYRRR---RYRRYRYYRYRYRYYYYYRRYRRRRYRRYYRRYYYRYRRYYYRYYYYRYRYYYYYYYYYYYRYRRRRYYYRRYYRYYYRYYYYRYYYRRYYRRYRYRYYYYRYRYYYYYYYRRYRRYYYRYYYRYRYRYYRRRRYYRYRYYYRYYYYYRRRRRYYRYYYRRYRYRRRYRYRYRRYRRRYRYYRRYRYRRYRYYRYYRRRYYYRRRRYYYYYYRRRYYYYYYYYYRY---------------RYYRYYYRRRYRYRYRYYRRYRRRYRYYYRRYYYYRRRRYYYYYRYRRYRYYYYRY-------------------------------YRRYYRYYRRYYYYRRYRRYRYYRYYYRRYRRRYRRYRRYYRYRRRYRYYYRYYYRYRYYRRRRRYRYYYRYYRYR--------
n2988     YYYRYYYYRRRYYRYRYRYRRYYYRRYRRRYRYYRRYRRYRYYYYYYRYRRYRRYRRRRYYRRYYYRRRYYRYRYYRYYYRYRRRYYYYRYYYYYYYYYRYRYRYRRYYRYRRYRRRYYYRRYRRYRYRRYRRYRYYRRRYRYYYYRRRRRYYYRYRYRRYYYYYRYYYYYYRRYYYRYYYYRRRRRRRYYRRYRRRYRYYYYRYRRRRRYYRRYYRRYYRYYYYRYYRYRYYYYRRRYRRYYYRYYYRYRYYYRYRYYRRYRYRRYRYYYRYYRRRRYYYYRYYYYRRRYYRRRYYRYRRRRRYRRYRYRRYRYRYYYYYRRYYYYRRYYYYYYYRYRRYYYRYYYRRRYRRYRRYYYYRYYYYYYRRYYYRYRRRRYRYYRYRYYRRYRYRYRYRYYYRRYYRRYYYRRYYRRYYYRRRRRYYRRYYRYRYYYRYRRYYRYRYRYYYYRYYYRRRYRRRYYYYRRRYRRYYYRYRYRYYYRYRRRRRRRRYRRRYYRYRYYRYYYYYRRRYRYYYYYYRYYYRRYYYYYRRRRRRYRYRYRYRYRRRYRRRYYRRRYYYRYYYRRYYYRYRYYRRRRRRYRYRRRYYRRRYRRRRRYRYRYYYRYRRRYRYYYRYYRYYRRYRYYRYYRYYRRRRYYYRYRYY--YYYYYYYYYYRYYYYRYYYYYRRYYYYRRYYRRYYRYYYRRYYYYYRRRYRRYYYYYRYYYYRYYRRRYRRRYYRYYYYYYYYYYYRRYYYRRRYRRYRYYRYRYYYRRYYYRYRYYRRRYYRYYRYRRRYYRYRRRYYYYRRRRRRRRRYYRRRYRYYYYYYYYRYYYYYYYYRRYYYYYRRRYYYYYRRYYRRRRYYRRYRRYRYRRRRRYYYYYYRRYRRRYYYYYYRYYRYYYYYRRYYYYYRRRYYYRYRYYYRYYRYYRYYYRYRRYYRRYRYRRYYYRYRRRRYRYRRRYRYRRYYRYRRYYRRYYYRYRRYRYRYYRYYYRYYYRYYYYRYYYRRYYRRYRYYRRRYRRYRYYRRYRYYYYYYYYYYRYYYRRRYYRRYYYRYYRYYRRYYYYYYYRRRYYYYYRRYYYYRYYRYYRYYYYRRRRRYYYRRRYRRYYRYYYRRYYRYRYRRRRRYRYYRYYYYRRYYYYYYRYRYYRRYRY--RYYYRRRYRRRRRRRRRRRRYYYYRRYYYYRYYYYYYRRRYYYRYRRRRYYYYRYRYRYRYYYYRRRRYRYYYYYYRYRRRYYYRRYYRYY---RRRRYYYRRYRRRRRRYRRYRRYYRYYRYYYRYRRYRYRRYRYYRYYRRRRYYYYRRYRYYRYRYYRYYRYYYYRYRRRRRYRYYYRRRRRYYRYYYRRRYYYRYYYYYRYYYYRRRYRYRRRRYYRYYRRRYRYRYYYYRRRYYYYRYYRYYRYYYYYRYYRRRYYRYRYYRYRYRRYYYYR-RRRYYRYRRYYYRYRRRRYYRYYRRYRYRYYYYRYYRYYRYRRYYYRRRRYRRRYRRYRYYYYRYYYYRRRRYRRYRYYRRYYYRRYRYYYYYRYYYYYYYYRRRYYRRYYRRYRYRRYRRYYRRYYYYRRRRRYYRRYYYRYRRRYRYRYYYRRYRYRRRYYYYRRRYYYRRRRYRRYYYRYYYRRRRRYYYYYYYYYYYRRRYRYYRRRYRYYRYRRYYRYYYYRYRYYRYYYRYRYYYRYYYYRRRRYYRYRRRYRRRRRRRYRYYYYRYRYYRYRRRYYRRRYRRYYYYRRYYYRRYYYYYRYYRRRYYRRYRRYYYYRRYRRYRYRYRRYRYRRRRRYYYRRRYYYRRYYYYRYRRYRRYRRYRYYRYRRYYYRRYYRRYYYRYRYYYYRRRYRRYYRRYRYYYYRRYYRYYRYYYRYRYYYRRRRYYYYRRRYRRRRYYYRYRRYYRRYYYYYRRYRRYYRYRYRYYYRYYYYYYYRYRRYYRRYRYYRRYYYYYYRRYRYRYYYRRYYYYRYRRRYRYRYYRYRYRRYYYRYYYRRRRRYRYRYRYRYRYRRYYYRYYRYYRRYRRYRYRRRRYRYRYYYYYR-YYRYYYRYRYYYRYYRYRYYYRRYYYYYRYYRRYRYRRYRRYRRRYYYYYYYYRRRRYYRRYRRYRRRRRRRYRYYRYYYRYYYRYYRYRYYYRYYYYRYRRYRRYRRYYYYYYRRYRYYRYRYRRYYRRRRYRRYYYRYRRRRRRYRRRRYYRRYYYYYRYYRYYRRYRRRRYYYYRYRYRRRYYYYYRYYYRRYYYYYYYRYYYYYRRRRYRRYYRYRYYYRRRYYYRYRYRRRRRRYRRYYYRYRRYRYYYRRRYRRRRYYYYRYYYRYRYYYYRYYRYRRRYRYYYRYRYYRYYRRYRYYRRRYRYRRYYYYYYRRYYRYYYYRRYRYYYYYRYYRYYRRYRRYRRYYYRYRYRRYRYRRYRYYRRRYRRRRYRYYYYRRRRRYYRRYYYRYYRRRYRRRRRYRYYYYRRRRRYRYYYRYYRYYRYRYYYRRRRRRYYRYYRYRYYRRRRYRYRRRYYRYRYYYYYRYRYYRRYRYYRYYRYYYYRRYRRRYYRYYRYYRRRYYRYYRRYRYRRYRRYYRYRRRRRYYRRYRRYRYRYYRRRRYRYRYRRYYRYRYYYYRYYYRRYRYYRYYYYRYRRRRRYRRYYYYRRYYYRYRRRYYRRYYYYRYRYYYRRRRRYYRYYR-RRYRRYYYYYRYYRRRYYYYYYYRYYRRYRYRYRYRYYRRYYRRRYYRYYYYRYYYYYYRRRYYRYYRYRYYYYYYRYRYYYRRYRYYRRYYYYYRYRYRRYRRYRYRYRYRRYYYYRYYYYRRRYRYYRRYRRYYYYRYRRYYYRRYRYYRRYRYYYRRYRRRRRYRYYRRYRYYYRYRYRYYYYYRYRRYYYYYRRRYRRYRYRYRYRRRYYRYYYRYYRRRRYRYYYYYRYRRRRRYRRYYRYRRYYYYRRRRRYYRYYYYYYRRYYYRRYRRYYYYRYYRYRRYYYRYYYYRYYYRRYYYYYRRYRRRRRRYYYRYYYYRRYYRYYRRYYYYRYRRYRYYRYYYYYRYYRRYYRRRRRRRRYYRRYYYYRYYYYYYRRRYYYYYRYYRRYYYYRYYYYYYRYYRYYRYYRRYYYYYYYYYYRRYYRYRRRYYRYYYYRRYYRYYYRYYYYYYRYRRYYYRYYYYYRYYYRRRRRYRRYRRRYRRRYYYYYYYRYYRRRRRRRYRYYYYRYYRRYRYRYYYYYRYYYYYRRYRYYYRRRYYYRRRYYYYRYYYYRYRRRRRRRRYYRRYRRYRYRYYRYRRRYRYYRRRYYRYYYYRYRYYRRRYRYYRRRYYRY----YYRYYYYYYRYYYYRRYYRYRRRYYRYYRYRRRRRRYRYYRYYYRRYYRYRYYYYRYRRYRRRYYYYYRYRRRYYYYYYYYYYYRRYYYYYYYYRRRRYYRYYYRRRRRRYYYRYYYRRRRRRRYRRYRYYRYRYRYYYYYYRYRRRRYRRYYRRYYYRYRRYYYRYYYYRYRYYYYYYYYYYYRYRRRRYYYRRYYRYYYRYYYYRYYYRRYYRRYRYRYYYYRYRYYYYYYYRRYRRYYYRYYYRYRYRYYRRRRYYRYRYYYRYYYYYRRRRYYYRYYYRRYRYRRRYRYRYRRYRRRYRYYRRRRYRRYRYYRYYRRRYYYRRRRYYYYYYRRRYYYYYYYYYRYRYYYYRYRRYRRYYRRYYRYYYRRRYRYRYRYYRRYRRRYRYYYRRYYYYRRRRYYYYYRYYRYRYYYYRYYYYYYRR-YYYRYYYYYYYRYYRYRYYYRYRYRRYYRYYRRRYYYRRYRRYRYYRYYYRRYRRRYRRYRRYYRYRRRYRYYYRYYYRYRYYRRRRRYRYYYRYYRYRRR------
n2990     YYYRYYYYRRRYYRYRYRYRRYYYRRYRRRYRYYRRYRRYRYYYYYYRYRRYRRYRRRRYYRRYYYRRRY---------YRYRRRYYYYRYYYYYYYYYRYRYRYRRYYRYRRYRRRYYYRRYRRYRYRRYRRYRYYRRRYRYYYYRRRRRYYYRYRYRRYYYYYRYYYYYYRRYYYRYYYYRRRRRRRYYRRYRRRYRYYYYRYRRRRR-YRRYYRRYYRYYYYRYYRYRYYYYRRRYRRYYYRYYYRYRYYYRYRYYRRYRYRRYRYYYRYYRRRRYYYYRYYYYRRRYYRRRYYRYRRRRRYRRYRYRRYRYRYYYYYRRYYYYRRYYYYYYYRYRRYYYRYYYRRRYRRYRRYYYYRYYYYYYRRYYYRYRRRRYRYYRYRYYRRYRYRYRYRYYYRRYYRRYYYRRYYRRYYYRRRRRYYRRYYRYRYYYRYRRYYRYRYRYYYYRYYYRRRYRRRYYYYRRRYRRYYYRYRYRYYYRYRRRRRRRRYRRRYYRYRYYRYYYYYRRRYRYYYYYYRYYYRRYYYYYRRRRRRYRYRYRYRYR-RYRRRYYRRRYYYRYYYRRYYYRYRYYRRRRRRYRYRRRYYRRRYRRRRRYRYRYYYRYRRRYRYYYRYYRYYRRYRYYRYYRYYRRRRYYYRYRYYYYYYYRYYYYYYRYYYYRYYY-YRRYYYYRRYYRRYYRYYYRRYYYYYRRRYRRYYYYYRYYYYRYYRRRYRRRYYRYYYYYYYYYYYRRYYYRRRYRRYRYYRYRYYYRRYYYRYRYYRRRYYRYYRYRRRYYRYRRRYYYYRRRRRRR---------YYYYYYYYRYYYYYYYYRRYYYYYRRRYYYYYRRYYRRRRYYRRYRRYRYRRRRRYYYYYYRRYRRRYYYYYYRYYR----YRRYYYYYRRRYYYRYRYYYRYYRYYRYYYRYRRYYRRYRYRRY-------RYRYRRRYRYRRYYRYRRYYRRYYYRYRRYRYRYYRYYYRYYYRYYYYRYYYRRYYRRYRYYRRRYRRYRYYRRYRYYYYYYYYYYRYYYRRRYYRRYYYRYYRYYRRYYYYYYYRRRYYYYYRRYYYYRYYRYYRYYYYRRRRRYYYRRRYRRYYRYYYRRYYRYRYRRRRRYRYYRYYYYRRYYYYYYRYRYYRRYRY--RYYYRRRYRRRRRRRRRRRRYYYYRRYYYYRYYYYYYRRRYYYRYRRRRYYYYRYRYRYRYYYYRRRRYRYYYYYYRYRRRYYYRRYYRYYRRRRRRRYYYRRYRRRRRRYRRYRRYYRYYRY---YRRYRYRRYRYYRYYRRRRYYYYRRYRYYRYRYYRYYRYYYYRYRRRRRYRYYYRRRRRYYRYYYRRRYYYRYYYYYRYYYYRRRYRYRRRRYYRYYRRRYRYRYYYYRRRYYYYRYYRYYRYYYYYRYYRRRYYRYRYYRYRYRRYYYYR-RRRYYRYRRYYYRYRRRRYYRYYRRYRYRYYYYRYYRYYRYRRYYYRRRRYRRRYRRYRYYYYRYYYYRRRRYRRYRYYRRY-YRRYRYYYYYRYYYYYYYYRRRYYRRYYRRYRYRRYRRYYRRYYYYRRRRRYYRRYYYRYRRRYRYRYYYRRYRYRRRYYYYRRRYYYRRRRYRRYYYRYYYRRRRRYYYYYYYYYYYRRRYRYYRRRYRYYRYRRYYRYYYYRYRYYRYYYRYRYYYRYYYYRRRRYYRYRRRYRRRRRRRYRYYYYRYRYYRYRRRYYRRRYRRYYYYRRYYYRRYYYYYRYYRRRYYRRYRRYYYYRRYRRYRYRYRRYRYRRRRRYYYRRRYYYRRYYYYRYRRYRRYR-----RYRRYYYRRYYRRYYYRYRYYYYRRRYRR----------RRYYRYYRYYYRYRYYYRRRRYYYYRRRYRRRRYYYRYRRYYRRYYYYYRRYRRYYRYRYRYYYRYYYYYYYRYRRYYRRYRYYRRYYYYYYRRYRYRYYYRRYYYYRYRRRYRYRYYRYRYRRYYYRYYYRRRRRYRYRYRYRYRYRRYYYRYYRYYRRYRRYRYRRRRYRYRYYYYYRRYYRYYYRYRYYYRYYRYRYYYRRYYYYYRYYRRYRYRRYRRYRRRYYYYYYYYRRRRY-RRYRRYRRRRRRRYRYYRYYYRYYYRYYRYRYYYRYYYYRYRRYRRYRRYYYYYYRRYRYYRYRYRRYYRRRRYRRYYYRYRRRRRRYRRRRYYRRYYYYYRYYRYYRRYRRRRYYYYRYRYRRRYYYYYRYYYRRYYYYYYYRYYYYYRRRRYRRYYRYRYYYRRRYYYRYRYRRRRRRYRRYYYRYRRYRYYYRRRYRRRRYYYYRYYYRYRYYYYRYYRYRRRYRYYYRYRYYRYYRRYRYYRRRYRYRRYYYYYYRRYYRYYYYRRYRYYYYYRYYRYYRRYRRYRRYYYRYRY-----RRYRYYRRRYRRRRYRYYYYRRRRRYYRRYYYRYYRRRYRRRR-------RRRRRYRYYYRYYRYYRYRYYYRRRRRRYYRYYRYRYYRRRRYRYRRRYYRYRYYYYYRYRYYRRYRYYRYYRYYYYRRYRRRYYRYYRYYRRRYYRYYRRYRYRRYRRYYRYRRRRRYYRRYRRYRYRYYRRRRYRYRYRRYYRYRYYYYRYYYRRY-YYRYYYYRYRRRRRYRRYYYYRRYYYRYRRRYYRRYYYYRYRYYYRRRRRYYRYYR-RRYRRYYYYYRYYRRRYYYYYYYRYYRRYRYRYRYRYYRRYYRRRYYRYYYYRYYYYYYRRRYYYYYRYRYYYYYYRYRYYYRRYRYYRRYYYYYRYRYRRYRRYRYRYRYRRYYYYRYYYYRRRYRYYRRYRRYYYYRYRRYYYRRYRYYRR-RYYYRRYRRRRRYRYYRRYRYYYRYRYRYYYYYRYRRYYYYYRRRYRRYRYRYRYRRRYYRYYYRYYRRRRYRYYYYYRYRRRRRYRRYYRYRRYYYYRRRRRYYRYYYYYYRRYYYRRYRRYYYYRYYRYRRYYYRYYYYRYYYRRYYYYYRRYRRRRRRYYYRYYYYRRYYRYYRRYYYYRYRRYRYYRYYYYYRYYRRYYRRRRRRRRYYRRYYYYRYYYYYYRRRYYYYYRYYRRYYYYRYYYYYYRYYRYRRYYRRYYYYYYYYYYRRYYRYRRRYYRYYYYRRYYRYYYRYYYYYYRYRRYYYRYYYYYRYYYRRRRRYRRYRRRYRRRYYYYYYYRYYRRRRRRRYRYYYYRYYRRYRYRYYYYYRYYYYYRRYRYYYRRRYYYRRRYYYYRYYYYRYRRRRRRRRYYRRYRRYRYRYYRYRRRYRYYRRRYYRYYYYRYRYYRRRYRYYRRRYYRYRYYYYYRYYYYYYRYYYYRRYYRYRRRYYRYYRYRRRRRRYRYYRYYYRRYYRYRYYYYRYRRYRRRYYYYYRYRRRYYYYYYYYYYYRRYYYYYYYYRRRRYYRYYYRRRRRRYYYRYYYRRRRRRRYRRYRYYRYRYRYYYYYYRYRRRRYRRYYRRYYYRYRRYYYRYYYYRYRYYYYYYYYYYYRYRRRRYYYRRYYRYYYRYYYYRYYYRRYYRRYRYRYYYYRYRYYYYYYYRRYRRYYYRYYYRYRYRYYRRRRYYRYRYYYRYYYYYRRRRYYYRYYYRRYRYRRRYRYRYRRYRRRYRYYRRRRYRRYRYYRYYRRRYYYRRRRYYYYYYRRRYYYYYYYYYRYRYYYYRYRRYRRYYRRYYRYYYRRRYRYRYRYYRRYRRRYRYYYRRYYYYRRRRYYYYYRYYRYRYYYYRYYYYYYRR-YYYRYYYYYYYRYYRYRYYYRYRYRRYYRYYRRRYYYRRYR--RYYRYYYRRYRRRYRRYRRYYRYRRRYRYYYRYYYRYRYYRRRRRYRYYYRYYR----------
n2997     YYYRYYYYRYRYYYYRYRYRRYYYRRYRRRYRYYRRYRRYRYYRYYYRYRRYRRYRRRRYYRRYYYRRRYYRYRYYRYYYRYRYRYYYYRYYYYYYYYYRYYYRYRRYYRYRRYRRRYYYRRYRRYRYRRYRRYRRYRRRYRYYYYRRRRRYYYRYRYRRYYYYYRYYYYYYRRYYYRYYRYRRRRRRRYYYRYRRRYRYYYYRYRRRRRYYRRYYRRYYRYYYYRYYRYRYYYYRRRYRRYYYRYYYRYRYYYRYRYYYRYRYRRYRYYYRYYRRRRYRYYRYYYYRRRYYYRRYYRYRRRRRYRRYRYRRYYYRYYYYYRRYYYYRRYYYYYYYRYRRYYYRYYYRRRYRRRRRYYYYRYYYYYYRRYYYRYRRRRYRYYRYRYYRRYRYRYRYRYYYRRYYRRYYYRRYYRRYYYRRRRRYYRRYYRYYYYYRYRRYYRYRYRYYYYRYYRRRRYRRRYYYYRRRYRRYYYRYRYRYYYRYRRRRRRRYYRRRYYRYRYYRYYYYYRRRYRYYYYYYRYYYRYYYYYYRRRRRRYRYRYRYRYRRRYRRRYYRRRYYYRYYYRRYYYRYRYYRRRRRRYRYRRRYYRRRYRRRRRYRYRYYYRYRRRYRYYYRYYRYYRRYRYYRYYRYYRRRRYYYRYRYYYYYYYYYYYYYYRYYYYRYYYYYRRYYYYRRYYRRYYRYYYRRYYYYYRRRYRRYYYYYRYYYYRYYRRRYRRRYYRYYYYYYYYYYYRRYYYRRRYRRYRYYRYRYYYYRYYYRYRYYRRRYYRYYRYRRYYYRYRRRYYYYRYRRRRRRRYYRRRYRYYYYYYYYRYYYYYRYYRRYYYYYRRRYYYYYRRYYRRYRYYRRYRYYRYRRYRRYYYYYYRRYYRRYYYYYYRYYRYYYYYRRYYYYYRRRYYYRYRYYYRYYRYYRYYYRYRRYYRRYRYRRYYYRYRRRRYRYRRRYRYRRYYRYRRYYRRYYYRYRRYRYRYYRYYYRRYYRYYYYRYYYRRYYRRYRYYRRRYRRYRYYRRYRYYYYYYYYYYRYYYRRRYYRRYYYRYYRYYRRYYYYYYRRRRYYYYYRRYYYYRYYRYYRYYYYRRRYRYYYRYRYRRYYRYYYYRYYRYRYRRRRRYRYYRYYYYRRYYYYYYYYRYYRYYRYR-RYYYRRRYRRRRRRRRRRRRYYYYRRYYYYRYYYYYYRRRYYYRYRRRRYYYYRYRYRYRYYYYRRRRYRYYYYYYRYRRRYYYRRYYRYYRRRRRRRYYYRRYRRRYRRYRRYRRYYYYYRYYRRYRRYRYRRYRYYRYYRRRRYYYYRRYRYYRYRYYRYYRYYYYRYRRRRRYRYYYRRRRYYYRYYYRRRYYYRYYYYYRYYYYRRRYRYRRRRYYRYRRRRYRYRYYYYRRRYYYYRYYRYYRYYYYYRYYRRRYYRYRYYRYRRYRYYYYR-RRRYYRYRRYYYRYRRRRYYRYYRRYRYRYYYYRYYRYYRYRRYYYRRYRYRRRYRRYRYYYYRYYYYRRRRYRRYRYYRRYYYRRYRYYYYYRYYYYYYYYRRRYYRRYYRRYRYRRYRRYYRRYYYYRRRRRYYRRYYYRYRRRYRYRYYYRRYRYRRRYYYYRRRYYYRRRRYRRYYYRYYYRRRRRYYYYYYYYYYYRRRYRYYRRRYRRYYYRRYRRYYYYRYRYYRYYYRYRYYYRYYYYRRRRYYRYRRRYRRRRRYRYRYYYYRYRYYRYRRRYYRRRYRRYYYYRRYYYYRYYYYYYYYRRRYYRRYRRYYYYRRYRRYRYRYRRYRYRRRRRYYYRRRYYYRRYYYYRYRRYRRYRRYRYYRYRRYYYRRYYRRYYYRYRYYRYRRRYRRYYRRYRRYYYRRYYRYYRYYYRYRYYYRRRRYYYYRRYYRRRRYYYRYRRYYRYYYYYYRRYRRYYRYRYRYYYRYYYYYYYRYRRYYRRYRYYRRYYYYYYRRYRYRYYYRRYYYYRYRRRYRYRYYRYRYRRYYYRYYYRRRRRYRYRYRYRYRYRRYYYRYYRYYRRYRRYRYRRRRYRYRYYYYYRRYYRYYYRYRYYYRYYRYRYYYRRYYYYYRYYRRYRYRRYRRYRRRYYYYYYYYRRRRYYRRYRRYRRRRRRRYRYYRYYYRYYYRYYRYRYYYRYYYYRYRRYRRYRRYYYYYYRRYRYYRYRYRRYYYYRRRRRYYYYYRRRRRRYRRRRYYRRYYYYYRYYRYYRRYRRRRYYYYRYRYRYRYYYYYRYYYRRYYYYYYYRYYYYYRRRRYRRYYRYRYYYRRRYYYRYRYRRRRRRYRRYYYRYRRYRYYYRRRYRRRRYYYYRYYYRYRYYYYRYYRYRRRYRYYYRYRRYRYYRRYRYYRRRYRYRRYYRYYYRRYYRYYYYRRYRYYYYYRYYRYYRRYRRYRRYYYRYRYRRYRYRRYRYYRRRYRYRYRRYYYYRRRYRYYRRYYYRYYRRRYRRRRRYRYYYYRRRYRYRYYYRYYRYYRYRYYYRRRRRRYYRYYRYRYYRRRRYRYRRRYYRYRYYYYYRYRYYRRYRYYRYYRYYYYRRYRRRYYRYYRYYRRRYYRYYRRYRYYRYRRYYRYRRRRRYYRRYRRYRYRYYRRYRYRYRYRRYYRYRYYYYRYYYRRYRYYRYYYYRYRRRRRYRRYYYYRRYYYRYRRRYYRRYYYYRYRYYYRRRRRYYRYYR-RRYRRYYYYYRYYRRRYYYYYYYRYYRRYRYRYRYRYYRRYYRRRYYRYYYYRYYYYYYRRRYYYYYRYRYYYYYYRYRYYYRRYRYYRRYYYYYRYRYRRYRRYRYRYRYRRYYYYRYYYYRRRYRYYRRYRRYYYYRYRRYYYRRYRYYRRYRYYYRRYRRRRRYRYYRRYRYYYRYRYRYYYYYRYRRYYYYYRRRYRRYRYRYRYRRRYYRYYYRYYRRRRYRYYRYYRYRRRRRYRRYYRYRRYYYYRRRRRYYRYYYYYYRRYYYRRYRRRYYYRYRRYYRYYYRYYYYRYYYRRYYYYYRRYRRRRRRYYYRRYYYRRYYRYYRRYRYYRYRRYRYYRRYYYYRYYRRYYRRRRRRRRYYRRYYYYRYYYYYYRRRYYYYYRYYRRYYYYRYYYYYYRYYRYYRYYRRYYYYYYYYYYRRYYRYRRRYYRYYYYRRYYRYYYRYYYYYYRYRRYYYRYYYYYRYYYRYRRRYRRYRRRYRRRYYYYYYYRYYRRRRRRRYRYYYYRYYRRYYYRYYYYYRYYYYYRRYRYYYRRRYYYRRRYYYYRYYYYRYRRRRRRRRYYRRYRRYRYRYRRYRRRYRYYRRRYYRYYYYRYRYYRRRYRYYRRRYYYYRYYYYYRYYYYYYRYYYYRRYYRYRRRYYRYYRYRRRRRRYRYYRYYYRRYYRYRYYYYRYRRYRRRYYYYYRYRRRYYYYYYYRYYRRRYYYYRYYYRRRRYYRYYYRRRRRRYYYRYYYRRRRRRRYRRYRYYRYRYRYYYYYRRYRRRRYRRYYRRYYYRYRRYYYRYYYYRYRYYYYYYYYYYYRYRRRRYYYRRYYRYYYRYYYYRYYYRRYYRRYRYRYYYYRYRYYYYYYYRRYRRYYYRYYYRYRYRYYRRRRYYRYRYYYRYYYYYRRRRRYYRYYYRRYRYRRRYRYRYRRYRRRYRYYRRYRYRRYRYYRYYRRRYYYRRRRYYYYYYRRRYYYYYYYYYRYRYYYYRYRRYRR---RYYRYYYRRRYRYRYRYYRRYRRRYRYYYRRYYYYRRRRYYYYYRYRRYRYYYYRYYYYYYRR-YYYRYYYYYYYRYYRYRYYYRYRYRRYYRYYRRRYYYRRYRRYRYYRYYYRRYRRRYRRYRRYYRYRRRYRYYYRYYYRYRYYRRRRRYRYYYRYYRYRRRYRRRYR
n2998     YYYRYYYYRYRYYYYRYRYRRYYYRRYRRRYRYYRRYRRYRYYRYYYRYRRYRRYRRRRYYRRYYYRRRYYRYRYYRYYYRYRYRYYYYRYYY-------YYYRYRRYYRYRRYRRRYYYRRYRRYRYRRYRRYRRYRRRYRYYYYRRRRRYYYRYRYRRYYYYYRYYYYYYRRYYY--------RRRRYY-RYRRRY-------------YRRYYRRYYRYYYYRYYRYRYYYYRRRYRRYYYRYYYRYRYYYRYRYYYRYRYRRYRYYYRYYRRRRYR-----YYRRRYYYRRYYRYRRRRRYRRYRYRRYYYRYYYYYRRYYYYRRYYYYYYYRYRRYYYRYYYRRRYRRRRRYYYYRYYYYYYRRYYYRYRRRRYRYYRYRYYRRYRYRYRYRYYYRRYYRRYYYRRYYRRYYYRRRRRYYRRYYRYYYYYRYRRYYRYRYRYYYYRYYRRRRYRRRYYYYRRRYRRYYYRYRYRYYYRYRRRRRRRYYRRRYYRYRYYRYYYYYRRRYRYYYYYYRYYYRYYY------------------RRRYRRRYYRRRYYYRYYYRRYYYRYR--------------YYRRRYRRRRRYRYRYYYRYRRRYRYYYRYYRYYRRYRYYRYYRYYRRRRYYYRYRYYYYYYY-----------------YRRYYYYRRYYRRYYRYYYRRYYYYYRRRYRRYYYYYRYYYYRYYRRRYRRRYYRYYYYYYYY-----------------YRYRYYYYRYYYRY---RRRYYRYYRYRRY--------------------------------------------------YRRRYYYYYRRYYRRYRYYRRYRYYRYRRYRRYYYYYYRRYYRRYYYYY------------------RRYYYRYRYYYRY----------RRYYRRYRYRR---------------------------YRRYYYRYRRYRYRYYRYYYRRYYRYYYYRYYYRRYYRRYRYYRRRYRRYRYYRRYRYYYYYYYYYYRYYYRRRYYRRYYYRYYRYYRRYYYYYYRRRRYYYYYRRYYYYRYYRYYRYYYYRRRYRYYYRYRYRRYYRYYYY----YRYRRRRRYRYYRYYYYRRYYYYYYYYRYYRYYRY-------RRYRRRRRRRRRRRRYYYYRRYYYYRYYYY-YRRRYYYRYRRRRYYYYRYRYRYRYYYYRRRRYRYYYYYYRYRRRYYYRRYYRYYRRRRRRRYYYRRYRRRYRRYRRYRRYYYYYRYYRRYRRYRYRRYRYYRYYRRRRYYYYRRYRYYRYRYYRYYRYYYYRYRRRRRYRYYYRRRRYYYRYYYRRRYYYRYYYYYRYYYYRRRYRYRRRRYYRYRRRRYRYRYYYYRRRYYYYRYYRYYRYYYYYRYYRRRYYRYRYYRYRRYRYYYYR-RRRYYRYRRYYYRYRRRRYYRYYRRYRYRYYYYRY----RYRRYYYRRYRYRRRYRRYRYYYYRYYYYRRRRYRRYRYYRRYYYRRYRYYYYYRYYYYYYYYRRRYYR------RYRRYRRYYRRYYYYRRRRRYYRRYYYRYRRRYRYRYYYRRYRYRRRYYYYRRRYYYRRRRYRRYYYRYYYRRRRRYYYYYYYYYYYRRRYRYYRRRYRRYYY---RRYYYYRYRYYRYYYRYRYYYRYYYYRRRRYYRYRRRYRRRRRYRYRYYYYRYRYYRYRRRYYRRRYRRYYYYRRYYYYRYYYYYYYYRRRYYRRYRRYYYYRRYRRYRYRYRRYRYRRRRRYYYRRRYYYRRYYYYRYRRYRRYRR-RYYRYRRYYYRRYYRRYYYRYRY-RYRRRYRRYYRRYRRYYYRRYYRYYRYYYRYRYYYRRRRYYYYRRYYRRRRYYYRYRRYYRYYYYYYRRYRRYYRYRYRYYYRYYYYYYYRYRRYYRRYRYYRRYYYYYYRRYRYRYYYRRYYYYRYRRRYRYRYYRYRYRRYYYRYYYRRRRRYRYRYRYRYRYRRYYYRYYRYYRRYRRYRYRRRRYRYRYYYYYRRYYRYYYRYRYYYRYYRYRYYYRRYYYYYRYYRRYRYRRYRRYRRRYYYYYYYYRRRRYYRRYRRYRRRRRRRYRYYRYYYRYYYRYYRYRYYYRYYYYRYRRYRRYRRYYYYYYRRYRYYRYRYRRYYYYRRRRRYYY-----RRRYRRRRYYRRYYYYYRYYRYYRRYRRRRYYYYRYRYRYRYYYYYRYYYRRYYYYYYYRYYYYYRRRRYRRYYRYRYYYRRRYYYRYRYRRRRRRYRRYYYRYRRYRYYYRRRYRRRRYYYYRYYYRYRYYYYRYYRYRRRYRYYYRYRRYRYYRRYRYYRRRYRYRRYYRYYYRRYYRYYYYRRYRYYYYYRYYRYYRRYRRYRRYYYRYR----------------RYRYRRYYYYRRRYRYYRRYYYRYYRRRYRRRR-----------RYRYYYRYYRYYRYRYYYRRRRRRYYRYYRYRYYRRRRYR-----YRYRYYYYYRYRYYRRYRYYRYYRYYYYRRYRRRYYRYYRYYRRRYY---RRYRYYRYRRYYRYRRRRRYYRRYRRYRYRYYRR---RYRYRRYYRYRYYYYRYYYRRYRYYRYYYYRYRRRRRYRRYYYYRRYYYRYRRRYYRRYYYYRYRYYYRRRRRYYRYYR-RRYRRYYYYYRYYRRRYYYYY-------------YRYYRRYYRRRYYRYYYYRYYYYYYRRRYYYYYRYRYYYYYYRYRYYYRRYRYYRRYYYYYRYRYRRYRRYRYRYRYRRYYYYRYYYYRRRYRYYRRYRRYYYYRYRRYYYRRYRYYRRYRYYYRRYRRRRRYRYYRRYRYYYRYRYRYYYYYRYRRYYYYYRRRYRRYRYRYRYRRRYYRYYYRYYRRRRYRYYRYYRYRRRRRYR--------YYYRRRRRYYRYYYYYYRRYYYRRYRRRYYYRYRRYYRYYYRYYYYRYYYRRYYYYYRRYRRRRRRYYYRRYYYRRYY-YY------------------------RYYRRRRRRRRYYRRYYYYRYYYYYYRRRYYYYYRYYRRYYYYRYYYYYYRYYRYYRYYRRYYYYYYYYYYRRYYRYRRRYYRYYYYRRYYRYYYRYYYYYYRYRRYYYRYYYYYRYYYRYRRRYRRYRRRYRRRYYYYYYYRYYRRRRRRRYRYYYYRYYRRYYYRYYYYYRYYYYYRRYRYYYRRRYYYRRRYYYYRYYYYRYRRRRRRRRYYRRYRRYRYRYRRYRRRYRYYRRRYYRYYYYRYRYYRRRYRYYRRRYYYYRYYYYYRYYYYYYRYYYYRRYYRYRRRYYRYYRYRRRRRRYRYYRYYYRRYYRYRYYYYRYRRYRRRYYYYYRYRRRYYYYYYYRYYRRRYYYYRYYYRRRRYYRYYYRRRRRRYYYRYYYRRRRRRRYRRYRYYRYRYRYYYYYRRYRRRRYRRYYRRYYYRYRRYYYRYYYYRYRYYYYYYYYYYYRYRRRRYYYRRYYRYYYRYYYYRYYYRRYYRRYRYRYY--RYRY-YYYYYRRYRRYYYRYYYRYRYRYYRRRR---YRYYYRYYYYYRRRRRYYRYYYRRYRYRRRYRYRYRRYRRRYRYYRRYRYRRYRYYRYYRRRYYYRRRRYYYYYYRRRYYYYYYYYYRYRYYYYRYR-------RYYRYYYRRRYRYRYRYYRRYRRRYRYYYRRYYYYRRRRYYYYYRYRRYRYYYYRYYYYYYRR-Y---------YRYYRYRYYYRYRYRRYYRYYRRRYYYRRYRRYRYYRYYYRRYRRRYRRYRRYYRYR-RYRYYYRYYYRYRYYRRRRRYRYYYRYYRYR--------
n3004     YYYRYYYYRRRYYRYRYRYRRYYYRRYRRRYRYYRRYRRYRYYYYYYRYRRYRRYRRRRYYRRYYYRRRYYRYRYYRYYYRYRRRYYYYRYYYYYYYYYRYRYRYRRYYRYRRYRRRYYYRRYRRYRYRRYRRYRYYRRRYRYYYYRRRRRYYYRYRYRRYYYYYRYYYYYYRRYYYRYYYYRRRRRRRYYRRYRRRYRYYYYRYRRRRRYYRRYYRRYYRYYYYRYYRYRYYYYRRRYRRYYYRYYYRYRYYYRYRYYRRYRYRRYRYYYRYYRRRRYYYYRYYYYRRRYYRRRYYRYRRRRRYRRYRYRRYRYRYYYYYRRYYYYRRYYYYYYYRYRRYYYRYYYRRRYRRYRRYYYYRYYYYYYRRYYYRYRRRRYRYYRYRYYRRYRYRYRYRYYYRRYYRRYYYRRYYRRYYYRRRRRYYRRYYRYRYYYRYRRYYRYRYRYYYYRYYYRRRYRRRYYYYRRRYRRYYYRYRYRYYYRYRRRRRRRRYRRRYYRYRYYRYYYYYRRRYRYYYYYYRYYYRRYYYYYRRRRRRYRYRYRYRYRRRYRRRYYRRRYYYRYYYRRYYYRYRYYRRRRRRYRYRRRYYRRRYRRRRRYRYRYYYRYRRRYRYYYRYYRYYRRYRYYRYYRYYRRRRYYYRYRYYYYYYYRYYYYYYRYYYYRYYYYYRRYYYYRRYYRRYYRYYYRRYYYYYRRRYRRYYYYYRYYYYRYYRRRYRRRYYRYYYYYYYYYYYRRYYYRRRYRRYRYYRYRYYYRRYYYRYRYYRRRYYRYYRYRRRYYRYRRRYYYYRRRRRRRRRYYRRRYRYYYYYYYYRYYYYYYYYRRYYYYYRRRYYYYYRRYYRRRRYYRRYRRYRYRRRRRYYYYYYRRYRRRYYYYYYRYYRYYYYYRRYYYYYRRRYYYRYRYYYRYYRYYRYYYRYRRYYRRYRYRRYYYRYRRRRYRYRRRYRYRRYYRYRRYYRRYYYRYRRYRYRYYRYYYRYYYRYYYYRYYYRRYYRRYRYYRRRYRRYRYYRRYRYYYYYYYYYYRYYYRRRYYRRYYYRYYRYYRRYYYYYYYRRRYYYYYRRYYYYRYYRYYRYYYYRRRRRYYYRRRYRRYYRYYYRRYYRYRYRRRRRYRYYRYYYYRRYYYYYYRYRYYRRYRYRRRYYYRRRYRRRRRRRRRRRRYYYYRRYYYYRYYYYYYRRRYYYRYRRRRYYYYRYRYRYRYYYYRRRRYRYYYYYYRYRRRYYYRRYYRYYRRRRRRRYYYRRYRRRRRRYRRYRRYYRYYRYYYRYRRYRYRRYRYYRYYRRRRYYYYRRYRYYRYRYYRYYRYYYYRYRRRRRYRYYYRRRRRYYRYYYRRRYYYRYYYYYRYYYYRRRYRYRRRRYYRYYRRRYRYRYYYYRRRYYYYRYYRYYRYYYYYRYYRRRYYRYRYYRYRYRRYYYYR-RRRYYRYRRYYYRYRRRRYYRYYRRYRYRYYYYRYYRYYRYRRYYYRRRRYRRRYRRYRYYYYRYYYYRRRRYRRYRYYRRYYYRRYRYYYYYRYYYYYYYYRRRYYRRYYRRYRYRRYRRYYRRYYYYRRRRRYYRRYYYRYRRRYRYRYYYRRYRYRRRYYYYRRRYYYRRRRYRRYYYRYYYRRRRRYYYYYYYYYYYRRRYRYYRRRYRYYRYRRYYRYYYYRYRYYRYYYRYRYYYRYYYYRRRRYYRYRRRYRRRRRRRYRYYYYRYRYYRYRRRYYRRRYRRYYYYRRYYYRRYYYYYRYYRRRYYRRYRRYYYYRRYRRYRYRYRRYRYRRRRRYYYRRRYYYRRYYYYRYRRYRRYRRYRYYRYRRYYYRRYYRRYYYRYRYYYYRRRYRRYYRRYRYYYYRRYYRYYRYYYRYRYYYRRRRYYYYRRRYRRRRYYYRYRRYYRRYYYYYRRYRRYYRYRYRYYYRYYYYYYYRYRRYYRRYRYYRRYYYYYYRRYRYRYYYRRYYYYRYRRRYRYRYYRYRYRRYYYRYYYRRRRRYRYRYRYRYRYRRYYYRYYRYYRRYRRYRYRRRRYRYRYYYYYRRYYRYYYRYRYYYRYYRYRYYYRRYYYYYRYYRRYRYRRYRRYRRRYYYYYYYYRRRRYYRRYRRYRRRRRRRYRYYRYYYRYYYRYYRYRYYYRYYYYRYRRYRRYRRYYYYYYRRYRYYRYRYRRYYRRRRYRRYYYRYRRRRRRYRRRRYYRRYYYYYRYYRYYRRYRRRRYYYYRYRYRRRYYYYYRYYYRRYYYYYYYRYYYYYRRRRYRRYYRYRYYYRRRYYYRYRYRRRRRRYRRYYYRYRRYRYYYRRRYRRRRYYYYRYYYRYRYYYYRYYRYRRRYRYYYRYRYYRYYRRYRYYRRRYRYRRYYYYYYRRYYRYYYYRRYRYYYYYRYYRYYRRYRRYRRYYYRYRYRRYRYRRYRYYRRRYRRRRYRYYYYRRRRRYYRRYYYRYYRRRYRRRRRYRYYYYRRRRRYRYYYRYYRYYRYRYYYRRRRRRYYRYYRYRYYRRRRYRYRRRYYRYRYYYYYRYRYYRRYRYYRYYRYYYYRRYRRRYYRYYRYYRRRYYRYYRRYRYRRYRRYYRYRRRRRYYRRYRRYRYRYYRRRRYRYRYRRYYRYRYYYYRYYYRRYRYYRYYYYRYRRRRRYRRYYYYRRYYYRYRRRYYRRYYYYRYRYYYRRRRRYYRYYR-RRYRRYYYYYRYYRRRYYYYYYYRYYRRYRYRYRYRYYRRYYRRRYYRYYYYRYYYYYYRRRYYYYYRYRYYYYYYRYRYYYRRYRYYRRYYYYYRYRYRRYRRYRYRYRYRRYYYYRYYYYRRRYRYYRRYRRYYYYRYRRYYYRRYRYYRRYRYYYRRYRRRRRYRYYRRYRYYYRYRYRYYYYYRYRRYYYYYRRRYRRYRYRYRYRRRYYRYYYRYYRRRRYRYYYYYRYRRRRRYRRYYRYRRYYYYRRRRRYYRYYYYYYRRYYYRRYRRYYYYRYYRYRRYYYRYYYYRYYYRRYYYYYRRYRRRRRRYYYRYYYYRRYYRYYRRYYYYRYRRYRYYRYYYYYRYYRRYYRRRRRRRRYYRRYYYYRYYYYYYRRRYYYYYRYYRRYYYYRYYYYYYRYYRYRRYYRRYYYYYYYYYYRRYYRYRRRYYRYYYYRRYYRYYYRYYYYYYRYRRYYYRYYYYYRYYYRRRRRYRRYRRRYRRRYYYYYYYRYYRRRRRRRYRYYYYRYYRRYRYRYYYYYRYYYYYRRYRYYYRRRYYYRRRYYYYRYYYYRYRRRRRRRRYYRRYRRYRYRYYRYRRRYRYYRRRYYRYYYYRYRYYRRRYRYYRRRYYRYRYYYYYRYYYYYYRYYYYRRYYRYRRRYYRYYRYRRRRRRYRYYRYYYRRYYRYRYYYYRYRRYRRRYYYYYRYRRRYYYYYYYYYYYRRYYYYYYYYRRRRYYRYYYRRRRRRYYYRYYYRRRRRRRYRRYRYYRYRYRYYYYYYRYRRRRYRRYYRRYYYRYRRYYYRYYYYRYRYYYYYYYYYYYRYRRRRYYYRRYYRYYYRYYYYRYYYRRYYRRYRYRYYYYRYRYYYYYYYRRYRRYYYRYYYRYRYRYYRRRRYYRYRYYYRYYYYYRRYRYYYRYYYRRYRYRRRYRYRYRRYRRRYRYYRRRRYRRYRYYRYYRRRYYYRRRRYYYYYYRRRYYYYYYYYYRYRYYYYRYRRYRRYYRRYYRYYYRRRYRYRYRYYRRYRRRYRYYYRRYYYYRRRRYYYYYRYYRYRYYYYRYYYYYYRR-YYYRYYYYYYYRYYRYRYYYRYRYRRYYRYYRRRYYYRRYRRYRYYRYYYRRYRRRYRRYRRYYRYRRRYRYYYRYYYRYRYYRRRRRYRYYYRYYRYRRRYRRRYR
n3011     YYYRYYYYRYRYYYYRYRYRRYYYRRYRRRYRYYRRYRRYRYYRYYYRYRRYRRYRRRRYYRRYYYRRRYYRYRYYRYYYRYRYRYYYYRYYYYYYYYYRYYYRYRRYYRYRRYRRRYYYRRYRRYRYRRYRRYRRYRRRYRYYYYRRRRRYYYRYRYRRYYYYYRYYYYYYRRYYYRYYRYRRRRRRRYYYRYRRRYRY-YYRYRRRRRYYRRYYRRYYRYYYYRYYRYRYYYYRRRYRRYYYRYYYRYRYYYRYRYYYRYRYRRYRYYYRYYRRRRYRYYRYYYYRRRYYYRRYYRYRRRRRYRRYRYRRYYYRYYYYYRRYYYYRRYYYYYYYRYRRYYYRYYYRRRYRRRRRYYYYRYYYYYYRRYYYRYRRRRYRYYRYRYYRRYRYRYRYRYYYRRYYRRYYYRRYYRRYYYRRRRRYYRRYYRYYYYYRYRRYYRYRYRYYYYRYYRRRRYRRRYYYYRRRYRRYYYRYRYRYYYRYRRRRRRRYYRRRYYRYRYYRYYYYYRRRYRYYYYYYRYYYRYYYYYYRRRRRRYRYRYRYRYRRRYRRRYYRRRYYYRYYYRRYYYRYRYYRRRRRRYRYRRRYYRRRYRRRRRYRYRYYYRYRRRYRYYYRYYRYYRRYRYYRYYRYYRRRRYYYRYRYYYYYYYYYYYYYYRYYYYRYYYYYRRYYYYRRYYRRYYRYYYRRYYYYYRRRYRRYYYYYRYYYYRYYRRRYRRRYYRYYYYYYYYYYY-RYYYRRRYRRYRYYRYRYYYYRYYYRYRYYRRRYYRYYRYRRYYYRYRRRYYYYRYRRRRRRRYYRRRYRYYYYYYYYRYYYYYRYYRRYYYYYRRRYYYYYRRYYRRYRYYRRYRYYRYRRYRRYYYYYYRRYYRRYYYYYYRYYRYYYYYRRYYYYYRRRYYYRYRYYYRYYRYYRYYYRYRRYYRRYRYRRYYYRYRRRRYRYRRRYRYRRYYRYRRYYRRYYYRYRRYRYRYYRYYYRRYYRYYYYRYYYRRYYRRYRYYRRRYRRYRYYRRYRYYYYYYYYYYRYYYRRRYYRRYYYRYYRYYRRYYYYYYRRRRYYYYYRRYYYYRYYRYYRYYYYRRRYRYYYRYRYRRYYRYYYYRYYRYRYRRRRRYRYYRYYYYRRYYYYYYYYRYYRYYRYRRRYYYRRRYRRRRRRRRRRRRYYYYRRYYYYRYYYYYYRRRYYYRYRRRRYYYYRYRYRYRYYYYRRRRYRYYYYYYRYRRRYYYRRYYRYYRRRRRRRYYYRRYRRRYRRYRRYRRYYYYYRYYRRYRRYRYRRYRYYRYYRRRRYYYYRRYRYYRYRYYRYYRYYYYRYRRRRRYRYYYRRRRYYYRYYYRRRYYYRYYYYYRYYYYRRRYRYRRRRYYRYRRRRYRYRYYYYRRRYYYYRYYRYYRYYYYYRYYRRRYYRYRYYRYRRYRYYYYR-RRRYYRYRRYYYRYRRRRYYRYYRRYRYRYYYYRYYRYYRYRRYYYRRYRYRRRYRRYRYYYYRYYYYRRRRYRRYRYYRRYYYRRYRYYYYYRYYYYYYYYRRRYYRRYYRRYRYRRYRRYYRRYYYYRRRRRYYRRYYYRYRRRYRYRYYYRRYRYRRRYYYYRRRYYYRRRRYRRYYYRYYYRRRRRYYYYYYYYYYYRRRYRYYRRRYRRYYYRRYRRYYYYRYRYYRYYYRYRYYYRYYYYRRRRYYRYRRRYRRRRRYRYRYYYYRYRYYRYRRRYYRRRYRRYYYYRRYYYYRYYYYYYYYRRRYYRRYRRYYYYRRYRRYRYRYRRYRYRRRRRYYYRRRYYYRRYYYYRYRRYRRYRRYRYYRYRRYYYRRYYRRYYYRYRYYRYRRRYRRYYRRYRRYYYRRYYRYYRYYYRYRYYYRRRRYYYYRRYYRRRRYYYRYRRYYRYYYYYYRRYRRYYRYRYRYYYRYYYYYYYRYRRYYRRYRYYRRYYYYYYRRYRYRYYYRRYYYYRYRRRYRYRYYRYRYRRYYYRYYYRRRRRYRYRYRYRYRYRRYYYRYYRYYRRYRRYRYRRRRYRYRYYYYYRRYYRYYYRYRYYYRYYRYRYYYRRYYYYYRYYRRYRYRRYRRYRRRYYYYYYYYRRRRYYRRYRRYRRRRRRRYRYYRYYYRYYYRYYRYRYYYRYYYYRYRRYRRYRRYYYYYYRRYRYYRYRYRRYYYYRRRRRYYYYYRRRRRRYRRRRYYRRYYYYYRYYRYYRRYRRRRYYYYRYRYRYRYYYYYRYYYRRYYYYYYYRYYYYYRRRRYRRYYRYRYYYRRRYYYRYRYRRRRRRYRRYYYRYRRYRYYYRRRYRRRRYYYYRYYYRYRYYYYRYYRYRRRYRYYYRYRRYRYYRRYRYYRRRYRYRRYYRYYYRRYYRYYYYRRYRYYYYYRYYRYYRRYRRYRRYYYRYRYRRYRYRRYRYYRRRYRYRYRRYYYYRRRYRYYRRYYYRYYRRRYRRRRRYRYYYYRRRYRYRYYYRYYRYYRYRYYYRRRRRRYYRYYRYRYYRRRRYRYRRRYYRYRYYYYYRYRYYRRYRYYRYYRYYYYRRYRRRYYRYYRYYRRRYYRYYRRYRYYRYRRYYRYRRRRRYYRRYRRYRYRYYRRYRYRYRYRRYYRYRYYYYRYYYRRYRYYRYYYYRYRRRRRYRRYYYYRRYYYRYRRRYYRRYYYYRYRYYYRRRRRYYRYYR-RRYRRYYYYYRYYRRRYYYYYYYRYYRRYRYRYRYRYYRRYYRRRYYRYYYYRYYYYYYRRRYYYYYRYRYYYYYYRYRYYYRRYRYYRRYYYYYRYRYRRYRRYRYRYRYRRYYYYRYYYYRRRYRYYRRYRRYYYYRYRRYYYRRYRYYRRYRYYYRRYRRRRRYRYYRRYRYYYRYRYRYYYYYRYRRYYYYYRRRYRRYRYRYRYRRRYYRYYYRYYRRRRYRYYRYYRYRRRRRYRRY---RRYYYYRRRRRYYRYYYYYYRRYYYRRYRRRYYYRYRRYYRYYYRYYYYRYYYRRYYYYYRRYRRRRRRYYYRRYYYRRYYRYYRRYRYYRYRRYRYYRRYYYYRYYRRYYRRRRRRRRYYRRYYYYRYYYYYYRRRYYYYYRYYRRYYYYRYYYYYYRYYRYYRYYRRYYYYYYYYYYRRYYRYRRRYYRYYYYRRYYRYYYRYYYYYYRYRRYYYRYYYYYRYYYRYRRRYRRYRRRYRRRYYYYYYYRYYRRRRRRRYRYYYYRYYRRYYYRYYYYYRYYYYYRRYRYYYRRRYYYRRRYYYYRYYYYRYRRRRRRRRYYRRYRRYRYRYRRYRRRYRYYRRRYYRYYYYRYRYYRRRYRYYRRRYYYYRYYYYYRYYYYYYRYYYYRRYYRYRRRYYRYYRYRRRRRRYRYYRYYYRRYYRYRYYYYRYRRYRRRYYYYYRYRRRYYYYYYYRYYRRRYYYYRYYYRRRRYYRYYYRRRRRRYYYRYYYRRRRRRRYRRYRYYRYRYRYYYYYRRYRRRRYRRYYRRYYYRYRRYYYRYYYYRYRYYYYYYYYYYYRYRRRRYYYRRYYRYYYRYYYYRYYYRRYYRRYRYRYYYYRYRYYYYYYYRRYRRYYYRYYYRYRYRYYRRRRYYRYRYYYRYYYYYRRRRRYYRYYYRRYRYRRRYRYRYRRYRRRYRYYRRYRYRRYRYYRYYRRRYYYRRRRYYYYYYRRRYYYYYYYYYRYRYYYYRYRRYRRYYRRYYRYYYRRRYRYRYRYYRRYRRRYRYYYRRYYYYRRRRYYYYYRYRRYRYYYYRYYYYYYRR-YYYRYYYYYYYRYYRYRYYYRYRYRRYYRYYRRRYYYRRYRRYRYYRYYYRRYRRRYRRYRRYYRYRRRYRYYYRYYYRYRYYRRRRRYRYYYRYYRYRRRYRRRYR
n3024     YYYRYYYYRYRYYYYRYRYRRYYYRRYRRRYRYYRRYRRYRYYRYYYRYRRYRRYRRRRYYRRYYYRRRYYRYRYYRYYYRYRYRYYYYRYYYYYYYYYRYYYRYRRYYRYRRYRRRYYYRRYRRYRYRRYRRYRRYRRRYRYYYYRRRRRYYYRYRYRRYYYYYRYYYYYYRRYYYRYYRYRRRRRRRYYYRYRRRYRYY---YRRRRRYYRRYYRRYYRYYYYRYYRYRYYYYRRRYRRYYYRYYYRYRYYYRYRYYYRYRYRRYRYYYRYYRRRRYRYYRYYYYRRRYYYRRYYRYRRRRRYRRYRYRRYYYRYYYYYRRYYYYRRYYYYYYYRYRRYYYRYYYRRRYRRRRRYYYYRYYYYYYRRYYYRYRRRRYRYYRYRYYRRYRYRYRYRYYYRRYYRRYYYRRYYRRYYYRRRRRYYRRYYRYYYYYRYRRYYRYRYRYYYYRYYRRRRYRRRYYYYRRRYRRYYYRYRYRYYYRYRRRRRRRYYRRRYYRYRYYRYYYYYRRRYRYYYYYYRYYYRYYYYYYRRRRRRYRYRYRYRYRRRYRRRYYRRRYYYRYYYRRYYYRYRYYRRRRRRYRYRRRYYRRRYRRRRRYRYRYYYRYRRRYRYYYRYYRYYRRYRYYRYYRYYRRRRYYYRYRYYYYYYYYYYYYYYRYYYYRYYYYYRRYYYYRRYYRRYYRYYYRRYYYYYRRRYRRYYYYYRYYYYRYYRRRYRRRYYRYYYYYYYYYYYRRYYYRRRYRRYRYYRYRYYYYRYYYRYRYYRRRYYRYYRYRRYYYRYRRRYYYYRYRRRRRRRYYRRRYRYYYYYYYYRYYYYYRYYRRYYYYYRRRYYYYYRRYYRRYRYYRRYRYYRYRRYRRYYYYYYRRYYRRYYYYYYRYYRYYYYYRRYYYYYRRRYYYRYRYYYRYYRYYRYYYRYRRYYRRYRYRRYYYRYRRRRYRYRRRYRYRRYYRYRRYYRRYYYRYRRYRYRYYRYYYRRYYRYYYYRYYYRRYYRRYRYYRRRYRRYRYYRRYRYYYYYYYYYYRYYYRRRYYRRYYYRYYRYYRRYYYYYYRRRRYYYYYRRYYYYRYYRYYRYYYYRRRYRYYYRYRYRRYYRYYYYRYYRYRYRRRRRYRYYRYYYYRRYYYYYYYYRYYRYYRYRRRYYYRRRYRRRRRRRRRRRRYYYYRRYYYYRYYYYYYRRRYYYRYRRRRYYYYRYRYRYRYYYYRRRRYRYYYYYYRYRRRYYYRRYYRYYRRRRRRRYYYRRYRRRYRRYRRYRRYYYYYRYYRRYRRYRYRRYRYYRYYRRRRYYYYRRYRYYRYRYYRYYRYYYYRYRRRRRYRYYYRRRRYYYRYYYRRRYYYRYYYYYRYYYYRRRYRYRRRRYYRYRRRRYRYRYYYYRRRYYYYRYYRYYRYYYYYRYYRRRYYRYRYYRYRRYRYYYYR-RRRYYRYRRYYYRYRRRRYYRYYRRYRYRYYYYRYYRYYRYRRYYYRRYRYRRRYRRYRYYYYRYYYYRRRRYRRYRYYRRYYYRRYRYYYYYRYYYYYYYYRRRYYRRYYRRYRYRRYRRYYRRYYYYRRRRRYYRRYYYRYRRRYRYRYYYRRYRYRRRYYYYRRRYYYRRRRYRRYYYRYYYRRRRRYYYYYYYYYYYRRRYRYYRRRYRRYYYRRYRRYYYYRYRYYRYYYRYRYYYRYYYYRRRRYYRYRRRYRRRRRYRYRYYYYRYRYYRYRRRYYRRRYRRYYYYRRYYYYRYYYYYYYYRRRYYRRYRRYYYYRRYRRYRYRYRRYRYRRRRRYYYRRRYYYRRYYYYRYRRYRRYRRYRYYRYRRYYYRRYYRRYYYRYRYYRYRRRYRRYYRRYRRYYYRRYYRYYRYYYRYRYYYRRRRYYYYRRYYRRRRYYYRYRRYYRYYYYYYRRYRRYYRYRYRYYYRYYYYYYYRYRRYYRRYRYYRRYYYYYYRRYRYRYYYRRYYYYRYRRRYRYRYYRYRYRRYYYRYYYRRRRRYRYRYRYRYRYRRYYYRYYRYYRRYRRYRYRRRRYRYRYYYYYRRYYRYYYRYRYYYRYYRYRYYYRRYYYYYRYYRRYRYRRYRRYRRRYYYYYYYYRRRRYYRRYRRYRRRRRRRYRYYRYYYRYYYRYYRYRYYYRYYYYRYRRYRRYRRYYYYYYRRYRYYRYRYRRYYYYRRRRRYYYYYRRRRRRYRRRRYYRRYYYYYRYYRYYRRYRRRRYYYYRYRYRYRYYYYYRYYYRRYYYYYYYRYYYYYRRRRYRRYYRYRYYYRRRYYYRYRYRRRRRRYRRYYYRYRRYRYYYRRRYRRRRYYYYRYYYRYRYYYYRYYRYRRRYRYYYRYRRYRYYRRYRYYRRRYRYRRYYYYYYRRYYRYYYYRRYRYYYYYRYYRYYRRYRRYRRYYYRYRYRRYRYRRYRYYRRRYRYRYRRYYYYRRRYRYYRRYYYRYYRRRYRRRRRYRYYYYRRRYRYRYYYRYYRYYRYRYYYRRRRRRYYRYYRYRYYRRRRYRYRRRYYRYRYYYYYRYRYYRRYRYYRYYRYYYYRRYRRRYYRYYRYYRRRYYRYYRRYRYYRYRRYYRYRRRRRYYRRYRRYRYRYYRRYRYRYRYRRYYRYRYYYYRYYYRRYRYYRYYYYRYRRRRRYRRYYYYRRYYYRYRRRYYRRYYYYRYRYYYRRRRRYYRYYR-RRYRRYYYYYRYYRRRYYYRYYYRYYRRYRYRYRYRYYRRYYRRRYYRYYYYRYYYYYYRRRYYYYYRYRYYYYYYRYRYYYRRYRYYRRYYYYYRYRYRRYRRYRYRYRYRRYYYYRYYYYRRRYRYYRRYRRYYYYRYRRYYYRRYRYYRRYRYYYRRYRRRRRYRYYRRYRYYYRYRYRYYYYYRYRRYYYYYRRRYRRYRYRYRYRRRYYRYYYRYYRRRRYRYYRYYRYRRRRRYRRYYRYRRYYYYRRRRRYYRYYYYYYRRYYYRRYRRRYYYRYRRYYRYYYRYYYYRYYYRRYYYYYRRYRRRRRRYYYRRYYYRRYYRYYRRYRYYRYRRYRYYRRYYYYRYYRRYYRRRRRRRRYYRRYYYYRYYYYYYRRRYYYYYRYYRRYYYYRYYYYYYRYYRYYRYYRRYYYYYYYYYYRRYYRYRRRYYRYYYRRRYYRYYYRYYYYYYRYRRYYYRYYYYYRYYYRYRRRYRRYRRRYRRRYYYYYYYRYYRRRRRRRYRYYYYRYYRRYYYRYYYYYRYYYYYRRYRYYYRRRYYYRRRYYYYRYYYYRYRRRRRRRRYYRRYRRYRYRYRRYRRRYRYYRRRYYRYYYYRYRYYRRRYRYYRRRYYYYRYYYYYRYYYYYYRYYYYRRYYRYRRRYYRYYRYRRRRRRYRYYRYYYRRYYRYRYYYYRYRRYRRRYYYYYRYRRRYYYYYYYRYYRRRYYYYRYYYRRRRYYRYYYRRRRRRYYYRYYYRRRRRRRYRRYRYYRYRYRYYYYYRRYRRRRYRRYYRRYYYRYRRYYYRYYYYRYRYYYYYYYYYYYRYRRRRYYYRRYYRYYYRYYYYRYYYRRYYRRYRYRYYYYRYRYYYYYYYRRYRRYYYRYYYRYRYRYYRRRRYYRYRYYYRYYYYYRRRRRYYRYYYRRYRYRRRYRYRYRRYRRRYRYYRRYRYRRYRYYRYYRRRYYYRRRRYYYYYYRRRYYYYYYYYYRYRYYYYRYRRYRRYYRRYYRYYYRRRYRYRYRYYRRYRRRYRYYYRRYYYYRRRRYYYYYRYRRYRYYYYRYYYYYYRR-YYYRYYYYYYYRYYRYRYYYRYRYRRYYRYYRRRYYYRRYRRYRYYRYYYRRYRRRYRRYRRYYRYRRRYRYYYRYYYRYRYYRRRRRYRYYYRYYRYRRRYRRRYR
n3025     YYYRYYYYRYRYYYYRYRYRRYYYRRYRRRYRYY------RYYRYYYRYRRYRRYRRRRYYR---------------------------------------------------------------------------------------RRYYYRYRYRRYYYYYR-YYYYYR---------------------------------------------------------------------YYRYYYRYRYYYRYRYYYRYRYRRYRYYYRYYRRRR-------------------------RYRRYRYRRYYYRYYYYYRRYYYYRRYYYYYYYRYRRYYYRYYYRRR------------------RYYYRYRRRRYRYYRYRYYRRYRYRY-----------------YYRRYYYRRRRRYYRRYYRY-YYYRYRRYYRYRYR---------------------RYRRYYYRYRYRYYYRYRRRRRRRYYRRRYYRYRYYRYYYYYRRRYRYYYYYYRYYYRYYYYY--------------------RRRYYRRRYYYRYYYRR----------------------------------------RRRYRYYYRYYRYYRRYRYYRYYRYYRR----------------------------------RYYYYRRYYRRYYRYYYRRYYYYYRR--RRYYYYYRYYYYRYYRRR------------------------------RYYRYRYYYYRYYYRYRYYRRRY-----------RYRRRYYYYRYRRRRR----------------------------------------------------------------------------------------------------------------------------------------------------------------------------------------RYYYYRYYYRRYYRRYRYYRRR-------------------YYRYYYRRRYYRRYYYRYYRYYRRYYYY---------------------YYRYYYYRRRYRYYYRYRYRRYYRYYY----------RRRYRYYRYYYYRRYYYYYYYYRYYRYYR---------------------------------------------------RYYYYRYRYRYRYYYYRRRRYRYYYYYYRYRRRYYYRRYY----RRRRRRYYYRRYRRRYRR--RYRRYYYYYRYYRRYRRYRYRRYRYYRY-RRRRYYYYRRYRY--YRYYRYYRYYY-RYRRRRRYRYYYRRRRY-YRYYYRRRYYYRYYYYYRYYYYRRRYRYRRRRYYRYRRRRYRYRYYY-RRRYYYYRYYRYYRYYYYYRYYRRRYYRYRYYRYRRYRYYYYR--------------------YRYYRRYRYRYYYYRYYRYYRYRRY-----RYRRRYRRYRYYYYRYYYYRRRRYRRYRYYRRYYYRRYRYYYYYRYYYYYYYY-------------------YYRR-------------------------------------------YYYRRRRYRRYYYRYYYRRRRRYYYYYYYYY-----------------------------------------YRYYYYRRRRYYRYRRRYRRRRRYRYRYYYYRY----------R-------YYRRYYYYRYYYYYYYYRRRY--------------------------RRRRYYYRRRYYYRRYYYYRYRRYRRY----------------------------------RYYRRYRRYYYRRYYRYYRYYYRYRYYYRRRRYYYYRRYYRRRRYYYRYRRYYRYYYYYYRRYRRYYRYRYRYYYRYYYYYYY----YYRRYRYYRRYYYYYYRRYR----YRRYYYYRYRRRYRYRYYRYRYRRYYYRYYYRRRR-----------------------------RYRRRRYR-RYYYYYRRYYRYYYRYRYYYRYY--------------------------------------------RRYRRYRRRRRRRYRYYRYYYRYYYR---------------RRYRRYRRYYYYYYRRYRYYRYRYRRYYYYRRRRRYYYYYRRRRRRYRRRRYYRRYYYYYRYYRYYRRYR-RRYYYY--------------------------------------------YYRRR-YYRYRYRRRRRRYRRYYYRYRRYRYYYRRRYRRRRYYYYRY--------YRYYRYRRRYRYYYRYRRYRYYRRYRYYRRRYRYRRYYYYYYRRYYRYYYYRRYRYYYYYRYYRYYRRYRRYRRYYYR-------------------------YYYRRRYRYYRRYYYRYYRRRYRRRR------------------------------------------------------RYYRYRYYYYYRYRYYRRYRYYRYY----------------------YYRYYRRYRYYRY--------------------------------YRRYYRYRYYYYRYYYRRYRYYRYYYYRYRRRRRYRRYYYYRRYYYRYRRRYYRRYYYYRYRYYYRRRRRYYRYYR-RRYRRYYYYYRYYRRRYYYRY-----RRY-YRYRYR-Y-------------------------------RYYYYYYRYRYYYRRYRYYRRYYYYYRYRYRRYRRY-----------------RRRYRYYRRYRR-------------------------RYRRRRRYRRYRRYRYYYRYRYRYYYYYRYRRYYYYYRRRYRRYRYRYR-RRRYYRYYYRYYRRRRYRYYRYYRYRRRRRYR-----------------------------YRRYRRRYYYRYRRYYRYYYRYYYYRYY--RYYYYYRRYRRRRRRYYYRRYYYR------------------------------------RRRRRYYRRYYYYR----YYRRRYYYYYRYYRRYYYYRYYYYYYRYYRYYRYYRR--------------------------------------------RYYYRYYYYYRYYYRYRRRYRRYRRRYRRRYYYYYYYRYYRRRRRRRYRYYYYRYYRRYYY------------------YRRRYYYRRRYYY------------RRRRYYRRYRRYRYRYRR-RRRYRYYRRRYYRY--------------YRR--YYYRYYYYYRYYYYYYRYYYYRR-------------------RYRYYRYYYRRYYRYRYYYYRYRRYRRRYY-------------------------------------------------------R--RYRRYRYYRYRYRYYYYYRRYRRRRYR--------RYRRYYYRYYYYRYRYYYYYYYYYYYRYRRRRYYYRRYYRYYYRY---RYYYRRYYR---------------------------------------RRRYYRYRYYYRYY-----------------------RYRYRRYRRRYRYYRRYRYRRYRYYRYYRRRYYYR--RYYYYY--------------------------------------------YRYYRRYRRRYRYYYRRYYYYRRRRYY-------------------------------------RYRYYYRYRYRRYYRYYRR--------------------------------------Y-YRYYYRYRYYRRRRRYRYYYRYYRYRRRYR--YR
n3026     YYYRYYYYRYRYYYYRYRYRRYYYRRYRRRYRYYRRYRRYRYYRYYYRYRRYRRYRRRRYYRRYYYRRRYYRYRYYRYYYRYRYRYYYYRYYYYYYYYYRYYYRYRRYYRYRRYRRRYYYRRYRRYRYRRYRRYRRYRRRYRYYYYRRRRRYYYRYRYRRYYYYYRYYYYYYRRYYYRYYRYRRRRRRRYYYRYRRRYRYYY-RYRRRRRYYRRYYRRYYRYYYYRYYRYRYYYYRRRYRRYYYRYYYRYRYYYRYRYYYRYRYRRYRYYYRYYRRRRYRYYRYYYYRRRYYYRRYYRYRRRRRYRRYRYRRYYYRYYYYYRRYYYYRRYYYYYYYRYRRYYYRYYYRRRYRRRRRYYYYRYYYYYYRRYYYRYRRRRYRYYRYRYYRRYRYRYRYRYYYRRYYRRYYYRRYYRRYYYRRRRRYYRRYYRYYYYYRYRRYYRYRYRYYYYRYYRRRRYRRRYYYYRRRYRRYYYRYRYRYYYRYRRRRRRRYYRRRYYRYRYYRYYYYYRRRYRYYYYYYRYYYRYYYYYYRRRRRRYRYRYRYRYRRRYRRRYYRRRYYYRYYYRRYYYRYRYYRRRRRRYRYRRRYYRRRYRRRRRYRYRYYYRYRRRYRYYYRYYRYYRRYRYYRYYRYYRRRRYYYRYRYYYYYYYYYYYYYYRYYYYRYYYYYRRYYYYRRYYRRYYRYYYRRYYYYYRRRYRRYYYYYRYYYYRYYRRRYRRRYYRYYYYYY-YYY-------RRYRRYRYYRYRYYYYRYYYRYRYYRRRYYRYYRYRRYYYRYRRRYYYYRYRRRRRRRYYRRRYRYYYYYYYYRYYYYYRYYRRYYYYYRRRYYYYYRRYYRRYRYYRRYRYYRYRRYRRYYYYYYRRYYRRYYYYYYRYYRYYYYYRRYYYYYRRRYYYRYRYYYRYYRYYRYYYRYRRYYRRYRYRRYYYRYRRRRYRYRRRYRYRRYYRYRRYYRRYYYRYRRYRYRYYRYYYRRYYRYYYYRYYYRRYYRRYRYYRRRYRRYRYYRRYRYYYYYYYYYYRYYYRRRYYRRYYYRYYRYYRRYYYYYYRRRRYYYYYRRYYYYRYYRYYRYYYYRRRYRYYYRYRYRRYYRYYYYRYYRYRYRRRRRYRYYRYYYYRRYYYYYYYYRYYRYYRYRRRYYYRRRYRRRRRRRRRRRRYYYYRRYYYYRYYYYYYRRRYYYRYRRRRYYYYRYRYRYRYYYYRRRRYRYYYYYYRYRRRYYYRRYYRYYRRRRRRRYYYRRYRRRYRRYRRYRRYYYYYRYYRRYRRYRYRRYRYYRYYRRRRYYYYRRYRYYRYRYYRYYRYYYYRYRRRRRYRYYYRRRRYYYRYYYRRRYYYRYYYYYRYYYYRRRYRYRRRRYYRYRRRRYRYRYYYYRRRYYYYRYYRYYRYYYYYRYYRRRYYRYRYYRYRRYRYYYYR-RRRYYRYRRYYYRYRRRRYYRYYRRYRYRYYYYRYYRYYRYRRYYYRRYRYRRRYRRYRYYYYRYYYYRRRRYRRYRYYRRYYYRRYRYYYYYRYYYYYYYYRRRYYRRYYRRYRYRRYRRYYRRYYYYRRRRRYYRRYYYRYRRRYRYRYYYRRYRYRRRYYYYRRRYYYRRRRYRRYYYRYYYRRRRRYYYYYYYYYYYRRRYRYYRRRYRRYYYRRYRRYYYYRYRYYRYYYRYRYYYRYYYYRRRRYYRYRRRYRRRRRYRYRYYYYRYRYYRYRRRYYRRRYRRYYYYRRYYYYRYYYYYYYYRRRYYRRYRRYYYYRRYRRYRYRYRRYRYRRRRRYYYRRRYYYRRYYYYRYRRYRRYRRYRYYRYRRYYYRRYYRRYYYRYRYYRYRRRYRRYYRRYRRYYYRRYYRYYRYYYRYRYYYRRRRYYYYRRYYRRRRYYYRYRRYYRYYYYYYRRYRRYYRYRYRYYYRYYYYYYYRYRRYYRRYRYYRRYYYYYYRRYRYRYYYRRYYYYRYRRRYRYRYYRYRYRRYYYRYYYRRRRRYRYRYRYRYRYRRYYYRYYRYYRRYRRYRYRRRRYRYRYYYYYRRYYRYYYRYRYYYRYYRYRYYYRRYYYYYRYYRRYRYRRYRRYRRRYYYYYYYYRRRRYYRRYRRYRRRRRRRYRYYRYYYRYYYRYYRYRYYYRYYYYRYRRYRRYRRYYYYYYRRYRYYRYRYRRYYYYRRRRRYYYYYRRRRRRYRRRRYYRRYYYYYRYYRYYRRYRRRRYYYYRYRYRYRYYYYYRYYYRRYYYYYYYRYYYYYRRRRYRRYYRYRYYYRRRYYYRYRYRRRRRRYRRYYYRYRRYRYYYRRRYRRRRYYYYRYYYRYRYYYYRYYRYRRRYRYYYRYRRYRYYRRYRYYRRRYRYRRYYYYYYRRYYRYYYYRRYRYYYYYRYYRYYRRYRRYRRYYYRYRYRRYRYRRYRYYRRRYRYRYRRYYYYRRRYRYYRRYYYRYYRRRYRRRRRYRYYYYRRRYRYRYYYRYYRYYRYRYYYRRRRRRYYRYYRYRYYRRRRYRYRRRYYRYRYYYYYRYRYYRRYRYYRYYRYYYYRRYRRRYYRYYRYYRRRYYRYYRRYRYYRYRRYYRYRRRRRYYRRYRRYRYRYYRRYRYRYRYRRYYRYRYYYYRYYYRRYRYYRYYYYRYRRRRRYRRYYYYRRYYYRYRRRYYRRYYYYRYRYYYRRRRRYYRYYR-RRYRRYYYYYRYYRRRYYYRYYYRYYRRYRYRYRYRYYRRYYRRRYYRYYYYRYYYYYYRRRYYYYYRYRYYYYYYRYRYYYRRYRYYRRYYYYYRYRYRRYRRYRYRYRYRRYYYYRYYYYRRRYRYYRRYRRYYYYRYRRYYYRRYRYYRRYRYYYRRYRRRRRYRYYRRYRYYYRYRYRYYYYYRYRRYYYYYRRRYRRYRYRYRYRRRYYRYYYRYYRRRRYRYYRYYRYRRRRRYRRY--YRRYYYYRRRRRYYRYYYYYYRRYYYRRYRRRYYYRYRRYYRYYYRYYYYRYYYRRYYYYYRRYRRRRRRYYYRRYYYRRYYRYYRRYRYYRYRRYRYYRRYYYYRYYRRYYRRRRRRRRYYRRYYYYRYYYYYYRRRYYYYYRYYRRYYYYRYYYYYYRYYRYYRYYRRYYYYYYYYYYRRYYRYRRRYYRYYYRRRYYRYYYRYYYYYYRYRRYYYRYYYYYRYYYRYRRRYRRYRRRYRRRYYYYYYYRYYRRRRRRRYRYYYYRYYRRYYYRYYYYYRYYYYYRRYRYYYRRRYYYRRRYYYYRYYYYRYRRRRRRRRYYRRYRRYRYRYRRYRRRYRYYRRRYYRYYYYRYRYYRRRYRYYRRRYYYYRYYYYYRYYYYYYRYYYYRRYYRYRRRYYRYYRYRRRRRRYRYYRYYYRRYYRYRYYYYRYRRYRRRYYYYYRYRRRYYYYYYYRYYRRRYYYYRYYYRRRRYYRYYYRRRRRRYYYRYYYRRRRRRRYRRYRYYRYRYRYYYYYRRYRRRRYRRYYRRYYYRYRRYYYRYYYYRYRYYYYYYYYYYYRYRRRRYYYRRYYRYYYRYYYYRYYYRRYYRRYRYRYYYYRYRYYYYYYYRRYRRYYYRYYYRYRYRYYRRRRYYRYRYYYRYYYYYRRRRRYYRYYYRRYRYRRRYRYRYRRYRRRYRYYRRYRYRRYRYYRYYRRRYYYRRRRYYYYYYRRRYYYYYYYYYRYRYYYYRYRRYR----RYYRYYYRRRYRYRYRYYRRYRRRYRYYYRRYYYYRRRRYYYYYRYRRYRYYYYRYYYYYYRR-YYYRYYYYYYYRYYRYRYYYRYRYRRYYRYYRRRYYYRRYRRYRYYRYYYRRYRRRYRRYRRYYRYRRRYRYYYRYYYRYRYYRRRRRYRYYYRYYRYRRRYRRRYR
n3219     YYYRY--YRYRYYYYRYRYRRYYYRRYRRRYRYYRR------YRYYYRYRRYRRYRRR----------RYYRYRY-RYYYRYRYRYYYYRYYYYYY---------------RRYRRRYYYRRYRRYRYRRYR------RRYRYYYYRRRRRYYYRYRYRRYYYYYRYYYYYYRRYYYRYYRYRRRR---------------------------RYYRRYYRYYY------------------------RYRYYYRYRYYYRYRYRRYRYYYRYYRRRRYR-------------------RRRRRYRRYRYRRYYYRYYYYYR------RYYYY--------YYRYYYRRRYRRRRRYYYYRYYYYY--RYYYRYRRRRYRYYRYRYYRRYRYRYRYRYYYRRYYRRYYYRRYYRRYYYRRRRRYYRRYYRYYYYYRYRRYYRYR-------------------------------------------RRRRYYRRRYYRYRYYRYYYYYRRRYRYYYYYYRYYYRYYYYY------------------------YRRRYYYRYYYR-----------------------------------RYYYRYRRRYRYYYRYYRYYRRYRYYRYYRYYRRRRYYYRYRYYYY---Y---------------YY-----YRRYYRRYYRYYYRRYYYYYRRRYRRYYYYYRYYYYRYYR-------------------------------------------------------------------YRRRYYYYRYRRRRR---------------------------------------------RRYRYYRRYRYYRY--Y----YYYYRRYYRRYYYY--------------------------------------------------YRRYYYRYRRRRYR-------------------------RYRYR------RRYYRYYYYRYYYRRYYRRYRYYRRRYRRYRY------------------YRRRYYRRYYYRYYRYYRR--YYYYRRRRYYYYYRRYYYYRYYRYYRYYYYRRRYRYYY--RYRRYYRY------------------YRYYYYRRYYYYY-----------------------------RRRRYYYYRRYYYYRYYY------YYYRYRRRRYYYYR-------------RYRYY-YYYRYRRRYYYRRYYRYYR---------------YRRYRRYRRYYYYYRYYRRYRRYRYRRYRYYRYYRRRRYYYYR-YRYYRYRYYRYYRYYYYR----------------YYRYYYRRRYYYRYYYYYRYYYYRRRYRY---------------------RRY-YYRYYRYYRY------------RYRYYRYRRYRYYYYR-RRRYYRYRRYYYRYRRRRYYRYYRRYRYRYYYYRYY----YRRYYYRRYRYRRRYRRYRYYYYRYYYYRRRRYR-YRYYRRYYYRRYRYYYYYRYYYYYYYYRRRYYRRYYRRYRYRRYRRYYRRYYYYRRRRRYYRRYYYRYRRRYRYR-YYRRYRYRRRYYYYRRRYYYRRRRYRRYYYRYYYRRRRRYYYYYYYYYYYRRRYRYYRRRYR-YYYR----YYYYRYRYYRYYYRYRY-------------------RRRRRYRYRYYYYRYRYYRYRRRYYRRRYRRY----------YYYYYYYYRRRYYRRYRRYYYYRRYRRYRYRYRRYRYRRRRRYYYRRRYYYRRYYYYRYRRYRRYRRYRYYRYRRYYYRRYYRRYYYRYRYYRYRRRYRR-----------------------RYYYRRRRYYYYRRYYRRRRYYYRYRRYYRYYYYYYRRYRRYYR----------------------RYRYYRRYYYYYYRRYRYRYYYRRYY-YRYRRRYRYRYYRYRYRR----------------YRYRYRYRRYYYRYYRYYRRYRRYRYRRRRYRYRYYYYYRRYYRYYYRYRYYYRYYRYRYYYR-----------------------Y-YYYYYYRRRRYYRRYRRYRRRRRR---------RYYYRYYRYRYYYRYYYYRYRRYR-------YYYRRYRYYRYRYRRYYYYRRRRRYYYYYRRRRRRYRRRRYYRRYYYYYRYYRYYRRYRRRRYYY-RYRYRYRYYYYYRYYYRRYYYYYYYRYYYYYRRRRYRRYYRY--YYRRRYYYRYRYR------------------------RRRRYYYYRYYYR----YYRYYRYRRRYRYYYRYRRYRYYRRYRYYRRRYRYRRYYYYYYRR----YYYRRYRYYYYYRYYRYYRRYRRYRR-------------------------------------YYRRYYYRYYRRRYRRRRR------------RYYYRYYRYYRYRYYYRRRRRRYYRYYRYRYYR------RRRYYRYRYYYYYRYRYYRRYRYYRYYRYYYYRRYRRRYYRYYRYYRRRYYRYYRRYRYYRYRRYYR-----------RRYRYRYYRRYRYRYRYRRYYRYRYYYYRYYYRRYRYYRYYYYRYRRRRRYRRYYYYRRYYYRYRRRYYRRYYYYRYRYYYRRRRR------------------------------------------RYYRRYYRRRYY--------YYYYRRRYYYYYRYRYYYYYYRYRYYYRRYRYYRRYYYYYRYRYRRYRRYRYR--------------------------------------------RYRYYYRRYRRRRRYRY-RR--------------------------------------------YYRYYRRRRYRYYRYYRYR---------------YYRRRRRYYRYYYYYYRR--YRRYR-RYYYRYRRYYRYY-R------------YYYRRYRRRRRRYYYRRY----------------YRRYRYYRRYYYYRYYRRYYRRRRRRRRYYRRYYYYRYYYYYYRRRYYYYYRYYRRYYYYRYYYYYYRYYRYYRYYRRY-YYYYYYYYRRYYRYRRRYYRYYYRRRYYRYYYRYYYYYYRYRRYYYRYYY--RYYYRYRRRYRRYRRRYRRRYYYYYYYRYYRRRRRRRY---------------YYYYRYYYYYRRYRYYYRRRYYYRRRYYYYRYYYYRYRR--RRRRYYRRYRRYRYRYRRYRRRYRYYRRRYYRYYYYRYRYYRRRYRYYRRRY---------------------------------YYRYRRRRRRYRYYRYYYRRYYRYRYYYYRYRRYRRRYYYYYRYRR------------------------RRYYRYYYRRRRRRYYY-----RRRRRRYRRYRYYRYRYRYYYYYRRYRRR-------------RRYYYRYYYYRYRYYYYYYYYYYYRYRRRRYYYRRYYRYYYRYYYYRYYYRRYYRRYRYRYYY----------------------------------------------------RYYRYYYRRYRYRRRYRYRYRRYRRRYRYYRR----------YYRRRYYYRRRRYYYYYYRRRYYYYYYY-------------------RYYRYYYRRRYRYRYRYYRRYRR------------RRRRYYYYYRYRRY----------------------------------YRYRYRRYYRYYRRYYYYRR---------------------------RRRYRYYYRYYYRYRYYRRRRRYRYYYRYYRYR--------
n3220     YYYRYYYYRYRYYYYRYRYRRYYYRRYRRRYRYYRRYRRYRYYRYYYRYRRYRRYRRRRYYRRYYYRRRYYRYRYYRYYYRYRYRYYYYRYYYYYYYYYRYYYRYRRYYRYRRYRRRYYYRRYRRYRYRRYRRYRRYRRRYRYYYYRRRRRYYYRYRYRRYYYYYRYYYYYYRRYYYRYYRYRRRRRRRY----------------------RRYYRRYYRYYYYRYYRYRYYYYRRRYRRYYYRYYYRYRYYYRYRYYYRYRYRRYRYYYRYYRRRRYRYYRYYYYRRRYYYRRYYRYRRRRRYRRYRYRRYYYRYYYYYRRYYYYRRYYYYYYYRYRRYYYRYYYRRRYRRRRRYYYYRYYYYYYRRYYYRYRRRRYRYYRYRYYRRYRYRYRYRYYYRRYYRRYYYRRYYRRYYYRRRRRYYRRYYRYYYYYRYRRYYRYRYRYYYYRYYRRRRYRRRYYYYRRRYRRYYYRYRYRYYYRYRRRRRRRYYRRRYYRYRYYRYYYYYRRRYRYYYYYYRYYYRYYYYYYRRRRRRYRYRYRYRYRRRYRRRYYRRRYYYRYYYRRYYYRYRYYRRRRRRYRYRRRYYRRRYRRRRRYRYRYYYRYRRRYRYYYRYYRYYRRYRYYRYYRYYRRRRYYYRYRYYYYYYYYYYYYYYRYYYYRYYYYYRRYYYYRRYYRRYYRYYYRRYYYYYRRRYRRYYYYYRYYYYRYYRRRYRRRYYRYYYY-------------------------YYYYRYYYRYRYYRRRYYRYYRYRRYYYRYRRRYYYYRYRRRRR---YRRRYRYYYYYYYYRYYYYYRYYRRYY---RRRYYYYYRRYYRRYRYYRRYRYYRYRRYRRYYYYYYRRYYRRYYYYYYRYYRYYYYYRRYYYYYRRRYYYRYRYYYRYYRYYRYY-----------YRRYYYRYRRRRYRYRRRYRYRRYYRYRRYYRRYYYRYRRYRYRYYRYYYRRYYRYYYYRYYYRRYYRRYRYYRRRYRRYRYYRRYRYYYYYYYYYYRYYYRRRYYRRYYYRYYRYYRRYYYYYYRRRRYYYYYRRYYYYRYYRYYRYYYYRRRYRYYYRYRYRRYYRYYYYRYYRYRYRRRRRYRYYRYYYYRRYYYYYYYYRYYRYYR------YRRRYRRRRRRRRRRRRYYYYRRYYYYRYYYYYYRRRYYYRYRRRRYYYYRYRYRYRYYYYRRRRYRYYYYYYRYRRRYYYRRYYRYYRRRRRRRYYYRRYRRRYRRYRRYRRYYYYYRYYRRYRRYRYRRYRYYRYYRRRRYYYYRRYRYYRYRYYRYYRYYYYRYRRRRRYRYYYRRRRYYYRYYYRRRYYYRYYYYYRYYYYRRRYRYRRRRYYRYRRRRYRYRYYYYRRRYYYYRYYRYYRYYYYYRYYRRRYYRYRYYRYRRYRYYYYR-RRRYYRYRRYYYRYRRRRYYRYYRRYRYRYYYYRYYRY-R-RRYYYRRYRYRRRYRRYRYYYYRYYYYRRRRYRRYRYYRRYYYRRYRYYYYYRYYYYYYYYRRRYYRRYYRRYRYRRYRRYYRRYYYYRRRRRYYRRYYYRYRRRYRYRYYYRRYRYRRRYYYYRRRYYYRRRRYRRYYYRYYYRRRRRYYYYYYYYYYYRRRYRYYRRRYRRYYYRRYRRYYYYRYRYYRYYYRYRYYYRYYYYRRRRYYRYRRRYRRRRRYRYRYYYYRYRYYRYRRRYYRRRYRRYYYYRRYYYYRYYYYYYYYRRRYYRRYRRYYYYRRYRRYRYRYRRYRYRRRRRYYYRRRYYYRRYYYYRYRRYRRYRRYRYYRYRRYYYRRYYRRYYYRYRYYRYRRRYRRYYRRYRRYYYRRYYRYYRYYYRYRYYYRRRRYYYYRRYYRRRRYYYRYRRYYRYYYYYYRRYRRYYRYRYRYYYRYYYYYYYRYRRYYRRYRYYRRYYYYYYRRYRYRYYYRRYYYYRYRRRYRYRYYRYRYRRYYYRYYYRRRRRYRYRYRYRYRYRRYYYRYYRYYRRYRRYRYRRRRYRYRYYYYYRRYYRYYYRYRYYYRYYRYRYYYRRYYYYYRYYRRYRYRRYRRYRRRYYYYYYYYRRRRYYRRYRRYRRRRRRRYRYYRYYYRYYYRYYRYRYYYRYYYYRYRRYRRYRRYYYYYYRRYRYYRYRYRRYYYYRRRRRYYYYYRRRRRRYRRRRYYRRYYYYYRYYRYYRRYRRRRYYYYRYRYRYRYYYYYRYYYRRYYYYYYYRYYYYYRRRRYRRYYRYRYYYRRRYYYRYRYRRRRRRYRRYYYRYRRYRYYYRRRYRRRRYYYYRYYYRYRYYYYRYYRYRRRYRYYYRYRRYRYYRRYRYYRRRYRYRRYYYYYYRRYYRYYYYRRYRYYYYYRYYRYYRRYRRYRRYYYRYRYRRYRYRRYRYYRRRYRYRYRRYYYYRRRYRYYRRYYYRYYRRRYRRRRRYRYYYYRRRYRYRYYYRYYRYYRYRYYYRRRRRRYYRYYRYRYYRRRRYRYRRRYYRYRYYYYYRYRYYRRYRYYRYYRYYYYRRYRRRYYRYYRYYRRRYYRYYRRYRYYRYRRYYRYRRRRRYYRRYRRYRYRYYRRYRYRYRYRRYYRYRYYYYRYYYRRYRYYRYYYYRYRRRRRYRRYYYYRRYYYRYRRRYYRRYYYYRYRYYYRRRRRYYRYYR-RRYRRYYYYYRYYRRRYYYRYYYRYYRRYRYRYRYRYYRRYYRRRYYRYYYYRYYYYYYRRRYYYYYRYRYYYYYYRYRYYYRRYRYYRRYYYYYRYRYRRYRRYRYRYRYRRYYYYRYYYYRRRYRYYRRYRRYYYYRYRRYYYRRYRYYRRYRYYYRRYRRRRRYRYYRRYRYYYRYRYRYYYYYRYRRYYYYYRRRYRRYRYRYRYRRRYYRYYYRYYRRRRYRYYRYYRYRRRRRYR--------YYYRRRRRYYRYYYYYYRRYYYRRYRRRYYYRYRRYYRYYYRYYYYRYYYRRYYYYYRRYRRRRRRYYYRRYYYRRYYRYYRRYRYYRYRRYRYYRRYYYY------YRRRRRRRRYYRRYYYYRYYYYYYRRRYYYYYRYYRRYYYYRYYYYYYRYYRYYRYYRRYYYYYYYYYYRRYYRYRRRYYRYYYRRRYYRYYYRYYYYYYRYRRYYYRYYYYYRYYYRYRRRYRRYRRRYRRRYYYYYYYRYYRRRRRRRYRYYYYRYYRRYYYRYYYYYRYYYYYRRYRYYYRRRYYYRRRYYYYRYYYYRYRRRRRRRRYYRRYRRYRYRYRRYRRRYRYYRRRYYRYYYYRYRYYRRRYRYYRRRYYYYRYYYYYRYYYYYYRYYYYRRYYRYRRRYYRYYRYRRRRRRYRYYRYYYRRYYRYRYYYYRYRRYRRRYYYYYRYRRRYYYYYYYRYYRRRYYYYRYYYRRRRYYRYYYRRRRRRYYYRYYYRRRRRRRYRRYRYYRYRYRYYYYYRRYRRRRYRRYYRRYYYRYRRYYYRYYYYRYRYYYYYYYYYYYRYRRRRYYYRRYYRYYYRYYYYRYYYRRYYRRYRYRYYYYRYRYYYYYYYRRYRRYYYR--------YYRRRRYYRYRYYYRYYYYYRRRRRYYRYYYRRYRYRRRYRYRYRRYRRRYRYYRRYRYRRYRYYRYYRRRYYYRRRRYYYYYYRRRYYYYYYYYYRYRYYYYRYRRYR----RYYRYYYRRRYRYRYRYYRRYRRRYRYYYRRYYYYRRRRYYYYYRYRRYRYYYYRYYYYYYRR-YYYRYY-----RYYRYRYYYRYRYRRYYRYYRRRYYYRRYRRYRYYRYYYRRYRRRYRRYRRYYRYRRRYRYYYRYYYRYRYYRRRRRYRYYYRYYRYRRRYRRRYR
n3221     --------RRRYYRYRYRYRRYYYRRYRRRYRYYRRYRRYRY------------------------------------------------------YYYRYRYRYRRYYRYRRYRRRYY-------------RYRYYRRRYRYYYYRRRRRYYYRYRYRRY--------------YYRYYYYRRRRRRRYYR---------------------RYYRRYYRYYYYR------------YRRYYYRYYYRYRYYYRYRYYRRYRYRRYRYYYRYYRRRRYYYYRYYYYRRRYY-RRYYRYRRRRRYRRYRYRRYRYRYYY-----YYYRRYYYYYYYRYRRYYYRYYYRRRYRRYRRYYYYRYYYYYYRRYYYRYRRRRYRYYRYRYYRRYRYRY-------------------------RRRRYYRRYYRYRYYYRYRRYYRYRYRYYYYRYYYRRRYRRRYYYYRRRYRRYYYRYRYRYYYRYRRRR-----------------YYYYRRRYRYYYYYYRYYYRRY----------------------------------RYYYRRYYYRYRYYRRRRRRY---------RYRRRRRYRYRYYYRYRRRYRYYYRYYRYYRRYRYYRYYRYYRRRRYYYRYRYYYYYYYRYYYYYYRYYYY-------RYYYYRRYYRRYYRYYYRRYYYYYRRRY-----YYRYYYYRYYRRRYRRRYYRYYYYYYYYY--------------------------------------RYYRYRRRYYRY-------------------RRYRYYYYYYYYRYYYYYYYY----------YYYYYRRYYRRRRYYRRYRRYRYRRRRRYYYYYYRRYRRRYYYYYYR------------------------YYYRYYRYYRYYYRYRRYYRRYRYRRYYYRYR----------RYRRYYRYRRYYRRYY-----------------------------------------------------------YYYRYYYRRRYYRRYYYRYYRYYRRYYYYYYYRRRYYYYYRRYYYYRYYRYYRYYYYRRRRR-------------------------RRRYRYYRYYYYRRYYYYYYRYRYYRRY--------RRRYRRRRRRRRRRRRYYYYRRYYYYRYYYYY------------RYYYYRYRYRYRYY-YRRRRYRYYYYYYRYRRRYYYRRYYR--------RYYYRRYRRRRRRYRRY---------------------RYYRYYRRRRYYYYRRYRYYRYRYYRYYRYYYYRYRRRRRYRYYYR--------------------------YRRRYRYRRRRYYRYYRRRYRYRYYYYRRRYYYYRYY----YY-YYRYYRRRYYRYRYYRYRYRRYYYYR----YYRYRRYYYRYRRRRYYRYYRRYRYRYYYYRYYRYYRYRRYYYRRRRYRRRYRRYRYYYYRYYYYRRRRYRRY-------------YYYYRYYYYYYYYR---------------YRRYYRRYYYYRRRRRYYRRYYYRYRRRYRYRYYYRRYRYR-RYYYYRRRYYYRRRRYRRYYYRYYYRRRRRYYYYYYYYYY--------------YRYRRYYRYYYYRYRYYRYYYRYRYYY-YYYYRRRRYYRYRRRYRRRRRRRYRYYYYRYRYYRYRRRYYRRRYRRYYYYRRYYYRRYYYYYRYYRRRYYRRYRRYYYYRRYRRYRYRYRRYR-RRRRRYYYRRRYYYRRYYY-------------------------------------------------------RYYR-YRYYYRY------R-YYYYRRRYRRRRYYYRYRRYYRRYYYYYRRYRRYYRYRYRYYYRYYYYYYYRYRRYYRRYRYYRRYYYYYYRRYRYRYYYRRYYYYRYRRRYRYRYYRYRYRRYYYRYYYR---------------RRYYYRYYRYYRRYRRYRYRRRRYRYR-----------YYRYRYYYRYYRYRYY------YYRYYRRYRYRRYRRYRRRYYYYYYYYR-----------------RYRYYRYYYRYYYRYYRYRYYYRYYYYRYR-YRRYRRYYYYYYR--RYYRYRYRRYYRRR--------------R-RRRRYYRRYYYYYRYYRYYRR----------YRYRRRYYYYYRYYYRRYYYYYYYRYYYYYRRRRYRRYYRYRYYYRRRYYYRYR--R-RRRYRRYYYRYRRYRYYYRRRYRRRRYY----------YYYRYYRYRRRYRYYYRYRYYRYYRRYRYYRRRYRYRRYYYYYYRRYYRYYYYRRYRYYYYYRYYRYYRRY------------------------RRYRRRRYRYYYYRRR-RYY---------------------------RYRYYYRYYRYYRYRYYYRRRRRRYYRYYRYR--------------------YYRYRYYRRYRYYRYYRYYYYRRYRRRYYRYYRYYRRRYYRYYRRYRYRRYRRYYRYR------------------RRRYRYRYRRYYRYRYYYYRYYYR---------------RRYRRYYYYRRYYYRYRRRYYRRYYYYRYRYYYRR----------RRYR-YYYYYRYYRRRYYYYYYYRYYRRYRYRYRYRYYRRYYRRRYYRYYYYRYYYYYYRRRYYYYYRYRYYYYYYRYRYYYRRYRYYRRYYYYYRYRYR-----------RRYYYYRYYYYR----------RYYYYRYRRYYYRRY------RYYYRRYRRRRRYRY-RR------------------------------YRYRYRYRRRYYRYYYRYYRRRRYR-------------------------------------YYRRYYYRRYRRYYYYRYYRYRRYYYRYYYYRY-----------------------------YRYYRRYYYYRY---------------------------------------------YYYYYRYYRRYYYYRYY--------------------------------------------YRYYYRYYYYYYRYRRYYYRYYYYYRYYYRRRRRYRRYRRRYRRRYYYYYY-------------------------------------RRYRYYYRRRYYYRRRY-------------RRRRRYYRRYRRYRYRYYRYRRRYRYYRRRYYR-YY------RRRYRYYRRRYYRYRYYYYYRYY----------------RRYYRYYRYRRRRRRYRYYRYYYRRYYR-------YRRYRRRYYYYYRYRRRYYYYYYYYYYYRRYYYYYYYYRR--------------------------RRYRRYRYYRYRYRYYYYYYRYRRRRYRRYYRRYYY-YRRYYYRYYYYRYRYYYYYYYYYY--YRRRRYYYRRYYRYY----YYRYYYRRYYRRYRYRYYYYRYRYYYYYYYRRYRRYYYRYYYRYRYRYYRR---------------------YYRYYYRRYRYRRRYRYRYRRYRRRYRYYRRRRYRRYRYYRY-RRRYYYRRRRYYYYYYRRRYYYYYYYYYRYRYYYYRYR-------RYYRYYYRRRYRYRYRY-RRY--RYRYYYRRYYYYRRRRYYYYYRYYRYRYYYYRYYYYYYRR-YYYRYYYYYYYRYYRYRYYYRYRYRRYYRYYRRRYYYRRYRRYR---Y-YRRYRRRYRRYRRYYRYRRRYRYYYRYYYRYRYYRRRRRYRYYYR-------------
n3222     YYYRYYYYRYRYYYYRYRYRRYY-----------------RYYRYYYRYRRYRRYRRRRYYRRYYYRRRYYRYRYYRYYYRYRYRYYYYRYYYYYYYYYRYYYRYRRYYRYRRYRRRYYYRRY---------RYRRYRRRYRYYYYRRRRRYYYRYRYRRYYYYYRYYYYYYRRYYYRYYRYRRRRRRRYYYR--------------------RYYRRYYRYYYYR--RYRYYYYRRRYRRYYYRYYYRYRYYYRYRYYYRYRYRRYRYYYRYYRR---------YYRRRYYYRRYYRYRRRRRYRRYRYRRYYYRYYYYYRRYYYYRRYYYYYYYRYRRYYYRYYYRRRYRRRRRYYYYRYYYYYYRRYYYRYRRRRYRYYRYRYYRRYRYRYRYRYYYRRYYRRYYYRRYYRRYYYRRRRRYYRRYYRYYYYYRYRRYYRYRYRYYYYRYYRR--YRRRYYYYRRRYRRYYYRYRYRYYYRYRRRRRRRYYRRRYYRYRYYRYYYYYRRRYRYYYYYYRYYYRYYYYYYRRRRRRY---------RRYRRRYYRRRYYYRYYYRRYYYRYRYYRRRRRRYRYRRRYYRRRYRRRRRYRYRYYYRYRRRYRYYYRYYRYYRRYRYYRYYRYYRRRRYYYRYRYYYY--------YYRYYYYRYYYYYRRYYYYRRYYRRYYRYYYRRYYYYYRRRYRRYYYYYRYYYYRYYRRRYRRRYY---------------------RRYRYYRYRYYYYRY-YRYR-YRRRYYRYYRYRRYYYRYRRRYYYYRYRR-------------------------------------------YRRYYRRYRYYRRYRYYRYRRYRRYYYYYYRRYYRRYYYYYYRYYRYY-----------------------------------------------------RYRYRRRYRYRRYYRYRRYYR-----------------YRRYYRYYYYRYYYRRYYRRYRYYRRRYRRYR-------------YYYRYYYRRRYYRRYYYRYYRYYRRYYYYYYRRRRYYYYYRRYYYYRYYRYYRYYYYRRRYRYYYRYRYRRYYRYY-------------------------YYYYYYYYRYYRYYR------------RRRRRRRRRRRYYYYRRYYYYRYYYYYYRRRYYYRYRRRRYYYYRYRYRYRYYYYRRRRYRYYYYYYRYRRRYYYRRYYRYYRRRRRRRYYYRRYRRRYRRYRRYRRYYYYYRYYRRYRRYRYRRYRYYRYYRRRRYYYYRRYRYYRYRYYRYYRYYYYRYRRRRRYRYYYRRRRYYYRYYYRRRYYYRYYYYYRYYYYRRRYRYRRRRYYRYRRRRYRYRYYYYRRRYYYYRYYRYYRYYYYYRYYRRRYYRYRYYRYRRYRYYYYR-RRRYYRYRRYYYRYRRRRYYRYYRRYRY---------------YYYRRYRYRRRYRRYRYYYYRYYYYRRRRYRRYRYYRRYYYRRYRYYYYYRYYYYYYYYRRRYYRRYYRRYRYRRYRRYYRRYYYYRRRRRYYRRYYYRYRRR-RYRYYYRRYRYRRRYYYYRRRYYYRRRRYRRYYYRYYYRRRRRYYYYYYYYYYYRRRYRYYRRRYRRYYYR----YYYYRYRYYRYYYRYRY-YRYYYYRRRRYYRYRRRYRRRRRYRYRYYYYRYRYYRYRRRYYRRRY--YYYYRRYYYYRYYYYYYYYRRRYYRRYR---------------RRYRYRRRRRYYYRRRYYYRRYYYYRYRRYRRYRRYRYYRYRRYYYRRYYRRYYYRYRYYRYRRRYR-------RYYYRRYYRYYRYYYRYRYYYRRRRYYYYRRYYRRRRYYYRYRRYY-------RRYRRYYRYRYRYYYRYYYYYYYRYRRYYRRYRYYRRYYYYYYRRYRYRYYYRRYYYYRYRRRYRYRYYRYRYRRYYYRYYYRRRRRYRYRYRYRYRYRRYYYRYYRYYRRYRRYRYRRRRYRYRYYYYYRRYYRYYYRYRYYYRYYRYRYYYRRYYYYYRYYRRYRYRRYRRYRRRYYYYYYYYRRRRYYRRYRRYRRRRRRRYRYYRYYYRYYYRYYRYRYYYRYYYYRYRRYRRYRRYYYYYYRRYRYYRYRYRRYYYYRRRRRYYYY-------------YRRYYYYYRYYRYYRRYRRRRYYYYRYRYRYRYYYYYRYYYRRYYYYYYYRYYYYYRRRRYRRYYRYRYYYRRRYYYRYRYRRRRRRYRRYYYRYRRYRYYYRRRYRRRRYYYYRYYYRYRYYYYRYYRYRRRYRYYYRYRRYRYYRRYRYYRRRYRYRRYYYYYYRRYYRYYYYRRYRYYYYYRYYRYYRRYRRYRRY----------------------YRYRRYYYYRRRYR-------RYYRRRYRRRRRYRYYYYRRRYRYRYYYRYYRYYRYRYYYRRRRRRYYRYYRYRYYRRRRYRYRRRYYRYRYYYYYRYRYYRRYRYYRYYRYYYYRRYRRRYYRYYRYYRRRYYRYYRRYRYYRYRRYYRYRRRRRYYRRYRRYRYRYYRRYRYRYRYRRYYRYRYYYYRYYYRRYRYYRYYYYRYRRRRRYRRYYYYRRYYYRYRRRYYRRYYYYRYRYYYRRRRRYYRYYR-RRYRRYYYYYRYYRRRYYYRYY-------RYRYRYRYYRRYYRRRYY---------YYYRRRYYYYYRYRYYYYYYRYRYYYRRYRYYRRYYYYYRYRYRRYRRYRYRYRYRRYY-------RRRYRYYRRYRRYYYY--RRYYYRRYRYYRRYRYYYRRYRRRRRYRYYRRYRYYYRYRYRYYYYYRYRRYYYYYRRRYRRYRYRYRYRRRYYRYYYRYYRRRRYRYY--------------------YYYRRRRRYYRYYYYYYRRYYYRRYRRRYYYRYRRYYRYYYRYYY-RYYYRRYYYYYRRYRRRRRRYYYRRYYYRRYYRYYRRYRYYRYRRYRY--------Y-RRYYRRRRRRRRYYRRYYYYRYYYYYYRRRYYYYYRYYRRYYYYRYYYYYYRYYRYYRYYRRYYYYYYYYYYRRYYRYRRRYYRYYYRRRYYRYYYRYYYYYYRYRRYYYRYYYYYRYYYRYRRRYRRYRRRYRRRYYYYYYYRYYRRRRRRRYRYYYYRYYRR-----YYYYRYYYYYRRYRYYYRRRYYYRRRYYYYRYYYYRYRRRRRRRRYYRRYRRYRYRYRRYRRRYRYYRRRYYRYYYYRYRYYRRRYRYYRRRYYYYRYYYYYRYYYYYYRYYYYRRYYRYRRRYYRYYRYRRRRRRYRYYRYYYRRYYRYRYYYYRYRRYRRRYYYYYRYRRRYYYYYYYRYYRRRYYYYRYYYRRRRYYRYYYRRRRRRYYYRYYYRRRRRRRYRRYRYYRYRYRYYYYYRRYRRRRYRRYYRRYYYRYRRYYYRYYYYRYRYYYYYYYYYYYRYRRRRYYYRRYYRYYYRYYYYRYYYRRYYRRYRYRYYYYRYRYYYYYYYRRYRRYYYRYYYRYRYRYYRRRRYYRYRYYYRYYYYYRRRRRYYRYYYRRYRYRRRYRYRYRRYRRRYRYYRRYRYRRYRYYRYYRRRYYYRRRRYYYYYYRRRYYYYYYYYYRYRYYYYRYRRYRRY--RYYRYYYRRRYRYRYRYYRRYRRRYRYYYRRYYYYRRRRYYYYYRYRRYRYYYYR-------------------------RYYYRYRYRRYYRYYRRRYYYRRYRRYRYYRYYYRRYR---RRYRRYYRYRRRYRYYYRYYYRYRYYRRRRRYRYYYRYYRYRRRY-----
n3258     YYYRYYYYRYRYYYYRYRYRRY------------------RYYRYYYRYRRYRRYRRRRYYRRYYYRRRYYRYRYYRYYYRYRYRYYYYRYYYY-YYYYRYYYRYRRYYRYRRYRRRYYYRRYRRYRYRRYRRY-R---------YRRRRRYYYRYRYRRYYYYYRYYYYYYRRYYYRYYRYRRRRRRRYYYRY-----------------YRRYYRRYYRYYYYRYYRYRYYYYRRRYRRYYYRYYYRYRYYYRYRYYYRYRYRRYRYYYRYYRRRRY---RYYYYRRRYYYRRYYRYRRRRRYRRYRYRRYYYRYYYYYRRYYYYRRYYYYYYYRYRRYYYRYYYRRRYRRRRRYYYYRYYYYYYRRYYYRYRRRRYRYYRYRYYRRYRYRYRYRYYYRRYYRRYYYRRYYRRYYYRRRRRYYRRYYRYYYYYRYRRYYRYRYRYYYYRYYRRRRYRRRYYYYRRRYRRYYYRYRYRYYYRYRRRRRRRYYRRRYYRYRYYRYYYYYRRRYRYYYYYYRYYYRYYYYYYRRRRRRYR-RYRYRYRRRYRRRYYRRRYYYRYYYRRYYYRYRYYRRRRRRYRYRRRYYRRRYRRRRRYRYRYYYRYRRRYRYYYRYYRYYRRYRYYRYYRYYRRRRYYYRYRYYYYYYYYYYYYYYRYYYY-------RYYYYRRYYRRYYRYYYRRYYYYYRRRYRRYYYYYRYYYYRYYRRRYR-----------------------------------------------RRRYYRYYRYRRYYYRYRRRYYYY------------------------------------YYYYRRRYYYYYRRYYRRYRYYRRYRYYRYRRYRRYYYYYYRRYYRRYYYYYYRYY-------------RRRYYYRYRYYYRYYRYYRY---YRRYYRRYRYRRYYYRYR--------------------------------RYRYYRYYYRRYYRYYYYRYYYRRYYRRYRYYRRRYRRYRYYRRYRYYYYYYYYYYRYYYRRRYYRRYYYRYYRYYRRYYYYYYRRRRYYYYYRRYYYYRYYRYYRYYYYRRRYRYYYRYRYRRYYRYYYYRYYRYRYRRRRRYR-----YYRRYYYYYYYYRYYRYYR-----YYRRRYRRRRRRRRRRRRYYYYRRYYYYRYYYYYYRRRYYYRYRRRRYYYYRYRYRYRYYYYRRRRYRYYYYYYRYRRRYYYRRYYRYYRRRRRRRYYYRRYRRRYRRYRRYRRYYYYYRYYRRYRRYRYRRYRYYRYYRRRRYYYYRRYRYYRYRYYRYYRYYYYRYRRRRRYRYYYRRRRYYYRYYYRRRYYYRYYYYYRYYYYRRRYRYRRRRYYRYRRRRYRYRYYYYRRRYYYYRYYRYYRYYYYYRYYRRRYYRYRYYRYRRYRYYYYR-RRRYYRYRRYYYRYRRRRYYRYYRRYRYRYYYYRYYRYYRYRR-YYRRYRYRRRYRRYRYYYYRYYYYRRRRYRRYRYYRRYYYRRYRYYYYYRYYYYYYYYRR------YRRYRYRRYRRYYRRYYYYRRRRRYYRRYYYRYRRRYRYRYYYRRYRYRRRYYYYRRRYYYRRRRYRRYYYRYYYRRRRRYYYYYYYYYYYRRRYRYYRRRYRR-------------YRYYRYYYRYRYYY--YYYRRRRYYRYRRRYRRRRRYRYRYYYYRYRYYRYRRRYYRRRYRR-YYYRRYYYYRYYYYYYYYRRRYYRRYRRYYYYRRYRRYRYRYRRYRYRRRRRYYYRRRYYYRRYYYYRYRRYRRYRRYRYYRYRRYYYRRYYRRYYYRYRYY-------RYYRRYRRYYYRRYYRYYRYYYRYRYYYRRRRYYYYRRYYRRRRYYYRYRRYYRYYYYYYRRYRRYYRYRYRYYYRYYYYYYYRYRRYYRRYRYYRRYYYYYYRRYRYRYYYRRYYYYRYRRRYRYRYYRYRYRRYYYRYYYRRRR----------------YRYYRYYRRYRRYRYRRRRYRYRYYYYYRRYYRYYYRYRYYYRYYRYRYYYRRYYYYYRYYRRYRYRR-------YYYYYYYYRRRRYYRRYRRYRRRRRRRYRYYRYYYRYYYRYYRYRYYYRYYYYRYRRYRRYRRYYYYYYRRYRYYRYRYRRYYYYRRRRRYYYYYR--RRRYRRRRYYRRYYYYYRYYRYYRRYRRRRYYYYRYRYRYRYYYYYRYYYRRYYYYYYYRYYYYYRRRRYRRYYRYRYYYRRRYYYRYRYRRRRRRYRRYYYRYRRYRYYYRRRYRRRRYYYYRYYYRYRYYYYRYYRYRRRYRYYYRYRRYRYYRRYRYYRRRYRYRRYYYYYYRRYYRYYYYRRYRYYYYYRYYRYYRRYRRYRRYYYRY----------------YRYRYRRYYYYRRRYRYYRRYYYRYYRRRYRRR------------------------RYRYYYRRRRRRYYRYYRYRYYRRRRYRYRRRYYRYRYYYYYRYRYYRRYRYYRYYRYYYYRRYRRRYYRYYRYYRRRYYRYYRRYRYYRYRRYYRY-----YYRRYRRYRYRYYRRYRYRYRYRRYYRYRYYYYRYYYRRYRYYRYYYYRYRRRRRYRRYYYYRRYYYRYRRRYYRRYYYYRYRYYYRRRRRYYRYYR-RRYRRYYYYYRYYRRRYYYRYYYR-----------RYYRRYYRRRYYRYYYYRYYYYYYRRRYYYYYRYRYYYYYYRYRYYYRRYRYYRRYYYYYRYRYRRYRRYRYRYRYRRYYYYRYYYYRRRYRYYRRYRRYYYYRYRRYYYRRYRYYRRYRYYYRRYRRRRRYRYYRRYRYYYRYRYRYYYYYRYRRYYYYYRRRYRRYRYRYRYRRRYYRYYYRYYRRRRYRYYRYYRYR------------------------RYYYYYYRRYYYRRYRRRYYYRYRRYYRYYYRYYYYRY----------------RRYYYRRYYYRRYYRYYRRYRYYRYRRYR-YRRYYYYRYYRRYYRRRRRRRRYYRRYYYYRYYYYYYRRRYYYYYRYYRRYYYYRYYYYYYRYYRYYRYYRRYYYYYYYYYYRRYYRYRRRYYRYYYRRRYYRYYYRYYYYYYRYRRYYYRYYYYYRYYYRYRRRYRRYRRRYRRRYYYYYYYRY-RRRRRRRYRYYYYRYYRRYYYRYYYYYRYYYYYRRYRYYYRRRYYYRRRYYYYRYYYYRYRRRRRRRRYYRRYRRYRYRYRRYRRRYRYYRRRYYRYYYYRYRYYRRRYRYYRRRYYYY--YYYYRYYYYYYRYYYYRRYYRYRRRYYRYYRYRRRRRRYRYYRYYYRRYYRYRYYYYRYRRYRRRYYYYYRYRRRYYYYYYYRY-RRRYYYYRYYYRRRRYYRYYYRRRRRRYYYRYYYRRRRRRRYRRYRYYRYRYRYYYYYRRYRRRRYRRYYRRYYYRYRRYYYRYYYYRYRYYYYYYYYYYYRYRRRRYYYRRYYRYYYRYYYYRYYYRRYYRRYRYRYYYYR-----------YRRYYYRYYYRYRYRYYR-RRYYRYRYYYRYYYYYRRRRRYYRYYYRRYRYRRRYRYRYRRYRRRYRYYRRYRYRRYRYYRYYRRRYYYRRRRYYYYYYRRRYYYYYYYYYRYRYYY-----------RYYRYYYRRRYRYRYRYYRRYRRRYRYYYRRYYYYRRRRYYYYYRYRRYRYYYYRYYYYYYRR-YYY----------YRYRYYYRYRYRRYYRYYRRRYYYRRYRRYRYYRYYYRRYRRRYRRYRRYYRYRRRYRYYYRYYYRYRYYRRRRRYRYYYRYYRYRRRYRRRYR
n3757     YYYRYYYYRYRYYYYRYRYRRYYYRRYRRRYRYYRRYRRYRYYRYYYRYRRYRRYRRRRYYRRYYYRRRYYRYRYYRYYYRYRYRYYYYRYYYYYYYYYRYYYRYRRYYRYRRYRRRYYYRRYRRYRYRRYRRYRRYRRRYRYYYYRRRRRYYYRYRYRRYYYYYRYYYYYYRRYYYRYYRYRRRRRRRYYYRYRRRYRYYYYRYRRRRRYYRRYYRRYYRYYYYRYYRYRYYYYRRRYRRYYYRYYYRYRYYYRYRYYYRYRYRRYRYYYRYYRRRRYRYYRYYYYRRRYYYRRYYRYRRRRRYRRYRYRRYYYRYYYYYRRYYYYRRYYYYYYYRYRRYYYRYYYRRRYRRRRRYYYYRYYYYYYRRYYYRYRRRRYRYYRYRYYRRYRYRYRYRYYYRRYYRRYYYRRYYRRYYYRRRRRYYRRYYRYYYYYRYRRYYRYRYRYYYYRYYRRRRYRRRYYYYRRRYRRYYYRYRYRYYYRYRRRRRRRYYRRRYYRYRYYRYYYYYRRRYRYYYYYYRYYYRYYYYYYRRRRRRYRYRYRYRYRRRYRRRYYRRRYYYRYYYRRYYYRYRYYRRRRRRYRYRRRYYRRRYRRRRRYRYRYYYRYRRRYRYYYRYYRYYRRYRYYRYYRYYRRRRYYYRYRYYYYYYYYYYYYYYRYYYYRYYYYYRRYYYYRRYYRRYYRYYYRRYYYYYRRRYRRYYYYYRYYYYRYYRRRYRRRYYRYYYYYYYYYYYRRYYYRRRYRRYRYYRYRYYYYRYYYRYRYYRRRYYRYYRYRRYYYRYRRRYYYYRYRRRRRRRYYRRRYRYYYYYYYYRYYYYYRYYRRYYYYYRRRYYYYYRRYYRRYRYYRRYRYYRYRRYRRYYYYYYRRYYRRYYYYYYRYYRYYYYYRRYYYYYRRRYYYRYRYYYRYYRYYRYYYRYRRYYRRYRYRRYYYRYRRRRYRYRRRYRYRRYYRYRRYYRRYYYRYRRYRYRYYRYYYRRYYRYYYYRYYYRRYYRRYRYYRRRYRRYRYYRRYRYYYYYYYYYYRYYYRRRYYRRYYYRYYRYYRRYYYYYYRRRRYYYYYRRYYYYRYYRYYRYYYYRRRYRYYYRYRYRRYYRYYYYRYYRYRYRRRRRYRYYRYYYYRRYYYYYYYYRYYRYYRYRRRYYYRRRYRRRRRRRRRRRRYYYYRRYYYYRYYYYYYRRRYYYRYRRRRYYYYRYRYRYRYYYYRRRRYRYYYYYYRYRRRYYYRRYYRYYRRRRRRRYYYRRYRRRYRRYRRYRRYYYYYRYYRRYRRYRYRRYRYYRYYRRRRYYYYRRYRYYRYRYYRYYRYYYYRYRRRRRYRYYYRRRRYYYRYYYRRRYYYRYYYYYRYYYYRRRYRYRRRRYYRYRRRRYRYRYYYYRRRYYYYRYYRYYRYYYYYRYYRRRYYRYRYYRYRRYRYYYYR-RRRYYRYRRYYYRYRRRRYYRYYRRYRYRYYYYRYYRYYRYRRYYYRRYRYRRRYRRYRYYYYRYYYYRRRRYRRYRYYRRYYYRRYRYYYYYRYYYYYYYYRRRYYRRYYRRYRYRRYRRYYRRYYYYRRRRRYYRRYYYRYRRRYRYRYYYRRYRYRRRYYYYRRRYYYRRRRYRRYYYRYYYRRRRRYYYYYYYYYYYRRRYRYYRRRYRRYYYRRYRRYYYYRYRYYRYYYRYRYYYRYYYYRRRRYYRYRRRYRRRRRYRYRYYYYRYRYYRYRRRYYRRRYRRYYYYRRYYYYRYYYYYYYYRRRYYRRYRRYYYYRRYRRYRYRYRRYRYRRRRRYYYRRRYYYRRYYYYRYRRYRRYRRYRYYRYRRYYYRRYYRRYYYRYRYYRYRRRYRRYYRRYRRYYYRRYYRYYRYYYRYRYYYRRRRYYYYRRYYRRRRYYYRYRRYYRYYYYYYRRYRRYYRYRYRYYYRYYYYYYYRYRRYYRRYRYYRRYYYYYYRRYRYRYYYRRYYYYRYRRRYRYRYYRYRYRRYYYRYYYRRRRRYRYRYRYRYRYRRYYYRYYRYYRRYRRYRYRRRRYRYRYYYYYRRYYRYYYRYRYYYRYYRYRYYYRRYYYYYRYYRRYRYRRYRRYRRRYYYYYYYYRRRRYYRRYRRYRRRRRRRYRYYRYYYRYYYRYYRYRYYYRYYYYRYRRYRRYRRYYYYYYRRYRYYRYRYRRYYYYRRRRRYYYYYRRRRRRYRRRRYYRRYYYYYRYYRYYRRYRRRRYYYYRYRYRYRYYYYYRYYYRRYYYYYYYRYYYYYRRRRYRRYYRYRYYYRRRYYYRYRYRRRRRRYRRYYYRYRRYRYYYRRRYRRRRYYYYRYYYRYRYYYYRYYRYRRRYRYYYRYRRYRYYRRYRYYRRRYRYRRYYYYYYRRYYRYYYYRRYRYYYYYRYYRYYRRYRRYRRYYYRYRYRRYRYRRYRYYRRRYRYRYRRYYYYRRRYRYYRRYYYRYYRRRYRRRRRYRYYYYRRRYRYRYYYRYYRYYRYRYYYRRRRRRYYRYYRYRYYRRRRYRYRRRYYRYRYYYYYRYRYYRRYRYYRYYRYYYYRRYRRRYYRYYRYYRRRYYRYYRRYRYYRYRRYYRYRRRRRYYRRYRRYRYRYYRRYRYRYRYRRYYRYRYYYYRYYYRRYRYYRYYYYRYRRRRRYRRYYYYRRYYYRYRRRYYRRYYYYRYRYYYRRRRRYYRYYR-RRYRRYYYYYRYYRRRYYYRYYYRYYRRYRYRYRYRYYRRYYRRRYYRYYYYRYYYYYYRRRYYYYYRYRYYYYYYRYRYYYRRYRYYRRYYYYYRYRYRRYRRYRYRYRYRRYYYYRYYYYRRRYRYYRRYRRYYYYRYRRYYYRRYRYYRRYRYYYRRYRRRRRYRYYRRYRYYYRYRYRYYYYYRYRRYYYYYRRRYRRYRYRYRYRRRYYRYYYRYYRRRRYRYYRYYRYRRRRRYRRYYRYRRYYYYRRRRRYYRYYYYYYRRYYYRRYRRRYYYRYRRYYRYYYRYYYYRYYYRRYYYYYRRYRRRRRRYYYRRYYYRRYYRYYRRYRYYRYRRYRYYRRYYYYRYYRRYYRRRRRRRRYYRRYYYYRYYYYYYRRRYYYYYRYYRRYYYYRYYYYYYRYYRYYRYYRRYYYYYYYYYYRRYYRYRRRYYRYYYYRRYYRYYYRYYYYYYRYRRYYYRYYYYYRYYYRYRRRYRRYRRRYRRRYYYYYYYRYYRRRRRRRYRYYYYRYYRRYYYRYYYYYRYYYYYRRYRYYYRRRYYYRRRYYYYRYYYYRYRRRRRRRRYYRRYRRYRYRYRRYRRRYRYYRRRYYRYYYYRYRYYRRRYRYYRRRYYYYRYYYYYRYYYYYYRYYYYRRYYRYRRRYYRYYRYRRRRRRYRYYRYYYRRYYRYRYYYYRYRRYRRRYYYYYRYRRRYYYYYYYRYYRRRYYYYRYYYRRRRYYRYYYRRRRRRYYYRYYYRRRRRRRYRRYRYYRYRYRYYYYYRRYRRRRYRRYYRRYYYRYRRYYYRYYYYRYRYYYYYYYYYYYRYRRRRYYYRRYYRYYYRYYYYRYYYRRYYRRYRYRYYYYRYRYYYYYYYRRYRRYYYRYYYRYRYRYYRRRRYYRYRYYYRYYYYYRRRRRYYRYYYRRYRYRRRYRYRYRRYRRRYRYYRRYRYRRYRYYRYYRRRYYYRRRRYYYYYYRRRYYYYYYYYYRYRYYYYRYRRYRRYYRRYYRYYYRRRYRYRYRYYRRYRRRYRYYYRRYYYYRRRRYYYYYRYRRYRYYYYRYYYYYYRR-YYYRYYYYYYYRYYRYRYYYRYRYRRYYRYYRRRYYYRRYRRYRYYRYYYRRYRRRYRRYRRYYRYRRRYRYYYRYYYRYRYYRRRRRYRYYYRYYRYRRRYRRRYR
NESNO     YYYRYYYYRRRYYRYYYRYYRYYYRRYRRRYRYYRRYRRRRYYYYYYRYRRYRRYRYRRYYRRYYYYYRYRRRRYYRYYRRRYYYRRRYRYRYYYRYYYRYRYRYYRYYRYRYYRRYYRYRRRYRYRYYRYYRYYRRRRRRRYYYYRRRRYYYYRYRYRRRRYYYRYYYYYRRRYRYRRYRYRRYRRRRYYRRRYRRYYYYYYYRRRRYRRYRYYYRRYYRRRYYRYYRYRYRYYRRRYRYYRYRYRYRYRYRYRRRRYYYYRYRRYRYYYYYYYRRRYYYRRYRYYRYRYYYRRYYYRRRRRRYYRYYYRRYYYRYRYYYRRYYYRRYYRYRYYYRRRRYRYRYYYRRRYRYRRRYYYRYYYYRYRRYYYYRYYRRRYRYYRRRRRYRRRYYYYYRYYRRYYRRRYYYRYYYYRRYYYRYYRYYYRRRRRYYYYRYRRRYRYRYYYRYRRRRRRRRYRYYYYRYYRRYRYYYYRYYYRYYRRYYRYYRRRYYRRRYRRYRYYRRYYYRYRRYYYYYYYRRYYRRYYYYYYRYYYYYYYYRYRYRRRRRRRRRYRRYRRYRRYRYYRRYRRRRRYYYRRRYYRRRRYYYRRYYRRRRYRRYRYYYRRRYRRYYYYRYRRYYRRYRYYYYYRYRRRRRRYRRRYYYRYYYYYYRYYRYYRYYYRYYYYYRRY-RYRRRYYYYYRYYYYYYRYYYRRYRRYYRYYYYYYYRRRYRRRYYRRYYRYYYRYYYRYYYRRYYYRYRRYRYRRYRYRRYYYRYYYYYRRYRYRYYRYYRRRYRYYYYRRRRYRRRYRRYRRRYYYYYRYRYRYYYRYRRYRYYYYRYRRYRRYYRRRYYYYRYYYYRRRYYYRRYRYRRYYRYYRYRYRRYRRRRRYRYYYYRRYYRYYYRYYRYYYYYRRRYYYRYRYYYRYYRYRRRYYYYRYRYRRYRYRRYYYRYRRRRYYYRYRRRYRRYYRYRRYYRRYYYRYRRRRYRYYRRYYRYYYRYYYYRYRYRYYYRRYRRYRYYYRRYYYRRRYRRYYYRYYYRYYRRYYRRYYRRYYYRYYRYYRRRYYYYYYRRYYRYYYRRRYYYRYRRYYRYYRYRRRYRRYYRYRYRYRYRYYYRRYYRYRRYRRRRYRYYRYYYYRRYYRRYYYRRYRRRYRYRRRYYYRRYYYRRYRYRRRRRYRYYYRRYYYYYYRYYYYRRRYYYRRRRRRYYYRRRRYRYYYYYYRRRYYRYYYYYYRYRRRYYYYYYYRYRYRRRRRRYRYRRYYRRRRRYRRYYRYYYYYRYYRRYRRYRYRRYRYYRYYRYRRYYRYRRYRYYRYRYYRYYRYYRYRYYRYYYRRYYYRYRRRYYRYYYRRRYYYYYYYYYYYRYYRRRRYRRRRRYYYYRRRYYRRRYYYYYRYYYYYRYRRYYRYYYYYRRYRRRYYRYYYYRYRYYRR--YRRRRRYYRYRRYYYRYRYRRRYYYYYRYRRRRYYYRYYYYYRRYRYYRYYYRYRRRYRRYRYYYYRYRYYYYRRYRRYYYYRYYYYRRYYRYYYRRYYYYRYYRRRRYYYRYYRRYRYRRYRRYYRRYYYYRRRRRYRRRYYYYYRRYYRYYRYYRRRRYRYRYYRYRYYYRYRYRRYRYRYYRRYRRYRYRYYYRYRYRYRYRYYYYYYYRRYYRYYYRRYYYRYYRYYRYYYRYYYRYRYYRYYRYYYYRRYYYRRRYRRRRRYRYRYYYYRYYRYYYRRRYYRRYYRRYYYYRRYRYRRYYYRRYYYRRYYRRRYRRYYYYYRRYRYRRRRRRYYYRYRRRRYYRRRYRYRYYYRYYYRRYRRYRRYRYYRRRYYYYRYYYRYYYYYYRRYYRRRYYRRYRYRYYRYYYRRRYRRYRYYRRYRYYYRYRYYYYYRRRYRRRRYRRRRRYYRRRYYYYYRRRRRYYRRRYRYYYYRYYYYYYRYRRYYRYYYYYRYYYRYYYYRRRYRYYYRRYYYYRYRRRYRYRYYRYYYRRYYYRYYYRRRYRYRYRYRYYRYYYRYRYRRRRYYRYYRRYRYRRRRRRYRYYYYRRRYYRYYYYYRYYYRYYRYYRYYRRYYYRYRYYRYYRRRYRYYYRYRYYYYYYRRYRYRYYRRRRRRRRRRRRRRYRYRYYYRRYYRYYRRRYYYRYYRYYYRRYRRYRRRRRYYYRRYRRYRYRRRYYYYRRYYRRRYYYYRRYRRRRRRRYYRRRYYYYYRYYRYYRRYRRRRYYYRRRRRYYRYYRRYRRYRRYYYRYYYRRYYYRYRRRRRRRYYRYRYYYRRRYYYRRYYYRRYRYYRYRRYRYRRYRYYRRYRRYRYRRRYRRYRYRYRRYYYRYYRYRRYRRYYYYYRRYRYYRRYRYRRRRYRRRYRYRRYYYYYYRYRYYYYRRYRYRYRYRRRYYYYYRYRRRRYYRYYYRYRYYRYRYRYRYYRRRRYRYYRYRRRYRYYRRYRYRRYRRYYYRYRRRYRYYYRRYYYRRYRYRYYRYYRYYYYYRRRRRRYYRYYRYRYYRRRYYYYYYRYYRYRYYYRYRYRRYRRYYRYRYYRYYYYRYRRRRYYRYYRYYRYRYYYYRYRYRRRRYYYRRRYYRRRRYYYRYRYRYYYRYRRRRRYYRYRRYYRYYYRYRRYRYRYRRYYRYRRYRRRRYRRRYRYYYYRYYRYYYRRRYYRRYYYYRYRYYRYRRYRRYYRYYRRRRYRRYYYYRRYRRRYYYRYYYYYYRRRYYRYYYRYYYYYYRYYYRYYRRRRRYYRYRRRYYYYRYRRRRYYRYYRYRYYYRRYRYYRRYYYYRRYRRRYYRRYRYRYRYRYRYYRRYYYYRRYYRYYRRRRYYYYYRYYYYYYRRRRYYRYYRRYYRRYRRRRYYRRYRRYRYYYRYRYYRRYRYRRRYYYYRYYRRYRYRYRYRRYRRYYRRRYYRYYYRRRRRYYRYRRYYYYRRRRYRYYYRYYRYRRRRYRYYRYYYYYYRYYYYRYYRYRYYYRYYRYRRYYYRYYYRRYYYRRYYYYYRRYRYRRRRYYYRYYYRRRYYRYYRYYYYYRYRRYRYRRRYYYYRYRRRYYRRRRYRRRRYRRYYYYRYYYYRRRRRYRYRRRYYRRYYYYRYRYYYYRYYRRYYRYYRYRYYYYRYYRYRYYRYRRRYYYRYRRYRRYRYYRRYYYRYYRRYRRYYRYYRYYRYYRYYRRYRRRRRYRRRRYRYYYRRYRRYYYYRRYRYRYYYRYRYRRYYYRYYYYRRRYYYYRYYYRYYRYRRYYRRRYYYYRYYRYRYRRRYRRRYYYRRYRRYRYRYYYYRRRYRYYYRYYRRRYRYYYRYR-RRYYYRRRYYYRRRYRYYYRYYRRYYRYYYYRRYYRYYRRYYRRYRYRRYYYRYYYYYRYYYRYYRYRYYRYRYRRYYRRYYYRYRYRYRYYYYYYYYYYYRYYYYYYYRYRRYRYRRYYYRYYYRRRYYRYYRYRRYRRRYRRYYYYRYRYYYYYYYRRYRRRRYRYRYYRYYYYYYRYYYRYYYYRYRYYYRYYYYRYYRYRRRRYYYRYYYRYYYRYRYYYYYYRRYRRRYRYRRYRYYYRYRYYYYYRRYRRYYRRRYYRRRRYYYRRRRYYRYRYRYRYRYYYRRRRYRYRYYYRRYRYRYYYRYRYRRYYRRYYYYYRRRYRYRYYYRYYRRRRRYRRRRYRYYYYRRRYRRYYYYYYRYRYYYYRYRRYRYYYRRYYRYYYRRRYRYRYRYYRRYRRRYRYYYRRYYYYRRRRYYYYYRYRRYRRRYYYYYYYYYRYYY--RYYRYRYRYYYRYRYYYRYYYRRYYRYRRRRYYYRRYRRYRYYRYYYRRYYRRYRRYRRYYRYYRRYRYYYRYRYRYYYYRRRRRYRYYYRYYRYRYYYRRRYR
PELCR     RYYRYYYYRRRYYYYRYRYYRYYYRRRRRRYRYYRRRRRYRYYYYYYYYRRRRRYYRRRYYRRRYRRYYRYRYYYYRYRRRYYYRRYYYRYRRYYRYYYYYRYRYYRYYRYRRYRRRYRYRRRRRRRYYRYYRYRRYRRRRRYYRYRRRRYYYYRYRYRRYRYYYYYYYYYYRRYRYRYYRRRYYRRRRYYYRYYRRYYYRYYYRRRRYRRYRRYYRRYYRYYYYRYYRYRYRYYRRRYRYYRYRYRYRYYYYRYRRRYRRYRYRRYRYYRRRYRRYYYYYYRYYYYRYRYRYRRYYRRRRRRRYYRYYYRRYYYRYRYYYRRYYYRRRYYYRYRYRRRYYRYRYYYRYRYRYYRRYYRYYYYYYYRRYYYRRYYRRYYRYYRYRRYYRRRYYYRYRYYYRYRRRRYYYRRYYRRYYYRRRRRYRRRRYRYRYYYRYRRYYRRRYRYRYYRRRRRRRYYRYYYYYYRYYRYYRRYRYYRYYYRYYRYYRRYRYRYRYRRYRYYRYYRYRYRRYYYYYYYRYRYRYYYYRYRRRYYYRYYYYYRYRYRRRRRRRYRRRRYYRRYRYRRRYRYRRRYYYRRRYYRYRRYYYRRRYRRRRRRRYYYYYRRRRRRRYYYYYYRYYRRYYYRRYYRYYRRRRYYYRRRYYRYYYYYYRYYYRYYYYYRYRYYYRRYYYYRRRYRYYYRYYYYRYRYYYRRYRRYRYYYYRYYRRRRYRYRYYRRYYRYYYRYYYYYYYRRYYYRRRRYRYRYYRYRRYYYRYYYRYRRYRYRYYRYYRYRYRYYRYRRYRYRRRRYRRRRRYRYYRRYYYRYYYRYRRYRYYYRYYRRRRYYYRYRYYYYRYYYYRRRRYRRRYRYRRYRRYRYYYYYRRRRYYRYRYYYYYRRYYYRYRYYRYYYYYRRRYRYRYRYRYRYYYYRRYYYRYYRYYRYYRYRRRYYYYRRRRYRYRRRRRYRRYYRYRYYYRRYYYRYRRRRYRYYRYYYRYYYRYYYYRYYYRYYYRRYRYYRYYYRRYYRYRRYRYYYYRYYYRRYRYYRRRYYYRYYYRYYRYYRRYYYYYYRYRRYYYYYRRRYYYRYYRYRRYYYYYRRYRYYYRYRYRRYYRRYYRRYYRYRYYRYRRYRYYRYYYYRRYYRRYYYRRYRRRYYYRRRYYYRRYYRRRYRYRRYRRYYYYYRRYYYYRYRYYRYRRRYYYRRRRRRYYYRRYRYRYYYYRYRRRRYRYYYYYRRYRRRYYYRYRYYYYYRRRRRRYRYYRYRRRRRRYRRYRRYYYYYRYYYRYRRYRYRRYRYYRYYRYRRYYYYRRYRYYRYRYYRYRRYYRYRYYRYRYRRRYYRRRRYYYYYYYRRRYRYYYYYRYYYRYYYRYRYYRRRRYYYYRRRRYRRRYYYRYYRYYYYRYRRYYRYYYYYRRYRRRYYYYYYYRYRYRRR--RYRRRRYYYYRRYYYRRRRRRYYRRYYRYRRRRYYYRYRYYYRYRRYRRYYYRYRRRYRRYRYYYYRYRYRYRRYYYRYRYRRRYYYRRYRYYYYRRYYYYYYYYRRRYYYRYRRRRRRRRYRRYYRRYRYRRYRRRRYYRYYYRYRRRYRYYRYYRRRRYRRRYYRRRRYYRYRYRRYRYRYYRYYRRYRRRRRRRYYYRYRYRYYYYYYRRRRRRYYYRRYYRRRYRYYRYYYRYRRYRYYYYRRYYYRYRRYRYYRRYRRRRRYRYRYYYYYYRRYRYRRRYYRRYYRRYYYYRRYRYYRYYYRRYYYRYYYRYRYRRYYYYRRRYRYRYRYYRYRYRYRRRRYYRRRYRYRYYYYYYYRRYRRYRRYYYYRYRYYYYRYYYRRYYYYYRYYYRRYYRRRYRRYYRYYYYRRYYRYYYYYRRYRRYYYRRRYYYYRRYYRRRRYYRYYRRYYRYYYYRRYRRRRYYRYRYRYYYYRYYRYYYYYRRYYRRYRYYRRYYRRYYYRRRYRYYYRRYYYYYYRRYYRYRYYRYYYRRYYYRYYYRRRYYYRYRYRYYYYYYRYYYRYRRYYRYYRYYYYRRRRYRYRYYYYRYRYYYYRYRYRYYYRRYRYYYYYRRYYYRYRYYRRYRYRYRYYYRRRYYYYYYRYRRRRYYRRRRRYRRRRRRRRYRYRYYYYYYYRYYRRRYYYRYYYYYYRYYRRYRRRYRYYYRRYRYYRYRRRRYYYRYYYRRRYRYYRRYYYRRRRRYYYRYYYRYYRYYRYYRRYRRRRYYYRYYRYYYRYYRYRRRYRRYYYYRYYRRYYRYYRRRYYRRYYRYRYRYRRYYYYRYRRRRRYRYYRRYYYRYRRYRYYRRYRRRRYRRRYYRRRYRYRRYYYRYYRYRRRRRYYYRYRRRYYYYYYRYRRRYYRRRYRYYYYYRRYYYYYYYRYRRYRYYYRYYRYYYYYRRRYRYYYRRRYYRYYYRYYRYYYRRYRRRYYRYRYYRRRYRYYRRYYYRYRRRRYYYYRRRRRYYYRRRYYRRYYRRYRRYYRYYRYYRRRRRRRYRYYRYRYYRRRYYYYYYYYYRYRYYYRYRYRYRRRYRYRRYRRYYYYYYYRRYYYRYYRYYRRYYYRYRYYYRYYRYYRYRRYYRRRRYYYRYRYYYRRRYRRYRRRYRYRRYYRYYYRYYRRRRRYRRYYRYYRYRRRRYRRRRRYRYYRYYRYRYRRRYRRRYYYYYYRRYRYRRRRYYYRYYRRYYRRYYYYYRYYYRRYYYYRRRRYRRRRYYYYYRYYYYYYYRYYYRYYRRRRRRYRYRYRRYYYYYRRRRYYRYYRYRYYYRRYRYYRRYYYYRRYRRRYYYRYRRRYRYRYYYYRRYYYYYRRYRYYRRRRYYYYYRYRRYYYRRRRRYRYYYRYYRRRYRRRYYRYYYRYRRYYRYRYYYYYRYRYRYYRYRYYRRRRRYYYYYRYYRYYRRYYYYYYYRRYYRYYRYYRYYYYRRYRYRYYYRYYYYYRRRYRYYRYYYYYYRYYYYRRYYRRYRYYRYYYRRYYYRYYRYRYYYRRYYYYYRYYRRYRRRYYYRRYYRRRYYYYYRYYYYYRYRRYYYYRYYYYYYYYRRYYRRRRYRRRRRRRYYRYRYYYYYYRRRYRYRRRYYRRYYYYRYRYYRYRYYRYYYRRRRYRYYYRYYYRYRYYRYRYRYYYYYRRYYRYRYYRRYYYRYYYYYRYYYRYYRRYYYYYYRYRYYRRYRYYYRRYRRYYYRYYYYYRYRRYRYRRYYRYRRRRYRYRYYRRRRRYYYYRRYYYYYRYRRYYYRRYYYYRYYYYRYRRRYYRRYYYRRYRRYRYYYYRYYRRYRYYRRRYYRYYYYYYYYRYRRYYYRRRYYYYRRRYYYRRYYRRYRRYYYYRRYYYYYRYYYRRYRYRRRRRRYRYYYRYRYYYYRYYYYRYRYYRYRRRYYYYYRYRYYYYYYYYYYYYRRRYYYYYYRYRRYRYRRYYYRYYYRRRYYRRYYRRRRRRRYRRRRYYRYRYRYYRYYYRYYRRRYRRRYRRYYRRRYRYYYRYYYYYYRYRYYRYYYYYYYYRYYRYYYRYRRYYYYRYRYYYYYRRRYYRRYRYRYYRRRYRYRYYYYRRRYRRYYYRRYRRYRRYYYRRRRYYRYRYYYRYRYRYRRRYRYYRYYYRRYRYRYYYYYRYRRYRRYYYRYYRYRYRYRYYYYYYRRRYYYRRRRYYYYYYRRRYYYYYYYYYRYYYYYYRYRRYRRYYYRYYRYYYRRRYRYRYRYYRRYRRRYRYYYRRRYYYRRRRYYYYYRYRRYRRRYYYYYYYYYRYRYYYYYYYYYYYYRYRYRYYYRYYYYRYYRYYRRRYYYRRYRRYRYYRYYYRRYYRRYRRYRRYYRYYRRYRYYYRYRYRYYYYRRRRRYRYYYRYYRYRRYYRRRYR
PTEPE     YYRRYYYYRYRRYYYRYRYRRYYYRRYRRRYRYYRRYRRRYYYRYRYRYRRYRRYRYRRYYRRRYYYRYYRYYRYYRYYYRYRRRYYYYRYYYYYYYYYYYRYYRRRYRRYRYYRRYYRYRRRYRYRYRRYYYYRYRRRRYRYYRYRRRRRYYYRYRYYRYRYYRYYYYRYYRRYYYRYYYYRYRRRRRYYYRYRRRYRYYYYRYRRRRRYYRRYYRRYYYYYYYRYYRYRYYYYRRRYRRYYYRYYYYYYYYYRYRRYYRYRYYYYYRRYRRYRRYRYYYRYYYYYRRRYYRRRYYRYRRRYRYRRYYYRYYYYYYYYYYRRYRYYRRYYYYYYYRYRRYYYRYYYRRRYRRYRRYYYYRYYYYYYRYYYYRYRRYYYRYYRYRYYYRYRYRYRYRYYYRYRYRRYYYRRYRRYYYYRRRRYYYRRRYRYYYYYRYRRYYRRYYRYYYYRRYRRRRYYRRYYYYRYRYRRYYRRRYYRYYYRYRRYRRRYRYRRRYYRYRYYRYYYYRYRRYRYYYYYRRRRYRYYYYYYYRRRRYYRYYYYYRYRRRYRRRRYRRRYYYYYYYRRRYYRYRYRRYRYRRYRYRRYYRRRRYRRRRRRRRYYYYRRYRRYYYYYRYYRYYRRYYRYYYYYYYRRRRRYYRYYYYYYYYYRYYRYYRRYYYRRYYYYYRRYYYYRRYYRYYYRYYYRRYYYYYRRRYRRYYYYYRYYYRRYYRRRYRRRYYRYYYYYYYYYYYYRYYYRRRYRRYRYYRYRRYYYRYYYRYRYYYRRYYRYYRYYYYRYYYRYRRYYYRRRYRRRRYYYYRRYYYYYYYYYYRYRYYYYYYRRRYYYYRRYYYYYYYRYYRRYRYYRRYRRYRYRRYYRYRYYRRYRYYRYYYYYYYRYYRYRYYYYRYYYYRRRRYRYRYRYRYRYYRYYRYYYRYYRYYRRYYYRRYYYRYRRRRYYYRRRYRRRYRYYYRRYYRRYYYRYYRRRYRYYRYYYRYYYRYYYYRYYYRRYYRRYYRYRRRYRRYRYYRRYRYYYYRYYYRYRRYYYRRYYYRYYYYYYYYYRRYYYYYYYYRYYYYYYRRYYRYRYYRYYYYYYYYRRYRYYYRYRYRRYYRYYYYRYYRYRYRRRRRYYYYRYRYRRRYRRYYYYYRYYRYYRYRRRYYYRRRYYRRRRYYRYRRYYYYYRRYYYYYYRYYYYRRRYYYRYRRRRYYRYRYRYRYRRYRYRRRRYRYYYYYYRYYRRYYYRYYYRYYYRRRRRRYRYRYYRRRRRRYRRYRRYYYYYRYYYRYRRYYYRRYRYYRYYRYRRYYYYRRYRYYRYRYYRYYRYYYYRYYYRRRRRRYYYRRRRYYYYYYRRRYYYRYYYYYYYYYYRRRYRYRYRRYYRYYRRRYRYRYYYYRYRYYYYRYRRYYRRYYYYRYYRYRRYYYRYYRYRYRYRYYYR-RYRYYRYRRYYYRYRYRRYYRRYYRRRYRRYYYRYYRYYRYRYYYYRYYRYRRRYRRYRYYYYRYYYYRRRYYYRYYYRRRYYYRRYRYRYYYRYYYYYYYYRRRYYRRYRRRRRRYRYRRYYRRRYYYRYRRYRYRRYYYRYRRYYRYYRYYRYYRYRRRYYYYRRRYYYRYRRYRRYYYRRYYRRRRYYRYYYYYRYYYRRRYRYYYYRYRYYYYRYYYRRYYYRYRYYYYYYRYYYYYYYYYYYRRRYYRYRRRYRRRRRYRYRYYRYRYRRYYYRRRYYRRRYRYYYYYRRYYYRRRYYYYYYYYRRYYRRYRRYYYYRRYYRYRYRRYRRRRRRRRRRYYRRRYYYRRYYYYRYRRYRRYRRYRYYRYRRYYYRYYYRYYYYRYRYYYYRRYRRRYYRRYRYYYYRRRYYYYYRYYYYYRYYRRRYYYYYYRRYRRRRYYRRYRRYRRYYYYYYYRYRRYYRYRYRYYYYYYYYRYYRYRRYYRRYYYYRYYYYYYYYRRYYRYYYRRRYYYRYRRRYRYRYYRYYYRRYYYRYYYRRRRRYRYRYRYYYYYRRYYYYRRRYYRRYRRYYYRRRYYYYRYYYYYRYYYRYYYRYRYYYRYYRYYYYYRRYYRYYRYRRRYRYYYYRRYYRRYYYYYYRYRRYRYYRRYRRYRRRRRRRYRRYRYYYRRYYRYYRYRYYYRYYYYRYRYYRRYRRYYRYYYYRYRYYRYYYYRYYRYYYYRRYYYYYRRYRYRYRRRRYYRYYYYYYYYYYYYRRYRRRRYYYRRYRYYYRYYYRYYYYRRRYYYYYYYRYYYYYRRRYYRRYYYYRYYYRRRYYYRYRYYYRYRYYRRYYYRYRYYRYYRRRRYRRRRYYYYYYRYRYRYYYYRYYRYYRRYRYYYRYRRYYYYYRYRYYRRRYRRRRYYYYYYYRYYYRYYYYRYYYYYRYYYRRYYYRYYYYRRYRYRRRYRRYYYRYRRYYRRRYRRRRYRYYYYYRRYRYYRRYYYRYYRYRYYYRRRRYRYYYRYYYRRYYYYRYYRYYYYRYYYRRYRRRYYRYYYYRYYRRRYYYYYYRYYRYRYYRYYRYRYYRRYRRYRYYRYRYYRYYYRRYYRYYYYYRRRYYRYRYRRRYRRYYYYYRYRRRRRYYYRYRRYRYYYYRRRRYRYRYRYYYRYRYYYYRYYYRRYYYYRYYYYRYRRYRYRRRYYYYRRYRYRYRRRYRRRYRYYYYRYYYRRRRRYYRRYYRRRYYYYYYYYRYYRRRYYYRYYYRYYYRYYYRYRYYYYRYYYRRYYYYYYYYRYYYYYYYRRYYYYYRYRYYYYYYRYYYYYRRYRYYRRYYYYYRYRYRYYYRYYRRYRYRRYYYYRYYYYYRYYYYYRRYRRYYYYRYRRYYYRRYRRYRRYYYYYRRYYRYRYYRYYYRYRYYYYYRYRYRYYYRYRYYYYRYRRRYYRYYYRYYYRRYYYRYYYRRRRRRRYRYYRYRRRYRYRRYYRYYRYRYYRYRRYRRRYYRYYYYYYRRYRYRRYRYRYRYRYYRYYRYYYRYYYYRYYYRRYYYYYRYYRRRRRRRYYRYYYYRRYYYYYRYYYYYRYRRYRYYYRYYYYYYRRRYYYRRYRRRRRYRRRYYYYYYYYRYYRYYRYYYYYYRRYYYYRYRYYYYRYYRYRRYYYRYYYYYYYYYYYRYYYYRRRYYRYYYRYYYYRYYRRYYYYYYRYYRYYYRYYYYYRYYYYYYRYYYRYRYYYRRRYYYYYRYYYYYRYRRRRYRRYYYYYYRRYYYRYYYRYYYYYYYRRYYYYYRRYYYYRRRYYYYRYYYYRYRRRRRRRRYYYRYRYYRYYYYRYYRYYRYYRRRYYRYYYYYYRYYRRRYYYYRRYYYRRRYYYYYRYYYYYYRYYRYRRYYYYYRRYYYYYRYRRYYYRYRYYRRYYRRYYRYRYYYYYYYRYYRRYYYYYRYYRYYYYYYYYYYYYRRYYYYRYYYRRYRYYRYYYRRYRRRYYYRYYRRRRRRRYYRRYRYYYYRYRYYRYYRRYRRRRYRRRYRRYYYYRYRYYYRYYYYYYRYRYYYYYYYYYRYRYRYYYYRRYRYYYYRYRYYYYYYRRYYRRYYYRYYRYRYRYYYRYYYRRYRRYYYRYYYRYRYYYYRRRRYYRYYYYYRYYYYYRRRYYYYRRYYYRYRYYYYYYYRYRRYYRRYRYYYRYRYRYYRYYRYYRRRYYYRYRRYYYYYYYRRYYYRYYYYYRYRYYYYRYRRYRRYYRRYYRYYYRRRYRYRYRYYRRYRRRYRYYYRRYYYYRRRRYYYYYRYYRYRYYYYRYYYYYYRRYYYYYYYYYYYYRYYRRRYYYRYRYRRYYRYYRRRYYYRRYRRYRYYRYYYRRYRRRYRRYRRYYRYRRRYRYYRRYYYRYRRYRRRRRYRYYYRYYRYRYRYYRRYR
PYGAD     YYYRYYRYRYRYYYYRYRYRYYYRRRRRRRYRYYRRYRRYRYYRYRYYRRRRRRYRRRRYYRRYYYRYRYYYYYYYRYYRRYYRRRYRYRYYRYYYYYYYYRYRYYYYYRYRRYRRRYRYRRRRRYRYRRYYRYYRRRRRRRYYYYRRRRYYYYRYYYRRYYYYYRYRYYRYRRRRYYYYYYRYYRRRRYYYYYYRRYYYRYYRYRRRRRRRYYYYYRYYRYRYYRYYRYRYRYYRRRYYRYYYRYYYRYRYYRYRRRYRRYRYRRYRYYYYYYRRYYYYYYYYYYYRYRYYYRRYYYRRRRRYYYRYYYRRYYYRYRYYYRRYRYRRRYYYRYYYRRRYYRYRYYYRRRYRYRRRYYYYYYYYYYRRYYYYRYYRYRYRYYRYRYYYRRRRYYRYRYYYRYRRRRYYYRRYYRRYYYRRRRRYRRRRRRYRYYYRYRRRYRYYYRYYYRRRRRRRRYYRYYYYYRRYYRYYYRRRYYRYYYRRYRRYRRRRYRRRYRRYRYYRYYYYRYRRYYYYYYYYRYYRRYYYRYRRRYYRRYYRYYRYRYRRRYRRRRRRRRYYRRYRYRRRRYYYRRRYRRRRYYRYRRYYYRRYYRRRRYYRYRYYYRYYRRRRRYYYYYRYYRRYYYRRYYRYYRRRRYYYRRRYYRYYYYYYRRYRYRYYYYRYRRYYRRYYYYRRRYRYYYRYYYYYYRYYYRRRYRYRYYYYRRYYRRYYRYRYYRRYYRYYYRYYYYYYYRRYYYRRRYYRYRRYRYRRYRYRYYYYYRRYYYRYYRYYRRRYRYYRRRRYRYRRRRRYYRRRYRYRRYRYYRYYYYYRRYRYYYYYYRRRYYYYRRRYYYYRYYYYRRYRYYRRYRYYRYRRYYYYRYYYRRYRYYRYYYYYYRYRYYRYRYYYYYYYYRRRYRYRYRYYYRYYYYRRYYYRYYRYYRYYYYRRRYYRYRRRRYYYRRRRRYRRYYRYYYYYRRYYYRYRYRRYRYYRRYYRYYYRYYYYRYYYRYYYRRRRRYRRYYRRYYRRRRYRYYYYYYYYRRRRYYYRRYYRRYYYRYYRYYRYYYYYYYYRRRYYYYYRRRYYYRYRRYRRYYRYYRRYRYYYRYRYYYRYRYYYRRYYRYRYYRRRRYYYYRYRYYRRYYRRYYYRRYYRYRRYRRRYYYRRYYRRRRRYRRRRRYYYYYRRYYYYYYYYYYYRRRYYYRRRRRRYYYRRYRYRYYRYYYRRRYYRYYYYYRRYYRRYYYRRYYYRRYRRRRRRYRYYYYRRRRRRYRYYRRYYYYYRYYRRYRRYRYRRYRYYRRYRRYRYYRYRRYRYYRYRYYRYRRYYRYRYRRRYYYRRYYRRRRRYYYYYYYRRYYYYYYYYYYYYYYYRYYRYRRRRYYRYRRRRYRRRYYYYRRRYYYYRYRRYYRYYYYYRRYRRRYYRYYYYRYRYRYR--RYRRYRYYRYYRYYYRRRRRRYYRRYYRYRYRYYYYYYYYYYRRYRYYRYYRRYRRRYRRYRYYYYRYYYYYYRRYRRYRRRRRYRYRRYYRYYYRRYYYYYYYYRRRYYYRYRRRRRYRRYRRYYRRYRYRRRRRRRRYRYYRRYRRRYRYYRYRRRRRYRYRYYRYRRYYRYYYRRYRYRYYRYYYRRRRYYYRRYRYYYRYRYYYRYYYYRYYRYYYRRYYRRYYRYYRRYYRYYYRRYRYRRYRYYRYRRYRYYRYYRRRRRYRYRYYYYYYRRYYYRRRYYRRYYRRYYYYRRYRYYRYYYRRYRYRYYYYRRYRRYYYYYRRYRYYYRYYRYRYRRRRRRYYRRRYRYRYYYYYRRRRYRRYRRYRYYRYRRYYYRYYYRRYYYYYRYYYRRRYRRRYRRRYRRRYYRRYYRRYRYYYRYRYYYRRRRYYYYYRYYRRRRYYRRYRRYYRRYYYRRYRRRRYYRRRYRYYYYRYYRYYYYYRRYYRYYRYRYYRYRYYYYYRRYRYYYRYYYYYRYRRRYRYRYYRYYYRRYYYRYYYRRRYYYRYRYRYYYYYYYYYYRYRRYYRRRRYYRYRRRRYRYRYYYYYYRRYYYRYRYRYYYRRYRYYRYYRRYYYRYRYYRYYRYRRYYYYRYRYYYYYYYYRRYYYYRRRRRYRRRRRRRYYRYRYYYRRYYRYYRRRYYYRYYRYRYRYYRRYRRRYRYYYRRYRYYRYRYYYYYYRYRYRYRYYYYRRYRYRYRRYYRYRYYYYYYRYYRYYRRYRRRRYYYRRYRYYYYYYRRYRRYRRYYYYYYYYRYYRYYYRRRYRRYYRYRYYRRRYYYYRYRYYRRRRYYRRRYYRYRRYRYYYRYRYRRRRRYYYRRRYRYRYYYYRYYRYRRRRRYYYRYRRYRYYYRYRYRRRYYRRRYRYYYYYYRYYYYYYRRYRYYRYYYRYRRYYRRYRRRRRYYRRYYYYRRYYRRYRYRRRRYRRRYYRYRYYRRRYRYYRRRRYRRYRRRRYYYRRRRYYYYRRYYRRRYYYRYYRYYRYYYRYRRRRRRRYRYYRYRYYRRRYYYYYYRYYRYRYYYRYRYRYYRRYYYRRYYRYYYRYYYRRRYYRYYRYYRRRYYRYYYRRRYYRYYRYYRYRRRYRYYYRYRRYRYRRYRRRRRYYRYYRYYRYYRRYYRYYYRYRRYYRYYRYRRRRYRRRYYRYYYRYYRYRYRRRYYRRYYYYYYRRYYYRRRYYYRRYYRRRRRRYYYYYRYYRRYYYYYYYRRYYRRRRYRYYRYYYRYYYRYYYRYYRYYRYYYRYRYRRYYRYYRRRRYYRYYRYYYYYRRYRYYRRYYYYRRYRRRYYYRYRRRYRYRRRYYRRYYYYYYRYRYYRRYRYYYYYRYRRYYYRRRYRRRYYYRYYRRRYRRRYYRYRYRYRYYYRYRYYYYYRYRRRYYRRRYYRRRRRYYYRYRYYYYYRRYYYYYYRRRRYRYYYYYRRYYYRRYRYRYRYRYYYYRRRRYRYYRYYYYYYRYYYYRYYYYRYRYRRYRYRRYYYRYYYRRYYYRRYYYYYRRYRRRRRRRYYRRYYRRRYYYYYRRYYYYRYRRYYYRRRYYYYYYRRRYYYRRRYRRRRYRRYYYYRYYRYYYYRRYRYRYRYYRRYYYYRYRYYYYRYYRYYYRRYRYRRYYRYYYRRRRRRYRRYYYYRYRYYRRYRYYYRYRYYYYYYYRYYYYYYRYYRYYYRYRRYYRRYRYYYRRYRYYYYRRRYYYRYRRYRYRRYYRYYYRRYYYRYYYYYRRYYYYRRYYYYYYYRRYYRRRYYYYRYYYYRYRRRYYRRYYYRRYRRYRYRYYYYYRRYRYYRRYYYRYYYYYRRRRYRRYYYYRRYYYYRRRYYYYRYYRYYRRYYYYRRYYRYYRYYYRYRRYRYYYRRYRYYYRYRYRYYYYYYYRYRYRRYYRRYYYYYRYRYRYYYYYYYYYYYYRYYYYRYRYRRYRYRYYYYRYYYRRYYYRYYYRRRRRRYYRRYYYYYYRYRYYRYYYRYYRRRYRYYYRRYYYRRYRYYRRYYYYYYRYRYYYYYYYYYYYRRYRYYRRYYRYYYYRYRYYYYYYRRYYRRYRYRYYRRRYYYRYRYYRRYYRRYYYRYYRRYRYRYYRRRRYYRYRYYYRYRYYYRRRYYRYRRRYRRYRYRYYYYYRYRRYRRYYYYYYRYRYRYRRYYYYYRRRRYYRRRRYYYYYYYRRYYYYYYYYYRYYYYYYRYRRYRRYYYRYYRYYYRRRYRYRYRYYRRYRRRYRYYYRRYYYYRRRRYYYYYRYRRYRYYYYYYYYYYYRYRYY-RYYYYRYYYRYRYRYYYRYYYRRYYRYYRRRYYYRRYRRYRYYRYYYRRYYRRYRRYRRYYRYRRRYRYYYRYYYRYYYYRRRRRYRYYYRYYRYRRYYRRRYR
RHEAM     YYRRYYRYRYRRYYYRYRYRRYYYRRYRRRYRYYRRYRRRYYYRYRYRYRRYRRYRYRRYYRRRYYYRYYYYYRYYRYYYRYRRRYYYYRYYYYYYYYYYYRYYRRRYRRYRYYRRYYRYRRRYRYRYRRYYYYRYRRRRYRYYRYRRRRRYYYRYRYYRYRYYRYYYYRYYRRYYYRYYYYRYRRRRRYYYRYRRRYRYYYYRYRRRRRYYRRYYRRYYYYYYYRYYRYRYYYYRRRYRRYYYRYYYYYYYYYRYRRYYRYRYYYYYRRYRRYRRYRYYYRYYYYYRRRYYRRRYYRYRRRYRYRRYYYRYYYYYYYYYYRRYRYYRRYYYYYYYYYRRYYYRYYYRRRYRRYRRYYYYRYYYYYYRYYYYRYRRYYYRYYRYRYYYRYRYRYRYRYYYRYRYRRYYYRRYRRYYYYRRRRYYYRRRYRYYYYYRYRRYYRYYYRYYYYRRYRRRRYYRRYYYYRYRYRRYYRRRYYRYYYRYRRYRRRYRYRRRYYRYRYYRYYYYRYRRYRYYYYYYRRRYRYYYYYYYRRRRYYRYYYYYRYRRRYRRRRYRRRYRYYYYYRRRRYRYRYRYYRYRRYRYRRYYRRRRYRRRRRRRRYYYYRRYRRYYYYYRYYRYYRRYYRYYYYYYYRRRRRYYRYYYYYYYYYRYYRYYRRYYYRRYYYYYRRYYYYRRYYRYYYRYYYRRYYYYYRRRYRRYYYYYYYYYRRYYRRRYYRRYYRYYYYYYYYYYYYRYYYRRRYRRYRYYRYRRYYYRYYYRYRYYYRRYYRYYRYYYYRYYYRYRRYRYRRRYRRRRYYYYRRYYYYYYYYYYRYRYYYYYYRRRYYYYRRYYYYYYYRYYRRYRYYRRYRRYRYRRYYRYRYYRRYRYYRYYYYYYYRYYRYRYYYYRYYYYRRRRYRYRYRYRYRYYRYYRYYYRYYRYYRRYRYRRYYYRYRRRRYYYRRRYRRRYRYYYRRYYRRYYYRYYRRRYRYYRYYYRYYYRYYYYRYYYRRYYRRYYRYRRRYRRYRYYRRYRYYYYRYYYRYRRYYYRRYYYRYYYYYYYYYRRYYYYYYYYRYYYYYYRYYYRYRYYRYYYYYYYYRRYRYYYRYRYRRYYRYYYYRYYRYRYRRRRRYYYYRYRYRRRYRRYRYYYRYYRRYRYRRRYYYRRRYYRRRRYYRYRRYYYYYRRYYYYYYRYYYYRRRYYYRYRRRRYYRYRYRYRYRRYRYRRRRYRYYYYYYRYYRRYYYRYYYRYYYRRRRRRRRYRYYRRRRRRYRYYRRYYYYYRYYYRYRRYYYRRYRYYRYYRYRRYYYYRRYRYYRYRYYRYYRYYYYRYYYRRRRRRYYYRRRRYYYYYYRRRYYYRYYYYYYYYYYRRRYYYRYRRYYRYYRRRYRYRYYRYRYRYYYYRYRRYYRRYYYYRYYRYRRYYYRYYRYRYRYRYYYR-RYRYYRYRRYYYRYRYRRYYRRYYRRRYRRYYYRYYRYYRYRYYYYRYYRYRRRYRRYRYYYYRYYYYRRRRYYRYRYRRRYYYRRYRYRYYYRYYYYYYYYRRRYYRRYRRRRRRYRYRRRYRRRYRYRYRRYRYRRYYYRYRRRYRYYRYYRYYRYRRRYYYYRRRYYYRYRRYRRYYYRYYYRRRRYYRYYYYYRYYYRRRYRYYYYRYRYYYYRYYYRRYYYRYRYYYYYYRYYYYYRYYYYYRRRYYRYRRRYRRRRRYRYRYYRYRYRRYYYRRRYYRRRYRYYYYYRRYYYYRRYYYYYYYYRRYYRRYRRYYYYRRYYRYRYRRYRRRRRRRRRRYYRRRYYYRRYYYYRYRRYRRYRRYRYYRYRRYYYRYYYRYYYYRYRYRYYRRRRRRYYRRYRYYYYRRYYYYYYRYYYYYRYYRRRYYYYYYRRYRRRRYYRYYRRYRRYYYYYYYRYRRYYRYRYRYYYYYYYYRYYRYRRYYRRYYYYRYYYYYYYYRRYYRYYYRRRYYYRYRRRYRYRYYRYYYRRYYYRYYYRRRRRYRYRYRYYYYYRRYYYYRRRYYRRYRRYYYRRRYYYYRYYYYYRYYYRYYYRYRYYYRYYRYYYYYRRYYRYYRYRRRYRYYYYRRYYYRYYYYYYRYRRYRYYRRYRRYRRRRRRRYRRYRYYYRRYYRYYRYRYYYRYYYYRYRYYRRYRRYYRYYYYRYRYYRYYYYRYYRYYYYRRYYYYYRRYRRRYRRRRYYRYYYYYYYYYYYYRRYRRRRYYYRRYRYYYRYYYRYYYYRRRYYYYYYYRYYYYYRRRYYRRYYYYRYYYRRRYYYRYRYYYRYYYYRRYYYRYRYYRYYYRRRYRRRRYYYYYYRYRYRYYYYRYYRYYRRYRYYYRYRRYRYYYRYRYYRRRYRRRRYYYYYYYRYYYRYYYYRYYYRYRYYYRRYYYRYRYYRRYRYRRRYRRYYYRYRRYYRRRYRRRRYRYYYYYRRYRYYRRYYYRYYRYRRYYRRRRYRYYYRYYYRRYYYYRYYRYYYYRYYYRRYRRRYYRYYYYRYYRRRYYRYYYRYYRYYYYRYYRYRYYRRYRRYRYYRYRYYRYYYRRYYRYYYYYRRRYYYYRYRRRYRRYYYYYRYRRRRRYYYRYRRYRYYYYRRRRYRYRYRYYYRYRYYYYRYYYRRYYYYRYYYYRYRRYRYRRRYYYYRRYRYRYRRRYRRRYYYYYYRYYYRRRRRYYRRYYRRRYYYYYYYYRYYRRRYYYRRYYRYYYYYYYRYRYYYYRYYYRRYYYYYYYYRYYYYYYYYRYYYYYRYRYYYYYYRYYRYYRRYRYYRRYYYYYRYRYRYYYRYYRRYRYRRYYYYRYYYYYRYYYYYRRYRRYYYYRYRRYYYRRYRRYRRYYYYYRRYRRRRYYRYYYRYRYYYYYRYRYRYYYRYRYYYYRYRRRYYRYYYRYYYRRYYYRYYYRRRRRRRYRYYRYRRRYRYRRYYRYYRYRYYRYRRYRRRYYRYYYYYYRRYRYRRYRYRYRYRRYRYYRYYYRYYYYRYYYRRYYYYYRYYRRRYRRRYYRYYYYRRYYYYYRYYYYYRYRRYRYYYRYYYYRYRRRYYRRRRRRRRYYRRYYYYYYYYYRYRRRYRYYYYYYRRYYYYRYRYYYYRYYRYRRYYYRYYYYYYYYYYYRYYRYRRRYYRYYYRYYYYRYYRYYYYYYYRYRRYYYRYYYYYRYYYYYYRYYYRYRYYYRRRYYYYYRYYYYYRYRRRRYRRYYYYYYRRYYYRYYYRYYYYYYYRRYYYYYRRYYYYRRRYYYYRYYYYRYRRRRRRRRYYYRYRYYRYYYYRYYRYYRYYRRRYYRYYYYYYRYYRRRYYYYRRYYYRRRYYYYYRYYYYYYRYYRYRRYYYYYRRYYYYYRYRRYYYRYRYYRRYYRRYYRYRYYYYYYYRYYRRYYYYYRYYRYYYYYYYYYYYYRRYYYYRYYYRRYRYYRYYYRRYRRRYYYRYYYRRRRRRRYRRYRYYYYRYRYYRYYRRYRRRRYRRRYRRYYYYRYRYYYRYYYYYYRYRYYYYYYYYYRYRYRYYYYRRYRYYYYRYRYYYYYYRRYYRRRYYRYYRYRYRYYYRYYYRRYRRYYYRYYYRYRYYYYRRRRYYRYYYYYRYYYYYRRRYYYYRRYYYRYRYYYYYYYRYRRYYRRYRYYYRYRYRYYRYYRYYRRRYYYRYRRYYYYYYYRRYYYRYYYYYRYRYRYYRYRRYRRYYRRYYRYYYRRRYRYRYRYYRRYRRRYRYYYRRRYYYRRRRYYYYYRYYRYRYYYYRYYYYYYRRYYYYYYYYYYYYRYYRRRYYYRYRYRRYYRYYRRRYYYRRYRRYRYYRYYYRRYRRRYRRYRRYYRYRRRYRYYRRYYYRYRRYRRRRRYRYYYRYYRYRYYYYRRYR
RHEAM2    YYRRYYRYRYRRYYYRYRYRRYYYRRYRRRYRYYRRYRRRYYYRYRYRYRRYRRYRYRRYYRRRYYYRYYYYYRYYRYYYRYRRRYYYYRYYYYYYYYYYYRYYRRRYRRYRYYRRYYRYRRRYRYRYRRYYYYRYRRRRYRYYRYRRRRRYYYRYRYYRYRYYRYYYYRYYRRYYYRYYYYRYRRRRRYYYRYRRRYRYYYYRYRRRRRYYRRYYRRYYYYYYYRYYRYRYYYYRRRYRRYYYRYYYYYYYYYRYRRYYRYRYYYYYRRYRRYRRYRYYYRYYYYYRRRYYRRRYYRYRRRYRYRRYYYRYYYYYYYYYYRRYRYYRRYYYYYYYYYRRYYYRYYYRRRYRRYRRYYYYRYYYYYYRYYYYRYRRYYYRYYRYRYYYRYRYRYRYRYYYRYRYRRYYYRRYRRYYYYRRRRYYYRRRYRYYYYYRYRRYYRYYYRYYYYRRYRRRRYYRRYYYYRYRYRRYYRRRYYRYYYRYRRYRRRYRYRRRYYRYRYYRYYYYRYRRYRYYYYYYRRRYRYYYYYYYRRRRYYRYYYYYRYRRRYRRRRYRRRYRYYYYYRRRRYRYRYRYYRYRRYRYRRYYRRRRYRRRRRRRRYYYYRRYRRYYYYYRYYRYYRRYYRYYYYYYYRRRRRYYRYYYYYYYYYRYYRYYRRYYYRRYYYYYRRYYYYRRYYRYYYRYYYRRYYYYYRRRYRRYYYYYYYYYRRYYRRRYYRRYYRYYYYYYYYYYYYRYYYRRRYRRYRYYRYRRYYYRYYYRYRYYYRRYYRYYRYYYYRYYYRYRRYRYRRRYRRRRYYYYRRYYYYYYYYYYRYRYYYYYYRRRYYYYRRYYYYYYYRYYRRYRYYRRYRRYRYRRYYRYRYYRRYRYYRYYYYYYYRYYRYRYYYYRYYYYRRRRYRYRYRYRYRYYRYYRYYYRYYRYYRRYRYRRYYYRYRRRRYYYRRRYRRRYRYYYRRYYRRYYYRYYRRRYRYYRYYYRYYYRYYYYRYYYRRYYRRYYRYRRRYRRYRYYRRYRYYYYRYYYRYRRYYYRRYYYRYYYYYYYYYRRYYYYYYYYRYYYYYYRYYYRYRYYRYYYYYYYYRRYRYYYRYRYRRYYRYYYYRYYRYRYRRRRRYYYYRYRYRRRYRRYRYYYRYYRRYRYRRRYYYRRRYYRRRRYYRYRRYYYYYRRYYYYYYRYYYYRRRYYYRYRRRRYYRYRYRYRYRRYRYRRRRYRYYYYYYRYYRRYYYRYYYRYYYRRRRRRRRYRYYRRRRRRYRYYRRYYYYYRYYYRYRRYYYRRYRYYRYYRYRRYYYYRRYRYYRYRYYRYYRYYYYRYYYRRRRRRYYYRRRRYYYYYYRRRYYYRYYYYYYYYYYRRRYYYRYRRYYRYYRRRYRYRYYRYRYRYYYYRYRRYYRRYYYYRYYRYRRYYYRYYRYRYRYRYYYR-RYRYYRYRRYYYRYRYRRYYRRYYRRRYRRYYYRYYRYYRYRYYYYRYYRYRRRYRRYRYYYYRYYYYRRRRYYRYRYRRRYYYRRYRYRYYYRYYYYYYYYRRRYYRRYRRRRRRYRYRRRYRRRYRYRYRRYRYRRYYYRYRRRYRYYRYYRYYRYRRRYYYYRRRYYYRYRRYRRYYYRYYYRRRRYYRYYYYYRYYYRRRYRYYYYRYRYYYYRYYYRRYYYRYRYYYYYYRYYYYYRYYYYYRRRYYRYRRRYRRRRRYRYRYYRYRYRRYYYRRRYYRRRYRYYYYYRRYYYYRRYYYYYYYYRRYYRRYRRYYYYRRYYRYRYRRYRRRRRRRRRRYYRRRYYYRRYYYYRYRRYRRYRRYRYYRYRRYYYRYYYRYYYYRYRYRYYRRRRRRYYRRYRYYYYRRYYYYYYRYYYYYRYYRRRYYYYYYRRYRRRRYYRYYRRYRRYYYYYYYRYRRYYRYRYRYYYYYYYYRYYRYRRYYRRYYYYRYYYYYYYYRRYYRYYYRRRYYYRYRRRYRYRYYRYYYRRYYYRYYYRRRRRYRYRYRYYYYYRRYYYYRRRYYRRYRRYYYRRRYYYYRYYYYYRYYYRYYYRYRYYYRYYRYYYYYRRYYRYYRYRRRYRYYYYRRYYYRYYYYYYRYRRYRYYRRYRRYRRRRRRRYRRYRYYYRRYYRYYRYRYYYRYYYYRYRYYRRYRRYYRYYYYRYRYYRYYYYRYYRYYYYRRYYYYYRRYRRRYRRRRYYRYYYYYYYYYYYYRRYRRRRYYYRRYRYRYRYYYRYYYYRRRYYYYYYYRYYYYYRRRYYRRYYYYRYYYRRRYYYRYRYYYRYYYYRRYYYRYRYYRYYYRRRYRRRRYYYYYYRYRYRYYYYRYYRYYRRYRYYYRYRRYRYYYRYRYYRRRYRRRRYYYYYYYRYYYRYYYYRYYYRYRYYYRRYYYRYRYYRRYRYRRRYRRYYYRYRRYYRRRYRRRRYRYYYYYRRYRYYRRYYYRYYRYRRYYRRRRYRYYYRYYYRRYYYYRYYRYYYYRYYYRRYRRRYYRYYYYRYYRRRYYRYYYRYYRYYYYRYYRYRYYRRYRRYRYYRYRYYRYYYRRYYRYYYYYRRRYYYYRYRRRYRRYYYYYRYRRRRRYYYRYRRYRYYYYRRRRYRYRYRYYYRYRYYYYRYYYRRYYYYRYYYYRYRRYRYRRRYYYYRRYRYRYRRRYRRRYYYYYYRYYYRRRRRYYRRYYRRRYYYYYYYYRYYRRRYYYRRYYRYYYYYYYRYRYYYYRYYYRRYYYYYYYYRYYYYYYYYRYYYYYRYRYYYYYYRYYRYYRRYRYYRRYYYYYRYRYRYYYRYYRRYRYRRYYYYRYYYYYRYYYYYRRYRRYYYYRYRRYYYRRYRRYRRYYYYYRRYRRRRYYRYYYRYRYYYYYRYRYRYYYRYRYYYYRYRRRYYRYYYRYYYRRYYYRYYYRRRRRRRYRYYRYRRRYRYRRYYRYYRYRYYRYRRYRRRYYRYYYYYYRRYRYRRYRYRYRYRRYRYYRYYYRYYYYRYYYRRYYYYYRYYRRRYRRRYYRYYYYRRYYYYYRYYYYYRYRRYRYYYRYYYYRYRRRYYRRRRRRRRYYRRYYYYYYYYYRYRRRYRYYYYYYRRYYYYRYRYYYYRYYRYRRYYYRYYYYYYYYYYYRYYRYRRRYYRYYYRYYYYRYYRYYYYYYYRYRRYYYRYYYYYRYYYYYYRYYYRYRYYYRRRYYYYYRYYYYYRYRRRRYRRYYYYYYRRYYYRYYYRYYYYYYYRRYYYYYRRYYYYRRRYYYYRYYYYRYRRRRRRRRYYYRYRYYRYYYYRYYRYYRYYRRRYYRYYYYYYRYYRRRYYYYRRYYYRRRYYYYYRYYYYYYRYYRYRRYYYYYRRYYYYYRYRRYYYRYRYYRRYYRRYYRYRYYYYYYYRYYRRYYYYYRYYRYYYYYYYYYYYYRRYYYYRYYYRRYRYYRYYYRRYRRRYYYRYYYRRRRRRRYRRYRYYYYRYRYYRYYRRYRRRRYRRRYRRYYYYRYRYYYRYYYYYYRYRYYYYYYYYYRYRYRYYYYRRYRYYYYRYRYYYYYYRRYYRRRYYRYYRYRYRYYYRYYYRRYRRYYYRYYYRYRYYYYRRRRYYRYYYYYRYYYYYRRRYYYYRRYYYRYRYYYYYYYRYRRYYRRYRYYYRYRYRYYRYYRYYRRRYYYRYRRYYYYYYYRRYYYRYYYYYRYRYRYYRYRRYRRYYRRYYRYYYRRRYRYRYRYYRRYRRRYRYYYRRRYYYRRRRYYYYYRYYRYRYYYYRYYYYYYRRYYYYYYYYYYYYRYYRRRYYYRYRYRRYYRYYRRRYYYRRYRRYRYYRYYYRRYRRRYRRYRRYYRYRRRYRYYRRYYYRYRRYRRRRRYRYYYRYYRYRYYYYRRYR
STRCA     YYYYRYRYRRYRYYYRYRYRRYYYRRYRRRYRYYRRYRRRRYYRRYYRYYRYYRYRYRRYYRRYYYYYYYRRYRYYRYRYRYRRRYYYYRYYRYRYYYYYYRYRYYYYYRRRRYRRRYRYRRYRRYRYRRYYRYYYRRRYRRYYYYRYRYRYYRYYRYRRYRYYYYYRRYYYRRYRYRYYYYRYRYRRRYYRRYRRRYRYYYYRYRYRRRYYRRYYRRYYRYRYYRYYRYRYYYYRRRYRRYYYRYYYRYRYYYRYRYYRRYRYRRYRRYYYRYRRYRYYYYRYYYYRRRYYYRRYYRYRRRYRYRRYYYRRYYYRRYYYYRRYYYYRRYYYYYYYRYRRYYYRYYYRYRYRYRRRYYYRRYYYYYRRYYYRRYRRRYYRYYRYRYYYYYRYRYRYRYYYRYRYRRYYRRRYYRRYYRRRRRRYRYRRYRRYYYYRYYRYYRYRYRYYYYRYYYRRRYRYRYYRRRRRYRRYYRRYYYRYYYRYRRRRRRRRYRRRYYRYRYYRRYYYYRRRYRYYYYYYRYYYRYYYRYYRRRYYRYRYRYRYRYRRRYRRRYYRRRRYRRYYYRRRYYRRRYRRRRRRRYRYRRRYYRRRYRRRRRRRYRYYRRRRRRRRYYYRYYRYYRRYYYYRYYYYYRRRRYYYYYRYRYYYYYYYYYYYYRYYYYRYYYYYRRYYYYRRYYRRYYRYYYYRYYYYYRRRYRRYRYYYRYYYRRRRRRRRRYRYYRYYYRYYYYYYYRRYYYRYRRRRYYYYRYRRYRYRYYYRYRYYYRRYYRYYRRYRYYYRYRRRRRYYRYRRRYRRYYYRYRRYYYYYYRYYYYYYYYRRYRYYYYYYRYRYYYYRRYYYRRYRYYRRYRYYRYRRRYRYYYYRRRRRYRRYYRYYYRYYRYRYYYYRYYYYRRRRYYYRYRYYYRYYRYYRYYYRYYYYYRYYYYRYRYYYYRRRRYRYRRRYRYRRYYRYRYYYRRYYYRYRRYRYRYYRYYYRRYRRYYYYRYYYRRYYRRYYRYRRRYRRYRYYRRYRYYYYYYYYRYRYYYRRRYYRRYYYRYYRYYRRYYYYYYYYRRRRYYYRRRYRYRYYRYRYYYYYRRRRRRYYRRRYRRRYRYYYYRYYRYRYYRRRRYRYYRYYYRRRYYRRYYYRRYYRRYRYRRRYYYRRRYRRRRRYYRRRRYYYYYRRYYYYRYYYYYYRRRYYYRYRRRRYYYYRYRYRYRYYYYRRRRYRYYYYYYRYRRRYYYRYYYRYYRRRRRRRYRYRRYRRRRRRYRRYRRYYRYYRYYRYYRRYYYRRYRYYRRYRYRRYYYYRRYRRYRYRYYRYYRYYRYRYRRRRYRRYYYRRRRRYYRYRRYRRRYYRRYYRYRYYYYRRRYRYRRRRYYRYYRRRYRYRYYYYRRRYYYYRYRRYYRYYYYYRYYRYRRYYYRYYRYRRRRYYYYR-RYRYYRYYRYYYRYRYRRYYYYYRRYRRRYYYYRYRRRYRYRYYYYYYYRYRRRYRRYRYYYYRYYYYRRRRYRRYRYYRRYRYRRYRYRYYYRYYYYRRYYRRRYYRRYYRRRRRYRYRRYYRRYYYRRYRRYYYYYYYRRYRRYYRYYRYYRRYRYRRRYYYYRRRYYRRRRRYRRYYYRYYYRRRRYRRYRYYYYYYYRYYYRRYRRRYRYRRYRYYYRYYYYRYRYYYYYYRYRRYYRYYYYYRYRYYYYRRRYRRRRRYRYRYYYYRYRRYRYRRRYYRRRYRRYRYYRRYRYRRRYYYYYYYRYRYYRRYRRYYYYRRYRRYRYRYRRYRYRYRRRRYYRRRYYYRYYYRRRYRRRRRYRRYRYYRYRYYYYRYYYRRYYYRYRYYRRRRRRRRYRRRYYYRYYRRYYRYYRYYYRYRYYYYYRRYYYYRRYYRRRRYYRRRRYYYRRYYYYYYRRRRYYRRRYYYYYRYYYRYYYRYRRYYRRYRYYRYYYYRYYYRRYYRYYYRRYYYYRYRRRYRYRYYRYYYRRYYYRYYYRRYYRYRYRYRRRYYYYRYYYRYYYYYRYYRRYRYRRRRRYYRYYYYRRYYYRYYYRYRYYYRYYRYRRYYRRYYYRYRYYRRYRYRRYRRRYRRYYYYYYYYRRRRRYRRYRRYYRRRRRRYYRYRYYYRYYYYYYRYRYYYRYYYYRYRRYRRYRRYRRYRYYRYRYYRYRRRYYYRRRYRRRRYYRYRRRYRRRRRYRRRRRYYRYYYYYRYRRRYRRRRYYYYYYRYRYRYYYYYRYRRRRYYYYYYYRYYYYYYRRYYRRYYRYRYRYYRRYYYRYRYRRRYRRYRYYYRRYRRYRYYRRRRYRRRRRRYYRYYYRYRRYYYRYYRYRRRYRYYYRYRYYRYYRRYYYYYRYYRYRRYYYRYYRRYYYYYYRRYYRYYYYYRYRRYYYRYRRYRRYYYRRYYYRYRYRYRRYYRRRYRRRRYYYYYYRRRYRYYRRYYYRRYRRRYYRRRRYRYYYYRRYYRYRYYYRYYRYYRYRYRYRRYRRRYYRYYRYRYYRRRRYRYRYRYYRYRYYYYYRYRYYRRYRYYRYYRYYYRRYYYRRYYRYYRYYRRRYYRYYRRYRYRRYRRRYRYYRRRRYYRRYRRRYRRYYRRRRYRYRYYRYYRYRYYYYRYRRRYRRYYRYYYYRYRRRRRRRRYYYYRYYYYRYRRRYYRRYYYYYRRYYYRRRRRRYRRYYRRRYRRYYYYYYRYRRRYYYRRYYRYYRRRRYRYRYRYYRYYYRRYYYRYYYRRYYYYYRRRRRYYYYRYRYYYYYYRYRYYYRRYRYRRRYYYRYRYRYRYYRRYRRRYRYRRYYYYRYYYYRRRYRYYRRYYRYYYYRYRYYYYRRYRRYRRYYYYYRRYRRRRYYRYYYRYRYYYYYRYRYYYRYRYRYYRYYYRRRYRRYRYRYRYRYRYYRYYYRYYRRRRYRYYYYYRYRRRRRYRYYYRYRYYRYYRRRRRYYYYYYYYRYRYYYRRYRRRYYYRYYRRRRYYYRYYRRRYYYRRYYYYYRRYRRRRRRYYYRYYRRRRYYYYYRRYYYYRYRRYYYRRRYYYYRYYRRYYRRRRYRRRYYRRYYRYRYYYYYYRRYYRYRYRYYYRYYYYRYYYYRYRYYRYYRYYRRYYRYYYYYYRRRYRRYRRRYYRYYYYYYYYRYYYRYYYYYYRYRRYYYRRYYYYYYYYRYRRRYRRYRRRYRRRYYYYYRYRYYYRRYRRRYRYYYYRYYRRYYYRYYYYRRYYYYYRYYRYYYRRRYYYRRRYYYYRYYYRRYRRRRRRRRYYRRYRRYRYRYRRYYRRYRYYRRRYRRYYYYRYRYYYRRYYYYRRRYYRYRYYYYYRYYYRYYRYYYYRRYYRRRRRYYRYYRYRRRYRRYRYYRYYYRRRYRYYYYRYRYRRYRRYYYYYYRYYRYYYYYYYYRYYYRRYYYYYYYYRRYRYYYYYYRRRRRRYRYRYYYYYRRRRRYRYYYYYRYRYRYYYYYRRYRRRRYRYRYRYYYYYRRRYYYYYYYYRYRYYYYYRRYYRYRYRRRRYYYYRYYYYYYRYYYYRYYYRRYYRYYRRRYYYRRYRRYYRYYYYRYRRYYYYRYYRYRYYYYRYRRYYRYRYYYRYYYYYRRRYRYYRYYYYRYRYRYRYRYRYRRYRRRYYRYRRRRYRYRRRYRYYRRRYYYRRRRYYYYYYYRRYYYYYYYYRRYYYYYYRYRRYRRYYRRYYRYYYRRRYRYRYRYYRRYRRRYRYYYRRRYYYRRRRRYYYYRYRRYYYRYYRYYYYYRRYRYYYRYYYYYYYRYYRYRYYYRYYYRRYYRYRRRRYYYRRYRRYRYYRYYYRRYRRRYRRYRRYYRYRRRYRYYYRYYYRYRYYRRRRRYRYYYYYYRYRRRYRRYYR
TAEGU     YYYRYYYYRYYYYYYRYRYRRYYRRRRRYRYRYYRRYRRYRYYRRRYRYYRYRRYYYRRYYRRRYRRRRYYRYRYYRRYRRYYYRRYRYRRRYYRRYYRRYRYRYYRYRRYRRYRRRYYYRRRRRYYYRRYYRYRRYRRRYRRYYYRRYRRYYYRYYYRYYRYYYRYYRRRYRRYYYYYYRYRRRYRRRYRYRRYRRYYYRYYRRRRRYRRRYRYYRRYRRYRYYRYYRYRYYYYRRRYRRYYYRYYYRYYYYYRRRRYRRYYRRRRYYRRRRYRRYYYYYRRYRYYRRRYRRRRYYYRYRRYRYRRYYYRRYYYRYRYRYRRYYRRRRYYYYYYRRYYYYRYRYYYRYRYRYRRRYYRYYYRRRYRRYYYYRYYRYRYRYYRYRRYYRYRRRYYYRYYRRYYRRRYYYRRYYRRYYRYRYYRYRRRRYRRYYYYRYRRYRRRYYYYYRYYRYRYRRRRYRRYYYRYRYYRYYYYRYYRYYYRRYRRRRRRRYRRRYRRYRYYRYYYYRRRRYYYYRYYYRYYYYYYYRYRRRYRYRYRYRYRYRRRRRRYRRYRRRRYRRRYRRRRRYRRYYRRRYYRRRYRRRRYYYRRRYRRYRYRRYRYYYRRYRRRRYYYYRYRYYRYYRYYRYYYYYRRRRYYYRYYRYRYYYRYYRYYYYYRYYRRYYYYYRRRYYYRRRYRYYYRYYRYRYRYYYYRYRRRYYYRYYYYRRRRYRYRYYRRYYRRYYYYYRYYYYRRYYYRYRRYRYRRYRYRRRYRRYRYRYRRYRRRYYRYYRYRYRYYYRRRRYRRYRRRRRRRRRRYYRRYRYRYYYRYRRYRYYYYRYRRYYYRYRRRYYYYRRRYYRRRYYRRRYRYYRYRRYRRYYRYRYRRRYRYRYYRYRRYYRYYYRYRRYYYRRYRRYRRRYRYYYRYYYYRRYYYRYRRYYYYYYYYRYYYRYRRRRYRYRRRRRYRRYYRYRRYYRRYYYRYRRRRYRYYRRYYRYYYRYYYYRYYYRRYYRRRRYYRYRYRRYRRRRRYRRYYYRYYYRYRYRYYRYYYRRYYYRYYYYYRRYYYYYYRRRRRRYRYRRRYYYRYYRYRRYRYYRRRYRRYYRRRYRRRYRYYYRRYYRYRYRRRRRYRYYRYYYRRRYYYRRRRRYYYRRYRYRRRYYYRRYYRRRYRYRRRRRRYYYYRRYYYYRRYYYRYRRRYYYRYRRRRRYYRRYYYRYYRYYYRRRRRRYYYYRRRYYRRYYYRYYYYRYYRYRRRRYYYRYYRRRYRYYRRYYRYRYRYRRYRRYRRYRYRRYRYYRRYYYRRYYYYRRYRYYRYYYYRYRRYYYYRYYRRYRYRYYYRYRRYYYRYRYYRYYYYRRYRYYYYRYYRRYRYYRYRRYYRYRRYRYRYYRYRYRRRYYYRRYRRYYRRYYYYRRYRRRYYYYYYYRYRYYRY--RYRRYRRYRYYRYYYRYYRRRYYYRYYRYRYRRYRRYYYRYYRRYYRRRYYYRYRRRYRRYRYYYYRYYYRYYRRYRRYYYRRRYRYRRRYYRYYRRYRYRRRYRRRRYYYRYRRRRRYRRYRRRYRRYRYRRYRRYYRRYYYRRRRRRYRYYRYYRRRRYRRRYYYRRYYYYRRRRRYRYYYYRYYYRRRRYRRRRYRYYYRYRRRYRYYRRRYRRRRRRYYYRRRYRRYRYYYRYRRYRYRRRRRYYYRYRRYRYRRYYRRRRRRRYRYYYYYRRRYYYRRRYYRRYYRRYYYYRRYYYRRYYRRRYYYYRYYRRRRRRYYYYYRRYRYRYRYYYYRRRYRRRRYYRRRYRYRYYYYYYYRRYRRYRRYYYYRRRYYYYRRYYRYYYYRYRYYYRRRRRRRYYRRYRRRYYRYYRYRYYYYRRYYRYYYRRYYYYYRRYYRRRRYYYRYRRYYRRYYYYYYRYRRYYRYRYYYYYRRYYRYYYYYYRYYYYYRYYRYRYYRRYRRYRYRYYYRRYYYYYYRRRRRYRYYRYYYRRYRYYYYYRRRYYYRYYYRYYRRRYRYYYRYRRYYRYYRRYRYRRRRYRYRYRYYYRRYYRRYYRYYYYYRYYRYRRYYRRYYRRYYRRRRYRYRRYYYYRRRYYRYYYRYRRRYRYRRYRRYRRRRRRRYYYYRYYYRRYYRYYRRRYYYYYYRYYYRRYRRYRRRRRYYYRYRRRYRRRRRYYYRRRYYRRRYYYYRRYRYRYRRRYYYRRYYYYYRYYYYYRRYRRRRYYYRYRRYYRRYYRYRYRYRRYYYYRYYYRYYYYYYRRYYRRYYRYRYRYYRYYYYRYYYRRYYRRYRRRRYRYRRYRYYRRRRYYYYRRYYYRRYYRYRRYYYRYYRRRRRRRYYYRYRRYRYYYRYYYRRRYYRRRRRYYRYYYRYYYYYYRRRRRYRYYYRRYRYYRRYYRRYRYYYRRYYYRRYRYRYRYRRRYYRRRYYRYYYYYRYYRYYRRRRYYYYRRRYYRYRRRRRYYYRRYYYRYYRRRYYRYYYYYYRRRRRYRRYYYYYRRRYYRRRYYYYRRYYYRYRYRYRRRYRYRRRYRYRRYRRYRYRRYYRRRYYRYYYYYRRYYYRYYRYRRYRRRRRYYRYYRRRRYYRRYRYRRRRRYYRRRRYYRYYRYYRYYYRYRYRRYRYRYYYRYYYYRYRRYRRRYYRYYYRRYRYYYRRRYYYRYRYRYYRYRYYRRYRYYYYRYRRYRRRYRYRYRYRYRYYRYYYYYYYRRRYYYRYYYYYYRYRYRYYYRYYRYRRRYYYYRRRRYRYYYRRRRYYRYYRYYYYRRRYYYRYYYYRYYRYRRRYYRRYRRRYRYRYRYYRRYYYYYRYYRYRRYYRYYYYYRYYRYYRRRRRRYRYYRRYYRRYRRRRYYYYYYRYRYYYRRRYYRYYRYRRRRRYYRYYRRYRRYYYRRRYYYYYRRRYYRYRRYRRYRYYYYYRRRYYRRRYYYRYYRRYRYRRRRYRYYRRYRYYYRYYYYRYYRYRYRYRRYRRYRYRYRYYYYRYYYRRYYYYRYRYRYYRRRYYYRYYYYRRYYYYYRYYYYYRRRRYRYYYYYYYYRYYRRYYRRRYYRRRRRYRYYYYYYYYYYYRRRYYYRRRYYRRYRYYRYRYRYYRYYRYRYRYYRYRYYYRRYRYYRYRRRRYYYYRYYYYYRYYRYYYRRYRYRYRRRRRYYRRRYYYYRYYYYRRYRYRYRRRYYRYRYYRRYYRRYYRYRRYRRRYRYRYRRRRYYYRYYRRRRRYYYYRYYYYYRRYYRRRYRYYYYYRYYRYRYRRYYRRRRYYRRYRRYRYYYYRYRYRYRYYRRRYYRYYRYYYRYRYRRYRYYRRYYRRRRYYYYYRYYRYRRRYYRRRRYYRRYRYYYYYYRYYRYRRRYRYYRRYYYRYYYRYYYRYRYRRYYRRYYYYYRYYYYYYYYYYYYYYYRRYYYYRYRYRRYRYYRYYRYRYYRRYYYRRYYRRRRRRRYRRYRRYRYRYRRYYYYYRRRRRRYRYRYRRYYYRRRRYYYYYYRYRYYYRRYRRYYYYYRYRRYRYYRRRYRRYYYRYYYYYYYYRRYYRRYRRRYYYRYRRYRYYYYRRRYRRYYRYYYYRRYYYYYRYRRYYRYYYYYRRYYRYRRRRYRYRYYRYRYRYRYYRYYRYRRRRRYYRYRYRYRYRYRRYYYRYRYRYYYRRRRYRYYYYYRRYRYYYYRYYRYRYYYRYYRRYRRRRRRYYRYYYRRRYRYRYRYYRRYRRRYRYYYRRRYYYYRRRYYYYYRYRRYRRRYYYYYY-YYYYRYYRYYYYYRYYYYYRYYYRYRYYYYRYYRRYRRRYYYRRYRRYRYYRYYYRRYYYRYRRYRRYYRYYRRYRYYYYYYYRYYYYRRRRRYRYYYRYYRYRRRYRRRYR
TINMA     YRRRYYRYRYRRYYYYYYYRRRYYRRYRRRYRYYRRYRRRYYYYYYYYRYRYYRYYYRYYYRRYYYYRRYYYYRYRRYYYRYRYRYYYYRYRRYYRYRRRYRYYRYRYRYYRRYRYRYRYRRYYRYYYRRYYRRRYRRYRRRRYYYRRRRRYYYRYYYYRYRYYYYYYRRRYRRYRYRYYYYRYRRRRRYYYRYRRYYYYYYYRRRYRRRRYRRYYYRYYYYRYYRYYRRRYYYYRRRYYRYRYRYYYYYRRYRYYRYYYRYRYRRYRYRYRRYRRRRYYYRRYYYYRRRYRRRRYYRRYYRYYYYRYRYRRYRYRYRYRYRRYRYYRRYRRYYYYRRYYYYRYYYYRYRYRYRRRYYYYYRYYRYYRYYYRRYRRYYYRYYRYRYRYYYRRRYYYRYYYRYRYRRYYYRRYYYRYYRRRRYYYYRRRYRRYYYYRYRRRRRRYRRYYYYRRRRYYRYRRRYYRYRYRYRRYYYYYRYRYYYYRRYRRRRRRYRYRYRRYRYYYYYYYRYRRYRYYYYYYYYYYRYYYRYRYRRYRRYYRRYYYRYRYYYRRRYRRYRYRRRYYYRRRYYRYRRRYYRRYYYRYRRRYYRRRYYRRRRYRYYYYYRRRYRRRYYYRYRRYYYRYYRYYYYYYYRRRRYYYRYRYYYYRYYYYYYYYYYYRYYRYYYRYRRYYYYRRRYRRYYRYYYRRYRYYYRRRYRRYRYYYRYYYYRYYRRYYRRRYYRYYYYYRRYYYYYRYYYRYRYRRYRYYRYRRYRYRYRYYYRYYYRRYYRYYRYRRRRYRYRRYYYYYRYRRYYRRYYYYRRYRYRYYRYYYRYRYYYYRYYYRRYYYYRRYYYYYRYYYRRRYYRYRYRYRRYRRYYRYYYYYRRRYYRRYYYYYYRYYYYRYYYYRYYYRRRRRYYYRYRYRYRYYRYRRYYYYYYRRYRYYYYRYYYYYRRRRRYRYRRRYRRRRYYRYRYYYYRYYYRYRYRRYYYRRYYYRYYYRYYYYYYYYRYYYRRYYYYRYYYRRYRYYRRYRYYYYYYYYYYYYYYRRYYYRYYYYYYYYYYRYRYYYYYRYRRYRYYYRYRYRYRYYRYYRYYRYRYRRRYYYRYRYRRRYRYYYRRYYRRRYRRRRRYYYYRYYYYYRYYRYYYYYRYYRYYYYRYRYYYRRRYYYRRRYRRYRRYYRYYRRYYYYRYRYYYYRRRYYYRYRRRRYYRYRYRYRYRRYYYRRRRYRYYYYYRRRRRYYYYRYRYYRYYRYRRRRYYYYRYYRRYRYYRYYRYYYRRYRRYYRYYRYRYRRYRYYRRYRYRRRYYYRRYRYYRYRYYRYRRYYYYRYRRRRRYRYYYRYRRRYYRYRYYRRYYYRRYYYYRYYRYYRRYYYYRRRYYYYYRRYYRYRYRRYYYRYYYYRYRRYYRYYYYYRRYRYRRYYYRYYRYRRRYRR-YR-RYRRYYYYRYYYRRRRRYYYRRYRRYRYRYRYYYYRRYYRYRYYYRYRYRYRRRYRRYRRYYYRYYYRRYRRRRRYRYYRYYYYYYRRYYYYYRYYYYRRYYRYRRYRRRYRRRRYYRYRRYYRRYYYRYRRRYYYYRYYYRRRRRYYYYYRYRRYRYRRRYYYYRYYYYYYRYRYRYYRRRRYYRRRRYRYRRYYYRYRYRRYYRYYYYYYRRYRYYRYRYRRYRRYRYYRYYRYYYRRYYRYRYYYYYYYYYRYYYYRRRRRRYRYYRYYRYYYRYRRRYYRRRYRRYRYYRRYRYRRYYYYRYRYRYRYYRRYRRYYYYYYRRYRYYRRYRYYYRYRRRRYYYRRRRYRYYYYRYYRRRRRYRRYRYYRYRYYYYRRYYRYYYYRYRYYRYRYRYRRYRYRYYRRYYRRYRRYYYYYYRRYRYYRYRYYYYYYRYYRRRYYRYRRRYYYYRYYYYRRRYRRYYRYRYYYYYRYYYYRYYRRYRYYRRYRYYRYYYRYRYRYYYYRYYYRYYYYYYYRRYYRYRYYYYRYRRYYYYYYYRRRYRYRYRYRYRRYRYYYYYRRYYYRRRYRRYRYYRRYYRYRYYYYYRRRYRRRYRYRYYYRYYRYRRYYRRYYRRYYYRRRYRYYYRRYRRRRYYRYRYRRYRRRYYRRYRRRYRRYRRR-RRYYYYYYYYYRYYRRRYYYRYYYYRYRYYRRYRRYRRYYYYRYRYYYYRYRRYYYYYRYRRYYYYYRYYRRYYRRRRYYRYYYRYYYYYRYRRRYRRRRYRYYYYRYYRRYRRYYRYYYRRYRYYYYRRYRYYYRRRRYRRYYYYRYRYRRRYYYRYRYRYRYYYYRYYYYRYYYYRYYRYYRRRRRRYYYYYYYYRYRYYYYRYYRYRRRYRYYYYYRYYRYRRRYRYRRRRYRRRYYYYYYYYRYYYRYYYYYRRYYRRYYYRRRYRRYRYYRRYYYRRRRRRYYYRRYRRYYRRYRRRYRRYRYYRRRRRYYRRRYYYRYRYYYYYYRRYRYYYYRRYYRYRYRRYYYRYYRYYYYYRRYRRRYYYYYRYRYYRRRRYRYRYRYYRYYRYYYYRYRYRRYYRRYRYYRYYYYYYYYRRYYRRYYYYRYRYYYYYYRYRYRRYYYYYRYRRRYYYYRRYRYYYRYYYYRYRRYYRYYRYRRYYYRYYRYYYRYRYYYYYYRYRYYYYRRRRYYYYYYRYYYRYRRRYRYRYYYYRYRYYRYYRRRYYRYYRRRRYRRYRYYRYRRRRRYYYRRYYRYYYYYYYRYYYRYYYYYRRYYYYYYYYYRYYYYYYRYYRYYYYRYRYYYYYYRYYRYYRYYRYYRRYYRYYRYRYRRYRRYRYRYRYRYYYYYRYYRYRYRYRYYRYYRRYYYYRYRRYYYRRRRYYRYYYRYYRRYRRYYYYRRYYRRYYYYRRRYYRYYYYRYRRYYYYYRRYYR-YRYYYRYYYRRYRRRYYYYYYRYRRYYYYRRYYYYRRYYRRRRYRRYYYYRYRYYYYRYYRYYYRYYYYRRYRYRYRYRYYYYYRYRYYYRRRRYYYRRYYYYYRYYRYRRRRYYYYYYYYRRRYRYYYYYYYYRRRRYRYRRRYYYYYYRRRYYRRRYRRRRYYRRYYYYYYYYYYYRYYYRYRYRYYYRYYYYRYYYYYYRYYRYYRYRYYYRRYYYRYYRRRYYRYRYRYYRRYRRYYYYRYRYYYYYYYYRYYYRYYYRRYRYRYYYYYRRRYRRRRYYYYRYYYYRYRYRYYYRYRRYYYRYYYYRYYYRYYRRYYYRRRRYYYRYYYRRYYYRRYYYRRRYRYYRYYRRRYRRYRRRRYYYYRYRYYRYYYYRYRRRYRYYRYYYYRRYYYRYRRY--RYRYYRRYYYRYRYYYYYRYYYRYYRYYRRRRYYRYRRRYYYYRRYRYRRRRYRYYRYYYYRRYYYRYYYYRYYRYYRYYYYYYRYRYYYYYYYYYRYYRRRYYYYYYRYRRYRYYRYRYYYRYRYRYYRYYYRRRYRRYYRRYYYYYYYRYYYRYYRRYRRRRYRRRYRRYYYRRRRYYYYYYYRYYRYRYYYYYYYRYYYRYYYYYYRRYYYYYYRYRYYYYYYRRYYRRYRRRYYYRRYRYYYYYYYYRYRRYYYYYYRRYRYYYYRRRRYYRYRYRYRRRYYYRRYRRRYRYYYYYYRYYYRYYYRYRRYYRYYRYRYRRRYRYRYYYRYYRRRYRYRYRRYYYYYYYRRRYYYYYYYRYYRYYYYRYRRYRYYYRRYYRYYYRRRYRYRYRYYRRYRRRYRYYYYRYYYYRRRRYYYYYRYYRYRYYYYRYYYYYRRYYRYYRYRYYYYYRYYYYRYYYRYRYRRYYRYYYRRYYYRRYRRYRYYRYYYRRYRRRYRRYRRYYRYRRRYRYYYRYYYRYYYYRRRRRYRYYYRYYRYRRYYRRRYR
