# Supplementary material for: Molecular exploration of fossil eggshell uncovers hidden lineage of giant extinct bird
Source: Nat Commun. 2023 Feb 28;14:914. doi: 10.1038/s41467-023-36405-3 (PMC9974994; doi:10.1038/s41467-023-36405-3)
Supplement: Supplementary file 10 — Supplementary Data 10 [file 41467_2023_36405_MOESM10_ESM.zip › Supplementary Data 10 Genetic_data_minus_filtered_reads/4_Alignments/57tax_m1_MAY18_gblocks.phy]

 57 3796
ACACH     ACTCGACAATTTTAGCACAGGGTCACGGCAACATACGCAGCAAGGCTGCCCCAGGGGACTAAGCACCTATTCTCTAAACACGCACGAAATGCCCCCTGCAGTATGCCTCCGATACGGTTACTTGTGTATATGTAGGCCGGGCAATTGGACGAACCTGAACAGATACAACGAACGCCTCATTTTCCAAATTATACGGAACGCTGCAGGGTGCGTGTAGGTGGGCTGCTTCGGTGAAACAAGTAGACTCACATTACCAGTTCAACGAAACCCTGGTTTACGTTCCTCTGCCACCCTAATCCCACGCTCTCAACCATTGGCCCTCAAACCGATATCAACCCGAAAAATAACTAAGTAGCGAAACGACCCATATCCCCGAGGAAATTCGCGTGTGCACTTAAAAGTAAGCTGAACCACCCGTCCCAAGAGAACGCGCTCTTTCGGTCGTTCAAGCCCTAGAACCCCGCCACTCCTCACCCCAAAGGGTGGCGGTAGCACACACAACGTTTATCCGTAGGAAGTACACTCTATTCTGTAATTATCACAAAAACACTAAAAGTAAACGCAAACACACCTCGGCCCCAGTCCATAAACGCAACGAACGGAAAGCCTCTACTTTCCCATTGAAACCCATGACAACTCAAATAACCCGCCCGCTAACCCCTCAACGAATAGATAACTCTTAACAGAGACTCATGGTGGAAGAGCACCACGGCGCCGACCGGGCATAGAGAGCGTGAATTAGACAAAGGTGATCGCCAAGGCGAGTCCAAAAATTCCCCTTCCTCGTTAGGGGGGAGTAGTCCCGGACGCGGGTGGCGATTCCCGGATTACGGAATAAAGAAAACCGCACTCACTTGTTGCAAGACTCTTCCGCGGGAAATCAGCACAAATTGCGGGGGCACTCCCTTTTGCCGGTACACCGTGAATCGGATTAGAAGCTGTAGAGTGACTAGTTGTAGTGCCATAGGAGGGACGTTATGAAAAGACAGAAGTATTGACCGGAGATGCCACTGCGTATTTAGGGCAGAGCGATTCGAGCCGATTGGGCTCTGCTAGGGTGACGGTACTTCCTAGTACCCATGAGCTGGATGGGACATTCCCTCGTGGACCCTTGTCGGTACTAACTTAGTCATAAGGAACATAATGGTGTACAACCCGCAAAAAGTACGTCCCTCATGGCGTGCGCGAAGACTCTGTCGGTTCAAGGCGGTCGCGCAGGCGATATGCTCCACACGGATTTGAGGGCGGGCATAACCGAGCAACGCCTCCACTAAGGAGGCGCACAGAGCCTTTTTGTAGTAGTTTGTTAGCAGGCCCGCTCCCGGGCCGGACAGTCACAAGAGGGGCCTTGGCACGGAAGGACGCCACATTAAACCGATTGCTTGATGGACATACAGGGTGCCATTGATTTCC--TTTACCCACACTTTAACATTCATTCTACCACTTTATCACCTAAGTGCAAATCTCTCTTTAACATTGCTGACTCCGACCGTTGACTCGCCCCACGACTATACCTACCTTCCCTGAACCAACCGAAGCATGCACATCTACCCAAATCGTCCTATACAACCTAAAGCGTCCTCGACCAGCCACCTGTCGCCCCGGACACCACGCACAGAAACCACCCGTGGCTAGACAGGCCCACCATAGAAGTTTAACGGTCCACAGCCCCAACGGGGGCACGTGTGCCTACTCCGAATAGCCGCTTCCGGCACTCATGGGGGCCAGTGTGATTCCATCCCCGCGCCTAGCGATCTTCGAGCGAATCGCCACAGCAGCCTGAACTAATGGTTTCGTTTGTTCTACGCACGTGGCTCCAGAACCACCGGCCCAAGACCGTGGAGATGCCAAAGGACACGGCGCAAAGCCGTTTAGCCAAGTTGGCTTAGGGGTGTATTGGAGTCGCCGAAGTTTCCGTCCCTAATCTACACCTGTGGGGTTTCTGGGATTTCTAAATTTGTTAAAACTACACTCGCAAACAGGATTCGCAACGAGACTCTGTGTGCCGTGCCCTTACTTCAGGATTCCTGCGAGCTCCCCTGACCCTCCAACATATAAACCCAAGCGTGTACGGCGTGGTATCCCAATTTGTACAACGCGTCCACCATGCCTTGAAATTCTAACTATCGGACAGTTGCACACACATTGTGGGAGCGCTGGTGCTCGTGCCCACACCCTTACAAACCACACCCAGCCTCCATCTGAAACCACCGGAAACCTCCCATTCAAGCACTAGAGTATTCCCATTTTCCCCGAAGACACCCCGCCACACATAAAGACACCTAACGTTGTGCGTTTATTGGACACAAACAACTGACCGCTAGGATCTTTACAATCCCTAAAATCCGCGGACCCAAAACTCCTCAATTAACCTACGCCAGTAGAGCCTGCCCTCCAGCGGGCAGGTACCGGCCCACGGTGAACAAACAACCCACCCTCTCGCGCTGGCAAATATCCCAGCATAAGTTTGACAGTGAGGAAACAATGTAGGAACAATCGCATTACTTCGAAATGCACACATCCGCGCCTCCCCAGATTCCGACAAAGTCCAAACAGGCAAAAGCTATTCTACACAGAGACCAGTTATTACCGACCGCCCGCACTCCATAACGCCCAACCACCCCCCACACGCATAAGCCCGCAACCGCAAGAACACATCCCCTAATCAACAAAACAAAAGTTAAACCACATACTAAGAAATCTGTATAAATAACATCAAGCTTAATCCAGCTGATTACCTGATTAGTGCTAAATTTTCTATCAGACCTACGAACTCCTAGTGGGGAATTCCAGTTTGCGGGAATGCCGGCTACAGGAGCACTAGTCGTTAAATGACCGTTCCCACACCTCGCACGGAGATGCTGCCCTCCGGAGGCACGTGCTCTAAAGGGGATCCACACCACTAACAACTCTTTCGTCAACTGGATGCACAGAAAAAGTTATACCGCAAGAAGTGCCCCGTCCATACGTTAGACTCTTGTAACACAGGCGGCAAGGCCAGCCAAAGTCAAGACGCAGACTCGGTTTAGCAAGACAATTCAATGCCCACTGAGTAGATACCATCTGCAGTACACCCTCGAGAACAAAACAACCGCGAAAGGCTAATTAACAAACCAAACATAAAGGAGGAACGAACGTGCTAAGCCCAACACACCAATTCACGTTACCACCCAAAACCAGGCAAGTCCAGCTTTAAGGCGGCGCTCCAGTAATAACCAGTAAATCGTTGCAAC-AACCACTAGCAACACCCCCAAGAGTCAGCCACTAATGTTATGTCTGATCAACAAAGCCCGACTAGGATTGTGTGGCATCAGCTGTTACACCGAGGTTTTATATCCAGCGCTTGTTCTAGATAAGGACTCACAGAGTGGTGCCTGCATTTGGAGAAACTTGACTAGCACGGTGTGGTTGGACACACTTGCCTCCCTGATGCGTACCATCCGAGTAACCGATTATGAACTCCTTTAAGCCGTAAATACCAACGCTTCACTGGCGATACGACTGACCCAACGTTTCTGTGACCTACAACGGGCGCGGTACGCTCACCCCATACCAAATCCATCCCTTACATACCACATAGACCGGCCTAAAGCCGTCATTAACCACTCAAGGCGAAACACTCAGCATWACCCCCACCAAACTTTCCCCCCTACTGCGCAATACCCAACCGCCCAAGACACACACYACAACTCACTCCTCTAATCAAACACTACTCCTAGATCCGCAAGACCCCTCCAACACCTCCAACGTGCCCCAACACCCCTAACGAAGCAAAAATCCCTAAACTTAACAA
AEPHI     TCANNNNNNTNNNNACACGGGGTCATAGCAGCATACGCAGCAAGGCTGCTCCGGGGGATTAAGCACCAATTCCCTAAACATGCNNNNNNNNNNNNNNNNNNNNNNNNNNNNATATGGTAACTTGTGTATATGTAGGCCGGGCAATTGGATGAACCTGAACMRRTAMANNGAANGCCTCATTATCTGAATTATACGGAACGCTGCAGGGTGCGTGTAGGTGGGCTGCTTTGGTGAAACAAACAAATTCACATCACCCGCTTCATGAAATCCTTGTCTGCGTTCCTCTGCCACCCTAATCCTATGCTCTCGAACATTGGCCCTTAAACCGATAAATACCCGTAAAATAACTGAGTAGCGAAACGAACNATATCCCCGGGGTAATTTGCGAGTGCGCTTAAAAGTAAGCTGAACCACCGTTCTCAAGAGAACGCGCTCTTTCGGCCGATCAAGCACTAGAATCCCAACTTATNNNNNNNNNNNNNNNNNNNNNNNNNNNNNNNNNNNNNNNNNNNNNNNNNNNNNNNNNNNNNNNNNNNNNNNNNNNNNNNNNNNNNNNNNNNNNCAGTCACACCTTGGCCCCAGTANNNNNNNNNANNNNNNNGAAATACTCNGCTTTTCCGTTGAAACCCATGACAACTCAAACTATCAGGCATCTAACCCCYCANNNNNNNNNNNNNNNNNNNNAGAGACTCATGGTGGAGGAGCACCACGGCGCCGACCGGGCATAGAGAGCGTGAATTAGACGAAGGTGATCGCCAAGGCGAGTCCAAAAATTCCCCTTCCCCGTTAGGGGGGAGTAGTCCCGGACGCGGGTGGCGATTCCTGGGTTATGGAATAAAGAAAACCGCTCTCACCTGTTGCAAGACCCCTCCGCGGGAAACCAGCACAAATTGCGGGGGCGCTCCCTTTTGCCGGTACACCGTGAANNNNNNNNNNNNNNNNNNAGTGACTAGTTGTAGTGCCATAGGAGGGACGTTATGAAAAGACAGAAGTATCGACCGGAAATGCCATTGTGTATCTAAGGTAGAGCGATTTGAGCCGATTGGGCTCTGCTAGGGTGACGGTACTTCCTAGTTCCCATGAGCTGGATAGGACATTCCCTTGCGGACCCTTGTCGGTACTAAATTNNNNNNNNNNNNNNNNNNNNNNTACAAACCGCAAAAAGTACGTCCCTCATGGCGTGCGCGAGGACTCTGTCGGTTCAAGGTGGTCGCGCAGGCGATATGCTCCACACAGACTTAAGGGCGGGCGTAACCGAGCACCGCCTCCACTAAGGAGGCGCACAGAGCCTTTATGTAGTNNCATGTTAACATGCCCGCTCCCGGGACGGACAGTCACGAAAGGGGCCTTGGCACGGAAGGACGCCACATTAAACCGATTGCTTGATGGACATACAGGGTACCTCTGNNNNNNNNNNNACCCACGCTCCWMNNNNNNNNNNNNNNNNNNNNNNNNNNNNAATCACACTATCTATAATATTGCTGACCCTGACCAACTATTCGCCCCTCAACTAAACCTACCTNNNNNNNNNNNNNNNNNNNNNNNNNNNNNNNNNTAACYGCCCTATACAACTTAAAGCGTCCTCGACCAGCCACCTATCGCCCCGGACACCACGCACAGAAACCACCTGCGGCCAGATAGGCCTACCATAGAAGCCCAACAATACAGTNNNNNNATGCGGGAACGTGTGCCCATTTCGAATAGCCGCTTCAGGCACTCATGGGGGTCAATGCAATTCTATATCTACGTCTACCGACCTTCGAGCGAATCGCCACAGCAGTCTGAATTAATGGTTTCGTTTGTTCTATGCACGCGGCTCCAGAACCACCGGCCCAAGACTGTGGAGATGCCAAAGGACACGACGTTCAACCGTTTAGCCGAGTTGGCTTAGGGGTGTATTGGAGTCGCCGAAGTTTCAGTCCCCAATCTATACCTGTGGGGTTTCTGGGATTTCTAAATTTGTTNNNNNNNNNNNNNNNNNNNNNATTCGCAACGGGACTCTGTGTGCCGTGCCCTTACTTCAGGACTTCTGCGAGCCCCCCTGACCCCCTCACTTANNNNNNNNNNNNNNNNNNNNNNNNNATTCCCATTTGTATAGCGCGTCCACTATGCCTCGAAACTCTAGCTATNNNNNNNNNNNNNNYATGTTGTGGGAGTGACGGTACACGTGCCCACACCCTTACAAAACAGANNNNNNNNNNNNNNNNNNNNNNNNNNNNNNNNNNNNTCCAACTCTAGAGCATGCTCGCTTTTCCCACAGACACCCCGCCGCACATAAACAAACCTAACGTTGAGTACTTATTGGACACACACAACTGACCGCCAGGATCCTTACAATCCCTAACCCCCACAGATCCCACGCACCTCACTTAGATTGTGCCAATAGAGCCTGCCCTTCAGCGGGCAGGTATCGGCCCACGGTGAACAACCAGCCAGCTTTCTCGCGTTGGCAAATATTCCAGCATCAGTTTGACAGTGAAGAAACAGTTTTGGAACAATCGCATTACTTTGAAATGCACACCCTCACGCCCCCCCANNNNNNNNNNNNNNNNNNNNNNNNNNNNNNNNNNNTAAATAGCGACTAGTTACTACCAACCGATCGCAATACATAACGCCCAACCACCNNNNNNNNNNNNNAGAACCCAATACCACAACCCCAAACCCTTACCAACAAAATAGAAGTTAACACTTATATTGAGAAATCTCTATACATAACCATAAGCTTACTCCAGTTNNNNNNNNNNNNNNNNNNNNNNNNNNNNNNNNNNNNNNNNAATACTAGTGGGGAATTCCAGTTCGCGGGAAGGTCGGATACAGGGGCACAAGTTGTACAATGACCGTTGACACATCCCGCACGGAGATGCTGCCCTCCGGAGGCACGTGCCCTAAAGGGGATCCACACCTCAAACAGCACTCTCGGTTACTGGATGCACAGAAAAAGTTATACCGTAAGAAGCACCNCGTTCATACGTTAGACTCTTGTAACACAGGCGACAAGGCCACCCAAATTCAAGATGTAGACTCGGTTTAGCAAGACAATTCAGTGCCCACCGATTAGATACCAAAAGCAGTACACCAACAAGATCAAAACAACCGTGAAAGGCCAATAATCAAACCAAACAAAANGNNNNNNNNNNNNNNNNNNNNNNNNNNNNNNNNNNNNNGTTACTCCCCATAACCAAGCAAGACCAGCTTNNNNNNNNNNNNNCTGGAATACTCAGCAAATCGTTGCTACACCCTACAAGCAACATCCNNNNNNNNNNNNNNNNNNNNNNNNNTTCGATCAACACAGTCCGACTAGGATCGTTTGGCATCAGCTGTCACACCGAGGTTTTATATCCAGCGTTTGTTCTAGATAAGGACCCATAGAGTGGTGCCTGCATTTGGAGAAACTTGACTAGCACGGTGTGGTTGGACACACTTGTCTCCCTCAGGAAAACCATCCGTGTAACCGAATCTGAACTCCTTTTAGACGTACATACTTATGTTGCATCGGCGATACGACCGACCCAACGTTTCTGTGACCTACAACGGGCGCGGTGCACTCACCCCATACCTAATCCCTCCCTTCCGGACTACATAGACCGGCCTAAAGCAGTTATTTACTACTCAAGACGANNNNNNCCTCATTCACCTCACCTCATACCTTTTCGCACTCTTAAACATAAAATCCTTTTCAACAATCCCC-CTAATCCTACCACCGAAAAAACAACATCACAAAATACCTAAGAACCTATCGCTACACAAAAGCCATCCCATAAACCTCAATAAAGAAAACTCTCNNNAAACCAAAAA
ALELA     GCCAACCAATCTTGCCATAGGGTCATGGCAGCATACGCAGCAAGGCTGCTCCAGGGGACTAAGCACCTATTCTCTAAACGCGCCCGCAATACCCCCTTCGGCACGCCTCCGATACGGTTACTTGTGTATATGCAGGCCGGGCAATTGGATGAACCTGAGCAGATACAATGGACGCCTCATTTTCCGAATTATACGGAACGCTGCAGGGTGCGTGTAGGTGGGCTACCTCGGCGAAACAAATAGACTCACATCACCCGCTCAACGGAGCCCTTGTTTGCGTTCCTCTGCCACCCTAATCCCACGATCTCAAACATTGGCCCTCAAACCGACAAAGATGGGATAAGTAACTGGGTAGCGAAACGAACTATCTCCCCGAGGTAATTCACTAGTACACTGAAAAGTAGGCTGAACCATCATTCCCAAGAGAATGCGCTCTTTCGGCCGTCCAAGCCCTACAATCCAACCCAATCTCACACCAACGCGTGGCGGTAGCACACACAACGTTTATCCGTAAGAAATACCCACTATTCTGAAAGAGTCATAAAAGCACTAACATTAAACGTAGGCACATCTCGGCCCCAGTCCATCAACGCAACGAACGGAAAAATTCTACTTTCCCGTCTAAACCCATTACAACTCCAATCAACAGACGTCTAGCCCCTCAACAAGTAGATAACTTTTAACAGAGACTCATGATGGAAGAGCACTACGGCGCCGACCGGGCATAGAGAGCGTGAATTAGACAAAGGTGATCGCCAAGGCGAGTCCAAAAATTCTCCTTCCCCGTTAGGGGGGAGTAGTCCTGGACGCGGGTGGTGATTCCTGGATTACGGAATAAAGAAAACCGCTCTCACCTGTTGCAAGACCCCTCCGCGGGAAACCAGCACAAATTGCGGGGGCGCTCCCTTTTGCCGGTACACCGTGAATCGGATTGGAAGCTGTAGAGTGACTAGTCGTAGTGCCATAGGAGGGACGTTATGAAAAGACAGAAGTATCGACCGGAAATGCCATTGCGTATTTAAGGCAGAGCGATTCGAGCCGATTGGGCTCTGCTAGGGTGACGGTACTTCCTAGTACCCATGAACTGGATGGGATATTCCCTTGTGGACCCTTGTCGGTACTAAATTAGTCATAAGGAACATAGTGGTTGACAGCCCGCAGAAAGTACGTCCCTCATGGCGTGCGCGAGGACTCCGTCGGTTCAAGGCAGTCGCGCAGGCGATATGCTCCGCATGGACTTAAGGGCGGGCATAACCGAGCACCGCCTCCACTAAGGAAGCGCACAGAGCCTTTATGTAGTAGCTTGTTAACAGGCCCGCTCTCGGGCCAGACAGTCACGAGAGGGGCCTTGGCGCGGAAGGACGCCACATTAAACCGGTTGCTTGATGGACATACAGGGGACCACTGGTTTCA--TTTACCCACACTTAAAATATCACTCAACCATCTTATGACCTAAACAACAGACTATCTATAACATTGCTTACTCCGACCCCCTCACCACTTCACAACTACACCTACCTTCTCCAAACCAACCAAAGCATGCACATCAGCCTAAACCGCCCTATACAACCTAAAGCGTCCTCGACCAGCCACCTATCGCCCCGGACACCGCGCATAGAAACCACCCGCGGCCAGACAGGCCCACCATAGAAGCCCAACGGTGCAGTACTCCAATGGGGGAACGTGTGCCCACTTCGAATAGCCGCTTCAGGCACTCATGGGGGCCAATGCAATTCTATTACCACGCCTACCGACCTTCGGGCGAATCGCCACAGCAGCCTGAACTAATGGTTTCGTTTGTTCTACGCACGCGGCTCCGGAACCACCGGCCCAAGACCGTGGAGATGCCAAAGGACACGACGCACAACCGTTTAGCCGAGTTGGCTTAGGAGTGTATTGGAGTCGCCGAAGTTTCTGTCCCCAATCTATACCTGTGGGGTTTCTGGGATCTCTAAATTTGTTAAACATACTCTCGTAAGCAACATTCGCAACGTGACTCTGTGTGCCGTGCCCTTACTTCAGGACTCTTGTGAGCCCCCCTGACTCTCAAACATAAAAACCCACGCATGTGCGGCGTGGTATCTCTTTTTGTATAGTGCGTCCACTATGCTTCGAAACTATACCTGTCAGACTCTTACGCGCACGTTGTGGGAGTGACGGAACACGTGCCCACACCCTTACAACCCAACCCCGGCCTCCATCTAAAAATACCAGAAACCTCCCATTCCAACACTAGGGCATTCCCGCTTTCCCCAAAGACACCCCGCCTCACATAGACAAGCCTAACGTTAAGCACTTATTGGACACATACAACTGACCGCTAGGATCCTTACAATCCCTAAATTTCAAAGATCTCACACACCTCAATTTGACTACGCCAGTAGAGCCTGCCCTCCAGCGGGCAGGTACCGGTTCACGGTGAACAACTAGCCTATCCTCTCACGCTGGTAAATATCCCAGCATCAGTTTGACAGTGAGGAAACACTTTTGGAACAATCGCATTACTTCGAAATGCACACACACACGCCCCCCCAGATTCCGATAAAGCCCAAACAGGTAAAAGCTATTCTAAACAGAGACCAGTTACTACCAACCGCCCGCAATACATAACGCCCAACCAGCACCCACACGCATGAGAACCCAACACCACGGCCACAACCTCTAGTAAACGAAACAGAAGTCAACGCAGATATTGGGAAATCTGTATAGATAACCACAAGCTTAGTCCAGTTGATTACGTGATTAGTGCCAAATTATCCGTTAGATTCAAAAAATACTGGTGGGGAATTCCAGTTCGCGGGAAGGTCGGATACGGGAGCACAAGTTGGACAATGACCTACCCCACACCCCGCACGGAGATGCTGCCCTCCGGAGGCACGTGCTCTAAAGGGGATCCACACCCCAAAAAGCACTCTTGGCTACTGGATGCACAGAAAAAGTTATACCGCAAGAAGCGCCCTGTCCATACGTTAGATTCTTGCAACACAGGCGACAAGTCCAACCAAATTCAAGACGCAGACTCGGTTTAGCAAGACAATTCAATGCCCACCGATTAGATACCAACCGCGGTACTCGAACAAGACCTGAACAACCGGGAAAGGCCAATTAACGAACCAAACCAAAAGGAACAGCGAACGCGCTAAACACACCCCACCAATTTTCGTTACCACCGATAGCTAAGCAAGTCTGGATTTAAAGCGGCGGCCCAGAAAAATCCAGCAAATCGATGCTACAAACTA-TAGCAACATCCCCAAAAATTAGCCGCTAATGTTATGTCCGGTCGACAAAGCCCGGCTAGGATCGTTTGGCATCGGCTGTCACACCGAGGTTTTATATCCAGCGCTTGTTCTAGATAAGGACCTACAGAGTGGTGCCTGCATTTGGAGAAACTTGACTAGCATGGTGTGGTTGGACACACTTGCCTCCCTAAGGAAAACCATCCGTGTAACCGAATGTGAACTCCTTACAGACGCACACACCCACACTTCACCGGCGATACGACCGACCCAACGTTTCTGTGACCTACAACGGGCGTGGTGCATTCGCCCCATACCTAATCCCTCTCTTCCGGACCACATGGACCGGCCTAAAGCCGTAATTAACCTCCCAGGGCGAAGCATTCATCATCCACCTCACCCAATACTCCTCACCATCCCACGACCACAAATCCTAGGCAAAAAACACTAACACTCGCCAAACCTAAGCACATTCACCCCAAGGCCTACCAGAAATCCCTAATAACTACAAACCGTCTCACATACCTTACTCAGACAAATAACATTCGACCAAATAA
ANAPL     CAAGATCAAGCCTAACATAGGGTTACGGCAACATACTCAGCAAGGCTGCCCCAGGGAACTAAGCACCTATTCCCTAAACACGCCCGCAGTGCCCCCTTCGGCACGGCTAGGATATGGTTACTTGTGTATATGCAGGCCGGGCAATTGGACGCACCTGAACAGATACAATGAGCGCCTCATTTTCCGAATTGTACGGAACGCTGCAGGGTGCGTGTAGGTGGGCTGCTTCGGTGAAACAAACAGAATCACAGCGCCAGCTCAACGAAGCCCTTGTCTGCGTTCCTCTGCCACCCTAATCCCACGCTCTCAACCATTGGCCCTAAAACCGACGCGCACGTGAAAAATAACTGCGTAGCGAAACGAACCATATCCCCGGGGGAATTTACGGGTGCGCTTAAAAGTGAGCTGAACCACCATTCCCAGGAGAATGCGCTCTTTCGGCCGTCCAAGCCCTACAATCCCACCCAATATCACGCCAGAGCGTGGTGGTAGCACACACAACGTTTATCCGTAGAACGTACACGCCATTCTAAAATGGTAGCAAAAGCACTAACATTAAACGCAGACACGCCTCGGCCCCAGTACATCAACGCAACGAACGGAGAGACTCCACTTTCCCGTCTAAACCCATTACAACTTAAACCAACAGACGTCTACCCCCTCAGCGAGTAGATAACTCTTAACAGAGACTCATGGTGGAAGAGCACCACGGCGCCGACCGGGCATAGAGAGCGTGAATTAGACAAAGGTGATTGCCAAGGCGAGTCCAAAAATTCCCCTTCCCCGTTAGGGGGGAGTAGTCCCGGACGCGGGTGGCGATTCCCGGGTTACGGAATAAAGAAAACCGCTCTCACCTGTTGCAAGACCCCTCCGCGGGAAACCAGCACAAATTGCGGGGGCACTCCCTTTTGCCGGTATACCGTGAATCGGATTTGAAGCTGTAGAGTGACTAGTCGTAGTGCCATAGGAGGGACGTTATGAAAAGACAGAAGTATCGACCGGAAATGCCACTGCGTATCTAAGGCAGAGCGATTCGAGCCGATTGGGCTCTGCTAGGGTGACGGTACTTCCCAGTACCCATGAGCTGGATAGGACATTCCCTCGCGGACCCTTGTCGGTACTAAGTTAGTCATAGGGAACATAATGGTTGACAGCCCGTAGAAAGTACGTCCCTCATGGCGTGCGCGAGGACTCCGTCGGTTCAAGGCGGTCGCGCAGGTGATACGCTCTGCACAGACTTAGGGGCGGGCATAACCGAGCGCCGCCTCCACTAAGGAGGCGCACAGAGCCTTTATGTAGTAGCTTGTTAACAAGCCAGCTCCCGGGCCGGGCAGTCACGAAAGGGGCCTTGGCACGGAAGGACGCCACATTAAACCGATTGCTTGATGGACATACAGGGTACCCTTGGTTTCCT-TTTACCCACGCTTTAAGAATCACGCCACCACCATAAAACCTAACTCAAACACTGTCTATAACATTGCTTACCCCGACCACCTCCTCGCTTCTCGACTAAACCTAACCTCCCCAAACCAACTAAAGCATGCACATCAAACCAAACCGCCCTATACAACCTAAAGCGTCCTCGACCAGCCAACTGTTGCTCCGGACACCACGCACAGAAACCACCTGCGGCCAGACAGGCCCACCATAGTAGCACACCAGTACAAGACCCCAACGGGGGAACGTGTGCCCACTTCGAATAGCCGCTTCAGGCACTCATGGGGGTCAATGCGATTCTATTACCGGGCTTACCGACCTTCGAGCGAATCGCCACAGCAGCCTGAACTAATGGTTTCGTTTGTTCTACGCACGCGGCTCCGGAACCACAGGCCCAAGACCGTGGAGATGCCAAAGGACACGACGCATAACCGTTTAGCCGAGTCGGCTTAGGAGTGTATTGGAGTCGCCGAAGTATCAGTCCCCAATCTATGCCTGTGGGGTTTCTGGGATCTCTAAATTTGTTAAACATATTCTCGCAGACAGCATTCGCAACGTGACTCTGTGTGCCGTGCCCTTACTTCAGGACTCCTGCGAGCCCCCCTGACCCTCCAACGTAGGACTCCACGCGTGTGCGGCGTGGTATCCCCATTTGTACAGCGCGTCCACCGTGCCTCGAAACTATGGCAATTAGACACTTGGGCAAACATTGTGGGAGCGACGGTACACGTGCCCACATCCTTACAGACCAAACCCAGCCTCCATCTAAAAATACCAGGCACCTCACATTCTATCTATAGAACATTCCCGCTTTCCCCAAAGACACCCGGCCCCACATATACAAGCCTACCGTTAAGCGCTTAGTGGACACACACAACTGACCGCCAGGATCCTTACGATCCCTAAAACCTGAAGACCCCACGCACCACTATTAAACTGCGCCAGTAGAGCCTGTCCTCCAGCGGGCAGGTACCGGCCCACGGTGAACGACCAGCCTAACCTCTCACGCTGGCAAATATCCCAGCATCAGTTTGACAGCGAGGGAACACTTTTGGAACAATCGCATTACTTCGAAATGCACACACCCACGCCCCCCCAGATTCCGATAAAGCCCAAACAGGCAAAAACTATTGCAAACAGAGACCAGTTATTACCGACCGTACTCAATACATAACGCCCAACCAACATCTACACGCATGGAGACCAATCACCACAACCACAACCCCTAGTAAACCTAACAGAGGTCAACGCAAATATTGCGTAATCTGTATAAATAACCACAAGCTTAATCCAGCTGATTACCTGATTAGTGCTGAATTATTCATCAGACCCAAGAAATCCTAGTGGGGAATTCCAGTTCGCGGGAAGGCCGGATACGGGAGCACAAGTCGTATAATGACCGGCCCCACACCCCGCACGGGGATGCTGCCCTCCGGAGGCACGTGCTCTAAAGGGGATCCACACCCCGTACAGCAGTCTCGGCTACTGGATGCACAGAAAAAGTTATACCGCAAGGAGCACCCCGTTCATACGTTAGACTCTTGTAACACAGGCGACAAGGCCAACCGAATTCAAGACGCAGACTTGGTTTAGCAAGACAATTCAATGCTCACCGAGTAGATAACAACCGCGGCACACCAACAAGAACCAAGCCACCGCGAAAGGACAATTAACAAACCAAACCAAAAGGACGAGCGGACGCGCTAAACACACCACACCGATTTCCGTTACCGCCTTTAACCGAGCAAGCCCAGCTTCAAAGCGGCGGCCGGGAAGGACGCAGCAAATTGTTGCTACGAACAACTAGCAACATCCCCAAAAATCAGCCGCTAATGTTATGTCCGATCGACACAGCCCGACTAGGATCGTTTGGAATCAGCTGTCACACCGAGGTTTTATATCCAGCGTTTGTTCTAGATAAGGACCCACAGAGTGGTGCCTGCATTTGGAGAAATTTGCCTAGCACGGTGTGGTTGGACACACTTGACTCCCTTAGGAACGCTATCCGTGTAACCGCGTGTGAACTCCTTTTAGACGTACACACCAGCGCTTCACCGGCGATACGACCGACCCAACGTTTCTGTGACCTACAACGGGCGCGGTGCACTCGCTCCATACCAAATCCCTCCCTTACGGACCGCATGGACCGGCCTAAAGCCGTAATTAACCTCTCGGAGCGAAACATTCATCAACCACCCCACCCAATACCGCTATACACCACACAACACCAAACCTAACTAAAAATACTCCACAACGCTCCCTACCCATCCACACATACCATCAACCGCATAGGATCCCGCCACCACCCGTACACGGCTCCACACATTATGATCAGCCAACTTATAACAAGGTTAATAA
ANODI     CCAAACCAATCTTGGCATGGGGTCACGGCAGCATACGCAGCAAGGCTGCCCCGGGGGACTAAGCACCAATTCCCTAAACACGCCCGAAATACTCCCTTCAGTACGCCTCTTATACGGTTACTTGTGTATATGCAGGCCGGGCAATTGGATGAACCTGAACAGATACAACGAACGCCTCATTTTCCGAATTATACGGAACGCTGCAGGGTGCGTGTAGGTGGGCTGCTTCGGTGAAACAAATAAACTAACATCACCCGCCCAGCGAAACCCTTGTCTGCGTTCCTCTGCCACCCTAATCCCACGCTTTCAACCATTGGCCCTT-AACCGACATCTACCTGTAAAATAACTGAGTAGCGAAACGAACCATATCCCCGGGGTAATTCGCGTGTACGCTTAATAGTGAGCTGAACCAACATTTCCAAGAGAACGTGCTCTTTCGGCCGATCAAGCCCTAGAATCCTAACTAGTCTCACGGCAACGCATAGCGGTAGCACACACAATGTTTATCCGTAGGAAATACACAAAATTCTGCAAATGTTTCAAAAACACTAAAATTAAACGCAAGCATACCTCGGTCCCAGTGCATCAACGCAACGAAAAGCAATACTCTGCTTTCCCGTTGAAACCCATGACAACTCAAACCAACAGACATCTGACCCCTCAACAACTAGATAACTCTTAACAGAGATTCATGGTGGAGGAGCACCACGGCGCCGACCGGGCATAGAGAGCGTGAATTAGACGAAGGTGATCGCCAAGGCGAGTCCAAAAATTCCCCTTCCCCGTTAAGGGGGAGTAGTCCCGGACGCGGGTGGCAATTCCCGGGTTACGGAATAAAGAAAACCGCTCTCACTTGTTGCAAGACCCCTCCGCGGGAAACCAGCACAAATTGCGGGGGCGCTCCCTTTTGCCGGTACACCGTGAATCGGGTTGGAAGCTGTAGAGTGACTAGTCGTAGTGCCATAGGAGGGACGTTATGAAAAGACAGAAGTATCGACCGGAAATGCCACTGCGTATCTAAGGCAGAGCGATTCGAGCCGATTGGGCTCTGCTAGGGTGACGGTACTTCCTAGTACCCATGAGCTGGATAGGACATTCCCTCGCGGACCCTTGTCGGTACTAAATTAGTCATAAGGAACATAATGGTTTACAGACCGCACAAAGTACGTCCCCCATGGCGTGCGCGAGGACTCTGTCGGTTCAAGGCGGTCGCGCAGGCGATACGCTCCGCACGGACTTAAGGGCGGGCATAACCGAGCATCGCCTCCACTAAGGAGGCGTACAGAGCCTTTATGTAGTAGCATGTTAACATGCCTGTTCCCGGGCCGGACAGTCACGAAAGGGGCCTTGGCACGGAAGGACGCCACATTAAACCGATTGCTTGATGGACATACAGGGTACCACTGATTTCCT-TTTACCCACCCTTTATCAGTTACCCCACCATCTTACAACCTAAAAAGCACCATATCTATAACACTGCTTACCTCGACCACCTACTCGCCCCTCAACTAAACCTGCCCTCTCCAAACCAGCCAAGGCATGCACTTCAATCCCAACCGCCCTATACAACCTAAAGCGTCCTCGACCAGCCACCTATCGCACCGGACACCACGTACAGAAACCACCCGCGGCCAGACAGGCCTACCATAGAAGCCTAACGATACAACACCCCAACGCGGGAACGTGTGCCCATTTCGAATAGCCGCTTCAGGCACTCATGGGGGCCAATGTAATTCTATACCCACGCCTACCGACCTTCGAGCGAATCGCCACAGCAGCCTGAACTAATGGTTTTGTTTGTTCTACGCACGCGGCTCCAGAACCACCGGCCCAAGACCGTGGAGATGCCAAAGGACACGACGCCCAACCGTTTAGCCGAGTCGGTTTAGGGGTGTATTGGAGTCGCCGAAGTTTCAGTTCCCAATCTATACCTGTGGGGTTTCTGGGATTTCTAAATTTGTTAAAGATACCCTTACTAATAAAATTCGCAACGAGACTCTGTGTGCCGTGCCCTTACTTCAGGACTTCTGCGAGCCCCCCTGACCCCCCCACCTATAACCCCACGTGTGTACGGCGTGGTATACCCATTTGTATAGCGCGTCCACTATGCCTCGAAACTATAGCTATCACACACTTACACCCATATTGTGGGAGCGACGGTACACGTGCCCACACCCTTACAAAACAAACCCAGCCTCCACATAAAAACACCAGGAACCTCCCATTCTAACACTAGAGCATGCTCGCTTTTCCCACTGACACCCCGCCGCACATAAACGAACCTAACGTTTAGCACTTATTGGACACACACAACTGACCGCCAGGATCTTTACAATCCCTAACCCCCACAGACCCCACGCACTCCATTTAGGATGCGCCAATAGAGCCTGCCCTCCAGCGGGCAGGTACCGGCCCACGGTGAACGACCAGCCAATCTTCTCGCGCTGGCAAATATTCCAGCATCAGTTTGACAGCGAGGGAACAGTTTTGGAACAATCGCATTACTTTGAAATGCACACACTCGCGCCCCCCCAGATTCCGACAAAGCCCAAACAGGCAAAGGCTATTCCAAATAGCGACTAGCTACTACCAACCGGCCACAATACATAACGCCCAACCACCAACCACACGCATGAGACTCTAATGACACAACCTCAACCCATCATCAACTAAATGGAAGTTAACACATTTATTGAGAAATCTTTATTGATAACAATAAGCTTAATCCAGCTGATTACCTGATTAGCGCCAAATTATCCCTCAGACACAAGAAATGCTAGTGGGGAATTCCAGTTCGCAGGAAGGCCGAATACAGGGGCAAAAGTCGTATAATGACCCTTGGCACACCCCGCACGGAGATGCTGCCCTCCGGAGGCACGTGCCCTAAAGGGGATCCACACCACAAACAGCAATCTTGGCTATTGGATGCACAGAAAAAGTTATACCGCAAGAAGCACCCTGTCCATACGTTAGATTTTTGTAACACGGGCGACAAGGTCAACCAAATTCAAGACGCAGACTCGGTTTAGCAAGACAATTCAATGCCCACCGATTAGATACCAACAGCAGTACACCATCAAGAACAAAACAACCGCGAAAGGCCAATAACCAAATCAAACAAAAAGGACGAAAGCCCGTGTTAAACACCCCACACCTATTGTCGTTACCGCCCATAACCAAGCAAGTCCAGCTTTAAAGCGGTGACCCAGGAATATCCAGAAAATCGTTGCTAAACCATACAAGCAACATCCCCAAAAATCAGCCTCTAATGTTATGTCCGATCAACACAGCCCGACTAGGATTGTTTGGCATCAGCTGTCACACCGAGGTTTTATATCCAGCGATTGTTCTAGATGAGGGCCCACAGAGTGGTGCCTGCATTTGGAGAAACTTGGCTAGCGCGGTGTGGTTGGACACACTTGCCTCCCTCAGGAACACCATCCGTGTAACCGAGTCTGAACTCCTTTAAGACGTACATACCCACGTTTCACTGGCGATACGACCAACCCAACGTTTCTGTGACCTACAACGGGCGCGGTGCATTCACCCCATACCTAATCCCTCCCTTTCGGACCACATGGACCGGCCTAAAGCAGTTATTCACCACTCAAGGCGAAACTCTCCCTATCCATCCTACCCCATATCCTCACACGCTTTCAAACTCCAAACAAAGCACAATAACATCCAACCCCCCCTCACCCATAAAACCACCACTACTAAAAACACAGCAGCTTTCCACCACCCAGAAGCCACCCCGCCAACCCCAATCAGCAAAACCCCACCAAATCTAAAAA
ANSSE     C-TAACCAAACTTGACACAGGGTCACGGCAACATACTCAGCAAGGCTGCCCCAGGGGACTAAGCACCTATTCTCTAAACATGCCCGCAATACCCCCTTCAGCACGCTTCCGATACGGTTACTTGTGTATATGCAGGCCGGGCAATTGGATGAACTTAAGCAGATGCAACGAACGCCTCATTTTCCGAATTATACGGAACGCTGCAGGGTGTGTGTAGGTGGGCTGCTTCGGTGAAATAAATAAACTTACATCACCTGCTCAGCGAAGCCCTTGTCTGCGTTCCTCTGCTACCCTAATTCCATGCTCTCAAACATTGGCCCCCAAACCGACAAGCACACGATAAATAACTGAGTAGTGAAACGAACCATATCCCCGAGGGAATTCACGTGTGCGCTTAAAAGTGAGCTGAACCACCATTCCCAAGAGAACGTGCTCTTTCGGCCGTCAAAGCCCTACAATCCAACCCCATCTCACACCATAGCATGGTGGTAGCACACACAACGTTTATCCGTAGGAAATACACACCATTCTAGAAAAGTCATAAAAGAACTATAATTAAACGCAGTTACGCCTCGGCCCCAGTCCATTAACGCGACGAGCAGGAAGACTCCACTTTCCCATTTAAACCCATTACAACTCAAATCAAAAGACATATACCCCCTCAACAAATGGATAACTCTTAACAGAGACTCATGGTGGAAGAGCACTACGGCGCCGACCGGGCATAGAGAGCGTGAATTAGACAAAGGTGATCGCCAAGGCGAGTCCAAAAATTCCCCTTCCCCGTTAGGGGGGAGTAGTCCCGGACGCGGGTGGCGATTCCTGGGTTACGGAATAAAGAAAACCGCACTCACTTGTTGCAAGATCCCTCCGCGGGAAATCAGCACAAATTGCGGGGGCGCTCCCTTTTGCCGGTACACCGTGAATCGGATTGGAAGCTGTAGAGTGACTAGTCGTAGTGCCATAGGAGGGACGTTATGAAAAGACAGAAGTATCGACCGGAAATGCCACTGCGTATCTAAGGCAGAGCGATTCGAGCCGATTGGGCTCTGCTAGGGTGACGGTACTTCCTAGTACCCATGAGCTGGATAGGACATTCCCTCGCGGACCCTTGTCGGTACTAAGTTAGTTATAAGGAACATAAYGGTTGACAGCCCGCAGAAAGTACGTCCCTCATGGCGTGCGCGAAGACTCTGTCGGTTCAAGGCGGTCGCGCAGGCGATATGCTCTGCACAGACTTAGGGGCGGGCATAACCGAGCACCGCCTCCACTAAGGAGGCGCACAGAGCCTTTATGTAGTAGCTTGTTAACAAGCCCGCTCCCGGGCCGAACAGTCACGAAAGGGGCCTTGGCACGGAAGGACGCCACATTAATCCGATTGCTTGATGGACATACAGGGTACCCCTGGTTTCCT-TTTACCCACACTTTAAAAATTATTCCACCACCTTACAACCCAACCACAAAACTTTCTATAACATTGCTTACCCCGACTACTTCCTCGCCTCTCAACTAAACCTGCCCTTCCCAAACCAACCAAAGCATGCACATCAAACCAAACCGCCCTATACAACCTAAAGCGTCCTCGACCAGTCACCTATCGCTCCGGACACCACGCAAAGAAACCACCTGTGGCCAGACAGGCCCACCATAGAAGCTCCACGGTGCAGTGCCACAACGAGGGAACGTGTGCTTATTTCGAATAGCCGCTTCAGGCACTCATGGGGGCCAATGCAATTCTATTACCGTGCCTACCGACCTTCGGACGAATCGCCACAGCAGCCTGAACTAATGGTTTCGTTTGTTCTACGCACGCGGCTCCAGGACCACAGGCCCAAGACCGTGGAGATGCCAAAGGACACGACGCATAGCCGCTTAGCCGAGTCGGCTTAGGAGTGTATTGGAGTCGCCGAAGTTTCAGTCCCCAATCTATGCCTGTGGGGTTTCTGGGATCTCTAAATTTGTTAAACATACACTTACAAGCAATATTCGCAACGTGACTCTGTGTGCCGTGCCCTTACTTCAGGACTCCTGCGAGCCCCTCTGACCCTCCAACATATAACTCCACGCGTGTACGGCGTGGTGTTCCTATTTGTACAACGCGTCCACCATGCCTCGAAACTATAGCTATCAGACACTTAAGCGCACGTTGTGGGAGCGACGGTACACGTGCCCACACTCTTATAAACCAAACCCGACCTCCATCTAAAACTACCAGAGACCTTACATCCCATCACTAGAGCATTCCCGCTTTCCCCAAAGACACCCCGCCACACATATACAAGCCTCCCGTTAAGTACTTATTGGACACACACAACTGACCGCCAGGATCCTTACAATCCCCGAAACCCAAAGATCCCACGCACCGCTATTAGGCGACGCCAGTAGAGCCTGCCCTCCAGCGGGCAGGTACCGGTTCATGGTGAACAAATAGCTTACCCTCTCACGCTGGCAAATATCCCAGCATCAGTTTGACAGTGAGGAAACACTTTTGGAACAATCGCATTACTTTGAAATGCACACACACACGTCCCCCCAGATTCCGACAAAGCCCAAATAGGTAAAAATTATTGTAAACAGAGATCAGTTACTGCCAACCGACCACAACACATAACGCCCAACCATCACCTACACGTATGAGGCCCCAAAACCACGACCGCAACCCCTAATCAACAAAACAGAAGTCAACGAAAATATAGCGAAATTTGTATAAATAACCACAAGCTTAATCCAGCTGATTACCTGATTAGTGCTAAATTATCCATCAGACGTAAAAAATATTAGTGGGGAATTCCAGTTCGCGGGAAGGCCGGATACAGGAGTACAAGTCGTACAATGACCACCCGCACACCCAGCACGGAGATGCTGCCCTCCGGAGGCACGTGTCCTAAAGGGGATCCACACCACGAAAAGTAATCTTGGCTACTGGATGCACAGAAAAAGTTATACCGCAAGAAGCACCCTGTCCATACGTTAGACTCTTGTAACACAGGCGACAAGGCCAACCAAAATCAAGACGCAGACTCGGTTTAGCAAGACAATTCAATGCCCACCGATTAGATACCAACCGCAGTACACCAACAAGAACCAAACAACCGCGAAAGGTCAAATACCAAACCAAACCAAAAGGAAGAACGGACGCGCTAAACCCAACACACTCATTTTCGTTACCACCCTCAACCAAGCAAGTCTAGCTTTAAAGCGGCGGTCCAAAAGAACACAGCAAATTGTTGCTACAGATTACAAGCAACATCCCCAAGAATCAGCCGCTAATGTTATGTCCGATCAACACAGCCCGACTAGGAACGTTTGGCATCAGCTGTCACACCGAGGTTTTATATCCAGCGCTTGTTCTAGATAAGGACCCACAGAGTGGTGCCTGCATTTGGAGAAACTTGACTAGCACGGTGTGGTTGGACACACTTGCCTCCCTGAGGAACACCATCCGTGTAACCGAATGTGAACTCCTTTTAGACGTACACTCTAGCGCTTCACCGGCGATACGACCGACCCAACGTTTCTGTGACCTACAACGGGTGCGGTGCACTCACCCCATACCAAATCCCTCCCTTACGGACTACATGGACCGGCCTAAAGCCGTCTTTAACCTCTCAAGGCGAAACATTCACCACCCACCGCACCCAACACCCCCCACCGTGCCAAAATAACAAAACATACTCAACAATCGCTACAAAGAATTCAATCACCCTACTACTACCGTAGTCAATAGTACGCTCCACCAACACCCAAACGTTATCCAACTAACTCCTTCCGACAAAAATCCATCTAATAAGACAA
APTHA     TCCTATCAATCTTGACACAGGGTCACGGCAACATACGCAGCAGGGCTGCCCCGGGGGACTAAGCACCAATTCCCTAGACGTGCCCGAAATACCCCCTCCAGCATGACTCTTATATGGTTACTTGTGTATATGCAGGCCGGGCAATTGGATGAACCTAAGCAGATATAACGGACGCCTCATTATCCAAATTATACGGAACGCTGTAGGGTGCGTGTAGGTGGGCTGCTTCGGTGAAACAAGCAAACTCACATCACTTGCTCTGCGAAACTCTTGTTTGCGTTCCTCTGCCACCCTAATCCCATGCTTTCAAACATTGGCCCTT-AACCGACATCCACTCGAAAAATAACTGAGTAGTGAAACGAACCATATCCCCGGGGTAATTCGCGAGTGCGTTTAATAGTGAGCTGAACAACCATTCCTAAGAGAACGCGCTCTTTCGGTCGATCAAGCTCTAAAATCCAAACCAATCTCACAACGTCGCATGGCGGTAGCACACACAACGTTTATCCGTAAAAAATACACAACATTCTATAAAGGTTTCAAAAACACTAAAATTAAACGCAGTCATACTTCGGCCCCGGTACATCACCGCAACGAAGAGAAATACTCCGTTTTCCCGTTGAAACCCATGACAACTCAAAAAAATAGGCATCTAACCCCACAATGACTAGATAACTCTTAACAGAGACTCATGGTGGAGGAGCACCACGGCGCCGATCGGGCATAGAGAGCGTGAATTAGACGAAGGTGATCGCCAAGGCGAGTCCAAAAATTCCCCTTCCCCGTTAAGGGGGAGTAGTCCTGGACGCGGGTGGCGATTCCCGGATTATGGAATAAAGGAAACCGCTCTCACCTGTTGCAAGACCCCTCCGCGGGAAACCAGCACAAATTGCGGGGGCGCTCCCTTTTGCCGGTATACCGTGAATCGGATTGGAAGCTGTAGAGTGACTAGTCGTAGTGCCATAGGAGGGACGTTATGAAAAGACAGAAGTATCGACCGGAAATGCCACTGCGTATCTAAGGTAGAGCGATTCGAGCCGATTGGGCTCTGCTAGGGTGACGGTACTTCCTAGTACCCATGAGCTGGATAGGACATTCCCTCGTGGACCCTTGTCGGTACTAAATTAGTCATAAGGAACATAATGGTTTACAAACCGTAAAAAGTACGTCCCCCATGGCGTGCACGAGGACTCTGTCGGTTCAAGGTGGTCGCGCAGGCGATACGCTTCACATAGACTTATGGGCGGGCGTAACCGAGCATCGCCTCCATTAAGGAGGCGCACAGAGCCTTTATGTAGTAGCTTGTTAACATGCCTGCTCCTGGGCCGGGCAGTCACGAAAGGGGCCTTGGCACGGAAGGACGCCACATTAAACCGATTGCTTGATGGACATACAGGGTACCCCTGATTTTCTATTTACCCACACTTCAACATTTATTTCACCACTTTCCAACCAAAAAAACACACTTTCTATAACATTGCTGACCCCGACCATCTACCCGCTCCTCAACTAAACCTACCTTTCCCAAACCAACTAAAGCATGCACTTCAATCTCAACCGCCCTATACAACTTAAAGCGTCCTCGACCAGCCACCTATCGCCCCGGACAACACGCACAGAAACCACCTGCGGCCAGACAGGCCCACCATAGAAACCCAACGATACAGTATCCCAACGCGGGAACGTGTGCTTATTTCGAATAACCGCTTCCGGCACTCATGGAAGCTAATGCAATTCTATATCCACGTCTACCGACCTTCGAGCGAATCGCCACAGCAGCCTGAACTAATGGTTTCGTTTGTTCTACGCACGTGGCTCCAGAACCACCGGCCCAAGACCGTGGAGATGCCAAAGGACACGACGCTCAACCGTTTAGTCGAGTCGGCTTAGGGGTGTATTGGAGTCGCCGAAGTTTCAATCTCCAATCTATACCTGTGGGGTTTCTGGGATTTCTAAATTTGTTAAAAATACCCTCCTAAACAACATTTGCAACAAGACTCTGTGTGCCGTGCCCTTACTTCAGGACTTCTGTGAGCCCCCCTGACCCCCCTACTTATAACACCACGCGTGTACGGCGTGGTATTCCCATTTGTACAGCGCGTCCACTATGCCTCGAAACTCTATCTATCACACACATTCACGCACGTTGTGGGGGCGATGGTACACGTGCCCACACCCTTACAAATCAGACTCAACTTCAACCTAAAAACACCAGAAATCTCCCATTCTATCTCTAGAGCATGCCCGCTTTCCCCATAGACACCCCGCCACACATAAACAAACCTAATGTTGAGTACTTATTGGACACACACAACTGACCGCCAGGATCCTTACAATCCCCGACCCCCACAGATCCCACGCACATCACTTAGACTGTGCTAGTAGAGCCTGCCCTTCAGCGGGCAGGTACTGGCTCACGGTGAACGACCAGCCAATTTTCTCACGCTGGCAAATATCCCAGCATCAGTTTGACAACGAGGGAACAATTTTGGAACAATCGCATTATTTCGAAATGCACACACCCACGCCCCCCCAAATTCCGACAAAGCCCAAACAGGCAAAAGCTATTGTAAACAGCGACCAGTTACTACTAACCGACCACAATACAAAACGCCCAACCACCATCCACACGCATAAGAACCCAATACCACAATTACAACCCTTTACCGACAAAATAGAAGTCAACACAAATATTGGGAAATCTTTATACACAGCCATAAGCTTATTCCAGTTGATTATCTGATTAGTGCTAAATTATCTATTAGACACAAGAAATATTAGTGGGGAATTCCAGTTCGCGGGAAGGCCGGATACAGGGGCACAAGTCGTACAATGACCATTGACACACCCCGCACGGGGATGCTGCCCTCCGGAGGCACGTGCCCTAAAGGGGATCCACACCCCAAACAGTACTCTCGGCTACTGGATGCACAGAAAAAGTTATACCGTAAGAAGCACCCCGTCCATACGTTAGATTTTTGTAACACGGGCGACAAGGCCACCCAAATTCAAGATGCAGACTCGGTTTAGCAAGACAATTCAATGCCCACCGATTAGATACCAACAGCAGTACACCAACAAGACCAGAACAACCGAGAAAGGCCAATAACCAAACCAAACGAAAAGGAAGAATGACTGCGCTAAACACACCACAATTATAAACGTTACATCCTACAACCAAGCAAGTCCAGTTTTAAAGCGGTGGCCCAGAAATATCCAGCAAATCGTTGCTATGCCTCA-TAGCAACATCCTCAAAAATCAGCCTCTAATGTTATGTTCGATCAACACAGCCCGACTAGGATCGTTTAGCATCAGCTGTCACACCGAGGTTTTATATTCAGCGTTTGTTTTAGATAAGAACTCACAGAGTGGTGCCTGCATTTGGAGAAACTTGACTAGCACGGTGTGGTTGGACACACTTGCCTCCCTCAAGAACACCATCCGTGTAACCGAATCTGAACTCCTTTCAGACGTACACACCCACATTTCACCGGCGATACGACCGACCCAACGTTTCTGTGACCTACAATGGGCGTGGTGTACTTACCCCATACCTAGTCCTTCGCTTCCGGATCACATGGACCGGCCTAAAGCTGTTATTCACCGCTCAAGGCGAAAATT-CCTCACCCATCCTACCACACAGCTCTCTACACCCCCAAACATCGAATCAAATATAACAACTTCCACCTGTCTCTCAAATCACCAAATGCCACCACAATAAACCCAAGACTATTCCATCATCTATACTTCACCAGACAATTTACCAACAGATAAAACCTTCCAAGCCTAACAG
APTMA     TCCCATCAATCTTGACACAGGGTCATGGCAACATACGCAGCAAGGCTGCCCCGGGGGACTAAGCACCAATTCCCTAGACATGCTCGAAATACCCCCTTCAGCATGACTCCTATATAGTTACTTGTGTATATGCAGGCCGGGCAATTGGATGAACTTAAACAGATATAACGGACGCCTCATTATCGAAATTATACGGAACGCTGTAGGGTGCGTGTAGGTGGGCTGCTTCGGTGAAACAAGCAAACTCACATCACTTGCTCTGCGAAACCCTTGTTTGCGTTCCTCTGCCACCCTAATCCCATGCTTTCAAACATTGGCCCTTAAACCGATATCCACTCGAAAAATAACTGAGTAGTGAAACGAACCATATCCCCGGGGTAATTCGCGAGTGCGTTTAATAGTGAGCTGAACCACCATTCCTAAGAGAACGCGCTCTTTCGGTCGATTAAGCTCTAAAATCCAAACCAATCTCACAACGTCGCATGGCGGTAGCACACACAACGTTTATCCGTAGAAAATACACAACATTCTACAAAAGTTTCAAAAACACTAAAATTAAACACAGTCATACCTTGGCCCCGGTACATCACCGCAACGAAGAGAAATACTCCGTTTTCCCGTTGAAACCCATGACAACTCAAAAAAATAGGCATCTAACCCCACAATGACTAGATAACTCTTAACAGAGACTCATGGTGGAGGAGCACCACGGCGCCGACCGGGCATAGAGAGCGTGAATTAGACGAAGGTGATCGCCAAGGCGAGTCCAAAAATTCCCCTTCCTTGTTAAGGGGGAGTAGTCCTGGACGCGGGTGGCGATTCCCGGATTATGGAATAAAGAAAACCGCTCTCACCTGTTGCAAGACCCCTCCGCGGGAAACCAGCACAAATTGCGGGGGCGCTCCCTTTTGCCGGTATACCGTGAATCGGATTGGAAGCTGTAGAGTGACTAGTCGTAGTGCCATAGGAGGGACGTTATGAAAAGACAGAAGTATCGACCGGAAATGCCACTGCGTATCTAAGGTAGAGCGATTCGAGCCGATTGGGCTCTGCTAGGGTGACGGTACTTCCTAGTACCCATGAGCTGGATAGGACATTCCCTCGTGGACCCTTGTCGGTACTAAATTAGTTATAAGGAACATAATGGTTTACAAACCGTAAAAAGTACGTCCCCCATGGCGTGCACGAGGACTCTGTCGGTTCAAGGTGGTCGCGCAGGCGATACGCTTCACATAGACTTATGGGCGGGTGTAACCGAGCACCGCCTCCACTAAGGAGGCGCACAGAGCCTTTATGTAGTAGCTTGTTAACATGCCTGCTCCTGGGCCGGGCAGTCACGAAAGGGGCCTTGGCATGGAAGGACGCCACATTAAACCGATTGCTTGATGGACATACAGGGTACCCCTGATTTTCTATTTACCCACACTTCAACATTTATTTCACCACCTTCCAACCAAAAAAACACACTATCTATAACATTGCTGACCCCGACCATCTACTCGTTCCTCAACTAAACCTACCTTTCCCAAACCAACTAAAGCATGCACTTCAATCCCAACCGTCCTATACAACTTAAAGCGTCCTCGACCAGCCACCTGTCGCCCCGGACAACACGCACAGAAACCACCTGCGGCCAGACAGGCCTACCATAGAAACCCAACAATACAGTACCCCAACGCGGGAACGTGTGCTCATTTCGAATAACCGCTTCTGGCACTCATGGAGGCCAATGTAATTCTATATCCACGTCTACCGACCTTCGAGCGAATCGCCACAGCAGCCTGAATTAATGGTTTCGTTTGTTCTATGCACGTGGCTCCAGAACCACCGGCCCAAGACCGTGGAGATGCCAAAGAACACGACGTTCAACCGTTTAGTCGAGTCGGCTTAGGGGTGTATTGGAGTCGCCGAAGTTTCAATCTCCAATCTATACCTGTGGGGTTTCTGGGATTTCTAAATTTGTTAAAAATACCCTCCTAAACAACATTCGCAACGGGACTCTGTGTGCCGTGCCCTTACTTCAGGACTCCTGCGAGCCCCCCTGACCCCCCTACTTGTAACCCCACGCGTGTACGGCGTGGTAATCCCATTTGTACAGCGCGTCCACTATGCTTCGAAACTCTATCTATCACACACATTCACGCACGTTGTGGGGGCGATGGTACACGTGCCCATACCCTTACAAATCAGACTCAGCTTCAACCTAAAAACACTAGAAATCTCCCATTCTATCTCTAGAGCATGCCCGCTTTCCCCATAGACACCCCGCCACACATAAACAAACCTAACGTTGAGTACTTATTGGACACACACAACTGACCGCCAGGATCCTTACAATCCCTGACCCTCACAGATCCCACGCACATCACTTAGACTGCGCTAGTAGAGCCTGCCCTTCAGCGGGCAGGTACCGGCCCACGGTGAACGACCAGCCAAACTTCTAGCGTTGGCAAATATCCCAGCATCAGTTTGACAGTGAGGGAACAATTTTGGAACAATCGCATTATTTCGAAATGCACACACCCACGCCCCCCCAAATTCTGACAAAGTCCAAACAGGCAAAAGCTATTGTAAACAGCGACCAGTTACTACTAACCGACCACAATGCATAACGCCCAACCACCATCCATACGCATAAGAACCCAATACCACAACCACAACCTTTCACCAACAAAATAGAAGTCAACACAAATATTGAGAAATCTTTATACACAGCCATAAGCTTACTCCAGTTGATTACCTGATTAGTGCCAAATTATCTATTAGACACAAGAAATATTAGTGGGGAATTCCAGTTCGCGGGAAGGCCGGATACAGGGGCACAAGTCGTACAATGACCATTGACACACCCCGCACGGGGATGCTGTCCTCCGGAGGCACGTGCCCTAAAGGGGATCCACACCCCAAACAGTACTCTCGGCTACTGGATGCACAGAAAAAGTTATACCGTAAGAAGCATCCCGTCCATACGTTAGATTCTTGTAACACGGGCGACAAGGTCACCCAAATTCAAGATGCAGACTCGGTTTAGCAAGACAATTCAATGCCCACCGATTAGATACCAACAGCAGTACACCAACAAGACCAGAACAACCGAGAAAGGCCAATAAACAAACCAAACAAAAAGGAAGAAAGACTGCGCTAAACATACCACAATTATAAACGTTACATCCCACGACCAAGCAAGTCTAGTTTTAAAGCGGTGGCCCAGAAATATCCAGCAAATCGTTGCTACGCCCCA-TAGCAACATCCTCAAAAATTAGCCTCTAATGTTATGTTCGATCAACACAGCCCGACTAGGATCGTTTAGCATCAGCTGTCACACCGAGGTTTTATATTCAGCGTTTGTTTTAGATAAGAACCCACAGAGTGGTGCCTGCATTTGGAGAAACTTGACTAGCACGGTGTGGTTGGACACACTTGCCTCCCTCAGGAACACCATCCGTGTAACCGAATCTGAACTCCTTTCAGACGTACACACCCACATTTCACTGGCGATACGACTGACCCAACGTTTCTGTGACCTACAATGGGCGTGGTGCATTTACCCCATACCTAGTCCTTCGCTTCCGGACCACATGGACCGGCCTAGAGCAGTTATTCACCGCTCAAGGCGAAAATT-NNNNNNNNNNNNNNNNNNNNNNNNNNNNNNNNNNNNNNNNNNNNNNNNNNNNNNNNNNNNNNNNNNNNNNNNNNNNNNNNNNNNNNNNNNNNNNNNNNNNNNNNNNNNNNNNNNNNNNNNNNNNNNNNNNNNNNNNNNNNNNNNNNNNNNNNNNNNNNNNNNNNNNNNNNNN
APTMA2    TCCCATCAATCTTGACACAGGGTCATGGCAACATACGCAGCAAGGCTGCCCCGGGGGACTAAGCACCAATTCCCTAGACATGCTCGAAATACCCCCTTCAGCATGACTCCTATATAGTTACTTGTGTATATGCAGGCCGGGCAATTGGATGAACTTAAACAGATATAACGGACGCCTCATTATCGAAATTATACGGAACGCTGTAGGGTGCGTGTAGGTGGGCTGCTTCGGTGAAACAAGCAAACTCACATCACTTGCTCTGCGAAACCCTTGTTTGCGTTCCTCTGCCACCCTAATCCCATGCTTTCAAACATTGGCCCTTAAACCGATATCCACTCGAAAAATAACTGAGTAGTGAAACGAACCATATCCCCGGGGTAATTCGCGAGTGCGTTTAATAGTGAGCTGAACCACCATTCCTAAGAGAACGCGCTCTTTCGGTCGATTAAGCTCTAAAATCCAAACCAATCTCACAACGTCGCATGGCGGTAGCACACACAACGTTTATCCGTAGAAAATACACAACATTCTACAAAGGTTTCAAAAACACTAAAATTAAACACAGTCATACCTTGGCCCCGGTACATCACCGCAACGAAGAGAAATACTCCGTTTTCCCGTTGAAACCCATGACAACTCAAAAAAATAGGCATCTAACCCCACAATGACTAGATAACTCTTAACAGAGACTCATGGTGGAGGAGCACCACGGCGCCGACCGGGCATAGAGAGCGTGAATTAGACGAAGGTGATCGCCAAGGCGAGTCCAAAAATTCCCCTTCCTTGTTAAGGGGGAGTAGTCCTGGACGCGGGTGGCGATTCCCGGATTATGGAATAAAGAAAACCGCTCTCACCTGTTGCAAGACCCCTCCGCGGGAAACCAGCACAAATTGCGGGGGCGCTCCCTTTTGCCGGTATACCGTGAATCGGATTGGAAGCTGTAGAGTGACTAGTCGTAGTGCCATAGGAGGGACGTTATGAAAAGACAGAAGTATCGACCGGAAATGCCACTGCGTATCTAAGGTAGAGCGATTCGAGCCGATTGGGCTCTGCTAGGGTGACGGTACTTCCTAGTACCCATGAGCTGGATAGGACATTCCCTCGTGGACCCTTGTCGGTACTAAATTAGTTATAAGGAACATAATGGTTTACAAACCGTAAAAAGTACGTCCCCCATGGCGTGCACGAGGACTCTGTCGGTTCAAGGTGGTCGCGCAGGCGATACGCTTCACATAGACTTATGGGCGGGTGTAACCGAGCACCGCCTCCACTAAGGAGGCGCACAGAGCCTTTATGTAGTAGCTTGTTAACATGCCTGCTCCTGGGCCGGGCAGTCACGAAAGGGGCCTTGGCATGGAAGGACGCCACATTAAACCGATTGCTTGATGGACATACAGGGTACCCCTGATTTTCTATTTACCCACACTTCAACATTTATTTCACCACCTTCCAACCAAAAAAACACACTATCTATAACATTGCTGACCCCGGCCATCTACTCGTTCCTCAACTAAACCTACCTTTCCCAAACCAACTAAAGCATGCACTTCAATCCCAACCGTCCTATACAACTTAAAGCGTCCTCGACCAGCCACCTGTCGCCCCGGACAACACGCACAGAAACCACCTGCGGCCAGACAGGCCTACCATAGAAACCCAACGATACAGTACCCCAACGCGGGAACGTGTGCTCATTTCGAATAACCGCTTCTGGCACTCATGGAGGCCAATGTAATTCTATATCCACGTCTACCGACCTTCGAGCGAATCGCCACAGCAGCCTGAATTAATGGTTTCGTTTGTTCTATGCACGTGGCTCCAGAACCACCGGCCCAAGACCGTGGAGATGCCAAAGAACACGACGTTCAACCGTTTAGTCGAGTCGGCTTAGGGGTGTATTGGAGTCGCCGAAGTTTCAATCTCCAATCTATACCTGTGGGGTTTCTGGGATTTCTAAATTTGTTAAAAATACCCTCCTAAACAACATTCGCAACGGGACTCTGTGTGCCGTGCCCTTACTTC-GGACTCCTGCGAGCCCCCCTGACCCCCCTACTTGTAACCCCACGCGTGTACGGCGTGGTAATCCCATTTGTACAGCGCGTCCACTATGCTTCGAAACTCTATCTATCACACACATTCACGCACGTTGTGGGGGCGATGGTACACGTGCCCATACCCTTACAAATCAGACTCAGCTTCAACCTAAAAACACTAGAAATCTCCCATTCTATCTCTAGAGCATGCCCGCTTTCCCCATAGACACCCCGCCACACATAAACAAACCTAACGTTGAGTACTTATTGGACACACACAACTGACCGCCAGGATCCCTACAATCCCCGACCCTCACAGATCCCACGCACATCACTTAGACTGCGCTAGTAGAGCCTGCCCTTCAGCGGGCAGGTACCGGCCCACGGTGAACGACCAGCCAAACTTCTCGCGTTGGCAAATATCCCAGCATCAGTTTGACAGTGAGGGAACAATTTTGGAACAATCGCATTATTTCGAAATGCACACACCCACGCCCCCCCAAATTCTGACAAAGTCCAAACAGGCAAAAGCTATTGTAAACAGCGACCAGTTACTACTAACCGACCACAATGCAAAACGCCCAACCACCATCCATACGCATAAGAACCCAATACCACAACCACAACCTTTCACCAACAAAATAGAAGTCAACACAAATATTGAGAAATCTTTATACACAGCCATAAGCTTACTCCAGTTGATTACCTGATTAGTGCCAAATTATCTATTAGACACAAGAAATATTAGTGGGGAATTCCAGTTCGCGGGAAGGCCGGATACAGGGGCACAAGTCGTACAATGACCATTGACACACCCCGCACGGGGATGCTGTCCTCCGGAGGCACGTGCCCTAAAGGGGATCCACACCCCAAACAGTACTCTCGGCTACTGGATGCACAGAAAAAGTTATACCGTAAGAAGCATCCCGTCCATACGTTAGATTCTTGTAACACGGGCGACAAGGTCACCCAAATTCAAGATGCAGACTCGGTTTAGCAAGACAATTCAATGCCCACCGATTAGATACCAACAGCAGTACACCAACAAGACCAGAACAACCGAGAAAGGCCAATAAACAAACCAAACAAAAAGGAAGAAAGACTGCGCTAAACATACCACAATTATAAACGTTACATCCCACGACCAAGCAAGTCTAGTTTTAAAGCGGTGGCCCAGAAATATCCAGCAAATCGTTGCTACGCCCCA-TAGCAACATCCTCAAAAATTAGCCTCTAATGTTATGTTCGATCAACACAGCCCGACTAGGATCGTTTAGCATCAGCTGTCACACCGAGGTTTTATATTCAGCGTTTGTTTTAGATAAGAACCCACAGAGTGGTGCCTGCATTTGGAGAAACTTGACTAGCACGGTGTGGTTGGACACACTTGCCTCCCTCAGGAACACCATCCGTGTAACCGAATCTGAACTCCTTTCAGACGTACACACCCACATTTCACTGGCGATACGACTGACCCAACGTTTCTGTGACCTACAATGGGCGTGGTGCATTCACCCCATACCTAGTCCTTCGCTTCCGGACCACATGGACCGGCCTAGAGCAGTTATTCACCGCTCAAGGCGAAAATT-TCTCATCTATCTCACCACACAGCTTTCTACACCTCCAAACATCAAATCAAATATAGCAATCACCACCTACCTCCCAAATCATCAGTCACCACTACAACAAATCTAGAACTATTCCATCATTTATACCTCGCTAGACAATCCACTAACAAATAGAATCTTCTAAATCTAAAAA
APTOW     TCCCATCAATCTTGACACAGGGTCACGGCAACATACGCAGCAGGGCTGCCCCGGGGGACTAAGCACCAATTCCCTAGACGTGCCCGAAATACCCCCTCCAGCATGACTCCTATATGGTTACTTGTGTATATGCAGGCCGGGCAATTGGATGAACCTAAACAGATATAACGGACGCCTCATTATCCAAATTATACGGAACGCTGTAGGGTGCGTGTAGGTGGGCTGCTTCGGTGAAACAAGTAAACTCACATCACTTGCTCTGCGAAACTCTTGTTTGCGTTCCTCTGCCACCCTAATCCCATGCTTTCAAACATTGGCCCTTAAACCGACATCCACTCGAAAAATAACTGAGTAGTGAAACGAACCATATCCCCGGGGTAATTCGCGAGTGCGCTTAATAGTGAGCTGAACAACCATTCCTAAGAGAACGCGCTCTTTCGGTCGATCAAGCTCTAAAATCCAAACCAATCTCACAACGTCGCATGGCGGTAGCACACACAACGTTTATCCGTAGAAAATACACAACATTCTATAAAGGTTTCAAAAACACTAAAATTAAACGCAGTCATACTTCGGCCCCGGTACATCACCGCAACGAAGAGAAATACTCCGTTTTCCCGTTGAAACCCATGACAACTCAAAAAAATAGACATCTAACCCCACAATGACTAAATAACTCTTAACAGAGACTCATGGTGGAGGAGCACCACGGCGCCGATCGGGCATAGAGAGCGTGAATTAGACGAAGGTGATCGCCAAGGCGAGTCCAAAAATTCCCCTTCCCCGTTAAGGGGGAGTAGTCCTGGACGCGGGTGGCGATTCCCGGATTATGGAATAAAGAAAACCGCTCTCACCTGTTGCAAGACCCCTCCGCGGGAAACCAGCACAAATTGCGGGGGCGCTCCCTTTTGCCGGTATACCGTGAATCGGATTGGAAGCTGTAGAGTGACTAGTCGTAGTGCCATAGGAGGGACGTTATGAAAAGACAGAAGTATCGACCGGAAATGCCACTGCGTATCTAAGGTAGAGCGATTCGAGCCGATTGGGCTCTGCTAGGGTGACGGTACTTCCTAGTACCCATGAGCTGGATAGGACATTCCCTCGTGGACCCTTGTCGGTACTAAATTAGTCATAAGGAACATAATGGTTTACAAACCGTAAAAAGTACGTCCCCCATGGCGTGCACGAGGACTCTGTCGGTTCAAGGTGGTCGCGCAGGCGATACGCTTCACATAGACTTATGGGCGGGCATAACCGAGCATCGCCTCCACTAAGGAGGCGCACAGAGCCTTTATGTAGTAGCTTGTTAACATGCCTGCTCCTGGGCCGGGCAGTCACGAAAGGGGCCTTGGCACGGAAGGACGCCACATTAAACCGATTGCTTGATGGACATACAGGGTACCCCTGATTTTCTATTTACCCACACTTAAACATTTATTTCACCACTTTCCAACCAAAAAAACACACTTTCTATAACATTGCTGACCCCGACCATCTACTCGTTCCTCAACTGAACCTACCTTTCCCAAACCAACTAAAGCATGCACTTCAATCTCAACCGCCCTATACAACTTAAAGCGTCCTCGACCAGCCACCTATCGCCCCGGACAACACGCACAGAAACCACCTGCGGCCAGACAGGCCCACCATAGAAGCCCAACAATACAGTACCCCAACGCGGGAACGTGTGCTTATTTCGAATAACCGCTTCCGGCACTCATGGAAGCTAATGCAATTCTATATCTACGTCTACCGACCTTCGAGCGAATCGCCACAGCAGCCTGAACTAATGGTTTCGTTTGTTCTACGCACGTGGCTCCAGAACCACCGGCCCAAGACCGTGGAGATGCCAAAGGACACGACGCCCAACCGTTTAGTCGAGTCGGCTTAGGGGTGTATTGGAGTCGCCGAAGTTTCAATCTCCAATCTATGCCTGTGGGGTTTCTGGGATTTCTAAATTTGTTAAAAATACCCTCCTAAACAACATTTGCAACGAGACTCTGTGTGCCGTGCCCTTACTTCAGGACTCCTGTGAGCCCCCCTGACCCCCCTACTTATAACACCACGCGTGTGCGGCGTGGTATTCCCATTTGTACAGCGCGTCCACTATGCCTCGAAACTCTATCTATCACACACGTTCACGCACGTTGTGGGGGCGATGGTACACGTGCCCACACCCTTACAAACCAGACTCAGCTTCAACCTAAAAACACCAGAAATCTCCCATTCTATCTCTAGAGCATGCCCGCTTTCCCCACAGACACCCCGCCACACATAAACAAACCTAATGTTGAGTACTTATTGGACACACACAACTGACCGCCAGGATCCTTACAATCCCCGACCCCCACAGATCCCACGCACATTACTTAGACTGTGCTAGTAGAGCCTGCCCTTCAGCGGGCAGGTACCGGCTCACGGTGAACGACCAGCCAATTTTCTCACGTTGGCAAATATCCCAGCATCAGTTTGACAACGAGGGAACAATTTTGGAACAATCGCATTATTTTGAAATGCACACACCCACGCCCCCCCAAATTCCGACAAAGCCCAAACAGGCAAAAGCTATTATAAACAGCGACCAGTTACTACTAACCGACCGCAATACAAAACGCCCAACCACCATCCACACGCATAAGAACCCAATACCACAATTACAACCCTTTACCGACAAAATAGAAGTCAACACAAATATTGAGAAATCTTTATACACAGCCATAAGCTTATTCCAGTTGATTACCTGATTAGTGCCAAATTATCTATTAGACACAAGAAATATTAGTGGGGAATTCCAGTTCGCGGGAAGGCCGGATACAGGGGCACAAGTCGTACAATGACCATTGACACACCCCGCACGGGGATGCTGCCCTCCGGAGGCACGTGCCCTAAAGGGGATCCACACCCCAAACAGTACTCTCGGCTACTGGATGCACAGAAAAAGTTATACCGTAAGAAGCACCCCGTCCATACGTTAGATTTTTGTAACACGGGCGACAAGGCCACCCAAATTCAAGATGCAGACTCGGTTTAGCAAGACAATTCAATGCTCACCGATTAGATACCAACAGCAGTACACCAACAAGACCAGAACAACCGAGAAAGGCCAATAACCAAACCAAACAAAAAGGAAGAAGGACTGCGCTAAACACACCACAATTATAAACGTTACATCCCACGACCAAGCAAGTCCAGTTTTAAGGCGGTGGCCCAGAAATATCCAGCAAATCGTTGCTATGCCTCA-TAGCAACATCCTCAAAAATCAGCCTCTAATGTTATGTTCGATCAACACAGCCCGACTAGGATCGTTTAGCATCAGCTGTCACACCGAGGTTTTATATTCAGCGTTTGTTTTAGATAAGAACTCACAGAGTGGTGCCTGCATTTGGAGAAACTTGACTAGCACGGTGTGGTTGGACACACTTGCCTCCCTCAGGAACACCATCCGTGTAACCGAATCTGAACTCCTTTCAGACGTACACACCCACATTTCACCGGCGATACGACCGACCCAACGTTTCTGTGACCTACAATGGGCGTGGTGTACTTACCCCATACCTAGTCCTTCGCTTCCGGATCACATGGACCGGCCTAAAGCTGTTATTCACCGTTCAAGGCGAAAATT-CCTCACCCATCCCACCACACAGCTCCCTATACCCCCAAACATCAAATTAAATATAACAATTCCCACCTATCTCCCAAACCACCAAATGTCACTACAACAAACCCAAGATCACTCCATCATCTATACCTCACCAGATAACCCACTAACAAACAAAACTTTCCAAGCCTAATAG
CASBE     CTTTACCAATCTTGACACAGGGTCACGGCAGCATACGCAGCAAGGCTGTCCCGGGGGACTAAGCACCAATTCCCTAAACACGTTCGAAATACCCCCTTCAGCATGCCTCTTATACGGTTACTTGTGTATATGCAGGCCGGGCAATTGGACGAACCTGAACAGATACAACGAACGCCTCATTGTCTGAATTATACGGAACGCTGCAGGGTGCGTGTAGGTGGGCTGCTTCGGTGAAACAAACAGACTCACATCACCCGCTCTGCGAAACCCTTGTCTGCGTTCCTCTGCCACCCTAATCCCACGCTCTCAAACATTGGCCCCT-AACCGACATATACATGTAAAATAACTGAGTAGTGAAACGAACCATATCCCCGGGGTAATTCGCGGGTGCCCTTAATAGTAAGCTGAACCAACATTTCCAAGGGAACGCGCTCTTTCGGCCGATCAAGCACTAGAATCCAAACTAATCTCACAGCAGCGCATGGTGGTAGTACACACAACGTTTATCAGTAAGGAATGCACAACATTTTGCAAGGGTCTCAAAAACACTAAAATTAAACGCAGACACGCCTCGGCCCCAGTACATCACCGTAACGAAAAGGAATACTTTGCTTTCCCGTTGAAACCCATGACAACTCAAACAATCAGACGTCTAACCCCTCAACATATAGATAACTCTTAACAGAGACTCATGGTGGAGGAGCACCACGGCGCCGACCGGGCATAGAGAGCGTGAATTAGACGAAGGTGATCGCCAAGGCGAGTCCAAAAATTCTCCTTCCCTGTTAGGGGGGAGTAGTCCCGGACGCGGGTGGCGATTCCCGGGTTACGGAATAAAGAAAACCGCACTCACCTGTTGTAAGACCCCTCCGCGGGAAACCAGCACAAATTGCGGGGGCGCTCCCTTTTGCCGGTACACCGTGAATCGGATTGGAAGCTGTAGAGTGACTAGTCGTAGTGCCATAGGAGGGACGTTATGAAAAGACAGAAGTATTGACCGGAAATGCCACTGTGTATCTAAGGCAGAGCGATTCGAGCCGATTGGGCTCTGCTAGGGTGACGGTACTTCTTAGTACCCATGAGCTGGATAGGACATTCCCTTGCGGACCCTTGTCGGTACTAACTTAGTCATAAGGAATATAATGGTTTACAGGCCGCAGAAAGTACGTCCCCCATGGCGTGCGCGAGGACTCTGTCGGTTCAAGGCGGTCGCGCAGGCGATACGCTCCACACAGATTTAAGGGCGGGCATAATCGAGCATCGCCTCCACTAAGGAGGCGCATAGAGCCTTTATGTAGTAGCTTGTTAGCATGCCTGCTCTCGGGCCGGGCAGTCACGAAAGGGGCCTTGGCACGGAAGGACGCCACATTAAACCGATTGCTTGATGGACATACAGGGTACCACTGATTTCCTATTTACCCACACTTCAATGTTGATCCCACCACCTTGCAACCTAAAAAAAACACTATCTATAACATTGCTGACCTCGACCACCTCCTCGTCTCGCGGCTAAACCTACCCTTCCCAAACTAACCAACGCATGCACTTCAATCTTGACCGTCCTATACAACTTAAAGCGTCCTCGAACAGCCACCTATCGCCCCGGACACCACGCACAGAAACTACCTGTGGCCAGACAGGCCCACCATAGAAGCCCAACAATACAGTACCCTAACGGGGGAACGTGTGCCCATTTCGAATAGCCGCTTCAGGCACTCATGGGGGCCAATGTAATTCTATATTTATGCCTACCGACCTTCGGGCGGATCGCCACAGCAGCCTGAACTAATGGTTTCGTTTGTTCTACGCACGCGGCTCCAGAACCACTGGCCCAAGACCGTGGAGATGCCAAAGGACACGACGCACAACTGTTTAGCCGAGTCGGTTTAGGGGTGTATTGGAGTCGCCGAAGTTTCAGTCCCCAATCTATACCTGTGGGGTTTCTGGGATTTCTAAATTTGTTAAAAATACCCTCACAAACAAGATTCGCAACGGGACTCTGTGTGCCGTGCCCTTACTTCAGGACTTCTGCGAGCCCCCCTGACCCCCACACCTATAACTCCACGCGTGTACGGTGTGGTATCCCCATTTGTATAGCGCGTCCACTATGCCTCGAAACTCTAGCTATCACACACTTATACGCATGTTGTGGGAGCGACGGTACACGTGCCCACACCCTTACAAAACAAACCCAGTCTCAACCTGAAAACACCAGGAACCTCCCATTCCAACTCTAGAGCATGCCCGTTTTCCCCACAGACACCCCGCAGCACATAAACAAACCTAACGTTGAGAACTTATTGGACACACACAACTGACCGCCAGGATCCTTACAATCCCCGACCCCCACAGACCTCATGCACATCATTTAGACTGTGCCAATAGAGCCTGCCCTTCAGCGGGCAGGTACCGGCCTACGGTGAACGACCAGCCAATCTTCTCACGTTGGCAAATATCCCAGCATCAGTTTGACAGCGAGGAAACAGTTTTGGAACAATCGTATTATTTCGAAATGCACACACCTGCGCCCCCCCAAATTTTGATAAAGCCCAAACAGGCAAAAGCTATTACAAACAGCGACCAGTTACTACCAACCGACCACAATACATAACGCCCAACCACCACCCACACGCATGAGAACCCAATACCATAACCACAACCCCTCATCAACATAATAGAAGTTAACACATATATTGAGAAGTCTTTATACATAACCATAAGCTTACTTCAGTTGATTACCTGATTAGTGCCAAATTATCCATCAGACATAAGAAATACTAGTGGGGAATTTCAGTTCGCGGGAAGGCCGGATACAGGGGCACAAGTCGTAAAATGACCGTTGACACATCCCGCATGGAGATGCTGCCCTCCGGAGGCACGTGCCCTAAAGGGGATCCACACCCCAAACAGCAATCTCGGTTATTGGATGCACAGAAAAAGTTATACCGCAAGAAGCACCCCGTCCATACGTTAGACTCTTGTAACACGGGCGACAAGGCCACCCAAAGTCAAGACGCAGACTCGGTTTAGCAAGACAATTCAATGCCCATCGATTAGATAACAACAGCGGTACACCAACAAGATCGGAACAACCGGGAAAGGCCAATAGCCAAACCAAACAGAAAGGAAGAACGAACGCGCTACACACACTACAATTATTAACGTTACCCCCTACAACCAAGCAAGTCCAGCTTTAAAGCGGCGGTCCAGGAATACCCAGCAAATCGTTGCTACATCCTACAAGCAACATCCCCAAAAATCAGCCTCTAATATTATGTCCGATCAACACAGCCCGACTAGGATCGTTTGGCATCAGCTGTCACACCGAGGTTTTATATCCAGCGTTTGTTCTAGATAAGGACCCATAGAGTGGTGCCTGCATTTGGAGAAACTTGACTAGCACGGTGTGGTTGGACACACTTGCCTCCCTCAGGAACACCATCCGTGTAACCGAGTCTGAACTCCTTTCAGATGTACATACCCACGTTTCATCGGCGATACGACCGACCCAACGTTTTTGTGACCTACAACGGGCGTGGTGCACTCACTCCATACCTAATCCCTCGCTTTCGGACCATATAGACCGGCCTAAAGCAGTTATTCACCATTCAAGGCGAAACTTTNNNNNNNNNNNNNNNNNNNNNNNNNNNNNNNNNNNNNNNNNNNNNNNNNNNNNNNNNNNNNNNNNNNNNNNNNNNNNNNNNNNNNNNNNNNNNNNNNNNNNNNNNNNNNNNNNNNNNNNNNNNNNNNNNNNNNNNNNNNNNNNNNNNNNNNNNNNNNNNNNNNNNNNNNNNN
CASCA     CTTTACCAATCTTGACACAGGGTCACGGCAGCATACGCAGCAAGGCTGTCCCGGGGGACTAAGCACCAATTCCCTAAACACGTTCGAAATACCCCCTTCAGCATGCCTCTTATACGGTTACTTGTGTATATGCAGGCCGGGCAATTGGACGAACCTGAACAGATACAACGAACGCCTCATTATCTGAATTATACGGAACGCTGCAGGGTGCGTGTAGGTGGGCTGCTTCGGTGAAACAAACAGACTCACATCACCCGCTCCGCGAAACCCTTGTCTGCGTTCCTCTGCCACCCTAATCCCACGCTCTCAAACATTGGCCCCT-AACCGACATACACATGTAAAATAACTGAGTAGTGAAACGAACCATATCCCCGGGGTAATTCGCGGGTGCCCTTAATAGTAAGCTGAACCAACATTTCCAAGGGAACGCGCTCTTTCGGCCGATCAAGCACTAGAATCCAAACTAATCTCACAGCAGCGCATGGTGGTAGTACACACAACGTTTATCAGTAAGAAATGCACAACATTTTGCAAGGGTCTCAAAAACACTAAAATTAAACGCAGACATGCCTCGGCCCCAGTACATCACCGTAACGAAGAGGGATACTTTGCTTTCCCGTTGAAACCCATGACAACTCAAACAATAAGACGTCTAACCCCTCAACATATAGATAACTCTTAACAGAGACTCATGGTGGAGGAGCACCACGGCGCCGACCGGGCATAGAGAGCGTGAATTAGACGAAGGTGATCGCCAAGGCGAGTCCAAAAATTCCCCTTCTCTGTTAGGGGGGAGTAGTCCCGGACGCGGGTGGCGATTCCCGGGTTACGGAATAAAGAAAACCGCACTCACTTGTTGTAAGACCCCTCCGCGGGAAACCAGCACAAATTGCGGGGGCGCTCCCTTTTGCCGGTATACCGTGAATCGGATTGGAAGCTGTAGAGTGACTAGTCGTAGTGCCATAGGAGGGACGTTATGAAAAGACAGAAGTATTGACCGGAAATGCCACTGTGTATCTAAGGCAGAGCGATTCGAGCCGATTGGGCTCTGCTAGGGTGACGGTACTTCTTAGTACCCATGAGCTGGATAGGACATTCCCTTGCGGACCCTTGTCGGTATTAACTTAGTCATAAGGAATATAATGGTTTACAGGCCGCAGAAAGTACGTCCCCCATGGCGTGCGCGAGGACTCTGTCGGTTCAAGGCGGTCGCGCAGGCGATACGCTCCACACAGATTTAAGGGCGGGCATAATCGAGCACCGCCTCCATTAAGGAGGCGTATAGAGCCTTTATGTAGTAGCTTGTTAGCATGCCTGCTCTCGGGCCGGGCAGTCACGAAAGGGGCCTTGGCACGGAAGGACGCCACATTAAACCGATTGCTTGATGGACATACAGGGTACCACTGATTTCCTATTTACCCACACTTCAACATTGATCCCACCACCTTACAACCTAAAAAAGACACTGTCTATAACATTGCTGACCTCGACCACCTCCTCGTCTCGCGGCTAAACCTACCCTTCCCAAACTAACCAACGCATGCACTTCAATCTTGACCGTCCTATACAACCTAAAGCGTCCTCGAACAGCCACCTATCGCCCCGGACACCACGCACAGAAACTACCCGTGGCCAGACAGGCCCACCATAGAAGCCCAACAATACAGTACCCTAACGGGGGAACGTGTGCCCATTTCGAATAGCCGCTTCAGGCACTCATGGGGGCCAATGTAATTCTATATTCATGCCTACCGACCTTCGGGCGGATCGCCACAGCAGCCTGAACTAATGGTTTCGTTTGTTCTACGCACGCGGCTCCAGAACCACTGGCCCAAGACCGTGGAGATGCCAAAGGACACGACGCACAACTGTTTAGCCGAGTCGGTTTAGGGGTGTATTGGAGTCGCCGAAGTTTCAGTCCCCAATCTATACCTGTGGGGTTTCTGGGATCTCTAAATTTGTTAAAAATACCCTCACAAACAAGATTCGCAACGGGACTCTGTGTGCCGTGCCCTTACTTCAGGACTTCTGCGAGCCCCCCTGACCCCCACACCTATAACTCCACGCGTGTACGGTGTGGTATCCCCATTTGTATAGCGTGTCCACTATGCCTCGAAACTCTAGCTATCACACACTTATACGCATGTTGTGGGAGCGACGGTACACGTGCCCACACCCTTACAAAACAAACCCAGTCTCAACCTGAAAACACCAGGAATCTCCCATTCCAACTCTAGAGCATGCCCGTTTTTCCCACAGACACCCCGCAGCACATAAACAAACCTAACGTTGAGAACTTATTGGACACACACAACTGACCGCCAGGATCCTTACAATCCCCGACCCCCACAGACCTCATGCACATCATTTAGACTGCGCCAATAGAGCCTGCCCTTCAGCGGGCAGGTACCGGCCCACGGTGAACGACCAGCCAATCTTCTCACGTTGGCAAATATCCCAGCATCAGTTTGACAGCGAGGAAACAGTTTTGGAACAATCGTATTATTTCGAAATGCACACACCCGCGTCCCCCCAAATTCCGATAAAGCCCAAACAGGCAAAAGCTATTACAAACAGCGACCAGTTACTACCAACCGACCGCAATACATAACGCCCAGCCACCACCCACACGCATGAGAACCCAATACCACAACCACAACCCCTCATCAACCTAATAGAAGTTAACACATATATTGAGAAGTCTTTATACATAACCATAAGCTTACTTCAGTTGATTACCTGATTAGTGCCAAATTATCCATCAGACATAAGAAATACTAGTGGGGAATTTCAGTTCGCGGGAAGGCCGGATACAGGGGCACAAGTCGTAAAATGACCATTGACACATCCCGCATGGAGATGCTGCCCTCCGGAGGCACGTGCCCTAAAGGGGATCCACACCCCAAACAGCAATCTCGGTTATTGGATGCACAGAAAAAGTTATACCGCAAGAAGCACCCCGTCCATACGTTAGACTCTTGTAACACGGGCGACAAGGCCACCCAAAGTCAAGACGCAGACTCGGTTTAGCAAGACAATTCAATGCCCATCGATTAGATAACAACAGCGGTACACCAACAAGATCGGAACAACCGCGAAAGGCCAATAGCCAAACCAAACAGAAAGGAAGAACGAACGCGCTACACACACTACAATTATTAACGTTACCCCCTACAACCAAGCAAGTCCAGCTTTAAAGCGGCGGTCCAGGAATACCCAGCAAATCGTTGCTACACCCTACAAGCAACATCCCCAAAAATCAGCCTCTAATGTTATGTCCGATCAACACAGCCCGACTAGGATCGTTTGGCATCAGCTGTCACACCGAGGTTTTATATCCAGCGTTTGTTCTAGATAAGGACCCATAGAGTGGTGCCTGCATTTGGAGAAACTTGACTAGCACGGTGTGGTTGGACACACTTGCCTCCCTCAGGAACACCATCCGTGTAACCGAGTCTGAACTCCTTTCAGACGTACATACCCACGTTTCACCGGCGATACGACCGACCCAACGTTTTTGTGACCTACAACGGGCGTGGTGCACTCACTCCATACCTAATCCCTCGCTTCCGGACCACATAGACCGGCCTAAAGCAGTTATTCACCATTCAAGGCGAAACTTTCAACACCCATCCCACTACACATCCCCTCACACCCGCGAACACCAAATAAGAAACAGTAACACACCCTAACCCCTTAGACATCAAAACCACACTACAAAAAATACAGCAACCCACTACCGCTTAAAACCAATCCCACAAACTCCAACCAAAACAACTCTCTTAAACCTGAAAA
CRYTA     --CTATCCATATTGACATAGGGTCACAGCAACATACGCAGCAAGGCCGCCCCGGGGGACTAAGCACCTATTCCCTAAACATGTCTGCAATACCCACTCTAGTACGTTTCCTATACGGTTACTTGTGTATATGCAGTCCGGGCAATTGGACGAACTTAAACTGATACAACGAACGCCTCGTGATCCGAATTATACGGAACGCTGCAGGGTGCGTGTAGGTGGGCTGCTTCGGTGAAACAAAAAAATTAACATCACCCCGCCTGCGAAACCTTTGTCTACGTTCCTCTGCCACTCTAATCCCACGTTTTCAACCATCGGCCCTTAAACTGATATAAAAATGTTAAATAACTACGTAGCGAAACGAACCATACCCCCGGGGTAATTCACGTGTGCATTTAAAAGTTAGCTGAACCAACAGTCTCAGGAGAACGTGCTCTTTCGGTCGTTCAAGCACTAGAACCCTAACGTATCTCACACCAAAGAATAGTGGTCGAACACACAAAGTTTATCCGTAGGAAATGCACAACATTCTATAAGCGTCTAAAAAAAACTACCATTAATCAAAGATACACCTTGGTCCTTGTTCATAACCGCAACGAACTGAAATACTCCGCTTTTCCGTCGAAACCCATTATAAGTTAAACGATTAGACGTCTAAACCATCAAATACTGGATAACTTTTAACAGAGACTCATGGTGGAGGAGCACTACGGCGCCGACAGGGCATAGAGAGCGTGAATTAGACTAAGGTGATCGCCAAGGCGAGTCCAAAAATTCCCCTTCCCTGTTAGGGGGGAGTAGTCCCGGACGCGGGTGGCGATTCCTGGGTTACGGAATAAAGAAAACCGCACTCACCTGTTGTAAGGCCCCTCCGCGGGAAACCAGCACAAATTGCGGGGGCGCTCCCTTTTGCCGGTACACCGTGAATCGGGTTGGAAGCTGTAGAGTGATTAGTCGTAGTGCCATAGGAGGGACGTTATGAAAAGACAGAAGTATCGACCGGAAATGCCACTGTGTATTTAAGGCAGAGCGATTCGAGCCGATTGGGCTCTGCTAGGGTGACGGTACTTCTTAGTACCCATGAGCTGGATAGGATATTCCCTTGTGGACCCTTGTCGGTATTATATTAGTCATAAGGTACATAATGGCTTACAGCCCGTATAAAGTACGTCCCCCATGGCGTGCGCGAGGACTCTGTCGGTTCAAGGTGGTCGCGCAGGCGATATGCTCTACACAGACTTAAGGGCGGGCATAACCGAGCACCGCCTCCACTAAGGAGGCGCACAGAGCCTTTTTGTAGTAGCTTGTTAACAAGCCGGCTCCCGGGACGGACAGTCACAAGAGGGGCCTTGGCATGGAAGGACGCCACATTAAACCGATTGCTTGATGGACATACAGGGTACCCCTGATTT-ATTTTTACCCACTCTTAAAATTTCATCTAACCATTTATCCACCTAAGACGAATACTCTCTATAATACTGCTTACCCCGACTAAAGATTCACACTTCAACTAAACATACCCTAAACGAACCAACCAAAGCATGCACTTCCATCCAAACCGTTCTATACAACCTAAAGCGTCCTCGAGCAGCCACCTATCGCACCGGACACCACGCACAGAAACTACCAGCGGCCAGATAGGCCCACCATAGAAGCCCAGCAATAAATCATCCTAACGCGGGAACGTGTGCCCACTTCGAATAGCCGCTTCCGGCACTCATGGAAGTCAATGCAATTCTAATCCCCGGCTTAACGATCTTCGAACGAATCGCCACCGCAGCCTGAACTAGTGGTTTCGTTTGTTCTATGCACGCGGCTCCAGAACTGCCGGCTCAAGACTGTGGAGATGCCAAAGTACACGACGTTAAAACGTTTACCCGAGTTGGCTTAGGGGTGTATTGGAGTCGCCGAAGTATCAATCCCCAATCTATACCTGTGGGGTTTCTGGGATCTCTGTATTTGTTAAAAATAAGCTTGCAACCAAAACTCACAACGAGACTCTGTGTGCCGTGCCCTTACTTCAGGACTCTTGCGAGCCCCCCTGACCCTCCCAAATGTAACCTCACGCATGTTCGGCGTGGTATT-CCATTTGTACATCGCGTCCACTATGCCTCGAAATTATAGCTGTCACACGTTTACACACACATTGTGGGAGCGACGGTGCACGTGCCCACACCCTTACAAAACAAACCCAGCCTCAATATAAAAGTATCAGCCACCTCTCATTCCATTACTAGAGCATGCCCGCTTTCCCCATAGACACCCTGCAGCACATAAGCATACCTACCGTTTAGTTCTTATTGGATACACACAACTGACCGCTAGGATCCTTACAATCCCCATTCTCATCAGTCTACAAACCACACACTTAAAAAGCGCCAATAGAACTTGCCTTCCAGCGGGCAGGTACCGGCTCACGGTGAACAAAAAGCCATTCCTCTAGCTCTGGCAAATATCCCAGCATCAGTTTGACAGCGAGGTAACAGTGTTGGAACAGTCGCATTAATTCGAAATGCACACACACACGTCCCCCCATATTCCGACAAAGCCCAAACAGGCTAAAACTATTCCAAACAGTAACCAGTTACTATCAACCGACCACAATACCTAACGCCCAATCACCCCCCAAACCCATAAGGACCCAAAACAACAACAACAACCTCCCCTAACCGAAATTGATGTAAACACTAATACTAAAAAAATTCTATCAATAACCATACGCTTAATTCAGCTGATTAACTGATTAGTGCCAAATTACCCATCGGAAATAATAAATACTAGTGGGGAATTCTAGTTCGCGGGAAGGCCGGATACAGGAGCAAACGTCGATAAATGCCCCCCAACACACCCCGTAAGGAGATGCTGCCCTCCGGAGGCACGTGCCCTAAAGGGGATTCACACCTTTAATAGCAATCTCGGCTTATGGATGTACAGAAAAAGTTATACCGTAAGAAGCGCCCCGTCCATACGTTAGATTCTTGTAACACGGGCGACAAGGCCACCCAAATTCAAGATGCAGTCTCGGTTTAGCAAGACAATTCATTGTCCATCGATTAGATTCCAAACGCAGTTCAACAGCGAGAACACTACAACCGCGAAAAGCAATTAAACAAACCAAACACAAAGGACGAAAGAAAGCGACACACATACCACACTTATTTACGTTACCACCAGCAACCATGCAAGTCTAGCTTTAACGCGGTGACCAATTATCACCCTGTAAATCGTTGCTAATACCCA-TAGCATCATCCCTAGAAATYAGCCTCTAATGTTATGTCCGATCAACACAGCCCGACTAGGACTGTTTGTCATCGGCTGTCACACCGAGGTTTTATATCCAGCGTTTGTTCTAGATAAGGACTCACAGAGTGGTGCCTGCATTTGGAGAAACCTGACTAGCATGGTGTGGTTGGACACACTTGCCTCCCTCAGGCTAACCATCCGAGTAACCGAATCTGAACTCCTTAAAGCTGTACCTCCCCACATTTCATCGGCGATACGACCAACCCAACGTTTCTGTGACCTACAACGGGCGCGGTATACTCTCTCCATACCTAATCCATCGCTTCCGAACCATATAGACCGGGCTACAGCAGTTATTTACTTTTCAAGACGAAACTT-NNNNNNNNNNNNNNNNNNNNNNNNNNNNNNNNNNNNNNNNNNNNNNNNNNNNNNNNNNNNNNNNNNNNNNNNNNNNNNNNNNNNNNNNNNNNNNNNNNNNNNNNNNNNNNNNNNNNNNNNNNNNNNNNNNNNNNNNNNNNNNNNNNNNNNNNNNNNNNNNNNNNNNNNNNNN
DINGI     CCAAACCAATCTTGGCATGGGGTCACGGCAGCATACGCAGCAAGGCTGTCCCGGGGGACTAAGCACCAATTCCCTAAACACGCCCGAAATACACCCTTCAGTACGCCTCCTATACGGTTACTTGTGTATATGCAGGCCGGGCAATTGGACGAACCTGAACAGATACAACGAACGCCTCATTTTCCGAATTATACGGAACGCTGCAGGGTGCGTGTAGGTGGGCTGCTTCGGTGAAACAAATAAACTAACATCACCCGCCCAGCGAAATCCTTGTCTGCGTTCCTCTGCCACCCTAATCCCACGCTTTCAACCATTGGCCCTT-AACCGACATCTACCTGTAAAATAACTAAGTAGCGAAACGAACCATATCCCCGGGGTAATTCGCGTGTGCGCTTAATAGTGAGCTGAACCAACATTTCCAAGAGAACGCGCTCTTTCGGCCGATCAAGCCCTAGAATCCTAACTAGTCTCACAGCAACGCATAGCGGTAGCACACACAATGTTTATCCGTAGAAAATACACAAAATTCTACAAAAGTCTCAGAAACACTAAAATTAAACGCAAACATACCTCGGTCCCAGTACATTAACGCAACGAAAAGCGATACTCTGCTTTCCCGTTGAAACCCATGACAACTCAAATCAAAAGACATCTAACCCCTCAACAACTAGATAACTCTTAACAGAGACTCATGGTGGAGGAGCACCACGGCGCCGACCGGGCATAGAGAGCGTGAATTAGACGAAGGTGATCGCCAAGGCGAGTCCAAAAATTCCCCTTCCCCGTTAAGGGGGAGTAGTCCCGGACGCGGGTGGCAATTCCCGGGTTACGGAATAAAGAAAACCGCTCTCACTTGTTGCAAGACCCCTCCGCGGGAAACCAGCACAAATTGCGGGGGCACTCCCTTTTGCCGGTACACCGTGAATCGGGTTGGAAGCTGTAGAGTGACTAGTCGTAGTGCCATAGGAGGGACGTTATGAAAAGACAGAAGTATCGACCGGAAATGCCACTGCGTATCTAAGGCAGAGCGATTCGAGCCGATTGGGCTCTGCTAGGGTGACGGTACTTCCTAGTACCCATGAGCTGGATAGGACATTCCCTCGCGGACCCTTGTCGGTACTAAATTAGTCATAAGGAACATAATGGTTTACAGACCGCACAAAGTACGTCCCCCATGGCGTGCGCGAGGACTCTGTCGGTTCAAGGCGGTCGCGCAGGCGATACGCTCCGCACGGACTTAAGGGCGGGCATAACCGAGCATCGTCTCCACTAAGGAGGCGTACAGAGCCTTTATGTAGTAGCATGTTAACATGCCTGTTCCCGGGCCGAACAGTCACGAAAGGGGCCTTGGCATGGAAGGACGCCACATTAAACCGATTGCTTGATGGACATACAGGGTACCACTGATTTCCT-TTTACCCACTCTTTATCAGTTACCCCACCATCTTACAACCTAAAAAGCACCATATCTATAACACTGCTTACCCCGGCCACCTACTCGCCCCTCAACTAAACCTACCTTTTCCAAACCAACCAAGGCATGCACTTCAATCCCAACCGCCCTATACAACCTAAAGCGTCCTCGACCAGCCACCTATCGCACCGGACACCACGTACAGAAACCACCCGCGGCCAGACAGGCCTACCATAGAAGCCTAACAATACAACGCCCCAACGCGGGAACGTGTGCCCATTTCGAATAGCCGCTTCAGGCACTCATGGGGGCCAATGCAATTCTATGTCCGCGCCTACTGACCTTCGAGCGAATCGCCACAGCAGCCTGAACTAATGGTTTTGTTTGTTCTACGCACGCGGCTCCAGAACCACCGGCCCAAGACCGTGGAGATGCCAAAGGACACGACGCTCAACCGTTTAGCCGAGTCGGTTTAGGGGTGTATTGGAGTCGCCGAAGTTTCAATCCCCAATCTATACCTGTGGGGTTTCTGGGATTTCTAAATTTGTTAAAGATACCCTTACTAATAAAATTCGCAACGAGACTCTGTGTGCCGTGCCCTTACTTCAGGACTCCTGCGAGCCCCCCTGACCCCCCCACCTATAACCCCACGTGTGTACGGCGTGGTATGCCCATTTGTATAGCGCGTCCACTATGCCTTGAAACTATAGCTGTCACACACTTACACCCATATTGTGGGAGCGACGGTACACGTGCCCACACCCTTACAAAACAAACCCAGCCTCCACATAAAAACACCAGAAACCTCCCATTCTAACACTAGAGCATGCTCGCTTTTCCCACTGACACCCCGCCGCACATAAACGAACCTAACGTTTAGCACTTATTGGACACACACAACTGACCGCCAGGATCTTTACAATCCCTAACCCCCACAGACCCCACGCACCCCATTTAGGATGCGCCAATAGAGCCTGCCCTCCAGCGGGCAGGTACCGGCCCACGGTGAACGACCAGCCAATCTTCTCGCGCTGGCAAATATTCCAGCATCAGTTTGACAGCGAGGGAACAGTTTTGGAACAATCGCATTATTTCGAAATGCACACACCCGCGCCCTCCCAGATTCCGACAAAGCCCAAACAGGCAAAGGCTATTCCAAATAGCGACTAGTTACTACCAACCGGCCACAATGCATAACGCCCAGCCACCAACCACACGCATGAGACTCTAATAACACAGCCCCAACCCATCACCAACTAAATGGAAGTTAACACATTTATTGAGAAATCTTTATTAATAACAATAAGCTTAATCCAGCTGATTACCTGATTAGCGCCAAATTATCCTTCAGACACAAGAAATGCTAGTGGGGAATTCCAGTTCGCGGGAAGGCCGGATACAGGGGCAAAAGTCGTATAATGACCCTTGGCACACCCCGCACGGAGATGCTGCCCTCCGGAGGCACGTGCCCTAAAGGGGATCCACACCACAAACAGCAATCTCGGCTACTGGATGCACAGAAAAAGTTATACCGCAAGAAGCACCCTGTTCATACGTTAGACTTTTGTAACACGGGCGACAAGGTCAACCAAATTCAAGACGCAGACTCGGTTTAGCAAGACAATTCAATGCCTACCGATTAGATACCAACAGCGGTACACCATCAAGAACAAAACAACCGCGAAAGGCCAATAACCAAATCAAACAGAAAGGACGAAAGCCCGTGCTAAACACCCCACACCTATTGTCGTTACCGCCCATAACCAAGCAAGTCCAGCTTTAAAGCGGTGGCCCAGAAGTATCCAGAAAATCGTTGCTAAACCATACAAGCAACATCCTCAAAAATCAGCCTCTAATGTTATGTCCGATCAACACAGCTCGACTAGGATTGTTTGGCATCAGCTGTCACACCGAGGTTTTATATCCAGCGATTGTTCTAGATAAGGACCCACAGAGTGGTGCCTGCATTTGGAGAAACTTGACTAGCACGGTGTGGTTGGACACACTTGCCTCCCTCAGGAACACCATCCGTGTAACCGAGTCTGAACTCCTTTAAGACGTACATACCCACGTTTCACTGGCGATACGACCAACCCAACGTTTCTGTGACCTACAACGGGCGCGGTGCACTCACCCCATACCTAATCCTTCCCTTTCGGACCACATGGACCGGCCTAGAGCAGTTATTCACCACTCAAGGCGAAACTCTCCCTATCCATTCTACTCCACACCCCTACACGCTTCTAAACTTCAAATAAAGCACAACAACGTCCAACCCTCTTTCACCTGTAAAACTACCACCACCAAAACCACAGCAACTTCCTATCGTTCAGAAGCCACCCCATCAACCCTAACCAAAAAAGCCTCACCAAACCTAGAAA
DRONO     CCTTACCAATCTTGACACAGGGTCATGGCAGCATACGCAGCAAGGCTGCCCCGGGGGACTAAGCACCAATTCCTTAAACACGCTCGAAATACCCCCTTCAGCACGCTTCCTATACGGTTACTTGTGTATATGCAGGCCGGGCAATTGGACGAACTTGAACAGATACAACGAACGCCTCATTATCCGAATTATACGGAACGCTGCAGGGTGCGTGTAGGTGGGCTGCTTTGGTGAAATAAACAGATTCACATCACCTGCTCCGCGAAACTCTTGTTTGCGTTCCTCTGCCACCCTAATCCCACGCTTTCAAACATTGGCCCTT-AACCGACATACACAAGTAAAATAACTGAGTAGTGAAACGAACCATATCCCCGGGGTAATTCGCGGGTGTCCTTAATAGTAAGCTGAACCAACATTTTCAGGAGAACGCGCTCTTTCGGCCGATCAAGCCCTAGAATCCAAACTAATTTCACAACAACGCATGATGGTAGTACACACAACGTTTATCAGTAGGAAATGCACTATATTTTGCAAGGGTTTCAAAAACACTAAAATTAAACGCAGACACGCTTTGGCCCCAGTACATTACCGCAACGAAGAGGAATACTCCGCTTTCCCGTTGAAACCCATGACAACTCAAACAACAAGACATCTAACTCCTCAACATATAGATAACTTTTAACAGAGACTCATGGTGGAGGAGCACCACGGCGCCGACCGGGCATAGGGAGCGTGAATTAGACGAAGGTGATCGCCAAGGCGAGTCCAAAAATTCTCCTTCTCCGTTAGGGGGGAGTAGTCCCGGACGCGGGTGGCGATTCCTGGGTTACGGAATAAAGAAAACCGCACTCACCTGTTGCAAGACCCCTCCGCGGGAAACCAGCACAAATTGCGGGGGCGCTCCCTTTTGCCGGTATACCGTGAATCGGATTGGAAGCTGTAGAGTGATTAGTCGTAGTGCCATAGGAGGGACGTTATGAAAAGACAGAAGTATTGATCGGAAATGCCACTGTGTATCTAAGGCAGAGCGATTCGAGCCGATTGGGCTCTGCTAGGGTGATGGTACTTCCTAGTACCCATGAGCTGGATAGGACATTCCCTCGCGGACCCTTGTCGGTACTAATTTAGTCATAAGGAACATAATGGTTTACAGGCCGCACAAAGTACGTCCCCCATGGCGTGCGCGAGGACTCTGTCGGTTCAAGGCGGTCGCGCAGGCGATACGCTTCATACAGACTTAAGGGCGGGCATAACCGAGCACCGCCTCCACTAAGGAGGCGCACAGAGCCTTTATGTAGTAGCTTGTTAGCATGCCTGCTCCCGGGCCGGGCAGTCACGAAAGGGGCCTTGGCACGGAAGGACGCCACATTAAACCGATTGCTTGATGGACATACAGGGTACCACTGATTTCCTGTTTACCCACACTTCAACGTTGATCCCACCACCTTACAATCCAAAAAACACACTATCTATAACATTGCTGACCTCGACCACCTCCTCACTCCTCGGCTAAACCTACCCTTCCCAAACTAACCAACGCATGCACTTCAGTCCTAACCGTCCTATACAACCTAAAGTGTCCTCGACCAGCCACCTATCGCCTCGGACACCACGCACAGAAACCACCTGCGGCCAGACAGGCCCACCATAGAAGCCCAACAATACAGTACCCCAACGGGGGAACGTGTGCCCATTTCGAATAGCCGCTTCAGGCACTCATGGGGGCCAATGCAATTCTATATTTATGCCTACCGACCTTCGGGCGGATCGCCACAGCAGCCTGAACTAATGGTTTCGTTTGTTCTATGCACGTGGCTCCAGAACCACCGGCCCAAGACCGTGGAGATGCCAAAGGACACGACGCACAACTGTTTAGCCGAGTCGGTTTAGGGGTGTATTGGAGTCGCCGAAGTTTCAGTCCCCAATCTATACCTGTGGGGTTTCTGGGATTTCTAAATTTGTTAAAAATACCCTCACAAACAAGATTCGCAACGGGACTCTGTGTGCTGTGCCCTTACTTCAGGACTCCTGCGAGCCCCCCTGACCCCCACATCTATAACCCCACGTATGTACGGTGTGGTATTTCTTTTTGTACAGCGCGTCCACTATGCCTCGAAACTCTGGCTATCACACACTTATACGTACGTTGTGGGAGCGACGTTACACGTGCCCACACCCTTACAAAACAAACCCAGCCTCAACATAAAAACACCAGGAACCTCCCATTCCAACTCTGGGGCATGCCCGCTTTCCCCACAGACACCCCGCAGCACATAAACAAACCTAACGTTGAGGACTTATTGGACACACACAACTGACCGCCAGGATCCTTACAATTCCCGACCCCCACAGACCCCACGCACCTCACTTAGACTGCGCCAATAGAGCTTGCCCTTCAGCGGGCAGGTATCGGTCCACGGTGAACGAACAGCCAATTTTCTAACGCTGGCAAATATCCCAGTATTAGTTTGACAGTGAGGAAACAGTTTTGGAACAATCGCATTACTTTGAAATGCACACACTCACGCCCCCCCAAATTTCGACAAAGCCCAAATAGGCAAAAGTTATTACAAACAGCGACCAGTTACTACCAACCGATCTTAATACATAACGCCCAACCACCACCCACACGCATGAGAACCCAATACCACAATCACAACCCTTCACCAACCTAATAGAAGTTAATACATATATTGAGAAATCTTTATACATAACCATAAGCTTACTTCAGCTGATTACCTGATTAGTGCCAAATTATTTATCAGACACAAGAACTACTAGTGGGGAATTCCAGTTCGCGGGAAGGCCGGATACAGGGGCACAAGTCGTAAAATGACCGTTGACACCCCCCGCACGGAGATGCTGCCCTCCGGAGGCACGTGTCCTAAAGGGGATCCACACCTCAAACAGAAATCTCGGCTACTGGATGCACAGAAAAAGTTATACCGCAAGAAGCACCCCGTCCATACGTTAGACTCTTGTAACACGGGCGACAAGGTCACCCAAAGTTAAGACGCAGACTCGGTTTAGCAAGACAATTCAATGCCCATCGATTAGATAACAACAGCAGTACACTAACAAGATCGGAACAACCGTGAGAGGCCAATAACCAAACCAAACAAAAAGGAAGAACGAACGTGCCACACACACTACAATTATTAATGTTACCTCCCACAACCAAGCAAGTCCAGCTTTAAAGCGGTGGTCCAGGAATACCCAGCAAATCGTTGCTACACCCTACAAGCAACATCCCCAAAAATCAGCCTCTAATGTTATGTCCGATTAACACAGCCCGACTAGGATCGTTTGGCATCAGCTGTCACACCGAGGTTTTATATCCAGCGTTTGTTCTAGATAAGGACCCATAGAGTGGTGCCTGCATTTGGAGAAACTTGACTAGCACGGTGTGGTTGGACACACTTGCCTCCCTTAGGAAAACCATCCGTGTAACCGAGTCTGAACTCCTTTCAGACGTACATACCCACGTTTCACCGGCGATACGACCGACCCAACGTTTCTGTGACCTACAACGGGCGCGGTGCACTCACTCCATACCTAATCCCTCACTTCCGGACCACATAGACCGGCCTAAAGCAGTTATTCACCACTCAAGGCGAAACTTTNNNNNNNNNNNNNNNNNNNNNNNNNNNNNNNNNNNNNNNNNNNNNNNNNNNNNNNNNNNNNNNNNNNNNNNNNNNNNNNNNNNNNNNNNNNNNNNNNNNNNNNNNNNNNNNNNNNNNNNNNNNNNNNNNNNNNNNNNNNNNNNNNNNNNNNNNNNNNNNNNNNNNNNNNNNN
DRONO2    CCTTACCAATCTTGACACAGGGTCATGGCAGCATACGCAGCAAGGCTGCCCCGGGGGACTAAGCACCAATTCCTTAAACACGCTCGAAATACCCCCTTCAGCACGCTTCCTATACGGTTACTTGTGTATATGCAGGCCGGGCAATTGGACGAACTTGAACAGATACAACGAACGCCTCATTATCCGAATTATACGGAACGCTGCAGGGTGCGTGTAGGTGGGCTGCTTTGGTGAAATAAACAGATTCACATCACCTGCTCCGCGAAACTCTTGTTTGCGTTCCTCTGCCACCCTAATCCCACGCTTTCAAACATTGGCCCTT-AACCGACATACACAAGTAAAATAACTGAGTAGTGAAACGAACCATATCCCCGGGGTAATTCGCGGGTGTCCTTAATAGTAAGCTGAACCAACATTTTCAGGAGAACGCGCTCTTTCGGCCGATCAAGCCCTAGAATCCAAACTAATTTCACAACAACGCATGATGGTAGTACACACAACGTTTATCAGTAGGAAATGCACTATATTTTGCAAGGGTTTCAAAAACACTAAAATTAAACGCAGACACGCTTTGGCCCCAGTACATTACCGCAACGAAGAGGAATACTCCGCTTTCCCGTTGAAACCCATGACAACTCAAACAACAAGACATCTAACTCCTCAACATATAGATAACTTTTAACAGAGACTCATGGTGGAGGAGCACCACGGCGCCGACCGGGCATAGGGAGCGTGAATTAGACGAAGGTGATCGCCAAGGCGAGTCCAAAAATTCTCCTTCTCCGTTAGGGGGGAGTAGTCCCGGACGCGGGTGGCGATTCCTGGGTTACGGAATAAAGAAAACCGCACTCACCTGTTGCAAGACCCCTCCGCGGGAAACCAGCACAAATTGCGGGGGCGCTCCCTTTTGCCGGTATACCGTGAATCGGATTGGAAGCTGTAGAGTGATTAGTCGTAGTGCCATAGGAGGGACGTTATGAAAAGACAGAAGTATTGATCGGAAATGCCACTGTGTATCTAAGGCAGAGCGATTCGAGCCGATTGGGCTCTGCTAGGGTGATGGTACTTCCTAGTACCCATGAGCTGGATAGGACATTCCCTCGCGGACCCTTGTCGGTACTAATTTAGTCATAAGGAACATAATGGTTTACAGGCCGCACAAAGTACGTCCCCCATGGCGTGCGCGAGGACTCTGTCGGTTCAAGGCGGTCGCGCAGGCGATACGCTTCATACAGACTTAAGGGCGGGCATAACCGAGCACCGCCTCCACTAAGGAGGCGCACAGAGCCTTTATGTAGTAGCTTGTTAGCATGCCTGCTCCCGGGCCGGGCAGTCACGAAAGGGGCCTTGGCACGGAAGGACGCCACATTAAACCGATTGCTTGATGGACATACAGGGTACCACTGATTTCCTGTTTACCCACACTTCAACGTTGATCCCACCACCTTACAATCCAAAAAACACACTATCTATAACATTGCTGACCTCGACCACCTCCTCACTCCTCGGCTAAACCTACCCTTCCCAAACTAACCAACGCATGCACTTCAGTCCTAACCGTCCTATACAACCTAAAGTGTCCTCGACCAGCCACCTATCGCCTCGGACACCACGCACAGAAACCACCTGCGGCCAGACAGGCCCACCATAGAAGCCCAACAATACAGTACCCCAACGGGGGAACGTGTGCCCATTTCGAATAGCCGCTTCAGGCACTCATGGGGGCCAATGCAATTCTATATTTATGCCTACCGACCTTCGGGCGGATCGCCACAGCAGCCTGAACTAATGGTTTCGTTTGTTCTATGCACGTGGCTCCAGAACCACCGGCCCAAGACCGTGGAGATGCCAAAGGACACGACGCACAACTGTTTAGCCGAGTCGGTTTAGGGGTGTATTGGAGTCGCCGAAGTTTCAGTCCCCAATCTATACCTGTGGGGTTTCTGGGATTTCTAAATTTGTTAAAAATACCCTCACAAACAAGATTCGCAACGGGACTCTGTGTGCTGTGCCCTTACTTCAGGACTCCTGCGAGCCCCCCTGACCCCCACATCTATAACCCCACGTATGTACGGTGTGGTATTTCTTTTTGTACAGCGCGTCCACTATGCCTCGAAACTCTGGCTATCACACACTTATACGTACGTTGTGGGAGCGACGTTACACGTGCCCACACCCTTACAAAACAAACCCAGCCTCAACATAAAAACACCAGGAACCTCCCATTCCAACTCTGGGGCATGCCCGCTTTCCCCACAGACACCCCGCAGCACATAAACAAACCTAACGTTGAGGACTTATTGGACACACACAACTGACCGCCAGGATCCTTACAATTCCCGACCCCCACAGACCCCACGCACCTCACTTAGACTGCGCCAATAGAGCTTGCCCTTCAGCGGGCAGGTATCGGTCCACGGTGAACGAACAGCCAATTTTCTCACGCTGGCAAATATCCCAGTATTAGTTTGACAGTGAGGAAACAGTTTTGGAACAATCGCATTACTTTGAAATGCACACACTCACGCCCCCCCAAATTTCGACAAAGCCCAAATAGGCAAAAGTTATTACAAACAGCGACCAGTTACTACCAACCGATCTTAATACATAACGCCCAACCACCACCCACACGCATGAGAACCCAATACCACAATCACAACCCTTCACCAACCTAATAGAAGTTAATACATATATTGAGAAATCTTTATACATAACCATAAGCTTACTTCAGCTGATTACCTGATTAGTGCCAAATTATTTATCAGACACAAGAACTACTAGTGGGGAATTCCAGTTCGCGGGAAGGCCGGATACAGGGGCACAAGTCGTAAAATGACCGTTGACACCCCCCGCACGGAGATGCTGCCCTCCGGAGGCACGTGTCCTAAAGGGGATCCACACCTCAAACAGAAATCTCGGCTACTGGATGCACAGAAAAAGTTATACCGCAAGAAGCACCCCGTCCATACGTTAGACTCTTGTAACACGGGCGACAAGGTCACCCAAAGTTAAGACGCAGACTCGGTTTAGCAAGACAATTCAATGCCCATCGATTAGATAACAACAGCAGTACACTAGCAAGATCGGAACAACCGTGAGAGGCCAATAACCAAACCAAACAAAAAGGAAGAACGAACGTGCCACACACACTACAATTATTAATGTTACCTCCCACAACCAAGCAAGTCCAGCTTTAAAGCGGTGGTCCAGGAATACCCAGCAAATCGTTGCTACACCCTACAAGCAACATCCCCAAAAATCAGCCTCTAATGTTATGTCCGATCAACACAGCCCGACTAGGATCGTTTGGCATCAGCTGTCACACCGAGGTTTTATATCCAGCGTTTGTTCTAGATAAGGACCCATAGAGTGGTGCCTGCATTTGGAGAAACTTGACTAGCACGGTGTGGTTGGACACACTTGCCTCCCTTAGGAAAACCATCCGTGTAACCGAGTCTGAACTCCTTTCAGACGTACATACCCACGTTTCACCGGCGATACGACCGACCCAACGTTTCTGTGACCTACAACGGGCGCGGTGCACTCACTCCATACCTAATCCCTCACTTCCGGACCGCATAGACCGGCCTAAAGCAGTTATTCACCACTCAAGGCGAAACTTTCTACATCCATCCTACTACACATCCCCCTACACCTATAAACATCAAACAGAAAACAACAACATACTACAACACCTCAACTATAAAACCTCCGTCACAGGAAACACAGCAACCCACCAATACCTAAAACCAATCCCACAAACTCCAATCAAAACAACTCTTTTAAATCTGAAAA
EMECR     CCAAACCAATCTTGGCATGGGGTCACGGCAGCATACGCAGCAAGGCTGTCCCGGGGGACTAAGCACCAATTCCCTAAACACGCCCGAAATACCCCCTTCAGTACGCCTCTTATACGGTTACTTGTGTATATGCAGGCCGGGCAATTGGATGAACCTGAACAGATACAACGAACGCCTCATTTTCCGAATTATACGGAACGCTGCAGGGTGCGTGTAGGTGGGCTGCTTCGGTGAAACAAATAAACTAACATCACCTGCCCAGCGAAACCCTTGTCTGCGTTCCTCTGCCACCCTAATCCCACGCTTTCAACCGTTGGCCCTT-AACCGACATCTACCTGTAAAATAACTAAGTAGCGAAACGAACCATATCCCCGGGGTAATTCGCGTGTGCGCTTAATAGTGAGCTGAACCAACATTTCCAAGAGAACGCGCTCTTTCGGCCGATCAAGCCCTAGAATCCTAACTAGTCTCACAGCAGCGCATAGCGGTAGCACACACAATGTTTATCCGTAGGAAATACACAAAATTCTGCAAATGTTTCAAAAACACTAAAATTAAACGCAAGCATACCTCGGTCCCAGTACATTAACGCAACGAAAAGCAATACTCTGCTTTCCCGTCGAAACCCATGACAACTCAAATCAACAGACATCTGACCCCTCAACAACTAGATAACTCTTAACAGAGATTCATGGTGGAGGAGCACCACGGCGCCGACCGGGCATAGAGAGCGTGAATTAGACGAAGGTGATCGCCAAGGCGAGTCCAAAAATTCCCCTTCCCCGTTAAGGGGGAGTAGTCCCGGACGCGGGTGGCAATTCCCGGGTTACGGAATAAAGAAAACCGCTCTCACCTGTTGCAAGACCCCTCCGCGGGAAACCAGCACAAATTGCGGGGGCGCTCCCTTTTGCCGGTACACCGTGAATCGGGTTGGAAGCTGTAGAGTGACTAGTCGTAGTGCCATAGGAGGGACGTTATGAAAAGACAGAAGTATCGACCGGAAATGCCACTGCGTATCTAAGGCAGAGCGATTCGAGCCGATTGGGCTCTGCTAGGGTGACGGTACTTCCTAGTACCCATGAGCTGGATAGGACATTCCCTCGCGGACCCTTGTCGGTACTAAATTAGTCATAAGGAACATAATGGTTTACAGACTGCACAAAGTACGTCCCCCATGGCGTGCGCGAGGACTCTGTCGGTTCAAGGCGGTCGCGCAGGCGATACGCTCCGCACGGACTTAAGGGCGGGCATAACCGAGCATCGCCTCCACTAAGGAGGCGTACAGAGCCTTTATGTAGTAGCATGTTAACATGCCTGTTCCCGGGCCGGACAGTCACGAAAGGGGCCTTGGCACGGAAGGACGCCACATTAAACCGATTGCTTGATGGACATACAGGGTACCACTGATTTCCT-TTTACCCACCCTTTATCAGTTACCCCACCATCTTATAACCTAAAAAGCACCATATCTATAACACTGCTTACCTCGACCACCTACTCGCCCCTCAACTAAACCTGCCCTCTCCAAACCAACCAAGGCATGCACTTCAATCCCAACCGCCCTATACAACCTAAAGCGTCCTCGACCAGCCACCTATCGCACCGGACACCACGTACAGAAACCACCCGCGGCCAGACAGGCCTACCATAGAAGCCTAACAATACAACACCCCAACGCGGGAACGTGTGCCCATTTCGAATAGCCGCTTCAGGCACTCATGGGGGCCAATGTAATTCTATACCCACGCCTACTGACCTTCGAGCGAATCGCCACAGCAGCCTGAACTAATGGTTTTGTTTGTTCTACGCACGCGGCTCCAGAACCACCGGCCCAAGACCGTGGAGATGCCAAAGGACACGACGCCCAACCGTTTAGCCGAGTCGGTTTAGGGGTGTATTGGAGTCGCCGAAGTTTCAATTCCCAATCTATACCTGTGGGGTTTCTGGGATTTCTAAATTTGTTAAAGATACCCTTACTAATAAAATTCGCAACGAGACTCTGTGTGCCGTGCCCTTACTTCAGGACTCCTGCGAGCCCCCCTGACCCCCCCACCTATAACCCCACGTGTGTACGGCGTGGTATACCCATTTGTACAGCGCGTCCACTATGCCTTGAAACTATAGCTATCACACACTTACACCCATATTGTGGGGGCGACGGTACACGTGCCCACACCCTTACAAAACAAACCCAGCCTCCACATAAAAACACCAGGAACCTCCCATTCTAACACTAGAGCATGCTCGCTTTTCCCACTGACACCCCGCCGCACATAAACGAACCTAACGTTTAGCACTTATTGGACACACACAACTGACCGCCAGGATCTTTACAATCCCTAACCCCCACAGACCCCACGCACCCCATTTAGAATGCGCCAATAGAGCCTGCCCTCCAGCGGGCAGGTACCGGCCCACGGTGAACGACCAGCCAATCTTCTCGCGCTGGTAAATATTCCAGCATCAGTTTGACAGCGAGGGAACAGTTTTGGAACAATCGCATTACTTTGAAATGCACACACTCGCGCCCCCCCAGATTCCGACAAAGCCCAAACAGGCAAAGGCTATTCCAAACAGCGACTAGCTACTACCAACCGGCCACAATACATAACGCCCAACCACCAACCACACGCATGAGACTCTAATGACACAACCTCAACCCATCACCAACTAAATGGAAGTTAACACATTTATTGAGAAATCTTTATTGATAACAATAAGCTTAATCCAGCTGATTACCTGATTAGCGCCAAATTATCCCTTAGACACAAGAAATGCTAGTGGGGAATTCCAGTTCGCAGGAAGGCCGGATACAGGGGCAAAAGTCGTATAATGACCCTTGGCACACCCCGCACGGAGATGCTGCCCTCCGGAGGCACGTGCCCTAAAGGGGATCCACACCACAAACAGCAATCTCGGCTATTGGATGCACAGAAAAAGTTATACCGCAAGAAGCACCCCGTCCATACGTTAGATTTTTGTAACACGGGCGACAAGGTCAACCAAATTCAAGACGCAGACTCGGTTTAGCAAGACAATTCAATGCCCACCGATTAGATACCAACAGCAGTACACCATCAAGAACAAAACAACCGCGAAAGGCCAATAACCAAATCAAACAGAAAGGGTGAAAGCCCGTGTTAAACATCCCACACCTATTGTCGTTACCGCCCATGACCAAGCAAGTCCAGCTTTAAAGCGGTGACCCAGGAATATCCAGAAAATCGTTGCTAAACCATACAAGCAACATCCCCAAAAATCAGCCTCTAATGTTATGTCCGATCAACACAGCCCGACTAGGATTGTTTGGCATCAGCTGTTACACCGAGGTTTTATATCCAGCGATTGTTCTAGATGAGGGCCCACAGAGTGGTGCCTGCATTTGGAGAAACTTGGCTAGCACGGTGTGGTTGGACACACTTGCCTCCCTCAGGAACACCATCCGTGTAACCGAGTCTGAACTCCTTTAAGACGTACATACCCACGTTTCACCGGCGATACGACCAACCCAACGTTTCTGTGACCTACAACGGGCGCGGTGCACTCACCCCATACCTAATCCCTCCCTTTCGGACCACATGGACCGGCCTAAAGCAGTTATTCACCACTCAAGGCGAAACTCTCCCTATCCATCCTACCCCGTATTCTTACATGCTCTCAAACTTTAAACAAAACACAATAACATCCAGCCCCCTCTCACCTATAAAACTACCACTACTAAAAACACAGCAGCCTTCCACCACCCAGAAGCTACCCCGCCAACCTCAATCGGTAAAATCTCACCAAACCTAAAAA
EMECR2    CCAAACCAATCTTGGCATGGGGTCACGGCAGCATACGCAGCAAGGCTGTCCCGGGGGACTAAGCACCAATTCCCTAAACACGCCCGAAATACCCCCTTCAGTACGCCTCTTATACGGTTACTTGTGTATATGCAGGCCGGGCAATTGGATGAACCTGAACAGATACAACGAACGCCTCATTTTCCGAATTATACGGAACGCTGCAGGGTGCGTGTAGGTGGGCTGCTTCGGTGAAACAAATAAACTAACATCACCTGCCCAGCGAAACCCTTGTCTGCGTTCCTCTGCCACCCTAATCCCACGCTTTCAACCGTTGGCCCTT-AACCGACATCTACCTGTAAAATAACTAAGTAGCGAAACGAACCATATCCCCGGGGTAATTCGCGTGTGCGCTTAATAGTGAGCTGAACCAACATTTCCAAGAGAACGCGCTCTTTCGGCCGATCAAGCGCTAGAATCCTAACTAGTCTCACAGCAGCGCATAGCGGTAGCACACACAATGTTTATCCGTAGGAAATACACAAAATTCTGCAAATGTTTCAAAAACACTAAAATTAAACGCAAGCATACCTCGGTCCCAGTACATTAACGCAACGAAAAGCAATACTCTGCTTTCCCGTCGAAACCCATGACAACTCAAATCAACAGACATCTGACCCCTCAACAACTAGATAACTCTTAACAGAGATTCATGGTGGAGGAGCACCACGGCGCCGACCGGGCATAGAGAGCGTGAATTAGACGAAGGTGATCGCCAAGGCGAGTCCAAAAATTCCCCTTCCCCGTTAAGGGGGAGTAGTCCCGGACGCGGGTGGCAATTCCCGGGTTACGGAATAAAGAAAACCGCTCTCACCTGTTGCAAGACCCCTCCGCGGGAAACCAGCACAAATTGCGGGGGCGCTCCCTTTTGCCGGTACACCGTGAATCGGGTTGGAAGCTGTAGAGTGACTAGTCGTAGTGCCATAGGAGGGACGTTATGAAAAGACAGAAGTATCGACCGGAAATGCCACTGCGTATCTAAGGCAGAGCGATTCGAGCCGATTGGGCTCTGCTAGGGTGACGGTACTTCCTAGTACCCATGAGCTGGATAGGACATTCCCTCGCGGACCCTTGTCGGTACTAAATTAGTCATAAGGAACATAATGGTTTACAGACTGCACAAAGTACGTCCCCCATGGCGTGCGCGAGGACTCTGTCGGTTCAAGGCGGTCGCGCAGGCGATACGCTCCGCACGGACTTAAGGGCGGGCATAACCGAGCATCGCCTCCACTAAGGAGGCGTACAGAGCCTTTATGTAGTAGCATGTTAACATGCCTGTTCCCGGGCCGGACAGTCACGAAAGGGGCCTTGGCACGGAAGGACGCCACATTAAACCGATTGCTTGATGGACATACAGGGTACCACTGATTTCCT-TTTACCCACCCTTTATCAGTTACCCCACCATCTTATAACCTAAAAAGCACCATATCTATAACACTGCTTACCTCGACCACCTACTCGCCCCTCAACTAAACCTGCCCTCTCCAAACCAACCAAGGCATGCACTTCAATCCCAACCGCCCTATACAACCTAAAGCGTCCTCGACCAGCCACCTATCGCACCGGACACCACGTACAGAAACCACCCGCGGCCAGACAGGCCTACCATAGAAGCCTAACAATACAACACCCCAACGCGGGAACGTGTGCCCATTTCGAATAGCCGCTTCAGGCACTCATGGGGGCCAATGTAATTCTATACCCACGCCTACTGACCTTCGAGCGAATCGCCACAGCAGCCTGAACTAATGGTTTTGTTTGTTCTACGCACGCGGCTCCAGAACCACCGGCCCAAGACCGTGGAGATGCCAAAGGACACGACGCCCAACCGTTTAGCCGAGTCGGCTTAGGGGTGTATTGGAGTCGCCGAAGTTTCAATTCCCAATCTATACCTGTGGGGTTTCTGGGATTTCTAAATTTGTTAAAGATACCCTTACTAATAAAATTCGCAACGAGACTCTGTGTGCCGTGCCCTTACTTCAGGACTCCTGCGAGCCCCCCTGACCCCCCCACCTATAACCCCACGTGTGTACGGCGTGGTATACCCATTTGTACAGCGCGTCCACTATGCCTTGAAACTATAGCTATCACACACTTACACCCATATTGTGGGGGCGACGGTACACGTGCCCACACCCTTACAAAACAAACCCAGCCTCCACATAAAAACACCAGGAACCTCCCATTCTAACACTAGAGCATGCTCGCTTTTCCCACTGACACCCCGCCGCACATAAACGAACCTAACGTTTAGCACTTATTGGACACACACAACTGACCGCCAGGATCTTTACAATCCCTAACCCCCACAGACCCCACGCACCCCATTTAGAATGCGCCAATAGAGCCTGCCCTCCAGCGGGCAGGTACCGGCCCACGGTGAACGACCAGCCAATCTTCTCGCGCTGGTAAATATTCCAGCATCAGTTTGACAGCGAGGGAACAGTTTTGGAACAATCGCATTACTTTGAAATGCACACACTCGCGCCCCCCCAGATTCCGACAAAGCCCAAACAGGCAAAGGCTATTCCAAACAGCGACTAGCTACTACCAACCGGCCACAATACATAACGCCCAACCACCAACCACACGCATGAGACTCTAATGACACAACCTCAACCCATCACCAACTAAATGGAAGTTAACACATTTATTGAGAAATCTTTATTGATAACAATAAGCTTAATCCAGCTGATTACCTGATTAGCGCCAAATTATCCCTTAGACACAAGAAATGCTAGTGGGGAATTCCAGTTCGCAGGAAGGCCGGATACAGGGGCAAAAGTCGTATAATGACCCTTGGCACACCCCGCACGGAGATGCTGCCCTCCGGAGGCACGTGCCCTAAAGGGGATCCACACCACAAACAGCAATCTCGGCTATTGGATGCACAGAAAAAGTTATACCGCAAGAAGCACCCCGTCCATACGTTAGATTTTTGTAACACGGGCGACAAGGTCAACCAAATTCAAGACGCAGACTCGGTTTAGCAAGACAATTCAATGCCCACCGATTAGATACCAACAGCAGTACACCATCAAGAACAAAACAACCGCGAAAGGCCAATAACCAAATCAAACAGAAAGGGTGAAAGCCCGTGTTAAACATCCCACACCTATTGTCGTTACCGCCCATGACCAAGCAAGTCCAGCTTTAAAGCGGTGACCCAGGAATATCCAGAAAATCGTTGCTAAACCATACAAGCAACATCCCCAAAAATCAGCCTCTAATGTTATGTCCGATCAACACAGCCCGACTAGGATTGTTTGGCATCAGCTGTTACACCGAGGTTTTATATCCAGCGATTGTTCTAGATGAGGGCCCACAGAGTGGTGCCTGCATTTGGAGAAACTTGGCTAGCACGGTGTGGTTGGACACACTTGCCTCCCTCAGGAACACCATCCGTGTAACCGAGTCTGAACTCCTTTAAGACGTACATACCCACGTTTCACCGGCGATACGACCAACCCAACGTTTCTGTGACCTACAACGGGCGCGGTGCACTCACCCCATACCTAATCCCTCCCTTTCGGACCACATGGACCGGCCTAAAGCAGTTATTCACCACTCAAGGCGAAACTCTCCCTATCCATCCTACCCCGTATTCTTACATGCTCTCAAACTTTAAACAAAACACAATAACATCCAGCCCCCTCTCACCTATAAAACTACCACTACTAAAAACACAGCAGCCTTCCACCACCCAGAAGCTACCCCGCCAACCTCAATCGGTAAAATCTCACCAAACCTAAAAA
EUDEL     --A-ATCTATCTTAACGCAGGGTCACGGCAACATACGCAGCAAGGCTGCCCCAGGGGACTAAGCACCTATTCTTTACACACGCCTGCAATACCCACTTCAGCACGCCTCCTATATGGTTATTTGTGTATATGCAGGTCGGGCAATTGGATGAACTTAAATAGATTCAACGAACGCCTCATTATCCGAATTATACGGAACGCTGTAGGGTGCGTGTAGGTTGGCTGTTTCGGTGAAACAAAAAAACTAACATCATTCCCTCTACGAAACCCTTGTCTGCGTTCCTCTGCTACCCTAATCCCACGCTCTCAAACATTGGTCCCCAAACTGATGTCTAAACGTAAAATAACTACGTGGCGAAACGGACCATATCCCCGGGGAAATTCGCGTGTACATTTAATAGTTAGCTGAAGCAACCTTCCCAAGAGAACGCGCTCTTTCGGCCGTTCCAGCCCTATAACCCCAATACATCTCACAACACCGAGTGCCGGTAGTACACACAACGTTTATCCGTATAAAATACACAACATTTTACAAGTGTCTCAAAAAAAACACAATTAAACATAGACACACCTCGGCCCCTGTCCATAACCGCGACGCACAGAAATACTCTGTTTTCCCGTTGAAACCCAAAACAACTTAAAATTATATATTTTTAATCCCTCCACAAGTAGATCACTTTTAACAGAGATTCATGGTGGAGGAGCACCACGGCGCCGACCGGGCATAGAGAGCGTGAATTAGACAAAGGTGATCGCCACGGCGAGTCCAAAAATTCCCCTTCCTCGTTAAGAGGGAGTAGTCCCGGACGCGGGTGGCGATTCCCGGATTATGGAATAAAGAAAACCGCTCTCACTTGTTGTAAGACCCTTCCGTGGGAAATTAGCACAAATTGCGGGGGCACTCCTTTTTGCCGGTATACCGTGAATCGGGTTGGAAGCTGTAGAGTGACTAGTCGTAGTGCCATAGGAGGGACGTTATGAAAAGACAGAAGTATCGACCGGAAATGCCACTGCGTATCTAAGGTAGAGCGATTTGAGCCGATTGGGCTCTGCTAGGGTGACGGTACTTCCTAGTACCTATGAGCTGGATAGGACATTCCCTCGCGGACCCTTGTCGGTACTAAATTAGTCATAAGGAACATAATGGTTTACAGCCCGCATTAAGTACGTCCCCCATGGCGTGCACGAGGACTCTGTCGGTTCAAGGCGGTCGCGCAGGCGATACGCTCCATACAGATTTAAGGGCGGGCATAACCGAGCACTGCCTCCACTAAGGAGGCGCATAGAGCCTTTTTGTAGTAGCTTGTTAACACGCCTGTTCCTGGGACGGACAGTCACGAGAGGGGCCTTGGCACGGAAGGACGCCACATTAAACCGATTGCTTGATGGACATACAGGGTACCTTTGATTCCCT-TTTACCTACACTTCAAGTTTCATCTAACCATGTTACAACCTAAACTAACCCCTTTCTATAACATTGCTTACCCCGACCATCTAGTCACCCCTAAACTAAACTTACCCTTACCGAACCAATCAACGCATGCATTTCCATCCAAACCGCCCTATACAACCTAAAGCGTCCTCGAGCAGCCACCTATCGCACCGGACACCACACAAAGAAACCACCCGTGGCCAGACAGGCCCACCATAGAAACCTAACAATCCATTACACCAACGCGGGAACGTGTGCCCATTTCGAATAGCCGCTTCCGGCACTCATGGAGGTCAATGCAATTCTATATTCAGGCCTAGCGACCTTCGAACGAATCGCCACAGCAGTCTGAACTAATGGTTTCGTTTGTTCTACGCACGCGGCTCCAGATCCACCGGCCCAAGACCGTGGAGATGCCAAAGGACACGACGCTCAACCGTTTACCCGAGTCGGTTTAGGGGTGTATTGGAGTCGCCGAAGTATTAGTCCCCAATCTATACCTGTGGGGTTTCTGGGATTTCTATATTTGTTAAAAATAAACTCACATCCAACATTAACAACGGGACTCTGTGTGCCGTGCCCTTACTTCAGGACTCCTGTGAGCCCCCCTGACCCCCACACCTATAACGCCACGCGTGTCCGGCGTGGTATCCCTTTTTGTACAACGCGTCCACTATGCCTTGAAACTTTAACTATCACACACTTTCACAAACGTTGTGGGGGCGACGGTACACGTGCCCACACCCTTACAATACAAACACAGCCTCCACATAAAAACACCAGACACCTCTCTTTCCATAACTAAAGCATGCCCGCTTTCTCCACCGACACCCTGCAACACATAAAAACACCTACTGTTTAGTACTTATTGGACACACACAACTGACCGCCAGGATTCTTACAATCCTCAACTTCCACAGACTACGAACACCACACTTTAACAGCGCCAGTAGAGCTTGCCCTCCAGCGGGCAGGTACCGGCCCACGGTGAACAAAAAGCCAATATTCTAGCGCTGGCAAATATTCCAGCATCAGTTTGACAGCGAGGTAACAGTTTTGGAACAATCGCATTACTTCGAAATGCACACACACACGCCCCCCCATATTCTGACAAAGCCCAAACAGGTAAAAACTATTCCAAACAGCGACCAGTTACTATCAACCGACCATATTACAAAACGCCCAACCCCCACCCACACGCATAAGTACCCAATATCGAAACAACGATCCAACATCATCCAAATCGACGTTAACACCAATATTGAGAAAATTTTATACATAACCATACGCTTACTCCAGTTGATTACCTGATTATTGCCAAATTATCCATTATACACAAGAAATATTAGTGGGGAATTCCAGTTCGCGGGAAGGCCGGATACAGGAGCAAAAGTCGTCCAATGACCCCAGGAACCCCCCGCACGGAGATGCTGCCCTCCGGAGGCACGTGCCCTAAAGGGGATCCACACAATAAATAGCAATCTTGGATAATGGATGTACAGAAAAAGTTATACCGTAAGAAGCACCCCGTTCATACGTTAGATTCTTGTAACACAGGCGACAAGGCCACCCAAATTCAAGACGCAGTCTCGGTTTAGCAAGGCAATTCATTGCTCACCGAGTAGATACCAATCGCTGTCCACCATCAAGATATATGCCACCGCGAAAGGCTAATAACCAAACCAAACACAAAGGCGATTAGTCAGCGCCACACACAGCCCAAATATTCTCGTTACCACCTTTAACCATGCAAGTCCAGTTTTAAAGCGGCGGCCCAGAAATACCCTGCAAATTGTTGTTACACCCCAC-AGCAACATCCCCAAAAATCAGCCTCTAATGTTATGTCTGATCAACAAAGCCCGACTAGGATTGTTTGGCATCGGCTGTCACACCGAGGTTTTATATCCAGCGTTTGTTCTAGATAAGAACCCACAGAGTGGTGCCTGCATTTGGAGAAACTTGACTAGCACGGTGTGGTTGGACATACTTGCCTCCCTTAGGAAAACCATTCGTGTAACCGAATCTGAACTCCTTTAAGACGCACTTCCCCACATTTCACTGGCGATACGACCTACCCAACGTTTCTGTGACCTACAATGGGCGCGGTGCACTCTCCCCATACCTAATCCCTCGTTTCTGGATCACATAGACCGGCCTAAAGCGGTTCTTTACCTATCAAGACGAAACTTTCTTCAACCATCCTACCCCGCACCCTCCACCACCCCTAAACTTCAAACGATTCCCAACCCCAACCCCCAACTCCCTCAATCGCCCACAACTACCACAAAAAGTAATAAACCCCTTTACTACACTAACCCTACCCTACCAGCCCCATTCAACACAATCTCACCAAGTCTGAAAA
FULGL     TCCTATCAATCTTAGCACAGGGTCACGGCAGTATACGCAGCAAGGCTGTCCCGGGGGACTAAGCACCTATTCTCTAAACATGCCTGCAATACCCCCTCCAGCACGCCTCTGATATGGTTACTTGTGTATATGCAGGCCGGGCAATTGGACGAACCTGAATAGATACAACGAACGCCTCGTTTTCCGAATTATACGGAACGCTGTAGGGTGTGTGTAGGTGGGCTGCTTCGGTGAAATAAACAGATTCACATCATTCGCTCGGTGAAGCCCTTGTCTACGTTCCTCTGCCACCCTAATCCCACGTTCTCAAACATTGGCCCTTAAACTAATATATACCTGAAAAATAACTAAGTGGCGAAACGAACCATATCCCCGAGGGAATTCGCGGGTACGTTTAAAAGTTAGCTGAACCCCCATTCCTTAGAGAACGCGCTCTTTCGGCCGTTCAAGTTCTAAAATCCGAACCCATCTCACACTAAAGAGTAGCGGTAGCACACGCAACGTTTATCTGTAGAAAATACACATCGTTCTACAAAAGTCACAAAATTACTAAAATTAAACACAGACATACCTCGGCCCCAGTCCATCAACGCAACGAAAAGAAAGACTCTGCTTTCCCGTTTAAACCCATAACAACTCGTACAAACAGACATCTACCCCCTCAATAAATAGATAACTCTTAACAGAGACTCATGGTGGAGGAGCACCACGGCGCCGACCGGGCATAGAGAGCGTGAATTAGACGAAGGTGATCGCCAAGGCGAGTCCAAAAATTTCCCTTCCCCGTTAGGGGGGAGTAGTCCCGGACGCGGGTGGCGATTCCCGGGTTATGGAATAAAGAAAACCGCTCTCACCTGTTGCAAGGCCCCTCCGCGGGAAACCAGCACAAATTGCGGGGGCGCTCCCTTTTGCCGGTACATCGTGAATCGGATTGGAAGCTGTAGAGTGACTAGTCGTAGTGCCATAGGAGGGACGTTATGAAAAGACAGAAGTATTGACCGGAAATGCCATTGCGTATCTAAGGCAGAGCGATTCGAGCCGATTGGGCTCTGCTAGGGTGACGGTACTTCCTAGTACCCATGAGCTGGATAGGACATTCCCTCGCGGACCCTTGTCGGTACTAAATTAGTTATAAGGAACATAATGGTGTACAACCCGCAGAAAGTACGTCCCTCATGGCGTGCGCGAGGACTCTGTCGGTTCAAGGCGGTCGCGTAGGCGATATGCTCCGCACAGACTTAAGGGCGGGCATAATCGAGCACCGCCTCCATTAAGGAGGCGCATAGAGCCTTTATGTAGTAGCATGTTAACAAGCCTGCTCTTGGGCCGGACAGTTACAAGAGGGGCCTTGACACGGAAGGACGCCACATTAAACCGATTGCTTGATGGACATACAGGGTGCCACTGATTTCC--TTTACCCACACTTTAACGTTTATTCAACCACCTTATAACCTAAACAAAAAACTATCTATAACATTGCTAACTCCGACCATCTACTCACTCCACGACTGAACCTACCCTCCCCAAACCAACTAAAGCATGCATATCAACTCAAACTGTTCTATACAACCTAAAGCGTCCTCGACCAGCCACCTGTCGCTCCGGACACCACGCGCAGAAATCACCCGTGGCCAGACAGGCCCACCATAGAAACCCCACGGTACAGTACTCCAACGGGGGAACGTGTGCTTACTTCGAATAGCCGCTTCAGGCACTCATGGAGGCCAATGTAATTCCATCCCCAAGCCTAACGATCTTCGAGCGAATCGCCACCGCAGCCTGAACTAATGGTTTCGTTTGTTCTATGCACGCGGCTCCAGAACCACCGGCCCAAGACCGTGGAGATGCCAAAGAACACGACGTATAACCGTTTAGCCGAGTTGGCTTAGGGGTGTATTGGAGTCGCCGAAGTTTCTGTCACCAATCTATACCTGTGGGGTTTCTGGGATTTCTAAATTTGTTAAAAATACCCTCACAGCCAACATTCGCAACGCGACTCTGTGTGCCGTGCCCTTACTTCAGGATTCCTGCGAGCCCCCCTGACCCTCAAACATATACACCCACGCATGTACGGCGTGGTATTCCTATTTGTACAACGTGTCCACTATGCCTCGAAATGATAGCTATCAGACGGTTACACGTACATTGTGGGAGCGACGGTACACGTGCCCACACCCTTATAATTCAGACTCAGCCTCCATCTAAAAACACCAGACACCTCCCATCCCAATACTAGAGCATTCTTGCTTTCTCCAAAGACACCCCGCTACACATAAATAAACCTACCGTTAAGCATTTATTGGACACACACAACTGACCGCCAGGATTCTTACAATCCCTGAATCCCACAGACCCAACGTACCGCAATTGCGCTACGCCCGTAGAGCCTGCCCTCCAGCGGGCAGGTACCGGCCCACGGTGAACAACCCGCCTAACCTCTCATGTTGGTAAATATCCCAGCATCAGTTTGACAGCGAGGAAACACTGTTGGAACAATCGCATTACTTTGAAATGCACACACCTACGCCCCCCCAGATTCCGACAAAGCCCAAACAGGCAAAAGCTATTTTAAACAGAGACCAGTTACTACCAACCGGCCACAATACATAACGCCCAGCCAACACCCACACGCATGGGAACCCAATACCACGAACACAGCCCTTAATCATCACAACAAAGGTCAACCCAACTACTGAGAAATTTGTATAAATAACCATAAGCTTAATTCAGTTGATTACCTGATTAGTGCTAAATTTTCCATCAGACATAAGAAATCCTAGTGGGGAATTCTAGTTCGCAGGAAGGCCGGTTACAGGAGCATAAGTCGTAAAATGTCCACTCACACACCCTGCACGGAGATGCTGCCCTCCGGAGGCACGTGCCCTAAAGGGGATCCACACCACGAACAGCACTCTTGGTTACTGGATGAACAGAAAAAGTTATACTGCAAGAAGCACCCCGTTCATACGTTAGACTCTTGTAACACAGGCGACAAGGCCAACCAAATTCAAGACGTAGACTCGGTTTAGCAAGACAATCCAATGTCCACCGATTAGATAACAACCGCAGTACACTAATAAGAACAAAACAACCGCGAACGGTCAATTAACAAATCAAACACAAAGGACAAGCGAACGTGCTAAACATACCACACTCATTTATGTTACCACCCATCACCAAGCAAGTCCAGCTTTAAAGCGGCGGCCCAGGAATAATCAGCAAATCGTTGCTACA-ACTACAAGCACCATCCCTAAGAATCAGCCACCAATGTTATGTCCGATCAACACAGCCCGACTAGGAATGTTTGGCATCAGCTGTTACACCGAGGTTTTATATCCAGCGTTTGTTCTAGATAAGGACTCACAGAGTGGTGTCTGCATTTGGAGAAACTTGACTAGCATGGTGTGGTTGGACACACTTGCCTCCCTAAGGCACGCCATCCGTGTAACCGAGTATGAACTCCTTACAGACGTACATCCCAACGCTTCACTGGCGATACGACTGACCCAACGTTTCTGTGACCTACAACGGGCGCGGTGCACTCGCTCCAGACCGAATCCCTCCCTTGCGGACTACATGGACCGGCCTAAAGCTGTTATTAACCACTCAAGGCGAAACATTNNNNNNNNNNNNNNNNNNNNNNNNNNNNNNNNNNNNNNNNNNNNNNNNNNNNNNNNNNNNNNNNNNNNNNNNNNNNNNNNNNNNNNNNNNNNNNNNNNNNNNNNNNNNNNNNNNNNNNNNNNNNNNNNNNNNNNNNNNNNNNNNNNNNNNNNNNNNNNNNNNNNNNNNNNNN
GALGA     CCCAACCAAATTTACCACAGGGTTACGGCAACATACGCAGCAAGGCTGCCCCGGGGGACTAAGCACCTATTCTCTAAACACGCCCGCAATGCCCCCTCCGGCACGCCTCCGATACAGTTCCTTGTGTATATGCAGGCCGGGCAATTGGACGAACTTAAACAGATATAACGAACGCATCATTGTCCGAATTATACGGAACGCTGCAGGGTGCGTGTAGGTGGGCTGATTTGGTGAAACAAACAAGCTCACATCACCCGTTCAGCGAAACCCTTTTCTACGTTCCTCTGCCACCCTAATCCCACGTTCTCAAACAATGGCCC-CAAACCGACATAGACAAGAAAAATAACTATGTAGTGAAATGAACCATATCCCCGAGGAAATTCACTAGTGCACTTAAAAGTTAGCTGAACCACCATTCATAAGAGAATGCGCTCTTTCGGCCGTTCAAGCCCTACAACCCAACCCCATCTCAAATCACCGATTACAGGTAGCACACACAACGTTTATCTGTAAAAATTACCCAACATACTAAAATAGTCTCGCAAGCACTACCATTAAACACAGAGACACCTCGGCCCTAGTACATCAACGCAACGAACAGAAAAACTCCACTTTCCCGTCTAAACCCATTACAACTCAAAACAACAGACAGCTAACTCCTCCAAAACTAGATAACTTTTAACAGAGACTCATGATGGAGGAGCACCACGGCGCCGACTGGGCATAGAGAGCGTGAATTAGACAAAGGTGATCGCCAAGGCGAGTCCAAAAATTCCCCTTCCCCGTTAGGGGGGAGTAGTCCTGGACGCGGGTGGCGAT-CTTGGGTTACGGAATAAAAAAAACCGCTCTCACCTGTTGCAAGACCCCTTCGCGGGAAACCAGCACAAATTGCGGGGGCACTCCCTTTTGCCGGTACACCGTGAATCGGGTTGGAAGCTGTAGAGTGACTAGTCGTAGTGCCATAGCAGGGACGTTATGAAAAGACAGAAGTATCGACCGGAAATGCCACTGCGTATCTAAGGCAGAGCGATTCGAGCCGATTGGGCTCTGCTAGGGTGACGGTACTTCCTAGTACCCTTAAGCTGGATAGGACATTCCCTCGCGGACCCTTGTCGGTACTAACTTAGTTATAAGGAACATAGTGGTTGACAGCCCGTAGAAAGTACGTCCCTCATGGCGTGCGCGAAGACTCCGTCGGTTCAAGGCGGTCGCGCAGGCGATATGCTCCACACAGACTTAAGGGCGGGCATAACCGAGCGCCGCCTCCACTAAGGAGGCGCACAGAGCCTTTATGTAGTAGCTTGTTAACAAGCCCGCTCCCGGGCCAGACAGTCACGAAAGGGGCCTTGGCGCGGAAGGACGCCACATTAAACCGGTTGCTTGATGGACATACAGGGTACCACTGGTTTCC--TTTACCTACACTTTAACCATTATTCCACCACCTTACAAACGAAAAAA-ACACTATCTATAACATTGCTTACTCCGACCACCTCCCCGCCCCTCGACTAAACCTAACCTTACCAAACCAACCAAGGCATGCCCATCACACCTAACCGCCCTATACAACCTAAAGTGCCCTCGATCAGCCACCTGTTGCCCCGGACACCACGCAAAGAAACCACCTGCGGCCAGACAGGCCCACCATAGAAGCCCAACTATGCAGCACTCCAACGGGGGAACGTGTGCCCACTTCGAATAGCCGCTTCAGGCACTCATGGGGGCCAATGCAATTCTATAACCAAGCCTACCGACCTTCGGGCGAATCGCCACAGCAGCCTGAACTAATGGTTTCGTTTGTTCTACGCACGCGGCTCCAGGACCACCGGCCCAAGACCGTGGAGATGCCAAAGGACACGACGCACAACCGTTTAGCCGAGTCGGTTTAGGAGTGTATTGGAGTCGCCGAAGTTTTAGTCCCCAATCTACACCTGTGGGGTTTCTGGAATCTCTATATTTGTTAAACATACTCTTCCAGGCAAAATTCGCAGCGAGACTCTGTGTGCCGTGCCCTTACTTCAGGACTCTTGCGAGCCCCCCTGACCGCCAAACATGAAAAGCCATGCATGTACGGTGTGGTATCCCTATTTGTATAACGCGTCCACCATGCCTCGAAACTATACCTATCGGACACTTGCGCACACGTTGTGGGAGCGACGGTGCACGTGCCCACACCCTTACAAACCAAACTCAGCTTCGATATAAAAATACCAGTAACCTCACTTTCAAACACTAGAGCATACCTGCTTTTCCCAAAGACGCCCCGCCACACATATATAAACCTAACGTTGAGCACTTATTGGACACACATAACTGACCGCCAGGATCCTTACAATCCCCGTACTCCAAAGACCCCAAACACCACCGTTAATTTACGCCAGTAGAGCCTGCCCTCCAGCGGGCAGGTACCGGCCCACGGTGAACGACCAGCGTATTCTCTCACGCTGGCAAATATTCCAGCATCAGTTTGACAGCGAGGAAACACTTTTGGAACAATCGCATTCTTTCGAAATGCACACACACACGCCCCCCTATGTTTCGATAAAGCCCAAACAGGCAAAGGCTATTTCAAATAGAGACCAGTTACTACCTACCGACCTCAAAACATAACGCCCAACCAACACACACACGCATGAGACCCCAACAATACCACCACAACCCCCA-CAATCATAAAAAAAGTCAACACAAATACTGGGAAGACTGTCTACATAACATCAAGATTAATTCAGCTGATTATGTGATTAGTGCTAAATTATCCATCAGATACAAGAAATCCTGGTGGGGAATTCCAGTTCGCGGGAAGGCCGAATACAGGAGCACAAGTCGTTCAATGACCAACCACACACCCCGCACGGAGATGCTGCCCTCCGGAGGCACGTGCCCTAAAGGGGATTCACACCTCTTAAAGCAATCTTGGCTACTGGATGCACAGAAAAAGTTATACCGCAAGAAGCGCCCCGTCCATACGTTAGATTCTTGCAACACAGGCGACAAGTCCAACCAAATTCAAGACGCAGACTCGGTTTAGCAAGACAATTAAATGCTCACCGATTAGATACCAATCGCAGCACACAACCAAGAACCGACCAACCGCGAAAGGCTATTCACCCAACCAAACAAAAAGGAAGAACGAACGCGCTACTTTCACCACACCAATTTTCGTTACCACCAACTACCCAGCAAGTCTAGAGTTAAAGCGGCGACCCAAAAATAACCAGCAATTCGTTGCAACAAACCACTAGCAACATCCCCAAAAATCAGCCGCTAATGTTATGTCTGGTCAACACAGCCCGACTAGGATCGTTTGGCATCAGCTGTCACACCGAGGTTTTATATCCAGCGCTTGTTCTAGATAAGGACCCACAGAGTGGTGCCTGCATTTGGAGAAACTTGACTAGCACGGTGTGGTTGGACACACTTGTCTCCCTGAGGAAAACCATCCGTGTAACCGATTGTGAACTCCTTTTAGACGTACACACTCACGCTTCACCGGCGATACGACCGACCCAACGTTTCTGTGACCTACAACGGGCGCGGTGCACTCACTCCATACCAAATCCCTCACTTCCGGACCACATAGACCGGCCTAAAGCAGTCTTTAACCACTCAAGACGAAACATTTACCATCCACCACACTTAACATCCATCACCACCACATAACCATAAACCAAACACGAAAACCCCTAAAGCTCACCCTACCGAATCACCCCCACCACAAAACATTCAAAAACCCCCTACCATCCGAAAAACACTCCATTCACTCCCCCCAACCAAACCATACCCAAACAAACAA
MELUN     AACCATCAAACATACCATAGGGTCACGGCAGCATACTCAGCAAGGCTGCTCCAGGGAACCAAGCACCTATTCCCTAAACACGCCAGCAATGCCCCCTCCAGCACGCCTCCGATAAGGTTACTTGTGTATATGTAGGCCGGTCAATTGGACGAACCTGAATAGATAAAACAATCGCCTCCTTTTCCGAATTATATGGAACTCTGCAGGGTGCGTGTAGGTTGGCTATTTCGGTGAAATAAACAACCTCACAACACCTGTTCTACGAAACCCTTATCTACGTTCCTCTGCCACCCTAATCCCACTCCCTCAAACATTGGCCCTCAAACCAACAGAAACCCGAAAAAAAACTAAGTAGCGAAACGAACAATATCCCCGAGGGAATTCACGGGTGTGCTTAAAAGTTAGCTGAACCACCCTCCCCAAGAGAACGCACTCTTTCGGCCGTTCAAGCACTACAACCCAAACTCATCTCATACCAAATAATAGCGGTAGCACACACAACGTTTATCCGTAAAAAATACACATCATTCTACAAATATCACAAAAACACTATAATTAAACACAAACACACCTCGGCCCCAGTTCATCAACGCAACGAACAGAAATACTCCGCTTTCCCGTTTAAACCCACTAAAACTTCAACAAACACACATCTATCCCCTCAACGAATGGAC-ACTCTTAACAGAGACTCATGGTGGAAGAGCACCACGGCGCCGACCGGGCATAGAGAGCGTGAATTAGACAAAGGTGATCGCCAAGGCGAGTCCAAAAATTCCCCTTCCCCGTTAGGGGGGAGTAGTCCCGGACGCGGGTGGCGATTCCTGGGTTACGGAATAAAGAAAACCGTTCTCACCTGTTGCAAGGCCCCTCCGCGGGAAACCAGCACAAATTGCGGGGGCATTCCCTTTTGCCGGTACACCGTGAATCGGGTTGGAAGCTGTAGAGTGATTAGTCGTAGTGCCATAGGAGGGACGTTATGAAAAGACAGAAGTATCGACCGGAAATGCCACTGCGTATCTAAGGCAGAGCGATTCGAGCCGATTGGGCTCTGCTAGGGTGACGGTACTTCCTAGTACACATGAACTGGATAGGACATTCCCTCGCGGACCCTTGTCGGTACTAACTTAGTCATAAGGAACATAATGGTGTACAGTCCGCATAAAGTACGTCCCTCATGGCGTGCGCGAAGACTCCGTCGGTTCAAGGCGGTCGCGCAGGCAATACGCTCCACATAGACTTAAGGGCGGGCATAACCGAGCACCGCCTCCACTAAGGAGGCGCACAGAGCCTTTTTGTAGTAGCTTGTTAACAAGCCCGCTCCCGGGCCAGACAGTCACAAGAGGGGCCTTGGCACGGAAGGACGCCACATTAAACCGATTGCTTGATGGACATACAGGGTACCGCTGATTTTC--ATTACCCACACTTTAAATTTCATTCAACCAACTTACAACCAAAACAAAAAACTATCTTTAAAATTGCTTACCCCGACCATCTACCCACCCCACAACTGAACCTATCTTAAAAAAACCAACCAACGCATGCACTTCAACCCAAACCGCCCTATACAACCTAAAGCGTCCTTGACCAGCCACCAGTCGCCCCGGACACCACGCAAAGAAACTACCTGTGGCCAGACAGGCCCACCATAGAAACCCACCAGGACAAAACCCCAATGGGGGAACGTGTGCCTATTCCGAATAGCCGCTTCAGGCACTCATGGAGGCCAATGCAATTCTATTCCCACGCCTAACGATCTTCGAGCGGATCGCCATAGCAACCTGAACTAATGGTTTCGTTTGTTCTACGCACGCGACTCCAGAACCACCGGCCCAAGACCGTGGAGATGCCAAAGGACACGACGCGCAGCCGCTTAGCCGAGTTGGCTTAGGGGTGTATTGGAGTCGCCGAAGTATCCATCCCCAATCTACACCTGTGGGGTTTCTGGAATTTCTAAATTTGTTAAAAATACATATAAAAGAATCATTCGCAACGTGACTCTGTGTGCCGTGCCCTTACTTCAGGACTCCTGCGAGCCCCCCTGACTATCAAACATGTAAACCCACGCATGTACGGCGTGGTATCCCTATTTGTACAACGCGTCCGCCATGCCTCGAAATTATAGCTATCAGACACTTACACACACATTGTGGGAGTGACGGTACACGTGCCCACACCCTTACAAACCAAACCCAACCTCCATCTAAAAATATCGGACACCTCACTTCCTAACACTAGAGCATTCCCGTATTCCCCAACGACACCCCGCCTCACATGCAAGTGCCCAACGTTTAGCAATTAGTGGACACACACAACTGACCGCTAGGATCCTTACAATCCTCGGACTCCGCAGACCTCGCACTCCACACCTTACCCAAGCCAGTAGAGCTTGCCCTCCAGCGGGCAGGTACCGGCCCACGGTGAACAATCAGCACAACCTCTAGCGTTGGCAAATATCCCAGCATCAGTTTGACAGCGAGGTAACACTTTTGGAACAATCGCATTACTTCGAAATGCACACACCCACGCCCCCCCAGATTCCGACAAAGCCCAAACAGGCAAAAGCTATTCCAACCAGAGACCAGTTACTACAAACCGACCCTAAACCATAACGCCCAACCCCCACCCACACGCATGGGAACCCAACACCACAAACACACCCCATAATCATCAAAACAAATGTCAACGCAACTACTGCGAAATCTGTATAAATAACCATAAGCTTACTCCAGCTGATTACCTGATTATTGCCAAATTTTTAATCAGATACAAGAAATCCTAGTGGGGAATTCCAATTTGCGGGAAGGCCGGCTACAGGGGCACAAGTCGTACATTGCCCATTCAAACACCCCGCACGGAGATGCTGCCCTCCGGAGGCACGTGCCCTAAAGGGGATCCACACCCCAAAAAGCACTCTCGGATACTGTGTGCACAGAAAAAGTTATACCGCAAGAAGCACCCCGTCCATACGTTAGATTTTTGTAACACGGGCGACAAGGTCAACCAAATTTAAGACGCAGACTCGGTTTAGCAAGACAATTCAGTGCCCACCGAATAGATACCAACCGCAGTACACAAACAAGAGCCAAACAACCGCGAAAGGCCAATTCACACACCAAACTTAAAGGACGAACGAAAGCGCAATACAAACCACACTCATTTACGTTACTACCCATTACCATGCACGACTAGCTTTAAGGCGGCGACCAAGAAATAACCAGCAAATCGTTGCTACAGCCCT-TAGCACCATCCCCAAGAATCAGTCACTAATGTTATGTCCGATCAACATAGCCTGACTAGGATCGTTTGGAATCAGCTGTTACACCGAGGTTTTATATCCAGCGTTTGTTCTAGATAAGGACCCACAGAGTGGTGCCTGCATTTGGAGAAACTTGACTAGCACGGTGTGGTTGGACACACTTGCCTCCCTAAGGCGTGCTATCCGTGTAACCGATTATGAACTCCTTTCAGCCGTAAACCCCAACGCTACACTGGCGATACGACCGACCCAACGTTTCTGTGACCTACAACGGGGGTGGTGCACTTACACCATACCAAGTCCATCCCTTACAGACTACATGGACCGGCCTAAAGCCGTCATTAAACACTCAATTTGAAACAT-CAACACCAACAATACCTAACCCCCCTGGCCACCTTAAAGCACCAAACTAAACTAAAAAACTACCAC--C--AACTAAACCATTAATCAATAACATAGAAATCTCAACAACCTCACAGCAACTACAAGCTACCCCGCTAACAATCAATAAAACAAAACCCCTCAAACTACCAA
MULAG     TCCCATCAATCTTGACACAGGGTCATAGCAGCATACGCAGCAAGGCTGCCCCGGGGGATTAAGCACCAATTCCCTAAACATGCCCGAAATACCCCCTTCAGCACGCCTCTTATACGGTAACTTGTGTATATGTAGGCCGGGCAATTGGATGAACCTGAACAGATACAACGAACGCCTCATTATCTGAATTATACGGAACGCTGCAGGGTGCGTGTAGGTGGGCTGCTTTGGTGAAACAAACAAACTAACATCACCCGCTTCGCGAAACCCTTGTCTGCGTTCCTCTGCCACCCTAATCCTATGCTCTCAAACATTGGCCCTTAAACCGACATATACCCGTAAAATAACTGAGTAGCGAAACGAACCATATCCCCGGGGTAATTCGCGAGTGCGCTTAGTAGTAAGCTGAACCACCGTTCTCAAGAGAACGCGCTCTTTCGGCCGATCAAGCACTAGAACCCCAACTAATCTTACAGCAACGAATGATGGTAGCACACACAACGTTTATCCGTAAGAAATACACAATATTCTACAAAGGTCTCAAAAACACTAAAATTAAACACAGTCACACCTTGGCCCCAGTACATTACCGCAACGAAGAGAAATACTCCACTTTCCCGTTGAAACCCATGACAACTCAAACAAACAGACATCTGACCCCTCAACGAATAGATAACTCTTAACAGAGACTCATGGTGGAGGAGCACCACGGCGCCGACTGGGCATAGAGAGCGTGAATTAGACGAAGGTGATCGCCAAGGCGAGTCCAAAAATTCCCCTTCCCCGTTAGGGGGGAGTAGTCCCGGACGCGGGTGGCGATTCCCGGGTTATGGAATAAAGAAAACCGCTCTCACCTGTTGCAAGACCCCTCCGCGGGAAACCAGCACAAATTGCGGGGGCGCTCCCTTTTGCCGGTACACCGTGAATCGGATTTGAAGCTGTAGAGTGACTAGTTGTAGTGCCATAGAAGGGACGTTATGAAAAGACAGAAGTATCGACCGGAAATGCCATTGCGTATCTAAGGTAGAGCGATTTGAGCCGATTGGGCTCTGCTAGGGTGATGGTACTTCCTAGTTCCCATGAGCTGGATAGGACATTCCCTTGCGGACCCTTGTCGGTACTAAATTAGTTATAAGGAATATAATGGTTTACAATCCGCAAAAAGTACGTCCCCCATGGCGTGCGCGAGGACTCTGTCGGTTCAAGGTGGTCGCGCAGGCGATATGCTCCGTATAGACTTAAGGGCGGGCATAATCGAGCACCGCCTCCACTAAGGAGGCGCACAGAGCCTTTATGTAGTAGCATGTTAACATGCTCGCTCCCGGGACGGACAGTCACGAAAGGGGCCTTGGCACGGAAGGACGCCACATTAAACCGATTGCTTGATGGACATACAGGGTACCTCTGATTTCCTATTTACCCACGCTCCAAAATTGACTCCACCACCCTACAACATAAAAACTACACTATCTATAACATTGCTGACCCCGACCAACTATTCATTCCTCAACTAAACCTACCTTTCCCAAACTAACCAAGGCATGCACTTTAATCCTAACCGCCCTATACAACCTAAAGTGTCCTCGACCAGTCACCTATCGCCTCGGACACCACGCACAGAAACCACCTGCGGCCAGACAGGCCTACCATAGAAACCCAACGATACAGTGCCTCAACGCGGGAACGTGTGCTCATTTCGAATAGCCGCTTCAGGCACTCATGGGGGTTAATGCAATTCTATATCTGTGTCTACCGATCTTCGAGCGAATCGCCACAGCAGCCTGAATTAATGGTTTCGTTTGTTCTATGCACGCGGTTCCAGAACCACCGGCTCAAGACCGTGGAGATGCCAAAGGACACGACGCTTAACCGTTTAGCCGAGTTGGCTTAGGGGTGTATTGGAGTCGTCGAAGTTTCAGTCCCCAATCTATGCCTGTGGGGTTTCTGGGATTTCTAAATTTGTTAAAAATACCCTCATACACAACATTCGCAACGGGACTCTGTGTGCCGTGCCCTTACTTCAGGATTCCTGCGAGCCCCCCTGACCCCCTCATTTATAACCCCACGCGTGTGCGGCGTGGTATTCCTATTTGTATAGCGCGTCCACTATGCTTCGAAACTCTAGCTATCACACACTTGCACGCACGTTGTGGGGGCGATGGTACACGTGCCCATACCCTTACAAAACAAACTCAACCTCAACCTAAAAACACCAGAAACCTCCCATTCCAACTCTGGAGCGTGCTTGTTTTCCCCACAGACACCCCGCCGCACATAAACAAACCTAACGTTGAGCACTTATTGGACACACACAACTGACCGCCAGGATCCTTACAATTCCTAACCCCCACAGATCCCACGCACCTCACTTAGATTGCGCCAATAGAGCCTGCCTTCCAGCGGGCAGGTACCGGCCCACGGTGAACGATCAGCCAACCTTCTCGCGCTGGCAAATATCCCAGCATCAGTTTGACAGCGAAGAAACAGTTTTGGAACAATCGCATTACTTTGAAATGCACACCCTCACGCCCTCCCAAATTCCGAAAAAGCCCAAATAGGCAAAGGCTATTATAAACAGCGACCAGTTACTACCAACCGACCACAATACATAACGCCCAACCACCACCCATACGCATAAGAACCTAATACCACAACCCCGAACCCTTACCAACGAAATAGAAGTTAACAC-TATATTGGGAAATCTCTATACATAACCATAAGCTTACTCCAGCTGATTACCTGATTAGTGCTAAATTATCCATCAGACACAGGAAATACTAGTGGGGAATTCCAGTTCGCGGGAAGGCCGGATACAGGGGCACAAGTCGTACAATGACCGTTGACGCACCCCGCACGGAGATGCTGCCCTCCGGAGGCACGTGCCCTAAAGGGGATCCACACCCCAAACAGCACTCTCGGTTACTGGATGCACAGAAAAAGTTATACCGTAAGAAGCACCCCGTTCATACGTTAGATTCTTGTAACACGGGCGACAAGGCCACCCAAATTCAAGATGTAGACTCGGTTTAGCAAGACAATTTAGTGCTCATCGAGTAGATACCAGAAGCAGTACACCAACAAGAACAAAACAACCGCGAAAGGCCAATAACCAAACCAAACAAAAAGGCAGAAAGACCGCGCTAAGCATACCACAATTATTAATGTTACCCCCCATAACCAAGCAAGACTAGCTTTAAAGCGGTGGTCCTGGAATATCCAGCAAATTGTTGCTATACCCTACAAGCAACATCCCCAAAAATCAGCCTCTAATATTATGTTCGATCAACACAGTCCGACTAGGATTGTTTGGCATCAGCTGTCACACCGAGGTTTTATATCCAGCGTTTGTTCTAGATAAGGACCCACAGAGTGGTGCCTGCATTTGGAGAAACTTGACTGGCACGGTGTGGTTGGACACACTTGCCTCCCTTAGGAAAACCATTCGTGTAACCGAATCTGAACTCCTTTTAGACGTACATACCTACGTTGCACCGGCGATACGACCAACCCAACGTTTCTGTGACCTACAACGGGCGCGGTGCACTCGCTCCATACCTAATCCCTCCCTTCCGGACCATATAGACCGGCCTAAAGCAGTTATTTACTACTCAAGGCGAAACTT-CCTCACCCATCTTACCACACATCTCCTTATACCTTCAAACATTAAATTCACTTCAGTAATCTCT-CCAATTCATTTATCAATCAATCAACACTGCAAGACACCTAAAACCCCACCACTACTTAGAAACCATTTTACTAACCTTACCCAGGAAAATTCTCCTAAAACCAAAAA
n07AEP05  TCATACCAATTTTGACACGGGGTCATAGCAGCATACGCAGCAAGGCTGCTCCAGGGGATTAAGCACCAATTCCCTAAACATGCCCGAAATACCCCCTTCAGCACGCCTCYTATATGGTAACTTGTGTATATGTAGRCCGGGCAATTGGATGAACCTGAACAGATACAACGAACGCCTCGTTATCTGAATTATACGGAACGCTGCAGGGTGCGTGTAGGTGGGCTGCTTTGGTGAAACAAACAGATTCACATCACCCGCTTCATGAAATCCTTGTCTGCGTTCCTCTGCCACCCTAATCCTATGCTCTCGAACATTGGCCCTTAAACCGATAAATACCCGTAAAATAACTGAGTAGCGAAACGAACCATATCCCCGGGGTAATTTGCGAGTGCGCTTAAAAGTAAGCTGAACCACCGTTCTCAAGAGAACGCGCTCTTTCGGCCGATCAAGYACTAGAATCCCAACTTATCTTACAGCAACGGATGACGGTAGCACACACAATGTTTATCCGTAAGAAATACACAACATTCTACAAGAGTCTCAAAAACACTAAAATTAAACACAGTCACACCTCGGCCCTAGTACATCACCGCAACGAAGAGAAATACTCTGCTTTTCCGTTGAAACCCATGACAACTCAAACAATCARGCATCTAACCCCTCAACGTATAGATAACTCTTAACAGAGACTCATGGTGGAGGAGCACCACGGCGCCGACCGGGCATAGAGAGCGTGAATTAGACGAAGGTGATCGCCAAGGCGAGTCCAAAAATTCCCCTTCCCCGTTAGGGGGGAGTAGTCCCGGACGCGGGTGGCGATTCCTGGGTTATGGAATAAAGAAAACCGCTCTCACCTGTTGCAAGACCCCTCCGCGGGAAACCAGCACAAATTGCGGGGGCGCTCCCTTTTGCCGGTACACCGTGAATCGGATTYNNNNTTGTAGAGTGACTAGTTGTAGTGCCATAGGAGGGACGTTATGAAAAGACAGAAGTATCGACCGGAAATGCCATTGTGTATCTAAGGTAGAGCGATTTGAGCCGATTGGGCTCTGCTAGGGTGACGGTACTTCCTAGTTCCCATGAGCTGGATAGGACATTCCCTTGCGGACCCTTGTCGGTACTAAATTAGTCATAAGGAATATAATGGTTTACAAACCGCAAAAAGTACGTCCCTCATGGCGTGCGCGAGGACTCTGTCGGTTCAAGGTGGTCGCGCAGGCGATATGCTCCACACAGACTTAAGGGCGGGCGTAACCGAGCACCGCCTCCACTAAGGAGGCGCACAGAGCCTTTATGTAGTAGCATGTTAACATGCCCGCTCCCGGGACGGACAGTCACGAAAGGGGCCTTGGCACGGAAGGACGCCACATTAAACCGATTGCTTGATGGACATACAGGGTACCTCTGATTTTCTATTTACCCACGCTCCAAAATTAACTCAACCACTCTACAACATAAAAATCACACTATCTATAATATTGCTGACCCTGACCAACTATTCGCCCCTCAACTAAACCTACCTTTTCCAANNNNACCAAGGCATGCACTTCAGTCCTAACCGCYCTATAYAACTTAAAGCGTCCTCGACCAGCCACCTATCGCCCCGGACATCACGCACAGAAACCACCTGCGGCCAGATAGGCCTACCATAGAAGCCCAACAATACAGTACCCCAATGCGGGAACGTGTGCCCATTTCGAATAGCCGCTTCAGGCACTCATGGGGGTCAATGCAATTCTATATCTACGTCTACCGACCTTCGAGCGAATCGCCACAGCAGTCTGAATTAATGGTTTCGTTTGTTCTATGCACGCGGCTCCAGAACCACCGGCCCAAGACTGTGGAGATGCCAAAGGACACGACGTTCAACCGTTTAGCCGAGTTGGCTTAGGGGTGTATTGGAGTCGCCGAAGTTTCAGTCCCCAATCTATGCCTGTGGGGTTTCTGGGATTTCTAAATTTGTTAAAAATACCCTCATAAACGGTATTCGCAACGGGACTCTGTGTGCCGTGCCCTTACTTCAGGACTTCTGCGAGCCCCCCTGACCCCCTCACTTATAACTCCACGTGTGTACGGTGTGGTATTYCCATTTGTACAGCGCGTCCACTATGCCTCGAAACTCTAGCTATCACACACTTGCACGCATGTTGTGGGAGTGACGGTACACGTGCCCACACCCTTACAAAACAGACCCAGCCTCAATCTAAAAGCACCAGAAACCTCCCATTCCAACTCTAGAGCATGCTCGCTTTTCCCACAGACACCCCGCCGCACATAAACAAACCTAACGTTGAGTACTTATTGGACACACACAACTGACCGCCAGGATCCTTACAATCCCTAACCCCCACAGATCCCACGCACCTCACTTAGATTGTGCCAATAGAGCCTGCCCTTCAGCGGGCAGGTACCGGCCCACGGTGAACAACCAGCCAGCTTTCTTGCGTTGGCAAATATTCCAGCATCAGTTTGACAGTGAAGAAACAGTTTTRGAACAATCGCATTACTTTGAAATGCACACCCTCACGCCCCCCCAAATTCCGAAAAAGCCCAAATAGGCAAAGATTATTATAAATAGCGACTAGTTACTACCAACCGATCGCAATACATAACGCCCAACCACCACCCACACGCATAAGAACCCAATACCACAACCCCAAACCCTTACCAACAAAATAGAAGTTAACACTTATATTGAGAAATCTCTATACATAACCATAAGCTTACTCCAGTTGATTACCTGATTAGTGCTAAATTATCCATCAGACACAGGAAATNCTAGTGGGGAATTCCAGTTCGCGGGAAGGTCGGATACAGGGGCACAAGTTGTACAATGACCGTTGACACATCCCGCACGGAGATGCTGCCCTCYGGAGGCACGTGCCCTAAAGGGGATCCACACCTCAAACAGCACTCTCGGTTACTGGATGCACAGAAAAAGTTATACCGTAAGAAGCATCCCGTTCATACGTTAGACTCTTGTAACACAGGCGACAAGGCCACCCAAATTCAAGATGTAGACTCGGTTTAGCAAGACAATTCAGTGCCCACCGATTAGATACCAAAAGCAGTACACCAACAAGATCAAAACAACCGTGAAAGGCCAATAATCAAACCAAACAAAAAGGCAGAAAGACCGCGCTAAACACACTACAATTATTAACGTTACTCCCCATAACCAAGCAAGACCAGCTTTAAAGCGGTGGTCCTGGAATACTCAGCAAATCGTTGCTACACCCTACAAGCAACATCCCCAAAAATCAGCCTCTAATGTTATGTTCGATCAACACAGTCCGACTAGGATCGTTTGGCATCAGCTGTCACACCGAGGTTTTATATCCAGCGTTTGTTCTAGATAAGGACCCATAGAGTGGTGCCTGCATTTGGAGAAACTTGACTAGCACGGTGTGGTTGGACACACTTGCCTCCCTCAGGAAAACCATCCGTGTAACCGAATCTGAACTCCTTTTAGACGTACATACTTATGTTGCATCGGCGATACGACCGACCCAACGTTTCTGTGACCTACAACGGGCGCGGTGCACTCACCCCATACCTAATCCCTCCCTTCCGGACTACATAGACCGGCCTAAAGCAGTTATTTACTACTCNNNNNNNNNNNNNCCTCACTCACCTCACCTCATACCTTCTCGCACTCTCAAACATAAAATCTTTTTCAACAACTTCC-CTAATTTTCCCACCGAGAAAATAACACCACAAAATACCTAAAAACCTATCGCNNNNCAAAAGCCATCCTACAAATCTCAATAAAGAAAACTCTCTCAAAACCAAAAA
n07AEP06  TCCCATCAATCTTGACACAGGGTCATAGCAGCATACGCAGCAAGGCTGCCCCGGGGGATTAAGYACCAATTCCCTAAACATGCCCGAAATACCCCCTNNNNNNNNNNTYTTATACGGTAACTTGTGTATATGTAGGCCGGGCAATTGGATGAACCTGAACAGATACAACGAACGCCTCATTATCTGAATTATACGGAACGCTGCAGGGTGCGTGTAGGTGGGCTGCTTTGGTGAAACAAACAAACTAACATCACCCGCTTCGCGAAACCCTTGTCTGCGTTCCTCTGCCACCCTAATCCTATGCTCTCAAACATTGGCCCTTAAACCGACATATACCCGTAAAATAACTGAGTAGCGAAACGAACCATATCCCCGGGGTAATTCGCGAGTGCGCTTAGTAGTAAGCTGAACCACCGTTCTCAAGAGAACGCGCTCTTTCGGCCGATCAAGCACTAGAACCCCAACTAATCTTACAGCAACGAATGATGGTAGCACACACAACGTTTATCCGTAAGAAATACACAATATTCTACAAAGGTCTCAAAAACACTAAAATTAAACACAGTCACACCTTGGCCCCAGTACATTACCGCAACGAAGAGAAAGACTCCACTTTCCCGTTGAAACCCATGACAACTCAAAYAAACAGACATCTGACCCCTCAACGAATAGATAACTCTTAACAGAGACTCATGGTGGAGGAGCACCACGGCGCCGACTGGGCATAGAGAGCGTGAATTAGACGAAGGTGATCGCCAAGGCGAGTCCAAAAATTCCCCTTCCCCGTTAGGGGGGAGTAGTCCCGGACGCGGGTGGCGATTCCCGGGTTATGGAATAAAGAAAACCGCTCTCACCTGTTGCAAGACCCCTCCGCGGGAAACCAGCACAAATTGCGGGGGCGCTCCCTTTTGCCGGTACACCGTGAATCGGATTTGAARCTGTAGARTRACTAGTTGTAGTGCCATAGGAGGGACGTTATGAAAAGACAGAAGTATCGACCGGAAATGCCATTGCGTATCTAAGGTAGAGCGATTTGAGCCGATTGGGCTCTGCTAGGGTGATGGTACTTCCTAGTTCCCATGAGCTGGATAGGACATTCCCTTGCGGACCCTTGTCGGTACTAAATTAGTTATAAGGAATATAATGGTTTACAATCCGCAAAAAGTACGTCCCCCATGGCGTGCGCGAGGACTCTGTCGGTTCAAGGTGGTCGCGCAGGCGATATGCTCCGTATAGACTTAAGGGCGGGCATAATCGAGCACCGCCTCCACTAAGGAGGCGCACAGAGCCTTTATGTAGTAGCATGTTAACATGCTCGCTCCCGGGACGGACAGTCACGAAAGGGGCCTTGGCACGGAAGGACGCCACATTAAACCGATTGCTTGATGGACATACAGGGTACCTCTGATTTCCTATTTACCCACGCTCCAAAATTGACTCCACCACCCTACAACATAAAAACTACACTATCTATAACATTGCTGACCCCGACCAACTATTCATTCCTCAACTAAACCTACCTTTCCCAAACTAACCAAGGCATGCACTTTAATCCTAACCGCCCTATACAACCTAAAGTGTCCTCGACCAGTCACCTATCGCCTCGGACACCACGCACAGAAACCACCTGCGGCCAGACAGGCCTACCATAGAAGCCCAACGGTACAGTGCCTCAACGCGGGAACGTGTGCTCATTTCGAATAGCNNNNTCAGGCACTCATGGGGGTTAATGCAATTCTATATCTGTGTCTACCGATCTTCGAGCGAATCGCCACAGCAGCCTGAATTAATGGTTTCGTTTGTTCTATGCACGCGGTTCCAGAACCACCGGCTCAAGACCGTGGAGATGCCAAAGGACACGACGCTTAACCGTTTAGCCGAGTTGGCTTAGGGGTGTATTGGAGTCGTCGAAGTTTCAGTCCCCAATCTATGCCTGTGGGGTTTCTGGGATTTCTAAATTTGTTAAAAATACCCTCATACACAACATTCGCAACGGGACTCTGTGTGCCGTGCCCTTACTTCAGGATTCCTGCGAGCCCCCCTGACCCCCTCATTTATAACCCCACGCGTGTGCGGCGTGGTATTCCTATTTGTATAGCGCGTCCACTATGCTTCGAAACTCTAGCTATCACACACTTGCACGCACGTTGTGGGGGCGATGGTACACGTGCCCATACCCTTACAAAACAAACTCAACCTCAACCTAAAAACACCAGAAACCTCCCATTCCAACTCTGGAGCGTGCTTGTTTTCCCCACAGACACCCCGCCGCACATAAACAAACCTAACGTTGAGCACTTATTGGACACACACAACTGACCGCCAGGATCCTTATAATTCCTAACCCCCACAGATCCCACGCACCTCACTTAGATTGCGCCAATAGAGCCTGCCCTCCAGCGGGCAGGTACCGGCCCACGGTGAACGATCAGCCAACCTTCTCGCGCTGGCAAATATCCCAGCATCAGTTTGACAGCGAAGAAACAGTTTTGGAACAATCGCATTACTTTGAAATGCACACCCTCACGCCCTCCCAAATTCCGAAAAAGCCCAAATAGGCAAAGGCTATTATAAACAGCGACCAGTTACTACCAACCGACCACAATACATAACGCCCAACCACCACCCATACGCATAAGAACCTAATGCCACAACCCCAAACCCTTACCAACGAAATAGAAGTTAACACCTATATTGGGAAATCTCTATACATAACCATAAGCTTACTCCAGCTGATTACCTGATTAGTGCTAAATTATCCATCAGACACAGGAAATACTAGTGGGGAATTCCAGTTCGCGGGAAGGCCGGATACAGGGGCACAAGTCGTACAATGACCGTTGACGCACCCCGCACGGAGATGCTGCCCTCCGGAGGCACGTGCCCTAAAGGGGATCCACACCCCAAACAGCACTCTCGGTTACTGGATGCACAGAAAAAGTTATACCGTAAGAAGCACCCCGTTCATACGTTAGATTCTTGTAACACGGGCGACAAGGCCACCCAAATTCAAGATGTAGACTCGGTTTAGCAAGACAATTTAGTGCTCATCGAGTAGATACCAGAAGCAGTACACCAACAAGAACAAAACAACCGCGAAAGGCCAATAACCAAACCAAACAAAAAGGCAGAAAGACCGCGCTAAACATACCACAATTATTAATGTTACCCCCCATAACCAAGCAAGACCAGCTTTAAAGCGGTGGTCCTGGAATATCCAGCAAATTGTTGCTATACCCTACAAGCAACATCCNNNNAAATCAGCCTCTAATATTATGTTCGATCGACACAGTCCGACTAGGATTGTTTGGCATCAGCTGTCACACCGAGGTTTTATATCCAGYGTTTGTTCTAGATAAGGACCCACAGAGTGGTGCCTGCATTTGGAGAAACTTGACTGGCACGGTGTGGTTGGACACACTTGCCTCCCTTAGGAAAACCATTCGTGTAACCGAATCTGAACTCCTTTTAGACGTACATACCTACGTTGCACCGGCGATACRACCAACCCAACGTTTCTGTGACCTACAACGGGCGCGGTGCACTCGCTCCATACCTAATCCCTCCCTTCCGGACCATATAGACCGGCCTAAAGCAGTTATTTACTACTCAAGGCGAAACTTTCTTCACCCATCTTACCATACATCTTCTTATACCTTCAAACATTAAACTCACTTCAGTAATCTCT-CCAATTCATTTATCAATCAATCAACACTGCAAGACACCTAAAACCCCACCACTACTTAGAAACCATTTTACTAACCTCGCCCAAGAAAATTCTCCCAAAACCAAAAA
n07AEP08  NNNNNNNNATCTTGACACAGGGTCATAGCAGCATACGCAGCAAGGCTGCCCCNNNNNNNNNNNNNNNNATTCCCTAAACATGCCCGAAATACCCCCTTCAGCACGCCTCTTATNNNNNNNNTTGTGTATATGTAGGCCGGGCAATTGGATGAACNTGAACAGATACAACRAACRCCTNNNNNNNNNNNNNNNNNNNNNNNNNNNNNNNNNNNNNTAGGTGGGCTRCTTTGGTGAAANNNNNNNNNNNNNNNCACCCGCTTCGCGAAACCCTTGTCTGCGTTCCTCTGCNNNNNNNNNNNNNNNNNNNYAAACATTGGCCCTTAAACCGACATATACCCGTAAANNNNNNGAGTAGCGAAACGAACYATATCCCCGGGGTANNNNNNNNNNNNNNNNNNTAGTAAGCTGAACCACCGTTCTCAAGAGAACGCGCTCTTTCGGCCGNNNNNNNNNNNNNNNNNNNNNNNNNCTTACAGCAACGAATGATGGTAGCACACACAACGNNNNNNNNNNNNNNNNNNNNNNNNNNNNACAAAGGTCTCAAANNNACTAAAATTAAACACNNNNACACCTTGGCCCCAGTACATTACCGCAACGAAGAGAAWTACTCCACTTTCCCGTTGAAACCCATGACAACTCAAACAAACANNNNNNNNNNNNNNNNNNNNNNNGATAACTCTTAACAGAGACTCATGNNNNNNNNNCACCACGGCGCCGANTGGGCATAGAGAGCGTGAATTAGACGAAGGTGATCGNNNNNNNNAGTCCAAAAATTCCCCTTCCNNNNNNNNNNNNNNNNNNNNNNNNNNNNNNNNNNNNNNNNNNGGTTATGGAATAAAGAAAACCANNNNNNNNNNNNNNNNNACTCCTCCGCGGGANNNNNNNNNNNNNNNNNNNGGCGCTCCCTTTTGCCGGNNNNNNNNNNNNNNNNNNNNNNNNNNNNNNNNNNNNNNNNNNNNNNNNNNNNNNNNNNNNNNNNNNNNNNNNNNNNNNNNNNNNNNNAAATGCCATTGCGTATCTAAGNNNNNNNNNNNNNAGCCGATTGGGCTCTGCTAGGGTGATGGTACTTCCTAGTNNNNNNNNNNNNNNNNNNNNNNNNNNNNNNNNNNNNNNNNYGGTACTAAATTAGTTATAAGGNNNNNNNNNNNNNNNAATCCGCAAAAAGTACGTCCCCCATGGCGTGCGCGAGGACTCTGTCGGTTCAAGGTGGTCGCGCAGGCGATATGCTCCNNNNNNNNNNNNNNGCGGGCATAATCGAGCACCGCCTCCACTAAGGAGGCGCANNNNNNNNNNNNNNNNNNNNNTGTTAACATGCTCGCTCCCGGGACGGACAGTCACGAAAGGGGCCTTRGCACGGAAGGANNNNNNNNNNAACCGATTGCTTGATGGACATACAGGGTACCTCTGATTTCTTATTTNNNNNNNNNNNNNNATTGACTCCACCACCCTACAACATAAAAACTACACTATCTATAACATTGCTGACCCCGACCAACTATTCATTCCTCAACTAAACCTACCTTTCCCAAACTAACCAAGGCATGCACTTTAATCCTAACCGCCCTATACAACCTNNNNNNNNNNNNNNNNNNNNNNNNNNNNNNNNNNNNNNNNNNNNNNNNNNNNNNNNNNNNNNNACAGGCCTACCANNNNNNNNNNNNNNNNNNNNNNNNNNNNNNNNNAACGTGTGCTCATTTCRAATAGCCGCNNNNNNNNNNNNNNNNNNTTAATGCAATTCTATATCTGTGTCTACCGATCTTCGAGCGAATCGCCACANNNNNNNNNNNNNNNNNNNNNNNNNNTTCTATGCACGCGGYTCNNNNNNNNNNNNNNNNNNNNTGTGGAGATGCCANNNNNNNNNNNNNNNNNNNNNNNNNNNNNNNNNNCTTAGGGGTGTATTGGAGTCGTCGAAGTTTCAGTCCCCAATCTANGCCTGTGGGGTTTCTGGGATTTCTARANNNNNTAAAAATNNNNNNNNNNNNNNNNNNNNNNNNNNNNNNNNNNNNNNNNNNNNNNNNNNNNAGGATTCCTGCGAGCCCCCNNGACCCCCTCATTTGTANNNNNNNNNNNNNGYGGCGTGGTATNNNNNNNNNNNNNGCGCGTCCACTATGCTTCGAAACTCTAGCTATCACACACTTACANNNNNNNNNNNNNNNNNNNNGTACACGTGCCCATACTCTTACAAAACAAACTCAACCTCAACCTAAAAATACCAGAAACCTCCCATTCCAACTCTGGAGCGTGCTTGTTTNNNNNNNNNNNNNNNNNNNNCACATAAACAAACCTAACGTTGAGCACNNNNNNNNNNNNTACAACTGACCGCCAGNNNNNTTACAATTCCTAACCCCCACAGATCCCACGCACCTCACTTAGATTGCGCCANNNNNNNNNNNNNNNNNNNNNNNNNGTACCGGCCCACGNNNNNNNNNNNNNNNNNNNNNNNGCGCTGGCAAATATCCCAGCATCAGTTTGACAGCGAAGAAACAGTTTTGGNNNNNNNNNNNNNNNNNNAAATGCACACCCTCACGCCCTCCCNNNNNTCGAAAAAGCCCNNNNNNNNNNNNNTTATTATAAAYAGCGACCAGTTACTACCNNNCGACCACAATACATAACGCNNNNNNNNNNNNNNNNNNNNNNAGAACCTAATACCACAACCCCAAACCCTTACCNNNGAAATAGAAGTTAACACCTATATTGGGAAATCTCTATACATAAYTATANNNNNNNNNNNNNNNNNNNNNNNNNNNNNNNNNNNNNNNNNNNNNNNNNNNNNNAATACTAGTGGGGAATTCCAGTTCGCGGGAAGGCCGGATACAGGGGCAYAAGTCGTACAATGACCGTTGACGCACCCCGCACGGAGATGCTGCCCTCCGGAGGCACRTGCCCTAAAGGGGATCCACACCCCAAACARCAYTCTCGGTTACTGGATGCACAGAAANAGTTATACCGTAAGAAGCACCCCGTTCATACGTTAGATTCTTGTAACACGGGCGACAAGGCCACCCAAATTCAAGATGTAGACTCGGTNNNNNNNNNNNNNNNNNNNNNNNNNNAGTAGATACCAGAAGCAGTACACCAACAAGAACAAAACAACCGCGAAARGCCAATAACCAAACCAAACAAAAAGGCAGAAAGACCGNNNNNNNNNNNNNNNNNTTATTAATGTTACCCCCCATAANNNNNNNNNNNNNNNNNNNNNNNNNNNNNNNNNNNNNNNNNNNNNNNNNNNNNNNNNNNNNNNNNNNNNNNNNNNNNNNNNNNNNNNNNTTAATATTATGTTCGATCAACACAGTCCGANNNNNNNNNNNNNNNNNNNNNNNTCACAYYGAGGTTTTATATCCAGCGTTTGTTCTAGATAAGGACCCACAGAGTGGTGCCTGCATTTGGAGAAACTTGACTGGCACGGTGTGRTTGGANNNNNNNNNNNNNNNNNNNNNNNNNNNNNGTGTAACCRAATNNGAACTCCTTTTAGACGTACATACCTACGTTGCACCGGCGATACGACCAANNNNNNNNNNCTGTGACCTACAACGGGCGCGGTGCACTCGCTCCATACCTAATCCCTCCYTTCCGRACNNNNNNGACCGGCCTAAAGCANNNNNNNNNNNNNNNNNNNNNNNNNNNCTTCACCCATCTTACCATACATCTTCTTATACCTTCAAACATTAAACTCACTTCAGTANNNNNN-NNNNNNNNNNNNNNAATCAATCAACACTGCAAGACACCTAANNNNNNNNNNNNNNNTAGAAACCATTTTACTAACNNNNNNNNAGAAAATTCTCCCAAAACCAAAAA
n08AEP07  TCATACCAATTTTGACACGGGGTCATAGCAGCATACGCAGCAAGGCTGCTCCAGGGGATTAAGCACCAATTCCCTAAACATGCCCGAAATACCCCCTTCAGCACGCCTCCTATATGGTAACTTGTGTATATGTAGGCCGGGCAATTGGATGAACCTGAACAGATACAACGAACGCCTCATTATCTGAATTATACGGAACGCTGCAGGGTGCGTGTAGGTGGGCTGCTTTGGTGAAACAAACAAATTCACATCACCCGCTTCATGAAATCCTTGTCTGCGTTCCTCTGCCACCCTAATCCTATGCTCTCGAACATTGGCCCTTAAACCGATAAATACCCGTAAAATAACTGAGTAGCGAAACGAACCATATCCCCGGGGTAATTTGCGAGTGCGCTTAAAAGTAAGCTGAACCACCGTTCTCAAGAGAACGCGCTCTTYCGGCCGATCAAGCACTAGAATCCCAACTTATCTTACAGCAACGGATGACGGTAGCACACACAATGTTTATCCGTAAGAAATACACAACATTCTACAAGAGTCTCAAAAACACTAAAATTAAACACAGTCACACCTCGGCCCTAGTACATCACCGCAACGAAGAGAAATACTCTGCTTTTCCGTTGAAACCCATGACAACTCAAACAATCAGGCATCTAACCCCTCAACGTATAGATAACTCTTAACAGAGACTCATGGTGGAGGAGCACCACGGCGCCGACCGGGCATAGAGAGCGTGAATTAGACGAAGGTGATCGCCAAGGCGAGTCCAAAAATTCCCCTTCCCCGTTAGGGGGGAGTAGTCCCGGACGCGGGTGGCGATTCCTGGGTTATGGAATAAAGAAAACCGCTCTCACCTGTTGCAAGACCCCTCCGCGGGAAACCAGCACAAATTGCGGGGGCGCTCCCTTTTGCCGGTACACCGTGAATCGGATTTGAAGCTGTAGAGTGACTAGTTGTAGTGCCATAGGAGGGACGTTATGAAAAGACAGAAGTATCGACCGGAAATGCCATTGTGTATCTAAGGTAGAGCGATTTGAGCCGATTGGGCTCTGYTAGGGTGACGGTACTTCCTAGTTCCCATGAGCTGGATAGGACATTCCCTTGCGGACCCTTGTCGGTACTAAATTAGTCATAAGGAATATAATGGTTTACAAACCGCAAAAAGTACGTCCCTCATGGCGTGCGCGAGGACTCTGTCGGTTCAAGGTGGTCGCGCAGGCGATATGCTCCACACAGACTTAAGGGCGGGCGTAACCGAGCACCGCCTCCACTAAGGAGGCGCACAGAGCCTTTATGTAGTAGCATGTTAACATGCCCGCTCCCGGGACGGACAGTCACGAAAGGGGCCTTGGCACGGAAGGACGCCACATTAAACCGATTGCTTGATGGACATACAGGGTACCTCTGATTTTCTATTTACCCACGCTCCAAAATTAACTCAACCACTCTACAACATAAAAATCACACTATCTATAATATTGCTGACCCTGACCAACTATTCGCCCCTCAACTAAACCTACCTTTTCCAAACCAACCAAGGCATGCACTTCAGTCCTAACCGCCCTATACAACTTAAAGCGTCCTCGACCAGCCACCTATCGCCCCGGACACCACGCACAGAAACCACCTGCGGCCAGATAGGCCTACCATAGAAGCCCAACAATACAGTACCCCAATGCGGGAACGTGTGCCCATTTCGAATAGCCGCTTCAGGCACTCATGGGGGTCAATGCAATTCTATATCTACGTCTACCGACCTTCGAGCGAATCGCCACAGCAGTCTGAATTAATGGTTTCGTTTGTTCTATGCACGCGGCTCCAGAACCACCGGCCCAAGACTGTGGAGATGCCAAAGGACACGACGTTCAACCGTTTAGCCGAGTTGGCTTAGGGGTGTATTGGAGTCGCCGAAGTTTCAGTCCCCAATCTATGCCTGTGGGGTTTCTGGGATTTCTAAATTTGTTAAAAATACCCTCATAAACGGTATTCGCAACGGGACTCTGTGTGCCGTGCCCTTACTTCAGGACTTCTGCGAGCCCCCCTGACCCCCTCACTTATAACTCCACGTGTGTACGGTGTGGTATTCCCATTTGTACAGCGCGTCCACTATGCCTCGAAACTCTAGCTATCACACACTTGCACGCATGTTGTGGGAGTGACGGTACACGTGCCCACACCCTTACAAAACAGACCCAGCCTCAATCTAAAAGCACCAGAAACCTCCCATTCCAACTCTAGAGCATGCTCGCTTTTCCCACAGACACCCCGCCGCACATAAACAAACCTAACGTTGAGTACTTATTGGACACACACAACTGACCGCCAGGATCCTTACAATCCCTAACCCCCACAGATCCCACGCACCTCACTTAGATTGTGCCAATAGAGCCTGCCCTTCAGCGGGCAGGTACCGGCCCACGGTGAACAACCAGCCAGCTTTCTTGCGTTGGCAAATATTCCAGCATCAGTTTGACAGTGAAGAAACAGTTTTGGAACAATCGCATTACTTTGAAATGCACACCCTCACGCCCCCCCAAATTCCGAAAAAGCCCAAATAGGCAAAGATTATTATAAATAGCGACTAGTTACTACCAACCGATCGCAATACATAACGCCCAACCACCACCCACACGCATAAGAACCCAATACCACAACCCCAAACCCTTACCAACAAAATAGAAGTTAACACTTATATTGAGAAATCTCTATACATAACCATAAGCTTACTCCAGTTGATTACCTGATTAGTGCTAAATTATCCATCAGACACAGGAAATACTAGTGGGGAATTCCAGTTCGCGGGAAGGTCGGATACAGGGGCACAAGTTGTACAATGACCGTTGACACATCCCGCACGGAGATGCTGCCCTCCGGAGGCACGTGCCCTAAAGGGGATCCACACCTCAAACAGCACTCTCGGTTACTGGATGCACAGAAAAAGTTATACCGTAAGAAGCACCCCGTTCATACGTTAGACTCTTGTAACACAGGCGACAAGGCCACCCAAATTCAAGATGTAGACTCGGTTTAGCAAGACAATTCAGTGCCCACCGATTAGATACCAAAAGCAGTACACCAACAAGATCAAAACAACCGTGAAAGGCCAATAATCAAACCAAACAAAAAGGCAGAAAGACCGCGCTAAACACACTACAATTATTAACGTTACTCCCCATAACCAAGCAAGACCAGCTTTAAAGCGGTGGTCCTGGAATACTCAGCAAATCGTTGCTACACCCTACAAGCAACATCCCCAAAAATCAGCCTCTAATGTTATGTTCGATCAACACAGTCCGACTAGGATCGTTTGGCATCAGCTGTCACACCGAGGTTTTATATCCAGCGTTTGTTCTAGATAAGGACCCATAGAGTGGTGCCTGCATTTGGAGAAACTTGACTAGCACGGTGTGGTTGGACACACTTGCCTCCCTCAGGAAAACCATCCGTGTAACCGAATCTGAACTCCTTTTAGACGTACATACTTATGTTGCATCGGCGATACGACCGACCCAACGTTTCTGTGACCTACAACGGGCGCGGTGCACTCACCCCATACCTAATCCCTCCCTTCCGGACTACATAGACCGGCCTAAAGCAGTTATTTACTACTCAAGGCGAAACTNNCTTCACTCACCTCACCTCATACCTTCTCACACTCTCAAACATAAAATCTTTTTCAACAACTTCC-CTAATTTTCTCACCGAAAAAATAACACCACAAAATACCTAAAAACCTATCGCTACACAAAAGCCATCCTACAAATCTCAATAAAGAAAACTCTCTCAAAACCAAAAA
n1665     TCATACCAATTTTGACACGGGGTCATAGCAGCATACGCAGCAAGGCTGCTCCAGGGGATTAAGCACCAATTCCCTAAACATGCCCGAAATACCCCCTTCAGCACGCCTCCTATATGGTAACTTGTGTATATGTAGGCCGGGCAATTGGATGAACCTGAACAGATACAACGAACGCCTCATTATCTGAATTATACGGAACGCNNNNNNNNNCSTGTAGGTGGGCTGCTTTGGTGAAACAAACAAATTCACATCACCCGCTTCATGAAATCCTTGTCTGCGTTNNNCTGCCACCCTAATCCTATGCTCTCGAACATTGGCCCTTAAACCGATAAATACCCGTAAAATAACTGAGTAGCGAAACGAACCATATCCCCGGGGTAATTTGCGAGTGCGCTTAAAAGTAAGCTGAACCACCGTTCTCAAGAGAACGCGCTCTTTCGGCCGATCAAGCACTAGAATCCCAACTTATCTTACAGCAACGGATGACGGTAGCACACACAATGTTTATCCGTAAGAAATACACAACATTCTACAAGAGTYNNNNNNACACTAAAATTAAACACAGTCACACCTCGGCCCTAGTACATCACCGCAACGAAGAGAAATACTCTGCTTTTCCGTTGAAACCCATGACAACTCAAACAATCAGGCATCTAACCCCTCAACGTATAGATAACTCTTAACAGAGACTCATGGTGGAGGAGCACCACGGCGCCGACCGGGCATAGANNNNNNNNNNNNNNNNAAGGTGATCGCCAAGGCGAGTCCAAAAATTCCCCTTCCCCGTTAGGGGGGAGTANNNNNNNNCGCGGGTGGYGATTCCTGGGNTATGGAANNNAGAAAACCGCTCTCACCTGTTGCAAGACCCCTCCGCGGGAAACCAGCACAAATTGCGGGGGCGCTCCCTTTTGCCGGTACACCGTGAATCGGATTTGAAGCTGTAGAGNNACTAGTTGTAGTGCCATAGGAGGGACGTTATGAAAAGACAGAAGTATCGACCGGAAATGCCATTGTGTATCTAAGGTAGAGCGATTTGAGCCGATTGGGCTCTGCTAGGGTGACGGTACTTCCTAGTTCCCATGAGCTGGATAGGACATTCCCTTGCGGACCCTTGTCGGTACTAAATTAGTCATAAGGRATATAATGGTTTACAAACCGCAAAAAGTACGTCCCTCATGGYGTGCGCGAGGACTCTGTCGGTTCAAGGTGGTCGCGCAGGCGATATGCTCCACACAGACTTAAGGGCGGGCGTAACCGAGCACCGCCTCCACTAAGGAGGCGCACAGAGCCTTTATGTAGTAGCATGTTAACATGCCCGCTCCCGGGACGGACAGTCACGAAAGGGGCCTTGGCACGGAAGGACGCCACATTAAACCGATTGCTTGATGGACATACAGGGTACCTCTGATTTTCTATTTACCCACGCTCCAAAATTAACTCAACCACTCTACAACATAAAAATCACACTATCTATAATATTGCTGACCCTGACCAACTATTCGYCCYTYAACTAAACCTACCTTTTCCAAACCAACCAAGGCATGCACTTCAGTCCTAACCGCCCTATACAACTTAAAGCGTCCTCGACCAGCCACCTATCGCCCCGGACACCACGCACAGAAACCACCTGCGGCCAGATAGGCCTACCATAGAAGCCCAACAATACAGTGCCCCAATGCGGGAACGTGTGCCCATTTCGAATAGCCGCTTCAGGCACTCATGGGGGTCAATGCAATTCTATATCTACGTCTACCGACCTTCGAGCGAATCGCCACAGCAGTCTGAATTAATGGTTTCGTTTGTTCTATGCACGCGGCTCCAGAACCACCGGCCCAAGACTGTAGAGATGCCAAAGGACACGACGTTCAACCGTTTAGCCGAGTTGGCTTAGGGGTGTATTGGAGTCGCCGAAGTTTCAGTCCCCAATCTATGCCTGTGGGGTTTCTGGGATTTCTAAATTTGTTAAAAATACCCTCATAAACGGTATTCGCAACGGGACTCTGTGTGCCGTGCCCTTACTTCAGGACTTCTGCGAGCCCCCCTGACCCCCTCACTTATAACTCCACGTGTGTACGGTGTGGTATTCCCATTTGTATAGCGCGTCCACTATGCCTCGAAACTCTAGCTATCACACACTTGCACGCATGTTGTGGGAGTGACGGTACACGTGCCCACACCCTTACAAAACAGACCCAGCCTCAATCTAAAAGCACCAGAAACCTCCCATTCCAACTCTAGAGCATGCTCGCTTTTCCCACAGACACCCCGCCGCACATAAACAAACCTAACGTTGAGTACTTATTGGACACACACAACTGACCGCCAGGATCCTTACAATCCCTAACCCCCACAGATCCCACGCACCTCACTTAGATTGTGCCAATAGAGCCTGCCCTTCAGCGGGCAGGTACCGGCCCACKGTKAACAACCAGCCAGCTTTCTTGCGTTGGCAAATATTCCAGCATCAGTTTGACAGTGAAGAAACAGTTTTGGAACAATCGCATTACTTTGAAATGCACACCCTCACGCCCCCCCAAATTCCGAAAAAGCCCAAATAGGCAAAGATTATTATAAATAGCGACTAGTTACTACCAACCGATCGCAATACATAACGCCCAACCACCACCCACACGCATAAGAACCCAATACCACAACCCCAAACCCTTACCAANAAAATAGAAGTTAACACTTATATTGAGAAATCTCTATACATAACCATAAGCTTACTCCAGTTGATTACCTGATTAGTGCTAAATTATCCATCAGACACAGGAAATACTAGTGGGGAATTCCAGTTCGCGGGAAGGTCGGATACAGGGGCACAAGTTGTACAATGACCGTTGACACATCCCGCACGGAGATGCTGCCCTCCGGAGGCACVTGCNNNAAAGGGGATCCACACCTCAAACAGCACTCTCGGTTACTGGATGCACAGAAANAGTTATACCGTAAGAAGCACCCCGTTCATACGTTAGACTCTTGTAACACAGGCGACAAGGCCACCCAAATTCAAGATGTAGACTCGGTTTAGCAAGACAATTCAGTGCCCACCGATTAGATACCAAAAGCAGTACACCAACAAGATCAAAACAACCGTGAAAGGCCAATAATCAAACCAAACAAAAAGGCAGAAAGACCGCGCTAAACACACTACAATTATTAACGTTACTCCCCATAACCAAGCAAGACCAGCTTTAAAGCGGTGGTCCTGGAATACTCAGCAAATCGTTGCTACACCCTACAAGCAACATCCCCAAAAATCAGCCTCTAATGTTATGTTCGATCAACACAGTCCGACTAGGATCGTTTGGCATCAGCTGTCACACCGAGGTTTTATATCCAGCGTTTGTTYNNNATAAGGACCCATAGAGTGGTGCCTGCATTTGGAGAAACTTGACTAGCACGGTGTGGTTGGACACACTTGCCTCCCTCAGGAAAACCATCCGTGTAACCGAATCTGAACTCCTTTTAGACGTACATACTTATGTTGCATCGGCGATACGACCGACCCAACGTTTCTGTGACCTACAACGGGCGCGGTGCACTCACCCCATACCTAATCCCTCCCTTCCGGACTACATAGACCGGCCTAAAGCAGTTATTTACTACTCAAGGCGAAACTN-CTTCACTCACCTCACCTCATACCTTCTCACACTCTCAAACATAAAATCTTTTTCAACAACTTCC-CTANNNNNNNNNNNGAAAAAATAACACCACAAAATACCTAAAAACCTATCGCTACACAAAAGCCATCCTACAAATCTCAATAAAGAAAACTCTCTCAAAAYCAAAAA
n1666     TCATACCAATTTTGACACGGGGTCATAGCAGCATACGCAGCAAGGCTGCTCCAGGGGATTAAGCACCAATTCCCTAAACATGCCCGAAATACCCCCTTCAGCACGCCTCCTATATGGTAACTTGTGTATATGTAGGCCGGGCAATTGGATGAACCTGAACAGATACAACGAACGCCTCATTATCTGAATTATACGGAACGCTGCNNGGTGCGTGTAGGTGGGCTGCTTTGGTGAAACAAACAAATTCACATCACCCGCTTCATGAAATCCTTGTCTGCGTTCCTCTGCCACCCTAATCCTATGCTCTCGAACATTGGCCCTTAAACCGATAAATACCCGTAAAATAACTGAGTAGCGAAACGAACCATATCCCCGGGGTAATTTGCGAGTGCGCTTAAAAGTAAGCTGAACCACCGTTCTCAAGAGAACGCGCTCTTTCGGCCGATCAAGCACTAGAATCCCAACTTATCTTACAGCAACGGATGACGGTAGCACACACAATGTTTATCCGTAAGAAATACACAACATTCTACAAGAGTCTCAAAAACACTAAAATTAAACACAGTCACACCTCGGCCCTAGTACATCACCGCAACGAAGAGAAATACTCTGCTTTTCCGTTGAAACCCATGACAACTCAAACAATCAGGCATCTAACCCCTCAACGTATAGATAACTCTTAACAGAGACTCATGGTGGAGGAGCACCACGGCGCCGACCGGGCATAGAGAGCGTGAATTAGACGAAGGTGATCGCCAAGGCGAGTCCAAAAATTCCCCTTCCCCGTTAGGGGGGAGTAGTCCCGGACGCGGGTGGCGATTCCTGGGTTATGGAATAAAGAAAACCGCTCTCACCTGTTGCAAGACCCCTCCGCGGGAAACCAGCACAAATTGCGGGGGCGCTCCCTTTTGCCGGTACACCGTGAATCGGATTTGAAGCTGTAGAGTGACTAGTTGTAGTGCCATAGGAGGGACGTTATGAAAAGACAGAAGTATCGACCGGAAATGCCATTGTGTATCTAAGGTAGAGCGATTTGAGCCGATTGGGCTCTGCTAGGGTGACGGTACTTCCTAGTTCCCATGAGCTGGATAGGACATTCCCTTGCGGACCCTTGTCGGTACTAAATTAGTCATAAGGAATATAATGGTTTACAAACCGCAAAAAGTACGTCCCTCATGGCGTGCGCGAGGACTCTGTCGGTTCAAGGTGGTCGCGCAGGCGATATGCTCCACACAGACTTAAGGGCGGGCGTAACCGAGCACCGCCTCCACTAAGGAGGCGCACAGAGCCTTTATGTAGTAGCATGTTAACATGCCCGCTCCCGGGACGGACAGTCACGAAAGGGGCCTTGGCACGGAAGGACGCCACATTAAACCGATTGCTTGATGGACATACAGGGTACCTCTGATTTTCTATTTACCCACGCTCCAAAATTAACTCAACCACTCTACAACATAAAAATCACACTATCTATAATATTGCTGACCCTGACCAACTATTCGCCCCTCAACTAAACCTACCTTTTCCAAACCAACCAAGGCATGCACTTCAATCCTAACCGCCCTATACAACTTAAAGCGTCCTCGACCAGCCACCTATCGCCCCGGACACCACGCACAGAAACCACCTGCGGCCAGATAGGCCTACCATAGAAGCCCAACAATACAGTACCCCAATGCGGGAACGTGTGCCCATTTCGAATAGCCGCTTCAGGCACTCATGGGGGTCAATGCAATTCTATATCTACGTCTACCGACCTTCGAGCGAATCGCCACAGCAGTCTGAATTAATGGTTTCGTTTGTTCTATGCACGCGGCTCCAGAACCACCGGCCCAAGACTGTGGAGATGCCAAAGGACACGACGTTCAACCGTTTAGCCGAGTTGGCTTAGGGGTGTATTGGAGTCGCCGAAGTTTCAGTCCCCAATCTATGCCTGTGGGGTTTCTGGGATTTCTAAATTTGTTAAAAATACCCTCATAAACGGTATTCGCAACGGGACTCTGTGTGCCGTGCCCTTACTTCAGGACTTCTGCGAGCCCCCCTGACCCCCTCACTTATAACTCCACGTGTGTACGGTGTGGTATTCCCATTTGTACAGCGCGTCCACTATGCCTCGAAACTCTAGCTATCACACACTTGCACGCATATTGTGGGAGTGACGGTACACGTGCCCACACCCTTACAAAACAGACCCAGCCTCAATCTAAAAGCACCAGAAACCTCCCATTCCAACTCTAGAGCATGCTCGCTTTTCCCACAGACACCCCGCCGCACATAAACAAACCTAACGTTGAGTACTTATTGGACACACACAACTGACCGCCAGGATCCTTACAATCCCTAACCCCCACAGATCCCACGCACCTCACTTAGATTGTGCCAATAGAGCCTGCCCTTCAGCGGGCAGGTACCGGCCCACGGTGAACAACCAGCCAGCTTTCTTGCGTTGGCAAATATTCCAGCATCAGTTTGACAGTGAAGAAACAGTTTTGGAACAATCGCATTACTTTGAAATGCACACCCTCACGCCCCCCCAAATTCCGAAAAAGCCCAAATAGGCAAAGATTATTATAAATAGCGACTAGTTACTACCAACCGATCGCAATACATAACGCCCAACCACCACCCACACGCATAAGAACCCAATACCACAACCCCAAACCCTTACCAACAAAATAGAAGTTAACACTTATATTGAGAAATCTCTATACATAACCATAAGCTTACTCCAGTTGATTACCTGATTAGTGCTAAATTATCCATCAGACACAGGAAATACTAGTGGGGAATTCCAGTTCGCGGGAAGGTCGGATACAGGGGCACAAGTTGTACAATGACCGTTGACACATCCCGCACGGAGATGCTGCCCTCCGGAGGCACGTGCCCTAAAGGGGATCCACACCTCAAACAGCACTCTCGGTTACTGGATGCACAGAAAAAGTTATACCGTAAGAAGCACCCCGTTCATACGTTAGACTCTTGTAACACAGGCGACAAGGCCACCCAAATTCAAGATGTAGACTCRGTTTAGCAAGACAATTCAGTGCCCACCGATTAGATACCAAAAGCAGTACACCAACAAGATCAAAACAACCGTGAAAGGCCAATAATCAAACCAAACAAAAAGGCAGAAAGACCGCGCTAAACACACTACAATTATTAACGTTACTCCCCATAACCAAGCAAGACCAGCTTTAAAGCGGTGGTCCTGGAATACTCAGCAAATCGTTGCTACACCCTACAAGCAACATCCCCAAAAATCAGCCTCTAATGTTATGTTCGATCAACACAGTCCGACTAGGATCGTTTGGCATCAGCTGTCACACCGAGGTTTTATATCCAGCGTTTGTTCTAGATAAGGACCCATAGAGTGGTGCCTGCATTTGGAGAAACTTGACTAGCACGGTGTGGTTGGACACACTTGCCTCCCTCAGGAAAACCATCCGTGTAACCGAATCTGAACTCCTTTTAGACGTACATACTTATGTTGCATCGGCGATACGACCGACCCAACGTTTCTGTGACCTACAACGGGCGCGGTGCACTCACCCCATACCTAATCCCTCCCTTCCGGACTACATAGACCGGCCTAAAGCAGTTATTTACTACTCAAGGCGAAACTT-CCTCACTCACCTCACCTCATACCTTCTCGCACTCTCAAACATAAAATCTTTTTCAACAACTTCC-CTAATTTTCCCACCGAAAAAATAACACCACAAAATACCTAAAAACCTATCGCTACACAAAAGCCATCCTACAAATCTCAATAAAGAAAACTCTCTCAAAACCAAAAA
n2973     TCCCATCAATCTTGACACAGGGTCATAGCAGCATACGCAGCAAGGCTGCCCCGGGGGATTAAGCACCAATTCCCTAAACATGCCCGAAATACCCCCTTCAGCACGCCTCTTATACGGTAACTTGTGTATATGTAGGCCGGGCAATTGGATGAACCTGAACAGATACAACGAACGCCTCATTATCTGAATTATACGGAACGCTGCAGGGTGCGTGTAGGTGGGCTGCTTTGGTGAAACAAACAAACTAACATCACCCGCTTCGCGAAACCCTTGTCTGCGTTCCTCTGCCACCCTAATCCTATGCTCTCAAACATTGGCCCTTAAACCGACATATACCCGTAAAATAACTGAGTAGCGAAACGAACCATATCCCCGGGGTAATTCGCGAGTGCGCTTAGTAGTAAGCTGAACCACCGTTCTCAAGAGAACGCGCTCTTTCGGCCGATCAAGCACTAGAACCCCAACTAATCTTACAGCAACGAATGATGGTAGCACACACAACGTTTATCCGTAAGAAATACACAATATTCTACAAAGGTCTCAAAAACACTAAAATTAAACACAGTCACACCTTGGCCCCAGTACATTACCGCAACGAAGAGAAAGACTCCACTTTCCCGTTGAAACCCATGACAACTCAAACAAACAGACATCTGACCCCTCAACGAATAGATAACTCTTAACAGAGACTCATGGTGGAGGAGCACCACGGCGCCGACTGGGCATAGAGAGCGTGAATTAGACGAAGGTGATCGCCAAGGCGAGTCCAAAAATTCCCCTTCCCCGTTAGGGGGGAGTAGTCCCGGACGCGGGTGGCGATTCCCGGGTTATGGAATAAAGAAAACCGCTCTCACCTGTTGCAAGACCCCTCCGCGGGAAACCAGCACAAATTGCGGGGGCGCTCCCTTTTGCCGGTACACCGTGAATCGGATTTGAAGCTGTAGAGTGACTAGTTGTAGTGCCATAGGAGGGACGTTATGAAAAGACAGAAGTATCGACCGGAAATGCCATTGCGTATCTAAGGTAGAGCGATTTGAGCCGATTGGGCTCTGCTAGGGTGATGGTACTTCCTAGTTCCCATGAGCTGGATAGGACATTCCCTTGCGGACCCTTGTCGGTACTAAATTAGTTATAAGGAATATAATGGTTTACAATCCGCAAAAAGTACGTCCCCCATGGCGTGCGCGAGGACTCTGTCGGTTCAAGGTGGTCGCGCAGGCGATATGCTCCGTATAGACTTAAGGGCGGGCATAATCGAGCACCGCCTCCACTAAGGAGGCGCACAGAGCCTTTATGTAGTAGCATGTTAACATGCTCGCTCCCGGGACGGACAGTCACGAAAGGGGCCTTGGCACGGAAGGACGCCACATTAAACCGATTGCTTGATGGACATACAGNGTACCTCTGATTTCCTATTTACCCACGCTCCAAAATTGACTCCACCACCCTACAACATAAAAACTACACTATCTATAACATTGCTGACCCCGACCAACTATTCATTCCTCAACTAAACCTACCTTTCCCAAACTAACCAAGGCATGCACTTTAATCCTAACCGCCCTATACAACCTAAAGTGTCCTCGACCAGTCACCTATCGCCTCGGACACCACGCACAGAAACCACCTGCGGCCAGACAGGCCTACCATAGAAGCCCAACGGTACAGTGCCTCAACGCGGGAACGTGTGCTCATTTCGAATAGCCGCTTCAGGCACTCATGGGGGTTAATGCAATTCTATATCTGTGTCTACCGATCTTCGAGCGAATCGCCACAGCAGCCTGAATTAATGGTTTCGTTTGTTCTATGCACGCGGTTCCAGAACCACCGGCTCAAGACCGTGGAGATGCCAAAGGACACGACGCTTAACCGTTTAGCCGAGTTGGCTTAGGGGTGTATTGGAGTCGTCGAAGTTTCAGTCCCCAATCTATGCCTGTGGGGTTTCTGGGATTTCTAAATTTGTTAAAAATACCCTCATACACAACATTCGCAACGGGACTCTGTGTGCCGTGCCCTTACTTCAGGATTCCTGCGAGCCCCCCTGACCCCCTCATTTATAACCCCACGCGTGTGCGGCGTGGTATTCCTATTTGTATAGCGCGTCCACTATGCTTCGAAACTCTAGCTATCACACACTTGCACGCACGTTGTGGGGGCGATGGTACACGTGCCCATACCCTTACAAAACAAACTCAACCTCAACCTAAAAACACCAGAAACCTCCCATTCCAACTCTGGAGCGTGCTTGTTTTCCCCACAGACACCCCGCCGCACATAAACAAACCTAACGTTGAGCACTTATTGGACACACACAACTGACCGCCAGGATCCTTACAATTCCTAACCCCCACAGATCCCACGCACCTCACTTAGATTGCGCCAATAGAGCCTGCCCTCCAGCGGGCAGGTACCGGCCCACGGTGAACGATCAGCCAACCTTCTCGCGCTGGCAAATATCCCAGCATCAGTTTGACAGCGAAGAAACAGTTTTGGAACAATCGCATTACTTTGAAATGCACACCCTCACGCCCTCCCAAATTCCGAAAAAGCCCAAATAGGCAAAGGCTATTATAAACAGCGACCAGTTACTACCAACCGACCACAATACATAACGCCCAACCACCACCCATACGCATAAGAACCTAATACCACAACCCCAAACCCTTACCAACGAAATAGAAGTTAACACCTATATTGGGAAATCTCTATACATAACCATAAGCTTACTCCAGCTGATTACCTGATTAGTGCTAAATTATCCATCAGACACAGGAAATACTAGTGGGGAATTCCAGTTCGCGGGAAGGCCGGATACAGGGGCACAAGTCGTACAATGACCGTTGACGCACCCCGCACGGAGATGCTGCCCTCCGGAGGCACGTGCCCTAAAGGGGATCCACACCCCAAACAGCACTCTCGGTTACTGGATGCACAGAAAAAGTTATACCGTAAGAAGCACCCCGTTCATACGTTAGATTCTTGTAACACGGGCGACAAGGCCACCCAAATTCAAGATGTAGACTCGGTTTAGCAAGACAATTTAGTGCTCATCGAGTAGATACCAGAAGCAGTACACCAACAAGAACAAAACAACCGCGAAAGGCCAATAACCAAACCAAACAAAAAGGCAGAAAGACCGCGCTAAACATACCACAATTATTAATGTTACCCCCCATAACCAAGCAAGACCAGCTTTAAAGCGGTGGTCCTGGAATATCCAGCAAATTGTTGCTATACCCTACAAGCAACATCCCCAAAAATCAGCCTCTAATATTATGTTCGATCGACACAGTCCGACTAGGATTGTTTGGCATCAGCTGTCACACCGAGGTTTTATATCCAGCGTTTGTTCTAGATAAGGACCCACAGAGTGGTGCCTGCATTTGGAGAAACTTGACTGGCACGGTGTGGTTGGACACACTTGCCTCCCTTAGGAAAACCATTCGTGTAACCGAATCTGAACTCCTTTTAGACGTACATACCTACGTTGCACCGGCGATACGACCAACCCAACGTTTCTGTGACCTACAACGGGCGCGGTGCACTCGCTCCATACCTAATCCCTCCCTTCCGGACCATATAGACCGGCCTAAAGCAGTTATTTACTACTCAAGGCGAAACTT-CTTCACCCATCTTACCATACATCTTCTTATACCTTCAAACATTAAACTCACTTCAGTAATCTCT-CCAATTCATTTATCAATCAATCAACACTGCAAGACACCTAAAACCCTACCACTACTTAGAAACCATTTTACTAACCTCGCCCAAGAAAATTCTCCCAAAACCAAAAA
n2980     NNCCATCAATCTTGACACAGGGTCATAGNNNNNTACGCAGCAAGGCTGCCCCGGGGGATTAAGCACCAATTCCCTAAACANNNNNNNNNNNNNNNNNNNNNNNNNNNNNNNNNACGGTAACTTGTGNNNATGTANNNNNNGCAATTGGATGAACCTGAACAGATACAACGAACGCCTCATTATCTGAATTATACGGAACGCTGCAGGGTGNNNNNNNNTGGGCTGCTTTGGTGAAACAAACAAACTAACATCACCCGCTTCGCGAAACCCTTGTCTGCGTTCCTCTGCCACCCTAATCCTATGCTCTCAAACATTGGCCCTTAAACCGACATATACCCGTAAAATAACTRAGTAGCGAAACGAACCATATCCCCGGGGTAATTCGCGAGTGCGCTTAGTAGTAAGCTGAACCACCGTTCTCAAGAGAANGCGCTCTTTCGGCCGATCAAGCACTAGAACCCCAACTAATCTTRNNNNNNNNNNNGATGGTAGCACACACAACGTTTANCCGTAARAAATAYANNNNNNNNNACAAAGGTTTCAAAAACACTAAAATTNAACACARTNNCACCTTGRCCCCAGTAYNNNNNNNNNANNNAGAGAAAGACTCCACTTTCCCGTTGAAACCCATGNNNNNNNAAACAAACAGACATCTGACYNNNNNNNNNNNNGATAACTCTTAACAGAGACTCATGGTGGARRARCACCACGGCNNNNNNTGGGCATAGAGAGCGTGANNNNNACGAAGGTGATCGCCAAGGCGAGTCCAAAAATTCCCCTTCCNNNNNNNNGDGGAGTAGTCCCGGACGCNNNNNNNGATTCCCGGGTTATGNNNNNNNNAAAACCGCTCTCACCTGTTGCAAGACCCCTCCGCRRGAANNNNNNNNNNNNNNNNNNNNNNNNNNNNNNNNNNNNNNNNNNNNNNNNNNNNNNNNNNNNNNTAGAGTGACTAGTTGTAGTGCBNNNNNARGGACGTTATGAAAAGACAGAAGTATCGACCGGAAATGCYATTGCGTATCTAAGGTAGAGCGATTTGAGCCGATTGGGCTYTGCTAGGGTGATGGTACTTCCTAGTTCNNATGAGCTGGATAGGACATTCCCTTGCGGACYCTTGTNNGTACTAAATTAGTTATAAGGNNNNNNNNNNNTTACAATCCGCAAAAAGTACGTCCCCCATRGCGTNCGCSAGGACTCTGTCNRTNNNNNGTGGTCGCGCAGGCGATATGCTCCGTATNNNNNNAARGGCGGGCATAATCKAGCACCGCCTCCACTAAGGAGGCGCACAGAGCCTTTATGTAGTAGCATGTTAACATGCTCGCTCYTGGGACGGAYNNNNNNNNANNRRGYCTTGGCACGGAAGGACGCCACATTANNNNNNNNNNNNNNNNNNNNNNNNNNNTACCTYTGATTTCCTATTTACCCACGCTCCAAAANNNNNNNNNNNNNNNNNNNNNNNNNAAACTACACTATCTATAACATTGCTGACCCCGACCAACTATTCATNNCTCAACTAAACCTACCTTTCCCAAACTAACCAAGGCATGCACTTTAATCCTAACCGCCCTATACAACCTAAAGTGTCCTCGACCAGTCACCTATCGCCTCGGACACCACGCACAGAAACCACCTGCGGCCAGACAGGCCTACCATAGAAGYCYAANNNTAYNNTGCCTCAACGCGGGAACGTGTGCTCATTTCGAATAGCCGCTTCAGGTANNNNNNNNGGTTAATGCAATTCTATATCTGTGTCTACCGATCTTCGAGCGAATCGCCACARCARNNNNNNNNNNNNGTTTCGTTTGTTCNNNNNNNNNNNNNNNNGAACCACCGGCTCAAGACCGTGGAGATGCCAAAGGACACGACGCTTAACCGTTTAGCCGAGTTGGCTTAGGGGTGTATTGGAGTCGTCGAAGTTTCAGTCCCCAATCTATGCCTGTGGGGTTTCTGGGATTTCNNAATTTGTTAAAAATACCCTCATACACAAYATTCGCAACGGGACTTTNNNNNNNNNNNNNNNNNNNNNNNNNNNNNNNNNNCCCCCCTGACCCCCTCATTTATAACCCCACGCGTGTGCGRCGTGGTATTCCTATTTGTATAGCGCGTCCACTATGCTTCGAAACTCTAGCTATCACACACTTGCACGCACGTTGTNNNNNNNNNNNNNCACGTGCCCAYACCYNNNNNNNNNNNNNNNNNNNNNNNNNNNNNAACACCAGAAACCTCCCATTCCAACTCTGGAGCGTGCTTNTTTTCCCCACAGACACCCCGCNNNNNATAAACAAACCTAACGTTGAGCACTTATTGGACACACACAACTGACCGCCAGGANNNNNNNAATTCCTAACCCCCACAGATCCCACGCACCTCNNNNNNNNNNNNNNNATAGAGCCTGCCCTCCAGCGGGCAGGTACCGGCCCACGGTNAACNATCAGCCAACCTTCTCGCGCTGGCAAATATCCCAGCATCAGTTTGACAGCGAAGAAACAGTTTTGGAACAATCGCATTACTTTRNAATGCACACCCTCACGCCCTCCCAAATNNNNNNNNNNNNNNNNNNNNNNAAGGCTATTATAAACAGYGACNNNNNNNNNYCAACCGACCACAATACATAACGCCCAACCACCACCCATNNNNNNAAGAACCTAATACCACAACCCCAAACCCTTACCAACGAAATAGAAGTTAACACCTATATTGGGAAATCTCTATACATAACCATAAGCTNNCTCCAGCTGATTACCTGATTAGTGCTAAATTATCCATCAGACACAGGAAATACTAGTGGGGAANNCCAGTTCGCGGGAAGGCCGRATACAGGGGCACAARTCGTAYNATGACCGTTGACGCACCCCGCACGGAGATGCTGCCYTNNNNNNNNNNNNNNNNNAAAGGGGATCCACANNNNAAACARCACTCTCGGTTACTGGATGCACAGAANNNNNNNTACCGTAAGAAGCACCCCGTTCATANNNNNNNNNCTTNNNNNNNNNNNNNNAAGGCCACCCAAATTCAAGATGTAGACTCGGTTTAGCAAGACAATTTAGTGCTNNNNNNNNNNNNACCAGAAGCAGTACACCAACAAGAACAAAACAACCGCGAAAGGCCAATAACCAANNNNAACAAAAAGGYAGAAAGACCGCGCTAAACATACCACAATNNNNAANNNNNNNCCCCATAACCAAGCAAGACCARNNNTAAAGCRGTGGTCCTGGAATATCCAGCAAATTGTTGCTATACCCTACAAGCAACATCCCCAAAANNNNGCCTCTAATATTAWNNNNNNNCGACACAGTCCGACTAGGATTGTTTGGCATCAGCTGTCACACCGAGGTTTTATATCCAGCGTTTNNNNNNNNNNAKGACCCACAGAGTRRTGCCTGCANNNNNRRAAACTTRACTGRCACGGTGTGGTTGGACACACTTGCCTCCCTTAGGAAAACCATTCGTGTAAYYGAATCTNAACTCCTTTTAGACGTACATACCTACGTTGCACCGGCGATACRACCAACCCAACGTTTCWGTGACCTACAACRGGCGCRGTGCNNNCGCTCCATACCTAATCCCTCCCTTCCRGACCATATAGACCGGCCTAAAGCAGTTATTTACNNNNNNNNNNNNNNNNN-CTTCACCCATCTTACCATACATCTTCTTATACCTTCAAACATTAAACTCACTTCAGTAATCTCT-CCAATTCATTTATCAATCAACCAACACTGCAAGACACCTAAAATCCYACCACTACTTAGAAACCATTTTACTAACNNCGCCCAAGAAAATTCTCTTAANNNCAAAAA
n2986     TCATACCAATTTTGACACGGGGTCATAGCAGCATACGCAGCAAGGCTGCTCCAGGGGATTAAGCACCAATTCCCTAAACATGCCCGAAATACCCCCTTCAGCACGCCTCCTATATGGTAACTTGTGTATATNNNNRCCGGGCAATTGGATGAACCTGAACAGATACAACGAACGCCTCATTATCTGAATTATACGGAACGNNNNNNNNNNNRTGTAGGTGGGCTGCTTTGGTGAAACAAACAAATTCACATCACCCGCTTCATGAAATCCTTGTCTGCGTTNNNNNNNNNCCCTAATCCTATGCTCTCGAACATTGGCCCTTAAACCGATAAATACCCGTAAAATAACTGAGTAGCGAAACGAACCATATCCCCGGGGTAATTTGCGAGTGCGCTTAAAAGTAAGCTGAACCACCGTTCTCAAGAGAACGCGCTCTTTCGGCCGATCAAGCACTAGAATCCCAACTTATCTTACAGCAACGGATGACGGTAGCACACACAATGTTTATCCGTAAGAAATACACAACATTCTACAAGAGTCTCAAAAACACTAAAATTAAACACAGTCACACCTCGGCCCTAGTNNNTCACCGCAACGAAGAGAAATACTCTGCTTTTCCGTTGAAACCCATGACAACTCAAACAATCAGGCATCTAACCCCTCAACGTNTNGATAACTCTTAACAGAGACTCATGGTGGAGGAGCACCACGGCGCCGACCGGGCATANNNNNNNNNNNNNNNNNMAAGGTGATCGCCAAGGCGAGTCCAAAAATTCCCCTTCCCCGTTAGGGGGGAGTAGTCNCNNNNNNRGGTGGCGATTCCTGGGTTATGGAATAAAGAAAACCGCTCTCACCTGTTGCAAGACCCCTCCGCGGGAAACCAGYNNNNNNTGCGGGGGCGCTCCCTTTTGCCGGTACACCGTGAATCGGATTTGAAGCTGTAGAGTGACTAGTTGTAGTNCCATAGGAGGGACGTTATGAAAAGACAGAAGTATCGACCGGAAATGCCATTGTGTATCTAAGGTAGAGCGATTTGAGCCGATTGGGCTCTGCTAGGGTGACGGTACTTCCTAGTTCCCATGAGCTGGATAGGACATTCCCTTGCGGACCCTTGTCGGTACTAAATTAGTCATAAGGAANNNNNNGGTTTACAAACCGCAAAAAGTACGTCCCTCATGGCGTGCGCGAGGACTCTGTCGGTTCAAGGTGGTCGCGCAGGCGATATGCTCCACACAGACTTAAGGGCGGGCGTAACCGAGCACCGCCTCCACTAAGGAGGCGCACAGAGCCTTTATGTAGTAGCATGTTAACATGCCCGCTCCCGGGACGGACAGTCACGAAAGGGGCCTTGGCACGGAAGGACGCCACATTAAACCGATTGCTTGATGGACATACAGGGTACCTCTGATTTTCTATTTACCCACGCTCCAAAATTAACTCAACCACTCTACAACATAAAAATCACACTATCTATAATATTGCTGACCCTGACCAACTATTCGCCCCTCAACTAAACCTACCTTTTCCAAACCAACCAAGGCATGCACTTCAGTCCTAACCGCCCTATACAACTTAAAGCGTCCTCGACCAGCCACCTATCGCCCCGGACACCACGCACAGAAACCACCTGCGGCCAGATAGGCCTACCATAGAAGCCCAACAATACAGTACCCCAATGCGGGAACGTGTGCCCATTTCGAATAGCCGCTTCAGGCACTCATGGGGGTCAATGCAATTCTATATCTACGTCTACCGACCTTCGAGCGAATCGCCACAGCAGTCTGAATTAATGGTTTCGTTTGTTCTATGCACGCGGCTCNAGAACCACCGGCCCAAGACTGTGGAGATGCCAAAGGACACGACGTTCAACCGTTTAGCCGAGTTGGCTTAGGGGTGTATTGGAGTCGCCGAAGTTTCAGTCCCCAATCTATGCCTGTGGGGTTTCTGGGATTTCTAAATTTGTTAAAAATACCCTCATAAACGGTATTCGCAACGGGACTCTGTGTGCCGTGCCCTTACTTCAGGACTTCTGCGAGCCCCCCTGACCCCCTCACTTATAACTCCACGTGTGTACGGTGTGGTATTCCCATTTGTACAGCGCGTCCACTATGCCTCGAAACTCTAGCTATCACACACTTGCACGCATGTTGTGGGAGTGACGGTACACGTGCCCACACCCTTACAAAACAGACCCAGCCTCAATCTAAAAGCACCAGAAACCTCCCATTCCAACTCTAGAGCATGCTCGCTTTTCCCACAGACACCCCGCCGCACATAAACAAACCTAACGTTGAGTACTTATTGGACACACACAACTGACCGCCAGGATCCTTACAATCCCTAACCCCCACAGATCCCACGCACCTCAMTTAGATTGTGCCAATAGAGCCTGCCCTTCAGCGGGCAGGTACCGGCCCACGGTGAACAACCAGCCAGCTTTCTTGCGTTGGCAAATATTCCAGCATCAGTTTGACAGTGAAGAAACAGTTTTGGAACAATCGCATTACTTTGAAATGCACACCCTCACGCCCCCCCAAATTCCGAAAAAGCCCAAATAGGCAAAGATTATTATAAATAGCGACTAGTTACTACCAACCGATCGCAATACATAACGCCCAACCACCACCCACACGCATAAGAACCCAATACCACAACCCCAAACCCTTACCAACAAAATAGAAGTTAACACTTATATTGAGAAATCTCTATACATAACCATAAGCTTACTCCAGTTGATTACCTGATTAGTGCTAAATTATCCATCAGACACAGGAAATACTAGTGGGGAATTCCAGTTCGCGGGAAGGTCGGATACAGGGGCACAAGTTGTACAATGACCGTTGACACATCCCGCACGGAGATGCTGCCCTCCGGAGGCACGTGCYYTAAAGGGGATCCACACCTCAAACAGCACTCTCGGTTACTGGATGCACAGAAAAAGTTATACCGTAAGAAGCACCCCGTTCATACGTTAGACTCTTGTAACACAGGCGACAAGGCCACCCAAATTCAAGATGTAGACTCGGTTTAGCAAGACAATTCAGTGCCCACCGATTAGATACCAAAAGCAGTACACCAACAAGATCAAAACAACCGTGAAAGGCCAATAATCAAACCAAACAAAAAGGCAGAAAGACCGCGCTAAACACACTACAATTATTAACGTTACTCCCCATAACCAAGCAAGACCAGCTTTAAAGCGGTGGTCCTGGAATACTCAGCAAATCGTTGCTACACCCTACTAGCAACATCCCCAAAAATCAGCCTCTAATGTTATGTTCGATCAACACAGTCCGACTAGGATCGTTTGGCATCAGCTGTCACACCGAGGTTTTATATCCAGCGTTTGTTCTAGATAAGGACCCATAGAGTGGTGCCTGCATTTGGAGAAACTTGACTAGCACGGTGTGGTTGGACACACTTGCCTCCCTCAGGAAAACCATCCGTGTAACCGAATCTGAACTCCTTTTAGACGTACATACTTATGTTGCATCGGCGATACGACCGACCCAACGTTTCTGTGACCTACAACGGGCGCGGTGCACTCACCCCATACCTAATCCCTCCCTTCCGGACTACATAGACCGGCCTAAAGCAGTTATTTACTACTCAAGGCGAAANNN-CTTCACTCACCTCACCTCATACCTTCTCACACTCTCAAACATAAAATCTTTTTCAACAACTTCC-CTAATCTTCTCACCGAAAAAATAACACCACAAAATACCTAAAAACCTATCGCTACACAAAAGCCATCCTACAAATCTCAATAAAGAAAACTCTCTCAAAANNNNNNN
n2987     TCATACCAATTTTGACACGGGGTCATAGCAGCATACGCAGCAAGGCTGCTCCAGGGGATTAAGCACCAATTCCCTAAACATGCCCGAAATACCCTTTTCAGCACGCCTCCTATATGGTAACTTGTGTATATGTAGGCCGGGCAATTGGATGAACCTGAACAGATACNNYRAACGCCTCATTATCTGAATTANNNNNNNNNNNNNNNNNNNNNTGTAGGTGGGCTGCTTTGGTGAAACAAACAAATTCACATCACCCGCTTCATGAAATCCTTGTCTGNNNNNNNNNNNCACCCTAATCCTATGCTCTCGAACATTGGCCCTTAAACCGATAAATACCCGTAAAATAACTGAGTAGCGAAACGAACCATATCCCCGGGGTAATTTGCGAGTGCGCTTAAAAGTAAGCTGAACCACCGTTCTCAAGAGAACGCGCTCTTTCGGCCGATCAAGCACTAGAATCCCAACTTNTYTTACAGCAACGGATGACGGTAGCACACACAATGTTTATCCGTAAGAAATACACAACATTCTACAAGAGTCTCAAAAACACTAAAATTAAACACAGTCACACCTCGGCCKTNNNNNNNNNNNNNNACGAAGAGAAATACTCTGCTTTTCCGTTGAAACCCATGACAACTCAAACAATCAGGCATCTAANNNNNNNNNNNATAGATAACTCTTAACAGAGACTCATGGTGGAGGAGCACCACGGCGCCGACCGGGCATAGAGNNNNNNNNNNNNNNNNAGGTGATCGCCAAGGCGAGTCCAAAAATTCCCCTTCCCCGTTAGGGGGGAGTNNNNNNNNNNGCGGGTRGCGAYTCCTGNNNNNNGGAATAAAGAAAACCGCTCTCACCTGTTGCAAGACCCCTCCGCGGGAAACCMNNNCAAATTGCGGGGGCGCTCCCTTTTGYNNNNNNACCGTGAATCGGATTTGAAGCTGTAGAGTGACTAGTTGTAGTGCCATAGGAGGGACGTTATGAAAAGACAGAAGTATCGACCGGAAATGCCATTGTGTANNNNAGGTAGAGCGATTTGAGCCGATTGGGCTCTRCTAGGGTGACGGTACTTCCTARTTCCCATGAGCTGGATAGGACANNNNNNNNNNNNNNNNNNNCGMTACTAAATTAGTCATAAGGAATNNNATGGTTTACAAACCGCAAAAAGTACGTCCCTCANNGCGTGCGCGAGGACTCTGTCGGTTYAAGGTGGTCGCGCAGGCGATATGCTCCACACAGACTTAAGGGCGGGCGTAACCGAGCACCGCCTCCACTAAGGAGGCGCACAGAGCCTTTATRTAGTAGCATGTTAACATGCCCGCTCCCGGRACGGACAGTCNNNNAARGGGCCTTGGCACGGAAGGACGCCACATTAAACCGATTGCTTGATGGACANAYAGGGTACCTCTGATTTTCTATTTACCCACGCTCCAAAATTAACTCAACCACTCTACAACATAAAAATCACACTATCTATAATATTGCTGACCCTGACCAACTATTCGCCCCTCAACTAAACCTACCTTTTCCAAACTAACCAAGGCATGCACTTCAATCCTAACCGCCCTATACAACTTAAAGCGTCCTCGACCAGCCACCTATCGCCCCGGACACCACGCACAGAAACCACCTGCGGCCAGATAGGCCTACCATAGAAGCCCAACAATACAGTACCCCAATGCGGGAACGTGTGCCCATTTCGAATAGCCGCTTCAGGCACTCATGGGGGTCAATGCAATTCTATATCTACGTCTACCGACCTTCGAGCGAATCGCCACAGCAGTCTGAATTAATRGTTTCGTTTGTTCTATGCACGCGGCNNNNNNNNNNNNNNNNCAAGACTGTGGAGATGCCAAAGGACACGACGTTCAACCGTTTAGCCGAGTTGGCTTAGGGGTGTATTGGAGTCGCCGAAGTTTCAGTCCCCAATCTATGCCTGTGGGGTTTCTGGNNTTTCTAAATTTGTTNNNNNNNNNNNNNNNAACGGTATTCGCAACGGGACTCTGTGTGCCGTRCCCTTACTTCAGGACTTCTGCGAGCCCCCCTGACCCCCTCACTTATAACTCCACGTGTGTACGGTGTGGTATTCCCATTTGTATAGCGCGTCCACTATGCCTCGAAACTBTAGCTATCACACACTTGCACGCATGTTGTGGNNNNNNCGGTACACGTGCCCACACCCTTACAAAACAGACCCAGCCTCAATCTAAAAGCACCAGAAACCTNNNATTCCAACTCTAGAGCATGCTCGCTTTTCCCACAGACACCCCGCCGCACATAAACAAACCTAACGTTGAGTATTTATTGGACACACACAACTGACCGCCAGGATCCTTACAATCCCTAACCCCCACAGATCCCANNNNNNNNNNNNNNNNNNNNNNAATAGAGCCTGCCCTTCAGCGGGCAGGTACCGGCCCACRGTGAACAAYCAGCCAGCTTTCTCGCGTTGGCAAATATTCCAGCATCAGTTTGACAGTGAAGAAACAGTTTTGGAACAATCGCATTACTTTGAAATGCACANNNNNNNNNCNNNNNNNNNNNCGAAAAAGCCCAAATAGGCAAAGATTATTATAAATAGCGACTAGTTACTACCAACCGATCGCAATACATAACGCCCAACCACCACCCACACGCATAAGAACCCAATACCATAACCCCAAANNNNNNNNNNNAAAATAGAAGTTAACACTTATATTGAGAAATCTCTATACATAACCATAAGCTTACTCCAGTTGATTACCTGATTAGTGCCAAATTATCCATCAGACACAGGAAATACTAGTGGGGAATTCCAGTTCGCGGGAAGGTYGGATACAGGGGCACAAGTTGTACAATGACCGTTGACACATCCCGCACGGAGATGCTGCCCTCCGGAGGCACGTGCCCNNNAGGGGATCCACACCTCAAACAGCACTCTCGGTTACTGGATGCACNNAAAAAGTTATACCGCAAGAAGCACCCCGTTCATACGTTAGACTCTTGTAAYACAGGCGACAAGGCMACYCAAATTCAAGATGTAGACTCGGTTTAGCAAGACAATTCAGTGNNNNNCGATTAGATACCAAAAGCAGTACACCAACAAGATCAAAACAACCGTGAAAGGCCAATAATCAAACCAAACAAAAAGGCAGAAAGACCGCGCNNAACACACTACAATTATTAACGTTACCCCNNNTAACCAAGCAAGACCAGCTTTAAAGCGGTGGTCCTGGAATACTCAGCAAATCGTTGCTACACCCTACAAGCAACATCCCCAAAAATCAGCCTCTAATGTTATGTTCGATCAACACAGTCCGACTAGGATCGTTTGGCATCAGCTGTCACACCGAGGTTTTATATCCAGCGTTTGTTCTAGATAAGGACCCATAGAGTGGTGCCTGCNNTTGGAGAAACTTGACTAGCACGGTGTGGTTGGACACACTTGCCTCCCTCAGGAAAACCATCCGTGTAACCGAATCTGAACTCCTTTTAGACGTACATACTCATGTTGCATCGGCGATACGACCGACCCAACGTTTCTGTGACCTACAACRGGCGCGGTGCACTCACCCCATACCTAATCCCTCCCTTCCGGACTACATAGACCGGCCTAAAGCAGTTATTTACTANNNNNNNNNNNNNNN-CCTCATTCACCTCACCTCACACCTTTTCGCACTCTTGAATATAAAATCCTTTTCAANNNNNNNN-NNNNNNNNNNNNNNNNNNNNNNNACACCACAAAATACCTAANAACCTATCGCTACACAAAAGCCATCCCATAAATCTCAGTAAAGAAAACTCTCTCAANNNNNNNNN
n2988     TCCCATCAATCTTGACACAGGGTCATAGCAGCATACGCAGCAAGGCTGCCCCGGGGGATTAAGCACCAATTCCCTAAACATGCCCGAAATACCCCCYTCAGCACGCCTCTTATACGGTAACTTGTGTATATGTAGGCCGGGCAATTGGATGAACCTGAACAGATACAACGAACGCCTCATTATCTGAATTATACGGAACGCTGCAGGGTGCGTGTAGGTGGGCTGCTTTGGTGAAACAAACAAACTAACATCACCCGCTTCGCGAAACCCTTGTCTGCGTTCCTCTGCCACCCTAATCCTATGCTCTCAAACATTGGCCCTTAAACCGACATATACCCGTAAAATAACTGAGTAGCGAAACGAACCATATCCCCGGGGTAATTCGCGAGTGCGCTTAGTAGTAAGCTGAACCACCGTTCTCAAGAGAACGCGCTCTTTCGGCCGATCAAGCACTAGAACCCCAACTAATCTTACAGCAACGAATGATGGTAGCACACACAACGTTTATCCGTAAGAAATACACAATATTCTACAAAGGTCTCAAAAACACTAAAATTAAACACAGTCACACCTTGGCCCCAGTACATTACCGCAACGAAGAGAAAGACTCCACTTTCCCGTTGAAACCCATGACAACTCAAACAAACNNGCATCTAACCCCTCAACGAHTAGATAACTCTTAACAGAGACTCATGGTGGAGGAGCACCACGGCGCCGACTGGGCATAGAGAGCGTGAATTAGACGAAGGTGATCGCCAAGGCGAGTCCAAAAATTCCCCTTCCCCGTTAGGGGGGAGTAGTCCCGGACGCGGGTGGCGATTCCCGGGTTATGGAATAAAGAAAACCGCTCTCACCTGTTGCAAGACCCCTCCGCGGGAAACCASCACAAATTGCGGGGGCGCTCCCTTTTGCCGGTACACCGTGAATCGGATTTGAAGCTGTAGAGTGACTAGTTGTAGTGCCATAGGAGGGACGTTATGAAAAGACAGAAGTATCGACCGGAAATGCCATTGCGTATCTAAGGTAGAGCGATTTGAGCCGATTGGGCTCTGCTAGGGTGATGGTACTTCCTAGTTCCCATGAGCTGGATAGGACATTCCCTTGCGGACCCTTGTCGGTACTAAATTAGTTATAAGGAANNTAATGGTTTACAATCCGCAAAAAGTACGTCCCCCATGGCGTGCGCGAGGACTCTGTCGGTTCAAGGTGGTCGCGCAGGCGATATGCTCCGTNNAGACTTAAGGGCGGGCATAATCGAGCACCGCCTCCACTAAGGAGGCGCACAGAGCCTTTATGTAGTAGCATGTTAACATGCTCGCTCCCGGGACGGACAGTCACGAAAGGGGCCTTGGCACGGAAGGACGCCACATTAAACCGATTGCTTGATGGACATACAGGGTACCTCTGATTTCCTATTTACCCACGCTCCAAAATTGACTCCACCACCCTACAACATAAAAACTACACTATCTATAACATTGCTGACCCCGACCAACTATTCATTCCTCAACTAAACCTACCTTTCCCAAACTAACCAAGGCATGCACTTTAATCCTAACCGCCCTATACAACCTAAAGTGTCCTCGACCAGTCACCTATCGCCTCGGACACCACGCACAGAAACCACCTGCGGCCAGACAGGCCTACCATAGAAGCCCAACGGTACAGTGCCTCAACGCGGGAACGTGTGCTCATTTCGAATAGCCGCTTCAGGCACTCATGGGGGTTAATGCAATTCTATATCTGTGTCTACCGACCTTCGAGCGAATCGCCACAGCAGCCTGAATTAATRRTTTCGTTTGTTCTATGCACGCGGTTCCAGAACCACCGGCTCAAGACCGTGGAGATGCCAAAGGACACGACGCTTAACCGTTTAGCCGAGTTGGCTTAGGGGTGTATTGGAGTCGTCGAAGTTTCAGTCCCCAATCTATGCCTGTGGGGTTTCTGGGATTTCTAAATTTGTTAAAAATACCCTCATACACAACATTCGCAACGGGACTCTGTGTGCTGTGCCCTTACTTCAGGATTCCTACRAGCCCCCCTGACCCCCTCATTTATAACCCCACGCGTGTGCGGTGTGGTATTCCTATTTGTATAGCGCGTCCACTATGCTTCGAAACTCTAGCTATCACACACTTGCACGCACGTTGTGGGAGCGATGGTACACGTGCCCATACCCTTACAAAACAAACTCAACCTCAACCTAAAAACACCAGAAACCTCCCATTCCAACTCTGGAGCGTGCTTGTTTTCCCCACAGACACCCCGCCGCACATAAACAAACCTAACGTTGAGCACTTATTGGACACACACAACTGACCGCCAGGATCCTTACAATTCCTAACCCCCACAGATCCCACGCACCTCACTTAGATTGCGCCAATAGAGCCTGCCCTCCAGCGGGCAGGTACCGGCCCACGGTGAACAAYCAGCCAACCTTCTCGCGCTGGCAAATATCCCAGCATCAGTTTGACAGCGAAGAAACAGTTTTGGAACAATCGCATTACTTTGAAATGCACACCCTTACGCCCTCCCAAATTCCGAAAAAGCCCAAATAGGCAAAGGCTATTATAAACAGCGACCAGTTACTACCAACCGACCACAATACATAACGCCCAACCACCACCCATACGCATAAGAACCTAATACCACAACCCCAAACCCTTACCAACGAAATAGAAGTTAACACCTATATTGGGAAATCTCTATACATAACCATAAGCTTACTCCAGCTGATTACCTGATTAGTGCTAAATTATCCATCAGACACAGGAAATACTAGTGGGGAATTCCAGTTCGCGGGAAGGCCGGATACAGGGGCACAAGTCGTACAATGACCGTTGACGCACCCCGCACGGAGATGCTGCCCTCCGGAGGCASGTGCCCTAAAGGGGATCCACACCCCAAACAGCACTCTCGGTTACTGGATGCACAGAAAAAGTTATACCGTAAGAAGCACCCCGTTCATACGTTAGATTCTTGTAACACGGGCGACAAGGCCACCCAAATTCAAGATGTAGACTCGGTTTAGCAAGACAATTCAGTGCCCACCGATTAGATACCAGAAGCAGTACACCAACAAGAACAAAACAACCGCGAAAGGCCAATAACCAAACCAAACAAAAAGGCAGAAAGACCGCGCTAAACATACCACAATTATTAATGTTACCCCCCATAACCAAGCAAGACCAGCTTTAAAGCGGTGGTCCTGGAATATCCAGCAAATTGTTGCTATACCCTACAAGCAACATCCCCANNNATCAGCCTCTAATATTATGTTCGATCAACACAGTCCGACTAGGATTGTTTGGCATCAGCTGTCACACCGAGGTTTTATATCCAGCGTTTGTTCTAGATAAGGACCCACAGAGTGGTGCCTGCATTTGGAGAAACTTGACTGGCACGGTGTGGTTGGACACACTTGCCTCCCTTAGGAAAACCATTCGTGTAACCGAATCTGAACTCCTTTTAGACGTACATACCTACGTTGCACCGGCGATACGACCAACCCAACGTTTCTGTGACCTACAACGGGCGCGGTGCACTCGCTCCATACCTAATCCCTCCCTTCCGGACCATATAGACCGGCCTAAAGCAGTTATTTACTACTCAAGGCGAAACTT-CTTCACCCACCTTACCATACATCTTCTTATACCTTCAAACATCAAACTCACCTCAGTAATCTCT-CCAATTCATTTATCAATCAACCAACACTGCAAGACACCTAAAACCCCACCACTACTTAGAAACCATTTTACTAACCTCGCCCAAGAAAATTCTCCCAAAANNNNNNN
n2990     TCCCATCAATCTTGACACAGGGTCATAGCAGCATACGCAGCAAGGCTGCCCCGGGGGATTAAGCACCAATTNNNNNNNNATRCCCGAAATACCCCCTTCAGCACGCCTCTTATACGGTAACTTGTGTATATGTAGGCCGGGCAATTGGATGAACCTGAACAGATACAACGAACGCCTCATTATCTGAATTATACGGAACGCTGCAGRRTGYGTGTAGGTGGGCTGCTTTGGTGAAACAAACAAACTAACATCACCCGCTTCGCGAAACCCTTGTCTGCGTTCCTCTGCCACCCTAATCCTATGCTCTCAAACATTGGCCCTTAAACCGACATATACCCGTAAAATAACTGAGTAGCGAAACGAACCATATCCCCGGGGTAATTCGCGAGTGCGCTTAGTAGTAAGCTGAACCACCGTTCTCAAGAGAACGCGCTCTTTCGGCCGATCAAGCACTAGAACCCCAACTAATCTTACAGCAACGAATGATGGTAGYACACACAACGTTTATCCGTAAGAAATACACAATATTCTACAAAGGTCTCAAAAACACTAAAATTAAACACAGTCACACCTTGGCCCCAGTACATTACCGCAACGAAGAGAAAGACTCCACTTTCCCGTTGAAACCCATGACAACTCAAACAAACAGACATCTGACCCCTCAACGNATAGATAACTCTTAACAGAGACTCATGGTGGAGGAGCACCACGGCGCCGACTGGGCATAGAGAGCGTGAATTAGACGAAGGTGATCGCCAAGGCGAGTCCAAAAATTCCCCTTCCCCGTTAGGGGGGAGTNNNNNNNNAYGCGGGTGGCGATTCCCGGGTTATGGAATAAAGAAAACCGCTCTCACCTRTTGCAAGACCCCTCCGCGGGAAACCAGNNNAAATTGCGGGGGCGCTCCCTTTTGCCGGTACACCGTGAATCGGATNNNNNNNTGTAGAGTGACTAGTTGTAGTGCCATAGGAGGGACGTTATGAAAAGACAGAAGTATCGACCGGAAATGCCATTGCGTATCTAAGGTAGAGCGATTTGAGCCGATTGGGCTCTGCTAGGGTGATGGTACTTCCTAGTTCCCATGAGCTGGATAGGACATTCCCTTGCGGACCCTTGTCGGTACTAAATTAGTTATAAGGAANNTAATGGTTTACAATCCGCAAAAAGTACGTCCCCCATGGCGTNCGCGAGGACTCTGTCGGTTCAAGGTGGTCGCGCAGGCGATATGCTCCRTATAGACTTAAGGGCGGGCATAATCGAGCACCGNNTCCACTAAGGAGGCGCACAGAGCCTTTATGTAGTAGCATGTTAACATGCTCGCTCCCGGGACGGACAGTCACGAAAGGGGCCTTGGCACGGAAGGACGCCACATTAAACCGATTGCTTGATGGACATACAGGGTACCTCTGATTTCCTATTTACCCACGCTCCAAAATTGACTCCACCACCCTACAACATAAAAACTACACTATCTATAACATTGCTGACCCCGACCAACTATTCNTTCCTCAACTAAACCTACCTTTCCCAAACTAACCAAGGCATGCACTTTAATCCTAACCGCCCTATACAACCTAAAGTGTCCTCGACCAGTCACCTATCGCCTCGGACACCACGCACAGAAACCACCTGCGGCCAGACAGGCCTACCATAGAAGCCCAACGGTACAGTGCCTCAACGCGGGAACGTGTGCTCATTTCGAATAGCCGCTTCAGGCACTCATGGGGGTTAATGCNATTCTATATCTGTGTCTACCGATCTTCGAGCGAATCGCCACAGCAGCCTGANNNNNTGGTTTCGTTTGTTCTATGCACGCGGTTCNNNNNNNNNNGGCTCAAGACCGTGGAGATGCCAAAGGACACGACGCTTAACCGTTTAGCCGAGTTGGCTTAGGGGTRTATTGGAGTCGTCGAAGTTTCAGTCCCCAATCTATGCCTGTGGGGTTTCTGGGATTTCTAAATTTGTTAAAAATACCCTCATACACAACATTCGCAACGGGACTCTGTGTGCCATGYCCTTACTTCAGGATTCCTGCGAGCCCCCCTGACCCCCTCATTTATAACCCCACGCGTNTGCGGTGTGGTATTCCTATTTGTATAGCGCGTCCACTATGCTTCGAAACTCTAGCTATCACACACTTGCACGCACGTTGTGGGGGCGATGGTACACGTGCCCATACCCTTACAAAACAAACTCAACCTCAACCTAAAAACACCAGAAACCTCCCATTCCAACTCTGGAGCGTGCTTGTTTTCCCCACAGACACCCCGCCGCACATAAACAAACCTAACGTTGAGCACTTATTGGACACACACAACTGACCGCCAGGATCCTTACAATTCCTAACCCCCACAGATCCCACGCACCTCWCTNNNNNTGCGCCAATAGAGCCTGCCCTCCAGCGGGCAGGTACCGGCCCNNNNNNNNCGATCAGCCAACCTTCTCGCGCTGGCAAATATCCCAGCATCAGTTTGACAGCGAAGAAACAGTTTTGGAACAATCGCATTACTTTGAAATGCACACCCTCACGCCCTCCCAAATTCCGAAAAAGCCCAAATAGGCAAAGGCTATTATAAACAGCGACCNGTTACTACCAACCGACCACAATACATAACGCCCAACCACCACCCATACGCATAAGAACCTAATACCACAACCCCAAACCCTTACCAACGAAATAGAAGTTAACACCTATATTGGGAAATCTCTATACATAACCATAAGCTTACTCCAGCTGATTACCTGATTAGTGCTAAATTATCCATCAGACACAGGAAATACTAGTGGGGAATTNCAGTTCGCGGGAAGGCCGGATACAGGGGCACAAGTCGTACAATGACCGTTGACGCACCCCGCACGGAGATGCTGCCCTCCGGAGSCACGTGCCCTAAAGGGGATCCACACCCCAAACAGCACTCTCGGTTACTGGATGCACAGAAAAAGTTATACCGTAAGAAGCACCCCGTTCATACGTTAGATTCTTGTAACACGGGCGACAAGGCCACCCAAATTCAAGATGTAGACTCGGTTTAGCAAGACAATTTAGTRCTCATCGAGTAGATACCAGAAGCAGTACACCAACAAGAACAAAACAACCGCGAAAGGCCAATAACCAAACCAAACAAAAAGGCAGAAAGACCGCGCTAAACATACCACAATTATTAATGTTACCCCCCATAACCAAGCAAGACCAGCTTTAAAGCGGTGGTCCTGGAATATCCAGCAAATTGTTGCTATACCCTACAAGCAACATCCCCAAAAATCAGCCTCTAATATTATGTTCGATCGACACAGTCCGACTAGGATTGTTTGGCATCAGCTGTCACACCGAGGTTTTATATCCAGCGTTTGTTCTAGATAAGGACCCACAGAGTGGTGCCTGCATTTGGAGAAACTTGACTGGCACGGTRTGGTTGGACACACTTGCCTCCCTTAGGAAAACCATTCGTGTAACCGAATYTRAACTCCTTTTARACGTACATACCTACGTTGCACCGGCGATACRACCAACCCAACGTTTCTGTGACCTACAACGGGCGCGGTGCACTCGCTCCATACCTAATCCCTCCCTTCCGGACCATATAGACCGGCCTAAAGCAGTTATTTACTACTCAAGGCGAAACTT-CTTCACCCATCTTACCATACATCTTCTTATACCTTCAAACATTAAACTCACTTCAGTAATCTCT-CCAATTCATTTATCAATCAATCAACACTGCAAGACACCTAANACCCCACCACTACTTAGAAACCATTTTACTAACCTCGCCCAAGAAAATTCTCYCANNNNNNNNNN
n2997     TCATACCAATTTTGACACGGGGTCATAGCAGCATACGCAGCAAGGCTGCTCCAGGGGATTAAGCACCAATTCCCTAAACATGCCCGAAATACCCCCTTCAGCACGCCTCCTATATGGTAACTTGTGTATATGTAGGCCGGGCAATTGGATGAACCTGAACAGATACAACGAACGCCTCATTATCTGAATTATACGGAACGCTGCAGRGTGCGTGTAGGTGGGCTGCTTTGGTGAAACAAACAAATTCACATCACCCGCTTCATGAAATCCTTGTCTGCGTTCCTCTGCCACCCTAATCCTATGCTCTCGAACATTGGCCCTTAAACCGATAAATACCCGTAAAATAACTGAGTAGCGAAACGAACCATATCCCCGGGGTAATTTGCGAGTGCGCTTAAAAGTAAGCTGAACCACCGTTCTCAAGAGAACGCGCTCTTTCGGCCGATCAAGCACTAGAATCCCAACTTATCTTACAGCAACGGATGACGGTAGCACACACAATGTTTATCCGTAAGAAATACACAACATTCTACAAGAGTCTCAAAAACACTAAAATTAAACACAGTCACACCTCGGCCCTAGTACATCACCGCAACGAAGAGAAATACTCTGCTTTTCCGTTGAAACCCATGACAACTCAAACAATCAGGCATCTAACCCCTCAACGTATAGATAACTCTTAACAGAGACTCATGGTGGAGGAGCACCACGGCGCCGACCGGGCATAGAGAGCGTGAATTAGACGAAGGTGATCGCCAAGGCGAGTCCAAAAATTCCCCTTCCCCGTTAGGGGGGAGTAGTCCCGGACGCGGGTGGCGATTCCTGGGTTATGGAATAAAGAAAACCGCTCTCACCTGTTGCAAGACCCCTCCGCGGGAAACCAGCACAAATTGCGGGGGCGCTCCCTTTTGCCGGTACACCGTGAATCGGATTTGAAGCTGTAGAGTGACTAGTTGTAGTGCCATAGGAGGGACGTTATGAAAAGACAGAAGTATCGACCGGAAATGCCATTGTGTATCTAAGGTAGAGCGATTTGAGCCGATTGGGCTCTGCTAGGGTGACGGTACTTCCTAGTTCCCATGAGCTGGATAGGACATTCCCTTGCGGACCCTTGTCGGTACTAAATTAGTCATAAGGAATNTAATGGTTTACAAACCGCAAAAAGTACGTCCCTCATGGCGTGCGCGAGGACTCTGTCGGTTCAAGGTGGTCGCGCAGGCGATATGCTCCACACAGACTTAAGGGCGGGCGTAACCGAGCACCGCCTCCACTAAGGAGGCGCACAGAGCCTTTATGTAGTAGCATGTTAACATGCCCGCTCCCGGGACGGACAGTCACGAAAGGGGCCTTGGCACGGAAGGACGCCACATTAAACCGATTGCTTGATGGACATACAGGGTACCTCTGATTTTCTATTTACCCACGCTCCAAAATTAACTCAACCACTCTACAACATAAAAATCACACTATCTATAATATTGCTGACCCTGACCAACTATTCGCCCCTCAACTAAACCTACCTTTTCCAAACTAACCAAGGCATGCACTTCAATCCTAACCGCCCTATACAACTTAAAGCGTCCTCGACCAGCCACCTATCGCCCCGGACACCACGCACAGAAACCACCTGCGGCCAGATAGGCCTACCATAGAAGCCCAACAATACAGTACCCCAATGCGGGAACGTGTGCCCATTTCGAATAGCCGCTTCAGGCACTCATGGGGGTCAATGCAATTCTATATCTACGTCTACCGACCTTCGAGCGAATCGCCACAGCAGTCTGAATTAATGGTTTCGTTTGTTCTATGCACGCGGCTCCAGAACCACCGGCCCAAGACTGTGGAGATGCCAAAGGACACGACGTTCAACCGTTTAGCCGAGTTGGCTTAGGGGTGTATTGGAGTCGCCGAAGTTTCAGTCCCCAATCTATGCCTGTGGGGTTTCTGGGATTTCTAAATTTGTTAAAAATACCCTCATAAACGGTATTCGCAACGGGACTCTGTGTGCCGTGCCCTTACTTCAGGACTTCTGCGAGCCCCCCTGACCCCCTCACTTATAACTCCACGTGTGTACGGTGTGGTATTCCCATTTGTATAGCGCGTCCACTATGCCTCGAAACTCTAGCTATCACACACTTGCACGCATGTTGTGGGAGTGACGGTACACGTGCCCACACCCTTACAAAACAGACCCAGCCTCAATCTAAAAGCACCAGAAACCTCCCATTCCAACTCTAGAGCATGCTCGCTTTTCCCACAGACACCCCGCCGCACATAAACAAACCTAACGTTGAGTATTTATTGGACACACACAACTGACCGCCAGGATCCTTACAATCCCTAACCCCCACAGATCCCACGCACCTCACTTAGATTGTGCCAATAGAGCCTGCCCTTCAGCGGGCAGGTACCGGCCCACGGTGAACAACCAGCCAGCTTTCTCGCGTTGGCAAATATTCCAGCATCAGTTTGACAGTGAAGAAACAGTTTTGGAACAATCGCATTACTTTGAAATGCACACCCTCACGCCCCCCCAAATTCCGAAAAAGCCCAAATAGGCAAAGATTATTATAAATAGCGACTAGTTACTACCAACCGATCGCAATACATAACGCCCAACCACCACCCACACGCATAAGAACCCAATACCATAACCCCAAACCCTTACCAACAAAATAGAAGTTAACACTTATATTGAGAAATCTCTATACATAACCATAAGCTTACTCCAGTTGATTACCTGATTAGTGCCAAATTATCCATCAGACACAGGAAATACTAGTGGGGAATTCCAGTTCGCGGGAAGGTCGGATACAGGGGCACAAGTTGTACAATGACCGTTGACACATCCCGCACGGAGATGCTGCCCTCCGGAGGCACGTGCCCTAAAGGGGATCCACACCTCAAACAGCACTCTCGGTTACTGGATGCACAGAAAAAGTTATACCGCAAGAAGCACCCCGTTCATACGTTAGACTCTTGTAACACAGGCGACAAGGCCACCCAAATTCAAGATGTAGACTCGGTTTAGCAAGACAATTCAGTGCCCACCGATTAGATACCAAAAGCAGTACACCAACAAGATCAAAACAACCGTGAAAGGCCAATAATCAAACCAAACAAAAAGGCAGAAAGACCGCGCTAAACACACTACAATTATTAACGTTACCCCCCATAACCAAGCAAGACCAGCTTTAAAGCGGTGGTCCTGGAATACTCAGCAAATCGTTGCTACACCCTACAAGCAACATCCCCAAAAATCAGCCTCTAATGTTATGTTCGATCAACACAGTCCGACTAGGATCGTTTGGCATCAGCTGTCACACCGAGGTTTTATATCCAGCGTTTGTTCTAGATAAGGACCCATAGAGTGGTGCCTGCATTTGGAGAAACTTGACTAGCACGGTGTGGTTGGACACACTTGCCTCCCTCAGGAAAACCATCCGTGTAACCGAATCTGAACTCCTTTTAGACGTACATACTCATGTTGCATCGGCGATACGACCGACCCAACGTTTCTGTGACCTACAACGGGCGCGGTGCACTCACCCCATACCTAATCCCTCCCTTCCGGACTACATAGACCGGCCTAAAGCAGTTATTTACTACTCAAGGCGAAANNN-CCTCATTCACCTCACCTCACACCTTTTCGCACTCTTGAATATAAAATCCTTTTCAACAATCTCC-CCAGTCCTATCACCGAAAAAACAGCACCACAAAATACCTAAGAACCTATCGCTACACAAAAGCCATCCCATAAATCTCAGTAAAGAAAACTCTCTCAAAACCAAAAA
n2998     TCATACCAATTTTGACACGGGGTCATAGCAGCATACGCAGCAAGGCTGCTCCAGGGGATTAAGCACCAATTCCCTAAACATGCCCGAAATACCCNNNNNNGCACGCCTCCTATATGGTAACTTGTGTATATGTAGGCCGGGCAATTGGATGAACCTGAACAGATACAACGAACRCCTNNNNNNNNNAATTATACGGAACNNNNNNNNNNNNNTGTAGGTGGGCTGCTTTGGTGAAACAAACAAATTCACATCACCCGCTTCATGAAATCCTTGTCTGCGTTNNNNTRCCACCCTAATCCTATGCTCTCGAAMATTGGCCCTTAAACCGATAAATACCCGTAAAATAACTGAGTAGCGAAACGAACCATATCCCCGGGGTAATTTGCGAGTGCGCTTAAAAGTAAGCTGAACCACCGTTCTCAAGAGAACGCGCTCTTTCGGCCGATCAAGCACTAGAATCCCAACTTATCTTACAGCAACGGATGACGGTAGCACACACAATGTTTATCCGTAAGAAATACACAACATTCNNNNNNNNNNNNNNNNNNACTAAAATTAAACACAGTCACACCTYNNNNNNNNNNNNNNACCGCAACGAAGAGAAATACTCTGCTTTTCCGTTGAAACCCATGACAACTCAAACAATCAGGCANNNNNNNNNNNNNNNNNTAGATAACTCTTAACAGAGACTCATGGTGGAGGAGCACCACGGCGCCGACCGGGCATAGAGAGNNNNNNNNNNNNNNNNNYGATCGCCAAGGCGANNNCAAAAATTCCCYNNNNNNNNNNNNNNNNNNNNNNNNNNNNNNNNNNNNNNNNNNNNNNNNNNATGGAATAAAGAAAACCGCTCTCACCTGTTGCAAGACCCCTCCGCGGGANNNNNNNNNNNNNNNNNNNGGCGCTCCCTTTTNNNNNNNNNNCGTGAATCGGANNNNNNNNNNNNNNNNNNNNNNNNNNNWTGCCATAGGARGGACGTTATGAAAAGACAGAAGTATCGACCGGAAATGCCATTGTGTATCTAAGGTAGAGCGATTTGAGCCGATTGGRCTCTRCTAGGGTGACGGTACTTCCTAGTTCCCATGAGCTGGATAGGACATTCCNNNRCGGACCCTTGTCGGTACTAAATTAGTCATAAGGAANNNNNNNGTTTACAAACCGCAAAAAGTACGTCCCTCATGGCGTGCGCGAGGACTCTGTCGGTTCAAGGTGGTCGCGCAGGCGATATGCTCCACACAGACTTAAGGGCGGGCGTAACCGAGCACCGCCTCCACTAAGGAGGCGCACAGAGCCTTTATGTAGTAGCATGTTAACATGCCCGCTCCCGGGACGGACAGTCACGAAAGGGGCCTTGGCACGGAAGGACGCCACATTAAACCGATTGCTTGATGGACATACAGGGTACCTCTGATTTTCTATTTACCCACGCTCYAAAATTAACTCAACCACTCTACAACNNNNAAATCACACTATCTATAATATTGCTGACCCTGACCAACTATTCGCCCCTCAACTAAACCTACCTTTTCNNNNNNAACCAAGGCATGCACTTCAATCCTAACCGCCCTATACAACTTAAAGCGTCCTCGACCAGCCACCTATCGCCCCGGACACYACGCACAGAAACCACCTGCGRCYNNNNAGGCCTACCATAGAAGCCCAACAATACAGTACCCCAATGCGGGAACGTGTGCCCATTTCGAATAGCCGTTTCAGGCACTCATGGGGGTCAATGCAATTCTATATCTACGTCTACCGACCTTCGAGCGAATCGCCACAGCAGTCTGAANTAATGGTTTCGTTTGTTCTATGCNCRCRRCTCCAGAACCACCGGCCCAAGACTGTGGAGATGCCAAAGGACACGACGTTCAACCNTTTAGCCGAGTTGGCTTAGGGGTGTATTGRAGTCGCCGAAGTTTCAGTCCCCAATCTATGCCTGTGGGGTTTCTGGGATTTCTAAATTTGTTAAAAATACCCTCATAAACGGTATTCGCAACGGGACTCTGTGTGCCGTGCCCTTACTTCAGGACTTCTGCGAGCCCCCCTGACCCCCTCACTTATAACTCCACGTGTGTACGGTGTGGTATTCCCATTTRTATAGCGCGTCCACTATGCCTCGAAACTCTAGCTATCACACACTTGCACGCATRTTGNNNNNRTGACGGTACACGTGCCCACACCCTTACAAAACAGACCCAGCCTCAATCTAAAAGCACCAGAAACCTCCCATTCCAACTCTAGAGCATGCTCGCTTTTCCCACAGACACCCCGCCGCACATAAACAAACCTAACGTTGAGTATTTATTGGACACACACAACTGACCGCCAGGATCCTTACAATCCCTAACCCCCACAGATCCCACGCACCTCANNNNNNNNNNNNNNNNARAGCCTGCCCTTCAGCGGGCAGGTACCGGCCYANNNNNNNNNNNCAGCCAGCTTTCTCGCGTTGGCAAATATTCCAGCATCAGNNNNNNAGTGAAGAAACAGTTTTGGAACAATCGCATTACTTTGAAATGCACANNNNCACRCCCCCCCAAATTCCGAAAAAGCCCAAATAGNNAAAGATTATTATAAATAGCGACTAGTTACTACCAACCGATCGCAATACATAACGCCCAACCACCACCCACACGCATAAGAACCCAATACCATAACCCCNNNNNNNNNNNNNNAAAATAGAAGTTAACACTTATATTGAGAAATCTCTATACATAACCATAAGCTTACTCCAGTTGATTACCTGATTAGTGCCAAATTATCCATCAGACACAGGAAATACTAGTGGGGAATTCCAGTTCGCGGGAAGGTCGGATACAGGGGCACAAGTTGTACAATGACCGTTGACACATCCCGCACGGAGATGCTGCCCTCCGGAGGCANNNNNNNTAAAGGGGATCCACACCTCAAACAGCACTCTCGGTTACTGGATGCACAGAAAAAGTTATACCGCAAGAAGCACCCCGTTYATNNNNNNNNNNNNNNNNNNNNNNNNGACAAGGCCACCCAAATTCAAGATGTAGACTCGGTTTAGCAAGACAATTCAGTGCCCACCGATTAGATACCAAAAGCAGTACACCAACAAGATCAAAACAACCGTGAAAGGCCAATAATCAAACCAAACAAAAAGGCAGAAAGACCGCGCTAAACACACTACAATTATTAACGTTACCCCCCATAACCAAGCAAGACCAGCTTTAAAGCGGTGGTCCTGGAATACTCAGCAAATCGTTGCTACACCCTACAAGCAACATCCCCAAAAATCAGCCTCTAATGTTATGTTCGATCAACACAGTCCGACTAGGATCGTTTGGCATCAGCTGTCACACCGAGRTTTTATATCCAGCGTTTGTTCTAGATAAGGACCCATAGAGTGGTGCCTGCATTTGGAGAAACTTGACTAGCACGGTGTGGTTGGACACACTTGCCTCCCTCAGGAAAACCATCCGTGTAACCGAATCTGAACTCCTTTTAGACGTACATAN-YATGTNGCATCGGCGATACGACCGACCCAACGTNNNTGTGACCTACAACGGGCGCGGTGCACTCACCCCATACCTAATCCCTCCCTTCCGGACTACATAGACCGGCCTAAAGCAGTTATTTACTACTCAAGGCNNNNNNN-CCTCATTCACCTCACCTCACACCTTTTCGCACTCTTGAATATAAAATCCTTTTCAACAATCTCC-NNNNNNNNNNYACCGAAAAAACAGCACCACAAAATACCTAAGAACCTATCGCNACACAAAAGCCATNTCATAAATCTCAGTAAAGAAAACTCTCTCAANNNNNNNNN
n3004     TCCCATCAATCTTGACACAGGGTCATAGCAGCATACGCAGCAAGGCTGCCCCGGGGGATTAAGCACCAATTCCCTAAACATGCCCGAAATACCCCCTTCAGCACGCCTCTTATACGGTAACTTGTGTATATGTAGGCCGGGCAATTGGATGAACCTGAACAGATACAACGAACGCCTCATTATCTGAATTATACGGAACGCTGCAGGGTGCGTGTAGGTGGGCTGCTTTGGTGAAACAAACAAACTAACATCACCCGCTTCGCGAAACCCTTGTCTGCGTTCCTCTGCCACCCTAATCCTATGCTCTCAAACATTGGCCCTTAAACCGACATATACCCGTAAAATAACTGAGTAGCGAAACGAACCATATCCCCGGGGTAATTCGCGAGTGCGCTTAGTAGTAAGCTGAACCACCGTTCTCAAGAGAACGCGCTCTTTCGGCCGATCAAGCACTAGAACCCCAACTAATCTTACAGCAACGAATGATGGTAGCACACACAACGTTTATCCGTAAGAAATACACAATATTCTACAAAGGTCTCAAAAACACTAAAATTAAACACAGTCACACCTTGGCCCCAGTACATTACCGCAACGAAGAGAAAGACTCCACTTTCCCGTTGAAACCCATGACAACTCAAACAAACAGACATCTGACCCCTCAACGAATAGATAACTCTTAACAGAGACTCATGGTGGAGGAGCACCACGGCGCCGACTGGGCATAGAGAGCGTGAATTAGACGAAGGTGATCGCCAAGGCGAGTCCAAAAATTCCCCTTCCCCGTTAGGGGGGAGTAGTCCCGGACGCGGGTGGCGATTCCCGGGTTATGGAATAAAGAAAACCGCTCTCACCTGTTGCAAGACCCCTCCGCGGGAAACCAGCACAAATTGCGGGGGCGCTCCCTTTTGCCGGTACACCGTGAATCGGATTTGAAGCTGTAGAGTGACTAGTTGTAGTGCCATAGGAGGGACGTTATGAAAAGACAGAAGTATCGACCGGAAATGCCATTGCGTATCTAAGGTAGAGCGATTTGAGCCGATTGGGCTCTGCTAGGGTGATGGTACTTCCTAGTTCCCATGAGCTGGATAGGACATTCCCTTGCGGACCCTTGTCGGTACTAAATTAGTTATAAGGAATATAATGGTTTACAATCCGCAAAAAGTACGTCCCCCATGGCGTGCGCGAGGACTCTGTCGGTTCAAGGTGGTCGCGCAGGCGATATGCTCCGTATAGACTTAAGGGCGGGCATAATCGAGCACCGCCTCCACTAAGGAGGCGCACAGAGCCTTTATGTAGTAGCATGTTAACATGCTCGCTCCCGGGACGGACAGTCACGAAAGGGGCCTTGGCACGGAAGGACGCCACATTAAACCGATTGCTTGATGGACATACAGGGTACCTCTGATTTCCTATTTACCCACGCTCCAAAATTGACTCCACCACCCTACAACATAAAAACTACACTATCTATAACATTGCTGACCCCGACCAACTATTCATTCCTCAACTAAACCTACCTTTCCCAAACTAACCAAGGCATGCACTTTAATCCTAACCGCCCTATACAACCTAAAGTGTCCTCGACCAGTCACCTATCGCCTCGGACACCACGCACAGAAACCACCTGCGGCCAGACAGGCCTACCATAGAAGCCCAACGGTACAGTGCCTCAACGCGGGAACGTGTGCTCATTTCGAATAGCCGCTTCAGGCACTCATGGGGGTTAATGCAATTCTATATCTGTGTCTACCGATCTTCGAGCGAATCGCCACAGCAGCCTGAATTAATGGTTTCGTTTGTTCTATGCACGCGGTTCCAGAACCACCGGCTCAAGACCGTGGAGATGCCAAAGGACACGACGCTTAACCGTTTAGCCGAGTTGGCTTAGGGGTGTATTGGAGTCGTCGAAGTTTCAGTCCCCAATCTATGCCTGTGGGGTTTCTGGGATTTCTAAATTTGTTAAAAATACCCTCATACACAACATTCGCAACGGGACTCTGTGTGCCGTGCCCTTACTTCAGGATTCCTGCGAGCCCCCCTGACCCCCTCATTTATAACCCCACGCGTGTGCGGCGTGGTATTCCTATTTGTATAGCGCGTCCACTATGCTTCGAAACTCTAGCTATCACACACTTGCACGCACGTTGTGGGGGCGATGGTACACGTGCCCATACCCTTACAAAACAAACTCAACCTCAACCTAAAAACACCAGAAACCTCCCATTCCAACTCTGGAGCGTGCTTGTTTTCCCCACAGACACCCCGCCGCACATAAACAAACCTAACGTTGAGCACTTATTGGACACACACAACTGACCGCCAGGATCCTTACAATTCCTAACCCCCACAGATCCCACGCACCTCACTTAGATTGCGCCAATAGAGCCTGCCCTCCAGCGGGCAGGTACCGGCCCACGGTGAACGATCAGCCAACCTTCTCGCGCTGGCAAATATCCCAGCATCAGTTTGACAGCGAAGAAACAGTTTTGGAACAATCGCATTACTTTGAAATGCACACCCTCACGCCCTCCCAAATTCCGAAAAAGCCCAAATAGGCAAAGGCTATTATAAACAGCGACCAGTTACTACCAACCGACCACAATACATAACGCCCAACCACCACCCATACGCATAAGAACCTAATACCACAACCCCAAACCCTTACCAACGAAATAGAAGTTAACACCTATATTGGGAAATCTCTATACATAACCATAAGCTTACTCCAGCTGATTACCTGATTAGTGCTAAATTATCCATCAGACACAGGAAATACTAGTGGGGAATTCCAGTTCGCGGGAAGGCCGGATACAGGGGCACAAGTCGTACAATGACCGTTGACGCACCCCGCACGGAGATGCTGCCCTCCGGAGGCACGTGCCCTAAAGGGGATCCACACCCCAAACAGCACTCTCGGTTACTGGATGCACAGAAAAAGTTATACCGTAAGAAGCACCCCGTTCATACGTTAGATTCTTGTAACACGGGCGACAAGGCCACCCAAATTCAAGATGTAGACTCGGTTTAGCAAGACAATTTAGTGCTCATCGAGTAGATACCAGAAGCAGTACACCAACAAGAACAAAACAACCGCGAAAGGCCAATAACCAAACCAAACAAAAAGGCAGAAAGACCGCGCTAAACATACCACAATTATTAATGTTACCCCCCATAACCAAGCAAGACCAGCTTTAAAGCGGTGGTCCTGGAATATCCAGCAAATTGTTGCTATACCCTACAAGCAACATCCCCAAAAATCAGCCTCTAATATTATGTTCGATCGACACAGTCCGACTAGGATTGTTTGGCATCAGCTGTCACACCGAGGTTTTATATCCAGCGTTTGTTCTAGATAAGGACCCACAGAGTGGTGCCTGCATTTGGAGAAACTTGACTGGCACGGTGTGGTTGGACACACTTGCCTCCCTTAGGAAAACCATTCGTGTAACCGAATCTGAACTCCTTTTAGACGTACATACCTACGTTGCACCGGCGATACGACCAACCCAACGTTTCTGTGACCTACAACGGGCGCGGTGCACTCGCTCCATACCTAATCCCTCCCTTCCGGACCATATAGACCGGCCTAAAGCAGTTATTTACTACTCAAGGCGAAACTT-CTTCACCCATCTTACCATACATCTTCTTATACCTTCAAACATTAAACTCACTTCAGTAATCTCT-CCAATTCATTTATCAATCAACCAACACTGCAAGACACCTAAAACCCCACCACTACTTAGAAACCATTTTACTAACCTCGCCCAAGAAAATTCTCCCAAAACCAAAAA
n3011     TCATACCAATTTTGACACGGGGTCATAGCAGCATACGCAGCAAGGCTGCTCCAGGGGATTAAGCACCAATTCCCTAAACATGCCCGAAATACCCCCTTCAGCACGCCTCCTATATGGTAACTTGTGTATATGTAGGCCGGGCAATTGGATGAACCTGAACAGATACAACGAACGCCTCATTATCTGAATTATACGGAACGCTGCAGGGTGCGTGTAGGTGGGCTGCTTTGGTGAAACAAACAAATTCACATCACCCGCTTCATGAAATCCTTGTCTGCGTTCCTCTGCCACCCTAATCCTATGCTCTCGAACATTGGCCCTTAAACCGATAAATACCCGTAAAATAACTGAGTAGCGAAACGAACCATATCCCCGGGGTAATTTGCGAGTGCGCTTAAAAGTAAGCTGAACCACCGTTCTCAAGAGAACGCGCTCTTTCGGCCGATCAAGCACTAGAATCCCAACTTATCTTACAGCAACGGATGACGGTAGCACACACAATGTTTATCCGTAAGAAATACACAACATTCTACAAGAGTCTCAAAAACACTAAAATTAAACACAGTCACACCTCGGCCCTAGTACATCACCGCAACGAAGAGAAATACTCTGCTTTTCCGTTGAAACCCATGACAACTCAAACAATCAGGCATCTAACCCCTCAACGTATAGATAACTCTTAACAGAGACTCATGGTGGAGGAGCACCACGGCGCCGACCGGGCATAGAGAGCGTGAATTAGACGAAGGTGATCGCCAAGGCGAGTCCAAAAATTCCCCTTCCCCGTTAGGGGGGAGTAGTCCCGGACGCGGGTGGCGATTCCTGGGTTATGGAATAAAGAAAACCGCTCTCACCTGTTGCAAGACCCCTCCGCGGGAAACCAGCACAAATTGCGGGGGCGCTCCCTTTTGCCGGTACACCGTGAATCGGATTTGAAGCTGTAGAGTGACTAGTTGTAGTGCCATAGGAGGGACGTTATGAAAAGACAGAAGTATCGACCGGAAATGCCATTGTGTATCTAAGGTAGAGCGATTTGAGCCGATTGGGCTCTGCTAGGGTGACGGTACTTCCTAGTTCCCATGAGCTGGATAGGACATTCCCTTGCGGACCCTTGTCGGTACTAAATTAGTCATAAGGAATATAATGGTTTACAAACCGCAAAAAGTACGTCCCTCATGGCGTGCGCGAGGACTCTGTCGGTTCAAGGTGGTCGCGCAGGCGATATGCTCCACACAGACTTAAGGGCGGGCGTAACCGAGCACCGCCTCCACTAAGGAGGCGCACAGAGCCTTTATGTAGTAGCATGTTAACATGCCCGCTCCCGGGACGGACAGTCACGAAAGGGGCCTTGGCACGGAAGGACGCCACATTAAACCGATTGCTTGATGGACATACAGGGTACCTCTGATTTTCTATTTACCCACGCTCCAAAATTAACTCAACCACTCTACAACATAAAAATCACACTATCTATAATATTGCTGACCCTGACCAACTATTCGCCCCTCAACTAAACCTACCTTTTCCAAACTAACCAAGGCATGCACTTCAATCCTAACCGCCCTATACAACTTAAAGCGTCCTCGACCAGCCACCTATCGCCCCGGACACCACGCACAGAAACCACCTGCGGCCAGATAGGCCTACCATAGAAGCCCAACAATACAGTACCCCAATGCGGGAACGTGTGCCCATTTCGAATAGCCGSTTCAGGCACTCATGGGGGTCAATGCAATTCTATATCTACGTCTACCGACCTTCGAGCGAATCGCCACAGCAGTCTGAATTAATGGTTTCGTTTGTTCTATGCACGCGGCTCCAGAACCACCGGCCCAAGACTGTGGAGATGCCAAAGGACACGACGTTCAACCGTTTAGCCGAGTTGGCTTAGGGGTGTATTGGAGTCGCCGAAGTTTCAGTCCCCAATCTATGCCTGTGGGGTTTCTGGGATTTCTAAATTTGTTAAAAATACCCTCATAAACGGTATTCGCAACGGGACTCTGTGTGCCGTGCCCTTACTTCAGGACTTCTGCGAGCCCCCCTGACCCCCTCACTTATAACTCCACGTGTGTACGGTGTGGTATTCCCATTTGTATAGCGCGTCCACTATGCCTCGAAACTCTAGCTATCACACACTTGCACGCATGTTGTGGGAGTGACGGTACACGTGCCCACACCCTTACAAAACAGACCCAGCCTCAATCTAAAAGCACCAGAAACCTCCCATTCCAACTCTAGAGCATGCTCGCTTTTCCCACAGACACCCCGCCGCACATAAACAAACCTAACGTTGAGTATTTATTGGACACACACAACTGACCGCCAGGATCCTTACAATCCCTAACCCCCACAGATCCCACGCACCTCACTTAGATTGTGCCAATAGAGCCTGCCCTTCAGCGGGCAGGTACCGGCCCACGGTGAACAACCAGCCAGCTTTCTCGCGTTGGCAAATATTCCAGCATCAGTTTGACAGTGAAGAAACAGTTTTGGAACAATCGCATTACTTTGAAATGCACACCCTCACGCCCCCCCAAATTCCGAAAAAGCCCAAATAGGCAAAGATTATTATAAATAGCGACTAGTTACTACCAACCGATCGCAATACATAACGCCCAACCACCACCCACACGCATAAGAACCCAATACCATAACCCCAAACCCTTACCAACAAAATAGAAGTTAACACTTATATTGAGAAATCTCTATACATAACCATAAGCTTACTCCAGTTGATTACCTGATTAGTGCCAAATTATCCATCAGACACAGGAAATACTAGTGGGGAATTCCAGTTCGCGGGAAGGTCGGATACAGGGGCACAAGTTGTACAATGACCGTTGACACATCCCGCACGGAGATGCTGCCCTCCGGAGGCACGNNNCCTAAAGGGGATCCACACCTCAAACAGCACTCTCGGTTACTGGATGCACAGAAAAAGTTATACCGCAAGAAGCACCCCGTTCATACGTTAGACTCTTGTAACACAGGCGACAAGGCCACCCAAATTCAAGATGTAGACTCGGTTTAGCAAGACAATTCAGTGCCCACCGATTAGATACCAAAAGCAGTACACCAACAAGATCAAAACAACCGTGAAAGGCCAATAATCAAACCAAACAAAAAGGCAGAAAGACCGCGCTAAACACACTACAATTATTAACGTTACCCCCCATAACCAAGCAAGACCAGCTTTAAAGCGGTGGTCCTGGAATACTCAGCAAATCGTTGCTACACCCTACAAGCAACATCCCCAAAAATCAGCCTCTAATGTTATGTTCGATCAACACAGTCCGACTAGGATCGTTTGGCATCAGCTGTCACACCGAGGTTTTATATCCAGCGTTTGTTCTAGATAAGGACCCATAGAGTGGTGCCTGCATTTGGAGAAACTTGACTAGCACGGTGTGGTTGGACACACTTGCCTCCCTCAGGAAAACCATCCGTGTAACCGAATCTGAACTCCTTTTAGACGTACATACTCATGTTGCATCGGCGATACGACCGACCCAACGTTTCTGTGACCTACAACGGGCGCGGTGCACTCACCCCATACCTAATCCCTCCCTTCCGGACTACATAGACCGGCCTAAAGCAGTTATTTACTACTCAAGGCGAAACTT-CCTCATTCACCTCACCTCACACCTTTTCGCACTCTTGAACATAAAATCCTTTTCAACAATCTCC-CCAGTCCTATCACCGAAAAAACAGCACCACAAAATACCTAAGAACCTATCGCTACACAAAAGCCATCCCATAAATCTCAGTAAAGAAAACTCTCTCAAAACCAAAAA
n3024     TCATACCAATTTTGACACGGGGTCATAGCAGCATACGCAGCAAGGCTGCTCCAGGGGATTAAGCACCAATTCCCTAAACATGCCCGAAATACCCCCTTCAGCACGCCTCCTATATGGTAACTTGTGTATATGTAGGCCGGGCAATTGGATGAACCTGAACAGATACAACGAACGCCTCATTATCTGAATTATACGGAACGCTNNAGGGTGCGTGTAGGTGGGCTGCTTTGGTGAAACAAACAAATTCACATCACCCGCTTCATGAAATCCTTGTCTGCGTTCCTCTGCCACCCTAATCCTATGCTCTCGAACATTGGCCCTTAAACCGATAAATACCCGTAAAATAACTGAGTAGCGAAACGAACCATATCCCCGGGGTAATTTGCGAGTGCGCTTAAAAGTAAGCTGAACCACCGTTCTCAAGAGAACGCGCTCTTTCGGCCGATCAAGCACTAGAATCCCAACTTATCTTACAGCAACGGATGACGGTAGCACACACAATGTTTATCCGTAAGAAATACACAACATTCTACAAGAGTCTCAAAAACACTAAAATTAAACACAGTCACACCTCGGCCCTAGTACATCACCGCAACGAAGAGAAATACTCTGCTTTTCCGTTGAAACCCATGACAACTCAAACAATCAGGCATCTAACCCCTCAACGTATAGATAACTCTTAACAGAGACTCATGGTGGAGGAGCACCACGGCGCCGACCGGGCATAGAGAGCGTGAATTAGACGAAGGTGATCGCCAAGGCGAGTCCAAAAATTCCCCTTCCCCGTTAGGGGGGAGTAGTCCCGGACGCGGGTGGCGATTCCTGGGTTATGGAATAAAGAAAACCGCTCTCACCTGTTGCAAGACCCCTCCGCGGGAAACCAGCACAAATTGCGGGGGCGCTCCCTTTTGCCGGTACACCGTGAATCGGATTTGAAGCTGTAGAGTGACTAGTTGTAGTGCCATAGGAGGGACGTTATGAAAAGACAGAAGTATCGACCGGAAATGCCATTGTGTATCTAAGGTAGAGCGATTTGAGCCGATTGGGCTCTGCTAGGGTGACGGTACTTCCTAGTTCCCATGAGCTGGATAGGACATTCCCTTGCGGACCCTTGTCGGTACTAAATTAGTCATAAGGAATATAATGGTTTACAAACCGCAAAAAGTACGTCCCTCATGGCGTGCGCGAGGACTCTGTCGGTTCAAGGTGGTCGCGCAGGCGATATGCTCCACACAGACTTAAGGGCGGGCGTAACCGAGCACCGCCTCCACTAAGGAGGCGCACAGAGCCTTTATGTAGTAGCATGTTAACATGCCCGCTCCCGGGACGGACAGTCACGAAAGGGGCCTTGGCACGGAAGGACGCCACATTAAACCGATTGCTTGATGGACATACAGGGTACCTCTGATTTTCTATTTACCCACGCTCCAAAATTAACTCAACCACTCTACAACATAAAAATCACACTATCTATAATATTGCTGACCCTGACCAACTATTCGCCCCTCAACTAAACCTACCTTTTCCAAACCAACCAAGGCATGCACTTCAATCCTAACCGCCCTATACAACTTAAAGCGTCCTCGACCAGCCACCTATCGCCCCGGACACCACGCACAGAAACCACCTGCGGCCAGATAGGCCTACCATAGAAGCCCAACAATACAGTACCCCAATGCGGGAACGTGTGCCCATTTCGAATAGCCGCTTCAGGCACTCATGGGGGTCAATGCAATTCTATATCTACGTCTACCGACCTTCGAGCGAATCGCCACAGCAGTCTGAATTAATGGTTTCGTTTGTTCTATGCACGCGGCTCCAGAACCACCGGCCCAAGACTGTGGAGATGCCAAAGGACACGACGTTCAACCGTTTAGCCGAGTTGGCTTAGGGGTGTATTGGAGTCGCCGAAGTTTCAGTCCCCAATCTATGCCTGTGGGGTTTCTGGGATTTCTAAATTTGTTAAAAATACCCTCATAAACGGTATTCGCAACGGGACTCTGTGTGCCGTGCCCTTACTTCAGGACTTCTGCGAGCCCCCCTGACCCCCTCACTTATAACTCCACGTGTGTACGGTGTGGTATTCCCATTTGTACAGCGCGTCCACTATGCCTCGAAACTCTAGCTATCACACACTTGCACGCATGTTGTGGGAGTGACGGTACACGTGCCCACACCCTTACAAAACAGACCCAGCCTCAATCTAAAAGCACCAGAAACCTCCCATTCCAACTCTAGAGCATGCTCGCTTTTCCCACAGACACCCCGCCGCACATAAACAAACCTAACGTTGAGTACTTATTGGACACACACAACTGACCGCCAGGATCCTTACAATCCCTAACCCCCACAGATCCCACGCACCTCACTTAGATTGTGCCAATAGAGCCTGCCCTTCAGCGGGCAGGTACCGGCCCACGGTGAACAACCAGCCAGCTTTCTTGCGTTGGCAAATATTCCAGCATCAGTTTGACAGTGAAGAAACAGTTTTGGAACAATCGCATTACTTTGAAATGCACACCCTCACGCCCCCCCAAATTCCGAAAAAGCCCAAATAGGCAAAGATTATTATAAATAGCGACTAGTTACTACCAACCGATCGCAATACATAACGCCCAACCACCACCCACACGCATAAGAACCCAATACCACAACCCCAAACCCTTACCAACAAAATAGAAGTTAACACTTATATTGAGAAATCTCTATACATAACCATAAGCTTACTCCAGTTGATTACCTGATTAGTGCTAAATTATCCATCAGACACAGGAAATACTAGTGGGGAATTCCAGTTCGCGGGAAGGTCGGATACAGGGGCACAAGTTGTACAATGACCGTTGACACATCCCGCACGGAGATGCTGCCCTCCGGAGGCACGTGCCCTAAAGGGGATCCACACCTCAAACAGCACTCTCGGTTACTGGATGCACAGAAAAAGTTATACCGTAAGAAGCACCCCGTTCATACGTTAGACTCTTGTAACACAGGCGACAAGGCCACCCAAATTCAAGATGTAGACTCGGTTTAGCAAGACAATTCAGTGCCCACCGATTAGATACCAAAAGCAGTACACCAACAAGATCAAAACAACCGTGAAAGGCCAATAATCAAACCAAACAAAAAGGCAGAAAGACCGCGCTAAACACACTACAATTATTAACGTTACTCCCCATAACCAAGCAAGACCAGCTTTAAAGCGGTGGTCCTGGAATACTCAGCAAATCGTTGCTACACCCTACAAGCAACATCCCCAAAAATCAGCCTCTAATGTTATGTTCGATCAACACAGTCCGACTGGGATCGTTTGGCATCAGCTGTCACACCGAGGTTTTATATCCAGCGTTTGTTCTAGATAAGGACCCATAGAGTGGTGCCTGCATTTGGAGAAACTTGACTAGCACGGTGTGGTTGGACACACTTGCCTCCCTCAGGAAAACCATCCGTGTAACCGAATCTGAACTCCTTTTAGACGTACATACTTATGTTGCATCGGCGATACGACCGACCCAACGTTTTTGTGACCTACAACGGGCGCGGTGCACTCACCCCATACCTAATCCCTCCCTTCCGGACTACATAGACCGGCCTAAAGCAGTTATTTACTACTCAAGGCGAAACTT-CCTCACTCACCTCACCTCATACCTTCTCGCACTCTCAAACATAAAATCTTTTTCAACAACTTCC-CTAATTTTCCCACCGAAAAAATAACACCACGAAATACCTAAAAACCTATCGCTACACAAAAGCCATCCTACAAATCTCAATAAAGAAAACTCTCTCAAAACCAAAAA
n3025     NNATACCAATTTTGACACGGGGTCATAGCAGCATANNNNNCAAGGCTGCTCCAGGGGATTAANNNNNNNNNNNNNNNNNNNNNNNNNNNNNNNNNNNNNNNNNNNNNNNNNNNNNNNNNNNNNNNNNNNNNNNNNNNNNNNNNNNNNNNNGAACCTGAACAGATACAACGAACGNNNNNNNNNNNNNNNNNNNNNNNNNNNNNNNNNNNNNNNNNNNNNNNNNNNNNNNNNNNNNNNNNNNNNATTCACATCAYCCGYTTCATGAAATCCTTGTCTGCNNNNNNNNNNNNNNNNNNNNNNNNNNTCTCGAACATTGGCCCTTAAACCGATAAATACCCGTAAAATAACTGANNNNNNNNNNNNNNNNNNTCCCCGGGGTAATTTGCGAGTGCGCTTNNNNNNNNNNNNNNNNNCCGTTCTCAAGAGAACGCGCNYTTTCGGCCGATCANNNNNNNNNNNNNNNNNNNNTYTTACAGCAACGGATGACRGTAGCACACACAATGTTTATCCGTAAGAAATACACAACATTCTNNNNNNNNNNNNNNNNNNNNAAAATTAAACACAGTCACNNNNNNNNNNNNNNNNNNNNNNNNNNNNNNNNNNNNNNNTCTGCTTTTCCGTTGAAACCCATGACAACNNNNNNNNNNNNNNNNNNNNNNNNNNNNNNNNNNGATAACTCTTAACAGAGACTCATGGTGNARGAGCAYCACGGCGCCGANNNNNNNNNNNNNNNNNNNNNNNNNNNNNGGTGATCGCCAAVGCGAGTCCAAANNNNNNNNNTCCCYGTTAGGGGGGAGTNNNNNNNNNNNNNNNNNNNNNNNNNNNNNNNNNNNNNNNNNNNNNNNNNNNNNNNNNNNNNNNNNNNNNNNNNNNNNNNNNNNNNNNNNNNNNNNNNNNNNNNNNNNNNNNNNNNNNNNNNNNNNNNNNNNNNNNNNNNNNNNNNNNNNNNNNNNNNNNNNNNNNNNNNNNNNNNNNNNNNNNAAAGACAGAAGTATCGACCGGAAANNNNNNNNNNNNNNNNNNRTAGAGCGATTTGAGCCGATTGGGCTCNNNNNNNNNNNNNNNNNNNNNNAGTTCCCATGAGCTGGATAGGACATTYNNNNNNNNNNCCTTGTYGGTACTAAATTAGTCATAAGGANNNNNNNNNNNNNNNNNNNNNNNNNNNNNNNNNNNNNNNNNNNNNNNNNNGGACTCTGTCGGTTCAAGGTGGTCGCGCAGGCGATATGCTCNNNNCAGACTTAAGGGCGGGCNNAACCGAGCACCKCCTCCACTAAGGAGGCGCACAGAGCCTTTATNNAGTAGCATGTTAACATGCCCGCTCCCGGGACGGACAGTCACGAAAGGGGCCTTSGCACGGAAGGACGCCACATTAANYCGATTGCTTGATGGACATACAGGGTACCTCTGATTTTCTATTTNNNNNNNNNNNNNNNNNNNNTCAACCACTCTACAACATAAAAATCNNNNNATCTATAATATTGCTGACCCTGACCAACTACTCGCCCCTYAACTAAACCTACNNNNNNNNNNNNNNNNNNNNCATRNNNNNNNNNNNNNNNNNNNNNNNNNNNNNNNNNNNNNNNNNNNCCAGCCACCTATCGCCCCGGACACCACGCAYNNNNNNNNNNNNNNNNNNNNNNNNNNNNNNNNNNNNNNNNAAYAATACAGTACCCCAATGCGGGAACGTGTGCCNNNNNNNNNNNNNNNNNNCAGGCACTCATGGGGGTCAATNNNNNNNNNNNNNNNNNNNNNNNNNNCTTCGAGCGAATCGCCACAGCAGTCTNNNNNNNNNNNNNNNNNNNNNNNNNNNNNNNNNNTYYAGAACCACCGGCCCAAGACTGTGGAGATGCCAAAGGACACGACGTTCAACCGTTTARCCGAGTTGGCTTAGGGGTGTATTGNNNTCGCCGAAGTTTCAGTCCCCNNNNNATGCCTGTGGGGTTTCTGGRATTTCTAAATTTGTTNNNNNNNNNNNNNNNNNNNNNNNNNNNNNNRRGACTCTNTGTGCCGTGCCCTTACTTCAGGACNNNNNNNNNNNNNNNNNNNNNNNNNNNNNNNNNNNNNNNNNNNNTACGGTGTGGTATTCCCATTTGTACANNNNNNNNNNNNNNNCTCGAAACTCTAGCTATCACACACTTGCACGCATGTTGTGGGAGTGACGGTACACGTGCCCACACCCTTACAAAACNNNNNNNNNNNNNNNNNNNNNNNNNNNNNNNNNNNNNNNNNNNNNTMTAGAGCATGCTCGCTTTTCCCACAGACACCCCGCCGCACATAAANNNNNNNNACGTTGAGTACTTATTGGACACACACAACTRACCGCNNGGATCCTTACAATCCCTAACCCCCACAGATCCCACGCACCTNNNNNNNNNNNNNNNNNNNNNNNNNNCCCTTCAGCGGGCAGGTACCGGCCYANNNNNNNNNNNNNNNNNNNNNNNNNNNNNNNNNNNNNNNNNNNNNNNNNNNNNNACAGTGAAGAAACAGTTTTGGAACANNNNNNNNNNNNNNNNNNNNNNACCCTCACRCCCCNNNNNNNNNNNNNNNNNNNNNNNNNNNNNNNGATTATTATAAATAGCGACTAGTTACTACCAACCGATCGCAATACATAACGCCCAACCACCANCCACACGCATAAGAACCCAATACCACAACCCCNNNNNCTTACCRACAAAANNNNNNNNNNNNNNNNNNNNNNNNNNNNNNTATACATAACCATAAKCTTACTCCAGTTGATTAYYTGNNNNNNNNNNNNNNNNCCATCAGACAMAGNNNNNNNNNNNNNNNNNNNNNNNNNCGCGGGAAGGTCGGATACAGGGGCACAAGTTGTACAATGACCGTTGACANATCCCGCACGGAGATGCTGCCCTCCGGAGGCANNNNNNNNNNNNNNNNNNNNNNNNNNNNACAGCACTCTCGGTTACTGGATGCACAGANNAAGTTATACCGTAAGAAGCACCCNNNNNNNNNNNNNNNNNNNNNNNNNNNNNNNNNNNNGGCCACCCAAATTCANNNNGTAGACTCGGTTTAGCAAGACAATTCAGTGCCCACCNNNNNNNNNNNNNNNNNNNNNNNNNNNNNNNNNNNNNNNNNNNNTGAAAGGCCAATAATCAAACCAAACAAAAAGGCAGAAAGACCGCGCTAAACACACTACAATTNNNNNNNNNNNNNNNNNNAACCAAGCAAGACNNNNNNNNNNNNGGTGGTCCTGGAATACWCAGCAAATCGTTGCTRNNNNNNNNNNNNNNCATNYYCAAAAATCAGCCTCTAATGTTANNNNNNNNNNNNNNNNNNNGACTAGGATCGTTTGGCATCAGCTGTCACANNNNNNNNNNNNNNNNNNNNNNNNNNNNNNNNNNNNNNNNNNNNNNNNNNNNNNNNNTTTGGAGAAACTTGACTAGCACGGTGTGNNNNNNNNCACTTGCCTCCCTCAGGAAAACCATCCGTGTAACCGAATCTGAACNNCTTTTAGACNNNNNNNNNNNNNNNNNNNNNNNNNNNNNNNNNNNNNNNCGTTTCTGTGACCTANNNNNNNNNNNNNNNNNNNNNNNCATACCTAATCCCTCCCTTCCGGACTACATAGACNNNCCTAAARNNNNNNNNNNNNNNNNNNNNNNNNNNNNNNNNNNNNNNNNNNNNCTCATACCTTCTCGCACCCTCAAACATNNNNNNNNNNNNNNNNNNNNNN-NNNNNNNNNNNNNNGAAAAAATAACACCACAAANNNNNNNNNNNNNNNNNNNNNNNNNNNNNNNNNNNNNNAAATCTCRATAAAGAAAACTCTCTCAAAACYNNNAA
n3026     TCATACCAATTTTGACACGGGGTCATAGCAGCATACGCAGCAAGGCTGCTCCAGGGGATTAAGCACCAATTCCCTAAACATGCCCGAAATACCCCCTTCAGCACGCCTCCTATATGGTAACTTGTGTATATGTAGGCCGGGCAATTGGATGAACCTGAACAGATACAACGAACGCCTCGTTATCTGAATTATACGGAACRYTRNAGGGTVCGTGTAGGTGGGCTGCTTTGGTGAAACAAACAGATTCACATCACCCGCTTCATGAAATCCTTGTCTGCGTTCCTCTGCCACCCTAATCCTATGCTCTCGAACATTGGCCCTTAAACCGATAAATACCCGTAAAATAACTGAGTAGCGAAACGAACCATATCCCCGGGGTAATTTGCGAGTGCGCTTAAAAGTAAGCTGAACCACCGTTCTCAAGAGAACGCGCTCTTTCGGCCGATCAAGCACTAGAATCCCAACTTATCTTACAGCAACGGATGACGGTAGCACACACAATGTTTATCCGTAAGAAATACACAACATTCTACAAGAGTCTCAAAAACACTAAAATTAAACACAGTCACACCTCGGCCCTAGTACATCACCGCAACGAAGAGAAATACTCTGCTTTTCCGTTGAAACCCATGACAACTCAAACAATCAGGCATCTAACCCCTCAACGTATAGATAACTCTTAACAGAGACTCATGGTGGAGGAGCACCACGGCGCCGACCGGGCATAGAGAGCGKNNNNNNNACGAAGGTGATCGCCAAGGCGAGTCCAAAAATTCCCCTTCCCCGTTAGGGGGGAGTAGTCCCGGACGCGGGTGGCGATTCCTGGGTTATGGAATAAAGAAAACCGCTCTCACCTGTTGCAAGACCCCTCCGCGGGAAACCAGCACAAATTGCGGGGGCGCTCCCTTTTGCCGGTACACCGTGAATCGGATTTGAAGCTGTAGAGTGACTAGTTGTAGTGCCATAGGAGGGACGTTATGAAAAGACAGAAGTATCGACCGGAAATGCCATTGTGTATCTAAGGTAGAGCGATTTGAGCCGATTGGGCTCTGCTAGGGTGACGGTACTTCCTAGTTCCCATGAGCTGGATAGGACATTCCCTTGCGGACCCTTGTCGGTACTAAATTAGTCATAAGGAATATAATGGTTTACAAACCGCAAAAAGTACGTCCCTCATGGCGTGCGCGAGGACTCTGTCGGTTCAAGGTGGTCGCGCAGGCGATATGCTCCACACAGACTTAAGGGCGGGCGTAACCGAGCACCGCCTCCACTAAGGAGGCGCACAGAGCCTTTATGTAGTAGCATGTTAACATGCCCGCTCCCGGGACGGACAGTCACGAAAGGGGCCTTGGCACGGAAGGACGCCACATTAAACCGATTGCTTGATGGACATACAGGGTACCTCTGATTTTCTATTTACCCACGCTCCAAAATTAACTCAACCACTCTACAACATAAAAATCACACTATCTATAATATTGCTGACCCTGACCAACTATTCGCCCCTCAACTAAACCTACCTTTTCCAAACCAACCAAGGCATGCACTTCAGTCCTAACCGCCCTATACAACTTAAAGCGTCCTCGACCAGCCACCTATCGCCCCGGACACCACGCACAGAAACCACCTGCGGCCAGATAGGCCTACCATAGAAGCCCAACAATACAGTACCCCAATGCGGGAACGTGTGCCCATTTCGAATAGCCGCTTCAGGCACTCATGGGGGTCAATGCAATTCTATATCTACGTCTACCGACCTTCGAGCGAATCGCCACAGCAGTCTGAATTAATGGTTTCGTTTGTTCTATGCACGCGGCTCCAGAACCACCGGCCCAAGACTGTGGAGATGCCAAAGGACACGACGTTCAACCGTTTAGCCGAGTTGGCTTAGGGGTGTATTGGAGTCGCCGAAGTTTCAGTCCCCAATCTATGCCTGTGGGGTTTCTGGGATTTCTAAATTTGTTAAAAATACCCTCATAAACGGTATTCGCAACGGGACTCTGTGTGCCGTGCCCTTACTTCAGGACTTCTGCGAGCCCCCCTGACCCCCTCACTTATAACTCCACGTGTGTACGGTGTGGTATTCCCATTTGTACAGCGCGTCCACTATGCCTCGAAACTCTAGCTATCACACACTTGCACGCATGTTGTGGGAGTGACGGTACACGTGCCCACACCCTTACAAAACAGACCCAGCCTCAATCTAAAAGCACCAGAAACCTCCCATTCCAACTCTAGAGCATGCTCGCTTTTCCCACAGACACCCCGCCGCACATAAACAAACCTAACGTTGAGTACTTATTGGACACACACAACTGACCGCCAGGATCCTTACAATCCCTAACCCCCACAGATCCCACGCACCTCACTTAGATTGTGCCAATAGAGCCTGCCCTTCAGCGGGCAGGTACCGGCCCACGGTGAACAACCAGCCAGCTTTCTTGCGTTGGCAAATATTCCAGCATCAGTTTGACAGTGAAGAAACAGTTTTGGAACAATCGCATTACTTTGAAATGCACACCCTCACGCCCCCCCAAATTCCGAAAAAGCCCAAATAGGCAAAGATTATTATAAATAGCGACTAGTTACTACCAACCGATCGCAATACATAACGCCCAACCACCACCCACACGCATAAGAACCCAATACCACAACCCCAAACCCTTACCAACAAAATAGAAGTTAACACTTATATTGAGAAATCTCTATACATAACCATAAGCTTACTCCAGTTGATTACCTGATTAGTGCTAAATTATCCATCAGACACAGGAAATACTAGTGGGGAATTCCAGTTCGCGGGAAGGTCGGATACAGGGGCACAAGTTGTACAATGACCGTTGACACATCCCGCACGGAGATGCTGCCCTCCGGAGGCAYGNGCCCTAAAGGGGATCCACACCTCAAACAGCACTCTCGGTTACTGGATGCACAGAAAAAGTTATACCGTAAGAAGCACCCCGTTCATACGTTAGACTCTTGTAACACAGGCGACAAGGCCACCCAAATTCAAGATGTAGACTCGGTTTAGCAAGACAATTCAGTGCCCACCGATTAGATACCAAAAGCAGTACACCAACAAGATCAAAACAACCGTGAAAGGCCAATAATCAAACCAAACAAAAAGGCAGAAAGACCGCGCTAAACACACTACAATTATTAACGTTACTCCCCATAACCAAGCAAGACCAGCTTTAAAGCGGTGGTCCTGGAATACTCAGCAAATCGTTGCTACACCCTACAAGCAACATCCCCAAAAATCAGCCTCTAATGTTATGTTCGATCAACACAGTCCGACTAGGATCGTTTGGCATCAGCTGTCACACCGAGGTTTTATATCCAGCGTTTGTTCTAGATAAGGACCCATAGAGTGGTGCCTGCATTTGGAGAAACTTGACTAGCACGGTGTGGTTGGACACACTTGCCTCCCTCAGGAAAACCATCCGTGTAACCGAATCTGAACTCCTTTTAGACGTACATACTTATGTTGCATCGGCGATACGACCGACCCAACGTTTCTGTGACCTACAACGGGCGCGGTGCACTCACCCCATACCTAATCCCTCCCTTCCGGACTACATAGACCGGCCTAAAGCAGTTATTTACTACTCAAGGCGAAANNNNCCTCACTCACCTCACCTCATACCTTCTCGCACTCTCAAACATAAAATCTTTTTCAACAACTTCC-CTAATTTTCCCACCGAGAAAATAACACCACAAAATACCTAAAAACCTATCGCTACACAAAAGCCATCCTACAAATCTCAATAAAGAAAACTCTCTCAAAACCAAAAA
n3219     TCATANNNATTTTGACACGGGGTCATAGCAGCATACGNNNNNAGGCTGCYCCARGGGANNNNNNNNNNATTCCCTANACATGCCCGAAATACCCCCTNNNNNNNNNNNNNNNTATRGTAACTTGTGTATATGTNNNNNNGGCAATTGGATGAACCTGAACAGATACAACGAACGCCTCATTATCTGANNNNNNNNNNNNNNNNNNNNNNNNNNNTAGGTGGRCTGNNNNNNNNNNNNNNNNNNNNNNNNATCACCCGCTTCATGAAATCCTTGTCTGCGTTNNNNNNNNNNNNNNNNNNNATGCTCTCGAACATTGGCCCTTANNNNNNTAAATNNNNNNANNATAACTGAGTAGCGAAACGAACCANNNCCCCGGGGTAATTTGCGAGTGCGCTTAAAAGTAAGCTRAACCACCGTTCTCAAGAGAACGCGCTCTTTCGGCCGATNNNNNNNNNNNNNNNNNNNNNNNNNNNNNNNNNNNNNNNNNNGTAGYACACACAATGTTTATCCGTAAGAAATACACAACATTYTNNNNNNNNNNNNNNNNNNNNNNNNNTAAACACAGTCANNNNNNNNNNNNNNNNNNNNNNNNNNNNNNNNNNAAATACTCTGCTTTTCCGTTGAAACCCATGACAACTCAAACAATCAGNNATNNNNNNNNNNNNNNTANNNNNNACTCTTAACAGAGACTCATGGTRGAGGARCACCACGGCGCCNNNNNNNNNNNNNNNNNNNNNNNNNNNNNNNNNNNNNNNNNNNNNNNNNNNNNNNNNNNNNNNNNNNCCGTTAGGGGGGAGNNNNNNNNNNNNNNNNNNNNNNNNNNNNNNNNNNNNNNNNNNNNNNACCGCTCTCACCTNNNGNNNNACYCCTCCGCGGGNNNNNNNNNNNNNNNNNNNNNNNNNNNNNNNNNNNNNNNNNNNNNNNNNNNGGATTTGAAGCTGTNNNNNNNNNNNNNNNNNNNNNNNNGGAGGRNNNNNNTGAAAAGACAGAAGTATCGACCGGAAATGCCANNNNNNNNNNNNNNNNNARCGATTTGAGCCGATTGGRNNCTGCTAGGGTGACGGTACTTCCTAGTTCCCATGAGCTNNAWAGSACATNNNNNNNNNNNNNNNNNNCGRTACTAAATTARNNNNNNNNNNNNNNNNNNNNNNNNNNNYGCAAAAAGTACGTCCCTNNNNNNNTGCGCGAGGACTCTNNNNNNNNNNNNNGGTCGCGCAGGCGATATGCTCCACANNNNNNNNNNNNNNNGTGTAACCGAGCAYCGCCTCCACTAAGGAGGCGCACAGAGCCTNYATGTAGTAGCATGTTAANNNNNNNNNNNNNNNNACGGACAGTCACGAAAGGGGCCTTGGYAYNNNNNNNNNNNNNNNNNNNNNGATYGCTTGATGGNNNNNNNNNNNNNCTCTGATTTTCTATTTACCCACGCTCCAAAATTAACTCAACCACTCTACAACANNNNAATCACACTATCTATAATATTGCTGACCCTGACYAACTATTCGCCCCTCAACTAAACCTACCTTTTYCAAACCAACCAAGGCATGCACTTCAGTCCTAACCGCCCTATACNACTTAAAGCGTCCTCGACCAGCCACCTATCGCCCCGGACACCACGCACAGAAACCACCTGCGGCCARANNNGCCTACCATAGAAGCCCNNNNNNNNNNNNNNNNNNNGCGGGAACGTGTGCCCATTTCGAATAGCCGCTNNNNNNNNNYATRRRRRTSAATGCAATTCTATATCTACGTCTACCGACCTTCRAGCGAATYGCCACAGCAGTCTGAATTAATGGTTTCGTTTGTTCTATGCACGCRGCTCNNNNNNNNNNNNNNNNNNNNNNTGRAGATGCCAAAGGACACGACGTTCAACCGTTTAGCCGAGTTGNNNNNNNNNNNNNNNNNNNNNNNCGAAGTTTCAGTCCCCAATCTATGCCTGTGGGGTTTCTGGGATTTNNNNNNNNNNNNNNNNNACCCTCATAAACGGTATTTGCAACGGGACTCTGTGTGCCGTGCYCTTACTTCAGGACTTCTGWRNNNNNNNNNNNNNNNNNNNNNNNTAACTCCACGTGNGTACGGTGTGGTNNNNNNNNNNGTATAGCGCGTCCACTATGCCTCGNNNNNNNARCTATCACACACTTGCACGCATGTTGTGGGAGTGACGGTACACGTGCCCACACCCTTACAAAACAGACCCAGCCTCAATCTAAAAGCACCAGAAACCTCCCATTCCANNTCTAGAGCATGCTNNNNNNNNNNNNNNNNNNNNNNNNGCACATAAACAAANNNAACGTTGAGTACTTATTGGACAYACACAACTGACCGCCAGGATCCTNNNNATCCCTAACCCNCACAGATCCCACGCANNNNNNNNNNNNNNNNNNNNNNNNNNNNNNNNNNNNNCGGGCAGGTACCGGCCYAYNNNNNNNNNNNAGCCAGCTTTCTTGCGTTGGCAAATATTCCAGYNNNNNNNTGACAGTGAAGAAACAGTTTTGGAACAATCGCATTACTTTGAAATGCACACCCTYACKCCYYCCCANNNNNNNNNNNAGCCCAAATAGGCAAAGATTATTATAAATAGCRACTAGTTACTACCAACCGATCGCAATACATAACGCCCAACCACCACCCACACRCNNNNNNNNNNNNNNNNNNNNNNNNNNNNNNNNNNNNNNNAAATAGAAGTTANNNNNNNNATTGAGAAATCTCTATACATAACCATAAGCTTACTCCAGTTGATTACCTGATTNNNNNNNNNNNNNNNNNNNNNNNNNNNNNNNNNNNNNNNNNNNNTCCAGTTCGCGGGAAGGTCGNNNNNNNNNNNNNNNNNNNNNNNNNNNNNNNNNNNNNNNNNNNNACGGARATGCTGCCCTCCNNNNNNNNNNNNNNNNAAGGGGATCCACACCTCNNNYAGCACTCTCGGTTACTGGANNNNNNNNNNNNNTTATACCGTAAGAAGCANNNNNNNNNNNNNNNNNACTCTTGTAACACAGGCGACAAGGCCACCYAAATTCAAGATGTAGACTYGGTTTAGCAAGACAATTCAGTGCCCACCGATTAGATACCAAAAGCAGTACACCAACAAGATCAAAACAACCGTGAAAGGYCA-TAATCAAACCAAACAAAAAGGCAGAAAGACCGCGCTAANNNNNNNNNNNNNNNTAACGTTACTCCCCATAACCAAGCAAGACCAGCTTTAAANNGRTGGTCCTGGAATACTCAGCAAATCGTTGCTACACCCTACAAGCAACATYNNNNNNNNNNNNNNNNNNNNNNNNNNNNNNNNNAACACAGTCCGACTAGGATCGTTTGGCATCAGCTGTCACACCGAGGNNNNNNNNNNNNNNNNNNNNNNNNNTAAGGACCCATAGAGTGNNNNNTGCATTTGGAGAAACTTGACTAGCACRGTNNNNNNNNNNNNACTTGCCTCCCTCAGGAAAACCATCCGTGTAACCGAATCTGAACTCCTTTTAGACRTACATACNNNNNNNNNNNNNNNNNNNNNNNNNNNNNNNNNNNNNNNNNNNNNNNNNNNNNCGCGGTGCACTCACCCCATACCTAATCCCTCCNNNNNNNNNNACATAGACCGGCCTAAARCAGTTATTTANNNNNNNNNNNNNNNNNNNCTTCACTCACCTCACCTYATACYTNNNNNNNNNNNNAAACATAAAATCTTNNNNNNNNNNNNNN-NNNNNNNNNNNNNNNNNNAAATAACACCACAAAATACCNNNNNNNNNNNNNNNNNNNNNNNNNNNNCCTACAAATCTCAATAAAGAAAACTCTCTCAAANNNNNNNN
n3220     TCATACCAATTTTGACACGGGGTCATAGCAGCATACGCAGCAAGGCTGCTCCAGGGGATTAAGCACCAATTCCCTAAACATGCCCGAAATACCCCCTTCAGCACGCCTCCTATATGGTAACTTGTGTATATGTAGGCCGGGCAATTGGATGAACCTGAACAGATACAACGAACGCCTCATTATCTGAATTANNNNNNNNNNNNNNNNNNNNNNGTAGGTGGGCTGCTTTGGTGAAACAAACAAATTCACATCACCCGCTTCATGAAATCCTTGTCTGCGTTCCTCTGCCACCCTAATCCTATGCTCTCGAACATTGGCCCTTAAACCGATAAATACCCGTAAAATAACTGAGTAGCGAAACGAACCATATCCCCGGGGTAATTTGCGAGTGCGCTTAAAAGTAAGCTGAACCACCGTTCTCAAGAGAACGCGCTCTTTCGGCCGATCAAGCACTAGAATCCCAACTTATCTTACAGCAACGGATGACGGTAGCACACACAATGTTTATCCGTAAGAAATACACAACATTCTACAAGAGTCTCAAAAACACTAAAATTAAACACAGTCACACCTCGGCCCTAGTACATCACCGCAACGAAGAGAAATACTCTGCTTTTCCGTTGAAACCCATGACAACTCAAACAATCAGGCATCTAACCCCTCAACGTATAGATAACTCTTAACAGAGACTCATGGTGGAGGAGCACCACGGCGCCGACCGGGCATARANNNNNNNNNNNNNNNNNNNNNNNNNGCYAAGGCGAGTCCAAAAATTTCCCTTCCCCGTTAGGGGGGAGTNNNCCCGGACGCGGGTGGCGATTCCTGGGTNNNGGAATAAAGAAAACCGCTCTCACCTGTTGCAAGACCCCTCCGCGGGAAACCAACACAAATTGCGGRGGCGCTCCCTTTTGCCGGTANNNNNNNNNNNGRATTTGAAGCTGTAGAGTGACTAGTTGTAGTGCCATAGGAGGGACGTTATGAAAAGACAGAAGTATCGACCGGAAATGCCATTGTGTATCTAAGGTAGAGCGATTTGAGCCGATTGGGCTCTGCTAGGGTGACGGTACTTCCTAGTTCCCATGAGCTGGATAGGACATTCCCTTKCGGACCCTTGTCGGTACTAAATTAGTCATAAGGANNNNNNTGGTTTACAAACCGCAAAAAGTACGTCCCTCATGGCGTGCGCGAGGACTCTGTCGGTTCAAGGTGGTCGCGCAGGCGATATGCTCCACACAGACTTAAGGGCGGGCGTAACCGAGCACCGCCTCCACTAAGGAGGCGCACAGAGCCTTTATGTAGTAGCATGTTAACATGCCCGCTCCCGGGACGGACAGTCACGAAAGGGGCCTTGGCACGGAAGGACGCCACATTAAACCGATTGCTTGATGGACATACAGGGTACCTCTGATTTTCTATTTACCCACGCTCCAAAATTAACTCAACCACTCTACAACATANANATCACACTATCTATAATATTGCTGACCCTGACCAACTATTCGCCCCTCAACTAAACCTACCTTTTCCAAACCAACCAAGGCATGCACTTCAGTCCTAACCGCCCTATACAACTTAAAGCGTCCTCGACCAGCCACCTATCGCCCCGGACACCACGCACAGAAACCACCTGCGGCCAGATAGGCCTACCATAGAAGCCCAACAATACAGTACCCCAATGCGGGAACGTGTGCCCATTTCGAATAGCCGCTTCAGGCACTCATGGGGGTCAATGCAATTCTATATCTACGTCTACCGACCTTCGAGCGAATCGCCACAGCAGTCTGAATTAATGGTTTCGTTTGTTCTATGCACGCGGCTCCAGAACCACCGGCCCAAGACTGTGGAGATGCCAAAGGACACGACGTTCAACCGTTTAGCCGAGTTGGCTTAGGGGTGTATTGGAGTCGCCGAAGTTTCAGTCCCCAATCTATGCCTGTGGGGTTTCTGGGATTTCTAAATTTGTTAAAANTACCCTCATAAACGGTATTCGCAACGGGACTCTGTGTGCCGTGCCCTTACTTCAGGACTTCTGCGAGCCCCCCTGACCCCCTCACTTATAACTCCACGTGTGTACGGTGTGGTATTCCCATTTGTACAGCGCGTCCACTATGCCTCGAAACTCTAGCTATCACACACTTGCACGCATGTTGTGGGAGTGACGGTACACGTGCCCACACCCTTACAAAACAGACCCAGCCTCAATCTAAAAGCACCAGAAACCTCCCATTCCAACTCTAGAGCATGCTCGCTTTTCCCACAGACACCCCGCCGCACATAAACAAACCTAACGTTGAGTACTTATTGGACACACACAACTGACCGCCAGGATCCTTACAATCCCTAACCCCCACAGATCCCACGCACCTCACTTAGATTGTGCCAATAGAGCCTGCCCTTCAGCGGGCAGGTACCGGCCCACGGTGAACAACCAGCCAGCTTTCTTGCGTTGGCAAATATTCCAGCATCAGTTTGACAGTGAAGAAACAGTTTTGGAACAATCGCATTACTTTGAAATGCACACCCTCACGCCCCCCCAAATTCCGAAAAAGCCCAAATAGGCAAAGATTATTATAAATAGCGACTAGTTACTACCAACCGATCGCAATACATAACGCCCAACCACCACCCACACGCATAAGAACCCAATACCACAACCCCAAACCCTTACCAACAAAATAGAAGTTAACACTTATATTGAGAAATCTCTATACATAACCATAAGCTTACTCCAGTTGATTACCTGATTAGTGCCAAATTATCCATCAGACACAGGAAATACTAGTGGGGAATTCCAGTTCGCGGGAAGGTCGGATACAGGGGCACAAGTTGTACAATGACCGTTGACACATCCCGCACGGAGATGCTGCCCTCCGGARGCANNNNNNNNAAAGGGGATCCACACCTCAAACAGCACTCTCGGTTACTGGATGCACAGAAAAAGTTATAYCGTAAGAAGCACCCCGTTCATACGTTAGACTCTTGTAASANNNNNNNCAAGGCCACCCAAATTCAAGATGTAGACTCGGTTTAGCAAGACAATTCAGTGCCCACCGATTAGATACCAAAAGCAGTACACCAACAAGATCAAAACAACCGTGAAAGGCCAATAATCAAACCAAACAAAAAGGCAGAAAGACCGCGCTAAACACACTACAATTATTAACGTTACTCCCCATAACCAAGCAAGACCAGCTTTAAAGCGGTGGTCCTGGAATACTCAGCAAATCGTTGCTACACCCTACAAGCAACATCCCCAAAAATCAGCCTCTAATGTTATGTTCGATCAACACAGTCCGACTAGGATCGTTTGGCATCAGCTGTCACACCGAGGTTTTATATCCAGCGTTTGTTCTAGATAAGGACCCATAGAGTGGTGCCTGCATTTGGAGAAACTTGACTAGCACGGTGTGGTTGGACACACTTGCCTCCCTCAGGAAAACCATCCGTGTAACCGAATCTGAACTCCTTTTAGACGTACATACTTATGTTGCATCGGCGATACNNNNNNNNNAACGTTTCTGTGACCTACAACGGGCGCGGTGCACTCACCCCATACCTAATCCCTCCCTTCCGGACTACATAGACCGGCCTAAAGCAGTTATTTACTACTCAAGGCGAAANNNNCTTCACTCACCTCACCTCATACCTTCTCACACTCTCAAACATAAAATCTTTTTCAACAACTTCC-CTAATTNNNNNACCGAAAAAATAACACCACAAAATACCTAAAAACCTATCGCTACACAAAAGCCATCCTACAAATCTCAATAAAGAAAACTCTCTCAAAACCAAAAA
n3221     NNNNNNNNNTCTTGACACAGGGTCATAGCAGCATACGCAGCANNNNNNNNNNNNNNNNNNNNNNNNNNNNNNNNNNNNNNNNNNNNNNNNNNNNNNTTCAGCACGCCTCTTATACGGTAANNNNNNNNNNNNNAGGCCRGGCAATTGGATGAACCTGAACARNNNNNNNNNNNNNCTCATTATCTGAATTATANNNNNNNNNNNNNNNNNNNNGTAGGTRGRCTGCTNNNNNNNNNNNNACAAACTAACATCACCCGCTTCGCGAAACCCTTGTCTGCRTTCCTCTGCCACCCNAATCCTATGCTCTCAAACATTRRCCCNNNNNNCGACATATACCCGTAAAATAACTGAGTAGCRAAACRAACCATATCCCCGGGGTAATTCGCGAGTGCGCTNNNNNNNNNNNNNNNNNNNNNNNNNNAAGAGAACGCGCTCTTTCGGCCGATCAAGCACTAGAACCCCAACTAATCTTACAGCAACGAATGATGGTNNNNNNNNNNNNNNNNNTCCGTAAGAAATACACAATATTNNNNNNNNNNNNNNNNNNNNNNNNNNNNNNNNNCAGTCACACCTTGGCCCCAGTNNNNNNNNNNAACGAAGAGAAAGACTCCACTTTCCCGTTGAAACCCATGACAACTCAAACAAACAGACATCTGACCCCTCANNNNNNNGATAACTCTTAACAGAGACTCATGGTGGNNNNNNACCACGGCGCCGACTGGGCATAGAGAGCGNNNNNNNNNNNNNNNNNNNNNNNNNNNNNNNNNNNNNNATTCCCCTTCCYNNNNNNNNNNNNNNNNNNNCGGACGCGRGTGGCGATTCCCNNNNNNNNNAATAAAGAAAACCGCTCTCACCTGTTGTAAGACCCCTCCGCGGGAAANNNNNNNNNNNNNNNNNNNNNNNNNCTTTTGCCGGTACACCGTGAATCGGATTTGAANNNNNNNNNNRACTAGTTGTAGTGCCNNNNNNNNNNNNNNNNNNNNNNNNNNNNNNNNNNNNNNNNNNNNNNNNNNNNNNNNNNASGTAGAGCGATTTGAGCCGATTGGGCTCTGCTAGGGTGATGGTACTTCCTAGTTCCCATRAGNNNNNNNNNNNNNNNNNNNNNNNNNCCTTGTCGGTACTAAATTAGTTATAARRNNNNNNNTGGTTTACAATCCGCAAAAAGTACGTCYCYCANNNNNNNNNNNNGGACTCTGTCGGTTCNAGGTGGTCGCGCAGGCGATATGCTCCNNNNNNNNTTAAGGGCGGGCATAATNNNNNNNNNNNNNNNNNNNNNAGGCGCACAGAGCCTTTATGTAGTAGCATGTTAACATGCTCGCTCNNNNNNNNNNNNNNNNNNNNNNNNNNNTTGGCACGGAAGGACGCCACATTAAACCGATTGCTTGNNNNACATACAGGGTACCTCTGATTTCCTATTTNNNNACGCTCCAAAATTGACTCCACCACCCTACAACATAAAAACTACACTATCTATAACATTGCTGACCCCGACCAANNNNNNNNNNNNYAACTAAACCTACCTNNNNNNNNNNNNNNNAGGCATGCACTTTAATCCTAACCGCCCTATACAACCTAAAGNGTCCTCGACCAGTCACCTATCGCCTCGGACACCAYGYACNNNNNNNNNNNNNNNCCAGACAGGCCTACCATAGAAACCCAANGGTACAGTGCCTCAACGCGGGAACGTGTGCTCATTTCGAATAGCCGCTTCAGGCACTCATGGGGGTTAATGCAATTCTATATCTGTGTCTACYNATCTTCGAGCGAATCGCCANNNNNNNNNNNNNNNNNNNNNNNNNNNNNNNNNNNNNNNNNNNNNNNNNNNNNNNNRCTCAAGACCGTNNNNNYKNCAAAGGACACGACGCTTAACCGTTTAGCCGAGTTGGCTTAGGGGTGTATTGGAGTCGTCGAAGTTTCAGTCCCCAATCTATGCCTGTGGGGTTTCTGGGATTTCTAAATTTNNNNNNNNNNNNNNNATACACAACATTCGCAACGGGAYTCTGTNNNNNNNNNNCTTACTTCAGGATTCCTRNNNNNNCCCCTGACCCCCTCATTTATAACCCCAYNNNNNNNNNNNNNNNNATTCCTATTTGTATAGCGCGTCCACTATGCTNCGAAACTCWAGCTNNCACACACTTGCACRNNNNNNNNNNNNNNGATGGTACACGTGCCCATACCCTNANNNNNNNNACTCAACCTCAACCTAAAAACACCAGAAACCTCCCATTCCAACTCTGGAGCATRNTTNTTTTCCCCACAGACACCCCGCCGCACATNNNNNNNNNTAACGTTGAGCACTTATTGGACACACACAACTGACCGCCAGGATCCTTACAATTCCTAACCCCCACAGATCNNNNNNNNNNNNNNNNNNNNNNNNNNATAGAGCCTGCCCTCCARCMNNNNNNNNNNNNNNNNNNNNNNNNNNNCARCCAACCTTCTCGCGCTGGCAAATATYCCANNNNNNNNNNNNNNNNNNNNAAACAGTTTTGGAACAATCGCATTACTTTGAAATGCACACCCTCACGCCCTCCCAAATNNNNNNNNNNNNNNNNNNGGCAAAGGCTATTATAAACAGCGANNNNNNNNNNNNNNNYGACCACAATACANAACGCCCAACCACCACCCATANNNNNNARAAYNTAATACCACAACCCCAAACCCTTACCAACGAAATAGAAGTTAACACCTATATTGGGAAATCTCTATACATAACCATAAGCTTACTCCAGCTGATNNNNNNNNNNNNRCTAAATTATCNNNNNNNNNNAGGAAATACTAGTGGGNNNNNNCAGTTCGCGGGAAGGCYNNNNNNNNNNNNNNNNNNNNNNNNNNNNNNNTTGACGCACCCCGCACGGAGATGCTNNNNNNNNNNNNNNNNNNNNNNNNNNNNNNNNNNNNCCCCAAACAGCACTCTCGGTTACTGGATGCACAGNNNNNNNNNNNNNNNNNNNNNNNNNNNNNTCATACGTTAGANNNNNNNNNNNNNNNNNNNNNNNNNNNNNNNNNNNNNNNNNNNNNCTCGRTTTAGCAARACANNNNNNNNNNNNNNNNNNNNNNNNNNNNNNNNNNNNNNNNNNNAGAACAAAACAACCGCGAAAGGCCAATAACCAAACCAAACAAAAAGGCAGAANNNNNNNNNNNNNNNNNNNNNNNNNNNNNNNNNNNNNCCCCATAACCAAGCAANNNNNNNNNNNNNNCGGTGGTCCTGGAATATCCAGCAAATTGTTGCTATNNNNNNNAAGCAACATYYCCAAAAATCAGCNNNNNNNNNNNNNNNNRATCRACACAGTCCRACTAGGATTGTTTNNNNNNNGCTGTCACACCGAGGTTTTATATCCAGCGTTTGTTCTAGANNNNNNNNNNNNNNNNNNNNNNNNNNTTTGGAGAAACTTGACTGGCACGGTGTGGTTGGACACACTTGCCTCCCTTAGGAAAACCATNCGTGTAACTGAATCTNNNNNCCTTTTAGACGTACATACYTACGTTGCACCGGCRATACGACCAACCCAACGNNNNNNNNNNNNNNNNNNNNNGCGGTGCACTCGCTCCATACCTAATCCCTCCCTTCCGGACCNTATAGACCRGCCTAAARCAGTTATTTACTACTCAAGGCGNNNNNNNCCTCACCCATCTTACCACAYANNTTCTTATACCTTCAAACATTAAACTCACTTCAGTAATCTCT-CCAATTCATTTATCAATCAATCAACACTGCAAGACACCTAAAACNNNNCCACTACTTAGAAACCATTTTACTAACTTCGCCCAAGAAAATTCTCNNNNNNNNNNNNN
n3222     TCATACCAATTTTGACACGGGGTNNNNNNNNNNNNNNNNNYAAGGCTGCTCCAGGGGATTAAGCACCAATTCCCTAAACATGCCCGAAATACCCCCTTCAGCACGCCTCTTATATGGTAACTTNNNNNNNNNNAGGCCGGGCAATTGGATGAACCTGAACAGATACAACGAACGCCTCATTATCTGAATTATACNNNNNNNNNNNNNNNNNNNRTAGGTGGGCTGCTNTGGTGAAACAAACAAATTCACATCACCCGCTTCATGAAATCCTTGTCTGNNNNNNNNNGCCACCCTAATCCTATGCTCTCGAACATTGGCCCTTAAACCGATAAATACCCGTAAAATAACTGAGTAGCGAAACGAACCATATCCCCGGGGTAATTTGCGAGTGCGCTTAAAAGTAAGCTGAACCACCGTTCTCAAGAGAACGCGCTCTTTCGGCCGATCAAGCACTAGANTCCCAACTTATCTTACAGCAACGGATGACGGTAGCACACACAATGTTTATCCGTAAGAAATACACAACATTCTACAAGAGWYNNNNNNNNNCTAAAATTAAACACAGTCACACCTCGGCCCTAGTACATCACCGCAACGAAGAGAAATACTCTGCTTTTCCGTTGAAACCCATGACAACTCAAACAAWCAGNNNNNNNNCCMCTCAACGTATAGATAACTCTTAACAGAGACTCATGGTGGAGGAGCACCACGGCGCCGACCGGGCNNNNNNNNNNNNNNNNNNNNNAAGGYGATCGCCAANGCGAGTCCAAAAATTCCCCTTCCCCGTTAGGGGRNNNNNNNNNNNNNNNNNNNNNNNNNNNNNNNNNNNNNNNNNNNAAGAAAACCGCTCTCACCTGTTGCAAGACCCCTCCGCGGGAAACCAGCANNNNNNNNNNNNNNNNNNNNNNNNNNNNNNNNNNNNNNNNNNNNNNNNNNNNCTSTAVAGTGACTAGTTGTAGTNNNNNNNNNNNNNNNNNATGAAAAGACAGAAGTATCGACCGGAAATGYNNNNNNNNNNNNNAGGTAGAGCGATTTGAGCCGATTGGGCTHTGCTAGGGTGACGGTACTTCCTAGTTCCCATGAGCTGGATAGGACATTNNNNNNNNNNNNNNNNNNNNNNNNAAATTAGTCATAAGGANNNNNNNNNNNTACAAACCGCAAAAAGTACGTCCCTCATGGCGTGCGCGAGGACTCTGTCGGTTCAAGGTGGTCGCGCAGGCGATATGCTCCACACAGACTTAAGGGCGGGCGTAACCGAGCACCGCCTCCACTAAGGAGGCGCACAGAGCCTTTATGTAGTAGCATGTTAACATGCCCGCTCCCGGGACGGACAGTCACGAAAGGGGCCTTGGCACGGAAGGACGCCACATTAAACCGATTGCTTGATGGACATACAGGGTACCTCTGATTTTCTATTTACCCACGCTCCAMAATTAACTCAACCACYNNNNNNNNNNNNNNNYACACTATCTATAATATTGCTGACCCTGACCAACTATTCGCCCCTCAACTAAACCTACCTTTTCCAAACCAACCAAGGCATGCACTTCAATCCTAACCGCCCTATACAACTTAAAGCGTCCTCGACCAGCCACCTATCGCCCCGGACACCACGCACAGAAACCACCTGCGGCCARNNNGGCCTACCATAGAAACCCAACAATACAGTACCCCAATGCGGGAACGTGTGCCCATTTCGAATAGCYRTTTCAGGCACTCATGGGGGTCAATGCAANNNNNNNNNNNNNNNNACCGACCTTCGAGCGAATCGCCACAGCAGTCTGAATTAATGGTTTCGTTTGTTCTATGCACGCGGCTNNNNNNNTACCGGCCCAAGACTGTGGAGATGCCAAAGGACACGACGTTCAACCNNNNNNNCGAGTTGGCTTAGGGGTGTATTGRAGTCGCCGAAGTTTCAGTCCCCAATCTATGCCTGTGGGGTTTCTGGGATTTCTAAATTTGTTAAAAATACCCTCATAAACGGTATTCGCAACGGGACTCTGTGTGCCGTGCCCTTACTTCAGGACTTCTACGAGCCCCCCTGACCCCCTCACTTATAACTCCACGTGTGTACGGTGTGGTATTCCCATTTGTACAGCGCGTCCACTATGCCTCGAAACTCTAGCTATCACACACTTGCACGCATGTTGKNNNNNNNNNNNNNCACGTGCCCACACCCTTACAAAACAGACCCAGCCTCAATCTAAAAGCACCAGAAACCTCCCATTCCAACTCTAGAGCATGCTCGCTTTTCCCACAGACACCCCGCCGCACATAAACAAACCTAACGTTGAGTACTTATTGGACACACACAACTGACCGCCAGGATCCTTACAATCCCTAACCCCCACAGATCCCACGYACNNNNNNNNNNNNNNNNNNNNNNAGCCTGCCCTTCAGNNNNNNGGTACCGGCCCACKGTGAACAACCAGCCAGCTTTCTTGCGTTGGCAAATATTCCAGCATCAGTTTRACAGTGAAGAAACAGTTTTGGAACAATCGCATTACTTTGAAATGCACACCCTCACGCCCCCCCAAATTYCGAAAAAGCCCAAATAGGCAAAGATTATTATAAATAGCGACTAGTTACTACCAACCGATCGCAATACATAACGCCCAACCACCACCCACACGCATAAGAACCCAATACCACAACCCCAANNNNNNNCCAACAAAATAGAAGTTANNNNNNNNNTTGAGAAATCTCTATACATAACCATAAGCTTACTCCAGTTGATTACCTGATTAGTGCTANNNNNNCCATCAGACACAGGAAANACTAGTGGGGAATTCCAGTTCGCGGGAAGGTCGGATACAGGGGCACAAGTTGTACAATGACCGTTGACACATCCCGCACGGAGATGCTGCNNNNNNNNNNNNNNNNNNNTAAAGGGGATCCACACCTCAAACAGCACTCTCGGTTACTGGATGCACAGAAAAAGTTATACCGTAAGAAGCACCCCGTTNATACGTTAGACTCTTNNNNNNNNGGCGACAAGGTCACCCAAATTCAAGATGTAGACTCGGTTTAGCAAGACAATTCAGTGCCCACCGATTAGATACCAAAAGCAGTACACCAACAAGATCAAAACAACCGTGAAAGGCCAATAATCAAACCAAACAAAAAGGCAGAAAGACCGCGCTAAACACACTACNNNNNTTAACGTTACTCCCCATAACCAAGCAAGACCAGCTTTAAAGCGGTGGTCCTGGAATACTCAGCAAATCGTTGCTACACCCTACAAGCAACATCCCCAAAAATCAGCCTCTAATGTTATGTTCGATCAACACAGTCCGACTAGGATCGTTTGGCATCAGCTGTCACACCGAGGTTTTATATCCAGCGTTTGTTCTAGATAASGACCCATAGAGTGGTGCCTGCATTTGGAGAAACTTGACTAGCACGGTGTGGTTGGACACACTTGCCTCCCTCAGGAAAACCATCCGTGTAACCGAATCTGAACTCCTTTTAGACGTACATACTTATGTTGCATCGGCGATACGACCGACCCAACGTTTCTGTGACCTACAACGGGCGCGGTGCACTCACCCCATACCTAATCCCTCCCTTCCGGACTACATAGACCGGCCTAAAGCAGTTATTTACTACTCAAGGCGAAACTNNCCTCACTCACCTCACCTCATACCTTCTCGCACCCTCAAACATAAAATCTTTTTCAANNNNNNNN-NNNNNNNNNNNNNNNAAAAAATAACACCACAAAATACCTAAAAACCTATCGCTNNNYAAAAGCCATCCTACAAATCTCAATAAAGAAAACTCTCTCAAAACYNNNNN
n3258     TCATACCAATTTTGACACGGGGTNNNNNNNNNNNNNNNNNYAAGGCTGCTCCAGGGGATTAAGCACCAATTCCCTAAACATGCCCGAAATACCCCNTTCAGCACGCCTCCTATATGGTAACTTGTGTATATGTAGRCNNNNNNNNTGGATGAACCTGAACAGATACAACGAACGCCTCATTATCTGAATTATACNNNNNNNNNNNNNNNNNNTGTAGGTGGGCTGCTTTGGTGAAACAAACAAATTCACATCACCCGCTTCATGAAATCCTTGTCTGCGTNNNTCTGCCACCCTAATCCTATGCTCTCGAACATTGGCCCTTAAACCGATAAATACCCGTAAAATAACTGAGTAGCGAAACGAACCATATCCCCGGGGTAATTTGCGAGTGCGCTTAAAAGTAAGCTGAACCACCGTTCTCAAGAGAACGCGCTCTTTCGGCCGATCAAGCACTAGAATCCCAACTTATCTTACAGCAACGGATGACGGTAGCACACACAATGTTTATCCGTAAGAAATACACAACATTCTACAAGAGTCNCAAAAACACTAAAATTAAACACAGTCACACCTCGGTCCTAGTACATCAWCGCAACGAAGAGAAATACTCTGCTTTTCCGTTGAAACCCATGACAACTCAAACAATCAGGCATCTAACCCCTCANNNNNNNGATAACTCTTAACAGAGACTCATGGTGGAGRAGCACCACGGCGCCGACYNNNNNNNNNNNNNNNNNNNNNNNNNNNNNNNNNNNNNNNNNNNNNNNCAAAAATTCCCCTTCCCCGTTAGGNNNNNNNNNNNNNNNNNNNNNNNNNNNNNNNNNNNRTYATRGAATAAAGAAAACCGCTCTCACCTGTTGCAAGACCCCTCCGCGGGAAACCANNNNNNNNNNNNRGGGCGCTCCCTTTTGCCGGTNNACCGTGAATCGGATTTGAANNNNNNNNNNNNNNNNNNNNNNNNNNNNNNNAGGGACGTTATGAAAAGACAGAAGTATCGACCGGAAATGCCATTGTGTATCTAAGGTAGAGCGATTTGAGCCGATTGGRCTCTGCTAGGGTGACGGTACTTCCTAGTTCCCATGAGCTGGATAGGACATTCCCTTGCGGACCCTTGNNNNNAYTAAATTAGTCATAAGGANNNNAATGGTTTACAAACCGCAAAAAGTACGTCCCTCATRGCGTGCGCGAGGACTCTGTCGGTTCAAGGTGGTCGCGCAGGCGATATGCTCCACACAGACTTAAGGGCGGGCGTAACCGAGCACCGCCTCCACTAAGGAGGCGCACAGAGCCTTTATGTAGTAGCATGTTAACATGCCCGCTCCCGGGACGGACAGTCACGAAAGGGGCCTTGGCACGGAAGGACGCCACATTAAACCGATTGCTTGATGGACATACAGGGTACCTCTGATTTTCTATTTACCCACGCTCCAAAATTAACTCAACCACTCTACAACATSAAAATCAYACTATCTATAATATTGCTGACCCTGACCAACTATTCGCCCCTCAACTAAACCTACCTTNNNNNNACCAACCAAGGCATGCACTTCAGTCCTAACCGCCCTATACAACTTAAAGCGTCCTCGACCAGCCACCTATCGCCCCGGACACCACGCACAGAAACCACCTGCGGNNNNNNNNNNNNNCCATAGAAGCNCANNAATACAGTACCCCAATGCGGGAACGTGTGCCCATTTCGAATAGCCGCNTCAGGCACTCATGGGGGTCAATGCAATTCTATATCTACGTCTACCGACCTTCGAGCGAATCGCCACAGCAGTCTGAATTAATAGTTTCGTTTGTTCTATGCANNNNNNNCCAGAACCACCGGCCCAAGACTGTGGAGATGCCAAAGGACACGACGTTCAACCGTTTAGCCGAGTTGGCTTAGGGGTGTATTGGAGTCGCCRAAGTTTCAGTCCCCAATCTATGCCTGTGGGGTTTCTGGGATTTCTAAATTTGTTNNNNNNNNNNNNNNNNNCGGTATTCGCAACGGGACTCTGTGTGCCGTGCCCTTACTTCAGGACTTCTACGAGCCCCCCTGACCCYNNNNNNNATAACTCCACGTGTGTACGGTGTGGTATTCCCATTTGTACAGCGCGTCCACTATGCCTCGAAACTCTAGCTATCACACACTTGCACGCATGTTGTGGNAGTGACGGTACACGTGCCCACACCCTTACAAAACAGACCCAGCCTCAATCTAAAAGCACCAGAAACCTCCCATTCCAACTCTAGAGCATGCTCGCTTTTCCCACAGACACCCCGCCGCACATAAACAAACCTAACGTTGAGTACTTATTGGACACACACAACTGACCGCCAGGATCCTTACAATCCCTAACCCCCACAGATCCCACGCACCTCNNNNNNNNNNNNNNNNNAGAGCCTRCCCTTCAGCGGGCAGGTACCGGCCNNNNNNNNNNNNNNNNNNNNNNNNNTTGCGTTGGCAAATATTCCAGCATCAGTTTGACAGTGAAGAAACAGTTTTGGAACAATCGCATTACTTTGAAATGCACACCCTCACGCCCCCCCAAANNNNNAAAAAGCCCAAATAGGCAAAGATTATTATAAATAGCGACTAGTTACTACCAACCGATCGCAATACATAACGCCCAACCACCACCCACACGCATAAGAACCCAATACCACAACCCCAAACNNNNNNNNNNAAAATAGAAGTTAACACTTATATTGAGAAATCTCTATACATAACCATAAGCTTACTCCAGTTGATTACCTGATTAGTGCTAAATTATCCATCAGACACAGGAAATACTAGTGGGGAATTCCAGTTCGCGGGAAGGTCGGATACAGGGGCACAAGTTGTACAATGACCGTTGACACATCCCGCACGGAGATGCTGCCCTCYGNNNNNNNNNNNNNNNNNNNNNNNNCACACCTCAAACAGCACTCTCGGTTACTGGATGCACAGNNNNNNNNNNNNNNNAAGAAGCACCCCGTTCATACGTTAGACTCTTRTAACACAGGCGACAAGGCCACCCAAATTCAAGATGTAGACTCGGTTTAGCAAGACAATTCAGTGCCCACCGATTAGATACCAAAAGCAGTACACCAACAAGATCAAAACAACCGTGAAAGGCCAATAATCAAACCAAACAAAAAGGCAGAAAGNNCGCGCTAAACACACTACAATTATTAACGTTACTCCCCATAACCAAGCAAGACCAGCTTTAAAGCGGTGGTCCTGGAATACTCAGCAAATCGTTGCTACACCCTACAAGCAACATCYCCANAAATCAGCCTCTAATGTTATGTTCGATCAACACAGTCCGACTAGGATCGTTTGGCATCAGCTGTCACACCGAGGTTTTATATCCASCGTTTGTTCTAGATAAGGACCCATAGAGTGGTGCCTGCATTTGGAGAAACTTGACTAGCACRGTGTGGTTGGACACACTTGCCTCCCTCAGGAAAACCATCCGTGTAACCGAATCTGAACTCCTTTTAGACGTACATACTTNNNNNNNNNNNGCGATAYGACCGACCCAACGTTTCTGTGACCTACAACGGGCGCGGTGCACTCACCCCATACCTAATCCCTCCCTTCCGGACTACATAGACCGGCCTAAAGCAGTTATTTACTACTCAANNNNNNNNNNNCCTCACTCACCTCACCTCATATCTTCTCGCACTCTCAAACATAAAATCTTTTTTAACAATTTCC-CTANNNNNNNNNCCGAAAAAATAACACCACAAAATACCTAAAAACCTATCGCTACACCAAAGCCATCCTACAAATCTCAATAAAGAAAACTCTCTCAAAACCAAAAA
n3757     TCATACCAATTTTGACACGGGGTCATAGCAGCATACGCAGCAAGGCTGCTCCGGGGGATTAAGCACCAATTCCCTAAACATGCCCGAAATACCCCCTTCAGCACGCCTCCTATATGGTAACTTGTGTATATGTAGGCCGGGCAATTGGATGAACCTGAACAGATACAACGAACGCCTCATTATCTGAATTATACGGAACGCTGCAGGGTGCGTGTAGGTGGGCTGCTTTGGTGAAACAAACAAATTCACATCACCCGCTTCATGAAATCCTTGTCTGCGTTCCTCTGCCACCCTAATCCTATGCTCTCGAACATTGGCCCTTAAACCGATAAATACCCGTAAAATAACTGAGTAGCGAAACGAACCATATCCCCGGGGTAATTTGCGAGTGCGCTTAAAAGTAAGCTGAACCACCGTTCTCAAGAGAACGCGCTCTTTCGGCCGATCAAGCACTAGAATCCCAACTTATCTTACAGCAACGGATGACGGTAGCACACACAATGTTTATCCGTAAGAAATACACAACATTCTACAAGAGTCTCAAAAACACTAAAATTAAACACAGTCACACCTTGGCCCCAGTACATCACCGCAACGAAAAGAAATACTCTGCTTTTCCGTTGAAACCCATGACAACTCAAACTATCAGGCATCTAACCCCTCAACGTAT-GATAACTCTTAACAGAGACTCATGGTGGAGGAGCACCACGGCGCCGACCGGGCATAGAGAGCGTGAATTAGACGAAGGTGATCGCCAAGGCGAGTCCAAAAATTCCCCTTCCCCGTTAGGGGGGAGTAGTCCCGGACGCGGGTGGCGATTCCTGGGTTATGGAATAAAGAAAACCGCTCTCACCTGTTGCAAGACCCCTCCGCGGGAAACCAGCACAAATTGCGGGGGCGCTCCCTTTTGCCGGTACACCGTGAATCGGATTTGAAGCTGTAGAGTGACTAGTTGTAGTGCCATAGGAGGGACGTTATGAAAAGACAGAAGTATCGACCGGAAATGCCATTGTGTATCTAAGGTAGAGCGATTTGAGCCGATTGGGCTCTGCTAGGGTGACGGTACTTCCTAGTTCCCATGAGCTGGATAGGACATTCCCTTGCGGACCCTTGTCGGTACTAAATTAGTCATAAGGAATATAATGGTTTACAAACCGCAAAAAGTACGTCCCTCATGGCGTGCGCGAGGACTCTGTCGGTTCAAGGTGGTCGCGCAGGCGATATGCTCCACACAGACTTAAGGGCGGGCGTAACCGAGCACCGCCTCCACTAAGGAGGCGCACAGAGCCTTTATGTAGTAGCATGTTAACATGCCCGCTCCCGGGACGGACAGTCACGAAAGGGGCCTTGGCACGGAAGGACGCCACATTAAACCGATTGCTTGATGGACATACAGGGTACCTCTGATTTTCTATTTACCCACGCTCCAAAATTAACTCAACCACTCTACAACATAAAAATCACACTATCTATAATATTGCTGACCCTGACCAACTATTCGCCCCTCAACTAAACCTACCTTTTCCAAACTAACCAAGGCATGCACTTCAATCCTAACCGCCCTATACAACTTAAAGCGTCCTCGACCAGCCACCTATCGCCCCGGACACCACGCACAGAAACCACCTGCGGCCAGATAGGCCTACCATAGAAGCCCAACAATACAGTACCCCAATGCGGGAACGTGTGCCCATTTCGAATAGCCGCTTCAGGCACTCATGGGGGTCAATGCAATTCTATATCTACGTCTACCGACCTTCGAGCGAATCGCCACAGCAGTCTGAATTAATGGTTTCGTTTGTTCTATGCACGCGGCTCCAGAACCACCGGCCCAAGACTGTGGAGATGCCAAAGGACACGACGTTCAACCGTTTAGCCGAGTTGGCTTAGGGGTGTATTGGAGTCGCCGAAGTTTCAGTCCCCAATCTATACCTGTGGGGTTTCTGGGATTTCTAAATTTGTTAAAAATACCCTCATAAACGGTATTCGCAACGGGACTCTGTGTGCCGTGCCCTTACTTCAGGACTTCTGCGAGCCCCCCTGACCCCCTCACTTATAACTCCACGTGTGTACGGTGTGGTATTCCCATTTGTATAGCGCGTCCACTATGCCTCGAAACTCTAGCTATCACACACTTGCACGCATGTTGTGGGAGTGACGGTACACGTGCCCACACCCTTACAAAACAGACCCAGCCTCAATCTAAAAACACCAGAAACCTCCCATTCCAACTCTAGAGCATGCTCGCTTTTCCCACAGACACCCCGCCGCACATAAACAAACCTAACGTTGAGTACTTATTGGACACACACAACTGACCGCCAGGATCCTTACAATCCCTAACCCCCACAGATCCCACGCACCTCACTTAGATTGTGCCAATAGAGCCTGCCCTTCAGCGGGCAGGTATCGGCCCACGGTGAACAACCAGCCAGCTTTCTCGCGTTGGCAAATATTCCAGCATCAGTTTGACAGTGAAGAAACAGTTTTGGAACAATCGCATTACTTTGAAATGCACACCCTCACGCCCCCCCAAATTCCGAAAAAGCCCAAACAGGCAAAAATTRTTATAAATAGCGACTAGTTACTACCAACCGATCGCAATACATAACGCCCAACCACCACCCACACGCATAAGAACCCAATACCACAACCCCAAACCCTTACCAACAAAATAGAAGTTAACACTTATATTGAGAAATCTCTATACATAACCATAAGCTTACTCCAGTTGATTACCTGATTAGTGCCAAATTATCCATCAGACACAGGAAATACTAGTGGGGAATTCCAGTTCGCGGGAAGGTCGGATACAGGGGCACAAGTTGTACAATGACCGTTGACACATCCCGCACGGAGATGCTGCCCTCCGGAGGCACGTGCCCTAAAGGGGATCCACACCTCAAACAGCACTCTCGGTTACTGGATGCACAGAAAAAGTTATACCGTAAGAAGCACCCCGTTCATACGTTAGACTCTTGTAACACAGGCGACAAGGCCACCCAAATTCAAGATGTAGACTCGGTTTAGCAAGACAATTCAGTGCCCACCGATTAGATACCAAAAGCAGTACACCAACAAGATCAAAACAACCGTGAAAGGCCAATAATCAAACCAAACAAAAAGGCAGAAAGACCGCGCTAAACACACTACAATTATTAACGTTACTCCCCATAACCAAGCAAGACCAGCTTTAAAGCGGTGGTCCTGGAATACTCAGCAAATCGTTGCTACACCCTACAAGCAACATCCCCAAAAATCAGCCTCTAATATTATGTTCGATCAACACAGTCCGACTAGGATCGTTTGGCATCAGCTGTCACACCGAGGTTTTATATCCAGCGTTTGTTCTAGATAAGGACCCATAGAGTGGTGCCTGCATTTGGAGAAACTTGACTAGCACGGTGTGGTTGGACACACTTGTCTCCCTCAGGAAAACCATCCGTGTAACCGAATCTGAACTCCTTTTAGACGTACATACTTATGTTGCATCGGCGATACGACCGACCCAACGTTTCTGTGACCTACAACGGGCGCGGTGCACTCACCCCATACCTAATCCCTCCCTTCCGGACTACATAGACCGGCCTAAAGCAGTTATTTACTACTCAAGACGAAACTTTCCTCATTCACCTCACCTCATACCTTTTCGCACTCTTAAACATAAAATCCTTTTCAACAATCCCC-CTAATCCTACCACCGAAAAAACAACATCACAAAATACCTAAGAACCTATCGCTACACAAAAGCCATCCCATAAACCTCAATAAAGAAAACTCTCTCAAAACCAAAAA
NESNO     TACTATCAATCGTAACACAGGGTCACGGCAACATACGCAGCAAGGCTGCCCCGGGGAACTAAGCACCTATTCCCTAGACAAGCCCGCAATACCCCCTTCAGTATGCCTCCGATATGGTTACTTGTGTATATGTAGGCCGGGCAATTGGACGAACTTAAACTGATAAAACGATCGCCTCATTTTCCGAATTATACGGAACTCTGCAGGGTGCGTGTAGGTGGGCTGCTTCGGTGAAATAAATAACTTCACAACACCTGTTCAACGAAACCCTTATCTGCGTTCCTCTGCCACCCTAATCCCATGTTCTCAATCATTGGCCCTCAAACTGACACACACCCGAAAAATAACTAAGTAGTGAAACGAACCATATCCCCGAGGGAATTCGCGAGTGCACTTAAAAGTTAGCTGAACCAACCTTCCCAAGAGAACGCACTCTTTCGGCCGTTCAAGACCTAAAACCCAAACTCATCTCACACCAAAGAATGGCGGTAGCACACACAGCGTTTATCCGTAAAAAATACACATCGTTCTATAAATATCAAAAAAACACCACTATTAAGCATAAACACACCTCGGCCCCAGTCCATCAACGCAACGAAAAGAAATACTCCGCTTTCCCGTTTAAACCCACTAAAACTTAAACAAACATACATCTATCCCCTCAACAAATGGAT-ACTTTTAACAGAGACTCATGGTGGAGGAGCACCACGGCGCCGACTGGGCATAGAGAGCGTGAATTAGACAAAGGTGATCGCCAAGGCGAGTCCAAAAATTCCCCTTCCCCGTTAGGGGGGAGTAGTCCTGGATGCGGGTGGCGATTCCCGGGTTATGGAATAAAGAAAACCGCTCTCACTTGTTGTAAGGCCCCTCCGCGGGAAACCAGCACAAATTGCGGGGGCGCTCCCTTTTGCCGGTACACCGTGAATCGGATTGGAAGCTGTAGAGTGACTAGTTGTAGTGCCATAGGAGGGACGTTATGAAAAGACAGAAGTATCGATCGGAAATGCCACTGCGTATCTAAGGCAGAACGATTCGAGTCGATTGGGCTCTGCTAGGGTGATGGTACTTCTTAGTACCCATGAGCTGGATAGGACATTCCCTCGTGGACCCTTGTCGGTACTAACTTAGTTATAAGGAACATAATGGTGTACAATCCGCATAAAGTACGTCCCTCATGGCGTGCGCGAAGACTCCGTCGGTTCAAGGCGGTCGCGCAGGCGATACGCTCCACACAGACTTAAGGGCGGGCATAACCGAGCACCGCCTCCACTAAGGAGGCGCACAGAGCCTTTTTGTAGTAGCTTGTTAACAAGCCCGCTCCCGGGCCGGACAGTTACAAAAGGGGCCTTAGCATGGAAGGACGCCACATTAGACCGATTGCTTGATGGACATACAGGGTACCACTGATTTCT--TTTACCCACACTTTAAAATTCACTCAACCACCTTACAACCAAAATAAAAAACTGTCTTTAACATTGCTTACTCTGACCAACTACTCATTTCACAACTGAACCAACCCTCACAAAACCAACCAACGCATGCACATCAACTCAAACCGCTCTATACAACCTAAAGCGTCCTCGACCGGCCACCAATCGCTCCGGACACCACGCAAAGAAACTACCCGCGGCCAGACAGGCTCACCATAGAAACTCAACAGTAAATAACCTCAACGGGGGAACGTGTGCCCACTCCGAATAGCCGCTTCAGGCACTCATGGAGGCCAATGCAATTCTATTCCCGCGCCTAACGAACTTCGAGCGGATCGCCACAGCAGCCTGAACTAATGGTTTCGTTTGTTCTACGCACGCGGCTCCAGAACCACTGGCTTAAGACCGTGGAGATGCCAAAGGACACGACGTAAAACCGTTTAGCCGAGTTGGCTTAGGGGTGTATTGGAGTCGCCGAAGTTTCTGTCCCTAATCTATACCTGTGGGGTTTCTGGAATCTCTAAATTTGTTAAAAATATATACACAGGTAATATTCGCAACGTGATTCTGTGTGCTGTGCCCTTACTTCAGGACTCCTGCGAGCCCCCCTGACTATCAAACGTATAAACCCATGCATGTACGGCGTGGTACCTCCATTTGTACAACGCGTCCGCCATGCCTCGAAACTATAGCTATCAGACACTCACACGCACGTTGTGGGAGCGACGGTACACGTGCCCACACCCTTACAAACCAAACCCTGCCTCCATCTTAAAATATCAGACACCTCACTTTCTAACACTGGAGCATTCCCGCTTTCCCCAACGACACTCCGCCACACATAAATAGGCCTAACGTTAAGCACTTATTGGACACACACAACTGACCGCCAGGATTCTTACAATCCTCAGACTCCTCAGACTCCACACATTACAATTTACCCAAGCCAGTAGAGCCTGCCCTCCAGCGGGCAGGTACCGGCCCACGGTGAACAAACAACCTAATCTCTAACGTTGGTAAATATTCCAGCATCAGTTTGACAGCGAGGTAACACTTTTGGAACAATCGCATTACTTCGAAATGCACACACCTACGTCCCCCTAGATTTCGACAAAGCCCAAATAGGCAAAAGCTATTCCAACCAGAGACTAGGTACTACAAACCGACTACAAACCATAACGCCCAACCACCACCCATACGCATGGGAGCCCAATACCACAAACACATCCCCCAATCATCAAAACAAAAGTCAATACAACTACTGTGAAATCTGTATAAATAACTATAAGCTTACTTCAGCTGATTACCTGATTAGTGCCAAATTTTCAATTAGACATACGAAATCCTAGTGGGGAATTTTAATTCGCGGGAAGGCCGGCTACAGGAGTACAAGTCGTACAATGACTATTCAGCCACCCCGCACGGAGATGCTGCCCTCCGGAGGCACGTGCCCTAAAGGGGATTCACTCCCCAAAAAGCAATCTTGGTTACTGGATGCACAGAAAAAGTTATACCGCAAGAAGCACCCCGTTCATACGTTAGACTCTTGTAACACAGGCGACAAGGTCAACCAAATTCAAGACGCAGACTCGGTTTAGCAAGACAATTCAATGCCCACCGAATAGATATCAACCGCAATACACAAACAAGAACCACACAACCGTGAAAGGCCAATTGACACACCAAACCCAAAGGAGGAACGGAAGCGCGAAACAAAACACAATCATTTACGTTACCACCCATAATCAAGCAAGACCAGCTTTAAGGCGGCGACCAAGAAATAACCAGCAARTCGTTGCTACAACTTT-TAGCACCATCCCCAAGAATCAGCCACCAATATTATGTCCGATTGGCACAGTTCGACTAGGATCGTTTGGAATCAGCTGTCACACCGAGGTTTTATATCCAGCGTTTGTTCTAGATAAGGACCCACAGAGTGGTGCCTGCATTTGGAGAAACTTGACTAGCACGGTGTGGTTGGACACACTTGTCTCCCTAAAGCGCACCATCCGTGTAACTGAATATGAACTCCTTTCAGCTGTAAACTCCGACGCTTCACCGGCGATACGACTGACCCAACGTTTCTGTGACCTACAATGGGCGCGGTGCACTCACACCATACCAAGTCCGTCCCTTATGGACTATATGGACCGGCCTAAAGCCGTTATTAAACACCCAATTCGAAACAT-CAATAACAACAATACCCCACACCCCCAACCATTTCGGAGCACCAAATTAAGTCCAAAACTCACACC--ATAAACCAACTAATAAACTCACACTACAAAAGATCAAACAATCCCACACCACCCATAAAATATTCCACTAACATCCAAAAAACTGGAACTTACAACACCAACGA
PELCR     TCTAATCAAATTTGACACAGGGTCATGGCAGCATACTCAGCAAGGCTGCCCCGGGGGACTAAGCACCTATTCCCTAAACACGCCCGAAATACTCCCTTCGGCACGACTCCGATATGGTTACTTGTGTATATGCAGGCCGGGCAATTGGATGAACCTGAGTAGATACAACGAACGCCTCATTATCCGAATTATACGGAACGCTGCAGGGTGCGTGTAGGTGGGCTGCTTCGGTGAAACAAACAAGTTCACAACACTCGCTCAACGAAGCCCTTGTCTACGTTCCTCTGCCACCCTAATTCCACGCTCTCAAACATTGGCCCTCAAACCGACATTAACCTGAAAAATAACTAAGTGGCGAAACGAACCATATCCCCGAGGAAATTCGCGAGTACACTGAATAGTGAGCTGAACCACCATTCTCATGAGAATGCGCTCTTTCGGCCGATAAAGCCCTAAAATCCAAACTCATCTCACACTAAAGAGTGGTGGTAGCACACACACCGTTTATCTGTAGAAAGTACGCACCATTCTACAAAAGTCGTAAAAGCACTAAAAGTAAGCATAGACACACCTTGGCCCCAGTCCATCAACGCAACGAAAAGAAAAACTCCGCTTTCCCATTTAAACCCATAACAACTCAAATAAACGGACATCTACCCCATCAATGGATAGATAACTTTTAACAGAGACTCGTGGTGGAGGAGCATCACGGCGCCGACCGGGCATAGAGAGCGTGAATTAGACAAAGGTGATCGCCAAGGCGAGTCCAAAAATTCCCCTTCCCCGTTAGGGGGGAGTAGTCCCGGACGCGGGTGGCGATTCCCGGGTTACGGAATAAAGAAAACCGCTCTCACCTGTTGCAAGGCCCCTCCGTGGGAAACCAGCACAAATTGCGGGGGCGCTCCCTTTTGCCGGTACACCGTGAATCGGGTTGGAAGCTGTAGAGTGACTAGTCGTAGTGCCATAGGAGGGACGTTATGAAAAGACAGAAGTATCGACCGGAAATGCCACTGCGTATTTAAGGCAGAGCGATTCGAGCCGATTGGGCTCTGCTAGGGTGACGGTACTTCCTAGTACCCATGAGCTGGATAGGACATTCCCTCGTGGACCCTTGTCGGTACTAAATTAGTCATAAGGAACATAATGGTGTACAGCCCGCAAAAAGTACGTCCCTCATGGCGTGCGCGAGGACTCTGTCGGTTCAAGGCGGTCGCGCAGGTGATACGCTCCACACAGACTTAAGGGCGGGCATAACCGAGCACCGCCTCCACTAAGGAGGCGCATAGAGCCTTTATGTAGTAGCTTGTTAGCAAGCCCGCTCCCGGGCCGGACAGTCACAAGAGGGGCCTTGGCGCGGAAGGACGCCACATTAAACCGGTTGCTTGATGGACATACAGGGTACCACTGGTTTCC--TTTACCCACACTTCAACGTTCATTCAACCACCTTAAAACCCAACTAGCAAATTATCTATAACATTGCTAACTCCGACCACCTACTCGCCCCTCAACTAAACCTACCCTCAACAAACCAACCAAAGCATGTACATCAACCCAGACCGCCCTATACAACCTAAAGCGTCCTCGAACAGCCACCTATCGCCCCGGACACCACGCAAAGAGACCACCCGCGGCCAGACAGGCCCACCATAGAAGCCCAACGGTACAGTACTCCAACGGGGGAACGTGTGCCCACTTCGAATAGCCGCTTCAGGCACTCATGGGGGCCAATGCAATTCCATTCCTGCGCCTAACGAACTTCGGGCGAATCGCCACAGCAGCCTGAACTAATGGTTTCGTTTGTTCTATGCACGCGGCTCCAGAACCACAGGCCCAAGACCGTGGAGATGCCAAAGAACACGACGCACAACCGTTTAGCCGAGTTGGCTTAGGGGTGTATTGGAGTCGCCGAAGTTTCTATCCCCAATCTATACCTGTGGGGTTTCTGGGATTTCTAAATTTGTTAAAAATACACTCACAAATAGCATTCGCAACGTGACTCTGTGTGCCGTGCCCTTACTTCAGGATTCCTGCGAGCCCCCCTGACCCTCCTACGTGTAAACTCACGCATGTACGGCGTGGTATCCCCGTTTGTACATCGCGTCCACCATGCCTTGAAACTATAGCTGTCAGACGGGTACACACACGTTGTGGGAGCGACGGTACACGTGCCCATACCCTTACAAACCACACCCAGCCTCCATCTAAAAACACCAGAAACCTCCCATTCCAACACTAGAGCATTCCTGCTTTCCCCAACGACACCCCGCCACACATAAACAAACCTAACGTTGAGCACTTATTGGACACACACAACTGACCGCCAGGATCTTTACAATCCCCGAACCCCACAGTCCCAACGCACCGCTGTTAGCCTACGCCAGTAGAGCCTGCCCTTCAGCGGGCAGGTATCGGCCTACGGTGAACGACCAGCCTACCCTCTCAAGCTGGCAAATATCCCAGCATCAGTTTGACAGCGAGGAAACACTTTTGGAACAATCGCATTACTTCGAAATGCACACACCCACGCCCCCCCAGATTCCGACAAAGCCCAAACAGGCAAAATCTATTATAAACAGGGACCAGTTACTACCAACCGGCCGCAATCCATAACGCCCAACCCACACCCACACGCATGAGATCCCAATACCATGAACACACCCCCTAATCATCGAAATAGAGGTTAACGCAATTATCGAGAAATTAGTATAAATAACCATACGCTTAATTCAGCTGATTACCTGATTAGTGCCAAATTCTCCATCGGACACAAGAAATCCTAGTGGGGAATTCTAGTTCGCGGGAAGGCCGGCTACAGGAGCACAAGTCGTAAATTGACCGTTAGCACACCCCGCACGGGGATGCTGCCCTCCGGAGGCACGTGCCCTAAAGGGGATCCACACCACATACAGCACTCTCGGCTACTGGATGCACAGAAAAAGTTATACCGCAAGAAGCACCCTGTCCATACGTTAGATTCTTGTAACACAGGCGACAAGGCCAACCAAATTCAAGACGCAGACTCGGTTTAGTAAGACAATTCAATGCCCACCGATTAGATACCAGCCGCAGTACACAAGCAAGAACAAAACAACCGAGAACGGCTAATTAACGAACCAAACACAAAGGAAGAACGAACGAGCTAAGCACACCACAATCATTTACGTTACTACCCATAACCAAGCAAGTCCAGCTTTAAAGCGGCGGCCCAGAAATAACCAGCAAATTGTTGCTATAACCTACAAGCACCATCCCCAAGAATCAGCCACCAATGTTATGTCTGATCGACACAGCCCGACTAGGAACGTTTGGCATCAGCTGTCACACCGAGGTTTTATATCCAGCGCTTGTTCTAGATAAGGACCCACAGAGTGGTGCCTGCATTTGGAGAAACTTGACTAGCACGGTGTGGTTGGACACACTTGCCTCCCTCAGGCACGCCATCCGTGTAACCGGGTATGAACTCCTTTCAGACGTGCACCCCAACGCTTCAACGGCGATACGACCGACCCAACGTTTCTGTGACCTACAACGGGCGCGGTGCACTCACTCCATACCAAGTCCCTCACTTGCGGACCACATAGACCGGCCTAAAGCCGTCATTAACCACTCAAGGCGAAACATTCATTACCAACGGCGCCCAACATCCTCCACTACCCGGAAACCTTAAACCAAATGCAACAATCTCTACACTAGCTAATACCAATCAATAACCGCCACAAAATCTACAAAAATCCTGCAACGCCCCTACACTATCCCACTAATCCTCTCCAAGGAACCCCCGCTGAACTTAAGAG
PTEPE     TCCTATCAATCTTGACACAGGGTCACGGCAGCATACGCAGCAAGGCTGCTCCGGGGAACTAAGCACCAATTCCCTAAACACGCTCGAAATACCCCCTTCAGTACGCCTCCTATACGGTTACTTGTGTATATGCAGGCCGGGCAATTGGACGAACCTGAGCAGATACAACGGGCGCCTTATGATCCGAATTATACGGAACGCTGTAGGGTGCGTGTAGGTGGGCTGCTTCGGTGAAACAAATAAACTCACATCACCCGCTCCGCGAAACACTTGTCTACGTTCCTCTGCCACCCTAATTCCACGCTCTCGAACATTGGCCCTCAAACCGACAACCACACGAAAAATAACTGCGTAGTGAAACGAACCAGATCCCCGGGGTAATTCGCGTGTGCGCTTAAAAGTGAGCTGCACCACCATTCCCAGGAGAATGCGCTCTTTCGGCCGTTCAAGCTCTAGAACCCCAACTAATCTTACTGCAACGCATGGCGGTAGCACACACAACGTTTATCAGTAAGGAGTGCACAACATTCTATAAAGGTCTCCAAAACATTAAAATTAAACGCAGACACGCCTCGGCCCCAGTGCATCACCGCAACCAACAGAAAGACTCTGCTTTCCCGTTGAAACCCATGACAACTCAAACTAACAGATGGCTGACCCATCAACGTATAGATAACTCTTAACAGAGACTCATGGTGGAGGAGCACCACGGCGCCGACCGGGCATAGAGAGCGTGAATTAGACGAAGGTGATCGCCAAGGCGAGTCCAAAAATTCCCCTTCCCCGTTAAGGGGGAGTAGTCCTGGACGCGGGTGGCGATTCCCGGGTTACGGAATAAAGAAAACCGCTCTCACTTGTTGCAAGACCCCTCCGCGGGAAACCAGCACAAATTGCGGGGGCGCTCCCTTTTGCCGGTACACCGTGAATCGGATTGGAAGCTGTAGAGTGACTAGTTGTAGTGCCATAGGAGGGACGTTATGAAAAGACAGAAGTATCGACCGGAAATGCCACTGCGTATCTAAGGCAGAGCGATTTGAGCCGATTGGGCTCTGCTAGGGTGACGGTACTTCCTAGTACCCATGAGCTGGATAGGACATTCCCTCGCGGACCCTTGTCGGTACTAAATTAGTCATAAGGAACATAATGGTTTACAGCCCGCAGAAAGTACGTCCCCCATGGCGTGCGCGAGGACTCTGTCGGTTCAAGGCGGTCGCGCAGGCGATATGCTCCTCACAGACTTAAGGGCGGGTATAATCGAGCACCGCCTCCACTAAGGAGGCGCACAGAGCCTTTTTGTAGTAGCGTGTTAACAAGCCTGCTCCCGGGCCGGGCAGTCACGAGAGGGGCCTTGGCACGGAAGGACGCTACATTAAACCGATTGCTTGATGGACATACAGGGTACCGCTGATTTCTTTTTTACCCACACTTTAAAATTAATCCCACCACCTTACAACCTAAATTACACACTATCTATAACATTGCTGACCCCGACTACCTACTCATCCCTCGACTGAACCTACCTTTCCTGAACTAACCAAAGCATGCACTTCAACCCCAACCGTCCTATACAACCTAAAGCGTCCTCGACCAGTCACCTATCGCCCCGGACACCACGCACAGAAACCACCCGTGGCCAGACAGGCCCACCATAGACGCCCACCTATACAGAACCCCAACGGGGGAACGTGTGCCCACTTCGAATAGCCGCTTCTGGCACTCATGGGGGCCAATGCAATTCTATACCCACGCCTACTGACCTTCGAGCGAATCGCCACAGCAGCCTGAACTAATGGTTTCGTTTGTTCTATGCACGCGGCTCCAGAACCACCGGCCCAAGACCGTGGAGATGCCAAAGGACACGACGCTCAACCGTTTAGCCGAGTCGGTTTAGGGGTGTATTGGAGTCGCCGAAGTTTCAGTCCCCAATCTATGCCTGTGGGGTTTCTGGGATTTCTAAATTTGTTAAAGTTACCCTCGCAAACAATATTTGCAACGGGACTCTGTGTGCCGTGCCCTTACTTCAGGACTCCTGCGAGCCCCCCTGACCCTCTCACCTATACCGCCACGCATGTGCGGCGTGGTATCCCTATTTGTGCAACGTGTCCACTATGCCTCGGAACGCTAGCTATCACACACTTACGCACACGTTGTGGGAGCGACGGTACACGTGCCCACACCCTTACAAAACAAACCCAACCTCCATCTAAAAGTACCAGGAACCTCCCATTCCAACTGTGGAGCATGCCCGCTTTCCCCACAGACACCCCGCCACACATAGACAAACCTACCGTTGAGCACTTATTGGACACATACAACTGACCGCCAGGATCCTTACAATCCCCAACCTCCGCAGATCCCACGCACCCCTTTTAAACTGCGCCAATAGAGCCTGCCCTCCAGCGGGCAGGTACCGGCTCACGGTGAACAACCAGCCAACCTTCTTATGCTGGCAAATATCCCAGCATCAGTTTGACAGCGAGGTAACAGTGTTGGAACAAGCGTATTACTTCGAAATGCACACACCCGCGACCCCCCAAATTCCGACAAAGCCCAAACAGGCAAAAGCTATTCTAAACAGCGACCAGTTACTACCAACCGCCCATATTACATAACGCCCAACCACCACCCACACGCAAGAGAACCCAATACCCCAACCACAGTCCCCCATCAACTAAATAGAAGTTCACCCATATATTGAGAAGTCTTTATACATAACCATAAGCTTACTTCAGCTGATTACCTGATTAGTGCCAAATTATCCATCAGACACAAGAAATACTAGTGGGGAATTCCAGTTCGCGGGAAGGCCGGATACAGGGGCACAAGTCGTATAATGACCGTTGACACACCCCGCACGGAGATGCTGCCCTCCGGAGGCACGTGTCCTAAAGGGGATCCACACCCCGAACAGTAATCTCGGCTATTGGATGCACAGAAAAAGTTATACTGCAAGAAGCACCCCGTCCATACGTTAGACTCTTGTAACACGGGCGACAAGGCCACCCAAATTCAAGACGCAGACTCGGTTTAGCAAGACAATTTAATGCTCACCGATTAGATACCAACTGCAGCCCACCGACAAGAACAGAACATCCGCGAAAGGCCAATAACCAAACCAAACAAAAAGGACGAACGACCTCGCTAAACACACCACAATTATTCACGTTACTACCCACGATCTAGCAAGTCTAGCTTTAAAGCGGCGGCCCAGTAATACCCAGCAAATCGATGTTACACCTCACTAGCAACATCCCCAAAAATCAGCCTCTAATGTTATGTCCGATCAACACAGCCCGACTAGGATCGTTTGGCATCAGCTGTCACACCGAGGTTTTATATCCAGCGTTTGTTCTAGATAAGGGCCCACAGAGTGGTGCCTGCATTTGGAGAAACTTGACTAGCACGGTGTGGTTGGACACACTTGCCTCCCTCAGGAACACCATCCGAGTAACCGAGTCTGAACTCCTTTCAGGCGTGCATACCCACGTTTCACTGGCGATACGACCGACCCAACGTTTCTGTGACCTACAACGGGCGCGGTGCACTCACTCCATACCTAATCCCTCACTTCCGGACCACATAGACCGGCCTAAAGCAGTTTTTCACCGCTCGAGGCGAAACTT-CAACACCCACCCTACCTCACACCCCCCGATACTGCCAAATCCCAAATCACTACCCGCAAGGCATACCTCTCTCTCACCCTCCCAACCATCGCCACAAAGGGCAAAGCAACCTCCTAATATCTAAAAGCCACCCCAAAACTACTCTACAAAAAGGCTATCCTAAACCTAAGAA
PYGAD     TCCTATTAAGCTTGACACGGGGTCACGGCAACATACGCAGCAAGGCTGCCCCGGGGGACTAAGCACCTATTCCCTAAACACGCCCGAAATACCCCCTTCAGCACGCCTCCGATACGGTTACTTGTGTATATGCAGGCCGGGCAATTGGACGAACCTAAGCAGATACAACAAACGCCTCATTTTCCGAATTATACGGAACGCTGCAGGGTGCGTGTAGGTGGGCTGTTTTGGTGAAACAAACAAACTCACATCACTCGCTCGACGAAGCCCTTGTCTACGTTCCTCTGCCACCCTAATCCCATGCTCTCAAACATTGGCCCTTAAACTAACATTCACCCGAAAAATAACTAAGTAGCGAAACGAACCATATCCCCGGGGAAATTCGCGGGTACACTTAAAAGTTAGCTGAACCACCATTCCCAGGAGAACGCGCTCTTTCGGCCGTCAAAGCTCTAAAATCCAAACTAATCACATATCAACGAATGGCGGTAGCACACACAACGTTTATCTGTAAAAAATACACACTATTCTTTAAAAGTCACAAAAACATAAAAATTAAGCATAGACATACCTCGGCCCCAGTCCATCAACGCAACGAAAAGAGAGACTGCGCTTTCCCGTTTAAACCCACAACAACTTTTACAACCGGACATTTAACCCCTCGACGAATAGATAACTTTTAACAGAGACTCATGGTGGAGGAGCACCACGGCGCCGACCGGGCATAGAGAGCGTGAATTAGACAAAGGTGATCGCCAAGGCGAGTCCAAAAATTCCCCTTCCCCGTTAGGGGGGAGTAGTCCCGGACGCGGGTGGCGATTCCCGGGTTACGGAATAAAGAAAACCGCTCTCACCTGTTGCAAGGCCCCTCCGCGGGAAACCAGCACAAATTGCGGGGGCGCTCCCTTTTGCCGGTACACCGTGAATCGGATTGGAAGCTGTAGAGTGACTAGTCGTAGTGCCATAGGAGGGACGTTATGAAAAGACAGAAGTATCGACCGGAAATGCCACTGCGTATCTAAGGCAGAGCGATTTGAGCCGATTGGGCTCTGCTAGGGTGACGGTACTTCCTAGTACCAATGAGCTGGATAGGACATTCCCTCGCGGACCCTTGTCGGTAATAAATTAGTCATAAGGAACATAATGGCATACAGCCCGCAGAAAGTACGTCCCTCATGGCGTGCGCGAAGACTCTGTCGGTTCAAGGCGGTCGCGCAGGCGATACGCTCCACACAGACTTAAGGGCGGGCATAACCGAGCACCGCCTCCACTAAGGAGGCGCACAGAGCCTTTATGTAGTAGCATGTTAACAAGCCCGCTCCCGGGCCGGACAGTCACAAGAGGGGCCTTGGCACGGAAGGACGCCACATTAAACCGATTGCTTGATGGACATACAGGGTGCCACTGATTACC--TTTACCCACGCTTCAATATTTATTCGACCACAATATAATCTAAAGAAAAAACTGTCTATAACATTGCTGACTTCGACCACCTACTCGCCTCACAACTAAACCTAACCTTCCTAAACCAACCAAAGCATGCACATCAACCCAAACCGCCCTATACAACCTAAAGCGTCCTTGACCAGCCACCTATCGCCTCGGACACCACGCAAAGAAACCACCCGCGGCCAGACAGGCCCACCATAGAAGCCCAACAGTACAATACTCCAACGGGGGAACGTGTGCCCACTTCGAATAGCCGCTTCAGGCACTCATGGGGGCCAATGCAATTCCATCCCCACGCCTACCGACCTTCGAGCGAATCGCCACAGCAGCCTGAACTAATGGTTTCGTTTGTTCTACGCACGCGGCTCCAGAACCACCGGCCCAAGACTGTGGAGATGCCAAAGGACACGACGCACAACCGTTTAGCCGAGTTGGCTTAGGGGTGTATTGGAGTCGCCGAAGTTTCTATCCCCAATCTATACCTGTGGGGTTTCTGGAATTTCTAAATTTGGTAAAAATACACTCGCAGACAATATTTGCGACGTGACTCTGTGTGCCGTGCCCTTACTTCAGGATTCTTGCGAGCCCCCCTGACCCTCAAACATGTAAACCCACGCATGTACGGCGTGGTATTACCATTTGTGCAACGCGTCCACCATGCCTCGAAACTATAGCTATCAGACGCTTACACACACATTGTGGGGGCGACGGTACACGTGCTCACACCCTTACAAACCAAACCCAACCTCCATCTGAAAACAACAGACACCTCCCTTTCCAACACTAGAGCATTCCCGCTTTCTCCAACGACACCCCGCCACACATATATAAACCTCACGTTGAGCACTTATTGGATACATACAACTGACCGCTAGGATCCTTACAATCCCCAGACCCCGCAGACCCAACGCACCCCAATTAGCCTACGCCAGTAGAGCTTGCCCTCCAGCGGGCAGGTACCGGCCTACGATGAACAACCAGCATGCCCTCTCACGCTGGCAAGTATCCCAGCATCAGTTTGACAGCGAGGAAACACTGTTGGAACAATCGCATTACTTCGAAATGCACACACCCACGCCCCCCCAGATTCCGACTAAGCCCAAACAGGCAAAAGTTATTTTAACCAGGGACTAGATACTACCAACCGACCATAATCCATAACGCCCAACCAACACCCACACACATGAGAACCCAATCCCATGAACACACCCCGTAATTATCAAAACAGAAGTCAACGCAACTACTGAGAAATTTGTATAAATAACCATAAGCTTAATTCAGCTGATTACCTGATTAGTGCCAAATTTTCCATCAGACACAAGAAATTCTAGTGGGGAATTCCAGTTCGCGGGAAGGCCGGCTACAGGAGCACAAGTCGTAAAATGACCGCCCACACACCCCGCACGGAGATGCTGCCCTCCGGAGGCACGTGCCCTAAAGGGGATCCACACCCCGAACAGCACTCTCGGCTACTGGATGCACAGAAAAAGTTATACCGCAAGAAGCACCCCGTCCATACGTTAGACTCTTGAAACACAGGCGACAAGGCCAACCAAATTCAAGACGCAGACTCGGTTTAGCAAGACAATTCAATGCCTACCGATTAGATACCAACCGCAGTCCACAATCAAGAACAAAACAACCGCGAACGGTCAATTAACAAACCAAACAAAAAGGGAGAGCGAGCGAGCTAAACACATCACACCCATTTTTGTTACCACCCAAAACCAAGCAAGTCCAGCTTTAAAGCGGCAGTCCAGAAATAACCAGCAAATCGTTGCTACCACTACATAGCACCATCCCCAAAAATCAGCCACTAATGTTATGTCCGATCAACACAGCCCGACTAAGAACGTTTAGCATCGGCTGTCACACCGAGGTTTTATATCCAGCGCTTGTTCTAGATAAGAACCCACAGAGTGGTGTCTGCATTTGGAGAAACTTGACTAGCACGGTGTGGTTGGACACACTTGCCTCCCTGAAGCACACCATCCGTGTAACCGAGGATGAACTCCTTTAAGATGTGTACCCTAACGCTTCACCGGCGATACGACCGACGCAACGTTTCTGTGACCTACAACGGGCGTGGTGCACTCACCCCATACCAAGTCCCTCCCTTGCGGACGACATGGACCGGCCTAAAGCTGTCATTAACCACTCTAGGCGAAACACTCATAACCTACCCCACCTAACCCCTCTCCCCACCCCCCAGTACCAAACGAACCATAAAAGTCACCCCA-ACACTCAAACCGACCAACCAACCCCATAACACTCACAGCAACCTCCCAGTACACCCAAACCATCCCACCAAATCCCTCCAAATAAATATCTCCAAGTCCACCGA
RHEAM     TCCTATCAATCTTGACACAGGGTCACGGCAGCATACGCAGCAAGGCTGCTCCGGGGAACTAAGCACCAATTCCCTAGACACGCTCGAAATACCCCCTTCAGTACGCCTCCTATATGGTTATTTGTGTATATGCAGGCCGGGCAATTGGACGAACCTGAGCAGATACAACGGGCGCCTCATGATCCGAATTATACGGAACGCTGTAGGGTGCGTGTAGGTGGGCTGCTTCGGTGAAACAAATAAACTCACATCACCCGCTCAGCGAAACACTTGTCTACGTTCCTCTGCCACCCTAATTCCACGCTCTCGATCATTGGCCCTCAAACCGATAACCACACGAAAAATAACTGCGTAGTGAAACGAACCAGATCCCCGGGGTAATTCGCGTGTGCGCTTAAAAGTGAGCTGCACCACCATTCCCAAGAGAACGTGCTCTTTCGGCCGTTCAAGCCCTAGAACCCCAACTAGTCTTACCGCAACGCATGGCGGTAGCACACACAACGTTTATCCGTAAGAAGTGCACAACATTCTGTAAGGGTCTCCAAAACACTAAAATTAAACACAGACACGCCTCGGCCCCAGTGCATCACCGCAACCAACAGAAAGACTCCGCTTTCCCGTTGAAACCCATGACAACTCAAACTAACAGATGGCTGACCCATCAACGTATAGATAACTCTTAACAGAGACTCATGGTGGAGGAGCACCACGGCGCCGACCGGGCATAGAGAGCGTGAATTAGACGAAGGTGATCGCCAAGGCGAGTCCAAAAATTCCCCTTCCTCGTTAGGGGGGAGTAGTCCTGGACGCGGGTGGCGATTCCCGGGTTACGGAATAAAGAAAACCGCTCTCACTTGTTGCAAGACCCTTCCGCGGGAAACCAGCACAAATTGCGGGGGCGCTCCCTTTTGCCGGTATACCGTGAATCGGATTGGAAGCTGTAGAGTGACTAGTTGTAGTGCCATAGGAGGGACGTTATGAAAAGACAGAAGTATCGACCGGAAATGCCACTGCGTATCTAAGGCAGAGTGATTTGAGCCGATTGGGCTCTGCTAGGGTGACGGTACTTCCTAGTACCCATGAGCTGGATAGGACATTCCCTCGCGGACCCTTGTCGGTACTAAATTAGTCATAAGGAACATAATGGTTTACAGCCCGCAAAAAGTACGTCCCCCATGGCGTGCGCGAGGACTCTGTCGGTTCAAGGCGGTCGCGCAGGCGATATGCTCCTCATAGACTTAAGGGCGGGTATAACCGAGCACCGCCTCCACTAAGGAGGCGCACAGAGCCTTTTTGTAGTAGCGTGTTAACAAGCCTGCTCCCGGGCCGGGCAGTCACGAGAGGGGCCTTGGCACGGAAGGACGCTACATTAAACCGATTGCTTGATGGACATACAGGGTACCACTGATTTCTTTTTTACCCACACTTTAAAATTGGTCCCACCACCTTACAACCTAACCTACACACTATCTATAACATTGCTGACCCCGACCACCTACTCGTCCCTCGACTGGACTTACCTTTCCCAAACTAACTAATGCATGCACTTCAACCCTAACCGTCCTATACAACCTAAAGCGTCCTCGACCAGTCACCTATCGCCCCGGACACCACGCACAGAAACCACCCGCGGCCAGACAGGCCCACCATAGACGCCCACCTATACAGAACCCCAACGGGGGAACGTGTGCCCACTTCGAATAGCCGCTTCTGGCACTCATGGGGGCTAATGCAATTCTATACCCACGCCTACTGACCTTCGAGCGAATCGCCACAGCAGCCTGAACTAATGGTTTCGTTTGTTCTATGCACGCGGCTCCAGAACCACCGGCCCAAGACCGTGGAGATGCCAAAGGACACGACGCTCAACCGTTTAGCCGAGTCGGTTTAGGGGTGTATTGGAGTCGCCGAAGTTTCAGTCCCCAATCTATGCCTGTGGGGTTTCTGGGATTTCTAAATTTGTTAAAGTTACCCTCACAGACAACATTTGCAACGGGACTCTGTGTGCCGTGCCCTTACTTCAGGACTCCTGCGAGCCCCCCTGACCCCCTCACCTATACCGCCACGCGTGTGCGGCGTGGTATCCCTATTTGTGCAACGCGTCCACTATGCCTCGGAACGCTAGCTATCACACACTTACGCACACGTTGTGGGAGCGACGGTACACGTGCCCACACCCTTACAAAACAAACCCAACCTCCATTTAAAAGTACCAGAAACCTCCCATTCCAACTGTAGAGCATGCCCGCTTTCCCCACAGACACCCCGCCACACATAGACAAACCTACCGTTGAGCACTTATTGGACACACATAACTGACCGCCAGGATCCTTACAATCCCCAACCTCCGCAGACCCCACGCACCCCATTTAGACTGCGCCAATAGAGCCTGCCCTCCAGCGGGCAGGTACCGGCCTACGGTGAACAACCAGCCAACCTTCTTGTGCTGGCAAATATCCCAGCATCAGTTTGACAGCGAGGTAACAGTGTTGGAACAATCGTATTACTTCGAAATGCACACACCCGCGCCCCCCCAGATTCCGACAAAGCCCAAATAGGCAAAGGCTATTCTAAACAGCGACCAGTTACTACCAACCGCCCATATTACATAACGCCCAACCACCACCCACACGCAAGAGAACCCAATACCCCAACCACAATCCCACATCAACTAAATAGAAGTTCACCCATATATTGAGAAGTCTCTATACATAACCATAAGCTTACTTCAGCTGATTACCTGATTAGTGCCAAATTATCCATCAGACACAAGAAATATTAGTGGGGAATTCCAGTTCGCGGGAAGGCCGGATACAGGGGCACAAGTCGTATAATGACCGTTGACCCACCCCGCACGGAGATGCTGCCCTCCGGAGGCACGTGTCCTAAAGGGGATCCACACCCTGAACAGCAATCTCGGCTACTGGATGCACAGAAAAAGTTATACCGCAAGAAGCACCCCGTTCATACGTTAGACTCTTGTAACACGGGCGACAAGGCCACCCAAATTCAGGACGCAGACTCGGTTTAGCAAGACAATTCAATGTCCACCGATTAGATACCAACTGCAGCCCACCGACAAGAACAGAACATCCGCGAAAGGCCAATAACCAAACCAAACGAAAAGGACGAACGACTTCGCTAAACACACCACAATTATTTACGTTACTACCCACAATCTAGCAAGTCTAGCTTTAAAGCGGCGGCCCAGTAATACCCAGCAAATCGATGCTACACCCCACTAGCAACATCCCCAAAAATTAGCCTCTAATGTTATGTCCGATCAACACAGCCCGACTAGGATTGTTTGGCATCAGCTGTCACACCGAGGTTTTATATCCAGCGTTTGTTCTAGATAAGGGCCCATAGAGTGGTGCCTGCATTTGGAGAAACTTGACTAGCATGGTGTGGTTGGACACACTTGCCTCCCTCAGGAACACCATCCGAGTAACTGAGTCTGAACTCCTTTCAGGCGCGCATACCCACGTTTCACCGGCGATACGACCGACCCAACGTTTCTGTGATCTACAACGGGCGCGGTGCACTCACTCCATACCTAATCCCTCACTTCCGGACCACATAGACCGGCCTAAAGCAGTTTTTCACCACTCGAGGCGAAACTT-CAACACCCATTACTCCTTACACCCCCCGGCACCGCCAAGCCCCGAACCGTTACCCGTAAGCCATACCCCTCCCCCACCCCTCCGACCACCGCCACGAAGGGCAAAGCAGCTCCCTACCGCCTAGAAGCTACTCCACTACTACCCTACAAGGAGGCTATTTTAAACCTAAGAA
RHEAM2    TCCTATCAATCTTGACACAGGGTCACGGCAGCATACGCAGCAAGGCTGCTCCGGGGAACTAAGCACCAATTCCCTAGACACGCTCGAAATACCCCCTTCAGTACGCCTCCTATATGGTTATTTGTGTATATGCAGGCCGGGCAATTGGACGAACCTGAGCAGATACAACGGGCGCCTCATGATCCGAATTATACGGAACGCTGTAGGGTGCGTGTAGGTGGGCTGCTTCGGTGAAACAAATAAACTCACATCACCCGCTCAGCGAAACACTTGTCTACGTTCCTCTGCCACCCTAATTCCACGCTCTCGATCATTGGCCCTCAAACCGATAACCACACGAAAAATAACTGCGTAGTGAAACGAACCAAATCCCCGGGGTAATTCGCGTGTGCGCTTAAAAGTGAGCTGCACCACCATTCCCAAGAGAACGTGCTCTTTCGGCCGTTCAAGCCCTAGAACCCCAACTAGTCTTACCGCAACGCATGGCGGTAGCACACACAACGTTTATCCGTAAGAAGTGCACAACATTCTGTAAGGGTCTCCAAAACACTAAAATTAAACACAGACACGCCTCGGCCCCAGTGCATCACCGCAACCAACAGAAAGACTCCGCTTTCCCGTTGAAACCCATGACAACTCAAACTAACAGATGGCTGACCCATCAACATATAGATAACTCTTAACAGAGACTCATGGTGGAGGAGCACCACGGCGCCGACCGGGCATAGAGAGCGTGAATTAGACGAAGGTGATCGCCAAGGCGAGTCCAAAAATTCCCCTTCCTCGTTAGGGGGGAGTAGTCCTGGACGCGGGTGGCGATTCCCGGGTTACGGAATAAAGAAAACCGCTCTCACTTGTTGCAAGACCCTTCCGCGGGAAACCAGCACAAATTGCGGGGGCGCTCCCTTTTGCCGGTATACCGTGAATCGGATTGGAAGCTGTAGAGTGACTAGTTGTAGTGCCATAGGAGGGACGTTATGAAAAGACAGAAGTATCGACCGGAAATGCCACTGCGTATCTAAGGCAGAGTGATTTGAGCCGATTGGGCTCTGCTAGGGTGACGGTACTTCCTAGTACCCATGAGCTGGATAGGACATTCCCTCGCGGACCCTTGTCGGTACTAAATTAGTCATAAGGAACATAATGGTTTACAGCCCGCAAAAAGTACGTCCCCCATGGCGTGCGCGAGGACTCTGTCGGTTCAAGGCGGTCGCGCAGGCGATATGCTCCTCATAGACTTAAGGGCGGGTATAACCGAGCACCGCCTCCACTAAGGAGGCGCACAGAGCCTTTTTGTAGTAGCGTGTTAACAAGCCTGCTCCCGGGCCGGGCAGTCACGAGAGGGGCCTTGGCACGGAAGGACGCTACATTAAACCGATTGCTTGATGGACATACAGGGTACCACTGATTTCTTTTTTACCCACACTTTAAAATTGGTCCCACCACCTTACAACCTAACCTACACACTATCTATAACATTGCTGACCCCGACCACCTACTCGTCCCTCGACTGAACTTACCTTTCCCAAACTAACTAATGCATGCACTTCAACCCTAACCGTCCTATACAACCTAAAGCGTCCTCGACCAGTCACCTATCGCCCCGGACACCACGCACAGAAACCACCCGCGGCCAGACAGGCCCACCATAGACGCCCACCTATACAGAACCCCAACGGGGGAACGTGTGCCCACTTCGAATAGCCGCTTCTGGCACTCATGGGGGCTAATGCAATTCTATACCCACGCCTACTGACCTTCGAGCGAATCGCCACAGCAGCCTGAACTAATGGTTTCGTTTGTTCTATGCACGCGGCTCCAGAACCACCGGCCCAAGACCGTGGAGATGCCAAAGGACACGACGCTCAACCGTTTAGCCGAGTCGGTTTAGGGGTGTATTGGAGTCGCCGAAGTTTCAGTCCCCAATCTATGCCTGTGGGGTTTCTGGGATTTCTAAATTTGTTAAAGTTACCCTCACAGACAACATTTGCAACGGGACTCTGTGTGCCGTGCCCTTACTTCAGGACTCCTGCGAGCCCCCCTGACCCCCTCACCTATACCGCCACGCGTGTGCGGCGTGGTATCCCTATTTGTGCAACGCGTCCACTATGCCTCGGAACGCTAGCTATCACACACTTACGCACACGTTGTGGGAGCGACGGTACACGTGCCCACACCCTTACAAAACAAACCCAACCTCCATTTAAAAGTACCAGAAACCTCCCATTCCAACTGTAGAGCATGCCCGCTTTCCCCACAGACACCCCGCCACACATAGACAAACCTACCGTTGAGCACTTATTGGACACACATAACTGACCGCCAGGATCCTTACAATCCCCAACCTCCGCAGACCCCACGCACCCCATTTAGACTGCGCCAATAGAGCCTGCCCTCCAGCGGGCAGGTACCGGCCTACGGTGAACAACCAGCCAACCTTCTTGTGCTGGCAAATATCCCAGCATCAGTTTGACAGCGAGGTAACAGTGTTGGAACAATCGTATTACTTCGAAATGCACACACCCGCGCCCCCCCAGATTCCGACAAAGCCCAAATAGGCAAAGGCTATTCTAAACAGCGACCAGTTACTACCAACCGCCCATATTACATAACGCCCAACCACCACCCACACGCAAGAGAACCCAATACCCCAACCACAATCCCACATCAACTAAATAGAAGTTCACCCATATATTGAGAAGTCTCTATACATAACCATAAGCTTACTTCAGCTGATTACCTGATTAGTGCCAAATTATCCATCAGACACAAGAAATATTAGTGGGGAATTCCAGTTCGCGGGAAGGCCGGATACAGGGGCACAAGTCGTATAATGACCGTTGACCCACCCCGCACGGAGATGCTGCCCTCCGGAGGCACGTGTCCTAAAGGGGATCCACACCCTGAACAGCAATCTCGGCTACTGGATGCACAGAAAAAGTTATACCGCAAGAAGCACCCCGTTCATACGTTAGACTCTTGTAACACGGGCGACAAGGCCACCCAAATTCAGGACGCAGACTCGGTTTAGCAAGACAATTCAATGTCCACCGATTAGATACCAACTGCAGCCCACCGACAAGAACAGAACATCCGCGAAAGGCCAATAACCAAACCAAACGAAAAGGACGAACGACTTCGCTAAACACACCACAATTATTTACGTTACTACCCACAATCTAGCAAGTCTAGCTTTAAAGCGGCGGCCCAGTAATACCCAGCAAATCGATGCTACACCCCACTAGCAACATCCCCAAAAATTAGCCTCTAATATTATGTCCGATCAACACAGCCCGACTAGGATTGTTTGGCATCAGCTGTCACACCGAGGTTTTATATCCAGCGTTTGTTCTAGATAAGGGCCCATAGAGTGGTGCCTGCATTTGGAGAAACTTGACTAGCATGGTGTGGTTGGACACACTTGCCTCCCTCAGGAACACCATCCGAGTAACTGAGTCTGAACTCCTTTCAGGCGCGCATACCCACGTTTCACCGGCGATACGACCGACCCAACGTTTCTGTGATCTACAACGGGCGCGGTGCACTCACTCCATACCTAATCCCTCACTTCCGGACCACATAGACCGGCCTAAAGCAGTTTTTCACCACTCGAGGCGAAACTT-CAACACCCATTACTCCTTACACCCCCCGGCACCGCCAAGCCCCGAACCGTTACCCGTAAGCCATACCCCTCCCCTACCCCTCCGACCACCGCCACGAAGGGCAAAGCAGCTCCCTACCGCCTAGAAGCTACTCCACTACTACCCTACAAGGAGGCTATTTTAAACCTAAGAA
STRCA     CTCTACCAAGCTTGGCACAGGGTCACGGCAGTATACGCAGCAAGGCTGCCCCGGGGGACTAAGCGCCAATTCATTAGACACGCTCGAAATACCCCCTTCAGCACGCCTCCTATACGGTTATTTGTGTATATGCAGGCCGGGCAATTGGACGAACCTGAATAGATACAACGAACGCCTCATTATCCGAATTATACGGAACGCTGCAGGGTGCGTGTAGGTGGGCTGCTTCGGTGAAACAAACAGACTCACATCACCTGCTCCACGAAACCCTTGTCTGCGTTCCTCTGCCACCCTAATCCCATGCTCTCAACCATTGGACCCTAAACCGATATCAACCCGAAAAATAACTAAGTAGCGAAACGAACCATATCCCCGGGGTGATTCGCGGGTGCGTTTAATAGTGAGCTGAACCACCAGTACTAGGAGAACGCGCTCTTTCGGCCGATTAAGCCCTATAACCCAGATTAATCTCACAGCATAGCGTGGCGGTAGCACACACAACGTTTAGCCGTAAAAAATACACACCATTTTACAAGAGTCTCAAAAATATTACAATTAAGCGCAGGCACACCTCGGTCCTAGTACATCACCGCAACGAAAGGAAAGCTTCCGCTTTCCCGTTGAAACCCATGACAACTTAAACAAATAGACTTCTGACCCATCAACGGCTAGATAACTCTTAACAGAGACTCATGGTGGAGGAGCACCACGGTGCCGACCGGGCATAGAGAGCGTGAATTAGACGAAGGTGATCGCCAAGGCGAGTCCAAAAATTCCCCTTCCCCGTTAGGGGGGAGTAGTCCCGGACGCGGGTGGCGATTCCCGGGTTACGGAATAAAGAAAACCGCTCTCACCTGTTGCAAGACCCCTCCGCGGGAAACCAGCACAAATTGCGGGGGCGCTCCCTTTTGCCGGTACACCGTGAATCGGATTGGAAGCTGTAGAGTGACTAGTCGTAGTGCCATAGGAGGGACGTTATGAAAAGACAGAAGTATTGACCGGAAATGCCACTGCGTATCTAAGGCAGAGCGATTCGAGCCGATTGGGCTCTGCTAGGGTGACGGTACTTCCTAGTACCCATGAGCTGGATAGGACATTCCCTCGCGGACCCTTGTCGGTACTAAATTAGTCATAAGGAACATAATGGTTTACAGCCCGCAGAAAGTACGTCCCCCATGGCGTGCGCGAGGACTCTGTCGGTTCAAGGTGGTCGCGCAGGCGATACGCTCCGCATGGACTTAAGGGCGGGCATAACCGAGCACCGCCTCCACTAAGGAGGCGCACAGAGCCTTTTTGTAGTAGCATGTTAACATGCCCGCTCCCGGGCCGGGCAGTCACGAAAGGGGCCTTGGCACGGAAGGACGCCACATTAAACCGATTGCTTGATGGACATACAGGGTACCATTGATTTCCTAGTTACCCACACTCTAATATTAGTCTCACCACATTATAATCTAAAAAACACACTATCTATAACATTGCTGACCCTGACCACCTCTTCATCCCTCAACTAAACCTACCCTTCCCAAACCAACCAAGGCATGCACATCAATCCCAACCGCCCTATACAACCTAAAGCGTCCTCGACCAGCCACCTATCGCCCCGGACACCACGCACAGAAACCACCTGCGGCCAGACAGGCCTACCATAGACGCCCAACAATGCAGAGCCCCAACGCGGGAACGTGTGCCCACTTCGAATAGCCGCTTCAGGCACTCATGGAGGCCAATGTAATTCTATTTCTACGCCTATTGAACTTCGAGCGAATCGCCACAGCAGCCTGAATTAATGGTTTCGTTTGTTCTACGCACGCGGCTCCAGAACCACCGGCCCAAGACCGTGGAGATGCCAAAGAACACGACGCTTAAACGTTTAGCCGAGTCGGTTTAGGGGTGTATTGGAGTCGTCGAAGTTTCAGTCCCCAATCTAAACCTGTGGGGTTTCTGGGATTTCTATATTTGTTAAAAATACCCTCATAAACAAAATTCGCAACGGGACTCTGTGTGCCGTGCCCTTACTTCAGGACTCCTGCGAGCCCCCCTGACCTCCCCACCTATACCCCCACGTGTGTACGGCGTGGTATTCCCATTTGTACAACGCGTCCACCATGTCTCGAAACTCTTGCTATCGCGCACTTACGCATATGTTGTGGGAGCGACGGTACACGTGCCCACACTCTTACAAAACAAACCCAGCCTCAGTCTAAAAATACTAGAAACCTCACATTCCAAAACTAGAGCATGCCTGTTTTCCCCACCGACACTCCGCCGCACATAGACAAACCTAACGTTGAGTACTTATTGGACACACACAACTGACCGCCAGGATTCTTACAATCCCTGAACCCCACAGACCACACGTACCCCACTTAGACTGTGCCAGTAGAGCCTGCCCTCCAGCGGGCAGGTACCGGCCTACGGTGAACGACCAGCCAGCCTTCTCGCGCTGGCAAATATTCCAGCATCAGTTTGACAGCGAGGAAACAGTTTTGGAACAATCGTATTACTTCGAAATGCACACACCTACGTCCCCCCAAGTTCCGATAAAGTCCAAACAGGCAAAAGCTATTACAAACAGCGACCAGTTACTACTAACCGATCACCATACATAACGCCCAACCATCACCCACACGCATGGGAACCTAATCTCACAACCACACCCCCTAACCAACTAAAAAGAAGTTAAAACAAATATTGAGGAATCTTTATACACAACCATAAGCTTACTCCGGCTGATTACCTGATTAGTGCCGAATTATCTATCAGATACAAGAAATACTAGTGGGGAATTCCAATTCGCGGGAAGGCCGGATACAGGGGCACAAGTCGTACAATGACCATTGACACACCCCGCACGGAGATGCTGCCCTCCGGAGGCACGTGTCCTAAAGGGGATCCGCACCCTGAACAGCAATCTCGGCTACTGGATGTACAGAAAAAGTTATACCGTAAGAAGCACCCCGTCCATACGTTAGACTCTTGTAACACGGGCGACAAGGCCACCCAAATTCAAGACGCAGACTCGGTTTAGCAAGACAATTTAGTGCTCACCGATTAGATACCAACAGCTGTACACCAACAAGAACCGAACAACCGCGAAAGGCCAATAACCAAACCAAACAAAAAGGAGGAACGACCGCGCTAAACACAGCACAATTATTAATGTTACTGCCCATAACCAAGCAAGTCCAGCTTTAAAGCGGCGGCCCAGGAATACCCAGTAAATTGATGCTACACCACACAAGCAACATCCCCAAAAATCAGCCTCTAATGTTATGTCCGATCAACACAGCCCGACTAGGAACGTTTGGCATCAGCTGTTACACCGAGGTTTTATATCCAGCGCTTGTTCTAGATAAGGACCCATAGAGTGGTGCCTGCATTTGGAGAAACTTGACTAGCACGGTGTGGTTGGACACACTTGCCTCCCTGAGGAACGCCATCCGTGTAACCGAATCTGAACTCCTTTTAGACGTACATACCCTCGTTTCACCGGCGATACGACCGACCCAACGTTTCTGTGACCTACAATGGGCGTGGTGCACTCACCCCATACCTAATCCCTCTTTTTCGGACCACATAGACCGGCCTAAAGCGGTTATTCACTGCTCGAGGCGAAAATT-CATCATCCATCCCTCCGCACATCCCCACACACAATCAAACATCAAACCAAAACCAATACCCCACCCCAAACCAAATAACAACTCAACCCCGCCGCAAAAAACTTAGTATTCCCCTAACATTTAGATCCCACCCCAAAAACAACAATAAAGACAACCCTCTCAAAATCACAAG
TAEGU     ATTCAACAAGCTTGCCACAGGGTCACGGCAACATACACAGCAAGGCTGCCCCCGGGAACTAAGCACCTATTCACTAAACACGCCCGATATACCCCCTTCGGCACGGCTCCGATACGGTTACTTGTGTATATGTAGGCCGGGCAATTGGATGAACCTGACCAGATACAACGGACGCCTCATCTTCCGAATTGTACGGAACGCTGCAGGGTGCGTGTAGGTGGGCTGCTTCGGTGAAACAAGCAAACTTACATCACCCGCTCGACGAAGCCCTGGTCTACGTTCCTCTGCCACCCTAATCCCACGCTCTCAAACATTGGCCCTCAAACCGACATAAACCCGAAAAATAACTAAGTGGCCAAACGACCCATATCCCCGAGGGAATTCACGGGTGCGCTTAAAAGTCAGCTGAACCACCATTCACATGAGAACGCGCTCTTTCGGCCGTCCAAGCACTAGAACCCAACCTAATCTCACGCCAAAGACTAGCGGTAGCACACGCAGCGTTTATCCGTAGAAAATACACACCATTCTACAAGGGTTACATAAGCATTATAAGTGAGCTCAGACACACTTCGGCCCCAGTCCATCAACGCAACGAGCGGAAATCCTCCGCTTTCCCGTTGAAACCCCAAACAACTCGAACAAACGGACATCTAACCCAGCAAAAAATGAATAACTTTTAACAGAGACTCATGGTGGAGGAGCACCACGGTGCCGGCCGGGCGTAGGGAGCGTGAATTAGACAAAGGTGATCGCCAAGGCGAGTCCAAAAATTCCCCTTCCCCGTTAGGGGGGAGTAGTCCCGGACGCGGGTGGCGATTCCTGGATTACGGAATAAAGAAAACCGCTCTCACCTGTTGCAAGGCCCCTCCGCGGGAAACCAGCACAAATTGCGGGGGCGCTCCCTTTTGCCGGTACACCGTGAATCGGATTTGAAGCTGTAGAGTGACTAGTCGTAGTGCCATAGGAGGGACGTTATGAAAAGACAGAAGTATCGACCGGAAATGCCACTGCGTATCTAAGGCAGAGCGATTCGAGCCGATTGGGCTCTGCTAGGGTGACGGTACTTCCTAGTACCTATGAGCTGGATGGGACATTCCCTCGCGGACCCTTGTCGGTACTAAATTGGTCATCAGGAACGTAATGGTGTACAGCCCGCAAAAAGTACGTCCCTCATGGCGTGCGCGAAGACTCTATCGGTTCAAGGCAGTCGCGCAGGCGATACGCTCCACACAGACATAAGAGCGAGCGTAACCGAGCGACGCCTCCACTAAGGAAGCGCACAGAGCCTTTTTGTAGTAGCATGTTAACAAGCCCGCTCCCGGGCCGGACAATAACGAGAGGGGCCTTGGCATGGAAGGACGCCACATCTGTCCGGTTGCTTGATGGACATACAGGGTACCGATGATTTTA--TTTACCCACACTCTAACATTCATTAAACCAACATGTGACCTAAGTTACAAACTATCTATAACATTGCTTACTCCGACCACATAATCGCCCCTAGACTAAACCTACCCTTAACGAACCAACCAAAGCATGCACATCAGTTCCAACCGCCCTATACAACTTAACGCGTCCTCGACCAGCCACCTATCGCCTCGGACACCACGCACAGAAACCACCCGCGGCCAGACAGGCTCACCATAGAGGCGAAACGGTCCACCGCTCTAACGGGGGAACGTGTGCCCACTCCGAATAGCCGCTTCAGGCACTCACGGGGGCCAATGCAATTCTATCCCTACGCCTAGCGATCTTCGAGCGAATCGCCACAGCAGCCTGAGCTAATGGTTTCGTTTGTTCTATGCACGCGGCTCCGGAACCACAGGCCCAAGACCGTGGAGATGCCAAAGGACACGACGCACAGCCGTTTAGCCGAGTTGGCTTAGGGGTGTATTGGAGTCGCCGAAGTATCCGTCCCCAATCTATACCTGTGGGGTTTCTGGGGTCTCTATATTTGTTAAAAATATATTAGCAAATAATATTAGCAACGCGACTCTGTGTGCCGTGCCCTTACTTC-GGACTCTTGCGAGCCCCCCTGGCCCTCAAACACGTACACCCACGCGTGTGCGGCGTGGTATTCCTATTTGTGCAACGCGTCCACCATGCTTCGTAACTATGGCGATCACACTATTACCCACACATTGTGGGAGCGCCGGTACACGTGCCCATACCCTTACAAAACAAACCCCATCTGCACCTAAAACCATCAGAGACCTCGCATTCAAGCACTATAGCATTCCCGCTTTCCCCAGAGACACCGCGCCACACATAAAAACGCCTACCGTTGTGCACTTAGTGGACACACACAACTGACCGCCAGGATCCTTACGATCCCCAGACCCCACAGACTCCACACTCCACAATTTGCAGACGCTCGTAGAGCCTGCCCTCCAGCGGGCAGGTACCGGCCCACGGTGAACGAACGACCTAATCTCTAACGCTGGCAAAGATCCCAGCATCAGTTTGACAGCGGGGAAACACTGTTGGAATAATCGCATTACTTCGAAATGCACACACCCACGCCCCCCCAGATTCCGACAAAGCCCAAACAGGTAAGGGCTATTTTAACCAGAGACCAGTTACTACAAACCGGCCTCAATACATTACGCCCAGCCAACAACCACACGCATGAGCTCGCAACACCACGACTACAATCACTGACAATCAAAAAAGAATTCAACACAAATACTGAGACATTTGTATAAATAACAACAAGTTTCATTCAGCTGTTTACCTGATTAGTGCTAAATTATCCCTCAGACACAAGAACTGCTAGTGGGGAATTCCAATTCGCGGGAAGGCCGGCTACGGGGGCACTAGTCGTAAAATGACCCTTCACACACCCCGCACGGAGATGCTGCCCTCCGGAGGCACGTGCCCTAAAGGGGATCCACACCCTAAACAGTACTCTCGGCTACTGGATGCACAGAAAAAGTTATACCGCAAGAAGCACCGCGTCCATACGTTAGACTCTTGTAACACAGGCGACAAGGCCAACCAAATTCAAGACGCAGACTCGGTTTAGCAAGACAATTTAATGCGCACCGATTAGGTAACAAGCGCAGTGCAACCGCAAGAACGGATCCACCGCGAAAGGTCAATTAACAAACCAAACCTAAAAGAGGAGCGAGCGCGATAAACACACAACATTTATTATCGTTACCACCCAAAATCAGGCAAGTCCAGCTTCAATGCGGCGACCGAGAAAGATCCTGCAAGTCGATGCTACAACATACAAGCACCAACGCCAAAAGGTAGCCACTAATATTATGTCCGATCAACAGAGCCCGACTAGGATCGTTTGGCATCGGCTGTCACACCGAGGTTTTATATTCAGCGATTGTTCAAGATAGGGACCCACAGAGTGGTGCCTGCATTTGGAGAAACCTGACTAGCACGGTGTGGTTGGACACACTTGCCTTCCTGAGGCACGCCATCCGAGTAACCGACTGTGAACTCCTTAAAGACGTGTACTACGTCGCTTCACCGGCGATACGACCGACCCAACGTTTCTGTGACCTACAACGGGCGCGGTACGCTCCCCCCATACCTAATCCCTCACTTTCGGAGCACATGGACCGGCCTAAAGCCGTCTTTAAACATTCCGGCCGAAACACTCAACAACCATCCCACTTCACACCTCTACATACCCCCTAAAACCAAACCAATCCCAACCC-CACCCCACATAACCACAACACAAAACAACTATCACAAAACTCTGCAGATCCCTCTGACCCCCAAAAACCATCCAGTAAACTACCTCCAAAAAAGCTCCCCTAAATCTATAAT
TINMA     --ATATCTATTTTAACACAGGGTCACGGCAACGTACGCAGCAAGGCTGCCCCGGGGGACTAAGCCCCTATTCCTTAGACATGTCCGCAATACCCACTCCTGAACGCCTCCTATACGGTTACTTGTGTATATGTAGTCCGGGCAATTGGACGAACTTAAACAGATACAACGAACGCATTATGATCCGAATTATACGGAACGCTGCAGGGTGCGTGTAGGTTGGCTGCTTCGGTGAAACAAAAAAATTAACATCACCTCCTCAACGAAACCCATGTCTGCGTTCCTCTGCCACTCTAATCCCACGTTCTCAAACATTGGTCCTAAATCCAATATCAAAGTGTAAAATAACTATGTAGTGAAACGAACCATATCCCCGGGGTAATTTGCGTGTGCACTTAAAAGTGAGCTGAACTAACATTCCCAGTAGAACGCGCTCTTTCGGTCGATCAAGCCCTAAAACCCCAACACATTTCACAACACAGAGTAAAGGTAGTACACACAACGTTTATCCGTAAAAAATACACGACATTCTAAAAACGTCTTAAAAAAACTACAATTAAGCGCAAACACACCTCGGCCCCCGTCCATAACCGTTACGAACAGAAATATTCCGTTTTCCCATCTAAATGCATTATAATTTAAAAACACAGACATCTAGCACCGCAACTATTAGATAACTTTTAACAGAGACTTATGGTGGAGGAGCACCACGGCGCCGACTGGGCATAGAGAGCGTGAATTAGACGAAGGTGATTGCCAAGGCGAGTCCAAAAATTCCCCTTCCCCGTTAAGGGGGAGTAGTCCCGGAAGCGGCTGGCGATTCCCGGGTTACGGAATAAAGAAAACCGCTCTCACCTGTTGCAAGACTCCTCCGCGGGAAACCAGCACAATTTGCGGGGGCACTCCCTTTTGCCGGTACACCGTGAATCGGGTTGGAAGCTGTAGAGTGATTAGTCGTAGTGCCATAGGAGGGACGTTATGAAAAGACAGAAGTATTGACCGGAAATGCCACTGTGTATCTAAGGCAGAGCGATTCGAGCCGATTGGGCTCTGTTAGGGTGACGGTACTTCCTAGTACCCATGAGCTGGATAGGACATTCCCTCGCGGACCCTTGTCGGTAATAAGTTAGTCATAAGGAACATAATGGTTTACAACCCGCATAAAGTACGTCCCCCATGGCGTGCGCGAGGACTCCGTCGGTTCAAGGCGGTCGCGCAGGCGATACGCTACACACAGACTTAAGGGCGAGCATAGCCGAGCACCGCCTCCATTAAGGAGGCGCACAGAGCCTTTTTGTAGTAGCTTGTTAACATGTCAGCTCCCGGGACGGACAGTCACGAGAGGGGCCTTGACTCGGAAGGACGCCACATTAGACCGATTGCTTGATGGACATACAGAGTACCACTGATTTTCTA-TTACCCACACTTTAAATCTAATCCAACCATTAATTCATCTCAAACACACCTTTTCTATAACATTGCTGACCCAGACTAAATATTCACCCCTCAACTAAACCAAGCCTTAATAAACCAACCAATGCATGCATTTCAATCCCAACCGCTCTATACAACCTAAAGCGTCCTCGAACAGCCACCTATCGCACCGGACACTACATACAGAAACAACCCGCGGCCAGACAGGCCCACCGTAGAAGCCCACCATTAAATAACCTCAACGCGGGAACGTGTGCCAATTTCGAATAGCCGCTTCAGGCACTCATGGAAGCCAATGCAATTCTATACTCTGGTATAACGAACTTCGAACGGATCGCCATAGCAGCCTGAATTAATGGTTTCGTTTGTTCTACGCACGCGGTTCCAGAACCACAGGCCCAAGGCCGTGGAGATGCCAAAGTACACGACGCCTAACCGTTTACCCAAGTCGGCTTAGGGATGTATTGGAGTCGCCGAAGTATCAGTCTCCAATCTATACCTGTGGGGTTTCTGGGATTTCTAAATTTGTTAAAAATACCCTCACTACCAAAATTCGCAACGAGACTCTGTGTGCCGTGCCCTTACTTCAGGACTCTTGCGAGCCCCCCTGACCCTCTCAACTATTATCCCACGTGTGTGCGGCGTGGTAT-ACCATCTGTACATCGCGTCCACTATGCCTCGAAACTCTAGTTATCACACACTCACACGCACATTGTGGGAGCGATGGTACACGTGCCCACACCCTTATAAAACAAACACAGCCTCAACATAAGAACACTAGTTATCTTTCTTTCCATTACTTAAGCATGCCCGCTTTCCCCACAGACACCCTGCAACATATAAACAAACCTACCGTTTAGTTCTTATTGGACACACACAACTGACCGCCAGGATCTTTACAATCCCCAACCCCCGCAGACTACAAATCCCCCACTTAAATTGAGCCAGTAGAGCTTGCCCTCCAGCGGGCAGGTACCGGCCCACGGTGAACAAAAAGCTAACCTTCTCACGCTGGTAAATATCCCAGCATCAGTTTGACAGCAAGGTAACAGTTTTGGAACAATCGCATTACTTCGAAATGCACACACAAACGTCTCCCCATATTCCGACAAAGCCCAAACAGGTAAAAACTATTCCAAGTAGCGACCAGTTACAATCAACCGACCACAGTACTTAACGCCCAACCACCACCTAAACGCATGAAATTCCAACACTATAACTACAATACATCACAAACTAAATCGATGTCAACACACATACTGGATTATTTCTATAAATAACAATACGCTTAATTCAGCTGATTAACTGATTAGTGCTAAATTTTCCATTAGACACAGGAAATACTAGTGGGGAATTCCAGTTCGCAGGAAGGCCGAATACAGGAGCAATAGTCGTTAATTGACC-CCAACACACCCTGTAAGGAGATGCTGCCCTCCGGAGGCACGTGCCCTAAAGGGGATCCACACCACTAACAGTACTTTCGGATAATGGATGCACAGAAAAAGTTATACCGCAAGAAGCACCCCATCCATACGTTAGACTCTTGTAACACGGGCGACAAGGCCACCCAATTTCAAGACGCAGACTCGGTTTAGCAAGACAATTCATTGCCCACCGATTAGATACCAACAGCAGTTCAGCAACAAGAACAATACAACCGCGAAAGGCCATTAACCAAACCAAACAAAAAGGACGAACGACCGCGCAACACACACCACAATAATTCACGTTACCACCAATAACCATGCAAGTCCAGCTTTAAAGCGGCGGACCCGAATTATCCTGCAAATCATTGCTACAACCCA--AGCAACATCCCTAAAAATTAGCCTCTAATGTTATGTTCGATCAACACAGTCCGACTAGGATAGTCTGGCATCGACTGTCACACCGAGGTCTTATATCCAGCGCTTGTTCTAGATAAGGACCTACAGAGTGGTGCCTGCATTTGGAGAAACCTGACTAGCACGGTGTGGTTGGACATACTTGCCTCCCTTAGGCTAACCATCCGTGTAACCGAATCTGAACTCCTTAAAGACGTATCTACCCACATTTCACCGGCGATACGACCAACCCAACGTTTCTGTGATCTACAACGGGCGCAGTACACCCACCCCATACCTAATCCCTCACTTCCCGACCATATAGACCGGCCTAAAGCGGTTATTCACCTCTCAAGACGAAACTT-CATCATCATCACCTCCCCACCCACCCTATCACTACCTAACACCAAATCACAACTAATCATCTCCTCCAACATCACAATCCACCCACTACCACCACAAATCACATAGCAGCCCTCTACTACCCTGAATCCACCCAACTCAACACACCCACGCTGTTCTCAACTAGATTAACAA
