# Supplementary material for: Molecular exploration of fossil eggshell uncovers hidden lineage of giant extinct bird
Source: Nat Commun. 2023 Feb 28;14:914. doi: 10.1038/s41467-023-36405-3 (PMC9974994; doi:10.1038/s41467-023-36405-3)
Supplement: Supplementary file 10 — Supplementary Data 10 [file 41467_2023_36405_MOESM10_ESM.zip › Supplementary Data 10 Genetic_data_minus_filtered_reads/2b_Mapping_files/MB3025.fasta]

>3015_CONSENSUS1
?????????????????????TTTTTCCCCTCCAATTACACTCTATGTATAATTGTACATTCATTTATTGTCCACATACTACTTTATGATATACGTATTACATACTATATATGTACTA?????????????GTAGACGTACATACCTCTCTTTCCCCCATTTTCTATGGTAACAGTAATAGCTTCACTAACTAGGACTAAACCCATTATTTGATATGCTGTACATACTTTGTAYTTCGTATCTGACTATCACGCAAGAGACCTCTATCCATGCCAATACGGACAATAGCCCTCAATACCTGCTTGTTAATTTGAATGTGATCCCTAGTATCAGATGGATTTCTTGATCTAGCACCTCACGAGAAACCAGCAACCCGCCCATCGCATACCTAATATGCGCTAGTTTCACGACCATTCATTCCCCCTGCCCTGGTTCATACCT???????????????????????ATGTCAAGGCCATTCCTAGGTTGATCCATCCACGTTCCCCTTTAAGAAACATCTGGTATTGTGAGTGATCACCATCTCACCCTTAATCGCGGCTACCATATACGTTTTAGTCCATTTGGTTCCCTTTTTTTTTCCTGGAACCTTCAACGTACCCCCATACTATGCGTGTCAGCAGACCCACACTTTAAGTCTGGACATCAATGGCTCTCGGTCTTCGTCTTTCCCGGCAGGCCGATTAATGAGACGGTTTGCGTATATGTGGAATCATTCGGACTCTGATGCACATTGTCATACATTTGGTTATGGTGTGTCCACTTTCCCCTGTATTGTGCTACTATTTAGTGAATGCTCATTGGACATAATTCTTCTATTTTACACTTCCTCCTATTTTTCAAGCACTACTAGAATGATTTCAACTACTTTCACTACCATTATTTACACACATTTTATTTACACTTTTATTTTATGTCGTTGGTACTGGAGTTACATTA????????????????????????????????????????????????????????????????????????????????????????????????????????????????????????????????????????????CAAAGCATAACACTGAAGATGTTAAGACGGTAATTACAATATCCATGGACAAAAGACTTAGTCCTAATCTTACTGTTAATTCTCGCTAA?????????????????????????????????????????????????????????????????????????????????????????????????????ACGCYTTGCTTT???????????????????????????????????ATTAAGCAACAAGTGTAAACTTGACTTAGTTATAGCGACACC??????????????????????????????????????????????????????????????????????????????TAACATGCTATCCAACCAACTAAGACCAATATACAACTAAGCTGTCATAAGCCTAAGATGTACCTAAAACCCTCATAAAAATGATCTTAGCATCCAC???????????????????????????????AAACTGGGATTAGATACCCCACTATGCTTAGCCCTAAATCCCGATACTTCACATACACAAATATCCACCCAAGAACTACGAGCACAAACGCTTAAAACTCTAAGAACTTAACGAT?????????????????????????????????????????CCTACGATACAYTTAATCATTTTTTGCCAATGCAGCTTACATACTGCCGTCGCCAGCTCGCCTAAATGATAGAACAATAGCGAGCACAATAGCTACACCGCTAACAAGACAGGTTAA??????????????????????????????????????????????????????????????????????????????????????????????????????????????????????????????????????????????????????????????????????????????????????????ATAAATAATAACTCTCCTAAGCTAAAGATGAGGTAAGTCATAACAAGGTAAGTGTACCGGAAGGTGCACTTAACATA?????????????????????????????????????TACCTGAAAGATGTCCATAAACCCAAGACCGTCCTGAAACTCTATCTCTAGCTCAGCCACTTCTCAATAAAACCAAACAATCTACTACAACAYYT?????????ATTCTCCATTCCTAGTATAGGCGATAGAAAAGTTACTTGACGCAATAGAGACACATCGTACCGTAAGGGAAGGATGAAATAACAGTGAAAAGCAAAGTGAAAAACAGCAAAG???????????????????????????????????????CACCCAAGCAAAACGGACTTAAGCTTGCCATCCCGAAACCCAAGCRAGCTACTTACAAGCAGCTATCATGAGCAAACCCGTCTCTGTGGCAAAAGAGTGGGAAGACTTGTCAGTAGAGGTGAAAAGCCAATCGAGCTGGGTGATAGCTGGTTGCCTATAAAACAAAT?????????????????TTACCCCTCCCGGATACTAAACAAACCTTAACGAGGAAAATTAGGAATAATTTAAAGGAGGTACAGCCCCTTTAAAAAAGA????AATCTCCACTAGAGGGTAATTTACCCCTAACATTATACATAAGCCCTCAAGCAGCCATCAATAAAGAGTGCGTCAAAGCTCAACCAACCATAAAAAT??????????????????????ACCACTAACAGGCTAATCTATGACTATAGAAGAATCAATGCTAAAATGAGTAACTAGAAGACCCTTCTCTTAAGCGCAAGCTTACATTACC???????????????????????????????????????????????????????????????????????????????????????????????????????????????????????????????????????TTTATCAAAAACATAGCCTTCAGCTAACACCAAGTATTGAAGGTGATGCCTGCCCAATGACTTACGTTCAACGGCCGCGGTATCCTAACCGTGCGAAGGTAGCGTAATCAATTGTCCCATAAATCGATACTTGTATGAATGGCTAAACGAGGTCTTAACTGTCTCTTGCAGATAATCAGTGAAATTGATCTCCCTGTGCAAAAAYAGGAATATGAATATAAGATGAGATGACCCTGTGGAACTTCAAAATCAAGGACCAAT????????????????????????????????????????????ATAATGGTCCTTATTTTTCGGTTGGGGCGACCTTAAAGAAAAAAAGATCCTCCAAAA????GACCATCAATCTTGACTAAGAGCTACTCCTCAAAGTGCTAATAGTAATTAGACCCAATATAATTGACTAGTGAACCAAGCTACCCCAGGGATAACAGCGCAATCTCCTTCAAGAGCCCCTATCGACAAGAAGGTTTACGACCTCGATGTTGGATCAGAACATCCTAATGGTGCAGCCGCTATTAAGGGTTCGTTTGTTCAACGATTAA???????????????????????????????????????????????????????????????????????TACRAAAGGACCRGAAAAGTAAG?????????????????????TTCTTTCTAATTAGTGAAATCAACTCAACTAACAAGAAAACCCACTCATCCAACCACACCCTAGA????????????????????????????????????AAAGR??????????????TCAGAGGYTCAAATCTTCTCTCTAGCTTTATCTCACATGTGGCCTACAACCTTAAATCATCTTATCATATCCTTATCCTATGCTATCCCAATTCTAGTTGCAGTAGCCTTCCTTACATTAATTGAACGAAAAGTCCTAAGCTATA??????????????GGCCCAAACATCGTAGGCCCTTTTGGACTCTTACAACCCATAGCAGATGGAGTGAAATTATTCATCAAAGAACCCATCSACCCAACAACA??????????????????????TAACCCCTATTTTAGCCCTACTTCTAGCCATTACCATTTGAATTCCTYTYCCYYTCCCCTTCTCCMTTATA???????????????????????????????????????????????????????????????????????????????????????????????????????????????????????????????CTATCT??????????????TTAGCAATTATCCTCCTATCCGTAATCATACTAAGTGGTAACTACACCCTAAGTACCCTCGCTACTACCCAAGAACCYCTCTACCTAATCTTCTCAACCTGACCATWAGCAATGATATGATACATTTCCACACTCGCAGAAACAAATCGAGCTCCC???????????????????????????????????????????????????????????????????????????????????????????????????????TACTAATAAACATGCTAACCACCATTTTATTTCTCAATCTAAGCTTACTTAATTTCCCACCCGAATTTTTCTCCCTAACCTTAGCCACAAAAACTTTACTTCTCTCCTCGGGTTTTCTATGAGTACGAGCCTCATACCCCCGATTCCGCTACGACCAG??AATACATCTCCTCTGAAAAAACTTCCTACCCTTAAC????????TATGTCTGTGACACGCAAGTATGCCAATCTCCTATGCAGGCCTCCCTCCTTACTTAAGGAAATGTGCCTGAACCAAAGGGTCATTATGATA?????????????????????????????????????????????????????????GGAATCGAACCTACACAAAGGAGATCAAAACTCCTTATACTTCCTCTAT???????????????????????????AAGCTATCGGGCCCATACCCCGAAAATGTTGGTTTAACCCCTTCCCTCACTAATGAATCCCCATGCCAAGTTAATCACCATTTTTAGCCTCCTCCTAGGCTCAACAATCACTATTTCAAGTAACCACTGGGTAATAGCTTGRASAGGACTAGAAATCAACACTCTTGCAATCATCCC?????????????TYACATCACCCCCGAGCTATAAAGGCATCAATCAAATACTTCTTAGTCCAAGCCACTGCATCAGCCCTAGTTCTATTCTCAAG??????????????????????????????????????TTTAATTAATTCACCCAGTATCCTGTCTCTTACTGACAACAGCAATCGTTATAAAACTTGGCCTAGCTCCCTTCCATTTCTGATTTCCAGAAGTCCTTCAAGGCACATCCCTAACCACTGCCCTTACACTCTCCACAGT???????????????????????????????????CATTATCCTCATTAAACCCTACCGTACTCACAATTCTAGGTGTCACTTCAGCCATACTAAGAGGATGAATAGGACTTAATCAAACACAAACCCGCAAAATCTTAGCCTTCTCATCCATTTCTCACCTCGGGTGAATAATTGTAATCATCATCTATAGCCCTAAACTCACCATCCTAACCTTCTGCCTCTATA???????????????????????????????????????????????????????????ACAATAATAACCTCCTGAACAAAAACCCCTATCCTAAATGCCTCCCTAATACTCACTCTCCTATCCCTAGCCGGCCTA?????????????????????????????????????????????????????????????????????ACAGCCATAATCATCTCCATACTTTCACTATTAGGCCTATTCTTCTACTTACGCCTTGCATATTATGCAACAATCACACTTCCTCCAAACTCCGCAAACCACATAAAACAATGACA??????????????????????????????????????????????????????????????????????????????????????????????????????????????????????????????CCTTCAAAGCCTTAAATAAGAGTTAAAACCTCTTAGTTTCTGCTAAGACCAACAGGACATTAACCTGTATCTCCTGAATGCAAATCAAACACTTTAATTAAGCTAAGGCCTCCCTAGACAGATGGGCCTCGATCCCATAATAATCTAGTTAACAGCTAAATGCCTCATCCAGCAGGCTTCTGTCTAACAGACCCTGGTACTATTACGATATAAATCAATGAGCTTGCAACTCAACATGAATTTCACTACAGAGTCGATAAGAAGAGGAATTGAACCTCTGTAAAAAGGACTACAGCCTAACGCTTAATCATTCAGCCATCTTACCTGTGACCTTCATTACTCGATGACTCTTTTCAACAAACCACAAAGATATTGGCACACTATACCTTATCTTTGGTGCATGAGCAGGCATAGTAGGTACTGCTCTTAGYYTACTTATCCGTGCTGAACTTGGCCAACCAGGAACCCTGCTAGGAAATGATCAAATCTACAATGTTATTGTTACTGCCCATGCTTTTGTAATAAT???????????????ACCTGTAATAATCGGAGGCTTTGGAAATTGACTCGTCCCCCTTATAATTGGCGCCCCGGACATAGCCTTCCCACGAATAAACAACATAAGCTTCTGACTTCTGCTATTTTTCTTTCTGCTTCTATTAGCATCTTCCACTGTCGAAGCCGGAGCAGGAACAGGGTGAACAGTTTAT???????????????????????????????????????????????????????????????????????????????????????????????????????????????????????????ATAAAACCCCCAGCCCTCTCACAGTATCAGACTCCTCTATTCGTATRATCCGTACTAATTACCGCCATCCTCCTCCTACTATCCCTTCCAGTACTTGCTGCTGGTATCACTATACTTCTCAMAGATTGT?????????????????????????????????????????????????????????????TCTTCTGATTCTTTGGACACCCCGAAGTCTATATTCTAATTCTACCAAACTTTGAAATAATCTCGCATGTAGTGACCTACTATTCAGGTAAAAA?????????????????????????????????????TTATCTATTGGATTCTTAGGGTTCATCGTATGAGCCCACCACATATTTACAGTAGGCATAGATGTAGACACCCGA????????????TCAGCCACCATGATCATTGCTATTCCAACCGGTATTAAAGTGTTTAGCTGACTAGCCACACTTCATGGAGGAACAATCAAATGAGATCCACCTATTTTATGGGCCTTAGGCTTTATTTTCCTCTTCACTATTGGTGGTTTAACCGGTATCGTACTAGCAAACTCWTCATTAGACATTGCCCTACATGACACATATTATGTAGTAGCTCATTTCCACTATGTCCTATCAATAGGAGCTGTATTTGCCATCATAGGAGGCTTCATTCACTGATTTCCCCTATTCTCAGGCTACACTCTCCATCCAACATAAGCTAAAGCCCACTTTGGAGTTATATTTACAGGAGTTAACCTAACCTTCTTTCCCCAACACTTCTTAGGTCTAGCCGGAATACCACGACGATACTCAGACTATTCGGATGCCTACACCCTATGAAATACTATCTCCTCTATTGGCTCCCTAATCTCTATAACTGCCGTAATTATA?????????????TCTGAGAAGCATTCTCATCAAAACGAAAAATAACACAGCCAGAACTAATAACTA????????????????????????????????????????CASCTTTGAAGAGCCAGCCTACGTCCAAGTCCA??????????GAATCGAACCTCCACACACTGGTTTCAAGCCAGCTGTACTAAACCACTTATGCTTTTTTTTTWT????????????????????ACATAGCCTTGTCAGGACTAAGTCACAGGTTAAAATCCTGTACATCTCATGTGGCCACTCCCTCTCAATTCGGATTCCAAGACGCATCCTCCCCTATTATAGAAGAATTAGTTGAATTCCACGACCATGTTTTTATAGTCGCACTAGCAATCTGCAGCTTAGTACTCTATCTACTTACTCTGATACTAACAGAAAAACTATCCTCCAGCACAGTAGACGCGCAAGAAGTTGAACTA??????ACAATCCTGCCAGCTATCGTCCTCATCCTACTTKCCCTACCATCCCTACAAATCCTGTACATAATAGACGAAATTGACGAACCTGA?CTAACACTAAAAGCCATCGGACACCAATGATACTGAACCTATGAGYACACAGACTTTAAAGACCTTACATTTGACTCTTATATAATTCCAACATCAGAACTACCTCCAGGCCATTTTCGACTACTAGAAGTTGACAACCGAGTTGTCATTCTAATAGAGTCTTTCATCCGAGTCATTATTACCGCCGGAGATGTCCTCCATTCATGAGCARTCCCAACCCTAGGAGTAAAAACTAATGCAATCCCAGGACGACTAAACCAAACCTCATTTATTACCACCCGACCAGGAATCTTCTATGGTCAATGCTCCGAAATCTGTAGGGCTAACCATAGCTACATACCTATCGTAGTAGAATCTACCCCACTCTCACACTTCGAGAATTGATCATCTTTATTTTCTACCTCCTCATCATTAAGAAGCTATGAAGCAGCACTAGCCTTTTAAGCTA????????????????????????????????ATGCCACAAC??????????TCCATGACTTTTTATTTATGACTATATCATGAATGACCCTCTTACTTATCATACAATCTAAACTCTTACACTTCACTCCTACAAATCCCATATCTAACAAAACTAAAACATCCCCTAACCCAACACCCTGAACCTGACCATGAACTTAAGCTTCTTTGACCAATTCGCCAGCTCTTAATTATTAGGAATTCCACTAATCATACTCTCCATACTATTTCCTGCCCTACTACTCCYATYCYCCAACAATCGTTGAATTACCAACCGCCTCTCCAYYCTT????????????????????AATTACTAAACAACTTATAATCCCACTAAASAAAGCAGGCCATAAATGARYTCTCATTCTCTCATCACTAAT??????????????TAATCAATCTCCTARGCCTACYACYATACACATTT??????????????????????????????????TAGCTTTTCCCCTTTGACTAGCAACTCTCCTTACAGGACTACGAAATTAGCCATCTATTTCTCTAGCCCACCTTCTACCAGAAGGAACGCCCACTCCCCTTATCCCTGCCCTCATCYT?????????????????????????????????????CTAGGGGTTCGCCTTACAGCAAACTTAACAGCCGGCCACCTCTTAATCCAACTCATCTCAACTGCCACTAT????????TTCCCATCATATTCATTATTTCCATACTAACAGTATCTATCCTACTCCTACTGACAATCTTAGAACTAGCAGTAGCCATAATCCAAGCTTACGTCTTCGTACTCCT??????????????????AGAGAACATTTAATGGCACACCAAGCACACTCTTACCACATAGTAGACCCCAGCCCCTGACCTATTTTCGGCGCTGCTGCCGCCTTACTAACAACCTCCGGACTAATTATATGATTCCACTACAWCTCAAWAT????????????????????????????????????????ACTACAATGATAACATGACATCGTACAAAAAAGCACCTTCCAAGGACACCACACTCCCACAGTCCAAAAAGGTTTGCGATATGGAATAATCTTATTCA???????CGAAGCATTCTTCTTCCTAGGATTTTTCTGAGCATTCTTCCACTCAAGTTT?????????ACCTGAACTAGGAGGTCTATGACTTTTTACAGGAATTAAACCACTCAACCCCCTAGAAGTCCCCCTACTTAATACAGCCATTCTCTTAGCTTCAGGTGTTACTGTAACATGAGCACATCACAGCATCACAGAAGGCAACCGAAAACAAGCAATCCACGCCTTATCCCTAACAATCCTCCTAGGCTTCTATTTCACTGCCCTACAAGCCATAGAGTACTATGAAGCTCCATTCTCAATTGCTGACGGAGTTTATGGTTCCACCTTCTTCGTAGCCACAGGATTTCACGGACTACATGTAATCATCGGGTCATCCTTCCTTACTGTTTGTCTACTGCGCCTAACCAAATACCACTTCACATCAGACCATCACTTCGGATTCGAAGCAGCAGCCTGATACTGGCACTTTGTAGACRTAATCTGATTATTCCTTTACATAACCATCTACTGATGAGGATCATGCTCTTCTAA?????????????????????????????????????????????????????????????????????????????????????????????TCACATTGACTACTATCCTAGCCGTCTTAAACTTTTGACTAGCCCAAACAAACCCAGATGGAGAAAAACTATCCCCATATGAATGCGGCTTTGATCCTCTAGGATCTGCCCGACTCCCCTTCTCAATTCGATTTTTCCTCAGTAGCCATTCTAT????????TTTGACCTAGAAATCGCCCTTCTCCTCCCACTCCCCTGAGCAATTCAACTCCT??AAYYYTTACTAACCCTATTATGAACCTCTACTATCCTCTTTCTCCTCACACTAGGATTAG??TACGAATGAACTCAAGGGGGCTTAGAATGAGCAGAATAACAGAAAGTTAGTCTAACTAAGACAGCTG??????????????????????????????????????????TATGTCTTTACTCCACCTAAGCTTCTACTCAGCCTTTACCCTAAGTGGCCTARR???????????ATTGAACTCACTTCATCTCGGCCCTACTATGCCTAGAAAGCATAATACTCTCCTTCTACATCGCTTTGTCAATTTGACCTATCCAGACTCAAACTCCATCATTCGCCCTTATTCCAGTACTAATGTTAGCCTTCTCTGCCTGTGAAGCAGGGACAGGATTAGCTATACTAGTAGCATCTACTCGAACACATGGCTCCGACCATCTACACAACCTAAACCTTCTACAATGCTAAAAATTATCATTCCCACAGT?????????????????????????TCTCCCAAAAACTTTCTCTGAACAAATACCACCGCTCATAGTCTCCTAATCGCTACTATCAGCCTACAATGACWACAC?????????????????????????TTTCTCAATGAACAGGAATTGACCAAATCTCAGCCCCATTACTAGTACTATCATGCTGATTACTCCCTCTCATACTCATAGCAAGCCAGAACCACCTTCAACAAGAACCTCTAGTACGAAAGCGCATTTTTATCACAACC????????????????????????ATCCTAGCCTTCTCAGCTACAGAGTTAATCCTATTTTACATCTCATTCGAAGCAACCCTAATCCCTACACTAATCCTAATCACTCGATGAGGAAACCAACCTGAACGACTT?GTGCTGGTATCTATCTACTATTTTACACACTTATCAGCTCTCTACCACTCTTAATCACCCTCCTCCACCTACACATTCAAACCGGCACATTACATCTACCAACCCTAGAACTGACCCACCCTTCACTTACACTC??????????????????????????????????????????????????????????????ATACGGTCTCCACCTATGATTGCCCAAAGCCCATGTAGAAACCCCTATTGCAGGCTCTATGCTACTAGCTGCACTACTATTGAAGCTCGGAGGCTACGGCAT???????????????????????GCCCCCTCACAGATCACTTATGCTATCCATTCTTAGCCCTTGCCTTA???????????AATAACCAGCTCAATCTGCTTACGTCAAACTGACCTAAAATCACTAA??????????ATCARTAAGCCACATAGGTTTAGTCATCAGTGCTAGCATAATCCAAACTGACTGATCATTTTCAGGTGCCATAATCCTTATA???????MCGGCCTA???????????????????????????????????????????????ACATAGCCGACTCCTCTTACTAACCCAAAGCCTTCAACCCCTACTACCCCTCATAAATACATGATGACTACTAGCTAATATAACAAACATAGCAC????????????????????????CCGAACTTACAATTATAGTCACATTATTCAACTGATCCATATTCACCATCATCTTAACTGGCCTTGCAACACTTTTAACCGCTTCATACATCCTTTTCATACTCCTAACAATACAACGAGGCACATTACCTGCCCACATCACATCAATCCCCAGCTCAAATACACGAGAGCACCTCCTAATAACTCTCCACATTCTGCCTATA?TCCTTCTCATACTAAAACCAGAGCTTATCTCAATCCTCTAATGCTAATATAGTTTTAATACAAA???????????????????????????????????????????????????????????????????????????????????????????????????????????????????????????????????????????????????????????????CTTGGTGCAACTCCAAGTAAAAGCAATGGAGACCACACTACTCCTTAACACCTCCATACTCCTCACACTAACAATCCTCCTCCTACCTATCATTATACCCCTCCTGTCGTCTAAACTCCAGAACACACCCACAACCATCACATCAATCGTTAAAACAGCGTTTTTCACAA????????????????????????????????????CAGAAACCATMATCTCCCACTGACACTGAAACTTTACTCCCAACTTCAAAATCCCACTCAGCTTCAAAATGGACCAATACTCCATACTATTTCTCCCTATTGCCTTATTCATAACCTGATCAATCCTACAATTTGCAATCTAATA??????????????????????????????????????ACCTACTAACATTCCTAATCGCTATACTAACCCTAACAGTCGCTAATAACATATTCATACTATTCATTGGCTGAGAAGGCG??GGCATTATAT????????????????TTGATGACACGGACGAGCAGAAGCAAACACAGCAGCCTTACAAGCCGTAATCTACAACCGAATTGGAGATGTAGGCTTTATTCTCAGTATAGCCTGATTAGTCTTTACTCTCAATACATAAGAAATCCAACAAGCTTCATACGAAACCCAAATCCCAATATTACCTCTCCTAGATCTCATCCTAGCTGCCACAGGAAAATCAGCCCAATTTGGCCTACATCCTTGATTCCCAGCAGCAATAGAAGGCCCAACACCCGT????????????????????????????????????????????????????ATCCGCATTCACCTCTTACTAATTAACAACCAAACAGCTCTAACACTATGTTTTTGCCTAGGCGCATTATCTACCCTATTCGCCGCTACATGTGCCCTCACCCAAAATGATATCAAAAAAATCATTACCTTCTMCACATCAAGCCAACTAGGATTAATAATAGTCACTATCGGACTAAACCTCCCCCAACTGGCCTTCTTACACATCTCAACACATGCATTCTTCAAAGCCATACTATTCCTATGCTCCGGATCAATCATTTATAGCCTAAATGGCGAACAAGATATCCGAAAAATAGGAGGACTACAAAAACTCCTTCCAACAACCACCTCCTGCCTAACCATTGGCAATTTTGCCTTAATAGGAACCCCCTTCCTCGCCGGATTCTACTCAAAAGATCTCATCATTGAAAGCCTTAACAACTCCTACCTAAATGCCTGAGCCCTTCTACTCACCCTACTAGTTATTTTCTTCACCGCCACCTACAGCCTCMGAAT?????????????????????????????????????????TAACA?????????????????????????????TAACCCTATCACCCGACTCGCATTAGGCAGCATCATAGCTGACCTCCTCATCACATCCAACATTTTACCCACAAAAACACCTCCAATAACCATACCAATAATCACGAAAACAGCTGCCCTCATCGTCACCATTATAGATATTCTACTAGCACTAGAACTATCAAACATAACTCACAACCTCACACTCTTCAAACAAAATACTTACTTAAACTTTTCCA??????????????????????????????ACCGACTCAACTCCACAAAACTACTCAACAGTGGACAAAAAATCGCTACTCATCTAAWCGATMTCTCCT???????????????GACCAGAAGGATTAGCTGATTTACAACTTTCAGCAGCTAAAACCTCAACCCCATTACA?ACGGGACTAATCAAAACCTATTTAGGATCATTCGCCCTATCTATCCTCATCCTACTTCTATSCACCCAAAGAACACAAACCWATGGCCCCAAACATCCGAAAGTCATATTCTTTTCTTAAAATCATTAACAACTCCCTAATTGACCTTCCTTCCCCTTCAAACATCTCCGCTTGATGAAACTTTGGATCCTTACTAGGAATCTGTTTAATCACCCAAATTTTAACAGGATTACTACTAGCCATACACTATATAGCTGACACCTTACTAGCCTTCTCATCCGTAGCTCATACCTGTCGGAACGTACAGTATGGATGACTAATTCGCAACCTCCATGCAAATGGAGCATCATTCTTCTTCATCTGTA????????????????????????????????????????????TACAAAGAGACATGAAACACCGGAGTTATCCTCCTACTGATATTAATAGCAACCGCTTTTGTAGGCTATGTCCTATTATGAGGACAAATATCATTCTGAGGAGCCACAGTCATCACAAACCTATTCTCAGCCATTCYYTAYATCGGACAAACCCTAGTGGAATGAGCTTGAGG??GTTTCTCAGTAGATAACCCCACACTTACACGATTCTTCGCCCTACACTTCCTCCTCCCATTCCTAATCGCTGGCATTACCATTATCCACCTTACCTTCCTGCATGAATCAGGGTCAAACAATTCTTTAGGAATTATTTCACACTGCGATAAAATCCCCTTTCATCCATACTTCTCTTTAAAAGACATCCTAGGATTTACACTCATATTCATCCCCTTCTTAACTTTAGCCTTCTTCGCCCCCAACTTCCTAGG?????????????????????????????????????ACACCTCCACATATCAAACCAGAATGATACTTTCTATTCGCATACGCTATCCTACGCTCTATCCCTAACAAACTAGGAGGAGTACTTGCCCTAGCTGCCTCCGTA??????????????????????????ACACAAATCCAAGCAACGCTCAATAACATTCCGGCCCCTCTCACAACTTCTATTCTGACTACTCGTAGCCAATCTATTTATCCTAACATGAATTGGCAGCCAGCCAGTAGAACATCCCTTCATTATCATCRGACAAATAGCCWCCTTCACCTACTTTT?????????????????????????????????????????????????????????????????????????????????????????????????????????????????????????????????????????????????????????????????????????????????????????????????????????????????????????ACCTTACAGACCATCTTTTTTTCCACTTTTTTTCCTCTACTATCTCAGAAAAAAAGGACTTAAACCTTTACCTTTAGCTCCCAAAGCTAATATTCTCTATTAAACTATCTTCTGA?????????????????TACACTGCCCGAATCGTTCCCCGAGACAAC??TCRCACAAGCTCCAATACCACAAATAAAGTCAGCAATAGTCCCCATCCCGCGATCAAAAACATCCCCCCTCCCCAAGAATAAAACATAGCTACACCACTAAAATCTAACCGTACTGATATTGCTCCCCCACAATCCACAGTATCCACTCCTCGCAACTCCCCTACAAAATCTCCTACTACTACCCCCACCAAAATCACCAAGACAAAACCAACACCATAACCTCAAACACGCCAATCCCCCCAAGTYTYAGGAAAA????????????????????????????????????????????????????AGTACACTAAAAACAGAACCAGAGAAATAAAAGAGACCCCCAAACTTAACAACCATCCACACCCAATAACAGATCCCACTACCAAACCAAGTACACCATAATAGGGAGAAGGATTAGACGCTACCGCTAACGCTCCCAAAACAAAACAAAACCTTAAAAAAAGAACAAAATAAGTCATAATAGTTCCTACTTGGGTATTATCCAAGGCCTACGGTCTGAAAAACCATCGTTGCTCTCAACTACAGGAACTAACAGTATATAATTCCTAAGGGACC????????????
