# Supplementary material for: Molecular exploration of fossil eggshell uncovers hidden lineage of giant extinct bird
Source: Nat Commun. 2023 Feb 28;14:914. doi: 10.1038/s41467-023-36405-3 (PMC9974994; doi:10.1038/s41467-023-36405-3)
Supplement: Supplementary file 10 — Supplementary Data 10 [file 41467_2023_36405_MOESM10_ESM.zip › Supplementary Data 10 Genetic_data_minus_filtered_reads/2b_Mapping_files/MB2962.fasta]

>2962_CONSENSUS1
??????????????????????????????????????????????????????????????????????????????????????????????????????????????????????????????????????????????????????????????????????????????????????????????????????????????????????????????????????????????????????????????????????????????????????????????????????????????????????????????????????????????????????????????????????????????????????????????????????????????????????????????????????????????????????????????????????????????????????????????????????????????????????????????????????????????????????????????????????????????????????????????????????????????????????????????????????????????????????????????????????????????????????????????????????????????????????????????????????????????????????????????????????????????????????????????????????????????????????????????????????????????????????????????????????????????????????????????????????????????????????????????????????????????????????????????????????????????????????????????????????????????????????????????????????????????????????????????????????????????????????????????????????????????????????????????????AACCATSAAAACATGGCACTAAAGATGCCAAGACGGTACTCATATTACCTGGGGGCAAMAGACTTAGTCCTAATCTTATTATTGGCTCTTGCTAGACATATACATGCAAGTATCCGCACCCCAGTGAAAATGCCCCCAAATCTTCTCACCTCCTCAGAGGAAAAAGGAGCAGGYATCAGGCAC?????????????????????????????????????????????GGGTATTCAGCAGTAATTAACATTAAGCAATAAGTGTAAACTTGA??????????????????????????????????????????????????????????????????????????????????????????????????????????????????????????????????????AAGCTGTCATAAGCCTAAGATTCAYCTAAACCCAA???????????????????????????????????????ACGAAAGCCAGGGCACAAACTGGGATTAGATACCCCAC??????????????????????????????????????????????????????????????????????????????TAAGGACTTGGCGGTGCCCCAAACCCACCTAGAGGAGCCTGTTCT??????????ATCCACGATCCACCCAACCACCTCTTGCCAACACAGCCTACAT???????????????????????????????????????????????????????????????AAGACAAGTCAAGATATAGCCCATGAGGTAGAAGAAATGGGCTACATTT?????????????????????????????????????????????????????????????????????????????????????????????????????????????????????????????????????????????????????????????????????????????????????????????????????????????????????????????TAGACCACCAAGACGTAGCTATAAACTCCAAAGCATTCAGCTTACACCTGAAAGATATTTCCACAAATGAAATCGTTTT?????????????????????????????????????????????????????????????????????????????????????????????????????????????????????????????????????????????????????????????????????????????????????????????????????????????????????????????????????????????????????????????????????????AGCGAGCTACTTGCRAGCAGCTAAACATTGAGCGAACCCGTCTCTGTCGCAAAAGAGTGGGATGACTCACT??????????????????????????????????????????????????????????????????????????????????????????????????????????????????????????????????????????????????????????????????????????????????????????????????????????????????????????????????????????????????????????????????????????????????????????????????????????????????????????????????????????????????????????????????????????????????????????????????????????????????????????????????????????????????????????????????????????????????????????????????????????????????????????????????????????????????????????????TGAAGGTGATGCTTGCCCAGTGACTGCAACGTTCAACGGCCGCGGTATCCTAACCGTGCGAAGGTAGCGCAATYAATTGTCTCATAAATCGAGACTTGTATGAATGGCTAAACGAGGTCTTAACTGTCTCCTACAGATGA????????????????????????????????????????????????????????????????????????????????????????????????????????????????????????????????????????????????????????????????????????????????????????????????????????????????????????????????????????????????????????????????????????????????ACCCCAGGGATAACAGCGCAATCTCCTCCAAGAGCCCATATTGACAAGGAGGTTTACGACCTTGAT???????CAGGACATCCCGATGGTGCAGCCGCTATTAAAGGTTCGTTTGTTCAACGATTAAAGTCCTACGTGATTTGAGTTCA???????????????????????????????????????????????????????????????????????????????????????????????????????????????????????????????????????????????????????????????????GAAAAGGACAAGCTAGCGTGGCAGAGCTCGGTAAATGCAA?????????????????????????????????????????????????????????????????????????????????????????????????????????????????????????????????????????????????????????????????????????????????????????????????????????????????????????????????????????????????????????????????????????????????????????????????????????????????????????????????????????????????????????????????????????????????????????????????????????????????????????????????????????????????????????????????????????????????????????????????????????????????????????????????????????????????????????????????????????????????????????????????????????????????????????????????????????????????????????????????????????????????????????????????????????????????????????????????????????????????????????????????????????????????????????????????????????????????????????????????????????????????????????????????????????????????????????????????????????????????????????????????????TACCCWCGATTCCGCTACGRCCAACTAATGCACCTC???????????????????????????????????????????????????????????????????????????????????????????????????????????????????????????????????????????????????????????????????????????????????????????????????????????????????????????????????????????????????????????????????AGCTATCGGGCCCATACCCCGAAAACGATGGTTTAACCCCTTCCCCTACTAATG????????????????????????????????????????????????????????????????????????????????????????????????????????????????????????????????????????????????????????????????????????????????????????????????????????????????????????????????????????????????????????????????????????????????????????????????????????????????????????????????????CCATTCCACTTTTGATTCCCAAAAGTACTCCAAGAGTCATCCCTAACCACTGCCCTACTACTCTCAA????????????????????????????????????????????????????????????????????????????????????????????????????????????????????????????????????????????????????????????????????????????????????????????????????????????????????????????????????????????????????????????????????????????????????????????????????????????????????????????????????????????????????????????????????????????????????????????????????????????????????????????????????????????ATRACACCAACAGCCACAATCATCACTATGCTTTCCCT???????????????????????????????????????????????????????????????????????????????????????????????????????????????????????????????????????????????????????????????????????????????????????????????????????????????????????????????????????????????????????????????????????????????????????????????????????????????????????????????????????????????????????????????????????????????????????????????????????????????????????????????????????????????????????????????????????????????????????????????????????????????????????????????????????????????????????????????????????????????????????????????????????????????????????????????????????????????????????????????????????????????????????????????????????????????????????????????????????????????????????????????????????????????????????????????????????????????????????????????????????????????ACATAGCMTTYCCACGAATAAACAACATAAGCTTCTGACTCCTCCCACCCTCCTTCCTCCTACTACTAGCATCCTCTACTGTAA???????????????????????????????????????????????????????????????????????????????????????????????????????????????????????????????????????????????????????????????????????????????????????????????????????????????????????????????????????????????????????????????????????????????????????????????????????????????????????????????????????????????????????????????????????????????????????????????????????????????????????????????????????????????????????????????????????????????????????????????????????????????????????????????????????????????????????????????????????????????????????????????????????????????????????????????CAGCTGACTAGCCACCCTGCACGGAGGAACAATCAAATGAGACCCCCCCATTYT????????????????????????????????????????????????????????????CAAACTCATCACTAGACATCGTACTACACGACACGTACTATGTTGTTGCCCACTTCCACTATGTCCTCTCAATGGGGGCAGTTTTTGCTAT??????????????????????????????????????????????????????????????????????????????????????????????????????AACCTTCTTCCCACAGCACTTCTTAR??????????????????????????????????????????????????????????????????????????????????????????????????????????????????????????????????????????????????????????????????????AAYCGCCACCAACATTGAATGAATCCACGGCTGCCCACCACCATAT???????????????????????????????????????????????????????????????????????????????????????????????????????????????????????????????????????????????????????????????????????????????????????????????????????????????????????????????????????????ATTTGTCGAATTCCASGACCATGCCCTAATAGTAGCACTAGCAATCTGCAGCCTA????????????????????????????????????????????????????????????????????????????????????????????????????????????????????????????????????????????????????????????????????????????????AAAAGCCATTGGACACCAATGATATTGATCCTACGAGTATACAGACTTTAAAGAT??????????????????????????????????????????????????????????????????????????????????????????????????????????????????????????????????????????????????????????????????????????????????????????????????????????????????????????????????????????????????????????????????????????????????????????????????????????????????????????????????????????????????????????????????????????????????????????????????????????????????????????????????????????????????????????????????????????????????????????????????????????????????????????????????????????????????????????????????????????????????????????????????????????????????????????????????????????????????????????????????????????????????????????????????????????????????????????????????????????????????????????????????????????????????????????????????????????????????????????????????????????????????????????????????????????????????????????????????????????????????????????????????????????????????????????????????????????????????????????????????????????????????????????????????????????????????????????????????????????????????????????????????????????????????????????????????????????????????????????????????????????????????????????????????????????????????????????TATCTTGAAGGTAGCAGTAGCCATAATCCAAGCCTACGTATTCGTACTCCTCCTAAGCTTATACTTACAAGAGAACATCTAATGGCACACCAAGCACACTCCTACCACATAGTTGACCCAAGCCCATGACCAATCTTCGGCGCAGCTGCCGCCCTAC?????????????????????????????????????????????????????????????????????????????????????????????????????????????????????????????????????????????????????????????????????????????????????????????????????????????????????????????????????????????????????????????????????????????????????????????????????YTAAACCCCCTAGAAGTCCCCCTACTCAATACAGCCATCCTCCTRRYRTY????????????????????????????????????????????????????????????????????????????????????????????????????????????????????????????????????????????????????????????????????????????????????????????????????????????????????????????????????????????????????????????????????????ACCAGATCATCACTTCGGATTCGAAGCAGCAGCCTGATACTGACACTTTGTAGACGTCATCTGA???????????????????????????????????????????????????????????????????????????????????????????????????????????????????????????????????????????????????????????????????????????????????????????????????????????????????????????????????????????????????????????????????????CAATCCGATTCTTCCTCAGTARCCATCCTAT??????????????????????????????????????????????????????????????????????????????????????????????????????????????????????????ATCTACGAATGAACTCAGGRCGGCCTAGAATGAGCAGAATAA?????????????????????????????????????????????????????????????????????????????????????????????????????????????????????????????????????????????????????????????????????????????????????????????????????????????????????????????????????????????????????????????????????????????????????????????????????????????????????????????????????????????????????????????????????????????????????????????????????????????????????????????????????????????????????????????????????????????????????????????????????????????????????????????????????????????????????????????????????????????????????????????????????????????????????????????????????????????????????????????????????????????????????????????????????????????????????????ACAAAACTCATACTATTCTACATTTCATTCGAAGCAACCCTAATCCCCACCCTGATCCTC???ACACGATGAGGAAACCAACCTGAACGACTCAGCGCTRGCATTTACC????????????????????????????????????????????????????????????????????????????????????????????????????????????????????????????????????????????????????????????????????????????????????????????????????????????????????????????????????????????????????????????????????????????????????????????????????????????????????????????????????????????????????????????????????????????????????????????????????????????????????????????????????????????????????????????????????GCAGGTATGATCCAAACCCACTGATCATTCTCAGGGACAATAATCCTTATAATCTCCCACGGATTCAGCTCCTCATTACTATTCTGCCTAGCTAACA??????????????????????????????????????????????????????????????????????????????????????????????????????????????????????????????????????????????????????????????????????????????????????????????????????????????????????????????????????????????????????????????????????????????????????????????????????????????????????????????????????????????????????????????????????????????????????????????????????????????????????????????????????????????????????????????????????????????????????????????????????????????????????????????????????????????????????????????????????????????????????????????????????????????????????????????????????????????????????????????????????????????????????????????????????????????????????????????????????????????????????????????????????????????????????????????????????????????????????????????????????????????????????????????????????????????????????????????????????????????????????????????????????????????????????????????????????????????????????????????????????????????????????????????????????????????????????????????????????????????????????????????????????????????????????????????????????????????????????????????????????????????????????????????????????????????????????????????????????????????????????????????????????????????????????????????????????????????????????????????????????????????????????????????????????????????????????????????????????????????????????????????????TCACCCCTTACTCTCCTCCAACAAAACAGCCCTAACACTATGTCTATGCCTAGGCGCATTATCAACAT???????????????????????????????????????????????????????????????????????????????????????????????????????????????????????????????????????????????????????????????????????????????????????????????????????????????????????????????????????????????????????????????????????????????????????????????????????????????????????????????????????????????????????????????????????????????????????????????????????????????????????????????????????????????????????????????????????????????????????????????????????????????????????????????????????????????????????????????????????????????????????????????????????????????????????????????????????????????????????????????????????????????????????????????????????????????????????????????????????????????????????????????????????????????????????????????????????????????????????????????????????????????????????????????????????????????????????????????????????????????????????????????????????????????????????????????????????????????????????????????????????????????????????????????????????CTWYTKAAAATMATTAACAACTYCCTAATTGAY???????????????????????????????????????????????????????????????????????????????????????????????????????AYAYTGCAGATACCTCCCTAGCCTTCTCATCCGTAGCCCACAC???????????????????????????????????????????????????????????????????????????????????????????????????????????????????????????????????????????????????????????????????????????????????????????????TTCCATGAGGCCAAATATCATTCTGAGGGGCCACAGTAATTACTAA????????????????????????????????????????????????????????????????????????????????????????????????????????????????????????????????????????????????????????????????????????????????????????????????????????????????????????????????????????????????????????????????????????????????????????????????????????CAAACCTACTAGGTGACCCCGAAAACTTTACCCCAGCCAACCCACTAGTGACACCCCCAC???????????????????????????????????????????????????????????????????????????????????????????????????????????????????????????????????????????????????????????????????????????????????????????????????????????????????????????????????????????????????????????????????????????????????????????????????????????????????????????????????????????????????????????????????????????????????????????????????????????????????????????????????????????????????????????????????????????????????????????????????????????????????????????????????????????????????????????????????????????????????????????????????????????????????????????????????????????????????????????????????????????????????????????????????????????????????????????????????????????????????????????????????????????????????????????????????????????????????????????????????????????????????????????????????????????????????????????????????????????????????????????????????????????????????????????????????????????????????????????????????????????????????????????????????????????????????????????????????????????????????????????????????????????????????????????????????????????????????????????????????????????????????????????????????????????????????????????????????????????????????????????????????????????????????????????????????????
