# Supplementary material for: Molecular exploration of fossil eggshell uncovers hidden lineage of giant extinct bird
Source: Nat Commun. 2023 Feb 28;14:914. doi: 10.1038/s41467-023-36405-3 (PMC9974994; doi:10.1038/s41467-023-36405-3)
Supplement: Supplementary file 10 — Supplementary Data 10 [file 41467_2023_36405_MOESM10_ESM.zip › Supplementary Data 10 Genetic_data_minus_filtered_reads/2b_Mapping_files/MB3219.fasta]

>3219_CONSENSUS1
ACAGCAACTAACAGTACATAATTCCTAAGGGACCCCCCCYTY??????????????????????????????????????????????????????????????????????????ATATGTACTATACCCATTATTATGTAGACGTACATACCTCTCTTTCCCCCATTTTCTATGGTAACAGTAATAGCTTCACTAACTAGGACTAAACCCATTACTTGATGTGCTGTACATACTTTGTACTTCGTATCTGACTATCACGCAAGAAACCTCTATCCATGCCAATACGGACAATATCCCTCAACATCTGCTTGTCAATCTGAATGTGATCCCTAGTATCAGATGGATTTCTTGATCTAGCACCTCACGAGAAACCAGCAACCCGCCCATCGCATACCCAATATGCGCTAGTTTCACGACCATTCATTCCCCCTGCCCCGGTTCATACCTTGCCTCTGGCGCCTCTGGTTCCTATATCAAGGCCATTTCTAGGTTGATCCATCCACGTTCCCCTTTAAGAAACATCTGGTATTGTGAGTGATCACCATCTCACCCTTAATCGCGGTTACTATATACGTTTTAGTCCATTTGGTTCCCTTTTTTTTTTCCTGGAACCTTCAACATACCCCCATACTATRCGTGTCAGCAGGCCCACACTTTAGGTCTGGACATCAATGGCTTTTGGTTTTCGTCTTTCCCGGCAGGCCGATTAATGAGACGGTTTGCGTATATGTGGAATCATTCGGACTCTGATGCACATTGTCATACATTTGGTTATGGTGTGTCCACTTTCCCCTGTATTGTGCTACTATTTAGTGAATGCTCGTTGGACATAATTCTTCTATTTTACACTTCCTCCTATTTTTCAAGCACTACTAGGATGGTTTCAACTACTTTCACCACCATTATTTACA??????????????????????TTTATGTCGTTGGTACTGGAGTTACATTAATAAATMACTCCTAT???????????????????????????????????????????????????????????????????????????????????????????????????CAAATACGTTCCTGTAGCTTAAACCCCAAAGCATAACATTGAAGATGTTAAGACGGTAATTACAATACCCATGGACAAAAGACTTAGTCCTAACCTTACTGTTAATTCTCGCTAAACATATACATGCAAGTATTCGCACCCCAGTGTAAATGCCCTCAATATCTTCTTCCCAGACTAAAGGAGCAGGTATCAGGCACACCTATGTCGTAGCCCAAGACGCCTTGCTTTAGCTACTCCCCCACGGGTATTTAGT?????????????????????????????????????????ATAGCGACACCTCAGGGTTGGTAAATCTTGTGCMAGCCACCGCGGTCAYACAAGAGACCCAAACTAACAGCACCCGGCGTAAAGTGTGGTAACATGCTATCCAACCAATTAAGACCAACATACAACTAAGCTGTCAT??????????????????????????????WAAAATGATTTTAGCATCCACGATAAATTTAAACCCACGAAAGCTAAGGCACAAACTGGGATTAGATACCCCACTAT?????????????TCCCGATACTTCACATACACAAGTATCCGCCCGAGAACTACGAGCACAAACGCTTAAAACTCTAAGGACTTGGCGGTGCCCTAAACCCACCTAGAGGAGCCTGTTCTATAATCGATAAMCCACGATACACCCAACCACCTCTTGCCAATGCAGCCTACATACCGCCGTCGCCAGCTCGCCTAAATGATAGAACAATAGCGAGCACAACAGCTACAYCGCTAACAA????????????????????????????????????????????????????????GAACATTCAACGAGAGAGAGCATGAAACATCTCTTAGAAGGCGGATTTAGTAGTAAAATAGAACAAGAACGT????TTTAAGCTGGCCCTAGGGCACGTACATACCGCCCGTCACCCTCCTCACAAGCTATGCCTACTCTA?????????????TCCTAAGCTAAAGATGAGGTAAGTCGTAACAAGGTAAGTGT???????????????????????????????????????????????GTATTCAGCTTACACCTGAAAGATGTCCATAAACCCAAGACCGTCCTGAAACTCTATCTCTAGCTCAGCCACTTCTCAATAAAACCAAACAATCTACTACAACACCTAACTAAAACATTCTCCATTCCTAGTATAGGCGATAGAAAAGTTACTTGACGCAATAGAGACAYATCGTACCGTAAGGGAAGGATGAAATAACAGTTAAAAACAAAA?????????????????????????????TTCTTGCATTATGATTTAGCAAGAACACCCAAGCAAAACGGACTTAAGCTTGCCATCCCGAAACCCAAGCGAGCTACTTACAAGCAGCTATCATGAGCAAACCCGTCTCTGTGACAAAAGAATAAGAAGACTTGTCAATAGAGGTGAAAAGCCAATT????????????????????????????????????????????????????????????????????????????????????????????TTAGGAATAATTTAAAAGAGGTACAGCTCCTTTAAAAAAGAATACAATCTCCACTAG?GGGTAATTTACCCCCAACACTATACGTGAGCCCTCAAGCAGCCATCAATAAAGAGTRCGTCAAAGCTCAACCAACCATAAAAATTCAAAAACGCCATGA????????????????????????????????????????ATCAATGCTAAAATGAGTAACTAGAAGAC???????????????????????????????????????????TGACTTATGCTATTACCTCAACGAGCACAAATATTAAACCACCCT???ACCCCAACTCAGGAGCGCTTACTAGAAAGATTAAAATCTGCAAAAGGAACTAGGCAAACTAAAGGCCCGACTGTTTACCAAAAACATAGCCTTCAGCTAACACCAAGTATTGAAGGTGATGCCTGCCCAGTGACTTACGTTTAACGGCCGCGGTATCCTAACCGTGCGAAGGTAGCGCAATCAATTGTCCCATAAATCGAGACTTGTATGAATGGCTAAACGAGGTCTTAACTGTCTCTTGCAGATAATCAGTGAAATTGATCTCCCTGTGCAAAAGCAGGAATATGAACATAAGACGAGAAGACCCTGTGGAACTTCAAAATCAAGGACCAATGTACTTAACCTCCAAAYCTACAAGGCTCACTACACCTACAATACAATGGTCCTTATTTTTCGGTTGGGGCGACCTTGGAGAAAAAAAGATCCTCCAAAAATAAGAYCATCAATTTTGACTAAGAGCTACTCCTCAAAGTGCTAACGGTAACYAGACCCAATATAATTGACTAGTGAACCAAGCTACCCCAGGGATAACAGCGCAATCTCCTTCAAGAGCCCCTATCGACAAGGAGGTTTACGACCTCAATGTTGGATCAGAACATCCTAATGGTGCAGCCGCTATTAAGGGTTCGTTTGTTCAACGATTAACAGTCCTACGTGATCTGAGTTCAGACCGGAGCAATCCAGGTCGGTTTCTATCTATTTCAAATTCC??????TATGAAAGGACCGGAAAAGTAAGGCCAATACCAGAAAGTAC???????????????????????????????????????????????ACTCATCCAACCACACCCTAGAAAAGGGCTGCTAGCGTGGCAGAGCTCGGCAAATGCAAAAGGCTTAAGCCCTTTACTCAGAGGTTCAAATCCTCTCTCTAGCTTTATCTCACATGTGGCCTACAACCTTAAATCATCTTATTATATCCTTATYYTATGCTATCCCAATTCTAGTTGCAGTAGCCTTCCTTACATTAATTGAACGAAAAGTCCTAAGCTATATGCAAGCWCRAAAR?????????ATCGTAGGCCCTTTTGGACTCTTACAACCCATAGCAGATGGAGTGAAATTATTCATMAAA??????ATCCGCCCAACAACATCCTCCCCGCTTCTATTTAT??TAACCCCTATTTTAGCCCTACTTCTAGCCATTACCATTTGAATTCCTCTCCCCCTCCCCTTCTCCCT?????????????????????????????TCCTATCTATATCAAGCTTAACAGTATACACCATTCTATGATCTGGGTGAGCTTCAAACTTAAAATATGCATTAATTGGGGCGCTCCGAGCAGTAGCTCAGACTATCTCCTACGAAGTAACATTAGCAATTATCCTCCTATCCRTAATCATAYTAAGTGGTAACTACACCCTAAGTACCCTCGCTACTACCCAAGAACCCCTCTACCTAATCTTCTCAACCTGACCATTAGCAATGATATGATACATTTCCACGCTCGCAGAAACAAATCGAGCTCCCTTCGACCWAACTGA?????AATCAGAACTTGTCTCAGGATTTAACGTAGAATATGCTGCAGGCCTTTTTG????????????????????TATGCTAACATCATACTAATAAACATGCTAACCACCATTTTATTTCTCAACCCAAGCTCACTTAACCTCCCACCCGAACTTTTCTCCCTAACCTTAGYCACAAAAACTTTACTTCTCTCCTCGGGTTTCCTATGAGTACGAGCCTCATACCCCCGATTYYGCTACGACCAGCTAATACATCTCCTCTGAAAAAACTTCCTATCCTTAACGTTAGCACTATGTCTGTGACACGCAAGTATGCCAATCTYTTATGTAGGCCTTCCCCCTTACTTAAGGAAATGTGCCTGAACTAAAGGGTCACTATGATAAAGTGAACATAGAGGTTTACCAACCMTCTCATTTCCTA????????????????????????????????????????????????????????????????????????????????????????????????????????????ATACCCCGAAAATGTTGGTTTAACCCCCTCCCTCACTAATGAATCCCCATGCCAAGTTAATCACCATTTTTAGCCTCCTCCTAGGCTCAACAATCACTATTTCAAGTAACCACTGGGTAATAGCTTGAACAGGACTAGAAATCAACACTCTTGCAATCATCCCCCTCATCTCCAAATCACATCACCCCCGAGCTGTAGAGGCATCAATCAAATACTTCTTAGTCCAAGCCACTGCATCAGCCCTAGTTCTATTCTCAAACATAACCAATGCTTGAACAACCGACCAATGAAATATTACTCAACTAACTCACCCAGTATCCTGTCTCTTACTGACAACAGCAATCGCTATAAAACTTGGCCTAGCTCCCTTCCATTTCTGATTTCCAGAAGTCCTTCAAGGCACATCCCTAACCACTGCCCTCACACTCTCCACAATA????????????????????????????????????????????ATTAAACACCACCGTACTCACAATTCTAGGTGTCACCTCAGCCATACTAGGAGGATGAATAGGACTTAATCAAACACAAACCCGCAAAATCTTAGCCTTCTCATCCATTTCTCACCTCGGGTGAATAACTGTAATCATCATCTATAGCCCTAAACTCACCATCCTAACCTTCTGCYTCTAT???????????????????????????????????????????????CCTAAAACTATCTACAAWAATAACCTYYTGAACAAAAACCCCTATCCTAAATGCCTCCCTAATACTCACTCTTCTATTTCTAGCCGGCCTACCACCATTAACAGGGTTCATACCTAAATCACTGATTCTTCAAGAACTAA????????????????????ACAACCATAATCATCTCCATACTTTCACTATTAAGCCTATTCTTCTACTTACGCCTTGCATATTATGCAACAATCACACTTCCTCCAAACTCCGCAAACCACATAAAACAATGACACACCAATAAACATACAAGCTCTCCTACTGCTGTCCTCACCTCTCTCTCTACTATCCTTCTACCCCTCTCCCCCATAATCCTCGCTTCCATCTAGAAACTTAGGATAACCATAGATCAAACCAAAGGCCTTCAAAGC?????????????TAAAACCTCTTAGTTTCTGCTAAGACCAACAGGAYATTAACCTGTATCTCCTGAATGCAAATCAGACACTTTAATT??????????????????????????????????????????TAATYTAGTTAACAGCTAAATGTTTCATCCAGCAGGCTTCTGTCTAACAGACTTTGGTATATCTTTAATGTACATCAATGAGCTTGCAACTCAACATGAATTTCACTACAGAGTCGATAAGAAGAGGAATTGAACCTCTGTAAAAAGGA??ACAGCCTAACACTTAATCATTCAACCATCTTACCTGTGACCTTCATTACTCAATGACTCTTTTCAACAAACCACAAAGATATTGGCACACTATACCTTATCTTTGGTGCATGAGCAGGCATAATAGATACTRCTCTTAGCCTACTTATCCGTGCTGAACTTGRCCAACCAAGGACCCTGCTAGGAGATGATCAAATCTACAATGTTATTGTTACTGCCCATGCTTT??????AATTTTCTTCATANNNATACCTGTAATAATCGGAGGCTTTGGAAATTGACTCGTCCCTCTTATAATTGGCGCCCCGGACATAGCCTTCCCACGAATAAACAACATAAGCTTCTGACTCCTGCCACCTTCCTTCCTGCTCCTACTAGCATCTTCCACTGTCGAAGCCGGAGCAGGAACAGGGTGAACAGTCTATCCGCCACTAGCCGGAAATCTTGCCTATGCTGGTGCTTCCGTAGATCTTGCCA???TCTCACTCCACTTAGCAGGYGTTTCCTCCATCTTAGGAGCAATTAA?????TCACCACAACAATTAACATAAAACCCCCAGCCCTCTCACAGTATCAGACTCCTCTATTCGTATGATCCGTACTAATTACCGCCATCCTCCTCCTACTATCCCTTCCAGTACTTGCTGCTGGTATCACTATACTTCTCACAAATCGTAACC???????AACGTTCTTCGATCCTGCTGGAGGGGGAGACCCCGTTCTATACCAACATCTCTTCTGATTCTTTGGACACCCCGAAGTCTATATTCTAATTCTACCAGGCTTTGGAATAATCTCGCATGTAGTGACCTACTATTCAGGTAAAAAAGAACCATTCGGATACATAGGAATGGTCTGAGCTATACTATCTATTGGATTCTTAGGRTTCATCGTATGAGCCCACCACATATTTACAGTAGGCATAGATGTAGACACCCGAGCCTACTTCACATCAGCCACCATGATCATTGCTATTCCAACCGGTATTAAAGTGTTTAGCTGACTAGCCACACTTCATGGAGGAACAATCAAATGAGACCCACCTATTTTAT????????????????TTTCCTCTTCACTATTGGTGGTTTA???GGTATCATACTAGCAAACTCCTCATTAGACATTGCCCTACATAACACATATTATGTAGTAGCTCATTTCCACTATGTCCTATCAATAGGAGCCGTTTTCGCTATCCTAGCAAGTTTCACTCACTGATTTCCTCTATTTACTGGATACTCTCTCCATCCAACATGAGCTAAAGCCCACTTTGGAGTTATATTTACAGGAGTTAACCTAACCTTCTTTCCCCAACAC??????????????????????????????TATTTAGACTATCCGGATACCTACACCCTATGAAATACTATCTCCTCTATTAGCTCCCTAATCTCTATAACTGCCGT??????????????????????????????????TYATYAAAACGAAAAATAACACAGCCAGAACTAATAACTACCAACATTGAATGAATCCACGGCTGCCCACYTCTTTAT??????TTTGAAGAGCCAGCCTACGTCCAAGTCCAAGAAAGGAAGGAATCRAACCTCCACACACTGGTTTCAAGCCAAC??????????????????????TTTCTCATGAGAAGTTAGTAAATCTATTACATAGCCTTGTCAGGACTAAGTCACAGGTTAAAATCCTGTACATCTCATGTGGCCACTCCCTCTCAATTCAGA??????????????????????TYA?????????TAGTTGAATTCCACGACCATGCTCTTATAGTCGCACTAGCAATCTGCAGCTTAGTACTCTATCTACTTACCCTGATACT??????????????????????ACAGTAGACGCGCAAGAAGTTGAATTAGTCTGAACAATCCTGCCAGCTATCGTCCTCATCCTACTTGCCCTACCATCCCTACAAATCCTGTACATAATAGACGAAATTGACGAACCTGATCTAACACTAAAAGCCATCGGTCATCAATGATACCAAACCTACGAGTACACAGACTTTAAAGACCTTACATTTGACTCTTATATAATCCCAACATCAGAACTACCTCCAGGCCATTTTCGACTACTAGAAGTTGATAACCGAGTCGTCATCCCAATAGAGTCTCCCATCCGAGTCATTATTACCGCCGGAGATGTCCTCCATTCATGAGCAGTCCCAACCCTAGGAGTAAAAACTAA?????????????????????????????CATTTATTACCACCCGACCAGGAATCTTCTATGGTCAATGCTCCGAAATCTGTGGAGCTAA????????ACATACCCATCGTAGTAGAATCTACCCCACTCTCACACTTCGAGAATTGATCATCTTTACTTTCTACTTTCTCATCATTAAGAAGCTATGAAGCAGCACTAGCCTTTTAAGCTAG??AAAGAGGAATACTCCTCCTCCTTAATGACATGCCACAACTCAATCCAGGCCCATGACTTCTTATCATGACTATATCATGAATGACCCTCTTACTTATCATACAACCTAAACTCTTACACTTCATTTTTACAAATCCCATATCTAACAAAACTAAAACATCCCCTAACCCAACAYCCTGAACCTGACCATGAACTTAAGCTTCTTTGACCAATTCGCCAGCCCCCAACTATTAGGAATTCCATT?ATCATACTCTCCATATTATTTCCTGCCCTACTACTCCCATCCCCCAACAACCGTTGAATTACCAACCGCCTCTCCACCCTTCAATTATGATTTTTCCAGCTAATTATTAAACAACTTATAATCCCACTAAACAAAGCAGGCCATAAATGAGCTCTCATTCTCTCATCACTAATAGCATTCCTCCTGTTAATCAATCTCCTAGGCCTACTACCATACACATTTACAC????TACCCAATTATCCATAAACATAGCACTAGCCTTTCCCCTTTGACTAGCAACTCTCCTTACAGGACTACAAAACCAGCCATCTATTTCTCTAGCCCACCTCCTACCAGAAGGAACGCCCACTCCCCTTATCCCTGCCCTCATCCTCATTGAAACAACAAGCCTACTCATCCGACCGTTAGCCCTAGGGGTTCGCCTTACAGCAAACTTAACAGTTGGCCACCTCTTAATCCAACTCATCTCAACTGCCACTATAGCTCTATTTTTCATCATACCCACTATTTCCATACTAACAGTATCTATCCTACTCCTACTGACAATCTTAGAACTAGCAGTAGCCATAATCCAAGCTTACGTCTTCGTACTCCTGCTCAGCTTATACTTACAAGAGAACATCTAATGGCACACCAAGCACACT?????????????????????????????TTTATTTTCGGCGCTGCTGCCGCCTTACTAACAACCTCCGGACTAATTATATGATTCCACTACAACTCAACATATCTATTAACTCTAGGCTTACTTTCAATACTCCTAGTTATACTACAATGATGACGCAACATCGTACGAGAAAACACCTTCCAAGGACACCACACTCCCACAGTCCAAAAAGGTTTGCGATATGGAATAATCTTATTCATCACATCCGAAGCATTCTTCTTCCTAGGATTTTTCTGAGCATTCTTCCACTCAAGTTTAGCCCCCACACCTGAACTAAAAGATCTATGACCTCCTACAGGAATTAAACCACTCAACCCCCTAGAAGTCCCCCTACTT????????????????????TTCAGGTATTACTGTAACATGAGCACATCACAGCATCACAGAAGGCAACCGAAAACAAGCAATCCACGCCTTATTCCTAACAATCCTCCTAGGCTTCTATTTCACTGCCCTACAAGCCATAGAGTACTATGAAGCTCCATTCTCAATT?????CGGAGTTTATGGTTCCACCTTCTTCGTAGCCACAGGATTTCACGGACTACATGTAATCATCGGGTCATCCTTCCTTACTGTTTGTCTACTGCGCCTAACCAAATACCACTTCACATCAGACCATCACTTTGGATTCGAAGCAGCAGCCTGATACTGGCACTTTGTAGACGTAATCTGATTATTCCTTTACATAACCATCTACTGATGAGG??????????????????????????????????????????????????????????????????????????????????????????TTATACTTCTACTCTCACTCACATTGACTATTATCCTAGCCGTCTTAAACTTTTGACTAGCCCAAACAAACCCAGATGCAGAAAAACTATCCCCATATGAATGCGGCTTTGACCCTCTAGGATCTGCCCGACTCCCCTTYTCAATTCGATTTTTCCTCAGTAGCCATTCTATTCTTACTTTTCGACTTAGAAATCGCCCTTCTCCTCCCACTCCTTTGAGT???????????????????TTACTAACCCTATTATGAACCTCTACTATCCTCTTTCTCCTCACACTAGGGTTAGCCTACGAATGAACTCAAGGGGGCTTAGAATGAGCAGAATAACAGAAAATTAGTCTAACCAAGACAA?????????????????????????????????????????TTCTTATGTCTTTACTCCACCTAAGCTTCTACTCAGCCTTTACCTTAAGTGACCTAGGTCTAGCCTTCCATCGAACTCACTTCATCTCGGCCCTACTATGCCTAGAAAGCAT?????????????TACATCGCTCTGTCAATCTGACCTATCCAGACTCAAACTCCATCATTCGCCCTTATTCCAGTACTAATGTTAGCCTTCTCTGCCTGTGAAACAGAAACAAAATTAACTATACTAGTAGCATCTACTCGAACACATGGCTCCGACCATCTACACAACCTAAACCTTCTACAATGCTAAAAATTATCATTCCCACAGTCATACTCCTACCTATAGCCCTCCTCTCTCCCAAAAACTTTCTCTGAACAAATACCACCGCTCATAGTCTCCTAATCGCTACTATCAGCCTACAATGACTACACCCAACATACTTTCCACATAAAAACCTCTCTCAATGAACAGGCATTGACCAAATCTCAGCCCCATTACTAGTACTATCATGCTGATTACTCCCT?????????????????????????????TCAACAAGAACCTCTAGTACGAAAGCGCATTTTTATCACAACCCTTATTACAAT???????TTCATCATCCTAGCCTTCTCAGCTACAGAGTTAATCCTATTTTACATCTCATTCGAAGCAACCCTAATCCCTACACTAATCCTAATCACTCGATGAGGAAACCAACCTGAACGACTTAGTGCTGGTATCTATCTACTATTTT????????ATCAGCTCTCTACCACTCTTAATCACCCTCCTCCAT??ACACATTCAAACCGGCACATTACATCTACCAACCCTAGAACTGACCCACCCTTCACTTACACTCTCATGGACGGGAACTTTATCAGGTTTAGCCCTCCTAATAACATTTATAA?????????????????????????????TGATTGCCCAAAGCCCATGTAGAAGCCCCTATTGCAGGCTCTATRCTACTAGCTGCACTGCTAYTGAAGCTCTGAGGCTACGGCATTATACGGATGACTCTACTCATAGGTCCCCTCACAGATCACTTATGCTATCCATTCTTAGCCCTTGCCTTATGAGGAGCACTAATAACCAGCTCAATCTGCTTACGTCAAACTGATTTAAAATCACTAATTGCATACTCATCAGTAAGCCACATGGGTTTAGTCATCAGTGCTAGCATAATCCAAACTGACTGATCATTTTCAGGTGCCATAATCCTTATAATCTCCCACGGCCTAACATCCTCAATACTATTCTGCTTAGCCAACACAAACTATGAACGAACACATAGCCGACTCCTCTTATTAACCCGAGGCCTTCAAYCTCTACTACCCCTCATAA??ACATGATGACTACTAGCTAATATAACAAACATAGCACTTCCACCCACAACCAACTTAATAGCCGAACTTACAATTATAATCACATTATTCAACTGATCCATATTCACCATCATCTTAACTGGCCTTGCAACACTTTTAACCGCTTCATACACCCTTTTCATACTCCTAACAACACAACGAGGCACATTACCTGCCCACATCACATCAATCCCCAGCTCAAATACACGAGAGCACCTCCTAATAACTCTCCACATTCTGCCCATACTCCTTCTCATACTAAAACCAGAGCTTATCTCAATCCTCTAATGCTAATATAGT????????????????????????????????????????TAAAATCTTCTTATTCGCCAAGGAGTAGTTTAACCAGCAAGAACTGCTAATTCCTGCATCTGAGTCTAAACCCTCAGCCCCCTTGCTTTTAAAGGATAATAGWAATCCGTTAGTCTTAGGAGCCACCCATCTTGATGCAACTCCAA????????????????????????????????????????TAYTTCTYAYACTAACAATCCTCCTCCTACCTATCATTATACCCCTCCTGTCRTCTAAACTCCAGAACACACCCACAACCATCACATCAATCGTTAAAACAGCGTTTTTCACAAGTCTCATCCCTTTATTTATCTTCATCTACTCCGGGACAGAAACCATCATCTCCCACTGACACTGAAACTTTACTCCCAACTTCAAAATCCCACTCAGCTTCAAAATGGACCAATACTCCATACTATTTCTCCCTATTGCCTTATTCGTAACCTGATCAATTCTACAATTTGCAATCTGAT????????????????????????????????????????????TTAACATTCCTAATTGCTATACTAACCCTAACAGTCGCTAATAATAT??????????????TTGGCTG???????GTAGGCATTATATCATTCCTACTTATTGGTTGATGACACGGACGAGCAGAAGCAAACATAGCTGTTTTACAAGCCGTAATCTACAACCGAATTGGAGATGTAGGCCTT????????????????????????????????????????????????????????????????????????????????ATTACCTCTCCTAGATCTCATCCTAGCTGCCACAAAAAAATCAGCCCAATTTGGCCTACATCCTTGACTCCCAGCAGCAATAGAAGGCCCAATACCC??????GCTCTACTGCACTCTAGTACTATAGTGGTAGCAGGAATTTTCCTACTCATCCGCACTCACCCCTTATTAACTAACAAYYAAACAGYTCTAACACTATGCCTCTGCCTAGGCGCATTATCTACCCTATTTGCCGCTACATGTGCCCTCACCCAAAATGATATCAAAAAAATTATTGCCTTCTCCACATCAAGCCAACTAGGATTAATAATAGTCACTATCGGACTAAACCTCCCCCAACTA???????????????TCAACACATGCATTCTTCAAAGCCATACTATTCCTATGCTCCGGATCAATCATCCATAGCCTAAATGGCGAACAAGATATCCGAAAAATAGGAGGACTACAAAAACTCCTTCCAAYAACCACCTCCTGCCTAACCATTGGCAATTTTGCYTTAATAGGAACCCCCTTCTTCGCTGGATTCTATTCAAAAGATCTCATCATTGAAAGCCTTAACAACTCCTACCTAAATGCCTGAGCCCTTCTACTCACCCTACTAGCCACCTCCTTCACCGCCACCTACAGTCTCCGAATGACCATCATAGTCCAAACAGGATTTAACCGAATTCCCCCCATAACACCAATCAACGAAAACTCTCCTACAATCACTAACCCTATCACCCGACTCGCATTAGGCAGCATCATAACTGGCCTCCTCATCWATCCAACATTTTACCCACAAAAACACCTCCAATAACCATGCCAATAATCACGAAAACAGCTGCCCTCATCGTCACCATTATAGGTATTCTACTAGCACTAGAACTATCAAACATAACTCACAACCTCACACTCTTYAAACAAAATACTTACTCAAACTTTTCCATTACCCTAGGCTACTTCAACCCCTTACTACACCGACTCAACTCCACAAAACTACTCAACAGTGGACAAAAAATCGCTACTCATCTAATCGATCTCTCCTGGTACAAAAAAAT?????CAGAAAGATTAGCTGATTTACAACTTTCAGCAGCTAAAACCTCAACCCCATTACATACGGGACTAATCAAAACCTACCTAGGATCATTCGCCCTATCTATCCTCATCCTACTTCTATCCACCCAAAGAACACAAACCAATGGCCCCAAACATCCGAAAGTCACATCCCCTTCTTAAAATCATTAACAACTCCCTAATTGACCTTCCTTCCCCTTCAAACATCTCCGCTTGATGAAACTTTGGATCCTTACTAAGAATCTGTCTAATCACCCAAATTCTAAYAGGATTACTACTAACCATACACTATACAGCTGACACCTCACTAGCCTTCTCATCCGTAGCTCATACCTGCCGGAATGTACAGTATGGATGACTAATTCGCAATTTTCATGCAAATGGAGCATCATTCTTCTTYATCTRTA???????????ATCGGACAAAGATTTTACTACGGCTCGTACCTCTACAAAGAGACATGAAACACCGGARTTATCCTCCTACTGACATTAATAGCAACCGCTTTTGTAGGCTATGTCCTMCCATGAGGACAAATATCATTCTGAGGAGCCACAGTCATCACAAACCTATTCTCAGCCATTCCCTACATCGGACAAACCCTAGTGGAATGAGCTTGAGGGGGTTTCTTAGT??????????ACACTTACACGATTCTTCGCCCTACACTTCCTCCTCCCATTCCTAATCGCTGGCATTACCATTATCCACCTTACCTTCCTRCATGAATCAGGGTCAAACAACCCTCTAGGAATTATTTCACACTGCGACAAAATCCCCTTTCATCCATACTTCTCTTTAAAAGACATCCTAAGATTTACACTCATATTCATCCCCTTCTTAACTTTAGCCTTTTTCGCCCCCAACTTCCTAGGGGACCCAGAAAACTTTACCCTAGCCAACCCCCT???????CCTTCACACATCAAGCCAGAATGATATTTCCTATTCGCCTACACAATTCTACGMTCTATCCCTAACAAACTAGGAGGAGTACTTGCCCTAGCTGCCTCCGTACTAATTCTATTCCTAATACTACTCCTACACAAATCCAAGCAACGCTCAATAACATTCCGACCCCTCTCACAACTTCTATTCTGACTACTCGTAGCCAATCTATTTATCCTAACATGAATTGGCAGCCAGCCAGTAGAACATCCCTTCATTATCATCAGACAAATAGCCTCCTTCACCTACTTCTTCAT???????????????????????????????????????????????????????????????????????????????????????????????AAACCAAAAAGTGAAGACTGCACCCCTTCTTAGAGTAT????????????????????????????????????????????????????????????????????????????????????????????????????????????????????????????TCARAAAAAAAGRACTTAAACCTTTACCTTTAGCT???????????????????????????ATCTTCTGACAATTAACACCTCCCCCTATACTGCCCGAATCGTTCCCCGAGACAACCCTCGCACAAGCTCCAATACCACAAATAAAGTCAGCAATAGTCCCCATCCCGCAATCAAAAACATTCCCCCTCCCCAAGAATAAAACATAGCTACACCACTAAAATCTAACCGTACTGATATTGCTCCCCCACAATCCACAATATCCACTCCTCGCAACTCCCCTACAAAATCTCCTACTACTACCCCTACCAAAATCACCAAGACAAAACCAACACCATAACCTCAAACACGCCAATCCCCCCAAGTCTCAGGAAAAAGATCTGCAGCCAACGATACAGAAT???????????ASSAATATACCTTTCAAGTACATTAAAAACAGAACCAGAGAAATAAAAGAGATTCTTAAACTTAACAACCATCCACACCCAATAACAGATCCCACTACCAAACCAAGTACACCATAATAGGGAGAAGGATTAGACGCTACCGCTAACGCTCCCAAAACAAAACAAAACC?????????????????TAAGTCATWATAGTTCCTACTTGGGTATTATCCAAGGCCTACGGTCTGAAAAACCATCGTTGCTCTCAACTACAGGAACTAACAGTATATAATTCCTAAGGGACCCCCCCCYTY???
