# Supplementary material for: Molecular exploration of fossil eggshell uncovers hidden lineage of giant extinct bird
Source: Nat Commun. 2023 Feb 28;14:914. doi: 10.1038/s41467-023-36405-3 (PMC9974994; doi:10.1038/s41467-023-36405-3)
Supplement: Supplementary file 10 — Supplementary Data 10 [file 41467_2023_36405_MOESM10_ESM.zip › Supplementary Data 10 Genetic_data_minus_filtered_reads/2b_Mapping_files/MB2982.fasta]

>2982_CONSENSUS1
???????????????????????????????????????????????????????????TTCATTTATTGTCCACATACTACTCTATGATATACRT???????????????????????????????????????????????????????????????????????????????????????????????????????????????????????????????ATACTTTGTACCTCGTATCTGACTATCACGCAAGAAACCTCTATCCATGCCAATACGGACAATAGCCCTCAAT????????????????????????????????????????????????????TAGCACCTCACRAGAAACCAGCAACCCACCCATCRCATACCCAATATGCGCTAGTTTCACGACCATTCATTCCCCCTGCCCCGGTTCATACCTTGCCTCTGGCGCCTCTGGTTCCTATGTCAAGGCCATTCCTA??????TCCATCCACGTTYY????????????????GGTATTGTGAGTGATCACCATCTCACCCTTAATCGCGGCTA???????????????????????????????????????CCTGGWACCTTCAACGTACCCCCATACTATGCGTATCA??????????ACTTTAGGTCTGGACATCAATGGCTCTCGGTCTTCGTCTTTCCCGGCAGGCCGATTAATGAGACGGTTTGCGTATATGT????????????????????????????????????????????????????????????????????????????????????????????????????????????????????????????????????????????ACTADAATAGTTTCAACTACTTTCACCACCATTATTTACACACATT???????????????????????????????????????????????????????????????????????????????????????????????????????????????????????????????????????????????????????????????????????????????????????????????????????????????????????????????????????????????????????????????????????????????????????????????????????????????????????????????????????????????????????????ATCAGGCACACCCATGTCGT???????????????????????????????????????????????????????????????????????????????????????????????????????????????????????????????????????????????????????????????????????????????????????????????????????????????????????????????????????????????????????????????????CACGTTAGCATCTTTAAYACCTCCGACTACACGACAGCTAAGACCCAAACTGGGATTAGATACCCCACTATGCTTAGCCCTAAACTTAGATAGTTATCCTAAACAAAACTATCCGCCAGAGAACTACTAGCAATAGCTTAAAACTCAAAGGACTTGGCGGTGCTTTACATCCCTCTAGAGGAGCCTGTTCTATAATCGATAAACCCCGATATACCTCACCATCTCTTGCTAATTCAGCCTATATACCGCCATCTTCAGCAAACCCTAAAAAGGAAGAAAAGTAAGCACAAGTATCTTAACATAAAAAAGTTAGGTCAAGGTGTAGCTCATGAGATGG???CAATGGGCTACATTTTCTAAAATTAGAACACCCACGAAGATCCTT??????????????????????????????????????????????????????????????????????????ACGYACAYACCRCCCR???????????????????????????????????????????????????????????????????????????????????????????????????????GCATATCAGGACGTAGCTATAAACTAAAGCATTCAGCTTACACCTGAAAGATGTCCATAAACCCAAGACCGTCCTGAAACTCT????????????????????????????????AAACAATCTACTACAACACCTAACTAAAACATTCTC??????????ATAGGCGATAGAAAAGTTACTTGRCGCAATAGAGACACA????????????????????????????????????????????????????????????????????????????????????????????????????????????????????????????????????????????????????????????????????????????AAACCCGTCTCTGTGKCAAAAGAGTGGGAAGACTTATCAGTAGAGGTGAAAAGCCAATCGAGCTA???????????????????????????????????????????????????????????????????????????????????????????????????????????????????????????????????????????????????????????????????????????????????????????????????????????????????????????????????????????????????????????????????????????????????????????????????????????????????????????????????????????????????????????????????????????????????????????????????????????????????????????????????????????????????????????????????????????????????????????????????????????????????????????????????????TGATGTCTGCCCAGTGACTTACGTTTAAYGGCCGCGGTATCYTAACCGTGCGAAGGTAGCGCAATCAATTGTCCCRTAAAT????????????????????????????????????????????????????????????????????????????????????????????????????????????????????????????????????????????????????????????????????????????????ACAATACAATGGTCCTTATTTTTCGRTTGGGGCRA???????????????CAACCTCCGAGTGATTTAAATCTAGACTAACCAGTCGAAAGTACTACATCACTTATTGATCCAAAAACCTTGATCAACGGAACAAGTTACCCTAGGGATAACAGCGCAATCCTATTTCAGAGTCCATATCGACAATAGGGTTTACGACCTCGATGTTGGATCAGGACATCCCGATGGTGCAGCAGCTATCAAAGGTTCGTTTGTTCAACGATTAAAGTCCTACGTGATCTGAGTTCAGACCGGAGTAATCCAGGTCGGTTTCTATCTATTTAATAACTTCTCCCAGTACGAAAGGACAAGAGAAGTGAGGCCCATACCAAAAAGTACGCCTTCTTTCTAATTAGTGAAATCAACTCAACTAACAAGAAAACCCAC?????????????????????????????????????????????????????????????????????????????????????????TYYTCTCTCTAGCTTTATCTCACATRTRGCCTAYAAY???????????????????????????????????????????????????????????????????????????????????????????????????????????????????????????????????????????????AACCYATAGCAGATGG???????????????????????????????????????????????????????????????????????????????CTACTTCTAGCCATTACCATTTGAWTTCCTCTCCCCCTCCCCTTCTCCC?????????????????????????????????????????????????????????ACACCATTCTATGATCTGGGTGAGCTTCAAACTCAAA???????????????????????????????????????????TCCTACGAAGTAACATTAGCAATTATCCTCCTATCCGTAATCAT????????????????????????????????????????????????????????????????????????????????????????????????????????????????????????????????????????????????????????????????????????????????????????????????????????????????????????????????????????????????????????????????????????????YYAAGYTCACTTAACCTCCCACCCGAACTTTTCTCCCTAACCTTAGTTAC??????????????????????????????????????????????TACCCCCGATTCCGCTACGACCAACTCATACACCTCCTATGAAAAAACTTCCTACCTCTCACCCTAGCCCTATGCATATGAC??????????????????????TGCAGGCCTTCCCCCTTACTTAAGGAAATGTCCCTGA?CAAAAGAGTTACTTTGATAGAGTAAAACATAGAGGTTTACCAACCCTCTYATTTCNNNNNANNTNTAGAATAATAGGAATCGAACCTAATCCTAAGAATCCAAAAATCTTCGTGCTACCATTATTACACCATATTCTAAAGTAAGGTCAGCTAAATAAGCTATCGGGCCCATACCCCGAAAATGTTGGTTTATACCCTTCCCATACTAATCAAACCCCCCATCTTT?????????????????????????????????????????????????????????????????????????????????????TCAACACTCTTGCAATCATCCCCCTCATCTCCAAATCACATCACCCCCGAGCTGTAGAGGCATCAATCAAA??????????????????ACTGCATCAGCCCTAGTTCTATTCTCAAGCATAACCAAT????????????????????????????????????????????????????????????????????????????????????????????????????????????????????????????????????????????????????????????????????????????????????????????????????????????????????????????????????????????????????????????????????????????????????????????????TAAACMCGCAAAATCTTAGCCTTCTCATCCATTTCTCACCTCGGGTGAATAACTGTAATCATCATCTATAASCCTAAACTCA???????????????????????????????????????????????????????????????????????????????????????????????????????????????CTATCCTAAATGC????????????????????????????????????????????????????????????????????????????????????????AAACAAGAAATAACAGCTACAGCC????????????????TTTCACTATTAGGCCTATTCTTCTACTTACGCCTTGCAT????????????????????????????????????????????????????????????????????????????????????????????????????????????????????????????????????????????TCCATCTAGAAACTTAGGATAACCATAGATCAAACCAAAGGCCTTCAAAGCCTTAAATAAGAGTTAAAA????????ACCATTCTAAGGACTGCAAGAATCTATCTTACATCAATTGATTGCAAATCAAACACTTTAATTAAGCTAAGTCCTCACTAGATTGGTGGGCTCTAACCCCACGAAATTTTAGTTAACAGCTAAATGCCCTAATCAACTGGCTTCAATCCACTTGAYYCTRRTACATCTTTAATGTACATCAATGAGCTTGCAA??????????????????????????????????????????????????????????????????????????????????????????????????????????????????????????????????????ACAAAGATATTGGTACTCTTTACCTTTTATTCGGTGCCTGAGCTGGCATGGTGGGGACTGCTCTTAGTCTTCTAATCCGGGCCGAACTGGGCCAACCTGGTACACTACTAGGAGATGATCAGATTTACAATGTAATCGTCACTGCCCATGCTTTTGTAATGATCTTTTTTATGGTGATGCCTATTATAATTGGAGGGTTCGGAAACTGATTGGTCCCATTAATAATTGGAGCTCCTGACATAGCATTTCCCCGAATAAACAACATGAGCTTCTGACTCCTCCCTCCATCCTTTCTACTCTTACTCGCCTCATCTATGGTAGAAGCCGGAGCGGGAACTGGCTGAACAGTATACCCACCCCTAGCCGGCAATTTTGTTTATGCTGGTGCTTCCGTAGATCTTGCCATCTTCTCATTCCACTTAGCAGGTGTTTCC????????????????????????????????????????????????????????????????????????????????????????????????????????????????TYCTCCTACTATCCCTTCCAGTACTTGCTG?????????????????????????????????????????????????????????????????????????????????????????????????????TTTTGCCATCCAGAAGTTTACATTTTAATCCTACCCGGTTTTGGGATAATCTCACATATTGTTACCTACTATTCAGGTAAAAAAGAACCCTTTGGCTACATGGGAATAGTTTGAGCCATGATATCAATCGGCTTCCTGGGCTTTATCGTATGAGCCCATCACATGTTTAYWGTAGGWATRGATGTAGACACMCGAGCMTACTTYAC??????????????TCATTGCTATTCCAACCGGTATTAAAGTGTTTAGCTGACTAGCCACACTTCAT????????????????????????????????????????????????????????????????ATTAGTSGTTTAACSGGWATCGTACTAGCAAACTCATCACTAGACATCGTACTACACGACACGTACTACGTTGTAGCTCACTTCCACTATGTCCTATCAATAGGAGCTGTATTTGCCATCATAGGAGGCTTCATTCACTGATTTCCTCTATTTACTGGATACTCTTTCCATTTAACATGAGCTAAAGCCCACTTTGGAGTTATATTTACAGGAGTTAACCTAACCTTCTTTCCCCAACACTTTTTAGGTTTAGCCGGAATACCACAACAATA?????ACTATCCRRATGCCTACACCCTATGAAATACTATCTCCTCTATTGGCTCCCTAATCTCT?????????????????????????????????????????????????????????????????????????????????????????????????????????????????????????????TACCTTTGAAGAGCCAGCCTACGTCCAAGTTTA???????????????????????????????????????????????ACTAAACCACTTATGCTTCTTTCTCATGAGAAGTTAATAAAT??????????????????????????????????????????????????????????????????????????????????????????????????????????????????????????????????????????????????????????????????????????????????????????????????????????????????????AYAGTAGACGCGCAAGAAGTTGAACTAGTCTGAACAATCCTACCAGCTATCGTCCTCATCCTACTTGCCCTACCATCCCTACAAA???TGT????AATAGACGAAATTGACGAACCTGATYTAAY???????????????????????????????????????????????????????????????????????????????????????????????????TTTAGGCCATTTTCGACTATTAGAAGTTGACAACCGAGTCGTCATCCCAATAGA?????????????????????????????????????????????????????????????????GAGTAAAGACTGATGCAATCCCAGGACGACTAAACCAAACCTCATTTA??????????ACCAGGAATCTTCTATRRTCAATGCTCCGAAATCTGTGGGGCTAACCATAGCTACATACCCATCGTAGYAGA????????????????????TCGAGAATTGATCATCTTTACTTTCTACCTCCTCATCATTAAGAAGCTATGAAGCAGCACTAGCCTTTWAAGCTAGAGAAAGAGGAATA????????????????????????????????????????????????????????????????????????????????????????????????????????????????????????????????????????????????????????????????????????????????????????????CTTCTTTGACCAATTCGCCAGCCCCCAACTATTAGGAATTCCACTAATCATACTCTCCATATTATTTCCTGCCCTACTACTCCCATCCCCCAATAATCGTTGAATTACCAACCGCCTCTCCACCCTTCAATTA?????????????????????????????TATAATCCCACTAAACAAAGCAGGCCATAAATGAGCTCTCRTYCTCTCATCACTAA?????????????RTTAATCAATCTCCTAGG?????????????????????????ACTACCCAATTATMCATAAACATAACACTAGCCTTTCCCCTTTAACTAGCAACTCTCCTTACAGGACTACGAAACCARCCATCTA???????????????????????????????????????????????????????????????????????????????????????????????????????????????????????????????????????????CTTAATCCAACTCATCTCAACTGCCACTATAGCTCTACTTCC???????????????????????????????????????????????????????????????????????????AATCCAAGCCTAYGTYTTYRYMCTSCTAGTAAGCCTATACTTACATGATAACACCTAATGACCCACCAAACCCATGCATACCACATAGTCAACCCTAGCCCATGGCCACTTACAGGAGCCCTTTCAGCCCTCTTAATAACCTCAGGCCTGGCTATATGATTCCACTACAACTCAACACTGCTGTTAACCCTTGGAATAACTACCAACCTACTAACTATATATCAATGATGACGAGACATTATCCGAGAAAGCACATTCCAAGGCCATCATACACCTATCGTTCAAAAAGGCCTTCGATACGGAATAATCCTMTTYATCACATCCGAAACATTCTTCTWCCTAGGATTTTTCTGAGCATTCTTCC?????????????????????????????????????????????????????????????????????????????????????ACTTAATACARCCATCCTCTTAGCTTCAGGTRTTACTRTAAC?TGAGCACATCACAGYATCACAGAAGGCAACCGAAAACAAGTAATTCACGYY??????????????????????????????????????????????????????????????????????????????????ACAAAATTTATAGTTCCACCTTCTTCGTAGCCACAGAATTTCACGGACTACATGTAATCATCAGATCATCCTTCCTTACTGTTTGTCTACTGCGCCTAACCAAATACCACTTCACATCAGATYATCACTTCGGATTCGAAGCAGCAGCCTGATACTGGCACTTTGTAGACGT??????????????????????????????????????????????????????????????????????????????????????????????????????????????????????????????????????????????????????????????????????????????????????????????????????????????GCAGAAAAACTATCCCCATATGAATGCGGCTTYGAW?????????????????????????????????????????????????????????????????????????????????????????TTCTCCCATTTCCTTGAGCAATTCAACTCCCATAATCTTTATT???????????GAACCTCTACTATCCTCTTTCTCCTCACACTAGGATTAGCCTACGAATGAACTCAAGGGGGCTTAGAATGAGCAGAATAACAAAAAGTTAGTCTAACTAAGACAG?????????????AGCAGATTATAGTAAATACTATAACTTTCTTATGTCTTTACTCTACCTAAGCTTTTATTCAGCCTTTACCCTAAGTGGCCTAGGTCTAGCCTTCCATCGAACT???????????????????????????????????????????????????ATCGCTCTGTCAATCTGACCTATCCAGACTCAAACTCCATCATTCGCCCTTATTSCAGT????????TAGTATTTGCAGCTTGTGAGGCAGCACTAGGTTTATCTCTACTAGTAATAGTATCAAATACATATGGCACTGACTATGTACAAAACCTAAACCTCCTACAATGCTAAAAATTATTATCCCCACTGTTATACTCCTACCTATAGCCTCCTCTCTCCCAAAAACTTTCTCTGAACAAATACCACCGCTCATAGTCTCCTAATCGCTACTATCAGCCTACAATGACTAC????????????????ACATAAAAACCTTTCTCAATAAACAGGCATTGACCAAATCTCAACCCAATTACTAATACT??????????????????????ATACTCATAGCAAGCCAGAACCACCTTCAACAAGAACCTCTAGTAYAAAAGCRCATTTTYATCACAACCCTTATTACAATCCAACCCTTCAT???????????????????????????????????????????????????????????????????????????????????????????????????????????????????????????????????????????????????????????????????????????YCYSMTC?????ACACATTCAAACCGGCACATTACATCTACCAAC??????????????????????????????????????????????????????????????????????????????????????????????????????????????????????????????????????????????????????????????????????????????????????????????????????????????YTCTACTCATAGGCCCCCTCACAGATCACTTATGCTATCCATTCYT???????????????????????TTATAACAAGCTCAATTTGCCTGCGCCAAACTGACCTAAAATCACTAATTGCATACTCATTAGTAAGY????????TTTAGTCATCAGTGCTAGCATAATCCAAACTGACTGATCATTTTCAGGTGCCATAATCCTTAT????????????????????????????????????????????ACACAAACTATGAACGAACACATAGYCGACT??????ACTAACCCRAR????????????TACTACCCCTCATAAATACATGATGACTACTAGCTAATATAACAAACATAGCACTTCCACCCACAATCAACYTAATARCCGAACTTACA?????????????????????????????????????????????????????????????????????????????????????????????????????????????????????YCTGCCCACATCACATCAATCCCCAGCTCAAATA????????????TCCTAATAACTCTCCACATTCTGCCCATAYTCCTTCTCATACTAAAAT???????TATCTCAATCCTCTAATGCTAATATAGTTTTAATACAAACATTAAACTGTGATTCTAAAAA??????????????????????????????????????????????????????????????????????????????????????????????????????????????????????????????????????????????????????????????????????????????????????????????????ACTCCTCACACTAACAATCCTCCTCCTACCTATCATTATACCCCTYYT???????????????????????????????????????????????????????????????????????TCSCTTTATTTATCTTCATCTACTCCGGGA????????????????????????????????????????????????????????YTCAGCTTCAAAATRGACCAATACTCCATACTATTTCTCCCTATTGCCTTATTCGTAACCTGATCAATCCTACAAT???????????????????????????????????????????????????????????????????????????????????????????????????????????????????????????????????????????????????????????????????????????????????????????????????????ACAAGCCGTAATCTACAACC????????????TARRCCTTATT????????????????????????ACTCTCAACACATGAGAAATCCAACAAGCTTCATACGAAACCCAAATCCCAA????????CTTTTAGGTTTCATCCTAGYTGCCACAGGAAAATCAGCCCAATTTGGCYTACAT?????????????????????????????????????????????????????????AGTACTATAGTGGTAGCAGGAATTTTCCTACTCATCCGCACTCACCCCTTA??AACTAACAACCAAACAGCTCTAACACTATGCCTCTGCCTAGGCGCATTATCTACCCTATTCGCCGCTACATGT????????????AATGATATCAAAAAAATCATTGCCTTCTMGACATCAAGCCAACTAGGATTAATAATAGTCAC?????????????????????????????????????????????????????????????????????????????????????????????????????????????????????????????????????????????????????????????????????????????????????????????????????????????????????????????????????????????????????????????????????????????????????????????????????TAGCCACCTCCTTCACCGCCACCTACAGCCTCCAAATGACCATCATAGTCCAAACAGGATTTAACCAAA????????????????AAT??ACGAAAACTCTCCTACAATCACTAACCCTA??ACCCAACTCGCATTAGGCAGCATCATAGCTAGCCTCCTCATCACATCCWACACTTTA?????????????????????????????????????????????????????????????????????????????????????????????TCAAACATAACTCACAACCTCACACTCTTCAAACAAAATACTTACTCAAACTTTTCCAWTACCCTAARCTACTTC???????????????????????????ACAAAACTACTCAA?????????????????????????????????????????????????????TAGGACCAGAAGGATTAGYTGATTTACAACTTTCAGCAR????????????????ATTACATACGGGACTAATCAAAACCTACCTAGGATCATTCGCCCTATCTATCCTCATCCTAC????????????????????????????????????????????????????????????????AAATCATTAACAACTCCCTAATTGACCTTCCTTCCCCTTCAAACATCTCCGCTTGATGAAACTTTGGATCCT???TAGGAATCTGTCTAATCAYCCAAATTCTAACAGGATTACTACTAGCCATATACT?????????????????????????CTCATCCGTAGCTCATACCTGCCGGAACGTACAGTATGGATGACTAATTCGCAACCTCCATGCAAATGGAGCATCATTYT?????????????????????????????????????????????????????CTCTACAAAGAGACATGAAACACCGGAGTTATCCTCCTACTGACATTAATAGCAACCGCTTTTGTAGGCTATGTCCTACCATGAGGACAAATATCATTCTGAGGAGCCACAGTCATCACAAACCTMYTSTCAGCMATTCCM???????????????????????????????????????????????????????????????????????????????????????????????????????????????CTTAGCAGCAGTACACCTCTTATTCCTTCATGAAACAGGATCTAACAACCCCTCAGGAATTACATCCGATTCAGACAAAATCCCATTCCACCCATACTATACAATCAAAGACATCCTAGGTCTTCTAGTACTAGTTTTAACACTCATACTACTCGTCCTATTTTCACCAGACCTGCTAGGAGACCCAGACAACTACATCCCAGCCAACCCTTTAAATACCCCTCCCCATATTAAACCTGAATGATACTTTCTATTCGCATACGCTATCCTACGCTCTATCCCTAACAAACTAGGAGGAGTACTAGCCCTAGTACTCTCCATCCTAGTACTAGCAATCACTCCAATCCTCCACACCTCCAAACAACGAGGAATAATRTTYCGACCAC???????????????????????????????TAATCTAYTTATCCTAACATGAWYTGGCARCCAGCCAGTAGAACATCCCTTCATTA???????????????????????????ACTTTTTCATCCTCTTAATCCTATTCCCCACTATCGGAGCTT??????????????????????????????????????????????????????????????????????????????????????????????????????????????????????????????????????????????????????????????????????????????????????????????????????????????????????????????????????????????????ACCTTTACCTTTAGCTCCCAAAGCTAATATTCTCTATT????????????????????????????????????????GAATCGTTCCCCGAGACAACCCTCGCACAAGCTCCAATACCACAAATAAAGTCAGCAATAGTCCCC???????????????????????CYTCCCCAAGAATAAAACATAGCTACACCACTAAAATCTAACCGTACTGATATTGCTCCCCCACAATCCACAATATCCATTCCTCGCAACTCCCCTAMRA?????????????TAYCCCCACCAAAATYMCCAAGACAAAACTAACACCATA????????????????????????????????????????????????????????????????????????????????????????AARTACACTAAAAACAGAACCAGAGAAATAAAAGAGACCCC??????????????????????????????????????????????????????????TAATAGGGAGAAGGATTAGACGCTACCGCTAACGMTCCCAAAAC??A?????????????????????????????????AATAGTTCCTACTTGGGTATTATCCAAGGCCTACGGTCTGAAAAACCATC???????????????????????????????????????????????????????????
