# Supplementary material for: Molecular exploration of fossil eggshell uncovers hidden lineage of giant extinct bird
Source: Nat Commun. 2023 Feb 28;14:914. doi: 10.1038/s41467-023-36405-3 (PMC9974994; doi:10.1038/s41467-023-36405-3)
Supplement: Supplementary file 10 — Supplementary Data 10 [file 41467_2023_36405_MOESM10_ESM.zip › Supplementary Data 10 Genetic_data_minus_filtered_reads/2b_Mapping_files/MB2980.fasta]

>2980_CONSENSUS1
???????????????????????????????????????????????????????????????????????????????????????????????????????????TATATGTACTATACCCATTATTATRTAGACGTACATACTTCCCTTCTCCCCATTTTCTATGGTAACAGTA???????????????????????????????????????ACTGTACATGCTTTGTACTAAGTATCTGACTATCCCGCAAGGAACTCCAATCCATGCCAATACGGACAATATCCCTCAATACCTACTTGTCAATCTGGAAGTGATCCCTAGTATCAGATGGATTTCTTGATCTAGCACCTCACGAGAAACCAGCAACCCGCCCATCGCATACCCAATATGCGCTAGTTTCACGACCATTCTTTCCCCCTACCCCGGTTCATACCTTGCCTCTGGCGCCTCTGGTTCCTATGTCAAGGCCATTCCTAGATTAATCCATCCACGTTTCCCTTTAAGAAACATCTGGTATTGTGAGTGATCACCATCTCACCCTTAATCGCGGCTACCATATACRTTTTAGTCCATTTGGTTCCCTTTTTTTTTCCTAGAACCTTCACCATACCCCCATACTATGCGTGTCAGCAGGCCCACACTTTAGGTCTGGACATCAATGGCTCTCGGTCTTCGTCTTTCCCGGCAGGCCGATTAATGAGACGGTTTGTGTATATGGGGAATCATTTGAGTTTTGTGTACATTGTCACACAT???????????????????????????????????????????????????????????????????????????????????????????????????????????????????????????????????????????????????????????????YTTTTATTTTATGTCATTGGTACTGGAGTTACATTAATAAATTMW?????????????????????????????????????????????????????????????????????????????????????????????????????ATAACAAACATGTCCCTGTAGCTTAAACACCAAAACACAACACTGAAGATGTTAAGATGGTACTTACAATACCTGGGGACAAAAGACTTAGTCCTAATTTTACTGTTAATTCTCGCTAAACATATACATGCAAGTATCCGCATTCCAGTGTAAATGCCCTCAATATCTCTTCCAAACAAAAGGAGCAGGCATCAGGCACACCTACACCGTAGCCCAAGACGCCTTGCTTAGCCACTTTCTCATGGGTATTCAGCAGTAATTAATATTAAGCAATAAGTGTAAACTTGACTTAGTTATAGCGACACTTAGGGTTGGTAAATCTTGTGCCAGTCACCGCGGTCACACAAGAAACCCAAACTAACAGCATCCGGYGTAAAGTGTGGTAATATGTTATCYAACCCACTAAGACTCAAATGCAACCAAGCTGTCATAAGCCTAAGATGTACCTAAA????CCATAAAAATGATCTTAGCACTCACGATAAATTTAAACCCACGAAAGCTAAGGTACAAATT????????????????????????AGCCCTAAATCTTRATACTTCACCTACATAAGTATCCGCCCGAGAACTACGAGCACAAACACTTAAAACTCTAAGGACTTAGCGGTGCCCTAAACCCACCTAGAGGAGCCTGTTCTATAATTGATAACCCACGATACACTCAACCATCTCTTGCCAATGCAGCCTACATACCGCCGTCGCCAGCCCGCCTAAATGAAAGAACAATAGCGAGCATAATAGCTACTCCGCTAACAAGACAGGTCAAGGTATAGCATATGAGATGGAAGAAATGGGCTACATTTTCTAACATAGAACATTYAACGAAAGAGAGTGTGAAACCCCTCTCAGAAGGCGGATTTAGCAGTAAAATAAAACAAGAACGTYTATTTTAAGCTGGCCCTAGGGCACGTACATACCGCCCGTCACCCTCCTCATAAGCTACACGTATTYTATAAATAATAATCCACTCAGCTGAAGATGAGGTAAGTCGTAACAAGGTAAGTGT???????????????TAGTATATTAGGACGTAGCTATAAACCAAAAGCACTCAGCTTACACCTGAAAGATGTCTATAAATCCAAGACCGTCCTGAGACCCTATCTCTAGCTCAACTATTTCTCTATAAGAACCAAACAA????????????????????????ATTCTCCACACCTAGTATAGGCGATAGAAAAGTCACTTGACGCAATAGAAACACCCCGTACCGTAAGGGAAAGATGAAATAACAATGAAAGAGTAAAGTAAAAGATAGCAAAGATCAACCCTTGTGCCTCTTGCATCATGATTTAGCGAGAACATTCAAGCAAAATGAATTTAAGCTTGCCATCCCGAAACCCAAGCGAGCTACTTACAAGCAGCTATCATGAGCGAACCCGTCTCTGTGGCAAAAGAGTGGGAAGATTTGTTAGTAGAGGTGAAAAGCCAACCGAGCTGGGTGATAGCTGGTTGCCTGTAAAACGAATTTAAGTTCACCYYTA??????????????????????????????????????????????????????????????????????????????????????CAATCACCATTAGAGGGTAATTTATCTATGACACCATACGTGGGCCTTCAAGCAGCCATCAACAAAGAGTGCGTCAAAGCTCAACCAACTATAAAAATCCATAAACATCATGACCCCCTCACCATTAACAGGCTAACCTATGATTATAGGAGAATCAATGCTAAAATGAGTAACTGGAAGACCCTTCTCCCAAGCGCAAGCTTACATCC?TCATTATTAACAGATCGACTTATACTGCTACCCTAACAAGAACAAATATTAAATCACCTTGTTACCCCAACTCAGGAGCGCTTACTAGAAAGATTAAAATCTGCAAAAAGAACTAGGCAAACTAAAGGCCCGACTGTTTACCAAAAACATAGCCTTCAGCTAACAACAAGTATTGAAGGTAATGCCTGCCCAGTGACTTATGTTTAACAGCCACGATATCCTAACCGTGCAAAGAT??????????????????ATAAATCGAGACTTGTATGAATGGCTAAACGAGGTCTTAAYTGTCTCTTGCAGATAATCAGTGAAATTGATCTCCCTGTGCAAAAGCAGGAATATGGACATAAGACGAGAAGATCCTGTGGAACTTCAAAATCAAGGACCAATGCACTTAATTCCCAAACCTATCAAGGCTCACCCCACCTACAATACAATGATCCTT???????????????????????????????AAGATCCTCCAAAAATAAGACCATCAGTCTTGACTAAGAGCCACTCCTCAAAGTACTAATAGTAACCAGACCCAATATAATTGACCAATGAACCAAGTTACCCCAGGGATAACAGCGCAATCTCCTTCAAGAGCCTCTATCGACAAGGAGGTTTATGACCTCGATGTTGGATCAGGACATCCTAATGGTGCAGCCGCTATTAAGGGTTCGTTTGTTCAACGATTAACAGTCCTACGTGATCTGAGTTCAGACCGGAGTAATCCAGGTCGGTTTCTATCTATGTGATACTCTTCCT??????????????????????????????????????????????????????????????????????????????????????????CCCCACCCAACCACGCCCTAGAAAAGGGCTGCTAGTGTGGCAGAACCCGGTAAATGCAAAAGGCTTAAGCCCTTTATCCAGAGGTTCAAATCCTCTCTCTAGCTCTATCTCACAAT???????ACCATCCTAAATTACCTTATCATATCACTATCCTATGCAATTCCAATTCTAATCGCAGTAGCCTTCCTTACATTAATTGAATGAAAAGTTCTAAGCTATATGCAAGCTCGAAAAGGTCCAAATATCGTTGGCCCTTTTGGGCTCCTACAACCTGTAGCAGATGGAGTAAAATTATTTACCAAAGAACCTATCCGCCCAACAACATCTTCCCCACTCCTATTCATTATAACTCCCATTTTAGCTCTACTACTAGCTATCACTATTTAAATTCCCCTCCCCCTCCCCTTTTCCCTTACAGACCTAAATCTAGGCCTACTATTTCTCTTATCTATATCAAGCCTAGCAGTATATACCATCCTATGATCTGGATGAGCTTCAAACTCAAAATATGCATTAATYGGAGCTCTCCGAGCAGTAGCCCAGACCATCTCCTACGAAGTAACATTAGCAATCATCCTCCTATCCGTAATCATACTAAGTGGTAACTATACTCTAAATACCCTCGCCACCACTCAAGAACCCCTCTACCTAATCTTCTCCACCTGACCATTAGCAATAATATRATACATCTCAACACTTGCAGAGACAAATCGAACTCCTTTCGACTTAACTGAGGGAGAATTAGAATT?????TAGGATTCAACGTAGAATACGCTGCAGGTCCTTTCGCCCTATTCTTCTTAGCCGAATATGCCAACATCATACTAATAAACATACTAACCACTATTCTATTTATCAACCCAAGCTCACTCAATCTTCCACCCGAACTTTTCTCACTAGCTCTAGCCACAAAAATTTTACTCCTCTCCTCAGGCTTCCTATGAGTACGAGCCTCTTACCCTCGATTCCGCTATGATCAACTAATACACCTTCTATGAAAAAACTTCCTACCCTTAACATTAGCACTATGTCTATGACATACGAGCATGCCAATCTCATATGCAGGCCTTCYCCCTTATTTAAGGAAATGTGY???????????????ACTATGATAAAATGAACATAGAGGTTTACCAGCCCTCTCATTTCCTAAGRAAAATTAGAAAAGTAGGAATCGAACCTACACGAAGGAGATCAAAACTCCTCATACTTCCTCTATATTATTTTCTAGTAAGGTCAGTTAATTAAGCTATCGGGCCTAT??????????TGATGGTTTAACCCCTTCCCTCACTAATGAATCCCCATGCCAAGCTAATCTCCATCTTTAGCCTCCTCCTAGGCTCAACAACCACTATTTCAAGTAACCACTGARTAATAGCCTAAACAGGCCTAGAAATCAATACTCTCGCAATTATCCCCCTTATCTCCAAATCACACCACCCTCGAGCTGTAAAAGCATCAATCAAATACTTTCTAGTCCAAGCCACTGCATCGGCCCTAGTCCTATTCTCAAGCGTATCTAACGCCTGAACAACCGGCCAATGGGATATTACTCAACTAACTCACCCAGTGTCCTGCCTTTTACTAACAACAGCAATCGCTATAAAACTTGGCCTAGCTCCATTCCATTTCTGATTCCCAGAAGTCCTTCAAGGTACATCCCTAACCATTGTCCTCACACTCTCCACTGTAATGAAACTTCCACCACTAACCATTCTCTTCATAACATCACCCTCATTAAACCCCATTGTATTTACAATCCTAGCCATCATCTCAGCCATATTAGGAGGGTGAATAGGACTAAATCAAACACAAACCCGCAAAATCCTAGCCTTCTCATTCATCTCTCATCTTGGATGAATAACCGTAATTATCATCTACAACTCTAAACTCACTTTCCGATCTTTCTACCTCTATATCCTAATAACAACAGCAGTATTCTTATCCCTAAACACAACTAAAACCCTAAAACTATCTACAATAATAACCTCCTGAATAAAAATTCCCATCCTAAACGCCTCCCCAATACTTATCCTCCTATCCTTAGCTGGCCTACCACCACTAACAGGATTCATGCCTAAATGATTAATTCTCCAAGAGCTAACTAAAYAAGAAATAACAGCCACAGCCACAATCATCGCTATACTCTCACTACTAAGCCTATTCTTCTACCTACGCCTTGCATACTACGCAACAATCACACTCCCCCCAAACTCCGCA???????????????????ATATTAATAAACATACAAGCACTCCTACTGCCATTCTCACATCCCTCTCTGCCATCCTCYTA????????????????????????????????????CTTAGSATAATTATAGACCAAACCAAAGGCCTTCAAAGCCTTAAATAAGAGTTAAAACCTYTTAGTTTYTGT??????????????????AACCTGTATCTCCTGAATGCAAATCAGACACTTTAATTAAGCTAAGGCCTTCTCTAGACAAATGGGCCTCGATCCCACAATAATCTAGT???????TAAATGCCTCATCCAGCAGGCTTCTGTCTAATAAACTCCGATACATCTTTAATGCACATCAATAAGCTTGCAACTCAACATGAACTTCACTACGGAGTCGATAAGAAGAGGAATTAAACCTCTATAAAAAAGACTACAACCTAACGCTTAATCATTCAGCCATCTTACCTGTGACCTTCATTACTCGATGACTCTTTTCAACAAACCACAAAGATATTGGCACACTATACCTTATCTTTGGTGCATGAGCAGGTATAATAGACACTACTCTTAGCCTACTCATCCGTGCCGAACTCKGYY???ATTAGGAACTTTATTAGGAGATGATCAAATCTACAACGTCATTGTTACTGCCCATGCCTTCGTAATAATCTTCTTTATGGTAATACCCGTAATAATCGGAGGCTTTGGAAATTGACTCGTCCCCCTAATAATTGGTGCCCCAGACATAGCTTTCCCGCGAATAAACAACATAAGCTTCTGACTCCTACCACCATCCTTCCTACTCCTAC??????????TACTGTTGAAGCATGGGCAGGAACAGGGTGAACAGTCTACCCACCACTAGCTGGGAACCTTGCCCATGCTGGTACTTCTGTAGACCTCGCCATTTTCTCCCTTCACCTAGCAGGTGTTTCCTCTATCTTGGGGGCAATCAACTTTAT?ACCACAGCAATTAACATAAAACCACCAGCCCTCTCACAGTACCAGACACCCCTATTTGTATGATCAGTACTAATCACTGCCATCCTTCTTCTACTATCTCTACCAGTACTTACCACTGATATTACTATACTCCTTAC?????????????????????????????????????????????????????????????????????????????????????????????ARTTTATATCCTAATCCTACCAAACTTTGGAATAATTTCGCATGTAGTAACCTACTACTCAGGTAAAAARGAACCATTTGGATATATAGGAATAGTTTGAGCTATACTATCCATCGGATTCTTAGGATTCATCGTATGAGCCCACCACATATTTACAGTAGGTATGGATGTAGATACTCGGGCCTACTTCACATCCGCTACTATGATCATTGCTATTCCAACTGGTATTAAAGTATTTAGCTGACTAGCTACACTTCATGGAGGAACAATTAAATGAGACCCATYYATTTTATGAGCTCTGGGCTTTATTTTCCTCTTCAACCATTGGCGGTTTAACTGGCATCGTACTAGCAAACTCCTCATTAAATATTGCCCTACATGACACATATTATGTAGTAGCCCATTTCCACTATGTCCTCTCAATAGGAGCCGTTTTTGCCATCTTAGCAGGCTTCACCCACTGATTCCCCCTATTTACTGGATATTCCCTCCACTCAACATGAGCAAAAGCTCATTTTGGAGTAATATTCACAGGAGTTAATCTAACCTTCTTCCCACAGCACTTCTTAGGCCTAGCCGGAATACCACGACGATACTCAGACTATCCAGATGCTTACACTCTATGAAACACTATCTCCTCCATCGGATCCTTAATCTCTATGACAGCCGTAATC???????????????????????GGCATTTTCATCAAAACGAAAAATGTCACAGCCAGAACTAATAACTACCAACATTGAATGAATCCACGGCTGCCTACCTCCTCACCATACCTTTGAAGAACCAGCCTACGTTCAAGTCCAAGGAAGGAAGGAATCGAACCTCCACACGCTGGTTTCAAGCCAGCTGCACTAAACCACTTATGCTTCTTTCTTATGAGAAGTTAGTAAATCTATTACATAGCCTTGTCAGGACTAAGTCACAGGTTAAAACCCTGTACATCTCATGTGGMCACTCCCTCCCAATTCGGATTCCA???CGCATCCTCCCCTATTATAGAAGAATTAGTTGAATTCCACGACCATACTCTTATAGTCGCACTAGCAATCTGTAGCTTAGTGCTCTATCTACTTGCCTTAATATTAAT???????????TTTTTAGCACAGTAGACGCACAAGAAGTAGAACTAATTTGAACAATCTTACCAGCCATTGTACTTATTCTACTCGCCCTCCCATCTCTGCAAATCCTGTACATAATAGATGAAATTGATGAGCCCGATCTGACACTAAAAGCCATCGGCCACCAATGATATTGAACCTACAAATACACAAACTTTAAAGACTTCACATTCGACTCCTACATAATCCCAACATCAGAACTATCCCCAGGTCATTTCCGATTATTAGAAGTAAACAACCGAGTTGTTATCCCAATAGAATCTCCCATCCGAGTCATTATTACCACTGGAGATGTCCTCCATTCATGAGCAGTCCCAACTCTAGGAGTAAAGACCGATGCAATTCCTGGACGACTAAACCAAATCTCATTCATTACCACCCGACTAGGAATCTTCTATGGTCAATGTTTTGAAATCTGTGGGGCTAA??????????????????????ATAGAATYTACCCYACTCTCAYATTTCGAAAATTGATCCTCACTACTTTCTACCTCCTCATCATTAAGAAGCTATGAAACAGCACTAGCCTTTTAAGCTAGAGAAAGAGGACTGCCTCCCCTCCTTAGTGATATGCCACAACTCAATCCAGGCCCATGACTCCCCATCATGATCATATCATAAGCAACCCT???????????TACAACCTAAACTCCTACCCTTCACCCCTACAAACCCTATAT??????AAATTAAAATATTTTCCAACCCAACACCATRAACCTGACCATGAACCTAAGCTTCTTTGACCAATTTGCCAGCCCTCAACTACTAGGAATTCCACTAATCATACTCTCCATATTATTCCCCACCTTA?????TCCATCCCCCAATAACCACTGAATTACCAACCGCCTCTCCACCCTCCAGTCATGATTCCTCCAACTAATTACTAAACAATTTATAATCCCACTAAACAAAGCAGGCCATAAATGAACTCTCATTCTCTCGTCATTAATAACATTCCTTCTATTAATCAACCTTCTAGGCCTACTACCATACACATTCACACCTACTACCCAACTATCTATAAACATAGCATTAGCCTTCCCTCTTTGACTAGCAACCCTCCTCACAGGATTACGAAACCAGCCATCTACCTCTCTAGCTCACCTTTTGCCAGAAGGGACACCCACTCCCCTCATCCCTGCCCTCATCCTCATTGAAACAACAAGCCTACTCATCCGACCATTAGCTCTAGGTGTCCGACTTACAGCAAACCTCACAGCTGGCCATCTCTTAATCCAACTTATCTCAACTGCTACTATAGCCYTACTCYYTATTAT????????TTTCTATACTAACAGTATCTGTCCTACTCTTACTAACAATCCTAGAACTAGCAGTAGCAATAATCCAAGCTTACGTCTTCGTACTCTTACTCAGCTTATACTTACAAGAGAACATCTAATGGCACACCAAGCACACTCCTATCATATAGTGGATTTTAR????????????????AACGCTGCAGCCGCCTTATTAACAACCTCCGGACTAATTATATAATTCCACTACAACTCAACATACCTATTAACTTCAGACTTACTTTCAATACTCCTAGTTATATTATAATGATGACGTGACATCGTACGAGAGAGCACTTTTTAAGGACATCACACTCCTACAGTCCAAAAAGGTCTACAATATGGAATAATCTTGTTTATTACATCCAAAGCATTCTTCTTCCTAGGATTCTTCTGAGCATTCTTTTACTCAAGCTTAGC???????????????????GGTTTATGACCTCCCACAGGAATTAAACCCCTTAACCCTCTAGAAGTCCCCTTACTTAGTATAGCTATCCTTCTAGCTTCAGGTGTCACCGTAACATRAGCACACCATAGTATTACAGAAGGAAACCGAAAACAAGCAATCCATGCTCTATCCTTAACAATTCTCCTAGAATTCTATTTCACTGCTCTACAAGCCATAGAATACTATGAAGCTCCATTCTCAATCGCTGACGAAGTCTATGGTTCCACCTTCTTTGTAGCCACAAAATTCCACGGATTACATGTAATCATCGGATCATCCTTCCTTACCGTCTGTCTACTACGCCTAACCAAATACCACTTCACATCAAACCACCACTTCGGATTCGAAGCAGCAGCCTGATATTGGCACTTTGTAGACGTAATCTGATTATTTCTTTACATAACCATCTACTGATGAGGATCGTGCTCTTCTAGTAT?????????????????????????TTAAAATCTGGTGCAATCCCAGAGAAGAGCAATAAACATAATCACATTCATACTTCTATTCTCACTCAYATTAACTCTTATCCTAACTACTCTAAACTTTTGACTGGCTCAAATAAACCCAGATGCAGAAAAACTATCCCCATACGAATGCGGCTTTAACCCCCTGA?????????????????????????????????????????????????????????????TCGATCTAGAAATCGCTCTTCTCCTTTCACTCCCTTGAGCGATCCAACTCCCACAACCCTTGTTGATCTTATTGTGAACTTCCATTATCCTCCTTCTCCTCACACTAGGACTAGTCTACGAGTGAGCTCAAGGGGGCCTAGAATGAGCAGAATAACAGAAAGTTAGTCTAACTAAGACAGCTGATTTCGGCTCAGCAAATTATAGT??????????TAGCTTTCTTATGTCCTTACTCCACTTAAGCTTCTACTCAGCCTTTACCTTAAGCGGCCTAGGTCTAGYYTTTTATCGAACTCACTTCATTTCAGCCCTATTATGCCTAGAGAGTATGATACTCTCTCTTTACATTGCCCTATCAATCTGGCCTATCCAAACTCAAACCCCATCATTCGCCYTAATACCAGTACTCATGCTAGCCTTCTCTACATGT????????????????????????????TAGCATCTACCCGAACACATGGCTTTGACCATCTACATAACTTAAACCTTCTATAATGCTAAAAATTATCATCCCCACAATCATACTCTTACCAATAACCCTCCT??????????????????CTAAACAAACACCACCACTCACAGCCTCCTAATCGCTACTATCAGCCTACAATGACTACACCCAACATACTTTCCACACAAAAACCTCTCCCAATGAGCAGGCATTGATCAAGTCTCAGCCCCATTATT???ATTATCATGCTAACTACTCCCCCTCATACTCATAGCAAGTCAAAACCACCTTCAACAAGAACCC???????????????ATTTTTATTATAACCCTTATTACAATCCAGCCCTTCATCATCCTAGCCTTCTCAGCTACAGAACTAATCCTATTCTACATCTCATTCGAAGCTACCCTAATCCCTACACTAATCCTAATCACTCGATGAGGAAACCAACCTGAACAACTTAGCGCTGGTATCTAT???????????????CTCATTAGCTCTTTACCACTTTTAATCACTCTCCTCCACCTGCACACTCAAACCGGTACATTACATCTACCAACCCTAGAACTAACTCATCCCTCACTTACAYTC???????????GACTTTATCAGGCCTAGCCCTCCTAATAACATTCATAGTAAAAGCACCTCTATACGGCCTCCACCTATGACTACCGAAAGCCCATGTAGAAGCCCCTATTGCAGGCTTTATGCTACTGGCCGCACTACTACTAAAGCTCGGGGGCTAT???ATCATACAAGTAACATTACTCATAGGCCCCCTCACAAACCATCTATGTTATCCATTCCTAGCCCTTGCTCTATGAGGAGCACTAATAACTAGCTCAATCTGCCTACGCCAAACTGACCTAAAATCACTAATCGCATACTCATCAGTAAGTCACATAGGCCTAGTCATCAGTGCTAGCATAATCCAAACTGACTGATCATTTTCAAATGCCATAATCCTTATAATCTCCCACGGTCTAACATCCTCAATACTATTCTGCTTAGCCAACACAAACTACGAACGAACACACAGCCGACTTCTCTTACTAACTCAAGGCCTGCAACCCTTACTACCCCTCATAAGTACAT????????????????????????????????????????????????????????????????????ATTATAGTCGCACTGTTCAACTGATCCATGTTCACCATCATCCTAACTGGTTTTGCAACACTTCTAACCGCCTTATAT????????????TTTCTAACAACACAACGAGGCACACTATCCACCCATATTATATCAATCCCTAACTCAAGTACACGAGAACATCTCCTAATAACCCTCCACATCCTACCTATGCTCCTTCTCATATTAAAAC????????????CAATTCTCTAATGCAAATATAGTTTCAACACAAACATTAGACTGT????????????????????????????????TCACCAAGGAGTAGTTTAACCAGCAAGAACTGCTAATTCCTGCATCTAAGTCTAAATCCTTAGTTCCCTTGCTTTTAAAGGATAATAGCAATCCGTTGGTCTTAGGAGCCACCCATCTTGGTGCAACTCCAAGTAAAAGCAATGGAGACCACACTACTCTTCAATACCTCCATACTYCTYACACTGACAATCYTCCTCCTCCCTATCATTATACCCCTCCTATCATCCAAACTCCAAAACACACCTGCAACCATCACATCAACCGTTAAAACAGCATTCTTCACAAACCTCATCCCCCTATCCATCTTCATCTACTCTGGAACAGAAACCATCATCTCCCATTGGCACTGAAATTTTACCCCCAACTTCAAAATCCCACTCAGTTTCAAAATAGATCAATACTCCATACTATTTCTTTCTATTGCCCTATTTGTAACCTGATCAATCCTGCAATTCGCAATCTGATATATAGCTTCAGAACCTTACATCACCAAATTCTTCACCTATCTACTAACATTCCTAATTGCTATGCTAACTCTAACAGTCRCCAACAACATATTCATGCTATTCATTGACTGAGAAGGCATAAGTATTATATCATTCCTACYTATTGACTGATGACACGGACAAGCAGAAGCAAACACAGCTGCCCTACAAGCTGTAATCTACAACCGAATCGGAGATGTAGGCCTTATTCTCAGCATGGCCTGACTAGCCTCCATCTTCAACACATGAGAAATCCAACAAGCCTCATACGAAACCCAAGTCCCAATACTACCTCTCCTAGGTCTCATCTTAGCTGCCACAGGAAAATCAGCCCAATTTGGCCTCCACCCTTGACTTCCAGCAGCAATAGAAGGCTCAACACTTGTTTTAGTTT???TACATTCCAGCACCATAGTGGTAGCAGGAATTTTCCTACTTATCCGTACCCACCCCCTACTAACTAACAGCCAAACAGCCCTAACACTTTGCCTCTGTCTAGGCGCTTTATCCACACTATTCGCTGCCACATGTGCTCTCACCCAAAACGACATCAAAAAAATHATTGCYTTYTYTACATCAAGCCAACTAGGATTAATAATAGTCACCATCGGACTCAACCTCCCCCAACTAGCCTTCTTACATATCTCAACACATGCCTTCWTCAAGGCCATATTATTTCTATGTTCTGGATCTATCATTCACAGTCTAGGCGGCGAACAAGATATTCGAAAAATAGGAGGACTGCAAAAACTCCTCCCAACAACCACCTCCTGCCTAACCATCGGCAATTTTGCCTTAATAGGAATCCCTTTTYTCGCCGGGTTMTACTCAAAAGATCTTATTATCGAAAGCCTCAACAACTCCTATTTAAATGCTTGAGCCCTATTACTCAC?????????????????????????ACTTACAGCCTCCGAATAGCCATCATAGTCCAAACAGGATTTAGCCGAATTCCTCCCATCACACCAATCAATGAAAACACCCCTACAATCACTAACCCTATCACCCGACTTGCACTAGGTAGCATCATAGCTGGCCTCCTCATTACATCCAACATTCTACCAACAA????????SCAATAACCATACCAATAATCACAAAGACAGCCGCCTTTATTGTTACTATCATAGGCATTCTACTAGCACTAGAACTATCAAACATAACTCGCAACTTCATGCACCCCAAACAAAATACATACTTAAACTTCTCTATCACTTTAGGTTACTTCAATCCTCTACTACACCGACTCAATTCTACAAAACTACTCAACAATGGACAAAAAATTGCCACCCACCTAATCAATCTCTCCTGGTACAAAAAAATAGGACCAGAAGGGTTAGCCGACTTACAACTTTCAGCAGCCAAAACCTCAACCTCCCTACACACAGGACTAATCAAAACCTACTTAAGATCATTCACCCTATCTATTTTCATCCTACTCCTATCCACTCAAAGAACATAAACCAATAACCCCAAATATCCGAAAGTCACACCCCCTACTTAAAATCATCAATAACTCCCTAATTGACCTCCCCTCCCCCTCAAATATCTCCACCTGATGGAACTTCGG??????????GGAATTTGCCTAGTCACCCAAATTCTAACAGGATTACTACTAGCCATACACTATACAGCTGACACCTCATTAGCTTTCTCATCCGTAGCCCACACCTGCCGAAACGTGCAATACGGATGGCTAATTCGTAACCTCCATGCAAATGGAGCATCATTCTTCTTTATCTACATCTATCTCCACATCAGCCGAGRRTTCTACTATGATTCT???????????????ACATAAAATACCGGGGTTATCCTCCTACTAACACTAATAGCAACCGCTTTTATAGGCTATGTTCTACCATGAGGACAAATGTCATTCTGAGGAGCTACAGTCATCACAAACCTATTCTCAGCCATCCCCTATGTTGATCAAACCCTAGTAGAATGAGCCTAAGGAGGTTTCTCAGTAGATAACCCCACACTTACACGATTCTTTGCCCTACACTTTCTCCTCCCATTCTTAATCGCTGGCATTACCATCATCCACCTTACCTTCTTACACGAATCAGGATCAAACAATTTTTTAGGAATCATCT?ACACTGTGACAAAATCCCCTTCCACCCATACTTCTCTTTAAAAGACATCCTGGGATTTACACTTATATTCATTCCCCTCTTAACCCTGGCTTTCTTGGCCCCCAATCTCCTAGGAGACCCAGAAAACTTTACCCCAACTAATCCTCTAACTACACCCCCGCACATCAAACCAGAATGATACTTCCTATTTGCATATGCCATCCTACGTTCTATCCCTAACAAACTAAAAGAAGTTCTTGCCCTAACCGCCTCCGTACTAATCCTATCTCKAGCACCATTCCTACACAAATCCAAACAACGCTCAATAACATTTCGGCCCCTCTCACAACTACTATTCTGACTACTCGTAGCCAACCTACTTATTTTAACATGAATTGGTAGCCAGCCAGTAAAACATCCCTTCATTATTATCGGACAAATGACCTCCTTCACCTATTTCTTTATCCTCTTAATCCTATTTTCCATCATCGGAGCCCTAG???????????????????????????????????????????????????????????????????????????????????????????????????????????????????????????????????????????????????????????????????????????????????????????????????????????????????????????????????????????TAAACCTTTACCTTCAACTCCCAAAGCTGATATTCTTYA?TAAATTATCTTCTGATACTTACCCACTACCCTATACTGCCCGAATCGTCCCCCGAGATAGCCCTCGTACAAGCTCCAAAACTACAAACAAAGTTAACAATAATCCCCATCCTGCAACTAAAAACATCCCTCCTCCCCAAGAATAAAACATAGCTACTCCACTAAAATCCATTCGCACAGACACTGCTCCCCCACAATCTACAGTATTTACCCCTCACAATCCCTCCACAAAATCTCCTACCATAATTCCTACTAAAATTACCAAAGCAAATCCCATACCATACCCCCAAACACGCCAATCCCCTCAGGCCTCAGAAAAGGGATCCGCAGCCAACGATACAGAATAAACAAATATCACCAAYATACCCCCCAAATACACTAAAAACAGTACTAGAGAGATAAAAGAAACCCCCAAACTTAATAATCATCCACACCCTACAACARACCCCACTACCAAGTCCAATACCCCATAATAGGGAGAAGGATTAGATGTTACCGCTAACGCCCTTAAAACAAAACAAAACCCCAAAAAAAGAACAAAATAAGTCATAATAATTCCTACTTGGGTATTATCCAAGGCCTATGGTCTGAAAAACCATCGTTGCTCTCAACTATAGAAACCAACARTACATAACCCCTAA??????????????????
