# Supplementary material for: Molecular exploration of fossil eggshell uncovers hidden lineage of giant extinct bird
Source: Nat Commun. 2023 Feb 28;14:914. doi: 10.1038/s41467-023-36405-3 (PMC9974994; doi:10.1038/s41467-023-36405-3)
Supplement: Supplementary file 10 — Supplementary Data 10 [file 41467_2023_36405_MOESM10_ESM.zip › Supplementary Data 10 Genetic_data_minus_filtered_reads/2b_Mapping_files/MB3221.fasta]

>3221_CONSENSUS1
???????????????????????????????????????????????????????????????????????????????????????????????????ACATTCAATATATGTACTATACCCATTATTATGTAGACGTACA?????????????????????????????????????????????????????????AACCCATTGACTGATGTGCTGTACATACTTTGTACTAAGTAT??????ATCC????????????????????????????GRACAATATCCCTCAATACCTACTTATCAATCTGGAAGTGATCCCTAGTATCAAATAGATTTCTTGATCTAGCACCTCACGAGAAACCAGCAACCCGCCCATCGCATACCCAATATGCGCTAGTTTCACGACCATTCTTTCCCCCTACCCCGGTTCATACCTTGCCTCTGGCGCCTCTGGTTCCTATGTCAAGRCCATTCCTAGATTAATCCATCCACGTTTTCCTTTAAGAGACATCTGGTATTGTGAGTGATCACCATCTCACCCTTAATCGCGGCTACCATATACGTTTTAGTCCATTTGGTTCCCTTTTTTTTTTCCTGGAACCTTCACCGTACCCCCATACTATGCGTGTTAGTAGGCCCACACTTTAGGTCTGGACATCAATGGCTCTCGGTCTTCGTCTTTCCCGGCAGGCCGATTAATGAGATGGTTTGCGTATATGGGGAATCATTCGGACCCTGTGCA??T??????????????????????????????????????????????????????????????CTCGTTARACATAATTCTTCTATTTTACACTTCCT??????????????????????????????????????????????????????????????????????????????????????????????????????????????????????????????????????????????????????????????????????????????????????????????????????????????????????????????TAAATATGTYCCTGTAGCTTAAACACCAAAACATAACACTGAAGATGTTAAGATGGTACTTACAACACCTGAGGACAAAAGACTTAGTCCTAACCTTACTGTTAATTCTCGCTAAACATATACATGCAAGTATCCGCATTCCAGTGTAAATGCCCTCAGTATCTCTTCCAGACAAAAGGAGCAGGCATCAGGCACACCTACACCGTAGCCCAARACGCCTTGCTTAGCCACTCCCCCACRRRTA???????????????????AAGCAATAAGTGTAAACTTGACTTAGTTATAGCGAC???????????GGTAAATCTTGTGCCAGCCACCGCGGTCACACAAGAAACCCAAACTAACAGCATCCGGCGTAAAGTGT???????????????????????????????????????????????????????????????????????????TCCATAAAAATGATCTTAGCACTCACGATAAATTTAAACCCACGAAAGCTAAGGTATAAACTGGGATTAGATACCCCACTATRCTTAGCCCTAAAYC????????TCACCTACATAAGTATCCGCCCGAGAACTACGAGCACAAACGCTTAAAACTCTAAGGACTTGGCGGTGCCCTAAACCCACYTAGAGGAGCCTR???????????????????????AYACCCAACCATCTCTTGCCAATGCAGCCTACATACCGCCGTCGCCAA???????????????????????????????????????????????????????????????????????????????????????????????????????????????????????????AGAGTGTGAAACCCCTCTCAGAAGGCGGATTTAGCAGTAAAATAGAACAAGAATGTCTATTTTAAGTTTTACCAAAA??????????????????????????????????CTACATGTACTCTATAAATAATAACTCACTCAGCTGAAGATGAGGTAARTCRTAACAAGGT???????????????????????????????????????TAGCTATAAACCAAAAGCACTCAGCTTACACCTGAAAGATGTCTATAAATYCAARACCRTCC????????CTAT??????????????????????????????????AATWY???ATAACACMCAACTAAAACATTCTCCACACCT??TATAGGCGATAGAAAAGTCACTTGACGCAATAGAGACA?????????????????????????????????????????????TAAAAGACAGCAAAAATCAACCCTTRTACCTCTTGCATCATGATTTAGCRAGAACACCCAARCAAAATGAATTTAAGCTTGCCATCCCGAAACCCAAGCGAGCTACTTACAAGCAGCTATCATGAGCGAACCCGTCTCTGTGGCAAAAGAATAGAAAGACTW?TTAGTAGAGGTGAAAAGCCAACCGAGCTGGGTSATAGTTGGT??????????????????????????????????????????????????????????????????????????????????????????????????????????????????????????????????????????????????????CCATACGTGGGCCTTCAAGTAGCCATCAACAAAGAGTGCGTCAAAGCTCAACCGATTATA????????TAAACATCATGACCCCCTCACCATTAACAGGCTAACCTATGATTATAGGAGAATCAATGCTAAAATGAGTAACTGGAAGACCCTTCT?????????????????????TTCATTATTAACAGATCGACTTATACTACTACCCTAACAA?AACAAATATTAAATCACC???????????????????GCGCTTACTAGAAAGATTAAAATCTGCAAAAGGAACTAGGCAAACTAAAGGCCCGACTGTTTACCAAAAACATAAC?????GCTAACAACAAGTATTGAAGGTGATRCCTGCCCAGTGACTTATGTTTAACGGCCGCGRTATCCTAACCGTGCGAAGGTAGCGCAATCAATTRT???????ATCGAGACTTGTATGAATGGCTAAACGARGTCTTAACTGTTTTTTGCAGATAATCAGTGAAATTGATCTCCCTGTGCAAAAGCAGGAATATGGACATAAGACGAGAAGACCCTGTGGAACTTCAAAATCAAGGACCAATKCACTTAATT????????????????????????????????????????????????????????????????????????????????????????????????????TCAGTCTTGACTAARAGCCACTCCTCAAAGTACTAATAGTAACCAGACCCAATATAATTGACC???????????????????????????ARCGCAATCTCCTTCAAGAGCCCC?????????????????????????????????????????ATTTTAATGGTGCAGCCGCTATTAAGGGTTCGTTTGTTCAACGATTAACAGTTCTATGTGATTTGAGT?????????????????????????????????ATGTGATACTYTTCCTAGTACGAAAGGACCGGAAAAGTAAGGCCAATACCAAAAGCACGCCTTCTTTCTAATTAGTGAAACCAACTTAACT???????AAATTCATCTCACCCAACCACGCCCTAGAAAAGGGCTGCTAGTGTGGCAGAACCCGGTAAATGTAAAA???TTAAGCCCTTTATCCAGARGTTCAAATCCTCTCTCTAGCTCTATCTCACAATGTGAYCY???????????????????????RTCACTATCCTATGCAATTCCAATTCTAATCGCAGTAGCCTTCCTTATATTAATTGAACGAAAAGTTCTAAGCTATATGCAAGCTTGAAAAGGTCCAAATAT???????????????????????????????????????????????????????????????????????????????????????????????????????????????????????TACTACTARCTATCACTATTTGAATTCCCCTCCCCCTCYCCTTTTCCCTTACAGACCTAAATCTAGGCCTACTATTTCTCTTATCTATATCAAGCCTAGCAGTATATACCAT???ATGGTCTAGATAAGCTTCWAACTCAAAATATGCATTAATCGGAGCTCTCCGAGCAGTAGCCCAGACTATCTCCTACGAAGTAACATTAGCAATCATCCTCCTATCCGTAATCATACTAAGTGGTAACTGTACCCTAAAT????????????ACTCAAGAACCCCTCTACCTAATCTTCTCCACCTGGCCATTAGCAATGATATGATACATCTCAATACTTGCAGAGACAAATCGAGCTCCTTTCGACCTAACTGAAGAAAAAT???????????TCAGGATTCAACGTAGAATACACTGCAAATCCTTTCGCCCTATTCTTCTTAGCCGAATATA??AACATCATACTAATAAATATACTAACCACTATTCTATTTATCAACCCAAGCTCACTCAATCTTCCACCCGAACTTTTCTCACTAGCTCTAGCCACAAAAACCCTACTCCTCTCCTCAGGCTTCCTATGAGTACGAGCCTCTTACCCTCGATTCCGCTATGATCAACTAATACACCTTCTATAAAAAAACTTCCTACCCTTAACATTAGCACTATGTCTATGACATACGAGCATGCCAATCTCATATACAAACCTTCCCC??????????????????????????????????????????AAAGTGAACATAGAGGTTTACCAGCCCTCTCATTTCCTAAAAAAATTAGAAAAGTAGGAATCGAACCTACACGAAGGAGATCAAAACTCCTCATACTT??????????????TCTAGTAAGGTCAGCTAATTAAGCTATCGGGCCCATAYCC???????????????????CCTTCCCTCACTAATGAATCCCCATGCCAAGCTAATCTCCATCTTTAGCCTCCTCCTAGGCTCAACAATCACTATTTCAAGTAACCACTGAGTAATAGCCTGAACAGGCCTARAAATCAATACTCTCGCAATTATCCCCCTTATCTCCAGATCACACCACCCTCGAGCTGTAGAAGCATCGATCAAATACTTTTTAGTCCAAGTCATTGCATCGGCCCTAGTCCTATTCTCAAGCGTAT??????????????????????????????????????????????????????????????????TAACAACAGCAATCGCTATAAAACTTGGCCTAGCTCCATTCCATTTCTGATTCCCAGAAGTCCTTCAAGGTACATCCCTAACCACCGCCCTCACACTCTCCACTGTAATGAAACTTCCACCACTAACCATTCTCTTCATAACATCACCCTCATTAAACCCCACCGTACTCACAATCCTAGCCATCATCTCAGCCATATTAGGAGGGTGA????GATTAARTYAAACACAAAYWYGYAAAATCYT?????????????ATYTCTCATCTTGGATGAATAACCGTAATTATCATCTACAACCCTAAACTCACTATCTTAACATTCTGCCTCTATA???????AACAACAACA???????????????????????????????????????????????????????????????????????????CTAAACGCCTCCCTAATACTTACCCTCCTATCCTTAGCCGGCCTACCACCACTAACAGGATTTATGCCT?????????????????????YTAACTAAACAAGAAATAACAGCCACAGCCACAATCATCGCTATACTCTCACTACTAAGCCTATTCTTCTACCTACGCCTTGCATACTACGCAACAATCACACTCCCCCCAAACTCCGCAAACCATATAAAACAATGACATACTAATAAACATACAAGCACTCCTACTGCCATTCTCACATCCCTCTCTGCCATCCTCCTACCCCTCTCCCCTAT????????????????TAAAAACTTAGGATAACCATAGACCAAACCAAARGCCTTCAAAGCCTTAAATAAAAC???????????????????????????????????????????TGTATCTCCTGAATGCAAATCAGACACTTTAATTAAGCTAAGGCCTTCTCTAGACAGATGGRCCTCAATCCCACAATAATCTAGTTAACAGCTAAATGCCTCATCCAGCAGGCTTCTGTCTAATAGACTCCGGTACATCTTTAATGCACATCAATGAGCTTGCAACTCAACATGAATTTCACTACGGAGTCGATAAGAAGAGGAAT???????YTATAAAAA???CTACAGCCTAACGCTTAATCATTCAGCCATCTTACCTGTGACCTTCATTACTCGATGACTCTTTTCAACAAACCACAAAGATATTGGCACACTATACCTTATCTTTGGTGCATGAGCAGGTAT??????????????TTAGCCTACTCATCCGTGCCGAACTCGGCCAACCAGGAACCCTATTAGGAGATGATCAAATCTACAACGTCATTGTTACTGCCCATGCWTTYKT???????????????????????????????????????CTTTGGAAATT????????TCCCTAATAATTGGTGTTTTAGACATAGTTTTTTCGCGAATAAACAACATAAGCTTCTGACTCCTACCACCATCCTTCCTACTYCT??????????????????????????????????????????????????????ACCACTAGCTGGGAACCTTGCCCATGCTGGTGCTTCTGTAGACCTCGCCATTTTCTCCCTTCACCTAGCAGGTRTTTYYTCTATCTTGGGGGCAATCAACTTTATCACCACAGCAATTAACATAAAACCATTATCCCTCTCACAGTACCAGACACCCCTATTTGTATGATCAGTATTAATCACTGCCATCCTTCTTCTACTATCTCTACCAGTACTTGCCGCTGGTATTACTATACTCCTTAM????????????????????????????????????????????????????????????CCAACATCTCTTCTAATTCTTCGGACACCCCGAGGTTTATATCCTAATCCTACCAGGCTTTGGAATAATTTCGCATGTAGTAACCTACTACTCAGGTAAAAAAG???????????????????????????RARCTATACTATCCATCGGATTCTTAGGATTCATCGTATGAGCCCACCACATATTTACAGTAGGTATGGACGTAGACACACGAGCATATTTCACCTCCGCTACCATAATTAYTGCTAT??????????????????????????????????????????????????????????????????????????????????????????????????TCTTCACCATTGGCGGTTTAACTGGCATCGTACTAGCAAACTCCTCATTAGATATTGCCCTACATGACACATATTATGTAGTAGCCCATTTCCACTATGTCCTCTCAATAGGGGCCGTTTTTGCCATCTTAGCAGGCTTCACCCACTGATTCTTTTTATTTACTGGATACTCCCTCCACCCAACATRAACAAAAGCCCATTTTGGAGTAATATTTACAGGAATT??????ACCTTCCTCCCACAGCACTTCTTAGACCTAGCCGGAATACCACGACAATACTCAAACTATCCAGATGCTTACACTCTATGAAACACTAGCTCCTCCATCAGATCCTTAATCTCTATAACAACCATAATCATAT????ATTTATTATCTGAGAGGCATTCTCATCAAAACGAAAAATGTCACAGCCAGAACTAATAACCACCAACATTGAGTGAATCCACGGCTGCCCACCTCCCYACCATACCTTTGAAGAACCAGCCTACGTT???????????????????????????????ACACGCTGGTTTCAAACCAGCTGCACTAAACCACTTATGCTTCTTTC???????????????????????????????CTTGTCAGRACTAAGTCACAGATTAAAACCCTGTACATCTCATGTGGCCACTCCCTCCCAATTCGGATTCCAAGACGCATCCTCCCC???TATAGAAGAATTAGTTGAATTCCACGACCATGCTCTTATAGTCGCACTAGCAATCTGTAGCTTAGTACTCTATCTACT????????????????????????ATCCTCTAGCACAGTAGACGCACAAGAAGTAGAACTAATTTGAACAATCTT??????????????????????????????????????????????????????????????AAATTGATGAGCCCGATCTGACACTAAAAGCCATCGGCCACCAATGATATTGAACCTACGAGTACACAGACTTTAAAGACCTCACATTCGACTCCTACATAATCCCAACATCAGAACTATCYCCAGGTCATTTCCGACTACTAGAAGTA?ACAACYGAGWTSKKA?????????AATYTYYCATCCGAGTCATTATTACCGCTGGAGATATCCTCCATTCATGAACAGTCCCAACTCTAGGAGTAAAGACCGATGCAATCCCTGGACGACTAAACCAAACCTCATTCATTACCACCCGACCGGGAATCTTCTATGGTCAATGYTYTGAAATCTGTGGGGCTAACC??AGCTACATACCCATTGTAGTAGAATCTACCCCACTCTCACACTTCGAGAATTGATCCTCACTACTTTCTACCTCCTCATCATTA????????????????????????????????????????????ACT????????????????????????ACAACTCAATCCAGGCCCATGACTCCCCATCATGATCATATCATGAGCAACCCTCTTACTCCTCATACAACCTAAACTCCTACCCTTCACCTTTACAAACCCTATATCCAACAAAACCAAAATACCTTTTAACCCAACATCATGAACCTGACCATGAACCTAAGCTTCTTTGACCAATTTGCCAGCCCTCAACTACTAGGAATTCCACTAATCATACTCT??????????????????????????????YYCCCAATAACCGTTAAATTACCAACCGCCTCTCCACCCTCCARTCATGAT???????A??????????????????????????ACTAAACAAAGCAGGCCATAAATGAGCTCTCATTCTCTCGTCATTAATAACATTCCTTCTATTAATCAACCTTCTAGGCCTACTACCATACACATTCACACCTACTACCCAACTATCTATAAACATAGATTTAGCCTTCCCTCTTTGACTAGCAACCCTCCTTACAGGATTACGAAACCAGCCATCTATCTCTCTAGCTCACCTTTTGCCAGAAGGGACACCCACTCCCCTCATYYYTGYYYTYATCCTY???GAAACGA??????TACTCATCCGACCATTAGCTCTAGGTGTCCGACTTACAGCAAACCTCACAGCTGGCCATCTCTTAATCCAACTTATCTCAACTGCTACTATAACCCTACTCCCTATTA???CTGCTGTTTCTATACTAACAGTATCTGTCCTACTCTTACTAACAATCCTAGAACTAGCARTAGCAATAATCCAAGCTTACGTCTTCGTACTCTTACTCAGCTTATACTTACAAGAAAACATCTAATGGCACACCAAGCACACTCCTATCATATAGTGGACCCTAGCCCATGACCCATCTTCGGCGCTGCAGCCGCCTTATTAACAACCTCCGGACTAATTATATGATTCCACTACAACTCAACATACCTATTAGCTTCAGGCTTACTTTCAATACTTTTA???ATATTACAATGATGACGTGACATCGTACGAGAGAGCACTTTCCAAGGACATCACACTCCTACAGTCCA???????????????????????????????????????????????????????????????????????????????????????????????????????????????????????????????????????????CCCTTTAATCCTCTAGAAGTCCCCTTACTTAATACAGYTATYCTYYTAGCTTCA???????CCGTAATCCGATCTACCATAGTATCACAGAAGGAAACCGAAAACAAGCAATCCATGCTCTATCCTTAACAATTCTCCTAGGATTCTATTTCACTGCTCTACAAGCCATAGAATACTATGAAGCTCCATTCTCAATCGCTGACGGAGTCTATGGTTCCACCTTCTTTGTAGCCACAGGATTCCACGGATTACATGTAATCATCGGATCATCCTTCCTTACCGTTTGTCTACTACGCCTAACCAAATACCACTTCACATCAGACCACCACTTTGGATTCGAAGCAGCAGCCTGATATTGGCACTTTGTAGACGTAATCTGATTATTTCTTTACATAACCATCTATTGATGAGGATCGTGCTCTTYTAGT????????????????????????????????????????????????????????????????????????????????????????TCACTCACATTAACTCTTATCCTAACTACCCTAAACTTTTGACTGGCCCAAATAAACCCAAATACAGAAAAATTATCTCTATACGAATGSRKCKKW???????????????????GASTTCCCTTCTCAATCCGATTCTTCCTCAGTAGCTATCTTATTCCTACTCTTCRAT???????TCGCTCTTCTCCTTCCACTCCCTTGAGCGATCCAACTCCCACAACCCTTGCTGACCTTATTGTGAACTTCCATTATCCTTTTTCTCCTCACACTAGGACTAGTCTATGAGTGAG??CAAGGGGGCCTAGAAT?????????????GAAAGTTAGTCTAACTAAGACAGCTGATTTCGGCTCAGCAAATTAT?????????????W???????TTATGTCCTTACTCGACTTAAGCTTCTACTCAGCCTTTACCTTAAGCGGCCTAGGTCTAGCCTTTCATCGAACTCACTTCATTTCAGCCCTATT??GCCTAGAGAGTATGATACTCTCTCTTWACATTGCCCTATCAATCTGGCCTATCCAAACTCAAACCCCATCATTCGCCCTAATACCAGTACTCAT????????????????TGTGAAGYA??????GGACTAGCCATATTAGTAGCATCTACCCGAACACATGGCTCCGACCATCTACATAACTTAAACCTTCTACAAT??????????????????????ATCATACTCTTACCAATAACCCTCCTCTCTCCCAAAAACCTTCTCTGAACAAACACCACCACTCACAGCCTCCTAATCGCTACTATCAGCCTACAATGACTACACCCAACATACTTTCCACACAAAAACCTCTCCCAATGAGCAGGCATTGATCAAATCTCAR?????TTAT????ATTATCATGCTGACTACTCCCCCTCATACTCATAGCAAATCAAAACCACCTTCAACAAGAACCCCTAGTACGAAAACGCATTTTTATTAT?????????????ATCCAGCCCTTCATCATCCTAACCTTCTCAGCTACAGAACTAATCCTATTCTACATCTCATTCGAAGCTACCCTAATCTCTACACTAATTCTAATCACTTGATGAGGGAACCAACCTGAACGACTTAGCGCTGGTATCTATCTACTATTTTACACACTCATTAGCTCTTTACCACTTTTAATCACTCTCCTCCACCTGCACACTCAAACCGGTATATTATATCTACCAACCCTAGAACTAAC?????????????????????????????????????????????????CTCCT??TGACATTCATAGTAAAAGCACCTCTATACGGCCTCCACCTATGACTACCGAAAGCCCATATAR?????????????AGGCTCTATGCTACTGGCC?????????????????????????????????????????AACATTACTCATAAGCCCCCTCACAAACCATCTATGTTATCCATTCCTAGCCCTCGCTCTGTGAGGAGCACTAATAACTAGCTCAATCTGCCTACGCCAAACTGATCTAAAATCACTAATCGCATACTCATCAGTAAGTCACATAGGTCTAGTTATTAGTGCTAGCATAATCCAAACTGACTAATCATTTTCAGGTACCATAATCCTTATAATCTCCCACAATCTAACATCCTCAATACTATTCTGCTTAGCCAACACAAACTACGAACGAACATACAGTTGATTTCTCTTACTAACTCGAGGCCTGCAACCCTTACTACCCCTCATAAGTACAT??????????????????????????????????????????????????TTAATAGCAGAACTCACAATTATAGTCGCACTGTTCAACTGATCCATGTTCACCATCATCCTAACTGGTCTTGCAAC???????????????????????????????????????????YAACGAGGCACACTACCCACCCATATCACATCAATCCCTAACTCAAGTACACGAGAACATCTCCTAATAACCCTCCACATCCTACCTATGCTCCTTCTCATATTAAA?????????????????????CTAATGCAAATATAGTTTCAACACAAACATTAAACTGTGATTCTAAAAATAGAAGTTAAAATCTTCTTATTCRCCAAGGGGTGGTTTAACCAGCAAGAACTGCTAATTCCTGCATCTGAGTCTAAA????????????????????AAAGGATAATAGCAATCCGTTGGTCTTAGGAACCACCCATCTTGGTGTAATTCCAAGTAAAAGCAATGRRGACCACAYT??TCTTCAATACCTCCATACTCCTCACACTGACAATCCTCCTCCTCCCTATCATTATACCCCTCCTATCATCCAAACTCCAAAACACACCTGCAACTATCACATCAACCGTTAAAACAGCATTCTTCACAAGCCTCATCCCCCTATCCATCTTCATCTACTCTGGAGCAGAAACCATCATCTCCCATTGGCAYTGAAATTTTACCCCCAACTTTAAAATCCCACTCAGTTTCAAAATAGATCAATACTCCATACTATTTCTTCCTATTGCCCTATTTGTAACCTGATCAATYCTGC?????????????????ATAGCTTCAGAACCTTACATCACCAAATTCTTCACCTATCTAY????ATTCCTAATT??????CTAACTCTAACAGTCGCCAACAACATATTCATACTATTCATTGGCTGAGAAGGCG???ATACTATATCATTCCTACTTATTGGCTGATAACACGGACGAGCAGAAGCAAACACAGCTGCCCTACAA??????????AYAACCGAA????????????????????????????????????????SYY????YTYWMTACATGAGAAATCCAACAAGCCTCATACGAAACCCAAGTCCCAATACTACCTCTCCTAGGTCTCATCTTAGCTGCCACAGGAAAATCAGCCCAATTTGGCTTNCACCTTTGACTTTCAGCAGCAATAGAAGGTTTAACRCCMGTCTCAGCCCTACTACATTCCAGCACCAT????????????????????????????????CCCACCCCCTACTAACTAACAGCCAAACAGCCCTAACACTTTGCCTCTGTCTAGGCGCCTTATCCACACTATTCGCTGCCACATGTGCTCTCACACAAAATGACATCAAAAAAATCGTAGCCTTCTCCACTTCAAGTCAACTAGGACTCATAATAGTTACAATCGGCATCAACCAACCACAACTAGCCTTCTTACATATCTCAACACATGCCTTCTTCAAGGCCAT??????TCTATGTTCTGGATCTATCATTCACAGCCTAGGCGGCGAAC????????????????AAGAGGACTGCAAAAACTCCTCCCAACAACCACCTCCTACCTAACCATCGGCAAT?????CCTAATAAAAACCCCTTTCCTCGCCRRRTTCTACTCAAAAGATCTTATTATYRAAAGCCTCAACAACTCCTACCTAAATGCCTGAGCCCYTCTACT????????????????????????????ACTTACAGCCTCCGAATAGCCATCATAGTCTAAACAGGATTTAGTTGAATTCTTTTTATCACACCAATCAATGAAAACACCCCTACAATCACTAACCCTATTACCCRACTTGCACTAGGTAGCATCATAGCTGGCCTCCTCATTACATCCAACATTCTACCAACAAAAACACTTCCAATAACCATACCAATAATCACAAAGACAGCCGCCCTCATCGTCACTATCATA????????ACTARCAYT?????????????????????????????????????????????????????????????TYCATCACTTTAGGCTACTTCAACCCYCTACTACACCGACTCAACTCTACAAAACTACTCAACAATGGACAAAAAATTGCCACCC??????????????????????????????TAGGACCAGAAGGGTTAGCCGACTTACAACTTTCAGCAGCCAAAACCTCAACCTCCCTACACACAGGACTAATCAAAACCTACTTAGGATCATTCGCCCTATCWATTTTC??YYT??????????ACTCAAAGAACATAAACCAATGGCCCCAAATATCCGAAAGTCAYACTCCCTACTTAAAATCATCAATAACTCCCTAATTGACCTCCCCTCCCCCT????????????????????????TCAAATCCTTACTAAGAATCTACCTAATCACCCAAATTCTAACAGGATTACTACTAACCATACACTATACAGCTGACACCTCATTAGCTTTCTCATCCGTAGCYCACACCTGCCGAAACGTACAATACGGATGGCTAATTCGTAACCTCCATGCAAATGGAGCATCATTCT?CTTTATCTGCATCTATCTYCACATCGGCCGAGGGTTCTACTATGGTTCTTACCTCTACAAAGAAACATAAAATACCGGGGTTATTCTCCY????????????AGCAACCGCTTTTGTAGGCTATGTTCTACCATGAGGACAAATGTCATTCTGAGGAGCTACAGTCATTACAAACCTATTCTCAGCCATCCCCTATGTCGGTCAAACCCTAGTAGAATGAGCCTGAGGAGGTTTCTCAGTAGATAACCYYAY?CTTACACGATTCTTTGCCCTACACTTTCTCCTCCCATTCTTAATCGCTGGCATTACCATCATCCACCTTACCTTCTTACACGAATCAGGATCAAACAACCCTTTAGGAATCATCTCACAYTGT?????????????TCCAYCCATACTTCTCTTTAAAAGACATCCTGGGATTTACACTTATATTCATTCCCYTYTTAACCCTGGCTTTCTTCGCCCCCAATCTCCTAGGAGACCCAAAAAACTTTACCCCAACTAATCCTCTAACCACACCCCCGCACATCAAACCAGAGTGATACTTYY???????????????????????????TYCCTAACAAACTAGGAGGAGTTCTTGCCCTAGCCGCCTCCGTACTAATCCTATTTCTAGCACCATTCCTACACAAATCCAAACAACGCTCAATAACATTTCGGCCCCTCTCACAACTACTATTCTGACTACTCGTAGCCAACCTACTT???TTAACATRAATTGGTAGCCAGCCARTAGAACATCCCTTCATTATTATCRRACAAATGGCCTCCTTCACCTATTTCTTTATCCTCTTAATCCTATTCCCCATCATCGGAGCCCTAGAAAAT??????????????????????????????????????????????????????????????????????????????????????????????????????????????????????????????????????????????????????????????????????????????????????????????????????????????????????TCAAAAAAAAAGGACTTAAACCTTTACCTTCAACTCCCAAAGCTGATATTCTTCATTAAACTATCTTCTGATACTTACCCACTACCCTACACTGCCCGAATCGTCCCCCGAGATAGCCCTCGTACAAGCTCCAAAACCACAAACAAAGTTAACAATAATCCCCATCCTGCAACTAAAAACATCCCTCCTCCCCAAGAATAAAACATAGTTACCCCACTAAAATCGATTCGCACAGACACTGCTCCCCCACAGTCTACAGTATTTACCCCTCACAATCCCTCCACAAAATCTCCTACCATAATTCCTACTAAAATTACCAAAGCAAATCCCATACCATATCCCCAAACACGCCAATCCCCTCAGGCCTCAGGAAAGGGATCCGCAGCCAACGATACAGAATAAACAAACACCACCAACATACCCCCCCAAATACACTAAAAACAGTACTAGAGAGATAAAAGAAACCCCCAAACTTAATAATCATCCACACCCTACAACAAACCCTACTACCAAGCCCAACACCCCATAATAGGGAGAAGGATTAGATGCTACCGCTAACGCCCTTAAAAC??????????????????????????????????????TAATTCCTACTTGGGTATTATCCAAAGCCTATGGTCTGAAAAACCATCGTTGCTCTCAACTATAGAAACCAACAATACATAACCCCTAAGAGGCC????????????
