# Supplementary material for: Molecular exploration of fossil eggshell uncovers hidden lineage of giant extinct bird
Source: Nat Commun. 2023 Feb 28;14:914. doi: 10.1038/s41467-023-36405-3 (PMC9974994; doi:10.1038/s41467-023-36405-3)
Supplement: Supplementary file 10 — Supplementary Data 10 [file 41467_2023_36405_MOESM10_ESM.zip › Supplementary Data 10 Genetic_data_minus_filtered_reads/2b_Mapping_files/MB3004.fasta]

>3004_CONSENSUS1
????????????????????????????CCCCATACTACACTCTATGTATAATTGTACATTCATTTATTGTCCACATATCTATTCTATGATATATGTATTACATTCAATATATGTACTATACCCATTATTATGTAGACGTACATACTTCCCTTCTCCCCATTTTCTATGGTAACAGTAATTGCTTCAATAACTAGTACTAAACCCATTGACTGATGTGCTGTACATACTTTGTACTAAGTATCTGACTATCCCGCAAGGAACTCCAACCCATGCCAATACGGACAATATCCCTCAATACCTGCTTGTCAATCTGGAAGTGATCCCTAGTATCAGATGGATTTCTTGATCTAGCACCTCACGAGAAACCAGCAACCCGCCCATCGCATACCCAATATGCGCTAGTTTCACGACCATTCTTTCCCCCTACCCCGGTTCATACCTTGCCTCTGGCGCCTCTGGTTCCTATGTCAAGGCCATTCCTAGATTAATCCATCCACGTTTCCCTTTAAGAGACATCTGGTATTGTGAGTGATCACCATCTCACCCTTAATCGCGGCTACCATATACGTTTTAGTCCATTTGGTTCCCTTTTTTTTTCCTGGAACCTTCACCGTACCCCCATACTATGCGTGTCAGCAGGCCCACACTTTAGGTCTGGACATCAATGGCTCTCGGTCTTCGTCTTTCCCGGCAGGCCGATTAATGAGACGGTTTGCGTATATGGGGAATCATTCGAGCCCTGTGCACATTGTCACACATTTGGTTATGGTATTTCCACTTTCTTTTATTTATGTTGCTATTTAGTGAATGCTCGTTAGACATAATTCTTCTATTTTACACTTCCTCTATTTTCTAAACACCACTAGAACAGTTTCAACTACTAACACTACCATCATTAACACACATTTTATTTACACTTTTATTTTATGTCATTGGTACTGGAGTTACATTAATAAATCACCCCCATATTATATATACACATAACACATGTACACATCCCAAATTTATTATAGCAACCCCCCTACAAACAACAACAATATTATAGCAACCCCCCTACAAACAACAACAAACATGTCCCTGTAGCTTAAACACCAAAGCATGACACTGAAGATGTTAAGATGGTACTTACAATACCTGGGGACAAAAGACTTAGTCCTAACCTTACTGTTAATTCTCGCTAAACATATACATGCAAGTATCCGCATTCCAGTGTAAATGCCCTCAGTATCTCTTCCAGACAAAAGGAGCAGGCATCAGGCACACCTACACCGTAGCCCAAGACGCCTTGCTTAGCCACTCCCCCACGGGTATTCAGCAGTAATTAATATTAAGCAATAAGTGTAAACTTGACTTAGTTATAGCGACACTCAGGGTTGGTAAATCTTGTGCCAGCCACCGCGGTCACACAAGAAACCCAAACTAACAGCATCCGGCGTAAAGTGTGGTAATATGTTATCCAACCCACTAAGACTCAAATGCAACCAAGCTGTCATAAGCCTAAGATGTACCTAAAACCCCCATAAAAATGATCTTAGCACTCACGATAAATTTAAACCCACGAAAGCTAAGGTACAAACTGGGATTAGATACCCCACTATGCTTAGCCCTAAATCTTGATACTTCACCTACATAAGTATCCGCCCGAGAACTACGAGCACAAACGCTTAAAACTCTAAGGACTTGGCGGTGCCCTAAACCCACCTAGAGGAGCCTGTTCTATAATCGATAACCCACGATACACCCAACCATCTCTTGCCAATGCAGCCTACATACCGCCGTCGCCAGCCCGCCTAAATGAAAGAACAATAGCGAGCATAATAGCTACTCCGCTAACAAGACAGGTCAAGGTATAGCATATGAAATGGAAGAAATGGGCTACATTTTCTAACATAGAACATTCAACGAAAGAGAGTGTGAAACCCCTCTCAGAAGGCGGATTTAGCAGTAAAATAGAACAAGAACGTCTATTTTAAGCTGGCCCTAGGGCACGTACATACCGCCCGTCACCCTCCTCATAAGCTACACGTACTCTATAAATAATAACCCACTCAGCTGAAGATGAGGTAAGTCGTAACAAGGTAAGTGTACCGGAAGGTGCACTTAGTATATCAGGACGTAGCTATAAACCAAAAGCACTCAGCTTACACCTGAAAGATGTCTATAAATCCAAGACCGTCCTGAGACCCTATCTCTAGCTCAACTATTTCTCTATAAGAACCAAACAATTCACTATAACACACAACTAAAACATTCTCCACACCTAGTATAGGCGATAGAAAAGTCACTTGACGCAATAGAGACACCCCGTACCGTAAGGGAAAGATGAAATAACAATGAAAGAGCAAAGTAAAAGACAGCAAAGATCAACCCTTGTACCTCTTGCATCATGATTTAGCGAGAACACCCAAGCAAAATGAATTTAAGCTTGCCATCCCGAAACCCAAGCGAGCTACTTACAAGCAGCTATCATGAGCGAACCCGTCTCTGTGGCAAAAGAGTGGGAAGACTTGTTAGTAGAGGTGAAAAGCCAACCGAGCTGGGTGATAGCTGGTTGCCTGTAAAACGAATCTAAGTTCACCCCTAATCTACCCCTCCCGGACACTAAACCAACCCTAATGAGGAAAATTAGGAGTAATTTAAAGGAGGTACAGCTCCTTTAAAAAAGAATACAATCACCATTAGAGGGTAATTTATCTATGACACCATACGTGGGCCTTCAAGCAGCCATCAACAAAGAGTGCGTCAAAGCTCAACCAACTATAAAAATCCATAAACATCATGACCCCCTCACCATTAACAGGCTAACCTATGATTATAGGAGAATCAATGCTAAAATGAGTAACTGGAAGACCCTTCTCCCAAGCGCAAGCTTACATCCTTCATTATTAACAGATCGACTTATACTGCTACCCTAACAAGAACAAATATTAAATCACCCTGTTACCCCAACTCAGGAGCGCTTACTAGAAAGATTAAAATCTGCAAAAGGAACTAGGCAAACTAAAGGCCCGACTGTTTACCAAAAACATAGCCTTCAGCTAACAACAAGTATTGAAGGTGATGCCTGCCCAGTGACTTATGTTTAACGGCCGCGGTATCCTAACCGTGCGAAGGTAGCGCAATCAATTGTCCCATAAATCGAGACTTGTATGAATGGCTAAACGAGGTCTTAACTGTCTCTTGCAGATAATCAGTGAAATTGATCTCCCTGTGCAAAAGCAGGAATATGGACATAAGACGAGAAGACCCTGTGGAACTTCAAAATCAAGGACCAATGCACTTAATTCCCAAACCTATCAAGGCTCACCCCACCTGCAATACAATGGTCCTTATTTTTCGGTTGGGGCGACCTTGGAGAAAAAAAGATCCTCCAAAAATAAGACCATCAGTCTTGACTAAGAGCCACCCCTCAAAGTACTAATAGTAACCAGACCCAATATAATTGACCAATGAACCAAGCTACCCCAGGGATAACAGCGCAATCTCCTTCAAGAGCCCCTATCGACAAGGAGGTTTACGACCTCGATGTTGGATCAGGACATCCTAATGGTGCAGCCGCTATTAAGGGTTCGTTTGTTCAACGATTAACAGTCCTACGTGATCTGAGTTCAGACCGGAGTAATCCAGGTCGGTTTCTATCTATGTGATACTCTTCCTAGTACGAAAGGACCGGAAAAGTAAGGCCAATACCAAAAGCACGCCTTCTTTCTAATTAGTGAAACCAACTTAACTAACAAGAAAACCCACCCCACCCAACCACGCCCTAGAAAAGGGCTGCTAGTGTGGCAGAACCCGGTAAATGCAAAAGGCTTAAGCCCTTTATCCAGAGGTTCAAATCCTCTCTCTAGCTCTATCTCACAATGTGACCCACCATCCTAAATTACCTTATCATATCACTATCCTATGCAATTCCAATTCTAATCGCAGTAGCCTTCCTTACATTAATTGAACGAAAAGTTCTAAGCTATATGCAAGCTCGAAAAGGCCCAAATATCGTTGGCCCTTTTGGGCTCCTACAACCTGTAGCAGATGGAGTAAAATTATTTACCAAAGAACCTATCCGCCCAACAACATCTTCCCCACTCCTATTCATTATAACTCCCATTTTAGCTCTACTACTAGCTATCACTATTTGAATTCCCCTCCCCCTCCCCTTTTCCCTTACAGACCTAAATCTAGGCCTACTATTTCTCTTATCTATATCAAGCCTAGCAGTATATACCATCCTATGATCTGGATGAGCTTCAAACTCAAAATATGCATTAATCGGAGCTCTCCGAGCAGTAGCCCAGACCATCTCCTACGAAGTAACATTAGCAATCATCCTCCTATCCGTAATCATACTAAGTGGTAACTATACCCTAAATACCCTCGCCACCACTCAAGAACCCCTCTACCTAATCTTCTCCACCTGACCATTAGCAATAATATGATACATCTCAACACTTGCAGAGACAAATCGAGCTCCTTTCGACCTAACTGAGGGAGAATCAGAACTCGTCTCAGGATTCAACGTAGAATACGCTGCAGGTCCTTTCGCCCTATTCTTCTTAGCCGAATATGCCAACATCATACTAATAAACATACTAACCACTATTCTATTTATCAACCCAAGCTCACTCAATCTTCCACCCGAACTTTTCTCACTAGCTCTAGCCACAAAAACCCTACTCCTCTCCTCAGGCTTCCTATGAGTACGAGCCTCTTACCCTCGATTCCGCTATGATCAACTAATACACCTTCTATGAAAAAACTTCCTACCCTTAACATTAGCACTATGTCTATGACATACGAGCATGCCAATCTCATATGCAGGCCTTCCCCCTTACTTAAGGAAATGTGCCTGAATTAAAGGGTCACTATGATAAAGTGAACATAGAGGTTTACCAGCCCTCTCATTTCCTAAGAAAATTAGAAAAGTAGGAATCGAACCTACACGAAGGAGATCAAAACTCCTCATACTTCCTCTATATTATTTTCTAGTAAGGTCAGCTAATTAAGCTATCGGGCCCATACCCCGAAAATGATGGTTTAACCCCTTCCCTCACTAATGAACCCCCATGCCAAGCTAATCTCCATCTTTAGCCTCCTCCTAGGCTCAACAATCACTATTTCAAGTAACCACTGAGTAATAGCCTGAACAGGCCTAGAAATCAATACTCTCGCAATTATCCCCCTTATCTCCAAATCACACCACCCTCGAGCTGTAGAAGCATCGATCAAATACTTTCTAGTCCAAGCCACTGCATCGGCCCTAGTCCTATTCTCAAGCGTATCTAACGCCTGAACAACCGGCCAATGGGATATTACTCAACTAACTCACCCAGTGTCCTGCCTTTTACTAACAACAGCAATCGCTATAAAACTTGGCCTAGCTCCATTCCATTTCTGATTCCCAGAAGTCCTTCAAGGTACATCCCTAACCACCGCCCTCACACTCTCCACTGTAATGAAACTTCCACCACTAACCATTCTCTTCATAACATCACCCTCATTAAACCCCACCGTACTCACAATCCTAGCCATCATCTCAGCCATATTAGGAGGGTGAATAGGACTAAATCAAACACAAACCCGCAAAATCCTAGCCTTCTCATCCATCTCTCATCTTGGATGAATAACCGTAATTATCATCTACAACCCTAAACTCACTATCTTAACATTCTGCCTCTATATCCTAATAACAACAGCAGTATTCCTATCCCTAAACACAACTAAAACCCTAAAACTATCTACAATAATAACCTCCTGAACAAAAACCCCCATCCTAAACGCCTCCCTAATACTTACCCTCCTATCCTTAGCCGGCCTACCACCACTAACAGGATTCATGCCTAAATGATTAATTCTCCAAGAGCTAACTAAACAAGAAATAACAGCCACAGCCACAATCATCGCTATACTCTCACTACTAAGCCTATTCTTCTACCTACGCCTTGCATACTACGCAACAATCACACTCCCCCCAAACTCCGCAAACCATATAAAACAATGACATACTAATAAACATACAAGCACTCCTACTGCCATTCTCACATCCCTCTCTGCCATCCTCCTACCCCTCTCCCCTATAATCCTTGCTACCATCTAGAAACTTAGGATAACCATAGACCAAACCAAAGGCCTTCAAAGCCTTAAATAAGAGTTAAAACCTCTTAGTTTCTGTTAAGACCAACAGGATATTAACCTGTATCTCCTGAATGCAAATCAGACACTTTAATTAAGCTAAGGCCTTCTCTAGACAGATGGGCCTCGATCCCACAATAATCTAGTTAACAGCTAAATGCCTCATCCAGCAGGCTTCTGTCTAATAGACTCCGGTACATCTTTAATGCACATCAATGAGCTTGCAACTCAACATGAATTTCACTACGGAGTCGATAAGAAGAGGAATTAAACCTCTATAAAAAGGACTACAGCCTAACGCTTAATCATTCAGCCATCTTACCTGTGACCTTCATTACTCGATGACTCTTTTCAACAAACCACAAAGATATTGGCACACTATACCTTATCTTTGGTGCATGAGCAGGTATAGTAGGCACTGCTCTTAGCCTACTCATCCGTGCCGAACTCGGCCAACCAGGAACCCTATTAGGAGATGATCAAATCTACAACGTCATTGTTACTGCCCATGCCTTCGTAATAATCTTCTTTATGGTAATACCCGTAATAATCGGAGGCTTTGGAAATTGACTCGTCCCCCTAATAATTGGTGCCCCAGACATAGCTTTCCCGCGAATAAACAACATAAGCTTCTGACTCCTACCACCATCCTTCCTACTCCTACTAGCATCCTCTACTGTTGAAGCAGGGGCAGGAACAGGGTGAACAGTCTACCCACCACTAGCTGGGAACCTTGCCCATGCTGGTGCTTCTGTAGACCTCGCCATTTTCTCCCTTCACCTAGCAGGTGTTTCCTCTATCTTGGGGGCAATCAACTTTATCACCACAGCAATTAACATAAAACCACCAGCCCTCTCACAGTACCAGACACCCCTATTTGTATGATCAGTACTAATCACTGCCATCCTTCTTCTACTATCTCTACCAGTACTTGCCGCTGGTATTACTATACTCCTTACAGATCGTAACCTTAACACAACATTCTTCGATCCTGCTGGAGGAGGAGATCCCGTTCTATACCAACATCTCTTCTGATTCTTCGGACACCCCGAGGTTTATATCCTAATCCTACCAGGCTTTGGAATAATTTCGCATGTAGTAACCTACTACTCAGGTAAAAAAGAACCATTCGGATATATGGGAATAGTTTGAGCTATACTATCCATCGGATTCTTAGGATTCATCGTATGAGCCCACCACATATTTACAGTAGGTATGGATGTAGATACTCGGGCCTACTTCACATCCGCTACTATGATCATTGCTATTCCAACTGGTATTAAAGTATTTAGCTGACTAGCTACACTTCATGGAGGAACAATTAAATGAGACCCGCCCATTTTATGAGCTCTGGGCTTTATTTTCCTCTTCACCATTGGCGGTTTAACTGGCATCGTACTAGCAAACTCCTCATTAGATATTGCCCTACATGACACATATTATGTAGTAGCCCATTTCCACTATGTCCTCTCAATAGGGGCCGTTTTTGCCATCTTAGCAGGCTTCACCCACTGATTCCCCCTATTTACTGGATACTCCCTCCACCCAACATGAGCAAAAGCCCATTTTGGAGTAATATTTACAGGAGTTAATCTAACCTTCTTCCCACAGCACTTCTTAGGCCTAGCCGGAATACCACGACGATACTCAGACTATCCAGATGCTTACACTCTATGAAACACTATCTCCTCCATCGGATCCTTAATCTCTATGACAGCCGTAATCATATTAATATTTATTATCTGAGAGGCATTCTCATCAAAACGAAAAATGTCACAGCCAGAACTAATAACCACCAACATTGAGTGAATCCACGGCTGCCCACCTCCCCACCATACCTTTGAAGAACCAGCCTACGTTCAAGTCCAAGAAAGGAAGGAATCGAACCTCCACACGCTGGTTTCAAGCCAGCTGCACTAAACCACTTATGCTTCTTTCTTATGAGAAGTTAGTAAATCTATTACATAGCCTTGTCAGGACTAAGTCACAGGTTAAAACCCTGTACATCTCATGTGGCCACTCCCTCCCAATTCGGATTCCAAGACGCATCCTCTCCTATTATAGAAGAATTAGTTGAATTCCACGATCATGCTCTTATAGTCGCACTAGCAATCTGTAGCTTAGTGCTCTATCTACTTGCCTTAATATTAATAGAAAAACTATCCTCTAGCACAGTAGACGCACAAGAAGTAGAACTAATTTGAACAATCTTACCAGCCATTGTACTTATTCTACTCGCCCTCCCATCTCTGCAAATCCTGTACATAATAGATGAAATTGATGAGCCCGATCTGACACTAAAAGCCATCGGCCACCAATGATATTGAACCTACGAGTACACAGACTTTAAAGACCTCACATTCGACTCCTACATAATCCCAACATCAGAACTATCCCCAGGTCATTTCCGACTACTAGAAGTAGACAACCGAGTTGTTATCCCAATAGAATCTCCCATCCGAGTCATTATTACCGCTGGAGATGTCCTCCATTCATGAGCAGTCCCAACTCTAGGAGTAAAGACCGATGCAATCCCTGGACGACTAAACCAAACCTCATTCATTACCACCCGACCGGGAATCTTCTATGGTCAATGCTCTGAAATCTGTGGGGCTAACCATAGCTACATACCCATTGTAGTAGAATCTACCCCACTCTCACATTTCGAGAATTGATCCTCACTACTTTCTACCTCCTCATCATTAAGAAGCTATGAAACAGCACTAGCCTTTTAAGCTAGAGAAAGAGGACTGCCTCCCCTCCTTAGTGATATGCCACAACTCAATCCAGGCCCATGACTCCCCATCATGATCATATCATGAGCAACCCTCTTACTCCTCATACAACCTAAACTCCTACCCTTCACCCCTACAAACCCTATATCCAACAAAACCAAAATACCTTCCAACCCAACACCATGAACCTGACCATGAACCTAAGCTTCTTTGACCAATTTGCCAGCCCTCAACTACTAGGAATTCCACTAATCATACTCTCCATATTATTCCCCACCTTATTACTTCCATCCCCCAATAACCGTTGAATTACCAACCGCCTCTCCACCCTCCAGTCATGATTCCTCCAACTAATTACTAAACAATTTATAATCCCACTAAACAAAGCAGGCCATAAATGAGCTCTCATTCTCTCGTCATTAATAACATTCCTTCTATTAATCAACCTTCTAGGCCTACTACCATACACATTCACACCTACTACCCAACTATCTATAAACATAGCATTAGCCTTCCCTCTTTGACTAGCAACCCTCCTCACAGGATTACGAAACCAGCCATCTACCTCTCTAGCTCACCTTTTGCCAGAAGGGACACCCACTCCCCTCATCCCTGCCCTCATCCTCATTGAAACGACAAGCCTACTCATCCGACCATTAGCTCTAGGTGTCCGACTTACAGCAAACCTCACAGCTGGCCATCTCTTAATCCAACTTATCTCAACTGCTACTATAGCCCTACTCCCTATTATACCTGCTGTTTCTATACTAACAGTATCTGTCCTACTCTTACTAACAATCCTAGAACTAGCAGTAGCAATAATCCAAGCTTACGTCTTCGTACTCTTACTCAGCTTATACTTACAAGAGAACATCTAATGGCACACCAAGCACACTCCTATCATATAGTGGACCCTAGCCCATGACCCATCTTCGGCGCTGCAGCCGCCTTATTAACAACCTCCGGACTAATTATATGATTCCACTACAACTCAACATACCTATTAGCTTCAGGCTTACTTTCAATACTCCTAGTTATATTACAATGATGACGTGACATCGTACGAGAGAGCACTTTCCAAGGACATCACACTCCTACAGTCCAAAAAGGTCTACGATATGGAATAATCTTGTTTATTACATCCGAAGCATTCTTCTTCCTAGGATTCTTCTGAGCATTCTTCCACTCAAGCTTAGCCCCTACCCCCGAGCTAGGAGGCTTATGACCCCCCACAGGAATTAAACCCCTTAACCCTCTAGAAGTCCCCTTACTTAATACAGCTATCCTCCTAGCTTCAGGTGTCACCGTAACATGAGCACACCATAGTATCACAGAAGGAAACCGAAAACAAGCAATCCATGCTCTATCCTTAACAATTCTCCTAGGATTCTATTTCACTGCTCTACAAGCCATAGAATACTATGAAGCTCCATTCTCAATCGCTGACGGAGTCTATGGTTCCACCTTCTTTGTAGCCACAGGATTCCACGGATTACATGTAATCATCGGATCATCCTTCCTTACCGTCTGTCTACTACGCCTAACCAAATACCACTTCACATCAGACCACCACTTCGGATTCGAAGCAGCAGCCTGATATTGGCACTTTGTAGACGTAATCTGATTATTTCTTTACATAACCATCTACTGATGAGGATCGTGCTCTTCTAGTATACTAATTACAATTGACTTCCAATCTCTAAAATCTGGTGCAATCCCAGAGAAGAGCAATAAACATAATCACATTCATACTTCTACTCTCACTCACATTAACTCTTATCCTAACTACCCTAAACTTCTGACTGGCCCAAATAAACCCAGATGCAGAAAAACTATCCCCATACGAATGCGGCTTTGACCCCCTGGGGTCTGCCCGACTCCCCTTCTCAATCCGATTCTTCCTCAGTAGCTATCTTATTCCTACTCTTCGATCTAGAAATCGCTCTTCTCCTTCCACTCCCTTGAGCGATCCAACTCCCACAACCCTTGCTGACCTTATTGTGAACTTCCATTATCCTCCTTCTCCTCACACTAGGACTAGTCTACGAGTGAGCTCAAGGGGGCCTAGAATGAGCAGAATAACAGAAAGTTAGTCTAACTAAGACAGCTGATTTCGGCTCAGCAAATTATAGTAAACACTATAGCTTTCTTATGTCCTTACTCCACTTAAGCTTCTACTCAGCCTTTACCTTAAGCGGCCTAGGTCTAGCCTTTCATCGAACTCACTTCATTTCAGCCCTATTATGCCTAGAGAGTATGATACTCTCTCTTTACATTGCCCTATCAATCTGGCCTATCCAAACTCAAACCCCATCATTCGCCCTAATACCAGTACTCATGCTAGCCTTCTCTGCATGTGAAGCAGGAGCAGGACTAGCCATATTAGTAGCATCTACCCGAACACATGGCTCCGACCATCTACATAACTTAAACCTTCTACAATGCTAAAAATTATCATCCCCACAATCATACTCTTACCAATAACCCTCCTCTCTCCCAAAAACCTTCTCTGAACAAACACCACCACTCACAGCCTCCTAATCGCTACTATCAGCCTACAATGACTACACCCAACATACTTTCCACACAAAAACCTCTCCCAATGAGCAGGCATTGATCAAGTCTCAGCCCCATTATTAGTATTATCATGCTGACTACTCCCCCTCATACTCATAGCAAGTCAAAACCACCTTCAACAAGAACCCCTAGTACGAAAACGCATTTTTATTATAACCCTTATTACAATCCAGCCCTTCATCATCCTAGCCTTCTCAGCTACAGAACTAATCCTATTCTACATCTCATTCGAAGCTACCCTAATCCCTACACTAATCCTAATCACTCGATGAGGGAACCAACCTGAACGACTTAGCGCTGGTATCTATCTACTATTTTACACACTCATTAGCTCTTTACCACTTTTAATCACTCTCCTCCACCTGCACACTCAAACCGGTACATTACATCTACCAACCCTAGAACTAACTCATCCCTCACTCACACTCTCATGAACCGGGACTTTATCAGGCCTAGCCCTCCTAATAACATTCATAGTAAAAGCACCTCTATACGGCCTCCACCTATGACTACCGAAAGCCCATGTAGAAGCCCCTATTGCAGGCTCTATGCTACTGGCCGCACTACTACTAAAGCTCGGGGGCTATGGCATCATACGAGTAACATTACTCATAGGCCCCCTCACAAACCATCTATGTTATCCATTCCTAGCCCTCGCTCTGTGAGGAGCACTAATAACTAGCTCAATCTGCCTACGCCAAACTGACCTAAAATCACTAATCGCATACTCATCAGTAAGTCACATAGGCCTAGTCATCAGTGCTAGCATAATCCAAACTGACTGATCATTTTCAGGTGCCATAATCCTTATAATCTCCCACGGTCTAACATCCTCAATACTATTCTGCTTAGCCAACACAAACTACGAACGAACACACAGCCGACTTCTCTTACTAACTCGAGGCCTGCAACCCTTACTACCCCTCATAAGTACATGATGGCTGCTAGCCAATATGACAAACATAGCACTCCCACCTACAACCAACTTAATAGCAGAACTCACAATTATAGTCGCACTGTTCAACTGATCCATGTTCACCATCATCCTAACTGGTCTTGCAACACTCCTAACCGCCTCATACACCCTCTTTATACTTCTAACAACACAACGAGGCACACTACCCACCCATATCACATCAATCCCTAACTCAAGTACACGAGAACATCTCCTAATAACCCTCCACATCCTACCTATGCTCCTTCTCATATTAAAACCAGAACTTATCTCAATTCTCTAATGCAAATATAGTTTCAACACAAACATTAGACTGTGATTCTAAAAATAGAAGTTAAAATCTTCTTATTCGCCAAGGGGTGGTTTAACCAGCAAGAACTGCTAATTCCTGCATCTGAGTCTAAACCCTCAGCCCCCTTGCTTTTAAAGGATAATAGCAATCCGTTGGTCTTAGGAGCCACCCATCTTGGTGCAACTCCAAGTAAAAGCAATGGAGACCACACTACTCTTCAATACCTCCATACTCCTCACACTGACAATCCTCCTCCTCCCTATCATTATGCCCCTCCTATCATCCAAACTCCAAAACACACCTGCAACCATCACATCAACCGTTAAAACAGCATTCTTCACAAGCCTCATCCCCCTATCCATCTTCATCTACTCTGGAGCAGAAACCATCATCTCCCATTGGCACTGAAATTTTACCCCCAACTTCAAAATCCCACTCAGTTTCAAGATAGATCAATACTCCATACTATTTCTTCCTATTGCCCTATTTGTAACCTGATCAATCCTGCAATTCGCAATCTGATATATAGCTTCAGAACCTTACATCACCAAATTCTTCACCTATCTACTAACATTCCTAATTGCTATGCTAACTCTAACAGTCGCCAACAACATATTCATGCTATTCATTGGCTGAGAAGGCGTAGGTATTATATCATTCCTACTTATTGGCTGATGACACGGACGAGCAGAAGCAAACACAGCTGCCCTACAAGCTGTAATCTACAACCGAATCGGAGATGTAGGCCTTATTCTCAGCATGGCCTGACTAGCCTCCACCCTCAACACATGAGAAATCCAACAAGCCTCATACGAAACCCAAGTCCCAATACTACCTCTCCTAGGTCTCATCCTAGCTGCCACAGGAAAATCAGCCCAATTTGGCCTCCACCCTTGACTTCCAGCAGCAATAGAAGGCCCAACACCCGTCTCAGCCCTACTACATTCCAGCACCATAGTGGTAGCAGGAATTTTCCTACTTATCCGTACCCACCCCCTACTAACTAACAGCCAAACAGCCCTAACACTTTGCCTCTGTCTAGGCGCCTTATCCACACTATTCGCTGCCACATGTGCTCTCACCCAAAATGACATCAAAAAAATCATTGCCTTCTCTACATCAAGCCAACTAGGATTAATAATAGTCACCATCGGACTCAACCTCCCCCAACTAGCCTTCTTACATATCTCAACACATGCCTTCTTCAAGGCCATATTATTTCTATGTTCTGGATCTATCATTCACAGCCTAGGCGGCGAACAAGATATTCGAAAAATAGGAGGACTGCAAAAACTCCTCCCAACAACCACCTCCTGCCTAACCATCGGCAATTTTGCCTTAATAGGAACCCCTTTCCTCGCCGGGTTCTACTCAAAAGATCTTATTATCGAAAGCCTCAACAACTCTTATTTAAATGCTTGAGCCCTATTGCTCACCTTACTAGCTACTGCCTTCACTGCTACTTACAGCCTCCGAATAGCCATCATAGTCCAAACAGGATTTAGCCGAATTCCTCCCATCACACCAATCAATGAAAACACCCCTACAATCACTAACCCTATTACCCGACTTGCACTAGGTAGCATCATAGCTGGCCTCCTCATTACATCCAACATTCTACCAACAAAAACACCTCCAATAACCATACCAATAATCACAAAGACAGCCGCCCTCATCGTTACTATCATAGGCATTCTACTAGCACTAGAACTATCAAACATAACTCGCAACTTCATGCACCCCAAACAAAATACATACTTAAACTTCTCCATCACTTTAGGCTACTTCAACCCCCTACTACACCGACTCAACTCTACAAAACTACTCAACAATGGACAAAAAATTGCCACCCACCTAATCGATCTCTCCTGGTACAAAAAAATAGGACCAGAAGGGTTAGCCGACTTACAACTTTCAGCAGCCAAAACCTCAACCTCCCTACACACAGGACTAATCAAAACCTACTTAGGATCATTCGCCCTATCTATTTTCATCCTACTCCTATCCACTCAAAGAACATAAACCAATGGCCCCAAATATCCGAAAGTCACACCCCCTACTTAAAATCATCAATAACTCCCTAATTGACCTCCCCTCCCCCTCAAATATCTCCACCTGATGGAACTTCGGATCCTTACTAGGAATCTGCCTAGTCACCCAAATTCTAACAGGATTACTACTAGCCATACACTATACAGCTGACACCTCATTAGCTTTCTCATCCGTAGCCCACACCTGCCGAAACGTGCAATACGGATGGCTAATCCGTAACCTCCATGCAAATGGAGCATCATTCTTCTTTATCTGCATCTATCTCCACATCGGCCGAGGGTTCTACTATGGTTCTTACCTCTACAAAGAAACATGAAATACCGGGGTTATCCTCCTGCTAACACTAATAGCAACCGCTTTTGTAGGCTATGTTCTACCATGAGGACAAATGTCATTCTGAGGAGCTACAGTCATCACAAACCTATTCTCAGCCATCCCCTATGTCGGTCAAACCCTAGTAGAATGAGCCTGAGGAGGTTTCTCAGTAGATAACCCCACACTTACACGATTTTTTGCCCTACACTTTCTCCTCCCATTCTTAATCGCTGGCATTACCATCATCCACCTTACCTTCTTACACGAATCAGGATCAAACAACCCTCTAGGAATCATCTCACACTGTGACAAAATCCCCTTCCACCCATACTTCTCTTTAAAAGACATCCTGGGATTTACACTTATATTCATTCCCCTCTTAACCCTGGCTTTCTTCGCCCCCAATCTCCTAGGAGACCCAGAAAACTTTACCCCAGCTAATCCTCTAACCACACCCCCGCACATCAAACCAGAATGATACTTCCTATTTGCATATGCCATCCTACGTTCTATCCCTAACAAACTAGGCGGAGTTCTTGCCCTAGCCGCCTCCGTACTAATCCTATTTCTAGCACCATTCCTACACAAATCCAAACAACGCTCAATAACATTTCGGCCCCTCTCACAACTACTATTCTGACTACTCGTAGCCAACCTACTTATTTTAACATGAATTGGTAGCCAGCCAGTAGAACATCCCTTCATTATTATCGGACAAATGGCCTCCTTCACCTATTTCTTTATCCTCTTAATCCTATTCCCCATCATCGGAGCCCTAGAAAATAAGATACTCTACTAATAATACTCTAATAGTTTATAAAAAACATTGGTCTTGTAAACCAAAGAGTGAAGACTATACCCCTTCTTAGAGTAGGGGGGA??????????????????????????AAGGAAAAAAGAACCATTAGTTCAAGAAGAAAGGCAAAACAACACCACCCCACACCTACAAACCCTTTATTACAATCTTTTTCTTTCCTATCTCAGAAAAAAAGGACTTAAACCTTTACCTTCAACTCCCAAAGCTGATATTCTTCATTAAACTATCTTCTGATACTTACCCACTACCCTATACTGCCCGAATCGTCCCCCGAGATAGCCCTCGTACAAGCTCCAAAACTACAAACAAAGTTAACAATAATCCCCATCCTGCAACTAAAAACATCCCTCCTCCCCAAGAATAAAACATAGCTACTCCACTAAAATCCATTCGCACAGACACTGCTCCCCCACAGTCTACAGTATTTACCCCTCACAATCCCTCCACAAAATCTCCTACCATAATTCCTACTAAAATTACCAAAGCAAATCCCATACCATACCCCCAAACACGCCAATCCCCTCAGGCCTCAGGAAAGGGATCCGCAGCCAACGATACAGAATAAACAAACACCACCAACATACCCCCCAAATACACTAAAAACAGTACTAGAGAGATAAAAGAAACCCCCAAACTTAATAATCATCCACACCCTACAACAGACCCCACTACCAAGCCCAACACCCCATAATAGGGAGAAGGATTAGATGCTACCGCTAACGCCCCCAAAACAAAACAAAACCCCAAAAAAAGAACAAAATAAGTCATAATAATTCCTACTTGGGTATTATCCAAGGCCTATGGTCTGAAAAACCATCGTTGCTCTCAACTATAGGAACCAACAGTACATAACCCCTAAGAGGCCCYCCCCCTCCCCCCCATACTACACTCT??????????????
