# Supplementary material for: Molecular exploration of fossil eggshell uncovers hidden lineage of giant extinct bird
Source: Nat Commun. 2023 Feb 28;14:914. doi: 10.1038/s41467-023-36405-3 (PMC9974994; doi:10.1038/s41467-023-36405-3)
Supplement: Supplementary file 10 — Supplementary Data 10 [file 41467_2023_36405_MOESM10_ESM.zip › Supplementary Data 10 Genetic_data_minus_filtered_reads/2b_Mapping_files/07AEP08.fasta]

>CONSENSUS1
CCA???????????????????????????????????????????????????????????????????????????????????????????????????????????????????????????????????????TATATATTTCCCYTCTCCCCATTTTCTATGGTAACAGTAATTGCTTCAATAACTAGTACTAAACCCATTGAC??????????TACATACTTTGTACTAAGTATCTGACTATCCCGYAAGGAACTCCAACCCATGCCAATACGGACAATATCCCTCAATACCTGCTTGTCAATCTGGAAGTGATCCCTAGTATCAGATGGATTTCTTGATCTAGCACCTCACGAGAAACCAGCAACCCGCCCATCGCATACCCAATATGCGCTAGTTTCACGACCATTCTTTCCCCCTACCCCGGTTCATACCTTGCCTCTGGCGCCTCTGGTTCCTATGTCAAGGCCATTCCTAGATTAATCCATCCACGTTTCCCTTTAAGAGACATCTGGTATTGTGAGTGATCACCATCTCACCCTTAATCGCGGCTACCATATACGTTTTAGTCCATTTGGTTCCCTTTTTTTTTTCCTGGAACCTTCACCGTACCCCCATACTATGCGTGTCAGCAGGCCCACACTTTAGGTCTGGACATCAATGGCTCTCGGTCTTCGTCTTTCCCGGCAGGCCGATTAATGAGACGGTTTGCGTATATGGGGAATCATTCGAGCCCTGTGCACATTGTCACACATTTGGTTATGGTATTTCCACTTTCTTTTATTTATGTTGTTATTTAGTGAATGCTCGTTAGACATAATTCTTCTATTTTACACT?????????????????????????????????????????????????????????????????????????????????????????TCATTGGTRCTGGAGTTACATTAATAAATCACCCCCATATTATATATACACATAACACATGTACACACCCCCAAATTTATTATAACAACCCCCC????????????????????????????????????????????????????????????????????????????????????????????????????????????????????GGACAAAAGACTTAGTCCTAACCTTACTGTTAATTCT?????????????????????????????????????????????????????????????????????????GCAGGCATCAGGCACACCTACACCGTAGCCCAAGACGCCTTGCTTAGCCA???????????????????????????????????????????????????????????????????????????GGGTTGGTAAATCTTGTGCCAGCCACCGCGGTCACACAAGAAACCCAAACTAACAGCATCCGGCGTAAAGTGTGGTAATATATTATCCAAC?????????????????????????????????????????????????????????????????????????????????????????????????????????????????????????????????????????????TTAGCCCTAAATCTTGATACTTCACCTACATAAGTATCTGCCCGAGAACTACGAGCACAAACGCTTAAAACTCTAAGGAYTTGGYGGTGCCCTAAAYYYAYYTAGAGGAGCCTGTTCTATAATCGATAACCCACGATACACCCAACCATCTCTTGCCAATGCAGTTTACATACCGCCGTCGCCAGCCCGCCTAAATGAAAGAACAATAGCGAGCATAATAGCTACTCCGCTAACAAGACAGGTCAAGGTATAGCATATGAGATGAAAAAAAT?????????????????????????????????????GAGTGTGAAACCCCTCTCAGAAGGCGGATTTAGCAGTAAAATAGAACAAGAACGTCTATTTTAAGCTGGCCCTAGGGCACGTACATACCGTCCGTCACCCTCCTCATAAGCTACACGTACTCTATAAATAATAACCCACTCAGCTGAAGATGAGGTAAGTCGTAACAAGGTAAGTGTACCGGAAGGTGCACTTAGTATATCAGGACGTAGCTATAAACCAAAAGCACTCAGCTTACACCTGAAAGATGTCTATAAATCCAAGACCGTCCTRARACCCTATCTCTAGCTCAAC??????????????????????????????????TATACAATTAAAACATTCTCCACACCTAGTATAGGCGATAGAAAAGTCACTTGACGCAATAGAGACACCCCGTACCGTAAGGGAAAGATGAAATAACAATGAAAGAGCAAAGTAAAAGACAGCAAAGATCAACCCTTGTA????????????????????????????????????AAATGAATTTAAGCTTGCCATCCCGAAACCCAAGCAAGCTACTTACAAGCAGCTATCATGAGCGAACCCGTCTCTGTGGCAAAAGAGTAA?????????????????????AAAAGCCAACCGAGCTGGGTGATAGCTGGTTGCCTGTAAAACGAATCTAAGTTCACCCCTAATCTACCCCTCCCGGACACTAAACCAACCCTAATGAGGAAAATTAGGAGTAATTTAAAGGA??????????????????????ATACAATTACCATTAGAGGGTAATTTATCTATGACACCATACGTGGGCCTTCAAGCAGCCATCAACAAAGAGTGCGTCAAAGCTCAACCAACTATAAAAATTCAAAAACATCATGACCCCCTCACCATTAACAGGCTAATTTATGATTATAGGAGAATCAATGCTAAAATGAGTAACTAGAAGACCCTTCTCYCAAGCGCAAGCTTACATCCTTCA????????????????????????????????????????AAATATTAAATCACCCTGTTACCCCAACTCAGGAGCGCTTACTAGAAAGATTAAAATCTGCAAAAGGAACTAGGCAAACTAAAGGCCCGACTGTTTACCAAAAACA???????????????????????????????????????????GTGACTTATGTTTAACGGCCGCGGTATCCTAACCGT?????????????????????????????????????????TATGAATGGTTAAATGAGGTCTTAACTGTCTCTTGCAGATAATCAGTGAAATTGATCTCCCTGTGCAAAAGCAGGAATATGGACATAAGACGAGAAGA??????????????????????????????????????ATTTCTAAACCTATCAAGGCCCACCCCACCTGCAATACAATGGTCCTTATTTTTCGGTTGGGGCGACCTTGGAGAAAAAAAGATCCTCCAAAAATAAGACCATCAGTCTTGACTAAGAGCCACCCCTCAAA??????????????????????????????????????????????????????????????????????????????????????????????????????????????????????????GGACATCCTAATGGTGCAGCCGCTATTAAGGGTTCGTTTGTTCAACGATTAACAGTCCTACGTGATCTGAGTTCAGAC?????????????????????????????GTGATACTCTTCCTAGTACGAAAGGACCGGAAAAGTAAGGCCAATACCAAAAGCACGCCTTCTTTCTAATTAGTGAAACCAACTTAACTAACAAGAAAACYYACCCCACCCAACCACGCCCTAGAAAAGGGCTGCTAGTGTGGCAGAACCCGGTAAATRCAAAAGGCTTAAGCCCTTTATCCAGAGGTTCAAATCCTCTCTCTAG??????????????????????????????????????????ATGTCACTATCCTATGCAATTCCAATTCTAATCGCAGTAGCCTTCCTTACATTAATTGAACGAAAAGTTCTAAGCTATATGCAAGCTCGAAAAGGCCCAAATATCGTTGGCCCTTTTGGGCTCCTACAACC?????????????????????????????????????????????????ACATCTTCCCCACTCCTATTCATTATAACTCCCATTTTAGCTCTACTACTAGCTATCACTATTTGAATTCCCCTCCCCCTCCCCTTTTCCCTTACAGACCTAAATCTAGGCCTACTATTTCTCTTATCTATAT????????????TATATACTATTTTATGATCTGGATGAGCTTCAAACTCAAAATATGCATTAATCGGAGCTCTCCGAGCAGTAGCCCAGACCATCTCCTACGAAGTAACATTAGCAATCATCCTC?TATCCGTAATCATACTAAGTGGTAACTATACCCTAAATACCCTCACCACCACTCAAAAACCCCTCTA???????????????????????????????????????????????????????????????????????????????????????????????????????????????ATTCAACGTAGAATACGCTGCAGGTCCTTTCGCCCTATTCTTCTTAGCCGAATATGCCAACATCATA?????????????????????????????????????????????CTCAATCTTCCACCCGAACTTTTCTCACTAGCTCTAGCCACAAAAACCCTACTCCTCTCCTCAGGCTTCCTATGAGTACGAGCCTCTTACCCTCGATTCCGCTATGATCAA????????????????????????????????????????????????????????ATATACGAGCATGCCAATCTCATATGCAGGCCTTCCCCCTTACTTAAGGAAATGTGCCTGAATTAAAGGGTCACTATGATAAAGTGAACATAG?????????????????????????????????????????????????????????????????????????????????TACTTCCTCTATATTATTTTCTAGTAAGGTCAGCTAATTAAGCTATCGGGCCCATACCCCGAAAATGATGGTTTAACCCCTTCCCTCACTAATGAACCCCCATGCCAAGCTAATCTCCATCTTCAGCCTCCTCCTAGGCTCAACAATCAC??????????????????AGTAATAGCCTGAACAGGCCTAGAAATCAATAYTCTCGCRATYATCCYCYTTATCTYYAAATCACAYCACCCYCGAGCTGTAGAAGCATCAATC??????????????????????????????????????????????????????TCTAACGCCTGAACAACCGGCCAATGGGATATTACTCAACTAACTCACCTAGTGTCCTGCCTTTTACTAACAAYAGCAATCGCTATAAAACTTGGCCTAGCTCCATTCCATTTCTGATTCCCAGAAGTCCTTCAAGA???????????????????????????????????????????????????????????????????????????ACCCTCATTAAACCCCACCGTACTCACAATTCTAGCCATCATCTCAGCCATATTAGGAGGGTGAATAGAACTAAATCAAACACAAACCCACAAAATCCTAG?????????????????????????????????????????????????????????????????????????????????????TATCCTAATAACAACAGCAGTATTCCTATCTCTAAACACAAC????????TAAAACTATCTACAATAATAACCTCCTAAACAAAAACCCCCATCCTA???????????AATACTTACCCTCCTATCCTTAGCCGGCCTACCACCACTAACAGGATTCATGCCTAAATGATTAATTCTCCAAGAGCTAACTAAACAAGAAATAACAGCCACAGCCACAATCWTCTCTATACTCTCACTACTAAGCCTATTCTTCTACCTACGCCTTGCATACTACGTAACAATCACACTCCCCCCAAACTCCGCAAACCATATAAAACAATGACATACTAATAAACATACAAGCACTCCTA?????????????????????????????????????????????????????????????????????????????????????????????????????????????????????????????????????????????????????????????????????????????????ATGTAAATCAGATATTTTAATTAARYTAARGCCTTCTYTARACAGATGGGCCTCGATCCCAY?????????????????CTAAATGTTTCATYCAGCAGGCTTCTGTCTAATAGAYTYYGGTACATCTTTAATGCACATCAATGAGCTTGCAACTCAACATGAATTTCACTA??????????????????????????????????????????????????????????????TTCAGCCATTTTACCTGTGACCTTCATTACTCGATGACTCTTTTCAACAAACCACAAAGATATTGGCACACTATAYCTTATCTTTGG??????????????????????????CYCTTAGCCTACTCATCCGTGCCGAACTCGGCCAACCAGGAAC????TTAGGAGATGATCAAATCTACAACGTCATTGTTACTGCCCATGCCTTCGTAATAATCTTCTTTATGGTAATACCCGTAATAATCGAAGGCTTTGGAAATTGACTCGTC???????????????????????CATAGCTTTCCCGCGAATAAACAACATAAGCTTCTGACTCCTACCACCATCCTTCCTAC????????????????????????????????????????????????????????????????????????????????????????????????????????????????????????????????GGTGTTTCCTCTATCTTGGGGGCAATCAACTTTATCACCACAGCAATTAACATAAAACCACCAACC???????????????????????????????????????????????????ATTCTTTTCCTACTATCTCTACCAGTACTTGCCGCTGGTA?????????????????????????????????????????????????TGCTGGAGGGGGAGATCCTGTTCTATACCAACATCTCTTCTGATTCTTCGGACACCCCGAGG?????????????????????????????????????????????????????????????????????????????????????????????????????????????CATCGGATTCTTAGGATTCATCGTATGAGCCCACCACATATTTA????????????????????????????????????????????????????????????????????????????????????????????????????????????GAACAATTAAATGAGACCCGCCCATTTTATGAGCTCTGGGCTTTATTTTCCTCTTCACCATTGG??????????????????????????????????????ATATTGCCCTACATGACACATATTATGTAGTAGCCCATTTCCACTATGTCCTCTCAATAGGGGCCGTTTTTGCCATCTTAGCAGGCTTCACCCACTGATTCCCCCTATTTACTGGATA????????????????????????????????????????????????????????????????????????????????????????????????????????????????????????TTCAGATGCTTACACTCTATGAAACACTATCTCCTCCATCGGATCCTTAATCTCTATGACAGCCG??????????????????????????????????????????????AAAAATGTCACAGCCAGAACTAATAACCACCAACATTGAGTGAATCCACGGCTGCCCACCTCCCCACCATACCTTTGAAGAACCAGCCTACGTTCAAGTCCAAGAAAGGAAGGAATCGAACCTCCACACGCTGGTTTCAAGCCAGCTGCACTAAACCACTTATGCTTCTTTCTTATGAGAAGTTAGTAAATCTATTACATAGCC????????????????????????????????????TTTCATGTGGCCACTCCCTCYCAATTCGGATTCCAAGACGCATCCTCYCCTATTATAGAAGAATTAGTTGAATTCCACGAYCATGCTCTTATAGTCGCACTAGCAATCTGTAGCTTAGTGCTCTATCTACTT????????????????????????????????????????ACGCACAAGAAGTAGAACTAATTTGAACAATCTTACCAGTCATTGTACTTATTCTACTCGCCCTCCCATCTCTGCAGATCCTGTACATAATAGATGAAATTGATGAGCCCGATCTGA???????????????????????????????????????????????????????????????TATTTGACTTCTACATAATCCCAACATCAGAACTATCCCCAGGTCATTTCCGACTACTAGAAGTAGACAACCGAGTTGTTATCCCAATAGAATCTCCCATCCGAGTCATTATTACCGCTGGAGATGTCCTCCATTCATGAACAGTCCCAACTCTAGGAGTAAAGACCGATGCAAT?????????????????????????????TTACCACCCGACCGGGAATCTTCTATGGTCAATGCTCTGAAATCTGTGGGGCTAACCATAGCTACATACCCATTGTAGTAGAATCTACCCCACTCTCACATTTCGAGAATTGATCCTCACTATTTTCTACCTCCTCATCATTAAGAAGCTATGAAAYAGYACTAGTCTTTTAAGCTAGAGAAAGAGGACTGCCTCCCCTCCTTAGTGATATGC?????????????????????????????????????TCATATCATGAGCAACCCTCTTACTCCTCATACAACCTAAACTCCTACCCTTCACCCCTACAAACCCTATATCCAACAAAACCAAAATACCTTCCAACCCAACACCATGAACCTGACCATGAACCTAAGCTTCTTTGACCAATTTGCCAGCCCTCAACTACTAGGAATTCCACTAATCATACTCTCCATATCATTCCCCACCTTATTACTTC?ATCCCCCAATAACCGTTGAATTACCAACCGCCTCTCCACCCTCCAGTCATGATTCCTCCAACTAATTACTAAACAATTTATAATCCCACTAAACAAAGCAGGCCATAAATGAGCTCTCATTCTCTCGTCATTAATAACATTCCTTCTATTAATCAACCTTCTAGGCCTACTACCATACACATTCACACCTACTACCCAACTATCT???????????????????????????????????????????????????????????????????????????????????????????????????????????????????????????????????????????????????????????????????????????????????????????CAAACCTCACAGCTGGCCATCTCTTAATCCAACTTAT????????????????????????????????????????????????????????????????????????????????????????????????????ATAATCCAAGCTTACGTCTTCGTACTCTTACTCAGCTTATACTTACAAAAAAACATCTAATGGCACACCAAGCACA?????????????????????????????????????????????????????CCTTATTAACAACCTCCGGACTAATTATATGATTCCACTACAACTCAACATACCTATTAGCTTCAGGCTTACTTTCAATACTCCTAGTTATATTACAATGATGACGTGACATCGTACGAGAGAGCACTTTCCAAGGACATCACACTCCTA??????????????????????????????????????????????????????????????????????????????CATTCTTCCACTCAAGCTTAGCCCCTACCCCCGAGCTAGGAGGCYTATGACC????????????????????????????????????????????????????????????CTTAGCTTCAGGTGTCACCGTAACATGAGCACACCATAA?????????????????????????????????????????????????????????????????????????????????????????????????????CTCCATTCTCAATCGCTGACGGAGTCTATGGTTCCACCTTCTTTGTAGCCACAGGATTCCACGGATTACATRTAATCATCGGATCATCCTTCCTTACCGTCTGTCTACTACGCCTAACCAAATACCACTTCA?????GACCACCACTTCGGATTCGAAGCAGCAGCCTGATATTGGCACTTTGTAGACGTAATCTGATTATTTCTTTACATARCCAT????????????????TGCTCTTCTAGTATACTAATTACAATTGACTTCCAATCTCTAAAATCTGGTGCAATCCCAGAGAAGAGCAATAAACATAATCACATT????????????????????????????????????????????????????????????????????????????????AAAAACTATCCCCATACGAATGCGGCTTTGACCCCCTGGGATCTGCCCGA??????????????????????????CAGTAGCTATCTTATTCCTACTCTTCGATCTAGAAATCGCTCTTCTCCTTCCAC????????GCGATCCAACTCCCACAACCCTTGCTGACCTTATTGTGAGCTTCCAT????????????????????????????????????????GCTTAAGGGGGCCTAGAATGAGCAGAATAACAGAAAGTTAGTCTAACTAAGACAGCTGATTTCGGCTCAGCAAATTATAGTAAACACTATAGCTTTCTTATGT???????????????????????????????????????GCGGCCTAGGTCTAGCCTTTCATCGAACTCACTTCATTTCAGCCCTATTATGCCTAGAGAGTATGATACTCTCTCTTTACATTGCCCTATCAATCTGGCCTATCCAAACTCAAACCCCATCATTCACCCTAATA??????????????????????????????????????????????????????????TAGCATCTACCCGAACACATGGYTCCGACCATCTACATAACTTAAACCTTTTACAATGCTAAAAATTATCATCCCCACAATCATACTCTTACCAATAACCCTCCTCTCTCCCAAAAACCTTCTCTAAACAAACACCACCACTTACAGCCTCCTAATCGCTACTATCAGCCTACAATGACTACACCCAACATACTTTCCACACAAAAACCTCTCCCAATGAGCAGGCATTGATCAAGTCTCAGCCCCATTATTAGTATTATCATG???????????????????????????????????????????????????????????TACGAAAACGCATTTTTATTATAACCCTTATTACAATCCAGCCCTTCATCATCCTAGCCTTCTCAGCTACAGAACTAATCC????????????????????????????????CCTACATTAATCCTAATCACTCGATGAGGGAACCAACCTGAACGACTTAACGCTGGTATCT??????TATTTTACACACTCATTAGCTCTTTACCACTTTTAATCACTCTCCTCCACCTGCACACTCAAACCGGTACATTACATCTGCCAACCCTAGAACTAACTCATCCCTCACTCACACTCTCATGAACCGGGACTTTATCAGGCCTAGCCCTCCTAA????????????????????????????????????????????????????????????TAGAAGCCCCTATTGTAGGTTTTATGCTACTGGCCGCACTACTACTAAAGCTCGAA????????????????????????????????????????????????????????????????????AGCCCTCGCTCTGTGAGGAGCACTAATAACTAGCTCAATCTGCCTACGCCAAACTGACCTAAAATCACTAATCGCATATTCATCAGTAAGTCACATAGGCCTAGTCATCAGTGCTAGCATAATCCAAACTGACTGATCATTTTCAGGTGCCATAATCCTTAGAATCTCCC?????????????????????????????????CCAACACAAACTACGAACAAACACACAGCCGACTTCTCTTACTAACTCGAGGCCTGCAACCCTTACTACCCC???????????????GGTTGCTAGCCAATATGACAAACATAGCACTCCCACC????????????????????????????????????????TTGTTTAATTGATTTATATTCACCATCATCYTAACTGGTCTTGCAACACTYCTAACCGCCTCATACACCCTCTTTATACTTCTA????????ACGAGGCACACTACCCACCCATATCACATCAATCCCTAACTCAAGTACACGAGAACA??????????ACTTTCCACATCCTACCTATGCTCCTCCTCATATTAAAACCAGAACTTATCTCAATTCTCTAATGCAAATATAATTTC?????????????GACTGTGATTCTAAAAATAGAAGTTAAAATCTTCTTATTCGCCAAGGGGTGGTTTAACCAGCAAGAACTGCTAATTCCTGCATCTGAGTCTAAACCCTCAGCCCCCTTGCTTTTAAAGGATAATAGCAATCCGTTGGTCTTAGGAGCCACCCATCTTGGTGCAACTCCAAGTAAAAGCAATGGAGACCACACTACTCTTCAATACCTCCATACTYCTCACACTGACAATCCTCCTCCTCCCTATCATTATGCCCCTTCTATCATCCAAACTCCA?????????TGCAACCATCACATCAAYCGTTAAAACAGCATTCTTCACAAGCCTCATCCCCCTATCCATCTTCATCTACTCTGGAGCAGAAACCATCATCTCCCACTGGCACTGAAATTTTACCCCCAACTTCAAAATTTTATTCAATTTCA??????????????????????????????????????????????????????????????????????????????????????????????????????????????????????????????????????????????????????????????????ACAACATATTCATGCTATTCATYGGCTGAGAAGGCGTAGGTATTATATCATTCCTACTTATTGGCTGATGACACGGACGAGCAGAAGCAAACACAGCTGCCCTACAAGCTGTAATCTACAACCGAATCGGAGATGTAGRCCTTATTYTCAGCATGGCCTGACTAGCCTCCACCCTCAACACATGAGAAATCCAACAAGCCTCATACGAAACCCAAGTCCCAATACTACCTCTCCTAGGTCTCATCCTAGCTGCCACAGGAAAATCAGCCCAATTTGGCCTCCACCCTTGACTTCCAGCAGCAATAGAAGGCCCAACACCCATCTCAGCCCTACTACATTCCAGCACCATAGTGGTAGCAGGAATTTTCCTACTTATCCGTACCCACCCCCTACTAACTAACAGCCAAACAACCCTAAYAYTTTGCCTCTGTCTAGRCGCCTTATCCACACTATTCGCTGCCACATGTGCTCTCACCCAAAATGACATCAAAAAANTCATTGCCTTCTCTACATCAAGCCAACTAGGATTAATAATAGTCACCATCGGACTCAACCTCCCCCAACTAGCCTTCTTACATATCTCAACACATGCCTTCTTCAAGGCCATATTATTTCTATGTTCTGGATCTATCATTCACAGCCTAGGCGGCGAACAAGATATTCGAAAAATAGGAGGACTGCAAAAACTCCTCCCAACAACCACCTCCTGCCTAACCATCGGCAATTTTGCCTTAATAGGAACCCCTTTCCTCGCTGGGTTC????????????????????????????????????????????????????????????????????????????TTACTGCCTTCACTGCTACTTACAGCCTCCGAATAGCCATCATAGTCCAAACAGGATTTAGCCGAATTCCTCCCATCACACCAATCAATGAAAACACCCCTACAATCACTAACCCTATTACCCGACTTGCACTAGGTAGCATCATAACTGGCCTCCTCATTACATCCAACATTCTACCAACAAAAACACCTCCAATAACCATACCAATAATCACAAAGACAGCCGCCCTCATCGTTACTATCATAGGCATTCTACTAG?????????????????????????????????????????????????????TATTTAAACTTCTCCATCACTTTAGGCTACTTCAACCYYCTACTACACCRACTCAACTCTACAA?????????????????????????????????????????????????????????????????????????????????????????????????????????????????????????????????????????????????????????????????????????????????????????????????????????????????????????????????????????????????????????????????????????????????????TTTCCTCAAATATCTCCACCTGATGGAACTTCGGATCCTTACTAGGAATCTGCCTAATCACCCAAATTCTAACAGGATTACTACTAGCCA???????????????????????????????????????????????????????AAACGTGCAATACGGATGGCTAATCCGTAAYTTYYATGCAAATGGAGCATCATTCTTCTTTATCTGCATCTATCTCCACATCGGCCGAGGGTTCTACTATGGTTCTTACCTCTACAAAGAAACATGAAATACCGGGGTTATCCTCCTGCTAACACTAATAGCAACCGCTTTTGTAGGCTATGTTCTACCATGAGGACAAATGTCATTCTGAGGAGCTACAGTCATCACAAACCTATTCTCAGCCATCCCCTATGTCGGTCAAACCCTAGTAGAATGAGCCTGAGGARRTTTCTCAGTAGATAAC??????????????????????????????????????????????????????????????????????????????????????CGAATCAGGATCAAACAACCCTCTAGGAATCATCTCACACTGTGACAAAATCCCCTTCCACCCATACTTCTCTTTAAAAGACATCCTGGGATTTTACACTTATATTCATTCCCCTCTTAACCCTGGCTTTCTTCGCCCCCAATCTCCTAGGAGACCCAGAAAACTTTACCCCAGCTAATCCTCTAACCACA??????????????????????????????CTATTTGCATATGCTATCCTACGTTCTATCCCTAACAAACTAGGAGGAGTTCTTGCCCTAGCCGCCTCCGTACTAATCCTATTTCTAGCACCATTCCTACACAAATCCAAACAACGCTCAATAACATTTCGGCCCCTCTCACAACTAYTATTCTGACTACTCGTARCCAACC??????????????????TTGGTAGCCAGCCAGTAGAACATCCCTTCATTATTATCGGACAAAT????????????????????????????????????????????????????????????????????????????????????????????????????????????????????????????????????????????????????????????????????????????????????????????????????????????????????????????????????????????????????TTACAAACCCTTTATTACAATCTTTTTCTTTCCTATCTCAGAAAAAAAGGACTTAAACCTTTACCTTCAACTCCCAAAACTGATATWCTTTATTAAACTATCTTCTGATACTTACCCACTACCCTATACTGCCCGAATCGTCCCCCGAGATAACCCTCGTACAAGCTYCAAAACTACAAACAAAGTTAACAATAATCCCCATYCTGCAACTAAAAACATCCCTCCTCCCCAAGAATAAAACATAGCTACTCCACTAAAATCCATTCGCACAGACACTGCTCCCCCACAGTCTACAG?????????????????????????????????????????????????????????????AGTAAATCCCATACCATATCCCCAAACACGCCAATCCCCTCAGGCCTCAGGAAAGGGATCCGCAGCCAACGATACAAAATA????????????????????????????????????????????TTAGAGAGATAAAAGAAACCCCCAAACTTAATAATCATCCACACCCTACAACAGAC????????????????????????TAATAGGGAGAAGGATTAGATGCTACCGCTAACGCCCCCAAAACAAAACAAAACCCCAAAAAAAGAACAAAATAAGTCATAATAATTCCTACTTGGGTATTATCCAAGGCCTATGGTCTGAAAAACCATCGTTGCTCTCAACTATAGGAACCAACAGTACATAACCCCTAAGAGGCCCCCCCCTCCCCC
