# Supplementary material for: Molecular exploration of fossil eggshell uncovers hidden lineage of giant extinct bird
Source: Nat Commun. 2023 Feb 28;14:914. doi: 10.1038/s41467-023-36405-3 (PMC9974994; doi:10.1038/s41467-023-36405-3)
Supplement: Supplementary file 10 — Supplementary Data 10 [file 41467_2023_36405_MOESM10_ESM.zip › Supplementary Data 10 Genetic_data_minus_filtered_reads/2b_Mapping_files/MB2968.fasta]

>2968_CONSENSUS1
???????????????????????????????????????????????????????????????????????????????????????????????????????????????????????????????????????????????????????????????????????????????????????????????????????????????????????????????ATACTTTGTATTTCGTATCTGACTATCACGCAAGAAACCTCTATCCATGCCAAT?????????ATCCCTCAATATCTGCTTGTCAATCTGAATGTGATCCCTAGTAT?????????????????????????????????????????????????????????????????????????????????????????????CTGCCCCGGTTCATACCTTACCTCTGGCGCCTCTGGTTCCTATGTCAAGGCCATTTCTAGGTTGATCCATCCACGTTCCCCTTTAAGAAACATCTGGTATTGTGAA?????????????????????????????????????????????????????????????????????CCCGGAACCTTCAACGTACCCCCATACTATGCGTATCAACAAACCCACACTTTAGGTCTGAACATCA???????????????????????????????????????????????TTTACATATATGTGGAATCATTCGGACTCTGATGCACATTGTCATACATTTGATTATGGT??????????????????????????????????????????????TGGACATAATTCTTCTATTT???????CCTCCTATTTTTCAARCACTACTAGGATGATTTCAACTACTTTCACCACCATW??????????????????????????????????????????????????????????????????????????????????????????????????????????????????????????????????????????????????????????????????????????AACAAACACGTCCCTGTAGCTTWAACCCCAAAGCATAACA??????????TAAGACGGTAATTACAATACCCATGGACAAAAGAC??????????????????WTAATTCTCGCTAAACATAT??????????????????????????????????????????????????????????????????????????????????????????????????????????????????????????????????????????????????????????????????????????????????????????????????????????????????????????????????????????????????????????????????????????????????????????????????????????????????????????????????????????????????????????????????????????????????????????????????????????????????????????????????????????????????????????????????????ATCCGCCYGAGAACTACGAGCACAAACGCTTAAAACTCTAARRA????????TGTCCTAAACTCACCTAGAGGAGCTTGTTCTATAATCGATAACCCACGATACATTCAACTACTTTTTGTCAATGCAGCCTACATACCGCCGTCGCCAGCTCGCCTAAATGADAGAACAA???????????????????????????????????????????????????????????????????????????????????????????????????????????ATGAAACATTTCTCAGAAGGCGGATTTAGCAGTAAAATAGAACAAGAACGTCTATTTTAAGCTGGCCCTAGGGCACGTACAT??????????????????????????????????????????????????????????????????????????????????????????????????????????????????????????????AGCTATAAACTAAAGCATTCAGTTTACACCTGAAAAATGTCCATAAACCCAAGACCGTCCTGAAACTCTATCTCTAGCTCAGCCACTTCTCAATAAAACCAAACAATCTACTACAACACCTAA????????????????????????????????????????????????????????????????????????????????????????????????????????????????????????????????????????????????????????????????????????????????????????????????????????????????????????????CCAACTATGGGCCAACCCGTCTCTGTGGCAAAAGAGTGGG?????????????????????????????????????????????????????????????????????????????????????????????????????????????????????????????????????????????????????????????????????????????????????????????????????????????????????????????????????????????????????????????????????????????????????????????????????????????????????????????????TCAATGCTAAAATGAGTAACTAGAAGACCCTTCTC?????????????????????????????????????????????????????????????????????????????????????????????????????????????????????????????????????????????????????????ACTGTTTACCAAAAACATAGCCTTCAGCGAACAACAAGTATTGAAGGTGATGCTTGCCCAGTGA??????????????????????????????GTGCGAAGGTAGCGCAATCAATTGTCCCATAAATCGAGACTTGTAT???????TAAACGAGGTCTTAACTGTCTCTTGCAGATAATCAGTGAAATTGATCTTTT????????????????????????????????????????????????????????????????????????????????????????????????????????????????????????????????????????????????????????????????????RWGWCTTACAAGTCGAGCAGGGACGAAAGTCGGGCTTAGTGATCCGGTGGTTCCGCATGGAAGGGCCATCGCTCAACGGATAAAAGCTACCCCGGGGATAACAGGCTTATCTCCCCCAAGAGTCCACATCGACGGGGAGGTTTGGCACCTCGATGTCGGCTCATCRCATCCTGGGGCTGRAGHCGGTCCCAAGGGTTGGGCTGTTCRACGATTAAMAGTCCTACGTGATCTAAGTTCAGACCGGAGCAATCCAGGTCGA????????????????????????????????????ACCGGAAAAGTAAGGCCAATACCAGAAAGTATGCCTTTT????????????????????????????????????????????????????????????????????????????????????????????????????????????????????CTCAGAGGTTCAAATCCTCTCTCTAGCTTTATCTCACATGTGGCCTA????????????????????????????????????TTATCCCAATTCTAGTTGCAGTAGCCTTCCTTACATTAATTGAATGAAAAGT????????????????????????????????????????????????????????????????ATAGCAGATGGAGTGAAATTATTCATSAAAGAACCCATCCGCCCAACAACATCCTCCCCGCTTCT????????????????????????????????????????????????????????????????????????????????????????????????????????????????????????????????????????????????????????????????????????????????????????????????????????????????????????????????????????????????????????????????????????TAATTATATCCTAAGTACCCTCGCTACTACCCAAGAACCCCTCTACTT?????????????????????????????????ATACATTTCCACGCTTGCAGAAACAAATCGAGCTCCCTTCGACCMAACTGAAGGAGAAT??????????????????????????????????????????????????????????????????????????????????????????????????????????????????????????????????????????CACCCGAACTTTTCTCCCTAACCTTAACCACAAAAACTTTACTTCTCTC??????????????GAATTCGAACAGCATACCCCCGATTCCGCTACGACCAACTCATACACCTCCTATGAAAAAACTTCCTACCCCTAACCCTAGCCYTATGTCTGTGACACGCAAGTATGCCAATCTCCTATGCAGGCCTCCTCCTTTACTTAAGGAAATGTGCTTGAACCTAAGGGTCATTATGATAAA????????????????????????????????????????????????????GTAGGAATCGAACCTACACAGAAGAGATCAAAACTCTTCATACTCCCTCTATA?????????????????????????????????????????????????????????????????????????????????????????????????????????????????????????TAGGCTCAACAATCACTATTTCAAATAACCACTGAATAATAGCTTAAA?????????????????????????????????????????????????????????????????ATAAAGACATCAATCAAATACTTCTTAGTCCAAGCCACTACATCAACCCTARTTCTATTC?????????????ATGCTTGAACAACCGGCCAATGAGATATTACTCAACTAACTCACCCAGTA??????????????????????????????????????????????????????????????????????????????????????????????????????????????????????????????????????????????????????????????????????????TCCGATCTACTCACAATTCTAGGTGTCACCTCAGCCATACTAGTA????????????????ATCAAACACAAACCCACAAAATCTTAGCCTTCTCATCCAT?????????????????????????????????????????????????????????????????????????????????????????????????????????????????????????????????????????????????????????AAAAACCCCTATCCTAAATGCCTCCCTAATACTCACCCTCC????????????????????????????????????????????????????????????????????????????????????????????????????????????????????TTAGGCCTATTCTTCTACTTACGCCTTGCAKATTATGT???????ACACYTCCTCCAAACTCCGCAAACCACATAAAACAATAA????????????????????????????????????????????????????????????????????????????????????????????????????????????????????????????????????????????????????????????????????????????????????????????????????????CCTRAATGCAAA??????????????????????KGSYTYCY???????????????????????????????????????????????????????????????????????????????????????????????????????????????????????????????????????????????????????????????????????????????????????????????????????????????????????????????????????????????????????????????????????????????????????????????????????????????????????TCTTAGCCTACTCATCCGTGCCGAACTCGGCCAACCAGGAACCCTATTAGGAGATGATCAAATCTACAA????????????????????????????????????????????????????????????????????????????????????????????????????????????????????????????????????????????AATGCCATCGTCCTCCTGGAAGAACGTCCCGGGCTTGGTGGCAGACCGATAGTGCAGGGGCAGGAACAGGGTAAACTGGCTGCCCTTG???????????????????????????????????????????????????????????????????????????????????TAGGAGCAATTAACTTTATCACCACAGCAA?????????????????????????????????????????????????????????????????????????????????????????????????????????????????ACTATACTYCTCACAGRTSGTAACCTTAACACAACGT????????????????????????????????????????????????????????TGGGGACACCCCGAAGTCTATATCCTAATTCTACCAGGCTTTGGAATAATCTCGCATGTAG?????????ATGCAGGAAAAAAAGAACCATTCGGATACATAGGAATAGTCTGAGCCATACTGTCAATCGGATTCCTTGGCTTCAT??????????????????????????TAGGCATAGATGTAGACACCCGAGCCTACTTCACATCAGYCACCATGATCATTGCTATTCCAACCRGTATTAAAGTGTTTAGCTGACTAGCCACA?????????GGAACAATTAAATGAGACCCCCCTATGCTATGAGCCTTAGGATTYATCTTCCTTTTCACTATTGGTGGTTTAACCGGTATCGTACTAGCAAACTCCTTATTAGACATTGCCCTACATGACACATATTATGTAGT???????????????????????????????????????????????????????????????????????????????????????????????????????????????????????????????????????????????????????????????????????????????????????????????????????????????????????CCTACACCCTATGAAATACTATCTCCTCTATTGGCTCCCTAATCT???????????????????????????????????????????????????????????????????????????????????????????????????????????????????????????????????????????????????????????????????????????????????????????????GTTTCAAGCCAGCTGCATTAACCACTCATGCTTCTTTCTCATGAGATGTTAGTAAACCAATTACATAGCCTTGTCAAGGCTAAAT???????TAAAATCCTGTACATCTCATGTGGTCACTCCCTCTCAATTCGGATTCCAAGACGCATTTT?????????TAGAAGAACTTGTTGAATTCCACGACCACGCTCTAATAGTAGCACTAGCAATCTGCAGCTTAGTGCTGTACCTTCTTACACTCA??????????????????????????????????????????????????????????????????????????????????????????????????????????????????????????????????????????????????????YAYTAAAARCYATYGGCCATCAATGATACTGAACCTACGAGTA?????????????????????????????????????????????????????????????????????????????????????????????AGTCGTCATCCCAATAGAGTCTCCCATCCGAGTCATT???????????????????????????????????????????????????????????????????????????????????????????TTATTACCACCCGACCAGGAATCTTCTATGGTCAATACTCCAAAATCTATGGGGCTA??????????????????????????????????????????????????????????????????????????????????????????????????????????????????????????????????????????????????????????????????????????????????????????????????????????????????????????????????????????????????????????????????????????????????????????????????????????????????????????????????????????????????????????????????????????????CACTAATCATACTCTCCATAYTATTTCCTGCCCTACTAC????????????????????????????????????????????????????????????????????????????????????????????????????????????????????????????????????????????????????????????????????????????????????????????????????????????????????????????????????????????????????????????????????????????????????????????????????????????????????????????TTTTCTTATCTCTGCCCTCATCCTCATTGAAACAACAAGCCTACTCATTTGACCGTTAGCCCTAGGAATTCAC???????????????????????????????????????????????????????????????????????????????????????TCCATACTAACAGTATCTATCCTACTCCTACTGACAATCTTAGAA???????????????????????????????????????????????????????????????????????????????????????????????????????????????????????????????????????????????????????????????????????????????????????????????????????????????????????????????????????????????????????????????????????????????????????????????????????????????????????????????????TTATTCATCACATCCGAAGCATTCTTCTTCCTAGGATTTTTCTGAGCATTCTTCCACTCAAA????????????????????????????????????????????????????????????????????????????????????????????????????????????????????????ATGAGCACATCACAGCATCACAGAAGGCAACCGAAGACAAGCAAT??ACGCCTTATCCCTAACAATCCTCCTAGGCTTCTATTTCACT????????????????????????????????????????????????????????????????????????????????????????????????????????????????????????????????????????????????????????????????????????????????????????????????????????????????????????GTAATCTGATTATTCCTTTACATAACCATCTACTGATGAGGATCAT???????????????????????????????????????????????????????????????????????????????????????????????ACTCTCACTCACATTGACTATTATCCTAGCCGTCTTAAA?????????????????????????????????????????????ATATGAATGCGGCTTTGATCCTCTAGGATCTGCCCGACTCCCCTTCTCAATTCGATTTTTCCTCA????????????????????????????????????????????????????????????????????????????????????????????????????????????????????????????????????????????????????????????????????????????????ACAGAAAGTTAGTCTAACTAAGACAGCTGATTTCGGCTCAGCAGATTA?????????????????????????????????????????????????????????????????????????????????????????????????????????????????????????????????????????????????ACATCGCTCTGTCAATCTGACCTATCCAAACTCAAACTCCATCATTCGCCCTTATTCCAGT??????????????????????????????????????????????????????????????????AACACATGGCTCCGACCATCTACACAACCTAAACC?????????????????????????????????????????????????????????????????????????????????????????????????????????????????????????????????????????????????????????????????????????????????????????????????????????????????????????????????????????TACCAGCAGCAAAGCCAGAACCACCTTCAACATCAT????????????????????????????????????????????????????????????????????????????????????????????????????????????????????????????????????????????TCGATGAGGAAACCAACCTGAACGACTTAGTGCTGGTATCTA?????????????????????????????????????????????????????????????????????????????????????????????????????????????????????????????????????????????????????????????????????????????????????????????????????????????????TAGCCCATGTAGAAGCCCCTTTAGCAGGATCAATCCTATTAGSTGCACTGCTACTGAAGCTCGGAGACTA???????????????????????????????????????????????????????????????????????????????????????????????????????????????????????????AAAATCACTAATTGCATACTCATCAGTAAGCCACATGGGTTTAGTTATCAGTGCTAGCATAATCCAAACTGACTGATCATTTTCAGGTGCCATAATCCTTATAATCTCCCACAACCTAACATCCTCAATACTATTCTGCTTAGCCAACA??????????????????????????????????????????????????????????????????????????????????????????????????????????????????????????????????????????????????????????????????????????????????????????????????????????AACACTTTTAACCGCTTCATACACCCTTTTCATACTCCTAA???????????????????????????????????????????????????????????????????????????????????????????????????????????????????????????????????????????????????????????????????????????????????????????????????????????????????????????????????????????????????????????????????????????????????????????????????????????TGGTCTTAGGAGCCACCCATCTTGGTGCAACTCCAAGTAAAAGCAATGGAGACCACA????????????????????????????????????????????????????????????????????????????????CCAGAACACACCCACAACCATCACATCAATCGTTAAAACAACATTT???????????????????????????????????????????????????????????????????????AAACTTTACTCCCAACTTCAAAATCCCACTCAGCTTCAAAATGGA??????????????TATTTCTCCCTATTGCCTTATTCATAACCTGATCAATCCTACAATCTGCAATCTGATATATAGCCTC????????????????????????????????????????????????????????????????????????????????????????????????????????????????????TMATKTCATTCCTTCTCATWGKATGATGASAAGGACGAGCTGAAGCCAACACAGCTGSACTACAGGCAATAATCTACAACCGAATCGGAGACATTGGCCTTATTTTTAGTATAGTCTGATTAGCCTCTATTCTCAACACATGAGAAATCCAACAAGCTTCATACGAAACCCAAATC??AATATTACCTCTCCTAGGTCTCATCCTAACTGCCACAGGAAAATCAGCCCAATTTGGCCTACATCCTTAACTCCCA????????????????????????????????????????????????????????????????????????????????????????????????????????????????????????????????????????????????????????????????????????????????????????????????????????????????????????????????????????????????????????????????????????????????????????????????????????????????????????????????????????????????????WTAGCTTAAATGGCGAACAAGATATCCGAAAAATAGGAGGACTACAAAAACTCCTTCCAACAACCACCTCCTGCCTAACCATTGG??????????????????????CCCTTCCTCGCCGGATTCTACTCAAAAGATCTCATCATTGAAAGCCTTAACAACTCTTA????????????????????????????????TAGCCACCTCCTTCACTGCTATTTACAGCCTCCGAATGACCATCATAGTCCAAACAGGATTTAACYGAATTCCCC?????????????????????????????????????????????????????????????????????????????????????????????????????????????????????????????????????????????????????????????????????????????????????????????????????????????????????????????????????????????????????????????????ACCCTAGGCTACTTCAACCCCTTACTACACCAACT??????????????????????????????????????????????????????????????????????????????????????????????????????????????????????????????????????????????????????????????????ATCATTCGCCCTATCTATCCTCATCCTACTTCTATCCACCCAAAA????????????????????????????AAAGTCACATCCCCTTCTTAAAATCATTAACAACTCCCTAATTGACCTTCCTT????????AACATCTCCGCTTGATGAAACTTTGGATCCTTACTA???????????????????????????????????????????????????????????????????????????????????????????????????????????????????????????????????CCTCCATGCAAATGGAGCATCATTCTTCTTCATCTGTATCTACCTACACATCGGACAAAAAT????????????????????????????????????????????????????????????????????????????????????????????????????????????????????????????????????????????????????????????????????????????????????????????????????????????????????????CACTTACACGATTCTTCGCCCTACACTTTCTCCTCCCATTCCTAATCGCTGG??????????ATCCACCTTACCTTCCTGCATGAATCAGGGTCAAACAACCC????????????????????????????????????????????????????TTAAAAAACATCCTAAAATTTACACTCATGTTCATCCCCTTCTTAATTTTAGCCTTCTTCGCCCCCAACTTCTT????????????????????????????????????????????????????ATCAAACCAGAATGATACTTTCTATTCGCATACGCTATCCTA??????????????????????GAGGAGTACTTGCCCTAGCTGCCWCCSTACTAATCCTATTCTT??????ACTCCTACACAAATCCAAGCAACGCTCAATAACATTC??????????????????????????????????????????????????CCTAACATGAATTGGCAGCCAGCCAGTAAAACATCCCTTCA??ATCATCGAACAAATWACCTCCTTCACCTACTTCTTCATCCTCTTAATCCTATTCCCCACTATCGGAGTCCTA?????????????????????????????????????????????????????????????????????????????????????????????????????????????????????????????????????????????????????????????????????????????????????????????????????????????????????????????????????????????TAAACCTTTACCTTTAGCTCCCAAMGCTAATATTCTY?????????????????????????????????????????????????????????????????????????????????????????????????????????????????????????????????????????????????????????????????????????????????????????????????????????????????????????????????????????????????????????????????????????????????????????????????????????????????????????????????????????????????????????????????????????????????????????????????????????????????????????????????????????????????????????????????????????????????????????????????AAAAGGATTAGACGCTACCGCTAACGCTCCCAAAACAAAACA?????????????????CAAAATAAGTTATAATAGTTCCTACTTGGGTATTATCCAAGGCCTACGGTTTGAAAAACCATCGTTGCTCTCAATT??????????????????????????????????????????????
