# Supplementary material for: Molecular exploration of fossil eggshell uncovers hidden lineage of giant extinct bird
Source: Nat Commun. 2023 Feb 28;14:914. doi: 10.1038/s41467-023-36405-3 (PMC9974994; doi:10.1038/s41467-023-36405-3)
Supplement: Supplementary file 10 — Supplementary Data 10 [file 41467_2023_36405_MOESM10_ESM.zip › Supplementary Data 10 Genetic_data_minus_filtered_reads/6_Molecular_dating/**37tax_m3ry_nuc_oct17_auto_TM_TRIMMED_TO_ONE_EB_PER_TAXON_FOR_ASR.trees]

#NEXUS
begin trees;
	tree tree_2 = [&R] ((((((((n1666:0.011691,(n3011:0.012157,n3757f:0.012157):0.001816):0.287517,n2973:0.292662):0.270926,((APTHA:0.035783,APTOW:0.035783):0.122234,(APTMA:0.003903,APTMA2:0.003903):0.154114):0.414399):0.028635,((DRONO2:0.003742,DRONO:0.003742):0.270456,(CASCA:0.069678,CASBE:0.069678):0.204519):0.326853):0.017303,(PTEPE:0.130378,(RHEAM:8.83E-4,RHEAM2:8.83E-4):0.129496):0.487975):0.045714,((((EMECR:9.88E-4,EMECR2:9.88E-4):0.042568,ANODI:0.043555):0.079358,DINGI:0.122913):0.466912,((CRYTA:0.271053,TINMA:0.271053):0.123675,EUDEL:0.394728):0.195098):0.074242):0.037622,STRCA:0.70169):0.247482,((((ACACH:0.499695,TAEGU:0.499695):0.167772,(NESNO:0.305593,MELUN:0.305593):0.361874):0.028817,((FULGL:0.632489,PYGAD:0.632489):0.026577,PELCR:0.659066):0.037218):0.133497,((ANAPL:0.592314,ANSSE:0.592314):0.097694,(GALGA:0.584613,ALELA:0.584613):0.105395):0.139773):0.119391);
end;
