# Supplementary material for: Molecular exploration of fossil eggshell uncovers hidden lineage of giant extinct bird
Source: Nat Commun. 2023 Feb 28;14:914. doi: 10.1038/s41467-023-36405-3 (PMC9974994; doi:10.1038/s41467-023-36405-3)
Supplement: Supplementary file 10 — Supplementary Data 10 [file 41467_2023_36405_MOESM10_ESM.zip › Supplementary Data 10 Genetic_data_minus_filtered_reads/5_Phylogeny_generation/ModelTest/loops.modeltest]

Testing models of evolution - Modeltest 3.7
(c) Copyright, 1998-2005 David Posada  (dposada@uvigo.es)
Facultad de Biologia, Universidad de Vigo,
Campus Universitario, 36310 Vigo, Spain
_______________________________________________________________
Wed Nov  8 10:34:07 2017
OS = Windows

Input format: PAUP* scores file 


Run settings:
  Using the AICc correction
    sample size = 1931
  Using branch lengths as parameters
    number of taxa = 34 (65 branch lengths) have been estimated
  Including all models in model-averaging calculations


---------------------------------------------------------------
*                                                             *
*         HIERARCHICAL LIKELIHOD RATIO TESTS (hLRTs)          *
*                                                             *
---------------------------------------------------------------

Confidence level = 0.01

 Equal base frequencies
   Null model = JC       			  -lnL0 = 6873.1196
   Alternative model = F81      	  -lnL1 = 6701.3521
   2(lnL1-lnL0) =  343.5352		      df = 3 
   P-value = <0.000001
 Ti=Tv
   Null model = F81      			  -lnL0 = 6701.3521
   Alternative model = HKY      	  -lnL1 = 6345.5073
   2(lnL1-lnL0) =  711.6895		      df = 1 
   P-value = <0.000001
 Equal Ti rates
   Null model = HKY      			  -lnL0 = 6345.5073
   Alternative model = TrN      	  -lnL1 = 1.0000
   2(lnL1-lnL0) = 12689.0146		      df = 1 
   P-value = <0.000001
 Equal Tv rates
   Null model = TrN      			  -lnL0 = 1.0000
   Alternative model = TIM      	  -lnL1 = 1.0000
   2(lnL1-lnL0) =    0.0000		      df = 1 
   P-value = >0.999999
 Equal rates among sites
   Null model = TrN      			  -lnL0 = 1.0000
   Alternative model = TrN+G    	  -lnL1 = 1.0000
   2(lnL1-lnL0) =    0.0000		      df = 1 
   Using mixed chi-square distribution
   P-value = >0.999999
 No Invariable sites
   Null model = TrN      			  -lnL0 = 1.0000
   Alternative model = TrN+I    	  -lnL1 = 1.0000
   2(lnL1-lnL0) =    0.0000		      df = 1 
   Using mixed chi-square distribution
   P-value = >0.999999

 Model selected: TrN
  -lnL  =	 1.0000
   K    =	70
   Base frequencies: 
     freqA = 	 0.3532
     freqC = 	 0.7768
     freqG = 	 1.0000
     freqT = 	-1.1300
   Substitution model: 
     Rate matrix
     R(a) [A-C] = 	 0.4168
     R(b) [A-G] = 	 0.2192
     R(c) [A-T] = 	 0.1310
     R(d) [C-G] = 	 0.2330
     R(e) [C-T] = 	 1.0000
     R(f) [G-T] = 	 1.0000
   Among-site rate variation
     Proportion of invariable sites = 0
     Variable sites (G)
      Equal rates for all sites


--

PAUP* Commands Block: If you want to implement the previous estimates as likelihod settings in PAUP*, attach the next block of commands after the data in your PAUP file:


[!
Likelihood settings from best-fit model (TrN) selected by hLRT in Modeltest 3.7 on Wed Nov  8 10:34:07 2017
]

BEGIN PAUP;
Lset  Base=(0.3532 0.7768 1.0000)  Nst=6  Rmat=(0.4168 0.2192 0.1310 0.2330 1.0000)  Rates=equal  Pinvar=0;
END;

--


---------------------------------------------------------------
*                                                             *
*        CORRECTED AKAIKE INFORMATION CRITERION (AICc)        *
*                                                             *
---------------------------------------------------------------


 Model selected: TIMef
  -lnL  =	 0.2202
   K    =	68
   AICc =	141.4802

   Base frequencies: 
     Equal frequencies
   Substitution model: 
     Rate matrix
     R(a) [A-C] = 	 1.0000
     R(b) [A-G] = 	6160.0229
     R(c) [A-T] = 	 0.4230
     R(d) [C-G] = 	 0.2349
     R(e) [C-T] = 	 0.1048
     R(f) [G-T] = 	 1.0000
   Among-site rate variation
     Proportion of invariable sites = 0
     Variable sites (G)
      Equal rates for all sites


--

PAUP* Commands Block: If you want to implement the previous estimates as likelihod settings in PAUP*, attach the next block of commands after the data in your PAUP file:


[!
Likelihood settings from best-fit model (TIMef) selected by AICc in Modeltest 3.7 on Wed Nov  8 10:34:07 2017
]

BEGIN PAUP;
Lset  Base=equal  Nst=6  Rmat=(1.0000 6160.0229 0.4230 0.2349 0.1048)  Rates=equal  Pinvar=0;
END;

--


 * MODEL SELECTION UNCERTAINTY : Akaike Weights

Model             -lnL   K        AICc      delta     weight  cumWeight
-----------------------------------------------------------------------
TIMef     	    0.2202	68	  141.4802	   0.0000	  0.2136	 0.2136
TrNef+G   	    0.5873	68	  142.2142	   0.7340	  0.1480	 0.3616
TrNef+I   	    1.0000	68	  143.0397	   1.5595	  0.0979	 0.4595
K81+I     	    1.0000	68	  143.0397	   1.5595	  0.0979	 0.5575
K81+G     	    1.0000	68	  143.0397	   1.5595	  0.0979	 0.6554
TVMef     	    0.1180	69	  143.4267	   1.9465	  0.0807	 0.7361
K81+I+G   	    0.6382	69	  144.4672	   2.9869	  0.0480	 0.7841
TrNef+I+G 	    1.0000	69	  145.1908	   3.7105	  0.0334	 0.8175
TIMef+I   	    1.0000	69	  145.1908	   3.7105	  0.0334	 0.8509
TIMef+G   	    1.0000	69	  145.1908	   3.7105	  0.0334	 0.8843
K81uf     	    0.2443	70	  145.8328	   4.3525	  0.0242	 0.9086
TrN       	    1.0000	70	  147.3441	   5.8639	  0.0114	 0.9200
TIMef+I+G 	    1.0000	70	  147.3441	   5.8639	  0.0114	 0.9313
TVMef+I   	    1.0000	70	  147.3441	   5.8639	  0.0114	 0.9427
TVMef+G   	    1.0000	70	  147.3441	   5.8639	  0.0114	 0.9541
SYM+I     	    0.2335	71	  147.9668	   6.4865	  0.0083	 0.9624
TrN+I     	    1.0000	71	  149.4997	   8.0195	  0.0039	 0.9663
TrN+G     	    1.0000	71	  149.4997	   8.0195	  0.0039	 0.9702
K81uf+I   	    1.0000	71	  149.4997	   8.0195	  0.0039	 0.9741
K81uf+G   	    1.0000	71	  149.4997	   8.0195	  0.0039	 0.9779
TIM       	    1.0000	71	  149.4997	   8.0195	  0.0039	 0.9818
TVMef+I+G 	    1.0000	71	  149.4997	   8.0195	  0.0039	 0.9857
SYM+G     	    1.0000	71	  149.4997	   8.0195	  0.0039	 0.9896
TIM+G     	    0.1310	72	  149.9196	   8.4394	  0.0031	 0.9927
SYM       	    2.5613	70	  150.4667	   8.9864	  0.0024	 0.9951
K81uf+I+G 	    0.6311	72	  150.9198	   9.4396	  0.0019	 0.9970
TIM+I     	    1.0000	72	  151.6577	  10.1775	  0.0013	 0.9983
TIM+I+G   	    0.1186	73	  152.0551	  10.5749	  0.0011	 0.9994
K81       	    7.6083	67	  154.1076	  12.6273	  0.0004	 0.9998
GTR+G     	    1.0000	74	  155.9806	  14.5004	  0.0002	 0.9999
GTR+I+G   	    1.0000	75	  158.1456	  16.6653	5.14e-05	 1.0000
TVM+I+G   	    4.5191	74	  163.0189	  21.5387	4.49e-06	 1.0000
SYM+I+G   	    6.8548	72	  163.3674	  21.8872	3.77e-06	 1.0000
TrN+I+G   	    7.4691	72	  164.5959	  23.1156	2.04e-06	 1.0000
GTR+I     	   11.7447	74	  177.4701	  35.9899	3.27e-09	 1.0000
TVM+I     	  379.4481	73	  910.7141	 769.2339	0.00e+00	 1.0000
TVM+G     	  647.4843	73	 1446.7865	1305.3063	0.00e+00	 1.0000
HKY+G     	 6163.3022	70	12471.9482	12330.4678	0.00e+00	 1.0000
HKY+I+G   	 6162.4380	71	12472.3760	12330.8955	0.00e+00	 1.0000
HKY+I     	 6171.1396	70	12487.6230	12346.1426	0.00e+00	 1.0000
HKY       	 6345.5073	69	12834.2051	12692.7246	0.00e+00	 1.0000
TVM       	 6387.0981	72	12923.8535	12782.3730	0.00e+00	 1.0000
K80+G     	 6426.4355	67	12991.7617	12850.2812	0.00e+00	 1.0000
K80+I+G   	 6425.3613	68	12991.7627	12850.2822	0.00e+00	 1.0000
K80+I     	 6430.6084	67	13000.1074	12858.6270	0.00e+00	 1.0000
GTR       	 6465.1255	73	13082.0693	12940.5889	0.00e+00	 1.0000
TrNef     	 6504.8682	67	13148.6270	13007.1465	0.00e+00	 1.0000
F81+G     	 6573.2231	69	13289.6367	13148.1562	0.00e+00	 1.0000
F81+I+G   	 6573.2231	70	13291.7900	13150.3096	0.00e+00	 1.0000
F81+I     	 6574.9531	69	13293.0967	13151.6162	0.00e+00	 1.0000
K80       	 6580.1279	66	13297.0010	13155.5205	0.00e+00	 1.0000
F81       	 6701.3521	68	13543.7441	13402.2637	0.00e+00	 1.0000
JC+G      	 6746.7715	66	13630.2881	13488.8076	0.00e+00	 1.0000
JC+I+G    	 6746.7715	67	13632.4336	13490.9531	0.00e+00	 1.0000
JC+I      	 6748.4707	66	13633.6865	13492.2061	0.00e+00	 1.0000
JC        	 6873.1196	65	13880.8398	13739.3594	0.00e+00	 1.0000
-----------------------------------------------------------------------
-lnL:		Negative log likelihod
 K:			Number of estimated parameters
 IC:		Information Criterion
 delta:		Information difference
 weight:	Information weight
 cumWeight:	Cumulative information weight


* MODEL AVERAGING AND PARAMETER IMPORTANCE (using AICc weights)
  Including all 56 models

                         Model-averaged
Parameter   Importance        estimates
---------------------------------------
fA				0.1093		   674.0580
fC				0.1093		  1532.8180
fG				0.1093		     9.7377
fT				0.1093		   662.9672
TiTv			0.0000		        -  
rAC				0.1222		   209.6264
rAG				0.6145		  3715.6551
rAT				0.1222		   774.4379
rCG				0.1222		     6.1817
rCT				0.6145		    69.7616
pinv(I)			0.2581		     7.2107
alpha(G)		0.3056		     3.5965
pinv(IG)		0.0997		    70.6950
alpha(IG)		0.0997		     3.7565
---------------------------------------
 Values have been rounded.
 (I):		averaged using only +I models.
 (G):		averaged using only +G models.
 (IG):		averaged using only +I+G models.

_________________________________________________________________
Program is done.
Time processing: 0.004 seconds
If you need help type '-?' in the command line of the program.
