# Supplementary material for: Molecular exploration of fossil eggshell uncovers hidden lineage of giant extinct bird
Source: Nat Commun. 2023 Feb 28;14:914. doi: 10.1038/s41467-023-36405-3 (PMC9974994; doi:10.1038/s41467-023-36405-3)
Supplement: Supplementary file 10 — Supplementary Data 10 [file 41467_2023_36405_MOESM10_ESM.zip › Supplementary Data 10 Genetic_data_minus_filtered_reads/5_Phylogeny_generation/ModelTest/m1.modeltest]

Testing models of evolution - Modeltest 3.7
(c) Copyright, 1998-2005 David Posada  (dposada@uvigo.es)
Facultad de Biologia, Universidad de Vigo,
Campus Universitario, 36310 Vigo, Spain
_______________________________________________________________
Wed Nov  8 10:30:44 2017
OS = Windows

Input format: PAUP* scores file 


Run settings:
  Using the AICc correction
    sample size = 3797
  Using branch lengths as parameters
    number of taxa = 34 (65 branch lengths) have been estimated
  Including all models in model-averaging calculations


---------------------------------------------------------------
*                                                             *
*         HIERARCHICAL LIKELIHOD RATIO TESTS (hLRTs)          *
*                                                             *
---------------------------------------------------------------

Confidence level = 0.01

 Equal base frequencies
   Null model = JC       			  -lnL0 = 11512.5088
   Alternative model = F81      	  -lnL1 = 11481.6719
   2(lnL1-lnL0) =   61.6738		      df = 3 
   P-value = <0.000001
 Ti=Tv
   Null model = F81      			  -lnL0 = 11481.6719
   Alternative model = HKY      	  -lnL1 = 10864.6572
   2(lnL1-lnL0) = 1234.0293		      df = 1 
   P-value = <0.000001
 Equal Ti rates
   Null model = HKY      			  -lnL0 = 10864.6572
   Alternative model = TrN      	  -lnL1 = 1.0000
   2(lnL1-lnL0) = 21727.3145		      df = 1 
   P-value = <0.000001
 Equal Tv rates
   Null model = TrN      			  -lnL0 = 1.0000
   Alternative model = TIM      	  -lnL1 = 1.0000
   2(lnL1-lnL0) =    0.0000		      df = 1 
   P-value = >0.999999
 Equal rates among sites
   Null model = TrN      			  -lnL0 = 1.0000
   Alternative model = TrN+G    	  -lnL1 = 1.0000
   2(lnL1-lnL0) =    0.0000		      df = 1 
   Using mixed chi-square distribution
   P-value = >0.999999
 No Invariable sites
   Null model = TrN      			  -lnL0 = 1.0000
   Alternative model = TrN+I    	  -lnL1 = 1.0000
   2(lnL1-lnL0) =    0.0000		      df = 1 
   Using mixed chi-square distribution
   P-value = >0.999999

 Model selected: TrN
  -lnL  =	 1.0000
   K    =	70
   Base frequencies: 
     freqA = 	 0.5534
     freqC = 	 1.2971
     freqG = 	 1.0000
     freqT = 	-1.8505
   Substitution model: 
     Rate matrix
     R(a) [A-C] = 	 0.2869
     R(b) [A-G] = 	 0.2589
     R(c) [A-T] = 	 0.2162
     R(d) [C-G] = 	 0.2379
     R(e) [C-T] = 	 1.0000
     R(f) [G-T] = 	 1.0000
   Among-site rate variation
     Proportion of invariable sites = 0
     Variable sites (G)
      Equal rates for all sites


--

PAUP* Commands Block: If you want to implement the previous estimates as likelihod settings in PAUP*, attach the next block of commands after the data in your PAUP file:


[!
Likelihood settings from best-fit model (TrN) selected by hLRT in Modeltest 3.7 on Wed Nov  8 10:30:44 2017
]

BEGIN PAUP;
Lset  Base=(0.5534 1.2971 1.0000)  Nst=6  Rmat=(0.2869 0.2589 0.2162 0.2379 1.0000)  Rates=equal  Pinvar=0;
END;

--


---------------------------------------------------------------
*                                                             *
*        CORRECTED AKAIKE INFORMATION CRITERION (AICc)        *
*                                                             *
---------------------------------------------------------------


 Model selected: TIMef
  -lnL  =	 0.1249
   K    =	68
   AICc =	138.7669

   Base frequencies: 
     Equal frequencies
   Substitution model: 
     Rate matrix
     R(a) [A-C] = 	 1.0000
     R(b) [A-G] = 	10636.3164
     R(c) [A-T] = 	 0.2787
     R(d) [C-G] = 	 0.2886
     R(e) [C-T] = 	 0.1987
     R(f) [G-T] = 	 1.0000
   Among-site rate variation
     Proportion of invariable sites = 0
     Variable sites (G)
      Equal rates for all sites


--

PAUP* Commands Block: If you want to implement the previous estimates as likelihod settings in PAUP*, attach the next block of commands after the data in your PAUP file:


[!
Likelihood settings from best-fit model (TIMef) selected by AICc in Modeltest 3.7 on Wed Nov  8 10:30:44 2017
]

BEGIN PAUP;
Lset  Base=equal  Nst=6  Rmat=(1.0000 10636.3164 0.2787 0.2886 0.1987)  Rates=equal  Pinvar=0;
END;

--


 * MODEL SELECTION UNCERTAINTY : Akaike Weights

Model             -lnL   K        AICc      delta     weight  cumWeight
-----------------------------------------------------------------------
TIMef     	    0.1249	68	  138.7669	   0.0000	  0.2250	 0.2250
TrNef+G   	    0.6763	68	  139.8698	   1.1030	  0.1296	 0.3546
TrNef+I   	    1.0000	68	  140.5172	   1.7503	  0.0938	 0.4484
K81+I     	    1.0000	68	  140.5172	   1.7503	  0.0938	 0.5422
K81+G     	    1.0000	68	  140.5172	   1.7503	  0.0938	 0.6359
TVMef     	    0.2127	69	  141.0172	   2.2503	  0.0730	 0.7090
K81+I+G   	    0.7126	69	  142.0171	   3.2502	  0.0443	 0.7533
TrNef+I+G 	    1.0000	69	  142.5919	   3.8250	  0.0332	 0.7865
TIMef+I   	    1.0000	69	  142.5919	   3.8250	  0.0332	 0.8197
TIMef+G   	    1.0000	69	  142.5919	   3.8250	  0.0332	 0.8530
K81uf     	    0.1428	70	  142.9534	   4.1865	  0.0277	 0.8807
SYM       	    0.2141	70	  143.0960	   4.3291	  0.0258	 0.9066
TrN       	    1.0000	70	  144.6677	   5.9008	  0.0118	 0.9183
TIMef+I+G 	    1.0000	70	  144.6677	   5.9008	  0.0118	 0.9301
TVMef+I   	    1.0000	70	  144.6677	   5.9008	  0.0118	 0.9419
TVMef+G   	    1.0000	70	  144.6677	   5.9008	  0.0118	 0.9536
SYM+I     	    0.2907	71	  145.3261	   6.5592	  0.0085	 0.9621
TrN+I     	    1.0000	71	  146.7447	   7.9778	  0.0042	 0.9663
TrN+G     	    1.0000	71	  146.7447	   7.9778	  0.0042	 0.9704
K81uf+I   	    1.0000	71	  146.7447	   7.9778	  0.0042	 0.9746
K81uf+G   	    1.0000	71	  146.7447	   7.9778	  0.0042	 0.9788
TIM       	    1.0000	71	  146.7447	   7.9778	  0.0042	 0.9829
TVMef+I+G 	    1.0000	71	  146.7447	   7.9778	  0.0042	 0.9871
SYM+G     	    1.0000	71	  146.7447	   7.9778	  0.0042	 0.9913
TIM+G     	    0.2166	72	  147.2559	   8.4890	  0.0032	 0.9945
K81uf+I+G 	    0.7230	72	  148.2688	   9.5019	  0.0019	 0.9964
TIM+I     	    1.0000	72	  148.8228	  10.0559	  0.0015	 0.9979
TIM+I+G   	    0.2137	73	  149.3293	  10.5624	  0.0011	 0.9991
SYM+I+G   	    1.9842	72	  150.7911	  12.0242	  0.0006	 0.9996
GTR+G     	    1.0000	74	  152.9823	  14.2154	  0.0002	 0.9998
K81       	    9.0403	67	  154.5242	  15.7573	8.52e-05	 0.9999
GTR+I+G   	    1.0000	75	  155.0637	  16.2968	6.51e-05	 0.9999
TVM+I+G   	    2.8564	74	  156.6951	  17.9282	2.88e-05	 1.0000
GTR+I     	    3.1703	74	  157.3229	  18.5560	2.10e-05	 1.0000
TrN+I+G   	    8.9699	72	  164.7625	  25.9956	5.10e-07	 1.0000
TVM+I     	   30.0587	73	  209.0193	  70.2524	1.25e-16	 1.0000
TVM+G     	   31.0076	73	  210.9171	  72.1503	4.84e-17	 1.0000
HKY+G     	10637.7578	70	21418.1836	21279.4160	0.00e+00	 1.0000
HKY+I+G   	10636.9141	71	21418.5723	21279.8047	0.00e+00	 1.0000
HKY+I     	10638.5742	70	21419.8164	21281.0488	0.00e+00	 1.0000
TVM       	10659.5498	72	21465.9219	21327.1543	0.00e+00	 1.0000
K80+I+G   	10684.0723	68	21506.6621	21367.8945	0.00e+00	 1.0000
K80+G     	10685.1768	67	21506.7969	21368.0293	0.00e+00	 1.0000
K80+I     	10686.2363	67	21508.9160	21370.1484	0.00e+00	 1.0000
GTR       	10800.1709	73	21749.2441	21610.4766	0.00e+00	 1.0000
TrNef     	10825.7227	67	21787.8887	21649.1211	0.00e+00	 1.0000
HKY       	10864.6572	69	21869.9062	21731.1387	0.00e+00	 1.0000
K80       	10902.2920	66	21938.9551	21800.1875	0.00e+00	 1.0000
F81+I     	11296.8613	69	22734.3145	22595.5469	0.00e+00	 1.0000
F81+G     	11297.2148	69	22735.0215	22596.2539	0.00e+00	 1.0000
F81+I+G   	11296.8613	70	22736.3906	22597.6230	0.00e+00	 1.0000
JC+I      	11334.7334	66	22803.8379	22665.0703	0.00e+00	 1.0000
JC+G      	11335.3301	66	22805.0312	22666.2637	0.00e+00	 1.0000
JC+I+G    	11334.6924	67	22805.8281	22667.0605	0.00e+00	 1.0000
F81       	11481.6719	68	23101.8613	22963.0938	0.00e+00	 1.0000
JC        	11512.5088	65	23157.3164	23018.5488	0.00e+00	 1.0000
-----------------------------------------------------------------------
-lnL:		Negative log likelihod
 K:			Number of estimated parameters
 IC:		Information Criterion
 delta:		Information difference
 weight:	Information weight
 cumWeight:	Cumulative information weight


* MODEL AVERAGING AND PARAMETER IMPORTANCE (using AICc weights)
  Including all 56 models

                         Model-averaged
Parameter   Importance        estimates
---------------------------------------
fA				0.1113		  1213.1460
fC				0.1113		  2851.3993
fG				0.1113		    18.8450
fT				0.1113		  1153.7467
TiTv			0.0000		        -  
rAC				0.1401		   331.1522
rAG				0.6293		  6064.7352
rAT				0.1401		  1211.6392
rCG				0.1401		     4.1920
rCT				0.6293		   516.5478
pinv(I)			0.2509		    12.6267
alpha(G)		0.2843		     6.8046
pinv(IG)		0.0972		   129.0091
alpha(IG)		0.0972		     6.6287
---------------------------------------
 Values have been rounded.
 (I):		averaged using only +I models.
 (G):		averaged using only +G models.
 (IG):		averaged using only +I+G models.

_________________________________________________________________
Program is done.
Time processing: 0.029 seconds
If you need help type '-?' in the command line of the program.
