# Supplementary material for: Molecular exploration of fossil eggshell uncovers hidden lineage of giant extinct bird
Source: Nat Commun. 2023 Feb 28;14:914. doi: 10.1038/s41467-023-36405-3 (PMC9974994; doi:10.1038/s41467-023-36405-3)
Supplement: Supplementary file 10 — Supplementary Data 10 [file 41467_2023_36405_MOESM10_ESM.zip › Supplementary Data 10 Genetic_data_minus_filtered_reads/5_Phylogeny_generation/ModelTest/loops_model.scores]

Tree	-lnL
1	6873.11965766
Tree	-lnL	pinv
1	6748.47065357	0.60899058
Tree	-lnL	shape
1	6746.77132442	0.304941
Tree	-lnL	pinv	shape
1	6746.77132442	0.00000000	0.304941
Tree	-lnL	piA	piC	piG	piT
1	6701.35191823	0.37637667	0.24165700	0.12818689	0.25377944
Tree	-lnL	piA	piC	piG	piT	pinv
1	6574.95301529	0.37055601	0.24830925	0.12527276	0.25586197	0.60927478
Tree	-lnL	piA	piC	piG	piT	shape
1	6573.22309841	0.37015164	0.24877359	0.12518088	0.25589389	0.300446
Tree	-lnL	piA	piC	piG	piT	pinv	shape
1	6573.22309841	0.37015164	0.24877359	0.12518088	0.25589389	0.00000000	0.300446
Tree	-lnL	ti/tv
1	6580.12799288	3.34657813
Tree	-lnL	ti/tv	pinv
1	6430.60834802	4.00611874	0.63846424
Tree	-lnL	ti/tv	shape
1	6426.43562282	4.10977982	0.243791
Tree	-lnL	ti/tv	pinv	shape
1	6425.36131259	4.18907522	0.38577688	0.670930
Tree	-lnL	piA	piC	piG	piT	ti/tv
1	6345.50751220	0.39277866	0.24091299	0.11121213	0.25509622	3.44526254
Tree	-lnL	piA	piC	piG	piT	ti/tv	pinv
1	6171.13974034	0.42129962	0.23670049	0.10595316	0.23604672	4.66535739	0.63227595
Tree	-lnL	piA	piC	piG	piT	ti/tv	shape
1	6163.30217396	0.42424934	0.23664599	0.10440132	0.23470336	5.10695206	0.217456
Tree	-lnL	piA	piC	piG	piT	ti/tv	pinv	shape
1	6162.43810961	0.42308626	0.23724041	0.10464468	0.23502865	5.25727235	0.41658814	0.637413
Tree	-lnL	rAC	rAG	rAT	rCG	rCT	rGT
1	6504.86812114	1.00000000	3.63202898	1.00000000	1.00000000	10.67349806	1.00000000
Tree	-lnL	rAC	rAG	rAT	rCG	rCT	rGT	pinv
1	6380.42481114	1.00000000	4.07153634	1.00000000	1.00000000	12.80635774	1.00000000	0.58725229
Tree	-lnL	rAC	rAG	rAT	rCG	rCT	rGT	shape
1	6374.50167925	1.00000000	4.10046773	1.00000000	1.00000000	13.72817827	1.00000000	0.306518
Tree	-lnL	rAC	rAG	rAT	rCG	rCT	rGT	pinv	shape
1	6373.55441738	1.00000000	4.13271394	1.00000000	1.00000000	13.96608084	1.00000000	0.35316602	0.776790
Tree	-lnL	piA	piC	piG	piT	rAC	rAG	rAT	rCG	rCT	rGT
1	6304.45101948	0.41682590	0.21917406	0.13098328	0.23301676	1.00000000	4.70496511	1.00000000	1.00000000	11.73993055	1.00000000
Tree	-lnL	piA	piC	piG	piT	rAC	rAG	rAT	rCG	rCT	rGT	pinv
1	6160.92339793	0.42637917	0.22844893	0.11847246	0.22669944	1.00000000	7.25574324	1.00000000	1.00000000	14.17009626	1.00000000	0.61054539
Tree	-lnL	piA	piC	piG	piT	rAC	rAG	rAT	rCG	rCT	rGT	shape
1	6152.34910847	0.42785434	0.22849056	0.11786805	0.22578705	1.00000000	7.46907952	1.00000000	1.00000000	15.82366298	1.00000000	0.257452
Tree	-lnL	piA	piC	piG	piT	rAC	rAG	rAT	rCG	rCT	rGT	pinv	shape
1	6150.48455219	0.42810314	0.22855796	0.11784992	0.22548898	1.00000000	7.60825940	1.00000000	1.00000000	16.45671883	1.00000000	0.35965392	0.609686
Tree	-lnL	rAC	rAG	rAT	rCG	rCT	rGT
1	6577.44399585	1.00000000	5.55010025	0.65778924	0.65778924	5.55010025	1.00000000
Tree	-lnL	rAC	rAG	rAT	rCG	rCT	rGT	pinv
1	6427.72269241	1.00000000	6.27082981	0.56791692	0.56791692	6.27082981	1.00000000	0.63820689
Tree	-lnL	rAC	rAG	rAT	rCG	rCT	rGT	shape
1	6423.44075562	1.00000000	6.38211920	0.55590864	0.55590864	6.38211920	1.00000000	0.244342
Tree	-lnL	rAC	rAG	rAT	rCG	rCT	rGT	pinv	shape
1	6422.36567642	1.00000000	6.48873351	0.55104885	0.55104885	6.48873351	1.00000000	0.37683368	0.650247
Tree	-lnL	piA	piC	piG	piT	rAC	rAG	rAT	rCG	rCT	rGT
1	6342.17315212	0.39284319	0.23868265	0.11122150	0.25725266	1.00000000	6.61824775	0.62086086	0.62086086	6.61824775	1.00000000
Tree	-lnL	piA	piC	piG	piT	rAC	rAG	rAT	rCG	rCT	rGT	pinv
1	6168.91970630	0.42121417	0.23470991	0.10606580	0.23801012	1.00000000	9.18853950	0.59324290	0.59324290	9.18853950	1.00000000	0.63106169
Tree	-lnL	piA	piC	piG	piT	rAC	rAG	rAT	rCG	rCT	rGT	shape
1	6160.98533774	0.42409684	0.23437681	0.10456661	0.23695974	1.00000000	9.89638462	0.56328758	0.56328758	9.89638462	1.00000000	0.220235
Tree	-lnL	piA	piC	piG	piT	rAC	rAG	rAT	rCG	rCT	rGT	pinv	shape
1	6160.02314257	0.42301849	0.23487533	0.10477368	0.23733250	1.00000000	10.10601125	0.55217210	0.55217210	10.10601125	1.00000000	0.39893294	0.602242
Tree	-lnL	rAC	rAG	rAT	rCG	rCT	rGT
1	6502.11195858	1.00000000	2.99980516	0.65110285	0.65110285	8.82186478	1.00000000
Tree	-lnL	rAC	rAG	rAT	rCG	rCT	rGT	pinv
1	6377.70904441	1.00000000	3.22624883	0.58655780	0.58655780	10.11569417	1.00000000	0.58682997
Tree	-lnL	rAC	rAG	rAT	rCG	rCT	rGT	shape
1	6371.67770579	1.00000000	3.20718672	0.56604743	0.56604743	10.70702247	1.00000000	0.307733
Tree	-lnL	rAC	rAG	rAT	rCG	rCT	rGT	pinv	shape
1	6370.73231225	1.00000000	3.22510634	0.56281190	0.56281190	10.86024592	1.00000000	0.34853704	0.766849
Tree	-lnL	piA	piC	piG	piT	rAC	rAG	rAT	rCG	rCT	rGT
1	6301.07794589	0.41687018	0.21730439	0.13095407	0.23487135	1.00000000	3.79080257	0.61713158	0.61713158	9.45757911	1.00000000
Tree	-lnL	piA	piC	piG	piT	rAC	rAG	rAT	rCG	rCT	rGT	pinv
1	6158.88150370	0.42609981	0.22697068	0.11855685	0.22837265	1.00000000	5.86034903	0.61267380	0.61267380	11.36605988	1.00000000	0.60914213
Tree	-lnL	piA	piC	piG	piT	rAC	rAG	rAT	rCG	rCT	rGT	shape
1	6150.16559347	0.42757684	0.22648444	0.11799329	0.22794543	1.00000000	5.89496942	0.58066680	0.58066680	12.39896983	1.00000000	0.260755
Tree	-lnL	piA	piC	piG	piT	rAC	rAG	rAT	rCG	rCT	rGT	pinv	shape
1	6148.27393013	0.42787737	0.22660847	0.11796542	0.22754874	1.00000000	5.97884841	0.57086556	0.57086556	12.82250329	1.00000000	0.35533178	0.607307
Tree	-lnL	rAC	rAG	rAT	rCG	rCT	rGT
1	6540.32020400	15.98049935	58.76382130	9.55230509	2.10457982	58.76382130	1.00000000
Tree	-lnL	rAC	rAG	rAT	rCG	rCT	rGT	pinv
1	6387.09838544	64.89547284	255.94062586	38.54136157	4.15857965	255.94062586	1.00000000	0.63838839
Tree	-lnL	rAC	rAG	rAT	rCG	rCT	rGT	shape
1	6382.28887270	95.83086066	379.44807158	55.99601295	5.18226959	379.44807158	1.00000000	0.243231
Tree	-lnL	rAC	rAG	rAT	rCG	rCT	rGT	pinv	shape
1	6381.24839406	161.86086825	647.48423943	94.74395668	7.93908588	647.48423943	1.00000000	0.34723436	0.578924
Tree	-lnL	piA	piC	piG	piT	rAC	rAG	rAT	rCG	rCT	rGT
1	6327.45872332	0.38823753	0.23609023	0.11507371	0.26059853	8.22572712	42.64802933	4.51913151	2.38411391	42.64802933	1.00000000
Tree	-lnL	piA	piC	piG	piT	rAC	rAG	rAT	rCG	rCT	rGT	pinv
1	6162.58363724	0.41618227	0.23389369	0.11011687	0.23980717	7.80228350	60.19362008	4.55941375	2.56128364	60.19362008	1.00000000	0.63314801
Tree	-lnL	piA	piC	piG	piT	rAC	rAG	rAT	rCG	rCT	rGT	shape
1	6155.53901354	0.41863159	0.23351047	0.10844733	0.23941060	7.21250357	59.29887022	4.02418130	2.20057028	59.29887022	1.00000000	0.223570
Tree	-lnL	piA	piC	piG	piT	rAC	rAG	rAT	rCG	rCT	rGT	pinv	shape
1	6154.71052963	0.41748270	0.23397810	0.10859123	0.23994797	6.85484435	57.07701710	3.75904454	1.93818533	57.07701710	1.00000000	0.31548861	0.462645
Tree	-lnL	rAC	rAG	rAT	rCG	rCT	rGT
1	6465.12572040	14.46343020	28.97433202	8.39115161	2.10417163	84.91745645	1.00000000
Tree	-lnL	rAC	rAG	rAT	rCG	rCT	rGT	pinv
1	6340.28735124	20.65998138	44.72518254	11.74474640	2.11012675	134.50067503	1.00000000	0.59225892
Tree	-lnL	rAC	rAG	rAT	rCG	rCT	rGT	shape
1	6334.54941999	20.85297180	44.58195204	11.40491449	1.91864025	141.48459211	1.00000000	0.303975
Tree	-lnL	rAC	rAG	rAT	rCG	rCT	rGT	pinv	shape
1	6333.67924281	20.72303361	44.49495665	11.32957427	1.81301771	142.26277324	1.00000000	0.34467848	0.745341
Tree	-lnL	piA	piC	piG	piT	rAC	rAG	rAT	rCG	rCT	rGT
1	6285.10208578	0.41117525	0.21498169	0.13669708	0.23714598	8.17618727	23.78772684	4.40310421	2.32239897	60.08374748	1.00000000
Tree	-lnL	piA	piC	piG	piT	rAC	rAG	rAT	rCG	rCT	rGT	pinv
1	6150.12740862	0.41988142	0.22461968	0.12573771	0.22976119	7.93021628	35.34284104	4.55542252	2.44691435	74.56393915	1.00000000	0.60431068
Tree	-lnL	piA	piC	piG	piT	rAC	rAG	rAT	rCG	rCT	rGT	shape
1	6141.71205079	0.42152117	0.22388579	0.12504423	0.22954881	7.69817450	34.02185947	4.15524831	2.11415470	77.81915582	1.00000000	0.271022
Tree	-lnL	piA	piC	piG	piT	rAC	rAG	rAT	rCG	rCT	rGT	pinv	shape
1	6140.00170133	0.42183369	0.22403526	0.12480367	0.22932738	7.49802559	33.61171347	4.01353930	1.94149125	77.94634505	1.00000000	0.34968602	0.628470
