# Supplementary material for: Molecular exploration of fossil eggshell uncovers hidden lineage of giant extinct bird
Source: Nat Commun. 2023 Feb 28;14:914. doi: 10.1038/s41467-023-36405-3 (PMC9974994; doi:10.1038/s41467-023-36405-3)
Supplement: Supplementary file 10 — Supplementary Data 10 [file 41467_2023_36405_MOESM10_ESM.zip › Supplementary Data 10 Genetic_data_minus_filtered_reads/5_Phylogeny_generation/ModelTest/stems.modeltest]

Testing models of evolution - Modeltest 3.7
(c) Copyright, 1998-2005 David Posada  (dposada@uvigo.es)
Facultad de Biologia, Universidad de Vigo,
Campus Universitario, 36310 Vigo, Spain
_______________________________________________________________
Wed Nov  8 10:33:26 2017
OS = Windows

Input format: PAUP* scores file 


Run settings:
  Using the AICc correction
    sample size = 1937
  Using branch lengths as parameters
    number of taxa = 34 (65 branch lengths) have been estimated
  Including all models in model-averaging calculations


---------------------------------------------------------------
*                                                             *
*         HIERARCHICAL LIKELIHOD RATIO TESTS (hLRTs)          *
*                                                             *
---------------------------------------------------------------

Confidence level = 0.01

 Equal base frequencies
   Null model = JC       			  -lnL0 = 4195.9106
   Alternative model = F81      	  -lnL1 = 4195.0371
   2(lnL1-lnL0) =    1.7471		      df = 3 
   P-value =  0.626520
 Ti=Tv
   Null model = JC       			  -lnL0 = 4195.9106
   Alternative model = K80      	  -lnL1 = 4025.0623
   2(lnL1-lnL0) =  341.6968		      df = 1 
   P-value = <0.000001
 Equal Ti rates
   Null model = K80      			  -lnL0 = 4025.0623
   Alternative model = TrNef    	  -lnL1 = 4024.0010
   2(lnL1-lnL0) =    2.1226		      df = 1 
   P-value =  0.145144
 Equal Tv rates
   Null model = K80      			  -lnL0 = 4025.0623
   Alternative model = K81      	  -lnL1 = 25.9101
   2(lnL1-lnL0) = 7998.3042		      df = 1 
   P-value = <0.000001
 Only two Tv rates
   Null model = K81      			  -lnL0 = 25.9101
   Alternative model = TVMef    	  -lnL1 = 0.2564
   2(lnL1-lnL0) =   51.3074		      df = 2 
   P-value = <0.000001
 Equal rates among sites
   Null model = TVMef    			  -lnL0 = 0.2564
   Alternative model = TVMef+G  	  -lnL1 = 1.0000
   2(lnL1-lnL0) =   -1.4872		      df = 1 
   Using mixed chi-square distribution
   P-value =  0.500000
 No Invariable sites
   Null model = TVMef    			  -lnL0 = 0.2564
   Alternative model = TVMef+I  	  -lnL1 = 1.0000
   2(lnL1-lnL0) =   -1.4872		      df = 1 
   Using mixed chi-square distribution
   P-value =  0.500000

 Model selected: TVMef
  -lnL  =	 0.2564
   K    =	69
   Base frequencies: 
     Equal frequencies
   Substitution model: 
     Rate matrix
     R(a) [A-C] = 	 0.2570
     R(b) [A-G] = 	 1.0000
     R(c) [A-T] = 	17.5620
     R(d) [C-G] = 	 0.4833
     R(e) [C-T] = 	 0.4833
     R(f) [G-T] = 	 1.0000
   Among-site rate variation
     Proportion of invariable sites = 0
     Variable sites (G)
      Equal rates for all sites


--

PAUP* Commands Block: If you want to implement the previous estimates as likelihod settings in PAUP*, attach the next block of commands after the data in your PAUP file:


[!
Likelihood settings from best-fit model (TVMef) selected by hLRT in Modeltest 3.7 on Wed Nov  8 10:33:26 2017
]

BEGIN PAUP;
Lset  Base=equal  Nst=6  Rmat=(0.2570 1.0000 17.5620 0.4833 0.4833)  Rates=equal  Pinvar=0;
END;

--


---------------------------------------------------------------
*                                                             *
*        CORRECTED AKAIKE INFORMATION CRITERION (AICc)        *
*                                                             *
---------------------------------------------------------------


 Model selected: TIMef
  -lnL  =	 0.0199
   K    =	68
   AICc =	141.0634

   Base frequencies: 
     Equal frequencies
   Substitution model: 
     Rate matrix
     R(a) [A-C] = 	 1.0000
     R(b) [A-G] = 	3961.7798
     R(c) [A-T] = 	 0.2430
     R(d) [C-G] = 	 0.2445
     R(e) [C-T] = 	 0.2539
     R(f) [G-T] = 	 1.0000
   Among-site rate variation
     Proportion of invariable sites = 0
     Variable sites (G)
      Equal rates for all sites


--

PAUP* Commands Block: If you want to implement the previous estimates as likelihod settings in PAUP*, attach the next block of commands after the data in your PAUP file:


[!
Likelihood settings from best-fit model (TIMef) selected by AICc in Modeltest 3.7 on Wed Nov  8 10:33:26 2017
]

BEGIN PAUP;
Lset  Base=equal  Nst=6  Rmat=(1.0000 3961.7798 0.2430 0.2445 0.2539)  Rates=equal  Pinvar=0;
END;

--


 * MODEL SELECTION UNCERTAINTY : Akaike Weights

Model             -lnL   K        AICc      delta     weight  cumWeight
-----------------------------------------------------------------------
TIMef     	    0.0199	68	  141.0634	   0.0000	  0.2572	 0.2572
TrNef+G   	    0.8421	68	  142.7078	   1.6444	  0.1130	 0.3702
TrNef+I   	    1.0000	68	  143.0236	   1.9601	  0.0965	 0.4667
K81+I     	    1.0000	68	  143.0236	   1.9601	  0.0965	 0.5633
K81+G     	    1.0000	68	  143.0236	   1.9601	  0.0965	 0.6598
TVMef     	    0.2564	69	  143.6869	   2.6235	  0.0693	 0.7291
K81+I+G   	    0.8439	69	  144.8619	   3.7985	  0.0385	 0.7676
TrNef+I+G 	    1.0000	69	  145.1741	   4.1106	  0.0329	 0.8005
TIMef+I   	    1.0000	69	  145.1741	   4.1106	  0.0329	 0.8334
TIMef+G   	    1.0000	69	  145.1741	   4.1106	  0.0329	 0.8664
K81uf     	    0.0067	70	  145.3404	   4.2769	  0.0303	 0.8967
SYM       	    0.6588	70	  146.6445	   5.5810	  0.0158	 0.9125
TrN       	    1.0000	70	  147.3269	   6.2635	  0.0112	 0.9237
TIMef+I+G 	    1.0000	70	  147.3269	   6.2635	  0.0112	 0.9349
TVMef+I   	    1.0000	70	  147.3269	   6.2635	  0.0112	 0.9461
TVMef+G   	    1.0000	70	  147.3269	   6.2635	  0.0112	 0.9574
SYM+I     	    0.2447	71	  147.9715	   6.9080	  0.0081	 0.9655
TrN+I     	    1.0000	71	  149.4820	   8.4186	  0.0038	 0.9693
TrN+G     	    1.0000	71	  149.4820	   8.4186	  0.0038	 0.9731
K81uf+I   	    1.0000	71	  149.4820	   8.4186	  0.0038	 0.9770
K81uf+G   	    1.0000	71	  149.4820	   8.4186	  0.0038	 0.9808
TIM       	    1.0000	71	  149.4820	   8.4186	  0.0038	 0.9846
TVMef+I+G 	    1.0000	71	  149.4820	   8.4186	  0.0038	 0.9884
SYM+G     	    1.0000	71	  149.4820	   8.4186	  0.0038	 0.9922
TIM+G     	    0.2574	72	  150.1543	   9.0909	  0.0027	 0.9950
K81uf+I+G 	    0.8436	72	  151.3266	  10.2631	  0.0015	 0.9965
TIM+I     	    1.0000	72	  151.6395	  10.5760	  0.0013	 0.9978
TIM+I+G   	    0.2554	73	  152.3101	  11.2467	  0.0009	 0.9987
SYM+I+G   	    1.6756	72	  152.9906	  11.9272	  0.0007	 0.9994
GTR+I     	    0.5556	74	  155.0726	  14.0091	  0.0002	 0.9996
TVM+I+G   	    0.8155	74	  155.5923	  14.5288	  0.0002	 0.9998
GTR+G     	    1.0000	74	  155.9613	  14.8979	  0.0001	 0.9999
GTR+I+G   	    1.0000	75	  158.1257	  17.0623	5.07e-05	 1.0000
K81       	   25.9101	67	  190.6956	  49.6322	4.29e-12	 1.0000
TrN+I+G   	   23.6208	72	  196.8812	  55.8177	1.95e-13	 1.0000
TVM+I     	   26.6510	73	  205.1013	  64.0378	3.20e-15	 1.0000
TVM+G     	   26.7453	73	  205.2899	  64.2265	2.91e-15	 1.0000
K80+I     	 3963.2947	67	 8065.4648	7924.4014	0.00e+00	 1.0000
K80+I+G   	 3963.2947	68	 8067.6128	7926.5493	0.00e+00	 1.0000
HKY+I     	 3962.5908	70	 8070.5083	7929.4448	0.00e+00	 1.0000
HKY+I+G   	 3962.5911	71	 8072.6641	7931.6006	0.00e+00	 1.0000
TVM       	 3962.2327	72	 8074.1050	7933.0415	0.00e+00	 1.0000
K80+G     	 3970.2178	67	 8079.3110	7938.2476	0.00e+00	 1.0000
HKY+G     	 3969.4084	70	 8084.1436	7943.0801	0.00e+00	 1.0000
K80       	 4025.0623	66	 8186.8540	8045.7905	0.00e+00	 1.0000
TrNef     	 4024.0010	67	 8186.8774	8045.8140	0.00e+00	 1.0000
HKY       	 4024.1052	69	 8191.3848	8050.3213	0.00e+00	 1.0000
GTR       	 4022.7148	73	 8197.2285	8056.1650	0.00e+00	 1.0000
JC+I      	 4142.8076	66	 8422.3447	8281.2812	0.00e+00	 1.0000
JC+I+G    	 4142.8076	67	 8424.4902	8283.4268	0.00e+00	 1.0000
F81+I     	 4141.9766	69	 8427.1270	8286.0635	0.00e+00	 1.0000
JC+G      	 4146.2075	66	 8429.1445	8288.0811	0.00e+00	 1.0000
F81+I+G   	 4141.9771	70	 8429.2812	8288.2178	0.00e+00	 1.0000
F81+G     	 4145.3608	69	 8433.8955	8292.8320	0.00e+00	 1.0000
JC        	 4195.9106	65	 8526.4072	8385.3438	0.00e+00	 1.0000
F81       	 4195.0371	68	 8531.0977	8390.0342	0.00e+00	 1.0000
-----------------------------------------------------------------------
-lnL:		Negative log likelihod
 K:			Number of estimated parameters
 IC:		Information Criterion
 delta:		Information difference
 weight:	Information weight
 cumWeight:	Cumulative information weight


* MODEL AVERAGING AND PARAMETER IMPORTANCE (using AICc weights)
  Including all 56 models

                         Model-averaged
Parameter   Importance        estimates
---------------------------------------
fA				0.1049		   444.6521
fC				0.1049		  1204.4594
fG				0.1049		     7.5538
fT				0.1049		   445.0359
TiTv			0.0000		        -  
rAC				0.1246		   134.7407
rAG				0.6333		  2343.5451
rAT				0.1246		   489.3336
rCG				0.1246		     4.5608
rCT				0.6333		   126.1843
pinv(I)			0.2545		    19.3213
alpha(G)		0.2681		    10.8243
pinv(IG)		0.0898		    45.6318
alpha(IG)		0.0898		    16.7024
---------------------------------------
 Values have been rounded.
 (I):		averaged using only +I models.
 (G):		averaged using only +G models.
 (IG):		averaged using only +I+G models.

_________________________________________________________________
Program is done.
Time processing: 0.007 seconds
If you need help type '-?' in the command line of the program.
