# Supplementary material for: Molecular exploration of fossil eggshell uncovers hidden lineage of giant extinct bird
Source: Nat Commun. 2023 Feb 28;14:914. doi: 10.1038/s41467-023-36405-3 (PMC9974994; doi:10.1038/s41467-023-36405-3)
Supplement: Supplementary file 10 — Supplementary Data 10 [file 41467_2023_36405_MOESM10_ESM.zip › Supplementary Data 10 Genetic_data_minus_filtered_reads/5_Phylogeny_generation/ModelTest/m2_model.scores]

Tree	-lnL
1	7346.41895634
Tree	-lnL	pinv
1	7284.23661050	0.85147312
Tree	-lnL	shape
1	7291.81443036	0.002158
Tree	-lnL	pinv	shape
1	7284.23660434	0.85157877	infinity
Tree	-lnL	piA	piC	piG	piT
1	6960.52235413	0.17582376	0.29040325	0.12631612	0.40745686
Tree	-lnL	piA	piC	piG	piT	pinv
1	6895.39604816	0.17523987	0.29189880	0.12567028	0.40719105	0.85721278
Tree	-lnL	piA	piC	piG	piT	shape
1	6904.30029867	0.17550905	0.29109072	0.12598819	0.40741204	0.021521
Tree	-lnL	piA	piC	piG	piT	pinv	shape
1	6895.39608177	0.17523661	0.29189217	0.12566961	0.40720161	0.85702421	infinity
Tree	-lnL	ti/tv
1	7172.45830252	6.68867166
Tree	-lnL	ti/tv	pinv
1	7102.17430322	7.52073223	0.87006966
Tree	-lnL	ti/tv	shape
1	7114.10612974	7.02271909	0.021656
Tree	-lnL	ti/tv	pinv	shape
1	7102.17465210	7.52281542	0.48056516	0.033131
Tree	-lnL	piA	piC	piG	piT	ti/tv
1	6824.15902742	0.18273111	0.28351549	0.13031402	0.40343938	6.65788785
Tree	-lnL	piA	piC	piG	piT	ti/tv	pinv
1	6757.79842104	0.18323250	0.28551279	0.12964277	0.40161194	7.40408688	0.85855632
Tree	-lnL	piA	piC	piG	piT	ti/tv	shape
1	6767.17221537	0.18293948	0.28426172	0.12993006	0.40286874	7.04704095	0.028463
Tree	-lnL	piA	piC	piG	piT	ti/tv	pinv	shape
1	6757.79838992	0.18322784	0.28551315	0.12965308	0.40160593	7.40539883	0.85857858	infinity
Tree	-lnL	rAC	rAG	rAT	rCG	rCT	rGT
1	7165.46228283	1.00000000	8.78918836	1.00000000	1.00000000	15.42139595	1.00000000
Tree	-lnL	rAC	rAG	rAT	rCG	rCT	rGT	pinv
1	7096.70748988	1.00000000	9.49756138	1.00000000	1.00000000	17.47042191	1.00000000	0.86476772
Tree	-lnL	rAC	rAG	rAT	rCG	rCT	rGT	shape
1	7107.52762433	1.00000000	8.97179424	1.00000000	1.00000000	16.39326601	1.00000000	0.013323
Tree	-lnL	rAC	rAG	rAT	rCG	rCT	rGT	pinv	shape
1	7096.70785664	1.00000000	9.50631986	1.00000000	1.00000000	17.49275984	1.00000000	0.86481153	infinity
Tree	-lnL	piA	piC	piG	piT	rAC	rAG	rAT	rCG	rCT	rGT
1	6823.15042131	0.18164684	0.28459734	0.12923009	0.40452572	1.00000000	12.49581597	1.00000000	1.00000000	9.88625599	1.00000000
Tree	-lnL	piA	piC	piG	piT	rAC	rAG	rAT	rCG	rCT	rGT	pinv
1	6756.66744887	0.18234222	0.28653902	0.12840027	0.40271849	1.00000000	14.26709454	1.00000000	1.00000000	10.64672160	1.00000000	0.86038894
Tree	-lnL	piA	piC	piG	piT	rAC	rAG	rAT	rCG	rCT	rGT	shape
1	6766.26531945	0.18202818	0.28521271	0.12886085	0.40389825	1.00000000	13.13274051	1.00000000	1.00000000	10.32907784	1.00000000	0.020650
Tree	-lnL	piA	piC	piG	piT	rAC	rAG	rAT	rCG	rCT	rGT	pinv	shape
1	6756.66753225	0.18234693	0.28649071	0.12839243	0.40276992	1.00000000	14.26630909	1.00000000	1.00000000	10.65023458	1.00000000	0.86045425	infinity
Tree	-lnL	rAC	rAG	rAT	rCG	rCT	rGT
1	7172.45639738	1.00000000	13.24726257	0.98180778	0.98180778	13.24726257	1.00000000
Tree	-lnL	rAC	rAG	rAT	rCG	rCT	rGT	pinv
1	7102.17069861	1.00000000	15.32921068	1.03811358	1.03811358	15.32921068	1.00000000	0.87013847
Tree	-lnL	rAC	rAG	rAT	rCG	rCT	rGT	shape
1	7114.10626085	1.00000000	14.04563300	1.00073321	1.00073321	14.04563300	1.00000000	0.017112
Tree	-lnL	rAC	rAG	rAT	rCG	rCT	rGT	pinv	shape
1	7102.17073568	1.00000000	15.32545235	1.03727858	1.03727858	15.32545235	1.00000000	0.48082688	0.029309
Tree	-lnL	piA	piC	piG	piT	rAC	rAG	rAT	rCG	rCT	rGT
1	6824.12713257	0.18278585	0.28350605	0.13025473	0.40345336	1.00000000	9.89822301	0.91314940	0.91314940	9.89822301	1.00000000
Tree	-lnL	piA	piC	piG	piT	rAC	rAG	rAT	rCG	rCT	rGT	pinv
1	6757.79127092	0.18334325	0.28559998	0.12957926	0.40147752	1.00000000	11.23509198	0.95382150	0.95382150	11.23509198	1.00000000	0.85819762
Tree	-lnL	piA	piC	piG	piT	rAC	rAG	rAT	rCG	rCT	rGT	shape
1	6767.15122068	0.18294854	0.28425434	0.12991903	0.40287809	1.00000000	10.53315860	0.92684748	0.92684748	10.53315860	1.00000000	0.013319
Tree	-lnL	piA	piC	piG	piT	rAC	rAG	rAT	rCG	rCT	rGT	pinv	shape
1	6757.79032816	0.18322994	0.28553475	0.12963723	0.40159808	1.00000000	11.19983230	0.94932581	0.94932581	11.19983230	1.00000000	0.85843672	infinity
Tree	-lnL	rAC	rAG	rAT	rCG	rCT	rGT
1	7165.46106964	1.00000000	8.72301814	0.98420018	0.98420018	15.30488548	1.00000000
Tree	-lnL	rAC	rAG	rAT	rCG	rCT	rGT	pinv
1	7096.70411474	1.00000000	9.68107438	1.03547707	1.03547707	17.82129423	1.00000000	0.86486047
Tree	-lnL	rAC	rAG	rAT	rCG	rCT	rGT	shape
1	7107.52754116	1.00000000	8.99072835	1.00411513	1.00411513	16.41495947	1.00000000	0.011877
Tree	-lnL	rAC	rAG	rAT	rCG	rCT	rGT	pinv	shape
1	7096.68166192	1.00000000	9.60664699	1.02699932	1.02699932	17.81633758	1.00000000	0.85631967	9.641085
Tree	-lnL	piA	piC	piG	piT	rAC	rAG	rAT	rCG	rCT	rGT
1	6823.11873372	0.18172962	0.28454141	0.12919193	0.40453704	1.00000000	11.93507934	0.90907825	0.90907825	9.43566069	1.00000000
Tree	-lnL	piA	piC	piG	piT	rAC	rAG	rAT	rCG	rCT	rGT	pinv
1	6756.65808316	0.18234912	0.28652925	0.12839285	0.40272878	1.00000000	13.86234976	0.94378193	0.94378193	10.33218401	1.00000000	0.86056084
Tree	-lnL	piA	piC	piG	piT	rAC	rAG	rAT	rCG	rCT	rGT	shape
1	6766.24359578	0.18202904	0.28519993	0.12884055	0.40393047	1.00000000	12.63096546	0.92199851	0.92199851	9.91388407	1.00000000	0.014941
Tree	-lnL	piA	piC	piG	piT	rAC	rAG	rAT	rCG	rCT	rGT	pinv	shape
1	6756.65422737	0.18233933	0.28644630	0.12841650	0.40279788	1.00000000	13.82193736	0.94274491	0.94274491	10.34497322	1.00000000	0.85676835	23.541854
Tree	-lnL	rAC	rAG	rAT	rCG	rCT	rGT
1	7166.80080553	5.95516239	42.58107541	2.53452733	3.78964754	42.58107541	1.00000000
Tree	-lnL	rAC	rAG	rAT	rCG	rCT	rGT	pinv
1	7098.14053514	5.65927108	49.17195388	2.89512121	3.59672746	49.17195388	1.00000000	0.86713201
Tree	-lnL	rAC	rAG	rAT	rCG	rCT	rGT	shape
1	7109.19694502	5.85156694	45.32270235	2.69777148	3.71043545	45.32270235	1.00000000	0.026070
Tree	-lnL	rAC	rAG	rAT	rCG	rCT	rGT	pinv	shape
1	7098.14094475	5.64380300	49.01340349	2.88781642	3.59718316	49.01340349	1.00000000	0.86714002	infinity
Tree	-lnL	piA	piC	piG	piT	rAC	rAG	rAT	rCG	rCT	rGT
1	6818.32095490	0.18230469	0.28232335	0.13071988	0.40465207	5.29576570	30.44979226	1.96808343	4.39520461	30.44979226	1.00000000
Tree	-lnL	piA	piC	piG	piT	rAC	rAG	rAT	rCG	rCT	rGT	pinv
1	6753.27158269	0.18284466	0.28413244	0.12990049	0.40312241	4.96533358	34.06045207	2.01770721	4.57562278	34.06045207	1.00000000	0.85502285
Tree	-lnL	piA	piC	piG	piT	rAC	rAG	rAT	rCG	rCT	rGT	shape
1	6761.88992973	0.18255167	0.28289055	0.13024286	0.40431492	5.18174152	32.44893087	1.98042726	4.52215316	32.44893087	1.00000000	0.028771
Tree	-lnL	piA	piC	piG	piT	rAC	rAG	rAT	rCG	rCT	rGT	pinv	shape
1	6753.27179386	0.18284723	0.28418945	0.12987225	0.40309106	4.95779298	33.99701097	2.02090597	4.57437843	33.99701097	1.00000000	0.85508250	infinity
Tree	-lnL	rAC	rAG	rAT	rCG	rCT	rGT
1	7159.77948345	6.01691770	28.28520209	2.57581481	3.88245494	49.70103053	1.00000000
Tree	-lnL	rAC	rAG	rAT	rCG	rCT	rGT	pinv
1	7092.75824768	5.43261332	30.37311339	2.77970280	3.58687530	55.48075230	1.00000000	0.86177412
Tree	-lnL	rAC	rAG	rAT	rCG	rCT	rGT	shape
1	7102.70002723	5.74273735	28.84082893	2.66385483	3.74604904	52.59946764	1.00000000	0.027028
Tree	-lnL	rAC	rAG	rAT	rCG	rCT	rGT	pinv	shape
1	7092.75878853	5.44360989	30.45981848	2.77907856	3.57835178	55.50157449	1.00000000	0.86179739	infinity
Tree	-lnL	piA	piC	piG	piT	rAC	rAG	rAT	rCG	rCT	rGT
1	6817.34341451	0.18128757	0.28331649	0.12965618	0.40573976	5.32723798	36.88409602	1.97182206	4.38974300	29.24496782	1.00000000
Tree	-lnL	piA	piC	piG	piT	rAC	rAG	rAT	rCG	rCT	rGT	pinv
1	6752.20359788	0.18196991	0.28513095	0.12868120	0.40421794	4.88381351	41.61812135	2.00465236	4.55357425	31.36630363	1.00000000	0.85674291
Tree	-lnL	piA	piC	piG	piT	rAC	rAG	rAT	rCG	rCT	rGT	shape
1	6761.02707792	0.18162788	0.28383296	0.12917095	0.40536821	5.16289085	38.84772922	1.96676920	4.51637553	30.60261512	1.00000000	0.027271
Tree	-lnL	piA	piC	piG	piT	rAC	rAG	rAT	rCG	rCT	rGT	pinv	shape
1	6752.20530599	0.18208142	0.28524363	0.12870175	0.40397319	4.80002706	40.76820796	1.97512152	4.50240317	30.96163531	1.00000000	0.85657640	infinity
