# Supplementary material for: Molecular exploration of fossil eggshell uncovers hidden lineage of giant extinct bird
Source: Nat Commun. 2023 Feb 28;14:914. doi: 10.1038/s41467-023-36405-3 (PMC9974994; doi:10.1038/s41467-023-36405-3)
Supplement: Supplementary file 10 — Supplementary Data 10 [file 41467_2023_36405_MOESM10_ESM.zip › Supplementary Data 10 Genetic_data_minus_filtered_reads/5_Phylogeny_generation/ModelTest/stems_modelfit.log]

P A U P *
Version 4.0a (build 158) for Macintosh OS X (built on Oct 22 2017 at 13:20:18)
Wed Nov  8 10:08:45 2017

        -----------------------------NOTICE-----------------------------
          This is an alpha-test version that is still changing rapidly.
          It will expire on 1 Apr 2018.
        
          Please report bugs to david.swofford@duke.edu
        ----------------------------------------------------------------


Neighbor-joining search settings:
  Ties (if encountered) will be broken randomly; initial seed = generated automatically
  Distance measure = Jukes-Cantor
  13325 characters are excluded
  1938 characters are included
  (Tree is unrooted)

Tree found by neighbor-joining method stored in tree buffer
Time used for tree calculation = 0.00 sec (CPU time = 0.00 sec)

***** BEGIN TESTING 56 MODELS OF EVOLUTION *****

NOTE: The longFmt option in the Defaults command is no longer supported and has been ignored.

** Model 1 of 56 * Calculating JC **

Likelihood scores of tree(s) in memory:
---------------------------------------
  13325 characters are excluded
  1938 characters are included
  Likelihood settings:
    Current model:
                             Data type = nucleotide
                    Substitution types = 1
                     State frequencies = equal
        Proportion of invariable sites = none
               Rates at variable sites = equal
                  Model correspondence = JC69

    Number of distinct data patterns under this model = 884
    Molecular clock not enforced
    Starting branch lengths obtained using Rogers-Swofford approximation method
    Branch-length optimization = one-dimensional Newton-Raphson with pass limit=20, tolerance=1e-07
    Likelihood calculations performed in single precision
    Vector processing enabled
    Conditional-likelihood rescaling threshold = 1e-20
    Using 1 thread on 2 physical (4 logical) processors

Tree             1
------------------
-ln L     4195.910

Time used to compute likelihoods = 0.02 sec (CPU time = 0.02 sec)

Tree scores (and parameter estimates) written to file: ~/Desktop/PhD/EB_Paper_2/ALIGNMENTS/ModelTest/OCT17/model.scores

** Model 2 of 56 * Calculating JC+I **

Likelihood scores of tree(s) in memory:
---------------------------------------
  13325 characters are excluded
  1938 characters are included
  Likelihood settings:
    Current model:
                             Data type = nucleotide
                    Substitution types = 1
                     State frequencies = equal
        Proportion of invariable sites = estimated
               Rates at variable sites = equal
                  Model correspondence = JC69+I

    Number of distinct data patterns under this model = 884
    Molecular clock not enforced
    Starting branch lengths obtained using Rogers-Swofford approximation method
    Branch-length optimization = one-dimensional Newton-Raphson with pass limit=20, tolerance=1e-07
    Likelihood calculations performed in single precision
    Vector processing enabled
    Conditional-likelihood rescaling threshold = 1e-20
    Using 1 thread on 2 physical (4 logical) processors

Tree             1
------------------
-ln L     4142.807
P_inv     0.820874

Time used to compute likelihoods = 0.18 sec (CPU time = 0.18 sec)

Tree scores (and parameter estimates) written to file: ~/Desktop/PhD/EB_Paper_2/ALIGNMENTS/ModelTest/OCT17/model.scores

** Model 3 of 56 * Calculating JC+G�**

Likelihood scores of tree(s) in memory:
---------------------------------------
  13325 characters are excluded
  1938 characters are included
  Likelihood settings:
    Current model:
                             Data type = nucleotide
                    Substitution types = 1
                     State frequencies = equal
        Proportion of invariable sites = none
               Rates at variable sites = gamma, shape=estimated (4 categories [mean])
                  Model correspondence = JC69+G

    Number of distinct data patterns under this model = 884
    Molecular clock not enforced
    Starting branch lengths obtained using Rogers-Swofford approximation method
    Branch-length optimization = one-dimensional Newton-Raphson with pass limit=20, tolerance=1e-07
    Likelihood calculations performed in single precision
    Vector processing enabled
    Conditional-likelihood rescaling threshold = 1e-20
    Using 1 thread on 2 physical (4 logical) processors

Tree             1
------------------
-ln L     4146.207
Shape     0.026131

Time used to compute likelihoods = 0.50 sec (CPU time = 0.49 sec)

Tree scores (and parameter estimates) written to file: ~/Desktop/PhD/EB_Paper_2/ALIGNMENTS/ModelTest/OCT17/model.scores

** Model 4 of 56 * Calculating JC+I+G **

Likelihood scores of tree(s) in memory:
---------------------------------------
  13325 characters are excluded
  1938 characters are included
  Likelihood settings:
    Current model:
                             Data type = nucleotide
                    Substitution types = 1
                     State frequencies = equal
        Proportion of invariable sites = estimated
               Rates at variable sites = gamma, shape=estimated (4 categories [mean])
                  Model correspondence = JC69+I+G

    Number of distinct data patterns under this model = 884
    Molecular clock not enforced
    Starting branch lengths obtained using Rogers-Swofford approximation method
    Branch-length optimization = one-dimensional Newton-Raphson with pass limit=20, tolerance=1e-07
    Multidimensional optimizer = Praxis (tol=0.0001)
    Likelihood calculations performed in single precision
    Vector processing enabled
    Conditional-likelihood rescaling threshold = 1e-20
    Using 1 thread on 2 physical (4 logical) processors

Tree             1
------------------
-ln L     4142.807
Shape     0.011989
P_inv     0.284125

Time used to compute likelihoods = 5.28 sec (CPU time = 5.21 sec)

Tree scores (and parameter estimates) written to file: ~/Desktop/PhD/EB_Paper_2/ALIGNMENTS/ModelTest/OCT17/model.scores

** Model 5 of 56 * Calculating F81 **

Likelihood scores of tree(s) in memory:
---------------------------------------
  13325 characters are excluded
  1938 characters are included
  Likelihood settings:
    Current model:
                             Data type = nucleotide
                    Substitution types = 1
                     State frequencies = estimated
        Proportion of invariable sites = none
               Rates at variable sites = equal
                  Model correspondence = F81

    Number of distinct data patterns under this model = 884
    Molecular clock not enforced
    Starting branch lengths obtained using Rogers-Swofford approximation method
    Branch-length optimization = one-dimensional Newton-Raphson with pass limit=20, tolerance=1e-07
    Multidimensional optimizer = Praxis (tol=0.0001)
    Likelihood calculations performed in single precision
    Vector processing enabled
    Conditional-likelihood rescaling threshold = 1e-20
    Using 1 thread on 2 physical (4 logical) processors

Tree             1
------------------
-ln L     4195.037
Base frequencies:
  A       0.240270
  C       0.246472
  G       0.254650
  T       0.258609

Time used to compute likelihoods = 1.02 sec (CPU time = 1.02 sec)

Tree scores (and parameter estimates) written to file: ~/Desktop/PhD/EB_Paper_2/ALIGNMENTS/ModelTest/OCT17/model.scores

** Model 6 of 56 * Calculating F81+I **

Likelihood scores of tree(s) in memory:
---------------------------------------
  13325 characters are excluded
  1938 characters are included
  Likelihood settings:
    Current model:
                             Data type = nucleotide
                    Substitution types = 1
                     State frequencies = estimated
        Proportion of invariable sites = estimated
               Rates at variable sites = equal
                  Model correspondence = F81+I

    Number of distinct data patterns under this model = 884
    Molecular clock not enforced
    Starting branch lengths obtained using Rogers-Swofford approximation method
    Branch-length optimization = one-dimensional Newton-Raphson with pass limit=20, tolerance=1e-07
    Multidimensional optimizer = Praxis (tol=0.0001)
    Likelihood calculations performed in single precision
    Vector processing enabled
    Conditional-likelihood rescaling threshold = 1e-20
    Using 1 thread on 2 physical (4 logical) processors

Tree             1
------------------
-ln L     4141.976
Base frequencies:
  A       0.240716
  C       0.246526
  G       0.253744
  T       0.259014
P_inv     0.820855

Time used to compute likelihoods = 0.70 sec (CPU time = 0.69 sec)

Tree scores (and parameter estimates) written to file: ~/Desktop/PhD/EB_Paper_2/ALIGNMENTS/ModelTest/OCT17/model.scores

** Model 7 of 56 * Calculating F81+G **

Likelihood scores of tree(s) in memory:
---------------------------------------
  13325 characters are excluded
  1938 characters are included
  Likelihood settings:
    Current model:
                             Data type = nucleotide
                    Substitution types = 1
                     State frequencies = estimated
        Proportion of invariable sites = none
               Rates at variable sites = gamma, shape=estimated (4 categories [mean])
                  Model correspondence = F81+G

    Number of distinct data patterns under this model = 884
    Molecular clock not enforced
    Starting branch lengths obtained using Rogers-Swofford approximation method
    Branch-length optimization = one-dimensional Newton-Raphson with pass limit=20, tolerance=1e-07
    Multidimensional optimizer = Praxis (tol=0.0001)
    Likelihood calculations performed in single precision
    Vector processing enabled
    Conditional-likelihood rescaling threshold = 1e-20
    Using 1 thread on 2 physical (4 logical) processors

Tree             1
------------------
-ln L     4145.360
Base frequencies:
  A       0.240549
  C       0.246481
  G       0.254066
  T       0.258904
Shape     0.009890

Time used to compute likelihoods = 4.76 sec (CPU time = 4.71 sec)

Tree scores (and parameter estimates) written to file: ~/Desktop/PhD/EB_Paper_2/ALIGNMENTS/ModelTest/OCT17/model.scores

** Model 8 of 56 * Calculating F81+I+G **

Likelihood scores of tree(s) in memory:
---------------------------------------
  13325 characters are excluded
  1938 characters are included
  Likelihood settings:
    Current model:
                             Data type = nucleotide
                    Substitution types = 1
                     State frequencies = estimated
        Proportion of invariable sites = estimated
               Rates at variable sites = gamma, shape=estimated (4 categories [mean])
                  Model correspondence = F81+I+G

    Number of distinct data patterns under this model = 884
    Molecular clock not enforced
    Starting branch lengths obtained using Rogers-Swofford approximation method
    Branch-length optimization = one-dimensional Newton-Raphson with pass limit=20, tolerance=1e-07
    Multidimensional optimizer = Praxis (tol=0.0001)
    Likelihood calculations performed in single precision
    Vector processing enabled
    Conditional-likelihood rescaling threshold = 1e-20
    Using 1 thread on 2 physical (4 logical) processors

Tree             1
------------------
-ln L     4141.977
Base frequencies:
  A       0.240729
  C       0.246495
  G       0.253765
  T       0.259011
Shape     0.043800
P_inv     0.284818

Time used to compute likelihoods = 11.09 sec (CPU time = 11.03 sec)

Tree scores (and parameter estimates) written to file: ~/Desktop/PhD/EB_Paper_2/ALIGNMENTS/ModelTest/OCT17/model.scores

** Model 9 of 56 * Calculating K80 **

Likelihood scores of tree(s) in memory:
---------------------------------------
  13325 characters are excluded
  1938 characters are included
  Likelihood settings:
    Current model:
                             Data type = nucleotide
                    Substitution types = 2
                           Ti/tv ratio = estimated
                     State frequencies = equal
        Proportion of invariable sites = none
               Rates at variable sites = equal
                  Model correspondence = K80 (=K2P)

    Number of distinct data patterns under this model = 884
    Molecular clock not enforced
    Starting branch lengths obtained using Rogers-Swofford approximation method
    Branch-length optimization = one-dimensional Newton-Raphson with pass limit=20, tolerance=1e-07
    Likelihood calculations performed in single precision
    Vector processing enabled
    Conditional-likelihood rescaling threshold = 1e-20
    Using 1 thread on 2 physical (4 logical) processors

Tree                   1
------------------------
-ln L           4025.062
Ti/tv:
  exp. ratio   12.172666
  kappa        24.345332

Time used to compute likelihoods = 0.18 sec (CPU time = 0.18 sec)

Tree scores (and parameter estimates) written to file: ~/Desktop/PhD/EB_Paper_2/ALIGNMENTS/ModelTest/OCT17/model.scores

** Model 10 of 56 * Calculating K80+I **

Likelihood scores of tree(s) in memory:
---------------------------------------
  13325 characters are excluded
  1938 characters are included
  Likelihood settings:
    Current model:
                             Data type = nucleotide
                    Substitution types = 2
                           Ti/tv ratio = estimated
                     State frequencies = equal
        Proportion of invariable sites = estimated
               Rates at variable sites = equal
                  Model correspondence = K80 (=K2P)+I

    Number of distinct data patterns under this model = 884
    Molecular clock not enforced
    Starting branch lengths obtained using Rogers-Swofford approximation method
    Branch-length optimization = one-dimensional Newton-Raphson with pass limit=20, tolerance=1e-07
    Multidimensional optimizer = Praxis (tol=0.0001)
    Likelihood calculations performed in single precision
    Vector processing enabled
    Conditional-likelihood rescaling threshold = 1e-20
    Using 1 thread on 2 physical (4 logical) processors

Tree                   1
------------------------
-ln L           3963.294
Ti/tv:
  exp. ratio   14.377847
  kappa        28.755693
P_inv           0.843870

Time used to compute likelihoods = 0.73 sec (CPU time = 0.73 sec)

Tree scores (and parameter estimates) written to file: ~/Desktop/PhD/EB_Paper_2/ALIGNMENTS/ModelTest/OCT17/model.scores

** Model 11 of 56 * Calculating K80+G **

Likelihood scores of tree(s) in memory:
---------------------------------------
  13325 characters are excluded
  1938 characters are included
  Likelihood settings:
    Current model:
                             Data type = nucleotide
                    Substitution types = 2
                           Ti/tv ratio = estimated
                     State frequencies = equal
        Proportion of invariable sites = none
               Rates at variable sites = gamma, shape=estimated (4 categories [mean])
                  Model correspondence = K80 (=K2P)+G

    Number of distinct data patterns under this model = 884
    Molecular clock not enforced
    Starting branch lengths obtained using Rogers-Swofford approximation method
    Branch-length optimization = one-dimensional Newton-Raphson with pass limit=20, tolerance=1e-07
    Multidimensional optimizer = Praxis (tol=0.0001)
    Likelihood calculations performed in single precision
    Vector processing enabled
    Conditional-likelihood rescaling threshold = 1e-20
    Using 1 thread on 2 physical (4 logical) processors

Tree                   1
------------------------
-ln L           3970.217
Ti/tv:
  exp. ratio   13.261507
  kappa        26.523015
Shape           0.012360

Time used to compute likelihoods = 4.17 sec (CPU time = 4.13 sec)

Tree scores (and parameter estimates) written to file: ~/Desktop/PhD/EB_Paper_2/ALIGNMENTS/ModelTest/OCT17/model.scores

** Model 12 of 56 * Calculating K80+I+G **

Likelihood scores of tree(s) in memory:
---------------------------------------
  13325 characters are excluded
  1938 characters are included
  Likelihood settings:
    Current model:
                             Data type = nucleotide
                    Substitution types = 2
                           Ti/tv ratio = estimated
                     State frequencies = equal
        Proportion of invariable sites = estimated
               Rates at variable sites = gamma, shape=estimated (4 categories [mean])
                  Model correspondence = K80 (=K2P)+I+G

    Number of distinct data patterns under this model = 884
    Molecular clock not enforced
    Starting branch lengths obtained using Rogers-Swofford approximation method
    Branch-length optimization = one-dimensional Newton-Raphson with pass limit=20, tolerance=1e-07
    Multidimensional optimizer = Praxis (tol=0.0001)
    Likelihood calculations performed in single precision
    Vector processing enabled
    Conditional-likelihood rescaling threshold = 1e-20
    Using 1 thread on 2 physical (4 logical) processors

Tree                   1
------------------------
-ln L           3963.294
Ti/tv:
  exp. ratio   14.382430
  kappa        28.764860
Shape           0.079143
P_inv           0.392896

Time used to compute likelihoods = 10.40 sec (CPU time = 10.14 sec)

Tree scores (and parameter estimates) written to file: ~/Desktop/PhD/EB_Paper_2/ALIGNMENTS/ModelTest/OCT17/model.scores

** Model 13 of 56 * Calculating HKY **

Likelihood scores of tree(s) in memory:
---------------------------------------
  13325 characters are excluded
  1938 characters are included
  Likelihood settings:
    Current model:
                             Data type = nucleotide
                    Substitution types = 2 (HKY85 variant)
                           Ti/tv ratio = estimated
                     State frequencies = estimated
        Proportion of invariable sites = none
               Rates at variable sites = equal
                  Model correspondence = HKY85

    Number of distinct data patterns under this model = 884
    Molecular clock not enforced
    Starting branch lengths obtained using Rogers-Swofford approximation method
    Branch-length optimization = one-dimensional Newton-Raphson with pass limit=20, tolerance=1e-07
    Multidimensional optimizer = Praxis (tol=0.0001)
    Likelihood calculations performed in single precision
    Vector processing enabled
    Conditional-likelihood rescaling threshold = 1e-20
    Using 1 thread on 2 physical (4 logical) processors

Tree                   1
------------------------
-ln L           4024.105
Base frequencies:
  A             0.239915
  C             0.246095
  G             0.255055
  T             0.258935
Ti/tv:
  exp. ratio   12.201075
  kappa        24.416456

Time used to compute likelihoods = 0.89 sec (CPU time = 0.88 sec)

Tree scores (and parameter estimates) written to file: ~/Desktop/PhD/EB_Paper_2/ALIGNMENTS/ModelTest/OCT17/model.scores

** Model 14 of 56 * Calculating HKY+I **

Likelihood scores of tree(s) in memory:
---------------------------------------
  13325 characters are excluded
  1938 characters are included
  Likelihood settings:
    Current model:
                             Data type = nucleotide
                    Substitution types = 2 (HKY85 variant)
                           Ti/tv ratio = estimated
                     State frequencies = estimated
        Proportion of invariable sites = estimated
               Rates at variable sites = equal
                  Model correspondence = HKY85+I

    Number of distinct data patterns under this model = 884
    Molecular clock not enforced
    Starting branch lengths obtained using Rogers-Swofford approximation method
    Branch-length optimization = one-dimensional Newton-Raphson with pass limit=20, tolerance=1e-07
    Multidimensional optimizer = Praxis (tol=0.0001)
    Likelihood calculations performed in single precision
    Vector processing enabled
    Conditional-likelihood rescaling threshold = 1e-20
    Using 1 thread on 2 physical (4 logical) processors

Tree                   1
------------------------
-ln L           3962.590
Base frequencies:
  A             0.242917
  C             0.244576
  G             0.253955
  T             0.258552
Ti/tv:
  exp. ratio   14.341458
  kappa        28.698876
P_inv           0.843373

Time used to compute likelihoods = 0.99 sec (CPU time = 0.98 sec)

Tree scores (and parameter estimates) written to file: ~/Desktop/PhD/EB_Paper_2/ALIGNMENTS/ModelTest/OCT17/model.scores

** Model 15 of 56 * Calculating HKY+G **

Likelihood scores of tree(s) in memory:
---------------------------------------
  13325 characters are excluded
  1938 characters are included
  Likelihood settings:
    Current model:
                             Data type = nucleotide
                    Substitution types = 2 (HKY85 variant)
                           Ti/tv ratio = estimated
                     State frequencies = estimated
        Proportion of invariable sites = none
               Rates at variable sites = gamma, shape=estimated (4 categories [mean])
                  Model correspondence = HKY85+G

    Number of distinct data patterns under this model = 884
    Molecular clock not enforced
    Starting branch lengths obtained using Rogers-Swofford approximation method
    Branch-length optimization = one-dimensional Newton-Raphson with pass limit=20, tolerance=1e-07
    Multidimensional optimizer = Praxis (tol=0.0001)
    Likelihood calculations performed in single precision
    Vector processing enabled
    Conditional-likelihood rescaling threshold = 1e-20
    Using 1 thread on 2 physical (4 logical) processors

Tree                   1
------------------------
-ln L           3969.408
Base frequencies:
  A             0.241529
  C             0.245255
  G             0.254409
  T             0.258808
Ti/tv:
  exp. ratio   13.276826
  kappa        26.568720
Shape           0.014014

Time used to compute likelihoods = 4.46 sec (CPU time = 4.39 sec)

Tree scores (and parameter estimates) written to file: ~/Desktop/PhD/EB_Paper_2/ALIGNMENTS/ModelTest/OCT17/model.scores

** Model 16 of 56 * Calculating HKY+I+G **

Likelihood scores of tree(s) in memory:
---------------------------------------
  13325 characters are excluded
  1938 characters are included
  Likelihood settings:
    Current model:
                             Data type = nucleotide
                    Substitution types = 2 (HKY85 variant)
                           Ti/tv ratio = estimated
                     State frequencies = estimated
        Proportion of invariable sites = estimated
               Rates at variable sites = gamma, shape=estimated (4 categories [mean])
                  Model correspondence = HKY85+I+G

    Number of distinct data patterns under this model = 884
    Molecular clock not enforced
    Starting branch lengths obtained using Rogers-Swofford approximation method
    Branch-length optimization = one-dimensional Newton-Raphson with pass limit=20, tolerance=1e-07
    Multidimensional optimizer = Praxis (tol=0.0001)
    Likelihood calculations performed in single precision
    Vector processing enabled
    Conditional-likelihood rescaling threshold = 1e-20
    Using 1 thread on 2 physical (4 logical) processors

Tree                   1
------------------------
-ln L           3962.591
Base frequencies:
  A             0.242943
  C             0.244534
  G             0.253981
  T             0.258542
Ti/tv:
  exp. ratio   14.355487
  kappa        28.727075
Shape           0.051998
P_inv           0.376562

Time used to compute likelihoods = 14.04 sec (CPU time = 13.84 sec)

Tree scores (and parameter estimates) written to file: ~/Desktop/PhD/EB_Paper_2/ALIGNMENTS/ModelTest/OCT17/model.scores

** Model 17 of 56 * Calculating TrNef **

Likelihood scores of tree(s) in memory:
---------------------------------------
  13325 characters are excluded
  1938 characters are included
  Likelihood settings:
    Current model:
                             Data type = nucleotide
                    Substitution types = 6 (restricted to 3 distinct rates)
                       6ST rate matrix = estimated
               6ST rate classification = a:AC,AT,CG,GT b:AG c:CT
                     State frequencies = equal
        Proportion of invariable sites = none
               Rates at variable sites = equal
                  Model correspondence = SYM

    Number of distinct data patterns under this model = 884
    Molecular clock not enforced
    Starting branch lengths obtained using Rogers-Swofford approximation method
    Branch-length optimization = one-dimensional Newton-Raphson with pass limit=20, tolerance=1e-07
    Multidimensional optimizer = Praxis (tol=0.0001)
    Likelihood calculations performed in single precision
    Vector processing enabled
    Conditional-likelihood rescaling threshold = 1e-20
    Using 1 thread on 2 physical (4 logical) processors

Tree             1
------------------
-ln L     4024.001
Rate matrix R:
  AC       1.00000
  AG      21.87000
  AT       1.00000
  CG       1.00000
  CT      26.87935
  GT       1.00000

Time used to compute likelihoods = 0.44 sec (CPU time = 0.44 sec)

Tree scores (and parameter estimates) written to file: ~/Desktop/PhD/EB_Paper_2/ALIGNMENTS/ModelTest/OCT17/model.scores

** Model 18 of 56 * Calculating TrNef+I **

Likelihood scores of tree(s) in memory:
---------------------------------------
  13325 characters are excluded
  1938 characters are included
  Likelihood settings:
    Current model:
                             Data type = nucleotide
                    Substitution types = 6 (restricted to 3 distinct rates)
                       6ST rate matrix = estimated
               6ST rate classification = a:AC,AT,CG,GT b:AG c:CT
                     State frequencies = equal
        Proportion of invariable sites = estimated
               Rates at variable sites = equal
                  Model correspondence = SYM+I

    Number of distinct data patterns under this model = 884
    Molecular clock not enforced
    Starting branch lengths obtained using Rogers-Swofford approximation method
    Branch-length optimization = one-dimensional Newton-Raphson with pass limit=20, tolerance=1e-07
    Multidimensional optimizer = Praxis (tol=0.0001)
    Likelihood calculations performed in single precision
    Vector processing enabled
    Conditional-likelihood rescaling threshold = 1e-20
    Using 1 thread on 2 physical (4 logical) processors

Tree             1
------------------
-ln L     3962.771
Rate matrix R:
  AC       1.00000
  AG      25.91053
  AT       1.00000
  CG       1.00000
  CT      31.30992
  GT       1.00000
P_inv     0.842138

Time used to compute likelihoods = 0.64 sec (CPU time = 0.64 sec)

Tree scores (and parameter estimates) written to file: ~/Desktop/PhD/EB_Paper_2/ALIGNMENTS/ModelTest/OCT17/model.scores

** Model 19 of 56 * Calculating TrNef+G **

Likelihood scores of tree(s) in memory:
---------------------------------------
  13325 characters are excluded
  1938 characters are included
  Likelihood settings:
    Current model:
                             Data type = nucleotide
                    Substitution types = 6 (restricted to 3 distinct rates)
                       6ST rate matrix = estimated
               6ST rate classification = a:AC,AT,CG,GT b:AG c:CT
                     State frequencies = equal
        Proportion of invariable sites = none
               Rates at variable sites = gamma, shape=estimated (4 categories [mean])
                  Model correspondence = SYM+G

    Number of distinct data patterns under this model = 884
    Molecular clock not enforced
    Starting branch lengths obtained using Rogers-Swofford approximation method
    Branch-length optimization = one-dimensional Newton-Raphson with pass limit=20, tolerance=1e-07
    Multidimensional optimizer = Praxis (tol=0.0001)
    Likelihood calculations performed in single precision
    Vector processing enabled
    Conditional-likelihood rescaling threshold = 1e-20
    Using 1 thread on 2 physical (4 logical) processors

Tree             1
------------------
-ln L     3969.374
Rate matrix R:
  AC       1.00000
  AG      23.63684
  AT       1.00000
  CG       1.00000
  CT      29.44882
  GT       1.00000
Shape     0.008474

Time used to compute likelihoods = 2.84 sec (CPU time = 2.82 sec)

Tree scores (and parameter estimates) written to file: ~/Desktop/PhD/EB_Paper_2/ALIGNMENTS/ModelTest/OCT17/model.scores

** Model 20 of 56 * Calculating TrNef+I+G **

Likelihood scores of tree(s) in memory:
---------------------------------------
  13325 characters are excluded
  1938 characters are included
  Likelihood settings:
    Current model:
                             Data type = nucleotide
                    Substitution types = 6 (restricted to 3 distinct rates)
                       6ST rate matrix = estimated
               6ST rate classification = a:AC,AT,CG,GT b:AG c:CT
                     State frequencies = equal
        Proportion of invariable sites = estimated
               Rates at variable sites = gamma, shape=estimated (4 categories [mean])
                  Model correspondence = SYM+I+G

    Number of distinct data patterns under this model = 884
    Molecular clock not enforced
    Starting branch lengths obtained using Rogers-Swofford approximation method
    Branch-length optimization = one-dimensional Newton-Raphson with pass limit=20, tolerance=1e-07
    Multidimensional optimizer = Praxis (tol=0.0001)
    Likelihood calculations performed in single precision
    Vector processing enabled
    Conditional-likelihood rescaling threshold = 1e-20
    Using 1 thread on 2 physical (4 logical) processors

Tree             1
------------------
-ln L     3962.770
Rate matrix R:
  AC       1.00000
  AG      26.02095
  AT       1.00000
  CG       1.00000
  CT      31.46550
  GT       1.00000
Shape     0.086860
P_inv     0.392594

Time used to compute likelihoods = 7.63 sec (CPU time = 7.54 sec)

Tree scores (and parameter estimates) written to file: ~/Desktop/PhD/EB_Paper_2/ALIGNMENTS/ModelTest/OCT17/model.scores

** Model 21 of 56 * Calculating TrN **

Likelihood scores of tree(s) in memory:
---------------------------------------
  13325 characters are excluded
  1938 characters are included
  Likelihood settings:
    Current model:
                             Data type = nucleotide
                    Substitution types = 6 (restricted to 3 distinct rates)
                       6ST rate matrix = estimated
               6ST rate classification = a:AC,AT,CG,GT b:AG c:CT
                     State frequencies = estimated
        Proportion of invariable sites = none
               Rates at variable sites = equal
                  Model correspondence = GTR (TN93 submodel)

    Number of distinct data patterns under this model = 884
    Molecular clock not enforced
    Starting branch lengths obtained using Rogers-Swofford approximation method
    Branch-length optimization = one-dimensional Newton-Raphson with pass limit=20, tolerance=1e-07
    Multidimensional optimizer = Praxis (tol=0.0001)
    Likelihood calculations performed in single precision
    Vector processing enabled
    Conditional-likelihood rescaling threshold = 1e-20
    Using 1 thread on 2 physical (4 logical) processors

Tree             1
------------------
-ln L     4023.166
Base frequencies:
  A       0.242335
  C       0.243697
  G       0.257495
  T       0.256473
Rate matrix R:
  AC       1.00000
  AG      21.87270
  AT       1.00000
  CG       1.00000
  CT      26.84729
  GT       1.00000

Time used to compute likelihoods = 0.95 sec (CPU time = 0.93 sec)

Tree scores (and parameter estimates) written to file: ~/Desktop/PhD/EB_Paper_2/ALIGNMENTS/ModelTest/OCT17/model.scores

** Model 22 of 56 * Calculating TrN+I **

Likelihood scores of tree(s) in memory:
---------------------------------------
  13325 characters are excluded
  1938 characters are included
  Likelihood settings:
    Current model:
                             Data type = nucleotide
                    Substitution types = 6 (restricted to 3 distinct rates)
                       6ST rate matrix = estimated
               6ST rate classification = a:AC,AT,CG,GT b:AG c:CT
                     State frequencies = estimated
        Proportion of invariable sites = estimated
               Rates at variable sites = equal
                  Model correspondence = GTR+I (TN93+I submodel)

    Number of distinct data patterns under this model = 884
    Molecular clock not enforced
    Starting branch lengths obtained using Rogers-Swofford approximation method
    Branch-length optimization = one-dimensional Newton-Raphson with pass limit=20, tolerance=1e-07
    Multidimensional optimizer = Praxis (tol=0.0001)
    Likelihood calculations performed in single precision
    Vector processing enabled
    Conditional-likelihood rescaling threshold = 1e-20
    Using 1 thread on 2 physical (4 logical) processors

Tree             1
------------------
-ln L     3962.086
Base frequencies:
  A       0.244127
  C       0.243200
  G       0.255556
  T       0.257118
Rate matrix R:
  AC       1.00000
  AG      25.84131
  AT       1.00000
  CG       1.00000
  CT      31.30151
  GT       1.00000
P_inv     0.841818

Time used to compute likelihoods = 1.49 sec (CPU time = 1.46 sec)

Tree scores (and parameter estimates) written to file: ~/Desktop/PhD/EB_Paper_2/ALIGNMENTS/ModelTest/OCT17/model.scores

** Model 23 of 56 * Calculating TrN+G **

Likelihood scores of tree(s) in memory:
---------------------------------------
  13325 characters are excluded
  1938 characters are included
  Likelihood settings:
    Current model:
                             Data type = nucleotide
                    Substitution types = 6 (restricted to 3 distinct rates)
                       6ST rate matrix = estimated
               6ST rate classification = a:AC,AT,CG,GT b:AG c:CT
                     State frequencies = estimated
        Proportion of invariable sites = none
               Rates at variable sites = gamma, shape=estimated (4 categories [mean])
                  Model correspondence = GTR+G (TN93+G submodel)

    Number of distinct data patterns under this model = 884
    Molecular clock not enforced
    Starting branch lengths obtained using Rogers-Swofford approximation method
    Branch-length optimization = one-dimensional Newton-Raphson with pass limit=20, tolerance=1e-07
    Multidimensional optimizer = Praxis (tol=0.0001)
    Likelihood calculations performed in single precision
    Vector processing enabled
    Conditional-likelihood rescaling threshold = 1e-20
    Using 1 thread on 2 physical (4 logical) processors

Tree             1
------------------
-ln L     3968.618
Base frequencies:
  A       0.243257
  C       0.243266
  G       0.256466
  T       0.257011
Rate matrix R:
  AC       1.00000
  AG      23.62085
  AT       1.00000
  CG       1.00000
  CT      29.46637
  GT       1.00000
Shape     0.008787

Time used to compute likelihoods = 3.47 sec (CPU time = 3.38 sec)

Tree scores (and parameter estimates) written to file: ~/Desktop/PhD/EB_Paper_2/ALIGNMENTS/ModelTest/OCT17/model.scores

** Model 24 of 56 * Calculating TrN+I+G **

Likelihood scores of tree(s) in memory:
---------------------------------------
  13325 characters are excluded
  1938 characters are included
  Likelihood settings:
    Current model:
                             Data type = nucleotide
                    Substitution types = 6 (restricted to 3 distinct rates)
                       6ST rate matrix = estimated
               6ST rate classification = a:AC,AT,CG,GT b:AG c:CT
                     State frequencies = estimated
        Proportion of invariable sites = estimated
               Rates at variable sites = gamma, shape=estimated (4 categories [mean])
                  Model correspondence = GTR+I+G (TN93+I+G submodel)

    Number of distinct data patterns under this model = 884
    Molecular clock not enforced
    Starting branch lengths obtained using Rogers-Swofford approximation method
    Branch-length optimization = one-dimensional Newton-Raphson with pass limit=20, tolerance=1e-07
    Multidimensional optimizer = Praxis (tol=0.0001)
    Likelihood calculations performed in single precision
    Vector processing enabled
    Conditional-likelihood rescaling threshold = 1e-20
    Using 1 thread on 2 physical (4 logical) processors

Tree             1
------------------
-ln L     3962.087
Base frequencies:
  A       0.244123
  C       0.243195
  G       0.255561
  T       0.257121
Rate matrix R:
  AC       1.00000
  AG      25.91013
  AT       1.00000
  CG       1.00000
  CT      31.35988
  GT       1.00000
Shape     0.059983
P_inv     0.373077

Time used to compute likelihoods = 8.99 sec (CPU time = 8.84 sec)

Tree scores (and parameter estimates) written to file: ~/Desktop/PhD/EB_Paper_2/ALIGNMENTS/ModelTest/OCT17/model.scores

** Model 25 of 56 * Calculating K3P **

Likelihood scores of tree(s) in memory:
---------------------------------------
  13325 characters are excluded
  1938 characters are included
  Likelihood settings:
    Current model:
                             Data type = nucleotide
                    Substitution types = 6 (restricted to 3 distinct rates)
                       6ST rate matrix = estimated
               6ST rate classification = a:AC,GT b:AG,CT c:AT,CG
                     State frequencies = equal
        Proportion of invariable sites = none
               Rates at variable sites = equal
                  Model correspondence = SYM (K81 submodel)

    Number of distinct data patterns under this model = 884
    Molecular clock not enforced
    Starting branch lengths obtained using Rogers-Swofford approximation method
    Branch-length optimization = one-dimensional Newton-Raphson with pass limit=20, tolerance=1e-07
    Multidimensional optimizer = Praxis (tol=0.0001)
    Likelihood calculations performed in single precision
    Vector processing enabled
    Conditional-likelihood rescaling threshold = 1e-20
    Using 1 thread on 2 physical (4 logical) processors

Tree             1
------------------
-ln L     4024.330
Rate matrix R:
  AC       1.00000
  AG      18.48846
  AT       0.51534
  CG       0.51534
  CT      18.48846
  GT       1.00000

Time used to compute likelihoods = 0.41 sec (CPU time = 0.41 sec)

Tree scores (and parameter estimates) written to file: ~/Desktop/PhD/EB_Paper_2/ALIGNMENTS/ModelTest/OCT17/model.scores

** Model 26 of 56 * Calculating K3P+I **

Likelihood scores of tree(s) in memory:
---------------------------------------
  13325 characters are excluded
  1938 characters are included
  Likelihood settings:
    Current model:
                             Data type = nucleotide
                    Substitution types = 6 (restricted to 3 distinct rates)
                       6ST rate matrix = estimated
               6ST rate classification = a:AC,GT b:AG,CT c:AT,CG
                     State frequencies = equal
        Proportion of invariable sites = estimated
               Rates at variable sites = equal
                  Model correspondence = SYM+I (K81+I submodel)

    Number of distinct data patterns under this model = 884
    Molecular clock not enforced
    Starting branch lengths obtained using Rogers-Swofford approximation method
    Branch-length optimization = one-dimensional Newton-Raphson with pass limit=20, tolerance=1e-07
    Multidimensional optimizer = Praxis (tol=0.0001)
    Likelihood calculations performed in single precision
    Vector processing enabled
    Conditional-likelihood rescaling threshold = 1e-20
    Using 1 thread on 2 physical (4 logical) processors

Tree             1
------------------
-ln L     3962.479
Rate matrix R:
  AC       1.00000
  AG      20.98818
  AT       0.45890
  CG       0.45890
  CT      20.98818
  GT       1.00000
P_inv     0.843918

Time used to compute likelihoods = 0.83 sec (CPU time = 0.82 sec)

Tree scores (and parameter estimates) written to file: ~/Desktop/PhD/EB_Paper_2/ALIGNMENTS/ModelTest/OCT17/model.scores

** Model 27 of 56 * Calculating K3P+G **

Likelihood scores of tree(s) in memory:
---------------------------------------
  13325 characters are excluded
  1938 characters are included
  Likelihood settings:
    Current model:
                             Data type = nucleotide
                    Substitution types = 6 (restricted to 3 distinct rates)
                       6ST rate matrix = estimated
               6ST rate classification = a:AC,GT b:AG,CT c:AT,CG
                     State frequencies = equal
        Proportion of invariable sites = none
               Rates at variable sites = gamma, shape=estimated (4 categories [mean])
                  Model correspondence = SYM+G (K81+G submodel)

    Number of distinct data patterns under this model = 884
    Molecular clock not enforced
    Starting branch lengths obtained using Rogers-Swofford approximation method
    Branch-length optimization = one-dimensional Newton-Raphson with pass limit=20, tolerance=1e-07
    Multidimensional optimizer = Praxis (tol=0.0001)
    Likelihood calculations performed in single precision
    Vector processing enabled
    Conditional-likelihood rescaling threshold = 1e-20
    Using 1 thread on 2 physical (4 logical) processors

Tree             1
------------------
-ln L     3969.425
Rate matrix R:
  AC       1.00000
  AG      19.63439
  AT       0.47832
  CG       0.47832
  CT      19.63439
  GT       1.00000
Shape     0.006745

Time used to compute likelihoods = 3.76 sec (CPU time = 3.74 sec)

Tree scores (and parameter estimates) written to file: ~/Desktop/PhD/EB_Paper_2/ALIGNMENTS/ModelTest/OCT17/model.scores

** Model 28 of 56 * Calculating K3P+I+G **

Likelihood scores of tree(s) in memory:
---------------------------------------
  13325 characters are excluded
  1938 characters are included
  Likelihood settings:
    Current model:
                             Data type = nucleotide
                    Substitution types = 6 (restricted to 3 distinct rates)
                       6ST rate matrix = estimated
               6ST rate classification = a:AC,GT b:AG,CT c:AT,CG
                     State frequencies = equal
        Proportion of invariable sites = estimated
               Rates at variable sites = gamma, shape=estimated (4 categories [mean])
                  Model correspondence = SYM+I+G (K81+I+G submodel)

    Number of distinct data patterns under this model = 884
    Molecular clock not enforced
    Starting branch lengths obtained using Rogers-Swofford approximation method
    Branch-length optimization = one-dimensional Newton-Raphson with pass limit=20, tolerance=1e-07
    Multidimensional optimizer = Praxis (tol=0.0001)
    Likelihood calculations performed in single precision
    Vector processing enabled
    Conditional-likelihood rescaling threshold = 1e-20
    Using 1 thread on 2 physical (4 logical) processors

Tree             1
------------------
-ln L     3962.477
Rate matrix R:
  AC       1.00000
  AG      20.99433
  AT       0.45792
  CG       0.45792
  CT      20.99433
  GT       1.00000
Shape     0.091602
P_inv     0.403506

Time used to compute likelihoods = 8.40 sec (CPU time = 8.31 sec)

Tree scores (and parameter estimates) written to file: ~/Desktop/PhD/EB_Paper_2/ALIGNMENTS/ModelTest/OCT17/model.scores

** Model 29 of 56 * Calculating K3Puf **

Likelihood scores of tree(s) in memory:
---------------------------------------
  13325 characters are excluded
  1938 characters are included
  Likelihood settings:
    Current model:
                             Data type = nucleotide
                    Substitution types = 6 (restricted to 3 distinct rates)
                       6ST rate matrix = estimated
               6ST rate classification = a:AC,GT b:AG,CT c:AT,CG
                     State frequencies = estimated
        Proportion of invariable sites = none
               Rates at variable sites = equal
                  Model correspondence = GTR

    Number of distinct data patterns under this model = 884
    Molecular clock not enforced
    Starting branch lengths obtained using Rogers-Swofford approximation method
    Branch-length optimization = one-dimensional Newton-Raphson with pass limit=20, tolerance=1e-07
    Multidimensional optimizer = Praxis (tol=0.0001)
    Likelihood calculations performed in single precision
    Vector processing enabled
    Conditional-likelihood rescaling threshold = 1e-20
    Using 1 thread on 2 physical (4 logical) processors

Tree             1
------------------
-ln L     4023.375
Base frequencies:
  A       0.240003
  C       0.246221
  G       0.254951
  T       0.258825
Rate matrix R:
  AC       1.00000
  AG      18.44819
  AT       0.51293
  CG       0.51293
  CT      18.44819
  GT       1.00000

Time used to compute likelihoods = 0.95 sec (CPU time = 0.94 sec)

Tree scores (and parameter estimates) written to file: ~/Desktop/PhD/EB_Paper_2/ALIGNMENTS/ModelTest/OCT17/model.scores

** Model 30 of 56 * Calculating K3Puf+I **

Likelihood scores of tree(s) in memory:
---------------------------------------
  13325 characters are excluded
  1938 characters are included
  Likelihood settings:
    Current model:
                             Data type = nucleotide
                    Substitution types = 6 (restricted to 3 distinct rates)
                       6ST rate matrix = estimated
               6ST rate classification = a:AC,GT b:AG,CT c:AT,CG
                     State frequencies = estimated
        Proportion of invariable sites = estimated
               Rates at variable sites = equal
                  Model correspondence = GTR+I

    Number of distinct data patterns under this model = 884
    Molecular clock not enforced
    Starting branch lengths obtained using Rogers-Swofford approximation method
    Branch-length optimization = one-dimensional Newton-Raphson with pass limit=20, tolerance=1e-07
    Multidimensional optimizer = Praxis (tol=0.0001)
    Likelihood calculations performed in single precision
    Vector processing enabled
    Conditional-likelihood rescaling threshold = 1e-20
    Using 1 thread on 2 physical (4 logical) processors

Tree             1
------------------
-ln L     3961.779
Base frequencies:
  A       0.243052
  C       0.244551
  G       0.253870
  T       0.258527
Rate matrix R:
  AC       1.00000
  AG      20.96066
  AT       0.45908
  CG       0.45908
  CT      20.96066
  GT       1.00000
P_inv     0.843552

Time used to compute likelihoods = 1.33 sec (CPU time = 1.30 sec)

Tree scores (and parameter estimates) written to file: ~/Desktop/PhD/EB_Paper_2/ALIGNMENTS/ModelTest/OCT17/model.scores

** Model 31 of 56 * Calculating K3Puf+G **

Likelihood scores of tree(s) in memory:
---------------------------------------
  13325 characters are excluded
  1938 characters are included
  Likelihood settings:
    Current model:
                             Data type = nucleotide
                    Substitution types = 6 (restricted to 3 distinct rates)
                       6ST rate matrix = estimated
               6ST rate classification = a:AC,GT b:AG,CT c:AT,CG
                     State frequencies = estimated
        Proportion of invariable sites = none
               Rates at variable sites = gamma, shape=estimated (4 categories [mean])
                  Model correspondence = GTR+G

    Number of distinct data patterns under this model = 884
    Molecular clock not enforced
    Starting branch lengths obtained using Rogers-Swofford approximation method
    Branch-length optimization = one-dimensional Newton-Raphson with pass limit=20, tolerance=1e-07
    Multidimensional optimizer = Praxis (tol=0.0001)
    Likelihood calculations performed in single precision
    Vector processing enabled
    Conditional-likelihood rescaling threshold = 1e-20
    Using 1 thread on 2 physical (4 logical) processors

Tree             1
------------------
-ln L     3968.621
Base frequencies:
  A       0.241563
  C       0.245208
  G       0.254432
  T       0.258797
Rate matrix R:
  AC       1.00000
  AG      19.65290
  AT       0.47890
  CG       0.47890
  CT      19.65290
  GT       1.00000
Shape     0.019941

Time used to compute likelihoods = 3.50 sec (CPU time = 3.47 sec)

Tree scores (and parameter estimates) written to file: ~/Desktop/PhD/EB_Paper_2/ALIGNMENTS/ModelTest/OCT17/model.scores

** Model 32 of 56 * Calculating K3Puf+I+G **

Likelihood scores of tree(s) in memory:
---------------------------------------
  13325 characters are excluded
  1938 characters are included
  Likelihood settings:
    Current model:
                             Data type = nucleotide
                    Substitution types = 6 (restricted to 3 distinct rates)
                       6ST rate matrix = estimated
               6ST rate classification = a:AC,GT b:AG,CT c:AT,CG
                     State frequencies = estimated
        Proportion of invariable sites = estimated
               Rates at variable sites = gamma, shape=estimated (4 categories [mean])
                  Model correspondence = GTR+I+G

    Number of distinct data patterns under this model = 884
    Molecular clock not enforced
    Starting branch lengths obtained using Rogers-Swofford approximation method
    Branch-length optimization = one-dimensional Newton-Raphson with pass limit=20, tolerance=1e-07
    Multidimensional optimizer = Praxis (tol=0.0001)
    Likelihood calculations performed in single precision
    Vector processing enabled
    Conditional-likelihood rescaling threshold = 1e-20
    Using 1 thread on 2 physical (4 logical) processors

Tree             1
------------------
-ln L     3961.779
Base frequencies:
  A       0.243009
  C       0.244492
  G       0.253895
  T       0.258604
Rate matrix R:
  AC       1.00000
  AG      20.95903
  AT       0.45863
  CG       0.45863
  CT      20.95903
  GT       1.00000
Shape     infinity
P_inv     0.843354

Time used to compute likelihoods = 11.55 sec (CPU time = 11.33 sec)

Tree scores (and parameter estimates) written to file: ~/Desktop/PhD/EB_Paper_2/ALIGNMENTS/ModelTest/OCT17/model.scores

** Model 33 of 56 * Calculating TIMef **

Likelihood scores of tree(s) in memory:
---------------------------------------
  13325 characters are excluded
  1938 characters are included
  Likelihood settings:
    Current model:
                             Data type = nucleotide
                    Substitution types = 6 (restricted to 4 distinct rates)
                       6ST rate matrix = estimated
               6ST rate classification = a:AC,GT b:AG c:AT,CG d:CT
                     State frequencies = equal
        Proportion of invariable sites = none
               Rates at variable sites = equal
                  Model correspondence = SYM

    Number of distinct data patterns under this model = 884
    Molecular clock not enforced
    Starting branch lengths obtained using Rogers-Swofford approximation method
    Branch-length optimization = one-dimensional Newton-Raphson with pass limit=20, tolerance=1e-07
    Multidimensional optimizer = Praxis (tol=0.0001)
    Likelihood calculations performed in single precision
    Vector processing enabled
    Conditional-likelihood rescaling threshold = 1e-20
    Using 1 thread on 2 physical (4 logical) processors

Tree             1
------------------
-ln L     4023.274
Rate matrix R:
  AC       1.00000
  AG      16.56951
  AT       0.51559
  CG       0.51559
  CT      20.36187
  GT       1.00000

Time used to compute likelihoods = 0.45 sec (CPU time = 0.44 sec)

Tree scores (and parameter estimates) written to file: ~/Desktop/PhD/EB_Paper_2/ALIGNMENTS/ModelTest/OCT17/model.scores

** Model 34 of 56 * Calculating TIMef+I **

Likelihood scores of tree(s) in memory:
---------------------------------------
  13325 characters are excluded
  1938 characters are included
  Likelihood settings:
    Current model:
                             Data type = nucleotide
                    Substitution types = 6 (restricted to 4 distinct rates)
                       6ST rate matrix = estimated
               6ST rate classification = a:AC,GT b:AG c:AT,CG d:CT
                     State frequencies = equal
        Proportion of invariable sites = estimated
               Rates at variable sites = equal
                  Model correspondence = SYM+I

    Number of distinct data patterns under this model = 884
    Molecular clock not enforced
    Starting branch lengths obtained using Rogers-Swofford approximation method
    Branch-length optimization = one-dimensional Newton-Raphson with pass limit=20, tolerance=1e-07
    Multidimensional optimizer = Praxis (tol=0.0001)
    Likelihood calculations performed in single precision
    Vector processing enabled
    Conditional-likelihood rescaling threshold = 1e-20
    Using 1 thread on 2 physical (4 logical) processors

Tree             1
------------------
-ln L     3961.968
Rate matrix R:
  AC       1.00000
  AG      18.90548
  AT       0.45927
  CG       0.45927
  CT      22.82147
  GT       1.00000
P_inv     0.841997

Time used to compute likelihoods = 0.89 sec (CPU time = 0.89 sec)

Tree scores (and parameter estimates) written to file: ~/Desktop/PhD/EB_Paper_2/ALIGNMENTS/ModelTest/OCT17/model.scores

** Model 35 of 56 * Calculating TIMef+G **

Likelihood scores of tree(s) in memory:
---------------------------------------
  13325 characters are excluded
  1938 characters are included
  Likelihood settings:
    Current model:
                             Data type = nucleotide
                    Substitution types = 6 (restricted to 4 distinct rates)
                       6ST rate matrix = estimated
               6ST rate classification = a:AC,GT b:AG c:AT,CG d:CT
                     State frequencies = equal
        Proportion of invariable sites = none
               Rates at variable sites = gamma, shape=estimated (4 categories [mean])
                  Model correspondence = SYM+G

    Number of distinct data patterns under this model = 884
    Molecular clock not enforced
    Starting branch lengths obtained using Rogers-Swofford approximation method
    Branch-length optimization = one-dimensional Newton-Raphson with pass limit=20, tolerance=1e-07
    Multidimensional optimizer = Praxis (tol=0.0001)
    Likelihood calculations performed in single precision
    Vector processing enabled
    Conditional-likelihood rescaling threshold = 1e-20
    Using 1 thread on 2 physical (4 logical) processors

Tree             1
------------------
-ln L     3968.593
Rate matrix R:
  AC       1.00000
  AG      17.56458
  AT       0.48190
  CG       0.48190
  CT      21.85898
  GT       1.00000
Shape     0.022987

Time used to compute likelihoods = 1.90 sec (CPU time = 1.85 sec)

Tree scores (and parameter estimates) written to file: ~/Desktop/PhD/EB_Paper_2/ALIGNMENTS/ModelTest/OCT17/model.scores

** Model 36 of 56 * Calculating TIMef+I+G **

Likelihood scores of tree(s) in memory:
---------------------------------------
  13325 characters are excluded
  1938 characters are included
  Likelihood settings:
    Current model:
                             Data type = nucleotide
                    Substitution types = 6 (restricted to 4 distinct rates)
                       6ST rate matrix = estimated
               6ST rate classification = a:AC,GT b:AG c:AT,CG d:CT
                     State frequencies = equal
        Proportion of invariable sites = estimated
               Rates at variable sites = gamma, shape=estimated (4 categories [mean])
                  Model correspondence = SYM+I+G

    Number of distinct data patterns under this model = 884
    Molecular clock not enforced
    Starting branch lengths obtained using Rogers-Swofford approximation method
    Branch-length optimization = one-dimensional Newton-Raphson with pass limit=20, tolerance=1e-07
    Multidimensional optimizer = Praxis (tol=0.0001)
    Likelihood calculations performed in single precision
    Vector processing enabled
    Conditional-likelihood rescaling threshold = 1e-20
    Using 1 thread on 2 physical (4 logical) processors

Tree             1
------------------
-ln L     3961.822
Rate matrix R:
  AC       1.00000
  AG      18.97551
  AT       0.45775
  CG       0.45775
  CT      23.06792
  GT       1.00000
Shape     4.524391
P_inv     0.822829

Time used to compute likelihoods = 7.04 sec (CPU time = 6.94 sec)

Tree scores (and parameter estimates) written to file: ~/Desktop/PhD/EB_Paper_2/ALIGNMENTS/ModelTest/OCT17/model.scores

** Model 37 of 56 * Calculating TIM **

Likelihood scores of tree(s) in memory:
---------------------------------------
  13325 characters are excluded
  1938 characters are included
  Likelihood settings:
    Current model:
                             Data type = nucleotide
                    Substitution types = 6 (restricted to 4 distinct rates)
                       6ST rate matrix = estimated
               6ST rate classification = a:AC,GT b:AG c:AT,CG d:CT
                     State frequencies = estimated
        Proportion of invariable sites = none
               Rates at variable sites = equal
                  Model correspondence = GTR

    Number of distinct data patterns under this model = 884
    Molecular clock not enforced
    Starting branch lengths obtained using Rogers-Swofford approximation method
    Branch-length optimization = one-dimensional Newton-Raphson with pass limit=20, tolerance=1e-07
    Multidimensional optimizer = Praxis (tol=0.0001)
    Likelihood calculations performed in single precision
    Vector processing enabled
    Conditional-likelihood rescaling threshold = 1e-20
    Using 1 thread on 2 physical (4 logical) processors

Tree             1
------------------
-ln L     4022.436
Base frequencies:
  A       0.242294
  C       0.243744
  G       0.257425
  T       0.256538
Rate matrix R:
  AC       1.00000
  AG      16.61526
  AT       0.51441
  CG       0.51441
  CT      20.39201
  GT       1.00000

Time used to compute likelihoods = 0.76 sec (CPU time = 0.76 sec)

Tree scores (and parameter estimates) written to file: ~/Desktop/PhD/EB_Paper_2/ALIGNMENTS/ModelTest/OCT17/model.scores

** Model 38 of 56 * Calculating TIM+I **

Likelihood scores of tree(s) in memory:
---------------------------------------
  13325 characters are excluded
  1938 characters are included
  Likelihood settings:
    Current model:
                             Data type = nucleotide
                    Substitution types = 6 (restricted to 4 distinct rates)
                       6ST rate matrix = estimated
               6ST rate classification = a:AC,GT b:AG c:AT,CG d:CT
                     State frequencies = estimated
        Proportion of invariable sites = estimated
               Rates at variable sites = equal
                  Model correspondence = GTR+I

    Number of distinct data patterns under this model = 884
    Molecular clock not enforced
    Starting branch lengths obtained using Rogers-Swofford approximation method
    Branch-length optimization = one-dimensional Newton-Raphson with pass limit=20, tolerance=1e-07
    Multidimensional optimizer = Praxis (tol=0.0001)
    Likelihood calculations performed in single precision
    Vector processing enabled
    Conditional-likelihood rescaling threshold = 1e-20
    Using 1 thread on 2 physical (4 logical) processors

Tree             1
------------------
-ln L     3961.287
Base frequencies:
  A       0.244299
  C       0.243171
  G       0.255434
  T       0.257095
Rate matrix R:
  AC       1.00000
  AG      18.91532
  AT       0.46223
  CG       0.46223
  CT      22.95113
  GT       1.00000
P_inv     0.841964

Time used to compute likelihoods = 1.36 sec (CPU time = 1.34 sec)

Tree scores (and parameter estimates) written to file: ~/Desktop/PhD/EB_Paper_2/ALIGNMENTS/ModelTest/OCT17/model.scores

** Model 39 of 56 * Calculating TIM+G **

Likelihood scores of tree(s) in memory:
---------------------------------------
  13325 characters are excluded
  1938 characters are included
  Likelihood settings:
    Current model:
                             Data type = nucleotide
                    Substitution types = 6 (restricted to 4 distinct rates)
                       6ST rate matrix = estimated
               6ST rate classification = a:AC,GT b:AG c:AT,CG d:CT
                     State frequencies = estimated
        Proportion of invariable sites = none
               Rates at variable sites = gamma, shape=estimated (4 categories [mean])
                  Model correspondence = GTR+G

    Number of distinct data patterns under this model = 884
    Molecular clock not enforced
    Starting branch lengths obtained using Rogers-Swofford approximation method
    Branch-length optimization = one-dimensional Newton-Raphson with pass limit=20, tolerance=1e-07
    Multidimensional optimizer = Praxis (tol=0.0001)
    Likelihood calculations performed in single precision
    Vector processing enabled
    Conditional-likelihood rescaling threshold = 1e-20
    Using 1 thread on 2 physical (4 logical) processors

Tree             1
------------------
-ln L     3967.842
Base frequencies:
  A       0.243290
  C       0.243309
  G       0.256420
  T       0.256981
Rate matrix R:
  AC       1.00000
  AG      17.56203
  AT       0.48332
  CG       0.48332
  CT      21.88232
  GT       1.00000
Shape     0.022583

Time used to compute likelihoods = 4.36 sec (CPU time = 4.34 sec)

Tree scores (and parameter estimates) written to file: ~/Desktop/PhD/EB_Paper_2/ALIGNMENTS/ModelTest/OCT17/model.scores

** Model 40 of 56 * Calculating TIM+I+G **

Likelihood scores of tree(s) in memory:
---------------------------------------
  13325 characters are excluded
  1938 characters are included
  Likelihood settings:
    Current model:
                             Data type = nucleotide
                    Substitution types = 6 (restricted to 4 distinct rates)
                       6ST rate matrix = estimated
               6ST rate classification = a:AC,GT b:AG c:AT,CG d:CT
                     State frequencies = estimated
        Proportion of invariable sites = estimated
               Rates at variable sites = gamma, shape=estimated (4 categories [mean])
                  Model correspondence = GTR+I+G

    Number of distinct data patterns under this model = 884
    Molecular clock not enforced
    Starting branch lengths obtained using Rogers-Swofford approximation method
    Branch-length optimization = one-dimensional Newton-Raphson with pass limit=20, tolerance=1e-07
    Multidimensional optimizer = Praxis (tol=0.0001)
    Likelihood calculations performed in single precision
    Vector processing enabled
    Conditional-likelihood rescaling threshold = 1e-20
    Using 1 thread on 2 physical (4 logical) processors

Tree             1
------------------
-ln L     3961.164
Base frequencies:
  A       0.244232
  C       0.243312
  G       0.255463
  T       0.256994
Rate matrix R:
  AC       1.00000
  AG      18.95306
  AT       0.45789
  CG       0.45789
  CT      23.07125
  GT       1.00000
Shape     5.017140
P_inv     0.824380

Time used to compute likelihoods = 11.81 sec (CPU time = 11.78 sec)

Tree scores (and parameter estimates) written to file: ~/Desktop/PhD/EB_Paper_2/ALIGNMENTS/ModelTest/OCT17/model.scores

** Model 41 of 56 * Calculating TVMef **

Likelihood scores of tree(s) in memory:
---------------------------------------
  13325 characters are excluded
  1938 characters are included
  Likelihood settings:
    Current model:
                             Data type = nucleotide
                    Substitution types = 6 (restricted to 5 distinct rates)
                       6ST rate matrix = estimated
               6ST rate classification = a:AC b:AG,CT c:AT d:CG e:GT
                     State frequencies = equal
        Proportion of invariable sites = none
               Rates at variable sites = equal
                  Model correspondence = SYM

    Number of distinct data patterns under this model = 884
    Molecular clock not enforced
    Starting branch lengths obtained using Rogers-Swofford approximation method
    Branch-length optimization = one-dimensional Newton-Raphson with pass limit=20, tolerance=1e-07
    Multidimensional optimizer = Praxis (tol=0.0001)
    Likelihood calculations performed in single precision
    Vector processing enabled
    Conditional-likelihood rescaling threshold = 1e-20
    Using 1 thread on 2 physical (4 logical) processors

Tree             1
------------------
-ln L     4023.773
Rate matrix R:
  AC       1.91993
  AG      26.51215
  AT       0.78275
  CG       0.65772
  CT      26.51215
  GT       1.00000

Time used to compute likelihoods = 0.47 sec (CPU time = 0.47 sec)

Tree scores (and parameter estimates) written to file: ~/Desktop/PhD/EB_Paper_2/ALIGNMENTS/ModelTest/OCT17/model.scores

** Model 42 of 56 * Calculating TVMef+I **

Likelihood scores of tree(s) in memory:
---------------------------------------
  13325 characters are excluded
  1938 characters are included
  Likelihood settings:
    Current model:
                             Data type = nucleotide
                    Substitution types = 6 (restricted to 5 distinct rates)
                       6ST rate matrix = estimated
               6ST rate classification = a:AC b:AG,CT c:AT d:CG e:GT
                     State frequencies = equal
        Proportion of invariable sites = estimated
               Rates at variable sites = equal
                  Model correspondence = SYM+I

    Number of distinct data patterns under this model = 884
    Molecular clock not enforced
    Starting branch lengths obtained using Rogers-Swofford approximation method
    Branch-length optimization = one-dimensional Newton-Raphson with pass limit=20, tolerance=1e-07
    Multidimensional optimizer = Praxis (tol=0.0001)
    Likelihood calculations performed in single precision
    Vector processing enabled
    Conditional-likelihood rescaling threshold = 1e-20
    Using 1 thread on 2 physical (4 logical) processors

Tree             1
------------------
-ln L     3962.232
Rate matrix R:
  AC       1.57961
  AG      27.05038
  AT       0.54997
  CG       0.66391
  CT      27.05038
  GT       1.00000
P_inv     0.843778

Time used to compute likelihoods = 0.80 sec (CPU time = 0.80 sec)

Tree scores (and parameter estimates) written to file: ~/Desktop/PhD/EB_Paper_2/ALIGNMENTS/ModelTest/OCT17/model.scores

** Model 43 of 56 * Calculating TVMef+G **

Likelihood scores of tree(s) in memory:
---------------------------------------
  13325 characters are excluded
  1938 characters are included
  Likelihood settings:
    Current model:
                             Data type = nucleotide
                    Substitution types = 6 (restricted to 5 distinct rates)
                       6ST rate matrix = estimated
               6ST rate classification = a:AC b:AG,CT c:AT d:CG e:GT
                     State frequencies = equal
        Proportion of invariable sites = none
               Rates at variable sites = gamma, shape=estimated (4 categories [mean])
                  Model correspondence = SYM+G

    Number of distinct data patterns under this model = 884
    Molecular clock not enforced
    Starting branch lengths obtained using Rogers-Swofford approximation method
    Branch-length optimization = one-dimensional Newton-Raphson with pass limit=20, tolerance=1e-07
    Multidimensional optimizer = Praxis (tol=0.0001)
    Likelihood calculations performed in single precision
    Vector processing enabled
    Conditional-likelihood rescaling threshold = 1e-20
    Using 1 thread on 2 physical (4 logical) processors

Tree             1
------------------
-ln L     3969.067
Rate matrix R:
  AC       1.72387
  AG      26.65101
  AT       0.64664
  CG       0.64103
  CT      26.65101
  GT       1.00000
Shape     0.023862

Time used to compute likelihoods = 3.55 sec (CPU time = 3.54 sec)

Tree scores (and parameter estimates) written to file: ~/Desktop/PhD/EB_Paper_2/ALIGNMENTS/ModelTest/OCT17/model.scores

** Model 44 of 56 * Calculating TVMef+I+G **

Likelihood scores of tree(s) in memory:
---------------------------------------
  13325 characters are excluded
  1938 characters are included
  Likelihood settings:
    Current model:
                             Data type = nucleotide
                    Substitution types = 6 (restricted to 5 distinct rates)
                       6ST rate matrix = estimated
               6ST rate classification = a:AC b:AG,CT c:AT d:CG e:GT
                     State frequencies = equal
        Proportion of invariable sites = estimated
               Rates at variable sites = gamma, shape=estimated (4 categories [mean])
                  Model correspondence = SYM+I+G

    Number of distinct data patterns under this model = 884
    Molecular clock not enforced
    Starting branch lengths obtained using Rogers-Swofford approximation method
    Branch-length optimization = one-dimensional Newton-Raphson with pass limit=20, tolerance=1e-07
    Multidimensional optimizer = Praxis (tol=0.0001)
    Likelihood calculations performed in single precision
    Vector processing enabled
    Conditional-likelihood rescaling threshold = 1e-20
    Using 1 thread on 2 physical (4 logical) processors

Tree             1
------------------
-ln L     3962.231
Rate matrix R:
  AC       1.54467
  AG      26.74535
  AT       0.54039
  CG       0.62783
  CT      26.74535
  GT       1.00000
Shape     0.084043
P_inv     0.395058

Time used to compute likelihoods = 11.53 sec (CPU time = 11.45 sec)

Tree scores (and parameter estimates) written to file: ~/Desktop/PhD/EB_Paper_2/ALIGNMENTS/ModelTest/OCT17/model.scores

** Model 45 of 56 * Calculating TVM **

Likelihood scores of tree(s) in memory:
---------------------------------------
  13325 characters are excluded
  1938 characters are included
  Likelihood settings:
    Current model:
                             Data type = nucleotide
                    Substitution types = 6 (restricted to 5 distinct rates)
                       6ST rate matrix = estimated
               6ST rate classification = a:AC b:AG,CT c:AT d:CG e:GT
                     State frequencies = estimated
        Proportion of invariable sites = none
               Rates at variable sites = equal
                  Model correspondence = GTR

    Number of distinct data patterns under this model = 884
    Molecular clock not enforced
    Starting branch lengths obtained using Rogers-Swofford approximation method
    Branch-length optimization = one-dimensional Newton-Raphson with pass limit=20, tolerance=1e-07
    Multidimensional optimizer = Praxis (tol=0.0001)
    Likelihood calculations performed in single precision
    Vector processing enabled
    Conditional-likelihood rescaling threshold = 1e-20
    Using 1 thread on 2 physical (4 logical) processors

Tree             1
------------------
-ln L     4022.714
Base frequencies:
  A       0.239452
  C       0.245698
  G       0.255606
  T       0.259244
Rate matrix R:
  AC       2.05180
  AG      27.32487
  AT       0.81547
  CG       0.67338
  CT      27.32487
  GT       1.00000

Time used to compute likelihoods = 0.76 sec (CPU time = 0.75 sec)

Tree scores (and parameter estimates) written to file: ~/Desktop/PhD/EB_Paper_2/ALIGNMENTS/ModelTest/OCT17/model.scores

** Model 46 of 56 * Calculating TVM+I **

Likelihood scores of tree(s) in memory:
---------------------------------------
  13325 characters are excluded
  1938 characters are included
  Likelihood settings:
    Current model:
                             Data type = nucleotide
                    Substitution types = 6 (restricted to 5 distinct rates)
                       6ST rate matrix = estimated
               6ST rate classification = a:AC b:AG,CT c:AT d:CG e:GT
                     State frequencies = estimated
        Proportion of invariable sites = estimated
               Rates at variable sites = equal
                  Model correspondence = GTR+I

    Number of distinct data patterns under this model = 884
    Molecular clock not enforced
    Starting branch lengths obtained using Rogers-Swofford approximation method
    Branch-length optimization = one-dimensional Newton-Raphson with pass limit=20, tolerance=1e-07
    Multidimensional optimizer = Praxis (tol=0.0001)
    Likelihood calculations performed in single precision
    Vector processing enabled
    Conditional-likelihood rescaling threshold = 1e-20
    Using 1 thread on 2 physical (4 logical) processors

Tree             1
------------------
-ln L     3961.443
Base frequencies:
  A       0.242614
  C       0.244106
  G       0.254286
  T       0.258995
Rate matrix R:
  AC       1.67601
  AG      27.87136
  AT       0.56847
  CG       0.65879
  CT      27.87136
  GT       1.00000
P_inv     0.842975

Time used to compute likelihoods = 1.00 sec (CPU time = 0.99 sec)

Tree scores (and parameter estimates) written to file: ~/Desktop/PhD/EB_Paper_2/ALIGNMENTS/ModelTest/OCT17/model.scores

** Model 47 of 56 * Calculating TVM+G **

Likelihood scores of tree(s) in memory:
---------------------------------------
  13325 characters are excluded
  1938 characters are included
  Likelihood settings:
    Current model:
                             Data type = nucleotide
                    Substitution types = 6 (restricted to 5 distinct rates)
                       6ST rate matrix = estimated
               6ST rate classification = a:AC b:AG,CT c:AT d:CG e:GT
                     State frequencies = estimated
        Proportion of invariable sites = none
               Rates at variable sites = gamma, shape=estimated (4 categories [mean])
                  Model correspondence = GTR+G

    Number of distinct data patterns under this model = 884
    Molecular clock not enforced
    Starting branch lengths obtained using Rogers-Swofford approximation method
    Branch-length optimization = one-dimensional Newton-Raphson with pass limit=20, tolerance=1e-07
    Multidimensional optimizer = Praxis (tol=0.0001)
    Likelihood calculations performed in single precision
    Vector processing enabled
    Conditional-likelihood rescaling threshold = 1e-20
    Using 1 thread on 2 physical (4 logical) processors

Tree             1
------------------
-ln L     3968.155
Base frequencies:
  A       0.241067
  C       0.244715
  G       0.254997
  T       0.259221
Rate matrix R:
  AC       1.85506
  AG      27.63653
  AT       0.67923
  CG       0.66421
  CT      27.63653
  GT       1.00000
Shape     0.023990

Time used to compute likelihoods = 3.45 sec (CPU time = 3.43 sec)

Tree scores (and parameter estimates) written to file: ~/Desktop/PhD/EB_Paper_2/ALIGNMENTS/ModelTest/OCT17/model.scores

** Model 48 of 56 * Calculating TVM+I+G **

Likelihood scores of tree(s) in memory:
---------------------------------------
  13325 characters are excluded
  1938 characters are included
  Likelihood settings:
    Current model:
                             Data type = nucleotide
                    Substitution types = 6 (restricted to 5 distinct rates)
                       6ST rate matrix = estimated
               6ST rate classification = a:AC b:AG,CT c:AT d:CG e:GT
                     State frequencies = estimated
        Proportion of invariable sites = estimated
               Rates at variable sites = gamma, shape=estimated (4 categories [mean])
                  Model correspondence = GTR+I+G

    Number of distinct data patterns under this model = 884
    Molecular clock not enforced
    Starting branch lengths obtained using Rogers-Swofford approximation method
    Branch-length optimization = one-dimensional Newton-Raphson with pass limit=20, tolerance=1e-07
    Multidimensional optimizer = Praxis (tol=0.0001)
    Likelihood calculations performed in single precision
    Vector processing enabled
    Conditional-likelihood rescaling threshold = 1e-20
    Using 1 thread on 2 physical (4 logical) processors

Tree             1
------------------
-ln L     3961.443
Base frequencies:
  A       0.242631
  C       0.244108
  G       0.254285
  T       0.258976
Rate matrix R:
  AC       1.67556
  AG      27.85370
  AT       0.56747
  CG       0.65875
  CT      27.85370
  GT       1.00000
Shape     infinity
P_inv     0.842962

Time used to compute likelihoods = 10.90 sec (CPU time = 10.88 sec)

Tree scores (and parameter estimates) written to file: ~/Desktop/PhD/EB_Paper_2/ALIGNMENTS/ModelTest/OCT17/model.scores

** Model 49 of 56 * Calculating SYM **

Likelihood scores of tree(s) in memory:
---------------------------------------
  13325 characters are excluded
  1938 characters are included
  Likelihood settings:
    Current model:
                             Data type = nucleotide
                    Substitution types = 6
                       6ST rate matrix = estimated
               6ST rate classification = unrestricted
                     State frequencies = equal
        Proportion of invariable sites = none
               Rates at variable sites = equal
                  Model correspondence = SYM

    Number of distinct data patterns under this model = 884
    Molecular clock not enforced
    Starting branch lengths obtained using Rogers-Swofford approximation method
    Branch-length optimization = one-dimensional Newton-Raphson with pass limit=20, tolerance=1e-07
    Multidimensional optimizer = Praxis (tol=0.0001)
    Likelihood calculations performed in single precision
    Vector processing enabled
    Conditional-likelihood rescaling threshold = 1e-20
    Using 1 thread on 2 physical (4 logical) processors

Tree             1
------------------
-ln L     4022.714
Rate matrix R:
  AC       1.94000
  AG      23.78863
  AT       0.78201
  CG       0.65246
  CT      29.23352
  GT       1.00000

Time used to compute likelihoods = 0.55 sec (CPU time = 0.53 sec)

Tree scores (and parameter estimates) written to file: ~/Desktop/PhD/EB_Paper_2/ALIGNMENTS/ModelTest/OCT17/model.scores

** Model 50 of 56 * Calculating SYM+I **

Likelihood scores of tree(s) in memory:
---------------------------------------
  13325 characters are excluded
  1938 characters are included
  Likelihood settings:
    Current model:
                             Data type = nucleotide
                    Substitution types = 6
                       6ST rate matrix = estimated
               6ST rate classification = unrestricted
                     State frequencies = equal
        Proportion of invariable sites = estimated
               Rates at variable sites = equal
                  Model correspondence = SYM+I

    Number of distinct data patterns under this model = 884
    Molecular clock not enforced
    Starting branch lengths obtained using Rogers-Swofford approximation method
    Branch-length optimization = one-dimensional Newton-Raphson with pass limit=20, tolerance=1e-07
    Multidimensional optimizer = Praxis (tol=0.0001)
    Likelihood calculations performed in single precision
    Vector processing enabled
    Conditional-likelihood rescaling threshold = 1e-20
    Using 1 thread on 2 physical (4 logical) processors

Tree             1
------------------
-ln L     3961.712
Rate matrix R:
  AC       1.56698
  AG      24.37689
  AT       0.55561
  CG       0.63572
  CT      29.43748
  GT       1.00000
P_inv     0.841727

Time used to compute likelihoods = 0.88 sec (CPU time = 0.88 sec)

Tree scores (and parameter estimates) written to file: ~/Desktop/PhD/EB_Paper_2/ALIGNMENTS/ModelTest/OCT17/model.scores

** Model 51 of 56 * Calculating SYM+G **

Likelihood scores of tree(s) in memory:
---------------------------------------
  13325 characters are excluded
  1938 characters are included
  Likelihood settings:
    Current model:
                             Data type = nucleotide
                    Substitution types = 6
                       6ST rate matrix = estimated
               6ST rate classification = unrestricted
                     State frequencies = equal
        Proportion of invariable sites = none
               Rates at variable sites = gamma, shape=estimated (4 categories [mean])
                  Model correspondence = SYM+G

    Number of distinct data patterns under this model = 884
    Molecular clock not enforced
    Starting branch lengths obtained using Rogers-Swofford approximation method
    Branch-length optimization = one-dimensional Newton-Raphson with pass limit=20, tolerance=1e-07
    Multidimensional optimizer = Praxis (tol=0.0001)
    Likelihood calculations performed in single precision
    Vector processing enabled
    Conditional-likelihood rescaling threshold = 1e-20
    Using 1 thread on 2 physical (4 logical) processors

Tree             1
------------------
-ln L     3968.227
Rate matrix R:
  AC       1.73295
  AG      23.81897
  AT       0.65681
  CG       0.64245
  CT      29.69825
  GT       1.00000
Shape     0.010882

Time used to compute likelihoods = 3.67 sec (CPU time = 3.66 sec)

Tree scores (and parameter estimates) written to file: ~/Desktop/PhD/EB_Paper_2/ALIGNMENTS/ModelTest/OCT17/model.scores

** Model 52 of 56 * Calculating SYM+I+G **

Likelihood scores of tree(s) in memory:
---------------------------------------
  13325 characters are excluded
  1938 characters are included
  Likelihood settings:
    Current model:
                             Data type = nucleotide
                    Substitution types = 6
                       6ST rate matrix = estimated
               6ST rate classification = unrestricted
                     State frequencies = equal
        Proportion of invariable sites = estimated
               Rates at variable sites = gamma, shape=estimated (4 categories [mean])
                  Model correspondence = SYM+I+G

    Number of distinct data patterns under this model = 884
    Molecular clock not enforced
    Starting branch lengths obtained using Rogers-Swofford approximation method
    Branch-length optimization = one-dimensional Newton-Raphson with pass limit=20, tolerance=1e-07
    Multidimensional optimizer = Praxis (tol=0.0001)
    Likelihood calculations performed in single precision
    Vector processing enabled
    Conditional-likelihood rescaling threshold = 1e-20
    Using 1 thread on 2 physical (4 logical) processors

Tree             1
------------------
-ln L     3961.712
Rate matrix R:
  AC       1.56923
  AG      24.38506
  AT       0.56183
  CG       0.63411
  CT      29.47094
  GT       1.00000
Shape     0.078468
P_inv     0.383235

Time used to compute likelihoods = 11.50 sec (CPU time = 11.45 sec)

Tree scores (and parameter estimates) written to file: ~/Desktop/PhD/EB_Paper_2/ALIGNMENTS/ModelTest/OCT17/model.scores

** Model 53 of 56 * Calculating GTR **

Likelihood scores of tree(s) in memory:
---------------------------------------
  13325 characters are excluded
  1938 characters are included
  Likelihood settings:
    Current model:
                             Data type = nucleotide
                    Substitution types = 6
                       6ST rate matrix = estimated
               6ST rate classification = unrestricted
                     State frequencies = estimated
        Proportion of invariable sites = none
               Rates at variable sites = equal
                  Model correspondence = GTR

    Number of distinct data patterns under this model = 884
    Molecular clock not enforced
    Starting branch lengths obtained using Rogers-Swofford approximation method
    Branch-length optimization = one-dimensional Newton-Raphson with pass limit=20, tolerance=1e-07
    Multidimensional optimizer = Praxis (tol=0.0001)
    Likelihood calculations performed in single precision
    Vector processing enabled
    Conditional-likelihood rescaling threshold = 1e-20
    Using 1 thread on 2 physical (4 logical) processors

Tree             1
------------------
-ln L     4021.769
Base frequencies:
  A       0.241728
  C       0.243443
  G       0.257915
  T       0.256914
Rate matrix R:
  AC       2.03961
  AG      24.43120
  AT       0.80402
  CG       0.66865
  CT      29.96179
  GT       1.00000

Time used to compute likelihoods = 0.95 sec (CPU time = 0.94 sec)

Tree scores (and parameter estimates) written to file: ~/Desktop/PhD/EB_Paper_2/ALIGNMENTS/ModelTest/OCT17/model.scores

** Model 54 of 56 * Calculating GTR+I�**

Likelihood scores of tree(s) in memory:
---------------------------------------
  13325 characters are excluded
  1938 characters are included
  Likelihood settings:
    Current model:
                             Data type = nucleotide
                    Substitution types = 6
                       6ST rate matrix = estimated
               6ST rate classification = unrestricted
                     State frequencies = estimated
        Proportion of invariable sites = estimated
               Rates at variable sites = equal
                  Model correspondence = GTR+I

    Number of distinct data patterns under this model = 884
    Molecular clock not enforced
    Starting branch lengths obtained using Rogers-Swofford approximation method
    Branch-length optimization = one-dimensional Newton-Raphson with pass limit=20, tolerance=1e-07
    Multidimensional optimizer = Praxis (tol=0.0001)
    Likelihood calculations performed in single precision
    Vector processing enabled
    Conditional-likelihood rescaling threshold = 1e-20
    Using 1 thread on 2 physical (4 logical) processors

Tree             1
------------------
-ln L     3960.939
Base frequencies:
  A       0.243797
  C       0.242764
  G       0.255885
  T       0.257554
Rate matrix R:
  AC       1.69621
  AG      25.29493
  AT       0.57771
  CG       0.65777
  CT      30.64727
  GT       1.00000
P_inv     0.841316

Time used to compute likelihoods = 1.92 sec (CPU time = 1.93 sec)

Tree scores (and parameter estimates) written to file: ~/Desktop/PhD/EB_Paper_2/ALIGNMENTS/ModelTest/OCT17/model.scores

** Model 55 of 56 * Calculating GTR+G **

Likelihood scores of tree(s) in memory:
---------------------------------------
  13325 characters are excluded
  1938 characters are included
  Likelihood settings:
    Current model:
                             Data type = nucleotide
                    Substitution types = 6
                       6ST rate matrix = estimated
               6ST rate classification = unrestricted
                     State frequencies = estimated
        Proportion of invariable sites = none
               Rates at variable sites = gamma, shape=estimated (4 categories [mean])
                  Model correspondence = GTR+G

    Number of distinct data patterns under this model = 884
    Molecular clock not enforced
    Starting branch lengths obtained using Rogers-Swofford approximation method
    Branch-length optimization = one-dimensional Newton-Raphson with pass limit=20, tolerance=1e-07
    Multidimensional optimizer = Praxis (tol=0.0001)
    Likelihood calculations performed in single precision
    Vector processing enabled
    Conditional-likelihood rescaling threshold = 1e-20
    Using 1 thread on 2 physical (4 logical) processors

Tree             1
------------------
-ln L     3967.366
Base frequencies:
  A       0.242798
  C       0.242879
  G       0.256913
  T       0.257411
Rate matrix R:
  AC       1.88374
  AG      24.99576
  AT       0.69339
  CG       0.67180
  CT      31.12361
  GT       1.00000
Shape     0.009828

Time used to compute likelihoods = 4.75 sec (CPU time = 4.75 sec)

Tree scores (and parameter estimates) written to file: ~/Desktop/PhD/EB_Paper_2/ALIGNMENTS/ModelTest/OCT17/model.scores

** Model 56 of 56 * Calculating GTR+I+G **

Likelihood scores of tree(s) in memory:
---------------------------------------
  13325 characters are excluded
  1938 characters are included
  Likelihood settings:
    Current model:
                             Data type = nucleotide
                    Substitution types = 6
                       6ST rate matrix = estimated
               6ST rate classification = unrestricted
                     State frequencies = estimated
        Proportion of invariable sites = estimated
               Rates at variable sites = gamma, shape=estimated (4 categories [mean])
                  Model correspondence = GTR+I+G

    Number of distinct data patterns under this model = 884
    Molecular clock not enforced
    Starting branch lengths obtained using Rogers-Swofford approximation method
    Branch-length optimization = one-dimensional Newton-Raphson with pass limit=20, tolerance=1e-07
    Multidimensional optimizer = Praxis (tol=0.0001)
    Likelihood calculations performed in single precision
    Vector processing enabled
    Conditional-likelihood rescaling threshold = 1e-20
    Using 1 thread on 2 physical (4 logical) processors

Tree             1
------------------
-ln L     3960.939
Base frequencies:
  A       0.243733
  C       0.242703
  G       0.255959
  T       0.257605
Rate matrix R:
  AC       1.69798
  AG      25.34136
  AT       0.58221
  CG       0.65902
  CT      30.67319
  GT       1.00000
Shape     infinity
P_inv     0.841321

Time used to compute likelihoods = 21.39 sec (CPU time = 21.37 sec)

Tree scores (and parameter estimates) written to file: ~/Desktop/PhD/EB_Paper_2/ALIGNMENTS/ModelTest/OCT17/model.scores
