# Supplementary material for: Molecular exploration of fossil eggshell uncovers hidden lineage of giant extinct bird
Source: Nat Commun. 2023 Feb 28;14:914. doi: 10.1038/s41467-023-36405-3 (PMC9974994; doi:10.1038/s41467-023-36405-3)
Supplement: Supplementary file 10 — Supplementary Data 10 [file 41467_2023_36405_MOESM10_ESM.zip › Supplementary Data 10 Genetic_data_minus_filtered_reads/5_Phylogeny_generation/ModelTest/m1_modelfit.log]

P A U P *
Version 4.0a (build 158) for Macintosh OS X (built on Oct 22 2017 at 13:20:18)
Wed Nov  8 09:46:23 2017

        -----------------------------NOTICE-----------------------------
          This is an alpha-test version that is still changing rapidly.
          It will expire on 1 Apr 2018.
        
          Please report bugs to david.swofford@duke.edu
        ----------------------------------------------------------------


Neighbor-joining search settings:
  Ties (if encountered) will be broken randomly; initial seed = generated automatically
  Distance measure = Jukes-Cantor
  11465 characters are excluded
  3798 characters are included
  (Tree is unrooted)

Tree found by neighbor-joining method stored in tree buffer
Time used for tree calculation = 0.01 sec (CPU time = 0.01 sec)

***** BEGIN TESTING 56 MODELS OF EVOLUTION *****

NOTE: The longFmt option in the Defaults command is no longer supported and has been ignored.

Optimality criterion set to likelihood.

** Model 1 of 56 * Calculating JC **

Likelihood scores of tree(s) in memory:
---------------------------------------
  11465 characters are excluded
  3798 characters are included
  Likelihood settings:
    Current model:
                             Data type = nucleotide
                    Substitution types = 1
                     State frequencies = equal
        Proportion of invariable sites = none
               Rates at variable sites = equal
                  Model correspondence = JC69

    Number of distinct data patterns under this model = 1586
    Molecular clock not enforced
    Starting branch lengths obtained using Rogers-Swofford approximation method
    Branch-length optimization = one-dimensional Newton-Raphson with pass limit=20, tolerance=1e-07
    Likelihood calculations performed in single precision
    Vector processing enabled
    Conditional-likelihood rescaling threshold = 1e-20
    Using 1 thread on 2 physical (4 logical) processors

Tree             1
------------------
-ln L    11512.509

Time used to compute likelihoods = 0.05 sec (CPU time = 0.04 sec)

Tree scores (and parameter estimates) written to file: ~/Desktop/PhD/EB_Paper_2/ALIGNMENTS/ModelTest/OCT17/model.scores

** Model 2 of 56 * Calculating JC+I **

Likelihood scores of tree(s) in memory:
---------------------------------------
  11465 characters are excluded
  3798 characters are included
  Likelihood settings:
    Current model:
                             Data type = nucleotide
                    Substitution types = 1
                     State frequencies = equal
        Proportion of invariable sites = estimated
               Rates at variable sites = equal
                  Model correspondence = JC69+I

    Number of distinct data patterns under this model = 1586
    Molecular clock not enforced
    Starting branch lengths obtained using Rogers-Swofford approximation method
    Branch-length optimization = one-dimensional Newton-Raphson with pass limit=20, tolerance=1e-07
    Likelihood calculations performed in single precision
    Vector processing enabled
    Conditional-likelihood rescaling threshold = 1e-20
    Using 1 thread on 2 physical (4 logical) processors

Tree             1
------------------
-ln L    11334.733
P_inv     0.679065

Time used to compute likelihoods = 0.29 sec (CPU time = 0.29 sec)

Tree scores (and parameter estimates) written to file: ~/Desktop/PhD/EB_Paper_2/ALIGNMENTS/ModelTest/OCT17/model.scores

** Model 3 of 56 * Calculating JC+G�**

Likelihood scores of tree(s) in memory:
---------------------------------------
  11465 characters are excluded
  3798 characters are included
  Likelihood settings:
    Current model:
                             Data type = nucleotide
                    Substitution types = 1
                     State frequencies = equal
        Proportion of invariable sites = none
               Rates at variable sites = gamma, shape=estimated (4 categories [mean])
                  Model correspondence = JC69+G

    Number of distinct data patterns under this model = 1586
    Molecular clock not enforced
    Starting branch lengths obtained using Rogers-Swofford approximation method
    Branch-length optimization = one-dimensional Newton-Raphson with pass limit=20, tolerance=1e-07
    Likelihood calculations performed in single precision
    Vector processing enabled
    Conditional-likelihood rescaling threshold = 1e-20
    Using 1 thread on 2 physical (4 logical) processors

Tree             1
------------------
-ln L    11335.330
Shape     0.195225

Time used to compute likelihoods = 0.56 sec (CPU time = 0.56 sec)

Tree scores (and parameter estimates) written to file: ~/Desktop/PhD/EB_Paper_2/ALIGNMENTS/ModelTest/OCT17/model.scores

** Model 4 of 56 * Calculating JC+I+G **

Likelihood scores of tree(s) in memory:
---------------------------------------
  11465 characters are excluded
  3798 characters are included
  Likelihood settings:
    Current model:
                             Data type = nucleotide
                    Substitution types = 1
                     State frequencies = equal
        Proportion of invariable sites = estimated
               Rates at variable sites = gamma, shape=estimated (4 categories [mean])
                  Model correspondence = JC69+I+G

    Number of distinct data patterns under this model = 1586
    Molecular clock not enforced
    Starting branch lengths obtained using Rogers-Swofford approximation method
    Branch-length optimization = one-dimensional Newton-Raphson with pass limit=20, tolerance=1e-07
    Multidimensional optimizer = Praxis (tol=0.0001)
    Likelihood calculations performed in single precision
    Vector processing enabled
    Conditional-likelihood rescaling threshold = 1e-20
    Using 1 thread on 2 physical (4 logical) processors

Tree             1
------------------
-ln L    11334.692
Shape    25.022451
P_inv     0.671824

Time used to compute likelihoods = 3.95 sec (CPU time = 3.95 sec)

Tree scores (and parameter estimates) written to file: ~/Desktop/PhD/EB_Paper_2/ALIGNMENTS/ModelTest/OCT17/model.scores

** Model 5 of 56 * Calculating F81 **

Likelihood scores of tree(s) in memory:
---------------------------------------
  11465 characters are excluded
  3798 characters are included
  Likelihood settings:
    Current model:
                             Data type = nucleotide
                    Substitution types = 1
                     State frequencies = estimated
        Proportion of invariable sites = none
               Rates at variable sites = equal
                  Model correspondence = F81

    Number of distinct data patterns under this model = 1586
    Molecular clock not enforced
    Starting branch lengths obtained using Rogers-Swofford approximation method
    Branch-length optimization = one-dimensional Newton-Raphson with pass limit=20, tolerance=1e-07
    Multidimensional optimizer = Praxis (tol=0.0001)
    Likelihood calculations performed in single precision
    Vector processing enabled
    Conditional-likelihood rescaling threshold = 1e-20
    Using 1 thread on 2 physical (4 logical) processors

Tree             1
------------------
-ln L    11481.672
Base frequencies:
  A       0.264664
  C       0.270424
  G       0.202308
  T       0.262604

Time used to compute likelihoods = 0.94 sec (CPU time = 0.95 sec)

Tree scores (and parameter estimates) written to file: ~/Desktop/PhD/EB_Paper_2/ALIGNMENTS/ModelTest/OCT17/model.scores

** Model 6 of 56 * Calculating F81+I **

Likelihood scores of tree(s) in memory:
---------------------------------------
  11465 characters are excluded
  3798 characters are included
  Likelihood settings:
    Current model:
                             Data type = nucleotide
                    Substitution types = 1
                     State frequencies = estimated
        Proportion of invariable sites = estimated
               Rates at variable sites = equal
                  Model correspondence = F81+I

    Number of distinct data patterns under this model = 1586
    Molecular clock not enforced
    Starting branch lengths obtained using Rogers-Swofford approximation method
    Branch-length optimization = one-dimensional Newton-Raphson with pass limit=20, tolerance=1e-07
    Multidimensional optimizer = Praxis (tol=0.0001)
    Likelihood calculations performed in single precision
    Vector processing enabled
    Conditional-likelihood rescaling threshold = 1e-20
    Using 1 thread on 2 physical (4 logical) processors

Tree             1
------------------
-ln L    11296.861
Base frequencies:
  A       0.261282
  C       0.279928
  G       0.198422
  T       0.260368
P_inv     0.686241

Time used to compute likelihoods = 1.16 sec (CPU time = 1.15 sec)

Tree scores (and parameter estimates) written to file: ~/Desktop/PhD/EB_Paper_2/ALIGNMENTS/ModelTest/OCT17/model.scores

** Model 7 of 56 * Calculating F81+G **

Likelihood scores of tree(s) in memory:
---------------------------------------
  11465 characters are excluded
  3798 characters are included
  Likelihood settings:
    Current model:
                             Data type = nucleotide
                    Substitution types = 1
                     State frequencies = estimated
        Proportion of invariable sites = none
               Rates at variable sites = gamma, shape=estimated (4 categories [mean])
                  Model correspondence = F81+G

    Number of distinct data patterns under this model = 1586
    Molecular clock not enforced
    Starting branch lengths obtained using Rogers-Swofford approximation method
    Branch-length optimization = one-dimensional Newton-Raphson with pass limit=20, tolerance=1e-07
    Multidimensional optimizer = Praxis (tol=0.0001)
    Likelihood calculations performed in single precision
    Vector processing enabled
    Conditional-likelihood rescaling threshold = 1e-20
    Using 1 thread on 2 physical (4 logical) processors

Tree             1
------------------
-ln L    11297.215
Base frequencies:
  A       0.261102
  C       0.280137
  G       0.198295
  T       0.260466
Shape     0.183711

Time used to compute likelihoods = 2.43 sec (CPU time = 2.42 sec)

Tree scores (and parameter estimates) written to file: ~/Desktop/PhD/EB_Paper_2/ALIGNMENTS/ModelTest/OCT17/model.scores

** Model 8 of 56 * Calculating F81+I+G **

Likelihood scores of tree(s) in memory:
---------------------------------------
  11465 characters are excluded
  3798 characters are included
  Likelihood settings:
    Current model:
                             Data type = nucleotide
                    Substitution types = 1
                     State frequencies = estimated
        Proportion of invariable sites = estimated
               Rates at variable sites = gamma, shape=estimated (4 categories [mean])
                  Model correspondence = F81+I+G

    Number of distinct data patterns under this model = 1586
    Molecular clock not enforced
    Starting branch lengths obtained using Rogers-Swofford approximation method
    Branch-length optimization = one-dimensional Newton-Raphson with pass limit=20, tolerance=1e-07
    Multidimensional optimizer = Praxis (tol=0.0001)
    Likelihood calculations performed in single precision
    Vector processing enabled
    Conditional-likelihood rescaling threshold = 1e-20
    Using 1 thread on 2 physical (4 logical) processors

Tree             1
------------------
-ln L    11296.861
Base frequencies:
  A       0.261305
  C       0.279905
  G       0.198405
  T       0.260384
Shape     infinity
P_inv     0.686228

Time used to compute likelihoods = 8.91 sec (CPU time = 8.90 sec)

Tree scores (and parameter estimates) written to file: ~/Desktop/PhD/EB_Paper_2/ALIGNMENTS/ModelTest/OCT17/model.scores

** Model 9 of 56 * Calculating K80 **

Likelihood scores of tree(s) in memory:
---------------------------------------
  11465 characters are excluded
  3798 characters are included
  Likelihood settings:
    Current model:
                             Data type = nucleotide
                    Substitution types = 2
                           Ti/tv ratio = estimated
                     State frequencies = equal
        Proportion of invariable sites = none
               Rates at variable sites = equal
                  Model correspondence = K80 (=K2P)

    Number of distinct data patterns under this model = 1586
    Molecular clock not enforced
    Starting branch lengths obtained using Rogers-Swofford approximation method
    Branch-length optimization = one-dimensional Newton-Raphson with pass limit=20, tolerance=1e-07
    Likelihood calculations performed in single precision
    Vector processing enabled
    Conditional-likelihood rescaling threshold = 1e-20
    Using 1 thread on 2 physical (4 logical) processors

Tree                   1
------------------------
-ln L          10902.292
Ti/tv:
  exp. ratio    6.501105
  kappa        13.002209

Time used to compute likelihoods = 0.17 sec (CPU time = 0.17 sec)

Tree scores (and parameter estimates) written to file: ~/Desktop/PhD/EB_Paper_2/ALIGNMENTS/ModelTest/OCT17/model.scores

** Model 10 of 56 * Calculating K80+I **

Likelihood scores of tree(s) in memory:
---------------------------------------
  11465 characters are excluded
  3798 characters are included
  Likelihood settings:
    Current model:
                             Data type = nucleotide
                    Substitution types = 2
                           Ti/tv ratio = estimated
                     State frequencies = equal
        Proportion of invariable sites = estimated
               Rates at variable sites = equal
                  Model correspondence = K80 (=K2P)+I

    Number of distinct data patterns under this model = 1586
    Molecular clock not enforced
    Starting branch lengths obtained using Rogers-Swofford approximation method
    Branch-length optimization = one-dimensional Newton-Raphson with pass limit=20, tolerance=1e-07
    Multidimensional optimizer = Praxis (tol=0.0001)
    Likelihood calculations performed in single precision
    Vector processing enabled
    Conditional-likelihood rescaling threshold = 1e-20
    Using 1 thread on 2 physical (4 logical) processors

Tree                   1
------------------------
-ln L          10686.237
Ti/tv:
  exp. ratio    7.585534
  kappa        15.171068
P_inv           0.712394

Time used to compute likelihoods = 1.18 sec (CPU time = 1.18 sec)

Tree scores (and parameter estimates) written to file: ~/Desktop/PhD/EB_Paper_2/ALIGNMENTS/ModelTest/OCT17/model.scores

** Model 11 of 56 * Calculating K80+G **

Likelihood scores of tree(s) in memory:
---------------------------------------
  11465 characters are excluded
  3798 characters are included
  Likelihood settings:
    Current model:
                             Data type = nucleotide
                    Substitution types = 2
                           Ti/tv ratio = estimated
                     State frequencies = equal
        Proportion of invariable sites = none
               Rates at variable sites = gamma, shape=estimated (4 categories [mean])
                  Model correspondence = K80 (=K2P)+G

    Number of distinct data patterns under this model = 1586
    Molecular clock not enforced
    Starting branch lengths obtained using Rogers-Swofford approximation method
    Branch-length optimization = one-dimensional Newton-Raphson with pass limit=20, tolerance=1e-07
    Multidimensional optimizer = Praxis (tol=0.0001)
    Likelihood calculations performed in single precision
    Vector processing enabled
    Conditional-likelihood rescaling threshold = 1e-20
    Using 1 thread on 2 physical (4 logical) processors

Tree                   1
------------------------
-ln L          10685.177
Ti/tv:
  exp. ratio    7.630671
  kappa        15.261342
Shape           0.142974

Time used to compute likelihoods = 2.28 sec (CPU time = 2.27 sec)

Tree scores (and parameter estimates) written to file: ~/Desktop/PhD/EB_Paper_2/ALIGNMENTS/ModelTest/OCT17/model.scores

** Model 12 of 56 * Calculating K80+I+G **

Likelihood scores of tree(s) in memory:
---------------------------------------
  11465 characters are excluded
  3798 characters are included
  Likelihood settings:
    Current model:
                             Data type = nucleotide
                    Substitution types = 2
                           Ti/tv ratio = estimated
                     State frequencies = equal
        Proportion of invariable sites = estimated
               Rates at variable sites = gamma, shape=estimated (4 categories [mean])
                  Model correspondence = K80 (=K2P)+I+G

    Number of distinct data patterns under this model = 1586
    Molecular clock not enforced
    Starting branch lengths obtained using Rogers-Swofford approximation method
    Branch-length optimization = one-dimensional Newton-Raphson with pass limit=20, tolerance=1e-07
    Multidimensional optimizer = Praxis (tol=0.0001)
    Likelihood calculations performed in single precision
    Vector processing enabled
    Conditional-likelihood rescaling threshold = 1e-20
    Using 1 thread on 2 physical (4 logical) processors

Tree                   1
------------------------
-ln L          10684.073
Ti/tv:
  exp. ratio    7.773471
  kappa        15.546941
Shape           1.553288
P_inv           0.617795

Time used to compute likelihoods = 7.96 sec (CPU time = 7.96 sec)

Tree scores (and parameter estimates) written to file: ~/Desktop/PhD/EB_Paper_2/ALIGNMENTS/ModelTest/OCT17/model.scores

** Model 13 of 56 * Calculating HKY **

Likelihood scores of tree(s) in memory:
---------------------------------------
  11465 characters are excluded
  3798 characters are included
  Likelihood settings:
    Current model:
                             Data type = nucleotide
                    Substitution types = 2 (HKY85 variant)
                           Ti/tv ratio = estimated
                     State frequencies = estimated
        Proportion of invariable sites = none
               Rates at variable sites = equal
                  Model correspondence = HKY85

    Number of distinct data patterns under this model = 1586
    Molecular clock not enforced
    Starting branch lengths obtained using Rogers-Swofford approximation method
    Branch-length optimization = one-dimensional Newton-Raphson with pass limit=20, tolerance=1e-07
    Multidimensional optimizer = Praxis (tol=0.0001)
    Likelihood calculations performed in single precision
    Vector processing enabled
    Conditional-likelihood rescaling threshold = 1e-20
    Using 1 thread on 2 physical (4 logical) processors

Tree                   1
------------------------
-ln L          10864.658
Base frequencies:
  A             0.267842
  C             0.275508
  G             0.198327
  T             0.258322
Ti/tv:
  exp. ratio    6.571654
  kappa        13.157840

Time used to compute likelihoods = 1.08 sec (CPU time = 1.08 sec)

Tree scores (and parameter estimates) written to file: ~/Desktop/PhD/EB_Paper_2/ALIGNMENTS/ModelTest/OCT17/model.scores

** Model 14 of 56 * Calculating HKY+I **

Likelihood scores of tree(s) in memory:
---------------------------------------
  11465 characters are excluded
  3798 characters are included
  Likelihood settings:
    Current model:
                             Data type = nucleotide
                    Substitution types = 2 (HKY85 variant)
                           Ti/tv ratio = estimated
                     State frequencies = estimated
        Proportion of invariable sites = estimated
               Rates at variable sites = equal
                  Model correspondence = HKY85+I

    Number of distinct data patterns under this model = 1586
    Molecular clock not enforced
    Starting branch lengths obtained using Rogers-Swofford approximation method
    Branch-length optimization = one-dimensional Newton-Raphson with pass limit=20, tolerance=1e-07
    Multidimensional optimizer = Praxis (tol=0.0001)
    Likelihood calculations performed in single precision
    Vector processing enabled
    Conditional-likelihood rescaling threshold = 1e-20
    Using 1 thread on 2 physical (4 logical) processors

Tree                   1
------------------------
-ln L          10638.574
Base frequencies:
  A             0.278846
  C             0.289417
  G             0.198227
  T             0.233510
Ti/tv:
  exp. ratio    7.915226
  kappa        16.072775
P_inv           0.723062

Time used to compute likelihoods = 1.61 sec (CPU time = 1.61 sec)

Tree scores (and parameter estimates) written to file: ~/Desktop/PhD/EB_Paper_2/ALIGNMENTS/ModelTest/OCT17/model.scores

** Model 15 of 56 * Calculating HKY+G **

Likelihood scores of tree(s) in memory:
---------------------------------------
  11465 characters are excluded
  3798 characters are included
  Likelihood settings:
    Current model:
                             Data type = nucleotide
                    Substitution types = 2 (HKY85 variant)
                           Ti/tv ratio = estimated
                     State frequencies = estimated
        Proportion of invariable sites = none
               Rates at variable sites = gamma, shape=estimated (4 categories [mean])
                  Model correspondence = HKY85+G

    Number of distinct data patterns under this model = 1586
    Molecular clock not enforced
    Starting branch lengths obtained using Rogers-Swofford approximation method
    Branch-length optimization = one-dimensional Newton-Raphson with pass limit=20, tolerance=1e-07
    Multidimensional optimizer = Praxis (tol=0.0001)
    Likelihood calculations performed in single precision
    Vector processing enabled
    Conditional-likelihood rescaling threshold = 1e-20
    Using 1 thread on 2 physical (4 logical) processors

Tree                   1
------------------------
-ln L          10637.758
Base frequencies:
  A             0.278886
  C             0.289089
  G             0.198223
  T             0.233802
Ti/tv:
  exp. ratio    7.945648
  kappa        16.132736
Shape           0.124199

Time used to compute likelihoods = 3.50 sec (CPU time = 3.50 sec)

Tree scores (and parameter estimates) written to file: ~/Desktop/PhD/EB_Paper_2/ALIGNMENTS/ModelTest/OCT17/model.scores

** Model 16 of 56 * Calculating HKY+I+G **

Likelihood scores of tree(s) in memory:
---------------------------------------
  11465 characters are excluded
  3798 characters are included
  Likelihood settings:
    Current model:
                             Data type = nucleotide
                    Substitution types = 2 (HKY85 variant)
                           Ti/tv ratio = estimated
                     State frequencies = estimated
        Proportion of invariable sites = estimated
               Rates at variable sites = gamma, shape=estimated (4 categories [mean])
                  Model correspondence = HKY85+I+G

    Number of distinct data patterns under this model = 1586
    Molecular clock not enforced
    Starting branch lengths obtained using Rogers-Swofford approximation method
    Branch-length optimization = one-dimensional Newton-Raphson with pass limit=20, tolerance=1e-07
    Multidimensional optimizer = Praxis (tol=0.0001)
    Likelihood calculations performed in single precision
    Vector processing enabled
    Conditional-likelihood rescaling threshold = 1e-20
    Using 1 thread on 2 physical (4 logical) processors

Tree                   1
------------------------
-ln L          10636.914
Base frequencies:
  A             0.279225
  C             0.288860
  G             0.198390
  T             0.233525
Ti/tv:
  exp. ratio    8.123546
  kappa        16.498094
Shape           0.306766
P_inv           0.309557

Time used to compute likelihoods = 11.37 sec (CPU time = 11.30 sec)

Tree scores (and parameter estimates) written to file: ~/Desktop/PhD/EB_Paper_2/ALIGNMENTS/ModelTest/OCT17/model.scores

** Model 17 of 56 * Calculating TrNef **

Likelihood scores of tree(s) in memory:
---------------------------------------
  11465 characters are excluded
  3798 characters are included
  Likelihood settings:
    Current model:
                             Data type = nucleotide
                    Substitution types = 6 (restricted to 3 distinct rates)
                       6ST rate matrix = estimated
               6ST rate classification = a:AC,AT,CG,GT b:AG c:CT
                     State frequencies = equal
        Proportion of invariable sites = none
               Rates at variable sites = equal
                  Model correspondence = SYM

    Number of distinct data patterns under this model = 1586
    Molecular clock not enforced
    Starting branch lengths obtained using Rogers-Swofford approximation method
    Branch-length optimization = one-dimensional Newton-Raphson with pass limit=20, tolerance=1e-07
    Multidimensional optimizer = Praxis (tol=0.0001)
    Likelihood calculations performed in single precision
    Vector processing enabled
    Conditional-likelihood rescaling threshold = 1e-20
    Using 1 thread on 2 physical (4 logical) processors

Tree             1
------------------
-ln L    10825.723
Rate matrix R:
  AC       1.00000
  AG       7.64969
  AT       1.00000
  CG       1.00000
  CT      18.52182
  GT       1.00000

Time used to compute likelihoods = 0.86 sec (CPU time = 0.86 sec)

Tree scores (and parameter estimates) written to file: ~/Desktop/PhD/EB_Paper_2/ALIGNMENTS/ModelTest/OCT17/model.scores

** Model 18 of 56 * Calculating TrNef+I **

Likelihood scores of tree(s) in memory:
---------------------------------------
  11465 characters are excluded
  3798 characters are included
  Likelihood settings:
    Current model:
                             Data type = nucleotide
                    Substitution types = 6 (restricted to 3 distinct rates)
                       6ST rate matrix = estimated
               6ST rate classification = a:AC,AT,CG,GT b:AG c:CT
                     State frequencies = equal
        Proportion of invariable sites = estimated
               Rates at variable sites = equal
                  Model correspondence = SYM+I

    Number of distinct data patterns under this model = 1586
    Molecular clock not enforced
    Starting branch lengths obtained using Rogers-Swofford approximation method
    Branch-length optimization = one-dimensional Newton-Raphson with pass limit=20, tolerance=1e-07
    Multidimensional optimizer = Praxis (tol=0.0001)
    Likelihood calculations performed in single precision
    Vector processing enabled
    Conditional-likelihood rescaling threshold = 1e-20
    Using 1 thread on 2 physical (4 logical) processors

Tree             1
------------------
-ln L    10637.119
Rate matrix R:
  AC       1.00000
  AG       8.54142
  AT       1.00000
  CG       1.00000
  CT      21.64075
  GT       1.00000
P_inv     0.676334

Time used to compute likelihoods = 1.04 sec (CPU time = 1.04 sec)

Tree scores (and parameter estimates) written to file: ~/Desktop/PhD/EB_Paper_2/ALIGNMENTS/ModelTest/OCT17/model.scores

** Model 19 of 56 * Calculating TrNef+G **

Likelihood scores of tree(s) in memory:
---------------------------------------
  11465 characters are excluded
  3798 characters are included
  Likelihood settings:
    Current model:
                             Data type = nucleotide
                    Substitution types = 6 (restricted to 3 distinct rates)
                       6ST rate matrix = estimated
               6ST rate classification = a:AC,AT,CG,GT b:AG c:CT
                     State frequencies = equal
        Proportion of invariable sites = none
               Rates at variable sites = gamma, shape=estimated (4 categories [mean])
                  Model correspondence = SYM+G

    Number of distinct data patterns under this model = 1586
    Molecular clock not enforced
    Starting branch lengths obtained using Rogers-Swofford approximation method
    Branch-length optimization = one-dimensional Newton-Raphson with pass limit=20, tolerance=1e-07
    Multidimensional optimizer = Praxis (tol=0.0001)
    Likelihood calculations performed in single precision
    Vector processing enabled
    Conditional-likelihood rescaling threshold = 1e-20
    Using 1 thread on 2 physical (4 logical) processors

Tree             1
------------------
-ln L    10634.975
Rate matrix R:
  AC       1.00000
  AG       8.54856
  AT       1.00000
  CG       1.00000
  CT      22.16572
  GT       1.00000
Shape     0.194242

Time used to compute likelihoods = 2.84 sec (CPU time = 2.84 sec)

Tree scores (and parameter estimates) written to file: ~/Desktop/PhD/EB_Paper_2/ALIGNMENTS/ModelTest/OCT17/model.scores

** Model 20 of 56 * Calculating TrNef+I+G **

Likelihood scores of tree(s) in memory:
---------------------------------------
  11465 characters are excluded
  3798 characters are included
  Likelihood settings:
    Current model:
                             Data type = nucleotide
                    Substitution types = 6 (restricted to 3 distinct rates)
                       6ST rate matrix = estimated
               6ST rate classification = a:AC,AT,CG,GT b:AG c:CT
                     State frequencies = equal
        Proportion of invariable sites = estimated
               Rates at variable sites = gamma, shape=estimated (4 categories [mean])
                  Model correspondence = SYM+I+G

    Number of distinct data patterns under this model = 1586
    Molecular clock not enforced
    Starting branch lengths obtained using Rogers-Swofford approximation method
    Branch-length optimization = one-dimensional Newton-Raphson with pass limit=20, tolerance=1e-07
    Multidimensional optimizer = Praxis (tol=0.0001)
    Likelihood calculations performed in single precision
    Vector processing enabled
    Conditional-likelihood rescaling threshold = 1e-20
    Using 1 thread on 2 physical (4 logical) processors

Tree             1
------------------
-ln L    10633.721
Rate matrix R:
  AC       1.00000
  AG       8.61007
  AT       1.00000
  CG       1.00000
  CT      22.60979
  GT       1.00000
Shape     1.297109
P_inv     0.553391

Time used to compute likelihoods = 10.88 sec (CPU time = 10.85 sec)

Tree scores (and parameter estimates) written to file: ~/Desktop/PhD/EB_Paper_2/ALIGNMENTS/ModelTest/OCT17/model.scores

** Model 21 of 56 * Calculating TrN **

Likelihood scores of tree(s) in memory:
---------------------------------------
  11465 characters are excluded
  3798 characters are included
  Likelihood settings:
    Current model:
                             Data type = nucleotide
                    Substitution types = 6 (restricted to 3 distinct rates)
                       6ST rate matrix = estimated
               6ST rate classification = a:AC,AT,CG,GT b:AG c:CT
                     State frequencies = estimated
        Proportion of invariable sites = none
               Rates at variable sites = equal
                  Model correspondence = GTR (TN93 submodel)

    Number of distinct data patterns under this model = 1586
    Molecular clock not enforced
    Starting branch lengths obtained using Rogers-Swofford approximation method
    Branch-length optimization = one-dimensional Newton-Raphson with pass limit=20, tolerance=1e-07
    Multidimensional optimizer = Praxis (tol=0.0001)
    Likelihood calculations performed in single precision
    Vector processing enabled
    Conditional-likelihood rescaling threshold = 1e-20
    Using 1 thread on 2 physical (4 logical) processors

Tree             1
------------------
-ln L    10801.476
Base frequencies:
  A       0.286922
  C       0.258909
  G       0.216239
  T       0.237930
Rate matrix R:
  AC       1.00000
  AG       7.75736
  AT       1.00000
  CG       1.00000
  CT      18.75837
  GT       1.00000

Time used to compute likelihoods = 1.23 sec (CPU time = 1.23 sec)

Tree scores (and parameter estimates) written to file: ~/Desktop/PhD/EB_Paper_2/ALIGNMENTS/ModelTest/OCT17/model.scores

** Model 22 of 56 * Calculating TrN+I **

Likelihood scores of tree(s) in memory:
---------------------------------------
  11465 characters are excluded
  3798 characters are included
  Likelihood settings:
    Current model:
                             Data type = nucleotide
                    Substitution types = 6 (restricted to 3 distinct rates)
                       6ST rate matrix = estimated
               6ST rate classification = a:AC,AT,CG,GT b:AG c:CT
                     State frequencies = estimated
        Proportion of invariable sites = estimated
               Rates at variable sites = equal
                  Model correspondence = GTR+I (TN93+I submodel)

    Number of distinct data patterns under this model = 1586
    Molecular clock not enforced
    Starting branch lengths obtained using Rogers-Swofford approximation method
    Branch-length optimization = one-dimensional Newton-Raphson with pass limit=20, tolerance=1e-07
    Multidimensional optimizer = Praxis (tol=0.0001)
    Likelihood calculations performed in single precision
    Vector processing enabled
    Conditional-likelihood rescaling threshold = 1e-20
    Using 1 thread on 2 physical (4 logical) processors

Tree             1
------------------
-ln L    10592.817
Base frequencies:
  A       0.289123
  C       0.282232
  G       0.213279
  T       0.215365
Rate matrix R:
  AC       1.00000
  AG       8.93955
  AT       1.00000
  CG       1.00000
  CT      24.36665
  GT       1.00000
P_inv     0.695495

Time used to compute likelihoods = 1.76 sec (CPU time = 1.76 sec)

Tree scores (and parameter estimates) written to file: ~/Desktop/PhD/EB_Paper_2/ALIGNMENTS/ModelTest/OCT17/model.scores

** Model 23 of 56 * Calculating TrN+G **

Likelihood scores of tree(s) in memory:
---------------------------------------
  11465 characters are excluded
  3798 characters are included
  Likelihood settings:
    Current model:
                             Data type = nucleotide
                    Substitution types = 6 (restricted to 3 distinct rates)
                       6ST rate matrix = estimated
               6ST rate classification = a:AC,AT,CG,GT b:AG c:CT
                     State frequencies = estimated
        Proportion of invariable sites = none
               Rates at variable sites = gamma, shape=estimated (4 categories [mean])
                  Model correspondence = GTR+G (TN93+G submodel)

    Number of distinct data patterns under this model = 1586
    Molecular clock not enforced
    Starting branch lengths obtained using Rogers-Swofford approximation method
    Branch-length optimization = one-dimensional Newton-Raphson with pass limit=20, tolerance=1e-07
    Multidimensional optimizer = Praxis (tol=0.0001)
    Likelihood calculations performed in single precision
    Vector processing enabled
    Conditional-likelihood rescaling threshold = 1e-20
    Using 1 thread on 2 physical (4 logical) processors

Tree             1
------------------
-ln L    10591.552
Base frequencies:
  A       0.289268
  C       0.281378
  G       0.213186
  T       0.216168
Rate matrix R:
  AC       1.00000
  AG       8.96986
  AT       1.00000
  CG       1.00000
  CT      24.78459
  GT       1.00000
Shape     0.161080

Time used to compute likelihoods = 4.59 sec (CPU time = 4.58 sec)

Tree scores (and parameter estimates) written to file: ~/Desktop/PhD/EB_Paper_2/ALIGNMENTS/ModelTest/OCT17/model.scores

** Model 24 of 56 * Calculating TrN+I+G **

Likelihood scores of tree(s) in memory:
---------------------------------------
  11465 characters are excluded
  3798 characters are included
  Likelihood settings:
    Current model:
                             Data type = nucleotide
                    Substitution types = 6 (restricted to 3 distinct rates)
                       6ST rate matrix = estimated
               6ST rate classification = a:AC,AT,CG,GT b:AG c:CT
                     State frequencies = estimated
        Proportion of invariable sites = estimated
               Rates at variable sites = gamma, shape=estimated (4 categories [mean])
                  Model correspondence = GTR+I+G (TN93+I+G submodel)

    Number of distinct data patterns under this model = 1586
    Molecular clock not enforced
    Starting branch lengths obtained using Rogers-Swofford approximation method
    Branch-length optimization = one-dimensional Newton-Raphson with pass limit=20, tolerance=1e-07
    Multidimensional optimizer = Praxis (tol=0.0001)
    Likelihood calculations performed in single precision
    Vector processing enabled
    Conditional-likelihood rescaling threshold = 1e-20
    Using 1 thread on 2 physical (4 logical) processors

Tree             1
------------------
-ln L    10590.726
Base frequencies:
  A       0.289386
  C       0.280851
  G       0.213099
  T       0.216663
Rate matrix R:
  AC       1.00000
  AG       9.04031
  AT       1.00000
  CG       1.00000
  CT      25.17039
  GT       1.00000
Shape     2.304301
P_inv     0.635818

Time used to compute likelihoods = 17.81 sec (CPU time = 17.79 sec)

Tree scores (and parameter estimates) written to file: ~/Desktop/PhD/EB_Paper_2/ALIGNMENTS/ModelTest/OCT17/model.scores

** Model 25 of 56 * Calculating K3P **

Likelihood scores of tree(s) in memory:
---------------------------------------
  11465 characters are excluded
  3798 characters are included
  Likelihood settings:
    Current model:
                             Data type = nucleotide
                    Substitution types = 6 (restricted to 3 distinct rates)
                       6ST rate matrix = estimated
               6ST rate classification = a:AC,GT b:AG,CT c:AT,CG
                     State frequencies = equal
        Proportion of invariable sites = none
               Rates at variable sites = equal
                  Model correspondence = SYM (K81 submodel)

    Number of distinct data patterns under this model = 1586
    Molecular clock not enforced
    Starting branch lengths obtained using Rogers-Swofford approximation method
    Branch-length optimization = one-dimensional Newton-Raphson with pass limit=20, tolerance=1e-07
    Multidimensional optimizer = Praxis (tol=0.0001)
    Likelihood calculations performed in single precision
    Vector processing enabled
    Conditional-likelihood rescaling threshold = 1e-20
    Using 1 thread on 2 physical (4 logical) processors

Tree             1
------------------
-ln L    10901.245
Rate matrix R:
  AC       1.00000
  AG      11.37338
  AT       0.75545
  CG       0.75545
  CT      11.37338
  GT       1.00000

Time used to compute likelihoods = 0.75 sec (CPU time = 0.75 sec)

Tree scores (and parameter estimates) written to file: ~/Desktop/PhD/EB_Paper_2/ALIGNMENTS/ModelTest/OCT17/model.scores

** Model 26 of 56 * Calculating K3P+I **

Likelihood scores of tree(s) in memory:
---------------------------------------
  11465 characters are excluded
  3798 characters are included
  Likelihood settings:
    Current model:
                             Data type = nucleotide
                    Substitution types = 6 (restricted to 3 distinct rates)
                       6ST rate matrix = estimated
               6ST rate classification = a:AC,GT b:AG,CT c:AT,CG
                     State frequencies = equal
        Proportion of invariable sites = estimated
               Rates at variable sites = equal
                  Model correspondence = SYM+I (K81+I submodel)

    Number of distinct data patterns under this model = 1586
    Molecular clock not enforced
    Starting branch lengths obtained using Rogers-Swofford approximation method
    Branch-length optimization = one-dimensional Newton-Raphson with pass limit=20, tolerance=1e-07
    Multidimensional optimizer = Praxis (tol=0.0001)
    Likelihood calculations performed in single precision
    Vector processing enabled
    Conditional-likelihood rescaling threshold = 1e-20
    Using 1 thread on 2 physical (4 logical) processors

Tree             1
------------------
-ln L    10684.934
Rate matrix R:
  AC       1.00000
  AG      12.73391
  AT       0.67798
  CG       0.67798
  CT      12.73391
  GT       1.00000
P_inv     0.712602

Time used to compute likelihoods = 1.03 sec (CPU time = 1.03 sec)

Tree scores (and parameter estimates) written to file: ~/Desktop/PhD/EB_Paper_2/ALIGNMENTS/ModelTest/OCT17/model.scores

** Model 27 of 56 * Calculating K3P+G **

Likelihood scores of tree(s) in memory:
---------------------------------------
  11465 characters are excluded
  3798 characters are included
  Likelihood settings:
    Current model:
                             Data type = nucleotide
                    Substitution types = 6 (restricted to 3 distinct rates)
                       6ST rate matrix = estimated
               6ST rate classification = a:AC,GT b:AG,CT c:AT,CG
                     State frequencies = equal
        Proportion of invariable sites = none
               Rates at variable sites = gamma, shape=estimated (4 categories [mean])
                  Model correspondence = SYM+G (K81+G submodel)

    Number of distinct data patterns under this model = 1586
    Molecular clock not enforced
    Starting branch lengths obtained using Rogers-Swofford approximation method
    Branch-length optimization = one-dimensional Newton-Raphson with pass limit=20, tolerance=1e-07
    Multidimensional optimizer = Praxis (tol=0.0001)
    Likelihood calculations performed in single precision
    Vector processing enabled
    Conditional-likelihood rescaling threshold = 1e-20
    Using 1 thread on 2 physical (4 logical) processors

Tree             1
------------------
-ln L    10683.837
Rate matrix R:
  AC       1.00000
  AG      12.77884
  AT       0.67426
  CG       0.67426
  CT      12.77884
  GT       1.00000
Shape     0.142839

Time used to compute likelihoods = 2.95 sec (CPU time = 2.94 sec)

Tree scores (and parameter estimates) written to file: ~/Desktop/PhD/EB_Paper_2/ALIGNMENTS/ModelTest/OCT17/model.scores

** Model 28 of 56 * Calculating K3P+I+G **

Likelihood scores of tree(s) in memory:
---------------------------------------
  11465 characters are excluded
  3798 characters are included
  Likelihood settings:
    Current model:
                             Data type = nucleotide
                    Substitution types = 6 (restricted to 3 distinct rates)
                       6ST rate matrix = estimated
               6ST rate classification = a:AC,GT b:AG,CT c:AT,CG
                     State frequencies = equal
        Proportion of invariable sites = estimated
               Rates at variable sites = gamma, shape=estimated (4 categories [mean])
                  Model correspondence = SYM+I+G (K81+I+G submodel)

    Number of distinct data patterns under this model = 1586
    Molecular clock not enforced
    Starting branch lengths obtained using Rogers-Swofford approximation method
    Branch-length optimization = one-dimensional Newton-Raphson with pass limit=20, tolerance=1e-07
    Multidimensional optimizer = Praxis (tol=0.0001)
    Likelihood calculations performed in single precision
    Vector processing enabled
    Conditional-likelihood rescaling threshold = 1e-20
    Using 1 thread on 2 physical (4 logical) processors

Tree             1
------------------
-ln L    10682.689
Rate matrix R:
  AC       1.00000
  AG      12.96747
  AT       0.66665
  CG       0.66665
  CT      12.96747
  GT       1.00000
Shape     1.441391
P_inv     0.610465

Time used to compute likelihoods = 12.18 sec (CPU time = 12.18 sec)

Tree scores (and parameter estimates) written to file: ~/Desktop/PhD/EB_Paper_2/ALIGNMENTS/ModelTest/OCT17/model.scores

** Model 29 of 56 * Calculating K3Puf **

Likelihood scores of tree(s) in memory:
---------------------------------------
  11465 characters are excluded
  3798 characters are included
  Likelihood settings:
    Current model:
                             Data type = nucleotide
                    Substitution types = 6 (restricted to 3 distinct rates)
                       6ST rate matrix = estimated
               6ST rate classification = a:AC,GT b:AG,CT c:AT,CG
                     State frequencies = estimated
        Proportion of invariable sites = none
               Rates at variable sites = equal
                  Model correspondence = GTR

    Number of distinct data patterns under this model = 1586
    Molecular clock not enforced
    Starting branch lengths obtained using Rogers-Swofford approximation method
    Branch-length optimization = one-dimensional Newton-Raphson with pass limit=20, tolerance=1e-07
    Multidimensional optimizer = Praxis (tol=0.0001)
    Likelihood calculations performed in single precision
    Vector processing enabled
    Conditional-likelihood rescaling threshold = 1e-20
    Using 1 thread on 2 physical (4 logical) processors

Tree             1
------------------
-ln L    10863.820
Base frequencies:
  A       0.267642
  C       0.275407
  G       0.198509
  T       0.258442
Rate matrix R:
  AC       1.00000
  AG      11.68905
  AT       0.77638
  CG       0.77638
  CT      11.68905
  GT       1.00000

Time used to compute likelihoods = 0.91 sec (CPU time = 0.91 sec)

Tree scores (and parameter estimates) written to file: ~/Desktop/PhD/EB_Paper_2/ALIGNMENTS/ModelTest/OCT17/model.scores

** Model 30 of 56 * Calculating K3Puf+I **

Likelihood scores of tree(s) in memory:
---------------------------------------
  11465 characters are excluded
  3798 characters are included
  Likelihood settings:
    Current model:
                             Data type = nucleotide
                    Substitution types = 6 (restricted to 3 distinct rates)
                       6ST rate matrix = estimated
               6ST rate classification = a:AC,GT b:AG,CT c:AT,CG
                     State frequencies = estimated
        Proportion of invariable sites = estimated
               Rates at variable sites = equal
                  Model correspondence = GTR+I

    Number of distinct data patterns under this model = 1586
    Molecular clock not enforced
    Starting branch lengths obtained using Rogers-Swofford approximation method
    Branch-length optimization = one-dimensional Newton-Raphson with pass limit=20, tolerance=1e-07
    Multidimensional optimizer = Praxis (tol=0.0001)
    Likelihood calculations performed in single precision
    Vector processing enabled
    Conditional-likelihood rescaling threshold = 1e-20
    Using 1 thread on 2 physical (4 logical) processors

Tree             1
------------------
-ln L    10638.012
Base frequencies:
  A       0.278407
  C       0.289371
  G       0.198530
  T       0.233692
Rate matrix R:
  AC       1.00000
  AG      14.29878
  AT       0.77143
  CG       0.77143
  CT      14.29878
  GT       1.00000
P_inv     0.723015

Time used to compute likelihoods = 1.80 sec (CPU time = 1.80 sec)

Tree scores (and parameter estimates) written to file: ~/Desktop/PhD/EB_Paper_2/ALIGNMENTS/ModelTest/OCT17/model.scores

** Model 31 of 56 * Calculating K3Puf+G **

Likelihood scores of tree(s) in memory:
---------------------------------------
  11465 characters are excluded
  3798 characters are included
  Likelihood settings:
    Current model:
                             Data type = nucleotide
                    Substitution types = 6 (restricted to 3 distinct rates)
                       6ST rate matrix = estimated
               6ST rate classification = a:AC,GT b:AG,CT c:AT,CG
                     State frequencies = estimated
        Proportion of invariable sites = none
               Rates at variable sites = gamma, shape=estimated (4 categories [mean])
                  Model correspondence = GTR+G

    Number of distinct data patterns under this model = 1586
    Molecular clock not enforced
    Starting branch lengths obtained using Rogers-Swofford approximation method
    Branch-length optimization = one-dimensional Newton-Raphson with pass limit=20, tolerance=1e-07
    Multidimensional optimizer = Praxis (tol=0.0001)
    Likelihood calculations performed in single precision
    Vector processing enabled
    Conditional-likelihood rescaling threshold = 1e-20
    Using 1 thread on 2 physical (4 logical) processors

Tree             1
------------------
-ln L    10637.168
Base frequencies:
  A       0.278423
  C       0.289067
  G       0.198550
  T       0.233960
Rate matrix R:
  AC       1.00000
  AG      14.31560
  AT       0.76677
  CG       0.76677
  CT      14.31560
  GT       1.00000
Shape     0.124863

Time used to compute likelihoods = 3.95 sec (CPU time = 3.96 sec)

Tree scores (and parameter estimates) written to file: ~/Desktop/PhD/EB_Paper_2/ALIGNMENTS/ModelTest/OCT17/model.scores

** Model 32 of 56 * Calculating K3Puf+I+G **

Likelihood scores of tree(s) in memory:
---------------------------------------
  11465 characters are excluded
  3798 characters are included
  Likelihood settings:
    Current model:
                             Data type = nucleotide
                    Substitution types = 6 (restricted to 3 distinct rates)
                       6ST rate matrix = estimated
               6ST rate classification = a:AC,GT b:AG,CT c:AT,CG
                     State frequencies = estimated
        Proportion of invariable sites = estimated
               Rates at variable sites = gamma, shape=estimated (4 categories [mean])
                  Model correspondence = GTR+I+G

    Number of distinct data patterns under this model = 1586
    Molecular clock not enforced
    Starting branch lengths obtained using Rogers-Swofford approximation method
    Branch-length optimization = one-dimensional Newton-Raphson with pass limit=20, tolerance=1e-07
    Multidimensional optimizer = Praxis (tol=0.0001)
    Likelihood calculations performed in single precision
    Vector processing enabled
    Conditional-likelihood rescaling threshold = 1e-20
    Using 1 thread on 2 physical (4 logical) processors

Tree             1
------------------
-ln L    10636.317
Base frequencies:
  A       0.278734
  C       0.288559
  G       0.198708
  T       0.233998
Rate matrix R:
  AC       1.00000
  AG      14.56103
  AT       0.75270
  CG       0.75270
  CT      14.56103
  GT       1.00000
Shape     0.443723
P_inv     0.419479

Time used to compute likelihoods = 10.10 sec (CPU time = 10.06 sec)

Tree scores (and parameter estimates) written to file: ~/Desktop/PhD/EB_Paper_2/ALIGNMENTS/ModelTest/OCT17/model.scores

** Model 33 of 56 * Calculating TIMef **

Likelihood scores of tree(s) in memory:
---------------------------------------
  11465 characters are excluded
  3798 characters are included
  Likelihood settings:
    Current model:
                             Data type = nucleotide
                    Substitution types = 6 (restricted to 4 distinct rates)
                       6ST rate matrix = estimated
               6ST rate classification = a:AC,GT b:AG c:AT,CG d:CT
                     State frequencies = equal
        Proportion of invariable sites = none
               Rates at variable sites = equal
                  Model correspondence = SYM

    Number of distinct data patterns under this model = 1586
    Molecular clock not enforced
    Starting branch lengths obtained using Rogers-Swofford approximation method
    Branch-length optimization = one-dimensional Newton-Raphson with pass limit=20, tolerance=1e-07
    Multidimensional optimizer = Praxis (tol=0.0001)
    Likelihood calculations performed in single precision
    Vector processing enabled
    Conditional-likelihood rescaling threshold = 1e-20
    Using 1 thread on 2 physical (4 logical) processors

Tree             1
------------------
-ln L    10824.702
Rate matrix R:
  AC       1.00000
  AG       6.72053
  AT       0.75777
  CG       0.75777
  CT      16.27977
  GT       1.00000

Time used to compute likelihoods = 0.84 sec (CPU time = 0.85 sec)

Tree scores (and parameter estimates) written to file: ~/Desktop/PhD/EB_Paper_2/ALIGNMENTS/ModelTest/OCT17/model.scores

** Model 34 of 56 * Calculating TIMef+I **

Likelihood scores of tree(s) in memory:
---------------------------------------
  11465 characters are excluded
  3798 characters are included
  Likelihood settings:
    Current model:
                             Data type = nucleotide
                    Substitution types = 6 (restricted to 4 distinct rates)
                       6ST rate matrix = estimated
               6ST rate classification = a:AC,GT b:AG c:AT,CG d:CT
                     State frequencies = equal
        Proportion of invariable sites = estimated
               Rates at variable sites = equal
                  Model correspondence = SYM+I

    Number of distinct data patterns under this model = 1586
    Molecular clock not enforced
    Starting branch lengths obtained using Rogers-Swofford approximation method
    Branch-length optimization = one-dimensional Newton-Raphson with pass limit=20, tolerance=1e-07
    Multidimensional optimizer = Praxis (tol=0.0001)
    Likelihood calculations performed in single precision
    Vector processing enabled
    Conditional-likelihood rescaling threshold = 1e-20
    Using 1 thread on 2 physical (4 logical) processors

Tree             1
------------------
-ln L    10635.940
Rate matrix R:
  AC       1.00000
  AG       7.26795
  AT       0.69980
  CG       0.69980
  CT      18.37688
  GT       1.00000
P_inv     0.676436

Time used to compute likelihoods = 1.50 sec (CPU time = 1.50 sec)

Tree scores (and parameter estimates) written to file: ~/Desktop/PhD/EB_Paper_2/ALIGNMENTS/ModelTest/OCT17/model.scores

** Model 35 of 56 * Calculating TIMef+G **

Likelihood scores of tree(s) in memory:
---------------------------------------
  11465 characters are excluded
  3798 characters are included
  Likelihood settings:
    Current model:
                             Data type = nucleotide
                    Substitution types = 6 (restricted to 4 distinct rates)
                       6ST rate matrix = estimated
               6ST rate classification = a:AC,GT b:AG c:AT,CG d:CT
                     State frequencies = equal
        Proportion of invariable sites = none
               Rates at variable sites = gamma, shape=estimated (4 categories [mean])
                  Model correspondence = SYM+G

    Number of distinct data patterns under this model = 1586
    Molecular clock not enforced
    Starting branch lengths obtained using Rogers-Swofford approximation method
    Branch-length optimization = one-dimensional Newton-Raphson with pass limit=20, tolerance=1e-07
    Multidimensional optimizer = Praxis (tol=0.0001)
    Likelihood calculations performed in single precision
    Vector processing enabled
    Conditional-likelihood rescaling threshold = 1e-20
    Using 1 thread on 2 physical (4 logical) processors

Tree             1
------------------
-ln L    10633.735
Rate matrix R:
  AC       1.00000
  AG       7.22554
  AT       0.68878
  CG       0.68878
  CT      18.71727
  GT       1.00000
Shape     0.194189

Time used to compute likelihoods = 3.22 sec (CPU time = 3.22 sec)

Tree scores (and parameter estimates) written to file: ~/Desktop/PhD/EB_Paper_2/ALIGNMENTS/ModelTest/OCT17/model.scores

** Model 36 of 56 * Calculating TIMef+I+G **

Likelihood scores of tree(s) in memory:
---------------------------------------
  11465 characters are excluded
  3798 characters are included
  Likelihood settings:
    Current model:
                             Data type = nucleotide
                    Substitution types = 6 (restricted to 4 distinct rates)
                       6ST rate matrix = estimated
               6ST rate classification = a:AC,GT b:AG c:AT,CG d:CT
                     State frequencies = equal
        Proportion of invariable sites = estimated
               Rates at variable sites = gamma, shape=estimated (4 categories [mean])
                  Model correspondence = SYM+I+G

    Number of distinct data patterns under this model = 1586
    Molecular clock not enforced
    Starting branch lengths obtained using Rogers-Swofford approximation method
    Branch-length optimization = one-dimensional Newton-Raphson with pass limit=20, tolerance=1e-07
    Multidimensional optimizer = Praxis (tol=0.0001)
    Likelihood calculations performed in single precision
    Vector processing enabled
    Conditional-likelihood rescaling threshold = 1e-20
    Using 1 thread on 2 physical (4 logical) processors

Tree             1
------------------
-ln L    10632.443
Rate matrix R:
  AC       1.00000
  AG       7.24762
  AT       0.68149
  CG       0.68149
  CT      19.03089
  GT       1.00000
Shape     1.264258
P_inv     0.550257

Time used to compute likelihoods = 8.44 sec (CPU time = 8.43 sec)

Tree scores (and parameter estimates) written to file: ~/Desktop/PhD/EB_Paper_2/ALIGNMENTS/ModelTest/OCT17/model.scores

** Model 37 of 56 * Calculating TIM **

Likelihood scores of tree(s) in memory:
---------------------------------------
  11465 characters are excluded
  3798 characters are included
  Likelihood settings:
    Current model:
                             Data type = nucleotide
                    Substitution types = 6 (restricted to 4 distinct rates)
                       6ST rate matrix = estimated
               6ST rate classification = a:AC,GT b:AG c:AT,CG d:CT
                     State frequencies = estimated
        Proportion of invariable sites = none
               Rates at variable sites = equal
                  Model correspondence = GTR

    Number of distinct data patterns under this model = 1586
    Molecular clock not enforced
    Starting branch lengths obtained using Rogers-Swofford approximation method
    Branch-length optimization = one-dimensional Newton-Raphson with pass limit=20, tolerance=1e-07
    Multidimensional optimizer = Praxis (tol=0.0001)
    Likelihood calculations performed in single precision
    Vector processing enabled
    Conditional-likelihood rescaling threshold = 1e-20
    Using 1 thread on 2 physical (4 logical) processors

Tree             1
------------------
-ln L    10800.669
Base frequencies:
  A       0.286868
  C       0.258642
  G       0.216558
  T       0.237932
Rate matrix R:
  AC       1.00000
  AG       6.91021
  AT       0.78233
  CG       0.78233
  CT      16.76253
  GT       1.00000

Time used to compute likelihoods = 1.08 sec (CPU time = 1.08 sec)

Tree scores (and parameter estimates) written to file: ~/Desktop/PhD/EB_Paper_2/ALIGNMENTS/ModelTest/OCT17/model.scores

** Model 38 of 56 * Calculating TIM+I **

Likelihood scores of tree(s) in memory:
---------------------------------------
  11465 characters are excluded
  3798 characters are included
  Likelihood settings:
    Current model:
                             Data type = nucleotide
                    Substitution types = 6 (restricted to 4 distinct rates)
                       6ST rate matrix = estimated
               6ST rate classification = a:AC,GT b:AG c:AT,CG d:CT
                     State frequencies = estimated
        Proportion of invariable sites = estimated
               Rates at variable sites = equal
                  Model correspondence = GTR+I

    Number of distinct data patterns under this model = 1586
    Molecular clock not enforced
    Starting branch lengths obtained using Rogers-Swofford approximation method
    Branch-length optimization = one-dimensional Newton-Raphson with pass limit=20, tolerance=1e-07
    Multidimensional optimizer = Praxis (tol=0.0001)
    Likelihood calculations performed in single precision
    Vector processing enabled
    Conditional-likelihood rescaling threshold = 1e-20
    Using 1 thread on 2 physical (4 logical) processors

Tree             1
------------------
-ln L    10592.191
Base frequencies:
  A       0.288769
  C       0.282174
  G       0.213651
  T       0.215406
Rate matrix R:
  AC       1.00000
  AG       7.91579
  AT       0.76027
  CG       0.76027
  CT      21.57040
  GT       1.00000
P_inv     0.695597

Time used to compute likelihoods = 2.17 sec (CPU time = 2.18 sec)

Tree scores (and parameter estimates) written to file: ~/Desktop/PhD/EB_Paper_2/ALIGNMENTS/ModelTest/OCT17/model.scores

** Model 39 of 56 * Calculating TIM+G **

Likelihood scores of tree(s) in memory:
---------------------------------------
  11465 characters are excluded
  3798 characters are included
  Likelihood settings:
    Current model:
                             Data type = nucleotide
                    Substitution types = 6 (restricted to 4 distinct rates)
                       6ST rate matrix = estimated
               6ST rate classification = a:AC,GT b:AG c:AT,CG d:CT
                     State frequencies = estimated
        Proportion of invariable sites = none
               Rates at variable sites = gamma, shape=estimated (4 categories [mean])
                  Model correspondence = GTR+G

    Number of distinct data patterns under this model = 1586
    Molecular clock not enforced
    Starting branch lengths obtained using Rogers-Swofford approximation method
    Branch-length optimization = one-dimensional Newton-Raphson with pass limit=20, tolerance=1e-07
    Multidimensional optimizer = Praxis (tol=0.0001)
    Likelihood calculations performed in single precision
    Vector processing enabled
    Conditional-likelihood rescaling threshold = 1e-20
    Using 1 thread on 2 physical (4 logical) processors

Tree             1
------------------
-ln L    10601.651
Base frequencies:
  A       0.288732
  C       0.285657
  G       0.212651
  T       0.212961
Rate matrix R:
  AC       1.00000
  AG       8.61718
  AT       0.74834
  CG       0.74834
  CT      21.81596
  GT       1.00000
Shape     0.003814

Time used to compute likelihoods = 5.33 sec (CPU time = 5.32 sec)

Tree scores (and parameter estimates) written to file: ~/Desktop/PhD/EB_Paper_2/ALIGNMENTS/ModelTest/OCT17/model.scores

** Model 40 of 56 * Calculating TIM+I+G **

Likelihood scores of tree(s) in memory:
---------------------------------------
  11465 characters are excluded
  3798 characters are included
  Likelihood settings:
    Current model:
                             Data type = nucleotide
                    Substitution types = 6 (restricted to 4 distinct rates)
                       6ST rate matrix = estimated
               6ST rate classification = a:AC,GT b:AG c:AT,CG d:CT
                     State frequencies = estimated
        Proportion of invariable sites = estimated
               Rates at variable sites = gamma, shape=estimated (4 categories [mean])
                  Model correspondence = GTR+I+G

    Number of distinct data patterns under this model = 1586
    Molecular clock not enforced
    Starting branch lengths obtained using Rogers-Swofford approximation method
    Branch-length optimization = one-dimensional Newton-Raphson with pass limit=20, tolerance=1e-07
    Multidimensional optimizer = Praxis (tol=0.0001)
    Likelihood calculations performed in single precision
    Vector processing enabled
    Conditional-likelihood rescaling threshold = 1e-20
    Using 1 thread on 2 physical (4 logical) processors

Tree             1
------------------
-ln L    10590.027
Base frequencies:
  A       0.289016
  C       0.280756
  G       0.213493
  T       0.216735
Rate matrix R:
  AC       1.00000
  AG       7.92106
  AT       0.74624
  CG       0.74624
  CT      22.08340
  GT       1.00000
Shape     2.262029
P_inv     0.634360

Time used to compute likelihoods = 16.44 sec (CPU time = 16.43 sec)

Tree scores (and parameter estimates) written to file: ~/Desktop/PhD/EB_Paper_2/ALIGNMENTS/ModelTest/OCT17/model.scores

** Model 41 of 56 * Calculating TVMef **

Likelihood scores of tree(s) in memory:
---------------------------------------
  11465 characters are excluded
  3798 characters are included
  Likelihood settings:
    Current model:
                             Data type = nucleotide
                    Substitution types = 6 (restricted to 5 distinct rates)
                       6ST rate matrix = estimated
               6ST rate classification = a:AC b:AG,CT c:AT d:CG e:GT
                     State frequencies = equal
        Proportion of invariable sites = none
               Rates at variable sites = equal
                  Model correspondence = SYM

    Number of distinct data patterns under this model = 1586
    Molecular clock not enforced
    Starting branch lengths obtained using Rogers-Swofford approximation method
    Branch-length optimization = one-dimensional Newton-Raphson with pass limit=20, tolerance=1e-07
    Multidimensional optimizer = Praxis (tol=0.0001)
    Likelihood calculations performed in single precision
    Vector processing enabled
    Conditional-likelihood rescaling threshold = 1e-20
    Using 1 thread on 2 physical (4 logical) processors

Tree             1
------------------
-ln L    10876.552
Rate matrix R:
  AC       3.87336
  AG      29.80350
  AT       3.31334
  CG       0.63445
  CT      29.80350
  GT       1.00000

Time used to compute likelihoods = 0.61 sec (CPU time = 0.60 sec)

Tree scores (and parameter estimates) written to file: ~/Desktop/PhD/EB_Paper_2/ALIGNMENTS/ModelTest/OCT17/model.scores

** Model 42 of 56 * Calculating TVMef+I **

Likelihood scores of tree(s) in memory:
---------------------------------------
  11465 characters are excluded
  3798 characters are included
  Likelihood settings:
    Current model:
                             Data type = nucleotide
                    Substitution types = 6 (restricted to 5 distinct rates)
                       6ST rate matrix = estimated
               6ST rate classification = a:AC b:AG,CT c:AT d:CG e:GT
                     State frequencies = equal
        Proportion of invariable sites = estimated
               Rates at variable sites = equal
                  Model correspondence = SYM+I

    Number of distinct data patterns under this model = 1586
    Molecular clock not enforced
    Starting branch lengths obtained using Rogers-Swofford approximation method
    Branch-length optimization = one-dimensional Newton-Raphson with pass limit=20, tolerance=1e-07
    Multidimensional optimizer = Praxis (tol=0.0001)
    Likelihood calculations performed in single precision
    Vector processing enabled
    Conditional-likelihood rescaling threshold = 1e-20
    Using 1 thread on 2 physical (4 logical) processors

Tree             1
------------------
-ln L    10659.550
Rate matrix R:
  AC       3.06794
  AG      29.76125
  AT       3.45247
  CG       0.25073
  CT      29.76125
  GT       1.00000
P_inv     0.713341

Time used to compute likelihoods = 1.24 sec (CPU time = 1.24 sec)

Tree scores (and parameter estimates) written to file: ~/Desktop/PhD/EB_Paper_2/ALIGNMENTS/ModelTest/OCT17/model.scores

** Model 43 of 56 * Calculating TVMef+G **

Likelihood scores of tree(s) in memory:
---------------------------------------
  11465 characters are excluded
  3798 characters are included
  Likelihood settings:
    Current model:
                             Data type = nucleotide
                    Substitution types = 6 (restricted to 5 distinct rates)
                       6ST rate matrix = estimated
               6ST rate classification = a:AC b:AG,CT c:AT d:CG e:GT
                     State frequencies = equal
        Proportion of invariable sites = none
               Rates at variable sites = gamma, shape=estimated (4 categories [mean])
                  Model correspondence = SYM+G

    Number of distinct data patterns under this model = 1586
    Molecular clock not enforced
    Starting branch lengths obtained using Rogers-Swofford approximation method
    Branch-length optimization = one-dimensional Newton-Raphson with pass limit=20, tolerance=1e-07
    Multidimensional optimizer = Praxis (tol=0.0001)
    Likelihood calculations performed in single precision
    Vector processing enabled
    Conditional-likelihood rescaling threshold = 1e-20
    Using 1 thread on 2 physical (4 logical) processors

Tree             1
------------------
-ln L    10658.456
Rate matrix R:
  AC       3.10853
  AG      30.05866
  AT       3.44949
  CG       0.24313
  CT      30.05866
  GT       1.00000
Shape     0.141658

Time used to compute likelihoods = 3.50 sec (CPU time = 3.50 sec)

Tree scores (and parameter estimates) written to file: ~/Desktop/PhD/EB_Paper_2/ALIGNMENTS/ModelTest/OCT17/model.scores

** Model 44 of 56 * Calculating TVMef+I+G **

Likelihood scores of tree(s) in memory:
---------------------------------------
  11465 characters are excluded
  3798 characters are included
  Likelihood settings:
    Current model:
                             Data type = nucleotide
                    Substitution types = 6 (restricted to 5 distinct rates)
                       6ST rate matrix = estimated
               6ST rate classification = a:AC b:AG,CT c:AT d:CG e:GT
                     State frequencies = equal
        Proportion of invariable sites = estimated
               Rates at variable sites = gamma, shape=estimated (4 categories [mean])
                  Model correspondence = SYM+I+G

    Number of distinct data patterns under this model = 1586
    Molecular clock not enforced
    Starting branch lengths obtained using Rogers-Swofford approximation method
    Branch-length optimization = one-dimensional Newton-Raphson with pass limit=20, tolerance=1e-07
    Multidimensional optimizer = Praxis (tol=0.0001)
    Likelihood calculations performed in single precision
    Vector processing enabled
    Conditional-likelihood rescaling threshold = 1e-20
    Using 1 thread on 2 physical (4 logical) processors

Tree             1
------------------
-ln L    10657.477
Rate matrix R:
  AC       3.18037
  AG      31.00759
  AT       3.46459
  CG       0.22103
  CT      31.00759
  GT       1.00000
Shape     0.473364
P_inv     0.410325

Time used to compute likelihoods = 9.55 sec (CPU time = 9.55 sec)

Tree scores (and parameter estimates) written to file: ~/Desktop/PhD/EB_Paper_2/ALIGNMENTS/ModelTest/OCT17/model.scores

** Model 45 of 56 * Calculating TVM **

Likelihood scores of tree(s) in memory:
---------------------------------------
  11465 characters are excluded
  3798 characters are included
  Likelihood settings:
    Current model:
                             Data type = nucleotide
                    Substitution types = 6 (restricted to 5 distinct rates)
                       6ST rate matrix = estimated
               6ST rate classification = a:AC b:AG,CT c:AT d:CG e:GT
                     State frequencies = estimated
        Proportion of invariable sites = none
               Rates at variable sites = equal
                  Model correspondence = GTR

    Number of distinct data patterns under this model = 1586
    Molecular clock not enforced
    Starting branch lengths obtained using Rogers-Swofford approximation method
    Branch-length optimization = one-dimensional Newton-Raphson with pass limit=20, tolerance=1e-07
    Multidimensional optimizer = Praxis (tol=0.0001)
    Likelihood calculations performed in single precision
    Vector processing enabled
    Conditional-likelihood rescaling threshold = 1e-20
    Using 1 thread on 2 physical (4 logical) processors

Tree             1
------------------
-ln L    10844.514
Base frequencies:
  A       0.264198
  C       0.275513
  G       0.201880
  T       0.258410
Rate matrix R:
  AC       3.22122
  AG      27.24821
  AT       2.85643
  CG       0.62355
  CT      27.24821
  GT       1.00000

Time used to compute likelihoods = 1.21 sec (CPU time = 1.21 sec)

Tree scores (and parameter estimates) written to file: ~/Desktop/PhD/EB_Paper_2/ALIGNMENTS/ModelTest/OCT17/model.scores

** Model 46 of 56 * Calculating TVM+I **

Likelihood scores of tree(s) in memory:
---------------------------------------
  11465 characters are excluded
  3798 characters are included
  Likelihood settings:
    Current model:
                             Data type = nucleotide
                    Substitution types = 6 (restricted to 5 distinct rates)
                       6ST rate matrix = estimated
               6ST rate classification = a:AC b:AG,CT c:AT d:CG e:GT
                     State frequencies = estimated
        Proportion of invariable sites = estimated
               Rates at variable sites = equal
                  Model correspondence = GTR+I

    Number of distinct data patterns under this model = 1586
    Molecular clock not enforced
    Starting branch lengths obtained using Rogers-Swofford approximation method
    Branch-length optimization = one-dimensional Newton-Raphson with pass limit=20, tolerance=1e-07
    Multidimensional optimizer = Praxis (tol=0.0001)
    Likelihood calculations performed in single precision
    Vector processing enabled
    Conditional-likelihood rescaling threshold = 1e-20
    Using 1 thread on 2 physical (4 logical) processors

Tree             1
------------------
-ln L    10619.570
Base frequencies:
  A       0.273584
  C       0.290969
  G       0.203659
  T       0.231787
Rate matrix R:
  AC       1.95538
  AG      24.23196
  AT       2.64669
  CG       0.21414
  CT      24.23196
  GT       1.00000
P_inv     0.724380

Time used to compute likelihoods = 2.11 sec (CPU time = 2.10 sec)

Tree scores (and parameter estimates) written to file: ~/Desktop/PhD/EB_Paper_2/ALIGNMENTS/ModelTest/OCT17/model.scores

** Model 47 of 56 * Calculating TVM+G **

Likelihood scores of tree(s) in memory:
---------------------------------------
  11465 characters are excluded
  3798 characters are included
  Likelihood settings:
    Current model:
                             Data type = nucleotide
                    Substitution types = 6 (restricted to 5 distinct rates)
                       6ST rate matrix = estimated
               6ST rate classification = a:AC b:AG,CT c:AT d:CG e:GT
                     State frequencies = estimated
        Proportion of invariable sites = none
               Rates at variable sites = gamma, shape=estimated (4 categories [mean])
                  Model correspondence = GTR+G

    Number of distinct data patterns under this model = 1586
    Molecular clock not enforced
    Starting branch lengths obtained using Rogers-Swofford approximation method
    Branch-length optimization = one-dimensional Newton-Raphson with pass limit=20, tolerance=1e-07
    Multidimensional optimizer = Praxis (tol=0.0001)
    Likelihood calculations performed in single precision
    Vector processing enabled
    Conditional-likelihood rescaling threshold = 1e-20
    Using 1 thread on 2 physical (4 logical) processors

Tree             1
------------------
-ln L    10618.844
Base frequencies:
  A       0.273442
  C       0.290693
  G       0.203761
  T       0.232104
Rate matrix R:
  AC       1.97005
  AG      24.35406
  AT       2.64917
  CG       0.20710
  CT      24.35406
  GT       1.00000
Shape     0.121194

Time used to compute likelihoods = 6.17 sec (CPU time = 6.16 sec)

Tree scores (and parameter estimates) written to file: ~/Desktop/PhD/EB_Paper_2/ALIGNMENTS/ModelTest/OCT17/model.scores

** Model 48 of 56 * Calculating TVM+I+G **

Likelihood scores of tree(s) in memory:
---------------------------------------
  11465 characters are excluded
  3798 characters are included
  Likelihood settings:
    Current model:
                             Data type = nucleotide
                    Substitution types = 6 (restricted to 5 distinct rates)
                       6ST rate matrix = estimated
               6ST rate classification = a:AC b:AG,CT c:AT d:CG e:GT
                     State frequencies = estimated
        Proportion of invariable sites = estimated
               Rates at variable sites = gamma, shape=estimated (4 categories [mean])
                  Model correspondence = GTR+I+G

    Number of distinct data patterns under this model = 1586
    Molecular clock not enforced
    Starting branch lengths obtained using Rogers-Swofford approximation method
    Branch-length optimization = one-dimensional Newton-Raphson with pass limit=20, tolerance=1e-07
    Multidimensional optimizer = Praxis (tol=0.0001)
    Likelihood calculations performed in single precision
    Vector processing enabled
    Conditional-likelihood rescaling threshold = 1e-20
    Using 1 thread on 2 physical (4 logical) processors

Tree             1
------------------
-ln L    10618.145
Base frequencies:
  A       0.273616
  C       0.290452
  G       0.203988
  T       0.231945
Rate matrix R:
  AC       1.98417
  AG      24.77621
  AT       2.62977
  CG       0.19188
  CT      24.77621
  GT       1.00000
Shape     0.271281
P_inv     0.272287

Time used to compute likelihoods = 17.94 sec (CPU time = 17.93 sec)

Tree scores (and parameter estimates) written to file: ~/Desktop/PhD/EB_Paper_2/ALIGNMENTS/ModelTest/OCT17/model.scores

** Model 49 of 56 * Calculating SYM **

Likelihood scores of tree(s) in memory:
---------------------------------------
  11465 characters are excluded
  3798 characters are included
  Likelihood settings:
    Current model:
                             Data type = nucleotide
                    Substitution types = 6
                       6ST rate matrix = estimated
               6ST rate classification = unrestricted
                     State frequencies = equal
        Proportion of invariable sites = none
               Rates at variable sites = equal
                  Model correspondence = SYM

    Number of distinct data patterns under this model = 1586
    Molecular clock not enforced
    Starting branch lengths obtained using Rogers-Swofford approximation method
    Branch-length optimization = one-dimensional Newton-Raphson with pass limit=20, tolerance=1e-07
    Multidimensional optimizer = Praxis (tol=0.0001)
    Likelihood calculations performed in single precision
    Vector processing enabled
    Conditional-likelihood rescaling threshold = 1e-20
    Using 1 thread on 2 physical (4 logical) processors

Tree             1
------------------
-ln L    10800.171
Rate matrix R:
  AC       3.78069
  AG      17.29316
  AT       3.23909
  CG       0.64206
  CT      41.79189
  GT       1.00000

Time used to compute likelihoods = 1.00 sec (CPU time = 1.00 sec)

Tree scores (and parameter estimates) written to file: ~/Desktop/PhD/EB_Paper_2/ALIGNMENTS/ModelTest/OCT17/model.scores

** Model 50 of 56 * Calculating SYM+I **

Likelihood scores of tree(s) in memory:
---------------------------------------
  11465 characters are excluded
  3798 characters are included
  Likelihood settings:
    Current model:
                             Data type = nucleotide
                    Substitution types = 6
                       6ST rate matrix = estimated
               6ST rate classification = unrestricted
                     State frequencies = equal
        Proportion of invariable sites = estimated
               Rates at variable sites = equal
                  Model correspondence = SYM+I

    Number of distinct data patterns under this model = 1586
    Molecular clock not enforced
    Starting branch lengths obtained using Rogers-Swofford approximation method
    Branch-length optimization = one-dimensional Newton-Raphson with pass limit=20, tolerance=1e-07
    Multidimensional optimizer = Praxis (tol=0.0001)
    Likelihood calculations performed in single precision
    Vector processing enabled
    Conditional-likelihood rescaling threshold = 1e-20
    Using 1 thread on 2 physical (4 logical) processors

Tree             1
------------------
-ln L    10611.130
Rate matrix R:
  AC       2.88909
  AG      16.16524
  AT       3.17032
  CG       0.33457
  CT      40.70342
  GT       1.00000
P_inv     0.677935

Time used to compute likelihoods = 1.29 sec (CPU time = 1.29 sec)

Tree scores (and parameter estimates) written to file: ~/Desktop/PhD/EB_Paper_2/ALIGNMENTS/ModelTest/OCT17/model.scores

** Model 51 of 56 * Calculating SYM+G **

Likelihood scores of tree(s) in memory:
---------------------------------------
  11465 characters are excluded
  3798 characters are included
  Likelihood settings:
    Current model:
                             Data type = nucleotide
                    Substitution types = 6
                       6ST rate matrix = estimated
               6ST rate classification = unrestricted
                     State frequencies = equal
        Proportion of invariable sites = none
               Rates at variable sites = gamma, shape=estimated (4 categories [mean])
                  Model correspondence = SYM+G

    Number of distinct data patterns under this model = 1586
    Molecular clock not enforced
    Starting branch lengths obtained using Rogers-Swofford approximation method
    Branch-length optimization = one-dimensional Newton-Raphson with pass limit=20, tolerance=1e-07
    Multidimensional optimizer = Praxis (tol=0.0001)
    Likelihood calculations performed in single precision
    Vector processing enabled
    Conditional-likelihood rescaling threshold = 1e-20
    Using 1 thread on 2 physical (4 logical) processors

Tree             1
------------------
-ln L    10609.054
Rate matrix R:
  AC       2.93804
  AG      16.21527
  AT       3.12286
  CG       0.32630
  CT      41.73265
  GT       1.00000
Shape     0.192271

Time used to compute likelihoods = 2.73 sec (CPU time = 2.73 sec)

Tree scores (and parameter estimates) written to file: ~/Desktop/PhD/EB_Paper_2/ALIGNMENTS/ModelTest/OCT17/model.scores

** Model 52 of 56 * Calculating SYM+I+G **

Likelihood scores of tree(s) in memory:
---------------------------------------
  11465 characters are excluded
  3798 characters are included
  Likelihood settings:
    Current model:
                             Data type = nucleotide
                    Substitution types = 6
                       6ST rate matrix = estimated
               6ST rate classification = unrestricted
                     State frequencies = equal
        Proportion of invariable sites = estimated
               Rates at variable sites = gamma, shape=estimated (4 categories [mean])
                  Model correspondence = SYM+I+G

    Number of distinct data patterns under this model = 1586
    Molecular clock not enforced
    Starting branch lengths obtained using Rogers-Swofford approximation method
    Branch-length optimization = one-dimensional Newton-Raphson with pass limit=20, tolerance=1e-07
    Multidimensional optimizer = Praxis (tol=0.0001)
    Likelihood calculations performed in single precision
    Vector processing enabled
    Conditional-likelihood rescaling threshold = 1e-20
    Using 1 thread on 2 physical (4 logical) processors

Tree             1
------------------
-ln L    10607.860
Rate matrix R:
  AC       2.98297
  AG      16.43012
  AT       3.12645
  CG       0.31357
  CT      42.85310
  GT       1.00000
Shape     1.264161
P_inv     0.551660

Time used to compute likelihoods = 12.82 sec (CPU time = 12.82 sec)

Tree scores (and parameter estimates) written to file: ~/Desktop/PhD/EB_Paper_2/ALIGNMENTS/ModelTest/OCT17/model.scores

** Model 53 of 56 * Calculating GTR **

Likelihood scores of tree(s) in memory:
---------------------------------------
  11465 characters are excluded
  3798 characters are included
  Likelihood settings:
    Current model:
                             Data type = nucleotide
                    Substitution types = 6
                       6ST rate matrix = estimated
               6ST rate classification = unrestricted
                     State frequencies = estimated
        Proportion of invariable sites = none
               Rates at variable sites = equal
                  Model correspondence = GTR

    Number of distinct data patterns under this model = 1586
    Molecular clock not enforced
    Starting branch lengths obtained using Rogers-Swofford approximation method
    Branch-length optimization = one-dimensional Newton-Raphson with pass limit=20, tolerance=1e-07
    Multidimensional optimizer = Praxis (tol=0.0001)
    Likelihood calculations performed in single precision
    Vector processing enabled
    Conditional-likelihood rescaling threshold = 1e-20
    Using 1 thread on 2 physical (4 logical) processors

Tree             1
------------------
-ln L    10781.169
Base frequencies:
  A       0.282836
  C       0.258700
  G       0.220641
  T       0.237823
Rate matrix R:
  AC       3.14798
  AG      15.85025
  AT       2.86853
  CG       0.62657
  CT      38.48376
  GT       1.00000

Time used to compute likelihoods = 1.45 sec (CPU time = 1.46 sec)

Tree scores (and parameter estimates) written to file: ~/Desktop/PhD/EB_Paper_2/ALIGNMENTS/ModelTest/OCT17/model.scores

** Model 54 of 56 * Calculating GTR+I�**

Likelihood scores of tree(s) in memory:
---------------------------------------
  11465 characters are excluded
  3798 characters are included
  Likelihood settings:
    Current model:
                             Data type = nucleotide
                    Substitution types = 6
                       6ST rate matrix = estimated
               6ST rate classification = unrestricted
                     State frequencies = estimated
        Proportion of invariable sites = estimated
               Rates at variable sites = equal
                  Model correspondence = GTR+I

    Number of distinct data patterns under this model = 1586
    Molecular clock not enforced
    Starting branch lengths obtained using Rogers-Swofford approximation method
    Branch-length optimization = one-dimensional Newton-Raphson with pass limit=20, tolerance=1e-07
    Multidimensional optimizer = Praxis (tol=0.0001)
    Likelihood calculations performed in single precision
    Vector processing enabled
    Conditional-likelihood rescaling threshold = 1e-20
    Using 1 thread on 2 physical (4 logical) processors

Tree             1
------------------
-ln L    10571.576
Base frequencies:
  A       0.284485
  C       0.283725
  G       0.218848
  T       0.212942
Rate matrix R:
  AC       1.76791
  AG      12.57590
  AT       2.63481
  CG       0.23426
  CT      35.24524
  GT       1.00000
P_inv     0.696625

Time used to compute likelihoods = 1.74 sec (CPU time = 1.74 sec)

Tree scores (and parameter estimates) written to file: ~/Desktop/PhD/EB_Paper_2/ALIGNMENTS/ModelTest/OCT17/model.scores

** Model 55 of 56 * Calculating GTR+G **

Likelihood scores of tree(s) in memory:
---------------------------------------
  11465 characters are excluded
  3798 characters are included
  Likelihood settings:
    Current model:
                             Data type = nucleotide
                    Substitution types = 6
                       6ST rate matrix = estimated
               6ST rate classification = unrestricted
                     State frequencies = estimated
        Proportion of invariable sites = none
               Rates at variable sites = gamma, shape=estimated (4 categories [mean])
                  Model correspondence = GTR+G

    Number of distinct data patterns under this model = 1586
    Molecular clock not enforced
    Starting branch lengths obtained using Rogers-Swofford approximation method
    Branch-length optimization = one-dimensional Newton-Raphson with pass limit=20, tolerance=1e-07
    Multidimensional optimizer = Praxis (tol=0.0001)
    Likelihood calculations performed in single precision
    Vector processing enabled
    Conditional-likelihood rescaling threshold = 1e-20
    Using 1 thread on 2 physical (4 logical) processors

Tree             1
------------------
-ln L    10570.513
Base frequencies:
  A       0.284464
  C       0.283111
  G       0.218723
  T       0.213702
Rate matrix R:
  AC       1.81109
  AG      12.82884
  AT       2.64519
  CG       0.22803
  CT      36.23911
  GT       1.00000
Shape     0.157758

Time used to compute likelihoods = 5.86 sec (CPU time = 5.86 sec)

Tree scores (and parameter estimates) written to file: ~/Desktop/PhD/EB_Paper_2/ALIGNMENTS/ModelTest/OCT17/model.scores

** Model 56 of 56 * Calculating GTR+I+G **

Likelihood scores of tree(s) in memory:
---------------------------------------
  11465 characters are excluded
  3798 characters are included
  Likelihood settings:
    Current model:
                             Data type = nucleotide
                    Substitution types = 6
                       6ST rate matrix = estimated
               6ST rate classification = unrestricted
                     State frequencies = estimated
        Proportion of invariable sites = estimated
               Rates at variable sites = gamma, shape=estimated (4 categories [mean])
                  Model correspondence = GTR+I+G

    Number of distinct data patterns under this model = 1586
    Molecular clock not enforced
    Starting branch lengths obtained using Rogers-Swofford approximation method
    Branch-length optimization = one-dimensional Newton-Raphson with pass limit=20, tolerance=1e-07
    Multidimensional optimizer = Praxis (tol=0.0001)
    Likelihood calculations performed in single precision
    Vector processing enabled
    Conditional-likelihood rescaling threshold = 1e-20
    Using 1 thread on 2 physical (4 logical) processors

Tree             1
------------------
-ln L    10570.513
Base frequencies:
  A       0.284464
  C       0.283111
  G       0.218723
  T       0.213702
Rate matrix R:
  AC       1.81109
  AG      12.82884
  AT       2.64519
  CG       0.22803
  CT      36.23911
  GT       1.00000
Shape     0.157758
P_inv     0.000000

Time used to compute likelihoods = 13.62 sec (CPU time = 13.61 sec)

Tree scores (and parameter estimates) written to file: ~/Desktop/PhD/EB_Paper_2/ALIGNMENTS/ModelTest/OCT17/model.scores
