# Supplementary material for: Molecular exploration of fossil eggshell uncovers hidden lineage of giant extinct bird
Source: Nat Commun. 2023 Feb 28;14:914. doi: 10.1038/s41467-023-36405-3 (PMC9974994; doi:10.1038/s41467-023-36405-3)
Supplement: Supplementary file 10 — Supplementary Data 10 [file 41467_2023_36405_MOESM10_ESM.zip › Supplementary Data 10 Genetic_data_minus_filtered_reads/5_Phylogeny_generation/ModelTest/m3_model.scores]

Tree	-lnL
1	25636.22441195
Tree	-lnL	pinv
1	25595.06597196	0.12044779
Tree	-lnL	shape
1	25607.01238329	4.227375
Tree	-lnL	pinv	shape
1	25595.06606339	0.12028952	infinity
Tree	-lnL	piA	piC	piG	piT
1	24768.80278542	0.30672833	0.34425905	0.08729292	0.26171969
Tree	-lnL	piA	piC	piG	piT	pinv
1	24713.68431842	0.29534343	0.35249460	0.08689721	0.26526476	0.13762261
Tree	-lnL	piA	piC	piG	piT	shape
1	24726.40496111	0.29558905	0.35169170	0.08690710	0.26581215	3.250002
Tree	-lnL	piA	piC	piG	piT	pinv	shape
1	24713.68506787	0.29537072	0.35259867	0.08686831	0.26516229	0.13765630	infinity
Tree	-lnL	ti/tv
1	23298.56865376	5.32999439
Tree	-lnL	ti/tv	pinv
1	23178.53300992	6.02424462	0.18761063
Tree	-lnL	ti/tv	shape
1	23166.79236223	6.54135491	1.521224
Tree	-lnL	ti/tv	pinv	shape
1	23164.37972113	6.43285021	0.09552130	2.666887
Tree	-lnL	piA	piC	piG	piT	ti/tv
1	21516.06482116	0.41568978	0.33153471	0.05976635	0.19300917	7.06410989
Tree	-lnL	piA	piC	piG	piT	ti/tv	pinv
1	21445.15523931	0.41767691	0.32841874	0.05971060	0.19419375	8.36015067	0.08801395
Tree	-lnL	piA	piC	piG	piT	ti/tv	shape
1	21422.90192476	0.41680198	0.33036208	0.05948350	0.19335244	10.34285893	1.721634
Tree	-lnL	piA	piC	piG	piT	ti/tv	pinv	shape
1	21416.68062925	0.41853573	0.32913641	0.05936750	0.19296035	10.27032862	0.05147470	2.626934
Tree	-lnL	rAC	rAG	rAT	rCG	rCT	rGT
1	22947.63518152	1.00000000	5.79989752	1.00000000	1.00000000	16.12219337	1.00000000
Tree	-lnL	rAC	rAG	rAT	rCG	rCT	rGT	pinv
1	22908.29107903	1.00000000	6.05493128	1.00000000	1.00000000	17.29717845	1.00000000	0.09950525
Tree	-lnL	rAC	rAG	rAT	rCG	rCT	rGT	shape
1	22882.97143920	1.00000000	6.28349456	1.00000000	1.00000000	19.07205148	1.00000000	2.392187
Tree	-lnL	rAC	rAG	rAT	rCG	rCT	rGT	pinv	shape
1	22882.97123176	1.00000000	6.28129088	1.00000000	1.00000000	19.07131912	1.00000000	0.00000049	2.395187
Tree	-lnL	piA	piC	piG	piT	rAC	rAG	rAT	rCG	rCT	rGT
1	21504.37111299	0.40223690	0.34214534	0.05482790	0.20078986	1.00000000	23.73237712	1.00000000	1.00000000	18.08171757	1.00000000
Tree	-lnL	piA	piC	piG	piT	rAC	rAG	rAT	rCG	rCT	rGT	pinv
1	21426.60243965	0.40165599	0.34102052	0.05452072	0.20280277	1.00000000	30.42243055	1.00000000	1.00000000	20.75415935	1.00000000	0.08616186
Tree	-lnL	piA	piC	piG	piT	rAC	rAG	rAT	rCG	rCT	rGT	shape
1	21403.95872822	0.40267145	0.34184149	0.05326355	0.20222351	1.00000000	40.28617520	1.00000000	1.00000000	25.82120279	1.00000000	1.666128
Tree	-lnL	piA	piC	piG	piT	rAC	rAG	rAT	rCG	rCT	rGT	pinv	shape
1	21392.87107433	0.40297852	0.34175147	0.05277686	0.20249315	1.00000000	41.81321904	1.00000000	1.00000000	25.32664590	1.00000000	0.05306652	2.607498
Tree	-lnL	rAC	rAG	rAT	rCG	rCT	rGT
1	23261.88568568	1.00000000	7.23799096	0.35882722	0.35882722	7.23799096	1.00000000
Tree	-lnL	rAC	rAG	rAT	rCG	rCT	rGT	pinv
1	23143.68521519	1.00000000	7.74106724	0.29529775	0.29529775	7.74106724	1.00000000	0.18584639
Tree	-lnL	rAC	rAG	rAT	rCG	rCT	rGT	shape
1	23134.56494901	1.00000000	8.40876398	0.30308496	0.30308496	8.40876398	1.00000000	1.573234
Tree	-lnL	rAC	rAG	rAT	rCG	rCT	rGT	pinv	shape
1	23131.43384001	1.00000000	8.20697930	0.29643493	0.29643493	8.20697930	1.00000000	0.10400342	3.025420
Tree	-lnL	piA	piC	piG	piT	rAC	rAG	rAT	rCG	rCT	rGT
1	21515.99311007	0.41580126	0.33157322	0.05972158	0.19290394	1.00000000	20.27933635	1.05240526	1.05240526	20.27933635	1.00000000
Tree	-lnL	piA	piC	piG	piT	rAC	rAG	rAT	rCG	rCT	rGT	pinv
1	21444.99993929	0.41785276	0.32845646	0.05967354	0.19401723	1.00000000	24.38478278	1.09045118	1.09045118	24.38478278	1.00000000	0.08775010
Tree	-lnL	piA	piC	piG	piT	rAC	rAG	rAT	rCG	rCT	rGT	shape
1	21422.59848706	0.41699632	0.33054524	0.05942163	0.19303681	1.00000000	30.84417885	1.14715568	1.14715568	30.84417885	1.00000000	1.723502
Tree	-lnL	piA	piC	piG	piT	rAC	rAG	rAT	rCG	rCT	rGT	pinv	shape
1	21416.31871459	0.41872633	0.32927110	0.05927667	0.19272590	1.00000000	30.92413154	1.16211757	1.16211757	30.92413154	1.00000000	0.05146333	2.643860
Tree	-lnL	rAC	rAG	rAT	rCG	rCT	rGT
1	22912.28253027	1.00000000	3.92926523	0.35627110	0.35627110	10.88570911	1.00000000
Tree	-lnL	rAC	rAG	rAT	rCG	rCT	rGT	pinv
1	22874.42891744	1.00000000	4.02239726	0.33141909	0.33141909	11.40476241	1.00000000	0.09749008
Tree	-lnL	rAC	rAG	rAT	rCG	rCT	rGT	shape
1	22850.67882439	1.00000000	4.10183687	0.31490400	0.31490400	12.34048063	1.00000000	2.487060
Tree	-lnL	rAC	rAG	rAT	rCG	rCT	rGT	pinv	shape
1	22850.67904391	1.00000000	4.10117326	0.31461622	0.31461622	12.33531109	1.00000000	0.00000098	2.490091
Tree	-lnL	piA	piC	piG	piT	rAC	rAG	rAT	rCG	rCT	rGT
1	21504.22353913	0.40222335	0.34225232	0.05483241	0.20069191	1.00000000	24.49476339	1.07628839	1.07628839	18.64936203	1.00000000
Tree	-lnL	piA	piC	piG	piT	rAC	rAG	rAT	rCG	rCT	rGT	pinv
1	21426.21243594	0.40193192	0.34122228	0.05442293	0.20242287	1.00000000	32.41546793	1.15872117	1.15872117	22.05082019	1.00000000	0.08555499
Tree	-lnL	piA	piC	piG	piT	rAC	rAG	rAT	rCG	rCT	rGT	shape
1	21403.42794967	0.40241833	0.34240685	0.05324146	0.20193337	1.00000000	44.04513565	1.19992645	1.19992645	28.08933847	1.00000000	1.655015
Tree	-lnL	piA	piC	piG	piT	rAC	rAG	rAT	rCG	rCT	rGT	pinv	shape
1	21392.14905145	0.40303525	0.34219944	0.05267204	0.20209327	1.00000000	46.04187819	1.23391849	1.23391849	27.77831806	1.00000000	0.05278398	2.600867
Tree	-lnL	rAC	rAG	rAT	rCG	rCT	rGT
1	23175.32338841	2.41003789	16.32489869	1.71913968	0.03253642	16.32489869	1.00000000
Tree	-lnL	rAC	rAG	rAT	rCG	rCT	rGT	pinv
1	23039.77582310	3.70335263	26.64839057	2.88877896	0.03699017	26.64839057	1.00000000	0.19347423
Tree	-lnL	rAC	rAG	rAT	rCG	rCT	rGT	shape
1	23028.30278074	4.77582202	35.69410004	3.62984952	0.04555328	35.69410004	1.00000000	1.477418
Tree	-lnL	rAC	rAG	rAT	rCG	rCT	rGT	pinv	shape
1	23025.37947549	4.58436341	33.98782799	3.53702399	0.04225544	33.98782799	1.00000000	0.10337424	2.721520
Tree	-lnL	piA	piC	piG	piT	rAC	rAG	rAT	rCG	rCT	rGT
1	21496.01275315	0.41563963	0.33275673	0.05960838	0.19199525	0.35564094	7.42124394	0.40116326	0.06634310	7.42124394	1.00000000
Tree	-lnL	piA	piC	piG	piT	rAC	rAG	rAT	rCG	rCT	rGT	pinv
1	21429.24377365	0.41783787	0.32974279	0.05949810	0.19292124	0.34356917	8.48747600	0.39325919	0.07401031	8.48747600	1.00000000	0.08333279
Tree	-lnL	piA	piC	piG	piT	rAC	rAG	rAT	rCG	rCT	rGT	shape
1	21405.31480239	0.41735477	0.33190374	0.05915078	0.19159071	0.28943118	9.57289258	0.37885838	0.05910785	9.57289258	1.00000000	1.753266
Tree	-lnL	piA	piC	piG	piT	rAC	rAG	rAT	rCG	rCT	rGT	pinv	shape
1	21399.89337344	0.41906348	0.33053126	0.05901766	0.19138760	0.28759139	9.38335259	0.36871333	0.06139709	9.38335259	1.00000000	0.04666521	2.589280
Tree	-lnL	rAC	rAG	rAT	rCG	rCT	rGT
1	22812.03138077	2.40069720	8.98263171	1.78886541	0.03496583	25.29050545	1.00000000
Tree	-lnL	rAC	rAG	rAT	rCG	rCT	rGT	pinv
1	22771.44578189	2.78058559	10.64074797	2.03735538	0.03759849	30.25452659	1.00000000	0.10521990
Tree	-lnL	rAC	rAG	rAT	rCG	rCT	rGT	shape
1	22745.76314678	3.31440147	12.76722059	2.36921055	0.04361873	38.39040252	1.00000000	2.348412
Tree	-lnL	rAC	rAG	rAT	rCG	rCT	rGT	pinv	shape
1	22745.76314678	3.31440147	12.76722059	2.36921055	0.04361873	38.39040252	1.00000000	0.00000000	2.348412
Tree	-lnL	piA	piC	piG	piT	rAC	rAG	rAT	rCG	rCT	rGT
1	21484.81296108	0.40219032	0.34345417	0.05481171	0.19954380	0.34569518	8.59082935	0.38304792	0.06828686	6.57793441	1.00000000
Tree	-lnL	piA	piC	piG	piT	rAC	rAG	rAT	rCG	rCT	rGT	pinv
1	21411.30133089	0.40198750	0.34249097	0.05439001	0.20113152	0.32787115	10.38764855	0.36921943	0.07679921	7.17544344	1.00000000	0.08116821
Tree	-lnL	piA	piC	piG	piT	rAC	rAG	rAT	rCG	rCT	rGT	shape
1	21385.64694322	0.40326560	0.34370161	0.05271297	0.20031982	0.24394415	11.33952790	0.29644002	0.05940238	7.19699282	1.00000000	1.675486
Tree	-lnL	piA	piC	piG	piT	rAC	rAG	rAT	rCG	rCT	rGT	pinv	shape
1	21375.42681463	0.40333054	0.34375136	0.05219258	0.20072553	0.23736622	11.43664688	0.28228649	0.06438667	6.84784112	1.00000000	0.04802747	2.497751
