# Supplementary material for: Molecular exploration of fossil eggshell uncovers hidden lineage of giant extinct bird
Source: Nat Commun. 2023 Feb 28;14:914. doi: 10.1038/s41467-023-36405-3 (PMC9974994; doi:10.1038/s41467-023-36405-3)
Supplement: Supplementary file 10 — Supplementary Data 10 [file 41467_2023_36405_MOESM10_ESM.zip › Supplementary Data 10 Genetic_data_minus_filtered_reads/5_Phylogeny_generation/ModelTest/m3_modelfit.log]

P A U P *
Version 4.0a (build 158) for Macintosh OS X (built on Oct 22 2017 at 13:20:18)
Wed Nov  8 09:57:27 2017

        -----------------------------NOTICE-----------------------------
          This is an alpha-test version that is still changing rapidly.
          It will expire on 1 Apr 2018.
        
          Please report bugs to david.swofford@duke.edu
        ----------------------------------------------------------------


Neighbor-joining search settings:
  Ties (if encountered) will be broken randomly; initial seed = generated automatically
  Distance measure = Jukes-Cantor
  11467 characters are excluded
  3796 characters are included
  (Tree is unrooted)

Tree found by neighbor-joining method stored in tree buffer
Time used for tree calculation = 0.00 sec (CPU time = 0.00 sec)

***** BEGIN TESTING 56 MODELS OF EVOLUTION *****

NOTE: The longFmt option in the Defaults command is no longer supported and has been ignored.

** Model 1 of 56 * Calculating JC **

Likelihood scores of tree(s) in memory:
---------------------------------------
  11467 characters are excluded
  3796 characters are included

  NOTE: 1 all-missing character ignored in likelihood analyses.

  Likelihood settings:
    Current model:
                             Data type = nucleotide
                    Substitution types = 1
                     State frequencies = equal
        Proportion of invariable sites = none
               Rates at variable sites = equal
                  Model correspondence = JC69

    Number of distinct data patterns under this model = 2563
    Molecular clock not enforced
    Starting branch lengths obtained using Rogers-Swofford approximation method
    Branch-length optimization = one-dimensional Newton-Raphson with pass limit=20, tolerance=1e-07
    Likelihood calculations performed in single precision
    Vector processing enabled
    Conditional-likelihood rescaling threshold = 1e-20
    Using 1 thread on 2 physical (4 logical) processors

Tree             1
------------------
-ln L    25636.224

Time used to compute likelihoods = 0.04 sec (CPU time = 0.04 sec)

Tree scores (and parameter estimates) written to file: ~/Desktop/PhD/EB_Paper_2/ALIGNMENTS/ModelTest/OCT17/model.scores

** Model 2 of 56 * Calculating JC+I **

Likelihood scores of tree(s) in memory:
---------------------------------------
  11467 characters are excluded
  3796 characters are included

  NOTE: 1 all-missing character ignored in likelihood analyses.

  Likelihood settings:
    Current model:
                             Data type = nucleotide
                    Substitution types = 1
                     State frequencies = equal
        Proportion of invariable sites = estimated
               Rates at variable sites = equal
                  Model correspondence = JC69+I

    Number of distinct data patterns under this model = 2563
    Molecular clock not enforced
    Starting branch lengths obtained using Rogers-Swofford approximation method
    Branch-length optimization = one-dimensional Newton-Raphson with pass limit=20, tolerance=1e-07
    Likelihood calculations performed in single precision
    Vector processing enabled
    Conditional-likelihood rescaling threshold = 1e-20
    Using 1 thread on 2 physical (4 logical) processors

Tree             1
------------------
-ln L    25595.066
P_inv     0.120448

Time used to compute likelihoods = 0.31 sec (CPU time = 0.31 sec)

Tree scores (and parameter estimates) written to file: ~/Desktop/PhD/EB_Paper_2/ALIGNMENTS/ModelTest/OCT17/model.scores

** Model 3 of 56 * Calculating JC+G�**

Likelihood scores of tree(s) in memory:
---------------------------------------
  11467 characters are excluded
  3796 characters are included

  NOTE: 1 all-missing character ignored in likelihood analyses.

  Likelihood settings:
    Current model:
                             Data type = nucleotide
                    Substitution types = 1
                     State frequencies = equal
        Proportion of invariable sites = none
               Rates at variable sites = gamma, shape=estimated (4 categories [mean])
                  Model correspondence = JC69+G

    Number of distinct data patterns under this model = 2563
    Molecular clock not enforced
    Starting branch lengths obtained using Rogers-Swofford approximation method
    Branch-length optimization = one-dimensional Newton-Raphson with pass limit=20, tolerance=1e-07
    Likelihood calculations performed in single precision
    Vector processing enabled
    Conditional-likelihood rescaling threshold = 1e-20
    Using 1 thread on 2 physical (4 logical) processors

Tree             1
------------------
-ln L    25607.012
Shape     4.227375

Time used to compute likelihoods = 1.15 sec (CPU time = 1.15 sec)

Tree scores (and parameter estimates) written to file: ~/Desktop/PhD/EB_Paper_2/ALIGNMENTS/ModelTest/OCT17/model.scores

** Model 4 of 56 * Calculating JC+I+G **

Likelihood scores of tree(s) in memory:
---------------------------------------
  11467 characters are excluded
  3796 characters are included

  NOTE: 1 all-missing character ignored in likelihood analyses.

  Likelihood settings:
    Current model:
                             Data type = nucleotide
                    Substitution types = 1
                     State frequencies = equal
        Proportion of invariable sites = estimated
               Rates at variable sites = gamma, shape=estimated (4 categories [mean])
                  Model correspondence = JC69+I+G

    Number of distinct data patterns under this model = 2563
    Molecular clock not enforced
    Starting branch lengths obtained using Rogers-Swofford approximation method
    Branch-length optimization = one-dimensional Newton-Raphson with pass limit=20, tolerance=1e-07
    Multidimensional optimizer = Praxis (tol=0.0001)
    Likelihood calculations performed in single precision
    Vector processing enabled
    Conditional-likelihood rescaling threshold = 1e-20
    Using 1 thread on 2 physical (4 logical) processors

Tree             1
------------------
-ln L    25595.066
Shape     infinity
P_inv     0.120290

Time used to compute likelihoods = 10.08 sec (CPU time = 10.07 sec)

Tree scores (and parameter estimates) written to file: ~/Desktop/PhD/EB_Paper_2/ALIGNMENTS/ModelTest/OCT17/model.scores

** Model 5 of 56 * Calculating F81 **

Likelihood scores of tree(s) in memory:
---------------------------------------
  11467 characters are excluded
  3796 characters are included

  NOTE: 1 all-missing character ignored in likelihood analyses.

  Likelihood settings:
    Current model:
                             Data type = nucleotide
                    Substitution types = 1
                     State frequencies = estimated
        Proportion of invariable sites = none
               Rates at variable sites = equal
                  Model correspondence = F81

    Number of distinct data patterns under this model = 2563
    Molecular clock not enforced
    Starting branch lengths obtained using Rogers-Swofford approximation method
    Branch-length optimization = one-dimensional Newton-Raphson with pass limit=20, tolerance=1e-07
    Multidimensional optimizer = Praxis (tol=0.0001)
    Likelihood calculations performed in single precision
    Vector processing enabled
    Conditional-likelihood rescaling threshold = 1e-20
    Using 1 thread on 2 physical (4 logical) processors

Tree             1
------------------
-ln L    24768.803
Base frequencies:
  A       0.306728
  C       0.344259
  G       0.087293
  T       0.261720

Time used to compute likelihoods = 1.46 sec (CPU time = 1.47 sec)

Tree scores (and parameter estimates) written to file: ~/Desktop/PhD/EB_Paper_2/ALIGNMENTS/ModelTest/OCT17/model.scores

** Model 6 of 56 * Calculating F81+I **

Likelihood scores of tree(s) in memory:
---------------------------------------
  11467 characters are excluded
  3796 characters are included

  NOTE: 1 all-missing character ignored in likelihood analyses.

  Likelihood settings:
    Current model:
                             Data type = nucleotide
                    Substitution types = 1
                     State frequencies = estimated
        Proportion of invariable sites = estimated
               Rates at variable sites = equal
                  Model correspondence = F81+I

    Number of distinct data patterns under this model = 2563
    Molecular clock not enforced
    Starting branch lengths obtained using Rogers-Swofford approximation method
    Branch-length optimization = one-dimensional Newton-Raphson with pass limit=20, tolerance=1e-07
    Multidimensional optimizer = Praxis (tol=0.0001)
    Likelihood calculations performed in single precision
    Vector processing enabled
    Conditional-likelihood rescaling threshold = 1e-20
    Using 1 thread on 2 physical (4 logical) processors

Tree             1
------------------
-ln L    24713.684
Base frequencies:
  A       0.295343
  C       0.352495
  G       0.086897
  T       0.265265
P_inv     0.137623

Time used to compute likelihoods = 1.86 sec (CPU time = 1.86 sec)

Tree scores (and parameter estimates) written to file: ~/Desktop/PhD/EB_Paper_2/ALIGNMENTS/ModelTest/OCT17/model.scores

** Model 7 of 56 * Calculating F81+G **

Likelihood scores of tree(s) in memory:
---------------------------------------
  11467 characters are excluded
  3796 characters are included

  NOTE: 1 all-missing character ignored in likelihood analyses.

  Likelihood settings:
    Current model:
                             Data type = nucleotide
                    Substitution types = 1
                     State frequencies = estimated
        Proportion of invariable sites = none
               Rates at variable sites = gamma, shape=estimated (4 categories [mean])
                  Model correspondence = F81+G

    Number of distinct data patterns under this model = 2563
    Molecular clock not enforced
    Starting branch lengths obtained using Rogers-Swofford approximation method
    Branch-length optimization = one-dimensional Newton-Raphson with pass limit=20, tolerance=1e-07
    Multidimensional optimizer = Praxis (tol=0.0001)
    Likelihood calculations performed in single precision
    Vector processing enabled
    Conditional-likelihood rescaling threshold = 1e-20
    Using 1 thread on 2 physical (4 logical) processors

Tree             1
------------------
-ln L    24726.405
Base frequencies:
  A       0.295589
  C       0.351692
  G       0.086907
  T       0.265812
Shape     3.250002

Time used to compute likelihoods = 5.13 sec (CPU time = 5.13 sec)

Tree scores (and parameter estimates) written to file: ~/Desktop/PhD/EB_Paper_2/ALIGNMENTS/ModelTest/OCT17/model.scores

** Model 8 of 56 * Calculating F81+I+G **

Likelihood scores of tree(s) in memory:
---------------------------------------
  11467 characters are excluded
  3796 characters are included

  NOTE: 1 all-missing character ignored in likelihood analyses.

  Likelihood settings:
    Current model:
                             Data type = nucleotide
                    Substitution types = 1
                     State frequencies = estimated
        Proportion of invariable sites = estimated
               Rates at variable sites = gamma, shape=estimated (4 categories [mean])
                  Model correspondence = F81+I+G

    Number of distinct data patterns under this model = 2563
    Molecular clock not enforced
    Starting branch lengths obtained using Rogers-Swofford approximation method
    Branch-length optimization = one-dimensional Newton-Raphson with pass limit=20, tolerance=1e-07
    Multidimensional optimizer = Praxis (tol=0.0001)
    Likelihood calculations performed in single precision
    Vector processing enabled
    Conditional-likelihood rescaling threshold = 1e-20
    Using 1 thread on 2 physical (4 logical) processors

Tree             1
------------------
-ln L    24713.685
Base frequencies:
  A       0.295371
  C       0.352599
  G       0.086868
  T       0.265162
Shape     infinity
P_inv     0.137656

Time used to compute likelihoods = 21.19 sec (CPU time = 21.12 sec)

Tree scores (and parameter estimates) written to file: ~/Desktop/PhD/EB_Paper_2/ALIGNMENTS/ModelTest/OCT17/model.scores

** Model 9 of 56 * Calculating K80 **

Likelihood scores of tree(s) in memory:
---------------------------------------
  11467 characters are excluded
  3796 characters are included

  NOTE: 1 all-missing character ignored in likelihood analyses.

  Likelihood settings:
    Current model:
                             Data type = nucleotide
                    Substitution types = 2
                           Ti/tv ratio = estimated
                     State frequencies = equal
        Proportion of invariable sites = none
               Rates at variable sites = equal
                  Model correspondence = K80 (=K2P)

    Number of distinct data patterns under this model = 2563
    Molecular clock not enforced
    Starting branch lengths obtained using Rogers-Swofford approximation method
    Branch-length optimization = one-dimensional Newton-Raphson with pass limit=20, tolerance=1e-07
    Likelihood calculations performed in single precision
    Vector processing enabled
    Conditional-likelihood rescaling threshold = 1e-20
    Using 1 thread on 2 physical (4 logical) processors

Tree                   1
------------------------
-ln L          23298.569
Ti/tv:
  exp. ratio    5.329994
  kappa        10.659989

Time used to compute likelihoods = 0.28 sec (CPU time = 0.28 sec)

Tree scores (and parameter estimates) written to file: ~/Desktop/PhD/EB_Paper_2/ALIGNMENTS/ModelTest/OCT17/model.scores

** Model 10 of 56 * Calculating K80+I **

Likelihood scores of tree(s) in memory:
---------------------------------------
  11467 characters are excluded
  3796 characters are included

  NOTE: 1 all-missing character ignored in likelihood analyses.

  Likelihood settings:
    Current model:
                             Data type = nucleotide
                    Substitution types = 2
                           Ti/tv ratio = estimated
                     State frequencies = equal
        Proportion of invariable sites = estimated
               Rates at variable sites = equal
                  Model correspondence = K80 (=K2P)+I

    Number of distinct data patterns under this model = 2563
    Molecular clock not enforced
    Starting branch lengths obtained using Rogers-Swofford approximation method
    Branch-length optimization = one-dimensional Newton-Raphson with pass limit=20, tolerance=1e-07
    Multidimensional optimizer = Praxis (tol=0.0001)
    Likelihood calculations performed in single precision
    Vector processing enabled
    Conditional-likelihood rescaling threshold = 1e-20
    Using 1 thread on 2 physical (4 logical) processors

Tree                   1
------------------------
-ln L          23178.533
Ti/tv:
  exp. ratio    6.024245
  kappa        12.048489
P_inv           0.187611

Time used to compute likelihoods = 1.63 sec (CPU time = 1.62 sec)

Tree scores (and parameter estimates) written to file: ~/Desktop/PhD/EB_Paper_2/ALIGNMENTS/ModelTest/OCT17/model.scores

** Model 11 of 56 * Calculating K80+G **

Likelihood scores of tree(s) in memory:
---------------------------------------
  11467 characters are excluded
  3796 characters are included

  NOTE: 1 all-missing character ignored in likelihood analyses.

  Likelihood settings:
    Current model:
                             Data type = nucleotide
                    Substitution types = 2
                           Ti/tv ratio = estimated
                     State frequencies = equal
        Proportion of invariable sites = none
               Rates at variable sites = gamma, shape=estimated (4 categories [mean])
                  Model correspondence = K80 (=K2P)+G

    Number of distinct data patterns under this model = 2563
    Molecular clock not enforced
    Starting branch lengths obtained using Rogers-Swofford approximation method
    Branch-length optimization = one-dimensional Newton-Raphson with pass limit=20, tolerance=1e-07
    Multidimensional optimizer = Praxis (tol=0.0001)
    Likelihood calculations performed in single precision
    Vector processing enabled
    Conditional-likelihood rescaling threshold = 1e-20
    Using 1 thread on 2 physical (4 logical) processors

Tree                   1
------------------------
-ln L          23166.792
Ti/tv:
  exp. ratio    6.541355
  kappa        13.082710
Shape           1.521224

Time used to compute likelihoods = 4.42 sec (CPU time = 4.41 sec)

Tree scores (and parameter estimates) written to file: ~/Desktop/PhD/EB_Paper_2/ALIGNMENTS/ModelTest/OCT17/model.scores

** Model 12 of 56 * Calculating K80+I+G **

Likelihood scores of tree(s) in memory:
---------------------------------------
  11467 characters are excluded
  3796 characters are included

  NOTE: 1 all-missing character ignored in likelihood analyses.

  Likelihood settings:
    Current model:
                             Data type = nucleotide
                    Substitution types = 2
                           Ti/tv ratio = estimated
                     State frequencies = equal
        Proportion of invariable sites = estimated
               Rates at variable sites = gamma, shape=estimated (4 categories [mean])
                  Model correspondence = K80 (=K2P)+I+G

    Number of distinct data patterns under this model = 2563
    Molecular clock not enforced
    Starting branch lengths obtained using Rogers-Swofford approximation method
    Branch-length optimization = one-dimensional Newton-Raphson with pass limit=20, tolerance=1e-07
    Multidimensional optimizer = Praxis (tol=0.0001)
    Likelihood calculations performed in single precision
    Vector processing enabled
    Conditional-likelihood rescaling threshold = 1e-20
    Using 1 thread on 2 physical (4 logical) processors

Tree                   1
------------------------
-ln L          23164.380
Ti/tv:
  exp. ratio    6.432850
  kappa        12.865700
Shape           2.666887
P_inv           0.095521

Time used to compute likelihoods = 12.39 sec (CPU time = 12.35 sec)

Tree scores (and parameter estimates) written to file: ~/Desktop/PhD/EB_Paper_2/ALIGNMENTS/ModelTest/OCT17/model.scores

** Model 13 of 56 * Calculating HKY **

Likelihood scores of tree(s) in memory:
---------------------------------------
  11467 characters are excluded
  3796 characters are included

  NOTE: 1 all-missing character ignored in likelihood analyses.

  Likelihood settings:
    Current model:
                             Data type = nucleotide
                    Substitution types = 2 (HKY85 variant)
                           Ti/tv ratio = estimated
                     State frequencies = estimated
        Proportion of invariable sites = none
               Rates at variable sites = equal
                  Model correspondence = HKY85

    Number of distinct data patterns under this model = 2563
    Molecular clock not enforced
    Starting branch lengths obtained using Rogers-Swofford approximation method
    Branch-length optimization = one-dimensional Newton-Raphson with pass limit=20, tolerance=1e-07
    Multidimensional optimizer = Praxis (tol=0.0001)
    Likelihood calculations performed in single precision
    Vector processing enabled
    Conditional-likelihood rescaling threshold = 1e-20
    Using 1 thread on 2 physical (4 logical) processors

Tree                   1
------------------------
-ln L          21516.065
Base frequencies:
  A             0.415690
  C             0.331535
  G             0.059766
  T             0.193009
Ti/tv:
  exp. ratio    7.064110
  kappa        19.832294

Time used to compute likelihoods = 1.48 sec (CPU time = 1.49 sec)

Tree scores (and parameter estimates) written to file: ~/Desktop/PhD/EB_Paper_2/ALIGNMENTS/ModelTest/OCT17/model.scores

** Model 14 of 56 * Calculating HKY+I **

Likelihood scores of tree(s) in memory:
---------------------------------------
  11467 characters are excluded
  3796 characters are included

  NOTE: 1 all-missing character ignored in likelihood analyses.

  Likelihood settings:
    Current model:
                             Data type = nucleotide
                    Substitution types = 2 (HKY85 variant)
                           Ti/tv ratio = estimated
                     State frequencies = estimated
        Proportion of invariable sites = estimated
               Rates at variable sites = equal
                  Model correspondence = HKY85+I

    Number of distinct data patterns under this model = 2563
    Molecular clock not enforced
    Starting branch lengths obtained using Rogers-Swofford approximation method
    Branch-length optimization = one-dimensional Newton-Raphson with pass limit=20, tolerance=1e-07
    Multidimensional optimizer = Praxis (tol=0.0001)
    Likelihood calculations performed in single precision
    Vector processing enabled
    Conditional-likelihood rescaling threshold = 1e-20
    Using 1 thread on 2 physical (4 logical) processors

Tree                   1
------------------------
-ln L          21445.155
Base frequencies:
  A             0.417677
  C             0.328419
  G             0.059711
  T             0.194194
Ti/tv:
  exp. ratio    8.360151
  kappa        23.510400
P_inv           0.088014

Time used to compute likelihoods = 2.16 sec (CPU time = 2.16 sec)

Tree scores (and parameter estimates) written to file: ~/Desktop/PhD/EB_Paper_2/ALIGNMENTS/ModelTest/OCT17/model.scores

** Model 15 of 56 * Calculating HKY+G **

Likelihood scores of tree(s) in memory:
---------------------------------------
  11467 characters are excluded
  3796 characters are included

  NOTE: 1 all-missing character ignored in likelihood analyses.

  Likelihood settings:
    Current model:
                             Data type = nucleotide
                    Substitution types = 2 (HKY85 variant)
                           Ti/tv ratio = estimated
                     State frequencies = estimated
        Proportion of invariable sites = none
               Rates at variable sites = gamma, shape=estimated (4 categories [mean])
                  Model correspondence = HKY85+G

    Number of distinct data patterns under this model = 2563
    Molecular clock not enforced
    Starting branch lengths obtained using Rogers-Swofford approximation method
    Branch-length optimization = one-dimensional Newton-Raphson with pass limit=20, tolerance=1e-07
    Multidimensional optimizer = Praxis (tol=0.0001)
    Likelihood calculations performed in single precision
    Vector processing enabled
    Conditional-likelihood rescaling threshold = 1e-20
    Using 1 thread on 2 physical (4 logical) processors

Tree                   1
------------------------
-ln L          21422.902
Base frequencies:
  A             0.416802
  C             0.330362
  G             0.059483
  T             0.193352
Ti/tv:
  exp. ratio   10.342859
  kappa        29.095779
Shape           1.721634

Time used to compute likelihoods = 5.23 sec (CPU time = 5.23 sec)

Tree scores (and parameter estimates) written to file: ~/Desktop/PhD/EB_Paper_2/ALIGNMENTS/ModelTest/OCT17/model.scores

** Model 16 of 56 * Calculating HKY+I+G **

Likelihood scores of tree(s) in memory:
---------------------------------------
  11467 characters are excluded
  3796 characters are included

  NOTE: 1 all-missing character ignored in likelihood analyses.

  Likelihood settings:
    Current model:
                             Data type = nucleotide
                    Substitution types = 2 (HKY85 variant)
                           Ti/tv ratio = estimated
                     State frequencies = estimated
        Proportion of invariable sites = estimated
               Rates at variable sites = gamma, shape=estimated (4 categories [mean])
                  Model correspondence = HKY85+I+G

    Number of distinct data patterns under this model = 2563
    Molecular clock not enforced
    Starting branch lengths obtained using Rogers-Swofford approximation method
    Branch-length optimization = one-dimensional Newton-Raphson with pass limit=20, tolerance=1e-07
    Multidimensional optimizer = Praxis (tol=0.0001)
    Likelihood calculations performed in single precision
    Vector processing enabled
    Conditional-likelihood rescaling threshold = 1e-20
    Using 1 thread on 2 physical (4 logical) processors

Tree                   1
------------------------
-ln L          21416.681
Base frequencies:
  A             0.418536
  C             0.329136
  G             0.059368
  T             0.192960
Ti/tv:
  exp. ratio   10.270329
  kappa        29.002198
Shape           2.626934
P_inv           0.051475

Time used to compute likelihoods = 17.20 sec (CPU time = 17.12 sec)

Tree scores (and parameter estimates) written to file: ~/Desktop/PhD/EB_Paper_2/ALIGNMENTS/ModelTest/OCT17/model.scores

** Model 17 of 56 * Calculating TrNef **

Likelihood scores of tree(s) in memory:
---------------------------------------
  11467 characters are excluded
  3796 characters are included

  NOTE: 1 all-missing character ignored in likelihood analyses.

  Likelihood settings:
    Current model:
                             Data type = nucleotide
                    Substitution types = 6 (restricted to 3 distinct rates)
                       6ST rate matrix = estimated
               6ST rate classification = a:AC,AT,CG,GT b:AG c:CT
                     State frequencies = equal
        Proportion of invariable sites = none
               Rates at variable sites = equal
                  Model correspondence = SYM

    Number of distinct data patterns under this model = 2563
    Molecular clock not enforced
    Starting branch lengths obtained using Rogers-Swofford approximation method
    Branch-length optimization = one-dimensional Newton-Raphson with pass limit=20, tolerance=1e-07
    Multidimensional optimizer = Praxis (tol=0.0001)
    Likelihood calculations performed in single precision
    Vector processing enabled
    Conditional-likelihood rescaling threshold = 1e-20
    Using 1 thread on 2 physical (4 logical) processors

Tree             1
------------------
-ln L    22947.635
Rate matrix R:
  AC       1.00000
  AG       5.79990
  AT       1.00000
  CG       1.00000
  CT      16.12219
  GT       1.00000

Time used to compute likelihoods = 1.27 sec (CPU time = 1.26 sec)

Tree scores (and parameter estimates) written to file: ~/Desktop/PhD/EB_Paper_2/ALIGNMENTS/ModelTest/OCT17/model.scores

** Model 18 of 56 * Calculating TrNef+I **

Likelihood scores of tree(s) in memory:
---------------------------------------
  11467 characters are excluded
  3796 characters are included

  NOTE: 1 all-missing character ignored in likelihood analyses.

  Likelihood settings:
    Current model:
                             Data type = nucleotide
                    Substitution types = 6 (restricted to 3 distinct rates)
                       6ST rate matrix = estimated
               6ST rate classification = a:AC,AT,CG,GT b:AG c:CT
                     State frequencies = equal
        Proportion of invariable sites = estimated
               Rates at variable sites = equal
                  Model correspondence = SYM+I

    Number of distinct data patterns under this model = 2563
    Molecular clock not enforced
    Starting branch lengths obtained using Rogers-Swofford approximation method
    Branch-length optimization = one-dimensional Newton-Raphson with pass limit=20, tolerance=1e-07
    Multidimensional optimizer = Praxis (tol=0.0001)
    Likelihood calculations performed in single precision
    Vector processing enabled
    Conditional-likelihood rescaling threshold = 1e-20
    Using 1 thread on 2 physical (4 logical) processors

Tree             1
------------------
-ln L    22908.291
Rate matrix R:
  AC       1.00000
  AG       6.05493
  AT       1.00000
  CG       1.00000
  CT      17.29718
  GT       1.00000
P_inv     0.099505

Time used to compute likelihoods = 1.83 sec (CPU time = 1.82 sec)

Tree scores (and parameter estimates) written to file: ~/Desktop/PhD/EB_Paper_2/ALIGNMENTS/ModelTest/OCT17/model.scores

** Model 19 of 56 * Calculating TrNef+G **

Likelihood scores of tree(s) in memory:
---------------------------------------
  11467 characters are excluded
  3796 characters are included

  NOTE: 1 all-missing character ignored in likelihood analyses.

  Likelihood settings:
    Current model:
                             Data type = nucleotide
                    Substitution types = 6 (restricted to 3 distinct rates)
                       6ST rate matrix = estimated
               6ST rate classification = a:AC,AT,CG,GT b:AG c:CT
                     State frequencies = equal
        Proportion of invariable sites = none
               Rates at variable sites = gamma, shape=estimated (4 categories [mean])
                  Model correspondence = SYM+G

    Number of distinct data patterns under this model = 2563
    Molecular clock not enforced
    Starting branch lengths obtained using Rogers-Swofford approximation method
    Branch-length optimization = one-dimensional Newton-Raphson with pass limit=20, tolerance=1e-07
    Multidimensional optimizer = Praxis (tol=0.0001)
    Likelihood calculations performed in single precision
    Vector processing enabled
    Conditional-likelihood rescaling threshold = 1e-20
    Using 1 thread on 2 physical (4 logical) processors

Tree             1
------------------
-ln L    22882.971
Rate matrix R:
  AC       1.00000
  AG       6.28349
  AT       1.00000
  CG       1.00000
  CT      19.07205
  GT       1.00000
Shape     2.392187

Time used to compute likelihoods = 4.58 sec (CPU time = 4.58 sec)

Tree scores (and parameter estimates) written to file: ~/Desktop/PhD/EB_Paper_2/ALIGNMENTS/ModelTest/OCT17/model.scores

** Model 20 of 56 * Calculating TrNef+I+G **

Likelihood scores of tree(s) in memory:
---------------------------------------
  11467 characters are excluded
  3796 characters are included

  NOTE: 1 all-missing character ignored in likelihood analyses.

  Likelihood settings:
    Current model:
                             Data type = nucleotide
                    Substitution types = 6 (restricted to 3 distinct rates)
                       6ST rate matrix = estimated
               6ST rate classification = a:AC,AT,CG,GT b:AG c:CT
                     State frequencies = equal
        Proportion of invariable sites = estimated
               Rates at variable sites = gamma, shape=estimated (4 categories [mean])
                  Model correspondence = SYM+I+G

    Number of distinct data patterns under this model = 2563
    Molecular clock not enforced
    Starting branch lengths obtained using Rogers-Swofford approximation method
    Branch-length optimization = one-dimensional Newton-Raphson with pass limit=20, tolerance=1e-07
    Multidimensional optimizer = Praxis (tol=0.0001)
    Likelihood calculations performed in single precision
    Vector processing enabled
    Conditional-likelihood rescaling threshold = 1e-20
    Using 1 thread on 2 physical (4 logical) processors

Tree             1
------------------
-ln L    22882.971
Rate matrix R:
  AC       1.00000
  AG       6.28129
  AT       1.00000
  CG       1.00000
  CT      19.07132
  GT       1.00000
Shape     2.395187
P_inv   4.9291e-07

Time used to compute likelihoods = 16.91 sec (CPU time = 16.86 sec)

Tree scores (and parameter estimates) written to file: ~/Desktop/PhD/EB_Paper_2/ALIGNMENTS/ModelTest/OCT17/model.scores

** Model 21 of 56 * Calculating TrN **

Likelihood scores of tree(s) in memory:
---------------------------------------
  11467 characters are excluded
  3796 characters are included

  NOTE: 1 all-missing character ignored in likelihood analyses.

  Likelihood settings:
    Current model:
                             Data type = nucleotide
                    Substitution types = 6 (restricted to 3 distinct rates)
                       6ST rate matrix = estimated
               6ST rate classification = a:AC,AT,CG,GT b:AG c:CT
                     State frequencies = estimated
        Proportion of invariable sites = none
               Rates at variable sites = equal
                  Model correspondence = GTR (TN93 submodel)

    Number of distinct data patterns under this model = 2563
    Molecular clock not enforced
    Starting branch lengths obtained using Rogers-Swofford approximation method
    Branch-length optimization = one-dimensional Newton-Raphson with pass limit=20, tolerance=1e-07
    Multidimensional optimizer = Praxis (tol=0.0001)
    Likelihood calculations performed in single precision
    Vector processing enabled
    Conditional-likelihood rescaling threshold = 1e-20
    Using 1 thread on 2 physical (4 logical) processors

Tree             1
------------------
-ln L    21504.371
Base frequencies:
  A       0.402237
  C       0.342145
  G       0.054828
  T       0.200790
Rate matrix R:
  AC       1.00000
  AG      23.73238
  AT       1.00000
  CG       1.00000
  CT      18.08172
  GT       1.00000

Time used to compute likelihoods = 2.51 sec (CPU time = 2.49 sec)

Tree scores (and parameter estimates) written to file: ~/Desktop/PhD/EB_Paper_2/ALIGNMENTS/ModelTest/OCT17/model.scores

** Model 22 of 56 * Calculating TrN+I **

Likelihood scores of tree(s) in memory:
---------------------------------------
  11467 characters are excluded
  3796 characters are included

  NOTE: 1 all-missing character ignored in likelihood analyses.

  Likelihood settings:
    Current model:
                             Data type = nucleotide
                    Substitution types = 6 (restricted to 3 distinct rates)
                       6ST rate matrix = estimated
               6ST rate classification = a:AC,AT,CG,GT b:AG c:CT
                     State frequencies = estimated
        Proportion of invariable sites = estimated
               Rates at variable sites = equal
                  Model correspondence = GTR+I (TN93+I submodel)

    Number of distinct data patterns under this model = 2563
    Molecular clock not enforced
    Starting branch lengths obtained using Rogers-Swofford approximation method
    Branch-length optimization = one-dimensional Newton-Raphson with pass limit=20, tolerance=1e-07
    Multidimensional optimizer = Praxis (tol=0.0001)
    Likelihood calculations performed in single precision
    Vector processing enabled
    Conditional-likelihood rescaling threshold = 1e-20
    Using 1 thread on 2 physical (4 logical) processors

Tree             1
------------------
-ln L    21426.602
Base frequencies:
  A       0.401656
  C       0.341021
  G       0.054521
  T       0.202803
Rate matrix R:
  AC       1.00000
  AG      30.42243
  AT       1.00000
  CG       1.00000
  CT      20.75416
  GT       1.00000
P_inv     0.086162

Time used to compute likelihoods = 3.50 sec (CPU time = 3.50 sec)

Tree scores (and parameter estimates) written to file: ~/Desktop/PhD/EB_Paper_2/ALIGNMENTS/ModelTest/OCT17/model.scores

** Model 23 of 56 * Calculating TrN+G **

Likelihood scores of tree(s) in memory:
---------------------------------------
  11467 characters are excluded
  3796 characters are included

  NOTE: 1 all-missing character ignored in likelihood analyses.

  Likelihood settings:
    Current model:
                             Data type = nucleotide
                    Substitution types = 6 (restricted to 3 distinct rates)
                       6ST rate matrix = estimated
               6ST rate classification = a:AC,AT,CG,GT b:AG c:CT
                     State frequencies = estimated
        Proportion of invariable sites = none
               Rates at variable sites = gamma, shape=estimated (4 categories [mean])
                  Model correspondence = GTR+G (TN93+G submodel)

    Number of distinct data patterns under this model = 2563
    Molecular clock not enforced
    Starting branch lengths obtained using Rogers-Swofford approximation method
    Branch-length optimization = one-dimensional Newton-Raphson with pass limit=20, tolerance=1e-07
    Multidimensional optimizer = Praxis (tol=0.0001)
    Likelihood calculations performed in single precision
    Vector processing enabled
    Conditional-likelihood rescaling threshold = 1e-20
    Using 1 thread on 2 physical (4 logical) processors

Tree             1
------------------
-ln L    21403.959
Base frequencies:
  A       0.402671
  C       0.341841
  G       0.053264
  T       0.202224
Rate matrix R:
  AC       1.00000
  AG      40.28618
  AT       1.00000
  CG       1.00000
  CT      25.82120
  GT       1.00000
Shape     1.666128

Time used to compute likelihoods = 9.79 sec (CPU time = 9.76 sec)

Tree scores (and parameter estimates) written to file: ~/Desktop/PhD/EB_Paper_2/ALIGNMENTS/ModelTest/OCT17/model.scores

** Model 24 of 56 * Calculating TrN+I+G **

Likelihood scores of tree(s) in memory:
---------------------------------------
  11467 characters are excluded
  3796 characters are included

  NOTE: 1 all-missing character ignored in likelihood analyses.

  Likelihood settings:
    Current model:
                             Data type = nucleotide
                    Substitution types = 6 (restricted to 3 distinct rates)
                       6ST rate matrix = estimated
               6ST rate classification = a:AC,AT,CG,GT b:AG c:CT
                     State frequencies = estimated
        Proportion of invariable sites = estimated
               Rates at variable sites = gamma, shape=estimated (4 categories [mean])
                  Model correspondence = GTR+I+G (TN93+I+G submodel)

    Number of distinct data patterns under this model = 2563
    Molecular clock not enforced
    Starting branch lengths obtained using Rogers-Swofford approximation method
    Branch-length optimization = one-dimensional Newton-Raphson with pass limit=20, tolerance=1e-07
    Multidimensional optimizer = Praxis (tol=0.0001)
    Likelihood calculations performed in single precision
    Vector processing enabled
    Conditional-likelihood rescaling threshold = 1e-20
    Using 1 thread on 2 physical (4 logical) processors

Tree             1
------------------
-ln L    21392.871
Base frequencies:
  A       0.402979
  C       0.341751
  G       0.052777
  T       0.202493
Rate matrix R:
  AC       1.00000
  AG      41.81322
  AT       1.00000
  CG       1.00000
  CT      25.32665
  GT       1.00000
Shape     2.607498
P_inv     0.053067

Time used to compute likelihoods = 25.58 sec (CPU time = 25.50 sec)

Tree scores (and parameter estimates) written to file: ~/Desktop/PhD/EB_Paper_2/ALIGNMENTS/ModelTest/OCT17/model.scores

** Model 25 of 56 * Calculating K3P **

Likelihood scores of tree(s) in memory:
---------------------------------------
  11467 characters are excluded
  3796 characters are included

  NOTE: 1 all-missing character ignored in likelihood analyses.

  Likelihood settings:
    Current model:
                             Data type = nucleotide
                    Substitution types = 6 (restricted to 3 distinct rates)
                       6ST rate matrix = estimated
               6ST rate classification = a:AC,GT b:AG,CT c:AT,CG
                     State frequencies = equal
        Proportion of invariable sites = none
               Rates at variable sites = equal
                  Model correspondence = SYM (K81 submodel)

    Number of distinct data patterns under this model = 2563
    Molecular clock not enforced
    Starting branch lengths obtained using Rogers-Swofford approximation method
    Branch-length optimization = one-dimensional Newton-Raphson with pass limit=20, tolerance=1e-07
    Multidimensional optimizer = Praxis (tol=0.0001)
    Likelihood calculations performed in single precision
    Vector processing enabled
    Conditional-likelihood rescaling threshold = 1e-20
    Using 1 thread on 2 physical (4 logical) processors

Tree             1
------------------
-ln L    23261.886
Rate matrix R:
  AC       1.00000
  AG       7.23799
  AT       0.35883
  CG       0.35883
  CT       7.23799
  GT       1.00000

Time used to compute likelihoods = 1.30 sec (CPU time = 1.29 sec)

Tree scores (and parameter estimates) written to file: ~/Desktop/PhD/EB_Paper_2/ALIGNMENTS/ModelTest/OCT17/model.scores

** Model 26 of 56 * Calculating K3P+I **

Likelihood scores of tree(s) in memory:
---------------------------------------
  11467 characters are excluded
  3796 characters are included

  NOTE: 1 all-missing character ignored in likelihood analyses.

  Likelihood settings:
    Current model:
                             Data type = nucleotide
                    Substitution types = 6 (restricted to 3 distinct rates)
                       6ST rate matrix = estimated
               6ST rate classification = a:AC,GT b:AG,CT c:AT,CG
                     State frequencies = equal
        Proportion of invariable sites = estimated
               Rates at variable sites = equal
                  Model correspondence = SYM+I (K81+I submodel)

    Number of distinct data patterns under this model = 2563
    Molecular clock not enforced
    Starting branch lengths obtained using Rogers-Swofford approximation method
    Branch-length optimization = one-dimensional Newton-Raphson with pass limit=20, tolerance=1e-07
    Multidimensional optimizer = Praxis (tol=0.0001)
    Likelihood calculations performed in single precision
    Vector processing enabled
    Conditional-likelihood rescaling threshold = 1e-20
    Using 1 thread on 2 physical (4 logical) processors

Tree             1
------------------
-ln L    23143.685
Rate matrix R:
  AC       1.00000
  AG       7.74107
  AT       0.29530
  CG       0.29530
  CT       7.74107
  GT       1.00000
P_inv     0.185846

Time used to compute likelihoods = 1.69 sec (CPU time = 1.69 sec)

Tree scores (and parameter estimates) written to file: ~/Desktop/PhD/EB_Paper_2/ALIGNMENTS/ModelTest/OCT17/model.scores

** Model 27 of 56 * Calculating K3P+G **

Likelihood scores of tree(s) in memory:
---------------------------------------
  11467 characters are excluded
  3796 characters are included

  NOTE: 1 all-missing character ignored in likelihood analyses.

  Likelihood settings:
    Current model:
                             Data type = nucleotide
                    Substitution types = 6 (restricted to 3 distinct rates)
                       6ST rate matrix = estimated
               6ST rate classification = a:AC,GT b:AG,CT c:AT,CG
                     State frequencies = equal
        Proportion of invariable sites = none
               Rates at variable sites = gamma, shape=estimated (4 categories [mean])
                  Model correspondence = SYM+G (K81+G submodel)

    Number of distinct data patterns under this model = 2563
    Molecular clock not enforced
    Starting branch lengths obtained using Rogers-Swofford approximation method
    Branch-length optimization = one-dimensional Newton-Raphson with pass limit=20, tolerance=1e-07
    Multidimensional optimizer = Praxis (tol=0.0001)
    Likelihood calculations performed in single precision
    Vector processing enabled
    Conditional-likelihood rescaling threshold = 1e-20
    Using 1 thread on 2 physical (4 logical) processors

Tree             1
------------------
-ln L    23134.565
Rate matrix R:
  AC       1.00000
  AG       8.40876
  AT       0.30308
  CG       0.30308
  CT       8.40876
  GT       1.00000
Shape     1.573234

Time used to compute likelihoods = 4.57 sec (CPU time = 4.57 sec)

Tree scores (and parameter estimates) written to file: ~/Desktop/PhD/EB_Paper_2/ALIGNMENTS/ModelTest/OCT17/model.scores

** Model 28 of 56 * Calculating K3P+I+G **

Likelihood scores of tree(s) in memory:
---------------------------------------
  11467 characters are excluded
  3796 characters are included

  NOTE: 1 all-missing character ignored in likelihood analyses.

  Likelihood settings:
    Current model:
                             Data type = nucleotide
                    Substitution types = 6 (restricted to 3 distinct rates)
                       6ST rate matrix = estimated
               6ST rate classification = a:AC,GT b:AG,CT c:AT,CG
                     State frequencies = equal
        Proportion of invariable sites = estimated
               Rates at variable sites = gamma, shape=estimated (4 categories [mean])
                  Model correspondence = SYM+I+G (K81+I+G submodel)

    Number of distinct data patterns under this model = 2563
    Molecular clock not enforced
    Starting branch lengths obtained using Rogers-Swofford approximation method
    Branch-length optimization = one-dimensional Newton-Raphson with pass limit=20, tolerance=1e-07
    Multidimensional optimizer = Praxis (tol=0.0001)
    Likelihood calculations performed in single precision
    Vector processing enabled
    Conditional-likelihood rescaling threshold = 1e-20
    Using 1 thread on 2 physical (4 logical) processors

Tree             1
------------------
-ln L    23131.434
Rate matrix R:
  AC       1.00000
  AG       8.20698
  AT       0.29643
  CG       0.29643
  CT       8.20698
  GT       1.00000
Shape     3.025420
P_inv     0.104003

Time used to compute likelihoods = 14.30 sec (CPU time = 14.28 sec)

Tree scores (and parameter estimates) written to file: ~/Desktop/PhD/EB_Paper_2/ALIGNMENTS/ModelTest/OCT17/model.scores

** Model 29 of 56 * Calculating K3Puf **

Likelihood scores of tree(s) in memory:
---------------------------------------
  11467 characters are excluded
  3796 characters are included

  NOTE: 1 all-missing character ignored in likelihood analyses.

  Likelihood settings:
    Current model:
                             Data type = nucleotide
                    Substitution types = 6 (restricted to 3 distinct rates)
                       6ST rate matrix = estimated
               6ST rate classification = a:AC,GT b:AG,CT c:AT,CG
                     State frequencies = estimated
        Proportion of invariable sites = none
               Rates at variable sites = equal
                  Model correspondence = GTR

    Number of distinct data patterns under this model = 2563
    Molecular clock not enforced
    Starting branch lengths obtained using Rogers-Swofford approximation method
    Branch-length optimization = one-dimensional Newton-Raphson with pass limit=20, tolerance=1e-07
    Multidimensional optimizer = Praxis (tol=0.0001)
    Likelihood calculations performed in single precision
    Vector processing enabled
    Conditional-likelihood rescaling threshold = 1e-20
    Using 1 thread on 2 physical (4 logical) processors

Tree             1
------------------
-ln L    21515.993
Base frequencies:
  A       0.415801
  C       0.331573
  G       0.059722
  T       0.192904
Rate matrix R:
  AC       1.00000
  AG      20.27934
  AT       1.05241
  CG       1.05241
  CT      20.27934
  GT       1.00000

Time used to compute likelihoods = 1.59 sec (CPU time = 1.59 sec)

Tree scores (and parameter estimates) written to file: ~/Desktop/PhD/EB_Paper_2/ALIGNMENTS/ModelTest/OCT17/model.scores

** Model 30 of 56 * Calculating K3Puf+I **

Likelihood scores of tree(s) in memory:
---------------------------------------
  11467 characters are excluded
  3796 characters are included

  NOTE: 1 all-missing character ignored in likelihood analyses.

  Likelihood settings:
    Current model:
                             Data type = nucleotide
                    Substitution types = 6 (restricted to 3 distinct rates)
                       6ST rate matrix = estimated
               6ST rate classification = a:AC,GT b:AG,CT c:AT,CG
                     State frequencies = estimated
        Proportion of invariable sites = estimated
               Rates at variable sites = equal
                  Model correspondence = GTR+I

    Number of distinct data patterns under this model = 2563
    Molecular clock not enforced
    Starting branch lengths obtained using Rogers-Swofford approximation method
    Branch-length optimization = one-dimensional Newton-Raphson with pass limit=20, tolerance=1e-07
    Multidimensional optimizer = Praxis (tol=0.0001)
    Likelihood calculations performed in single precision
    Vector processing enabled
    Conditional-likelihood rescaling threshold = 1e-20
    Using 1 thread on 2 physical (4 logical) processors

Tree             1
------------------
-ln L    21445.000
Base frequencies:
  A       0.417853
  C       0.328456
  G       0.059674
  T       0.194017
Rate matrix R:
  AC       1.00000
  AG      24.38478
  AT       1.09045
  CG       1.09045
  CT      24.38478
  GT       1.00000
P_inv     0.087750

Time used to compute likelihoods = 3.48 sec (CPU time = 3.49 sec)

Tree scores (and parameter estimates) written to file: ~/Desktop/PhD/EB_Paper_2/ALIGNMENTS/ModelTest/OCT17/model.scores

** Model 31 of 56 * Calculating K3Puf+G **

Likelihood scores of tree(s) in memory:
---------------------------------------
  11467 characters are excluded
  3796 characters are included

  NOTE: 1 all-missing character ignored in likelihood analyses.

  Likelihood settings:
    Current model:
                             Data type = nucleotide
                    Substitution types = 6 (restricted to 3 distinct rates)
                       6ST rate matrix = estimated
               6ST rate classification = a:AC,GT b:AG,CT c:AT,CG
                     State frequencies = estimated
        Proportion of invariable sites = none
               Rates at variable sites = gamma, shape=estimated (4 categories [mean])
                  Model correspondence = GTR+G

    Number of distinct data patterns under this model = 2563
    Molecular clock not enforced
    Starting branch lengths obtained using Rogers-Swofford approximation method
    Branch-length optimization = one-dimensional Newton-Raphson with pass limit=20, tolerance=1e-07
    Multidimensional optimizer = Praxis (tol=0.0001)
    Likelihood calculations performed in single precision
    Vector processing enabled
    Conditional-likelihood rescaling threshold = 1e-20
    Using 1 thread on 2 physical (4 logical) processors

Tree             1
------------------
-ln L    21422.598
Base frequencies:
  A       0.416996
  C       0.330545
  G       0.059422
  T       0.193037
Rate matrix R:
  AC       1.00000
  AG      30.84418
  AT       1.14716
  CG       1.14716
  CT      30.84418
  GT       1.00000
Shape     1.723502

Time used to compute likelihoods = 9.05 sec (CPU time = 9.03 sec)

Tree scores (and parameter estimates) written to file: ~/Desktop/PhD/EB_Paper_2/ALIGNMENTS/ModelTest/OCT17/model.scores

** Model 32 of 56 * Calculating K3Puf+I+G **

Likelihood scores of tree(s) in memory:
---------------------------------------
  11467 characters are excluded
  3796 characters are included

  NOTE: 1 all-missing character ignored in likelihood analyses.

  Likelihood settings:
    Current model:
                             Data type = nucleotide
                    Substitution types = 6 (restricted to 3 distinct rates)
                       6ST rate matrix = estimated
               6ST rate classification = a:AC,GT b:AG,CT c:AT,CG
                     State frequencies = estimated
        Proportion of invariable sites = estimated
               Rates at variable sites = gamma, shape=estimated (4 categories [mean])
                  Model correspondence = GTR+I+G

    Number of distinct data patterns under this model = 2563
    Molecular clock not enforced
    Starting branch lengths obtained using Rogers-Swofford approximation method
    Branch-length optimization = one-dimensional Newton-Raphson with pass limit=20, tolerance=1e-07
    Multidimensional optimizer = Praxis (tol=0.0001)
    Likelihood calculations performed in single precision
    Vector processing enabled
    Conditional-likelihood rescaling threshold = 1e-20
    Using 1 thread on 2 physical (4 logical) processors

Tree             1
------------------
-ln L    21416.319
Base frequencies:
  A       0.418726
  C       0.329271
  G       0.059277
  T       0.192726
Rate matrix R:
  AC       1.00000
  AG      30.92413
  AT       1.16212
  CG       1.16212
  CT      30.92413
  GT       1.00000
Shape     2.643860
P_inv     0.051463

Time used to compute likelihoods = 27.68 sec (CPU time = 27.65 sec)

Tree scores (and parameter estimates) written to file: ~/Desktop/PhD/EB_Paper_2/ALIGNMENTS/ModelTest/OCT17/model.scores

** Model 33 of 56 * Calculating TIMef **

Likelihood scores of tree(s) in memory:
---------------------------------------
  11467 characters are excluded
  3796 characters are included

  NOTE: 1 all-missing character ignored in likelihood analyses.

  Likelihood settings:
    Current model:
                             Data type = nucleotide
                    Substitution types = 6 (restricted to 4 distinct rates)
                       6ST rate matrix = estimated
               6ST rate classification = a:AC,GT b:AG c:AT,CG d:CT
                     State frequencies = equal
        Proportion of invariable sites = none
               Rates at variable sites = equal
                  Model correspondence = SYM

    Number of distinct data patterns under this model = 2563
    Molecular clock not enforced
    Starting branch lengths obtained using Rogers-Swofford approximation method
    Branch-length optimization = one-dimensional Newton-Raphson with pass limit=20, tolerance=1e-07
    Multidimensional optimizer = Praxis (tol=0.0001)
    Likelihood calculations performed in single precision
    Vector processing enabled
    Conditional-likelihood rescaling threshold = 1e-20
    Using 1 thread on 2 physical (4 logical) processors

Tree             1
------------------
-ln L    22912.283
Rate matrix R:
  AC       1.00000
  AG       3.92927
  AT       0.35627
  CG       0.35627
  CT      10.88571
  GT       1.00000

Time used to compute likelihoods = 1.53 sec (CPU time = 1.53 sec)

Tree scores (and parameter estimates) written to file: ~/Desktop/PhD/EB_Paper_2/ALIGNMENTS/ModelTest/OCT17/model.scores

** Model 34 of 56 * Calculating TIMef+I **

Likelihood scores of tree(s) in memory:
---------------------------------------
  11467 characters are excluded
  3796 characters are included

  NOTE: 1 all-missing character ignored in likelihood analyses.

  Likelihood settings:
    Current model:
                             Data type = nucleotide
                    Substitution types = 6 (restricted to 4 distinct rates)
                       6ST rate matrix = estimated
               6ST rate classification = a:AC,GT b:AG c:AT,CG d:CT
                     State frequencies = equal
        Proportion of invariable sites = estimated
               Rates at variable sites = equal
                  Model correspondence = SYM+I

    Number of distinct data patterns under this model = 2563
    Molecular clock not enforced
    Starting branch lengths obtained using Rogers-Swofford approximation method
    Branch-length optimization = one-dimensional Newton-Raphson with pass limit=20, tolerance=1e-07
    Multidimensional optimizer = Praxis (tol=0.0001)
    Likelihood calculations performed in single precision
    Vector processing enabled
    Conditional-likelihood rescaling threshold = 1e-20
    Using 1 thread on 2 physical (4 logical) processors

Tree             1
------------------
-ln L    22874.429
Rate matrix R:
  AC       1.00000
  AG       4.02240
  AT       0.33142
  CG       0.33142
  CT      11.40476
  GT       1.00000
P_inv     0.097490

Time used to compute likelihoods = 2.51 sec (CPU time = 2.51 sec)

Tree scores (and parameter estimates) written to file: ~/Desktop/PhD/EB_Paper_2/ALIGNMENTS/ModelTest/OCT17/model.scores

** Model 35 of 56 * Calculating TIMef+G **

Likelihood scores of tree(s) in memory:
---------------------------------------
  11467 characters are excluded
  3796 characters are included

  NOTE: 1 all-missing character ignored in likelihood analyses.

  Likelihood settings:
    Current model:
                             Data type = nucleotide
                    Substitution types = 6 (restricted to 4 distinct rates)
                       6ST rate matrix = estimated
               6ST rate classification = a:AC,GT b:AG c:AT,CG d:CT
                     State frequencies = equal
        Proportion of invariable sites = none
               Rates at variable sites = gamma, shape=estimated (4 categories [mean])
                  Model correspondence = SYM+G

    Number of distinct data patterns under this model = 2563
    Molecular clock not enforced
    Starting branch lengths obtained using Rogers-Swofford approximation method
    Branch-length optimization = one-dimensional Newton-Raphson with pass limit=20, tolerance=1e-07
    Multidimensional optimizer = Praxis (tol=0.0001)
    Likelihood calculations performed in single precision
    Vector processing enabled
    Conditional-likelihood rescaling threshold = 1e-20
    Using 1 thread on 2 physical (4 logical) processors

Tree             1
------------------
-ln L    22850.679
Rate matrix R:
  AC       1.00000
  AG       4.10184
  AT       0.31490
  CG       0.31490
  CT      12.34048
  GT       1.00000
Shape     2.487060

Time used to compute likelihoods = 6.70 sec (CPU time = 6.69 sec)

Tree scores (and parameter estimates) written to file: ~/Desktop/PhD/EB_Paper_2/ALIGNMENTS/ModelTest/OCT17/model.scores

** Model 36 of 56 * Calculating TIMef+I+G **

Likelihood scores of tree(s) in memory:
---------------------------------------
  11467 characters are excluded
  3796 characters are included

  NOTE: 1 all-missing character ignored in likelihood analyses.

  Likelihood settings:
    Current model:
                             Data type = nucleotide
                    Substitution types = 6 (restricted to 4 distinct rates)
                       6ST rate matrix = estimated
               6ST rate classification = a:AC,GT b:AG c:AT,CG d:CT
                     State frequencies = equal
        Proportion of invariable sites = estimated
               Rates at variable sites = gamma, shape=estimated (4 categories [mean])
                  Model correspondence = SYM+I+G

    Number of distinct data patterns under this model = 2563
    Molecular clock not enforced
    Starting branch lengths obtained using Rogers-Swofford approximation method
    Branch-length optimization = one-dimensional Newton-Raphson with pass limit=20, tolerance=1e-07
    Multidimensional optimizer = Praxis (tol=0.0001)
    Likelihood calculations performed in single precision
    Vector processing enabled
    Conditional-likelihood rescaling threshold = 1e-20
    Using 1 thread on 2 physical (4 logical) processors

Tree             1
------------------
-ln L    22850.679
Rate matrix R:
  AC       1.00000
  AG       4.10117
  AT       0.31462
  CG       0.31462
  CT      12.33531
  GT       1.00000
Shape     2.490091
P_inv   9.7897e-07

Time used to compute likelihoods = 19.68 sec (CPU time = 19.61 sec)

Tree scores (and parameter estimates) written to file: ~/Desktop/PhD/EB_Paper_2/ALIGNMENTS/ModelTest/OCT17/model.scores

** Model 37 of 56 * Calculating TIM **

Likelihood scores of tree(s) in memory:
---------------------------------------
  11467 characters are excluded
  3796 characters are included

  NOTE: 1 all-missing character ignored in likelihood analyses.

  Likelihood settings:
    Current model:
                             Data type = nucleotide
                    Substitution types = 6 (restricted to 4 distinct rates)
                       6ST rate matrix = estimated
               6ST rate classification = a:AC,GT b:AG c:AT,CG d:CT
                     State frequencies = estimated
        Proportion of invariable sites = none
               Rates at variable sites = equal
                  Model correspondence = GTR

    Number of distinct data patterns under this model = 2563
    Molecular clock not enforced
    Starting branch lengths obtained using Rogers-Swofford approximation method
    Branch-length optimization = one-dimensional Newton-Raphson with pass limit=20, tolerance=1e-07
    Multidimensional optimizer = Praxis (tol=0.0001)
    Likelihood calculations performed in single precision
    Vector processing enabled
    Conditional-likelihood rescaling threshold = 1e-20
    Using 1 thread on 2 physical (4 logical) processors

Tree             1
------------------
-ln L    21504.224
Base frequencies:
  A       0.402223
  C       0.342252
  G       0.054832
  T       0.200692
Rate matrix R:
  AC       1.00000
  AG      24.49476
  AT       1.07629
  CG       1.07629
  CT      18.64936
  GT       1.00000

Time used to compute likelihoods = 2.99 sec (CPU time = 3.00 sec)

Tree scores (and parameter estimates) written to file: ~/Desktop/PhD/EB_Paper_2/ALIGNMENTS/ModelTest/OCT17/model.scores

** Model 38 of 56 * Calculating TIM+I **

Likelihood scores of tree(s) in memory:
---------------------------------------
  11467 characters are excluded
  3796 characters are included

  NOTE: 1 all-missing character ignored in likelihood analyses.

  Likelihood settings:
    Current model:
                             Data type = nucleotide
                    Substitution types = 6 (restricted to 4 distinct rates)
                       6ST rate matrix = estimated
               6ST rate classification = a:AC,GT b:AG c:AT,CG d:CT
                     State frequencies = estimated
        Proportion of invariable sites = estimated
               Rates at variable sites = equal
                  Model correspondence = GTR+I

    Number of distinct data patterns under this model = 2563
    Molecular clock not enforced
    Starting branch lengths obtained using Rogers-Swofford approximation method
    Branch-length optimization = one-dimensional Newton-Raphson with pass limit=20, tolerance=1e-07
    Multidimensional optimizer = Praxis (tol=0.0001)
    Likelihood calculations performed in single precision
    Vector processing enabled
    Conditional-likelihood rescaling threshold = 1e-20
    Using 1 thread on 2 physical (4 logical) processors

Tree             1
------------------
-ln L    21426.212
Base frequencies:
  A       0.401932
  C       0.341222
  G       0.054423
  T       0.202423
Rate matrix R:
  AC       1.00000
  AG      32.41547
  AT       1.15872
  CG       1.15872
  CT      22.05082
  GT       1.00000
P_inv     0.085555

Time used to compute likelihoods = 3.97 sec (CPU time = 3.96 sec)

Tree scores (and parameter estimates) written to file: ~/Desktop/PhD/EB_Paper_2/ALIGNMENTS/ModelTest/OCT17/model.scores

** Model 39 of 56 * Calculating TIM+G **

Likelihood scores of tree(s) in memory:
---------------------------------------
  11467 characters are excluded
  3796 characters are included

  NOTE: 1 all-missing character ignored in likelihood analyses.

  Likelihood settings:
    Current model:
                             Data type = nucleotide
                    Substitution types = 6 (restricted to 4 distinct rates)
                       6ST rate matrix = estimated
               6ST rate classification = a:AC,GT b:AG c:AT,CG d:CT
                     State frequencies = estimated
        Proportion of invariable sites = none
               Rates at variable sites = gamma, shape=estimated (4 categories [mean])
                  Model correspondence = GTR+G

    Number of distinct data patterns under this model = 2563
    Molecular clock not enforced
    Starting branch lengths obtained using Rogers-Swofford approximation method
    Branch-length optimization = one-dimensional Newton-Raphson with pass limit=20, tolerance=1e-07
    Multidimensional optimizer = Praxis (tol=0.0001)
    Likelihood calculations performed in single precision
    Vector processing enabled
    Conditional-likelihood rescaling threshold = 1e-20
    Using 1 thread on 2 physical (4 logical) processors

Tree             1
------------------
-ln L    21403.428
Base frequencies:
  A       0.402418
  C       0.342407
  G       0.053241
  T       0.201933
Rate matrix R:
  AC       1.00000
  AG      44.04514
  AT       1.19993
  CG       1.19993
  CT      28.08934
  GT       1.00000
Shape     1.655015

Time used to compute likelihoods = 9.53 sec (CPU time = 9.52 sec)

Tree scores (and parameter estimates) written to file: ~/Desktop/PhD/EB_Paper_2/ALIGNMENTS/ModelTest/OCT17/model.scores

** Model 40 of 56 * Calculating TIM+I+G **

Likelihood scores of tree(s) in memory:
---------------------------------------
  11467 characters are excluded
  3796 characters are included

  NOTE: 1 all-missing character ignored in likelihood analyses.

  Likelihood settings:
    Current model:
                             Data type = nucleotide
                    Substitution types = 6 (restricted to 4 distinct rates)
                       6ST rate matrix = estimated
               6ST rate classification = a:AC,GT b:AG c:AT,CG d:CT
                     State frequencies = estimated
        Proportion of invariable sites = estimated
               Rates at variable sites = gamma, shape=estimated (4 categories [mean])
                  Model correspondence = GTR+I+G

    Number of distinct data patterns under this model = 2563
    Molecular clock not enforced
    Starting branch lengths obtained using Rogers-Swofford approximation method
    Branch-length optimization = one-dimensional Newton-Raphson with pass limit=20, tolerance=1e-07
    Multidimensional optimizer = Praxis (tol=0.0001)
    Likelihood calculations performed in single precision
    Vector processing enabled
    Conditional-likelihood rescaling threshold = 1e-20
    Using 1 thread on 2 physical (4 logical) processors

Tree             1
------------------
-ln L    21392.149
Base frequencies:
  A       0.403035
  C       0.342199
  G       0.052672
  T       0.202093
Rate matrix R:
  AC       1.00000
  AG      46.04188
  AT       1.23392
  CG       1.23392
  CT      27.77832
  GT       1.00000
Shape     2.600867
P_inv     0.052784

Time used to compute likelihoods = 30.79 sec (CPU time = 30.72 sec)

Tree scores (and parameter estimates) written to file: ~/Desktop/PhD/EB_Paper_2/ALIGNMENTS/ModelTest/OCT17/model.scores

** Model 41 of 56 * Calculating TVMef **

Likelihood scores of tree(s) in memory:
---------------------------------------
  11467 characters are excluded
  3796 characters are included

  NOTE: 1 all-missing character ignored in likelihood analyses.

  Likelihood settings:
    Current model:
                             Data type = nucleotide
                    Substitution types = 6 (restricted to 5 distinct rates)
                       6ST rate matrix = estimated
               6ST rate classification = a:AC b:AG,CT c:AT d:CG e:GT
                     State frequencies = equal
        Proportion of invariable sites = none
               Rates at variable sites = equal
                  Model correspondence = SYM

    Number of distinct data patterns under this model = 2563
    Molecular clock not enforced
    Starting branch lengths obtained using Rogers-Swofford approximation method
    Branch-length optimization = one-dimensional Newton-Raphson with pass limit=20, tolerance=1e-07
    Multidimensional optimizer = Praxis (tol=0.0001)
    Likelihood calculations performed in single precision
    Vector processing enabled
    Conditional-likelihood rescaling threshold = 1e-20
    Using 1 thread on 2 physical (4 logical) processors

Tree             1
------------------
-ln L    23175.323
Rate matrix R:
  AC       2.41004
  AG      16.32490
  AT       1.71914
  CG       0.03254
  CT      16.32490
  GT       1.00000

Time used to compute likelihoods = 1.85 sec (CPU time = 1.83 sec)

Tree scores (and parameter estimates) written to file: ~/Desktop/PhD/EB_Paper_2/ALIGNMENTS/ModelTest/OCT17/model.scores

** Model 42 of 56 * Calculating TVMef+I **

Likelihood scores of tree(s) in memory:
---------------------------------------
  11467 characters are excluded
  3796 characters are included

  NOTE: 1 all-missing character ignored in likelihood analyses.

  Likelihood settings:
    Current model:
                             Data type = nucleotide
                    Substitution types = 6 (restricted to 5 distinct rates)
                       6ST rate matrix = estimated
               6ST rate classification = a:AC b:AG,CT c:AT d:CG e:GT
                     State frequencies = equal
        Proportion of invariable sites = estimated
               Rates at variable sites = equal
                  Model correspondence = SYM+I

    Number of distinct data patterns under this model = 2563
    Molecular clock not enforced
    Starting branch lengths obtained using Rogers-Swofford approximation method
    Branch-length optimization = one-dimensional Newton-Raphson with pass limit=20, tolerance=1e-07
    Multidimensional optimizer = Praxis (tol=0.0001)
    Likelihood calculations performed in single precision
    Vector processing enabled
    Conditional-likelihood rescaling threshold = 1e-20
    Using 1 thread on 2 physical (4 logical) processors

Tree             1
------------------
-ln L    23039.776
Rate matrix R:
  AC       3.70335
  AG      26.64839
  AT       2.88878
  CG       0.03699
  CT      26.64839
  GT       1.00000
P_inv     0.193474

Time used to compute likelihoods = 2.76 sec (CPU time = 2.76 sec)

Tree scores (and parameter estimates) written to file: ~/Desktop/PhD/EB_Paper_2/ALIGNMENTS/ModelTest/OCT17/model.scores

** Model 43 of 56 * Calculating TVMef+G **

Likelihood scores of tree(s) in memory:
---------------------------------------
  11467 characters are excluded
  3796 characters are included

  NOTE: 1 all-missing character ignored in likelihood analyses.

  Likelihood settings:
    Current model:
                             Data type = nucleotide
                    Substitution types = 6 (restricted to 5 distinct rates)
                       6ST rate matrix = estimated
               6ST rate classification = a:AC b:AG,CT c:AT d:CG e:GT
                     State frequencies = equal
        Proportion of invariable sites = none
               Rates at variable sites = gamma, shape=estimated (4 categories [mean])
                  Model correspondence = SYM+G

    Number of distinct data patterns under this model = 2563
    Molecular clock not enforced
    Starting branch lengths obtained using Rogers-Swofford approximation method
    Branch-length optimization = one-dimensional Newton-Raphson with pass limit=20, tolerance=1e-07
    Multidimensional optimizer = Praxis (tol=0.0001)
    Likelihood calculations performed in single precision
    Vector processing enabled
    Conditional-likelihood rescaling threshold = 1e-20
    Using 1 thread on 2 physical (4 logical) processors

Tree             1
------------------
-ln L    23028.303
Rate matrix R:
  AC       4.77582
  AG      35.69410
  AT       3.62985
  CG       0.04555
  CT      35.69410
  GT       1.00000
Shape     1.477418

Time used to compute likelihoods = 4.90 sec (CPU time = 4.89 sec)

Tree scores (and parameter estimates) written to file: ~/Desktop/PhD/EB_Paper_2/ALIGNMENTS/ModelTest/OCT17/model.scores

** Model 44 of 56 * Calculating TVMef+I+G **

Likelihood scores of tree(s) in memory:
---------------------------------------
  11467 characters are excluded
  3796 characters are included

  NOTE: 1 all-missing character ignored in likelihood analyses.

  Likelihood settings:
    Current model:
                             Data type = nucleotide
                    Substitution types = 6 (restricted to 5 distinct rates)
                       6ST rate matrix = estimated
               6ST rate classification = a:AC b:AG,CT c:AT d:CG e:GT
                     State frequencies = equal
        Proportion of invariable sites = estimated
               Rates at variable sites = gamma, shape=estimated (4 categories [mean])
                  Model correspondence = SYM+I+G

    Number of distinct data patterns under this model = 2563
    Molecular clock not enforced
    Starting branch lengths obtained using Rogers-Swofford approximation method
    Branch-length optimization = one-dimensional Newton-Raphson with pass limit=20, tolerance=1e-07
    Multidimensional optimizer = Praxis (tol=0.0001)
    Likelihood calculations performed in single precision
    Vector processing enabled
    Conditional-likelihood rescaling threshold = 1e-20
    Using 1 thread on 2 physical (4 logical) processors

Tree             1
------------------
-ln L    23025.379
Rate matrix R:
  AC       4.58436
  AG      33.98783
  AT       3.53702
  CG       0.04226
  CT      33.98783
  GT       1.00000
Shape     2.721520
P_inv     0.103374

Time used to compute likelihoods = 20.95 sec (CPU time = 20.91 sec)

Tree scores (and parameter estimates) written to file: ~/Desktop/PhD/EB_Paper_2/ALIGNMENTS/ModelTest/OCT17/model.scores

** Model 45 of 56 * Calculating TVM **

Likelihood scores of tree(s) in memory:
---------------------------------------
  11467 characters are excluded
  3796 characters are included

  NOTE: 1 all-missing character ignored in likelihood analyses.

  Likelihood settings:
    Current model:
                             Data type = nucleotide
                    Substitution types = 6 (restricted to 5 distinct rates)
                       6ST rate matrix = estimated
               6ST rate classification = a:AC b:AG,CT c:AT d:CG e:GT
                     State frequencies = estimated
        Proportion of invariable sites = none
               Rates at variable sites = equal
                  Model correspondence = GTR

    Number of distinct data patterns under this model = 2563
    Molecular clock not enforced
    Starting branch lengths obtained using Rogers-Swofford approximation method
    Branch-length optimization = one-dimensional Newton-Raphson with pass limit=20, tolerance=1e-07
    Multidimensional optimizer = Praxis (tol=0.0001)
    Likelihood calculations performed in single precision
    Vector processing enabled
    Conditional-likelihood rescaling threshold = 1e-20
    Using 1 thread on 2 physical (4 logical) processors

Tree             1
------------------
-ln L    21496.013
Base frequencies:
  A       0.415640
  C       0.332757
  G       0.059608
  T       0.191995
Rate matrix R:
  AC       0.35564
  AG       7.42124
  AT       0.40116
  CG       0.06634
  CT       7.42124
  GT       1.00000

Time used to compute likelihoods = 2.61 sec (CPU time = 2.61 sec)

Tree scores (and parameter estimates) written to file: ~/Desktop/PhD/EB_Paper_2/ALIGNMENTS/ModelTest/OCT17/model.scores

** Model 46 of 56 * Calculating TVM+I **

Likelihood scores of tree(s) in memory:
---------------------------------------
  11467 characters are excluded
  3796 characters are included

  NOTE: 1 all-missing character ignored in likelihood analyses.

  Likelihood settings:
    Current model:
                             Data type = nucleotide
                    Substitution types = 6 (restricted to 5 distinct rates)
                       6ST rate matrix = estimated
               6ST rate classification = a:AC b:AG,CT c:AT d:CG e:GT
                     State frequencies = estimated
        Proportion of invariable sites = estimated
               Rates at variable sites = equal
                  Model correspondence = GTR+I

    Number of distinct data patterns under this model = 2563
    Molecular clock not enforced
    Starting branch lengths obtained using Rogers-Swofford approximation method
    Branch-length optimization = one-dimensional Newton-Raphson with pass limit=20, tolerance=1e-07
    Multidimensional optimizer = Praxis (tol=0.0001)
    Likelihood calculations performed in single precision
    Vector processing enabled
    Conditional-likelihood rescaling threshold = 1e-20
    Using 1 thread on 2 physical (4 logical) processors

Tree             1
------------------
-ln L    21429.244
Base frequencies:
  A       0.417838
  C       0.329743
  G       0.059498
  T       0.192921
Rate matrix R:
  AC       0.34357
  AG       8.48748
  AT       0.39326
  CG       0.07401
  CT       8.48748
  GT       1.00000
P_inv     0.083333

Time used to compute likelihoods = 3.38 sec (CPU time = 3.38 sec)

Tree scores (and parameter estimates) written to file: ~/Desktop/PhD/EB_Paper_2/ALIGNMENTS/ModelTest/OCT17/model.scores

** Model 47 of 56 * Calculating TVM+G **

Likelihood scores of tree(s) in memory:
---------------------------------------
  11467 characters are excluded
  3796 characters are included

  NOTE: 1 all-missing character ignored in likelihood analyses.

  Likelihood settings:
    Current model:
                             Data type = nucleotide
                    Substitution types = 6 (restricted to 5 distinct rates)
                       6ST rate matrix = estimated
               6ST rate classification = a:AC b:AG,CT c:AT d:CG e:GT
                     State frequencies = estimated
        Proportion of invariable sites = none
               Rates at variable sites = gamma, shape=estimated (4 categories [mean])
                  Model correspondence = GTR+G

    Number of distinct data patterns under this model = 2563
    Molecular clock not enforced
    Starting branch lengths obtained using Rogers-Swofford approximation method
    Branch-length optimization = one-dimensional Newton-Raphson with pass limit=20, tolerance=1e-07
    Multidimensional optimizer = Praxis (tol=0.0001)
    Likelihood calculations performed in single precision
    Vector processing enabled
    Conditional-likelihood rescaling threshold = 1e-20
    Using 1 thread on 2 physical (4 logical) processors

Tree             1
------------------
-ln L    21405.315
Base frequencies:
  A       0.417355
  C       0.331904
  G       0.059151
  T       0.191591
Rate matrix R:
  AC       0.28943
  AG       9.57289
  AT       0.37886
  CG       0.05911
  CT       9.57289
  GT       1.00000
Shape     1.753266

Time used to compute likelihoods = 11.52 sec (CPU time = 11.49 sec)

Tree scores (and parameter estimates) written to file: ~/Desktop/PhD/EB_Paper_2/ALIGNMENTS/ModelTest/OCT17/model.scores

** Model 48 of 56 * Calculating TVM+I+G **

Likelihood scores of tree(s) in memory:
---------------------------------------
  11467 characters are excluded
  3796 characters are included

  NOTE: 1 all-missing character ignored in likelihood analyses.

  Likelihood settings:
    Current model:
                             Data type = nucleotide
                    Substitution types = 6 (restricted to 5 distinct rates)
                       6ST rate matrix = estimated
               6ST rate classification = a:AC b:AG,CT c:AT d:CG e:GT
                     State frequencies = estimated
        Proportion of invariable sites = estimated
               Rates at variable sites = gamma, shape=estimated (4 categories [mean])
                  Model correspondence = GTR+I+G

    Number of distinct data patterns under this model = 2563
    Molecular clock not enforced
    Starting branch lengths obtained using Rogers-Swofford approximation method
    Branch-length optimization = one-dimensional Newton-Raphson with pass limit=20, tolerance=1e-07
    Multidimensional optimizer = Praxis (tol=0.0001)
    Likelihood calculations performed in single precision
    Vector processing enabled
    Conditional-likelihood rescaling threshold = 1e-20
    Using 1 thread on 2 physical (4 logical) processors

Tree             1
------------------
-ln L    21399.893
Base frequencies:
  A       0.419063
  C       0.330531
  G       0.059018
  T       0.191388
Rate matrix R:
  AC       0.28759
  AG       9.38335
  AT       0.36871
  CG       0.06140
  CT       9.38335
  GT       1.00000
Shape     2.589280
P_inv     0.046665

Time used to compute likelihoods = 34.82 sec (CPU time = 34.75 sec)

Tree scores (and parameter estimates) written to file: ~/Desktop/PhD/EB_Paper_2/ALIGNMENTS/ModelTest/OCT17/model.scores

** Model 49 of 56 * Calculating SYM **

Likelihood scores of tree(s) in memory:
---------------------------------------
  11467 characters are excluded
  3796 characters are included

  NOTE: 1 all-missing character ignored in likelihood analyses.

  Likelihood settings:
    Current model:
                             Data type = nucleotide
                    Substitution types = 6
                       6ST rate matrix = estimated
               6ST rate classification = unrestricted
                     State frequencies = equal
        Proportion of invariable sites = none
               Rates at variable sites = equal
                  Model correspondence = SYM

    Number of distinct data patterns under this model = 2563
    Molecular clock not enforced
    Starting branch lengths obtained using Rogers-Swofford approximation method
    Branch-length optimization = one-dimensional Newton-Raphson with pass limit=20, tolerance=1e-07
    Multidimensional optimizer = Praxis (tol=0.0001)
    Likelihood calculations performed in single precision
    Vector processing enabled
    Conditional-likelihood rescaling threshold = 1e-20
    Using 1 thread on 2 physical (4 logical) processors

Tree             1
------------------
-ln L    22812.031
Rate matrix R:
  AC       2.40070
  AG       8.98263
  AT       1.78887
  CG       0.03497
  CT      25.29051
  GT       1.00000

Time used to compute likelihoods = 1.69 sec (CPU time = 1.69 sec)

Tree scores (and parameter estimates) written to file: ~/Desktop/PhD/EB_Paper_2/ALIGNMENTS/ModelTest/OCT17/model.scores

** Model 50 of 56 * Calculating SYM+I **

Likelihood scores of tree(s) in memory:
---------------------------------------
  11467 characters are excluded
  3796 characters are included

  NOTE: 1 all-missing character ignored in likelihood analyses.

  Likelihood settings:
    Current model:
                             Data type = nucleotide
                    Substitution types = 6
                       6ST rate matrix = estimated
               6ST rate classification = unrestricted
                     State frequencies = equal
        Proportion of invariable sites = estimated
               Rates at variable sites = equal
                  Model correspondence = SYM+I

    Number of distinct data patterns under this model = 2563
    Molecular clock not enforced
    Starting branch lengths obtained using Rogers-Swofford approximation method
    Branch-length optimization = one-dimensional Newton-Raphson with pass limit=20, tolerance=1e-07
    Multidimensional optimizer = Praxis (tol=0.0001)
    Likelihood calculations performed in single precision
    Vector processing enabled
    Conditional-likelihood rescaling threshold = 1e-20
    Using 1 thread on 2 physical (4 logical) processors

Tree             1
------------------
-ln L    22771.446
Rate matrix R:
  AC       2.78059
  AG      10.64075
  AT       2.03736
  CG       0.03760
  CT      30.25453
  GT       1.00000
P_inv     0.105220

Time used to compute likelihoods = 2.60 sec (CPU time = 2.61 sec)

Tree scores (and parameter estimates) written to file: ~/Desktop/PhD/EB_Paper_2/ALIGNMENTS/ModelTest/OCT17/model.scores

** Model 51 of 56 * Calculating SYM+G **

Likelihood scores of tree(s) in memory:
---------------------------------------
  11467 characters are excluded
  3796 characters are included

  NOTE: 1 all-missing character ignored in likelihood analyses.

  Likelihood settings:
    Current model:
                             Data type = nucleotide
                    Substitution types = 6
                       6ST rate matrix = estimated
               6ST rate classification = unrestricted
                     State frequencies = equal
        Proportion of invariable sites = none
               Rates at variable sites = gamma, shape=estimated (4 categories [mean])
                  Model correspondence = SYM+G

    Number of distinct data patterns under this model = 2563
    Molecular clock not enforced
    Starting branch lengths obtained using Rogers-Swofford approximation method
    Branch-length optimization = one-dimensional Newton-Raphson with pass limit=20, tolerance=1e-07
    Multidimensional optimizer = Praxis (tol=0.0001)
    Likelihood calculations performed in single precision
    Vector processing enabled
    Conditional-likelihood rescaling threshold = 1e-20
    Using 1 thread on 2 physical (4 logical) processors

Tree             1
------------------
-ln L    22745.763
Rate matrix R:
  AC       3.31440
  AG      12.76722
  AT       2.36921
  CG       0.04362
  CT      38.39040
  GT       1.00000
Shape     2.348412

Time used to compute likelihoods = 7.66 sec (CPU time = 7.65 sec)

Tree scores (and parameter estimates) written to file: ~/Desktop/PhD/EB_Paper_2/ALIGNMENTS/ModelTest/OCT17/model.scores

** Model 52 of 56 * Calculating SYM+I+G **

Likelihood scores of tree(s) in memory:
---------------------------------------
  11467 characters are excluded
  3796 characters are included

  NOTE: 1 all-missing character ignored in likelihood analyses.

  Likelihood settings:
    Current model:
                             Data type = nucleotide
                    Substitution types = 6
                       6ST rate matrix = estimated
               6ST rate classification = unrestricted
                     State frequencies = equal
        Proportion of invariable sites = estimated
               Rates at variable sites = gamma, shape=estimated (4 categories [mean])
                  Model correspondence = SYM+I+G

    Number of distinct data patterns under this model = 2563
    Molecular clock not enforced
    Starting branch lengths obtained using Rogers-Swofford approximation method
    Branch-length optimization = one-dimensional Newton-Raphson with pass limit=20, tolerance=1e-07
    Multidimensional optimizer = Praxis (tol=0.0001)
    Likelihood calculations performed in single precision
    Vector processing enabled
    Conditional-likelihood rescaling threshold = 1e-20
    Using 1 thread on 2 physical (4 logical) processors

Tree             1
------------------
-ln L    22745.763
Rate matrix R:
  AC       3.31440
  AG      12.76722
  AT       2.36921
  CG       0.04362
  CT      38.39040
  GT       1.00000
Shape     2.348412
P_inv     0.000000

Time used to compute likelihoods = 27.78 sec (CPU time = 27.49 sec)

Tree scores (and parameter estimates) written to file: ~/Desktop/PhD/EB_Paper_2/ALIGNMENTS/ModelTest/OCT17/model.scores

** Model 53 of 56 * Calculating GTR **

Likelihood scores of tree(s) in memory:
---------------------------------------
  11467 characters are excluded
  3796 characters are included

  NOTE: 1 all-missing character ignored in likelihood analyses.

  Likelihood settings:
    Current model:
                             Data type = nucleotide
                    Substitution types = 6
                       6ST rate matrix = estimated
               6ST rate classification = unrestricted
                     State frequencies = estimated
        Proportion of invariable sites = none
               Rates at variable sites = equal
                  Model correspondence = GTR

    Number of distinct data patterns under this model = 2563
    Molecular clock not enforced
    Starting branch lengths obtained using Rogers-Swofford approximation method
    Branch-length optimization = one-dimensional Newton-Raphson with pass limit=20, tolerance=1e-07
    Multidimensional optimizer = Praxis (tol=0.0001)
    Likelihood calculations performed in single precision
    Vector processing enabled
    Conditional-likelihood rescaling threshold = 1e-20
    Using 1 thread on 2 physical (4 logical) processors

Tree             1
------------------
-ln L    21484.813
Base frequencies:
  A       0.402190
  C       0.343454
  G       0.054812
  T       0.199544
Rate matrix R:
  AC       0.34570
  AG       8.59083
  AT       0.38305
  CG       0.06829
  CT       6.57793
  GT       1.00000

Time used to compute likelihoods = 5.23 sec (CPU time = 4.76 sec)

Tree scores (and parameter estimates) written to file: ~/Desktop/PhD/EB_Paper_2/ALIGNMENTS/ModelTest/OCT17/model.scores

** Model 54 of 56 * Calculating GTR+I�**

Likelihood scores of tree(s) in memory:
---------------------------------------
  11467 characters are excluded
  3796 characters are included

  NOTE: 1 all-missing character ignored in likelihood analyses.

  Likelihood settings:
    Current model:
                             Data type = nucleotide
                    Substitution types = 6
                       6ST rate matrix = estimated
               6ST rate classification = unrestricted
                     State frequencies = estimated
        Proportion of invariable sites = estimated
               Rates at variable sites = equal
                  Model correspondence = GTR+I

    Number of distinct data patterns under this model = 2563
    Molecular clock not enforced
    Starting branch lengths obtained using Rogers-Swofford approximation method
    Branch-length optimization = one-dimensional Newton-Raphson with pass limit=20, tolerance=1e-07
    Multidimensional optimizer = Praxis (tol=0.0001)
    Likelihood calculations performed in single precision
    Vector processing enabled
    Conditional-likelihood rescaling threshold = 1e-20
    Using 1 thread on 2 physical (4 logical) processors

Tree             1
------------------
-ln L    21411.301
Base frequencies:
  A       0.401987
  C       0.342491
  G       0.054390
  T       0.201132
Rate matrix R:
  AC       0.32787
  AG      10.38765
  AT       0.36922
  CG       0.07680
  CT       7.17544
  GT       1.00000
P_inv     0.081168

Time used to compute likelihoods = 4.76 sec (CPU time = 4.74 sec)

Tree scores (and parameter estimates) written to file: ~/Desktop/PhD/EB_Paper_2/ALIGNMENTS/ModelTest/OCT17/model.scores

** Model 55 of 56 * Calculating GTR+G **

Likelihood scores of tree(s) in memory:
---------------------------------------
  11467 characters are excluded
  3796 characters are included

  NOTE: 1 all-missing character ignored in likelihood analyses.

  Likelihood settings:
    Current model:
                             Data type = nucleotide
                    Substitution types = 6
                       6ST rate matrix = estimated
               6ST rate classification = unrestricted
                     State frequencies = estimated
        Proportion of invariable sites = none
               Rates at variable sites = gamma, shape=estimated (4 categories [mean])
                  Model correspondence = GTR+G

    Number of distinct data patterns under this model = 2563
    Molecular clock not enforced
    Starting branch lengths obtained using Rogers-Swofford approximation method
    Branch-length optimization = one-dimensional Newton-Raphson with pass limit=20, tolerance=1e-07
    Multidimensional optimizer = Praxis (tol=0.0001)
    Likelihood calculations performed in single precision
    Vector processing enabled
    Conditional-likelihood rescaling threshold = 1e-20
    Using 1 thread on 2 physical (4 logical) processors

Tree             1
------------------
-ln L    21385.647
Base frequencies:
  A       0.403266
  C       0.343702
  G       0.052713
  T       0.200320
Rate matrix R:
  AC       0.24394
  AG      11.33953
  AT       0.29644
  CG       0.05940
  CT       7.19699
  GT       1.00000
Shape     1.675486

Time used to compute likelihoods = 13.88 sec (CPU time = 13.85 sec)

Tree scores (and parameter estimates) written to file: ~/Desktop/PhD/EB_Paper_2/ALIGNMENTS/ModelTest/OCT17/model.scores

** Model 56 of 56 * Calculating GTR+I+G **

Likelihood scores of tree(s) in memory:
---------------------------------------
  11467 characters are excluded
  3796 characters are included

  NOTE: 1 all-missing character ignored in likelihood analyses.

  Likelihood settings:
    Current model:
                             Data type = nucleotide
                    Substitution types = 6
                       6ST rate matrix = estimated
               6ST rate classification = unrestricted
                     State frequencies = estimated
        Proportion of invariable sites = estimated
               Rates at variable sites = gamma, shape=estimated (4 categories [mean])
                  Model correspondence = GTR+I+G

    Number of distinct data patterns under this model = 2563
    Molecular clock not enforced
    Starting branch lengths obtained using Rogers-Swofford approximation method
    Branch-length optimization = one-dimensional Newton-Raphson with pass limit=20, tolerance=1e-07
    Multidimensional optimizer = Praxis (tol=0.0001)
    Likelihood calculations performed in single precision
    Vector processing enabled
    Conditional-likelihood rescaling threshold = 1e-20
    Using 1 thread on 2 physical (4 logical) processors

Tree             1
------------------
-ln L    21375.427
Base frequencies:
  A       0.403331
  C       0.343751
  G       0.052193
  T       0.200726
Rate matrix R:
  AC       0.23737
  AG      11.43665
  AT       0.28229
  CG       0.06439
  CT       6.84784
  GT       1.00000
Shape     2.497751
P_inv     0.048027

Time used to compute likelihoods = 35.15 sec (CPU time = 35.06 sec)

Tree scores (and parameter estimates) written to file: ~/Desktop/PhD/EB_Paper_2/ALIGNMENTS/ModelTest/OCT17/model.scores
