# Supplementary material for: Molecular exploration of fossil eggshell uncovers hidden lineage of giant extinct bird
Source: Nat Commun. 2023 Feb 28;14:914. doi: 10.1038/s41467-023-36405-3 (PMC9974994; doi:10.1038/s41467-023-36405-3)
Supplement: Supplementary file 10 — Supplementary Data 10 [file 41467_2023_36405_MOESM10_ESM.zip › Supplementary Data 10 Genetic_data_minus_filtered_reads/5_Phylogeny_generation/ModelTest/m1_model.scores]

Tree	-lnL
1	11512.50878158
Tree	-lnL	pinv
1	11334.73349834	0.67906546
Tree	-lnL	shape
1	11335.33041149	0.195225
Tree	-lnL	pinv	shape
1	11334.69247493	0.67182385	25.022451
Tree	-lnL	piA	piC	piG	piT
1	11481.67194000	0.26466445	0.27042374	0.20230777	0.26260404
Tree	-lnL	piA	piC	piG	piT	pinv
1	11296.86124014	0.26128244	0.27992766	0.19842193	0.26036797	0.68624054
Tree	-lnL	piA	piC	piG	piT	shape
1	11297.21518039	0.26110226	0.28013708	0.19829452	0.26046615	0.183711
Tree	-lnL	piA	piC	piG	piT	pinv	shape
1	11296.86109263	0.26130544	0.27990532	0.19840497	0.26038427	0.68622768	infinity
Tree	-lnL	ti/tv
1	10902.29206981	6.50110461
Tree	-lnL	ti/tv	pinv
1	10686.23662345	7.58553389	0.71239353
Tree	-lnL	ti/tv	shape
1	10685.17698467	7.63067096	0.142974
Tree	-lnL	ti/tv	pinv	shape
1	10684.07270459	7.77347071	0.61779454	1.553288
Tree	-lnL	piA	piC	piG	piT	ti/tv
1	10864.65750471	0.26784235	0.27550846	0.19832669	0.25832250	6.57165429
Tree	-lnL	piA	piC	piG	piT	ti/tv	pinv
1	10638.57441814	0.27884608	0.28941739	0.19822652	0.23351001	7.91522575	0.72306164
Tree	-lnL	piA	piC	piG	piT	ti/tv	shape
1	10637.75751681	0.27888598	0.28908925	0.19822292	0.23380185	7.94564836	0.124199
Tree	-lnL	piA	piC	piG	piT	ti/tv	pinv	shape
1	10636.91448106	0.27922474	0.28885995	0.19838984	0.23352547	8.12354610	0.30955674	0.306766
Tree	-lnL	rAC	rAG	rAT	rCG	rCT	rGT
1	10825.72294392	1.00000000	7.64968688	1.00000000	1.00000000	18.52181837	1.00000000
Tree	-lnL	rAC	rAG	rAT	rCG	rCT	rGT	pinv
1	10637.11877592	1.00000000	8.54142414	1.00000000	1.00000000	21.64075304	1.00000000	0.67633449
Tree	-lnL	rAC	rAG	rAT	rCG	rCT	rGT	shape
1	10634.97486925	1.00000000	8.54856123	1.00000000	1.00000000	22.16572333	1.00000000	0.194242
Tree	-lnL	rAC	rAG	rAT	rCG	rCT	rGT	pinv	shape
1	10633.72142819	1.00000000	8.61007009	1.00000000	1.00000000	22.60978624	1.00000000	0.55339063	1.297109
Tree	-lnL	piA	piC	piG	piT	rAC	rAG	rAT	rCG	rCT	rGT
1	10801.47647507	0.28692186	0.25890901	0.21623940	0.23792973	1.00000000	7.75736299	1.00000000	1.00000000	18.75836644	1.00000000
Tree	-lnL	piA	piC	piG	piT	rAC	rAG	rAT	rCG	rCT	rGT	pinv
1	10592.81717553	0.28912342	0.28223242	0.21327916	0.21536500	1.00000000	8.93955224	1.00000000	1.00000000	24.36665289	1.00000000	0.69549524
Tree	-lnL	piA	piC	piG	piT	rAC	rAG	rAT	rCG	rCT	rGT	shape
1	10591.55166036	0.28926831	0.28137820	0.21318567	0.21616782	1.00000000	8.96985742	1.00000000	1.00000000	24.78458786	1.00000000	0.161080
Tree	-lnL	piA	piC	piG	piT	rAC	rAG	rAT	rCG	rCT	rGT	pinv	shape
1	10590.72639901	0.28938643	0.28085141	0.21309907	0.21666310	1.00000000	9.04031132	1.00000000	1.00000000	25.17039475	1.00000000	0.63581834	2.304301
Tree	-lnL	rAC	rAG	rAT	rCG	rCT	rGT
1	10901.24467291	1.00000000	11.37337929	0.75544846	0.75544846	11.37337929	1.00000000
Tree	-lnL	rAC	rAG	rAT	rCG	rCT	rGT	pinv
1	10684.93399994	1.00000000	12.73390504	0.67798089	0.67798089	12.73390504	1.00000000	0.71260209
Tree	-lnL	rAC	rAG	rAT	rCG	rCT	rGT	shape
1	10683.83744656	1.00000000	12.77884470	0.67426494	0.67426494	12.77884470	1.00000000	0.142839
Tree	-lnL	rAC	rAG	rAT	rCG	rCT	rGT	pinv	shape
1	10682.68928347	1.00000000	12.96747078	0.66665027	0.66665027	12.96747078	1.00000000	0.61046508	1.441391
Tree	-lnL	piA	piC	piG	piT	rAC	rAG	rAT	rCG	rCT	rGT
1	10863.82013692	0.26764211	0.27540651	0.19850895	0.25844244	1.00000000	11.68905477	0.77637587	0.77637587	11.68905477	1.00000000
Tree	-lnL	piA	piC	piG	piT	rAC	rAG	rAT	rCG	rCT	rGT	pinv
1	10638.01160201	0.27840654	0.28937145	0.19852958	0.23369244	1.00000000	14.29877940	0.77142862	0.77142862	14.29877940	1.00000000	0.72301490
Tree	-lnL	piA	piC	piG	piT	rAC	rAG	rAT	rCG	rCT	rGT	shape
1	10637.16785168	0.27842342	0.28906742	0.19854958	0.23395958	1.00000000	14.31560047	0.76677419	0.76677419	14.31560047	1.00000000	0.124863
Tree	-lnL	piA	piC	piG	piT	rAC	rAG	rAT	rCG	rCT	rGT	pinv	shape
1	10636.31660023	0.27873446	0.28855889	0.19870816	0.23399849	1.00000000	14.56103267	0.75270161	0.75270161	14.56103267	1.00000000	0.41947914	0.443723
Tree	-lnL	rAC	rAG	rAT	rCG	rCT	rGT
1	10824.70246939	1.00000000	6.72053060	0.75777147	0.75777147	16.27976806	1.00000000
Tree	-lnL	rAC	rAG	rAT	rCG	rCT	rGT	pinv
1	10635.93958472	1.00000000	7.26795047	0.69980001	0.69980001	18.37687704	1.00000000	0.67643643
Tree	-lnL	rAC	rAG	rAT	rCG	rCT	rGT	shape
1	10633.73465101	1.00000000	7.22553817	0.68878158	0.68878158	18.71727101	1.00000000	0.194189
Tree	-lnL	rAC	rAG	rAT	rCG	rCT	rGT	pinv	shape
1	10632.44338614	1.00000000	7.24762326	0.68148843	0.68148843	19.03089256	1.00000000	0.55025671	1.264258
Tree	-lnL	piA	piC	piG	piT	rAC	rAG	rAT	rCG	rCT	rGT
1	10800.66879084	0.28686797	0.25864205	0.21655846	0.23793151	1.00000000	6.91021155	0.78232888	0.78232888	16.76252765	1.00000000
Tree	-lnL	piA	piC	piG	piT	rAC	rAG	rAT	rCG	rCT	rGT	pinv
1	10592.19123295	0.28876922	0.28217412	0.21365073	0.21540593	1.00000000	7.91578666	0.76027205	0.76027205	21.57039773	1.00000000	0.69559744
Tree	-lnL	piA	piC	piG	piT	rAC	rAG	rAT	rCG	rCT	rGT	shape
1	10601.65106455	0.28873183	0.28565685	0.21265060	0.21296073	1.00000000	8.61717901	0.74833761	0.74833761	21.81596170	1.00000000	0.003814
Tree	-lnL	piA	piC	piG	piT	rAC	rAG	rAT	rCG	rCT	rGT	pinv	shape
1	10590.02652485	0.28901585	0.28075600	0.21349312	0.21673504	1.00000000	7.92105729	0.74624165	0.74624165	22.08339672	1.00000000	0.63435958	2.262029
Tree	-lnL	rAC	rAG	rAT	rCG	rCT	rGT
1	10876.55241830	3.87336357	29.80350353	3.31334098	0.63444643	29.80350353	1.00000000
Tree	-lnL	rAC	rAG	rAT	rCG	rCT	rGT	pinv
1	10659.54955999	3.06793856	29.76125171	3.45247455	0.25073290	29.76125171	1.00000000	0.71334099
Tree	-lnL	rAC	rAG	rAT	rCG	rCT	rGT	shape
1	10658.45624999	3.10852593	30.05865720	3.44948871	0.24312723	30.05865720	1.00000000	0.141658
Tree	-lnL	rAC	rAG	rAT	rCG	rCT	rGT	pinv	shape
1	10657.47733565	3.18036596	31.00758855	3.46458525	0.22103320	31.00758855	1.00000000	0.41032548	0.473364
Tree	-lnL	piA	piC	piG	piT	rAC	rAG	rAT	rCG	rCT	rGT
1	10844.51423883	0.26419768	0.27551251	0.20187950	0.25841031	3.22121865	27.24821483	2.85643156	0.62354888	27.24821483	1.00000000
Tree	-lnL	piA	piC	piG	piT	rAC	rAG	rAT	rCG	rCT	rGT	pinv
1	10619.56989487	0.27358434	0.29096943	0.20365919	0.23178705	1.95538423	24.23195802	2.64669263	0.21413784	24.23195802	1.00000000	0.72438017
Tree	-lnL	piA	piC	piG	piT	rAC	rAG	rAT	rCG	rCT	rGT	shape
1	10618.84387488	0.27344190	0.29069309	0.20376124	0.23210377	1.97004894	24.35406180	2.64916890	0.20709754	24.35406180	1.00000000	0.121194
Tree	-lnL	piA	piC	piG	piT	rAC	rAG	rAT	rCG	rCT	rGT	pinv	shape
1	10618.14486215	0.27361563	0.29045182	0.20398771	0.23194484	1.98417246	24.77621399	2.62977163	0.19188488	24.77621399	1.00000000	0.27228679	0.271281
Tree	-lnL	rAC	rAG	rAT	rCG	rCT	rGT
1	10800.17105391	3.78069234	17.29315536	3.23909386	0.64205886	41.79188700	1.00000000
Tree	-lnL	rAC	rAG	rAT	rCG	rCT	rGT	pinv
1	10611.13007938	2.88908774	16.16524311	3.17031893	0.33457269	40.70342093	1.00000000	0.67793461
Tree	-lnL	rAC	rAG	rAT	rCG	rCT	rGT	shape
1	10609.05409586	2.93804284	16.21526856	3.12285565	0.32630088	41.73264649	1.00000000	0.192271
Tree	-lnL	rAC	rAG	rAT	rCG	rCT	rGT	pinv	shape
1	10607.85983785	2.98296810	16.43012426	3.12644524	0.31357417	42.85309564	1.00000000	0.55166018	1.264161
Tree	-lnL	piA	piC	piG	piT	rAC	rAG	rAT	rCG	rCT	rGT
1	10781.16941464	0.28283558	0.25870033	0.22064130	0.23782278	3.14798347	15.85024711	2.86853309	0.62656699	38.48375757	1.00000000
Tree	-lnL	piA	piC	piG	piT	rAC	rAG	rAT	rCG	rCT	rGT	pinv
1	10571.57580581	0.28448524	0.28372468	0.21884820	0.21294187	1.76791238	12.57589515	2.63481065	0.23426482	35.24524166	1.00000000	0.69662528
Tree	-lnL	piA	piC	piG	piT	rAC	rAG	rAT	rCG	rCT	rGT	shape
1	10570.51327811	0.28446432	0.28311112	0.21872294	0.21370162	1.81109101	12.82883703	2.64518558	0.22802892	36.23910827	1.00000000	0.157758
Tree	-lnL	piA	piC	piG	piT	rAC	rAG	rAT	rCG	rCT	rGT	pinv	shape
1	10570.51327811	0.28446432	0.28311112	0.21872294	0.21370162	1.81109101	12.82883703	2.64518558	0.22802892	36.23910827	1.00000000	0.00000000	0.157758
