# Supplementary material for: Molecular exploration of fossil eggshell uncovers hidden lineage of giant extinct bird
Source: Nat Commun. 2023 Feb 28;14:914. doi: 10.1038/s41467-023-36405-3 (PMC9974994; doi:10.1038/s41467-023-36405-3)
Supplement: Supplementary file 10 — Supplementary Data 10 [file 41467_2023_36405_MOESM10_ESM.zip › Supplementary Data 10 Genetic_data_minus_filtered_reads/5_Phylogeny_generation/ModelTest/m3.modeltest]

Testing models of evolution - Modeltest 3.7
(c) Copyright, 1998-2005 David Posada  (dposada@uvigo.es)
Facultad de Biologia, Universidad de Vigo,
Campus Universitario, 36310 Vigo, Spain
_______________________________________________________________
Wed Nov  8 10:32:50 2017
OS = Windows

Input format: PAUP* scores file 


Run settings:
  Using the AICc correction
    sample size = 3795
  Using branch lengths as parameters
    number of taxa = 34 (65 branch lengths) have been estimated
  Including all models in model-averaging calculations


---------------------------------------------------------------
*                                                             *
*         HIERARCHICAL LIKELIHOD RATIO TESTS (hLRTs)          *
*                                                             *
---------------------------------------------------------------

Confidence level = 0.01

 Equal base frequencies
   Null model = JC       			  -lnL0 = 25636.2246
   Alternative model = F81      	  -lnL1 = 24768.8027
   2(lnL1-lnL0) = 1734.8438		      df = 3 
   P-value = <0.000001
 Ti=Tv
   Null model = F81      			  -lnL0 = 24768.8027
   Alternative model = HKY      	  -lnL1 = 21516.0645
   2(lnL1-lnL0) = 6505.4766		      df = 1 
   P-value = <0.000001
 Equal Ti rates
   Null model = HKY      			  -lnL0 = 21516.0645
   Alternative model = TrN      	  -lnL1 = 1.0000
   2(lnL1-lnL0) = 43030.1289		      df = 1 
   P-value = <0.000001
 Equal Tv rates
   Null model = TrN      			  -lnL0 = 1.0000
   Alternative model = TIM      	  -lnL1 = 1.0000
   2(lnL1-lnL0) =    0.0000		      df = 1 
   P-value = >0.999999
 Equal rates among sites
   Null model = TrN      			  -lnL0 = 1.0000
   Alternative model = TrN+G    	  -lnL1 = 1.0000
   2(lnL1-lnL0) =    0.0000		      df = 1 
   Using mixed chi-square distribution
   P-value = >0.999999
 No Invariable sites
   Null model = TrN      			  -lnL0 = 1.0000
   Alternative model = TrN+I    	  -lnL1 = 1.0000
   2(lnL1-lnL0) =    0.0000		      df = 1 
   Using mixed chi-square distribution
   P-value = >0.999999

 Model selected: TrN
  -lnL  =	 1.0000
   K    =	70
   Base frequencies: 
     freqA = 	 0.0000
     freqC = 	 2.3952
     freqG = 	 1.0000
     freqT = 	-2.3952
   Substitution model: 
     Rate matrix
     R(a) [A-C] = 	 0.4022
     R(b) [A-G] = 	 0.3421
     R(c) [A-T] = 	 0.0548
     R(d) [C-G] = 	 0.2008
     R(e) [C-T] = 	 1.0000
     R(f) [G-T] = 	 1.0000
   Among-site rate variation
     Proportion of invariable sites = 0
     Variable sites (G)
      Equal rates for all sites


--

PAUP* Commands Block: If you want to implement the previous estimates as likelihod settings in PAUP*, attach the next block of commands after the data in your PAUP file:


[!
Likelihood settings from best-fit model (TrN) selected by hLRT in Modeltest 3.7 on Wed Nov  8 10:32:50 2017
]

BEGIN PAUP;
Lset  Base=(0.0000 2.3952 1.0000)  Nst=6  Rmat=(0.4022 0.3421 0.0548 0.2008 1.0000)  Rates=equal  Pinvar=0;
END;

--


---------------------------------------------------------------
*                                                             *
*        CORRECTED AKAIKE INFORMATION CRITERION (AICc)        *
*                                                             *
---------------------------------------------------------------


 Model selected: TrNef+G
  -lnL  =	 0.0995
   K    =	68
   AICc =	138.7175

   Base frequencies: 
     Equal frequencies
   Substitution model: 
     Rate matrix
     R(a) [A-C] = 	 1.0000
     R(b) [A-G] = 	22882.9707
     R(c) [A-T] = 	 1.0000
     R(d) [C-G] = 	 6.2835
     R(e) [C-T] = 	 1.0000
     R(f) [G-T] = 	 1.0000
   Among-site rate variation
     Proportion of invariable sites = 0
     Variable sites (G)
      Gamma distribution shape parameter = 	1.0000


--

PAUP* Commands Block: If you want to implement the previous estimates as likelihod settings in PAUP*, attach the next block of commands after the data in your PAUP file:


[!
Likelihood settings from best-fit model (TrNef+G) selected by AICc in Modeltest 3.7 on Wed Nov  8 10:32:50 2017
]

BEGIN PAUP;
Lset  Base=equal  Nst=6  Rmat=(1.0000 22882.9707 1.0000 6.2835 1.0000)  Rates=gamma  Shape=1.0000  Pinvar=0;
END;

--


 * MODEL SELECTION UNCERTAINTY : Akaike Weights

Model             -lnL   K        AICc      delta     weight  cumWeight
-----------------------------------------------------------------------
TrNef+G   	    0.0995	68	  138.7175	   0.0000	  0.2422	 0.2422
TrNef+I   	    1.0000	68	  140.5185	   1.8010	  0.0984	 0.3407
K81+I     	    1.0000	68	  140.5185	   1.8010	  0.0984	 0.4391
K81+G     	    1.0000	68	  140.5185	   1.8010	  0.0984	 0.5376
TVMef     	    0.0532	69	  140.6998	   1.9822	  0.0899	 0.6275
K81+I+G   	    0.1858	69	  140.9650	   2.2475	  0.0787	 0.7062
TIMef     	    1.7235	68	  141.9655	   3.2480	  0.0477	 0.7540
TrNef+I+G 	    1.0000	69	  142.5933	   3.8758	  0.0349	 0.7889
TIMef+I   	    1.0000	69	  142.5933	   3.8758	  0.0349	 0.8238
TIMef+G   	    1.0000	69	  142.5933	   3.8758	  0.0349	 0.8586
SYM       	    0.0740	70	  142.8172	   4.0997	  0.0312	 0.8898
TrN       	    1.0000	70	  144.6692	   5.9516	  0.0124	 0.9022
TIMef+I+G 	    1.0000	70	  144.6692	   5.9516	  0.0124	 0.9145
TVMef+I   	    1.0000	70	  144.6692	   5.9516	  0.0124	 0.9269
TVMef+G   	    1.0000	70	  144.6692	   5.9516	  0.0124	 0.9393
SYM+I     	    0.3319	71	  145.4100	   6.6924	  0.0085	 0.9478
K81uf     	    1.5732	70	  145.8156	   7.0981	  0.0070	 0.9548
TrN+I     	    1.0000	71	  146.7462	   8.0286	  0.0044	 0.9591
TrN+G     	    1.0000	71	  146.7462	   8.0286	  0.0044	 0.9635
K81uf+I   	    1.0000	71	  146.7462	   8.0286	  0.0044	 0.9679
K81uf+G   	    1.0000	71	  146.7462	   8.0286	  0.0044	 0.9723
TIM       	    1.0000	71	  146.7462	   8.0286	  0.0044	 0.9766
TVMef+I+G 	    1.0000	71	  146.7462	   8.0286	  0.0044	 0.9810
SYM+G     	    1.0000	71	  146.7462	   8.0286	  0.0044	 0.9854
TIM+G     	    0.0548	72	  146.9340	   8.2164	  0.0040	 0.9894
K81uf+I+G 	    0.0878	72	  146.9998	   8.2823	  0.0039	 0.9932
SYM+I+G   	    0.2876	72	  147.3995	   8.6819	  0.0032	 0.9964
TIM+I     	    1.0000	72	  148.8243	  10.1068	  0.0015	 0.9979
TIM+I+G   	    0.0544	73	  149.0124	  10.2948	  0.0014	 0.9993
TVM+I+G   	    0.4012	74	  151.7862	  13.0687	  0.0004	 0.9997
GTR+G     	    1.0000	74	  152.9839	  14.2663	  0.0002	 0.9999
GTR+I     	    2.0374	74	  155.0586	  16.3410	6.85e-05	 0.9999
GTR+I+G   	    1.0000	75	  155.0653	  16.3478	6.83e-05	 1.0000
TVM+G     	   33.9878	73	  216.8792	  78.1616	2.58e-18	 1.0000
K81       	   41.8132	67	  220.0713	  81.3538	5.23e-19	 1.0000
TVM+I     	   35.6941	73	  220.2917	  81.5742	4.68e-19	 1.0000
TrN+I+G   	   40.2862	72	  227.3967	  88.6791	1.34e-20	 1.0000
HKY+I+G   	21416.6797	71	42978.1055	42839.3867	0.00e+00	 1.0000
HKY+G     	21422.9023	70	42988.4727	42849.7539	0.00e+00	 1.0000
HKY+I     	21445.1543	70	43032.9766	42894.2578	0.00e+00	 1.0000
HKY       	21516.0645	69	43172.7227	43034.0039	0.00e+00	 1.0000
GTR       	22812.0312	73	45772.9648	45634.2461	0.00e+00	 1.0000
TrNef     	22947.6348	67	46031.7148	45892.9961	0.00e+00	 1.0000
TVM       	23039.7754	72	46226.3750	46087.6562	0.00e+00	 1.0000
K80+I+G   	23164.3789	68	46467.2773	46328.5586	0.00e+00	 1.0000
K80+G     	23166.7930	67	46470.0312	46331.3125	0.00e+00	 1.0000
K80+I     	23178.5332	67	46493.5117	46354.7930	0.00e+00	 1.0000
K80       	23298.5684	66	46731.5078	46592.7891	0.00e+00	 1.0000
F81+I     	24713.6836	69	49567.9609	49429.2422	0.00e+00	 1.0000
F81+I+G   	24713.6855	70	49570.0391	49431.3203	0.00e+00	 1.0000
F81+G     	24726.4043	69	49593.4023	49454.6836	0.00e+00	 1.0000
F81       	24768.8027	68	49676.1250	49537.4062	0.00e+00	 1.0000
JC+I      	25595.0664	66	51324.5039	51185.7852	0.00e+00	 1.0000
JC+I+G    	25595.0664	67	51326.5781	51187.8594	0.00e+00	 1.0000
JC+G      	25607.0117	66	51348.3945	51209.6758	0.00e+00	 1.0000
JC        	25636.2246	65	51404.7500	51266.0312	0.00e+00	 1.0000
-----------------------------------------------------------------------
-lnL:		Negative log likelihod
 K:			Number of estimated parameters
 IC:		Information Criterion
 delta:		Information difference
 weight:	Information weight
 cumWeight:	Cumulative information weight


* MODEL AVERAGING AND PARAMETER IMPORTANCE (using AICc weights)
  Including all 56 models

                         Model-averaged
Parameter   Importance        estimates
---------------------------------------
fA				0.1299		  2230.5258
fC				0.1299		  1878.0918
fG				0.1299		    35.5531
fT				0.1299		  2054.1052
TiTv			0.0000		        -  
rAC				0.1669		   657.8669
rAG				0.5855		 11378.5635
rAT				0.1669		  2168.3905
rCG				0.1669		     3.6917
rCT				0.5855		  1344.0706
pinv(I)			0.2630		     9.5503
alpha(G)		0.4052		     3.6871
pinv(IG)		0.1392		   218.5619
alpha(IG)		0.1392		     6.0662
---------------------------------------
 Values have been rounded.
 (I):		averaged using only +I models.
 (G):		averaged using only +G models.
 (IG):		averaged using only +I+G models.

_________________________________________________________________
Program is done.
Time processing: 0.031 seconds
If you need help type '-?' in the command line of the program.
