# Supplementary material for: Molecular exploration of fossil eggshell uncovers hidden lineage of giant extinct bird
Source: Nat Commun. 2023 Feb 28;14:914. doi: 10.1038/s41467-023-36405-3 (PMC9974994; doi:10.1038/s41467-023-36405-3)
Supplement: Supplementary file 10 — Supplementary Data 10 [file 41467_2023_36405_MOESM10_ESM.zip › Supplementary Data 10 Genetic_data_minus_filtered_reads/5_Phylogeny_generation/ModelTest/34tax_gblocks_oct17.nex]

 #NEXUS 

Begin data;
	Dimensions ntax=34 nchar=15263;
	Format datatype=dna gap=- interleave=yes;
	Matrix
[m1]
n07AEP05   TCATACCAATTTTGACACGGGGTCATAGCAGCATACGCAGCAAGGCTGCTCCAGGGGATTAAGCACCAATTCCCTAAACATGCCCGAAATACCCCCTTCAGCACGCCTCYTATATGGTAACTTGTGTATATGTAGRCCGGGCAATTGGATGAACCTGAACAGATACAACGAACGCCTCGTTATCTGAATTATACGGAACGCTGCAGGGTGCGTGTAGGTGGGCTGCTTTGGTGAAACAAACAGATTCACATCACCCGCTTCATGAAATCCTTGTCTGCGTTCCTCTGCCACCCTAATCCTATGCTCTCGAACATTGGCCCTTAAACCGATAAATACCCGTAAAATAACTGAGTAGCGAAACGAACCATATCCCCGGGGTAATTTGCGAGTGCGCTTAAAAGTAAGCTGAACCACCGTTCTCAAGAGAACGCGCTCTTTCGGCCGATCAAGYACTAGAATCCCAACTTATCTTACAGCAACGGATGACGGTAGCACACACAATGTTTATCCGTAAGAAATACACAACATTCTACAAGAGTCTCAAAAACACTAAAATTAAACACAGTCACACCTCGGCCCTAGTACATCACCGCAACGAAGAGAAATACTCTGCTTTTCCGTTGAAACCCATGACAACTCAAACAATCARGCATCTAACCCCTCAACGTATAGATAACTCTTAACAGAGACTCATGGTGGAGGAGCACCACGGCGCCGACCGGGCATAGAGAGCGTGAATTAGACGAAGGTGATCGCCAAGGCGAGTCCAAAAATTCCCCTTCCCCGTTAGGGGGGAGTAGTCCCGGACGCGGGTGGCGATTCCTGGGTTATGGAATAAAGAAAACCGCTCTCACCTGTTGCAAGACCCCTCCGCGGGAAACCAGCACAAATTGCGGGGGCGCTCCCTTTTGCCGGTACACCGTGAATCGGATTYNNNNTTGTAGAGTGACTAGTTGTAGTGCCATAGGAGGGACGTTATGAAAAGACAGAAGTATCGACCGGAAATGCCATTGTGTATCTAAGGTAGAGCGATTTGAGCCGATTGGGCTCTGCTAGGGTGACGGTACTTCCTAGTTCCCATGAGCTGGATAGGACATTCCCTTGCGGACCCTTGTCGGTACTAAATTAGTCATAAGGAATATAATGGTTTACAAACCGCAAAAAGTACGTCCCTCATGGCGTGCGCGAGGACTCTGTCGGTTCAAGGTGGTCGCGCAGGCGATATGCTCCACACAGACTTAAGGGCGGGCGTAACCGAGCACCGCCTCCACTAAGGAGGCGCACAGAGCCTTTATGTAGTAGCATGTTAACATGCCCGCTCCCGGGACGGACAGTCACGAAAGGGGCCTTGGCACGGAAGGACGCCACATTAAACCGATTGCTTGATGGACATACAGGGTACCTCTGATTTTCTATTTACCCACGCTCCAAAATTAACTCAACCACTCTACAACATAAAAATCACACTATCTATAATATTGCTGACCCTGACCAACTATTCGCCCCTCAACTAAACCTACCTTTTCCAANNNNACCAAGGCATGCACTTCAGTCCTAACCGCYCTATAYAACTTAAAGCGTCCTCGACCAGCCACCTATCGCCCCGGACATCACGCACAGAAACCACCTGCGGCCAGATAGGCCTACCATAGAAGCCCAACAATACAGTACCCCAATGCGGGAACGTGTGCCCATTTCGAATAGCCGCTTCAGGCACTCATGGGGGTCAATGCAATTCTATATCTACGTCTACCGACCTTCGAGCGAATCGCCACAGCAGTCTGAATTAATGGTTTCGTTTGTTCTATGCACGCGGCTCCAGAACCACCGGCCCAAGACTGTGGAGATGCCAAAGGACACGACGTTCAACCGTTTAGCCGAGTTGGCTTAGGGGTGTATTGGAGTCGCCGAAGTTTCAGTCCCCAATCTATGCCTGTGGGGTTTCTGGGATTTCTAAATTTGTTAAAAATACCCTCATAAACGGTATTCGCAACGGGACTCTGTGTGCCGTGCCCTTACTTCAGGACTTCTGCGAGCCCCCCTGACCCCCTCACTTATAACTCCACGTGTGTACGGTGTGGTATTYCCATTTGTACAGCGCGTCCACTATGCCTCGAAACTCTAGCTATCACACACTTGCACGCATGTTGTGGGAGTGACGGTACACGTGCCCACACCCTTACAAAACAGACCCAGCCTCAATCTAAAAGCACCAGAAACCTCCCATTCCAACTCTAGAGCATGCTCGCTTTTCCCACAGACACCCCGCCGCACATAAACAAACCTAACGTTGAGTACTTATTGGACACACACAACTGACCGCCAGGATCCTTACAATCCCTAACCCCCACAGATCCCACGCACCTCACTTAGATTGTGCCAATAGAGCCTGCCCTTCAGCGGGCAGGTACCGGCCCACGGTGAACAACCAGCCAGCTTTCTTGCGTTGGCAAATATTCCAGCATCAGTTTGACAGTGAAGAAACAGTTTTRGAACAATCGCATTACTTTGAAATGCACACCCTCACGCCCCCCCAAATTCCGAAAAAGCCCAAATAGGCAAAGATTATTATAAATAGCGACTAGTTACTACCAACCGATCGCAATACATAACGCCCAACCACCACCCACACGCATAAGAACCCAATACCACAACCCCAAACCCTTACCAACAAAATAGAAGTTAACACTTATATTGAGAAATCTCTATACATAACCATAAGCTTACTCCAGTTGATTACCTGATTAGTGCTAAATTATCCATCAGACACAGGAAATNCTAGTGGGGAATTCCAGTTCGCGGGAAGGTCGGATACAGGGGCACAAGTTGTACAATGACCGTTGACACATCCCGCACGGAGATGCTGCCCTCYGGAGGCACGTGCCCTAAAGGGGATCCACACCTCAAACAGCACTCTCGGTTACTGGATGCACAGAAAAAGTTATACCGTAAGAAGCATCCCGTTCATACGTTAGACTCTTGTAACACAGGCGACAAGGCCACCCAAATTCAAGATGTAGACTCGGTTTAGCAAGACAATTCAGTGCCCACCGATTAGATACCAAAAGCAGTACACCAACAAGATCAAAACAACCGTGAAAGGCCAATAATCAAACCAAACAAAAAGGCAGAAAGACCGCGCTAAACACACTACAATTATTAACGTTACTCCCCATAACCAAGCAAGACCAGCTTTAAAGCGGTGGTCCTGGAATACTCAGCAAATCGTTGCTACACCCTACAAGCAACATCCCCAAAAATCAGCCTCTAATGTTATGTTCGATCAACACAGTCCGACTAGGATCGTTTGGCATCAGCTGTCACACCGAGGTTTTATATCCAGCGTTTGTTCTAGATAAGGACCCATAGAGTGGTGCCTGCATTTGGAGAAACTTGACTAGCACGGTGTGGTTGGACACACTTGCCTCCCTCAGGAAAACCATCCGTGTAACCGAATCTGAACTCCTTTTAGACGTACATACTTATGTTGCATCGGCGATACGACCGACCCAACGTTTCTGTGACCTACAACGGGCGCGGTGCACTCACCCCATACCTAATCCCTCCCTTCCGGACTACATAGACCGGCCTAAAGCAGTTATTTACTACTCNNNNNNNNNNNNNAATTGCTTGTTTGTGGTGGGTACTCTTGGCGTGGGTGAGTGTTTATGGTTATCNNNNGTTGGATGGTGTTGTTGGGCTCGATGGTCGTGTGGGTGTGATGGGGGGGTGGG-TCGGGAGGTGGGATGCTGTAGGGATTTTGGGATTAGGTGCTCATTGGTGCGCGTTCGAACGGT
n07AEP06   TCCCATCAATCTTGACACAGGGTCATAGCAGCATACGCAGCAAGGCTGCCCCGGGGGATTAAGYACCAATTCCCTAAACATGCCCGAAATACCCCCTNNNNNNNNNNTYTTATACGGTAACTTGTGTATATGTAGGCCGGGCAATTGGATGAACCTGAACAGATACAACGAACGCCTCATTATCTGAATTATACGGAACGCTGCAGGGTGCGTGTAGGTGGGCTGCTTTGGTGAAACAAACAAACTAACATCACCCGCTTCGCGAAACCCTTGTCTGCGTTCCTCTGCCACCCTAATCCTATGCTCTCAAACATTGGCCCTTAAACCGACATATACCCGTAAAATAACTGAGTAGCGAAACGAACCATATCCCCGGGGTAATTCGCGAGTGCGCTTAGTAGTAAGCTGAACCACCGTTCTCAAGAGAACGCGCTCTTTCGGCCGATCAAGCACTAGAACCCCAACTAATCTTACAGCAACGAATGATGGTAGCACACACAACGTTTATCCGTAAGAAATACACAATATTCTACAAAGGTCTCAAAAACACTAAAATTAAACACAGTCACACCTTGGCCCCAGTACATTACCGCAACGAAGAGAAAGACTCCACTTTCCCGTTGAAACCCATGACAACTCAAAYAAACAGACATCTGACCCCTCAACGAATAGATAACTCTTAACAGAGACTCATGGTGGAGGAGCACCACGGCGCCGACTGGGCATAGAGAGCGTGAATTAGACGAAGGTGATCGCCAAGGCGAGTCCAAAAATTCCCCTTCCCCGTTAGGGGGGAGTAGTCCCGGACGCGGGTGGCGATTCCCGGGTTATGGAATAAAGAAAACCGCTCTCACCTGTTGCAAGACCCCTCCGCGGGAAACCAGCACAAATTGCGGGGGCGCTCCCTTTTGCCGGTACACCGTGAATCGGATTTGAARCTGTAGARTRACTAGTTGTAGTGCCATAGGAGGGACGTTATGAAAAGACAGAAGTATCGACCGGAAATGCCATTGCGTATCTAAGGTAGAGCGATTTGAGCCGATTGGGCTCTGCTAGGGTGATGGTACTTCCTAGTTCCCATGAGCTGGATAGGACATTCCCTTGCGGACCCTTGTCGGTACTAAATTAGTTATAAGGAATATAATGGTTTACAATCCGCAAAAAGTACGTCCCCCATGGCGTGCGCGAGGACTCTGTCGGTTCAAGGTGGTCGCGCAGGCGATATGCTCCGTATAGACTTAAGGGCGGGCATAATCGAGCACCGCCTCCACTAAGGAGGCGCACAGAGCCTTTATGTAGTAGCATGTTAACATGCTCGCTCCCGGGACGGACAGTCACGAAAGGGGCCTTGGCACGGAAGGACGCCACATTAAACCGATTGCTTGATGGACATACAGGGTACCTCTGATTTCCTATTTACCCACGCTCCAAAATTGACTCCACCACCCTACAACATAAAAACTACACTATCTATAACATTGCTGACCCCGACCAACTATTCATTCCTCAACTAAACCTACCTTTCCCAAACTAACCAAGGCATGCACTTTAATCCTAACCGCCCTATACAACCTAAAGTGTCCTCGACCAGTCACCTATCGCCTCGGACACCACGCACAGAAACCACCTGCGGCCAGACAGGCCTACCATAGAAGCCCAACGGTACAGTGCCTCAACGCGGGAACGTGTGCTCATTTCGAATAGCNNNNTCAGGCACTCATGGGGGTTAATGCAATTCTATATCTGTGTCTACCGATCTTCGAGCGAATCGCCACAGCAGCCTGAATTAATGGTTTCGTTTGTTCTATGCACGCGGTTCCAGAACCACCGGCTCAAGACCGTGGAGATGCCAAAGGACACGACGCTTAACCGTTTAGCCGAGTTGGCTTAGGGGTGTATTGGAGTCGTCGAAGTTTCAGTCCCCAATCTATGCCTGTGGGGTTTCTGGGATTTCTAAATTTGTTAAAAATACCCTCATACACAACATTCGCAACGGGACTCTGTGTGCCGTGCCCTTACTTCAGGATTCCTGCGAGCCCCCCTGACCCCCTCATTTATAACCCCACGCGTGTGCGGCGTGGTATTCCTATTTGTATAGCGCGTCCACTATGCTTCGAAACTCTAGCTATCACACACTTGCACGCACGTTGTGGGGGCGATGGTACACGTGCCCATACCCTTACAAAACAAACTCAACCTCAACCTAAAAACACCAGAAACCTCCCATTCCAACTCTGGAGCGTGCTTGTTTTCCCCACAGACACCCCGCCGCACATAAACAAACCTAACGTTGAGCACTTATTGGACACACACAACTGACCGCCAGGATCCTTATAATTCCTAACCCCCACAGATCCCACGCACCTCACTTAGATTGCGCCAATAGAGCCTGCCCTCCAGCGGGCAGGTACCGGCCCACGGTGAACGATCAGCCAACCTTCTCGCGCTGGCAAATATCCCAGCATCAGTTTGACAGCGAAGAAACAGTTTTGGAACAATCGCATTACTTTGAAATGCACACCCTCACGCCCTCCCAAATTCCGAAAAAGCCCAAATAGGCAAAGGCTATTATAAACAGCGACCAGTTACTACCAACCGACCACAATACATAACGCCCAACCACCACCCATACGCATAAGAACCTAATGCCACAACCCCAAACCCTTACCAACGAAATAGAAGTTAACACCTATATTGGGAAATCTCTATACATAACCATAAGCTTACTCCAGCTGATTACCTGATTAGTGCTAAATTATCCATCAGACACAGGAAATACTAGTGGGGAATTCCAGTTCGCGGGAAGGCCGGATACAGGGGCACAAGTCGTACAATGACCGTTGACGCACCCCGCACGGAGATGCTGCCCTCCGGAGGCACGTGCCCTAAAGGGGATCCACACCCCAAACAGCACTCTCGGTTACTGGATGCACAGAAAAAGTTATACCGTAAGAAGCACCCCGTTCATACGTTAGATTCTTGTAACACGGGCGACAAGGCCACCCAAATTCAAGATGTAGACTCGGTTTAGCAAGACAATTTAGTGCTCATCGAGTAGATACCAGAAGCAGTACACCAACAAGAACAAAACAACCGCGAAAGGCCAATAACCAAACCAAACAAAAAGGCAGAAAGACCGCGCTAAACATACCACAATTATTAATGTTACCCCCCATAACCAAGCAAGACCAGCTTTAAAGCGGTGGTCCTGGAATATCCAGCAAATTGTTGCTATACCCTACAAGCAACATCCNNNNAAATCAGCCTCTAATATTATGTTCGATCGACACAGTCCGACTAGGATTGTTTGGCATCAGCTGTCACACCGAGGTTTTATATCCAGYGTTTGTTCTAGATAAGGACCCACAGAGTGGTGCCTGCATTTGGAGAAACTTGACTGGCACGGTGTGGTTGGACACACTTGCCTCCCTTAGGAAAACCATTCGTGTAACCGAATCTGAACTCCTTTTAGACGTACATACCTACGTTGCACCGGCGATACRACCAACCCAACGTTTCTGTGACCTACAACGGGCGCGGTGCACTCGCTCCATACCTAATCCCTCCCTTCCGGACCATATAGACCGGCCTAAAGCAGTTATTTACTACTCAAGGCGAAACTTTAATTGCTTGTTTGTGGTGGGTACTCTTGGTGTGGGTGGGTGTTTATGGTTATCGCTTGTTGGATGGTGTTGTTGGGCTCGGTGGTCGTGTGAGTGTGATGGAAGGGTGGG-TTGGAAGGTGGGGTGCAGTAGGGATTTTGGGATTGGGTGTTTATTGGTGCGCGCTCGAACGGT
n07AEP08   NNNNNNNNATCTTGACACAGGGTCATAGCAGCATACGCAGCAAGGCTGCCCCNNNNNNNNNNNNNNNNATTCCCTAAACATGCCCGAAATACCCCCTTCAGCACGCCTCTTATNNNNNNNNTTGTGTATATGTAGGCCGGGCAATTGGATGAACNTGAACAGATACAACRAACRCCTNNNNNNNNNNNNNNNNNNNNNNNNNNNNNNNNNNNNNTAGGTGGGCTRCTTTGGTGAAANNNNNNNNNNNNNNNCACCCGCTTCGCGAAACCCTTGTCTGCGTTCCTCTGCNNNNNNNNNNNNNNNNNNNYAAACATTGGCCCTTAAACCGACATATACCCGTAAANNNNNNGAGTAGCGAAACGAACYATATCCCCGGGGTANNNNNNNNNNNNNNNNNNTAGTAAGCTGAACCACCGTTCTCAAGAGAACGCGCTCTTTCGGCCGNNNNNNNNNNNNNNNNNNNNNNNNNCTTACAGCAACGAATGATGGTAGCACACACAACGNNNNNNNNNNNNNNNNNNNNNNNNNNNNACAAAGGTCTCAAANNNACTAAAATTAAACACNNNNACACCTTGGCCCCAGTACATTACCGCAACGAAGAGAAWTACTCCACTTTCCCGTTGAAACCCATGACAACTCAAACAAACANNNNNNNNNNNNNNNNNNNNNNNGATAACTCTTAACAGAGACTCATGNNNNNNNNNCACCACGGCGCCGANTGGGCATAGAGAGCGTGAATTAGACGAAGGTGATCGNNNNNNNNAGTCCAAAAATTCCCCTTCCNNNNNNNNNNNNNNNNNNNNNNNNNNNNNNNNNNNNNNNNNNGGTTATGGAATAAAGAAAACCANNNNNNNNNNNNNNNNNACTCCTCCGCGGGANNNNNNNNNNNNNNNNNNNGGCGCTCCCTTTTGCCGGNNNNNNNNNNNNNNNNNNNNNNNNNNNNNNNNNNNNNNNNNNNNNNNNNNNNNNNNNNNNNNNNNNNNNNNNNNNNNNNNNNNNNNNAAATGCCATTGCGTATCTAAGNNNNNNNNNNNNNAGCCGATTGGGCTCTGCTAGGGTGATGGTACTTCCTAGTNNNNNNNNNNNNNNNNNNNNNNNNNNNNNNNNNNNNNNNNYGGTACTAAATTAGTTATAAGGNNNNNNNNNNNNNNNAATCCGCAAAAAGTACGTCCCCCATGGCGTGCGCGAGGACTCTGTCGGTTCAAGGTGGTCGCGCAGGCGATATGCTCCNNNNNNNNNNNNNNGCGGGCATAATCGAGCACCGCCTCCACTAAGGAGGCGCANNNNNNNNNNNNNNNNNNNNNTGTTAACATGCTCGCTCCCGGGACGGACAGTCACGAAAGGGGCCTTRGCACGGAAGGANNNNNNNNNNAACCGATTGCTTGATGGACATACAGGGTACCTCTGATTTCTTATTTNNNNNNNNNNNNNNATTGACTCCACCACCCTACAACATAAAAACTACACTATCTATAACATTGCTGACCCCGACCAACTATTCATTCCTCAACTAAACCTACCTTTCCCAAACTAACCAAGGCATGCACTTTAATCCTAACCGCCCTATACAACCTNNNNNNNNNNNNNNNNNNNNNNNNNNNNNNNNNNNNNNNNNNNNNNNNNNNNNNNNNNNNNNNACAGGCCTACCANNNNNNNNNNNNNNNNNNNNNNNNNNNNNNNNNAACGTGTGCTCATTTCRAATAGCCGCNNNNNNNNNNNNNNNNNNTTAATGCAATTCTATATCTGTGTCTACCGATCTTCGAGCGAATCGCCACANNNNNNNNNNNNNNNNNNNNNNNNNNTTCTATGCACGCGGYTCNNNNNNNNNNNNNNNNNNNNTGTGGAGATGCCANNNNNNNNNNNNNNNNNNNNNNNNNNNNNNNNNNCTTAGGGGTGTATTGGAGTCGTCGAAGTTTCAGTCCCCAATCTANGCCTGTGGGGTTTCTGGGATTTCTARANNNNNTAAAAATNNNNNNNNNNNNNNNNNNNNNNNNNNNNNNNNNNNNNNNNNNNNNNNNNNNNAGGATTCCTGCGAGCCCCCNNGACCCCCTCATTTGTANNNNNNNNNNNNNGYGGCGTGGTATNNNNNNNNNNNNNGCGCGTCCACTATGCTTCGAAACTCTAGCTATCACACACTTACANNNNNNNNNNNNNNNNNNNNGTACACGTGCCCATACTCTTACAAAACAAACTCAACCTCAACCTAAAAATACCAGAAACCTCCCATTCCAACTCTGGAGCGTGCTTGTTTNNNNNNNNNNNNNNNNNNNNCACATAAACAAACCTAACGTTGAGCACNNNNNNNNNNNNTACAACTGACCGCCAGNNNNNTTACAATTCCTAACCCCCACAGATCCCACGCACCTCACTTAGATTGCGCCANNNNNNNNNNNNNNNNNNNNNNNNNGTACCGGCCCACGNNNNNNNNNNNNNNNNNNNNNNNGCGCTGGCAAATATCCCAGCATCAGTTTGACAGCGAAGAAACAGTTTTGGNNNNNNNNNNNNNNNNNNAAATGCACACCCTCACGCCCTCCCNNNNNTCGAAAAAGCCCNNNNNNNNNNNNNTTATTATAAAYAGCGACCAGTTACTACCNNNCGACCACAATACATAACGCNNNNNNNNNNNNNNNNNNNNNNAGAACCTAATACCACAACCCCAAACCCTTACCNNNGAAATAGAAGTTAACACCTATATTGGGAAATCTCTATACATAAYTATANNNNNNNNNNNNNNNNNNNNNNNNNNNNNNNNNNNNNNNNNNNNNNNNNNNNNNAATACTAGTGGGGAATTCCAGTTCGCGGGAAGGCCGGATACAGGGGCAYAAGTCGTACAATGACCGTTGACGCACCCCGCACGGAGATGCTGCCCTCCGGAGGCACRTGCCCTAAAGGGGATCCACACCCCAAACARCAYTCTCGGTTACTGGATGCACAGAAANAGTTATACCGTAAGAAGCACCCCGTTCATACGTTAGATTCTTGTAACACGGGCGACAAGGCCACCCAAATTCAAGATGTAGACTCGGTNNNNNNNNNNNNNNNNNNNNNNNNNNAGTAGATACCAGAAGCAGTACACCAACAAGAACAAAACAACCGCGAAARGCCAATAACCAAACCAAACAAAAAGGCAGAAAGACCGNNNNNNNNNNNNNNNNNTTATTAATGTTACCCCCCATAANNNNNNNNNNNNNNNNNNNNNNNNNNNNNNNNNNNNNNNNNNNNNNNNNNNNNNNNNNNNNNNNNNNNNNNNNNNNNNNNNNNNNNNNNTTAATATTATGTTCGATCAACACAGTCCGANNNNNNNNNNNNNNNNNNNNNNNTCACAYYGAGGTTTTATATCCAGCGTTTGTTCTAGATAAGGACCCACAGAGTGGTGCCTGCATTTGGAGAAACTTGACTGGCACGGTGTGRTTGGANNNNNNNNNNNNNNNNNNNNNNNNNNNNNGTGTAACCRAATNNGAACTCCTTTTAGACGTACATACCTACGTTGCACCGGCGATACGACCAANNNNNNNNNNCTGTGACCTACAACGGGCGCGGTGCACTCGCTCCATACCTAATCCCTCCYTTCCGRACNNNNNNGACCGGCCTAAAGCANNNNNNNNNNNNNNNNNNNNNNNNNNNAATTGCTTGTTTGTGGTGGGTACTCTTNNNNNNNNTGGGTGTTTATGGTTATCRNNNNNNNNNNNNNNTTGTTGGGCTCGGTGGTCGTGTGAGTANNNNNNNNNNNNNNN-NNNNNNGGTGGGGTGCAGTAGGGATTTTGGGATTGGGTGTTTATTGGTRCGCGTTCGAACGGT
n08AEP07   TCATACCAATTTTGACACGGGGTCATAGCAGCATACGCAGCAAGGCTGCTCCAGGGGATTAAGCACCAATTCCCTAAACATGCCCGAAATACCCCCTTCAGCACGCCTCCTATATGGTAACTTGTGTATATGTAGGCCGGGCAATTGGATGAACCTGAACAGATACAACGAACGCCTCATTATCTGAATTATACGGAACGCTGCAGGGTGCGTGTAGGTGGGCTGCTTTGGTGAAACAAACAAATTCACATCACCCGCTTCATGAAATCCTTGTCTGCGTTCCTCTGCCACCCTAATCCTATGCTCTCGAACATTGGCCCTTAAACCGATAAATACCCGTAAAATAACTGAGTAGCGAAACGAACCATATCCCCGGGGTAATTTGCGAGTGCGCTTAAAAGTAAGCTGAACCACCGTTCTCAAGAGAACGCGCTCTTYCGGCCGATCAAGCACTAGAATCCCAACTTATCTTACAGCAACGGATGACGGTAGCACACACAATGTTTATCCGTAAGAAATACACAACATTCTACAAGAGTCTCAAAAACACTAAAATTAAACACAGTCACACCTCGGCCCTAGTACATCACCGCAACGAAGAGAAATACTCTGCTTTTCCGTTGAAACCCATGACAACTCAAACAATCAGGCATCTAACCCCTCAACGTATAGATAACTCTTAACAGAGACTCATGGTGGAGGAGCACCACGGCGCCGACCGGGCATAGAGAGCGTGAATTAGACGAAGGTGATCGCCAAGGCGAGTCCAAAAATTCCCCTTCCCCGTTAGGGGGGAGTAGTCCCGGACGCGGGTGGCGATTCCTGGGTTATGGAATAAAGAAAACCGCTCTCACCTGTTGCAAGACCCCTCCGCGGGAAACCAGCACAAATTGCGGGGGCGCTCCCTTTTGCCGGTACACCGTGAATCGGATTTGAAGCTGTAGAGTGACTAGTTGTAGTGCCATAGGAGGGACGTTATGAAAAGACAGAAGTATCGACCGGAAATGCCATTGTGTATCTAAGGTAGAGCGATTTGAGCCGATTGGGCTCTGYTAGGGTGACGGTACTTCCTAGTTCCCATGAGCTGGATAGGACATTCCCTTGCGGACCCTTGTCGGTACTAAATTAGTCATAAGGAATATAATGGTTTACAAACCGCAAAAAGTACGTCCCTCATGGCGTGCGCGAGGACTCTGTCGGTTCAAGGTGGTCGCGCAGGCGATATGCTCCACACAGACTTAAGGGCGGGCGTAACCGAGCACCGCCTCCACTAAGGAGGCGCACAGAGCCTTTATGTAGTAGCATGTTAACATGCCCGCTCCCGGGACGGACAGTCACGAAAGGGGCCTTGGCACGGAAGGACGCCACATTAAACCGATTGCTTGATGGACATACAGGGTACCTCTGATTTTCTATTTACCCACGCTCCAAAATTAACTCAACCACTCTACAACATAAAAATCACACTATCTATAATATTGCTGACCCTGACCAACTATTCGCCCCTCAACTAAACCTACCTTTTCCAAACCAACCAAGGCATGCACTTCAGTCCTAACCGCCCTATACAACTTAAAGCGTCCTCGACCAGCCACCTATCGCCCCGGACACCACGCACAGAAACCACCTGCGGCCAGATAGGCCTACCATAGAAGCCCAACAATACAGTACCCCAATGCGGGAACGTGTGCCCATTTCGAATAGCCGCTTCAGGCACTCATGGGGGTCAATGCAATTCTATATCTACGTCTACCGACCTTCGAGCGAATCGCCACAGCAGTCTGAATTAATGGTTTCGTTTGTTCTATGCACGCGGCTCCAGAACCACCGGCCCAAGACTGTGGAGATGCCAAAGGACACGACGTTCAACCGTTTAGCCGAGTTGGCTTAGGGGTGTATTGGAGTCGCCGAAGTTTCAGTCCCCAATCTATGCCTGTGGGGTTTCTGGGATTTCTAAATTTGTTAAAAATACCCTCATAAACGGTATTCGCAACGGGACTCTGTGTGCCGTGCCCTTACTTCAGGACTTCTGCGAGCCCCCCTGACCCCCTCACTTATAACTCCACGTGTGTACGGTGTGGTATTCCCATTTGTACAGCGCGTCCACTATGCCTCGAAACTCTAGCTATCACACACTTGCACGCATGTTGTGGGAGTGACGGTACACGTGCCCACACCCTTACAAAACAGACCCAGCCTCAATCTAAAAGCACCAGAAACCTCCCATTCCAACTCTAGAGCATGCTCGCTTTTCCCACAGACACCCCGCCGCACATAAACAAACCTAACGTTGAGTACTTATTGGACACACACAACTGACCGCCAGGATCCTTACAATCCCTAACCCCCACAGATCCCACGCACCTCACTTAGATTGTGCCAATAGAGCCTGCCCTTCAGCGGGCAGGTACCGGCCCACGGTGAACAACCAGCCAGCTTTCTTGCGTTGGCAAATATTCCAGCATCAGTTTGACAGTGAAGAAACAGTTTTGGAACAATCGCATTACTTTGAAATGCACACCCTCACGCCCCCCCAAATTCCGAAAAAGCCCAAATAGGCAAAGATTATTATAAATAGCGACTAGTTACTACCAACCGATCGCAATACATAACGCCCAACCACCACCCACACGCATAAGAACCCAATACCACAACCCCAAACCCTTACCAACAAAATAGAAGTTAACACTTATATTGAGAAATCTCTATACATAACCATAAGCTTACTCCAGTTGATTACCTGATTAGTGCTAAATTATCCATCAGACACAGGAAATACTAGTGGGGAATTCCAGTTCGCGGGAAGGTCGGATACAGGGGCACAAGTTGTACAATGACCGTTGACACATCCCGCACGGAGATGCTGCCCTCCGGAGGCACGTGCCCTAAAGGGGATCCACACCTCAAACAGCACTCTCGGTTACTGGATGCACAGAAAAAGTTATACCGTAAGAAGCACCCCGTTCATACGTTAGACTCTTGTAACACAGGCGACAAGGCCACCCAAATTCAAGATGTAGACTCGGTTTAGCAAGACAATTCAGTGCCCACCGATTAGATACCAAAAGCAGTACACCAACAAGATCAAAACAACCGTGAAAGGCCAATAATCAAACCAAACAAAAAGGCAGAAAGACCGCGCTAAACACACTACAATTATTAACGTTACTCCCCATAACCAAGCAAGACCAGCTTTAAAGCGGTGGTCCTGGAATACTCAGCAAATCGTTGCTACACCCTACAAGCAACATCCCCAAAAATCAGCCTCTAATGTTATGTTCGATCAACACAGTCCGACTAGGATCGTTTGGCATCAGCTGTCACACCGAGGTTTTATATCCAGCGTTTGTTCTAGATAAGGACCCATAGAGTGGTGCCTGCATTTGGAGAAACTTGACTAGCACGGTGTGGTTGGACACACTTGCCTCCCTCAGGAAAACCATCCGTGTAACCGAATCTGAACTCCTTTTAGACGTACATACTTATGTTGCATCGGCGATACGACCGACCCAACGTTTCTGTGACCTACAACGGGCGCGGTGCACTCACCCCATACCTAATCCCTCCCTTCCGGACTACATAGACCGGCCTAAAGCAGTTATTTACTACTCAAGGCGAAACTNNAATTGCTTGTTTGTGGTGGGTACTCTTGGCGTGGGTGAGTGTTTATGGTTATCGCTTGTTGGATGGTGTTGTTGGGCTCGATGGTCGTGTGGGTGTGATGGGGGGGTGGG-TCGGGAGGTGGGATGCTGTAGGGATTTTGGGATTAGGTGCTCATTGGTGCGCGTTCGAACGGT
n1665      TCATACCAATTTTGACACGGGGTCATAGCAGCATACGCAGCAAGGCTGCTCCAGGGGATTAAGCACCAATTCCCTAAACATGCCCGAAATACCCCCTTCAGCACGCCTCCTATATGGTAACTTGTGTATATGTAGGCCGGGCAATTGGATGAACCTGAACAGATACAACGAACGCCTCATTATCTGAATTATACGGAACGCNNNNNNNNNCSTGTAGGTGGGCTGCTTTGGTGAAACAAACAAATTCACATCACCCGCTTCATGAAATCCTTGTCTGCGTTNNNCTGCCACCCTAATCCTATGCTCTCGAACATTGGCCCTTAAACCGATAAATACCCGTAAAATAACTGAGTAGCGAAACGAACCATATCCCCGGGGTAATTTGCGAGTGCGCTTAAAAGTAAGCTGAACCACCGTTCTCAAGAGAACGCGCTCTTTCGGCCGATCAAGCACTAGAATCCCAACTTATCTTACAGCAACGGATGACGGTAGCACACACAATGTTTATCCGTAAGAAATACACAACATTCTACAAGAGTYNNNNNNACACTAAAATTAAACACAGTCACACCTCGGCCCTAGTACATCACCGCAACGAAGAGAAATACTCTGCTTTTCCGTTGAAACCCATGACAACTCAAACAATCAGGCATCTAACCCCTCAACGTATAGATAACTCTTAACAGAGACTCATGGTGGAGGAGCACCACGGCGCCGACCGGGCATAGANNNNNNNNNNNNNNNNAAGGTGATCGCCAAGGCGAGTCCAAAAATTCCCCTTCCCCGTTAGGGGGGAGTANNNNNNNNCGCGGGTGGYGATTCCTGGGNTATGGAANNNAGAAAACCGCTCTCACCTGTTGCAAGACCCCTCCGCGGGAAACCAGCACAAATTGCGGGGGCGCTCCCTTTTGCCGGTACACCGTGAATCGGATTTGAAGCTGTAGAGNNACTAGTTGTAGTGCCATAGGAGGGACGTTATGAAAAGACAGAAGTATCGACCGGAAATGCCATTGTGTATCTAAGGTAGAGCGATTTGAGCCGATTGGGCTCTGCTAGGGTGACGGTACTTCCTAGTTCCCATGAGCTGGATAGGACATTCCCTTGCGGACCCTTGTCGGTACTAAATTAGTCATAAGGRATATAATGGTTTACAAACCGCAAAAAGTACGTCCCTCATGGYGTGCGCGAGGACTCTGTCGGTTCAAGGTGGTCGCGCAGGCGATATGCTCCACACAGACTTAAGGGCGGGCGTAACCGAGCACCGCCTCCACTAAGGAGGCGCACAGAGCCTTTATGTAGTAGCATGTTAACATGCCCGCTCCCGGGACGGACAGTCACGAAAGGGGCCTTGGCACGGAAGGACGCCACATTAAACCGATTGCTTGATGGACATACAGGGTACCTCTGATTTTCTATTTACCCACGCTCCAAAATTAACTCAACCACTCTACAACATAAAAATCACACTATCTATAATATTGCTGACCCTGACCAACTATTCGYCCYTYAACTAAACCTACCTTTTCCAAACCAACCAAGGCATGCACTTCAGTCCTAACCGCCCTATACAACTTAAAGCGTCCTCGACCAGCCACCTATCGCCCCGGACACCACGCACAGAAACCACCTGCGGCCAGATAGGCCTACCATAGAAGCCCAACAATACAGTGCCCCAATGCGGGAACGTGTGCCCATTTCGAATAGCCGCTTCAGGCACTCATGGGGGTCAATGCAATTCTATATCTACGTCTACCGACCTTCGAGCGAATCGCCACAGCAGTCTGAATTAATGGTTTCGTTTGTTCTATGCACGCGGCTCCAGAACCACCGGCCCAAGACTGTAGAGATGCCAAAGGACACGACGTTCAACCGTTTAGCCGAGTTGGCTTAGGGGTGTATTGGAGTCGCCGAAGTTTCAGTCCCCAATCTATGCCTGTGGGGTTTCTGGGATTTCTAAATTTGTTAAAAATACCCTCATAAACGGTATTCGCAACGGGACTCTGTGTGCCGTGCCCTTACTTCAGGACTTCTGCGAGCCCCCCTGACCCCCTCACTTATAACTCCACGTGTGTACGGTGTGGTATTCCCATTTGTATAGCGCGTCCACTATGCCTCGAAACTCTAGCTATCACACACTTGCACGCATGTTGTGGGAGTGACGGTACACGTGCCCACACCCTTACAAAACAGACCCAGCCTCAATCTAAAAGCACCAGAAACCTCCCATTCCAACTCTAGAGCATGCTCGCTTTTCCCACAGACACCCCGCCGCACATAAACAAACCTAACGTTGAGTACTTATTGGACACACACAACTGACCGCCAGGATCCTTACAATCCCTAACCCCCACAGATCCCACGCACCTCACTTAGATTGTGCCAATAGAGCCTGCCCTTCAGCGGGCAGGTACCGGCCCACKGTKAACAACCAGCCAGCTTTCTTGCGTTGGCAAATATTCCAGCATCAGTTTGACAGTGAAGAAACAGTTTTGGAACAATCGCATTACTTTGAAATGCACACCCTCACGCCCCCCCAAATTCCGAAAAAGCCCAAATAGGCAAAGATTATTATAAATAGCGACTAGTTACTACCAACCGATCGCAATACATAACGCCCAACCACCACCCACACGCATAAGAACCCAATACCACAACCCCAAACCCTTACCAANAAAATAGAAGTTAACACTTATATTGAGAAATCTCTATACATAACCATAAGCTTACTCCAGTTGATTACCTGATTAGTGCTAAATTATCCATCAGACACAGGAAATACTAGTGGGGAATTCCAGTTCGCGGGAAGGTCGGATACAGGGGCACAAGTTGTACAATGACCGTTGACACATCCCGCACGGAGATGCTGCCCTCCGGAGGCACVTGCNNNAAAGGGGATCCACACCTCAAACAGCACTCTCGGTTACTGGATGCACAGAAANAGTTATACCGTAAGAAGCACCCCGTTCATACGTTAGACTCTTGTAACACAGGCGACAAGGCCACCCAAATTCAAGATGTAGACTCGGTTTAGCAAGACAATTCAGTGCCCACCGATTAGATACCAAAAGCAGTACACCAACAAGATCAAAACAACCGTGAAAGGCCAATAATCAAACCAAACAAAAAGGCAGAAAGACCGCGCTAAACACACTACAATTATTAACGTTACTCCCCATAACCAAGCAAGACCAGCTTTAAAGCGGTGGTCCTGGAATACTCAGCAAATCGTTGCTACACCCTACAAGCAACATCCCCAAAAATCAGCCTCTAATGTTATGTTCGATCAACACAGTCCGACTAGGATCGTTTGGCATCAGCTGTCACACCGAGGTTTTATATCCAGCGTTTGTTYNNNATAAGGACCCATAGAGTGGTGCCTGCATTTGGAGAAACTTGACTAGCACGGTGTGGTTGGACACACTTGCCTCCCTCAGGAAAACCATCCGTGTAACCGAATCTGAACTCCTTTTAGACGTACATACTTATGTTGCATCGGCGATACGACCGACCCAACGTTTCTGTGACCTACAACGGGCGCGGTGCACTCACCCCATACCTAATCCCTCCCTTCCGGACTACATAGACCGGCCTAAAGCAGTTATTTACTACTCAAGGCGAAACTN-AATTGCTTGTTTGTGGTGGGTACTCTTGGCGTGGGTGAGTGTTTATGGTTATCGCTTGTTGGATGGTGTTGTTGGGCTCGATGGTCGTGTGGGTGTNNNNNNNNNNNGGG-TCGGGAGGTGGGATGCTGTAGGGATTTTGGGATTAGGTGCTCATTGGTGCGCGTTCGAACGGT
n1666      TCATACCAATTTTGACACGGGGTCATAGCAGCATACGCAGCAAGGCTGCTCCAGGGGATTAAGCACCAATTCCCTAAACATGCCCGAAATACCCCCTTCAGCACGCCTCCTATATGGTAACTTGTGTATATGTAGGCCGGGCAATTGGATGAACCTGAACAGATACAACGAACGCCTCATTATCTGAATTATACGGAACGCTGCNNGGTGCGTGTAGGTGGGCTGCTTTGGTGAAACAAACAAATTCACATCACCCGCTTCATGAAATCCTTGTCTGCGTTCCTCTGCCACCCTAATCCTATGCTCTCGAACATTGGCCCTTAAACCGATAAATACCCGTAAAATAACTGAGTAGCGAAACGAACCATATCCCCGGGGTAATTTGCGAGTGCGCTTAAAAGTAAGCTGAACCACCGTTCTCAAGAGAACGCGCTCTTTCGGCCGATCAAGCACTAGAATCCCAACTTATCTTACAGCAACGGATGACGGTAGCACACACAATGTTTATCCGTAAGAAATACACAACATTCTACAAGAGTCTCAAAAACACTAAAATTAAACACAGTCACACCTCGGCCCTAGTACATCACCGCAACGAAGAGAAATACTCTGCTTTTCCGTTGAAACCCATGACAACTCAAACAATCAGGCATCTAACCCCTCAACGTATAGATAACTCTTAACAGAGACTCATGGTGGAGGAGCACCACGGCGCCGACCGGGCATAGAGAGCGTGAATTAGACGAAGGTGATCGCCAAGGCGAGTCCAAAAATTCCCCTTCCCCGTTAGGGGGGAGTAGTCCCGGACGCGGGTGGCGATTCCTGGGTTATGGAATAAAGAAAACCGCTCTCACCTGTTGCAAGACCCCTCCGCGGGAAACCAGCACAAATTGCGGGGGCGCTCCCTTTTGCCGGTACACCGTGAATCGGATTTGAAGCTGTAGAGTGACTAGTTGTAGTGCCATAGGAGGGACGTTATGAAAAGACAGAAGTATCGACCGGAAATGCCATTGTGTATCTAAGGTAGAGCGATTTGAGCCGATTGGGCTCTGCTAGGGTGACGGTACTTCCTAGTTCCCATGAGCTGGATAGGACATTCCCTTGCGGACCCTTGTCGGTACTAAATTAGTCATAAGGAATATAATGGTTTACAAACCGCAAAAAGTACGTCCCTCATGGCGTGCGCGAGGACTCTGTCGGTTCAAGGTGGTCGCGCAGGCGATATGCTCCACACAGACTTAAGGGCGGGCGTAACCGAGCACCGCCTCCACTAAGGAGGCGCACAGAGCCTTTATGTAGTAGCATGTTAACATGCCCGCTCCCGGGACGGACAGTCACGAAAGGGGCCTTGGCACGGAAGGACGCCACATTAAACCGATTGCTTGATGGACATACAGGGTACCTCTGATTTTCTATTTACCCACGCTCCAAAATTAACTCAACCACTCTACAACATAAAAATCACACTATCTATAATATTGCTGACCCTGACCAACTATTCGCCCCTCAACTAAACCTACCTTTTCCAAACCAACCAAGGCATGCACTTCAATCCTAACCGCCCTATACAACTTAAAGCGTCCTCGACCAGCCACCTATCGCCCCGGACACCACGCACAGAAACCACCTGCGGCCAGATAGGCCTACCATAGAAGCCCAACAATACAGTACCCCAATGCGGGAACGTGTGCCCATTTCGAATAGCCGCTTCAGGCACTCATGGGGGTCAATGCAATTCTATATCTACGTCTACCGACCTTCGAGCGAATCGCCACAGCAGTCTGAATTAATGGTTTCGTTTGTTCTATGCACGCGGCTCCAGAACCACCGGCCCAAGACTGTGGAGATGCCAAAGGACACGACGTTCAACCGTTTAGCCGAGTTGGCTTAGGGGTGTATTGGAGTCGCCGAAGTTTCAGTCCCCAATCTATGCCTGTGGGGTTTCTGGGATTTCTAAATTTGTTAAAAATACCCTCATAAACGGTATTCGCAACGGGACTCTGTGTGCCGTGCCCTTACTTCAGGACTTCTGCGAGCCCCCCTGACCCCCTCACTTATAACTCCACGTGTGTACGGTGTGGTATTCCCATTTGTACAGCGCGTCCACTATGCCTCGAAACTCTAGCTATCACACACTTGCACGCATATTGTGGGAGTGACGGTACACGTGCCCACACCCTTACAAAACAGACCCAGCCTCAATCTAAAAGCACCAGAAACCTCCCATTCCAACTCTAGAGCATGCTCGCTTTTCCCACAGACACCCCGCCGCACATAAACAAACCTAACGTTGAGTACTTATTGGACACACACAACTGACCGCCAGGATCCTTACAATCCCTAACCCCCACAGATCCCACGCACCTCACTTAGATTGTGCCAATAGAGCCTGCCCTTCAGCGGGCAGGTACCGGCCCACGGTGAACAACCAGCCAGCTTTCTTGCGTTGGCAAATATTCCAGCATCAGTTTGACAGTGAAGAAACAGTTTTGGAACAATCGCATTACTTTGAAATGCACACCCTCACGCCCCCCCAAATTCCGAAAAAGCCCAAATAGGCAAAGATTATTATAAATAGCGACTAGTTACTACCAACCGATCGCAATACATAACGCCCAACCACCACCCACACGCATAAGAACCCAATACCACAACCCCAAACCCTTACCAACAAAATAGAAGTTAACACTTATATTGAGAAATCTCTATACATAACCATAAGCTTACTCCAGTTGATTACCTGATTAGTGCTAAATTATCCATCAGACACAGGAAATACTAGTGGGGAATTCCAGTTCGCGGGAAGGTCGGATACAGGGGCACAAGTTGTACAATGACCGTTGACACATCCCGCACGGAGATGCTGCCCTCCGGAGGCACGTGCCCTAAAGGGGATCCACACCTCAAACAGCACTCTCGGTTACTGGATGCACAGAAAAAGTTATACCGTAAGAAGCACCCCGTTCATACGTTAGACTCTTGTAACACAGGCGACAAGGCCACCCAAATTCAAGATGTAGACTCRGTTTAGCAAGACAATTCAGTGCCCACCGATTAGATACCAAAAGCAGTACACCAACAAGATCAAAACAACCGTGAAAGGCCAATAATCAAACCAAACAAAAAGGCAGAAAGACCGCGCTAAACACACTACAATTATTAACGTTACTCCCCATAACCAAGCAAGACCAGCTTTAAAGCGGTGGTCCTGGAATACTCAGCAAATCGTTGCTACACCCTACAAGCAACATCCCCAAAAATCAGCCTCTAATGTTATGTTCGATCAACACAGTCCGACTAGGATCGTTTGGCATCAGCTGTCACACCGAGGTTTTATATCCAGCGTTTGTTCTAGATAAGGACCCATAGAGTGGTGCCTGCATTTGGAGAAACTTGACTAGCACGGTGTGGTTGGACACACTTGCCTCCCTCAGGAAAACCATCCGTGTAACCGAATCTGAACTCCTTTTAGACGTACATACTTATGTTGCATCGGCGATACGACCGACCCAACGTTTCTGTGACCTACAACGGGCGCGGTGCACTCACCCCATACCTAATCCCTCCCTTCCGGACTACATAGACCGGCCTAAAGCAGTTATTTACTACTCAAGGCGAAACTT-AATTGCTTGTTTGTGGTGGGTACTCTTGGCGTGGGTGAGTGTTTATGGTTATCGCTTGTTGGATGGTGTTGTTGGGCTCGATGGTCGTGTGGGTGTGATGGGGGGGTGGG-TCGGGAGGTGGGATGCTGTAGGGATTTTGGGATTAGGTGCTCATTGGTGCGCGTTCGAACGGT
n2973      TCCCATCAATCTTGACACAGGGTCATAGCAGCATACGCAGCAAGGCTGCCCCGGGGGATTAAGCACCAATTCCCTAAACATGCCCGAAATACCCCCTTCAGCACGCCTCTTATACGGTAACTTGTGTATATGTAGGCCGGGCAATTGGATGAACCTGAACAGATACAACGAACGCCTCATTATCTGAATTATACGGAACGCTGCAGGGTGCGTGTAGGTGGGCTGCTTTGGTGAAACAAACAAACTAACATCACCCGCTTCGCGAAACCCTTGTCTGCGTTCCTCTGCCACCCTAATCCTATGCTCTCAAACATTGGCCCTTAAACCGACATATACCCGTAAAATAACTGAGTAGCGAAACGAACCATATCCCCGGGGTAATTCGCGAGTGCGCTTAGTAGTAAGCTGAACCACCGTTCTCAAGAGAACGCGCTCTTTCGGCCGATCAAGCACTAGAACCCCAACTAATCTTACAGCAACGAATGATGGTAGCACACACAACGTTTATCCGTAAGAAATACACAATATTCTACAAAGGTCTCAAAAACACTAAAATTAAACACAGTCACACCTTGGCCCCAGTACATTACCGCAACGAAGAGAAAGACTCCACTTTCCCGTTGAAACCCATGACAACTCAAACAAACAGACATCTGACCCCTCAACGAATAGATAACTCTTAACAGAGACTCATGGTGGAGGAGCACCACGGCGCCGACTGGGCATAGAGAGCGTGAATTAGACGAAGGTGATCGCCAAGGCGAGTCCAAAAATTCCCCTTCCCCGTTAGGGGGGAGTAGTCCCGGACGCGGGTGGCGATTCCCGGGTTATGGAATAAAGAAAACCGCTCTCACCTGTTGCAAGACCCCTCCGCGGGAAACCAGCACAAATTGCGGGGGCGCTCCCTTTTGCCGGTACACCGTGAATCGGATTTGAAGCTGTAGAGTGACTAGTTGTAGTGCCATAGGAGGGACGTTATGAAAAGACAGAAGTATCGACCGGAAATGCCATTGCGTATCTAAGGTAGAGCGATTTGAGCCGATTGGGCTCTGCTAGGGTGATGGTACTTCCTAGTTCCCATGAGCTGGATAGGACATTCCCTTGCGGACCCTTGTCGGTACTAAATTAGTTATAAGGAATATAATGGTTTACAATCCGCAAAAAGTACGTCCCCCATGGCGTGCGCGAGGACTCTGTCGGTTCAAGGTGGTCGCGCAGGCGATATGCTCCGTATAGACTTAAGGGCGGGCATAATCGAGCACCGCCTCCACTAAGGAGGCGCACAGAGCCTTTATGTAGTAGCATGTTAACATGCTCGCTCCCGGGACGGACAGTCACGAAAGGGGCCTTGGCACGGAAGGACGCCACATTAAACCGATTGCTTGATGGACATACAGNGTACCTCTGATTTCCTATTTACCCACGCTCCAAAATTGACTCCACCACCCTACAACATAAAAACTACACTATCTATAACATTGCTGACCCCGACCAACTATTCATTCCTCAACTAAACCTACCTTTCCCAAACTAACCAAGGCATGCACTTTAATCCTAACCGCCCTATACAACCTAAAGTGTCCTCGACCAGTCACCTATCGCCTCGGACACCACGCACAGAAACCACCTGCGGCCAGACAGGCCTACCATAGAAGCCCAACGGTACAGTGCCTCAACGCGGGAACGTGTGCTCATTTCGAATAGCCGCTTCAGGCACTCATGGGGGTTAATGCAATTCTATATCTGTGTCTACCGATCTTCGAGCGAATCGCCACAGCAGCCTGAATTAATGGTTTCGTTTGTTCTATGCACGCGGTTCCAGAACCACCGGCTCAAGACCGTGGAGATGCCAAAGGACACGACGCTTAACCGTTTAGCCGAGTTGGCTTAGGGGTGTATTGGAGTCGTCGAAGTTTCAGTCCCCAATCTATGCCTGTGGGGTTTCTGGGATTTCTAAATTTGTTAAAAATACCCTCATACACAACATTCGCAACGGGACTCTGTGTGCCGTGCCCTTACTTCAGGATTCCTGCGAGCCCCCCTGACCCCCTCATTTATAACCCCACGCGTGTGCGGCGTGGTATTCCTATTTGTATAGCGCGTCCACTATGCTTCGAAACTCTAGCTATCACACACTTGCACGCACGTTGTGGGGGCGATGGTACACGTGCCCATACCCTTACAAAACAAACTCAACCTCAACCTAAAAACACCAGAAACCTCCCATTCCAACTCTGGAGCGTGCTTGTTTTCCCCACAGACACCCCGCCGCACATAAACAAACCTAACGTTGAGCACTTATTGGACACACACAACTGACCGCCAGGATCCTTACAATTCCTAACCCCCACAGATCCCACGCACCTCACTTAGATTGCGCCAATAGAGCCTGCCCTCCAGCGGGCAGGTACCGGCCCACGGTGAACGATCAGCCAACCTTCTCGCGCTGGCAAATATCCCAGCATCAGTTTGACAGCGAAGAAACAGTTTTGGAACAATCGCATTACTTTGAAATGCACACCCTCACGCCCTCCCAAATTCCGAAAAAGCCCAAATAGGCAAAGGCTATTATAAACAGCGACCAGTTACTACCAACCGACCACAATACATAACGCCCAACCACCACCCATACGCATAAGAACCTAATACCACAACCCCAAACCCTTACCAACGAAATAGAAGTTAACACCTATATTGGGAAATCTCTATACATAACCATAAGCTTACTCCAGCTGATTACCTGATTAGTGCTAAATTATCCATCAGACACAGGAAATACTAGTGGGGAATTCCAGTTCGCGGGAAGGCCGGATACAGGGGCACAAGTCGTACAATGACCGTTGACGCACCCCGCACGGAGATGCTGCCCTCCGGAGGCACGTGCCCTAAAGGGGATCCACACCCCAAACAGCACTCTCGGTTACTGGATGCACAGAAAAAGTTATACCGTAAGAAGCACCCCGTTCATACGTTAGATTCTTGTAACACGGGCGACAAGGCCACCCAAATTCAAGATGTAGACTCGGTTTAGCAAGACAATTTAGTGCTCATCGAGTAGATACCAGAAGCAGTACACCAACAAGAACAAAACAACCGCGAAAGGCCAATAACCAAACCAAACAAAAAGGCAGAAAGACCGCGCTAAACATACCACAATTATTAATGTTACCCCCCATAACCAAGCAAGACCAGCTTTAAAGCGGTGGTCCTGGAATATCCAGCAAATTGTTGCTATACCCTACAAGCAACATCCCCAAAAATCAGCCTCTAATATTATGTTCGATCGACACAGTCCGACTAGGATTGTTTGGCATCAGCTGTCACACCGAGGTTTTATATCCAGCGTTTGTTCTAGATAAGGACCCACAGAGTGGTGCCTGCATTTGGAGAAACTTGACTGGCACGGTGTGGTTGGACACACTTGCCTCCCTTAGGAAAACCATTCGTGTAACCGAATCTGAACTCCTTTTAGACGTACATACCTACGTTGCACCGGCGATACGACCAACCCAACGTTTCTGTGACCTACAACGGGCGCGGTGCACTCGCTCCATACCTAATCCCTCCCTTCCGGACCATATAGACCGGCCTAAAGCAGTTATTTACTACTCAAGGCGAAACTT-AATTGCTTGTTTGTGGTGGGTACTCTTGGTGTGGGTGGGTGTTTATGGTTATCGCTTGTTGGATGGTGTTGTTGGGCTCGGTGGTCGTGTGAGTGTGATGGAAGGGTGGG-TTGGAAGGTGGGGTGCAGTAGGGATTTTGGGATTGGGTGTTTATTGGTGCGCGCTCGAACGGT
n2980      NNCCATCAATCTTGACACAGGGTCATAGNNNNNTACGCAGCAAGGCTGCCCCGGGGGATTAAGCACCAATTCCCTAAACANNNNNNNNNNNNNNNNNNNNNNNNNNNNNNNNNACGGTAACTTGTGNNNATGTANNNNNNGCAATTGGATGAACCTGAACAGATACAACGAACGCCTCATTATCTGAATTATACGGAACGCTGCAGGGTGNNNNNNNNTGGGCTGCTTTGGTGAAACAAACAAACTAACATCACCCGCTTCGCGAAACCCTTGTCTGCGTTCCTCTGCCACCCTAATCCTATGCTCTCAAACATTGGCCCTTAAACCGACATATACCCGTAAAATAACTRAGTAGCGAAACGAACCATATCCCCGGGGTAATTCGCGAGTGCGCTTAGTAGTAAGCTGAACCACCGTTCTCAAGAGAANGCGCTCTTTCGGCCGATCAAGCACTAGAACCCCAACTAATCTTRNNNNNNNNNNNGATGGTAGCACACACAACGTTTANCCGTAARAAATAYANNNNNNNNNACAAAGGTTTCAAAAACACTAAAATTNAACACARTNNCACCTTGRCCCCAGTAYNNNNNNNNNANNNAGAGAAAGACTCCACTTTCCCGTTGAAACCCATGNNNNNNNAAACAAACAGACATCTGACYNNNNNNNNNNNNGATAACTCTTAACAGAGACTCATGGTGGARRARCACCACGGCNNNNNNTGGGCATAGAGAGCGTGANNNNNACGAAGGTGATCGCCAAGGCGAGTCCAAAAATTCCCCTTCCNNNNNNNNGDGGAGTAGTCCCGGACGCNNNNNNNGATTCCCGGGTTATGNNNNNNNNAAAACCGCTCTCACCTGTTGCAAGACCCCTCCGCRRGAANNNNNNNNNNNNNNNNNNNNNNNNNNNNNNNNNNNNNNNNNNNNNNNNNNNNNNNNNNNNNNTAGAGTGACTAGTTGTAGTGCBNNNNNARGGACGTTATGAAAAGACAGAAGTATCGACCGGAAATGCYATTGCGTATCTAAGGTAGAGCGATTTGAGCCGATTGGGCTYTGCTAGGGTGATGGTACTTCCTAGTTCNNATGAGCTGGATAGGACATTCCCTTGCGGACYCTTGTNNGTACTAAATTAGTTATAAGGNNNNNNNNNNNTTACAATCCGCAAAAAGTACGTCCCCCATRGCGTNCGCSAGGACTCTGTCNRTNNNNNGTGGTCGCGCAGGCGATATGCTCCGTATNNNNNNAARGGCGGGCATAATCKAGCACCGCCTCCACTAAGGAGGCGCACAGAGCCTTTATGTAGTAGCATGTTAACATGCTCGCTCYTGGGACGGAYNNNNNNNNANNRRGYCTTGGCACGGAAGGACGCCACATTANNNNNNNNNNNNNNNNNNNNNNNNNNNTACCTYTGATTTCCTATTTACCCACGCTCCAAAANNNNNNNNNNNNNNNNNNNNNNNNNAAACTACACTATCTATAACATTGCTGACCCCGACCAACTATTCATNNCTCAACTAAACCTACCTTTCCCAAACTAACCAAGGCATGCACTTTAATCCTAACCGCCCTATACAACCTAAAGTGTCCTCGACCAGTCACCTATCGCCTCGGACACCACGCACAGAAACCACCTGCGGCCAGACAGGCCTACCATAGAAGYCYAANNNTAYNNTGCCTCAACGCGGGAACGTGTGCTCATTTCGAATAGCCGCTTCAGGTANNNNNNNNGGTTAATGCAATTCTATATCTGTGTCTACCGATCTTCGAGCGAATCGCCACARCARNNNNNNNNNNNNGTTTCGTTTGTTCNNNNNNNNNNNNNNNNGAACCACCGGCTCAAGACCGTGGAGATGCCAAAGGACACGACGCTTAACCGTTTAGCCGAGTTGGCTTAGGGGTGTATTGGAGTCGTCGAAGTTTCAGTCCCCAATCTATGCCTGTGGGGTTTCTGGGATTTCNNAATTTGTTAAAAATACCCTCATACACAAYATTCGCAACGGGACTTTNNNNNNNNNNNNNNNNNNNNNNNNNNNNNNNNNNCCCCCCTGACCCCCTCATTTATAACCCCACGCGTGTGCGRCGTGGTATTCCTATTTGTATAGCGCGTCCACTATGCTTCGAAACTCTAGCTATCACACACTTGCACGCACGTTGTNNNNNNNNNNNNNCACGTGCCCAYACCYNNNNNNNNNNNNNNNNNNNNNNNNNNNNNAACACCAGAAACCTCCCATTCCAACTCTGGAGCGTGCTTNTTTTCCCCACAGACACCCCGCNNNNNATAAACAAACCTAACGTTGAGCACTTATTGGACACACACAACTGACCGCCAGGANNNNNNNAATTCCTAACCCCCACAGATCCCACGCACCTCNNNNNNNNNNNNNNNATAGAGCCTGCCCTCCAGCGGGCAGGTACCGGCCCACGGTNAACNATCAGCCAACCTTCTCGCGCTGGCAAATATCCCAGCATCAGTTTGACAGCGAAGAAACAGTTTTGGAACAATCGCATTACTTTRNAATGCACACCCTCACGCCCTCCCAAATNNNNNNNNNNNNNNNNNNNNNNAAGGCTATTATAAACAGYGACNNNNNNNNNYCAACCGACCACAATACATAACGCCCAACCACCACCCATNNNNNNAAGAACCTAATACCACAACCCCAAACCCTTACCAACGAAATAGAAGTTAACACCTATATTGGGAAATCTCTATACATAACCATAAGCTNNCTCCAGCTGATTACCTGATTAGTGCTAAATTATCCATCAGACACAGGAAATACTAGTGGGGAANNCCAGTTCGCGGGAAGGCCGRATACAGGGGCACAARTCGTAYNATGACCGTTGACGCACCCCGCACGGAGATGCTGCCYTNNNNNNNNNNNNNNNNNAAAGGGGATCCACANNNNAAACARCACTCTCGGTTACTGGATGCACAGAANNNNNNNTACCGTAAGAAGCACCCCGTTCATANNNNNNNNNCTTNNNNNNNNNNNNNNAAGGCCACCCAAATTCAAGATGTAGACTCGGTTTAGCAAGACAATTTAGTGCTNNNNNNNNNNNNACCAGAAGCAGTACACCAACAAGAACAAAACAACCGCGAAAGGCCAATAACCAANNNNAACAAAAAGGYAGAAAGACCGCGCTAAACATACCACAATNNNNAANNNNNNNCCCCATAACCAAGCAAGACCARNNNTAAAGCRGTGGTCCTGGAATATCCAGCAAATTGTTGCTATACCCTACAAGCAACATCCCCAAAANNNNGCCTCTAATATTAWNNNNNNNCGACACAGTCCGACTAGGATTGTTTGGCATCAGCTGTCACACCGAGGTTTTATATCCAGCGTTTNNNNNNNNNNAKGACCCACAGAGTRRTGCCTGCANNNNNRRAAACTTRACTGRCACGGTGTGGTTGGACACACTTGCCTCCCTTAGGAAAACCATTCGTGTAAYYGAATCTNAACTCCTTTTAGACGTACATACCTACGTTGCACCGGCGATACRACCAACCCAACGTTTCWGTGACCTACAACRGGCGCRGTGCNNNCGCTCCATACCTAATCCCTCCCTTCCRGACCATATAGACCGGCCTAAAGCAGTTATTTACNNNNNNNNNNNNNNNNN-AATTRCTTGNNNGTRGTGGGTACTCTTGGTGTGNGTGGGTGTTTATGGTTATCGCTTGTTGGATGRTRTTGTTGGGCTCGGTGGTCGTGTGAGTGTGATGGAAGGGTGGG-TTGGAAGGTGGGGTGCAGTAGGGATTTTGGGATTGGGTGTTTATTGGTGCGCGCTCGAACGGT
n2986      TCATACCAATTTTGACACGGGGTCATAGCAGCATACGCAGCAAGGCTGCTCCAGGGGATTAAGCACCAATTCCCTAAACATGCCCGAAATACCCCCTTCAGCACGCCTCCTATATGGTAACTTGTGTATATNNNNRCCGGGCAATTGGATGAACCTGAACAGATACAACGAACGCCTCATTATCTGAATTATACGGAACGNNNNNNNNNNNRTGTAGGTGGGCTGCTTTGGTGAAACAAACAAATTCACATCACCCGCTTCATGAAATCCTTGTCTGCGTTNNNNNNNNNCCCTAATCCTATGCTCTCGAACATTGGCCCTTAAACCGATAAATACCCGTAAAATAACTGAGTAGCGAAACGAACCATATCCCCGGGGTAATTTGCGAGTGCGCTTAAAAGTAAGCTGAACCACCGTTCTCAAGAGAACGCGCTCTTTCGGCCGATCAAGCACTAGAATCCCAACTTATCTTACAGCAACGGATGACGGTAGCACACACAATGTTTATCCGTAAGAAATACACAACATTCTACAAGAGTCTCAAAAACACTAAAATTAAACACAGTCACACCTCGGCCCTAGTNNNTCACCGCAACGAAGAGAAATACTCTGCTTTTCCGTTGAAACCCATGACAACTCAAACAATCAGGCATCTAACCCCTCAACGTNTNGATAACTCTTAACAGAGACTCATGGTGGAGGAGCACCACGGCGCCGACCGGGCATANNNNNNNNNNNNNNNNNMAAGGTGATCGCCAAGGCGAGTCCAAAAATTCCCCTTCCCCGTTAGGGGGGAGTAGTCNCNNNNNNRGGTGGCGATTCCTGGGTTATGGAATAAAGAAAACCGCTCTCACCTGTTGCAAGACCCCTCCGCGGGAAACCAGYNNNNNNTGCGGGGGCGCTCCCTTTTGCCGGTACACCGTGAATCGGATTTGAAGCTGTAGAGTGACTAGTTGTAGTNCCATAGGAGGGACGTTATGAAAAGACAGAAGTATCGACCGGAAATGCCATTGTGTATCTAAGGTAGAGCGATTTGAGCCGATTGGGCTCTGCTAGGGTGACGGTACTTCCTAGTTCCCATGAGCTGGATAGGACATTCCCTTGCGGACCCTTGTCGGTACTAAATTAGTCATAAGGAANNNNNNGGTTTACAAACCGCAAAAAGTACGTCCCTCATGGCGTGCGCGAGGACTCTGTCGGTTCAAGGTGGTCGCGCAGGCGATATGCTCCACACAGACTTAAGGGCGGGCGTAACCGAGCACCGCCTCCACTAAGGAGGCGCACAGAGCCTTTATGTAGTAGCATGTTAACATGCCCGCTCCCGGGACGGACAGTCACGAAAGGGGCCTTGGCACGGAAGGACGCCACATTAAACCGATTGCTTGATGGACATACAGGGTACCTCTGATTTTCTATTTACCCACGCTCCAAAATTAACTCAACCACTCTACAACATAAAAATCACACTATCTATAATATTGCTGACCCTGACCAACTATTCGCCCCTCAACTAAACCTACCTTTTCCAAACCAACCAAGGCATGCACTTCAGTCCTAACCGCCCTATACAACTTAAAGCGTCCTCGACCAGCCACCTATCGCCCCGGACACCACGCACAGAAACCACCTGCGGCCAGATAGGCCTACCATAGAAGCCCAACAATACAGTACCCCAATGCGGGAACGTGTGCCCATTTCGAATAGCCGCTTCAGGCACTCATGGGGGTCAATGCAATTCTATATCTACGTCTACCGACCTTCGAGCGAATCGCCACAGCAGTCTGAATTAATGGTTTCGTTTGTTCTATGCACGCGGCTCNAGAACCACCGGCCCAAGACTGTGGAGATGCCAAAGGACACGACGTTCAACCGTTTAGCCGAGTTGGCTTAGGGGTGTATTGGAGTCGCCGAAGTTTCAGTCCCCAATCTATGCCTGTGGGGTTTCTGGGATTTCTAAATTTGTTAAAAATACCCTCATAAACGGTATTCGCAACGGGACTCTGTGTGCCGTGCCCTTACTTCAGGACTTCTGCGAGCCCCCCTGACCCCCTCACTTATAACTCCACGTGTGTACGGTGTGGTATTCCCATTTGTACAGCGCGTCCACTATGCCTCGAAACTCTAGCTATCACACACTTGCACGCATGTTGTGGGAGTGACGGTACACGTGCCCACACCCTTACAAAACAGACCCAGCCTCAATCTAAAAGCACCAGAAACCTCCCATTCCAACTCTAGAGCATGCTCGCTTTTCCCACAGACACCCCGCCGCACATAAACAAACCTAACGTTGAGTACTTATTGGACACACACAACTGACCGCCAGGATCCTTACAATCCCTAACCCCCACAGATCCCACGCACCTCAMTTAGATTGTGCCAATAGAGCCTGCCCTTCAGCGGGCAGGTACCGGCCCACGGTGAACAACCAGCCAGCTTTCTTGCGTTGGCAAATATTCCAGCATCAGTTTGACAGTGAAGAAACAGTTTTGGAACAATCGCATTACTTTGAAATGCACACCCTCACGCCCCCCCAAATTCCGAAAAAGCCCAAATAGGCAAAGATTATTATAAATAGCGACTAGTTACTACCAACCGATCGCAATACATAACGCCCAACCACCACCCACACGCATAAGAACCCAATACCACAACCCCAAACCCTTACCAACAAAATAGAAGTTAACACTTATATTGAGAAATCTCTATACATAACCATAAGCTTACTCCAGTTGATTACCTGATTAGTGCTAAATTATCCATCAGACACAGGAAATACTAGTGGGGAATTCCAGTTCGCGGGAAGGTCGGATACAGGGGCACAAGTTGTACAATGACCGTTGACACATCCCGCACGGAGATGCTGCCCTCCGGAGGCACGTGCYYTAAAGGGGATCCACACCTCAAACAGCACTCTCGGTTACTGGATGCACAGAAAAAGTTATACCGTAAGAAGCACCCCGTTCATACGTTAGACTCTTGTAACACAGGCGACAAGGCCACCCAAATTCAAGATGTAGACTCGGTTTAGCAAGACAATTCAGTGCCCACCGATTAGATACCAAAAGCAGTACACCAACAAGATCAAAACAACCGTGAAAGGCCAATAATCAAACCAAACAAAAAGGCAGAAAGACCGCGCTAAACACACTACAATTATTAACGTTACTCCCCATAACCAAGCAAGACCAGCTTTAAAGCGGTGGTCCTGGAATACTCAGCAAATCGTTGCTACACCCTACTAGCAACATCCCCAAAAATCAGCCTCTAATGTTATGTTCGATCAACACAGTCCGACTAGGATCGTTTGGCATCAGCTGTCACACCGAGGTTTTATATCCAGCGTTTGTTCTAGATAAGGACCCATAGAGTGGTGCCTGCATTTGGAGAAACTTGACTAGCACGGTGTGGTTGGACACACTTGCCTCCCTCAGGAAAACCATCCGTGTAACCGAATCTGAACTCCTTTTAGACGTACATACTTATGTTGCATCGGCGATACGACCGACCCAACGTTTCTGTGACCTACAACGGGCGCGGTGCACTCACCCCATACCTAATCCCTCCCTTCCGGACTACATAGACCGGCCTAAAGCAGTTATTTACTACTCAAGGCGAAANNN-AATNNNNNNNTTGTGGTGGGTACTCTTGGCGTGGGTGAGTGTTTATGGTTATCGCTTGTTGGATGGTGTTGTTGGGCTCGATGGTCGTGTGGGTGTGATAGGGGGGTGGG-TCGGAAGGTGGGATGCTGTAGGGATTTTGGGATTAGGTGCTCATTGGTGCGCGTTCGAACGGT
n2987      TCATACCAATTTTGACACGGGGTCATAGCAGCATACGCAGCAAGGCTGCTCCAGGGGATTAAGCACCAATTCCCTAAACATGCCCGAAATACCCTTTTCAGCACGCCTCCTATATGGTAACTTGTGTATATGTAGGCCGGGCAATTGGATGAACCTGAACAGATACNNYRAACGCCTCATTATCTGAATTANNNNNNNNNNNNNNNNNNNNNTGTAGGTGGGCTGCTTTGGTGAAACAAACAAATTCACATCACCCGCTTCATGAAATCCTTGTCTGNNNNNNNNNNNCACCCTAATCCTATGCTCTCGAACATTGGCCCTTAAACCGATAAATACCCGTAAAATAACTGAGTAGCGAAACGAACCATATCCCCGGGGTAATTTGCGAGTGCGCTTAAAAGTAAGCTGAACCACCGTTCTCAAGAGAACGCGCTCTTTCGGCCGATCAAGCACTAGAATCCCAACTTNTYTTACAGCAACGGATGACGGTAGCACACACAATGTTTATCCGTAAGAAATACACAACATTCTACAAGAGTCTCAAAAACACTAAAATTAAACACAGTCACACCTCGGCCKTNNNNNNNNNNNNNNACGAAGAGAAATACTCTGCTTTTCCGTTGAAACCCATGACAACTCAAACAATCAGGCATCTAANNNNNNNNNNNATAGATAACTCTTAACAGAGACTCATGGTGGAGGAGCACCACGGCGCCGACCGGGCATAGAGNNNNNNNNNNNNNNNNAGGTGATCGCCAAGGCGAGTCCAAAAATTCCCCTTCCCCGTTAGGGGGGAGTNNNNNNNNNNGCGGGTRGCGAYTCCTGNNNNNNGGAATAAAGAAAACCGCTCTCACCTGTTGCAAGACCCCTCCGCGGGAAACCMNNNCAAATTGCGGGGGCGCTCCCTTTTGYNNNNNNACCGTGAATCGGATTTGAAGCTGTAGAGTGACTAGTTGTAGTGCCATAGGAGGGACGTTATGAAAAGACAGAAGTATCGACCGGAAATGCCATTGTGTANNNNAGGTAGAGCGATTTGAGCCGATTGGGCTCTRCTAGGGTGACGGTACTTCCTARTTCCCATGAGCTGGATAGGACANNNNNNNNNNNNNNNNNNNCGMTACTAAATTAGTCATAAGGAATNNNATGGTTTACAAACCGCAAAAAGTACGTCCCTCANNGCGTGCGCGAGGACTCTGTCGGTTYAAGGTGGTCGCGCAGGCGATATGCTCCACACAGACTTAAGGGCGGGCGTAACCGAGCACCGCCTCCACTAAGGAGGCGCACAGAGCCTTTATRTAGTAGCATGTTAACATGCCCGCTCCCGGRACGGACAGTCNNNNAARGGGCCTTGGCACGGAAGGACGCCACATTAAACCGATTGCTTGATGGACANAYAGGGTACCTCTGATTTTCTATTTACCCACGCTCCAAAATTAACTCAACCACTCTACAACATAAAAATCACACTATCTATAATATTGCTGACCCTGACCAACTATTCGCCCCTCAACTAAACCTACCTTTTCCAAACTAACCAAGGCATGCACTTCAATCCTAACCGCCCTATACAACTTAAAGCGTCCTCGACCAGCCACCTATCGCCCCGGACACCACGCACAGAAACCACCTGCGGCCAGATAGGCCTACCATAGAAGCCCAACAATACAGTACCCCAATGCGGGAACGTGTGCCCATTTCGAATAGCCGCTTCAGGCACTCATGGGGGTCAATGCAATTCTATATCTACGTCTACCGACCTTCGAGCGAATCGCCACAGCAGTCTGAATTAATRGTTTCGTTTGTTCTATGCACGCGGCNNNNNNNNNNNNNNNNCAAGACTGTGGAGATGCCAAAGGACACGACGTTCAACCGTTTAGCCGAGTTGGCTTAGGGGTGTATTGGAGTCGCCGAAGTTTCAGTCCCCAATCTATGCCTGTGGGGTTTCTGGNNTTTCTAAATTTGTTNNNNNNNNNNNNNNNAACGGTATTCGCAACGGGACTCTGTGTGCCGTRCCCTTACTTCAGGACTTCTGCGAGCCCCCCTGACCCCCTCACTTATAACTCCACGTGTGTACGGTGTGGTATTCCCATTTGTATAGCGCGTCCACTATGCCTCGAAACTBTAGCTATCACACACTTGCACGCATGTTGTGGNNNNNNCGGTACACGTGCCCACACCCTTACAAAACAGACCCAGCCTCAATCTAAAAGCACCAGAAACCTNNNATTCCAACTCTAGAGCATGCTCGCTTTTCCCACAGACACCCCGCCGCACATAAACAAACCTAACGTTGAGTATTTATTGGACACACACAACTGACCGCCAGGATCCTTACAATCCCTAACCCCCACAGATCCCANNNNNNNNNNNNNNNNNNNNNNAATAGAGCCTGCCCTTCAGCGGGCAGGTACCGGCCCACRGTGAACAAYCAGCCAGCTTTCTCGCGTTGGCAAATATTCCAGCATCAGTTTGACAGTGAAGAAACAGTTTTGGAACAATCGCATTACTTTGAAATGCACANNNNNNNNNCNNNNNNNNNNNCGAAAAAGCCCAAATAGGCAAAGATTATTATAAATAGCGACTAGTTACTACCAACCGATCGCAATACATAACGCCCAACCACCACCCACACGCATAAGAACCCAATACCATAACCCCAAANNNNNNNNNNNAAAATAGAAGTTAACACTTATATTGAGAAATCTCTATACATAACCATAAGCTTACTCCAGTTGATTACCTGATTAGTGCCAAATTATCCATCAGACACAGGAAATACTAGTGGGGAATTCCAGTTCGCGGGAAGGTYGGATACAGGGGCACAAGTTGTACAATGACCGTTGACACATCCCGCACGGAGATGCTGCCCTCCGGAGGCACGTGCCCNNNAGGGGATCCACACCTCAAACAGCACTCTCGGTTACTGGATGCACNNAAAAAGTTATACCGCAAGAAGCACCCCGTTCATACGTTAGACTCTTGTAAYACAGGCGACAAGGCMACYCAAATTCAAGATGTAGACTCGGTTTAGCAAGACAATTCAGTGNNNNNCGATTAGATACCAAAAGCAGTACACCAACAAGATCAAAACAACCGTGAAAGGCCAATAATCAAACCAAACAAAAAGGCAGAAAGACCGCGCNNAACACACTACAATTATTAACGTTACCCCNNNTAACCAAGCAAGACCAGCTTTAAAGCGGTGGTCCTGGAATACTCAGCAAATCGTTGCTACACCCTACAAGCAACATCCCCAAAAATCAGCCTCTAATGTTATGTTCGATCAACACAGTCCGACTAGGATCGTTTGGCATCAGCTGTCACACCGAGGTTTTATATCCAGCGTTTGTTCTAGATAAGGACCCATAGAGTGGTGCCTGCNNTTGGAGAAACTTGACTAGCACGGTGTGGTTGGACACACTTGCCTCCCTCAGGAAAACCATCCGTGTAACCGAATCTGAACTCCTTTTAGACGTACATACTCATGTTGCATCGGCGATACGACCGACCCAACGTTTCTGTGACCTACAACRGGCGCGGTGCACTCACCCCATACCTAATCCCTCCCTTCCGGACTACATAGACCGGCCTAAAGCAGTTATTTACTANNNNNNNNNNNNNNN-NNNNNNNNNNNTGTGGTGGGTACTCTTGGCGTGGGTGAGTGTTTATGGTTATCGCTTGTTGGATGGTGTTGTTGGGATCGATGGTYGNNNNNNNNNNNNNNNNNNNNNNN-NNNNNNNGTGGGATGCTGTAGGGATTTTGGGATCAGGTGCTTATTGGTGCGCGTTCGAACGGT
n2988      TCCCATCAATCTTGACACAGGGTCATAGCAGCATACGCAGCAAGGCTGCCCCGGGGGATTAAGCACCAATTCCCTAAACATGCCCGAAATACCCCCYTCAGCACGCCTCTTATACGGTAACTTGTGTATATGTAGGCCGGGCAATTGGATGAACCTGAACAGATACAACGAACGCCTCATTATCTGAATTATACGGAACGCTGCAGGGTGCGTGTAGGTGGGCTGCTTTGGTGAAACAAACAAACTAACATCACCCGCTTCGCGAAACCCTTGTCTGCGTTCCTCTGCCACCCTAATCCTATGCTCTCAAACATTGGCCCTTAAACCGACATATACCCGTAAAATAACTGAGTAGCGAAACGAACCATATCCCCGGGGTAATTCGCGAGTGCGCTTAGTAGTAAGCTGAACCACCGTTCTCAAGAGAACGCGCTCTTTCGGCCGATCAAGCACTAGAACCCCAACTAATCTTACAGCAACGAATGATGGTAGCACACACAACGTTTATCCGTAAGAAATACACAATATTCTACAAAGGTCTCAAAAACACTAAAATTAAACACAGTCACACCTTGGCCCCAGTACATTACCGCAACGAAGAGAAAGACTCCACTTTCCCGTTGAAACCCATGACAACTCAAACAAACNNGCATCTAACCCCTCAACGAHTAGATAACTCTTAACAGAGACTCATGGTGGAGGAGCACCACGGCGCCGACTGGGCATAGAGAGCGTGAATTAGACGAAGGTGATCGCCAAGGCGAGTCCAAAAATTCCCCTTCCCCGTTAGGGGGGAGTAGTCCCGGACGCGGGTGGCGATTCCCGGGTTATGGAATAAAGAAAACCGCTCTCACCTGTTGCAAGACCCCTCCGCGGGAAACCASCACAAATTGCGGGGGCGCTCCCTTTTGCCGGTACACCGTGAATCGGATTTGAAGCTGTAGAGTGACTAGTTGTAGTGCCATAGGAGGGACGTTATGAAAAGACAGAAGTATCGACCGGAAATGCCATTGCGTATCTAAGGTAGAGCGATTTGAGCCGATTGGGCTCTGCTAGGGTGATGGTACTTCCTAGTTCCCATGAGCTGGATAGGACATTCCCTTGCGGACCCTTGTCGGTACTAAATTAGTTATAAGGAANNTAATGGTTTACAATCCGCAAAAAGTACGTCCCCCATGGCGTGCGCGAGGACTCTGTCGGTTCAAGGTGGTCGCGCAGGCGATATGCTCCGTNNAGACTTAAGGGCGGGCATAATCGAGCACCGCCTCCACTAAGGAGGCGCACAGAGCCTTTATGTAGTAGCATGTTAACATGCTCGCTCCCGGGACGGACAGTCACGAAAGGGGCCTTGGCACGGAAGGACGCCACATTAAACCGATTGCTTGATGGACATACAGGGTACCTCTGATTTCCTATTTACCCACGCTCCAAAATTGACTCCACCACCCTACAACATAAAAACTACACTATCTATAACATTGCTGACCCCGACCAACTATTCATTCCTCAACTAAACCTACCTTTCCCAAACTAACCAAGGCATGCACTTTAATCCTAACCGCCCTATACAACCTAAAGTGTCCTCGACCAGTCACCTATCGCCTCGGACACCACGCACAGAAACCACCTGCGGCCAGACAGGCCTACCATAGAAGCCCAACGGTACAGTGCCTCAACGCGGGAACGTGTGCTCATTTCGAATAGCCGCTTCAGGCACTCATGGGGGTTAATGCAATTCTATATCTGTGTCTACCGACCTTCGAGCGAATCGCCACAGCAGCCTGAATTAATRRTTTCGTTTGTTCTATGCACGCGGTTCCAGAACCACCGGCTCAAGACCGTGGAGATGCCAAAGGACACGACGCTTAACCGTTTAGCCGAGTTGGCTTAGGGGTGTATTGGAGTCGTCGAAGTTTCAGTCCCCAATCTATGCCTGTGGGGTTTCTGGGATTTCTAAATTTGTTAAAAATACCCTCATACACAACATTCGCAACGGGACTCTGTGTGCTGTGCCCTTACTTCAGGATTCCTACRAGCCCCCCTGACCCCCTCATTTATAACCCCACGCGTGTGCGGTGTGGTATTCCTATTTGTATAGCGCGTCCACTATGCTTCGAAACTCTAGCTATCACACACTTGCACGCACGTTGTGGGAGCGATGGTACACGTGCCCATACCCTTACAAAACAAACTCAACCTCAACCTAAAAACACCAGAAACCTCCCATTCCAACTCTGGAGCGTGCTTGTTTTCCCCACAGACACCCCGCCGCACATAAACAAACCTAACGTTGAGCACTTATTGGACACACACAACTGACCGCCAGGATCCTTACAATTCCTAACCCCCACAGATCCCACGCACCTCACTTAGATTGCGCCAATAGAGCCTGCCCTCCAGCGGGCAGGTACCGGCCCACGGTGAACAAYCAGCCAACCTTCTCGCGCTGGCAAATATCCCAGCATCAGTTTGACAGCGAAGAAACAGTTTTGGAACAATCGCATTACTTTGAAATGCACACCCTTACGCCCTCCCAAATTCCGAAAAAGCCCAAATAGGCAAAGGCTATTATAAACAGCGACCAGTTACTACCAACCGACCACAATACATAACGCCCAACCACCACCCATACGCATAAGAACCTAATACCACAACCCCAAACCCTTACCAACGAAATAGAAGTTAACACCTATATTGGGAAATCTCTATACATAACCATAAGCTTACTCCAGCTGATTACCTGATTAGTGCTAAATTATCCATCAGACACAGGAAATACTAGTGGGGAATTCCAGTTCGCGGGAAGGCCGGATACAGGGGCACAAGTCGTACAATGACCGTTGACGCACCCCGCACGGAGATGCTGCCCTCCGGAGGCASGTGCCCTAAAGGGGATCCACACCCCAAACAGCACTCTCGGTTACTGGATGCACAGAAAAAGTTATACCGTAAGAAGCACCCCGTTCATACGTTAGATTCTTGTAACACGGGCGACAAGGCCACCCAAATTCAAGATGTAGACTCGGTTTAGCAAGACAATTCAGTGCCCACCGATTAGATACCAGAAGCAGTACACCAACAAGAACAAAACAACCGCGAAAGGCCAATAACCAAACCAAACAAAAAGGCAGAAAGACCGCGCTAAACATACCACAATTATTAATGTTACCCCCCATAACCAAGCAAGACCAGCTTTAAAGCGGTGGTCCTGGAATATCCAGCAAATTGTTGCTATACCCTACAAGCAACATCCCCANNNATCAGCCTCTAATATTATGTTCGATCAACACAGTCCGACTAGGATTGTTTGGCATCAGCTGTCACACCGAGGTTTTATATCCAGCGTTTGTTCTAGATAAGGACCCACAGAGTGGTGCCTGCATTTGGAGAAACTTGACTGGCACGGTGTGGTTGGACACACTTGCCTCCCTTAGGAAAACCATTCGTGTAACCGAATCTGAACTCCTTTTAGACGTACATACCTACGTTGCACCGGCGATACGACCAACCCAACGTTTCTGTGACCTACAACGGGCGCGGTGCACTCGCTCCATACCTAATCCCTCCCTTCCGGACCATATAGACCGGCCTAAAGCAGTTATTTACTACTCAAGGCGAAACTT-NNNNNNNNNTTTGTGGTGGGTACTCTTGGTGTGGGTGGGTGTTTATGGTTATCGCTTGTTGGATGGTGTTGTTGGGCTCGGTGGTCGTGTGAGTGTGATGGAAGGGTGGG-TTGGAAGGTGGGGTGCAGTAGGGATTTTGGGATTGGGTGTTTATTGGTGCGCGCTCGAACGGT
n2990      TCCCATCAATCTTGACACAGGGTCATAGCAGCATACGCAGCAAGGCTGCCCCGGGGGATTAAGCACCAATTNNNNNNNNATRCCCGAAATACCCCCTTCAGCACGCCTCTTATACGGTAACTTGTGTATATGTAGGCCGGGCAATTGGATGAACCTGAACAGATACAACGAACGCCTCATTATCTGAATTATACGGAACGCTGCAGRRTGYGTGTAGGTGGGCTGCTTTGGTGAAACAAACAAACTAACATCACCCGCTTCGCGAAACCCTTGTCTGCGTTCCTCTGCCACCCTAATCCTATGCTCTCAAACATTGGCCCTTAAACCGACATATACCCGTAAAATAACTGAGTAGCGAAACGAACCATATCCCCGGGGTAATTCGCGAGTGCGCTTAGTAGTAAGCTGAACCACCGTTCTCAAGAGAACGCGCTCTTTCGGCCGATCAAGCACTAGAACCCCAACTAATCTTACAGCAACGAATGATGGTAGYACACACAACGTTTATCCGTAAGAAATACACAATATTCTACAAAGGTCTCAAAAACACTAAAATTAAACACAGTCACACCTTGGCCCCAGTACATTACCGCAACGAAGAGAAAGACTCCACTTTCCCGTTGAAACCCATGACAACTCAAACAAACAGACATCTGACCCCTCAACGNATAGATAACTCTTAACAGAGACTCATGGTGGAGGAGCACCACGGCGCCGACTGGGCATAGAGAGCGTGAATTAGACGAAGGTGATCGCCAAGGCGAGTCCAAAAATTCCCCTTCCCCGTTAGGGGGGAGTNNNNNNNNAYGCGGGTGGCGATTCCCGGGTTATGGAATAAAGAAAACCGCTCTCACCTRTTGCAAGACCCCTCCGCGGGAAACCAGNNNAAATTGCGGGGGCGCTCCCTTTTGCCGGTACACCGTGAATCGGATNNNNNNNTGTAGAGTGACTAGTTGTAGTGCCATAGGAGGGACGTTATGAAAAGACAGAAGTATCGACCGGAAATGCCATTGCGTATCTAAGGTAGAGCGATTTGAGCCGATTGGGCTCTGCTAGGGTGATGGTACTTCCTAGTTCCCATGAGCTGGATAGGACATTCCCTTGCGGACCCTTGTCGGTACTAAATTAGTTATAAGGAANNTAATGGTTTACAATCCGCAAAAAGTACGTCCCCCATGGCGTNCGCGAGGACTCTGTCGGTTCAAGGTGGTCGCGCAGGCGATATGCTCCRTATAGACTTAAGGGCGGGCATAATCGAGCACCGNNTCCACTAAGGAGGCGCACAGAGCCTTTATGTAGTAGCATGTTAACATGCTCGCTCCCGGGACGGACAGTCACGAAAGGGGCCTTGGCACGGAAGGACGCCACATTAAACCGATTGCTTGATGGACATACAGGGTACCTCTGATTTCCTATTTACCCACGCTCCAAAATTGACTCCACCACCCTACAACATAAAAACTACACTATCTATAACATTGCTGACCCCGACCAACTATTCNTTCCTCAACTAAACCTACCTTTCCCAAACTAACCAAGGCATGCACTTTAATCCTAACCGCCCTATACAACCTAAAGTGTCCTCGACCAGTCACCTATCGCCTCGGACACCACGCACAGAAACCACCTGCGGCCAGACAGGCCTACCATAGAAGCCCAACGGTACAGTGCCTCAACGCGGGAACGTGTGCTCATTTCGAATAGCCGCTTCAGGCACTCATGGGGGTTAATGCNATTCTATATCTGTGTCTACCGATCTTCGAGCGAATCGCCACAGCAGCCTGANNNNNTGGTTTCGTTTGTTCTATGCACGCGGTTCNNNNNNNNNNGGCTCAAGACCGTGGAGATGCCAAAGGACACGACGCTTAACCGTTTAGCCGAGTTGGCTTAGGGGTRTATTGGAGTCGTCGAAGTTTCAGTCCCCAATCTATGCCTGTGGGGTTTCTGGGATTTCTAAATTTGTTAAAAATACCCTCATACACAACATTCGCAACGGGACTCTGTGTGCCATGYCCTTACTTCAGGATTCCTGCGAGCCCCCCTGACCCCCTCATTTATAACCCCACGCGTNTGCGGTGTGGTATTCCTATTTGTATAGCGCGTCCACTATGCTTCGAAACTCTAGCTATCACACACTTGCACGCACGTTGTGGGGGCGATGGTACACGTGCCCATACCCTTACAAAACAAACTCAACCTCAACCTAAAAACACCAGAAACCTCCCATTCCAACTCTGGAGCGTGCTTGTTTTCCCCACAGACACCCCGCCGCACATAAACAAACCTAACGTTGAGCACTTATTGGACACACACAACTGACCGCCAGGATCCTTACAATTCCTAACCCCCACAGATCCCACGCACCTCWCTNNNNNTGCGCCAATAGAGCCTGCCCTCCAGCGGGCAGGTACCGGCCCNNNNNNNNCGATCAGCCAACCTTCTCGCGCTGGCAAATATCCCAGCATCAGTTTGACAGCGAAGAAACAGTTTTGGAACAATCGCATTACTTTGAAATGCACACCCTCACGCCCTCCCAAATTCCGAAAAAGCCCAAATAGGCAAAGGCTATTATAAACAGCGACCNGTTACTACCAACCGACCACAATACATAACGCCCAACCACCACCCATACGCATAAGAACCTAATACCACAACCCCAAACCCTTACCAACGAAATAGAAGTTAACACCTATATTGGGAAATCTCTATACATAACCATAAGCTTACTCCAGCTGATTACCTGATTAGTGCTAAATTATCCATCAGACACAGGAAATACTAGTGGGGAATTNCAGTTCGCGGGAAGGCCGGATACAGGGGCACAAGTCGTACAATGACCGTTGACGCACCCCGCACGGAGATGCTGCCCTCCGGAGSCACGTGCCCTAAAGGGGATCCACACCCCAAACAGCACTCTCGGTTACTGGATGCACAGAAAAAGTTATACCGTAAGAAGCACCCCGTTCATACGTTAGATTCTTGTAACACGGGCGACAAGGCCACCCAAATTCAAGATGTAGACTCGGTTTAGCAAGACAATTTAGTRCTCATCGAGTAGATACCAGAAGCAGTACACCAACAAGAACAAAACAACCGCGAAAGGCCAATAACCAAACCAAACAAAAAGGCAGAAAGACCGCGCTAAACATACCACAATTATTAATGTTACCCCCCATAACCAAGCAAGACCAGCTTTAAAGCGGTGGTCCTGGAATATCCAGCAAATTGTTGCTATACCCTACAAGCAACATCCCCAAAAATCAGCCTCTAATATTATGTTCGATCGACACAGTCCGACTAGGATTGTTTGGCATCAGCTGTCACACCGAGGTTTTATATCCAGCGTTTGTTCTAGATAAGGACCCACAGAGTGGTGCCTGCATTTGGAGAAACTTGACTGGCACGGTRTGGTTGGACACACTTGCCTCCCTTAGGAAAACCATTCGTGTAACCGAATYTRAACTCCTTTTARACGTACATACCTACGTTGCACCGGCGATACRACCAACCCAACGTTTCTGTGACCTACAACGGGCGCGGTGCACTCGCTCCATACCTAATCCCTCCCTTCCGGACCATATAGACCGGCCTAAAGCAGTTATTTACTACTCAAGGCGAAACTT-ANNNNNNNNNNNNTRGTGGGTACTCTTGGTGTGGGTGGGTGTTTATGGTTATCGCTTGTTGGATGRTNNTGTTGGGCTCGGTGGTCGTGTGAGTGTGATGGAAGGGTGGG-TTGGAAGGTGGGGTGCAGTAGGGATTTTGGGATTGGGTGTTTATTGGTGCGCGCTCGAACGGT
n2997      TCATACCAATTTTGACACGGGGTCATAGCAGCATACGCAGCAAGGCTGCTCCAGGGGATTAAGCACCAATTCCCTAAACATGCCCGAAATACCCCCTTCAGCACGCCTCCTATATGGTAACTTGTGTATATGTAGGCCGGGCAATTGGATGAACCTGAACAGATACAACGAACGCCTCATTATCTGAATTATACGGAACGCTGCAGRGTGCGTGTAGGTGGGCTGCTTTGGTGAAACAAACAAATTCACATCACCCGCTTCATGAAATCCTTGTCTGCGTTCCTCTGCCACCCTAATCCTATGCTCTCGAACATTGGCCCTTAAACCGATAAATACCCGTAAAATAACTGAGTAGCGAAACGAACCATATCCCCGGGGTAATTTGCGAGTGCGCTTAAAAGTAAGCTGAACCACCGTTCTCAAGAGAACGCGCTCTTTCGGCCGATCAAGCACTAGAATCCCAACTTATCTTACAGCAACGGATGACGGTAGCACACACAATGTTTATCCGTAAGAAATACACAACATTCTACAAGAGTCTCAAAAACACTAAAATTAAACACAGTCACACCTCGGCCCTAGTACATCACCGCAACGAAGAGAAATACTCTGCTTTTCCGTTGAAACCCATGACAACTCAAACAATCAGGCATCTAACCCCTCAACGTATAGATAACTCTTAACAGAGACTCATGGTGGAGGAGCACCACGGCGCCGACCGGGCATAGAGAGCGTGAATTAGACGAAGGTGATCGCCAAGGCGAGTCCAAAAATTCCCCTTCCCCGTTAGGGGGGAGTAGTCCCGGACGCGGGTGGCGATTCCTGGGTTATGGAATAAAGAAAACCGCTCTCACCTGTTGCAAGACCCCTCCGCGGGAAACCAGCACAAATTGCGGGGGCGCTCCCTTTTGCCGGTACACCGTGAATCGGATTTGAAGCTGTAGAGTGACTAGTTGTAGTGCCATAGGAGGGACGTTATGAAAAGACAGAAGTATCGACCGGAAATGCCATTGTGTATCTAAGGTAGAGCGATTTGAGCCGATTGGGCTCTGCTAGGGTGACGGTACTTCCTAGTTCCCATGAGCTGGATAGGACATTCCCTTGCGGACCCTTGTCGGTACTAAATTAGTCATAAGGAATNTAATGGTTTACAAACCGCAAAAAGTACGTCCCTCATGGCGTGCGCGAGGACTCTGTCGGTTCAAGGTGGTCGCGCAGGCGATATGCTCCACACAGACTTAAGGGCGGGCGTAACCGAGCACCGCCTCCACTAAGGAGGCGCACAGAGCCTTTATGTAGTAGCATGTTAACATGCCCGCTCCCGGGACGGACAGTCACGAAAGGGGCCTTGGCACGGAAGGACGCCACATTAAACCGATTGCTTGATGGACATACAGGGTACCTCTGATTTTCTATTTACCCACGCTCCAAAATTAACTCAACCACTCTACAACATAAAAATCACACTATCTATAATATTGCTGACCCTGACCAACTATTCGCCCCTCAACTAAACCTACCTTTTCCAAACTAACCAAGGCATGCACTTCAATCCTAACCGCCCTATACAACTTAAAGCGTCCTCGACCAGCCACCTATCGCCCCGGACACCACGCACAGAAACCACCTGCGGCCAGATAGGCCTACCATAGAAGCCCAACAATACAGTACCCCAATGCGGGAACGTGTGCCCATTTCGAATAGCCGCTTCAGGCACTCATGGGGGTCAATGCAATTCTATATCTACGTCTACCGACCTTCGAGCGAATCGCCACAGCAGTCTGAATTAATGGTTTCGTTTGTTCTATGCACGCGGCTCCAGAACCACCGGCCCAAGACTGTGGAGATGCCAAAGGACACGACGTTCAACCGTTTAGCCGAGTTGGCTTAGGGGTGTATTGGAGTCGCCGAAGTTTCAGTCCCCAATCTATGCCTGTGGGGTTTCTGGGATTTCTAAATTTGTTAAAAATACCCTCATAAACGGTATTCGCAACGGGACTCTGTGTGCCGTGCCCTTACTTCAGGACTTCTGCGAGCCCCCCTGACCCCCTCACTTATAACTCCACGTGTGTACGGTGTGGTATTCCCATTTGTATAGCGCGTCCACTATGCCTCGAAACTCTAGCTATCACACACTTGCACGCATGTTGTGGGAGTGACGGTACACGTGCCCACACCCTTACAAAACAGACCCAGCCTCAATCTAAAAGCACCAGAAACCTCCCATTCCAACTCTAGAGCATGCTCGCTTTTCCCACAGACACCCCGCCGCACATAAACAAACCTAACGTTGAGTATTTATTGGACACACACAACTGACCGCCAGGATCCTTACAATCCCTAACCCCCACAGATCCCACGCACCTCACTTAGATTGTGCCAATAGAGCCTGCCCTTCAGCGGGCAGGTACCGGCCCACGGTGAACAACCAGCCAGCTTTCTCGCGTTGGCAAATATTCCAGCATCAGTTTGACAGTGAAGAAACAGTTTTGGAACAATCGCATTACTTTGAAATGCACACCCTCACGCCCCCCCAAATTCCGAAAAAGCCCAAATAGGCAAAGATTATTATAAATAGCGACTAGTTACTACCAACCGATCGCAATACATAACGCCCAACCACCACCCACACGCATAAGAACCCAATACCATAACCCCAAACCCTTACCAACAAAATAGAAGTTAACACTTATATTGAGAAATCTCTATACATAACCATAAGCTTACTCCAGTTGATTACCTGATTAGTGCCAAATTATCCATCAGACACAGGAAATACTAGTGGGGAATTCCAGTTCGCGGGAAGGTCGGATACAGGGGCACAAGTTGTACAATGACCGTTGACACATCCCGCACGGAGATGCTGCCCTCCGGAGGCACGTGCCCTAAAGGGGATCCACACCTCAAACAGCACTCTCGGTTACTGGATGCACAGAAAAAGTTATACCGCAAGAAGCACCCCGTTCATACGTTAGACTCTTGTAACACAGGCGACAAGGCCACCCAAATTCAAGATGTAGACTCGGTTTAGCAAGACAATTCAGTGCCCACCGATTAGATACCAAAAGCAGTACACCAACAAGATCAAAACAACCGTGAAAGGCCAATAATCAAACCAAACAAAAAGGCAGAAAGACCGCGCTAAACACACTACAATTATTAACGTTACCCCCCATAACCAAGCAAGACCAGCTTTAAAGCGGTGGTCCTGGAATACTCAGCAAATCGTTGCTACACCCTACAAGCAACATCCCCAAAAATCAGCCTCTAATGTTATGTTCGATCAACACAGTCCGACTAGGATCGTTTGGCATCAGCTGTCACACCGAGGTTTTATATCCAGCGTTTGTTCTAGATAAGGACCCATAGAGTGGTGCCTGCATTTGGAGAAACTTGACTAGCACGGTGTGGTTGGACACACTTGCCTCCCTCAGGAAAACCATCCGTGTAACCGAATCTGAACTCCTTTTAGACGTACATACTCATGTTGCATCGGCGATACGACCGACCCAACGTTTCTGTGACCTACAACGGGCGCGGTGCACTCACCCCATACCTAATCCCTCCCTTCCGGACTACATAGACCGGCCTAAAGCAGTTATTTACTACTCAAGGCGAAANNN-AATTGCTTGTTTGTGGTGGGTACTCTTGGCGTGGGTGAGTGTTTATGGTTATCGCTTGTTGGATGGTGTTGTTGGGCTCGATGGTCGTGTGGGTGTGATGGGGGGGTGGG-TCGGGAGGTGGGATGCTGTAGGGATTTTGGGATCAGGTGCTTATTGGTGCGCGTTCGAACGGT
n2998      TCATACCAATTTTGACACGGGGTCATAGCAGCATACGCAGCAAGGCTGCTCCAGGGGATTAAGCACCAATTCCCTAAACATGCCCGAAATACCCNNNNNNGCACGCCTCCTATATGGTAACTTGTGTATATGTAGGCCGGGCAATTGGATGAACCTGAACAGATACAACGAACRCCTNNNNNNNNNAATTATACGGAACNNNNNNNNNNNNNTGTAGGTGGGCTGCTTTGGTGAAACAAACAAATTCACATCACCCGCTTCATGAAATCCTTGTCTGCGTTNNNNTRCCACCCTAATCCTATGCTCTCGAAMATTGGCCCTTAAACCGATAAATACCCGTAAAATAACTGAGTAGCGAAACGAACCATATCCCCGGGGTAATTTGCGAGTGCGCTTAAAAGTAAGCTGAACCACCGTTCTCAAGAGAACGCGCTCTTTCGGCCGATCAAGCACTAGAATCCCAACTTATCTTACAGCAACGGATGACGGTAGCACACACAATGTTTATCCGTAAGAAATACACAACATTCNNNNNNNNNNNNNNNNNNACTAAAATTAAACACAGTCACACCTYNNNNNNNNNNNNNNACCGCAACGAAGAGAAATACTCTGCTTTTCCGTTGAAACCCATGACAACTCAAACAATCAGGCANNNNNNNNNNNNNNNNNTAGATAACTCTTAACAGAGACTCATGGTGGAGGAGCACCACGGCGCCGACCGGGCATAGAGAGNNNNNNNNNNNNNNNNNYGATCGCCAAGGCGANNNCAAAAATTCCCYNNNNNNNNNNNNNNNNNNNNNNNNNNNNNNNNNNNNNNNNNNNNNNNNNNATGGAATAAAGAAAACCGCTCTCACCTGTTGCAAGACCCCTCCGCGGGANNNNNNNNNNNNNNNNNNNGGCGCTCCCTTTTNNNNNNNNNNCGTGAATCGGANNNNNNNNNNNNNNNNNNNNNNNNNNNWTGCCATAGGARGGACGTTATGAAAAGACAGAAGTATCGACCGGAAATGCCATTGTGTATCTAAGGTAGAGCGATTTGAGCCGATTGGRCTCTRCTAGGGTGACGGTACTTCCTAGTTCCCATGAGCTGGATAGGACATTCCNNNRCGGACCCTTGTCGGTACTAAATTAGTCATAAGGAANNNNNNNGTTTACAAACCGCAAAAAGTACGTCCCTCATGGCGTGCGCGAGGACTCTGTCGGTTCAAGGTGGTCGCGCAGGCGATATGCTCCACACAGACTTAAGGGCGGGCGTAACCGAGCACCGCCTCCACTAAGGAGGCGCACAGAGCCTTTATGTAGTAGCATGTTAACATGCCCGCTCCCGGGACGGACAGTCACGAAAGGGGCCTTGGCACGGAAGGACGCCACATTAAACCGATTGCTTGATGGACATACAGGGTACCTCTGATTTTCTATTTACCCACGCTCYAAAATTAACTCAACCACTCTACAACNNNNAAATCACACTATCTATAATATTGCTGACCCTGACCAACTATTCGCCCCTCAACTAAACCTACCTTTTCNNNNNNAACCAAGGCATGCACTTCAATCCTAACCGCCCTATACAACTTAAAGCGTCCTCGACCAGCCACCTATCGCCCCGGACACYACGCACAGAAACCACCTGCGRCYNNNNAGGCCTACCATAGAAGCCCAACAATACAGTACCCCAATGCGGGAACGTGTGCCCATTTCGAATAGCCGTTTCAGGCACTCATGGGGGTCAATGCAATTCTATATCTACGTCTACCGACCTTCGAGCGAATCGCCACAGCAGTCTGAANTAATGGTTTCGTTTGTTCTATGCNCRCRRCTCCAGAACCACCGGCCCAAGACTGTGGAGATGCCAAAGGACACGACGTTCAACCNTTTAGCCGAGTTGGCTTAGGGGTGTATTGRAGTCGCCGAAGTTTCAGTCCCCAATCTATGCCTGTGGGGTTTCTGGGATTTCTAAATTTGTTAAAAATACCCTCATAAACGGTATTCGCAACGGGACTCTGTGTGCCGTGCCCTTACTTCAGGACTTCTGCGAGCCCCCCTGACCCCCTCACTTATAACTCCACGTGTGTACGGTGTGGTATTCCCATTTRTATAGCGCGTCCACTATGCCTCGAAACTCTAGCTATCACACACTTGCACGCATRTTGNNNNNRTGACGGTACACGTGCCCACACCCTTACAAAACAGACCCAGCCTCAATCTAAAAGCACCAGAAACCTCCCATTCCAACTCTAGAGCATGCTCGCTTTTCCCACAGACACCCCGCCGCACATAAACAAACCTAACGTTGAGTATTTATTGGACACACACAACTGACCGCCAGGATCCTTACAATCCCTAACCCCCACAGATCCCACGCACCTCANNNNNNNNNNNNNNNNARAGCCTGCCCTTCAGCGGGCAGGTACCGGCCYANNNNNNNNNNNCAGCCAGCTTTCTCGCGTTGGCAAATATTCCAGCATCAGNNNNNNAGTGAAGAAACAGTTTTGGAACAATCGCATTACTTTGAAATGCACANNNNCACRCCCCCCCAAATTCCGAAAAAGCCCAAATAGNNAAAGATTATTATAAATAGCGACTAGTTACTACCAACCGATCGCAATACATAACGCCCAACCACCACCCACACGCATAAGAACCCAATACCATAACCCCNNNNNNNNNNNNNNAAAATAGAAGTTAACACTTATATTGAGAAATCTCTATACATAACCATAAGCTTACTCCAGTTGATTACCTGATTAGTGCCAAATTATCCATCAGACACAGGAAATACTAGTGGGGAATTCCAGTTCGCGGGAAGGTCGGATACAGGGGCACAAGTTGTACAATGACCGTTGACACATCCCGCACGGAGATGCTGCCCTCCGGAGGCANNNNNNNTAAAGGGGATCCACACCTCAAACAGCACTCTCGGTTACTGGATGCACAGAAAAAGTTATACCGCAAGAAGCACCCCGTTYATNNNNNNNNNNNNNNNNNNNNNNNNGACAAGGCCACCCAAATTCAAGATGTAGACTCGGTTTAGCAAGACAATTCAGTGCCCACCGATTAGATACCAAAAGCAGTACACCAACAAGATCAAAACAACCGTGAAAGGCCAATAATCAAACCAAACAAAAAGGCAGAAAGACCGCGCTAAACACACTACAATTATTAACGTTACCCCCCATAACCAAGCAAGACCAGCTTTAAAGCGGTGGTCCTGGAATACTCAGCAAATCGTTGCTACACCCTACAAGCAACATCCCCAAAAATCAGCCTCTAATGTTATGTTCGATCAACACAGTCCGACTAGGATCGTTTGGCATCAGCTGTCACACCGAGRTTTTATATCCAGCGTTTGTTCTAGATAAGGACCCATAGAGTGGTGCCTGCATTTGGAGAAACTTGACTAGCACGGTGTGGTTGGACACACTTGCCTCCCTCAGGAAAACCATCCGTGTAACCGAATCTGAACTCCTTTTAGACGTACATAN-YATGTNGCATCGGCGATACGACCGACCCAACGTNNNTGTGACCTACAACGGGCGCGGTGCACTCACCCCATACCTAATCCCTCCCTTCCGGACTACATAGACCGGCCTAAAGCAGTTATTTACTACTCAAGGCNNNNNNN-AANNNNNNNNNTGTGGTGGGTACTCTTGGCGTGGGTGAGTGTNTATGGTTATCGCTTGTTGGATGGTGTTGTTGGGCTCGATGGTCGTGTGGGTGTGATGNNNNNNNNNG-TCGGGAGGTGGGATGCTGTAGGGATTTTGGGATCAGGTGCTTATTGGTGCGCGTTCGAACGGT
n3004      TCCCATCAATCTTGACACAGGGTCATAGCAGCATACGCAGCAAGGCTGCCCCGGGGGATTAAGCACCAATTCCCTAAACATGCCCGAAATACCCCCTTCAGCACGCCTCTTATACGGTAACTTGTGTATATGTAGGCCGGGCAATTGGATGAACCTGAACAGATACAACGAACGCCTCATTATCTGAATTATACGGAACGCTGCAGGGTGCGTGTAGGTGGGCTGCTTTGGTGAAACAAACAAACTAACATCACCCGCTTCGCGAAACCCTTGTCTGCGTTCCTCTGCCACCCTAATCCTATGCTCTCAAACATTGGCCCTTAAACCGACATATACCCGTAAAATAACTGAGTAGCGAAACGAACCATATCCCCGGGGTAATTCGCGAGTGCGCTTAGTAGTAAGCTGAACCACCGTTCTCAAGAGAACGCGCTCTTTCGGCCGATCAAGCACTAGAACCCCAACTAATCTTACAGCAACGAATGATGGTAGCACACACAACGTTTATCCGTAAGAAATACACAATATTCTACAAAGGTCTCAAAAACACTAAAATTAAACACAGTCACACCTTGGCCCCAGTACATTACCGCAACGAAGAGAAAGACTCCACTTTCCCGTTGAAACCCATGACAACTCAAACAAACAGACATCTGACCCCTCAACGAATAGATAACTCTTAACAGAGACTCATGGTGGAGGAGCACCACGGCGCCGACTGGGCATAGAGAGCGTGAATTAGACGAAGGTGATCGCCAAGGCGAGTCCAAAAATTCCCCTTCCCCGTTAGGGGGGAGTAGTCCCGGACGCGGGTGGCGATTCCCGGGTTATGGAATAAAGAAAACCGCTCTCACCTGTTGCAAGACCCCTCCGCGGGAAACCAGCACAAATTGCGGGGGCGCTCCCTTTTGCCGGTACACCGTGAATCGGATTTGAAGCTGTAGAGTGACTAGTTGTAGTGCCATAGGAGGGACGTTATGAAAAGACAGAAGTATCGACCGGAAATGCCATTGCGTATCTAAGGTAGAGCGATTTGAGCCGATTGGGCTCTGCTAGGGTGATGGTACTTCCTAGTTCCCATGAGCTGGATAGGACATTCCCTTGCGGACCCTTGTCGGTACTAAATTAGTTATAAGGAATATAATGGTTTACAATCCGCAAAAAGTACGTCCCCCATGGCGTGCGCGAGGACTCTGTCGGTTCAAGGTGGTCGCGCAGGCGATATGCTCCGTATAGACTTAAGGGCGGGCATAATCGAGCACCGCCTCCACTAAGGAGGCGCACAGAGCCTTTATGTAGTAGCATGTTAACATGCTCGCTCCCGGGACGGACAGTCACGAAAGGGGCCTTGGCACGGAAGGACGCCACATTAAACCGATTGCTTGATGGACATACAGGGTACCTCTGATTTCCTATTTACCCACGCTCCAAAATTGACTCCACCACCCTACAACATAAAAACTACACTATCTATAACATTGCTGACCCCGACCAACTATTCATTCCTCAACTAAACCTACCTTTCCCAAACTAACCAAGGCATGCACTTTAATCCTAACCGCCCTATACAACCTAAAGTGTCCTCGACCAGTCACCTATCGCCTCGGACACCACGCACAGAAACCACCTGCGGCCAGACAGGCCTACCATAGAAGCCCAACGGTACAGTGCCTCAACGCGGGAACGTGTGCTCATTTCGAATAGCCGCTTCAGGCACTCATGGGGGTTAATGCAATTCTATATCTGTGTCTACCGATCTTCGAGCGAATCGCCACAGCAGCCTGAATTAATGGTTTCGTTTGTTCTATGCACGCGGTTCCAGAACCACCGGCTCAAGACCGTGGAGATGCCAAAGGACACGACGCTTAACCGTTTAGCCGAGTTGGCTTAGGGGTGTATTGGAGTCGTCGAAGTTTCAGTCCCCAATCTATGCCTGTGGGGTTTCTGGGATTTCTAAATTTGTTAAAAATACCCTCATACACAACATTCGCAACGGGACTCTGTGTGCCGTGCCCTTACTTCAGGATTCCTGCGAGCCCCCCTGACCCCCTCATTTATAACCCCACGCGTGTGCGGCGTGGTATTCCTATTTGTATAGCGCGTCCACTATGCTTCGAAACTCTAGCTATCACACACTTGCACGCACGTTGTGGGGGCGATGGTACACGTGCCCATACCCTTACAAAACAAACTCAACCTCAACCTAAAAACACCAGAAACCTCCCATTCCAACTCTGGAGCGTGCTTGTTTTCCCCACAGACACCCCGCCGCACATAAACAAACCTAACGTTGAGCACTTATTGGACACACACAACTGACCGCCAGGATCCTTACAATTCCTAACCCCCACAGATCCCACGCACCTCACTTAGATTGCGCCAATAGAGCCTGCCCTCCAGCGGGCAGGTACCGGCCCACGGTGAACGATCAGCCAACCTTCTCGCGCTGGCAAATATCCCAGCATCAGTTTGACAGCGAAGAAACAGTTTTGGAACAATCGCATTACTTTGAAATGCACACCCTCACGCCCTCCCAAATTCCGAAAAAGCCCAAATAGGCAAAGGCTATTATAAACAGCGACCAGTTACTACCAACCGACCACAATACATAACGCCCAACCACCACCCATACGCATAAGAACCTAATACCACAACCCCAAACCCTTACCAACGAAATAGAAGTTAACACCTATATTGGGAAATCTCTATACATAACCATAAGCTTACTCCAGCTGATTACCTGATTAGTGCTAAATTATCCATCAGACACAGGAAATACTAGTGGGGAATTCCAGTTCGCGGGAAGGCCGGATACAGGGGCACAAGTCGTACAATGACCGTTGACGCACCCCGCACGGAGATGCTGCCCTCCGGAGGCACGTGCCCTAAAGGGGATCCACACCCCAAACAGCACTCTCGGTTACTGGATGCACAGAAAAAGTTATACCGTAAGAAGCACCCCGTTCATACGTTAGATTCTTGTAACACGGGCGACAAGGCCACCCAAATTCAAGATGTAGACTCGGTTTAGCAAGACAATTTAGTGCTCATCGAGTAGATACCAGAAGCAGTACACCAACAAGAACAAAACAACCGCGAAAGGCCAATAACCAAACCAAACAAAAAGGCAGAAAGACCGCGCTAAACATACCACAATTATTAATGTTACCCCCCATAACCAAGCAAGACCAGCTTTAAAGCGGTGGTCCTGGAATATCCAGCAAATTGTTGCTATACCCTACAAGCAACATCCCCAAAAATCAGCCTCTAATATTATGTTCGATCGACACAGTCCGACTAGGATTGTTTGGCATCAGCTGTCACACCGAGGTTTTATATCCAGCGTTTGTTCTAGATAAGGACCCACAGAGTGGTGCCTGCATTTGGAGAAACTTGACTGGCACGGTGTGGTTGGACACACTTGCCTCCCTTAGGAAAACCATTCGTGTAACCGAATCTGAACTCCTTTTAGACGTACATACCTACGTTGCACCGGCGATACGACCAACCCAACGTTTCTGTGACCTACAACGGGCGCGGTGCACTCGCTCCATACCTAATCCCTCCCTTCCGGACCATATAGACCGGCCTAAAGCAGTTATTTACTACTCAAGGCGAAACTT-AATTGCTTGTTTGTGGTGGGTACTCTTGGTGTGGGTGGGTGTTTATGGTTATCGCTTGTTGGATGGTGTTGTTGGGCTCGGTGGTCGTGTGAGTGTGATGGAAGGGTGGG-TTGGAAGGTGGGGTGCAGTAGGGATTTTGGGATTGGGTGTTTATTGGTGCGCGCTCGAACGGT
n3011      TCATACCAATTTTGACACGGGGTCATAGCAGCATACGCAGCAAGGCTGCTCCAGGGGATTAAGCACCAATTCCCTAAACATGCCCGAAATACCCCCTTCAGCACGCCTCCTATATGGTAACTTGTGTATATGTAGGCCGGGCAATTGGATGAACCTGAACAGATACAACGAACGCCTCATTATCTGAATTATACGGAACGCTGCAGGGTGCGTGTAGGTGGGCTGCTTTGGTGAAACAAACAAATTCACATCACCCGCTTCATGAAATCCTTGTCTGCGTTCCTCTGCCACCCTAATCCTATGCTCTCGAACATTGGCCCTTAAACCGATAAATACCCGTAAAATAACTGAGTAGCGAAACGAACCATATCCCCGGGGTAATTTGCGAGTGCGCTTAAAAGTAAGCTGAACCACCGTTCTCAAGAGAACGCGCTCTTTCGGCCGATCAAGCACTAGAATCCCAACTTATCTTACAGCAACGGATGACGGTAGCACACACAATGTTTATCCGTAAGAAATACACAACATTCTACAAGAGTCTCAAAAACACTAAAATTAAACACAGTCACACCTCGGCCCTAGTACATCACCGCAACGAAGAGAAATACTCTGCTTTTCCGTTGAAACCCATGACAACTCAAACAATCAGGCATCTAACCCCTCAACGTATAGATAACTCTTAACAGAGACTCATGGTGGAGGAGCACCACGGCGCCGACCGGGCATAGAGAGCGTGAATTAGACGAAGGTGATCGCCAAGGCGAGTCCAAAAATTCCCCTTCCCCGTTAGGGGGGAGTAGTCCCGGACGCGGGTGGCGATTCCTGGGTTATGGAATAAAGAAAACCGCTCTCACCTGTTGCAAGACCCCTCCGCGGGAAACCAGCACAAATTGCGGGGGCGCTCCCTTTTGCCGGTACACCGTGAATCGGATTTGAAGCTGTAGAGTGACTAGTTGTAGTGCCATAGGAGGGACGTTATGAAAAGACAGAAGTATCGACCGGAAATGCCATTGTGTATCTAAGGTAGAGCGATTTGAGCCGATTGGGCTCTGCTAGGGTGACGGTACTTCCTAGTTCCCATGAGCTGGATAGGACATTCCCTTGCGGACCCTTGTCGGTACTAAATTAGTCATAAGGAATATAATGGTTTACAAACCGCAAAAAGTACGTCCCTCATGGCGTGCGCGAGGACTCTGTCGGTTCAAGGTGGTCGCGCAGGCGATATGCTCCACACAGACTTAAGGGCGGGCGTAACCGAGCACCGCCTCCACTAAGGAGGCGCACAGAGCCTTTATGTAGTAGCATGTTAACATGCCCGCTCCCGGGACGGACAGTCACGAAAGGGGCCTTGGCACGGAAGGACGCCACATTAAACCGATTGCTTGATGGACATACAGGGTACCTCTGATTTTCTATTTACCCACGCTCCAAAATTAACTCAACCACTCTACAACATAAAAATCACACTATCTATAATATTGCTGACCCTGACCAACTATTCGCCCCTCAACTAAACCTACCTTTTCCAAACTAACCAAGGCATGCACTTCAATCCTAACCGCCCTATACAACTTAAAGCGTCCTCGACCAGCCACCTATCGCCCCGGACACCACGCACAGAAACCACCTGCGGCCAGATAGGCCTACCATAGAAGCCCAACAATACAGTACCCCAATGCGGGAACGTGTGCCCATTTCGAATAGCCGSTTCAGGCACTCATGGGGGTCAATGCAATTCTATATCTACGTCTACCGACCTTCGAGCGAATCGCCACAGCAGTCTGAATTAATGGTTTCGTTTGTTCTATGCACGCGGCTCCAGAACCACCGGCCCAAGACTGTGGAGATGCCAAAGGACACGACGTTCAACCGTTTAGCCGAGTTGGCTTAGGGGTGTATTGGAGTCGCCGAAGTTTCAGTCCCCAATCTATGCCTGTGGGGTTTCTGGGATTTCTAAATTTGTTAAAAATACCCTCATAAACGGTATTCGCAACGGGACTCTGTGTGCCGTGCCCTTACTTCAGGACTTCTGCGAGCCCCCCTGACCCCCTCACTTATAACTCCACGTGTGTACGGTGTGGTATTCCCATTTGTATAGCGCGTCCACTATGCCTCGAAACTCTAGCTATCACACACTTGCACGCATGTTGTGGGAGTGACGGTACACGTGCCCACACCCTTACAAAACAGACCCAGCCTCAATCTAAAAGCACCAGAAACCTCCCATTCCAACTCTAGAGCATGCTCGCTTTTCCCACAGACACCCCGCCGCACATAAACAAACCTAACGTTGAGTATTTATTGGACACACACAACTGACCGCCAGGATCCTTACAATCCCTAACCCCCACAGATCCCACGCACCTCACTTAGATTGTGCCAATAGAGCCTGCCCTTCAGCGGGCAGGTACCGGCCCACGGTGAACAACCAGCCAGCTTTCTCGCGTTGGCAAATATTCCAGCATCAGTTTGACAGTGAAGAAACAGTTTTGGAACAATCGCATTACTTTGAAATGCACACCCTCACGCCCCCCCAAATTCCGAAAAAGCCCAAATAGGCAAAGATTATTATAAATAGCGACTAGTTACTACCAACCGATCGCAATACATAACGCCCAACCACCACCCACACGCATAAGAACCCAATACCATAACCCCAAACCCTTACCAACAAAATAGAAGTTAACACTTATATTGAGAAATCTCTATACATAACCATAAGCTTACTCCAGTTGATTACCTGATTAGTGCCAAATTATCCATCAGACACAGGAAATACTAGTGGGGAATTCCAGTTCGCGGGAAGGTCGGATACAGGGGCACAAGTTGTACAATGACCGTTGACACATCCCGCACGGAGATGCTGCCCTCCGGAGGCACGNNNCCTAAAGGGGATCCACACCTCAAACAGCACTCTCGGTTACTGGATGCACAGAAAAAGTTATACCGCAAGAAGCACCCCGTTCATACGTTAGACTCTTGTAACACAGGCGACAAGGCCACCCAAATTCAAGATGTAGACTCGGTTTAGCAAGACAATTCAGTGCCCACCGATTAGATACCAAAAGCAGTACACCAACAAGATCAAAACAACCGTGAAAGGCCAATAATCAAACCAAACAAAAAGGCAGAAAGACCGCGCTAAACACACTACAATTATTAACGTTACCCCCCATAACCAAGCAAGACCAGCTTTAAAGCGGTGGTCCTGGAATACTCAGCAAATCGTTGCTACACCCTACAAGCAACATCCCCAAAAATCAGCCTCTAATGTTATGTTCGATCAACACAGTCCGACTAGGATCGTTTGGCATCAGCTGTCACACCGAGGTTTTATATCCAGCGTTTGTTCTAGATAAGGACCCATAGAGTGGTGCCTGCATTTGGAGAAACTTGACTAGCACGGTGTGGTTGGACACACTTGCCTCCCTCAGGAAAACCATCCGTGTAACCGAATCTGAACTCCTTTTAGACGTACATACTCATGTTGCATCGGCGATACGACCGACCCAACGTTTCTGTGACCTACAACGGGCGCGGTGCACTCACCCCATACCTAATCCCTCCCTTCCGGACTACATAGACCGGCCTAAAGCAGTTATTTACTACTCAAGGCGAAACTT-AATTGCTTGTTTGTGGTGGGTACTCTTGGCGTGGGTGAGTGTTTATGGTTATCGCTTGTTGGATGGTGTTGTTGGGCTCGATGGTCGTGTGGGTGTGATGGGGGGGTGGG-TCGGGAGGTGGGATGCTGTAGGGATTTTGGGATCAGGTGCTTATTGGTGCGCGTTCGAACGGT
n3024      TCATACCAATTTTGACACGGGGTCATAGCAGCATACGCAGCAAGGCTGCTCCAGGGGATTAAGCACCAATTCCCTAAACATGCCCGAAATACCCCCTTCAGCACGCCTCCTATATGGTAACTTGTGTATATGTAGGCCGGGCAATTGGATGAACCTGAACAGATACAACGAACGCCTCATTATCTGAATTATACGGAACGCTNNAGGGTGCGTGTAGGTGGGCTGCTTTGGTGAAACAAACAAATTCACATCACCCGCTTCATGAAATCCTTGTCTGCGTTCCTCTGCCACCCTAATCCTATGCTCTCGAACATTGGCCCTTAAACCGATAAATACCCGTAAAATAACTGAGTAGCGAAACGAACCATATCCCCGGGGTAATTTGCGAGTGCGCTTAAAAGTAAGCTGAACCACCGTTCTCAAGAGAACGCGCTCTTTCGGCCGATCAAGCACTAGAATCCCAACTTATCTTACAGCAACGGATGACGGTAGCACACACAATGTTTATCCGTAAGAAATACACAACATTCTACAAGAGTCTCAAAAACACTAAAATTAAACACAGTCACACCTCGGCCCTAGTACATCACCGCAACGAAGAGAAATACTCTGCTTTTCCGTTGAAACCCATGACAACTCAAACAATCAGGCATCTAACCCCTCAACGTATAGATAACTCTTAACAGAGACTCATGGTGGAGGAGCACCACGGCGCCGACCGGGCATAGAGAGCGTGAATTAGACGAAGGTGATCGCCAAGGCGAGTCCAAAAATTCCCCTTCCCCGTTAGGGGGGAGTAGTCCCGGACGCGGGTGGCGATTCCTGGGTTATGGAATAAAGAAAACCGCTCTCACCTGTTGCAAGACCCCTCCGCGGGAAACCAGCACAAATTGCGGGGGCGCTCCCTTTTGCCGGTACACCGTGAATCGGATTTGAAGCTGTAGAGTGACTAGTTGTAGTGCCATAGGAGGGACGTTATGAAAAGACAGAAGTATCGACCGGAAATGCCATTGTGTATCTAAGGTAGAGCGATTTGAGCCGATTGGGCTCTGCTAGGGTGACGGTACTTCCTAGTTCCCATGAGCTGGATAGGACATTCCCTTGCGGACCCTTGTCGGTACTAAATTAGTCATAAGGAATATAATGGTTTACAAACCGCAAAAAGTACGTCCCTCATGGCGTGCGCGAGGACTCTGTCGGTTCAAGGTGGTCGCGCAGGCGATATGCTCCACACAGACTTAAGGGCGGGCGTAACCGAGCACCGCCTCCACTAAGGAGGCGCACAGAGCCTTTATGTAGTAGCATGTTAACATGCCCGCTCCCGGGACGGACAGTCACGAAAGGGGCCTTGGCACGGAAGGACGCCACATTAAACCGATTGCTTGATGGACATACAGGGTACCTCTGATTTTCTATTTACCCACGCTCCAAAATTAACTCAACCACTCTACAACATAAAAATCACACTATCTATAATATTGCTGACCCTGACCAACTATTCGCCCCTCAACTAAACCTACCTTTTCCAAACCAACCAAGGCATGCACTTCAATCCTAACCGCCCTATACAACTTAAAGCGTCCTCGACCAGCCACCTATCGCCCCGGACACCACGCACAGAAACCACCTGCGGCCAGATAGGCCTACCATAGAAGCCCAACAATACAGTACCCCAATGCGGGAACGTGTGCCCATTTCGAATAGCCGCTTCAGGCACTCATGGGGGTCAATGCAATTCTATATCTACGTCTACCGACCTTCGAGCGAATCGCCACAGCAGTCTGAATTAATGGTTTCGTTTGTTCTATGCACGCGGCTCCAGAACCACCGGCCCAAGACTGTGGAGATGCCAAAGGACACGACGTTCAACCGTTTAGCCGAGTTGGCTTAGGGGTGTATTGGAGTCGCCGAAGTTTCAGTCCCCAATCTATGCCTGTGGGGTTTCTGGGATTTCTAAATTTGTTAAAAATACCCTCATAAACGGTATTCGCAACGGGACTCTGTGTGCCGTGCCCTTACTTCAGGACTTCTGCGAGCCCCCCTGACCCCCTCACTTATAACTCCACGTGTGTACGGTGTGGTATTCCCATTTGTACAGCGCGTCCACTATGCCTCGAAACTCTAGCTATCACACACTTGCACGCATGTTGTGGGAGTGACGGTACACGTGCCCACACCCTTACAAAACAGACCCAGCCTCAATCTAAAAGCACCAGAAACCTCCCATTCCAACTCTAGAGCATGCTCGCTTTTCCCACAGACACCCCGCCGCACATAAACAAACCTAACGTTGAGTACTTATTGGACACACACAACTGACCGCCAGGATCCTTACAATCCCTAACCCCCACAGATCCCACGCACCTCACTTAGATTGTGCCAATAGAGCCTGCCCTTCAGCGGGCAGGTACCGGCCCACGGTGAACAACCAGCCAGCTTTCTTGCGTTGGCAAATATTCCAGCATCAGTTTGACAGTGAAGAAACAGTTTTGGAACAATCGCATTACTTTGAAATGCACACCCTCACGCCCCCCCAAATTCCGAAAAAGCCCAAATAGGCAAAGATTATTATAAATAGCGACTAGTTACTACCAACCGATCGCAATACATAACGCCCAACCACCACCCACACGCATAAGAACCCAATACCACAACCCCAAACCCTTACCAACAAAATAGAAGTTAACACTTATATTGAGAAATCTCTATACATAACCATAAGCTTACTCCAGTTGATTACCTGATTAGTGCTAAATTATCCATCAGACACAGGAAATACTAGTGGGGAATTCCAGTTCGCGGGAAGGTCGGATACAGGGGCACAAGTTGTACAATGACCGTTGACACATCCCGCACGGAGATGCTGCCCTCCGGAGGCACGTGCCCTAAAGGGGATCCACACCTCAAACAGCACTCTCGGTTACTGGATGCACAGAAAAAGTTATACCGTAAGAAGCACCCCGTTCATACGTTAGACTCTTGTAACACAGGCGACAAGGCCACCCAAATTCAAGATGTAGACTCGGTTTAGCAAGACAATTCAGTGCCCACCGATTAGATACCAAAAGCAGTACACCAACAAGATCAAAACAACCGTGAAAGGCCAATAATCAAACCAAACAAAAAGGCAGAAAGACCGCGCTAAACACACTACAATTATTAACGTTACTCCCCATAACCAAGCAAGACCAGCTTTAAAGCGGTGGTCCTGGAATACTCAGCAAATCGTTGCTACACCCTACAAGCAACATCCCCAAAAATCAGCCTCTAATGTTATGTTCGATCAACACAGTCCGACTGGGATCGTTTGGCATCAGCTGTCACACCGAGGTTTTATATCCAGCGTTTGTTCTAGATAAGGACCCATAGAGTGGTGCCTGCATTTGGAGAAACTTGACTAGCACGGTGTGGTTGGACACACTTGCCTCCCTCAGGAAAACCATCCGTGTAACCGAATCTGAACTCCTTTTAGACGTACATACTTATGTTGCATCGGCGATACGACCGACCCAACGTTTTTGTGACCTACAACGGGCGCGGTGCACTCACCCCATACCTAATCCCTCCCTTCCGGACTACATAGACCGGCCTAAAGCAGTTATTTACTACTCAAGGCGAAACTT-AATTGCTTGTTTGTGGTGGGTACTCTTGGCGTGGGTGAGTGTTTATGGTTATCGCTTGTTGGATGGTGTTGTTGGGCTCGATGGTCGTGTGGGTGTGATGGGGGGGTGGG-TCGGGAGGTGGGATGCTGTAGGGATTTTGGGATTAGGTGCTCATTGGTGCGCGTTCGAACGGT
n3025      NNATACCAATTTTGACACGGGGTCATAGCAGCATANNNNNCAAGGCTGCTCCAGGGGATTAANNNNNNNNNNNNNNNNNNNNNNNNNNNNNNNNNNNNNNNNNNNNNNNNNNNNNNNNNNNNNNNNNNNNNNNNNNNNNNNNNNNNNNNNGAACCTGAACAGATACAACGAACGNNNNNNNNNNNNNNNNNNNNNNNNNNNNNNNNNNNNNNNNNNNNNNNNNNNNNNNNNNNNNNNNNNNNNATTCACATCAYCCGYTTCATGAAATCCTTGTCTGCNNNNNNNNNNNNNNNNNNNNNNNNNNTCTCGAACATTGGCCCTTAAACCGATAAATACCCGTAAAATAACTGANNNNNNNNNNNNNNNNNNTCCCCGGGGTAATTTGCGAGTGCGCTTNNNNNNNNNNNNNNNNNCCGTTCTCAAGAGAACGCGCNYTTTCGGCCGATCANNNNNNNNNNNNNNNNNNNNTYTTACAGCAACGGATGACRGTAGCACACACAATGTTTATCCGTAAGAAATACACAACATTCTNNNNNNNNNNNNNNNNNNNNAAAATTAAACACAGTCACNNNNNNNNNNNNNNNNNNNNNNNNNNNNNNNNNNNNNNNTCTGCTTTTCCGTTGAAACCCATGACAACNNNNNNNNNNNNNNNNNNNNNNNNNNNNNNNNNNGATAACTCTTAACAGAGACTCATGGTGNARGAGCAYCACGGCGCCGANNNNNNNNNNNNNNNNNNNNNNNNNNNNNGGTGATCGCCAAVGCGAGTCCAAANNNNNNNNNTCCCYGTTAGGGGGGAGTNNNNNNNNNNNNNNNNNNNNNNNNNNNNNNNNNNNNNNNNNNNNNNNNNNNNNNNNNNNNNNNNNNNNNNNNNNNNNNNNNNNNNNNNNNNNNNNNNNNNNNNNNNNNNNNNNNNNNNNNNNNNNNNNNNNNNNNNNNNNNNNNNNNNNNNNNNNNNNNNNNNNNNNNNNNNNNNNNNNNNNNAAAGACAGAAGTATCGACCGGAAANNNNNNNNNNNNNNNNNNRTAGAGCGATTTGAGCCGATTGGGCTCNNNNNNNNNNNNNNNNNNNNNNAGTTCCCATGAGCTGGATAGGACATTYNNNNNNNNNNCCTTGTYGGTACTAAATTAGTCATAAGGANNNNNNNNNNNNNNNNNNNNNNNNNNNNNNNNNNNNNNNNNNNNNNNNNNGGACTCTGTCGGTTCAAGGTGGTCGCGCAGGCGATATGCTCNNNNCAGACTTAAGGGCGGGCNNAACCGAGCACCKCCTCCACTAAGGAGGCGCACAGAGCCTTTATNNAGTAGCATGTTAACATGCCCGCTCCCGGGACGGACAGTCACGAAAGGGGCCTTSGCACGGAAGGACGCCACATTAANYCGATTGCTTGATGGACATACAGGGTACCTCTGATTTTCTATTTNNNNNNNNNNNNNNNNNNNNTCAACCACTCTACAACATAAAAATCNNNNNATCTATAATATTGCTGACCCTGACCAACTACTCGCCCCTYAACTAAACCTACNNNNNNNNNNNNNNNNNNNNCATRNNNNNNNNNNNNNNNNNNNNNNNNNNNNNNNNNNNNNNNNNNNCCAGCCACCTATCGCCCCGGACACCACGCAYNNNNNNNNNNNNNNNNNNNNNNNNNNNNNNNNNNNNNNNNAAYAATACAGTACCCCAATGCGGGAACGTGTGCCNNNNNNNNNNNNNNNNNNCAGGCACTCATGGGGGTCAATNNNNNNNNNNNNNNNNNNNNNNNNNNCTTCGAGCGAATCGCCACAGCAGTCTNNNNNNNNNNNNNNNNNNNNNNNNNNNNNNNNNNTYYAGAACCACCGGCCCAAGACTGTGGAGATGCCAAAGGACACGACGTTCAACCGTTTARCCGAGTTGGCTTAGGGGTGTATTGNNNTCGCCGAAGTTTCAGTCCCCNNNNNATGCCTGTGGGGTTTCTGGRATTTCTAAATTTGTTNNNNNNNNNNNNNNNNNNNNNNNNNNNNNNRRGACTCTNTGTGCCGTGCCCTTACTTCAGGACNNNNNNNNNNNNNNNNNNNNNNNNNNNNNNNNNNNNNNNNNNNNTACGGTGTGGTATTCCCATTTGTACANNNNNNNNNNNNNNNCTCGAAACTCTAGCTATCACACACTTGCACGCATGTTGTGGGAGTGACGGTACACGTGCCCACACCCTTACAAAACNNNNNNNNNNNNNNNNNNNNNNNNNNNNNNNNNNNNNNNNNNNNNTMTAGAGCATGCTCGCTTTTCCCACAGACACCCCGCCGCACATAAANNNNNNNNACGTTGAGTACTTATTGGACACACACAACTRACCGCNNGGATCCTTACAATCCCTAACCCCCACAGATCCCACGCACCTNNNNNNNNNNNNNNNNNNNNNNNNNNCCCTTCAGCGGGCAGGTACCGGCCYANNNNNNNNNNNNNNNNNNNNNNNNNNNNNNNNNNNNNNNNNNNNNNNNNNNNNNACAGTGAAGAAACAGTTTTGGAACANNNNNNNNNNNNNNNNNNNNNNACCCTCACRCCCCNNNNNNNNNNNNNNNNNNNNNNNNNNNNNNNGATTATTATAAATAGCGACTAGTTACTACCAACCGATCGCAATACATAACGCCCAACCACCANCCACACGCATAAGAACCCAATACCACAACCCCNNNNNCTTACCRACAAAANNNNNNNNNNNNNNNNNNNNNNNNNNNNNNTATACATAACCATAAKCTTACTCCAGTTGATTAYYTGNNNNNNNNNNNNNNNNCCATCAGACAMAGNNNNNNNNNNNNNNNNNNNNNNNNNCGCGGGAAGGTCGGATACAGGGGCACAAGTTGTACAATGACCGTTGACANATCCCGCACGGAGATGCTGCCCTCCGGAGGCANNNNNNNNNNNNNNNNNNNNNNNNNNNNACAGCACTCTCGGTTACTGGATGCACAGANNAAGTTATACCGTAAGAAGCACCCNNNNNNNNNNNNNNNNNNNNNNNNNNNNNNNNNNNNGGCCACCCAAATTCANNNNGTAGACTCGGTTTAGCAAGACAATTCAGTGCCCACCNNNNNNNNNNNNNNNNNNNNNNNNNNNNNNNNNNNNNNNNNNNNTGAAAGGCCAATAATCAAACCAAACAAAAAGGCAGAAAGACCGCGCTAAACACACTACAATTNNNNNNNNNNNNNNNNNNAACCAAGCAAGACNNNNNNNNNNNNGGTGGTCCTGGAATACWCAGCAAATCGTTGCTRNNNNNNNNNNNNNNCATNYYCAAAAATCAGCCTCTAATGTTANNNNNNNNNNNNNNNNNNNGACTAGGATCGTTTGGCATCAGCTGTCACANNNNNNNNNNNNNNNNNNNNNNNNNNNNNNNNNNNNNNNNNNNNNNNNNNNNNNNNNTTTGGAGAAACTTGACTAGCACGGTGTGNNNNNNNNCACTTGCCTCCCTCAGGAAAACCATCCGTGTAACCGAATCTGAACNNCTTTTAGACNNNNNNNNNNNNNNNNNNNNNNNNNNNNNNNNNNNNNNNCGTTTCTGTGACCTANNNNNNNNNNNNNNNNNNNNNNNCATACCTAATCCCTCCCTTCCGGACTACATAGACNNNCCTAAARNNNNNNNNNNNNNNNNNNNNNNNNNNNNNAATTGNNTRTTTGTGGTGGGTACTCTTGGCGTGGGTGWGNNNNNNNNNNNNNNNNNNNNNNNNNNNNNNNNNNNNNNTCGATGGTCGTGTGGGTGTNNNNNNNNNNNNNN-NNNNNNNNNNNNNNNNNNNNNNGATTTTGGGATTAGGTGCTCATTGGTGNNNNNNNNNNNNNN
n3026      TCATACCAATTTTGACACGGGGTCATAGCAGCATACGCAGCAAGGCTGCTCCAGGGGATTAAGCACCAATTCCCTAAACATGCCCGAAATACCCCCTTCAGCACGCCTCCTATATGGTAACTTGTGTATATGTAGGCCGGGCAATTGGATGAACCTGAACAGATACAACGAACGCCTCGTTATCTGAATTATACGGAACRYTRNAGGGTVCGTGTAGGTGGGCTGCTTTGGTGAAACAAACAGATTCACATCACCCGCTTCATGAAATCCTTGTCTGCGTTCCTCTGCCACCCTAATCCTATGCTCTCGAACATTGGCCCTTAAACCGATAAATACCCGTAAAATAACTGAGTAGCGAAACGAACCATATCCCCGGGGTAATTTGCGAGTGCGCTTAAAAGTAAGCTGAACCACCGTTCTCAAGAGAACGCGCTCTTTCGGCCGATCAAGCACTAGAATCCCAACTTATCTTACAGCAACGGATGACGGTAGCACACACAATGTTTATCCGTAAGAAATACACAACATTCTACAAGAGTCTCAAAAACACTAAAATTAAACACAGTCACACCTCGGCCCTAGTACATCACCGCAACGAAGAGAAATACTCTGCTTTTCCGTTGAAACCCATGACAACTCAAACAATCAGGCATCTAACCCCTCAACGTATAGATAACTCTTAACAGAGACTCATGGTGGAGGAGCACCACGGCGCCGACCGGGCATAGAGAGCGKNNNNNNNACGAAGGTGATCGCCAAGGCGAGTCCAAAAATTCCCCTTCCCCGTTAGGGGGGAGTAGTCCCGGACGCGGGTGGCGATTCCTGGGTTATGGAATAAAGAAAACCGCTCTCACCTGTTGCAAGACCCCTCCGCGGGAAACCAGCACAAATTGCGGGGGCGCTCCCTTTTGCCGGTACACCGTGAATCGGATTTGAAGCTGTAGAGTGACTAGTTGTAGTGCCATAGGAGGGACGTTATGAAAAGACAGAAGTATCGACCGGAAATGCCATTGTGTATCTAAGGTAGAGCGATTTGAGCCGATTGGGCTCTGCTAGGGTGACGGTACTTCCTAGTTCCCATGAGCTGGATAGGACATTCCCTTGCGGACCCTTGTCGGTACTAAATTAGTCATAAGGAATATAATGGTTTACAAACCGCAAAAAGTACGTCCCTCATGGCGTGCGCGAGGACTCTGTCGGTTCAAGGTGGTCGCGCAGGCGATATGCTCCACACAGACTTAAGGGCGGGCGTAACCGAGCACCGCCTCCACTAAGGAGGCGCACAGAGCCTTTATGTAGTAGCATGTTAACATGCCCGCTCCCGGGACGGACAGTCACGAAAGGGGCCTTGGCACGGAAGGACGCCACATTAAACCGATTGCTTGATGGACATACAGGGTACCTCTGATTTTCTATTTACCCACGCTCCAAAATTAACTCAACCACTCTACAACATAAAAATCACACTATCTATAATATTGCTGACCCTGACCAACTATTCGCCCCTCAACTAAACCTACCTTTTCCAAACCAACCAAGGCATGCACTTCAGTCCTAACCGCCCTATACAACTTAAAGCGTCCTCGACCAGCCACCTATCGCCCCGGACACCACGCACAGAAACCACCTGCGGCCAGATAGGCCTACCATAGAAGCCCAACAATACAGTACCCCAATGCGGGAACGTGTGCCCATTTCGAATAGCCGCTTCAGGCACTCATGGGGGTCAATGCAATTCTATATCTACGTCTACCGACCTTCGAGCGAATCGCCACAGCAGTCTGAATTAATGGTTTCGTTTGTTCTATGCACGCGGCTCCAGAACCACCGGCCCAAGACTGTGGAGATGCCAAAGGACACGACGTTCAACCGTTTAGCCGAGTTGGCTTAGGGGTGTATTGGAGTCGCCGAAGTTTCAGTCCCCAATCTATGCCTGTGGGGTTTCTGGGATTTCTAAATTTGTTAAAAATACCCTCATAAACGGTATTCGCAACGGGACTCTGTGTGCCGTGCCCTTACTTCAGGACTTCTGCGAGCCCCCCTGACCCCCTCACTTATAACTCCACGTGTGTACGGTGTGGTATTCCCATTTGTACAGCGCGTCCACTATGCCTCGAAACTCTAGCTATCACACACTTGCACGCATGTTGTGGGAGTGACGGTACACGTGCCCACACCCTTACAAAACAGACCCAGCCTCAATCTAAAAGCACCAGAAACCTCCCATTCCAACTCTAGAGCATGCTCGCTTTTCCCACAGACACCCCGCCGCACATAAACAAACCTAACGTTGAGTACTTATTGGACACACACAACTGACCGCCAGGATCCTTACAATCCCTAACCCCCACAGATCCCACGCACCTCACTTAGATTGTGCCAATAGAGCCTGCCCTTCAGCGGGCAGGTACCGGCCCACGGTGAACAACCAGCCAGCTTTCTTGCGTTGGCAAATATTCCAGCATCAGTTTGACAGTGAAGAAACAGTTTTGGAACAATCGCATTACTTTGAAATGCACACCCTCACGCCCCCCCAAATTCCGAAAAAGCCCAAATAGGCAAAGATTATTATAAATAGCGACTAGTTACTACCAACCGATCGCAATACATAACGCCCAACCACCACCCACACGCATAAGAACCCAATACCACAACCCCAAACCCTTACCAACAAAATAGAAGTTAACACTTATATTGAGAAATCTCTATACATAACCATAAGCTTACTCCAGTTGATTACCTGATTAGTGCTAAATTATCCATCAGACACAGGAAATACTAGTGGGGAATTCCAGTTCGCGGGAAGGTCGGATACAGGGGCACAAGTTGTACAATGACCGTTGACACATCCCGCACGGAGATGCTGCCCTCCGGAGGCAYGNGCCCTAAAGGGGATCCACACCTCAAACAGCACTCTCGGTTACTGGATGCACAGAAAAAGTTATACCGTAAGAAGCACCCCGTTCATACGTTAGACTCTTGTAACACAGGCGACAAGGCCACCCAAATTCAAGATGTAGACTCGGTTTAGCAAGACAATTCAGTGCCCACCGATTAGATACCAAAAGCAGTACACCAACAAGATCAAAACAACCGTGAAAGGCCAATAATCAAACCAAACAAAAAGGCAGAAAGACCGCGCTAAACACACTACAATTATTAACGTTACTCCCCATAACCAAGCAAGACCAGCTTTAAAGCGGTGGTCCTGGAATACTCAGCAAATCGTTGCTACACCCTACAAGCAACATCCCCAAAAATCAGCCTCTAATGTTATGTTCGATCAACACAGTCCGACTAGGATCGTTTGGCATCAGCTGTCACACCGAGGTTTTATATCCAGCGTTTGTTCTAGATAAGGACCCATAGAGTGGTGCCTGCATTTGGAGAAACTTGACTAGCACGGTGTGGTTGGACACACTTGCCTCCCTCAGGAAAACCATCCGTGTAACCGAATCTGAACTCCTTTTAGACGTACATACTTATGTTGCATCGGCGATACGACCGACCCAACGTTTCTGTGACCTACAACGGGCGCGGTGCACTCACCCCATACCTAATCCCTCCCTTCCGGACTACATAGACCGGCCTAAAGCAGTTATTTACTACTCAAGGCGAAANNNNAATTGCTTGTTTGTGGTGGGTACTCTTGGCGTGGGTGAGTGTTTATGGTTATCGCTTGTTGGATGGTGTTGTTGGGCTCGATGGTCGTGTGGGTGTGATGGGGGGGTGGG-TCGGGAGGTGGGATGCTGTAGGGATTTTGGGATTAGGTGCTCATTGGTGCGCGTTCGAACGGT
n3219      TCATANNNATTTTGACACGGGGTCATAGCAGCATACGNNNNNAGGCTGCYCCARGGGANNNNNNNNNNATTCCCTANACATGCCCGAAATACCCCCTNNNNNNNNNNNNNNNTATRGTAACTTGTGTATATGTNNNNNNGGCAATTGGATGAACCTGAACAGATACAACGAACGCCTCATTATCTGANNNNNNNNNNNNNNNNNNNNNNNNNNNTAGGTGGRCTGNNNNNNNNNNNNNNNNNNNNNNNNATCACCCGCTTCATGAAATCCTTGTCTGCGTTNNNNNNNNNNNNNNNNNNNATGCTCTCGAACATTGGCCCTTANNNNNNTAAATNNNNNNANNATAACTGAGTAGCGAAACGAACCANNNCCCCGGGGTAATTTGCGAGTGCGCTTAAAAGTAAGCTRAACCACCGTTCTCAAGAGAACGCGCTCTTTCGGCCGATNNNNNNNNNNNNNNNNNNNNNNNNNNNNNNNNNNNNNNNNNNGTAGYACACACAATGTTTATCCGTAAGAAATACACAACATTYTNNNNNNNNNNNNNNNNNNNNNNNNNTAAACACAGTCANNNNNNNNNNNNNNNNNNNNNNNNNNNNNNNNNNAAATACTCTGCTTTTCCGTTGAAACCCATGACAACTCAAACAATCAGNNATNNNNNNNNNNNNNNTANNNNNNACTCTTAACAGAGACTCATGGTRGAGGARCACCACGGCGCCNNNNNNNNNNNNNNNNNNNNNNNNNNNNNNNNNNNNNNNNNNNNNNNNNNNNNNNNNNNNNNNNNNNCCGTTAGGGGGGAGNNNNNNNNNNNNNNNNNNNNNNNNNNNNNNNNNNNNNNNNNNNNNNACCGCTCTCACCTNNNGNNNNACYCCTCCGCGGGNNNNNNNNNNNNNNNNNNNNNNNNNNNNNNNNNNNNNNNNNNNNNNNNNNNGGATTTGAAGCTGTNNNNNNNNNNNNNNNNNNNNNNNNGGAGGRNNNNNNTGAAAAGACAGAAGTATCGACCGGAAATGCCANNNNNNNNNNNNNNNNNARCGATTTGAGCCGATTGGRNNCTGCTAGGGTGACGGTACTTCCTAGTTCCCATGAGCTNNAWAGSACATNNNNNNNNNNNNNNNNNNCGRTACTAAATTARNNNNNNNNNNNNNNNNNNNNNNNNNNNYGCAAAAAGTACGTCCCTNNNNNNNTGCGCGAGGACTCTNNNNNNNNNNNNNGGTCGCGCAGGCGATATGCTCCACANNNNNNNNNNNNNNNGTGTAACCGAGCAYCGCCTCCACTAAGGAGGCGCACAGAGCCTNYATGTAGTAGCATGTTAANNNNNNNNNNNNNNNNACGGACAGTCACGAAAGGGGCCTTGGYAYNNNNNNNNNNNNNNNNNNNNNGATYGCTTGATGGNNNNNNNNNNNNNCTCTGATTTTCTATTTACCCACGCTCCAAAATTAACTCAACCACTCTACAACANNNNAATCACACTATCTATAATATTGCTGACCCTGACYAACTATTCGCCCCTCAACTAAACCTACCTTTTYCAAACCAACCAAGGCATGCACTTCAGTCCTAACCGCCCTATACNACTTAAAGCGTCCTCGACCAGCCACCTATCGCCCCGGACACCACGCACAGAAACCACCTGCGGCCARANNNGCCTACCATAGAAGCCCNNNNNNNNNNNNNNNNNNNGCGGGAACGTGTGCCCATTTCGAATAGCCGCTNNNNNNNNNYATRRRRRTSAATGCAATTCTATATCTACGTCTACCGACCTTCRAGCGAATYGCCACAGCAGTCTGAATTAATGGTTTCGTTTGTTCTATGCACGCRGCTCNNNNNNNNNNNNNNNNNNNNNNTGRAGATGCCAAAGGACACGACGTTCAACCGTTTAGCCGAGTTGNNNNNNNNNNNNNNNNNNNNNNNCGAAGTTTCAGTCCCCAATCTATGCCTGTGGGGTTTCTGGGATTTNNNNNNNNNNNNNNNNNACCCTCATAAACGGTATTTGCAACGGGACTCTGTGTGCCGTGCYCTTACTTCAGGACTTCTGWRNNNNNNNNNNNNNNNNNNNNNNNTAACTCCACGTGNGTACGGTGTGGTNNNNNNNNNNGTATAGCGCGTCCACTATGCCTCGNNNNNNNARCTATCACACACTTGCACGCATGTTGTGGGAGTGACGGTACACGTGCCCACACCCTTACAAAACAGACCCAGCCTCAATCTAAAAGCACCAGAAACCTCCCATTCCANNTCTAGAGCATGCTNNNNNNNNNNNNNNNNNNNNNNNNGCACATAAACAAANNNAACGTTGAGTACTTATTGGACAYACACAACTGACCGCCAGGATCCTNNNNATCCCTAACCCNCACAGATCCCACGCANNNNNNNNNNNNNNNNNNNNNNNNNNNNNNNNNNNNNCGGGCAGGTACCGGCCYAYNNNNNNNNNNNAGCCAGCTTTCTTGCGTTGGCAAATATTCCAGYNNNNNNNTGACAGTGAAGAAACAGTTTTGGAACAATCGCATTACTTTGAAATGCACACCCTYACKCCYYCCCANNNNNNNNNNNAGCCCAAATAGGCAAAGATTATTATAAATAGCRACTAGTTACTACCAACCGATCGCAATACATAACGCCCAACCACCACCCACACRCNNNNNNNNNNNNNNNNNNNNNNNNNNNNNNNNNNNNNNNAAATAGAAGTTANNNNNNNNATTGAGAAATCTCTATACATAACCATAAGCTTACTCCAGTTGATTACCTGATTNNNNNNNNNNNNNNNNNNNNNNNNNNNNNNNNNNNNNNNNNNNNTCCAGTTCGCGGGAAGGTCGNNNNNNNNNNNNNNNNNNNNNNNNNNNNNNNNNNNNNNNNNNNNACGGARATGCTGCCCTCCNNNNNNNNNNNNNNNNAAGGGGATCCACACCTCNNNYAGCACTCTCGGTTACTGGANNNNNNNNNNNNNTTATACCGTAAGAAGCANNNNNNNNNNNNNNNNNACTCTTGTAACACAGGCGACAAGGCCACCYAAATTCAAGATGTAGACTYGGTTTAGCAAGACAATTCAGTGCCCACCGATTAGATACCAAAAGCAGTACACCAACAAGATCAAAACAACCGTGAAAGGYCA-TAATCAAACCAAACAAAAAGGCAGAAAGACCGCGCTAANNNNNNNNNNNNNNNTAACGTTACTCCCCATAACCAAGCAAGACCAGCTTTAAANNGRTGGTCCTGGAATACTCAGCAAATCGTTGCTACACCCTACAAGCAACATYNNNNNNNNNNNNNNNNNNNNNNNNNNNNNNNNNAACACAGTCCGACTAGGATCGTTTGGCATCAGCTGTCACACCGAGGNNNNNNNNNNNNNNNNNNNNNNNNNTAAGGACCCATAGAGTGNNNNNTGCATTTGGAGAAACTTGACTAGCACRGTNNNNNNNNNNNNACTTGCCTCCCTCAGGAAAACCATCCGTGTAACCGAATCTGAACTCCTTTTAGACRTACATACNNNNNNNNNNNNNNNNNNNNNNNNNNNNNNNNNNNNNNNNNNNNNNNNNNNNNCGCGGTGCACTCACCCCATACCTAATCCCTCCNNNNNNNNNNACATAGACCGGCCTAAARCAGTTATTTANNNNNNNNNNNNNNNNNNNNNNNNNNNNNNTGTGGTGGGTACTCTTGGCGTGGGTGAGTGTTTNNNNNNNNNNNNNNNNNNNNNNNNNNNTTGGGATCGATGGTCGTGTGNNNNNNNNNNNNNNNNNNN-NNNNNNNNNNNNNNGCTGTAGGGATTTTNNNNNNNNNNNNTCATTGGTGCGCGTTCGAACGGT
n3220      TCATACCAATTTTGACACGGGGTCATAGCAGCATACGCAGCAAGGCTGCTCCAGGGGATTAAGCACCAATTCCCTAAACATGCCCGAAATACCCCCTTCAGCACGCCTCCTATATGGTAACTTGTGTATATGTAGGCCGGGCAATTGGATGAACCTGAACAGATACAACGAACGCCTCATTATCTGAATTANNNNNNNNNNNNNNNNNNNNNNGTAGGTGGGCTGCTTTGGTGAAACAAACAAATTCACATCACCCGCTTCATGAAATCCTTGTCTGCGTTCCTCTGCCACCCTAATCCTATGCTCTCGAACATTGGCCCTTAAACCGATAAATACCCGTAAAATAACTGAGTAGCGAAACGAACCATATCCCCGGGGTAATTTGCGAGTGCGCTTAAAAGTAAGCTGAACCACCGTTCTCAAGAGAACGCGCTCTTTCGGCCGATCAAGCACTAGAATCCCAACTTATCTTACAGCAACGGATGACGGTAGCACACACAATGTTTATCCGTAAGAAATACACAACATTCTACAAGAGTCTCAAAAACACTAAAATTAAACACAGTCACACCTCGGCCCTAGTACATCACCGCAACGAAGAGAAATACTCTGCTTTTCCGTTGAAACCCATGACAACTCAAACAATCAGGCATCTAACCCCTCAACGTATAGATAACTCTTAACAGAGACTCATGGTGGAGGAGCACCACGGCGCCGACCGGGCATARANNNNNNNNNNNNNNNNNNNNNNNNNGCYAAGGCGAGTCCAAAAATTTCCCTTCCCCGTTAGGGGGGAGTNNNCCCGGACGCGGGTGGCGATTCCTGGGTNNNGGAATAAAGAAAACCGCTCTCACCTGTTGCAAGACCCCTCCGCGGGAAACCAACACAAATTGCGGRGGCGCTCCCTTTTGCCGGTANNNNNNNNNNNGRATTTGAAGCTGTAGAGTGACTAGTTGTAGTGCCATAGGAGGGACGTTATGAAAAGACAGAAGTATCGACCGGAAATGCCATTGTGTATCTAAGGTAGAGCGATTTGAGCCGATTGGGCTCTGCTAGGGTGACGGTACTTCCTAGTTCCCATGAGCTGGATAGGACATTCCCTTKCGGACCCTTGTCGGTACTAAATTAGTCATAAGGANNNNNNTGGTTTACAAACCGCAAAAAGTACGTCCCTCATGGCGTGCGCGAGGACTCTGTCGGTTCAAGGTGGTCGCGCAGGCGATATGCTCCACACAGACTTAAGGGCGGGCGTAACCGAGCACCGCCTCCACTAAGGAGGCGCACAGAGCCTTTATGTAGTAGCATGTTAACATGCCCGCTCCCGGGACGGACAGTCACGAAAGGGGCCTTGGCACGGAAGGACGCCACATTAAACCGATTGCTTGATGGACATACAGGGTACCTCTGATTTTCTATTTACCCACGCTCCAAAATTAACTCAACCACTCTACAACATANANATCACACTATCTATAATATTGCTGACCCTGACCAACTATTCGCCCCTCAACTAAACCTACCTTTTCCAAACCAACCAAGGCATGCACTTCAGTCCTAACCGCCCTATACAACTTAAAGCGTCCTCGACCAGCCACCTATCGCCCCGGACACCACGCACAGAAACCACCTGCGGCCAGATAGGCCTACCATAGAAGCCCAACAATACAGTACCCCAATGCGGGAACGTGTGCCCATTTCGAATAGCCGCTTCAGGCACTCATGGGGGTCAATGCAATTCTATATCTACGTCTACCGACCTTCGAGCGAATCGCCACAGCAGTCTGAATTAATGGTTTCGTTTGTTCTATGCACGCGGCTCCAGAACCACCGGCCCAAGACTGTGGAGATGCCAAAGGACACGACGTTCAACCGTTTAGCCGAGTTGGCTTAGGGGTGTATTGGAGTCGCCGAAGTTTCAGTCCCCAATCTATGCCTGTGGGGTTTCTGGGATTTCTAAATTTGTTAAAANTACCCTCATAAACGGTATTCGCAACGGGACTCTGTGTGCCGTGCCCTTACTTCAGGACTTCTGCGAGCCCCCCTGACCCCCTCACTTATAACTCCACGTGTGTACGGTGTGGTATTCCCATTTGTACAGCGCGTCCACTATGCCTCGAAACTCTAGCTATCACACACTTGCACGCATGTTGTGGGAGTGACGGTACACGTGCCCACACCCTTACAAAACAGACCCAGCCTCAATCTAAAAGCACCAGAAACCTCCCATTCCAACTCTAGAGCATGCTCGCTTTTCCCACAGACACCCCGCCGCACATAAACAAACCTAACGTTGAGTACTTATTGGACACACACAACTGACCGCCAGGATCCTTACAATCCCTAACCCCCACAGATCCCACGCACCTCACTTAGATTGTGCCAATAGAGCCTGCCCTTCAGCGGGCAGGTACCGGCCCACGGTGAACAACCAGCCAGCTTTCTTGCGTTGGCAAATATTCCAGCATCAGTTTGACAGTGAAGAAACAGTTTTGGAACAATCGCATTACTTTGAAATGCACACCCTCACGCCCCCCCAAATTCCGAAAAAGCCCAAATAGGCAAAGATTATTATAAATAGCGACTAGTTACTACCAACCGATCGCAATACATAACGCCCAACCACCACCCACACGCATAAGAACCCAATACCACAACCCCAAACCCTTACCAACAAAATAGAAGTTAACACTTATATTGAGAAATCTCTATACATAACCATAAGCTTACTCCAGTTGATTACCTGATTAGTGCCAAATTATCCATCAGACACAGGAAATACTAGTGGGGAATTCCAGTTCGCGGGAAGGTCGGATACAGGGGCACAAGTTGTACAATGACCGTTGACACATCCCGCACGGAGATGCTGCCCTCCGGARGCANNNNNNNNAAAGGGGATCCACACCTCAAACAGCACTCTCGGTTACTGGATGCACAGAAAAAGTTATAYCGTAAGAAGCACCCCGTTCATACGTTAGACTCTTGTAASANNNNNNNCAAGGCCACCCAAATTCAAGATGTAGACTCGGTTTAGCAAGACAATTCAGTGCCCACCGATTAGATACCAAAAGCAGTACACCAACAAGATCAAAACAACCGTGAAAGGCCAATAATCAAACCAAACAAAAAGGCAGAAAGACCGCGCTAAACACACTACAATTATTAACGTTACTCCCCATAACCAAGCAAGACCAGCTTTAAAGCGGTGGTCCTGGAATACTCAGCAAATCGTTGCTACACCCTACAAGCAACATCCCCAAAAATCAGCCTCTAATGTTATGTTCGATCAACACAGTCCGACTAGGATCGTTTGGCATCAGCTGTCACACCGAGGTTTTATATCCAGCGTTTGTTCTAGATAAGGACCCATAGAGTGGTGCCTGCATTTGGAGAAACTTGACTAGCACGGTGTGGTTGGACACACTTGCCTCCCTCAGGAAAACCATCCGTGTAACCGAATCTGAACTCCTTTTAGACGTACATACTTATGTTGCATCGGCGATACNNNNNNNNNAACGTTTCTGTGACCTACAACGGGCGCGGTGCACTCACCCCATACCTAATCCCTCCCTTCCGGACTACATAGACCGGCCTAAAGCAGTTATTTACTACTCAAGGCGAAANNNNAATTGCTTGTTTRTGGTGGGTACTCTTGGCGTGGGTGAGTGTTTATGGTTATCGCTTGTTGGATGGTGTTGTTGGGCTCGATGGTCGTGTGGGTGTGATNNNNNGGTGGG-TCGGGAGGTGGGATGCTGTAGGGATTTTGGGATTAGGTGCTCATTGGTGCGCGTTCGAACGGT
n3221      NNNNNNNNNTCTTGACACAGGGTCATAGCAGCATACGCAGCANNNNNNNNNNNNNNNNNNNNNNNNNNNNNNNNNNNNNNNNNNNNNNNNNNNNNNTTCAGCACGCCTCTTATACGGTAANNNNNNNNNNNNNAGGCCRGGCAATTGGATGAACCTGAACARNNNNNNNNNNNNNCTCATTATCTGAATTATANNNNNNNNNNNNNNNNNNNNGTAGGTRGRCTGCTNNNNNNNNNNNNACAAACTAACATCACCCGCTTCGCGAAACCCTTGTCTGCRTTCCTCTGCCACCCNAATCCTATGCTCTCAAACATTRRCCCNNNNNNCGACATATACCCGTAAAATAACTGAGTAGCRAAACRAACCATATCCCCGGGGTAATTCGCGAGTGCGCTNNNNNNNNNNNNNNNNNNNNNNNNNNAAGAGAACGCGCTCTTTCGGCCGATCAAGCACTAGAACCCCAACTAATCTTACAGCAACGAATGATGGTNNNNNNNNNNNNNNNNNTCCGTAAGAAATACACAATATTNNNNNNNNNNNNNNNNNNNNNNNNNNNNNNNNNCAGTCACACCTTGGCCCCAGTNNNNNNNNNNAACGAAGAGAAAGACTCCACTTTCCCGTTGAAACCCATGACAACTCAAACAAACAGACATCTGACCCCTCANNNNNNNGATAACTCTTAACAGAGACTCATGGTGGNNNNNNACCACGGCGCCGACTGGGCATAGAGAGCGNNNNNNNNNNNNNNNNNNNNNNNNNNNNNNNNNNNNNNATTCCCCTTCCYNNNNNNNNNNNNNNNNNNNCGGACGCGRGTGGCGATTCCCNNNNNNNNNAATAAAGAAAACCGCTCTCACCTGTTGTAAGACCCCTCCGCGGGAAANNNNNNNNNNNNNNNNNNNNNNNNNCTTTTGCCGGTACACCGTGAATCGGATTTGAANNNNNNNNNNRACTAGTTGTAGTGCCNNNNNNNNNNNNNNNNNNNNNNNNNNNNNNNNNNNNNNNNNNNNNNNNNNNNNNNNNNASGTAGAGCGATTTGAGCCGATTGGGCTCTGCTAGGGTGATGGTACTTCCTAGTTCCCATRAGNNNNNNNNNNNNNNNNNNNNNNNNNCCTTGTCGGTACTAAATTAGTTATAARRNNNNNNNTGGTTTACAATCCGCAAAAAGTACGTCYCYCANNNNNNNNNNNNGGACTCTGTCGGTTCNAGGTGGTCGCGCAGGCGATATGCTCCNNNNNNNNTTAAGGGCGGGCATAATNNNNNNNNNNNNNNNNNNNNNAGGCGCACAGAGCCTTTATGTAGTAGCATGTTAACATGCTCGCTCNNNNNNNNNNNNNNNNNNNNNNNNNNNTTGGCACGGAAGGACGCCACATTAAACCGATTGCTTGNNNNACATACAGGGTACCTCTGATTTCCTATTTNNNNACGCTCCAAAATTGACTCCACCACCCTACAACATAAAAACTACACTATCTATAACATTGCTGACCCCGACCAANNNNNNNNNNNNYAACTAAACCTACCTNNNNNNNNNNNNNNNAGGCATGCACTTTAATCCTAACCGCCCTATACAACCTAAAGNGTCCTCGACCAGTCACCTATCGCCTCGGACACCAYGYACNNNNNNNNNNNNNNNCCAGACAGGCCTACCATAGAAACCCAANGGTACAGTGCCTCAACGCGGGAACGTGTGCTCATTTCGAATAGCCGCTTCAGGCACTCATGGGGGTTAATGCAATTCTATATCTGTGTCTACYNATCTTCGAGCGAATCGCCANNNNNNNNNNNNNNNNNNNNNNNNNNNNNNNNNNNNNNNNNNNNNNNNNNNNNNNNRCTCAAGACCGTNNNNNYKNCAAAGGACACGACGCTTAACCGTTTAGCCGAGTTGGCTTAGGGGTGTATTGGAGTCGTCGAAGTTTCAGTCCCCAATCTATGCCTGTGGGGTTTCTGGGATTTCTAAATTTNNNNNNNNNNNNNNNATACACAACATTCGCAACGGGAYTCTGTNNNNNNNNNNCTTACTTCAGGATTCCTRNNNNNNCCCCTGACCCCCTCATTTATAACCCCAYNNNNNNNNNNNNNNNNATTCCTATTTGTATAGCGCGTCCACTATGCTNCGAAACTCWAGCTNNCACACACTTGCACRNNNNNNNNNNNNNNGATGGTACACGTGCCCATACCCTNANNNNNNNNACTCAACCTCAACCTAAAAACACCAGAAACCTCCCATTCCAACTCTGGAGCATRNTTNTTTTCCCCACAGACACCCCGCCGCACATNNNNNNNNNTAACGTTGAGCACTTATTGGACACACACAACTGACCGCCAGGATCCTTACAATTCCTAACCCCCACAGATCNNNNNNNNNNNNNNNNNNNNNNNNNNATAGAGCCTGCCCTCCARCMNNNNNNNNNNNNNNNNNNNNNNNNNNNCARCCAACCTTCTCGCGCTGGCAAATATYCCANNNNNNNNNNNNNNNNNNNNAAACAGTTTTGGAACAATCGCATTACTTTGAAATGCACACCCTCACGCCCTCCCAAATNNNNNNNNNNNNNNNNNNGGCAAAGGCTATTATAAACAGCGANNNNNNNNNNNNNNNYGACCACAATACANAACGCCCAACCACCACCCATANNNNNNARAAYNTAATACCACAACCCCAAACCCTTACCAACGAAATAGAAGTTAACACCTATATTGGGAAATCTCTATACATAACCATAAGCTTACTCCAGCTGATNNNNNNNNNNNNRCTAAATTATCNNNNNNNNNNAGGAAATACTAGTGGGNNNNNNCAGTTCGCGGGAAGGCYNNNNNNNNNNNNNNNNNNNNNNNNNNNNNNNTTGACGCACCCCGCACGGAGATGCTNNNNNNNNNNNNNNNNNNNNNNNNNNNNNNNNNNNNCCCCAAACAGCACTCTCGGTTACTGGATGCACAGNNNNNNNNNNNNNNNNNNNNNNNNNNNNNTCATACGTTAGANNNNNNNNNNNNNNNNNNNNNNNNNNNNNNNNNNNNNNNNNNNNNCTCGRTTTAGCAARACANNNNNNNNNNNNNNNNNNNNNNNNNNNNNNNNNNNNNNNNNNNAGAACAAAACAACCGCGAAAGGCCAATAACCAAACCAAACAAAAAGGCAGAANNNNNNNNNNNNNNNNNNNNNNNNNNNNNNNNNNNNNCCCCATAACCAAGCAANNNNNNNNNNNNNNCGGTGGTCCTGGAATATCCAGCAAATTGTTGCTATNNNNNNNAAGCAACATYYCCAAAAATCAGCNNNNNNNNNNNNNNNNRATCRACACAGTCCRACTAGGATTGTTTNNNNNNNGCTGTCACACCGAGGTTTTATATCCAGCGTTTGTTCTAGANNNNNNNNNNNNNNNNNNNNNNNNNNTTTGGAGAAACTTGACTGGCACGGTGTGGTTGGACACACTTGCCTCCCTTAGGAAAACCATNCGTGTAACTGAATCTNNNNNCCTTTTAGACGTACATACYTACGTTGCACCGGCRATACGACCAACCCAACGNNNNNNNNNNNNNNNNNNNNNGCGGTGCACTCGCTCCATACCTAATCCCTCCCTTCCGGACCNTATAGACCRGCCTAAARCAGTTATTTACTACTCAAGGCGNNNNNNNNNNNNNNNNNNNNNNNTGGGTACTCTTGGTGTGGGTGGGTGTTTATGGTTATCGCTTGTTRNANNNTGTTGTTGGGCTCGGTGGTCGTGTGAGTGTGATGGAAGGGTGGG-TTGGAAGGTGGGGTGCAGTAGGGATTTTGGGATTGGGTGTNNATTVGTGCGCGCTCGAACGGT
n3222      TCATACCAATTTTGACACGGGGTNNNNNNNNNNNNNNNNNYAAGGCTGCTCCAGGGGATTAAGCACCAATTCCCTAAACATGCCCGAAATACCCCCTTCAGCACGCCTCTTATATGGTAACTTNNNNNNNNNNAGGCCGGGCAATTGGATGAACCTGAACAGATACAACGAACGCCTCATTATCTGAATTATACNNNNNNNNNNNNNNNNNNNRTAGGTGGGCTGCTNTGGTGAAACAAACAAATTCACATCACCCGCTTCATGAAATCCTTGTCTGNNNNNNNNNGCCACCCTAATCCTATGCTCTCGAACATTGGCCCTTAAACCGATAAATACCCGTAAAATAACTGAGTAGCGAAACGAACCATATCCCCGGGGTAATTTGCGAGTGCGCTTAAAAGTAAGCTGAACCACCGTTCTCAAGAGAACGCGCTCTTTCGGCCGATCAAGCACTAGANTCCCAACTTATCTTACAGCAACGGATGACGGTAGCACACACAATGTTTATCCGTAAGAAATACACAACATTCTACAAGAGWYNNNNNNNNNCTAAAATTAAACACAGTCACACCTCGGCCCTAGTACATCACCGCAACGAAGAGAAATACTCTGCTTTTCCGTTGAAACCCATGACAACTCAAACAAWCAGNNNNNNNNCCMCTCAACGTATAGATAACTCTTAACAGAGACTCATGGTGGAGGAGCACCACGGCGCCGACCGGGCNNNNNNNNNNNNNNNNNNNNNAAGGYGATCGCCAANGCGAGTCCAAAAATTCCCCTTCCCCGTTAGGGGRNNNNNNNNNNNNNNNNNNNNNNNNNNNNNNNNNNNNNNNNNNNAAGAAAACCGCTCTCACCTGTTGCAAGACCCCTCCGCGGGAAACCAGCANNNNNNNNNNNNNNNNNNNNNNNNNNNNNNNNNNNNNNNNNNNNNNNNNNNNCTSTAVAGTGACTAGTTGTAGTNNNNNNNNNNNNNNNNNATGAAAAGACAGAAGTATCGACCGGAAATGYNNNNNNNNNNNNNAGGTAGAGCGATTTGAGCCGATTGGGCTHTGCTAGGGTGACGGTACTTCCTAGTTCCCATGAGCTGGATAGGACATTNNNNNNNNNNNNNNNNNNNNNNNNAAATTAGTCATAAGGANNNNNNNNNNNTACAAACCGCAAAAAGTACGTCCCTCATGGCGTGCGCGAGGACTCTGTCGGTTCAAGGTGGTCGCGCAGGCGATATGCTCCACACAGACTTAAGGGCGGGCGTAACCGAGCACCGCCTCCACTAAGGAGGCGCACAGAGCCTTTATGTAGTAGCATGTTAACATGCCCGCTCCCGGGACGGACAGTCACGAAAGGGGCCTTGGCACGGAAGGACGCCACATTAAACCGATTGCTTGATGGACATACAGGGTACCTCTGATTTTCTATTTACCCACGCTCCAMAATTAACTCAACCACYNNNNNNNNNNNNNNNYACACTATCTATAATATTGCTGACCCTGACCAACTATTCGCCCCTCAACTAAACCTACCTTTTCCAAACCAACCAAGGCATGCACTTCAATCCTAACCGCCCTATACAACTTAAAGCGTCCTCGACCAGCCACCTATCGCCCCGGACACCACGCACAGAAACCACCTGCGGCCARNNNGGCCTACCATAGAAACCCAACAATACAGTACCCCAATGCGGGAACGTGTGCCCATTTCGAATAGCYRTTTCAGGCACTCATGGGGGTCAATGCAANNNNNNNNNNNNNNNNACCGACCTTCGAGCGAATCGCCACAGCAGTCTGAATTAATGGTTTCGTTTGTTCTATGCACGCGGCTNNNNNNNTACCGGCCCAAGACTGTGGAGATGCCAAAGGACACGACGTTCAACCNNNNNNNCGAGTTGGCTTAGGGGTGTATTGRAGTCGCCGAAGTTTCAGTCCCCAATCTATGCCTGTGGGGTTTCTGGGATTTCTAAATTTGTTAAAAATACCCTCATAAACGGTATTCGCAACGGGACTCTGTGTGCCGTGCCCTTACTTCAGGACTTCTACGAGCCCCCCTGACCCCCTCACTTATAACTCCACGTGTGTACGGTGTGGTATTCCCATTTGTACAGCGCGTCCACTATGCCTCGAAACTCTAGCTATCACACACTTGCACGCATGTTGKNNNNNNNNNNNNNCACGTGCCCACACCCTTACAAAACAGACCCAGCCTCAATCTAAAAGCACCAGAAACCTCCCATTCCAACTCTAGAGCATGCTCGCTTTTCCCACAGACACCCCGCCGCACATAAACAAACCTAACGTTGAGTACTTATTGGACACACACAACTGACCGCCAGGATCCTTACAATCCCTAACCCCCACAGATCCCACGYACNNNNNNNNNNNNNNNNNNNNNNAGCCTGCCCTTCAGNNNNNNGGTACCGGCCCACKGTGAACAACCAGCCAGCTTTCTTGCGTTGGCAAATATTCCAGCATCAGTTTRACAGTGAAGAAACAGTTTTGGAACAATCGCATTACTTTGAAATGCACACCCTCACGCCCCCCCAAATTYCGAAAAAGCCCAAATAGGCAAAGATTATTATAAATAGCGACTAGTTACTACCAACCGATCGCAATACATAACGCCCAACCACCACCCACACGCATAAGAACCCAATACCACAACCCCAANNNNNNNCCAACAAAATAGAAGTTANNNNNNNNNTTGAGAAATCTCTATACATAACCATAAGCTTACTCCAGTTGATTACCTGATTAGTGCTANNNNNNCCATCAGACACAGGAAANACTAGTGGGGAATTCCAGTTCGCGGGAAGGTCGGATACAGGGGCACAAGTTGTACAATGACCGTTGACACATCCCGCACGGAGATGCTGCNNNNNNNNNNNNNNNNNNNTAAAGGGGATCCACACCTCAAACAGCACTCTCGGTTACTGGATGCACAGAAAAAGTTATACCGTAAGAAGCACCCCGTTNATACGTTAGACTCTTNNNNNNNNGGCGACAAGGTCACCCAAATTCAAGATGTAGACTCGGTTTAGCAAGACAATTCAGTGCCCACCGATTAGATACCAAAAGCAGTACACCAACAAGATCAAAACAACCGTGAAAGGCCAATAATCAAACCAAACAAAAAGGCAGAAAGACCGCGCTAAACACACTACNNNNNTTAACGTTACTCCCCATAACCAAGCAAGACCAGCTTTAAAGCGGTGGTCCTGGAATACTCAGCAAATCGTTGCTACACCCTACAAGCAACATCCCCAAAAATCAGCCTCTAATGTTATGTTCGATCAACACAGTCCGACTAGGATCGTTTGGCATCAGCTGTCACACCGAGGTTTTATATCCAGCGTTTGTTCTAGATAASGACCCATAGAGTGGTGCCTGCATTTGGAGAAACTTGACTAGCACGGTGTGGTTGGACACACTTGCCTCCCTCAGGAAAACCATCCGTGTAACCGAATCTGAACTCCTTTTAGACGTACATACTTATGTTGCATCGGCGATACGACCGACCCAACGTTTCTGTGACCTACAACGGGCGCGGTGCACTCACCCCATACCTAATCCCTCCCTTCCGGACTACATAGACCGGCCTAAAGCAGTTATTTACTACTCAAGGCGAAACTNNAANNNNNNGTTTGTGGTGGGTACTCTTGGCGTGGGTGAGTGTTTATGGTTATCNNNTGTTGGATGGTGTTGTTGGGCTCGATGGTCGTGTGGGTNNNNNNNNNNNNNNNN-NNNNNNNNTGGGATGCTGTAGGGATTTTGGGATTAGGTGCTCATTGGTGCGCGTTCGAACGGT
n3258      TCATACCAATTTTGACACGGGGTNNNNNNNNNNNNNNNNNYAAGGCTGCTCCAGGGGATTAAGCACCAATTCCCTAAACATGCCCGAAATACCCCNTTCAGCACGCCTCCTATATGGTAACTTGTGTATATGTAGRCNNNNNNNNTGGATGAACCTGAACAGATACAACGAACGCCTCATTATCTGAATTATACNNNNNNNNNNNNNNNNNNTGTAGGTGGGCTGCTTTGGTGAAACAAACAAATTCACATCACCCGCTTCATGAAATCCTTGTCTGCGTNNNTCTGCCACCCTAATCCTATGCTCTCGAACATTGGCCCTTAAACCGATAAATACCCGTAAAATAACTGAGTAGCGAAACGAACCATATCCCCGGGGTAATTTGCGAGTGCGCTTAAAAGTAAGCTGAACCACCGTTCTCAAGAGAACGCGCTCTTTCGGCCGATCAAGCACTAGAATCCCAACTTATCTTACAGCAACGGATGACGGTAGCACACACAATGTTTATCCGTAAGAAATACACAACATTCTACAAGAGTCNCAAAAACACTAAAATTAAACACAGTCACACCTCGGTCCTAGTACATCAWCGCAACGAAGAGAAATACTCTGCTTTTCCGTTGAAACCCATGACAACTCAAACAATCAGGCATCTAACCCCTCANNNNNNNGATAACTCTTAACAGAGACTCATGGTGGAGRAGCACCACGGCGCCGACYNNNNNNNNNNNNNNNNNNNNNNNNNNNNNNNNNNNNNNNNNNNNNNNCAAAAATTCCCCTTCCCCGTTAGGNNNNNNNNNNNNNNNNNNNNNNNNNNNNNNNNNNNRTYATRGAATAAAGAAAACCGCTCTCACCTGTTGCAAGACCCCTCCGCGGGAAACCANNNNNNNNNNNNRGGGCGCTCCCTTTTGCCGGTNNACCGTGAATCGGATTTGAANNNNNNNNNNNNNNNNNNNNNNNNNNNNNNNAGGGACGTTATGAAAAGACAGAAGTATCGACCGGAAATGCCATTGTGTATCTAAGGTAGAGCGATTTGAGCCGATTGGRCTCTGCTAGGGTGACGGTACTTCCTAGTTCCCATGAGCTGGATAGGACATTCCCTTGCGGACCCTTGNNNNNAYTAAATTAGTCATAAGGANNNNAATGGTTTACAAACCGCAAAAAGTACGTCCCTCATRGCGTGCGCGAGGACTCTGTCGGTTCAAGGTGGTCGCGCAGGCGATATGCTCCACACAGACTTAAGGGCGGGCGTAACCGAGCACCGCCTCCACTAAGGAGGCGCACAGAGCCTTTATGTAGTAGCATGTTAACATGCCCGCTCCCGGGACGGACAGTCACGAAAGGGGCCTTGGCACGGAAGGACGCCACATTAAACCGATTGCTTGATGGACATACAGGGTACCTCTGATTTTCTATTTACCCACGCTCCAAAATTAACTCAACCACTCTACAACATSAAAATCAYACTATCTATAATATTGCTGACCCTGACCAACTATTCGCCCCTCAACTAAACCTACCTTNNNNNNACCAACCAAGGCATGCACTTCAGTCCTAACCGCCCTATACAACTTAAAGCGTCCTCGACCAGCCACCTATCGCCCCGGACACCACGCACAGAAACCACCTGCGGNNNNNNNNNNNNNCCATAGAAGCNCANNAATACAGTACCCCAATGCGGGAACGTGTGCCCATTTCGAATAGCCGCNTCAGGCACTCATGGGGGTCAATGCAATTCTATATCTACGTCTACCGACCTTCGAGCGAATCGCCACAGCAGTCTGAATTAATAGTTTCGTTTGTTCTATGCANNNNNNNCCAGAACCACCGGCCCAAGACTGTGGAGATGCCAAAGGACACGACGTTCAACCGTTTAGCCGAGTTGGCTTAGGGGTGTATTGGAGTCGCCRAAGTTTCAGTCCCCAATCTATGCCTGTGGGGTTTCTGGGATTTCTAAATTTGTTNNNNNNNNNNNNNNNNNCGGTATTCGCAACGGGACTCTGTGTGCCGTGCCCTTACTTCAGGACTTCTACGAGCCCCCCTGACCCYNNNNNNNATAACTCCACGTGTGTACGGTGTGGTATTCCCATTTGTACAGCGCGTCCACTATGCCTCGAAACTCTAGCTATCACACACTTGCACGCATGTTGTGGNAGTGACGGTACACGTGCCCACACCCTTACAAAACAGACCCAGCCTCAATCTAAAAGCACCAGAAACCTCCCATTCCAACTCTAGAGCATGCTCGCTTTTCCCACAGACACCCCGCCGCACATAAACAAACCTAACGTTGAGTACTTATTGGACACACACAACTGACCGCCAGGATCCTTACAATCCCTAACCCCCACAGATCCCACGCACCTCNNNNNNNNNNNNNNNNNAGAGCCTRCCCTTCAGCGGGCAGGTACCGGCCNNNNNNNNNNNNNNNNNNNNNNNNNTTGCGTTGGCAAATATTCCAGCATCAGTTTGACAGTGAAGAAACAGTTTTGGAACAATCGCATTACTTTGAAATGCACACCCTCACGCCCCCCCAAANNNNNAAAAAGCCCAAATAGGCAAAGATTATTATAAATAGCGACTAGTTACTACCAACCGATCGCAATACATAACGCCCAACCACCACCCACACGCATAAGAACCCAATACCACAACCCCAAACNNNNNNNNNNAAAATAGAAGTTAACACTTATATTGAGAAATCTCTATACATAACCATAAGCTTACTCCAGTTGATTACCTGATTAGTGCTAAATTATCCATCAGACACAGGAAATACTAGTGGGGAATTCCAGTTCGCGGGAAGGTCGGATACAGGGGCACAAGTTGTACAATGACCGTTGACACATCCCGCACGGAGATGCTGCCCTCYGNNNNNNNNNNNNNNNNNNNNNNNNCACACCTCAAACAGCACTCTCGGTTACTGGATGCACAGNNNNNNNNNNNNNNNAAGAAGCACCCCGTTCATACGTTAGACTCTTRTAACACAGGCGACAAGGCCACCCAAATTCAAGATGTAGACTCGGTTTAGCAAGACAATTCAGTGCCCACCGATTAGATACCAAAAGCAGTACACCAACAAGATCAAAACAACCGTGAAAGGCCAATAATCAAACCAAACAAAAAGGCAGAAAGNNCGCGCTAAACACACTACAATTATTAACGTTACTCCCCATAACCAAGCAAGACCAGCTTTAAAGCGGTGGTCCTGGAATACTCAGCAAATCGTTGCTACACCCTACAAGCAACATCYCCANAAATCAGCCTCTAATGTTATGTTCGATCAACACAGTCCGACTAGGATCGTTTGGCATCAGCTGTCACACCGAGGTTTTATATCCASCGTTTGTTCTAGATAAGGACCCATAGAGTGGTGCCTGCATTTGGAGAAACTTGACTAGCACRGTGTGGTTGGACACACTTGCCTCCCTCAGGAAAACCATCCGTGTAACCGAATCTGAACTCCTTTTAGACGTACATACTTNNNNNNNNNNNGCGATAYGACCGACCCAACGTTTCTGTGACCTACAACGGGCGCGGTGCACTCACCCCATACCTAATCCCTCCCTTCCGGACTACATAGACCGGCCTAAAGCAGTTATTTACTACTCAANNNNNNNNNNNAATTGCTTRTTTGTGGTGGGTACTCTTGGCGTGGGTGAGTGTTTATGGTTATCGCTTGTTGGATGGTGTTGTTGGGCTCGATGGTCGTGTGGGTGTGNNNNNNNNNNGGG-TCGGGAGGTGGGATGCTGTAGGGATTTTGGGATTAGGTGCTCATTGGTGCGCGTTCGAACGGT
AEPHI      TCANNNNNNTNNNNACACGGGGTCATAGCAGCATACGCAGCAAGGCTGCTCCGGGGGATTAAGCACCAATTCCCTAAACATGCNNNNNNNNNNNNNNNNNNNNNNNNNNNNATATGGTAACTTGTGTATATGTAGGCCGGGCAATTGGATGAACCTGAACMRRTAMANNGAANGCCTCATTATCTGAATTATACGGAACGCTGCAGGGTGCGTGTAGGTGGGCTGCTTTGGTGAAACAAACAAATTCACATCACCCGCTTCATGAAATCCTTGTCTGCGTTCCTCTGCCACCCTAATCCTATGCTCTCGAACATTGGCCCTTAAACCGATAAATACCCGTAAAATAACTGAGTAGCGAAACGAACNATATCCCCGGGGTAATTTGCGAGTGCGCTTAAAAGTAAGCTGAACCACCGTTCTCAAGAGAACGCGCTCTTTCGGCCGATCAAGCACTAGAATCCCAACTTATNNNNNNNNNNNNNNNNNNNNNNNNNNNNNNNNNNNNNNNNNNNNNNNNNNNNNNNNNNNNNNNNNNNNNNNNNNNNNNNNNNNNNNNNNNNNNCAGTCACACCTTGGCCCCAGTANNNNNNNNNANNNNNNNGAAATACTCNGCTTTTCCGTTGAAACCCATGACAACTCAAACTATCAGGCATCTAACCCCYCANNNNNNNNNNNNNNNNNNNNAGAGACTCATGGTGGAGGAGCACCACGGCGCCGACCGGGCATAGAGAGCGTGAATTAGACGAAGGTGATCGCCAAGGCGAGTCCAAAAATTCCCCTTCCCCGTTAGGGGGGAGTAGTCCCGGACGCGGGTGGCGATTCCTGGGTTATGGAATAAAGAAAACCGCTCTCACCTGTTGCAAGACCCCTCCGCGGGAAACCAGCACAAATTGCGGGGGCGCTCCCTTTTGCCGGTACACCGTGAANNNNNNNNNNNNNNNNNNAGTGACTAGTTGTAGTGCCATAGGAGGGACGTTATGAAAAGACAGAAGTATCGACCGGAAATGCCATTGTGTATCTAAGGTAGAGCGATTTGAGCCGATTGGGCTCTGCTAGGGTGACGGTACTTCCTAGTTCCCATGAGCTGGATAGGACATTCCCTTGCGGACCCTTGTCGGTACTAAATTNNNNNNNNNNNNNNNNNNNNNNTACAAACCGCAAAAAGTACGTCCCTCATGGCGTGCGCGAGGACTCTGTCGGTTCAAGGTGGTCGCGCAGGCGATATGCTCCACACAGACTTAAGGGCGGGCGTAACCGAGCACCGCCTCCACTAAGGAGGCGCACAGAGCCTTTATGTAGTNNCATGTTAACATGCCCGCTCCCGGGACGGACAGTCACGAAAGGGGCCTTGGCACGGAAGGACGCCACATTAAACCGATTGCTTGATGGACATACAGGGTACCTCTGNNNNNNNNNNNACCCACGCTCCWMNNNNNNNNNNNNNNNNNNNNNNNNNNNNAATCACACTATCTATAATATTGCTGACCCTGACCAACTATTCGCCCCTCAACTAAACCTACCTNNNNNNNNNNNNNNNNNNNNNNNNNNNNNNNNNTAACYGCCCTATACAACTTAAAGCGTCCTCGACCAGCCACCTATCGCCCCGGACACCACGCACAGAAACCACCTGCGGCCAGATAGGCCTACCATAGAAGCCCAACAATACAGTNNNNNNATGCGGGAACGTGTGCCCATTTCGAATAGCCGCTTCAGGCACTCATGGGGGTCAATGCAATTCTATATCTACGTCTACCGACCTTCGAGCGAATCGCCACAGCAGTCTGAATTAATGGTTTCGTTTGTTCTATGCACGCGGCTCCAGAACCACCGGCCCAAGACTGTGGAGATGCCAAAGGACACGACGTTCAACCGTTTAGCCGAGTTGGCTTAGGGGTGTATTGGAGTCGCCGAAGTTTCAGTCCCCAATCTATACCTGTGGGGTTTCTGGGATTTCTAAATTTGTTNNNNNNNNNNNNNNNNNNNNNATTCGCAACGGGACTCTGTGTGCCGTGCCCTTACTTCAGGACTTCTGCGAGCCCCCCTGACCCCCTCACTTANNNNNNNNNNNNNNNNNNNNNNNNNATTCCCATTTGTATAGCGCGTCCACTATGCCTCGAAACTCTAGCTATNNNNNNNNNNNNNNYATGTTGTGGGAGTGACGGTACACGTGCCCACACCCTTACAAAACAGANNNNNNNNNNNNNNNNNNNNNNNNNNNNNNNNNNNNTCCAACTCTAGAGCATGCTCGCTTTTCCCACAGACACCCCGCCGCACATAAACAAACCTAACGTTGAGTACTTATTGGACACACACAACTGACCGCCAGGATCCTTACAATCCCTAACCCCCACAGATCCCACGCACCTCACTTAGATTGTGCCAATAGAGCCTGCCCTTCAGCGGGCAGGTATCGGCCCACGGTGAACAACCAGCCAGCTTTCTCGCGTTGGCAAATATTCCAGCATCAGTTTGACAGTGAAGAAACAGTTTTGGAACAATCGCATTACTTTGAAATGCACACCCTCACGCCCCCCCANNNNNNNNNNNNNNNNNNNNNNNNNNNNNNNNNNNTAAATAGCGACTAGTTACTACCAACCGATCGCAATACATAACGCCCAACCACCNNNNNNNNNNNNNAGAACCCAATACCACAACCCCAAACCCTTACCAACAAAATAGAAGTTAACACTTATATTGAGAAATCTCTATACATAACCATAAGCTTACTCCAGTTNNNNNNNNNNNNNNNNNNNNNNNNNNNNNNNNNNNNNNNNAATACTAGTGGGGAATTCCAGTTCGCGGGAAGGTCGGATACAGGGGCACAAGTTGTACAATGACCGTTGACACATCCCGCACGGAGATGCTGCCCTCCGGAGGCACGTGCCCTAAAGGGGATCCACACCTCAAACAGCACTCTCGGTTACTGGATGCACAGAAAAAGTTATACCGTAAGAAGCACCNCGTTCATACGTTAGACTCTTGTAACACAGGCGACAAGGCCACCCAAATTCAAGATGTAGACTCGGTTTAGCAAGACAATTCAGTGCCCACCGATTAGATACCAAAAGCAGTACACCAACAAGATCAAAACAACCGTGAAAGGCCAATAATCAAACCAAACAAAANGNNNNNNNNNNNNNNNNNNNNNNNNNNNNNNNNNNNNNGTTACTCCCCATAACCAAGCAAGACCAGCTTNNNNNNNNNNNNNCTGGAATACTCAGCAAATCGTTGCTACACCCTACAAGCAACATCCNNNNNNNNNNNNNNNNNNNNNNNNNTTCGATCAACACAGTCCGACTAGGATCGTTTGGCATCAGCTGTCACACCGAGGTTTTATATCCAGCGTTTGTTCTAGATAAGGACCCATAGAGTGGTGCCTGCATTTGGAGAAACTTGACTAGCACGGTGTGGTTGGACACACTTGYCTCCCTCAGGAAAACCATCCGTGTAACCGAATCTGAACTCCTTTTAGACGTACATACTTATGTTGCATCGGCGATACGACCGACCCAACGTTTCTGTGACCTACAACGGGCGCGGTGCACTCACCCCATACCTAATCCCTCCCTTCCGGACTACATAGACCGGCCTAAAGCAGTTATTTACTACTCAAGRCGANNNNNNAATTGTTTGTTTGNNNTGGGTACTCTTGGCGTGGGTGAGTGTTTATGGTTATCGCTTGTTGGATGGTGTTGTTGGGCTCGATGGTCGTGTGGGTGTGATGGAGGGGTGGG-TCGGGAGGTGGGATGCTGTAGGGATTTTGGGATTAGGTGCTTATTGGTGCGCGTTCGAACGGT
APTHA      TCCTATCAATCTTGACACAGGGTCACGGCAACATACGCAGCAGGGCTGCCCCGGGGGACTAAGCACCAATTCCCTAGACGTGCCCGAAATACCCCCTCCAGCATGACTCTTATATGGTTACTTGTGTATATGCAGGCCGGGCAATTGGATGAACCTAAGCAGATATAACGGACGCCTCATTATCCAAATTATACGGAACGCTGTAGGGTGCGTGTAGGTGGGCTGCTTCGGTGAAACAAGCAAACTCACATCACTTGCTCTGCGAAACTCTTGTTTGCGTTCCTCTGCCACCCTAATCCCATGCTTTCAAACATTGGCCCTT-AACCGACATCCACTCGAAAAATAACTGAGTAGTGAAACGAACCATATCCCCGGGGTAATTCGCGAGTGCGTTTAATAGTGAGCTGAACAACCATTCCTAAGAGAACGCGCTCTTTCGGTCGATCAAGCTCTAAAATCCAAACCAATCTCACAACGTCGCATGGCGGTAGCACACACAACGTTTATCCGTAAAAAATACACAACATTCTATAAAGGTTTCAAAAACACTAAAATTAAACGCAGTCATACTTCGGCCCCGGTACATCACCGCAACGAAGAGAAATACTCCGTTTTCCCGTTGAAACCCATGACAACTCAAAAAAATAGGCATCTAACCCCACAATGACTAGATAACTCTTAACAGAGACTCATGGTGGAGGAGCACCACGGCGCCGATCGGGCATAGAGAGCGTGAATTAGACGAAGGTGATCGCCAAGGCGAGTCCAAAAATTCCCCTTCCCCGTTAAGGGGGAGTAGTCCTGGACGCGGGTGGCGATTCCCGGATTATGGAATAAAGGAAACCGCTCTCACCTGTTGCAAGACCCCTCCGCGGGAAACCAGCACAAATTGCGGGGGCGCTCCCTTTTGCCGGTATACCGTGAATCGGATTGGAAGCTGTAGAGTGACTAGTCGTAGTGCCATAGGAGGGACGTTATGAAAAGACAGAAGTATCGACCGGAAATGCCACTGCGTATCTAAGGTAGAGCGATTCGAGCCGATTGGGCTCTGCTAGGGTGACGGTACTTCCTAGTACCCATGAGCTGGATAGGACATTCCCTCGTGGACCCTTGTCGGTACTAAATTAGTCATAAGGAACATAATGGTTTACAAACCGTAAAAAGTACGTCCCCCATGGCGTGCACGAGGACTCTGTCGGTTCAAGGTGGTCGCGCAGGCGATACGCTTCACATAGACTTATGGGCGGGCGTAACCGAGCATCGCCTCCATTAAGGAGGCGCACAGAGCCTTTATGTAGTAGCTTGTTAACATGCCTGCTCCTGGGCCGGGCAGTCACGAAAGGGGCCTTGGCACGGAAGGACGCCACATTAAACCGATTGCTTGATGGACATACAGGGTACCCCTGATTTTCTATTTACCCACACTTCAACATTTATTTCACCACTTTCCAACCAAAAAAACACACTTTCTATAACATTGCTGACCCCGACCATCTACCCGCTCCTCAACTAAACCTACCTTTCCCAAACCAACTAAAGCATGCACTTCAATCTCAACCGCCCTATACAACTTAAAGCGTCCTCGACCAGCCACCTATCGCCCCGGACAACACGCACAGAAACCACCTGCGGCCAGACAGGCCCACCATAGAAACCCAACGATACAGTATCCCAACGCGGGAACGTGTGCTTATTTCGAATAACCGCTTCCGGCACTCATGGAAGCTAATGCAATTCTATATCCACGTCTACCGACCTTCGAGCGAATCGCCACAGCAGCCTGAACTAATGGTTTCGTTTGTTCTACGCACGTGGCTCCAGAACCACCGGCCCAAGACCGTGGAGATGCCAAAGGACACGACGCTCAACCGTTTAGTCGAGTCGGCTTAGGGGTGTATTGGAGTCGCCGAAGTTTCAATCTCCAATCTATACCTGTGGGGTTTCTGGGATTTCTAAATTTGTTAAAAATACCCTCCTAAACAACATTTGCAACAAGACTCTGTGTGCCGTGCCCTTACTTCAGGACTTCTGTGAGCCCCCCTGACCCCCCTACTTATAACACCACGCGTGTACGGCGTGGTATTCCCATTTGTACAGCGCGTCCACTATGCCTCGAAACTCTATCTATCACACACATTCACGCACGTTGTGGGGGCGATGGTACACGTGCCCACACCCTTACAAATCAGACTCAACTTCAACCTAAAAACACCAGAAATCTCCCATTCTATCTCTAGAGCATGCCCGCTTTCCCCATAGACACCCCGCCACACATAAACAAACCTAATGTTGAGTACTTATTGGACACACACAACTGACCGCCAGGATCCTTACAATCCCCGACCCCCACAGATCCCACGCACATCACTTAGACTGTGCTAGTAGAGCCTGCCCTTCAGCGGGCAGGTACTGGCTCACGGTGAACGACCAGCCAATTTTCTCACGCTGGCAAATATCCCAGCATCAGTTTGACAACGAGGGAACAATTTTGGAACAATCGCATTATTTCGAAATGCACACACCCACGCCCCCCCAAATTCCGACAAAGCCCAAACAGGCAAAAGCTATTGTAAACAGCGACCAGTTACTACTAACCGACCACAATACAAAACGCCCAACCACCATCCACACGCATAAGAACCCAATACCACAATTACAACCCTTTACCGACAAAATAGAAGTCAACACAAATATTGGGAAATCTTTATACACAGCCATAAGCTTATTCCAGTTGATTATCTGATTAGTGCTAAATTATCTATTAGACACAAGAAATATTAGTGGGGAATTCCAGTTCGCGGGAAGGCCGGATACAGGGGCACAAGTCGTACAATGACCATTGACACACCCCGCACGGGGATGCTGCCCTCCGGAGGCACGTGCCCTAAAGGGGATCCACACCCCAAACAGTACTCTCGGCTACTGGATGCACAGAAAAAGTTATACCGTAAGAAGCACCCCGTCCATACGTTAGATTTTTGTAACACGGGCGACAAGGCCACCCAAATTCAAGATGCAGACTCGGTTTAGCAAGACAATTCAATGCCCACCGATTAGATACCAACAGCAGTACACCAACAAGACCAGAACAACCGAGAAAGGCCAATAACCAAACCAAACGAAAAGGAAGAATGACTGCGCTAAACACACCACAATTATAAACGTTACATCCTACAACCAAGCAAGTCCAGTTTTAAAGCGGTGGCCCAGAAATATCCAGCAAATCGTTGCTATGCCTCA-TAGCAACATCCTCAAAAATCAGCCTCTAATGTTATGTTCGATCAACACAGCCCGACTAGGATCGTTTAGCATCAGCTGTCACACCGAGGTTTTATATTCAGCGTTTGTTTTAGATAAGAACTCACAGAGTGGTGCCTGCATTTGGAGAAACTTGACTAGCACGGTGTGGTTGGACACACTTGCCTCCCTCAAGAACACCATCCGTGTAACCGAATCTGAACTCCTTTCAGACGTACACACCCACATTTCACCGGCGATACGACCGACCCAACGTTTCTGTGACCTACAATGGGCGTGGTGTACTTACCCCATACCTAGTCCTTCGCTTCCGGATCACATGGACCGGCCTAAAGCTGTTATTCACCGCTCAAGGCGAAAATT-ATTCGTTTGTTTGTGGCGGGTACTCTTGACGTGGGTGGGTGTTTATGATTGTTGTCTGTTGGACGGTGTTGTTGGGCTCGGTGATCGTGTGAGTTTGATGGGGGGGTAGCGAGGGCAGGTGGCGTGCAGTAGGGATTTTGGGATTGGGTGTTCATTGGTGCGCGTTCGAACGGT
APTMA2     TCCCATCAATCTTGACACAGGGTCATGGCAACATACGCAGCAAGGCTGCCCCGGGGGACTAAGCACCAATTCCCTAGACATGCTCGAAATACCCCCTTCAGCATGACTCCTATATAGTTACTTGTGTATATGCAGGCCGGGCAATTGGATGAACTTAAACAGATATAACGGACGCCTCATTATCGAAATTATACGGAACGCTGTAGGGTGCGTGTAGGTGGGCTGCTTCGGTGAAACAAGCAAACTCACATCACTTGCTCTGCGAAACCCTTGTTTGCGTTCCTCTGCCACCCTAATCCCATGCTTTCAAACATTGGCCCTTAAACCGATATCCACTCGAAAAATAACTGAGTAGTGAAACGAACCATATCCCCGGGGTAATTCGCGAGTGCGTTTAATAGTGAGCTGAACCACCATTCCTAAGAGAACGCGCTCTTTCGGTCGATTAAGCTCTAAAATCCAAACCAATCTCACAACGTCGCATGGCGGTAGCACACACAACGTTTATCCGTAGAAAATACACAACATTCTACAAAGGTTTCAAAAACACTAAAATTAAACACAGTCATACCTTGGCCCCGGTACATCACCGCAACGAAGAGAAATACTCCGTTTTCCCGTTGAAACCCATGACAACTCAAAAAAATAGGCATCTAACCCCACAATGACTAGATAACTCTTAACAGAGACTCATGGTGGAGGAGCACCACGGCGCCGACCGGGCATAGAGAGCGTGAATTAGACGAAGGTGATCGCCAAGGCGAGTCCAAAAATTCCCCTTCCTTGTTAAGGGGGAGTAGTCCTGGACGCGGGTGGCGATTCCCGGATTATGGAATAAAGAAAACCGCTCTCACCTGTTGCAAGACCCCTCCGCGGGAAACCAGCACAAATTGCGGGGGCGCTCCCTTTTGCCGGTATACCGTGAATCGGATTGGAAGCTGTAGAGTGACTAGTCGTAGTGCCATAGGAGGGACGTTATGAAAAGACAGAAGTATCGACCGGAAATGCCACTGCGTATCTAAGGTAGAGCGATTCGAGCCGATTGGGCTCTGCTAGGGTGACGGTACTTCCTAGTACCCATGAGCTGGATAGGACATTCCCTCGTGGACCCTTGTCGGTACTAAATTAGTTATAAGGAACATAATGGTTTACAAACCGTAAAAAGTACGTCCCCCATGGCGTGCACGAGGACTCTGTCGGTTCAAGGTGGTCGCGCAGGCGATACGCTTCACATAGACTTATGGGCGGGTGTAACCGAGCACCGCCTCCACTAAGGAGGCGCACAGAGCCTTTATGTAGTAGCTTGTTAACATGCCTGCTCCTGGGCCGGGCAGTCACGAAAGGGGCCTTGGCATGGAAGGACGCCACATTAAACCGATTGCTTGATGGACATACAGGGTACCCCTGATTTTCTATTTACCCACACTTCAACATTTATTTCACCACCTTCCAACCAAAAAAACACACTATCTATAACATTGCTGACCCCGGCCATCTACTCGTTCCTCAACTAAACCTACCTTTCCCAAACCAACTAAAGCATGCACTTCAATCCCAACCGTCCTATACAACTTAAAGCGTCCTCGACCAGCCACCTGTCGCCCCGGACAACACGCACAGAAACCACCTGCGGCCAGACAGGCCTACCATAGAAACCCAACGATACAGTACCCCAACGCGGGAACGTGTGCTCATTTCGAATAACCGCTTCTGGCACTCATGGAGGCCAATGTAATTCTATATCCACGTCTACCGACCTTCGAGCGAATCGCCACAGCAGCCTGAATTAATGGTTTCGTTTGTTCTATGCACGTGGCTCCAGAACCACCGGCCCAAGACCGTGGAGATGCCAAAGAACACGACGTTCAACCGTTTAGTCGAGTCGGCTTAGGGGTGTATTGGAGTCGCCGAAGTTTCAATCTCCAATCTATACCTGTGGGGTTTCTGGGATTTCTAAATTTGTTAAAAATACCCTCCTAAACAACATTCGCAACGGGACTCTGTGTGCCGTGCCCTTACTTC-GGACTCCTGCGAGCCCCCCTGACCCCCCTACTTGTAACCCCACGCGTGTACGGCGTGGTAATCCCATTTGTACAGCGCGTCCACTATGCTTCGAAACTCTATCTATCACACACATTCACGCACGTTGTGGGGGCGATGGTACACGTGCCCATACCCTTACAAATCAGACTCAGCTTCAACCTAAAAACACTAGAAATCTCCCATTCTATCTCTAGAGCATGCCCGCTTTCCCCATAGACACCCCGCCACACATAAACAAACCTAACGTTGAGTACTTATTGGACACACACAACTGACCGCCAGGATCCCTACAATCCCCGACCCTCACAGATCCCACGCACATCACTTAGACTGCGCTAGTAGAGCCTGCCCTTCAGCGGGCAGGTACCGGCCCACGGTGAACGACCAGCCAAACTTCTCGCGTTGGCAAATATCCCAGCATCAGTTTGACAGTGAGGGAACAATTTTGGAACAATCGCATTATTTCGAAATGCACACACCCACGCCCCCCCAAATTCTGACAAAGTCCAAACAGGCAAAAGCTATTGTAAACAGCGACCAGTTACTACTAACCGACCACAATGCAAAACGCCCAACCACCATCCATACGCATAAGAACCCAATACCACAACCACAACCTTTCACCAACAAAATAGAAGTCAACACAAATATTGAGAAATCTTTATACACAGCCATAAGCTTACTCCAGTTGATTACCTGATTAGTGCCAAATTATCTATTAGACACAAGAAATATTAGTGGGGAATTCCAGTTCGCGGGAAGGCCGGATACAGGGGCACAAGTCGTACAATGACCATTGACACACCCCGCACGGGGATGCTGTCCTCCGGAGGCACGTGCCCTAAAGGGGATCCACACCCCAAACAGTACTCTCGGCTACTGGATGCACAGAAAAAGTTATACCGTAAGAAGCATCCCGTCCATACGTTAGATTCTTGTAACACGGGCGACAAGGTCACCCAAATTCAAGATGCAGACTCGGTTTAGCAAGACAATTCAATGCCCACCGATTAGATACCAACAGCAGTACACCAACAAGACCAGAACAACCGAGAAAGGCCAATAAACAAACCAAACAAAAAGGAAGAAAGACTGCGCTAAACATACCACAATTATAAACGTTACATCCCACGACCAAGCAAGTCTAGTTTTAAAGCGGTGGCCCAGAAATATCCAGCAAATCGTTGCTACGCCCCA-TAGCAACATCCTCAAAAATTAGCCTCTAATGTTATGTTCGATCAACACAGCCCGACTAGGATCGTTTAGCATCAGCTGTCACACCGAGGTTTTATATTCAGCGTTTGTTTTAGATAAGAACCCACAGAGTGGTGCCTGCATTTGGAGAAACTTGACTAGCACGGTGTGGTTGGACACACTTGCCTCCCTCAGGAACACCATCCGTGTAACCGAATCTGAACTCCTTTCAGACGTACACACCCACATTTCACTGGCGATACGACTGACCCAACGTTTCTGTGACCTACAATGGGCGTGGTGCATTCACCCCATACCTAGTCCTTCGCTTCCGGACCACATGGACCGGCCTAGAGCAGTTATTCACCGCTCAAGGCGAAAATT-AATTGTTTGCTTGTGGTGGGTACTCTTGGCGTGAGTGGGTGTTTATGATTGTTGCTTGTCGGACGGTGTTGTTGGGCTCGGTGATCGTGTGGGTTTGATAGGGAGGTAGCGGGGGCAGGTGGCGTGCAGTAGGGATTTTGGGATTGGGTGTTCATTGGTGCGCGTTCGAACGGT
APTMA      TCCCATCAATCTTGACACAGGGTCATGGCAACATACGCAGCAAGGCTGCCCCGGGGGACTAAGCACCAATTCCCTAGACATGCTCGAAATACCCCCTTCAGCATGACTCCTATATAGTTACTTGTGTATATGCAGGCCGGGCAATTGGATGAACTTAAACAGATATAACGGACGCCTCATTATCGAAATTATACGGAACGCTGTAGGGTGCGTGTAGGTGGGCTGCTTCGGTGAAACAAGCAAACTCACATCACTTGCTCTGCGAAACCCTTGTTTGCGTTCCTCTGCCACCCTAATCCCATGCTTTCAAACATTGGCCCTTAAACCGATATCCACTCGAAAAATAACTGAGTAGTGAAACGAACCATATCCCCGGGGTAATTCGCGAGTGCGTTTAATAGTGAGCTGAACCACCATTCCTAAGAGAACGCGCTCTTTCGGTCGATTAAGCTCTAAAATCCAAACCAATCTCACAACGTCGCATGGCGGTAGCACACACAACGTTTATCCGTAGAAAATACACAACATTCTACAAAAGTTTCAAAAACACTAAAATTAAACACAGTCATACCTTGGCCCCGGTACATCACCGCAACGAAGAGAAATACTCCGTTTTCCCGTTGAAACCCATGACAACTCAAAAAAATAGGCATCTAACCCCACAATGACTAGATAACTCTTAACAGAGACTCATGGTGGAGGAGCACCACGGCGCCGACCGGGCATAGAGAGCGTGAATTAGACGAAGGTGATCGCCAAGGCGAGTCCAAAAATTCCCCTTCCTTGTTAAGGGGGAGTAGTCCTGGACGCGGGTGGCGATTCCCGGATTATGGAATAAAGAAAACCGCTCTCACCTGTTGCAAGACCCCTCCGCGGGAAACCAGCACAAATTGCGGGGGCGCTCCCTTTTGCCGGTATACCGTGAATCGGATTGGAAGCTGTAGAGTGACTAGTCGTAGTGCCATAGGAGGGACGTTATGAAAAGACAGAAGTATCGACCGGAAATGCCACTGCGTATCTAAGGTAGAGCGATTCGAGCCGATTGGGCTCTGCTAGGGTGACGGTACTTCCTAGTACCCATGAGCTGGATAGGACATTCCCTCGTGGACCCTTGTCGGTACTAAATTAGTTATAAGGAACATAATGGTTTACAAACCGTAAAAAGTACGTCCCCCATGGCGTGCACGAGGACTCTGTCGGTTCAAGGTGGTCGCGCAGGCGATACGCTTCACATAGACTTATGGGCGGGTGTAACCGAGCACCGCCTCCACTAAGGAGGCGCACAGAGCCTTTATGTAGTAGCTTGTTAACATGCCTGCTCCTGGGCCGGGCAGTCACGAAAGGGGCCTTGGCATGGAAGGACGCCACATTAAACCGATTGCTTGATGGACATACAGGGTACCCCTGATTTTCTATTTACCCACACTTCAACATTTATTTCACCACCTTCCAACCAAAAAAACACACTATCTATAACATTGCTGACCCCGACCATCTACTCGTTCCTCAACTAAACCTACCTTTCCCAAACCAACTAAAGCATGCACTTCAATCCCAACCGTCCTATACAACTTAAAGCGTCCTCGACCAGCCACCTGTCGCCCCGGACAACACGCACAGAAACCACCTGCGGCCAGACAGGCCTACCATAGAAACCCAACAATACAGTACCCCAACGCGGGAACGTGTGCTCATTTCGAATAACCGCTTCTGGCACTCATGGAGGCCAATGTAATTCTATATCCACGTCTACCGACCTTCGAGCGAATCGCCACAGCAGCCTGAATTAATGGTTTCGTTTGTTCTATGCACGTGGCTCCAGAACCACCGGCCCAAGACCGTGGAGATGCCAAAGAACACGACGTTCAACCGTTTAGTCGAGTCGGCTTAGGGGTGTATTGGAGTCGCCGAAGTTTCAATCTCCAATCTATACCTGTGGGGTTTCTGGGATTTCTAAATTTGTTAAAAATACCCTCCTAAACAACATTCGCAACGGGACTCTGTGTGCCGTGCCCTTACTTCAGGACTCCTGCGAGCCCCCCTGACCCCCCTACTTGTAACCCCACGCGTGTACGGCGTGGTAATCCCATTTGTACAGCGCGTCCACTATGCTTCGAAACTCTATCTATCACACACATTCACGCACGTTGTGGGGGCGATGGTACACGTGCCCATACCCTTACAAATCAGACTCAGCTTCAACCTAAAAACACTAGAAATCTCCCATTCTATCTCTAGAGCATGCCCGCTTTCCCCATAGACACCCCGCCACACATAAACAAACCTAACGTTGAGTACTTATTGGACACACACAACTGACCGCCAGGATCCTTACAATCCCTGACCCTCACAGATCCCACGCACATCACTTAGACTGCGCTAGTAGAGCCTGCCCTTCAGCGGGCAGGTACCGGCCCACGGTGAACGACCAGCCAAACTTCTAGCGTTGGCAAATATCCCAGCATCAGTTTGACAGTGAGGGAACAATTTTGGAACAATCGCATTATTTCGAAATGCACACACCCACGCCCCCCCAAATTCTGACAAAGTCCAAACAGGCAAAAGCTATTGTAAACAGCGACCAGTTACTACTAACCGACCACAATGCATAACGCCCAACCACCATCCATACGCATAAGAACCCAATACCACAACCACAACCTTTCACCAACAAAATAGAAGTCAACACAAATATTGAGAAATCTTTATACACAGCCATAAGCTTACTCCAGTTGATTACCTGATTAGTGCCAAATTATCTATTAGACACAAGAAATATTAGTGGGGAATTCCAGTTCGCGGGAAGGCCGGATACAGGGGCACAAGTCGTACAATGACCATTGACACACCCCGCACGGGGATGCTGTCCTCCGGAGGCACGTGCCCTAAAGGGGATCCACACCCCAAACAGTACTCTCGGCTACTGGATGCACAGAAAAAGTTATACCGTAAGAAGCATCCCGTCCATACGTTAGATTCTTGTAACACGGGCGACAAGGTCACCCAAATTCAAGATGCAGACTCGGTTTAGCAAGACAATTCAATGCCCACCGATTAGATACCAACAGCAGTACACCAACAAGACCAGAACAACCGAGAAAGGCCAATAAACAAACCAAACAAAAAGGAAGAAAGACTGCGCTAAACATACCACAATTATAAACGTTACATCCCACGACCAAGCAAGTCTAGTTTTAAAGCGGTGGCCCAGAAATATCCAGCAAATCGTTGCTACGCCCCA-TAGCAACATCCTCAAAAATTAGCCTCTAATGTTATGTTCGATCAACACAGCCCGACTAGGATCGTTTAGCATCAGCTGTCACACCGAGGTTTTATATTCAGCGTTTGTTTTAGATAAGAACCCACAGAGTGGTGCCTGCATTTGGAGAAACTTGACTAGCACGGTGTGGTTGGACACACTTGCCTCCCTCAGGAACACCATCCGTGTAACCGAATCTGAACTCCTTTCAGACGTACACACCCACATTTCACTGGCGATACGACTGACCCAACGTTTCTGTGACCTACAATGGGCGTGGTGCATTTACCCCATACCTAGTCCTTCGCTTCCGGACCACATGGACCGGCCTAGAGCAGTTATTCACCGCTCAAGGCGAAAATTNNN-NNNNNNNNNNNNNNNNNNNNNNNNNNNNNNNNNNNNNNNNNNNNNNNNNNNNNNNNNNNNNNNNNNNNNNNNNNNNNNNNNNNNNNNNNNNNNNNNNNNNNNNNNNNNNNNNNNNNNNNNNNNNNNNNNNNNNNNNNNNNNNNNNNNNNNNNNNNNNNNNNNNNNNNNNN-
APTOW      TCCCATCAATCTTGACACAGGGTCACGGCAACATACGCAGCAGGGCTGCCCCGGGGGACTAAGCACCAATTCCCTAGACGTGCCCGAAATACCCCCTCCAGCATGACTCCTATATGGTTACTTGTGTATATGCAGGCCGGGCAATTGGATGAACCTAAACAGATATAACGGACGCCTCATTATCCAAATTATACGGAACGCTGTAGGGTGCGTGTAGGTGGGCTGCTTCGGTGAAACAAGTAAACTCACATCACTTGCTCTGCGAAACTCTTGTTTGCGTTCCTCTGCCACCCTAATCCCATGCTTTCAAACATTGGCCCTTAAACCGACATCCACTCGAAAAATAACTGAGTAGTGAAACGAACCATATCCCCGGGGTAATTCGCGAGTGCGCTTAATAGTGAGCTGAACAACCATTCCTAAGAGAACGCGCTCTTTCGGTCGATCAAGCTCTAAAATCCAAACCAATCTCACAACGTCGCATGGCGGTAGCACACACAACGTTTATCCGTAGAAAATACACAACATTCTATAAAGGTTTCAAAAACACTAAAATTAAACGCAGTCATACTTCGGCCCCGGTACATCACCGCAACGAAGAGAAATACTCCGTTTTCCCGTTGAAACCCATGACAACTCAAAAAAATAGACATCTAACCCCACAATGACTAAATAACTCTTAACAGAGACTCATGGTGGAGGAGCACCACGGCGCCGATCGGGCATAGAGAGCGTGAATTAGACGAAGGTGATCGCCAAGGCGAGTCCAAAAATTCCCCTTCCCCGTTAAGGGGGAGTAGTCCTGGACGCGGGTGGCGATTCCCGGATTATGGAATAAAGAAAACCGCTCTCACCTGTTGCAAGACCCCTCCGCGGGAAACCAGCACAAATTGCGGGGGCGCTCCCTTTTGCCGGTATACCGTGAATCGGATTGGAAGCTGTAGAGTGACTAGTCGTAGTGCCATAGGAGGGACGTTATGAAAAGACAGAAGTATCGACCGGAAATGCCACTGCGTATCTAAGGTAGAGCGATTCGAGCCGATTGGGCTCTGCTAGGGTGACGGTACTTCCTAGTACCCATGAGCTGGATAGGACATTCCCTCGTGGACCCTTGTCGGTACTAAATTAGTCATAAGGAACATAATGGTTTACAAACCGTAAAAAGTACGTCCCCCATGGCGTGCACGAGGACTCTGTCGGTTCAAGGTGGTCGCGCAGGCGATACGCTTCACATAGACTTATGGGCGGGCATAACCGAGCATCGCCTCCACTAAGGAGGCGCACAGAGCCTTTATGTAGTAGCTTGTTAACATGCCTGCTCCTGGGCCGGGCAGTCACGAAAGGGGCCTTGGCACGGAAGGACGCCACATTAAACCGATTGCTTGATGGACATACAGGGTACCCCTGATTTTCTATTTACCCACACTTAAACATTTATTTCACCACTTTCCAACCAAAAAAACACACTTTCTATAACATTGCTGACCCCGACCATCTACTCGTTCCTCAACTGAACCTACCTTTCCCAAACCAACTAAAGCATGCACTTCAATCTCAACCGCCCTATACAACTTAAAGCGTCCTCGACCAGCCACCTATCGCCCCGGACAACACGCACAGAAACCACCTGCGGCCAGACAGGCCCACCATAGAAGCCCAACAATACAGTACCCCAACGCGGGAACGTGTGCTTATTTCGAATAACCGCTTCCGGCACTCATGGAAGCTAATGCAATTCTATATCTACGTCTACCGACCTTCGAGCGAATCGCCACAGCAGCCTGAACTAATGGTTTCGTTTGTTCTACGCACGTGGCTCCAGAACCACCGGCCCAAGACCGTGGAGATGCCAAAGGACACGACGCCCAACCGTTTAGTCGAGTCGGCTTAGGGGTGTATTGGAGTCGCCGAAGTTTCAATCTCCAATCTATGCCTGTGGGGTTTCTGGGATTTCTAAATTTGTTAAAAATACCCTCCTAAACAACATTTGCAACGAGACTCTGTGTGCCGTGCCCTTACTTCAGGACTCCTGTGAGCCCCCCTGACCCCCCTACTTATAACACCACGCGTGTGCGGCGTGGTATTCCCATTTGTACAGCGCGTCCACTATGCCTCGAAACTCTATCTATCACACACGTTCACGCACGTTGTGGGGGCGATGGTACACGTGCCCACACCCTTACAAACCAGACTCAGCTTCAACCTAAAAACACCAGAAATCTCCCATTCTATCTCTAGAGCATGCCCGCTTTCCCCACAGACACCCCGCCACACATAAACAAACCTAATGTTGAGTACTTATTGGACACACACAACTGACCGCCAGGATCCTTACAATCCCCGACCCCCACAGATCCCACGCACATTACTTAGACTGTGCTAGTAGAGCCTGCCCTTCAGCGGGCAGGTACCGGCTCACGGTGAACGACCAGCCAATTTTCTCACGTTGGCAAATATCCCAGCATCAGTTTGACAACGAGGGAACAATTTTGGAACAATCGCATTATTTTGAAATGCACACACCCACGCCCCCCCAAATTCCGACAAAGCCCAAACAGGCAAAAGCTATTATAAACAGCGACCAGTTACTACTAACCGACCGCAATACAAAACGCCCAACCACCATCCACACGCATAAGAACCCAATACCACAATTACAACCCTTTACCGACAAAATAGAAGTCAACACAAATATTGAGAAATCTTTATACACAGCCATAAGCTTATTCCAGTTGATTACCTGATTAGTGCCAAATTATCTATTAGACACAAGAAATATTAGTGGGGAATTCCAGTTCGCGGGAAGGCCGGATACAGGGGCACAAGTCGTACAATGACCATTGACACACCCCGCACGGGGATGCTGCCCTCCGGAGGCACGTGCCCTAAAGGGGATCCACACCCCAAACAGTACTCTCGGCTACTGGATGCACAGAAAAAGTTATACCGTAAGAAGCACCCCGTCCATACGTTAGATTTTTGTAACACGGGCGACAAGGCCACCCAAATTCAAGATGCAGACTCGGTTTAGCAAGACAATTCAATGCTCACCGATTAGATACCAACAGCAGTACACCAACAAGACCAGAACAACCGAGAAAGGCCAATAACCAAACCAAACAAAAAGGAAGAAGGACTGCGCTAAACACACCACAATTATAAACGTTACATCCCACGACCAAGCAAGTCCAGTTTTAAGGCGGTGGCCCAGAAATATCCAGCAAATCGTTGCTATGCCTCA-TAGCAACATCCTCAAAAATCAGCCTCTAATGTTATGTTCGATCAACACAGCCCGACTAGGATCGTTTAGCATCAGCTGTCACACCGAGGTTTTATATTCAGCGTTTGTTTTAGATAAGAACTCACAGAGTGGTGCCTGCATTTGGAGAAACTTGACTAGCACGGTGTGGTTGGACACACTTGCCTCCCTCAGGAACACCATCCGTGTAACCGAATCTGAACTCCTTTCAGACGTACACACCCACATTTCACCGGCGATACGACCGACCCAACGTTTCTGTGACCTACAATGGGCGTGGTGTACTTACCCCATACCTAGTCCTTCGCTTCCGGATCACATGGACCGGCCTAAAGCTGTTATTCACCGTTCAAGGCGAAAATT-ATTCGTTTGTTTGTGGCGGGTACTCTTGACGTGGGTGGGTGTTTATGATTGTTGTCTGTTGGACGGTGTTGTTGGGCTCGGTGATCGTGTGAGTTTGGTGGGGGGGTAGCGAGGGCAGGTGGCGTGCAGTAGGGATTTTGGGATTGGGTGTTCATTGGTGCGCGTTCGAACGGT
CASBE      CTTTACCAATCTTGACACAGGGTCACGGCAGCATACGCAGCAAGGCTGTCCCGGGGGACTAAGCACCAATTCCCTAAACACGTTCGAAATACCCCCTTCAGCATGCCTCTTATACGGTTACTTGTGTATATGCAGGCCGGGCAATTGGACGAACCTGAACAGATACAACGAACGCCTCATTGTCTGAATTATACGGAACGCTGCAGGGTGCGTGTAGGTGGGCTGCTTCGGTGAAACAAACAGACTCACATCACCCGCTCTGCGAAACCCTTGTCTGCGTTCCTCTGCCACCCTAATCCCACGCTCTCAAACATTGGCCCCT-AACCGACATATACATGTAAAATAACTGAGTAGTGAAACGAACCATATCCCCGGGGTAATTCGCGGGTGCCCTTAATAGTAAGCTGAACCAACATTTCCAAGGGAACGCGCTCTTTCGGCCGATCAAGCACTAGAATCCAAACTAATCTCACAGCAGCGCATGGTGGTAGTACACACAACGTTTATCAGTAAGGAATGCACAACATTTTGCAAGGGTCTCAAAAACACTAAAATTAAACGCAGACACGCCTCGGCCCCAGTACATCACCGTAACGAAAAGGAATACTTTGCTTTCCCGTTGAAACCCATGACAACTCAAACAATCAGACGTCTAACCCCTCAACATATAGATAACTCTTAACAGAGACTCATGGTGGAGGAGCACCACGGCGCCGACCGGGCATAGAGAGCGTGAATTAGACGAAGGTGATCGCCAAGGCGAGTCCAAAAATTCTCCTTCCCTGTTAGGGGGGAGTAGTCCCGGACGCGGGTGGCGATTCCCGGGTTACGGAATAAAGAAAACCGCACTCACCTGTTGTAAGACCCCTCCGCGGGAAACCAGCACAAATTGCGGGGGCGCTCCCTTTTGCCGGTACACCGTGAATCGGATTGGAAGCTGTAGAGTGACTAGTCGTAGTGCCATAGGAGGGACGTTATGAAAAGACAGAAGTATTGACCGGAAATGCCACTGTGTATCTAAGGCAGAGCGATTCGAGCCGATTGGGCTCTGCTAGGGTGACGGTACTTCTTAGTACCCATGAGCTGGATAGGACATTCCCTTGCGGACCCTTGTCGGTACTAACTTAGTCATAAGGAATATAATGGTTTACAGGCCGCAGAAAGTACGTCCCCCATGGCGTGCGCGAGGACTCTGTCGGTTCAAGGCGGTCGCGCAGGCGATACGCTCCACACAGATTTAAGGGCGGGCATAATCGAGCATCGCCTCCACTAAGGAGGCGCATAGAGCCTTTATGTAGTAGCTTGTTAGCATGCCTGCTCTCGGGCCGGGCAGTCACGAAAGGGGCCTTGGCACGGAAGGACGCCACATTAAACCGATTGCTTGATGGACATACAGGGTACCACTGATTTCCTATTTACCCACACTTCAATGTTGATCCCACCACCTTGCAACCTAAAAAAAACACTATCTATAACATTGCTGACCTCGACCACCTCCTCGTCTCGCGGCTAAACCTACCCTTCCCAAACTAACCAACGCATGCACTTCAATCTTGACCGTCCTATACAACTTAAAGCGTCCTCGAACAGCCACCTATCGCCCCGGACACCACGCACAGAAACTACCTGTGGCCAGACAGGCCCACCATAGAAGCCCAACAATACAGTACCCTAACGGGGGAACGTGTGCCCATTTCGAATAGCCGCTTCAGGCACTCATGGGGGCCAATGTAATTCTATATTTATGCCTACCGACCTTCGGGCGGATCGCCACAGCAGCCTGAACTAATGGTTTCGTTTGTTCTACGCACGCGGCTCCAGAACCACTGGCCCAAGACCGTGGAGATGCCAAAGGACACGACGCACAACTGTTTAGCCGAGTCGGTTTAGGGGTGTATTGGAGTCGCCGAAGTTTCAGTCCCCAATCTATACCTGTGGGGTTTCTGGGATTTCTAAATTTGTTAAAAATACCCTCACAAACAAGATTCGCAACGGGACTCTGTGTGCCGTGCCCTTACTTCAGGACTTCTGCGAGCCCCCCTGACCCCCACACCTATAACTCCACGCGTGTACGGTGTGGTATCCCCATTTGTATAGCGCGTCCACTATGCCTCGAAACTCTAGCTATCACACACTTATACGCATGTTGTGGGAGCGACGGTACACGTGCCCACACCCTTACAAAACAAACCCAGTCTCAACCTGAAAACACCAGGAACCTCCCATTCCAACTCTAGAGCATGCCCGTTTTCCCCACAGACACCCCGCAGCACATAAACAAACCTAACGTTGAGAACTTATTGGACACACACAACTGACCGCCAGGATCCTTACAATCCCCGACCCCCACAGACCTCATGCACATCATTTAGACTGTGCCAATAGAGCCTGCCCTTCAGCGGGCAGGTACCGGCCTACGGTGAACGACCAGCCAATCTTCTCACGTTGGCAAATATCCCAGCATCAGTTTGACAGCGAGGAAACAGTTTTGGAACAATCGTATTATTTCGAAATGCACACACCTGCGCCCCCCCAAATTTTGATAAAGCCCAAACAGGCAAAAGCTATTACAAACAGCGACCAGTTACTACCAACCGACCACAATACATAACGCCCAACCACCACCCACACGCATGAGAACCCAATACCATAACCACAACCCCTCATCAACATAATAGAAGTTAACACATATATTGAGAAGTCTTTATACATAACCATAAGCTTACTTCAGTTGATTACCTGATTAGTGCCAAATTATCCATCAGACATAAGAAATACTAGTGGGGAATTTCAGTTCGCGGGAAGGCCGGATACAGGGGCACAAGTCGTAAAATGACCGTTGACACATCCCGCATGGAGATGCTGCCCTCCGGAGGCACGTGCCCTAAAGGGGATCCACACCCCAAACAGCAATCTCGGTTATTGGATGCACAGAAAAAGTTATACCGCAAGAAGCACCCCGTCCATACGTTAGACTCTTGTAACACGGGCGACAAGGCCACCCAAAGTCAAGACGCAGACTCGGTTTAGCAAGACAATTCAATGCCCATCGATTAGATAACAACAGCGGTACACCAACAAGATCGGAACAACCGGGAAAGGCCAATAGCCAAACCAAACAGAAAGGAAGAACGAACGCGCTACACACACTACAATTATTAACGTTACCCCCTACAACCAAGCAAGTCCAGCTTTAAAGCGGCGGTCCAGGAATACCCAGCAAATCGTTGCTACATCCTACAAGCAACATCCCCAAAAATCAGCCTCTAATATTATGTCCGATCAACACAGCCCGACTAGGATCGTTTGGCATCAGCTGTCACACCGAGGTTTTATATCCAGCGTTTGTTCTAGATAAGGACCCATAGAGTGGTGCCTGCATTTGGAGAAACTTGACTAGCACGGTGTGGTTGGACACACTTGCCTCCCTCAGGAACACCATCCGTGTAACCGAGTCTGAACTCCTTTCAGATGTACATACCCACGTTTCATCGGCGATACGACCGACCCAACGTTTTTGTGACCTACAACGGGCGTGGTGCACTCACTCCATACCTAATCCCTCGCTTTCGGACCATATAGACCGGCCTAAAGCAGTTATTCACCATTCAAGGCGAAACTTTNNNNNNNNNNNNNNNNNNNNNNNNNNNNNNNNNNNNNNNNNNNNNNNNNNNNNNNNNNNNNNNNNNNNNNNNNNNNNNNNNNNNNNNNNNNNNNNNNNNNNNNNNNNNNNNNNNNNNNNNNNNNNNNNNNNNNNNNNNNNNNNNNNNNNNNNNNNNNNNNNNNNNNNNNNNNNN
CASCA      CTTTACCAATCTTGACACAGGGTCACGGCAGCATACGCAGCAAGGCTGTCCCGGGGGACTAAGCACCAATTCCCTAAACACGTTCGAAATACCCCCTTCAGCATGCCTCTTATACGGTTACTTGTGTATATGCAGGCCGGGCAATTGGACGAACCTGAACAGATACAACGAACGCCTCATTATCTGAATTATACGGAACGCTGCAGGGTGCGTGTAGGTGGGCTGCTTCGGTGAAACAAACAGACTCACATCACCCGCTCCGCGAAACCCTTGTCTGCGTTCCTCTGCCACCCTAATCCCACGCTCTCAAACATTGGCCCCT-AACCGACATACACATGTAAAATAACTGAGTAGTGAAACGAACCATATCCCCGGGGTAATTCGCGGGTGCCCTTAATAGTAAGCTGAACCAACATTTCCAAGGGAACGCGCTCTTTCGGCCGATCAAGCACTAGAATCCAAACTAATCTCACAGCAGCGCATGGTGGTAGTACACACAACGTTTATCAGTAAGAAATGCACAACATTTTGCAAGGGTCTCAAAAACACTAAAATTAAACGCAGACATGCCTCGGCCCCAGTACATCACCGTAACGAAGAGGGATACTTTGCTTTCCCGTTGAAACCCATGACAACTCAAACAATAAGACGTCTAACCCCTCAACATATAGATAACTCTTAACAGAGACTCATGGTGGAGGAGCACCACGGCGCCGACCGGGCATAGAGAGCGTGAATTAGACGAAGGTGATCGCCAAGGCGAGTCCAAAAATTCCCCTTCTCTGTTAGGGGGGAGTAGTCCCGGACGCGGGTGGCGATTCCCGGGTTACGGAATAAAGAAAACCGCACTCACTTGTTGTAAGACCCCTCCGCGGGAAACCAGCACAAATTGCGGGGGCGCTCCCTTTTGCCGGTATACCGTGAATCGGATTGGAAGCTGTAGAGTGACTAGTCGTAGTGCCATAGGAGGGACGTTATGAAAAGACAGAAGTATTGACCGGAAATGCCACTGTGTATCTAAGGCAGAGCGATTCGAGCCGATTGGGCTCTGCTAGGGTGACGGTACTTCTTAGTACCCATGAGCTGGATAGGACATTCCCTTGCGGACCCTTGTCGGTATTAACTTAGTCATAAGGAATATAATGGTTTACAGGCCGCAGAAAGTACGTCCCCCATGGCGTGCGCGAGGACTCTGTCGGTTCAAGGCGGTCGCGCAGGCGATACGCTCCACACAGATTTAAGGGCGGGCATAATCGAGCACCGCCTCCATTAAGGAGGCGTATAGAGCCTTTATGTAGTAGCTTGTTAGCATGCCTGCTCTCGGGCCGGGCAGTCACGAAAGGGGCCTTGGCACGGAAGGACGCCACATTAAACCGATTGCTTGATGGACATACAGGGTACCACTGATTTCCTATTTACCCACACTTCAACATTGATCCCACCACCTTACAACCTAAAAAAGACACTGTCTATAACATTGCTGACCTCGACCACCTCCTCGTCTCGCGGCTAAACCTACCCTTCCCAAACTAACCAACGCATGCACTTCAATCTTGACCGTCCTATACAACCTAAAGCGTCCTCGAACAGCCACCTATCGCCCCGGACACCACGCACAGAAACTACCCGTGGCCAGACAGGCCCACCATAGAAGCCCAACAATACAGTACCCTAACGGGGGAACGTGTGCCCATTTCGAATAGCCGCTTCAGGCACTCATGGGGGCCAATGTAATTCTATATTCATGCCTACCGACCTTCGGGCGGATCGCCACAGCAGCCTGAACTAATGGTTTCGTTTGTTCTACGCACGCGGCTCCAGAACCACTGGCCCAAGACCGTGGAGATGCCAAAGGACACGACGCACAACTGTTTAGCCGAGTCGGTTTAGGGGTGTATTGGAGTCGCCGAAGTTTCAGTCCCCAATCTATACCTGTGGGGTTTCTGGGATCTCTAAATTTGTTAAAAATACCCTCACAAACAAGATTCGCAACGGGACTCTGTGTGCCGTGCCCTTACTTCAGGACTTCTGCGAGCCCCCCTGACCCCCACACCTATAACTCCACGCGTGTACGGTGTGGTATCCCCATTTGTATAGCGTGTCCACTATGCCTCGAAACTCTAGCTATCACACACTTATACGCATGTTGTGGGAGCGACGGTACACGTGCCCACACCCTTACAAAACAAACCCAGTCTCAACCTGAAAACACCAGGAATCTCCCATTCCAACTCTAGAGCATGCCCGTTTTTCCCACAGACACCCCGCAGCACATAAACAAACCTAACGTTGAGAACTTATTGGACACACACAACTGACCGCCAGGATCCTTACAATCCCCGACCCCCACAGACCTCATGCACATCATTTAGACTGCGCCAATAGAGCCTGCCCTTCAGCGGGCAGGTACCGGCCCACGGTGAACGACCAGCCAATCTTCTCACGTTGGCAAATATCCCAGCATCAGTTTGACAGCGAGGAAACAGTTTTGGAACAATCGTATTATTTCGAAATGCACACACCCGCGTCCCCCCAAATTCCGATAAAGCCCAAACAGGCAAAAGCTATTACAAACAGCGACCAGTTACTACCAACCGACCGCAATACATAACGCCCAGCCACCACCCACACGCATGAGAACCCAATACCACAACCACAACCCCTCATCAACCTAATAGAAGTTAACACATATATTGAGAAGTCTTTATACATAACCATAAGCTTACTTCAGTTGATTACCTGATTAGTGCCAAATTATCCATCAGACATAAGAAATACTAGTGGGGAATTTCAGTTCGCGGGAAGGCCGGATACAGGGGCACAAGTCGTAAAATGACCATTGACACATCCCGCATGGAGATGCTGCCCTCCGGAGGCACGTGCCCTAAAGGGGATCCACACCCCAAACAGCAATCTCGGTTATTGGATGCACAGAAAAAGTTATACCGCAAGAAGCACCCCGTCCATACGTTAGACTCTTGTAACACGGGCGACAAGGCCACCCAAAGTCAAGACGCAGACTCGGTTTAGCAAGACAATTCAATGCCCATCGATTAGATAACAACAGCGGTACACCAACAAGATCGGAACAACCGCGAAAGGCCAATAGCCAAACCAAACAGAAAGGAAGAACGAACGCGCTACACACACTACAATTATTAACGTTACCCCCTACAACCAAGCAAGTCCAGCTTTAAAGCGGCGGTCCAGGAATACCCAGCAAATCGTTGCTACACCCTACAAGCAACATCCCCAAAAATCAGCCTCTAATGTTATGTCCGATCAACACAGCCCGACTAGGATCGTTTGGCATCAGCTGTCACACCGAGGTTTTATATCCAGCGTTTGTTCTAGATAAGGACCCATAGAGTGGTGCCTGCATTTGGAGAAACTTGACTAGCACGGTGTGGTTGGACACACTTGCCTCCCTCAGGAACACCATCCGTGTAACCGAGTCTGAACTCCTTTCAGACGTACATACCCACGTTTCACCGGCGATACGACCGACCCAACGTTTTTGTGACCTACAACGGGCGTGGTGCACTCACTCCATACCTAATCCCTCGCTTCCGGACCACATAGACCGGCCTAAAGCAGTTATTCACCATTCAAGGCGAAACTTTAATTATTTGTTTATGGTGGGTACTCTTGGCGTGGGTGGGTGTTCACGGTTATTGTTTGTTGGATGGTGTTGTTGGGCTCGATGGTCGTGTGGGCGCGGTGGGGAGGTAGGGGCGGGAGGTGGGGTGCAGTAGGGATTTTGGGATTGGGTGTTCATTGGTGCGCGTTCGGACGGT
DRONO2     CCTTACCAATCTTGACACAGGGTCATGGCAGCATACGCAGCAAGGCTGCCCCGGGGGACTAAGCACCAATTCCTTAAACACGCTCGAAATACCCCCTTCAGCACGCTTCCTATACGGTTACTTGTGTATATGCAGGCCGGGCAATTGGACGAACTTGAACAGATACAACGAACGCCTCATTATCCGAATTATACGGAACGCTGCAGGGTGCGTGTAGGTGGGCTGCTTTGGTGAAATAAACAGATTCACATCACCTGCTCCGCGAAACTCTTGTTTGCGTTCCTCTGCCACCCTAATCCCACGCTTTCAAACATTGGCCCTT-AACCGACATACACAAGTAAAATAACTGAGTAGTGAAACGAACCATATCCCCGGGGTAATTCGCGGGTGTCCTTAATAGTAAGCTGAACCAACATTTTCAGGAGAACGCGCTCTTTCGGCCGATCAAGCCCTAGAATCCAAACTAATTTCACAACAACGCATGATGGTAGTACACACAACGTTTATCAGTAGGAAATGCACTATATTTTGCAAGGGTTTCAAAAACACTAAAATTAAACGCAGACACGCTTTGGCCCCAGTACATTACCGCAACGAAGAGGAATACTCCGCTTTCCCGTTGAAACCCATGACAACTCAAACAACAAGACATCTAACTCCTCAACATATAGATAACTTTTAACAGAGACTCATGGTGGAGGAGCACCACGGCGCCGACCGGGCATAGGGAGCGTGAATTAGACGAAGGTGATCGCCAAGGCGAGTCCAAAAATTCTCCTTCTCCGTTAGGGGGGAGTAGTCCCGGACGCGGGTGGCGATTCCTGGGTTACGGAATAAAGAAAACCGCACTCACCTGTTGCAAGACCCCTCCGCGGGAAACCAGCACAAATTGCGGGGGCGCTCCCTTTTGCCGGTATACCGTGAATCGGATTGGAAGCTGTAGAGTGATTAGTCGTAGTGCCATAGGAGGGACGTTATGAAAAGACAGAAGTATTGATCGGAAATGCCACTGTGTATCTAAGGCAGAGCGATTCGAGCCGATTGGGCTCTGCTAGGGTGATGGTACTTCCTAGTACCCATGAGCTGGATAGGACATTCCCTCGCGGACCCTTGTCGGTACTAATTTAGTCATAAGGAACATAATGGTTTACAGGCCGCACAAAGTACGTCCCCCATGGCGTGCGCGAGGACTCTGTCGGTTCAAGGCGGTCGCGCAGGCGATACGCTTCATACAGACTTAAGGGCGGGCATAACCGAGCACCGCCTCCACTAAGGAGGCGCACAGAGCCTTTATGTAGTAGCTTGTTAGCATGCCTGCTCCCGGGCCGGGCAGTCACGAAAGGGGCCTTGGCACGGAAGGACGCCACATTAAACCGATTGCTTGATGGACATACAGGGTACCACTGATTTCCTGTTTACCCACACTTCAACGTTGATCCCACCACCTTACAATCCAAAAAACACACTATCTATAACATTGCTGACCTCGACCACCTCCTCACTCCTCGGCTAAACCTACCCTTCCCAAACTAACCAACGCATGCACTTCAGTCCTAACCGTCCTATACAACCTAAAGTGTCCTCGACCAGCCACCTATCGCCTCGGACACCACGCACAGAAACCACCTGCGGCCAGACAGGCCCACCATAGAAGCCCAACAATACAGTACCCCAACGGGGGAACGTGTGCCCATTTCGAATAGCCGCTTCAGGCACTCATGGGGGCCAATGCAATTCTATATTTATGCCTACCGACCTTCGGGCGGATCGCCACAGCAGCCTGAACTAATGGTTTCGTTTGTTCTATGCACGTGGCTCCAGAACCACCGGCCCAAGACCGTGGAGATGCCAAAGGACACGACGCACAACTGTTTAGCCGAGTCGGTTTAGGGGTGTATTGGAGTCGCCGAAGTTTCAGTCCCCAATCTATACCTGTGGGGTTTCTGGGATTTCTAAATTTGTTAAAAATACCCTCACAAACAAGATTCGCAACGGGACTCTGTGTGCTGTGCCCTTACTTCAGGACTCCTGCGAGCCCCCCTGACCCCCACATCTATAACCCCACGTATGTACGGTGTGGTATTTCTTTTTGTACAGCGCGTCCACTATGCCTCGAAACTCTGGCTATCACACACTTATACGTACGTTGTGGGAGCGACGTTACACGTGCCCACACCCTTACAAAACAAACCCAGCCTCAACATAAAAACACCAGGAACCTCCCATTCCAACTCTGGGGCATGCCCGCTTTCCCCACAGACACCCCGCAGCACATAAACAAACCTAACGTTGAGGACTTATTGGACACACACAACTGACCGCCAGGATCCTTACAATTCCCGACCCCCACAGACCCCACGCACCTCACTTAGACTGCGCCAATAGAGCTTGCCCTTCAGCGGGCAGGTATCGGTCCACGGTGAACGAACAGCCAATTTTCTCACGCTGGCAAATATCCCAGTATTAGTTTGACAGTGAGGAAACAGTTTTGGAACAATCGCATTACTTTGAAATGCACACACTCACGCCCCCCCAAATTTCGACAAAGCCCAAATAGGCAAAAGTTATTACAAACAGCGACCAGTTACTACCAACCGATCTTAATACATAACGCCCAACCACCACCCACACGCATGAGAACCCAATACCACAATCACAACCCTTCACCAACCTAATAGAAGTTAATACATATATTGAGAAATCTTTATACATAACCATAAGCTTACTTCAGCTGATTACCTGATTAGTGCCAAATTATTTATCAGACACAAGAACTACTAGTGGGGAATTCCAGTTCGCGGGAAGGCCGGATACAGGGGCACAAGTCGTAAAATGACCGTTGACACCCCCCGCACGGAGATGCTGCCCTCCGGAGGCACGTGTCCTAAAGGGGATCCACACCTCAAACAGAAATCTCGGCTACTGGATGCACAGAAAAAGTTATACCGCAAGAAGCACCCCGTCCATACGTTAGACTCTTGTAACACGGGCGACAAGGTCACCCAAAGTTAAGACGCAGACTCGGTTTAGCAAGACAATTCAATGCCCATCGATTAGATAACAACAGCAGTACACTAGCAAGATCGGAACAACCGTGAGAGGCCAATAACCAAACCAAACAAAAAGGAAGAACGAACGTGCCACACACACTACAATTATTAATGTTACCTCCCACAACCAAGCAAGTCCAGCTTTAAAGCGGTGGTCCAGGAATACCCAGCAAATCGTTGCTACACCCTACAAGCAACATCCCCAAAAATCAGCCTCTAATGTTATGTCCGATCAACACAGCCCGACTAGGATCGTTTGGCATCAGCTGTCACACCGAGGTTTTATATCCAGCGTTTGTTCTAGATAAGGACCCATAGAGTGGTGCCTGCATTTGGAGAAACTTGACTAGCACGGTGTGGTTGGACACACTTGCCTCCCTTAGGAAAACCATCCGTGTAACCGAGTCTGAACTCCTTTCAGACGTACATACCCACGTTTCACCGGCGATACGACCGACCCAACGTTTCTGTGACCTACAACGGGCGCGGTGCACTCACTCCATACCTAATCCCTCACTTCCGGACCGCATAGACCGGCCTAAAGCAGTTATTCACCACTCAAGGCGAAACTTTAATTATTTGTTTATGGTGGGTACTCTTGGCGTGCGTGGGTGTTTACGGTTATTGTTTGTTGGATGGTGTTGTTGGGCTCGATGGTCGTGTGGGTGTGGTGGAGGGATGGGGGCGGAAGGTGGGGTACAGTAGGGATTTTGGGATTGGGTGTTTATTGGTGCGCGTTCGGACGGT
DRONO      CCTTACCAATCTTGACACAGGGTCATGGCAGCATACGCAGCAAGGCTGCCCCGGGGGACTAAGCACCAATTCCTTAAACACGCTCGAAATACCCCCTTCAGCACGCTTCCTATACGGTTACTTGTGTATATGCAGGCCGGGCAATTGGACGAACTTGAACAGATACAACGAACGCCTCATTATCCGAATTATACGGAACGCTGCAGGGTGCGTGTAGGTGGGCTGCTTTGGTGAAATAAACAGATTCACATCACCTGCTCCGCGAAACTCTTGTTTGCGTTCCTCTGCCACCCTAATCCCACGCTTTCAAACATTGGCCCTT-AACCGACATACACAAGTAAAATAACTGAGTAGTGAAACGAACCATATCCCCGGGGTAATTCGCGGGTGTCCTTAATAGTAAGCTGAACCAACATTTTCAGGAGAACGCGCTCTTTCGGCCGATCAAGCCCTAGAATCCAAACTAATTTCACAACAACGCATGATGGTAGTACACACAACGTTTATCAGTAGGAAATGCACTATATTTTGCAAGGGTTTCAAAAACACTAAAATTAAACGCAGACACGCTTTGGCCCCAGTACATTACCGCAACGAAGAGGAATACTCCGCTTTCCCGTTGAAACCCATGACAACTCAAACAACAAGACATCTAACTCCTCAACATATAGATAACTTTTAACAGAGACTCATGGTGGAGGAGCACCACGGCGCCGACCGGGCATAGGGAGCGTGAATTAGACGAAGGTGATCGCCAAGGCGAGTCCAAAAATTCTCCTTCTCCGTTAGGGGGGAGTAGTCCCGGACGCGGGTGGCGATTCCTGGGTTACGGAATAAAGAAAACCGCACTCACCTGTTGCAAGACCCCTCCGCGGGAAACCAGCACAAATTGCGGGGGCGCTCCCTTTTGCCGGTATACCGTGAATCGGATTGGAAGCTGTAGAGTGATTAGTCGTAGTGCCATAGGAGGGACGTTATGAAAAGACAGAAGTATTGATCGGAAATGCCACTGTGTATCTAAGGCAGAGCGATTCGAGCCGATTGGGCTCTGCTAGGGTGATGGTACTTCCTAGTACCCATGAGCTGGATAGGACATTCCCTCGCGGACCCTTGTCGGTACTAATTTAGTCATAAGGAACATAATGGTTTACAGGCCGCACAAAGTACGTCCCCCATGGCGTGCGCGAGGACTCTGTCGGTTCAAGGCGGTCGCGCAGGCGATACGCTTCATACAGACTTAAGGGCGGGCATAACCGAGCACCGCCTCCACTAAGGAGGCGCACAGAGCCTTTATGTAGTAGCTTGTTAGCATGCCTGCTCCCGGGCCGGGCAGTCACGAAAGGGGCCTTGGCACGGAAGGACGCCACATTAAACCGATTGCTTGATGGACATACAGGGTACCACTGATTTCCTGTTTACCCACACTTCAACGTTGATCCCACCACCTTACAATCCAAAAAACACACTATCTATAACATTGCTGACCTCGACCACCTCCTCACTCCTCGGCTAAACCTACCCTTCCCAAACTAACCAACGCATGCACTTCAGTCCTAACCGTCCTATACAACCTAAAGTGTCCTCGACCAGCCACCTATCGCCTCGGACACCACGCACAGAAACCACCTGCGGCCAGACAGGCCCACCATAGAAGCCCAACAATACAGTACCCCAACGGGGGAACGTGTGCCCATTTCGAATAGCCGCTTCAGGCACTCATGGGGGCCAATGCAATTCTATATTTATGCCTACCGACCTTCGGGCGGATCGCCACAGCAGCCTGAACTAATGGTTTCGTTTGTTCTATGCACGTGGCTCCAGAACCACCGGCCCAAGACCGTGGAGATGCCAAAGGACACGACGCACAACTGTTTAGCCGAGTCGGTTTAGGGGTGTATTGGAGTCGCCGAAGTTTCAGTCCCCAATCTATACCTGTGGGGTTTCTGGGATTTCTAAATTTGTTAAAAATACCCTCACAAACAAGATTCGCAACGGGACTCTGTGTGCTGTGCCCTTACTTCAGGACTCCTGCGAGCCCCCCTGACCCCCACATCTATAACCCCACGTATGTACGGTGTGGTATTTCTTTTTGTACAGCGCGTCCACTATGCCTCGAAACTCTGGCTATCACACACTTATACGTACGTTGTGGGAGCGACGTTACACGTGCCCACACCCTTACAAAACAAACCCAGCCTCAACATAAAAACACCAGGAACCTCCCATTCCAACTCTGGGGCATGCCCGCTTTCCCCACAGACACCCCGCAGCACATAAACAAACCTAACGTTGAGGACTTATTGGACACACACAACTGACCGCCAGGATCCTTACAATTCCCGACCCCCACAGACCCCACGCACCTCACTTAGACTGCGCCAATAGAGCTTGCCCTTCAGCGGGCAGGTATCGGTCCACGGTGAACGAACAGCCAATTTTCTAACGCTGGCAAATATCCCAGTATTAGTTTGACAGTGAGGAAACAGTTTTGGAACAATCGCATTACTTTGAAATGCACACACTCACGCCCCCCCAAATTTCGACAAAGCCCAAATAGGCAAAAGTTATTACAAACAGCGACCAGTTACTACCAACCGATCTTAATACATAACGCCCAACCACCACCCACACGCATGAGAACCCAATACCACAATCACAACCCTTCACCAACCTAATAGAAGTTAATACATATATTGAGAAATCTTTATACATAACCATAAGCTTACTTCAGCTGATTACCTGATTAGTGCCAAATTATTTATCAGACACAAGAACTACTAGTGGGGAATTCCAGTTCGCGGGAAGGCCGGATACAGGGGCACAAGTCGTAAAATGACCGTTGACACCCCCCGCACGGAGATGCTGCCCTCCGGAGGCACGTGTCCTAAAGGGGATCCACACCTCAAACAGAAATCTCGGCTACTGGATGCACAGAAAAAGTTATACCGCAAGAAGCACCCCGTCCATACGTTAGACTCTTGTAACACGGGCGACAAGGTCACCCAAAGTTAAGACGCAGACTCGGTTTAGCAAGACAATTCAATGCCCATCGATTAGATAACAACAGCAGTACACTAACAAGATCGGAACAACCGTGAGAGGCCAATAACCAAACCAAACAAAAAGGAAGAACGAACGTGCCACACACACTACAATTATTAATGTTACCTCCCACAACCAAGCAAGTCCAGCTTTAAAGCGGTGGTCCAGGAATACCCAGCAAATCGTTGCTACACCCTACAAGCAACATCCCCAAAAATCAGCCTCTAATGTTATGTCCGATTAACACAGCCCGACTAGGATCGTTTGGCATCAGCTGTCACACCGAGGTTTTATATCCAGCGTTTGTTCTAGATAAGGACCCATAGAGTGGTGCCTGCATTTGGAGAAACTTGACTAGCACGGTGTGGTTGGACACACTTGCCTCCCTTAGGAAAACCATCCGTGTAACCGAGTCTGAACTCCTTTCAGACGTACATACCCACGTTTCACCGGCGATACGACCGACCCAACGTTTCTGTGACCTACAACGGGCGCGGTGCACTCACTCCATACCTAATCCCTCACTTCCGGACCACATAGACCGGCCTAAAGCAGTTATTCACCACTCAAGGCGAAACTTTNNNNNNNNNNNNNNNNNNNNNNNNNNNNNNNNNNNNNNNNNNNNNNNNNNNNNNNNNNNNNNNNNNNNNNNNNNNNNNNNNNNNNNNNNNNNNNNNNNNNNNNNNNNNNNNNNNNNNNNNNNNNNNNNNNNNNNNNNNNNNNNNNNNNNNNNNNNNNNNNNNNNNNNNNNNNNN
MULAG      TCCCATCAATCTTGACACAGGGTCATAGCAGCATACGCAGCAAGGCTGCCCCGGGGGATTAAGCACCAATTCCCTAAACATGCCCGAAATACCCCCTTCAGCACGCCTCTTATACGGTAACTTGTGTATATGTAGGCCGGGCAATTGGATGAACCTGAACAGATACAACGAACGCCTCATTATCTGAATTATACGGAACGCTGCAGGGTGCGTGTAGGTGGGCTGCTTTGGTGAAACAAACAAACTAACATCACCCGCTTCGCGAAACCCTTGTCTGCGTTCCTCTGCCACCCTAATCCTATGCTCTCAAACATTGGCCCTTAAACCGACATATACCCGTAAAATAACTGAGTAGCGAAACGAACCATATCCCCGGGGTAATTCGCGAGTGCGCTTAGTAGTAAGCTGAACCACCGTTCTCAAGAGAACGCGCTCTTTCGGCCGATCAAGCACTAGAACCCCAACTAATCTTACAGCAACGAATGATGGTAGCACACACAACGTTTATCCGTAAGAAATACACAATATTCTACAAAGGTCTCAAAAACACTAAAATTAAACACAGTCACACCTTGGCCCCAGTACATTACCGCAACGAAGAGAAATACTCCACTTTCCCGTTGAAACCCATGACAACTCAAACAAACAGACATCTGACCCCTCAACGAATAGATAACTCTTAACAGAGACTCATGGTGGAGGAGCACCACGGCGCCGACTGGGCATAGAGAGCGTGAATTAGACGAAGGTGATCGCCAAGGCGAGTCCAAAAATTCCCCTTCCCCGTTAGGGGGGAGTAGTCCCGGACGCGGGTGGCGATTCCCGGGTTATGGAATAAAGAAAACCGCTCTCACCTGTTGCAAGACCCCTCCGCGGGAAACCAGCACAAATTGCGGGGGCGCTCCCTTTTGCCGGTACACCGTGAATCGGATTTGAAGCTGTAGAGTGACTAGTTGTAGTGCCATAGAAGGGACGTTATGAAAAGACAGAAGTATCGACCGGAAATGCCATTGCGTATCTAAGGTAGAGCGATTTGAGCCGATTGGGCTCTGCTAGGGTGATGGTACTTCCTAGTTCCCATGAGCTGGATAGGACATTCCCTTGCGGACCCTTGTCGGTACTAAATTAGTTATAAGGAATATAATGGTTTACAATCCGCAAAAAGTACGTCCCCCATGGCGTGCGCGAGGACTCTGTCGGTTCAAGGTGGTCGCGCAGGCGATATGCTCCGTATAGACTTAAGGGCGGGCATAATCGAGCACCGCCTCCACTAAGGAGGCGCACAGAGCCTTTATGTAGTAGCATGTTAACATGCTCGCTCCCGGGACGGACAGTCACGAAAGGGGCCTTGGCACGGAAGGACGCCACATTAAACCGATTGCTTGATGGACATACAGGGTACCTCTGATTTCCTATTTACCCACGCTCCAAAATTGACTCCACCACCCTACAACATAAAAACTACACTATCTATAACATTGCTGACCCCGACCAACTATTCATTCCTCAACTAAACCTACCTTTCCCAAACTAACCAAGGCATGCACTTTAATCCTAACCGCCCTATACAACCTAAAGTGTCCTCGACCAGTCACCTATCGCCTCGGACACCACGCACAGAAACCACCTGCGGCCAGACAGGCCTACCATAGAAACCCAACGATACAGTGCCTCAACGCGGGAACGTGTGCTCATTTCGAATAGCCGCTTCAGGCACTCATGGGGGTTAATGCAATTCTATATCTGTGTCTACCGATCTTCGAGCGAATCGCCACAGCAGCCTGAATTAATGGTTTCGTTTGTTCTATGCACGCGGTTCCAGAACCACCGGCTCAAGACCGTGGAGATGCCAAAGGACACGACGCTTAACCGTTTAGCCGAGTTGGCTTAGGGGTGTATTGGAGTCGTCGAAGTTTCAGTCCCCAATCTATGCCTGTGGGGTTTCTGGGATTTCTAAATTTGTTAAAAATACCCTCATACACAACATTCGCAACGGGACTCTGTGTGCCGTGCCCTTACTTCAGGATTCCTGCGAGCCCCCCTGACCCCCTCATTTATAACCCCACGCGTGTGCGGCGTGGTATTCCTATTTGTATAGCGCGTCCACTATGCTTCGAAACTCTAGCTATCACACACTTGCACGCACGTTGTGGGGGCGATGGTACACGTGCCCATACCCTTACAAAACAAACTCAACCTCAACCTAAAAACACCAGAAACCTCCCATTCCAACTCTGGAGCGTGCTTGTTTTCCCCACAGACACCCCGCCGCACATAAACAAACCTAACGTTGAGCACTTATTGGACACACACAACTGACCGCCAGGATCCTTACAATTCCTAACCCCCACAGATCCCACGCACCTCACTTAGATTGCGCCAATAGAGCCTGCCTTCCAGCGGGCAGGTACCGGCCCACGGTGAACGATCAGCCAACCTTCTCGCGCTGGCAAATATCCCAGCATCAGTTTGACAGCGAAGAAACAGTTTTGGAACAATCGCATTACTTTGAAATGCACACCCTCACGCCCTCCCAAATTCCGAAAAAGCCCAAATAGGCAAAGGCTATTATAAACAGCGACCAGTTACTACCAACCGACCACAATACATAACGCCCAACCACCACCCATACGCATAAGAACCTAATACCACAACCCCGAACCCTTACCAACGAAATAGAAGTTAACAC-TATATTGGGAAATCTCTATACATAACCATAAGCTTACTCCAGCTGATTACCTGATTAGTGCTAAATTATCCATCAGACACAGGAAATACTAGTGGGGAATTCCAGTTCGCGGGAAGGCCGGATACAGGGGCACAAGTCGTACAATGACCGTTGACGCACCCCGCACGGAGATGCTGCCCTCCGGAGGCACGTGCCCTAAAGGGGATCCACACCCCAAACAGCACTCTCGGTTACTGGATGCACAGAAAAAGTTATACCGTAAGAAGCACCCCGTTCATACGTTAGATTCTTGTAACACGGGCGACAAGGCCACCCAAATTCAAGATGTAGACTCGGTTTAGCAAGACAATTTAGTGCTCATCGAGTAGATACCAGAAGCAGTACACCAACAAGAACAAAACAACCGCGAAAGGCCAATAACCAAACCAAACAAAAAGGCAGAAAGACCGCGCTAAGCATACCACAATTATTAATGTTACCCCCCATAACCAAGCAAGACTAGCTTTAAAGCGGTGGTCCTGGAATATCCAGCAAATTGTTGCTATACCCTACAAGCAACATCCCCAAAAATCAGCCTCTAATATTATGTTCGATCAACACAGTCCGACTAGGATTGTTTGGCATCAGCTGTCACACCGAGGTTTTATATCCAGCGTTTGTTCTAGATAAGGACCCACAGAGTGGTGCCTGCATTTGGAGAAACTTGACTGGCACGGTGTGGTTGGACACACTTGCCTCCCTTAGGAAAACCATTCGTGTAACCGAATCTGAACTCCTTTTAGACGTACATACCTACGTTGCACCGGCGATACGACCAACCCAACGTTTCTGTGACCTACAACGGGCGCGGTGCACTCGCTCCATACCTAATCCCTCCCTTCCGGACCATATAGACCGGCCTAAAGCAGTTATTTACTACTCAAGGCGAAACTT-AATTGCTTGTTTGTGGTGGGTACTCTTGGTGTGGGTGGGTGTTTATGGTTATCGCTTGTTGGATGGTGTTGTTGGGCTCGGTGGTCGTGTGAGTGTGATGGAAGGGTGGG-TTGGAAGGTGGGGTGCAGTAGGGATTTTGGGATTGGGTGTTTATTGGTGCGCGTTCGAACGGT

[m2]
n07AEP05   GCAATAATTTCTCACTCTTTCTCTTCTTAGATTGATACGAGCATTGCTGTTACTCAGTATTTAACTGCCCCCCTTTTTCCTTCTTTCTCTGTCTCTCTCTCATATGTTTTTCTCGTCTACTTGCGGCCACAACTTGCTGCTCACTCAATCTCTTTTCTTTTGGAACTGCTCCCAACTATTTCCGCTCTTGATCCTCACAGCCTATCAGACATTCGTATAACCGCTCTTTTCAACATTTTATTCCTTTTACGCTATCCATTCTCTCCACTTTCCGTTGTGCCACGTGAAATTATTGAATTCTCTCTGTGACGTCTCACGTCCATTACACATTCTTGTTTGCCTCTCGAAGTTCGCGTATACTCTTCTTCACAACGCTACCTAATTTACCCCCTTTTCGTCACGCCGAGATCATCACTCGTTTCCCTCTATGTCCTATGTCATTAGCCTCCCTCTCCTTATCCTCTTTTCCCCTACCTTCTTGTCCCTTGGGTGTAACACGATTCTCCTCATGGTCTTTTAGCATCTTCTGTACTTCCCTTTCTACCACTATCYTTCCGCACCTTACCTTTCTTCTCGTCCTCGTTCAGTTTAATCAAATCCCCTTTCTTCTTGTTTATGTCAACCTCTCCACCAATAAGACAAACGCCCCTTYCTCCTTTCTCCTTTCCTATCTTCGGTTCCAAAATGCTATTTGCGCGTTGCCTGTTTGCATGACGCTTGAAATAATTTCCACTTTTTTTTTCTTTGGTGAGTTCTTTGCCATCTCGTAATGTGTTCCCTTTTTCCCCTACGCGCGGCTACCTCGATCACGCCTATCTTCTATCGTCCTTGCTATTCCCTATACCCTCAAACCTTTGCTTTYCTTTTTCTCTTCCGTCTTTCAGATACCTTACCGGGACTTAAATTGTTGACATATTTTCGTGTTCATTCAANNNNNCTGATGTTGCTTCTGTTGTTTGCAATTCTGTATACGCATCCCCTTTCTCCGTATTGGTCCTAGGCTAGACCTTGCTGTTTTTCTGGTCGTTTCACCTATCTAACAATTCATAATTCTGCTTCTTCGTCAGTCTTCGACTACCGCACATGTTTCGTATCTTCAATTGTCGTCGGACAACACACTGACTCCTGCTTCTCCTTTTTTTTGACTCCAGATCACATTCCATAGTAGGCCCAACTAACCATATAAGTCCCCATGTAACCCCTTAATTATAAACTTTCTCTGGTTTATTCTTTCAATCCGCTACAATATTGCTTCCTTTTTTCTCCTATTATTAATAACATCTACTGAAGAGCAAACATAATCTACATTCCCATCCGATGTTATAAGTTTCTACCTGTTTCCGATTACGCTCCTGTACACTCGGTAACCTTCCGCGTTAGAGCATGGCAAGATCTTTACCCTCATAAGCCTTCCCCCTCATACGCGTTTTCTCGTCTTTTTACATTATCCCACTCAACACCCACCCGCGCGCATATGTTAATCGCATTGTCTTTTCTTTCCTTTCCCAAGGTCAGTCCTATGTTATTCNNNTTCTAACGAAGCTTTCCTTCTTTTTATTGTTYACTCCCCATCTATCTCTCTGTCCTTCGTGAACCTCTCATTCAGCCCCTTCCTTTTACCGTTTGCTCTGTGTCCATCCGATTTATTCCCCTCTTCTTCCTCTTCTCTTTTTCTTATCTCTTACATTTTTTGTATAAATATCAACACAATTACGCRCTTGCCCCTTCCCGTTTGTAAACCATTCTGTTCTTTTTTAGGGATTGAGCTAGAACCCTAAGTGAGTTTTTCCACTTTTGTTGCTTACGTCCCCATGGTGCCCGTACTACTATCTTACCTTTCCGTCTCGCAAGTCAGAGAACTACTCTCTTTGTATCCTACTAAAACCTCTCAGTAGCCTTTCCGTAGTATTTGCCTTCTGTTGTCAAATCCAAATGTACCCGAGATTATTGTTTATCTAGGGCGTATTTTTTTTCTCTCWTTCTTATGTCACACACAATCCAAGGTACTGCCGTCTCTGTTTTCTTTTTTATATCTTTCTCGCTATCACTTCTTGCCCTTTTTCTGTCAAGCAGGTAGCAATCTTATGTACCTCTGGTGTCTAGCATTCCTTGTAGTTTCTATCTCTGCTACACCCTCTTCTTTTCTCCGACGCGTCTTTCCCGCAGCAATAATATTAGATTATTTCCTTTTCTCTTCCAATTGCACCCAGTTTCCTGTAGTACCATCAAATCAGCGTAATCCCTTTTCGGTTCTTTTCGAAATAAACTTGAGTTTCCTTCTACTTTTCTCCCATTTTATCTACCTTCCTTTTCGGGAACAGTGCGTATTTACTTGCTCTTTCTTATATACGCTATCCTATCACCTCTCGCGCTCGTCTTTCTTTACCTAGTATGTCACATACCTCGCTTTCCTTTATGGAGTTGTCTTTGCTCAATGACTTCTCTGGCTTCGCTGTGACATACTTCACCTGATGTTTGCGTTACAGCTCRYTTTTTCAGTCCCTTTGTCACAAAGCAGGTTTTCGGTACTTCTTGCGGTTCATCATCTCCCCATTCATCTTTCTTAGCTTCTTTCGTCCTTCCCACTTTTTCCAGGCTCCATCCTCGCACGAATTTCTATTCTTTTTTACATTCTTANTACCTTTACCTTTCTCTTTTCTTTCTTCCATAACCCCTCCTTACCTTCGTTCTTTTTACGCACTTCAGAGATCCATATCTGTATAAACTTTTCTCTTTCGCTTATCTGATCCACATCATTCATTCTTTCTTCTCTCAATNNTTTGGAGTGTTCTTTTGGGAGGCACACCCTACTTAAGTGATGTTTGTCGTCCCTACGATAACCAACATCTTCTTGTTTCCCGACCATGTACGTCCCTAGCCCTCCTTACGCTTTCGTTTTTGCACTTCAAACCTCTGTGTGCTCCTTCCCGCTCAAATAATTCTCCCGATGTTTTCTGTATCATCTTATCCACTTACTTTTGCGCTTAGTAGAAATGATGGTAATTCCCCCGTCTGATCTTGCCTTCGTACAATTTAGTAACATACGCTTTCTTCCCTCCCAGTGTCTTTACGTAGTCCTCCTAAACCCTCACTCGTCTGGTTCGTTTCCATTCCACCCTCTCTTCACCCTTTCTTGTTTCTATCATCAATCTTAAACACATCTCTGATACTTAGTACCATTAGGAATCCATTATCGAAATGCAGTCATATCCCACCCCTACGTTACATGCTCTCTTTTTTCCAGTCCATGACACTTATTAACTTATCCCCATCCGGATGCTTGTGTTCATTCGTTTCTAACCACCTCTCCTCACGGATAAGGTTGATACAGCCTTTTGTATATGGGTAAGCATAAACGACGTTTTTCTTCCCTTGATTCGGATCTGGCCTTCATTCCTCATGACTTAGCGGGTCTAACCTCGTTCTATTTCTTTCGTCTTATCTTAACGCAACTGTTCAGAATCTACATCTAATTGTCTTTTCTTCTCTTCCATTGACAATYCCACTCCCCATACAGATTTCACTTGCTCAATGGTTCTCCCTTTTTTTCTTAACAAGCTCTGCTCATTTGTTTCATTTTCGTGGACTAACTTTTGATCCTCATTTTTTTTNNNNNNNNNNNNNNTCATTTTTGTGTTTGCTCTCCACCCAAGTTGTTTGCTTGGGGTTGTGTCTTCTNNNNTATGGTTTTTTACTCTCCATTCACGGAGGTGGAGTGTTTTTTTGTTTGATTG-ATGGTACTAGGGCTCTGTATGGTCTTACGGGGTTTTCGGGTTTCTTTTTATTGGTCGGCTGCTA
n07AEP06   GCAATAATTTCTCACTCTTTCTCTTCTTAGATTGATACGAGCATTGCTGTTACTCAGTATTCAACTGCCCCCCTTTTTCCTTCTTTCTCTGTCTCTCNNNNNNNNNNNTTTCTYGTCTACTTGCGGCCACAACTTGCTGCTCACTCAATCTCTTTTCTTTTGGAACTACTCCCAACTATTTCCGYTCTTGATCCTCACAGCCTATCAGACATTCGTATAACCGCTCTTTTCAACATTTTATTCCTTTTACGCTATYCATTCTCTCCACTTTCCGTTGTGCCACGTGAAATTATTGAATTCTCTCTGTGACGTCTCACGTCCATTACACATTCTTGTTTGCCTCTCGAAGTTCGCGTATACTCTTCTTCACAACGYTACCTAATTTAYCCCCTTTTCGTCACGCCGAGATCATCACTCGTTTCTCTCTATGTCCTATGTCATTAGCCTCCCTCTCCTTATCCTCTTTTCCCCTACCTTCTTCTTCCTTGGGTGTAACACGATTCTCCTCATGGTCTTTTAACATCTTCTGTATTTCCCTTTCTACCACTATCCTTCCGCACCTTACCTTTCTTCTCGTCCTCGTTCAGTTTAATCAAATCCCCCTTCTTCTTGTTTATGTCAACCTCTCCACCAATAAGACAAACGCCCCTTCCTCCCTTCTCCTTTCCTATCTTCGGTTCCAAAATGCTATTTGCGCGTTGCCTGTTTGCATGACGCTTGAAATAATTTCCACTTTTTTTTTCTTTGGTGAGTTCTTTGCCATCTCGTAATGTGTTCCCTTTTTCCCCTACGCGCGGCTACCTCGATCACGCCTATCTTCTATCGTCCTTGCTATTCCCTATACCCTCAAACCTTTGCTTTCCTTTTTCTCTTCCGTCTTTCAGATACCTTACCGGGACTTAAATTGTTGACATATTTTCGTGTTCATTCAACGAAACTGATGTTGCTTCTGTTGTTTGCAATTCTGTATACGCATCCCCTTTCTCCGTATTGGTCCTAGGCTAGACCTTGCTGTTTTTCTGGTCGTTTCACCTATCTAACAATTCATAATTCTGCTTCTTCGTCAGTCTTCGACTACCGCACATGTTTCGTATCTTCAATTGTCGTCGGACAACACACTGACTCCTGCTTCTCCTTTTTTTTGACTCCAGATCACATTCCATAGTAGGCCCAACTAACCATATAAGTCCCCATGTAACCCCTTAATTATAAACTTTCTCTGGTTTATTCTTTTAATCCGCTACAATATTGCTTCCTTTTTTCTCCTATTATTAATAACATCTACTGAAGAGCAAACATAATCTACATTCYCATCCGATGTTATAAGTTTCTACCTGTTTCCGATTACGCTCCTGTACACTCGGTAACCTTCCGCGTTAGAGCATGGCAAGATCTTTACCCTCATAAGCCTTCCCCCTCATACGCGTCTTTTCGCCTTTTTACATTCTCCCACTCAACATCCACCCGCGCGCATATGTTAATCGCATTGTCTTTTCTTTCCTTTCCCAAGGTCAGTCCTACGTTATTCAATTTCTAACGAAGCTTTCCTTCTTTTTATTGTTCACTCCCCATCTATCTCTCTGTCCTTCGTGAACCCCTCATTCAGCCCCTTCCTTTTACCGTTTGCTCTGTGTCCATCCGATTTATTCCCCTCTTCTTCCTCTTCTCTTTTTCTTATCTCTTACATTTTTTGTATAAATATCANNNNAATTACGCGCTTGCCCCTTCCCGTTTGTAAACCATTCCGTTCTTTTTTAGGGATTGAGCTAGAACCCTAAGTGAGTTTTTCCACTTTTGTTGCTTACGTCCCCATGGTGCCCGTACTACTATCTTACCTTTCCGTCTCGCAAGTCAGAGAACTACTCTCTTTGTATCCTACTAAAACCTCTCAGTAGCCTTTCCGTAGTATTTGCCTTCTGTTGTCAAATCCAAATGTACCCGAGATTATTGTTTATCTAGGGCGTATTCTTTTTCTCTCTTTCCTATGTCATACACAATCCAAGGTACTGCCGTCTCTGTTTTCTTTTTTATATCTTTCTCGCTATCACTTCTTGCCTTTTTTCTGTTAAGCAGGTAGCAATCTTATGTACCTYTGGTGTCTAGCATTCCTTGTAGTTTCTATCTCTGCTACACCCTCTTCTTTTCTCCGACGCGTCTTTCCCGCAGCAATAATATTAGATTATTTCCTTTTCTCTTCCAATTGCACCCAGTTTCCTGTAGTACCATCAAATCAGCGTAATCCCTTTTCGGTTCTTTTCGAAATAAACTTGAGTTTTCTTCTACTTTTCTCCCATTTTATCTACCTTCCTTTTCGGGAACAGTGCGTATTTAYTTGCTCTTTCTTATACACGCTATCCTATCACCTCTCGCGCTCGTCTTTCTTTACCTAGTATGTCACATACCTCGCTTTCCTTTATGGAGTTGTCTTTGCTCAATGACTTCTCTGGCTTCGCTGTGACATACTTCACCTGATGTTTGCGTTACAGCTCGCTTTTTCAGTCCCTTTGTCACAAAGCAGGTTTTCGGTACTTCTTGCGGTTCATCATCTCCCCATTCATCTTTCTTAGCTTCTTTCGTCCTTCCCACTTTTTCCAGGCTCCATCCTCACGCGAATTTCTATTCTTTTTTACATTCTTANTACCTTTACCTTTCTCTTTTCTTTCTTCCATAACCCCTCCCTACCTTCGTTCTCTTTACGCACTTCAGAGATCCATATCTGTATAAACTTTTCTCTTTCGCTTATCTGATCCACATCATTCATTCTTTCTTCTCTCAATTTTTTGGAGTGTTCTTTTGGGAGGCACACCCTACTTAAGTGATGTTTGTCGTCCCTACGATAACCAACATCTTCTTGTTTCCCGACCATGTACGTCCCTAGCCCTCCTTACGCTTTCGTTTTTGCACTTCAGACCTCTGTGTGCTCCTTCCCGCTTAAATAATTCTCCCGATGTTTTCTGTATCATCTTATCCACTTACTTTTGCGCTTAGTGGAAATGATGGTAATTCCCCCGTCTGATCTTGCCTTCGTACAATTTAGTAACATACGCTTTCTTCCCTCCCAGTGTCTTTACGTGGTCCTCCTAAACCCTCACTCGTCTGGTTCGTTTCCATTCCACCCTCTCTTCACCCTTTCTTGTTTCTATCATCGATTACAAACATATCTCTGATACTTAGTACCATTAAGAATCCATTATCGAAATGCAGTCATATCCCACCCCTACGTTACATGCTCTCTTTTTTCCAGTCCATRACACNNNNTAACTTATCCCCATCCGGATGCTTGTGTTCATTCGTTTCTAACCACCTCTCCTCACGGATAAGGTTGATACAGCCTTTTGTATATGGGTAAGCATAAACGACGTTTTTCTTCCCTTGATTCGGATCTGGCCTTCATTCCTCATGACTTAGCGGGTCTAACCTCGTTCTATTTCTTTCGTCTTATCTTAACGCAACTGTTCAGAATCTACATCTAATTGTCTTTTCTTCTCTTCCATTGACAATCCCACTCCCCATACAGATTTCACTTGCTCAATGGTTCTCCCTTTTTTCCTTAACAAGCTCTGCTCATTTGTTTCATTTTCGTGGACTAACTTTTGATCCTCATTTTTTTTCTTGCTAAATTAAATCATTTTTGTGTTTGTTCTCCACCCAAGTTGTTTGCTTGGGGTTGTGTCTTCTTTTTTATGGTTTTTTACTCTCCACTCACGGAGGTGGAGTGTCTTTTTGTTTGATTA-GTGGTACTAGGGCTCTGTATGGTCTTACGGGGTTTTCGGGTTTCTTTTTATTGGTCGGCTGCTA
n07AEP08   NNNNNNNNNTCTCACTCTTTCTCTTCTTAGATTGATACGAGCATTGCTGTTACNNNNNNNNNNNNNNNNCCCCTTTTTCCTTCTTTCTCTGTCTCTCTCTCATATGTTTTTCTNNNNNNNNNGCGGCCACAAYTTGCTGCTCACTCAATCTCTTTTCTTTTGGAACTACTCCCAACTANNNNNNNNNNNNNNNNNNNNNNNNNNNNNNNNNNNNNTATAACCGCTCTTTTCAACATTNNNNNNNNNNNNNNNTATCCATTCTCTCCACTTTCCGTTGTGCCACGTGAAANNNNNNNNNNNNNNNNNNNACGTCTCACGTCCATTACACATTCTTGTTTGCCTCNNNNNNTTCGCGTATAYTCTTYTTYACAACGCTACCTNNNNNNNNNNNNNNNNNNCACGCCGAGATCATCAYTCGTTTCYCTCTATGTCCTATGTCATTARNNNNNNNNNNNNNNNNNNNNNNNNNCCTACCTTCTTCTTCCTTGGGTRTAACACRATTNNNNNNNNNNNNNNNNNNNNNNNNNNNNNTTTCCCTTTCTACCNNTATCCTTCCRCACCTTNNNNTTCTTCTCGTCCTCGTTCAGTTTAATCAAATCCCCCTTCTTCTTGTTTATGTCAAYCTCTCCACCAATAAGACAAACGCCNNNNNNNNNNNNNNNNNNNNNNNTCTTCGGTTCCAAAATGCTATTTGNNNNNNNNCTGTTTGCATGACGCNTGAAATAATTTCCACTTTTTTTTTCTTTRGTGAGTTNNNNNNNNTCTCGTAATGTGTTCCCTTNNNNNNNNNNNNNNNNNNNNNNNNNNNNNNNNNNNNNNNNNNNGTCCTTGCTATTCCCTATACCCNNNNNNNNNNNNNNNNNTTTTTCTCTTCCGNNNNNNNNNNNNNNNNNNNNGACTTAAATTGTTGACANNNNNNNNNNNNNNNNNNNNNNNNNNNNNNNNNNNNNNNNNNNNNNNNNNNNNNNNNNNNNNNNNNNNNNNNNNNNNNNNNNNNNNNGCTAGACCTTGCTGTTTTTCTGNNNNNNNNNNNNATCTAACAATTCATAATTCTGCTTCTTCGTCAGTCTTCGANNNNNNNNNNNNNNNNNNNNNNNNNNNNNNNNNNNNNNNNCACACTGACTCCTGCTTCTCCNNNNNNNNNNNNNNNNATCACATTCCATAGTAGGCCCAACTAACCATATAAGTCCCCATGTAACCCCTTAATTATAAACTTTCTCTGGTTTATTNNNNNNNNNNNNNACAATATTGCTTCTTTTTTTCTCCTATTATTAATAACATNNNNNNNNNNNNNNNNNNNNNYTATATTCCCATCCGATGTTATAAGTTTCTACCTGTTTCCGATTACGCTCCTGTACACTNNNNNNNNNTCCGCGTTAGAGCATGGCAAGATCTTTACCCTCATAAGCCTTCCCCCNNNNNNNNNNNNNTTCGCCTTTTTACATTCTCCCACTCAACATCCACCCGCGCGCATATGTTAATCGCATTGTCTTTTCTCTCCTTTNCCAAGGTCAGTCCTACGTTATTCAATTTCTAACGAAGCTTTCCTTCTTTTTATTGTTCACTCCCCATCNNNNNNNNNNNNNNNNNNNNNNNNNNNNNNNNNNNNNNNNNNNNNNNNNNNNNNNNNNNNNNCATCCGATTTATTNNNNNNNNNNNNNNNNNNNNNNNNNNNNNNNNNTTACATTTTTTGTATAAATATCAACANNNNNNNNNNNNNNNNNCTTCCCGTTTGTAAACCATTCCGTTCTTTTTTAGGGATTGAGCTAGAACCNNNNNNNNNNNNNNNNNNNNNNNNNNCTTACGTCCCCATGGTGCNNNNNNNNNNNNNNNNNNNNTCCGTCTCGCAARNNNNNNNNNNNNNNNNNNNNNNNNNNNNNNNNNCCTCTCAGTAGCCTTTCCGTAGTATTTGCCTTCTGTTGTCAAATNNAAATGTACCCGAGATTATTGTTTATCTNNNNNGTATTCTNNNNNNNNNNNNNNNNNNNNNNNNNNNNNNNNNNNNNNNNNNNNNNNNNNNNTCTTTTTTATATCTTTCNNNCTATCACTTCTTGCCTNNNNNNNNNNNNNCAGGTAGCAATNNNNNNNNNNNNNGGTGTCTAGCATTCCTTGTAGTTTCTATCTCTGCTACACCCTCTTNNNNNNNNNNNNNNNNNNNTCCCGCAGCAATAATATTAGATTATTTCCTTTTCTCTTCCAATTRCACCCAGTTTCCTGTAGTACCATCAAATCAGCGTAATCCCTTTTCGNNNNNNNNNNNNNNNNNNNTGAGTTTTCTTCTACTTTTCTCCCATTNNNNNNNNNNNNNTTTTCGGGAACAGTRCNNNNTTACTTGCTCTTTCTTATACACGCTATCCTATCACCTCTCGCGCTCGTCTTNNNNNNNNNNNNNNNNNNNNNNNNNYGYTTTYCTTTATRNNNNNNNNNNNNNNNNNNNNNNNCTCTGGCTTCGCTGTGACATACTTCACCTGATGTTTGCGTTACAGCTCGCNNNNNNNNNNNNNNNNNCACAAARCAGGTTTTCGGTACTTCNNNNNGTTCATCATCTCCNNNNNNNNNNNNNTTAGYTTCTTTCGTCCTTCCCACTTTTTNNNGGCTCCATCCTCACGCGAANNNNNNNNNNNNNNNNNNNNNNNNNTACCTTTACCTTTCTCTTTTCTTTCTTCCATANNNCCTCCYTACCTTCGTTCTCTTTACGCACTTCAGAGATCCATATYTRTNNNNNNNNNNNNNNNNNNNNNNNNNNNNNNNNNNNNNNNNNNNNNNNNNNNNNNAATTTTTTGGAGTGTTCTTTTGGGAGGCACACCCTACTTAAGTGATRTTTGTCGTCCCTACGATAACCAACATCTTCTTGTTTCCCGACCATGTACGTCCCTAGCCCTCCTTACGCTTTCGTTTTTGCACTTCAGACCTYTGTGTRCTCCTTCCCGCTCAAATAATTCTCCCGATGTTTTCTGTATCATCTTATCCACTTACTTTTGCGCTTAGTGGAAATGATGGTAATTCCCCCGTCTGATCTTGCCTTCGTNNNNNNNNNNNNNNNNNNNNNNNNNTCCTCCCAGTGTCTTTACGTGGTCCTCCTAAACCCTCACTCGTCTGGTTCGTTTCCATTCCACCCTCTCTTCACCCTTTCTTGTTTNNNNNNNNNNNNNNNNNNATATCTCTGATAYTTARTACCNNNNNNNNNNNNNNNNNNNNNNNNNNNNNNNNNNNNNNNNNNNNNNNNNNNNNNNNNNNNNNNNNNNNNNNNNNNNNNNNNNNNNNNNNTCCATCCGGATGCTTGTGTTCATTCGTTTCNNNNNNNNNNNNNNNNNNNNNNNGGTTGATACAGCCTTTTGTATATGGGTAAGCATAAACGACGTTTTTCTTCCCTTGATTCGGATCTGGCCTTCATTCCTCATGACTTAGCGGRTCTAANNNNNNNNNNNNNNNNNNNNNNNNNNNNNACGCAACTGTTCNGAATCTACATCTAATTGTCTTTTCTTCTCTTCCATTGACAATCCCACTCCNNNNNNNNNNTTCACTTGCTCAATGGTTCTCCCTTTTTTCCTTAACAAGCTCTGCTCATTTGTTTCANNNNNNTGGACTAACTTTTGATNNNNNNNNNNNNNNNNNNNNNNNNNNNTCATTTTTGTGTTTGCTCTCCACCCAANNNNNNNNCTTGGGGTTGTGTCTTCTNNNNNNNNNNNNNNNAYTCTCCACTCACGGAGGTGGAGTGTCNNNNNNNNNNNNNN-NNNNNNCTAGGGCTCTGTATGGTCTTACGGGGTTTTCRGGTTTCTTTTTATTGGTCGGCTGCTA
n08AEP07   GCAATAATTTCTCACTCTTTCTCTTCTTAGATTGATACGAGCATTGCTGTTACTCAGTATTTAACTGCCCCCCTTTTTCCTTCTTTCTCTGTCTCTCTCTCATATGTTTTTCTCGTCTACTTGCGGCCACAACTTGCTGCTCACTCAATCTCTTTTCTTTTGGAACTGCTCCCAACTATTTCCGCTCTTGATCCTCACAGCCTATCAGACATTCGTATAACCGCTCTTTTCAACATTTTATTCCTTTTACGCTATCCATTCTCTCCACTTTCCGTTGTGCCACGTGAAATTATTGAATTCTCTCTGTGACGTCTCACGTCCATTACACATTCTTGTTTGCCTCTCGAAGTTCGCGTATACTCTTCTTCACAACGCTACCTAATTTACCCCCTTTTCGTCACGCCGAGATCATCACTCGTTTCCCTCTATGTCCTATGTCATTAGCCTCCCTCTCCTTATCCTCTTTTCCCCTACCTTCTTGTCCCTTGGGTGTAACACGATTCTCCTCATGGTCTTTTAGCATCTTCTGTACTTCCCTTTCTACCACTATCCTTCCGCACCTTACCTTTCTTCTCGTCCTCGTTCAGTTTAATCAAATCCCCTTTCTTCTTGTTTATGTCAACCTCTCCACCAATAAGACAAACGCCCCTTCCTCCTTTCTCCTTTCCTATCTTCGGTTCCAAAATGCTATTTGCGCGTTGCCTGTTTGCATGACGCTTGAAATAATTTCCACTTTTTTTTTCTTTGGTGAGTTCTTTGCCATCTCGTAATGTGTTCCCTTTTTCCCCTACGCGCGGCTACCTCGATCACGCCTATCTTCTATCGTCCTTGCTATTCCCTATACCCTCAAACCTTTGCTTTCCTTTTTCTCTTCCGTCTTTCAGATACCTTACCGGGACTTAAATTGTTGACATATTTTCGTGTTCATTCAACGAAACTGATGTTGCTTCTGTTGTTTGCAATTCTGTATACGCATCCCCTTTCTCCGTATTGGTCCTAGGCTAGACCTTGCTGTTTTTCTGGTCGTTTCACCTATCTAACAATTCATAATTCTGCTTCTTCGTCAGTCTTCGACTACCGCACATGTTTCGTATCTTCAATTGTCGTCGGACAACACACTGACTCCTGCTTCTCCTTTTTTTTGACTCCAGATCACATTCCATAGTAGGCCCAACTAACCATATAAGTCCCCATGTAACCCCTTAATTATAAACTTTCTCTGGTTTATTCTTTCAATCCGCTACAATATTGCTTCCTTTTTTCTCCTATTATTAATAACATCTACTGAAGAGCAAACATAATCTACATTCCCATCCGATGTTATAAGTTTCTACCTGTTTCCGATTACGCTCCTGTACACTCGGTAACCTTCCGCGTTAGAGCATGGCAAGATCTTTACCCTCATAAGCCTTCCCCCTCATACGCGTTTTCTCGTCTTTTTACATTATCCCACTCAACACCCACCCGCGCGCATATGTTAATCGCATTGTCTTTTCTTTCCTTTCCCAAGGTCAGTCCTATGTTATTCAATTTCTAACGAAGCTTTCCTTCTTTTTATTGTTCACTCCCCATCTATCTCTCTGTCCTTCGTGAACCTCTCATTCAGCCCCTTCCTTTTACCGTTTGCTCTGTGTCCATCCGATTTATTCCCCTCTTCTTCCTCTTCTCTTTTTCTTATCTCTTACATTTTTTGTATAAATATCAACACAATTACGCGCTTGCCCCTTCCCGTTTGTAAACCATTCTGTTCTTTTTTAGGGATTGAGCTAGAACCCTAAGTGAGTTTTTCCACTTTTGTTGCTTACGTCCCCATGGTGCCCGTACTACTATCTTACCTTTCCGTCTCGCAAGTCAGAGAACTACTCTCTTTGTATCCTACTAAAACCTCTCAGTAGCCTTTCCGTAGTATTTGCCTTCTGTTGTCAAATCCAAATGTACCCGAGATTATTGTTTATCTAGGGCGTATTTTTTTTCTCTCTTTCTTATGTCACACACAATCCAAGGTACTGCCGTCTCTGTTTTCTTTTTTATATCTTTCTCGCTATCACTTCTTGCCCTTTTTCTGTCAAGCAGGTAGCAATCTTATGTACCTCTGGTGTCTAGCATTCCTTGTAGTTTCTATCTCTGCTACACCCTCTTCTTTTCTCCGACGCGTCTTTCCCGCAGCAATAATATTAGATTATTTCCTTTTCTCTTCCAATTGCACCCAGTTTCCTGTAGTACCATCAAATCAGCGTAATCCCTTTTCGGTTCTTTTCGAAATAAACTTGAGTTTCCTTCTACTTTTCTCCCATTTTATCTACCTTCCTTTTCGGGAACAGTGCGTATTTACTTGCTCTTTCTTATATACGCTATCCTATCACCTCTCGCGCTCGTCTTTCTTTACCTAGTATGTCACATACCTCGCTTTCCTTTATGGAGTTGTCTTTGCTCAATGACTTCTCTGGCTTCGCTGTGACATACTTCACCTGATGTTTGCGTTACAGCTCGCTTTTTCAGTCCCTTTGTCACAAAGCAGGTTTTCGGTACTTCTTGCGGTTCATCATCTCCCCATTCATCTTTCTTAGCTTCTTTCGTCCTTCCCACTTTTTCCAGGCTCCATCCTCGCACGAATTTCTATTCTTTTTTACATTCTTANTACCTTTACCTTTCTCTTTTCTTTCTTCCATAACCCCTCCTTACCTTCGTTCTTTTTACGCACTTCAGAGATCCATATCTGTATAAACTTTTCTCTTTCGCTTATCTGATCCACATCATTCATTCTTTCTTCTCTCAATTTTTTGGAGTGTTCTTTTGGGAGGCACACCCTACTTAAGTGATGTTTGTCGTCCCTACGATAACCAACATCTTCTTGTTTCCCGACCATGTACGTCCCTAGCCCTCCTTACGCTTTCGTTTTTGCACTTCAAACCTCTGTGTGCTCCTTCCCGCTCAAATAATTCTCCCGATGTTTTCTGTATCATCTTATCCACTTACTTTTGCGCTTAGTAGAAATGATGGTAATTCCCCCGTCTGATCTTGCCTTCGTACAATTTAGTAACATACGCTTTCTTCCCTCCCAGTGTCTTTACGTAGTCCTCCTAAACCCTCACTCGTCTGGTTCGTTTCCATTCCACCCTCTCTTCACCCTTTCTTGTTTCTATCATCAATCTTAAACACATCTCTGATACTTAGTACCATTAGGAATCCATTATCGAAATGCAGTCATATCCCACCCCTACGTTACATGCTCTCTTTTTTCCAGTCCATGACACTTATTAACTTATCCCCATCCGGATGCTTGTGTTCATTCGTTTCTAACCACCTCTCCTCACGGATAAGGTTGATACAGCCTTTTGTATATGGGTAAGCATAAACGACGTTTTTCTTCCCTTGATTCGGATCTGGCCTTCATTCCTCATGACTTAGCGGGTCTAACCTCGTTCTATTTCTTTCGTCTTATCTTAACGCAACTGTTCAGAATCTACATCTAATTGTCTTTTCTTCTCTTCCATTGACAATCCCACTCCCCATACAGATTTCACTTGCTCAATGGTTCTCCCTTTTTTTCTTAACAAGCTCTGCTCATTTGTTTCATTTTCGTGGACTAACTTTTGATCCTCATTTTTTTTCCTGCTAAATTANNTCATTTTTGTGTTTGCTCTCCACCCAAGTTGTTTGCTTGGGGTTGTGTCTTCTTTTTTATGGTTTTTTACTCTCCATTCACGGAGGTGGAGTGTTTTTTTGTTTGATTG-ATGGTACTAGGGCTCTGTATGGTCTTACGGGGTTTTCGGGTTTCTTTTTATTGGTCGGCTGCTA
n1665      GCAATAATTTCTCACTCTTTCTCTTCTTAGATTGATACGAGCATTGCTGTTACTCAGTATTTAACTGCCCCCCTTTTTCCTTCTTTCTCTGTCTCTCTCTCATATGTTTTTCTCGTCTACTTGCGGCCACAACTTGCTGCTCACTCAATCTCTTTTCTTTTGGAACTGCTCCCAACTATTTCCGCTCTTGATCCTCACAGCHNNNNNNNNATTCGTATAACCGCTCTTTTCAACATTTTATTCCTTTTACGCTATCCATTCTCTCCACTTTCCGTTGTGCCANNTGAAATTATTGAATTCTCTCTGTGACGTCTCACGTCCATTACACATTCTTGTTTGCCTCTCGAAGTTCGCGTATACTCTTCTTCACAACGCTACCTAATTTACCCCCTTTTCGTCACGCCGAGATCATCACTCGTTTCCCTCTATGTCCTATGTCATTAGCCTCCCTCTCCTTATCCTCTTTTCCCCTACCTTCTTGTCCCTTGGGTGTAACACGATTCTCCTCATGGTCTTTTAGCATCTTCTGTACTTCCCTTNNNNNNACTATCCTTCCGCACCTTACCTTTCTTCTCGTCCTCGTTCAGTTTAATCAAATCCCCTTTCTTCTTGTTTATGTCAACCTCTCCACCAATAAGACAAACGCCCCTTCCTCCTTTCTCCTTTCYTATCTTCGGTTCCAAAATGCTATTTGCGCGTTGCCTGTTTGCATGACGCTTGAAATAATTNNNNNNNNNNNNNNNNTTGGTGAGTTCTTTGCCATCTCGTAATGTGTTCCCTTTTTCCCCTACGCGCGGNNNNNNNNNTCACGCCTATCTTCTATCGTCCTTGYTANNNCCTATACCCTCAAACCTTTGCTTTCCTTTTTCTCTTCCGTCTTTCAGATACCTTACCGGGACTTAAATTGTTGACATATTTTCGTGTTCATTCAACGAAACTGATGTTNNTTTTGTTGTTTGCAATTCTGTATACGCATCCCCTTTCTCCGTATTGGTCCTAGGCTAGACCTTGCTGTTTTTCTGGTCGTTTCACCTATCTAACAATTCATAATTCTGCTTCTTCGTCAGTCTTCGACTACCGCACATGTTTCGTATCTTCAATTGTCGTCGGACAACACACTGACTCCTGCTTCTCCTTTTTTTTGACTCCAGATCACATTCCATAGTAGGCCCAACTAACCATATAAGTCCCCATGTAACCCCTTAATTATAAACTTTCTCTGGTTTATTCTTTCAATCCGCTACAATATTGCTTCCTTTTTTCTCCTATTATTAATAACATCTACTGAAGAGCAAACATAATCTACATTCCCATCCGATGTTATAAGTTTCTACCTGTTTCCGATTACGCTCCTGTACACTCGGTAACCTTCCGCGTTAGAGCATGGCAAGATCTTTACCCTCATAAGCCTTCCCCCTCATACGCGTTTTCTCGTCTTTTTACATTATCCCACWCAACACCCACCCGCGCGCATATGTTAATCGCATTGTCTTTTCTTTCCTTTCCYAAGGTCAGTCCTATGTTATTCAATTTCTAACGAAGCTTTCCTTCTTTTTATTGTTCACTCCCCATCTATCTCTCTGTCCTTCGTGAACCTCTCATTCAGCCCCTTCCTTTTACCGTTTGCTCTGTGTCCATCCGATTTATTCCCCTCTTCTTCCTCTTCTCTTTTTCTTATCTCTTACATTTTTTGTATAAATATCAACACAATTACGCGCTTGCCCCTTCCCGTTTGTAAACCATTCTGTTCTTTTTTAGGGATTGAGCTAGAACCCTAAGTGAGTTTTTCCACTTTTGTTGCTTACGTCCCCATGGTGCCCGTACTACTATCTTACCTTTCCRTCTCGCAAGTCAGAGAACTACTCTCTTTGTATCCTACTAAAACCTCTCAGTAGCCTTTCCGTAGTATTTGCCTTCTGTTGTCAAATCCAAATGTACCCGAGATTATTGTTTATCTAGGGCGTATTTTTTTTCTCTCTTTCTTATGTCACACACAATCCAAGGTACTGCCGTCTCTGTTTTCTTTTTTATATCTTTCTCGCTATCACTTCTTGCCCTTTTTCTGTCAAGCAGGTAGCAATCTTATGTACCTCTGGTGTCTAGCATTCCTTGTAGTTTCTATCTCTGCTACACCCTCTTCTTTTCTCCGACGCGTCTTTCCCGCAGCAATAATATTAGATTATTTCCTTTTCTCTTCCAATTGCACCCAGTTTCCTGTAGTACCATCAAATCAGCGTAATCCCTTTTCGGTTCTTTTCGAAATAAACTTGAGTTTCCTTCTACTTTTCTCCCATTTTATCTACCTTCCTTTTCGGGAACAGTGCGTATTTACTTGCTCTTTCTTATATACGCTATCCTATCACCTCTCGCGCTCGTCTTTCTTTACCTAGTATGTCACATACCTCGCTTTCCTTTATGGAKTTGTCTTTGCTCAATGACTTCTCTGGCTTCGCTGTGACATACTTCACCTGATGTTTGCGTTACAGCTCGCTTTTTCAGTCCCTTTGTCACAAAGCAGGTTTTCGGTACTTCTTGCGGTTCATCATCTCCCCATTCATCTTTCTTAGCTTCTTTCGTCCTTCCCACTTTTTCCAGGCTCCATCCTCGCACGAATTTCTATTCTTTTTTACATTCTTANTACCTTTACCTTTCTCTTTTYTTTCTTCCATAACNCCTCCTTACCTTCGTTCTTTTTACGCACTTCAGAGATCCATATCTGTATAAACTTTTCTCTTTCGCTTATCTGATCCACATCATTCATTCTTTCTTCTCTCAATTTTTTGGAGTGTTCTTTTGGGAGGCACACCCTACTTAAGTGATGTTTGTCGTCCCTACGATAACCAACATCTTCTTGTTTCCCGACCATGTACRTCCCTAGCCCTCCTNNNGCTTTCGTTTTTGCACTTCAAACCTCTGTGTGCTCCTTCCCGCTCAAATAATTCTCCCGATGTTTTCTGTATCATCTTATCCACTTACTTTTGCGCTTAGTAGAAATGATGGTAATTCCCCCGTCTGATCTTGCCTTCGTACAATTTAGTAACATACGCTTTCTTCCCTCCCAGTGTCTTTACGTAGTCCTCCTAAACCCTCACTCGTCTGGTTCGTTTCCATTCCACCCTCTCTTCACCCTTTCTTGTTTCTATCATCAATCTTAAACACATCTCTGATACTTAGTACCATTAGGAATCCATTATCGAAATGCAGTCATATCCCACCCCTACGTTACATGCTCTCTTTTTTCCAGTCCATGACACTTATTAACTTATCCCCATCCGGATGCTTGTGTTCATTCGTTTCTAACCACCTCTCCTCACGGATAAGGTTGATACAGCCTTTTGTATATGGGTAAGCANNNNYGACGTTTTTCTTCCCTTGATTCGGATCTGGCCTTCATTCCTCATGACTTAGCGGGTCTAACCTCGTTCTATTTCTTTCGTCTTATCTTAACGCAACTGTTCAGAATCTACATCTAATTGTCTTTTCTTCTCTTCCATTGACAATCCCACTCCCCATACAGATTTCACTTGCTCAATGGTTCTCCCTTTTTTTCTTAACAAGCTCTGCTCATTTGTTTCATTTTCGTGGACTAACTTTTGATCCTCATTTTTTTTCCTGCTAAATTNN-TCATTTTTRTGTTTGCTCTCCACCCAAGTTGTTTGCTTGGGGTTGTGTCTTCTTTTTTATGGTTTTTTACTCTCCATTCACGGAGGTGGAGTGTTTNNNNNNNNNNTTG-ATGGTACTAGGGCTCTGTATGGTCTTACGGGGTTTTCGGGTTTCTTTTTATTGGTCGGCTGCTA
n1666      GCAATAATTTCTCACTCTTTCTCTTCTTAGATTGATACGAGCATTGCTGTTACTCAGTATTTAACTGCCCCCCTTTTTCCTTCTTTCTCTGTCTCTCTCTCATATGTTTTTCTCGTCTACTTGCGGCCACAACTTGCTGCTCACTCAATCTCTTTTCTTTTGGAACTGCTCCCAACTATTTCCGCTCTTGATCCTCACAGCCTATNNGACATTCGTATAACCGCTCTTTTCAACATTTTATTCCTTTTACGCTATCCATTCTCTCCACTTTCCGTTGTGCCACGTGAAATTATTGAATTCTCTCTGTGACGTCTCACGTCCATTACACATTCTTGTTTGCCTCTCGAAGTTCGCGTATACTCTTCTTCACAACGCTACCTAATTTACCCCCTTTTCGTCACGCCGAGATCATCACTCGTTTCCCTCTATGTCCTATGTCATTAGCCTCCCTCTCCTTATCCTCTTTTCCCCTACCTTCTTGTCCCTTGGGTGTAACACGATTCTCCTCATGGTCTTTTAGCATCTTCTGTACTTCCCTTTCTACCACTATCCTTCCGCACCTTACCTTTCTTCTCGTCCTCGTTCAGTTTAATCAAATCCCCTTTCTTCTTGTTTATGTCAACCTCTCCACCAATAAGACAAACGCCCCTTCCTCCTTTCTCCTTTCCTATCTTCGGTTCCAAAATGCTATTTGCGCGTTGCCTGTTTGCATGACGCTTGAAATAATTTCCACTTTTTTTTTCTTTGGTGAGTTCTTTGCCATCTCGTAATGTGTTCCCTTTTTCCCCTACGCGCGGCTACCTCGATCACGCCTATCTTCTATCGTCCTTGCTATTCCCTATACCCTCAAACCTTTGCTTTCCTTTTTCTCTTCCGTCTTTCAGATACCTTACCGGGACTTAAATTGTTGACATATTTTCGTGTTCATTCAACGAAACTGATGTTGCTTCTGTTGTTTGCAATTCTGTATACGCATCCCCTTTCTCCGTATTGGTCCTAGGCTAGACCTTGCTGTTTTTCTGGTCGTTTCACCTATCTAACAATTCATAATTCTGCTTCTTCGTCAGTCTTCGACTACCGCACATGTTTCGTATCTTCAATTGTCGTCGGACAACACACTGACTCCTGCTTCTCCTTTTTTTTGACTCCAGATCACATTCCATAGTAGGCCCAACTAACCATATAAGTCCCCATGTAACCCCTTAATTATAAACTTTCTCTGGTTTATTCTTTCAATCCGCTACAATATTGCTTCCTTTTTTCTCCTATTATTAATAACATCTACTGAAGAGCAAACATAATCTACATTCCCATCCGATGTTATAAGTTTCTACCTGTTTCCGATTACGCTCCTGTACACTCGGTAACCTTCCGCGTTAGAGCATGGCAAGATCTTTACCCTCATAAGCCTTCCCCCTCATACGCGTTTTCTCGTCTTTTTACATTATCCCACTCAACACCCACCCGCGCGCATATGTTAATCGCATTGTCTTTTCTTTCCTTTCCCAAGGTCAGTCCTATGTTATTCAATTTCTAACGAAGCTTTCCTTCTTTTTATTGTTCACTCCCCATCTATCTCTCTGTCCTTCGTGAACCTCTCATTCAGCCCCTTCCTTTTACCGTTTGCTCTGTGTCCATCCGATTTATTCCCCTCTTCTTCCTCTTCTCTTTTTCTTATCTCTTACATTTTTTGTATAAATATCAACACAATTACGCGCTTGCCCCTTCCCGTTTGTAAACCATTCTGTTCTTTTTTAGGGATTGAGCTAGAACCCTAAGTGAGTTTTTCCACTTTTGTTGCTTACGTCCCCATGGTGCCCGTACTACTATCTTACCTTTCCGTCTCGCAAGTCAGAGAACTACTCTCTTTGTATCCTACTAAAACCTCTCAGTAGCCTTTCCGTAGTATTTGCCTTCTGTTGTCAAATCCAAATGTACCCGAGATTATTGTTTATCTAGGGCGTATTTTTTTTCTCTCTTTCTTATGTCACACACAATCCAAGGTACTGCCGTCTCTGTTTTCTTTTTTATATCTTTCTCGCTATCACTTCTTGCCCTTTTTCTGTCAAGCAGGTAGCAATCTTATGTACCTCTGGTGTCTAGCATTCCTTGTAGTTTCTATCTCTGCTACACCCTCTTCTTTTCTCCGACGCGTCTTTCCCGCAGCAATAATATTAGATTATTTCCTTTTCTCTTCCAATTGCACCCAGTTTCCTGTAGTACCATCAAATCAGCGTAATCCCTTTTCGGTTCTTTTCGAAATAAACTTGAGTTTCCTTCTACTTTTCTCCCATTTTATCTACCTTCCTTTTCGGGAACAGTGCGTATTTACTTGCTCTTTCTTATATACGCTATCCTATCACCTCTCGCGCTCGTCTTTCTTTACCTAGTATGTCACATACCTCGCTTTCCTTTATGGAGTTGTCTTTGCTCAATGACTTCTCTGGCTTCGCTGTGACATACTTCACCTGATGTTTGCGTTACAGCTCGCTTTTTCAGTCCCTTTGTCACAAAGCAGGTTTTCGGTACTTCTTGCGGTTCATCATCTCCCCATTCATCTTTCTTAGCTTCTTTCGTCCTTCCCACTTTTTCCAGGCTCCATCCTCGCACGAATTTCTATTCTTTTTTACATTCTTANTACCTTTACCTTTCTCTTTTCTTTCTTCCATAACCCCTCCTTACCTTCGTTCTTTTTACGCACTTCAGAGATCCATATCTGTATAAACTTTTCTCTTTCGCTTATCTGATCCACATCATTCATTCTTTCTTCTCTCAATTTTTTGGAGTGTTCTTTTGGGAGGCACACCCTACTTAAGTGATGTTTGTCGTCCCTACGATAACCAACATCTTCTTGTTTCCCGACCATGTACGTCCCTAGCCCTCCTTACGCTTTCGTTTTTGCACTTCAAACCTCTGTGTGCTCCTTCCCGCTCAAATAATTCTCCCGATGTTTTCTGTATCATCTTATCCACTTACTTTTGCGCTTAGTAGAAATGATGGTAATTCCCCCGTCTGATCTTGCCTTCGTACAATTTAGTAACATACGCTTTCTTCCCTCCCAGTGTCTTTACGTAGTCCTCCTAAACCCTCACTCGTCTGGTTCGTTTCCATTCCACCCTCTCTTCACCCTTTCTTGTTTCTATCATCAATCTTAAACACATCTCTGATACTTAGTACCATTAGGAATCCATTATCGAAATGCAGTCATATCCCACCCCTACGTTACATGCTCTCTTTTTTCCAGTCCATGACACTTATTAACTTATCCCCATCCGGATGCTTGTGTTCATTCGTTTCTAACCACCTCTCCTCACGGATAAGGTTGATACAGCCTTTTGTATATGGGTAAGCATAAACGACGTTTTTCTTCCCTTGATTCGGATCTGGCCTTCATTCCTCATGACTTAGCGGGTCTAACCTCGTTCTATTTCTTTCGTCTTATCTTAACGCAACTGTTCAGAATCTACATCTAATTGTCTTTTCTTCTCTTCCATTGACAATCCCACTCCCCATACAGATTTCACTTGCTCAATGGTTCTCCCTTTTTTTCTTAACAAGCTCTGCTCATTTGTTTCATTTTCGTGGACTAACTTTTGATCCTCATTTTTTTTCCTGCTAAATTAA-TCATTTTTGTGTTTGCTCTCCACCCAAGTTGTTTGCTTGGGGTTGTGTCTTCTTTTTTATGGTTTTTTACTCTCCATTCACGGAGGTGGAGTGTTTTTTTGTTTGATTG-ATGGTACTAGGGCTCTGTATGGTCTTACGGGGTTTTCGGGTTTCTTTTTATTGGTCGGCTGCTA
n2973      GCAATAATTTCTCACTCTTTCTCTTCTTAGATTGATACGAGCATTGCTGTTACTCAGTATTCAACTGCCCCCCTTTTTCCTTCTTTCTCTGTCTCTCTCTCATATGTTTTTCTCGTCTACTTGCGGCCACAACTTGCTGCTCACTCAATCTCTTTTCTTTTGGAACTACTCCCAACTATTTCCGCTCTTGATCCTCACAGCCTATCAGACATTCGTATAACCGCTCTTTTCAACATTTTATTCCTTTTACGCTATCCATTCTCTCCACTTTCCGTTGTGCCACGTGAAATTATTGAATTCTCTCTGTGACGTCTCACGTCCATTACACATTCTTGTTTGCCTCTCGAAGTTCGCGTATACTCTTCTTCACAACGCTACCTAATTTACCCCCTTTTCGTCACGCCGAGATCATCACTCGTTTCCCTCTATGTCCTATGTCATTAGCCTCCCTCTCCTTATCCTCTTTTCCCCTACCTTCTTCTTCCTTGGGTGTAACACGATTCTCCTCATGGTCTTTTAACATCTTCTGTATTTCCCTTTCTACCACTATCCTTCCGCACCTTACCTTTCTTCTCGTCCTCGTTCAGTTTAATCAAATCCCCCTTCTTCTTGTTTATGTCAACCTCTCCACCAATAAGACAAACGCCCCTTCCTCCTTTCTCCTTTCCTATCTTCGGTTCCAAAATGCTATTTGCGCGTTGCCTGTTTGCATGACGCTTGAAATAATTTCCACTTTTTTTTTCTTTGGTGAGTTCTTTGCCATCTCGTAATGTGTTCCCTTTTTCCCCTACGCGCGGCTACCTCGATCACGCCTATCTTCTATCGTCCTTGCTATTCCCTATACCCTCAAACCTTTGCTTTCCTTTTTCTCTTCCGTCTTTCAGATACCTTACCGGGACTTAAATTGTTGACATATTTTCGTGTTCATTCAACGAAACTGATGTTGCTTCTGTTGTTTGCAATTCTGTATACGCATCCCCTTTCTCCGTATTGGTCCTAGGCTAGACCTTGCTGTTTTTCTGGTCGTTTCACCTATCTAACAATTCATAATTCTGCTTCTTCGTCAGTCTTCGACTACCGCACATGTTTCGTATCTTCAATTGTCGTCGGACAACACACTGACTCCTGCTTCTCCTTTTTTTTGACTCCAGATCACATTCCATAGTAGGCCCAACTAACCATATAAGTCCCCATGTAACCCCTTAATTATAAACTTTCTCTGGTTTATTCTTTTAATCCGCTACAATATTGCTTCCTTTTTTCTCCTATTATTAATAACATCTACTGAAGAGCAAACATAATCTACATTCCCATCCGATGTTATAAGTTTCTACCTGTTTCCGATTACGCTCCTGTACACTCGGTAACCTTCCGCGTTAGAGCATGGCAAGATCTTTACCCTCATAAGCCTTCCCCCTCATACGCGTCTTTTCGCCTTTTTACATTCTCCCACTCAACATCCACCCGCGCGCATATGTTAATCGCATTGTCTTTTCTTTCCTTTCCCAAGGTCAGTCCTACGTTATTCAATTTCTAACGAAGCTTTCCTTCTTTTTATTGTTCACTCCCCATCTATCTCTCTGTCCTTCGTGAACCCCTCATTCAGCCCCTTCCTTTTACCGTTTGCTCTGTGTCCATCCGATTTATTCCCCTCTTCTTCCTCTTCTCTTTTTCTTATCTCTTACATTTTTTGTATAAATATCAACACAATTACGCGCTTGCCCCTTCCCGTTTGTAAACCATTCCGTTCTTTTTTAGGGATTGAGCTAGAACCCTAAGTGAGTTTTTCCACTTTTGTTGCTTACGTCCCCATGGTGCCCGTACTACTATCTTACCTTTCCGTCTCGCAAGTCAGAGAACTACTCTCTTTGTATCCTACTAAAACCTCTCAGTAGCCTTTCCGTAGTATTTGCCTTCTGTTGTCAAATCCAAATGTACCCGAGATTATTGTTTATCTAGGGCGTATTCTTTTTCTCTCTTTCCTATGTCATACACAATCCAAGGTACTGCCGTCTCTGTTTTCTTTTTTATATCTTTCTCGCTATCACTTCTTGCCTTTTTTCTGTTAAGCAGGTAGCAATCTTATGTACCTCTGGTGTCTAGCATTCCTTGTAGTTTCTATCTCTGCTACACCCTCTTCTTTTCTCCGACGCGTCTTTCCCGCAGCAATAATATTAGATTATTTCCTTTTCTCTTCCAATTGCACCCAGTTTCCTGTAGTACCATCAAATCAGCGTAATCCCTTTTCGGTTCTTTTCGAAATAAACTTGAGTTTTCTTCTACTTTTCTCCCATTTTATCTACCTTCCTTTTCGGGAACAGTGCGTATTTACTTGCTCTTTCTTATACACGCTATCCTATCACCTCTCGCGCTCGTCTTTCTTTACCTAGTATGTCACATACCTCGCTTTCCTTTATGGAGTTGTCTTTGCTCAATGACTTCTCTGGCTTCGCTGTGACATACTTCACCTGATGTTTGCGTTACAGCTCGCTTTTTCAGTCCCTTTGTCACAAAGCAGGTTTTCGGTACTTCTTGCGGTTCATCATCTCCCCATTCATCTTTCTTAGCTTCTTTCGTCCTTCCCACTTTTTCCAGGCTCCATCCTCACGCGAATTTCTATTCTTTTTTACATTCTTANTACCTTTACCTTTCTCTTTTCTTTCTTCCATAACCCCTCCCTACCTTCGTTCTCTTTACGCACTTCAGAGATCCATATCTGTATAAACTTTTCTCTTTCGCTTATCTGATCCACATCATTCATTCTTTCTTCTCTCAATTTTTTGGAGTGTTCTTTTGGGAGGCACACCCTACTTAAGTGATGTTTGTCGTCCCTACGATAACCAACATCTTCTTGTTTCCCGACCATGTACGTCCCTAGCCCTCCTTACGCTTTCGTTTTTGCACTTCAGACCTCTGTGTGCTCCTTCCCGCTCAAATAATTCTCCCGATGTTTTCTGTATCATCTTATCCACTTACTTTTGCGCTTAGTGGAAATGATGGTAATTCCCCCGTCTGATCTTGCCTTCGTACAATTTAGTAACATACGCTTTCTTCCCTCCCAGTGTCTTTACGTGGTCCTCCTAAACCCTCACTCGTCTGGTTCGTTTCCATTCCACCCTCTCTTCACCCTTTCTTGTTTCTATCATCGATTACAAACATATCTCTGATACTTAGTACCATTAAGAATCCATTATCGAAATGCAGTCATATCCCACCCCTACGTTACATGCTCTCTTTTTTCCAGTCCATGACACTTATTAACTTATCCCCATCCGGATGCTTGTGTTCATTCGTTTCTAACCACCTCTCCTCACGGATAAGGTTGATACAGCCTTTTGTATATGGGTAAGCATAAACGACGTTTTTCTTCCCTTGATTCGGATCTGGCCTTCATTCCTCATGACTTAGCGGGTCTAACCTCGTTCTATTTCTTTCGTCTTATCTTAACGCAACTGTTCAGAATCTACATCTAATTGTCTTTTCTTCTCTTCCATTGACAATCCCACTCCCCATACAGATTTCACTTGCTCAATGGTTCTCCCTTTTTTCCTTAACAAGCTCTGCTCATTTGTTTCATTTTCGTGGACTAACTTTTGATCCTCATTTTTTTTCTTGCTAAATTAA-TCATTTTTGTGTTTGCTCTCCACCCAAGTTGTTTGCTTGGGGTTGTGTCTTCTTTTTTATGGTTTTTTACTCTCCACTCACGGAGGTGGAGTGTCTTTTTGTTTGATTA-GTGGTACTAGGGCTCTGTATGGTCTTACGGGGTTTTCGGGTTTCTTTTTATTGGTCGGCTGCTA
n2980      NNAATAATTTCTCACTCTTTCTCTTCTTANNNNGATACGAGCATTGCTGTTACTCAGTATTCAACTGCCCCCCTTTTTCSTNNNNNNNNNNNNNNNNNNNNNNNNNNNNNNNNNGTCTACTTGCGGCNNNAACTTNNNNNTCACTCAATCTCTTTTCTTTTGGAACTACTCCCAACTATTTCCGCTCTTGATCCTCACAGCCTATCAGAYANNNNNNNNACCGCTCTTTTCAACATTTTATWCCTTTTACGCTATCCATTCTCTCCACTTTCCGTTGTGCCACGTGAAATTATTGAATTCTCTCTGTGACGTCTCACGTCCATTACACATTCTTGTTTGCCYCTCRAAGTTCGCDTATACTCTTCTTCACAACGCTACCTAATTTACCCCCTTTTCGTCACGCCGAGATCATCACTCGTTTCCCTCTNTGTCCTATGTCATTAGCCTCCCTCTCCTTATCCTCTTTTCCCCTANNNNNNNNNNCCTTGGGTGTAACACGATTCTCCTCATGGTCTTTTAACANNNNNNNNNTTTCCCTTTCTACCACTATCCTTCCGYAYCTTACCNNTYTTCTCRTCCTCGTTYNNNNNNNNNANNNCCCCCTTCTTCTTGTTTATGTCAACCTCTCCACCNNNNNNAYAAACGCCCCTTCCTCCTTTNNNNNNNNNNNTCTTCGGTTCCAAAATGCTATTTGCGCGTTRCCTGTTTGCATNNNNNNTGAAATAATTTCCACTTNNNNNTTCTTTGGTGAGTTCTTTGCCATCTCGTAATGTGTTCCCTTTNNNNNNNNCGCGYGGCTACCTCGATCANNNNNNTCTTCTATCMTCCTTGNNNNNNNYTATACCCTCAAACSTTTGCTTTCCTTTTTCTCTTCCRTNNNNNNNNNNNNNNNNNNNNNNNNNNNNNNNNNNNNNNNNNNNNNNNNNNNNNNNNNNNNNNNATGTTGCTTCTGTTGTTTGCAANNNNNTATACGCATCCCCTTTCTCCGTATTGGTCCTAGGCTAGAYNTTGYTGTTTTTCTGGTCGTTTCACCTATCTAACAATTCATAATTCTGCTTCTTCGTCAGTCTTCGACTNNCRCACATGTTTCGTATCTTCAATTGTCGTCGGAYAANACACTGACTCCTGCTTCTCCTNNNNNNNNNNNYYAGATCACATTCCATAGTAGGYCCAACTAACCATATARGTMCCCATGTANCNNNNNAATTATAAACTTTCTCTGGTTTATTCTTTNNNNNNGCTAYAATATTGCTTCCTTTTTTCTCCTATTATTAATAACATCTACTGAAGAGCAAACATAATCTACATTCCCATCCGATGTTATAAGTTTNNNNNNNNNTNNRATTACGCTCCTGTACACTCGGTAAYCTNNNNNNNNNNNNNNNNNNNNNNNNNNNNYCYTCATAAGCCTTCCCCCTCATACGCGTCTTTTNNNNNNNNNNNNNNNNNNNNNNNNNYATHCACCCGCGCGCATATGTTAATCGCATTGTCTTTTCTTTCCNNNCCCAAGGTCAGTCCTACGTTATTCAATTTCTAACGAAGCTTTCCTTCTTTTTATTGTTCACTCCCCATCTATCTCTCTGTCCTTCGTGAACCCCTCATTCAGCCCCTTCCTTTTACCGTTTGCTCTGTGTCCATCCGATTTATTCCCCTCTTYTTNNTCTTNNCTTTTTCTTATCTCTTACATTTTTTGTATAAATATCAACACAATTAYNNNNNNNNNCCTTCCCGTTTGTAAACCATTCCGTTCTTTTTTAGGGATTGAGCTAGAACCCTAAGNNNNNNNNNNNNCTTTTGTTGCTTANNNNNNNNNNNNNNNNGTACTACTATCTTRYCTTTCCGTCTCRCAAGTCAGAGAACTACTCTCTTTRTATCCTACTAAAACCTCTCAGTAGCCTTTCCGTAGTATTTGCCTTCTGTTGTCAAATCCAAATGTACCCGAGATTATTRTTNNNYTAGGGCGTATTCTTTTTCTCTCTTTCMTATGTCATACACAATYCNNNNNNNNNNNNNNNNNNNNNNNNNNNNNNNNNNTTTCTCGCTATCACTTCTTGCCTTTTTTCTGTTAAGCAGGTAGCAATCTTATGTACCTCTGGTGTCTAGCATTCCTTGTARTTTCTATCTCTGCTACACCCTCTTCTTTTCTCCGNNNNNNNNNNNNCGCAGYAATAATATTNNNNNNNNNNNNNNNNNNNNNNNNNNNNNYCCAGTTTCCTGTAGTACCATCAAATCAGCGTAATCCCTTNTCGRTYCTTTTCGAAATAAACNNNNNTTTTCTTCTACTTTTCTCCCATTTTATCTACCTTCCTTTTCGGGAACAGTGCGNNNNNNNTTGCTCTTTCTTATACACRCTATCCTATCACCNNNNNNNNNNNNNNNNCTTTACCTAGTATGTCACATACCTCGCTTTCCTTTATGGANTTRTYTTTGCTCAATGACTTCTCTGGCTTCGCTGTGACATACTTCACCTGATGTTTGCGTTACAGCTCGCTTTTTCAGTCCCTTTGTCNCAAAGCAGRTTTTCGGTACTTCTTGCNNNNNNNNNNNNNNNNNNNNNNNTTTCTTAGCTTCTTTCGTCNTNNNNNNNNNTWCCAGGCTCCATYCTCACGCGAATTTCTATTCTTTTTTNNNNNNTTANTACCTTTACCTTTCTCTTTTCTTTCTTCCATAACCCCTCCCTACCTTCGTTCTCTTTACGCACTTCAGAGATCCATATCTGTATAAANNTTTCTCTTTCGCTTATCTGATCCACATCATTCATTCTTTCTTCTCTCAATTTTTTGGAGTGTTNTTTTGGGAGRCACACCCTACTTAAGTGATGTTTRTCGTCCYNNCRATAACCAACATCTTCTTGTTTCCCGACCATGTACSNNNNNNNNNNNNNNNNNGCTTTCGTTTTTGCNNNNYAGACCTCTGTGTGCTCCTTCCCGCTCAAATANNNNNNNCGATGTTTTCTGTATCATCTTATCCNNNNNNNNNWGCNNNNNNNNNNNNNNATGGTAATTCCCCCGTCTGATCTTGYCTTCGTACAATTTAGTAACATACGCTNNNNNNNNNNNNAGTGTCTTTACGTGGTCCTCCTAAACCCTCACTCGTCTGGTTCGTTTCCATTCCNNNNTCTCTTCACCCTTTCTTGTTTCTATCATCGATTACAAACNNNNNTCNNNNNNNTAGTACCATTAAGAATCCATTANNRAAATGCAGTCATATCCCACCCCTACGTTACATGCTCTCTTTTTTCCAGTCCATGACACTTATTANNNTATCCCCATCCGGANNNNNNNNTTCATTCGTTTCTAACCACCTCTCCTCACGGATAAGGTTGATACAGCCTTTTGTATATGGGTAANNNNNNNNNNCGTTTTTCTTCCCTTGATTCGRATNNNNCYTTCATTCCTCATGACTTAGCRGGTCTAACCTCGTTCTATTTCTTTCGTCTTATCTTAACGCAAYTGTTNRGAATCTACATCTAATTGTCTTTTCTTCTCTTCCATTGACAATSCCACTCCCCATACAGATTTCACTTRCTCAATRGTTCTCCCTTNNNTCCTTAACAAGCTCTGCTCATTTGTTTCATTTTCGTGGACTAACTTTTGATCCTCATTTTNNNNNNNNNNNNNNNNN-TCATTTTTGNNTTTRCTCTCCACCCAAGTTGTTNGYTTGGGGTTGTGTCTTCTTTTTTATGGTTTTTTACTCTCCACTCACGGAGGTGGAGTGTCTTTTTGTTTGATTA-GTGGTACTAGGGCTCTGTATGGTCTTACGGGGTTTTCGGGTTTCTTTTTATTGGTCGGCTGCTA
n2986      GCTATAATTTCTCACTCTTTCTCTTCTTAGATTGATACGAGCATTGCTGTTACTCAGTATTTAACTGCCCCCCTTTTTCCTTCTTTCTCTGTCTCYCTCTCATATGTTTTTCTCGTCTACTTGCGGCCACAANNNNCTGCTCACTCAATCTCTTTTCTTTTGGAACTGCTCCCAACTATTTCCGCTCTTGATCCTCACAGCNNNNNNNNNNTTCGTATAACCGCTCTTTTCAACATTTTATTCCTTTTACGCTATCCATTCTCTCCACTTTCCGTTGTGCCNNNNNNNNNNATTGAATTCTCTCTGTGACGTCTCACGTCCATTACACATTCTTGTTTGCCTCTCGAAGTTCGCGTATACTCTTCTTCACAACGCTACCTAATTTACCCCCTTTTCGTCACGCCGAGATCATCACTCGTTTCCCTCTATGTCCTATGTCATTAGCCTCCCTCTCCTTATCCTCTTTTCCCCTACCTTCTTGTCCCTTGGGTGTAACACGATTCTCCTCATGGTCTTTTAGCATCTTCTGTACTTCCCTTTCTACCACTATYCTTCCGCACCTTACCTTTCTTCTCGTCCTCRTNNNGTTTAATCAAATCCCCTTTCTTCTTGTTTATGTCAACCTCTCCACCAATAAGACAAACGCCCCTTCCTCCTTTCTCCTTTCNTNTCTTCGGTTCCAAAATGCTATTTGCGCGTTGCCTGTTTGCATGACGCTTGAAATAANNNNNNNNNNNNNNNNNTTTGGTGAGTTCTTTGCCATCTCGTAATGTGTTCCCTTTTTCCCCTACGCGCGGCTANNTNNNNNACGCCTATCTTCTATCGTCCTTGCTATTCCCTATACCCTCAAACCTTTGCTTTCCTTTTTCTCTTCCGTCTTTCAGNNNNNTTACCGGGACTTAAATTGTTGACATATTTTCGTGTTCATTCAACGAAACTGATGTTGCTTCTGTTGTTTNNAATTCTGTATACGCATCCCCTTTCTCCGTATTGGTCCTAGGCTAGACCTTGCTGTTTTTCTGGTCGTTTCACCTATCTAACAATTCATAATTCTGCTTCTTCGTCAGTCTTCGACTACCGCACATGTTTCGTATCTTCAATTGTCGTCGGACAACACACTGACTCCTGCTTCTCCTTNNNNNNNACTCCAGATCACATTCCATAGTAGGCCCAACTAACCATATAAGTCCCCATGTAACCCCTTAATTATAAACTTTCTCTGGTTTATTCTTTCAATCCGCTACAATATTGCTTCCTTTTTTCTCCTATTATTAATAACATCTACTGAAGAGCAAACATAATCTACATTCCCATCCGATGTTATAAGTTTCTACCTGTTTCCGATTACGCTCCTGTACACTCGGTAACCTTCCGCGTTAGAGCATGGCAAGATCTTTACCCTCATAAGCCTTCCCCCTCATACGCGTTTTCTCGTCTTTTTACATTATCCCACTCAACACCCACCCGCGCGCATATGTTAATCGCATTGTCTTTTCTTTCCTTTCCCAAGGTCAGTCCTATGTTATTCAATTTCTAACGAAGCTTTCCTTCTTTTTATTGTTCACTCCCCATCTATCTCTCTGTCCTTCGTGAACCTCTCATTCAGCCCCTTCCTTTTACCGTTTGCTCTGTGTCCATCCGATTTATTCCCCTCTTCTTCCTCTTCTCTTTTTCTTATCTCTTACATTTTTTGTATAAATATCAACACAATTACGCGCTTGCCCCTTCCCGTTTGTAAACCATTCTGTTCTTTTTTAGGGATTGAGCTAGAACCCTAAGTGAGTTTTTCCACTTTTGTTGCTTACGTCCCCATGGTRNNCRTACTACTATCTTACCTTTCCGTCTCGCAAGTCAGAGAACTACTCTCTTTGTATCCTACTAAAACCTCTCAGTAGCCTTTCCGTAGTATTTGCCTTCTGTTGTCAAATCCAAATGTACCCGAGATTATTGTTTATCTAGGGCGTATTTTTTTTCTCTCTTTCTTATGTCACACACAATCCAAGGTACTGCCGTCTCTGTTTTCTTTTTTATATCTTTCTCGCTATCACTTCTTGCCCTTTTTCTGTCAAGCAGGTAGCAATCTTATGTACCTCTGGTGTCTAGCATTCCTTGTAGTTTCTATCTCTGCTACACCCTCTTCTTTTCTCCGACGCGTCTTTCCCGCAGCAATAATATTAGATTATTTCCTTTTCTCTTCCAATTGCACCCAGTTTCCTGTAGTACCATCAAATCAGCGTAATCCCTTTTCGGTTCTTTTCGAAATAAACTTGAGTTTCCTTCTACTTTTCTCCCATTTTATCTACCTTCCTTTTCGGGAACAGTGCGTATTTACTTGCTCTTTCTTATATACGCTATCCTATCACCTCTCRCGCTCGTCTTTCTTTACCTAGTATGTCACATACCTCGCTTTCCTTTATGGAGTTGTCTTTGCTCAATGACTTCTCTGGCTTCGCTGTGACATACTTCACCTGATGTTTGCGTTACAGCTCGCTTTTTCAGTCCCTTTGTCACAAAGCAGGTTTTCGGTACTTCTTGCGGTTCATCATCTCCCCATTCATCTTTCTTAGCTTCTTTCGTCCTTCCCACTTTTTCCAGGCTCCATCCTCGCACGAATTTCTATTCTTTTTTACATTCTTANTACCTTTACCTTTCTCTTTTCTTTCTTCCATAACCCCTCCTTACCTTCNTTCTTTTTACGCACTTCAGAGATCCATATCTGTATAAACTTTTCTCTTTCGCTTATCTGATCCACATCATTCATTCTTTCTTCTCTCAATTTTTTGGAGTGTTCTTTTGGGAGGCACACCCTACTTAAGTGATGTTTGTCGTCCCTACGATAACCAACATCTTCTTGTTTCCCGACCATGTACGTCCCTAGCCCTCCTTNCRCTTTCGTTTTTGCACTTCAAACCTCTGTGTGCTCCTTCCCGCTCAAATAATTCTCCCGATGTTTTCTGTATCATCTTATCCACTTACTTTTGCGCTTAGTAGAAATGATGGTAATTCCCCCGTCTGATCTTGCCTTCGTACAATTTAGTAACATACGCTTTCTTCCCTCCCAGTGTCTTTACGTAGTCCTCCTAAACCCTCACTCGTCTGGTTCGTTTCCATTCCACCCTCTCTTCACCCTTTCTTGTTTCTATCATCAATCTTAAACACATCTCTGATACTTAGTACCATTAGGAATCCATTATCGAAATGCAGTCATATCCCACCCCTACGTTACATGCTCTCTTTTTTCCAATCCATGACACTTATTAACTTATCCCCATCCGGATGCTTGTGTTCATTCGTTTCTAACCACCTCTCCTCACGGATAAGGTTGATACAGCCTTTTGTATATGGGTAAGCATAAACGACGTTTTTCTTCCCTTGATTCGGATCTGGCCTTCATTCCTCATGACTTAGCGGGTCTAACCTCGTTCTATTTCTTTCGTCTTATCTTAACGCAACTGTTCAGAATCTACATCTAATTGTCTTTTCTTCTCTTCCATTGACAATCCCACTCCCCATACAGATTTCACTTGCTCAATGGTTCTCCCTTTTTTTCTTAACAAGCTCTGCTCATTTGTTTCATTTTCGTGGACTAACTTTTGATCCTCATTTTTTTTCCTGCTAAANNNN-TCNNNNNNNNGTTTGCTCTCCACCCAAGTTGTTTGCTTGGGGTTGTGTCTTCTTTTTTATGGTTTTTTACTCTCCATTCACGGAGGTGGAGTGTTTTTTTGTTTGATTG-ATGGTACTAGGGCTCTGTATGGTCTTACGGGGTTTTCGGGTTTCTTTTTATTGGTCGGCTGCTA
n2987      RYAATAATTTCTCACTCTTTCTYTTCTTAGATTGATACGAGCATTGCTGTTACTCAGTATTTAACTGCCCCCCTTTTTCCTTCTTTCTCTGTCTCWCTCTCATATGTTTTTCTCGTCTACTTGCGGCCACAACTTGCTGCTCACTCAATCTCTTTTCTTTTGGAACTNNTCCCAACTATTTCCGCTCTTGATNNNNNNNNNNNNNNNNNNNNNCGTATAACCGCTCTTTTCAACATTTTATTCCTTTTACGCTATCCATTCTCTCCACTTTCCGTTGTNNNNNNNNNNNTTATTGAATTCTCTCTGTGACGTCTCACGTCCATTACACATTCTTGTTTGCCTCTCGAAGTTCGCGTATACTCTTCTTCACAACGCTACCTAATTTACCCCCTTTTCGTCACGCCGAGATCATCACTCGTTTCCCTCTATGTCCTATGTCATTAGCCTCCCTCTCCTTATCCTCTTTTNCCCTACCTTCTTGTCCCTTGGGTGTAACACGATTCTCCTCATGGTCTTTTAGCATCTTCTGTACTTCCCTTTCTACCACTATCCTTCCGCACCTTACCTTTCTTCTCGTCYTNNNNNNNNNNNNNNAAATCCCCTTTCTTCTTGTTTATGTCAACCTCTCCACCAATAAGACAAACGCCCCTTCCTCCTNNNNNNNNNNNTATCTTCGGTTCCAAAATGCTATTTGCGCGTTGCCTGTTTGCATGACGCTTGAAATAATTNNNNNNNNNNNNNNNNTTGGTGAGTTCTTTGCCATCTCGTAATGTGTTCCCTTTTTCCCCTACGCGCGNNNNNNNNNNTCACGCCTAWCTTCTATCNNNNNTGCTATTCCCTATACCCTCAAACCTTTGCTTTCCTTTTTCTCTTCCGTCTTTNNNNTACCTTACCGGGACTTAAATTGTTGANNNNNTTTCGTGTTCATTCAACGAAACTGATGTTGCTTCTGTTGTTTGCAATTCTGTATACGCATCCCCTTTCTCCGTATTGGTCCTAGGCTAGACCTTGCTRTTNNNNTKKTCGTTTCACCTATCTAACAATTCATAATTCTGCTTCTTCGTCAGTCTTCRACTACCGCACATGTTTCGTATNNNNNNNNNNNNNNNNNNNNCACACTGACTCCTGCTTCTCCTTTTNNNTGACTCCAGATCACATTCCATAGTAGGCCCAACNNACCATATAAGTCCCCATGTAACCCCTTAATTATAAACTTTCTCTGGTTTATTCTTTTAATCCGCTACAATATTGCTTCCTTTTTTCTCCTATTATTAATAACATCTACTGAAGAGCAAACATAATCTACATTCCCATCCGATGTTATAAGTTTCTACNNNNNTCCRATTACGCTCCTGTACACTCGGTAACCTTCCGCGTTAGAGCATGGCAANNTCTTTACCCTCATAAGCCTTCCCCCTCATACGCGTTTTCTCGTCTTTTTACATTATCCCACTCAACACCCACCCGCGCGCATATGTTAATCGCATTGTCTTTTCTTTCCTTTCCCAAGGTCAGTCCTATGTTATTCAATTTCTAACGAAGCTTTCCTTCTTTTTATTGTTCACTCCCCATCTATCTCTCTGTCCTTCGTGAACCTCTCATTCAGCCCCTTCCTTTTACCGTTTGCTCTGTGTCCATCCGATTTATTCCCCTCTTCTTCCTCTTCTCTTTTTCTTATCTCTTACATTTTTTGTATAAATATCAACACAATTACGCGCTTGCCCCTTCCCGTTTGTAAACCATTCTGTTCTTTTTTAGGGATTGAGCTAGAACCCTAAGTGAGTTTTTCCACTTTTGTTGCTTACGTCCCCATGGTNNNNNNNNNNNNNNNNTACCTTTCCGTCTCGCAAGTCAGAGAACTACTCTCTTTGTATCCTACTAAAACCTCTCAGTAGCCTTTCCGTAGTATTTGCCTTCTGTTGTCAAATCCAAATGTACCCGAGATTANTGTTTATCTAGGGCGNNNNNNNNNNNNNNNWTTCTTATGTCACACACAATCCAAGGTACTGCCGTCTCTGTTTTCTTTTTTATATCTTTCTCGCTATCACTTCTTRCCTTTTTTCTGTCAAGCAGGTAGCAATCTTATGTACCTCTGGTGTCTAGCATTCCTTGTAGTTTCTATCTCTGCTACACCCTCTTCTTTTCTCCGAYNNNNNNTTCCCGCAGCAATAATATTAGATTATTTCCTCTTCTCTTCCAATTGCACCCAGTTTCCTGTANNNNCATCAAATCAGCGTAATCCCTTTTCGGTTCTTTTCGAAATAAACTTGAGTTTCCTTCTACTTTTCTCCCATTTTATCTACCTTCCTTTTCGGGAACAGTGCGTATTTACTTGCTCTTTCTTATATACGCTATCNNNNNNNNNNNNNNNNNNNNNNNTYTTTACCTAGTATGTCACATACCTCGCTTTCCTTTATGGAGTTGTYTTTGCTCAATGACTTCTCTGGCTTCGCTGTGACATACTTCACCTGATGTTTGCGTTACAGCTCGCTTTTTCAGTCCCTTTGTCACAAAGCAGNNNNNNNNNNNNNNNNNNNNNTCATCATCTCCCCATTCATCTTTCTTAGCTTCTTTCGTCCTTCCCACTTTTTCCAGGCTCCATCCTCGCACGAATTTCTATTCTTTTTTACATTCTTANTACCTTTACCTTTCTCTTTTVTTNNNNNNNNNNNNCCTCCCTACCTTCNTTCTTTTTACGCACTTCAGAGATCCATATCTGTATAAACTTTTCTCTTTCGCTTATCTGATCCACATCATTCATTCTTTCTTCTCTCAATTTTTTGGAGTGTTCTTTTGGGAGGCACACCCTACTTAAGTGATGTTTGTCGTCCCTACGATAACCAACATCTTCTTGTTTCCCGACCATGTACGTCCCTAGCCCWCCTTNNNNTTTCGTTTTTGCACTTCAAACCTCTGTGTGCTCCTTCCCGCTCNNNTAATTCTCCCGATGTTTTCTGTATCATCTTATCCACTTACTTTTGCGYTTAGTAGAAATSATGGTAATTCCCCCGTCTGATCTTGCCTTCGTACAATTTAGTAACATACGNNNNNTTCCCTCCCAGTGTCTTTACGTAGTCCTCCTAAACCCTCACTCGTCTGGTTCGTTTCCATTCCACCCTCTCTTCACCCTTTCTTGTTTCTATNNTCAATCYTAAACACATCTCTGATACTTNNNACCATTAGGAATCCATTATCGAAATGCAGTCATATCCCACCCCTACGTTACATGCTCTCTTTTTTCCAGTCCATGACACTTATTAACTTATCCCCATCCGGATGCTTGTGTTCATTCGTTTCTAACCACCTCTCCTCACGGATAAGGTTGATACAGCCTTTTGTATATGGGTAAGCATAAACGACGTTTTTCTTCCCTTGATTCGGNNNTGGCCTTCATTCCTCATGACTTAGCGGGTCTAACCTCGTTCTATTTCTTTCGTCTTATCTTAACGCAACTGTTCAGAATCTACATCTAATTGTCTTTTCTTCTCTTCCATTGACAATCCCACTCCCCATACAGATTTCACTTGCTCAATGRNTCTCCCTTTTTTTCTTAACAAGCTCTGCTCATTTGTTTCATTTTCGTGGACTAACTTTTGATCCTCATTTTTTNNNNNNNNNNNNNNN-NNNNNNNNNNNTTTGCTCTCCACCCAAGTTGTTTGCTTGGGGTTGTGTCTTCTTTTTTATGGTTTTTTACTCTCCATTCACGGAGGTNNNNNNNNNNNNNNNNNNNNNN-NNNNNNNNAGGGCTCTGTATGGTCTTACGGGGTTTTTGGGTTTCTTTTTATTGGTCGGCTGCTA
n2988      GCAATAATTTCTCACTCTTTCTCTTCTTAGATTGATACGAGCATTGCTGTTACTCAGTATTCAACTGCCCCCCTTTTTCCTTCTTTCTCTGTCTCTCTCTCATATGTTTTTCTCGTCTACTTGCGGCCACAACTTGCTGCTCACTCAATCTCTTTTCTTTTGGAACTACTCCCAACTATTTCCGCTCTTGATCCTCACAGCCTATCAGACATTCGTATAACCGCTCTTTTCAACATTTTATTCCTTTTACGCTATCCATTCTCTCCACTTTCCGTTGTGCCACGTGAAATTATTGAATTCTCTCTGTGACGTCTCACGTCCATTACACATTCTTGTTTGCCTCTCGAAGTTCGCGTATACTCTTCTTCACAACGCTACCTAATTTACCCCCTTTTCGTCACGCCGAGATCATCACTCGTTTCCCTCTATGTCCTATGTCATTAGCCTCCCTCTCCTTATCCTCTTTTCCCCTACCTTCTTCTTCCTTGGGTGTAACACGATTCTCCTCATGGTCTTTTAACATCTTCTGTATTTCCCTTTCTACCACTATCCTTCCGCACCTTACCTTTCTTCTCGTCCTCGTTCAGTTTAATCAAATCCCCCTTCTTCTTGTTTATGTCAACCTCTCCACCAATAAGACAAACGCNNCTTCCTCCTTTCTCCTTTCCTATCTTCGGTTCCAAAATGCTATTTGCGCGTTGCCTGTTTGCATGACGCTTGAAATAATTTCCACTTTTTTTTTCTTTGGTGAGTTCTTTGCCATCTCGTAATGTGTTCCCTTTTTCCCCTACGCGCGGCTAYCTCGATCACGCCTATCTTCTATCGTCCTTGCTATTCCCTATACCCTCAAACCTTTGCTTTCCTTTTTCTCTTCCGTCTTTCAGATACCTTACCGGGACTTAAATTGTTGACATATTTTCGTGTTCATTCAACGAAACTGATGTTGCTTCTGTTGTTTGCAATTCTGTATACGCATCCCCTTTCTCCGTATTGGTCCTAGGCTAGACCTTGCTGTTTTTCTGGTCGTTTCACCTATCTAACAATTCATAATTCTGCTTCTTCGTCAGTCTTCGACTACCGCACATGTTTCGTATCTTCAATTGTCGTCGGACAACACACTGACTCCTGCTTCTCCTTTNNYTTGACTCCAGATCACATTCCATAGTAGGCCCAACTAACCATATAAGTCCCCATGTAACCCCTTAATTATAAACTTTCTCTGGTTTATTCTNNTAATCCGCTACAATATTGCTTCCTTTTTTCTCCTATTATTAATAACATCTACTGAAGAGCAAACATAATCTACATTCCCATCCGATGTTATAAGTTTCTACCTGTTTCCGATTACGCTCCTGTACACTCGGTAACCTTCCGCGTTAGAGCATGGCAAGATCTTTACCCTCATAAGCCTTCCCCCTCATACGCGTCTTTTCGCCTTTTTACATTCTCCCACTCAACATCCACCCGCGCGCATATGTTAATCGCATTGTCTTTTCTTTCCTTTCCCAAGGTCAGTCCTACGTTATTCAATTTCTAACGAAGCTTTCCTTCTTTTTATTGTTCACTCCCCATCTATCTCTCTGTCCTTCGTGAACCCCTCATTCAGCCCCTTCCTTTTACCGTTTGCTCTGTGTCCATCCGATTTATTCCCCTCTTCTTCCTCTTCTCTTTTTCTTATCTCTTACATTTTTTGTATAAATATCAACACAATTACGCGCTTGCCCCTTCCCGTTTGTAAACCATTCCGTTCTTTTTTAGGGATTGAGCTAGAACCCTAAGTGAGTTTTTCCACTTTTGTTGCTTACGTCCCCATGGTGCYCGTACTACTATCTTACCTTTCCGTCTCGCAAGTCAGAGAACTACTCTCTTTGTATCCTACTAAAACCTCTCAGTAGCCTTTCCGTAGTATTTGCCTTCTGTTGTCAAATCCAAATGTACCCGAGATTATTGTTTATCTAGGGCGTATTCTTTTTCTCTCTTTCCTATGTCATACACAATCCAAGGTACTGYCGTCTCTGTTTTCTTTTTTATATCTTTCTCGCTATCACTTCTTGCCTTTTTTCTGTTAAGCAGGTAGCAATCTTATGTACCTCTGGTGTCTAGCATTCCTTGTAGTTTCTATCTCTGCTACACCCTCTTCTTTTCTCCGACGCGTCTTTCCCGCAGCAATAATATTAGATTATTTCCTTTTCTCTTCCAATTGCACCCAGTTTCCTGTAGTACCATCAAATCAGCGTAATCCCTTTTCGGTTCTTTTCGAAATAAACTTGAGTTTCCTTCTACTTTTCTCCCATTTTATCTACCTTCCTTTTCGGGAACAGTGCGTATTTACTTGCTCTTTCTTATACACGCTATCCTATCACCTCTCGCGCTCGTCTTTCTTTACCTAGTATGTCACATACCTCGCTTTCCTTTATGGAGTTGTCTTTGCTCAATGACTTCTCTGGCTTCGCTGTGACATACTTCACCTGATGTTTGCGTTACAGCTCGCTTTTTCAGTCCCTTTGTCACAAAGCAGGTTTTCGGTACTTCTTGCGGTTCATCATCTCCCCATTCATCTTTCTTAGCTTCTTTCGTCCTTCCCACTTTTTCCAGGCTCCATCCTCACGCGAATTTCTATTCTTTTTTACATTCTTANTACCTTTACCTTTCTCTTTTCTTTCTTCCATAACCCCTCCCTACCTTCGTTCTCTTTACGCACTTCAGAGATCCATATCTGTATAAACTTTTCTCTTTCGCTTATCTGATCCACATCATTCATTCTTTCTTCTCTCAATTTTTTGGAGTGTTCTTTTGGGAGGCACACCCTACTTAAGTGATGTTTGTCGTCCCTACGATAACCAACATCTTCTTGTTTCCCGACCATGTACGTCCCTAGCCCTYCTTAMGCTTTCGTTTTTGCACTTCAGACCTCTGTGTGCTCCTTCCCGCTCAAATAATTCTCCCGATGTTTTCTGTATCATCTTATCCACTTACTTTTGCGCTTAGTGGAAATGATGGTAATTCCCCCGTCTGATCTTGCCTTCGTACAATTTAGTAACATACGCTTTCTTCCCTCCCAGTGTCTTTACGTGGTCCTCCTAAACCCTCACTCGTCTGGTTCGTTTCCATTCCACCCTCTCTTCACCCTTTCTTGTTTCTATCATCGATTACAAACATATCTCTGATACTTAGTACCATTAAGAATCCATTATCGAAATGCAGTCATATCCCACCCCTACGTTACATGCTCTCTTTTTTCCAGTCCATGACACTTNNNNWCTTATCCCCATCCGGATGCTTGTGTTCATTCGTTTCTAACCACCTCTCCTCACGGATAAGGTTGATACAGCCTTTTGTATATGGGTAAGCATAAACGACGTTTTTCTTCCCTTGATTCGGATCTGGCCTTCATTCCTCATGACTTAGCGGGTCTAACCTCGTTCTATTTCTTTCGTCTTATCTTAACGCAACTGTTCAGAATCTACATCTAATTGTCTTTTCTTCTCTTCCATTGACAATCCCACTCCCCATACAGATTTCACTTGCTCAATGGTTCTCCCTTTTTTCCTTAACAAGCTCTGCTCATTTGTTTCATTTTCGTGGACTAACTTTTGATCCTCATTTTTTTTCTTGCTAAATTAA-NNNNNNNNNTGTTTGCTCTCCACCCAAGTTGTTTGCTTGGGGTTGTGTCTTCTTTTTTATGGTTTTTTACTCTCCACTCACGGAGGTGGAGTGTCTTTTTGTTTGATTA-GTGGTACTAGGGCTCTGTATGGTCTTACGGGGTTTTCGGGTTTCTTTTTATTGGTCGGCTGCTA
n2990      GCAATAATTTCTCACTCTTTCTCTTCTTAGATTGATACGAGCATTGCTGTTACTCAGTATTCAACTGCCCCYNNNNNNNNTTCTTTCTCTRTCTCTCTCTCATATRTTTTTCTCGTCTACTTGCGGCCACAACTTGCTGCTCACTCAATCTCTTTTCTTTTGGAACTACTCCCAACTATTTCCGCTCTTGATCCTCACAGCCTATCAGACATTYGTATAACCGCTCTTTTCAACATTTTATTCCTTTTACGCTATCCATTCTCTCCACTTTCCGTTGTGCCACGTGAAATTATTGAATTCTCTCTGTGACGTCTCACGTCCATTACACATTCTTGTTTGCCTCTCGAAGTTCGCGTATACTCTTCTTCACAACGCTACCTAATTTACCCCCTTTTCGTCACGCCGAGATCATCACTCGTTTCCCTCTATGTCCTATGTCATTAGCCTCCCTCTCCTTATCCTCTTTTCCCCTACCTTCTTCTTCCTTGGGTGTAACACGATTCTCCTCATGGTCTTTTAACATCTTCTGTATTTCCCTTTCTACCACTATCCTTCCGCACCTTACCTTTCTTCTCGTCCTCGTTCAGTTTAATCAAATCCCCCTTCTTCTTGTTTATGTCAACCTCTCCACCAATAAGACAAACGCCCCTTCCTCCTTTCTCCTTTCNYATCTTCGGTTCCAAAATGCTATTTGCGCGTTGCCTGTTTGCATGACGCTTGAAATAATTTCCACTTTTTTTTTCTTTGGTGAGTTCTTTGCCATCTCGTAATGTGTTCCCTTTTTCCCCTACGCGCGNNNNNNNNNATCACGCCTATCTTCTATCGTCCTTGCTATTCCCTATACCCTCAAACCTWTGCTTTCCTTTTTCTCTTCCGTCTTTCNNNNACCTTACCGGGACTTAAATTGTTGACATATTTTCGTGTTCATTCNNNNNNNNTGATGTTGCTTCTGTTGTTTGCAATTCTGTATACGCATCCCCTTTCTCCGTATTGGTCCTAGGCTAGACCTTGCTGTTTTTCTGGTCGTTTCACCTATCTAACAATTCATAATTCTGCTTCTTCGTCAGTCTTCGACTACCGCACATGTTTCGTATCTTCAATTGTCGTCGGACAACACACTGACTCCTGCTTCTCCTTTNNTTTGACTCCAGATCACATTCCATAGTAGGCCCAACTAACYANATAAGTCCCCATGTAACCCCTTAATTATAAACTTTCTCTGGTTTATTCTTYTAATCCGCTACAATATTGCTTCCTTTTTTCNNCTATTATTAATAACATCTACTGAAGAGCAAACATAATCTACATTCCCATCCGATGTTATAAGTTTCTACCTGTTTCCGATTACGCTCCTGTACACTCGGTAACCTTCCGCGTTAGAGCATGGCAAGATCTTTACCCTCATAAGCCTTCCCCCTCATACGCGTCTTTTCGCCTTTTTACATTCTCCCACTCAACATCCACCCGCGCGCATATGTTAATCGCATTGTCTTTTCTTTCCTTTCCCAAGGTCAGTCCTACGTTATTCAATTTCTAACGAAGCTTTCCTTCTTTTTATTGTTCACTCCCCATCTATCTCTCTGTCCTTCGTGAACCCCTCATTCAGCCCCTTCCTTTTACCGTTTGCTCTGTGTCCATCCGATTTATTCCCCTCTTCTTCCTCTTCTCTTTTTCTTATCTCTTACATTTTTTGTATAAATATCAACACAATTACGCGCTTGCCCCTTCCCGTNTGTAAACCATTCCGTTCTTTTTTAGGGATTGAGCTAGAACCCTAAGTGAGTNNNNNCACTTTTGTTGCTTACGTCCCCATGGTRNNNNNNNNNNTATCTTACCTTTCCGTCTCGCAAGTCAGAGAACTACTCTCTTTGTATCCTACTAAAACCTCTCAGTAGCCTTTCCRTAGTATTTGCCTTCTGTTGTCAAATCCAAATGTACCCGAGATTATTGTTTATCTAGGGCGTATTCTTTTTCTCTCTTTCCTATGTCATACACAATCCAAGGTACTGCCGTCTCTGTTTTCTTTTTTATATCTTTCTCGCTATCACTTCTTGCCTTTTTTCTGTTAARCAGGTAGCAATCTTATGTACCTCTGGTGTCTAGCATTCCTTGTAGTTTCTATCTCTGCTACACCCTCTTCTTTTCTCCGACGCGTCTTTCCCGCAGCAATAATATTAGATTATTTCCTTTTCTCTTCCAATTGCACCCAGTTTCCTGTAGTACCATCAAATCAGCGTAATCCCTTTTCGGTTCTTTTCGAAATAAACTTGAGTTTTCTTCTACTTTTCTCCCATTTTATCTACCTTCCTTTTCGGGAACAGTGCGTATTTACTTGCTCTTTCTTATACACGCTATCCTATCACCTCTNNNNNNCRTCTTTCTTTACCTAGTATGTCACATACCTCGCTTTCCTTTNNNNNNNTRTCTTTGCTCAATGACTTCTCTGGCTTCGCTGTGACATACTTCACCTGATGTTTGCGTTACAGCTCGCTTTTTCAGTCCCTTTGTCACAAAGCAGGTTTTCGGTACTTCTTGCGGTTCATCATCTCCCCATTCATCTTTCTTAGCTTCTTTCGTCCTNCCCACTTTTTCCAGGCTCCATCCTCACGCGAATTTCTATTCTTTTTTACATTCTTANTACCTTTACCTTTCTCTTTTCTTTCTTCCATAACCCCTCCCTACCTTCGTTCTCTTTACGCACTTCAGAGATCCATATCTGTATAAACTTTTCTCTTTCGCTTATCTGATCCACATCATTCATTCTTTCTTCTCTCAATTTTTTGRAGTGTTCTNTTGGGAGGCACACCCTACTTAAGTGATGTTTGTCGTCCCTACGATAACCAACATCTTCTTGTTTCCCGACCATGTACGTCCCTAGCCCTCCTTACGCTTTCGTTTTTGCACTTCAGACCTCTGTGTGCTCCTTCCCGCTCAAATAATTCTCCCGATGTTTTCTGTATCATCTTATCCACTTACTTTTGCGCTTAGTGGAAATGATGGTAATTCCCCCGTCTGATCTTGCCTTCGTACAATTTAGTAACATACGCTTTCTTCCCTCCCAGTGTCTTTACGTGGTCCTCCTAAACCCTCACTCGTCTGGTTCGTTTCCATTCCACCCTCTCTTCACCCTTTCTTGTTTCTATCATCGATTACAAACATATCTCTGATACTTAGTACCATTAAGAATCCATTATCGAAATGCAGTCATATCCCACCCCTACGTTACATGCTCTCTTTTTTCCAGTCCATGACACTTATTAACTTATCCCCATCCGGATGCTTGTGTTCATTCGTTTCTAACCACCTCTCCTCACGGATAAGGTTGATACAGCCTTTTGTATATGGGTAAGCATAAACGACGTTTTTCTTCCCTTGATTCGGATCTGGCCTTCATTCCTCATGACTTAGCGGGTCTAACCTCGTTCTATTTCTTTCGTCTTATCTTAACGCAACTGTTCAGAATCTACATCTAATTGTCTTTTCTTCTCTTCCATTGACAATCCCACTCCCCATACAGATTTCACTTGCTCAATGGTTCTCCCTTTTTTCCTTAACAAGCTCTGCTCATTTGTTTCATTTTCGTGGACTAACTTTTGATCCTCATTTTTTTTCTTGCTAAATTAA-TNNNNNNNNNNNTTGCTCTCCACCCAAGTTGTTTGCTTGGGGTTGTGTCTTCTTTTTTATGGTTTTTNACTCTCCACTCACGGAGGTGGAGTGTCTTTTTGTTTGATTA-GTGGTACTAGGGCTCTGTATGGTCTTACGGGGTTTTCGGGTTTCTTTTTATTGGTCGGCTGCTA
n2997      GCAATAATTTCTCACTCTTTCTCTTCTTAGATTGATACGAGCATTGCTGTTACTCAGTATTTAACTGCCCCCCTTTTTCCTTCTTTCTCTGTCTCTCTCTCATATGTTTTTCTCGTCTACTTGCGGCCACAACTTGCTGCTCACTCAATCTCTTTTCTTTTGGAACTGCTCCCAACTATTTCCGCTCTTGATCCTCACAGCCTATCAGACATTCGTATAACCGCTCTTTTCAACATTTTATTCCTTTTACGCTATCCATTCTCTCCACTTTCCGTTGTGCCACGTGAAATTATTGAATTCTCTCTGTGACGTCTCACGTCCATTACACATTCTTGTTTGCCTCTCGAAGTTCGCGTATACTCTTCTTCACAACGCTACCTAATTTACCCCCTTTTCGTCACGCCGAGATCATCACTCGTTTCCCTCTATGTCCTATGTCATTAGCCTCCCTCTCCTTATCCTCTTTTCCCCTACCTTCTTGTCCCTTGGGTGTAACACGATTCTCCTCATGGTCTTTTAGCATCTTCTGTACTTCCCTTTCTACCACTATCCTTCCGCACCTTACCTTTCTTCTCGTCCTCGTTCAGTTTAATCAAATCCCCTTTCTTCTTGTTTATGTCAACCTCTCCACCAATAAGACAAACGCCCCTTCCTCCTTTCTCCTTTCCTATCTTCGGTTCCAAAATGCTATTTGCGCGTTGCCTGTTTGCATGACGCTTGAAATAATTTCCACTTTTTTTTTCTTTGGTGAGTTCTTTGCCATCTCGTAATGTGTTCCCTTTTTCCCCTACGCGCGGCTACCTCGATCACGCCTATCTTCTATCGTCCTTGCTATTCCCTATACCCTCAAACCTTTGCTTTCCTTTTTCTCTTCCGTCTTTCAGATACCTTACCGGGACTTAAATTGTTGACATATTTTCGTGTTCATTCAACGAAACTGATGTTGCTTCTGTTGTTTGCAATTCTGTATACGCATCCCCTTTCTCCGTATTGGTCCTAGGCTAGACCTTGCTGTTTTTCTGGTCGTTTCACCTATCTAACAATTCATAATTCTGCTTCTTCGTCAGTCTTCGACTACCGCACATGTTTCGTATCTTCAATTGTCGTCGGACAACACACTGACTCCTGCTTCTCCTTTTYTTTGACTCCAGATCACATTCCATAGTAGGCCCAACTAACCATATAAGTCCCCATGTAACCCCTTAATTATAAACTTTCTCTGGTTTATTCTTTTAATCCGCTACAATATTGCTTCCTTTTTTCTCCTATTATTAATAACATCTACTGAAGAGCAAACATAATCTACATTCCCATCCGATGTTATAAGTTTCTACCTGTTTCCGATTACGCTCCTGTACACTCGGTAACCTTCCGCGTTAGAGCATGGCAAGATCTTTACCCTCATAAGCCTTCCCCCTCATACGCGTTTTCTCGTCTTTTTACATTATCCCACTCAACACCCACCCGCGCGCATATGTTAATCGCATTGTCTTTTCTTTCCTTTCCCAAGGTCAGTCCTATGTTATTCAATTTCTAACGAAGCTTTCCTTCTTTTTATTGTTCACTCCCCATCTATCTCTCTGTCCTTCGTGAACCTCTCATTCAGCCCCTTCCTTTTACCGTTTGCTCTGTGTCCATCCGATTTATTCCCCTCTTCTTCCTCTTCTCTTTTTCTTATCTCTTACATTTTTTGTATAAATATCAACACAATTACGCGCTTGCCCCTTCCCGTTTGTAAACCATTCTGTTCTTTTTTAGGGATTGAGCTAGAACCCTAAGTGAGTTTTTCCACTTTTGTTGCTTACGTCCCCATGGTGCCCGTACTACTATCTTACCTTTCCGTCTCGCAAGTCAGAGAACTACTCTCTTTGTATCCTACTAAAACCTCTCAGTAGCCTTTCCGTAGTATTTGCCTTCTGTTGTCAAATCCAAATGTACCCGAGATTATTGTTTATCTAGGGCGTATTTTTTTTCTCTCTTTCTTATGTCACACACAATCCAAGGTACTGCCGTCTCTGTTTTCTTTTTTATATCTTTCTCGCTATCACTTCTTGCCTTTTTTCTGTCAAGCAGGTAGCAATCTTATGTACCTCTGGTGTCTAGCATTCCTTGTAGTTTCTATCTCTGCTACACCCTCTTCTTTTCTCCGACGCGTCTTTCCCGCAGCAATAATATTAGATTATTTCCTCTTCTCTTCCAATTGCACCCAGTTTCCTGTAGTACCATCAAATCAGCGTAATCCCTTTTCGGTTCTTTTCGAAATAAACTTGAGTTTCCTTCTACTTTTCTCCCATTTTATCTACCTTCCTTTTCGGGAACAGTGCGTATTTACTTGCTCTTTCTTATATACGCTATCCTATCACCTCTCGCGCTCGTCTTTCTTTACCTAGTATGTCACATACCTCGCTTTCCTTTATGGAGTTGTCTTTGCTCAATGACTTCTCTGGCTTCGCTGTGACATACTTCACCTGATGTTTGCGTTACAGCTCGCTTTTTCAGTCCCTTTGTCACAAAGCAGGTTTTCGGTACTTCTTGCGGTTCATCATCTCCCCATTCATCTTTCTTAGCTTCTTTCGTCCTTCCCACTTTTTCCAGGCTCCATCCTCGCACGAATTTCTATTCTTTTTTACATTCTTANTACCTTTACCTTTCTCTTTTCTTTCTTCCATAACCCCTCCCTACCTTCGTTCTTTTTACGCACTTCAGAGATCCATATCTGTATAAACTTTTCTCTTTCGCTTATCTGATCCACATCATTCATTCTTTCTTCTCTCAATTTTTTGGAGTGTTCTTTTGGGAGGCACACCCTACTTAAGTGATGTTTGTCGTCCCTACGATAACCAACATCTTCTTGTTTCCCGACCATGTACGTCCCTAGCCCTCCTTACGCTTTCGTTTTTGCACTTCAAACCTCTGTGTGCTCCTTCCCGCTCAAATAATTCTCCCGATGTTTTCTGTATCATCTTATCCACTTACTTTTGCGCTTAGTAGAAATGATGGTAATTCCCCCGTCTGATCTTGCCTTCGTACAATTTAGTAACATACGCTTTCTTCCCTCCCAGTGTCTTTACGTAGTCCTCCTAAACCCTCACTCGTCTGGTTCGTTTCCATTCCACCCTCTCTTCACCCTTTCTTGTTTCTATCATCAATCTTAAACACATCTCTGATACTTAGTACCATTAGGAATCCATTATCGAAATGCAGTCATATCCCACCCCTACGTTACATGCTCTCTTTTTTCCAGTCCATGACACTTATTAACTTATCCCCATCCGGATGCTTGTGTTCATTCGTTTCTAACCACCTCTCCTCACGGATAAGGTTGATACAGCCTTTTGTATATGGGTAAGCATAAACGACGTTTTTCTTCCCTTGATTCGGATCTGGCCTTCATTCCTCATGACTTAGCGGGTCTAACCTCGTTCTATTTCTTTCGTCTTATCTTAACGCAACTGTTCAGAATCTACATCTAATTGTCTTTTCTTCTCTTCCATTGACAATCCCACTCCCCATACAGATTTCACTTGCTCAATGGTTCTCCCTTTTTTTCTTAACAAGCTCTGCTCATTTGTTTCATTTTCGTGGACTAACTTTTGATCCTCATTTTTTTTCCTGCTAAATNNN-TCATTTTTGTGTTTGCTCTCCACCCAAGTTGTTTGCTTGGGGTTGTGTCTTCTTTTTTATGGTTTTTTACTCTCCATTCACGGAGGTGGAGTGTTTTTTTGTTTGATTG-ATGGTACTAGGGCTCTGTATGGTCTTACGGGGTTTTTGGGTTTCTTTTTATTGGTCGGCTGCTA
n2998      GCAATAATTTCTCACTCTTTCTCTTCTTAGATTGATACGAGCATTGCTGTTACTCAGTATTTAACTGCCCCCCTTTTTCCTTCTTTCTCTGTCYNNNNNNNATATGTTTTTCTCGTCTACTTGCGGCCACAACTTGCTGCTCACTCAATCTCTTTTCTTTTGGAACTGCTCCCAACTANNNNNNNNYTTGATCCTCACAGNNNNNNNNNNNNNCGTATAACCGCTCTTTTCAACATTTTATTCCTTTTACGCTATCCATTCTCTCCACTTTCCGTTGTGCCANNNNAAATTATTGAATTCTCTCTGTGACGTCTCACGTCCATTACACATTCTTGTTTGCCTCTCGAAGTTCGCGTATACTCTTCTTCACAACGCTACCTAATTTACCCCCTTTTCGTCACGCCGAGATCATCACTCGTTTCCCTCTATGTCCTATGTCATTAGCCTCCCTCTCCTTATCCTCTTTTCCCCTACCTTCTTGTCCCTTGGGTGTAACACGATTCTCCTCATGGTCTTTTAGCATCTTCTGTNNNNNNNNNNNNNNNNNTATCCTTCCGCACCTTACCTTTCTTCTNNNNNNNNNNNNNNTTAATCAAATCCCCTTTCTTCTTGTTTATGTCAACCTCTCCACCAATAAGACAAACGCCCCTTNNNNNNNNNNNNNNNNNTATCTTCGGTTCCAAAATGCTATTTGCGCGTTGCCTGTTTGCATGACGCTTGAAATAATTTCCNNNNNNNNNNNNNNNNNTGAGTTCTTTGCCANNNNGTAATGTGTTCTNNNNNNNNNNNNNNNNNNNNNNNNNNNNNNNNNNNNNNNNNNNNNNNNNNTTGCTATTCCCTATACCCTCAAACCTTTGCTTTCCTTTTTCTCTTCCGTNNNNNNNNNNNNNNNNNNNGACTTAAATTGTNNNNNNNNNNNCRTGTTCATTNNNNNNNNNNNNNNNNNNNNNNNNNNNTTRCAATTCTGTATACGCATCCCCTTTCTCCGTATTGGTCCTARGCTAGACCTTGCTGTTTTTCTGGTCGTTTCACCTATCTAACAATTCATAATTCTGCTTCTTCGTCAGTCTTCGACTACCGCACATGTTTCGTATCTTCANNNGTCGTCGGACAACACACTGACTCCTGCTTCTCCTTTNNNNNNNYTCCAGATCACATTCCATAGTAGGCCCAANTAACCATATAAGTCCCCATGTAACCCCTTAATTATAAACTTTCTCTGGTTTATTCTTTTAATCCGCTACAATATTGCTTCCTTTTTTCTCCTATTATTAATAACATCTACTGAAGAGCAAACATAATCTACATTCCCATCCGATGTTATAAGTTTCTACCTGTTTCCGATTACGCTCCTGTACACTCGGTAACCTTCCGCGTTAGAGCATGGCAAGATCTTTACCCTCATAAGCCTTCCCCCTCATACGCGTTTTCTCGTCTTTTTACATTATCCCACNNNAYACCCACYCGCGCGCATATGTTAATCGCATTGTCTTTTCTTTCCTTTCCCAAGGTCAGTCCTATGTTANNNNNNTTCTAACGAAGCTTTCCTTCTTTTTATTGTTCACTCCCCATCTATCTCTCTGTCCTTCGTGAACCTCTCATTCAGCCCCTTCCTTTTACCGTTTGCTCTGTGTNNNNCCGATTTATTCCCCTCTTCTTCCTCTTCTCTTTTTCTTATCTCTTACATTTTTTGTATAAATATCAACATAATTACGCGCTTGCCCCTTCCCGTTTGTAAACCATTCTGTTCTTTTTTAGGGATTGAGCTAGAACCCTAAGTGAGTTNTTCCACTTTTGTTGCTTACGTCCNCATRGTGCCCGTACTACTATCTTACCTTTCCGTCTCGCAAGTCAGAGAACTACTCTCTTTNTATCCTACTAAAACCTCTCAGTAGCCTTTCCGTAGTATTTGCCTTCTGTTGTCAAATCCAAATGTACCCGAGATTATTGTTTATCTAGGGCGTATTTTTTTTCTCTCTTTCTTATGTCACACACAATCCAAGGTACTGCCGTCTCTGTTTTCTTTTTTATATCTTTCTCGCTATCACTTCTTGCCTTTTTTCTGTCAAGCAGGTAGCAATCTTATGTACCTCTGGTGTCTAGCATTCCTTGTAGTTTCTATCTCTGCTACACCCTCTTCTTTTCTCYNNNNNRTCTTTCCCGCAGCAATAATATTAGATTATTTCCTCTTCTCTTCCAATTGCACCCAGTTTCCTGTAGTACCATCAAATCAGCGTAATCCCTTTTCGGTTCTTTTCGAAATAAACTTGAGTTTCCTTCTACTTTTCTCCCATTTTATCTACCTTCCTTTTCGGGAACAGTGCGTATTTACTTGCTCTTTCTTATATACGCTATCCTATCACCTCNNNNNNNNNNNNNNNNTTACCTAGTATGTCACATACCTCGCTTTCCTTTNNNNNNNNNNNTTTGCTCAATGACTTCTCTGGCTTCGCTGTGACATACTTCNNNNNATGTTTGCGTTACAGCTCGCTTTTTCAGTCCCTTTGTCACAAAGCAGNNNNTCRRTACTTCTTGCGGTTCATCATCTCCCCATTNNNCTTTCTTAGCTTCTTTCGTCCTTCCCACTTTTTCCAGGCTCCATCCTCGCACGAATTTCTATTCTTTTTTACATTCTTANTACCTTTACCTTTCTCTTTTCNNNNNNNNNNNNNYCYTCCCTACCTTCGTTCTTTTTACGCACTTCAGAGATCCATATCTGTATAAACTTTTCTCTTTCGCTTATCTGATCCACATCATTCATTCTTTCTTCTCTCAATTTTTTGGAGTGTTCTTTTGGGAGGCACACCCTACTTAAGTGATGTTTGTCGTCCCTACGATAACCAACATCTTCTTGTTTCCCGACCATGTACGTCCCTAGCCNNNNNNNCGCTTTCGTTTTTGCACTTCAAACCTCTGTGTGCTCCTTCCCGCTCAAATAATTCTCCCGATGTTTTCTGTATCATCTTATNNNNNNNNNNNNNNNNNNNNNNNNNATGATGGTAATTCCCCCGTCTGATCTTGCCTTCGTACAATTTAGTAACATACGCTTTCTTCCCTCCCAGTGTCTTTACGTAGTCCTCCTAAACCCTCACTCGTCTGGTTCGTTTCCATTCCACCCTCTCTTCACCCTTTCTTGTTTCTATCATCAATCTTAAACACATCTCTGATACTTAGTACCATTAGGAATCCATTATCGAAATGCAGTCATATCCCACCCCTACGTTACATGCTCTCTTTTTTCCAGTCCATGACACTTATTAACTTATCCCCATCCGGATGCTTGTGTTCATTCGTTTCTAACCACCTCTCCTCACGGATAAGGTTGATACAGCCTTTTRTAYATGGGTAAGCATAAACGACGTTTTTCTTCCCTTGATTCGGATCTGGCCTTCATTCCTCATGACTTAGCGGGTCTAACCTCGTTCTATTTCTTTCGTCTTATCTTAACGCAACTGTTCAGAATCTACATCTAATTGTCTTTTNNTCTCTTCCATTGACAATCCCACTCCCCATACAGNNTTYACTTGCTCAATGGTTCTCCCTTTTTTTCTTAACAAGCTCTGCTCATTTGTTTCATTTTCGTGGACTAACTTTTGATCCTCATTTTTTTTCCTGCTNNNNNNN-TNNNNNNNNNNTTTGCTCTCCACCCAAGTTGTTTGCTTGGGRNTGTGTCTTCTTTTTTATGGTTTTTTACTCTCCATTCACGGAGGTGGAGTGTTTTTTNNNNNNNNNN-ATGGTACTAGGGCTCTGTATGGTCTTACGGKGTTTTTGGGTTTCTTTTTATTGGTCGGCTGCTA
n3004      GCAATAATTTCTCACTCTTTCTCTTCTTAGATTGATACGAGCATTGCTGTTACTCAGTATTCAACTGCCCCCCTTTTTCCTTCTTTCTCTGTCTCTCTCTCATATGTTTTTCTCGTCTACTTGCGGCCACAACTTGCTGCTCACTCAATCTCTTTTCTTTTGGAACTACTCCCAACTATTTCCGCTCTTGATCCTCACAGCCTATCAGACATTCGTATAACCGCTCTTTTCAACATTTTATTCCTTTTACGCTATCCATTCTCTCCACTTTCCGTTGTGCCACGTGAAATTATTGAATTCTCTCTGTGACGTCTCACGTCCATTACACATTCTTGTTTGCCTCTCGAAGTTCGCGTATACTCTTCTTCACAACGCTACCTAATTTACCCCCTTTTCGTCACGCCGAGATCATCACTCGTTTCCCTCTATGTCCTATGTCATTAGCCTCCCTCTCCTTATCCTCTTTTCCCCTACCTTCTTCTTCCTTGGGTGTAACACGATTCTCCTCATGGTCTTTTAACATCTTCTGTATTTCCCTTTCTACCACTATCCTTCCGCACCTTACCTTTCTTCTCGTCCTCGTTCAGTTTAATCAAATCCCCCTTCTTCTTGTTTATGTCAACCTCTCCACCAATAAGACAAACGCCCCTTCCTCCTTTCTCCTTTCCTATCTTCGGTTCCAAAATGCTATTTGCGCGTTGCCTGTTTGCATGACGCTTGAAATAATTTCCACTTTTTTTTTCTTTGGTGAGTTCTTTGCCATCTCGTAATGTGTTCCCTTTTTCCCCTACGCGCGGCTACCTCGATCACGCCTATCTTCTATCGTCCTTGCTATTCCCTATACCCTCAAACCTTTGCTTTCCTTTTTCTCTTCCGTCTTTCAGATACCTTACCGGGACTTAAATTGTTGACATATTTTCGTGTTCATTCAACGAAACTGATGTTGCTTCTGTTGTTTGCAATTCTGTATACGCATCCCCTTTCTCCGTATTGGTCCTAGGCTAGACCTTGCTGTTTTTCTGGTCGTTTCACCTATCTAACAATTCATAATTCTGCTTCTTCGTCAGTCTTCGACTACCGCACATGTTTCGTATCTTCAATTGTCGTCGGACAACACACTGACTCCTGCTTCTCCTTTTTTTTGACTCCAGATCACATTCCATAGTAGGCCCAACTAACCATATAAGTCCCCATGTAACCCCTTAATTATAAACTTTCTCTGGTTTATTCTTTTAATCCGCTACAATATTGCTTCCTTTTTTCTCCTATTATTAATAACATCTACTGAAGAGCAAACATAATCTACATTCCCATCCGATGTTATAAGTTTCTACCTGTTTCCGATTACGCTCCTGTACACTCGGTAACCTTCCGCGTTAGAGCATGGCAAGATCTTTACCCTCATAAGCCTTCCCCCTCATACGCGTCTTTTCGCCTTTTTACATTCTCCCACTCAACATCCACCCGCGCGCATATGTTAATCGCATTGTCTTTTCTTTCCTTTCCCAAGGTCAGTCCTACGTTATTCAATTTCTAACGAAGCTTTCCTTCTTTTTATTGTTCACTCCCCATCTATCTCTCTGTCCTTCGTGAACCCCTCATTCAGCCCCTTCCTTTTACCGTTTGCTCTGTGTCCATCCGATTTATTCCCCTCTTCTTCCTCTTCTCTTTTTCTTATCTCTTACATTTTTTGTATAAATATCAACACAATTACGCGCTTGCCCCTTCCCGTTTGTAAACCATTCCGTTCTTTTTTAGGGATTGAGCTAGAACCCTAAGTGAGTTTTTCCACTTTTGTTGCTTACGTCCCCATGGTGCCCGTACTACTATCTTACCTTTCCGTCTCGCAAGTCAGAGAACTACTCTCTTTGTATCCTACTAAAACCTCTCAGTAGCCTTTCCGTAGTATTTGCCTTCTGTTGTCAAATCCAAATGTACCCGAGATTATTGTTTATCTAGGGCGTATTCTTTTTCTCTCTTTCCTATGTCATACACAATCCAAGGTACTGCCGTCTCTGTTTTCTTTTTTATATCTTTCTCGCTATCACTTCTTGCCTTTTTTCTGTTAAGCAGGTAGCAATCTTATGTACCTCTGGTGTCTAGCATTCCTTGTAGTTTCTATCTCTGCTACACCCTCTTCTTTTCTCCGACGCGTCTTTCCCGCAGCAATAATATTAGATTATTTCCTTTTCTCTTCCAATTGCACCCAGTTTCCTGTAGTACCATCAAATCAGCGTAATCCCTTTTCGGTTCTTTTCGAAATAAACTTGAGTTTTCTTCTACTTTTCTCCCATTTTATCTACCTTCCTTTTCGGGAACAGTGCGTATTTACTTGCTCTTTCTTATACACGCTATCCTATCACCTCTCGCGCTCGTCTTTCTTTACCTAGTATGTCACATACCTCGCTTTCCTTTATGGAGTTGTCTTTGCTCAATGACTTCTCTGGCTTCGCTGTGACATACTTCACCTGATGTTTGCGTTACAGCTCGCTTTTTCAGTCCCTTTGTCACAAAGCAGGTTTTCGGTACTTCTTGCGGTTCATCATCTCCCCATTCATCTTTCTTAGCTTCTTTCGTCCTTCCCACTTTTTCCAGGCTCCATCCTCACGCGAATTTCTATTCTTTTTTACATTCTTANTACCTTTACCTTTCTCTTTTCTTTCTTCCATAACCCCTCCCTACCTTCGTTCTCTTTACGCACTTCAGAGATCCATATCTGTATAAACTTTTCTCTTTCGCTTATCTGATCCACATCATTCATTCTTTCTTCTCTCAATTTTTTGGAGTGTTCTTTTGGGAGGCACACCCTACTTAAGTGATGTTTGTCGTCCCTACGATAACCAACATCTTCTTGTTTCCCGACCATGTACGTCCCTAGCCCTCCTTACGCTTTCGTTTTTGCACTTCAGACCTCTGTGTGCTCCTTCCCGCTCAAATAATTCTCCCGATGTTTTCTGTATCATCTTATCCACTTACTTTTGCGCTTAGTGGAAATGATGGTAATTCCCCCGTCTGATCTTGCCTTCGTACAATTTAGTAACATACGCTTTCTTCCCTCCCAGTGTCTTTACGTGGTCCTCCTAAACCCTCACTCGTCTGGTTCGTTTCCATTCCACCCTCTCTTCACCCTTTCTTGTTTCTATCATCGATTACAAACATATCTCTGATACTTAGTACCATTAAGAATCCATTATCGAAATGCAGTCATATCCCACCCCTACGTTACATGCTCTCTTTTTTCCAGTCCATGACACTTATTAACTTATCCCCATCCGGATGCTTGTGTTCATTCGTTTCTAACCACCTCTCCTCACGGATAAGGTTGATACAGCCTTTTGTATATGGGTAAGCATAAACGACGTTTTTCTTCCCTTGATTCGGATCTGGCCTTCATTCCTCATGACTTAGCGGGTCTAACCTCGTTCTATTTCTTTCGTCTTATCTTAACGCAACTGTTCAGAATCTACATCTAATTGTCTTTTCTTCTCTTCCATTGACAATCCCACTCCCCATACAGATTTCACTTGCTCAATGGTTCTCCCTTTTTTCCTTAACAAGCTCTGCTCATTTGTTTCATTTTCGTGGACTAACTTTTGATCCTCATTTTTTTTCTTGCTAAATTAA-TCATTTTTGTGTTTGCTCTCCACCCAAGTTGTTTGCTTGGGGTTGTGTCTTCTTTTTTATGGTTTTTTACTCTCCACTCACGGAGGTGGAGTGTCTTTTTGTTTGATTA-GTGGTACTAGGGCTCTGTATGGTCTTACGGGGTTTTCGGGTTTCTTTTTATTGGTCGGCTGCTA
n3011      GCAATAATTTCTCACTCTTTCTCTTCTTAGATTGATACGAGCATTGCTGTTACTCAGTATTTAACTGCCCCCCTTTTTCCTTCTTTCTCTGTCTCTCTCTCATATGTTTTTCTCGTCTACTTGCGGCCACAACTTGCTGCTCACTCAATCTCTTTTCTTTTGGAACTGCTCCCAACTATTTCCGCTCTTGATCCTCACAGCCTATYAGACATTCGTATAACCGCTCTTTTCAACATTTTATTCCTTTTACGCTATCCATTCTCTCCACTTTCCGTTGTGCCACGTGAAATTATTGAATTCTCTCTGTGACGTCTCACGTCCATTACACATTCTTGTTTGCCTCTCGAAGTTCGCGTATACTCTTCTTCACAACGCTACCTAATTTACCCCCTTTTCGTCACGCCGAGATCATCACTCGTTTCCCTCTATGTCCTATGTCATTAGCCTCCCTCTCCTTATCCTCTTTTCCCCTACCTTCTTGTCCCTTGGGTGTAACACGATTCTCCTCATGGTCTTTTAGCATCTTCTGTACTTCCCTTTCTACCACTATCCTTCCGCACCTTACCTTTCTTCTCGTCCTCGTTCAGTTTAATCAAATCCCCTTTCTTCTTGTTTATGTCAACCTCTCCACCAATAAGACAAACGCCCCTTCCTCCTTTCTCCTTTCCTATCTTCGGTTCCAAAATGCTATTTGCGCGTTGCCTGTTTGCATGACGCTTGAAATAATTTCCACTTTTTTTTTCTTTGGTGAGTTCTTTGCCATCTCGTAATGTGTTCCCTTTTTCCCCTACGCGCGGCTACCTCGATCACGCCTATCTTCTATCGTCCTTGCTATTCCCTATACCCTCAAACCTTTGCTTTCCTTTTTCTCTTCCGTCTTTCAGATACCTTACCGGGACTTAAATTGTTGACATATTTTCGTGTTCATTCAACGAAACTGATGTTGCTTCTGTTGTTTGCAATTCTGTATACGCATCCCCTTTCTCCGTATTGGTCCTAGGCTAGACCTTGCTGTTTTTCTGGTCGTTTCACCTATCTAACAATTCATAATTCTGCTTCTTCGTCAGTCTTCGACTACCGCACATGTTTCGTATCTTCAATTGTCGTCGGACAACACACTGACTCCTGCTTCTCCTTTTTTTTGACTCCAGATCACATTCCATAGTAGGCCCAACTAACCATATAAGTCCCCATGTAACCCCTTAATTATAAACTTTCTCTGGTTTATTCTTTTAATCCGCTACAATATTGCTTCCTTTTTTCTCCTATTATTAATAACATCTACTGAAGAGCAAACATAATCTACATTCCCATCCGATGTTATAAGTTTCTACCTGTTTCCGATTACGCTCCTGTACACTCGGTAACCTTCCGCGTTAGAGCATGGCAAGATCTTTACCCTCATAAGCCTTCCCCCTCATACGCGTTTTCTCGTCTTTTTACATTATCCCACTCAACACCCACCCGCGCGCATATGTTAATCGCATTGTCTTTTCTTTCCTTTCCCAAGGTCAGTCCTATGTTATTCAATTTCTAACGAAGCTTTCCTTCTTTTTATTGTTCACTCCCCATCTATCTCTCTGTCCTTCGTGAACCTCTCATTCAGCCCCTTCCTTTTACCGTTTGCTCTGTGTCCATCCGATTTATTCCCCTCTTCTTCCTCTTCTCTTTTTCTTATCTCTTACATTTTTTGTATAAATATCAACACAATTACGCGCTTGCCCCTTCCCGTTTGTAAACCATTCTGTTCTTTTTTAGGGATTGAGCTAGAACCCTAAGTGAGTTTTTCCACTTTTGTTGCTTACGTCCCCATGGTGCCCGTACTACTATCTTACCTTTCCGTCTCGCAAGTCAGAGAACTACTCTCTTTGTATCCTACTAAAACCTCTCAGTAGCCTTTCCGTAGTATTTGCCTTCTGTTGTCAAATCCAAATGTACCCGAGATTATTGTTTATCTAGGGCGTATTTTTTTTCTCTCTTTCTTATGTCACACACAATCCAAGGTACTGCCGTCTCTGTTTTCTTTTTTATATCTTTCTCGCTATCACTTCTTGCCTTTTTTCTGTCAAGCAGGTAGCAATCTTATGTACCTCTGGTGTCTAGCATTCCTTGTARTTTCTATCTCTGCTACACCCTCTTCTTTTCTCCGACGCGTCTTTCCCGCAGCAATAATATTAGATTATTTCCTCTTCTCTTCCAATTGCACCCAGTTTCCTGTAGTACCATCAAATCAGCGTAATCCCTTTTCGGTTCTTTTCGAAATAAACTTGAGTTTCCTTCTACTTTTCTCCCATTTTATCTACCTTCCTTTTCGGGAACAGTGCGTATTTACTTGCTCTTTCTTATATACGCTATCCTATCACCTCTCGCGCTCGTCTTTCTTTACCTAGTATGTCACATACCTCGCTTTCCTTTATGGAGTTGTCTTTGCTCAATGACTTCTCTGGCTTCGCTGTGACATACTTCACCTGATGTTTGCGTTACAGCTCGCTTTTTCAGTCCCTTTGTCACAAAGCAGGTTTTCGGTACTTCTTGCGGTTCATCATCTCCCCATTCATCTTTCTTAGCTTCTTTCGTCCTTCCCACTTTTTCCAGGCTCCATCCTCGCACGAATTTCTATTCTTTTTTACATTCTTANTACCTTTACCTTTCTCTTTTCTTTCTTCCATAACCCCTCCCTACCTTCGTTCTTTTTACGCACTTCAGAGATCCATATCTGTATAAACTTTTCTCTTTCGCTTATCTGATCCACATCATTCATTCTTTCTTCTCTCAATTTTTTGGAGTGTTCTTTTGGGAGGCACACCCTACTTAAGTGATGTTTGTCGTCCCTACGATAACCAACATCTTCTTGTTTCCCGACCATGTACGTCCCTAGCCCTNNNTACGCTTTCGTTTTTGCACTTCAAACCTCTGTGTGCTCCTTCCCGCTCAAATAATTCTCCCGATGTTTTCTGTATCATCTTATCCACTTACTTTTGCGCTTAGTAGAAATGATGGTAATTCCCCCGTCTGATCTTGCCTTCGTACAATTTAGTAACATACGCTTTCTTCCCTCCCAGTGTCTTTACGTAGTCCTCCTAAACCCTCACTCGTCTGGTTCGTTTCCATTCCACCCTCTCTTCACCCTTTCTTGTTTCTATCATCAATCTTAAACACATCTCTGATACTTAGTACCATTAGGAATCCATTATCGAAATGCAGTCATATCCCACCCCTACGTTACATGCTCTCTTTTTTCCAGTCCATGACACTTATTAACTTATCCCCATCCGGATGCTTGTGTTCATTCGTTTCTAACCACCTCTCCTCACGGATAAGGTTGATACAGCCTTTTGTATATGGGTAAGCATAAACGACGTTTTTCTTCCCTTGATTCGGATCTGGCCTTCATTCCTCATGACTTAGCGGGTCTAACCTCGTTCTATTTCTTTCGTCTTATCTTAACGCAACTGTTCAGAATCTACATCTAATTGTCTTTTCTTCTCTTCCATTGACAATCCCACTCCCCATACAGATTTCACTTGCTCAATGGTTCTCCCTTTTTTTCTTAACAAGCTCTGCTCATTTGTTTCATTTTCGTGGACTAACTTTTGATCCTCATTTTTTTTCCTGCTAAATTAA-TCATTTTTGTGTTTGCTCTCCACCCAAGTTGTTTGCTTGGGGTTGTGTCTTCTTTTTTATGGTTTTTTACTCTCCATTCACGGAGGTGGAGTGTTTTTTTGTTTGATTG-ATGGTACTAGGGCTCTGTATGGTCTTACGGGGTTTTTGGGTTTCTTTTTATTGGTCGGCTGCTA
n3024      GCAATAATTTCTCACTCTTTCTCTTCTTAGATTGATACGAGCATTGCTGTTACTCAGTATTTAACTGCCCCCCTTTTTCCTTCTTTCTCTGTCTCTCTCTCATATGTTTTTCTCGTCTACTTGCGGCCACAACTTGCTGCTCACTCAATCTCTTTTCTTTTGGAACTGCTCCCAACTATTTCCGCTCTTGATCCTCACAGCCNNNCAGACATTCGTATAACCGCTCTTTTCAACATTTTATTCCTTTTACGCTATCCATTCTCTCCACTTTCCGTTGTGCCACGTGAAATTATTGAATTCTCTCTGTGACGTCTCACGTCCATTACACATTCTTGTTTGCCTCTCGAAGTTCGCGTATACTCTTCTTCACAACGCTACCTAATTTACCCCCTTTTCGTCACGCCGAGATCATCACTCGTTTCCCTCTATGTCCTATGTCATTAGCCTCCCTCTCCTTATCCTCTTTTCCCCTACCTTCTTGTCCCTTGGGTGTAACACGATTCTCCTCATGGTCTTTTAGCATCTTCTGTACTTCCCTTTCTACCACTATCCTTCCGCACCTTACCTTTCTTCTCGTCCTCGTTCAGTTTAATCAAATCCCCTTTCTTCTTGTTTATGTCAACCTCTCCACCAATAAGACAAACGCCCCTTCCTCCTTTCTCCTTTCCTATCTTCGGTTCCAAAATGCTATTTGCGCGTTGCCTGTTTGCATGACGCTTGAAATAATTTCCACTTTTTTTTTCTTTGGTGAGTTCTTTGCCATCTCGTAATGTGTTCCCTTTTTCCCCTACGCGCGGCTACCTCGATCACGCCTATCTTCTATCGTCCTTGCTATTCCCTATACCCTCAAACCTTTGCTTTCCTTTTTCTCTTCCGTCTTTCAGATACCTTACCGGGACTTAAATTGTTGACATATTTTCGTGTTCATTCAACGAAACTGATGTTGCTTCTGTTGTTTGCAATTCTGTATACGCATCCCCTTTCTCCGTATTGGTCCTAGGCTAGACCTTGCTGTTTTTCTGGTCGTTTCACCTATCTAACAATTCATAATTCTGCTTCTTCGTCAGTCTTCGACTACCGCACATGTTTCGTATCTTCAATTGTCGTCGGACAACACACTGACTCCTGCTTCTCCTTTTTTTTGACTCCAGATCACATTCCATAGTAGGCCCAACTAACCATATAAGTCCCCATGTAACCCCTTAATTATAAACTTTCTCTGGTTTATTCTTTCAATCCGCTACAATATTGCTTCCTTTTTTCTCCTATTATTAATAACATCTACTGAAGAGCAAACATAATCTACATTCCCATCCGATGTTATAAGTTTCTACCTGTTTCCGATTACGCTCCTGTACACTCGGTAACCTTCCGCGTTAGAGCATGGCAAGATCTTTACCCTCATAAGCCTTCCCCCTCATACGCGTTTTCTCGTCTTTTTACATTATCCCACTCAACACCCACCCGCGCGCATATGTTAATCGCATTGTCTTTTCTTTCCTTTCCCAAGGTCAGTCCTATGTTATTCAATTTCTAACGAAGCTTTCCTTCTTTTTATTGTTCACTCCCCATCTATCTCTCTGTCCTTCGTGAACCTCTCATTCAGCCCCTTCCTTTTACCGTTTGCTCTGTGTCCATCCGATTTATTCCCCTCTTCTTCCTCTTCTCTTTTTCTTATCTCTTACATTTTTTGTATAAATATCAACACAATTACGCGCTTGCCCCTTCCCGTTTGTAAACCATTCTGTTCTTTTTTAGGGATTGAGCTAGAACCCTAAGTGAGTTTTTCCACTTTTGTTGCTTACGTCCCCATGGTGCCCGTACTACTATCTTACCTTTCCGTCTCGCAAGTCAGAGAACTACTCTCTTTGTATCCTACTAAAACCTCTCAGTAGCCTTTCCGTAGTATTTGCCTTCTGTTGTCAAATCCAAATGTACCCGAGATTATTGTTTATCTAGGGCGTATTTTTTTTCTCTCTTTCTTATGTCACACACAATCCAAGGTACTGCCGTCTCTGTTTTCTTTTTTATATCTTTCTCGCTATCACTTCTTGCCCTTTTTCTGTCAAGCAGGTAGCAATCTTATGTACCTCTGGTGTCTAGCATTCCTTGTAGTTTCTATCTCTGCTACACCCTCTTCTTTTCTCCGACGCGTCTTTCCCGCAGCAATAATATTAGATTATTTCCTTTTCTCTTCCAATTGCACCCAGTTTCCTGTAGTACCATCAAATCAGCGTAATCCCTTTTCGGTTCTTTTCGAAATAAACTTGAGTTTCCTTCTACTTTTCTCCCATTTTATCTACCTTCCTTTTCGGGAACAGTGCGTATTTACTTGCTCTTTCTTATATACGCTATCCTATCACCTCTCGCGCTCGTCTTTCTTTACCTAGTATGTCACATACCTCGCTTTCCTTTATGGAGTTGTCTTTGCTCAATGACTTCTCTGGCTTCGCTGTGACATACTTCACCTGATGTTTGCGTTACAGCTCGCTTTTTCAGTCCCTTTGTCACAAAGCAGGTTTTCGGTACTTCTTGCGGTTCATCATCTCCCCATTCATCTTTCTTAGCTTCTTTCGTCCTTCCCACTTTTTCCAGGCTCCATCCTCGCACGAATTTCTATTCTTTTTTACATTCTTANTACCTTTACCTTTCTCTTTTCTTTCTTCCATAACCCCTCCTTACCTTCGTTCTTTTTACGCACTTCAGAGATCCATATCTGTATAAACTTTTCTCTTTCGCTTATCTGATCCACATCATTCATTCTTTCTTCTCTCAATTTTTTGGAGTGTTCTTTTGGGAGGCACACCCTACTTAAGTGATGTTTGTCGTCCCTACGATAACCAACATCTTCTTGTTTCCCGACCATGTACGTCCCTAGCCCTCCTTACGCTTTCGTTTTTGCACTTCAAACCTCTGTGTGCTCCTTCCCGCTCAAATAATTCTCCCGATGTTTTCTGTATCATCTTATCCACTTACTTTTGCGCTTAGTAGAAATGATGGTAATTCCCCCGTCTGATCTTGCCTTCGTACAATTTAGTAACATACGCTTTCTTCCCTCCCAGTGTCTTTACGTAGTCCTCCTAAACCCTCACTCGTCTGGTTCGTTTCCATTCCACCCTCTCTTCACCCTTTCTTGTTTCTATCATCAATCTTAAACACATCTCTGATACTTAGTACCATTAGGAATCCATTATCGAAATGCAGTCATATCCCACCCCTACGTTACATGCTCTCTTTTTTCCAGTCCATGACACTTATTAACTTATCCCCATCCGGATGCTTGTGTTCATTCGTTTCTAACCACCTCTCCTCACGGATAAGGTTGATACAGCCTTTTGTATATGGGTAAGCATAAACGACGTTTTTCTTCCCTTGATTCGGATCTGGCCTTCATTCCTCATGACTTAGCGGGTCTAACCTCGTTCTATTTCTTTCGTCTTATCTTAACGCAACTGTTCAGAATCTACATCTAATTGTCTTTTCTTCTCTTCCATTGACAATCCCACTCCCCATACAGATTTCACTTGCTCAATGGTTCTCCCTTTTTTTCTTAACAAGCTCTGCTCATTTGTTTCATTTTCGTGGACTAACTTTTGATCCTCATTTTTTTTCCTGCTAAATTAA-TCATTTTTGTGTTTGCTCTCCACCCAAGTTGTTTGCTTGGGGTTGTGTCTTCTTTTTTATGGTTTTTTACTCTCCATTCACGGAGGTGGAGTGTTTTTTTGTTTGATTG-ATGGTACTAGGGCTCTGTATGGTCTTACGGGGTTTTCGGGTTTCTTTTTATTGGTCGGCTGCTA
n3025      NNAATAATTTCTCACTCTTTCTCTTCTTAGATTGANNNNNNYATTGCTGTTACTCAGTATTTANNNNNNNNNNNNNNNNNNNNNNNNNNNNNNNNNNNNNNNNNNNNNNNNNNNNNNNNNNNNNNNNNNNNNNNNNNNNNNNNNNNNNNNNCTTTTCTTTTGGAACTRCTCCCAANNNNNNNNNNNNNNNNNNNNNNNNNNNNNNNNNNNNNNNNNNNNNNNNNNNNNNNNNNNNNNNNNNNNCTTTTACGCTATCCATTCTCTCCACTTTCCGTTGTGNNNNNNNNNNNNNNNNNNNNNNNNNTGTGACGTCTCACGTCCATTACACATTCTTGTTTGCCTCTCGAAGTTNNNNNNNNNNNNNNNNNNYAACGCTACCTAATTTACCCCCTTTTNNNNNNNNNNNNNNNNNNACTCGTTTCCCTCTATGTCCNATGTCATTAGCCTCNNNNNNNNNNNNNNNNNNNNYCCTACCTTCTTGTCCCTTGGGTGTAACACGATTCTCCTCATGGTCTTTTAGCATYWTCTGTANNNNNNNNNNNNNNNNNNNNCTTCCGCACCTTACCTTTNNNNNNNNNNNNNNNNNNNNNNNNNNNNNNNNNNNNNNNCTTGTTTATGTCAACCTCTCCACCAATANNNNNNNNNNNNNNNNNNNNNNNNNNNNNNNNNNTCTTCGGTTCCAAAATGCTATTTGCGNNTTGCCTGTTTGCATGACGCNNNNNNNNNNNNNNNNNNNNNNNNNNNNNGGTGAGTTCTTTGCCATCTCGTAANNNNNNNNNTTTTTCCCCTACGCGCGNNNNNNNNNNNNNNNNNNNNNNNNNNNNNNNNNNNNNNNNNNNNNNNNNNNNNNNNNNNNNNNNNNNNNNNNNNNNNNNNNNNNNNNNNNNNNNNNNNNNNNNNNNNNNNNNNNNNNNNNNNNNNNNNNNNNNNNNNNNNNNNNNNNNNNNNNNNNNNNNNNNNNNNNNNNNNNNNNNNNNNNNTTTCTCCGTATTGGTCCTAGGCTANNNNNNNNNNNNNNNNNRGTCGTTTCACCTATCTAACAATTCATANNNNNNNNNNNNNNNNNNNNNTCGACTACCGCACATGTTTCGTATCTTNNNNNNNNNNCRRACAACACACTGACTCCTGCTTCTCCTNNNNNNNNNNNNNNNNNNNNNNNNNNNNNNNNNNNNNNNNNNNNNNNNNNNTCCCCATGTAACCCCTTAATTATAAACTTTCTCTGGTTTATNNNNTCAATCCGCTACAATATNNCTTCCTTTTTTCTCCTATTATTAATAACATCTACTGAAGAGYNNACATAATCTACNTTCCCATCCGATGTTATAAGTTTCTACCTGTTTCCGATTACGCTCCTGTACACTCGGTAACCTTCNGCGTTAGAGCATGGCAAGATCTTTACCCTCATAAGCCTTCCCCCNNNNNNNNNNNNNNNNNNNTTTTTACATTATCCCACTCAACACCCNNNNRCGMGCATATGTTAATCGCATTGTCTTTTCTTTCCTTTYYCAAGGTCAGTCYTNNNNNNNNNNNNNNNNNNNNAAGNNNNNNNNNNNNNNNNNNNNNNNNNNNNNNNNNNNNNNNNNNNNTTCGTGAACCTCTCATTCAGCCCCTTCCTTTNNNNNNNNNNNNNNNNNNNNNNNNNNNNNNNNNNNNNNNNTTYYTCTTCTCTTTTTCTTATCTCTTACATTTTTNNNNNNNNNNNNNNNNNNATTACGCGCTTGCCSCTTCCNNNNNNNNNNNNNNNNNNNNNNNNNNNAGRRATTGAGCTAGAACCCTAAGTGRNNNNNNNNNNNNNNNNNNNNNNNNNNNNNNNNNNGYYCGTACTACTATCTTACCTWTCCGTCTCGCAAGTCAGAGAACTACTCTCTTTGTATCCTACTAAAACCTCTCAGTAGCCTTTNNNTAGTATTTGCCTTCTGTTRTNNNNTCCAAATGTACCCGAGATTATTGTTTATCTAGGGCGNNNNNNNNNNNNNNNNNNNNNNNNNNNNNNANAATCCAAGGTACTGCCGTCTCTGTTTTCTNNNNNNNNNNNNNNNNNNNNNNNNNNNNNNNNNNNNNNNNNNNNAGCAGGTAGCAATCTTATGTACCTCTRNNNNNNNNNNNNNNTTGTAGTTTCTATCTCTGCTACACCCTCTTCTTTTCTCCGAYGCGTCTTTCCCGCAGCAATAATATTAKATTATTTCNNNNNNNNNNNNNNNNNNNNNNNNNNNNNNNNNNNNNNNNNNNNTCAGCRTAATCCCTTTTCGGTTCTTTTCGAAATAAACTTGAGTTTCCNNNNNNNNTTCTCCCATTTTATCTACCTTCCTTTTCGRGAACARNGCGTATTTACTTGCTCTTTCTTATATACGCTATCCTATCACCNNNNNNNNNNNNNNNNNNNNNNNNNRTATGTCACATACCTCGCTTTCCTTTNNNNNNNNNNNNNNNNNNNNNNNNNNNNNNNNNNNNNNNNNNNNNNNNNNNNNNTGATGTTTGCGTTACAGCTCGCTTTTNNNNNNNNNNNNNNNNNNNNNAGGTTTTCRGTACNNNNNNNNNNNNNNNNNNNNNNNNNNNNNNNNTCTTAGCTTCTTTCGTCCTTCCCACTTTTTCCAGGCTCCATCCTCGCACGAATTTCTATTCTTTTTTACATTCTTANTACCTTTACCTTTCTCTTTTTNNNNNTCCATAAYCCCTNNNNNNNNNNNNNNNNNNNNNNNNNNNNNNNGATCCATATCTGTATAAACTTTTCTCTTTCGYTTATYNNNNNNNNNNNNNNNNTTCTTTCTTCTCTNNNNNNNNNNNNNNNNNNNNNNNNNAGGCACACCCTACTTAAGTGATGTTTGTCGTCCCTACGATAACCAACANCTTCTTGTTTCCCGACCATGTACGTCCCTAGCYNNNNNNNNNNNNNNNNNNNNNNNNNNNNAACCTCTGTGTGCTCCTTCCCGCTCAAATNATTCTMCCGATGTTTTCTGTATCANNNNNNNNNNNNNNNNNNNNNNNNNNNNNNNNNNNNGGTAATTCCCCCGTNNNNTCTTGCCTTCGTACAATTTAGTAACATACGCTTTCTTNNNNNNNNNNNNNNNNNNNNNNNNNNNNNNNNNNNNNNNNNNNNTGGTTCGTTTCCATTCCACCCTCTCTTCACCCTTTCTTGTTTCTATCATCAATCTTAAACAYNNNNNNNNNNNNNNNNNCCATTAGGAATCCANNNNNNNNNNNNAGTCATATCCCACCCCTACGTTACATGCTCTCTNNNNNNNNNNNNNTGANNCTTATTAACTTATCCCCATCCGGANNNNNNNNNNNNNNNNNNTCTAAYCACCTCTCCTCACGGATAAGGTTGANNNNNNNNNNNNNNNNNNNNNNNNNNNNNNNNNNNNNNNNNNNNNNNNNNNNNNNNNCTGGCCTTCATTCCTCATGACTTAGCGGGNNNNNNNTCGTTCTATTTCTTTCGTCTTATCTTAACGCAACTGTTCAGAATNNNCATCTAATTNNNNNNNNNNNNNNNNNNNNNNNNNNNNNNNNNNNNNNNCAGATTTCASTTRCTNNNNNNNNNNNNNNNNNNNNNNNAACAAGCTCTGCTCATTTGTTTCATTTTCGTGGANNAACTTTTNNNNNNNNNNNNNNNNNNNNNNNNNNNNNNTCATTNNTGTGTTTGCTCTCCACCCAAGTTGTTTGCTTSNNNNNNNNNNNNNNNNNNNNNNNNNNNNNNNNNNNNNNTCACGGAGGTGGAGTGTTTNNNNNNNNNNNNN-NNNNNNNNNNNNNNNNNNNNNNTCTTACGGGGTTTTCGGGTTTCTTTTTANNNNNNNNNNNNNN
n3026      GCAATAATTTCTCACTCTTTCTCTTCTTAGATTGATACGAGCATTGCTGTTACTCAGTATTTAACTGCCCCCCTTTTTCCTTCTTTCTCTGTCTCTCTCTCATATGTTTTTCTCGTCTACTTGCGGCCACAACTTGCTGCTCACTCAATCTCTTTTCTTTTGGAACTGCTCCCAACTATTTCCGCTCTTGATCCTCACAGCCTMTCAGACATTCGTATAACCGCTCTTTTCAACATTTTATTCCTTTTACGCTATCCATTCTCTCCACTTTCCGTTGTGCCACGTGAAATTATTGAATTCTCTCTGTGACGTCTCACGTCCATTACACATTCTTGTTTGCCTCTCGAAGTTCGCGTATACTCTTCTTCACAACGCTACCTAATTTACCCCCTTTTCGTCACGCCGAGATCATCACTCGTTTCCCTCTATGTCCTATGTCATTAGCCTCCCTCTCCTTATCCTCTTTTCCCCTACCTTCTTGTCCCTTGGGTGTAACACGATTCTCCTCATGGTCTTTTAGCATCTTCTGTACTTCCCTTTCTACCACTATCCTTCCGCACCTTACCTTTCTTCTCGTCCTCGTTCAGTTTAATCAAATCCCCTTTCTTCTTGTTTATGTCAACCTCTCCACCAATAAGACAAACGCCTCTTCCTCCTTTCTCCTTTCCTATCTTCGGTTCCAAAATGCTATTTGCGCGTTGCCTGTTTGCATGACGCTTGAAATAATTTCCACNNNNNNNTTCTTTGGTGAGTTCTTTGCCATCTCGTAATGTGTTCCCTTTTTCCCCTACGCGCGGCTACCTCGATCACGCCTATCTTCTATCGTCCTTGCTATTCCCTATACCCTCAAACCTTTGCTTTCCTTTTTCTCTTCCGTCTTTCAGATACCTTACCGGGACTTAAATTGTTGACATANTTTCGTGTTCATTCAACGAAACTGATGTTGCTTCTGTTGTTTGCAATTCTGTATACGCATCCCCTTTCTCCGTATTGGTCCTAGGCTAGACCTTGCTGTTTTTCTGGTCGTTTCACCTATCTAACAATTCATAATTCTGCTTCTTCGTCAGTCTTCGACTACCGCACATGTTTCGTATCTTCAATTGTCGTCGGACAACACACTGACTCCTGCTTCTCCTTTTTTTTGACTCCAGATCACATTCCATAGTAGGCCCAACTAACCATATAAGTCCCCATGTAACCCCTTAATTATAAACTTTCTCTGGTTTATTCTTTCAATCCGCTACAATATTGCTTCCTTTTTTCTCCTATTATTAATAACATCTACTGAAGAGCAAACATAATCTACATTCCCATCCGATGTTATAAGTTTCTACCTGTTTCCGATTACGCTCCTGTACACTCGGTAACCTTCCGCGTTAGAGCATGGCAAGATCTTTACCCTCATAAGCCTTCCCCCTCATACGCGTTTTCTCGTCTTTTTACATTATCCCACTCAACACCCACCCGCGCGCATATGTTAATCGCATTGTCTTTTCTTTCCTTTCCCAAGGTCAGTCCTATGTTATTCAATTTCTAACGAAGCTTTCCTTCTTTTTATTGTTCACTCCCCATCTATCTCTCTGTCCTTCGTGAACCTCTCATTCAGCCCCTTCCTTTTACCGTTTGCTCTGTGTCCATCCGATTTATTCCCCTCTTCTTCCTCTTCTCTTTTTCTTATCTCTTACATTTTTTGTATAAATATCAACACAATTACGCGCTTGCCCCTTCCCGTTTGTAAACCATTCTGTTCTTTTTTAGGGATTGAGCTAGAACCCTAAGTGAGTTTTTCCACTTTTGTTGCTTACGTCCCCATGGTGCCCGTACTACTATCTTACCTTTCCGTCTCGCAAGTCAGAGAACTACTCTCTTTGTATCCTACTAAAACCTCTCAGTAGCCTTTCCGTAGTATTTGCCTTCTGTTGTCAAATCCAAATGTACCCGAGATTATTGTTTATCTAGGGCGTATTTTTTTTCTCTCTTTCTTATGTCACACACAATCCAAGGTACTGCCGTCTCTGTTTTCTTTTTTATATCTTTCTCGCTATCACTTCTTGCCCTTTTTCTGTCAAGCAGGTAGCAATCTTATGTACCTCTGGTGTCTAGCATTCCTTGTAGTTTCTATCTCTGCTACACCCTCTTCTTTTCTCCGACGCGTCTTTCCCGCAGCAATAATATTAGATTATTTCCTTTTCTCTTCCAATTGCACCCAGTTTCCTGTAGTACCATCAAATCAGCGTAATCCCTTTTCGGTTCTTTTCGAAATAAACTTGAGTTTCCTTCTACTTTTCTCCCATTTTATCTACCTTCCTTTTCGGGAACAGTGCGTATTTACTTGCTCTTTCTTATATACGCTATCCTATCACCTSTCGCGCTCGTCTTTCTTTACCTAGTATGTCACATACCTCGCTTTCCTTTATGGAGTTGTCTTTGCTCAATGACTTCTCTGGCTTCGCTGTGACATACTTCACCTGATGTTTGCGTTACAGCTCGCTTTTTCAGTCCCTTTGTCACAAAGCAGGTTTTCGGTACTTCTTGCGGTTCATCATCTCCCCATTCATCTTTCTTAGCTTCTTTCGTCCTTCCCACTTTTTCCAGGCTCCATCCTCGCACGAATTTCTATTCTTTTTTACATTCTTANTACCTTTACCTTTCTCTTTTCTTTCTTCCATAACCCCTCCTTACCTTCGTTCTTTTTACGCACTTCAGAGATCCATATCTGTATAAACTTTTCTCTTTCGCTTATCTGATCCACATCATTCATTCTTTCTTCTCTCAATTTTTTGGAGTGTTCTTTTGGGAGGCACACCCTACTTAAGTGATGTTTGTCGTCCCTACGATAACCAACATCTTCTTGTTTCCCGACCATGTACGTCCCTAGCCCNNCTTACGCTTTCGTTTTTGCACTTCAAACCTCTGTGTGCTCCTTCCCGCTCAAATAATTCTCCCGATGTTTTCTGTATCATCTTATCCACTTACTTTTGCGCTTAGTAGAAATGATGGTAATTCCCCCGTCTGATCTTGCCTTCGTACAATTTAGTAACATACGCTTTCTTCCCTCCCAGTGTCTTTACGTAGTCCTCCTAAACCCTCACTCGTCTGGTTCGTTTCCATTCCACCCTCTCTTCACCCTTTCTTGTTTCTATCATCAATCTTAAACACATCTCTGATACTTAGTACCATTAGGAATCCATTATCGAAATGCAGTCATATCCCACCCCTACGTTACATGCTCTCTTTTTTCCAGTCCATGACACTTATTAACTTATCCCCATCCGGATGCTTGTGTTCATTCGTTTCTAACCACCTCTCCTCACGGATAAGGTTGATACAGCCTTTTGTATATGGGTAAGCATAAACGACGTTTTTCTTCCCTTGATTCGGATCTGGCCTTCATTCCTCATGACTTAGCGGGTCTAACCTCGTTCTATTTCTTTCGTCTTATCTTAACGCAACTGTTCAGAATCTACATCTAATTGTCTTTTCTTCTCTTCCATTGACAATCCCACTCCCCATACAGATTTCACTTGCTCAATGGTTCTCCCTTTTTTTCTTAACAAGCTCTGCTCATTTGTTTCATTTTCGTGGACTAACTTTTGATCCTCATTTTTTTTCCTGCTAAANNNNNTCATTTTTGTGTTTGCTCTCCACCCAAGTTGTTTGCTTGGGGTTGTGTCTTCTTTTTTATGGTTTTTTACTCTCCATTCACGGAGGTGGAGTGTTTTTTTGTTTGATTG-ATGGTACTAGGGCTCTGTATGGTCTTACGGGGTTTTCGGGTTTCTTTTTATTGGTCGGCTGCTA
n3219      GCAATANNTTCTCACTCTTTCTCTTCTTAGATTGATANNNNNNTTGCTGTTACTCARTANNNNNNNNNNCCCCTTTTTCCTTCTTTCTCTGTCTCTMTNNNNNNNNNNNNNNNCGTCTACTTGCGGCCAYAACTNNNNNCTYACTCAATCTCTTTTCTTTTGGAACTGCTCCCAACTATTTCCGCTCTNNNNNNNNNNNNNNNNNNNNNNNNNNNTATAACCGCTNNNNNNNNNNNNNNNNNNNNNNNNCGCTATCCATTCTCTYCACTTTCCGTTGTGCCNNNNNNNNNNNNNNNNNNNTCTCTGTGACGTCTCACGTCCATNNNNNNTTCTTNNNNNNCNCTCGAAGTTCGCGTATACTCTTCTTNNNAACGCTACCTAATTTACCCCCTTTTCGTCACGCCGAGATNATCACTCGTTTCCCTCTATGTCCTATGTCATTAGCNNNNNNNNNNNNNNNNNNNNNNNNNNNNNNNNNNNNNNNNNNNGGTGTAACACGATTCTCCTCATGGTCTTTTAGCATCTTCTGTANNNNNNNNNNNNNNNNNNNNNNNNYGCACCTTACCTTNNNNNNNNNNNNNNNNNNNNNNNNNNNNNNNNNNTTTCTTCTTGTTTATGTCAACCTCTCCACCAATAAGACAAACGCCCCNNCCNNNNNNNNNNNNNNCTNNNNNCRGTTCCAAAATGCTATTTGCGCRTTRCCTGTTTGCATRANNNNNNNNNNNNNNNNNNNNNNNNNNNNNNNNNNNNNNNNNNNNNNNNNNNNNNNNNNNNNNNNNNNTTTMCCCTACGCGCGNNNNNNNNNNNNNNNNNNNNNNNNNNNNNNNNNNNNNNNNNNNNNTACNCTCAAACCTTNNNNNNNCTTTTTCTCTTCCGNNNNNNNNNNNNNNNNNNNNNNNNNNNNNNNNNNNNNNNNNNNNNNNNNNNTTCAACGAAACTGNNNNNNNNNNNNNNNNNNNNNNNNNTGTATANNNNNCCCCTTTCTCCGTATTGGTCCTAGGCTAGACCNNNNNNNNNNNNNNNNNNTTTCACCTATCTAACAATTNNTAATTCTGCTTCTTCGTCAGTCTTCGACTACCGCACATNNTTCGTATCTNNNNNNNNNNNNNNNNNNCWCACTGACTCCTGNNNNNNNNNNNNNNNNNNNNNNNNNNNCATTCCATAGTAGGCYTANNNNNNNATATAAGTCCCCATNNNNNNNNNNNNNTATAAACTTTCTCTGGTTTATTCTTNNNNNNNNNNNNNNNATTGCTTCCTTTTTTCTCCTATTATTAATAACATCTACTGAANARCAAACATAATCTACATNNNNNNNNNNNNNNNNNAGTTTCTACCTGTTTCCGATTACGCTCCTNNNNNNNNNNNNNNNNNNNNCGTTAGAGCATKGCNNNNNNNNNNNNNTCATAAGCCTTCCCCCTCATACGCGTTTTCTCGTCTTTTTACATTATCCCACNNNNNACCCACCCGCGCGCATATGTTAATCGCATTGTCTTTTCTTTCCTTTCCCAAGGTCAGTCCTATGTTATTYAATTTCTAACGAAGCTTTCCTTCTTTTTATTGTTCACTCNNCATCTATCTCTCTGTCCTTCGTRAACCTCTCATTCAGCCCCTTCCTTTTACCGTTTGCTCTGTGTCCNNNNGATTTATTCCCCTCTTNNNNNNNNNNNNNNNNNNNTATCTCTTACATTTTTTGTATAAATATCAACANNNNNNNNNNYTTGCCSCTTCCCGTTTGTAAACCATTCTGTTCTTTTTTAGGRATTGARYTAGAACCCTAAGTGAGTTTTTCCACTTTTGTTGCTTACGTCCCCATRRTGNNNNNNNNNNNNNNNNNNNNNNNCGTCYCGCAAGTCAGAGAACTACTCTCTTTGTATCCTACTAAAANNNNNNNNNNNNNNNNNNNNNNNATTTGCCTTCTGTTGTCAAATCCAAWTGTACCCGAGATTATTGTTNNNNNNNNNNNNNNNNTTTTTCTCTCTTTCTTATGTCACACACAATCCAAGGTACTGCCGTCTCTGTTTTCTTTTTTATNNNNNNNNNNNNNNNNNNNNNNNNCCTTTTTCTGTCAAGCAGGTAGCAANNNNNNNNNCCTCTGGTGTCTAGCATTCCTTGTNNNNNNNATCTCTGCTACACCCTCTTCTTTTCTCCGACGCGTCTTTCCCGCAGCAATAATATTAGATTATTTCCTTTTCTCTTCCAATTGCACCCAGTTTCCTGTAGTACCATCANNTNAGCGTAATCCCTNNNNNNNNNNNNNNNNNNNNNNNNTGAGTTTCCTTCNNNNTTTCTCCCATTTTATCTAYCTTYCTTTTCGGGAACAGTGCGTATTTNNNTGCTCTTTCTTANATACGCTATCCTATNNNNNNNNNNNNNNNNNNNNNNNNNNNNNNNNNNNNNNATACCTCGCTTTCCTTTATNNNNNNNNNNNTGCTCAATGACTTCTCTGGCTTCGCTGTGACATNNNNNNNYTGATGTTTGCGTTACAGCTCGCTTTTTCAGTCCCTTTGTCACAAAGCAGGTTTTCGGTACTTCTTNNNNNNNNNNNTCTCCCCATTCATCTTTCTTAGCTTCTTTCGTCCTTCCCACTTTTTCCAGGCTCCATCCTCGCACGAATTTCTATTCTTTTTTACANNNNNNNNNNNNNNNNNNNNNNNNNNNNNNNNNNNNNNNNNNCCTCCTTACCTTNNNNNNNNTTAYGCACTTCAGAGATCCATATCTGTATAAACTTTTCTCTTTCGCTTATCTGNNNNNNNNNNNNNNNNNNNNNNNNNNNNNNNNNNNNNNNNNNNNNTTTTGGGAGGCACACCCTACNNNNNNNNNNNNNNNNNNNNNNNNNNNNNNNNNNNNNNNNNNNTTTCCCRACCATGTACGTCNNNNNNNNNNNNNNNNCTTTCGTTTTTGCACTTNNNAMYTNTGTGTGCTCCTTYMYNNNNNNNNNNNNCTCCCGATGTTTTCTGTANNNNNNNNNNNNNNNNNTTTTGCGCTTARTAGAAATGATGGTAATTCYCCCGTCTGATCTTGCCTTCGTACAATTTAGTAACATACGCTTTCTTCNYTCCCAGTGTCTTTACGTAGTCCTCCTAAACCCTCACTCGTCTGGTTCGTNTHCATTCCACCCTCTCTTCACCCTTTCTTGTTTCTATCATNNNNNNNNNNNNNNTYTCTGATACTTARTACCATTAGGAATCCATTATYGAAATNYAGTCATATYCCACCCCTACGTTACATGCTCTCTTTTTTCCAGTCCATGACANNNNNNNNNNNNNNNNNNNNNNNNNNNNNNNNNTCATTYGTTTCTAACCACCTCTCCTCACGGATAAGGTTGATACAGCNNNNNNNNNNNNNNNNNNNNNNNNNGACGTTTTTCTTCCCTTNNNNNGGATCTGGCCTTCATTCCTCATGACTTANNNNNNNNNNNNNCGTTCTATTTCTTTCGTCTTATCTTAACGCAACTGTTCAGAATCTACATCTAATTGTCTTTTCNNNNNNNNNNNNNNNNNNNNNNNNNNNNNNNNNNNNNNNNNNNNNNNNNNNNTTCTCCCTTTTTTTCTTAACAAGCTCTGCTCATNNNNNNNNNTTTCGTGGACTAACTTTTGATCCTCATTNNNNNNNNNNNNNNNNNNNNNNNNNNNNNNNTTTGYTCTCCACCCAAGTTGTTTGCTTGGGGTNNNNNNNNNNNNNNNNNNNNNNNNNNNNYTCCATTCACGGAGGTGGAGNNNNNNNNNNNNNNNNNN-NNNNNNNNNNNNNNYTGTATGGTCTTACNNNNNNNNNNNNNTTCTTTTTATTGGTCGGCTGCTA
n3220      GCAATAATTTCTCACTCTTTCTCTTCTTAGATTGATACGAGCATTGCTGTTACTCAGTATTTAACTGCCCCCCTTTTTCCTTCTTTCTCTGTCTCTCTCTCATATGTTTTTCTCGTCTACTTGCGGCCACAACTTGCTGCTCACTCAATCTCTTTTCTTTTGGAACTGCTCCCAACTATTTCCGCTCTTGATNNNNNNNNNNNNNNNNNNNNNYGTATAACCGCTCTTTTCAACATTTTATTCCTTTTACGCTATCCATTCTCTCCACTTTCCGTTGTGCCACGTGAAATTATTGAATTCTCTCTGTGACGTCTCACGTCCATTACACATTCTTGTTTGCCTCTCGAAGTTCGCGTATACTCTTCTTCACAACGCTACCTAATTTACCCCCTTTTCGTCACGCCGAGATCATCACTCGTTTCCCTCTATGTCCTATGTCATTAGCCTCCCTCTCCTTATCCTCTTTTCCCCTACCTTCTTGTCCCTTGGGTGTAACACGATTCTCCTCATGGTCTTTTAGCATCTTCTGTACTTCCCTTTCTACCACTATCCTTCCGCACCTTACCTTTCTTCTCGTCCTCGTTCAGTTTAATCAAATCCCCTTTCTTCTTGTTTATGTCAACCTCTCCACCAATAAGACAAACGCCCCTTCCTCCTTTCTCCTTTCCTATCTTCGGTTCCAAAATGCTATTTGCGCGTTGCCTGTTTGCATGACGCTTGAAATAATTNNNNNNNNNNNNNNNNNNNNNNNNTTYTTTGCCATCTCGTAATGTGTTCCCTTTTTCCCCTACGCGCGNNNNCCTCGATCACGCCTATCTTCTATCGTNNNNGCTATTCCCTATACCCTCAAACCTTTGCTTTCCTTTTTCTCTTCCGTCTTTCAGATACCTTACCGGGACTTAAATTGTTGACATANNNNNNNNNNNATTCAACGAAACTGATGTTGCTTCTGTTGTTTGCAATTCTGTATACGCATCCCCTTTCTCCGTATTGGTCCTAGGCTAGACCTTGCTGTTTTTCTGGTCGTTTCACCTATCTAACAATTCATAATTCTGCTTCTTCGTCAGTCTTCGACTACCGCACATGTTTCGTATCTTCAATNRTCGTCGGACAACACACTGACTCCTGCTTCTCYTTNNNNNNGACTCCAGATCACATTCCATAGTAGGCCCAACTAACCATATAAGTCCCCATGTAACCCCTTAATTATAAACTTTCTCTGGTTTATTCTTTCAATCCGCTACAATATTGCTTCCTTTTTTCTCCTATTATTAATAACATCTACTGAAGAGCAAACATAATCTACATTCCCATCCGATGTTATAAGTTTCTACCTGTTTCCGATTACGCTCCTGTACACTCGGTAACCTTCCGCGTTAGAGCATGGCAAGATCTTTACCCTCATAAGCCTTCCCCCTCATACGCGTTTTCTCGTCTTTTTACATTATCCCACTCNNCNCCCACTCGCGCGCATATGTTAATCGCATTGTCTTTTCTTTCCTTTCCCAAGGTCAGTCCTATGTTATTCAATTTCTAACGAAGCTTTCCTTCTTTTTATTGTTCACTCCCCATCTATCTCTCTGTCCTTCGTGAACCTCTCATTCAGCCCCTTCCTTTTACCGTTTGCTCTGTGTCCATCCGATTTATTCCCCTCTTCTTCCTCTTCTCTTTTTCTTATCTCTTACATTTTTTGTATAAATATCAACACAATTACGCGCTTGCCCCTTCCCGTTTGTAAACCATTCTGTTCTTTTTTAGGGATTGAGCTAGAACCCTAAGTGAGTTTTTCCACTTTTGTTGCTTACGTCCCCATGGTGCCCGTACTACTATCTTACCTTTCCGTCTCGCAAGTCAGAGAACTACTCTCTTTGTATCCTACTAAAACCTCTCAGTAGCCTTTCCGTAGTATTTGCCTTCTGTTGTCAAATCCAAATGTACCCGAGATTATTGTTTATCTAGGGCGTATTTTTTTTCTCTCTTTCTTATGTCACACACAATCCAAGGTACTGCCGTCTCTGTTTTCTTTTTTATATCTTTCTCGCTATCACTTCTTGCCCTTTTTCTGTCAAGCAGGTAGCAATCTTATGTACCTCTGGTGTCTAGCATTCCTTGTAGTTTCTATCTCTGCTACACCCTCTTCTTTTCTCCGACGCGTCTTTCCCGCAGCAATAATATTAGATTATTTCCTTTTCTCTTCCAATTGCACCCAGTTTCCTGTAGTACCATCAAATCAGCGTAATCCCTTTTCGGTTCTTTTCGAAATAAACTTGAGTTTCCTTCTACTTTTCTCCCATTTTATCTACCTTCCTTTTCGGGAACAGTGCGTATTTACTTGCTCTTTCTTATATACGCTATCCTATCACCTCTCGCGCTCGTCTTTCTTTACCTAGTATGTCACATACCTCGCTTTCCTTTATGGAGTTGTCTTTGCTCAATGACTTCTCTGGCTTCGCTGTGACATACTTCACCTGATGTTTGCGTTACAGCTCGCTTTTTCAGTCCCTTTGTCACAAAGCAGGTTTTCGGTACTTCTTGCGGTTCATCATCTCCCCATTCATCTTTCTTAGCTTCTTTCGTCCTTCCCACTTTTTCCAGGCTCCATCCTCGCACGAATTTCTATTCTTTTTTACATTCTTANTACCTTTACCTTTCTCTTTTCTTTCTTCCATAACCCCTCCTTACCTTCRTTCTTTTTACGCACTTCAGAGATCCATATCTGTATAAACTTTTCTCTTTCGCTTATCTGATCCACATCATTCATTCTTTCTTCTCTCAATTTTTTGGAGTGTTCTTTTGGGAGGCACACCCTACTTAAGTGATGTTTGTCGTCCCTACGATAACCAACATCTTCTTGTTTCCCGACCATGTACGTCCCTAGCNNNNNNNNCGCTTTCGTTTTTGCACTTCAAACCTCTGTGTGCTCCTTCCCGCTCAAATAATTCTCCCGATGTTTTCTGTATCATCTTATCCACTTACTTTTGCGCTTARNNNNNNTGATGGTAATTCCCCCGTCTGATCTTGCCTTCGTACAATTTAGTAACATACGCTTTCTTCCCTCCCAGTGTCTTTACGTAGTCCTCCTAAACCCTCACTCGTCTGGTTCGTTTCCATTCCACCCTCTCTTCACCCTTTCTTGTTTCTATCATCAATCTTAAACACATCTCTGATACTTAGTACCATTAGGAATCCATTATCGAAATGCAGTCATATCCCACCCCTACGTTACATGCTCTCTTTTTTCCAGTCCATGACACTTATTAACTTATCCCCATCCGGATGCTTGTGTTCATTCGTTTCTAACCACCTCTCCTCACGGATAAGGTTGATACAGCCTTTTGTATATGGGTAAGCATAAACGACGTTTTTCTTCCCTTGATTCGGATCTGGCCTTCATTCCTCATGACTTAGCGGGTCTAACCTCGTTCTATTTCTTTCGTCTTATCTTAACGCAACTGTTCAGAATCTACATCTAATTGTCTTTTCTTCTCTTCCATTGACAATCCNNNNNNNNATACAGATTTCACTTGCTCAATGGTTCTCCCTTTTTTTCTTAACAAGCTCTGCTCATTTGTTTCATTTTCGTGGACTAACTTTTGATCCTCATTTTTTTTCCTGCTAAATNNNNTCATTTTTGTGTTTGCTCTCCACCCAAGTTGTTTGCTTGGGGTTGTGTCTTCTTTTTTATGGTTTTTTACTCTCCATTCACGGAGGTGGAGTGTTTTTTNNNNNGATTG-ATGGTACTAGGGCTCTGTATGGTCTTACGGGGTTTTTGGGTTTCTTTTTATTGGTCGGCTGCTA
n3221      NNNNNNNNNNCTCACTCTTTCTCTTCTTAGATTGATACGAGCANNNNNNNNNNNNNNNNNNNNNNNNNNNNNNNNNNNNNNNNNNNNNNNNNNNNNNTCTCATATGTTTTTCTCGTCTACTNNNNNNNNNNNNNTGCTGCTCACTCAATCTCTTTTCTTTTGNNNNNNNNNNNNNNTATTTCCGCTYTTGATCYNNNNNNNNNNNNNNNNNNNNGTATAACCRCTCTNNNNNNNNNNNNATTCCTTTTACGCTATCCATTCTCTCCACTTTCCGTTGTRCCACGTGAAATTATTNAATTCTCTCTGTGACGTCTCACRTCNNNNNCACATTCTTGTTTGCCTCTCGAAGTTCGCGTATACTCTTCTTCACAACGCTACCTAATTTACCCCCTTTTNNNNNNNNNNNNNNNNNNNNNNNNNTCCCTCTATGTCCTATGTCATTAGCCTCCCTCTCCTTATCCTCTTTTCCCCTACCTTCTTCTTCCTTGGNNNNNNNNNNNNNNNNNTCATGGTCTTTTAACATCTTCTGNNNNNNNNNNNNNNNNNNNNNNNNNNNNNNNNNTACCTTTCTTCTCGTCCTCGTNNNNNNNNNNCAAATCCCCCTTCTTCTTGTTTATGTCAACCTCTCCACCAATAAGACAAACGCCCCTTCCTCCTTTCTCCTNNNNNNTCTTCGGTTCCAAAATGCTATTTGCGYGNNNNNTGTTTGCATGACGCTTGAAATAATTTCYACNNNNNNNNNNNNNNNNNNNNNNNNNNNNNNNNNNNNNNGTGYTCCCTTTNNNNNNNNNNNNNNNNNNNNTCGATCACGCCTATCTTCTANNNNNNNNNNTATTCCCTATACCCTCAAACCTTTGCTTTCCTTTTTCTCTTCCGTCTNNNNNNNNNNNNNNNNNNNNNNNNATTRTTGACATATTTTCGTGTTCATTCAACGANNNNNNNNNNRCTTCTGTTGTTTGCANNNNNNNNNNNNNNNNNNNNNNNNNNNNNNNNNNNNNNNNNNNNNNNNNNNNNNNNNNNTGGTCGTTTCACCTATCTAACAATTCATAATTCTGCTTCTTCGTCAGTCTTCGACTACCGCANNNNNNNNNNNNNNNNNNNNNNNNNNGRACAACACACTGACTCCTGCTTCTCCTNNNNNNNGACTCCAGATCACATTCCATAGTAGGCYYAACNNNNNNNNNNNNTCCCCATGTAACCCCNTAATTATAAACTTTCTCTGGTTTATTNNNNNNNNCCGCTACAATATTGCTTNNNNNNNNNNNNNNNNNNNNATAACATCTACTGAAGAGCAAACATAATCTACATTCCCATCCGATGNNNNNNNNNNNNNNNNNNNNNNNNNNACGCTCCTGTACACTCGGTAACCTTCCGCGTTAGAGYANNNNANGATCTTTACCCTCATAAGCCTTCCCCCNNNTACGCGTCTTTTCGCCTTTTTACATTCTCCCACTCAACATCCACCCGCGCGCATATGTTAATCGCATTGTCTTTNNNNNNNNNNNNYAAGRTCAGTCCTACNNNNNNNNNNNNNNAACGAAGCTTTCCTTCTTTTTATTGTTCACTCCCCATCTATMTCTCTGTCCTTCGTGAACCTCTCATTCAGCCCCTTYYTTTNNNNNNNNNNNNNNTGTCCATCCGATTTATTCCCCTCTTYTNCCTCTTCTCTTTTTCTTATCTCTTACATTTTTTGTATAAATATCAACACAATTACGCGCTTGCCCCTTCCCGTTTGTAAACCATTCCGTTCTTTNTTAGGGATTGAGCTAGAACNNNNNNNNNNNNNNNNNNNNNNNNNNNNNNNNNNNNNNNNNNNNNNNNNNNNNNNATCTTACCTTTCNNNNNYGCAAGTCAGAGAACTACTCTCTTTGTATCCTACTAAAACCTCTCAGTAGCCTTTCCGTAGTATTTGCCTTCTGTTGTCAAATCCAAATGTACCCGAGATTATTGTTTATCTAGNNNNNNNNNNNNNNNNCTCTTTCCTATGTCATACACAATYCAARNNNNNNNNNNCTCTGTTTTCTTTTTTNNNNNNTTCTCGCTATCACTTCTTGCCTTTTTTCTNNNNNNNNNNNNNNNNTCTTATGTACCTCTGGTGTCTAGCATTCCTTGTAGTTTCTATCTNNGCTACACCCTCTTCTNNNNNNNNNNNNNTCTTTCCCGCAGCAATAATATTANNTNNNNNNNTTTTCTCTTCCAATTGCACCCAGTTTCCTGTAGTACCATCAAATCAGCGTAATCNNTNNTCGGTTCTTTTCRAAATAAACTTGAGTTNNNNNNNNNTTTTCTCCCATTTTATCTACCTTCCTTTTCGGGAACAGTGCGTATTTACTTGCTCTTTCTTATACACGCTANNNNNNNNNNNNNNNNNNNNNNNNNTCTTTACCTAGTATGWCACATNNNNNNNNNNNNNNNNNNNNNNNNNNNTTGCTCAATGACTTCTCTGGCTTCGCTGTGAYNNNNNNNNNNNNNNNNNNNCGTTACARCTCGCTTTTTCAGTCCCTTTGTCACAAAGCAGGTTTTCGGTACTTCTTGCNNNNNNNNNNNNNNNNNNNCATCTTTCTTAGCTTCTTTCGTCCNNNNNNNNNNNNNNNGGYTCCATCCTCANGCGAATTTCTATTCTTTTTTNNNNNNNNNNTRCCTTTACCTTTCTCTTTTCTTTCTTCCATAACCCCTCCCTACCTTCGTTCTCTTTACGCACTTCAGAGATCCATATCTGTATAAACTTTTCTCTTTCGNNNNNNNNNNNNACATCATTCATNNNNNNNNNNTTCAATTTTTTGGAGNNNNNNTTTGGRAGGCACACCCTRNNNNNNNNNNNNNNNNNNNNNNNNNNNNNNNYAACATCTTCTTGTTTCCCGACCATNNNNNNNNNNNNNNNNNNNNNNNNNNNNNNNNNNNCACTTCAGACCTCTGTGTGCTCCTTCCCGCTCAAANNNNNNNNNNNNNNNNNNNNNNNNNNNNTTATCCACTTACTNNNNNNNNNNNNNNNNNNNNNNNNNNNNNNNNNNNNNNNNNNNNYCTTCRTACAATTTAGTANNNNNNNNNNNNNNNNNNNNNNNNNNNNNNNNNNNNNNNNNNNAAACCCTCACTCRTCTGGTTCGTTTCCATTCCACCCTCTCTTCACCCTTTCTNNNNNNNNNNNNNNNNNNNNNNNNNNNNNNNNNNNNTTAGTACCATTAAGAATNNNNNNNNNNNNNNCAGTCATATCCCACCCCTACGTTACATGCTCTCTTNNNNNNNGTCCATGACACTTATTAACTTANNNNNNNNNNNNNNNNNRTRTTCATTCGTTTCTAACCACCTCTCNNNNNNNATAAGGTTGATACAGCCTNTTGTATATGGGTAAGCATAAACNNNNNNNNNNNNNNNNNNNNNNNNNNCTGGCCTTCATTCCTCATGACTTAGCGGGTCTAAYYTCGTTCTATTTCTTTCGTCTTAYCNNAACGCAACTGTTCAGNNNNTACATCTAATTGTCTTTTCTTCYCTTCCATTGACAATCCCACTCCCCATACNNNNNNNNNNNNNNNNNNNNNTCTCCCTTTTTTCCTTAACAAGCTCTGCTCATTTGTTTCATTNTCRTGGACTAACTTTTRATCCTCATTTTTTTTCTTGYTNNNNNNNNNNNNNNNNNNNNNNNNTCTCCACCCAAGTTGTTTGYTTGGGGTTGTGTCTTCTTTTTTATGNNNNNTTACTCTCCACTCACGGAGGTGGAGTGTCTTTTTGTTTGATTA-GTGGTACTAGGGCTCTGTATGGTCTTACGGGGTTTTCGGRTNNWTTTTTATTGGTCGGCTGCTA
n3222      GCAATAATTTCTCACTCTTTCTCTNNNNNNNNNNNNNNNNNCATTGCTGTTACTCAGTATTTAACTGCCCCCCTTTTTCCTTCTTTCTCTGTCTCTCTCTCATATGTTTTTCTCGTCTACTTGCNNNNNNNNNNTGCTGCTCACTCAATCTCTTTTCTTTTGGAACTGCTCCCAACTATTTCCGCTCTTGATCCTNNNNNNNNNNNNNNNNNNNGTATAACCGCTCTNNTCAACATTTTATTCCTTTTACGCTATCCATTCTCTCCACTTTCCGTTGNNNNNNNNNAAATTATTGAATTCTCTCTGTGACGTCTCACGTCCATTACACATTCTTGTTTGCCTCTCGAAGTTCGCGTATACTCTTCTTCACAACGCTACCTAATTTACCCCCTTTTCGTCACGCCGAGATCATCACTCGTTTCCCTCTATGTCCTATGTCATTAGCCTCCCTCTCCTTNTCCTCTTTTCCCCTACCTTCTTGTCCCTTGGGTGTAACACGATTCTCCTCATGGTCTTTTAGCATCTTCTGTACTTCCCTTTNNNNNNNNATCCTTCCGCACCTTACCTTTCTTCTCGTCCTCGTTCAGTTTAATCAAATCCCCTTTCTTCTTGTTTATGTCAACCTCTCCACCAATAAGACAAACGCCYCNNNNNNNTTTCTCCTTTCCTATCTTCGGTTCCAAAATGCTATTTGCGCGTTGCCTGTTTGCATGACGCTTGAAANNNNNNNNNNNNNNNNNNNNNTTGGTGAGTTCTTTGCCATYTCGTAATGTGTTCCCTTTTTCCCCTACVSNNNNNNNNNNNNNNNNNNNNNNNNNNNNNNNNNNNNNNNNNNNCCCTATACCCTCAAACCTTTGCTTTCCTTTTTCTCTTCCGTCTTTCAGNNNNNNNNNNNNNNNNNNNNNNNNNNNNNNNNNNNNNNNNNNNNNNNNNNNNNCTGAWGTTGCTTCTRTTRTTTRNNNNNNNNNNNNNNNNTCCCCTTTCTCCGTATTGGTCCTAGGCTAGACNNNNNNNNNNNNNTGGTCGTTTCACCTATCTAACAATTCATAATTCTGCTTCTTCGTCAGTCTTCGACTACCGCACATGTTTCGTATCTNNNNNNNNNNNNNNNNNNNNNNNNNACTCCTGCTTCTCCTWNNNNNNNNNNNCAGATCACATTCCATAGTAGGCCCAACTAACCATATAAGTCCCCATGTAACCCCTTAATTATAAACTTTCTCTGGTTTATTCTTTCAATCCGCTACAATATTGCTTCCTTTTTTCTCCTATTATTAATAACATCTACTGAAGAGCAAACATAATCTACATTCCCATCCGATGTTATAAGTTTCTACCTGTTTCCGATTACGCTCCTGTACACTCGGTAACCTTCCGCGTTAGAGCATGGCAAGATCTTTACCCTCATAAGCCTTCCCCCTCATACGCGTTTTCTCGTCTTTTTACATNNNNNNNNNNNNNNNNCACYCGCGCGCATATGTTAATCGCATTGTCTTTTCTTTCCTTTCCCAAGGTCAGTCCTATGTTATTCAATTTCTAACGAAGCTTTCCTTCTTTTTATTGTTCACTCCCCATCTATCTCTCTGTCCTTCGTGAACCTCTCATTCAGCCCCTTCCTTTTACCGTTTGCTCTGTRTCNNNNCGATTTATTCCCCTCTTCTTCCTCTTCTCTTTTTCTTATCTCTTACATTTTTTGTATAAATATCAAYAYNATTACGCGCTTGCCCCTTCCCGTTTNNNNNNNNNNNNNNNNTTTTTTAGGGATTGAGCTAGAACCCTAAGTGAGTTNTTCCACTTTTGTTGCTTACGTCCCCATGRTNNNNNNNYTACTATCTTACCTTTCCGTCTCGCAAGTCAGAGAACTACTCTCTTTNNNNNNNACTAAAACCTCTCAGTAGCCTTTCCGTAGTATTTGCCTTCTGTTGTCAAATCCAAATGTACCCGAGATTATTGTTTATCTAGGGCGTATTTTTTTTCTCTCTTTCTTATGTCACACACAATCCAAGGTACTGCCGTCTCTGTTTTCTTTTTTATATCTTTCTCGCTATCACTTCNTGCCCTTTTTCTGTCAAGCAGGTAGCAATCTTATGTACCTCTGGTGTCTAGCATTCCTTGTAGTTTCTATCTCTGCTACACCCTCTTCTTTTCTCCNNNNNNNNNNNNNYGCAGCAATAATATTAGATTATTTCCTTTTCTCTTCCAATTGCACCCAGTTTCCTGTAGTACCATCAAATCAGCGTAATCCCTTTTCGGTTCTTTTCGAAATAAACTTGAGTTTCCTTCTACTTTTCTCCCATTTTATCTACCTTCCTTTTCGGGAACAGTGCGTATTTACTTGCTCTTTCTTATATACGCTATCCTATYANNNNNNNNNNNNNNNNNNNNNNACCTAGTATGTCANNNNNNNCGCTTTCCTTTATGRAGTTGTCTTTGCTCAATGACTTCTCTGGCTTCGCTGTGACATACTTCACCTGATGTTTGCGTTACAGCTCGCTTTTTCAGTCCCTTTGTCACAAAGCAGGTTTTCGGTACTTCTTGCGGTTCATCATCTCCCCATTCATCTTTCTTAGCTTCTTTCGTCCTTCCCACTTTTTCCAGGCTCCATCCTCGCACGAATTTCTATTCTTTTTTACATTCTTANTACCTTTACCTTTCTCTTTTCTTNNNNNNATAACCCCTCCTTACCTTNNNNNNNNNTACGCACTTCAGAGATCCATATCTGTATAAACTTTTCTCTTTCGCTTATCTGATCCACANNNNNNNTTCTTTCTTCTCTCAANNTTTTGGAGTGTTCTTTTGGGAGGCACACCCTACTTAAGTGATGTTTGTCGTCCCTACGATAACCAACATCTTCTTGTTTCCCGACCATGTNNNNNNNNNNNNNNNNNNNCGCTTTCGTTTTTGCACTTCAAACCTCTGTGTGCTCCTTCCCGCTCAAATAATTCTCCYGATGTTTTCTGTATCATCTTATCCACTTACTTTTGYNNNNNNNAGAAATGATGGTAATTCCCCCGTCTGATCTTGCCTTCGTACAATTTAGTAACATACGCTTTCTTCCCTCCCAGTGTCTTTACGTAGTCCTCCTAAACCCTCACTCGTCTGGTTCGTTTCCATTCCACCCTCTCTTCACCCTTTCTTGTTTCTATCATCAATCTTAANNNNNTCTYTGATACTTAGTACCATTAGGAATCCATTATCGAAATGCAGTCATATCCCACCCCTACGTTACATGCTCTCTTTTTTCCAGTCCATGACACTTATTAACTTATCCCCATCCGGATGCTTGTGTTCATTCGTTTCTAACCACCTCTCCTCACGGATAAGGTTGATACAGCCTTTTGTATATGGGTAAGCATAAACGACGTTTTTCTTCCCTTGATTCGGATCTGGCCTTCATTCCTCATGACTTAGCGGGTCTAACCTCGTTCTATTTCTTTCGTCTTATCTTAACGCAACTGTTCAGAATCTACATCTAATTGTCTTTTCTTCTCTTCCATTGACAATCCCACTCCCCATACAGATTTCACTTGCTCAATGGTTCTCCCTTTTTTTCTTAACAAGCTCTGCTCATTTGTTTCATTTTCGTGGACTAACTTTTGATCCTCATTTTTTTTCCTGCTAAATTNNNTNNNNNNTGTGTTTGCTCTCCACCCAAGTTGTTTGCTTGGGGTTGTGTCTTCTNNNTTATGGTTTTTTACTCTCCATTCACGGAGGTGGAGTGTNNNNNNNNNNNNNNN-NNNNNNNNAGGGCTCTGTATGGTCTTACGGGGTTTTCGGGTTTCTTTTTATTGGTCGGCTGCTA
n3258      GCAATAATTTCTCACTCTTTCTCNNNNNNNNNNNNNNNNNNCATTGCTGTTACTCAGTATTTAACTGCCCCCCTTTTTCCTTCTTTCTCTGTCTYNNTCTCATATGTTTTTCTCGTCTACTTGCGGCCACAACTTGCNNNNNNNNNAATCTCTTTTCTTTTGGAACTGCTCCCAACTATTTCCGCTCTTGATCCTNNNNNNNNNNNNNNNNNNCGTATAACCGCTCTTTTCAACATTTTATTCCTTTTACGCTATCCATTCTCTCCACTTTCCGTTGTGCCNNNTGAAATTATTGAATTCTCTCTGTGACGTCTCACGTCYATTACACATTCTTGTTTGCCTCTCGAAGTTCGCGTATACTCTTCTTCACAACGCTACCTAATTTACCCCCTTTTCGTCACGCCGAGATCATCACTCGTTTCCCTCTATGTCCTATGTCATTAGCCTCCCTCTCCTTATCCTCTTTTCCCCTACCTTCTTGTCCCTTGGGTGTAACACGATTCTCCTCATGGTCTTTTAGCATCTTCTGTACTTCCCTTTNTACCACTATCCTTCCGCACCTTACCTTTCTTCTCGTCCTCGTTCAGTTTAATCAAATCCCCTTTCTTCTTGTTTATGTCAACCTCTCCACCAATAAGACAAACGCCCCTTCCTCCTTTCTCCTNNNNNNTCTTCGGTTCCAAAATGCTATTTGCGCGTTGCCTGTTTGCATGACGCTNNNNNNNNNNNNNNNNNNNNNNNNNNNNNNNNNNNNNNNNNNNNNNNNGTAATGTGTTCCCTTTTTMCCYTNNNNNNNNNNNNNNNNNNNNNNNNNNNNNNNNNNNNTCCTTGCTATTCCCTATACCCTCAAACCTTTGCTTTCCTTTTTCTCTTCCGTCTTTNNNNNNNNNNNNNRGRACTTAAATTGTTGACATANNTTCGTGTTCATTCAACRAANNNNNNNNNNNNNNNNNNNNNNNNNNNNNNNTATACGCATCCCCTTTCTCCGTATTGGTCCTAGGCTAGACCTTGCTGTTTTTCTGGTCGTTTCACCTATCTAACAATTCATAATTCTGCTTCTTCGTCAGTCTTCGACTACCGCACATGTTTCGTATCTTCAATTGTCGTCGGACANNNNACTGACTCCTGCTTCTCCTNNNNNTTGACTCCAGATCACATTCCATAGTAGGCCCAACTAACCATATAAGTCCCCATGTAACCCCTTAATTATAAACTTTCTCTGGTTTATTCTTTCAATCCGCTACAATATTACTTCCTTTTTTCTCCTATTATTAATAACATCTACTGAAGAGCAAACATAATCTACATTCCCATCCGATGTTATAAGTTTCTACCTGTTTCCGATTACGCTCCTGTACACTCGGTAACCTTCCGCGTTAGAGCATGGCAAGATCTTTACCCTCATAAGCCTTCCCCCTCATACGCGTTTTCTCGTCTTTTTACATTATCCCACTCAACACCTACKCGCGCGCATATGTTAATCGCATTGTCTTTTCTTTCCTTTCCCAAGGTCAGTCCTATNNNNNNYAATTTCTAACGAAGCTTTCCTTCTTTTTATTGTTCACTCCCCATCTATCTCTCTGTCCTTCGTGAACCTCTCATTCAGCCCCTTCCTTTTACCGTTTGCTCTGTNNNNNNNNNNNNTATTCCCCTCTTYTNNCTCTTCTCTTTTTCTTATCTCTTACATTTTTTGTATAAATATCAACANAATTACGCGCTTGCCCCTTCCCGTTTGTAAACCATTCTGTTCTTTTTTAGGGATTGAGCTAGAACCCTAAGTGAGTTTTTCCACTTTTGTTGCTTACGTCCYNNNNNNGCCCGTACTACTATCTTACCTTTCCGTCTCGCAAGTCAGAGAACTACTCTCTTTGTATCCTACTAAAACCTCTCAGTAGCCTTTCCGTAGTATTTGCCTTCTGTTGTCAAATCCAAATGTACCCGAGATTATTGTTTATCTAGGGCGNNNNNNNNNNNNNNNNNTCTTATGTCACACACAATCCAAGGTACTGCCGTCTCTGTTTTCTTTTTTATATCTTTCTCGCTATCANNNNNNNCCCTTTTTCTGTCAAGCAGGTAGCAATCTTATGTACCTCTGGTGTCTAGCATTCCTTGTAGTTTCTATCTCTGCTACACCCTCTTCTTTTCTCCGANNCGTCTTTCCCGCAGCAATAATATTAGATTATTTCCTTTTCTCTTCCAATTGCACCCAGTTTCCTGTAGTACCATCAAATCAGCGTAATCCCTTTTCGGTTCTTTTCGAAATAAACTTGAGTTTCCTTCTACTTTTCTCCCATTTTATCTACCTTCCTTTTCGGGAACAGTGCGTATTTACTTGCTCTTTCTTATATACGCTATCCTATCACCTNNNNNNNNNNNNNNNNTTTACCTAGTATGTCACATACCTCGCTTTCCTTNNNNNNNNNNNNNNNNNNNNNNNNNTTCTCTGGCTTCGCTGTGACATACTTCACCTGATGTTTGCGTTACAGCTCGCTTTTTCAGTCCCTTTGTCACAAAGCAGGTTTTCGGTACTTCTTGNNNNNNATCATCTCCCCATTCATCTTTCTTAGCTTCTTTCGTCCTTCCCACTTTTTCCAGGCTCCATCCTCGCACGAATTTCTATTCTTTTTTACATTCTTANTACCTTTACCTTTCTCTTTTCTTTCNNNNNNNNNNCCTCCTTACCTTCGTTCTTTTTACGCACTTCAGAGATCCATATCTGTATAAACTTTTCTCTTTCGCTTATCTGATCCACATCATTCATTCTTTCTTCTCTCAATTTTTTGGAGTGTTCTTTTGGGAGGCACACCCTACTTAAGTGATGTTTGTCGTCCCTACGATAACCAACATCTTCTTGTTTCCCGACCATGTACGTYYNNNNNNNNNNNNNNNNNNNNNNNTTTGCACTTCAAACCTCTGTGTGCTCCTTCCCRCTCAANNNNNNNNNNNNNNNNTTTCTGTATCATCTTATCCACTTACTTTTGYGCTTAGTAGAAATGATGGTAATTCCCCCGTCTGATCTTGCCTTCGTACAATTTAGTAACATACGCTTTCTTCCCTCCCAGTGTCTTTACGTAGTCCTCCTAAACCCTCACTCGTCTGGTTCGTTTCCATTCCACCCTCTCTTCACCCTTTCTTGNNTCTATCATCAATCTTAAACACATCTCTGATACTTAGTACCATTAGGAATCCATTATCGAAATGCAGTCATATCCCACCCCTACGTTACATGCTCTCTTTTTTCCAGTCCATGACACTTANTAACTTATCCCCATCCGGATGCTTGTGTTCATTCGTTTCTAACCACCTCTCCTCACGRATAAGGTTGATACAGCCTTTTGTATATGGGTAAGCATAAACGACGTTTTTCTTCCCTTGATTCGGATCTGGCCTTCATTCCTCATGACTTAGCGGGTCTAACCTCGTTCTATTTCTTTCGTCTTATCTTAACGCAACTGTTCAGAATCTACATCTAATTGTCTTTTCTTNNNNNNNNNNNACAATCCSACTCCCCATACARATTTCACTTGCTCAATGGTTCTCCCTTTTTTTCTTAACAAGCTCTGCTCATTTGTTTCATTTTCGTGGACTAACTTTTGATCCTCATTTTTTTTCCTNNNNNNNNNNNTCATTTTTGTGTTTGCTCTCCACCCAAGTTGTTTGCTTGGGGTTGTGTCTTCTTTTTTATGGTTTTTTACTCTCCATTCACGGAGGTGGAGTGTTTTNNNNNNNNNTTG-GTGGTACTAGGGCTCTGTATGGTCTTACGGGGTTTTCGGGTTTCTTTTTATTGGTCGGCTGCTA
AEPHI      GCAANNNNNNCNNNCTNTTTCTCTTCTTAGATTGATACGAGCATTGCTGTTACTCAGTATTTAACTGCCCCCCTTTTTCCNTYNNNNNNNNNNNNNNNNNNNNNNNNNNNNCTCGTCTACTTGCGGCCACAACTTGCTGCTCACTCAATCTCTTTTCTTKKRKRAMYRNTCCCAACTATTTCCGCTCTTGATCCTCACAGCCTATCAGACATTCGTATAACCGCTCTTTTCAACATTTTATTCCTTTTACGCTATCCATTCTCTCCACTTTCCGTTGTGCCACGTGAAATTATTGAATTCTCTCTGTGACGTCTCACGTCCATTACACATTCTTGTTTGCCTCTCGAAGTTCGCGTATACTCTTCTTCACAACGCTACCTAATTTACCCCCTTTTCGTCACGCCGAGATCATCACTCGTTTCCCTCTATGTCCTATGTCATTAGCCTCCCTCTCCTTATCCTCTTTTCCNNNNNNNNNNNNNNNNNNNNNNNNNNNNNNNNNNNNNNNNNNNNNNNNNNNNNNNNNNNNNNNNNNNNNNNNNNNNNNNNNNNNNNNNNNNNTTACCTTTCTTCTCGTCCTCGTTNNNNNNNNNNNNNNNNCCTTTCTTCTTGTTTATGTCAACCTCTCCACCAATAAGACAAACGCCCCTTCCTCCTTTCTYCNNNNNNNNNNNNNNNNNNNNAATGCTATTTGCGCGTTGCCTGTTTGCATGACGCTTGAAATAATTTCCACTTTTTTTTTCTTTGGTGAGTTCTTTGCCATCTCGTAATGTGTTCCCTTTTTCCCCTACGCGCGGCTACCTCGATCACGCCTATCTTCTATCGTCCTTGCTATTCCCTATACCCTCAAACCTTTGCTTTCCTTTTTCTCTTCCGTCTTTCAGATACCTTACCGGGACTTAAATTGTTGACATATTTTCGTGTNNNNNNNNNNNNNNNNNNNTTGCTNCTGTTGTTTGCAATTCTGTATACGCATCCCCTTTCTCCGTATTGGTCCTAGGCTAGACCTTGCTGTTTTTCTGGTCGTTTCACCTATCTAACAATTCATAATTCTGCTTCTTCGTCAGTCTTCGACTACCGCACATGTTTCGTATCTTCAATTGTCGTCGGACAACACACTGACYCCNNNNNNNNNNNNNNNNNNNNNCCAGATCACATTCCATAGTAGGCCCAACTAACCATATAAGTCCCCATGTAACCCCTTAATTATAAACTTTCTCTGGTTTATTCTTTTAATCCGCTACAATATTGCTTCCTTTTTTCTCCTATTATTAATAACATCTACTGAAGAGCAAACATNNTCTACATTCCCATCCGATGTTATAAGTTTCTACCTGTTTCCGATTACGCTCCTGTACACTCGGTAACCTTCCGCGTTAGAGCATGGCAAGATCTTTACCCTCATNNNNNNNNNNNNTCATACGCGTTTTNNNNNNNNNNNNNNNNNNNNNNNNNNNNACCCGCCCGCGCGCATATGTTAATCGCATTGTCTTTTCTTTCCTTTCCCAAGGTCAGTCCTATNNNNNNNNNNNNNNNNNNNNNNNNNNNNNNNNNTTATTGTTCACTCCCCATCTATCTCTCTGTCCTTCGTGAACCTCTCATTCAGCCCCTTCCTTTTACCGTTTGCTCTGTGTCCATCCGATTTATTCCCCTCTTCTTCCTCTTCTCNNNNNYTTATCTCTTACATTTTTTGTATAAATATCAACACAATTACGCGCTTGCCCCTTCCCGTTTGTAAACCATTCTGTTCTTTTTTAGGGATTGAGCTAGAACCCTAAGTGAGTTTTTCCACTTTTGTTGCTTACGTCCCCATGGTGCCCGTACTACTATCTTACCTTTCCGTCTCGCAAGTCAGAGAACTACTCTCTTTGTATCCTACTAAAACCTCTCAGTAGCCTTTCCGTAGTATTTGCCTTCTGTTGTCAAATCCAAATGTACCCGAGATTATTGTTTATCTAGGGCGNNNNNNNNNNNNNNNNNNNNTATGTCACACACAATCCAAGGTACTGCCGTCTCTGTTTTCTTTTTTATATCTTTCTCGCTATCACTTCTTGCNNNNNNNNNNNNNNNNNNNNNNNNNTCTTATGTACCTCTGGTGTCTAGCATTCCTTGTAGTTTCTATCTCTGNNNNNNNNNNNNNTTTTCTCCGACGCGTCTTTCCCGCAGCAATAATATTAGATTATTTCCTNNNNNNNNNNNNNNNNNNNNNNNNNNNNNNNNNNNNNTCAAATCAGYGTAATCCCTTTTCGGTTCTTTTCGAAATAAACTTGAGTTTCCTTCTACTTTTCTCCCATTTTATCTACCTTCCTTTTCGGGAACAGTGCGTATTTACTTGCTCTTTCTTATATACGCTATCCTATCACCTCTCGCGCTCGTCTTTCTTTACCTAGTATGTCACATACCTCGCTTTCCTTTATGGAGTTGTCTTTGCTCAATGACTTCTCTGGCTTCGCTGTGACATACTTCACCTGATGTTTGCGTTACAGCTCGCTTTTTCAGTCCCTTTGTCACAAAGCAGGTTTTCGGTACTTCTTNNNNNNNNNNNNNNNNNNNNNNNNNNNNNNNNNNNTCTTTYGTCCTTCCCACTTTTTCCAGGCTCCATCCTCGCACGAATTTCTATTCNNNNNNNNNNNNNNNNTACCTTTACCTTTCTCTTTTCTTTCTTCCATAACCCCTCCCTACCTTCGTTCTTTTTACGCACTTCAGAGATCCATATCTGTATAAACTTTTCTCTTNNNNNNNNNNNNNNNNNNNNNNNNNNNNNNNNNNNNNNNNATTTTTTGGAGTGTTCTTTTGGGAGGCACACCCTACTTAAGTGATGTTTGTCGTCCCTACGATAACCAACATCTTCTTGTTTCCCGACCATGTACGTCCCTAGCCCTCCTTACGCTTTCGTTTTTGCACTTCAAACCTCTGTGTGCTCCTTCCCGCTCAAATAATTCTCCCGATGTTTTCTGTATCATCTTATCCACTTACTTTTGCGCTTAGTAGAAATGATGGTAATTCCCCCGTCTGATCTTGCCTTCGTACAATTTAGTAACATACGCTTTCTTCCCTCCCAGTGTCTTTACGTAGTCCTCCTAAACCCTCACTCGTCTGGTTCGTTTCCATTCCACCCTCTCTTCACNNNNNNNNNNNNNNNNNNNNNNNNNNNNNNNNNNNNNYGATACTTAGTACCATTAGGAATCCATTATCNNNNNNNNNNNNNATCCCACCCCTACGTTACATGCTCTCTTTTTTCCAGTCCATGACACNNNNNNNNNNNNNNNNNNNNNNNNNCTTGTGTTCATTCGTTTCTAACCACCTCTCCTCACGGATAAGGTTGATACAGCCTTTTGTATATGGGTAAGCATAAACGACGTTTTTCTTCCCTTGATTCGGATCTGGCCTTCATTCCTCATGACTTAGCGGGTCTAACCTCGTTCTATTTCTTTCGTCTTATCTTAACGCAACTGTTCAGAATCTACATCTAATTGTCTTTTCTTCTCTTCCATTGACAATCCCACTCCCCATACAGATTTCACTTGCTCAATGGTTCTCCCTTTTTTTCTTAACAAGCTCTGCTCATTTGTTTCATTTTCGTGGACTAACTTTTGATCCTCATTTTTTTTCCTGCTAANNNNNNTCATNCTTGTGTTNNCTCTCCACCCAAGTTGTTTGCTTGGGGTTGTGTCTTCTTTTTTATGGTTTTTTACTCTCCATTCACGGAGGTGGAGTGTTTTTTTGTTTGATTG-ATGGTACTAGGGCTCTGTATGGTCTTACGGGGTTTTCGGGTTTCTTTTTATTGGTCGGCTGCTA
APTHA      GCAATAATCTCTCATTCTTTCTCTTCTTAGATTGATACGAGCATTGCTGTTACTCAGTATTTAACTGCCTCCCTTTCCCCCTCTTTCTCTGTCTCTCTCTCATATGTTTTTCTCGTCTACTTGCGGCCACAACTTGCTGCTCACTCAATCTCTTTTCTTTTGGAACTACTCTCAACTATTTCCGCTCTTGATCCTCACAGCCTATCAGACATTCGTATAACCGCTCTTTTCAACATTTTACTCCTTTTACGCTATCCATTCTTTCCACTTTCCGTTGTGCCACGTGAAATTATTGAATTCTCTCTGTGACGTCTCACGTCCA-TACACATTCTTGTTTGCCTCTCGAAGTTCGCGTATACTCTTCTTCACAACGCTACCTAATTTACCCCCTTTTCGTCACGTCGAGATCATCACCCGTTTCCCTCTATGTCCTATGTCATTAGCCTCCCTTTCCTTATCCTCTTTTCCACTAACTTTCTCTTCCCTGGGTGTAACACGATTCTCCTCATGGTCTTTCAACATCTTCTATATTTCCCTTTCTACCACTATCCTTCCGCACCTTACCTTTCTTCTCGTCCTCGTTCAGTTTAATCAAATCTCCCTTCTTCTTGTTTATGTCAACCTCTCCACCAATAAGATAACCGCTCCTTCCTCTCTTCTCCTTTCCTATCTCCGGTTCCAAAATGCTATTTGCGCGTTGCCTGTTTGCATGACGCTTGAAATAATTTCCACTTTTTTTTTCTTTGGTGAGTTCTTTGCCATCTCGTAATGTGTTCCCTTTTTCCCCTACGCGCGGCTACCTCGATCACGCCTATCTTCTATCGTCCTTGCTATTCCCTATACCCTCAAACCTTTGCTTTCCTTTTTCTCTTCCGTCTTTCAGATACCTTACCGGGACTTAAATTGTTGACATATTTTCGTGTTCATTCAACGAAACTGATGTTGCTTCTGTTGTTTGCAATTCTGTATACGCATCCCCTTTCTCCGTATTGGTCCTAGGCTAGACCTTGCTGTTTTTCTGGTCGTTTCACCTATCTAACAATTCATAATTCTGCTTCTTCGTCAGTCTTCGACTACCGCACATGTTTCGTATCTTCAATTGTCGTCGGACAACACACTGACTCCTGCTTCTCCTTTTTTTTGACTCCAGATTACATCCCATAGTAGGCCCAACTAACCATATAAGTCACCATGTAACCCCTTAATTATAAACTTTCTCTGGTTTATTCTTTTAATCCACTACAATATTGCTTCCTTTTTTCTCCTATTATTAATAACATCTACTGAAGAGCAAACATAATCTACATTCCCATCCGATGTTATAAGTTTCTACCTGTTTCCGATTACGCTCCTGTACACTCGGTAACCTTCCGCGTTAGAGCATGGCAAGATCTTTACCCTCATAAGCCTTCCCCCTCATACACGTTTTTTCGTCTCTTTACATTCTTCCATCCGACACTTACCCGCGCGCATATGTTAATCGCATTGTCTTTTCTTTCCTTTCCCCAGGTCAGTCCTACGTTATTCAATTTCTAATGAAGCTTTCCTTCTTTTTATTGTTCACTCCCCATCTATCTCTCTGTCCTTCGTGAACCTCTGATTCAGCCCTTTCCTTTTACCGTTTGCTCTGTGTCCATCCGATTTATTCCCCTCTTCTTCCTCTTCCCTTTTTCTTATCTCTTACATTTTTTGTATAAATATCAACACAATTACGCGCTTGCCCCTTCCCGTTTGTAAACTATTCTGTTCTTTTTTAGGGATTGAGCTAGAACCCTAAGTGAGTTTTTCCACTTTTGTTGCTTACGTCCCCATGGTGCCCGTACTACTATCTTACCTTTCCGTCTCGCAAGTCAGAGAACCACTTTCTTTGTATCCTACTAAAACCTCTCAGTAGCCTTTCCGTAGTATTTGCCTTCTGTTGTTAAATCCAAATGTACCCGAGATTATTGTTTATCTAGGGCGTATTCTTTTTCTTTGTTTTCTATGTCATACACAATCCAAGGTACTGCCGTCTCTGTTTTCTTTTTTATATCTTTCTCGCTATCACTTCTTGCCTTTTTTCTGTTAAGCAGGTAGCAATCTTATGTACCTCTGGTGTCTAGCATTCCTTGTAGTTTCTATCTCTGCTACACCCTCTTCTTTTCTCCGACGCGTCTTTCCCGCAGCAATAATATTAGATTATTTCCCTTTCTCTTCCAATTGCATCCAGTTTCCTGTAGTACCATCAAATCAGCGTAATCCCTTTTCGGTTCTTTTCGAAATGAACTTGAGTTTCCTTTTACTTTTCTCCCATTTTATCTACCTTCCTTTTCGGGAACAGTGCGTATTTACTTGCTCTTTCTTATATACGCTATCCTATCACCTCTCGCGCTCGTCTTTCTTTACCTAGTATGTCACATACCTCGCTTTCCTTTATGGAGTTGTCTTTGCTTAATGACTTCTCTGGCTTCGCTGTGACATACTTCACCTGATGTTTCCGTTACAGCTCGCTTTTTCAGTCCCTTTGTCACAAAGCAGGTTTTCGGTACTTCTTGCGGTTCATCATCTCCCCATTCATCTTTCTTAGCTTCTTTCGTCCTTCCCACTTTTTTCAGGCTCCATCCCCACCCGAATTTCTATTCTTTTTTACATTTGCTNTACCTTTACCTTTCTCTTTCCCTTCTTCCATACCCCCTCCCTACCTTCGTTCCCTTTACGCACTTCAGAGATCCATATCTGTATAAACTTTTCTCTTTCGCTTATCTGATCCACATAATTCATTTTTTCTTCTCTCAATTTTTTGGAGTGTTCTTTTGGGAGGCACACCCTACTTAAGTGATGTTTGTCGTCCCTACGATAACCAAAATCTTCTTGTTTCCCGACCATGTACGTCCCTAGCCCTCCTTACGCTTTCGTTTTTGCACTTCAAACCTCTGTGTGCTCCTTCCCGCTCAAATAATTCTCCCGATGTTTTCTGTATCATCTTATCCACTTACTTTTGCGCTTAGTCGAAATGATGGTAATTCCCCCGTCTGATCTTGCCTTCGTACAATTTAGTAACATACGCTTTCTTCCCTCCCAGTGTCTTTACGTGGTCCTCCCAAAACTTCACTCGTCTGGCTCGTTTCCATTCCACCCTCTCTTCACCCTTTCTTGTTTCTATCATCAATTCCAAGCACATCCCTGATACTTAGTACCATTAAGAATCCATTATCGAAATGCAGTCATATTCCACCCCTACGTTACATGCTCTCTTTTTTTT-ATCCTTGACACTTATTAACTTATCCCCATCCGGATGCTTGTGTTCATTCGTTTCTAACCACCTCTCCTCATGGATAAGGTTGATACAGCCTTTTGTATATGGGTAAGCATAAACGACGTTTTTCTTCCCTTGATTCGGATCTGGCCTTCATTCCTCATGACTTAGCGGGTCTAACCTCGTTCTATTTCTTTCGTCTTATCTTAACGCAACTGTTCAGAATCTACATCTAATTGTCTTTTCTTCTCTTCCATTGACAATCCCACTTCCCATACAGATTTCACTTGCTCAATGGTTCTCCCTTTTTTCCTTAACAAGCTCTGCTCACTTGTTTCATTTTCGTGGACTAACTTTTGATCCTCATTTTTTTTCCTGCTAAATTAA-TCATTTTTGTGTTTGTTCTCCACCCAAGTTGTTTGCTCGGGGTTGTGTCTTCTTTTTTATGGTTTTTTACTCTCCACTCACGGAGGTGGAGTGTTTTTTTGTTTGGTTATATGGTGCTAGGGCTCTGTATGGTCTTACGGTGTTTTCGGGTTTCTTTTTATTGGTCGGCTGCTA
APTMA2     GCAATAATCTCTCACTCTTTCTCTTCTTAGATTGATACGAGCATTGCTGTTACTCAGTATTTAACTGCCTCCCTTTCCCCTTCTTTCTCTGTCTCTCTCTCATATGTTTTTCTCGTCTACTTGCGGCCACAACTTGCTGCTCACTCAATCTCTTTTCTTTTGGAACTACTCTCAACTATTTCCGCTTTTGATCCTCACAGCCTATCAGACATTCGTATAACCGCTCTTTTCAACATTTTACTCCTTTTACGCTATCCATTCTTTCCACTTTCCGTTGTGCCACGTGAAATTATTGAATTCTCTCTGTGACGTCTCACGTCCACTACACATTCTTGTTTGCCTCTCGAAGTTCGCGTATACTCTTCTTCACAACGCTACCTAATTTACCCCCTTTTCGTCACGTCGAGATCATCACCCGTTTCCCTCTATGTCCTATGTCATTAGCCTCCCTTTCCTTATCCTCTTTTCCACTGACTTTCTCTTCCCTGGGTGTAACACGATTCTCCTCATGGTCTTTCAACATCTTCTATATTTCCCTTTCTACCACTATCCTTCCGCACCTTACTTTTCTTCTCGTCCTCGTTCAGTTTAATCAAATCTCCCTTCTTCTTGTTTATGTCAACCTCTCCACCAATAAGATAACCGCTCCTTCCTCTCTTCTCCTTTCTTATCTTCGGTTCCAAAATGCTATTTGCGCGTTGCCTGTTTGCATGACGCTTGAAATAATTTCCACTTTTTTTTTCTTTGGTGAGTTCTTTGCCATCTCGTAATGTGTTCCCTTTTTCCCCTACGCGCGGCTACCTCGATCACGCCTATCTTCTATCGTCCTTGCTATTCCCTATACCCTCAAACCTTTGCTTTCCTTTTTCTCTTCCGTCTTTCAGATACCTTACCGGGACTTAAATTGTTGACATATTTTCGTGTTCATTCAACGAAACTGATGTTGCTTCTGTTGTTTGCAATTCTGTATACGCATCCCCTTTCTCCGTATTGGTCCTAGGCTAGACCTTGCTGTTTTTCTGGTCGTTTCACCTATCTAACAATTCATAATTCTGCTTCTTCGTCAGTCTTCGACTACCGCACATGTTTCGTATCTTCAATTGTCGTCGGACAACACACTGACTCCTGCTTCTCCTTTTTTTTGACTCCAGATTACATCCCATAGTAGGCCCAACTAACCATATAAGTCACCATGTAACCCCTTAATTATAAACTTTCTCTGGTTTATTCTTTTAATCCACTACAATATTGCTTCCTTTTTTCTCCTATTATTAATAACATCTACTGAAGAGCAAACATAATCTACATTCCCATCTGATGTTATAAGTTTCTACCTGTTTCCGATTACGCTCCTGTACACTCGGTAACCTTCCGCGTTAGAGCATGGCAAGATCTTTACCCTCATAAGCCTTCCCCCTCATACACGTTTTTTCGTCTCTTTACATTCTTCCAACCGACACTTACCCGCGCGCATATGTTAATCGCATTGTCTTTTCCTTCCTTTCCCCAGGTCAGTCCTACGTTATTCAATTTCTAATGAAGCTTTCCTTCTTTTTATTGTTCACTCCCCATCTATCTCTCTGTCCTTCGTGAACCTCTGATTCAGCCCTTTCCTTTTACCGTTTGCTCTGTGTCCATCCGATTTATTCCCCTCTTCTTCCTCTTCCCTTTTTCTTATCTCTTACATTTTTTGTATAAATATCAACACAATTACGCGCTTGCCCCTTCCCGTTTGTAAACTATTCTGTTCTTTTTTAGGGATTGAGCTAGAACCCTAAGTGAGTTTTTCCACTTTTGTTGCTTACGTCCCCATGGTGCCCGTACTACTATCTTACCTTTCCGTCTCGCAAGTCAGAGAACCACTTTCTTTGTATCCTACTAAAACCTCTCAGTAGCCTTTCCGTAGTATTTGCCTTCTGTTGTTAAATCCAAATGTACCCGAGATTATTGTTTATCTAGGGCGTATTCTTTTTCTTTGTTTTCTATGTCATGCACAATCCAAGGTACTGCCGTCTCTGTTTTCTTTTTTATATCTTTCTCGCTATCACTTCTTGCCTTTTTTCTGTTAAGCAGGTAGCAATCTTATGTACCTCTGGTGTCTAGCATTCCTTGTAGTTTCTATCTCTGCTACACCCTCTTCTTTTCTCCGACGCGTCTTTCCCGCAGCAATAATATTAGATTATTTCCCTTTCTCTTCCAATTGCATCCAGTTTCCTGTAGTACCATCAAATCAGCGTAATCCCTTTTCGGTTCTTTTCGAAATGAACTTGAGTTTCCTTTTACTTTTCTCCCATTTTATCTACCTTCCTTTTCGGGAACAGTGCGTATTTACTTGCTCTTTCTTATATATGCTATCCTATCACCTCTCGCGCTCGTCTTTCTTTACCTAGTATGTCACATACCTCGCTTTCCTTTATGGAGTTGTCTTTGCTCAATGACTTCTCTGGCTTCGCTGTGACATACTTCACCTGATGTTTCCGTTACAGCTCGCTTTTTCAGTCCCTTTGTCACAAAGCAGGTTTTCGGTACTTCTTGTGGTTCATCATCTCCCCATTCATCTTTCTTAGCCTCTTTCGTCCTTCCCACTTTTTTCAGGCTCCATCCCCACCCGAATTTCTATTCTTTTTTACATTTGCTNTACCTTTACCTTTCTCTTTCCTTTCTTCCATACCCCCCCCCTACCTTCGTTCCTTTTACGCACTTCAGAGATCCATATCTGTATAAACTTTTCTCTTTCGCTTATCCGATCCACATAATTCATTTTTTCTTCTCTCAATTTTTTGGAGTGTTCTTTTGGGAGGCACACCCTACTTAAGTGATGTTTGTCGTCCCTACGATAACCAAAATCTTCTTGTTTCCCGACCATGTACGTCCCTAGCCCTCCTTACGCTTTCGTTTTTGCACTTCAAACCTCTGTGTGCTCCTTCCCGCTCAAATAATTCTCCCGATGTTTTCTGTATCATCTTATCCACTTACTTTTGCGCTTAATCGAAATGATGGTAATTCCCCCGTCTGATCTTGCCTTCGTACAATTTAGTAACATACGCTTTCTTCCCTCCCAGTGTCTTTACGTGGTCCTCCCAAAACTTCACTCGTCTGGTTCGTTTCCATTCCACCCTCTCTCCACCCTTTCTCGTTTCTATCATCAATTCCAAACACATCCCTGATACTTAGTACCATTAGGAATCCATTATCGAAATGCAGTCATATTCCACCCCTACGTTACATGCTCTCTTTTTTTT-ATCCTTGACACTTATTAACTTATCCCCATCCGGATGCTTGTGTTCATTCGTTTCTAACCACCTCTCCTCATGGATAAGGTTGATACAGCCTTTTGTATATGGGTAAGCATAAACGACGTTTTTCTTCCCTTGATTCGGATCTGGCCTTCATTCCTCATGACTTAGCGGGTCTAACCTCGTTCTATTTCTTTCGTCTTATCTTAACGCAACTGTTCAGAATCTACATCTAATTGTCTTTTCTTCTCTTCCATTGACAATCCCACTTCCCATACAGATTTCACTTGCTCAATGGTTCTCCCTTTTTTCCTTAACAAGCTCTGCTCATTTGTTTCATTTTCGTGGACTAACTTCTGATCCTCATTTTTTTTCTTGCTAAATTAA-TCATTTTTGTGTTTGTTCTCCACCCAAGTTGTTTGCTCGGGGTTGTGTCTTCTTTTTTATGGTTTTTTACTCTCCACTCACGGGGGTGGAGTGTTTTTTTGTTTGGTTATATAGTGCTAGGGCTCTGTATGGTCTTACGGTGTTTTCGGGTTTCTTTTTATTGGTCGGCTGCTA
APTMA      GCAATAATCTCTCACTCTTTCTCTTCTTAGATTGATACGAGCATTGCTGTTACTCAGTATTTAACTGCCTCCCTTTCCCCTTCTTTCTCTGTCTCTCTCTCATATGTTTTTCTCGTCTACTTGCGGCCACAACTTGCTGCTCACTCAATCTCTTTTCTTTTGGAACTACTCTCAACTATTTCCGCTTTTGATCCTCACAGCCTATCAGACATTCGTATAACCGCTCTTTTCAACATTTTACTCCTTTTACGCTATCCATTCTTTCCACTTTCCGTTGTGCCACGTGAAATTATTGAATTCTCTCTGTGACGTCTCACGTCCACTACACATTCTTGTTTGCCTCTCGAAGTTCGCGTATACTCTTCTTCACAACGCTACCTAATTTACCCCCTTTTCGTCACGTCGAGATCATCACCCGTTTCCCTCTATGTCCTATGTCATTAGCCTCCCTTTCCTTATCCTCTTTTCCACTGACTTTCTCTTCCCTGGGTGTAACACGATTCTCCTCATGGTCTTTCAACATCTTCTATATTTCCCTTTCTACCACTATCCTTCCGCACCTTACTTTTCTTCTCGTCCTCGTTCAGTTTAATCAAATCTCCCTTCTTCTTGTTTATGTCAACCTCTCCACCAATAAGATAACCGCTCCTTCCTCTCTTCTCCTTTCTTATCTTCGGTTCCAAAATGCTATTTGCGCGTTGCCTGTTTGCATGACGCTTGAAATAATTTCCACTTTTTTTTTCTTTGGTGAGTTCTTTGCCATCTCGTAATGTGTTCCCTTTTTCCCCTACGCGCGGCTACCTCGATCACGCCTATCTTCTATCGTCCTTGCTATTCCCTATACCCTCAAACCTTTGCTTTCCTTTTTCTCTTCCGTCTTTCAGATACCTTACCGGGACTTAAATTGTTGACATATTTTCGTGTTCATTCAACGAAACTGATGTTGCTTCTGTTGTTTGCAATTCTGTATACGCATCCCCTTTCTCCGTATTGGTCCTAGGCTAGACCTTGCTGTTTTTCTGGTCGTTTCACCTATCTAACAATTCATAATTCTGCTTCTTCGTCAGTCTTCGACTACCGCACATGTTTCGTATCTTCAATTGTCGTCGGACAACACACTGACTCCTGCTTCTCCTTTTTTTTGACTCCAGATTACATCCCATAGTAGGCCCAACTAACCATATAAGTCACCATGTAACCCCTTAATTATAAACTTTCTCTGGTTTATTCTTTTAATCCACTACAATATTGCTTCCTTTTTTCTCCTATTATTAATAACATCTACTGAAGAGCAAACATAATCTACATTCCCATCTGATGTTATAAGTTTCTACCTGTTTCCGATTACGCTCCTGTACACTCGGTAACCTTCCGCGTTAGAGCATGGCAAGATCTTTACCCTCATAAGCCTTCCCCCTCATACACGTTTTTTCGTCTCTTTACATTCTTCCAACCGACACTTACCCGCGCGCATATGTTAATCGCATTGTCTTTTCCTTCCTTTCCCCAGGTCAGTCCTACGTTATTCAATTTCTAATGAAGCTTTCCTTCTTTTTATTGTTCACTCCCCATCTATCTCTCTGTCCTTCGTGAACCTCTGATTCAGCCCTTTCCTTTTACCGTTTGCTCTGTGTCCATCCGATTTATTCCCCTCTTCTTCCTCTTCCCTTTTTCTTATCTCTTACATTTTTTGTATAAATATCAACACAATTACGCGCTTGCCCCTTCCCGTTTGTAAACTATTCTGTTCTTTTTTAGGGATTGAGCTAGAACCCTAAGTGAGTTTTTCCACTTTTGTTGCTTACGTCCCCATGGTGCCCGTACTACTATCTTACCTTTCCGTCTCGCAAGTCAGAGAACCACTTTCTTTGTATCCTACTAAAACCTCTCAGTAGCCTTTCCGTAGTATTTGCCTTCTGTTGTTAAATCCAAATGTACCCGAGATTATTGTTTATCTAGGGCGTATTCTTTTTCTTTGTTTTCTATGTCATGCACAATCCAAGGTACTGCCGTCTCTGTTTTCTTTTTTATATCTTTCTCGCTATCACTTCTTGCCTTTTTTCTGTTAAGCAGGTAGCAATCTTATGTACCTCTGGTGTCTAGCATTCCTTGTAGTTTCTATCTCTGCTACACCCTCTTCTTTTCTCCGACGCGTCTTTCCCGCAGCAATAATATTAGATTATTTCCCTTTCTCTTCCAATTGCATCCAGTTTCCTGTAGTACCATCAAATCAGCGTAATCCCTTTTCGGTTCTTTTCGAAATGAACTTGAGTTTCCTTTTACTTTTCTCCCATTTTATCTACCTTCCTTTTCGGGAACAGTGCGTATTTACTTGCTCTTTCTTATATATGCTATCCTATCACCTCTCGCGCTCGTCTTTCTTTACCTAGTATGTCACATACCTCGCTTTCCTTTATGGAGTTGTCTTTGCTCAATGACTTCTCTGGCTTCGCTGTGACATACTTCACCTGATGTTTCCGTTACAGCTCGCTTTTTCAGTCCCTTTGTCACAAAGCAGGTTTTCGGTACTTCTTGTGGTTCATCATCTCCCCATTCATCTTTCTTAGCCTCTTTCGTCCTTCCCACTTTTTTCAGGCTCCATCCCCACCCGAATTTCTATTCTTTTTTACATTTGCTNTACCTTTACCTTTCTCTTTCCTTTCTTCCATACCCCCCCCCTACCTTCGTTCCTTTTACGCACTTCAGAGATCCATATCTGTATAAACTTTTCTCTTTCGCTTATCCGATCCACATAATTCATTTTTTCTTCTCTCAATTTTTTGGAGTGTTCTTTTGGGAGGCACACCCTACTTAAGTGATGTTTGTCGTCCCTACGATAACCAAAATCTTCTTGTTTCCCGACCATGTACGTCCCTAGCCCTCCTTACGCTTTCGTTTTTGCACTTCAAACCTCTGTGTGCTCCTTCCCGCTCAAATAATTCTCCCGATGTTTTCTGTATCATCTTATCCACTTACTTTTGCGCTTAATCGAAATGATGGTAATTCCCCCGTCTGATCTTGCCTTCGTACAATTTAGTAACATACGCTTTCTTCCCTCCCAGTGTCTTTACGTGGTCCTCCCAAAACTTCACTCGTCTGGTTCGTTTCCATTCCACCCTCTCTCCACCCTTTCTCGTTTCTATCATCAATTCCAAATACATCCCTGATACTTAGTACCATTAGGAATCCATTATCGAAATGCAGTCATATTCCACCCCTACGTTACATGCTCTCTTTTTTTT-ATCCTTGACACTTATTAACTTATCCCCATCCGGATGCTTGTGTTCATTCGTTTCTAACCACCTCTCCTCATGGATAAGGTTGATACAGCCTTTTGTATATGGGTAAGCATAAACGACGTTTTTCTTCCCTTGATTCGGATCTGGCCTTCATTCCTCATGACTTAGCGGGTCTAACCTCGTTCTATTTCTTTCGTCTTATCTTAACGCAACTGTTCAGAATCTACATCTAATTGTCTTTTCTTCTCTTCCATTGACAATCCCACTTCCCATACAGATTTCACTTGCTCAATGGTTCTCCCTTTTTTCCTTAACAAGCTCTGCTCATTTGTTTCATTTTCGTGGACTAACTTCTGATCCTCATTTTTTTTCTTGCTAAATTAA-NNNNNNNNNNNNNNNNNNNNNNNNNNNNNNNNNNNNNNNNNNNNNNNNNNNNNNNNNNNNNNNNNNNNNNNNNNNNNNNNNNNNNNNNNNNNNNNNNNNNNNNNNNNNNNNNNNNNNNNNNNNNNNNNNNNNNNNNNNNNNNNNNNNNNNNNNNNNNNNNNNNNNNNNNNNNNN
APTOW      GCAATCATCTCTCATTCTTTCTCTTCTTAGATTGATACGAGCATTGCTGTTACTCAGTATTTAACTGCCTCCCTTTCCCCTTCTTTCTCTGTCTCTCTCTCATATGTTTTTCTCGTCTACTTGCGGCCACAACTTGCTGCTCACTCAATCTCTTTTCTTTTGGAACTACTCTCAACTATTTCCGCTTTTGATCCTCACAGCCTATCAGACATTCGTATAACCGCTCTTTTCAACATTTTACTCCTTTTACGCTATCCATTCTTTCCACTTTCCGTTGTGCCACGTGAAATTATTGAATTCTCTCTGTGACGTCTCACGTCCATTACACATTCTTGTTTGCCTCTCGAAGTTCGCGTATACTCTTCTTCACAACGCTACCTAATTTACCCCCTTTTCGTCACGTCGAGATCATCACCCGTTTCCCTCTATGTCCTATGTCATTAGCCTCCCTTTCCTTATCCTCTTTTCCACTAACTTTCTCTTCCCTGGGTGTAACACGATTCTCCTCATGGTCTTTCAGCATCTTCTATATTTCCCTTTCTACCACTATCCTTCCGCACCTTACCTTTCTTCTCGTCCTCGTTCAGTTTAATCAAATCTCCCTTCTTCTTGTTTATGTCAACCTCTCCACCAATAAGATAACCGCTCCTTCCTCTCTTCTCCTTTCCTATCTCCGGTTCCAAAATGCTATTTGCGCGTTGCCTGTTTGCATGACGCTTGAAATAATTTCCACTTTTTTTTTCTTTGGTGAGTTCTTTGCCATCTCGTAATGTGTTCCCTTTTTCCCCTACGCGCGGCTACCTCGATCACGCCTATCTTCTATCGTCCTTGCTATTCCCTATACCCTCAAACCTTTGCTTTCCTTTTTCTCTTCCGTCTTTCAGATACCTTACCGGGACTTAAATTGTTGACATATTTTCGTGTTCATTCAACGAAACTGATGTTGCTTCTGTTGTTTGCAATTCTGTATACGCATCCCCTTTCTCCGTATTGGTCCTAGGCTAGACCTTGCTGTTTTTCTGGTCGTTTCACCTATCTAACAATTCATAATTCTGCTTCTTCGTCAGTCTTCGACTACCGCACATGTTTCGTATCTTCAATTGTCGTCGGACAACACACTGACTCCTGCTTCTCCTTTTTTTTGACTCCAGATTACATCCCATAGTAGGCCCAACTAACCATATAAGTCACCATGTAACCCCTTAATTATAAACTTTCTCTGGTTTATTCTTTTAATCCACTACAATATTGCTTCCTTTTTTCTCCTATTATTAATAACATCTACTGAAGAGCAAACATAATCTACATTCCCATCCGATGTTATAAGTTTCTACCTGTTTCCGATTACGCTCCTGTACACTCGGTAACCTTCCGCGTTAGAGCATGGCAAGATCTTTACCCTCATAAGCCTTCCCCCTCATACACGTTTTTTCGTCTCTTTACATTCTTCCATCCGACACTTACCCGCGCGCATATGTTAATCGCATTGTCTTTTCTTTCCTTTCCCCAGGTCAGTCCTACGTTATTCAATTTCTAATGAAGCTTTCCTTCTTTTTATTGTTCACTCCCCATCTATCTCTCTGTCCTTCGTGAACCTCTGATTCAGCCCTTTCCTTTTACCGTTTGCTCTGTGTCCATCCGATTTATTCCCCTCTTCTTCCTCTTCCTTTTTTCTTATCTCTTACATTTTTTGTATAAATATCAACACAATTACGCGCTTGCCCCTTCCCGTTTGTAAACTATTCTGTTCTTTTTTAGGGATTGAGCTAGAACCCTAAGTGAGTTTTTCCACTTTTGTTGCTTACGTCCCCATGGTGCCCGTACTACTATCTTACCTTTCCGTCTCGCAAGTCAGAGAACCACTTTCTTTGTATCCTACTAAAACCTCTCAGTAGCCTTTCCGTAGTATTTGCCTTCTGTTGTTAAATCCAAATGTACCCGAGATTATTGTTTATCTAGGGCGTATTCTTTTTCTTTGTTTTCTATGTCATACACAATCCAAGGTACTGCCGTCTCTGTTTTCTTTTTTATATCTTTCTCGCTATCACTTCTTGCCCTTTTTCTGTTAAGCAGGTAGCAATCTTATGTACCTCTGGTGTCTAGCATTCCTTGTAGTTTCTATCTCTGCTACACCCTCTTCTTTTCTCCGACGCGTCTTTCCCGCAGCAATAATATTAGATTATTTCCCTTTCTCTTCCAATTGCATCCAGTTTCCTGTAGTACCATCAAATCAGCGTAACCCCTTTTCGGTTCTTTTCGAAATGAACTTGAGTTTCCTTTTACTTTTCTCCCATTTTATCTACCTTCCTTTTCGGGAACAGTGCGTATTTACTTGCTCTTTCTTATATACGCTATCCTATCACCTCTCGCGCTCGTCTTTCTTTACCTAGTATGTCACATACCTCGCTTTCCTTTATGGAGTTGTCTTTGCTTAATGACTTCTCTGGCTTCGCTGTGACATACTTCACCTGATGTTTCCGTTACAGCTCGCTTTTTCAGTCCCTTTGTCACAAAGCAGGTTTTCGGTACTTCTTGCGGTTCATCATCTCCCCATTCATCTTTCTTAGCTTCTTTCGTCCTTCCCACTTTTTTCAGGCTCCATCCCCACCCGAATTTCTATTCTTTTTTACATTTGCTNTACCTTTACCTTTCTCTTTCCCTTCTTCCATACCCCCTCCCTACCTTCGTTCTCTTTACGCACTTCAGAGATCCATATCTGTATAAACTTTTCTCTTTCGCTTATCTGATCCACATAATTCATTTTTTCTTCTCTCAATTTTTTGGAGTGTTCTTTTGGGAGGCACACCCTACTTAAGTGATGTTTGTCGTCCCTGCGATAACCAAAATCTTCTTGTTTCCCGACCATGTACGTCCCTAGCCCTCCTTACGCTTTCGTTTTTGCACTTCAAACCTCTGTGTGCTCCTTCCCGCTCAAATAATTCTCCCGATGTTTTCTGTATCATCTTATCCACTTACTTTTGCGCTTAGTCGAAATGATGGTAATTCCCCCGTCTGATCTTGCCTTCGTACAATTTAGTAACATACGCTTTCTTCCCTCCCAGTGTCTTTACGTGGTCCTCCCAAAACTTCACTCGTCTGGTTCGTTTCCATTCCACCCTCTCTTCACCCTTTCTTGTTTCTATCATCAATTTCAAGCACATCCCTGATACTTAGTACCATTAAGAATCCATTATCGAAATGCAGTCATATTCCACCCCTACGTTACATGCTCTCTTTTTTTT-ATCCTTGACACTTATTAACTTATCCCCATCCGGATGCTTGTGTTCATTCGTTTCTAACCACCTCTCCTCATGGATAAGGTTGATACAGCCTTTTGTATATGGGTAAGCATAAACGACGTTTTTCTTCCCTTGATTCGGATCTGGCCTTCATTCCTCATGACTTAGCGGGTCTAACCTCGTTCTATTTCTTTCGCCTTATCTTAACGCAACTGTTCAGAATCTACATCTAACTGTCTTTTCTTCTCTTCCATTGACAATCCCACTTCCCATACAGATTTCACTTGCTCAATGGTTCTCCCTTTTTTCCTTAACAAGCTCTGCTCACTTGTTTCATTTTCGTGGACTAACTTTTGATCCTCATTTTTTTTCCTGCTAAATTAA-TCATTTTTGTGTTTGTTCTCCACCCAAGTTGTTTGCTCGGGGTTGTGTCTTCTTTTTTATGGTTTTTTACTCTCCACTCACGGAGGTGGAGTGTTTTTTTGTTTGGTTATATGGTGCTAGGGCTCTGTATGGTCTTACGGTGTTTTCGGGTTTCTTTTTATTGGTCGGCTGCTA
CASBE      ACTGTAATCTCTCACTCTTTCTCTTCTTAGATTGATACGAGCATTGCTGTTACTCAGTATTTAACTGCCCCCCTTTTTCCTTCTTTCTCTGTCTCTCTCTCATATGTTTTTCTCGTCTACTTGCGGCCACAACTTGCTGCTCACTCAATCTCTTTTCTTTTGGGACTACTCTCAACTATTTCCGCTCTTGATCCTCACAGCCTATCAGACATTCGTATAACCGCTCTTTTCAACATTTTACTCCTTTTACGCTATCCATTCTCTCCACTTTCCGTTGTGCCACGTGAAATTATTGAATTCTCTCTGTGACGTCTCACGTCCA-TACACATTGCTGTTTGCCTCTCGAAGTTCGCGTATACTCTTCTTCACAACGCTACCTAATTTACCCCCTTTTCGTCACGCCGAGATCATCACCCGTTTCTCTCTATGTCCTATGTCATTAGCCTTCCTTTCCTTATCCTCTTTTCCCCTACCTTCCTCTTCCCTGGGTGTAACACGATTCTCCTCATGGTCTTTTAACATCTTCTATATTTCCCTTTCTACCACTATCCTTCCGCACCTTACCTTTCTTCTCGTCCTCGTCCAGTTTAATCAAATCCCCTTTCTTCTTGTTTATGTCAACCTCTCCACCAATAAGATAAACCCTCCTTCCTCCCTTCTCCTTTCCTATCTTCGGTTCCAAAATGCTATTTGCGCGTTGCCTGTTTGCATGACGCTTGAAATAATTTCCACTTTTTTTTTCTTTGGTGAGTTCTTTGCCATCTCGTAATGTGTTCCCTTTTTCCCCTACGCGCGGCTACCTCGATCACGCCTATCTTCTATCGTCCTTGCTATTCCCTATACCCTCAAACCTTTGCTTTCCTTTTTCTCTTCCGTCTTTCAGATACCTTACCGGGACTTAAATTGTTGACATATTTTCGTGTTCATTCAACGAAACTGATGTTGCTTCTGTTGTTTGCAATTCTGTATACGCATCCCCTTTCTCCGTATTGGTCCTAGGCTAGACCTTGCTGTTTTTCTGGTCGTTTCACCTATCTAACAATTCATAATTCTGCTTCTTCGTCAGTCTTCGACTACCGCACATGTTTCGTATCTTCAATTGTCGTCGGACAACACACTGACTCCTGCTTCTCCTTTTTTTTGACTCCAGATCACATTCCATAGTAGGCCCAACTAACCATATAAGTCACCATGTAACCCCTTAATTATAAACTTTCTCTGGTTTATTCTTTTAATCCACTACAATATTGCTTCCTTTTTTCTCCTATTATTAATAACATCTACTGAAGAGCAAACATAATCTACATTCCCATCCGATGTTATAAGTTTCTACCTGTTTCCGATTACGCTCCTGTACACTCGGTAACCTTCCGCGTTAGAGCATGGCAAGATCTTTACCCTCATAAGCCTTCTCCCTCATACACGTTTTTCCGCTTTTTTACATTCTTCCACCCAACATCCACCCGCGCGCATATGTTAATCGCATTGTCTTTTCTTTCTTTTCCCGGGGTCAGTCCTATGTTATTCAATTCCTAACGAAGCTTTCCTTTTTTTTATTGTTCACTCCCCATCTATCTCTCTGTCCTTCGTGAACCTCTGATTCAGCCCCTTCCTTTTACCGTTTGCTCTGTGTCCATCCGATTTATTCCCCTCTTCTTCCTCTTCCCTTTTTCTTATCTCTTACATTTTTTGTATAAATATCAACACAATTACGCGCTTGCCCCTTCCCGTTTGTAAGCTATTCTGTTCTTTTTTAGGGATTGAGCTAGAACCCTAAGTGAGTTTTTCCACTTTTGTTGCTTACGTCCCCATGGTGCCCGTACTACTATCTTACCTTTCCGTCTCGCAAGTCAGAGAACTACTCTCTTTGTATCCTACTAAAACCTCTCAGTAGCCTTTCCGTAGTATTTGCCTTCTGTTGTTATATCCAAATGTACCCGAGATTATTGTTTATCTAGGGCGTATTCTTTTTCTCTGTTTCCTATGTCACACACAATCCAAGGTACTGCCGTCTCTGTTTTCTTTTTTATATCTTTCTCGCTATCACTTCTTGCCTTTTTTCTGTTAAGCAGGTAGCAATCTTATGTACCTCTGGTGTCTAGCATTCCTTGTAGTTTCTATCTCTGCTACACCCTCTTCTTTTCTCCGACGCGTCTTTCCCGCAGCAATAATATTAGATTATTTCCTTTTCCCTTCCAATTGCACCCAGTTTCCTGTAGTACCATCAAATCAGCGTAATCCCTTTTCGGTTCTTTTCGAAATAAACTTGAGTTTCCTTTTACTTTTCTCCCATTTTATCTACCTTCCTTTTCGGGAACAGTGCGTATTTACTTGCTCTTTCTTATACACGCTATCCTATCACCTCTCGCGCTCGTCTTTCTTTACCTAGTATGTCACATACCTCGCTTTCCTTTATGGAGTTGTCTTTGCTCCATGTCTTCTCTGGCTTCGCTGTGACATACTTCACCTGATGTTTCCGTTACAGCTCGCTTTTTCAGTCCCTTTGTCACAAAGCAGGTTTTCGGTACTTCTTGCGGTTCATCATCTCCCCATTCATCTTCCTTAGCCCCTTTCGTCCTTCCCACTTTTTTCAGGCCCCATCCTAACACGAATTTCTATTCTTTTTTACATTCGTTATGCCTTTACCTTTCTCTTTTCTTTCTTCCATAACCTCTCCCTACCTTCGTTCTCTTTACGCACTTCAGAGATCCATATCTGTATAAACTTTTCTCTTTCGCTTATCCGATCCACATCATTTATTCTTTCTTCTCTCAATTTTTTGGAGTGTTCTTTTGGGAGGCACACCCTACTTAAGTGATGTTTGTCGTCCCTACGATAACCAACATCTTCTTGTTTCCCGACCATGTACGTCCCTAGCCCTCCTTACGCTTTCGTTTTTGCACTTCAAACCTCCGTGTGCTCCTTCCCGCTCAAATAATTCTCCCGATGTTTTCTGTATCATCTTATCCACTTACTTTTGCGCTTAGTGGAAATGATGGTAATTCCCCCGTCTGGTCTTGCCTTCGTACAATTTAGTAACATACGCTTTCTTCCCTCCCAGTGTCTTTACGTCGTCCTCCTAAACCCTCACTCGTCTGGTTCGTTTCCATTCCACCCTCTCTTCATCCTTTCTTGTTTCTATTATCAATCCCAAACACATCTCTGATACTTAGTACTTTTAAGAATCCATTATCGAAATGCAGTCATATTCCACCCCTACGTTACATGCTCTCTTTTTTCCAGTCCATGACACTTATTAGCTTATCCCCATCCGGATGCTTGTGTTCATTCGTTTCTAACCACCTCTCCTCACGGATAAGGTTGATACAGCCTTTTGTATATGGGTAAGCATAAACGACGTTTTTCTTCCCTTGATTCGGATCTGGCCTTCATTCCTCATGACTTAGCGGGTCTAACCTCGTTCTATTTCTTTCGTCTTATCTTAACGCAACTGTTCAGAATCTACATCTAATTGTCTTTTCTTTTCTTCCATTGACAATCCCACTTCCCATACAGATTTCACTTGCTCAATGGTTCTCCCTTTTTTTCTTAACAAGCTCTGCTCATTTGTTTCATTTTCGTGGACTAACTTTTGATCCTCATTTTTTTTCCTGCTAAATTAAANNNNNNNNNNNNNNNNNNNNNNNNNNNNNNNNNNNNNNNNNNNNNNNNNNNNNNNNNNNNNNNNNNNNNNNNNNNNNNNNNNNNNNNNNNNNNNNNNNNNNNNNNNNNNNNNNNNNNNNNNNNNNNNNNNNNNNNNNNNNNNNNNNNNNNNNNNNNNNNNNNNNNNNNNNNNNN
CASCA      ACTGTAATCTCTCACTCTTTCTCTTCTTAGATTGATACGAGCATTGCTGTTACTCAGTATTTAACTGCCCCCCTTTTTCCTTCTTTCTCTGTCTCTCTCTCATATGTTTTTCTCGTCTACTTGCGGCCACAACTTGCTGCTCACTCAATCTCTTTTCTTTTGGAACTACTCTCAACTATTTCCGCTCTTGATCCTCACAGCCTATCAGACATTCGTATAACCGCTCTTTTCAACATTTTACTCCTTTTACGCTATCCATTCTCTCCACTTTCCGTTGTGCCACGTGAAATTATTGAATTCTCTCTGTGACGTCTCACGTCCA-TACACATTGCTGTTTGCCTCTCGAAGTTCGCGTATACTCTTCTTCACAACGCTACCTAATTTACCCCCTTTTCGTCACGCCGAGATCATCACCCGTTTCTCTCTATGTCCTATGTCATTAGCCTCCCTTTCCTTATCCTCTTTTCCCCTACCTTCTTCTTCCCTGGGCGTAACACGATTCTCCTCATGGTCTTTTAACATCTTCTATATTTCCCTTTCTACCACTATCCTTCCGCACCTTACCTTTCTTCTCGTCCTCGTTCAGTTTAATCAAATCCCCTTTCTTCTTGTTTATGTCAACCTCTCCACCAATAAGATAAACCCTCCTTCCTCCCTTCTCCTTTCCTATCTTCGGTTCCAAAATGCTATTTGCGCGTTGCCTGTTTGCATGACGCTTGAAATAATTTCCACTTTTTTTTTCTTTGGTGAGTTCTTTGCCATCTCGTAATGTGTTCCCTTTTTCCCCTACGCGCGGCTACCTCGATCACGCCTATCTTCTATCGTCCTTGCTATTCCCTATACCCTCAAACCTTTGCTTTCCTTTTTCTCTTCCGTCTTTCAGATACCTTACCGGGACTTAAATTGTTGACATATTTTCGTGTTCATTCAACGAAACTGATGTTGCTTCTGTTGTTTGCAATTCTGTATACGCATCCCCTTTCTCCGTATTGGTCCTAGGCTAGACCTTGCTGTTTTTCTGGTCGTTTCACCTATCTAACAATTCATAATTCTGCTTCTTCGTCAGTCTTCGACTACCGCACATGTTTCGTATCTTCAATTGTCGTCGGACAACACACTGACTCCTGCTTCTCCTTTTTTTTGACTCCAGATCACATTCCATAGTAGGCCCAACTAACCATATAAGTCACCATGTAACCCCTTAATTATAAACTTTCTCTGGTTTATTCTTTTAATCCACTACAATATTGCTTCCTTTTTTCTCCTATTATTAATAACATCTACTGAAGAGCAAACATAATCTACATTCCCATCCGATGTTATAAGTTTCTACCTGTTTCCGATTACGCTCCTGTACACTCGGTAACCTTCCGCGTTAGAGCATGGCAAGATCTTTACCCTCATAAGCCTTCTCCCTCATACACGTTTTTCCGCTTTTTTACATTCTTCCACCCAACACCCACCCGCGCGCATATGTTAATCGCATTGTCTTTTCTTTCTTTTCCCGGGGTCAGTCCTATGTTATTCAATTCCTAACGAAGCTTTCCTTTTTTTTATTGTTCACTCCCCATCTATCTCTCTGTCCTTCGTGAACCTCTGATTCAGCCCCTTCCTTTTACCGTTTGCTCTGTGTCCATCCGATTTATTCCCCTCTTCTTCCTCTTCCCTTTTTCTTATCTCTTACATTTTTTGTATAAATATCAACACAATTACGCGCTTGCCCCTTCCCGTTTGTAAGCTATTCTGTTCTTTTTTAGGGATTGAGCTAGAACCCTAAGTGAGTTTTTCCACTTTTGTTGCTTACGTCCCCATGGTGCCCGTACTACTATCTTACCTTTCCGTCTCGCAAGTCAGAGAACTACTCTCTTTGTATCCTACTAAAACCTCTCAGTAGCCTTTCCGTAGTATTTGCCTTCTGTTGTTATATCCAAATGTACCCGAGATTATTGTTTATCTAGGGCGTATTCTTTTTCTCTGTTTCCTATGTCACACACAATCCAAGGTACTGCCGTCTCTGTTTTCTTTTTTATATCTTTCTCGCTATCACTTCTTGCCTTTTTTCTGTTAAGCAGGTAGCAATCTTATGTACCTCTGGTGTCTAGCATTCCTTGTAGTTTCTATCTCTGCTACATCCTCTTCTTTTCTCCGACGCGTCTTTCCCGCAGCAATAATATTAGATTATTTCCTTTTCCCTTCCAATTGCACCCAGTTTCCTGTAGTACCATCAAATCAGCGTAATCCCTTTTCGGTTCTTTTCGAAATAAACTTGAGTTTCCTTTTACTTTTCTCCCATTTTATCTACCTTCCTTTTCGGGAACAGTGCGTATTTACTTGCTCTTTCTTATACACGCTATCCTATCACCTCTCGCGCTCGTCTTTCTTTACCTAGTATGTCACATACCTCGCTTTCCTTTATGGAGTTGTCTTTGCTCCATGTCTTCTCTGGCTTCGCTGTGACATACTTCACCTGATGTTTCCGTTACAGCTCGCTTTTTCAGTCCCTTTGTCACAAAGCAGGTTTTCGGTACTTCTTGCGGTTCATCATCTCCCCATTCATCTTCCTTAGCCCCTTTCGTCCTTCCCACTTTTTTCAGGTCCCATCCTAACACGAATTTCTATTCTTTTTTACATTCGTTATGCCTTTACCTTTCTCTTTTCTTTCTTCCATAACCTCTCCCTACCTTCGTTCTCTTTACGCACTTCAGAGATCCATATCTGTATAAACTTTTCTCTTTCGCTTATCCGATCCACATCATTTATTCTTTCTTCTCTCAATTTTTTGGAGTGTTCTTTTGGGAGGCACACCCTACTTAAGTGATGTTTGTCGTCCCTACGATAACCAACATCTTCTTGTTTCCCGACCATGTACGTCCCTAGCCCTCCTTACGCTTTCGTTTTTGCACTTCAAACCTCCGTGTGCTCCTTCCCGCTCAAATAATTCTCCCGATGTTTTCTGTATCATCTTATCCACTTACTTTTGCGCTTAGTGGAAATGATGGTAATTCCCCCGTCTGGTCTTGCCTTCGTACAATTTAGTAACATACGCTTTCTTCCCTCCCAGTGTCTTTACGTCGTCCTCCTAAACCCTCACTCGTCTGGTTCGTTTCCATTCCACCCTCTCTTCATCCTTTCTTGTTTCTATTATCAATCCCAAACACATCTCTGATACTTAGTACTTTTAGGAATCCATTATCGAAATGCAGTCATATTCCACCCCTACGTTACATGCTCTCTTTTTTCCAGTCCATGACACTTATTAGCTTATCCCCATCCGGATGCTTGTGTTCATTCGTTTCTAACCACCTCTCCTCACGGATAAGGTTGATACAGCCTTTTGTATATGGGTAAGCATAAACGACGTTTTTCTTCCCTTGATTCGGATCTGGCCTTCATTCCTCATGACTTAGCGGGTCTAACCTCGTTCTATTTCTTTCGTCTTATCTTAACGCAACTGTTCAGAATCTACATCTAATTGTCTTTTCTTTTCTTCCATTGACAATCCCACTTCCCATACAGATTTCACTTGCTCAATGGTTCTCCCTTTTTTTCTTAACAAGCTCTGCTCATTTGTTTCATTTTCGTGGACTAACTTTTGATCCTCATTATTTTTCCTGCTAAATTAAATCATTTTTGTGTTTGCTCTCCACCCAAGTTGTTTGCTTGGGGTTGTGTCTTCTTTTTTATGGTTTTTTACTCTCCACTCACGGAGGTTGAGTGTCTTTTTGTTTGATTGTGTAGTGCTAGGGCTCTGTATGGTCTTACGGCGTTTTCGGGTTTCTTTTTATTGGTCGGCTGCTA
DRONO2     ATTGTAATCTCTCACTCTTTCTCTTCTTAGATTGATACGAGCATTGCTGTTACTCAGTATTTAACTGCCCCCCTTTTTCCTTCTTTCTCTGTCTCTCTCTCATATGTTTTTCTCGTCTACTTGCGGCCACAACTTGCTGCTCACTCAATCTCTTTTCTTTTGGAACTACTCTCAACTATTTCCGCTCTTGATCCTCACAGCCTATCAGACATTCGTATAACCGCTCTTTTCAACATTTTACTCCTTTTACGCTATCCATTCTCTCTACTTTCCGTTGTGCCACGTGAAATTATTGAATTCTCTCTGTGACGTCTCACGTCCA-TACACATTGCTGTTCGCCTCTCGAAGTTCGCGTATACTCTTCTTCACAACGCTACCTAATTTACCCCCTTTTCGTCACGCCGAGATCATCACCCGTTTCCCTCTATGTCCTATGTCATTAGCCTCCCTTTCCTTATCCTCTTTTCCCCTACCTTCCTCTTCCCTGGGTGTAACACGATTCTCCTCATGGTCTTTTAACATCTTCTATATTTCCCTTTCTACCACTATCCTTCCGCACCTTACCTTTCTTCTCGTCCTCGTTCAGTTTAATCAAATCTCCTTTCTTCTTGTTTATGTCAACCTCTCCACCAATAAGATAAACACTCCTTCCTCCCTTCTCCTTTCCTATCTTCGGTTCCAAAATGCTATTTGCGCGTTGCCTGTTTGCATGACGCTTGAAATAATTTCCACTTTTTTTTTCTTTGGTGAGTTCTTTGCCATCTCGTAATGTGTTCCCTTTTTCCCCTACGCGCGGCTACCTCGATCACGCCTATCTTCTATCGTCCTTGCTATTCCCTATACCCTCAAACCTTTGCTTTCCTTTTTCTCTTCCGTCTTTCAGATACCTTACCGGGACTTAAATTGTTGACATATTTTCGTGTTCATTCAACGAAACTGATGTTGCTTCTGTTGTTTGCAATTCTGTATACGCATCCCCTTTCTCCGTATTGGTCCTAGGCTAGACCTTGCTGTTTTTCTGGTCGTTTCACCTATCTAACAATTCATAATTCTGCTTCTTCGTCAGTCTTCGACTACCGCACATGTTTCGTATCTTCAATTGTCGTCGGACAACACACTGACTCCTGCTTCTCCTTTTTTTTGACTCCAGATCACATTCCATAGTAGGCCCAACTAACCATATAAGTCACCATGTAACCCCTTAATTATAAACTTTCTCTGGTTTATTCTTTTAATCCACTACAATATTGCTTCCTTTTTTCTCCTATTATTAATAACATCTACTGAAGAGCAAACATAATCTACATTCCCATCCGATGTTATAAGTTTCTACCTGTTTCCGATTACGCTCCTGTACACTCGGTAACCTTCCGCGTTAGAGCATGGCAAGATCTTTACCCTCATAAGCCTTCCCCCTCATACACGTTTTTCCGCTTTTTTACATTCTCCCACCCAACACCCACCCGCGCGCATATGTTAATCGCATTGTCTTTTCTTTCCTTTCCCGGGGTCAGTCCTATGTTATTCAATTCCTAACGAAGCTTTCCTTTTTTTCATTGTTCACTCCCCATCTATCTCTCTGTCCTTCGTGAACCTCTGATTCAGCCCCTTCCTTTTACCGTTTGCTCTGTGTCCATCCGATTTATTCCCCTCTTCTTCCTCTTCCCTTTTTCTTATCTCTTACATTTTTTGTATAAATATCAACACAATTACGCGCTTGCCCCTTCCCGTTTGTAAGCTATTCTGTTCTTTTTTAGGGATTGAGCTAGAACCCTAAGTGAGTTTTTCCACTTTTGTTGCTTACGTCCCCATGGTGCCCGTACTACTATCTTACCTTTCCGTCTCGCAAGTCAGAGAACTACTCTCTTTGTATCCTACTAAAACCTCTCAGTAGCCTTTCCGTAGTATTTGCCTTCTGTTGTTATATCCAAATGTACCCGAGATTATTGTTTATCTAGGGCGTATTCTTTTTCTCTGTTTCCTATGTCATACACAATCCAAGGTACTGCCGTCTCTGTTTTCTTTTTTATATCTTTCTCGCTATCACCTCTTGCCTTTTTTCTGTTAAGCAGGTAGCAATCTTATGTACCTCTGGTGTCTAGCATTCCTTGTAGTTTCTATCTCTGCTACACCCTCTTCTTTTCTCCGACGCGTCTTTCCCGCAGCAATAATATTAGATTATTTCCTTTTCCCTTCCAATTGCACCCAGTTTCCTGTAGTACCATCAAATCAGCGTAATCCCTTTTCGGTTCTTTTCGAAATAAACTTGAGTTTCCTTCTACTTTTCTCCCATTTTATCTACCTTCCTTTTCGGGAACAGTGCGTATTTACTTGCTCTTTCTTATACACGCTATCCTATTACCTCTCGCGCTCGTCTTTCTTTACCTAGTATGTCACATACCTCGCTTTCCTTTATGGAGTTGTCTTTGCTCGATGTCTTCTCTGGCTTCGCTGTGACATACTTCACCTGATGTTTCCGTTACAGCTCGCTTTTTCAGTCCCTTTGTCACAAAGCAGGTTTTCGGTACTTCTTGCGGTTCATCATCTCCCCATTCATCTTCCTTAGCTCCTTTCGTCCTTCCCACTTTTTTCAGGCCCCATCCTCACACGAATTTCTATTCTTTTTTACATTCGCTATACCTTTACCTTTCTTTTTCCTTTCTTCCATAACCTCTCCCTACCTTCGTTCTCTTTACGCACTTCAGAGATCCATATCTGTATAAACTTTTCTCTTTCGCTTATCCGATCCACATCATTTATTTTTTCTTCTCTCAATTTTTTGGAGTGTTCTTTTGGGAGGCACACCCTACTTAAGTGATGTTTGTCGTCCCTACGATAACCAAAATCTTCTTGTTTCCCGACCATGTACGTCCCTAGCCCTCCTTACGCTTTCGTTTTTGCACTTCAAACCTCCGTGTGCTCCTTCCCGCTCAAATAATTCTCCCGATGTTTTCTGTATCATCTTATCCACTTACTTTTGCGCTTAGTGGAAATGATGGTAATTCCCCCGTCTGATCTTGCCTTCGTACAATTTAATAACATACGCTTTCTTCCCTCCCAGTGTTTTTACGTCGTCCTCCTAAACCCTCACTCGTCTGGTTCGTTTCCATTCCACCCTCTCTTCATCCTTTCTTGTTTCTATTATCAGTCTCAAACACATCTCTGATACTTAGTACTCTTAAGAATCCATTATCGAAATGCAGTCATATTCCACCCCTACGTTACATGCTCTCTTTTTTCCAGTCCATGACACTTATTAACTTATCCCCATCCGGATGCTTGTGTTCATTCGTTTCTAACCACCTCTCCTCACGGATAAGGTTGATACAGCCTTTTGTATATGGGTAAGCATAAACGACGTTTTTCTTCCCTTGATTCGGATCTGGCCTTCATTCCTCATGACTTAGCGGGTCTAACCTCGTTCTATTTCTTTCGTCTTATCTTAACGCAACTGTTCAGAATCTACATCTAATTGTCTTTTCTTTTCTTCCATTGACAATCCCACTTCCCATACAGATTTCACTTGCTCAATGGTTCTCCCTTTTTTTCTTAACAAGCTCTGCTCATTTGTTTCATTTTCGTGGACTAACTTTTGACCCTCATTTTTTTTCCTGCTAAATTAAATCATTTTTGTGTTTGCTCTCCACCCAAGTTGTTTGCTTGGGGTTGTGTCTTCTTTTTTATGGTTTTTTACTCTCCACTCACGGAGGTTGAGTGTTTTTTTGTTTGATTGTGTAGTACTAGGGCTCTGTATGGTCTTACTGCGTTTTCGGGTTTCTTTTTATTGGTCGGCTGCTA
DRONO      ATTGTAATCTCTCACTCTTTCTCTTCTTAGATTGATACGAGCATTGCTGTTACTCAGTATTTAACTGCCCCCCTTTTTCCTTCTTTCTCTGTCTCTCTCTCATATGTTTTTCTCGTCTACTTGCGGCCACAACTTGCTGCTCACTCAATCTCTTTTCTTTTGGAACTACTCTCAACTATTTCCGCTCTTGATCCTCACAGCCTATCAGACATTCGTATAACCGCTCTTTTCAACATTTTACTCCTTTTACGCTATCCATTCTCTCTACTTTCCGTTGTGCCACGTGAAATTATTGAATTCTCTCTGTGACGTCTCACGTCCA-TACACATTGCTGTTCGCCTCTCGAAGTTCGCGTATACTCTTCTTCACAACGCTACCTAATTTACCCCCTTTTCGTCACGCCGAGATCATCACCCGTTTCCCTCTATGTCCTATGTCATTAGCCTCCCTTTCCTTATCCTCTTTTCCCCTACCTTCCTCTTCCCTGGGTGTAACACGATTCTCCTCATGGTCTTTTAACATCTTCTATATTTCCCTTTCTACCACTATCCTTCCGCACCTTACCTTTCTTCTCGTCCTCGTTCAGTTTAATCAAATCTCCTTTCTTCTTGTTTATGTCAACCTCTCCACCAATAAGATAAACACTCCTTCCTCCCTTCTCCTTTCCTATCTTCGGTTCCAAAATGCTATTTGCGCGTTGCCTGTTTGCATGACGCTTGAAATAATTTCCACTTTTTTTTTCTTTGGTGAGTTCTTTGCCATCTCGTAATGTGTTCCCTTTTTCCCCTACGCGCGGCTACCTCGATCACGCCTATCTTCTATCGTCCTTGCTATTCCCTATACCCTCAAACCTTTGCTTTCCTTTTTCTCTTCCGTCTTTCAGATACCTTACCGGGACTTAAATTGTTGACATATTTTCGTGTTCATTCAACGAAACTGATGTTGCTTCTGTTGTTTGCAATTCTGTATACGCATCCCCTTTCTCCGTATTGGTCCTAGGCTAGACCTTGCTGTTTTTCTGGTCGTTTCACCTATCTAACAATTCATAATTCTGCTTCTTCGTCAGTCTTCGACTACCGCACATGTTTCGTATCTTCAATTGTCGTCGGACAACACACTGACTCCTGCTTCTCCTTTTTTTTGACTCCAGATCACATTCCATAGTAGGCCCAACTAACCATATAAGTCACCATGTAACCCCTTAATTATAAACTTTCTCTGGTTTATTCTTTTAATCCACTACAATATTGCTTCCTTTTTTCTCCTATTATTAATAACATCTACTGAAGAGCAAACATAATCTACATTCCCATCCGATGTTATAAGTTTCTACCTGTTTCCGATTACGCTCCTGTACACTCGGTAACCTTCCGCGTTAGAGCATGGCAAGATCTTTACCCTCATAAGCCTTCCCCCTCATACACGTTTTTCCGCTTTTTTACATTCTCCCACCCAACACCCACCCGCGCGCATATGTTAATCGCATTGTCTTTTCTTTCCTTTCCCGGGGTCAGTCCTATGTTATTCAATTCCTAACGAAGCTTTCCTTTTTTTCATTGTTCACTCCCCATCTATCTCTCTGTCCTTCGTGAACCTCTGATTCAGCCCCTTCCTTTTACCGTTTGCTCTGTGTCCATCCGATTTATTCCCCTCTTCTTCCTCTTCCCTTTTTCTTATCTCTTACATTTTTTGTATAAATATCAACACAATTACGCGCTTGCCCCTTCCCGTTTGTAAGCTATTCTGTTCTTTTTTAGGGATTGAGCTAGAACCCTAAGTGAGTTTTTCCACTTTTGTTGCTTACGTCCCCATGGTGCCCGTACTACTATCTTACCTTTCCGTCTCGCAAGTCAGAGAACTACTCTCTTTGTATCCTACTAAAACCTCTCAGTAGCCTTTCCGTAGTATTTGCCTTCTGTTGTTATATCCAAATGTACCCGAGATTATTGTTTATCTAGGGCGTATTCTTTTTCTCTGTTTCCTATGTCATACACAATCCAAGGTACTGCCGTCTCTGTTTTCTTTTTTATATCTTTCTCGCTATCACCTCTTGCCTTTTTTCTGTTAAGCAGGTAGCAATCTTATGTACCTCTGGTGTCTAGCATTCCTTGTAGTTTCTATCTCTGCTACACCCTCTTCTTTTCTCCGACGCGTCTTTCCCGCAGCAATAATATTAGATTATTTCCTTTTCCCTTCCAATTGCACCCAGTTTCCTGTAGTACCATCAAATCAGCGTAATCCCTTTTCGGTTCTTTTCGAAATAAACTTGAGTTTCCTTCTACTTTTCTCCCATTTTATCTACCTTCCTTTTCGGGAACAGTGCGTATTTACTTGCTCTTTCTTATACACGCTATCCTATTACCTCTCGCGCTCGTCTTTCTTTACCTAGTATGTCACATACCTCGCTTTCCTTTATGGAGTTGTCTTTGCTCGATGTCTTCTCTGGCTTCGCTGTGACATACTTCACCTGATGTTTCCGTTACAGCTCGCTTTTTCAGTCCCTTTGTCACAAAGCAGGTTTTCGGTACTTCTTGCGGTTCATCATCTCCCCATTCATCTTCCTTAGCTCCTTTCGTCCTTCCCACTTTTTTCAGGCCCCATCCTCACACGAATTTCTATTCTTTTTTACATTCGCTATACCTTTACCTTTCTTTTTCCTTTCTTCCATAACCTCTCCCTACCTTCGTTCTCTTTACGCACTTCAGAGATCCATATCTGTATAAACTTTTCTCTTTCGCTTATCCGATCCACATCATTTATTTTTTCTTCTCTCAATTTTTTGGAGTGTTCTTTTGGGAGGCACACCCTACTTAAGTGATGTTTGTCGTCCCTACGATAACCAAAATCTTCTTGTTTCCCGACCATGTACGTCCCTAGCCCTCCTTACGCTTTCGTTTTTGCACTTCAAACCTCCGTGTGCTCCTTCCCGCTCAAATAATTCTCCCGATGTTTTCTGTATCATCTTATCCACTTACTTTTGCGCTTAGTGGAAATGATGGTAATTCCCCCGTCTGATCTTGCCTTCGTACAATTTAATAACATACGCTTTCTTCCCTCCCAGTGTTTTTACGTCGTCCTCCTAAACCCTCACTCGTCTGGTTCGTTTCCATTCCACCCTCTCTTCATCCTTTCTTGTTTCTATTATCAGTCTCAAACACATCTCTGATACTTAGTACTCTTAAGAATCCATTATCGAAATGCAGTCATATTCCACCCCTACGTTACATGCTCTCTTTTTTCCAGTCCATGACACTTATTAACTTATCCCCATCCGGATGCTTGTGTTCATTCGTTTCTAACCACCTCTCCTCACGGATAAGGTTGATACAGCCTTTTGTATATGGGTAAGCATAAACGACGTTTTTCTTCCCTTGATTCGGATCTGGCCTTCATTCCTCATGACTTAGCGGGTCTAACCTCGTTCTATTTCTTTCGTCTTATCTTAACGCAACTGTTCAGAATCTACATCTAATTGTCTTTTCTTTTCTTCCATTGACAATCCCACTTCCCATACAGATTTCACTTGCTCAATGGTTCTCCCTTTTTTTCTTAACAAGCTCTGCTCATTTGTTTCATTTTCGTGGACTAACTTTTGACCCTCATTTTTTTTCCTGCTAAATTAAANNNNNNNNNNNNNNNNNNNNNNNNNNNNNNNNNNNNNNNNNNNNNNNNNNNNNNNNNNNNNNNNNNNNNNNNNNNNNNNNNNNNNNNNNNNNNNNNNNNNNNNNNNNNNNNNNNNNNNNNNNNNNNNNNNNNNNNNNNNNNNNNNNNNNNNNNNNNNNNNNNNNNNNNNNNNNN
MULAG      GCAATAATTTCTCACTCTTTCTCTTCTTAGATTGATACGAGCATTGCTGTTACTCAGTATTCAACTGCCCCCCTTTTTCCTTCTTTCTCTGTCTCTCTCTCATATGTTTTTCTCGTCTACTTGCGGCCACAACTTGCTGCTCACTCAATCTCTTTTCTTTTGGAACTACTCCCAACTATTTCCGCTCTTGATCCTCACAGCCTATCAGACATTCGTATAACCGCTCTTTTCAACATTTTATTCCTTTTACGCTATCCATTCTCTCCACTTTCCGTTGTGCCACGTGAAATTATTGAATTCTCTCTGTGACGTCTCACGTCCATTACACATTCTTGTTTGCCTCTCGAAGTTCGCGTATACTCTTCTTCACAACGCTACCTAATTTACCCCCTTTTCGTCACGCCGAGATCATCACTCGTTTCCCTCTATGTCCTATGTCATTAGCCTCCCTCTCCTTATCCTCTTCTCCCCTACCTTCTTCTTCCTTGGGTGTAACACGATTCTCCTCATGGTCTTTTAACATCTTCTGTATTTCCCTTTCTACCACTATCCTTCCGCACCTTACCTTTCTTCTCGTCCTCGTTCAGTTTAATCAAATCCCCCTTCTTCTTGTTTATGTCAACCTCTCCACCAATAAGACAAACGCCCCTTCCTCCTTTCTCCTTTCCTATCTTCGGTTCCAAAATGCTATTTGCGCGTTGCCTGTTTGCATGACGCTTGAAATAATTTCCACTTTTTTTTTCTTTGGTGAGTTCTTTGCCATCTCGTAATGTGTTCCCTTTTTCCCCTACGCGCGGCTACCTCGATCACGCCTATCTTCTATCGTCCTTGCTATTCCCTATACCCTCAAACCTTTGCTTTCCTTTTTCTCTTCCGTCTTTCAGATACCTTACCGGGACTTAAATTGTTGACATATTTTCGTGTTCATTCAACGAAACTGATGTTGCTTCTGTTGTTTGCAATTCTGTATACGCATCCCCTTTCTCCGTATTGGTCCTAGGCTAGACCTTGCTGTTTTTCTGGTCGTTTCACCTATCTAACAATTCATAATTCTGCTTCTTCGTCAGTCTTCGACTACCGCACATGTTTCGTATCTTCAATTGTCGTCGGACAACACACTGACTCCTGCTTCTCCTTTTTTTTGACTCCAGATCACATTCCATAGTAGGCCCAACTAACCATATAAGTCCCCATGTAACCCCTTAATTATAAACTTTCTCTGGTTTATTCTTTTAATCCGCTACAATATTGCTTCCTTTTTTCTCCTATTATTAATAACATCTACTGAAGAGCAAACATAATCTACATTCCCATCCGATGTTATAAGTTTCTACCTGTTTCCGATTACGCTCCTGTACACTCGGTAACCTTCCGCGTTAGAGCATGGCAAGATCTTTACCCTCATAAGCCTTCCCCCTCATACGCGTCTTTTCGCCTTTTTACATTCTCCCACTCAACATCCACCCGCGCGCATATGTTAATCGCATTGTCTTTTCTTTCCTTTCCCAAGGTCAGTCCTACGTTATTCAATTTCTAACGAAGCTTTCCTTCTTTTTATTGTTCACTCCCCATCTATCTCTCTGTCCTTCGTGAACCCCTCATTCAGCCCCTTCCTTTTACCGTTTGCTCTGTGTCCATCCGATTTATTCCCCTCTTCTTCCTCTTCTCTTTTTCTTATCTCTTACATTTTTTGTATAAATATCAACACAATTACGCGCTTGCCCCTTCCCGTTTGTAAACCATTCCGTTCTTTTTTAGGGATTGAGCTAGAACCCTAAGTGAGTTTTTCCACTTTTGTTGCTTACGTCCCCATGNTGCCCGTACTACTATCTTACCTTTCCGTCTCGCAAGTCAGAGAACTACTCTCTTTGTATCCTACTAAAACCTCTCAGTAGCCTTTCCGTAGTATTTGCCTTCTGTTGTCAAATCCAAATGTACCCGAGATTATTGTTTATCTAGGGCGTATTCTTTTTCTCTCTTTCCTATGTCATACACAATCCAAGGTACTGCCGTCTCTGTTTTCTTTTTTATATCTTTCTCGCTATCACTTCTTGCCTTTTTTCTGTTAAGCAGGTAGCAATCTTATGTACCTCTGGTGTCTAGCATTCCTTGTAGTTTCTATCTCTGCTACACCCTCTTCTTTTCTCCGACGCGTCTTTCCCGCAGCAATAATATTAGATTATTTCCTTTTCTCTTCCAATTGCACCCAGTTTCCTGTAGTACCATCAAATCAGCGTAATCCCTTTTCGGTTCTTTTCGAAATAAACTTGAGTTTTCTTCTACTTTTCTCCCATTTTATCTACCTTCCTTTTCGGGAACAGTGCGTATTTACTTGCTCTTTCTTATACACGCTATCCTATCACCTCTCGCGCTCGTCTTTCTTTACCTAGTATGTCACATACCTCGCTTTCCTTTATGGAGTTGTCTTTGCTCAATGACTTCTCTGGCTTCGCTGTGACATACTTCACCTGATGTTTGCGTTACAGCTCGCTTTTTCAGTCCCTTTGTCACAAAGCAGGTTTTCGGTACTTCTTGCGGTTCATCATCTCCCCATTCATCTTTCTTAGCTTCTTTCGTCCTTCCCACTTTTTCCAGGCTCCATCCTCACGCGAATTTCTATTCTTTTTTACATTCTTANTACCTTTACCTTTCTCTTTTCTTTCTTCCATAACCCCTCCCTACCTTCGTTCTCTTTACGCACTTCAGAGATCCATATCTGTATAAACTTTTCTCTTTCGCTTATCTGATCCACATCATTCATTCTTTCTTCTCTCAATTTTTTGGAGTGTTCTTTTGGGAGGCACACCCTACTTAAGTGATGTTTGTCGTCCCTACGATAACCAACATCTTCTTGTTTCCCGACCATGTACGTCCCTAGCCCTCCTTACGCTTTCGTTTTTGCACTTCAGACCTCTGTGTGCTCCTTCCCGCTCAAATAATTCTCCCGATGTTTTCTGTATCATCTTATCCACTTACTTTTGCGCTTAGTGGAAATGATGGTAATTCCCCCGTCTGATCTTGCCTTCGTACAATTTAGTAACATACGCTTTCTTCCCTCCCAGTGTCTTTACGTGGTCCTCCTAAACCCTCACTCGTCTGGTTCGTTTCCATTCCACCCTCTCTTCACCCTTTCTTGTTTCTATCATCGATTACAAACATATCTCTGATACTTAGTACCATTAAGAATCCATTATCGAAATGCAGTCATATCCCACCCCTACGTTACATGCTCTCTTTTTTCCA-TCCATGACACTTATTAACTTATCCCCATCCGGATGCTTGTGTTCATTCGTTTCTAACCACCTCTCCTCACGGATAAGGTTGATACAGCCTTTTGTATATGGGTAAGCATAAACGACGTTTTTCTTCCCTTGATTCGGATCTGGCCTTCATTCCTCATGACTTAGCGGGTCTAACCTCGTTCTATTTCTTTCGTCTTATCTTAACGCAACTGTTCAGAATCTACATCTAATTGTCTTTTCTTCTCTTCCATTGACAATCCCACTCCCCATACAGATTTCACTTGCTCAATGGTTCTCCCTTTTTTCCTTAACAAGCTCTGCTCATTTGTTTCATTTTCGTGGACTAACTTTTGATCCTCATTTTTTTTCTTGCTAAATTAA-TCATTTTTGTGTTTGCTCTCCACCCAAGTTGTTTGCTTGGGGTTGTGTCTTCTTTTTTATGGTTTTTTACTCTCCACTCACGGAGGTGGAGTGTCTTTTTGTTTGATTA-GTGGTACTAGGGCTCTGTATGGTCTTACGGGGTTTTCGGGTTTCTTTTTATTGGTCGGCTGCTA

[m3]
n07AEP05   CCCATTTCACACTTCATATAACCTAATAAACACTGATAGCACCACTTACAACAATAGAACCAACCCAAACCATATCACTTACATACTCTATTCCCCCCTACTTACAACCATAACAAACCTAATGATACAATAATGGCAAATRTCCCAAAAATCCACACAATTCCCATCCTTCAACCCACCACAAAAGAACTCGCAAATATCCCATAAAAATCAATCAATTACCTCACTACATTCCAAAYGACCTATCCACATCCACATCCACACAATATCCGTCAAAACACCACCCCGAATCCAACCACAGAAATGACATGACCTACTCTCAGTCTCGACCTTCCCACAACTTATCCGAATAAAAACCTTACCCCCCAATCCATAGAACACCACACTAACATACACACTTAACCAATTTAATCAACTCAGAAACTAATCATCCTCATAACTACACACTCCACCAAAATAAACTCCAAACAACCCACATATCCACAAAAAAATTAAACCACACCACTTCCGAATACCCTCTACCCACCCCTCAAAAAACATATATACAAATAAACCAAACTCATCCAACCCACACCAAAAAGCATAAGTTAAATAAAAATACACCCATAAACACCCACTATTAACATTACCACCAAAACCTATACTTTTCCYTCTTCTACCCCACCTCCGGCCTTAACTAACCATTCAACTCTTAAACAATTTTCATCTTATCAAGCGAATTACCTTTTTCTTTAATCCAAATAACACTATACCCTATCCGCACCAAACCACCACGATCCGCAAATCTCACAAAAGAACTGAACATTCTTTTCATTCCCACCAATTCCCAAATCTCCAATCAACACCAGTGTTACAACAATYCCCCAACTAATTTTCTATCATTCTCAGCCTTTAGACCTACATCCACTACCACTTATAACTAACGTAGCCTNNNNNACACAAGCATAATTACAGCCAACCCATAACATACTACCCAACCGCTTTACTTAGTCAACATTAAACAACATTAGCACTTCCCTTTTACTCAAACCAACTCATCATTAATTCCTCAAAACTCTCAATCTCATTATTACTCTAAATACCTATATAATCACCTCACCATACAAAAACACTGTCCCAATTCCTTCCACTATCATAAACCCAAACAAAAAAAGAAAATCCTAACCCCATTTCCTAGACCCACAAGGCTCTACACACACCTTAAAATACCCTTTACAAACCCAACTATCGAAAAAACCCAACGAATAACAACGATCCCCATCAACAACGCAACATCATTAAAACCCTAACACCGCACTACTATCTTACAAAAATACTTAAAATCCACCCAAGTCCACTTCCATCCTAAACACAAAGTTACAAAACACATTCCAAACCTTACCACTGTCTCCACCAAATCACACCGTAATATTCCANGAACTACAATTCGTAAAACCATCAATACACCCTATCATCATAACTCAACACAAATAGCACCTCACCCCAAAATAACACCAATTCAACACCCTTATCCCCCCTAAACCGATTNNNACAACAACTAATCTCAAAAACCGACTTATAAACATATTCAACACAAACTCTAAATCTAAAACGATTTACCCAAAAGCTCTCTCCCCTAAACACCAGACAGTCTAACAACCCCACACCATCTATATCCACTTCAAAATCACAGACAAAAACACATTCCACGCCACAAGCCAGACAACTCCAACCCCATTCCTTCCAAACCAATAACCCCAATAATACATAACATAAAAATCCAAACCCAACCTCACAATGATAACACCACAACCCAATCAACCCATACCATAAATAATTAATAACCCAACCATTACCCATATTTAAAATCCCAACCAAAACCCACAACCACCTCTCAACAGCTATACATTCATTTCCCCACAATCAATACCGACCTTTTAGCACACCCAACTCCACAAACACGCTACACAACTCACCCAAAAACACATATACACAGTTCACCACTAACAACATAAAACATACCTTTAATCACCCATATCCACTACACCCAACCTCCACCAATACAACAACAAACTTCCTCCAAAACCAATAGCAAAAAAGTACTACCCACTCATCATACCTATCCCGCAACAACAACCCCCTGACATCATATAACCTTAAAGACCTCTAAGAAATAAAATTAATCCCTACCACTAACAGAATCTCACACATACCCTCACTCAATCCTTTCACTTCCAAAACAACTATACCTAAACTCACACAAAAAACAACTCACAACGCCTAAATAAAGCTTCACTTACACCCCACCATAAACATCCACAACACTAACACTAAACATAATTTTCTAATCATCCTAACACCCCCACTACCAATAACAACCTATACAGCATAATACCAAATACACAACTCCAAGCACTAACTTACTGAATAGAGGCACCCTAGGTACACCCATCACTACACTCAAAAAACCACCATATCAAAATACAAACCGTACCTTCACATCAATATYACTACCCCAACAAACCACCACTAAATCACCAACACTACAACCATAAAAATTAACAATACACCAACATATACAACCACACCCCATCTAATACTACCTCACAAAAACAATCCCAACCCATAAGCCAATCCTGCACTCAAAAGTCACCANGGCAACTCCCACCAAACCCATCTACCGGTACGCACACCAACTAAGTCATCCTATCCCCCGAACCCCCACACTTCCCACACCCAGCACCAATCTTCACACAACAATACATACAACTTTACTCCAAACACTAACAACTTCANAACTCAACACTAACATTTAACAAAAACATCAACACCCATATACTTCTACAACTTCCAAACAATACACACAAATCATCCATCAAAACATCATTACAAAAACAACCATAGCTTTAAAAATCACCCTCCAATCCAATAAACCCACAATCACCTATCCCATTCAACTCCCAACAAAAAACTCAACCCAACCACCAATACCACAACATCAACCTCATCAATCAAAAAAAACTAACCCCACTCTTCAAACCCCCACCAATCCTACTCCCCATCACTACCAACCCCCCCTCCAGCCACAAATCATCCAAACCACTTACTCTCCACAACCCATCCCCACCTACAAATAACGAACGAATCCCCCTATTAAAAAAACATCCCACCAATTCACTCTCACCCCCAACACCCAAACCTAAACTTTACTCCGCAAAAAAAATTAATAATACACAATGAACACCAAACCATCCCATACCAAGCACCAGATCTTACTCCCATCTTCTACCCTAACTACAAACTACCATAAAAAACACTATCCAACCACATTCCGCAGTAAATCCCTATAAACCCCTCCACCAAATCCCACCCAGAACCATCCAGAAAACTTACTCAAAAAAACAACACCACACACTCCCAACAGAATAGTCAATCCATAACCCACCCCACACTCTCTCCTCCGTAAGACCTAATTACCCACCTTACCTAACCAATACGCCCCATACCCCCCCAGCAACTCACCCATATATCAAAACTACACTCACTCTCAAAAATCATCCAACAYAAACACACGACAAACACCAATACAACACTATCAAATCCGAAATCTTCCAAACCCCCCCCCACACNNNNNNNNNNNNNNGTTTTTTGGTTTTGAGAGAGTTTTCTTTATTGAGATTTGTAGGATGGCTTTTGNNNNGCGATAGGTTTTTAGGTATTTTGTGGTGTTATTTTCTCGGTGGGAAAATTAG-GGAAGTTGTTGAAAAAGATTTTATGTTTGAGAGTGCGAGAAGGTATGAGGTGAGGTGAGTGAGG
n07AEP06   CTCATCTCAAACTATATACAACCTAATAAATACTGATAATATCTCTTGCAATAATAAAATCAATCCAAATCACACTATCTATAAATCTTATCCCCCNNNNNNNNNNNTTATAACAAATCCAATAATACAATAACATCAAACGCCCCAAAAACCCACACAATTCTCATCCCCTAACCCACCCCAAAAAAACCAATAGATATTCCATGAAAACCAACCAACTATTCCACCACATCCCAAACAACTTATCCACACTTAYATCAATACAACACCCACCAAAACTCTACCTTAAACTAAACCACAAAAATAATGCGACATACTCTCAGTCTCGACCCTCCCACAACTTATCCAAACAACAACTTCATCCTCCAACCTATAAAACACTACACTAGCACACACATCCAACCAGTTTAATCAGCCTAAAAACTAATCATACTCACAACTATACACCCCACCTAGATAAACTCCAAACAACCCACACACCCACAAAGAAAATAAACCACACCACCTTTAAACATCCCCTACTCAACCCTCAAAAAACACACATACAAATAAACCAAACCCACCCAATCCACACCAAAAAACGTAAATCAGATAAAAACACACCTACAAACACCCACTACCAACACCACCACTAAAATTTATACTTTCTCACCTCCCACCCTACTTCCGGCCTTAACTAACCATTCAACTCTTAAATAACTTTCACCTCACCAAACAAATTACCCCTTTCTCCAACCTGAACAACACTATACCCAATTCACATCGAACCACCACAAACCACAAACTCTAAGAAAGAACCAAATGCTCTTTTTACCCTCCTCAATTCTCGGACCTCCAATYAAAACCAGCGACATAAAAACTCCTTAATAAATCTTTTACTATTCTCAACCTTTAAATCTACATCCACCACCGTTCACAACTAATGTAACCCATAAAACATGAATATAACCACAACCAACCCATAATGTATTGCCCACTTGCTTTATTTAATCAATATTAAATAACGCTAATGCTTCCCCTCTATCCAAACCAATTCATCATTAACTCCTCCAAGCTTCCAACCCCACCATTACCCCAAAAACTTAAATAATTACCCAGCCACACAAAAACACTATTCTAACTCCCCACACTGACACAAATTCAGACAAAAAGAGAAAACCCTGACCCCATCCTCTAAACCTACAAGGCTCCACACACACCTTAAAATACCCTTTACAAACTCAGCTATCAAAAAAACTCAACAAAAAATAACAACTATTACCCATGACGCAATATTGCTGAAACCCCAATACCGCACTACCACCCCACAAAAACATTCAAAAACCATTCAAATCCACTTCTATCCTAAACATAAAGCTACTAAACACACTCCAGACCTTACTACTGTCTCCACTAAACCACATCGTACAATTCCANGAACTACAACCCGCAAAACCACCAATACACCCTACTACCACAATCCAAAACAAACAGCACCTCATCCTAAAATAACACCAACCCAATACCTCTATCCCCCCCGAACCAATTAATACAACAACTAATCTCGAAAACTAACCTACAAACACATTCAATACAAACCTTAAACCCAAAACGATCTATCTGAAGGCTCCCTCCCCTAGACACCAAATATCATAACCATCTCACATCATTTACACTTATTTTAAAATCACAAACAAAAAAACATCCCACACCACAAGCCAGANNNNCCTAGCTCAACCCCTACCAAACCAATAACCCCAACAATACATAACATAAAAATCCAAGCTCAATCTTACAATAATAACGTTACAACCCAACCAACCCACACTCCAAACAACCAATACTCTAACCATTATCCATATCCAAAACTTCAAACAAAACTTACAATCAACTCTTAACAACTATACACTCACTTCCCTACAACCAATACCAACCTCCTAACACACCCAACCCCACAAACATGCTACACAATTCACCCAAAGACACACATACACAATTCATCACCAGCAACATAAAACACACCTCCGGTCACCCACACCCATCACACCTAACTTCTACTAGCACAACGGCAGATCTCCTCCAAAACCGATAGCAAAAAAGCACCACTCACTCACCATACTTATCCTACAACAGTGACTTCTCAACGTCATACAACCAAAACGACCTATAAAAAACAAAATCAATCCCTATCACTAACAGAATCCCACACAAACCCTCACTCAACCCTCCCACTTCCAAAACAACTACACCCAAACTTACACAAAAAACAACCCACAATACCTAAACAAAACTTTACTTACGCCCCACCATAAACACCCACATCACTAACACTAAGCATAATCTTCTAATCACTCTAATACTCCCGCTACTAATAACAATTCACACAACGTAACACCAGACAAAATACCCCAAAGACTAACTTACTGAGCAAAAGCGCTCCAAAAACACCCACTATTACACCTGAAAAATCACCACATCAAAACACAAATCATACCTTCACATCAATATCACTACCCTAACAAACCACCACCAAACCATCAATACGACAACCATAAGGACTGACAACATACCAAAACATACAGCCACGCCCCATTTAATACCACCCTATAAAAACAACCTCAACTCATAAATCAACCCCATGCTCAAAAATCATCANGGCAACCTCCACCAGACCCCTCTGCCAACACACATATCAACTAAACCACCCCACCCCCTAAACCCCTGCATTCTCCACACTCGATACCAATTTTCATACAACGACACATATAATCCCACCCTAAACATTGATAACCCCACGACTCAACATTAACATTCAACAAAAACATCAATACCCACATACTTCCGCAACCCCCAAACAACACACACAAATCATCCATCAAAACATCCCTATAAAAACAACCACAATCCCAGAAATCATCTCCCAATCCAACAATCCTACCACAACTCATTCCATCCAACTCCTAACAAAAAACCCACCCCAACCATCAATCCCGCAATATTATCTCCACCAATTAAAAAGAACCAACCCCACCCTTCAAACTCCCGCCAATTTCACCCCCTATTACAGCCAATTCCTTTCCCAACCACAAATCATTCCAACTACCTACTCTTCATAATCCATCCCTACCTAAAAATAACAAACAGACCCCTTCACTAAAAAAACATCCCGCCAATACACCCCTACCCCCAACACCTAAACCTAAATCCCACCCCGCAAAAAAGACCAATAACACACCACAAACACCAAACCATTCCACACTAAGCATCAAACNNNNCCTCCATCCCCCATCCCAGCCACAAACCACCATAAAAAACACTATCCAATCACACCCCACGACAGATTCCTATAAACCTCCCTYCCCAGCCTTTCCCAAAATCGTCCGAAAAACTCACTTAAAAAGACAATACCACACACCCTCTACAAAACAATCAATCCATAACTCACTCCACACTCTCCCCTCCACAAAACCTAACCACTCACCCCACCTAACCGATATACTCCACGTCCCCTCAACAACTCATTTACACACCAAAACCATATCCATTCTCAAAATTCACCCAACATAAACACACAACAAATGCCAAAACAACACCATTAAATTCGAAATCCTTCAAACCCCTCTCCACACCCCACAATGACCAAGTTTTTTGGTTTTGGGAGAATTTTCTTGGGCGAGGTTAGTAAAATGGTTTCTAAGTAGTGGTGGGGTTTTAGGTGTCTTGCAGTGTTGATTGATTGATAAATGAATTGG-AGAGATTACTGAAGTGAGTTTAATGTTTGAAGGTATAAGAAGATGTATGGTAAGATGGGTGAAG
n07AEP08   NNNNNNNNGAACTATATACAACCTAATAAATACTGATAACATCTCTTGCAANNNNNNNNNNNNNNNNNATCACACTATCTATAAATCTTATCCCCCTCTACATACAATCATANNNNNNNNNATAATACAATAACATCAAACGCCCCAAAAACCCACACAATTCTCATCCCCTAACCNNNNNNNNNNNNNNNNNNNNNNNNNNNNNNNNNNNNNACCAACTATTCCACCRCATCCCANNNNNNNNNNNNNNNCTTACATCAATACAACACCCACCAAAACTCTACCTTANNNNNNNNNNNNNNNNNNATGCGACATACTCTCAGCCTCGACCCCCCCACAACNNNNNNAAACAACAACTTCRYCCTCYAAYCYATAAAACNNNNNNNNNNNNNNNNNNTCCAACCAGTTTAATCAGCCTAAAAACTAATCATACTCACAACTANNNNNNNNNNNNNNNNNNNNNNNNNACAACCCACATACCCACAAAGAAAATAAACCACANNNNNNNNNNNNNNNNNNNNNNNNNNNNTCAAAAAACATACANNNAAATAAACCAAACCCANNNAATCCACACCAAAAAACGTAAATCAGATAAAAACACACCTACAAACACCCACTACCAACACCACCACTAAAATTTATACTTNNNNNNNNNNNNNNNNNNNNNNNGCCTTAACTAACCATTCAAYTCTNNNNNNNNNYTCACCTCACCAAANNAATTACCCCTTTCTCCAACCTGAACAACACTATACCNNNNNNNCATCGAACCACCACAAACCANNNNNNNNNNNNNNNNNNNNNNNNNNNNNNNNNNNNNNNNNNNTTCTCGGACCTCCAATCAAAACNNNNNNNNNNNNNNNNNTTCAATAAATCTTNNNNNNNNNNNNNNNNNNNAATCTACATCCACCACCGNNNNNNNNNNNNNNNNNNNNNNNNNNNNNNNNNNNNNNNNNNNNNNNNNNNNNNNNNNNNNNNNNNNNNNNNNNNNNNNNNNNNNNNAATAACGCTAATGCTTCCCCTNNNNNNNNNNNNNTTCATCATTAACTCCTCCAAGCTTCCAACCCCACCATTANNNNNNNNNNNNNNNNNNNNNNNNNNNNNNNNNNNNNNNNTATTCTAACTCCCCACACTGACNNNNNNNNNNNNNNNAAGAGAAAACCCTGACCCCATCCTCTAAACCTACAAGGCTCYACACACACYTTAAAATACCYTTTACAAACTCAGCTATNNNNNNNNNNNNNCAAAAAATAACAACTATTACCCATGRCGCAATATTGCTGNNNNNNNNNNNNNNNNNNNNNATCCCACAAAAACATTCAAAAACCATTCAAATCCACTTCTATCCTAAACATAAAGCTANNNNNNNNNNTCCAGACCTTACTACTGTCTCCACTAAATCACATCGTACAATTCCANNNNNNNNNNNNNNCAAAACCACCAATACACCCTACTACCACAATCCAAAACAAACAGCACCTCATCCTAAAATAACACCAACCCAATACCTCTATCCCCCCCGAACCAATTAATACAACAACTAATCTCGAAAACTAACCTACAAACACATTCAATNNNNNNNNNNNNNNNNNNNNNNNNNNNNNNNNNNNNNNNNNNNNNNNNNNNNNNNNNNNNNNACCATCTCACATNNNNNNNNNNNNNNNNNNNNNNNNNNNNNNNNNNACATCCCACACCACAAACCAGACAANNNNNNNNNNNNNNNNNNCAAACCAATAACCCCAACAATACATAACATAAAAATCCAAGCTCAATCTTNNNNNNNNNNNNNNNNNNNNNNNNNNACCCACACTCCGAACAANNNNNNNNNNNNNNNNNNNNCATATCCAAAACTNNNNNNNNNNNNNNNNNNNNNNNNNNNNNNNNNNTACACTCACTTCCCTACAACCAATACCAACCTCCTAACACACCCNNCCCCACAAACATGCTACACAATTCACNNNNNNACACANNNNNNNNNNNNNNNNNNNNNNNNNNNNNNNNNNNNNNNNNNNNNNNNNNNNCATCACACCTAACTTCTANNNGCACAACGGCAGATCNNNNNNNNNNNNNNTAGCAAAAAAGNNNNNNNNNNNNNCCATACTTATCCTACAACAGTGACTTCTCAACGTCATACAACCAANNNNNNNNNNNNNNNNNNNAATCAATYCCTATCACTAACAGAATCCCACACAAACCCTCACTCAACCCTCCCACTTCCAAAACAACTACACCCAAACTTACACAAAAAANNNNNNNNNNNNNNNNNNNNAAACTTTACTTACGCCCCACCATAAACNNNNNNNNNNNNNACACTAAGCATAATCTNNNNATCACTCTAATACTCCCGCTACTAATGACAATTCACACAACGTAACACCANNNNNNNNNNNNNNNNNNNNNNNNNATTGARCAAAAGCANNNNNNNNNNNNNNNNNNNNNNACCTGAAAAATCACCACATCAAAACAYAAATCACACCTTCACATCAATATCNNNNNNNNNNNNNNNNNCCACCAAACCATCAATACGACAACNNNNNGGACTGACAACANNNNNNNNNNNNNNGYTATACCCCATTTAAYACCACCCTATANNAACAACCTCAACTCATAAANNNNNNNNNNNNNNNNNNNNNNNNNNGGCAACCTCCAYCAGACCCCTCTGCTAACACNNNTACCAACTAAACCACCCCACCCCCTAAACCCCCGCATTCCCCATACTCNNNNNNNNNNNNNNNNNNNNNNNNNNNNNNNNNNNNNNNNNNNNNNNNNNNNNNCCACGACCCAACATTAACATTCAACAAAAACATCAATACCCACATACTTCCGCAACCCCCAAACAACACACACAAATCATCCATCAAAACATCCCTATAAAAACAACCACAATCCCAGAAATCATCTCCCAATCCAACAATCCTACCACAACTCATTCCATCCAACTCCTAACAAAAAACCCACCCCAACCATCAATCCCGCAATATTATCTCCACCAATTAAAAAGAACCAACCCCACCCTTCAAACTCCTGCNNNNNNNNNNNNNNNNNNNNNNNNNTTCCTTTCCCAACCACAAATCATTCCAACTACCTACTCTTCATAATCCATCCCTACCTAAAAATAACAAACAGACCCCTTCACTAANNNNNNNNNNNNNNNNNNTACCCCTACCCCYAACACCTANNNNNNNNNNNNNNNNNNNNNNNNNNNNNNNNNNNNNNNNNNNNNNNNNNNNNNNNNNNNNNNNNNNNNNNNNNNNNNNNNNNNNNNNNTCATCCCAGCCACAAACCACCATAAAAAACNNNNNNNNNNNNNNNNNNNNNNNAGACTTTTATAAACCTCCCTCCCCAGCCTTTCCCAAAATCGTCCGAAAAACTTACTTAAAAAGACAATACCACACACCCTCTACAAAACAATCAATCNNNNNNNNNNNNNNNNNNNNNNNNNNNNCAAAACCTAACCANTCACCCCACCTAACCGATATACTCCACGTCCCCTCAACAACTCATTTACANNNNNNNNNNATATTCATTCTCAAAATTCACCCAACATAAACACACAACAAATGCCAAAACAACACCNNNNNNTTCGAAATCCTTCAANNNNNNNNNNNNNNNNNNNNNNNNNNNNGTTTTTTGGTTTTGGGAGAATTTTCTNNNNNNNNGTTAGTAAAATGGTTTCTANNNNNNNNNNNNNNNTTAGGTGTCTTGCAGTGTTGATTGATTNNNNNNNNNNNNNN-NNNNNNTACTGAAGTGAGTTTAATGTTTGAAGGTATAAGAAGATGTATGGTAAGATGGGTGAAG
n08AEP07   CCCATTTCACACTTCATATAACCTAATAAACACTGATAGCACCACTTACAACAATAGAACCAACCCAAACCGTATCACTTACATACTCTATTCCCCCCTACTTACAACCATAACAAACCTAATGATACAATAATGGCAAATGTCCCAAAAATCCACACAATTCCCATCCTTCAACCCACCACAAAAGAACTCGCAAATATCCCATAAAAATCAATCAATTACCTCACTACGTTCCAAACGACCTATCCACATCCACATCCACACAATATCCGTCAAAACACCACCCCGAATCCAACCACAGAAATGACATGACCTACTCTCAGTCTCGACCTTCCCACAACTTATCCGAATAAAAACCTTACCCCCCAATCCATAGAACACCACACTAACATACACACTTAACCAATTTAATCAACTCAGAAACTAATCATCCTCATAACTACACACTCCACCAAAATAAACTCCAAACAACCCACATATCCACAAAAAAATTAAACCACACCACTTCCGAATACCCTCTACCCACCCCTCAAAAAACATATATACAAATAAACCAAACTCATCCAACCCACACCAAAAAGCATAAGTTAAATAAAAATACACCCATAAACACCCACTATTAACATTACCACCAAAACCTATACTTTTCCCTCTTCTACCCCACCTCCGGCCTTAACTAACCATTCAACTCTTAAACAATTTTCATCTTATCAAGCGAATTACCTTTTTCTTTAATCCAAATAACACTATACCCTATCCGCACCAAACCACCACGATCCGCAAATCTCACAAAAGAACTGAACATTCTTTTCATTCCCACCAATTCCCAAATCTCCAATCAACACCAGTGTTACAACAATCCCCCAACTAATTTTCTATCATTCTCAGCCTTTAGACCTACATCCACTACCACTTATAACTAACGTAGCCTATAAAACACAAGCATAATTACAGCCAACCCATAACATACCACCCAACCGCTTTACTTAGTCAACATTAAACAACATTAGCACTTCCCTTTTACTCAAACCAACTCATCATTAATTCCTCAAAACTCTCAATCTCATTATTACTCTAAATACCTATATAATCACCTCACCATACAAAAACACTGTCCCAATTCCTTCCACTATCATAAACCCAAACAAAAAAAGAAAATCCTAACCCCATTTCCTAGACCCACAAGGCTCTACACACACCTTAAAATACCCTTTACAAACTCAACTATCGAAAAAACCCAACGAATAACAACGATCCCCATCAACAACGCAACATCATTAAAACCCTAACACCGCACTACTATCTTACAAAAATACTTAAAATCCACCCAAGTCCACTTCCATCCTAAACACAAAGTTACAAAACACATTCCAAACCTTACCACTGTCTCCACCAAATCACACCGTAATATTCCANGAACTACAATTCGTAAAGCCATCAATACAYCCTATCATCATAACTCAACACAAATAGCACCTCACCCCAAAATAACACCAATTCAACACCCCTATCCCCCCTAAACCGATTAATACAACAACTAATCTCAAAAACCGACTCACAAACATATTCAACACAAACTCTAAATCTAAAACGATTTACCCAAAAGCTCTCTCCCCTAAACACCAGACAGTCTAACAACCCCACACCATCTATATCCACTTCAAAATCACAGACAAAAACACATCCCACGCCACAAGCCAGACAACTCCAACCCCATTCCTTCCAAACCAATAACCCCAATAATACATAACATAAAAATCCAAACCCAACCTCACAATGATAACACCACAACCCAATCAACCCATACCATAAATAATTAATAACCCAACCATCACCCATATTTAAAATCCCAACCAAAACCCACAACCACCTCTCAACAGCTATACATTCATTTCCCCACAATCAATACCGACCTTTTAGCACACCCAACTCCACAAACACGCTACACAACTCACCCAAAAACACATATACACAGTTCACCACTAACAACATAAAACATACCTTTAATCACCCATATCCACTACACCCAACCTCCACCAATACAACAACAAACTTCCTCCAAAACCAATAGCAAAAAAGTACCACCCACTCATCATACCTATCCCGCAACAACAACCCCCTGACATCGTATAACCTTAAAGACCTCTAAGAAATAAAATTAATCCCTACCACTAACAGAATCTCACACATACCCTCACTCAATCCTTTCACTTCCAAAACAACTATACCTAAACTCACACAAAAAACAACTCACAACGCCTAAATAAAGCTTCACTTACACCCCACCATAGACATCCACAACACTAACACTAAACATAATTTTCTAATCATCCTAACACCCCCACTACCAATAACAACCTATACAGCATAATACCAAATACACAACTCCAAGCACTAACTTACTGAATAGAGGCACCCTAGGTACATCCATCACTACACTCAAAAAACCACCATATCAAAATACAAACCGTACCTTCACATCAATATCACTACCCCAACAAACCACCACTAAATCACCAACACTACAACCATAAAAATTAACAATACACCAACATATACAACCACACCCCATCTAATACTACCTCACAAAAACAATCCCAACCCATAAGCCAATCCTGCACTCAAAAGTCACCANGGCAACTCCCACCAAACCCATCTACCGGTACGCACACCAACTAAGTCATCCTATCCCCCGAACCCCCACACTTCCCACACCCAGCACCAATCCTCACACAACAATACATATAACTTTACTCCAAACACTAACAACTCCACAACTCAACACTAACATTTAACAAAAACATCAACACCCATATACTTCTACAACTTCCAAACAATACACACAAATCATCCATCAAAACATCATTACAAAAACAACCATAGCTTTAGAAATCACCCTCCAATCCAATAAACCCACAATCACCTATCCCATTCAACTCCCAACAAAAAACTCAACCCAACCACCAATACCACAACACCAACCTCATCAATCAAAAAAAACTAACCCCACTCTTCAAACCCCCACCAATCCTACTCCCTATCACTACCAACCCCCCCCCCAGCCACAAATCATCCAAACCACCTACTCTCCACAACCCATCCCCACCTACAAATAACGAACGAATCCCCCTATTAAAAAAACATCCCACCAATTCACTCTCACCCCCAACACCCAAACCTAAACTTTACTCCGCAAAAAAAATTAATAATACACAATGRACACCAAACCATCCCATACCAAGCACCAGATCTTACTCCCATCTTCTACCCTAACTACAAACTACCATAAAAAACACTATCCAACCACATTCCGCAGTAAATCCCTATAAACCCCTCCACCAAATCCCGCCCAGAACCATCCAGAAAACTTACTCAAAAAAACAACACCACACACTCCCAACAGAATAGTCAATCCATAACCCACCCCACACTCTCTCCTCCGTAAGACCTAATTACCCACCTTACCTAACCAATACGCCCCATACCCCCCCAGCAACTCACCCATATATCAAAACTACACTCACTCTCAAAAATCATCCAATACAAACACACGACAAACACCAATACAACACTATCAAATCCGAAATCCTCCAAACCCCCCCCCACACCTCACAATAATCNNGTTTTTTGGTTTTGAGAGAGTTTTCTTTATTGAGATTTGTAGGATGGCTTTTGTGTAGCGATAGGTTTTTAGGTATTTTGTGGTGTTATTTTTTCGGTGAGAAAATTAG-GGAAGTTGTTGAAAAAGATTTTATGTTTGAGAGTGTGAGAAGGTATGAGGTGAGGTGAGTGAAG
n1665      CCCATTTCACACTTCATATAACCTAATAAACACTGATAGCACCACTTACAACAATAGAACCAACCCAAACCGTATCACTTACATACTCTATTCCCCCCTACTTACAACCATAACAAACCTAATGATACAATAATGGCAAATGTCCCAAAAATCCACACAATTCCCATCCTTCAACCCACCACAAAAGAACTCGCAAATATSNNNNNNNNATCAATCAATTACCTCACTACGTTCCAAACGACCTATCCACATCCACATCCACACAATATCCGTCAAAACACNNCCCCGAATCCAACCACAGAAATGACATGACCTACTCTCAGTCTCGACCTTCCCACAACTTATCCGAATAAAAACCTTACCCCCCAATCCATAGAACACCACACTAACATACACACTTAACCAATTTAATCAACTCAGAAACTAATCATHCTCATAACTACACACTCCACCAAAATAAACTCCAAACAACCCACATATCCACAAAAAAATTAAACCACACCACTTCCGAATACCCTCTACCCACCCCTCAAAAAACNNNNNNACAAATAAACCAAACTCATCCAACCCACACCAAAAAGCATAAGTTAAATAAAAATACACCCATAAACACCCACTATTAACATTACCACCAAAACCTATACTTTTCCCTCTTCTACCCCACCTYCGGCCTTAACTAACCATTCAACTCTTAAACAATTTTCATCTTATCAAGCGAATTACCTTNNNNNNNNNNNNNNNNNACACTATACCCTATCCGCACCAAACCACCACGATCCGCAAATCTCACAAAAKANNNNNNNNNTCTTTTCATWCCCACCAATTCCCAWATNNNNAATCAACACCAGTGTTACAACAATCCCCCAACTAATTTTCTATCATTCTCAGCCTTTAGACCTACATCCACTACCACTTATAACTAACGTAGCCTATAAAACACAAGCNNAATTACAGCCAACCCATAACATACCACCCAACCGCTTTACTTAGTCAACATTAAACAACATTAGCACTTCCCTTTTACTCAAACCAACTCATCATTAATTCCTCAAAACTCTCAATCTCATTATTACTCTAAATACCTATATAATCACCTCACCATACAAAAACACTGTCCCAATTCCTTCCACTATCATAAACCCAAACAAAAAAAGAAAATCCTAACCCCATTTCCTAGACCCACAAGGCTCTACACACACCTTAAAATACCCTTTACAAACCCAACTATCGAAAAAACCCAACGAATAACAACGATCCCCATCAACAACGCAACATCATTAAAACCCTAACACCGCACTACTATCTTACAAAAATACTTAAAATCCACCCAAGTCCACTTCCATCCTAAACACAAAGTTACAAAACACATTCCAAACCTTACCACTGTCTCCACCAAATCACACCGTAATATTCCANGAACTACAATTCGTAAAGCCATCAATACACCCTATCATNRTAACTCAACACAAATAGCACCTCACCCCAAAATAACACCAATTYAACAYYCCTATCCCCCCTAAACCGATTAATACAACAACTAATCTCAAAAACCGACTCACAAACATATTCAACACAAACTCTAAATCTAAAACGATTTACCCAAAAGCTCTCTCCCCTAAACACCAGACAGTCTAACAACCCCACACCATCTATATCCACTTCAAAATCACAGACAAAAACACATCCCACGCCACAAGCCAGACAACTCCAACCCCATTCCTTCCAAACCAATAACCCCAATAATACATAACATAAAAATCCAAACCCAACCTCACAATGATAACACCACAACCCAATCAACCCATACCATAAATAATTAATAACCCAACCATTACCCATATTTAAAATCCCAACCAAAACCCACAACCACCTCTCAACAGCTATACATTCATTTCCCCACAATCAATACCGACCTTTTAGCACACCCAACTCCACAAACACGCTACACAACTCACCCAAAAACACATATACACAGTTCACCACTAACAACATAAAACATACCTCTAATCACCCATATCCACTACACCCAACCTCCACCAATACAACAACAAACTTCCTCCAAAACCAATAGCAAAAAAGTACCACCCACTCATCATACCTATCCCGCAACAACAACCCCCTGACATCGTATAACCTTAAAGACCTCTAAGAAATAAAATTAATCCCTACCACTAACAGAATCTCACACATACCCTCACTCAATCCTTTCACTTCCAAAACAACTATACCTAAACTCACACAAAAAACAACTCACAACGCCTAAATAAAGCTTCACTTACACCCCACCATAGACATCCACAACACTAACACTAAACATAATTTTCTAATCATCCTAACACCCCCACTACCAATAACAACCTATACAGGATAATACCAAATACACAACTCCAAGCACTAACTTACTGAATAGAGGCACCCTAAGTACATCCATCACTACACTCAAAAAACCACCATATCAAAATACAAACCGTACCTTCACATCAATATCACTACCCCAACAAACCACCACTAAATCACCAACACTACAACCATAAAAATTAACAATACACCAACATATACAACCACACCCCATCTAATACTACCTCACAAAAACAATCCCAACCCATAAGCCAATCCTGCACTCAAAAGTCACCANGGCAACTCCCACCAAACCCATYTACCRGTACGCANACCAACTAAGTCATCCTATYCCCCGAACCCCCACACTTCCCACACCCAGCACCAATCTTCACACAACAATACATACAACTTTACTCCAAACACTAACAACTTCACAACTCAACACTAACATTTAACAAAAACATCAACACCCATATACTTCTACAACTTCCAAACAATACACACAAATCATCCATCAAAACATCATTACAAAAACAACCATNNNNTTAGAAATCACCCTCCAATCCAATAAACCCACAATCACCTATCCCATTCAACTCCCAACAAAAAACTCAACCCAACCACCAATACCACAACACCAACCTCATCAATCAAAAAAAACTAACCCCACTCTTCAAACCCCCACCAATCCTACTCCCCATCACTACCAACCCCCCCCCCAGCCACAAATCATCCAAACCACTTACTCTCCACAACCCATCCCCACCTACAAATAACGAACGAATCCCCCTATTAAAAAAACATCCCACCAATTCACTCTCACCCCCAACACCCAAACCTAAACTTTACTCCGTAAAAAAAATTAATAATACACAATGAACACCAAACCATCCCATACCAAGCACCAGATCTTACTCCCATCTTCTACCCTAACTACAAACTACCATAAAAAACACTATCCAACCACATTCCGCAGTAAATCCCTATAAACCCCTCCACCAAATCCCGCNNNNAACCATCCAGAAAACTTACTCAAAAAAACAACACCACACACTCCCAACAGAATAGTCAATCCATAACCCACCCCACACTCTCTCCTCCGTAAGACCTAATTACCCACCTTACCTAACCAATACGCCCCATACCCCCCCAGCAACTCACCCATATATCAAAACTACACTCACTCTCAAAAATCATCCAATACAAACACACGACAAACACCAATACAACACTATCAAATCCGAAATCCTCCAAACCCCCCCCCACACCTCACAATAATNN-GTTTTTTGRTTTTGAGAGAGTTTTCTTTATTGAGATTTGTAGGATGGCTTTTGTGTAGCGATAGGTTTTTAGGTATTTTGTGGTGTTATTTTTTCNNNNNNNNNNNTAG-GGAAGTTGTTGAAAAAGATTTTATGTTTGAGAGTGTGAGAAGGTATGAGGTGAGGTGAGTGAAG
n1666      CCCATTTCACACTTCATATAACCTAATAAACACTGATAGCACCACTTACAACAATAGAACCAACCCAAACCGTATCACTTACATACTCTATTCCCCCCTACTTACAACCATAACAAACCTAATGATACAATAATGGCAAATGTCCCAAAAATCCACACAATTCCCATCCTTCAACCCACCACAAAAGAACTCGCAAATATMCCANNAAAATCAATCAATTACCTCACTACGTTCCAAACGACCTATCCACATCCACATCCACACAATATCCGTCAAAACACCACCCCGAATCCAACCACAGAAATGACATGACCTACTCTCAGTCTCGACCTTCCCACAACTTATCCGAATAAAAACCTTACCCCCCAATCCATAGAACACCACACTAACATACACACTTAACCAATTTAATCAACTCAGAAACTAATCATCCTCATAACTACACACTCCACCAAAATAAACTCCAAACAACCCACATATCCACAAAAAAATTAAACCACACCACTTCCGAATACCCTCTACCCACCCCTCAAAAAACATATATACAAATAAACCAAACTCATCCAACCCACACCAAAAAGCATAAGTTAAATAAAAATACACCCATAAACACCCACTATTAACATTACCACCAAAACCTATACTTTTCCCTCTTCTACCCCACCTCCGGCCTTAACTAACCATTCAACTCTTAAACAATTTTCATCTTATCAAGCGAATTACCTTTTTCTTTAATCCAAATAACACTATACCCTATCCGCACCAAACCACCATGATCCGCAAATCTCACAAAAGAACTGAACATTCTTTTCATTCCCACCAATTCCCAAATCTCCAATCAACACCAGTGTTACAACAATCCCCCAACTAATTTTCTATCATTCTCAGCCTTTAGACCTACATCCACTACCACTTATAACTAACGTAGCCTATAAAACACAAGCATAATTACAGCCAACCCATAACATACCACCCAACCGCTTTACTTAGTCAACATTAAACAACATTAGCACTTCCCTTTTACTCAAACCAACTCATCATTAATTCCTCAAAACTCTCAATCTCATTATTACTCTAAATACCTATATAATCACCTCACCATACAAAAACACTGTCCCAATTCCTTCCACTATCATAAACCCAAACAAAAAAAGAAAATCCTAACCCCATTTCCTAGACCCACAAGGCTCTACACACACCTTAAAATACCCTTTACAAACCCAACTATCGAAAAAACCCAACGAATAACAACGATCCCCATCAACAACGCAACATCATTAAAACCCTAACACCGCACTACTATCTTACAAAAATACTTAAAATCCACCCAAGTCCACTTCCATCCTAAACACAAAGTTACAAAACACATTCCAAACCTTACCACTGTCTCCACCAAATCACACCGTAATATTCCANGAACTACAATTCGTAAAGCCATCAATACACCCTATCATCATAACTCAACACAAATAGCACCTCACCCCAAAATAACACCAATTCAACACCCTTATCCCCCCTAAACCGATTAATACAACAACTAATCTCAAAAACCGACTCACAAACATATTCAACACAAACTCTAAATCTAAAACGATTTACCCAAAAGCTCTCTCCCCTAAACACCAGACAGTCTAACAACCCCACACCATCTATATCCACTTCAAAATCACAGACAAAAACACATCTCACGCCACAAGCCAGACAACTCCAACCCCATTCCTTCCAAACCAATAACCCCAATAATACATAACATAAAAATCCAAACCCAACCTCACAATGATAACACCACAACCCAATCAACCCATACCATAAATAATTAATAACCCAACCATTACCCATATTTAAAATCCCAACCAAAACCCACAACCACCTCTCAACAGCTATACATTCATTTCCCCACAATCAATACCGACCTTTTAGCACACCCAACTCCACAAACACGCTACACAACTCACCCAAAAACACATATACACAGTTCACCACTAACAACATAAAACATACCTTTAATCACCCATATCCACTACACCCAACCTCCACCAATACAACAACAAACTTCCTCCAAAACCAATAGCAAAAAAGTACCACCCACTCATCATACCTATCCCGCAACAACAACCCCCTGACATCGTATAACCTTAAAGACCTCTAAGAAATAAAATTAATTCCTACCACTAACAGAATCTCACACATACCCTCACTCAATCCTTTCACTTCCAAAACAACTATACTTAAACTCACACAAAAAACAACTCACAACGCCTAAATAAAGCTTCACTTACACCCCACCATAGACATCCACAACACTAACACTAAACATAATTTTCTAATCATCCTAACACCCCCACTACCAATAACAACCTATACAGCATAATACCAAATACACAACTCCAAGCACTAACTTACTGAATAGAGGCACCCTAGGTACACCCATCACTACACTCAAAAAACCACCATATCAAAATACAAACCGTACCTTCACATCAATATCACTACCCCAACAAACCACCACTAAATCACCAACACTACAACCATAAAAATTAACAATACACCAACATATACAACCACACCCCATCTAATACTACCTCACAAAAACAATCCCAACCCATAAGCCAATCCTGCACTCAAAAGTCACCANGGCAACTCCCACCAAACCCATCTACCGATACGCACACCAACTAAGTCATCCTATCCCCCGAACCCCCACACTTCCCACACCCAGCACCAATCTTCACACAACAATACATACAACTTTACTCCAAACACTAACAACTTCACAACTCAACACTAACATTTAACAAAAACATCAACACCCATATACTTCTACAACTTCCAAACAATACACACAAATCATCCATCAAAACATCATTACAAAAACAACCATAGCTTTAGAAATCACCCTCCAATCCAATAAACCCACAATCACCTATCCCATTCAACTCCCAACAAAAAACTCAACCCAACCACCAATACCACAACACCAACCTCATCAATCAAAAAAAACTAACCCCACTCTTCAAACCCCCACCAATCCTACTCCCCATCACTACCAACCCCCCCCCCAGCCACAAATCATCCAAACCACTTACTCTCCACAACCCATCCCCACCTACAAATAACGAACGAATCCCCCTATTAAAAAAACATCCCACCAATTCACTCTCACCCCCAACACCCAAACCTAAACTTTACTCCGCAAAAAAAATTAATAATACACAATGAACACCAAACCATCCCATACCAAGCACCAGATCTTACTCCCATCTTCTACCCTAACTACAAACTACCATAAAAAACACTATCCAACCACATTCCGCAGTAAATCCCTATAAACCCCTCCACCAAATCCCACCCAGAACCATCCAGAAAACTTACTCAAAAAAACAACACCACACACTCCCAACAGAATAGTCAATCCATAACCCACCCCACACTCTCTCCTCCGTAAGACCTAATTACCCACCTTACCTAACCAATACGCCCCATACCCCCCCAGCAACTCACCCATATATCAAAACTACACTCACTCTCAAAAATCATCCAATACAAACACACGACAAACACCAATACAACACTATCAAATCCGAAATCCTCCAAACCCCCCCCCACACCTCACAATAATCA-GTTTTTTGGTTTTGAGAGAGTTTTCTTTATTGAGATTTGTAGGATGGCTTTTGTGTAGCGATAGGTTTTTAGGTATTTTGTGGTGTTATTTTTTCGGTGGGAAAATTAG-GGAAGTTGTTGAAAAAGATTTTATGTTTGAGAGTGCGAGAAGGTATGAGGTGAGGTGAGTGAGG
n2973      CTCATCTCAAACTATATACAACCTAATAAATACTGATAATATCTCTTGCAATAATAAAATCAATCCAAATCACACTATCTATAAATCTTATCCCCCTCTACATACAATCATAACAAATCCAATAATACAATAACATCAAACGCCCCAAAAACCCACACAATTCTCATCCCCTAACCCACCCCAAAAAAACCAATAGATATTCCATGAAAACCAACCAACTATTCCACCACATCCCAAACAACTTATCCACACTTACATCAATACAACACCCACCAAAACTCTACCTTAAACTAAACCACAAAAATAATGCGACATACTCTCAGTCTCGACCCTCCCACAACTTATCCAAACAACAACTTCATCCTCCAACCTATAAAACACTACACTAGCACACACATCCAACCAGTTTAATCAGCCTAAAAACTAATCATACTCACAACTATACACCCCACCTAGATAAACTCCAAACAACCCACACACCCACAAAGAAAATAAACCACACCACCTTTAAACATCCCCTACTCAACCCTCAAAAAACACACATACAAATAAACCAAACCCACCCAATCCACACCAAAAAACGTAAATCAGATAAAAACACACCTACAAACACCCACTACCAACACCACCACTAAAATTTATACTTTCTCACCTCCCACCCTACTTCCGGCCTTAACTAACCATTCAACTCTTAAATAACTTTCACCTCACCAAACAAATTACCCCTTTCTCCAACCTGAACAACACTATACCCAATTCACATCGAACCACCACAAACCACAAACTCTAAGAAAGAACCAAATGCTCTTTTTACCCTCCTCAATTCTCGGACCTCCAATCAAAACCAGCGACATAAAAACTCCTTAATAAATCTTTTACTATTCTCAACCTTTAAATCTACATCCACCACCGTTCACAACTAATGTAACCCATAAAACATGAATATAACCACAACCAACCCATAATGTATTGCCCACTTGCTTTATTTAATCAATATTAAATAACGCTAATGCTTCCCCTCTATCCAAACCAATTCATCATTAACTCCTCCAAGCTTCCAACCCCACCATTACCCCAAAAACTTAAATAATTACCCAGCCACACAAAAACACTATTCTAACTCCCCACACTGACACAAATTCAGACAAAAAGAGAAAACCCTGACCCCATCCTCTAAACCTACAAGGCTCCACACACACCTTAAAATACCCTTTACAAACTCAGCTATCAAAAAAACTCAACAAAAAATAACAACTATTACCCATGACGCAATATTGCTGAAACCCCAATACCGCACTACCACCCCACAAAAACATTCAAAAACCATTCAAATCCACTTCTATCCTAAACATAAAGCTACTAAACACACTCCAGACCTTACTACTGTCTCCACTAAACCACATCGTACAATTCCANGAACTACAACCCGCAAAACCACCAATACACCCTACTACCACAATCCAAAACAAACAGCACCTCATCCTAAAATAACACCAACCCAATACCTCTATCCCCCCCGAACCAATTAATACAACAACTAATCTCGAAAACTAACCTACAAACACATTCAATACAAACCTTAAACCCAAAACGATCTATCTGAAGGCTCCCTCCCCTAGACACCAAATATCATAACCATCTCACATCATTTACACTTATTTTAAAATCACAAACAAAAAAACATCCCACACCACAAGCCAGACAACCTTAGCTCAACCCCTACCAAACCAATAACCCCAACAATACATAACATAAAAATCCAAGCTCAATCTTACAATAATAACGTTACAACCCAACCAACCCACACTCCAAACAACCAATACTCTAACCATTATCCATATCCAAAACTTCAAACAAAACTTACAATCAACTCTTAACAACTATACACTCACTTCCCTACAACCAATACCAACCTCCTAACACACCCAACCCCATAAACATGCTACACAATTCACCCAAAGACACACATACACAATTCATCACCAGCAACATAAAACACACCTCCGGTCACCCACACCCATCACACCTAACTTCTACTAGCACAACGGCAGATCTCCTCCAAAACCGATAGCAAAAAAGCACCACTCACTCACCATACTTATCCTACAACAGTGACTTCTCAACGTCATACAACCAAAACGACCTATAAAAAACAAAATCAATCCCTATCACTAACAGAATCCCACACAAACCCTCACTCAACCCTCCCACTTCCAAAACAACTACACCCAAACTTACACAAAAAACAACCCACAATACCTAAACAAAACTTTACTTACGCCCCACCATAAACACCCACATCACTAACACTAAGCATAATCTTCTAATCACTCTAATACTCCCGCTACTAATAACAATTCACACAACGTAACACCAGACAAAATACCCCAAAGACTAACTTACTGAGCAAAAGCGCTCCAAAAACACCCACTATTACACCTGAAAAATCACCACATCAAAACACAAATCATACCTTCACATCAATATCACTACCCTAACAAACCACCACCAAACCATCAATACGACAACCATAAGGACTGACAACATACCAAAACATACAGCCACGCCCCATTTAATACCACCCTATAAAAACAACCTCAACTCATAAATCAACCCCATGCTCAAAAATCATCANGGCAACCTCCACCAGACCCCTCTGCCAACACACATATCAACTAAACCACCCCACCCCCTAAACCCCTGCATTCCCCACACTCGATACCAATTTTCATACAACGACACATATAATCCCACCCTAAACATTGATAACCCCACGACTCAACATTAACATTCAACAAAAACATCAATACCCACATACTTCCGCAACCCCCAAACAACACACACAAATCATCCATCAAAACATCCCTATAAAAACAACCACAATCCCAGAAATCATCTCCCAATCCAACAATCCTACCACAACTCATTCCATCCAACTCCTAACAAAAAACCCACCCCAACCATCAATCCCGCAATATTATCTCCACCAATTAAAAAGAACCAACCCCACCCTTCAAACTCCCGCCAATTTCACCCCCTATTACAGCCAATTCCTTTCCCAACCACAAATCATTCCAACTACCTACTCTTCATAATCCATCCCTACCTAAAAATAACAAACAGACCCCTTCACTAAAAAAACATCCCGCCAATACACCCCTACCCCCAACACCTAAACCTAAATCCCACTCCGCAAAAAAGACCAATAACACACCACAAACACCAAACCATTCCACACTAAGCATCAGACCATACCTCCATCCCCCATCCCAGCCACAAACCACCATAAAAAACACTATCCAATCACACCCCACGACAGATTCCTATAAACCTCCCTCCCCAGCCTTTCCCAAAATCGTCCGAAAAACTCACTTAAAAAGACAATACCACACACCCTCTACAAAACAATCAATCCATAACTCACTCCACACTCTCCCCTCCACAAAACCTAACCACTCACCCCACCTAACCGATATACTCCACGTCCCCTCAACAACTCATTTACACGCCAAAACCATATCCATTCTCAAAATTCACCCAACATAAACACACAACAAATGCCAAAACAACACCATTAAATTCGAAATCCTTCAAACCCCTCTCCACACCCCACAATGACCA-GTTTTTTGGTTTTGGGAGAATTTTCTTGGGCGAGGTTAGTAAAATGGTTTCTAAGTAGTGGTAGGGTTTTAGGTGTCTTGCAGTGTTGATTGATTGATAAATGAATTGG-AGAGATTACTGAAGTGAGTTTAATGTTTGAAGGTATAAGAAGATGTATGGTAAGATGGGTGAAG
n2980      CTCATCTCAAACTATATACAACCTAATNNNNNCTGATAATATCTCTTGCAATAATAAAATCAATCCAAATCACACTATCNNNNNNNNNNNNNNNNNNNNNNNNNNNNNNNNNACAAATCCAATAANNNNATAWNNNNNNACGCCCCAAAAACCCACACAATTCTCATCCCCTAACCCACCCCAAAAAAACCAATAGATATTCCATGAAANNNNNNNNACTATTCCACCACATCCCAAACAACTTATCCACACTTACATCAATACAACACCCACCAAAACTCTACCTTAAACTAAACCACAAAAATAATGCGACATACTCTCAGTCTCGACCCTCCCACAACTTATCCAAACAACAACTTCATCCTCCAACCTATAAAGCACTACACTAGCACACACATCCAACCAGTTTAATCAGCCTAAAAACTANTCATACTCACAACTATACACCCCACCTAGATAAACTCCAAACAANNNNNNNNNNNACAAAGAAAATAAACCACACCACCTTTAAACATCCCCTNNNNNNNNNNCAAAAAACACACATACAAATAAACCAAAYCCACCNNATCCACAYCAAAAAACGTNNNNNNNNTANNAACACACCTACAAACACCCACTACCAACACCACCANNNNNNTTTATACTTTCTCACCTCCCANNNNNNNNNNNGCCTTAACTAACCATTCAACTCTTAAATAACTTTCACCTCANNNNNNAAATTACCCCTTTCTCCANNNNNAACAACACTATACCCAATTCACATCGAACCACCACAAACCACNNNNNNNNAGAAAGAACCAAATGCTCTNNNNNNCCTCCTCAATTCTCGNNNNNNNNATCAAAACCAGCGACATAAAAACTCCTTAATAAATCTTTNNNNNNNNNNNNNNNNNNNNNNNNNNNNNNNNNNNNNNNNNNNNNNNNNNNNNNNNNNNNNNATRAATATAACCACAACCAACCNNNNNNGTATTGCCCACTTGCTTTATTTAATCAATATTAAATAACANTAATGCTTCCCCTCTATCCAAACCAATTCATCATTAACTCYTCCAAGCTTCCAACCCCACCATTACCCNRAAAAYTTAAACAATTACCCAGCCACACAAAAACACTNTTCTAACTCCCCACACTGACNNNNNNNNNNNTAAAAAGAGAAAACCCTAACCCCATYCTCTAAACCTACAAGGCTCCACACNCANNNNNAAATACCCTTTACAAACTCAGCTATCAANNNNNNTCAACAAAAAATAACAACTATTACCCATGACGCAATATTGCTGAAACCCCAATACCGCACTACCACCCCACAAAAACATTCAAAAACCATTCNNNNNNNNTTNTATCCTAAACATAAARCTAYTAAACACACNNNNNNNNNNNNNNNNNNNNNNNNNNNATCACATCRTACAATTCCANGAACTACAACCCGCANNNNNNNNNNNNNNNNNNNNNNNNNYAATCCAAAACAAACAGCACCTCATCCTAAAATAACACCAACCCNNTACCTCCATCCCCCCCGAACCAATTAATACAACAACTAATCTCGAAAACTAACCTACAAACACATTCAATRCAAACCTTAAACCCAAAACGATCTATCTGAAGACTCCCTCCCCTAGACACCAAATATCATAACCATCTCACATCATTTACACTTNNNTTAANATCACAAACAAAAAAACATCCCACACCACAAGCCAGACAACCTTAGYTNNNNNNNNACCAAACCAATAACCCCAACAATACATAACATAAAAATCCAAGCTCAATCTTACAATNNNNNNNNNNNNACCCAACCAACCCNNNNNNNNNNNNNNNNATACTCTAACCATTATCCATATCCAAAACTTCAAACAAAACTTACAATCAACTCTTAACAACTATACACTCACTTCCCTACAACCAATACCAACCTCCTAACACACCCAACCCCACAAACATGCTACACAATNNNCCCAAAGACACACATACACAATTCATYWCCAGCAACATAAAAYANNNNNNNNNNNNNNNNNNNNNNNNNNNNNNNNNTTCTACTAGCACAACGGCAGATCTCCTCCAAAACCGATAGCAAAAAAGCACCACCCACTCACCATACTTATCCTACAACARTGACTTCTCAACGTCATACAACCAAAACGACCTATNNNNNNNNNNNNCAATCYCTATCACTANNNNNNNNNNNNNNNNNNNNNNNNNNNNNCCTCCCACTTCCAAAACAACTACACCYAAACTTACACAANAAACAAYCCACAATACCTAAACNNNNNTTTACTTACGCCCCACCATAAACACCCACATCACTAACACTAAGCATAATCTTNNNNNNNCTCTAATACTCCCGCTACTAATAACAATTCANNNNNNNNNNNNNNNNACAAAATACCCCAAAGACTAACTTACTGAGCAAAAGCGCTNCAAAAACACCCACTATTACACCTAAAAAATCACCACATCAAAACACAAATCACACCTTCACATCAATATCACTACCCTAACAAACCANNACCAAACCATCAATACGACAACCATANNNNNNNNNNNNNNNNNNNNNNNTACAGCCACGCCCCATTTAANNNNNNNNNNTAAAAACAACCTYAACTCATAAATCAACCCCATGCTCANNNNNNATCANGGCAACCTCCACCAGACCCCTCTGCCAACACACATACCAACTAAACCACCCCACCCCCTAAACCCCTGCATTCCCCACACTCAATACNAATTTTCATACAACGACACATATAATCCCACCCTAAACATTGATAACCCCACGACTCAACATTANCATTCAACAAAAACATCAATACCCACATACTTCCRCAACCCNNAAACAACACACACAAATCATCCATCAAAACATCCCTANNNNNNNNNNNNNNNNCCCAGAAATCATCTCNNNNTCCAACAATCCTACCACAACTCATTCCACCYANNNNNNAACAAAAAACCCACCCCAACCATCAANNNNNNNNNWTTNNNNNNNNNNNNNAAAAAGAACCAACCCCACCCTTCAAACTYCCGCCAATTTCACCCCCTATTACANNNNNNNNNNNNCCCAACCACAAATCATTCCAACTACCTACTCTCCATAATCCATCCCTACCTAAANNNNACAAACAGACCCCTTCACTAAAAAAACATCCCGCCAATANNNNYCNNNNNNNAACACCTAAACCTAAATCCCACTNNGCAAAAAAGACCAATAACACACCACAAACACCAAACCATTCCACACTAAGCATCAGACCATACCTNNNTCCCCCATCCCAGCNNNNNNNNACCATAAAAAACACTATCCAATCACACCCCACGACAGATTCCTATAAACCTCCCTCCCCAGCCNNNNNNNNNNNCGTCCRAAAAACTTACTTAAAAANNNNNTACCACACACCCTTTACAAAACAATCAATCCATAACTCACTCCACACTCTCCCCTCCACAAAACCTAACCACTCACCCCACCTAACCGATATACTCCACGTCSCCTCAACAACTCATTTACACGCCAAAACCATATCCATTCTCAAAATTCACCCANNNNAAACACACAACAAATGCCAAAACAACACCATTAAATTCGAAATCCTTCAAGCCCCTCTCNNNNNNNNNNNNNNNNNN-GTTTTTTGNNNTTAAGAGAATTTTCTTGGGCGNNGTTAGTAAAATGGTTTCTAAGTAGTGGTRGGATTTTAGGTGTCTTGCAGTGTTGGTTGATTGATAAATGAATTGG-AGAGATTACTGAAGTGAGTTTAATGTTTGAAGGTATAAGAAGATGTATGGTAAGATGGGTGAAG
n2986      CCCATTTCACACTTCATATAACCTAATAAACACTGATAGCACCACTTACAACAATAGAACCAACCCAAACCRTATCACTTACATACTCTATTCCCCCCTACTTACAACCATAACAAACCTAATGATACAATNNNGRCAAATGTCCCGAAAATCCACACAATTCCCATCCTTCAACCCACCACAAAAGAACTCGCAAATATNNNNNNNNNNTCAATCAATTACYTCACTACGTTCCAAACGACCTATCCACATCCACATCCACACAATATCCGTCAAAACANNNNNNNNNATCCAACCACAGAAATGACATGACCTACTCTCAGTCTCGACCTTCCCACAACTTATCCGAATAAAAACCTTACCCCCCAATCCATAGAACACCACACTAACATACACACTTAACCAATTTAATCAACTCAGAAACTAATCATCCTCATAACTACACACTCCACCAAAATAAACTCCAAACAACCCACATATCCACAAAAAAATTAAACCACACCACTTCCGAATACCCTCTACCCACCCCTCAAAAAACATATATACAAATAAACCAAACTCATCCAACCCACACCAAAAARNNNAAGTTAAATAAAAATACACCCATAAACACCCACTATTAACATTACCACCAAAACCTATACTTTTCCCTCTTCTACCCCACCTNTNGCCTTAACTAACCATTCAACTCTTAAACAATTTTCATCTTATCAAGCGAATTACCTNNNNNNNNNNNNNNNNNAACACTATACCCTATCCGCACCAAACCACCACGATCCGCAAATCTCACAAAAGAACTNNANNNNNTTTTCATTCCCACCAATTCCCAAATCTCCAATCAACACCAGTGTTACAACAATCCCCCAACTAATTTTCTATCATTNNNNNYCTTTAGACCTACATCCACTACCACTTATAACTAACGTAGCCTATAAAACACAAGCATAATTACASCCANYCCATAACATACYACCCAACCGCTTTACTTAGTCAACATTAAACAACATTAGCACTTCCCTTTTACTCAAACCAACTCATCATTAATTCCTCAAAACTCTCAATCTCATTATTACTCTAAATACCTATATAATCACCTCACYATACAAAAACACTGTCCCAATTCCTTCCACTATCATNNNNNNNAACAAAAAAAGAAAATCCTAACCCCATTTCCTAGACCCACAAGGCTCTACACACACCTTAAAATACCCTTTACAAACCCAACTATCGAAAAAACCCAACGAATAACAACGATCCCCATCAACAACGCAACATCATTAAAACCCTAACACCGCACTACTATCTTACAAAAATACTTAAAATCCACCCAAGTCCACTTCCATCCTAAACACAAAGTTACAAAACACATTCCAAACCTTACCACTGTCTCCACCAAATCACACCGTAATATTCCANGAACTACAATTCGTAAAGCCATCAATACACCCTATCATCATAACTCAACACAAATAGCACCTCACCCCAAAATAACACCAATTCAACACCCCTATCCCCCCTAAACCGATTAATACAACAACTAATCTCAAAAACCRACTCACAAACATATTCAACACAAACTCTAAATCTAAAACGATTTACCCAAAAGCTCTCTCCCCTAAACACCAGACAGTCTAACAACCCCACACCATCTATATCCACTTCAAAATCACAGACAAAAACACATCCCACGCCACAAGCCAGACAACTCCAACCCCATTCCTTCCAAACCAATAACCCCAATAATACATAACATAAAAATCCAAACCCAACCTCACAATGATAACACCACAACCCAATCAACCCATACCATAAATAANNAATAACCCAACCATTACCCATATTTAAAATCCCAACCAAAACCCACAACCACCTCTCAACAGCTATACATTCATTTCCCCACAATCAATACCGACCTTTTAGCACACCCAACTCCACAAACACGCTACACAACTCACCCAAAAACACATATACACAGTTCACCACTAACAACATAAAACATACCTCTAATCACCCATATCCACTACACCCAACCTCCACCAATACAACAACAAACTTCCTCCAAAACCAATAGCAAAAAAGTACCACCCACTCATCATACCTATCCCGCAACAACAACCCCCTGACATCGTATAACCTTAAAGACCTCTAAGAAATAAAATTAATCCCTACCACTAACAGAATCTCACACATACCCTCACTCAATCCTTTCACTTCCAAAACAACTATACCTAAACTCACACAAAAAACAACTCACAACGCCTAAATAAAGCTTCACTTACACCCCACCATAGACATCCACAACACTAACACTAAACATAATTTTCTAATCATCCTAACACCCCCACTACCAATAACAACCTATACAACATAATACCRAATACACAACTCCAAGCACTAACTTACTGAATAGAGGCACCCTAGGTACATCCATCACTACACTCAAAAAACCACCATATCAAAATACAAACCGTACCTTCACATCAATATCACTACCCCAACAAACCACCACTAAATCACCAACACTACAACCATAAAAATTAACAATACACCAACATATACAACCACACCCCATCTAATACTACCTCACAAAAACAATCCCAACCCATAAGCCAATCCTGCACTCAAAAGTCACCANGGCAACTCCCACCAAACCCATCTACCGGTACACACACCAACTAAGTCATCCTATCCCCCGAACCCCCACACTTCCCACACCCAGCACCAATCTTCACACAACAATACATACAACTTTACTCCAAACACTAACAACTTCACAACTCAACACTAACATTTAACAAAAACATCAACACCCATATACTTCTACAACTTCCAAACAATACACACAAATCATCCATCAAAACATCATTACAAAAACAMCCATAGNTTTAGAAATCACCCTCCAATCCAATAAACCCACAATCACCTATCCCATTCAACTCCCAACAAAAAACTCAACCCAACCACCAATACCACAACACCAACCTCATCAATCAAAAAAAACTAACCCCACTCTTCAAACCCCCACCAATCCTACTCCCCATCACTACCAACCCCCCCCCCAGCCACAAATCATCCAAACCACTTACTCTCCACAACCCATCCCCACCTACAAATAACGAACGAATCCCCCTATTAAAAAAACATCCCACCAATTCACTCTCACCCCCAACACCCAAACCTAAACTTTACTCCGCAAAAAAAATTAATAATACACAATGAACACCAAACCATCCCATACCAGGCACCAGATCTTACTCCCATCTTCTACCCTAACTACAAACTACCATAAAAAACACTATCCAACCACATTCCGCAGTAAATCCCTATAAACCCCTCCACCAAATCCCGCCCAGAACCATCCAGAAAACTTACTCAAAAAAACAACACCACACACTCCCAACAGAATAGTCAATCCATAACCCACCCCACACTCTCTCCTCCGTAAGACCTAATTACCCACCTTACCTAACCAATACGCCCCATACCCCCCCAGCAACTCACCCATATATCAAAACTACACTCACTCTCAAAAATCATCCAATACAAACACACGACAAACACCAATACAACACTATCAAATCCGAAATCCTCCAAACCCCCCCCCACACCTCACAATANNNN-GTNNNNNNNTTTTGAGAGAGTTTTCTTTATTGAGATTTGTAGGATGGCTTTTGTGTAGCGATAGGTTTTTAGGTATTTTGTGGTGTTATTTTTTCGGTGAGAAGATTAG-GGAAGTTGTTGAAAAAGATTTTATGTTTGAGAGTGTGAGAAGGTATGAGGTGAGGTGAGTGAAG
n2987      CCCATTTCGCACTTCATATAACNTAATAAACACTGATAGCACCACTTACAACAATAGAACCAACCCAAACCGTATCACTTACATACTCTACTCCCCCCTACTTACAACYGTAACAAACCTAATAATACAATAATGGCAAATGTCCCAAAAATCCACACAATTCCCANYCTTCAACCCACCACAAAAGAACTNNNNNNNNNNNNNNNNNNNNCAATCAGTTACCTCACTACGTTCCAAACGACCTATCTACATCCACATCCACACAATATCCGTCAANNNNNNNNNNNNAATCCAACCACAAAAATGACATGGCCTACTCTCAGTCTCGACCTTCCCACAACTTATCCGAATAAAAACCTTACCCCCCAATCCATAGAACACCACACTAACATACACACTCAACCAATTTAATCAACTCAAAAACTAATCATCCTCATAACTACACATTCCACCAAAATAAACTCCANACAAMCCACACATCCACAAAAAAATTAAACCACACTACTTCCGAATATCCTCTACCCACCCCTCAAAAAACATACATACGAATAAACCAAACTCATCCAACCCACACCAAAANNNNNNNNNNNNNNAAAAATACACCCATAAACACCCACTATTAACATTACCACCAAAACCTATACCTTTCCCTCTCCNNNNNNNNNNNCGGCCTTAACTAACCATTCAACTCTTAAATAATTTTCATCTTATCAAGCGAATTACCTKTNNNNNNNNNNNNNNNNACACTATACTCTATCCGCACCAAACCACCACGATCCGTAAATCTCACAAAARNNNNNNNNNNWCTTTTSATTCCCACCANNNNNNAAATCTCCAATCAACATCGGTGTTACAACAATCCCCCAACTAATTTTCTATCNNNCTCAGCCTTTAGACTTACATCCACTAYNNNNNATAACTAACGTAGCCTATAAAATACAARCATAATTACAGCCAACCCATAACATACCACCCAACCGCTTTACTTAGTCAACATTGAACAACGTTAACACTTNNNNTTTACTCAAACCAACTCATCATTAATTCCTCAAAACTCTCAATCTCACTATTACTCTAAATACCTATATAATCANNNNNNNNNNNNNNNNNNNNGTCCCAATTCCTCCCACTATCATAANNNCAAACAAAAAAAGAAAATCCTAACCCCATTTSCNNAACCCACAAGGCTCTACACACACYTTAAAATACCCTTTACAAACCCAACTATCGAAAAAACCCAACGAATAACAACGATCCCCATCAACAACGCAACATCATTAAAACCCTAACACTGCACTACTATCCTACAAAAATACTTAAAATCCACYCAAGTNNNNNCMCATTCTAAACACAAAGTTACAAAACACATTCCAAACCTTACCACTGTCTNNAYCAAATCACACCGTAATATTCCANGAATTACAAYTCGTAAAACCACCAATACACCCTATCATCATAACTCAACACAAATAGCACCTCACCCCAAAATAACACTAATTCAACACCCTTATCCCCCCTAAACCGATTAATACAACAACTAATCTCAAAAACCAACTCACAAACATATTCAACACAAACTCTAAATCTAAAACGATTTACCCAAAAGCTCTCTCCTCTAAACACCAGACAATCTAACMACCTCACACCATCTATATCCACTTCAAAACCACAGACAAAAACACATCCCACGCCACAAGCCAGACAACTCCAACTCCATTCCTTCCAAACCAACAACCCCAATAATACATAACATAAAAATCCAAACCCAACCTCACAATGACAACGCCACAACCCAATCAACCCATACCACAAATANNNNNNNNNNNNNNNNTTACCCATATTTAAAATCCCAACCAAAACCCACAACCACCTTTCAACAGTTATACATTCATCTCCCCACAATCAATACCGACCTTTCAGCACACCCAACTCCACAAACACGCTANNCAACTCACCCAAAANNNNNNNNNNNNNNTTCACCACTAACAACATAAAACATACCTTTAATCACCCATATCCACTACACCCAACCTCCACCAATACAACAACAAACTTCCTCCAAAACCAATAGCAAAAAAGTACCACCCACTCATCATACCTATCCCGCAACAACAACCCCCTGACATCGTATAACCTTAAAGACCTCTANNNNNNAAAATTAATCCCTACCACTAACAGAATCTCACACATACCCTTACTCAACTCTTTCACCTCCAANNNAACTATACCTAAACTCACACAAAAAACAACTCACAACGCCTAAACAAAGCTCCACTTACACCCCACCATAGGCATCCACAACACNAACACTAAACATAATTGTCTAATCATCCTAACACCCCCACTACCAATAANNNNNNNNNNNNNNNNNNNNNNAATAYACAACTCCAAGCACTAACTTACTGAACAAAGGMACCCTAGGTACACCCATCACTACACTCAAAAAATCACCATACCAAAATACAAACCGTGCCTTCATATCAATATCACTACCCCAACAAACCACCACTAAATTNNNNNNNNTNNNNNNNNNNNAATTAACAATACACCAACGTATACAACCACACCCCATCTAATACTACCTCACAAAAACAATCCCAACCCATAAACCAACCCTACACTCAAAAGTCACCANGGCAACTCCCACCAAACCCTTYTNNNNNNNNNNNNACCAACTAAGTCATCCTATCCCCCGAACCCCCACACTTCCCACACCCAGCACCAATCTTCACACAACAATACATACAACTTTACTCCAAACACTAACAACTTCACAACTCAACACTAACATTTAACAAAAACATCAACACCTATATACTTCTACAACTTCCAAACAATACACACAAATCATCCATCAAAACATCATTACAAAAACAWCCATAGNNNNAGAAATCACCCTCCAATCCAATAAACCCACAATCACCTATCCCNNNCAACTCCCAACAAAAAATTCAATCCAACCACCAATACCATAACACCAACYTCATCAATCAAAAAAAACTAACCCCACTCTTCAAACCCCCACCAACCCTACTCCCCATCANNNNNAACCCCCCCCCCAGCCACAAATCATCCCAACCACTTACTCTCCACAACCCATCCCCACCTACAAATAACGGACGAATCCCCCTATCAAAAAANNATCCCACCAACTCACTCTCACCCCCAANNNYCAAACCTAAACTTTACTCCGCAAAAAAAATTAATAATACACAATGAACACCAAACCATCCCATACCAAGCACCAGATCTTACTCCCATCTTCTACCCTAACTACAAACTACCATAAAGAATACTATCCAACCACATCCCACAGTAAATCCCTACAAACCCCTTCACCAAATCCCACCCAGAACCATCCAGAAAACTTACTCAAAMNNACAACACCACACACTCCCAACAGAATAGTCAATCCATAACCCACCCCACACTCTCTCTTCCGTAAGACCTAATTACCCACCTTACCTAACCAATATACCCCATACCCCCCCAGCAACTCACCTATATATCAAAACTACACTCACTCTCAAAAATCATCCAATACAAACACACGACAAACACCAATACAATACTATCAAATCCGAAATCCTCCAAACCCCCCCCCACNNNNNNNNNNNNNNN-NNNNNNNNNNNTTGAGAGAGTTTTCTTTACTGAGATTTATGGGATGGCTTTTGTGTAGCGATAGGTTNTTAGGTATTTTGTGGTGTNNNNNNNNNNNNNNNNNNNNNNN-NNNNNNNNTTGAAAAGGATTTTATATTCAAGAGTGCGAAAAGGTGTGAGGTGAGGTGAATGAGG
n2988      CTCATCTCAAACTATATACAACCTAATAAATACTGATAATATCTCTTGCAATAATAAAATCAATCCAAATCACACTATCTATAAATCTTATCCCCCTCTACATACAATCATAACAAATCCAATAATACAATAACATCAAACGCCCCAAAAACCCACACAATTCTCATCCCCTAACCCACCCCAAAAAAACCAATAGATATTCCATGAAAACCAACCAACTATTCCACCACATCCCAAACAACTTATCCACACTTACATCAATACAACACCCACCAAAACTCTACCTTAAACTAAACCACAAAAATAATGCGACATACTCTCAGTCTCGACCCTCCCACAACTTATCCAAACAACAACTTCATCCTCCAACCTATAAAGCACTACACTAGCACACACATCCAACCAGTTTAATCAGCCTAAAAACTAATCATACTCACAACTATACACCCCACCTAGATAAACTCCAAACAACCCACACACCCACAAAGAAAATAAACCACACCACCTTTAAACATCCCCTACTCAACCCTCAAAAAACACACATACAAATAAACCAAACCCACCCAATCCACACCAAAAAACGTAAATCAGATAAAAACACACCTACAAACACCCACTACCAACACCACCACTAAAATTTATACTNNTCCCTCTCCTATCCCACYTCCGGCCTTAACTAACCATTCAACTCTTAAATAACTTTCACCTCACCAAACAAATTACCCCTTTCTCCAACCTGAACAACACTATACCCAATTCACATCGAACCACCACAAACCACAAACTTTAAGAAAGAACTAAATGCTCTTTTTACCCTCCTCAATTCTCGGACCTCCAATCAAAACCAGCGACATAAAAACTCCTTAATAAATCTTTTACTATTCTCAACCTTTAAATCTACATCCACCACCRTTCACAACTAATGTAACCCATAAAACATGAATATAACCACAACCAACCCATAATGTATTGCCCACTTGCTTTATTTAATCAATATTAAATAACGCTAATGCTTCCCCTCTATCCAAACCAATTCATCATTGACTCCTCCAAGCTTCCAACCCCACCATTACCCCAAAAACTTAAATAATTACCCAGCCACACAAAAACACTATTCTAACTCCCCACACTGACAYNNAYYCAGACAAAAAGAGAAAACCCTGACCCCATCCTCTAAACCTACAAGGCTCCACACACACCTTAAAATACCCTTTACAAACTCAGCTATCNNNAAAACTCAACAAAAAATAACAACTATTACCCATGACGCAATATTGCTGAAACCCCAATACCGCACTACCACCCCACAAAAACATTCAAAAACCATTCAAATCCACTTCTATCCTAAACATAAAGCTACTAAACACACTCCGGACCTTACTACTGTCTCCACTAAATCACATCGTACAATTCCANGAACTACAACCCGCAAAACCACCAATACACCCTACTACCACAATCCAAAACAAACAGCACCTCATCCTAAAATAACACTAACCCAATACCTCTATCCCCCCCGAACCAATTAATACAACAACTAATCTCGAAAACTAACCTACAAACACATTCAATACAAACCTTAAACCCAAAACGATCTATCTGAAGACTCCCTCCCCTAGACACCAAATATCATAACCATCTCACATCATTTACACTTATTTTAAAATCACAAACAAAAAAACATCCCACACCACAAGCCAGACAACCTTAGCTCAACCCCTACCAAACCAATAACCCCAACAATACATAACATAAAAATCCAAACTCAATCTTACAATAATAACGTTACAACCCAACCAACCCACACTCCAAACAACYAATACTCTAACCATTATCCATATCCAAAACTTCAAACAAAACTTACAATCAACTCTTAACAACTATACACTCACTTCCCTACAACCAATACCAACCTCCTAACACACCCAACCCCACAAACATGCTACACAATTCACCCAAAGACACACATACACAATTCATCACCAGCAACATAAAACACACCTCCA-TCACCCACACCCATCACACCTAACTTCTACTAGCACAACGGCAGATCTCCTCCAAAACCGATAGCAAAAAAGCACCACCCACTCACCATACTTATCCTACAACAGTGACTTCTCAACGTCATACAACCAAAACGACCTATAAAAAACAAAATCAATCCCTATCACTAACAGAATCCCACACAAACCCTCACTCAACCCTCCCACTTCCAAAACAACTACACCCAAACTTACACAAAAAACAACCCACAATACCTAAACAAAACTTCACTTACRCCCCACCATAAACACCCACATCACTAACACTAAGCATAATCTTCTAATCACTCTAATACTCCCGCTACTAATAACAATTCACACAACGTAACACCAAACAAAATACCCCAAAGACTAACTTACTGAGCAAAAGCGCTCCAAAAACACCCACTATTACACCTGAAAAATCACCACATCAAAACACAAATCACACCTTCACATCAATATCACTACCCTAACAAACCACCACCAAACCATCAATACGACAACCATAAGGACTGACAACATACCAAAACATACAGCCACGCCCCATTTAATACCACCCTATAAAAACAACCTCAACCCATAAATCAACCCCATGCTCAAAAATCATCANGGCAACCTCCACCAGACCCCTCTGCCAACACACATACCAACTAAACCACCCCACCCCCTAAACCACTGCATTCCCCACACTCGATACCAATTTTCATACAACGACACATATAATCCCACCCTAAACATTGATAACCCCACGACTCAACATTAACATTCAACAAAAACATCAATACCCACATACTTCYGCAACCCCCAAACAACACACACAAATCATCCATCAAAACATCCCTATAAAAACARYYACAATYCCAGAAATCATCTTCCAATCCAACAATCCTACCACAACTCATTCCATCCAACTCCYAACAAAAAACCCACCCCAACCATCAATCCCGCAATATTATCTCCACCAATTAAAAAGAACCAACCCCACCCTTCAAACTCCCGCCAATTTCACTCCCCATCACCACTAACCCCCCTCCCAACCACAAATCATTCCAACTACCTACTCTTCATAATCCATCCCTACCTAAAAATAACAAACAGACCCCTTCACTAAAAAAACATCCCACCAATACACCCCTACCCCCAACACCTAAACCCAAATCCCACTCCGCAAAAAAGACCAATAACACACCACAAACACCAAACCATTCCACACTAAGCATCAGACCATNNNNCCATCCCCCATCCCAGCCACAAACCACCATAAAAAACACTATCCAATCACACCCCACGACAGATTCCTATAAACCTCCCTCCCCAGCCTTTCCCAAAATCGTCCGAAAAACTTACTTAAAAAGACAATACCACACACCCTCTACAAAACAATCAATCCATAACTCACTCCACACTCTCCCCTCCACAAAACCTAACCACTCACCCCACCTAATCGATATACTCCACGTCCCCTCAACAACTCATTTACACGCCAAAACYAYATCCATTCTCAAAATTCACCCAACATAAACACACAACAAATGCCAAAACAACACCATTAAATTCGAAATCCTTCAAGCCCCTCTCCACACCCCACAATGACCA-NNNNNNNNNTTTTGGGAGAATTTTCTTGGGCGAGGTTAGTAAAATGGTTTCTAAGTAGTGGTGGGGTTTTAGGTGTCTTGCAGTGTTGGTTGATTGATAAATGAATTGG-AGAGATTACTGAGGTGAGTTTGATGTTTGAAGGTATAAGAAGATGTATGGTAAGGTGGGTGAAG
n2990      CTCATCTCAAACTATATACAACCTAATAAATACTGATAATATCTCTTGCAATAATAAAATCAATCCAAATNNNNNNNNNTATAAATCTTATCCCCCTCTACATACAATCATAACAAATCCAATAATACAATAACATCAAACGCCCCAAAAACCCACACAATTCTCATCCCCTAACCCACCCCAAAAAAACCAATAGATATTCCATGAAAAMYAACCAACTATTCCACCAYATCCCAAACAACTTATCCACACTTACATCAATACAACACCCACCAAAACTCTACCTTAAACTAAACCACAAAAATAATGCGACATACTCTCAGTCTCGACCCTCCCACAACTTATCCAAACAACAACTTCATCCTCCAACCTATAAAACACTACACTAGCACACACATCCAACCAGTTTAATCAGCCTAAAAACTAATCATACTCACAACTATACACCCCACCTAGATAAACTCCAAACAACCCACACACCCACAAAGAAAATAAACCACACCACCTTTAAACATCCCCTACTCAACCCTYAAAAAACACACATACAMATAAACCAAACCCACCCAATCCACACCAAAAAACGTAAATCAGATAAAAACACACCTACAAACACCCACTACCAACACCACCACTAAAATTTATACTTTCTCACCTCCCACCCTACTTNCGGCCTTAACTAACCATTCAACTCTTAAATAACTTTCACCTCACCAAACAAATTACCCCTTTCTCCAACCTGAACAACACTATACCCAATTCACATCGAACCACCACAAACCACAAACTCTAAAAAAGNNNNNNNNNCTCTTTTTACCCTCCTCAATTCTCGGACCTCCAATCAAAACCAGCRACATAAAAACTCCTTAATAAATCTTTTACTANNNNCAACCTTTAAATCTACATCCACCACCGTTCACAACTAATGTAACNNNNNNNACATGAATATAACCACAACCAACCCATAATGTATTGCCCACTTGCTTTATTTAATCAATATTAAATAACGCTAATGCTTCCCCTCTATCCAAACCAATTCATCATTAACTCCTCCAAGCTTCCAACCCCACCATTACCCCAAAAACTTAAATAATTACCCAGCCACACAAAAACACTATTCTAACTCCCCACACTGACACNNATTCAGACAAAAAGAGAAAACCCTGACCCCATCCTCTAAACYTACAAGGCTCCACACACACCTTAAAATACCCTTTACAAACTCAGCTATCAAAAAAACTCAACAAAAAATAACAACTATTACNNNTGACGCAATATTGCTGAAACCCCAATACCGCACTACCACCCCACAAAAACATTCAAAAACCATTCAAATCCACTTCTATCCTAAACATAAAGCTACTAAACACACTCCAGACCTTACTACTGTCTCCACTAAACCACATCGTACAATTCCANGAACTACAACCCGCAAAACCACCAATACACCCTACTACCACAATCCAAAACAAACAGCACCTCATCCTAAAATAACACCAACNCAATACCTCTATCCCCCCCGAACCAATTAATACAACAACTAATCTCGAAAACTAACCTACAAACACATTCAATACAAACCTTAAACCCAAAACGATCTATCTGAAGGCTCCCTCCCCTAGACACCAAATATCATAACCATCTCACATCATTTACACTTATTTTAAAATCACAAACAAAAAAACATCCCACACCACAAGCCAGACAACCTTAGCTCAACCCCTACCAAACCAATAACCCCAACAATACATAACATAAAAATCCAAGCTCAATCTTACAATAATANNNNNACAACCCAACCAACCCACACTCCAAACAANNNNNNNNNNAACCATTATCCATATCCAAAACTTCAAACAAAACTTACAATCAACTCTTAACAACTATACACTCACTTCCCTACAACCAATACCAACCTCCTAACACACCCAACCCCACAAACATGCTACACAATTCACCCAAAGACACACATACACAATTCATCACCAGCAACATAAAACACACCTCCGRTYACCCACACCCATCACACCTAACTTCTACTAGCACAACGGCAGATCTCCTCCAAAACNGATAGYAAAAAAGCACCACTCACTCACCATACTTATCCTACAACAGTGACTTCTCAACGTCATACAACCAAAACGACCTATAAAAAACAAAATCAATCCCTATCACTAACAGAATCCCACACAAACCCTCACTCAACCCTCCCACTTCCAAAACAACTACACCCAAACTTACACAAAAAACAACCCACAATACCTAAACAAAACTTTACTTACGCCCCACCATAAACACCCACATCACTAACACTAAGCATAATCTTCTAATCACTCTAATACTCCCGCTACTAATAACAATTCACACNNNNNAACACCAGACAAAATACCCCAAAGACTAACTTACTGAGCAAAANNNNNNNAAAAACACCCACTATTACACCTGAAAAATCACCACATCAAAACACAAATCATACCTTCACATCAATATCACTACCCTAACAAACCACCACCAAACCATCAATACGACAACCATAAGGACTGACAACATACCAAAACATACAGCCACGCCCCATTTAATNCCACCCTATAAAAACAACCTCAACTCATAAATCAACCCCATGCTCAAAAATCATCANGGCAACCTCCACCAAACCCCTCTGCCAACACACATATCAACTAAACCACCCCACCCCCTAAACCCCTGCATTCCCCACACTCGATACCAATTTTCATACAACGACACATATAATCCCACCCTAAACATTGATAACCCCACGACTCAACATTAANATTCAACAAAAACATCAATACCCACATACTTCCGCAACCCCCAAACAACACACACAAATCATCCATCAAAACATCCCTATAAAAACAACCACAATCCCAGAAATCATCTCCCAATCCAACAATCCTACCACAACTCATTCCATCCAACTCCTAACAAAAAACCCACCCCAACCATCAATCCCGCAATATTATCTCCACCAATTAAAAAGAACCAACCCCACCCTTCAAACTCCCGCCAATTTCACCCCCTATTACAGCCAATTCCTTTCCCAACCACAAATCATTCCAACTACCTACTCTTCATAATCCATCCCTACCTAAAAATAACAAACAGACCCCTTCACTAAAAAAACATCCCGCCAATACACCCCTACCCCCAACACCTAAACCTAAATCCCACTCCGCAAAAAAGACCAATAACACACCACAAACACCAAACCATTCCACACTAAGCATCAGACCATACCTCCATCCCCCATCCCAGCCACAAACCACCATAAAAAACACTATCCAATCACACCCCACGACAGATTCCTATAAACCTCCCTCCCCAGCCTTTCCCAAAATCGTCCGAAAAACTCACTTAAAAAGACAATACCACACACCCTCTACAAAACAATCAATCCATAACTCACTCCACACTCTCCCCTCCACAAAACCTAACCACTCACCCCACCTAACCGATATACTCCACGTCCCCTCAACAACTCATTTACACACCAAAACCATATCCATTCTCAAAATTCACCCAACATAAACACACAACAAATGCCAAAACAACACCATTAAATTCGAAATCCTTCAAACCCCTCTCCACACCCCACAATGACCA-GNNNNNNNNNNNTGRGAGAATTTTCTTGGGCGAGGTTAGTAAAATGGTTTCTAAGTAGTGGTGGGGTNTTAGGTGTCTTGCAGTGTTGATTGATTGATAAATGAATTGG-AGAGATTACTGAAGTGAGTTTAATGTTTGAAGGTATAAGAAGATGTATGGTAAGATGGGTGAAG
n2997      CCCATTTCGCACTTCATATAACCTAATAAACACTGATAGCACCACTTACAACAATAGAACCAACCCAAACCGTATCACTTACATACTCTACTCCCCCCTACTTACAACCGTAACAAACCTAATAATACAATAATGGCAAATGTCCCAAAAATCCACACAATTCCCATCCTTCAACCCACCACAAAAGAACTCGCAAATATCCCATAAAAATCAATCAGTTACCTCACTACGTTCCAAACGACCTATCTACATCCACATCCACACAATATCCGTCAAAACACCACCCCGAATCCAACCACAAAAATGACATGGCCTACTCTCAGTCTCGACCTTCCCACAACTTATCCGAATAAAAACCTTACCCCCCAATCCATAGAACACCACACTAACATACACACTCAACCAATTTAATCAACTCAAAAACTAATCATCCTCATAACTACACATTCCACCAAAATAAACTCCAAACAACCCACACATCCACAAAAAAATTAAACCACACTACTTCCGAATATCCTCTACCCACCCCTCAAAAAACATACATACGAATAAACCAAACTCATCCAACCCACACCAAAAAGCATAAGTTAAATAAAAATACACCCATAAACACCCACTATTAACATTACCACCAAAACCTATACCTTTCCCTCTCCTATCCCACCTCCGGCCTTAACTAACCATTCAACTCTTAAATAATTTTCATCTTATCAAGCGAATTACCTTTTTCTTTAATCCAAATAACACTATACTCTATCCGCACCAAACCACCACGATCCGTAAATCTCACAAAAGAACTGAACATTCTTTTCATTCCCACCAATTCCCAAATCTCCAATCAACATCGGTGTTACAACAATCCCCCAACTAATTTTCTATCATTCTCAGCCTTTAGACTTACATCCACTACCACTTATAACTAACGTAGCCTATAAAATACAAGCATAATTACAGCCAACCCATAACATACCACCCAACCGCTTTACTTAGTCAACATTGAACAACGTTAACACTTCCCTTTTACTCAAACCAACTCATCATTAATTCCTCAAAACTCTCAATCTCACTATTACTCTAAATACCTATATAATCACCTCACCATACAAAAACACTGTCCCAATTCCTCCCACTATCATANACCCAAACAAAAAAAGAAAATCCTAACCCCATTTCCTAAACCCACAAGGCTCTACACACACCTTAAAATACCCTTTACAAACCCAACTATCGAAAAAACCCAACGAATAACAACGATCCCCATCAACAACGCAACATCATTAAAACCCTAACACTGCACTACTATCCTACAAAAATACTTAAAATCCACCCAAGTCCACTCCCATTCTAAACACAAAGTTACAAAACACATTCCAAACCTTACCACTGTCTCCACCAAATCACACCGTAATATTCCANGAATTACAATTCGTAAAACCACCAATACACCCTATCATCATAACTCAACACAAATAGCACCTCACCCCAAAATAACACTAATTCAACACCCTTATCCCCCCTAAACCGATTAATACAACAACTAATCTCAAAAACCAACTCACAAACATATTCAACACAAACTCTAAATCTAAAACGATTTACCCAAAAGCTCTCTCCTCTAAACACCAGACAGTCTAACAACCTCACACCATCTATATCCACTTCAAAACCACAGACAAAAACACATCCCACGCCACAAGCCAGACAACTCCAACTCCATTCCTTCCAAACCAACAACCCCAATAATACATAACATAAAAATCCAAACCCAACCTCACAATGACAACGCCACAACCCAATCAACCCATACCACAAATAACTAATAACCCAACCATTACCCATATTTAAAATCCCAACCAAAACCCACAACCACCTTTCAACAGTTATACATTCATCTCCCCACAATCAATACCGACCTTTCAGCACACCCAACTCCACAAACACGCTACACAACTCACCCAAAAACACATATACACAGTTCACCACTAACAACATAAAACATACCTTTAATCACCCATATCCACTACACCCAACCTCCACCAATACAACAACAAACTTCCTCCAAAACCAATAGCAAAAAAGTACCACCCACTCATCATACCTATCCCGCAACAACAACCCCCTGACATCGTATAACCTTAAAGACCTCTAAGAAATAAAATTAATCCCTACCACTAACAGAATCTCACACATACCCTTACTCAACTCTTTCACCTCCAAAACAACTATACCTAAACTCACACAAAAAACAACTCACAACGCCTAAACAAAGCTCCACTTACACCCCACCATAGGCATCCACAACACCAACACTAAACATAATTGTCTAATCATCCTAACACCCCCACTACCAATAACAACCTATACAGCATAATACCAAATACACAACTCCAAGCACTAACTTACTGAACAAAGGCACCCTAGGTACACCCATCACTACACTCAAAAAATCACCATACCAAAATACAAACCGTGCCTTCATATCAATATCACTACCCCAACAAACCACCACTAAATTACCAACACTACAACCATAAAAATTAACAATACACCAACGTATACAACCACACCCCATCTAATACTACCTCACAAAAACAATCCCAACCCATAAACCAACCCTACACTCAAAAGTCACCANGGCAACTCCCACCAAACCCTTCTACCGGTACGCACACCAACTAAGTCATCCTATCCCCCGAACCCCCACACTTCCCACACCCAGCACCAATCTTCACACAACAATACATACAACTTTACTCCAAACACTAACAACTTCACAACTCAACACTAACATTTAACAAAAACATCAACACCTATATACTTCTACAACTTCCAAACAATACACACAAATCATCCATCAAAACATCATTACAAAAACAACCATAGCTTTAGAAATCACCCTCCAATCCAATAAACCCACAATCACCTATCCCATTCAACTCCCAACAAAAAACTCAACCCAACCACCAATACCATAACACCAACCTCATCAATCAAAAAAAACTAACCCCACTCTTCAAACCCCCACCAACCCTACTCCCCATCACCACTAACCCCCCCCCCAGCCACAAATCATCCCAACCACTTACTCTCCACAACCCATCCCCACCTACAAATAACGGACGAATCCCCCTATCAAAAAAACATCCCACCAACTCACTCTCACCCCCAACACCCAAACCTAAACTTTACTCCGCAAAAAAAATTAATAATACACAATGAACACCAAACCATCCCATACCAAGCACCAGATCTTACTCCCATCTTCTACCCTAACTACAAACTACCATAAAGAATACTATCCAACCACATCCCACAGTAAATCCCTACAAACCCCTTCACCAAATCCCACCCAGAACCATCCAGAAAACTTACTCAAAAAAACAACACCACACACTCCCAACAGAATAGTCAATCCATAACCCACCCCACACTCTCTCTTCCGTAAGACCTAATTACCCACCTTACCTAACCAATATACCCCATACCCCCCCAGCAACTCACCTATATATCAAAACTACACTCACTCTCAAAAATCATCCAATACAAACACACGACAAACACCAATACAATACTATCAAATCCGAAATCCTCCAAACCCCCCCCCACACCTCACAATAANNN-GTTTTTTGGTTTTGAGAGAGTTTTCTTTACTGAGATTTATGGGATGGCTTTTGTGTAGCGATAGGTTCTTAGGTATTTTGTGGTGCTGTTTTTTCGGTGATAGGACTGG-GGAGATTGTTGAAAAGGATTTTATATTCAAGAGTGCGAAAAGGTGTGAGGTGAGGTGAATGAGG
n2998      CCCATTTCGCACTTCATATAACCTAATAAACACTGATAGCACCACTTACAACAATAGAACCAACCCAAACCGTATCACTTACATACTCTACTCNNNNNNNCTTACAACCGTAACAAACCTAATGATACAATAATGGCAAATGTCCCAAAAATCCACACAATTCCCATCCTTCAACCCNNNNNNNNAGAAYTMGCAAATNNNNNNNNNNNNNCAATCAGTTACCTCACTACGTTCCAAACGACCTATCTACATCCACATCCACACAATATCCGTCAAAACANNNNNCCGAATCCAACCACAAAAATGAYATGGCCTACTCTCAGTCTCGACCTTCCCACAACTTATCCGAATAAAAACCTTACCCCCCAATCCATAGAACACCACACTAACATACACACTCAACCAATTTAATCAACTCAAAAACTAATCATCCTCATAACTACACATTCCACCAAAATAAACTCCAAACAACCCACACATCCACAAAAAAATTAAACCACACTACTTCCGAATATCCTCTACCCACCCNNNNNNNNNNNNNNNNNNGAATAAACCAAACTCATCCAACCYACANNNNNNNNNNNNNNTTAAATAAAAATACACCCATAAACACCCACTATTAACATTACCACCAAAACCTATACCTTTCCNNNNNNNNNNNNNNNNNYGGCCTTAACTAACCATTCAACTCTTAAATAATTTTCATCTTATCAAGCGAATTACCYTTTTCNNNNNNNNNNNNNNNNNTATACTCTATCCGCNNNAAACCACCACGATNNNNNNNNNNNNNNNNNNNNNNNNNNNNNNNNNNNNNNNNNNNNNNNNNNCAAATCTCCAATCAACATCGATGTTACAACAATCCCCCAACTAATTTTYNNNNNNNNNNNNNNNNNNGACTTACATCCACNNNNNNNNNNAACTAACGTAGNNNNNNNNNNNNNNNNNNNNNNNNNNNCAACCCATAACATACCACCCAACCGCTTTACTTAGTCAACATTGAACAACGTTAACACTTCCCTTTTACTCAAACCAACTCATCATTAATTCCTCAAAACTCTCAATCTCACTATTACTCTAAATACCTATATAATCACCTCNNNNCACAAAAACACTGTCCCAATTCCTCCCACTATCATNNNNNNNAACAAAAAAAGAAAATCCTAACCCCATTTCNTAAACCCACAAGGCTCTACACACACCTTAAAATACCCTTTACAAACCCAACTATCGAAAAAACCCAACGAATAACAACGATCCCCATCAACAACGCAACATCATTAAAACCCTAACACTGCACTACTATCCTACAAAAATACTTAAAATCCACCCAAGTCCACTCCCATTCTAAACACAAAGTTACAAAACACATTCCAAACCTTACCACTGTCTCCACCAAATCACACCGTAATATTCCANGAATTACAATTCGTAAAACCACCAATACACCCTATNNNNATAACTCAACACAAATAGCACCTCACCCCAAAATAACACTAATTCAACACCCTTATCCCCCCTAAAYYGNNNNNNACGACAATTAATCTCAAAAACCAACTCACAAACATATTCAACACAAACTCTAAATCTAAAACGATTTACCCAAAAGCTCTCTCCTCTAAACACCAGACAGTCTNNNAACCTCACACCATCTATATCYACTTCAAAACCACAGACAAAAACACATCCCACGCCACAAGCCAGACAACTYCAACTCCATTCCTTCCAAACCAACAACCCCAATAATACATAACATAAAAATCCAAACCCAACCTCACAATGACAANRCCACAACCCAATCAACCCATACNACAAATAACTAATAACCCAACCATTACCCATATTTAAAATCCCAACCAAAACCCACAACCAYCTTTCAACAGCTATACATTCATCTCCCCACAATCAATACCGACCTTTCAGCACACCCAACTCCACAAACACGCTACACAACTCACCCAAAAACACATATACACAGTTCACCACTAACAACATAAAACATACCTTTAATCACCCATATCCACTACACCCAACCTCCACCAATACAACAACAAACTTCCTCCAAAACCAATAGCAAAAAAGTACCACCCACTCATCATACCTATCCCGCAACAACAACCCCTTGACATCGTATAACCTTAAAGACCTNNNNNAAATAAAATTAATCCCTACCACTAACAGAATCTCACACATACCCTTACTCAACTCTTTCACTTCCAAAACAACTATACCTAAACTCACACAAAAAACAACTCACAACGCCTAAATAAAGCTCCACTTACACCCCACCATAGGCATCCACAACACCAACACTAAACATAATTGTCTAATCATCCTAACACCCCCACTACCAATAACAACCTATANNNNNNNNNNNNNNNNACACAACTCCAAGCACTAACTTACTGAACAAAGNNNNNNNNNNNACACCCATCACTACACTCAAAAAATCACCATACCAAAATANNNNNCGTGCCTTCATATCAATATCACTACCCCAACAAACCACCACTAAATTNNNAACACTACAACCATAAAAATTAACAATACACCAANNNATACAACCACACCCCATCTAATACTACCTCACAAAAACAATCCCAACCCATAAACCAACCCTACACTCAAAAGTCACCANGGCAACTCCCACCAAACCCTTNNNNNNNNNNNNNCACCAACTAAGTCATCCTATCCCCCGAACCCCCACACTTCCCACACCCAGCACCAATCTTCACACAACAATACATACAACTTTACTCCAAACACTAACAACTTCACAACTCAACACTAACATTTAACAAAAACATCAACACCTATATACTTCTACAACTTYCAAACAATACACACAAATCATCCATCAAAACATCATTACAAAAACANNNNNNNNTTTAGAAATCACCCTCCAATCCAATAAACCCACAATCACCTATCCCATTCAACTCCCAACAAAAAACTCAACCCAACYMCYNNNNNNNNNNNNNNNNNNNNNNNNGTCAAAAAAAACTAACCCCACTCTTCAAACCCCCACCAACCCTACTCCCCATCACCACTAACCCCCCCCCCAGCCACAAATCATCCCAACCACTTACTCTCCACAACCCATCCCCACCTACAAATAACGGACGAATCCCCTTATCAAAAAAACATCCCACCAATTCACTCTCACCCCCAACACCCAAACCTAAACTTTACTCCGCAAAAAAAATTAATAATACACAATGAACACCAAACCATCCCATACCAAGCACCAGATCTTACTCCCATCTTCTACCCTAACTACAAACTACCATAAAGAATACTATCCAACCACATCCCACAGTAAATCCCTACAAACCCCTTCACCAAATCCCACCCAGAACCATCCAGAAAACTTACTCAAAAAAACAACACCACACACTCCCAACAGAATAGTCAATCCATAACCCACCCCACACTCTCTCTTCCGTAAGACCTAATTACCCACCTTACCTAACCAATATACCNNATACNCCCCCAGCAACTCACCTATATATCAAAANNWCACTCACTCTCAAAAATCATCCAATACAAACACACGACAAACACCAATACAATACTATCAAATCCGAAATCCTCCAAACCCCCCCCCACACCTCACANNNNNNN-GNNNNNNNNNNTTGAGAGAGTTTTCTTTACTGAGATTTATGANATGGCTTTTGTGTNGCGATAGGTTCTTAGGTATTTTGTGGTGCTGTTTTTTCGGTRNNNNNNNNNN-GGAGATTGTTGAAAAGGATTTTATATTCAAGAGTGCGAAAAGGTGTGAGGTGAGGTGAATGAGG
n3004      CTCATCTCAAACTATATACAACCTAATAAATACTGATAACATCTCTTGCAATAATAAAATCAATCCAAATCACACTATCTATAAATCTTATCCCCCTCTACATACAATCATAACAAATCCAATAATACAATAACATCAAACGCCCCAAAAACCCACACAATTCTCATCCCCTAACCCACCCCAAAAAAACCAATAGATATTCCATGAAAACCAACCAACTATTCCACCACATCCCAAACAACTTATCCACACTTACATCAATACAACACCCACCAAAACTCTACCTTAAACTAAACCACAAAAATAATGCGACATACTCTCAGCCTCGACCCTCCCACAACTTATCCAAACAACAACTTCATCCTCCAACCTATAAAGCACTACACTAGCACACACATCCAACCAGTTTAATCAGCCTAAAAACTAATCATACTCACAACTATACACCCCACCTAGATAAACTCCAAACAACCCACACACCCACAAAGAAAATAAACCACACCACCTTTAAACATCCCCTACTCAACCCTCAAAAAACACACATACAAATAAACCAAACCCACCCAATCCACACCAAAAAACGTAAATCAGATAAAAACACACCTACAAACACCCACTACCAACACCACCACTAAAATTTATACTTTCTCACCTCCCACCCTACTTCCGGCCTTAACTAACCATTCAACTCTTAAATAACTTTCACCTCACCAAACAAATTACCCCTTTCTCCAACCTGAACAACACTATACCCAATTCACATCGAACCACCACAAACCACAAACTTTAAGAAAGAACCAAATGCTCTTTTTACCCTCCTCAATTCTCGGACCTCCAATCAAAACCAGCGACATAAAAACTCCTTAATAAATCTTTTACTATTCTCAACCTTTAAATCTACATCCACCACCGTTCACAACTAATGTAACCCATAAAACATGAATATAACCACAACCAACCCATAATGTATTGCCCACTTGCTTTATTTAATCAATATTAAATAACGCTAATGCTTCCCCTCTATCCAAACCAATTCATCATTAACTCCTCCAAGCTTCCAACCCCACCATTACCCCAAAAACTTAAATAATTACCCAGCCACACAAAAACACTATTCTAACTCCCCACACTGACACAAATTCAGACAAAAAGAGAAAACCCTGACCCCATCCTCTAAACCTACAAGGCTCCACACACACTTTAAAATACCTTTTACAAACTCAGCTATCAAAAAAACTCAACAAAAAATAACAACTATTACCCATGACGCAATATTGCTGAAACCCCAATACCGCACTACCACCCCACAAAAACATTCAAAAACCATTCAAATCCACTTCTATCCTAAACATAAAGCTACTAAACACACTCCAGACCTTACTACTGTCTCCACTAAATCACATCGTACAATTCCANGAACTACAACCCGCAAAACCACCAATACACCCTACTACCACAATCCAAAACAAACAGCACCTCATCCTAAAATAACACCAACCCAATACCTCTATCCCCCCCGAACCAATTAATACAACAACTAATCTCGAAAACTAACCTACAAACACATTCAATACAAACCTTAAACCCAAAACGATCTATCTGAAGACTCCCTCCCCTAGACACCAAATATCATAACCATCTCACATCATTTACACTTATTTTAAAATCACAAACAAAAAAACATCCCACACCACAAGCCAGACAACCTTAGCTCAACCCCTACCAAACCAATAACCCCAACAATACATAACATAAAAATCCAAGCTCAATCTTACAATAATAACGTTACAACCCAACCAACCCACACTCCGAACAACCAATACTCTAACCATTATCCATATCCAAAACTTCAAACAAAACTTACAATCAACTCTTAACAACTATACACTCACTTCCCTACAACCAATACCAACCTCCTAACACACCCAACCCCACAAACATGCTACACAATTCACCCAAAGACACACATACACAATTCATCACCAGCAACATAAAACACACCTCCGGTCACCCACACCCATCACACCTAACTTCTACTAGCACAACGGCAGATCTCCTCCAAAACCGATAGCAAAAAAGCACCACCCACTCACCATACTTATCCTACAACAGTGACTTCTCAACGTCATACAACCAAAACGACCTATAAAAAACAAAATCAATCCCTATCACTAACAGAATCCCACACAAACCCTCACTCAACCCTCCCACTTCCAAAACAACTACACCCAAACTTACACAAAAAACAACCCACAATACCTAAACAAAACTTTACTTACGCCCCACCATAAACACCCACATCACTAACACTAAGCATAATCTTCTAATCACTCTAATACTCCCGCTACTAATAACAATTCACACAACGTAACACCAAACAAAATACCCCAAAGACTAACTTACTGAGCAAAAGCGCTCCAAAAACACCCACTATTACACCTGAAAAATCACCACATCAAAACACAAATCACACCTTCACATCAATATCACTACCCTAACAAACCACCACCAAACCATCAATACGACAACCATAAGGACTGACAACATACCAAAACATACAGCCACGCCCCATTTAACACCACCCTATAAAAACAACCTCAACTCATAAATCAACCCCATGCTCAAAAATCATCANGGCAACCTCCACCAGACCCCTCTGCCAACACACATACCAACTAAACCACCCCACCCCCTAAACCCCTGCATTCCCCACACTCGATACCAATTTTCATACAACGACACATATAATCCCACCCTAAACATTGATAACCCCACGACTCAACATTAACATTCAACAAAAACATCAATACCCACATACTTCCGCAACCCCCAAACAACACACACAAATCATCCATCAAAACATCCCTATAAAAACAACCACAATCCCAGAAATCATCTCCCAATCCAACAATCCTACCACAACTCATTCCATCCAACTCCTAACAAAAAACCCACCCCAACCATCAATCCCGCAATATTATCTCCACCAATTAAAAAGAACCAACCCCACCCTTCAAACTCCCGCCAATTTCACCCCTTATTACAGCCAATTCCTTTCCCAACCACAAATCATTCCAACTACCTACTCTTCATAATCCATCCCTACCTAAAAATAACAAACAGACCCCTTCACTAAAAAAACATCCCGCCAATACACCCCTACCCCCAACACCTAAACCTAAATCCCACTCCGCAAAAAAGACCAATAACACACCACAAACACCAAACCATTCCACACTAAGCATCAGACCATACCTCCATCCCCCATCCCAGCCACAAACCACCATAAAAAACACTATCCAATCACACCCCACGACAGACTCCTATAAACCTCCCTCCCCAGCCTTTCCCAAAATCGTCCGAAAAACTTACTTAAAAAGACAATACCACACACCCTCTACAAAACAATCAATCCATAAYTCACTCCACACTCTCCCCTCCACAAAACCTAACCACTCACCCCACCTAACCGATATACTCCACGTCCCCTCAACAACTCATTTACACGCCAAAACCATATCCATTCTCAACATTCACCCAACATAAACACACAACAAATGCCAAAACAACACCATTAAATTCGAAATCCTTCAAGCCCCTCTCCACACCCCACAATGACCA-GTTTTTTGGTTTTGGGAGAATTTTCTTGGGCGAGGTTAGTAAAATGGTTTCTAAGTAGTGGTGGGGTTTTAGGTGTCTTGCAGTGTTGGTTGATTGATAAATGAATTGG-AGAGATTACTGAAGTGAGTTTAATGTTTGAAGGTATAAGAAGATGTATGGTAAGATGGGTGAAG
n3011      CCCATTTCGCACTTCATATAACCTAATAAACACTGATAGCACCACTTACAACAATAGAACCAACCCAAACCGTATCACTTACATACTCTACTCCCCCCTACTTACAACCGTAACAAACCTAATAATACAATAATGGCAAATGTCCCAAAAATCCACACAATTCCCATCCTTCAACCCACCACAAAAGAACTCGCAAATATMCCATAAAAATCAATCAGTTACCTCACTACGTTCCAAACGACCTATCTACATCCACATCCACACAATATCCGTCAAAACACCACCCCGAATCCAACCACAAAAATGACATGGCCTACTCTCAGTCTCGACCTTCCCACAACTTATCCGAATAAAAACCTTACCCCCCAATCCATAGAACACCACACTAACATACACACTCAACCAATTTAATCAACTCAAAAACTAATCATCCTCATAACTACACATTCCACCAAAATAAACTCCAAACAACCCACACATCCACAAAAAAATTAAACCACACTACTTCCGAATATCCTCTACCCACCCCTCAAAAAACATACATACGAATAAACCAAACTCATCCAACCCACACCAAAAAGCATAAGTTAAATAAAAATACACCCATAAACACCCACTATTAACATTACCACCAAAACCTATACCTTTCCCTCTCCTATCCCACCTCCGGCCTTAACTAACCATTCAACTCTTAAATAATTTTCATCTTATCAAGCGAATTACCTTTTTCTTTNATCCAAATAACACTATACTCTATCCGCACCAAACCACCACGATCCGTAAATCTCACAAAAGAACTGAACATTCTTTTCATTCCCACCAATTCCCAAATCTCCAATCAACATCGGTGTTACAACAATCCCCCAACTAATTTTCTATCATTCTCAGCCTTTAGACTTACATCCACTACCACTTATAACTAACGTAGCCTATAAAATACAAGCATAATTACAGCCAACCCATAACATACCACCCAACCGCTTTACTTAGTCAACATTGAACAACGTTAACACTTCCCTTTTACTCAAACCAACTCATCATTAATTCCTCAAAACTCTCAATCTCACTATTACTCTAAATACCTATATAATCACCTCACCATACAAAAACACTGTCCCAATTCCTCCCACTATCATAAACCCAAACAAAAAAAGAAAATCCTAACCCCATTTCCTAAACCCACAAGGCTCTACACACACCTTAAAATACCCTTTACAAACCCAACTATCGAAAAAACCCAACGAATAACAACGATCCCCATCAACAACGCAACATCATTAAAACCCTAACACTGCACTACTATCCTACAAAAATACTTAAAATCCACCCAAGTCCACTCCCATTCTAAACACAAAGTTACAAAACACATTCCAAACCTTACCACTGTCTCCACCAAATCACACCGTAATATTCCANGAATTACAATTCGTAAAACCACCAATACACCCTATCATCATAACTCAACACAAATAGCACCTCACCCCAAAATAACACTAATTCAACACCCTTATCCCCCCTAAACCGATTAATACAACAACTAATCTCAAAAACCAACTCACAAACATATTCAACACAAACTCTAAATCTAAAACGATTTACCCAAAAGCTCTCTCCTCTAAACACCAGACAGTCTAACAACCTCACACCATCTATATCCACTTCAAAACCACAGACAAAAACACATCCCACGCCACAAGCCAGACAACTCCAACTCCATTCCTTCCAAACCAACAACCCCAATAATACATAACATAAAAATCCAAACCCAACCTCACAATGACAACGCCACAACCCAATCAACCCATACCACAAATAACTAATAACCCAACCATTACCCATATTTAAAATCCCAACCAAAACCCACAACCACCTTTCAACAGTTATACATTCATCTCCCCACAATCAATACCGACCTTTCAGCACACCCAACTCCACAAACACGCTACACAACTCACCCAAAAACACATATACACAGTTCACCACTAACAACATAAAACATACCTTTAATCACCCATATCCACTACACCCAACCTCCACCAATACAACAACAAACTTCCTCCAAAACCAATAGCAAAAAAGTACCACCCACTCATCATACCTATCCCGCAACAACAACCCCCTGACATCGTATAACCTTAAAGACCTCTAAGAAATAAAATTAATCCCTACCACTAACAGAATCTCACACATACCCTTACTCAACTCTTTCACCTCCAAAACAACTATACCTAAACTCACACAAAAAACAACTCACAACGCCTAAATAAAGCTCCACTTACACCCCACCATAGGCATCCACAACACCAACACTAAACATAATTGTCTAATCATCCTAACACCCCCACTACCAATAACAACCTATACAGCATAATACCAAATACACAACTCCAAGCACTAACTTACTGAACAAAGGCACCCTAGGTACACCCATCACTACACTCAAAAAATCACCATACCAAAATACAAACCGTGCCTTCATATCAATATCACTACCCCAACAAACCACCACTAAATTACCAACACTACAACCATAAAAATTAACAATACACCAACGTATACAACCACACCCCATCTAATACTACCTCACAAAAACAATCCCAACCCATAAACCAACCCTACACTCAAAAGTCACCANGGCAACTCCCACCAAACCCTTCTACCGGTACGCACACCAACTAAGTCATCCTATCCCCCGAACCCCCACACTTCCCACACCCAGCACCAATCTTCACACAACAATACATACAACTTTACTCCAAACACTAACAACTTCACAACTCAACACTAACATTTAACAAAAACATCAACACCTATATACTTCTACAACTTCCAAACAATACACACAAATCATCCATCAAAACATCATTACAAAAACAACNNNAGCTTTAGAAATCACCCTCCAATCCAATAAACCCACAATCACCTATCCCATTCAACTCCCAACAAAAAACTCAACCCAACCACCAATACCATAACACCAACCTCATCAATCAAAAAAAACTAACCCCACTCTTCAAACCCCCACCAACCCTACTCCCCATCACCACTAACCCCCCCCCCAGCCACAAATCATCCCAACCACTTACTCTCCACAACCCATCCCCACCTACAAATAACGGACGAATCCCCCTATCAAAAAAACATCCCACCAACTCACTCTCACCCCCAACACCCAAACCTAAACTTTACTCCGCAAAAAAAATTAATAATACACAATGAACACCAAACCATCCCATACCAAGCACCAGATCTTACTCCCATCTTCTACCCTAACTACAAACTACCATAAAGAATACTATCCAACCACATCCCACAGTAAATCCCTACAAACCCCTTCACCAAATCCCACCCAGAACCATCCAGAAAACTTACTCAAAAAAACAACACCACACACTCCCAACAGAATAGTCAATCCATAACCCACCCCACACTCTCTCTTCCGTAAGACCTAATTACCCACCTTACCTAACCAATATACCCCATACCCCCCCAGCAACTCACCTATATATCAAAACTACACTCACTCTCAAAAATCATCCAATACAAACACACGACAAACACCAATACAATACTATCAAATCCGAAATCCTCCAAACCCCCCCCCACACCTCACAATAATCA-GTTTTTTGGTTTTGAGAGAGTTTTCTTTACTGAGATTTATGGGATGGCTTTTGTGTAGCGATAGGTTCTTAGGTATTTTGTGGTGCTGTTTTTTCGGTGATAGGACTGG-GGAGATTGTTGAAAAGGATTTTATGTTCAAGAGTGCGAAAAGGTGTGAGGTGAGGTGAATGAGG
n3024      CCCATTTCACACTTCATATAACCTAATAAACACTGATAGCACCACTTACAACAATAGAACCAACCCAAACCGTATCACTTACATACTCTATTCCCCCCTACTTACAACCATAACAAACCTAATGATACAATAATGGCAAATGTCCCAAAAATCCACACAATTCCCATCCTTCAACCCACCACAAAAGAACTCGCAAATATCNNNTAAAAATCAATCAATTACCTCACTACGTTCCAAACGACCTATCCACATCCACATCCACACAATATCCGTCAAAACACCACCCCGAATCCAACCACAGAAATGACATGACCTACTCTCAGTCTCGACCTTCCCACAACTTATCCGAATAAAAACCTTACCCCCCAATCCATAGAACACCACACTAACATACACACTTAACCAATTTAATCAACTCAGAAACTAATCATCCTCATAACTACACACTCCACCAAAATAAACTCCAAACAACCCACATATCCACAAAAAAATTAAACCACACCACTTCCGAATACCCTCTACCCACCCCTCAAAAAACATATATACAAATAAACCAAACTCATCCAACCCACACCAAAAAGCATAAGTTAAATAAAAATACACCCATAAACACCCACTATTAACATTACCACCAAAACCTATACTTTTCCCTCTTCTACCCCACCTCCGGCCTTAACTAACCATTCAACTCTTAAACAATTTTCATCTTATCAAGCGAATTACCTTTTTCTTTAATCCAAATAACACTATACCCTATCCGCACCAAACCACCATGATCCGCAAATCTCACAAAAGAACTGAACATTCTTTTCATTCCCACCAATTCCCAAATCTCCAATCAACACCAGTGTTACAACAATCCCCCAACTAATTTTCTATCATTCTCAGCCTTTAGACCTACATCCACTACCACTTATAACTAACGTAGCCTATAAAACACAAGCATAATTACAGCCAACCCATAACATACCACCCAACCGCTTTACTTAGTCAACATTAAACAACATTAGCACTTCCCTTTTACTCAAACCAACTCATCATTAATTCCTCAAAACTCTCAATCTCATTATTACTCTAAATACCTATATAATCACCTCACCATACAAAAACACTGTCCCAATTCCTTCCACTATCATAAACCCAAACAAAAAAAGAAAATCCTAACCCCATTTCCTAGACCCACAAGGCTCTACACACACCTTAAAATACCCTTTACAAACCCAACTATCGAAAAAACCCAACGAATAACAACGATCCCCATCAACAACGCAACATCATTAAAACCCTAACACCGCACTACTATCTTACAAAAATACTTAAAATCCACCCAAGTCCACTTCCATCCTAAACACAAAGTTACAAAACACATTCCAAACCTTACCACTGTCTCCACCAAATCACACCGTAATATTCCANGAACTACAATTCGTAAAGCCATCAATACACCCTATCATCATAACTCAACACAAATAGCACCTCACCCCAAAATAACACCAATTCAACACCCTTATCCCCCCTAAACCGATTAATACAACAACTAATCTCAAAAACCGACTCACAAACATATTCAACACAAACTCTAAATCTAAAACGATTTACCCAAAAGCTCTCTCCCCTAAACACCAGACAGTCTAACAACCCCACACCATCTATATCCACTTCAAAATCACAGACAAAAACACATCCCACGCCACAAGCCAGACAACTCCAACCCCATTCCTTCCAAACCAATAACCCCAATAATACATAACATAAAAATCCAAACCCAACCTCACAATGATAACACCACAACCCAATCAACCCATACCATAAATAATTAATAACCCAACCATTACCCATATTTAAAATCCCAACCAAAACCCACAACCACCTCTCAACAGCTATACATTCATTTCCCCACAATCAATACCGACCTTTTAGCACACCCAACTCCACAAACACGCTACACAACTCACCCAAAAACACATATACACAGTTCACCACTAACAACATAAAACATACCTTTAATCACCCATATCCACTACACCCAACCTCCACCAATACAACAACAAACTTCCTCCAAAACCAATAGCAAAAAAGTACCACCCACTCATCATACCTATCCCGCAACAACAACCCCCTGACATCGTATAACCTTAAAGACCTCTAAGAAATAAAATTAATCCCTACCACTAACAGAATCTCACACATACCCTCACTCAACCCTTTCACTTCCAAAACAACTATACTTAAACTCACACAAAAAACAACTCACAACGCCTAAATAAAGCTTCACTTACACCCCACCATAGACATCCACAACACTAACACTAAACATAATTTTCTAATCATCCTAACACCCCCACTACCAATAACAACCTATACAGCATAATACCAAATACACAACTCCAAGCACTAACTTACTGAATAGAGGCACCCTAGGTACACCCATCACTACACTCAAAAAACCACCATATCAAAATACAAACCGTACCTTCACATCAATATCACTACCCCAACAAACCACCACTAAATCACCAACACTACAACCATAAAAATTAACAATACACCAACATATACAACCACACCCCATCTAATACTACCTCACAAAAACAATCCCAACCCATAAGCCAATCCTGCACTCAAAAGTCACCANGGCAACTCCCACCAAACCCATCTACCGGTACGCACACCAACTAAGTCATCCTATCCCCCGAACCCCCACACTTCCCACACCCAGCACCAATCTTCACACAACAATACATACAACTTTACTCCAAACACTAACAACCTCACAACTCAACACTAACATTTAACAAAAACATCAACACCCATATACTTCTACAACTTCCAAACAATACACACAAATCATCCATCAAAACATCATTACAAAAACAACCATAGCTTTAGAAATCACCCTCCAATCCAATAAACCCACAATCACCTATCCCATTCAACTCCCAACAAAAAACTCAACCCAACCACCAATACCACAACACCAACCTCATCAATCAAAAAAAACTAACCCCACTCTTCAAACCCCCACCAATCCTACTCCCCATCACTACCAACCCCCCCCCCAGCCACAAATCATCCAAACCACTTACTCTCCACAACCCATCCCCACCTACAAATAACGAACGAATCCCCCTATTAAAAAAACATCCCACCAATTCACTCTCACCCCCGACACCCAAACCTAAACTTTACTCCGCAAAAAAAATTAATAATACACAATGAACACCAAACCATCCCATACCAAGCACCAGATCTTACTCCCATCTTCTACCCTAACTACAAACTACCATAAAAAACACTATCCAACCACATTCCGCAGTAAATCCCTATAAACCCCTCCACCAAATCCCACCCAGAACCATCCAGAAAACTTACTCAAAAAAACAACACCACACACTCCCAACAGAATAGTCAATCCATAACCCACCCCACACTCTCTCCTCCGTAAGACCTAATTACCCACCTTACCTAACCAATACGCCCCATACCCCCCCAGCAACTCACCCATATATCAAAACTACACTCACTCTCAAAAATCATCCAATACAAACACACGACAAACACCAATACAACACTATCAAATCCGAAATCCTCCAAACCCCCCCCCACACCTCACAATAATCA-GTTTTTTGGTTTTGAGAGAGTTTTCTTTATTGAGATTTGTAGGATGGCTTTTGTGTAGCGATAGGTTTTTAGGTATTTCGTGGTGTTATTTTTTCGGTGGGAAAATTAG-GGAAGTTGTTGAAAAAGATTTTATGTTTGAGAGTGCGAGAAGGTATGAGGTGAGGTGAGTGAGG
n3025      CCCATTTCACACTTCATATAACCTAATAAACACTNNNNNNACCACTTACAACAATAGAACCANNNNNNNNNNNNNNNNNNNNNNNNNNNNNNNNNNNNNNNNNNNNNNNNNNNNNNNNNNNNNNNNNNNNNNNNNNNNNNNNNNNNNNNAATCCACACAATTCCCANCCTTCANNNNNNNNNNNNNNNNNNNNNNNNNNNNNNNNNNNNNNNNNNNNNNNNNNNNNNNNNNNNNNNNNNNNNCTATCCACATYCACATCCACACAATATCCGTTAAAANNNNNNNNNNNNNNNNNNNNNNNNNATGACATGACCTACTCTCAGTCTCGACCTTCCCACAACTTATCCGAANNNNNNNNNNNNNNNNNNATCCATAGAACACCACACTAACATACNNNNNNNNNNNNNNNNNTCAACTCAGAAACTAATCATNYTCATAACTACACANNNNNNNNNNNNNNNNNNNNNACAACYCACATATCCACAAAAAAATTAAACCACACCACTTCCGAATACCCTCTACYCACCCCTNNNNNNNNNNNNNNNNNNNNAAACCAAACTCATCCAANNNNNNNNNNNNNNNNNNNNNNNNNNNNNNNNNNNNNNNNAAACACCCACTATTAACATTACCACCARNNNNNNNNNNNNNNNNNNNNNNNNNNNNNNNNNNGCCTTAACTAACCATTCAACTCTTAANNAATTTTYATCTTATCAAGNNNNNNNNNNNNNNNNNNNNNNNNNNNNNNACTATACCCTATCCGCACCAAACNNNNNNNNNNBGCAAATCTCACAAAAGNNNNNNNNNNNNNNNNNNNNNNNNNNNNNNNNNNNNNNNNNNNNNNNNNNNNNNNNNNNNNNNNNNNNNNNNNNNNNNNNNNNNNNNNNNNNNNNNNNNNNNNNNNNNNNNNNNNNNNNNNNNNNNNNNNNNNNNNNNNNNNNNNNNNNNNNNNNNNNNNNNNNNNNNNNNNNNNNNNNNNNNNGCTTTACTTAGTCAACATTAAAMNNNNNNNNNNNNNNNNNNTTACTCAAACCAACTCATCATTAATTCCNNNNNNNNNNNNNNNNNNNNNTTACTCTAAATACCTATATAATCACCTNNNNNNNNNNAAACACTATCCCAATTCCTTCCACTATCANNNNNNNNNNNNNNNNNNNNNNNNNNNNNNNNNNNNNNNNNNNNNNNNNNNGCTCTACACACACCTTAAAATACCCTTTACAAACCCAACTNNNNAAAAAACCCAACGAATAANNACGATCCCCATCAACAACGCAACATCATNAAAACCCYAAYAYNNCACTACTATCTNACAAAAATACTTAAAATSCAYCCAAGTCCACTTCCATCCTAAACACAAAGTTACAAAACACATTCNAAACCTTACCACTGTCTCCATCAAATCACACCGTAATATTCCANNNNNNNNNNNNNNNNNNNNCATCAATACACCCTATCATCATAACNNNNNACAAATAGCACCTCACCCCAAAATAACACCAATTCAACACCCTTATCCCCCYTNNNNNNNNNNNNNNNNNNNYTAANNNNNNNNNNNNNNNNNNNNNNNNNNNNNNNNNNNNNNNNNNNTCTAAAACGATTTACCCAAAAGCTYTCTCCCNNNNNNNNNNNNNNNNNNNNNNNNNNNNNNNNNNNNNNNNNCACTTCAAAATCACAGACAAAAACACATCCCACNNNNNNNNNNANNNNNNNCCAACCCCATTCCTTCCAAACNNNNNNNNNNNNNNNNNNNNNNNNNNAAAATCCAAACCCAACCTCACAATGATNNNNNNNNNNNNNNNNNNNNNNNNNNNNNNNNNNATTAATAACYCAACCATTACYYATATTTAAAATCCCAACCAAAACCCACAACCACCTCTCAACAGCTATACATTCATTTCCCCNNNNTCAATACCGACCTTTTAGCANNNNCAACTCCACAAACACGYTACACAACTCACCCAAAANNNNNNNNNNNNNNNNNNNNNNNNNNNNNATAAAACAWACCTTTAATCACCCATATCCACTNNNNNNNNNNNNNNNNNNNNNNNNNNNNNNNNNNNNNNNNNNNNAATAGCAAAAAAGTACCACCCACTCANNNNNNNNNNNNNNNAACAACAACCCCCTGACATCGTATAACCTTAAAGACCTCTAAGAAATAAAATTAATCCCTACCACTAACAKAATCTCNNNNNNNNNNNNNNNNNNNNNNNNNNNNNNNNNNNNNNNNNNNNTTAAAMTCACACAAAAAACAACTCACAACGCCTAAATAAAGCTTCACNNNNNNNNCACCATAGACATCCACAACACTAACACTAAACATAATTTTCTAATCATCCTAACACCCCCACTACCAATAACAACCTANNNNNNNNNNNNNNNNNNNNNNNNNTCCAAGCACTAACTTACTGAATAGAGNNNNNNNNNNNNNNNNNNNNNNNNNNNNNNNNNNNNNNNNNNNNNNNNNNNNNNACCGTACCTTCACATCAATATCACTNNNNNNNNNNNNNNNNNNNNNNTCACCAACACTACNNNNNNNNNNNNNNNNNNNNNNNNNNNNNNNNCAACCACACCCCATCTAATACTACCTCACAAAAACAATCCCAACCCATAAGCCAATCCTGTACTCAAAAGTCACCANGGCAACTCCCACCAAACCCATNNNNNGGTNCGCACAMCNNNNNNNNNNNNNNNNNNNNNNNNNNNNNNNACTTCCCACACCCAGCACCAATCTTCACACAAYAATNNNNNNNNNNNNNNNNNAAACACTAACAANNNNNNNNNNNNNNNNNNNNNNNNNACAAAAACAACAACACCCATATACTTCTACAACTTCCAAACAATACACANAAATCATCCATCAAAACATCATTACAAAAACANNNNNNNNNNNNNNNNNNNNNNNNNNNNNCAATAAACCCACAATCACCTATCCCATTNNACTCCCAACAAAAAACTCAACCCANNNNNNNNNNNNNNNNNNNNNNNNNNNNNNNNNNNNAAAAACTAACCCCANNNNTCAAACCCCCACCAATCCTACTCCCCATCACTACCAANNNNNNNNNNNNNNNNNNNNNNNNNNNNNNNNNNNNNNNNNNNNACCCATCCCCACCTACAAATAACGAACGAATCCCCCTATTAAAAAAACATCCYACCAATTCNNNNNNNNNNNNNNNNNNCAAACCTAAACTTNNNNNNNNNNNNAAAATTAATAATACACAANGAACACCAAACCATNNNNNNNNNNNNNNCAGNNYTTACTCCCATCTTCTACCCTAANNNNNNNNNNNNNNNNNNNACACTATCCAACCACATTCCGCAGTAAATCMNNNNNNNNNNNNNNNNNNNNNNNNNNNNNNNNNNNNNNNNNNNNNNNNNNNNNNANNACAACACCACACACTCCCAACAGAATANNNNNNNNATAACCCACCCCACACTCTCTCCTCCGTAAGACCTAATTACCYACNNNACCTAACCANNNNNNNNNNNNNNNNNNNNNNNNNNNNNNNNNNNNNNNAAACTACACYCACTNNNNNNNNNNNNNNNNNNNNNNNACACGACAAACGCCAATACAACACTATCAAATCCGNNATCCTCMNNNNNNNNNNNNNNNNNNNNNNNNNNNNNNGTTTNNNRGTTTTGAGAGAGTTTTCTTTATYGAGATTTNNNNNNNNNNNNNNNNNNNNNNNNNNNNNNNNNNNNNNTTTGTGGTGTTATTTTTTCNNNNNNNNNNNNNN-NNNNNNNNNNNNNNNNNNNNNNATGTTTGAGGGTGCGAGAAGGTATGAGNNNNNNNNNNNNNNN
n3026      CCCATTTCACACTTCATATAACCTAATAAACACTGATAGCACCACTTACAACAATAGAACCAACCCAAACCGTATCACTTACATACTCTATTCCCCCCTACTTACAACCATAACAAACCTAATGATACAATAATGGCAAATGTCCCAAAAATCCACACAATTCCCATCCTTCAACCCACCACAAAAGAACTCGCAAATATCCNATAAAAATCAATCAATTACCTCACTACGTTCCAAACGACCTATCCACATCCACATCCACACAATATCCGTCAAAACACCACCCCGAATCCAACCACAGAAATGACATGACCTACTCTCAGTCTCGACCTTCCCACAACTTATCCGAATAAAAACCTTACCCCCCAATCCATAGAACACCACACTAACATACACACTTAACCAATTTAATCAACTCAGAAACTAATCATCCTCATAACTACACACTCCACCAAAATAAACTCCAAACAACCCACATATCCACAAAAAAATTAAACCACACCACTTCCGAATACCCTCTACCCACCCCTCAAAAAACATATATACAAATAAACCAAACTCATCCAACCCACACCAAAAAGCATAAGTTAAATAAAAATACACCCATAAACACCCACTATTAACATTACCACCAAAACCTATACTTTTCCCTCTTCTACCCCACCTCCGGCCTTAACTAACCATTCAACTCTTAAACAATTTTCATCTTATCAAGCGAATTACCTTTTWCTTNNNNNNNAATAACACTATACCCTATCCGCACCAAACCACCACGATCCGCAAATCTCACAAAAGAACTGAACATTCTTTTCATTCCCACCAATTCCCAAATCTCCAATCAACACCAGTGTTACAACAATCCCCCAACTAATTTTCTATCATTCTCAGCCTTTAGACCTACATCCACTACCACTTATAACTAACGTAGCCTATAAAACACAAGCATAATTACAGCCAACCCATAACATACCACCCAACCGCTTTACTTAGTCAACATTAAACAACATTAGCACTTCCCTTTTACTCAAACCAACTCATCATTAATTCCTCAAAACTCTCAATCTCATTATTACTCTAAATACCTATATAATCACCTCACTATACAAAAACACTGTCCCAATTCCTTCCACTATCATAAACCCAAACAAAAAAAGAAAATCCTAACCCCATTTCCTAGACCCACAAGGCTCTACACACACCTTAAAATACCCTTTACAAACCCAACTATCGAAAAAACCCAACGAATAACAACGATCCCCATCAACAACGCAACATCATTAAAACCCTAACACCGCACTACTATCTTACAAAAATACTTAAAATCCACCCAAGTCCACTTCCATCCTAAACACAAAGTTACAAAACACATTCCAAACCTTACCACTGTCTCCACCAAATCACACCGTAATATTCCANGAACTACAATTCGTAAAGCCATCAATACACCCTATCATCATAACTCAACACAAATAGCACCTCACCCCAAAATAACACCAATTCAACACCCTTATCCCCCCTAAACCGATTAATACAACAACTAATCTCAAAAACCGACTCACAAACATATTCAACACAAACTCTAAATCTAAAACGATTTACCCAAAAGCTCTCTCCCCTAAACACCAGACAGTCTAACAACCCCACACCATCTATATCCACTTCAAAATCACAGACAAAAACACATCCCACGCCACAAGCCAGACAACTCCAACCCCATTCCTTCCAAACCAATAACCCCAATAATACATAACATAAAAATCCAAACCCAACCTCACAATGATAACACCACAACCCAATCAACCCATACCATAAATAATTAATAACCCAACCATTACCCATATTTAAAATCCCAACCAAAACCCACAACCACCTCTCAACAGCTATACATTCATTTCCCCACAATCAATACCGACCTTTTAGCACACCCAACTCCACAAACACGCTACACAACTCACCCAAAAACACATATACACAGTTCACCACTAACAACATAAAACATACCTTTAATCACCCATATCCACTACACCCAACCTCCACCAATACAACAACAAACTTCCTCCAAAACCAATAGCAAAAAAGTACCACCCACTCATCATACCTATCCCGCAACAACAACCCCCTGACATCATATAACCTTAAAGACCTCTAAGAAATAAAATTAATCCCTACCACTAACAGAATCTCACACATACCCTCACTCAATCCTTTCACTTCCAAAACAACTATACCTAAACTCACACAAAAAACAACTCACAACGCCTAAATAAAGCTTCACTTACACCCCACCATAGACATCCACAACACTAACACTAAACATAATTTTCTAATCATCCTAACACCCCCACTACCAATAACAACCTATAYAGCATAATACCAAATACACAACTCCAAGCACTAACTTACTGAATAGAGGCACCCTAGGTACACCCATCACTACACTCAAAAAACCACCATATCAAAATACAAACCGTACCTTCACATCAATATCACTACCCCAACAAACCACCACTAAATCACCAACACTACAACCATAAAAATTAACAATACACCAACATATACAACCACACCCCATCTAATACTACCTCACAAAAACAATCCCAACCCATAAGCCAATCCTGCACTCAAAAGTCACCANGGCAACTCCCACCAAACCCATCTACCGGTACGCACACCAACTAAGTCATCCTATCCCCCGAACCCCCACACTTCCCACACCCAGCACCAATCTTCACACAACAATACATACAACTTTACTCCAAACACTAACAACTTCACAACTCAACACTAACATTTAACAAAAACATCAACACCCATATACTTCTACAACTTCCAAACAATACACACAAATCATCCATCAAAACATCATTACAAAAACAAYNNTAGCTTTAAAAATCACCCTCCAATCCAATAAACCCACAATCACCTATCCCATTCAACTCCCAACAAAAAACTCAACCCAACCACCAATACCACAACACCAACCTCATCAATCAAAAAAAACTAACCCCACTCTTCAAACCCCCACCAACCCTACTCCCCATCACTACCAACCCCCCCCCCAGCCACAAATCATCCAAACCACTTACTCTCCACAACCCATCTCCACCTACAAATAACGAACGAATCCCCCTATTAAAAAAACATCCCACCAATTCACTCTCACCCCCAACACCCAAACCTAAACTTTACTCCGCAAAAAAAATTAATAATACACAATGAACACCAAACCATCCCATACCAAGCACCAGATCTTACTCCCATCTTCTACCCTAACTACAAACTACCATAAAAAACACTATCCAACCACATTCCGCAGTAAATCCCTATAAACCCCTCCACCAAATCCCACCCAGAACCATCCAGAAAACTTACTCAAAAAAACAACACCACACACTCCCAACAGAATAGTCAATCCATAACCCACCCCACACTCTCTCCTCCGTAAGACCTAATTACCCACCTTAYCTAACCAATACGCCCCATACCCCCCCAGCAACTCACCCATATATCAAAACTACACTCACTCTCAAAAATCATCCAACACAAACACACGACAAACACCAATACAACACTATCAAATCCGAAATCCTCCAAACCCCCCCCCACACCTCACAATANNNNNGTTTTTTGGTTTTGAGAGAGTTTTCTTTATTGAGATTTGTAGGATGGCTTTTGTGTAGCGATAGGTTTTTAGGTATTTTGTGGTGTTATTTTCTCGGTGGGAAAATTAG-GGAAGTTGTTGAAAAAGATTTTATGTTTGAGAGTGCGAGAAGGTATGAGGTGAGGTGAGTGAGG
n3219      CCCATNNYACACTTCATATAACCTAATAAACACTGANNNNNNCACTTACAACAATARANNNNNNNNNNACCGTATNACTTACATACTCTATTCCCYNNNNNNNNNNNNNNNAACAAACCTAATGATACAATANNNNNNAATGTCCCAAAAATCCACAYAATTCCCATCCTTCAACCCACCACAAAANNNNNNNNNNNNNNNNNNNNNNNNNNNATCAATTACCTNNNNNNNNNNNNNNNNNNNNNNNNACATCCACATCCACACAATATCCGTCAAAACANNNNNNNNNNNNNNNNNNNAGAAATGACATGACCTACTCTCANNNNNNACCTTNNNNNNNNTTATCCGAATAAAAACCTTACCCCCNNATCCATAGAACACCACACTAACATACACACTTAACCAATTTAATCAACTCAGAAACTAATCATCCTCATAACTACANNNNNNNNNNNNNNNNNNNNNNNNNNNNNNNNNNNNNNNNNNNAAAATTAAACCACACCACTTCCGAATACCCTCTACCCACCCYTNNNNNNNNNNNNNNNNNNNNNNNNYAAACTCATCCANNNNNNNNNNNNNNNNNNNNNNNNNNNNNNNNNNNACCCATAAACACCCACTATTAACATTACCACCAAAACCTATACTTTNNNCNNNNNNNNNNNNNNNCCNNNNNTAATTAACCATTCAACTCTTAAACAATTTTCATCTTATCANNNNNNNNNNNNNNNNNNNNNNNNNNNNNNNNNNNNNNNNNNNNNNNNNNNNNNNNNNNNNNNNNNNCAAATCTCACAAAAGNNNNNNNNNNNNNNNNNNNNNNNNNNNNNNNNNNNNNNNNNNNNNAACACCAGTGTTACNNYNNNNCYCCAACTAATTTTNNNNNNNNNNNNNNNNNNNNNNNNNNNNNNNNNNNNNNNNNNNNNNNNNNTAGCCTATAAAACANNNNNNNNNNNNNNNNNNNNNNNNNACATANNNNNNAACCGCTTTACTTAGTCAACATTAAACAACATNNNNNNNNNNNNNNNNNNCAAACCAACTCATCATTAANNCCTCAAAACTCTCAATCTCATTATTACTCTAAATACCTNNATAATCACNNNNNNNNNNNNNNNNNNTGTCCCAATTCCTWNNNNNNNNNNNNNNNNNNNNNNNNNNNNAAAATCCTAACCCCATTTNNNNNNCCCACAAGGCTCTANNNNNNNNNNNNNATACCBTTTACAAACCCAACTATCGNNNNNNNNNNNNNNNTAACAACGATCCCCATCAACAACGCAACATCATTAAAACCCTANCACCRCACTACTATCTTANNNNNNNNNNNNNNNNYCACCCAAGTCCACTTCCATCCTAAACAYNNNNNNNNNNNNNNNNNNNNNAACSTTACCACYRTNNNNNNNNNNNNACACCGTAATATTCCANGAACTACAATTCGYAAAGCCATCAATACACCCTATCNNNNTAACTCAACACAAATAGCACCTCACCCCAAAATANCACCAATTCAACACCCCTATCCCCCCTAAATYGATTAATACAACAACTAATCTCAAAAACCGACTCACAAACATANTCAACACAAACTCTAAATCTAAAACGATTTACCCAAAAGCTCTCTCCCCTAAACACCAGACAVTCTAWNNNTCCCACACCATCTATATNNNNNNNNNNNNNNNNNNNAAAAACACATCCCACGCCACAAGCCAGACAACNNNNNNNNNNTTCCTTCCAAACCAATAACCCCAATAATACATAACATAAAAATCCAAACYYAACCTCACAATGATAACACCACAACCCAATCAACCCATACCATAAATAANNNNNNNNNNNNNNNNNNNNNNNATTTAAAATCCCAACCAAAACCCACAACCACCTCTCAACAGCTANNNNNNNNNNNNNNNNNNNNNNATACCGACCTTTTAGCACACCCAACTNTACAAACACGCTACACAANNNNNNNNNNNNNNNNTATACACAGTTCACCACTAACAACATAAAACATACCTCTAATYACCCATATCCACTACACCCANNNNNNNNNNNNNNNNNNNNNNNCWTCCTCCAAGACCAATAGCAAAAAANNNNNNNNNACTCATYATACCTATCCCGCAACANNNNNNNCCTGACATCGTATAACCTTAAAGACCTCTAAGAAATAAAATTAATCCCTACCACTAACAGAATCTNACACATACCCTCACTCAATCCTTTCACTTCCAAAACAACTATNNCTAAACTCACACANNNNNNNNNNNNNNNNNNNNNNNNAAAGCTTCACTTANNNNCCACCATAGACATCCACAACACTAACACTAAACATAATTTTCTAANNNNCCTAACACCCCYACTACCAATAACAANNNNNNNNNNNNNNNNNNNNNNNNNNNNNNNNNNNNNCTAACTTACTGAATAGAGGNNNNNNNNNNNNATCCATCACTACACTCAAAAAACCACCATATYANNNNNNAAACCGTACCTTCACATCAATATCACTACCCCAACAAACCACCACTAAATCACCAACACTAYAACCANNNNNNNNNNNAATACACCAACATATACAACCACACCCCATCTAATACTACCTCACAAAAACAATCCCAACCCATAAGCCAATCCTGCACTCAAAAGNNNNNNNNNNNNNNNNNNNNNNNNNNNNNNNNNNNNNNNNNNACCAACTAAGTCNNNNNNNNCCCCGAACCCCCACACTTCCCACACCCAGCACCAATCTTCACACAACAATACANNNNNNNNNNNNNNNNNNNNNNNNNNNNNNNNNNNNNNNNNNNNACATTTAACAAAAACATBAANNNNNNNNNNNNNNNNNNNNNNNNNNNNNNNNNNNNNNNNNNNNCCATCAAAACATCATTACANNNNNNNNNNNNNNNTTAGAAATCACCCTCCAANNYAATANACCCACAATCACCWANNNNNNNNNNNNCCCAACAAAAAACTCAACNNNNNNNNNNNNNNNNCAACACCAACCTCATCAATCAAAAAAAACTAACCCCACTCTTCAAACCCCYACYAATCCTACTCCCCATCACTACCAACNCCCCCCCCAGCCACAAATCATCCAAACCACTTACTCTCCACAACCCATCCMHACCTACAAATAACGAACGAATCCCCCTATTAAAAAAACNNNNNNNNNNNNNNNTCTCACCCCCAACACCCAAACCTAAACTTTACTCCGCAANNAAAATTAATAATACACAATGAACACCAAACCATCCCATACCAAGCACCAGATNNNNNNNNNNNNNNNNNNNNNNNNNNNNNNNNNCCATAAAAAACACTATCCAACCACATTCCGCAGTAAATCCCTATAANNNNNNNNNNNNNNNNNNNNNNNNAACCATCCAGAAAACTTNNNNNAAAAAACAACACCACACACTCCCAACAGANNNNNNNNNNNNNAACCCACCCCACACTCTCTCCTCCGTAAGACCTAATTACCCACCTTACCTAACCAATACACCYNNNNNNNNNNNNNNNNNNNNNNNNNNNNNNNNNNNNNNNNNNNNNNNNNNNNATCATCCAATACAAACACACGACAAACACCAANNNNNNNNNNTCAAATCCGAAATCCTCCAAACCCCCCCNNNNNNNNNNNNNNNNNNNNNNNNNNNNNNTTTGAGAGAGTTTTCTTTATTGAGATTTGTAGGNNNNNNNNNNNNNNNNNNNNNNNNNNNNGGTATTTTGTGGTGTTATTTNNNNNNNNNNNNNNNNNN-NNNNNNNNNNNNNNAAGATTTTATGTTTNNNNNNNNNNNNARGTATRAGGTGAGGTGAGTGAAG
n3220      CCCATTTCACACTTCATATAACCTAATAAACACTGATAGCACCACTTACAACAATAGAACCAACCCAAACCGTATCACTTACATACTCTATTCCCCCCTACTTACAACCATAACAAACCTAATGATACAATAATGGCAAATGTCCCAAAAATCCACACAATTCCCATCCTTCAACCCACCACAAAAGAACNNNNNNNNNNNNNNNNNNNNNNAATCAATTACCTCACTACGTTCCAAACGACCTATCCACATCCACATCCACACAATATCCGTCAAAACACCACCCCGAATCCAACCACAGAAATGACATGACCTACTCTCAGTCTCGACCTTCCCACAACTTATCCGAATAAAAACCTTACCCCCCAATCCATAGAACACCACACTAACATACACACTTAACCAATTTAATCAACTCAGAAACTAATCATCCTCATAACTACACACTCCACCAAAATAAACTCCAAACAACCCACATATCCACAAAAAAATTAAACCACACCACTTCCGAATACCCTCTACCCACCCCTCAAAAAACATATATACAAATAAACCAAACTCATCCAACCCACACCAAAAAGCATAAGTTAAATAAAAATACACCCATAAACACCCACTATTAACATTACCACCAAAACCTATACTTTTCCCTCTTCTACCCCACCTCCGGCCTTAACTAACCATTCAACTCTTAAACAATTTTCATCTTATCAAGCGAATTACCTTNNNNNNNNNNNNNNNNNNNNNNNNNYCYTATCCGCACCAAACCACCACGATCCGCAAATCTCACAAAAGNNNTGAACATTCTTTTCATTCCCACCAATTNNNAAATCTCCAATCAACACCAGTGTTACAACAATCCCCCAACTAATTTTCTATCATTCTCAGCCTTTAGACCTACATCCACTACCACTNNNNNNNNNNNTAGCCTATAAAACACAAACATAATTACAGCCAACCCATAACATACCACCCAACCGCTTTACTTAGTCAACATTAAACAACATTAGCACTTCCCTTTTACTCAAACCAACTCATCATTAATTCCTCAAAACTCTCAATCTCATTATTACTCTAAATACCTATATAATCACCTCACCATACAAAAACACTGTCCCAATTCCTTCCACTATCANNNNNNCAAACAAAAAAAGAAAATCCTAACCCCATTTCCTAGACCCACAAGGCTCTACACACACCTTAAAATACCCTTTACAAACCCAACTATCGAAAAAACCCAACGAATAACAACGATCCCCATCAACAACGCAACATCATTAAAACCCTAACACCGCACTACTATCTTACAAAAATACTTAAAATCCACCCAAGTCCACTTCCATCCTAAACACAAAGTTACAAAACACATTCCAAACCTTACCACTGTCTCCACCAAATCACACCGTAATATTCCANGAACTACAATTCGTAAAGCCATCAATACACCCTATCATNANAACTCAACACAAATAGCACCTCACCCCAAAATAACACCAATTCAACACCCCTATCCCCCCTAAACCGATTAATACAACAACTAATCTCAAAAACCGACTCACAAACATATTCAACACAAACTCTAAATCTAAAACGATTTACCCAAAAGCTCTCTCCCCTAAACACCAGACAGTCTAACAACCCCACACCATCTATATCCACTTCAAAATCACAGACAAAAACACATCCCACGCCACAAGCCAGACAACTCCAACCCCATTCCTTCCAAACCAATAACCCCAATAATACATAACATAAAAATCCAAACCCAACCTCACAATGATAACACCACAACCCAATCAACCCATACCATAAATAATTAATAACCCAACCATTACCCATATTTAAAATCCCAACCAAAACCCACAACCACCTCTCAACAGCTATACATTCATTTCCCCACAATCAATACCGACCTTTTAGCACACCCAACTCCACAAACACGCTACACAACTCACCCAAAAACACATATACACAGTTCACCACTAACAACATAAAACATACCTTTAATCACCCATATCCACTACACCCAACCTCCACCAATACAACAACAAACTTCCTCCAAAACCAATAGCAAAAAAGTACCACCCACTCATCATACCTATCCCGCAACAACAACCCCCTGACATCGTATAACCTTAAAGACCTCTAAGAAATAAAATTAATCCCTACCACTAACAGAATCTCACACATACCCTCACTCAATCCTTTCACTTCCAAAACAACTATACCTAAACTCACACAAAAAACAACTCACAACGCCTAAATAAAGCTTCACTTACACCCCACCATAGACATCCACAACACTAACACTAAACATAATTTTCTAATCATCCTAACACCCCCACTACCAATAACAACCTATACAGCATAATACCAAATACACAACTCCAAGCACTAACTTACTGAATAGAGGCACCCTAGGTACATCCATCACTACACTCAAAAAACCACCATATCAAAATACAAACCGTACCTTCACATCAATATCACTACCCCAACAAACCACCACTAAATCACCAACACTACAACCATAAAAATTAACAATACACCAACATATACAACCACACCCCATCTAATACTACCTCACAAAAACAATCCCAACCCATAAGCCAATCCTGCACTCAAAAGTCACCANGGCAACTCCCACCAAACCCATCTACCGGTACRCACACCAACTAAGTCATCCTATCCCCCGAACCCCCACACTTCCCACACCCAGCACCAATCCTCACACAACAATACATACAACTTTACTCCAAACACTAACAACTTCACAACTCAACACTAACATTTAACAAAAACATCAACACCCATATACTTCTACAACTTCCAAACAATACACACAAATCATCCATCAAAACATCATTACAAAAAYANNNNNNNNTTTAGAAATCACCCTCCAATCCAATAAACCCACAATCACCTATCCCATTCAACTCCCAACAAAAAACTCAACCCAACCACCAATACCACAACACCAACCTYNNNNNNCAAAAAAAACTAACCCCACTCTTCAAACCCCCACCAATCCTACTCCCCATCACTACCAACCCCCCCCCCAGCCACAAATCATCCAAACCACCTACTCTCCACAACCCATCCCCACCTACAAATAACGAACGAATCCCCCTATTAAAAAAACATCCCACCAATTCACTCTCACCCCCAACACCCAAACCTAAACTTTACTCCGCAAAAAAAATTAATAATACACAATGAACACCAAACCATCCCATACCAAGCACCAGATCTTACTCCCATCTTCTACCCTAACTACAAACTACCATAAAAAACACTATCCAACCACATTCCGCAGTAAATCCCTATAAACCCCTCCACCAAATCCCGCCCAGAACCATCCAGAAAACTTACTCAAAAAAACAACACCACACACTCCCAACAGAATAGTCAATCCATAACCCACCCCACACTCTCTCCTCCGTAAGACCTAATTACCCACCTTACCTAACCAATACGCCCCATACCCCCCCAGCAACTCANNNNNNNNTCAAAACTACACTCACTCTCAAAAATCATCCAATACAAACACACGACAAACACCAATACAACACTATCAAATCCGAAATCCTCCAAACCCCCCCCCACACCTCACAATANNNNNGTTTTTTGGTTTTGAGAGAGTTTTCTTTATTGAGATTTGTAGGATGGCTTTTGTGTAGCGATAGGTTTTTAGGTATTTTGTGGTGTTATTTTTTCGGTNNNNNAATTAG-GGAAGTTGTTGAAAAAGATTTTATGTTTGAGAGTGTGAGAAGGTATGAGGTGAGGTGAGTGAAG
n3221      NNNNNNNNRAACTATATACAACCTAATAAATACTGATAATATNNNNNNNNNNNNNNNNNNNNNNNNNNNNNNNNNNNNNNNNNNNNNNNNNNNNNNTCTACATACAATCATAACAAATCNNNNNNNNNNNNNACATCAAACGTCCCAAAAACCCACACAATNNNNNNNNNNNNNNCCACCCCAAAAAAACCANNNNNNNNNNNNNNNNNNNNNACCAACTATTCCANNNNNNNNNNNNYAACTTATCCACACTTACATCAATACAACACCCACCAAAACTCTACCTTAAACTNAACCACAAAAATAATGCGACATACTCNNNNNCTCGACCCTCCCACAACTTATCCAAACAACAACTTCATCCTCCAACCTATAAAGCACTACACTAGCACACNNNNNNNNNNNNNNNNNNNNNNNNNAAAACTAATCATACTCACAACTATACACCCCACCTAGATAAACTCCAAACAACCCACACACCCACAAAGNNNNNNNNNNNNNNNNNYTTTAAACATCCCCTACTCAACNNNNNNNNNNNNNNNNNNNNNNNNNNNNNNNNNNACCCAATCCACACCAAAAAAYNNNNNNNNNATAAAAACACACCTACAAACACCCACTACCAACACCACCACTAAAATTTATACTTTCTCACCTCCCACCCTNNNNNNNGCCTTAACTAACCATTCAACTCTTAAATNNNNNTCACCTCACCAAACAAATTACCCCTTTYTNNNNNNNNNNNNNNNNNNNNNNNNNNNNNNNNNNNNNNACCACAAACCAYNNNNNNNNNNNNNNNNNNNAATGCTCTTTTTACCCTCCTCNNNNNNNNNNCCTCCAATCAAAACCAGCGACATAAAAACTCCTTAATAAATCTTTTANNNNNNNNNNNNNNNNNNNNNNNNTCCACCACCGTTCACAACTAATGTAACCCATANNNNNNNNNNATAACCACAACCAACCNNNNNNNNNNNNNNNNNNNNNNNNNNNNNNNNNNNNNNNNNNNNNNNNNNNNNNNNNNNTCTATCCAAACCAATTCATCATTAACTCCTCCAAGCTTCCAACCCCACCATTACCCCAAAAANNNNNNNNNNNNNNNNNNNNNNNNNAAACACTATTCTAACTCCCCACACTAACNNNNNNNNAGACAAAAAGAGAAAACCCTGACCCCATCCTYNNNNNNNNNNNNGCTCCACACACACCNTAAAATACCCTTTACAAACTCAACTANNNNNNNNACTCAACAAAAAATAACNNNNNNNNNNNNNNNNNNNNNATTGCTGAAACCCCAATACCGCACTACCACCCCACAAAAACATTCANNNNNNNNNNNNNNNNNNNNNNNNNNTAAACATAAAGCTACTAAACACACTCCAGACCTTAYTNNNNTYNCCACTAAATCACATCGTACAATTCCANNNNCTACAACCCGCAAAACCACCAATACACCCTACTACCACAATCCAAAACAAACAGCACCTCATCCTAAAATAACNNNNNNNNNNNNNYTCTATCCCCCCCGNNNNNNNNNNNNNNNCAACTAATCTCGAAAACTAACCTACAAACACATTCAATACAWACCTTAAACCCAAAACGATCTATCTGAAGACTCCYTYYCYNNNNNNNNNNNNNNCATAACCATCTCACATCATTTACACTTNTTTTAAAATCACAAACAAAAAAACATCCCACACCACAAGCCAGACAACCTTAGCTCAACCCCTACCAAACCAATAACCCCAACAATACATAAYANAAAAATCCAAGCTCAATCTNNNNNNNNNNNNNNNNNNNNNNNNNNNNNNNNNNNNNNNNNNNNNNNNNNNNNNNACCAWTATCCATNNNNNMAWCTTCAAACAAAACTTACAATCAACTCTTAACAACTATACACTCACTTCCCTACAACCAATACCAACCTCCTAACACACCCAACCCTACAAACATGCTACACAATTCACCYANNNNNNNNNNNNNNNAATTCATCACCAGCAACATAAAATACANNNNNNNNNNNCCACACCCATCACACCNNNNNNCTACTAGCACAACGGCAGATCTCCTCCANNNNNNNNNNNNNNNNNGCACCACCCACTCACCATACTTATCCTACANCAGTGACTTCTCANNGTCATACAACCAAANNNNNNNNNNNNNNAMAAAATCAATCCCTATCACTAANNNNNNNNNNCACAAACCCTCACTCAACCCTCCCACTTCCAAAACAACTACACCCAAACTTACANNANAAACAACCCACAATACCTAAACAAAACTNNNNNNNNNNCCCACCATAAACACCCACATCACTAACACTAAGCATAATCTTCTAATCACTCTAATACTCCCGCTACTAATNNNNNNNNNNNNNNNNNNNNNNNNGACAAAATACCCCAAASACTNNNNNNNNNNNNNNNNNNNNNNNNNNNACACCCACTATTACACCTGAAAAATCACCACANNNNNNNNNNNNNNNNNNNNTCACATCAATATCACTACCCTAACAAACCACCACCAAACCATCAATACGACAACCATANNNNNNNNNNNNNNNNNNAAACATACAGCCACGCCCCATTTANNNNNNNNNNNNNNNAACAACCTCAACTCATAAATCAACCCCATGCTCAANNNNNNNNNNGGCANCCTCCACCAGACCCCTCTACCAACACACATATCAACTAAACCACCCCACCCCCTAAACCCCTGCATTCCCCACACTCAATACCAATTTTCATACANNNNNNNNNNNAATCCCACCCTANNNNNNNNNNACCCCACGACTCAACNNNNNNATTCAACAAAAACATSAANNNNNNNNNNNNNNNNNNNNNNNNNNNNNNTACACACAAATCATCCATCAAAACANNNNNNNNNNNNNNNNNNNNNNNNNNNNNNNNNNNN-CCAATCCAACAATCCTACCACAACTCATTCCATNNNNNNNNNNNNNNNNNNNNNNNNNNNNNCATCAATCCCGCNNNNNNNNNNNNNNNNNNNNNNNNNNNNNNNNNNNNNNNNNNNNNCTCCCRCCAATTTYACCNNNNNNNNNNNNNNNNNNNNNNNNNNNNNNNNNNNNNNNNNNNNTACCTACTCTTCATAATCCATCCCTACCTAAAAATAACAAACAGACCCCCTNNNNNNNNNNNNNNNNNNNNNNNNNNNNNNNNNNNNNAACACYTAAACCTAAATNNNNNNNNNNNNNRAAGACYAATAACACACCACAAACACCAAACCAWTCNNNNNNAAGCATCAGACCATACCTCCATCNNNNNNNNNNNNNNNNAACCACCATAAAAAACACTATCCAATCANNNNNNNCAACAGATTCCTATAAACCTCCCTYCCCAGCCTTTCCCAANNNNNNNNNNNNNNNNNNNNNNNNNNGACAATACCACACACCCTCTACAAAACAATCAATCYNTAACTCACTCCACACTCTCCCCTCNNCAAAACCTAACCAYTNNNNCYACCTAACCGATATACTCYACGYCCCCTCAACAACTCATTTACACGCCAANNNNNNNNNNNNNNNNNNNNNTCACCCAACATAAACACACAACAAATGCCAAAACAACACCATNAAATTCGAAATCCTTCAAGCCCCTCTCCACACCCCACANNNNNNNNNNNNNNNNNNNNNNNGAGAATTTTCTTGGGCGAAGTTAGTAAAATGGTTTCTAAGTAGTGGNNNNGTTTTAGGTGTCTTGCAGTGTTGATTGATTGATAAATGAATTGG-AGAGATTACTGAAGTGAGTTTAATGTTTGAAGGTATAAGAANNTRTGTGGTAAGATGGGTGAGG
n3222      CTTATTTCACACTTCATATAACYNNNNNNNNNNNNNNNNNACCACTTACAACAATAGAACCAACCCAAACCGTATCACTTACATACTCTATTCCCCCCTACTTACAACCATAACAAACCTAATNNNNNNNNNATGGCAAATGTCCCAAAAATCCACACAATTCCCATCCTTCAACCCACCACAAAAGAACTCGNNNNNNNNNNNNNNNNNNNNATCAATTACCTCANNACGTTCCAAACGACCTATCCACATCCACATCCACACAATATCCGTCAANNNNNNNNNCCRAATCCAACCACAGAAATGACATGACCTACTCTCAGTCTCGACCTTCCCACAACTTATCCGAATAAAAACCTTACCCCCCAATCTATAGAACACCACACTAACATACACACTTAACCAATTTAATCAACTCAGAAACTAATCATCCTCATAACTACACACTCCACCAANNTAAACTCCAAACAACCCACATATCCACAAAAAAATTAAACCACACCACTTCCGAATACCCTCTACCCACCCCTCAAAAAAYNNNNNNNNNAATAAACCAAACTCATCCAACCCACACCAGAAAGCATAAGTTAAATAAAAATACACCCATAAACACCCACTATTAACATTACCACCAAAACCTATACTTTNNNNNNNNCTACCCCACCTYYGGCCTTAACTAACCATTCAACTCTTAAACAATTTTCATCTTATCAAGCGAATTNNNNNNNNNNNNNNNNNNNNNAACACTATACCCTATMCGCAWYAAACCACCATGATCCGCAAATCTCACAANNNNNNNNNNNNNNNNNNNNNNNNNNNNNNNNNNNNNNNNNNNYAATCAACACCAGTGTTACAACAATCCCCCAACTAATTTTCTATCATTNNNNNNNNNNNNNNNNNNNNNNNNNNNNNNNNNNNNNNNNNNNNNNNNNNNNMACACAAGCATAATTACARCCANNNNNNNNNNNNNNNNNCAACCGCTTTACTTAGTCAACATTAAACAACANNNNNNNNNNNNNTTTACTCAAACCAACTCATCATTAATTCCTCAAAACTCTCAATCTCATTATTACTCTAAATACCTATATAATCACCNNNNNNNNNNNNNNNNNNNNNNNNNTTCCTTCCACTATCANNNNNNNNNNNNAAAAAAGAAAATCCTAACCCCATTTCCTAGACCCACAAAGCTCTACACACACCTTAAAATACCCTTTACAAACCCAACTATCGAAAAAACCCAACGAATAACAACGATCCCCATCAACAACGCAACATCATTAAAACCCTAACACCGCACTACTATCTTACAAAAATACTTAAAATCCACCCAAGTCCACTTCCATCCTAAACACAAAGTTACAAAACACATTCCAAACCTTACCACTGTCTCCACCAAATCACACCGTAATATTCCANGAACTACAATTCRTAAAGCCATCAATACNNNNNNNNNNNNNNNYTCAACACAAATAGCACCTCACCCCAAAATAACACCAATTCAACACCCTTATCCCCCCTAAACCGATTAATACAACAACTAATCTCAAAAACCGACTCACAAAHATATTCAACACAAACTCTAAATCTAAAACGATTTACCCAAAAGCTCTCTCCCCTAAACACCAGACAGTCTANNNNCCCCACACCATCTATATMCACTTCAAAATCACAGACAAAAACACATCCCACGCCACAAGCCAGAYNMCTCCAACCCCATTCCTTCCAAACCAATANNNNNNNNNNNNNNNAACATAAAAATCCAAACCCAACCTCACAATGATAACACCACAACCCAATCAACCCATACCATAAATANNNNNNNACCCAACCATTACCCATATTTAAAATCCCAACCAAAACCCACAACCNNNNNNNAACAGCTATACATTCATTTCCCCACAATCAATACCGACCTTTTAGCACACCCAACTCCACAAACACGCTACACAACTCACCCAAAAACACATATACACAGTTCACCACTAACAACATAAAACATACCTTTAATCACCCATATCCACTACACCCAACCTCCACCAATACAACAACAAACTTCCTCCAAAACCAATAGCAAAAAAGTACCACCCACTCATCATACCTATCCCGCAACAACAACCCCCTGACATCGTATAACCTTAAAGACCTYNNNNNNNNNNNNNTAATCCCTACCACTAACAGAATCTCACACATACCCTCACTCAATCCTTTCACTTCCAAAACAACTATACTTAAACTCACACAAAAAACAACTCACAACGCCTAAATAAAGCTTCACTTACACCCCACCATAGACATCCACAACACTAACACTAAACATAATTTTCTAATCATCCTAACACCCCCACTACCAATAACAATKNNNNNNNNNNNNNNNNNNNNNCACAACTCCAAGCANNNNNNNACTGAATAGAGGCACCCTAGGTACACCCATCACTACACTCAAAAAACCACCATATCAAAATACAAACCGTACCTTCACATCAATATCACTACCCCAACAAACCACCACTAAATCACCAACACTACAACCATAAAAATTAACAATACACCAACATATACAACCACACCCCATCTAATACTACCTCACAAAAACAATCCCAACCCATAAGCCAATCCTGCACTCAAAAGTCACCANGGCAACTCCCACCAAACCCATCNNNNNNNACGCACACCAACTAAGTCNNNNNNNNNCCCGAACCCCCACACTTCCCACACCCAGCACCAATCTTCACACAACAATACATACAACTNNNNNNNAAACACTAACAACTTCNNAACTCAACACTAACATTTAACAAAAACATCAACACCCATATACTTCTACAACTTCCAAACAATACACACAAATCATCCATCAAAACATCNNNNNNNNNNNNNNNNNNNWTTTAGAAATCACCCTCCAATCCAATAAACCCACAATCACCTATCCHATTCAACTCCCAACAAAAAACTCAACCCAACCACCAATACCACAAYACNNNNNNNNTMAATCAAAAAAAACTAACCCCACTCTTCAAACCCCCACCAATCCTACTCCCCATCACTACCAACCCCCCCCCCAGCCACAAATCATCCAAACCACTTACTCTCCACAACCCATCCCCACCTACAAATAACGAACGAATCCCCCTATTAAAAAAACATCCCACCAANNNNNTCTCACCCCCAACACCCAAACCTAAACTTCACTCCGCAAAAAAAATTAATAATACACAATGAACACCAAACCATCCCATACCAAGCACCAGATCTTACTCCCATCTTCTACCCTAACTACAAACTACCATAAAAAACACTATCCAACCACATTCCGCAGTAAATCCCTATAAACCCCTCCACCAAATCCCACCCAGAACCATCCAGAAAACTTACTCAAAAAAACAACACCACACACTCCCAACAGAATAGTCAATCCATAACCCACCCCACACTCTCTCCTCCGTAAGACCTAATTACCCACCTTACCTAACCAATACGCCCCATACCCCCCCAGCAACTCACCCATATATCAAAACTACACTCACTCTCAAAAATCATCCAATACAAACACACGACAAACGCCAATACAACACTATCAAATCCGAAATCCTCCAAACCCCCCCCCACACCTCACAATAATNNNGNNNNNNRGTTTTGAGAGAGTTTTCTTTATTGAGATTTGTAGGATGGCTTTTRNNNAGCGATAGGTTTTTAGGTATTTTGTGGTGTTATTTTTTNNNNNNNNNNNNNNN-NNNNNNNNTTGAAAAAGATTTTATGTTTGAGGGTGCGAGAAGGTATGAGGTGAGGTGAGTGAGG
n3258      CCCATTTCACACTTCATATAACNNNNNNNNNNNNNNNNNNACCACTTACAACAATAGAACCAACCCAAACCGTATCACTTACATACTCTATTCTNCCCTACTTACAACCATAACAAACCTAATAATACAATAATKGNNNNNNNNNCAAAAATYCACACAATTCCCATCCTTCAACCCACCACAAAAGAACTCGCNNNNNNNNNNNNNNNNNCAATCAATTACCTCACTACGTTCCAAACGACCTATCCACATCCACATCCACACAATATCCGTCAAAACNNNACCCTGAATCCAACCACAGAAATGACATGACCTACTCTCAGTCTCGACCTTCCCACAACTTATCCGAATAAAAACCTTACCCCCCAATCCATAGAACACCACACTAACATGCACACTTAACCAATTTAATCAACTCAGAAACTAATCATCCTCATAACTACACACTCCACCAAAATAAACTCCAAACAACCCACATATCCACAAAAAAATTAAACCACACCACTTCCGAATACCCTCTACCCACCCCTCAAAAAATANATATACAAATAAACCAAACTCATCCAACCCACACCAAAAAGCATAAGTTAAATAAAAATACACCCATAAACACCCACTATTAACATTACCACCAAAACCTATACTTTTCCCTCTTCTACCCCNNNNNNNGCCTTAACTAACCATTCAACTCTTAAACAATTTTCATCTTATCAAGCGNNNNNNNNNNNNNNNNNNNNNNNNNNNNNNNNNNNNNNNNNNNNNNNAAACCACCACGATCCGCAAATCTCNNNNNNNNNNNNNNNNNNNNNNNNNNNNNNNNNNNNTCCCAAATCTCCAATCAACACCAGTGTTACAACAATCCCCCAACTAATTTTCTATCNNNNNNNNNNNNNAGACCTACATCCACTACCACNNNTAACTAACGTAGCCTATANNNNNNNNNNNNNNNNNNNNNNNNNNNNNNNNATACCACCCAACCGCTTTACTTAGTCAACATTAAACAACATTAGCACTTCCCTTTTACTCAAACCAACTCATCATTAATTCCTCAAAACTCTCAATCTCATTATTACTCTAAATACCTATATAATCACCTCACCATACAAAAACANNNNNCCAATTCCTTCCACTATCANNNNNCCAAACAAAAAAAGAAAATCCTAACCCCATTTCCTAAACCCACAAGGCTCTACACACACCTTAAAATACCCTTTACAAACCCAACTATCGAAAAAACCCAACGAATAACAACGATCCCCATCAACAACGCAACATCATTAAAACCCTAACACCGCACTACTATCTTACAAAAATACTTAAAATCCACCCAAGTCCACTTCCATCCTAAACACAAAGTTACAAAACACATTCCAAACCTTACCACTGTCTCCACCAAATCACACCGTAATATTCCANGAACTACAATTCGTAAAGCCATCAATACACCCTATCATCATAABTCAACACAAATAGCACCTCACCCCAAAATAACACCAATTCAACACCCTTATCCCCCCTAANNNNNNTAATACAACAACTAATCTCAAAAACCGACTCACAAACATATTCAACACAAACTCTAAATCTAAAACGATTTACCCAAAAGCTCTCTCCCCTAAACACCAGACARNNNNNNNNNNNNNCACCATCTATATCYNNTTCAAAATCACAGACAAAAACACATCCCACGCCACAAGCCAGACAANTCCAACCCCATTCCTTCCAAACCAATAACCCCAATAATACATAACATAAAAATCCAAACCCAACCTCACAATGATAACACCACAACCCAATCAACCCATACCNNNNNNNATTAATAACCCAACCATTACCCATATTTAAAATCCCAACCAAAACCCACAACCACCTCTCAACAGCTATACATTCATTTCCCCACAATCAATACCGACCTTTTAGCACACCCAACTCCACAAACACGCTACACAACTCACCCAAAANNNNNNNNNNNNNNNNCACCACTAACAACATAAAACATACCTTTAATCACCCATATCCACTACACCCAACCTCCACCAATACAANNNNNNNCTTCCTCCAAAACCAATAGCAAAAAAGTACCACCCACTCATCATACCTATCCCGCAACAACAACCCCCTGACATCGTATAACCTTAAAGACCTCTANNAAATAAAATTAATCCCTACCACTAACAGAATCTCACACATACCCTCACTCAATCCTTTCACTTCCAAAACAACTATACCTAAACTCACACAAAAAACAACTCACAACGCCTAAATAAAGCTTCACTTACACCCCACCATAGACATCCACAACACTAACACTAAACATAATTTTCTAATCATCCTAACACCCCCACTACCAATAACAACCTATNNNNNNNNNNNNNNNNTACACAACTCCAAGCACTAACTTACTGAATAGANNNNNNNNNNNNNNNNNNNNNNNNACACTCAAAAAACCACCATATCAAAATACAAACCGTACCTTCACATCAATATCACTACCCCAACAAACCACCACTAAATCACCAACACTACAACCATNNNNNTTAACAATACACCAACATATACAACCACACCCCATCTAATACTACCTCACAAAAACAATCCCAACCCATAAGCCAATCCTGCACTCAAAAGTCACCANGGCAACTCCCACCAAACCCATCTANNNNNNNNNNNACCAACTAAGTCATCCTATCCCCCGAACCCCCACACTTCCCACACCCAGCACCAATCTTCACACAACAATACATACAACTTCACTCCAAACACTAACAACTTCACAACTCAACACTAACATTTAACAAAAACATCAACACCCATATACTTCTACAACTTCCAAACAATACACACAAATCATCCATCAAAACATCATTACANNNNNNNNNNNNNNNNNNNNNNNNACCCTCCAATCCAATAAACCCACAATCACCTATCCCATNNNNNNNNNNNNNNNNAACTCAACCCAACCACCAATACCACAACAMCAACCTCATCAATCAAAAAAAACTAACCCCACTCTTCAAACCCCCACCAATCCTACTCCCCATCACTACCAACCCCCCCCCCAGCCACAAATCATCCAAACCACTTACTCTCCACAACCCATCCCCACCTACAAATAACGAACGAATCCCCCTATNAAAAAAACATCCCACCAATTCACTCTCACCCCCAACACCCAAACCTAAACTTTACTCCGCAAAAAAAATTAATAATACACAATGAACACCAAACCATCCCATACCAAGCACCAGATTTTNNTCCCATCTTCTACCCTAACTACAAACTACCATAAAAAACACTATCCAACCACATTCCGCAGTAAATCCCTATAAACCCCTCCAC-AAATCCCACCCAGAACCATCCAGAAAACTTACTCAAAAAAACAACACCACACACTCCCAACAGAATAGTCAATCCATAACCCACCCCACACTCTCTCCTCCGTAAGACCTAATTACCCACCTTACCTAACCAATACGCCCCANNNNNNNNNNNCAACTYACCCATATATCAMAACTACACTCACTCTCAAAAATCATCCAATACAAACACACGACAAACACCAATACAACACTATCAAATCCGAAATCCTCCAAACCCCCCCCCACACCTNNNNNNNNNNNNGTTTTTTGGTTTTGAGAGAGTTTTCTTTATTGAGATTTGTAGGATGGCTTTGGTGTAGCGATAGGTTTTTAGGTATTTTGTGGTGTTATTTTTTCGGNNNNNNNNNTAG-GGAAATTGTTAAAAAAGATTTTATGTTTGAGAGTGCGAGAAGATATGAGGTGAGGTGAGTGAGG
AEPHI      CCNNNNNNGNNNNTCNTATAACCTAATAAACACTGATAGCACCACTTACAACAATAGAACCAACCCAAACCGTATCACTTACNNNNNNNNNNNNNNNNNNNNNNNNNNNNTAACAAACCTAATGATACAATAATGACAAATGTCCCAAAAATCCACACAWWYYCTAKNCTTCAACCCACCACAAAAGAACTCGCAAATATCCCATAAAAATCAATCAATTACCTCACTACGTTCCAAACGACCTATCCACATCCACATCCACACAATATCCGTCAAAACACCACCTCGAATCCAACCACAAAAATGACATGACCTACTCTCAGTCTCGACCTTCCCACAACTTATCCGAATAAGAACCTTACCCCCCAATCCATAGAACACCACACTAACATACACACTTAACTAATTTAATCAACTCAGAAACTAATCATCCTCATAACTACACACTCCACCAAAATAAACTCCAAANNNNNNNNNNNNNNNNNNNNNNNNNNNNNNNNNNNNNNNNNNNNNNNNNNNNNNNNNNNNNNNNNNNNNNNNNNNNNNNNNNNNNNNNNNNNCATCCAACCCACACCAAAAANCANNNNNNNNNNNNNNNNACACCCATAAACACCBACTATTAACATTACCACCAAAACCTATACCTTTCCCCCTCCTATCCCNNNNNNNNNNNNNNNNNNNYATTCAACTCTTAAACAATTTTCATCTTATCAAGCGAATTACCTTTTTCTTTAATCCAAATAACACTATACTCTATCCGCACCAAGCCACCACGATCCGTAAATCTCACAAAAGAACTGAACATTCTTTTCATTCCCACCAATTCCCAAATCTCCAATCAACATCGGTGTTACAACAATCCCCCAACTAATTTTCTATCATTCTCAGCCTTTAGACTTACATCCACTACCACTTATAACTAANNNNNNNNNNN-NNNNNNAGCATAATTACAGCCAACCCATAACATACCACCCAACCGCTTTACTTAGTCAACATTGAACAACGTTAACACTTCCCTTTTACTCAAACCAACTCATCATTAATTCCTCAAAACTCTCAATCTCACTATTACTYTAAATACCTATATAATCACCTTACCATACAAAAACACTATCCCAATTCCTNNNNNNNNNNNNNNNNNNNNNAAAAAAAGAAAATCCTAACCCCATTTCCTAGACCCACAAGGCTCTACACACACCTTAAAATACCCTTTACAAACCCAACTATCGAAAAAACCCAACGAATAACAACGATCCCCATCAACAACGCAACATCATTAAAACCCTAACACCGCACNNCTATCCTACAAAAATACTTAAAATCCACCCAAGTCCACTTCCATCCTAAACACAAAGTTACAAAACACATTCCAAACCTTACCACTGTCTCCACCAAATCACACCNNNNNNNNNNNNGAACTACAATYCNNNNNNNNNNNNNNNNNNNNNNNNNNNNNAACTCAACACAAATAGCACCTCACCCCAAAACAACACCAATTCAACACCCTTATCCCCCCTAANNNNNNNNNNNNNNNNNNNNNNNNNNNNNNNNNACTCACAAACATATTCAACACAAACTCTAAATCTAAAACGATTTACCCAAAAGCTCTCTCCTCTAAACACCAGACAGTCTAACAACCCCACACCATCTATATCCACTTCAAAANNNNNNACAAAAACACATCCCACGCCACAAGCCAGACAACTCCAACCCCATTCCCTCCAAACCAACAACCCCAATAATACATAACATAAAAATCCAAACCCAACCTCACAATGATAACGCCACAACCCAATCAGCCCATACCATAAATAATTAATAACTCAACCATTACCCATATTTAAAATTCCAACCAAAGCCCACAACCACCTTTCAACAGCTATACATTCATTTCCCCACAATCAATACCGACCTTTCAGCACACCCAACTCCACAAACACGCTACACAACTCACCCAAAANNNNNNNNNNNNNNNNNNNNACTAACAACATAAAACATACCTTTAATCACCCATATCCACTACACCCAACCTCCACCAATACAACAACAAANNNNNNNNNNNNNNNNNNNNNNNNNNGTACCACCCACTCATCATACCCATCCCGCAACAACAACCCCCTGACANNNNNNNNNNNNNAAGACCTCTAAGAAATRAGATTAATCCCTACCACTAACAGAATCTCACNNNNNNNNNNNNNNNNNNNNNNNNNNNNNNNNNNNNCTATACCTAAACTCACACAAAAGACAACTCACAACGCCTAAATAAAGCTTCACTTACACCCCACCATAGGCATCCACAACACCAACACTAAACATAATCTTCTAATCATCCTAACACCCCCACTACCAATAACAACCTATACAGCATAATACCAAATACACAACTCCAAGCACTAACTTACTGAACAGAGGCATCCTAGGTACACCCATCACTACACTCAAAAAACCACCATACCAAAATACAAACCGTGCCTTCACATCAATATCACTACCCCAACAAACCACCACTAAATCACCAACACTACAACCNNNNNNNNNNNNNNNNNNNNNNNNNNNNNNNNNNNNTCCCATCTAATACTACCTCACAAAAACAATCCCAACCCATAAACCAATCCTACNNNNNNNNNNNNNNNNGGCAACTCCCACCAAACCCATCTACCGGTACGCACACCAACTAAGTCATCCTATCCCCCGAACCCCCACACTTTCCACACCCAGCACCAATCTTCACNNNNNNNNNNNNNNNNNNNNNNNNNNNNNNNNNNNNNNNTCACAACTCAACACTAACATTTAACAAAAACATCAACACCCATATACTTCTACAACTTCCAAACAATACACACAAATCATCCATCAAAACATCATTACAAAAACAACCATAGCTTTAGAAATCACCCTCCAATCCAACAAACCCACAAT-ACCTATCCCATTCAACTCCCAACAAAAAACTCAA-CCAACCACCAATACCATAACACCAACCTCACCAATCAAAAAAAACTAACCCCACTCTT-AAACCCCCACCAATCCTACTCCCCATCACCACTAACCCCCCCCCCAGTCACAAATCATCCCAACCACTTACTCTCCACAACCCATCCCCACCTACAAATAATGAACAAANNNNNNNNNNNNNNNNNNNNNNNNNNNNNNNNNNNNNWCCCCCAACACCCAAACCTAAACTTCACTCCNNNNNNNNNNNNNATAATACACAACGAACACCAAACCATCCCATACCAAGCACCAGATCNNNNNNNNNNNNNNNNNNNNNNNNNCAAACTACCATAAAGAACACTATCCGACCACATCCCACAGTAAATCCCTATAAACCCCTTCACCAAATCCCACCCAGAGCCATCCAGAAAACTTACTCAAAAAAACAACACCACACACTCCCAACAGAATAGTCAATCCATAACCCACCCCACACTCTCTCTTCCGTAAGACCTAATTACCCACCTTACCTAACCAATACGCCCCATACCCCCCCAGCAACCCACCCATATATCAAAACTACACTCACTCTCAAAAATCATCCAATACAAACACACAACAAACACCAATACAATACTATCAAATCCGAAATCCTCCGAANCCCCCCCCACACCNCACAAKNNNNNNGTTTTTTGGTTTNNNGAGAGTTTTCTTTATTGAGGTTTATGGGATGGCTTTTGTGTAGCGATAGGTTCTTAGGTATTTTGTGATGTTGTTTTTTCGGTGGTAGGATTAG-GGGGATTGTTGAAAAGGATTTTATGTTTAAGAGTGCGAAAAGGTATGAGGTGAGGTGAATGAGG
APTHA      ACCACCCTAAAATCCATGTAATTTAAAAAACACCAACAACACCATATACGACAACAAAGCTAACCCTACACATACTATTCACCAATCCCACTCCCCCCTATACACCACCGAAACATGTTTAAAAGCACAACTATACAAATAGTTTTAAAAATCCACTTAATGCCCACCCCCTAGCCCACCCCACAAAAGCTTATGGACAAACTACAAAAACCAATCAATTACTTCACTACACCCCAAATAATCTACCCACATCCACACTAACACAGCAACTGCTAAAAACCCACTCCGAACCCAACCACGAAAATAACACAACATACTATC-GCTCTAACCCCTTCACAATCCACCTAAATATAAACCCCATTACCCACCCTGCAAAACATTCAAATCACCCACATTTTTATTTAACCTAAATACCTAAAGAACCGGTCAACCTCACAACAAAACATTCCACCACAATCTACTCCACCCAACTAATCAGCTTATAAGAAAAACAGATTACACCACCTTAAAACCCCCCCCACATACCCCTCAAAAAATATCCAAATAAATAAACCAAATCAACCCAAAACACACCATAAAACACAAACCAAACAGAGACACACTCAACAACACCCCCCACTAACCCCACTCCCAAAACTTACACCATCCCACCTTTCATCACAATTCCGGCTTTAACCATCCATCCAATCTCTAAATAACCCCCGCCTCACTAAACAAATCACCCTCCCCTCTAACCCAGGCAACACCACATCCCATTTACAATAAATCACCATACCCCACGAAACCTATAAGCAAAACCAACGCTCTACATACTCCTACCAATCTACAGACCCCTAACCAACACCAACAACACAACAACTTTTCAGCCAACTTCTAATCATACTTTACTCCTAAACCCACATACACCCCTACTTATAACTAACACAACTTATAAACCATAAACATAATCACAACCAGCCCATAAAGCACTACCTACCCACCTCAATTAACCAACACCAGACAACTTCAACGGCTCATTTTTACTCAAATAACCTCACTACCAATTCCTATCATCCTTTATCTACACAATCACCTCAAAGAACCGTACAACTACCTCACCACATAAAAGCACCATTTCAATCACATCAACTAAAACATATTCAAACCAAAAAAAAAATCCCCAACCCCACACCCTAGACTTGTAAGGCCCTATATACAACTTAAAACATTCTCAATAAACTTAATTACTAAAAAAATCCAACGAAAAACAACGCTCAACATCTCCCACGCAATACTATCATAGTCCTAACACTACACTACGATCCCGTAAAAACACCCAAAAACTATTTAGAACTAACCTTACATTAAACACAAAATTACAAAGCAACTTTTATACCTTATAATTATCCCTGCTAAAATATACTGTAAAATCACANGCACCACAATTCATAGAACTACTAACATACTATACTACCGTAACTTCAAACAAACAGCACCCCATCCCGAAACGACACTAACTTAACACCTCTAACTCTATTAAATTAATCAAAACAACGACTAACTCCAAAACTTAACCCAAAAACATAATCAACACAAACCCCAAATTTTAAACAATCTACTCAAAGCTACCCCCCCTTAAACATCAAACATTACATCTATCCCATATCTCCTACATACACCTCCAAACCACAAACAGAAATACATCCTACAACACAAATTAGACAATCCCAACCCAATCTTCCTTAAACCAGCAACCTTAACAACACACAACATAAAAAATCAAACCTACTCCTCCAACAACAATATCAAAACCTAACCAACCTACATCAAAAAAAACCAACGTCCCAACCACCACCCAACCCCAAACCCTTATTTAAGAATCACAACCAATCTCCAACAACTACCCATCTACTCTCTCACAATCAACATTAACTTCCTCAAACGTCTAACTCTACATATATACCACTCAACCCACCCAAAAACACATACTCCAAACTCATAACTAATAACATAAAGCATACATTCAAACACCCACACCCACCACACCCAACCTTCCCCAACACACTCACAAATCTCCCCCAAAATTGAAGACAAGAGAGCAACACCCATCTATCATACTCACCTCTCAACAATGACTACCCCAAATCACACCACCGCAACAACTCATAAAAAACAAACTTCGTCCCCATCACCAACAGAATTTCACGCACACTACTACTCAGCTCATCCACTCCCGAGTCACCCCTACCCAAACTTACACAAACAACACCTCAAAACACTTAAACAAAATCCTACCCACACCTCACCACAAACACCCATACCATTAACATTAAACATAATTTTCCAATTCTCCCTACACTCTCGCAACTTATAACAACTAAAATAATACAAAACCAAACAAACGATATCGAACATTAACCTACCAAATACAAACACTTTAAACACAATCACCACCACACCCAAAAAAACATTCTATCAGTATACATACTACACCCTCACACCAACAAAACCACATTGACAAACCATCACCATACCACCAATACAACCACTATAAACATCAACAAACCACCAAAACCCATACCCACACTTCACCTAAAACCATTCCACAACAAAAACCCTACCCCACAAATCAATCCTCCACTTAAGCGCCAACANGGCAACTCCTCTCAGATACAACCACCAGCATAATCACCAATCAACCCATCTTATCCTCCGAACCCTTGCACCCCCCACACCCAATGTAAATCCCCATACACCAACACATAAAACCCCATCCCAAACACTAACGACTCCACAACTCAACACTAACACTCAATAAAACCACCTAAACCCATATACCCCTATATTCTATAAACAACCCACACCAACCACTTGCCAAAACATCACCACAAAAACTACTACAATCCCAAAGATCTTCCCTAAATCCAATACACACAGCACAATTCATCCCACCCAACTCCTAATAAAAAACCTATCACAACCCCCATTTCTAAAACACCAACCCTAATAACTAAAAAAAACCAATACCAATTTTCAAATATTTATCAACCTCACCCCCTACCATCACACACTCCTCTCCTAACTACAAATCACCACCATCATCCACCCACTACAACCTACCCTTACTCCAAAATAACACACAAACTCCCTCACTCATAAAACACCCCCCTAACCCACCTCTACTCCCCATAACCAAACCCAAACCACACCCTACGAAGAGAATTCACAACACACCATCAACGACAAACTATTCAATACC-AGCACCAACCCATACCCCCGCCTCCCATCCAAACCACAAACCGTCACAAAGAACACTATCACACTACCCTCTACCATAAATTCATACAAACCCCTTCCCCCAATCTCACACAACACTCTCCAGAAAATCTACCCTAAAAAATAGTATCGCACATCCCTAACAAAACAAACAATCCATAACCCACCCGACACCTCCCCCCCTATAAAACCCAATCACTCACCCCACCCAATCAACACACCCAACACCCCCCTAACAGCTTAACTACACATTAAAACCATACCCATCCCCAAAAATTATACAACATATACACACAACAACCGGCTAAACAACACCGTTGAAATCGAAACACCCCCAACACCCCTCCACATTATGTAGTAATCA-GTCTGTTAGGCTTGGAAGGTTTTATCTGTTGGTAAATTGTCTGGTGAAGTATAGATGATGGAATAGTCTTGGGTTTATTGTGGTGGCATTTGGTGATTTGAGAGACAGGTGGAAGTTGTTATATTTGATTCGATGTTTGGGGGTGTAGAGAGCTGTGTGGTAGGATGGGTGAGG
APTMA2     ACCGCCCCAAAATCCCTGTAATTTAAAAAACACCAACAATACCATATACGACGTCAAAGCTAGTCCTACATATACTACTCATCAATCCCACACCCCCCCGTGCACCACCAAAACATGTTTAGAAACACAACTATGCAAATAGTTTTGAAAATCCATTTAATACCCACCTTCTAACCCACCCCACAAAAACTTATTGATACACCACAAGGACCAATCAACTACCCCACTACATCCCAAATAATTTACTCACATCCACACCAAAACAACAACTGCTAGAAAACCACTCCAAATCCAACCACGAAAATGACACGACATACTATCAGCTTTAACCCCTTTTCAACCCACCTAAATATGAACCCCACTACCTACCCTGCAGAACATTCAAATCATCCACATTCTTATTTAACTTAAGTACCCAAAGAATCGATCAACCTCACAACAAAACATTCCACCACAATCTACTCGAACCAACTAATCAGTTTATACGAAAAACAAACTACACTACCTTAAAATTCCCTCCACATACCCCTCAAAAAATATCCAAACAAATAAACTAAATCGACCCAAAACACACCACAAAATACAAACCAAACAAAGACACACCCAACAACACCCCCCACTAACCCCACTCCCAAAGCTTACACCACTTTCCCTTTCATCCTAATTCCGGCTTTAACCATCTATCTAATCTCTAAACAGCCCCCACCACACCAAACAAATCACCCCTCCCTTTAACCCAAACAACACCGCATCCCATCTACGACGAATCACCATATCCCACGAAATTTATAAGAAAAACCAACACTCTATATACCCCTATTAATCCACAAACCCCTAACCAACACCAACAACACAGTAATTCTCCAGCTAATTTCTAGTCATACTTTACTCTTAAACTGACATACACTTCTACTCATACCCAACACAACTTATAAACCATAAACATAATCACAACCAGCTCACAAAACACCACCCATCCACTTCACTTAACCAACCCTAAACAACTTCAGCAATTCATTTTTATTCAAATAACCTTACCACCAATTCCTCCCATTCTTCATCTACATAATCACCTTAAAAATCCGTACAACCACCTCACCATATAGAAACATCGTTTTAATCACATCAACTAATACATATTCAAACCAAAAAAAAAATCTCCAACCCCACATCCTAGACCCATAAGGCCCTATACACAACCTAAAATATTCTCAATAAACCCAATCATTAAAAAAATCCAACAAAAAATAACACTCAACATTTTCCACACAACACCATCACAGTTCTAACACTACGCTACAATCCCGCAAAAACACCCAAAAACTATTTAGAGCTAACCTTACATTAGATACACAATTACAAAGCAACTTTTATACCTTATAATTGTCTCTGCTAAAATATATCGTAAAATCACANGCACCACAACTCACAAAACTACCAATATACTATATTACCATGACTTCAAACAAACAGCACCCTATCCCAAAACAACACTAACTTAACACTTCCAACCCTACTAAATTAATCAGAACAACAATTAATCCCAAAACTTAACCCACAAACACAATCAACGCAAACCCCAAATTTAAAACAATCTACCCAAAGCTACCCCCCCTCAAACATCAAACATTACATCTATCCCATATCTTCTACATACACCCCCAAACCACAAACAAAAACACATCCTACAACACAAATTAGACAATCTCAACACAACCTTCCTCAAACTAGCAACCTCAACTACACACAACATGAAAAATCAAACCTACTCTCCCAACAACAATATCAAAACCTGACCAACCTACACTAAAAAAAACTAACGCCCCAACCGCCACCCACACTTAAAACCCTAATTAAAAATCACAACCAATTTCCAACAACCATCCATCCATTCCCTTACAATTAACATTAATTTCCTTAAACGTCTAACTCCATATATATGCCACTCAACCCACCCAAAAACACATACTCCAAACTCATAACTAATAACATAAAACACACATCCAAACACCCATACCCATCACACCCAACCTTTCCCAACACATTCACAAACCTCCCCTGAAACTAAAGGCAAAAGAGAAACACCCATCCATCACACTCACTCCTCAACAACAACTACCCCGCATCACACCACCACAACAACTCACAAAAAATAAACTTCATCCTCATCACCAACAGAATTTCACGTACACTACTACTCAACTCATCCACTTCCAGACCACCCCTGCCCAAACCCGCATAAATAACACCTCAGAGCATTTAAACAAAGTCCCACTCACACCTCACCATAAGCACCTATACCACTAACGCTAAACATAATTTTCCAACCTTCCCCACACCCTCACAATTTATAATAGCCAAAACAATACACAACCAAATAAACAATATCAAACACTAACTTACTAAATACAAACACTTTAAACACAGTTACCACCACACCCAAAAAAACATCCTATTAGTACACATATCACACCTTAACACCAACAGAACCACATCAACAAACCATCACCATATCGTTAACACAACCACTACAAACATCAACAAACCATCAAAACCCATACCTATATTTCACCTAAAACCATTCCATAACAAAAACCCTATTTCACAAATCAATCCCCCACCCAAGCGCCAACANGGCAACTTCCCTCAGATACAACTACCAACATAATCCTTAATCGATCCATCTTACCTTCTGAACCCCTACACCCCCCACAGCCAATGCAAATCCCCATACATCAACACACAAAACCCCACCCCAAACACTAACGACTCCACAATTCAACACTAACACCCAACAAAATCAACTAAACCCACATACCCCTATATTCCATAAACAACCCACACCAATCATTTACTAAAACATCACCATAAAAGTTACTACAATCCTAAAAATCTTCCCTAAGTCCAATACACACAACATAATCTACCCCACCCAACTCCCAATAAAAAACTTATCACAACCCTCACTTCCAAAGCACCAACCCTAAGAACCAAAAAAAACCAACACCAATTTCCAAATATTTATCAACCTCACCCCCTACCATCACATATCCCTTTCCTAACTACAAACCACCATCACCACCCACCCACTACAGCCCATTCTTACTCCGAAACAAAGCACAAATTCCCTCACTCATGGAATATTCCCTCAACCCACCTCCACTCCCTATAACTAAACCCAAACCACACCCTATGAAGAAAATTTACAACACACTACTAACGACAAATCATTTAATACC-AGCACCAACCCACACCCCCACCTCCCACCCGAACCATAAACCATTGCAAAGAATACTATCACACTACCCTCCACCGTAAATTCATACAAACCCCCTCCCCCAATCCCACACAACACTCTCCAGAAAATCCAATCTAAAAAATAGTATCACACACCCCCAACAAAATAAACAATCCATAACCCACCCTGCACTTCCCCCTCTATAAAACCCGATCATCCACCCCACCCAATTAACACACCCAATACCCACCTAACAACTTAACTACACATTAAAACTATACTCACTCCCAAAAATCATACAACATATACACACAACAACCGCCTAAACAACACCGCTAAAACCGAAACACTCCCAACCTCCCTCCACATTATGTGGTAATCA-GTTTTTTAGATTTAGAAGATTCTATTTGTTAGTGGATTGTCTAGCGAGGTATAAATGATGGAATAGTTCTAGATTTGTTGTAGTGGTGACTGATGATTTGGGAGGTAGGTGGTGATTGCTATATTTGATTTGATGTTTGGAGGTGTAGAAAGCTGTGTGGTGAGATAGATGAGA
APTMA      ACCGCCCCAAAATCCCTGTAATTTAAAAAACACCAACAATACCATATACGACGTCAAAGCTAGTCCTACATATACTACTCATCAATCCCACACCCCCCCGTGCACCACCAAAACATATTTAGAAACACAACTATGCAAATAGTTTTGAAAATCCATTTAATACCCACCTTCTAACCCACCCCACAAAAACTTATTGATACACCACAAGGACCAATCAACTACCCCACTACATCCCAAATAATTTACTCACATCCACACCAAAACAACAACTGCTAGAAAACCACTCCAAATCCAACCACGAAAATGACACAACATACTATCAGCCTTAACCCCTTTTCAACCCACCTAAATATGAACCCCACTACCTACCCTGCAGAACATTCAAATCATCCACATTCTTATTTAACTTAAGTACCCAAAGAATCGATCAACCTCACAACAAAACATTCCACCACAATCTACTCGAACCAACTAATCAGTTTATACGAAAAACAAACTACACTACCTTAAGATTCCCTCCACATACCCCTCAAAAAATATCCAAACAAATAAACTAAATCGACCCAAAACACACCACAAAATACAAACCAAACAAAGACACACCCAACAACACCCCCCACTAACCCCACTCCCAAAGCTTACACCACTTTCCCTTTCATCCTAATTCCGGCTTTAACCATCTATCTAATCTCTAAACAGCCCCCACCACACCAAACAAATCACCCCTCCCTTTAACCCAAACAACACCGCATCCCATCTACGACGAATCACCATATCCCACGAAATTTATAAGAAGAACCAACACTCTATATACCCCTATTAATCCACAAACCCTTAACCAACACCAACAACACAGTAATTCTCCAGCTAGTTTCTAGTCATACTTTACTCTTAAACTGACATACACTTCTACTCATACCCAACACAACTTATAAACCATAAACATAATCACAACCAGCTCACGAAACACCACCCATCCACTTCACTTAACCAACCCTAAACAACTTCAGCAATTCATTTTTATTCAAATAACCTTACCACCAATTCCTCCCATTCTTCATCTACATAATCACCTTAAAAATCCGTACAACCACCTCACCATATAGAAACATCGTTTTAATCACATCAACTAATACATATTCAAACCAAAAAAAAAATCTCCAACCCCACATCCTAGACCCATAAGGCCCTATATACAACCTAAAATATTCTCAATAAACCCAATCATTAAAAAAATCCAACAAAAAATAACACTCAACATTTTCCACACAACACCATCACAGTTCTAACACTACGCTACAATCCCGCAAAAACACCCAAAAACTATTTAGAGCTAACCTTACATTAGATACACAATTACAAAGCAACTTTTATACCTTATAATTGTCTCTGCTAAAATATATCGTAAAATCACANGCACCACAACTCACAAAACTACCAATATACTATATTACCATGACTTCAAACAAACAGCACCCTATCCCAAAACAACACTAACTTAACACTTCCAACCCTACTAAATTAATCAGAACAACAATTAATCCCAAAACTTAACCCACAAACACAATCAACGCAAACCCCAAATTTAAAACAATCTATCCAAAACTACCCCCCCTCAAACATCAAACATTACATCTATCCCATATCTTCTACATACACCCCCAAACCACAAACAAAAACACATCCCACAACACAAATTAGACAATCTCAACACAACCTTCCTCAAACTAGCAACCTCAACTACACACAACATGAAAAATCAAACCTACTCTCCCAACAACAATATCAAAACCTGACCAACCTACACTAAAAAAAACTAACGCCCCAACCGCCACCCACATTTAAAACCCTAATTAAAAATCACAACCAATTTCCAACAACCATCCATCCATTCCCTTACAATCAACATTAATTTCCTTAAACGTCTAACTCCATATATATGCCACTCAACCCACCCAAAAACACATACTCCAAACTCATAACTAATAACATAAAACACACATCCAAACACCCATACCCATCACACCCAACCTTTCCCAACACATTCACAAACTTCCCCTGAAACTAAAGGCAAAAGAGAAACACCCATCCATCACACTCACTCCTCAACAACAACTACCCCGCATCACACCACCACAACAACTCACAAAAAATAAACTTCATCCTCATCACCAACAGAATTTCACGTACACTACTACTCAACTCATCCACTTCCAGACCACCCCTGCCCAAACCCGCATAAATAACACCTCAGAGCATTTAAACAAAGTCCCACTCACACCTCACCATAAACACCTATACCACTAACGCTAAACATAATTTTCCAACCTTCCCCACACCCTCACAATTTATAATAACCAAAAAAATACACAACCAAATAAACAATATCAAACACTAACTTACTAAATACAAACACTTTAAACACAGTTACCACCACACCCAAAAAAACATCCTATTAGTACACATATCACACCTTAACACCAACAGAACCACATCAACAAACCATCACCATATCGTTAACACAACCACTACAAACATCAACAAACCATCAAAACCCATACCTATATTTCACCTAAAACCATTCCATAACAAAAACCCTATTTCACAAATCAATCCCCCACCCAAGCGCCAACANGGCAACTCCCCTCAGATACAACTACCAACATAATCCTTAATCGATCCATCTTACCTTCTGAACCCCTACACCCCCCACAGCCAATGCAAACCCCCATACATCAACACACAAAACCCCACCCCAAACACTAACGACTCCACAATTCAACACTAACACCCAACAAAATCAACTAAACCCATATACCCCTATATTCCATAAACAACCCACACCAATCATTTACTAAAACATCACCATAAAAGTTACTACAATCCTAAAAATCTTCCCTAAGTCCAATACACACAACATAATCTACCCCACCCAACTCCCAATAAAAAACTTATCACAACCCTCACTTCCAAAGCACCAACCCTAAGAACCAAAAAAAACCAACACCAATTTCCAAATATTTATCAACCTCACCCCCTACCATCACATATCCCTTTCCTAACTACAAACCACCATCACCACCCACCCACTACAGCCCATTCTTACTCCGAAACAAAGCACAAATTCCCTCACTCATAGAATACTCCCTCAACCCACCTCCACTCCCTATAACTAAACCCAAACCACACCCTATGAAGAAAATTTACAACACACTACTAACGACAAATCATTTAATACC-AGCACCAACCCACACCCCCACCTCCCACCCGAACCATAAACCATTGCAAAGAATACTATCACACTACCCTCCACCATAAATTCATACAAACCCCCTCCCCCAATCCCACACAACACTCTCCAGAAAATCCAATCCAAAAAATAGTATCACACACCCCCAACAAAATAAACAATCCATAACCCACCATACACTTCCCCCTCTATAAAACCCGATCATCCACCCCACCCAATTAACACACCCAATACCCACCTAACAACTTAACTACACATTAAAACTATACTCACTCCCAAAAATCATACAACATATACACACAACAACCGCCTAAACAACATCGCTAAAACCGAAACACTCCCAACCTCCCTCCACATTATGTAGTAATCANN-NNNNNNNNNNNNNNNNNNNNNNNNNNNNNNNNNNNNNNNNNNNNNNNNNNNNNNNNNNNNNNNNNNNNNNNNNNNNNNNNNNNNNNNNNNNNNNNNNNNNNNNNNNNNNNNNNNNNNNNNNNNNNNNNNNNNNNNNNNNNNNNNNNNNNNNNNNNNNNNNNNNNNNNNNNN-
APTOW      ACCACCCTAAAATCCATGTAATTTAAAAAACACCAACAACACCATATACGACAACAAAGCTAACCCTACACGTACTACTCACCAATCCCACCCCCCCCTATACACCACCAAAACACGTTTAAAAGCACAACTATACAAATAGTTTTAAAAATCCACTTAATACCCACCCCCTAGCCCACCCCACAAAAACTTATGGACAAACTACAAAAACCAATCAATTACTTCACTACACCCCAAATAATCTACCCACATCCACACTAACACAGCAACTGCTAAAAACCTACTCCGAACCCAACCACGAAAATAACACAACATACTATCAGCTCTAACCCCTTCACAATCCACCTAAATATAAACCCCATTACCTACCCTGCAAAACATTCAAATCACCCACATTTTTATTTAACCTAAATACCTAAAGAACCGATCAACCTCACAACAAAACATTCCACCACAACCTACTCCACCCAACTAATCAGCTTATAGAAAAAACAGATTACACTACCTTAAAATCCCCCCCACATACCCCTCAAAAAATATCCAAACAGATAAACTAAATTAACCCAAAACACACTATAAAACACAAACCAAACAGAGACACACTCGACAACACCCCCCACTAACCCCACTCCCAAAACTTACACCATCCCACCCTTCATCACAATTCCGGCTTTAACCATCCATCCAATCTCTAAATAGCCCCCGCCACACTAAACAAATCACCCTCCCCTCTAACCCAGGCAACACCGCATCCCATCTACAATAAATCACCATACCACACGAAACCTATAAGCAAAACCAACACTCTACATACTTCTACCAATCTACAGATCCCTAACCAACACCAACAACACAACAACTTTTCAGCCAACTTCTAATCATACTTTACTCCTAAACCCACGCACACCCCTACTTATACCTAACACAACTTATAAACCATAAACATAATCACAACCAGCCCATAAAGCACTACCTACCCACCTCAGTTAACCAATACCAGACAATTTCAACGGCTCATTTTTACTCAAATAACCTCACTACCAATTCCTACCATTCTTTATCTACACAATCACCCCAAAGAACCGTACAACCACCTCGCCACATAAAAGCACCGTTTCAATCACATCAACTAACACATATTCAAACCAAAAAAAAAATCCCCAACCCCACACCCTAAACTTGCAAGGCCCTATATACAACTTAAAACATTCTCAATAAACTCAATTACTAAAAAAATCCAACGAAAAACAACGCTCAACATTTCCCACGCAATACTGTCACAGTCCTAACACTACACTACGATCCCGTAAAAACACCCAAAAACTATTTAGAACTAACCTTACATCAAATACAAAATTACAAAGCAACTTTTATACCTTATAATTACCCCTGCTAAAATATACTGTAAAATCACANGCACCACAATTCATAGAACTACTGATATACTATACTACCGTAACTTCAAACAAACAGCACCCCATCCCAAAACAACACTGACTTAGCACCCCCAACTCTATTAAATTAATCAAAACAACGACTAATTCCAAAACTTAACCCAAAAACATAATCAACACAAACTCCAAATCTTAAACAATCTATTCAAAGCTACCCCCCCTTAAACATCAAACATTACATCTATCCCATATCTCCTACATACACCTCCAAACCACAAACAAAAATACATCCTACAACACAAGTTAGACAATCCCAACCCAACCTTCCTTAAACCAGCAACCTCAGTAACACACAACATAAAAAATCAAGCCTACTCCTCCAACAACAATATCAAAACCTAACCAACCTACATTAAAAAAAACCAACGCCCCAACCACCACCCAAACCCAAAGCCTTAGTTAAGAATCACAACCAATCTCCAACAACTACCCATCTGCTCTCTTACAACCAACATTAACTTCCTCAAACGTCTAACTCCACATATATGCCACTCAACCCACCCAAAAACACATACTCCAAACTCATAACTAATAACATAAAACATACATTCAAACACCCACACCCACCACACCCAACTTTCCCCAACACACTCACAAATCTCCCCCAAAATTAAAGACAAGAGAGCAACACCCATCTATCACACTCACCTCTCAACAATGACTACCCCACATCACACCACCGTAACAACTCATAAAAAACAAACTTCATCCTCATCACCAACAGAATTTCACGTACACTACTACTCAGCTCATCCATTCCCAGGTCACCCCTACCCAAACTTACACAAACAACACCTTAAAACACTTAAACAAAATCCTACCCACACCTCACCACAAACACCTATACCATTAACATTAAACATAGTTTTCCAATCCTCCCTACACTCTCACAACTTATAACAACTAAAATAATACAAAACCAAACAAACGATATCGAATATTAACCTACCAAATATAAACACTTTAAACACAATCACCACCACACCCAAAAAAACATTCTATTAGTATACATACTACACCCTCACACCAACAAAACCACATTGACAAACCATCACCATACCGCTAATACAGCCACTATAGACGTCAACAAACCACCAAAACCCATACCCACACTTCACTTAAAACCATTCCACAACAAAAATCCTACTTCACAAATCAATCCTCCACTTAAGCACCAACANGGCAACTCCTCTCAGATACAATCACCAACATAATCACCAATCAACCCATCTTATCCTCCGAACCCTTGCACCCCCCACACCCAATGTAAACCCCCATACACCAACACACAAAACCCCACCCCAAACACTAACGACTCCACAACTCAACACTAACACTCAGTAAAACCACCTAAACCCATATACCCCTGTATTCTATAAACAACCCACACCAATCACTTATCAAAACATTACCACAAAAATTACTACAACCCCAAAAATCTTCCCTAAATCCAATACACACAGCACAATTCATTCCACTCAACTCCTAACAAAAAACCTATCACAACCCCCATTTCTAAAACACCAACCCCAATAACTAAAAAAAACCAATACCAATTTTCAAATATTTATCAACCTCACCCCCTACCATCACACACTCCTCTCTTAACTACAAATCACTACCATCACCCACCCACTACAATCCATCTTCACTCCAAAATAACACACAAACTCCCTCACTCACAAAACACCCCACCAACCCACCTCTACTCCCCATAACTAAACCCAAACCACACCCTACGAAGAGAATTTACAACACACCATCAACGGCAAACTATTCAATACC-AGCACCAACCCATACCCCTGCCTCCCATCTGAACCACAAACCGTCACAAAGAACACTATCACACTACCCTCTACCATAAATTCATACAAACCTCTTCCCCCAATCTCACACAACACTCTCCAGAAAATCTACTCTAAAAAATGGTATCGCACATCACCAACAAAATAAACAATCCATAACCCACCCTACACTTTCCCCCCTATAAAACCCAATCACTCACCCCACCCAATTAACACACCCAACATCCCCCTAACAGCTTAACTACACATTGAAACCATACCCATTCCCAAAGATTATACAACATATACACACAACAACCGCCTAAACAACACCGTTGAAATCGAAACACCCCCAACACCCCCCCACATTATATGGTAATCA-GTCTATTAGGCTTGGAAAGTTTTGTTTGTTAGTGGGTTATCTGGTGAGGTATAGATGATGGAGTGATCTTGGGTTTGTTGTAGTGACATTTGGTGGTTTGGGAGATAGGTGGGAATTGTTATATTTAATTTGATGTTTGGGGGTATAGGGAGCTGTGTGGTGGGATGGGTGAGG
CASBE      CCTACCCCATGCCACATACAAACCAAAAAACACCAGTAGCACCCCACAAAGTAACAAAATTAAACCTACCCCCACCACCCACAAATTCCACCCTCTTTTACGCATAATCAAAACAAGTTCGGAAACGCAATAATACCAACAGCCTTAGAAACCAATATAGCTCTTACCTTCTAAACCACCCCAAAAAAGCCCACAGATATCCCCTGAGAGTCCGCCAATTAGACCATCAAATTCCAAATACCTCATCCATATCTACACCTACATAACAACCACTAAAATCCAACCCCATGCCCAATTACAAATACAACGCGACCTACCCTC-GCCTTGCCCATTCCATACTCCACCCAAACGCAAACCATATCCCCTACCCCAAAAAACGCCACATTCACAAACACGTCCATACAACTCAAACAACTAATAAATCCAATGCATCTACAACCACATACTCCCCCAGAACCAACCTTAACCAACTAATCCACTTATAAAAAAAATGAGGTACAACACTCCAAAGTTCCCCCCACATAACCATCAGTATGCACCCATGCAACTAAAACAAACACTTTCAAGCCACATCCTAAAACAAGGGCTAAATAGAAATACATCTAAAAGCTCTTATTACTAGCATCACTCCCAAAACTCACACCACTCCCCATTCAACCCCAACCTCGGCCTTAAATATCCATCCATCCCTTAAATGGCTTCCACCTCATCAACAAAACCGCCTGCTCCTCCAATCCGAATAACACTACAACATATTCACAATATACCACTACACACCAAAAAACATAAGAAAAAAATCAACACGCTAACCATTCCCACCATTTCCCAGACCTTCCACTGATACCAACAACACAACAATCTCCTAGCCACCTATCCGCTACATTCCACTCTTAGATTAGTACCCACCCCCATTCACCACCAATATAATCCAAAAAACATAAAAGTGGTCACGCTTAGTCTATAAAATATCATTTACTCACCCTACCTAATCAGTCATGTACGGTACTAACACTTCACCCTCACTTAAACCCACCCATTACTTACCCCTTCAAATCTCCAATCATACCATTACCTTACAAATCCGTATAAATACCCAACCATATAGAAACACCATTCCAATCAGTCCCACCAATATAAACCCAAACCAAAAATAAAATACTTAACTCCACACTCTGAACCTAGAAGGCCATATTCACAACCTAAAGCACTTTTTATAAATCTACCCATCGAAAAGATTCAACAAAAAACATTAACCACCATCTACTACATAGTATCGTCATAATCCTAACACCGCACTACCATCACGCAAAAACACTCAAAATCTATTCTAGACCATCCCCATTCCAAACACACTACTGCAAAACACACCTCAAACCTTACAACCATCCCTGTTAGGACACATCGCAAAATTTCANGAACCACAACTTACAAGACCCCCAATACACTCCACACCCACAACACCGAATAAACAGCATCCCACCCTAAAACAACGCCACCTCAACATTGCTATTCCCACCAGACCAACCAAAATAACAAATAACCCAAAAACCTAATTAACGAACACCCCCAATACAAACTCAAGTCCCAAACTACCTGTCCCGGGCCCTACTACCTTTAAACACCACACATTAAATCCATTCCATATTTTTCACAATCATTCTCAAACCACAAACAAAATTACATCCCATCACACAAATTAGACAATCCCAACCCAGACTCCTTTAAACTGATAGCCCCTACAACGCACCACGTAAAGAACTGAGCCCAATCATACAACAATAACACTATAACCCACCCAACCTACAAAAAAAAAAATCATCATTCAAATCACTACTCAAATTTTAACTTTCAATTAAAACTTATAACGAGCCTTCAACAGTTACACACCCACTTCCCTATAACCCATACTGATCCCCCAAAACACCTACCCTTGCGATCATATTACTCAGCCCACCCAAAAGCACATGTATCAGACCCACAACCAACGACATAAAACCCATCTCAACTTACCCCTACCCATCGCACCCAACCCCCTCAAACATACAGGCAAACTCCCCCCTAAGTTAACAGCAAAAAAGCAATATTTACCCACCCCACTCACCCCACATTAATAACCACTCGACAATACAAAATCATAACAGTCCACAAAAAATAATCCCAACCACCACCATCAACAGAACCCCATACGCACCATCACACAGCTACCCTACCTCCGAACTATCTCTACCAGGGATCACATCAGAAACGACCCACAACATTTGAATGAAACTCTACTCATACCTCACTATAAACATTCATAACCTCAACACTAATTATGACTTTCTAACCCCCCTGTTAATCCCACGAACAATAACAACCCAAACAAAGCAAAACCAGATAGAAAACAACGGATACTAACTTACCAAACAAAAAAATTTTAAACGCAATCACCATCGCATTCAAGAAAACACCCCATCAAAACCCAAACTGCATTTTCATATTGACAGTATCACACCAACTAACCACCACCACACCCTCAATACAAAAATCGCAAAAATTACCAAACCACCAAGATATACCCCCACACCTTAAATAACGCTATCCCGCAACAAGAATTCCACACCACAAATTAACCCTTTACCCAAAAAGCAGTCAGGTAACCCCCATTAACCCCAACCCGCAGCACACACAATAACTAACTCACACAAACTCCTAAGCCCAAACACCTTCCACCTCTAACACAAATCCCCACAAAATAACACACACAATCCCACTCCGAACATCAACAACTCCACACCCTAAAACTAATAACCAGTAAAAACATCAATATCCATACATTCCCATATCCCTCCAACAACATGCGGAAACTACCTACTAAAACACCTCAACAAAAATACCCACGACTCAATAAACCATCCCCCAACCCAGTACATCTAGCGCAACTTACTTAATCCAACCCCTAACAAAAAATCCAACCTAACCTCCACTCCCAAACCCCTAACCCCGGTGACCAAACAAAAACAATTTTACTCCCCAAACTCATACCAACATTGCCCCCTATCGCCGCCAACCCCTTACCTAAATAAAAACCACCATCACCACCCATTCTCCACAAACTCTTCACACTCAAAAACCACAAATAAACCCCTTTAATAAAAAAACACCTTACCAGCTCACCCCAACCCCCCCCAACCAAACCCAAACCTCATCTAGCAAAGAAGGCCAACGATATATCGCCAACACCAGATCACCTCGCAACAAGCACTGACCCACACCCCCATTTTCCACCACAACCACTAGTCATCACCAAAAATGCCATCCAACCACACCCCACAGTCAATTCCTATAAACCCCTCCTCCAAGCCTCCTTTAACGCCAACCAGAAAACCCACTCAAAAGAACACTATCACACACCCCTTACAAAAAAGCCAACCAACAACTCATCACACACTCCCCTCACCTCACATTCCAACCCCTCACACCACCCAACCAGCACATTTCACAACCCCCTAACCACCCACCCACACATCAAGATCACACCCATACCTAAACTTCATCCAACACACACCCACAATAACCAACAGGACATCACCATCAAGCCCAAAACCTCCCCAGCTTCCCCCCATACTCCATAATGACCAANNNNNNNNNNNNNNNNNNNNNNNNNNNNNNNNNNNNNNNNNNNNNNNNNNNNNNNNNNNNNNNNNNNNNNNNNNNNNNNNNNNNNNNNNNNNNNNNNNNNNNNNNNNNNNNNNNNNNNNNNNNNNNNNNNNNNNNNNNNNNNNNNNNNNNNNNNNNNNNNNNNNNNNNNNNNNN
CASCA      CCTACCCCACGCTACATACAAACCAAAGAACACCAGTAGCACCCCACAAAGTGATAAAACTAAACCTATCCCCACCACTCGCAAACTTCACCCCCCTTCACGCACAATCAAAACAAGTCCGGCAGCACAATAATACCAACAGCCCTAGATACCAATATAGTTCTTACCTTCTAAACCACCCCAAAAAAGCCCACAGATACCCCATGAGAGTCAGCCAATTAGACCATCAAATTCCAAATAATTCATCCATATCTACACCCACATAACAACCACTAAAATCCAACCTCACACCCAATTACAAAAATAACGCGACCTATCCTC-GCTCTACCCATTCCGTACTCCACCCAAACACAAACCATTTCCCCTACCCCAAAAACCGCCACATTCACAAACACATCCATATAACCCAAACAACTAATAAATCCAATGCATCTACAACCATATACCCCCCCAAAACCAACCTTAACCAACTTATCCACTTATAGAAAAAATGAGGTACAACACCCCAAAATTTCCCCCACATAACCATCAGTATGCACCCATGCAACCAAAACAAACGCTTTTAAGCCACATCCTAAAATAAGAACTAAATAAAATTACACCTAAAAACTCTCATTACTAACATCACTCCCAAGACTCACACCACTCCCCATTTAACCCCAACCTCGGCCTTAAATATCCATCCATCCCCTAAATGGCTTCCACCTCATCAACAAAACCGCCTGCTCCTCCAATCCGAATAACACTACAACATATTTACAATACACCACTACATACCAAAAAACATAAGAAAAAAATCAATGCGCTAACTATTCCCACCATTTCCCAGATTTTCCACCGATAACAACAAAACAACAATCTCCTAAACACCTACCCGCTACATTCCACTCTTAAACTAGTACCCACCCCCATCCACTACCAATATAATCCAAAAAACATAAAAGTAGTCACACTCAATCTATAAAATATCATTTACTCACCCTACCTAATCAGTTATATACGGTACTAACACTTCACTCTCACTTAAACCCGCCCATTACTAACCCCTTCAAATCTCCAATCACACCATTACCTTACAAATCCGTATAAATACCCAACCATATAGAAACACCATCCCAACCAGTCCCACCAATATAAACCCAAACCAAAAATAAAATACTTAACTCCACACTCTGAACTTAGAAGGCCATATTCACAATTTAAAACACTCTCTATAAATTTACCTATCGAAGAGATTCAACAAAAAACATTAACCACCATCCACCACATAGTATCGTTATAATCCTAACACCACACTACCATCATGCAAAAACACTCAAAATCTATTCTAGTCCATCCCTATTCCAAACACATTACTGCAAAACACACTTCAAACCTTACAACCATCCCTGCTAGGACACATCGCAAAATTTCANGAACCACAACTTACAAGACCCCCAATACACCCTACACCCACAACACCGAATAAACAGCATCCCACCCTGAAACAACGCCACTTCAACACTGCTATTCCCGCCAGACCAACCAAAATAACAAATAACTCGAAAACCTAATCAACGAACACCCCCAAAACAAACTCAAATCCCAAACCACTTTCCCCGAGCTTTACTACCTTTAAACACCACACATTAAATCCATTCCATATTCTTCACAATCATTCTCAAACCACAAACAAAATTACATCCCACCACACAAATTAGACAATCCCAACCCAGACTCCTTTGAACTGATAGCCCCTGCAACGTACCACGTAAAGAACTGAGCCCAATCATACAACAATAACACTATGACCCACCCAACCTACAATAAAAAAAATAATCGTTCAAATCACCACCCAAATCTTAACTTTCAATTAAAACTTACAATGAGCCTTCAACAATTACACACCTACTTCCCTATAACCCATACTGATCCCCCAAAACACCTATCCTTGCGATCATATTACTCAGCCCACCCAAAAACACATGTACCAAACCCACAACCAACGATATAAAACCCATCTCAACTTACCCCCACCCATCGCACCCAACCCCCTCGAACATACAGACAAACTCCCCCCTAAGTTAACAGCAAAAAAGCAATATTTACCCACCCCACCCACCCCACAACAACAACCACTCGACAATACGAAATCATAACAACCCACAAAGTATAATTCCAATCACCACCACCAACAGAACCCCATATGCACCATCACACAGCTACCCCACCTCCGAGCTATCTCTATCAAGAATCACATCAAAAACAATCCACAACATTTGAACGAAACTCTACTCATACCTCACTATAAACATTCATAATCCCAACACTAATTATAACTTCCTAACTCCCCCGCTAATCCCACGAACAATAACAACCCAAACAAAACAATACCAGACAGAAAATGACGGATACTAACTTACCAAACAAAAAAATTCTAAACGCAATTACCATCACATTCAGGAAAACACCCCATCAAAACCCAAGCTGCATTTCCATATTAACAGTATCACACCAACTAACCACCACCACACCCCCAACACGAAAATCGCAAAAATTACCAAATCACCAAAATATACCCCTACACCTTAAATAACGCTATCCCGCAACAAGAATTCCACACCACAAATTAACCCTTTACCCAAAAAGCAGTCAGGTAACCCCCATTAATCCCAACCCGCAACACACACAATAACTAACTCACACAAACTCCTAAACCCAAACACCCTCCACCTCTAACACAAATCCCCACAAAATAACACATACAGTCCTACCCCCAACATCAACAACTCCACACCCTAAAACTAATAACCAGTAAAAACATCGATACCCATACATTCCCATATTCCTCCAACAACATGCGGAAACTATCTACCAAAACACCTCAACCAAAATACCCACAACTCAATCAACCATCCTCCAACCCAGTACATCTGGCGTAACTTATTCAATTCAACCCCTAACAAGAAATCCAACCTAACCTCCACTCCCAAACCCCTAACCCCAGTAACCAAACGAAAACAATTCCACTCCCCAGACTCGTACCAACATTGCCCCATATCGCCGCCAACCCCTTGCCTAAATAAAAACCACCATCACCACCCATTCTCCACAAACTCTCCACACTCAAAAATCACAAATAAACCCCTTTAATAAAAGAACACCTTACCAGCTCACCTCAACCCCCCCCAACCAAACCCAAACCCCATCTAACAAAGAAGGCCAACGATATATCGCCAACACCAGATCATTCCGCAACAAGCACTGACCTACACCCCCATTCTCCGCCACAACCACTAGTCATCACCAAAAATGCCATCCAACCACACCCCACAGTCAATTCCTACAAACCCCCCCTCCAAGCCTCCTTTAACACCAACCAGAAAATCCACCCAAAAAAACATTACCACACATCCCTAACAAAACAACCAACCAACAACTCATCGCACACTCCCCTCACCTCACGCTCTAACCCCTCACACCACCCAACCAGCACATTTCACACCCCCCTAACCACCCACCCACACATCAAGATCATACCCATACCTAAACATCATCTAACACACACCCACAACAACCGACAAAACATCACCATCAAACCCAAAACCCCCCCAACTCCCCTCCATACCCTATAATGACCGAGCTTTTCAGGTTTAAGAGAGTTGTTTTGGTTGGAGTTTGTGGGATTGGTTTTAAGCGGTAGTGGGTTGCTGTATTTTTTGTAGTGTGGTTTTGATGTCTAAGGGGTTAGGGTGTGTTACTGTTTCTTATTTGGTGTTCGCGGGTGTGAGGGGATGTGTAGTGGGATGGGTGTTG
DRONO2     CCTACTCTAACCTACCTACAATCCAATGAACACCAATAACACTTCACAAGATAATGAAATCAAACCCACCACTATCATCCACAAACTCCATCACTCTCACCACACAATCAAAGCATATTTAGAAGCACAACAATGAAAACAGTCCTAAAAACCAACACGATCCTCACCTTTTGACCCACCTCAAAAAAACCTGCAAACAGCCCATGGAAATCAACTAGCTAACTCATCACGCCCTAAACACTCCACATATACCCACACCAACATAACAACCATCAACACCTAACCCTATACCCAGTCACAAATACAATACGACCTATCTTC-GCCCTATCCATTTTGTATTCCACCTAAAAACGAATCATATCCCCAACCCCAAAGACCACCACATCTACACATATACTCATGCAGTCTAAACAATCAATAAACCCATTATGCCCACAATCATATACTAATCAAAGACACAACCCAAACAACCAATCAATTTATAAAAAGGACAAAACACAACATCCTAAAATCTCTTCCACATACCCATCTATACACACCCATACAGCTAAACCAAACATTTCCAAACAACATCATAAAACAAGAACCAATTAAAAACATACCCAAATACACTTACCACTAATATCACTTCCAAAATTCACTCTACTCATACCACCACCCTAACCTTGGACTTAATTTACCACTCAACCCTTAAACAATACCCATCTTAACAAAAAAATCACTTACCTCTCCAACCCAAACAGCACTACAATATATTTACGACCAATCGCTACATACCAAAAAACACAAAAAAAAAACTAGTATTCTAGTTATTCTTATCATTTCCCAGACCTCTCTCCAAAACCAACAACGCAATAACTCCTCAAGCAATTTCTCACCACACTCCACTCCTAAACCAACACCCACCCCTACCCATCACTAACTTAGTTCAGAAATTATAAAAACAATCACGCTTAACTCACCAAATACTACCCACTCACCTCATTTGACCAATCATAGACAACTTTAACACTCCGCTCATATCCAAACCCACCCATTACCAACTCTTCCCGGTTTTCGACCACACCATCACCCTACAAACCCATATAACTACCCAACCACACAAAAACACTATCCCAACCACTTCCACTAATACAAATCCGGACTAAAATCAAAACACCTGACTCCACATCCTAAACTTACAAGGACATATACACAGTTTAAAATATCCTATATAAATTTACCTATTAATAAAACTCAACAAAAAACATCAATCATTACCTACAACATAATATTATCGCAATCCTAATACCATACTACCACCACACAAAAGCATCCAAAACCTATTCTAAACCACCCTCATCTCAAACACGTTACTACAAAACACACCTTAAACCCTACAACTGTCCCTATTAAAACACACCGCAAAATTTCANGTACCACAATCCAAAAAACGCCCAACACATCCTACACCCACAACCTCAAATAAACAGCACCTCACCCTAAAACAACACCACCTTAGTACCACTATCCTCTACAAATAAATAAAAACAACAAATAAACTTAAAACCCAATCTAGGGATACCACCAATACAAACGCCAAACCCAAACCAATTCTCTCAAAACCCACCACCTTTAAATATCACACATTACATCTACCTTATACCTTTTGCTATCAACCCCAAACCACAAACAAAACCACATCCCACAACACAAATTAGACAACCTTAATCCAAACCCTATTAAAATAATAGTCCCCACAAAACACCACAAAAAAAATTAAACCTAACTACACAACAACTACCCCACAACTCATCCAACCTACAAAAAAAGAAATCAACACCTAAAGCACTATCTACATCCTAATCCTTGGTTAAAACTCACAACGAGCTCTCTATAACTGTACATTTACTCTTCCATAACCCGTACCAACCCCCCGAAACACCCACCCCTACGATCATATCACTCAACCCGACCAAAAACACACATACCAAACCCACAACCAACAACATAAAATCCATCCCAATCCACCCCCACCCACCATACCCAACCCCCACAAACACATTAATAGATTCCCCATTAAATCAACAGCAAAAAAGCAACATCCACCTATCTTTCCCACTTCACAATAACAACCATTTAACAACATAAAATTATAAAAATCTATGAAACGCAAAAACAATTTCCATCACCAACAGAATTTTATATGTACCACAACGCATCTACCCTACTCCCAAACTACCCTTACTAAGAGTTACATAAAACACAACTCATAACACCTAAACAAAAACCTACCCACACTTCATTATAAACATTCACAATCCAAATACTAAATGTAAATTCTCAACCTACCTAGTAACCCCACAAATACCGACAAACCAAACAAGGCAAAATCAAATAAAAGACACCAAACACTAACCTACCAAACAAGAAAACTTTAAACGAAACCACCACCACACTCGAAAAAACGCTCCATCAAAACCCACATTACATCTTCACATCAACAACGCCACACCAACCAACCACTACCGTACCCCCAATTCAAAAAACATAAAGACCATTAAAATACTAAAATACACTACCACAACTCCAACAATATCACTCTGCAATAAGAATCTCAACCCACAAGCTAACCTTCCAACTAAAAAACAGCCAGGTAACCTCCACTAACCACAACCAACAACACACCAATTAATAAACCCACACTAACCCCTGAGCCCAGATACCCTCCACCCCTAACACAAACCTTCATAGATCAGCACATACAACTCTACTTCAAACACTAACAACCTCACACCCTAGACTTATTAATTAACAAAAACATCCATACCTATACACCCACGAATCTCACCAACAACATATAAAGAACACCTATCAAAACACCTTAATCAGAACAACTACAACCCAATAAACTATCCTCTAACCCAATATATCCAATACAATTCACTTAATCTAACCTCTAGTAAAAAACTCAACCCAACCCTCACTCCTAAACCGCCCACCCCAATAACTAAACCAAAACAACTCCGCTCCCCAAATACCTACCAACACCACTCCCCACTACCACCAGCCCCATATCTAAACAAAAATCACCATCACCATCCATCCCCTATAGTCTCTCCACACCTAAAAGCTACAAACAAATTCTTTCACCAAAAAAACACCTTCCCAATCCATCTTAACCTCCTCTAATCAAACCTAAATCCCACCTAGCAAAGAAGACCAATAATACACCGCCAATACCAAATCACCCTACAACAAGCTCCAACCTACACCCCTACCTTCCACCATAACTACAAACCGCCATCAATAACACCACCCAACCACGCCCCATAACCATCCTATATAAACCCCTCTCTCAAGCCCCCCCCAATACTATTCAGAAAACCCATTCAAAAAAACAACACCACACATCCCTAACAGAACAGTCAGCCACCAACCCACCATACACCTCTCCCACTCCGAAACCCAACTTCTCATGCCACCTAACCAATACATCTCACACTTAATTAATTACCCACCTACACATTGAGATCACACCCATACATAAACATCATCTAATACACCTATACAATAACCACCAAAACACCACTGCCAGATCCAAAACCTTCTCAACCCCCCTCCATACCTTACAATGACCAAGCTTTTCAGATTTAAAAGAGTTGTTTTGATTGGAGTTTGTGGGATTGGTTTTAGGTATTGGTGGGTTGCTGTGTTTCCTGTGACGGAGGTTTTATAGTTGAGGTGTTGTAGTATGTTGTTGTTTTCTGTTTGATGTTTATAGGTGTAGGGGGATGTGTAGTAGGATGGATGTAG
DRONO      CCTACTCTAACCTACCTACAATCCAATGAACACCAATAACACTTCACAAGATAATGAAATCAAACCCACCACTATCATCCACAAACTCCATCACTCTCACCACACAATCAAAGCATATTTAGAAGCACAACAATGAAAACAGTCCTAAAAACCAACACGATCCTCACCTTTTGACCCACCTCAAAAAAACCTGCAAACAGCCCATGGAAATCAACTAGCTAACTCATCACGCCCTAAACACTCCACATATACCCACACCAACATAACAACCATCAACACCTAACCCTATACCCAGTCACAAATACAATACGACCTATCTTC-GCCCTATCCATTTTGTATTCCACCTAAAAACGAATCATATCCCCAACCCCAAAGACCACCACATCTACACATATACTCATGCAGTCTAAACAATCAATAAACCCATTATGCCCACAAGCATATACTAATCAAAGACTCAACCCAAACAACCAATCAATTTATAAAAAGGACAAAACACAACATCCTAAAATCTCTTCCACATACCCATCTATACACACCCATACAGCTAAACCAAACATTTCCAAACAACATCATAAAACAAGAACCAATTAAAAACATACCCAAATACACTTACCACTAATATCACTTCCAAAATTCACTCTACTCATACCACCACCCTAACCTTGGACTTAATTTACCACTCAACCCTTAAACAATACCCATCTTAACAAAAAAATCACTTACCTCTCCAACCCAAACAGCACTACAATATATTTACGACCAATCGCTACATACCAAAAAACACAAAAAAAAAACTAGTATTCTAGTTATTCTTATCATTTCCCAGACCTCTCTCCAAAACCAACAACGCAATAACTCCTCAAGCAATTTCTCACCACACTCCACTCCTAAACCAACACCCACCCCTACCCATCACTAACTTAGTTCAGAAATTATAAAAACAATCACGCTTAACTCACCAAATACTACCCACTCACCTCATTTGACCAATCATAGACAACTTTAACACTCCGCTCATATCCAAACCCACCCATTACCAACTCTTCCCGGTTTTCGACCACACCATCACCCTACAAACCCATATAACTACCCAACCACACAAAAACACTATCCCAACCACTTCCACTAATACAAATCCGGACTAAAATCAAAACACCTGACTCCACATCCTAAACTTACAAGGACATATACACAGTTTAAAATATCCTATATAAATTTACCTATTAATAAAACTCAACAAAAAACATCAATCATTACCTACAACATAATATTATCGCAATCCTAATACCATACTACCACCACACAAAAGCATCCAAAACCTATTCTAAACCACCCTCATCTCAAACACGTTACTACAAAACACACCTTAAACCCTACAACTGTCCCTATTAAAACACACCGCAAAATTTCANGTACCACAATCCAAAAAACTCCCAACACATCCTACACCCACAACCTCAAATAAACAGCACCTCACCCTAAAACAACACCACCTTAGTACCACTATCCTCTACAAATAAATAAAAACAACAAATAAACTTAAAACCCAATCTAGGGATACCACCAATACAAACTCCAAACCCAAACCAATTCTCTCAAAACCCACCACCTTTAAATATCACACATTACATCTACCTTATACCTTTTGCTATCAACCCCAAACCACAAACAAAACCACATCCCACAACACAAATTAGACAACCTTAATCCAAACCCTATTAAAATAATAGTCCCCACAAAACACCACAAAAAAAATTAAACCTAACTACACAACAACTACCCCACAACTCATCCAACCTACAAAAAAAGAAATCAACACCTAAAGCACTATCTACATCCTAATCCTTGGTTAAAACTCACAACGAGCTCTCTATAACTGTACATTTACTCTTCCATAACCCGTACCAACCCCCCGAAACACCCACCCCTACGATCATATCACTCAACCCGACCAAAAACACACATACCAAACCCACAACCAACAACATAAAATCCATCCCAATCCACCCCCACCCACCATACCCAACCCCCACAAACACATTAATAGATTCCCCATTAAATCAACAGCAAAAAAGCAACATCCACCTATCTTTCCCACTTCACAATAACAACCATTTAACAACATAAAATTATAAAAATCTATGAAACGCAAAAACAATTTCCATCACCAACAGAATTTTATATGTACCACAACGCATCTACCCTACTCCCAAACTACCCTTACTAAGAGTTACATAAAACACAACTCATAACACCTAAACAAAAACCTACCCACACTTCATTATAAACATTCACAATCCAAATACTAAATGTAAATTCTCAACCTACCTAGTAACCCCACAAATAACGACAAACCAAACAAGGCAAAATCAAATAAAAGACACCAAACACTAACCTACCAAACAAGAAAACTTTAAACGAAACCACCACCACACTCGAAAAAACGCTCCATCAAAACCCACATTACATTTTCACATCAACAACGCCACACCAACCAACCACTACCGTACCCCCAATTCAAAAAACATAAAGACCATTAAAATACTAAAATACACTACCACAACTCCAACAATATCACTCTGCAATAAGAATCTCAACCCACAAGCTAACCTTCCAACTAAAAAACAGCCAGGTAACCTCCACTAACCACAACCAACAACACACCAATTAATAAACCCACACTAACCCCTGAGCCCAGATACCCTCCACCCCTAACACAAACCTTCATAGATCAGCACATACAACTCTACTTCAAACACTAACAACCTCACACCCTAGACTTATTAATTAACAAAAACATCCATACCTATACACCCACGAATCTCACCAACAACATATAAAGAACACCTATCAAAACACCTTAATCAGAACAACTACAACCCAATAAACTATCCTCTAACCCAATATATCCAATACAATTCACTTAATCTAACCTCTAGTAAAAAACTCAACCCAACCCTCACTCCTAAACCGCCCACCCCAATAACTAAACCAAAACAACTCCGCTCCCCAAATACCTACCAACACCACTCCCCACTACCACCAGCCCCATATCTAAACAAAAATCACCATCACCATCCATCCCCTATAGTCTCTCCACACCTAAAAGCTACAAACAAATTCTTTCACCAAAAAAACACCTTCCCAATCCATCTTAACCTCCTCTAATCAAACCTAAATCCCACCTAGCAAAGAAGACCAATAATACACCGCCAATACCAAATCACCCTACAACAAGCTCCAACCTACACCCCTACCTTCCACCATAACTACAAACCGCCATCAATAACACCACCCAACCACGCCCCATAACCATCCTATATAAACCCCTCTCTCAAGCCCCCCCCAATACTATTCAGAAAACCCATTCAAAAAAACAACACCACACATCCCTAACAGAACAGTCAGCCACCAACCCACCATACACCTCTCCCACTCCGAAACCCAACTTCTTATGCCACCTAACCAATACATCTCACACTTAATTAATTACCCACCTACACATTGAGATCACACCCATACATAAACATCATCTAATACACCTATACAATAACCACCAAAACACCACTGCCAGATCCAAAACCTTCTCAACCCCCCTCCATACCTTACAATGACCAANNNNNNNNNNNNNNNNNNNNNNNNNNNNNNNNNNNNNNNNNNNNNNNNNNNNNNNNNNNNNNNNNNNNNNNNNNNNNNNNNNNNNNNNNNNNNNNNNNNNNNNNNNNNNNNNNNNNNNNNNNNNNNNNNNNNNNNNNNNNNNNNNNNNNNNNNNNNNNNNNNNNNNNNNNNNNN
MULAG      CTCATCTCAAACTATATACAACCTAATAAATACTGATAATATCTCTTGCAATAATAAAATCAATCCAAATCACACTATCTACAAATCTTATCCCCCTCTACATACAATCATAACAAATCCAATAATACAATAACATCAAACGCCCCAAAAACCCACACAATTCTCATCCCCTAACCCACCCCAAAAAAACCAATAGATATTCCATGAAAACCAACCAACTATTCCACCATATCCCAAACAACTTATCCACACTTACATCAATACAACACCCACCAAAACTCTACCTTAAACTAAACCACAAAAATAATGCGACATACTCTCAGTCTCGACCCTCCCACAACTTATCCAAACAACAACTTCATCCTCTAACCTATAAAACACTACACTAGCACACACATCCAACCAGTTCAATCAGCCTAGAAACTAATCATACTCACAACTATACACCCCACCTAGATAAACTCCAAACAACCCACACACCCACAAAGAAAATAAACCACACCACCTTTAAACATCCCCTACTCAACCCTCAAAAAACACACATACAAATAAACCAAACCCACCCAATCCACACCAAAAAACGTAAATCAGATAAAAACACACCTACAAACACCCACTACCAACACCACCACTAAAATTTATACTTTCTCACCTCCCACCCTACTTCCGGCCTTAACTAACCATTCAACTCTTAAATAACTTTCACCTCACCAAACAAATTACCCCTTTCTCCAACCTGAACAACACTATACCCAATTCACATCGAACCACCACAAACCACAAACTTTAAGAAAGAACCAAATGCTCTTTTTACCCTCCTCAATTCTCGGACCTCCAATCAAAACCAGCGACATAAAAACTCCTTGATAAATCTTTTACTATTCTCAACCTTTAAATCTACATCCACCACCGTTCACAACTAATGTAACCCATAAAACATAAATATAACCACAACCAACCCATAATGTATTGCCCACTTGCTTTATTTAATCAATATTAAATAACGCTAATGCTTCCCCCCTATCCAAACCAATTCATCATTAACTCCTCCAAGCTTCCAACCCCACCATTACCCCAAAAACTTAAATAATTACCCAGCCACACAAAAACACTATTCTAACTCCCCACACTGACACAAATTCAGACAAAAAGAGAAAACCCTGACCCCATCCTCTAAATCTACAAGGCTCCACACACACCTTAAAATACCCTTTACAAACTCAGCTATCAAAAAAACTCAACAAAAAATAACAACTATTACCCATGACGCAATATTGCTGAAACCCCAATACCGCACTACCACCCCACAAAAACATTCAAAAACCATTCAAATCCACTTCTATCCTAAACATAAAGCTACTAAACACACTCCAGACCTTACTACTGTCTCCACTAAATCACATCGTACAATTCCANGAACTACAACCCGCAAAACCACCAATACACCCTACTACCACAATCCAAAACAAACAGCACCTCATCCTAAAATAACACCAACCCAATACCTCTATCCCCCCCGAACCAATTAATACAACAACTAATCTCGAAAACTAACCTACAAACACATTCAATACAAACCTTAAACCCAAAACGATCTATCTGAAGACTCCCTCCCCTAGACACCAAATATCATAACCATCTCACATCATTTACACTTATTTTAAAATCACAAACAAAAAAACATCCCACACCACAAGCCAGACAACCTTAGCTCAACCCCTACCAAACCAATAACCCCAACAATACATAACATAAAAATCCAAGCTCAATCTTACAATAATAACGTTACAACCCAACCAACCCACACTCCAAACAACCAATACTCTAACCATTATCCATATCCAAAACTTCAAACAAAACTTACAATCAGCTCTTAACAACTATACACTCACTTCCCTACAACCAATACCAACCTCCTAACACACCCAACCCCACAAACATGCTACACAATTCACCCAAAGACACACACACACAATTCATCACCAGCAACATAAAACACACCTCCGGTCACCCACACCCATCACACCTAACTTCTACTAGCACAACGGCAGATCTCCACCAAAACCGATAGCAAAAAAGCACCACCCACTCACCATACTTGTCCTACAACAGTGACTTCTCAACGTCATACAACCAAAACGACCTATAAGAAACAAAATCAATCCCTATCACTAACAGAATCCCACACAAACCCTCACTCAACCCTCCCACTTCCAAAACAACTACACCCAAACTTACACAAAAAACAACCCACAATACCTAAACAAAACTTTACTTACGCCCCACCATAAACACCCACATCACTAACACTAAACATAATCTTCTAATCACTCTAATACTCCCGCTACTAATAACAATTCACACAACGTAACACCAGACAAAATACCCCAAAGACTAACTTACTGAGCAAAAGCGCTTCAAAAACACCCACTATTACACCTGAAAAATCACCACATCAAAACACAAACCACACCTTCACATCAATATCACTACCCTAACAAACCACCACCAAACCATCAATACGACAATCATAAGGACTGACAACATACCAAAACATACAGCCACGCCCCATTTAATACCACCCTATAAAAACAACCTCAACTCATAAATCAACCCCATGCTCAAAAATCATCANGGCAACCTCCACCAGACCCCTCTGCCAACACACATATCAACTAAACCACCCCACCCCCTAAACCCCTGCATTCCCCACACTCGACACCAATTTTCATACAACGACACATATAATCCCACCCTAAACATTGATAACCCCACGACTCAACATTAACATTCAACAAAAACATCAATACCCACATACTTCCGCAACCCCCAAACAACACACACAAATCATCCATCAAAACATCCCTATAAAAACAACCACAATCCCAGAAATCGTCCCCCAATCCAACAATCCTACCACAACTCATTCCATCCAACTCCTAACAAAAAACCCACCCCAACCATCAATCCCGCAATATTATCTCCACCAATTAAAAAGAACCAACCCCACCCTTCAAACTCCCGCCAATCTCACCCCCTATTACAGCCAATTCCTTCCCCAACCACAAATCATTCCAACTACCTACTCTTCATAATCCATCCCTACCTAAAAATAACAAACAGATCCCTTCACTAAAAAAACATCCCGCCAATACACCCCTACCCCCAACACCTAAACCTAAATCCCACTCCGCAAAAAAGACCAATAACACACCACAAACACCAAACCATTCCACACTA-GCATCAGACCATACCTCCATCCCCCATCCCAGCCACAAACCACCATAAAAAACACTATCCAATCACACCCCACGACAGATTCCTATAAACCTCCCTCCCCAGCCTTTCCCAAAATCGTCCGAAAAACTCACTTAAAAAAACAATACCACACACCCTCTACAAAACAATCAATCCATAACTCACTCCACACTCTCCCCTCCACAAAACCTAACCACTCACCCCACCTAACCAATATACTCCACGTCCCNTCAACAACTCATTTACACGCCAAAACCATATCCATTCTCAAAATTCACCCAACACAAACACACAACAAATGCCAAAACAACATCATTAAATTCGAAATCCTTCAAGCCCCTCTCCACACCCCACAATGACCA-GTTTTTTGGTTTTAGGAGAATTTTCCTGGGTAAGGTTAGTAAAATGGTTTCTAAGTAGTGGTGGGGTTTTAGGTGTCTTGCAGTGTTGATTGATTGATAAATGAATTGG-AGAGATTACTGAAGTGAATTTAATGTTTGAAGGTATAAGGAGATGTGTGGTAAGATGGGTGAGG

[stems]
n07AEP05   GGTATACCCATGGACAAGACTTTCCAACCTACTGTTAATTTCGCTAAAATATACATGCGTGGCCCTCTTAGGAGCGGTGGCACACGTAGCCGCCCACCCCGGGGCAGTAATTTAAGCAATAAGTACTTGACTTATTATAGCGAGGGTTTCTTGTGCACAAGAGACCCAACTAACAGCGGCGTGGTAAGACCCAA-TGCGCAGATGGATCTTAGCCACGCTAAGGCACATGGGCCCATGCTTAGCGATACTTCAAGTATCGCCAGCGCTGGATGGCGGTGCCCTACTAGAAGCCTGTTCTATCGCGATCCACCTCGCCTACATACCCCGTCGCTCGCCTAAATAGGCGAGCCAGCGCTAGACAGGGGTATAGCGAGATGGAGAAATGGGCTTTTTCTAGAACAGAGAGCAATCTCTCTTTAGAAATAGATCTATTTTTAGGGCACGTACAGCCCGTCCCTCCTCAGCTAGCTGATGAGGGTCGTAACTAAGTGTACCGGTGCACTTACAGGACGGCTAGCTTCAGCTGAGTCGACCGTCCTGAAATTTATACCGGAAGCTTTTTAGCCAACAACTGTTGCCCCCACCTACTACAAGCGCTAGCCCCGTTCTAGAGTGGGGCTTGTAGTAGGGTGCCGTGGGGGGCCTGTGAATRTTCCCTATNNNNNNNNNNNNNNNCTCCTTTAAAAGGGGGGGCGCCCGGCGCCCCCCTACAGGCCTATATAGGCTAAAACGCGCCAGCTGCCGGGCGCGATTCTGCAAAGGAAGGCCCGTGTTTAAACACCTTCAGCGTTGAAGGGCCGCCGTGACGTTACGGCCGCGGTACCGTGAATTGTCCACGGACGGCCGGGTCTTTCTTTGCAGAATCGTCCCTGCAGGACATAGAGACCCTGGGACTTAAAAACCATGGTTTTTGGTTGCGACCTTGGAGCTCCAAACGATCGTCAATTGAAGTCCCAGGGCGAATCTCCTGATCAGGAGGTTCGTGGATCAGGACCCAATGGTGCGCTATTGGTCGTTAACGAGTCCTGATCTAGACCGGATCCGGTCTCTCTATGACTTCTACGGAGAAGTAAGGCGCCTTTTATATATAACCCGGGGCTAGCGGCAGATGCAAAGGCCTTTAGAGGCCTCTCTCTAGCTGGAAATGCCTAGGTCACTAGTGAAGAGGCCTCTCATTTCCTTAGAAAAATATGTATAGGAGCTCCTRTARGCCTACTTTTCTAAAGTAAGGAGCTAGCTATCGGGCCCGAGATGGCCTTCCCTCACTAAGAAACTGGATAACCAAGGCGCCTTAAGAGCTCTTAGTTTCTGGAGGCCTGCTTAAGTTCTGATCAGGACAGGCCTGTTGGTCTTATAGACARRCCTAGRCTNNNNYTAGAATGGGCCCATCTGTCTAGGACTCTGGTGATCATTTGAGCTCATGTACATGTACCAGRRTCTGGTAAGAGYTAGCTTAGGCCTTTAGAGGCCTCTTCTTATCGGAAAGGCATGTGCGCTGGCCAGTGGAGGCCTTCCTTTCTTGGAGAAGTGTAATTACTAGCCGACTAACAGGCCTGTACATCTCCATTAAGGCTAGCCTAGCGCTAGGAGGACCTCCTTAATGAGCTCTTCGTATTTACATTGATCTCTTCTGGCCAGAGAAGAGCAAGAAAGTGTCTAGACGCTGATCAGCTATAGCTATAACTTTCTTGCTAATAGTTTAAACTTAGATCTAAAGAAGCTTCTTATTCGCCAAGGGGTTACAAGAATTCCTGCTGAGCTCAGCCCCCTTGCTTTTAGRATATCCTTGGTGCCACCTTGGCNNAGTAAAAGCANNNNNNNNNNNNNNNNNNNNNNNNNNNNNNNNNNNNNNNNNCAGAAGAGTTTGAATTTAGCGCTAAAAAGGCCTTTTTTTCTGATTCCTGGTTGCAACATGGTACCGTCTTGGCAAGTAGGAA
n07AEP06   GGTATACCTGGGGACAAGACTTTCCAACCTACTGTTAATTTCGCTAAAATATACATGCGTGGCCCTCT-AGGAGCGGCGGCACACGTAGCCGCCCACCCCGGGGCAGTAATTTAAGCAATAAGTACTTGACTTATTATAGCGAGGGTTTCTTGTGCACAAGAAACCCAACTAACAGCGGCGTGGTAAGACTCAA-CGCGCAGATGGATCTTAGCCACGCTAAGGTACATGGGCCCATGCTTAGCGATACTTCAAGTATCGCCAGCGCTGGATGGCGGTGCCCTACTAGAAGCCTGTTCTATCGCGATCCATCTCGCCTACATACCCCGTCGCCCGCCTAAAAAGGCGAGCTAGCGCTAGACAGGGGTATAGCGAGATGGAGAAATGGGCTTTTTCTAGAACAGAGAGTGCCCTCTCTTTAGAAATAGATCTATTTTTAGGGCACGTACAGCCCGTCCCTCCTCAGYTAGCTGATGAGGGTCGTAACTAAGTGTACCGGTGCACTTACAGGACGGCTAGCCTCAGCTGAGTCGACCGTCCTGAAATTTATACCGGAAGCTTTTTAGCCAACAATTGTTGCCCCCACCTACTACAAGCGCTAGCCCCGTTCTAGAGTGGGGCTTGTAGTAGGGTGCCGTGGGGGGCCTGTGAATGTTCCCTATATAGGTTTAAAGGAGCTCCTTTAAAAGGGGGGGCGCCCGGCGCCCCCCTACAGGCCTATATAGGCTAAAACGCGCCAGCTGCCGGGCGCGATTCTGCAAAGGAAGGCCCGTGTTTAAACACCTTCAGCGTTGAAGGGCCGCCGTGACGTTACGGCCGCGGTACCGTGAATTGTCCACGGACGGCCGGGTCTTTCTTTGCAGAATCGTCCCTGCAGGACATAGAGACCCTGGGACTTAAAAACCATGGTTTTTGGTTGCGACCTTGGAGCTCCAAACGATCGTCAATTGAAGTCCCAGGGCGAATCTCCTGATCAGGARGTTCGTGGATCAGGACCNNNNNNNNNNNNNNNNNNNNNNNNNNNGTCCTGATCTAGACCGGATCCGGTCTCTCTATGACTTCTACGGAGAAGTAAGGCGCCTTTTATATATAACCCGGGGCTAGTGGCAGATGCAAAGGCCTTTAGAGGCCTCTCTCTAGCTGGAAATGCCTAGGTYACTAGTGAAGAGGCCTCTCATTTCCTTAGAAAAATATGTATAGGAGCTCTTGTAGGCCTACTTTTCTAAAGTAAGGAGCTAGCTATCGGGCCCGAGATGGCCTTCCCTCACTAAGAAACTGGATAACCAAGGCGCCTTAAGAGCTCTTAGTTTCTGAAGGCCTGCTTAAGTTCTGATCAGGACAGGCCTGTTGGTCTTATAGACAGGCCTAGGCTTTAGCTAGAGTGGGCCCATCTGTCTAGGACTCCGGTGATCATTTGAGCTCATGTGCATGTACCGGAGTCTGGTAAGAGCTAGCTTAGGCCTTTAGAGGCCTCTTCTTATCGGAAAGGCATGTGCGCTGGCCAGCGGAGGCCTTCCTTTCTTGGAGAAGTGTAATTACTAGCCGACTAACAGGCCTGTACATCTCCATTAAGGCTAGCCTAGCGCTAGGAGGACCTCCTTAGTGAGCTCTTCGTATTTACATTGATCTCTTCTGGCCAGAGAAGAGCAAGAAAGTGTCTAGACGCTGATCAGCTATAGCTATAGCTTTCTTGCAAATAATTNNNNNNNNNNNNNNNNGAAGCTTCTTATTCGCCAAGGGGTTACAAGAATTCCTGCTGAGCTCAGCCCCCTTGCTTTTAGGATATCCTTGGTGCCACCTTGGCCAAGTAAAAGCAACTNNNNNNNNNNNNNNNNNNNNNNNNNNNNNNNNNNNNNNCAGAAGAGTTTGAATTCAGCGTTGAAAAGGCCTTTTTTTCTGATTCCTAGTTGCAACATGGTACCATCTTGGCAAGTAGGAA
n07AEP08   NNNNNNNNNNNGGACAAGACTTTCCAACCTACTGTTAATTTNNNNNNNNNNNNNNNNNNNNNNNNNNNNNNNNGCGGCGGCACACGTAGCCGCCCANNNNNNNNNNNNNNNNNNNNNNNNNNNNNNNNNNNNNNNNNNNNNNNGGGTTTCTTGTGCACAAGAAACCCAACTAACAGCGGCGTGGNNNNNNNNNN-NNNNNNNNNNNNNNNNNNNNNNNNNNNNNNNNNNNNNNNNNNNNNNNNNNNNNNNNNNNNNNNNGCCAGCGCTGGATGGYGGTGCCCTAYTAGAAGCCTGTTCTATCGCGATCCATCTCGYYTACATACCCCGTCGCCCGCCTAAAAAGGCGAGCTAGCGCTAGACAGGGGTATAGCGAGATGRARAAATNNNNNNNNNNNNNNNNNNNGAGTGCCCTCTCTTTAGAAATAGATCTATTTTTAGGGCACGTACAGYCCGTCCCTCCTCAGCTAGCTGATGAGGGTCGTAACTAAGTGTACCGGTGCACTTACAGGACGGCTAGCCTCAGCTGAGTCGACCGTCCTRAAATTTATACCGGAAGCTTNNNNNNNNNNAATTGTTGCCCCCACCTACTACAAGCGCTAGCCCCGTTCTAGAGTRANNNNNNNNNNNNNNNGCCGTGGGGGGCCTGTGAATGTTCCCTATATAGGTTTAAAGGANNNNNNNNNNNAGGGGGGGCGCCCGGCGCCCCCCTACAGGCTTATATAGGCTAAAACGCGCNNNCTGCCGGGCGCGATTCTGCAAAGGAAGGCCCGTGTTTAAACANNNNNNNNNNNNNNNNNNNNNNGTGACGTTACGGCCGCGGTACCGTNNNNNNNNNNNNNNNGGYYGGGTCTTTCTTTGCAGAATCGTCCCTGCAGGACATAGAGANNNNNNNNNNNNNNNNNNNTGGTTTTTGGTTGCGACCTTGGAGCTCCAAACGATCNNNNNNNNNNNNNNNNNNNNNNNNNNNNNNNNNNNNNNNNNNNNNNNNNNNNNNNNNNNNNNNNNNNNNNNNNNNNNNNNNNNNNNNNNNNNNNNNNNNNNNNNNNNNNNNNNNGACTTCTACGGAGAAGTAAGGCGCCTTTTATATATAACCCGGGGCTAGTGGCAGATRCAAAGGCCTTTAGAGGCCTCTCTCTAGNTGGAAATGCCTAGGTCACTAGTGAAGNNNNNNNNNNNNNNNNNNNNNNNNNNNNNNNNNNNNNNNNNNNNNNNNNNNNNNNNNNNNNNNNNNNNNNNNNNNTCGGGCCCGAGATGGCCTTCCCTCACTANNNNNNNNNNNNNNNNNNNNNNNNNNNNNNNNNNNNNNNNNNNAAGGCYTRYTTAARTTCTGANNNNNNNNNNNNNNNNNNNNNNNTAGACAGGCCTARRCTTTAGNNNNNRTGGGCCCATCTGTYTARNNNNNNNGTGATCATTTGAGCTCATGTGCATGTACCRRARTCTGGTAARAGCTNNNNNNNNNNNNNNNNNNNNNNNNNNNNNNNGAAAGGCATGTGCGCTGGCCAGCGGAGGCCTTCCTTTCTTGGAGAAGTGTAATTACTAGCCNNNNNNNNNNNNNNNNNNTYTCCATTAAGGCTAGCCTAGCGCTAGGAGGACCNNNNNNNNNNGCTCTTCGTATTTACATTGATCTCTTCTGGCCAGAGAAGAGCAAGAAAGTGTCTAGACGCTGATCAGCTATAGCTATAGCTTTCTTNNNNNNNNNNNNNNNNNNGATCTAAAGAAGCTTCTTATTCGCCAAGGGGTTACAAGAATTCCTGCTGAGCTCAGCCCCCTTGCTTTTAGGATATCCTTGGTGCCACCTTGGCCAAGTAAAAGCANNNNNNNNNNNNNNNNNNNNNNNNNNNNNNNNNNNNNNNNNCAGAAGAGTTTGWATTCAGYGTTGAAAAGGCCTTTTTTTCTGATTCCTAGTTGCAACATGGTACCATCTTGGCAAGTAGGAA
n08AEP07   GGTATACCCATGGACAAGACTTTCCAACCTACTGTTAATTTCGCTAAAATATACATGCGTGGCCCTCTTAGGAGCGGTGGCACACGTAGCCGCCCACCCCGGGGCAGTAATTTAAGCAATAAGTACTTGACTTATTATAGCGAGGGTTTCTTGTGCACAAGAGACCCAACTAACAGCGGCGTGGTAAGACCCAA-TGCGCAGATGGATCTTAGCCACGCTAAGGCACATGGGCCCATGCTTAGCGATACTTCAAGTATCGCCAGCGCTGGATGGCGGTGCCCTACTAGAAGCCTGTTCTATCGCGATCCACCTCGCCTACATACCCCGTCGCTCGCCTAAATAGGCGAGCCAGCGCTAGACAGGGGTATAGCGAGATGGAGAAATGGGCTTTTTCTAGAACAGAGAGCAATCTCTCTTTAGAAATAGATCTATTTTTAGGGCACGTACAGCCCGTCCCTCCTCAGCTAGCTGATGAGGGTCGTAACTAAGTGTACCGGTGCACTTACAGGACGGCTAGCTTCAGCTGAGTCGACCGTCCTGAAATTTATACCGGAAGCTTTTTAGCCAACAACTGTTGCCCCCACCTACTACAAGCGCTAGCCCCGTTCTAGAGTGGGGCTTGTAGTAGGGTGCCGTGGGGGGCCTGTGAATGTTCCCTATATAGGTTTAAAGGAGCTCCTTTAAAAGGGGGGGCGCCCGGCGCCCCCCTACAGGCCTATATAGGCTAAAACGCGCCAGCTGCCGGGCGCGATTCTGCAAAGGAAGGCCCGTGTTTAAACACCTTCAGCGTTGAAGGGCCGCCGTGACGTTACGGCCGCGGTACCGTGAATTGTCCACGGACGGCCGGGTCTTTCTTTGCAGAATCGTCCCTGCAGGACATAGAGACCCTGGGACTTAAAAACCATGGTTTTTGGTTGCGACCTTGGAGCTCCAAACGATCGTCAATTGAAGTCCCAGGGCGAATCTCCTGATCAGGAGGTTCGTGGATCAGGACCCAATGGTGCGCTATTGGTCGTTAACGAGTCCTGATCTAGACCGGATCCGGTCTCTCTATGACTTCTACGGAGAAGTAAGGCGCCTTTTATATATAACCCGGGGCTAGCGGCAGATGCAAAGGCCTTTAGAGGCCTCTCTCTAGCTGGAAATGCCTAGGTCACTAGTGAAGAGGCCTCTCATTTCCTTAGAAAAATATGTATAGGAGCTCCTGTAGGCCTACTTTTCTAAAGTAAGGAGCTAGCTATCGGGCCCGAGATGGCCTTCCCTCACTAAGAAACTGGATAACCAAGGCGCCTTAAGAGCTCTTAGTTTCTGGAGGCCTGCTTAAGTTCTGATCAGGACAGGCCTGTTGGTCTTATAGACAGGCCTAGGCTTTAGCTAGAATGGGCCCATCTGTCTAGGACTCTGGTGATCATTTGAGCTCATGTACATGTACCAGGGTCTGGTAAGAGCTAGCTTAGGCCTTTAGAGGCCTCTTCTTATCGGAAAGGCATGTGCGCTGGCCAGTGGAGGCCTTCCTTTCTTGGAGAAGTGTAATTACTAGCCGACTAACAGGCCTGTACATCTCCATTAAGGCTAGCCTAGCGCTAGGAGGACCTCCTTAATGAGCTCTTCGTATTTACATTGATCTCTTCTGGCCAGAGAAGAGCAAGAAAGTGTCTAGACGCTGATCAGCTATAGCTATAACTTTCTTGCTAATAGTTTAAACTTAGATCTAAAGAAGCTTCTTATTCGCCAAGGGGTTACAAGAATTCCTGCTGAGCTCAGCCCCCTTGCTTTTAGGATATCCTTGGTGCCACCTTGGCCAAGTAAAAGCANNNNNNNNNNNNNNNNNNNNNNNNNNNNNNNNNNTARACTCCAGAAGAGTTTGAATTTAGCGCTAAAAAGGCCTTTTTTTCTGATTCCTGGTTGCAACATGGTACCGTCTTGGCAAGTAGGAA
n1665      GGTATACCCATGGACAAGACTTTCCAACCTACTGTTAATTTCGCTAAAATATACATGCGTGGCCCTCTTAGGAGCGGTGGCACACGTAGCCGCCCACCCCNNNNNNNNNNNNNNNNNNNNNNNNNNNNNNNNNNNNNNNNNNNGGGTTTCTTGTGCACAAGAGACCCAACTAACAGCGGCGTGGTAAGACCCAACTGCGCAGATGGATCTTAGCCACGCTAAGGCACATGGGCCCATGCTTAGCGATACTTCAAGTATCGCCAGCGCTGGATGGCGGTGCCCTACTAGAAGCCTGTTCTATCGCGATCCACCTCGCCTACATACCCCGTCGCTCGCCTAAATAGGCGAGCCAGCGCTAGACAGGGGTATAGCGAGATGGAGAAATGGGCTTTTTCTAGAACAGAGAGCAATCTCTCTTTAGAAATAGATCTATTTTTAGGGCACGTACAGCCCGTCCCTCCTCAGCTAGCTGATGAGGGTCGTAACTAAGTGTACCGGTGCACTTACAGGACGGCTAGCTTCAGCTGAGTCGACCGTCCTGAAATTTATACCGGAAGCTTTTTAGCCAACAACTGTTGCCCCCACCTACTACAAGCGCTAGCCCCGTTCTAGAGTGGGGCTTGTAGTAGGGTGCCGTGGGGGGCCTGTGAATGTTCCCTATATAGGTTTAAAGGAGCTCCTTTAAAAGGGGGGGCGCCCGGCGCCCCCCTACAGGCCTATATAGGCTAAAACGCGCCAGCTGCCGGGCGCGATTCTGCAAAGGAAGGCCCGTGTTTAAACACCTTCAGCGTTGAAGGGCCGCCGTGACGTTACGGCCGCGGTACCGTGAATTGTCCACGGACGGCCGGGTCTTTCTTTGCAGAATCGTCCCTGCAGGACATAGAGACCCTGGGACTTAAAAACCATGGTTTTTGGTTGCGACCTTGGAGCTCCAAACGATCGTCAATTGAAGTCCCAGGGCGAATCTCCTGATCAGGAGGTTCGTGGATCAGGACCCAATGGTGCGCTATTNNNNNNNAACGAGTCCTGATCTAGACCGGATCCGGTCTCTCTATGACTTCTACGGAGAAGTAAGGCGCCTTTTATATATAACCCGGGGCTAGCGGCAGATGCAAAGGCCTTTAGAGGCCTCTCTCTAGCTGGAAATGCCTAGGTCACTAGTGAAGAGGCCTCTCATTTCCTTAGAAAAATATGTATAGGAGCTCCTGTAGGCCTACTTTTCTAAAGTAAGGAGCTAGCTATCGGGCCCGAGATGGCCTTCCCTCACTAAGAAACTGGATAACCAAGGCGCCTTAAGAGCTCTTAGTTTCTGGAGGCCTGCTTAAGTTCTGATCAGGACAGGCCTGTTGGTCTTATAGACAGGCCTAGGCTTTAGCTAGAATGGGCCCATCTGTCTAGGACTCTGGTGATCATTTGAGCTCATGTACATGTACCAGGGTCTGGTAAGAGCTAGCTTAGGCCTTTAGAGGCCTCTTCTTATCGGAAAGGCATGTGCGCTGGCCAGTGGAGGCCTTCCTTTCTTGGAGAAGTGTAATTACTAGCCGACTAACAGGCCTGTACATCTCCATTAAGGCTAGCCTAGCGCTAGGAGGACCTCCTTAATGAGCTCTTCGTATNTACATTGATCTCTTCTGGCCAGAGAAGAGCAAGAAAGTGTCTAGACGCTGATCAGCTATAGCTATAACTTTCTTGCTAATAGTTTAAACTTANNNNNNNAGAAGCTTCTTATTCGCCAAGGGGTTACAAGAATTCCTGCTGAGCTCAGCCCCCTTGCTTTTAGGATATCCTTGGTGCCACCTTGGCCAAGTAAAAGCANNNNNNNNNNNAAACTTGGTACCAAGAAGCTTCTTAGAGTACAGAAGAGTTTGAATTTAGCGCTAAAAAGGCCTTTTTTTCTGATTCCTGGTTGCAACATGGTACCGTCTTGGCAAGTAGGAA
[truncated: 123,755 more chars]
