# Supplementary material for: Molecular exploration of fossil eggshell uncovers hidden lineage of giant extinct bird
Source: Nat Commun. 2023 Feb 28;14:914. doi: 10.1038/s41467-023-36405-3 (PMC9974994; doi:10.1038/s41467-023-36405-3)
Supplement: Supplementary file 10 — Supplementary Data 10 [file 41467_2023_36405_MOESM10_ESM.zip › Supplementary Data 10 Genetic_data_minus_filtered_reads/5_Phylogeny_generation/ModelTest/m2_modelfit.log]

P A U P *
Version 4.0a (build 158) for Macintosh OS X (built on Oct 22 2017 at 13:20:18)
Wed Nov  8 09:51:44 2017

        -----------------------------NOTICE-----------------------------
          This is an alpha-test version that is still changing rapidly.
          It will expire on 1 Apr 2018.
        
          Please report bugs to david.swofford@duke.edu
        ----------------------------------------------------------------


Neighbor-joining search settings:
  Ties (if encountered) will be broken randomly; initial seed = generated automatically
  Distance measure = Jukes-Cantor
  11464 characters are excluded
  3799 characters are included
  (Tree is unrooted)

Tree found by neighbor-joining method stored in tree buffer
Note: Ties were encountered; neighbor-joining tree may not be unique
Time used for tree calculation = 0.00 sec (CPU time = 0.00 sec)

***** BEGIN TESTING 56 MODELS OF EVOLUTION *****

NOTE: The longFmt option in the Defaults command is no longer supported and has been ignored.

** Model 1 of 56 * Calculating JC **

Likelihood scores of tree(s) in memory:
---------------------------------------
  11464 characters are excluded
  3799 characters are included
  Likelihood settings:
    Current model:
                             Data type = nucleotide
                    Substitution types = 1
                     State frequencies = equal
        Proportion of invariable sites = none
               Rates at variable sites = equal
                  Model correspondence = JC69

    Number of distinct data patterns under this model = 1190
    Molecular clock not enforced
    Starting branch lengths obtained using Rogers-Swofford approximation method
    Branch-length optimization = one-dimensional Newton-Raphson with pass limit=20, tolerance=1e-07
    Likelihood calculations performed in single precision
    Vector processing enabled
    Conditional-likelihood rescaling threshold = 1e-20
    Using 1 thread on 2 physical (4 logical) processors

Tree             1
------------------
-ln L     7346.419

Time used to compute likelihoods = 0.04 sec (CPU time = 0.04 sec)

Tree scores (and parameter estimates) written to file: ~/Desktop/PhD/EB_Paper_2/ALIGNMENTS/ModelTest/OCT17/model.scores

** Model 2 of 56 * Calculating JC+I **

Likelihood scores of tree(s) in memory:
---------------------------------------
  11464 characters are excluded
  3799 characters are included
  Likelihood settings:
    Current model:
                             Data type = nucleotide
                    Substitution types = 1
                     State frequencies = equal
        Proportion of invariable sites = estimated
               Rates at variable sites = equal
                  Model correspondence = JC69+I

    Number of distinct data patterns under this model = 1190
    Molecular clock not enforced
    Starting branch lengths obtained using Rogers-Swofford approximation method
    Branch-length optimization = one-dimensional Newton-Raphson with pass limit=20, tolerance=1e-07
    Likelihood calculations performed in single precision
    Vector processing enabled
    Conditional-likelihood rescaling threshold = 1e-20
    Using 1 thread on 2 physical (4 logical) processors

Tree             1
------------------
-ln L     7284.236
P_inv     0.851473

Time used to compute likelihoods = 0.17 sec (CPU time = 0.16 sec)

Tree scores (and parameter estimates) written to file: ~/Desktop/PhD/EB_Paper_2/ALIGNMENTS/ModelTest/OCT17/model.scores

** Model 3 of 56 * Calculating JC+G�**

Likelihood scores of tree(s) in memory:
---------------------------------------
  11464 characters are excluded
  3799 characters are included
  Likelihood settings:
    Current model:
                             Data type = nucleotide
                    Substitution types = 1
                     State frequencies = equal
        Proportion of invariable sites = none
               Rates at variable sites = gamma, shape=estimated (4 categories [mean])
                  Model correspondence = JC69+G

    Number of distinct data patterns under this model = 1190
    Molecular clock not enforced
    Starting branch lengths obtained using Rogers-Swofford approximation method
    Branch-length optimization = one-dimensional Newton-Raphson with pass limit=20, tolerance=1e-07
    Likelihood calculations performed in single precision
    Vector processing enabled
    Conditional-likelihood rescaling threshold = 1e-20
    Using 1 thread on 2 physical (4 logical) processors

Tree             1
------------------
-ln L     7291.814
Shape     0.002158

Time used to compute likelihoods = 0.59 sec (CPU time = 0.59 sec)

Tree scores (and parameter estimates) written to file: ~/Desktop/PhD/EB_Paper_2/ALIGNMENTS/ModelTest/OCT17/model.scores

** Model 4 of 56 * Calculating JC+I+G **

Likelihood scores of tree(s) in memory:
---------------------------------------
  11464 characters are excluded
  3799 characters are included
  Likelihood settings:
    Current model:
                             Data type = nucleotide
                    Substitution types = 1
                     State frequencies = equal
        Proportion of invariable sites = estimated
               Rates at variable sites = gamma, shape=estimated (4 categories [mean])
                  Model correspondence = JC69+I+G

    Number of distinct data patterns under this model = 1190
    Molecular clock not enforced
    Starting branch lengths obtained using Rogers-Swofford approximation method
    Branch-length optimization = one-dimensional Newton-Raphson with pass limit=20, tolerance=1e-07
    Multidimensional optimizer = Praxis (tol=0.0001)
    Likelihood calculations performed in single precision
    Vector processing enabled
    Conditional-likelihood rescaling threshold = 1e-20
    Using 1 thread on 2 physical (4 logical) processors

Tree             1
------------------
-ln L     7284.236
Shape     infinity
P_inv     0.851579

Time used to compute likelihoods = 4.50 sec (CPU time = 4.47 sec)

Tree scores (and parameter estimates) written to file: ~/Desktop/PhD/EB_Paper_2/ALIGNMENTS/ModelTest/OCT17/model.scores

** Model 5 of 56 * Calculating F81 **

Likelihood scores of tree(s) in memory:
---------------------------------------
  11464 characters are excluded
  3799 characters are included
  Likelihood settings:
    Current model:
                             Data type = nucleotide
                    Substitution types = 1
                     State frequencies = estimated
        Proportion of invariable sites = none
               Rates at variable sites = equal
                  Model correspondence = F81

    Number of distinct data patterns under this model = 1190
    Molecular clock not enforced
    Starting branch lengths obtained using Rogers-Swofford approximation method
    Branch-length optimization = one-dimensional Newton-Raphson with pass limit=20, tolerance=1e-07
    Multidimensional optimizer = Praxis (tol=0.0001)
    Likelihood calculations performed in single precision
    Vector processing enabled
    Conditional-likelihood rescaling threshold = 1e-20
    Using 1 thread on 2 physical (4 logical) processors

Tree             1
------------------
-ln L     6960.522
Base frequencies:
  A       0.175824
  C       0.290403
  G       0.126316
  T       0.407457

Time used to compute likelihoods = 0.80 sec (CPU time = 0.81 sec)

Tree scores (and parameter estimates) written to file: ~/Desktop/PhD/EB_Paper_2/ALIGNMENTS/ModelTest/OCT17/model.scores

** Model 6 of 56 * Calculating F81+I **

Likelihood scores of tree(s) in memory:
---------------------------------------
  11464 characters are excluded
  3799 characters are included
  Likelihood settings:
    Current model:
                             Data type = nucleotide
                    Substitution types = 1
                     State frequencies = estimated
        Proportion of invariable sites = estimated
               Rates at variable sites = equal
                  Model correspondence = F81+I

    Number of distinct data patterns under this model = 1190
    Molecular clock not enforced
    Starting branch lengths obtained using Rogers-Swofford approximation method
    Branch-length optimization = one-dimensional Newton-Raphson with pass limit=20, tolerance=1e-07
    Multidimensional optimizer = Praxis (tol=0.0001)
    Likelihood calculations performed in single precision
    Vector processing enabled
    Conditional-likelihood rescaling threshold = 1e-20
    Using 1 thread on 2 physical (4 logical) processors

Tree             1
------------------
-ln L     6895.396
Base frequencies:
  A       0.175240
  C       0.291899
  G       0.125670
  T       0.407191
P_inv     0.857213

Time used to compute likelihoods = 0.98 sec (CPU time = 0.99 sec)

Tree scores (and parameter estimates) written to file: ~/Desktop/PhD/EB_Paper_2/ALIGNMENTS/ModelTest/OCT17/model.scores

** Model 7 of 56 * Calculating F81+G **

Likelihood scores of tree(s) in memory:
---------------------------------------
  11464 characters are excluded
  3799 characters are included
  Likelihood settings:
    Current model:
                             Data type = nucleotide
                    Substitution types = 1
                     State frequencies = estimated
        Proportion of invariable sites = none
               Rates at variable sites = gamma, shape=estimated (4 categories [mean])
                  Model correspondence = F81+G

    Number of distinct data patterns under this model = 1190
    Molecular clock not enforced
    Starting branch lengths obtained using Rogers-Swofford approximation method
    Branch-length optimization = one-dimensional Newton-Raphson with pass limit=20, tolerance=1e-07
    Multidimensional optimizer = Praxis (tol=0.0001)
    Likelihood calculations performed in single precision
    Vector processing enabled
    Conditional-likelihood rescaling threshold = 1e-20
    Using 1 thread on 2 physical (4 logical) processors

Tree             1
------------------
-ln L     6904.300
Base frequencies:
  A       0.175509
  C       0.291091
  G       0.125988
  T       0.407412
Shape     0.021521

Time used to compute likelihoods = 4.44 sec (CPU time = 4.42 sec)

Tree scores (and parameter estimates) written to file: ~/Desktop/PhD/EB_Paper_2/ALIGNMENTS/ModelTest/OCT17/model.scores

** Model 8 of 56 * Calculating F81+I+G **

Likelihood scores of tree(s) in memory:
---------------------------------------
  11464 characters are excluded
  3799 characters are included
  Likelihood settings:
    Current model:
                             Data type = nucleotide
                    Substitution types = 1
                     State frequencies = estimated
        Proportion of invariable sites = estimated
               Rates at variable sites = gamma, shape=estimated (4 categories [mean])
                  Model correspondence = F81+I+G

    Number of distinct data patterns under this model = 1190
    Molecular clock not enforced
    Starting branch lengths obtained using Rogers-Swofford approximation method
    Branch-length optimization = one-dimensional Newton-Raphson with pass limit=20, tolerance=1e-07
    Multidimensional optimizer = Praxis (tol=0.0001)
    Likelihood calculations performed in single precision
    Vector processing enabled
    Conditional-likelihood rescaling threshold = 1e-20
    Using 1 thread on 2 physical (4 logical) processors

Tree             1
------------------
-ln L     6895.396
Base frequencies:
  A       0.175237
  C       0.291892
  G       0.125670
  T       0.407202
Shape     infinity
P_inv     0.857024

Time used to compute likelihoods = 13.32 sec (CPU time = 13.15 sec)

Tree scores (and parameter estimates) written to file: ~/Desktop/PhD/EB_Paper_2/ALIGNMENTS/ModelTest/OCT17/model.scores

** Model 9 of 56 * Calculating K80 **

Likelihood scores of tree(s) in memory:
---------------------------------------
  11464 characters are excluded
  3799 characters are included
  Likelihood settings:
    Current model:
                             Data type = nucleotide
                    Substitution types = 2
                           Ti/tv ratio = estimated
                     State frequencies = equal
        Proportion of invariable sites = none
               Rates at variable sites = equal
                  Model correspondence = K80 (=K2P)

    Number of distinct data patterns under this model = 1190
    Molecular clock not enforced
    Starting branch lengths obtained using Rogers-Swofford approximation method
    Branch-length optimization = one-dimensional Newton-Raphson with pass limit=20, tolerance=1e-07
    Likelihood calculations performed in single precision
    Vector processing enabled
    Conditional-likelihood rescaling threshold = 1e-20
    Using 1 thread on 2 physical (4 logical) processors

Tree                   1
------------------------
-ln L           7172.458
Ti/tv:
  exp. ratio    6.688672
  kappa        13.377343

Time used to compute likelihoods = 0.14 sec (CPU time = 0.14 sec)

Tree scores (and parameter estimates) written to file: ~/Desktop/PhD/EB_Paper_2/ALIGNMENTS/ModelTest/OCT17/model.scores

** Model 10 of 56 * Calculating K80+I **

Likelihood scores of tree(s) in memory:
---------------------------------------
  11464 characters are excluded
  3799 characters are included
  Likelihood settings:
    Current model:
                             Data type = nucleotide
                    Substitution types = 2
                           Ti/tv ratio = estimated
                     State frequencies = equal
        Proportion of invariable sites = estimated
               Rates at variable sites = equal
                  Model correspondence = K80 (=K2P)+I

    Number of distinct data patterns under this model = 1190
    Molecular clock not enforced
    Starting branch lengths obtained using Rogers-Swofford approximation method
    Branch-length optimization = one-dimensional Newton-Raphson with pass limit=20, tolerance=1e-07
    Multidimensional optimizer = Praxis (tol=0.0001)
    Likelihood calculations performed in single precision
    Vector processing enabled
    Conditional-likelihood rescaling threshold = 1e-20
    Using 1 thread on 2 physical (4 logical) processors

Tree                   1
------------------------
-ln L           7102.174
Ti/tv:
  exp. ratio    7.520732
  kappa        15.041464
P_inv           0.870070

Time used to compute likelihoods = 0.71 sec (CPU time = 0.71 sec)

Tree scores (and parameter estimates) written to file: ~/Desktop/PhD/EB_Paper_2/ALIGNMENTS/ModelTest/OCT17/model.scores

** Model 11 of 56 * Calculating K80+G **

Likelihood scores of tree(s) in memory:
---------------------------------------
  11464 characters are excluded
  3799 characters are included
  Likelihood settings:
    Current model:
                             Data type = nucleotide
                    Substitution types = 2
                           Ti/tv ratio = estimated
                     State frequencies = equal
        Proportion of invariable sites = none
               Rates at variable sites = gamma, shape=estimated (4 categories [mean])
                  Model correspondence = K80 (=K2P)+G

    Number of distinct data patterns under this model = 1190
    Molecular clock not enforced
    Starting branch lengths obtained using Rogers-Swofford approximation method
    Branch-length optimization = one-dimensional Newton-Raphson with pass limit=20, tolerance=1e-07
    Multidimensional optimizer = Praxis (tol=0.0001)
    Likelihood calculations performed in single precision
    Vector processing enabled
    Conditional-likelihood rescaling threshold = 1e-20
    Using 1 thread on 2 physical (4 logical) processors

Tree                   1
------------------------
-ln L           7114.106
Ti/tv:
  exp. ratio    7.022719
  kappa        14.045438
Shape           0.021656

Time used to compute likelihoods = 2.51 sec (CPU time = 2.49 sec)

Tree scores (and parameter estimates) written to file: ~/Desktop/PhD/EB_Paper_2/ALIGNMENTS/ModelTest/OCT17/model.scores

** Model 12 of 56 * Calculating K80+I+G **

Likelihood scores of tree(s) in memory:
---------------------------------------
  11464 characters are excluded
  3799 characters are included
  Likelihood settings:
    Current model:
                             Data type = nucleotide
                    Substitution types = 2
                           Ti/tv ratio = estimated
                     State frequencies = equal
        Proportion of invariable sites = estimated
               Rates at variable sites = gamma, shape=estimated (4 categories [mean])
                  Model correspondence = K80 (=K2P)+I+G

    Number of distinct data patterns under this model = 1190
    Molecular clock not enforced
    Starting branch lengths obtained using Rogers-Swofford approximation method
    Branch-length optimization = one-dimensional Newton-Raphson with pass limit=20, tolerance=1e-07
    Multidimensional optimizer = Praxis (tol=0.0001)
    Likelihood calculations performed in single precision
    Vector processing enabled
    Conditional-likelihood rescaling threshold = 1e-20
    Using 1 thread on 2 physical (4 logical) processors

Tree                   1
------------------------
-ln L           7102.174
Ti/tv:
  exp. ratio    7.522815
  kappa        15.045631
Shape           0.033131
P_inv           0.480565

Time used to compute likelihoods = 7.17 sec (CPU time = 7.03 sec)

Tree scores (and parameter estimates) written to file: ~/Desktop/PhD/EB_Paper_2/ALIGNMENTS/ModelTest/OCT17/model.scores

** Model 13 of 56 * Calculating HKY **

Likelihood scores of tree(s) in memory:
---------------------------------------
  11464 characters are excluded
  3799 characters are included
  Likelihood settings:
    Current model:
                             Data type = nucleotide
                    Substitution types = 2 (HKY85 variant)
                           Ti/tv ratio = estimated
                     State frequencies = estimated
        Proportion of invariable sites = none
               Rates at variable sites = equal
                  Model correspondence = HKY85

    Number of distinct data patterns under this model = 1190
    Molecular clock not enforced
    Starting branch lengths obtained using Rogers-Swofford approximation method
    Branch-length optimization = one-dimensional Newton-Raphson with pass limit=20, tolerance=1e-07
    Multidimensional optimizer = Praxis (tol=0.0001)
    Likelihood calculations performed in single precision
    Vector processing enabled
    Conditional-likelihood rescaling threshold = 1e-20
    Using 1 thread on 2 physical (4 logical) processors

Tree                   1
------------------------
-ln L           6824.159
Base frequencies:
  A             0.182731
  C             0.283515
  G             0.130314
  T             0.403439
Ti/tv:
  exp. ratio    6.657888
  kappa        10.360561

Time used to compute likelihoods = 1.25 sec (CPU time = 1.23 sec)

Tree scores (and parameter estimates) written to file: ~/Desktop/PhD/EB_Paper_2/ALIGNMENTS/ModelTest/OCT17/model.scores

** Model 14 of 56 * Calculating HKY+I **

Likelihood scores of tree(s) in memory:
---------------------------------------
  11464 characters are excluded
  3799 characters are included
  Likelihood settings:
    Current model:
                             Data type = nucleotide
                    Substitution types = 2 (HKY85 variant)
                           Ti/tv ratio = estimated
                     State frequencies = estimated
        Proportion of invariable sites = estimated
               Rates at variable sites = equal
                  Model correspondence = HKY85+I

    Number of distinct data patterns under this model = 1190
    Molecular clock not enforced
    Starting branch lengths obtained using Rogers-Swofford approximation method
    Branch-length optimization = one-dimensional Newton-Raphson with pass limit=20, tolerance=1e-07
    Multidimensional optimizer = Praxis (tol=0.0001)
    Likelihood calculations performed in single precision
    Vector processing enabled
    Conditional-likelihood rescaling threshold = 1e-20
    Using 1 thread on 2 physical (4 logical) processors

Tree                   1
------------------------
-ln L           6757.798
Base frequencies:
  A             0.183232
  C             0.285513
  G             0.129643
  T             0.401612
Ti/tv:
  exp. ratio    7.404087
  kappa        11.499504
P_inv           0.858556

Time used to compute likelihoods = 1.03 sec (CPU time = 1.03 sec)

Tree scores (and parameter estimates) written to file: ~/Desktop/PhD/EB_Paper_2/ALIGNMENTS/ModelTest/OCT17/model.scores

** Model 15 of 56 * Calculating HKY+G **

Likelihood scores of tree(s) in memory:
---------------------------------------
  11464 characters are excluded
  3799 characters are included
  Likelihood settings:
    Current model:
                             Data type = nucleotide
                    Substitution types = 2 (HKY85 variant)
                           Ti/tv ratio = estimated
                     State frequencies = estimated
        Proportion of invariable sites = none
               Rates at variable sites = gamma, shape=estimated (4 categories [mean])
                  Model correspondence = HKY85+G

    Number of distinct data patterns under this model = 1190
    Molecular clock not enforced
    Starting branch lengths obtained using Rogers-Swofford approximation method
    Branch-length optimization = one-dimensional Newton-Raphson with pass limit=20, tolerance=1e-07
    Multidimensional optimizer = Praxis (tol=0.0001)
    Likelihood calculations performed in single precision
    Vector processing enabled
    Conditional-likelihood rescaling threshold = 1e-20
    Using 1 thread on 2 physical (4 logical) processors

Tree                   1
------------------------
-ln L           6767.172
Base frequencies:
  A             0.182939
  C             0.284262
  G             0.129930
  T             0.402869
Ti/tv:
  exp. ratio    7.047041
  kappa        10.955194
Shape           0.028463

Time used to compute likelihoods = 4.68 sec (CPU time = 4.64 sec)

Tree scores (and parameter estimates) written to file: ~/Desktop/PhD/EB_Paper_2/ALIGNMENTS/ModelTest/OCT17/model.scores

** Model 16 of 56 * Calculating HKY+I+G **

Likelihood scores of tree(s) in memory:
---------------------------------------
  11464 characters are excluded
  3799 characters are included
  Likelihood settings:
    Current model:
                             Data type = nucleotide
                    Substitution types = 2 (HKY85 variant)
                           Ti/tv ratio = estimated
                     State frequencies = estimated
        Proportion of invariable sites = estimated
               Rates at variable sites = gamma, shape=estimated (4 categories [mean])
                  Model correspondence = HKY85+I+G

    Number of distinct data patterns under this model = 1190
    Molecular clock not enforced
    Starting branch lengths obtained using Rogers-Swofford approximation method
    Branch-length optimization = one-dimensional Newton-Raphson with pass limit=20, tolerance=1e-07
    Multidimensional optimizer = Praxis (tol=0.0001)
    Likelihood calculations performed in single precision
    Vector processing enabled
    Conditional-likelihood rescaling threshold = 1e-20
    Using 1 thread on 2 physical (4 logical) processors

Tree                   1
------------------------
-ln L           6757.798
Base frequencies:
  A             0.183228
  C             0.285513
  G             0.129653
  T             0.401606
Ti/tv:
  exp. ratio    7.405399
  kappa        11.501679
Shape           infinity
P_inv           0.858579

Time used to compute likelihoods = 12.30 sec (CPU time = 12.12 sec)

Tree scores (and parameter estimates) written to file: ~/Desktop/PhD/EB_Paper_2/ALIGNMENTS/ModelTest/OCT17/model.scores

** Model 17 of 56 * Calculating TrNef **

Likelihood scores of tree(s) in memory:
---------------------------------------
  11464 characters are excluded
  3799 characters are included
  Likelihood settings:
    Current model:
                             Data type = nucleotide
                    Substitution types = 6 (restricted to 3 distinct rates)
                       6ST rate matrix = estimated
               6ST rate classification = a:AC,AT,CG,GT b:AG c:CT
                     State frequencies = equal
        Proportion of invariable sites = none
               Rates at variable sites = equal
                  Model correspondence = SYM

    Number of distinct data patterns under this model = 1190
    Molecular clock not enforced
    Starting branch lengths obtained using Rogers-Swofford approximation method
    Branch-length optimization = one-dimensional Newton-Raphson with pass limit=20, tolerance=1e-07
    Multidimensional optimizer = Praxis (tol=0.0001)
    Likelihood calculations performed in single precision
    Vector processing enabled
    Conditional-likelihood rescaling threshold = 1e-20
    Using 1 thread on 2 physical (4 logical) processors

Tree             1
------------------
-ln L     7165.462
Rate matrix R:
  AC       1.00000
  AG       8.78919
  AT       1.00000
  CG       1.00000
  CT      15.42140
  GT       1.00000

Time used to compute likelihoods = 0.78 sec (CPU time = 0.75 sec)

Tree scores (and parameter estimates) written to file: ~/Desktop/PhD/EB_Paper_2/ALIGNMENTS/ModelTest/OCT17/model.scores

** Model 18 of 56 * Calculating TrNef+I **

Likelihood scores of tree(s) in memory:
---------------------------------------
  11464 characters are excluded
  3799 characters are included
  Likelihood settings:
    Current model:
                             Data type = nucleotide
                    Substitution types = 6 (restricted to 3 distinct rates)
                       6ST rate matrix = estimated
               6ST rate classification = a:AC,AT,CG,GT b:AG c:CT
                     State frequencies = equal
        Proportion of invariable sites = estimated
               Rates at variable sites = equal
                  Model correspondence = SYM+I

    Number of distinct data patterns under this model = 1190
    Molecular clock not enforced
    Starting branch lengths obtained using Rogers-Swofford approximation method
    Branch-length optimization = one-dimensional Newton-Raphson with pass limit=20, tolerance=1e-07
    Multidimensional optimizer = Praxis (tol=0.0001)
    Likelihood calculations performed in single precision
    Vector processing enabled
    Conditional-likelihood rescaling threshold = 1e-20
    Using 1 thread on 2 physical (4 logical) processors

Tree             1
------------------
-ln L     7096.707
Rate matrix R:
  AC       1.00000
  AG       9.49756
  AT       1.00000
  CG       1.00000
  CT      17.47042
  GT       1.00000
P_inv     0.864768

Time used to compute likelihoods = 0.92 sec (CPU time = 0.91 sec)

Tree scores (and parameter estimates) written to file: ~/Desktop/PhD/EB_Paper_2/ALIGNMENTS/ModelTest/OCT17/model.scores

** Model 19 of 56 * Calculating TrNef+G **

Likelihood scores of tree(s) in memory:
---------------------------------------
  11464 characters are excluded
  3799 characters are included
  Likelihood settings:
    Current model:
                             Data type = nucleotide
                    Substitution types = 6 (restricted to 3 distinct rates)
                       6ST rate matrix = estimated
               6ST rate classification = a:AC,AT,CG,GT b:AG c:CT
                     State frequencies = equal
        Proportion of invariable sites = none
               Rates at variable sites = gamma, shape=estimated (4 categories [mean])
                  Model correspondence = SYM+G

    Number of distinct data patterns under this model = 1190
    Molecular clock not enforced
    Starting branch lengths obtained using Rogers-Swofford approximation method
    Branch-length optimization = one-dimensional Newton-Raphson with pass limit=20, tolerance=1e-07
    Multidimensional optimizer = Praxis (tol=0.0001)
    Likelihood calculations performed in single precision
    Vector processing enabled
    Conditional-likelihood rescaling threshold = 1e-20
    Using 1 thread on 2 physical (4 logical) processors

Tree             1
------------------
-ln L     7107.527
Rate matrix R:
  AC       1.00000
  AG       8.97179
  AT       1.00000
  CG       1.00000
  CT      16.39327
  GT       1.00000
Shape     0.013323

Time used to compute likelihoods = 4.69 sec (CPU time = 4.61 sec)

Tree scores (and parameter estimates) written to file: ~/Desktop/PhD/EB_Paper_2/ALIGNMENTS/ModelTest/OCT17/model.scores

** Model 20 of 56 * Calculating TrNef+I+G **

Likelihood scores of tree(s) in memory:
---------------------------------------
  11464 characters are excluded
  3799 characters are included
  Likelihood settings:
    Current model:
                             Data type = nucleotide
                    Substitution types = 6 (restricted to 3 distinct rates)
                       6ST rate matrix = estimated
               6ST rate classification = a:AC,AT,CG,GT b:AG c:CT
                     State frequencies = equal
        Proportion of invariable sites = estimated
               Rates at variable sites = gamma, shape=estimated (4 categories [mean])
                  Model correspondence = SYM+I+G

    Number of distinct data patterns under this model = 1190
    Molecular clock not enforced
    Starting branch lengths obtained using Rogers-Swofford approximation method
    Branch-length optimization = one-dimensional Newton-Raphson with pass limit=20, tolerance=1e-07
    Multidimensional optimizer = Praxis (tol=0.0001)
    Likelihood calculations performed in single precision
    Vector processing enabled
    Conditional-likelihood rescaling threshold = 1e-20
    Using 1 thread on 2 physical (4 logical) processors

Tree             1
------------------
-ln L     7096.707
Rate matrix R:
  AC       1.00000
  AG       9.50632
  AT       1.00000
  CG       1.00000
  CT      17.49276
  GT       1.00000
Shape     infinity
P_inv     0.864812

Time used to compute likelihoods = 9.13 sec (CPU time = 9.10 sec)

Tree scores (and parameter estimates) written to file: ~/Desktop/PhD/EB_Paper_2/ALIGNMENTS/ModelTest/OCT17/model.scores

** Model 21 of 56 * Calculating TrN **

Likelihood scores of tree(s) in memory:
---------------------------------------
  11464 characters are excluded
  3799 characters are included
  Likelihood settings:
    Current model:
                             Data type = nucleotide
                    Substitution types = 6 (restricted to 3 distinct rates)
                       6ST rate matrix = estimated
               6ST rate classification = a:AC,AT,CG,GT b:AG c:CT
                     State frequencies = estimated
        Proportion of invariable sites = none
               Rates at variable sites = equal
                  Model correspondence = GTR (TN93 submodel)

    Number of distinct data patterns under this model = 1190
    Molecular clock not enforced
    Starting branch lengths obtained using Rogers-Swofford approximation method
    Branch-length optimization = one-dimensional Newton-Raphson with pass limit=20, tolerance=1e-07
    Multidimensional optimizer = Praxis (tol=0.0001)
    Likelihood calculations performed in single precision
    Vector processing enabled
    Conditional-likelihood rescaling threshold = 1e-20
    Using 1 thread on 2 physical (4 logical) processors

Tree             1
------------------
-ln L     6823.150
Base frequencies:
  A       0.181647
  C       0.284597
  G       0.129230
  T       0.404526
Rate matrix R:
  AC       1.00000
  AG      12.49582
  AT       1.00000
  CG       1.00000
  CT       9.88626
  GT       1.00000

Time used to compute likelihoods = 1.09 sec (CPU time = 1.09 sec)

Tree scores (and parameter estimates) written to file: ~/Desktop/PhD/EB_Paper_2/ALIGNMENTS/ModelTest/OCT17/model.scores

** Model 22 of 56 * Calculating TrN+I **

Likelihood scores of tree(s) in memory:
---------------------------------------
  11464 characters are excluded
  3799 characters are included
  Likelihood settings:
    Current model:
                             Data type = nucleotide
                    Substitution types = 6 (restricted to 3 distinct rates)
                       6ST rate matrix = estimated
               6ST rate classification = a:AC,AT,CG,GT b:AG c:CT
                     State frequencies = estimated
        Proportion of invariable sites = estimated
               Rates at variable sites = equal
                  Model correspondence = GTR+I (TN93+I submodel)

    Number of distinct data patterns under this model = 1190
    Molecular clock not enforced
    Starting branch lengths obtained using Rogers-Swofford approximation method
    Branch-length optimization = one-dimensional Newton-Raphson with pass limit=20, tolerance=1e-07
    Multidimensional optimizer = Praxis (tol=0.0001)
    Likelihood calculations performed in single precision
    Vector processing enabled
    Conditional-likelihood rescaling threshold = 1e-20
    Using 1 thread on 2 physical (4 logical) processors

Tree             1
------------------
-ln L     6756.667
Base frequencies:
  A       0.182342
  C       0.286539
  G       0.128400
  T       0.402718
Rate matrix R:
  AC       1.00000
  AG      14.26709
  AT       1.00000
  CG       1.00000
  CT      10.64672
  GT       1.00000
P_inv     0.860389

Time used to compute likelihoods = 1.30 sec (CPU time = 1.29 sec)

Tree scores (and parameter estimates) written to file: ~/Desktop/PhD/EB_Paper_2/ALIGNMENTS/ModelTest/OCT17/model.scores

** Model 23 of 56 * Calculating TrN+G **

Likelihood scores of tree(s) in memory:
---------------------------------------
  11464 characters are excluded
  3799 characters are included
  Likelihood settings:
    Current model:
                             Data type = nucleotide
                    Substitution types = 6 (restricted to 3 distinct rates)
                       6ST rate matrix = estimated
               6ST rate classification = a:AC,AT,CG,GT b:AG c:CT
                     State frequencies = estimated
        Proportion of invariable sites = none
               Rates at variable sites = gamma, shape=estimated (4 categories [mean])
                  Model correspondence = GTR+G (TN93+G submodel)

    Number of distinct data patterns under this model = 1190
    Molecular clock not enforced
    Starting branch lengths obtained using Rogers-Swofford approximation method
    Branch-length optimization = one-dimensional Newton-Raphson with pass limit=20, tolerance=1e-07
    Multidimensional optimizer = Praxis (tol=0.0001)
    Likelihood calculations performed in single precision
    Vector processing enabled
    Conditional-likelihood rescaling threshold = 1e-20
    Using 1 thread on 2 physical (4 logical) processors

Tree             1
------------------
-ln L     6766.265
Base frequencies:
  A       0.182028
  C       0.285213
  G       0.128861
  T       0.403898
Rate matrix R:
  AC       1.00000
  AG      13.13274
  AT       1.00000
  CG       1.00000
  CT      10.32908
  GT       1.00000
Shape     0.020650

Time used to compute likelihoods = 6.28 sec (CPU time = 6.27 sec)

Tree scores (and parameter estimates) written to file: ~/Desktop/PhD/EB_Paper_2/ALIGNMENTS/ModelTest/OCT17/model.scores

** Model 24 of 56 * Calculating TrN+I+G **

Likelihood scores of tree(s) in memory:
---------------------------------------
  11464 characters are excluded
  3799 characters are included
  Likelihood settings:
    Current model:
                             Data type = nucleotide
                    Substitution types = 6 (restricted to 3 distinct rates)
                       6ST rate matrix = estimated
               6ST rate classification = a:AC,AT,CG,GT b:AG c:CT
                     State frequencies = estimated
        Proportion of invariable sites = estimated
               Rates at variable sites = gamma, shape=estimated (4 categories [mean])
                  Model correspondence = GTR+I+G (TN93+I+G submodel)

    Number of distinct data patterns under this model = 1190
    Molecular clock not enforced
    Starting branch lengths obtained using Rogers-Swofford approximation method
    Branch-length optimization = one-dimensional Newton-Raphson with pass limit=20, tolerance=1e-07
    Multidimensional optimizer = Praxis (tol=0.0001)
    Likelihood calculations performed in single precision
    Vector processing enabled
    Conditional-likelihood rescaling threshold = 1e-20
    Using 1 thread on 2 physical (4 logical) processors

Tree             1
------------------
-ln L     6756.667
Base frequencies:
  A       0.182347
  C       0.286491
  G       0.128392
  T       0.402770
Rate matrix R:
  AC       1.00000
  AG      14.26631
  AT       1.00000
  CG       1.00000
  CT      10.65023
  GT       1.00000
Shape     infinity
P_inv     0.860454

Time used to compute likelihoods = 15.85 sec (CPU time = 15.77 sec)

Tree scores (and parameter estimates) written to file: ~/Desktop/PhD/EB_Paper_2/ALIGNMENTS/ModelTest/OCT17/model.scores

** Model 25 of 56 * Calculating K3P **

Likelihood scores of tree(s) in memory:
---------------------------------------
  11464 characters are excluded
  3799 characters are included
  Likelihood settings:
    Current model:
                             Data type = nucleotide
                    Substitution types = 6 (restricted to 3 distinct rates)
                       6ST rate matrix = estimated
               6ST rate classification = a:AC,GT b:AG,CT c:AT,CG
                     State frequencies = equal
        Proportion of invariable sites = none
               Rates at variable sites = equal
                  Model correspondence = SYM (K81 submodel)

    Number of distinct data patterns under this model = 1190
    Molecular clock not enforced
    Starting branch lengths obtained using Rogers-Swofford approximation method
    Branch-length optimization = one-dimensional Newton-Raphson with pass limit=20, tolerance=1e-07
    Multidimensional optimizer = Praxis (tol=0.0001)
    Likelihood calculations performed in single precision
    Vector processing enabled
    Conditional-likelihood rescaling threshold = 1e-20
    Using 1 thread on 2 physical (4 logical) processors

Tree             1
------------------
-ln L     7172.456
Rate matrix R:
  AC       1.00000
  AG      13.24726
  AT       0.98181
  CG       0.98181
  CT      13.24726
  GT       1.00000

Time used to compute likelihoods = 0.60 sec (CPU time = 0.60 sec)

Tree scores (and parameter estimates) written to file: ~/Desktop/PhD/EB_Paper_2/ALIGNMENTS/ModelTest/OCT17/model.scores

** Model 26 of 56 * Calculating K3P+I **

Likelihood scores of tree(s) in memory:
---------------------------------------
  11464 characters are excluded
  3799 characters are included
  Likelihood settings:
    Current model:
                             Data type = nucleotide
                    Substitution types = 6 (restricted to 3 distinct rates)
                       6ST rate matrix = estimated
               6ST rate classification = a:AC,GT b:AG,CT c:AT,CG
                     State frequencies = equal
        Proportion of invariable sites = estimated
               Rates at variable sites = equal
                  Model correspondence = SYM+I (K81+I submodel)

    Number of distinct data patterns under this model = 1190
    Molecular clock not enforced
    Starting branch lengths obtained using Rogers-Swofford approximation method
    Branch-length optimization = one-dimensional Newton-Raphson with pass limit=20, tolerance=1e-07
    Multidimensional optimizer = Praxis (tol=0.0001)
    Likelihood calculations performed in single precision
    Vector processing enabled
    Conditional-likelihood rescaling threshold = 1e-20
    Using 1 thread on 2 physical (4 logical) processors

Tree             1
------------------
-ln L     7102.170
Rate matrix R:
  AC       1.00000
  AG      15.32921
  AT       1.03811
  CG       1.03811
  CT      15.32921
  GT       1.00000
P_inv     0.870138

Time used to compute likelihoods = 0.75 sec (CPU time = 0.76 sec)

Tree scores (and parameter estimates) written to file: ~/Desktop/PhD/EB_Paper_2/ALIGNMENTS/ModelTest/OCT17/model.scores

** Model 27 of 56 * Calculating K3P+G **

Likelihood scores of tree(s) in memory:
---------------------------------------
  11464 characters are excluded
  3799 characters are included
  Likelihood settings:
    Current model:
                             Data type = nucleotide
                    Substitution types = 6 (restricted to 3 distinct rates)
                       6ST rate matrix = estimated
               6ST rate classification = a:AC,GT b:AG,CT c:AT,CG
                     State frequencies = equal
        Proportion of invariable sites = none
               Rates at variable sites = gamma, shape=estimated (4 categories [mean])
                  Model correspondence = SYM+G (K81+G submodel)

    Number of distinct data patterns under this model = 1190
    Molecular clock not enforced
    Starting branch lengths obtained using Rogers-Swofford approximation method
    Branch-length optimization = one-dimensional Newton-Raphson with pass limit=20, tolerance=1e-07
    Multidimensional optimizer = Praxis (tol=0.0001)
    Likelihood calculations performed in single precision
    Vector processing enabled
    Conditional-likelihood rescaling threshold = 1e-20
    Using 1 thread on 2 physical (4 logical) processors

Tree             1
------------------
-ln L     7114.106
Rate matrix R:
  AC       1.00000
  AG      14.04563
  AT       1.00073
  CG       1.00073
  CT      14.04563
  GT       1.00000
Shape     0.017112

Time used to compute likelihoods = 3.17 sec (CPU time = 3.17 sec)

Tree scores (and parameter estimates) written to file: ~/Desktop/PhD/EB_Paper_2/ALIGNMENTS/ModelTest/OCT17/model.scores

** Model 28 of 56 * Calculating K3P+I+G **

Likelihood scores of tree(s) in memory:
---------------------------------------
  11464 characters are excluded
  3799 characters are included
  Likelihood settings:
    Current model:
                             Data type = nucleotide
                    Substitution types = 6 (restricted to 3 distinct rates)
                       6ST rate matrix = estimated
               6ST rate classification = a:AC,GT b:AG,CT c:AT,CG
                     State frequencies = equal
        Proportion of invariable sites = estimated
               Rates at variable sites = gamma, shape=estimated (4 categories [mean])
                  Model correspondence = SYM+I+G (K81+I+G submodel)

    Number of distinct data patterns under this model = 1190
    Molecular clock not enforced
    Starting branch lengths obtained using Rogers-Swofford approximation method
    Branch-length optimization = one-dimensional Newton-Raphson with pass limit=20, tolerance=1e-07
    Multidimensional optimizer = Praxis (tol=0.0001)
    Likelihood calculations performed in single precision
    Vector processing enabled
    Conditional-likelihood rescaling threshold = 1e-20
    Using 1 thread on 2 physical (4 logical) processors

Tree             1
------------------
-ln L     7102.170
Rate matrix R:
  AC       1.00000
  AG      15.32545
  AT       1.03728
  CG       1.03728
  CT      15.32545
  GT       1.00000
Shape     0.029309
P_inv     0.480827

Time used to compute likelihoods = 9.15 sec (CPU time = 9.14 sec)

Tree scores (and parameter estimates) written to file: ~/Desktop/PhD/EB_Paper_2/ALIGNMENTS/ModelTest/OCT17/model.scores

** Model 29 of 56 * Calculating K3Puf **

Likelihood scores of tree(s) in memory:
---------------------------------------
  11464 characters are excluded
  3799 characters are included
  Likelihood settings:
    Current model:
                             Data type = nucleotide
                    Substitution types = 6 (restricted to 3 distinct rates)
                       6ST rate matrix = estimated
               6ST rate classification = a:AC,GT b:AG,CT c:AT,CG
                     State frequencies = estimated
        Proportion of invariable sites = none
               Rates at variable sites = equal
                  Model correspondence = GTR

    Number of distinct data patterns under this model = 1190
    Molecular clock not enforced
    Starting branch lengths obtained using Rogers-Swofford approximation method
    Branch-length optimization = one-dimensional Newton-Raphson with pass limit=20, tolerance=1e-07
    Multidimensional optimizer = Praxis (tol=0.0001)
    Likelihood calculations performed in single precision
    Vector processing enabled
    Conditional-likelihood rescaling threshold = 1e-20
    Using 1 thread on 2 physical (4 logical) processors

Tree             1
------------------
-ln L     6824.127
Base frequencies:
  A       0.182786
  C       0.283506
  G       0.130255
  T       0.403453
Rate matrix R:
  AC       1.00000
  AG       9.89822
  AT       0.91315
  CG       0.91315
  CT       9.89822
  GT       1.00000

Time used to compute likelihoods = 1.02 sec (CPU time = 1.02 sec)

Tree scores (and parameter estimates) written to file: ~/Desktop/PhD/EB_Paper_2/ALIGNMENTS/ModelTest/OCT17/model.scores

** Model 30 of 56 * Calculating K3Puf+I **

Likelihood scores of tree(s) in memory:
---------------------------------------
  11464 characters are excluded
  3799 characters are included
  Likelihood settings:
    Current model:
                             Data type = nucleotide
                    Substitution types = 6 (restricted to 3 distinct rates)
                       6ST rate matrix = estimated
               6ST rate classification = a:AC,GT b:AG,CT c:AT,CG
                     State frequencies = estimated
        Proportion of invariable sites = estimated
               Rates at variable sites = equal
                  Model correspondence = GTR+I

    Number of distinct data patterns under this model = 1190
    Molecular clock not enforced
    Starting branch lengths obtained using Rogers-Swofford approximation method
    Branch-length optimization = one-dimensional Newton-Raphson with pass limit=20, tolerance=1e-07
    Multidimensional optimizer = Praxis (tol=0.0001)
    Likelihood calculations performed in single precision
    Vector processing enabled
    Conditional-likelihood rescaling threshold = 1e-20
    Using 1 thread on 2 physical (4 logical) processors

Tree             1
------------------
-ln L     6757.791
Base frequencies:
  A       0.183343
  C       0.285600
  G       0.129579
  T       0.401478
Rate matrix R:
  AC       1.00000
  AG      11.23509
  AT       0.95382
  CG       0.95382
  CT      11.23509
  GT       1.00000
P_inv     0.858198

Time used to compute likelihoods = 1.21 sec (CPU time = 1.21 sec)

Tree scores (and parameter estimates) written to file: ~/Desktop/PhD/EB_Paper_2/ALIGNMENTS/ModelTest/OCT17/model.scores

** Model 31 of 56 * Calculating K3Puf+G **

Likelihood scores of tree(s) in memory:
---------------------------------------
  11464 characters are excluded
  3799 characters are included
  Likelihood settings:
    Current model:
                             Data type = nucleotide
                    Substitution types = 6 (restricted to 3 distinct rates)
                       6ST rate matrix = estimated
               6ST rate classification = a:AC,GT b:AG,CT c:AT,CG
                     State frequencies = estimated
        Proportion of invariable sites = none
               Rates at variable sites = gamma, shape=estimated (4 categories [mean])
                  Model correspondence = GTR+G

    Number of distinct data patterns under this model = 1190
    Molecular clock not enforced
    Starting branch lengths obtained using Rogers-Swofford approximation method
    Branch-length optimization = one-dimensional Newton-Raphson with pass limit=20, tolerance=1e-07
    Multidimensional optimizer = Praxis (tol=0.0001)
    Likelihood calculations performed in single precision
    Vector processing enabled
    Conditional-likelihood rescaling threshold = 1e-20
    Using 1 thread on 2 physical (4 logical) processors

Tree             1
------------------
-ln L     6767.151
Base frequencies:
  A       0.182949
  C       0.284254
  G       0.129919
  T       0.402878
Rate matrix R:
  AC       1.00000
  AG      10.53316
  AT       0.92685
  CG       0.92685
  CT      10.53316
  GT       1.00000
Shape     0.013319

Time used to compute likelihoods = 4.87 sec (CPU time = 4.87 sec)

Tree scores (and parameter estimates) written to file: ~/Desktop/PhD/EB_Paper_2/ALIGNMENTS/ModelTest/OCT17/model.scores

** Model 32 of 56 * Calculating K3Puf+I+G **

Likelihood scores of tree(s) in memory:
---------------------------------------
  11464 characters are excluded
  3799 characters are included
  Likelihood settings:
    Current model:
                             Data type = nucleotide
                    Substitution types = 6 (restricted to 3 distinct rates)
                       6ST rate matrix = estimated
               6ST rate classification = a:AC,GT b:AG,CT c:AT,CG
                     State frequencies = estimated
        Proportion of invariable sites = estimated
               Rates at variable sites = gamma, shape=estimated (4 categories [mean])
                  Model correspondence = GTR+I+G

    Number of distinct data patterns under this model = 1190
    Molecular clock not enforced
    Starting branch lengths obtained using Rogers-Swofford approximation method
    Branch-length optimization = one-dimensional Newton-Raphson with pass limit=20, tolerance=1e-07
    Multidimensional optimizer = Praxis (tol=0.0001)
    Likelihood calculations performed in single precision
    Vector processing enabled
    Conditional-likelihood rescaling threshold = 1e-20
    Using 1 thread on 2 physical (4 logical) processors

Tree             1
------------------
-ln L     6757.790
Base frequencies:
  A       0.183230
  C       0.285535
  G       0.129637
  T       0.401598
Rate matrix R:
  AC       1.00000
  AG      11.19983
  AT       0.94933
  CG       0.94933
  CT      11.19983
  GT       1.00000
Shape     infinity
P_inv     0.858437

Time used to compute likelihoods = 14.26 sec (CPU time = 14.23 sec)

Tree scores (and parameter estimates) written to file: ~/Desktop/PhD/EB_Paper_2/ALIGNMENTS/ModelTest/OCT17/model.scores

** Model 33 of 56 * Calculating TIMef **

Likelihood scores of tree(s) in memory:
---------------------------------------
  11464 characters are excluded
  3799 characters are included
  Likelihood settings:
    Current model:
                             Data type = nucleotide
                    Substitution types = 6 (restricted to 4 distinct rates)
                       6ST rate matrix = estimated
               6ST rate classification = a:AC,GT b:AG c:AT,CG d:CT
                     State frequencies = equal
        Proportion of invariable sites = none
               Rates at variable sites = equal
                  Model correspondence = SYM

    Number of distinct data patterns under this model = 1190
    Molecular clock not enforced
    Starting branch lengths obtained using Rogers-Swofford approximation method
    Branch-length optimization = one-dimensional Newton-Raphson with pass limit=20, tolerance=1e-07
    Multidimensional optimizer = Praxis (tol=0.0001)
    Likelihood calculations performed in single precision
    Vector processing enabled
    Conditional-likelihood rescaling threshold = 1e-20
    Using 1 thread on 2 physical (4 logical) processors

Tree             1
------------------
-ln L     7165.461
Rate matrix R:
  AC       1.00000
  AG       8.72302
  AT       0.98420
  CG       0.98420
  CT      15.30489
  GT       1.00000

Time used to compute likelihoods = 0.60 sec (CPU time = 0.60 sec)

Tree scores (and parameter estimates) written to file: ~/Desktop/PhD/EB_Paper_2/ALIGNMENTS/ModelTest/OCT17/model.scores

** Model 34 of 56 * Calculating TIMef+I **

Likelihood scores of tree(s) in memory:
---------------------------------------
  11464 characters are excluded
  3799 characters are included
  Likelihood settings:
    Current model:
                             Data type = nucleotide
                    Substitution types = 6 (restricted to 4 distinct rates)
                       6ST rate matrix = estimated
               6ST rate classification = a:AC,GT b:AG c:AT,CG d:CT
                     State frequencies = equal
        Proportion of invariable sites = estimated
               Rates at variable sites = equal
                  Model correspondence = SYM+I

    Number of distinct data patterns under this model = 1190
    Molecular clock not enforced
    Starting branch lengths obtained using Rogers-Swofford approximation method
    Branch-length optimization = one-dimensional Newton-Raphson with pass limit=20, tolerance=1e-07
    Multidimensional optimizer = Praxis (tol=0.0001)
    Likelihood calculations performed in single precision
    Vector processing enabled
    Conditional-likelihood rescaling threshold = 1e-20
    Using 1 thread on 2 physical (4 logical) processors

Tree             1
------------------
-ln L     7096.704
Rate matrix R:
  AC       1.00000
  AG       9.68107
  AT       1.03548
  CG       1.03548
  CT      17.82129
  GT       1.00000
P_inv     0.864860

Time used to compute likelihoods = 1.31 sec (CPU time = 1.31 sec)

Tree scores (and parameter estimates) written to file: ~/Desktop/PhD/EB_Paper_2/ALIGNMENTS/ModelTest/OCT17/model.scores

** Model 35 of 56 * Calculating TIMef+G **

Likelihood scores of tree(s) in memory:
---------------------------------------
  11464 characters are excluded
  3799 characters are included
  Likelihood settings:
    Current model:
                             Data type = nucleotide
                    Substitution types = 6 (restricted to 4 distinct rates)
                       6ST rate matrix = estimated
               6ST rate classification = a:AC,GT b:AG c:AT,CG d:CT
                     State frequencies = equal
        Proportion of invariable sites = none
               Rates at variable sites = gamma, shape=estimated (4 categories [mean])
                  Model correspondence = SYM+G

    Number of distinct data patterns under this model = 1190
    Molecular clock not enforced
    Starting branch lengths obtained using Rogers-Swofford approximation method
    Branch-length optimization = one-dimensional Newton-Raphson with pass limit=20, tolerance=1e-07
    Multidimensional optimizer = Praxis (tol=0.0001)
    Likelihood calculations performed in single precision
    Vector processing enabled
    Conditional-likelihood rescaling threshold = 1e-20
    Using 1 thread on 2 physical (4 logical) processors

Tree             1
------------------
-ln L     7107.527
Rate matrix R:
  AC       1.00000
  AG       8.99073
  AT       1.00412
  CG       1.00412
  CT      16.41496
  GT       1.00000
Shape     0.011877

Time used to compute likelihoods = 2.70 sec (CPU time = 2.67 sec)

Tree scores (and parameter estimates) written to file: ~/Desktop/PhD/EB_Paper_2/ALIGNMENTS/ModelTest/OCT17/model.scores

** Model 36 of 56 * Calculating TIMef+I+G **

Likelihood scores of tree(s) in memory:
---------------------------------------
  11464 characters are excluded
  3799 characters are included
  Likelihood settings:
    Current model:
                             Data type = nucleotide
                    Substitution types = 6 (restricted to 4 distinct rates)
                       6ST rate matrix = estimated
               6ST rate classification = a:AC,GT b:AG c:AT,CG d:CT
                     State frequencies = equal
        Proportion of invariable sites = estimated
               Rates at variable sites = gamma, shape=estimated (4 categories [mean])
                  Model correspondence = SYM+I+G

    Number of distinct data patterns under this model = 1190
    Molecular clock not enforced
    Starting branch lengths obtained using Rogers-Swofford approximation method
    Branch-length optimization = one-dimensional Newton-Raphson with pass limit=20, tolerance=1e-07
    Multidimensional optimizer = Praxis (tol=0.0001)
    Likelihood calculations performed in single precision
    Vector processing enabled
    Conditional-likelihood rescaling threshold = 1e-20
    Using 1 thread on 2 physical (4 logical) processors

Tree             1
------------------
-ln L     7096.681
Rate matrix R:
  AC       1.00000
  AG       9.60665
  AT       1.02700
  CG       1.02700
  CT      17.81634
  GT       1.00000
Shape     9.641085
P_inv     0.856320

Time used to compute likelihoods = 9.86 sec (CPU time = 9.83 sec)

Tree scores (and parameter estimates) written to file: ~/Desktop/PhD/EB_Paper_2/ALIGNMENTS/ModelTest/OCT17/model.scores

** Model 37 of 56 * Calculating TIM **

Likelihood scores of tree(s) in memory:
---------------------------------------
  11464 characters are excluded
  3799 characters are included
  Likelihood settings:
    Current model:
                             Data type = nucleotide
                    Substitution types = 6 (restricted to 4 distinct rates)
                       6ST rate matrix = estimated
               6ST rate classification = a:AC,GT b:AG c:AT,CG d:CT
                     State frequencies = estimated
        Proportion of invariable sites = none
               Rates at variable sites = equal
                  Model correspondence = GTR

    Number of distinct data patterns under this model = 1190
    Molecular clock not enforced
    Starting branch lengths obtained using Rogers-Swofford approximation method
    Branch-length optimization = one-dimensional Newton-Raphson with pass limit=20, tolerance=1e-07
    Multidimensional optimizer = Praxis (tol=0.0001)
    Likelihood calculations performed in single precision
    Vector processing enabled
    Conditional-likelihood rescaling threshold = 1e-20
    Using 1 thread on 2 physical (4 logical) processors

Tree             1
------------------
-ln L     6823.118
Base frequencies:
  A       0.181730
  C       0.284541
  G       0.129192
  T       0.404537
Rate matrix R:
  AC       1.00000
  AG      11.93508
  AT       0.90908
  CG       0.90908
  CT       9.43566
  GT       1.00000

Time used to compute likelihoods = 1.23 sec (CPU time = 1.22 sec)

Tree scores (and parameter estimates) written to file: ~/Desktop/PhD/EB_Paper_2/ALIGNMENTS/ModelTest/OCT17/model.scores

** Model 38 of 56 * Calculating TIM+I **

Likelihood scores of tree(s) in memory:
---------------------------------------
  11464 characters are excluded
  3799 characters are included
  Likelihood settings:
    Current model:
                             Data type = nucleotide
                    Substitution types = 6 (restricted to 4 distinct rates)
                       6ST rate matrix = estimated
               6ST rate classification = a:AC,GT b:AG c:AT,CG d:CT
                     State frequencies = estimated
        Proportion of invariable sites = estimated
               Rates at variable sites = equal
                  Model correspondence = GTR+I

    Number of distinct data patterns under this model = 1190
    Molecular clock not enforced
    Starting branch lengths obtained using Rogers-Swofford approximation method
    Branch-length optimization = one-dimensional Newton-Raphson with pass limit=20, tolerance=1e-07
    Multidimensional optimizer = Praxis (tol=0.0001)
    Likelihood calculations performed in single precision
    Vector processing enabled
    Conditional-likelihood rescaling threshold = 1e-20
    Using 1 thread on 2 physical (4 logical) processors

Tree             1
------------------
-ln L     6756.658
Base frequencies:
  A       0.182349
  C       0.286529
  G       0.128393
  T       0.402729
Rate matrix R:
  AC       1.00000
  AG      13.86235
  AT       0.94378
  CG       0.94378
  CT      10.33218
  GT       1.00000
P_inv     0.860561

Time used to compute likelihoods = 1.55 sec (CPU time = 1.54 sec)

Tree scores (and parameter estimates) written to file: ~/Desktop/PhD/EB_Paper_2/ALIGNMENTS/ModelTest/OCT17/model.scores

** Model 39 of 56 * Calculating TIM+G **

Likelihood scores of tree(s) in memory:
---------------------------------------
  11464 characters are excluded
  3799 characters are included
  Likelihood settings:
    Current model:
                             Data type = nucleotide
                    Substitution types = 6 (restricted to 4 distinct rates)
                       6ST rate matrix = estimated
               6ST rate classification = a:AC,GT b:AG c:AT,CG d:CT
                     State frequencies = estimated
        Proportion of invariable sites = none
               Rates at variable sites = gamma, shape=estimated (4 categories [mean])
                  Model correspondence = GTR+G

    Number of distinct data patterns under this model = 1190
    Molecular clock not enforced
    Starting branch lengths obtained using Rogers-Swofford approximation method
    Branch-length optimization = one-dimensional Newton-Raphson with pass limit=20, tolerance=1e-07
    Multidimensional optimizer = Praxis (tol=0.0001)
    Likelihood calculations performed in single precision
    Vector processing enabled
    Conditional-likelihood rescaling threshold = 1e-20
    Using 1 thread on 2 physical (4 logical) processors

Tree             1
------------------
-ln L     6766.243
Base frequencies:
  A       0.182029
  C       0.285200
  G       0.128841
  T       0.403930
Rate matrix R:
  AC       1.00000
  AG      12.63097
  AT       0.92200
  CG       0.92200
  CT       9.91388
  GT       1.00000
Shape     0.014941

Time used to compute likelihoods = 4.72 sec (CPU time = 4.72 sec)

Tree scores (and parameter estimates) written to file: ~/Desktop/PhD/EB_Paper_2/ALIGNMENTS/ModelTest/OCT17/model.scores

** Model 40 of 56 * Calculating TIM+I+G **

Likelihood scores of tree(s) in memory:
---------------------------------------
  11464 characters are excluded
  3799 characters are included
  Likelihood settings:
    Current model:
                             Data type = nucleotide
                    Substitution types = 6 (restricted to 4 distinct rates)
                       6ST rate matrix = estimated
               6ST rate classification = a:AC,GT b:AG c:AT,CG d:CT
                     State frequencies = estimated
        Proportion of invariable sites = estimated
               Rates at variable sites = gamma, shape=estimated (4 categories [mean])
                  Model correspondence = GTR+I+G

    Number of distinct data patterns under this model = 1190
    Molecular clock not enforced
    Starting branch lengths obtained using Rogers-Swofford approximation method
    Branch-length optimization = one-dimensional Newton-Raphson with pass limit=20, tolerance=1e-07
    Multidimensional optimizer = Praxis (tol=0.0001)
    Likelihood calculations performed in single precision
    Vector processing enabled
    Conditional-likelihood rescaling threshold = 1e-20
    Using 1 thread on 2 physical (4 logical) processors

Tree             1
------------------
-ln L     6756.654
Base frequencies:
  A       0.182339
  C       0.286446
  G       0.128416
  T       0.402798
Rate matrix R:
  AC       1.00000
  AG      13.82194
  AT       0.94274
  CG       0.94274
  CT      10.34497
  GT       1.00000
Shape    23.541854
P_inv     0.856768

Time used to compute likelihoods = 14.86 sec (CPU time = 14.83 sec)

Tree scores (and parameter estimates) written to file: ~/Desktop/PhD/EB_Paper_2/ALIGNMENTS/ModelTest/OCT17/model.scores

** Model 41 of 56 * Calculating TVMef **

Likelihood scores of tree(s) in memory:
---------------------------------------
  11464 characters are excluded
  3799 characters are included
  Likelihood settings:
    Current model:
                             Data type = nucleotide
                    Substitution types = 6 (restricted to 5 distinct rates)
                       6ST rate matrix = estimated
               6ST rate classification = a:AC b:AG,CT c:AT d:CG e:GT
                     State frequencies = equal
        Proportion of invariable sites = none
               Rates at variable sites = equal
                  Model correspondence = SYM

    Number of distinct data patterns under this model = 1190
    Molecular clock not enforced
    Starting branch lengths obtained using Rogers-Swofford approximation method
    Branch-length optimization = one-dimensional Newton-Raphson with pass limit=20, tolerance=1e-07
    Multidimensional optimizer = Praxis (tol=0.0001)
    Likelihood calculations performed in single precision
    Vector processing enabled
    Conditional-likelihood rescaling threshold = 1e-20
    Using 1 thread on 2 physical (4 logical) processors

Tree             1
------------------
-ln L     7166.800
Rate matrix R:
  AC       5.95516
  AG      42.58108
  AT       2.53453
  CG       3.78965
  CT      42.58108
  GT       1.00000

Time used to compute likelihoods = 0.56 sec (CPU time = 0.56 sec)

Tree scores (and parameter estimates) written to file: ~/Desktop/PhD/EB_Paper_2/ALIGNMENTS/ModelTest/OCT17/model.scores

** Model 42 of 56 * Calculating TVMef+I **

Likelihood scores of tree(s) in memory:
---------------------------------------
  11464 characters are excluded
  3799 characters are included
  Likelihood settings:
    Current model:
                             Data type = nucleotide
                    Substitution types = 6 (restricted to 5 distinct rates)
                       6ST rate matrix = estimated
               6ST rate classification = a:AC b:AG,CT c:AT d:CG e:GT
                     State frequencies = equal
        Proportion of invariable sites = estimated
               Rates at variable sites = equal
                  Model correspondence = SYM+I

    Number of distinct data patterns under this model = 1190
    Molecular clock not enforced
    Starting branch lengths obtained using Rogers-Swofford approximation method
    Branch-length optimization = one-dimensional Newton-Raphson with pass limit=20, tolerance=1e-07
    Multidimensional optimizer = Praxis (tol=0.0001)
    Likelihood calculations performed in single precision
    Vector processing enabled
    Conditional-likelihood rescaling threshold = 1e-20
    Using 1 thread on 2 physical (4 logical) processors

Tree             1
------------------
-ln L     7098.140
Rate matrix R:
  AC       5.65927
  AG      49.17195
  AT       2.89512
  CG       3.59673
  CT      49.17195
  GT       1.00000
P_inv     0.867132

Time used to compute likelihoods = 0.99 sec (CPU time = 0.99 sec)

Tree scores (and parameter estimates) written to file: ~/Desktop/PhD/EB_Paper_2/ALIGNMENTS/ModelTest/OCT17/model.scores

** Model 43 of 56 * Calculating TVMef+G **

Likelihood scores of tree(s) in memory:
---------------------------------------
  11464 characters are excluded
  3799 characters are included
  Likelihood settings:
    Current model:
                             Data type = nucleotide
                    Substitution types = 6 (restricted to 5 distinct rates)
                       6ST rate matrix = estimated
               6ST rate classification = a:AC b:AG,CT c:AT d:CG e:GT
                     State frequencies = equal
        Proportion of invariable sites = none
               Rates at variable sites = gamma, shape=estimated (4 categories [mean])
                  Model correspondence = SYM+G

    Number of distinct data patterns under this model = 1190
    Molecular clock not enforced
    Starting branch lengths obtained using Rogers-Swofford approximation method
    Branch-length optimization = one-dimensional Newton-Raphson with pass limit=20, tolerance=1e-07
    Multidimensional optimizer = Praxis (tol=0.0001)
    Likelihood calculations performed in single precision
    Vector processing enabled
    Conditional-likelihood rescaling threshold = 1e-20
    Using 1 thread on 2 physical (4 logical) processors

Tree             1
------------------
-ln L     7109.196
Rate matrix R:
  AC       5.85157
  AG      45.32270
  AT       2.69777
  CG       3.71044
  CT      45.32270
  GT       1.00000
Shape     0.026070

Time used to compute likelihoods = 4.04 sec (CPU time = 4.05 sec)

Tree scores (and parameter estimates) written to file: ~/Desktop/PhD/EB_Paper_2/ALIGNMENTS/ModelTest/OCT17/model.scores

** Model 44 of 56 * Calculating TVMef+I+G **

Likelihood scores of tree(s) in memory:
---------------------------------------
  11464 characters are excluded
  3799 characters are included
  Likelihood settings:
    Current model:
                             Data type = nucleotide
                    Substitution types = 6 (restricted to 5 distinct rates)
                       6ST rate matrix = estimated
               6ST rate classification = a:AC b:AG,CT c:AT d:CG e:GT
                     State frequencies = equal
        Proportion of invariable sites = estimated
               Rates at variable sites = gamma, shape=estimated (4 categories [mean])
                  Model correspondence = SYM+I+G

    Number of distinct data patterns under this model = 1190
    Molecular clock not enforced
    Starting branch lengths obtained using Rogers-Swofford approximation method
    Branch-length optimization = one-dimensional Newton-Raphson with pass limit=20, tolerance=1e-07
    Multidimensional optimizer = Praxis (tol=0.0001)
    Likelihood calculations performed in single precision
    Vector processing enabled
    Conditional-likelihood rescaling threshold = 1e-20
    Using 1 thread on 2 physical (4 logical) processors

Tree             1
------------------
-ln L     7098.140
Rate matrix R:
  AC       5.64380
  AG      49.01340
  AT       2.88782
  CG       3.59718
  CT      49.01340
  GT       1.00000
Shape     infinity
P_inv     0.867140

Time used to compute likelihoods = 12.35 sec (CPU time = 12.32 sec)

Tree scores (and parameter estimates) written to file: ~/Desktop/PhD/EB_Paper_2/ALIGNMENTS/ModelTest/OCT17/model.scores

** Model 45 of 56 * Calculating TVM **

Likelihood scores of tree(s) in memory:
---------------------------------------
  11464 characters are excluded
  3799 characters are included
  Likelihood settings:
    Current model:
                             Data type = nucleotide
                    Substitution types = 6 (restricted to 5 distinct rates)
                       6ST rate matrix = estimated
               6ST rate classification = a:AC b:AG,CT c:AT d:CG e:GT
                     State frequencies = estimated
        Proportion of invariable sites = none
               Rates at variable sites = equal
                  Model correspondence = GTR

    Number of distinct data patterns under this model = 1190
    Molecular clock not enforced
    Starting branch lengths obtained using Rogers-Swofford approximation method
    Branch-length optimization = one-dimensional Newton-Raphson with pass limit=20, tolerance=1e-07
    Multidimensional optimizer = Praxis (tol=0.0001)
    Likelihood calculations performed in single precision
    Vector processing enabled
    Conditional-likelihood rescaling threshold = 1e-20
    Using 1 thread on 2 physical (4 logical) processors

Tree             1
------------------
-ln L     6818.321
Base frequencies:
  A       0.182305
  C       0.282323
  G       0.130720
  T       0.404652
Rate matrix R:
  AC       5.29577
  AG      30.44979
  AT       1.96808
  CG       4.39520
  CT      30.44979
  GT       1.00000

Time used to compute likelihoods = 1.27 sec (CPU time = 1.27 sec)

Tree scores (and parameter estimates) written to file: ~/Desktop/PhD/EB_Paper_2/ALIGNMENTS/ModelTest/OCT17/model.scores

** Model 46 of 56 * Calculating TVM+I **

Likelihood scores of tree(s) in memory:
---------------------------------------
  11464 characters are excluded
  3799 characters are included
  Likelihood settings:
    Current model:
                             Data type = nucleotide
                    Substitution types = 6 (restricted to 5 distinct rates)
                       6ST rate matrix = estimated
               6ST rate classification = a:AC b:AG,CT c:AT d:CG e:GT
                     State frequencies = estimated
        Proportion of invariable sites = estimated
               Rates at variable sites = equal
                  Model correspondence = GTR+I

    Number of distinct data patterns under this model = 1190
    Molecular clock not enforced
    Starting branch lengths obtained using Rogers-Swofford approximation method
    Branch-length optimization = one-dimensional Newton-Raphson with pass limit=20, tolerance=1e-07
    Multidimensional optimizer = Praxis (tol=0.0001)
    Likelihood calculations performed in single precision
    Vector processing enabled
    Conditional-likelihood rescaling threshold = 1e-20
    Using 1 thread on 2 physical (4 logical) processors

Tree             1
------------------
-ln L     6753.271
Base frequencies:
  A       0.182845
  C       0.284132
  G       0.129900
  T       0.403122
Rate matrix R:
  AC       4.96533
  AG      34.06045
  AT       2.01771
  CG       4.57562
  CT      34.06045
  GT       1.00000
P_inv     0.855023

Time used to compute likelihoods = 1.83 sec (CPU time = 1.83 sec)

Tree scores (and parameter estimates) written to file: ~/Desktop/PhD/EB_Paper_2/ALIGNMENTS/ModelTest/OCT17/model.scores

** Model 47 of 56 * Calculating TVM+G **

Likelihood scores of tree(s) in memory:
---------------------------------------
  11464 characters are excluded
  3799 characters are included
  Likelihood settings:
    Current model:
                             Data type = nucleotide
                    Substitution types = 6 (restricted to 5 distinct rates)
                       6ST rate matrix = estimated
               6ST rate classification = a:AC b:AG,CT c:AT d:CG e:GT
                     State frequencies = estimated
        Proportion of invariable sites = none
               Rates at variable sites = gamma, shape=estimated (4 categories [mean])
                  Model correspondence = GTR+G

    Number of distinct data patterns under this model = 1190
    Molecular clock not enforced
    Starting branch lengths obtained using Rogers-Swofford approximation method
    Branch-length optimization = one-dimensional Newton-Raphson with pass limit=20, tolerance=1e-07
    Multidimensional optimizer = Praxis (tol=0.0001)
    Likelihood calculations performed in single precision
    Vector processing enabled
    Conditional-likelihood rescaling threshold = 1e-20
    Using 1 thread on 2 physical (4 logical) processors

Tree             1
------------------
-ln L     6761.889
Base frequencies:
  A       0.182552
  C       0.282891
  G       0.130243
  T       0.404315
Rate matrix R:
  AC       5.18174
  AG      32.44893
  AT       1.98043
  CG       4.52215
  CT      32.44893
  GT       1.00000
Shape     0.028771

Time used to compute likelihoods = 6.56 sec (CPU time = 6.55 sec)

Tree scores (and parameter estimates) written to file: ~/Desktop/PhD/EB_Paper_2/ALIGNMENTS/ModelTest/OCT17/model.scores

** Model 48 of 56 * Calculating TVM+I+G **

Likelihood scores of tree(s) in memory:
---------------------------------------
  11464 characters are excluded
  3799 characters are included
  Likelihood settings:
    Current model:
                             Data type = nucleotide
                    Substitution types = 6 (restricted to 5 distinct rates)
                       6ST rate matrix = estimated
               6ST rate classification = a:AC b:AG,CT c:AT d:CG e:GT
                     State frequencies = estimated
        Proportion of invariable sites = estimated
               Rates at variable sites = gamma, shape=estimated (4 categories [mean])
                  Model correspondence = GTR+I+G

    Number of distinct data patterns under this model = 1190
    Molecular clock not enforced
    Starting branch lengths obtained using Rogers-Swofford approximation method
    Branch-length optimization = one-dimensional Newton-Raphson with pass limit=20, tolerance=1e-07
    Multidimensional optimizer = Praxis (tol=0.0001)
    Likelihood calculations performed in single precision
    Vector processing enabled
    Conditional-likelihood rescaling threshold = 1e-20
    Using 1 thread on 2 physical (4 logical) processors

Tree             1
------------------
-ln L     6753.271
Base frequencies:
  A       0.182847
  C       0.284189
  G       0.129872
  T       0.403091
Rate matrix R:
  AC       4.95779
  AG      33.99701
  AT       2.02091
  CG       4.57438
  CT      33.99701
  GT       1.00000
Shape     infinity
P_inv     0.855083

Time used to compute likelihoods = 25.58 sec (CPU time = 25.54 sec)

Tree scores (and parameter estimates) written to file: ~/Desktop/PhD/EB_Paper_2/ALIGNMENTS/ModelTest/OCT17/model.scores

** Model 49 of 56 * Calculating SYM **

Likelihood scores of tree(s) in memory:
---------------------------------------
  11464 characters are excluded
  3799 characters are included
  Likelihood settings:
    Current model:
                             Data type = nucleotide
                    Substitution types = 6
                       6ST rate matrix = estimated
               6ST rate classification = unrestricted
                     State frequencies = equal
        Proportion of invariable sites = none
               Rates at variable sites = equal
                  Model correspondence = SYM

    Number of distinct data patterns under this model = 1190
    Molecular clock not enforced
    Starting branch lengths obtained using Rogers-Swofford approximation method
    Branch-length optimization = one-dimensional Newton-Raphson with pass limit=20, tolerance=1e-07
    Multidimensional optimizer = Praxis (tol=0.0001)
    Likelihood calculations performed in single precision
    Vector processing enabled
    Conditional-likelihood rescaling threshold = 1e-20
    Using 1 thread on 2 physical (4 logical) processors

Tree             1
------------------
-ln L     7159.779
Rate matrix R:
  AC       6.01692
  AG      28.28520
  AT       2.57581
  CG       3.88245
  CT      49.70103
  GT       1.00000

Time used to compute likelihoods = 1.13 sec (CPU time = 1.13 sec)

Tree scores (and parameter estimates) written to file: ~/Desktop/PhD/EB_Paper_2/ALIGNMENTS/ModelTest/OCT17/model.scores

** Model 50 of 56 * Calculating SYM+I **

Likelihood scores of tree(s) in memory:
---------------------------------------
  11464 characters are excluded
  3799 characters are included
  Likelihood settings:
    Current model:
                             Data type = nucleotide
                    Substitution types = 6
                       6ST rate matrix = estimated
               6ST rate classification = unrestricted
                     State frequencies = equal
        Proportion of invariable sites = estimated
               Rates at variable sites = equal
                  Model correspondence = SYM+I

    Number of distinct data patterns under this model = 1190
    Molecular clock not enforced
    Starting branch lengths obtained using Rogers-Swofford approximation method
    Branch-length optimization = one-dimensional Newton-Raphson with pass limit=20, tolerance=1e-07
    Multidimensional optimizer = Praxis (tol=0.0001)
    Likelihood calculations performed in single precision
    Vector processing enabled
    Conditional-likelihood rescaling threshold = 1e-20
    Using 1 thread on 2 physical (4 logical) processors

Tree             1
------------------
-ln L     7092.758
Rate matrix R:
  AC       5.43261
  AG      30.37311
  AT       2.77970
  CG       3.58688
  CT      55.48075
  GT       1.00000
P_inv     0.861774

Time used to compute likelihoods = 1.44 sec (CPU time = 1.43 sec)

Tree scores (and parameter estimates) written to file: ~/Desktop/PhD/EB_Paper_2/ALIGNMENTS/ModelTest/OCT17/model.scores

** Model 51 of 56 * Calculating SYM+G **

Likelihood scores of tree(s) in memory:
---------------------------------------
  11464 characters are excluded
  3799 characters are included
  Likelihood settings:
    Current model:
                             Data type = nucleotide
                    Substitution types = 6
                       6ST rate matrix = estimated
               6ST rate classification = unrestricted
                     State frequencies = equal
        Proportion of invariable sites = none
               Rates at variable sites = gamma, shape=estimated (4 categories [mean])
                  Model correspondence = SYM+G

    Number of distinct data patterns under this model = 1190
    Molecular clock not enforced
    Starting branch lengths obtained using Rogers-Swofford approximation method
    Branch-length optimization = one-dimensional Newton-Raphson with pass limit=20, tolerance=1e-07
    Multidimensional optimizer = Praxis (tol=0.0001)
    Likelihood calculations performed in single precision
    Vector processing enabled
    Conditional-likelihood rescaling threshold = 1e-20
    Using 1 thread on 2 physical (4 logical) processors

Tree             1
------------------
-ln L     7102.700
Rate matrix R:
  AC       5.74274
  AG      28.84083
  AT       2.66385
  CG       3.74605
  CT      52.59947
  GT       1.00000
Shape     0.027028

Time used to compute likelihoods = 11.75 sec (CPU time = 11.74 sec)

Tree scores (and parameter estimates) written to file: ~/Desktop/PhD/EB_Paper_2/ALIGNMENTS/ModelTest/OCT17/model.scores

** Model 52 of 56 * Calculating SYM+I+G **

Likelihood scores of tree(s) in memory:
---------------------------------------
  11464 characters are excluded
  3799 characters are included
  Likelihood settings:
    Current model:
                             Data type = nucleotide
                    Substitution types = 6
                       6ST rate matrix = estimated
               6ST rate classification = unrestricted
                     State frequencies = equal
        Proportion of invariable sites = estimated
               Rates at variable sites = gamma, shape=estimated (4 categories [mean])
                  Model correspondence = SYM+I+G

    Number of distinct data patterns under this model = 1190
    Molecular clock not enforced
    Starting branch lengths obtained using Rogers-Swofford approximation method
    Branch-length optimization = one-dimensional Newton-Raphson with pass limit=20, tolerance=1e-07
    Multidimensional optimizer = Praxis (tol=0.0001)
    Likelihood calculations performed in single precision
    Vector processing enabled
    Conditional-likelihood rescaling threshold = 1e-20
    Using 1 thread on 2 physical (4 logical) processors

Tree             1
------------------
-ln L     7092.758
Rate matrix R:
  AC       5.44361
  AG      30.45982
  AT       2.77908
  CG       3.57835
  CT      55.50157
  GT       1.00000
Shape     infinity
P_inv     0.861797

Time used to compute likelihoods = 22.89 sec (CPU time = 22.86 sec)

Tree scores (and parameter estimates) written to file: ~/Desktop/PhD/EB_Paper_2/ALIGNMENTS/ModelTest/OCT17/model.scores

** Model 53 of 56 * Calculating GTR **

Likelihood scores of tree(s) in memory:
---------------------------------------
  11464 characters are excluded
  3799 characters are included
  Likelihood settings:
    Current model:
                             Data type = nucleotide
                    Substitution types = 6
                       6ST rate matrix = estimated
               6ST rate classification = unrestricted
                     State frequencies = estimated
        Proportion of invariable sites = none
               Rates at variable sites = equal
                  Model correspondence = GTR

    Number of distinct data patterns under this model = 1190
    Molecular clock not enforced
    Starting branch lengths obtained using Rogers-Swofford approximation method
    Branch-length optimization = one-dimensional Newton-Raphson with pass limit=20, tolerance=1e-07
    Multidimensional optimizer = Praxis (tol=0.0001)
    Likelihood calculations performed in single precision
    Vector processing enabled
    Conditional-likelihood rescaling threshold = 1e-20
    Using 1 thread on 2 physical (4 logical) processors

Tree             1
------------------
-ln L     6817.343
Base frequencies:
  A       0.181288
  C       0.283316
  G       0.129656
  T       0.405740
Rate matrix R:
  AC       5.32724
  AG      36.88410
  AT       1.97182
  CG       4.38974
  CT      29.24497
  GT       1.00000

Time used to compute likelihoods = 1.32 sec (CPU time = 1.33 sec)

Tree scores (and parameter estimates) written to file: ~/Desktop/PhD/EB_Paper_2/ALIGNMENTS/ModelTest/OCT17/model.scores

** Model 54 of 56 * Calculating GTR+I�**

Likelihood scores of tree(s) in memory:
---------------------------------------
  11464 characters are excluded
  3799 characters are included
  Likelihood settings:
    Current model:
                             Data type = nucleotide
                    Substitution types = 6
                       6ST rate matrix = estimated
               6ST rate classification = unrestricted
                     State frequencies = estimated
        Proportion of invariable sites = estimated
               Rates at variable sites = equal
                  Model correspondence = GTR+I

    Number of distinct data patterns under this model = 1190
    Molecular clock not enforced
    Starting branch lengths obtained using Rogers-Swofford approximation method
    Branch-length optimization = one-dimensional Newton-Raphson with pass limit=20, tolerance=1e-07
    Multidimensional optimizer = Praxis (tol=0.0001)
    Likelihood calculations performed in single precision
    Vector processing enabled
    Conditional-likelihood rescaling threshold = 1e-20
    Using 1 thread on 2 physical (4 logical) processors

Tree             1
------------------
-ln L     6752.203
Base frequencies:
  A       0.181970
  C       0.285131
  G       0.128681
  T       0.404218
Rate matrix R:
  AC       4.88381
  AG      41.61812
  AT       2.00465
  CG       4.55357
  CT      31.36630
  GT       1.00000
P_inv     0.856743

Time used to compute likelihoods = 1.81 sec (CPU time = 1.80 sec)

Tree scores (and parameter estimates) written to file: ~/Desktop/PhD/EB_Paper_2/ALIGNMENTS/ModelTest/OCT17/model.scores

** Model 55 of 56 * Calculating GTR+G **

Likelihood scores of tree(s) in memory:
---------------------------------------
  11464 characters are excluded
  3799 characters are included
  Likelihood settings:
    Current model:
                             Data type = nucleotide
                    Substitution types = 6
                       6ST rate matrix = estimated
               6ST rate classification = unrestricted
                     State frequencies = estimated
        Proportion of invariable sites = none
               Rates at variable sites = gamma, shape=estimated (4 categories [mean])
                  Model correspondence = GTR+G

    Number of distinct data patterns under this model = 1190
    Molecular clock not enforced
    Starting branch lengths obtained using Rogers-Swofford approximation method
    Branch-length optimization = one-dimensional Newton-Raphson with pass limit=20, tolerance=1e-07
    Multidimensional optimizer = Praxis (tol=0.0001)
    Likelihood calculations performed in single precision
    Vector processing enabled
    Conditional-likelihood rescaling threshold = 1e-20
    Using 1 thread on 2 physical (4 logical) processors

Tree             1
------------------
-ln L     6761.027
Base frequencies:
  A       0.181628
  C       0.283833
  G       0.129171
  T       0.405368
Rate matrix R:
  AC       5.16289
  AG      38.84773
  AT       1.96677
  CG       4.51638
  CT      30.60262
  GT       1.00000
Shape     0.027271

Time used to compute likelihoods = 5.88 sec (CPU time = 5.87 sec)

Tree scores (and parameter estimates) written to file: ~/Desktop/PhD/EB_Paper_2/ALIGNMENTS/ModelTest/OCT17/model.scores

** Model 56 of 56 * Calculating GTR+I+G **

Likelihood scores of tree(s) in memory:
---------------------------------------
  11464 characters are excluded
  3799 characters are included
  Likelihood settings:
    Current model:
                             Data type = nucleotide
                    Substitution types = 6
                       6ST rate matrix = estimated
               6ST rate classification = unrestricted
                     State frequencies = estimated
        Proportion of invariable sites = estimated
               Rates at variable sites = gamma, shape=estimated (4 categories [mean])
                  Model correspondence = GTR+I+G

    Number of distinct data patterns under this model = 1190
    Molecular clock not enforced
    Starting branch lengths obtained using Rogers-Swofford approximation method
    Branch-length optimization = one-dimensional Newton-Raphson with pass limit=20, tolerance=1e-07
    Multidimensional optimizer = Praxis (tol=0.0001)
    Likelihood calculations performed in single precision
    Vector processing enabled
    Conditional-likelihood rescaling threshold = 1e-20
    Using 1 thread on 2 physical (4 logical) processors

Tree             1
------------------
-ln L     6752.205
Base frequencies:
  A       0.182081
  C       0.285244
  G       0.128702
  T       0.403973
Rate matrix R:
  AC       4.80003
  AG      40.76821
  AT       1.97512
  CG       4.50240
  CT      30.96164
  GT       1.00000
Shape     infinity
P_inv     0.856576

Time used to compute likelihoods = 28.91 sec (CPU time = 28.83 sec)

Tree scores (and parameter estimates) written to file: ~/Desktop/PhD/EB_Paper_2/ALIGNMENTS/ModelTest/OCT17/model.scores
