# Supplementary material for: Molecular exploration of fossil eggshell uncovers hidden lineage of giant extinct bird
Source: Nat Commun. 2023 Feb 28;14:914. doi: 10.1038/s41467-023-36405-3 (PMC9974994; doi:10.1038/s41467-023-36405-3)
Supplement: Supplementary file 10 — Supplementary Data 10 [file 41467_2023_36405_MOESM10_ESM.zip › Supplementary Data 10 Genetic_data_minus_filtered_reads/5_Phylogeny_generation/ModelTest/stems_model.scores]

Tree	-lnL
1	4195.91066729
Tree	-lnL	pinv
1	4142.80770666	0.82087365
Tree	-lnL	shape
1	4146.20745668	0.026131
Tree	-lnL	pinv	shape
1	4142.80772635	0.28412479	0.011989
Tree	-lnL	piA	piC	piG	piT
1	4195.03705670	0.24026978	0.24647180	0.25464990	0.25860853
Tree	-lnL	piA	piC	piG	piT	pinv
1	4141.97646221	0.24071644	0.24652575	0.25374379	0.25901402	0.82085452
Tree	-lnL	piA	piC	piG	piT	shape
1	4145.36086398	0.24054936	0.24648083	0.25406593	0.25890388	0.009890
Tree	-lnL	piA	piC	piG	piT	pinv	shape
1	4141.97705134	0.24072917	0.24649510	0.25376504	0.25901068	0.28481802	0.043800
Tree	-lnL	ti/tv
1	4025.06227119	12.17266624
Tree	-lnL	ti/tv	pinv
1	3963.29456887	14.37784650	0.84387033
Tree	-lnL	ti/tv	shape
1	3970.21782379	13.26150748	0.012360
Tree	-lnL	ti/tv	pinv	shape
1	3963.29460759	14.38242988	0.39289617	0.079143
Tree	-lnL	piA	piC	piG	piT	ti/tv
1	4024.10511553	0.23991482	0.24609471	0.25505549	0.25893497	12.20107513
Tree	-lnL	piA	piC	piG	piT	ti/tv	pinv
1	3962.59083844	0.24291705	0.24457567	0.25395544	0.25855184	14.34145808	0.84337274
Tree	-lnL	piA	piC	piG	piT	ti/tv	shape
1	3969.40855304	0.24152889	0.24525466	0.25440853	0.25880792	13.27682555	0.014014
Tree	-lnL	piA	piC	piG	piT	ti/tv	pinv	shape
1	3962.59108902	0.24294335	0.24453371	0.25398079	0.25854215	14.35548742	0.37656184	0.051998
Tree	-lnL	rAC	rAG	rAT	rCG	rCT	rGT
1	4024.00102511	1.00000000	21.86999844	1.00000000	1.00000000	26.87935157	1.00000000
Tree	-lnL	rAC	rAG	rAT	rCG	rCT	rGT	pinv
1	3962.77168348	1.00000000	25.91052603	1.00000000	1.00000000	31.30991755	1.00000000	0.84213771
Tree	-lnL	rAC	rAG	rAT	rCG	rCT	rGT	shape
1	3969.37404915	1.00000000	23.63684011	1.00000000	1.00000000	29.44882361	1.00000000	0.008474
Tree	-lnL	rAC	rAG	rAT	rCG	rCT	rGT	pinv	shape
1	3962.77076324	1.00000000	26.02095481	1.00000000	1.00000000	31.46549668	1.00000000	0.39259439	0.086860
Tree	-lnL	piA	piC	piG	piT	rAC	rAG	rAT	rCG	rCT	rGT
1	4023.16627255	0.24233462	0.24369737	0.25749461	0.25647339	1.00000000	21.87269860	1.00000000	1.00000000	26.84728858	1.00000000
Tree	-lnL	piA	piC	piG	piT	rAC	rAG	rAT	rCG	rCT	rGT	pinv
1	3962.08667536	0.24412719	0.24319955	0.25555551	0.25711775	1.00000000	25.84130801	1.00000000	1.00000000	31.30151398	1.00000000	0.84181797
Tree	-lnL	piA	piC	piG	piT	rAC	rAG	rAT	rCG	rCT	rGT	shape
1	3968.61871403	0.24325682	0.24326631	0.25646558	0.25701129	1.00000000	23.62084535	1.00000000	1.00000000	29.46637066	1.00000000	0.008787
Tree	-lnL	piA	piC	piG	piT	rAC	rAG	rAT	rCG	rCT	rGT	pinv	shape
1	3962.08704469	0.24412278	0.24319526	0.25556099	0.25712097	1.00000000	25.91013468	1.00000000	1.00000000	31.35988179	1.00000000	0.37307696	0.059983
Tree	-lnL	rAC	rAG	rAT	rCG	rCT	rGT
1	4024.33050628	1.00000000	18.48846273	0.51533585	0.51533585	18.48846273	1.00000000
Tree	-lnL	rAC	rAG	rAT	rCG	rCT	rGT	pinv
1	3962.47977982	1.00000000	20.98817903	0.45889767	0.45889767	20.98817903	1.00000000	0.84391833
Tree	-lnL	rAC	rAG	rAT	rCG	rCT	rGT	shape
1	3969.42516346	1.00000000	19.63438899	0.47832027	0.47832027	19.63438899	1.00000000	0.006745
Tree	-lnL	rAC	rAG	rAT	rCG	rCT	rGT	pinv	shape
1	3962.47782264	1.00000000	20.99432716	0.45792075	0.45792075	20.99432716	1.00000000	0.40350610	0.091602
Tree	-lnL	piA	piC	piG	piT	rAC	rAG	rAT	rCG	rCT	rGT
1	4023.37528842	0.24000344	0.24622089	0.25495110	0.25882458	1.00000000	18.44818785	0.51292991	0.51292991	18.44818785	1.00000000
Tree	-lnL	piA	piC	piG	piT	rAC	rAG	rAT	rCG	rCT	rGT	pinv
1	3961.77950919	0.24305209	0.24455134	0.25386965	0.25852692	1.00000000	20.96065846	0.45908287	0.45908287	20.96065846	1.00000000	0.84355192
Tree	-lnL	piA	piC	piG	piT	rAC	rAG	rAT	rCG	rCT	rGT	shape
1	3968.62104279	0.24156299	0.24520785	0.25443246	0.25879670	1.00000000	19.65289967	0.47890247	0.47890247	19.65289967	1.00000000	0.019941
Tree	-lnL	piA	piC	piG	piT	rAC	rAG	rAT	rCG	rCT	rGT	pinv	shape
1	3961.77989291	0.24300872	0.24449208	0.25389496	0.25860424	1.00000000	20.95903411	0.45863055	0.45863055	20.95903411	1.00000000	0.84335414	infinity
Tree	-lnL	rAC	rAG	rAT	rCG	rCT	rGT
1	4023.27481913	1.00000000	16.56951152	0.51559330	0.51559330	20.36186802	1.00000000
Tree	-lnL	rAC	rAG	rAT	rCG	rCT	rGT	pinv
1	3961.96855167	1.00000000	18.90547678	0.45927049	0.45927049	22.82146896	1.00000000	0.84199744
Tree	-lnL	rAC	rAG	rAT	rCG	rCT	rGT	shape
1	3968.59363095	1.00000000	17.56457867	0.48189759	0.48189759	21.85898336	1.00000000	0.022987
Tree	-lnL	rAC	rAG	rAT	rCG	rCT	rGT	pinv	shape
1	3961.82212376	1.00000000	18.97551177	0.45774580	0.45774580	23.06791688	1.00000000	0.82282860	4.524391
Tree	-lnL	piA	piC	piG	piT	rAC	rAG	rAT	rCG	rCT	rGT
1	4022.43653250	0.24229355	0.24374379	0.25742512	0.25653754	1.00000000	16.61526493	0.51440567	0.51440567	20.39200753	1.00000000
Tree	-lnL	piA	piC	piG	piT	rAC	rAG	rAT	rCG	rCT	rGT	pinv
1	3961.28715188	0.24429940	0.24317132	0.25543441	0.25709486	1.00000000	18.91532315	0.46223267	0.46223267	22.95112874	1.00000000	0.84196353
Tree	-lnL	piA	piC	piG	piT	rAC	rAG	rAT	rCG	rCT	rGT	shape
1	3967.84206265	0.24328964	0.24330922	0.25642042	0.25698072	1.00000000	17.56203111	0.48331750	0.48331750	21.88232293	1.00000000	0.022583
Tree	-lnL	piA	piC	piG	piT	rAC	rAG	rAT	rCG	rCT	rGT	pinv	shape
1	3961.16420273	0.24423151	0.24331212	0.25546261	0.25699377	1.00000000	18.95306441	0.45789140	0.45789140	23.07125186	1.00000000	0.82438009	5.017140
Tree	-lnL	rAC	rAG	rAT	rCG	rCT	rGT
1	4023.77313511	1.91992930	26.51215162	0.78274967	0.65772456	26.51215162	1.00000000
Tree	-lnL	rAC	rAG	rAT	rCG	rCT	rGT	pinv
1	3962.23269534	1.57961294	27.05037934	0.54997194	0.66391491	27.05037934	1.00000000	0.84377768
Tree	-lnL	rAC	rAG	rAT	rCG	rCT	rGT	shape
1	3969.06696089	1.72386650	26.65100887	0.64664329	0.64102546	26.65100887	1.00000000	0.023862
Tree	-lnL	rAC	rAG	rAT	rCG	rCT	rGT	pinv	shape
1	3962.23189196	1.54466529	26.74534628	0.54039025	0.62782783	26.74534628	1.00000000	0.39505816	0.084043
Tree	-lnL	piA	piC	piG	piT	rAC	rAG	rAT	rCG	rCT	rGT
1	4022.71473223	0.23945187	0.24569811	0.25560634	0.25924368	2.05180193	27.32486832	0.81546726	0.67337661	27.32486832	1.00000000
Tree	-lnL	piA	piC	piG	piT	rAC	rAG	rAT	rCG	rCT	rGT	pinv
1	3961.44313726	0.24261394	0.24410553	0.25428601	0.25899452	1.67601387	27.87135730	0.56846922	0.65879400	27.87135730	1.00000000	0.84297457
Tree	-lnL	piA	piC	piG	piT	rAC	rAG	rAT	rCG	rCT	rGT	shape
1	3968.15566142	0.24106667	0.24471535	0.25499655	0.25922143	1.85505727	27.63653093	0.67922967	0.66420624	27.63653093	1.00000000	0.023990
Tree	-lnL	piA	piC	piG	piT	rAC	rAG	rAT	rCG	rCT	rGT	pinv	shape
1	3961.44315808	0.24263111	0.24410798	0.25428478	0.25897614	1.67555630	27.85369907	0.56746904	0.65875439	27.85369907	1.00000000	0.84296187	infinity
Tree	-lnL	rAC	rAG	rAT	rCG	rCT	rGT
1	4022.71475322	1.94000489	23.78863446	0.78201238	0.65246219	29.23352498	1.00000000
Tree	-lnL	rAC	rAG	rAT	rCG	rCT	rGT	pinv
1	3961.71220092	1.56697669	24.37689208	0.55561350	0.63571790	29.43747650	1.00000000	0.84172719
Tree	-lnL	rAC	rAG	rAT	rCG	rCT	rGT	shape
1	3968.22713217	1.73295054	23.81896735	0.65680810	0.64244772	29.69824780	1.00000000	0.010882
Tree	-lnL	rAC	rAG	rAT	rCG	rCT	rGT	pinv	shape
1	3961.71270842	1.56923370	24.38506273	0.56183452	0.63410813	29.47093796	1.00000000	0.38323463	0.078468
Tree	-lnL	piA	piC	piG	piT	rAC	rAG	rAT	rCG	rCT	rGT
1	4021.76910049	0.24172838	0.24344264	0.25791517	0.25691381	2.03961240	24.43120347	0.80401718	0.66865126	29.96179440	1.00000000
Tree	-lnL	piA	piC	piG	piT	rAC	rAG	rAT	rCG	rCT	rGT	pinv
1	3960.93985401	0.24379661	0.24276436	0.25588458	0.25755445	1.69620967	25.29493254	0.57771139	0.65777369	30.64727390	1.00000000	0.84131598
Tree	-lnL	piA	piC	piG	piT	rAC	rAG	rAT	rCG	rCT	rGT	shape
1	3967.36631996	0.24279768	0.24287870	0.25691258	0.25741104	1.88373546	24.99575660	0.69339272	0.67180178	31.12360741	1.00000000	0.009828
Tree	-lnL	piA	piC	piG	piT	rAC	rAG	rAT	rCG	rCT	rGT	pinv	shape
1	3960.93978593	0.24373318	0.24270288	0.25595876	0.25760519	1.69798079	25.34136336	0.58220871	0.65902395	30.67319025	1.00000000	0.84132148	infinity
