# Supplementary material for: Molecular exploration of fossil eggshell uncovers hidden lineage of giant extinct bird
Source: Nat Commun. 2023 Feb 28;14:914. doi: 10.1038/s41467-023-36405-3 (PMC9974994; doi:10.1038/s41467-023-36405-3)
Supplement: Supplementary file 10 — Supplementary Data 10 [file 41467_2023_36405_MOESM10_ESM.zip › Supplementary Data 10 Genetic_data_minus_filtered_reads/5_Phylogeny_generation/ModelTest/m2.modeltest]

Testing models of evolution - Modeltest 3.7
(c) Copyright, 1998-2005 David Posada  (dposada@uvigo.es)
Facultad de Biologia, Universidad de Vigo,
Campus Universitario, 36310 Vigo, Spain
_______________________________________________________________
Wed Nov  8 10:32:14 2017
OS = Windows

Input format: PAUP* scores file 


Run settings:
  Using the AICc correction
    sample size = 3798
  Using branch lengths as parameters
    number of taxa = 34 (65 branch lengths) have been estimated
  Including all models in model-averaging calculations


---------------------------------------------------------------
*                                                             *
*         HIERARCHICAL LIKELIHOD RATIO TESTS (hLRTs)          *
*                                                             *
---------------------------------------------------------------

Confidence level = 0.01

 Equal base frequencies
   Null model = JC       			  -lnL0 = 7346.4189
   Alternative model = F81      	  -lnL1 = 6960.5225
   2(lnL1-lnL0) =  771.7930		      df = 3 
   P-value = <0.000001
 Ti=Tv
   Null model = F81      			  -lnL0 = 6960.5225
   Alternative model = HKY      	  -lnL1 = 6824.1592
   2(lnL1-lnL0) =  272.7266		      df = 1 
   P-value = <0.000001
 Equal Ti rates
   Null model = HKY      			  -lnL0 = 6824.1592
   Alternative model = TrN      	  -lnL1 = 1.0000
   2(lnL1-lnL0) = 13646.3184		      df = 1 
   P-value = <0.000001
 Equal Tv rates
   Null model = TrN      			  -lnL0 = 1.0000
   Alternative model = TIM      	  -lnL1 = 1.0000
   2(lnL1-lnL0) =    0.0000		      df = 1 
   P-value = >0.999999
 Equal rates among sites
   Null model = TrN      			  -lnL0 = 1.0000
   Alternative model = TrN+G    	  -lnL1 = 1.0000
   2(lnL1-lnL0) =    0.0000		      df = 1 
   Using mixed chi-square distribution
   P-value = >0.999999
 No Invariable sites
   Null model = TrN      			  -lnL0 = 1.0000
   Alternative model = TrN+I    	  -lnL1 = 1.0000
   2(lnL1-lnL0) =    0.0000		      df = 1 
   Using mixed chi-square distribution
   P-value = >0.999999

 Model selected: TrN
  -lnL  =	 1.0000
   K    =	70
   Base frequencies: 
     freqA = 	 0.8648
     freqC = 	999.9990
     freqG = 	 1.0000
     freqT = 	-1000.8638
   Substitution model: 
     Rate matrix
     R(a) [A-C] = 	 0.1816
     R(b) [A-G] = 	 0.2846
     R(c) [A-T] = 	 0.1292
     R(d) [C-G] = 	 0.4045
     R(e) [C-T] = 	 1.0000
     R(f) [G-T] = 	 1.0000
   Among-site rate variation
     Proportion of invariable sites = 0
     Variable sites (G)
      Equal rates for all sites


--

PAUP* Commands Block: If you want to implement the previous estimates as likelihod settings in PAUP*, attach the next block of commands after the data in your PAUP file:


[!
Likelihood settings from best-fit model (TrN) selected by hLRT in Modeltest 3.7 on Wed Nov  8 10:32:14 2017
]

BEGIN PAUP;
Lset  Base=(0.8648 999.9990 1.0000)  Nst=6  Rmat=(0.1816 0.2846 0.1292 0.4045 1.0000)  Rates=equal  Pinvar=0;
END;

--


---------------------------------------------------------------
*                                                             *
*        CORRECTED AKAIKE INFORMATION CRITERION (AICc)        *
*                                                             *
---------------------------------------------------------------


 Model selected: TIMef
  -lnL  =	 0.0133
   K    =	68
   AICc =	138.5431

   Base frequencies: 
     Equal frequencies
   Substitution model: 
     Rate matrix
     R(a) [A-C] = 	 1.0000
     R(b) [A-G] = 	6757.7905
     R(c) [A-T] = 	 0.1832
     R(d) [C-G] = 	 0.2855
     R(e) [C-T] = 	 0.1296
     R(f) [G-T] = 	 1.0000
   Among-site rate variation
     Proportion of invariable sites = 0
     Variable sites (G)
      Equal rates for all sites


--

PAUP* Commands Block: If you want to implement the previous estimates as likelihod settings in PAUP*, attach the next block of commands after the data in your PAUP file:


[!
Likelihood settings from best-fit model (TIMef) selected by AICc in Modeltest 3.7 on Wed Nov  8 10:32:14 2017
]

BEGIN PAUP;
Lset  Base=equal  Nst=6  Rmat=(1.0000 6757.7905 0.1832 0.2855 0.1296)  Rates=equal  Pinvar=0;
END;

--


 * MODEL SELECTION UNCERTAINTY : Akaike Weights

Model             -lnL   K        AICc      delta     weight  cumWeight
-----------------------------------------------------------------------
TIMef     	    0.0133	68	  138.5431	   0.0000	  0.2561	 0.2561
TrNef+G   	    0.8648	68	  140.2460	   1.7029	  0.1093	 0.3654
TrNef+I   	    1.0000	68	  140.5165	   1.9734	  0.0955	 0.4609
K81+I     	    1.0000	68	  140.5165	   1.9734	  0.0955	 0.5564
K81+G     	    1.0000	68	  140.5165	   1.9734	  0.0955	 0.6519
TVMef     	    0.1288	69	  140.8489	   2.3057	  0.0809	 0.7328
K81+I+G   	    0.8701	69	  142.3315	   3.7883	  0.0385	 0.7713
TrNef+I+G 	    1.0000	69	  142.5912	   4.0481	  0.0338	 0.8051
TIMef+I   	    1.0000	69	  142.5912	   4.0481	  0.0338	 0.8390
TIMef+G   	    1.0000	69	  142.5912	   4.0481	  0.0338	 0.8728
K81uf     	    0.0171	70	  142.7012	   4.1581	  0.0320	 0.9049
TrN       	    1.0000	70	  144.6670	   6.1239	  0.0120	 0.9168
TIMef+I+G 	    1.0000	70	  144.6670	   6.1239	  0.0120	 0.9288
TVMef+I   	    1.0000	70	  144.6670	   6.1239	  0.0120	 0.9408
TVMef+G   	    1.0000	70	  144.6670	   6.1239	  0.0120	 0.9528
SYM+I     	    0.2829	71	  145.3097	   6.7666	  0.0087	 0.9615
TrN+I     	    1.0000	71	  146.7440	   8.2008	  0.0042	 0.9657
TrN+G     	    1.0000	71	  146.7440	   8.2008	  0.0042	 0.9700
K81uf+I   	    1.0000	71	  146.7440	   8.2008	  0.0042	 0.9742
K81uf+G   	    1.0000	71	  146.7440	   8.2008	  0.0042	 0.9785
TIM       	    1.0000	71	  146.7440	   8.2008	  0.0042	 0.9827
TVMef+I+G 	    1.0000	71	  146.7440	   8.2008	  0.0042	 0.9869
SYM+G     	    1.0000	71	  146.7440	   8.2008	  0.0042	 0.9912
TIM+G     	    0.1292	72	  147.0804	   8.5372	  0.0036	 0.9948
K81uf+I+G 	    0.8582	72	  148.5384	   9.9953	  0.0017	 0.9965
TIM+I     	    1.0000	72	  148.8220	  10.2789	  0.0015	 0.9980
TIM+I+G   	    0.1284	73	  149.1580	  10.6148	  0.0013	 0.9993
SYM       	    4.5756	70	  151.8183	  13.2751	  0.0003	 0.9996
GTR+G     	    1.0000	74	  152.9815	  14.4383	  0.0002	 0.9998
TVM+I+G   	    1.9681	74	  154.9176	  16.3745	7.12e-05	 0.9999
GTR+I+G   	    1.0000	75	  155.0629	  16.5197	6.63e-05	 0.9999
GTR+I     	    2.7797	74	  156.5409	  17.9977	3.16e-05	 1.0000
SYM+I+G   	    4.9578	72	  156.7376	  18.1945	2.87e-05	 1.0000
K81       	   14.2663	67	  164.9755	  26.4324	4.66e-07	 1.0000
TrN+I+G   	   13.1327	72	  173.0875	  34.5444	8.08e-09	 1.0000
TVM+I     	   45.3227	73	  239.5466	 101.0034	2.99e-23	 1.0000
TVM+G     	   49.0134	73	  246.9280	 108.3849	7.46e-25	 1.0000
HKY+I     	 6757.7983	70	13658.2637	13519.7207	0.00e+00	 1.0000
HKY+I+G   	 6757.7983	71	13660.3408	13521.7979	0.00e+00	 1.0000
HKY+G     	 6767.1724	70	13677.0117	13538.4688	0.00e+00	 1.0000
HKY       	 6824.1592	69	13788.9092	13650.3662	0.00e+00	 1.0000
F81+I     	 6895.3960	69	13931.3828	13792.8398	0.00e+00	 1.0000
F81+I+G   	 6895.3960	70	13933.4590	13794.9160	0.00e+00	 1.0000
F81+G     	 6904.3003	69	13949.1914	13810.6484	0.00e+00	 1.0000
F81       	 6960.5225	68	14059.5615	13921.0186	0.00e+00	 1.0000
K80+I     	 7102.1743	67	14340.7920	14202.2490	0.00e+00	 1.0000
K80+I+G   	 7102.1748	68	14342.8662	14204.3232	0.00e+00	 1.0000
TVM       	 7098.1406	72	14343.1035	14204.5605	0.00e+00	 1.0000
K80+G     	 7114.1060	67	14364.6553	14226.1123	0.00e+00	 1.0000
TrNef     	 7165.4624	67	14467.3682	14328.8252	0.00e+00	 1.0000
GTR       	 7159.7793	73	14468.4600	14329.9170	0.00e+00	 1.0000
K80       	 7172.4585	66	14479.2871	14340.7441	0.00e+00	 1.0000
JC+I      	 7284.2368	66	14702.8438	14564.3008	0.00e+00	 1.0000
JC+I+G    	 7284.2368	67	14704.9170	14566.3740	0.00e+00	 1.0000
JC+G      	 7291.8145	66	14717.9990	14579.4561	0.00e+00	 1.0000
JC        	 7346.4189	65	14825.1367	14686.5938	0.00e+00	 1.0000
-----------------------------------------------------------------------
-lnL:		Negative log likelihod
 K:			Number of estimated parameters
 IC:		Information Criterion
 delta:		Information difference
 weight:	Information weight
 cumWeight:	Cumulative information weight


* MODEL AVERAGING AND PARAMETER IMPORTANCE (using AICc weights)
  Including all 56 models

                         Model-averaged
Parameter   Importance        estimates
---------------------------------------
fA				0.1107		   800.8948
fC				0.1107		  2270.0675
fG				0.1107		    13.7666
fT				0.1107		   749.5566
TiTv			0.0000		        -  
rAC				0.1227		   253.4488
rAG				0.6191		  4098.0784
rAT				0.1227		   903.5612
rCG				0.1227		     4.1314
rCT				0.6191		    60.4427
pinv(I)			0.2555		    11.9356
alpha(G)		0.2671		     8.0560
pinv(IG)		0.0918		    98.6983
alpha(IG)		0.0918		     6.9841
---------------------------------------
 Values have been rounded.
 (I):		averaged using only +I models.
 (G):		averaged using only +G models.
 (IG):		averaged using only +I+G models.

_________________________________________________________________
Program is done.
Time processing: 0.011 seconds
If you need help type '-?' in the command line of the program.
