# Supplementary material for: Molecular exploration of fossil eggshell uncovers hidden lineage of giant extinct bird
Source: Nat Commun. 2023 Feb 28;14:914. doi: 10.1038/s41467-023-36405-3 (PMC9974994; doi:10.1038/s41467-023-36405-3)
Supplement: Supplementary file 10 — Supplementary Data 10 [file 41467_2023_36405_MOESM10_ESM.zip › Supplementary Data 10 Genetic_data_minus_filtered_reads/5_Phylogeny_generation/ModelTest/loops_modelfit.log]

P A U P *
Version 4.0a (build 158) for Macintosh OS X (built on Oct 22 2017 at 13:20:18)
Wed Nov  8 10:16:50 2017

        -----------------------------NOTICE-----------------------------
          This is an alpha-test version that is still changing rapidly.
          It will expire on 1 Apr 2018.
        
          Please report bugs to david.swofford@duke.edu
        ----------------------------------------------------------------


Neighbor-joining search settings:
  Ties (if encountered) will be broken randomly; initial seed = generated automatically
  Distance measure = Jukes-Cantor
  13331 characters are excluded
  1932 characters are included
  (Tree is unrooted)

Tree found by neighbor-joining method stored in tree buffer
Time used for tree calculation = 0.00 sec (CPU time = 0.00 sec)

***** BEGIN TESTING 56 MODELS OF EVOLUTION *****

NOTE: The longFmt option in the Defaults command is no longer supported and has been ignored.

** Model 1 of 56 * Calculating JC **

Likelihood scores of tree(s) in memory:
---------------------------------------
  13331 characters are excluded
  1932 characters are included
  Likelihood settings:
    Current model:
                             Data type = nucleotide
                    Substitution types = 1
                     State frequencies = equal
        Proportion of invariable sites = none
               Rates at variable sites = equal
                  Model correspondence = JC69

    Number of distinct data patterns under this model = 1056
    Molecular clock not enforced
    Starting branch lengths obtained using Rogers-Swofford approximation method
    Branch-length optimization = one-dimensional Newton-Raphson with pass limit=20, tolerance=1e-07
    Likelihood calculations performed in single precision
    Vector processing enabled
    Conditional-likelihood rescaling threshold = 1e-20
    Using 1 thread on 2 physical (4 logical) processors

Tree             1
------------------
-ln L     6873.119

Time used to compute likelihoods = 0.08 sec (CPU time = 0.09 sec)

Tree scores (and parameter estimates) written to file: ~/Desktop/PhD/EB_Paper_2/ALIGNMENTS/ModelTest/OCT17/model.scores

** Model 2 of 56 * Calculating JC+I **

Likelihood scores of tree(s) in memory:
---------------------------------------
  13331 characters are excluded
  1932 characters are included
  Likelihood settings:
    Current model:
                             Data type = nucleotide
                    Substitution types = 1
                     State frequencies = equal
        Proportion of invariable sites = estimated
               Rates at variable sites = equal
                  Model correspondence = JC69+I

    Number of distinct data patterns under this model = 1056
    Molecular clock not enforced
    Starting branch lengths obtained using Rogers-Swofford approximation method
    Branch-length optimization = one-dimensional Newton-Raphson with pass limit=20, tolerance=1e-07
    Likelihood calculations performed in single precision
    Vector processing enabled
    Conditional-likelihood rescaling threshold = 1e-20
    Using 1 thread on 2 physical (4 logical) processors

Tree             1
------------------
-ln L     6748.470
P_inv     0.608991

Time used to compute likelihoods = 0.28 sec (CPU time = 0.29 sec)

Tree scores (and parameter estimates) written to file: ~/Desktop/PhD/EB_Paper_2/ALIGNMENTS/ModelTest/OCT17/model.scores

** Model 3 of 56 * Calculating JC+G�**

Likelihood scores of tree(s) in memory:
---------------------------------------
  13331 characters are excluded
  1932 characters are included
  Likelihood settings:
    Current model:
                             Data type = nucleotide
                    Substitution types = 1
                     State frequencies = equal
        Proportion of invariable sites = none
               Rates at variable sites = gamma, shape=estimated (4 categories [mean])
                  Model correspondence = JC69+G

    Number of distinct data patterns under this model = 1056
    Molecular clock not enforced
    Starting branch lengths obtained using Rogers-Swofford approximation method
    Branch-length optimization = one-dimensional Newton-Raphson with pass limit=20, tolerance=1e-07
    Likelihood calculations performed in single precision
    Vector processing enabled
    Conditional-likelihood rescaling threshold = 1e-20
    Using 1 thread on 2 physical (4 logical) processors

Tree             1
------------------
-ln L     6746.771
Shape     0.304941

Time used to compute likelihoods = 0.78 sec (CPU time = 0.76 sec)

Tree scores (and parameter estimates) written to file: ~/Desktop/PhD/EB_Paper_2/ALIGNMENTS/ModelTest/OCT17/model.scores

** Model 4 of 56 * Calculating JC+I+G **

Likelihood scores of tree(s) in memory:
---------------------------------------
  13331 characters are excluded
  1932 characters are included
  Likelihood settings:
    Current model:
                             Data type = nucleotide
                    Substitution types = 1
                     State frequencies = equal
        Proportion of invariable sites = estimated
               Rates at variable sites = gamma, shape=estimated (4 categories [mean])
                  Model correspondence = JC69+I+G

    Number of distinct data patterns under this model = 1056
    Molecular clock not enforced
    Starting branch lengths obtained using Rogers-Swofford approximation method
    Branch-length optimization = one-dimensional Newton-Raphson with pass limit=20, tolerance=1e-07
    Multidimensional optimizer = Praxis (tol=0.0001)
    Likelihood calculations performed in single precision
    Vector processing enabled
    Conditional-likelihood rescaling threshold = 1e-20
    Using 1 thread on 2 physical (4 logical) processors

Tree             1
------------------
-ln L     6746.771
Shape     0.304941
P_inv     0.000000

Time used to compute likelihoods = 4.15 sec (CPU time = 4.10 sec)

Tree scores (and parameter estimates) written to file: ~/Desktop/PhD/EB_Paper_2/ALIGNMENTS/ModelTest/OCT17/model.scores

** Model 5 of 56 * Calculating F81 **

Likelihood scores of tree(s) in memory:
---------------------------------------
  13331 characters are excluded
  1932 characters are included
  Likelihood settings:
    Current model:
                             Data type = nucleotide
                    Substitution types = 1
                     State frequencies = estimated
        Proportion of invariable sites = none
               Rates at variable sites = equal
                  Model correspondence = F81

    Number of distinct data patterns under this model = 1056
    Molecular clock not enforced
    Starting branch lengths obtained using Rogers-Swofford approximation method
    Branch-length optimization = one-dimensional Newton-Raphson with pass limit=20, tolerance=1e-07
    Multidimensional optimizer = Praxis (tol=0.0001)
    Likelihood calculations performed in single precision
    Vector processing enabled
    Conditional-likelihood rescaling threshold = 1e-20
    Using 1 thread on 2 physical (4 logical) processors

Tree             1
------------------
-ln L     6701.351
Base frequencies:
  A       0.376377
  C       0.241657
  G       0.128187
  T       0.253779

Time used to compute likelihoods = 0.61 sec (CPU time = 0.60 sec)

Tree scores (and parameter estimates) written to file: ~/Desktop/PhD/EB_Paper_2/ALIGNMENTS/ModelTest/OCT17/model.scores

** Model 6 of 56 * Calculating F81+I **

Likelihood scores of tree(s) in memory:
---------------------------------------
  13331 characters are excluded
  1932 characters are included
  Likelihood settings:
    Current model:
                             Data type = nucleotide
                    Substitution types = 1
                     State frequencies = estimated
        Proportion of invariable sites = estimated
               Rates at variable sites = equal
                  Model correspondence = F81+I

    Number of distinct data patterns under this model = 1056
    Molecular clock not enforced
    Starting branch lengths obtained using Rogers-Swofford approximation method
    Branch-length optimization = one-dimensional Newton-Raphson with pass limit=20, tolerance=1e-07
    Multidimensional optimizer = Praxis (tol=0.0001)
    Likelihood calculations performed in single precision
    Vector processing enabled
    Conditional-likelihood rescaling threshold = 1e-20
    Using 1 thread on 2 physical (4 logical) processors

Tree             1
------------------
-ln L     6574.953
Base frequencies:
  A       0.370556
  C       0.248309
  G       0.125273
  T       0.255862
P_inv     0.609275

Time used to compute likelihoods = 1.00 sec (CPU time = 0.98 sec)

Tree scores (and parameter estimates) written to file: ~/Desktop/PhD/EB_Paper_2/ALIGNMENTS/ModelTest/OCT17/model.scores

** Model 7 of 56 * Calculating F81+G **

Likelihood scores of tree(s) in memory:
---------------------------------------
  13331 characters are excluded
  1932 characters are included
  Likelihood settings:
    Current model:
                             Data type = nucleotide
                    Substitution types = 1
                     State frequencies = estimated
        Proportion of invariable sites = none
               Rates at variable sites = gamma, shape=estimated (4 categories [mean])
                  Model correspondence = F81+G

    Number of distinct data patterns under this model = 1056
    Molecular clock not enforced
    Starting branch lengths obtained using Rogers-Swofford approximation method
    Branch-length optimization = one-dimensional Newton-Raphson with pass limit=20, tolerance=1e-07
    Multidimensional optimizer = Praxis (tol=0.0001)
    Likelihood calculations performed in single precision
    Vector processing enabled
    Conditional-likelihood rescaling threshold = 1e-20
    Using 1 thread on 2 physical (4 logical) processors

Tree             1
------------------
-ln L     6573.223
Base frequencies:
  A       0.370152
  C       0.248774
  G       0.125181
  T       0.255894
Shape     0.300446

Time used to compute likelihoods = 2.54 sec (CPU time = 2.54 sec)

Tree scores (and parameter estimates) written to file: ~/Desktop/PhD/EB_Paper_2/ALIGNMENTS/ModelTest/OCT17/model.scores

** Model 8 of 56 * Calculating F81+I+G **

Likelihood scores of tree(s) in memory:
---------------------------------------
  13331 characters are excluded
  1932 characters are included
  Likelihood settings:
    Current model:
                             Data type = nucleotide
                    Substitution types = 1
                     State frequencies = estimated
        Proportion of invariable sites = estimated
               Rates at variable sites = gamma, shape=estimated (4 categories [mean])
                  Model correspondence = F81+I+G

    Number of distinct data patterns under this model = 1056
    Molecular clock not enforced
    Starting branch lengths obtained using Rogers-Swofford approximation method
    Branch-length optimization = one-dimensional Newton-Raphson with pass limit=20, tolerance=1e-07
    Multidimensional optimizer = Praxis (tol=0.0001)
    Likelihood calculations performed in single precision
    Vector processing enabled
    Conditional-likelihood rescaling threshold = 1e-20
    Using 1 thread on 2 physical (4 logical) processors

Tree             1
------------------
-ln L     6573.223
Base frequencies:
  A       0.370152
  C       0.248774
  G       0.125181
  T       0.255894
Shape     0.300446
P_inv     0.000000

Time used to compute likelihoods = 6.34 sec (CPU time = 6.28 sec)

Tree scores (and parameter estimates) written to file: ~/Desktop/PhD/EB_Paper_2/ALIGNMENTS/ModelTest/OCT17/model.scores

** Model 9 of 56 * Calculating K80 **

Likelihood scores of tree(s) in memory:
---------------------------------------
  13331 characters are excluded
  1932 characters are included
  Likelihood settings:
    Current model:
                             Data type = nucleotide
                    Substitution types = 2
                           Ti/tv ratio = estimated
                     State frequencies = equal
        Proportion of invariable sites = none
               Rates at variable sites = equal
                  Model correspondence = K80 (=K2P)

    Number of distinct data patterns under this model = 1056
    Molecular clock not enforced
    Starting branch lengths obtained using Rogers-Swofford approximation method
    Branch-length optimization = one-dimensional Newton-Raphson with pass limit=20, tolerance=1e-07
    Likelihood calculations performed in single precision
    Vector processing enabled
    Conditional-likelihood rescaling threshold = 1e-20
    Using 1 thread on 2 physical (4 logical) processors

Tree                   1
------------------------
-ln L           6580.128
Ti/tv:
  exp. ratio    3.346578
  kappa         6.693156

Time used to compute likelihoods = 0.18 sec (CPU time = 0.19 sec)

Tree scores (and parameter estimates) written to file: ~/Desktop/PhD/EB_Paper_2/ALIGNMENTS/ModelTest/OCT17/model.scores

** Model 10 of 56 * Calculating K80+I **

Likelihood scores of tree(s) in memory:
---------------------------------------
  13331 characters are excluded
  1932 characters are included
  Likelihood settings:
    Current model:
                             Data type = nucleotide
                    Substitution types = 2
                           Ti/tv ratio = estimated
                     State frequencies = equal
        Proportion of invariable sites = estimated
               Rates at variable sites = equal
                  Model correspondence = K80 (=K2P)+I

    Number of distinct data patterns under this model = 1056
    Molecular clock not enforced
    Starting branch lengths obtained using Rogers-Swofford approximation method
    Branch-length optimization = one-dimensional Newton-Raphson with pass limit=20, tolerance=1e-07
    Multidimensional optimizer = Praxis (tol=0.0001)
    Likelihood calculations performed in single precision
    Vector processing enabled
    Conditional-likelihood rescaling threshold = 1e-20
    Using 1 thread on 2 physical (4 logical) processors

Tree                   1
------------------------
-ln L           6430.608
Ti/tv:
  exp. ratio    4.006119
  kappa         8.012237
P_inv           0.638464

Time used to compute likelihoods = 0.98 sec (CPU time = 0.97 sec)

Tree scores (and parameter estimates) written to file: ~/Desktop/PhD/EB_Paper_2/ALIGNMENTS/ModelTest/OCT17/model.scores

** Model 11 of 56 * Calculating K80+G **

Likelihood scores of tree(s) in memory:
---------------------------------------
  13331 characters are excluded
  1932 characters are included
  Likelihood settings:
    Current model:
                             Data type = nucleotide
                    Substitution types = 2
                           Ti/tv ratio = estimated
                     State frequencies = equal
        Proportion of invariable sites = none
               Rates at variable sites = gamma, shape=estimated (4 categories [mean])
                  Model correspondence = K80 (=K2P)+G

    Number of distinct data patterns under this model = 1056
    Molecular clock not enforced
    Starting branch lengths obtained using Rogers-Swofford approximation method
    Branch-length optimization = one-dimensional Newton-Raphson with pass limit=20, tolerance=1e-07
    Multidimensional optimizer = Praxis (tol=0.0001)
    Likelihood calculations performed in single precision
    Vector processing enabled
    Conditional-likelihood rescaling threshold = 1e-20
    Using 1 thread on 2 physical (4 logical) processors

Tree                   1
------------------------
-ln L           6426.435
Ti/tv:
  exp. ratio    4.109780
  kappa         8.219560
Shape           0.243791

Time used to compute likelihoods = 2.09 sec (CPU time = 2.07 sec)

Tree scores (and parameter estimates) written to file: ~/Desktop/PhD/EB_Paper_2/ALIGNMENTS/ModelTest/OCT17/model.scores

** Model 12 of 56 * Calculating K80+I+G **

Likelihood scores of tree(s) in memory:
---------------------------------------
  13331 characters are excluded
  1932 characters are included
  Likelihood settings:
    Current model:
                             Data type = nucleotide
                    Substitution types = 2
                           Ti/tv ratio = estimated
                     State frequencies = equal
        Proportion of invariable sites = estimated
               Rates at variable sites = gamma, shape=estimated (4 categories [mean])
                  Model correspondence = K80 (=K2P)+I+G

    Number of distinct data patterns under this model = 1056
    Molecular clock not enforced
    Starting branch lengths obtained using Rogers-Swofford approximation method
    Branch-length optimization = one-dimensional Newton-Raphson with pass limit=20, tolerance=1e-07
    Multidimensional optimizer = Praxis (tol=0.0001)
    Likelihood calculations performed in single precision
    Vector processing enabled
    Conditional-likelihood rescaling threshold = 1e-20
    Using 1 thread on 2 physical (4 logical) processors

Tree                   1
------------------------
-ln L           6425.361
Ti/tv:
  exp. ratio    4.189075
  kappa         8.378150
Shape           0.670930
P_inv           0.385777

Time used to compute likelihoods = 7.22 sec (CPU time = 7.09 sec)

Tree scores (and parameter estimates) written to file: ~/Desktop/PhD/EB_Paper_2/ALIGNMENTS/ModelTest/OCT17/model.scores

** Model 13 of 56 * Calculating HKY **

Likelihood scores of tree(s) in memory:
---------------------------------------
  13331 characters are excluded
  1932 characters are included
  Likelihood settings:
    Current model:
                             Data type = nucleotide
                    Substitution types = 2 (HKY85 variant)
                           Ti/tv ratio = estimated
                     State frequencies = estimated
        Proportion of invariable sites = none
               Rates at variable sites = equal
                  Model correspondence = HKY85

    Number of distinct data patterns under this model = 1056
    Molecular clock not enforced
    Starting branch lengths obtained using Rogers-Swofford approximation method
    Branch-length optimization = one-dimensional Newton-Raphson with pass limit=20, tolerance=1e-07
    Multidimensional optimizer = Praxis (tol=0.0001)
    Likelihood calculations performed in single precision
    Vector processing enabled
    Conditional-likelihood rescaling threshold = 1e-20
    Using 1 thread on 2 physical (4 logical) processors

Tree                   1
------------------------
-ln L           6345.507
Base frequencies:
  A             0.392779
  C             0.240913
  G             0.111212
  T             0.255096
Ti/tv:
  exp. ratio    3.445263
  kappa         8.191737

Time used to compute likelihoods = 0.74 sec (CPU time = 0.73 sec)

Tree scores (and parameter estimates) written to file: ~/Desktop/PhD/EB_Paper_2/ALIGNMENTS/ModelTest/OCT17/model.scores

** Model 14 of 56 * Calculating HKY+I **

Likelihood scores of tree(s) in memory:
---------------------------------------
  13331 characters are excluded
  1932 characters are included
  Likelihood settings:
    Current model:
                             Data type = nucleotide
                    Substitution types = 2 (HKY85 variant)
                           Ti/tv ratio = estimated
                     State frequencies = estimated
        Proportion of invariable sites = estimated
               Rates at variable sites = equal
                  Model correspondence = HKY85+I

    Number of distinct data patterns under this model = 1056
    Molecular clock not enforced
    Starting branch lengths obtained using Rogers-Swofford approximation method
    Branch-length optimization = one-dimensional Newton-Raphson with pass limit=20, tolerance=1e-07
    Multidimensional optimizer = Praxis (tol=0.0001)
    Likelihood calculations performed in single precision
    Vector processing enabled
    Conditional-likelihood rescaling threshold = 1e-20
    Using 1 thread on 2 physical (4 logical) processors

Tree                   1
------------------------
-ln L           6171.139
Base frequencies:
  A             0.421300
  C             0.236700
  G             0.105953
  T             0.236047
Ti/tv:
  exp. ratio    4.665357
  kappa        11.569691
P_inv           0.632276

Time used to compute likelihoods = 1.20 sec (CPU time = 1.19 sec)

Tree scores (and parameter estimates) written to file: ~/Desktop/PhD/EB_Paper_2/ALIGNMENTS/ModelTest/OCT17/model.scores

** Model 15 of 56 * Calculating HKY+G **

Likelihood scores of tree(s) in memory:
---------------------------------------
  13331 characters are excluded
  1932 characters are included
  Likelihood settings:
    Current model:
                             Data type = nucleotide
                    Substitution types = 2 (HKY85 variant)
                           Ti/tv ratio = estimated
                     State frequencies = estimated
        Proportion of invariable sites = none
               Rates at variable sites = gamma, shape=estimated (4 categories [mean])
                  Model correspondence = HKY85+G

    Number of distinct data patterns under this model = 1056
    Molecular clock not enforced
    Starting branch lengths obtained using Rogers-Swofford approximation method
    Branch-length optimization = one-dimensional Newton-Raphson with pass limit=20, tolerance=1e-07
    Multidimensional optimizer = Praxis (tol=0.0001)
    Likelihood calculations performed in single precision
    Vector processing enabled
    Conditional-likelihood rescaling threshold = 1e-20
    Using 1 thread on 2 physical (4 logical) processors

Tree                   1
------------------------
-ln L           6163.302
Base frequencies:
  A             0.424249
  C             0.236646
  G             0.104401
  T             0.234703
Ti/tv:
  exp. ratio    5.106952
  kappa        12.746644
Shape           0.217456

Time used to compute likelihoods = 2.97 sec (CPU time = 2.97 sec)

Tree scores (and parameter estimates) written to file: ~/Desktop/PhD/EB_Paper_2/ALIGNMENTS/ModelTest/OCT17/model.scores

** Model 16 of 56 * Calculating HKY+I+G **

Likelihood scores of tree(s) in memory:
---------------------------------------
  13331 characters are excluded
  1932 characters are included
  Likelihood settings:
    Current model:
                             Data type = nucleotide
                    Substitution types = 2 (HKY85 variant)
                           Ti/tv ratio = estimated
                     State frequencies = estimated
        Proportion of invariable sites = estimated
               Rates at variable sites = gamma, shape=estimated (4 categories [mean])
                  Model correspondence = HKY85+I+G

    Number of distinct data patterns under this model = 1056
    Molecular clock not enforced
    Starting branch lengths obtained using Rogers-Swofford approximation method
    Branch-length optimization = one-dimensional Newton-Raphson with pass limit=20, tolerance=1e-07
    Multidimensional optimizer = Praxis (tol=0.0001)
    Likelihood calculations performed in single precision
    Vector processing enabled
    Conditional-likelihood rescaling threshold = 1e-20
    Using 1 thread on 2 physical (4 logical) processors

Tree                   1
------------------------
-ln L           6162.438
Base frequencies:
  A             0.423086
  C             0.237240
  G             0.104645
  T             0.235029
Ti/tv:
  exp. ratio    5.257272
  kappa        13.098558
Shape           0.637413
P_inv           0.416588

Time used to compute likelihoods = 13.39 sec (CPU time = 12.77 sec)

Tree scores (and parameter estimates) written to file: ~/Desktop/PhD/EB_Paper_2/ALIGNMENTS/ModelTest/OCT17/model.scores

** Model 17 of 56 * Calculating TrNef **

Likelihood scores of tree(s) in memory:
---------------------------------------
  13331 characters are excluded
  1932 characters are included
  Likelihood settings:
    Current model:
                             Data type = nucleotide
                    Substitution types = 6 (restricted to 3 distinct rates)
                       6ST rate matrix = estimated
               6ST rate classification = a:AC,AT,CG,GT b:AG c:CT
                     State frequencies = equal
        Proportion of invariable sites = none
               Rates at variable sites = equal
                  Model correspondence = SYM

    Number of distinct data patterns under this model = 1056
    Molecular clock not enforced
    Starting branch lengths obtained using Rogers-Swofford approximation method
    Branch-length optimization = one-dimensional Newton-Raphson with pass limit=20, tolerance=1e-07
    Multidimensional optimizer = Praxis (tol=0.0001)
    Likelihood calculations performed in single precision
    Vector processing enabled
    Conditional-likelihood rescaling threshold = 1e-20
    Using 1 thread on 2 physical (4 logical) processors

Tree             1
------------------
-ln L     6504.868
Rate matrix R:
  AC       1.00000
  AG       3.63203
  AT       1.00000
  CG       1.00000
  CT      10.67350
  GT       1.00000

Time used to compute likelihoods = 1.02 sec (CPU time = 1.00 sec)

Tree scores (and parameter estimates) written to file: ~/Desktop/PhD/EB_Paper_2/ALIGNMENTS/ModelTest/OCT17/model.scores

** Model 18 of 56 * Calculating TrNef+I **

Likelihood scores of tree(s) in memory:
---------------------------------------
  13331 characters are excluded
  1932 characters are included
  Likelihood settings:
    Current model:
                             Data type = nucleotide
                    Substitution types = 6 (restricted to 3 distinct rates)
                       6ST rate matrix = estimated
               6ST rate classification = a:AC,AT,CG,GT b:AG c:CT
                     State frequencies = equal
        Proportion of invariable sites = estimated
               Rates at variable sites = equal
                  Model correspondence = SYM+I

    Number of distinct data patterns under this model = 1056
    Molecular clock not enforced
    Starting branch lengths obtained using Rogers-Swofford approximation method
    Branch-length optimization = one-dimensional Newton-Raphson with pass limit=20, tolerance=1e-07
    Multidimensional optimizer = Praxis (tol=0.0001)
    Likelihood calculations performed in single precision
    Vector processing enabled
    Conditional-likelihood rescaling threshold = 1e-20
    Using 1 thread on 2 physical (4 logical) processors

Tree             1
------------------
-ln L     6380.424
Rate matrix R:
  AC       1.00000
  AG       4.07154
  AT       1.00000
  CG       1.00000
  CT      12.80636
  GT       1.00000
P_inv     0.587252

Time used to compute likelihoods = 1.07 sec (CPU time = 1.00 sec)

Tree scores (and parameter estimates) written to file: ~/Desktop/PhD/EB_Paper_2/ALIGNMENTS/ModelTest/OCT17/model.scores

** Model 19 of 56 * Calculating TrNef+G **

Likelihood scores of tree(s) in memory:
---------------------------------------
  13331 characters are excluded
  1932 characters are included
  Likelihood settings:
    Current model:
                             Data type = nucleotide
                    Substitution types = 6 (restricted to 3 distinct rates)
                       6ST rate matrix = estimated
               6ST rate classification = a:AC,AT,CG,GT b:AG c:CT
                     State frequencies = equal
        Proportion of invariable sites = none
               Rates at variable sites = gamma, shape=estimated (4 categories [mean])
                  Model correspondence = SYM+G

    Number of distinct data patterns under this model = 1056
    Molecular clock not enforced
    Starting branch lengths obtained using Rogers-Swofford approximation method
    Branch-length optimization = one-dimensional Newton-Raphson with pass limit=20, tolerance=1e-07
    Multidimensional optimizer = Praxis (tol=0.0001)
    Likelihood calculations performed in single precision
    Vector processing enabled
    Conditional-likelihood rescaling threshold = 1e-20
    Using 1 thread on 2 physical (4 logical) processors

Tree             1
------------------
-ln L     6374.501
Rate matrix R:
  AC       1.00000
  AG       4.10047
  AT       1.00000
  CG       1.00000
  CT      13.72818
  GT       1.00000
Shape     0.306518

Time used to compute likelihoods = 2.32 sec (CPU time = 2.31 sec)

Tree scores (and parameter estimates) written to file: ~/Desktop/PhD/EB_Paper_2/ALIGNMENTS/ModelTest/OCT17/model.scores

** Model 20 of 56 * Calculating TrNef+I+G **

Likelihood scores of tree(s) in memory:
---------------------------------------
  13331 characters are excluded
  1932 characters are included
  Likelihood settings:
    Current model:
                             Data type = nucleotide
                    Substitution types = 6 (restricted to 3 distinct rates)
                       6ST rate matrix = estimated
               6ST rate classification = a:AC,AT,CG,GT b:AG c:CT
                     State frequencies = equal
        Proportion of invariable sites = estimated
               Rates at variable sites = gamma, shape=estimated (4 categories [mean])
                  Model correspondence = SYM+I+G

    Number of distinct data patterns under this model = 1056
    Molecular clock not enforced
    Starting branch lengths obtained using Rogers-Swofford approximation method
    Branch-length optimization = one-dimensional Newton-Raphson with pass limit=20, tolerance=1e-07
    Multidimensional optimizer = Praxis (tol=0.0001)
    Likelihood calculations performed in single precision
    Vector processing enabled
    Conditional-likelihood rescaling threshold = 1e-20
    Using 1 thread on 2 physical (4 logical) processors

Tree             1
------------------
-ln L     6373.554
Rate matrix R:
  AC       1.00000
  AG       4.13271
  AT       1.00000
  CG       1.00000
  CT      13.96608
  GT       1.00000
Shape     0.776790
P_inv     0.353166

Time used to compute likelihoods = 7.45 sec (CPU time = 7.34 sec)

Tree scores (and parameter estimates) written to file: ~/Desktop/PhD/EB_Paper_2/ALIGNMENTS/ModelTest/OCT17/model.scores

** Model 21 of 56 * Calculating TrN **

Likelihood scores of tree(s) in memory:
---------------------------------------
  13331 characters are excluded
  1932 characters are included
  Likelihood settings:
    Current model:
                             Data type = nucleotide
                    Substitution types = 6 (restricted to 3 distinct rates)
                       6ST rate matrix = estimated
               6ST rate classification = a:AC,AT,CG,GT b:AG c:CT
                     State frequencies = estimated
        Proportion of invariable sites = none
               Rates at variable sites = equal
                  Model correspondence = GTR (TN93 submodel)

    Number of distinct data patterns under this model = 1056
    Molecular clock not enforced
    Starting branch lengths obtained using Rogers-Swofford approximation method
    Branch-length optimization = one-dimensional Newton-Raphson with pass limit=20, tolerance=1e-07
    Multidimensional optimizer = Praxis (tol=0.0001)
    Likelihood calculations performed in single precision
    Vector processing enabled
    Conditional-likelihood rescaling threshold = 1e-20
    Using 1 thread on 2 physical (4 logical) processors

Tree             1
------------------
-ln L     6304.451
Base frequencies:
  A       0.416826
  C       0.219174
  G       0.130983
  T       0.233017
Rate matrix R:
  AC       1.00000
  AG       4.70497
  AT       1.00000
  CG       1.00000
  CT      11.73993
  GT       1.00000

Time used to compute likelihoods = 0.92 sec (CPU time = 0.90 sec)

Tree scores (and parameter estimates) written to file: ~/Desktop/PhD/EB_Paper_2/ALIGNMENTS/ModelTest/OCT17/model.scores

** Model 22 of 56 * Calculating TrN+I **

Likelihood scores of tree(s) in memory:
---------------------------------------
  13331 characters are excluded
  1932 characters are included
  Likelihood settings:
    Current model:
                             Data type = nucleotide
                    Substitution types = 6 (restricted to 3 distinct rates)
                       6ST rate matrix = estimated
               6ST rate classification = a:AC,AT,CG,GT b:AG c:CT
                     State frequencies = estimated
        Proportion of invariable sites = estimated
               Rates at variable sites = equal
                  Model correspondence = GTR+I (TN93+I submodel)

    Number of distinct data patterns under this model = 1056
    Molecular clock not enforced
    Starting branch lengths obtained using Rogers-Swofford approximation method
    Branch-length optimization = one-dimensional Newton-Raphson with pass limit=20, tolerance=1e-07
    Multidimensional optimizer = Praxis (tol=0.0001)
    Likelihood calculations performed in single precision
    Vector processing enabled
    Conditional-likelihood rescaling threshold = 1e-20
    Using 1 thread on 2 physical (4 logical) processors

Tree             1
------------------
-ln L     6160.923
Base frequencies:
  A       0.426379
  C       0.228449
  G       0.118472
  T       0.226699
Rate matrix R:
  AC       1.00000
  AG       7.25574
  AT       1.00000
  CG       1.00000
  CT      14.17010
  GT       1.00000
P_inv     0.610545

Time used to compute likelihoods = 1.89 sec (CPU time = 1.86 sec)

Tree scores (and parameter estimates) written to file: ~/Desktop/PhD/EB_Paper_2/ALIGNMENTS/ModelTest/OCT17/model.scores

** Model 23 of 56 * Calculating TrN+G **

Likelihood scores of tree(s) in memory:
---------------------------------------
  13331 characters are excluded
  1932 characters are included
  Likelihood settings:
    Current model:
                             Data type = nucleotide
                    Substitution types = 6 (restricted to 3 distinct rates)
                       6ST rate matrix = estimated
               6ST rate classification = a:AC,AT,CG,GT b:AG c:CT
                     State frequencies = estimated
        Proportion of invariable sites = none
               Rates at variable sites = gamma, shape=estimated (4 categories [mean])
                  Model correspondence = GTR+G (TN93+G submodel)

    Number of distinct data patterns under this model = 1056
    Molecular clock not enforced
    Starting branch lengths obtained using Rogers-Swofford approximation method
    Branch-length optimization = one-dimensional Newton-Raphson with pass limit=20, tolerance=1e-07
    Multidimensional optimizer = Praxis (tol=0.0001)
    Likelihood calculations performed in single precision
    Vector processing enabled
    Conditional-likelihood rescaling threshold = 1e-20
    Using 1 thread on 2 physical (4 logical) processors

Tree             1
------------------
-ln L     6152.349
Base frequencies:
  A       0.427854
  C       0.228491
  G       0.117868
  T       0.225787
Rate matrix R:
  AC       1.00000
  AG       7.46908
  AT       1.00000
  CG       1.00000
  CT      15.82366
  GT       1.00000
Shape     0.257452

Time used to compute likelihoods = 3.92 sec (CPU time = 3.85 sec)

Tree scores (and parameter estimates) written to file: ~/Desktop/PhD/EB_Paper_2/ALIGNMENTS/ModelTest/OCT17/model.scores

** Model 24 of 56 * Calculating TrN+I+G **

Likelihood scores of tree(s) in memory:
---------------------------------------
  13331 characters are excluded
  1932 characters are included
  Likelihood settings:
    Current model:
                             Data type = nucleotide
                    Substitution types = 6 (restricted to 3 distinct rates)
                       6ST rate matrix = estimated
               6ST rate classification = a:AC,AT,CG,GT b:AG c:CT
                     State frequencies = estimated
        Proportion of invariable sites = estimated
               Rates at variable sites = gamma, shape=estimated (4 categories [mean])
                  Model correspondence = GTR+I+G (TN93+I+G submodel)

    Number of distinct data patterns under this model = 1056
    Molecular clock not enforced
    Starting branch lengths obtained using Rogers-Swofford approximation method
    Branch-length optimization = one-dimensional Newton-Raphson with pass limit=20, tolerance=1e-07
    Multidimensional optimizer = Praxis (tol=0.0001)
    Likelihood calculations performed in single precision
    Vector processing enabled
    Conditional-likelihood rescaling threshold = 1e-20
    Using 1 thread on 2 physical (4 logical) processors

Tree             1
------------------
-ln L     6150.484
Base frequencies:
  A       0.428103
  C       0.228558
  G       0.117850
  T       0.225489
Rate matrix R:
  AC       1.00000
  AG       7.60826
  AT       1.00000
  CG       1.00000
  CT      16.45672
  GT       1.00000
Shape     0.609686
P_inv     0.359654

Time used to compute likelihoods = 14.16 sec (CPU time = 14.03 sec)

Tree scores (and parameter estimates) written to file: ~/Desktop/PhD/EB_Paper_2/ALIGNMENTS/ModelTest/OCT17/model.scores

** Model 25 of 56 * Calculating K3P **

Likelihood scores of tree(s) in memory:
---------------------------------------
  13331 characters are excluded
  1932 characters are included
  Likelihood settings:
    Current model:
                             Data type = nucleotide
                    Substitution types = 6 (restricted to 3 distinct rates)
                       6ST rate matrix = estimated
               6ST rate classification = a:AC,GT b:AG,CT c:AT,CG
                     State frequencies = equal
        Proportion of invariable sites = none
               Rates at variable sites = equal
                  Model correspondence = SYM (K81 submodel)

    Number of distinct data patterns under this model = 1056
    Molecular clock not enforced
    Starting branch lengths obtained using Rogers-Swofford approximation method
    Branch-length optimization = one-dimensional Newton-Raphson with pass limit=20, tolerance=1e-07
    Multidimensional optimizer = Praxis (tol=0.0001)
    Likelihood calculations performed in single precision
    Vector processing enabled
    Conditional-likelihood rescaling threshold = 1e-20
    Using 1 thread on 2 physical (4 logical) processors

Tree             1
------------------
-ln L     6577.444
Rate matrix R:
  AC       1.00000
  AG       5.55010
  AT       0.65779
  CG       0.65779
  CT       5.55010
  GT       1.00000

Time used to compute likelihoods = 0.70 sec (CPU time = 0.70 sec)

Tree scores (and parameter estimates) written to file: ~/Desktop/PhD/EB_Paper_2/ALIGNMENTS/ModelTest/OCT17/model.scores

** Model 26 of 56 * Calculating K3P+I **

Likelihood scores of tree(s) in memory:
---------------------------------------
  13331 characters are excluded
  1932 characters are included
  Likelihood settings:
    Current model:
                             Data type = nucleotide
                    Substitution types = 6 (restricted to 3 distinct rates)
                       6ST rate matrix = estimated
               6ST rate classification = a:AC,GT b:AG,CT c:AT,CG
                     State frequencies = equal
        Proportion of invariable sites = estimated
               Rates at variable sites = equal
                  Model correspondence = SYM+I (K81+I submodel)

    Number of distinct data patterns under this model = 1056
    Molecular clock not enforced
    Starting branch lengths obtained using Rogers-Swofford approximation method
    Branch-length optimization = one-dimensional Newton-Raphson with pass limit=20, tolerance=1e-07
    Multidimensional optimizer = Praxis (tol=0.0001)
    Likelihood calculations performed in single precision
    Vector processing enabled
    Conditional-likelihood rescaling threshold = 1e-20
    Using 1 thread on 2 physical (4 logical) processors

Tree             1
------------------
-ln L     6427.722
Rate matrix R:
  AC       1.00000
  AG       6.27083
  AT       0.56792
  CG       0.56792
  CT       6.27083
  GT       1.00000
P_inv     0.638207

Time used to compute likelihoods = 0.79 sec (CPU time = 0.77 sec)

Tree scores (and parameter estimates) written to file: ~/Desktop/PhD/EB_Paper_2/ALIGNMENTS/ModelTest/OCT17/model.scores

** Model 27 of 56 * Calculating K3P+G **

Likelihood scores of tree(s) in memory:
---------------------------------------
  13331 characters are excluded
  1932 characters are included
  Likelihood settings:
    Current model:
                             Data type = nucleotide
                    Substitution types = 6 (restricted to 3 distinct rates)
                       6ST rate matrix = estimated
               6ST rate classification = a:AC,GT b:AG,CT c:AT,CG
                     State frequencies = equal
        Proportion of invariable sites = none
               Rates at variable sites = gamma, shape=estimated (4 categories [mean])
                  Model correspondence = SYM+G (K81+G submodel)

    Number of distinct data patterns under this model = 1056
    Molecular clock not enforced
    Starting branch lengths obtained using Rogers-Swofford approximation method
    Branch-length optimization = one-dimensional Newton-Raphson with pass limit=20, tolerance=1e-07
    Multidimensional optimizer = Praxis (tol=0.0001)
    Likelihood calculations performed in single precision
    Vector processing enabled
    Conditional-likelihood rescaling threshold = 1e-20
    Using 1 thread on 2 physical (4 logical) processors

Tree             1
------------------
-ln L     6423.440
Rate matrix R:
  AC       1.00000
  AG       6.38212
  AT       0.55591
  CG       0.55591
  CT       6.38212
  GT       1.00000
Shape     0.244342

Time used to compute likelihoods = 2.25 sec (CPU time = 2.22 sec)

Tree scores (and parameter estimates) written to file: ~/Desktop/PhD/EB_Paper_2/ALIGNMENTS/ModelTest/OCT17/model.scores

** Model 28 of 56 * Calculating K3P+I+G **

Likelihood scores of tree(s) in memory:
---------------------------------------
  13331 characters are excluded
  1932 characters are included
  Likelihood settings:
    Current model:
                             Data type = nucleotide
                    Substitution types = 6 (restricted to 3 distinct rates)
                       6ST rate matrix = estimated
               6ST rate classification = a:AC,GT b:AG,CT c:AT,CG
                     State frequencies = equal
        Proportion of invariable sites = estimated
               Rates at variable sites = gamma, shape=estimated (4 categories [mean])
                  Model correspondence = SYM+I+G (K81+I+G submodel)

    Number of distinct data patterns under this model = 1056
    Molecular clock not enforced
    Starting branch lengths obtained using Rogers-Swofford approximation method
    Branch-length optimization = one-dimensional Newton-Raphson with pass limit=20, tolerance=1e-07
    Multidimensional optimizer = Praxis (tol=0.0001)
    Likelihood calculations performed in single precision
    Vector processing enabled
    Conditional-likelihood rescaling threshold = 1e-20
    Using 1 thread on 2 physical (4 logical) processors

Tree             1
------------------
-ln L     6422.365
Rate matrix R:
  AC       1.00000
  AG       6.48873
  AT       0.55105
  CG       0.55105
  CT       6.48873
  GT       1.00000
Shape     0.650247
P_inv     0.376834

Time used to compute likelihoods = 9.05 sec (CPU time = 8.41 sec)

Tree scores (and parameter estimates) written to file: ~/Desktop/PhD/EB_Paper_2/ALIGNMENTS/ModelTest/OCT17/model.scores

** Model 29 of 56 * Calculating K3Puf **

Likelihood scores of tree(s) in memory:
---------------------------------------
  13331 characters are excluded
  1932 characters are included
  Likelihood settings:
    Current model:
                             Data type = nucleotide
                    Substitution types = 6 (restricted to 3 distinct rates)
                       6ST rate matrix = estimated
               6ST rate classification = a:AC,GT b:AG,CT c:AT,CG
                     State frequencies = estimated
        Proportion of invariable sites = none
               Rates at variable sites = equal
                  Model correspondence = GTR

    Number of distinct data patterns under this model = 1056
    Molecular clock not enforced
    Starting branch lengths obtained using Rogers-Swofford approximation method
    Branch-length optimization = one-dimensional Newton-Raphson with pass limit=20, tolerance=1e-07
    Multidimensional optimizer = Praxis (tol=0.0001)
    Likelihood calculations performed in single precision
    Vector processing enabled
    Conditional-likelihood rescaling threshold = 1e-20
    Using 1 thread on 2 physical (4 logical) processors

Tree             1
------------------
-ln L     6342.173
Base frequencies:
  A       0.392843
  C       0.238683
  G       0.111222
  T       0.257253
Rate matrix R:
  AC       1.00000
  AG       6.61825
  AT       0.62086
  CG       0.62086
  CT       6.61825
  GT       1.00000

Time used to compute likelihoods = 0.81 sec (CPU time = 0.79 sec)

Tree scores (and parameter estimates) written to file: ~/Desktop/PhD/EB_Paper_2/ALIGNMENTS/ModelTest/OCT17/model.scores

** Model 30 of 56 * Calculating K3Puf+I **

Likelihood scores of tree(s) in memory:
---------------------------------------
  13331 characters are excluded
  1932 characters are included
  Likelihood settings:
    Current model:
                             Data type = nucleotide
                    Substitution types = 6 (restricted to 3 distinct rates)
                       6ST rate matrix = estimated
               6ST rate classification = a:AC,GT b:AG,CT c:AT,CG
                     State frequencies = estimated
        Proportion of invariable sites = estimated
               Rates at variable sites = equal
                  Model correspondence = GTR+I

    Number of distinct data patterns under this model = 1056
    Molecular clock not enforced
    Starting branch lengths obtained using Rogers-Swofford approximation method
    Branch-length optimization = one-dimensional Newton-Raphson with pass limit=20, tolerance=1e-07
    Multidimensional optimizer = Praxis (tol=0.0001)
    Likelihood calculations performed in single precision
    Vector processing enabled
    Conditional-likelihood rescaling threshold = 1e-20
    Using 1 thread on 2 physical (4 logical) processors

Tree             1
------------------
-ln L     6168.919
Base frequencies:
  A       0.421214
  C       0.234710
  G       0.106066
  T       0.238010
Rate matrix R:
  AC       1.00000
  AG       9.18854
  AT       0.59324
  CG       0.59324
  CT       9.18854
  GT       1.00000
P_inv     0.631062

Time used to compute likelihoods = 1.79 sec (CPU time = 1.76 sec)

Tree scores (and parameter estimates) written to file: ~/Desktop/PhD/EB_Paper_2/ALIGNMENTS/ModelTest/OCT17/model.scores

** Model 31 of 56 * Calculating K3Puf+G **

Likelihood scores of tree(s) in memory:
---------------------------------------
  13331 characters are excluded
  1932 characters are included
  Likelihood settings:
    Current model:
                             Data type = nucleotide
                    Substitution types = 6 (restricted to 3 distinct rates)
                       6ST rate matrix = estimated
               6ST rate classification = a:AC,GT b:AG,CT c:AT,CG
                     State frequencies = estimated
        Proportion of invariable sites = none
               Rates at variable sites = gamma, shape=estimated (4 categories [mean])
                  Model correspondence = GTR+G

    Number of distinct data patterns under this model = 1056
    Molecular clock not enforced
    Starting branch lengths obtained using Rogers-Swofford approximation method
    Branch-length optimization = one-dimensional Newton-Raphson with pass limit=20, tolerance=1e-07
    Multidimensional optimizer = Praxis (tol=0.0001)
    Likelihood calculations performed in single precision
    Vector processing enabled
    Conditional-likelihood rescaling threshold = 1e-20
    Using 1 thread on 2 physical (4 logical) processors

Tree             1
------------------
-ln L     6160.985
Base frequencies:
  A       0.424097
  C       0.234377
  G       0.104567
  T       0.236960
Rate matrix R:
  AC       1.00000
  AG       9.89638
  AT       0.56329
  CG       0.56329
  CT       9.89638
  GT       1.00000
Shape     0.220235

Time used to compute likelihoods = 3.46 sec (CPU time = 3.43 sec)

Tree scores (and parameter estimates) written to file: ~/Desktop/PhD/EB_Paper_2/ALIGNMENTS/ModelTest/OCT17/model.scores

** Model 32 of 56 * Calculating K3Puf+I+G **

Likelihood scores of tree(s) in memory:
---------------------------------------
  13331 characters are excluded
  1932 characters are included
  Likelihood settings:
    Current model:
                             Data type = nucleotide
                    Substitution types = 6 (restricted to 3 distinct rates)
                       6ST rate matrix = estimated
               6ST rate classification = a:AC,GT b:AG,CT c:AT,CG
                     State frequencies = estimated
        Proportion of invariable sites = estimated
               Rates at variable sites = gamma, shape=estimated (4 categories [mean])
                  Model correspondence = GTR+I+G

    Number of distinct data patterns under this model = 1056
    Molecular clock not enforced
    Starting branch lengths obtained using Rogers-Swofford approximation method
    Branch-length optimization = one-dimensional Newton-Raphson with pass limit=20, tolerance=1e-07
    Multidimensional optimizer = Praxis (tol=0.0001)
    Likelihood calculations performed in single precision
    Vector processing enabled
    Conditional-likelihood rescaling threshold = 1e-20
    Using 1 thread on 2 physical (4 logical) processors

Tree             1
------------------
-ln L     6160.023
Base frequencies:
  A       0.423018
  C       0.234875
  G       0.104774
  T       0.237332
Rate matrix R:
  AC       1.00000
  AG      10.10601
  AT       0.55217
  CG       0.55217
  CT      10.10601
  GT       1.00000
Shape     0.602242
P_inv     0.398933

Time used to compute likelihoods = 12.47 sec (CPU time = 12.26 sec)

Tree scores (and parameter estimates) written to file: ~/Desktop/PhD/EB_Paper_2/ALIGNMENTS/ModelTest/OCT17/model.scores

** Model 33 of 56 * Calculating TIMef **

Likelihood scores of tree(s) in memory:
---------------------------------------
  13331 characters are excluded
  1932 characters are included
  Likelihood settings:
    Current model:
                             Data type = nucleotide
                    Substitution types = 6 (restricted to 4 distinct rates)
                       6ST rate matrix = estimated
               6ST rate classification = a:AC,GT b:AG c:AT,CG d:CT
                     State frequencies = equal
        Proportion of invariable sites = none
               Rates at variable sites = equal
                  Model correspondence = SYM

    Number of distinct data patterns under this model = 1056
    Molecular clock not enforced
    Starting branch lengths obtained using Rogers-Swofford approximation method
    Branch-length optimization = one-dimensional Newton-Raphson with pass limit=20, tolerance=1e-07
    Multidimensional optimizer = Praxis (tol=0.0001)
    Likelihood calculations performed in single precision
    Vector processing enabled
    Conditional-likelihood rescaling threshold = 1e-20
    Using 1 thread on 2 physical (4 logical) processors

Tree             1
------------------
-ln L     6502.112
Rate matrix R:
  AC       1.00000
  AG       2.99981
  AT       0.65110
  CG       0.65110
  CT       8.82186
  GT       1.00000

Time used to compute likelihoods = 0.73 sec (CPU time = 0.72 sec)

Tree scores (and parameter estimates) written to file: ~/Desktop/PhD/EB_Paper_2/ALIGNMENTS/ModelTest/OCT17/model.scores

** Model 34 of 56 * Calculating TIMef+I **

Likelihood scores of tree(s) in memory:
---------------------------------------
  13331 characters are excluded
  1932 characters are included
  Likelihood settings:
    Current model:
                             Data type = nucleotide
                    Substitution types = 6 (restricted to 4 distinct rates)
                       6ST rate matrix = estimated
               6ST rate classification = a:AC,GT b:AG c:AT,CG d:CT
                     State frequencies = equal
        Proportion of invariable sites = estimated
               Rates at variable sites = equal
                  Model correspondence = SYM+I

    Number of distinct data patterns under this model = 1056
    Molecular clock not enforced
    Starting branch lengths obtained using Rogers-Swofford approximation method
    Branch-length optimization = one-dimensional Newton-Raphson with pass limit=20, tolerance=1e-07
    Multidimensional optimizer = Praxis (tol=0.0001)
    Likelihood calculations performed in single precision
    Vector processing enabled
    Conditional-likelihood rescaling threshold = 1e-20
    Using 1 thread on 2 physical (4 logical) processors

Tree             1
------------------
-ln L     6377.709
Rate matrix R:
  AC       1.00000
  AG       3.22625
  AT       0.58656
  CG       0.58656
  CT      10.11569
  GT       1.00000
P_inv     0.586830

Time used to compute likelihoods = 0.97 sec (CPU time = 0.95 sec)

Tree scores (and parameter estimates) written to file: ~/Desktop/PhD/EB_Paper_2/ALIGNMENTS/ModelTest/OCT17/model.scores

** Model 35 of 56 * Calculating TIMef+G **

Likelihood scores of tree(s) in memory:
---------------------------------------
  13331 characters are excluded
  1932 characters are included
  Likelihood settings:
    Current model:
                             Data type = nucleotide
                    Substitution types = 6 (restricted to 4 distinct rates)
                       6ST rate matrix = estimated
               6ST rate classification = a:AC,GT b:AG c:AT,CG d:CT
                     State frequencies = equal
        Proportion of invariable sites = none
               Rates at variable sites = gamma, shape=estimated (4 categories [mean])
                  Model correspondence = SYM+G

    Number of distinct data patterns under this model = 1056
    Molecular clock not enforced
    Starting branch lengths obtained using Rogers-Swofford approximation method
    Branch-length optimization = one-dimensional Newton-Raphson with pass limit=20, tolerance=1e-07
    Multidimensional optimizer = Praxis (tol=0.0001)
    Likelihood calculations performed in single precision
    Vector processing enabled
    Conditional-likelihood rescaling threshold = 1e-20
    Using 1 thread on 2 physical (4 logical) processors

Tree             1
------------------
-ln L     6371.677
Rate matrix R:
  AC       1.00000
  AG       3.20719
  AT       0.56605
  CG       0.56605
  CT      10.70702
  GT       1.00000
Shape     0.307733

Time used to compute likelihoods = 2.68 sec (CPU time = 2.64 sec)

Tree scores (and parameter estimates) written to file: ~/Desktop/PhD/EB_Paper_2/ALIGNMENTS/ModelTest/OCT17/model.scores

** Model 36 of 56 * Calculating TIMef+I+G **

Likelihood scores of tree(s) in memory:
---------------------------------------
  13331 characters are excluded
  1932 characters are included
  Likelihood settings:
    Current model:
                             Data type = nucleotide
                    Substitution types = 6 (restricted to 4 distinct rates)
                       6ST rate matrix = estimated
               6ST rate classification = a:AC,GT b:AG c:AT,CG d:CT
                     State frequencies = equal
        Proportion of invariable sites = estimated
               Rates at variable sites = gamma, shape=estimated (4 categories [mean])
                  Model correspondence = SYM+I+G

    Number of distinct data patterns under this model = 1056
    Molecular clock not enforced
    Starting branch lengths obtained using Rogers-Swofford approximation method
    Branch-length optimization = one-dimensional Newton-Raphson with pass limit=20, tolerance=1e-07
    Multidimensional optimizer = Praxis (tol=0.0001)
    Likelihood calculations performed in single precision
    Vector processing enabled
    Conditional-likelihood rescaling threshold = 1e-20
    Using 1 thread on 2 physical (4 logical) processors

Tree             1
------------------
-ln L     6370.732
Rate matrix R:
  AC       1.00000
  AG       3.22511
  AT       0.56281
  CG       0.56281
  CT      10.86025
  GT       1.00000
Shape     0.766849
P_inv     0.348537

Time used to compute likelihoods = 9.57 sec (CPU time = 9.37 sec)

Tree scores (and parameter estimates) written to file: ~/Desktop/PhD/EB_Paper_2/ALIGNMENTS/ModelTest/OCT17/model.scores

** Model 37 of 56 * Calculating TIM **

Likelihood scores of tree(s) in memory:
---------------------------------------
  13331 characters are excluded
  1932 characters are included
  Likelihood settings:
    Current model:
                             Data type = nucleotide
                    Substitution types = 6 (restricted to 4 distinct rates)
                       6ST rate matrix = estimated
               6ST rate classification = a:AC,GT b:AG c:AT,CG d:CT
                     State frequencies = estimated
        Proportion of invariable sites = none
               Rates at variable sites = equal
                  Model correspondence = GTR

    Number of distinct data patterns under this model = 1056
    Molecular clock not enforced
    Starting branch lengths obtained using Rogers-Swofford approximation method
    Branch-length optimization = one-dimensional Newton-Raphson with pass limit=20, tolerance=1e-07
    Multidimensional optimizer = Praxis (tol=0.0001)
    Likelihood calculations performed in single precision
    Vector processing enabled
    Conditional-likelihood rescaling threshold = 1e-20
    Using 1 thread on 2 physical (4 logical) processors

Tree             1
------------------
-ln L     6301.077
Base frequencies:
  A       0.416870
  C       0.217304
  G       0.130954
  T       0.234871
Rate matrix R:
  AC       1.00000
  AG       3.79080
  AT       0.61713
  CG       0.61713
  CT       9.45758
  GT       1.00000

Time used to compute likelihoods = 1.38 sec (CPU time = 1.34 sec)

Tree scores (and parameter estimates) written to file: ~/Desktop/PhD/EB_Paper_2/ALIGNMENTS/ModelTest/OCT17/model.scores

** Model 38 of 56 * Calculating TIM+I **

Likelihood scores of tree(s) in memory:
---------------------------------------
  13331 characters are excluded
  1932 characters are included
  Likelihood settings:
    Current model:
                             Data type = nucleotide
                    Substitution types = 6 (restricted to 4 distinct rates)
                       6ST rate matrix = estimated
               6ST rate classification = a:AC,GT b:AG c:AT,CG d:CT
                     State frequencies = estimated
        Proportion of invariable sites = estimated
               Rates at variable sites = equal
                  Model correspondence = GTR+I

    Number of distinct data patterns under this model = 1056
    Molecular clock not enforced
    Starting branch lengths obtained using Rogers-Swofford approximation method
    Branch-length optimization = one-dimensional Newton-Raphson with pass limit=20, tolerance=1e-07
    Multidimensional optimizer = Praxis (tol=0.0001)
    Likelihood calculations performed in single precision
    Vector processing enabled
    Conditional-likelihood rescaling threshold = 1e-20
    Using 1 thread on 2 physical (4 logical) processors

Tree             1
------------------
-ln L     6158.881
Base frequencies:
  A       0.426100
  C       0.226971
  G       0.118557
  T       0.228373
Rate matrix R:
  AC       1.00000
  AG       5.86035
  AT       0.61267
  CG       0.61267
  CT      11.36606
  GT       1.00000
P_inv     0.609142

Time used to compute likelihoods = 1.83 sec (CPU time = 1.81 sec)

Tree scores (and parameter estimates) written to file: ~/Desktop/PhD/EB_Paper_2/ALIGNMENTS/ModelTest/OCT17/model.scores

** Model 39 of 56 * Calculating TIM+G **

Likelihood scores of tree(s) in memory:
---------------------------------------
  13331 characters are excluded
  1932 characters are included
  Likelihood settings:
    Current model:
                             Data type = nucleotide
                    Substitution types = 6 (restricted to 4 distinct rates)
                       6ST rate matrix = estimated
               6ST rate classification = a:AC,GT b:AG c:AT,CG d:CT
                     State frequencies = estimated
        Proportion of invariable sites = none
               Rates at variable sites = gamma, shape=estimated (4 categories [mean])
                  Model correspondence = GTR+G

    Number of distinct data patterns under this model = 1056
    Molecular clock not enforced
    Starting branch lengths obtained using Rogers-Swofford approximation method
    Branch-length optimization = one-dimensional Newton-Raphson with pass limit=20, tolerance=1e-07
    Multidimensional optimizer = Praxis (tol=0.0001)
    Likelihood calculations performed in single precision
    Vector processing enabled
    Conditional-likelihood rescaling threshold = 1e-20
    Using 1 thread on 2 physical (4 logical) processors

Tree             1
------------------
-ln L     6150.165
Base frequencies:
  A       0.427577
  C       0.226484
  G       0.117993
  T       0.227945
Rate matrix R:
  AC       1.00000
  AG       5.89497
  AT       0.58067
  CG       0.58067
  CT      12.39897
  GT       1.00000
Shape     0.260755

Time used to compute likelihoods = 5.35 sec (CPU time = 5.25 sec)

Tree scores (and parameter estimates) written to file: ~/Desktop/PhD/EB_Paper_2/ALIGNMENTS/ModelTest/OCT17/model.scores

** Model 40 of 56 * Calculating TIM+I+G **

Likelihood scores of tree(s) in memory:
---------------------------------------
  13331 characters are excluded
  1932 characters are included
  Likelihood settings:
    Current model:
                             Data type = nucleotide
                    Substitution types = 6 (restricted to 4 distinct rates)
                       6ST rate matrix = estimated
               6ST rate classification = a:AC,GT b:AG c:AT,CG d:CT
                     State frequencies = estimated
        Proportion of invariable sites = estimated
               Rates at variable sites = gamma, shape=estimated (4 categories [mean])
                  Model correspondence = GTR+I+G

    Number of distinct data patterns under this model = 1056
    Molecular clock not enforced
    Starting branch lengths obtained using Rogers-Swofford approximation method
    Branch-length optimization = one-dimensional Newton-Raphson with pass limit=20, tolerance=1e-07
    Multidimensional optimizer = Praxis (tol=0.0001)
    Likelihood calculations performed in single precision
    Vector processing enabled
    Conditional-likelihood rescaling threshold = 1e-20
    Using 1 thread on 2 physical (4 logical) processors

Tree             1
------------------
-ln L     6148.273
Base frequencies:
  A       0.427877
  C       0.226608
  G       0.117965
  T       0.227549
Rate matrix R:
  AC       1.00000
  AG       5.97885
  AT       0.57087
  CG       0.57087
  CT      12.82250
  GT       1.00000
Shape     0.607307
P_inv     0.355332

Time used to compute likelihoods = 14.94 sec (CPU time = 14.82 sec)

Tree scores (and parameter estimates) written to file: ~/Desktop/PhD/EB_Paper_2/ALIGNMENTS/ModelTest/OCT17/model.scores

** Model 41 of 56 * Calculating TVMef **

Likelihood scores of tree(s) in memory:
---------------------------------------
  13331 characters are excluded
  1932 characters are included
  Likelihood settings:
    Current model:
                             Data type = nucleotide
                    Substitution types = 6 (restricted to 5 distinct rates)
                       6ST rate matrix = estimated
               6ST rate classification = a:AC b:AG,CT c:AT d:CG e:GT
                     State frequencies = equal
        Proportion of invariable sites = none
               Rates at variable sites = equal
                  Model correspondence = SYM

    Number of distinct data patterns under this model = 1056
    Molecular clock not enforced
    Starting branch lengths obtained using Rogers-Swofford approximation method
    Branch-length optimization = one-dimensional Newton-Raphson with pass limit=20, tolerance=1e-07
    Multidimensional optimizer = Praxis (tol=0.0001)
    Likelihood calculations performed in single precision
    Vector processing enabled
    Conditional-likelihood rescaling threshold = 1e-20
    Using 1 thread on 2 physical (4 logical) processors

Tree             1
------------------
-ln L     6540.320
Rate matrix R:
  AC      15.98050
  AG      58.76382
  AT       9.55231
  CG       2.10458
  CT      58.76382
  GT       1.00000

Time used to compute likelihoods = 0.89 sec (CPU time = 0.87 sec)

Tree scores (and parameter estimates) written to file: ~/Desktop/PhD/EB_Paper_2/ALIGNMENTS/ModelTest/OCT17/model.scores

** Model 42 of 56 * Calculating TVMef+I **

Likelihood scores of tree(s) in memory:
---------------------------------------
  13331 characters are excluded
  1932 characters are included
  Likelihood settings:
    Current model:
                             Data type = nucleotide
                    Substitution types = 6 (restricted to 5 distinct rates)
                       6ST rate matrix = estimated
               6ST rate classification = a:AC b:AG,CT c:AT d:CG e:GT
                     State frequencies = equal
        Proportion of invariable sites = estimated
               Rates at variable sites = equal
                  Model correspondence = SYM+I

    Number of distinct data patterns under this model = 1056
    Molecular clock not enforced
    Starting branch lengths obtained using Rogers-Swofford approximation method
    Branch-length optimization = one-dimensional Newton-Raphson with pass limit=20, tolerance=1e-07
    Multidimensional optimizer = Praxis (tol=0.0001)
    Likelihood calculations performed in single precision
    Vector processing enabled
    Conditional-likelihood rescaling threshold = 1e-20
    Using 1 thread on 2 physical (4 logical) processors

Tree             1
------------------
-ln L     6387.098
Rate matrix R:
  AC      64.89547
  AG     255.94063
  AT      38.54136
  CG       4.15858
  CT     255.94063
  GT       1.00000
P_inv     0.638388

Time used to compute likelihoods = 1.42 sec (CPU time = 1.41 sec)

Tree scores (and parameter estimates) written to file: ~/Desktop/PhD/EB_Paper_2/ALIGNMENTS/ModelTest/OCT17/model.scores

** Model 43 of 56 * Calculating TVMef+G **

Likelihood scores of tree(s) in memory:
---------------------------------------
  13331 characters are excluded
  1932 characters are included
  Likelihood settings:
    Current model:
                             Data type = nucleotide
                    Substitution types = 6 (restricted to 5 distinct rates)
                       6ST rate matrix = estimated
               6ST rate classification = a:AC b:AG,CT c:AT d:CG e:GT
                     State frequencies = equal
        Proportion of invariable sites = none
               Rates at variable sites = gamma, shape=estimated (4 categories [mean])
                  Model correspondence = SYM+G

    Number of distinct data patterns under this model = 1056
    Molecular clock not enforced
    Starting branch lengths obtained using Rogers-Swofford approximation method
    Branch-length optimization = one-dimensional Newton-Raphson with pass limit=20, tolerance=1e-07
    Multidimensional optimizer = Praxis (tol=0.0001)
    Likelihood calculations performed in single precision
    Vector processing enabled
    Conditional-likelihood rescaling threshold = 1e-20
    Using 1 thread on 2 physical (4 logical) processors

Tree             1
------------------
-ln L     6382.288
Rate matrix R:
  AC      95.83086
  AG     379.44807
  AT      55.99601
  CG       5.18227
  CT     379.44807
  GT       1.00000
Shape     0.243231

Time used to compute likelihoods = 3.89 sec (CPU time = 3.71 sec)

Tree scores (and parameter estimates) written to file: ~/Desktop/PhD/EB_Paper_2/ALIGNMENTS/ModelTest/OCT17/model.scores

** Model 44 of 56 * Calculating TVMef+I+G **

Likelihood scores of tree(s) in memory:
---------------------------------------
  13331 characters are excluded
  1932 characters are included
  Likelihood settings:
    Current model:
                             Data type = nucleotide
                    Substitution types = 6 (restricted to 5 distinct rates)
                       6ST rate matrix = estimated
               6ST rate classification = a:AC b:AG,CT c:AT d:CG e:GT
                     State frequencies = equal
        Proportion of invariable sites = estimated
               Rates at variable sites = gamma, shape=estimated (4 categories [mean])
                  Model correspondence = SYM+I+G

    Number of distinct data patterns under this model = 1056
    Molecular clock not enforced
    Starting branch lengths obtained using Rogers-Swofford approximation method
    Branch-length optimization = one-dimensional Newton-Raphson with pass limit=20, tolerance=1e-07
    Multidimensional optimizer = Praxis (tol=0.0001)
    Likelihood calculations performed in single precision
    Vector processing enabled
    Conditional-likelihood rescaling threshold = 1e-20
    Using 1 thread on 2 physical (4 logical) processors

Tree             1
------------------
-ln L     6381.248
Rate matrix R:
  AC     161.86087
  AG     647.48424
  AT      94.74396
  CG       7.93909
  CT     647.48424
  GT       1.00000
Shape     0.578924
P_inv     0.347234

Time used to compute likelihoods = 10.08 sec (CPU time = 9.47 sec)

Tree scores (and parameter estimates) written to file: ~/Desktop/PhD/EB_Paper_2/ALIGNMENTS/ModelTest/OCT17/model.scores

** Model 45 of 56 * Calculating TVM **

Likelihood scores of tree(s) in memory:
---------------------------------------
  13331 characters are excluded
  1932 characters are included
  Likelihood settings:
    Current model:
                             Data type = nucleotide
                    Substitution types = 6 (restricted to 5 distinct rates)
                       6ST rate matrix = estimated
               6ST rate classification = a:AC b:AG,CT c:AT d:CG e:GT
                     State frequencies = estimated
        Proportion of invariable sites = none
               Rates at variable sites = equal
                  Model correspondence = GTR

    Number of distinct data patterns under this model = 1056
    Molecular clock not enforced
    Starting branch lengths obtained using Rogers-Swofford approximation method
    Branch-length optimization = one-dimensional Newton-Raphson with pass limit=20, tolerance=1e-07
    Multidimensional optimizer = Praxis (tol=0.0001)
    Likelihood calculations performed in single precision
    Vector processing enabled
    Conditional-likelihood rescaling threshold = 1e-20
    Using 1 thread on 2 physical (4 logical) processors

Tree             1
------------------
-ln L     6327.458
Base frequencies:
  A       0.388238
  C       0.236090
  G       0.115074
  T       0.260599
Rate matrix R:
  AC       8.22573
  AG      42.64803
  AT       4.51913
  CG       2.38411
  CT      42.64803
  GT       1.00000

Time used to compute likelihoods = 1.17 sec (CPU time = 1.16 sec)

Tree scores (and parameter estimates) written to file: ~/Desktop/PhD/EB_Paper_2/ALIGNMENTS/ModelTest/OCT17/model.scores

** Model 46 of 56 * Calculating TVM+I **

Likelihood scores of tree(s) in memory:
---------------------------------------
  13331 characters are excluded
  1932 characters are included
  Likelihood settings:
    Current model:
                             Data type = nucleotide
                    Substitution types = 6 (restricted to 5 distinct rates)
                       6ST rate matrix = estimated
               6ST rate classification = a:AC b:AG,CT c:AT d:CG e:GT
                     State frequencies = estimated
        Proportion of invariable sites = estimated
               Rates at variable sites = equal
                  Model correspondence = GTR+I

    Number of distinct data patterns under this model = 1056
    Molecular clock not enforced
    Starting branch lengths obtained using Rogers-Swofford approximation method
    Branch-length optimization = one-dimensional Newton-Raphson with pass limit=20, tolerance=1e-07
    Multidimensional optimizer = Praxis (tol=0.0001)
    Likelihood calculations performed in single precision
    Vector processing enabled
    Conditional-likelihood rescaling threshold = 1e-20
    Using 1 thread on 2 physical (4 logical) processors

Tree             1
------------------
-ln L     6162.583
Base frequencies:
  A       0.416182
  C       0.233894
  G       0.110117
  T       0.239807
Rate matrix R:
  AC       7.80228
  AG      60.19362
  AT       4.55941
  CG       2.56128
  CT      60.19362
  GT       1.00000
P_inv     0.633148

Time used to compute likelihoods = 2.36 sec (CPU time = 2.35 sec)

Tree scores (and parameter estimates) written to file: ~/Desktop/PhD/EB_Paper_2/ALIGNMENTS/ModelTest/OCT17/model.scores

** Model 47 of 56 * Calculating TVM+G **

Likelihood scores of tree(s) in memory:
---------------------------------------
  13331 characters are excluded
  1932 characters are included
  Likelihood settings:
    Current model:
                             Data type = nucleotide
                    Substitution types = 6 (restricted to 5 distinct rates)
                       6ST rate matrix = estimated
               6ST rate classification = a:AC b:AG,CT c:AT d:CG e:GT
                     State frequencies = estimated
        Proportion of invariable sites = none
               Rates at variable sites = gamma, shape=estimated (4 categories [mean])
                  Model correspondence = GTR+G

    Number of distinct data patterns under this model = 1056
    Molecular clock not enforced
    Starting branch lengths obtained using Rogers-Swofford approximation method
    Branch-length optimization = one-dimensional Newton-Raphson with pass limit=20, tolerance=1e-07
    Multidimensional optimizer = Praxis (tol=0.0001)
    Likelihood calculations performed in single precision
    Vector processing enabled
    Conditional-likelihood rescaling threshold = 1e-20
    Using 1 thread on 2 physical (4 logical) processors

Tree             1
------------------
-ln L     6155.539
Base frequencies:
  A       0.418632
  C       0.233510
  G       0.108447
  T       0.239411
Rate matrix R:
  AC       7.21250
  AG      59.29887
  AT       4.02418
  CG       2.20057
  CT      59.29887
  GT       1.00000
Shape     0.223570

Time used to compute likelihoods = 5.50 sec (CPU time = 5.28 sec)

Tree scores (and parameter estimates) written to file: ~/Desktop/PhD/EB_Paper_2/ALIGNMENTS/ModelTest/OCT17/model.scores

** Model 48 of 56 * Calculating TVM+I+G **

Likelihood scores of tree(s) in memory:
---------------------------------------
  13331 characters are excluded
  1932 characters are included
  Likelihood settings:
    Current model:
                             Data type = nucleotide
                    Substitution types = 6 (restricted to 5 distinct rates)
                       6ST rate matrix = estimated
               6ST rate classification = a:AC b:AG,CT c:AT d:CG e:GT
                     State frequencies = estimated
        Proportion of invariable sites = estimated
               Rates at variable sites = gamma, shape=estimated (4 categories [mean])
                  Model correspondence = GTR+I+G

    Number of distinct data patterns under this model = 1056
    Molecular clock not enforced
    Starting branch lengths obtained using Rogers-Swofford approximation method
    Branch-length optimization = one-dimensional Newton-Raphson with pass limit=20, tolerance=1e-07
    Multidimensional optimizer = Praxis (tol=0.0001)
    Likelihood calculations performed in single precision
    Vector processing enabled
    Conditional-likelihood rescaling threshold = 1e-20
    Using 1 thread on 2 physical (4 logical) processors

Tree             1
------------------
-ln L     6154.710
Base frequencies:
  A       0.417483
  C       0.233978
  G       0.108591
  T       0.239948
Rate matrix R:
  AC       6.85484
  AG      57.07702
  AT       3.75904
  CG       1.93819
  CT      57.07702
  GT       1.00000
Shape     0.462645
P_inv     0.315489

Time used to compute likelihoods = 17.14 sec (CPU time = 16.91 sec)

Tree scores (and parameter estimates) written to file: ~/Desktop/PhD/EB_Paper_2/ALIGNMENTS/ModelTest/OCT17/model.scores

** Model 49 of 56 * Calculating SYM **

Likelihood scores of tree(s) in memory:
---------------------------------------
  13331 characters are excluded
  1932 characters are included
  Likelihood settings:
    Current model:
                             Data type = nucleotide
                    Substitution types = 6
                       6ST rate matrix = estimated
               6ST rate classification = unrestricted
                     State frequencies = equal
        Proportion of invariable sites = none
               Rates at variable sites = equal
                  Model correspondence = SYM

    Number of distinct data patterns under this model = 1056
    Molecular clock not enforced
    Starting branch lengths obtained using Rogers-Swofford approximation method
    Branch-length optimization = one-dimensional Newton-Raphson with pass limit=20, tolerance=1e-07
    Multidimensional optimizer = Praxis (tol=0.0001)
    Likelihood calculations performed in single precision
    Vector processing enabled
    Conditional-likelihood rescaling threshold = 1e-20
    Using 1 thread on 2 physical (4 logical) processors

Tree             1
------------------
-ln L     6465.125
Rate matrix R:
  AC      14.46343
  AG      28.97433
  AT       8.39115
  CG       2.10417
  CT      84.91746
  GT       1.00000

Time used to compute likelihoods = 0.90 sec (CPU time = 0.90 sec)

Tree scores (and parameter estimates) written to file: ~/Desktop/PhD/EB_Paper_2/ALIGNMENTS/ModelTest/OCT17/model.scores

** Model 50 of 56 * Calculating SYM+I **

Likelihood scores of tree(s) in memory:
---------------------------------------
  13331 characters are excluded
  1932 characters are included
  Likelihood settings:
    Current model:
                             Data type = nucleotide
                    Substitution types = 6
                       6ST rate matrix = estimated
               6ST rate classification = unrestricted
                     State frequencies = equal
        Proportion of invariable sites = estimated
               Rates at variable sites = equal
                  Model correspondence = SYM+I

    Number of distinct data patterns under this model = 1056
    Molecular clock not enforced
    Starting branch lengths obtained using Rogers-Swofford approximation method
    Branch-length optimization = one-dimensional Newton-Raphson with pass limit=20, tolerance=1e-07
    Multidimensional optimizer = Praxis (tol=0.0001)
    Likelihood calculations performed in single precision
    Vector processing enabled
    Conditional-likelihood rescaling threshold = 1e-20
    Using 1 thread on 2 physical (4 logical) processors

Tree             1
------------------
-ln L     6340.287
Rate matrix R:
  AC      20.65998
  AG      44.72518
  AT      11.74475
  CG       2.11013
  CT     134.50068
  GT       1.00000
P_inv     0.592259

Time used to compute likelihoods = 1.50 sec (CPU time = 1.48 sec)

Tree scores (and parameter estimates) written to file: ~/Desktop/PhD/EB_Paper_2/ALIGNMENTS/ModelTest/OCT17/model.scores

** Model 51 of 56 * Calculating SYM+G **

Likelihood scores of tree(s) in memory:
---------------------------------------
  13331 characters are excluded
  1932 characters are included
  Likelihood settings:
    Current model:
                             Data type = nucleotide
                    Substitution types = 6
                       6ST rate matrix = estimated
               6ST rate classification = unrestricted
                     State frequencies = equal
        Proportion of invariable sites = none
               Rates at variable sites = gamma, shape=estimated (4 categories [mean])
                  Model correspondence = SYM+G

    Number of distinct data patterns under this model = 1056
    Molecular clock not enforced
    Starting branch lengths obtained using Rogers-Swofford approximation method
    Branch-length optimization = one-dimensional Newton-Raphson with pass limit=20, tolerance=1e-07
    Multidimensional optimizer = Praxis (tol=0.0001)
    Likelihood calculations performed in single precision
    Vector processing enabled
    Conditional-likelihood rescaling threshold = 1e-20
    Using 1 thread on 2 physical (4 logical) processors

Tree             1
------------------
-ln L     6334.549
Rate matrix R:
  AC      20.85297
  AG      44.58195
  AT      11.40491
  CG       1.91864
  CT     141.48459
  GT       1.00000
Shape     0.303975

Time used to compute likelihoods = 2.79 sec (CPU time = 2.79 sec)

Tree scores (and parameter estimates) written to file: ~/Desktop/PhD/EB_Paper_2/ALIGNMENTS/ModelTest/OCT17/model.scores

** Model 52 of 56 * Calculating SYM+I+G **

Likelihood scores of tree(s) in memory:
---------------------------------------
  13331 characters are excluded
  1932 characters are included
  Likelihood settings:
    Current model:
                             Data type = nucleotide
                    Substitution types = 6
                       6ST rate matrix = estimated
               6ST rate classification = unrestricted
                     State frequencies = equal
        Proportion of invariable sites = estimated
               Rates at variable sites = gamma, shape=estimated (4 categories [mean])
                  Model correspondence = SYM+I+G

    Number of distinct data patterns under this model = 1056
    Molecular clock not enforced
    Starting branch lengths obtained using Rogers-Swofford approximation method
    Branch-length optimization = one-dimensional Newton-Raphson with pass limit=20, tolerance=1e-07
    Multidimensional optimizer = Praxis (tol=0.0001)
    Likelihood calculations performed in single precision
    Vector processing enabled
    Conditional-likelihood rescaling threshold = 1e-20
    Using 1 thread on 2 physical (4 logical) processors

Tree             1
------------------
-ln L     6333.679
Rate matrix R:
  AC      20.72303
  AG      44.49496
  AT      11.32957
  CG       1.81302
  CT     142.26277
  GT       1.00000
Shape     0.745341
P_inv     0.344678

Time used to compute likelihoods = 11.53 sec (CPU time = 11.47 sec)

Tree scores (and parameter estimates) written to file: ~/Desktop/PhD/EB_Paper_2/ALIGNMENTS/ModelTest/OCT17/model.scores

** Model 53 of 56 * Calculating GTR **

Likelihood scores of tree(s) in memory:
---------------------------------------
  13331 characters are excluded
  1932 characters are included
  Likelihood settings:
    Current model:
                             Data type = nucleotide
                    Substitution types = 6
                       6ST rate matrix = estimated
               6ST rate classification = unrestricted
                     State frequencies = estimated
        Proportion of invariable sites = none
               Rates at variable sites = equal
                  Model correspondence = GTR

    Number of distinct data patterns under this model = 1056
    Molecular clock not enforced
    Starting branch lengths obtained using Rogers-Swofford approximation method
    Branch-length optimization = one-dimensional Newton-Raphson with pass limit=20, tolerance=1e-07
    Multidimensional optimizer = Praxis (tol=0.0001)
    Likelihood calculations performed in single precision
    Vector processing enabled
    Conditional-likelihood rescaling threshold = 1e-20
    Using 1 thread on 2 physical (4 logical) processors

Tree             1
------------------
-ln L     6285.102
Base frequencies:
  A       0.411175
  C       0.214982
  G       0.136697
  T       0.237146
Rate matrix R:
  AC       8.17619
  AG      23.78773
  AT       4.40310
  CG       2.32240
  CT      60.08375
  GT       1.00000

Time used to compute likelihoods = 1.56 sec (CPU time = 1.46 sec)

Tree scores (and parameter estimates) written to file: ~/Desktop/PhD/EB_Paper_2/ALIGNMENTS/ModelTest/OCT17/model.scores

** Model 54 of 56 * Calculating GTR+I�**

Likelihood scores of tree(s) in memory:
---------------------------------------
  13331 characters are excluded
  1932 characters are included
  Likelihood settings:
    Current model:
                             Data type = nucleotide
                    Substitution types = 6
                       6ST rate matrix = estimated
               6ST rate classification = unrestricted
                     State frequencies = estimated
        Proportion of invariable sites = estimated
               Rates at variable sites = equal
                  Model correspondence = GTR+I

    Number of distinct data patterns under this model = 1056
    Molecular clock not enforced
    Starting branch lengths obtained using Rogers-Swofford approximation method
    Branch-length optimization = one-dimensional Newton-Raphson with pass limit=20, tolerance=1e-07
    Multidimensional optimizer = Praxis (tol=0.0001)
    Likelihood calculations performed in single precision
    Vector processing enabled
    Conditional-likelihood rescaling threshold = 1e-20
    Using 1 thread on 2 physical (4 logical) processors

Tree             1
------------------
-ln L     6150.127
Base frequencies:
  A       0.419881
  C       0.224620
  G       0.125738
  T       0.229761
Rate matrix R:
  AC       7.93022
  AG      35.34284
  AT       4.55542
  CG       2.44691
  CT      74.56394
  GT       1.00000
P_inv     0.604311

Time used to compute likelihoods = 2.35 sec (CPU time = 2.22 sec)

Tree scores (and parameter estimates) written to file: ~/Desktop/PhD/EB_Paper_2/ALIGNMENTS/ModelTest/OCT17/model.scores

** Model 55 of 56 * Calculating GTR+G **

Likelihood scores of tree(s) in memory:
---------------------------------------
  13331 characters are excluded
  1932 characters are included
  Likelihood settings:
    Current model:
                             Data type = nucleotide
                    Substitution types = 6
                       6ST rate matrix = estimated
               6ST rate classification = unrestricted
                     State frequencies = estimated
        Proportion of invariable sites = none
               Rates at variable sites = gamma, shape=estimated (4 categories [mean])
                  Model correspondence = GTR+G

    Number of distinct data patterns under this model = 1056
    Molecular clock not enforced
    Starting branch lengths obtained using Rogers-Swofford approximation method
    Branch-length optimization = one-dimensional Newton-Raphson with pass limit=20, tolerance=1e-07
    Multidimensional optimizer = Praxis (tol=0.0001)
    Likelihood calculations performed in single precision
    Vector processing enabled
    Conditional-likelihood rescaling threshold = 1e-20
    Using 1 thread on 2 physical (4 logical) processors

Tree             1
------------------
-ln L     6141.712
Base frequencies:
  A       0.421521
  C       0.223886
  G       0.125044
  T       0.229549
Rate matrix R:
  AC       7.69817
  AG      34.02186
  AT       4.15525
  CG       2.11415
  CT      77.81916
  GT       1.00000
Shape     0.271022

Time used to compute likelihoods = 6.11 sec (CPU time = 5.76 sec)

Tree scores (and parameter estimates) written to file: ~/Desktop/PhD/EB_Paper_2/ALIGNMENTS/ModelTest/OCT17/model.scores

** Model 56 of 56 * Calculating GTR+I+G **

Likelihood scores of tree(s) in memory:
---------------------------------------
  13331 characters are excluded
  1932 characters are included
  Likelihood settings:
    Current model:
                             Data type = nucleotide
                    Substitution types = 6
                       6ST rate matrix = estimated
               6ST rate classification = unrestricted
                     State frequencies = estimated
        Proportion of invariable sites = estimated
               Rates at variable sites = gamma, shape=estimated (4 categories [mean])
                  Model correspondence = GTR+I+G

    Number of distinct data patterns under this model = 1056
    Molecular clock not enforced
    Starting branch lengths obtained using Rogers-Swofford approximation method
    Branch-length optimization = one-dimensional Newton-Raphson with pass limit=20, tolerance=1e-07
    Multidimensional optimizer = Praxis (tol=0.0001)
    Likelihood calculations performed in single precision
    Vector processing enabled
    Conditional-likelihood rescaling threshold = 1e-20
    Using 1 thread on 2 physical (4 logical) processors

Tree             1
------------------
-ln L     6140.001
Base frequencies:
  A       0.421834
  C       0.224035
  G       0.124804
  T       0.229327
Rate matrix R:
  AC       7.49803
  AG      33.61171
  AT       4.01354
  CG       1.94149
  CT      77.94635
  GT       1.00000
Shape     0.628470
P_inv     0.349686

Time used to compute likelihoods = 16.50 sec (CPU time = 16.20 sec)

Tree scores (and parameter estimates) written to file: ~/Desktop/PhD/EB_Paper_2/ALIGNMENTS/ModelTest/OCT17/model.scores
