# Supplementary material for: Molecular exploration of fossil eggshell uncovers hidden lineage of giant extinct bird
Source: Nat Commun. 2023 Feb 28;14:914. doi: 10.1038/s41467-023-36405-3 (PMC9974994; doi:10.1038/s41467-023-36405-3)
Supplement: Supplementary file 10 — Supplementary Data 10 [file 41467_2023_36405_MOESM10_ESM.zip › Supplementary Data 10 Genetic_data_minus_filtered_reads/5_Phylogeny_generation/MrBayes/EB2MT.run1.t]

#NEXUS
[ID: 7744400171]
[Param: tree{all}]
begin trees;
   translate
       1 AEPHI,
       2 APTHA,
       3 APTMA,
       4 APTMA2,
       5 APTOW,
       6 DRONO2,
       7 MULAG,
       8 n07AEP05,
       9 n07AEP06,
      10 n07AEP08,
      11 n08AEP07,
      12 n1665,
      13 n1666,
      14 n2973,
      15 n2980,
      16 n2986,
      17 n2987,
      18 n2988,
      19 n2990,
      20 n2997,
      21 n2998,
      22 n3004,
      23 n3011,
      24 n3024,
      25 n3025,
      26 n3026,
      27 n3219,
      28 n3220,
      29 n3221,
      30 n3222,
      31 n3258,
      32 n3757;
   tree gen.0 = [&U] (17:2.000000e-02,((11:2.000000e-02,10:2.000000e-02):2.000000e-02,((30:2.000000e-02,((32:2.000000e-02,25:2.000000e-02):2.000000e-02,12:2.000000e-02):2.000000e-02):2.000000e-02,(((19:2.000000e-02,5:2.000000e-02):2.000000e-02,(9:2.000000e-02,((27:2.000000e-02,1:2.000000e-02):2.000000e-02,(((20:2.000000e-02,14:2.000000e-02):2.000000e-02,(23:2.000000e-02,7:2.000000e-02):2.000000e-02):2.000000e-02,(21:2.000000e-02,((24:2.000000e-02,15:2.000000e-02):2.000000e-02,3:2.000000e-02):2.000000e-02):2.000000e-02):2.000000e-02):2.000000e-02):2.000000e-02):2.000000e-02,((29:2.000000e-02,16:2.000000e-02):2.000000e-02,((28:2.000000e-02,((22:2.000000e-02,(26:2.000000e-02,18:2.000000e-02):2.000000e-02):2.000000e-02,13:2.000000e-02):2.000000e-02):2.000000e-02,((31:2.000000e-02,4:2.000000e-02):2.000000e-02,(8:2.000000e-02,2:2.000000e-02):2.000000e-02):2.000000e-02):2.000000e-02):2.000000e-02):2.000000e-02):2.000000e-02):2.000000e-02,6:2.000000e-02);
   tree gen.2500 = [&U] (((4:7.662224e-04,3:3.471346e-03):2.321716e-02,(5:1.081146e-02,2:9.693966e-03):2.355838e-02):6.568896e-02,((18:2.953014e-03,(((((19:4.151810e-04,14:3.910943e-03):1.628353e-03,9:1.001370e-03):3.228628e-03,(10:5.161209e-03,7:6.350740e-03):3.401329e-03):4.570545e-04,(15:1.342482e-03,29:2.402400e-03):1.244913e-03):1.343233e-04,22:1.000986e-03):4.583486e-03):4.561013e-02,(((21:1.299989e-03,(23:7.261293e-05,(17:2.619153e-03,20:1.048333e-04):2.087997e-04):7.057338e-04):3.631817e-03,(32:2.304628e-03,1:4.872611e-04):3.119149e-03):3.389050e-03,((31:2.034664e-03,(((28:2.099539e-03,11:1.364916e-03):4.356689e-04,((16:6.207379e-04,12:5.590331e-04):5.582207e-05,27:2.121290e-03):1.894810e-04):6.791012e-04,(26:1.908109e-03,8:1.221686e-03):2.659269e-04):1.881696e-04):4.865402e-05,((24:1.198830e-03,(25:1.617605e-03,30:1.487462e-03):1.627427e-04):4.316903e-04,13:8.453965e-04):2.798444e-04):6.199318e-04):2.878850e-02):4.161736e-02,6:6.974727e-02);
   tree gen.5000 = [&U] (((4:1.013598e-03,3:1.556132e-03):3.147478e-02,(2:9.407853e-03,5:9.227143e-03):1.720114e-02):7.196258e-02,((((31:1.262751e-03,((8:1.759147e-03,26:2.839091e-04):3.686397e-04,((28:6.486922e-04,11:4.257076e-04):5.280134e-04,(16:9.407699e-04,(12:2.597395e-04,27:1.188638e-03):4.956238e-04):1.525030e-04):5.861030e-04):5.267007e-05):2.345942e-04,((24:7.563964e-04,(25:1.333052e-03,30:7.977949e-04):7.189273e-04):2.002180e-05,13:4.217195e-04):1.997995e-04):2.944078e-03,(((23:1.005835e-04,(20:2.323820e-05,17:6.392586e-04):4.670620e-04):4.032590e-04,21:1.060340e-03):4.492029e-03,(32:1.429365e-04,1:7.021052e-04):5.325486e-03):1.744659e-03):4.763739e-02,(18:9.100298e-04,(15:1.443734e-03,((22:5.895916e-04,10:5.971400e-03):3.667074e-04,((7:3.359432e-03,29:1.378198e-03):3.824009e-04,(14:3.130075e-04,(9:1.196678e-03,19:4.662839e-04):7.410707e-05):4.806820e-04):2.382234e-04):2.063929e-04):4.198254e-03):4.400448e-02):4.784161e-02,6:9.253863e-02);
   tree gen.7500 = [&U] (((4:1.262032e-03,3:1.511720e-03):2.702516e-02,(2:7.984406e-03,5:9.861989e-03):1.962777e-02):7.662203e-02,((((((8:8.829578e-04,26:9.341482e-05):7.959301e-04,(((12:5.449184e-04,27:1.680696e-03):2.114036e-04,16:8.377968e-04):9.357282e-06,(28:2.156469e-04,11:3.905595e-04):7.075739e-05):3.115589e-04):4.007386e-05,31:1.766322e-03):1.759442e-04,(13:2.305888e-04,(24:9.334224e-04,(25:1.266965e-03,30:1.077612e-03):2.954782e-04):2.573402e-05):1.803964e-05):3.201904e-03,(((23:1.160237e-04,(20:3.244988e-05,17:6.528710e-04):2.555884e-04):2.511145e-04,21:1.358571e-03):4.757247e-03,(32:7.210579e-05,1:5.251051e-04):3.436018e-03):2.358027e-03):4.779880e-02,(18:6.500919e-04,(15:1.344744e-03,(((7:3.123281e-03,29:2.363831e-03):2.419771e-04,(14:1.594446e-04,(9:9.549646e-04,19:2.451937e-04):1.300657e-04):6.423698e-04):3.070718e-04,(22:4.927514e-04,10:5.685167e-03):2.625286e-04):3.041573e-04):3.504366e-03):4.591682e-02):4.763702e-02,6:9.890548e-02);
   tree gen.10000 = [&U] (((4:1.413345e-03,3:1.730171e-03):2.826394e-02,(2:8.746223e-03,5:9.925228e-03):1.805540e-02):8.327202e-02,(((((31:1.199477e-03,(8:1.081492e-03,26:2.571369e-04):4.315909e-04):1.552553e-05,(((12:4.435190e-04,27:1.873770e-03):9.080525e-06,16:1.241941e-03):8.460217e-05,(28:5.094157e-04,11:2.693405e-04):4.719846e-04):6.234793e-04):1.416058e-04,((13:2.907315e-04,(25:1.342519e-03,30:7.331249e-04):4.424383e-04):1.347347e-04,24:3.977652e-04):1.332180e-04):1.836253e-03,(((23:4.634353e-05,(20:2.829361e-04,17:3.452860e-04):4.638394e-05):3.293891e-04,21:1.500479e-03):3.083950e-03,(32:1.245131e-04,1:5.595135e-04):4.361235e-03):3.244799e-03):4.854449e-02,(18:3.756351e-04,((((7:3.788775e-03,29:2.139611e-03):2.983417e-04,((19:3.476381e-04,14:1.509312e-04):1.515262e-05,9:1.178539e-03):1.052252e-03):3.812250e-04,(22:2.351578e-04,10:5.640107e-03):7.933251e-04):1.014725e-05,15:1.422487e-03):3.120339e-03):4.082306e-02):5.043334e-02,6:1.003599e-01);
   tree gen.12500 = [&U] (((4:1.661700e-03,3:1.749277e-03):2.829102e-02,(2:8.547278e-03,5:1.005280e-02):2.205625e-02):8.709343e-02,(((((((28:1.096994e-03,11:6.677324e-04):1.332708e-04,(16:1.000630e-03,(12:3.693744e-04,27:1.346682e-03):3.114601e-05):1.921585e-04):3.397677e-04,31:2.029362e-03):8.499323e-05,(8:1.575997e-03,26:1.708389e-04):3.403054e-04):1.314197e-04,(24:5.591058e-04,(13:4.114372e-04,(25:1.504445e-03,30:9.927850e-04):3.839481e-04):8.378411e-05):1.799037e-04):2.448063e-03,(((23:1.615360e-04,(20:1.611484e-04,17:4.387760e-04):1.319681e-04):3.741074e-04,21:9.755374e-04):4.321873e-03,(32:4.803085e-05,1:4.406923e-04):2.968802e-03):2.533463e-03):4.654240e-02,(18:3.040741e-04,((15:1.223846e-03,(22:2.972650e-05,10:6.185026e-03):6.684397e-04):2.633823e-05,((7:3.427106e-03,29:2.377003e-03):5.001863e-04,(14:2.685018e-04,(19:4.876323e-04,9:1.074167e-03):2.732840e-04):4.289471e-04):1.902699e-04):2.848594e-03):4.749429e-02):4.828021e-02,6:1.102862e-01);
   tree gen.15000 = [&U] (((((1:9.538297e-04,32:1.522468e-04):4.140123e-03,(((20:2.095102e-04,17:4.613556e-04):5.872330e-05,23:1.520364e-04):2.353239e-04,21:1.250571e-03):3.945636e-03):3.242430e-03,(((24:3.916872e-04,(30:1.161220e-03,25:1.681508e-03):2.032504e-04):2.054537e-04,13:1.557126e-04):7.656268e-05,(((8:1.012515e-03,26:2.904450e-04):5.859509e-04,31:1.658296e-03):3.165787e-04,((28:7.276416e-04,11:9.179830e-04):6.290139e-05,(16:7.453814e-04,(27:1.293213e-03,12:6.939302e-04):1.398306e-04):5.276127e-05):5.892219e-04):5.445508e-05):2.766828e-03):5.172606e-02,(18:5.106563e-04,(((((9:8.413208e-04,19:7.111040e-04):3.533939e-05,14:1.366104e-04):5.481564e-04,(7:2.844005e-03,29:1.855791e-03):4.925444e-04):2.219151e-04,(10:5.112829e-03,22:2.119384e-04):4.920627e-04):1.031223e-04,15:1.791336e-03):3.435571e-03):4.413303e-02):5.045656e-02,((3:1.562146e-03,4:1.558919e-03):2.787899e-02,(2:8.616746e-03,5:1.001038e-02):1.989856e-02):8.983682e-02,6:1.118149e-01);
   tree gen.17500 = [&U] (((((1:6.328462e-04,32:2.023905e-04):3.841298e-03,(21:1.112708e-03,((20:8.450384e-05,17:5.602309e-04):1.686350e-04,23:8.353843e-05):4.723731e-04):4.443256e-03):2.407948e-03,((24:4.927403e-04,((30:1.280337e-03,25:1.167798e-03):2.589195e-04,13:4.706601e-04):3.897613e-05):1.443891e-04,(31:2.014088e-03,(((28:4.968986e-04,11:6.968233e-04):1.305198e-04,(16:1.377452e-03,(27:1.458513e-03,12:2.891472e-04):7.909241e-05):1.492190e-04):1.884015e-04,(8:1.090168e-03,26:3.162097e-04):5.287272e-04):1.251625e-04):3.507762e-04):2.538092e-03):5.030299e-02,(18:1.400213e-03,((10:5.520416e-03,22:3.043741e-04):2.256856e-04,((((9:6.533713e-04,19:7.619934e-04):1.040066e-04,14:2.502149e-04):4.271491e-04,(7:3.261515e-03,29:2.874162e-03):2.006036e-04):2.312935e-04,15:1.924847e-03):2.524390e-04):3.518098e-03):4.310284e-02):4.927876e-02,((3:1.283491e-03,4:1.898798e-03):2.604031e-02,(2:8.415607e-03,5:1.174615e-02):1.945789e-02):8.109508e-02,6:1.042428e-01);
   tree gen.20000 = [&U] (((4:1.139350e-03,3:2.362558e-03):2.677813e-02,(2:6.906991e-03,5:8.909890e-03):2.204876e-02):7.405491e-02,((((31:1.770870e-03,(((28:3.402888e-04,11:2.885199e-04):1.024860e-04,((12:1.147751e-04,27:1.471440e-03):3.055379e-04,16:1.339269e-03):7.929707e-05):6.540156e-04,(8:1.148321e-03,26:2.809458e-04):5.620737e-04):2.931699e-06):1.126165e-04,(24:5.141002e-04,(13:4.144686e-04,(25:1.079371e-03,30:9.662601e-04):3.727270e-04):7.061778e-05):9.740405e-05):3.009394e-03,(((23:6.506212e-05,(20:2.944079e-05,17:5.325635e-04):2.465747e-04):2.513403e-04,21:1.207708e-03):3.814058e-03,(32:1.741048e-05,1:6.967776e-04):3.783022e-03):2.170461e-03):4.596113e-02,(18:9.101627e-04,(((7:2.387692e-03,29:1.897548e-03):5.529175e-04,(14:1.399714e-04,(19:4.536016e-04,9:9.434943e-04):3.367814e-05):4.757645e-04):1.645991e-04,((22:3.587905e-04,10:4.914509e-03):5.602869e-04,15:1.496891e-03):4.679070e-05):4.248207e-03):4.733314e-02):4.981902e-02,6:1.047926e-01);
   tree gen.22500 = [&U] (((4:1.491466e-03,3:1.042499e-03):2.734543e-02,(2:8.295911e-03,5:9.396750e-03):1.828667e-02):8.312929e-02,(((((8:1.363278e-03,26:1.843370e-04):4.741019e-04,(31:1.914296e-03,(((12:2.722402e-04,27:1.500838e-03):4.761628e-04,16:1.125804e-03):1.074028e-04,(28:7.698470e-04,11:3.264572e-04):1.676184e-04):1.214128e-04):7.393051e-05):8.872150e-05,((25:1.173052e-03,30:8.323151e-04):6.767810e-04,(24:6.937496e-04,13:1.929760e-04):7.639195e-05):7.676156e-05):2.612045e-03,(((23:1.250674e-04,(20:1.971663e-05,17:8.381670e-04):1.935387e-04):3.560769e-04,21:1.255010e-03):3.930524e-03,(32:1.213950e-05,1:4.293005e-04):4.341824e-03):2.467345e-03):4.402433e-02,(18:5.792601e-04,((((7:3.088401e-03,29:1.804697e-03):3.671632e-04,(14:2.599108e-04,(19:4.776932e-04,9:7.288626e-04):1.101604e-04):8.099328e-04):5.429997e-04,(22:5.680302e-04,10:4.945711e-03):3.268516e-04):2.388611e-05,15:1.592653e-03):4.100149e-03):4.739129e-02):4.847736e-02,6:1.086688e-01);
   tree gen.25000 = [&U] (((((1:9.208016e-04,32:3.792467e-05):3.648943e-03,((23:2.538349e-04,(17:5.768703e-04,20:8.445701e-05):2.322617e-04):3.468380e-04,21:1.382304e-03):3.384771e-03):1.976300e-03,((((8:1.174285e-03,26:4.089072e-04):4.874938e-04,31:1.237898e-03):1.805189e-04,((28:2.121325e-04,11:4.832487e-04):4.208337e-04,(16:1.246678e-03,(27:1.876261e-03,12:4.071918e-04):3.183694e-04):3.198203e-04):7.635807e-04):1.273380e-04,(13:3.063298e-04,((30:1.923028e-03,25:1.115577e-03):9.205822e-05,24:3.159913e-04):5.456104e-06):3.030215e-04):2.621951e-03):4.581309e-02,(18:9.274618e-04,((15:1.553360e-03,(10:4.972243e-03,22:2.648469e-04):4.809087e-04):6.992613e-06,((9:5.775222e-04,(19:5.746787e-04,14:9.161775e-05):2.199722e-06):3.723039e-04,(7:3.151065e-03,29:2.066019e-03):8.350342e-04):4.411412e-04):3.825795e-03):4.620506e-02):5.070363e-02,((3:1.794672e-03,4:6.074384e-04):2.626618e-02,(2:9.050099e-03,5:1.140631e-02):1.839778e-02):7.906154e-02,6:1.154458e-01);
   tree gen.27500 = [&U] (((((1:7.805856e-04,32:2.476091e-05):3.670458e-03,((23:9.854826e-06,(17:7.529760e-04,20:2.518896e-05):4.558836e-04):6.552382e-04,21:1.365504e-03):4.859991e-03):2.366312e-03,((((28:3.087338e-04,11:8.748698e-04):3.451930e-04,(16:8.166199e-04,(27:1.211241e-03,12:1.976201e-04):7.048161e-04):6.336090e-05):4.734294e-04,((8:1.400760e-03,26:1.721857e-04):6.032210e-04,31:1.438502e-03):2.203444e-05):6.086285e-05,(((30:9.855404e-04,25:9.849163e-04):1.018013e-04,24:3.787556e-04):2.342880e-05,13:1.899804e-04):8.382263e-05):2.529706e-03):4.533440e-02,(18:9.087354e-04,(((10:5.189408e-03,22:5.748710e-04):4.335872e-04,(((9:7.213799e-04,19:5.382861e-04):1.827588e-04,14:2.090030e-04):7.022136e-04,(7:3.025301e-03,29:2.788567e-03):3.552517e-04):4.297283e-04):3.255916e-04,15:1.188219e-03):2.888590e-03):4.446096e-02):5.017385e-02,((3:1.898098e-03,4:1.069151e-03):2.504300e-02,(2:8.201323e-03,5:1.212432e-02):2.243071e-02):7.453207e-02,6:1.042234e-01);
   tree gen.30000 = [&U] (((4:1.221365e-03,3:1.881228e-03):2.650539e-02,(5:9.156822e-03,2:1.075968e-02):1.861225e-02):8.024827e-02,((18:8.004903e-04,((15:1.192471e-03,((14:6.806479e-05,(9:7.729825e-04,19:5.477892e-04):5.378670e-05):6.262687e-04,(7:2.411541e-03,29:2.072598e-03):2.906669e-04):5.843002e-04):8.993201e-05,(22:1.988602e-04,10:4.380869e-03):3.647245e-04):3.814991e-03):4.696736e-02,(((21:9.401090e-04,((17:4.255717e-04,20:1.426575e-04):1.622453e-04,23:1.269598e-04):3.237607e-04):3.227567e-03,(32:1.311448e-04,1:8.844197e-04):4.432950e-03):2.326948e-03,((31:1.299107e-03,(((28:4.839794e-04,11:4.612869e-04):2.746628e-04,((27:2.116979e-03,12:3.392713e-04):6.269765e-05,16:1.715360e-03):3.607846e-05):6.010461e-04,(26:2.310974e-04,8:1.277844e-03):3.929347e-04):1.872131e-05):2.180378e-05,(((25:1.321689e-03,30:1.048087e-03):3.086717e-04,24:3.818311e-04):5.938061e-05,13:3.886021e-04):2.234234e-05):3.449021e-03):4.559451e-02):5.179652e-02,6:1.081681e-01);
   tree gen.32500 = [&U] (((4:1.527494e-03,3:2.008755e-03):2.633548e-02,(5:1.124901e-02,2:8.295971e-03):1.849293e-02):7.973384e-02,((18:6.078019e-04,(15:1.286978e-03,((22:3.462937e-04,10:4.526452e-03):2.718396e-04,((14:4.073044e-04,(9:3.996229e-04,19:2.821825e-04):2.820811e-04):8.867892e-04,(7:3.652018e-03,29:1.423458e-03):2.528525e-04):5.415758e-04):4.909436e-05):3.924138e-03):4.714115e-02,(((21:2.131190e-03,((17:5.466893e-04,20:1.116130e-04):2.130142e-04,23:2.906412e-05):1.969670e-04):5.172503e-03,(32:8.800726e-05,1:9.879906e-04):3.700769e-03):2.321623e-03,((((28:5.233893e-04,11:5.460446e-04):4.750408e-04,((27:1.048530e-03,12:4.217193e-04):2.087581e-04,16:9.395954e-04):1.682968e-04):3.643645e-04,((26:2.303725e-04,8:1.350190e-03):2.277295e-04,31:9.778754e-04):2.689743e-04):1.523671e-04,((24:3.890701e-04,13:4.439253e-04):1.808254e-05,(25:1.495497e-03,30:1.055315e-03):2.213549e-04):1.467230e-04):2.944041e-03):4.530222e-02):4.470391e-02,6:1.074746e-01);
   tree gen.35000 = [&U] (((4:1.204768e-03,3:1.882978e-03):2.840689e-02,(2:8.378003e-03,5:1.071352e-02):1.822085e-02):8.210319e-02,((((24:5.328449e-04,(13:3.841547e-04,(25:1.130609e-03,30:1.201754e-03):3.663997e-04):2.289774e-05):1.825982e-04,((8:1.068631e-03,26:2.622051e-04):3.235581e-04,(((16:1.080078e-03,(12:1.967608e-04,27:2.363827e-03):2.355225e-04):2.591390e-04,(28:7.023771e-04,11:8.601972e-04):8.724462e-05):6.711893e-04,31:2.098723e-03):1.523892e-04):1.489944e-04):3.716070e-03,(((23:2.213691e-05,(20:1.878133e-04,17:3.515594e-04):2.151636e-04):1.725285e-04,21:1.230997e-03):3.412463e-03,(32:2.724854e-04,1:6.483971e-04):4.125341e-03):1.955217e-03):4.957279e-02,(18:2.540684e-04,(((7:2.706044e-03,29:1.871785e-03):1.298928e-03,(14:1.374622e-04,(19:7.254584e-04,9:8.381818e-04):4.964385e-05):3.939606e-04):3.058765e-04,((22:4.990013e-04,10:4.844060e-03):4.896483e-04,15:1.825586e-03):1.896823e-05):3.640212e-03):4.551994e-02):4.954744e-02,6:1.068227e-01);
   tree gen.37500 = [&U] (((4:1.632465e-03,3:1.295905e-03):2.907190e-02,(2:9.304691e-03,5:1.096432e-02):1.763722e-02):8.128818e-02,(((((13:3.183038e-04,(24:3.631812e-04,(25:1.022395e-03,30:1.209576e-03):2.124454e-04):1.038491e-04):3.216521e-04,((8:1.050740e-03,26:3.250898e-04):6.128769e-04,((16:9.393806e-04,(12:2.282468e-04,27:1.172664e-03):3.068850e-04):7.696476e-05,(28:1.694115e-04,11:4.473924e-04):3.009468e-04):4.891328e-04):1.167194e-05):1.108417e-04,31:1.041751e-03):2.406490e-03,(((23:1.209771e-04,(20:2.521424e-04,17:9.677365e-04):2.733831e-04):3.468119e-04,21:1.168488e-03):4.300916e-03,(32:6.627211e-05,1:7.276695e-04):3.789918e-03):2.730429e-03):5.073330e-02,(18:8.666123e-04,((15:9.796922e-04,(22:2.551926e-04,10:4.957461e-03):3.191137e-04):9.703454e-05,((7:2.483010e-03,29:1.915604e-03):5.622098e-04,(14:1.984156e-04,(9:8.798929e-04,19:4.231359e-04):1.115589e-04):8.304585e-04):5.828762e-04):4.004842e-03):4.295218e-02):4.722001e-02,6:9.849566e-02);
   tree gen.40000 = [&U] (((((1:9.092914e-04,32:1.333071e-04):3.557385e-03,(((20:2.152069e-04,17:5.122601e-04):1.132854e-04,23:2.425947e-06):4.155697e-04,21:1.310423e-03):4.117238e-03):3.618286e-03,(((13:3.100035e-04,24:6.787596e-04):2.792218e-05,(30:9.243121e-04,25:1.168973e-03):2.581874e-04):1.177516e-04,(((8:1.661608e-03,26:4.123356e-04):3.744223e-04,((28:4.011119e-04,11:2.590087e-04):4.824743e-05,((27:1.718569e-03,12:3.300812e-04):4.457331e-04,16:1.139938e-03):1.309371e-04):3.675196e-04):6.250717e-05,31:1.489623e-03):1.826446e-04):3.103870e-03):4.757530e-02,(18:1.205147e-03,(15:1.292897e-03,(((14:1.776160e-04,(19:5.371959e-04,9:7.923270e-04):4.271696e-05):4.219509e-04,(7:2.482376e-03,29:1.929682e-03):4.027737e-04):2.561101e-04,(10:5.591995e-03,22:3.751135e-04):7.217672e-04):7.750513e-06):3.132570e-03):4.747060e-02):5.246971e-02,((3:1.826337e-03,4:1.375776e-03):3.167469e-02,(2:9.243202e-03,5:9.600911e-03):1.811085e-02):6.996804e-02,6:9.911789e-02);
   tree gen.42500 = [&U] (((((1:9.049321e-04,32:2.140403e-04):3.586736e-03,(((20:2.971964e-05,17:8.138305e-04):3.945816e-04,23:1.404239e-06):7.313898e-05,21:1.184861e-03):3.203386e-03):1.825837e-03,((24:4.130982e-04,(13:2.398926e-04,(30:1.916969e-03,25:1.157502e-03):4.560306e-05):1.244157e-04):1.450609e-04,(((8:1.384525e-03,26:2.534605e-04):5.030197e-04,((28:4.464679e-04,11:5.304049e-04):3.132366e-04,((27:1.544428e-03,12:5.895379e-04):1.360846e-04,16:1.015800e-03):4.617675e-05):2.864483e-04):5.695630e-05,31:1.815489e-03):6.792679e-06):2.948644e-03):4.683356e-02,(18:5.463615e-04,((15:1.230687e-03,(10:4.725447e-03,22:2.615916e-04):4.784335e-04):7.612305e-05,((14:1.337786e-04,(19:1.177866e-04,9:1.277569e-03):9.264767e-05):1.665974e-04,(7:3.043580e-03,29:1.940123e-03):6.344331e-04):5.848532e-04):3.168546e-03):4.422947e-02):5.165166e-02,((3:1.711590e-03,4:1.354327e-03):2.891878e-02,(2:8.571184e-03,5:1.104081e-02):1.843525e-02):7.502350e-02,6:9.704511e-02);
   tree gen.45000 = [&U] (((((1:7.277470e-04,32:1.231962e-05):3.807392e-03,(((20:2.235648e-04,17:8.836860e-04):2.816826e-04,23:9.651819e-06):6.182603e-04,21:1.222040e-03):3.311708e-03):2.643108e-03,((((30:1.168386e-03,25:1.117510e-03):4.954492e-04,13:4.054667e-04):3.175135e-05,24:4.595979e-04):1.077898e-04,(31:1.899618e-03,(((16:1.513434e-03,(27:1.492985e-03,12:2.263402e-04):2.781692e-04):1.173518e-04,(28:6.320853e-04,11:6.252355e-04):2.846095e-04):5.875484e-04,(8:8.241102e-04,26:3.214471e-04):3.084226e-04):5.744571e-06):8.183795e-05):2.817590e-03):4.830312e-02,(18:1.039386e-03,((((14:1.765027e-04,(9:1.058061e-03,19:5.581858e-04):1.094750e-04):6.821751e-04,(7:3.104021e-03,29:2.491334e-03):6.007828e-04):1.993682e-04,15:1.462002e-03):8.591463e-05,(10:5.296943e-03,22:1.603180e-04):8.270911e-04):3.214304e-03):4.248809e-02):5.003978e-02,((3:1.722809e-03,4:1.047183e-03):2.676237e-02,(2:8.840134e-03,5:9.685647e-03):1.901372e-02):7.737762e-02,6:1.000902e-01);
   tree gen.47500 = [&U] (((4:1.176439e-03,3:1.093296e-03):2.568064e-02,(2:8.212999e-03,5:1.046321e-02):1.981730e-02):7.703952e-02,((((((28:4.931884e-04,11:4.059286e-04):1.419431e-04,(16:1.656302e-03,(12:4.761349e-04,27:1.400395e-03):1.712745e-04):5.545437e-05):2.503666e-04,((8:1.337985e-03,26:2.485386e-04):2.670868e-04,31:1.688981e-03):2.895519e-06):6.932144e-05,((24:4.459436e-04,13:4.707281e-04):3.894305e-05,(25:1.576954e-03,30:1.256960e-03):2.136887e-04):3.121569e-04):2.381283e-03,((((20:2.078947e-04,17:8.452476e-04):8.536738e-05,23:3.022423e-04):7.327510e-04,21:9.564224e-04):4.124641e-03,(32:4.565513e-05,1:5.942803e-04):4.173088e-03):2.362204e-03):4.056510e-02,(18:8.888455e-04,(((7:3.027630e-03,29:1.894592e-03):3.737377e-04,((9:8.603577e-04,19:5.918249e-04):4.650343e-04,14:1.212257e-04):1.195135e-03):2.886094e-04,((22:1.255365e-04,10:6.019511e-03):6.195260e-04,15:1.253419e-03):1.045971e-04):2.843132e-03):4.497136e-02):4.982281e-02,6:1.026678e-01);
   tree gen.50000 = [&U] (((4:1.240224e-03,3:1.437902e-03):2.889286e-02,(5:1.004276e-02,2:8.661288e-03):1.877986e-02):7.808286e-02,((18:1.150989e-03,((((14:2.430384e-04,(19:7.436592e-04,9:1.031632e-03):7.985229e-06):5.580991e-04,(7:3.131077e-03,29:2.736451e-03):1.921064e-04):4.361802e-04,(22:3.750390e-04,10:4.570448e-03):6.375939e-04):1.653863e-04,15:1.508324e-03):3.301415e-03):4.466054e-02,(((23:2.937565e-05,(21:1.300298e-03,(20:1.996054e-04,17:3.566833e-04):5.682196e-04):1.970106e-05):4.002450e-03,(32:5.155010e-05,1:2.239430e-04):3.531353e-03):2.519005e-03,(((24:1.899949e-04,(25:1.379447e-03,30:1.190156e-03):2.882886e-04):1.812749e-05,13:3.163553e-04):2.011428e-04,(31:1.537948e-03,((26:3.350454e-04,8:1.234718e-03):2.699398e-04,(((27:1.346074e-03,12:2.925374e-04):1.421079e-04,16:1.232809e-03):2.703762e-04,(28:4.811283e-04,11:3.883172e-04):1.383807e-04):6.003169e-05):5.019758e-05):4.823853e-05):3.353948e-03):4.794102e-02):5.329878e-02,6:1.108624e-01);
   tree gen.52500 = [&U] (((((1:6.796697e-04,32:7.551999e-05):3.433289e-03,((23:4.110706e-05,(20:1.414940e-04,17:1.194039e-03):3.268768e-04):2.519178e-04,21:1.363806e-03):4.332150e-03):2.263844e-03,(((((27:1.511652e-03,12:5.508524e-04):4.972601e-05,16:9.908841e-04):3.437825e-04,(28:4.154002e-04,11:5.083694e-04):2.301622e-04):2.515758e-04,((8:1.233005e-03,26:2.461448e-04):4.649974e-04,31:1.526869e-03):8.913341e-05):3.850041e-05,(24:5.860352e-04,((30:9.382860e-04,25:1.153540e-03):3.667760e-04,13:6.782759e-04):2.633564e-06):1.109167e-04):2.769217e-03):4.836373e-02,(18:5.230375e-04,((10:5.533384e-03,22:1.841965e-04):4.694077e-04,(15:1.321906e-03,((14:1.602617e-04,(9:9.938689e-04,19:5.515461e-04):2.069365e-04):6.513583e-04,(7:3.177765e-03,29:2.056029e-03):6.556624e-04):1.391095e-04):3.470220e-06):3.193538e-03):4.421470e-02):4.512169e-02,((3:1.063083e-03,4:1.551177e-03):2.856485e-02,(2:9.384349e-03,5:8.977479e-03):1.973472e-02):8.246367e-02,6:9.954903e-02);
   tree gen.55000 = [&U] (((4:1.212478e-03,3:1.239098e-03):2.539899e-02,(2:9.155429e-03,5:1.001746e-02):2.197965e-02):8.050980e-02,((((((16:8.531280e-04,(12:2.711853e-04,27:1.512316e-03):2.203091e-04):9.586925e-05,(28:3.772283e-04,11:6.176083e-04):2.239131e-04):4.305670e-04,((8:1.641198e-03,26:3.383721e-04):4.248758e-04,31:1.021532e-03):6.007859e-05):3.480547e-05,(13:4.877431e-04,(24:5.799983e-04,(25:8.971168e-04,30:8.884174e-04):3.777380e-04):3.558898e-05):2.018559e-04):3.249405e-03,((((20:5.146563e-06,17:5.930927e-04):4.789638e-05,23:8.507268e-05):2.387033e-04,21:1.304018e-03):4.050741e-03,(32:5.166683e-05,1:6.659145e-04):3.936673e-03):2.452678e-03):4.903875e-02,(18:9.381049e-04,((15:2.248037e-03,((7:2.597011e-03,29:1.727519e-03):4.872028e-04,(14:1.847311e-04,(19:4.690360e-04,9:1.060829e-03):2.278285e-04):4.904624e-04):4.495691e-04):1.908245e-07,(22:1.897009e-04,10:4.929758e-03):4.656028e-04):4.310476e-03):4.463397e-02):5.298057e-02,6:1.026310e-01);
   tree gen.57500 = [&U] (((4:1.194674e-03,3:1.602986e-03):2.726723e-02,(2:8.336521e-03,5:9.870360e-03):2.165690e-02):7.932760e-02,(((31:1.649162e-03,(((13:5.893414e-04,(24:3.632961e-04,(25:1.434146e-03,30:1.239802e-03):1.417128e-04):1.661079e-05):1.581195e-04,(((12:2.127419e-04,27:1.488820e-03):4.049985e-04,16:8.504039e-04):1.701017e-04,(28:4.642683e-04,11:5.383764e-04):8.261794e-05):2.979598e-04):3.259718e-04,(8:1.114119e-03,26:1.473344e-04):4.237921e-04):1.124134e-04):2.316204e-03,((((20:2.960812e-05,17:9.912814e-04):1.649953e-04,23:1.118391e-04):2.305996e-04,21:1.400061e-03):3.991260e-03,(32:8.181175e-06,1:4.708321e-04):3.512927e-03):1.762777e-03):4.625899e-02,(18:6.559408e-04,(((22:8.007152e-05,10:4.857369e-03):1.207930e-03,((7:3.370217e-03,29:1.702152e-03):4.629935e-04,(14:2.807912e-04,(19:8.958525e-04,9:9.003222e-04):4.462217e-05):5.199445e-04):6.138768e-04):1.584189e-04,15:1.090063e-03):3.355947e-03):4.397856e-02):5.294439e-02,6:1.011239e-01);
   tree gen.60000 = [&U] (((4:9.947240e-04,3:2.470131e-03):2.632724e-02,(2:8.049135e-03,5:9.530097e-03):2.091032e-02):7.543898e-02,(((((8:1.395944e-03,26:1.129038e-04):6.208255e-04,(31:1.274416e-03,((16:6.441423e-04,(12:3.794658e-04,27:1.296534e-03):1.029012e-04):2.110689e-04,(28:8.558836e-04,11:2.090253e-04):2.476494e-04):3.042674e-04):2.032436e-05):2.128340e-04,((24:3.870484e-04,13:4.106685e-04):1.755963e-05,(25:1.010150e-03,30:1.120932e-03):1.792688e-04):1.018513e-04):2.742053e-03,((21:1.134716e-03,(23:2.344211e-04,(20:9.097043e-05,17:8.502685e-04):2.678033e-04):4.014028e-04):3.318027e-03,(32:2.759359e-05,1:6.422859e-04):3.426073e-03):3.109523e-03):4.466429e-02,(18:4.034933e-04,(((7:3.640743e-03,29:1.994355e-03):1.442865e-04,(14:8.043953e-05,(19:5.029278e-04,9:8.518227e-04):2.710501e-04):3.762295e-04):3.601011e-04,((22:2.493838e-04,10:5.226694e-03):2.749613e-04,15:1.193762e-03):3.216207e-06):4.030337e-03):4.642337e-02):5.111923e-02,6:1.060106e-01);
   tree gen.62500 = [&U] (((4:1.464530e-03,3:1.685211e-03):2.755417e-02,(2:7.981767e-03,5:1.077805e-02):2.065636e-02):7.917668e-02,((((((28:4.413805e-04,11:2.738082e-04):3.148049e-04,(16:1.015086e-03,(12:2.921803e-04,27:1.589935e-03):3.633538e-04):5.184708e-05):6.657218e-04,((8:8.469507e-04,26:1.728416e-04):2.853274e-04,31:1.772456e-03):9.426200e-05):6.981376e-05,((13:4.103527e-04,(25:1.220232e-03,30:1.202863e-03):2.490968e-04):4.188450e-05,24:3.851077e-04):1.857896e-04):2.970730e-03,((21:1.131446e-03,(23:6.412067e-05,(20:9.739499e-05,17:6.208391e-04):4.070435e-05):1.182485e-04):3.769313e-03,(32:2.182586e-04,1:7.004370e-04):3.397399e-03):2.635895e-03):4.362777e-02,(18:7.583644e-04,(((22:2.736646e-04,10:5.182949e-03):3.402099e-04,((7:3.610271e-03,29:2.582304e-03):6.326241e-05,(14:1.352255e-04,(19:5.571864e-04,9:1.104532e-03):5.105569e-05):4.726435e-04):4.691205e-04):8.302728e-05,15:1.257679e-03):3.576112e-03):4.774075e-02):5.069138e-02,6:1.051233e-01);
   tree gen.65000 = [&U] (((4:1.370643e-03,3:1.600091e-03):2.706698e-02,(2:9.003545e-03,5:9.752672e-03):2.020920e-02):7.777673e-02,((((((25:1.710194e-03,30:1.489418e-03):3.869816e-04,13:2.711099e-04):5.667056e-05,24:5.898115e-04):1.910414e-04,((31:1.488074e-03,((16:9.077846e-04,(12:2.044219e-04,27:2.076315e-03):1.955532e-04):3.075913e-05,(28:6.104605e-04,11:3.032109e-04):1.927504e-04):5.055340e-04):7.376696e-05,(8:1.197941e-03,26:4.417733e-04):5.072136e-04):1.902393e-04):2.089386e-03,((21:1.736583e-03,(23:2.526052e-05,(20:2.205902e-05,17:7.508714e-04):1.713251e-04):2.548622e-04):3.968893e-03,(32:6.664354e-05,1:3.133841e-04):3.479959e-03):2.205047e-03):4.782516e-02,(18:6.646326e-04,(((22:3.663205e-04,10:5.217626e-03):6.678735e-04,((7:4.428758e-03,29:2.473609e-03):3.736584e-04,(19:6.353197e-04,(9:7.397017e-04,14:3.077786e-04):2.109497e-05):5.065054e-04):3.017317e-04):9.684279e-05,15:1.309576e-03):3.524296e-03):4.528505e-02):5.448999e-02,6:1.032646e-01);
   tree gen.67500 = [&U] (((((1:6.747504e-04,32:2.053341e-04):2.897687e-03,(21:1.616282e-03,((20:1.287774e-04,17:6.898739e-04):4.405986e-05,23:3.078894e-05):5.708226e-04):3.229360e-03):2.402087e-03,(((24:6.898535e-04,(30:1.102012e-03,25:1.266363e-03):4.379864e-04):5.870262e-05,13:1.955604e-04):5.666560e-05,(31:1.490880e-03,((8:1.349875e-03,26:3.906925e-04):4.932779e-04,(((27:1.713211e-03,12:8.870657e-04):1.200978e-04,16:9.691506e-04):2.161531e-04,(28:2.099235e-04,11:4.722060e-04):2.579144e-05):2.017941e-04):1.023297e-05):1.982449e-04):2.646932e-03):4.654007e-02,(18:6.417860e-04,(15:1.463706e-03,(((14:2.420345e-04,(9:1.169715e-03,19:4.539620e-04):1.282348e-04):4.414422e-04,(7:2.578779e-03,29:1.910820e-03):1.059081e-04):4.749387e-04,(10:5.789326e-03,22:9.106955e-05):2.358944e-04):3.077673e-05):2.936211e-03):3.925113e-02):5.290759e-02,((3:1.338685e-03,4:1.873224e-03):2.638692e-02,(2:7.776257e-03,5:8.794782e-03):2.190841e-02):7.596633e-02,6:1.008307e-01);
   tree gen.70000 = [&U] (((4:1.728881e-03,3:1.577200e-03):2.824633e-02,(2:8.466536e-03,5:9.885493e-03):1.992009e-02):7.666406e-02,((((((16:1.221071e-03,(12:3.005023e-04,27:1.429898e-03):2.368138e-04):1.792915e-04,(28:4.784781e-04,11:4.890360e-04):5.174951e-04):3.893286e-04,((8:1.460092e-03,26:2.283614e-04):3.628802e-04,31:1.609364e-03):1.053335e-04):1.167108e-04,(((25:8.119193e-04,30:1.021264e-03):3.048546e-04,24:6.228945e-04):3.096269e-06,13:3.823636e-04):2.380662e-04):1.966242e-03,((21:8.821350e-04,((20:4.827015e-05,17:3.918022e-04):3.154172e-05,23:1.641350e-04):4.798316e-04):3.699784e-03,(32:1.947399e-05,1:8.271922e-04):3.859886e-03):1.856339e-03):5.249478e-02,(18:5.652090e-04,(((22:4.040486e-04,10:6.000889e-03):4.644416e-04,((7:2.612517e-03,29:2.005709e-03):3.255363e-04,(14:3.076471e-04,(19:4.596966e-04,9:7.927037e-04):5.798410e-04):7.674222e-04):3.646894e-04):1.343935e-04,15:1.612594e-03):3.872849e-03):4.434252e-02):4.895163e-02,6:1.052666e-01);
   tree gen.72500 = [&U] (((((1:8.752835e-04,32:3.905698e-05):3.678303e-03,(21:6.796049e-04,((20:3.228624e-05,17:1.093285e-03):1.890184e-04,23:2.028185e-05):3.724190e-04):4.464839e-03):2.029191e-03,((13:2.116475e-04,((30:8.524308e-04,25:1.516330e-03):3.771734e-04,24:2.606841e-04):3.035011e-05):4.796697e-04,((8:8.591887e-04,26:5.887959e-04):5.106830e-04,(31:1.226122e-03,(((27:1.552160e-03,12:1.611835e-04):8.941679e-05,16:8.435656e-04):1.312426e-04,(28:4.100502e-04,11:3.746794e-04):3.053861e-04):6.136298e-04):7.026662e-05):1.322122e-04):2.237981e-03):4.312604e-02,(18:7.668471e-04,((10:5.767843e-03,22:2.935301e-04):5.735636e-04,((((19:2.723289e-04,9:7.917208e-04):1.203181e-04,14:1.839269e-04):3.923751e-04,(7:2.910798e-03,29:2.419042e-03):5.818779e-04):2.566848e-04,15:1.490388e-03):6.713242e-05):3.464486e-03):4.731358e-02):5.026453e-02,((3:1.634228e-03,4:2.072711e-03):2.628699e-02,(2:8.463368e-03,5:1.035408e-02):2.205023e-02):7.936866e-02,6:1.106381e-01);
   tree gen.75000 = [&U] (((((1:6.335991e-04,32:1.300533e-04):4.060784e-03,(21:1.968214e-03,((20:1.237360e-04,17:7.874760e-04):9.546111e-05,23:4.730798e-05):2.277481e-04):3.766329e-03):2.545043e-03,((13:1.226753e-04,((30:8.413215e-04,25:8.126191e-04):7.724630e-05,24:5.677480e-04):1.000693e-05):2.754438e-04,(((8:1.573117e-03,26:2.945307e-04):2.855858e-04,31:1.504664e-03):1.456263e-04,(((27:1.477361e-03,12:3.535005e-04):1.738076e-04,16:9.857075e-04):9.338555e-05,(28:5.562616e-04,11:3.115513e-04):8.446625e-05):5.333373e-04):7.608693e-05):3.328427e-03):4.636266e-02,(18:7.760205e-04,((((19:8.539104e-04,9:8.569310e-04):2.386615e-05,14:1.062277e-04):6.088841e-04,(7:3.150704e-03,29:2.503674e-03):3.520454e-04):2.197175e-04,((10:5.742140e-03,22:3.253889e-04):4.522597e-04,15:1.569310e-03):6.442110e-06):3.971452e-03):4.749622e-02):5.045857e-02,((3:1.640537e-03,4:1.074836e-03):2.638847e-02,(2:8.496040e-03,5:1.039405e-02):2.213536e-02):8.081138e-02,6:1.041658e-01);
   tree gen.77500 = [&U] (((((1:4.524034e-04,32:1.061286e-04):3.880088e-03,(((20:4.549635e-05,17:9.058182e-04):1.123792e-04,23:1.866156e-04):3.879355e-04,21:1.213252e-03):4.109262e-03):2.202530e-03,(((13:3.051930e-04,24:3.570847e-04):1.615031e-05,(30:8.922235e-04,25:1.016712e-03):4.217594e-04):1.673352e-04,((31:1.789943e-03,(8:1.507611e-03,26:4.388544e-04):5.110960e-04):5.118260e-05,(((27:1.536179e-03,12:5.565841e-04):2.901507e-04,16:8.459188e-04):5.565183e-05,(28:3.740491e-04,11:2.348649e-04):8.315269e-05):2.252336e-04):1.578634e-04):2.991867e-03):4.456876e-02,(18:9.691274e-04,(((10:5.904003e-03,22:3.366394e-04):8.342454e-04,15:1.296586e-03):1.977207e-04,((14:1.559218e-04,(19:4.148846e-04,9:1.147258e-03):4.932384e-05):3.644881e-04,(7:2.863285e-03,29:2.017101e-03):7.931639e-04):1.514227e-04):3.593227e-03):4.666562e-02):4.694708e-02,((3:1.688254e-03,4:1.389919e-03):2.592700e-02,(2:8.128620e-03,5:1.012993e-02):2.088063e-02):7.490324e-02,6:1.110622e-01);
   tree gen.80000 = [&U] (((4:1.561727e-03,3:1.628506e-03):2.797716e-02,(2:8.092356e-03,5:9.100035e-03):1.968771e-02):7.313983e-02,(((((8:1.116586e-03,26:5.952078e-04):6.045698e-04,(31:1.584760e-03,(((12:1.705772e-04,27:5.819744e-04):3.406017e-04,16:8.212603e-04):1.669143e-04,(28:2.694410e-04,11:5.086290e-04):7.262035e-05):2.621153e-04):1.241362e-04):1.165634e-04,((24:6.626375e-04,13:5.742563e-04):1.081572e-05,(25:1.015454e-03,30:9.023362e-04):3.097943e-04):1.820665e-04):3.313568e-03,((((20:1.682138e-05,17:3.695428e-04):3.388928e-04,23:1.836285e-04):2.774361e-04,21:1.078680e-03):3.921722e-03,(32:8.245420e-05,1:2.412840e-04):4.276290e-03):2.749301e-03):4.442649e-02,(18:4.871314e-04,(((22:2.634568e-04,10:5.220107e-03):2.860738e-04,((7:2.968456e-03,29:2.512694e-03):8.310634e-04,((9:9.763733e-04,19:6.109100e-04):1.923532e-04,14:4.415957e-05):5.610532e-04):3.837209e-04):1.578339e-04,15:1.751954e-03):3.857622e-03):4.623639e-02):4.475605e-02,6:1.075643e-01);
   tree gen.82500 = [&U] (((4:1.444424e-03,3:1.935112e-03):3.008011e-02,(5:8.122607e-03,2:1.061045e-02):2.187014e-02):8.042068e-02,((18:6.236762e-04,(((22:2.632688e-04,10:5.169166e-03):5.938738e-04,(((9:1.061144e-03,19:5.199810e-04):7.443040e-05,14:1.415035e-04):3.368005e-04,(7:3.695774e-03,29:2.061322e-03):5.074746e-04):1.254261e-04):4.273119e-05,15:1.973970e-03):4.371300e-03):4.595844e-02,(((((17:9.274934e-04,20:5.086700e-05):2.593900e-04,23:1.113787e-04):1.831631e-04,21:1.141486e-03):4.250052e-03,(32:8.195031e-05,1:7.215344e-04):4.387463e-03):2.541288e-03,((31:1.436843e-03,(((16:7.055768e-04,(27:2.015884e-03,12:4.968312e-04):2.824350e-04):1.505138e-04,(11:3.355826e-04,28:3.245875e-04):8.982694e-05):2.348585e-04,(26:3.176954e-04,8:9.236895e-04):4.258423e-04):3.522824e-05):3.888404e-05,(13:3.673799e-04,((25:1.655326e-03,30:1.113572e-03):2.733757e-04,24:4.584176e-04):1.392263e-05):2.742365e-04):2.250948e-03):4.883542e-02):4.901814e-02,6:1.177179e-01);
   tree gen.85000 = [&U] (((4:1.454500e-03,3:1.567490e-03):2.915498e-02,(5:1.092663e-02,2:9.795572e-03):1.841180e-02):7.778586e-02,((18:9.804543e-04,(15:1.367021e-03,(((14:1.496969e-04,(9:1.013647e-03,19:1.036694e-03):1.648099e-04):8.347099e-04,(7:3.721556e-03,29:1.553539e-03):2.264131e-04):3.805809e-04,(22:1.114282e-04,10:5.560493e-03):3.368506e-04):2.123295e-05):3.010682e-03):4.637647e-02,(((((17:5.846170e-04,20:6.115288e-06):3.340940e-04,23:1.198635e-05):5.836430e-04,21:1.770165e-03):3.396325e-03,(32:8.183064e-05,1:4.010986e-04):4.939082e-03):1.679139e-03,((31:2.661167e-03,(((16:8.861142e-04,(27:1.044238e-03,12:2.114366e-04):1.364114e-04):2.433120e-04,(11:6.425997e-04,28:5.895692e-04):3.154723e-04):2.385080e-04,(26:2.177452e-04,8:1.080649e-03):5.411735e-04):8.913163e-05):1.424153e-04,(13:2.626804e-04,(24:5.071192e-04,(25:1.543929e-03,30:1.121340e-03):3.051490e-04):1.841610e-04):5.169938e-05):2.329673e-03):5.059348e-02):4.936009e-02,6:1.014613e-01);
   tree gen.87500 = [&U] (((((1:9.269845e-04,32:3.518990e-05):3.476086e-03,((23:2.645586e-04,(17:6.887253e-04,20:1.407422e-05):1.427918e-04):2.449816e-04,21:1.542670e-03):3.926107e-03):1.683444e-03,((13:2.982223e-04,((30:1.062471e-03,25:1.443134e-03):1.178908e-04,24:2.780625e-04):1.573726e-05):6.287461e-05,(31:1.634945e-03,((8:1.360870e-03,26:2.504940e-04):6.515965e-04,(((27:1.664472e-03,12:4.679329e-04):9.136776e-05,16:1.093973e-03):9.557639e-05,(28:4.455014e-04,11:4.738549e-04):4.118069e-05):4.179248e-04):2.182646e-05):1.946373e-04):2.696299e-03):4.759235e-02,(18:5.583300e-04,((10:5.496359e-03,22:2.399669e-04):7.970948e-04,(15:1.357649e-03,((14:9.707957e-05,(19:8.064969e-04,9:1.024730e-03):2.774723e-04):5.692662e-04,(7:3.701554e-03,29:2.704803e-03):2.471181e-04):4.212231e-04):2.017395e-04):4.318690e-03):4.351398e-02):4.768964e-02,((3:1.426370e-03,4:1.274073e-03):2.483397e-02,(2:1.047951e-02,5:1.058684e-02):2.457571e-02):8.302295e-02,6:1.056226e-01);
   tree gen.90000 = [&U] (((4:1.602781e-03,3:2.160522e-03):2.631337e-02,(5:1.065629e-02,2:9.764244e-03):2.191610e-02):8.123290e-02,((18:6.927761e-04,(((22:2.669995e-04,10:4.871109e-03):8.079907e-04,15:1.319440e-03):1.841560e-04,((14:2.013451e-04,(9:1.102219e-03,19:4.693891e-04):3.668545e-04):6.947132e-04,(7:3.277197e-03,29:2.255331e-03):4.937878e-04):3.684138e-04):3.476538e-03):4.429158e-02,(((((20:2.979356e-04,17:8.653121e-04):1.131122e-04,23:1.075336e-04):6.544814e-04,21:1.280653e-03):4.275375e-03,(32:8.871796e-05,1:7.626537e-04):3.633965e-03):1.716147e-03,(((((16:1.036719e-03,(27:1.519555e-03,12:5.460937e-04):8.985521e-05):4.306217e-04,(11:4.841459e-04,28:3.945558e-04):2.796259e-04):3.480287e-04,(26:4.605671e-04,8:1.392776e-03):4.306691e-04):2.773494e-05,31:1.397051e-03):1.403690e-04,((25:1.069793e-03,30:1.029640e-03):2.678051e-04,(24:4.047691e-04,13:3.094910e-04):2.437587e-05):3.940782e-04):2.910546e-03):4.702059e-02):4.788605e-02,6:1.015112e-01);
   tree gen.92500 = [&U] (((4:1.183583e-03,3:1.722339e-03):2.899963e-02,(5:9.147559e-03,2:8.755016e-03):1.703291e-02):7.982241e-02,((18:6.511238e-04,((15:2.311599e-03,(22:1.564375e-04,10:6.868456e-03):4.103740e-04):1.390273e-05,(((9:9.240140e-04,19:4.763929e-04):1.174808e-04,14:7.308262e-05):6.632423e-04,(7:3.300447e-03,29:1.826136e-03):3.543766e-04):6.212172e-04):4.106272e-03):4.228696e-02,(((((20:1.344029e-05,17:2.493181e-04):1.248597e-04,23:2.300016e-05):2.628366e-04,21:1.380097e-03):4.120635e-03,(32:1.506392e-05,1:6.654720e-04):4.560140e-03):2.041030e-03,((((26:4.970363e-04,8:1.564794e-03):3.894302e-04,(((27:9.507145e-04,12:2.765713e-04):2.277143e-04,16:8.032534e-04):2.050917e-04,(11:3.106507e-04,28:4.460165e-04):6.404444e-05):4.432855e-04):3.433407e-04,31:1.203148e-03):3.920335e-05,(24:1.470392e-04,(13:5.485763e-04,(25:5.897312e-04,30:7.373693e-04):3.824416e-04):1.035579e-04):1.769968e-04):2.727296e-03):4.620414e-02):4.914671e-02,6:9.974861e-02);
   tree gen.95000 = [&U] (((((1:4.480727e-04,32:4.067774e-05):4.108726e-03,(((17:6.158155e-04,20:3.534237e-05):2.043162e-04,23:1.086432e-04):2.930300e-05,21:1.211871e-03):5.254102e-03):2.200240e-03,(((31:1.806999e-03,(8:1.826491e-03,26:4.387560e-04):5.691665e-04):2.613318e-05,((16:6.686260e-04,(27:1.580246e-03,12:4.451808e-04):1.288985e-04):1.624163e-04,(28:3.188455e-04,11:4.767986e-04):2.131675e-05):4.823092e-04):4.166056e-05,(13:3.930895e-04,((30:7.521741e-04,25:1.409489e-03):3.339339e-04,24:4.575880e-04):1.053457e-05):9.929351e-05):2.102895e-03):4.738835e-02,(18:1.013578e-03,((((9:8.434058e-04,19:5.785748e-04):7.637319e-05,14:9.471874e-05):6.210178e-04,(7:3.809407e-03,29:1.981133e-03):2.939655e-04):1.842474e-04,(15:9.182932e-04,(10:4.965683e-03,22:2.377948e-04):5.743720e-04):7.921263e-05):2.830415e-03):4.385229e-02):5.349141e-02,((3:1.208137e-03,4:2.509860e-03):2.522201e-02,(2:9.193891e-03,5:1.031504e-02):2.051399e-02):8.075880e-02,6:1.023038e-01);
   tree gen.97500 = [&U] (((((1:6.897491e-04,32:1.878290e-04):4.287842e-03,(((17:4.965079e-04,20:9.409212e-05):2.600703e-04,23:4.157603e-05):5.355011e-04,21:8.684910e-04):4.186738e-03):1.519247e-03,((((16:8.191477e-04,(27:1.588925e-03,12:4.151853e-04):2.955590e-04):2.835089e-04,(28:4.496797e-04,11:2.955245e-04):6.900337e-05):3.410421e-04,(31:1.633143e-03,(8:1.199487e-03,26:3.690525e-04):4.786715e-04):9.959279e-05):4.566876e-05,((30:5.965639e-04,25:9.697643e-04):8.970009e-04,(24:3.811147e-04,13:2.610986e-04):1.276745e-04):3.019001e-04):4.319205e-03):5.010821e-02,(18:1.262805e-03,((15:1.298823e-03,(10:6.319739e-03,22:5.912036e-04):6.717774e-04):1.593661e-04,(((9:6.884961e-04,19:2.581985e-04):1.695112e-04,14:1.095355e-04):7.734870e-04,(7:2.450552e-03,29:1.843805e-03):5.286594e-04):1.034741e-04):2.477997e-03):4.272185e-02):5.378518e-02,((3:2.233569e-03,4:1.366648e-03):2.536053e-02,(2:7.831581e-03,5:1.008801e-02):2.257789e-02):8.120233e-02,6:1.028657e-01);
   tree gen.100000 = [&U] (((4:8.296930e-04,3:1.749693e-03):2.816076e-02,(2:9.294875e-03,5:9.815320e-03):1.976357e-02):8.562858e-02,((((((25:7.621353e-04,30:5.708707e-04):6.833273e-04,13:4.457378e-04):6.568425e-05,24:3.672093e-04):3.064739e-04,((((12:2.365625e-04,27:1.007191e-03):5.451676e-04,(16:1.635883e-03,(28:4.388963e-04,11:6.036682e-04):1.047217e-04):7.567850e-05):5.115721e-04,(8:1.356985e-03,26:2.358713e-04):7.072807e-04):2.278506e-05,31:1.341319e-03):8.930611e-05):3.642972e-03,(((23:1.805156e-05,(17:8.863432e-04,20:2.563504e-04):4.103515e-04):5.932996e-04,21:1.710167e-03):4.407950e-03,(32:3.967024e-05,1:1.190822e-03):4.231405e-03):2.519284e-03):4.664771e-02,(18:4.330792e-04,(((22:1.182351e-04,10:4.995171e-03):1.032160e-03,((7:2.522569e-03,29:1.638854e-03):5.593375e-04,(14:3.913604e-05,(9:1.239773e-03,19:2.349868e-04):4.796632e-05):6.982534e-04):2.060322e-04):6.301453e-05,15:2.230696e-03):4.242429e-03):4.791776e-02):4.907628e-02,6:1.006216e-01);
   tree gen.102500 = [&U] (((4:1.624801e-03,3:1.558173e-03):2.757349e-02,(5:1.121314e-02,2:7.528382e-03):2.042826e-02):8.631869e-02,((18:1.501082e-03,((22:8.133145e-05,10:6.130662e-03):5.981046e-04,((((9:7.292090e-04,19:4.758030e-04):3.107841e-05,14:2.319902e-04):7.395355e-04,(7:2.676736e-03,29:1.934735e-03):3.985034e-04):3.019814e-04,15:1.398829e-03):6.884105e-05):3.789410e-03):4.499823e-02,(((21:1.305781e-03,(23:1.790308e-04,(20:2.053101e-05,17:6.242676e-04):1.838418e-04):3.440062e-04):3.255431e-03,(32:4.228077e-06,1:4.688142e-04):3.201746e-03):1.661740e-03,(((((16:7.230009e-04,(27:1.347828e-03,12:3.638242e-04):5.378351e-04):1.182271e-04,(11:5.308010e-04,28:2.504059e-04):8.238455e-05):2.614903e-04,(26:4.024499e-04,8:1.533197e-03):1.559749e-04):5.701064e-05,31:1.428300e-03):9.529952e-05,(24:5.616117e-04,(13:2.768894e-04,(25:1.415352e-03,30:1.042711e-03):5.120047e-04):1.984867e-05):2.590729e-04):2.987696e-03):4.725319e-02):4.883969e-02,6:9.903959e-02);
   tree gen.105000 = [&U] (((4:2.121079e-03,3:1.384239e-03):2.614480e-02,(5:9.527282e-03,2:8.068277e-03):2.081150e-02):8.793806e-02,((18:7.874885e-04,((((9:8.531788e-04,19:5.525696e-04):8.454921e-05,14:7.367909e-05):3.356750e-04,(7:3.474273e-03,29:2.077874e-03):3.852433e-04):3.188525e-04,((22:1.333901e-04,10:4.685968e-03):6.403829e-04,15:1.580789e-03):1.416105e-05):3.059874e-03):4.584241e-02,(((21:1.097072e-03,(23:5.957229e-05,(20:2.824760e-04,17:5.982977e-04):3.494537e-04):1.932084e-04):3.328197e-03,(32:2.169885e-05,1:7.190186e-04):3.279501e-03):2.932635e-03,((((16:1.048636e-03,(27:1.326690e-03,12:3.734795e-04):1.347030e-04):2.337103e-04,(11:3.178407e-04,28:6.170170e-04):1.939806e-04):3.350477e-04,((26:4.025941e-04,8:8.347609e-04):4.203042e-04,31:1.734264e-03):8.225148e-05):1.712059e-04,((24:6.114388e-04,(25:1.269051e-03,30:1.720425e-03):3.414753e-04):5.546657e-05,13:4.656826e-04):1.026388e-04):2.842528e-03):4.813968e-02):4.975594e-02,6:1.013516e-01);
   tree gen.107500 = [&U] (((4:1.850873e-03,3:1.479944e-03):2.529383e-02,(5:9.217185e-03,2:8.537925e-03):2.501896e-02):7.067230e-02,((18:7.658585e-04,(((((9:1.096652e-03,19:3.766063e-04):2.148732e-04,14:2.976969e-05):4.877311e-04,(7:3.561662e-03,29:1.934081e-03):4.138580e-04):3.373088e-04,(22:1.605550e-04,10:6.538525e-03):4.318956e-04):2.161039e-05,15:1.552699e-03):2.828452e-03):4.182927e-02,(((21:1.338744e-03,(23:2.476566e-04,(20:3.996829e-05,17:8.424855e-04):1.995243e-04):1.849092e-04):4.879044e-03,(32:5.285876e-05,1:1.135001e-03):3.042063e-03):2.312199e-03,((((26:4.508077e-04,8:1.844105e-03):4.418221e-04,31:1.735000e-03):1.322472e-05,((16:1.004851e-03,(27:1.680176e-03,12:4.091143e-04):1.882178e-04):2.004042e-05,(11:3.372529e-04,28:6.002122e-04):2.078195e-04):3.003146e-04):1.140058e-04,((13:4.557840e-04,(25:1.380396e-03,30:1.322046e-03):3.818411e-04):2.313958e-05,24:6.712170e-04):1.897531e-04):2.148771e-03):4.657281e-02):4.953654e-02,6:1.018407e-01);
   tree gen.110000 = [&U] (((4:1.643835e-03,3:1.562889e-03):2.671145e-02,(5:1.101085e-02,2:8.315586e-03):1.876274e-02):8.079457e-02,((18:1.055554e-03,((22:2.723925e-04,10:5.772519e-03):5.201696e-04,(15:1.470529e-03,(((9:1.023342e-03,19:5.428179e-04):8.034950e-05,14:1.940698e-04):4.308770e-04,(7:3.343903e-03,29:2.820331e-03):2.125840e-04):1.309608e-04):1.946905e-04):4.584245e-03):4.446081e-02,(((21:1.140384e-03,(23:5.987091e-05,(20:8.010065e-06,17:7.105204e-04):2.421833e-04):5.387731e-04):3.817404e-03,(32:1.638902e-04,1:9.100833e-04):3.384409e-03):2.819433e-03,((((16:1.182309e-03,(27:9.334438e-04,12:4.487635e-04):1.381446e-04):1.909284e-04,(11:5.197099e-04,28:8.036972e-04):7.272726e-05):4.629431e-04,(((13:3.884149e-04,(25:1.157534e-03,30:8.141502e-04):5.693534e-04):4.470580e-06,24:5.744763e-04):1.740889e-04,(26:2.898718e-04,8:1.440710e-03):3.457036e-04):5.216949e-05):1.342527e-04,31:1.587488e-03):1.727373e-03):4.490474e-02):5.231285e-02,6:1.075485e-01);
   tree gen.112500 = [&U] (((((1:4.139396e-04,32:2.809339e-04):3.467367e-03,(21:8.320665e-04,(23:2.518283e-04,(17:3.539901e-04,20:3.087948e-04):8.849120e-05):3.658226e-04):4.553066e-03):2.696225e-03,((((30:1.079969e-03,25:6.349526e-04):3.788512e-04,24:3.528856e-04):7.565492e-05,13:3.304225e-04):2.934894e-04,(((16:8.916915e-04,(12:7.983925e-04,27:1.588118e-03):4.682907e-05):7.278014e-05,(28:4.051028e-04,11:4.234559e-04):8.146107e-05):4.528242e-04,(31:1.328263e-03,(8:1.411487e-03,26:1.707355e-04):6.350115e-04):2.727368e-06):5.452894e-05):2.882697e-03):4.618155e-02,(18:2.943139e-04,(((((19:4.537662e-04,9:7.919309e-04):1.126823e-04,14:1.608313e-04):3.905755e-04,(7:2.974041e-03,29:2.250320e-03):5.787795e-04):1.523415e-04,15:1.253504e-03):1.105837e-04,(10:5.547874e-03,22:3.126345e-04):4.573594e-04):3.183030e-03):5.103450e-02):4.866357e-02,((3:2.154369e-03,4:1.016728e-03):2.497323e-02,(2:7.823645e-03,5:1.063118e-02):1.931017e-02):7.771949e-02,6:1.077588e-01);
   tree gen.115000 = [&U] (((4:2.637311e-03,3:1.585513e-03):2.759858e-02,(5:1.204749e-02,2:8.668025e-03):1.845289e-02):7.760030e-02,((18:7.007192e-04,((22:2.302813e-04,10:5.631435e-03):5.582255e-04,((((9:8.961892e-04,19:2.367095e-04):7.725206e-05,14:2.146149e-04):6.808128e-04,(7:3.146895e-03,29:2.687244e-03):4.478207e-04):2.613703e-04,15:1.476404e-03):3.521633e-05):3.068948e-03):4.672500e-02,(((21:1.612672e-03,((20:7.957086e-07,17:1.316846e-03):1.194566e-04,23:4.628105e-04):3.080975e-04):4.530991e-03,(32:7.136347e-06,1:7.275621e-04):3.804864e-03):2.196591e-03,(((13:5.181408e-04,24:4.842141e-04):2.373136e-05,(25:1.352499e-03,30:1.228080e-03):1.703568e-04):3.917885e-05,((31:1.608951e-03,(26:1.640379e-04,8:1.231782e-03):7.390572e-04):4.495018e-05,((16:1.088476e-03,(27:9.661895e-04,12:2.389334e-04):3.253610e-04):3.127478e-05,(11:5.179813e-04,28:2.917445e-04):1.368402e-04):1.941941e-04):6.221361e-05):2.546236e-03):4.440108e-02):5.070541e-02,6:1.038913e-01);
   tree gen.117500 = [&U] (((4:8.417101e-04,3:1.442956e-03):2.822339e-02,(2:8.286564e-03,5:1.012547e-02):1.998215e-02):8.964685e-02,(((((8:1.532903e-03,26:2.153467e-04):5.521888e-04,(31:1.278832e-03,((28:5.571388e-04,11:1.016666e-03):2.263308e-04,(16:9.340723e-04,(27:1.435413e-03,12:3.643908e-04):3.608671e-04):2.422732e-04):3.708292e-04):1.360202e-05):3.030796e-04,(((25:1.300335e-03,30:8.357853e-04):1.079812e-03,13:7.570571e-04):2.987421e-05,24:7.291328e-04):2.087898e-04):2.252676e-03,((((17:8.405620e-04,20:3.545608e-05):2.473782e-04,23:1.143069e-04):2.443505e-04,21:1.252215e-03):4.838675e-03,(32:1.063725e-05,1:1.125537e-03):3.997136e-03):1.795638e-03):4.901084e-02,(18:7.576209e-04,((((7:2.141415e-03,29:2.443250e-03):5.581971e-04,(14:3.058818e-04,(19:4.988960e-04,9:1.239560e-03):1.051485e-04):7.636216e-04):1.639258e-04,(22:2.444198e-04,10:4.580368e-03):9.396996e-04):1.204879e-04,15:2.098715e-03):3.611870e-03):4.436636e-02):5.063979e-02,6:9.419918e-02);
   tree gen.120000 = [&U] (((4:1.246897e-03,3:2.025006e-03):2.760745e-02,(5:9.177189e-03,2:9.821349e-03):2.426467e-02):8.748882e-02,((18:6.220613e-04,((15:9.448881e-04,(((19:6.743817e-04,9:1.368712e-03):4.244599e-05,14:1.295757e-04):4.893157e-04,(7:3.374002e-03,29:3.139704e-03):4.455546e-04):2.664125e-04):5.906064e-05,(22:5.391219e-04,10:5.896929e-03):3.687489e-04):3.659122e-03):4.692020e-02,(((21:1.284774e-03,((20:2.343857e-04,17:8.967216e-04):1.756285e-04,23:2.377093e-06):1.234997e-04):4.684220e-03,(32:3.429626e-06,1:4.912650e-04):3.430388e-03):2.232150e-03,((((25:8.751711e-04,30:9.233701e-04):2.197360e-04,24:2.562027e-04):1.807571e-04,13:2.428128e-04):1.563713e-04,((26:2.538963e-04,8:1.142241e-03):5.749526e-04,(31:1.000917e-03,((16:1.326645e-03,(27:1.953790e-03,12:3.312142e-04):9.751659e-05):2.625978e-04,(11:2.866165e-04,28:5.926252e-04):2.079384e-04):1.669748e-04):9.597820e-05):1.701013e-04):3.061170e-03):4.640491e-02):5.432335e-02,6:1.148275e-01);
   tree gen.122500 = [&U] (((4:6.096827e-04,3:1.811579e-03):2.634644e-02,(2:8.112545e-03,5:1.039973e-02):1.987500e-02):8.776425e-02,((((((28:4.587099e-04,11:3.413636e-04):3.751929e-04,(16:1.228795e-03,(12:2.608467e-04,27:1.954277e-03):1.245544e-04):7.611208e-05):4.775481e-04,((8:1.116706e-03,26:2.196992e-04):3.447276e-04,31:1.125205e-03):8.254410e-07):6.760545e-05,(((25:6.697577e-04,30:6.842398e-04):9.833150e-04,13:4.066145e-04):4.751365e-05,24:7.256689e-04):9.232737e-05):2.944990e-03,((((17:5.404075e-04,20:1.462344e-04):9.756965e-05,23:3.028666e-04):3.140301e-04,21:1.192839e-03):4.420178e-03,(32:2.489857e-05,1:3.261280e-04):3.481672e-03):1.978230e-03):4.798161e-02,(18:1.277833e-03,(15:1.603994e-03,((22:6.348946e-05,10:6.700643e-03):3.086870e-04,((7:3.363256e-03,29:1.772979e-03):3.875737e-04,(14:1.254167e-04,(19:2.490520e-04,9:1.130033e-03):5.709281e-05):7.114237e-04):3.265398e-04):3.280409e-05):3.836990e-03):4.371412e-02):4.222158e-02,6:1.120151e-01);
   tree gen.125000 = [&U] (((((1:8.260288e-04,32:1.972139e-04):4.071950e-03,(((17:7.008336e-04,20:3.574977e-05):1.384993e-04,23:8.536907e-05):1.916648e-04,21:1.847594e-03):3.372940e-03):2.443221e-03,((24:5.326448e-04,(13:2.919121e-04,(30:1.379735e-03,25:1.125965e-03):2.420908e-04):3.775707e-05):2.662745e-04,(((8:1.010985e-03,26:3.861508e-04):5.766838e-04,31:1.283287e-03):8.088368e-05,((28:3.528056e-04,11:5.078362e-04):9.506924e-05,(16:7.244092e-04,(12:1.247940e-04,27:1.438783e-03):6.521095e-04):1.198954e-04):4.296577e-04):5.546956e-05):2.734987e-03):4.682420e-02,(18:4.617985e-04,(15:1.604869e-03,((10:5.840254e-03,22:1.545772e-04):3.977552e-04,(((9:9.900187e-04,19:4.988948e-04):4.207771e-05,14:1.351354e-04):5.321505e-04,(7:2.831710e-03,29:1.649320e-03):5.292718e-04):2.599400e-04):1.021546e-04):4.112453e-03):4.492250e-02):5.118792e-02,((3:1.848576e-03,4:1.474631e-03):2.797048e-02,(2:8.804286e-03,5:1.143096e-02):2.094303e-02):8.047428e-02,6:1.170472e-01);
   tree gen.127500 = [&U] (((4:1.354503e-03,3:9.719638e-04):2.863187e-02,(5:1.030254e-02,2:8.333306e-03):2.163531e-02):7.506471e-02,((18:7.948040e-04,((((19:5.139877e-04,9:8.032033e-04):2.895622e-04,14:5.794336e-04):7.335796e-04,(7:3.468346e-03,29:2.269263e-03):3.048350e-04):3.021630e-04,((22:2.680421e-04,10:5.947460e-03):5.773917e-04,15:2.145048e-03):8.959931e-05):3.090638e-03):4.280666e-02,(((21:1.100560e-03,((20:3.845651e-06,17:2.517710e-04):2.344172e-04,23:1.500862e-04):3.146289e-04):2.796247e-03,(32:3.633805e-05,1:5.880767e-04):3.873414e-03):2.090859e-03,(((13:6.026667e-04,(25:6.086420e-04,30:8.065117e-04):4.513700e-04):6.163515e-05,24:5.518087e-04):5.762388e-05,((26:2.738442e-04,8:8.336744e-04):5.403692e-04,((((27:1.384309e-03,12:1.775957e-04):4.418519e-04,16:9.635217e-04):1.516808e-04,(11:4.744554e-04,28:3.778771e-04):3.558849e-04):2.004089e-04,31:1.471368e-03):1.631944e-04):5.797743e-05):2.739447e-03):5.127743e-02):5.152147e-02,6:1.017734e-01);
   tree gen.130000 = [&U] (((4:1.145011e-03,3:8.154673e-04):3.093421e-02,(5:1.168921e-02,2:7.663819e-03):2.344837e-02):7.429905e-02,((18:9.608767e-04,(((22:2.218594e-04,10:5.273422e-03):5.770065e-04,15:1.713127e-03):8.229205e-06,(((19:8.474658e-04,9:9.577542e-04):1.869980e-04,14:8.888064e-05):5.319181e-04,(7:3.533473e-03,29:2.823793e-03):5.176029e-04):2.729220e-04):2.855274e-03):4.195719e-02,(((((20:4.099579e-05,17:3.235738e-04):2.235988e-04,23:1.525686e-05):8.059203e-04,21:1.289606e-03):4.003064e-03,(32:6.960368e-05,1:5.883807e-04):4.456699e-03):1.782697e-03,(((24:6.670971e-04,(25:1.208859e-03,30:1.068084e-03):1.304950e-04):1.587879e-05,13:3.225230e-04):4.056893e-05,((((27:1.555936e-03,12:1.170251e-04):2.517929e-04,16:7.397911e-04):1.748364e-04,(11:5.635058e-04,28:3.608310e-04):3.043046e-05):5.104334e-04,((26:3.412607e-04,8:1.547109e-03):2.250296e-04,31:2.028546e-03):4.640495e-05):1.035483e-04):2.075892e-03):4.609741e-02):5.206301e-02,6:1.028431e-01);
   tree gen.132500 = [&U] (((((1:6.406130e-04,32:1.108001e-05):3.669792e-03,(((17:7.323971e-04,20:9.600107e-05):1.165654e-04,23:1.015539e-04):5.420083e-04,21:1.298385e-03):4.121372e-03):2.277831e-03,((((8:9.220776e-04,26:1.648151e-04):6.879431e-04,31:1.721721e-03):9.973722e-05,((16:1.027513e-03,(12:4.495011e-04,27:1.021392e-03):2.007660e-04):2.100646e-04,(28:2.926372e-04,11:4.878669e-04):1.538818e-04):3.176597e-04):5.246310e-05,(24:2.301384e-04,((30:1.106633e-03,25:1.735352e-03):2.815275e-04,13:2.352805e-04):2.480623e-05):4.081480e-04):2.291033e-03):4.891563e-02,(18:1.392310e-03,(((((9:1.157812e-03,19:8.095637e-04):3.066803e-05,14:2.289682e-04):5.177174e-04,(7:3.167951e-03,29:2.391639e-03):5.022253e-04):3.776948e-04,(10:4.752065e-03,22:1.222814e-04):6.658229e-04):6.252968e-05,15:1.472060e-03):3.384898e-03):4.627768e-02):5.570470e-02,((3:1.799628e-03,4:1.344296e-03):2.891187e-02,(2:8.756697e-03,5:9.084627e-03):2.071866e-02):8.952452e-02,6:1.085472e-01);
   tree gen.135000 = [&U] (((((1:6.593918e-04,32:3.360082e-05):3.431400e-03,(((17:5.385246e-04,20:7.954843e-05):1.332295e-04,23:9.078220e-05):1.127894e-04,21:1.179250e-03):3.818044e-03):2.204483e-03,(((31:1.813171e-03,(((12:2.719466e-04,27:1.651268e-03):1.455152e-04,16:8.985596e-04):4.059604e-05,(28:8.596555e-04,11:5.984137e-04):4.674920e-04):2.480696e-04):1.231423e-04,(8:1.250789e-03,26:4.372065e-04):4.464266e-04):1.308610e-04,((30:1.122831e-03,25:1.704154e-03):2.286731e-04,(24:6.251254e-04,13:2.700889e-04):3.147155e-05):2.226960e-04):2.433899e-03):4.972947e-02,(18:8.688486e-04,(((10:5.669382e-03,22:1.998915e-04):2.265789e-04,15:1.397299e-03):3.274797e-05,(((9:5.826165e-04,19:3.954450e-04):4.105319e-05,14:2.824911e-04):6.121240e-04,(7:2.899756e-03,29:2.180401e-03):3.527744e-04):6.065802e-04):3.381853e-03):4.653043e-02):5.002412e-02,((3:1.337336e-03,4:1.987188e-03):2.798089e-02,(2:8.500399e-03,5:1.117089e-02):1.960214e-02):8.714869e-02,6:1.100232e-01);
   tree gen.137500 = [&U] (((4:9.670241e-04,3:1.496575e-03):2.846048e-02,(2:8.046468e-03,5:1.103897e-02):2.204542e-02):7.696169e-02,(((((8:1.129953e-03,26:2.190796e-04):7.413085e-04,(((28:5.038928e-04,11:4.732892e-04):7.810097e-05,((27:1.701850e-03,12:1.582065e-04):4.991498e-04,16:7.262788e-04):1.111288e-04):1.581514e-04,((25:1.322617e-03,30:9.206858e-04):2.845927e-04,(13:4.869343e-04,24:7.213136e-04):8.626744e-06):1.071249e-04):4.226791e-05):6.670002e-05,31:1.589686e-03):3.504077e-03,((21:1.125237e-03,((17:8.586230e-04,20:1.092744e-05):8.845085e-05,23:3.553959e-05):3.347372e-04):4.162911e-03,(32:5.877719e-05,1:1.183730e-03):4.969745e-03):2.372610e-03):4.626450e-02,(18:1.095669e-03,((((7:2.738095e-03,29:1.768208e-03):1.842986e-04,(14:4.598678e-04,(9:6.483376e-04,19:5.965276e-04):1.219842e-04):4.444748e-04):1.724766e-04,15:1.149019e-03):2.558977e-05,(22:1.766943e-04,10:6.010205e-03):4.870486e-04):2.527239e-03):4.602095e-02):5.290314e-02,6:9.942577e-02);
   tree gen.140000 = [&U] (((4:9.788464e-04,3:1.759540e-03):2.633314e-02,(5:1.182911e-02,2:7.948962e-03):1.923122e-02):7.732381e-02,((18:4.733814e-04,((22:2.944975e-04,10:5.817310e-03):5.869498e-04,((((9:6.365387e-04,19:7.750184e-04):5.193888e-05,14:1.511875e-04):7.177973e-04,(7:2.670455e-03,29:2.761163e-03):2.720814e-04):6.149850e-04,15:1.741705e-03):1.096164e-04):4.229869e-03):4.541952e-02,(((21:9.402753e-04,(23:4.388133e-05,(20:2.944550e-05,17:6.965748e-04):1.480207e-04):5.203150e-04):3.591263e-03,(32:7.349993e-05,1:5.909826e-04):3.417610e-03):2.703650e-03,((31:2.065817e-03,((((27:1.341625e-03,12:2.064227e-04):3.604979e-04,16:9.159287e-04):1.302215e-04,(11:1.900044e-04,28:4.786095e-04):1.099689e-04):4.308662e-04,(26:3.514831e-04,8:1.141611e-03):3.329377e-04):2.541866e-04):1.255573e-04,(((25:1.300294e-03,30:7.024880e-04):5.279643e-04,24:6.232788e-04):3.098149e-05,13:3.453644e-04):9.479880e-05):2.021041e-03):4.959197e-02):4.907657e-02,6:1.072910e-01);
   tree gen.142500 = [&U] (((4:1.228532e-03,3:2.067161e-03):2.556440e-02,(5:8.734019e-03,2:9.676962e-03):2.314981e-02):7.920083e-02,((18:7.212469e-04,(15:1.896864e-03,((22:2.092013e-04,10:6.435917e-03):5.186754e-04,(((9:1.018061e-03,19:8.244683e-04):4.374770e-05,14:4.419381e-05):7.744880e-04,(7:2.758458e-03,29:1.838203e-03):1.141562e-04):4.967865e-04):2.200602e-04):2.763874e-03):4.586868e-02,(((21:9.694419e-04,(23:8.832501e-05,(20:4.590810e-05,17:6.794879e-04):1.976107e-04):2.500550e-04):2.955398e-03,(32:1.026963e-04,1:1.031348e-03):4.017672e-03):3.092607e-03,((((26:2.596360e-04,8:1.583233e-03):7.030483e-04,31:1.716743e-03):7.610878e-05,(((27:1.444648e-03,12:8.300269e-04):2.061864e-05,16:6.717702e-04):3.557132e-05,(11:3.508910e-04,28:3.782391e-04):2.051389e-04):5.821178e-04):6.185864e-05,((25:7.643822e-04,30:1.615920e-03):5.589303e-05,(24:4.137198e-04,13:4.500873e-04):4.082542e-05):3.243735e-04):2.115911e-03):5.031364e-02):5.059889e-02,6:1.106191e-01);
   tree gen.145000 = [&U] (((4:1.625243e-03,3:1.019198e-03):3.027564e-02,(5:9.836015e-03,2:7.842852e-03):1.928919e-02):8.690606e-02,((18:7.431412e-04,((((9:8.636874e-04,19:2.902728e-04):1.862898e-04,14:8.886618e-05):3.622752e-04,(7:3.553846e-03,29:1.752536e-03):5.488145e-04):2.393750e-04,((22:1.424725e-04,10:6.172382e-03):4.005859e-04,15:1.217570e-03):3.194676e-04):3.253632e-03):4.290284e-02,(((((20:3.830425e-05,17:6.208005e-04):2.964969e-04,23:1.917665e-05):2.307136e-04,21:1.445409e-03):4.010378e-03,(32:5.663709e-05,1:9.087153e-04):3.570240e-03):2.465151e-03,((((((27:1.358248e-03,12:2.219284e-04):1.553419e-04,16:1.215982e-03):7.602489e-05,(11:5.736410e-04,28:2.491301e-04):4.816593e-05):4.018914e-04,31:1.589581e-03):2.478275e-04,(26:4.464152e-04,8:9.766319e-04):8.186010e-04):1.858646e-04,((24:7.772942e-04,(25:9.943157e-04,30:1.256884e-03):2.168789e-04):1.626916e-05,13:2.359604e-04):2.542321e-04):2.507128e-03):5.161899e-02):5.234061e-02,6:1.037480e-01);
   tree gen.147500 = [&U] (((4:1.872545e-03,3:8.930088e-04):2.748994e-02,(2:8.409125e-03,5:9.525578e-03):2.013524e-02):8.313041e-02,((((((25:1.341793e-03,30:1.787237e-03):2.538979e-04,24:3.149853e-04):3.308295e-06,13:3.088014e-04):1.087845e-05,(((28:8.142695e-04,11:4.804243e-04):2.158259e-04,((27:1.678278e-03,12:2.262546e-04):3.446755e-04,16:1.512573e-03):1.324177e-04):3.504016e-04,((8:9.502086e-04,26:2.531459e-04):3.501888e-04,31:1.273328e-03):2.446383e-05):3.439923e-04):1.839797e-03,(((23:1.088033e-06,(17:8.906264e-04,20:7.048558e-05):1.543702e-04):3.471084e-04,21:1.837592e-03):3.693196e-03,(32:4.480996e-05,1:4.725283e-04):3.997935e-03):2.212501e-03):4.768153e-02,(18:9.865006e-04,((15:1.697587e-03,(22:1.413906e-04,10:6.262400e-03):4.339773e-04):3.182374e-05,((7:2.642629e-03,29:1.836101e-03):4.566284e-04,((19:3.515497e-04,9:8.444495e-04):9.420198e-05,14:8.928313e-05):6.696769e-04):7.542690e-04):3.503696e-03):4.400813e-02):5.452373e-02,6:1.020327e-01);
   tree gen.150000 = [&U] (((4:1.500268e-03,3:1.922544e-03):2.625723e-02,(2:9.260843e-03,5:9.304210e-03):1.966731e-02):8.367453e-02,(((((24:6.517809e-04,(25:1.595457e-03,30:1.397337e-03):1.395081e-04):9.350996e-07,13:2.340189e-04):1.587611e-04,((8:1.437515e-03,26:3.556211e-04):4.226615e-04,((((27:1.753827e-03,12:5.226654e-04):1.216314e-05,16:1.146249e-03):2.865658e-05,(28:3.172423e-04,11:5.516403e-04):2.044005e-04):2.696650e-04,31:1.061774e-03):2.971245e-05):2.383111e-04):2.230498e-03,((((17:8.227601e-04,20:2.635117e-05):1.637229e-04,23:5.789175e-05):3.330398e-04,21:8.513019e-04):3.647287e-03,(32:3.817800e-04,1:1.054886e-03):3.249003e-03):2.526652e-03):4.657345e-02,(18:5.093407e-04,(((22:2.794573e-04,10:6.116866e-03):3.559910e-04,((7:2.581216e-03,29:1.553589e-03):2.048770e-04,((19:3.528193e-04,9:7.222041e-04):2.616472e-04,14:5.957234e-05):5.069615e-04):5.445923e-04):1.431512e-04,15:2.457580e-03):2.825454e-03):4.433520e-02):4.940822e-02,6:9.959398e-02);
   tree gen.152500 = [&U] (((4:9.416374e-04,3:2.689199e-03):2.781954e-02,(5:1.016460e-02,2:7.687552e-03):1.903871e-02):8.236920e-02,((18:7.480734e-04,(15:2.155028e-03,((((9:5.286579e-04,19:4.562712e-04):1.514403e-05,14:9.075069e-05):9.688539e-04,(7:2.803760e-03,29:1.666227e-03):7.000491e-04):3.774406e-04,(22:1.051963e-04,10:5.950249e-03):7.065735e-04):5.390738e-05):3.376662e-03):4.484397e-02,((((23:1.264131e-05,(20:3.691979e-05,17:4.168549e-04):2.824681e-04):3.691989e-04,21:1.689229e-03):3.318132e-03,(32:1.822996e-04,1:6.600852e-04):3.751415e-03):2.333685e-03,((24:5.913309e-04,((25:1.716734e-03,30:1.474854e-03):1.307953e-04,13:2.344782e-04):1.227690e-04):1.086580e-04,((((11:2.993567e-04,28:4.802323e-04):1.042212e-04,((27:1.028032e-03,12:5.074171e-04):9.012547e-05,16:1.386340e-03):1.031036e-04):3.908803e-04,31:1.654830e-03):1.136762e-04,(26:3.055211e-04,8:1.712253e-03):3.393399e-04):1.257854e-04):2.060670e-03):4.735041e-02):4.971985e-02,6:9.866430e-02);
   tree gen.155000 = [&U] (((4:1.265221e-03,3:1.761088e-03):2.758403e-02,(2:8.405718e-03,5:1.087715e-02):2.034626e-02):7.517817e-02,((((13:4.057821e-04,(24:5.676339e-04,(25:8.877324e-04,30:1.318748e-03):4.566538e-04):3.417431e-05):6.599990e-05,((31:1.273820e-03,(((27:1.494481e-03,12:2.761815e-04):1.857377e-04,16:9.882507e-04):2.647754e-04,(28:3.006037e-04,11:7.956995e-04):4.932659e-04):5.102509e-04):1.866027e-05,(8:7.045384e-04,26:3.486897e-04):5.835651e-04):1.043062e-04):1.578308e-03,((((17:4.382476e-04,20:4.910302e-05):3.511374e-04,23:3.038311e-05):3.003720e-04,21:1.339145e-03):4.281761e-03,(32:1.172056e-04,1:5.275597e-04):3.555596e-03):2.768647e-03):4.832227e-02,(18:8.143889e-04,(((7:3.117602e-03,29:1.995926e-03):3.547141e-04,((9:1.160852e-03,19:7.376165e-04):7.117081e-06,14:1.875670e-04):7.074264e-04):4.071043e-04,(15:1.437385e-03,(22:1.192733e-04,10:6.060647e-03):4.580087e-04):4.592774e-05):2.772328e-03):4.512574e-02):5.384479e-02,6:1.069154e-01);
   tree gen.157500 = [&U] (((4:2.167341e-03,3:1.818268e-03):3.098215e-02,(5:1.033594e-02,2:8.066506e-03):1.835643e-02):8.270408e-02,((18:9.883146e-04,((((9:7.118864e-04,19:4.927773e-04):7.587764e-05,14:4.150037e-04):2.915112e-04,(7:2.971431e-03,29:2.174455e-03):7.828085e-04):2.511165e-04,((22:3.895238e-04,10:6.421394e-03):5.371111e-04,15:1.720917e-03):6.692190e-05):2.656933e-03):4.102120e-02,(((((20:1.537999e-05,17:6.774887e-04):2.367869e-04,23:1.707907e-04):2.087635e-04,21:1.664467e-03):3.662563e-03,(32:1.175862e-04,1:4.643772e-04):4.064084e-03):2.300223e-03,((24:3.021420e-04,((25:1.382077e-03,30:3.189996e-04):7.941169e-04,13:2.905330e-04):2.850651e-05):1.145049e-04,((26:8.452546e-04,8:1.288698e-03):8.873942e-04,(31:1.334918e-03,((11:3.100969e-04,28:6.475763e-04):1.112851e-04,((27:1.488537e-03,12:2.875093e-04):1.806841e-04,16:8.433978e-04):2.308431e-04):3.516567e-04):1.980845e-05):8.475793e-05):3.157364e-03):4.839522e-02):5.372765e-02,6:1.050255e-01);
   tree gen.160000 = [&U] (((((1:5.126978e-04,32:1.707935e-04):4.168260e-03,(((20:8.098324e-05,17:9.051195e-04):7.460273e-05,23:1.703806e-04):2.552275e-04,21:1.294471e-03):4.322145e-03):2.640263e-03,((((30:7.535566e-04,25:6.297857e-04):4.563257e-04,13:2.332329e-04):6.211192e-06,24:2.812122e-04):9.726455e-05,(31:1.655130e-03,(((16:1.621584e-03,(27:1.403471e-03,12:1.413051e-04):6.039310e-04):3.111404e-05,(28:5.747761e-04,11:6.935221e-04):1.063349e-04):6.261584e-04,(8:1.162066e-03,26:1.674309e-04):5.226756e-04):2.011418e-04):1.628021e-04):2.704756e-03):4.988855e-02,(18:8.122927e-04,((10:4.947193e-03,22:5.876368e-05):3.802435e-04,(15:1.584851e-03,(((19:5.230408e-04,9:8.565320e-04):9.756871e-05,14:8.270852e-05):6.256643e-04,(7:3.284763e-03,29:2.724667e-03):3.257199e-04):1.193799e-04):1.662868e-04):3.014454e-03):4.537379e-02):5.035331e-02,((3:1.092692e-03,4:1.212682e-03):2.695067e-02,(2:9.583551e-03,5:9.377767e-03):1.875451e-02):7.437783e-02,6:1.106477e-01);
   tree gen.162500 = [&U] (((((1:5.238926e-04,32:4.004188e-04):3.636594e-03,((23:1.624063e-04,(20:1.604225e-04,17:6.917891e-04):1.553306e-04):4.492771e-04,21:1.189315e-03):4.985280e-03):1.442430e-03,((24:4.101008e-04,((30:6.945691e-04,25:1.605099e-03):7.199292e-04,13:1.851494e-04):5.552362e-05):4.528833e-04,((31:1.851438e-03,((16:1.027106e-03,(27:1.665538e-03,12:6.575008e-04):4.627187e-05):1.063338e-04,(28:6.188188e-04,11:6.939176e-04):1.620825e-04):2.874311e-04):8.800189e-05,(8:1.105172e-03,26:2.526093e-04):5.083964e-04):3.919237e-05):2.158934e-03):5.118756e-02,(18:6.577780e-04,(15:1.458034e-03,((((19:3.515934e-04,9:1.101248e-03):6.165429e-05,14:3.026456e-04):5.760203e-04,(7:4.084278e-03,29:1.765508e-03):1.338942e-04):3.299404e-04,(10:5.374559e-03,22:1.266919e-04):4.310453e-04):1.082130e-04):2.889269e-03):4.538096e-02):4.616433e-02,((3:2.646885e-03,4:1.024929e-03):2.702558e-02,(2:8.060673e-03,5:9.621947e-03):2.358020e-02):7.631449e-02,6:1.071688e-01);
   tree gen.165000 = [&U] (((((1:6.762167e-04,32:3.114894e-06):3.956829e-03,((23:1.539594e-04,(20:3.292916e-05,17:6.291772e-04):1.642140e-04):3.947717e-04,21:1.820165e-03):3.233854e-03):2.418871e-03,(((30:7.316703e-04,25:8.481777e-04):3.039920e-04,(13:2.644215e-04,24:5.732139e-04):1.241780e-04):1.850061e-04,(((16:1.039809e-03,(27:1.006317e-03,12:8.510944e-04):1.684739e-04):6.280279e-05,(28:7.034996e-04,11:3.975737e-04):1.254608e-04):6.244557e-04,((8:1.005035e-03,26:1.924520e-04):2.647134e-04,31:1.431843e-03):8.214644e-07):8.196616e-05):2.286327e-03):4.852528e-02,(18:1.080582e-03,((15:2.063695e-03,(((19:3.466652e-04,9:7.447101e-04):2.202325e-05,14:1.566434e-04):6.408254e-04,(7:3.667171e-03,29:2.320139e-03):8.343683e-05):2.504021e-04):3.380662e-05,(10:5.261570e-03,22:1.137965e-04):5.773766e-04):3.917507e-03):4.292971e-02):4.766506e-02,((3:1.907229e-03,4:9.757192e-04):2.735983e-02,(2:7.559295e-03,5:9.740951e-03):2.074909e-02):7.694260e-02,6:1.084943e-01);
   tree gen.167500 = [&U] (((4:1.733640e-03,3:1.401449e-03):2.785960e-02,(5:1.081392e-02,2:7.788725e-03):2.137760e-02):7.635375e-02,((18:6.829584e-04,((22:2.698438e-04,10:4.743811e-03):1.087281e-03,(15:1.607775e-03,(((9:1.018189e-03,19:4.587950e-04):8.441353e-05,14:3.787454e-04):5.269606e-04,(7:2.601879e-03,29:2.536838e-03):4.589042e-04):2.947727e-04):2.480068e-05):3.737996e-03):4.068891e-02,(((21:1.622520e-03,((20:4.303072e-05,17:8.788231e-04):2.331328e-04,23:1.505932e-04):2.259861e-04):3.856634e-03,(32:2.936554e-04,1:4.393740e-04):2.998364e-03):2.432650e-03,(((31:2.108014e-03,(26:1.997628e-04,8:7.452146e-04):3.376421e-04):5.498620e-07,((16:1.030153e-03,(27:1.589563e-03,12:1.120964e-04):3.877231e-04):3.386254e-05,(11:7.901033e-04,28:3.970447e-04):2.056617e-04):5.920186e-04):8.842781e-05,((25:1.344690e-03,30:9.746593e-04):2.524924e-04,(13:2.188906e-04,24:4.819608e-04):7.554379e-07):2.243998e-04):1.649893e-03):4.954747e-02):4.590023e-02,6:1.107349e-01);
   tree gen.170000 = [&U] (((4:1.814337e-03,3:1.997533e-03):2.772769e-02,(5:1.076272e-02,2:8.216349e-03):2.222665e-02):8.303135e-02,((18:3.433468e-04,(((22:7.070191e-04,10:4.749079e-03):2.053573e-04,15:1.736240e-03):4.738993e-05,(((9:1.013368e-03,19:3.733267e-04):1.971412e-04,14:2.993607e-04):4.312914e-04,(7:2.744974e-03,29:1.178216e-03):9.186083e-04):4.625227e-04):3.763598e-03):4.453634e-02,(((21:1.312644e-03,((20:1.144736e-04,17:6.204850e-04):5.946787e-05,23:1.871608e-05):8.533243e-05):3.979911e-03,(32:6.982144e-05,1:5.591503e-04):3.694032e-03):2.865483e-03,(31:1.081374e-03,(((25:9.795179e-04,30:1.161791e-03):2.230587e-04,(24:6.730292e-04,13:2.308901e-04):4.898578e-05):3.480319e-04,((26:3.985513e-04,8:1.553305e-03):4.433243e-04,((16:9.359708e-04,(27:1.504125e-03,12:3.721150e-04):1.689535e-04):2.143185e-04,(11:3.313553e-04,28:4.520221e-04):9.285595e-05):4.687850e-04):2.334321e-05):3.266177e-04):2.340169e-03):4.931287e-02):4.568290e-02,6:1.102106e-01);
   tree gen.172500 = [&U] (((((1:8.599318e-04,32:5.004311e-05):3.323707e-03,(21:1.310011e-03,(23:5.595472e-05,(20:1.619937e-04,17:9.967137e-04):2.010566e-04):4.518690e-04):5.069342e-03):2.723765e-03,((((30:6.115829e-04,25:1.640559e-03):7.327595e-04,24:6.172119e-04):6.821096e-05,13:1.823492e-04):2.316537e-04,((((28:3.011214e-04,11:6.479379e-04):2.539208e-04,(16:7.813211e-04,(27:1.827171e-03,12:1.010887e-04):5.233200e-04):8.493555e-05):5.129424e-04,(8:1.888576e-03,26:1.417157e-04):2.014851e-04):1.921894e-05,31:1.871701e-03):2.706401e-04):2.407198e-03):4.923697e-02,(18:9.243068e-04,(15:1.415928e-03,((10:5.211907e-03,22:1.585870e-04):7.859174e-04,(((19:4.293070e-04,9:1.066233e-03):1.023653e-04,14:1.281359e-04):4.343621e-04,(7:2.664117e-03,29:1.807967e-03):7.162140e-05):5.187187e-04):2.048988e-05):3.093606e-03):4.510030e-02):4.615792e-02,((3:9.182110e-04,4:1.963515e-03):2.897028e-02,(2:8.483546e-03,5:9.489942e-03):1.977433e-02):7.550472e-02,6:1.036904e-01);
   tree gen.175000 = [&U] (((4:1.761866e-03,3:1.336802e-03):2.722962e-02,(5:9.684115e-03,2:7.192603e-03):1.938058e-02):7.579928e-02,((18:6.792421e-04,(15:1.487759e-03,((22:1.646822e-04,10:4.139547e-03):7.454434e-04,(((19:1.034083e-03,9:9.047223e-04):3.387489e-05,14:3.273693e-05):3.946365e-04,(7:2.392705e-03,29:1.461007e-03):8.365753e-04):2.979253e-04):1.129918e-04):3.702245e-03):3.997175e-02,(((21:1.111548e-03,((20:8.470092e-05,17:4.745945e-04):1.462892e-04,23:8.604092e-05):5.003791e-04):4.423672e-03,(32:2.456594e-04,1:4.657793e-04):3.724817e-03):1.698900e-03,(((((16:8.574763e-04,(27:1.441101e-03,12:1.279856e-04):1.589546e-04):1.956728e-04,(11:3.873291e-04,28:4.649341e-04):1.148403e-04):3.389275e-04,(26:4.107213e-04,8:8.765059e-04):5.664024e-04):4.850155e-05,31:9.515214e-04):1.433920e-04,((25:2.018708e-03,30:9.759720e-04):2.300725e-04,(24:5.830516e-04,13:3.271013e-04):8.151681e-05):1.720690e-04):2.682180e-03):4.786076e-02):5.014133e-02,6:1.038627e-01);
   tree gen.177500 = [&U] (((((1:3.793756e-04,32:3.960004e-05):4.083599e-03,(21:8.589505e-04,(23:1.856645e-04,(20:7.310834e-05,17:7.081347e-04):5.463262e-05):6.851138e-04):4.803975e-03):1.698074e-03,(((24:6.250626e-04,(30:1.321407e-03,25:7.587162e-04):4.382529e-04):2.957638e-06,13:6.393655e-04):2.208829e-04,((31:1.674867e-03,(8:1.292667e-03,26:2.028177e-04):3.565328e-04):5.158515e-05,((28:6.061982e-04,11:4.924123e-04):2.279131e-04,(16:8.848458e-04,(27:1.198830e-03,12:1.780940e-04):5.641031e-05):2.157644e-04):2.431994e-04):3.630635e-04):2.025190e-03):5.041940e-02,(18:8.408995e-04,((((19:4.381329e-04,9:1.209060e-03):1.623445e-04,14:1.749302e-04):5.336967e-04,(7:2.803564e-03,29:2.552470e-03):7.330455e-04):3.902965e-04,((10:4.124693e-03,22:3.108715e-04):3.804024e-04,15:1.239441e-03):1.832341e-05):3.393367e-03):4.407632e-02):4.778602e-02,((3:1.332931e-03,4:1.882205e-03):3.068328e-02,(2:8.687279e-03,5:1.032932e-02):2.134970e-02):7.423248e-02,6:1.061805e-01);
   tree gen.180000 = [&U] (((4:1.932392e-03,3:1.157248e-03):2.949585e-02,(5:1.144239e-02,2:8.588775e-03):2.239373e-02):8.348240e-02,((18:6.610732e-04,(((((19:5.969133e-04,9:1.463449e-03):2.656896e-04,14:9.035210e-05):4.878469e-04,(7:3.147868e-03,29:1.985339e-03):3.371166e-04):2.896990e-04,15:1.536185e-03):3.374337e-06,(22:3.060396e-04,10:5.099994e-03):3.870486e-04):2.797487e-03):4.204271e-02,(((21:1.489354e-03,((20:7.194903e-06,17:6.942534e-04):2.269400e-04,23:1.061621e-04):4.792741e-04):3.893759e-03,(32:1.618199e-05,1:5.065365e-04):4.470196e-03):2.567992e-03,(((31:1.668339e-03,(26:2.938290e-04,8:1.329144e-03):1.708241e-04):1.766309e-05,((16:7.187782e-04,(27:1.420335e-03,12:7.148801e-04):2.349118e-04):3.860168e-05,(11:2.852180e-04,28:4.407999e-04):2.180336e-04):5.657411e-04):8.435215e-05,(((25:1.152367e-03,30:1.045953e-03):2.813908e-04,24:1.859270e-04):1.379698e-04,13:2.326172e-04):5.368886e-05):2.296724e-03):4.908828e-02):4.677019e-02,6:1.044500e-01);
   tree gen.182500 = [&U] (((4:1.288161e-03,3:8.607221e-04):2.759709e-02,(5:9.977663e-03,2:8.268957e-03):1.834085e-02):8.561694e-02,((18:6.336916e-04,((((19:2.606281e-04,9:8.698240e-04):5.965656e-05,14:1.309351e-04):3.914498e-04,(7:2.979623e-03,29:2.063496e-03):2.893473e-04):3.809935e-04,(15:1.455430e-03,(22:1.104023e-04,10:5.072288e-03):3.577617e-04):2.494392e-04):3.360046e-03):5.046637e-02,(((21:8.938164e-04,((20:8.605788e-06,17:6.640351e-04):2.933289e-04,23:1.252165e-05):1.481388e-04):3.470534e-03,(32:2.600800e-04,1:7.930946e-04):4.321410e-03):1.797075e-03,((((16:8.913720e-04,(27:1.988120e-03,12:2.015000e-04):3.868913e-04):1.086177e-04,(11:5.998470e-04,28:7.732466e-04):1.105059e-04):3.217500e-04,(31:1.181087e-03,(26:3.862078e-04,8:1.382293e-03):2.653228e-04):5.213640e-04):1.218777e-04,((24:2.446410e-04,13:3.541725e-04):3.145100e-05,(25:1.118783e-03,30:1.007005e-03):3.274806e-04):1.170536e-04):2.750452e-03):4.726039e-02):4.626563e-02,6:1.005607e-01);
   tree gen.185000 = [&U] (((4:1.264030e-03,3:1.195467e-03):2.629829e-02,(2:9.892415e-03,5:9.424625e-03):1.977611e-02):8.481288e-02,(((((24:2.880908e-04,(25:1.088564e-03,30:8.744898e-04):2.601598e-04):1.182030e-04,13:3.675500e-04):2.235050e-04,(((16:8.119502e-04,(12:6.024442e-04,27:1.512314e-03):3.485451e-04):4.576768e-05,(11:3.316800e-04,28:4.946173e-04):1.234157e-04):2.603417e-04,((8:1.044325e-03,26:2.212867e-04):4.906340e-04,31:1.313203e-03):1.048288e-04):2.275390e-05):2.340314e-03,((((17:4.529025e-04,20:2.441145e-04):1.000815e-04,23:2.817438e-04):3.350609e-04,21:1.074923e-03):4.137744e-03,(32:1.101729e-04,1:6.376566e-04):4.065671e-03):2.650121e-03):4.590339e-02,(18:8.851871e-04,(15:1.946446e-03,((22:3.118842e-04,10:5.614326e-03):4.958663e-04,((7:2.944101e-03,29:2.226980e-03):2.906708e-04,(14:3.298352e-04,(9:1.067274e-03,19:6.784499e-04):3.555468e-04):4.730291e-04):2.873078e-04):9.164667e-05):4.589037e-03):4.687815e-02):4.972116e-02,6:1.082435e-01);
   tree gen.187500 = [&U] (((((1:7.379269e-04,32:1.525503e-05):3.950435e-03,(21:1.252106e-03,(23:2.120225e-04,(20:7.669442e-05,17:9.494069e-04):7.217235e-04):2.032075e-04):4.157558e-03):2.351217e-03,(31:1.269727e-03,((((28:6.792645e-04,11:3.484909e-04):1.205227e-04,(16:9.232587e-04,(27:1.137793e-03,12:3.778621e-05):5.415300e-04):1.120804e-04):3.699839e-04,(8:1.012188e-03,26:2.082250e-04):5.960749e-04):3.469097e-05,((30:1.172764e-03,25:1.354148e-03):5.181516e-04,(24:7.239295e-04,13:1.299389e-04):7.704683e-05):1.834833e-04):2.694073e-04):2.617900e-03):4.581824e-02,(18:8.597928e-04,(15:1.515714e-03,(((14:3.216393e-04,(19:3.293452e-04,9:1.008299e-03):2.972098e-04):1.051379e-03,(7:3.171221e-03,29:1.536678e-03):1.062646e-04):2.556032e-04,(10:5.137694e-03,22:8.999339e-05):8.650442e-04):5.737817e-05):4.265707e-03):4.664884e-02):4.730818e-02,((3:1.384109e-03,4:1.712662e-03):2.877162e-02,(2:6.584007e-03,5:1.101718e-02):1.917919e-02):7.691528e-02,6:1.049201e-01);
   tree gen.190000 = [&U] (((4:1.217477e-03,3:1.226660e-03):2.817917e-02,(2:8.967641e-03,5:1.131172e-02):2.036761e-02):7.243116e-02,(((((13:3.129081e-04,(25:6.065907e-04,30:9.681574e-04):2.741556e-04):2.388975e-04,24:2.860836e-04):3.381466e-04,((8:1.127036e-03,26:6.283901e-04):7.214132e-04,(((16:8.334479e-04,(12:6.950906e-04,27:8.989203e-04):5.425660e-05):1.553624e-04,(11:5.699488e-04,28:5.414422e-04):7.052142e-05):1.369404e-04,31:1.521828e-03):5.599726e-05):3.091016e-04):2.917175e-03,((((17:4.142408e-04,20:1.853983e-05):2.875390e-04,23:9.601148e-05):1.982039e-04,21:1.013510e-03):4.133621e-03,(32:5.526663e-05,1:5.001538e-04):4.200982e-03):2.361536e-03):4.557683e-02,(18:7.914897e-04,((22:1.375868e-04,10:5.708527e-03):5.278536e-04,(((7:2.953633e-03,29:1.623157e-03):6.909329e-04,(14:2.490729e-04,(9:8.099469e-04,19:1.780973e-04):4.542668e-05):9.195194e-04):4.638099e-04,15:1.520411e-03):1.194948e-04):3.486937e-03):4.153012e-02):4.865806e-02,6:1.027011e-01);
   tree gen.192500 = [&U] (((4:1.086092e-03,3:1.671635e-03):2.651427e-02,(2:8.006985e-03,5:8.791376e-03):2.134790e-02):7.917819e-02,(((((24:5.190277e-04,13:1.932465e-04):5.387867e-05,(25:9.753940e-04,30:6.511719e-04):5.753027e-04):5.193677e-05,((((11:5.630094e-04,28:9.086893e-04):2.596444e-04,((12:5.136481e-04,27:1.134759e-03):2.176566e-04,16:7.736184e-04):1.404661e-04):5.795232e-04,31:1.175324e-03):1.412633e-04,(8:1.120059e-03,26:2.966801e-04):2.877815e-04):1.040559e-04):3.029977e-03,((((17:8.305501e-04,20:1.706892e-04):1.873579e-04,23:2.386745e-04):4.694229e-04,21:1.584957e-03):4.593514e-03,(32:7.598283e-05,1:9.995311e-04):4.276064e-03):2.248139e-03):5.029435e-02,(18:8.868936e-04,(((22:4.232276e-04,10:4.694085e-03):4.572820e-04,15:1.405331e-03):9.039233e-05,((7:3.653852e-03,29:1.666583e-03):3.232107e-04,(14:1.031377e-04,(9:9.557130e-04,19:3.313632e-04):3.157021e-04):8.936675e-04):3.238666e-04):4.089948e-03):4.412785e-02):4.587797e-02,6:1.024769e-01);
   tree gen.195000 = [&U] (((((1:7.508010e-04,32:7.380599e-06):3.250589e-03,(21:1.662816e-03,(23:4.665903e-05,(20:2.044260e-04,17:6.026668e-04):1.457182e-04):3.752406e-04):4.606864e-03):2.338706e-03,(((30:9.134533e-04,25:1.244550e-03):3.666060e-04,(13:4.335237e-04,24:4.349703e-04):1.891173e-05):3.623479e-04,((8:1.710518e-03,26:3.711388e-04):3.891520e-04,((((27:1.017598e-03,12:1.957450e-04):2.606380e-04,16:1.235106e-03):8.684617e-05,(28:6.888676e-04,11:4.246162e-04):6.630478e-05):8.242107e-04,31:1.895287e-03):9.596732e-05):6.528473e-05):2.982860e-03):4.718932e-02,(18:6.180852e-04,((15:1.300797e-03,(((19:2.556026e-04,9:9.857391e-04):5.863757e-05,14:6.082544e-05):3.713542e-04,(7:3.475504e-03,29:1.262075e-03):3.981531e-04):6.884285e-04):6.186436e-05,(10:5.198189e-03,22:1.429037e-04):1.173210e-03):3.279050e-03):4.252734e-02):4.711604e-02,((3:2.087712e-03,4:7.992023e-04):2.766089e-02,(2:8.561713e-03,5:8.158642e-03):2.298565e-02):7.867033e-02,6:1.017788e-01);
   tree gen.197500 = [&U] (((4:1.497386e-03,3:1.652428e-03):2.590662e-02,(2:7.352903e-03,5:1.095120e-02):2.231479e-02):8.428807e-02,(((((25:1.106890e-03,30:7.110411e-04):2.467733e-04,(24:3.708820e-04,13:3.277451e-04):3.924258e-05):1.336633e-04,((((11:5.571354e-04,28:4.469632e-04):2.125867e-04,((12:4.439911e-04,27:1.473472e-03):7.399426e-05,16:1.260682e-03):1.749414e-04):3.134897e-04,31:1.132796e-03):1.164515e-04,(8:9.099203e-04,26:5.817683e-04):5.559372e-04):1.418040e-04):3.996124e-03,((((17:5.885967e-04,20:1.600275e-04):4.182739e-04,23:8.459395e-05):4.593251e-04,21:1.471666e-03):4.469831e-03,(32:1.970640e-04,1:3.101925e-04):3.420666e-03):2.772260e-03):4.698527e-02,(18:2.936060e-04,((15:1.437057e-03,((7:2.611351e-03,29:2.452834e-03):4.645656e-04,(14:2.038908e-04,(9:8.783006e-04,19:3.836933e-04):2.510804e-04):7.514288e-04):1.007904e-04):1.022322e-04,(22:5.237556e-04,10:5.727674e-03):6.386888e-04):4.076284e-03):4.605761e-02):5.405800e-02,6:9.948444e-02);
   tree gen.200000 = [&U] (((4:1.480379e-03,3:1.633659e-03):2.798682e-02,(2:8.668197e-03,5:1.082681e-02):1.980028e-02):8.333070e-02,((((((25:9.538546e-04,30:8.762208e-04):5.378063e-04,13:6.110711e-04):1.783712e-06,24:5.398817e-04):1.271984e-04,((31:1.453051e-03,((11:5.499446e-04,28:3.757082e-04):2.166773e-04,((12:6.024825e-04,27:1.530077e-03):2.136479e-04,16:6.722787e-04):2.410872e-05):5.448490e-04):2.510027e-05,(8:1.241876e-03,26:3.170338e-04):9.538712e-04):1.137190e-04):3.518264e-03,((((17:8.765887e-04,20:1.245726e-04):1.271313e-04,23:6.284286e-05):3.476452e-04,21:1.325100e-03):4.254383e-03,(32:1.698294e-05,1:4.187541e-04):3.963878e-03):2.414646e-03):4.645159e-02,(18:6.342817e-04,(((22:1.395436e-04,10:6.148295e-03):7.606455e-04,((7:3.359069e-03,29:1.732422e-03):1.093625e-03,(14:9.953098e-05,(9:1.040247e-03,19:3.433176e-04):1.345671e-04):3.063461e-04):4.460437e-04):1.869974e-06,15:1.545025e-03):3.142669e-03):4.357623e-02):4.596047e-02,6:1.159233e-01);
   tree gen.202500 = [&U] (((((1:3.542105e-04,32:4.743256e-06):3.616231e-03,(21:1.490028e-03,(23:4.235131e-05,(20:9.029352e-05,17:5.686351e-04):1.576146e-04):1.503033e-04):4.237495e-03):2.050193e-03,((31:1.090370e-03,((8:1.189566e-03,26:3.133015e-04):3.548772e-04,((16:9.964596e-04,(27:1.619163e-03,12:1.048108e-04):3.915197e-05):2.998667e-04,(28:5.859355e-04,11:4.536290e-04):1.343160e-04):4.349529e-04):1.444313e-05):1.129709e-05,((24:5.090159e-04,(30:1.603032e-03,25:8.234549e-04):6.447323e-04):2.227136e-05,13:2.450003e-04):6.908380e-05):2.734107e-03):5.133539e-02,(18:3.981607e-04,(((14:1.734236e-04,(19:5.954922e-04,9:8.626122e-04):1.709776e-04):3.742614e-04,(7:3.309994e-03,29:2.300360e-03):2.541353e-04):3.526844e-04,(15:1.686880e-03,(10:5.106176e-03,22:4.306181e-04):4.430278e-04):6.337151e-05):3.862941e-03):4.414886e-02):4.960139e-02,((3:1.683613e-03,4:1.560847e-03):2.873438e-02,(2:8.204947e-03,5:9.753620e-03):2.159094e-02):8.151185e-02,6:1.090961e-01);
   tree gen.205000 = [&U] (((((1:3.470285e-04,32:5.201981e-05):3.604066e-03,(21:1.079489e-03,(23:2.531198e-04,(20:6.340343e-05,17:3.780550e-04):4.192751e-05):2.885237e-04):3.768996e-03):2.654785e-03,(((30:1.564461e-03,25:1.630236e-03):1.909300e-04,(13:3.405397e-04,24:4.867191e-04):1.969664e-05):1.530870e-04,(31:1.765017e-03,(((16:1.034757e-03,(27:1.790190e-03,12:1.448978e-04):1.841928e-04):1.377720e-04,(28:2.251097e-04,11:3.271610e-04):1.026649e-04):4.497024e-04,(8:7.083524e-04,26:2.691153e-04):8.092388e-04):2.219725e-04):2.253247e-04):2.999333e-03):5.254911e-02,(18:7.149471e-04,((((14:1.756973e-04,(19:4.863792e-04,9:8.711632e-04):1.550999e-04):6.575153e-04,(7:2.955290e-03,29:1.774403e-03):3.075393e-04):5.847874e-04,15:1.624145e-03):1.767306e-05,(10:3.892548e-03,22:7.354049e-05):6.230422e-04):3.288801e-03):4.503824e-02):5.336549e-02,((3:1.449285e-03,4:1.109705e-03):2.840214e-02,(2:8.403514e-03,5:9.790663e-03):1.837405e-02):8.348450e-02,6:1.005654e-01);
   tree gen.207500 = [&U] (((((1:3.256232e-04,32:4.408349e-05):3.847708e-03,(21:1.270064e-03,(23:2.881425e-05,(20:1.308184e-04,17:1.302836e-03):2.774580e-04):2.937934e-04):4.026331e-03):2.301231e-03,(((13:2.771143e-04,(30:8.322082e-04,25:1.129002e-03):9.453660e-04):6.151695e-05,24:2.150054e-04):1.234315e-04,((8:8.569433e-04,26:1.524208e-04):7.207614e-04,(((28:4.288718e-04,11:3.884985e-04):3.309029e-04,(16:1.091036e-03,(27:1.877511e-03,12:3.252209e-04):2.913869e-04):4.039590e-05):2.946407e-04,31:1.787971e-03):4.055897e-06):4.442369e-05):3.691157e-03):4.296174e-02,(18:3.094428e-04,(((14:1.555866e-04,(19:3.472428e-04,9:1.198512e-03):3.559567e-05):6.969706e-04,(7:3.546898e-03,29:1.613649e-03):7.271681e-04):1.320425e-04,((10:6.076803e-03,22:2.831334e-04):1.103694e-04,15:1.943119e-03):5.657516e-05):3.723499e-03):5.258707e-02):4.836114e-02,((3:1.528110e-03,4:1.801823e-03):2.888944e-02,(2:8.665283e-03,5:1.017042e-02):2.047664e-02):8.802513e-02,6:1.060351e-01);
   tree gen.210000 = [&U] (((((1:2.867565e-04,32:2.672538e-05):4.128075e-03,(21:9.813873e-04,(23:2.881388e-05,(20:3.133308e-05,17:4.859006e-04):5.057220e-04):2.542012e-04):3.365670e-03):2.689099e-03,((((30:9.913922e-04,25:6.531104e-04):3.904112e-04,24:3.711967e-04):3.415051e-05,13:2.721711e-04):1.714744e-04,((31:1.983160e-03,(((27:1.364748e-03,12:3.542315e-04):6.364086e-05,16:1.094893e-03):1.540833e-04,(28:3.804900e-04,11:3.149176e-04):8.745807e-05):3.703019e-04):2.759160e-04,(8:9.682514e-04,26:1.468241e-04):3.101182e-04):1.426830e-05):2.814817e-03):4.152022e-02,(18:6.354863e-04,(((10:5.207682e-03,22:3.241697e-04):5.157007e-04,((14:9.555349e-05,(19:7.900398e-04,9:8.370932e-04):3.036859e-05):7.159437e-04,(7:2.731231e-03,29:2.576942e-03):3.482181e-04):3.526005e-04):3.897360e-04,15:1.232640e-03):3.623257e-03):4.981267e-02):4.580968e-02,((3:1.244620e-03,4:1.142617e-03):2.895390e-02,(2:8.208117e-03,5:9.633848e-03):1.939632e-02):8.254911e-02,6:1.023099e-01);
   tree gen.212500 = [&U] (((4:1.399653e-03,3:1.464803e-03):2.798341e-02,(5:1.036374e-02,2:1.056701e-02):1.817994e-02):7.981140e-02,((18:4.025659e-04,((((9:8.691759e-04,19:7.256642e-04):3.714783e-04,14:1.325664e-04):2.826612e-04,(7:2.207919e-03,29:1.565254e-03):4.884331e-04):2.525920e-04,(15:1.775466e-03,(22:2.362453e-04,10:6.209967e-03):4.503642e-04):6.099260e-05):4.430504e-03):4.482394e-02,((((23:3.036220e-05,(20:2.558410e-04,17:6.086609e-04):5.353683e-05):3.210577e-04,21:9.341374e-04):4.639490e-03,(32:3.192048e-04,1:5.191695e-04):4.221090e-03):2.536699e-03,((((28:2.055474e-04,11:7.977271e-04):9.401235e-05,((12:3.282455e-04,27:1.763186e-03):1.374619e-04,16:1.340733e-03):4.226053e-05):7.182711e-04,(31:1.205378e-03,(26:1.110880e-04,8:1.101333e-03):5.075936e-04):4.376828e-05):4.868413e-05,((13:1.962914e-04,24:4.311748e-04):1.124686e-04,(25:6.600886e-04,30:1.466165e-03):2.220297e-04):1.277049e-04):2.391066e-03):4.716514e-02):4.641695e-02,6:1.049824e-01);
   tree gen.215000 = [&U] (((4:1.702114e-03,3:9.662002e-04):3.092808e-02,(5:1.010925e-02,2:7.052499e-03):1.883094e-02):7.950402e-02,((18:6.277444e-04,((((9:1.452485e-03,19:4.599750e-04):9.996671e-05,14:1.670617e-04):8.702523e-04,(7:2.906596e-03,29:2.900313e-03):9.106423e-04):9.847435e-05,((22:3.878763e-04,10:5.023591e-03):2.911735e-04,15:1.361210e-03):8.661495e-05):3.629926e-03):4.273691e-02,((((23:7.535925e-05,(20:6.525867e-05,17:5.947110e-04):7.077182e-05):4.960206e-04,21:9.372823e-04):4.690238e-03,(32:1.444287e-04,1:1.025212e-03):5.441739e-03):3.113836e-03,((((26:2.020956e-04,8:1.503430e-03):4.871485e-04,31:1.467358e-03):9.783483e-06,((16:1.088032e-03,(28:5.809301e-04,11:5.044104e-04):2.926184e-04):2.488784e-05,(12:4.316001e-04,27:1.722687e-03):3.643994e-04):3.125522e-04):1.140962e-04,((24:5.722697e-04,(25:1.434313e-03,30:1.064614e-03):3.960204e-04):5.627994e-05,13:4.803746e-04):1.528025e-04):2.281478e-03):4.718965e-02):5.033292e-02,6:1.003522e-01);
   tree gen.217500 = [&U] (((4:1.278762e-03,3:2.217080e-03):2.879863e-02,(2:7.239402e-03,5:1.018685e-02):1.972068e-02):7.694423e-02,(((((25:1.158673e-03,30:1.193423e-03):2.225457e-04,(13:4.037146e-04,24:2.830182e-04):1.649377e-04):6.447138e-05,(((16:8.535263e-04,(27:1.393470e-03,12:2.538809e-04):1.215454e-04):3.977939e-05,(11:4.420204e-04,28:6.835446e-04):1.870182e-04):8.915903e-04,(31:1.192727e-03,(8:1.441346e-03,26:4.532387e-04):4.528055e-04):1.278189e-04):1.553030e-04):1.937306e-03,((((17:6.339334e-04,20:8.313804e-05):1.574536e-04,23:3.464487e-05):2.542226e-04,21:1.105780e-03):3.953521e-03,(32:7.928934e-05,1:4.174425e-04):3.262917e-03):3.145035e-03):4.685130e-02,(18:6.670490e-04,(15:2.318496e-03,(((7:3.329808e-03,29:1.733362e-03):1.908087e-04,(14:1.483415e-04,(19:8.416869e-04,9:1.000917e-03):1.842232e-04):6.368261e-04):2.595212e-04,(22:1.063312e-04,10:7.100307e-03):7.392093e-04):2.110800e-04):3.363477e-03):5.110840e-02):5.207426e-02,6:1.028451e-01);
   tree gen.220000 = [&U] (((((1:5.308627e-04,32:7.318366e-05):3.201361e-03,(((20:9.132965e-05,17:7.924318e-04):2.474652e-04,23:2.656046e-04):3.524086e-04,21:1.051447e-03):3.749374e-03):2.500684e-03,((13:5.460838e-04,(24:5.464899e-04,(30:9.160036e-04,25:1.342718e-03):1.390016e-04):7.887299e-05):1.473186e-04,(((16:1.367345e-03,(27:1.829020e-03,12:2.318989e-04):2.124587e-04):3.093450e-04,(28:6.508722e-04,11:1.984851e-04):2.449442e-04):8.130638e-04,((8:1.188966e-03,26:3.229387e-04):6.225284e-04,31:1.430243e-03):3.368002e-05):5.832882e-05):3.921893e-03):4.838480e-02,(18:4.547099e-04,(((14:4.416889e-05,(19:2.234315e-04,9:4.709785e-04):9.103638e-05):5.051146e-04,(7:2.780690e-03,29:1.762251e-03):1.328992e-04):3.316802e-04,(15:1.554820e-03,(10:5.285161e-03,22:3.689358e-04):1.535328e-04):2.898284e-04):3.743472e-03):4.745509e-02):5.525816e-02,((3:1.327012e-03,4:1.425333e-03):2.440390e-02,(2:9.077548e-03,5:1.048611e-02):2.221563e-02):7.796836e-02,6:1.030544e-01);
   tree gen.222500 = [&U] (((((1:3.322619e-04,32:2.270679e-05):4.058424e-03,(((20:4.310476e-05,17:7.888700e-04):3.806086e-04,23:2.029579e-04):1.286822e-04,21:1.357559e-03):3.663106e-03):2.720693e-03,(((13:2.626671e-04,24:4.126324e-04):5.294032e-05,(30:9.606857e-04,25:1.156058e-03):6.645921e-04):1.536071e-04,(((16:8.940963e-04,(27:1.350251e-03,12:2.268741e-04):4.000370e-04):4.580862e-05,(28:4.256557e-04,11:3.856916e-04):3.922621e-04):5.748070e-04,(31:1.657689e-03,(8:1.164945e-03,26:5.921249e-04):3.976776e-04):6.389296e-06):5.332871e-05):2.513796e-03):4.952843e-02,(18:3.421916e-04,(((10:6.166888e-03,22:1.663441e-04):5.345885e-04,15:1.350812e-03):1.056653e-04,((14:2.379516e-04,(19:6.942018e-04,9:8.649637e-04):6.612313e-05):6.012983e-04,(7:2.846415e-03,29:1.926509e-03):6.984468e-04):2.720105e-04):3.505121e-03):4.349185e-02):4.417392e-02,((3:1.358378e-03,4:1.689131e-03):2.498072e-02,(2:9.292105e-03,5:1.073396e-02):2.274072e-02):7.981123e-02,6:1.054902e-01);
   tree gen.225000 = [&U] (((((1:5.031218e-04,32:3.097922e-04):3.856513e-03,(((20:7.252929e-05,17:8.534213e-04):4.268029e-04,23:5.098271e-05):4.571356e-04,21:1.762529e-03):3.277628e-03):2.956044e-03,((24:2.245721e-04,(13:9.283966e-05,(30:9.279355e-04,25:1.276028e-03):4.416201e-04):2.319100e-06):9.654742e-05,(((8:9.490950e-04,26:3.811766e-04):4.993990e-04,((16:8.748136e-04,(27:1.780313e-03,12:2.170003e-04):3.102917e-04):2.774118e-05,(28:4.664231e-04,11:1.923217e-04):2.897304e-04):3.140424e-04):3.411427e-05,31:1.659352e-03):1.181543e-04):2.210652e-03):4.511434e-02,(18:1.164851e-03,((15:1.063659e-03,((14:2.759687e-04,(19:9.660478e-04,9:9.800680e-04):9.237229e-05):7.040143e-04,(7:3.483041e-03,29:1.977883e-03):6.287568e-04):4.288606e-04):8.962290e-06,(10:6.332141e-03,22:3.109338e-05):7.141474e-04):3.692092e-03):4.495109e-02):5.331570e-02,((3:1.313707e-03,4:1.665253e-03):2.595700e-02,(2:9.445406e-03,5:9.271920e-03):1.902236e-02):8.194738e-02,6:1.184092e-01);
   tree gen.227500 = [&U] (((4:2.005728e-03,3:1.221120e-03):2.577186e-02,(2:9.396737e-03,5:1.080407e-02):1.746076e-02):8.434506e-02,((((13:2.676891e-04,((25:6.667262e-04,30:8.561745e-04):7.003702e-04,24:6.655241e-04):5.213415e-06):1.947537e-04,((8:7.801794e-04,26:3.117862e-04):5.407752e-04,(((11:7.645614e-04,28:4.305490e-04):1.848357e-04,(16:7.247253e-04,(27:1.887042e-03,12:2.747084e-04):2.757312e-05):1.060685e-04):4.567397e-04,31:1.781382e-03):2.751390e-05):6.202783e-05):2.269290e-03,((((17:5.825900e-04,20:8.167093e-06):2.277738e-04,23:3.201077e-05):2.642164e-04,21:1.561463e-03):4.114065e-03,(32:8.622115e-05,1:6.883536e-04):3.277305e-03):2.483217e-03):4.583231e-02,(18:4.366741e-04,(((7:3.114976e-03,29:1.752994e-03):1.925515e-04,(14:2.007153e-04,(19:5.044234e-04,9:1.210523e-03):3.268640e-04):4.159960e-04):2.142643e-04,((22:3.821413e-04,10:6.643335e-03):1.561699e-04,15:1.249852e-03):1.156908e-05):3.144061e-03):4.477069e-02):4.980850e-02,6:1.007367e-01);
   tree gen.230000 = [&U] (((4:1.344723e-03,3:1.294590e-03):2.521228e-02,(2:7.502200e-03,5:1.056948e-02):2.090784e-02):8.214069e-02,(((((13:8.569117e-04,24:6.206741e-04):4.827369e-06,(25:9.953449e-04,30:7.007518e-04):7.077785e-04):9.157015e-05,(((8:1.334993e-03,26:3.465462e-04):3.746149e-04,((11:3.841286e-04,28:8.514744e-04):3.205986e-04,(16:5.254684e-04,(27:1.476781e-03,12:3.613116e-04):5.344696e-04):1.412920e-04):6.906258e-04):3.805909e-05,31:1.562238e-03):3.156064e-05):1.841643e-03,((21:1.329969e-03,((17:9.720545e-04,20:1.185981e-05):1.835565e-04,23:1.815962e-04):1.836839e-04):3.839793e-03,(32:1.243265e-04,1:5.570550e-04):3.975158e-03):3.351863e-03):4.483717e-02,(18:2.274072e-04,((((7:3.227738e-03,29:2.059347e-03):2.885399e-04,(14:6.362929e-05,(19:3.837672e-04,9:1.158240e-03):2.359191e-04):5.145012e-04):2.906977e-04,15:1.385073e-03):9.244708e-06,(22:1.964526e-04,10:5.745616e-03):1.046592e-03):3.921215e-03):4.379860e-02):4.872703e-02,6:9.888547e-02);
   tree gen.232500 = [&U] (((((1:5.538885e-04,32:7.204959e-05):3.358563e-03,((23:9.731442e-05,(20:2.749774e-05,17:1.616474e-03):1.516870e-04):5.643959e-04,21:1.398127e-03):4.138984e-03):2.328088e-03,(((24:4.195205e-04,13:4.121191e-04):1.098314e-04,(30:1.565175e-03,25:7.334254e-04):3.541809e-04):1.375840e-04,(31:1.246772e-03,((8:1.506180e-03,26:8.358325e-05):4.120622e-04,((16:1.079821e-03,(27:1.303420e-03,12:1.617787e-04):7.285720e-05):1.471198e-04,(28:2.442125e-04,11:8.072383e-04):1.994068e-04):5.635392e-04):4.545914e-04):7.800836e-05):2.673544e-03):4.908622e-02,(18:3.843356e-04,(15:1.727310e-03,((((9:1.149927e-03,19:1.154348e-04):1.403308e-04,14:1.765379e-04):5.935239e-04,(7:2.520488e-03,29:1.952691e-03):5.584847e-04):5.522383e-04,(10:5.600596e-03,22:3.579356e-04):2.856500e-04):2.856173e-06):3.050031e-03):4.079385e-02):5.888524e-02,((3:1.662274e-03,4:1.197402e-03):2.641564e-02,(2:9.853210e-03,5:1.001642e-02):2.147950e-02):8.735259e-02,6:9.869251e-02);
   tree gen.235000 = [&U] (((4:1.360194e-03,3:1.353388e-03):2.732557e-02,(2:9.249286e-03,5:8.814016e-03):2.092767e-02):7.926602e-02,(((((8:1.247213e-03,26:3.321327e-04):4.603570e-04,(((11:2.523483e-04,28:6.792763e-04):9.404601e-05,(16:9.708767e-04,(27:8.476690e-04,12:2.565128e-04):8.267247e-05):1.308842e-04):3.118495e-04,31:1.481769e-03):8.656117e-05):1.024733e-04,(24:2.505263e-04,(13:4.446934e-04,(25:1.160357e-03,30:7.421592e-04):3.249596e-04):4.117987e-05):1.047698e-04):2.525768e-03,((21:1.242297e-03,((17:6.630744e-04,20:5.694663e-05):1.162134e-04,23:5.313058e-05):2.930764e-04):4.562828e-03,(32:5.054207e-04,1:5.823761e-04):2.893824e-03):2.517540e-03):4.484681e-02,(18:6.595584e-04,((15:2.017061e-03,((7:2.184723e-03,29:2.573886e-03):2.835274e-04,(14:2.446407e-04,(19:4.251783e-04,9:1.620246e-03):1.113626e-04):9.625626e-04):4.245284e-04):1.931086e-05,(22:2.899062e-04,10:6.297839e-03):3.558804e-04):3.233697e-03):4.728168e-02):5.299246e-02,6:1.003825e-01);
   tree gen.237500 = [&U] (((((1:6.217391e-04,32:1.379605e-05):4.847779e-03,((23:3.042205e-06,(20:1.165322e-05,17:7.476114e-04):3.003666e-04):4.312176e-04,21:1.545693e-03):4.059010e-03):2.375216e-03,((13:2.535878e-04,((30:1.393977e-03,25:1.607925e-03):2.609243e-04,24:6.366952e-04):9.896719e-05):1.736082e-04,((((28:6.068361e-04,11:3.660409e-04):1.337482e-04,((27:1.506754e-03,12:5.388634e-04):3.700286e-04,16:8.054955e-04):1.246095e-04):4.011046e-04,31:1.524168e-03):7.197487e-05,(8:1.115861e-03,26:4.564886e-04):9.764048e-04):1.039174e-04):2.405120e-03):5.128492e-02,(18:6.723740e-04,((((14:1.654749e-04,(9:6.975361e-04,19:4.059676e-04):1.212260e-04):5.250307e-04,(7:3.679742e-03,29:1.443084e-03):3.172675e-04):4.448694e-04,(10:6.633352e-03,22:6.207212e-04):5.358373e-04):1.867571e-05,15:1.613384e-03):3.301571e-03):4.596265e-02):5.218845e-02,((3:1.662960e-03,4:1.227657e-03):2.959575e-02,(2:7.635854e-03,5:1.090936e-02):1.999166e-02):8.130188e-02,6:1.055245e-01);
   tree gen.240000 = [&U] (((4:1.491589e-03,3:1.803648e-03):2.709283e-02,(2:9.703788e-03,5:8.982291e-03):1.902123e-02):7.933833e-02,((((((11:1.594444e-04,28:6.211470e-04):1.259088e-04,(16:1.132904e-03,(12:2.831591e-04,27:1.518759e-03):1.816136e-04):6.165711e-05):6.549071e-04,(31:1.455968e-03,(8:8.333902e-04,26:1.856009e-04):2.963357e-04):3.419014e-05):3.162000e-05,(((25:1.172378e-03,30:1.540147e-03):3.072088e-04,13:2.788512e-04):1.478244e-04,24:6.171870e-04):1.447218e-04):3.385340e-03,((21:1.289923e-03,((17:7.820067e-04,20:1.841230e-04):1.317935e-05,23:3.489681e-04):2.016141e-04):3.290038e-03,(32:1.339774e-04,1:3.991865e-04):4.552078e-03):2.637094e-03):4.712734e-02,(18:6.727895e-04,(((7:2.682824e-03,29:2.132517e-03):5.659379e-04,(14:2.086711e-04,(19:2.037117e-04,9:9.238105e-04):1.900094e-04):5.845552e-04):1.416999e-04,(15:1.081183e-03,(22:5.097668e-04,10:5.634673e-03):6.534712e-04):1.145607e-04):3.131739e-03):4.459988e-02):5.318048e-02,6:1.032620e-01);
   tree gen.242500 = [&U] (((4:1.707483e-03,3:1.789293e-03):2.783185e-02,(2:9.968482e-03,5:9.227305e-03):1.954008e-02):8.245798e-02,(((((((11:3.646670e-04,28:6.812654e-04):1.307741e-04,(16:1.300483e-03,(12:3.267315e-04,27:1.437065e-03):9.064169e-05):1.340626e-04):4.450094e-04,31:2.083266e-03):2.005691e-04,(8:7.756802e-04,26:2.254961e-04):4.101579e-04):2.755995e-04,(13:3.798406e-04,((25:1.515094e-03,30:1.079072e-03):5.137092e-04,24:3.491890e-04):4.643633e-07):2.723531e-04):1.663752e-03,((21:1.257152e-03,((17:6.326648e-04,20:3.687320e-05):7.476934e-05,23:6.901511e-05):3.404269e-04):3.543799e-03,(32:9.734317e-05,1:3.514746e-04):3.517977e-03):2.767787e-03):4.841285e-02,(18:8.164390e-04,(15:1.265761e-03,(((7:3.504451e-03,29:2.040135e-03):3.661520e-04,(14:1.242491e-04,(19:5.446765e-04,9:9.146149e-04):1.613670e-04):5.661349e-04):5.303218e-04,(22:5.229488e-04,10:4.840866e-03):2.380976e-04):1.735274e-04):2.454723e-03):4.624909e-02):5.387841e-02,6:1.054680e-01);
   tree gen.245000 = [&U] (((4:9.268941e-04,3:1.712156e-03):2.707199e-02,(2:9.314583e-03,5:8.975382e-03):2.202267e-02):7.593945e-02,((((31:9.299658e-04,((8:1.169644e-03,26:4.680975e-04):4.345937e-04,(((11:4.874120e-04,28:2.772935e-04):3.709199e-04,(12:2.314753e-04,27:1.215232e-03):4.255155e-04):1.107605e-04,16:7.886032e-04):3.792284e-04):7.808101e-05):7.052904e-05,((13:2.279036e-04,24:5.761423e-04):1.030140e-05,(25:1.247416e-03,30:1.243259e-03):2.206709e-04):3.264540e-04):2.430756e-03,((((17:4.121650e-04,20:5.398558e-05):1.701719e-04,23:7.446001e-05):2.786746e-04,21:8.161911e-04):3.424111e-03,(32:8.275157e-05,1:3.377503e-04):3.818635e-03):2.840031e-03):4.662073e-02,(18:7.688102e-04,(((7:3.105878e-03,29:1.669597e-03):5.703166e-04,((14:3.901503e-04,19:6.975030e-04):7.794264e-05,9:1.039712e-03):6.228223e-04):2.627029e-04,((22:1.623289e-04,10:5.069764e-03):6.108083e-04,15:1.989169e-03):1.262155e-05):1.766736e-03):4.738735e-02):5.240743e-02,6:1.109475e-01);
   tree gen.247500 = [&U] (((4:1.198157e-03,3:1.756686e-03):2.636953e-02,(2:7.452143e-03,5:8.742489e-03):1.964147e-02):9.066354e-02,((((13:1.954676e-04,((25:1.264906e-03,30:1.856133e-03):1.890929e-04,24:7.946347e-04):1.276204e-05):3.881004e-04,(((16:1.345591e-03,(12:2.905469e-04,27:2.259351e-03):2.435137e-04):1.547066e-04,(11:4.378315e-04,28:3.665494e-04):1.240823e-04):7.511873e-04,((8:1.752983e-03,26:1.620070e-04):7.041185e-04,31:9.419921e-04):6.728980e-05):4.878334e-05):3.002699e-03,((((17:5.597060e-04,20:5.339495e-05):2.835516e-04,23:6.749981e-05):3.652715e-04,21:1.261658e-03):3.410988e-03,(32:1.080229e-04,1:3.143107e-04):3.597611e-03):2.766338e-03):4.541102e-02,(18:7.548272e-04,(((22:4.090884e-04,10:6.034398e-03):8.079534e-04,((7:2.831186e-03,29:1.552320e-03):3.454144e-04,(14:2.793824e-04,(19:4.984230e-04,9:9.482173e-04):1.037711e-04):8.370408e-04):6.561641e-04):1.385185e-04,15:1.944054e-03):4.188729e-03):4.696224e-02):5.104756e-02,6:1.080686e-01);
   tree gen.250000 = [&U] (((((1:9.228811e-04,32:1.247575e-04):3.650747e-03,((23:3.815041e-04,(17:1.053102e-03,20:1.302271e-04):7.905062e-05):4.626957e-04,21:1.268877e-03):3.052461e-03):2.291463e-03,(((((28:1.051296e-03,11:3.582633e-04):3.308083e-04,(16:1.227534e-03,(27:1.720957e-03,12:5.095329e-04):1.038762e-04):8.349093e-05):5.625159e-04,(8:1.338415e-03,26:1.425853e-04):3.904131e-04):6.824409e-05,31:1.388188e-03):8.884377e-05,(24:6.336254e-04,((30:1.069097e-03,25:1.180600e-03):1.902221e-04,13:4.251475e-04):1.350431e-05):6.739087e-05):3.294068e-03):4.594128e-02,(18:7.919819e-04,((10:5.321954e-03,22:3.173080e-04):3.540012e-04,(15:1.496398e-03,(((9:1.082083e-03,19:5.875606e-04):9.372522e-05,14:7.698591e-05):9.721496e-04,(7:3.261494e-03,29:2.130898e-03):3.520559e-04):3.097283e-04):4.801279e-05):3.860826e-03):4.094508e-02):5.127831e-02,((3:1.521426e-03,4:1.310611e-03):2.734038e-02,(2:8.235820e-03,5:1.025143e-02):1.918491e-02):7.929354e-02,6:1.043088e-01);
   tree gen.252500 = [&U] (((((1:4.178636e-04,32:9.878757e-06):4.339982e-03,(21:1.588625e-03,((17:3.238467e-04,20:2.436019e-05):2.320190e-04,23:2.121958e-04):2.905390e-04):4.362215e-03):2.406514e-03,(((31:1.564232e-03,(8:1.096876e-03,26:2.373015e-04):4.511279e-04):8.417484e-05,((28:5.825763e-04,11:7.608779e-04):7.593587e-05,(16:9.073862e-04,(27:1.686049e-03,12:1.887027e-04):4.758625e-04):9.609593e-05):3.712461e-04):8.647912e-06,((24:7.313142e-04,(30:1.515429e-03,25:1.183419e-03):4.914663e-04):1.979873e-04,13:3.906005e-04):4.391960e-05):2.418997e-03):4.397036e-02,(18:4.398451e-04,(((((9:6.688005e-04,19:8.646139e-04):1.488778e-04,14:1.237615e-04):7.116422e-04,(7:3.726744e-03,29:2.188360e-03):3.592349e-04):1.433532e-04,15:1.455212e-03):1.809625e-05,(10:4.641812e-03,22:5.238726e-04):6.159556e-04):3.342072e-03):4.612638e-02):4.922580e-02,((3:1.729164e-03,4:9.907661e-04):2.681516e-02,(2:8.942470e-03,5:1.030323e-02):2.012961e-02):7.969418e-02,6:9.987827e-02);
   tree gen.255000 = [&U] (((((1:4.644501e-04,32:1.140725e-04):3.276067e-03,(21:1.332916e-03,((17:5.875287e-04,20:4.532383e-05):4.808449e-04,23:3.323550e-04):3.725504e-04):3.441192e-03):2.586736e-03,(((((28:2.168643e-04,11:9.706374e-04):2.078035e-04,(16:9.437582e-04,(27:1.766046e-03,12:4.733392e-04):6.074655e-05):7.456190e-05):1.623497e-04,31:1.274623e-03):2.340022e-05,(8:1.400410e-03,26:1.329821e-04):4.606994e-04):5.515543e-05,(13:1.927888e-04,(24:4.470004e-04,(30:1.117857e-03,25:9.470569e-04):4.095753e-04):1.246304e-04):1.885829e-04):2.351795e-03):4.494338e-02,(18:7.556559e-04,(((10:5.662841e-03,22:3.626361e-04):6.120316e-04,(((9:8.410807e-04,19:4.259744e-04):1.509413e-04,14:1.154832e-04):4.348990e-04,(7:2.897207e-03,29:2.048456e-03):6.031798e-04):1.957264e-04):1.559482e-05,15:1.654541e-03):3.636615e-03):4.448238e-02):5.031512e-02,((3:1.387999e-03,4:1.699085e-03):2.386553e-02,(2:7.661938e-03,5:1.053123e-02):2.223481e-02):8.102466e-02,6:1.057446e-01);
   tree gen.257500 = [&U] (((4:1.919935e-03,3:1.232723e-03):3.028928e-02,(2:7.697778e-03,5:1.080954e-02):1.845187e-02):7.371547e-02,(((((8:7.111653e-04,26:3.947847e-04):3.454833e-04,(31:1.136926e-03,(((27:1.145446e-03,12:4.124925e-04):3.452289e-05,16:1.284249e-03):1.131164e-04,(28:6.409052e-04,11:6.841498e-04):3.365314e-05):4.002474e-04):3.376212e-05):1.551614e-04,((13:1.756983e-04,24:1.929363e-04):1.179724e-04,(25:1.467641e-03,30:1.243658e-03):3.147254e-04):1.595110e-04):3.087162e-03,((((17:4.999300e-04,20:4.706939e-05):1.646429e-04,23:3.058474e-06):1.828514e-04,21:1.172366e-03):3.549949e-03,(32:2.682856e-05,1:6.730648e-04):4.287199e-03):2.574311e-03):4.811571e-02,(18:2.695671e-04,(((7:2.879129e-03,29:1.844433e-03):3.400194e-04,(14:3.014486e-04,(19:4.830141e-04,9:9.694120e-04):1.696275e-04):4.241595e-04):2.316835e-04,(15:1.325165e-03,(22:2.554005e-04,10:5.893934e-03):6.092879e-04):5.989137e-05):4.014961e-03):4.500741e-02):5.004699e-02,6:1.017730e-01);
   tree gen.260000 = [&U] (((4:1.827774e-03,3:1.162160e-03):2.750284e-02,(2:7.543817e-03,5:9.004847e-03):2.023859e-02):7.898037e-02,(((((31:1.482511e-03,(8:1.505313e-03,26:2.896074e-04):4.270407e-04):3.568910e-04,(((27:1.392777e-03,12:6.104122e-04):3.953255e-04,16:1.044473e-03):2.731980e-05,(28:4.617242e-04,11:3.041267e-04):4.643007e-04):3.561399e-04):1.990034e-04,((13:2.032298e-04,24:4.963807e-04):8.263422e-06,(25:1.772685e-03,30:9.572683e-04):1.751060e-04):1.276963e-04):2.797412e-03,((((17:1.010141e-03,20:1.382248e-04):2.815478e-04,23:9.572679e-05):3.931067e-04,21:1.366277e-03):3.492705e-03,(32:4.740500e-06,1:4.367764e-04):3.924745e-03):2.061519e-03):4.865876e-02,(18:7.122913e-04,(((22:4.379187e-04,10:5.239170e-03):7.447665e-04,15:2.043741e-03):3.716302e-05,((7:2.678539e-03,29:1.609482e-03):1.927369e-04,((19:5.008839e-04,9:9.092789e-04):1.736304e-04,14:1.132802e-04):6.082830e-04):2.749616e-04):3.717836e-03):4.623192e-02):5.152643e-02,6:1.000600e-01);
   tree gen.262500 = [&U] (((4:1.078861e-03,3:9.945567e-04):2.715016e-02,(2:7.357184e-03,5:8.889376e-03):1.997907e-02):7.741065e-02,(((((8:8.693529e-04,26:3.367097e-04):3.168859e-04,((((27:1.107221e-03,12:1.397392e-04):4.725837e-04,16:9.920471e-04):1.440094e-04,(28:6.295842e-04,11:3.847198e-04):2.012014e-04):2.521430e-04,31:1.488304e-03):1.890444e-04):2.211821e-05,((25:8.025431e-04,30:1.222360e-03):7.685967e-05,(24:4.407958e-04,13:4.232849e-04):7.797509e-05):1.716175e-04):2.559688e-03,((21:1.756840e-03,(23:9.457959e-05,(17:7.544066e-04,20:4.357150e-06):1.593715e-04):1.388762e-04):4.588458e-03,(32:4.452219e-05,1:4.067859e-04):3.321880e-03):2.148988e-03):4.803480e-02,(18:5.896440e-04,((((7:3.090827e-03,29:1.641753e-03):4.371017e-04,((19:6.771152e-04,9:1.170042e-03):1.722945e-04,14:6.460577e-05):3.444951e-04):3.919452e-04,(22:1.450572e-04,10:5.147511e-03):5.847963e-04):2.809273e-06,15:1.684255e-03):4.357610e-03):4.486194e-02):5.086569e-02,6:1.080886e-01);
   tree gen.265000 = [&U] (((((1:5.185339e-04,32:5.227883e-05):3.709754e-03,(21:1.369779e-03,((17:4.917538e-04,20:9.413629e-05):1.004271e-04,23:7.565660e-05):2.095189e-04):3.733853e-03):3.030527e-03,(((13:1.230450e-04,24:5.709635e-04):5.882266e-05,(30:1.157071e-03,25:1.138394e-03):1.176778e-04):3.129426e-05,((8:9.540153e-04,26:2.961878e-04):3.991467e-04,(31:1.931736e-03,((16:1.320284e-03,(12:2.429463e-04,27:1.664327e-03):1.446975e-04):3.039919e-05,(28:6.590333e-04,11:5.411805e-04):6.511997e-05):5.404993e-04):3.632798e-05):1.172226e-04):2.823384e-03):4.429333e-02,(18:6.612864e-04,((10:4.666858e-03,22:4.402589e-04):7.089832e-04,(15:1.484820e-03,(((9:8.873131e-04,19:5.449772e-04):5.822879e-05,14:8.891778e-05):7.342868e-04,(7:3.493041e-03,29:1.706155e-03):2.443589e-04):4.726633e-04):1.355506e-04):3.168508e-03):4.903052e-02):4.882649e-02,((3:1.537731e-03,4:1.509251e-03):2.777941e-02,(2:9.449907e-03,5:1.209635e-02):1.996146e-02):8.401063e-02,6:1.051507e-01);
   tree gen.267500 = [&U] (((4:1.431150e-03,3:1.560381e-03):2.870294e-02,(5:1.082912e-02,2:7.871994e-03):1.899111e-02):7.940201e-02,((18:6.219510e-04,((22:8.822403e-05,10:4.616657e-03):3.529361e-04,(15:1.308160e-03,(((9:1.579501e-03,19:5.160573e-04):2.040141e-04,14:1.787691e-04):5.343925e-04,(7:3.167522e-03,29:1.878981e-03):2.940441e-04):2.636168e-04):2.400028e-04):3.986331e-03):4.154868e-02,(((21:1.280049e-03,((20:4.537531e-05,17:5.317491e-04):3.337397e-04,23:1.272387e-04):3.416977e-04):3.802792e-03,(32:4.887600e-06,1:1.011604e-03):3.864323e-03):2.644339e-03,(((24:3.343736e-04,13:2.614859e-04):2.593739e-05,(25:1.492713e-03,30:9.565130e-04):2.521570e-04):2.971536e-05,((31:1.226880e-03,((28:6.308648e-04,11:4.860383e-04):3.354398e-04,(16:9.674053e-04,(27:1.248614e-03,12:2.666720e-04):2.963676e-04):2.519961e-04):2.658504e-04):3.942579e-05,(26:2.847437e-04,8:1.190645e-03):2.309151e-04):4.766604e-05):3.013587e-03):5.133098e-02):5.100174e-02,6:1.022542e-01);
   tree gen.270000 = [&U] (((((1:7.076505e-04,32:7.081171e-05):4.022983e-03,(((17:5.649402e-04,20:2.287004e-04):1.236883e-04,23:9.447303e-05):3.024890e-04,21:1.072705e-03):3.956063e-03):2.277776e-03,((13:2.998219e-04,(24:7.100791e-04,(30:8.117704e-04,25:1.070869e-03):8.380584e-04):5.814255e-05):1.910686e-04,(((16:5.729472e-04,(12:2.727990e-04,27:1.715433e-03):2.610897e-05):1.427519e-04,(28:2.310072e-04,11:2.893126e-04):1.798801e-04):5.041206e-04,(31:9.411001e-04,(8:1.024944e-03,26:1.021956e-04):6.341977e-04):7.823655e-06):2.068062e-04):2.148396e-03):4.813850e-02,(18:6.628457e-04,(15:1.787521e-03,((10:5.289442e-03,22:2.329359e-04):2.737629e-04,(((9:1.128772e-03,19:3.655174e-04):4.118028e-05,14:6.686093e-05):1.119860e-03,(7:2.813226e-03,29:2.363082e-03):2.687942e-04):3.133731e-04):3.219682e-05):3.832237e-03):4.822819e-02):4.897379e-02,((3:1.399137e-03,4:1.322098e-03):3.119417e-02,(2:8.313125e-03,5:9.948003e-03):2.014011e-02):7.974851e-02,6:1.072275e-01);
   tree gen.272500 = [&U] (((((1:6.850803e-04,32:1.345299e-04):3.894672e-03,((23:4.326893e-05,(17:6.151668e-04,20:3.983517e-05):1.645335e-04):4.478060e-04,21:1.111452e-03):3.151507e-03):3.054604e-03,((((30:1.126020e-03,25:1.120152e-03):5.730779e-04,24:3.077015e-04):1.964407e-04,13:2.662216e-04):1.654673e-04,(31:1.728608e-03,((8:1.090301e-03,26:1.901258e-04):5.734909e-04,((16:1.277611e-03,(12:2.870907e-04,27:1.220400e-03):6.231738e-05):1.575264e-04,(28:4.487951e-04,11:4.591705e-04):1.180899e-04):5.699689e-04):2.538312e-06):4.922054e-05):2.046616e-03):4.641812e-02,(18:6.227282e-04,((10:5.243769e-03,22:4.569042e-04):4.456312e-04,((((9:1.014394e-03,19:6.045560e-04):8.170936e-05,14:1.765769e-04):3.961771e-04,(7:2.782337e-03,29:2.297896e-03):8.537855e-04):3.599667e-04,15:1.297727e-03):2.587608e-04):3.431900e-03):4.668997e-02):5.193485e-02,((3:1.394794e-03,4:1.250437e-03):2.921154e-02,(2:7.737329e-03,5:1.007224e-02):1.753738e-02):7.720496e-02,6:1.038076e-01);
   tree gen.275000 = [&U] (((((1:3.982387e-04,32:6.019044e-05):3.752562e-03,((23:4.196631e-05,(17:3.946439e-04,20:1.323072e-04):4.536663e-05):3.369213e-04,21:1.429259e-03):4.127653e-03):3.308312e-03,(((24:6.080176e-04,13:4.388514e-04):5.241785e-06,(30:1.038304e-03,25:1.044661e-03):4.299209e-04):1.479513e-04,(((16:9.371456e-04,(12:2.961473e-04,27:1.331579e-03):1.521599e-04):2.094667e-04,(28:4.219091e-04,11:3.123497e-04):4.029180e-05):5.735496e-04,(31:1.734866e-03,(8:8.750090e-04,26:2.604832e-04):5.970912e-04):6.541115e-05):8.371296e-05):1.913493e-03):4.608278e-02,(18:9.830942e-04,(((10:4.422093e-03,22:1.196986e-04):1.980941e-04,(((9:9.497277e-04,19:2.358886e-04):6.351656e-05,14:8.494291e-05):8.359343e-04,(7:2.444898e-03,29:2.683841e-03):4.545553e-04):2.518776e-04):1.001866e-04,15:1.400078e-03):3.007511e-03):4.551744e-02):5.035487e-02,((3:1.184028e-03,4:2.267507e-03):2.937653e-02,(2:7.543021e-03,5:9.819292e-03):2.167445e-02):7.526611e-02,6:1.012006e-01);
   tree gen.277500 = [&U] (((((1:9.807016e-04,32:1.678092e-05):3.410953e-03,((23:1.726523e-05,(17:4.854792e-04,20:4.741043e-05):3.598807e-04):4.638315e-04,21:1.242421e-03):4.772644e-03):2.351332e-03,(((24:5.887231e-04,13:4.325634e-04):1.523561e-04,(30:5.653747e-04,25:8.754078e-04):3.175671e-04):1.938593e-04,(((16:1.416510e-03,(12:1.753989e-04,27:1.214341e-03):3.153872e-04):6.271605e-05,(28:5.683685e-04,11:3.911778e-04):1.591814e-04):5.327922e-04,(31:1.105489e-03,(8:1.253296e-03,26:1.349764e-04):4.797851e-04):2.475319e-05):5.836355e-05):1.939123e-03):4.670004e-02,(18:1.391172e-03,(((((9:9.289374e-04,19:6.458450e-04):2.591134e-04,14:6.689444e-05):7.098947e-04,(7:2.883014e-03,29:1.330416e-03):1.149385e-04):3.403716e-04,(10:5.537205e-03,22:1.822353e-04):4.099049e-04):1.603933e-05,15:2.297002e-03):3.612682e-03):4.408681e-02):5.102936e-02,((3:1.386435e-03,4:1.774804e-03):3.023801e-02,(2:8.790950e-03,5:9.950818e-03):2.196477e-02):7.984808e-02,6:1.025562e-01);
   tree gen.280000 = [&U] (((((1:4.384745e-04,32:1.128309e-04):3.542160e-03,((23:3.991476e-05,(17:6.182585e-04,20:3.694942e-06):1.867782e-04):5.944720e-05,21:1.314950e-03):4.411208e-03):2.580681e-03,((24:3.515504e-04,((30:1.629392e-03,25:8.045517e-04):1.397247e-04,13:5.567071e-04):1.880327e-04):2.404192e-04,(((16:6.750467e-04,(12:3.426735e-04,27:1.380742e-03):2.495774e-04):5.947707e-05,(28:4.144408e-04,11:2.778625e-04):2.875605e-04):4.676430e-04,(31:1.504301e-03,(8:1.096443e-03,26:2.959337e-04):3.599941e-04):1.331298e-05):3.593836e-05):2.691371e-03):4.608344e-02,(18:5.972917e-04,(((((9:6.921234e-04,19:6.089117e-04):2.508289e-04,14:1.051142e-04):8.089341e-04,(7:2.909995e-03,29:1.283827e-03):4.712976e-04):5.977859e-04,15:1.400666e-03):4.131644e-05,(10:5.886336e-03,22:2.408752e-04):6.370752e-04):3.193146e-03):4.449940e-02):4.858931e-02,((3:1.503042e-03,4:1.791414e-03):3.116449e-02,(2:8.112703e-03,5:9.506539e-03):1.976467e-02):8.059534e-02,6:9.964019e-02);
   tree gen.282500 = [&U] (((4:1.227396e-03,3:1.893454e-03):2.753161e-02,(2:7.954230e-03,5:1.005706e-02):2.318002e-02):7.776407e-02,(((((8:1.465078e-03,26:4.364867e-04):4.387436e-04,(31:1.747886e-03,(((27:1.315137e-03,12:2.836882e-04):9.036639e-05,16:5.891821e-04):2.489263e-04,(28:4.974335e-04,11:6.922247e-04):1.440090e-04):2.679597e-04):9.171945e-05):5.517048e-05,((13:2.128607e-04,(25:2.020549e-03,30:1.777870e-03):1.813924e-04):1.013367e-04,24:3.487027e-04):2.183941e-04):2.955769e-03,((((17:5.141890e-04,20:8.401342e-05):1.982142e-04,21:2.276468e-03):5.784090e-05,23:1.039197e-04):4.491228e-03,(32:7.980681e-06,1:1.092704e-03):4.136489e-03):1.926369e-03):4.975963e-02,(18:9.805252e-04,((22:3.384775e-04,10:6.553320e-03):6.605097e-04,(15:1.679442e-03,((7:3.498036e-03,29:2.007323e-03):7.117901e-04,((19:4.116386e-04,9:1.036779e-03):2.641191e-04,14:1.205327e-04):5.861106e-04):3.860831e-04):2.349887e-05):3.021547e-03):5.234740e-02):5.045222e-02,6:1.039805e-01);
   tree gen.285000 = [&U] (((4:1.418036e-03,3:1.599678e-03):2.984753e-02,(5:9.176488e-03,2:8.702073e-03):1.860835e-02):8.047428e-02,((18:7.898910e-04,((22:5.223084e-04,10:4.556676e-03):2.835908e-04,(15:1.780466e-03,(((19:6.165444e-04,9:1.222034e-03):1.350515e-04,14:8.798415e-05):5.439505e-04,(7:2.883708e-03,29:1.795436e-03):3.480154e-04):5.938239e-04):4.109299e-05):3.155612e-03):4.272773e-02,((((23:8.549135e-05,(20:1.065864e-04,17:1.353411e-03):2.430076e-04):6.589054e-04,21:1.692657e-03):3.668997e-03,(32:1.285306e-05,1:6.333040e-04):3.926148e-03):2.283900e-03,((13:4.237806e-04,((25:1.112116e-03,30:5.644591e-04):1.656847e-04,24:5.007673e-04):1.152671e-04):8.618590e-05,(((26:2.951412e-04,8:1.045054e-03):4.752046e-04,31:1.712038e-03):1.350032e-04,((28:2.858717e-04,11:3.174275e-04):9.240343e-05,((12:3.928366e-04,27:2.234889e-03):3.889058e-04,16:5.983263e-04):3.649380e-05):2.413287e-04):2.091431e-04):1.990931e-03):4.961176e-02):4.822033e-02,6:9.555023e-02);
   tree gen.287500 = [&U] (((4:1.718315e-03,3:1.766108e-03):2.686078e-02,(2:8.370568e-03,5:9.445125e-03):2.006161e-02):7.731892e-02,((((((25:1.625031e-03,30:9.171431e-04):4.403549e-05,13:3.693683e-04):1.699975e-04,24:4.156311e-04):2.065677e-04,((31:1.728443e-03,(8:1.027386e-03,26:3.184045e-04):5.757819e-04):6.267674e-05,((16:5.124975e-04,(27:1.519250e-03,12:6.973277e-04):2.093112e-04):5.266992e-04,(28:4.894113e-04,11:5.781427e-04):2.601745e-04):3.675024e-04):6.221585e-05):2.643921e-03,((((17:9.474785e-04,20:2.432580e-05):3.399700e-04,21:1.403302e-03):8.938769e-05,23:2.637626e-05):4.423282e-03,(32:1.739503e-05,1:1.068917e-03):4.386803e-03):1.806448e-03):5.191808e-02,(18:1.007561e-03,((22:9.206490e-05,10:6.232767e-03):5.937834e-04,(15:1.693291e-03,((7:2.935230e-03,29:2.931193e-03):2.508504e-04,((19:5.951697e-04,9:9.189918e-04):1.248472e-04,14:1.967930e-04):2.721637e-04):4.180664e-04):1.763371e-04):3.458566e-03):4.450687e-02):4.452529e-02,6:1.073779e-01);
   tree gen.290000 = [&U] (((4:1.150037e-03,3:1.709809e-03):2.834598e-02,(5:8.991110e-03,2:9.223351e-03):1.934487e-02):7.874713e-02,((18:1.148737e-03,((((14:5.944147e-05,(19:4.250524e-04,9:7.120874e-04):1.320727e-04):6.612734e-04,(7:3.515993e-03,29:2.131135e-03):4.290879e-04):4.353408e-04,(22:3.157463e-04,10:6.230149e-03):5.100558e-04):8.392175e-05,15:1.131495e-03):2.880290e-03):4.751055e-02,((((23:5.275810e-05,(20:1.115780e-05,17:6.178242e-04):1.291102e-04):1.488131e-04,21:1.306758e-03):3.585820e-03,(32:5.950424e-06,1:6.515810e-04):3.813851e-03):2.559522e-03,((((25:9.901165e-04,30:1.877383e-03):4.889424e-04,13:3.230702e-04):2.507116e-04,24:6.430286e-04):3.071010e-04,(((26:1.718414e-04,8:1.478735e-03):5.561624e-04,((28:6.367164e-04,11:3.348514e-04):1.587072e-04,((12:2.145867e-04,27:1.436669e-03):3.740760e-04,16:6.932346e-04):6.975384e-05):5.541644e-04):1.303969e-06,31:1.775392e-03):1.483466e-04):3.050983e-03):4.730631e-02):4.680463e-02,6:1.026780e-01);
   tree gen.292500 = [&U] (((4:1.648711e-03,3:1.585570e-03):2.759224e-02,(2:9.286209e-03,5:1.094646e-02):1.886503e-02):7.944387e-02,(((((24:4.281073e-04,13:3.726951e-04):5.720278e-05,(25:1.265052e-03,30:1.026343e-03):2.020017e-04):2.311937e-04,((31:1.139264e-03,((28:4.983297e-04,11:5.612622e-04):4.349756e-05,((27:8.771621e-04,12:4.636884e-04):1.264385e-04,16:7.268243e-04):3.082673e-04):4.038352e-04):1.056076e-04,(8:1.310456e-03,26:1.542779e-04):2.614613e-04):6.125012e-05):2.790869e-03,((((17:5.969240e-04,20:2.347665e-05):6.361876e-05,23:3.298222e-05):3.566156e-04,21:8.404855e-04):4.070257e-03,(32:1.704850e-06,1:6.181667e-04):3.919090e-03):3.065614e-03):4.697504e-02,(18:1.426356e-03,(((22:4.832067e-04,10:5.064031e-03):7.292627e-04,15:1.200177e-03):5.736850e-05,((7:2.721568e-03,29:2.110513e-03):1.100136e-04,((19:5.082089e-04,9:7.761301e-04):1.203097e-04,14:1.318766e-04):5.147039e-04):4.836575e-04):2.809428e-03):4.389138e-02):5.029165e-02,6:1.052330e-01);
   tree gen.295000 = [&U] (((4:1.194780e-03,3:1.703156e-03):2.655177e-02,(5:8.586347e-03,2:9.378967e-03):2.154941e-02):8.007575e-02,((18:7.893597e-04,(((22:2.760974e-04,10:5.965199e-03):9.503972e-04,((14:2.035888e-04,(19:3.262273e-04,9:1.241946e-03):1.582838e-04):8.799554e-04,(7:4.045639e-03,29:2.063818e-03):4.362755e-04):3.768373e-04):1.828448e-04,15:1.806933e-03):4.197736e-03):4.829689e-02,((((23:8.607814e-05,(20:1.903424e-05,17:5.699537e-04):2.283199e-04):8.957689e-05,21:1.749054e-03):4.496234e-03,(32:1.281681e-04,1:3.208730e-04):3.934507e-03):2.926085e-03,((24:3.808172e-04,((25:1.424784e-03,30:7.943009e-04):1.957661e-04,13:3.177385e-04):1.897158e-05):1.592603e-04,(31:1.314016e-03,(((28:5.941408e-04,11:4.017297e-04):7.239860e-05,(12:4.216941e-04,(16:1.325256e-03,27:2.185016e-03):7.410838e-05):1.713847e-04):5.349341e-04,(26:3.526084e-04,8:9.445405e-04):4.976696e-04):1.270692e-05):1.214850e-04):2.922443e-03):4.907436e-02):4.764244e-02,6:1.124386e-01);
   tree gen.297500 = [&U] (((4:2.120232e-03,3:1.107026e-03):2.525810e-02,(2:8.826616e-03,5:1.089785e-02):2.166256e-02):7.909109e-02,((((((8:8.184643e-04,26:3.767086e-04):5.782059e-04,31:1.768747e-03):2.276890e-04,(((27:7.430125e-04,12:2.579545e-04):1.306791e-04,16:9.275668e-04):7.991560e-05,(28:6.052080e-04,11:3.345307e-04):2.699439e-04):4.924749e-04):5.847986e-05,(((25:1.453346e-03,30:8.889077e-04):3.302630e-04,13:4.794111e-04):3.220333e-06,24:2.909116e-04):8.673337e-05):3.465807e-03,(((23:9.072835e-06,(20:2.867640e-04,17:8.075727e-04):7.480424e-05):1.572933e-04,21:1.363506e-03):3.164452e-03,(32:1.806378e-04,1:5.769142e-04):3.766580e-03):2.309757e-03):4.676644e-02,(18:8.383115e-04,(((22:5.010561e-04,10:5.000777e-03):2.192949e-04,((7:3.138861e-03,29:1.694766e-03):5.980000e-04,((14:1.512989e-04,9:7.605059e-04):7.440178e-05,19:4.553319e-04):4.254765e-04):3.975386e-04):1.041062e-04,15:2.014039e-03):3.691236e-03):4.586784e-02):4.963357e-02,6:1.047657e-01);
   tree gen.300000 = [&U] (((4:1.869378e-03,3:1.287979e-03):2.778488e-02,(2:9.215124e-03,5:1.102493e-02):2.143825e-02):8.153567e-02,((((((28:3.032765e-04,11:2.022382e-04):1.839374e-04,((12:1.749891e-04,27:1.118019e-03):1.238616e-04,16:1.081209e-03):3.643160e-05):7.651695e-04,((8:1.202742e-03,26:2.144905e-04):1.007455e-03,31:1.343854e-03):4.870636e-06):1.184892e-04,(13:4.529011e-04,(24:2.745371e-04,(25:1.379322e-03,30:1.468384e-03):9.626734e-05):4.921484e-05):1.503100e-04):2.427994e-03,(((23:1.060779e-04,(20:6.135215e-05,17:7.721643e-04):1.314945e-04):4.501345e-04,21:1.250488e-03):4.258794e-03,(32:1.102642e-04,1:7.301909e-04):4.054766e-03):2.832603e-03):4.731176e-02,(18:6.383420e-04,(15:1.406808e-03,(((7:2.924768e-03,29:1.958385e-03):1.271521e-03,(14:4.841828e-05,(9:1.156900e-03,19:4.580699e-04):5.238845e-05):8.260768e-04):3.697965e-04,(22:3.430913e-04,10:4.627693e-03):4.253172e-04):3.423874e-07):3.481243e-03):4.840218e-02):4.933487e-02,6:1.059873e-01);
   tree gen.302500 = [&U] (((4:1.835382e-03,3:1.576339e-03):2.727960e-02,(2:9.047542e-03,5:1.040087e-02):2.326086e-02):8.005290e-02,((((((8:7.690359e-04,26:7.378540e-04):9.784165e-04,31:1.252151e-03):2.115938e-05,((28:2.894967e-04,11:6.406918e-04):1.850976e-04,((12:1.304906e-04,27:9.108460e-04):2.831070e-04,16:9.245914e-04):7.470034e-05):3.311483e-04):2.521872e-04,(((25:7.526390e-04,30:8.390730e-04):3.246713e-04,24:7.570816e-04):1.327979e-04,13:2.295782e-04):1.273341e-04):2.584289e-03,(((23:1.093602e-04,(20:2.965760e-04,17:7.442069e-04):2.381582e-04):1.220814e-04,21:1.227747e-03):3.655631e-03,(32:8.029591e-05,1:2.106926e-04):3.981028e-03):2.622370e-03):5.023615e-02,(18:9.795571e-04,((22:1.564213e-04,10:6.067238e-03):6.448350e-04,(15:1.739970e-03,((7:3.727901e-03,29:2.603542e-03):2.911326e-04,(14:1.098223e-04,(9:8.094163e-04,19:4.856941e-04):2.316527e-04):5.932749e-04):4.140287e-04):1.964434e-05):4.064121e-03):4.789699e-02):4.884376e-02,6:1.002424e-01);
   tree gen.305000 = [&U] (((4:1.925225e-03,3:8.874959e-04):2.305192e-02,(5:7.785844e-03,2:9.112857e-03):1.893388e-02):8.343228e-02,((18:8.321385e-04,(((22:4.427314e-04,10:5.158518e-03):3.630348e-04,(((9:1.220790e-03,19:2.983344e-04):2.028555e-04,14:9.289808e-05):5.331915e-04,(7:2.085414e-03,29:2.375749e-03):2.184206e-04):2.526192e-04):6.070538e-05,15:1.582732e-03):2.945441e-03):4.577149e-02,(((21:1.442928e-03,((20:8.875204e-05,17:7.039575e-04):2.106676e-05,23:6.943950e-05):5.125689e-04):3.049206e-03,(32:6.024882e-05,1:8.051575e-04):3.330459e-03):2.048844e-03,(((31:2.019914e-03,(26:2.453583e-04,8:1.268269e-03):1.798718e-04):8.207950e-05,((16:9.694677e-04,(12:4.895951e-04,27:1.172106e-03):1.600228e-04):8.771661e-05,(28:4.320382e-04,11:4.696352e-04):1.685797e-04):3.935189e-04):3.577234e-05,(13:3.269326e-04,(24:3.050434e-04,(25:1.025299e-03,30:1.125594e-03):3.351830e-04):1.776960e-05):1.905385e-04):2.481856e-03):4.611091e-02):4.514685e-02,6:1.077740e-01);
   tree gen.307500 = [&U] (((4:1.520209e-03,3:1.233042e-03):2.671552e-02,(2:9.568175e-03,5:1.112025e-02):1.692925e-02):7.481743e-02,(((((24:2.989089e-04,13:3.239238e-04):1.513480e-04,(25:1.786804e-03,30:7.516523e-04):5.110837e-04):1.310393e-04,(31:1.610981e-03,(((28:5.095289e-04,11:1.507126e-04):4.466157e-04,((12:3.635499e-04,27:1.585527e-03):2.264767e-04,16:8.384949e-04):3.777938e-04):4.970056e-04,(8:1.564985e-03,26:2.603709e-04):6.800592e-04):1.059589e-04):1.264607e-04):3.871899e-03,(((23:2.346359e-04,(20:1.360549e-05,17:7.234267e-04):2.164404e-04):3.700199e-04,21:1.904450e-03):3.115870e-03,(32:1.362891e-05,1:6.175651e-04):3.709153e-03):2.888207e-03):4.348670e-02,(18:3.261497e-04,((15:1.641246e-03,((7:2.511057e-03,29:2.281018e-03):4.242637e-04,((19:5.240567e-04,9:1.138083e-03):9.929934e-05,14:1.130813e-04):3.185890e-04):1.606170e-04):2.232972e-04,(22:2.370956e-04,10:5.373758e-03):5.748425e-04):3.006734e-03):4.503760e-02):5.416891e-02,6:1.026788e-01);
   tree gen.310000 = [&U] (((4:2.255332e-03,3:8.346228e-04):2.665310e-02,(2:9.106871e-03,5:9.397877e-03):2.041422e-02):7.969439e-02,((((31:1.091952e-03,(((28:3.265190e-04,11:3.246099e-04):1.279033e-04,((27:9.483664e-04,12:2.926235e-04):5.838601e-05,16:7.701536e-04):7.833846e-05):2.499495e-04,(8:9.620135e-04,26:4.119386e-04):4.828483e-04):1.415865e-05):1.375717e-04,((24:4.310523e-04,(25:1.588686e-03,30:7.633934e-04):6.370742e-04):1.832562e-04,13:1.749438e-04):3.801569e-04):2.670021e-03,((((20:7.591507e-05,17:1.081383e-03):3.034124e-04,23:6.815795e-05):1.549922e-04,21:8.870769e-04):2.912426e-03,(32:7.019801e-05,1:9.125021e-04):3.207504e-03):1.665062e-03):4.502424e-02,(18:7.170161e-04,(15:1.526685e-03,((22:8.158912e-05,10:5.210771e-03):5.182321e-04,((7:4.020969e-03,29:1.961519e-03):5.440933e-04,((19:2.303915e-04,9:6.926659e-04):1.772370e-04,14:2.108157e-04):7.823166e-04):4.101050e-04):4.033048e-04):4.150614e-03):4.448186e-02):5.284611e-02,6:1.024389e-01);
   tree gen.312500 = [&U] (((4:1.404707e-03,3:1.842049e-03):2.781598e-02,(2:9.504206e-03,5:1.005542e-02):2.179062e-02):8.317147e-02,(((((8:1.080192e-03,26:2.334847e-04):1.780398e-04,(((28:3.501593e-04,11:5.192065e-04):6.350508e-05,((27:1.845573e-03,12:3.860531e-04):7.222693e-05,16:1.335346e-03):4.310139e-05):3.385880e-04,((13:6.114176e-04,(25:9.203975e-04,30:1.020582e-03):3.819250e-04):2.994246e-05,24:1.136948e-03):2.094318e-04):5.145790e-05):1.270903e-04,31:1.967268e-03):2.346326e-03,((((20:7.364849e-05,17:7.037121e-04):3.766556e-04,23:1.496248e-05):2.711819e-04,21:1.844279e-03):3.826643e-03,(32:1.329556e-04,1:8.171930e-04):4.441533e-03):2.395322e-03):4.601914e-02,(18:1.220893e-03,((((7:3.768556e-03,29:2.323814e-03):2.822001e-04,((19:5.235892e-04,9:4.863736e-04):2.881207e-05,14:1.899512e-04):6.745229e-04):2.954257e-04,15:1.589487e-03):5.589167e-05,(22:2.600608e-04,10:5.132733e-03):4.780595e-04):2.948625e-03):4.642261e-02):5.736833e-02,6:1.014741e-01);
   tree gen.315000 = [&U] (((4:1.128841e-03,3:1.854594e-03):2.800542e-02,(2:9.361470e-03,5:8.618930e-03):2.098922e-02):8.373791e-02,(((((13:3.342600e-04,(25:1.170448e-03,30:1.123506e-03):6.309704e-04):2.750356e-06,24:7.405051e-04):5.496191e-05,((8:1.208427e-03,26:6.079356e-04):5.817475e-04,(31:1.486852e-03,((28:3.100349e-04,11:4.785740e-04):1.640714e-04,((27:1.574783e-03,12:2.106351e-04):2.069644e-04,16:9.672474e-04):8.422274e-05):7.425677e-04):1.225122e-05):1.779158e-04):2.019515e-03,(((23:8.505258e-05,(20:1.517131e-04,17:5.221145e-04):5.178575e-05):1.478732e-04,21:1.200428e-03):4.476044e-03,(32:2.103678e-05,1:9.138428e-04):3.666121e-03):2.715620e-03):4.046475e-02,(18:1.246130e-03,((((7:2.350127e-03,29:2.529310e-03):2.459664e-04,((19:4.486246e-04,9:8.060830e-04):1.186392e-04,14:1.934517e-04):9.138104e-04):6.352574e-04,(22:4.033301e-04,10:5.570837e-03):6.298389e-04):7.230416e-05,15:1.849802e-03):3.228529e-03):4.530669e-02):4.458712e-02,6:1.021652e-01);
   tree gen.317500 = [&U] (((4:1.712421e-03,3:1.172132e-03):2.737775e-02,(2:9.590704e-03,5:8.925142e-03):1.819411e-02):8.423100e-02,(((((13:3.909150e-04,(25:1.507650e-03,30:9.731941e-04):7.165871e-04):6.845940e-05,24:3.478499e-04):3.064497e-04,(((8:8.793124e-04,26:1.970907e-04):3.542581e-04,31:1.338046e-03):5.083566e-05,((28:5.757941e-04,11:3.573417e-04):8.691067e-05,(16:7.467878e-04,(12:6.607468e-04,27:2.029378e-03):1.159571e-04):9.402747e-05):4.982999e-04):1.039981e-04):2.817180e-03,((((17:6.801453e-04,20:2.231939e-05):2.784680e-04,23:1.026493e-04):3.519612e-04,21:1.256648e-03):3.523485e-03,(32:4.950427e-05,1:7.191796e-04):3.334670e-03):2.356529e-03):4.606091e-02,(18:5.014780e-04,(((7:2.926248e-03,29:1.978450e-03):2.380188e-04,(14:1.506218e-04,(19:2.215780e-04,9:1.157489e-03):2.381251e-05):5.923935e-04):3.006527e-04,((22:3.579732e-04,10:4.725627e-03):4.469256e-04,15:1.357776e-03):2.370497e-04):3.380585e-03):4.693616e-02):5.165864e-02,6:1.046669e-01);
   tree gen.320000 = [&U] (((4:1.555367e-03,3:9.049165e-04):2.969489e-02,(2:1.011542e-02,5:9.413449e-03):1.918953e-02):8.057737e-02,(((((25:6.746795e-04,30:1.048700e-03):2.727824e-04,(13:1.449995e-04,24:5.105944e-04):1.820588e-05):1.916264e-04,((8:1.148162e-03,26:2.866464e-04):7.488757e-04,(31:1.947688e-03,((28:2.268539e-04,11:8.599081e-04):1.935472e-04,((12:2.366339e-04,27:1.968576e-03):6.153565e-04,16:6.737782e-04):2.194134e-04):6.547513e-04):3.312588e-05):5.528188e-05):2.400299e-03,((((17:4.596952e-04,20:1.171715e-04):2.106465e-04,23:1.476271e-04):4.650063e-05,21:1.380696e-03):4.222140e-03,(32:1.910180e-04,1:8.010219e-04):3.972285e-03):2.822559e-03):4.858097e-02,(18:3.913716e-04,(((22:1.457454e-04,10:4.984172e-03):9.610658e-04,((7:3.275323e-03,29:1.858545e-03):3.035173e-04,(14:9.436407e-05,(19:2.902222e-04,9:1.237612e-03):2.111381e-04):5.264840e-04):4.154182e-04):1.652405e-05,15:1.327418e-03):4.451828e-03):4.602604e-02):5.448496e-02,6:1.103934e-01);
   tree gen.322500 = [&U] (((4:1.884625e-03,3:1.749960e-03):2.863882e-02,(2:9.708637e-03,5:9.034891e-03):2.050589e-02):7.733698e-02,(((((24:4.189075e-04,13:3.561331e-04):2.331069e-05,(25:1.370091e-03,30:1.664378e-03):5.011091e-04):1.103087e-04,((((28:3.840697e-04,11:5.657850e-04):2.270995e-04,((12:1.628859e-04,27:1.380798e-03):2.288775e-04,16:1.173036e-03):2.030901e-04):4.824866e-04,31:1.954419e-03):9.302992e-05,(8:1.456971e-03,26:2.587942e-04):5.068462e-04):1.069842e-04):2.820121e-03,((((17:6.438134e-04,20:7.770022e-05):9.513270e-05,23:3.277804e-05):3.746622e-04,21:1.570740e-03):4.625313e-03,(32:1.183326e-05,1:7.882205e-04):3.460060e-03):1.551580e-03):4.987240e-02,(18:4.405615e-04,(((7:2.558068e-03,29:1.783805e-03):2.499507e-04,(14:1.867553e-04,(19:4.396025e-04,9:1.035101e-03):5.418652e-05):5.992997e-04):3.487343e-04,((22:4.243685e-04,10:4.552520e-03):5.399847e-04,15:1.223977e-03):1.227678e-04):3.823953e-03):4.469064e-02):5.229387e-02,6:1.059540e-01);
   tree gen.325000 = [&U] (((4:1.553243e-03,3:1.397691e-03):2.919622e-02,(2:1.026732e-02,5:9.210736e-03):2.087075e-02):7.873440e-02,(((((25:1.380178e-03,30:1.523674e-03):1.787159e-04,(24:4.326190e-04,13:3.297231e-04):2.857303e-05):2.163334e-04,((31:1.523500e-03,(8:1.276267e-03,26:2.159350e-04):4.295013e-04):1.237186e-04,((28:3.049541e-04,11:4.031130e-04):3.298120e-04,((12:2.097549e-04,27:1.735722e-03):3.427672e-04,16:8.170158e-04):9.759955e-05):6.182659e-04):1.547911e-04):2.234311e-03,((((17:4.968915e-04,20:5.007565e-05):4.890829e-04,23:4.967685e-05):4.005571e-04,21:1.443326e-03):4.715336e-03,(32:4.124272e-05,1:4.159018e-04):4.426045e-03):2.515899e-03):5.084306e-02,(18:7.226329e-04,(((22:1.692788e-05,10:4.641126e-03):5.349232e-04,((7:2.790465e-03,29:2.247402e-03):2.607524e-04,(14:3.987963e-04,(19:3.105519e-04,9:7.737828e-04):3.488827e-04):8.053967e-04):6.745234e-04):5.645864e-05,15:1.426912e-03):3.401384e-03):4.215017e-02):4.414706e-02,6:1.032904e-01);
   tree gen.327500 = [&U] (((4:1.169129e-03,3:1.921992e-03):2.913761e-02,(5:9.374646e-03,2:8.497797e-03):1.947033e-02):7.880578e-02,((18:1.346637e-03,(((22:2.697338e-04,10:5.441608e-03):6.103407e-04,15:1.375822e-03):5.741849e-06,(((9:1.429460e-03,19:4.488119e-04):1.086783e-04,14:2.227087e-04):4.365140e-04,(7:3.201873e-03,29:3.583601e-03):6.205367e-04):2.254139e-04):2.950309e-03):3.861822e-02,(((21:1.487767e-03,(23:2.007628e-05,(20:8.707368e-05,17:5.383404e-04):2.599252e-04):4.314743e-04):3.291593e-03,(32:1.249217e-04,1:6.532710e-04):4.006981e-03):2.372683e-03,(31:1.217947e-03,((26:6.095918e-04,8:1.150630e-03):2.686023e-04,(((25:1.437476e-03,30:1.157487e-03):3.722788e-04,(24:6.016489e-04,13:3.766302e-04):2.854717e-05):4.177741e-04,((16:7.198145e-04,(27:1.953855e-03,12:3.277424e-04):2.752372e-05):4.446061e-05,(28:2.687841e-04,11:6.905217e-04):2.715774e-04):5.095891e-04):2.531881e-04):2.728966e-04):2.836400e-03):4.810312e-02):5.083073e-02,6:1.043011e-01);
   tree gen.330000 = [&U] (((((1:8.068296e-04,32:1.942058e-04):3.341907e-03,((23:1.087335e-05,(20:1.804943e-05,17:8.095683e-04):2.180026e-04):1.418417e-04,21:1.092965e-03):3.718061e-03):3.293980e-03,((13:4.007229e-04,((30:8.070419e-04,25:1.303594e-03):4.505991e-04,24:2.148265e-04):8.793299e-05):1.353646e-05,((31:9.055319e-04,((28:9.542734e-04,11:3.224837e-04):1.230158e-04,(16:7.261648e-04,(27:1.243802e-03,12:2.924493e-04):3.834876e-04):3.054186e-04):2.664495e-04):8.192511e-05,(8:1.054350e-03,26:2.582342e-04):4.182144e-04):2.183153e-04):2.424227e-03):4.884237e-02,(18:5.327533e-04,(15:1.623191e-03,((10:5.243751e-03,22:3.686898e-04):3.279238e-04,((14:2.317022e-04,(19:6.486274e-04,9:1.141471e-03):1.139901e-04):4.766353e-04,(7:2.271840e-03,29:1.869360e-03):5.723561e-04):3.085204e-04):1.655535e-05):2.872755e-03):4.200788e-02):5.397180e-02,((3:1.851134e-03,4:1.862119e-03):2.556909e-02,(2:9.441062e-03,5:8.611996e-03):2.098994e-02):7.560507e-02,6:1.036024e-01);
   tree gen.332500 = [&U] (((((1:1.273577e-03,32:1.297061e-05):4.144776e-03,((23:2.266575e-05,(20:3.476634e-05,17:4.700488e-04):3.835609e-04):1.290390e-04,21:1.075671e-03):4.669674e-03):3.027603e-03,((13:1.964345e-04,((30:1.127281e-03,25:8.742510e-04):3.627109e-04,24:6.559098e-04):1.518045e-05):1.304677e-04,((31:1.913287e-03,(8:1.246394e-03,26:1.599036e-04):2.605118e-04):5.597274e-04,((28:6.369246e-04,11:3.783250e-04):1.339216e-04,(16:1.242460e-03,(27:1.207844e-03,12:7.448469e-04):2.394172e-04):2.699221e-04):3.626463e-04):1.816016e-04):2.242632e-03):5.140905e-02,(18:5.371393e-04,((10:4.841817e-03,22:1.977142e-04):4.153606e-04,(15:1.446367e-03,((14:3.345392e-04,(19:7.484851e-04,9:7.931369e-04):2.049510e-04):6.064045e-04,(7:2.391226e-03,29:1.929843e-03):3.295118e-04):6.762612e-04):1.470220e-05):3.893164e-03):4.340392e-02):4.679947e-02,((3:1.728856e-03,4:1.374064e-03):2.691275e-02,(2:6.718849e-03,5:9.064560e-03):2.228251e-02):8.356794e-02,6:1.090467e-01);
   tree gen.335000 = [&U] (((((1:9.057052e-04,32:1.190894e-06):4.378633e-03,((23:2.862004e-04,(20:2.618808e-04,17:5.650323e-04):2.346186e-04):6.379288e-04,21:1.251279e-03):4.391195e-03):2.959580e-03,(((24:4.560016e-04,13:3.989942e-04):9.022884e-06,(30:1.579781e-03,25:1.850265e-03):4.974860e-04):1.511071e-04,(((8:1.497039e-03,26:3.631542e-04):3.123090e-04,31:1.370012e-03):1.139756e-04,((28:3.727908e-04,11:6.508680e-04):1.925146e-04,((27:2.577362e-03,12:4.589583e-04):3.362649e-05,16:1.141781e-03):9.219711e-05):7.099998e-04):3.069799e-04):1.949359e-03):4.743120e-02,(18:9.599014e-04,(((14:2.213317e-04,(19:3.080445e-04,9:1.200804e-03):5.295696e-05):4.989945e-04,(7:2.466981e-03,29:1.839337e-03):4.754350e-04):2.535063e-04,(15:1.534656e-03,(10:5.314357e-03,22:1.737332e-04):3.521442e-04):1.483190e-05):2.514501e-03):4.507856e-02):4.560510e-02,((3:1.470074e-03,4:1.306876e-03):2.622591e-02,(2:7.587830e-03,5:9.190793e-03):2.171384e-02):8.143519e-02,6:1.062637e-01);
   tree gen.337500 = [&U] (((4:1.985789e-03,3:1.366976e-03):3.089766e-02,(2:7.103234e-03,5:1.135868e-02):1.812668e-02):7.557385e-02,(((((24:4.554433e-04,(25:1.174065e-03,30:1.006244e-03):3.089608e-04):4.035910e-05,13:3.020671e-04):1.359364e-04,(31:1.506693e-03,((((12:2.399419e-04,27:1.458275e-03):5.033007e-04,16:8.532273e-04):8.696375e-05,(28:3.732209e-04,11:4.123395e-04):1.995543e-04):5.308931e-04,(8:1.179908e-03,26:1.816599e-04):6.305027e-04):7.381045e-05):1.393021e-04):2.399683e-03,(((23:8.180633e-05,(20:3.054266e-05,17:8.834435e-04):9.486972e-05):1.665021e-04,21:1.640540e-03):3.978638e-03,(32:1.576017e-05,1:7.632554e-04):3.433691e-03):1.436717e-03):5.257016e-02,(18:8.147899e-04,((((7:3.323109e-03,29:3.339022e-03):2.778600e-04,(14:8.765574e-05,(9:7.619463e-04,19:7.931686e-04):7.660911e-05):4.210854e-04):5.695002e-04,15:1.768448e-03):5.912819e-05,(22:2.532669e-04,10:5.048535e-03):4.189412e-04):3.524241e-03):4.761941e-02):5.172241e-02,6:1.043055e-01);
   tree gen.340000 = [&U] (((4:1.370872e-03,3:1.516154e-03):3.004789e-02,(2:7.752255e-03,5:1.089891e-02):1.739297e-02):7.251487e-02,((((13:3.918311e-04,(24:5.664717e-04,(25:1.243685e-03,30:1.353126e-03):2.177849e-04):9.771983e-05):2.698714e-04,((31:1.068743e-03,(8:1.127791e-03,26:2.182492e-04):5.579603e-04):3.047767e-04,((28:6.105988e-04,11:5.405185e-04):1.236781e-04,(16:7.334920e-04,(12:5.170471e-04,27:1.837812e-03):2.988255e-05):9.035617e-05):7.381600e-05):2.135658e-04):2.577333e-03,(((23:4.517205e-06,(20:1.337084e-04,17:7.083017e-04):1.028405e-04):4.472239e-04,21:9.596251e-04):3.986620e-03,(32:2.034672e-05,1:5.652508e-04):3.294707e-03):2.822150e-03):5.044230e-02,(18:9.885221e-04,(((22:9.163463e-05,10:4.889203e-03):5.109333e-04,((7:3.188601e-03,29:2.475071e-03):4.101864e-04,(14:1.549524e-04,(9:1.215380e-03,19:6.039767e-04):2.145884e-04):4.049746e-04):3.729934e-04):1.462980e-04,15:1.337014e-03):3.122000e-03):4.569193e-02):5.012845e-02,6:1.000835e-01);
   tree gen.342500 = [&U] (((((1:3.842522e-04,32:3.647108e-04):4.085728e-03,((23:9.802625e-05,(20:5.427331e-05,17:5.697152e-04):2.709326e-04):2.462565e-04,21:1.731386e-03):4.745499e-03):2.979109e-03,((((28:5.927303e-04,11:4.350882e-04):2.327324e-04,((27:1.584415e-03,12:2.156968e-04):4.289097e-04,16:9.938597e-04):2.005986e-04):2.391472e-04,(31:1.817405e-03,(8:1.033916e-03,26:1.977579e-04):7.662406e-04):5.177948e-04):1.204738e-04,(13:4.781536e-04,((30:1.242700e-03,25:9.837642e-04):5.021584e-04,24:3.878697e-04):1.133108e-05):1.867378e-04):2.050356e-03):4.567378e-02,(18:2.776161e-04,(((14:3.145949e-04,(19:4.676373e-04,9:9.293666e-04):1.953791e-04):3.577574e-04,(7:2.671533e-03,29:2.243621e-03):4.851121e-04):9.897000e-04,(15:1.772517e-03,(10:4.664262e-03,22:3.798064e-04):8.424569e-04):1.144305e-06):3.910627e-03):4.293315e-02):5.330661e-02,((3:1.155219e-03,4:1.497433e-03):2.868003e-02,(2:7.849856e-03,5:9.540923e-03):1.925043e-02):7.902331e-02,6:1.002094e-01);
   tree gen.345000 = [&U] (((4:2.200539e-03,3:1.210652e-03):2.805314e-02,(5:1.087466e-02,2:8.223450e-03):2.153974e-02):8.314887e-02,((18:7.669643e-04,(((((19:8.325550e-04,9:5.571966e-04):1.075178e-04,14:3.120641e-04):6.204524e-04,(7:2.745828e-03,29:2.745790e-03):6.276045e-04):6.173525e-04,15:1.648059e-03):1.085582e-04,(22:4.853761e-04,10:4.887907e-03):3.732809e-04):3.541557e-03):4.605192e-02,(((((20:1.008226e-05,17:7.241521e-04):1.757619e-04,23:2.248475e-04):3.767134e-04,21:1.319356e-03):4.026115e-03,(32:2.112898e-05,1:6.496318e-04):3.606440e-03):2.508947e-03,((31:1.571691e-03,((((27:1.450237e-03,12:5.247694e-04):8.390237e-05,16:1.188770e-03):4.026244e-04,(28:5.755165e-04,11:3.240355e-04):7.747475e-05):4.156793e-04,(26:1.331646e-04,8:1.224288e-03):3.798037e-04):4.547929e-05):5.204551e-05,((25:7.513468e-04,30:1.235005e-03):4.029666e-04,(13:3.419556e-04,24:6.824134e-04):3.787751e-05):2.532490e-04):2.538006e-03):4.950176e-02):5.638483e-02,6:1.075447e-01);
   tree gen.347500 = [&U] (((4:1.139354e-03,3:1.865581e-03):2.801509e-02,(2:9.290035e-03,5:1.026863e-02):1.831870e-02):7.857040e-02,((((13:1.776034e-04,(24:6.015135e-04,(25:1.089532e-03,30:7.817743e-04):4.800071e-04):8.229188e-05):1.650828e-04,((8:1.413583e-03,26:1.842819e-04):5.130678e-04,(((16:1.168121e-03,(12:2.659098e-04,27:1.584247e-03):7.349595e-05):3.424122e-04,(28:2.628201e-04,11:4.569584e-04):1.600596e-04):5.296328e-04,31:1.717440e-03):4.152884e-05):3.365704e-05):2.709127e-03,(((23:5.774410e-05,(17:5.421863e-04,20:3.077058e-04):8.180057e-05):2.184877e-04,21:1.470410e-03):4.965787e-03,(32:2.422136e-04,1:6.969730e-04):4.646573e-03):2.045096e-03):4.517776e-02,(18:8.327783e-04,(((7:3.194680e-03,29:1.773466e-03):1.169430e-04,(14:9.131024e-05,(9:6.050140e-04,19:4.559239e-04):1.113244e-04):5.851610e-04):4.973717e-04,((22:2.563959e-04,10:5.494537e-03):4.166895e-04,15:1.964822e-03):2.166930e-04):2.942940e-03):4.987065e-02):4.891817e-02,6:1.043921e-01);
   tree gen.350000 = [&U] (((4:2.320634e-03,3:1.803525e-03):2.966599e-02,(2:9.591717e-03,5:1.021294e-02):1.932893e-02):7.814433e-02,((((((25:1.680961e-03,30:7.236556e-04):1.023428e-03,13:2.144272e-04):8.859300e-05,24:5.293612e-04):5.218946e-05,(31:1.379335e-03,(((16:1.191434e-03,(12:4.975465e-04,27:1.173462e-03):1.555258e-04):5.997978e-05,(28:2.679256e-04,11:4.884194e-04):7.652823e-05):4.188041e-04,(8:1.425277e-03,26:4.124039e-04):6.641733e-04):1.394601e-04):8.974782e-05):2.694436e-03,(((23:2.921903e-05,(17:8.026819e-04,20:6.982657e-07):2.138997e-04):8.505959e-04,21:1.262774e-03):3.942418e-03,(32:1.225906e-05,1:5.709578e-04):4.055992e-03):2.680833e-03):5.375596e-02,(18:3.878915e-04,((22:4.552325e-04,10:5.464741e-03):6.560843e-04,(((7:3.177357e-03,29:2.619854e-03):4.310139e-04,(19:4.027499e-04,(9:8.542116e-04,14:1.981116e-04):2.406757e-05):4.906179e-04):3.611126e-04,15:9.971968e-04):1.134842e-04):3.002019e-03):4.960021e-02):4.671130e-02,6:1.038260e-01);
   tree gen.352500 = [&U] (((4:1.334705e-03,3:1.642673e-03):2.942831e-02,(5:9.610778e-03,2:8.555094e-03):1.937161e-02):8.325621e-02,((18:4.492530e-04,(((22:8.438256e-05,10:6.180111e-03):8.398892e-04,(((9:1.142829e-03,19:3.964083e-04):2.693100e-05,14:1.825465e-04):6.592013e-04,(7:3.488250e-03,29:1.733495e-03):3.356361e-04):2.528580e-04):2.272194e-05,15:1.500418e-03):3.412408e-03):4.334741e-02,(((((20:1.436256e-05,17:8.016310e-04):1.958081e-04,23:2.131824e-04):5.398991e-04,21:1.112851e-03):4.696081e-03,(32:7.750320e-05,1:5.691511e-04):3.282928e-03):1.820749e-03,((24:3.027099e-04,((25:5.982016e-04,30:9.700617e-04):2.974367e-04,13:3.425287e-04):2.568651e-05):7.380215e-05,(((((27:1.539142e-03,12:3.979906e-04):1.727249e-04,16:9.305590e-04):1.069269e-04,(28:2.837344e-04,11:6.811688e-04):1.887650e-04):6.271154e-04,31:1.943406e-03):7.257777e-05,(26:1.630024e-04,8:1.669296e-03):5.461946e-04):6.583249e-05):3.287479e-03):4.754232e-02):4.810459e-02,6:1.113250e-01);
   tree gen.355000 = [&U] (((4:8.720609e-04,3:1.641979e-03):2.941587e-02,(5:9.606716e-03,2:8.331386e-03):1.958627e-02):8.322103e-02,((18:6.090226e-04,(((22:3.047942e-04,10:5.346047e-03):5.433258e-04,15:1.612000e-03):9.281722e-06,(((19:2.441541e-04,9:9.403989e-04):7.425015e-05,14:1.516694e-04):9.640016e-04,(7:2.645885e-03,29:1.679950e-03):1.808092e-04):2.849562e-04):3.722840e-03):4.265424e-02,(((((20:5.906078e-05,17:1.089394e-03):1.149207e-04,23:7.843516e-05):2.343127e-04,21:1.318513e-03):4.728003e-03,(32:2.864912e-05,1:6.223962e-04):3.508846e-03):2.297159e-03,((24:9.124737e-04,(13:3.955154e-04,(25:1.228417e-03,30:1.745371e-03):2.243799e-04):2.447840e-05):1.473813e-04,(((((12:6.151121e-04,27:1.856215e-03):2.195750e-04,16:9.776063e-04):1.764785e-04,(28:3.983716e-04,11:3.303828e-04):1.199021e-04):4.189975e-04,(26:3.377537e-04,8:8.239486e-04):4.268570e-04):2.338241e-05,31:1.533455e-03):1.022449e-04):2.933792e-03):4.752223e-02):4.808426e-02,6:1.112780e-01);
   tree gen.357500 = [&U] (((((1:5.779695e-04,32:1.416813e-05):4.496176e-03,(21:1.148587e-03,((17:6.218773e-04,20:1.049239e-04):1.183558e-04,23:4.729502e-05):4.594015e-04):3.786016e-03):2.012313e-03,(((8:1.015902e-03,26:2.233784e-04):4.826586e-04,(31:1.886965e-03,((28:2.156027e-04,11:7.540406e-04):2.156718e-04,(16:1.043981e-03,(27:1.206909e-03,12:3.200808e-04):2.999178e-04):2.176684e-04):6.532433e-04):4.669587e-05):1.639839e-04,((30:1.231342e-03,25:7.491928e-04):3.624769e-04,(13:2.953422e-04,24:5.680066e-04):6.559288e-05):1.740338e-04):2.182221e-03):4.726820e-02,(18:3.711787e-04,(15:1.154703e-03,(((14:3.823686e-04,(9:9.996208e-04,19:2.872740e-04):1.045284e-04):2.862253e-04,(7:3.290843e-03,29:2.193636e-03):2.088764e-04):3.420576e-04,(10:4.582758e-03,22:3.970935e-04):6.906710e-04):2.536592e-04):3.700329e-03):4.365778e-02):4.995506e-02,((3:1.737450e-03,4:1.474208e-03):2.734262e-02,(2:9.720567e-03,5:1.118871e-02):1.778403e-02):7.884092e-02,6:1.044866e-01);
   tree gen.360000 = [&U] (((4:1.100063e-03,3:2.353354e-03):2.677005e-02,(5:1.174528e-02,2:8.504628e-03):1.998149e-02):8.202701e-02,((18:3.848788e-04,((22:2.967534e-04,10:5.230487e-03):5.996513e-04,((((19:5.916844e-04,9:9.405013e-04):4.064223e-05,14:1.923924e-04):4.240044e-04,(7:3.112964e-03,29:2.600783e-03):4.143219e-04):3.030671e-04,15:1.598643e-03):1.262484e-04):3.534364e-03):4.820910e-02,(((21:1.292081e-03,((20:2.665522e-05,17:7.350559e-04):2.587982e-04,23:1.031670e-05):6.343499e-04):4.226300e-03,(32:4.072833e-06,1:6.293144e-04):3.413537e-03):2.038562e-03,(((25:1.137496e-03,30:1.196774e-03):2.751072e-04,(13:3.656041e-04,24:4.901616e-04):1.340542e-04):1.806364e-04,((((12:5.355737e-04,27:1.670063e-03):1.521828e-04,16:1.057098e-03):9.116072e-05,(28:2.990541e-04,11:3.181112e-04):1.995798e-04):5.913141e-04,(31:1.299794e-03,(26:2.872184e-04,8:1.230084e-03):4.724750e-04):1.871613e-04):1.765432e-04):2.196571e-03):4.828183e-02):5.088502e-02,6:1.019060e-01);
   tree gen.362500 = [&U] (((4:1.632486e-03,3:2.013407e-03):2.419372e-02,(2:8.609928e-03,5:9.276826e-03):2.195485e-02):7.618311e-02,(((((((12:2.484591e-04,27:1.749068e-03):3.638550e-04,16:6.396638e-04):5.265839e-05,(28:5.042329e-04,11:5.978290e-04):1.238611e-04):2.884278e-04,(31:1.940477e-03,(8:8.653050e-04,26:2.201620e-04):3.836849e-04):7.299475e-05):5.129871e-05,(13:6.187234e-04,((25:8.826257e-04,30:9.087593e-04):2.000202e-04,24:2.906519e-04):1.090757e-04):1.394677e-04):2.515255e-03,((23:2.880114e-05,(21:2.025095e-03,(17:4.836703e-04,20:2.487092e-05):4.333045e-04):2.369925e-04):3.907026e-03,(32:5.563730e-06,1:7.126114e-04):4.742515e-03):2.511659e-03):4.545650e-02,(18:2.347150e-04,((15:1.821539e-03,((7:2.792807e-03,29:1.908119e-03):1.929285e-04,(14:7.403720e-05,(9:1.031240e-03,19:4.812562e-04):1.991434e-05):5.537943e-04):3.633837e-04):6.516167e-05,(22:1.430763e-04,10:6.578748e-03):8.889697e-04):3.437558e-03):4.623527e-02):4.470778e-02,6:1.099773e-01);
   tree gen.365000 = [&U] (((4:1.338027e-03,3:1.135172e-03):2.470688e-02,(5:9.385159e-03,2:8.861576e-03):2.352811e-02):8.478735e-02,((18:1.216066e-03,((((19:3.844937e-04,9:9.608096e-04):4.501218e-05,14:2.321352e-04):4.867993e-04,(7:2.524292e-03,29:1.997986e-03):3.515991e-04):5.588075e-04,(15:2.172143e-03,(22:1.961580e-04,10:4.814278e-03):2.840281e-04):1.085600e-04):2.812307e-03):4.829760e-02,(((21:1.125663e-03,((20:3.768892e-05,17:1.232757e-03):2.718825e-04,23:4.163057e-05):2.769316e-04):4.390080e-03,(32:1.143940e-04,1:3.984147e-04):3.778737e-03):2.830432e-03,((13:6.557769e-04,((25:1.254938e-03,30:7.607828e-04):1.473998e-04,24:3.459067e-04):1.361260e-04):1.374400e-04,(31:1.865173e-03,(((16:1.006563e-03,(12:1.217740e-04,27:1.399969e-03):4.950158e-04):2.386540e-04,(28:6.642252e-04,11:2.655553e-04):2.018127e-04):4.339639e-04,(26:4.076072e-04,8:1.133298e-03):6.907491e-04):4.494630e-05):8.245525e-05):2.467231e-03):4.485844e-02):4.901154e-02,6:1.089232e-01);
   tree gen.367500 = [&U] (((4:1.410365e-03,3:1.379365e-03):2.851261e-02,(2:8.550134e-03,5:9.655757e-03):2.185558e-02):7.583865e-02,(((((((12:2.039010e-04,27:1.866331e-03):7.536317e-04,16:1.119211e-03):8.320132e-05,(28:3.346977e-04,11:5.750164e-04):1.864952e-04):6.111564e-04,(31:1.230892e-03,(8:1.351616e-03,26:4.677477e-04):4.019117e-04):1.744499e-04):3.561332e-05,(24:3.042928e-04,((25:9.781796e-04,30:1.069597e-03):5.420861e-04,13:1.459624e-04):1.170566e-04):1.644152e-04):2.658365e-03,(((23:1.010630e-04,(17:6.510941e-04,20:1.297815e-05):1.204854e-04):4.782702e-04,21:1.139699e-03):3.814301e-03,(32:2.874487e-05,1:6.754536e-04):3.117680e-03):1.953866e-03):4.870297e-02,(18:6.057380e-04,(15:1.086870e-03,(((7:2.687719e-03,29:1.931416e-03):2.579577e-04,(14:3.027153e-04,(9:8.741939e-04,19:7.170411e-04):7.147282e-05):8.021985e-04):4.333368e-04,(22:2.245503e-04,10:4.808625e-03):5.980542e-04):1.415860e-04):2.760225e-03):3.914833e-02):5.048060e-02,6:1.011258e-01);
   tree gen.370000 = [&U] (((4:1.691270e-03,3:1.430611e-03):2.694901e-02,(2:8.867788e-03,5:9.253916e-03):2.012039e-02):8.079640e-02,(((((24:2.531281e-04,13:8.579927e-04):1.763150e-04,(25:1.310890e-03,30:1.109335e-03):2.837500e-04):1.276823e-04,((((12:1.081401e-04,27:1.605016e-03):1.740683e-04,16:6.657892e-04):2.256248e-04,(28:4.002448e-04,11:3.250790e-04):3.256492e-04):5.776925e-04,(31:1.569229e-03,(8:9.180087e-04,26:2.894887e-04):3.578675e-04):9.756107e-05):1.391879e-04):3.098738e-03,(((23:8.817392e-05,(17:3.075729e-04,20:2.032414e-05):3.730287e-04):1.756741e-04,21:1.360726e-03):4.065174e-03,(32:3.135834e-05,1:1.056441e-03):3.665301e-03):2.093035e-03):5.051239e-02,(18:8.072690e-04,((15:1.477981e-03,((7:2.769031e-03,29:2.749046e-03):4.249816e-04,(14:2.855106e-04,(9:1.061253e-03,19:4.400984e-04):1.462897e-04):7.734742e-04):2.257731e-04):1.645340e-04,(22:4.728039e-04,10:5.708097e-03):6.106428e-04):2.817290e-03):4.474976e-02):4.690698e-02,6:1.141931e-01);
   tree gen.372500 = [&U] (((4:1.790656e-03,3:1.693398e-03):2.711092e-02,(2:9.356122e-03,5:7.917517e-03):2.340736e-02):8.128180e-02,((((((25:2.133446e-03,30:1.428260e-03):4.430675e-04,13:4.057751e-04):2.703918e-04,24:6.952620e-04):9.543789e-05,(((28:3.490307e-04,11:2.349838e-04):1.252020e-04,(16:8.495575e-04,(12:2.679752e-04,27:1.389601e-03):4.361015e-04):1.451055e-04):3.262259e-04,(31:1.860188e-03,(8:1.129313e-03,26:1.821645e-04):4.302481e-04):3.761148e-04):1.518004e-04):3.234263e-03,((((17:6.319081e-04,20:3.140849e-05):1.570476e-04,23:9.664224e-05):2.371498e-04,21:1.291437e-03):3.748211e-03,(32:2.535900e-05,1:8.408300e-04):3.806352e-03):2.600353e-03):4.783055e-02,(18:8.465288e-04,(((22:2.238430e-04,10:5.477883e-03):3.175197e-04,15:1.718319e-03):2.818336e-04,((7:3.696402e-03,29:2.117777e-03):2.131186e-04,(14:3.983645e-04,(9:1.346344e-03,19:3.325815e-04):4.329012e-04):6.805791e-04):3.453218e-04):2.954555e-03):5.052334e-02):4.718878e-02,6:1.070090e-01);
   tree gen.375000 = [&U] (((((1:6.411802e-04,32:3.348243e-05):3.468083e-03,(((17:7.107208e-04,20:9.052129e-07):2.860558e-04,23:5.672150e-05):2.035238e-04,21:1.464577e-03):3.334715e-03):2.637354e-03,((31:1.292789e-03,((((27:1.627583e-03,12:4.338237e-04):1.326395e-04,16:8.466213e-04):6.862896e-05,(28:4.293494e-04,11:4.005424e-04):1.522183e-04):3.009924e-04,(8:1.027448e-03,26:3.498598e-04):5.422241e-04):5.079318e-05):8.458015e-05,(24:4.426043e-04,(13:4.410094e-04,(30:1.121888e-03,25:1.066599e-03):9.432596e-05):1.125332e-05):1.428191e-04):2.422048e-03):5.144173e-02,(18:6.618427e-04,(((10:6.126983e-03,22:2.640063e-04):2.795501e-04,15:1.281824e-03):7.017190e-05,(((19:3.461181e-04,9:6.212631e-04):1.200594e-04,14:2.518533e-04):2.403869e-04,(7:2.843382e-03,29:1.392224e-03):4.934087e-04):1.747893e-04):3.794421e-03):4.162928e-02):4.570895e-02,((3:2.047772e-03,4:1.644137e-03):2.758958e-02,(2:9.004670e-03,5:1.040722e-02):1.867676e-02):8.170785e-02,6:1.070274e-01);
   tree gen.377500 = [&U] (((4:1.615047e-03,3:1.357184e-03):2.814102e-02,(2:1.013378e-02,5:1.133979e-02):2.069082e-02):8.330963e-02,(((((25:8.931202e-04,30:7.584585e-04):3.352831e-05,(13:2.579114e-04,24:4.770462e-04):3.470276e-05):1.021134e-04,(((8:1.744676e-03,26:2.436026e-04):4.862324e-04,31:1.317628e-03):1.236237e-04,((28:7.286029e-04,11:3.136512e-04):1.688896e-04,((27:1.282033e-03,12:3.205300e-04):2.632421e-04,16:1.362964e-03):2.018054e-04):3.773726e-04):6.889626e-05):2.536480e-03,((((17:4.896065e-04,20:4.507716e-05):3.978302e-04,23:1.682612e-04):4.800368e-04,21:1.460394e-03):3.957822e-03,(32:4.640376e-05,1:8.761126e-04):3.548580e-03):2.143776e-03):4.502711e-02,(18:1.005479e-03,(15:1.543912e-03,(((7:3.286332e-03,29:2.480645e-03):2.177468e-04,((9:7.694769e-04,19:3.288047e-04):4.012108e-05,14:8.512861e-05):4.580843e-04):1.767779e-04,(22:2.949554e-04,10:6.912834e-03):6.326027e-04):1.186657e-04):5.198982e-03):4.368684e-02):4.749926e-02,6:1.077131e-01);
   tree gen.380000 = [&U] (((((1:4.858706e-04,32:4.072161e-05):3.967869e-03,(21:1.275022e-03,((17:3.789528e-04,20:5.659670e-05):6.302768e-05,23:7.252164e-05):2.367812e-04):4.097578e-03):2.408804e-03,(((30:8.598602e-04,25:1.605009e-03):3.439198e-04,(13:3.529843e-04,24:5.728692e-04):2.329335e-05):1.783077e-04,(31:1.688412e-03,((((27:1.621058e-03,12:2.318764e-04):1.444301e-04,16:1.016313e-03):1.260519e-04,(28:4.924586e-04,11:2.500393e-04):2.184415e-04):8.643875e-04,(8:1.258758e-03,26:4.639139e-04):2.896125e-04):5.962185e-05):1.127847e-04):2.757002e-03):5.049080e-02,(18:3.459630e-04,(15:1.513575e-03,((10:6.458336e-03,22:2.493660e-04):5.943709e-04,((14:2.739227e-04,(9:8.484415e-04,19:5.022305e-04):3.166723e-04):3.297204e-04,(7:3.189759e-03,29:1.926002e-03):6.667293e-04):3.422006e-04):1.279667e-04):3.619666e-03):4.583500e-02):5.187877e-02,((3:2.018756e-03,4:1.747751e-03):2.575933e-02,(2:8.922789e-03,5:9.939500e-03):2.060802e-02):8.018908e-02,6:1.020722e-01);
   tree gen.382500 = [&U] (((4:1.508126e-03,3:1.340149e-03):2.791632e-02,(5:9.806245e-03,2:8.954632e-03):2.059848e-02):8.548877e-02,((18:1.058896e-03,(15:1.726149e-03,((((19:4.449342e-04,9:1.161906e-03):2.272560e-04,14:1.440484e-04):4.228603e-04,(7:2.942885e-03,29:2.793970e-03):5.210185e-04):2.583745e-04,(22:2.453778e-04,10:5.867345e-03):4.211535e-04):1.045233e-04):3.682097e-03):4.210593e-02,(((21:1.794738e-03,((20:3.439429e-05,17:4.016685e-04):8.101667e-05,23:1.567753e-05):4.021508e-04):3.919403e-03,(32:3.590881e-05,1:7.206472e-04):3.627765e-03):2.619299e-03,(((((16:8.645359e-04,(12:2.996892e-04,27:1.021056e-03):2.965979e-04):7.546121e-05,(28:7.089081e-04,11:3.944852e-04):1.165919e-04):9.613937e-04,(26:3.476853e-04,8:1.140093e-03):5.559734e-04):1.011505e-04,((25:1.216061e-03,30:7.147641e-04):5.171788e-04,(24:3.120744e-04,13:2.918807e-04):9.574237e-05):2.785181e-04):1.580323e-04,31:1.759344e-03):2.697851e-03):4.893075e-02):5.112396e-02,6:1.073482e-01);
   tree gen.385000 = [&U] (((((1:5.605980e-04,32:2.719722e-05):3.513745e-03,(21:1.650655e-03,(23:1.459263e-04,(17:4.201363e-04,20:4.713207e-05):4.010859e-05):1.545039e-04):3.208783e-03):2.976560e-03,((31:1.027567e-03,(((27:1.472460e-03,12:2.707021e-04):1.009163e-05,16:1.200631e-03):1.960508e-04,(28:6.809406e-04,11:5.719056e-04):2.001585e-04):2.886756e-04):4.022480e-04,((8:1.250717e-03,26:3.611656e-04):3.486575e-04,(((30:1.189822e-03,25:8.188369e-04):6.397840e-04,24:5.993692e-04):2.667583e-05,13:3.204897e-04):3.471128e-04):5.982928e-07):2.610182e-03):4.340017e-02,(18:4.898599e-04,(((10:5.600057e-03,22:5.074546e-04):5.708945e-04,15:1.831535e-03):2.143838e-06,((14:2.195659e-04,(19:3.477007e-04,9:8.745134e-04):5.381720e-05):5.455635e-04,(7:2.912711e-03,29:1.887558e-03):3.280365e-04):6.984298e-05):3.570145e-03):4.475701e-02):5.269865e-02,((3:2.026132e-03,4:1.673838e-03):2.848760e-02,(2:8.385046e-03,5:8.880336e-03):1.973650e-02):7.529839e-02,6:9.775558e-02);
   tree gen.387500 = [&U] (((((1:4.753819e-04,32:1.967879e-04):3.469394e-03,(21:1.306140e-03,(23:1.150988e-04,(17:7.893511e-04,20:9.363719e-05):2.838878e-04):3.709262e-04):3.229465e-03):3.645598e-03,(((31:2.530394e-03,(((27:2.088693e-03,12:2.174279e-04):1.992679e-04,16:9.274732e-04):2.939646e-05,(28:5.870550e-04,11:5.436892e-04):3.006932e-04):4.080445e-04):1.399108e-05,(8:1.163226e-03,26:3.460030e-04):4.349340e-04):1.549590e-04,((30:1.253947e-03,25:8.764509e-04):3.462215e-04,(24:6.488378e-04,13:2.483752e-04):5.817352e-06):1.997013e-04):1.583212e-03):4.391092e-02,(18:8.150360e-04,((10:5.469443e-03,22:3.043809e-04):2.852137e-04,(15:1.047132e-03,((14:1.445818e-04,(19:5.718641e-04,9:9.277150e-04):6.946331e-05):8.187887e-04,(7:2.674679e-03,29:1.843891e-03):3.661380e-04):5.042731e-04):3.604482e-04):3.681881e-03):4.682724e-02):5.363366e-02,((3:1.143691e-03,4:1.363172e-03):2.882285e-02,(2:8.483724e-03,5:9.941803e-03):1.996877e-02):7.618453e-02,6:1.040400e-01);
   tree gen.390000 = [&U] (((4:1.389863e-03,3:1.565090e-03):2.628151e-02,(2:1.033925e-02,5:9.246133e-03):2.073978e-02):7.876974e-02,(((31:1.492297e-03,(((28:4.928326e-04,11:7.895680e-04):2.145124e-04,(16:1.094411e-03,(27:1.554004e-03,12:2.343850e-04):3.094507e-04):1.336727e-04):2.984675e-04,((8:1.227155e-03,26:5.199748e-04):5.806153e-04,(((25:1.516793e-03,30:1.119409e-03):3.878454e-04,24:4.311946e-04):6.366747e-06,13:1.170239e-04):1.873375e-04):4.072275e-04):2.618167e-04):2.290432e-03,((21:1.781178e-03,((17:5.844019e-04,20:3.930804e-05):2.228429e-04,23:1.928350e-04):2.754114e-04):3.438714e-03,(32:4.356316e-06,1:5.305852e-04):4.198209e-03):2.502601e-03):5.027005e-02,(18:9.410115e-04,(15:1.711693e-03,(((7:4.068578e-03,29:1.612781e-03):3.551001e-04,((19:5.653530e-04,9:7.711071e-04):8.461550e-05,14:7.974859e-05):8.767141e-04):2.627987e-04,(22:5.862180e-05,10:5.766412e-03):6.205021e-04):1.183269e-04):3.082610e-03):4.367823e-02):4.944686e-02,6:1.004855e-01);
   tree gen.392500 = [&U] (((((1:9.966541e-04,32:1.158696e-06):4.151843e-03,(21:9.145322e-04,(23:1.677967e-04,(17:3.982101e-04,20:9.627758e-05):3.071968e-04):2.677000e-04):3.682444e-03):2.051020e-03,(((8:1.120936e-03,26:1.190254e-04):5.261635e-04,(31:1.991573e-03,((28:6.943638e-04,11:4.934623e-04):8.396041e-05,((27:1.223733e-03,12:4.789095e-04):1.445269e-04,16:8.413736e-04):2.112822e-04):3.515193e-04):2.860127e-04):9.967077e-05,((24:3.739684e-04,(30:1.433666e-03,25:1.286234e-03):1.405602e-04):1.856630e-05,13:4.921162e-04):1.732508e-04):2.834057e-03):5.174629e-02,(18:5.097898e-04,(((10:5.254817e-03,22:1.117761e-04):7.538673e-04,((14:3.095028e-04,(19:8.024472e-04,9:5.487398e-04):2.665590e-05):8.063124e-04,(7:2.532826e-03,29:2.417094e-03):6.848733e-04):3.881671e-04):1.157808e-04,15:2.010730e-03):2.942642e-03):4.592851e-02):4.726146e-02,((3:1.556170e-03,4:1.526746e-03):2.748170e-02,(2:9.457506e-03,5:9.623533e-03):1.976054e-02):7.991167e-02,6:1.042525e-01);
   tree gen.395000 = [&U] (((4:1.730941e-03,3:9.891204e-04):2.590571e-02,(2:8.563139e-03,5:1.003439e-02):2.266292e-02):7.947846e-02,(((((25:1.082151e-03,30:7.791235e-04):4.371678e-04,(24:3.686876e-04,13:4.846897e-04):2.515202e-06):7.708759e-05,((((27:2.066551e-03,12:2.378018e-04):2.353795e-04,16:6.188257e-04):9.344962e-05,(28:2.080948e-04,11:7.016235e-04):2.185248e-04):3.189094e-04,((8:8.018679e-04,26:1.620452e-04):5.801213e-04,31:1.378179e-03):1.956834e-05):1.266689e-04):3.019823e-03,((21:1.148553e-03,((17:7.840662e-04,20:1.856822e-05):1.650014e-04,23:4.329207e-05):2.088820e-04):3.743370e-03,(32:2.662853e-05,1:6.660540e-04):4.099365e-03):1.683952e-03):5.041755e-02,(18:7.430749e-04,((22:2.251263e-04,10:5.683959e-03):4.990676e-04,(((7:2.171514e-03,29:1.730432e-03):5.790660e-04,((19:4.919529e-04,9:7.328371e-04):2.659544e-04,14:2.130296e-04):5.381326e-04):4.073231e-04,15:1.628092e-03):1.190259e-04):3.112966e-03):4.525908e-02):4.550442e-02,6:1.168139e-01);
   tree gen.397500 = [&U] (((4:1.236229e-03,3:1.723277e-03):2.781863e-02,(5:1.130467e-02,2:8.410287e-03):2.232322e-02):7.893659e-02,((18:7.626804e-04,(15:1.376263e-03,((22:3.720804e-04,10:5.450636e-03):3.705347e-04,((14:1.666445e-04,(9:7.725605e-04,19:5.351337e-04):3.833931e-04):7.106123e-04,(7:3.015603e-03,29:1.414562e-03):9.809930e-05):4.690599e-04):5.358739e-05):3.442460e-03):4.239226e-02,(((21:9.685490e-04,(23:3.698750e-05,(20:7.075474e-05,17:6.554474e-04):2.393250e-04):7.097297e-05):4.398218e-03,(32:7.285313e-05,1:6.803731e-04):3.289365e-03):2.001453e-03,(((13:3.011444e-04,24:7.868827e-04):1.701423e-04,(25:1.061786e-03,30:9.066325e-04):2.762923e-04):2.780018e-04,(((26:3.290897e-04,8:1.296953e-03):3.501750e-04,31:1.594951e-03):1.364031e-04,((16:9.188641e-04,(12:2.580323e-04,27:1.460878e-03):1.859168e-04):5.547564e-05,(28:5.832931e-04,11:3.024506e-04):2.476851e-04):6.523546e-04):1.161915e-04):2.616672e-03):4.602501e-02):5.075725e-02,6:1.103949e-01);
   tree gen.400000 = [&U] (((4:1.631130e-03,3:1.522026e-03):2.842108e-02,(2:8.246003e-03,5:9.662767e-03):1.995417e-02):7.963391e-02,((((((((27:1.581312e-03,12:5.962933e-04):9.653137e-05,16:8.002212e-04):8.752758e-05,(28:4.606756e-04,11:6.104504e-04):2.075807e-04):3.115562e-04,31:1.583181e-03):2.591366e-05,(8:1.293271e-03,26:2.217485e-04):4.844121e-04):1.726042e-05,(((25:4.069686e-04,30:9.017465e-04):4.534842e-04,13:4.025706e-04):1.046192e-04,24:2.371389e-04):1.476513e-04):2.779129e-03,((21:1.831429e-03,((17:5.546058e-04,20:6.617602e-05):6.491148e-05,23:1.278987e-04):1.934863e-04):3.285042e-03,(32:8.722459e-06,1:5.399817e-04):3.541795e-03):2.608514e-03):4.633616e-02,(18:6.529929e-04,(15:1.307914e-03,((22:1.986657e-04,10:5.661473e-03):3.004092e-04,((7:2.957863e-03,29:2.221120e-03):4.470551e-04,((19:4.837085e-04,9:8.859539e-04):9.343966e-05,14:2.783920e-04):3.952894e-04):1.710384e-04):2.075624e-04):3.199517e-03):4.274543e-02):4.758935e-02,6:1.028765e-01);
   tree gen.402500 = [&U] (((4:1.316549e-03,3:2.219565e-03):3.130665e-02,(2:8.651059e-03,5:1.020800e-02):2.173743e-02):7.597045e-02,(((((8:1.374811e-03,26:2.979977e-04):2.962708e-04,(31:1.764455e-03,(((27:1.458288e-03,12:1.703497e-04):1.142262e-04,16:9.668990e-04):2.055563e-04,(28:4.629037e-04,11:2.049685e-04):2.622723e-04):3.061644e-04):5.596789e-06):1.418891e-04,((25:1.018063e-03,30:8.546072e-04):5.255358e-04,(13:2.324901e-04,24:5.763118e-04):2.944817e-05):5.951605e-05):2.561032e-03,(((23:2.909316e-05,(17:1.048226e-03,20:7.860475e-05):2.646767e-04):1.712094e-04,21:1.384783e-03):4.594691e-03,(32:7.119163e-05,1:8.014403e-04):3.519395e-03):2.388097e-03):4.859245e-02,(18:7.304884e-04,(((22:1.844940e-04,10:4.686675e-03):4.423250e-04,15:1.849552e-03):1.690484e-04,((7:3.040965e-03,29:2.219897e-03):1.850008e-04,((19:4.197166e-04,9:1.082550e-03):8.720645e-05,14:1.227588e-04):6.742425e-04):4.029309e-04):3.053305e-03):4.515740e-02):4.394009e-02,6:1.039750e-01);
   tree gen.405000 = [&U] (((((1:2.994414e-04,32:2.064220e-04):3.566566e-03,(21:1.564101e-03,(23:6.277181e-05,(17:7.534251e-04,20:2.105143e-05):1.790728e-04):1.630965e-04):4.190309e-03):1.614555e-03,((((28:6.531322e-04,11:5.092465e-04):1.684040e-04,(16:1.347041e-03,(27:1.064010e-03,12:3.939208e-04):1.162690e-04):6.887740e-05):3.649253e-04,((8:1.034636e-03,26:6.362554e-05):5.579747e-04,31:2.282491e-03):1.882283e-05):1.706596e-04,(24:3.710787e-04,((30:9.505613e-04,25:1.026846e-03):2.650396e-04,13:7.413269e-04):6.322868e-05):2.177602e-04):2.852712e-03):4.933486e-02,(18:5.659595e-04,((((19:3.995252e-04,9:9.950092e-04):7.377239e-05,14:3.147926e-04):3.768520e-04,(7:2.284740e-03,29:1.388623e-03):2.805912e-04):5.711639e-04,((10:4.393744e-03,22:9.554735e-05):6.585032e-04,15:1.419469e-03):1.685023e-05):4.264825e-03):4.608260e-02):5.090608e-02,((3:1.603982e-03,4:1.247438e-03):2.862448e-02,(2:8.923064e-03,5:1.119703e-02):1.965447e-02):8.642096e-02,6:1.131784e-01);
   tree gen.407500 = [&U] (((4:1.429117e-03,3:1.825526e-03):2.509394e-02,(5:1.064230e-02,2:8.696227e-03):2.204779e-02):7.619676e-02,((18:6.489752e-04,(((22:2.483890e-04,10:4.806853e-03):5.954681e-04,15:1.848219e-03):1.928773e-05,((14:1.087470e-04,(19:3.883008e-04,9:1.129908e-03):1.048523e-04):9.137651e-04,(7:2.862207e-03,29:1.857077e-03):6.471030e-04):2.422438e-04):3.490682e-03):4.190144e-02,(((21:1.181885e-03,(23:6.294870e-05,(20:1.174811e-04,17:7.399304e-04):2.531668e-04):1.235984e-04):4.587031e-03,(32:3.882145e-05,1:6.487878e-04):2.984539e-03):3.083003e-03,(((31:1.424404e-03,(26:3.872469e-04,8:9.932309e-04):5.719487e-04):9.070404e-06,((16:9.820308e-04,(12:2.524099e-04,27:1.293923e-03):1.066056e-05):5.849032e-05,(28:4.500828e-04,11:5.807584e-04):1.544916e-04):2.409209e-04):6.359013e-05,(13:3.317361e-04,((25:1.309346e-03,30:1.227533e-03):2.269249e-04,24:4.473955e-04):1.520469e-04):9.419390e-05):2.841450e-03):4.719036e-02):4.926542e-02,6:1.122600e-01);
   tree gen.410000 = [&U] (((4:8.018726e-04,3:1.656289e-03):2.639087e-02,(2:8.238825e-03,5:1.015369e-02):1.940543e-02):8.328814e-02,((((((((27:2.031637e-03,12:3.897431e-04):2.926560e-04,16:8.327598e-04):2.239652e-04,(28:5.940227e-04,11:5.076023e-04):1.590977e-04):2.875094e-04,31:1.248953e-03):1.782057e-05,(8:1.176372e-03,26:2.076240e-04):5.942134e-04):1.072454e-04,((24:3.963205e-04,13:3.715916e-04):6.502622e-05,(25:1.072736e-03,30:1.906477e-03):1.252537e-04):7.869318e-05):3.585029e-03,((21:1.521438e-03,((20:8.057667e-05,17:5.714499e-04):2.266998e-04,23:8.136677e-05):2.086805e-04):3.428281e-03,(32:1.926905e-04,1:1.009717e-03):3.895285e-03):1.948123e-03):5.138086e-02,(18:7.125889e-04,((((7:4.007246e-03,29:1.930589e-03):4.016424e-04,((19:3.322529e-04,9:9.804455e-04):1.204637e-04,14:2.185326e-04):7.075926e-04):2.474968e-04,(22:5.430952e-04,10:6.039816e-03):2.879555e-04):3.570433e-04,15:9.515041e-04):3.037496e-03):4.496119e-02):4.826642e-02,6:1.093846e-01);
   tree gen.412500 = [&U] (((4:1.447254e-03,3:1.670424e-03):3.167687e-02,(5:1.129168e-02,2:7.067220e-03):1.830343e-02):8.394430e-02,((18:9.985158e-04,(15:1.331864e-03,(((14:4.047210e-04,(19:5.479911e-04,9:4.660872e-04):1.610294e-04):7.763785e-04,(7:2.292225e-03,29:1.619839e-03):2.310635e-04):2.912039e-04,(22:1.146781e-04,10:4.842029e-03):8.070922e-04):2.906171e-05):3.285222e-03):4.450121e-02,(((21:1.645000e-03,(23:5.111364e-05,(20:3.304784e-05,17:6.150584e-04):2.498865e-04):2.514814e-04):4.261307e-03,(32:1.663431e-04,1:4.647432e-04):4.375373e-03):1.667829e-03,((24:4.126977e-04,(13:3.626241e-04,(25:7.289034e-04,30:8.725791e-04):5.302518e-04):1.138278e-04):5.095370e-04,((31:1.464968e-03,(26:3.403193e-04,8:1.116846e-03):4.082581e-04):1.958599e-05,((16:1.385266e-03,(12:2.333680e-04,27:1.427085e-03):2.567734e-04):7.577517e-05,(28:5.229339e-04,11:2.884570e-04):4.250067e-04):1.897111e-04):2.013813e-04):3.753203e-03):4.569941e-02):4.979006e-02,6:9.655573e-02);
   tree gen.415000 = [&U] (((4:1.686238e-03,3:1.223666e-03):2.845749e-02,(5:9.002412e-03,2:8.590319e-03):2.084755e-02):8.603013e-02,((18:5.313784e-04,(((22:1.720718e-04,10:4.962343e-03):3.267555e-04,((14:2.812846e-04,(19:9.742175e-04,9:1.073671e-03):1.243483e-04):5.454374e-04,(7:2.856073e-03,29:2.783727e-03):1.124594e-04):4.530555e-04):5.898654e-05,15:1.029242e-03):3.349164e-03):4.560696e-02,(((21:1.873492e-03,(23:1.296606e-04,(20:3.349166e-06,17:8.137556e-04):1.235764e-04):3.050053e-04):3.661703e-03,(32:4.507632e-05,1:6.171188e-04):3.211472e-03):1.998363e-03,((((25:1.836136e-03,30:1.141181e-03):1.040634e-03,13:2.242849e-04):4.228689e-05,24:4.402499e-04):1.122468e-04,(31:1.494911e-03,((((12:5.175263e-04,27:1.555059e-03):1.756216e-04,16:5.579109e-04):3.804105e-05,(28:5.935506e-04,11:4.384589e-04):1.856593e-04):3.092242e-04,(26:3.256436e-04,8:8.047801e-04):5.994800e-04):1.644079e-05):3.200498e-04):3.070886e-03):4.332212e-02):4.902346e-02,6:1.049466e-01);
   tree gen.417500 = [&U] (((4:1.452502e-03,3:9.714036e-04):3.027862e-02,(5:1.097409e-02,2:7.207859e-03):2.039051e-02):8.159771e-02,((18:5.677424e-04,((22:4.122476e-04,10:4.732212e-03):4.907779e-04,(((14:2.559757e-04,(19:4.733273e-04,9:1.233747e-03):9.055486e-05):7.711496e-04,(7:2.838913e-03,29:1.442854e-03):2.731400e-04):4.115811e-04,15:1.259020e-03):1.398191e-04):3.092275e-03):4.101590e-02,(((21:1.696232e-03,(23:7.507806e-05,(20:9.636018e-06,17:7.338923e-04):1.857680e-04):1.973046e-04):4.008244e-03,(32:3.168477e-05,1:6.134111e-04):3.192177e-03):1.962113e-03,((24:6.060610e-04,(13:6.864565e-04,(25:1.411557e-03,30:1.289708e-03):1.893589e-04):3.955322e-05):3.414005e-04,((((28:4.615023e-04,11:3.261903e-04):1.256000e-04,(16:7.820778e-04,(12:2.930101e-04,27:1.377989e-03):4.287393e-05):2.448375e-05):3.788858e-04,31:1.266439e-03):1.156752e-04,(26:3.527079e-04,8:1.297582e-03):4.440478e-04):7.235145e-05):2.937124e-03):4.981049e-02):4.987790e-02,6:1.043160e-01);
   tree gen.420000 = [&U] (((4:1.001993e-03,3:1.201995e-03):2.846433e-02,(2:9.003095e-03,5:9.059426e-03):2.142138e-02):8.431158e-02,(((((8:8.052385e-04,26:3.596709e-04):3.696615e-04,(31:1.521888e-03,((16:9.300817e-04,(27:1.177921e-03,12:2.779293e-04):6.540225e-05):4.322871e-05,(28:9.599538e-04,11:8.312551e-04):1.867938e-04):3.614893e-04):1.078205e-04):1.987206e-04,(((25:9.600136e-04,30:1.092750e-03):3.111125e-04,13:2.768764e-04):7.199668e-06,24:5.003847e-04):2.617848e-04):3.389839e-03,(((23:5.598349e-05,(20:1.563265e-04,17:5.638600e-04):2.834008e-04):1.525490e-04,21:1.764546e-03):3.292212e-03,(32:3.336890e-05,1:7.487283e-04):3.797624e-03):2.173026e-03):5.196845e-02,(18:1.265182e-03,(((7:3.798685e-03,29:2.540213e-03):2.795555e-04,((9:1.322238e-03,19:6.068718e-04):2.755923e-04,14:2.042665e-04):3.349856e-04):3.488349e-04,((22:3.093583e-04,10:5.875035e-03):4.284550e-04,15:1.226551e-03):6.857760e-05):3.715364e-03):4.251481e-02):4.812211e-02,6:1.003296e-01);
   tree gen.422500 = [&U] (((((1:4.798270e-04,32:1.369748e-04):4.614496e-03,(21:1.592813e-03,((17:9.637407e-04,20:3.059379e-05):1.815020e-04,23:4.130743e-05):3.389589e-04):3.052457e-03):2.021141e-03,((13:4.006532e-04,(24:2.378731e-04,(30:1.010774e-03,25:1.319883e-03):2.554607e-04):1.236244e-04):1.898527e-04,((31:1.712437e-03,(((27:1.800455e-03,12:1.465289e-04):2.742402e-04,16:7.407238e-04):1.891766e-04,(28:6.239564e-04,11:8.719132e-04):1.227140e-04):2.296312e-04):1.979579e-04,(8:9.512135e-04,26:4.337300e-04):6.861949e-04):4.738895e-05):2.662709e-03):4.330025e-02,(18:7.019702e-04,((15:1.426636e-03,((14:2.739225e-04,(9:4.887859e-04,19:5.702235e-04):2.682995e-05):7.041660e-04,(7:3.331628e-03,29:2.545258e-03):4.387394e-04):1.821366e-04):2.025512e-04,(10:5.193620e-03,22:3.645657e-04):1.755987e-04):4.038868e-03):4.724153e-02):4.793411e-02,((3:1.532694e-03,4:1.277108e-03):2.814225e-02,(2:8.557420e-03,5:9.879951e-03):1.763611e-02):7.565549e-02,6:1.123453e-01);
   tree gen.425000 = [&U] (((4:1.041693e-03,3:1.670307e-03):2.471390e-02,(5:9.795929e-03,2:8.685423e-03):2.026388e-02):8.479673e-02,((18:3.713045e-04,(15:1.194565e-03,(((14:7.907098e-05,(19:4.799865e-04,9:7.659803e-04):2.276524e-04):3.691606e-04,(7:4.025905e-03,29:2.016612e-03):2.346731e-04):3.509926e-04,(22:4.339841e-04,10:5.231323e-03):3.040063e-04):2.483146e-04):3.753215e-03):4.597151e-02,(((21:1.645095e-03,(23:1.220912e-04,(20:4.955541e-05,17:1.225216e-03):9.797971e-05):4.927772e-04):4.176272e-03,(32:5.199868e-07,1:4.417667e-04):4.141074e-03):2.511191e-03,(((26:1.317662e-04,8:9.474328e-04):5.778506e-04,(((16:8.905695e-04,(27:7.281602e-04,12:6.167544e-04):1.725081e-04):9.623573e-05,(28:5.240693e-04,11:3.057704e-04):1.352821e-04):5.125302e-04,31:1.241005e-03):5.966468e-05):1.500516e-04,(((25:9.915797e-04,30:7.393826e-04):5.744445e-04,13:3.873249e-04):1.190812e-04,24:5.011695e-04):1.039209e-04):3.233213e-03):4.725661e-02):4.716786e-02,6:1.085338e-01);
   tree gen.427500 = [&U] (((4:1.922362e-03,3:1.474789e-03):2.857597e-02,(5:9.282448e-03,2:6.684667e-03):1.715921e-02):8.845382e-02,((18:5.088700e-04,((15:1.335243e-03,((14:9.103863e-05,(19:5.391318e-04,9:1.209163e-03):6.378943e-05):7.219129e-04,(7:3.135496e-03,29:2.039997e-03):4.962254e-04):3.117322e-04):1.286627e-04,(22:3.230994e-04,10:5.309868e-03):4.230481e-04):3.761922e-03):4.355205e-02,(((21:9.873015e-04,(23:1.002404e-05,(20:1.137026e-05,17:4.692268e-04):1.158547e-04):3.312621e-04):3.151348e-03,(32:3.987122e-05,1:5.899049e-04):4.055085e-03):1.693312e-03,(((31:1.580259e-03,((16:1.264379e-03,(27:1.299840e-03,12:1.202117e-04):2.290077e-04):1.638535e-04,(28:6.291341e-04,11:5.833286e-04):2.140077e-04):2.451718e-04):2.209940e-04,(26:3.964766e-04,8:7.612409e-04):4.906716e-04):1.643192e-04,((24:5.899412e-04,13:4.808158e-04):8.041323e-05,(25:1.042391e-03,30:1.059436e-03):2.370552e-04):2.943589e-04):3.395029e-03):4.589078e-02):4.618843e-02,6:1.062801e-01);
   tree gen.430000 = [&U] (((4:1.647348e-03,3:1.829951e-03):2.721761e-02,(5:1.080706e-02,2:7.737261e-03):1.916155e-02):8.424918e-02,((18:5.682373e-04,(15:9.846312e-04,(((14:1.912537e-04,(19:7.871584e-04,9:1.167365e-03):3.985216e-05):6.627101e-04,(7:2.981372e-03,29:2.071088e-03):2.479732e-04):2.845827e-04,(22:2.493158e-04,10:6.032274e-03):1.465049e-04):7.966190e-05):3.950801e-03):4.225219e-02,((((23:9.995291e-06,(20:2.401472e-05,17:3.637813e-04):4.378108e-04):1.366834e-04,21:1.488311e-03):3.907893e-03,(32:1.592372e-04,1:9.242711e-04):3.839432e-03):3.581421e-03,((13:3.204409e-04,(24:3.186797e-04,(25:1.177996e-03,30:1.179636e-03):2.538540e-04):6.384811e-05):8.418661e-05,(31:2.056189e-03,((26:3.557163e-04,8:1.274459e-03):2.494956e-04,((16:9.747020e-04,(27:1.158578e-03,12:4.308085e-04):2.031216e-04):1.519839e-04,(28:6.856156e-04,11:3.596825e-04):1.327616e-04):5.918449e-04):1.746344e-04):4.631996e-05):2.825991e-03):5.199427e-02):4.789673e-02,6:9.704144e-02);
   tree gen.432500 = [&U] (((4:7.054443e-04,3:1.982555e-03):3.009436e-02,(5:1.094847e-02,2:8.328952e-03):1.995609e-02):7.951433e-02,((18:8.495667e-04,(15:1.450297e-03,((22:4.769317e-04,10:5.307021e-03):2.776353e-04,((14:1.314013e-04,(19:3.074216e-04,9:1.483254e-03):1.515589e-04):7.129138e-04,(7:2.605217e-03,29:1.973451e-03):2.907951e-04):7.617763e-04):7.961148e-05):2.703939e-03):4.280503e-02,(((((20:6.361007e-05,17:7.001827e-04):1.206920e-04,23:6.947952e-06):5.906224e-05,21:1.685895e-03):3.627280e-03,(32:2.654019e-04,1:4.130983e-04):3.860696e-03):2.627366e-03,((13:3.573921e-04,((25:1.188836e-03,30:1.027078e-03):8.502561e-05,24:4.474098e-04):2.230225e-05):3.207506e-04,(((26:4.458141e-04,8:1.291134e-03):5.249149e-04,31:1.251319e-03):2.782196e-05,((16:9.874554e-04,(27:2.178526e-03,12:3.568552e-04):3.912622e-04):2.013311e-04,(28:3.734548e-04,11:5.108662e-04):1.485169e-04):5.598294e-04):6.105857e-05):2.930401e-03):5.267458e-02):4.852343e-02,6:9.831117e-02);
   tree gen.435000 = [&U] (((4:1.964033e-03,3:1.587215e-03):2.530577e-02,(5:8.924533e-03,2:8.225474e-03):1.898474e-02):8.317369e-02,((18:6.348834e-04,(((14:3.162132e-04,(19:5.438559e-04,9:9.282773e-04):9.348152e-05):7.325645e-04,(7:3.845121e-03,29:1.665232e-03):3.570086e-04):2.882348e-04,(15:1.308162e-03,(22:1.146141e-04,10:5.048706e-03):5.278455e-04):1.283315e-04):3.201926e-03):4.072152e-02,((((23:4.613157e-05,(20:2.241535e-06,17:6.126245e-04):4.590044e-04):3.460238e-04,21:1.070552e-03):3.011418e-03,(32:3.438550e-05,1:4.718175e-04):4.908332e-03):3.133866e-03,((((25:8.144738e-04,30:6.500775e-04):5.129583e-04,13:1.894243e-04):7.378122e-05,24:5.314457e-04):7.670340e-05,((31:1.557813e-03,(26:4.645408e-04,8:1.132223e-03):6.861925e-04):7.902570e-05,((16:1.101051e-03,(27:2.357447e-03,12:1.716747e-04):2.708610e-04):8.739735e-05,(28:2.454878e-04,11:3.281770e-04):1.715734e-04):4.522047e-04):3.510626e-04):2.542359e-03):5.011069e-02):4.762741e-02,6:1.027290e-01);
   tree gen.437500 = [&U] (((4:1.244237e-03,3:1.305820e-03):2.949081e-02,(5:1.022073e-02,2:7.946911e-03):2.309672e-02):8.278359e-02,((18:1.067416e-03,(15:1.768957e-03,(((14:2.030165e-04,(19:3.928409e-04,9:7.815219e-04):1.045032e-04):3.203474e-04,(7:3.382999e-03,29:1.743797e-03):7.275205e-04):2.083923e-04,(22:2.628562e-04,10:6.434737e-03):4.202999e-04):3.108680e-04):3.090355e-03):4.261526e-02,((((23:4.327917e-06,(20:6.457259e-05,17:4.913293e-04):3.765869e-04):7.972369e-05,21:8.458162e-04):4.285048e-03,(32:2.771317e-06,1:3.366573e-04):4.755828e-03):2.670891e-03,(31:1.483596e-03,(((26:3.711946e-04,8:1.166848e-03):9.221572e-04,((16:9.258989e-04,(12:3.832318e-04,27:1.648544e-03):4.565760e-04):5.368995e-05,(28:2.248138e-04,11:5.141431e-04):3.275063e-05):5.154926e-04):2.334292e-04,(((25:1.294609e-03,30:1.497590e-03):3.154945e-04,24:6.296737e-04):3.521670e-05,13:3.205475e-04):2.634865e-04):1.787976e-04):2.374433e-03):4.616033e-02):4.555799e-02,6:1.075758e-01);
   tree gen.440000 = [&U] (((((1:5.516523e-04,32:7.344544e-05):2.886930e-03,(21:1.033544e-03,((17:3.672603e-04,20:1.062422e-05):2.690528e-04,23:1.258255e-04):2.727722e-04):4.343638e-03):1.988070e-03,(((31:1.910879e-03,((28:2.453214e-04,11:6.462044e-04):2.374808e-04,((27:1.225242e-03,12:1.149246e-04):6.648196e-05,16:7.356734e-04):2.388518e-04):4.772240e-04):4.119601e-04,(8:8.291664e-04,26:1.624831e-04):6.708778e-04):1.924362e-04,(((30:6.845519e-04,25:1.192234e-03):3.608305e-04,13:6.281010e-04):1.915488e-06,24:5.332232e-04):3.835531e-04):1.752710e-03):4.758935e-02,(18:7.222609e-04,((10:5.375595e-03,22:3.002019e-04):6.052048e-04,(15:1.638781e-03,(((19:5.516938e-04,9:8.189357e-04):7.294301e-05,14:2.153740e-04):9.098806e-04,(7:3.575357e-03,29:2.116394e-03):1.144004e-04):2.219510e-04):1.540936e-04):3.788783e-03):4.080186e-02):4.613236e-02,((3:1.232207e-03,4:1.681729e-03):2.616824e-02,(2:8.910475e-03,5:1.025718e-02):1.981367e-02):7.898440e-02,6:1.083467e-01);
   tree gen.442500 = [&U] (((4:1.378783e-03,3:1.875388e-03):3.137121e-02,(5:1.093836e-02,2:9.233189e-03):1.973966e-02):8.083872e-02,((18:6.509304e-04,(((((19:4.514299e-04,9:9.979773e-04):7.504365e-05,14:1.474481e-04):6.080682e-04,(7:3.470157e-03,29:2.521406e-03):1.718113e-04):3.397761e-04,15:2.090471e-03):6.350900e-05,(22:8.167146e-05,10:5.607417e-03):3.945942e-04):3.103430e-03):4.420643e-02,((((23:1.579505e-04,(20:6.513910e-05,17:6.698599e-04):1.682484e-04):1.790756e-04,21:7.161878e-04):3.649918e-03,(32:1.855949e-05,1:7.365405e-04):4.469288e-03):2.550428e-03,((31:1.727189e-03,((26:4.618618e-04,8:1.264061e-03):4.945629e-04,(((27:2.485156e-03,12:1.393314e-04):1.330521e-04,16:6.505286e-04):1.321630e-04,(28:5.806569e-04,11:3.440772e-04):1.922829e-04):2.707291e-04):9.090054e-06):4.586350e-05,((24:4.409255e-04,(25:1.894223e-03,30:1.949781e-03):1.052481e-04):2.907468e-06,13:2.330770e-04):1.431234e-04):2.372380e-03):4.417762e-02):4.750329e-02,6:1.034725e-01);
   tree gen.445000 = [&U] (((((1:5.759990e-04,32:7.437968e-05):3.642943e-03,(21:1.146883e-03,((17:5.221987e-04,20:1.212107e-04):1.111798e-04,23:1.136929e-04):1.686868e-04):3.805045e-03):1.930901e-03,((31:1.351573e-03,(((28:6.229315e-04,11:5.826898e-04):2.761918e-04,((27:2.264898e-03,12:4.805413e-04):3.819392e-04,16:1.152324e-03):2.001876e-04):3.254250e-04,(8:1.143256e-03,26:3.011121e-04):4.015543e-04):7.282064e-05):2.121053e-04,(24:2.993919e-04,((30:1.090238e-03,25:1.158486e-03):1.415354e-04,13:4.766161e-04):6.372547e-06):1.352823e-04):2.963578e-03):4.808519e-02,(18:7.219450e-04,((10:5.785597e-03,22:3.151486e-04):2.588328e-04,(((14:1.324674e-04,(19:2.871103e-04,9:8.274683e-04):1.184479e-04):3.467926e-04,(7:2.623384e-03,29:1.643514e-03):7.366530e-04):4.979251e-04,15:2.227547e-03):2.375514e-05):3.791114e-03):4.141821e-02):4.672617e-02,((3:1.132149e-03,4:1.372863e-03):2.751489e-02,(2:9.314751e-03,5:1.084321e-02):1.943812e-02):7.980735e-02,6:1.062540e-01);
   tree gen.447500 = [&U] (((((1:5.436174e-04,32:5.517330e-05):4.125209e-03,(21:1.185057e-03,((17:5.245717e-04,20:1.792377e-04):3.705591e-04,23:7.507088e-05):2.197559e-04):4.392801e-03):2.319605e-03,(((8:1.104130e-03,26:5.949858e-04):3.322768e-04,(((28:4.350415e-04,11:3.354629e-04):3.614245e-04,((27:1.669874e-03,12:1.414267e-04):1.504015e-04,16:8.986555e-04):5.032358e-05):2.993270e-04,31:1.672213e-03):1.277049e-04):1.325407e-04,(((30:1.118032e-03,25:1.124096e-03):4.449738e-04,13:3.339296e-04):6.806954e-05,24:4.578386e-04):2.222590e-04):2.190229e-03):4.991736e-02,(18:6.517395e-04,(((10:5.111173e-03,22:1.903021e-04):4.635218e-04,((14:2.676655e-04,(19:4.878278e-04,9:7.293150e-04):6.683825e-05):7.482816e-04,(7:3.236614e-03,29:1.443900e-03):4.121014e-04):3.943680e-04):1.109903e-04,15:1.162093e-03):3.859537e-03):4.616058e-02):5.414262e-02,((3:2.349878e-03,4:1.066311e-03):3.160075e-02,(2:9.669667e-03,5:1.125637e-02):1.920539e-02):8.179563e-02,6:1.098743e-01);
   tree gen.450000 = [&U] (((((1:6.378118e-04,32:9.028057e-05):4.256315e-03,(21:1.372858e-03,((17:7.952287e-04,20:2.004825e-04):2.989679e-04,23:3.564366e-05):3.126535e-04):4.220004e-03):1.955944e-03,((24:3.741380e-04,((30:1.072063e-03,25:7.122320e-04):1.325360e-04,13:1.934263e-04):4.887401e-06):2.568236e-04,(((28:6.557035e-04,11:4.634321e-04):9.693687e-05,((27:1.890718e-03,12:7.067819e-04):4.497446e-04,16:7.971233e-04):2.561724e-04):1.336821e-04,((8:1.082677e-03,26:5.345194e-04):3.130403e-04,31:1.994475e-03):4.079843e-05):9.348979e-05):2.895928e-03):4.795378e-02,(18:7.189712e-04,(((14:1.414020e-04,(19:2.668441e-04,9:1.378340e-03):1.339725e-04):1.919321e-04,(7:3.120856e-03,29:2.068202e-03):3.965160e-04):5.115175e-04,(15:1.139745e-03,(10:4.242835e-03,22:1.579902e-04):4.770673e-04):1.821143e-04):3.110495e-03):4.570456e-02):5.201284e-02,((3:1.082913e-03,4:1.326419e-03):2.906457e-02,(2:9.271658e-03,5:8.100635e-03):1.777473e-02):8.348980e-02,6:1.062950e-01);
   tree gen.452500 = [&U] (((((1:8.528830e-04,32:1.413623e-04):4.133517e-03,(21:1.384397e-03,((17:6.000604e-04,20:7.951990e-06):1.639688e-04,23:8.822889e-05):4.518905e-04):3.068325e-03):1.844916e-03,((24:4.520688e-04,((30:1.259152e-03,25:1.279578e-03):5.467659e-04,13:2.455933e-04):5.671174e-06):1.063294e-04,((31:1.940175e-03,((28:5.160084e-04,11:6.331840e-04):1.470016e-04,((27:1.629576e-03,12:2.357776e-04):1.787152e-04,16:8.570035e-04):6.056809e-05):5.219336e-04):1.226985e-04,(8:1.362079e-03,26:1.908712e-04):3.573193e-04):1.018313e-04):3.203000e-03):4.609294e-02,(18:5.854774e-04,(((10:6.378431e-03,22:2.378337e-04):4.347069e-04,15:1.703033e-03):2.138838e-04,((14:2.201109e-04,(19:5.390593e-04,9:8.185582e-04):1.564005e-05):4.779856e-04,(7:3.588263e-03,29:2.876391e-03):8.748939e-05):3.015409e-04):3.578307e-03):4.393101e-02):5.122890e-02,((3:1.692080e-03,4:1.706149e-03):2.981740e-02,(2:9.397135e-03,5:8.839333e-03):1.775916e-02):8.024999e-02,6:1.021703e-01);
   tree gen.455000 = [&U] (((4:1.181089e-03,3:1.182952e-03):2.981550e-02,(5:9.708913e-03,2:7.166742e-03):1.907674e-02):7.870722e-02,((18:6.561739e-04,((22:4.010301e-04,10:5.840754e-03):8.077291e-04,(15:1.345868e-03,((14:1.298963e-04,(19:8.737338e-04,9:6.800366e-04):1.335706e-04):9.460909e-04,(7:3.528360e-03,29:3.122356e-03):1.934377e-04):2.533635e-04):1.592068e-04):3.722015e-03):4.689603e-02,((((23:7.898716e-05,(20:5.043068e-04,17:5.359249e-04):7.051381e-05):3.898271e-04,21:9.283833e-04):3.816226e-03,(32:2.384763e-05,1:5.265753e-04):3.921006e-03):2.142990e-03,((26:3.272696e-04,8:1.475101e-03):1.677595e-04,(((28:8.404072e-04,11:4.526555e-04):5.152696e-05,(16:8.877841e-04,(27:1.533979e-03,12:2.944713e-04):2.349331e-04):2.064891e-04):3.203316e-04,(31:1.120637e-03,((24:4.517660e-04,13:2.609396e-04):6.100657e-06,(25:1.358139e-03,30:1.353320e-03):1.320587e-04):2.384186e-04):7.236422e-05):7.584894e-05):2.555040e-03):4.612922e-02):5.086801e-02,6:1.078614e-01);
   tree gen.457500 = [&U] (((4:8.178900e-04,3:1.855333e-03):3.023396e-02,(2:7.926977e-03,5:1.094439e-02):2.000452e-02):8.079506e-02,(((((13:2.746175e-04,24:2.328827e-04):2.101637e-06,(25:1.442148e-03,30:7.797832e-04):3.917148e-04):6.721997e-05,(((8:1.017759e-03,26:3.174919e-04):5.139001e-04,31:1.094747e-03):8.531052e-05,((16:1.042835e-03,(28:4.481795e-04,11:4.004202e-04):9.501110e-05):1.698400e-04,(27:1.004160e-03,12:1.445364e-04):2.285670e-04):3.885732e-04):3.371005e-05):2.221469e-03,((21:1.549110e-03,((20:6.831856e-05,17:5.002808e-04):8.535065e-05,23:8.051493e-05):2.640847e-04):5.297136e-03,(32:2.425672e-05,1:5.107163e-04):3.644383e-03):1.943490e-03):4.592151e-02,(18:4.865133e-04,(((22:2.245461e-04,10:5.107839e-03):2.290530e-04,15:1.141369e-03):3.552437e-04,((7:3.795512e-03,29:1.661465e-03):4.867585e-04,(14:4.698880e-05,(9:1.162678e-03,19:3.425354e-04):1.225909e-04):9.661619e-04):3.238336e-04):4.016216e-03):4.594723e-02):4.347366e-02,6:1.020335e-01);
   tree gen.460000 = [&U] (((4:7.599275e-04,3:1.827473e-03):2.977995e-02,(2:9.205603e-03,5:1.078005e-02):2.069505e-02):7.871849e-02,(((((24:6.795163e-04,(25:1.967503e-03,30:1.053876e-03):4.330990e-04):7.213711e-05,13:2.406710e-04):1.155256e-04,((8:1.118505e-03,26:3.644554e-04):3.500934e-04,(31:1.102880e-03,(((12:9.281548e-05,27:1.698046e-03):4.179296e-04,16:9.964339e-04):7.925598e-05,(28:2.216976e-04,11:5.568705e-04):7.662151e-05):3.813078e-04):8.840005e-05):9.780879e-05):2.422465e-03,((21:1.191587e-03,((20:2.932372e-05,17:9.515363e-04):1.250018e-04,23:1.247236e-05):2.930740e-04):4.493678e-03,(32:1.633756e-04,1:4.662346e-04):3.214829e-03):2.207002e-03):4.518826e-02,(18:5.160722e-04,(((22:1.375950e-04,10:5.082379e-03):4.585015e-04,15:1.485480e-03):9.987139e-06,((7:2.419684e-03,29:2.016105e-03):2.985456e-04,(14:2.262174e-04,(9:7.546124e-04,19:3.360423e-04):9.232682e-05):7.594841e-04):2.401259e-04):5.160325e-03):4.879495e-02):4.428950e-02,6:1.005013e-01);
   tree gen.462500 = [&U] (((4:1.314649e-03,3:1.154202e-03):3.061687e-02,(5:9.636147e-03,2:9.358035e-03):1.991860e-02):8.130948e-02,((18:2.025028e-04,((((19:7.646483e-04,9:7.953888e-04):3.186681e-05,14:3.320352e-04):6.826334e-04,(7:3.043419e-03,29:2.150140e-03):3.371689e-04):2.867916e-04,(15:1.054905e-03,(22:2.366766e-04,10:4.037378e-03):2.534128e-04):2.138309e-04):3.268908e-03):4.137271e-02,(((((20:6.973583e-05,17:6.283724e-04):3.616680e-04,23:3.931752e-05):1.605437e-04,21:1.006812e-03):4.298697e-03,(32:3.804201e-05,1:5.462737e-04):3.173834e-03):2.404734e-03,(31:1.362425e-03,((26:3.067564e-04,8:1.217508e-03):4.569373e-04,(((28:7.444034e-04,11:3.494001e-04):2.761341e-04,(16:7.363102e-04,(27:1.658412e-03,12:3.974207e-04):2.476585e-04):2.042282e-04):4.225606e-04,(13:3.593134e-04,(24:4.956561e-04,(25:1.385566e-03,30:9.029675e-04):2.533056e-04):1.572936e-05):1.772552e-04):1.915963e-05):1.573568e-04):2.085846e-03):4.961448e-02):5.005083e-02,6:1.056060e-01);
   tree gen.465000 = [&U] (((((1:4.214770e-04,32:2.673833e-06):4.013316e-03,(((17:1.218533e-03,20:3.469528e-05):1.867739e-04,23:1.639093e-05):2.430409e-04,21:1.409742e-03):3.882269e-03):2.142576e-03,(((((28:4.161627e-04,11:2.868573e-04):2.609461e-04,((27:1.237800e-03,12:5.435444e-04):1.518196e-04,16:1.126661e-03):2.272958e-04):3.490102e-04,(8:1.282422e-03,26:3.740569e-04):6.618032e-04):9.438989e-05,31:2.031128e-03):2.688877e-04,((24:6.042826e-04,(30:1.423857e-03,25:1.073967e-03):2.877265e-04):1.971999e-05,13:3.880235e-04):2.394965e-04):3.166325e-03):4.640294e-02,(18:4.236421e-04,((((14:3.343562e-04,(19:4.943221e-04,9:5.920027e-04):1.394605e-04):7.258557e-04,(7:2.611029e-03,29:1.921925e-03):7.659827e-04):3.830958e-04,(10:6.266033e-03,22:2.845570e-04):1.785967e-04):2.553791e-05,15:1.299966e-03):3.263815e-03):4.597175e-02):5.187419e-02,((3:1.182284e-03,4:1.902577e-03):2.831019e-02,(2:9.262980e-03,5:9.231958e-03):2.061475e-02):8.364309e-02,6:1.035437e-01);
   tree gen.467500 = [&U] (((((1:3.007020e-04,32:3.974849e-05):3.976450e-03,(((17:5.795349e-04,20:2.452289e-04):1.834566e-04,23:1.035115e-04):1.833550e-04,21:9.055349e-04):4.593729e-03):1.778172e-03,((((28:3.655987e-04,11:8.815454e-04):2.137669e-04,((27:1.185951e-03,12:3.755463e-04):1.526466e-04,16:9.405595e-04):2.006537e-04):4.102093e-04,(31:1.449886e-03,(8:1.781176e-03,26:9.921998e-05):5.110001e-04):2.995559e-05):1.953712e-04,(((30:8.633551e-04,25:1.156837e-03):6.378721e-04,13:4.593415e-04):7.758852e-05,24:7.036073e-04):5.037831e-05):1.756654e-03):4.597669e-02,(18:5.102917e-04,(15:1.127142e-03,(((14:1.447807e-04,(19:4.343569e-04,9:1.126478e-03):2.579601e-04):6.222115e-04,(7:3.526872e-03,29:2.211720e-03):6.637612e-04):5.281297e-04,(10:5.454232e-03,22:1.207163e-04):8.055110e-04):1.139653e-04):3.357153e-03):4.733453e-02):5.139768e-02,((3:1.171424e-03,4:1.368563e-03):2.615935e-02,(2:9.102897e-03,5:9.147154e-03):2.056081e-02):8.287476e-02,6:1.025926e-01);
   tree gen.470000 = [&U] (((4:1.206651e-03,3:1.803724e-03):2.827357e-02,(2:7.901609e-03,5:8.924160e-03):1.838565e-02):7.590648e-02,(((((25:2.113545e-03,30:7.848899e-04):8.628125e-04,(24:4.351369e-04,13:3.497114e-04):2.189255e-05):1.229833e-04,((((27:1.332657e-03,12:3.431469e-04):1.719918e-04,(28:3.684913e-04,11:5.140656e-04):1.504270e-04):2.133127e-05,16:6.547538e-04):4.533854e-04,((8:7.032592e-04,26:1.075845e-03):1.803128e-04,31:1.307950e-03):1.919739e-04):1.807754e-04):2.224599e-03,((((20:1.215066e-04,17:5.333875e-04):5.732684e-05,23:1.082988e-04):2.943987e-04,21:1.063736e-03):3.364947e-03,(32:3.014755e-06,1:1.130542e-03):3.693990e-03):2.650803e-03):4.694941e-02,(18:9.285502e-04,((((7:2.819055e-03,29:2.284880e-03):4.734097e-04,(14:1.546616e-04,(9:1.020245e-03,19:3.981111e-04):2.973963e-04):3.989945e-04):4.289274e-04,(22:4.537777e-04,10:5.522115e-03):9.885777e-04):2.922231e-05,15:1.248277e-03):3.118041e-03):4.830266e-02):4.930680e-02,6:1.006915e-01);
   tree gen.472500 = [&U] (((4:1.227500e-03,3:1.910124e-03):2.488041e-02,(2:8.367718e-03,5:1.103401e-02):1.947020e-02):8.038414e-02,(((((13:2.649077e-04,(25:8.353219e-04,30:1.325516e-03):1.913943e-04):1.178103e-04,24:9.210619e-04):1.046137e-04,(((28:6.839127e-04,11:1.860256e-04):1.070922e-04,(16:8.544320e-04,(27:1.825758e-03,12:1.335885e-04):2.373546e-04):4.773303e-05):4.702590e-04,((8:1.107665e-03,26:3.061215e-04):4.865114e-04,31:1.348600e-03):8.121832e-06):1.586357e-04):2.688869e-03,((((20:1.666630e-04,17:4.846971e-04):3.394982e-05,23:1.439089e-04):2.044578e-04,21:1.788633e-03):4.485201e-03,(32:4.683275e-05,1:5.013046e-04):3.705453e-03):2.280634e-03):4.971891e-02,(18:1.079772e-03,(((22:2.701966e-04,10:5.720102e-03):4.700359e-04,((7:3.415006e-03,29:2.506322e-03):9.442797e-05,(14:2.548925e-04,(9:6.607781e-04,19:3.621230e-04):2.416888e-05):9.098653e-04):6.955164e-04):8.920870e-06,15:1.808780e-03):4.181096e-03):4.745749e-02):5.291450e-02,6:1.067086e-01);
   tree gen.475000 = [&U] (((((1:7.210721e-04,32:1.584088e-04):3.466819e-03,(((17:5.797095e-04,20:6.962320e-05):3.402243e-04,23:2.010262e-05):2.369278e-04,21:1.690083e-03):4.121428e-03):2.810474e-03,((31:1.934668e-03,((8:1.157443e-03,26:3.114315e-04):9.408506e-04,((28:6.597724e-04,11:5.673719e-04):3.857620e-04,(16:1.083468e-03,(27:1.358834e-03,12:2.398397e-04):5.440576e-05):2.672679e-04):4.252372e-04):5.643055e-06):3.508524e-04,((13:2.264296e-04,24:3.300461e-04):2.879854e-05,(30:1.665331e-03,25:1.760243e-03):3.386406e-04):1.215104e-04):2.174758e-03):4.582248e-02,(18:9.298551e-04,((15:1.837463e-03,(10:5.560317e-03,22:2.192619e-04):5.608878e-04):2.162233e-04,((14:1.838726e-04,(19:5.540487e-04,9:9.265391e-04):1.835356e-04):1.229592e-03,(7:3.079925e-03,29:1.475073e-03):7.565307e-05):3.356267e-04):3.178043e-03):4.653455e-02):4.763937e-02,((3:1.937699e-03,4:1.446310e-03):2.908293e-02,(2:8.950719e-03,5:9.601729e-03):2.082440e-02):8.234496e-02,6:1.036334e-01);
   tree gen.477500 = [&U] (((4:1.197833e-03,3:1.658958e-03):2.924877e-02,(5:9.072361e-03,2:9.424806e-03):1.826417e-02):7.986265e-02,((18:1.210547e-03,((15:1.338792e-03,(22:3.027149e-04,10:5.605299e-03):2.328744e-04):7.785097e-05,(((19:7.840960e-04,9:1.425959e-03):1.092351e-04,14:4.639271e-05):9.463159e-04,(7:2.595850e-03,29:2.253260e-03):4.811673e-04):2.159844e-04):3.179160e-03):4.532246e-02,(((((20:4.956273e-05,17:3.926920e-04):3.326136e-05,23:5.004798e-05):1.754163e-04,21:9.398316e-04):3.991433e-03,(32:1.602616e-04,1:6.870385e-04):3.841169e-03):1.673400e-03,((24:1.680550e-04,(13:2.229557e-04,(25:1.016416e-03,30:1.039560e-03):5.265066e-04):1.108639e-04):1.985868e-04,((((28:2.484605e-04,11:6.927269e-04):2.057535e-04,(16:1.187248e-03,(12:2.929507e-04,27:1.565095e-03):8.719797e-05):7.250228e-05):6.167128e-04,(26:3.174824e-04,8:1.096902e-03):6.600380e-04):1.253926e-04,31:1.876069e-03):1.933331e-04):3.377443e-03):4.355515e-02):4.721585e-02,6:1.075638e-01);
   tree gen.480000 = [&U] (((4:1.096449e-03,3:1.457973e-03):2.653983e-02,(5:8.803829e-03,2:9.298616e-03):1.970809e-02):8.252924e-02,((18:4.846526e-04,((((19:5.305484e-04,9:6.136084e-04):1.826413e-05,14:1.064352e-04):6.470245e-04,(7:3.146204e-03,29:2.315487e-03):1.713295e-04):3.012791e-04,(15:1.325755e-03,(22:3.854162e-04,10:5.393869e-03):6.568352e-04):1.206530e-04):3.344425e-03):4.518057e-02,(((((20:8.759005e-05,17:6.578730e-04):3.051194e-04,23:1.652208e-05):2.256453e-04,21:1.052004e-03):3.679692e-03,(32:4.063368e-05,1:5.802429e-04):3.377258e-03):1.677348e-03,(31:1.863793e-03,(((26:2.528778e-04,8:1.328843e-03):3.638224e-04,(13:1.581687e-04,(24:3.134011e-04,(25:8.018113e-04,30:9.289684e-04):2.976030e-04):3.520625e-05):2.334040e-04):7.142711e-05,((28:4.650075e-04,11:4.274046e-04):2.520911e-05,(16:1.380644e-03,(12:1.326032e-04,27:7.377392e-04):2.171293e-04):3.320743e-05):8.139070e-04):8.268012e-05):3.250046e-03):4.191226e-02):5.198329e-02,6:1.011823e-01);
   tree gen.482500 = [&U] (((4:1.579201e-03,3:1.114377e-03):2.604510e-02,(2:7.136859e-03,5:1.103066e-02):2.213333e-02):7.397092e-02,((((13:1.496771e-04,((25:9.312015e-04,30:9.919411e-04):3.617258e-04,24:7.786126e-04):4.206721e-06):1.169394e-04,((8:9.890340e-04,26:5.960421e-04):4.779588e-04,(31:1.417722e-03,((16:9.079542e-04,(27:1.432010e-03,12:6.043365e-04):3.417976e-05):7.448752e-05,(28:9.476677e-04,11:3.066521e-04):1.254375e-04):2.206698e-04):5.749932e-05):8.344874e-05):3.054404e-03,(((23:9.676396e-05,(20:7.937035e-06,17:4.630370e-04):2.597036e-04):1.561650e-04,21:1.041477e-03):3.668539e-03,(32:2.031013e-05,1:5.683655e-04):3.686654e-03):2.288979e-03):4.579557e-02,(18:3.699891e-04,(((22:1.414504e-04,10:4.871653e-03):5.950430e-04,15:2.178233e-03):2.565079e-05,((7:3.400695e-03,29:1.631009e-03):3.227266e-04,((9:9.742141e-04,19:2.954984e-04):1.446425e-04,14:1.937969e-04):4.115371e-04):2.328757e-04):2.543830e-03):4.543636e-02):5.049601e-02,6:1.033986e-01);
   tree gen.485000 = [&U] (((((1:9.355492e-04,32:2.400662e-04):4.290989e-03,((23:6.549831e-05,(20:9.895272e-05,17:6.449067e-04):7.800058e-05):1.921500e-04,21:1.356879e-03):4.764800e-03):2.093718e-03,((31:1.732163e-03,((8:1.535778e-03,26:3.000878e-04):4.377014e-04,((16:1.113252e-03,(27:1.664548e-03,12:7.228248e-04):1.390568e-04):4.352800e-05,(28:3.450995e-04,11:5.593909e-04):1.121041e-04):4.717204e-04):5.176053e-05):2.024313e-04,(13:3.591614e-04,(24:2.618315e-04,(30:1.281091e-03,25:1.890430e-03):3.958645e-04):5.019339e-05):1.064981e-04):2.502380e-03):4.589595e-02,(18:8.410126e-04,(((10:6.457506e-03,22:1.206696e-04):5.528519e-04,15:1.253827e-03):9.009589e-05,(((9:1.047435e-03,19:5.976211e-04):5.701635e-05,14:6.847055e-05):1.249063e-03,(7:2.587743e-03,29:2.282312e-03):7.481148e-04):1.524978e-04):4.165712e-03):4.659111e-02):4.853827e-02,((3:1.708238e-03,4:1.290760e-03):3.055012e-02,(2:6.690025e-03,5:8.718888e-03):2.194917e-02):7.612639e-02,6:1.034234e-01);
   tree gen.487500 = [&U] (((4:1.476088e-03,3:8.596688e-04):2.532576e-02,(2:9.166395e-03,5:1.135535e-02):1.962554e-02):7.843613e-02,((((((25:1.141225e-03,30:6.780108e-04):5.156411e-04,13:1.844487e-04):1.832107e-05,24:3.967559e-04):5.383527e-05,((((27:1.678687e-03,12:5.699393e-04):1.721598e-04,16:1.238545e-03):5.759613e-05,(28:1.101951e-03,11:3.350703e-04):2.543166e-04):2.690893e-04,(31:1.066817e-03,(8:1.397142e-03,26:3.600465e-04):2.210798e-04):7.270712e-05):9.985914e-05):2.447641e-03,(((23:2.507857e-05,(20:3.022791e-05,17:6.794271e-04):1.842412e-04):5.878362e-04,21:1.134846e-03):4.247730e-03,(32:1.674042e-04,1:5.609256e-04):3.670536e-03):1.855457e-03):4.439465e-02,(18:7.286912e-04,((22:2.159949e-04,10:6.366998e-03):7.948379e-04,(15:1.772064e-03,((7:2.565692e-03,29:1.766807e-03):4.392310e-04,((9:9.491417e-04,19:4.104547e-04):1.994124e-06,14:4.633005e-05):5.600861e-04):3.433418e-04):1.183537e-04):2.556541e-03):4.719191e-02):4.927037e-02,6:1.098902e-01);
   tree gen.490000 = [&U] (((4:2.585218e-03,3:1.390560e-03):2.490704e-02,(5:1.007302e-02,2:7.072945e-03):1.954652e-02):8.406571e-02,((18:7.225185e-04,((22:3.669386e-05,10:5.309937e-03):2.732762e-04,((((19:6.030246e-04,9:1.247776e-03):7.785396e-05,14:2.093083e-04):5.005799e-04,(7:2.760081e-03,29:2.340368e-03):5.910052e-04):3.646431e-04,15:1.252832e-03):5.158499e-05):2.495704e-03):4.143396e-02,(((((20:7.109962e-06,17:6.752260e-04):3.316265e-04,23:1.100168e-04):2.963948e-04,21:1.151548e-03):4.084407e-03,(32:1.705342e-04,1:7.163666e-04):3.107361e-03):3.184534e-03,((((26:2.893059e-04,8:1.293189e-03):3.848563e-04,31:1.638402e-03):5.736562e-05,(((28:3.671021e-04,11:4.641119e-04):1.059138e-04,16:1.401014e-03):1.219374e-04,(12:2.655138e-04,27:1.043346e-03):4.332550e-04):3.578584e-04):2.469679e-05,((25:1.663971e-03,30:8.539675e-04):4.066115e-04,(13:4.672414e-04,24:2.267070e-04):3.407574e-05):8.187494e-05):3.343494e-03):4.818167e-02):4.648457e-02,6:1.121455e-01);
   tree gen.492500 = [&U] (((((1:8.230699e-04,32:5.617850e-05):4.365870e-03,((23:6.852822e-05,(20:3.029794e-05,17:5.679140e-04):3.531861e-04):1.787004e-04,21:1.545650e-03):4.447252e-03):2.076075e-03,(((((28:4.172739e-04,11:4.318270e-04):3.801938e-04,(16:1.046126e-03,(27:1.431576e-03,12:7.167592e-04):5.575703e-04):8.998391e-05):2.044434e-04,31:1.520323e-03):3.565987e-05,(8:9.382418e-04,26:4.045885e-04):6.638318e-04):2.359921e-04,((24:5.033273e-04,(30:1.153983e-03,25:2.356840e-03):2.711081e-04):9.368107e-05,13:1.846153e-04):2.772434e-04):2.870955e-03):4.851163e-02,(18:9.762187e-04,(((10:4.771785e-03,22:3.161242e-04):3.639601e-04,((19:2.126728e-04,(9:1.176779e-03,14:2.213592e-04):7.870048e-06):6.054834e-04,(7:3.561181e-03,29:1.975989e-03):2.827686e-04):5.545089e-04):2.994997e-04,15:1.073024e-03):3.393024e-03):4.471006e-02):4.718623e-02,((3:1.386665e-03,4:1.905284e-03):2.404771e-02,(2:8.944604e-03,5:9.533720e-03):2.096486e-02):8.670774e-02,6:9.856280e-02);
   tree gen.495000 = [&U] (((4:1.539610e-03,3:1.340619e-03):2.449118e-02,(5:9.135118e-03,2:8.131046e-03):2.220420e-02):8.208372e-02,((18:8.652675e-04,((((19:2.973838e-04,9:1.143806e-03):2.410684e-04,14:9.549064e-05):6.227786e-04,(7:3.075130e-03,29:2.017943e-03):2.673902e-04):3.374425e-04,(15:1.645254e-03,(22:4.139676e-05,10:5.868204e-03):6.803041e-04):6.788941e-05):2.799694e-03):4.701524e-02,(((((20:6.918629e-05,17:3.934997e-04):2.578474e-04,21:1.512197e-03):7.641228e-05,23:1.238577e-04):4.190568e-03,(32:8.084398e-06,1:6.269827e-04):3.849774e-03):2.315828e-03,((31:1.401637e-03,((26:2.173918e-04,8:1.343016e-03):2.618732e-04,(((12:6.155971e-04,27:1.422378e-03):2.910964e-04,16:6.578851e-04):1.320774e-04,(28:4.685357e-04,11:3.082572e-04):1.958208e-04):3.047973e-04):3.049349e-05):2.133374e-04,((24:5.760515e-04,(25:1.312671e-03,30:1.259133e-03):8.728359e-04):2.593266e-05,13:3.810726e-04):2.444060e-04):2.492730e-03):4.772294e-02):4.613403e-02,6:1.139276e-01);
   tree gen.497500 = [&U] (((((1:5.010467e-04,32:9.917500e-05):4.074392e-03,(((20:8.635688e-05,17:4.145935e-04):6.727383e-05,23:2.062836e-04):4.571389e-04,21:1.733432e-03):4.175330e-03):2.277959e-03,(((((28:4.779179e-04,11:8.559986e-04):7.988897e-05,(16:1.451505e-03,(27:1.623097e-03,12:6.582001e-04):1.066181e-04):5.704193e-05):2.794014e-04,31:1.458314e-03):1.787230e-04,(8:1.149707e-03,26:1.615501e-04):3.324443e-04):1.060344e-04,((30:1.232198e-03,25:9.917509e-04):1.552201e-04,(13:2.052032e-04,24:3.564896e-04):1.221691e-04):8.269385e-05):3.282631e-03):4.707489e-02,(18:3.550198e-04,(15:1.222786e-03,(((14:2.423168e-04,(19:6.632140e-04,9:9.448250e-04):6.312810e-05):6.703778e-04,(7:2.750164e-03,29:2.930730e-03):4.547510e-04):2.307153e-04,(10:5.322815e-03,22:1.202493e-04):4.224754e-04):1.131466e-04):3.940270e-03):4.388363e-02):5.016763e-02,((3:1.550658e-03,4:1.526682e-03):2.861490e-02,(2:8.893907e-03,5:8.820640e-03):1.805446e-02):8.221532e-02,6:1.008751e-01);
   tree gen.500000 = [&U] (((4:2.040161e-03,3:2.215482e-03):2.515101e-02,(5:8.962600e-03,2:8.234273e-03):2.167947e-02):7.910240e-02,((18:1.143760e-03,((((19:5.971130e-04,9:1.202327e-03):4.420695e-05,14:3.277060e-04):9.048158e-04,(7:3.099060e-03,29:1.746786e-03):4.286702e-04):3.235345e-04,((22:1.101307e-04,10:6.199367e-03):4.085334e-04,15:1.266345e-03):7.483360e-05):2.967803e-03):4.940279e-02,(((((20:4.833991e-05,17:5.943092e-04):5.433446e-05,23:1.144792e-05):2.454237e-04,21:9.234812e-04):4.306054e-03,(32:4.235983e-05,1:6.996694e-04):3.570742e-03):2.301882e-03,(((26:2.591002e-04,8:1.159893e-03):4.090068e-04,(31:2.085152e-03,(((12:2.213489e-04,27:1.254690e-03):9.512147e-05,16:1.010763e-03):2.977502e-05,(28:4.851269e-04,11:2.619674e-04):1.046444e-04):4.476850e-04):4.485002e-05):1.792817e-05,(((25:1.382277e-03,30:1.307661e-03):1.405982e-04,13:4.184109e-04):3.767796e-05,24:4.895299e-04):2.396073e-04):2.864795e-03):4.642690e-02):4.880105e-02,6:1.044621e-01);
   tree gen.502500 = [&U] (((((1:5.238609e-04,32:1.342514e-05):3.758178e-03,(((20:2.370899e-05,17:4.333487e-04):3.436572e-04,23:3.647292e-04):5.371423e-04,21:1.272117e-03):3.632601e-03):2.064215e-03,((13:6.010947e-04,((30:9.392781e-04,25:1.285646e-03):1.343102e-04,24:2.938500e-04):2.113332e-05):1.217466e-04,((31:2.605684e-03,((28:7.013252e-04,11:4.604544e-04):3.593311e-04,(16:9.579279e-04,(27:1.332473e-03,12:5.652314e-04):6.261506e-05):1.144971e-04):5.417618e-04):7.933889e-06,(8:9.009805e-04,26:1.669327e-04):3.432189e-04):2.993168e-05):2.668101e-03):4.795649e-02,(18:1.102112e-03,((10:5.630322e-03,22:4.839310e-04):8.305202e-04,(((14:1.298397e-04,(19:7.417331e-04,9:1.168974e-03):1.918154e-04):8.670371e-04,(7:2.785175e-03,29:1.815370e-03):4.819445e-04):7.741278e-04,15:1.961436e-03):1.723691e-05):2.120015e-03):4.704046e-02):4.903490e-02,((3:1.696278e-03,4:1.666016e-03):2.753057e-02,(2:7.002431e-03,5:9.872274e-03):1.901348e-02):7.416639e-02,6:1.054867e-01);
   tree gen.505000 = [&U] (((((1:3.299459e-04,32:3.725773e-04):3.760331e-03,(23:2.111993e-04,(21:1.316801e-03,(20:5.986520e-05,17:5.554843e-04):3.202471e-04):9.295706e-05):5.016839e-03):2.209322e-03,(((30:7.778589e-04,25:2.100986e-03):4.364766e-04,(24:8.377781e-04,13:4.220394e-04):8.809383e-06):3.033712e-04,((((28:4.007966e-04,11:4.583941e-04):5.570982e-05,(16:5.382063e-04,(27:1.169540e-03,12:5.228954e-04):2.109771e-04):3.548431e-05):2.428639e-04,31:1.216075e-03):3.491711e-07,(8:8.853816e-04,26:2.528731e-04):7.010221e-04):1.044275e-04):2.703930e-03):4.645284e-02,(18:9.602469e-04,((10:7.027920e-03,22:2.082790e-04):4.631885e-04,((((9:1.134677e-03,19:4.020879e-04):1.456046e-05,14:1.337782e-04):4.103387e-04,(7:2.781737e-03,29:2.139530e-03):5.491607e-04):4.472788e-04,15:1.510526e-03):3.901080e-05):2.976606e-03):4.698239e-02):5.067212e-02,((3:1.694184e-03,4:1.932693e-03):3.013086e-02,(2:6.699371e-03,5:1.048599e-02):1.899001e-02):7.407484e-02,6:1.053565e-01);
   tree gen.507500 = [&U] (((4:1.653154e-03,3:1.447534e-03):2.805633e-02,(5:8.204947e-03,2:8.402968e-03):2.086931e-02):7.588074e-02,((18:6.036395e-04,(((((19:4.242796e-04,9:8.237491e-04):3.813243e-05,14:1.707684e-04):5.012197e-04,(7:3.007475e-03,29:2.409190e-03):3.032463e-04):4.114145e-04,15:1.108497e-03):1.634853e-04,(22:7.263728e-04,10:5.482533e-03):6.942562e-04):4.061361e-03):4.637683e-02,((((23:5.638801e-06,(17:6.269356e-04,20:1.038808e-04):1.344941e-04):5.887270e-04,21:1.015005e-03):4.282403e-03,(32:1.698896e-04,1:3.858326e-04):4.493364e-03):2.265210e-03,((((16:6.928388e-04,(12:3.580895e-04,27:2.131283e-03):9.217087e-05):1.373985e-04,(28:5.142690e-04,11:2.290551e-04):1.319070e-04):2.803340e-04,((26:2.439735e-04,8:8.824826e-04):4.962489e-04,31:1.937657e-03):4.761464e-05):4.317015e-05,((13:3.535497e-04,(25:7.996740e-04,30:1.433562e-03):4.075252e-04):8.265921e-05,24:4.664293e-04):5.234888e-05):3.071484e-03):5.133665e-02):4.786892e-02,6:1.015644e-01);
   tree gen.510000 = [&U] (((4:1.415447e-03,3:1.187273e-03):2.834544e-02,(5:1.263528e-02,2:7.220176e-03):1.617232e-02):7.666266e-02,((18:7.776811e-04,((((19:4.774495e-04,14:2.611577e-04):1.377419e-05,9:7.558867e-04):7.400239e-04,(7:2.521117e-03,29:1.668671e-03):3.665162e-04):2.237856e-04,(15:1.335802e-03,(22:1.280570e-04,10:6.400901e-03):4.930702e-04):2.036897e-06):2.283539e-03):4.901693e-02,(((21:1.129522e-03,((17:6.467230e-04,20:6.761583e-05):2.758207e-04,23:5.868568e-05):4.900737e-04):3.514046e-03,(32:5.418485e-05,1:3.537286e-04):4.651482e-03):1.698106e-03,(((((16:5.375856e-04,(12:1.713566e-04,27:1.245960e-03):2.804408e-04):5.954976e-04,(28:5.300332e-04,11:2.732494e-04):1.940207e-04):3.935214e-04,31:1.191790e-03):1.456753e-05,(26:3.552352e-04,8:1.385819e-03):4.686937e-04):1.281447e-04,((24:5.628389e-04,(25:1.960057e-03,30:1.618176e-03):5.109318e-04):1.160782e-04,13:2.265410e-04):4.326446e-05):3.131533e-03):4.594131e-02):4.664879e-02,6:1.078017e-01);
   tree gen.512500 = [&U] (((4:1.354349e-03,3:1.596216e-03):2.504496e-02,(2:1.011969e-02,5:9.077885e-03):2.246815e-02):7.586760e-02,((((8:9.941291e-04,26:2.516895e-04):6.154391e-04,(31:1.631590e-03,(((28:5.913970e-04,11:5.752438e-04):9.817858e-05,(16:6.761365e-04,(27:1.604884e-03,12:2.858461e-04):1.378802e-04):1.382966e-04):2.101912e-04,(24:3.944615e-04,((25:1.116258e-03,30:9.341630e-04):2.583184e-04,13:1.522775e-04):1.065194e-04):6.033692e-04):3.595260e-05):1.886188e-04):3.111247e-03,(((23:1.114803e-04,(20:6.310620e-06,17:8.804675e-04):7.415100e-05):4.097289e-04,21:1.185253e-03):3.638995e-03,(32:4.401847e-05,1:1.021568e-03):4.413173e-03):1.806841e-03):4.752471e-02,(18:9.358738e-04,((((7:3.000453e-03,29:1.730259e-03):3.389561e-04,(14:1.925694e-04,(19:7.057142e-04,9:8.726297e-04):2.863501e-05):6.685699e-04):3.820281e-04,(22:3.351876e-04,10:5.324073e-03):3.765396e-04):1.089580e-04,15:2.090528e-03):3.191167e-03):4.684423e-02):5.002692e-02,6:1.047104e-01);
   tree gen.515000 = [&U] (((((1:1.068264e-03,32:2.809165e-06):4.094024e-03,(21:9.123875e-04,(23:3.410740e-04,(20:3.232513e-05,17:6.884027e-04):2.748377e-04):1.181730e-04):4.737058e-03):2.645797e-03,(((13:2.490797e-04,24:4.669136e-04):3.240520e-06,(30:1.327565e-03,25:1.377855e-03):3.635450e-04):1.494488e-04,(((28:3.842601e-04,11:4.735863e-04):1.746967e-04,(16:8.578460e-04,(27:1.874328e-03,12:4.331091e-04):3.848409e-04):1.006685e-04):2.311562e-04,(31:1.528310e-03,(8:9.930637e-04,26:3.195958e-04):9.948042e-04):7.814599e-05):3.295040e-04):2.620088e-03):4.723329e-02,(18:4.606196e-04,(15:1.052157e-03,((((9:9.414596e-04,19:4.848464e-04):1.553064e-05,14:1.697968e-04):6.871306e-04,(7:3.308467e-03,29:2.809155e-03):4.969952e-04):5.412893e-04,(10:4.028845e-03,22:4.146672e-05):9.775301e-04):1.103078e-04):3.498237e-03):4.651082e-02):4.252647e-02,((3:1.549236e-03,4:1.298875e-03):2.627719e-02,(2:8.948671e-03,5:1.092693e-02):2.088528e-02):7.991184e-02,6:1.098226e-01);
   tree gen.517500 = [&U] (((4:1.393662e-03,3:1.052451e-03):2.640638e-02,(2:8.092084e-03,5:8.267540e-03):2.074268e-02):7.798132e-02,((((((8:1.022524e-03,26:2.488175e-04):2.810247e-04,31:1.454179e-03):4.648599e-05,((28:5.426533e-04,11:9.646898e-04):3.379978e-04,(16:1.165931e-03,(27:1.944164e-03,12:1.680100e-04):1.158565e-04):1.570840e-04):5.589314e-04):8.185830e-05,(24:3.696666e-04,(13:3.396069e-04,(25:1.824739e-03,30:1.388402e-03):4.838968e-04):5.572779e-05):2.744625e-04):1.644298e-03,(((23:1.215842e-05,(20:1.039848e-05,17:7.696265e-04):1.055079e-04):2.955221e-04,21:1.072429e-03):4.579871e-03,(32:1.202861e-05,1:5.355339e-04):3.766575e-03):2.319682e-03):4.698542e-02,(18:3.260679e-04,(((7:3.291679e-03,29:1.888829e-03):2.555598e-04,(14:4.039217e-05,(19:3.782497e-04,9:9.212600e-04):9.101823e-05):5.502218e-04):3.071054e-04,((22:1.347728e-04,10:6.161941e-03):3.211544e-04,15:1.516097e-03):3.084919e-05):4.163132e-03):4.767917e-02):4.729575e-02,6:1.053701e-01);
   tree gen.520000 = [&U] (((((1:4.238938e-04,32:5.202082e-05):3.294304e-03,(21:1.693012e-03,(23:1.846845e-04,(20:3.172924e-06,17:9.725713e-04):3.707035e-04):6.047529e-04):3.655156e-03):2.186059e-03,(((13:3.552786e-04,(30:8.734180e-04,25:1.330242e-03):4.693760e-04):2.556298e-05,((31:1.429150e-03,(8:7.029795e-04,26:3.045257e-04):2.718029e-04):8.537542e-05,((28:8.291766e-04,11:9.773013e-04):2.541779e-04,(16:8.310264e-04,(27:1.132472e-03,12:2.678436e-04):2.375877e-04):2.686434e-04):3.236524e-04):2.936550e-04):1.294203e-04,24:4.095778e-04):2.959338e-03):4.708658e-02,(18:8.210998e-04,((10:5.054646e-03,22:4.066585e-04):1.753527e-04,(((14:1.216346e-04,(19:5.176733e-04,9:1.217550e-03):2.054043e-05):7.830715e-04,(7:3.139552e-03,29:2.300710e-03):3.799410e-04):6.336974e-04,15:1.604480e-03):6.621050e-05):4.145868e-03):4.579831e-02):4.888498e-02,((3:1.644274e-03,4:1.469508e-03):2.653585e-02,(2:7.358975e-03,5:9.104629e-03):2.026484e-02):7.377034e-02,6:1.022373e-01);
   tree gen.522500 = [&U] (((((1:7.828010e-04,32:8.455615e-05):3.321026e-03,(21:1.382241e-03,(23:1.067218e-04,(20:2.108690e-05,17:5.679267e-04):2.867829e-04):5.428892e-04):3.522042e-03):2.169265e-03,((24:3.905856e-04,((30:1.291025e-03,25:1.110280e-03):3.026588e-04,13:2.833656e-04):4.994523e-05):1.662095e-04,(31:1.487161e-03,((8:8.803056e-04,26:1.114555e-04):4.796119e-04,((28:4.651086e-04,11:4.998516e-04):2.315478e-04,((27:1.666386e-03,12:2.561501e-04):2.341262e-04,16:1.135571e-03):9.646226e-05):4.068175e-04):1.198580e-05):2.701006e-05):2.689203e-03):5.041432e-02,(18:1.536013e-03,((15:2.498245e-03,(10:5.766832e-03,22:9.532160e-05):8.478983e-04):2.632005e-04,((14:1.498704e-04,(9:1.072083e-03,19:2.770206e-04):9.437308e-05):3.853501e-04,(7:2.758421e-03,29:2.402483e-03):1.694033e-04):2.092848e-04):4.248727e-03):4.384423e-02):5.209670e-02,((3:7.647404e-04,4:2.513727e-03):2.744575e-02,(2:7.842456e-03,5:1.007521e-02):1.793181e-02):7.861701e-02,6:1.054849e-01);
   tree gen.525000 = [&U] (((4:8.598444e-04,3:2.164333e-03):2.931781e-02,(5:9.530688e-03,2:7.199300e-03):1.972772e-02):8.528300e-02,((18:5.914820e-04,((((19:6.654286e-04,9:4.561170e-04):1.167684e-04,14:1.209525e-04):6.902102e-04,(7:3.327310e-03,29:1.198731e-03):3.482302e-04):4.115809e-04,(15:1.617501e-03,(22:5.211883e-04,10:6.373598e-03):3.381413e-04):1.196573e-04):3.397184e-03):4.307968e-02,(((((17:7.654616e-04,20:1.399178e-04):1.029870e-04,23:3.886225e-05):1.855720e-04,21:1.687203e-03):3.922130e-03,(32:2.254551e-05,1:1.065208e-03):3.865826e-03):2.213337e-03,((24:2.951998e-04,(13:7.690346e-04,(30:8.781310e-04,25:9.697822e-04):4.016509e-04):3.415185e-05):1.844902e-04,(((26:4.771415e-04,8:7.456823e-04):5.148509e-04,((28:6.100562e-04,11:3.755039e-04):5.097273e-05,(16:1.360113e-03,(12:5.019620e-04,27:1.904250e-03):2.559338e-05):2.578397e-04):1.911696e-04):1.833522e-04,31:1.773461e-03):1.572000e-05):2.749085e-03):4.435666e-02):4.835308e-02,6:9.943265e-02);
   tree gen.527500 = [&U] (((((1:9.147877e-04,32:1.531621e-06):4.119202e-03,(((20:2.715338e-05,17:5.506127e-04):1.463031e-04,23:1.787431e-04):5.720603e-04,21:1.272307e-03):3.289663e-03):3.601171e-03,(((31:1.698195e-03,(8:9.556217e-04,26:3.118295e-04):5.437642e-04):1.296627e-04,(((27:1.258644e-03,12:2.974561e-04):3.489286e-04,16:9.529330e-04):1.139746e-05,(28:4.335726e-04,11:4.817598e-04):2.242188e-04):3.608136e-04):1.224676e-04,((24:3.801189e-04,13:1.346246e-04):6.700224e-05,(30:1.143684e-03,25:1.234291e-03):4.441425e-04):1.644512e-04):1.950322e-03):4.513130e-02,(18:8.157150e-04,((((14:2.630100e-04,(9:7.540331e-04,19:4.204831e-04):1.767473e-04):5.772930e-04,(7:2.190848e-03,29:3.014039e-03):2.177932e-04):4.800430e-04,(10:4.390769e-03,22:3.954385e-04):8.746850e-04):5.783610e-05,15:1.645902e-03):3.706518e-03):4.548368e-02):5.170587e-02,((3:1.217297e-03,4:1.244809e-03):2.916686e-02,(2:7.758209e-03,5:1.171955e-02):1.958562e-02):8.256642e-02,6:1.093850e-01);
   tree gen.530000 = [&U] (((4:1.931669e-03,3:1.111172e-03):2.451550e-02,(5:8.896707e-03,2:9.463808e-03):1.704914e-02):7.826084e-02,((18:6.615616e-04,((((19:6.017735e-04,9:7.035264e-04):2.426003e-04,14:3.516567e-05):7.250642e-04,(7:3.799993e-03,29:2.565827e-03):5.511683e-04):2.809438e-04,((22:6.961447e-04,10:6.031298e-03):2.696686e-04,15:1.714510e-03):6.052860e-05):3.329344e-03):4.434637e-02,(((((17:5.065007e-04,20:7.783245e-06):1.095495e-04,23:2.092278e-04):5.271855e-04,21:1.549140e-03):3.940956e-03,(32:1.772887e-04,1:5.372788e-04):4.130154e-03):1.980490e-03,((24:5.534183e-04,((30:1.100875e-03,25:9.343313e-04):3.076377e-04,13:3.694568e-04):9.282778e-05):3.147193e-04,((31:1.506059e-03,(26:9.894294e-05,8:1.184604e-03):2.178433e-04):5.700415e-05,((28:3.871130e-04,11:6.882707e-04):5.491914e-05,(16:1.046269e-03,(12:1.901294e-04,27:1.728703e-03):6.031123e-05):7.248481e-05):4.401837e-04):2.125260e-04):2.173276e-03):4.566091e-02):4.977484e-02,6:1.032761e-01);
   tree gen.532500 = [&U] (((4:1.241637e-03,3:1.129074e-03):2.600608e-02,(5:9.563392e-03,2:1.147792e-02):1.732381e-02):7.671581e-02,((18:8.271465e-04,(((((19:5.919611e-04,9:8.260042e-04):1.469723e-04,14:1.799074e-04):6.207857e-04,(7:3.430211e-03,29:2.212068e-03):6.814633e-04):2.967973e-04,(22:6.069399e-05,10:5.685204e-03):5.782507e-04):2.589256e-06,15:1.551896e-03):4.286595e-03):4.506082e-02,(((((17:5.057778e-04,20:7.129626e-05):2.863589e-04,23:1.281389e-04):3.586027e-04,21:1.788045e-03):3.419058e-03,(32:3.288615e-05,1:8.650183e-04):4.061180e-03):2.200793e-03,(((24:5.701363e-04,13:4.118544e-04):6.063084e-05,(30:1.100447e-03,25:1.331673e-03):1.296121e-04):2.139646e-04,(((26:2.782551e-04,8:1.281678e-03):3.023752e-04,(((12:2.372703e-04,27:1.271728e-03):3.105824e-04,16:8.403348e-04):3.095311e-04,(28:4.458338e-04,11:6.083876e-04):7.891619e-05):6.390098e-04):1.573381e-04,31:1.543336e-03):4.209655e-06):2.214517e-03):4.779515e-02):4.500190e-02,6:1.023872e-01);
   tree gen.535000 = [&U] (((4:1.717493e-03,3:1.075676e-03):2.477616e-02,(5:1.053462e-02,2:9.281728e-03):2.347908e-02):7.492444e-02,((18:1.090248e-03,(((22:1.742834e-04,10:5.197573e-03):5.578308e-04,(((19:7.879548e-04,9:1.052062e-03):1.430886e-04,14:1.304427e-04):5.136094e-04,(7:3.133784e-03,29:1.631809e-03):4.470349e-04):5.460669e-04):2.060172e-04,15:1.082786e-03):3.642214e-03):4.513146e-02,((((23:1.457174e-05,(17:6.779349e-04,20:2.469930e-05):2.266271e-04):1.333426e-04,21:2.459783e-03):3.937524e-03,(32:9.822564e-05,1:6.073274e-04):2.934615e-03):2.353878e-03,((13:2.228298e-04,(24:2.998068e-04,(30:1.107387e-03,25:8.696615e-04):4.420693e-04):3.827350e-05):9.057054e-05,((31:1.415418e-03,(((12:2.858609e-04,27:1.543978e-03):1.253849e-04,16:1.032106e-03):2.667264e-04,(28:4.647265e-04,11:4.191312e-04):1.182492e-04):3.688003e-04):1.870137e-04,(26:2.971799e-04,8:1.237589e-03):7.462774e-04):1.074831e-04):2.533025e-03):4.168960e-02):5.332566e-02,6:1.093825e-01);
   tree gen.537500 = [&U] (((4:1.883097e-03,3:1.740004e-03):2.935758e-02,(2:8.708743e-03,5:1.123546e-02):2.108404e-02):7.674621e-02,((((24:4.625575e-04,(13:1.861127e-04,(25:1.110341e-03,30:1.414244e-03):8.357822e-04):1.259930e-04):2.187786e-04,(((28:7.306510e-04,11:3.645194e-04):8.214848e-05,(16:1.278720e-03,(12:1.693635e-04,27:1.695188e-03):1.592307e-04):1.709489e-04):2.170759e-04,(31:1.653554e-03,(8:7.801437e-04,26:3.556128e-04):5.357269e-04):3.147643e-05):1.536270e-04):2.993475e-03,(((23:1.364243e-05,(20:6.910322e-06,17:1.480241e-03):4.805189e-04):4.883513e-04,21:1.488872e-03):4.532647e-03,(32:2.240016e-05,1:4.295196e-04):3.484503e-03):2.141900e-03):4.960801e-02,(18:8.624964e-04,(((22:2.538067e-04,10:3.795788e-03):5.597227e-04,15:1.448784e-03):9.273061e-06,((7:2.947007e-03,29:2.602314e-03):6.936246e-04,((19:3.452793e-04,9:7.702432e-04):9.716630e-06,14:1.473677e-04):4.121016e-04):6.182510e-04):3.774350e-03):4.144405e-02):4.388933e-02,6:1.019302e-01);
   tree gen.540000 = [&U] (((4:1.757484e-03,3:1.726242e-03):2.903712e-02,(2:7.606303e-03,5:1.196082e-02):1.577649e-02):8.418470e-02,(((((24:4.791770e-04,(25:9.232410e-04,30:9.607894e-04):1.291298e-04):1.137722e-04,13:2.169952e-04):1.883299e-04,((31:1.207218e-03,(16:1.238677e-03,((12:4.550638e-04,27:1.311978e-03):4.138327e-04,(28:3.525605e-04,11:4.159949e-04):1.468050e-04):1.807873e-04):3.300058e-04):1.070658e-04,(8:1.031875e-03,26:2.273006e-04):3.941772e-04):1.179975e-04):2.219629e-03,(((23:1.081020e-04,(20:2.693204e-04,17:5.332905e-04):4.771746e-05):4.243736e-04,21:1.477965e-03):3.665943e-03,(32:3.264975e-05,1:7.688743e-04):4.276209e-03):2.190564e-03):4.580125e-02,(18:6.917466e-04,(15:1.879115e-03,((22:1.525708e-04,10:5.871898e-03):6.997235e-04,((7:4.000024e-03,29:1.805621e-03):2.412270e-04,((19:3.083819e-04,9:7.781498e-04):1.228919e-04,14:2.398627e-04):8.484499e-04):3.062219e-04):5.231771e-05):3.331231e-03):4.411966e-02):5.242513e-02,6:1.085107e-01);
   tree gen.542500 = [&U] (((4:1.573137e-03,3:1.870354e-03):2.766445e-02,(5:9.368331e-03,2:8.364528e-03):1.991837e-02):8.179091e-02,((18:7.536269e-04,((((19:3.991525e-04,9:9.920037e-04):3.694641e-04,14:9.454171e-05):7.967957e-04,(7:2.485278e-03,29:2.020264e-03):8.122298e-04):2.759180e-04,(15:1.826011e-03,(22:3.105130e-04,10:4.223756e-03):4.822382e-04):1.098175e-04):3.666958e-03):4.387631e-02,(((21:1.225130e-03,(23:1.043843e-05,(17:1.083406e-03,20:3.617840e-05):2.000537e-04):4.859123e-04):4.419489e-03,(32:1.338277e-04,1:6.355519e-04):4.741169e-03):2.840189e-03,((13:3.342238e-04,((30:5.628217e-04,25:7.803796e-04):8.892093e-04,24:3.836255e-04):1.872711e-04):5.935494e-05,(((((12:2.352169e-04,27:1.657213e-03):2.100963e-04,16:4.185094e-04):8.891772e-05,(11:5.681176e-04,28:4.285301e-04):2.815258e-04):5.017893e-04,31:1.075298e-03):8.924490e-05,(26:2.510882e-04,8:8.786995e-04):4.777245e-04):5.334104e-05):2.589397e-03):5.026297e-02):5.618743e-02,6:1.057445e-01);
   tree gen.545000 = [&U] (((4:1.292956e-03,3:9.826266e-04):2.681994e-02,(5:9.071110e-03,2:8.109186e-03):2.021437e-02):7.929410e-02,((18:6.651357e-04,((((19:4.978013e-04,9:8.802664e-04):1.649850e-04,14:3.810410e-04):8.651788e-04,(7:1.852510e-03,29:2.101502e-03):8.529242e-05):4.444114e-04,((22:2.164314e-04,10:6.392627e-03):3.702837e-04,15:2.000369e-03):3.369921e-05):3.425722e-03):4.454847e-02,(((21:1.316325e-03,(23:6.890989e-05,(17:7.529517e-04,20:4.752940e-05):1.300474e-04):1.123352e-04):3.195511e-03,(32:9.177710e-05,1:7.287395e-04):3.874454e-03):2.201282e-03,(((24:7.957058e-04,13:3.049075e-04):5.875546e-05,(30:1.188897e-03,25:1.652173e-03):1.306703e-04):2.565255e-04,(((((12:4.955818e-04,27:1.732100e-03):2.862061e-04,16:1.013398e-03):2.073945e-04,(11:6.608219e-04,28:6.673723e-04):4.492002e-05):3.948582e-04,31:1.430379e-03):2.467235e-05,(26:3.220302e-04,8:1.094958e-03):5.514779e-04):3.280050e-05):2.835227e-03):4.494891e-02):4.655063e-02,6:1.025165e-01);
   tree gen.547500 = [&U] (((4:1.035981e-03,3:2.130229e-03):2.796892e-02,(5:9.193577e-03,2:9.067967e-03):2.048728e-02):8.036462e-02,((18:6.303291e-04,(((22:1.362340e-04,10:6.383745e-03):3.396882e-04,15:1.709316e-03):3.896726e-05,(((19:5.363437e-04,9:1.228710e-03):1.268829e-04,14:1.579751e-04):8.787940e-04,(7:3.280557e-03,29:2.129873e-03):2.945557e-04):2.232172e-04):3.057319e-03):4.514991e-02,(((21:2.141037e-03,(23:3.738783e-04,(17:6.047020e-04,20:1.719720e-04):5.039667e-04):1.352472e-04):3.934764e-03,(32:1.125217e-04,1:9.377656e-04):4.071357e-03):2.700817e-03,(((30:8.644022e-04,25:1.364229e-03):3.979567e-04,(24:3.180333e-04,13:5.922693e-04):4.445465e-06):3.083529e-04,((31:1.669729e-03,(((12:5.274034e-04,27:1.233577e-03):1.852296e-04,16:8.622298e-04):9.824242e-05,(11:5.241936e-04,28:7.238931e-04):7.224997e-05):6.529398e-04):6.906731e-05,(26:1.488578e-04,8:1.231827e-03):5.278305e-04):2.988568e-04):3.349318e-03):4.555575e-02):4.640171e-02,6:1.000449e-01);
   tree gen.550000 = [&U] (((4:1.369808e-03,3:1.655433e-03):2.676353e-02,(5:8.822574e-03,2:9.300011e-03):2.072585e-02):8.209836e-02,((18:3.612551e-04,(((22:5.741930e-05,10:5.483569e-03):8.107267e-04,(((19:5.685816e-04,9:7.422614e-04):1.052611e-04,14:1.052390e-04):8.143024e-04,(7:2.875643e-03,29:1.869703e-03):5.687906e-04):1.070632e-04):3.123051e-04,15:1.502103e-03):4.250370e-03):4.330512e-02,(((21:1.060195e-03,(23:6.575739e-05,(17:7.417770e-04,20:5.699644e-05):1.214474e-04):2.020713e-04):4.271640e-03,(32:1.030840e-04,1:6.366748e-04):3.523310e-03):2.156898e-03,(((30:1.238050e-03,25:8.755956e-04):1.558156e-04,(24:4.341926e-04,13:4.155862e-04):1.332254e-04):2.665180e-04,((31:1.606121e-03,(26:9.025841e-05,8:1.385563e-03):3.979431e-04):3.759308e-05,(((12:8.630913e-05,27:2.275885e-03):6.058033e-05,16:1.238104e-03):2.758654e-04,(11:3.398501e-04,28:1.861107e-04):3.056970e-04):3.279533e-04):2.751164e-04):2.853573e-03):4.501833e-02):4.452919e-02,6:9.821026e-02);
   tree gen.552500 = [&U] (((4:1.444885e-03,3:1.077756e-03):2.823039e-02,(5:9.306124e-03,2:9.809729e-03):2.186180e-02):8.659803e-02,((18:7.221531e-04,((((19:7.925872e-04,9:1.499007e-03):1.740385e-04,14:2.978442e-04):6.111809e-04,(7:3.033252e-03,29:2.026129e-03):3.067361e-04):4.160428e-04,(15:1.909895e-03,(22:9.448494e-05,10:5.909627e-03):6.018967e-04):1.592361e-04):3.258884e-03):4.690911e-02,(((21:1.124111e-03,(23:1.558098e-04,(17:5.852433e-04,20:1.155537e-04):1.038374e-04):1.514516e-04):3.889084e-03,(32:3.344261e-04,1:3.840487e-04):3.716416e-03):2.349257e-03,(((31:1.596600e-03,(26:3.476076e-04,8:1.220428e-03):5.569948e-04):2.970996e-05,(((12:5.568791e-04,27:2.188595e-03):2.986292e-04,16:1.552358e-03):1.358577e-04,(11:3.317585e-04,28:2.767843e-04):2.469546e-04):3.147753e-04):5.240286e-05,((30:1.620396e-03,25:1.131448e-03):3.408765e-04,(13:2.877950e-04,24:1.900384e-04):2.518669e-04):1.332732e-04):2.613683e-03):4.748570e-02):4.863917e-02,6:1.035930e-01);
   tree gen.555000 = [&U] (((((1:5.411266e-04,32:1.624780e-05):4.157688e-03,(((20:6.941907e-05,17:5.875891e-04):2.578303e-04,23:1.167590e-04):3.092218e-04,21:7.727452e-04):4.694108e-03):2.534885e-03,((((30:1.378972e-03,25:1.358369e-03):8.715166e-04,24:3.175004e-04):6.179649e-05,13:3.933481e-04):2.391116e-04,((31:1.880044e-03,(8:1.707824e-03,26:3.695896e-04):4.849013e-04):1.760066e-04,(((27:2.035735e-03,12:5.970017e-04):6.501526e-05,16:9.644386e-04):1.052408e-04,(28:6.293645e-04,11:6.062229e-04):2.573008e-04):5.245335e-04):4.826084e-05):2.602251e-03):4.703063e-02,(18:6.416690e-04,((((9:1.048980e-03,19:6.955358e-04):1.715290e-04,14:9.269304e-05):4.578651e-04,(7:3.129160e-03,29:2.774647e-03):1.871848e-04):3.444048e-04,((10:6.457424e-03,22:3.147714e-04):4.426243e-04,15:1.367038e-03):4.721686e-06):3.818705e-03):4.386500e-02):4.952286e-02,((3:1.556641e-03,4:1.271402e-03):2.700233e-02,(2:8.116471e-03,5:9.859830e-03):2.016960e-02):8.099284e-02,6:1.054576e-01);
   tree gen.557500 = [&U] (((((1:9.249504e-04,32:2.178450e-04):3.843958e-03,(((20:1.307580e-04,17:8.111951e-04):3.852890e-05,23:2.176557e-06):4.391358e-04,21:9.706449e-04):3.350714e-03):2.347365e-03,(((30:1.564777e-03,25:1.381097e-03):9.420153e-05,(13:4.769348e-04,24:5.280336e-04):3.471879e-05):2.657988e-04,(31:1.180438e-03,((((27:1.219611e-03,12:3.953169e-04):2.539461e-04,16:1.109999e-03):1.286245e-04,(28:4.898061e-04,11:4.872431e-04):3.438884e-04):3.919156e-04,(8:1.217501e-03,26:2.194481e-04):4.894022e-04):9.644044e-06):1.349985e-04):2.736734e-03):4.927332e-02,(18:8.908485e-04,(((((9:9.041216e-04,19:6.129833e-04):1.280703e-04,14:4.501157e-04):8.109965e-04,(7:2.829339e-03,29:1.839663e-03):4.184257e-04):2.827509e-04,(10:6.272465e-03,22:2.885927e-04):2.778754e-04):2.137847e-05,15:1.668908e-03):3.415891e-03):4.420810e-02):4.572541e-02,((3:1.133088e-03,4:1.021711e-03):2.661125e-02,(2:7.611217e-03,5:1.073672e-02):1.987748e-02):7.802005e-02,6:1.039302e-01);
   tree gen.560000 = [&U] (((((1:6.340456e-04,32:5.130419e-05):4.679395e-03,(((20:2.629158e-05,17:6.249485e-04):1.236958e-04,23:7.468215e-05):5.156101e-04,21:1.787988e-03):3.448025e-03):1.972460e-03,(((30:1.269279e-03,25:2.484580e-03):2.537569e-04,(24:4.698909e-04,13:2.466816e-04):1.321960e-04):1.419829e-04,((8:8.966611e-04,26:2.770913e-04):5.034849e-04,(((16:1.208291e-03,(27:1.300686e-03,12:3.107383e-04):2.272264e-04):8.195650e-05,(28:5.230715e-04,11:9.750148e-04):2.881144e-04):2.999199e-04,31:1.666396e-03):3.664495e-05):1.938953e-04):3.211144e-03):4.908544e-02,(18:7.243282e-04,(((10:6.392786e-03,22:4.843734e-04):2.677972e-04,15:1.881489e-03):5.553024e-05,(((9:9.388952e-04,19:3.492877e-04):1.565290e-04,14:3.319737e-04):6.733036e-04,(7:3.896200e-03,29:1.612400e-03):6.589533e-04):3.669788e-04):3.835273e-03):4.322308e-02):4.411455e-02,((3:2.213211e-03,4:9.207002e-04):2.716483e-02,(2:7.772856e-03,5:1.096007e-02):2.109721e-02):7.964307e-02,6:1.060922e-01);
   tree gen.562500 = [&U] (((((1:9.974179e-04,32:1.514068e-04):3.057449e-03,(21:1.455272e-03,((20:2.098515e-05,17:5.829495e-04):1.660608e-04,23:2.849669e-06):3.627035e-04):3.567367e-03):2.368148e-03,(((30:9.098259e-04,25:1.379112e-03):7.494547e-04,(13:2.989376e-04,24:4.271069e-04):8.145228e-05):1.816105e-05,((8:1.148023e-03,26:2.550120e-04):5.510597e-04,(((28:6.040854e-04,11:3.860879e-04):2.526632e-04,(16:1.245969e-03,(27:9.235843e-04,12:3.925944e-04):2.335841e-04):1.040027e-04):2.739560e-04,31:1.764698e-03):1.111760e-04):1.645685e-04):2.716410e-03):4.675671e-02,(18:6.780482e-04,((10:6.542574e-03,22:1.001482e-04):3.814711e-04,(15:2.234213e-03,(((9:7.332348e-04,19:5.407197e-04):2.710048e-05,14:2.140400e-04):3.553759e-04,(7:3.715511e-03,29:1.891320e-03):2.815180e-04):2.632221e-04):7.148145e-05):3.975551e-03):4.583246e-02):4.375890e-02,((3:1.634084e-03,4:1.493954e-03):2.694583e-02,(2:7.737646e-03,5:9.355680e-03):2.145180e-02):7.900098e-02,6:1.052369e-01);
   tree gen.565000 = [&U] (((((1:5.152057e-04,32:1.838789e-04):3.352289e-03,(21:1.517733e-03,((20:1.126869e-04,17:8.201957e-04):1.479993e-04,23:7.739145e-05):3.224362e-04):4.145764e-03):2.277255e-03,((24:5.278997e-04,((30:7.079267e-04,25:7.743470e-04):7.293264e-04,13:2.405144e-04):7.644144e-05):3.453347e-04,(((28:3.296042e-04,11:5.198871e-04):1.135945e-04,(16:1.495967e-03,(27:2.027087e-03,12:2.363555e-04):3.451862e-04):8.100293e-05):2.799535e-04,((8:1.079896e-03,26:2.556843e-04):4.056123e-04,31:1.990040e-03):6.435466e-05):9.950824e-05):3.728173e-03):4.366696e-02,(18:6.585535e-04,((((9:8.769264e-04,19:4.307746e-04):1.109134e-05,14:9.157585e-05):4.769635e-04,(7:3.706506e-03,29:1.470678e-03):4.048178e-04):2.036768e-04,((10:5.973783e-03,22:3.841669e-04):7.122915e-04,15:1.637502e-03):2.820098e-05):3.246905e-03):4.779960e-02):4.563704e-02,((3:2.040371e-03,4:1.292481e-03):2.760868e-02,(2:8.069748e-03,5:9.757229e-03):1.979795e-02):8.533288e-02,6:1.031545e-01);
   tree gen.567500 = [&U] (((((1:1.318727e-03,32:4.927763e-05):4.242914e-03,(21:1.142597e-03,((20:1.833329e-05,17:7.742359e-04):1.197827e-04,23:2.602103e-04):2.666648e-04):4.420980e-03):1.511211e-03,(((13:2.744161e-04,24:2.027992e-04):6.033664e-05,(30:1.154592e-03,25:1.244467e-03):7.357934e-05):9.415606e-05,(31:1.479785e-03,((8:1.010134e-03,26:2.708679e-04):3.618538e-04,((28:3.801102e-04,11:4.712580e-04):1.614553e-04,(16:7.495704e-04,(27:9.272706e-04,12:2.563882e-04):2.987772e-04):1.192481e-04):3.737053e-04):9.538944e-05):1.458930e-04):3.288749e-03):4.716484e-02,(18:7.317156e-04,(((10:5.177975e-03,22:3.837663e-05):5.487692e-04,(((19:4.680239e-04,9:8.341998e-04):1.243187e-04,14:2.396579e-04):5.588377e-04,(7:4.133419e-03,29:1.341033e-03):4.296867e-04):2.535485e-04):2.368049e-05,15:1.584186e-03):3.992598e-03):4.269949e-02):4.970743e-02,((3:1.085784e-03,4:1.491104e-03):3.134539e-02,(2:7.617558e-03,5:9.210481e-03):1.868857e-02):7.583823e-02,6:1.047360e-01);
   tree gen.570000 = [&U] (((4:1.511485e-03,3:1.413802e-03):3.078327e-02,(2:8.284037e-03,5:9.489567e-03):1.920445e-02):7.780701e-02,(((((25:1.264330e-03,30:8.057062e-04):2.819250e-04,(24:3.143395e-04,13:2.403141e-04):3.930494e-05):1.091448e-04,((((16:7.421773e-04,(27:9.423262e-04,12:6.897145e-04):4.015864e-04):3.293139e-05,(28:4.970867e-04,11:1.601350e-04):5.399638e-05):3.074338e-04,31:1.035362e-03):1.265465e-05,(8:1.214127e-03,26:8.363134e-04):4.123675e-04):1.425535e-04):2.599164e-03,(((23:1.739283e-05,(20:6.567658e-05,17:6.249005e-04):2.686289e-04):3.259076e-04,21:1.458899e-03):3.990830e-03,(32:7.785706e-06,1:8.574128e-04):3.926550e-03):2.988079e-03):4.862932e-02,(18:7.092602e-04,(((7:3.317690e-03,29:2.516470e-03):1.068591e-04,((19:1.789933e-04,9:7.555719e-04):1.894875e-04,14:1.474250e-04):4.915883e-04):4.823457e-04,((22:1.776382e-04,10:4.877273e-03):4.511808e-04,15:1.200418e-03):7.075045e-06):3.727200e-03):4.586218e-02):5.335185e-02,6:1.016216e-01);
   tree gen.572500 = [&U] (((4:1.813367e-03,3:2.085476e-03):2.835891e-02,(2:8.945798e-03,5:9.201039e-03):1.908748e-02):7.733309e-02,((((13:2.865014e-04,(24:3.867611e-04,(25:1.327355e-03,30:1.296963e-03):5.529308e-04):2.717966e-05):1.544478e-04,((8:8.360469e-04,26:4.537415e-04):6.252928e-04,(((16:6.070996e-04,(27:1.277253e-03,12:2.531785e-04):1.969579e-04):1.688044e-04,(28:5.053672e-04,11:5.536408e-04):1.579523e-04):4.697383e-04,31:1.545679e-03):4.035859e-04):6.194221e-05):3.798549e-03,(((23:3.140612e-05,(20:3.332588e-04,17:4.637811e-04):2.106357e-04):5.005443e-04,21:1.147101e-03):3.868561e-03,(32:1.369371e-04,1:5.760693e-04):3.096821e-03):2.115341e-03):4.755368e-02,(18:8.617811e-04,(((7:2.889067e-03,29:2.179899e-03):2.489396e-04,((19:3.327144e-04,9:7.442921e-04):1.783945e-04,14:1.379482e-04):1.211653e-03):1.797984e-04,((22:1.396068e-04,10:4.847565e-03):1.241199e-03,15:1.947307e-03):9.958270e-05):3.641741e-03):4.715282e-02):4.493570e-02,6:1.010027e-01);
   tree gen.575000 = [&U] (((4:1.030921e-03,3:2.053437e-03):2.654834e-02,(5:9.444644e-03,2:7.877347e-03):2.193237e-02):7.911793e-02,((18:5.996260e-04,(((22:3.397392e-04,10:4.535789e-03):3.459052e-04,((14:2.686518e-04,(9:6.713795e-04,19:4.865800e-04):1.593415e-04):4.979239e-04,(7:3.204403e-03,29:2.286372e-03):2.538885e-04):2.456524e-04):1.743779e-04,15:1.095344e-03):4.038150e-03):4.565821e-02,(((21:1.434466e-03,(23:9.780119e-05,(17:5.716640e-04,20:1.247736e-04):1.516499e-04):2.004333e-04):5.049025e-03,(32:1.732045e-05,1:1.137905e-03):3.571858e-03):1.767050e-03,(((31:1.622888e-03,(26:3.758247e-04,8:1.567262e-03):3.626335e-04):8.993433e-06,(((12:5.868658e-04,27:2.081821e-03):3.256727e-04,16:1.540832e-03):1.953144e-04,(11:3.286748e-04,28:4.126942e-04):2.369442e-04):4.812796e-04):1.829053e-04,(((30:1.084200e-03,25:8.244694e-04):6.356334e-04,13:3.650286e-04):5.446419e-06,24:4.654054e-04):1.188472e-04):2.409333e-03):4.484109e-02):5.270982e-02,6:1.070126e-01);
   tree gen.577500 = [&U] (((4:8.002806e-04,3:1.928200e-03):2.793226e-02,(2:7.799352e-03,5:8.698985e-03):2.038505e-02):7.918774e-02,((((((8:9.606641e-04,26:3.348137e-04):3.287470e-04,31:1.740603e-03):7.196745e-05,((16:1.245177e-03,(27:1.671611e-03,12:4.772182e-04):2.495578e-05):1.321854e-04,(28:3.490804e-04,11:8.355017e-04):2.048085e-04):4.505669e-04):1.999792e-04,((25:1.456647e-03,30:7.872136e-04):7.610097e-04,(24:3.974623e-04,13:3.007322e-04):1.077144e-05):1.027782e-04):2.519299e-03,((21:1.393616e-03,(23:1.696816e-04,(20:1.754224e-04,17:5.779289e-04):5.147468e-05):3.477810e-04):4.028532e-03,(32:1.077923e-04,1:4.130751e-04):2.943107e-03):2.063311e-03):4.473306e-02,(18:5.231491e-04,((22:2.428715e-04,10:4.225094e-03):3.597434e-04,(((7:2.744981e-03,29:1.769781e-03):2.251111e-04,((19:3.868005e-04,9:9.542994e-04):1.841194e-04,14:6.293567e-05):5.025526e-04):4.803331e-04,15:1.584529e-03):3.305766e-05):4.194762e-03):4.406642e-02):4.929940e-02,6:9.965485e-02);
   tree gen.580000 = [&U] (((4:7.736650e-04,3:2.182172e-03):2.881358e-02,(2:7.532435e-03,5:8.229672e-03):2.101061e-02):8.153353e-02,(((((8:7.399130e-04,26:2.452652e-04):6.003940e-04,(((28:4.749061e-04,11:8.088464e-04):1.851864e-04,((27:1.359870e-03,12:4.585985e-04):7.501822e-05,16:1.061304e-03):1.229728e-04):3.588194e-04,31:1.321855e-03):4.411687e-05):5.730217e-05,(24:5.189016e-04,((25:2.365169e-03,30:8.559345e-04):6.314954e-04,13:3.575345e-04):1.397145e-04):2.528222e-04):3.229524e-03,((21:1.244882e-03,(23:1.423290e-05,(20:2.255876e-05,17:8.955715e-04):2.145227e-04):2.132126e-04):3.449203e-03,(32:8.570870e-05,1:8.129761e-04):3.298255e-03):2.188286e-03):4.859213e-02,(18:9.961263e-04,((((7:3.823217e-03,29:1.498718e-03):4.173799e-04,(14:3.261404e-04,(19:5.662810e-04,9:1.180876e-03):1.751366e-04):4.142384e-04):2.079097e-04,15:1.547227e-03):6.832231e-06,(22:4.299407e-04,10:5.067410e-03):5.499619e-04):2.948205e-03):4.541869e-02):5.081225e-02,6:1.061273e-01);
   tree gen.582500 = [&U] (((((1:6.070902e-04,32:4.051958e-05):3.225107e-03,((23:1.362961e-04,(17:1.078490e-03,20:3.815799e-05):6.779332e-05):5.033348e-04,21:1.305972e-03):3.740314e-03):1.816940e-03,((24:3.072241e-04,(13:2.815509e-04,(30:1.064272e-03,25:1.171562e-03):3.521403e-04):7.461630e-05):2.247450e-04,(((16:9.727833e-04,(28:6.924228e-04,11:5.475996e-04):1.294036e-04):3.988633e-05,(27:1.710265e-03,12:3.456697e-04):2.608703e-04):2.151184e-04,(31:1.024666e-03,(8:1.245506e-03,26:4.844870e-04):2.485003e-04):1.362691e-04):6.443480e-05):3.181148e-03):4.971172e-02,(18:5.581701e-04,((15:1.822850e-03,((14:3.721944e-05,(9:8.144450e-04,19:4.193939e-04):1.623863e-04):4.479288e-04,(7:3.469983e-03,29:2.208695e-03):4.282001e-04):3.460125e-04):1.342627e-04,(10:7.246813e-03,22:3.231389e-04):4.850810e-04):3.964252e-03):4.457567e-02):4.689892e-02,((3:1.876431e-03,4:1.268233e-03):2.711635e-02,(2:7.581010e-03,5:9.985606e-03):2.427392e-02):7.387279e-02,6:1.154159e-01);
   tree gen.585000 = [&U] (((4:8.617215e-04,3:1.831842e-03):2.839093e-02,(2:9.240287e-03,5:9.728721e-03):1.993982e-02):8.362459e-02,(((31:1.613984e-03,((8:9.217266e-04,26:6.916756e-04):5.619040e-04,(((28:2.145627e-04,11:4.276374e-04):2.389547e-04,(16:8.429351e-04,(27:1.712772e-03,12:5.102751e-04):1.778016e-04):4.810419e-05):2.940528e-04,(((25:7.497049e-04,30:1.772515e-03):1.847459e-04,13:4.665412e-04):2.179393e-04,24:2.486663e-04):3.129147e-04):5.951338e-05):1.551299e-04):3.160739e-03,((21:1.245481e-03,(23:1.061297e-04,(20:2.070616e-05,17:5.550608e-04):1.920638e-04):2.376420e-04):5.261457e-03,(32:4.304726e-05,1:6.527456e-04):4.624495e-03):1.996368e-03):5.027739e-02,(18:8.459301e-04,((22:2.438272e-04,10:5.255537e-03):9.922516e-04,(15:1.666802e-03,((7:3.156285e-03,29:2.068882e-03):4.239288e-04,(14:3.097172e-04,(19:4.551543e-04,9:9.734476e-04):3.359659e-04):3.337973e-04):2.826147e-04):1.473140e-04):3.166157e-03):4.659809e-02):4.854163e-02,6:1.117425e-01);
   tree gen.587500 = [&U] (((((1:4.014376e-04,32:3.285629e-05):3.486638e-03,(21:1.385617e-03,((17:7.103950e-04,20:1.462189e-04):8.923746e-05,23:5.906665e-05):3.793870e-04):4.804850e-03):3.077516e-03,(((13:6.204474e-04,24:3.838753e-04):2.890318e-05,(30:1.319902e-03,25:1.195098e-03):2.126465e-04):1.349907e-04,((31:1.259478e-03,(8:1.849341e-03,26:3.825440e-04):3.896387e-04):8.994055e-05,(((27:1.496770e-03,12:1.929340e-04):6.450390e-04,16:1.243428e-03):1.252706e-04,(28:4.829585e-04,11:5.486822e-04):1.252659e-04):3.432926e-04):4.650551e-04):3.541924e-03):4.856193e-02,(18:3.003246e-04,(((10:6.194872e-03,22:2.415166e-04):4.786930e-04,((14:2.018805e-04,(19:1.637570e-04,9:1.180317e-03):2.455631e-04):6.580067e-04,(7:3.018516e-03,29:1.388562e-03):3.632068e-04):2.855844e-04):1.087951e-04,15:1.478103e-03):4.380254e-03):4.496196e-02):5.116336e-02,((3:1.586777e-03,4:1.466915e-03):2.787740e-02,(2:8.475228e-03,5:8.793837e-03):1.917832e-02):8.260351e-02,6:9.874607e-02);
   tree gen.590000 = [&U] (((((1:1.060426e-03,32:7.486722e-06):3.730105e-03,(21:1.400471e-03,((17:5.970516e-04,20:7.060583e-06):7.394134e-05,23:3.135004e-05):1.386693e-04):3.776893e-03):2.148094e-03,(((13:4.129520e-04,(30:1.036688e-03,25:1.134203e-03):3.462665e-04):6.267524e-05,24:6.597521e-04):6.554363e-05,(((8:1.033777e-03,26:3.547082e-04):4.051847e-04,31:1.174523e-03):1.599762e-05,(((27:1.349358e-03,12:3.062373e-04):1.692626e-04,16:1.020172e-03):2.499791e-04,(28:3.139817e-04,11:6.016207e-04):1.824147e-04):2.814495e-04):1.781002e-04):2.598371e-03):4.778179e-02,(18:5.589412e-04,((10:6.498289e-03,22:1.263706e-04):4.375207e-04,(((14:2.977562e-05,(19:3.015083e-04,9:6.889570e-04):2.108981e-04):4.842177e-04,(7:2.970023e-03,29:2.008038e-03):2.240149e-04):5.095382e-04,15:1.305165e-03):2.085052e-05):2.861943e-03):4.403602e-02):5.265345e-02,((3:1.399157e-03,4:1.390983e-03):2.811774e-02,(2:8.641696e-03,5:9.220272e-03):2.118805e-02):8.127649e-02,6:1.034173e-01);
   tree gen.592500 = [&U] (((4:1.392141e-03,3:1.741549e-03):2.648226e-02,(5:1.018299e-02,2:7.602580e-03):1.879470e-02):8.392448e-02,((18:4.115273e-04,((15:1.493272e-03,((14:1.934682e-04,(9:1.031879e-03,19:4.543569e-04):2.614301e-05):4.511711e-04,(7:2.723677e-03,29:1.950594e-03):1.179802e-03):7.456215e-04):9.860916e-05,(22:1.940412e-05,10:6.609503e-03):5.918383e-04):3.009641e-03):4.709974e-02,(((23:7.327522e-06,((17:1.215668e-03,20:4.188714e-05):9.807679e-05,21:1.425974e-03):7.348199e-05):3.617127e-03,(32:1.836062e-04,1:8.960540e-04):4.391204e-03):2.235561e-03,((((11:4.144752e-04,28:5.910533e-04):2.253619e-04,(16:8.132516e-04,(12:2.325765e-04,27:1.751868e-03):2.200127e-04):3.764135e-05):3.163868e-04,(31:1.439736e-03,(26:5.643596e-04,8:1.378606e-03):4.160252e-04):7.405362e-05):3.409183e-04,((24:8.890639e-04,(30:1.369101e-03,25:8.111699e-04):1.460350e-04):7.014666e-05,13:4.649042e-04):8.822291e-05):1.814558e-03):4.587133e-02):4.605964e-02,6:9.633682e-02);
   tree gen.595000 = [&U] (((4:1.456672e-03,3:1.507092e-03):2.874763e-02,(2:8.298513e-03,5:1.025249e-02):1.856325e-02):7.675657e-02,(((((((28:5.594300e-04,11:3.518489e-04):4.103647e-04,(16:1.142732e-03,(12:2.451298e-04,27:1.899205e-03):6.681282e-04):3.686757e-04):6.277133e-04,31:1.181984e-03):1.868384e-05,(8:9.568508e-04,26:3.317037e-04):3.544583e-04):1.981308e-04,((25:1.156381e-03,30:1.639407e-03):2.747857e-04,(24:5.989721e-04,13:2.443074e-04):6.843559e-05):6.394227e-05):3.139723e-03,((21:1.529925e-03,((17:7.765911e-04,20:1.690434e-04):7.545201e-05,23:6.928451e-05):1.907797e-04):4.546758e-03,(32:2.357993e-05,1:8.487321e-04):4.249487e-03):3.227359e-03):5.211701e-02,(18:3.510273e-04,(((22:6.303731e-04,10:4.505556e-03):7.183347e-04,((29:2.824170e-03,7:2.234051e-03):3.591367e-04,((9:7.365286e-04,19:5.859451e-04):2.464051e-05,14:1.661742e-04):5.000464e-04):5.467059e-04):1.975201e-05,15:2.066908e-03):3.155274e-03):4.472435e-02):4.840265e-02,6:1.143315e-01);
   tree gen.597500 = [&U] (((((1:8.551341e-04,32:9.167457e-05):3.517830e-03,(21:1.300871e-03,((17:3.421791e-04,20:1.706492e-04):7.801492e-05,23:3.214008e-04):3.954621e-04):3.878946e-03):2.472291e-03,((24:6.132346e-04,((30:9.431735e-04,25:1.628989e-03):4.380235e-04,13:1.983061e-04):9.665183e-05):1.115531e-04,(((16:9.162055e-04,(27:1.431338e-03,12:7.651906e-05):1.433356e-04):1.874396e-04,(28:4.697375e-04,11:7.032335e-04):1.947232e-04):3.562741e-04,(31:1.577711e-03,(8:1.278092e-03,26:5.717203e-04):6.302253e-04):4.844845e-05):1.548302e-04):2.550396e-03):4.436335e-02,(18:9.488796e-04,(15:1.386915e-03,(((14:1.294219e-04,(19:6.752967e-04,9:8.710370e-04):8.701067e-05):4.865002e-04,(7:3.146995e-03,29:2.427207e-03):4.948057e-04):2.988177e-04,(10:4.951979e-03,22:3.514806e-04):6.790489e-04):1.246801e-04):3.875767e-03):4.742217e-02):4.839052e-02,((3:1.781149e-03,4:2.295566e-03):2.846658e-02,(2:9.571149e-03,5:8.968068e-03):2.159981e-02):7.543092e-02,6:1.068957e-01);
   tree gen.600000 = [&U] (((((1:5.380527e-04,32:1.204724e-05):4.643048e-03,(21:1.671088e-03,((17:6.744696e-04,20:1.645474e-04):1.034611e-04,23:2.500923e-05):4.589158e-04):4.744658e-03):2.217290e-03,((13:3.688312e-04,(24:4.260157e-04,(30:7.098079e-04,25:1.531467e-03):7.400737e-04):1.046867e-05):1.362110e-04,(((8:1.336202e-03,26:1.855129e-04):4.107728e-04,((28:8.231841e-04,11:4.568504e-04):1.535398e-04,((27:1.083231e-03,12:3.735149e-04):9.867210e-05,16:1.020639e-03):2.931524e-04):3.996153e-04):5.477383e-06,31:1.870821e-03):1.506019e-04):2.692469e-03):4.768330e-02,(18:2.613673e-04,(((10:5.331502e-03,22:2.650005e-04):3.362192e-04,((14:9.683296e-05,(19:8.556650e-04,9:1.266014e-03):1.585779e-04):4.076881e-04,(7:3.771859e-03,29:1.533492e-03):3.699918e-04):3.425991e-04):1.441107e-04,15:1.447090e-03):2.673741e-03):4.464963e-02):4.674091e-02,((3:9.963214e-04,4:1.372911e-03):2.899696e-02,(2:8.743818e-03,5:1.001517e-02):1.946834e-02):7.683633e-02,6:1.088874e-01);
   tree gen.602500 = [&U] (((4:1.260196e-03,3:1.351698e-03):2.676901e-02,(5:1.042354e-02,2:9.721967e-03):1.898300e-02):8.063742e-02,((18:7.692694e-04,((22:5.613065e-04,10:5.757954e-03):5.611231e-04,(15:1.359982e-03,(((19:8.161358e-04,9:7.533470e-04):3.397027e-05,14:2.009760e-04):5.292433e-04,(7:2.850334e-03,29:1.943477e-03):3.859559e-04):5.189494e-04):1.401576e-04):3.935624e-03):4.251263e-02,((((23:7.076548e-05,(17:9.066815e-04,20:4.599317e-05):9.093893e-05):3.162236e-04,21:1.489131e-03):4.681014e-03,(32:1.682403e-04,1:4.863656e-04):3.477406e-03):2.329023e-03,(((26:3.359958e-04,8:1.831865e-03):4.795180e-04,(31:1.254738e-03,((12:4.239773e-04,27:1.442710e-03):1.771387e-04,(16:1.026184e-03,(11:2.493598e-04,28:6.497527e-04):1.710528e-04):3.235037e-05):5.275991e-04):3.129081e-05):3.575494e-05,((24:7.549703e-04,13:3.001395e-04):2.401554e-05,(30:1.204881e-03,25:9.157825e-04):4.637662e-04):2.275321e-04):1.620835e-03):5.461589e-02):4.599572e-02,6:1.090552e-01);
   tree gen.605000 = [&U] (((((1:5.807309e-04,32:3.124585e-06):3.894215e-03,(21:1.274343e-03,((17:5.795539e-04,20:1.237286e-04):2.507851e-04,23:5.562059e-05):2.462218e-04):4.068971e-03):2.330598e-03,((((((27:1.612762e-03,12:1.997472e-04):4.481366e-04,16:5.814889e-04):6.822152e-05,(28:5.473672e-04,11:6.408442e-04):2.275352e-04):3.475181e-04,(8:1.285670e-03,26:2.337403e-04):4.999809e-04):5.124694e-05,31:1.686196e-03):2.688676e-04,(24:3.435843e-04,((30:9.464210e-04,25:7.707946e-04):4.055873e-04,13:3.085973e-04):6.692662e-05):2.172170e-04):3.428007e-03):4.553391e-02,(18:3.353121e-04,((((14:3.190881e-04,(9:1.184149e-03,19:4.613093e-04):9.895031e-05):4.076529e-04,(7:3.225805e-03,29:2.497633e-03):1.042797e-03):4.083750e-04,15:1.819969e-03):4.931284e-05,(10:5.400051e-03,22:1.055383e-04):2.875764e-04):2.983937e-03):4.593042e-02):5.065896e-02,((3:1.010564e-03,4:1.479474e-03):2.688348e-02,(2:7.761206e-03,5:1.051499e-02):2.072465e-02):7.722252e-02,6:1.054041e-01);
   tree gen.607500 = [&U] (((4:1.435981e-03,3:1.624688e-03):2.733715e-02,(5:9.572739e-03,2:7.648376e-03):1.927834e-02):8.149101e-02,((18:1.041071e-03,(((((19:6.677745e-04,9:9.283465e-04):6.152980e-05,14:2.224600e-04):4.962530e-04,(7:2.653625e-03,29:1.902825e-03):2.309023e-04):3.344616e-04,(22:4.935776e-04,10:5.994185e-03):5.729985e-04):8.583395e-05,15:1.348488e-03):3.758908e-03):4.130451e-02,(((21:1.095244e-03,((20:9.292707e-05,17:4.598093e-04):1.252929e-04,23:4.524086e-05):4.971790e-04):4.230473e-03,(32:1.088549e-05,1:4.662624e-04):2.708769e-03):2.854394e-03,(((26:5.608460e-04,8:1.333596e-03):3.645625e-04,(((11:5.415615e-04,28:5.908665e-04):2.656994e-04,((27:9.160446e-04,12:3.710457e-04):2.748509e-04,16:1.116653e-03):1.327802e-04):6.179255e-04,31:1.765605e-03):6.413337e-05):1.608893e-04,(13:4.725637e-04,(24:6.530075e-04,(30:1.055628e-03,25:9.913937e-04):9.080601e-05):8.808442e-06):2.280693e-04):1.759965e-03):5.133818e-02):4.767823e-02,6:1.047509e-01);
   tree gen.610000 = [&U] (((4:1.768684e-03,3:1.180237e-03):2.800152e-02,(5:1.089227e-02,2:7.834254e-03):1.891877e-02):8.347147e-02,((18:9.551732e-04,((22:1.683309e-04,10:4.913264e-03):4.016465e-04,(15:1.728384e-03,(((19:7.817667e-04,9:7.834692e-04):1.651229e-04,14:8.673075e-05):9.429777e-04,(7:3.023128e-03,29:1.949069e-03):1.436809e-04):3.405250e-04):6.987526e-05):3.325245e-03):4.045315e-02,(((21:1.138456e-03,((20:1.626922e-04,17:8.750581e-04):3.569109e-04,23:1.611446e-04):2.556523e-04):4.445477e-03,(32:5.768914e-05,1:3.714583e-04):2.847730e-03):2.695630e-03,((((11:3.494654e-04,28:6.381523e-04):2.838692e-04,((27:9.033640e-04,12:1.308183e-04):2.435999e-04,16:1.061684e-03):1.504412e-04):1.506411e-04,((26:1.237568e-04,8:1.551484e-03):4.877205e-04,31:1.098448e-03):6.383006e-05):1.937638e-04,((24:4.685156e-04,13:3.209514e-04):4.612963e-05,(30:9.607201e-04,25:9.469231e-04):3.525242e-04):5.467632e-05):2.511920e-03):5.258585e-02):4.844250e-02,6:1.072966e-01);
   tree gen.612500 = [&U] (((4:1.096467e-03,3:2.019826e-03):2.756610e-02,(5:9.173431e-03,2:8.527946e-03):2.031854e-02):8.217350e-02,((18:8.447888e-04,((((9:8.973078e-04,19:3.828905e-04):3.902213e-05,14:1.361882e-04):4.691535e-04,(7:2.976119e-03,29:2.380084e-03):5.699762e-04):4.395532e-04,(15:1.439264e-03,(22:5.871117e-04,10:6.190193e-03):2.947201e-04):8.560032e-05):3.781800e-03):4.468315e-02,(((21:1.334413e-03,(23:4.431807e-05,(17:7.848162e-04,20:2.154687e-04):3.577987e-04):3.695133e-04):4.412714e-03,(32:2.963204e-06,1:7.894936e-04):3.218376e-03):1.942960e-03,(((((11:6.971876e-04,28:2.658172e-04):5.595900e-05,((27:1.138050e-03,12:5.544107e-04):2.562201e-04,16:8.347165e-04):2.221102e-04):8.700456e-04,31:1.425092e-03):2.454740e-05,(26:2.518119e-04,8:1.430120e-03):4.890565e-04):1.770099e-04,(((30:1.481227e-03,25:1.500573e-03):1.265222e-04,13:1.724898e-04):5.690395e-05,24:6.761364e-04):3.665619e-05):4.355600e-03):4.669542e-02):4.075432e-02,6:1.030837e-01);
   tree gen.615000 = [&U] (((4:1.296472e-03,3:1.540488e-03):2.938054e-02,(2:8.832149e-03,5:9.169289e-03):2.037979e-02):7.758020e-02,(((((24:6.524231e-04,13:6.162571e-04):2.362328e-05,(25:7.090840e-04,30:1.335914e-03):4.766022e-04):1.269052e-04,(((8:1.520817e-03,26:2.908004e-04):6.576152e-04,((28:2.443233e-04,11:5.735598e-04):2.288285e-04,((12:4.502133e-04,27:2.213315e-03):5.555060e-04,16:9.412706e-04):3.216759e-04):4.757957e-04):6.090119e-06,31:1.576363e-03):4.359931e-05):3.160642e-03,((21:1.451552e-03,((17:6.907312e-04,20:2.072012e-04):8.566716e-05,23:1.663184e-05):4.164629e-04):4.017814e-03,(32:2.470098e-04,1:5.353379e-04):3.837736e-03):2.205775e-03):5.019081e-02,(18:6.680246e-04,(((29:2.162893e-03,7:2.628967e-03):4.061982e-04,(14:2.680907e-04,(9:1.136250e-03,19:4.480389e-04):1.327396e-04):9.923407e-04):2.549363e-04,((22:2.337491e-04,10:6.394866e-03):5.318743e-04,15:9.033681e-04):1.799363e-05):3.484726e-03):4.200223e-02):4.619737e-02,6:1.074585e-01);
   tree gen.617500 = [&U] (((4:1.421535e-03,3:1.596134e-03):3.044184e-02,(2:9.151190e-03,5:9.500508e-03):2.277840e-02):7.637342e-02,(((((13:2.703183e-04,24:6.758144e-04):2.707466e-05,(25:1.134227e-03,30:1.550556e-03):5.195013e-04):2.647092e-05,((31:1.519000e-03,(8:1.025083e-03,26:2.199151e-04):5.599674e-04):1.250480e-05,(((12:5.446707e-04,27:1.352385e-03):1.468051e-04,16:8.170503e-04):2.916802e-05,(28:2.994054e-04,11:3.085563e-04):1.531117e-04):3.935461e-04):2.669024e-04):1.926276e-03,((21:1.503986e-03,((17:8.144233e-04,20:2.208945e-04):5.031606e-04,23:5.831097e-05):8.354235e-05):4.724864e-03,(32:1.012114e-04,1:5.546757e-04):4.178679e-03):2.425912e-03):5.200383e-02,(18:9.091475e-04,((22:3.081982e-04,10:5.261441e-03):5.389242e-04,(15:1.483961e-03,((29:2.183646e-03,7:2.350005e-03):3.078329e-04,(14:4.094758e-05,(9:8.023285e-04,19:4.633776e-04):1.302230e-04):5.190653e-04):2.746706e-04):1.385624e-04):2.647754e-03):4.585943e-02):4.786614e-02,6:1.161292e-01);
   tree gen.620000 = [&U] (((4:1.366825e-03,3:1.277958e-03):3.020336e-02,(2:9.766003e-03,5:9.489083e-03):1.800841e-02):7.343409e-02,((((24:2.643262e-04,(13:4.195619e-04,(25:1.224386e-03,30:1.265194e-03):9.813189e-05):2.683322e-04):9.529303e-05,((((12:2.927709e-04,27:1.121348e-03):2.309746e-04,16:8.092709e-04):6.418291e-05,(28:4.211252e-04,11:2.895809e-04):1.101838e-04):2.821909e-04,(31:1.596886e-03,(8:1.291545e-03,26:1.899460e-04):5.369888e-04):1.295313e-05):1.648735e-04):2.933631e-03,((((17:5.785660e-04,20:6.440886e-05):3.726032e-04,23:4.014121e-05):2.906446e-04,21:1.771098e-03):3.708688e-03,(32:1.059165e-04,1:8.894563e-04):3.157863e-03):1.935178e-03):5.406408e-02,(18:3.334460e-04,((((29:1.845812e-03,7:3.031984e-03):1.968471e-04,(14:2.030531e-04,(9:1.196569e-03,19:4.901048e-04):3.922524e-05):5.303543e-04):7.318250e-04,(22:6.059943e-04,10:6.451433e-03):3.195276e-04):6.369136e-06,15:1.497721e-03):3.978285e-03):4.164771e-02):5.015328e-02,6:1.116598e-01);
   tree gen.622500 = [&U] (((4:1.338738e-03,3:1.304452e-03):2.902628e-02,(5:8.993123e-03,2:8.412548e-03):1.850153e-02):8.447222e-02,((18:2.079035e-04,((((9:8.672176e-04,19:6.382876e-04):1.240508e-04,14:1.743135e-04):5.922038e-04,(7:2.488000e-03,29:1.444513e-03):2.106055e-04):5.859789e-04,(15:1.037448e-03,(22:2.403935e-04,10:5.036421e-03):6.735166e-04):1.522235e-04):4.036921e-03):4.529633e-02,(((23:3.974291e-05,((20:1.091028e-04,17:5.992977e-04):3.783932e-04,21:1.952336e-03):1.563837e-04):4.061557e-03,(32:3.504263e-04,1:4.800680e-04):3.685300e-03):2.779042e-03,(31:1.621163e-03,(((13:4.302873e-04,(24:5.464909e-04,(30:6.277703e-04,25:1.087729e-03):3.688552e-04):2.539658e-05):1.583848e-04,(26:3.213223e-04,8:1.037587e-03):4.005310e-04):3.672652e-05,((11:3.169422e-04,28:4.501683e-04):2.505034e-04,((12:5.005729e-04,27:1.822277e-03):6.827192e-05,16:6.619233e-04):2.304225e-04):4.724513e-04):2.184763e-04):2.911710e-03):4.684651e-02):4.903365e-02,6:1.022845e-01);
   tree gen.625000 = [&U] (((4:1.513815e-03,3:1.329508e-03):2.498472e-02,(2:9.388680e-03,5:1.065479e-02):2.262937e-02):8.569337e-02,(((((25:6.620584e-04,30:9.247971e-04):2.542072e-04,(24:8.324948e-04,13:2.944304e-04):3.466484e-05):8.994711e-05,(31:1.351976e-03,(((16:1.063987e-03,(27:1.227913e-03,12:8.072070e-05):3.955784e-04):1.730680e-04,(28:2.856551e-04,11:5.686997e-04):2.166129e-04):8.099987e-04,(8:1.075299e-03,26:2.497693e-04):2.760631e-04):1.534302e-05):9.514102e-05):2.940497e-03,((21:1.187644e-03,(23:1.352637e-05,(17:8.826904e-04,20:8.091781e-06):1.922033e-04):2.690904e-04):3.418926e-03,(32:6.810942e-05,1:6.693118e-04):4.784927e-03):2.407051e-03):4.310021e-02,(18:7.884039e-04,(((22:1.880889e-04,10:4.483531e-03):5.825038e-04,15:1.594119e-03):2.095836e-05,((29:1.557196e-03,7:3.168960e-03):3.442013e-04,(14:3.048759e-04,(9:8.884866e-04,19:5.542907e-04):2.161083e-04):6.670719e-04):3.069269e-04):2.568153e-03):4.128683e-02):5.045750e-02,6:1.005633e-01);
   tree gen.627500 = [&U] (((4:1.339372e-03,3:1.810925e-03):2.485835e-02,(5:1.104225e-02,2:8.366924e-03):2.004917e-02):7.805714e-02,((18:3.840882e-04,((22:1.383244e-04,10:4.256765e-03):4.282736e-04,((((9:9.517126e-04,19:5.591179e-04):4.827539e-05,14:3.659416e-04):9.011167e-04,(7:3.456002e-03,29:1.631468e-03):2.334801e-04):5.012551e-04,15:1.749390e-03):2.202846e-04):3.500867e-03):4.685984e-02,(((21:1.508415e-03,((20:9.376897e-05,17:1.026617e-03):1.244605e-04,23:3.235405e-06):4.744410e-04):4.499816e-03,(32:1.196009e-04,1:1.331998e-03):3.740841e-03):2.561588e-03,(((26:4.098848e-04,8:1.324455e-03):5.370396e-04,(((11:6.751593e-04,28:4.169988e-04):1.356047e-04,(16:7.320038e-04,(27:1.308204e-03,12:4.246247e-04):3.381483e-04):6.533173e-05):3.829264e-04,31:2.250357e-03):1.295213e-04):1.374032e-04,((30:7.888190e-04,25:1.222430e-03):4.642636e-04,(13:3.383179e-04,24:4.405369e-04):2.521578e-05):6.831996e-05):2.337561e-03):4.932372e-02):5.576999e-02,6:9.980042e-02);
   tree gen.630000 = [&U] (((4:1.396501e-03,3:1.107021e-03):2.591866e-02,(5:1.151324e-02,2:8.089423e-03):2.090435e-02):8.138657e-02,((18:5.016266e-04,((22:2.396965e-04,10:5.390401e-03):4.597935e-04,(15:1.171446e-03,(((9:8.243792e-04,19:3.979100e-04):1.783452e-04,14:1.058334e-04):7.701611e-04,(7:3.107301e-03,29:2.348553e-03):4.348676e-04):2.626919e-04):1.253849e-04):3.715218e-03):4.198849e-02,(((21:1.939044e-03,((17:4.958154e-04,20:7.115994e-06):6.890243e-05,23:8.762435e-05):1.342134e-04):3.834440e-03,(32:1.561124e-04,1:4.897617e-04):3.634995e-03):2.647434e-03,(((26:3.244396e-04,8:1.217767e-03):5.615087e-04,(31:1.847836e-03,((11:1.495617e-04,28:4.472771e-04):2.279549e-04,(16:1.393747e-03,(27:1.353607e-03,12:5.764866e-05):3.002965e-04):8.214907e-05):4.266388e-04):8.421339e-05):8.482954e-05,(13:4.711310e-04,((30:1.116821e-03,25:1.489559e-03):3.602000e-04,24:8.002076e-04):1.337114e-04):1.607470e-04):2.292387e-03):5.392207e-02):4.679462e-02,6:1.072788e-01);
   tree gen.632500 = [&U] (((((1:4.294264e-04,32:1.554822e-05):3.359837e-03,(21:1.187013e-03,((17:6.237880e-04,20:3.031343e-04):1.153247e-04,23:3.280932e-05):5.669343e-04):3.490818e-03):3.064529e-03,(((31:1.721939e-03,((16:8.732721e-04,(27:2.158461e-03,12:3.751976e-04):3.191809e-05):3.741177e-04,(28:6.292378e-04,11:5.915452e-04):1.407280e-04):3.833827e-04):1.268944e-04,(8:1.246666e-03,26:4.560900e-04):7.442981e-04):4.652653e-05,((30:7.979160e-04,25:1.194252e-03):4.670364e-04,(24:6.257772e-04,13:3.680885e-04):1.165378e-04):1.227536e-04):2.802560e-03):4.709269e-02,(18:9.084984e-04,(((10:5.224456e-03,22:2.601050e-04):6.729908e-04,15:1.176053e-03):1.567757e-05,(((9:8.571363e-04,19:3.695431e-04):2.440987e-05,14:2.156448e-04):6.084696e-04,(7:2.878714e-03,29:1.754002e-03):6.111234e-04):4.152847e-04):2.815468e-03):4.593116e-02):5.136343e-02,((3:1.596351e-03,4:2.119314e-03):2.759783e-02,(2:6.954749e-03,5:1.039013e-02):1.729169e-02):8.300503e-02,6:1.124774e-01);
   tree gen.635000 = [&U] (((((1:5.457103e-04,32:1.165212e-05):4.073833e-03,(21:1.403610e-03,((17:6.013122e-04,20:6.483881e-05):4.038779e-04,23:9.626322e-06):1.163850e-04):3.436469e-03):1.718247e-03,((31:1.698235e-03,(((16:9.265053e-04,(27:1.905681e-03,12:5.707614e-04):2.218482e-04):2.167765e-04,(28:5.074186e-04,11:3.970477e-04):1.003769e-04):3.456987e-04,(8:7.276859e-04,26:7.188952e-05):5.644787e-04):8.808186e-05):4.846912e-05,(((30:9.952780e-04,25:7.593010e-04):2.942842e-04,24:6.277919e-04):2.082895e-05,13:1.481892e-04):3.978191e-04):2.793758e-03):4.675477e-02,(18:6.812559e-04,(15:1.380465e-03,((10:5.284897e-03,22:2.309781e-04):5.574946e-04,(((9:9.601666e-04,19:6.810438e-04):1.921960e-04,14:1.016291e-04):5.992754e-04,(7:3.247547e-03,29:2.382582e-03):4.721563e-04):2.494748e-04):2.200671e-05):3.640645e-03):4.410098e-02):5.609937e-02,((3:1.248125e-03,4:1.690300e-03):3.034112e-02,(2:9.252418e-03,5:1.217395e-02):1.817813e-02):8.240941e-02,6:1.116703e-01);
   tree gen.637500 = [&U] (((4:1.559831e-03,3:9.439538e-04):2.639089e-02,(2:8.832264e-03,5:9.963288e-03):1.999105e-02):7.987175e-02,((((((16:1.338212e-03,(27:2.260875e-03,12:6.048498e-04):1.655051e-04):4.908103e-05,(28:4.397187e-04,11:5.473081e-04):1.107478e-04):6.666927e-04,((8:8.291316e-04,26:4.065633e-04):5.092609e-04,31:1.167009e-03):8.734913e-05):5.657784e-05,(((25:8.638062e-04,30:5.644373e-04):3.111670e-04,13:4.482854e-04):1.303111e-04,24:2.747429e-04):4.868477e-05):2.286932e-03,((21:1.585142e-03,((17:4.039588e-04,20:8.254724e-05):1.170354e-04,23:5.296958e-05):2.523905e-04):4.265240e-03,(32:5.684045e-06,1:4.850711e-04):4.074382e-03):3.200747e-03):4.797271e-02,(18:1.084642e-03,(((29:2.280208e-03,7:3.224461e-03):5.260301e-04,((19:5.052849e-04,9:7.205541e-04):2.058229e-04,14:2.441928e-04):8.429800e-04):5.505296e-04,((22:4.527441e-04,10:5.003454e-03):5.131112e-04,15:1.288043e-03):1.403381e-05):2.932043e-03):4.625297e-02):5.148914e-02,6:1.011229e-01);
   tree gen.640000 = [&U] (((((1:6.745858e-04,32:2.401801e-05):3.782354e-03,(21:1.023059e-03,((17:1.067264e-03,20:5.364944e-05):1.680458e-04,23:1.061705e-05):5.552373e-04):3.608764e-03):2.593794e-03,((((30:6.553102e-04,25:7.802575e-04):1.533267e-04,13:3.659411e-04):4.679987e-05,24:6.304646e-04):7.001430e-05,((8:1.411228e-03,26:1.552747e-04):6.132870e-04,(((16:6.883775e-04,(27:1.572995e-03,12:6.646360e-05):3.451376e-04):5.745308e-05,(28:8.241749e-04,11:3.868896e-04):2.411045e-04):3.651969e-04,31:1.337868e-03):1.409403e-04):1.100398e-04):1.471908e-03):4.863699e-02,(18:3.055441e-04,((((19:5.886224e-04,9:1.255531e-03):2.777773e-04,14:3.575950e-04):5.482423e-04,(7:2.837790e-03,29:1.436424e-03):2.792230e-04):2.269386e-04,((10:5.020183e-03,22:3.916468e-04):4.422391e-04,15:1.369082e-03):2.877465e-04):3.102283e-03):4.066905e-02):5.274718e-02,((3:2.799415e-03,4:7.625500e-04):2.811829e-02,(2:8.100225e-03,5:8.526215e-03):1.671262e-02):7.907849e-02,6:1.038355e-01);
   tree gen.642500 = [&U] (((4:8.831585e-04,3:1.511031e-03):2.606806e-02,(5:9.451539e-03,2:8.166857e-03):1.992134e-02):7.316027e-02,((18:9.676758e-04,((((9:9.451591e-04,19:8.189812e-04):2.507348e-04,14:1.978833e-04):4.754845e-04,(7:2.899693e-03,29:1.690299e-03):4.905548e-04):1.725109e-04,(15:2.331300e-03,(22:3.142709e-04,10:5.104344e-03):7.459861e-04):3.523060e-06):2.983543e-03):4.576555e-02,(((((17:9.674999e-04,20:5.177244e-05):2.445877e-04,23:8.346250e-05):4.001047e-04,21:1.221971e-03):4.114145e-03,(32:2.212031e-04,1:4.848303e-04):3.657860e-03):2.591427e-03,(((((27:1.357412e-03,12:4.550635e-04):4.324598e-04,16:1.301098e-03):3.163627e-05,(11:3.354580e-04,28:4.771663e-04):5.828352e-05):3.408559e-04,((26:3.394604e-04,8:1.720802e-03):5.264044e-04,31:2.110271e-03):3.351462e-04):5.522851e-05,(24:2.703302e-04,((30:6.748740e-04,25:8.886576e-04):5.103892e-04,13:5.734979e-05):3.488264e-05):2.453734e-04):3.597118e-03):4.614346e-02):4.591944e-02,6:1.106534e-01);
   tree gen.645000 = [&U] (((4:1.507131e-03,3:1.280041e-03):2.890960e-02,(2:8.023396e-03,5:1.033566e-02):2.150993e-02):7.818424e-02,(((((24:4.383497e-04,13:2.789131e-04):1.440778e-07,(25:1.207206e-03,30:7.719092e-04):3.575828e-04):2.242967e-04,((((16:9.812243e-04,(27:1.703511e-03,12:3.841499e-04):1.072449e-04):1.152171e-04,(28:5.858845e-04,11:3.715438e-04):2.419396e-04):3.611747e-04,(8:8.253324e-04,26:2.218462e-04):7.805490e-04):1.283936e-04,31:1.207244e-03):1.931735e-04):3.168352e-03,((((17:1.006406e-03,20:4.165543e-05):3.259637e-04,23:2.498863e-05):1.151982e-04,21:1.019436e-03):3.966230e-03,(32:3.343414e-05,1:4.979761e-04):3.876479e-03):2.074574e-03):4.498417e-02,(18:9.109245e-04,((15:1.541443e-03,((29:1.995738e-03,7:3.085339e-03):4.129027e-04,((19:2.991415e-04,9:9.839852e-04):6.099637e-05,14:1.807310e-04):7.534749e-04):6.323182e-04):6.454341e-05,(22:2.091411e-04,10:4.918096e-03):6.830523e-04):3.879648e-03):4.250563e-02):5.198866e-02,6:1.027632e-01);
   tree gen.647500 = [&U] (((4:1.128766e-03,3:1.131057e-03):2.599701e-02,(5:9.161337e-03,2:9.224772e-03):2.024838e-02):7.602354e-02,((18:5.827629e-04,((15:1.393110e-03,(((19:6.823449e-04,14:1.170844e-04):7.782864e-05,9:9.148185e-04):5.083885e-04,(7:3.145380e-03,29:2.405249e-03):4.070099e-04):3.423720e-04):1.978954e-05,(22:1.354441e-04,10:5.081041e-03):4.625490e-04):3.049335e-03):4.481045e-02,(((((17:6.066205e-04,20:1.712989e-04):2.835276e-04,23:9.273055e-05):2.986755e-04,21:1.569298e-03):3.610745e-03,(32:1.236926e-05,1:8.106165e-04):4.117446e-03):1.637727e-03,(((26:2.507976e-04,8:1.704975e-03):3.680440e-04,((((27:1.718803e-03,12:1.972288e-04):5.647994e-05,16:9.318663e-04):9.445755e-05,(11:3.817191e-04,28:4.792677e-04):3.445190e-04):2.514424e-04,31:1.861128e-03):1.319085e-04):7.858152e-05,(13:3.280177e-04,((30:1.161430e-03,25:1.297820e-03):4.032780e-04,24:4.120579e-04):4.195358e-05):1.000456e-04):2.986599e-03):4.888820e-02):5.429787e-02,6:1.081514e-01);
   tree gen.650000 = [&U] (((((1:6.501718e-04,32:1.814718e-05):4.274897e-03,(21:1.465622e-03,((17:6.152406e-04,20:3.462308e-05):2.221403e-04,23:1.150917e-04):3.948746e-04):2.689021e-03):2.876886e-03,((((8:1.279291e-03,26:5.013112e-04):4.995250e-04,31:1.294214e-03):5.426009e-05,(((27:1.579255e-03,12:2.147940e-04):3.171252e-04,16:8.016053e-04):4.264813e-04,(28:2.890250e-04,11:3.592027e-04):1.701324e-04):8.313558e-04):8.976422e-05,((13:2.822492e-04,(30:2.017042e-03,25:1.222561e-03):2.645992e-04):1.239130e-04,24:2.754849e-04):3.044926e-04):3.075991e-03):4.303680e-02,(18:9.224177e-04,((15:1.582045e-03,(10:5.356117e-03,22:5.564111e-04):2.236804e-04):5.340511e-05,(((19:6.341541e-04,9:8.048847e-04):3.106977e-04,14:7.188016e-04):9.032179e-04,(7:3.109392e-03,29:2.139079e-03):6.133087e-04):6.012132e-04):3.301581e-03):4.155483e-02):4.927534e-02,((3:1.349484e-03,4:1.893021e-03):2.731881e-02,(2:9.381327e-03,5:8.977128e-03):2.361430e-02):7.759418e-02,6:1.090654e-01);
   tree gen.652500 = [&U] (((4:1.497612e-03,3:1.644241e-03):2.653219e-02,(2:8.497115e-03,5:9.371313e-03):2.140576e-02):8.564528e-02,(((((((27:2.124860e-03,12:2.608987e-04):2.987873e-04,16:9.286373e-04):2.620876e-04,(28:4.179879e-04,11:4.344005e-04):9.106766e-05):3.470676e-04,(31:1.321586e-03,(8:1.181292e-03,26:2.131604e-04):6.326375e-04):2.724083e-05):1.248458e-04,((24:5.299628e-04,13:2.069270e-04):1.039024e-04,(25:2.538357e-03,30:7.965857e-04):3.320573e-04):6.650570e-05):2.806783e-03,((((17:7.671911e-04,20:3.901622e-06):2.082038e-04,23:1.735271e-04):4.402300e-04,21:1.589083e-03):4.175177e-03,(32:1.270277e-04,1:1.030536e-03):4.043115e-03):2.427202e-03):4.632972e-02,(18:4.041281e-04,((22:2.824107e-04,10:4.448349e-03):9.955553e-04,(15:2.097139e-03,((29:2.758333e-03,7:3.132538e-03):2.938135e-04,((19:4.822012e-04,9:8.074219e-04):1.300685e-04,14:2.866227e-04):7.609852e-04):2.480009e-04):4.362226e-05):3.626948e-03):4.514593e-02):5.031713e-02,6:1.051484e-01);
   tree gen.655000 = [&U] (((4:1.765570e-03,3:1.884390e-03):2.622800e-02,(5:8.998818e-03,2:7.762945e-03):2.099824e-02):7.417190e-02,((18:5.579186e-04,(15:1.485571e-03,((22:5.709638e-04,10:5.729699e-03):3.212486e-04,(((9:1.007810e-03,19:2.887257e-04):1.055209e-04,14:2.385245e-04):6.213665e-04,(7:2.830198e-03,29:1.479698e-03):3.543277e-05):1.966349e-04):7.754175e-06):4.086900e-03):5.153245e-02,(((((20:2.347202e-05,17:9.053499e-04):9.267253e-05,21:1.288582e-03):2.797001e-04,23:5.287941e-05):4.367686e-03,(32:1.416937e-06,1:1.028527e-03):4.075845e-03):3.372158e-03,(((31:1.502619e-03,(26:1.651743e-04,8:1.279259e-03):3.704765e-04):2.591985e-06,((11:4.010960e-04,28:3.644431e-04):3.439892e-04,((27:1.847467e-03,12:4.356579e-04):1.200985e-04,16:1.057981e-03):8.848699e-05):2.216774e-04):2.896978e-04,(((30:9.060475e-04,25:1.156084e-03):8.580342e-04,24:5.579130e-04):1.903953e-05,13:4.182450e-04):3.817674e-04):2.962083e-03):4.137976e-02):5.152350e-02,6:1.026253e-01);
   tree gen.657500 = [&U] (((4:1.046984e-03,3:1.662787e-03):2.650384e-02,(2:9.227440e-03,5:1.090181e-02):2.346179e-02):7.937621e-02,((((24:6.313965e-04,(13:1.705257e-04,(25:1.309132e-03,30:1.185731e-03):2.359735e-04):5.780646e-06):1.586802e-04,(31:1.039626e-03,((((27:1.854908e-03,12:1.817232e-04):2.567061e-04,16:1.181675e-03):1.121174e-04,(28:4.462556e-04,11:5.227087e-04):2.370677e-04):4.486492e-04,(8:1.399387e-03,26:4.425580e-04):3.036402e-04):7.836219e-05):4.478535e-05):3.634932e-03,((((17:3.839549e-04,20:1.350842e-04):4.685326e-04,23:7.464197e-05):1.866657e-04,21:1.602755e-03):5.241080e-03,(32:1.626063e-05,1:6.633030e-04):3.427068e-03):2.861606e-03):4.373348e-02,(18:8.739210e-04,(((22:1.344485e-04,10:5.978527e-03):4.299624e-04,((29:1.410966e-03,7:2.583091e-03):3.311964e-04,((19:5.390180e-04,9:7.900772e-04):4.387030e-05,14:7.027499e-05):5.240197e-04):4.454604e-04):1.042748e-05,15:1.267049e-03):4.052576e-03):4.874155e-02):5.599071e-02,6:1.053887e-01);
   tree gen.660000 = [&U] (((4:1.474108e-03,3:2.059020e-03):2.756071e-02,(5:1.106119e-02,2:7.876284e-03):1.862956e-02):7.949796e-02,((18:9.404866e-04,(15:1.190053e-03,((22:3.373784e-04,10:5.262539e-03):2.143432e-04,(((9:8.599164e-04,19:6.678693e-04):7.656799e-05,14:1.034037e-04):8.227387e-04,(7:3.408611e-03,29:1.528625e-03):3.031314e-04):4.635824e-04):1.282007e-06):3.706520e-03):4.623126e-02,(((((20:4.672471e-05,17:5.776642e-04):3.341438e-04,23:3.397664e-05):2.921564e-04,21:1.065494e-03):4.145693e-03,(32:5.635404e-06,1:4.184318e-04):3.729145e-03):2.370336e-03,((((((27:1.731375e-03,12:2.613884e-04):2.187026e-04,16:1.062144e-03):1.718555e-04,(11:5.038804e-04,28:6.568473e-04):2.099663e-04):2.985090e-04,31:1.606172e-03):3.800351e-05,(26:2.520480e-04,8:1.321946e-03):4.271870e-04):5.111834e-05,((30:8.569052e-04,25:9.737787e-04):6.760046e-04,(24:5.847748e-04,13:3.676712e-04):2.075475e-05):5.814907e-05):3.363588e-03):4.875808e-02):5.179894e-02,6:1.084710e-01);
   tree gen.662500 = [&U] (((((1:3.772833e-04,32:1.935633e-05):3.782394e-03,(21:1.059525e-03,((17:6.342944e-04,20:1.650286e-05):6.373915e-05,23:4.721394e-05):5.344627e-04):3.858226e-03):1.702951e-03,(((31:1.741851e-03,((16:1.031138e-03,(27:1.136337e-03,12:2.725489e-04):3.071783e-05):4.278452e-04,(28:7.650115e-04,11:6.348194e-04):3.039015e-04):4.267288e-04):2.990123e-05,(8:1.065631e-03,26:2.816827e-04):3.152184e-04):8.998009e-05,((25:8.897249e-04,30:1.245075e-03):4.820975e-04,(13:2.345191e-04,24:3.694362e-04):4.821264e-05):1.286185e-04):3.681828e-03):4.285149e-02,(18:5.731289e-04,((((9:1.138293e-03,19:5.787021e-04):1.263935e-04,14:2.460782e-04):9.756642e-04,(7:2.932361e-03,29:1.413847e-03):2.847879e-04):3.669372e-04,((10:4.652556e-03,22:4.718462e-04):3.426931e-04,15:1.554316e-03):6.704333e-05):4.506344e-03):4.734334e-02):5.301987e-02,((3:1.311436e-03,4:2.023046e-03):2.788236e-02,(2:8.836385e-03,5:1.068090e-02):2.078008e-02):8.477168e-02,6:9.608010e-02);
   tree gen.665000 = [&U] (((4:1.462444e-03,3:1.396632e-03):2.671508e-02,(2:8.420318e-03,5:9.594501e-03):2.215613e-02):7.848689e-02,(((((24:6.038313e-04,(25:8.580263e-04,30:1.205165e-03):2.227883e-04):1.277933e-04,13:3.786954e-04):5.713894e-04,((31:2.196856e-03,((16:7.586237e-04,(27:1.387305e-03,12:3.761611e-04):2.168099e-04):1.366345e-04,(28:5.903857e-04,11:5.227910e-04):1.048164e-04):4.322157e-04):5.626489e-05,(8:1.265067e-03,26:3.553303e-04):3.786279e-04):2.729910e-04):3.262194e-03,((((17:6.677989e-04,20:1.401540e-05):1.324902e-04,23:3.538813e-05):2.301703e-04,21:1.827487e-03):5.290716e-03,(32:5.243193e-05,1:6.058073e-04):3.827336e-03):2.304984e-03):4.708415e-02,(18:6.917443e-04,(((22:1.207749e-04,10:4.775157e-03):5.691062e-04,((29:2.383343e-03,7:3.233897e-03):9.616315e-04,((19:5.461199e-04,9:1.110752e-03):2.522708e-04,14:7.614027e-05):6.758260e-04):3.703041e-04):7.089396e-05,15:1.290922e-03):3.417969e-03):4.382435e-02):4.938606e-02,6:1.052320e-01);
   tree gen.667500 = [&U] (((((1:5.343122e-04,32:8.340298e-05):3.099496e-03,(21:1.652162e-03,((17:9.164970e-04,20:1.858355e-04):1.034154e-04,23:9.007422e-05):4.588049e-04):3.955339e-03):2.634078e-03,((((28:4.821527e-04,11:6.069020e-04):1.531550e-04,(16:1.007653e-03,(27:1.560861e-03,12:4.319378e-04):3.504866e-04):7.081383e-05):2.568928e-04,((8:1.405453e-03,26:3.512528e-04):4.991251e-04,31:1.372090e-03):1.105706e-05):8.965548e-05,((24:6.602212e-04,(25:9.010265e-04,30:1.227652e-03):1.809012e-04):1.215833e-04,13:3.021832e-04):1.583120e-04):2.290262e-03):4.699782e-02,(18:6.476226e-04,(15:1.454094e-03,((((9:9.717087e-04,19:5.057301e-04):8.197640e-05,14:3.071261e-04):4.448071e-04,(7:3.556631e-03,29:2.405896e-03):2.722318e-04):2.157130e-04,(10:6.179964e-03,22:1.424894e-04):2.987384e-04):2.801917e-05):3.401187e-03):4.937922e-02):5.195544e-02,((3:1.411890e-03,4:1.313495e-03):2.836353e-02,(2:7.966413e-03,5:1.011683e-02):1.924648e-02):9.100902e-02,6:1.023385e-01);
   tree gen.670000 = [&U] (((4:1.388390e-03,3:1.348625e-03):2.504505e-02,(5:9.451234e-03,2:7.991993e-03):2.158654e-02):7.969316e-02,((18:6.694142e-04,(15:1.477636e-03,((((14:4.234998e-04,(19:4.483391e-04,9:1.202132e-03):1.441057e-04):5.566278e-04,7:3.664713e-03):1.262456e-04,29:2.046694e-03):5.191064e-04,(22:7.045577e-05,10:3.623810e-03):6.607360e-04):1.414180e-04):4.049661e-03):4.793783e-02,(((21:1.407391e-03,((20:2.847894e-07,17:9.042014e-04):3.586606e-04,23:6.870857e-05):2.999698e-04):4.028948e-03,(32:2.987988e-06,1:5.245457e-04):4.380715e-03):2.354661e-03,((((26:2.947917e-04,8:1.594424e-03):5.926618e-04,31:1.850080e-03):1.234080e-05,((11:5.823426e-04,28:6.095872e-04):1.276976e-04,(16:4.403585e-04,(27:2.187059e-03,12:5.359158e-04):2.859471e-04):1.802315e-04):3.839242e-04):1.253170e-04,(13:3.535972e-04,((30:1.178147e-03,25:1.342684e-03):1.937004e-04,24:6.034522e-04):3.416584e-05):8.623817e-05):1.740708e-03):4.728145e-02):5.052323e-02,6:1.111728e-01);
   tree gen.672500 = [&U] (((4:1.202044e-03,3:1.773939e-03):2.333383e-02,(5:1.021588e-02,2:7.676658e-03):2.073482e-02):7.630223e-02,((18:5.379748e-04,(((22:7.328000e-05,10:5.852212e-03):5.000568e-04,15:1.719206e-03):1.039820e-04,((14:3.958531e-05,(9:1.354279e-03,19:6.447406e-04):1.418329e-04):5.987166e-04,(29:2.752783e-03,7:3.271659e-03):8.488903e-05):5.106359e-04):3.374486e-03):4.855165e-02,(((21:7.316431e-04,((20:9.698490e-05,17:2.604824e-04):1.644043e-04,23:3.535449e-05):3.204124e-04):3.760302e-03,(32:2.849792e-05,1:6.708302e-04):3.985432e-03):2.289363e-03,(((26:1.142082e-04,8:1.561083e-03):3.736455e-04,(((11:1.546632e-04,28:3.808227e-04):8.944675e-05,((12:1.181114e-04,27:1.744468e-03):3.569914e-04,16:6.902095e-04):4.963469e-05):2.196947e-04,31:1.672137e-03):1.193133e-04):3.923008e-05,(24:3.453403e-04,((30:1.203254e-03,25:6.875359e-04):1.205347e-04,13:5.945817e-04):7.251903e-05):1.526403e-04):4.107550e-03):4.208870e-02):4.950595e-02,6:1.060045e-01);
   tree gen.675000 = [&U] (((4:1.406164e-03,3:1.347250e-03):2.483061e-02,(5:1.013182e-02,2:9.220638e-03):2.055078e-02):8.090496e-02,((18:5.543308e-04,((15:1.156835e-03,(22:3.924247e-04,10:5.685659e-03):5.715054e-04):3.760240e-05,((14:8.445986e-05,(9:1.152023e-03,19:2.956199e-04):1.311861e-04):5.471743e-04,(29:1.729411e-03,7:3.244739e-03):3.713972e-04):3.128707e-04):3.023795e-03):4.815214e-02,(((21:1.058691e-03,((20:4.211958e-05,17:9.255281e-04):1.190073e-04,23:3.641922e-05):1.392177e-04):4.125325e-03,(32:1.007581e-05,1:7.427331e-04):4.234139e-03):2.066350e-03,(((31:1.799985e-03,(26:3.186205e-04,8:1.102690e-03):4.902718e-04):5.459926e-05,((11:2.627973e-04,28:2.661155e-04):3.990922e-04,((12:3.680602e-04,27:1.258068e-03):1.801598e-04,16:4.872114e-04):4.912143e-04):4.693613e-04):1.240494e-04,(24:3.637635e-04,(13:2.993789e-04,(30:1.189666e-03,25:1.263804e-03):4.978731e-04):1.018364e-05):1.986011e-04):1.825043e-03):4.256871e-02):4.909859e-02,6:1.042712e-01);
   tree gen.677500 = [&U] (((4:1.320652e-03,3:1.705510e-03):2.762562e-02,(5:1.015291e-02,2:8.835909e-03):2.080565e-02):7.795127e-02,((18:1.157278e-03,(15:1.138776e-03,((22:1.966003e-04,10:4.961972e-03):5.284149e-04,((14:1.851568e-04,(9:7.518284e-04,19:2.606892e-04):1.013739e-04):4.810504e-04,(29:1.792465e-03,7:2.729056e-03):1.148764e-04):2.724422e-04):2.771257e-04):2.820308e-03):4.874933e-02,((((23:1.598402e-04,(17:9.678287e-04,20:3.497693e-05):2.295236e-04):2.955289e-04,21:1.223217e-03):3.571536e-03,(32:5.153570e-05,1:4.961360e-04):4.286651e-03):2.798746e-03,((((26:2.429492e-04,8:1.224390e-03):3.057721e-04,31:1.394637e-03):4.593300e-05,((11:4.464394e-04,28:5.355293e-04):9.619575e-05,((12:6.855672e-04,27:1.124148e-03):1.359581e-04,16:1.055243e-03):3.395865e-05):8.130478e-04):4.618568e-05,((24:6.878152e-04,(30:1.057827e-03,25:7.926753e-04):9.008684e-05):3.984040e-05,13:2.645983e-04):2.519268e-04):1.976554e-03):4.887639e-02):4.737084e-02,6:1.055644e-01);
   tree gen.680000 = [&U] (((((1:7.040332e-04,32:1.989373e-05):3.905514e-03,(((17:5.551409e-04,20:1.254253e-04):1.314632e-04,23:4.465548e-06):2.920266e-04,21:1.120657e-03):5.218044e-03):2.418996e-03,(((8:9.042458e-04,26:3.756636e-04):5.042246e-04,((((12:2.531956e-04,27:1.079299e-03):2.742384e-04,16:5.921975e-04):1.325388e-04,(28:7.599587e-04,11:2.672475e-04):4.712937e-04):6.163015e-04,31:1.387002e-03):1.359720e-04):3.791865e-05,((13:4.847761e-04,24:4.824660e-04):7.210756e-05,(25:1.996194e-03,30:1.329755e-03):1.416941e-04):4.557739e-04):2.200639e-03):4.893402e-02,(18:6.635385e-04,((15:1.300612e-03,(10:4.536823e-03,22:1.127721e-04):2.739792e-04):6.912794e-05,(((9:1.105099e-03,19:3.403600e-04):2.169306e-05,14:3.359566e-05):7.314887e-04,(7:3.022340e-03,29:2.424267e-03):3.440740e-04):4.384967e-04):3.326458e-03):4.237108e-02):4.948489e-02,((3:1.572914e-03,4:1.604346e-03):2.842699e-02,(2:8.555990e-03,5:9.186868e-03):1.987668e-02):7.525178e-02,6:1.051695e-01);
   tree gen.682500 = [&U] (((4:9.163295e-04,3:1.372021e-03):2.585908e-02,(5:1.033359e-02,2:8.879405e-03):2.090807e-02):7.833499e-02,((18:7.308704e-04,((22:7.879542e-04,10:5.575031e-03):7.291617e-04,((((14:6.964160e-05,19:9.432827e-04):6.576703e-06,9:7.839230e-04):7.051903e-04,(29:2.180310e-03,7:2.434980e-03):2.417481e-04):2.467962e-04,15:1.523633e-03):3.153519e-05):3.311398e-03):4.691131e-02,((((23:2.343043e-05,(17:5.317616e-04,20:1.292889e-05):1.434338e-05):1.507211e-04,21:1.245286e-03):4.759559e-03,(32:6.151668e-05,1:9.356856e-04):4.641845e-03):2.529201e-03,((((26:4.993822e-04,8:9.981023e-04):6.427384e-04,31:1.469313e-03):4.914192e-05,((11:5.810286e-04,28:5.663179e-04):2.872833e-04,((12:3.760909e-04,27:1.285330e-03):5.433229e-04,16:7.865842e-04):9.438476e-05):3.951629e-04):3.132136e-04,(24:4.614798e-04,(13:9.483074e-05,(30:8.922385e-04,25:1.436881e-03):2.527431e-04):1.449672e-05):1.098126e-04):2.901989e-03):4.911700e-02):5.056859e-02,6:1.060841e-01);
   tree gen.685000 = [&U] (((4:1.002531e-03,3:1.639441e-03):2.739514e-02,(5:1.094742e-02,2:1.010240e-02):1.920819e-02):8.213525e-02,((18:8.235739e-04,(15:1.949811e-03,((((9:8.725951e-04,19:5.911970e-04):2.880496e-04,14:8.484089e-05):5.356424e-04,(29:1.818782e-03,7:4.231871e-03):5.823240e-04):5.354784e-04,(22:2.470527e-04,10:5.335023e-03):6.347743e-04):4.339710e-05):2.949101e-03):4.436894e-02,((((23:7.175812e-05,(17:6.418961e-04,20:3.348073e-05):1.342585e-04):2.285880e-04,21:1.593784e-03):3.855267e-03,(32:5.537432e-05,1:4.776738e-04):3.940736e-03):2.625025e-03,(((26:4.574676e-04,8:1.528187e-03):4.537598e-04,(((11:5.046806e-04,28:5.105044e-04):1.526877e-04,((12:4.512027e-04,27:2.144366e-03):5.156469e-05,16:1.357304e-03):1.662867e-05):4.738141e-04,31:1.511774e-03):3.266297e-04):1.321361e-04,(13:4.221699e-04,((30:8.930061e-04,25:1.215639e-03):3.154744e-04,24:5.594545e-04):3.984244e-05):1.409309e-04):2.705373e-03):4.910980e-02):5.357241e-02,6:1.123856e-01);
   tree gen.687500 = [&U] (((4:1.335716e-03,3:1.480436e-03):2.590685e-02,(5:1.189899e-02,2:7.893994e-03):1.774702e-02):7.767313e-02,((18:6.782253e-04,((((9:8.603485e-04,19:4.484443e-04):7.152606e-05,14:1.963477e-04):3.919075e-04,(29:2.296117e-03,7:3.134550e-03):5.794098e-04):1.760627e-04,((22:1.921889e-04,10:4.909317e-03):8.376495e-04,15:1.837915e-03):2.213086e-05):3.092598e-03):4.198580e-02,(((21:1.306908e-03,((17:4.659817e-04,20:1.823021e-05):1.587020e-04,23:1.043103e-04):1.567408e-04):4.066627e-03,(32:1.395209e-04,1:3.929160e-04):3.726649e-03):3.413375e-03,(((26:1.642032e-04,8:9.768253e-04):6.069824e-04,(31:1.766879e-03,((11:4.759944e-04,28:4.933873e-04):1.141979e-04,(16:1.057318e-03,(12:2.360814e-04,27:1.820960e-03):1.566187e-04):1.252175e-04):1.994589e-04):3.666612e-04):2.758935e-04,(24:3.658327e-04,(13:3.103097e-04,(30:1.284152e-03,25:1.158793e-03):2.329256e-04):2.169925e-04):2.819962e-04):2.095600e-03):4.644184e-02):5.066201e-02,6:1.062800e-01);
   tree gen.690000 = [&U] (((4:1.462634e-03,3:1.744990e-03):2.594874e-02,(5:8.618153e-03,2:7.502475e-03):2.200042e-02):8.174077e-02,((18:3.654023e-04,((((9:9.426855e-04,19:4.926463e-04):1.912953e-04,14:1.841963e-04):6.818561e-04,(29:1.869735e-03,7:3.311772e-03):4.776947e-04):5.066294e-04,((22:3.551122e-04,10:6.416372e-03):3.789460e-04,15:1.228382e-03):2.192281e-06):3.471454e-03):4.602739e-02,(((21:1.253220e-03,((17:7.807282e-04,20:1.530521e-04):2.511745e-04,23:7.315869e-05):1.251636e-04):4.587744e-03,(32:2.221005e-05,1:8.044398e-04):3.443795e-03):2.132622e-03,(((((11:4.415433e-04,28:7.368524e-04):3.565276e-04,(16:1.739550e-03,(27:2.755645e-03,12:1.533027e-04):4.356549e-04):2.465378e-04):5.099790e-04,31:1.383160e-03):4.699005e-06,(26:6.295851e-04,8:1.148092e-03):4.470616e-04):1.461578e-04,(((30:1.359722e-03,25:9.789865e-04):7.384173e-05,24:2.484373e-04):1.341083e-04,13:3.261284e-04):2.171897e-04):2.750150e-03):4.887394e-02):5.331511e-02,6:1.118458e-01);
   tree gen.692500 = [&U] (((4:1.373198e-03,3:9.733370e-04):2.703729e-02,(2:8.280457e-03,5:1.030964e-02):1.893483e-02):7.294238e-02,(((((25:1.328118e-03,30:9.330891e-04):3.921521e-04,(13:4.429491e-04,24:4.241633e-04):1.489654e-05):9.961038e-05,(((28:7.972077e-04,11:4.526077e-04):2.011856e-04,(16:4.774691e-04,(12:4.479076e-04,27:1.578103e-03):2.502948e-04):7.747257e-05):2.495210e-04,((8:1.839574e-03,26:3.712912e-04):2.978098e-04,31:1.774692e-03):2.612956e-05):1.317332e-04):2.349277e-03,((21:1.806423e-03,(23:3.410293e-05,(17:9.726173e-04,20:7.352464e-05):1.329341e-04):2.942071e-04):3.363285e-03,(32:9.761642e-05,1:5.235650e-04):4.026441e-03):2.916067e-03):4.627400e-02,(18:9.633416e-04,(((22:2.324023e-04,10:5.548859e-03):4.534139e-04,15:1.547235e-03):3.652500e-05,((29:2.064982e-03,7:2.446905e-03):6.511496e-04,(14:1.131368e-04,(9:9.361997e-04,19:3.838416e-04):7.046266e-05):7.640844e-04):3.750071e-04):3.548202e-03):4.382145e-02):4.891912e-02,6:1.040763e-01);
   tree gen.695000 = [&U] (((4:9.624354e-04,3:2.016027e-03):3.025549e-02,(2:8.283230e-03,5:9.241275e-03):1.894117e-02):7.745426e-02,((((24:2.632648e-04,((25:1.824496e-03,30:8.212732e-04):4.468046e-04,13:2.926124e-04):9.286994e-05):1.115395e-04,((8:1.516703e-03,26:2.828650e-04):8.140086e-04,(((28:2.959141e-04,11:2.960908e-04):1.395533e-04,(16:1.311286e-03,(12:4.388047e-04,27:1.392846e-03):2.037335e-04):2.567951e-04):3.261378e-04,31:1.861286e-03):1.118667e-04):1.160617e-04):2.270230e-03,((21:1.333477e-03,(23:1.659273e-05,(17:1.149587e-03,20:1.537159e-04):1.277975e-04):5.059387e-04):3.504767e-03,(32:1.235715e-04,1:5.431196e-04):3.521857e-03):2.181550e-03):4.848006e-02,(18:9.653558e-04,(((22:7.713296e-04,10:4.742608e-03):4.934132e-04,15:1.444444e-03):3.241608e-05,((29:1.982009e-03,7:2.862753e-03):2.829219e-04,(14:1.864067e-04,(9:1.270022e-03,19:2.190767e-04):6.331872e-05):6.442104e-04):4.590277e-04):3.438940e-03):4.409518e-02):5.207366e-02,6:1.041112e-01);
   tree gen.697500 = [&U] (((((1:9.685711e-04,32:5.722059e-05):3.923417e-03,(21:1.177051e-03,((17:9.258088e-04,20:2.373945e-04):1.386554e-04,23:5.749897e-05):3.380064e-04):4.281585e-03):2.479867e-03,(((8:8.001367e-04,26:3.005536e-04):6.082905e-04,(((16:1.760813e-03,(12:4.055672e-04,27:1.085340e-03):2.461876e-04):3.633476e-04,(28:5.973963e-04,11:3.927405e-04):7.214169e-05):3.069237e-04,31:1.294215e-03):1.096852e-05):5.349350e-05,((24:7.835988e-04,(25:1.371371e-03,30:9.173070e-04):3.612151e-04):1.533362e-05,13:3.847894e-04):1.144277e-04):2.757689e-03):5.146959e-02,(18:9.620287e-04,(((((19:7.189847e-04,9:1.362347e-03):7.594138e-05,14:1.334424e-04):5.061809e-04,(7:3.133165e-03,29:2.181599e-03):2.882366e-04):1.451252e-04,15:1.662335e-03):8.466847e-05,(10:5.827724e-03,22:2.720815e-04):4.401429e-04):5.075455e-03):4.148576e-02):4.849043e-02,((3:1.712312e-03,4:1.521633e-03):2.571616e-02,(2:9.416061e-03,5:9.114062e-03):2.056481e-02):7.807814e-02,6:1.035468e-01);
   tree gen.700000 = [&U] (((4:2.162136e-03,3:6.980100e-04):2.614639e-02,(5:9.090956e-03,2:8.499193e-03):1.936940e-02):8.088520e-02,((18:3.598406e-04,((((14:9.996078e-05,(9:5.510645e-04,19:4.252215e-04):2.081166e-04):4.799918e-04,(29:1.885459e-03,7:2.951767e-03):4.873774e-04):2.133297e-04,(22:1.170471e-04,10:5.519167e-03):7.855423e-04):5.432269e-05,15:1.932035e-03):3.549852e-03):4.472064e-02,(((((17:7.013319e-04,20:5.935068e-05):9.457007e-05,23:2.040890e-04):2.645367e-04,21:9.752035e-04):3.748726e-03,(32:1.986100e-05,1:8.854712e-04):3.972810e-03):1.708789e-03,(((26:3.688030e-04,8:1.128655e-03):2.521971e-04,(((11:3.974881e-04,28:3.892941e-04):2.675705e-04,(16:1.188926e-03,(27:1.136071e-03,12:4.121927e-04):1.894794e-04):2.511453e-04):4.027505e-04,31:1.662384e-03):8.765119e-06):3.726802e-05,(13:2.830707e-04,((30:8.098662e-04,25:6.521399e-04):5.170451e-04,24:7.218875e-04):7.090167e-05):2.066636e-04):2.486477e-03):4.745855e-02):4.475334e-02,6:1.067035e-01);
   tree gen.702500 = [&U] (((((1:5.194148e-04,32:1.407326e-05):4.063404e-03,(((17:7.024337e-04,20:4.002253e-05):1.987554e-04,23:4.789600e-05):2.759335e-04,21:1.942230e-03):4.077232e-03):2.496560e-03,((((16:1.304881e-03,(12:1.832907e-04,27:1.255781e-03):2.792413e-05):8.659355e-05,(28:3.967195e-04,11:8.136733e-04):2.977030e-04):4.077645e-04,((8:9.961572e-04,26:2.932216e-04):3.498136e-04,31:1.081090e-03):2.864673e-04):2.453176e-05,((13:4.364776e-04,24:2.804592e-04):8.708515e-05,(25:1.445976e-03,30:9.746593e-04):3.723454e-04):1.380085e-04):2.079215e-03):4.842862e-02,(18:7.323014e-04,((10:5.119551e-03,22:4.682808e-04):3.429864e-04,(15:1.730824e-03,((14:3.721819e-04,(19:9.036259e-04,9:9.287583e-04):6.605409e-05):6.337188e-04,(7:3.488806e-03,29:2.959018e-03):4.244695e-04):3.994267e-04):8.405533e-05):3.076269e-03):4.204713e-02):4.598037e-02,((3:1.327916e-03,4:1.362044e-03):2.419678e-02,(2:9.763469e-03,5:9.821690e-03):2.160268e-02):7.824497e-02,6:1.022190e-01);
   tree gen.705000 = [&U] (((4:1.221568e-03,3:1.464656e-03):2.650744e-02,(2:8.539907e-03,5:1.009137e-02):2.160990e-02):7.843815e-02,((((((8:9.129953e-04,26:3.332664e-04):4.753886e-04,31:1.911238e-03):3.040672e-05,((16:1.381236e-03,(27:7.334444e-04,12:1.548561e-04):7.751319e-04):1.448437e-04,(28:6.565420e-04,11:1.036493e-03):9.681663e-05):4.959620e-04):3.216531e-05,((13:4.170954e-04,24:4.867865e-04):2.550433e-05,(25:1.084512e-03,30:9.384162e-04):5.295999e-04):3.336286e-04):3.545212e-03,((21:1.387129e-03,(23:8.269398e-05,(17:5.934638e-04,20:1.796254e-04):1.974574e-04):5.248870e-04):3.304717e-03,(32:1.089670e-04,1:5.775374e-04):3.218602e-03):1.341193e-03):4.986727e-02,(18:9.321813e-04,((22:8.897240e-05,10:4.743815e-03):6.364058e-04,(15:1.544212e-03,((29:2.026661e-03,7:2.646524e-03):2.163826e-04,(14:2.129702e-04,(9:9.352127e-04,19:5.034757e-04):2.571211e-04):6.294274e-04):3.069446e-04):1.728518e-05):3.556668e-03):3.968565e-02):4.886241e-02,6:1.015858e-01);
   tree gen.707500 = [&U] (((4:1.925005e-03,3:9.123991e-04):2.695910e-02,(2:8.694575e-03,5:1.027414e-02):2.156605e-02):7.985875e-02,(((((24:6.010086e-04,(25:1.891851e-03,30:9.583682e-04):3.702199e-04):9.977523e-05,13:4.075172e-04):5.564711e-04,(31:1.440736e-03,((8:1.244941e-03,26:2.185182e-04):4.120274e-04,(((27:1.499008e-03,12:3.341810e-04):3.120306e-04,16:1.041765e-03):1.378119e-04,(28:4.664763e-04,11:3.843845e-04):9.855398e-05):4.983043e-04):1.238418e-04):4.062764e-05):3.817932e-03,((21:1.076882e-03,(23:2.052071e-04,(17:1.233128e-03,20:2.214689e-05):1.332994e-04):3.418888e-04):3.425566e-03,(32:5.918749e-05,1:6.119437e-04):4.848904e-03):1.732879e-03):5.077042e-02,(18:9.490642e-04,((((29:1.566629e-03,7:3.371397e-03):8.390668e-04,(14:5.888109e-04,(9:9.469864e-04,19:4.580995e-04):1.516338e-04):9.688443e-04):2.383018e-04,15:1.499289e-03):1.405437e-05,(22:3.050731e-04,10:4.829731e-03):5.306377e-04):3.524381e-03):4.849440e-02):4.456173e-02,6:1.034257e-01);
   tree gen.710000 = [&U] (((((1:6.756659e-04,32:1.956234e-04):3.323151e-03,(21:1.113517e-03,(23:5.419132e-05,(17:5.140798e-04,20:2.578253e-05):3.144726e-04):6.573999e-04):4.277911e-03):2.525823e-03,((31:2.684994e-03,(((28:4.444822e-04,11:4.866553e-04):1.455737e-04,(16:9.814296e-04,(12:5.502876e-04,27:1.168577e-03):1.998652e-04):7.132002e-05):1.445019e-04,(8:8.724539e-04,26:3.011660e-04):6.018116e-04):3.505078e-06):7.782443e-06,((13:2.151395e-04,24:3.421480e-04):8.794192e-05,(25:9.980123e-04,30:1.212351e-03):1.664822e-04):2.078902e-05):1.999774e-03):4.727285e-02,(18:9.324152e-04,((((9:1.018325e-03,19:4.215573e-04):6.455233e-05,14:3.047796e-04):3.747729e-04,(7:2.995113e-03,29:1.898405e-03):2.693199e-04):5.370661e-04,(15:2.347561e-03,(10:4.815505e-03,22:4.353847e-04):4.943042e-04):6.367551e-05):2.280996e-03):4.624597e-02):4.728818e-02,((3:1.076729e-03,4:2.061055e-03):2.774588e-02,(2:8.722288e-03,5:8.924076e-03):2.163811e-02):7.304832e-02,6:1.118061e-01);
   tree gen.712500 = [&U] (((4:1.818654e-03,3:1.311894e-03):2.686564e-02,(5:1.002995e-02,2:8.393638e-03):1.710049e-02):8.113163e-02,((18:7.042317e-04,(((22:2.054046e-04,10:7.169510e-03):4.513989e-04,15:1.557485e-03):1.132927e-04,((14:1.450891e-04,(9:5.790245e-04,19:2.527643e-04):1.448748e-04):5.592712e-04,(29:1.553029e-03,7:2.763816e-03):3.341731e-04):3.423412e-04):2.852228e-03):4.571157e-02,(((((20:2.327586e-05,17:5.418107e-04):2.075720e-04,23:3.124850e-04):2.109409e-04,21:9.725359e-04):4.885882e-03,(32:1.224547e-06,1:6.863518e-04):3.162349e-03):3.002016e-03,((24:3.295029e-04,((30:8.138459e-04,25:1.549105e-03):1.259112e-04,13:3.734323e-04):4.061248e-05):9.280231e-05,(((26:2.444923e-04,8:1.291802e-03):3.403102e-04,31:1.978943e-03):1.405090e-05,((11:4.482973e-04,28:6.365542e-04):1.241145e-04,(16:1.339131e-03,(27:1.515845e-03,12:1.203500e-04):3.213967e-04):1.017741e-04):5.493107e-04):2.397026e-04):2.569952e-03):4.444534e-02):5.049075e-02,6:1.099549e-01);
   tree gen.715000 = [&U] (((((1:6.733214e-04,32:2.283832e-04):3.880223e-03,(21:1.847307e-03,((17:5.313418e-04,20:3.064832e-05):3.021201e-04,23:1.593739e-05):4.469358e-04):4.078531e-03):2.264848e-03,((31:1.598387e-03,(((28:3.353884e-04,11:5.062061e-04):1.032981e-04,((12:5.925119e-04,27:1.848488e-03):1.441104e-04,16:1.080468e-03):2.348511e-04):5.030501e-04,(8:1.222167e-03,26:2.029570e-04):6.231487e-04):6.972507e-05):1.335898e-04,(((25:1.015521e-03,30:1.049531e-03):2.399037e-04,24:6.513226e-04):6.146540e-05,13:5.372511e-04):2.027351e-04):2.747988e-03):5.177685e-02,(18:7.281165e-04,((((9:7.437817e-04,19:6.147104e-04):9.709459e-05,14:5.547171e-05):6.273219e-04,(7:2.791326e-03,29:2.063946e-03):1.599071e-04):8.093237e-05,(15:1.630553e-03,(10:4.799060e-03,22:3.165275e-04):4.700098e-04):4.670631e-05):3.115182e-03):4.000178e-02):5.522588e-02,((3:1.281205e-03,4:1.632353e-03):2.584400e-02,(2:8.265606e-03,5:9.218252e-03):2.404505e-02):8.764336e-02,6:1.129162e-01);
   tree gen.717500 = [&U] (((4:1.340278e-03,3:1.408807e-03):2.877270e-02,(5:1.091998e-02,2:9.192329e-03):1.870955e-02):8.090403e-02,((18:8.648173e-04,((15:2.169733e-03,(22:8.214416e-05,10:6.287695e-03):4.912298e-04):6.164830e-05,(((9:9.203493e-04,19:1.894573e-04):3.425286e-04,14:9.291227e-05):1.135158e-03,(29:1.843372e-03,7:2.819228e-03):1.509659e-04):1.621150e-04):3.528820e-03):4.731012e-02,((((23:1.237789e-04,(20:1.209376e-04,17:8.893779e-04):2.505194e-04):2.371419e-04,21:1.592824e-03):3.463392e-03,(32:5.770678e-06,1:1.274112e-03):3.671592e-03):2.490096e-03,(((26:2.764140e-04,8:9.432002e-04):3.295671e-04,(((16:1.303932e-03,(27:1.646698e-03,12:2.741386e-04):1.503901e-04):1.256572e-04,(11:4.810015e-04,28:4.421196e-04):4.145599e-05):2.428165e-04,31:1.201305e-03):1.802792e-04):1.774913e-04,(24:2.479143e-04,((30:1.171084e-03,25:1.322330e-03):4.592188e-04,13:4.791640e-04):2.805151e-05):7.799117e-05):3.228482e-03):4.376475e-02):4.992302e-02,6:1.129347e-01);
   tree gen.720000 = [&U] (((4:1.707630e-03,3:1.173250e-03):2.879710e-02,(2:7.728040e-03,5:9.402154e-03):1.964247e-02):8.352880e-02,(((((24:7.608878e-04,(25:1.239024e-03,30:1.070002e-03):3.983802e-04):5.154713e-05,13:5.120720e-04):1.914688e-04,(31:1.394455e-03,(((28:3.323911e-04,11:3.399195e-04):1.134649e-04,((27:2.263451e-03,12:3.489030e-04):4.748650e-04,16:6.255115e-04):5.879930e-05):4.803436e-04,(8:1.035203e-03,26:1.428241e-04):1.761758e-04):5.242482e-05):1.412668e-04):1.555705e-03,((21:6.049972e-04,(23:6.840789e-05,(17:7.639140e-04,20:5.374547e-06):3.418686e-04):1.610476e-04):4.500573e-03,(32:3.717810e-05,1:7.417794e-04):3.213414e-03):2.680524e-03):4.703508e-02,(18:7.279181e-04,((((29:1.914429e-03,7:2.859527e-03):5.071097e-04,((9:1.252258e-03,19:5.769241e-04):3.511435e-04,14:1.018468e-04):7.306089e-04):4.303096e-04,(22:6.623329e-05,10:7.044180e-03):8.334280e-04):5.154410e-05,15:1.373811e-03):2.541395e-03):4.355024e-02):4.770799e-02,6:1.043367e-01);
   tree gen.722500 = [&U] (((((1:7.572820e-04,32:2.582392e-05):4.568225e-03,((23:2.253056e-04,(17:6.396769e-04,20:1.225620e-04):1.680792e-04):5.189663e-04,21:1.283252e-03):3.891838e-03):2.485592e-03,((((8:9.518654e-04,26:2.514584e-04):2.532617e-04,((28:4.432900e-04,11:7.898367e-04):3.229232e-04,((27:6.774341e-04,12:2.604819e-04):5.581704e-04,16:6.167683e-04):6.131920e-05):3.684433e-04):3.407165e-05,31:1.590940e-03):4.739736e-06,((13:3.974553e-04,24:4.836884e-04):7.566484e-05,(25:1.320849e-03,30:1.128503e-03):5.008526e-04):2.593023e-04):2.687566e-03):4.716789e-02,(18:6.619613e-04,((((9:8.952710e-04,19:5.937158e-04):1.175097e-04,14:2.704012e-04):1.024656e-03,(7:3.235611e-03,29:2.191199e-03):1.355536e-04):5.534823e-05,(15:1.690080e-03,(10:4.912986e-03,22:5.588340e-04):4.883661e-04):8.030680e-05):3.280144e-03):4.350810e-02):5.301692e-02,((3:1.192476e-03,4:1.873388e-03):2.882415e-02,(2:8.646388e-03,5:9.403823e-03):2.273758e-02):8.454452e-02,6:9.781627e-02);
   tree gen.725000 = [&U] (((4:1.037143e-03,3:1.471927e-03):2.921869e-02,(2:8.099273e-03,5:1.059075e-02):2.057529e-02):8.475165e-02,((((((16:5.655821e-04,(27:1.575964e-03,12:3.847493e-04):1.538729e-04):7.391594e-05,(28:5.085262e-04,11:4.798095e-04):1.991858e-04):5.613146e-04,(31:1.480641e-03,(24:3.833371e-04,((25:1.273578e-03,30:1.611147e-03):3.923082e-04,13:2.429181e-04):5.620727e-06):1.083004e-04):6.585822e-05):8.792235e-05,(8:8.762005e-04,26:3.619326e-04):5.664536e-04):3.299703e-03,((21:1.388858e-03,((17:8.740815e-04,20:1.185177e-05):1.699976e-04,23:2.366159e-04):4.347693e-04):3.491804e-03,(32:5.958738e-05,1:6.304933e-04):2.860146e-03):1.853911e-03):4.868682e-02,(18:6.485449e-04,((15:1.397271e-03,((29:2.404608e-03,7:2.757644e-03):7.361819e-04,(14:1.035900e-04,(19:6.331842e-04,9:1.280091e-03):5.974458e-05):4.255564e-04):3.321463e-04):8.169695e-06,(22:3.469013e-04,10:3.824876e-03):3.215182e-04):3.291065e-03):4.539502e-02):5.244848e-02,6:1.039903e-01);
   tree gen.727500 = [&U] (((((1:9.651288e-04,32:5.412533e-05):3.479651e-03,((23:1.586152e-04,(17:1.115931e-03,20:1.211907e-04):1.843095e-04):4.813248e-04,21:1.098209e-03):4.022721e-03):2.248004e-03,(((31:1.238978e-03,(8:6.644029e-04,26:3.416151e-04):7.128446e-04):1.531773e-04,((28:5.106630e-04,11:5.044191e-04):1.605180e-04,((27:2.145820e-03,12:2.921196e-04):1.366580e-04,16:1.151821e-03):9.979757e-05):7.567328e-04):2.778300e-05,((25:1.215353e-03,30:4.167707e-04):7.404194e-04,(24:2.984443e-04,13:3.352903e-04):4.114532e-05):1.484037e-04):3.322919e-03):4.468025e-02,(18:4.683020e-04,(((((9:1.078120e-03,19:5.259271e-04):5.307871e-05,14:1.407299e-04):9.501606e-04,(7:2.556355e-03,29:1.483218e-03):5.409471e-04):3.274993e-04,(10:4.885124e-03,22:1.937412e-04):4.354594e-04):1.988510e-05,15:1.541380e-03):3.252181e-03):4.562130e-02):4.858033e-02,((3:1.575569e-03,4:1.795159e-03):2.812453e-02,(2:8.556511e-03,5:9.851292e-03):2.020936e-02):8.377126e-02,6:1.051957e-01);
   tree gen.730000 = [&U] (((((1:9.942819e-04,32:8.750179e-05):3.512304e-03,((23:7.102244e-05,(17:4.469296e-04,20:1.621224e-04):2.770717e-04):3.086807e-04,21:1.228527e-03):4.278045e-03):3.082337e-03,(((31:1.325345e-03,((28:5.458397e-04,11:2.966314e-04):1.198507e-04,(16:7.459991e-04,(27:1.129962e-03,12:3.036184e-04):1.469595e-04):3.821066e-04):3.804451e-04):6.472444e-06,(8:8.677616e-04,26:2.559156e-04):3.264618e-04):1.530684e-04,(13:3.336928e-04,((25:1.414152e-03,30:1.111042e-03):2.148629e-04,24:8.295147e-04):9.289195e-05):3.195821e-05):2.557132e-03):4.911459e-02,(18:9.575774e-04,(((((19:3.861581e-04,9:1.312285e-03):3.195232e-05,14:2.133117e-04):6.036437e-04,(7:3.548835e-03,29:2.070100e-03):6.724788e-04):4.193015e-04,(10:5.204695e-03,22:1.379889e-04):7.950372e-04):1.262303e-04,15:1.608484e-03):3.248085e-03):4.787997e-02):4.577574e-02,((3:1.135484e-03,4:1.765628e-03):2.708321e-02,(2:9.666962e-03,5:9.282567e-03):1.827007e-02):8.123087e-02,6:9.912266e-02);
   tree gen.732500 = [&U] (((4:1.178469e-03,3:1.525497e-03):2.714344e-02,(5:9.470157e-03,2:9.239531e-03):2.265721e-02):8.480127e-02,((18:5.359126e-04,((22:3.032281e-04,10:6.202274e-03):3.850315e-04,((((14:1.015434e-04,9:6.843277e-04):9.613760e-05,19:4.219517e-04):4.530533e-04,(29:2.931488e-03,7:3.354149e-03):4.729811e-04):1.064574e-04,15:1.005552e-03):3.713082e-04):2.888333e-03):4.652854e-02,((((23:1.028728e-04,(20:2.468116e-04,17:9.254436e-04):2.160905e-05):5.941438e-04,21:9.079848e-04):3.397252e-03,(32:6.127407e-05,1:8.591790e-04):2.919778e-03):3.514031e-03,((24:4.063991e-04,((30:1.138639e-03,25:1.183115e-03):2.165052e-04,13:5.971153e-04):6.062579e-05):2.509706e-04,(((26:2.699284e-04,8:8.659482e-04):3.825062e-04,31:2.015727e-03):9.575183e-05,((11:3.750461e-04,28:3.534226e-04):1.465791e-04,((27:1.457066e-03,12:4.906679e-04):2.709133e-04,16:9.129055e-04):1.072165e-04):4.746655e-04):1.404589e-04):2.244267e-03):4.804116e-02):5.453143e-02,6:1.073000e-01);
   tree gen.735000 = [&U] (((((1:5.587056e-04,32:1.522824e-04):3.324283e-03,(21:1.864196e-03,((20:1.199067e-04,17:1.314520e-03):2.134824e-04,23:6.503713e-06):3.744514e-04):3.170288e-03):1.749686e-03,(((31:2.076862e-03,(8:8.075236e-04,26:2.332114e-04):2.978694e-04):8.171775e-05,(((27:1.389139e-03,12:4.262001e-04):1.509802e-04,16:6.459749e-04):2.879437e-05,(28:7.318736e-04,11:5.170366e-04):2.993690e-04):6.092727e-04):1.000594e-04,(((25:1.189702e-03,30:9.885581e-04):3.055912e-04,24:3.671018e-04):1.250673e-05,13:4.332277e-04):3.078088e-04):3.125256e-03):5.366865e-02,(18:6.427435e-04,(((((9:6.289866e-04,19:3.507690e-04):9.120485e-05,14:9.445742e-05):3.431463e-04,(7:2.567637e-03,29:1.875059e-03):3.933534e-04):2.064460e-04,15:1.887142e-03):2.686479e-05,(10:6.249855e-03,22:2.075422e-04):6.942264e-04):2.723129e-03):4.618050e-02):5.011192e-02,((3:1.208410e-03,4:1.487962e-03):2.848640e-02,(2:8.338420e-03,5:9.872795e-03):2.015273e-02):7.832775e-02,6:1.018453e-01);
   tree gen.737500 = [&U] (((4:1.744250e-03,3:1.461618e-03):2.465387e-02,(5:9.097366e-03,2:9.939701e-03):2.320399e-02):8.016014e-02,((18:6.448168e-04,((((14:4.831167e-05,(9:6.709642e-04,19:3.388082e-04):6.604649e-05):4.375364e-04,(29:1.659113e-03,7:3.025454e-03):2.283332e-04):3.839285e-04,(22:3.779827e-04,10:4.064319e-03):5.148961e-04):4.544190e-05,15:1.183644e-03):4.486135e-03):4.368362e-02,((((23:7.159614e-05,(20:4.467386e-05,17:6.189345e-04):1.100525e-04):6.878616e-04,21:1.353254e-03):4.620925e-03,(32:8.872371e-06,1:4.198068e-04):4.084209e-03):2.328482e-03,((((11:4.325999e-04,28:6.376314e-04):1.596690e-04,((27:1.560823e-03,12:5.182463e-04):5.559841e-05,16:9.744767e-04):4.563943e-04):4.075021e-04,(31:1.400031e-03,(26:3.279545e-04,8:9.981753e-04):2.093663e-04):1.557957e-04):1.031892e-04,((13:4.954521e-04,24:5.400687e-04):1.731403e-05,(30:8.818571e-04,25:1.927088e-03):2.612972e-04):1.322172e-04):3.209505e-03):4.489681e-02):4.954025e-02,6:1.079791e-01);
   tree gen.740000 = [&U] (((4:1.677761e-03,3:4.777291e-04):2.582313e-02,(2:7.052826e-03,5:1.045064e-02):1.858394e-02):7.692099e-02,((((13:2.493730e-04,((25:1.830908e-03,30:1.294392e-03):7.960887e-04,24:5.673236e-04):9.454476e-05):1.395516e-04,(((8:8.286742e-04,26:3.528100e-04):7.253600e-04,((16:8.877199e-04,(27:1.391230e-03,12:2.010499e-04):1.264708e-04):1.868141e-04,(28:3.512787e-04,11:4.461211e-04):2.838680e-04):4.879157e-04):5.208906e-05,31:1.750477e-03):2.077029e-04):2.337514e-03,((21:1.329445e-03,((17:7.961527e-04,20:1.376728e-04):8.886484e-05,23:7.141400e-05):2.917557e-04):4.229241e-03,(32:1.008665e-04,1:9.828330e-04):4.592278e-03):2.497418e-03):4.796418e-02,(18:3.660804e-04,(15:9.654318e-04,(((29:1.688128e-03,7:3.968408e-03):1.084651e-04,(14:3.307480e-04,(9:8.945581e-04,19:5.680025e-04):1.506528e-04):3.919882e-04):1.987286e-04,(22:7.669114e-05,10:6.371708e-03):7.550099e-04):1.619221e-04):3.254777e-03):4.812672e-02):4.678095e-02,6:1.119391e-01);
   tree gen.742500 = [&U] (((4:1.854565e-03,3:1.288848e-03):2.913687e-02,(5:1.076040e-02,2:7.812064e-03):1.874361e-02):8.161286e-02,((18:6.618360e-04,(((14:2.556893e-04,(9:1.145970e-03,19:5.396593e-04):1.243630e-04):6.276347e-04,(29:1.306874e-03,7:2.657799e-03):2.119576e-04):5.260674e-04,((22:1.768853e-04,10:5.183117e-03):4.126790e-04,15:1.647313e-03):8.902874e-06):3.994988e-03):4.408687e-02,(((23:2.865574e-04,((20:8.859492e-05,21:1.894451e-03):9.604579e-05,17:5.801247e-04):1.942548e-04):3.434969e-03,(32:1.760788e-04,1:6.668654e-04):4.155831e-03):2.127931e-03,((((26:3.327503e-04,8:7.361569e-04):4.051448e-04,((11:3.608176e-04,28:3.893711e-04):5.836841e-05,((27:1.277643e-03,12:5.848770e-04):2.579709e-05,16:1.406710e-03):1.555749e-04):3.156860e-04):6.220045e-05,31:1.565181e-03):1.296877e-04,(((30:1.285633e-03,25:1.285497e-03):1.256928e-04,24:1.026437e-03):2.473547e-05,13:5.227461e-04):1.431226e-04):3.034305e-03):4.614208e-02):5.211765e-02,6:1.085425e-01);
   tree gen.745000 = [&U] (((4:1.715727e-03,3:1.900466e-03):2.868837e-02,(5:1.059477e-02,2:7.408418e-03):1.844831e-02):8.035659e-02,((18:6.811196e-04,((22:1.213692e-04,10:5.103333e-03):7.271285e-04,(((14:3.156754e-04,(9:1.104703e-03,19:6.510674e-04):2.624753e-04):4.668585e-04,(29:1.951342e-03,7:3.734297e-03):5.885357e-04):4.077092e-04,15:1.288245e-03):9.291867e-05):2.805623e-03):4.517940e-02,((((23:5.897339e-05,(20:1.316479e-05,17:8.118034e-04):3.585723e-04):2.641014e-04,21:1.110816e-03):4.032470e-03,(32:1.386444e-04,1:8.724510e-04):3.923528e-03):1.740205e-03,((((30:1.140304e-03,25:1.200860e-03):5.015581e-04,13:2.239177e-04):2.606775e-04,24:5.288407e-04):9.120474e-05,((26:4.574895e-04,8:9.993558e-04):3.365565e-04,(31:1.890338e-03,((11:4.267879e-04,28:4.330430e-04):1.790231e-04,((27:1.761200e-03,12:4.280311e-04):1.181995e-04,16:9.408990e-04):2.185699e-04):1.494668e-04):5.892509e-05):8.305978e-05):3.039692e-03):4.543181e-02):5.205648e-02,6:1.068717e-01);
   tree gen.747500 = [&U] (((4:1.156104e-03,3:1.139940e-03):2.799663e-02,(2:8.736575e-03,5:1.037807e-02):1.885945e-02):7.727340e-02,(((((((16:1.066122e-03,(27:1.793566e-03,12:5.847040e-04):3.765013e-05):2.085717e-04,(28:3.312434e-04,11:3.047814e-04):2.122632e-04):3.129168e-04,31:1.181242e-03):6.331290e-05,(8:1.128486e-03,26:4.537555e-04):5.421728e-04):4.442293e-05,((13:3.054778e-04,24:2.697774e-04):3.334262e-05,(25:1.346476e-03,30:7.189895e-04):3.180967e-04):3.160083e-04):2.062397e-03,((21:1.094490e-03,((17:6.847049e-04,20:8.095874e-05):4.800898e-04,23:8.934565e-05):4.175615e-04):3.606693e-03,(32:4.630464e-05,1:3.094114e-04):3.756502e-03):2.089198e-03):4.642829e-02,(18:8.919369e-04,((15:1.242275e-03,((29:2.358806e-03,7:3.228990e-03):9.443365e-04,(14:1.330756e-04,(9:9.023539e-04,19:4.279374e-04):3.807209e-05):5.346611e-04):3.348847e-04):5.838743e-06,(22:3.880990e-04,10:5.735194e-03):2.496271e-04):2.898631e-03):4.887679e-02):4.948550e-02,6:9.434807e-02);
   tree gen.750000 = [&U] (((((1:4.852825e-04,32:1.930340e-06):3.545756e-03,(((20:1.137399e-04,17:6.191518e-04):1.848129e-04,23:2.603349e-05):5.206814e-04,21:1.255933e-03):3.543170e-03):2.687138e-03,(((31:1.523238e-03,(8:1.301317e-03,26:1.308289e-04):5.066925e-04):1.655119e-04,(((27:1.851704e-03,12:1.829891e-04):1.768182e-04,16:8.415571e-04):5.431884e-04,(28:3.660356e-04,11:2.704933e-04):1.549150e-04):2.947705e-04):2.582931e-04,((24:2.103946e-04,(25:9.740306e-04,30:9.607918e-04):4.434875e-04):2.464975e-05,13:1.289047e-04):2.227977e-04):3.203027e-03):5.102859e-02,(18:7.237719e-04,((15:1.303008e-03,(10:4.515838e-03,22:1.318584e-04):4.314951e-04):1.646823e-04,(((19:4.532493e-04,9:8.643123e-04):2.735770e-04,14:2.640124e-04):6.452285e-04,(7:3.461840e-03,29:2.520100e-03):3.581992e-04):1.533908e-04):4.295700e-03):4.628394e-02):4.819240e-02,((3:1.861634e-03,4:1.625552e-03):2.959513e-02,(2:9.448725e-03,5:9.631905e-03):1.932471e-02):7.861460e-02,6:1.043124e-01);
   tree gen.752500 = [&U] (((((1:4.283265e-04,32:1.265418e-06):3.377863e-03,(((20:2.129322e-04,17:4.732901e-04):1.633112e-04,23:1.260109e-04):4.406958e-04,21:2.116700e-03):3.897707e-03):1.986262e-03,(((((27:2.400137e-03,12:4.444786e-04):3.931379e-04,16:1.513903e-03):1.888700e-04,(28:2.814618e-04,11:4.670256e-04):3.045722e-04):5.469299e-04,(31:1.520871e-03,(8:1.000588e-03,26:2.403582e-04):3.035254e-04):1.012474e-04):3.415475e-04,((13:3.486643e-04,(25:9.757458e-04,30:1.424130e-03):1.002844e-04):5.846310e-06,24:5.594173e-04):1.700313e-04):2.578801e-03):4.932454e-02,(18:7.014043e-04,(((10:4.515302e-03,22:3.130301e-04):4.615399e-04,(((9:1.451932e-03,19:5.015496e-04):1.596314e-04,14:2.371907e-04):2.335334e-04,(7:2.247476e-03,29:1.887898e-03):3.773581e-04):4.489182e-04):2.691265e-05,15:1.409950e-03):3.648911e-03):4.211422e-02):4.961193e-02,((3:1.725850e-03,4:1.134427e-03):2.860683e-02,(2:8.075811e-03,5:9.054057e-03):1.779219e-02):7.499144e-02,6:1.008290e-01);
   tree gen.755000 = [&U] (((((1:3.191070e-04,32:1.198041e-04):3.755216e-03,(((20:2.624017e-05,17:9.195419e-04):7.559730e-05,23:2.727050e-05):1.523543e-04,21:2.170383e-03):3.384935e-03):1.995404e-03,(((((27:9.114683e-04,12:3.453166e-04):6.693730e-05,16:1.350839e-03):1.500235e-04,(28:6.433886e-04,11:3.739823e-04):2.937235e-04):2.509642e-04,(31:1.677344e-03,(8:1.733933e-03,26:6.513588e-04):7.576524e-04):1.516064e-04):8.537699e-06,((13:5.605054e-04,(25:1.078000e-03,30:1.198891e-03):5.405746e-04):1.320129e-05,24:5.567829e-04):2.300873e-04):3.259798e-03):4.962902e-02,(18:6.772412e-04,((10:4.610830e-03,22:2.640859e-04):5.792228e-04,((((19:5.583240e-04,9:8.958517e-04):1.084356e-04,14:1.483167e-04):7.754875e-04,(7:3.290825e-03,29:2.441841e-03):4.739878e-04):2.568170e-04,15:1.432760e-03):6.163683e-05):3.835594e-03):4.237420e-02):4.991819e-02,((3:2.093569e-03,4:8.163061e-04):3.094111e-02,(2:8.468794e-03,5:1.160867e-02):1.842745e-02):7.400208e-02,6:1.014514e-01);
   tree gen.757500 = [&U] (((((1:6.886410e-04,32:3.119085e-04):3.287760e-03,(((20:8.286684e-05,17:8.476641e-04):3.827863e-05,23:7.169511e-05):2.533817e-04,21:7.492760e-04):3.304857e-03):2.965415e-03,((((16:7.772119e-04,(27:1.522368e-03,12:1.673520e-04):1.574425e-04):8.251495e-05,(28:4.790473e-04,11:4.455357e-04):3.778088e-04):3.874094e-04,(31:1.859264e-03,(8:1.254381e-03,26:2.400888e-04):5.279105e-04):6.627099e-05):8.869524e-05,(24:6.443227e-04,(13:2.494839e-04,(25:1.073959e-03,30:1.225664e-03):2.072176e-04):1.234246e-05):3.143975e-05):2.419154e-03):4.704581e-02,(18:9.009421e-04,((10:6.735506e-03,22:3.623123e-04):7.869168e-04,((((19:3.972413e-04,9:1.165633e-03):2.484841e-04,14:1.971023e-04):1.522222e-04,(7:3.513553e-03,29:1.730924e-03):1.784363e-04):2.322848e-04,15:1.728702e-03):3.555665e-05):3.026749e-03):3.995828e-02):4.417385e-02,((3:1.232088e-03,4:9.189876e-04):3.003256e-02,(2:9.230261e-03,5:9.754017e-03):1.910284e-02):8.342747e-02,6:1.011247e-01);
   tree gen.760000 = [&U] (((4:1.402778e-03,3:1.861907e-03):2.834063e-02,(5:9.984416e-03,2:7.409206e-03):2.087241e-02):8.019724e-02,((18:8.159153e-04,((15:1.194985e-03,(((19:9.006128e-04,9:1.191757e-03):8.367392e-05,14:3.394526e-04):4.516107e-04,(29:1.444559e-03,7:2.998807e-03):8.465330e-04):2.743194e-04):4.775776e-05,(22:3.483760e-04,10:5.380385e-03):2.891366e-04):3.612208e-03):4.569133e-02,(((((20:7.027448e-05,17:6.597826e-04):3.291956e-04,23:7.669945e-05):5.741820e-04,21:1.496248e-03):3.420293e-03,(32:3.110766e-05,1:5.433150e-04):4.037889e-03):2.004096e-03,(((31:1.239776e-03,(26:2.845194e-04,8:1.616218e-03):8.129791e-04):4.161353e-05,((16:6.633203e-04,(27:1.404670e-03,12:2.163922e-04):9.735650e-05):2.276067e-04,(11:4.064997e-04,28:4.631678e-04):4.566621e-05):3.478256e-04):1.554655e-05,((30:1.044727e-03,25:1.387072e-03):2.037096e-04,(24:6.093923e-04,13:4.007049e-04):6.502177e-05):3.696122e-04):3.021931e-03):4.965013e-02):4.813906e-02,6:1.107600e-01);
   tree gen.762500 = [&U] (((4:1.759418e-03,3:7.662774e-04):2.850864e-02,(2:9.648636e-03,5:1.085605e-02):1.817567e-02):7.637344e-02,((((((28:3.701450e-04,11:4.559761e-04):1.275833e-04,((27:7.012950e-04,12:4.051858e-04):2.609833e-04,16:1.323825e-03):1.241929e-04):3.338826e-04,((8:7.835024e-04,26:3.457121e-04):7.302016e-04,31:1.581032e-03):3.547934e-05):7.936412e-05,((13:4.916441e-04,24:4.021556e-04):3.353870e-04,(25:8.740044e-04,30:7.828151e-04):3.973399e-04):2.280048e-04):3.107432e-03,((((17:8.589724e-04,20:5.115067e-06):1.487144e-04,23:1.781655e-05):2.495260e-04,21:1.061463e-03):5.150226e-03,(32:1.103592e-04,1:6.628272e-04):4.263600e-03):1.955965e-03):4.711323e-02,(18:5.544499e-04,((22:1.870007e-04,10:3.998732e-03):7.460644e-04,(15:1.466196e-03,((29:2.570999e-03,7:2.882355e-03):5.372089e-04,(14:1.644249e-04,(19:3.442330e-04,9:5.972624e-04):7.504929e-05):3.250121e-04):2.587564e-04):3.929205e-05):3.314767e-03):4.250392e-02):5.043230e-02,6:1.042853e-01);
   tree gen.765000 = [&U] (((((1:5.431678e-04,32:2.835552e-05):3.539538e-03,(((20:2.434958e-05,17:6.116742e-04):6.473381e-05,23:1.863149e-04):1.313088e-04,21:1.272140e-03):3.494290e-03):1.308719e-03,((((8:1.001560e-03,26:3.138149e-04):5.190146e-04,((28:4.535062e-04,11:5.660898e-04):1.182005e-04,((27:1.299872e-03,12:1.910401e-04):1.512466e-04,16:7.533741e-04):6.295285e-05):2.020001e-04):2.150892e-07,31:1.761265e-03):2.533720e-05,(((25:9.825151e-04,30:1.960715e-03):1.028835e-04,24:3.599939e-04):1.985232e-07,13:4.302096e-04):3.860339e-04):3.303177e-03):4.956752e-02,(18:7.945508e-04,(((10:6.657093e-03,22:2.790569e-04):9.855849e-04,((14:1.231787e-04,(9:8.552343e-04,19:3.917078e-04):4.594841e-04):8.725405e-04,(7:2.708390e-03,29:2.063011e-03):5.081051e-04):3.251929e-04):7.189805e-05,15:1.139256e-03):2.383754e-03):4.473279e-02):4.630039e-02,((3:1.335094e-03,4:1.530856e-03):2.423236e-02,(2:8.752571e-03,5:1.000055e-02):1.942936e-02):7.661728e-02,6:9.539984e-02);
   tree gen.767500 = [&U] (((4:1.860753e-03,3:1.098360e-03):2.516861e-02,(2:7.573539e-03,5:1.050266e-02):2.181985e-02):7.382707e-02,((((((8:1.464437e-03,26:2.857631e-04):3.656243e-04,(((27:1.111031e-03,12:2.650470e-04):5.929041e-05,16:9.660683e-04):1.427089e-04,(28:4.210939e-04,11:5.684416e-04):3.258228e-05):2.836356e-04):1.808863e-04,31:1.164711e-03):5.331234e-06,((24:6.338424e-04,(25:1.097803e-03,30:1.209223e-03):2.856806e-04):3.804574e-05,13:4.921524e-04):9.378530e-05):3.465730e-03,((((17:8.988588e-04,20:1.575954e-04):2.228867e-04,23:6.271401e-05):1.819823e-04,21:8.643781e-04):3.200164e-03,(32:1.290117e-04,1:4.084577e-04):4.217909e-03):1.832533e-03):4.819899e-02,(18:3.607913e-04,(((29:1.950912e-03,7:3.019593e-03):2.804907e-04,(14:5.499889e-05,(19:3.633760e-04,9:8.176354e-04):2.145586e-05):6.428149e-04):2.640343e-04,(15:1.933780e-03,(22:3.548320e-04,10:5.339408e-03):3.273903e-04):1.058472e-05):3.560713e-03):4.395413e-02):5.506154e-02,6:1.008905e-01);
   tree gen.770000 = [&U] (((4:1.209000e-03,3:1.846721e-03):2.374375e-02,(5:1.021812e-02,2:1.071028e-02):2.070271e-02):8.861518e-02,((18:1.034589e-03,(15:2.126869e-03,((22:2.710609e-04,10:5.319394e-03):7.383444e-04,((14:3.276869e-04,(9:8.390248e-04,19:5.072976e-04):2.219868e-04):4.278357e-04,(29:3.072191e-03,7:3.172165e-03):2.815108e-04):5.291728e-04):1.221917e-04):3.147274e-03):4.542713e-02,(((((20:7.866044e-05,17:6.442432e-04):9.104819e-05,23:2.142825e-05):1.782360e-04,21:9.268989e-04):4.737195e-03,(32:4.021515e-06,1:5.711483e-04):3.635876e-03):1.967536e-03,(((24:8.236715e-04,13:4.455760e-04):5.466386e-05,(30:1.551853e-03,25:5.071856e-04):3.296681e-04):2.285736e-04,((26:2.006612e-04,8:1.009917e-03):7.334981e-04,(31:1.873702e-03,((11:7.123519e-04,28:6.691877e-04):2.086853e-04,(16:7.434934e-04,(27:1.244590e-03,12:3.964660e-04):2.522749e-04):6.302455e-04):4.972112e-04):1.534719e-04):1.530573e-05):2.859447e-03):4.813630e-02):4.545678e-02,6:1.093551e-01);
   tree gen.772500 = [&U] (((4:1.692945e-03,3:1.321693e-03):2.796195e-02,(5:1.067094e-02,2:8.462396e-03):2.102924e-02):8.763824e-02,((18:9.190371e-04,(((14:2.784816e-04,(9:1.071798e-03,19:4.835904e-04):7.217110e-05):7.697111e-04,(29:2.684940e-03,7:3.239719e-03):5.552517e-04):3.209167e-04,(15:1.530029e-03,(22:3.037090e-04,10:5.239095e-03):2.712571e-04):2.977863e-05):3.022415e-03):4.492632e-02,(((((20:2.091980e-05,17:5.605027e-04):1.661697e-04,23:1.212862e-04):2.779487e-04,21:1.266020e-03):3.061086e-03,(32:6.203584e-05,1:7.054083e-04):3.663357e-03):1.604786e-03,((24:3.069619e-04,((30:1.134705e-03,25:2.033448e-03):6.349591e-04,13:2.249601e-04):1.644078e-07):2.030019e-04,(31:1.347152e-03,((26:4.984260e-04,8:1.125915e-03):7.232426e-04,((11:7.406071e-04,28:9.956923e-04):1.727649e-04,((27:1.558206e-03,12:1.948757e-04):4.599885e-05,16:1.198454e-03):6.072067e-05):1.669452e-04):4.847782e-06):1.552477e-04):3.202019e-03):4.760562e-02):4.495564e-02,6:1.105695e-01);
   tree gen.775000 = [&U] (((((1:6.230349e-04,32:4.678877e-05):3.208124e-03,((23:4.437267e-06,(20:2.141594e-04,17:5.480074e-04):1.050718e-04):7.172267e-05,21:1.835381e-03):4.258670e-03):1.819210e-03,((31:1.101180e-03,((8:1.032470e-03,26:6.553533e-04):9.022643e-04,((28:4.943271e-04,11:5.794449e-04):8.530343e-05,(16:9.592235e-04,(27:1.446742e-03,12:4.119775e-04):1.665682e-04):1.726123e-04):3.128146e-04):4.190908e-05):1.127925e-04,((24:5.303609e-04,13:5.433358e-04):4.482891e-06,(25:1.070050e-03,30:1.149738e-03):6.599584e-04):2.734010e-04):2.859428e-03):5.132073e-02,(18:6.646379e-04,(15:1.220152e-03,((10:4.743728e-03,22:1.865382e-04):6.087572e-04,((14:2.282669e-04,(19:4.712785e-04,9:8.696595e-04):1.400378e-04):2.835757e-04,(7:2.879180e-03,29:1.509839e-03):2.082994e-04):3.130461e-04):1.071918e-04):4.315324e-03):4.716028e-02):4.715223e-02,((3:2.013278e-03,4:1.022331e-03):3.015764e-02,(2:8.861164e-03,5:9.607823e-03):1.667724e-02):7.835841e-02,6:1.143794e-01);
   tree gen.777500 = [&U] (((4:1.049362e-03,3:1.600212e-03):2.861508e-02,(5:1.130807e-02,2:8.768140e-03):1.581648e-02):8.247047e-02,((18:9.074423e-04,(((22:2.910904e-05,10:5.522557e-03):3.397209e-04,15:1.449602e-03):2.708949e-04,((14:1.102779e-04,(19:3.979777e-04,9:8.936999e-04):2.335891e-04):5.077112e-04,(29:1.649513e-03,7:2.862486e-03):4.353896e-04):2.831576e-04):3.493769e-03):4.187871e-02,(((((20:2.656386e-04,17:3.733937e-04):4.934485e-05,23:1.401182e-04):4.406574e-04,21:1.306938e-03):4.712294e-03,(32:7.085150e-06,1:6.922581e-04):3.126194e-03):1.821296e-03,(((13:2.780421e-04,24:5.033397e-04):2.780649e-05,(30:5.410236e-04,25:1.515353e-03):2.698279e-04):3.366167e-04,((31:1.590690e-03,(26:2.513719e-04,8:1.877878e-03):2.698888e-04):1.219021e-04,((11:3.859829e-04,28:4.142823e-04):1.444940e-04,(16:6.920896e-04,(12:2.442269e-04,27:1.750273e-03):3.811702e-04):1.345834e-04):2.362187e-04):8.141867e-05):3.547555e-03):4.821663e-02):5.497341e-02,6:1.052408e-01);
   tree gen.780000 = [&U] (((((1:4.071670e-04,32:1.404281e-05):3.406237e-03,(21:1.440278e-03,((20:2.682772e-05,17:5.996201e-04):3.495213e-04,23:5.588221e-05):2.452602e-04):4.595389e-03):1.719172e-03,((((28:3.893368e-04,11:3.893620e-04):1.378870e-04,(16:8.497234e-04,(27:2.362402e-03,12:1.720491e-04):1.237237e-04):4.827517e-05):6.317712e-04,(31:1.531622e-03,(8:1.648847e-03,26:1.288409e-04):4.697271e-04):5.213753e-05):4.692132e-05,((13:3.537752e-04,(25:1.141567e-03,30:9.751255e-04):7.504699e-04):4.647534e-05,24:4.255947e-04):3.001534e-04):2.004129e-03):4.745685e-02,(18:9.484840e-04,(15:1.579807e-03,(((14:2.067322e-04,(19:7.230217e-04,9:1.202810e-03):7.632549e-05):5.823400e-04,(7:2.610205e-03,29:1.789524e-03):3.645400e-04):1.478718e-04,(10:5.000995e-03,22:5.272212e-04):7.501032e-04):1.012269e-04):3.177497e-03):4.337286e-02):5.365789e-02,((3:1.532149e-03,4:1.389528e-03):2.877497e-02,(2:7.673111e-03,5:1.027251e-02):2.020183e-02):7.743332e-02,6:1.072544e-01);
   tree gen.782500 = [&U] (((4:1.430998e-03,3:2.760816e-03):3.017731e-02,(2:8.730128e-03,5:1.156294e-02):2.091205e-02):7.316483e-02,((((((24:4.567223e-04,((25:8.256163e-04,30:8.150088e-04):7.691053e-04,13:8.259409e-04):3.714445e-05):2.610779e-04,(8:1.154158e-03,26:5.575350e-04):6.593278e-04):9.347297e-05,((28:3.822645e-04,11:3.644521e-04):4.900386e-04,(16:9.464320e-04,(27:1.337294e-03,12:1.801456e-04):6.219309e-05):1.048873e-04):5.285583e-04):5.615848e-05,31:1.398750e-03):3.443365e-03,(((23:2.323282e-04,(17:6.317954e-04,20:2.895692e-05):1.596168e-04):3.240716e-04,21:1.119812e-03):3.651262e-03,(32:9.684113e-05,1:8.587872e-04):3.644607e-03):2.292816e-03):5.011613e-02,(18:6.396487e-04,((22:2.665557e-04,10:5.756177e-03):4.588819e-04,(((29:2.140327e-03,7:3.280553e-03):1.786515e-04,(14:3.741064e-04,(19:7.762239e-04,9:9.075973e-04):1.108892e-04):3.909438e-04):7.265766e-05,15:1.731112e-03):1.554334e-04):3.403591e-03):4.573375e-02):5.289405e-02,6:1.062775e-01);
   tree gen.785000 = [&U] (((4:1.873002e-03,3:1.742653e-03):2.756717e-02,(2:7.999108e-03,5:1.179416e-02):2.010688e-02):7.268363e-02,((((((8:8.723304e-04,26:1.933177e-04):7.278451e-04,((28:9.395845e-04,11:2.092117e-04):3.249569e-04,(16:8.002061e-04,(27:9.945104e-04,12:2.569241e-04):2.848130e-04):7.898703e-05):4.182194e-04):1.191341e-04,31:2.289757e-03):8.971813e-05,(13:1.205034e-04,((25:1.457211e-03,30:8.614146e-04):1.673833e-04,24:5.711578e-04):8.401989e-05):1.307836e-04):3.163938e-03,(((23:1.186935e-05,(17:4.303147e-04,20:7.123840e-07):2.464775e-04):2.593419e-04,21:1.235715e-03):3.869848e-03,(32:1.597017e-04,1:7.081702e-04):5.035708e-03):2.176044e-03):5.207446e-02,(18:7.157166e-04,(((29:2.408609e-03,7:2.463909e-03):2.876734e-04,(14:5.058108e-05,(19:2.949768e-04,9:1.123386e-03):8.916384e-05):4.563429e-04):4.009914e-04,(15:1.782228e-03,(22:2.375001e-04,10:5.718319e-03):8.763210e-04):2.080240e-05):4.185071e-03):4.543296e-02):5.052060e-02,6:1.055785e-01);
   tree gen.787500 = [&U] (((4:1.603278e-03,3:1.426651e-03):2.700652e-02,(2:8.427533e-03,5:9.059970e-03):1.996901e-02):7.120540e-02,(((31:9.483765e-04,(((8:1.216123e-03,26:1.162332e-04):4.087382e-04,(((25:1.670848e-03,30:9.652166e-04):6.605348e-04,13:2.757587e-04):1.246360e-04,24:3.020159e-04):1.715201e-04):1.466371e-04,((28:2.618865e-04,11:5.112220e-04):9.152082e-05,(16:8.057464e-04,(27:1.715867e-03,12:3.239499e-04):8.820837e-05):1.717668e-04):3.882607e-04):1.301526e-04):2.121292e-03,(((23:9.253838e-05,(17:5.745426e-04,20:3.152755e-05):1.132385e-04):9.232228e-05,21:1.331181e-03):3.735718e-03,(32:1.411686e-04,1:2.184089e-04):4.251675e-03):3.068528e-03):4.784408e-02,(18:5.567712e-04,(((29:1.803120e-03,7:3.225588e-03):3.963186e-04,(14:1.596285e-04,(19:4.253189e-04,9:1.152048e-03):5.401773e-05):4.319211e-04):6.863349e-04,(15:1.569146e-03,(22:1.166548e-04,10:5.602021e-03):3.848233e-04):6.606487e-05):3.588025e-03):4.567072e-02):4.949312e-02,6:1.034313e-01);
   tree gen.790000 = [&U] (((((1:6.587539e-04,32:1.362655e-04):3.649324e-03,(21:1.885946e-03,((20:5.928622e-05,17:6.964135e-04):7.708220e-05,23:4.719858e-05):6.258178e-05):4.108429e-03):2.951440e-03,(((13:2.008610e-04,24:5.962698e-04):3.046696e-05,(25:8.489684e-04,30:7.619558e-04):5.589434e-04):3.856641e-04,((8:1.503373e-03,26:1.825844e-04):2.757323e-04,((((27:1.245141e-03,12:2.753364e-04):3.166858e-04,16:7.093559e-04):1.586879e-04,(28:3.602593e-04,11:3.462924e-04):8.304054e-05):5.037495e-04,31:1.286259e-03):1.698257e-05):2.710825e-05):1.841231e-03):4.400787e-02,(18:8.726026e-04,((15:1.223779e-03,(10:5.252607e-03,22:1.468081e-04):6.539020e-04):1.143747e-05,(((9:1.090788e-03,19:3.389384e-04):3.137799e-04,14:1.453390e-05):4.012480e-04,(7:3.488197e-03,29:2.925012e-03):4.369004e-04):3.100979e-04):3.797705e-03):4.874751e-02):5.293708e-02,((3:1.793952e-03,4:1.247495e-03):2.532964e-02,(2:9.297359e-03,5:8.868716e-03):1.765372e-02):8.484573e-02,6:1.000046e-01);
   tree gen.792500 = [&U] (((4:1.137219e-03,3:1.876083e-03):2.824041e-02,(2:8.026746e-03,5:1.152301e-02):1.733055e-02):7.985813e-02,((((((25:1.393140e-03,30:1.086648e-03):4.032441e-04,13:4.728880e-04):4.985218e-05,24:2.956656e-04):2.672471e-04,((31:1.327014e-03,(8:1.325455e-03,26:3.870155e-04):1.096659e-03):7.592527e-06,((28:5.122878e-04,11:1.739012e-04):1.433215e-04,(16:1.640529e-03,(27:1.374842e-03,12:4.432884e-04):7.440484e-05):3.023151e-04):6.359733e-04):1.290460e-04):2.676192e-03,((((17:5.577147e-04,20:1.452656e-04):1.191185e-04,23:7.123538e-05):1.846368e-04,21:1.649617e-03):4.539296e-03,(32:4.645790e-05,1:7.116927e-04):3.429942e-03):1.498817e-03):4.739528e-02,(18:9.130912e-04,((22:3.591049e-04,10:5.771089e-03):5.181426e-04,(15:1.715939e-03,((29:1.574841e-03,7:3.621293e-03):3.127869e-04,((19:9.302952e-04,9:9.509536e-04):5.606149e-05,14:1.971145e-04):6.525308e-04):6.146577e-04):8.145957e-06):3.233176e-03):4.390382e-02):4.802045e-02,6:1.047854e-01);
   tree gen.795000 = [&U] (((4:1.799056e-03,3:1.084103e-03):2.647967e-02,(5:1.071486e-02,2:7.544363e-03):2.114606e-02):7.668919e-02,((18:5.381845e-04,((((14:2.337061e-04,(19:7.357513e-04,9:1.127670e-03):5.958944e-05):5.155829e-04,(29:2.091201e-03,7:3.147845e-03):2.483696e-04):4.127253e-04,(22:3.087055e-04,10:6.678019e-03):8.178851e-04):9.863735e-05,15:1.573121e-03):3.575636e-03):4.129237e-02,(((((20:1.575854e-05,17:4.247266e-04):3.131814e-04,23:2.456552e-05):3.970229e-04,21:1.527729e-03):4.512153e-03,(32:1.398867e-04,1:7.142136e-04):3.010882e-03):2.430771e-03,((24:6.475176e-04,(13:2.337342e-04,(30:1.045822e-03,25:1.640063e-03):2.089858e-04):9.005846e-05):2.317442e-04,((((16:1.106913e-03,(12:3.677569e-04,27:1.513823e-03):2.426189e-04):1.538815e-04,(11:4.977805e-04,28:5.630625e-04):1.550521e-04):6.806862e-04,31:2.070819e-03):9.868283e-05,(26:2.946790e-04,8:1.104595e-03):6.177201e-04):4.843397e-05):1.890978e-03):5.024671e-02):5.204875e-02,6:1.003080e-01);
   tree gen.797500 = [&U] (((((1:4.011598e-04,32:4.121943e-05):4.404989e-03,((23:5.743749e-05,(20:1.328368e-05,17:6.750706e-04):2.209863e-04):3.138813e-04,21:6.230182e-04):4.165435e-03):2.818328e-03,(((13:2.839505e-04,24:2.479071e-04):5.610200e-05,(25:8.689989e-04,30:1.331412e-03):2.929626e-04):4.903827e-05,(((8:1.265756e-03,26:2.385299e-04):5.084910e-04,31:1.364394e-03):7.417784e-05,(((27:9.800644e-04,12:2.132449e-04):4.016811e-04,16:5.934394e-04):4.641910e-05,(28:6.635519e-04,11:3.416944e-04):2.030794e-04):5.726579e-04):1.131450e-04):3.154625e-03):5.026117e-02,(18:8.788450e-04,(((10:4.656946e-03,22:5.295087e-04):2.226637e-04,(((9:9.795733e-04,19:5.109011e-04):3.483481e-05,14:1.050037e-04):5.618069e-04,(7:3.508704e-03,29:1.978778e-03):1.522308e-04):3.758777e-04):1.955572e-05,15:1.888749e-03):3.096878e-03):4.705935e-02):4.980018e-02,((3:1.334544e-03,4:9.858390e-04):2.672168e-02,(2:9.448911e-03,5:9.468959e-03):1.996284e-02):8.569921e-02,6:1.023350e-01);
   tree gen.800000 = [&U] (((4:1.505714e-03,3:1.472828e-03):2.548384e-02,(5:1.098345e-02,2:7.736557e-03):2.201808e-02):8.288540e-02,((18:9.399087e-04,(15:1.521010e-03,((22:4.120240e-04,10:5.568600e-03):6.652020e-04,(((19:4.621637e-04,9:1.076285e-03):1.720275e-04,14:6.908037e-05):4.853958e-04,(29:2.166168e-03,7:3.747710e-03):3.435495e-04):4.186973e-04):3.096559e-04):3.079673e-03):4.545776e-02,(((((20:1.196023e-04,17:8.173205e-04):1.561583e-04,23:2.685255e-05):3.475364e-04,21:1.776286e-03):4.679184e-03,(32:2.670977e-05,1:8.986929e-04):4.611632e-03):1.899328e-03,(((30:8.644083e-04,25:1.017802e-03):6.442983e-04,(24:5.774696e-04,13:6.274409e-04):4.250113e-05):2.248404e-04,((((11:5.959204e-04,28:7.763991e-04):1.961602e-04,((12:1.971368e-04,27:1.337818e-03):2.245419e-04,16:1.096356e-03):1.924632e-04):4.505059e-04,31:1.232337e-03):1.019976e-04,(26:1.312169e-04,8:1.014012e-03):7.874485e-04):1.309872e-04):2.271429e-03):5.272812e-02):5.243616e-02,6:1.074146e-01);
   tree gen.802500 = [&U] (((((1:4.557484e-04,32:1.506448e-05):3.709157e-03,((23:8.874740e-06,(20:5.132186e-05,17:8.672425e-04):1.542503e-04):3.547917e-04,21:1.400339e-03):3.553414e-03):1.660945e-03,((((25:1.107043e-03,30:1.046804e-03):2.318290e-04,24:5.446515e-04):9.278723e-05,13:3.882131e-04):2.301762e-04,(((8:8.122227e-04,26:2.278042e-04):2.931761e-04,(((27:1.558344e-03,12:1.695924e-04):3.196817e-04,16:1.269976e-03):1.296672e-04,(28:3.125193e-04,11:3.548614e-04):2.273816e-04):5.998288e-04):6.711906e-05,31:1.364925e-03):1.082014e-05):3.269223e-03):4.685030e-02,(18:1.140697e-03,(((10:4.698836e-03,22:4.012699e-04):5.360247e-04,((14:1.592898e-04,(19:2.955153e-04,9:1.037443e-03):1.482535e-04):6.717581e-04,(7:3.018633e-03,29:1.925646e-03):1.752519e-04):2.595054e-04):7.613927e-05,15:1.459346e-03):3.923437e-03):4.352390e-02):5.129701e-02,((3:1.236600e-03,4:1.703477e-03):2.975507e-02,(2:9.556445e-03,5:9.016421e-03):2.129096e-02):7.446739e-02,6:9.892859e-02);
   tree gen.805000 = [&U] (((4:1.272529e-03,3:1.805924e-03):2.580323e-02,(5:1.133817e-02,2:8.668102e-03):2.264922e-02):7.688038e-02,((18:5.288344e-04,((15:1.816713e-03,(((19:2.004157e-04,9:7.602047e-04):1.180878e-04,14:4.288882e-04):7.677097e-04,(29:2.897603e-03,7:2.472341e-03):4.652506e-04):3.273252e-04):2.297007e-04,(22:1.444274e-04,10:5.920491e-03):6.088277e-04):3.519459e-03):4.562803e-02,(((((20:1.579163e-05,17:5.698018e-04):2.448508e-04,23:6.368945e-05):1.766802e-04,21:1.071968e-03):4.286729e-03,(32:1.862752e-04,1:6.578056e-04):3.678491e-03):1.655728e-03,((24:2.006427e-04,(13:4.132801e-04,(30:1.316048e-03,25:1.244101e-03):5.099037e-04):4.071439e-06):2.901335e-04,((31:1.626882e-03,((11:6.297555e-04,28:8.709753e-04):1.241659e-04,((12:2.508599e-04,27:1.106671e-03):4.730768e-04,16:1.156548e-03):2.335242e-04):2.346145e-04):1.416621e-04,(26:2.505869e-04,8:9.978773e-04):5.662302e-04):2.655836e-05):2.591141e-03):4.855574e-02):5.166687e-02,6:9.940281e-02);
   tree gen.807500 = [&U] (((4:1.299345e-03,3:1.565777e-03):2.668312e-02,(5:9.001417e-03,2:9.065908e-03):2.085502e-02):7.982287e-02,((18:7.191055e-04,(((22:2.060329e-04,10:4.585520e-03):4.355132e-04,(((19:3.047138e-04,9:1.144484e-03):2.702430e-04,14:1.464769e-04):5.061819e-04,(29:2.370863e-03,7:3.452664e-03):3.940182e-04):2.803623e-04):1.646190e-04,15:1.552306e-03):3.269599e-03):4.821512e-02,(((((20:1.715756e-04,17:7.541742e-04):2.664758e-04,23:1.016886e-05):3.259503e-04,21:1.581921e-03):4.201287e-03,(32:2.382977e-04,1:9.640814e-04):3.342698e-03):2.569028e-03,(((24:5.144092e-04,(30:1.088614e-03,25:9.270097e-04):3.518146e-04):3.091744e-05,13:3.581139e-04):1.106698e-04,(((26:2.074538e-04,8:1.922077e-03):5.990941e-04,31:1.209716e-03):7.486319e-06,((11:2.842407e-04,28:4.059650e-04):3.784537e-05,((12:1.326682e-04,27:8.188353e-04):6.683432e-04,16:8.775738e-04):5.633159e-05):4.793968e-04):1.792102e-04):3.115864e-03):4.571601e-02):4.676767e-02,6:1.008192e-01);
   tree gen.810000 = [&U] (((4:1.449838e-03,3:1.331182e-03):2.577487e-02,(2:8.536760e-03,5:8.693115e-03):2.314218e-02):8.174237e-02,(((((8:9.684497e-04,26:1.621646e-04):4.392327e-04,((((12:4.663157e-04,27:1.933119e-03):1.780452e-04,16:1.483818e-03):2.642817e-05,(28:3.191656e-04,11:2.963748e-04):1.356308e-04):2.301135e-04,31:1.684824e-03):9.469402e-05):1.838120e-05,((25:1.138002e-03,30:9.589180e-04):2.023905e-04,(24:2.546946e-04,13:5.623105e-04):3.319106e-05):2.196925e-04):1.700280e-03,((((17:8.019732e-04,20:2.107315e-04):4.108132e-04,23:9.693220e-05):5.061396e-04,21:9.851351e-04):3.504487e-03,(32:2.226724e-04,1:5.813001e-04):3.859283e-03):2.467277e-03):5.082095e-02,(18:5.134804e-04,((15:1.570438e-03,((29:1.656473e-03,7:3.139262e-03):3.233482e-04,((19:3.667200e-04,9:5.819367e-04):1.913557e-04,14:1.273596e-04):9.594046e-04):3.546828e-04):2.472881e-05,(22:1.432223e-04,10:6.151740e-03):4.892622e-04):3.411614e-03):4.384788e-02):4.830168e-02,6:1.071576e-01);
   tree gen.812500 = [&U] (((((1:4.324522e-04,32:5.851563e-05):4.280871e-03,((23:1.028847e-04,(17:9.576276e-04,20:2.067564e-06):6.346255e-05):3.790813e-04,21:1.361570e-03):3.829358e-03):1.964799e-03,(((13:5.332596e-04,(25:1.650552e-03,30:1.333605e-03):1.991723e-04):1.613301e-05,24:8.223874e-04):3.022180e-04,(((8:1.188129e-03,26:6.534549e-04):5.692035e-04,31:1.584740e-03):7.290928e-05,(((27:2.011813e-03,12:4.450717e-04):2.653163e-04,16:1.088796e-03):7.270938e-05,(28:4.810364e-04,11:7.410234e-04):3.424664e-05):2.836775e-04):1.245089e-04):3.070895e-03):4.792870e-02,(18:7.412953e-04,((10:6.219294e-03,22:4.091043e-04):5.551435e-04,(((14:2.943881e-04,(19:3.584342e-04,9:1.149954e-03):2.454439e-04):8.213791e-04,(7:3.487555e-03,29:1.728961e-03):6.963490e-04):3.632538e-04,15:1.308203e-03):7.984957e-05):3.372197e-03):4.493462e-02):5.184904e-02,((3:1.563037e-03,4:1.817587e-03):2.663491e-02,(2:8.148557e-03,5:1.040870e-02):1.782531e-02):7.873242e-02,6:9.828852e-02);
   tree gen.815000 = [&U] (((((1:1.140227e-03,32:2.424722e-05):3.487089e-03,((23:7.354765e-05,(17:7.010413e-04,20:2.849095e-04):3.102387e-05):3.152400e-04,21:1.355692e-03):3.662151e-03):1.966888e-03,(((13:5.724238e-04,24:3.855481e-04):6.128623e-05,(25:1.096435e-03,30:9.603858e-04):3.761323e-04):2.287864e-04,((8:8.849659e-04,26:2.461996e-04):2.040646e-04,(31:1.377969e-03,((28:4.344645e-04,11:5.663097e-04):1.018011e-04,((27:1.376526e-03,12:3.957157e-04):1.754716e-04,16:9.621964e-04):1.195009e-04):2.487560e-04):2.433394e-05):8.424791e-05):2.907237e-03):4.797966e-02,(18:6.711736e-04,(((14:3.232225e-04,(9:8.836312e-04,19:6.581794e-04):1.232069e-04):7.129970e-04,(7:2.863531e-03,29:1.940541e-03):3.663628e-04):3.469030e-04,(15:1.641680e-03,(10:4.814873e-03,22:3.777884e-04):6.728041e-04):6.058702e-05):3.043629e-03):4.433488e-02):5.262474e-02,((3:1.384399e-03,4:1.910116e-03):2.666323e-02,(2:1.027742e-02,5:1.041976e-02):2.377164e-02):7.554145e-02,6:1.009975e-01);
   tree gen.817500 = [&U] (((((1:6.965043e-04,32:3.223051e-05):1.764366e-03,((23:4.538083e-05,(17:8.120604e-04,20:1.414140e-04):3.523857e-04):3.089003e-04,21:1.254303e-03):4.028310e-03):2.229270e-03,((13:1.979824e-04,((25:1.255641e-03,30:9.307353e-04):7.199022e-04,24:5.147513e-04):1.044103e-04):8.219685e-05,(((8:1.189621e-03,26:1.493853e-04):5.143111e-04,((28:4.147558e-04,11:3.889782e-04):2.795669e-04,((27:1.311233e-03,12:1.993429e-04):2.414316e-04,16:9.197346e-04):7.089392e-05):4.982796e-04):9.189973e-05,31:1.356992e-03):1.756497e-04):2.657340e-03):4.189195e-02,(18:8.061967e-04,(15:1.761956e-03,(((14:1.869834e-04,(9:8.763638e-04,19:4.048172e-04):1.048369e-04):5.251375e-04,(7:2.684888e-03,29:1.996473e-03):4.035129e-04):3.066466e-04,(10:5.857117e-03,22:4.346116e-04):4.734844e-04):7.832103e-05):4.394033e-03):4.534835e-02):5.340737e-02,((3:1.409388e-03,4:2.095777e-03):2.412531e-02,(2:1.046293e-02,5:8.610437e-03):1.947132e-02):7.654193e-02,6:9.822053e-02);
   tree gen.820000 = [&U] (((4:1.403746e-03,3:1.138344e-03):2.403999e-02,(5:1.056910e-02,2:8.849697e-03):2.520869e-02):8.282568e-02,((18:4.943559e-04,(15:1.963999e-03,((((9:7.302973e-04,19:2.418413e-04):7.121310e-05,14:2.305265e-04):9.987998e-04,(29:2.707736e-03,7:2.683296e-03):8.401789e-04):3.975897e-04,(22:6.249345e-05,10:6.009988e-03):3.274674e-04):1.343610e-04):2.408190e-03):4.331564e-02,(((((20:9.804452e-05,17:8.899713e-04):1.131094e-04,23:4.643983e-05):1.594055e-04,21:1.494873e-03):3.748176e-03,(32:4.348376e-05,1:5.255682e-04):3.840920e-03):2.210262e-03,(((31:1.159220e-03,(26:5.981393e-04,8:1.030179e-03):7.758645e-04):8.880932e-05,((11:3.498522e-04,28:3.859157e-04):7.556033e-05,((27:1.136718e-03,12:3.989495e-04):2.736252e-04,16:7.945080e-04):6.486853e-05):3.449420e-04):1.027317e-04,((13:2.029057e-04,(30:7.943493e-04,25:1.665127e-03):2.113512e-04):1.752924e-05,24:5.730039e-04):1.502694e-04):2.610303e-03):4.483282e-02):4.898469e-02,6:9.662909e-02);
   tree gen.822500 = [&U] (((((1:7.551140e-04,32:5.611399e-06):3.929292e-03,((23:5.487752e-05,(17:5.517610e-04,20:1.296758e-04):1.975893e-05):1.994967e-04,21:1.149553e-03):3.609111e-03):2.814688e-03,(((24:5.344718e-04,(25:7.175954e-04,30:1.437854e-03):3.726433e-05):4.569986e-06,13:3.072808e-04):6.285771e-05,((((16:8.499683e-04,(27:6.681026e-04,12:4.160180e-04):2.519121e-04):1.226012e-04,(28:2.046821e-04,11:4.591337e-04):1.375851e-04):6.503452e-04,(8:1.441749e-03,26:4.694632e-04):4.665767e-04):2.508286e-05,31:1.832076e-03):1.756847e-04):2.062088e-03):4.419065e-02,(18:4.527615e-04,((((14:2.528730e-05,(9:1.303401e-03,19:3.710835e-04):8.119802e-05):5.060488e-04,(7:3.585956e-03,29:2.602178e-03):4.158803e-04):4.547468e-04,15:2.410601e-03):1.181975e-05,(10:5.021343e-03,22:3.515410e-04):4.881617e-04):3.954279e-03):4.845544e-02):5.108923e-02,((3:1.788048e-03,4:1.740136e-03):2.595525e-02,(2:8.470010e-03,5:1.283772e-02):2.238268e-02):8.185504e-02,6:1.043390e-01);
   tree gen.825000 = [&U] (((4:1.626410e-03,3:1.550881e-03):3.134464e-02,(5:9.236294e-03,2:7.582023e-03):1.907286e-02):7.895303e-02,((18:4.639930e-04,((22:2.258947e-04,10:6.690047e-03):3.191043e-04,(15:2.017848e-03,(((9:9.146067e-04,19:5.237823e-04):7.691504e-05,14:2.722805e-04):2.943873e-04,(29:2.029266e-03,7:2.899449e-03):5.576545e-04):3.180362e-04):9.060774e-06):4.512552e-03):4.333984e-02,((((23:1.900813e-04,(20:2.386459e-05,17:6.761553e-04):7.693092e-05):1.705454e-04,21:1.188684e-03):4.455507e-03,(32:1.208769e-05,1:4.649363e-04):3.103846e-03):2.174583e-03,((24:6.686630e-04,((30:1.173682e-03,25:1.522737e-03):1.182815e-04,13:5.141792e-04):2.796996e-05):2.180753e-04,((26:1.117155e-04,8:1.584922e-03):3.751723e-04,(31:1.578603e-03,((11:7.414142e-04,28:5.522230e-04):1.863980e-04,(16:5.063775e-04,(27:1.456751e-03,12:3.496302e-04):2.375509e-04):3.233870e-04):3.255886e-04):4.469844e-05):3.052253e-05):2.629328e-03):4.493963e-02):4.685472e-02,6:1.044709e-01);
   tree gen.827500 = [&U] (((4:1.407985e-03,3:1.301961e-03):2.473517e-02,(2:1.052626e-02,5:8.750657e-03):2.425823e-02):7.793917e-02,(((((25:1.808050e-03,30:1.301468e-03):3.772724e-04,(13:6.234690e-04,24:1.111213e-03):2.742053e-05):8.680147e-05,(31:2.267794e-03,((((27:1.216776e-03,12:2.408690e-04):1.402841e-04,16:5.865348e-04):1.995061e-04,(28:4.307305e-04,11:3.328440e-04):1.142365e-04):5.104101e-04,(8:1.005529e-03,26:1.796668e-04):1.094368e-03):2.906731e-04):5.443549e-05):4.072825e-03,((((17:5.956659e-04,20:1.558982e-05):6.602370e-05,23:2.825606e-05):4.440664e-04,21:1.154613e-03):3.570913e-03,(32:8.835302e-05,1:6.843515e-04):3.736181e-03):1.917198e-03):4.902196e-02,(18:6.220347e-04,(15:1.715933e-03,((22:2.530994e-04,10:6.407470e-03):4.605295e-04,((29:1.471548e-03,7:2.895957e-03):4.589671e-04,(14:1.664316e-04,(19:6.877530e-04,9:1.064969e-03):6.909089e-05):2.692982e-04):1.978662e-04):9.250758e-05):3.893582e-03):4.428570e-02):5.274030e-02,6:9.943982e-02);
   tree gen.830000 = [&U] (((4:1.486308e-03,3:1.487414e-03):2.611113e-02,(2:7.372887e-03,5:9.237435e-03):2.560765e-02):8.227474e-02,((((((25:1.121457e-03,30:1.679993e-03):2.392218e-04,24:4.132103e-04):7.544684e-05,13:5.081300e-04):1.935154e-04,(((16:1.249098e-03,(27:1.576949e-03,12:3.247697e-04):2.482681e-04):1.321953e-04,(28:4.727440e-04,11:4.641627e-04):2.429419e-04):2.537106e-04,(31:1.109220e-03,(8:1.140661e-03,26:6.231333e-04):1.799535e-04):1.918924e-04):2.230239e-04):2.279897e-03,((((17:6.702590e-04,20:1.792756e-05):2.289971e-04,23:4.986016e-05):3.968823e-04,21:1.286895e-03):3.968178e-03,(32:2.223859e-04,1:7.962257e-04):3.409530e-03):2.019249e-03):4.989576e-02,(18:8.449036e-04,((15:1.459502e-03,((29:1.995046e-03,7:3.589605e-03):2.432599e-04,(14:1.725189e-04,(19:3.319799e-04,9:1.220079e-03):9.162272e-05):1.455160e-03):2.691069e-04):1.178067e-04,(22:1.064176e-04,10:6.771328e-03):6.680385e-04):3.585874e-03):4.646525e-02):5.192045e-02,6:1.051860e-01);
   tree gen.832500 = [&U] (((4:1.287464e-03,3:1.233077e-03):2.880567e-02,(5:9.234324e-03,2:9.561944e-03):2.259808e-02):8.414691e-02,((18:7.412550e-04,(((((9:7.310077e-04,19:4.566849e-04):1.465439e-04,14:1.980539e-04):6.389771e-04,(29:1.974625e-03,7:2.728959e-03):5.745638e-04):4.395997e-04,(22:2.228632e-04,10:5.601071e-03):3.333024e-04):2.683174e-05,15:1.491963e-03):3.321330e-03):4.605815e-02,(((21:9.220443e-04,((20:2.371198e-04,17:5.634573e-04):2.085919e-04,23:4.500150e-05):7.255226e-05):3.352732e-03,(32:5.149099e-05,1:4.652930e-04):4.298447e-03):3.133671e-03,((24:7.968110e-04,(13:2.051655e-04,(30:7.924321e-04,25:1.028753e-03):6.504832e-04):8.312277e-06):2.528397e-04,(((16:9.589638e-04,(27:1.959232e-03,12:2.331810e-04):2.918586e-04):1.376391e-04,(11:2.533207e-04,28:3.455525e-04):2.196898e-04):6.792324e-04,((26:1.063952e-04,8:9.509564e-04):3.656208e-04,31:1.525785e-03):2.265513e-04):1.039240e-04):1.975648e-03):4.691225e-02):4.494517e-02,6:1.035097e-01);
   tree gen.835000 = [&U] (((4:1.906859e-03,3:1.878625e-03):2.929807e-02,(5:9.440658e-03,2:9.426643e-03):2.054169e-02):8.118070e-02,((18:6.546903e-04,((22:3.558679e-04,10:6.030789e-03):5.100551e-04,(15:1.962347e-03,(((9:7.737315e-04,19:8.100971e-04):6.546622e-05,14:2.215603e-04):5.959179e-04,(29:1.769848e-03,7:2.789189e-03):1.316845e-04):3.076422e-04):9.463504e-05):3.482565e-03):4.708729e-02,(((21:9.426467e-04,((20:5.894523e-05,17:1.087254e-03):1.432172e-04,23:1.424556e-04):4.107648e-04):3.642127e-03,(32:3.791115e-05,1:4.569394e-04):3.773581e-03):1.864069e-03,((13:6.878179e-04,((30:1.204331e-03,25:1.275591e-03):3.766370e-04,24:8.193088e-04):2.296286e-05):3.477258e-05,(((26:2.881313e-04,8:1.327861e-03):4.430441e-04,((16:1.455212e-03,(27:2.525931e-03,12:2.900564e-04):5.972940e-04):6.981477e-05,(11:5.394776e-04,28:5.903921e-04):2.266008e-04):3.648937e-04):8.120665e-05,31:1.108899e-03):5.635067e-05):3.314611e-03):4.581208e-02):5.155021e-02,6:1.058226e-01);
   tree gen.837500 = [&U] (((((1:4.410012e-04,32:1.233583e-05):3.330834e-03,(21:1.686821e-03,(23:9.701693e-05,(17:6.469667e-04,20:4.270867e-05):4.898668e-04):2.177082e-04):3.135975e-03):1.703832e-03,((24:3.809500e-04,(13:3.399960e-04,(25:1.525628e-03,30:5.132303e-04):6.005027e-04):1.652405e-04):4.172622e-05,((31:1.417142e-03,((16:1.364141e-03,(27:2.974510e-03,12:6.513029e-04):1.502494e-04):2.160825e-04,(28:5.665876e-04,11:3.152720e-04):2.000878e-04):8.055286e-04):1.673807e-05,(8:1.003695e-03,26:2.278359e-04):3.751107e-04):2.387204e-04):3.608024e-03):4.723284e-02,(18:5.566710e-04,(((7:2.820450e-03,29:2.357778e-03):6.043819e-04,(14:3.272323e-04,(19:4.145186e-04,9:1.770711e-03):1.253468e-04):5.222065e-04):2.018929e-04,(15:1.592160e-03,(10:5.164340e-03,22:3.309278e-04):5.621832e-04):9.449441e-07):5.104343e-03):4.262022e-02):5.144389e-02,((3:1.326153e-03,4:1.643737e-03):2.654135e-02,(2:7.355051e-03,5:1.020412e-02):1.975276e-02):8.071245e-02,6:1.037895e-01);
   tree gen.840000 = [&U] (((((1:8.129215e-04,32:1.548759e-04):3.649189e-03,(21:1.171218e-03,(23:3.286490e-04,(17:8.922220e-04,20:1.170604e-04):1.607596e-04):6.837343e-04):3.617810e-03):2.002002e-03,((((25:1.333475e-03,30:7.704237e-04):3.341907e-04,13:2.444627e-04):1.132398e-04,24:5.927219e-04):1.045785e-04,((((16:9.271722e-04,(27:1.754112e-03,12:3.566008e-04):3.480452e-04):1.183791e-04,(28:4.478284e-04,11:3.635336e-04):2.631476e-04):3.378981e-04,31:1.619957e-03):3.991603e-06,(8:1.033937e-03,26:4.487566e-04):4.853539e-04):4.692869e-05):2.819648e-03):5.032839e-02,(18:6.937578e-04,(15:1.010903e-03,((10:6.572344e-03,22:4.427827e-04):4.409812e-04,((7:2.839661e-03,29:3.316289e-03):2.367700e-04,(14:3.202004e-04,(19:3.626901e-04,9:1.527956e-03):9.775200e-05):4.633622e-04):5.477677e-04):4.687752e-05):3.273814e-03):4.732427e-02):4.529116e-02,((3:1.362617e-03,4:1.860974e-03):2.851674e-02,(2:7.557284e-03,5:1.008893e-02):2.014240e-02):8.293170e-02,6:1.066433e-01);
   tree gen.842500 = [&U] (((4:9.553200e-04,3:1.234055e-03):3.266701e-02,(2:8.325754e-03,5:9.001263e-03):1.721957e-02):7.948601e-02,((((((25:1.086864e-03,30:1.389143e-03):1.894375e-04,13:4.490159e-04):1.858074e-04,24:2.353701e-04):4.324372e-05,((((28:2.256686e-04,11:5.003890e-04):1.420650e-04,((12:1.426101e-04,27:1.025509e-03):1.543587e-04,16:7.564763e-04):5.170718e-05):3.892249e-04,31:2.695349e-03):4.941306e-05,(8:1.408918e-03,26:4.178944e-04):3.430956e-04):6.060056e-05):2.312855e-03,((((17:7.796163e-04,20:1.532442e-04):5.543961e-04,23:7.800123e-05):1.727695e-04,21:1.381647e-03):2.805978e-03,(32:1.300547e-06,1:2.919438e-04):3.602631e-03):1.759107e-03):4.631302e-02,(18:4.880497e-04,((15:1.996363e-03,(22:8.239098e-04,10:5.228065e-03):2.359524e-04):1.368441e-05,((29:1.849805e-03,7:2.703668e-03):8.366708e-04,(14:3.972317e-04,(19:5.878370e-04,9:6.985018e-04):9.257361e-05):6.231514e-04):4.535258e-04):3.830575e-03):4.519169e-02):4.763469e-02,6:9.577863e-02);
   tree gen.845000 = [&U] (((4:2.252846e-03,3:1.382649e-03):2.797769e-02,(2:8.174198e-03,5:9.603736e-03):2.067347e-02):8.480617e-02,(((((25:1.359056e-03,30:8.834130e-04):2.060240e-04,(13:1.448692e-04,24:3.810428e-04):3.804668e-05):6.387198e-05,((31:1.601401e-03,(8:1.241228e-03,26:5.602061e-04):5.803362e-04):1.260003e-05,((28:3.135924e-04,11:3.907866e-04):2.471630e-04,((12:5.600394e-04,27:1.063500e-03):5.527885e-05,16:7.707894e-04):1.556353e-04):4.012346e-04):3.491856e-05):2.467660e-03,((((17:4.837547e-04,20:1.604665e-05):3.298317e-04,23:1.940487e-04):3.633425e-04,21:1.314668e-03):4.314940e-03,(32:7.980724e-05,1:4.457329e-04):3.282191e-03):2.085879e-03):4.941284e-02,(18:4.434559e-04,(((22:2.777776e-04,10:6.074766e-03):6.007865e-04,((29:3.058563e-03,7:3.179486e-03):4.014053e-04,(19:7.338165e-04,(9:9.660627e-04,14:5.111234e-04):2.478634e-06):5.876282e-04):3.349676e-04):1.532591e-05,15:1.937829e-03):3.312447e-03):4.581793e-02):5.151992e-02,6:1.081980e-01);
   tree gen.847500 = [&U] (((((1:5.807982e-04,32:7.051833e-05):3.965036e-03,(21:1.167026e-03,(23:2.725130e-04,(17:5.378219e-04,20:4.500404e-05):1.697626e-04):1.318473e-04):3.609187e-03):1.596320e-03,(((8:1.214876e-03,26:1.908031e-04):2.706992e-04,((((27:1.567313e-03,12:4.660104e-04):5.013293e-04,16:1.028695e-03):2.592544e-04,(28:2.924581e-04,11:6.612087e-04):2.456775e-04):6.122973e-04,31:1.841704e-03):8.109308e-05):1.905325e-04,((24:4.065727e-04,13:3.199234e-04):1.168045e-04,(25:1.180806e-03,30:1.596207e-03):1.056680e-03):7.028406e-05):3.111481e-03):5.010407e-02,(18:6.774145e-04,((((7:3.393441e-03,29:1.777125e-03):1.308298e-04,(14:2.613287e-04,(19:2.682859e-04,9:1.196167e-03):1.873912e-04):3.584866e-04):2.943222e-04,15:1.962255e-03):5.816176e-05,(10:5.638729e-03,22:2.299826e-04):4.808633e-04):4.441832e-03):4.488272e-02):4.539005e-02,((3:1.384309e-03,4:8.532865e-04):2.934340e-02,(2:9.345040e-03,5:9.109024e-03):1.937423e-02):8.024561e-02,6:1.051785e-01);
   tree gen.850000 = [&U] (((((1:6.572242e-04,32:6.750690e-05):3.748134e-03,(21:8.940789e-04,(23:7.030332e-05,(17:6.773555e-04,20:3.472434e-05):5.785213e-05):3.895394e-04):3.960412e-03):2.807240e-03,((31:2.020718e-03,((8:7.333205e-04,26:5.101366e-04):5.319741e-04,(((27:8.543317e-04,12:5.448391e-04):1.974324e-04,16:7.003856e-04):2.876419e-04,(28:3.907099e-04,11:5.720687e-04):3.426037e-05):2.605170e-04):5.333697e-05):2.382150e-05,(((25:8.012996e-04,30:8.935785e-04):4.476093e-04,24:4.135316e-04):1.541018e-04,13:3.887846e-04):2.111342e-04):2.180573e-03):4.963295e-02,(18:6.344883e-04,((15:1.598808e-03,((7:2.934049e-03,29:1.823948e-03):4.170142e-04,((9:8.844603e-04,19:4.022022e-04):1.436043e-05,14:4.313345e-05):4.093578e-04):4.195350e-04):1.453559e-04,(10:5.074778e-03,22:3.252393e-04):2.216520e-04):2.916710e-03):4.372835e-02):4.993054e-02,((3:1.868539e-03,4:1.179996e-03):2.936969e-02,(2:9.226487e-03,5:9.603140e-03):1.945054e-02):8.343239e-02,6:1.053908e-01);
   tree gen.852500 = [&U] (((((1:6.704691e-04,32:7.899675e-05):4.089348e-03,(21:1.283310e-03,(23:2.198590e-05,(17:2.322688e-04,20:3.805403e-05):7.146152e-05):1.992393e-04):3.763449e-03):2.245532e-03,((13:2.816736e-04,(24:3.327904e-04,(25:1.789870e-03,30:1.120487e-03):6.900566e-04):1.453521e-05):3.695402e-04,(((8:1.519348e-03,26:1.935162e-04):4.157972e-04,31:2.079706e-03):2.041237e-05,(((27:1.578433e-03,12:2.622139e-04):3.514501e-04,16:7.722034e-04):1.285544e-04,(28:4.185014e-04,11:4.680492e-04):6.618593e-05):3.636741e-04):8.984469e-05):2.181288e-03):4.716456e-02,(18:5.603733e-04,((10:4.455448e-03,22:1.761513e-04):2.461207e-04,(((7:2.856477e-03,29:2.943911e-03):6.713007e-04,((9:1.152034e-03,19:4.572385e-04):2.139972e-04,14:1.181087e-04):4.058351e-04):3.525571e-04,15:1.528713e-03):1.170449e-04):4.243128e-03):3.984033e-02):4.744734e-02,((3:1.667166e-03,4:1.881883e-03):2.825255e-02,(2:8.076536e-03,5:9.880846e-03):1.911832e-02):7.928304e-02,6:1.001494e-01);
   tree gen.855000 = [&U] (((4:2.509740e-03,3:1.423012e-03):2.663935e-02,(2:8.586787e-03,5:9.582781e-03):2.135642e-02):7.837603e-02,(((((31:2.024429e-03,(((12:1.898322e-04,27:1.145980e-03):1.905745e-04,16:1.082764e-03):5.234121e-05,(28:5.498490e-04,11:4.066397e-04):3.030355e-04):2.766998e-04):8.751486e-06,(8:8.302185e-04,26:3.312510e-04):4.371804e-04):6.292501e-05,((24:4.808541e-04,(25:2.149376e-03,30:1.291823e-03):2.088413e-04):1.023292e-04,13:1.013543e-03):2.577186e-04):2.537353e-03,(((23:6.541861e-05,(17:8.909944e-04,20:2.739869e-05):3.654734e-05):1.973157e-04,21:1.218571e-03):4.157665e-03,(32:2.690160e-04,1:2.859145e-04):4.016724e-03):2.099631e-03):5.017508e-02,(18:4.254253e-04,((15:2.022706e-03,(22:1.617800e-04,10:4.707769e-03):2.957689e-04):6.261325e-05,((29:1.337964e-03,7:2.166838e-03):2.590046e-04,(14:1.971779e-04,(19:3.675448e-04,9:9.575892e-04):1.101352e-04):3.362216e-04):1.913744e-04):3.331549e-03):4.294645e-02):4.405442e-02,6:1.080349e-01);
   tree gen.857500 = [&U] (((((1:6.623978e-04,32:1.379199e-04):4.206093e-03,(21:1.685635e-03,(23:2.004555e-04,(17:1.011734e-03,20:9.941647e-05):5.334247e-05):8.726309e-05):3.275164e-03):2.062946e-03,((13:1.911773e-04,((25:1.074037e-03,30:1.047425e-03):2.152388e-04,24:3.033004e-04):6.946439e-05):4.459482e-05,((8:8.767310e-04,26:3.235396e-04):3.911320e-04,(31:1.669634e-03,((28:4.141456e-04,11:4.618740e-04):1.258899e-04,((27:2.018529e-03,12:5.137132e-04):5.064384e-05,16:1.175086e-03):1.600041e-04):4.798973e-04):3.188653e-05):1.156450e-04):2.712349e-03):4.982419e-02,(18:5.752218e-04,((((7:3.911963e-03,29:1.467610e-03):5.175320e-04,((9:9.058698e-04,19:3.835491e-04):2.659378e-04,14:2.824218e-04):5.213656e-04):6.784022e-04,(10:5.629161e-03,22:3.958707e-04):5.777255e-04):9.557411e-05,15:1.569921e-03):3.248506e-03):4.595497e-02):4.890377e-02,((3:2.226903e-03,4:8.959726e-04):2.911978e-02,(2:8.847819e-03,5:9.406774e-03):2.097564e-02):7.964118e-02,6:1.032235e-01);
   tree gen.860000 = [&U] (((((1:3.502737e-04,32:6.750327e-05):3.371521e-03,(21:1.637572e-03,((17:4.529516e-04,20:3.080436e-05):9.324691e-05,23:1.792931e-05):1.642746e-04):5.362476e-03):1.658911e-03,((13:3.323826e-04,((25:9.464577e-04,30:1.007210e-03):5.075114e-04,24:2.467238e-04):1.350031e-04):1.339272e-04,(((28:3.963001e-04,11:2.750717e-04):3.696827e-05,((27:1.813380e-03,12:3.405700e-04):4.315423e-04,16:7.512981e-04):1.437481e-04):3.589196e-04,((8:1.421635e-03,26:2.676357e-04):6.240676e-04,31:2.053815e-03):2.915472e-05):1.779038e-04):3.011645e-03):5.189378e-02,(18:1.032536e-03,(((10:6.041536e-03,22:3.559741e-04):3.970438e-04,15:1.859263e-03):8.887734e-05,((7:3.357047e-03,29:1.236522e-03):5.935940e-04,((9:1.193036e-03,19:5.551658e-04):8.931816e-05,14:8.380126e-05):5.077454e-04):3.358584e-04):3.255891e-03):4.516178e-02):4.602424e-02,((3:1.134836e-03,4:1.645116e-03):2.538366e-02,(2:8.894534e-03,5:9.456440e-03):2.108639e-02):8.006167e-02,6:1.055999e-01);
   tree gen.862500 = [&U] (((4:8.866872e-04,3:1.599243e-03):2.683484e-02,(5:9.841143e-03,2:9.189390e-03):1.996153e-02):7.824083e-02,((18:6.232431e-04,((((14:8.392298e-05,(9:7.019826e-04,19:4.416869e-04):1.314629e-04):7.175759e-04,(29:1.790460e-03,7:3.606197e-03):4.394125e-04):2.156973e-04,15:1.448890e-03):1.243039e-04,(22:3.504165e-04,10:5.711254e-03):3.877340e-04):3.204069e-03):4.651109e-02,(((21:1.202604e-03,(23:1.637922e-05,(20:1.307067e-05,17:9.477991e-04):9.267622e-05):1.295847e-04):3.844651e-03,(32:1.583960e-05,1:8.211530e-04):3.899455e-03):2.244587e-03,((13:3.358437e-04,((30:5.855068e-04,25:1.016944e-03):7.429045e-04,24:4.151564e-04):4.546246e-06):2.565383e-04,((((11:6.677060e-04,28:4.516042e-04):3.144449e-04,((27:1.619070e-03,12:1.764945e-04):5.240536e-04,16:1.138856e-03):1.638020e-04):7.768545e-04,(26:3.576256e-04,8:7.569405e-04):5.719899e-04):2.774713e-05,31:2.219671e-03):2.089993e-05):2.738325e-03):5.390849e-02):4.908887e-02,6:9.705297e-02);
   tree gen.865000 = [&U] (((((1:7.965064e-04,32:8.038692e-05):4.448119e-03,(((17:5.534617e-04,20:1.236016e-04):3.226076e-04,23:1.651913e-04):3.120308e-04,21:1.419530e-03):4.458854e-03):3.159590e-03,(((24:4.384385e-04,13:4.663381e-04):1.499048e-05,(25:1.126974e-03,30:8.566270e-04):5.424289e-04):3.520575e-04,((31:1.595292e-03,((28:1.801364e-04,11:5.518280e-04):1.271952e-04,((27:2.201309e-03,12:2.435478e-04):2.676530e-04,16:1.180985e-03):2.037596e-04):1.381869e-04):1.317022e-04,(8:8.877891e-04,26:3.166353e-04):6.153844e-04):2.459256e-04):2.614626e-03):5.051054e-02,(18:9.503877e-04,(((7:3.196593e-03,29:1.893878e-03):1.992927e-04,((9:1.102104e-03,19:6.536179e-04):2.463609e-04,14:5.976816e-05):1.095376e-03):2.622904e-04,((10:6.661170e-03,22:3.446548e-04):4.020629e-04,15:9.985709e-04):2.987552e-04):4.111584e-03):4.344726e-02):4.889634e-02,((3:1.844787e-03,4:1.319600e-03):2.800336e-02,(2:9.505075e-03,5:9.722396e-03):2.318212e-02):7.575238e-02,6:1.087579e-01);
   tree gen.867500 = [&U] (((4:1.818590e-03,3:1.509839e-03):2.928383e-02,(5:1.011907e-02,2:8.088229e-03):1.687021e-02):8.083333e-02,((18:5.648486e-04,((22:1.500963e-04,10:5.975609e-03):6.086502e-04,(((14:1.001352e-04,(9:6.006327e-04,19:4.412031e-04):8.423675e-05):8.234349e-04,(29:1.928895e-03,7:3.055505e-03):4.234637e-04):3.714224e-04,15:1.846848e-03):9.988626e-05):3.982866e-03):4.156390e-02,(((21:2.067342e-03,(23:1.953749e-04,(20:8.505968e-05,17:3.853462e-04):9.083203e-05):9.242568e-05):4.552365e-03,(32:6.411974e-05,1:5.279277e-04):3.819860e-03):2.570711e-03,((((11:5.136757e-04,28:3.233260e-04):1.775356e-04,(16:6.361433e-04,(27:1.192474e-03,12:9.496866e-05):3.066763e-04):2.764820e-04):2.844757e-04,(31:1.584170e-03,(26:1.766893e-04,8:1.035620e-03):8.557537e-04):6.842107e-05):3.401965e-05,(((30:1.558688e-03,25:1.258770e-03):4.045157e-04,13:5.216870e-04):6.586696e-05,24:2.369431e-04):6.424610e-05):2.223438e-03):4.906812e-02):5.876908e-02,6:1.002688e-01);
   tree gen.870000 = [&U] (((4:1.546117e-03,3:9.848800e-04):2.884776e-02,(5:1.061670e-02,2:8.159600e-03):2.042286e-02):8.477554e-02,((18:4.335811e-04,(15:1.576037e-03,(((14:9.017930e-05,(9:1.246850e-03,19:5.284349e-04):9.422096e-05):4.181796e-04,(29:1.938453e-03,7:3.475767e-03):1.136555e-04):4.740282e-04,(22:1.275265e-04,10:6.005219e-03):4.531385e-04):1.419529e-04):3.878423e-03):4.272006e-02,(((21:1.251315e-03,((20:2.695769e-05,17:5.134614e-04):1.211627e-04,23:8.436087e-05):1.507153e-04):4.127616e-03,(32:3.020718e-05,1:6.620520e-04):3.514250e-03):2.613094e-03,(((((11:3.551529e-04,28:5.157896e-04):7.282250e-05,(16:9.386253e-04,(27:1.480547e-03,12:5.065952e-04):1.178834e-04):1.695185e-04):3.371174e-04,31:1.492411e-03):9.448506e-05,(26:3.337552e-04,8:1.494479e-03):2.238848e-04):1.601958e-04,((13:3.657628e-04,24:6.379907e-04):2.297341e-05,(30:8.530738e-04,25:1.654606e-03):3.783931e-04):2.904810e-04):2.625611e-03):4.931126e-02):4.604181e-02,6:1.007657e-01);
   tree gen.872500 = [&U] (((((1:7.525444e-04,32:2.578600e-05):4.223983e-03,(((17:7.370827e-04,20:1.808256e-04):1.175685e-04,23:1.231048e-04):2.725224e-04,21:1.058728e-03):4.281904e-03):2.546893e-03,(((13:5.494565e-04,24:5.453711e-04):1.504342e-04,(25:1.956395e-03,30:1.950479e-03):3.860500e-04):1.927663e-04,((((16:1.223166e-03,(27:1.109447e-03,12:2.403729e-04):1.834572e-04):1.274431e-04,(28:7.090765e-04,11:3.801213e-04):3.268561e-04):4.751675e-04,(8:1.370165e-03,26:2.507261e-04):6.519765e-04):1.864952e-05,31:1.805465e-03):1.260486e-04):2.656065e-03):4.681688e-02,(18:6.024346e-04,(((7:3.810374e-03,29:2.057518e-03):1.218197e-04,((9:9.042084e-04,19:5.202782e-04):2.099699e-04,14:2.754744e-04):4.559947e-04):2.736455e-04,((10:4.846659e-03,22:2.809759e-04):5.201099e-04,15:1.420892e-03):9.029195e-05):3.808544e-03):4.028684e-02):4.493739e-02,((3:1.865430e-03,4:1.904319e-03):2.314801e-02,(2:7.616063e-03,5:1.068991e-02):1.956079e-02):7.644170e-02,6:1.034565e-01);
   tree gen.875000 = [&U] (((((1:6.791566e-04,32:2.212856e-05):4.018652e-03,(((17:7.782253e-04,20:1.733718e-04):2.248448e-04,23:1.303646e-05):3.394884e-04,21:1.027317e-03):3.666504e-03):2.223422e-03,(((24:5.315287e-04,13:4.609413e-04):3.807425e-05,(25:1.548173e-03,30:9.930383e-04):7.081797e-04):1.208776e-04,(((28:4.895825e-04,11:1.843193e-04):2.444443e-04,(16:1.398412e-03,(27:1.070386e-03,12:1.765459e-04):2.343417e-04):1.765723e-04):5.419001e-04,(31:1.224004e-03,(8:9.119514e-04,26:1.395405e-04):3.834129e-04):2.664444e-04):1.330186e-04):2.316444e-03):4.808248e-02,(18:6.070971e-04,(15:1.297191e-03,((10:6.996647e-03,22:1.969781e-04):6.957495e-04,((7:3.007973e-03,29:1.782394e-03):1.142185e-04,((9:8.194827e-04,19:2.791790e-04):1.174021e-04,14:3.568069e-04):3.501373e-04):3.393722e-04):1.256943e-05):3.876446e-03):4.137591e-02):4.615219e-02,((3:1.031960e-03,4:9.971931e-04):2.968537e-02,(2:8.934232e-03,5:1.050434e-02):1.667144e-02):7.850815e-02,6:1.062532e-01);
   tree gen.877500 = [&U] (((4:1.716045e-03,3:1.301761e-03):2.921749e-02,(5:9.890771e-03,2:8.509764e-03):2.033227e-02):8.142874e-02,((18:6.260974e-04,((15:1.718540e-03,(22:2.624742e-04,10:4.716217e-03):4.164003e-04):1.942354e-04,((14:1.220385e-04,(9:8.173212e-04,19:6.574541e-04):1.377723e-04):7.271500e-04,(29:1.917820e-03,7:3.613973e-03):1.428708e-04):3.722636e-04):3.935944e-03):4.508814e-02,(((21:1.654880e-03,(23:1.202909e-04,(20:2.796673e-05,17:4.769071e-04):1.910089e-04):1.932509e-04):3.475509e-03,(32:4.102484e-05,1:9.011818e-04):3.638991e-03):2.237177e-03,((((30:7.451291e-04,25:1.273880e-03):4.326479e-04,13:3.997835e-04):1.064122e-04,24:5.453218e-04):1.023915e-04,((31:1.912237e-03,((11:1.604622e-04,28:4.696823e-04):1.671371e-04,(16:1.127063e-03,(27:1.549306e-03,12:2.083077e-04):1.891210e-04):1.169820e-04):3.116786e-04):5.301466e-05,(26:2.418365e-04,8:8.554896e-04):4.027131e-04):1.805912e-04):2.558808e-03):5.001393e-02):5.068748e-02,6:1.061892e-01);
   tree gen.880000 = [&U] (((((1:5.444902e-04,32:3.332861e-05):3.879750e-03,(21:8.637204e-04,((17:7.348367e-04,20:4.252262e-06):3.031020e-04,23:5.563367e-05):1.956407e-04):3.800150e-03):2.544105e-03,(((25:9.159820e-04,30:1.275801e-03):3.065643e-04,(13:1.809731e-04,24:7.510746e-04):1.179173e-05):1.114372e-04,((((28:3.924082e-04,11:7.230471e-04):1.027387e-04,(16:1.180069e-03,(27:1.273511e-03,12:1.403809e-04):3.877453e-04):1.080766e-04):7.559379e-04,31:1.452126e-03):7.309617e-05,(8:1.718823e-03,26:1.473951e-04):4.347127e-04):6.180195e-05):2.919213e-03):4.546286e-02,(18:3.924257e-04,((10:4.104514e-03,22:2.188175e-04):4.623219e-04,(15:1.045784e-03,((7:3.546156e-03,29:1.565324e-03):8.341751e-05,((9:1.174049e-03,19:4.328545e-04):7.592172e-05,14:8.387496e-05):5.146341e-04):5.562850e-04):1.655532e-04):3.862337e-03):4.376794e-02):4.512422e-02,((3:1.357670e-03,4:1.034363e-03):3.155405e-02,(2:6.513828e-03,5:1.126491e-02):1.544948e-02):8.514288e-02,6:1.028228e-01);
   tree gen.882500 = [&U] (((4:1.216544e-03,3:1.223119e-03):2.697687e-02,(5:9.283397e-03,2:9.122802e-03):2.368692e-02):7.737792e-02,((18:3.280007e-04,(((22:9.560021e-05,10:4.973510e-03):9.848105e-04,((14:2.522004e-04,(9:1.059745e-03,19:8.385533e-04):6.362880e-05):5.806546e-04,(29:1.908096e-03,7:2.765393e-03):5.070796e-04):4.457031e-04):5.495942e-06,15:1.096989e-03):4.646260e-03):4.300998e-02,(((21:1.253450e-03,(23:8.362738e-06,(20:1.348853e-04,17:1.207923e-03):1.481271e-04):1.252163e-04):3.820160e-03,(32:1.842083e-04,1:6.128071e-04):4.074977e-03):2.135297e-03,(((13:2.338682e-04,(30:1.050696e-03,25:1.180255e-03):3.182850e-04):1.370081e-05,24:5.282121e-04):1.897184e-04,(((26:3.297314e-04,8:1.256657e-03):5.643138e-04,(16:9.071287e-04,((27:1.816226e-03,12:4.404007e-04):2.729173e-04,(11:4.881114e-04,28:6.011001e-04):2.668466e-04):1.519277e-04):2.711354e-04):1.757284e-04,31:2.164277e-03):9.295521e-05):2.752824e-03):5.177680e-02):4.850498e-02,6:1.016169e-01);
   tree gen.885000 = [&U] (((((1:6.290347e-04,32:7.242007e-05):4.364706e-03,(((17:3.521736e-04,20:1.326342e-05):2.259425e-04,23:1.568392e-05):4.761079e-04,21:1.890384e-03):3.539124e-03):2.097705e-03,(((8:6.141009e-04,26:1.359943e-04):3.021148e-04,(31:1.816817e-03,((28:4.849814e-04,11:4.407907e-04):1.323158e-04,(16:1.071619e-03,(27:1.861322e-03,12:3.856208e-04):4.878118e-04):3.226014e-04):3.450102e-04):6.852209e-05):1.805892e-04,(((25:6.886322e-04,30:1.338244e-03):7.533696e-04,24:5.511427e-04):1.555535e-05,13:3.805800e-04):2.818822e-04):3.284390e-03):4.793431e-02,(18:6.254508e-04,(((10:5.081285e-03,22:2.975987e-04):4.717985e-04,15:1.772528e-03):7.168826e-05,((7:3.345648e-03,29:2.253274e-03):1.073632e-04,((9:6.111867e-04,19:6.627427e-04):1.005658e-04,14:1.602909e-04):4.808025e-04):5.062110e-04):3.108590e-03):4.189478e-02):4.627604e-02,((3:1.579169e-03,4:7.556242e-04):2.783240e-02,(2:8.704946e-03,5:9.453775e-03):1.837385e-02):8.307426e-02,6:1.068131e-01);
   tree gen.887500 = [&U] (((4:1.158599e-03,3:1.365013e-03):2.743489e-02,(5:1.247858e-02,2:9.026283e-03):2.108363e-02):7.734359e-02,((18:9.884038e-04,((15:1.324384e-03,(22:1.967496e-04,10:5.306753e-03):7.742973e-04):7.407625e-06,(((9:8.449696e-04,19:4.010011e-04):7.602416e-05,14:4.589297e-04):7.392848e-04,(29:1.780383e-03,7:2.803606e-03):3.976274e-04):3.010494e-04):3.569727e-03):4.047853e-02,(((21:1.457082e-03,(23:1.848510e-04,(20:4.612602e-05,17:5.500608e-04):2.312204e-04):3.196228e-04):3.687714e-03,(32:8.595085e-05,1:6.069646e-04):3.873481e-03):3.214577e-03,((((16:1.111259e-03,(27:1.035144e-03,12:2.936386e-04):7.703770e-05):5.906303e-05,(11:4.562736e-04,28:5.453330e-04):1.067944e-04):3.322198e-04,((((30:8.399396e-04,25:1.311930e-03):4.202243e-04,24:6.964954e-04):2.661899e-05,13:1.849234e-04):1.541576e-04,(26:3.536716e-04,8:7.837051e-04):8.789635e-04):1.354101e-05):8.669695e-05,31:9.665307e-04):2.897064e-03):4.933573e-02):4.982351e-02,6:1.005418e-01);
   tree gen.890000 = [&U] (((4:1.132473e-03,3:1.071224e-03):2.544398e-02,(2:8.373464e-03,5:8.333003e-03):2.141277e-02):8.317640e-02,((((((16:1.611341e-03,(12:3.700048e-04,27:1.460108e-03):1.306647e-04):4.158404e-04,(28:7.651545e-04,11:6.072991e-04):1.170167e-04):3.805198e-04,((8:1.052824e-03,26:3.948271e-04):4.869282e-04,31:1.344849e-03):5.179383e-06):3.088497e-04,((25:7.418127e-04,30:1.015220e-03):6.758856e-04,(24:6.985196e-04,13:4.207475e-04):3.113865e-04):2.050914e-04):3.259273e-03,(((23:2.160669e-04,(17:4.502445e-04,20:6.958393e-05):6.538417e-05):2.520548e-04,21:1.663156e-03):3.210594e-03,(32:3.724184e-05,1:6.289864e-04):3.950254e-03):1.954951e-03):4.661267e-02,(18:6.483637e-04,(15:1.319592e-03,((22:8.807728e-05,10:5.786004e-03):7.817329e-04,((29:1.866542e-03,7:3.272510e-03):5.791812e-04,(14:2.329233e-04,(9:1.009803e-03,19:2.109400e-04):1.490609e-04):3.984054e-04):1.363007e-04):2.571266e-05):2.941930e-03):4.711714e-02):5.246395e-02,6:1.086159e-01);
   tree gen.892500 = [&U] (((((1:7.025298e-04,32:3.569210e-05):3.575494e-03,(((20:1.092231e-05,17:1.032446e-03):2.150649e-04,23:2.250316e-04):5.796744e-04,21:1.071408e-03):4.034183e-03):1.890899e-03,((31:1.241790e-03,((8:1.284228e-03,26:3.407326e-04):4.327004e-04,((28:3.761535e-04,11:3.335854e-04):3.411745e-05,(16:1.052660e-03,(27:1.896758e-03,12:1.603155e-04):1.940219e-04):6.431864e-05):5.524073e-04):9.358999e-05):2.025464e-04,((13:2.317768e-04,24:6.016715e-04):9.541206e-05,(25:1.134555e-03,30:1.087038e-03):6.245271e-04):5.882535e-05):2.616338e-03):4.847050e-02,(18:3.719754e-04,(15:1.627039e-03,((10:6.508988e-03,22:4.285605e-04):4.826589e-04,((7:3.401913e-03,29:1.827355e-03):6.639760e-05,(14:1.745044e-04,(19:3.522587e-04,9:7.916922e-04):9.776050e-05):8.028243e-04):4.787156e-04):4.247291e-05):3.310773e-03):4.579397e-02):4.535713e-02,((3:1.869399e-03,4:1.360298e-03):2.847625e-02,(2:7.701370e-03,5:9.279585e-03):1.881977e-02):8.565180e-02,6:1.079504e-01);
   tree gen.895000 = [&U] (((((1:7.770954e-04,32:1.725657e-04):3.346844e-03,(21:1.398223e-03,(23:1.097713e-04,(20:1.582162e-04,17:4.177009e-04):1.153742e-04):5.565085e-04):3.214340e-03):2.086029e-03,((((8:1.200072e-03,26:1.307672e-04):5.945700e-04,31:1.308877e-03):3.668811e-05,((28:4.523474e-04,11:5.880561e-04):1.464742e-04,(16:9.832653e-04,(27:1.433728e-03,12:4.336806e-04):1.352686e-04):2.444589e-05):1.940261e-04):1.561590e-04,(((25:7.975146e-04,30:7.668567e-04):2.705209e-04,24:3.251912e-04):1.345929e-04,13:2.400909e-04):9.370114e-05):1.953023e-03):5.176224e-02,(18:9.700840e-04,((10:6.485509e-03,22:1.872100e-04):6.461719e-04,(15:1.349592e-03,((7:3.079424e-03,29:1.539723e-03):5.614541e-04,(14:1.713125e-04,(19:2.529065e-04,9:1.009802e-03):2.246403e-04):4.368652e-04):5.808080e-04):3.733732e-05):3.266125e-03):4.727291e-02):4.680735e-02,((3:1.565085e-03,4:1.461833e-03):2.888777e-02,(2:8.740163e-03,5:9.413687e-03):1.888002e-02):8.688958e-02,6:1.095104e-01);
   tree gen.897500 = [&U] (((4:1.638688e-03,3:1.721439e-03):2.798217e-02,(2:7.543575e-03,5:1.053150e-02):1.834687e-02):8.481865e-02,(((((8:9.054832e-04,26:1.403907e-04):1.636161e-04,((((12:1.955140e-04,27:1.751718e-03):2.333608e-04,16:6.149170e-04):6.591905e-05,(28:3.246022e-04,11:2.916619e-04):6.406949e-05):2.688970e-04,31:1.862428e-03):3.276754e-04):6.199871e-05,(24:2.482371e-04,(13:5.501216e-04,(25:8.244653e-04,30:1.085505e-03):4.342905e-04):3.971515e-08):8.219184e-05):2.866649e-03,(((23:3.813245e-04,(17:1.255924e-03,20:6.210740e-05):8.614017e-05):1.728977e-04,21:1.804761e-03):3.661346e-03,(32:1.656031e-05,1:7.521100e-04):3.791493e-03):2.704428e-03):4.989885e-02,(18:1.116088e-03,((22:1.558309e-04,10:4.918232e-03):2.808433e-04,(((29:1.894296e-03,7:2.402044e-03):4.660283e-04,((19:3.525415e-04,9:1.188550e-03):5.907695e-05,14:2.889071e-04):4.117337e-04):3.650649e-04,15:1.884463e-03):3.971244e-05):3.562203e-03):4.733350e-02):5.031275e-02,6:1.055412e-01);
   tree gen.900000 = [&U] (((4:1.721842e-03,3:1.306946e-03):2.883465e-02,(5:1.093365e-02,2:9.363996e-03):1.806568e-02):8.238476e-02,((18:8.233268e-04,((((14:2.741325e-04,(19:6.240339e-04,9:1.054326e-03):3.569100e-04):6.432178e-04,(29:2.008277e-03,7:3.495923e-03):2.944762e-04):4.643564e-04,(22:1.392193e-04,10:4.681472e-03):6.035371e-04):7.167663e-05,15:1.736634e-03):4.067369e-03):4.580596e-02,((((20:5.388112e-05,17:7.772144e-04):8.273888e-04,(23:1.454674e-04,21:1.536217e-03):1.523991e-05):4.644499e-03,(32:1.908822e-05,1:7.532513e-04):4.269853e-03):2.980235e-03,(((25:9.616232e-04,30:1.416385e-03):4.323268e-04,(24:6.622851e-04,13:2.322298e-04):6.258724e-05):4.233669e-05,((((16:9.173288e-04,(27:1.258299e-03,12:5.347353e-04):1.631720e-04):2.213774e-04,(11:7.329130e-04,28:5.115777e-04):2.995575e-04):2.518591e-04,31:2.663926e-03):5.117973e-05,(26:2.302893e-04,8:9.020755e-04):5.086057e-04):2.386028e-04):2.600283e-03):4.563609e-02):4.746904e-02,6:1.060681e-01);
   tree gen.902500 = [&U] (((4:1.429915e-03,3:1.203619e-03):2.702005e-02,(2:8.003496e-03,5:9.979586e-03):1.924178e-02):7.919370e-02,((((((8:1.430345e-03,26:6.744576e-04):5.353813e-04,(((12:1.436066e-04,27:1.125482e-03):2.880114e-04,16:9.865346e-04):1.187556e-04,(28:4.412539e-04,11:1.911281e-04):9.316616e-05):7.635808e-04):7.740125e-06,31:1.305779e-03):1.264513e-04,((24:6.735616e-04,13:4.445334e-04):7.471262e-05,(25:1.518045e-03,30:1.437873e-03):3.956014e-04):1.002215e-04):2.314286e-03,(((23:3.539575e-05,(17:4.417139e-04,20:4.863650e-05):4.848459e-05):2.211692e-04,21:2.206484e-03):3.924410e-03,(32:1.993945e-06,1:5.656058e-04):3.053025e-03):2.594398e-03):4.818316e-02,(18:4.691262e-04,((((29:2.747924e-03,7:2.699460e-03):8.984805e-04,(14:7.514096e-05,(19:5.826092e-04,9:1.166822e-03):7.745552e-05):2.557114e-04):1.793651e-04,15:1.668495e-03):1.342873e-04,(22:1.797812e-04,10:5.823185e-03):9.250289e-04):3.717079e-03):4.424935e-02):4.858284e-02,6:1.040857e-01);
   tree gen.905000 = [&U] (((4:1.533818e-03,3:1.276652e-03):2.826723e-02,(5:8.219619e-03,2:6.975903e-03):1.744469e-02):8.076357e-02,((18:6.117837e-04,(15:1.469589e-03,((((19:1.000055e-03,9:1.019253e-03):1.884154e-05,14:9.007013e-05):5.082279e-04,(29:1.615771e-03,7:3.235457e-03):2.562196e-04):1.040430e-04,(22:1.651558e-04,10:4.589349e-03):1.626277e-04):9.681665e-06):4.129052e-03):4.115615e-02,(((((20:1.790493e-04,17:4.595847e-04):3.746197e-04,23:3.935362e-05):3.202155e-04,21:9.117907e-04):3.232022e-03,(32:4.408511e-05,1:5.096271e-04):4.054206e-03):1.984876e-03,(((13:6.988587e-04,24:3.459396e-04):6.094386e-05,(25:1.048485e-03,30:1.128007e-03):6.157411e-04):1.715956e-04,(((26:2.461302e-04,8:1.036117e-03):3.622698e-04,31:1.578418e-03):1.182901e-04,((11:7.193279e-04,28:6.040461e-04):1.438126e-04,((27:2.019902e-03,12:2.833290e-04):1.399372e-04,16:9.758509e-04):3.099285e-04):7.319270e-04):2.101928e-04):2.973231e-03):4.473805e-02):5.412034e-02,6:1.093439e-01);
   tree gen.907500 = [&U] (((((1:9.041478e-04,32:5.159166e-06):3.796778e-03,(((20:1.172719e-04,17:7.170139e-04):1.262752e-04,23:2.273583e-05):4.079412e-04,21:1.203069e-03):4.043960e-03):1.927632e-03,(((8:7.457866e-04,26:3.095119e-04):3.518273e-04,(((16:7.766234e-04,(27:1.559870e-03,12:2.907369e-04):3.701140e-04):6.981797e-05,(28:3.655827e-04,11:2.313320e-04):9.782088e-05):6.103254e-04,31:2.181362e-03):1.405025e-04):9.037992e-05,(((25:1.063238e-03,30:9.607938e-04):1.458732e-04,13:3.873510e-04):3.152671e-05,24:1.908737e-04):1.123625e-04):3.369525e-03):4.963583e-02,(18:3.815705e-04,(15:1.269584e-03,(((7:2.568546e-03,29:2.416603e-03):3.169803e-04,(14:8.257348e-05,(19:6.140106e-04,9:8.436912e-04):9.775394e-05):7.386943e-04):3.796700e-04,(10:5.947592e-03,22:4.434487e-04):7.242889e-04):1.129781e-05):3.503520e-03):4.204769e-02):5.003564e-02,((3:1.234059e-03,4:1.309118e-03):2.295348e-02,(2:8.165707e-03,5:1.054322e-02):2.109315e-02):7.123435e-02,6:1.069565e-01);
   tree gen.910000 = [&U] (((4:1.943418e-03,3:1.602966e-03):2.728939e-02,(2:8.013812e-03,5:9.163717e-03):2.209054e-02):8.419768e-02,((((((25:1.111936e-03,30:8.148320e-04):6.904971e-04,24:8.913471e-04):7.581957e-05,13:3.838249e-04):2.308297e-04,((31:1.553789e-03,(8:9.268150e-04,26:6.908902e-04):4.369222e-04):4.844192e-05,(((12:3.008029e-04,27:1.967577e-03):2.386201e-04,16:6.345259e-04):1.858240e-04,(28:4.610341e-04,11:5.029903e-04):1.415221e-04):5.883782e-04):5.216291e-05):3.424139e-03,((((17:4.377926e-04,20:2.081133e-04):5.745458e-04,23:7.048296e-05):5.790447e-04,21:1.294408e-03):4.884435e-03,(32:2.515906e-04,1:7.533163e-04):3.945666e-03):1.865931e-03):4.884016e-02,(18:3.744398e-04,((15:1.393265e-03,(22:2.455991e-04,10:7.482586e-03):5.966251e-04):2.168962e-05,((29:2.288194e-03,7:3.441562e-03):6.365567e-04,(14:4.505287e-04,(19:3.371817e-04,9:9.529190e-04):2.963279e-04):9.519753e-04):1.932507e-04):4.392092e-03):4.816298e-02):4.713406e-02,6:1.133811e-01);
   tree gen.912500 = [&U] (((((1:1.020736e-03,32:1.034722e-04):3.289345e-03,(21:1.310555e-03,((20:3.642165e-05,17:5.026905e-04):1.009280e-04,23:1.865250e-04):1.826390e-04):4.087193e-03):2.351531e-03,(((8:9.294207e-04,26:5.373108e-04):3.928202e-04,(((16:6.831034e-04,(27:9.551701e-04,12:3.337766e-04):8.571721e-05):1.453567e-04,(28:3.984793e-04,11:6.030840e-04):4.864022e-04):5.374664e-04,31:2.017085e-03):5.511674e-05):7.444109e-05,(13:6.344485e-04,((25:1.287462e-03,30:7.572944e-04):3.790531e-04,24:3.635702e-04):5.559811e-06):1.039903e-04):2.418879e-03):4.693872e-02,(18:6.690087e-04,(((7:3.018386e-03,29:2.357433e-03):1.575285e-04,((9:8.964820e-04,19:4.820063e-04):3.754778e-05,14:1.301374e-04):7.925764e-04):3.859932e-04,(15:1.739076e-03,(10:5.756200e-03,22:3.387813e-04):4.949350e-04):1.018544e-04):3.976035e-03):4.259479e-02):4.712477e-02,((3:1.085646e-03,4:1.306360e-03):2.649037e-02,(2:8.366657e-03,5:9.694514e-03):1.976566e-02):7.893652e-02,6:9.725075e-02);
   tree gen.915000 = [&U] (((4:1.780233e-03,3:1.521333e-03):2.731016e-02,(2:8.369753e-03,5:1.019855e-02):2.327972e-02):7.877435e-02,((((((28:3.120564e-04,11:8.538083e-04):1.534728e-04,((27:1.596227e-03,12:4.984585e-04):8.185154e-05,16:9.328680e-04):3.047764e-04):2.747653e-04,((8:1.480857e-03,26:1.250662e-04):7.980156e-04,31:1.583888e-03):8.580287e-05):1.612188e-04,(24:1.986469e-04,(13:3.325613e-04,(25:9.063294e-04,30:1.481217e-03):1.104010e-04):9.152833e-05):2.399530e-04):3.400523e-03,((((17:6.857756e-04,20:5.593092e-05):2.082299e-04,23:4.070238e-05):3.151346e-04,21:1.678140e-03):4.615549e-03,(32:3.662738e-05,1:6.096601e-04):4.231343e-03):2.399466e-03):5.166964e-02,(18:8.416911e-04,(((29:2.129826e-03,7:2.728825e-03):3.641332e-04,(14:1.299344e-04,(19:5.283945e-04,9:7.598726e-04):7.533240e-05):2.778904e-04):6.587619e-04,((22:2.273752e-04,10:5.267849e-03):5.962233e-04,15:1.732583e-03):4.324477e-06):2.927769e-03):4.777348e-02):5.172230e-02,6:1.041461e-01);
   tree gen.917500 = [&U] (((((1:1.235278e-03,32:1.060414e-04):3.982992e-03,(((20:4.221278e-05,17:5.728622e-04):2.625286e-04,23:6.451922e-05):3.605750e-04,21:1.630027e-03):4.494285e-03):2.298634e-03,(((25:1.137235e-03,30:1.350773e-03):4.440532e-04,(13:5.601116e-04,24:5.052732e-04):8.607030e-06):2.243856e-04,((((16:7.938800e-04,(27:1.552815e-03,12:6.774318e-04):8.188715e-06):2.750602e-04,(28:5.122994e-04,11:5.307740e-04):2.307585e-04):2.960440e-04,(8:8.245735e-04,26:3.326734e-04):5.810007e-04):2.251160e-05,31:1.385647e-03):2.843226e-04):2.683883e-03):5.115273e-02,(18:9.615763e-04,((10:5.181232e-03,22:1.930868e-04):9.438812e-04,(15:1.536389e-03,((7:3.100126e-03,29:2.136199e-03):2.248704e-04,((9:7.365174e-04,19:3.654307e-04):1.391811e-04,14:1.337218e-04):1.079954e-03):1.876889e-04):1.994983e-04):3.421168e-03):4.172923e-02):4.983358e-02,((3:1.555912e-03,4:1.433693e-03):2.667431e-02,(2:9.801263e-03,5:1.034230e-02):2.122658e-02):7.744747e-02,6:1.008410e-01);
   tree gen.920000 = [&U] (((((1:9.256709e-04,32:8.987377e-05):3.946373e-03,(((20:4.786098e-04,17:5.547551e-04):2.231237e-04,23:3.901116e-05):2.167565e-04,21:1.030143e-03):4.351242e-03):2.070714e-03,(((13:2.050659e-04,(25:1.981679e-03,30:9.451988e-04):3.305304e-04):2.151643e-04,24:3.540699e-04):3.201062e-04,((31:1.578646e-03,((16:9.298050e-04,(27:2.186945e-03,12:3.025895e-04):1.987692e-04):1.073736e-04,(28:8.276934e-04,11:2.637692e-04):3.305852e-04):5.835471e-04):3.198790e-05,(8:8.895791e-04,26:1.464263e-04):4.504614e-04):1.919725e-04):3.409535e-03):5.173328e-02,(18:8.052564e-04,((((7:2.284240e-03,29:2.192295e-03):4.742916e-04,((9:1.365801e-03,19:2.052684e-04):9.239156e-05,14:1.953003e-04):4.468969e-04):2.326970e-04,15:1.821660e-03):6.223551e-05,(10:6.713233e-03,22:2.267195e-04):5.691774e-04):3.255281e-03):4.315769e-02):5.039916e-02,((3:1.167332e-03,4:1.751111e-03):2.781541e-02,(2:9.299404e-03,5:1.045968e-02):2.182212e-02):7.832646e-02,6:1.019854e-01);
   tree gen.922500 = [&U] (((4:1.838976e-03,3:1.237071e-03):2.852168e-02,(5:1.081693e-02,2:8.387266e-03):2.118943e-02):7.331486e-02,((18:1.068725e-03,((((19:3.885056e-04,9:9.809256e-04):2.033614e-05,14:1.287366e-04):4.842362e-04,(29:1.325690e-03,7:3.451695e-03):5.180650e-04):5.725651e-04,((22:6.953098e-04,10:4.692922e-03):2.354884e-04,15:1.467183e-03):1.244731e-04):2.668938e-03):4.321878e-02,(((((20:1.606958e-04,17:8.895444e-04):1.473051e-04,23:7.267906e-05):3.722648e-04,21:1.288265e-03):3.595624e-03,(32:1.941161e-05,1:7.522798e-04):2.717561e-03):1.561520e-03,(((24:7.358992e-04,13:5.640064e-04):1.735811e-04,(25:8.368880e-04,30:5.107623e-04):1.964382e-04):3.463835e-04,((26:3.265553e-04,8:9.179501e-04):7.132645e-04,(((16:1.071893e-03,(27:1.081902e-03,12:4.702456e-04):1.728989e-04):2.590470e-04,(11:5.847252e-04,28:3.456321e-04):1.688422e-04):5.071608e-04,31:1.385868e-03):2.710919e-05):2.589798e-04):3.011402e-03):4.525696e-02):5.624183e-02,6:1.058553e-01);
   tree gen.925000 = [&U] (((4:1.466803e-03,3:1.551583e-03):3.041563e-02,(5:1.153522e-02,2:8.139410e-03):2.015536e-02):7.818325e-02,((18:8.444223e-04,(((22:1.604714e-04,10:5.454334e-03):5.176852e-04,15:1.986584e-03):1.125614e-05,((14:1.551441e-04,(19:2.944248e-04,9:7.722249e-04):7.253597e-05):3.743641e-04,(29:1.874387e-03,7:3.540121e-03):1.725964e-04):2.059232e-04):3.016189e-03):4.647918e-02,(((((20:2.601039e-06,17:8.387377e-04):4.726545e-04,23:1.722446e-04):3.133461e-04,21:1.229387e-03):3.391852e-03,(32:2.377772e-05,1:1.004432e-03):3.888347e-03):1.969594e-03,((((26:1.578606e-04,8:9.789056e-04):6.053805e-04,(((12:4.400271e-04,27:1.727177e-03):3.388114e-04,16:7.275476e-04):3.520753e-04,(11:4.104866e-04,28:5.017588e-04):1.046002e-04):3.881796e-04):2.604737e-04,((25:1.049330e-03,30:1.340799e-03):3.238117e-04,(24:5.237488e-04,13:3.471953e-04):4.614487e-05):2.164056e-04):2.117485e-04,31:1.283651e-03):2.471417e-03):5.086440e-02):5.089624e-02,6:1.041368e-01);
   tree gen.927500 = [&U] (((4:1.469294e-03,3:1.748315e-03):2.832985e-02,(5:1.140545e-02,2:8.355578e-03):1.675871e-02):8.173838e-02,((18:6.990916e-04,(((14:1.318097e-04,(19:3.350222e-04,9:1.393919e-03):1.894596e-04):9.315505e-04,(29:1.560532e-03,7:3.762828e-03):2.027310e-04):1.870891e-04,((22:2.559291e-04,10:4.541703e-03):5.233796e-04,15:1.437430e-03):3.220910e-05):3.756937e-03):4.590698e-02,((((23:1.384282e-04,(20:2.537263e-05,17:6.802951e-04):2.440967e-04):2.346280e-04,21:1.131516e-03):3.397898e-03,(32:1.049766e-04,1:7.058310e-04):4.141634e-03):2.136380e-03,(((24:5.181844e-04,13:2.563387e-04):1.174698e-05,(25:1.290553e-03,30:7.004301e-04):6.956264e-04):2.605451e-04,(((11:6.298916e-04,28:4.638143e-04):1.867294e-04,(16:1.533318e-03,(12:6.295328e-04,27:1.730110e-03):1.255386e-04):1.226007e-04):3.664405e-04,((26:2.011890e-04,8:1.391235e-03):6.940887e-04,31:2.432870e-03):2.374782e-05):1.381120e-04):2.405532e-03):5.095077e-02):4.528161e-02,6:9.771022e-02);
   tree gen.930000 = [&U] (((4:7.721069e-04,3:1.436271e-03):2.732412e-02,(2:8.698247e-03,5:1.157763e-02):2.019537e-02):8.103702e-02,((((13:2.240162e-04,(24:4.914525e-04,(25:1.491644e-03,30:6.994262e-04):3.267279e-04):5.141275e-05):1.056744e-04,((((27:1.018682e-03,12:2.829167e-04):2.519439e-04,16:6.704310e-04):1.054303e-04,(28:7.668168e-04,11:4.617316e-04):1.167167e-04):7.276256e-04,(31:1.847536e-03,(8:1.295806e-03,26:4.780073e-04):5.674448e-04):3.274702e-05):1.303350e-04):2.419166e-03,(((23:1.215689e-05,(17:7.165614e-04,20:9.997603e-06):2.655947e-04):3.186854e-04,21:1.440633e-03):4.102059e-03,(32:6.155605e-05,1:9.623963e-04):4.717814e-03):2.220354e-03):4.272447e-02,(18:5.947056e-04,(((29:1.612141e-03,7:2.514437e-03):5.940274e-04,((19:7.020583e-04,9:1.306567e-03):1.728646e-05,14:4.088748e-04):7.407506e-04):2.457495e-04,(15:1.754603e-03,(22:2.396734e-04,10:6.323729e-03):6.783684e-04):1.583459e-04):3.908378e-03):4.814613e-02):4.855987e-02,6:1.069760e-01);
   tree gen.932500 = [&U] (((((1:1.012397e-03,32:9.820781e-05):4.281212e-03,(21:7.996931e-04,((20:9.357740e-05,17:7.053497e-04):4.790014e-05,23:1.340106e-04):3.418373e-04):4.125166e-03):2.711227e-03,(((24:3.105787e-04,13:2.386191e-04):2.472024e-06,(25:9.818898e-04,30:1.305796e-03):1.073817e-04):1.205450e-04,((31:1.759727e-03,(((27:1.953347e-03,12:1.796289e-04):4.576180e-04,16:6.801071e-04):8.647296e-05,(28:6.089713e-04,11:6.254645e-04):1.994321e-04):3.720191e-04):7.770651e-05,(8:1.338577e-03,26:5.937859e-04):3.424024e-04):4.655832e-05):1.774844e-03):4.872437e-02,(18:7.956254e-04,(((10:4.715417e-03,22:3.488402e-04):5.652726e-04,((7:3.389485e-03,29:1.507722e-03):3.975782e-04,(14:2.595141e-04,(9:6.919380e-04,19:4.379151e-04):6.869189e-05):5.583329e-04):2.331516e-04):1.258821e-04,15:8.936830e-04):2.670215e-03):4.582545e-02):5.049978e-02,((3:1.622891e-03,4:8.081101e-04):3.044284e-02,(2:9.398055e-03,5:1.013837e-02):2.015656e-02):7.499573e-02,6:1.137821e-01);
   tree gen.935000 = [&U] (((((1:7.275588e-04,32:1.631880e-05):3.139841e-03,(21:1.215219e-03,((20:1.344255e-04,17:8.841369e-04):2.960609e-04,23:1.033529e-04):3.025371e-04):3.308130e-03):2.997713e-03,((13:5.510231e-04,((25:1.216771e-03,30:8.692414e-04):3.801516e-04,24:4.551207e-04):3.779733e-05):3.726227e-05,((8:1.439610e-03,26:2.237919e-04):4.797539e-04,(((28:5.267674e-04,11:3.411091e-04):1.703083e-04,(16:8.456781e-04,(27:1.506255e-03,12:3.939466e-04):1.058213e-04):1.733612e-04):3.375868e-04,31:1.332347e-03):4.549238e-06):3.786844e-05):2.687763e-03):4.680158e-02,(18:7.818081e-04,(((7:3.185530e-03,29:2.625209e-03):5.338091e-04,((19:2.615991e-04,9:8.105015e-04):3.702390e-05,14:3.360086e-04):8.693746e-04):4.241085e-04,(15:1.430248e-03,(10:6.428719e-03,22:1.421876e-04):4.274692e-04):1.438313e-05):3.987302e-03):4.401706e-02):4.640358e-02,((3:1.567648e-03,4:2.228802e-03):2.924149e-02,(2:6.978425e-03,5:9.738279e-03):2.026491e-02):7.719175e-02,6:1.024312e-01);
   tree gen.937500 = [&U] (((4:1.205854e-03,3:1.888804e-03):2.810715e-02,(5:1.000166e-02,2:9.031097e-03):1.934539e-02):8.066831e-02,((18:6.117155e-04,(((22:2.760606e-04,10:6.060605e-03):7.140348e-04,((14:3.814167e-04,(9:7.813590e-04,19:4.731484e-04):9.480462e-05):6.511306e-04,(29:2.182390e-03,7:2.864531e-03):2.541169e-04):2.990235e-04):2.024483e-04,15:1.918339e-03):3.405933e-03):3.969879e-02,(((21:1.333807e-03,(23:9.420525e-05,(20:5.160033e-05,17:1.180291e-03):2.880992e-04):2.641351e-04):3.985824e-03,(32:1.986819e-05,1:3.417682e-04):3.994719e-03):2.873294e-03,((31:1.881612e-03,(((11:4.973838e-04,28:3.552421e-04):7.986693e-05,((27:1.375805e-03,12:1.769495e-04):7.604877e-04,16:9.954073e-04):1.524492e-04):4.176301e-04,(26:3.300471e-04,8:1.218177e-03):5.035704e-04):5.287493e-05):3.024615e-04,((13:1.990527e-04,(25:1.337974e-03,30:1.127267e-03):1.616953e-04):1.800021e-05,24:3.987482e-04):1.770520e-04):2.983358e-03):4.927441e-02):4.641855e-02,6:1.019135e-01);
   tree gen.940000 = [&U] (((4:1.383509e-03,3:2.549444e-03):2.777214e-02,(5:1.022456e-02,2:9.232361e-03):1.977652e-02):8.246606e-02,((18:6.638763e-04,((22:2.518910e-04,10:4.870358e-03):6.432091e-04,(15:1.417052e-03,((14:1.085643e-04,(9:1.205297e-03,19:4.836929e-04):1.008152e-04):3.852508e-04,(29:2.030691e-03,7:2.928369e-03):4.085428e-04):5.252625e-04):2.390838e-05):2.630440e-03):4.536697e-02,(((21:5.306577e-04,(23:1.264931e-04,(20:6.567741e-05,17:7.250494e-04):2.982291e-05):2.358437e-04):4.080139e-03,(32:4.388261e-06,1:5.408984e-04):2.848947e-03):1.515215e-03,(((26:5.095700e-04,8:1.063267e-03):3.611058e-04,(31:1.796016e-03,((11:3.533572e-04,28:3.940156e-04):1.962596e-04,((27:1.081023e-03,12:4.479083e-04):2.627833e-04,16:9.911500e-04):1.759166e-04):3.386507e-04):3.197383e-04):2.756584e-04,(((25:1.089633e-03,30:1.315425e-03):6.124495e-05,13:3.934426e-04):1.731559e-04,24:5.953605e-04):1.046295e-04):2.451347e-03):5.296657e-02):4.745302e-02,6:1.041847e-01);
   tree gen.942500 = [&U] (((4:2.402918e-03,3:1.740642e-03):2.814337e-02,(5:1.019122e-02,2:9.556022e-03):2.133710e-02):7.691725e-02,((18:1.288873e-03,(((22:2.756486e-04,10:5.725134e-03):6.264497e-04,((14:1.782793e-04,(9:1.164658e-03,19:3.631856e-04):1.009896e-04):3.945068e-04,(29:2.512830e-03,7:2.203227e-03):2.467484e-04):4.070308e-04):1.210022e-05,15:1.564088e-03):3.346275e-03):4.308926e-02,(((21:1.175437e-03,(23:1.063030e-05,(20:8.989142e-05,17:1.061467e-03):2.084220e-04):2.655882e-04):4.400082e-03,(32:6.191903e-06,1:6.938404e-04):2.869654e-03):1.610880e-03,((((((27:1.624906e-03,12:5.602531e-05):5.086238e-04,16:1.193835e-03):1.292805e-05,(11:6.467795e-04,28:6.335106e-04):2.083704e-04):2.693809e-04,31:1.876541e-03):6.634958e-05,(26:3.435757e-04,8:1.060201e-03):5.408087e-04):3.756926e-05,((13:4.544135e-04,24:5.916031e-04):1.126419e-05,(25:1.580285e-03,30:7.838267e-04):3.592789e-04):2.930180e-04):2.715509e-03):4.267357e-02):4.983847e-02,6:1.008477e-01);
   tree gen.945000 = [&U] (((4:1.574742e-03,3:1.528070e-03):2.873442e-02,(5:8.639251e-03,2:9.822311e-03):1.852049e-02):8.006284e-02,((18:1.070611e-03,(((14:1.840869e-04,(9:1.212287e-03,19:4.745596e-04):3.886018e-05):8.718026e-04,(29:2.030013e-03,7:3.357114e-03):5.339871e-04):1.627333e-04,(15:1.569007e-03,(22:3.899479e-04,10:5.645379e-03):6.752978e-04):5.085715e-05):3.507687e-03):4.366296e-02,(((21:1.035852e-03,(23:6.155794e-05,(20:2.206691e-04,17:7.137299e-04):3.000550e-04):1.517976e-04):3.621471e-03,(32:2.575884e-05,1:6.633809e-04):4.042766e-03):2.197411e-03,(((((27:1.211803e-03,12:2.530209e-04):6.270366e-05,16:7.750794e-04):1.547138e-04,(11:8.245413e-04,28:6.066068e-04):1.868509e-04):7.279960e-04,((26:4.154761e-04,8:1.088419e-03):5.647767e-04,31:1.926120e-03):3.544013e-04):8.912030e-05,(13:3.248335e-04,(24:5.124156e-04,(25:1.044861e-03,30:1.589769e-03):4.061312e-05):1.185955e-04):8.216324e-05):2.446283e-03):5.024196e-02):5.187666e-02,6:1.049720e-01);
   tree gen.947500 = [&U] (((4:1.312556e-03,3:1.968410e-03):2.691572e-02,(2:9.883831e-03,5:1.039066e-02):1.994303e-02):7.649162e-02,(((((((27:1.081554e-03,12:2.741003e-04):1.500098e-04,16:1.382782e-03):4.275920e-05,(28:4.665889e-04,11:4.277585e-04):3.700544e-04):4.110980e-04,(31:1.359564e-03,(8:1.511201e-03,26:1.792487e-04):4.133457e-04):7.959957e-06):2.649456e-04,(((25:9.959381e-04,30:9.505921e-04):1.659413e-04,24:2.482424e-04):5.660460e-05,13:2.764794e-04):5.387140e-04):2.114964e-03,((21:1.747053e-03,((20:1.896737e-04,17:5.934961e-04):2.259266e-04,23:1.177111e-04):5.197995e-04):3.702267e-03,(32:1.626217e-04,1:2.960966e-04):3.086336e-03):3.372074e-03):4.625604e-02,(18:7.655059e-04,(((22:2.491715e-04,10:4.247739e-03):3.347010e-04,15:1.458044e-03):8.262483e-05,((29:2.397735e-03,7:3.435270e-03):3.701986e-04,(14:1.542946e-04,(9:1.311266e-03,19:3.756088e-04):4.611395e-05):4.831214e-04):2.908686e-04):3.910208e-03):4.514681e-02):4.722234e-02,6:1.049316e-01);
   tree gen.950000 = [&U] (((((1:7.746567e-04,32:1.221178e-04):3.690821e-03,(21:8.968626e-04,((17:9.392061e-04,20:1.122541e-05):2.967475e-04,23:3.127775e-04):4.376186e-04):4.182004e-03):2.788227e-03,((((28:5.092010e-04,11:2.803299e-04):2.872828e-04,(16:1.141954e-03,(27:1.133935e-03,12:2.486735e-04):1.026740e-04):2.910748e-04):1.905262e-04,((8:1.223140e-03,26:5.140804e-04):4.490053e-04,31:1.302292e-03):2.034444e-05):2.641773e-04,(13:5.870892e-04,(24:4.141268e-04,(25:1.684625e-03,30:9.987312e-04):4.836978e-04):1.509673e-05):3.623912e-05):1.647842e-03):5.224433e-02,(18:5.765546e-04,((15:1.750989e-03,(10:5.142587e-03,22:1.850265e-04):4.436129e-04):4.128137e-05,((7:2.538544e-03,29:2.258206e-03):3.082854e-04,(14:7.112857e-05,(19:5.849969e-04,9:1.108766e-03):2.868691e-04):9.536035e-04):1.590398e-04):3.540853e-03):4.201011e-02):4.888965e-02,((3:1.701544e-03,4:1.502487e-03):2.982600e-02,(2:7.937602e-03,5:9.980743e-03):1.802876e-02):7.894901e-02,6:1.058255e-01);
   tree gen.952500 = [&U] (((4:1.322215e-03,3:1.758852e-03):2.508106e-02,(5:8.355396e-03,2:1.018203e-02):2.034351e-02):8.350107e-02,((18:9.148132e-04,((15:1.462783e-03,((14:1.697253e-04,(9:1.714668e-03,19:2.658460e-04):3.300535e-05):7.471279e-04,(29:2.568610e-03,7:2.739871e-03):6.172444e-04):1.080984e-04):1.028704e-04,(22:1.476485e-04,10:4.819629e-03):6.293756e-04):3.359638e-03):4.652655e-02,(((21:1.472106e-03,((20:9.300514e-05,17:4.074927e-04):1.274298e-04,23:3.456386e-04):1.091095e-04):3.307575e-03,(32:1.333619e-05,1:5.784344e-04):3.374673e-03):2.099965e-03,(((31:1.664041e-03,(((27:1.579877e-03,12:1.574833e-04):3.695036e-04,16:8.613454e-04):2.359624e-04,(11:5.199808e-04,28:5.757825e-04):1.177124e-04):6.478042e-04):2.500314e-04,(26:1.691880e-04,8:1.583749e-03):5.182236e-04):2.229436e-04,(13:2.090101e-04,(24:8.823118e-04,(25:9.260683e-04,30:8.531159e-04):5.383283e-04):2.733983e-06):1.236219e-04):3.266259e-03):4.597468e-02):5.222027e-02,6:1.029855e-01);
   tree gen.955000 = [&U] (((((1:8.980584e-04,32:1.038859e-04):3.873577e-03,(((17:6.804298e-04,20:1.450586e-05):6.766905e-05,23:2.783713e-04):3.341542e-04,21:1.439716e-03):5.061419e-03):2.868916e-03,(((((28:3.643019e-04,11:5.056684e-04):8.800701e-05,(16:8.873810e-04,(27:6.771223e-04,12:1.609887e-04):1.006929e-04):1.891085e-04):4.574920e-04,(8:9.113871e-04,26:2.441559e-04):4.194614e-04):5.017368e-05,31:1.126406e-03):5.553007e-05,(((25:1.102197e-03,30:1.029746e-03):1.786099e-04,13:3.694704e-04):7.784315e-05,24:5.672404e-04):1.028211e-04):2.289483e-03):4.774646e-02,(18:7.806173e-04,((((7:3.412006e-03,29:1.076414e-03):1.245069e-03,(14:1.117153e-04,(19:1.033497e-03,9:1.140869e-03):2.684959e-04):7.560147e-04):3.943831e-04,15:9.073947e-04):9.859767e-05,(10:6.758196e-03,22:5.469691e-05):4.497686e-04):3.099854e-03):4.513527e-02):4.963291e-02,((3:1.679615e-03,4:1.810620e-03):2.725411e-02,(2:9.313418e-03,5:9.886088e-03):2.298152e-02):8.136982e-02,6:1.036410e-01);
   tree gen.957500 = [&U] (((4:1.525177e-03,3:1.405356e-03):2.798100e-02,(2:7.641039e-03,5:1.031146e-02):1.845950e-02):8.709369e-02,(((((((16:7.171381e-04,(27:8.923731e-04,12:5.511344e-04):5.869372e-05):3.216304e-04,(28:4.384234e-04,11:3.870226e-04):1.999021e-04):6.415168e-04,(8:1.236645e-03,26:1.825743e-04):2.597195e-04):6.107200e-05,31:1.881718e-03):1.184032e-04,((24:4.142052e-04,13:3.780814e-04):4.151348e-06,(25:1.287368e-03,30:1.325742e-03):1.248572e-04):8.523609e-05):3.238842e-03,((((20:2.617036e-05,17:6.653299e-04):1.303438e-04,23:4.522628e-06):1.433397e-04,21:9.878826e-04):3.429566e-03,(32:1.242704e-04,1:5.276551e-04):4.141098e-03):2.263989e-03):5.300367e-02,(18:9.107572e-04,(15:1.257625e-03,((22:3.188435e-04,10:4.782190e-03):4.331241e-04,((29:1.671012e-03,7:2.671780e-03):2.634865e-04,(14:1.106069e-04,(9:1.028389e-03,19:6.918505e-04):3.295502e-05):7.908914e-04):4.619577e-04):8.466464e-05):3.319704e-03):5.473977e-02):4.695278e-02,6:1.106837e-01);
   tree gen.960000 = [&U] (((4:9.491379e-04,3:1.434974e-03):2.775330e-02,(5:1.022581e-02,2:8.718187e-03):1.691648e-02):8.251153e-02,((18:7.889849e-04,((22:1.228207e-04,10:5.162306e-03):3.236363e-04,(15:1.847388e-03,((14:3.476376e-04,(9:8.491825e-04,19:2.597126e-04):1.403143e-04):3.921889e-04,(29:1.962578e-03,7:3.030138e-03):5.243603e-04):2.700921e-04):2.777022e-05):2.381345e-03):4.058354e-02,(((21:1.164525e-03,((20:8.682635e-06,17:5.445972e-04):1.520964e-04,23:3.136394e-05):2.178347e-04):3.933243e-03,(32:1.520949e-04,1:4.497510e-04):3.832362e-03):2.604258e-03,((((26:1.936799e-04,8:1.392251e-03):8.565741e-04,((11:5.626590e-04,28:2.634354e-04):6.941045e-05,(16:1.276678e-03,(12:3.103826e-04,27:1.626049e-03):6.728669e-05):2.955020e-04):4.386546e-04):4.995451e-05,31:1.425310e-03):1.056480e-04,((24:6.239637e-04,(25:9.689448e-04,30:1.327994e-03):4.937381e-05):5.756543e-05,13:4.522103e-04):7.517135e-05):2.302620e-03):5.162729e-02):5.252524e-02,6:1.031251e-01);
   tree gen.962500 = [&U] (((((1:4.837479e-04,32:4.102135e-06):3.570350e-03,(((17:9.614089e-04,20:2.216355e-05):2.557627e-04,23:9.008818e-05):1.581090e-04,21:1.069229e-03):3.357850e-03):2.572175e-03,((24:5.496770e-04,((25:1.482085e-03,30:1.653698e-03):2.747752e-04,13:3.384676e-04):5.292920e-05):1.032781e-04,((31:1.389934e-03,(8:1.236774e-03,26:1.863251e-04):4.299036e-04):2.684944e-05,((28:5.867203e-04,11:5.108158e-04):6.255050e-05,((12:2.646845e-04,27:2.154960e-03):2.911457e-04,16:9.417357e-04):1.977697e-04):4.270080e-04):1.304173e-04):2.522072e-03):4.920128e-02,(18:7.909146e-04,(15:1.170910e-03,(((7:2.415102e-03,29:2.549514e-03):6.593433e-04,(14:8.666027e-05,(9:8.637343e-04,19:7.668930e-04):1.221259e-04):6.845667e-04):9.025330e-05,(10:6.216358e-03,22:1.610929e-04):3.795199e-04):1.581769e-04):3.267083e-03):4.225476e-02):5.091974e-02,((3:1.105844e-03,4:1.208729e-03):2.696231e-02,(2:9.217640e-03,5:1.035141e-02):2.015996e-02):7.617861e-02,6:1.059839e-01);
   tree gen.965000 = [&U] (((4:1.397535e-03,3:1.833884e-03):2.420886e-02,(2:7.843721e-03,5:1.062839e-02):2.047284e-02):7.882304e-02,((((((8:9.130635e-04,26:5.053987e-04):8.107605e-04,31:1.229305e-03):2.581670e-05,((16:1.115158e-03,(27:2.014562e-03,12:5.376795e-04):2.157431e-04):3.902398e-05,(28:4.018338e-04,11:2.913127e-04):5.371190e-04):5.515134e-04):4.380957e-05,(24:9.375403e-04,(13:5.189867e-04,(25:9.385085e-04,30:1.191107e-03):4.281061e-04):6.941046e-05):2.552537e-04):3.291993e-03,(((23:1.858621e-04,(17:6.893962e-04,20:1.057906e-05):2.857403e-04):2.587219e-04,21:1.114133e-03):3.666668e-03,(32:1.600987e-04,1:3.099709e-04):2.733141e-03):1.807062e-03):4.990864e-02,(18:6.564158e-04,(((22:1.075480e-04,10:4.294900e-03):2.699834e-04,((29:1.872252e-03,7:2.392502e-03):5.687544e-04,(14:2.187125e-04,(9:1.018998e-03,19:2.358080e-04):3.118453e-04):4.389845e-04):3.785382e-04):1.697784e-05,15:1.653938e-03):4.745843e-03):4.207895e-02):4.604292e-02,6:1.030257e-01);
   tree gen.967500 = [&U] (((4:1.457370e-03,3:1.670380e-03):2.512768e-02,(2:7.627440e-03,5:1.108344e-02):2.112002e-02):8.219781e-02,(((((8:1.556684e-03,26:2.468693e-04):8.826806e-04,(((16:8.046330e-04,(27:1.602525e-03,12:3.838648e-04):1.523282e-04):1.730632e-04,(28:4.328106e-04,11:3.720998e-04):2.287532e-04):4.797207e-04,31:1.904639e-03):2.744443e-04):1.461661e-04,(((25:1.047144e-03,30:6.917687e-04):5.143162e-04,13:2.357681e-04):4.868428e-05,24:5.430803e-04):1.256425e-04):2.510156e-03,((21:1.358259e-03,(23:4.081910e-05,(17:4.131515e-04,20:5.919906e-06):2.148091e-04):3.978071e-04):3.390287e-03,(32:3.929472e-04,1:3.342973e-04):3.157750e-03):2.456313e-03):5.137919e-02,(18:7.423715e-04,(((22:2.872503e-04,10:4.914932e-03):6.961356e-04,((29:1.411235e-03,7:3.576222e-03):1.837427e-04,(14:7.358872e-05,(19:2.059601e-04,9:1.421750e-03):6.644126e-05):8.490850e-04):5.376147e-04):9.008919e-07,15:1.734800e-03):2.736067e-03):4.763407e-02):4.801423e-02,6:1.074367e-01);
   tree gen.970000 = [&U] (((4:2.028402e-03,3:1.618238e-03):2.830524e-02,(5:8.961282e-03,2:9.891444e-03):2.128516e-02):7.944797e-02,((18:5.722530e-04,((15:8.688011e-04,(22:2.375574e-04,10:5.496127e-03):4.150093e-04):4.956569e-05,((14:3.360477e-04,(19:6.318677e-04,9:7.583089e-04):1.190702e-04):6.163702e-04,(29:2.311528e-03,7:2.973672e-03):4.311210e-04):1.613779e-04):4.299676e-03):4.463933e-02,(((21:9.835568e-04,((17:4.866888e-04,20:1.526813e-04):6.358575e-05,23:7.498827e-05):2.818219e-04):3.216454e-03,(32:9.010368e-07,1:7.608694e-04):4.548066e-03):1.799850e-03,(((31:2.199352e-03,(((12:2.149091e-04,27:1.431862e-03):4.000775e-04,16:8.343354e-04):3.652994e-05,(11:4.007872e-04,28:4.113660e-04):1.174623e-04):3.429071e-04):1.676194e-05,(26:2.614963e-04,8:9.824781e-04):4.747731e-04):7.644047e-05,((25:7.552503e-04,30:1.168194e-03):5.462764e-04,(24:2.392737e-04,13:2.816047e-04):3.612166e-05):4.692059e-05):3.162589e-03):4.822210e-02):5.130062e-02,6:1.022053e-01);
   tree gen.972500 = [&U] (((((1:4.677172e-04,32:9.184617e-05):4.627077e-03,(((17:8.901926e-04,20:1.287422e-05):8.274741e-05,23:3.187953e-05):6.865917e-05,21:1.039876e-03):3.336684e-03):2.055081e-03,((24:3.735942e-04,(13:2.856811e-04,(25:1.168964e-03,30:1.392258e-03):3.646460e-04):1.423823e-04):1.665150e-04,((((28:3.055241e-04,11:8.228833e-04):3.472944e-04,((12:5.587638e-04,27:2.228388e-03):1.466856e-04,16:1.154897e-03):1.935656e-04):4.794456e-04,(8:1.096147e-03,26:4.464963e-04):5.616790e-04):2.573599e-05,31:1.404741e-03):2.408747e-04):2.808120e-03):5.378595e-02,(18:8.336209e-04,(((10:6.027984e-03,22:2.079679e-04):8.409838e-04,((7:3.818306e-03,29:1.907723e-03):5.016128e-04,(14:2.287941e-04,(9:1.148131e-03,19:5.145037e-04):1.254656e-04):3.650105e-04):3.290842e-04):1.895246e-05,15:1.825933e-03):3.387873e-03):4.438549e-02):4.759833e-02,((3:1.515221e-03,4:1.922275e-03):2.627120e-02,(2:8.686700e-03,5:9.425014e-03):2.074648e-02):8.635094e-02,6:1.005762e-01);
   tree gen.975000 = [&U] (((4:1.263932e-03,3:1.083623e-03):2.875799e-02,(5:1.074920e-02,2:8.734589e-03):1.877984e-02):8.071877e-02,((18:5.510341e-04,(((22:8.401038e-05,10:4.818802e-03):9.151558e-04,15:2.315041e-03):7.393777e-05,((14:3.034569e-04,(9:9.692425e-04,19:2.835480e-04):6.649340e-05):6.726544e-04,(29:1.938918e-03,7:3.966629e-03):1.834405e-04):6.522805e-04):3.642355e-03):4.582822e-02,(((((17:6.771639e-04,20:9.511135e-05):1.380731e-04,23:1.772128e-06):1.931827e-04,21:1.342566e-03):4.720369e-03,(32:4.795203e-05,1:7.854887e-04):2.990504e-03):2.986763e-03,(((((27:8.128652e-04,12:1.029702e-04):1.606085e-04,16:5.134640e-04):2.695370e-04,(11:3.648593e-04,28:4.161742e-04):1.484568e-04):4.600920e-04,(31:1.845585e-03,(26:2.825742e-04,8:1.675975e-03):8.348256e-04):4.087945e-05):1.490730e-04,(24:5.782388e-04,((25:9.943554e-04,30:1.304100e-03):3.594999e-04,13:2.971558e-04):1.084895e-04):3.472055e-04):2.259334e-03):4.807070e-02):4.733065e-02,6:1.038401e-01);
   tree gen.977500 = [&U] (((((1:5.382133e-04,32:2.087555e-05):3.809440e-03,(((17:4.769695e-04,20:3.713992e-05):3.153634e-05,23:1.857837e-04):3.081188e-04,21:1.384670e-03):4.135818e-03):2.596033e-03,(((31:1.244480e-03,(8:1.417371e-03,26:3.166449e-04):2.939301e-04):1.369398e-04,((28:4.883127e-04,11:3.809372e-04):7.674940e-05,((12:5.483472e-04,27:1.111017e-03):3.344220e-04,16:1.042999e-03):1.824703e-04):4.928663e-04):9.694476e-05,(24:7.941170e-04,(13:2.400280e-04,(25:1.348694e-03,30:1.011161e-03):4.150858e-04):4.900719e-05):8.359533e-05):2.789986e-03):4.240389e-02,(18:5.910309e-04,(15:1.633201e-03,(((7:2.850389e-03,29:1.890639e-03):2.037429e-04,((9:1.163690e-03,19:4.933346e-04):2.340711e-04,14:7.457791e-05):6.743693e-04):3.915039e-04,(10:6.079820e-03,22:3.527027e-04):6.951500e-04):4.043179e-05):4.505474e-03):4.473059e-02):4.796841e-02,((3:1.361097e-03,4:1.654173e-03):2.729174e-02,(2:8.519562e-03,5:9.666900e-03):2.152564e-02):8.702232e-02,6:9.692192e-02);
   tree gen.980000 = [&U] (((((1:4.077001e-04,32:6.737824e-06):4.229626e-03,(((17:7.100572e-04,20:2.070368e-05):1.915264e-04,23:8.855694e-05):3.078172e-04,21:1.473188e-03):3.807446e-03):2.427375e-03,((((28:2.719461e-04,11:4.567183e-04):1.968152e-04,((12:2.492787e-05,27:1.526511e-03):4.215606e-04,16:9.184971e-04):1.020408e-04):2.777555e-04,(31:1.946034e-03,(8:7.503362e-04,26:6.072203e-04):3.849366e-04):7.961290e-06):7.840494e-05,(13:1.730977e-04,((25:2.156620e-03,30:1.418745e-03):2.514801e-04,24:4.235682e-04):1.309433e-05):9.765611e-05):2.720236e-03):4.635516e-02,(18:6.010082e-04,((((7:3.304361e-03,29:1.964002e-03):6.018769e-04,((9:1.243286e-03,19:2.618351e-04):6.601570e-05,14:6.243225e-04):3.985012e-04):6.390817e-04,(10:5.929216e-03,22:9.523541e-05):3.066891e-04):3.563023e-05,15:1.515622e-03):3.383537e-03):4.495519e-02):4.720842e-02,((3:1.939040e-03,4:1.875777e-03):2.413785e-02,(2:1.076918e-02,5:9.583078e-03):2.163372e-02):7.849440e-02,6:1.045813e-01);
   tree gen.982500 = [&U] (((4:1.896703e-03,3:1.331907e-03):3.078587e-02,(5:9.290087e-03,2:8.400673e-03):1.816109e-02):8.511791e-02,((18:5.855045e-04,((22:3.637773e-04,10:5.113846e-03):2.265904e-04,(((14:1.528243e-04,(19:5.907755e-04,9:1.217208e-03):2.239119e-04):4.128850e-04,(29:2.416114e-03,7:3.474609e-03):4.966432e-04):2.878189e-04,15:1.251934e-03):7.864029e-05):4.339561e-03):4.809241e-02,(((((17:6.580829e-04,20:1.190736e-04):1.473928e-04,23:1.632564e-04):2.662645e-04,21:1.121707e-03):3.977997e-03,(32:1.187763e-04,1:9.535655e-04):3.744159e-03):2.755460e-03,((13:5.706502e-04,((25:1.243604e-03,30:1.684538e-03):9.172224e-05,24:3.318613e-04):3.972744e-05):1.814446e-04,(((26:2.433931e-04,8:1.375197e-03):7.085545e-04,((27:1.790448e-03,12:1.239423e-04):3.036729e-04,(16:1.085106e-03,(11:3.196663e-04,28:3.697670e-04):1.693895e-04):1.415519e-04):6.454093e-04):1.826987e-04,31:1.522896e-03):1.546555e-04):2.421151e-03):4.710462e-02):4.544374e-02,6:1.046824e-01);
   tree gen.985000 = [&U] (((((1:4.299276e-04,32:4.706758e-05):4.184867e-03,(((17:9.336261e-04,20:1.267244e-04):2.437574e-04,23:4.081140e-05):1.221856e-04,21:1.218420e-03):4.566269e-03):2.605835e-03,((31:1.092376e-03,(((28:4.484405e-04,11:8.395493e-04):2.215061e-04,(16:8.887510e-04,(12:3.301639e-04,27:1.338957e-03):1.759193e-04):2.729059e-04):2.358194e-04,(8:1.358600e-03,26:3.104840e-04):4.095838e-04):2.033070e-04):2.869590e-05,((13:5.867796e-04,(25:1.167616e-03,30:1.198298e-03):4.520774e-04):1.084266e-05,24:3.774969e-04):5.863568e-05):2.673491e-03):5.127410e-02,(18:9.255723e-04,((10:5.079745e-03,22:2.563858e-04):4.912262e-04,(15:1.613109e-03,((7:2.790623e-03,29:1.785103e-03):3.583504e-04,((19:3.559798e-04,9:1.338255e-03):8.256167e-05,14:1.166195e-04):5.329616e-04):5.708290e-04):2.296358e-05):3.679284e-03):4.392393e-02):4.875640e-02,((3:9.794211e-04,4:2.161293e-03):2.898322e-02,(2:8.011311e-03,5:9.647178e-03):1.886303e-02):8.643685e-02,6:1.046594e-01);
   tree gen.987500 = [&U] (((((1:3.186489e-04,32:1.991455e-04):4.598380e-03,(((17:4.963310e-04,20:1.599261e-05):5.552880e-04,23:7.012807e-05):3.414907e-04,21:1.226973e-03):4.685311e-03):2.027892e-03,(((8:1.013154e-03,26:2.987063e-04):3.238829e-04,(((28:2.592612e-04,11:5.760001e-04):3.263665e-04,(16:7.178544e-04,(12:4.822019e-04,27:1.787941e-03):1.771338e-04):5.167274e-05):2.742511e-04,31:1.535255e-03):2.126275e-04):1.469304e-04,(((25:1.207582e-03,30:9.435645e-04):5.632919e-04,24:3.488447e-04):3.325670e-05,13:2.159192e-04):2.435648e-04):3.045839e-03):4.733855e-02,(18:1.176040e-03,((((7:3.308624e-03,29:2.253939e-03):4.591986e-04,((19:3.112006e-04,9:9.024797e-04):1.606500e-04,14:5.332010e-05):8.801011e-04):3.407920e-04,(10:4.909474e-03,22:1.490339e-04):2.936784e-04):3.130542e-04,15:2.310284e-03):3.795791e-03):4.329600e-02):4.995266e-02,((3:1.003452e-03,4:1.110774e-03):2.969433e-02,(2:8.207872e-03,5:1.021746e-02):1.932584e-02):8.855761e-02,6:1.072273e-01);
   tree gen.990000 = [&U] (((((1:5.830792e-04,32:2.517902e-04):3.881691e-03,(((17:5.772023e-04,20:9.703293e-06):1.772381e-04,23:8.378072e-05):3.146916e-04,21:1.013921e-03):4.435373e-03):2.263569e-03,(((25:1.206592e-03,30:1.072519e-03):3.613088e-04,(13:3.798015e-04,24:4.845697e-04):4.266093e-05):1.924118e-04,(((16:6.853323e-04,(12:2.383042e-04,27:1.166418e-03):9.647697e-05):8.280548e-05,(28:3.214782e-04,11:6.124072e-04):2.133128e-04):4.798970e-04,((8:1.037088e-03,26:4.142169e-04):4.147345e-04,31:1.720353e-03):1.172150e-05):5.963447e-05):3.654852e-03):4.786917e-02,(18:5.002185e-04,((10:5.552822e-03,22:1.843470e-04):6.179519e-04,(((7:3.098245e-03,29:1.974781e-03):1.921178e-04,((9:1.486297e-03,19:4.971590e-04):1.186680e-04,14:5.329463e-05):5.442679e-04):4.605649e-04,15:1.927927e-03):2.427327e-05):3.800855e-03):5.092417e-02):4.915968e-02,((3:1.347612e-03,4:1.972245e-03):2.727786e-02,(2:7.371395e-03,5:1.005526e-02):1.947606e-02):8.198724e-02,6:1.060563e-01);
   tree gen.992500 = [&U] (((4:1.994109e-03,3:1.015239e-03):2.612558e-02,(5:8.802465e-03,2:8.493254e-03):1.934584e-02):7.961015e-02,((18:1.087991e-03,(15:1.499304e-03,((((19:6.075268e-04,9:9.301038e-04):1.646209e-04,14:9.129494e-05):5.257742e-04,(29:1.464299e-03,7:2.808511e-03):2.271909e-04):1.718328e-04,(22:3.929458e-04,10:4.504088e-03):6.328133e-04):2.749712e-04):3.817221e-03):4.672388e-02,(((21:1.638429e-03,((17:3.505461e-04,20:1.546974e-04):4.283712e-04,23:2.390652e-05):2.335694e-04):4.625571e-03,(32:4.305589e-05,1:3.538438e-04):3.972403e-03):2.196552e-03,(((13:2.932642e-04,(25:1.285426e-03,30:1.166469e-03):4.481783e-04):2.134149e-04,24:6.851700e-04):7.601636e-05,(((((27:1.990326e-03,12:8.557926e-04):3.096128e-05,16:5.682216e-04):2.992767e-05,(11:6.113797e-04,28:4.999110e-04):3.193245e-04):2.911824e-04,(26:3.922385e-04,8:1.193657e-03):4.775078e-04):3.646584e-05,31:1.331841e-03):5.370231e-05):3.247406e-03):4.905553e-02):4.765782e-02,6:1.033696e-01);
   tree gen.995000 = [&U] (((((1:1.252401e-03,32:1.796151e-04):2.907911e-03,((23:4.154105e-05,(17:8.339007e-04,20:6.445966e-05):4.708857e-04):2.866257e-04,21:1.013973e-03):4.045943e-03):2.761672e-03,(((((28:5.052852e-04,11:7.383861e-04):7.135482e-05,(16:1.149966e-03,(27:2.203459e-03,12:5.319600e-04):5.497051e-04):1.724324e-04):3.297955e-04,31:1.101257e-03):6.019072e-06,(8:1.468667e-03,26:3.075328e-04):4.426881e-04):1.711999e-04,((24:5.145378e-04,(25:1.085363e-03,30:1.100321e-03):5.175575e-04):2.275299e-05,13:2.345202e-04):2.257501e-04):2.532042e-03):4.389221e-02,(18:4.595743e-04,(((7:2.974401e-03,29:1.947536e-03):4.691980e-04,((9:1.237149e-03,19:5.681863e-04):1.155726e-04,14:3.686725e-04):7.071268e-04):2.361884e-04,((10:5.901569e-03,22:4.435320e-04):4.145558e-04,15:1.424087e-03):3.112198e-06):3.756263e-03):4.858997e-02):4.966111e-02,((3:2.200369e-03,4:1.483083e-03):2.976962e-02,(2:1.089841e-02,5:8.574363e-03):1.885270e-02):8.874035e-02,6:1.071381e-01);
   tree gen.997500 = [&U] (((4:1.512228e-03,3:1.569061e-03):3.132506e-02,(5:1.002700e-02,2:8.418831e-03):1.992630e-02):8.062195e-02,((18:9.282549e-04,(((22:9.396990e-05,10:4.544178e-03):6.652462e-04,(((19:5.386327e-04,9:7.551521e-04):7.085224e-05,14:7.636206e-05):4.925919e-04,(29:9.856200e-04,7:3.029336e-03):6.616261e-04):3.527429e-04):8.312347e-05,15:1.729402e-03):3.380732e-03):4.323266e-02,(((21:1.503262e-03,((17:4.490163e-04,20:2.481955e-05):2.330492e-04,23:5.503859e-05):5.941079e-04):3.442708e-03,(32:3.404505e-05,1:1.117410e-03):4.089377e-03):2.849712e-03,((24:9.184881e-04,((25:1.151711e-03,30:1.519283e-03):1.460156e-04,13:3.657985e-04):3.522521e-05):1.987082e-04,((((11:2.256442e-04,28:3.558777e-04):1.908140e-04,(16:7.551127e-04,(12:3.163128e-04,27:1.299913e-03):2.025866e-04):1.541935e-04):3.773053e-04,(26:4.309286e-04,8:1.706950e-03):2.933589e-04):1.488855e-05,31:1.474463e-03):2.156723e-04):2.038771e-03):4.500684e-02):4.426084e-02,6:1.092909e-01);
   tree gen.1000000 = [&U] (((4:1.680211e-03,3:1.562546e-03):3.062337e-02,(5:1.010042e-02,2:1.011590e-02):2.007219e-02):8.121221e-02,((18:9.176908e-04,((22:1.887844e-04,10:4.487647e-03):1.976645e-04,((((19:8.422906e-04,9:9.165078e-04):1.337704e-04,14:2.960110e-04):5.372596e-04,(29:1.472063e-03,7:2.562894e-03):4.652662e-04):1.611160e-04,15:2.088710e-03):8.716471e-05):4.590977e-03):4.350555e-02,(((21:7.999461e-04,((17:9.420745e-04,20:4.417850e-05):1.772106e-04,23:4.203578e-05):3.248636e-04):3.957331e-03,(32:1.857015e-04,1:6.952980e-04):3.432981e-03):1.643522e-03,((13:3.044021e-04,(24:6.570495e-04,(25:1.680930e-03,30:1.474151e-03):5.858719e-04):4.394090e-05):2.320859e-04,((26:3.514218e-04,8:7.901121e-04):8.758165e-04,(31:1.593360e-03,(((12:7.079661e-04,27:8.477953e-04):1.949772e-05,16:1.298434e-03):1.265277e-04,(11:6.586457e-04,28:4.864288e-04):3.534089e-04):2.439276e-04):1.665210e-04):1.562457e-04):3.414509e-03):4.533636e-02):4.458489e-02,6:1.100910e-01);
   tree gen.1002500 = [&U] (((4:1.557518e-03,3:1.906673e-03):2.780376e-02,(2:7.951003e-03,5:9.421925e-03):2.173251e-02):9.030502e-02,((((((25:2.870465e-03,30:7.015474e-04):1.399226e-04,24:1.075938e-03):1.665446e-04,13:3.906634e-04):2.616422e-04,(((8:1.221484e-03,26:1.637626e-04):3.210763e-04,((16:7.505329e-04,(27:1.244562e-03,12:5.964991e-04):1.645342e-04):8.536032e-05,(28:4.739883e-04,11:3.363864e-04):7.230843e-05):5.329868e-04):6.780749e-05,31:1.067896e-03):5.174786e-05):2.392437e-03,(((23:8.174692e-05,(17:7.792088e-04,20:4.783384e-05):5.533245e-04):1.433920e-04,21:1.183953e-03):3.905740e-03,(32:1.914878e-04,1:3.083645e-04):3.878301e-03):2.774854e-03):5.071798e-02,(18:3.331649e-04,(((22:1.327388e-04,10:5.390574e-03):6.254069e-04,((29:2.372451e-03,7:3.103486e-03):2.324537e-04,(14:3.521114e-04,(19:2.645974e-04,9:4.909956e-04):1.228827e-04):5.743899e-04):3.274628e-04):6.817815e-05,15:1.076347e-03):3.657561e-03):4.381211e-02):5.118987e-02,6:1.107151e-01);
   tree gen.1005000 = [&U] (((((1:3.212773e-04,32:9.735410e-05):3.645489e-03,(21:1.675925e-03,((17:5.982333e-04,20:1.074958e-05):3.449919e-04,23:8.618499e-05):2.890167e-04):4.352320e-03):2.655461e-03,((((8:1.078467e-03,26:2.903125e-04):4.940970e-04,31:1.965557e-03):8.211874e-05,(((27:1.085289e-03,12:3.908598e-04):2.958975e-04,16:8.756244e-04):1.580972e-04,(28:3.124063e-04,11:3.359317e-04):2.852377e-04):4.572880e-04):8.899771e-05,(((25:1.397316e-03,30:7.619685e-04):5.027618e-04,24:3.617104e-04):1.056641e-06,13:3.713910e-04):3.367280e-04):2.575590e-03):4.826216e-02,(18:6.503419e-04,(15:2.668711e-03,(((7:2.199580e-03,29:2.175087e-03):2.401454e-04,(14:1.181611e-04,(9:7.116967e-04,19:5.150308e-04):1.156289e-04):4.000555e-04):2.089267e-04,(10:4.756507e-03,22:3.987634e-04):4.296382e-04):5.552691e-05):3.419629e-03):4.429883e-02):5.178620e-02,((3:1.424882e-03,4:2.284014e-03):2.893149e-02,(2:8.079845e-03,5:1.007231e-02):2.123793e-02):8.042110e-02,6:1.150152e-01);
   tree gen.1007500 = [&U] (((((1:4.806074e-04,32:2.358722e-04):3.883944e-03,(21:1.025264e-03,((17:6.406788e-04,20:1.479754e-05):5.837416e-04,23:2.097503e-05):2.673694e-04):3.980184e-03):3.132941e-03,((13:2.903202e-04,((25:8.564060e-04,30:1.152575e-03):5.924672e-04,24:3.940729e-04):2.191096e-05):1.757999e-04,(((((27:1.304263e-03,12:5.331505e-05):7.324779e-04,16:9.121217e-04):3.385696e-04,(28:4.590544e-04,11:4.558888e-04):3.521973e-04):5.025547e-04,(8:1.005384e-03,26:3.843853e-04):6.290858e-04):1.667578e-04,31:1.633861e-03):1.675080e-05):1.961380e-03):4.770756e-02,(18:7.841723e-04,((15:1.650959e-03,((7:3.447423e-03,29:1.851730e-03):3.150596e-04,(14:2.786155e-04,(9:9.672576e-04,19:5.448466e-04):3.452403e-05):5.195969e-04):3.135417e-04):9.794302e-05,(10:5.610187e-03,22:3.490581e-04):3.291639e-04):2.832641e-03):4.298997e-02):4.767171e-02,((3:1.220032e-03,4:1.398357e-03):2.634816e-02,(2:6.988416e-03,5:9.814674e-03):2.045366e-02):7.949694e-02,6:1.004926e-01);
   tree gen.1010000 = [&U] (((4:1.494159e-03,3:1.543615e-03):2.410940e-02,(2:8.612547e-03,5:9.255667e-03):2.030994e-02):8.588272e-02,(((((((28:4.590287e-04,11:2.645027e-04):4.880321e-04,(16:7.903866e-04,(27:2.062415e-03,12:1.227335e-04):2.502596e-04):6.816670e-05):7.173650e-04,31:1.584377e-03):8.545440e-05,(8:1.629180e-03,26:1.617851e-04):4.912834e-04):1.202356e-04,(24:4.864793e-04,((25:9.142961e-04,30:9.142781e-04):6.531638e-04,13:4.210020e-04):7.089936e-05):3.812853e-05):3.001591e-03,(((23:4.932812e-05,(17:8.378227e-04,20:8.194889e-06):2.686674e-04):2.060264e-04,21:9.006755e-04):4.991640e-03,(32:1.086771e-05,1:7.120519e-04):3.532391e-03):2.437913e-03):4.500189e-02,(18:2.583858e-04,((((29:2.439258e-03,7:3.207759e-03):1.027529e-03,(14:3.397217e-04,(9:1.029395e-03,19:5.748799e-04):1.266152e-04):2.752838e-04):1.986154e-04,(22:1.891640e-04,10:4.967536e-03):4.291186e-04):1.415347e-04,15:1.701303e-03):3.245950e-03):4.424540e-02):4.935416e-02,6:9.908916e-02);
   tree gen.1012500 = [&U] (((4:1.466233e-03,3:1.954309e-03):2.625604e-02,(5:1.043081e-02,2:8.601885e-03):2.160889e-02):7.844714e-02,((18:3.887043e-04,((22:3.412575e-04,10:4.323613e-03):4.664833e-04,(15:1.735934e-03,((14:8.888937e-05,(19:8.026647e-04,9:8.856680e-04):1.910809e-04):6.985406e-04,(29:1.237189e-03,7:3.242895e-03):4.914059e-04):5.124137e-04):3.058065e-04):3.960230e-03):4.507949e-02,(((((20:1.370391e-05,17:3.309766e-04):2.707343e-04,23:2.484474e-05):4.203997e-04,21:8.158221e-04):4.347074e-03,(32:2.759313e-04,1:1.055970e-03):3.006533e-03):2.173684e-03,(((13:3.742974e-04,24:6.325905e-04):8.529780e-06,(25:1.122724e-03,30:1.209995e-03):2.595985e-04):2.090498e-04,((31:1.235361e-03,((11:6.306601e-04,28:2.115711e-04):3.999551e-04,((12:5.598450e-04,27:1.114207e-03):3.202135e-04,16:1.054304e-03):3.940902e-05):4.758850e-04):1.461377e-04,(26:5.345478e-04,8:1.261919e-03):5.043901e-04):1.503786e-04):2.150788e-03):5.046634e-02):4.683206e-02,6:1.106064e-01);
   tree gen.1015000 = [&U] (((4:1.720150e-03,3:1.342381e-03):2.405776e-02,(5:1.006189e-02,2:9.499106e-03):2.084462e-02):8.066841e-02,((18:7.755316e-04,(15:1.598379e-03,((22:1.989631e-04,10:5.168659e-03):3.607723e-04,((14:1.988600e-04,(19:4.936817e-04,9:5.908014e-04):1.452980e-04):9.392070e-04,(29:2.974633e-03,7:3.293487e-03):2.545836e-04):2.089815e-04):1.076468e-04):3.637065e-03):4.157549e-02,(((((20:3.739555e-05,17:8.806491e-04):3.630311e-04,23:4.029725e-05):3.508130e-04,21:1.402378e-03):3.224883e-03,(32:6.910834e-05,1:5.233518e-04):4.149537e-03):2.327725e-03,((((25:1.113552e-03,30:7.621603e-04):5.889182e-04,24:4.512528e-04):6.101179e-05,13:5.712628e-04):2.386920e-04,((31:1.428865e-03,(26:2.543517e-04,8:1.167995e-03):2.630208e-04):1.301275e-04,((11:5.095196e-04,28:7.547514e-04):2.985402e-04,((12:2.238745e-04,27:1.413496e-03):1.489110e-04,16:1.017015e-03):2.244301e-04):4.045857e-04):8.152096e-05):2.338774e-03):4.479303e-02):5.225180e-02,6:1.066944e-01);
   tree gen.1017500 = [&U] (((4:1.455599e-03,3:1.687112e-03):2.884671e-02,(2:8.669008e-03,5:1.136255e-02):1.880768e-02):8.139470e-02,(((((24:5.785884e-04,(25:1.337915e-03,30:9.924249e-04):3.265908e-04):7.427392e-05,13:3.500726e-04):3.872655e-04,((8:9.041931e-04,26:2.444257e-04):2.976348e-04,(((28:3.706540e-04,11:3.243371e-04):1.896133e-04,((27:1.799850e-03,12:1.888106e-04):4.359658e-04,16:7.651274e-04):1.434953e-04):6.022470e-04,31:1.352958e-03):8.270708e-05):6.111144e-05):2.844059e-03,(((23:5.570212e-05,(17:7.422891e-04,20:1.357539e-04):4.034843e-04):1.698524e-04,21:1.093987e-03):3.724526e-03,(32:7.547082e-05,1:5.321760e-04):2.355413e-03):2.723521e-03):4.763698e-02,(18:2.623563e-04,(((22:1.514547e-04,10:6.358921e-03):6.232622e-04,((29:2.480995e-03,7:2.432667e-03):3.347780e-04,(14:1.444600e-04,(9:6.868973e-04,19:1.429748e-04):3.328754e-04):5.598842e-04):3.756411e-04):8.289219e-05,15:1.940758e-03):4.144712e-03):4.251832e-02):5.211983e-02,6:1.026600e-01);
   tree gen.1020000 = [&U] (((((1:8.015255e-04,32:1.879088e-04):3.751368e-03,(((17:3.827632e-04,20:1.598759e-06):2.489241e-04,23:1.473477e-04):3.550129e-04,21:1.577185e-03):3.046428e-03):2.735440e-03,(((24:4.784246e-04,(25:7.298976e-04,30:8.356635e-04):1.965877e-04):1.345929e-05,13:7.332235e-04):5.757451e-05,(31:1.684752e-03,(((16:1.164430e-03,(27:1.854852e-03,12:1.392852e-04):2.482286e-04):1.848107e-04,(28:3.235905e-04,11:3.112868e-04):1.465617e-04):4.615529e-04,(8:1.196020e-03,26:3.315670e-04):3.504177e-04):1.117490e-04):1.913635e-04):3.235869e-03):4.871053e-02,(18:1.078688e-03,((15:1.732390e-03,(10:5.548862e-03,22:1.108974e-03):5.925078e-04):7.811814e-05,((7:2.916242e-03,29:1.681586e-03):3.534156e-04,((9:9.253680e-04,19:1.401113e-04):1.538902e-04,14:5.909023e-05):2.369451e-04):6.037339e-04):3.695018e-03):4.132063e-02):4.938530e-02,((3:6.887929e-04,4:1.164883e-03):2.543302e-02,(2:8.550250e-03,5:1.131739e-02):2.258563e-02):8.198152e-02,6:1.044819e-01);
   tree gen.1022500 = [&U] (((4:1.773000e-03,3:1.290701e-03):2.288484e-02,(5:9.941898e-03,2:8.850774e-03):1.983791e-02):7.846491e-02,((18:7.055627e-04,((((14:1.951439e-04,(19:6.461509e-04,9:1.344386e-03):1.128086e-04):5.599433e-04,(29:1.664720e-03,7:3.625594e-03):3.066603e-04):5.669669e-04,(22:2.344773e-04,10:5.766786e-03):7.845813e-04):2.528980e-04,15:1.499121e-03):3.603876e-03):4.594282e-02,(((((20:4.999744e-05,17:7.990808e-04):1.902578e-04,23:1.185474e-04):3.833533e-04,21:1.531084e-03):3.919864e-03,(32:6.984966e-05,1:9.117124e-04):3.610720e-03):3.293201e-03,((((11:5.062757e-04,28:3.374760e-04):2.542694e-04,((12:4.951033e-04,27:1.565774e-03):3.086708e-05,16:1.064722e-03):9.400926e-05):1.672410e-04,(31:1.375814e-03,(26:2.109585e-04,8:1.062091e-03):3.149591e-04):3.958219e-05):2.328519e-04,((13:3.639056e-04,(25:1.867066e-03,30:1.181774e-03):5.481283e-04):1.088587e-04,24:3.450019e-04):3.145569e-04):2.853759e-03):5.232839e-02):4.906054e-02,6:1.094162e-01);
   tree gen.1025000 = [&U] (((4:1.542447e-03,3:1.922428e-03):3.077520e-02,(5:9.946002e-03,2:7.074996e-03):2.024164e-02):7.761595e-02,((18:9.719581e-04,((15:1.659241e-03,((14:2.292793e-04,(19:5.529172e-04,9:1.089492e-03):2.156050e-04):5.646071e-04,(29:2.702008e-03,7:3.578869e-03):1.715399e-04):1.742174e-04):7.243849e-05,(22:8.461016e-05,10:4.173945e-03):4.820647e-04):3.790837e-03):4.881588e-02,(((((20:3.784348e-05,17:5.050438e-04):1.214820e-04,23:1.231558e-04):1.818657e-04,21:1.297041e-03):4.451201e-03,(32:1.130990e-04,1:5.867841e-04):4.553488e-03):2.028571e-03,((31:1.828934e-03,(((11:2.793785e-04,28:5.825177e-04):3.101327e-04,(16:6.246719e-04,(12:6.139234e-04,27:1.427012e-03):1.572802e-04):2.176905e-04):4.790685e-04,(26:4.506841e-04,8:1.011131e-03):5.005948e-04):3.710081e-05):3.932340e-05,(13:4.566920e-04,(24:4.409388e-04,(25:9.898209e-04,30:1.206305e-03):1.074569e-04):5.148534e-05):1.910194e-04):2.677392e-03):5.339334e-02):5.307549e-02,6:9.900139e-02);
   tree gen.1027500 = [&U] (((4:1.707273e-03,3:1.883498e-03):2.874757e-02,(2:8.703006e-03,5:9.704316e-03):1.836388e-02):8.221024e-02,((((13:2.281380e-04,((25:1.090683e-03,30:1.074433e-03):1.946661e-04,24:2.330327e-04):3.012000e-05):1.315230e-04,(((8:8.759820e-04,26:2.085873e-04):3.491511e-04,((28:3.018575e-04,11:4.724785e-04):1.523579e-04,((27:1.252340e-03,12:4.064976e-04):1.521917e-04,16:7.743985e-04):1.653531e-04):3.495487e-04):7.045761e-05,31:1.910714e-03):9.342910e-05):1.756101e-03,((((17:4.611335e-04,20:2.044997e-05):2.313691e-04,23:3.803144e-05):2.102095e-04,21:1.113122e-03):3.912267e-03,(32:1.410933e-04,1:9.823256e-04):3.449949e-03):3.050592e-03):5.086915e-02,(18:1.854473e-04,((((29:1.548182e-03,7:2.218096e-03):5.108983e-04,(14:3.101912e-04,(9:6.615349e-04,19:5.597158e-04):8.838664e-05):4.619055e-04):2.347506e-04,(22:3.798183e-04,10:5.444857e-03):5.219075e-04):3.619109e-05,15:1.888168e-03):3.151649e-03):4.478316e-02):4.966939e-02,6:1.042433e-01);
   tree gen.1030000 = [&U] (((4:1.214775e-03,3:1.841038e-03):2.809950e-02,(2:8.506810e-03,5:8.523023e-03):1.889210e-02):8.035694e-02,(((((25:2.781469e-03,30:1.277126e-03):2.310029e-04,(13:2.711500e-04,24:4.539371e-04):2.043147e-04):2.142967e-04,((((16:7.655109e-04,(27:9.993426e-04,12:1.974672e-04):1.799986e-04):1.582400e-04,(28:9.133970e-04,11:4.604314e-04):1.491104e-04):8.973602e-04,31:9.684244e-04):1.280465e-04,(8:1.253084e-03,26:3.754685e-04):3.124526e-04):1.245815e-05):3.450031e-03,((((17:5.829922e-04,20:2.354459e-05):1.462268e-04,23:3.635470e-05):2.480486e-04,21:9.256225e-04):3.762674e-03,(32:3.483527e-05,1:6.487255e-04):3.372176e-03):2.872916e-03):5.077454e-02,(18:3.228572e-04,(15:1.355142e-03,(((29:2.640000e-03,7:2.418530e-03):1.865903e-04,(14:4.225526e-05,(19:9.314216e-04,9:6.971245e-04):2.908265e-04):3.353363e-04):3.727511e-04,(22:3.660240e-04,10:5.322111e-03):6.460693e-04):1.311952e-04):3.602615e-03):4.637539e-02):4.854967e-02,6:1.089911e-01);
[truncated: 7,349,191 more chars]
