# Supplementary material for: Molecular exploration of fossil eggshell uncovers hidden lineage of giant extinct bird
Source: Nat Commun. 2023 Feb 28;14:914. doi: 10.1038/s41467-023-36405-3 (PMC9974994; doi:10.1038/s41467-023-36405-3)
Supplement: Supplementary file 10 — Supplementary Data 10 [file 41467_2023_36405_MOESM10_ESM.zip › Supplementary Data 10 Genetic_data_minus_filtered_reads/5_Phylogeny_generation/MrBayes/stdout.txt]

CIPRES_THREADSPP=1
CIPRES_NP=6
paramfile=paramfile.txt
CIPRES_THREADSPP=1
CIPRES_NP=6
paramfile=paramfile.txt
CIPRES_THREADSPP=1
CIPRES_NP=6
paramfile=paramfile.txt
CIPRES_THREADSPP=1
CIPRES_NP=6
paramfile=paramfile.txt
CIPRES_THREADSPP=1
CIPRES_NP=6
paramfile=paramfile.txt
CIPRES_THREADSPP=1
CIPRES_NP=6
paramfile=paramfile.txt
running: /projects/ps-ngbt/opt/comet/mrbayes/3.2.6/mb < paramfile.txt
running: /projects/ps-ngbt/opt/comet/mrbayes/3.2.6/mb < paramfile.txt
running: /projects/ps-ngbt/opt/comet/mrbayes/3.2.6/mb < paramfile.txt
running: /projects/ps-ngbt/opt/comet/mrbayes/3.2.6/mb < paramfile.txt
running: /projects/ps-ngbt/opt/comet/mrbayes/3.2.6/mb < paramfile.txt
running: /projects/ps-ngbt/opt/comet/mrbayes/3.2.6/mb < paramfile.txt


                            MrBayes v3.2.6 x64

                      (Bayesian Analysis of Phylogeny)

                             (Parallel version)
                         (6 processors available)

              Distributed under the GNU General Public License


               Type "help" or "help <command>" for information
                     on the commands that are available.

                   Type "about" for authorship and general
                       information about the program.


MrBayes > 
   Setting usebeagle to yes
   Setting beagleprecision to double
   Setting beaglesse to Yes
   Setting beaglescaling to Dynamic
   Setting beagleopenmp to No
   Pthreads library is not linked to this executable.

MrBayes > 
   Setting autoclose to yes

MrBayes > 
   Setting nowarnings to yes

MrBayes > 
   Executing file "infile.nex"
   UNIX line termination
   Longest line length = 3808
   Parsing file
   Expecting NEXUS formatted file
   Reading data block
      Allocated taxon set
      Allocated matrix
      Defining new matrix with 32 taxa and 15355 characters
      Data is Dna
      Gaps coded as -
      Data matrix is interleaved
      Taxon  1 -> AEPHI
      Taxon  2 -> APTHA
      Taxon  3 -> APTMA
      Taxon  4 -> APTMA2
      Taxon  5 -> APTOW
      Taxon  6 -> DRONO2
      Taxon  7 -> MULAG
      Taxon  8 -> n07AEP05
      Taxon  9 -> n07AEP06
      Taxon 10 -> n07AEP08
      Taxon 11 -> n08AEP07
      Taxon 12 -> n1665
      Taxon 13 -> n1666
      Taxon 14 -> n2973
      Taxon 15 -> n2980
      Taxon 16 -> n2986
      Taxon 17 -> n2987
      Taxon 18 -> n2988
      Taxon 19 -> n2990
      Taxon 20 -> n2997
      Taxon 21 -> n2998
      Taxon 22 -> n3004
      Taxon 23 -> n3011
      Taxon 24 -> n3024
      Taxon 25 -> n3025
      Taxon 26 -> n3026
      Taxon 27 -> n3219
      Taxon 28 -> n3220
      Taxon 29 -> n3221
      Taxon 30 -> n3222
      Taxon 31 -> n3258
      Taxon 32 -> n3757
      Successfully read matrix
      Setting default partition (does not divide up characters)
      Setting model defaults
      Seed (for generating default start values) = 1525838594
      Setting output file names to "infile.nex.run<i>.<p|t>"
   Exiting data block
   Skipping "sets" block
   Reading mrbayes block
      Defining charset called 'm1'
      Defining charset called 'm2'
      Defining charset called 'm3'
      Defining charset called 'loops'
      Defining charset called 'stems'
      Defining partition called 'bycodon'
      Setting bycodon as the partition, dividing characters into 5 parts.
      Setting model defaults
      Seed (for generating default start values) = 1587184690
      Setting Nst to 6 for partition 1
      Setting Nst to 6 for partition 2
      Successfully set likelihood model parameters to
      partitions 1 and 2 (if applicable)
      Setting Nst to 6 for partition 3
      Setting Rates to Gamma for partition 3
      Successfully set likelihood model parameters to
      partition 3 (if applicable)
      Setting Nst to 6 for partition 4
      Setting Nst to 6 for partition 5
      Successfully set likelihood model parameters to
      partitions 4 and 5 (if applicable)
      Setting outgroup to taxon "DRONO2"
      Setting Statefreqpr to Fixed(Equal) for partition 1
      Setting Statefreqpr to Fixed(Equal) for partition 2
      Setting Statefreqpr to Fixed(Equal) for partition 3
      Setting Statefreqpr to Fixed(Equal) for partition 4
      Setting Statefreqpr to Fixed(Equal) for partition 5
      Successfully set prior model parameters to all
      applicable data partitions 
      Unlinking
      Unlinking
      Unlinking
      Unlinking
      Unlinking
      Linking
      Setting Ratepr to Variable [Dirichlet(..,1,..)] for partition 1
      Setting Ratepr to Variable [Dirichlet(..,1,..)] for partition 2
      Setting Ratepr to Variable [Dirichlet(..,1,..)] for partition 3
      Setting Ratepr to Variable [Dirichlet(..,1,..)] for partition 4
      Setting Ratepr to Variable [Dirichlet(..,1,..)] for partition 5
      Successfully set prior model parameters to all
      applicable data partitions 
      Setting number of generations to 20000000
      Setting print frequency to 5000
      Setting sample frequency to 2500
      Setting number of runs to 2
      Setting number of chains to 3
      Setting heating parameter to 0.100000
      Setting diagnosing frequency to 50000
      Setting chain output file names to "EB2MT.run<i>.<p/t>"
      Running Markov chain
      MCMC stamp = 7744400171
      Seed = 1863716182
      Swapseed = 1525838594
      Model settings:

         Settings for partition 1 --
            Datatype  = DNA
            Nucmodel  = 4by4
            Nst       = 6
                        Substitution rates, expressed as proportions
                        of the rate sum, have a Dirichlet prior
                        (1.00,1.00,1.00,1.00,1.00,1.00)
            Covarion  = No
            # States  = 4
                        State frequencies are fixed to be equal
            Rates     = Equal

         Settings for partition 2 --
            Datatype  = DNA
            Nucmodel  = 4by4
            Nst       = 6
                        Substitution rates, expressed as proportions
                        of the rate sum, have a Dirichlet prior
                        (1.00,1.00,1.00,1.00,1.00,1.00)
            Covarion  = No
            # States  = 4
                        State frequencies are fixed to be equal
            Rates     = Equal

         Settings for partition 3 --
            Datatype  = DNA
            Nucmodel  = 4by4
            Nst       = 6
                        Substitution rates, expressed as proportions
                        of the rate sum, have a Dirichlet prior
                        (1.00,1.00,1.00,1.00,1.00,1.00)
            Covarion  = No
            # States  = 4
                        State frequencies are fixed to be equal
            Rates     = Gamma
                        The distribution is approximated using 4 categories.
                        Likelihood summarized over all rate categories in each generation.
                        Shape parameter is exponentially
                        distributed with parameter (1.00).

         Settings for partition 4 --
            Datatype  = DNA
            Nucmodel  = 4by4
            Nst       = 6
                        Substitution rates, expressed as proportions
                        of the rate sum, have a Dirichlet prior
                        (1.00,1.00,1.00,1.00,1.00,1.00)
            Covarion  = No
            # States  = 4
                        State frequencies are fixed to be equal
            Rates     = Equal

         Settings for partition 5 --
            Datatype  = DNA
            Nucmodel  = 4by4
            Nst       = 6
                        Substitution rates, expressed as proportions
                        of the rate sum, have a Dirichlet prior
                        (1.00,1.00,1.00,1.00,1.00,1.00)
            Covarion  = No
            # States  = 4
                        State frequencies are fixed to be equal
            Rates     = Equal

      Active parameters: 

                             Partition(s)
         Parameters          1  2  3  4  5
         ---------------------------------
         Revmat              1  2  3  4  5
         Statefreq           6  7  8  9 10
         Shape               .  . 11  .  .
         Ratemultiplier     12 12 12 12 12
         Topology           13 13 13 13 13
         Brlens             14 14 14 14 14
         ---------------------------------

         Parameters can be linked or unlinked across partitions using 'link' and 'unlink'

         1 --  Parameter  = Revmat{1}
               Type       = Rates of reversible rate matrix
               Prior      = Dirichlet(1.00,1.00,1.00,1.00,1.00,1.00)
               Partition  = 1

         2 --  Parameter  = Revmat{2}
               Type       = Rates of reversible rate matrix
               Prior      = Dirichlet(1.00,1.00,1.00,1.00,1.00,1.00)
               Partition  = 2

         3 --  Parameter  = Revmat{3}
               Type       = Rates of reversible rate matrix
               Prior      = Dirichlet(1.00,1.00,1.00,1.00,1.00,1.00)
               Partition  = 3

         4 --  Parameter  = Revmat{4}
               Type       = Rates of reversible rate matrix
               Prior      = Dirichlet(1.00,1.00,1.00,1.00,1.00,1.00)
               Partition  = 4

         5 --  Parameter  = Revmat{5}
               Type       = Rates of reversible rate matrix
               Prior      = Dirichlet(1.00,1.00,1.00,1.00,1.00,1.00)
               Partition  = 5

         6 --  Parameter  = Pi{1}
               Type       = Stationary state frequencies
               Prior      = Fixed
               Partition  = 1

         7 --  Parameter  = Pi{2}
               Type       = Stationary state frequencies
               Prior      = Fixed
               Partition  = 2

         8 --  Parameter  = Pi{3}
               Type       = Stationary state frequencies
               Prior      = Fixed
               Partition  = 3

         9 --  Parameter  = Pi{4}
               Type       = Stationary state frequencies
               Prior      = Fixed
               Partition  = 4

        10 --  Parameter  = Pi{5}
               Type       = Stationary state frequencies
               Prior      = Fixed
               Partition  = 5

        11 --  Parameter  = Alpha{3}
               Type       = Shape of scaled gamma distribution of site rates
               Prior      = Exponential(1.00)
               Partition  = 3

        12 --  Parameter  = Ratemultiplier{all}
               Type       = Partition-specific rate multiplier
               Prior      = Dirichlet(1.00,1.00,1.00,1.00,1.00)
               Partitions = All

        13 --  Parameter  = Tau{all}
               Type       = Topology
               Prior      = All topologies equally probable a priori
               Partitions = All
               Subparam.  = V{all}

        14 --  Parameter  = V{all}
               Type       = Branch lengths
               Prior      = Unconstrained:GammaDir(1.0,0.1000,1.0,1.0)
               Partitions = All


      Number of chains per MPI processor = 1

      The MCMC sampler will use the following moves:
         With prob.  Chain will use move
            0.87 %   Dirichlet(Revmat{1})
            0.87 %   Slider(Revmat{1})
            0.87 %   Dirichlet(Revmat{2})
            0.87 %   Slider(Revmat{2})
            0.87 %   Dirichlet(Revmat{3})
            0.87 %   Slider(Revmat{3})
            0.87 %   Dirichlet(Revmat{4})
            0.87 %   Slider(Revmat{4})
            0.87 %   Dirichlet(Revmat{5})
            0.87 %   Slider(Revmat{5})
            1.74 %   Multiplier(Alpha{3})
            1.30 %   Dirichlet(Ratemultiplier{all})
            1.30 %   Slider(Ratemultiplier{all})
            8.70 %   ExtSPR(Tau{all},V{all})
            8.70 %   ExtTBR(Tau{all},V{all})
            8.70 %   NNI(Tau{all},V{all})
            8.70 %   ParsSPR(Tau{all},V{all})
           34.78 %   Multiplier(V{all})
           12.17 %   Nodeslider(V{all})
            5.22 %   TLMultiplier(V{all})

      Division 1 has 1575 unique site patterns
      Division 2 has 1179 unique site patterns
      Division 3 has 2232 unique site patterns
      Division 4 has 1062 unique site patterns
      Division 5 has 863 unique site patterns
      Initializing conditional likelihoods

      Using BEAGLE resource 0 for division 1: (non-threaded)
         Rsrc Name : CPU
         Impl Name : CPU-4State-SSE-Double
         Flags: PROCESSOR_CPU PRECISION_DOUBLE COMPUTATION_SYNCH EIGEN_REAL
                SCALING_MANUAL SCALERS_RAW VECTOR_SSE THREADING_NONE

      Using BEAGLE resource 0 for division 2: (non-threaded)
         Rsrc Name : CPU
         Impl Name : CPU-4State-SSE-Double
         Flags: PROCESSOR_CPU PRECISION_DOUBLE COMPUTATION_SYNCH EIGEN_REAL
                SCALING_MANUAL SCALERS_RAW VECTOR_SSE THREADING_NONE

      Using BEAGLE resource 0 for division 3: (non-threaded)
         Rsrc Name : CPU
         Impl Name : CPU-4State-SSE-Double
         Flags: PROCESSOR_CPU PRECISION_DOUBLE COMPUTATION_SYNCH EIGEN_REAL
                SCALING_MANUAL SCALERS_RAW VECTOR_SSE THREADING_NONE

      Using BEAGLE resource 0 for division 4: (non-threaded)
         Rsrc Name : CPU
         Impl Name : CPU-4State-SSE-Double
         Flags: PROCESSOR_CPU PRECISION_DOUBLE COMPUTATION_SYNCH EIGEN_REAL
                SCALING_MANUAL SCALERS_RAW VECTOR_SSE THREADING_NONE

      Using BEAGLE resource 0 for division 5: (non-threaded)
         Rsrc Name : CPU
         Impl Name : CPU-4State-SSE-Double
         Flags: PROCESSOR_CPU PRECISION_DOUBLE COMPUTATION_SYNCH EIGEN_REAL
                SCALING_MANUAL SCALERS_RAW VECTOR_SSE THREADING_NONE

      Initial log likelihoods and log prior probs for run 1:
         Chain 1 -- -133652.385820 -- 100.996836

      There are 5 more chains on other processor(s)


      Using a relative burnin of 25.0 % for diagnostics

      Chain results (20000000 generations requested):

         0 -- [-133652.386] [...5 remote chains...] 
      5000 -- (-46396.963) [...5 remote chains...] -- 8:53:12
      10000 -- (-46153.362) [...5 remote chains...] -- 9:26:23
      15000 -- [-46140.020] [...5 remote chains...] -- 9:15:08
      20000 -- (-46139.520) [...5 remote chains...] -- 9:09:27
      25000 -- [-46154.903] [...5 remote chains...] -- 9:19:18
      30000 -- (-46142.927) [...5 remote chains...] -- 9:14:43
      35000 -- (-46138.994) [...5 remote chains...] -- 9:20:55
      40000 -- [-46156.807] [...5 remote chains...] -- 9:17:13
      45000 -- [-46131.253] [...5 remote chains...] -- 9:14:18
      50000 -- (-46148.788) [...5 remote chains...] -- 9:18:36

      Average standard deviation of split frequencies: 0.030305

      55000 -- (-46156.914) [...5 remote chains...] -- 9:16:02
      60000 -- (-46154.906) [...5 remote chains...] -- 9:19:25
      65000 -- (-46138.672) [...5 remote chains...] -- 9:17:09
      70000 -- (-46158.848) [...5 remote chains...] -- 9:15:11
      75000 -- [-46135.869] [...5 remote chains...] -- 9:17:54
      80000 -- (-46147.408) [...5 remote chains...] -- 9:16:06
      85000 -- (-46141.367) [...5 remote chains...] -- 9:14:29
      90000 -- (-46163.575) [...5 remote chains...] -- 9:16:44
      95000 -- [-46143.298] [...5 remote chains...] -- 9:15:14
      100000 -- (-46148.032) [...5 remote chains...] -- 9:13:53

      Average standard deviation of split frequencies: 0.032586

      105000 -- (-46177.703) [...5 remote chains...] -- 9:15:47
      110000 -- (-46141.930) [...5 remote chains...] -- 9:14:30
      115000 -- (-46159.658) [...5 remote chains...] -- 9:13:19
      120000 -- (-46146.519) [...5 remote chains...] -- 9:14:59
      125000 -- [-46128.734] [...5 remote chains...] -- 9:13:51
      130000 -- (-46168.353) [...5 remote chains...] -- 9:15:20
      135000 -- [-46142.344] [...5 remote chains...] -- 9:14:15
      140000 -- (-46156.144) [...5 remote chains...] -- 9:15:36
      145000 -- (-46138.316) [...5 remote chains...] -- 9:14:34
      150000 -- (-46160.180) [...5 remote chains...] -- 9:13:35

      Average standard deviation of split frequencies: 0.021960

      155000 -- (-46143.917) [...5 remote chains...] -- 9:14:48
      160000 -- [-46143.727] [...5 remote chains...] -- 9:13:52
      165000 -- [-46130.903] [...5 remote chains...] -- 9:12:58
      170000 -- (-46139.112) [...5 remote chains...] -- 9:12:07
      175000 -- (-46148.761) [...5 remote chains...] -- 9:13:12
      180000 -- (-46149.515) [...5 remote chains...] -- 9:12:23
      185000 -- (-46148.502) [...5 remote chains...] -- 9:11:36
      190000 -- (-46155.985) [...5 remote chains...] -- 9:10:51
      195000 -- [-46152.043] [...5 remote chains...] -- 9:10:08
      200000 -- (-46139.282) [...5 remote chains...] -- 9:11:06

      Average standard deviation of split frequencies: 0.011923

      205000 -- [-46140.446] [...5 remote chains...] -- 9:10:23
      210000 -- [-46140.065] [...5 remote chains...] -- 9:09:43
      215000 -- (-46152.982) [...5 remote chains...] -- 9:09:04
      220000 -- [-46146.247] [...5 remote chains...] -- 9:08:26
      225000 -- [-46150.297] [...5 remote chains...] -- 9:09:18
      230000 -- (-46139.370) [...5 remote chains...] -- 9:08:41
      235000 -- (-46159.605) [...5 remote chains...] -- 9:08:05
      240000 -- (-46158.635) [...5 remote chains...] -- 9:07:31
      245000 -- (-46148.742) [...5 remote chains...] -- 9:08:18
      250000 -- [-46145.753] [...5 remote chains...] -- 9:07:44

      Average standard deviation of split frequencies: 0.008772

      255000 -- [-46144.746] [...5 remote chains...] -- 9:07:10
      260000 -- (-46157.612) [...5 remote chains...] -- 9:06:38
      265000 -- [-46136.021] [...5 remote chains...] -- 9:06:07
      270000 -- [-46136.385] [...5 remote chains...] -- 9:06:50
      275000 -- [-46138.424] [...5 remote chains...] -- 9:06:19
      280000 -- [-46133.621] [...5 remote chains...] -- 9:05:49
      285000 -- (-46145.224) [...5 remote chains...] -- 9:05:19
      290000 -- (-46147.099) [...5 remote chains...] -- 9:05:59
      295000 -- (-46151.509) [...5 remote chains...] -- 9:05:30
      300000 -- (-46153.104) [...5 remote chains...] -- 9:05:02

      Average standard deviation of split frequencies: 0.007770

      305000 -- (-46140.916) [...5 remote chains...] -- 9:04:34
      310000 -- (-46137.847) [...5 remote chains...] -- 9:04:07
      315000 -- (-46149.058) [...5 remote chains...] -- 9:03:40
      320000 -- (-46146.855) [...5 remote chains...] -- 9:04:16
      325000 -- (-46139.367) [...5 remote chains...] -- 9:03:50
      330000 -- [-46142.942] [...5 remote chains...] -- 9:03:24
      335000 -- [-46147.246] [...5 remote chains...] -- 9:02:59
      340000 -- (-46140.916) [...5 remote chains...] -- 9:03:32
      345000 -- (-46146.620) [...5 remote chains...] -- 9:03:07
      350000 -- (-46158.031) [...5 remote chains...] -- 9:02:42

      Average standard deviation of split frequencies: 0.008577

      355000 -- (-46147.267) [...5 remote chains...] -- 9:02:18
      360000 -- (-46141.833) [...5 remote chains...] -- 9:01:55
      365000 -- (-46158.994) [...5 remote chains...] -- 9:02:25
      370000 -- (-46144.449) [...5 remote chains...] -- 9:02:02
      375000 -- [-46134.413] [...5 remote chains...] -- 9:01:39
      380000 -- [-46131.182] [...5 remote chains...] -- 9:01:16
      385000 -- [-46154.259] [...5 remote chains...] -- 9:00:53
      390000 -- (-46143.323) [...5 remote chains...] -- 9:01:22
      395000 -- (-46159.732) [...5 remote chains...] -- 9:00:59
      400000 -- (-46165.146) [...5 remote chains...] -- 9:00:38

      Average standard deviation of split frequencies: 0.007847

      405000 -- [-46147.484] [...5 remote chains...] -- 9:00:16
      410000 -- (-46152.929) [...5 remote chains...] -- 8:59:55
      415000 -- (-46156.054) [...5 remote chains...] -- 9:00:21
      420000 -- (-46167.498) [...5 remote chains...] -- 9:00:00
      425000 -- (-46149.346) [...5 remote chains...] -- 8:59:39
      430000 -- (-46172.787) [...5 remote chains...] -- 8:59:18
      435000 -- (-46141.461) [...5 remote chains...] -- 8:59:43
      440000 -- [-46154.210] [...5 remote chains...] -- 8:59:22
      445000 -- [-46134.414] [...5 remote chains...] -- 8:59:02
      450000 -- [-46146.907] [...5 remote chains...] -- 8:59:26

      Average standard deviation of split frequencies: 0.008319

      455000 -- (-46145.778) [...5 remote chains...] -- 8:59:05
      460000 -- (-46141.639) [...5 remote chains...] -- 8:58:45
      465000 -- [-46136.891] [...5 remote chains...] -- 8:58:26
      470000 -- (-46140.505) [...5 remote chains...] -- 8:58:06
      475000 -- [-46141.768] [...5 remote chains...] -- 8:58:28
      480000 -- (-46140.896) [...5 remote chains...] -- 8:58:09
      485000 -- [-46149.810] [...5 remote chains...] -- 8:57:50
      490000 -- (-46157.613) [...5 remote chains...] -- 8:57:31
      495000 -- (-46150.997) [...5 remote chains...] -- 8:57:51
      500000 -- (-46148.207) [...5 remote chains...] -- 8:57:33

      Average standard deviation of split frequencies: 0.009232

      505000 -- [-46145.927] [...5 remote chains...] -- 8:57:14
      510000 -- (-46138.088) [...5 remote chains...] -- 8:56:55
      515000 -- [-46148.570] [...5 remote chains...] -- 8:57:15
      520000 -- [-46147.971] [...5 remote chains...] -- 8:56:56
      525000 -- (-46167.559) [...5 remote chains...] -- 8:56:38
      530000 -- (-46152.596) [...5 remote chains...] -- 8:56:20
      535000 -- (-46161.584) [...5 remote chains...] -- 8:56:02
      540000 -- (-46156.208) [...5 remote chains...] -- 8:56:21
      545000 -- (-46157.825) [...5 remote chains...] -- 8:56:03
      550000 -- (-46146.914) [...5 remote chains...] -- 8:55:45

      Average standard deviation of split frequencies: 0.010102

      555000 -- [-46138.201] [...5 remote chains...] -- 8:55:28
      560000 -- [-46147.978] [...5 remote chains...] -- 8:55:45
      565000 -- [-46136.364] [...5 remote chains...] -- 8:55:27
      570000 -- (-46157.902) [...5 remote chains...] -- 8:55:10
      575000 -- (-46172.540) [...5 remote chains...] -- 8:54:53
      580000 -- (-46167.782) [...5 remote chains...] -- 8:55:09
      585000 -- (-46151.886) [...5 remote chains...] -- 8:54:52
      590000 -- [-46127.872] [...5 remote chains...] -- 8:54:35
      595000 -- (-46135.344) [...5 remote chains...] -- 8:54:19
      600000 -- [-46135.684] [...5 remote chains...] -- 8:54:02

      Average standard deviation of split frequencies: 0.009488

      605000 -- [-46147.590] [...5 remote chains...] -- 8:53:45
      610000 -- (-46159.077) [...5 remote chains...] -- 8:54:01
      615000 -- (-46143.563) [...5 remote chains...] -- 8:53:44
      620000 -- (-46140.738) [...5 remote chains...] -- 8:53:28
      625000 -- (-46156.938) [...5 remote chains...] -- 8:53:12
      630000 -- (-46143.425) [...5 remote chains...] -- 8:52:55
      635000 -- [-46137.897] [...5 remote chains...] -- 8:53:10
      640000 -- [-46150.720] [...5 remote chains...] -- 8:52:54
      645000 -- (-46159.562) [...5 remote chains...] -- 8:52:38
      650000 -- [-46169.992] [...5 remote chains...] -- 8:52:22

      Average standard deviation of split frequencies: 0.011029

      655000 -- (-46143.074) [...5 remote chains...] -- 8:52:06
      660000 -- (-46150.974) [...5 remote chains...] -- 8:52:20
      665000 -- (-46146.983) [...5 remote chains...] -- 8:52:04
      670000 -- (-46164.493) [...5 remote chains...] -- 8:51:48
      675000 -- (-46151.483) [...5 remote chains...] -- 8:51:33
      680000 -- [-46135.912] [...5 remote chains...] -- 8:51:46
      685000 -- (-46153.102) [...5 remote chains...] -- 8:51:30
      690000 -- (-46151.840) [...5 remote chains...] -- 8:51:15
      695000 -- (-46166.960) [...5 remote chains...] -- 8:51:00
      700000 -- (-46154.025) [...5 remote chains...] -- 8:51:12

      Average standard deviation of split frequencies: 0.011298

      705000 -- (-46142.049) [...5 remote chains...] -- 8:50:57
      710000 -- [-46144.614] [...5 remote chains...] -- 8:50:42
      715000 -- [-46139.452] [...5 remote chains...] -- 8:50:26
      720000 -- (-46150.178) [...5 remote chains...] -- 8:50:12
      725000 -- (-46153.127) [...5 remote chains...] -- 8:50:23
      730000 -- [-46138.621] [...5 remote chains...] -- 8:50:08
      735000 -- [-46142.499] [...5 remote chains...] -- 8:49:53
      740000 -- (-46150.462) [...5 remote chains...] -- 8:49:39
      745000 -- (-46141.685) [...5 remote chains...] -- 8:49:50
      750000 -- [-46141.131] [...5 remote chains...] -- 8:49:35

      Average standard deviation of split frequencies: 0.010906

      755000 -- [-46149.048] [...5 remote chains...] -- 8:49:20
      760000 -- (-46146.390) [...5 remote chains...] -- 8:49:31
      765000 -- [-46154.455] [...5 remote chains...] -- 8:49:16
      770000 -- (-46151.475) [...5 remote chains...] -- 8:49:01
      775000 -- [-46145.105] [...5 remote chains...] -- 8:49:12
      780000 -- [-46135.210] [...5 remote chains...] -- 8:48:57
      785000 -- (-46153.458) [...5 remote chains...] -- 8:48:43
      790000 -- [-46145.897] [...5 remote chains...] -- 8:48:52
      795000 -- (-46158.212) [...5 remote chains...] -- 8:48:38
      800000 -- (-46138.007) [...5 remote chains...] -- 8:48:24

      Average standard deviation of split frequencies: 0.009305

      805000 -- (-46152.864) [...5 remote chains...] -- 8:48:09
      810000 -- (-46153.980) [...5 remote chains...] -- 8:48:19
      815000 -- [-46134.973] [...5 remote chains...] -- 8:48:04
      820000 -- (-46144.234) [...5 remote chains...] -- 8:47:50
      825000 -- (-46138.936) [...5 remote chains...] -- 8:47:59
      830000 -- (-46156.147) [...5 remote chains...] -- 8:47:45
      835000 -- (-46132.879) [...5 remote chains...] -- 8:47:30
      840000 -- [-46150.157] [...5 remote chains...] -- 8:47:16
      845000 -- (-46155.728) [...5 remote chains...] -- 8:47:25
      850000 -- [-46139.641] [...5 remote chains...] -- 8:47:11

      Average standard deviation of split frequencies: 0.008602

      855000 -- (-46134.901) [...5 remote chains...] -- 8:46:57
      860000 -- [-46138.026] [...5 remote chains...] -- 8:46:43
      865000 -- [-46151.320] [...5 remote chains...] -- 8:46:51
      870000 -- (-46144.656) [...5 remote chains...] -- 8:46:37
      875000 -- [-46145.600] [...5 remote chains...] -- 8:46:23
      880000 -- [-46149.444] [...5 remote chains...] -- 8:46:09
      885000 -- [-46143.766] [...5 remote chains...] -- 8:46:17
      890000 -- (-46134.889) [...5 remote chains...] -- 8:46:03
      895000 -- [-46136.181] [...5 remote chains...] -- 8:45:49
      900000 -- (-46141.533) [...5 remote chains...] -- 8:45:36

      Average standard deviation of split frequencies: 0.008201

      905000 -- (-46153.640) [...5 remote chains...] -- 8:45:22
      910000 -- (-46147.850) [...5 remote chains...] -- 8:45:29
      915000 -- (-46153.280) [...5 remote chains...] -- 8:45:16
      920000 -- [-46151.660] [...5 remote chains...] -- 8:45:02
      925000 -- (-46149.631) [...5 remote chains...] -- 8:45:09
      930000 -- (-46160.747) [...5 remote chains...] -- 8:44:56
      935000 -- [-46133.753] [...5 remote chains...] -- 8:44:42
      940000 -- (-46150.480) [...5 remote chains...] -- 8:44:29
      945000 -- (-46155.961) [...5 remote chains...] -- 8:44:15
      950000 -- [-46139.049] [...5 remote chains...] -- 8:44:22

      Average standard deviation of split frequencies: 0.008406

      955000 -- [-46152.128] [...5 remote chains...] -- 8:44:09
      960000 -- (-46133.945) [...5 remote chains...] -- 8:43:55
      965000 -- (-46144.351) [...5 remote chains...] -- 8:43:42
      970000 -- (-46151.879) [...5 remote chains...] -- 8:43:29
      975000 -- (-46166.203) [...5 remote chains...] -- 8:43:16
      980000 -- [-46150.087] [...5 remote chains...] -- 8:43:03
      985000 -- [-46134.902] [...5 remote chains...] -- 8:43:09
      990000 -- [-46129.591] [...5 remote chains...] -- 8:42:56
      995000 -- [-46149.453] [...5 remote chains...] -- 8:42:43
      1000000 -- (-46145.772) [...5 remote chains...] -- 8:42:30

      Average standard deviation of split frequencies: 0.006712

      1005000 -- [-46134.559] [...5 remote chains...] -- 8:42:35
      1010000 -- (-46142.030) [...5 remote chains...] -- 8:42:22
      1015000 -- (-46169.352) [...5 remote chains...] -- 8:42:09
      1020000 -- [-46162.039] [...5 remote chains...] -- 8:41:57
      1025000 -- (-46174.459) [...5 remote chains...] -- 8:42:02
      1030000 -- (-46150.928) [...5 remote chains...] -- 8:41:49
      1035000 -- (-46152.917) [...5 remote chains...] -- 8:41:36
      1040000 -- (-46149.352) [...5 remote chains...] -- 8:41:42
      1045000 -- (-46165.149) [...5 remote chains...] -- 8:41:29
      1050000 -- (-46151.721) [...5 remote chains...] -- 8:41:16

      Average standard deviation of split frequencies: 0.006010

      1055000 -- [-46155.351] [...5 remote chains...] -- 8:41:03
      1060000 -- (-46145.520) [...5 remote chains...] -- 8:41:08
      1065000 -- (-46149.461) [...5 remote chains...] -- 8:40:56
      1070000 -- (-46142.862) [...5 remote chains...] -- 8:40:43
      1075000 -- [-46148.966] [...5 remote chains...] -- 8:40:48
      1080000 -- [-46151.448] [...5 remote chains...] -- 8:40:35
      1085000 -- (-46148.947) [...5 remote chains...] -- 8:40:22
      1090000 -- (-46156.719) [...5 remote chains...] -- 8:40:27
      1095000 -- (-46146.145) [...5 remote chains...] -- 8:40:14
      1100000 -- [-46153.244] [...5 remote chains...] -- 8:40:02

      Average standard deviation of split frequencies: 0.005676

      1105000 -- [-46138.594] [...5 remote chains...] -- 8:40:06
      1110000 -- [-46138.318] [...5 remote chains...] -- 8:39:54
      1115000 -- [-46145.184] [...5 remote chains...] -- 8:39:41
      1120000 -- [-46142.382] [...5 remote chains...] -- 8:39:28
      1125000 -- [-46134.165] [...5 remote chains...] -- 8:39:16
      1130000 -- (-46159.228) [...5 remote chains...] -- 8:39:20
      1135000 -- [-46151.625] [...5 remote chains...] -- 8:39:08
      1140000 -- [-46157.874] [...5 remote chains...] -- 8:38:55
      1145000 -- [-46146.239] [...5 remote chains...] -- 8:38:43
      1150000 -- [-46150.502] [...5 remote chains...] -- 8:38:47

      Average standard deviation of split frequencies: 0.005138

      1155000 -- (-46155.508) [...5 remote chains...] -- 8:38:34
      1160000 -- (-46146.989) [...5 remote chains...] -- 8:38:22
      1165000 -- (-46140.559) [...5 remote chains...] -- 8:38:09
      1170000 -- (-46163.862) [...5 remote chains...] -- 8:38:13
      1175000 -- [-46141.802] [...5 remote chains...] -- 8:38:01
      1180000 -- (-46146.544) [...5 remote chains...] -- 8:37:48
      1185000 -- [-46146.267] [...5 remote chains...] -- 8:37:52
      1190000 -- (-46151.528) [...5 remote chains...] -- 8:37:40
      1195000 -- (-46138.280) [...5 remote chains...] -- 8:37:27
      1200000 -- [-46154.701] [...5 remote chains...] -- 8:37:31

      Average standard deviation of split frequencies: 0.006268

      1205000 -- [-46149.356] [...5 remote chains...] -- 8:37:19
      1210000 -- (-46167.550) [...5 remote chains...] -- 8:37:22
      1215000 -- (-46151.672) [...5 remote chains...] -- 8:37:10
      1220000 -- (-46157.710) [...5 remote chains...] -- 8:36:57
      1225000 -- (-46170.904) [...5 remote chains...] -- 8:36:45
      1230000 -- (-46151.699) [...5 remote chains...] -- 8:36:33
      1235000 -- (-46147.236) [...5 remote chains...] -- 8:36:36
      1240000 -- (-46152.414) [...5 remote chains...] -- 8:36:24
      1245000 -- (-46157.827) [...5 remote chains...] -- 8:36:12
      1250000 -- (-46140.526) [...5 remote chains...] -- 8:36:00

      Average standard deviation of split frequencies: 0.006072

      1255000 -- [-46144.339] [...5 remote chains...] -- 8:36:02
      1260000 -- (-46149.637) [...5 remote chains...] -- 8:35:50
      1265000 -- (-46150.429) [...5 remote chains...] -- 8:35:38
      1270000 -- [-46130.247] [...5 remote chains...] -- 8:35:26
      1275000 -- (-46143.119) [...5 remote chains...] -- 8:35:29
      1280000 -- [-46134.861] [...5 remote chains...] -- 8:35:17
      1285000 -- (-46139.195) [...5 remote chains...] -- 8:35:05
      1290000 -- (-46151.360) [...5 remote chains...] -- 8:34:53
      1295000 -- (-46150.052) [...5 remote chains...] -- 8:34:41
      1300000 -- (-46156.246) [...5 remote chains...] -- 8:34:43

      Average standard deviation of split frequencies: 0.005994

      1305000 -- (-46174.656) [...5 remote chains...] -- 8:34:31
      1310000 -- (-46153.505) [...5 remote chains...] -- 8:34:19
      1315000 -- (-46150.736) [...5 remote chains...] -- 8:34:08
      1320000 -- (-46145.185) [...5 remote chains...] -- 8:34:10
      1325000 -- (-46158.903) [...5 remote chains...] -- 8:33:58
      1330000 -- (-46155.727) [...5 remote chains...] -- 8:33:46
      1335000 -- (-46153.361) [...5 remote chains...] -- 8:33:34
      1340000 -- (-46148.748) [...5 remote chains...] -- 8:33:22
      1345000 -- (-46143.060) [...5 remote chains...] -- 8:33:25
      1350000 -- (-46144.567) [...5 remote chains...] -- 8:33:13

      Average standard deviation of split frequencies: 0.005076

      1355000 -- (-46152.497) [...5 remote chains...] -- 8:33:01
      1360000 -- [-46143.969] [...5 remote chains...] -- 8:32:49
      1365000 -- [-46150.802] [...5 remote chains...] -- 8:32:37
      1370000 -- [-46144.188] [...5 remote chains...] -- 8:32:39
      1375000 -- (-46142.662) [...5 remote chains...] -- 8:32:28
      1380000 -- (-46153.336) [...5 remote chains...] -- 8:32:29
      1385000 -- (-46149.621) [...5 remote chains...] -- 8:32:18
      1390000 -- (-46152.001) [...5 remote chains...] -- 8:32:06
      1395000 -- (-46148.049) [...5 remote chains...] -- 8:32:08
      1400000 -- (-46155.019) [...5 remote chains...] -- 8:31:56

      Average standard deviation of split frequencies: 0.005327

      1405000 -- [-46136.033] [...5 remote chains...] -- 8:31:44
      1410000 -- (-46142.856) [...5 remote chains...] -- 8:31:46
      1415000 -- [-46141.061] [...5 remote chains...] -- 8:31:34
      1420000 -- [-46144.550] [...5 remote chains...] -- 8:31:23
      1425000 -- (-46162.415) [...5 remote chains...] -- 8:31:11
      1430000 -- [-46162.997] [...5 remote chains...] -- 8:31:12
      1435000 -- (-46158.886) [...5 remote chains...] -- 8:31:01
      1440000 -- (-46146.018) [...5 remote chains...] -- 8:30:49
      1445000 -- (-46139.167) [...5 remote chains...] -- 8:30:51
      1450000 -- (-46149.919) [...5 remote chains...] -- 8:30:39

      Average standard deviation of split frequencies: 0.005514

      1455000 -- (-46149.512) [...5 remote chains...] -- 8:30:27
      1460000 -- (-46165.853) [...5 remote chains...] -- 8:30:16
      1465000 -- [-46140.291] [...5 remote chains...] -- 8:30:04
      1470000 -- (-46146.866) [...5 remote chains...] -- 8:29:53
      1475000 -- (-46147.471) [...5 remote chains...] -- 8:29:54
      1480000 -- (-46153.730) [...5 remote chains...] -- 8:29:43
      1485000 -- [-46145.288] [...5 remote chains...] -- 8:29:31
      1490000 -- (-46141.545) [...5 remote chains...] -- 8:29:20
      1495000 -- (-46146.982) [...5 remote chains...] -- 8:29:08
      1500000 -- (-46152.853) [...5 remote chains...] -- 8:29:09

      Average standard deviation of split frequencies: 0.004972

      1505000 -- (-46146.720) [...5 remote chains...] -- 8:28:58
      1510000 -- (-46143.765) [...5 remote chains...] -- 8:28:46
      1515000 -- [-46146.043] [...5 remote chains...] -- 8:28:35
      1520000 -- (-46150.968) [...5 remote chains...] -- 8:28:24
      1525000 -- (-46135.730) [...5 remote chains...] -- 8:28:24
      1530000 -- (-46135.683) [...5 remote chains...] -- 8:28:13
      1535000 -- [-46155.130] [...5 remote chains...] -- 8:28:02
      1540000 -- [-46135.711] [...5 remote chains...] -- 8:28:02
      1545000 -- [-46147.027] [...5 remote chains...] -- 8:27:51
      1550000 -- (-46168.503) [...5 remote chains...] -- 8:27:40

      Average standard deviation of split frequencies: 0.005029

      1555000 -- [-46136.352] [...5 remote chains...] -- 8:27:29
      1560000 -- (-46158.014) [...5 remote chains...] -- 8:27:29
      1565000 -- (-46150.678) [...5 remote chains...] -- 8:27:18
      1570000 -- (-46160.540) [...5 remote chains...] -- 8:27:07
      1575000 -- (-46161.110) [...5 remote chains...] -- 8:27:07
      1580000 -- [-46155.483] [...5 remote chains...] -- 8:26:56
      1585000 -- (-46142.901) [...5 remote chains...] -- 8:26:45
      1590000 -- [-46133.174] [...5 remote chains...] -- 8:26:33
      1595000 -- [-46138.607] [...5 remote chains...] -- 8:26:34
      1600000 -- (-46162.355) [...5 remote chains...] -- 8:26:23

      Average standard deviation of split frequencies: 0.004242

      1605000 -- (-46159.564) [...5 remote chains...] -- 8:26:11
      1610000 -- (-46165.602) [...5 remote chains...] -- 8:26:12
      1615000 -- [-46167.791] [...5 remote chains...] -- 8:26:00
      1620000 -- (-46151.948) [...5 remote chains...] -- 8:25:49
      1625000 -- [-46146.162] [...5 remote chains...] -- 8:25:38
      1630000 -- (-46158.657) [...5 remote chains...] -- 8:25:38
      1635000 -- (-46163.478) [...5 remote chains...] -- 8:25:27
      1640000 -- [-46145.370] [...5 remote chains...] -- 8:25:16
      1645000 -- (-46134.923) [...5 remote chains...] -- 8:25:05
      1650000 -- (-46158.870) [...5 remote chains...] -- 8:25:05

      Average standard deviation of split frequencies: 0.004236

      1655000 -- (-46154.500) [...5 remote chains...] -- 8:24:54
      1660000 -- [-46135.898] [...5 remote chains...] -- 8:24:43
      1665000 -- [-46137.234] [...5 remote chains...] -- 8:24:32
      1670000 -- [-46141.883] [...5 remote chains...] -- 8:24:31
      1675000 -- (-46167.776) [...5 remote chains...] -- 8:24:20
      1680000 -- [-46150.260] [...5 remote chains...] -- 8:24:09
      1685000 -- (-46153.861) [...5 remote chains...] -- 8:23:58
      1690000 -- (-46144.459) [...5 remote chains...] -- 8:23:58
      1695000 -- (-46143.576) [...5 remote chains...] -- 8:23:47
      1700000 -- (-46147.436) [...5 remote chains...] -- 8:23:36

      Average standard deviation of split frequencies: 0.004863

      1705000 -- [-46148.010] [...5 remote chains...] -- 8:23:25
      1710000 -- [-46146.373] [...5 remote chains...] -- 8:23:25
      1715000 -- [-46143.144] [...5 remote chains...] -- 8:23:14
      1720000 -- (-46150.956) [...5 remote chains...] -- 8:23:03
      1725000 -- (-46142.295) [...5 remote chains...] -- 8:22:52
      1730000 -- [-46147.190] [...5 remote chains...] -- 8:22:51
      1735000 -- (-46149.808) [...5 remote chains...] -- 8:22:40
      1740000 -- (-46159.302) [...5 remote chains...] -- 8:22:29
      1745000 -- (-46134.726) [...5 remote chains...] -- 8:22:19
      1750000 -- (-46152.370) [...5 remote chains...] -- 8:22:18

      Average standard deviation of split frequencies: 0.005108

      1755000 -- (-46147.372) [...5 remote chains...] -- 8:22:07
      1760000 -- (-46155.776) [...5 remote chains...] -- 8:21:56
      1765000 -- (-46149.472) [...5 remote chains...] -- 8:21:45
      1770000 -- [-46141.052] [...5 remote chains...] -- 8:21:45
      1775000 -- (-46141.624) [...5 remote chains...] -- 8:21:34
      1780000 -- [-46147.165] [...5 remote chains...] -- 8:21:23
      1785000 -- (-46149.674) [...5 remote chains...] -- 8:21:12
      1790000 -- (-46152.860) [...5 remote chains...] -- 8:21:11
      1795000 -- [-46145.432] [...5 remote chains...] -- 8:21:01
      1800000 -- [-46165.322] [...5 remote chains...] -- 8:20:50

      Average standard deviation of split frequencies: 0.005079

      1805000 -- (-46156.217) [...5 remote chains...] -- 8:20:49
      1810000 -- (-46150.487) [...5 remote chains...] -- 8:20:38
      1815000 -- [-46135.463] [...5 remote chains...] -- 8:20:27
      1820000 -- (-46159.243) [...5 remote chains...] -- 8:20:16
      1825000 -- [-46134.870] [...5 remote chains...] -- 8:20:16
      1830000 -- (-46139.990) [...5 remote chains...] -- 8:20:05
      1835000 -- [-46151.849] [...5 remote chains...] -- 8:19:54
      1840000 -- (-46158.252) [...5 remote chains...] -- 8:19:43
      1845000 -- [-46148.080] [...5 remote chains...] -- 8:19:42
      1850000 -- (-46154.752) [...5 remote chains...] -- 8:19:32

      Average standard deviation of split frequencies: 0.004724

      1855000 -- [-46144.382] [...5 remote chains...] -- 8:19:21
      1860000 -- (-46160.691) [...5 remote chains...] -- 8:19:20
      1865000 -- [-46143.665] [...5 remote chains...] -- 8:19:09
      1870000 -- (-46162.596) [...5 remote chains...] -- 8:18:58
      1875000 -- (-46173.844) [...5 remote chains...] -- 8:18:57
      1880000 -- [-46137.807] [...5 remote chains...] -- 8:18:46
      1885000 -- [-46140.544] [...5 remote chains...] -- 8:18:36
      1890000 -- (-46169.847) [...5 remote chains...] -- 8:18:25
      1895000 -- [-46139.396] [...5 remote chains...] -- 8:18:24
      1900000 -- (-46147.541) [...5 remote chains...] -- 8:18:13

      Average standard deviation of split frequencies: 0.005201

      1905000 -- (-46161.670) [...5 remote chains...] -- 8:18:02
      1910000 -- [-46149.720] [...5 remote chains...] -- 8:17:52
      1915000 -- [-46143.513] [...5 remote chains...] -- 8:17:50
      1920000 -- (-46144.067) [...5 remote chains...] -- 8:17:40
      1925000 -- [-46143.924] [...5 remote chains...] -- 8:17:29
      1930000 -- (-46166.108) [...5 remote chains...] -- 8:17:28
      1935000 -- [-46139.388] [...5 remote chains...] -- 8:17:17
      1940000 -- (-46160.907) [...5 remote chains...] -- 8:17:06
      1945000 -- (-46153.026) [...5 remote chains...] -- 8:17:05
      1950000 -- (-46145.036) [...5 remote chains...] -- 8:16:54

      Average standard deviation of split frequencies: 0.005240

      1955000 -- (-46149.242) [...5 remote chains...] -- 8:16:44
      1960000 -- (-46150.283) [...5 remote chains...] -- 8:16:33
      1965000 -- (-46151.722) [...5 remote chains...] -- 8:16:32
      1970000 -- [-46151.238] [...5 remote chains...] -- 8:16:21
      1975000 -- (-46148.575) [...5 remote chains...] -- 8:16:10
      1980000 -- [-46157.085] [...5 remote chains...] -- 8:16:09
      1985000 -- [-46143.133] [...5 remote chains...] -- 8:15:58
      1990000 -- [-46143.322] [...5 remote chains...] -- 8:15:48
      1995000 -- (-46149.582) [...5 remote chains...] -- 8:15:37
      2000000 -- (-46155.003) [...5 remote chains...] -- 8:15:27

      Average standard deviation of split frequencies: 0.004975

      2005000 -- [-46141.722] [...5 remote chains...] -- 8:15:25
      2010000 -- [-46134.664] [...5 remote chains...] -- 8:15:14
      2015000 -- (-46149.532) [...5 remote chains...] -- 8:15:04
      2020000 -- (-46154.448) [...5 remote chains...] -- 8:15:02
      2025000 -- [-46151.461] [...5 remote chains...] -- 8:14:52
      2030000 -- (-46144.094) [...5 remote chains...] -- 8:14:41
      2035000 -- (-46153.812) [...5 remote chains...] -- 8:14:39
      2040000 -- (-46144.513) [...5 remote chains...] -- 8:14:29
      2045000 -- (-46147.384) [...5 remote chains...] -- 8:14:18
      2050000 -- (-46135.496) [...5 remote chains...] -- 8:14:16

      Average standard deviation of split frequencies: 0.004624

      2055000 -- (-46139.188) [...5 remote chains...] -- 8:14:06
      2060000 -- [-46140.486] [...5 remote chains...] -- 8:13:55
      2065000 -- (-46153.015) [...5 remote chains...] -- 8:13:54
      2070000 -- (-46154.686) [...5 remote chains...] -- 8:13:43
      2075000 -- [-46138.128] [...5 remote chains...] -- 8:13:32
      2080000 -- (-46153.117) [...5 remote chains...] -- 8:13:22
      2085000 -- (-46144.234) [...5 remote chains...] -- 8:13:20
      2090000 -- (-46137.909) [...5 remote chains...] -- 8:13:10
      2095000 -- (-46163.694) [...5 remote chains...] -- 8:12:59
      2100000 -- (-46144.378) [...5 remote chains...] -- 8:12:57

      Average standard deviation of split frequencies: 0.004386

      2105000 -- (-46172.933) [...5 remote chains...] -- 8:12:47
      2110000 -- [-46138.714] [...5 remote chains...] -- 8:12:36
      2115000 -- (-46149.158) [...5 remote chains...] -- 8:12:26
      2120000 -- (-46153.128) [...5 remote chains...] -- 8:12:15
      2125000 -- [-46137.677] [...5 remote chains...] -- 8:12:13
      2130000 -- (-46143.747) [...5 remote chains...] -- 8:12:03
      2135000 -- (-46148.647) [...5 remote chains...] -- 8:11:52
      2140000 -- (-46175.308) [...5 remote chains...] -- 8:11:42
      2145000 -- [-46141.007] [...5 remote chains...] -- 8:11:31
      2150000 -- (-46152.749) [...5 remote chains...] -- 8:11:29

      Average standard deviation of split frequencies: 0.003690

      2155000 -- (-46150.993) [...5 remote chains...] -- 8:11:19
      2160000 -- (-46148.276) [...5 remote chains...] -- 8:11:09
      2165000 -- (-46157.148) [...5 remote chains...] -- 8:10:58
      2170000 -- [-46126.715] [...5 remote chains...] -- 8:10:56
      2175000 -- (-46149.732) [...5 remote chains...] -- 8:10:46
      2180000 -- (-46151.545) [...5 remote chains...] -- 8:10:35
      2185000 -- (-46141.674) [...5 remote chains...] -- 8:10:25
      2190000 -- (-46156.932) [...5 remote chains...] -- 8:10:14
      2195000 -- (-46153.971) [...5 remote chains...] -- 8:10:12
      2200000 -- (-46144.104) [...5 remote chains...] -- 8:10:02

      Average standard deviation of split frequencies: 0.003973

      2205000 -- [-46150.324] [...5 remote chains...] -- 8:10:00
      2210000 -- (-46158.567) [...5 remote chains...] -- 8:09:49
      2215000 -- (-46162.440) [...5 remote chains...] -- 8:09:47
      2220000 -- [-46147.184] [...5 remote chains...] -- 8:09:37
      2225000 -- [-46131.155] [...5 remote chains...] -- 8:09:26
      2230000 -- (-46125.498) [...5 remote chains...] -- 8:09:24
      2235000 -- [-46149.344] [...5 remote chains...] -- 8:09:13
      2240000 -- (-46138.470) [...5 remote chains...] -- 8:09:03
      2245000 -- (-46164.083) [...5 remote chains...] -- 8:09:01
      2250000 -- (-46143.482) [...5 remote chains...] -- 8:08:50

      Average standard deviation of split frequencies: 0.004005

      2255000 -- [-46157.655] [...5 remote chains...] -- 8:08:48
      2260000 -- [-46137.057] [...5 remote chains...] -- 8:08:38
      2265000 -- (-46153.630) [...5 remote chains...] -- 8:08:27
      2270000 -- (-46153.068) [...5 remote chains...] -- 8:08:25
      2275000 -- (-46160.740) [...5 remote chains...] -- 8:08:14
      2280000 -- (-46156.056) [...5 remote chains...] -- 8:08:04
      2285000 -- (-46158.819) [...5 remote chains...] -- 8:08:02
      2290000 -- [-46164.053] [...5 remote chains...] -- 8:07:51
      2295000 -- (-46159.353) [...5 remote chains...] -- 8:07:41
      2300000 -- (-46139.934) [...5 remote chains...] -- 8:07:38

      Average standard deviation of split frequencies: 0.004006

      2305000 -- [-46148.667] [...5 remote chains...] -- 8:07:28
      2310000 -- (-46152.934) [...5 remote chains...] -- 8:07:25
      2315000 -- (-46156.523) [...5 remote chains...] -- 8:07:15
      2320000 -- [-46142.369] [...5 remote chains...] -- 8:07:05
      2325000 -- [-46150.174] [...5 remote chains...] -- 8:06:55
      2330000 -- (-46158.685) [...5 remote chains...] -- 8:06:52
      2335000 -- [-46150.922] [...5 remote chains...] -- 8:06:42
      2340000 -- (-46143.642) [...5 remote chains...] -- 8:06:31
      2345000 -- [-46140.623] [...5 remote chains...] -- 8:06:29
      2350000 -- (-46154.014) [...5 remote chains...] -- 8:06:18

      Average standard deviation of split frequencies: 0.004178

      2355000 -- [-46137.240] [...5 remote chains...] -- 8:06:08
      2360000 -- (-46149.325) [...5 remote chains...] -- 8:06:05
      2365000 -- (-46152.014) [...5 remote chains...] -- 8:05:55
      2370000 -- [-46129.390] [...5 remote chains...] -- 8:05:52
      2375000 -- (-46150.395) [...5 remote chains...] -- 8:05:42
      2380000 -- (-46146.897) [...5 remote chains...] -- 8:05:32
      2385000 -- (-46145.994) [...5 remote chains...] -- 8:05:29
      2390000 -- (-46145.115) [...5 remote chains...] -- 8:05:19
      2395000 -- (-46142.855) [...5 remote chains...] -- 8:05:08
      2400000 -- (-46153.186) [...5 remote chains...] -- 8:05:06

      Average standard deviation of split frequencies: 0.003979

      2405000 -- (-46150.732) [...5 remote chains...] -- 8:04:55
      2410000 -- [-46139.412] [...5 remote chains...] -- 8:04:45
      2415000 -- [-46131.284] [...5 remote chains...] -- 8:04:42
      2420000 -- (-46143.848) [...5 remote chains...] -- 8:04:32
      2425000 -- [-46140.134] [...5 remote chains...] -- 8:04:29
      2430000 -- (-46144.181) [...5 remote chains...] -- 8:04:19
      2435000 -- (-46156.697) [...5 remote chains...] -- 8:04:08
      2440000 -- (-46160.521) [...5 remote chains...] -- 8:03:58
      2445000 -- (-46146.997) [...5 remote chains...] -- 8:03:55
      2450000 -- [-46137.167] [...5 remote chains...] -- 8:03:45

      Average standard deviation of split frequencies: 0.004090

      2455000 -- [-46147.460] [...5 remote chains...] -- 8:03:35
      2460000 -- (-46144.105) [...5 remote chains...] -- 8:03:32
      2465000 -- (-46158.338) [...5 remote chains...] -- 8:03:22
      2470000 -- [-46155.084] [...5 remote chains...] -- 8:03:11
      2475000 -- [-46140.602] [...5 remote chains...] -- 8:03:08
      2480000 -- [-46141.212] [...5 remote chains...] -- 8:02:58
      2485000 -- (-46149.613) [...5 remote chains...] -- 8:02:55
      2490000 -- (-46145.749) [...5 remote chains...] -- 8:02:45
      2495000 -- (-46161.088) [...5 remote chains...] -- 8:02:35
      2500000 -- (-46145.991) [...5 remote chains...] -- 8:02:32

      Average standard deviation of split frequencies: 0.004304

      2505000 -- (-46157.791) [...5 remote chains...] -- 8:02:21
      2510000 -- [-46149.586] [...5 remote chains...] -- 8:02:11
      2515000 -- (-46145.414) [...5 remote chains...] -- 8:02:08
      2520000 -- [-46150.051] [...5 remote chains...] -- 8:01:58
      2525000 -- [-46138.400] [...5 remote chains...] -- 8:01:48
      2530000 -- [-46137.209] [...5 remote chains...] -- 8:01:44
      2535000 -- [-46145.005] [...5 remote chains...] -- 8:01:34
      2540000 -- [-46142.483] [...5 remote chains...] -- 8:01:31
      2545000 -- (-46156.657) [...5 remote chains...] -- 8:01:21
      2550000 -- (-46162.870) [...5 remote chains...] -- 8:01:11

      Average standard deviation of split frequencies: 0.004088

      2555000 -- [-46148.827] [...5 remote chains...] -- 8:01:07
      2560000 -- (-46136.609) [...5 remote chains...] -- 8:00:57
      2565000 -- (-46171.277) [...5 remote chains...] -- 8:00:47
      2570000 -- (-46150.903) [...5 remote chains...] -- 8:00:44
      2575000 -- [-46143.472] [...5 remote chains...] -- 8:00:34
      2580000 -- (-46158.836) [...5 remote chains...] -- 8:00:24
      2585000 -- [-46150.776] [...5 remote chains...] -- 8:00:20
      2590000 -- (-46145.572) [...5 remote chains...] -- 8:00:10
      2595000 -- (-46151.658) [...5 remote chains...] -- 8:00:07
      2600000 -- [-46135.852] [...5 remote chains...] -- 7:59:57

      Average standard deviation of split frequencies: 0.004915

      2605000 -- [-46138.110] [...5 remote chains...] -- 7:59:46
      2610000 -- [-46146.870] [...5 remote chains...] -- 7:59:43
      2615000 -- (-46140.231) [...5 remote chains...] -- 7:59:33
      2620000 -- (-46133.586) [...5 remote chains...] -- 7:59:23
      2625000 -- (-46160.195) [...5 remote chains...] -- 7:59:19
      2630000 -- (-46145.822) [...5 remote chains...] -- 7:59:09
      2635000 -- (-46149.174) [...5 remote chains...] -- 7:59:06
      2640000 -- [-46149.245] [...5 remote chains...] -- 7:58:56
      2645000 -- [-46151.227] [...5 remote chains...] -- 7:58:45
      2650000 -- (-46153.297) [...5 remote chains...] -- 7:58:42

      Average standard deviation of split frequencies: 0.004797

      2655000 -- (-46146.819) [...5 remote chains...] -- 7:58:32
      2660000 -- (-46154.082) [...5 remote chains...] -- 7:58:22
      2665000 -- (-46145.058) [...5 remote chains...] -- 7:58:18
      2670000 -- (-46143.208) [...5 remote chains...] -- 7:58:08
      2675000 -- [-46156.517] [...5 remote chains...] -- 7:57:58
      2680000 -- (-46154.428) [...5 remote chains...] -- 7:57:54
      2685000 -- (-46165.254) [...5 remote chains...] -- 7:57:44
      2690000 -- (-46150.909) [...5 remote chains...] -- 7:57:41
      2695000 -- (-46156.802) [...5 remote chains...] -- 7:57:31
      2700000 -- (-46178.609) [...5 remote chains...] -- 7:57:21

      Average standard deviation of split frequencies: 0.005082

      2705000 -- [-46137.593] [...5 remote chains...] -- 7:57:17
      2710000 -- (-46137.981) [...5 remote chains...] -- 7:57:07
      2715000 -- (-46161.234) [...5 remote chains...] -- 7:56:57
      2720000 -- (-46150.724) [...5 remote chains...] -- 7:56:47
      2725000 -- (-46147.868) [...5 remote chains...] -- 7:56:43
      2730000 -- (-46148.499) [...5 remote chains...] -- 7:56:33
      2735000 -- (-46156.845) [...5 remote chains...] -- 7:56:29
      2740000 -- (-46140.375) [...5 remote chains...] -- 7:56:19
      2745000 -- (-46145.364) [...5 remote chains...] -- 7:56:09
      2750000 -- (-46152.239) [...5 remote chains...] -- 7:56:06

      Average standard deviation of split frequencies: 0.004892

      2755000 -- (-46155.409) [...5 remote chains...] -- 7:55:55
      2760000 -- [-46138.682] [...5 remote chains...] -- 7:55:45
      2765000 -- (-46162.692) [...5 remote chains...] -- 7:55:42
      2770000 -- (-46147.027) [...5 remote chains...] -- 7:55:32
      2775000 -- (-46160.789) [...5 remote chains...] -- 7:55:22
      2780000 -- (-46155.459) [...5 remote chains...] -- 7:55:18
      2785000 -- [-46145.948] [...5 remote chains...] -- 7:55:08
      2790000 -- (-46142.727) [...5 remote chains...] -- 7:55:04
      2795000 -- [-46136.981] [...5 remote chains...] -- 7:54:54
      2800000 -- (-46161.634) [...5 remote chains...] -- 7:54:44

      Average standard deviation of split frequencies: 0.005069

      2805000 -- [-46147.593] [...5 remote chains...] -- 7:54:40
      2810000 -- (-46149.772) [...5 remote chains...] -- 7:54:30
      2815000 -- (-46157.149) [...5 remote chains...] -- 7:54:26
      2820000 -- (-46153.128) [...5 remote chains...] -- 7:54:16
      2825000 -- (-46154.140) [...5 remote chains...] -- 7:54:06
      2830000 -- [-46148.607] [...5 remote chains...] -- 7:54:02
      2835000 -- (-46163.774) [...5 remote chains...] -- 7:53:52
      2840000 -- [-46142.519] [...5 remote chains...] -- 7:53:48
      2845000 -- [-46137.141] [...5 remote chains...] -- 7:53:38
      2850000 -- (-46141.278) [...5 remote chains...] -- 7:53:28

      Average standard deviation of split frequencies: 0.005570

      2855000 -- [-46149.964] [...5 remote chains...] -- 7:53:24
      2860000 -- (-46164.968) [...5 remote chains...] -- 7:53:14
      2865000 -- [-46146.978] [...5 remote chains...] -- 7:53:04
      2870000 -- [-46153.057] [...5 remote chains...] -- 7:53:00
      2875000 -- (-46154.648) [...5 remote chains...] -- 7:52:50
      2880000 -- (-46147.357) [...5 remote chains...] -- 7:52:40
      2885000 -- (-46148.325) [...5 remote chains...] -- 7:52:36
      2890000 -- (-46142.052) [...5 remote chains...] -- 7:52:26
      2895000 -- (-46143.774) [...5 remote chains...] -- 7:52:16
      2900000 -- (-46148.740) [...5 remote chains...] -- 7:52:12

      Average standard deviation of split frequencies: 0.005404

      2905000 -- (-46154.809) [...5 remote chains...] -- 7:52:02
      2910000 -- (-46146.784) [...5 remote chains...] -- 7:51:53
      2915000 -- (-46157.153) [...5 remote chains...] -- 7:51:48
      2920000 -- (-46146.328) [...5 remote chains...] -- 7:51:38
      2925000 -- (-46140.901) [...5 remote chains...] -- 7:51:29
      2930000 -- (-46153.655) [...5 remote chains...] -- 7:51:24
      2935000 -- (-46152.562) [...5 remote chains...] -- 7:51:14
      2940000 -- [-46137.834] [...5 remote chains...] -- 7:51:10
      2945000 -- (-46155.861) [...5 remote chains...] -- 7:51:00
      2950000 -- [-46139.527] [...5 remote chains...] -- 7:50:50

      Average standard deviation of split frequencies: 0.005176

      2955000 -- (-46171.630) [...5 remote chains...] -- 7:50:46
      2960000 -- (-46152.152) [...5 remote chains...] -- 7:50:36
      2965000 -- (-46153.343) [...5 remote chains...] -- 7:50:26
      2970000 -- (-46147.844) [...5 remote chains...] -- 7:50:22
      2975000 -- (-46141.758) [...5 remote chains...] -- 7:50:12
      2980000 -- (-46157.283) [...5 remote chains...] -- 7:50:08
      2985000 -- (-46159.846) [...5 remote chains...] -- 7:49:58
      2990000 -- [-46146.597] [...5 remote chains...] -- 7:49:48
      2995000 -- (-46160.676) [...5 remote chains...] -- 7:49:44
      3000000 -- [-46133.068] [...5 remote chains...] -- 7:49:34

      Average standard deviation of split frequencies: 0.004955

      3005000 -- [-46144.498] [...5 remote chains...] -- 7:49:24
      3010000 -- [-46142.701] [...5 remote chains...] -- 7:49:20
      3015000 -- [-46145.655] [...5 remote chains...] -- 7:49:10
      3020000 -- (-46161.178) [...5 remote chains...] -- 7:49:06
      3025000 -- (-46172.478) [...5 remote chains...] -- 7:48:56
      3030000 -- (-46136.986) [...5 remote chains...] -- 7:48:46
      3035000 -- [-46148.339] [...5 remote chains...] -- 7:48:42
      3040000 -- (-46151.118) [...5 remote chains...] -- 7:48:32
      3045000 -- [-46148.276] [...5 remote chains...] -- 7:48:22
      3050000 -- (-46150.533) [...5 remote chains...] -- 7:48:18

      Average standard deviation of split frequencies: 0.004632

      3055000 -- (-46156.553) [...5 remote chains...] -- 7:48:08
      3060000 -- [-46139.856] [...5 remote chains...] -- 7:48:03
      3065000 -- (-46142.551) [...5 remote chains...] -- 7:47:53
      3070000 -- (-46149.261) [...5 remote chains...] -- 7:47:44
      3075000 -- (-46149.739) [...5 remote chains...] -- 7:47:39
      3080000 -- [-46143.839] [...5 remote chains...] -- 7:47:29
      3085000 -- (-46138.921) [...5 remote chains...] -- 7:47:19
      3090000 -- (-46136.508) [...5 remote chains...] -- 7:47:15
      3095000 -- [-46139.425] [...5 remote chains...] -- 7:47:05
      3100000 -- (-46168.028) [...5 remote chains...] -- 7:47:01

      Average standard deviation of split frequencies: 0.004427

      3105000 -- (-46159.631) [...5 remote chains...] -- 7:46:51
      3110000 -- [-46136.252] [...5 remote chains...] -- 7:46:41
      3115000 -- (-46141.277) [...5 remote chains...] -- 7:46:37
      3120000 -- (-46147.805) [...5 remote chains...] -- 7:46:27
      3125000 -- (-46147.064) [...5 remote chains...] -- 7:46:17
      3130000 -- (-46151.450) [...5 remote chains...] -- 7:46:12
      3135000 -- (-46155.118) [...5 remote chains...] -- 7:46:03
      3140000 -- [-46135.107] [...5 remote chains...] -- 7:45:58
      3145000 -- (-46152.777) [...5 remote chains...] -- 7:45:48
      3150000 -- (-46145.954) [...5 remote chains...] -- 7:45:38

      Average standard deviation of split frequencies: 0.004314

      3155000 -- (-46160.776) [...5 remote chains...] -- 7:45:34
      3160000 -- (-46145.247) [...5 remote chains...] -- 7:45:24
      3165000 -- (-46146.225) [...5 remote chains...] -- 7:45:14
      3170000 -- [-46150.048] [...5 remote chains...] -- 7:45:10
      3175000 -- [-46150.147] [...5 remote chains...] -- 7:45:00
      3180000 -- [-46142.018] [...5 remote chains...] -- 7:44:55
      3185000 -- (-46143.948) [...5 remote chains...] -- 7:44:45
      3190000 -- [-46143.306] [...5 remote chains...] -- 7:44:36
      3195000 -- [-46148.295] [...5 remote chains...] -- 7:44:26
      3200000 -- (-46149.980) [...5 remote chains...] -- 7:44:21

      Average standard deviation of split frequencies: 0.004057

      3205000 -- (-46147.331) [...5 remote chains...] -- 7:44:11
      3210000 -- (-46146.306) [...5 remote chains...] -- 7:44:07
      3215000 -- (-46148.563) [...5 remote chains...] -- 7:43:57
      3220000 -- [-46148.029] [...5 remote chains...] -- 7:43:47
      3225000 -- (-46146.194) [...5 remote chains...] -- 7:43:43
      3230000 -- (-46157.499) [...5 remote chains...] -- 7:43:33
      3235000 -- (-46165.399) [...5 remote chains...] -- 7:43:23
      3240000 -- (-46154.739) [...5 remote chains...] -- 7:43:18
      3245000 -- (-46157.983) [...5 remote chains...] -- 7:43:09
      3250000 -- (-46156.712) [...5 remote chains...] -- 7:42:59

      Average standard deviation of split frequencies: 0.004099

      3255000 -- (-46142.820) [...5 remote chains...] -- 7:42:54
      3260000 -- (-46155.786) [...5 remote chains...] -- 7:42:44
      3265000 -- (-46151.502) [...5 remote chains...] -- 7:42:40
      3270000 -- (-46146.178) [...5 remote chains...] -- 7:42:30
      3275000 -- [-46145.744] [...5 remote chains...] -- 7:42:20
      3280000 -- (-46146.238) [...5 remote chains...] -- 7:42:15
      3285000 -- (-46156.495) [...5 remote chains...] -- 7:42:06
      3290000 -- (-46139.577) [...5 remote chains...] -- 7:42:01
      3295000 -- (-46149.945) [...5 remote chains...] -- 7:41:51
      3300000 -- (-46148.699) [...5 remote chains...] -- 7:41:46

      Average standard deviation of split frequencies: 0.004057

      3305000 -- [-46153.460] [...5 remote chains...] -- 7:41:37
      3310000 -- (-46141.756) [...5 remote chains...] -- 7:41:27
      3315000 -- (-46140.031) [...5 remote chains...] -- 7:41:22
      3320000 -- (-46150.675) [...5 remote chains...] -- 7:41:12
      3325000 -- (-46150.299) [...5 remote chains...] -- 7:41:02
      3330000 -- (-46159.400) [...5 remote chains...] -- 7:40:58
      3335000 -- (-46141.493) [...5 remote chains...] -- 7:40:48
      3340000 -- (-46153.751) [...5 remote chains...] -- 7:40:38
      3345000 -- (-46144.463) [...5 remote chains...] -- 7:40:33
      3350000 -- (-46157.003) [...5 remote chains...] -- 7:40:24

      Average standard deviation of split frequencies: 0.004037

      3355000 -- (-46151.295) [...5 remote chains...] -- 7:40:14
      3360000 -- (-46151.420) [...5 remote chains...] -- 7:40:09
      3365000 -- [-46133.756] [...5 remote chains...] -- 7:39:59
      3370000 -- (-46156.384) [...5 remote chains...] -- 7:39:54
      3375000 -- [-46137.281] [...5 remote chains...] -- 7:39:45
      3380000 -- [-46146.421] [...5 remote chains...] -- 7:39:35
      3385000 -- [-46133.167] [...5 remote chains...] -- 7:39:30
      3390000 -- [-46153.506] [...5 remote chains...] -- 7:39:20
      3395000 -- (-46159.525) [...5 remote chains...] -- 7:39:15
      3400000 -- (-46151.392) [...5 remote chains...] -- 7:39:06

      Average standard deviation of split frequencies: 0.003958

      3405000 -- (-46151.932) [...5 remote chains...] -- 7:38:56
      3410000 -- [-46143.368] [...5 remote chains...] -- 7:38:51
      3415000 -- (-46143.509) [...5 remote chains...] -- 7:38:41
      3420000 -- (-46164.774) [...5 remote chains...] -- 7:38:32
      3425000 -- (-46148.193) [...5 remote chains...] -- 7:38:27
      3430000 -- [-46137.586] [...5 remote chains...] -- 7:38:17
      3435000 -- [-46140.879] [...5 remote chains...] -- 7:38:12
      3440000 -- (-46150.503) [...5 remote chains...] -- 7:38:02
      3445000 -- (-46149.659) [...5 remote chains...] -- 7:37:53
      3450000 -- [-46143.672] [...5 remote chains...] -- 7:37:48

      Average standard deviation of split frequencies: 0.004037

      3455000 -- (-46149.004) [...5 remote chains...] -- 7:37:38
      3460000 -- (-46151.371) [...5 remote chains...] -- 7:37:33
      3465000 -- (-46153.367) [...5 remote chains...] -- 7:37:23
      3470000 -- (-46146.462) [...5 remote chains...] -- 7:37:14
      3475000 -- (-46142.977) [...5 remote chains...] -- 7:37:09
      3480000 -- (-46156.476) [...5 remote chains...] -- 7:36:59
      3485000 -- (-46163.670) [...5 remote chains...] -- 7:36:49
      3490000 -- (-46150.359) [...5 remote chains...] -- 7:36:44
      3495000 -- (-46176.158) [...5 remote chains...] -- 7:36:34
      3500000 -- (-46148.740) [...5 remote chains...] -- 7:36:25

      Average standard deviation of split frequencies: 0.003921

      3505000 -- [-46135.384] [...5 remote chains...] -- 7:36:20
      3510000 -- [-46146.087] [...5 remote chains...] -- 7:36:10
      3515000 -- [-46140.624] [...5 remote chains...] -- 7:36:00
      3520000 -- [-46136.632] [...5 remote chains...] -- 7:35:55
      3525000 -- [-46141.749] [...5 remote chains...] -- 7:35:46
      3530000 -- (-46141.124) [...5 remote chains...] -- 7:35:41
      3535000 -- (-46151.462) [...5 remote chains...] -- 7:35:31
      3540000 -- (-46139.853) [...5 remote chains...] -- 7:35:21
      3545000 -- (-46156.261) [...5 remote chains...] -- 7:35:16
      3550000 -- [-46139.979] [...5 remote chains...] -- 7:35:07

      Average standard deviation of split frequencies: 0.004359

      3555000 -- (-46146.455) [...5 remote chains...] -- 7:34:57
      3560000 -- (-46154.772) [...5 remote chains...] -- 7:34:52
      3565000 -- [-46145.839] [...5 remote chains...] -- 7:34:42
      3570000 -- (-46148.538) [...5 remote chains...] -- 7:34:32
      3575000 -- (-46146.979) [...5 remote chains...] -- 7:34:27
      3580000 -- [-46145.820] [...5 remote chains...] -- 7:34:18
      3585000 -- (-46153.580) [...5 remote chains...] -- 7:34:13
      3590000 -- [-46137.193] [...5 remote chains...] -- 7:34:03
      3595000 -- (-46149.762) [...5 remote chains...] -- 7:33:53
      3600000 -- [-46142.178] [...5 remote chains...] -- 7:33:48

      Average standard deviation of split frequencies: 0.004224

      3605000 -- (-46166.956) [...5 remote chains...] -- 7:33:38
      3610000 -- (-46173.036) [...5 remote chains...] -- 7:33:29
      3615000 -- (-46144.534) [...5 remote chains...] -- 7:33:24
      3620000 -- (-46152.334) [...5 remote chains...] -- 7:33:14
      3625000 -- (-46148.782) [...5 remote chains...] -- 7:33:04
      3630000 -- (-46153.652) [...5 remote chains...] -- 7:32:59
      3635000 -- (-46150.772) [...5 remote chains...] -- 7:32:49
      3640000 -- (-46144.310) [...5 remote chains...] -- 7:32:44
      3645000 -- [-46140.476] [...5 remote chains...] -- 7:32:35
      3650000 -- (-46145.625) [...5 remote chains...] -- 7:32:25

      Average standard deviation of split frequencies: 0.004240

      3655000 -- (-46157.822) [...5 remote chains...] -- 7:32:20
      3660000 -- (-46147.388) [...5 remote chains...] -- 7:32:10
      3665000 -- (-46159.662) [...5 remote chains...] -- 7:32:01
      3670000 -- (-46151.593) [...5 remote chains...] -- 7:31:55
      3675000 -- (-46151.358) [...5 remote chains...] -- 7:31:46
      3680000 -- [-46139.538] [...5 remote chains...] -- 7:31:36
      3685000 -- (-46151.118) [...5 remote chains...] -- 7:31:31
      3690000 -- (-46134.300) [...5 remote chains...] -- 7:31:21
      3695000 -- (-46147.853) [...5 remote chains...] -- 7:31:12
      3700000 -- (-46151.327) [...5 remote chains...] -- 7:31:02

      Average standard deviation of split frequencies: 0.004019

      3705000 -- (-46158.689) [...5 remote chains...] -- 7:30:57
      3710000 -- (-46142.572) [...5 remote chains...] -- 7:30:47
      3715000 -- (-46148.136) [...5 remote chains...] -- 7:30:42
      3720000 -- (-46132.403) [...5 remote chains...] -- 7:30:32
      3725000 -- [-46143.383] [...5 remote chains...] -- 7:30:23
      3730000 -- (-46149.442) [...5 remote chains...] -- 7:30:17
      3735000 -- (-46149.112) [...5 remote chains...] -- 7:30:08
      3740000 -- (-46140.519) [...5 remote chains...] -- 7:29:58
      3745000 -- (-46172.018) [...5 remote chains...] -- 7:29:53
      3750000 -- (-46142.115) [...5 remote chains...] -- 7:29:43

      Average standard deviation of split frequencies: 0.004127

      3755000 -- (-46173.273) [...5 remote chains...] -- 7:29:38
      3760000 -- (-46160.502) [...5 remote chains...] -- 7:29:28
      3765000 -- (-46162.969) [...5 remote chains...] -- 7:29:19
      3770000 -- [-46146.296] [...5 remote chains...] -- 7:29:13
      3775000 -- [-46144.306] [...5 remote chains...] -- 7:29:04
      3780000 -- (-46150.961) [...5 remote chains...] -- 7:28:54
      3785000 -- (-46147.993) [...5 remote chains...] -- 7:28:45
      3790000 -- [-46148.464] [...5 remote chains...] -- 7:28:39
      3795000 -- (-46146.412) [...5 remote chains...] -- 7:28:30
      3800000 -- (-46148.313) [...5 remote chains...] -- 7:28:20

      Average standard deviation of split frequencies: 0.004250

      3805000 -- (-46166.085) [...5 remote chains...] -- 7:28:15
      3810000 -- [-46139.337] [...5 remote chains...] -- 7:28:05
      3815000 -- [-46137.763] [...5 remote chains...] -- 7:27:56
      3820000 -- (-46143.556) [...5 remote chains...] -- 7:27:46
      3825000 -- (-46147.248) [...5 remote chains...] -- 7:27:41
      3830000 -- (-46168.231) [...5 remote chains...] -- 7:27:31
      3835000 -- (-46140.347) [...5 remote chains...] -- 7:27:21
      3840000 -- [-46142.001] [...5 remote chains...] -- 7:27:12
      3845000 -- (-46157.037) [...5 remote chains...] -- 7:27:06
      3850000 -- [-46140.660] [...5 remote chains...] -- 7:26:57

      Average standard deviation of split frequencies: 0.004264

      3855000 -- (-46153.975) [...5 remote chains...] -- 7:26:47
      3860000 -- (-46148.730) [...5 remote chains...] -- 7:26:38
      3865000 -- (-46141.069) [...5 remote chains...] -- 7:26:32
      3870000 -- (-46148.257) [...5 remote chains...] -- 7:26:23
      3875000 -- (-46157.527) [...5 remote chains...] -- 7:26:13
      3880000 -- (-46148.631) [...5 remote chains...] -- 7:26:04
      3885000 -- (-46164.624) [...5 remote chains...] -- 7:25:58
      3890000 -- (-46143.415) [...5 remote chains...] -- 7:25:49
      3895000 -- (-46144.767) [...5 remote chains...] -- 7:25:39
      3900000 -- (-46146.070) [...5 remote chains...] -- 7:25:34

      Average standard deviation of split frequencies: 0.003968

      3905000 -- (-46150.205) [...5 remote chains...] -- 7:25:24
      3910000 -- (-46149.111) [...5 remote chains...] -- 7:25:15
      3915000 -- (-46142.475) [...5 remote chains...] -- 7:25:09
      3920000 -- [-46139.769] [...5 remote chains...] -- 7:25:00
      3925000 -- (-46152.051) [...5 remote chains...] -- 7:24:50
      3930000 -- (-46138.990) [...5 remote chains...] -- 7:24:45
      3935000 -- (-46153.291) [...5 remote chains...] -- 7:24:35
      3940000 -- (-46162.503) [...5 remote chains...] -- 7:24:26
      3945000 -- (-46150.649) [...5 remote chains...] -- 7:24:16
      3950000 -- (-46154.235) [...5 remote chains...] -- 7:24:11

      Average standard deviation of split frequencies: 0.003765

      3955000 -- (-46165.783) [...5 remote chains...] -- 7:24:01
      3960000 -- (-46146.262) [...5 remote chains...] -- 7:23:52
      3965000 -- (-46145.452) [...5 remote chains...] -- 7:23:46
      3970000 -- (-46136.842) [...5 remote chains...] -- 7:23:37
      3975000 -- (-46138.159) [...5 remote chains...] -- 7:23:27
      3980000 -- [-46157.504] [...5 remote chains...] -- 7:23:22
      3985000 -- (-46153.007) [...5 remote chains...] -- 7:23:12
      3990000 -- (-46156.656) [...5 remote chains...] -- 7:23:03
      3995000 -- (-46160.284) [...5 remote chains...] -- 7:22:53
      4000000 -- [-46149.124] [...5 remote chains...] -- 7:22:44

      Average standard deviation of split frequencies: 0.003852

      4005000 -- [-46143.768] [...5 remote chains...] -- 7:22:38
      4010000 -- (-46152.170) [...5 remote chains...] -- 7:22:28
      4015000 -- (-46157.181) [...5 remote chains...] -- 7:22:19
      4020000 -- (-46157.713) [...5 remote chains...] -- 7:22:09
      4025000 -- [-46137.445] [...5 remote chains...] -- 7:22:04
      4030000 -- (-46163.284) [...5 remote chains...] -- 7:21:54
      4035000 -- [-46149.693] [...5 remote chains...] -- 7:21:45
      4040000 -- (-46154.628) [...5 remote chains...] -- 7:21:39
      4045000 -- (-46156.054) [...5 remote chains...] -- 7:21:30
      4050000 -- (-46135.072) [...5 remote chains...] -- 7:21:20

      Average standard deviation of split frequencies: 0.003705

      4055000 -- (-46143.118) [...5 remote chains...] -- 7:21:15
      4060000 -- (-46140.933) [...5 remote chains...] -- 7:21:05
      4065000 -- [-46143.502] [...5 remote chains...] -- 7:20:56
      4070000 -- (-46144.462) [...5 remote chains...] -- 7:20:46
      4075000 -- (-46140.429) [...5 remote chains...] -- 7:20:41
      4080000 -- (-46132.455) [...5 remote chains...] -- 7:20:31
      4085000 -- [-46137.412] [...5 remote chains...] -- 7:20:22
      4090000 -- (-46147.308) [...5 remote chains...] -- 7:20:16
      4095000 -- [-46143.383] [...5 remote chains...] -- 7:20:07
      4100000 -- [-46140.116] [...5 remote chains...] -- 7:19:57

      Average standard deviation of split frequencies: 0.003315

      4105000 -- [-46147.587] [...5 remote chains...] -- 7:19:52
      4110000 -- (-46157.280) [...5 remote chains...] -- 7:19:42
      4115000 -- (-46151.499) [...5 remote chains...] -- 7:19:33
      4120000 -- (-46157.228) [...5 remote chains...] -- 7:19:27
      4125000 -- (-46139.000) [...5 remote chains...] -- 7:19:18
      4130000 -- (-46154.420) [...5 remote chains...] -- 7:19:08
      4135000 -- (-46151.657) [...5 remote chains...] -- 7:19:03
      4140000 -- (-46163.362) [...5 remote chains...] -- 7:18:53
      4145000 -- (-46137.422) [...5 remote chains...] -- 7:18:44
      4150000 -- (-46154.684) [...5 remote chains...] -- 7:18:38

      Average standard deviation of split frequencies: 0.003519

      4155000 -- (-46158.389) [...5 remote chains...] -- 7:18:29
      4160000 -- [-46138.361] [...5 remote chains...] -- 7:18:23
      4165000 -- (-46154.967) [...5 remote chains...] -- 7:18:14
      4170000 -- (-46144.559) [...5 remote chains...] -- 7:18:04
      4175000 -- (-46137.054) [...5 remote chains...] -- 7:17:58
      4180000 -- [-46152.305] [...5 remote chains...] -- 7:17:49
      4185000 -- (-46172.790) [...5 remote chains...] -- 7:17:40
      4190000 -- [-46140.651] [...5 remote chains...] -- 7:17:30
      4195000 -- (-46158.391) [...5 remote chains...] -- 7:17:21
      4200000 -- (-46156.794) [...5 remote chains...] -- 7:17:15

      Average standard deviation of split frequencies: 0.003653

      4205000 -- (-46153.328) [...5 remote chains...] -- 7:17:06
      4210000 -- (-46146.190) [...5 remote chains...] -- 7:16:56
      4215000 -- [-46149.507] [...5 remote chains...] -- 7:16:47
      4220000 -- (-46139.023) [...5 remote chains...] -- 7:16:37
      4225000 -- (-46161.698) [...5 remote chains...] -- 7:16:32
      4230000 -- (-46158.841) [...5 remote chains...] -- 7:16:22
      4235000 -- [-46142.826] [...5 remote chains...] -- 7:16:13
      4240000 -- (-46145.295) [...5 remote chains...] -- 7:16:07
      4245000 -- [-46139.332] [...5 remote chains...] -- 7:15:58
      4250000 -- [-46146.144] [...5 remote chains...] -- 7:15:48

      Average standard deviation of split frequencies: 0.003467

      4255000 -- [-46154.045] [...5 remote chains...] -- 7:15:42
      4260000 -- [-46135.986] [...5 remote chains...] -- 7:15:33
      4265000 -- [-46140.737] [...5 remote chains...] -- 7:15:24
      4270000 -- [-46139.462] [...5 remote chains...] -- 7:15:18
      4275000 -- (-46149.531) [...5 remote chains...] -- 7:15:09
      4280000 -- (-46141.860) [...5 remote chains...] -- 7:14:59
      4285000 -- (-46138.688) [...5 remote chains...] -- 7:14:53
      4290000 -- (-46143.155) [...5 remote chains...] -- 7:14:44
      4295000 -- (-46157.810) [...5 remote chains...] -- 7:14:38
      4300000 -- [-46153.617] [...5 remote chains...] -- 7:14:29

      Average standard deviation of split frequencies: 0.003161

      4305000 -- [-46140.286] [...5 remote chains...] -- 7:14:19
      4310000 -- (-46159.325) [...5 remote chains...] -- 7:14:14
      4315000 -- (-46161.125) [...5 remote chains...] -- 7:14:04
      4320000 -- [-46139.453] [...5 remote chains...] -- 7:13:55
      4325000 -- [-46140.519] [...5 remote chains...] -- 7:13:49
      4330000 -- (-46163.772) [...5 remote chains...] -- 7:13:40
      4335000 -- [-46138.073] [...5 remote chains...] -- 7:13:30
      4340000 -- [-46149.720] [...5 remote chains...] -- 7:13:24
      4345000 -- (-46149.307) [...5 remote chains...] -- 7:13:15
      4350000 -- [-46148.223] [...5 remote chains...] -- 7:13:09

      Average standard deviation of split frequencies: 0.003125

      4355000 -- [-46131.285] [...5 remote chains...] -- 7:13:00
      4360000 -- (-46158.236) [...5 remote chains...] -- 7:12:51
      4365000 -- (-46148.864) [...5 remote chains...] -- 7:12:41
      4370000 -- (-46140.461) [...5 remote chains...] -- 7:12:35
      4375000 -- (-46141.506) [...5 remote chains...] -- 7:12:26
      4380000 -- [-46144.358] [...5 remote chains...] -- 7:12:17
      4385000 -- (-46161.809) [...5 remote chains...] -- 7:12:07
      4390000 -- (-46140.529) [...5 remote chains...] -- 7:11:58
      4395000 -- (-46150.967) [...5 remote chains...] -- 7:11:52
      4400000 -- (-46159.372) [...5 remote chains...] -- 7:11:43

      Average standard deviation of split frequencies: 0.003258

      4405000 -- [-46141.616] [...5 remote chains...] -- 7:11:33
      4410000 -- [-46148.424] [...5 remote chains...] -- 7:11:27
      4415000 -- [-46145.814] [...5 remote chains...] -- 7:11:18
      4420000 -- (-46161.433) [...5 remote chains...] -- 7:11:12
      4425000 -- (-46147.319) [...5 remote chains...] -- 7:11:03
      4430000 -- (-46135.768) [...5 remote chains...] -- 7:10:53
      4435000 -- (-46163.026) [...5 remote chains...] -- 7:10:48
      4440000 -- (-46160.993) [...5 remote chains...] -- 7:10:38
      4445000 -- [-46142.944] [...5 remote chains...] -- 7:10:29
      4450000 -- [-46146.910] [...5 remote chains...] -- 7:10:23

      Average standard deviation of split frequencies: 0.003387

      4455000 -- (-46143.875) [...5 remote chains...] -- 7:10:14
      4460000 -- (-46148.562) [...5 remote chains...] -- 7:10:08
      4465000 -- (-46168.447) [...5 remote chains...] -- 7:09:58
      4470000 -- (-46147.203) [...5 remote chains...] -- 7:09:49
      4475000 -- (-46159.482) [...5 remote chains...] -- 7:09:43
      4480000 -- (-46136.969) [...5 remote chains...] -- 7:09:34
      4485000 -- [-46136.041] [...5 remote chains...] -- 7:09:24
      4490000 -- (-46160.830) [...5 remote chains...] -- 7:09:15
      4495000 -- (-46156.404) [...5 remote chains...] -- 7:09:09
      4500000 -- (-46154.402) [...5 remote chains...] -- 7:09:00

      Average standard deviation of split frequencies: 0.003395

      4505000 -- [-46145.059] [...5 remote chains...] -- 7:08:50
      4510000 -- (-46145.259) [...5 remote chains...] -- 7:08:41
      4515000 -- [-46140.636] [...5 remote chains...] -- 7:08:32
      4520000 -- (-46156.362) [...5 remote chains...] -- 7:08:26
      4525000 -- (-46164.811) [...5 remote chains...] -- 7:08:17
      4530000 -- (-46146.508) [...5 remote chains...] -- 7:08:07
      4535000 -- [-46151.961] [...5 remote chains...] -- 7:08:01
      4540000 -- (-46150.264) [...5 remote chains...] -- 7:07:52
      4545000 -- [-46146.379] [...5 remote chains...] -- 7:07:43
      4550000 -- [-46144.452] [...5 remote chains...] -- 7:07:37

      Average standard deviation of split frequencies: 0.003668

      4555000 -- [-46144.583] [...5 remote chains...] -- 7:07:27
      4560000 -- (-46156.173) [...5 remote chains...] -- 7:07:21
      4565000 -- (-46145.138) [...5 remote chains...] -- 7:07:12
      4570000 -- [-46136.721] [...5 remote chains...] -- 7:07:03
      4575000 -- (-46143.502) [...5 remote chains...] -- 7:06:57
      4580000 -- (-46155.546) [...5 remote chains...] -- 7:06:47
      4585000 -- [-46146.974] [...5 remote chains...] -- 7:06:38
      4590000 -- (-46165.013) [...5 remote chains...] -- 7:06:32
      4595000 -- [-46129.381] [...5 remote chains...] -- 7:06:23
      4600000 -- (-46157.102) [...5 remote chains...] -- 7:06:17

      Average standard deviation of split frequencies: 0.003511

      4605000 -- (-46158.885) [...5 remote chains...] -- 7:06:08
      4610000 -- (-46152.168) [...5 remote chains...] -- 7:05:58
      4615000 -- (-46158.047) [...5 remote chains...] -- 7:05:52
      4620000 -- (-46147.642) [...5 remote chains...] -- 7:05:43
      4625000 -- [-46159.169] [...5 remote chains...] -- 7:05:34
      4630000 -- (-46162.892) [...5 remote chains...] -- 7:05:24
      4635000 -- [-46134.041] [...5 remote chains...] -- 7:05:18
      4640000 -- (-46156.682) [...5 remote chains...] -- 7:05:09
      4645000 -- (-46134.057) [...5 remote chains...] -- 7:05:00
      4650000 -- (-46154.192) [...5 remote chains...] -- 7:04:50

      Average standard deviation of split frequencies: 0.003661

      4655000 -- [-46128.677] [...5 remote chains...] -- 7:04:44
      4660000 -- (-46149.822) [...5 remote chains...] -- 7:04:35
      4665000 -- (-46155.651) [...5 remote chains...] -- 7:04:26
      4670000 -- [-46135.814] [...5 remote chains...] -- 7:04:16
      4675000 -- [-46162.311] [...5 remote chains...] -- 7:04:10
      4680000 -- [-46156.713] [...5 remote chains...] -- 7:04:01
      4685000 -- (-46146.398) [...5 remote chains...] -- 7:03:55
      4690000 -- (-46148.124) [...5 remote chains...] -- 7:03:46
      4695000 -- [-46137.982] [...5 remote chains...] -- 7:03:37
      4700000 -- (-46143.692) [...5 remote chains...] -- 7:03:27

      Average standard deviation of split frequencies: 0.003651

      4705000 -- (-46155.602) [...5 remote chains...] -- 7:03:21
      4710000 -- (-46166.808) [...5 remote chains...] -- 7:03:12
      4715000 -- (-46141.049) [...5 remote chains...] -- 7:03:03
      4720000 -- (-46161.547) [...5 remote chains...] -- 7:02:53
      4725000 -- (-46149.834) [...5 remote chains...] -- 7:02:47
      4730000 -- (-46143.584) [...5 remote chains...] -- 7:02:38
      4735000 -- (-46151.528) [...5 remote chains...] -- 7:02:29
      4740000 -- (-46170.982) [...5 remote chains...] -- 7:02:23
      4745000 -- [-46141.127] [...5 remote chains...] -- 7:02:13
      4750000 -- (-46137.869) [...5 remote chains...] -- 7:02:07

      Average standard deviation of split frequencies: 0.003514

      4755000 -- (-46160.416) [...5 remote chains...] -- 7:01:58
      4760000 -- [-46137.185] [...5 remote chains...] -- 7:01:52
      4765000 -- [-46143.581] [...5 remote chains...] -- 7:01:43
      4770000 -- (-46138.535) [...5 remote chains...] -- 7:01:33
      4775000 -- (-46156.704) [...5 remote chains...] -- 7:01:27
      4780000 -- [-46140.917] [...5 remote chains...] -- 7:01:18
      4785000 -- (-46151.680) [...5 remote chains...] -- 7:01:09
      4790000 -- (-46146.179) [...5 remote chains...] -- 7:01:03
      4795000 -- (-46141.117) [...5 remote chains...] -- 7:00:53
      4800000 -- (-46137.439) [...5 remote chains...] -- 7:00:47

      Average standard deviation of split frequencies: 0.003477

      4805000 -- (-46154.344) [...5 remote chains...] -- 7:00:38
      4810000 -- (-46150.872) [...5 remote chains...] -- 7:00:29
      4815000 -- (-46151.437) [...5 remote chains...] -- 7:00:23
      4820000 -- [-46132.816] [...5 remote chains...] -- 7:00:13
      4825000 -- [-46155.937] [...5 remote chains...] -- 7:00:04
      4830000 -- (-46155.241) [...5 remote chains...] -- 6:59:58
      4835000 -- (-46161.266) [...5 remote chains...] -- 6:59:49
      4840000 -- (-46133.229) [...5 remote chains...] -- 6:59:43
      4845000 -- (-46156.245) [...5 remote chains...] -- 6:59:33
      4850000 -- (-46181.675) [...5 remote chains...] -- 6:59:27

      Average standard deviation of split frequencies: 0.003691

      4855000 -- (-46140.515) [...5 remote chains...] -- 6:59:18
      4860000 -- (-46159.872) [...5 remote chains...] -- 6:59:09
      4865000 -- (-46151.109) [...5 remote chains...] -- 6:59:03
      4870000 -- (-46147.381) [...5 remote chains...] -- 6:58:53
      4875000 -- (-46164.754) [...5 remote chains...] -- 6:58:44
      4880000 -- (-46137.450) [...5 remote chains...] -- 6:58:38
      4885000 -- (-46143.761) [...5 remote chains...] -- 6:58:29
      4890000 -- [-46148.523] [...5 remote chains...] -- 6:58:19
      4895000 -- [-46162.058] [...5 remote chains...] -- 6:58:13
      4900000 -- (-46175.072) [...5 remote chains...] -- 6:58:04

      Average standard deviation of split frequencies: 0.003736

      4905000 -- [-46143.704] [...5 remote chains...] -- 6:57:58
      4910000 -- (-46151.199) [...5 remote chains...] -- 6:57:49
      4915000 -- (-46148.946) [...5 remote chains...] -- 6:57:39
      4920000 -- [-46138.007] [...5 remote chains...] -- 6:57:33
      4925000 -- (-46152.117) [...5 remote chains...] -- 6:57:24
      4930000 -- (-46150.388) [...5 remote chains...] -- 6:57:15
      4935000 -- [-46137.406] [...5 remote chains...] -- 6:57:08
      4940000 -- (-46148.512) [...5 remote chains...] -- 6:56:59
      4945000 -- [-46156.956] [...5 remote chains...] -- 6:56:53
      4950000 -- (-46149.329) [...5 remote chains...] -- 6:56:44

      Average standard deviation of split frequencies: 0.003698

      4955000 -- [-46151.426] [...5 remote chains...] -- 6:56:35
      4960000 -- [-46146.016] [...5 remote chains...] -- 6:56:28
      4965000 -- [-46136.053] [...5 remote chains...] -- 6:56:19
      4970000 -- (-46158.603) [...5 remote chains...] -- 6:56:10
      4975000 -- (-46153.868) [...5 remote chains...] -- 6:56:04
      4980000 -- (-46154.608) [...5 remote chains...] -- 6:55:54
      4985000 -- [-46141.800] [...5 remote chains...] -- 6:55:48
      4990000 -- (-46150.352) [...5 remote chains...] -- 6:55:39
      4995000 -- [-46142.225] [...5 remote chains...] -- 6:55:30
      5000000 -- (-46159.132) [...5 remote chains...] -- 6:55:24

      Average standard deviation of split frequencies: 0.003378

      5005000 -- (-46161.268) [...5 remote chains...] -- 6:55:14
      5010000 -- [-46155.351] [...5 remote chains...] -- 6:55:08
      5015000 -- (-46140.922) [...5 remote chains...] -- 6:54:59
      5020000 -- (-46158.713) [...5 remote chains...] -- 6:54:50
      5025000 -- (-46142.435) [...5 remote chains...] -- 6:54:43
      5030000 -- [-46139.102] [...5 remote chains...] -- 6:54:34
      5035000 -- (-46154.784) [...5 remote chains...] -- 6:54:25
      5040000 -- (-46147.749) [...5 remote chains...] -- 6:54:19
      5045000 -- [-46143.681] [...5 remote chains...] -- 6:54:09
      5050000 -- (-46159.680) [...5 remote chains...] -- 6:54:00

      Average standard deviation of split frequencies: 0.003358

      5055000 -- [-46147.096] [...5 remote chains...] -- 6:53:54
      5060000 -- [-46135.582] [...5 remote chains...] -- 6:53:45
      5065000 -- (-46163.344) [...5 remote chains...] -- 6:53:35
      5070000 -- (-46158.233) [...5 remote chains...] -- 6:53:29
      5075000 -- (-46147.018) [...5 remote chains...] -- 6:53:20
      5080000 -- (-46163.631) [...5 remote chains...] -- 6:53:14
      5085000 -- [-46145.861] [...5 remote chains...] -- 6:53:05
      5090000 -- [-46155.457] [...5 remote chains...] -- 6:52:55
      5095000 -- [-46144.048] [...5 remote chains...] -- 6:52:49
      5100000 -- (-46150.484) [...5 remote chains...] -- 6:52:40

      Average standard deviation of split frequencies: 0.003325

      5105000 -- (-46154.123) [...5 remote chains...] -- 6:52:31
      5110000 -- (-46149.331) [...5 remote chains...] -- 6:52:24
      5115000 -- (-46151.970) [...5 remote chains...] -- 6:52:15
      5120000 -- (-46140.902) [...5 remote chains...] -- 6:52:06
      5125000 -- (-46157.501) [...5 remote chains...] -- 6:52:00
      5130000 -- (-46153.223) [...5 remote chains...] -- 6:51:50
      5135000 -- (-46160.606) [...5 remote chains...] -- 6:51:41
      5140000 -- (-46152.969) [...5 remote chains...] -- 6:51:35
      5145000 -- (-46152.237) [...5 remote chains...] -- 6:51:26
      5150000 -- [-46131.923] [...5 remote chains...] -- 6:51:16

      Average standard deviation of split frequencies: 0.003332

      5155000 -- (-46153.271) [...5 remote chains...] -- 6:51:10
      5160000 -- [-46146.087] [...5 remote chains...] -- 6:51:01
      5165000 -- (-46162.996) [...5 remote chains...] -- 6:50:55
      5170000 -- (-46155.360) [...5 remote chains...] -- 6:50:45
      5175000 -- (-46151.806) [...5 remote chains...] -- 6:50:36
      5180000 -- (-46153.278) [...5 remote chains...] -- 6:50:30
      5185000 -- [-46134.964] [...5 remote chains...] -- 6:50:21
      5190000 -- [-46143.451] [...5 remote chains...] -- 6:50:11
      5195000 -- [-46141.295] [...5 remote chains...] -- 6:50:05
      5200000 -- (-46162.238) [...5 remote chains...] -- 6:49:56

      Average standard deviation of split frequencies: 0.003313

      5205000 -- (-46137.423) [...5 remote chains...] -- 6:49:47
      5210000 -- (-46170.255) [...5 remote chains...] -- 6:49:38
      5215000 -- (-46146.386) [...5 remote chains...] -- 6:49:31
      5220000 -- (-46153.501) [...5 remote chains...] -- 6:49:22
      5225000 -- [-46154.060] [...5 remote chains...] -- 6:49:13
      5230000 -- [-46140.876] [...5 remote chains...] -- 6:49:07
      5235000 -- (-46148.970) [...5 remote chains...] -- 6:48:57
      5240000 -- (-46138.657) [...5 remote chains...] -- 6:48:48
      5245000 -- (-46151.724) [...5 remote chains...] -- 6:48:42
      5250000 -- (-46149.172) [...5 remote chains...] -- 6:48:33

      Average standard deviation of split frequencies: 0.003371

      5255000 -- (-46135.871) [...5 remote chains...] -- 6:48:23
      5260000 -- (-46160.518) [...5 remote chains...] -- 6:48:17
      5265000 -- (-46147.514) [...5 remote chains...] -- 6:48:08
      5270000 -- (-46149.638) [...5 remote chains...] -- 6:47:59
      5275000 -- (-46153.459) [...5 remote chains...] -- 6:47:52
      5280000 -- [-46136.524] [...5 remote chains...] -- 6:47:43
      5285000 -- (-46166.756) [...5 remote chains...] -- 6:47:37
      5290000 -- [-46151.722] [...5 remote chains...] -- 6:47:28
      5295000 -- (-46147.537) [...5 remote chains...] -- 6:47:18
      5300000 -- (-46144.600) [...5 remote chains...] -- 6:47:12

      Average standard deviation of split frequencies: 0.003467

      5305000 -- (-46142.483) [...5 remote chains...] -- 6:47:03
      5310000 -- (-46154.781) [...5 remote chains...] -- 6:46:54
      5315000 -- (-46149.593) [...5 remote chains...] -- 6:46:47
      5320000 -- (-46134.313) [...5 remote chains...] -- 6:46:38
      5325000 -- (-46149.258) [...5 remote chains...] -- 6:46:29
      5330000 -- (-46149.367) [...5 remote chains...] -- 6:46:23
      5335000 -- (-46151.521) [...5 remote chains...] -- 6:46:13
      5340000 -- [-46146.785] [...5 remote chains...] -- 6:46:04
      5345000 -- (-46150.932) [...5 remote chains...] -- 6:45:58
      5350000 -- (-46139.762) [...5 remote chains...] -- 6:45:49

      Average standard deviation of split frequencies: 0.003321

      5355000 -- [-46145.924] [...5 remote chains...] -- 6:45:42
      5360000 -- [-46146.130] [...5 remote chains...] -- 6:45:33
      5365000 -- (-46148.701) [...5 remote chains...] -- 6:45:24
      5370000 -- (-46154.839) [...5 remote chains...] -- 6:45:17
      5375000 -- [-46147.426] [...5 remote chains...] -- 6:45:08
      5380000 -- [-46148.589] [...5 remote chains...] -- 6:44:59
      5385000 -- (-46143.757) [...5 remote chains...] -- 6:44:53
      5390000 -- [-46145.977] [...5 remote chains...] -- 6:44:44
      5395000 -- (-46145.694) [...5 remote chains...] -- 6:44:34
      5400000 -- (-46167.398) [...5 remote chains...] -- 6:44:28

      Average standard deviation of split frequencies: 0.003365

      5405000 -- (-46152.543) [...5 remote chains...] -- 6:44:19
      5410000 -- [-46136.288] [...5 remote chains...] -- 6:44:10
      5415000 -- (-46157.540) [...5 remote chains...] -- 6:44:03
      5420000 -- (-46141.843) [...5 remote chains...] -- 6:43:54
      5425000 -- [-46132.000] [...5 remote chains...] -- 6:43:45
      5430000 -- (-46155.629) [...5 remote chains...] -- 6:43:38
      5435000 -- [-46147.079] [...5 remote chains...] -- 6:43:29
      5440000 -- (-46142.471) [...5 remote chains...] -- 6:43:20
      5445000 -- (-46143.639) [...5 remote chains...] -- 6:43:14
      5450000 -- (-46163.515) [...5 remote chains...] -- 6:43:05

      Average standard deviation of split frequencies: 0.003248

      5455000 -- [-46145.001] [...5 remote chains...] -- 6:42:55
      5460000 -- (-46142.833) [...5 remote chains...] -- 6:42:49
      5465000 -- [-46146.990] [...5 remote chains...] -- 6:42:40
      5470000 -- (-46170.921) [...5 remote chains...] -- 6:42:31
      5475000 -- (-46159.518) [...5 remote chains...] -- 6:42:22
      5480000 -- (-46159.325) [...5 remote chains...] -- 6:42:15
      5485000 -- [-46136.243] [...5 remote chains...] -- 6:42:06
      5490000 -- (-46157.668) [...5 remote chains...] -- 6:41:59
      5495000 -- [-46137.038] [...5 remote chains...] -- 6:41:50
      5500000 -- [-46151.937] [...5 remote chains...] -- 6:41:41

      Average standard deviation of split frequencies: 0.003365

      5505000 -- (-46160.969) [...5 remote chains...] -- 6:41:35
      5510000 -- (-46141.984) [...5 remote chains...] -- 6:41:26
      5515000 -- (-46162.021) [...5 remote chains...] -- 6:41:16
      5520000 -- (-46141.935) [...5 remote chains...] -- 6:41:10
      5525000 -- (-46145.919) [...5 remote chains...] -- 6:41:01
      5530000 -- (-46149.744) [...5 remote chains...] -- 6:40:52
      5535000 -- (-46155.524) [...5 remote chains...] -- 6:40:45
      5540000 -- (-46147.226) [...5 remote chains...] -- 6:40:36
      5545000 -- (-46155.188) [...5 remote chains...] -- 6:40:27
      5550000 -- (-46148.578) [...5 remote chains...] -- 6:40:20

      Average standard deviation of split frequencies: 0.003626

      5555000 -- [-46151.613] [...5 remote chains...] -- 6:40:11
      5560000 -- (-46163.585) [...5 remote chains...] -- 6:40:02
      5565000 -- [-46142.600] [...5 remote chains...] -- 6:39:56
      5570000 -- (-46141.190) [...5 remote chains...] -- 6:39:46
      5575000 -- [-46155.349] [...5 remote chains...] -- 6:39:37
      5580000 -- (-46141.353) [...5 remote chains...] -- 6:39:31
      5585000 -- (-46161.180) [...5 remote chains...] -- 6:39:22
      5590000 -- (-46153.573) [...5 remote chains...] -- 6:39:13
      5595000 -- (-46148.647) [...5 remote chains...] -- 6:39:06
      5600000 -- (-46149.312) [...5 remote chains...] -- 6:38:57

      Average standard deviation of split frequencies: 0.003738

      5605000 -- (-46152.922) [...5 remote chains...] -- 6:38:50
      5610000 -- (-46151.705) [...5 remote chains...] -- 6:38:41
      5615000 -- (-46151.454) [...5 remote chains...] -- 6:38:32
      5620000 -- (-46143.844) [...5 remote chains...] -- 6:38:26
      5625000 -- (-46146.315) [...5 remote chains...] -- 6:38:17
      5630000 -- (-46146.761) [...5 remote chains...] -- 6:38:07
      5635000 -- [-46146.433] [...5 remote chains...] -- 6:38:01
      5640000 -- [-46140.366] [...5 remote chains...] -- 6:37:52
      5645000 -- (-46146.038) [...5 remote chains...] -- 6:37:45
      5650000 -- [-46147.177] [...5 remote chains...] -- 6:37:36

      Average standard deviation of split frequencies: 0.003633

      5655000 -- (-46141.326) [...5 remote chains...] -- 6:37:27
      5660000 -- (-46132.962) [...5 remote chains...] -- 6:37:18
      5665000 -- (-46166.235) [...5 remote chains...] -- 6:37:11
      5670000 -- (-46146.478) [...5 remote chains...] -- 6:37:02
      5675000 -- [-46141.474] [...5 remote chains...] -- 6:36:56
      5680000 -- (-46144.344) [...5 remote chains...] -- 6:36:47
      5685000 -- (-46160.523) [...5 remote chains...] -- 6:36:37
      5690000 -- [-46130.685] [...5 remote chains...] -- 6:36:31
      5695000 -- (-46145.882) [...5 remote chains...] -- 6:36:22
      5700000 -- (-46157.369) [...5 remote chains...] -- 6:36:13

      Average standard deviation of split frequencies: 0.003483

      5705000 -- (-46146.785) [...5 remote chains...] -- 6:36:06
      5710000 -- [-46149.552] [...5 remote chains...] -- 6:35:57
      5715000 -- (-46138.040) [...5 remote chains...] -- 6:35:50
      5720000 -- (-46160.857) [...5 remote chains...] -- 6:35:41
      5725000 -- (-46139.335) [...5 remote chains...] -- 6:35:32
      5730000 -- [-46141.398] [...5 remote chains...] -- 6:35:26
      5735000 -- (-46149.356) [...5 remote chains...] -- 6:35:16
      5740000 -- (-46149.194) [...5 remote chains...] -- 6:35:07
      5745000 -- (-46175.512) [...5 remote chains...] -- 6:35:01
      5750000 -- (-46152.108) [...5 remote chains...] -- 6:34:52

      Average standard deviation of split frequencies: 0.002985

      5755000 -- [-46136.701] [...5 remote chains...] -- 6:34:43
      5760000 -- (-46167.433) [...5 remote chains...] -- 6:34:36
      5765000 -- [-46148.761] [...5 remote chains...] -- 6:34:27
      5770000 -- (-46145.921) [...5 remote chains...] -- 6:34:18
      5775000 -- (-46145.973) [...5 remote chains...] -- 6:34:11
      5780000 -- [-46130.991] [...5 remote chains...] -- 6:34:02
      5785000 -- [-46151.356] [...5 remote chains...] -- 6:33:55
      5790000 -- (-46142.768) [...5 remote chains...] -- 6:33:46
      5795000 -- [-46148.874] [...5 remote chains...] -- 6:33:37
      5800000 -- (-46141.026) [...5 remote chains...] -- 6:33:31

      Average standard deviation of split frequencies: 0.002739

      5805000 -- (-46145.773) [...5 remote chains...] -- 6:33:22
      5810000 -- (-46149.547) [...5 remote chains...] -- 6:33:13
      5815000 -- [-46149.570] [...5 remote chains...] -- 6:33:06
      5820000 -- (-46163.083) [...5 remote chains...] -- 6:32:57
      5825000 -- (-46154.992) [...5 remote chains...] -- 6:32:50
      5830000 -- [-46140.142] [...5 remote chains...] -- 6:32:41
      5835000 -- (-46151.791) [...5 remote chains...] -- 6:32:32
      5840000 -- [-46145.332] [...5 remote chains...] -- 6:32:25
      5845000 -- (-46147.644) [...5 remote chains...] -- 6:32:16
      5850000 -- (-46170.691) [...5 remote chains...] -- 6:32:07

      Average standard deviation of split frequencies: 0.002612

      5855000 -- (-46160.712) [...5 remote chains...] -- 6:32:01
      5860000 -- (-46156.137) [...5 remote chains...] -- 6:31:51
      5865000 -- (-46152.318) [...5 remote chains...] -- 6:31:42
      5870000 -- [-46141.133] [...5 remote chains...] -- 6:31:36
      5875000 -- [-46144.346] [...5 remote chains...] -- 6:31:27
      5880000 -- [-46154.074] [...5 remote chains...] -- 6:31:18
      5885000 -- [-46138.529] [...5 remote chains...] -- 6:31:11
      5890000 -- (-46160.830) [...5 remote chains...] -- 6:31:02
      5895000 -- [-46134.456] [...5 remote chains...] -- 6:30:53
      5900000 -- [-46148.415] [...5 remote chains...] -- 6:30:46

      Average standard deviation of split frequencies: 0.002475

      5905000 -- (-46144.903) [...5 remote chains...] -- 6:30:37
      5910000 -- (-46145.487) [...5 remote chains...] -- 6:30:28
      5915000 -- (-46156.774) [...5 remote chains...] -- 6:30:21
      5920000 -- [-46140.404] [...5 remote chains...] -- 6:30:12
      5925000 -- (-46149.823) [...5 remote chains...] -- 6:30:03
      5930000 -- (-46154.274) [...5 remote chains...] -- 6:29:57
      5935000 -- [-46151.230] [...5 remote chains...] -- 6:29:47
      5940000 -- [-46143.510] [...5 remote chains...] -- 6:29:38
      5945000 -- [-46136.072] [...5 remote chains...] -- 6:29:32
      5950000 -- (-46161.297) [...5 remote chains...] -- 6:29:23

      Average standard deviation of split frequencies: 0.002534

      5955000 -- (-46155.046) [...5 remote chains...] -- 6:29:14
      5960000 -- (-46152.869) [...5 remote chains...] -- 6:29:07
      5965000 -- [-46149.503] [...5 remote chains...] -- 6:28:58
      5970000 -- [-46152.165] [...5 remote chains...] -- 6:28:49
      5975000 -- (-46154.714) [...5 remote chains...] -- 6:28:42
      5980000 -- (-46150.971) [...5 remote chains...] -- 6:28:33
      5985000 -- (-46135.674) [...5 remote chains...] -- 6:28:26
      5990000 -- (-46172.818) [...5 remote chains...] -- 6:28:17
      5995000 -- (-46164.222) [...5 remote chains...] -- 6:28:08
      6000000 -- (-46162.488) [...5 remote chains...] -- 6:27:59

      Average standard deviation of split frequencies: 0.002737

      6005000 -- (-46150.974) [...5 remote chains...] -- 6:27:52
      6010000 -- (-46137.632) [...5 remote chains...] -- 6:27:43
      6015000 -- (-46161.353) [...5 remote chains...] -- 6:27:34
      6020000 -- [-46143.241] [...5 remote chains...] -- 6:27:28
      6025000 -- (-46143.538) [...5 remote chains...] -- 6:27:19
      6030000 -- [-46128.161] [...5 remote chains...] -- 6:27:12
      6035000 -- [-46127.642] [...5 remote chains...] -- 6:27:03
      6040000 -- [-46137.827] [...5 remote chains...] -- 6:26:54
      6045000 -- (-46144.110) [...5 remote chains...] -- 6:26:47
      6050000 -- [-46141.049] [...5 remote chains...] -- 6:26:38

      Average standard deviation of split frequencies: 0.002804

      6055000 -- (-46160.374) [...5 remote chains...] -- 6:26:29
      6060000 -- (-46157.997) [...5 remote chains...] -- 6:26:22
      6065000 -- (-46161.157) [...5 remote chains...] -- 6:26:13
      6070000 -- (-46144.224) [...5 remote chains...] -- 6:26:04
      6075000 -- [-46152.608] [...5 remote chains...] -- 6:25:55
      6080000 -- (-46152.335) [...5 remote chains...] -- 6:25:48
      6085000 -- (-46148.725) [...5 remote chains...] -- 6:25:39
      6090000 -- [-46156.961] [...5 remote chains...] -- 6:25:33
      6095000 -- (-46170.114) [...5 remote chains...] -- 6:25:24
      6100000 -- [-46142.277] [...5 remote chains...] -- 6:25:15

      Average standard deviation of split frequencies: 0.002725

      6105000 -- (-46152.634) [...5 remote chains...] -- 6:25:08
      6110000 -- (-46151.048) [...5 remote chains...] -- 6:24:59
      6115000 -- (-46164.283) [...5 remote chains...] -- 6:24:52
      6120000 -- (-46142.228) [...5 remote chains...] -- 6:24:43
      6125000 -- (-46152.795) [...5 remote chains...] -- 6:24:34
      6130000 -- (-46143.343) [...5 remote chains...] -- 6:24:27
      6135000 -- (-46160.390) [...5 remote chains...] -- 6:24:18
      6140000 -- (-46158.370) [...5 remote chains...] -- 6:24:09
      6145000 -- (-46136.818) [...5 remote chains...] -- 6:24:02
      6150000 -- (-46157.233) [...5 remote chains...] -- 6:23:53

      Average standard deviation of split frequencies: 0.002681

      6155000 -- (-46143.750) [...5 remote chains...] -- 6:23:44
      6160000 -- [-46148.451] [...5 remote chains...] -- 6:23:37
      6165000 -- [-46153.347] [...5 remote chains...] -- 6:23:28
      6170000 -- [-46142.220] [...5 remote chains...] -- 6:23:19
      6175000 -- [-46126.397] [...5 remote chains...] -- 6:23:13
      6180000 -- [-46137.812] [...5 remote chains...] -- 6:23:04
      6185000 -- [-46146.463] [...5 remote chains...] -- 6:22:57
      6190000 -- (-46145.859) [...5 remote chains...] -- 6:22:48
      6195000 -- (-46137.490) [...5 remote chains...] -- 6:22:39
      6200000 -- [-46156.292] [...5 remote chains...] -- 6:22:32

      Average standard deviation of split frequencies: 0.002779

      6205000 -- (-46144.814) [...5 remote chains...] -- 6:22:23
      6210000 -- [-46134.362] [...5 remote chains...] -- 6:22:14
      6215000 -- (-46153.084) [...5 remote chains...] -- 6:22:07
      6220000 -- (-46143.334) [...5 remote chains...] -- 6:21:58
      6225000 -- (-46145.365) [...5 remote chains...] -- 6:21:49
      6230000 -- [-46160.054] [...5 remote chains...] -- 6:21:42
      6235000 -- (-46144.453) [...5 remote chains...] -- 6:21:33
      6240000 -- [-46149.109] [...5 remote chains...] -- 6:21:24
      6245000 -- (-46146.188) [...5 remote chains...] -- 6:21:18
      6250000 -- (-46155.938) [...5 remote chains...] -- 6:21:09

      Average standard deviation of split frequencies: 0.002735

      6255000 -- [-46140.929] [...5 remote chains...] -- 6:20:59
      6260000 -- (-46138.138) [...5 remote chains...] -- 6:20:50
      6265000 -- [-46145.768] [...5 remote chains...] -- 6:20:44
      6270000 -- (-46164.633) [...5 remote chains...] -- 6:20:35
      6275000 -- (-46151.036) [...5 remote chains...] -- 6:20:26
      6280000 -- (-46144.884) [...5 remote chains...] -- 6:20:19
      6285000 -- (-46166.313) [...5 remote chains...] -- 6:20:10
      6290000 -- [-46138.849] [...5 remote chains...] -- 6:20:01
      6295000 -- [-46140.741] [...5 remote chains...] -- 6:19:54
      6300000 -- (-46147.260) [...5 remote chains...] -- 6:19:45

      Average standard deviation of split frequencies: 0.002746

      6305000 -- [-46143.875] [...5 remote chains...] -- 6:19:38
      6310000 -- [-46136.822] [...5 remote chains...] -- 6:19:29
      6315000 -- [-46137.834] [...5 remote chains...] -- 6:19:20
      6320000 -- (-46155.469) [...5 remote chains...] -- 6:19:13
      6325000 -- (-46147.195) [...5 remote chains...] -- 6:19:04
      6330000 -- (-46153.861) [...5 remote chains...] -- 6:18:55
      6335000 -- (-46156.626) [...5 remote chains...] -- 6:18:48
      6340000 -- [-46138.947] [...5 remote chains...] -- 6:18:39
      6345000 -- (-46137.024) [...5 remote chains...] -- 6:18:33
      6350000 -- (-46151.599) [...5 remote chains...] -- 6:18:24

      Average standard deviation of split frequencies: 0.002756

      6355000 -- (-46156.054) [...5 remote chains...] -- 6:18:15
      6360000 -- (-46148.382) [...5 remote chains...] -- 6:18:08
      6365000 -- (-46153.145) [...5 remote chains...] -- 6:17:59
      6370000 -- (-46151.171) [...5 remote chains...] -- 6:17:50
      6375000 -- (-46152.096) [...5 remote chains...] -- 6:17:43
      6380000 -- (-46151.990) [...5 remote chains...] -- 6:17:34
      6385000 -- [-46143.199] [...5 remote chains...] -- 6:17:25
      6390000 -- (-46136.488) [...5 remote chains...] -- 6:17:18
      6395000 -- (-46160.451) [...5 remote chains...] -- 6:17:09
      6400000 -- (-46150.827) [...5 remote chains...] -- 6:17:00

      Average standard deviation of split frequencies: 0.002924

      6405000 -- (-46172.781) [...5 remote chains...] -- 6:16:53
      6410000 -- (-46154.600) [...5 remote chains...] -- 6:16:44
      6415000 -- (-46162.788) [...5 remote chains...] -- 6:16:35
      6420000 -- (-46153.362) [...5 remote chains...] -- 6:16:28
      6425000 -- (-46160.729) [...5 remote chains...] -- 6:16:19
      6430000 -- [-46127.495] [...5 remote chains...] -- 6:16:10
      6435000 -- (-46145.655) [...5 remote chains...] -- 6:16:04
      6440000 -- (-46158.129) [...5 remote chains...] -- 6:15:55
      6445000 -- [-46139.111] [...5 remote chains...] -- 6:15:48
      6450000 -- (-46171.749) [...5 remote chains...] -- 6:15:39

      Average standard deviation of split frequencies: 0.002818

      6455000 -- (-46157.153) [...5 remote chains...] -- 6:15:30
      6460000 -- (-46165.589) [...5 remote chains...] -- 6:15:23
      6465000 -- [-46142.166] [...5 remote chains...] -- 6:15:14
      6470000 -- (-46151.599) [...5 remote chains...] -- 6:15:05
      6475000 -- [-46153.188] [...5 remote chains...] -- 6:14:58
      6480000 -- (-46159.720) [...5 remote chains...] -- 6:14:49
      6485000 -- (-46143.022) [...5 remote chains...] -- 6:14:40
      6490000 -- (-46152.981) [...5 remote chains...] -- 6:14:33
      6495000 -- [-46148.833] [...5 remote chains...] -- 6:14:24
      6500000 -- (-46146.684) [...5 remote chains...] -- 6:14:15

      Average standard deviation of split frequencies: 0.002817

      6505000 -- [-46152.400] [...5 remote chains...] -- 6:14:08
      6510000 -- (-46142.742) [...5 remote chains...] -- 6:13:59
      6515000 -- (-46157.894) [...5 remote chains...] -- 6:13:50
      6520000 -- (-46143.180) [...5 remote chains...] -- 6:13:43
      6525000 -- [-46140.398] [...5 remote chains...] -- 6:13:34
      6530000 -- [-46150.960] [...5 remote chains...] -- 6:13:25
      6535000 -- (-46156.873) [...5 remote chains...] -- 6:13:19
      6540000 -- (-46143.817) [...5 remote chains...] -- 6:13:10
      6545000 -- (-46148.281) [...5 remote chains...] -- 6:13:01
      6550000 -- (-46145.248) [...5 remote chains...] -- 6:12:54

      Average standard deviation of split frequencies: 0.002651

      6555000 -- (-46166.914) [...5 remote chains...] -- 6:12:45
      6560000 -- [-46143.783] [...5 remote chains...] -- 6:12:38
      6565000 -- (-46149.054) [...5 remote chains...] -- 6:12:29
      6570000 -- (-46138.276) [...5 remote chains...] -- 6:12:20
      6575000 -- [-46145.380] [...5 remote chains...] -- 6:12:13
      6580000 -- (-46141.540) [...5 remote chains...] -- 6:12:04
      6585000 -- [-46162.103] [...5 remote chains...] -- 6:11:55
      6590000 -- [-46145.550] [...5 remote chains...] -- 6:11:48
      6595000 -- [-46136.690] [...5 remote chains...] -- 6:11:39
      6600000 -- [-46147.489] [...5 remote chains...] -- 6:11:32

      Average standard deviation of split frequencies: 0.002580

      6605000 -- (-46143.410) [...5 remote chains...] -- 6:11:23
      6610000 -- (-46154.965) [...5 remote chains...] -- 6:11:14
      6615000 -- (-46145.711) [...5 remote chains...] -- 6:11:07
      6620000 -- (-46146.544) [...5 remote chains...] -- 6:10:58
      6625000 -- (-46160.761) [...5 remote chains...] -- 6:10:49
      6630000 -- (-46170.495) [...5 remote chains...] -- 6:10:43
      6635000 -- (-46147.214) [...5 remote chains...] -- 6:10:34
      6640000 -- (-46165.625) [...5 remote chains...] -- 6:10:27
      6645000 -- (-46145.834) [...5 remote chains...] -- 6:10:18
      6650000 -- [-46142.691] [...5 remote chains...] -- 6:10:09

      Average standard deviation of split frequencies: 0.002632

      6655000 -- (-46148.679) [...5 remote chains...] -- 6:10:02
      6660000 -- (-46162.060) [...5 remote chains...] -- 6:09:53
      6665000 -- (-46144.589) [...5 remote chains...] -- 6:09:44
      6670000 -- (-46182.038) [...5 remote chains...] -- 6:09:37
      6675000 -- (-46147.208) [...5 remote chains...] -- 6:09:28
      6680000 -- [-46143.695] [...5 remote chains...] -- 6:09:19
      6685000 -- (-46154.240) [...5 remote chains...] -- 6:09:12
      6690000 -- (-46154.016) [...5 remote chains...] -- 6:09:03
      6695000 -- (-46152.681) [...5 remote chains...] -- 6:08:54
      6700000 -- [-46141.828] [...5 remote chains...] -- 6:08:47

      Average standard deviation of split frequencies: 0.002512

      6705000 -- [-46138.613] [...5 remote chains...] -- 6:08:38
      6710000 -- (-46137.664) [...5 remote chains...] -- 6:08:29
      6715000 -- [-46147.353] [...5 remote chains...] -- 6:08:22
      6720000 -- [-46143.768] [...5 remote chains...] -- 6:08:13
      6725000 -- (-46144.491) [...5 remote chains...] -- 6:08:04
      6730000 -- [-46142.014] [...5 remote chains...] -- 6:07:57
      6735000 -- (-46144.618) [...5 remote chains...] -- 6:07:48
      6740000 -- (-46161.084) [...5 remote chains...] -- 6:07:39
      6745000 -- (-46140.605) [...5 remote chains...] -- 6:07:33
      6750000 -- (-46148.080) [...5 remote chains...] -- 6:07:24

      Average standard deviation of split frequencies: 0.002413

      6755000 -- (-46132.716) [...5 remote chains...] -- 6:07:15
      6760000 -- (-46149.915) [...5 remote chains...] -- 6:07:08
      6765000 -- (-46150.067) [...5 remote chains...] -- 6:06:59
      6770000 -- [-46136.169] [...5 remote chains...] -- 6:06:50
      6775000 -- (-46156.011) [...5 remote chains...] -- 6:06:43
      6780000 -- [-46146.881] [...5 remote chains...] -- 6:06:34
      6785000 -- [-46141.736] [...5 remote chains...] -- 6:06:27
      6790000 -- (-46147.963) [...5 remote chains...] -- 6:06:18
      6795000 -- (-46166.953) [...5 remote chains...] -- 6:06:11
      6800000 -- [-46135.808] [...5 remote chains...] -- 6:06:02

      Average standard deviation of split frequencies: 0.002178

      6805000 -- [-46144.945] [...5 remote chains...] -- 6:05:53
      6810000 -- (-46157.232) [...5 remote chains...] -- 6:05:46
      6815000 -- [-46136.562] [...5 remote chains...] -- 6:05:37
      6820000 -- (-46153.955) [...5 remote chains...] -- 6:05:28
      6825000 -- (-46150.687) [...5 remote chains...] -- 6:05:21
      6830000 -- (-46157.555) [...5 remote chains...] -- 6:05:12
      6835000 -- (-46148.872) [...5 remote chains...] -- 6:05:05
      6840000 -- (-46147.188) [...5 remote chains...] -- 6:04:56
      6845000 -- [-46130.995] [...5 remote chains...] -- 6:04:47
      6850000 -- (-46163.113) [...5 remote chains...] -- 6:04:40

      Average standard deviation of split frequencies: 0.002132

      6855000 -- [-46144.431] [...5 remote chains...] -- 6:04:31
      6860000 -- [-46146.113] [...5 remote chains...] -- 6:04:24
      6865000 -- (-46138.800) [...5 remote chains...] -- 6:04:15
      6870000 -- (-46147.994) [...5 remote chains...] -- 6:04:07
      6875000 -- [-46137.490] [...5 remote chains...] -- 6:04:00
      6880000 -- (-46145.698) [...5 remote chains...] -- 6:03:51
      6885000 -- (-46151.967) [...5 remote chains...] -- 6:03:42
      6890000 -- (-46139.474) [...5 remote chains...] -- 6:03:35
      6895000 -- (-46155.350) [...5 remote chains...] -- 6:03:26
      6900000 -- (-46156.731) [...5 remote chains...] -- 6:03:19

      Average standard deviation of split frequencies: 0.002088

      6905000 -- (-46150.802) [...5 remote chains...] -- 6:03:10
      6910000 -- (-46140.328) [...5 remote chains...] -- 6:03:01
      6915000 -- [-46163.397] [...5 remote chains...] -- 6:02:54
      6920000 -- [-46152.420] [...5 remote chains...] -- 6:02:45
      6925000 -- (-46146.532) [...5 remote chains...] -- 6:02:36
      6930000 -- (-46143.700) [...5 remote chains...] -- 6:02:29
      6935000 -- [-46151.988] [...5 remote chains...] -- 6:02:20
      6940000 -- [-46150.748] [...5 remote chains...] -- 6:02:11
      6945000 -- [-46144.320] [...5 remote chains...] -- 6:02:04
      6950000 -- [-46145.827] [...5 remote chains...] -- 6:01:55

      Average standard deviation of split frequencies: 0.002014

      6955000 -- (-46147.918) [...5 remote chains...] -- 6:01:48
      6960000 -- (-46166.574) [...5 remote chains...] -- 6:01:39
      6965000 -- (-46147.784) [...5 remote chains...] -- 6:01:30
      6970000 -- (-46145.868) [...5 remote chains...] -- 6:01:23
      6975000 -- [-46144.281] [...5 remote chains...] -- 6:01:14
      6980000 -- (-46153.448) [...5 remote chains...] -- 6:01:07
      6985000 -- (-46151.776) [...5 remote chains...] -- 6:00:58
      6990000 -- (-46157.979) [...5 remote chains...] -- 6:00:49
      6995000 -- [-46147.072] [...5 remote chains...] -- 6:00:42
      7000000 -- (-46169.386) [...5 remote chains...] -- 6:00:33

      Average standard deviation of split frequencies: 0.001894

      7005000 -- (-46160.031) [...5 remote chains...] -- 6:00:24
      7010000 -- (-46157.376) [...5 remote chains...] -- 6:00:17
      7015000 -- (-46146.117) [...5 remote chains...] -- 6:00:08
      7020000 -- [-46151.759] [...5 remote chains...] -- 6:00:00
      7025000 -- [-46145.998] [...5 remote chains...] -- 5:59:52
      7030000 -- [-46148.786] [...5 remote chains...] -- 5:59:44
      7035000 -- [-46144.444] [...5 remote chains...] -- 5:59:35
      7040000 -- (-46151.036) [...5 remote chains...] -- 5:59:28
      7045000 -- [-46138.525] [...5 remote chains...] -- 5:59:19
      7050000 -- (-46153.216) [...5 remote chains...] -- 5:59:12

      Average standard deviation of split frequencies: 0.001976

      7055000 -- [-46164.291] [...5 remote chains...] -- 5:59:03
      7060000 -- [-46145.409] [...5 remote chains...] -- 5:58:54
      7065000 -- (-46145.052) [...5 remote chains...] -- 5:58:47
      7070000 -- (-46160.348) [...5 remote chains...] -- 5:58:38
      7075000 -- [-46145.416] [...5 remote chains...] -- 5:58:29
      7080000 -- (-46141.865) [...5 remote chains...] -- 5:58:22
      7085000 -- (-46145.265) [...5 remote chains...] -- 5:58:13
      7090000 -- (-46148.416) [...5 remote chains...] -- 5:58:04
      7095000 -- [-46146.944] [...5 remote chains...] -- 5:57:57
      7100000 -- [-46153.532] [...5 remote chains...] -- 5:57:48

      Average standard deviation of split frequencies: 0.002038

      7105000 -- (-46143.649) [...5 remote chains...] -- 5:57:41
      7110000 -- (-46148.316) [...5 remote chains...] -- 5:57:32
      7115000 -- (-46151.647) [...5 remote chains...] -- 5:57:23
      7120000 -- [-46146.871] [...5 remote chains...] -- 5:57:16
      7125000 -- (-46141.900) [...5 remote chains...] -- 5:57:07
      7130000 -- (-46147.804) [...5 remote chains...] -- 5:56:58
      7135000 -- (-46135.310) [...5 remote chains...] -- 5:56:51
      7140000 -- (-46150.485) [...5 remote chains...] -- 5:56:42
      7145000 -- (-46162.798) [...5 remote chains...] -- 5:56:33
      7150000 -- (-46146.704) [...5 remote chains...] -- 5:56:26

      Average standard deviation of split frequencies: 0.002099

      7155000 -- (-46148.271) [...5 remote chains...] -- 5:56:17
      7160000 -- [-46145.974] [...5 remote chains...] -- 5:56:10
      7165000 -- (-46139.899) [...5 remote chains...] -- 5:56:01
      7170000 -- (-46147.390) [...5 remote chains...] -- 5:55:52
      7175000 -- (-46163.990) [...5 remote chains...] -- 5:55:45
      7180000 -- (-46161.055) [...5 remote chains...] -- 5:55:36
      7185000 -- (-46149.846) [...5 remote chains...] -- 5:55:28
      7190000 -- [-46147.549] [...5 remote chains...] -- 5:55:20
      7195000 -- (-46147.972) [...5 remote chains...] -- 5:55:12
      7200000 -- (-46155.194) [...5 remote chains...] -- 5:55:03

      Average standard deviation of split frequencies: 0.002225

      7205000 -- (-46159.297) [...5 remote chains...] -- 5:54:55
      7210000 -- [-46142.343] [...5 remote chains...] -- 5:54:47
      7215000 -- (-46162.837) [...5 remote chains...] -- 5:54:38
      7220000 -- [-46141.919] [...5 remote chains...] -- 5:54:31
      7225000 -- (-46163.147) [...5 remote chains...] -- 5:54:22
      7230000 -- (-46143.827) [...5 remote chains...] -- 5:54:13
      7235000 -- [-46161.973] [...5 remote chains...] -- 5:54:06
      7240000 -- (-46143.802) [...5 remote chains...] -- 5:53:57
      7245000 -- [-46152.503] [...5 remote chains...] -- 5:53:50
      7250000 -- [-46142.304] [...5 remote chains...] -- 5:53:41

      Average standard deviation of split frequencies: 0.002200

      7255000 -- (-46148.279) [...5 remote chains...] -- 5:53:32
      7260000 -- (-46139.970) [...5 remote chains...] -- 5:53:25
      7265000 -- (-46158.568) [...5 remote chains...] -- 5:53:16
      7270000 -- (-46156.669) [...5 remote chains...] -- 5:53:07
      7275000 -- (-46157.679) [...5 remote chains...] -- 5:53:00
      7280000 -- [-46142.450] [...5 remote chains...] -- 5:52:51
      7285000 -- (-46160.817) [...5 remote chains...] -- 5:52:42
      7290000 -- (-46145.813) [...5 remote chains...] -- 5:52:35
      7295000 -- (-46158.666) [...5 remote chains...] -- 5:52:26
      7300000 -- [-46143.370] [...5 remote chains...] -- 5:52:19

      Average standard deviation of split frequencies: 0.002139

      7305000 -- [-46147.034] [...5 remote chains...] -- 5:52:10
      7310000 -- (-46148.003) [...5 remote chains...] -- 5:52:01
      7315000 -- [-46134.667] [...5 remote chains...] -- 5:51:54
      7320000 -- (-46138.497) [...5 remote chains...] -- 5:51:45
      7325000 -- [-46157.778] [...5 remote chains...] -- 5:51:38
      7330000 -- (-46165.538) [...5 remote chains...] -- 5:51:29
      7335000 -- (-46130.781) [...5 remote chains...] -- 5:51:20
      7340000 -- [-46142.114] [...5 remote chains...] -- 5:51:13
      7345000 -- (-46140.451) [...5 remote chains...] -- 5:51:04
      7350000 -- (-46157.321) [...5 remote chains...] -- 5:50:57

      Average standard deviation of split frequencies: 0.002079

      7355000 -- [-46145.044] [...5 remote chains...] -- 5:50:48
      7360000 -- (-46150.432) [...5 remote chains...] -- 5:50:39
      7365000 -- [-46143.383] [...5 remote chains...] -- 5:50:32
      7370000 -- [-46142.900] [...5 remote chains...] -- 5:50:23
      7375000 -- (-46153.318) [...5 remote chains...] -- 5:50:16
      7380000 -- (-46148.064) [...5 remote chains...] -- 5:50:07
      7385000 -- [-46139.985] [...5 remote chains...] -- 5:49:58
      7390000 -- (-46147.871) [...5 remote chains...] -- 5:49:51
      7395000 -- (-46164.322) [...5 remote chains...] -- 5:49:42
      7400000 -- [-46156.369] [...5 remote chains...] -- 5:49:33

      Average standard deviation of split frequencies: 0.002065

      7405000 -- (-46150.177) [...5 remote chains...] -- 5:49:26
      7410000 -- (-46153.750) [...5 remote chains...] -- 5:49:17
      7415000 -- [-46150.222] [...5 remote chains...] -- 5:49:08
      7420000 -- (-46150.025) [...5 remote chains...] -- 5:49:01
      7425000 -- (-46162.518) [...5 remote chains...] -- 5:48:52
      7430000 -- (-46159.701) [...5 remote chains...] -- 5:48:44
      7435000 -- [-46153.163] [...5 remote chains...] -- 5:48:36
      7440000 -- (-46143.033) [...5 remote chains...] -- 5:48:28
      7445000 -- [-46135.210] [...5 remote chains...] -- 5:48:20
      7450000 -- (-46150.702) [...5 remote chains...] -- 5:48:11

      Average standard deviation of split frequencies: 0.002060

      7455000 -- [-46144.634] [...5 remote chains...] -- 5:48:03
      7460000 -- (-46145.110) [...5 remote chains...] -- 5:47:55
      7465000 -- [-46161.362] [...5 remote chains...] -- 5:47:47
      7470000 -- (-46167.325) [...5 remote chains...] -- 5:47:38
      7475000 -- (-46150.319) [...5 remote chains...] -- 5:47:30
      7480000 -- [-46137.609] [...5 remote chains...] -- 5:47:22
      7485000 -- (-46151.480) [...5 remote chains...] -- 5:47:13
      7490000 -- [-46151.915] [...5 remote chains...] -- 5:47:06
      7495000 -- [-46128.392] [...5 remote chains...] -- 5:46:57
      7500000 -- (-46139.742) [...5 remote chains...] -- 5:46:50

      Average standard deviation of split frequencies: 0.002100

      7505000 -- (-46144.368) [...5 remote chains...] -- 5:46:42
      7510000 -- (-46156.158) [...5 remote chains...] -- 5:46:33
      7515000 -- [-46147.494] [...5 remote chains...] -- 5:46:26
      7520000 -- (-46159.711) [...5 remote chains...] -- 5:46:17
      7525000 -- (-46144.698) [...5 remote chains...] -- 5:46:09
      7530000 -- [-46159.379] [...5 remote chains...] -- 5:46:01
      7535000 -- (-46144.814) [...5 remote chains...] -- 5:45:52
      7540000 -- (-46136.797) [...5 remote chains...] -- 5:45:45
      7545000 -- (-46144.752) [...5 remote chains...] -- 5:45:36
      7550000 -- (-46168.678) [...5 remote chains...] -- 5:45:28

      Average standard deviation of split frequencies: 0.001944

      7555000 -- (-46151.449) [...5 remote chains...] -- 5:45:19
      7560000 -- (-46155.856) [...5 remote chains...] -- 5:45:11
      7565000 -- (-46141.635) [...5 remote chains...] -- 5:45:03
      7570000 -- (-46140.798) [...5 remote chains...] -- 5:44:55
      7575000 -- (-46141.894) [...5 remote chains...] -- 5:44:47
      7580000 -- (-46154.311) [...5 remote chains...] -- 5:44:38
      7585000 -- (-46153.620) [...5 remote chains...] -- 5:44:30
      7590000 -- (-46164.460) [...5 remote chains...] -- 5:44:22
      7595000 -- (-46147.544) [...5 remote chains...] -- 5:44:13
      7600000 -- (-46149.375) [...5 remote chains...] -- 5:44:06

      Average standard deviation of split frequencies: 0.001922

      7605000 -- [-46145.755] [...5 remote chains...] -- 5:43:57
      7610000 -- [-46135.532] [...5 remote chains...] -- 5:43:48
      7615000 -- (-46155.279) [...5 remote chains...] -- 5:43:41
      7620000 -- (-46153.542) [...5 remote chains...] -- 5:43:32
      7625000 -- (-46147.593) [...5 remote chains...] -- 5:43:23
      7630000 -- [-46138.461] [...5 remote chains...] -- 5:43:16
      7635000 -- [-46132.012] [...5 remote chains...] -- 5:43:07
      7640000 -- [-46134.737] [...5 remote chains...] -- 5:42:58
      7645000 -- (-46140.971) [...5 remote chains...] -- 5:42:51
      7650000 -- (-46145.379) [...5 remote chains...] -- 5:42:42

      Average standard deviation of split frequencies: 0.001804

      7655000 -- (-46154.599) [...5 remote chains...] -- 5:42:33
      7660000 -- [-46136.748] [...5 remote chains...] -- 5:42:26
      7665000 -- (-46142.813) [...5 remote chains...] -- 5:42:17
      7670000 -- [-46140.061] [...5 remote chains...] -- 5:42:10
      7675000 -- [-46135.413] [...5 remote chains...] -- 5:42:01
      7680000 -- (-46148.522) [...5 remote chains...] -- 5:41:52
      7685000 -- (-46140.673) [...5 remote chains...] -- 5:41:45
      7690000 -- [-46156.485] [...5 remote chains...] -- 5:41:36
      7695000 -- [-46143.068] [...5 remote chains...] -- 5:41:27
      7700000 -- (-46164.129) [...5 remote chains...] -- 5:41:20

      Average standard deviation of split frequencies: 0.001862

      7705000 -- [-46151.246] [...5 remote chains...] -- 5:41:11
      7710000 -- [-46141.263] [...5 remote chains...] -- 5:41:04
      7715000 -- (-46146.760) [...5 remote chains...] -- 5:40:55
      7720000 -- (-46150.289) [...5 remote chains...] -- 5:40:46
      7725000 -- [-46150.058] [...5 remote chains...] -- 5:40:39
      7730000 -- (-46150.610) [...5 remote chains...] -- 5:40:30
      7735000 -- [-46137.703] [...5 remote chains...] -- 5:40:21
      7740000 -- (-46139.330) [...5 remote chains...] -- 5:40:14
      7745000 -- [-46156.684] [...5 remote chains...] -- 5:40:05
      7750000 -- [-46130.042] [...5 remote chains...] -- 5:39:56

      Average standard deviation of split frequencies: 0.001720

      7755000 -- [-46141.296] [...5 remote chains...] -- 5:39:49
      7760000 -- [-46136.170] [...5 remote chains...] -- 5:39:40
      7765000 -- (-46137.768) [...5 remote chains...] -- 5:39:31
      7770000 -- [-46150.263] [...5 remote chains...] -- 5:39:24
      7775000 -- (-46148.630) [...5 remote chains...] -- 5:39:15
      7780000 -- (-46153.391) [...5 remote chains...] -- 5:39:06
      7785000 -- [-46147.984] [...5 remote chains...] -- 5:38:59
      7790000 -- (-46167.483) [...5 remote chains...] -- 5:38:50
      7795000 -- [-46141.263] [...5 remote chains...] -- 5:38:41
      7800000 -- (-46166.735) [...5 remote chains...] -- 5:38:34

      Average standard deviation of split frequencies: 0.001691

      7805000 -- (-46158.436) [...5 remote chains...] -- 5:38:25
      7810000 -- [-46159.487] [...5 remote chains...] -- 5:38:18
      7815000 -- (-46157.739) [...5 remote chains...] -- 5:38:09
      7820000 -- (-46159.220) [...5 remote chains...] -- 5:38:00
      7825000 -- (-46152.045) [...5 remote chains...] -- 5:37:53
      7830000 -- (-46136.468) [...5 remote chains...] -- 5:37:44
      7835000 -- (-46145.787) [...5 remote chains...] -- 5:37:35
      7840000 -- (-46155.840) [...5 remote chains...] -- 5:37:28
      7845000 -- (-46166.291) [...5 remote chains...] -- 5:37:19
      7850000 -- (-46161.744) [...5 remote chains...] -- 5:37:10

      Average standard deviation of split frequencies: 0.001775

      7855000 -- (-46139.646) [...5 remote chains...] -- 5:37:03
      7860000 -- (-46137.869) [...5 remote chains...] -- 5:36:54
      7865000 -- (-46159.864) [...5 remote chains...] -- 5:36:45
      7870000 -- [-46155.455] [...5 remote chains...] -- 5:36:38
      7875000 -- (-46163.499) [...5 remote chains...] -- 5:36:29
      7880000 -- (-46153.695) [...5 remote chains...] -- 5:36:21
      7885000 -- (-46163.340) [...5 remote chains...] -- 5:36:13
      7890000 -- (-46144.926) [...5 remote chains...] -- 5:36:04
      7895000 -- (-46151.307) [...5 remote chains...] -- 5:35:56
      7900000 -- (-46159.491) [...5 remote chains...] -- 5:35:48

      Average standard deviation of split frequencies: 0.001679

      7905000 -- (-46149.028) [...5 remote chains...] -- 5:35:39
      7910000 -- (-46158.726) [...5 remote chains...] -- 5:35:31
      7915000 -- (-46151.745) [...5 remote chains...] -- 5:35:23
      7920000 -- (-46169.575) [...5 remote chains...] -- 5:35:15
      7925000 -- (-46150.619) [...5 remote chains...] -- 5:35:06
      7930000 -- [-46154.265] [...5 remote chains...] -- 5:34:58
      7935000 -- [-46143.943] [...5 remote chains...] -- 5:34:50
      7940000 -- (-46136.781) [...5 remote chains...] -- 5:34:41
      7945000 -- (-46150.240) [...5 remote chains...] -- 5:34:33
      7950000 -- (-46146.560) [...5 remote chains...] -- 5:34:25

      Average standard deviation of split frequencies: 0.001914

      7955000 -- (-46137.795) [...5 remote chains...] -- 5:34:16
      7960000 -- [-46149.873] [...5 remote chains...] -- 5:34:09
      7965000 -- (-46165.958) [...5 remote chains...] -- 5:34:00
      7970000 -- [-46136.022] [...5 remote chains...] -- 5:33:51
      7975000 -- (-46158.166) [...5 remote chains...] -- 5:33:44
      7980000 -- (-46140.342) [...5 remote chains...] -- 5:33:35
      7985000 -- [-46141.340] [...5 remote chains...] -- 5:33:27
      7990000 -- (-46152.605) [...5 remote chains...] -- 5:33:19
      7995000 -- (-46149.072) [...5 remote chains...] -- 5:33:10
      8000000 -- (-46154.885) [...5 remote chains...] -- 5:33:03

      Average standard deviation of split frequencies: 0.001860

      8005000 -- (-46156.242) [...5 remote chains...] -- 5:32:54
      8010000 -- (-46161.200) [...5 remote chains...] -- 5:32:46
      8015000 -- [-46141.872] [...5 remote chains...] -- 5:32:38
      8020000 -- (-46156.634) [...5 remote chains...] -- 5:32:29
      8025000 -- (-46141.835) [...5 remote chains...] -- 5:32:21
      8030000 -- (-46169.269) [...5 remote chains...] -- 5:32:13
      8035000 -- (-46148.657) [...5 remote chains...] -- 5:32:04
      8040000 -- (-46133.381) [...5 remote chains...] -- 5:31:56
      8045000 -- [-46147.787] [...5 remote chains...] -- 5:31:48
      8050000 -- (-46146.731) [...5 remote chains...] -- 5:31:39

      Average standard deviation of split frequencies: 0.001923

      8055000 -- [-46146.061] [...5 remote chains...] -- 5:31:32
      8060000 -- (-46148.646) [...5 remote chains...] -- 5:31:23
      8065000 -- [-46136.320] [...5 remote chains...] -- 5:31:14
      8070000 -- [-46148.843] [...5 remote chains...] -- 5:31:07
      8075000 -- (-46143.968) [...5 remote chains...] -- 5:30:58
      8080000 -- (-46145.042) [...5 remote chains...] -- 5:30:50
      8085000 -- [-46149.090] [...5 remote chains...] -- 5:30:42
      8090000 -- (-46155.756) [...5 remote chains...] -- 5:30:33
      8095000 -- [-46134.989] [...5 remote chains...] -- 5:30:25
      8100000 -- [-46134.134] [...5 remote chains...] -- 5:30:17

      Average standard deviation of split frequencies: 0.002044

      8105000 -- [-46138.944] [...5 remote chains...] -- 5:30:09
      8110000 -- [-46143.758] [...5 remote chains...] -- 5:30:01
      8115000 -- (-46144.715) [...5 remote chains...] -- 5:29:52
      8120000 -- (-46150.012) [...5 remote chains...] -- 5:29:44
      8125000 -- (-46146.079) [...5 remote chains...] -- 5:29:36
      8130000 -- [-46146.105] [...5 remote chains...] -- 5:29:28
      8135000 -- [-46154.083] [...5 remote chains...] -- 5:29:19
      8140000 -- [-46158.664] [...5 remote chains...] -- 5:29:11
      8145000 -- [-46130.885] [...5 remote chains...] -- 5:29:03
      8150000 -- (-46149.826) [...5 remote chains...] -- 5:28:54

      Average standard deviation of split frequencies: 0.002131

      8155000 -- [-46136.659] [...5 remote chains...] -- 5:28:46
      8160000 -- [-46132.271] [...5 remote chains...] -- 5:28:38
      8165000 -- (-46155.418) [...5 remote chains...] -- 5:28:30
      8170000 -- (-46153.510) [...5 remote chains...] -- 5:28:22
      8175000 -- (-46159.550) [...5 remote chains...] -- 5:28:13
      8180000 -- (-46154.371) [...5 remote chains...] -- 5:28:05
      8185000 -- (-46147.503) [...5 remote chains...] -- 5:27:57
      8190000 -- (-46146.164) [...5 remote chains...] -- 5:27:48
      8195000 -- (-46158.706) [...5 remote chains...] -- 5:27:40
      8200000 -- [-46139.151] [...5 remote chains...] -- 5:27:32

      Average standard deviation of split frequencies: 0.002208

      8205000 -- [-46145.980] [...5 remote chains...] -- 5:27:23
      8210000 -- (-46160.631) [...5 remote chains...] -- 5:27:16
      8215000 -- (-46152.920) [...5 remote chains...] -- 5:27:07
      8220000 -- (-46148.706) [...5 remote chains...] -- 5:26:59
      8225000 -- (-46142.185) [...5 remote chains...] -- 5:26:51
      8230000 -- (-46157.942) [...5 remote chains...] -- 5:26:42
      8235000 -- (-46152.540) [...5 remote chains...] -- 5:26:34
      8240000 -- [-46149.841] [...5 remote chains...] -- 5:26:26
      8245000 -- (-46158.748) [...5 remote chains...] -- 5:26:17
      8250000 -- (-46153.409) [...5 remote chains...] -- 5:26:10

      Average standard deviation of split frequencies: 0.002170

      8255000 -- [-46143.682] [...5 remote chains...] -- 5:26:01
      8260000 -- (-46149.509) [...5 remote chains...] -- 5:25:52
      8265000 -- (-46142.735) [...5 remote chains...] -- 5:25:45
      8270000 -- (-46147.748) [...5 remote chains...] -- 5:25:36
      8275000 -- (-46146.794) [...5 remote chains...] -- 5:25:29
      8280000 -- (-46156.338) [...5 remote chains...] -- 5:25:20
      8285000 -- [-46130.259] [...5 remote chains...] -- 5:25:11
      8290000 -- (-46146.193) [...5 remote chains...] -- 5:25:04
      8295000 -- (-46158.793) [...5 remote chains...] -- 5:24:55
      8300000 -- [-46148.326] [...5 remote chains...] -- 5:24:48

      Average standard deviation of split frequencies: 0.002344

      8305000 -- (-46169.662) [...5 remote chains...] -- 5:24:39
      8310000 -- [-46145.763] [...5 remote chains...] -- 5:24:30
      8315000 -- (-46170.802) [...5 remote chains...] -- 5:24:23
      8320000 -- [-46152.528] [...5 remote chains...] -- 5:24:14
      8325000 -- (-46147.994) [...5 remote chains...] -- 5:24:07
      8330000 -- (-46154.010) [...5 remote chains...] -- 5:23:58
      8335000 -- (-46151.304) [...5 remote chains...] -- 5:23:49
      8340000 -- (-46166.298) [...5 remote chains...] -- 5:23:42
      8345000 -- (-46157.209) [...5 remote chains...] -- 5:23:33
      8350000 -- [-46152.915] [...5 remote chains...] -- 5:23:24

      Average standard deviation of split frequencies: 0.002225

      8355000 -- [-46143.948] [...5 remote chains...] -- 5:23:17
      8360000 -- [-46139.830] [...5 remote chains...] -- 5:23:08
      8365000 -- (-46153.912) [...5 remote chains...] -- 5:23:01
      8370000 -- [-46144.708] [...5 remote chains...] -- 5:22:52
      8375000 -- [-46140.874] [...5 remote chains...] -- 5:22:44
      8380000 -- (-46146.889) [...5 remote chains...] -- 5:22:36
      8385000 -- (-46155.921) [...5 remote chains...] -- 5:22:27
      8390000 -- (-46152.545) [...5 remote chains...] -- 5:22:19
      8395000 -- (-46139.965) [...5 remote chains...] -- 5:22:11
      8400000 -- [-46151.677] [...5 remote chains...] -- 5:22:03

      Average standard deviation of split frequencies: 0.002180

      8405000 -- (-46147.024) [...5 remote chains...] -- 5:21:54
      8410000 -- (-46153.681) [...5 remote chains...] -- 5:21:47
      8415000 -- (-46157.429) [...5 remote chains...] -- 5:21:38
      8420000 -- (-46139.279) [...5 remote chains...] -- 5:21:29
      8425000 -- [-46138.120] [...5 remote chains...] -- 5:21:22
      8430000 -- [-46145.399] [...5 remote chains...] -- 5:21:13
      8435000 -- (-46162.949) [...5 remote chains...] -- 5:21:06
      8440000 -- (-46157.850) [...5 remote chains...] -- 5:20:57
      8445000 -- (-46156.117) [...5 remote chains...] -- 5:20:48
      8450000 -- (-46166.744) [...5 remote chains...] -- 5:20:41

      Average standard deviation of split frequencies: 0.002103

      8455000 -- (-46142.432) [...5 remote chains...] -- 5:20:32
      8460000 -- [-46148.745] [...5 remote chains...] -- 5:20:25
      8465000 -- (-46163.692) [...5 remote chains...] -- 5:20:16
      8470000 -- (-46153.755) [...5 remote chains...] -- 5:20:07
      8475000 -- (-46157.713) [...5 remote chains...] -- 5:20:00
      8480000 -- (-46145.624) [...5 remote chains...] -- 5:19:51
      8485000 -- (-46155.902) [...5 remote chains...] -- 5:19:43
      8490000 -- (-46147.584) [...5 remote chains...] -- 5:19:35
      8495000 -- (-46142.156) [...5 remote chains...] -- 5:19:27
      8500000 -- [-46134.021] [...5 remote chains...] -- 5:19:19

      Average standard deviation of split frequencies: 0.002178

      8505000 -- (-46157.450) [...5 remote chains...] -- 5:19:11
      8510000 -- [-46148.425] [...5 remote chains...] -- 5:19:02
      8515000 -- (-46162.649) [...5 remote chains...] -- 5:18:54
      8520000 -- (-46150.434) [...5 remote chains...] -- 5:18:46
      8525000 -- [-46149.306] [...5 remote chains...] -- 5:18:37
      8530000 -- (-46152.237) [...5 remote chains...] -- 5:18:29
      8535000 -- (-46151.252) [...5 remote chains...] -- 5:18:21
      8540000 -- (-46143.935) [...5 remote chains...] -- 5:18:12
      8545000 -- (-46159.450) [...5 remote chains...] -- 5:18:05
      8550000 -- [-46149.653] [...5 remote chains...] -- 5:17:56

      Average standard deviation of split frequencies: 0.002071

      8555000 -- (-46151.199) [...5 remote chains...] -- 5:17:49
      8560000 -- (-46143.154) [...5 remote chains...] -- 5:17:40
      8565000 -- (-46152.581) [...5 remote chains...] -- 5:17:31
      8570000 -- (-46147.343) [...5 remote chains...] -- 5:17:24
      8575000 -- (-46146.554) [...5 remote chains...] -- 5:17:15
      8580000 -- (-46150.142) [...5 remote chains...] -- 5:17:06
      8585000 -- (-46142.793) [...5 remote chains...] -- 5:16:59
      8590000 -- (-46148.654) [...5 remote chains...] -- 5:16:50
      8595000 -- [-46135.303] [...5 remote chains...] -- 5:16:43
      8600000 -- (-46157.798) [...5 remote chains...] -- 5:16:34

      Average standard deviation of split frequencies: 0.002090

      8605000 -- [-46157.689] [...5 remote chains...] -- 5:16:25
      8610000 -- (-46154.525) [...5 remote chains...] -- 5:16:18
      8615000 -- (-46140.215) [...5 remote chains...] -- 5:16:09
      8620000 -- [-46148.518] [...5 remote chains...] -- 5:16:03
      8625000 -- (-46167.911) [...5 remote chains...] -- 5:15:55
      8630000 -- [-46159.799] [...5 remote chains...] -- 5:15:46
      8635000 -- [-46137.424] [...5 remote chains...] -- 5:15:39
      8640000 -- [-46150.143] [...5 remote chains...] -- 5:15:30
      8645000 -- (-46150.176) [...5 remote chains...] -- 5:15:23
      8650000 -- [-46144.870] [...5 remote chains...] -- 5:15:14

      Average standard deviation of split frequencies: 0.002117

      8655000 -- (-46143.143) [...5 remote chains...] -- 5:15:05
      8660000 -- (-46157.658) [...5 remote chains...] -- 5:14:58
      8665000 -- (-46149.600) [...5 remote chains...] -- 5:14:49
      8670000 -- (-46154.125) [...5 remote chains...] -- 5:14:42
      8675000 -- [-46126.358] [...5 remote chains...] -- 5:14:33
      8680000 -- (-46153.821) [...5 remote chains...] -- 5:14:25
      8685000 -- (-46155.352) [...5 remote chains...] -- 5:14:17
      8690000 -- (-46174.533) [...5 remote chains...] -- 5:14:08
      8695000 -- (-46155.992) [...5 remote chains...] -- 5:14:00
      8700000 -- (-46165.366) [...5 remote chains...] -- 5:13:52

      Average standard deviation of split frequencies: 0.002066

      8705000 -- (-46136.173) [...5 remote chains...] -- 5:13:44
      8710000 -- (-46158.787) [...5 remote chains...] -- 5:13:35
      8715000 -- (-46142.957) [...5 remote chains...] -- 5:13:27
      8720000 -- (-46137.591) [...5 remote chains...] -- 5:13:19
      8725000 -- (-46146.609) [...5 remote chains...] -- 5:13:10
      8730000 -- [-46143.520] [...5 remote chains...] -- 5:13:02
      8735000 -- [-46148.138] [...5 remote chains...] -- 5:12:54
      8740000 -- (-46137.485) [...5 remote chains...] -- 5:12:45
      8745000 -- (-46150.156) [...5 remote chains...] -- 5:12:38
      8750000 -- (-46155.013) [...5 remote chains...] -- 5:12:29

      Average standard deviation of split frequencies: 0.002093

      8755000 -- [-46132.851] [...5 remote chains...] -- 5:12:22
      8760000 -- (-46148.888) [...5 remote chains...] -- 5:12:13
      8765000 -- [-46153.112] [...5 remote chains...] -- 5:12:04
      8770000 -- [-46139.386] [...5 remote chains...] -- 5:11:57
      8775000 -- (-46149.280) [...5 remote chains...] -- 5:11:48
      8780000 -- (-46155.244) [...5 remote chains...] -- 5:11:39
      8785000 -- (-46162.465) [...5 remote chains...] -- 5:11:32
      8790000 -- (-46172.511) [...5 remote chains...] -- 5:11:23
      8795000 -- (-46156.255) [...5 remote chains...] -- 5:11:15
      8800000 -- (-46147.666) [...5 remote chains...] -- 5:11:07

      Average standard deviation of split frequencies: 0.002104

      8805000 -- (-46161.266) [...5 remote chains...] -- 5:10:58
      8810000 -- (-46157.612) [...5 remote chains...] -- 5:10:50
      8815000 -- (-46161.076) [...5 remote chains...] -- 5:10:42
      8820000 -- (-46149.916) [...5 remote chains...] -- 5:10:34
      8825000 -- (-46154.066) [...5 remote chains...] -- 5:10:25
      8830000 -- (-46149.997) [...5 remote chains...] -- 5:10:17
      8835000 -- (-46147.416) [...5 remote chains...] -- 5:10:09
      8840000 -- (-46138.708) [...5 remote chains...] -- 5:10:00
      8845000 -- (-46140.445) [...5 remote chains...] -- 5:09:52
      8850000 -- (-46137.180) [...5 remote chains...] -- 5:09:44

      Average standard deviation of split frequencies: 0.002214

      8855000 -- [-46155.481] [...5 remote chains...] -- 5:09:35
      8860000 -- [-46140.499] [...5 remote chains...] -- 5:09:28
      8865000 -- (-46156.906) [...5 remote chains...] -- 5:09:19
      8870000 -- [-46146.430] [...5 remote chains...] -- 5:09:10
      8875000 -- (-46152.988) [...5 remote chains...] -- 5:09:03
      8880000 -- [-46141.781] [...5 remote chains...] -- 5:08:54
      8885000 -- (-46156.893) [...5 remote chains...] -- 5:08:47
      8890000 -- (-46159.439) [...5 remote chains...] -- 5:08:38
      8895000 -- [-46144.810] [...5 remote chains...] -- 5:08:29
      8900000 -- (-46154.592) [...5 remote chains...] -- 5:08:22

      Average standard deviation of split frequencies: 0.002216

      8905000 -- (-46154.906) [...5 remote chains...] -- 5:08:13
      8910000 -- [-46165.719] [...5 remote chains...] -- 5:08:04
      8915000 -- (-46163.994) [...5 remote chains...] -- 5:07:57
      8920000 -- (-46166.554) [...5 remote chains...] -- 5:07:48
      8925000 -- (-46153.730) [...5 remote chains...] -- 5:07:40
      8930000 -- [-46155.160] [...5 remote chains...] -- 5:07:32
      8935000 -- [-46151.003] [...5 remote chains...] -- 5:07:23
      8940000 -- [-46151.233] [...5 remote chains...] -- 5:07:15
      8945000 -- (-46141.710) [...5 remote chains...] -- 5:07:07
      8950000 -- (-46162.664) [...5 remote chains...] -- 5:06:59

      Average standard deviation of split frequencies: 0.002249

      8955000 -- [-46136.005] [...5 remote chains...] -- 5:06:50
      8960000 -- (-46144.799) [...5 remote chains...] -- 5:06:43
      8965000 -- (-46143.089) [...5 remote chains...] -- 5:06:34
      8970000 -- (-46158.298) [...5 remote chains...] -- 5:06:25
      8975000 -- (-46147.590) [...5 remote chains...] -- 5:06:18
      8980000 -- [-46140.678] [...5 remote chains...] -- 5:06:09
      8985000 -- [-46135.743] [...5 remote chains...] -- 5:06:02
      8990000 -- [-46145.118] [...5 remote chains...] -- 5:05:53
      8995000 -- (-46144.012) [...5 remote chains...] -- 5:05:44
      9000000 -- [-46153.193] [...5 remote chains...] -- 5:05:37

      Average standard deviation of split frequencies: 0.002162

      9005000 -- (-46150.254) [...5 remote chains...] -- 5:05:28
      9010000 -- (-46150.127) [...5 remote chains...] -- 5:05:20
      9015000 -- [-46139.179] [...5 remote chains...] -- 5:05:11
      9020000 -- (-46159.480) [...5 remote chains...] -- 5:05:03
      9025000 -- (-46159.962) [...5 remote chains...] -- 5:04:55
      9030000 -- (-46154.370) [...5 remote chains...] -- 5:04:46
      9035000 -- (-46145.104) [...5 remote chains...] -- 5:04:39
      9040000 -- (-46162.668) [...5 remote chains...] -- 5:04:30
      9045000 -- [-46158.422] [...5 remote chains...] -- 5:04:32
      9050000 -- (-46140.707) [...5 remote chains...] -- 5:04:27

      Average standard deviation of split frequencies: 0.002142

      9055000 -- (-46154.152) [...5 remote chains...] -- 5:04:18
      9060000 -- (-46146.157) [...5 remote chains...] -- 5:04:11
      9065000 -- (-46150.653) [...5 remote chains...] -- 5:04:05
      9070000 -- (-46143.444) [...5 remote chains...] -- 5:03:56
      9075000 -- (-46136.247) [...5 remote chains...] -- 5:03:47
      9080000 -- [-46136.468] [...5 remote chains...] -- 5:03:38
      9085000 -- (-46159.441) [...5 remote chains...] -- 5:03:31
      9090000 -- (-46176.148) [...5 remote chains...] -- 5:03:23
      9095000 -- (-46159.892) [...5 remote chains...] -- 5:03:14
      9100000 -- (-46162.512) [...5 remote chains...] -- 5:03:06

      Average standard deviation of split frequencies: 0.002094

      9105000 -- (-46149.242) [...5 remote chains...] -- 5:02:58
      9110000 -- (-46156.626) [...5 remote chains...] -- 5:02:49
      9115000 -- [-46139.863] [...5 remote chains...] -- 5:02:42
      9120000 -- [-46144.166] [...5 remote chains...] -- 5:02:33
      9125000 -- (-46166.241) [...5 remote chains...] -- 5:02:26
      9130000 -- (-46162.275) [...5 remote chains...] -- 5:02:17
      9135000 -- (-46153.593) [...5 remote chains...] -- 5:02:08
      9140000 -- (-46159.951) [...5 remote chains...] -- 5:02:00
      9145000 -- [-46148.933] [...5 remote chains...] -- 5:01:52
      9150000 -- (-46152.047) [...5 remote chains...] -- 5:01:43

      Average standard deviation of split frequencies: 0.002163

      9155000 -- (-46163.562) [...5 remote chains...] -- 5:01:35
      9160000 -- (-46142.956) [...5 remote chains...] -- 5:01:27
      9165000 -- (-46147.206) [...5 remote chains...] -- 5:01:19
      9170000 -- [-46145.423] [...5 remote chains...] -- 5:01:10
      9175000 -- (-46166.393) [...5 remote chains...] -- 5:01:02
      9180000 -- (-46153.840) [...5 remote chains...] -- 5:00:54
      9185000 -- (-46152.047) [...5 remote chains...] -- 5:00:45
      9190000 -- (-46148.098) [...5 remote chains...] -- 5:00:37
      9195000 -- (-46155.461) [...5 remote chains...] -- 5:00:29
      9200000 -- (-46145.644) [...5 remote chains...] -- 5:00:20

      Average standard deviation of split frequencies: 0.002195

      9205000 -- (-46154.041) [...5 remote chains...] -- 5:00:11
      9210000 -- [-46139.403] [...5 remote chains...] -- 5:00:04
      9215000 -- [-46154.590] [...5 remote chains...] -- 4:59:55
      9220000 -- (-46156.450) [...5 remote chains...] -- 4:59:46
      9225000 -- (-46139.935) [...5 remote chains...] -- 4:59:39
      9230000 -- (-46137.994) [...5 remote chains...] -- 4:59:30
      9235000 -- (-46155.721) [...5 remote chains...] -- 4:59:21
      9240000 -- (-46156.001) [...5 remote chains...] -- 4:59:14
      9245000 -- [-46135.867] [...5 remote chains...] -- 4:59:05
      9250000 -- [-46149.858] [...5 remote chains...] -- 4:58:56

      Average standard deviation of split frequencies: 0.002183

      9255000 -- (-46168.123) [...5 remote chains...] -- 4:58:49
      9260000 -- [-46152.074] [...5 remote chains...] -- 4:58:40
      9265000 -- [-46139.488] [...5 remote chains...] -- 4:58:31
      9270000 -- (-46140.333) [...5 remote chains...] -- 4:58:24
      9275000 -- (-46145.568) [...5 remote chains...] -- 4:58:15
      9280000 -- (-46151.068) [...5 remote chains...] -- 4:58:06
      9285000 -- [-46152.737] [...5 remote chains...] -- 4:57:59
      9290000 -- [-46136.754] [...5 remote chains...] -- 4:57:50
      9295000 -- (-46154.199) [...5 remote chains...] -- 4:57:42
      9300000 -- (-46162.139) [...5 remote chains...] -- 4:57:34

      Average standard deviation of split frequencies: 0.002143

      9305000 -- (-46166.258) [...5 remote chains...] -- 4:57:25
      9310000 -- [-46157.145] [...5 remote chains...] -- 4:57:17
      9315000 -- (-46133.622) [...5 remote chains...] -- 4:57:08
      9320000 -- (-46170.189) [...5 remote chains...] -- 4:57:00
      9325000 -- (-46153.399) [...5 remote chains...] -- 4:56:52
      9330000 -- [-46140.956] [...5 remote chains...] -- 4:56:43
      9335000 -- (-46155.767) [...5 remote chains...] -- 4:56:35
      9340000 -- [-46155.919] [...5 remote chains...] -- 4:56:27
      9345000 -- (-46138.849) [...5 remote chains...] -- 4:56:18
      9350000 -- (-46149.653) [...5 remote chains...] -- 4:56:11

      Average standard deviation of split frequencies: 0.002081

      9355000 -- (-46142.760) [...5 remote chains...] -- 4:56:02
      9360000 -- (-46143.769) [...5 remote chains...] -- 4:55:53
      9365000 -- (-46141.922) [...5 remote chains...] -- 4:55:46
      9370000 -- (-46153.236) [...5 remote chains...] -- 4:55:37
      9375000 -- (-46170.693) [...5 remote chains...] -- 4:55:29
      9380000 -- (-46142.388) [...5 remote chains...] -- 4:55:21
      9385000 -- (-46142.608) [...5 remote chains...] -- 4:55:12
      9390000 -- (-46147.753) [...5 remote chains...] -- 4:55:04
      9395000 -- [-46135.432] [...5 remote chains...] -- 4:54:56
      9400000 -- (-46150.970) [...5 remote chains...] -- 4:54:47

      Average standard deviation of split frequencies: 0.002077

      9405000 -- [-46136.582] [...5 remote chains...] -- 4:54:39
      9410000 -- [-46139.581] [...5 remote chains...] -- 4:54:31
      9415000 -- (-46144.235) [...5 remote chains...] -- 4:54:22
      9420000 -- (-46159.612) [...5 remote chains...] -- 4:54:14
      9425000 -- [-46144.359] [...5 remote chains...] -- 4:54:05
      9430000 -- [-46144.241] [...5 remote chains...] -- 4:53:57
      9435000 -- (-46137.109) [...5 remote chains...] -- 4:53:49
      9440000 -- (-46150.607) [...5 remote chains...] -- 4:53:40
      9445000 -- [-46133.513] [...5 remote chains...] -- 4:53:33
      9450000 -- (-46162.885) [...5 remote chains...] -- 4:53:24

      Average standard deviation of split frequencies: 0.002045

      9455000 -- (-46156.769) [...5 remote chains...] -- 4:53:15
      9460000 -- (-46152.880) [...5 remote chains...] -- 4:53:08
      9465000 -- [-46143.708] [...5 remote chains...] -- 4:52:59
      9470000 -- (-46149.679) [...5 remote chains...] -- 4:52:50
      9475000 -- (-46164.692) [...5 remote chains...] -- 4:52:43
      9480000 -- (-46152.988) [...5 remote chains...] -- 4:52:34
      9485000 -- (-46146.515) [...5 remote chains...] -- 4:52:26
      9490000 -- [-46141.916] [...5 remote chains...] -- 4:52:18
      9495000 -- [-46142.850] [...5 remote chains...] -- 4:52:09
      9500000 -- (-46151.274) [...5 remote chains...] -- 4:52:01

      Average standard deviation of split frequencies: 0.002168

      9505000 -- [-46154.521] [...5 remote chains...] -- 4:51:53
      9510000 -- [-46158.331] [...5 remote chains...] -- 4:51:44
      9515000 -- [-46137.164] [...5 remote chains...] -- 4:51:36
      9520000 -- [-46136.866] [...5 remote chains...] -- 4:51:27
      9525000 -- [-46141.101] [...5 remote chains...] -- 4:51:19
      9530000 -- (-46156.252) [...5 remote chains...] -- 4:51:11
      9535000 -- (-46150.529) [...5 remote chains...] -- 4:51:02
      9540000 -- (-46155.260) [...5 remote chains...] -- 4:50:54
      9545000 -- (-46151.294) [...5 remote chains...] -- 4:50:46
      9550000 -- [-46138.501] [...5 remote chains...] -- 4:50:37

      Average standard deviation of split frequencies: 0.002185

      9555000 -- (-46172.418) [...5 remote chains...] -- 4:50:29
      9560000 -- [-46151.125] [...5 remote chains...] -- 4:50:21
      9565000 -- (-46147.796) [...5 remote chains...] -- 4:50:12
      9570000 -- [-46139.620] [...5 remote chains...] -- 4:50:05
      9575000 -- [-46142.535] [...5 remote chains...] -- 4:49:56
      9580000 -- [-46153.905] [...5 remote chains...] -- 4:49:47
      9585000 -- (-46167.952) [...5 remote chains...] -- 4:49:40
      9590000 -- (-46153.626) [...5 remote chains...] -- 4:49:31
      9595000 -- (-46146.189) [...5 remote chains...] -- 4:49:22
      9600000 -- (-46138.057) [...5 remote chains...] -- 4:49:15

      Average standard deviation of split frequencies: 0.002146

      9605000 -- (-46155.152) [...5 remote chains...] -- 4:49:06
      9610000 -- (-46138.773) [...5 remote chains...] -- 4:48:58
      9615000 -- [-46143.533] [...5 remote chains...] -- 4:48:49
      9620000 -- (-46159.953) [...5 remote chains...] -- 4:48:41
      9625000 -- (-46140.918) [...5 remote chains...] -- 4:48:33
      9630000 -- (-46154.489) [...5 remote chains...] -- 4:48:24
      9635000 -- [-46146.663] [...5 remote chains...] -- 4:48:16
      9640000 -- (-46150.061) [...5 remote chains...] -- 4:48:08
      9645000 -- (-46154.578) [...5 remote chains...] -- 4:47:59
      9650000 -- [-46139.174] [...5 remote chains...] -- 4:47:52

      Average standard deviation of split frequencies: 0.002128

      9655000 -- (-46156.865) [...5 remote chains...] -- 4:47:43
      9660000 -- (-46150.670) [...5 remote chains...] -- 4:47:34
      9665000 -- (-46144.513) [...5 remote chains...] -- 4:47:27
      9670000 -- (-46151.712) [...5 remote chains...] -- 4:47:18
      9675000 -- (-46149.259) [...5 remote chains...] -- 4:47:09
      9680000 -- [-46144.817] [...5 remote chains...] -- 4:47:02
      9685000 -- (-46149.502) [...5 remote chains...] -- 4:46:53
      9690000 -- (-46158.635) [...5 remote chains...] -- 4:46:44
      9695000 -- (-46151.777) [...5 remote chains...] -- 4:46:36
      9700000 -- [-46137.699] [...5 remote chains...] -- 4:46:28

      Average standard deviation of split frequencies: 0.002075

      9705000 -- (-46154.125) [...5 remote chains...] -- 4:46:19
      9710000 -- (-46149.210) [...5 remote chains...] -- 4:46:11
      9715000 -- (-46133.942) [...5 remote chains...] -- 4:46:03
      9720000 -- (-46137.147) [...5 remote chains...] -- 4:45:55
      9725000 -- (-46143.613) [...5 remote chains...] -- 4:45:46
      9730000 -- (-46162.732) [...5 remote chains...] -- 4:45:38
      9735000 -- [-46139.931] [...5 remote chains...] -- 4:45:30
      9740000 -- (-46151.332) [...5 remote chains...] -- 4:45:21
      9745000 -- [-46133.752] [...5 remote chains...] -- 4:45:13
      9750000 -- [-46136.660] [...5 remote chains...] -- 4:45:05

      Average standard deviation of split frequencies: 0.002044

      9755000 -- (-46160.385) [...5 remote chains...] -- 4:44:56
      9760000 -- (-46136.016) [...5 remote chains...] -- 4:44:48
      9765000 -- [-46149.058] [...5 remote chains...] -- 4:44:40
      9770000 -- (-46147.529) [...5 remote chains...] -- 4:44:31
      9775000 -- (-46154.131) [...5 remote chains...] -- 4:44:22
      9780000 -- (-46149.351) [...5 remote chains...] -- 4:44:15
      9785000 -- (-46145.422) [...5 remote chains...] -- 4:44:06
      9790000 -- (-46154.398) [...5 remote chains...] -- 4:43:58
      9795000 -- (-46134.480) [...5 remote chains...] -- 4:43:50
      9800000 -- (-46168.937) [...5 remote chains...] -- 4:43:41

      Average standard deviation of split frequencies: 0.002026

      9805000 -- [-46133.886] [...5 remote chains...] -- 4:43:33
      9810000 -- [-46153.135] [...5 remote chains...] -- 4:43:25
      9815000 -- (-46153.526) [...5 remote chains...] -- 4:43:16
      9820000 -- (-46144.333) [...5 remote chains...] -- 4:43:08
      9825000 -- (-46139.765) [...5 remote chains...] -- 4:43:00
      9830000 -- (-46145.314) [...5 remote chains...] -- 4:42:52
      9835000 -- [-46136.477] [...5 remote chains...] -- 4:42:43
      9840000 -- (-46155.670) [...5 remote chains...] -- 4:42:35
      9845000 -- (-46161.783) [...5 remote chains...] -- 4:42:27
      9850000 -- [-46158.267] [...5 remote chains...] -- 4:42:18

      Average standard deviation of split frequencies: 0.002064

      9855000 -- [-46159.135] [...5 remote chains...] -- 4:42:09
      9860000 -- (-46134.975) [...5 remote chains...] -- 4:42:02
      9865000 -- [-46144.048] [...5 remote chains...] -- 4:41:53
      9870000 -- (-46153.115) [...5 remote chains...] -- 4:41:44
      9875000 -- (-46157.963) [...5 remote chains...] -- 4:41:37
      9880000 -- [-46136.272] [...5 remote chains...] -- 4:41:28
      9885000 -- (-46146.309) [...5 remote chains...] -- 4:41:19
      9890000 -- (-46154.959) [...5 remote chains...] -- 4:41:12
      9895000 -- (-46139.867) [...5 remote chains...] -- 4:41:03
      9900000 -- (-46170.086) [...5 remote chains...] -- 4:40:54

      Average standard deviation of split frequencies: 0.002088

      9905000 -- (-46144.332) [...5 remote chains...] -- 4:40:46
      9910000 -- (-46133.112) [...5 remote chains...] -- 4:40:38
      9915000 -- [-46131.742] [...5 remote chains...] -- 4:40:29
      9920000 -- [-46144.762] [...5 remote chains...] -- 4:40:21
      9925000 -- (-46136.102) [...5 remote chains...] -- 4:40:12
      9930000 -- (-46160.061) [...5 remote chains...] -- 4:40:04
      9935000 -- (-46137.523) [...5 remote chains...] -- 4:39:55
      9940000 -- [-46150.027] [...5 remote chains...] -- 4:39:47
      9945000 -- [-46150.005] [...5 remote chains...] -- 4:39:39
      9950000 -- [-46135.330] [...5 remote chains...] -- 4:39:30

      Average standard deviation of split frequencies: 0.002145

      9955000 -- (-46153.946) [...5 remote chains...] -- 4:39:22
      9960000 -- (-46154.987) [...5 remote chains...] -- 4:39:14
      9965000 -- (-46138.691) [...5 remote chains...] -- 4:39:05
      9970000 -- (-46150.091) [...5 remote chains...] -- 4:38:57
      9975000 -- (-46145.980) [...5 remote chains...] -- 4:38:48
      9980000 -- (-46160.554) [...5 remote chains...] -- 4:38:40
      9985000 -- (-46169.792) [...5 remote chains...] -- 4:38:32
      9990000 -- [-46148.414] [...5 remote chains...] -- 4:38:23
      9995000 -- [-46147.758] [...5 remote chains...] -- 4:38:15
      10000000 -- (-46158.429) [...5 remote chains...] -- 4:38:07

      Average standard deviation of split frequencies: 0.002006

      10005000 -- (-46157.497) [...5 remote chains...] -- 4:37:58
      10010000 -- (-46155.266) [...5 remote chains...] -- 4:37:49
      10015000 -- (-46149.846) [...5 remote chains...] -- 4:37:41
      10020000 -- (-46160.492) [...5 remote chains...] -- 4:37:33
      10025000 -- (-46155.999) [...5 remote chains...] -- 4:37:24
      10030000 -- (-46146.511) [...5 remote chains...] -- 4:37:16
      10035000 -- [-46140.108] [...5 remote chains...] -- 4:37:08
      10040000 -- (-46162.959) [...5 remote chains...] -- 4:36:59
      10045000 -- [-46141.504] [...5 remote chains...] -- 4:36:51
      10050000 -- (-46152.990) [...5 remote chains...] -- 4:36:43

      Average standard deviation of split frequencies: 0.002150

      10055000 -- [-46156.148] [...5 remote chains...] -- 4:36:34
      10060000 -- (-46144.317) [...5 remote chains...] -- 4:36:26
      10065000 -- (-46150.031) [...5 remote chains...] -- 4:36:18
      10070000 -- [-46141.446] [...5 remote chains...] -- 4:36:09
      10075000 -- (-46151.804) [...5 remote chains...] -- 4:36:00
      10080000 -- [-46128.170] [...5 remote chains...] -- 4:35:53
      10085000 -- (-46151.219) [...5 remote chains...] -- 4:35:44
      10090000 -- [-46139.939] [...5 remote chains...] -- 4:35:35
      10095000 -- [-46144.282] [...5 remote chains...] -- 4:35:26
      10100000 -- [-46143.807] [...5 remote chains...] -- 4:35:19

      Average standard deviation of split frequencies: 0.002073

      10105000 -- [-46143.754] [...5 remote chains...] -- 4:35:10
      10110000 -- [-46137.886] [...5 remote chains...] -- 4:35:01
      10115000 -- (-46162.700) [...5 remote chains...] -- 4:34:54
      10120000 -- (-46137.335) [...5 remote chains...] -- 4:34:45
      10125000 -- [-46145.406] [...5 remote chains...] -- 4:34:36
      10130000 -- (-46144.238) [...5 remote chains...] -- 4:34:28
      10135000 -- [-46140.895] [...5 remote chains...] -- 4:34:20
      10140000 -- [-46141.420] [...5 remote chains...] -- 4:34:11
      10145000 -- [-46158.477] [...5 remote chains...] -- 4:34:03
      10150000 -- (-46164.598) [...5 remote chains...] -- 4:33:54

      Average standard deviation of split frequencies: 0.002056

      10155000 -- [-46161.757] [...5 remote chains...] -- 4:33:46
      10160000 -- (-46139.434) [...5 remote chains...] -- 4:33:38
      10165000 -- [-46145.915] [...5 remote chains...] -- 4:33:29
      10170000 -- [-46148.271] [...5 remote chains...] -- 4:33:21
      10175000 -- (-46150.540) [...5 remote chains...] -- 4:33:13
      10180000 -- (-46148.359) [...5 remote chains...] -- 4:33:04
      10185000 -- (-46149.497) [...5 remote chains...] -- 4:32:55
      10190000 -- [-46131.927] [...5 remote chains...] -- 4:32:47
      10195000 -- (-46146.617) [...5 remote chains...] -- 4:32:39
      10200000 -- [-46137.797] [...5 remote chains...] -- 4:32:30

      Average standard deviation of split frequencies: 0.002033

      10205000 -- (-46155.194) [...5 remote chains...] -- 4:32:22
      10210000 -- (-46153.968) [...5 remote chains...] -- 4:32:14
      10215000 -- [-46146.882] [...5 remote chains...] -- 4:32:05
      10220000 -- [-46147.748] [...5 remote chains...] -- 4:31:57
      10225000 -- (-46148.789) [...5 remote chains...] -- 4:31:49
      10230000 -- [-46138.982] [...5 remote chains...] -- 4:31:40
      10235000 -- (-46146.419) [...5 remote chains...] -- 4:31:32
      10240000 -- (-46133.704) [...5 remote chains...] -- 4:31:24
      10245000 -- (-46150.948) [...5 remote chains...] -- 4:31:15
      10250000 -- [-46140.958] [...5 remote chains...] -- 4:31:06

      Average standard deviation of split frequencies: 0.002069

      10255000 -- [-46154.663] [...5 remote chains...] -- 4:30:59
      10260000 -- [-46145.686] [...5 remote chains...] -- 4:30:50
      10265000 -- [-46147.899] [...5 remote chains...] -- 4:30:41
      10270000 -- (-46148.782) [...5 remote chains...] -- 4:30:33
      10275000 -- (-46168.401) [...5 remote chains...] -- 4:30:25
      10280000 -- [-46138.695] [...5 remote chains...] -- 4:30:16
      10285000 -- [-46144.546] [...5 remote chains...] -- 4:30:08
      10290000 -- (-46162.277) [...5 remote chains...] -- 4:29:59
      10295000 -- (-46154.552) [...5 remote chains...] -- 4:29:51
      10300000 -- [-46142.958] [...5 remote chains...] -- 4:29:42

      Average standard deviation of split frequencies: 0.002137

      10305000 -- (-46150.188) [...5 remote chains...] -- 4:29:34
      10310000 -- [-46142.532] [...5 remote chains...] -- 4:29:26
      10315000 -- (-46144.576) [...5 remote chains...] -- 4:29:17
      10320000 -- (-46165.260) [...5 remote chains...] -- 4:29:09
      10325000 -- [-46154.367] [...5 remote chains...] -- 4:29:01
      10330000 -- (-46160.717) [...5 remote chains...] -- 4:28:52
      10335000 -- (-46154.268) [...5 remote chains...] -- 4:28:44
      10340000 -- (-46147.772) [...5 remote chains...] -- 4:28:36
      10345000 -- (-46146.594) [...5 remote chains...] -- 4:28:27
      10350000 -- (-46145.239) [...5 remote chains...] -- 4:28:19

      Average standard deviation of split frequencies: 0.002127

      10355000 -- (-46160.481) [...5 remote chains...] -- 4:28:10
      10360000 -- [-46141.663] [...5 remote chains...] -- 4:28:02
      10365000 -- (-46155.462) [...5 remote chains...] -- 4:27:54
      10370000 -- [-46149.042] [...5 remote chains...] -- 4:27:45
      10375000 -- (-46160.532) [...5 remote chains...] -- 4:27:36
      10380000 -- (-46163.629) [...5 remote chains...] -- 4:27:29
      10385000 -- (-46164.369) [...5 remote chains...] -- 4:27:20
      10390000 -- (-46150.344) [...5 remote chains...] -- 4:27:11
      10395000 -- (-46143.520) [...5 remote chains...] -- 4:27:04
      10400000 -- (-46152.225) [...5 remote chains...] -- 4:26:55

      Average standard deviation of split frequencies: 0.002123

      10405000 -- (-46162.254) [...5 remote chains...] -- 4:26:46
      10410000 -- (-46152.484) [...5 remote chains...] -- 4:26:38
      10415000 -- [-46135.004] [...5 remote chains...] -- 4:26:30
      10420000 -- [-46139.718] [...5 remote chains...] -- 4:26:21
      10425000 -- (-46157.602) [...5 remote chains...] -- 4:26:13
      10430000 -- (-46150.196) [...5 remote chains...] -- 4:26:05
      10435000 -- [-46146.190] [...5 remote chains...] -- 4:25:56
      10440000 -- [-46144.115] [...5 remote chains...] -- 4:25:47
      10445000 -- (-46147.244) [...5 remote chains...] -- 4:25:40
      10450000 -- [-46145.048] [...5 remote chains...] -- 4:25:31

      Average standard deviation of split frequencies: 0.002004

      10455000 -- (-46161.859) [...5 remote chains...] -- 4:25:22
      10460000 -- [-46142.932] [...5 remote chains...] -- 4:25:15
      10465000 -- [-46162.123] [...5 remote chains...] -- 4:25:06
      10470000 -- (-46152.823) [...5 remote chains...] -- 4:24:57
      10475000 -- (-46165.089) [...5 remote chains...] -- 4:24:50
      10480000 -- (-46148.069) [...5 remote chains...] -- 4:24:41
      10485000 -- (-46150.557) [...5 remote chains...] -- 4:24:32
      10490000 -- (-46132.805) [...5 remote chains...] -- 4:24:25
      10495000 -- (-46154.822) [...5 remote chains...] -- 4:24:16
      10500000 -- (-46163.410) [...5 remote chains...] -- 4:24:07

      Average standard deviation of split frequencies: 0.002013

      10505000 -- (-46157.951) [...5 remote chains...] -- 4:24:00
      10510000 -- [-46137.394] [...5 remote chains...] -- 4:23:51
      10515000 -- (-46150.842) [...5 remote chains...] -- 4:23:42
      10520000 -- (-46151.600) [...5 remote chains...] -- 4:23:34
      10525000 -- (-46153.749) [...5 remote chains...] -- 4:23:26
      10530000 -- (-46151.073) [...5 remote chains...] -- 4:23:17
      10535000 -- (-46164.370) [...5 remote chains...] -- 4:23:09
      10540000 -- (-46158.400) [...5 remote chains...] -- 4:23:01
      10545000 -- [-46137.753] [...5 remote chains...] -- 4:22:52
      10550000 -- [-46149.296] [...5 remote chains...] -- 4:22:44

      Average standard deviation of split frequencies: 0.001870

      10555000 -- (-46163.346) [...5 remote chains...] -- 4:22:35
      10560000 -- (-46153.517) [...5 remote chains...] -- 4:22:27
      10565000 -- (-46161.187) [...5 remote chains...] -- 4:22:18
      10570000 -- (-46151.461) [...5 remote chains...] -- 4:22:10
      10575000 -- [-46143.168] [...5 remote chains...] -- 4:22:02
      10580000 -- (-46144.550) [...5 remote chains...] -- 4:21:53
      10585000 -- [-46138.265] [...5 remote chains...] -- 4:21:45
      10590000 -- (-46146.599) [...5 remote chains...] -- 4:21:37
      10595000 -- [-46152.699] [...5 remote chains...] -- 4:21:28
      10600000 -- (-46164.886) [...5 remote chains...] -- 4:21:20

      Average standard deviation of split frequencies: 0.001969

      10605000 -- (-46150.887) [...5 remote chains...] -- 4:21:12
      10610000 -- (-46145.244) [...5 remote chains...] -- 4:21:03
      10615000 -- [-46137.630] [...5 remote chains...] -- 4:20:55
      10620000 -- [-46135.345] [...5 remote chains...] -- 4:20:47
      10625000 -- (-46166.354) [...5 remote chains...] -- 4:20:38
      10630000 -- (-46150.751) [...5 remote chains...] -- 4:20:30
      10635000 -- [-46138.221] [...5 remote chains...] -- 4:20:21
      10640000 -- (-46148.985) [...5 remote chains...] -- 4:20:13
      10645000 -- [-46135.245] [...5 remote chains...] -- 4:20:05
      10650000 -- (-46153.176) [...5 remote chains...] -- 4:19:56

      Average standard deviation of split frequencies: 0.001972

      10655000 -- (-46148.377) [...5 remote chains...] -- 4:19:48
      10660000 -- (-46164.239) [...5 remote chains...] -- 4:19:40
      10665000 -- [-46140.387] [...5 remote chains...] -- 4:19:31
      10670000 -- (-46150.206) [...5 remote chains...] -- 4:19:23
      10675000 -- (-46149.293) [...5 remote chains...] -- 4:19:15
      10680000 -- (-46154.644) [...5 remote chains...] -- 4:19:06
      10685000 -- (-46158.351) [...5 remote chains...] -- 4:18:58
      10690000 -- (-46150.044) [...5 remote chains...] -- 4:18:50
      10695000 -- (-46146.680) [...5 remote chains...] -- 4:18:41
      10700000 -- (-46169.722) [...5 remote chains...] -- 4:18:33

      Average standard deviation of split frequencies: 0.001969

      10705000 -- (-46161.820) [...5 remote chains...] -- 4:18:24
      10710000 -- (-46160.106) [...5 remote chains...] -- 4:18:16
      10715000 -- (-46159.236) [...5 remote chains...] -- 4:18:08
      10720000 -- [-46149.280] [...5 remote chains...] -- 4:17:59
      10725000 -- (-46155.592) [...5 remote chains...] -- 4:17:51
      10730000 -- (-46145.147) [...5 remote chains...] -- 4:17:43
      10735000 -- (-46147.990) [...5 remote chains...] -- 4:17:34
      10740000 -- (-46155.682) [...5 remote chains...] -- 4:17:26
      10745000 -- (-46153.810) [...5 remote chains...] -- 4:17:18
      10750000 -- [-46155.576] [...5 remote chains...] -- 4:17:09

      Average standard deviation of split frequencies: 0.001979

      10755000 -- (-46159.187) [...5 remote chains...] -- 4:17:03
      10760000 -- (-46147.408) [...5 remote chains...] -- 4:16:55
      10765000 -- (-46138.513) [...5 remote chains...] -- 4:16:48
      10770000 -- (-46155.398) [...5 remote chains...] -- 4:16:40
      10775000 -- (-46155.801) [...5 remote chains...] -- 4:16:31
      10780000 -- (-46151.319) [...5 remote chains...] -- 4:16:23
      10785000 -- (-46143.836) [...5 remote chains...] -- 4:16:15
      10790000 -- [-46134.716] [...5 remote chains...] -- 4:16:06
      10795000 -- (-46135.872) [...5 remote chains...] -- 4:15:59
      10800000 -- [-46138.606] [...5 remote chains...] -- 4:15:51

      Average standard deviation of split frequencies: 0.001907

      10805000 -- (-46144.920) [...5 remote chains...] -- 4:15:42
      10810000 -- (-46166.360) [...5 remote chains...] -- 4:15:33
      10815000 -- (-46152.461) [...5 remote chains...] -- 4:15:26
      10820000 -- (-46145.840) [...5 remote chains...] -- 4:15:17
      10825000 -- (-46151.523) [...5 remote chains...] -- 4:15:09
      10830000 -- [-46141.956] [...5 remote chains...] -- 4:15:01
      10835000 -- [-46136.440] [...5 remote chains...] -- 4:14:52
      10840000 -- [-46137.252] [...5 remote chains...] -- 4:14:43
      10845000 -- (-46152.995) [...5 remote chains...] -- 4:14:36
      10850000 -- (-46135.855) [...5 remote chains...] -- 4:14:27

      Average standard deviation of split frequencies: 0.002017

      10855000 -- (-46138.845) [...5 remote chains...] -- 4:14:19
      10860000 -- (-46160.770) [...5 remote chains...] -- 4:14:11
      10865000 -- (-46140.109) [...5 remote chains...] -- 4:14:02
      10870000 -- (-46167.140) [...5 remote chains...] -- 4:13:53
      10875000 -- [-46133.485] [...5 remote chains...] -- 4:13:45
      10880000 -- [-46147.325] [...5 remote chains...] -- 4:13:37
      10885000 -- (-46148.827) [...5 remote chains...] -- 4:13:28
      10890000 -- [-46141.759] [...5 remote chains...] -- 4:13:20
      10895000 -- (-46147.171) [...5 remote chains...] -- 4:13:12
      10900000 -- (-46144.345) [...5 remote chains...] -- 4:13:03

      Average standard deviation of split frequencies: 0.002057

      10905000 -- [-46138.321] [...5 remote chains...] -- 4:12:55
      10910000 -- (-46149.257) [...5 remote chains...] -- 4:12:47
      10915000 -- [-46134.237] [...5 remote chains...] -- 4:12:38
      10920000 -- (-46164.082) [...5 remote chains...] -- 4:12:30
      10925000 -- (-46170.081) [...5 remote chains...] -- 4:12:22
      10930000 -- (-46149.899) [...5 remote chains...] -- 4:12:14
      10935000 -- [-46139.194] [...5 remote chains...] -- 4:12:05
      10940000 -- (-46164.759) [...5 remote chains...] -- 4:11:57
      10945000 -- [-46147.901] [...5 remote chains...] -- 4:11:49
      10950000 -- (-46157.584) [...5 remote chains...] -- 4:11:40

      Average standard deviation of split frequencies: 0.002066

      10955000 -- (-46145.176) [...5 remote chains...] -- 4:11:32
      10960000 -- (-46163.979) [...5 remote chains...] -- 4:11:24
      10965000 -- (-46161.072) [...5 remote chains...] -- 4:11:15
      10970000 -- (-46164.526) [...5 remote chains...] -- 4:11:07
      10975000 -- (-46153.011) [...5 remote chains...] -- 4:10:59
      10980000 -- (-46162.457) [...5 remote chains...] -- 4:10:50
      10985000 -- (-46141.414) [...5 remote chains...] -- 4:10:41
      10990000 -- (-46148.258) [...5 remote chains...] -- 4:10:34
      10995000 -- (-46155.258) [...5 remote chains...] -- 4:10:25
      11000000 -- (-46159.866) [...5 remote chains...] -- 4:10:16

      Average standard deviation of split frequencies: 0.002020

      11005000 -- (-46140.068) [...5 remote chains...] -- 4:10:09
      11010000 -- (-46128.930) [...5 remote chains...] -- 4:10:00
      11015000 -- (-46133.081) [...5 remote chains...] -- 4:09:52
      11020000 -- (-46159.908) [...5 remote chains...] -- 4:09:44
      11025000 -- (-46151.268) [...5 remote chains...] -- 4:09:35
      11030000 -- (-46158.468) [...5 remote chains...] -- 4:09:27
      11035000 -- (-46158.431) [...5 remote chains...] -- 4:09:18
      11040000 -- (-46157.970) [...5 remote chains...] -- 4:09:10
      11045000 -- [-46127.551] [...5 remote chains...] -- 4:09:02
      11050000 -- [-46136.945] [...5 remote chains...] -- 4:08:53

      Average standard deviation of split frequencies: 0.001968

      11055000 -- (-46153.218) [...5 remote chains...] -- 4:08:45
      11060000 -- [-46148.553] [...5 remote chains...] -- 4:08:37
      11065000 -- (-46159.843) [...5 remote chains...] -- 4:08:28
      11070000 -- [-46150.378] [...5 remote chains...] -- 4:08:21
      11075000 -- (-46160.774) [...5 remote chains...] -- 4:08:12
      11080000 -- [-46148.499] [...5 remote chains...] -- 4:08:03
      11085000 -- (-46143.955) [...5 remote chains...] -- 4:07:56
      11090000 -- (-46146.240) [...5 remote chains...] -- 4:07:47
      11095000 -- (-46147.375) [...5 remote chains...] -- 4:07:38
      11100000 -- [-46151.282] [...5 remote chains...] -- 4:07:30

      Average standard deviation of split frequencies: 0.001898

      11105000 -- (-46171.859) [...5 remote chains...] -- 4:07:22
      11110000 -- (-46157.075) [...5 remote chains...] -- 4:07:13
      11115000 -- [-46145.568] [...5 remote chains...] -- 4:07:05
      11120000 -- [-46143.668] [...5 remote chains...] -- 4:06:57
      11125000 -- [-46157.662] [...5 remote chains...] -- 4:06:48
      11130000 -- [-46145.076] [...5 remote chains...] -- 4:06:40
      11135000 -- (-46165.698) [...5 remote chains...] -- 4:06:32
      11140000 -- (-46155.140) [...5 remote chains...] -- 4:06:23
      11145000 -- (-46147.965) [...5 remote chains...] -- 4:06:15
      11150000 -- [-46143.689] [...5 remote chains...] -- 4:06:07

      Average standard deviation of split frequencies: 0.001986

      11155000 -- (-46160.648) [...5 remote chains...] -- 4:05:58
      11160000 -- (-46156.998) [...5 remote chains...] -- 4:05:50
      11165000 -- [-46138.687] [...5 remote chains...] -- 4:05:42
      11170000 -- (-46143.854) [...5 remote chains...] -- 4:05:33
      11175000 -- [-46139.707] [...5 remote chains...] -- 4:05:25
      11180000 -- [-46136.701] [...5 remote chains...] -- 4:05:17
      11185000 -- [-46146.112] [...5 remote chains...] -- 4:05:08
      11190000 -- (-46152.310) [...5 remote chains...] -- 4:04:59
      11195000 -- (-46151.428) [...5 remote chains...] -- 4:04:52
      11200000 -- [-46149.764] [...5 remote chains...] -- 4:04:43

      Average standard deviation of split frequencies: 0.001954

      11205000 -- [-46136.866] [...5 remote chains...] -- 4:04:35
      11210000 -- (-46147.955) [...5 remote chains...] -- 4:04:27
      11215000 -- (-46143.166) [...5 remote chains...] -- 4:04:19
      11220000 -- (-46149.516) [...5 remote chains...] -- 4:04:10
      11225000 -- (-46147.913) [...5 remote chains...] -- 4:04:02
      11230000 -- [-46142.509] [...5 remote chains...] -- 4:03:54
      11235000 -- (-46151.418) [...5 remote chains...] -- 4:03:45
      11240000 -- (-46150.220) [...5 remote chains...] -- 4:03:37
      11245000 -- (-46155.646) [...5 remote chains...] -- 4:03:29
      11250000 -- (-46154.411) [...5 remote chains...] -- 4:03:20

      Average standard deviation of split frequencies: 0.001969

      11255000 -- (-46152.434) [...5 remote chains...] -- 4:03:12
      11260000 -- [-46146.545] [...5 remote chains...] -- 4:03:04
      11265000 -- (-46159.950) [...5 remote chains...] -- 4:02:55
      11270000 -- [-46152.399] [...5 remote chains...] -- 4:02:47
      11275000 -- (-46164.151) [...5 remote chains...] -- 4:02:38
      11280000 -- (-46155.524) [...5 remote chains...] -- 4:02:30
      11285000 -- (-46141.956) [...5 remote chains...] -- 4:02:22
      11290000 -- (-46145.273) [...5 remote chains...] -- 4:02:13
      11295000 -- [-46140.323] [...5 remote chains...] -- 4:02:06
      11300000 -- [-46148.024] [...5 remote chains...] -- 4:01:57

      Average standard deviation of split frequencies: 0.001889

      11305000 -- (-46138.055) [...5 remote chains...] -- 4:01:48
      11310000 -- (-46147.144) [...5 remote chains...] -- 4:01:41
      11315000 -- (-46145.295) [...5 remote chains...] -- 4:01:32
      11320000 -- (-46151.812) [...5 remote chains...] -- 4:01:24
      11325000 -- (-46139.972) [...5 remote chains...] -- 4:01:15
      11330000 -- [-46143.588] [...5 remote chains...] -- 4:01:07
      11335000 -- [-46144.787] [...5 remote chains...] -- 4:00:59
      11340000 -- (-46149.742) [...5 remote chains...] -- 4:00:50
      11345000 -- (-46147.190) [...5 remote chains...] -- 4:00:42
      11350000 -- [-46152.428] [...5 remote chains...] -- 4:00:34

      Average standard deviation of split frequencies: 0.001904

      11355000 -- [-46143.244] [...5 remote chains...] -- 4:00:25
      11360000 -- [-46144.939] [...5 remote chains...] -- 4:00:17
      11365000 -- (-46141.996) [...5 remote chains...] -- 4:00:09
      11370000 -- (-46157.749) [...5 remote chains...] -- 4:00:00
      11375000 -- (-46145.480) [...5 remote chains...] -- 3:59:52
      11380000 -- (-46156.456) [...5 remote chains...] -- 3:59:44
      11385000 -- (-46154.484) [...5 remote chains...] -- 3:59:35
      11390000 -- [-46136.627] [...5 remote chains...] -- 3:59:27
      11395000 -- [-46147.106] [...5 remote chains...] -- 3:59:19
      11400000 -- (-46149.695) [...5 remote chains...] -- 3:59:10

      Average standard deviation of split frequencies: 0.001878

      11405000 -- (-46141.897) [...5 remote chains...] -- 3:59:02
      11410000 -- (-46138.477) [...5 remote chains...] -- 3:58:54
      11415000 -- (-46131.129) [...5 remote chains...] -- 3:58:45
      11420000 -- [-46140.771] [...5 remote chains...] -- 3:58:37
      11425000 -- (-46138.204) [...5 remote chains...] -- 3:58:29
      11430000 -- (-46144.627) [...5 remote chains...] -- 3:58:20
      11435000 -- (-46142.434) [...5 remote chains...] -- 3:58:12
      11440000 -- (-46137.613) [...5 remote chains...] -- 3:58:04
      11445000 -- [-46133.538] [...5 remote chains...] -- 3:57:55
      11450000 -- (-46156.036) [...5 remote chains...] -- 3:57:47

      Average standard deviation of split frequencies: 0.001952

      11455000 -- (-46145.508) [...5 remote chains...] -- 3:57:39
      11460000 -- [-46148.888] [...5 remote chains...] -- 3:57:30
      11465000 -- [-46134.350] [...5 remote chains...] -- 3:57:22
      11470000 -- (-46144.537) [...5 remote chains...] -- 3:57:14
      11475000 -- [-46146.503] [...5 remote chains...] -- 3:57:05
      11480000 -- (-46153.777) [...5 remote chains...] -- 3:56:57
      11485000 -- (-46166.888) [...5 remote chains...] -- 3:56:48
      11490000 -- [-46138.280] [...5 remote chains...] -- 3:56:40
      11495000 -- (-46147.277) [...5 remote chains...] -- 3:56:32
      11500000 -- (-46156.856) [...5 remote chains...] -- 3:56:23

      Average standard deviation of split frequencies: 0.001897

      11505000 -- (-46148.213) [...5 remote chains...] -- 3:56:15
      11510000 -- (-46156.287) [...5 remote chains...] -- 3:56:07
      11515000 -- (-46146.773) [...5 remote chains...] -- 3:55:58
      11520000 -- (-46175.261) [...5 remote chains...] -- 3:55:51
      11525000 -- (-46145.176) [...5 remote chains...] -- 3:55:42
      11530000 -- [-46140.732] [...5 remote chains...] -- 3:55:33
      11535000 -- [-46144.731] [...5 remote chains...] -- 3:55:25
      11540000 -- (-46159.276) [...5 remote chains...] -- 3:55:17
      11545000 -- (-46146.246) [...5 remote chains...] -- 3:55:08
      11550000 -- [-46139.113] [...5 remote chains...] -- 3:55:00

      Average standard deviation of split frequencies: 0.001935

      11555000 -- (-46156.192) [...5 remote chains...] -- 3:54:52
      11560000 -- (-46143.778) [...5 remote chains...] -- 3:54:43
      11565000 -- (-46161.922) [...5 remote chains...] -- 3:54:35
      11570000 -- (-46157.442) [...5 remote chains...] -- 3:54:27
      11575000 -- [-46141.692] [...5 remote chains...] -- 3:54:18
      11580000 -- (-46152.828) [...5 remote chains...] -- 3:54:10
      11585000 -- (-46153.844) [...5 remote chains...] -- 3:54:02
      11590000 -- [-46138.870] [...5 remote chains...] -- 3:53:53
      11595000 -- [-46135.876] [...5 remote chains...] -- 3:53:45
      11600000 -- [-46155.136] [...5 remote chains...] -- 3:53:37

      Average standard deviation of split frequencies: 0.002101

      11605000 -- (-46172.223) [...5 remote chains...] -- 3:53:28
      11610000 -- [-46136.714] [...5 remote chains...] -- 3:53:20
      11615000 -- (-46155.471) [...5 remote chains...] -- 3:53:12
      11620000 -- (-46157.037) [...5 remote chains...] -- 3:53:03
      11625000 -- (-46143.172) [...5 remote chains...] -- 3:52:54
      11630000 -- [-46144.060] [...5 remote chains...] -- 3:52:47
      11635000 -- (-46134.932) [...5 remote chains...] -- 3:52:38
      11640000 -- (-46145.181) [...5 remote chains...] -- 3:52:29
      11645000 -- [-46139.619] [...5 remote chains...] -- 3:52:21
      11650000 -- (-46145.443) [...5 remote chains...] -- 3:52:13

      Average standard deviation of split frequencies: 0.002005

      11655000 -- (-46146.797) [...5 remote chains...] -- 3:52:05
      11660000 -- [-46136.888] [...5 remote chains...] -- 3:51:56
      11665000 -- (-46142.284) [...5 remote chains...] -- 3:51:48
      11670000 -- [-46143.554] [...5 remote chains...] -- 3:51:40
      11675000 -- [-46143.123] [...5 remote chains...] -- 3:51:31
      11680000 -- (-46148.899) [...5 remote chains...] -- 3:51:23
      11685000 -- (-46159.996) [...5 remote chains...] -- 3:51:15
      11690000 -- [-46151.260] [...5 remote chains...] -- 3:51:06
      11695000 -- (-46166.660) [...5 remote chains...] -- 3:50:58
      11700000 -- (-46148.665) [...5 remote chains...] -- 3:50:50

      Average standard deviation of split frequencies: 0.001962

      11705000 -- (-46143.384) [...5 remote chains...] -- 3:50:41
      11710000 -- [-46148.904] [...5 remote chains...] -- 3:50:33
      11715000 -- (-46155.554) [...5 remote chains...] -- 3:50:25
      11720000 -- (-46166.338) [...5 remote chains...] -- 3:50:16
      11725000 -- [-46137.177] [...5 remote chains...] -- 3:50:08
      11730000 -- (-46152.260) [...5 remote chains...] -- 3:50:00
      11735000 -- (-46159.242) [...5 remote chains...] -- 3:49:52
      11740000 -- [-46152.628] [...5 remote chains...] -- 3:49:43
      11745000 -- [-46149.322] [...5 remote chains...] -- 3:49:35
      11750000 -- [-46138.269] [...5 remote chains...] -- 3:49:27

      Average standard deviation of split frequencies: 0.002091

      11755000 -- (-46161.255) [...5 remote chains...] -- 3:49:18
      11760000 -- [-46144.870] [...5 remote chains...] -- 3:49:10
      11765000 -- [-46139.167] [...5 remote chains...] -- 3:49:02
      11770000 -- (-46157.007) [...5 remote chains...] -- 3:48:53
      11775000 -- [-46127.069] [...5 remote chains...] -- 3:48:45
      11780000 -- [-46141.489] [...5 remote chains...] -- 3:48:37
      11785000 -- [-46149.927] [...5 remote chains...] -- 3:48:28
      11790000 -- (-46153.557) [...5 remote chains...] -- 3:48:20
      11795000 -- (-46152.558) [...5 remote chains...] -- 3:48:12
      11800000 -- (-46135.542) [...5 remote chains...] -- 3:48:03

      Average standard deviation of split frequencies: 0.002185

      11805000 -- (-46152.449) [...5 remote chains...] -- 3:47:55
      11810000 -- (-46138.520) [...5 remote chains...] -- 3:47:47
      11815000 -- (-46152.002) [...5 remote chains...] -- 3:47:38
      11820000 -- (-46151.564) [...5 remote chains...] -- 3:47:30
      11825000 -- (-46158.290) [...5 remote chains...] -- 3:47:22
      11830000 -- (-46151.896) [...5 remote chains...] -- 3:47:13
      11835000 -- [-46134.055] [...5 remote chains...] -- 3:47:05
      11840000 -- (-46142.242) [...5 remote chains...] -- 3:46:57
      11845000 -- (-46144.486) [...5 remote chains...] -- 3:46:48
      11850000 -- [-46147.373] [...5 remote chains...] -- 3:46:40

      Average standard deviation of split frequencies: 0.002176

      11855000 -- (-46151.628) [...5 remote chains...] -- 3:46:31
      11860000 -- (-46133.426) [...5 remote chains...] -- 3:46:23
      11865000 -- [-46140.802] [...5 remote chains...] -- 3:46:15
      11870000 -- (-46146.986) [...5 remote chains...] -- 3:46:06
      11875000 -- [-46148.373] [...5 remote chains...] -- 3:45:58
      11880000 -- (-46139.506) [...5 remote chains...] -- 3:45:50
      11885000 -- (-46145.820) [...5 remote chains...] -- 3:45:41
      11890000 -- (-46156.641) [...5 remote chains...] -- 3:45:33
      11895000 -- (-46152.564) [...5 remote chains...] -- 3:45:24
      11900000 -- [-46147.168] [...5 remote chains...] -- 3:45:16

      Average standard deviation of split frequencies: 0.002167

      11905000 -- (-46161.331) [...5 remote chains...] -- 3:45:08
      11910000 -- (-46161.886) [...5 remote chains...] -- 3:45:00
      11915000 -- (-46162.326) [...5 remote chains...] -- 3:44:51
      11920000 -- (-46156.880) [...5 remote chains...] -- 3:44:43
      11925000 -- (-46141.338) [...5 remote chains...] -- 3:44:35
      11930000 -- [-46144.491] [...5 remote chains...] -- 3:44:26
      11935000 -- [-46146.331] [...5 remote chains...] -- 3:44:18
      11940000 -- (-46154.148) [...5 remote chains...] -- 3:44:10
      11945000 -- (-46165.020) [...5 remote chains...] -- 3:44:01
      11950000 -- [-46137.524] [...5 remote chains...] -- 3:43:53

      Average standard deviation of split frequencies: 0.002276

      11955000 -- (-46157.583) [...5 remote chains...] -- 3:43:45
      11960000 -- [-46144.944] [...5 remote chains...] -- 3:43:36
      11965000 -- [-46138.819] [...5 remote chains...] -- 3:43:28
      11970000 -- [-46168.675] [...5 remote chains...] -- 3:43:20
      11975000 -- (-46157.669) [...5 remote chains...] -- 3:43:11
      11980000 -- (-46146.504) [...5 remote chains...] -- 3:43:03
      11985000 -- (-46140.963) [...5 remote chains...] -- 3:42:55
      11990000 -- (-46165.409) [...5 remote chains...] -- 3:42:46
      11995000 -- [-46152.279] [...5 remote chains...] -- 3:42:38
      12000000 -- (-46143.662) [...5 remote chains...] -- 3:42:30

      Average standard deviation of split frequencies: 0.002233

      12005000 -- [-46138.770] [...5 remote chains...] -- 3:42:22
      12010000 -- [-46141.134] [...5 remote chains...] -- 3:42:13
      12015000 -- [-46141.329] [...5 remote chains...] -- 3:42:04
      12020000 -- [-46146.615] [...5 remote chains...] -- 3:41:57
      12025000 -- [-46153.085] [...5 remote chains...] -- 3:41:48
      12030000 -- [-46137.956] [...5 remote chains...] -- 3:41:39
      12035000 -- (-46143.996) [...5 remote chains...] -- 3:41:31
      12040000 -- (-46152.707) [...5 remote chains...] -- 3:41:23
      12045000 -- (-46151.794) [...5 remote chains...] -- 3:41:14
      12050000 -- [-46143.100] [...5 remote chains...] -- 3:41:06

      Average standard deviation of split frequencies: 0.002168

      12055000 -- (-46148.929) [...5 remote chains...] -- 3:40:58
      12060000 -- [-46147.510] [...5 remote chains...] -- 3:40:49
      12065000 -- [-46133.437] [...5 remote chains...] -- 3:40:41
      12070000 -- (-46153.435) [...5 remote chains...] -- 3:40:33
      12075000 -- (-46157.312) [...5 remote chains...] -- 3:40:25
      12080000 -- [-46142.202] [...5 remote chains...] -- 3:40:16
      12085000 -- (-46147.506) [...5 remote chains...] -- 3:40:08
      12090000 -- (-46161.786) [...5 remote chains...] -- 3:40:00
      12095000 -- [-46143.222] [...5 remote chains...] -- 3:39:51
      12100000 -- (-46148.243) [...5 remote chains...] -- 3:39:43

      Average standard deviation of split frequencies: 0.002198

      12105000 -- [-46138.549] [...5 remote chains...] -- 3:39:35
      12110000 -- (-46168.185) [...5 remote chains...] -- 3:39:26
      12115000 -- [-46135.933] [...5 remote chains...] -- 3:39:18
      12120000 -- [-46145.989] [...5 remote chains...] -- 3:39:10
      12125000 -- [-46145.580] [...5 remote chains...] -- 3:39:01
      12130000 -- (-46161.026) [...5 remote chains...] -- 3:38:53
      12135000 -- [-46150.309] [...5 remote chains...] -- 3:38:45
      12140000 -- [-46168.942] [...5 remote chains...] -- 3:38:36
      12145000 -- (-46157.480) [...5 remote chains...] -- 3:38:28
      12150000 -- (-46147.757) [...5 remote chains...] -- 3:38:20

      Average standard deviation of split frequencies: 0.002183

      12155000 -- [-46142.461] [...5 remote chains...] -- 3:38:11
      12160000 -- [-46145.713] [...5 remote chains...] -- 3:38:03
      12165000 -- (-46158.096) [...5 remote chains...] -- 3:37:55
      12170000 -- [-46136.251] [...5 remote chains...] -- 3:37:46
      12175000 -- (-46154.231) [...5 remote chains...] -- 3:37:37
      12180000 -- (-46148.083) [...5 remote chains...] -- 3:37:30
      12185000 -- (-46151.542) [...5 remote chains...] -- 3:37:21
      12190000 -- [-46140.855] [...5 remote chains...] -- 3:37:12
      12195000 -- (-46156.860) [...5 remote chains...] -- 3:37:04
      12200000 -- [-46152.814] [...5 remote chains...] -- 3:36:56

      Average standard deviation of split frequencies: 0.002384

      12205000 -- [-46152.314] [...5 remote chains...] -- 3:36:47
      12210000 -- [-46144.266] [...5 remote chains...] -- 3:36:39
      12215000 -- [-46149.225] [...5 remote chains...] -- 3:36:31
      12220000 -- (-46143.383) [...5 remote chains...] -- 3:36:22
      12225000 -- (-46155.681) [...5 remote chains...] -- 3:36:14
      12230000 -- (-46154.811) [...5 remote chains...] -- 3:36:06
      12235000 -- (-46145.972) [...5 remote chains...] -- 3:35:57
      12240000 -- (-46150.289) [...5 remote chains...] -- 3:35:49
      12245000 -- [-46142.529] [...5 remote chains...] -- 3:35:41
      12250000 -- [-46141.916] [...5 remote chains...] -- 3:35:32

      Average standard deviation of split frequencies: 0.002440

      12255000 -- (-46143.888) [...5 remote chains...] -- 3:35:24
      12260000 -- [-46133.195] [...5 remote chains...] -- 3:35:16
      12265000 -- (-46152.167) [...5 remote chains...] -- 3:35:07
      12270000 -- (-46149.791) [...5 remote chains...] -- 3:34:59
      12275000 -- (-46166.206) [...5 remote chains...] -- 3:34:50
      12280000 -- [-46139.514] [...5 remote chains...] -- 3:34:42
      12285000 -- (-46130.623) [...5 remote chains...] -- 3:34:34
      12290000 -- (-46168.834) [...5 remote chains...] -- 3:34:25
      12295000 -- (-46147.265) [...5 remote chains...] -- 3:34:16
      12300000 -- (-46154.380) [...5 remote chains...] -- 3:34:08

      Average standard deviation of split frequencies: 0.002419

      12305000 -- [-46148.671] [...5 remote chains...] -- 3:33:59
      12310000 -- (-46147.865) [...5 remote chains...] -- 3:33:51
      12315000 -- [-46143.111] [...5 remote chains...] -- 3:33:42
      12320000 -- (-46150.449) [...5 remote chains...] -- 3:33:34
      12325000 -- (-46138.003) [...5 remote chains...] -- 3:33:24
      12330000 -- (-46152.385) [...5 remote chains...] -- 3:33:16
      12335000 -- [-46150.426] [...5 remote chains...] -- 3:33:07
      12340000 -- (-46149.791) [...5 remote chains...] -- 3:32:59
      12345000 -- (-46142.146) [...5 remote chains...] -- 3:32:50
      12350000 -- [-46144.346] [...5 remote chains...] -- 3:32:42

      Average standard deviation of split frequencies: 0.002306

      12355000 -- [-46168.880] [...5 remote chains...] -- 3:32:33
      12360000 -- (-46152.954) [...5 remote chains...] -- 3:32:25
      12365000 -- (-46137.318) [...5 remote chains...] -- 3:32:16
      12370000 -- (-46138.007) [...5 remote chains...] -- 3:32:07
      12375000 -- [-46140.357] [...5 remote chains...] -- 3:31:59
      12380000 -- (-46142.950) [...5 remote chains...] -- 3:31:50
      12385000 -- [-46138.971] [...5 remote chains...] -- 3:31:42
      12390000 -- [-46139.959] [...5 remote chains...] -- 3:31:33
      12395000 -- [-46146.113] [...5 remote chains...] -- 3:31:25
      12400000 -- [-46138.108] [...5 remote chains...] -- 3:31:16

      Average standard deviation of split frequencies: 0.002188

      12405000 -- [-46143.797] [...5 remote chains...] -- 3:31:08
      12410000 -- (-46169.647) [...5 remote chains...] -- 3:30:59
      12415000 -- (-46147.521) [...5 remote chains...] -- 3:30:51
      12420000 -- [-46149.921] [...5 remote chains...] -- 3:30:43
      12425000 -- (-46151.604) [...5 remote chains...] -- 3:30:34
      12430000 -- [-46140.706] [...5 remote chains...] -- 3:30:26
      12435000 -- (-46167.340) [...5 remote chains...] -- 3:30:17
      12440000 -- (-46159.783) [...5 remote chains...] -- 3:30:08
      12445000 -- (-46175.765) [...5 remote chains...] -- 3:29:59
      12450000 -- [-46142.298] [...5 remote chains...] -- 3:29:51

      Average standard deviation of split frequencies: 0.002206

      12455000 -- [-46138.178] [...5 remote chains...] -- 3:29:43
      12460000 -- [-46139.099] [...5 remote chains...] -- 3:29:34
      12465000 -- (-46145.046) [...5 remote chains...] -- 3:29:26
      12470000 -- [-46137.546] [...5 remote chains...] -- 3:29:17
      12475000 -- (-46165.897) [...5 remote chains...] -- 3:29:09
      12480000 -- (-46143.889) [...5 remote chains...] -- 3:29:00
      12485000 -- (-46139.849) [...5 remote chains...] -- 3:28:52
      12490000 -- [-46138.318] [...5 remote chains...] -- 3:28:43
      12495000 -- (-46151.852) [...5 remote chains...] -- 3:28:34
      12500000 -- [-46146.166] [...5 remote chains...] -- 3:28:26

      Average standard deviation of split frequencies: 0.002251

      12505000 -- (-46132.489) [...5 remote chains...] -- 3:28:17
      12510000 -- (-46151.815) [...5 remote chains...] -- 3:28:09
      12515000 -- (-46134.388) [...5 remote chains...] -- 3:28:00
      12520000 -- [-46140.928] [...5 remote chains...] -- 3:27:52
      12525000 -- (-46144.822) [...5 remote chains...] -- 3:27:43
      12530000 -- [-46143.167] [...5 remote chains...] -- 3:27:35
      12535000 -- [-46150.878] [...5 remote chains...] -- 3:27:26
      12540000 -- (-46157.959) [...5 remote chains...] -- 3:27:18
      12545000 -- (-46152.966) [...5 remote chains...] -- 3:27:09
      12550000 -- (-46146.679) [...5 remote chains...] -- 3:27:01

      Average standard deviation of split frequencies: 0.002210

      12555000 -- (-46163.347) [...5 remote chains...] -- 3:26:52
      12560000 -- [-46131.100] [...5 remote chains...] -- 3:26:43
      12565000 -- [-46144.151] [...5 remote chains...] -- 3:26:35
      12570000 -- (-46157.992) [...5 remote chains...] -- 3:26:26
      12575000 -- (-46149.814) [...5 remote chains...] -- 3:26:18
      12580000 -- (-46139.676) [...5 remote chains...] -- 3:26:09
      12585000 -- (-46148.780) [...5 remote chains...] -- 3:26:01
      12590000 -- [-46145.926] [...5 remote chains...] -- 3:25:52
      12595000 -- [-46133.432] [...5 remote chains...] -- 3:25:44
      12600000 -- (-46136.893) [...5 remote chains...] -- 3:25:35

      Average standard deviation of split frequencies: 0.002239

      12605000 -- (-46157.648) [...5 remote chains...] -- 3:25:27
      12610000 -- (-46150.461) [...5 remote chains...] -- 3:25:18
      12615000 -- (-46165.012) [...5 remote chains...] -- 3:25:10
      12620000 -- (-46148.867) [...5 remote chains...] -- 3:25:01
      12625000 -- (-46163.170) [...5 remote chains...] -- 3:24:53
      12630000 -- (-46167.797) [...5 remote chains...] -- 3:24:44
      12635000 -- (-46147.677) [...5 remote chains...] -- 3:24:35
      12640000 -- [-46149.750] [...5 remote chains...] -- 3:24:27
      12645000 -- [-46144.706] [...5 remote chains...] -- 3:24:18
      12650000 -- [-46139.609] [...5 remote chains...] -- 3:24:10

      Average standard deviation of split frequencies: 0.002219

      12655000 -- (-46167.017) [...5 remote chains...] -- 3:24:01
      12660000 -- (-46142.369) [...5 remote chains...] -- 3:23:53
      12665000 -- [-46142.601] [...5 remote chains...] -- 3:23:44
      12670000 -- [-46141.601] [...5 remote chains...] -- 3:23:36
      12675000 -- [-46154.186] [...5 remote chains...] -- 3:23:27
      12680000 -- [-46136.039] [...5 remote chains...] -- 3:23:19
      12685000 -- [-46142.861] [...5 remote chains...] -- 3:23:10
      12690000 -- (-46156.536) [...5 remote chains...] -- 3:23:02
      12695000 -- (-46148.240) [...5 remote chains...] -- 3:22:53
      12700000 -- (-46147.814) [...5 remote chains...] -- 3:22:45

      Average standard deviation of split frequencies: 0.002189

      12705000 -- (-46153.776) [...5 remote chains...] -- 3:22:36
      12710000 -- (-46155.600) [...5 remote chains...] -- 3:22:28
      12715000 -- (-46144.881) [...5 remote chains...] -- 3:22:19
      12720000 -- (-46145.641) [...5 remote chains...] -- 3:22:11
      12725000 -- [-46141.036] [...5 remote chains...] -- 3:22:02
      12730000 -- (-46159.230) [...5 remote chains...] -- 3:21:54
      12735000 -- (-46137.264) [...5 remote chains...] -- 3:21:45
      12740000 -- (-46134.397) [...5 remote chains...] -- 3:21:36
      12745000 -- (-46159.146) [...5 remote chains...] -- 3:21:28
      12750000 -- (-46142.427) [...5 remote chains...] -- 3:21:19

      Average standard deviation of split frequencies: 0.002128

      12755000 -- (-46159.195) [...5 remote chains...] -- 3:21:11
      12760000 -- (-46153.210) [...5 remote chains...] -- 3:21:02
      12765000 -- (-46158.800) [...5 remote chains...] -- 3:20:54
      12770000 -- (-46166.691) [...5 remote chains...] -- 3:20:45
      12775000 -- (-46150.637) [...5 remote chains...] -- 3:20:37
      12780000 -- [-46141.776] [...5 remote chains...] -- 3:20:28
      12785000 -- (-46145.075) [...5 remote chains...] -- 3:20:20
      12790000 -- (-46138.334) [...5 remote chains...] -- 3:20:11
      12795000 -- [-46140.825] [...5 remote chains...] -- 3:20:03
      12800000 -- (-46159.022) [...5 remote chains...] -- 3:19:54

      Average standard deviation of split frequencies: 0.002093

      12805000 -- (-46145.988) [...5 remote chains...] -- 3:19:46
      12810000 -- (-46143.364) [...5 remote chains...] -- 3:19:37
      12815000 -- (-46154.920) [...5 remote chains...] -- 3:19:29
      12820000 -- (-46153.598) [...5 remote chains...] -- 3:19:20
      12825000 -- [-46145.130] [...5 remote chains...] -- 3:19:12
      12830000 -- (-46146.083) [...5 remote chains...] -- 3:19:03
      12835000 -- [-46146.462] [...5 remote chains...] -- 3:18:55
      12840000 -- (-46159.790) [...5 remote chains...] -- 3:18:46
      12845000 -- [-46153.623] [...5 remote chains...] -- 3:18:38
      12850000 -- (-46148.229) [...5 remote chains...] -- 3:18:30

      Average standard deviation of split frequencies: 0.002106

      12855000 -- [-46152.092] [...5 remote chains...] -- 3:18:21
      12860000 -- (-46133.441) [...5 remote chains...] -- 3:18:12
      12865000 -- (-46151.447) [...5 remote chains...] -- 3:18:04
      12870000 -- (-46147.004) [...5 remote chains...] -- 3:17:55
      12875000 -- [-46141.916] [...5 remote chains...] -- 3:17:47
      12880000 -- (-46145.232) [...5 remote chains...] -- 3:17:38
      12885000 -- (-46163.256) [...5 remote chains...] -- 3:17:30
      12890000 -- [-46142.699] [...5 remote chains...] -- 3:17:21
      12895000 -- [-46154.125] [...5 remote chains...] -- 3:17:13
      12900000 -- [-46145.691] [...5 remote chains...] -- 3:17:04

      Average standard deviation of split frequencies: 0.002077

      12905000 -- (-46154.568) [...5 remote chains...] -- 3:16:56
      12910000 -- (-46138.785) [...5 remote chains...] -- 3:16:48
      12915000 -- (-46138.515) [...5 remote chains...] -- 3:16:39
      12920000 -- (-46155.519) [...5 remote chains...] -- 3:16:31
      12925000 -- (-46146.334) [...5 remote chains...] -- 3:16:22
      12930000 -- (-46155.694) [...5 remote chains...] -- 3:16:14
      12935000 -- (-46149.026) [...5 remote chains...] -- 3:16:05
      12940000 -- [-46152.754] [...5 remote chains...] -- 3:15:57
      12945000 -- (-46160.904) [...5 remote chains...] -- 3:15:48
      12950000 -- (-46168.100) [...5 remote chains...] -- 3:15:40

      Average standard deviation of split frequencies: 0.002121

      12955000 -- [-46149.261] [...5 remote chains...] -- 3:15:31
      12960000 -- [-46143.457] [...5 remote chains...] -- 3:15:23
      12965000 -- (-46150.277) [...5 remote chains...] -- 3:15:14
      12970000 -- (-46148.197) [...5 remote chains...] -- 3:15:06
      12975000 -- (-46150.742) [...5 remote chains...] -- 3:14:57
      12980000 -- (-46152.831) [...5 remote chains...] -- 3:14:49
      12985000 -- (-46156.278) [...5 remote chains...] -- 3:14:40
      12990000 -- (-46143.154) [...5 remote chains...] -- 3:14:32
      12995000 -- (-46139.567) [...5 remote chains...] -- 3:14:23
      13000000 -- (-46162.128) [...5 remote chains...] -- 3:14:15

      Average standard deviation of split frequencies: 0.002191

      13005000 -- (-46140.993) [...5 remote chains...] -- 3:14:06
      13010000 -- (-46164.441) [...5 remote chains...] -- 3:13:58
      13015000 -- [-46136.127] [...5 remote chains...] -- 3:13:49
      13020000 -- (-46153.567) [...5 remote chains...] -- 3:13:41
      13025000 -- (-46156.797) [...5 remote chains...] -- 3:13:32
      13030000 -- [-46142.615] [...5 remote chains...] -- 3:13:24
      13035000 -- (-46147.668) [...5 remote chains...] -- 3:13:15
      13040000 -- (-46166.634) [...5 remote chains...] -- 3:13:07
      13045000 -- (-46145.571) [...5 remote chains...] -- 3:12:58
      13050000 -- (-46145.534) [...5 remote chains...] -- 3:12:50

      Average standard deviation of split frequencies: 0.002224

      13055000 -- (-46150.051) [...5 remote chains...] -- 3:12:41
      13060000 -- (-46162.760) [...5 remote chains...] -- 3:12:33
      13065000 -- [-46146.469] [...5 remote chains...] -- 3:12:24
      13070000 -- [-46141.891] [...5 remote chains...] -- 3:12:16
      13075000 -- (-46147.535) [...5 remote chains...] -- 3:12:07
      13080000 -- [-46140.885] [...5 remote chains...] -- 3:11:59
      13085000 -- (-46156.529) [...5 remote chains...] -- 3:11:50
      13090000 -- (-46172.750) [...5 remote chains...] -- 3:11:42
      13095000 -- (-46139.309) [...5 remote chains...] -- 3:11:33
      13100000 -- (-46158.539) [...5 remote chains...] -- 3:11:25

      Average standard deviation of split frequencies: 0.002266

      13105000 -- (-46153.959) [...5 remote chains...] -- 3:11:16
      13110000 -- (-46151.745) [...5 remote chains...] -- 3:11:08
      13115000 -- [-46134.495] [...5 remote chains...] -- 3:10:59
      13120000 -- [-46133.128] [...5 remote chains...] -- 3:10:51
      13125000 -- [-46139.301] [...5 remote chains...] -- 3:10:42
      13130000 -- (-46144.703) [...5 remote chains...] -- 3:10:34
      13135000 -- [-46158.649] [...5 remote chains...] -- 3:10:25
      13140000 -- (-46181.370) [...5 remote chains...] -- 3:10:17
      13145000 -- (-46147.565) [...5 remote chains...] -- 3:10:09
      13150000 -- [-46144.762] [...5 remote chains...] -- 3:10:00

      Average standard deviation of split frequencies: 0.002289

      13155000 -- (-46144.362) [...5 remote chains...] -- 3:09:52
      13160000 -- (-46154.504) [...5 remote chains...] -- 3:09:43
      13165000 -- [-46146.419] [...5 remote chains...] -- 3:09:35
      13170000 -- [-46138.863] [...5 remote chains...] -- 3:09:26
      13175000 -- (-46153.908) [...5 remote chains...] -- 3:09:18
      13180000 -- [-46141.298] [...5 remote chains...] -- 3:09:09
      13185000 -- [-46144.094] [...5 remote chains...] -- 3:09:01
      13190000 -- [-46148.556] [...5 remote chains...] -- 3:08:52
      13195000 -- [-46140.402] [...5 remote chains...] -- 3:08:44
      13200000 -- [-46138.375] [...5 remote chains...] -- 3:08:35

      Average standard deviation of split frequencies: 0.002336

      13205000 -- [-46139.959] [...5 remote chains...] -- 3:08:27
      13210000 -- [-46151.523] [...5 remote chains...] -- 3:08:18
      13215000 -- (-46152.441) [...5 remote chains...] -- 3:08:10
      13220000 -- (-46160.883) [...5 remote chains...] -- 3:08:01
      13225000 -- [-46154.866] [...5 remote chains...] -- 3:07:53
      13230000 -- (-46150.274) [...5 remote chains...] -- 3:07:44
      13235000 -- (-46159.785) [...5 remote chains...] -- 3:07:36
      13240000 -- (-46140.625) [...5 remote chains...] -- 3:07:27
      13245000 -- (-46149.737) [...5 remote chains...] -- 3:07:19
      13250000 -- [-46136.715] [...5 remote chains...] -- 3:07:10

      Average standard deviation of split frequencies: 0.002449

      13255000 -- (-46153.313) [...5 remote chains...] -- 3:07:02
      13260000 -- [-46146.275] [...5 remote chains...] -- 3:06:54
      13265000 -- (-46133.916) [...5 remote chains...] -- 3:06:45
      13270000 -- [-46138.074] [...5 remote chains...] -- 3:06:37
      13275000 -- [-46142.251] [...5 remote chains...] -- 3:06:29
      13280000 -- (-46162.417) [...5 remote chains...] -- 3:06:20
      13285000 -- [-46154.033] [...5 remote chains...] -- 3:06:12
      13290000 -- [-46131.584] [...5 remote chains...] -- 3:06:03
      13295000 -- (-46135.742) [...5 remote chains...] -- 3:05:55
      13300000 -- (-46161.878) [...5 remote chains...] -- 3:05:46

      Average standard deviation of split frequencies: 0.002298

      13305000 -- [-46132.004] [...5 remote chains...] -- 3:05:37
      13310000 -- (-46142.373) [...5 remote chains...] -- 3:05:29
      13315000 -- (-46150.676) [...5 remote chains...] -- 3:05:20
      13320000 -- (-46164.126) [...5 remote chains...] -- 3:05:12
      13325000 -- (-46148.402) [...5 remote chains...] -- 3:05:03
      13330000 -- (-46141.678) [...5 remote chains...] -- 3:04:55
      13335000 -- (-46158.797) [...5 remote chains...] -- 3:04:46
      13340000 -- [-46140.820] [...5 remote chains...] -- 3:04:38
      13345000 -- (-46152.101) [...5 remote chains...] -- 3:04:29
      13350000 -- (-46143.911) [...5 remote chains...] -- 3:04:21

      Average standard deviation of split frequencies: 0.002360

      13355000 -- [-46140.219] [...5 remote chains...] -- 3:04:12
      13360000 -- [-46138.058] [...5 remote chains...] -- 3:04:04
      13365000 -- (-46145.438) [...5 remote chains...] -- 3:03:55
      13370000 -- [-46139.430] [...5 remote chains...] -- 3:03:47
      13375000 -- (-46143.971) [...5 remote chains...] -- 3:03:39
      13380000 -- [-46139.666] [...5 remote chains...] -- 3:03:30
      13385000 -- [-46150.210] [...5 remote chains...] -- 3:03:22
      13390000 -- [-46142.025] [...5 remote chains...] -- 3:03:13
      13395000 -- [-46142.653] [...5 remote chains...] -- 3:03:05
      13400000 -- [-46154.526] [...5 remote chains...] -- 3:02:56

      Average standard deviation of split frequencies: 0.002341

      13405000 -- (-46150.352) [...5 remote chains...] -- 3:02:48
      13410000 -- [-46145.209] [...5 remote chains...] -- 3:02:40
      13415000 -- [-46142.298] [...5 remote chains...] -- 3:02:31
      13420000 -- (-46135.457) [...5 remote chains...] -- 3:02:23
      13425000 -- (-46166.232) [...5 remote chains...] -- 3:02:14
      13430000 -- [-46142.218] [...5 remote chains...] -- 3:02:06
      13435000 -- (-46154.696) [...5 remote chains...] -- 3:01:57
      13440000 -- (-46133.122) [...5 remote chains...] -- 3:01:49
      13445000 -- [-46142.602] [...5 remote chains...] -- 3:01:40
      13450000 -- (-46176.444) [...5 remote chains...] -- 3:01:32

      Average standard deviation of split frequencies: 0.002273

      13455000 -- (-46144.345) [...5 remote chains...] -- 3:01:24
      13460000 -- (-46152.561) [...5 remote chains...] -- 3:01:15
      13465000 -- [-46144.779] [...5 remote chains...] -- 3:01:07
      13470000 -- (-46162.329) [...5 remote chains...] -- 3:00:58
      13475000 -- [-46143.699] [...5 remote chains...] -- 3:00:50
      13480000 -- (-46152.447) [...5 remote chains...] -- 3:00:41
      13485000 -- (-46141.827) [...5 remote chains...] -- 3:00:33
      13490000 -- (-46152.272) [...5 remote chains...] -- 3:00:24
      13495000 -- [-46143.503] [...5 remote chains...] -- 3:00:16
      13500000 -- [-46150.878] [...5 remote chains...] -- 3:00:07

      Average standard deviation of split frequencies: 0.002249

      13505000 -- [-46142.292] [...5 remote chains...] -- 2:59:59
      13510000 -- [-46152.959] [...5 remote chains...] -- 2:59:50
      13515000 -- (-46158.030) [...5 remote chains...] -- 2:59:42
      13520000 -- (-46147.645) [...5 remote chains...] -- 2:59:33
      13525000 -- [-46139.130] [...5 remote chains...] -- 2:59:25
      13530000 -- [-46141.306] [...5 remote chains...] -- 2:59:17
      13535000 -- (-46153.811) [...5 remote chains...] -- 2:59:08
      13540000 -- (-46155.443) [...5 remote chains...] -- 2:59:00
      13545000 -- (-46159.840) [...5 remote chains...] -- 2:58:51
      13550000 -- (-46139.107) [...5 remote chains...] -- 2:58:43

      Average standard deviation of split frequencies: 0.002196

      13555000 -- (-46133.150) [...5 remote chains...] -- 2:58:34
      13560000 -- (-46140.547) [...5 remote chains...] -- 2:58:26
      13565000 -- (-46159.747) [...5 remote chains...] -- 2:58:17
      13570000 -- (-46158.632) [...5 remote chains...] -- 2:58:09
      13575000 -- (-46166.240) [...5 remote chains...] -- 2:58:00
      13580000 -- (-46144.786) [...5 remote chains...] -- 2:57:52
      13585000 -- (-46158.278) [...5 remote chains...] -- 2:57:43
      13590000 -- (-46143.577) [...5 remote chains...] -- 2:57:35
      13595000 -- [-46138.307] [...5 remote chains...] -- 2:57:27
      13600000 -- (-46150.174) [...5 remote chains...] -- 2:57:18

      Average standard deviation of split frequencies: 0.002218

      13605000 -- [-46139.592] [...5 remote chains...] -- 2:57:10
      13610000 -- [-46145.955] [...5 remote chains...] -- 2:57:01
      13615000 -- (-46146.361) [...5 remote chains...] -- 2:56:53
      13620000 -- [-46145.048] [...5 remote chains...] -- 2:56:44
      13625000 -- (-46151.119) [...5 remote chains...] -- 2:56:36
      13630000 -- (-46157.572) [...5 remote chains...] -- 2:56:27
      13635000 -- [-46141.006] [...5 remote chains...] -- 2:56:19
      13640000 -- (-46146.234) [...5 remote chains...] -- 2:56:10
      13645000 -- (-46148.570) [...5 remote chains...] -- 2:56:02
      13650000 -- [-46137.669] [...5 remote chains...] -- 2:55:54

      Average standard deviation of split frequencies: 0.002289

      13655000 -- (-46143.212) [...5 remote chains...] -- 2:55:45
      13660000 -- (-46146.980) [...5 remote chains...] -- 2:55:37
      13665000 -- (-46154.597) [...5 remote chains...] -- 2:55:28
      13670000 -- [-46150.531] [...5 remote chains...] -- 2:55:20
      13675000 -- [-46153.401] [...5 remote chains...] -- 2:55:11
      13680000 -- (-46146.673) [...5 remote chains...] -- 2:55:03
      13685000 -- [-46139.379] [...5 remote chains...] -- 2:54:54
      13690000 -- (-46158.323) [...5 remote chains...] -- 2:54:46
      13695000 -- (-46164.023) [...5 remote chains...] -- 2:54:37
      13700000 -- (-46156.458) [...5 remote chains...] -- 2:54:29

      Average standard deviation of split frequencies: 0.002216

      13705000 -- (-46163.924) [...5 remote chains...] -- 2:54:21
      13710000 -- (-46149.462) [...5 remote chains...] -- 2:54:12
      13715000 -- (-46140.214) [...5 remote chains...] -- 2:54:04
      13720000 -- [-46138.066] [...5 remote chains...] -- 2:53:55
      13725000 -- (-46148.837) [...5 remote chains...] -- 2:53:47
      13730000 -- (-46147.200) [...5 remote chains...] -- 2:53:38
      13735000 -- (-46143.592) [...5 remote chains...] -- 2:53:30
      13740000 -- (-46144.503) [...5 remote chains...] -- 2:53:21
      13745000 -- (-46150.323) [...5 remote chains...] -- 2:53:13
      13750000 -- (-46138.948) [...5 remote chains...] -- 2:53:05

      Average standard deviation of split frequencies: 0.002194

      13755000 -- [-46147.844] [...5 remote chains...] -- 2:52:56
      13760000 -- (-46135.596) [...5 remote chains...] -- 2:52:48
      13765000 -- [-46147.716] [...5 remote chains...] -- 2:52:39
      13770000 -- [-46143.582] [...5 remote chains...] -- 2:52:31
      13775000 -- (-46161.221) [...5 remote chains...] -- 2:52:22
      13780000 -- (-46142.353) [...5 remote chains...] -- 2:52:14
      13785000 -- [-46149.261] [...5 remote chains...] -- 2:52:05
      13790000 -- [-46151.474] [...5 remote chains...] -- 2:51:57
      13795000 -- [-46134.325] [...5 remote chains...] -- 2:51:48
      13800000 -- (-46140.153) [...5 remote chains...] -- 2:51:40

      Average standard deviation of split frequencies: 0.002161

      13805000 -- [-46148.200] [...5 remote chains...] -- 2:51:32
      13810000 -- (-46151.028) [...5 remote chains...] -- 2:51:23
      13815000 -- [-46136.957] [...5 remote chains...] -- 2:51:15
      13820000 -- (-46139.143) [...5 remote chains...] -- 2:51:06
      13825000 -- (-46165.628) [...5 remote chains...] -- 2:50:58
      13830000 -- (-46166.224) [...5 remote chains...] -- 2:50:49
      13835000 -- (-46159.673) [...5 remote chains...] -- 2:50:41
      13840000 -- [-46146.724] [...5 remote chains...] -- 2:50:32
      13845000 -- [-46140.290] [...5 remote chains...] -- 2:50:24
      13850000 -- (-46145.873) [...5 remote chains...] -- 2:50:16

      Average standard deviation of split frequencies: 0.002212

      13855000 -- (-46152.941) [...5 remote chains...] -- 2:50:07
      13860000 -- (-46166.302) [...5 remote chains...] -- 2:49:59
      13865000 -- (-46149.638) [...5 remote chains...] -- 2:49:50
      13870000 -- (-46136.845) [...5 remote chains...] -- 2:49:42
      13875000 -- [-46154.039] [...5 remote chains...] -- 2:49:33
      13880000 -- (-46163.319) [...5 remote chains...] -- 2:49:25
      13885000 -- [-46141.719] [...5 remote chains...] -- 2:49:17
      13890000 -- (-46145.497) [...5 remote chains...] -- 2:49:08
      13895000 -- (-46140.513) [...5 remote chains...] -- 2:49:00
      13900000 -- [-46146.667] [...5 remote chains...] -- 2:48:51

      Average standard deviation of split frequencies: 0.002180

      13905000 -- (-46145.547) [...5 remote chains...] -- 2:48:43
      13910000 -- (-46149.543) [...5 remote chains...] -- 2:48:34
      13915000 -- (-46152.136) [...5 remote chains...] -- 2:48:26
      13920000 -- (-46152.900) [...5 remote chains...] -- 2:48:17
      13925000 -- [-46158.118] [...5 remote chains...] -- 2:48:09
      13930000 -- (-46145.959) [...5 remote chains...] -- 2:48:01
      13935000 -- (-46156.926) [...5 remote chains...] -- 2:47:52
      13940000 -- (-46140.382) [...5 remote chains...] -- 2:47:44
      13945000 -- [-46133.826] [...5 remote chains...] -- 2:47:35
      13950000 -- (-46147.733) [...5 remote chains...] -- 2:47:27

      Average standard deviation of split frequencies: 0.002186

      13955000 -- (-46148.851) [...5 remote chains...] -- 2:47:18
      13960000 -- (-46155.887) [...5 remote chains...] -- 2:47:10
      13965000 -- (-46149.736) [...5 remote chains...] -- 2:47:02
      13970000 -- (-46139.358) [...5 remote chains...] -- 2:46:53
      13975000 -- (-46139.135) [...5 remote chains...] -- 2:46:45
      13980000 -- (-46135.780) [...5 remote chains...] -- 2:46:36
      13985000 -- (-46155.802) [...5 remote chains...] -- 2:46:28
      13990000 -- (-46146.930) [...5 remote chains...] -- 2:46:19
      13995000 -- (-46149.827) [...5 remote chains...] -- 2:46:11
      14000000 -- [-46137.733] [...5 remote chains...] -- 2:46:03

      Average standard deviation of split frequencies: 0.002179

      14005000 -- (-46157.866) [...5 remote chains...] -- 2:45:54
      14010000 -- (-46140.086) [...5 remote chains...] -- 2:45:46
      14015000 -- (-46144.595) [...5 remote chains...] -- 2:45:37
      14020000 -- [-46135.709] [...5 remote chains...] -- 2:45:29
      14025000 -- (-46154.891) [...5 remote chains...] -- 2:45:20
      14030000 -- (-46155.023) [...5 remote chains...] -- 2:45:12
      14035000 -- (-46157.643) [...5 remote chains...] -- 2:45:03
      14040000 -- [-46143.096] [...5 remote chains...] -- 2:44:55
      14045000 -- (-46142.219) [...5 remote chains...] -- 2:44:47
      14050000 -- [-46133.900] [...5 remote chains...] -- 2:44:38

      Average standard deviation of split frequencies: 0.002142

      14055000 -- (-46153.837) [...5 remote chains...] -- 2:44:30
      14060000 -- (-46147.977) [...5 remote chains...] -- 2:44:21
      14065000 -- (-46149.568) [...5 remote chains...] -- 2:44:13
      14070000 -- (-46143.164) [...5 remote chains...] -- 2:44:04
      14075000 -- (-46147.324) [...5 remote chains...] -- 2:43:56
      14080000 -- (-46148.819) [...5 remote chains...] -- 2:43:48
      14085000 -- (-46144.836) [...5 remote chains...] -- 2:43:39
      14090000 -- (-46170.525) [...5 remote chains...] -- 2:43:31
      14095000 -- (-46139.033) [...5 remote chains...] -- 2:43:22
      14100000 -- (-46159.623) [...5 remote chains...] -- 2:43:14

      Average standard deviation of split frequencies: 0.002192

      14105000 -- [-46149.848] [...5 remote chains...] -- 2:43:05
      14110000 -- (-46142.585) [...5 remote chains...] -- 2:42:57
      14115000 -- (-46152.954) [...5 remote chains...] -- 2:42:49
      14120000 -- (-46142.738) [...5 remote chains...] -- 2:42:40
      14125000 -- (-46144.552) [...5 remote chains...] -- 2:42:32
      14130000 -- [-46140.505] [...5 remote chains...] -- 2:42:23
      14135000 -- (-46149.348) [...5 remote chains...] -- 2:42:15
      14140000 -- [-46152.200] [...5 remote chains...] -- 2:42:07
      14145000 -- (-46144.980) [...5 remote chains...] -- 2:41:58
      14150000 -- (-46161.716) [...5 remote chains...] -- 2:41:50

      Average standard deviation of split frequencies: 0.002203

      14155000 -- (-46143.147) [...5 remote chains...] -- 2:41:41
      14160000 -- (-46174.234) [...5 remote chains...] -- 2:41:33
      14165000 -- [-46146.127] [...5 remote chains...] -- 2:41:24
      14170000 -- [-46152.847] [...5 remote chains...] -- 2:41:16
      14175000 -- (-46144.292) [...5 remote chains...] -- 2:41:08
      14180000 -- [-46135.855] [...5 remote chains...] -- 2:40:59
      14185000 -- (-46150.349) [...5 remote chains...] -- 2:40:51
      14190000 -- [-46143.136] [...5 remote chains...] -- 2:40:42
      14195000 -- (-46142.871) [...5 remote chains...] -- 2:40:34
      14200000 -- [-46146.860] [...5 remote chains...] -- 2:40:25

      Average standard deviation of split frequencies: 0.002105

      14205000 -- (-46147.451) [...5 remote chains...] -- 2:40:17
      14210000 -- (-46161.426) [...5 remote chains...] -- 2:40:09
      14215000 -- (-46153.306) [...5 remote chains...] -- 2:40:00
      14220000 -- (-46159.762) [...5 remote chains...] -- 2:39:52
      14225000 -- (-46144.742) [...5 remote chains...] -- 2:39:43
      14230000 -- (-46155.558) [...5 remote chains...] -- 2:39:35
      14235000 -- (-46161.967) [...5 remote chains...] -- 2:39:27
      14240000 -- (-46141.025) [...5 remote chains...] -- 2:39:18
      14245000 -- (-46150.301) [...5 remote chains...] -- 2:39:10
      14250000 -- (-46151.557) [...5 remote chains...] -- 2:39:01

      Average standard deviation of split frequencies: 0.002112

      14255000 -- (-46154.635) [...5 remote chains...] -- 2:38:53
      14260000 -- (-46150.427) [...5 remote chains...] -- 2:38:44
      14265000 -- (-46150.212) [...5 remote chains...] -- 2:38:36
      14270000 -- (-46140.881) [...5 remote chains...] -- 2:38:28
      14275000 -- (-46178.378) [...5 remote chains...] -- 2:38:19
      14280000 -- (-46150.676) [...5 remote chains...] -- 2:38:10
      14285000 -- (-46140.384) [...5 remote chains...] -- 2:38:02
      14290000 -- [-46151.249] [...5 remote chains...] -- 2:37:54
      14295000 -- (-46148.020) [...5 remote chains...] -- 2:37:45
      14300000 -- [-46154.712] [...5 remote chains...] -- 2:37:37

      Average standard deviation of split frequencies: 0.002119

      14305000 -- (-46149.060) [...5 remote chains...] -- 2:37:28
      14310000 -- (-46164.448) [...5 remote chains...] -- 2:37:20
      14315000 -- (-46152.233) [...5 remote chains...] -- 2:37:11
      14320000 -- (-46149.434) [...5 remote chains...] -- 2:37:03
      14325000 -- (-46136.320) [...5 remote chains...] -- 2:36:55
      14330000 -- [-46150.992] [...5 remote chains...] -- 2:36:46
      14335000 -- (-46168.338) [...5 remote chains...] -- 2:36:38
      14340000 -- (-46161.699) [...5 remote chains...] -- 2:36:29
      14345000 -- (-46151.535) [...5 remote chains...] -- 2:36:21
      14350000 -- [-46147.735] [...5 remote chains...] -- 2:36:13

      Average standard deviation of split frequencies: 0.002111

      14355000 -- (-46164.931) [...5 remote chains...] -- 2:36:04
      14360000 -- (-46157.770) [...5 remote chains...] -- 2:35:56
      14365000 -- (-46148.278) [...5 remote chains...] -- 2:35:47
      14370000 -- (-46148.526) [...5 remote chains...] -- 2:35:39
      14375000 -- (-46151.162) [...5 remote chains...] -- 2:35:31
      14380000 -- (-46162.541) [...5 remote chains...] -- 2:35:22
      14385000 -- (-46175.613) [...5 remote chains...] -- 2:35:14
      14390000 -- (-46142.887) [...5 remote chains...] -- 2:35:05
      14395000 -- [-46140.750] [...5 remote chains...] -- 2:34:57
      14400000 -- [-46137.346] [...5 remote chains...] -- 2:34:49

      Average standard deviation of split frequencies: 0.002067

      14405000 -- [-46139.313] [...5 remote chains...] -- 2:34:40
      14410000 -- [-46146.869] [...5 remote chains...] -- 2:34:32
      14415000 -- (-46148.167) [...5 remote chains...] -- 2:34:23
      14420000 -- (-46153.493) [...5 remote chains...] -- 2:34:15
      14425000 -- (-46139.376) [...5 remote chains...] -- 2:34:06
      14430000 -- (-46157.070) [...5 remote chains...] -- 2:33:58
      14435000 -- [-46133.315] [...5 remote chains...] -- 2:33:50
      14440000 -- (-46162.894) [...5 remote chains...] -- 2:33:41
      14445000 -- (-46145.101) [...5 remote chains...] -- 2:33:33
      14450000 -- (-46142.991) [...5 remote chains...] -- 2:33:24

      Average standard deviation of split frequencies: 0.002209

      14455000 -- [-46148.844] [...5 remote chains...] -- 2:33:16
      14460000 -- [-46154.924] [...5 remote chains...] -- 2:33:08
      14465000 -- [-46138.448] [...5 remote chains...] -- 2:32:59
      14470000 -- (-46159.976) [...5 remote chains...] -- 2:32:51
      14475000 -- [-46148.029] [...5 remote chains...] -- 2:32:42
      14480000 -- (-46182.404) [...5 remote chains...] -- 2:32:34
      14485000 -- (-46164.172) [...5 remote chains...] -- 2:32:26
      14490000 -- (-46157.119) [...5 remote chains...] -- 2:32:18
      14495000 -- [-46141.551] [...5 remote chains...] -- 2:32:09
      14500000 -- (-46155.642) [...5 remote chains...] -- 2:32:01

      Average standard deviation of split frequencies: 0.002141

      14505000 -- (-46149.735) [...5 remote chains...] -- 2:31:52
      14510000 -- (-46136.110) [...5 remote chains...] -- 2:31:44
      14515000 -- (-46144.202) [...5 remote chains...] -- 2:31:36
      14520000 -- [-46132.892] [...5 remote chains...] -- 2:31:27
      14525000 -- (-46162.266) [...5 remote chains...] -- 2:31:19
      14530000 -- (-46143.915) [...5 remote chains...] -- 2:31:10
      14535000 -- (-46152.340) [...5 remote chains...] -- 2:31:02
      14540000 -- (-46145.345) [...5 remote chains...] -- 2:30:54
      14545000 -- (-46156.917) [...5 remote chains...] -- 2:30:45
      14550000 -- (-46142.562) [...5 remote chains...] -- 2:30:37

      Average standard deviation of split frequencies: 0.002133

      14555000 -- [-46139.729] [...5 remote chains...] -- 2:30:28
      14560000 -- [-46143.076] [...5 remote chains...] -- 2:30:20
      14565000 -- (-46140.329) [...5 remote chains...] -- 2:30:12
      14570000 -- (-46169.180) [...5 remote chains...] -- 2:30:03
      14575000 -- (-46151.164) [...5 remote chains...] -- 2:29:55
      14580000 -- (-46149.423) [...5 remote chains...] -- 2:29:46
      14585000 -- (-46149.315) [...5 remote chains...] -- 2:29:38
      14590000 -- [-46154.568] [...5 remote chains...] -- 2:29:30
      14595000 -- [-46138.525] [...5 remote chains...] -- 2:29:21
      14600000 -- [-46141.712] [...5 remote chains...] -- 2:29:13

      Average standard deviation of split frequencies: 0.002167

      14605000 -- (-46163.293) [...5 remote chains...] -- 2:29:04
      14610000 -- (-46148.611) [...5 remote chains...] -- 2:28:56
      14615000 -- (-46144.597) [...5 remote chains...] -- 2:28:48
      14620000 -- [-46146.995] [...5 remote chains...] -- 2:28:39
      14625000 -- (-46143.787) [...5 remote chains...] -- 2:28:31
      14630000 -- [-46134.172] [...5 remote chains...] -- 2:28:22
      14635000 -- [-46137.666] [...5 remote chains...] -- 2:28:14
      14640000 -- (-46151.227) [...5 remote chains...] -- 2:28:06
      14645000 -- [-46145.481] [...5 remote chains...] -- 2:27:57
      14650000 -- (-46156.168) [...5 remote chains...] -- 2:27:49

      Average standard deviation of split frequencies: 0.002247

      14655000 -- [-46135.755] [...5 remote chains...] -- 2:27:40
      14660000 -- (-46139.527) [...5 remote chains...] -- 2:27:32
      14665000 -- (-46140.860) [...5 remote chains...] -- 2:27:24
      14670000 -- (-46152.270) [...5 remote chains...] -- 2:27:15
      14675000 -- (-46158.423) [...5 remote chains...] -- 2:27:07
      14680000 -- [-46134.859] [...5 remote chains...] -- 2:26:58
      14685000 -- (-46151.115) [...5 remote chains...] -- 2:26:50
      14690000 -- [-46152.619] [...5 remote chains...] -- 2:26:42
      14695000 -- (-46137.230) [...5 remote chains...] -- 2:26:33
      14700000 -- (-46160.148) [...5 remote chains...] -- 2:26:25

      Average standard deviation of split frequencies: 0.002354

      14705000 -- [-46154.446] [...5 remote chains...] -- 2:26:16
      14710000 -- (-46153.064) [...5 remote chains...] -- 2:26:08
      14715000 -- (-46154.014) [...5 remote chains...] -- 2:26:00
      14720000 -- [-46152.387] [...5 remote chains...] -- 2:25:51
      14725000 -- (-46159.117) [...5 remote chains...] -- 2:25:43
      14730000 -- (-46168.688) [...5 remote chains...] -- 2:25:35
      14735000 -- [-46140.362] [...5 remote chains...] -- 2:25:26
      14740000 -- (-46129.009) [...5 remote chains...] -- 2:25:18
      14745000 -- [-46144.731] [...5 remote chains...] -- 2:25:09
      14750000 -- [-46151.972] [...5 remote chains...] -- 2:25:01

      Average standard deviation of split frequencies: 0.002360

      14755000 -- (-46151.791) [...5 remote chains...] -- 2:24:53
      14760000 -- (-46157.817) [...5 remote chains...] -- 2:24:44
      14765000 -- (-46147.167) [...5 remote chains...] -- 2:24:36
      14770000 -- [-46149.461] [...5 remote chains...] -- 2:24:27
      14775000 -- (-46145.324) [...5 remote chains...] -- 2:24:19
      14780000 -- (-46155.905) [...5 remote chains...] -- 2:24:11
      14785000 -- [-46151.072] [...5 remote chains...] -- 2:24:02
      14790000 -- [-46153.135] [...5 remote chains...] -- 2:23:54
      14795000 -- (-46152.157) [...5 remote chains...] -- 2:23:45
      14800000 -- [-46145.061] [...5 remote chains...] -- 2:23:37

      Average standard deviation of split frequencies: 0.002334

      14805000 -- (-46150.414) [...5 remote chains...] -- 2:23:29
      14810000 -- [-46129.216] [...5 remote chains...] -- 2:23:20
      14815000 -- [-46132.448] [...5 remote chains...] -- 2:23:12
      14820000 -- (-46155.830) [...5 remote chains...] -- 2:23:04
      14825000 -- (-46146.072) [...5 remote chains...] -- 2:22:55
      14830000 -- [-46136.384] [...5 remote chains...] -- 2:22:47
      14835000 -- (-46143.770) [...5 remote chains...] -- 2:22:38
      14840000 -- (-46146.319) [...5 remote chains...] -- 2:22:30
      14845000 -- (-46146.352) [...5 remote chains...] -- 2:22:22
      14850000 -- (-46160.292) [...5 remote chains...] -- 2:22:13

      Average standard deviation of split frequencies: 0.002299

      14855000 -- [-46149.040] [...5 remote chains...] -- 2:22:05
      14860000 -- [-46138.684] [...5 remote chains...] -- 2:21:56
      14865000 -- (-46141.497) [...5 remote chains...] -- 2:21:48
      14870000 -- (-46151.834) [...5 remote chains...] -- 2:21:40
      14875000 -- (-46147.012) [...5 remote chains...] -- 2:21:31
      14880000 -- (-46153.058) [...5 remote chains...] -- 2:21:23
      14885000 -- (-46144.160) [...5 remote chains...] -- 2:21:15
      14890000 -- [-46134.412] [...5 remote chains...] -- 2:21:06
      14895000 -- [-46143.763] [...5 remote chains...] -- 2:20:58
      14900000 -- (-46158.942) [...5 remote chains...] -- 2:20:49

      Average standard deviation of split frequencies: 0.002327

      14905000 -- (-46146.897) [...5 remote chains...] -- 2:20:41
      14910000 -- (-46180.113) [...5 remote chains...] -- 2:20:33
      14915000 -- [-46140.216] [...5 remote chains...] -- 2:20:24
      14920000 -- (-46144.468) [...5 remote chains...] -- 2:20:16
      14925000 -- (-46148.178) [...5 remote chains...] -- 2:20:08
      14930000 -- (-46150.155) [...5 remote chains...] -- 2:19:59
      14935000 -- (-46166.997) [...5 remote chains...] -- 2:19:51
      14940000 -- (-46168.443) [...5 remote chains...] -- 2:19:43
      14945000 -- [-46139.628] [...5 remote chains...] -- 2:19:34
      14950000 -- [-46149.835] [...5 remote chains...] -- 2:19:26

      Average standard deviation of split frequencies: 0.002220

      14955000 -- (-46140.705) [...5 remote chains...] -- 2:19:17
      14960000 -- [-46134.263] [...5 remote chains...] -- 2:19:09
      14965000 -- (-46145.688) [...5 remote chains...] -- 2:19:00
      14970000 -- (-46147.091) [...5 remote chains...] -- 2:18:52
      14975000 -- (-46149.424) [...5 remote chains...] -- 2:18:44
      14980000 -- [-46152.111] [...5 remote chains...] -- 2:18:35
      14985000 -- [-46138.914] [...5 remote chains...] -- 2:18:27
      14990000 -- (-46148.947) [...5 remote chains...] -- 2:18:19
      14995000 -- (-46147.597) [...5 remote chains...] -- 2:18:10
      15000000 -- (-46146.325) [...5 remote chains...] -- 2:18:02

      Average standard deviation of split frequencies: 0.002168

      15005000 -- [-46144.403] [...5 remote chains...] -- 2:17:53
      15010000 -- (-46145.603) [...5 remote chains...] -- 2:17:45
      15015000 -- (-46166.904) [...5 remote chains...] -- 2:17:37
      15020000 -- [-46153.207] [...5 remote chains...] -- 2:17:28
      15025000 -- [-46142.198] [...5 remote chains...] -- 2:17:20
      15030000 -- (-46156.014) [...5 remote chains...] -- 2:17:12
      15035000 -- [-46151.043] [...5 remote chains...] -- 2:17:03
      15040000 -- [-46133.357] [...5 remote chains...] -- 2:16:55
      15045000 -- (-46142.033) [...5 remote chains...] -- 2:16:46
      15050000 -- [-46142.153] [...5 remote chains...] -- 2:16:38

      Average standard deviation of split frequencies: 0.002085

      15055000 -- [-46132.520] [...5 remote chains...] -- 2:16:30
      15060000 -- [-46144.272] [...5 remote chains...] -- 2:16:21
      15065000 -- (-46153.583) [...5 remote chains...] -- 2:16:13
      15070000 -- (-46149.677) [...5 remote chains...] -- 2:16:05
      15075000 -- (-46162.990) [...5 remote chains...] -- 2:15:56
      15080000 -- (-46148.930) [...5 remote chains...] -- 2:15:48
      15085000 -- [-46158.578] [...5 remote chains...] -- 2:15:39
      15090000 -- (-46156.515) [...5 remote chains...] -- 2:15:31
      15095000 -- (-46145.463) [...5 remote chains...] -- 2:15:23
      15100000 -- (-46166.040) [...5 remote chains...] -- 2:15:14

      Average standard deviation of split frequencies: 0.002087

      15105000 -- (-46146.046) [...5 remote chains...] -- 2:15:06
      15110000 -- (-46158.975) [...5 remote chains...] -- 2:14:58
      15115000 -- (-46160.330) [...5 remote chains...] -- 2:14:49
      15120000 -- [-46158.610] [...5 remote chains...] -- 2:14:41
      15125000 -- (-46155.560) [...5 remote chains...] -- 2:14:33
      15130000 -- (-46154.015) [...5 remote chains...] -- 2:14:24
      15135000 -- [-46153.129] [...5 remote chains...] -- 2:14:16
      15140000 -- (-46164.490) [...5 remote chains...] -- 2:14:07
      15145000 -- [-46152.570] [...5 remote chains...] -- 2:13:59
      15150000 -- (-46138.757) [...5 remote chains...] -- 2:13:51

      Average standard deviation of split frequencies: 0.002035

      15155000 -- [-46162.184] [...5 remote chains...] -- 2:13:42
      15160000 -- (-46172.758) [...5 remote chains...] -- 2:13:34
      15165000 -- [-46140.524] [...5 remote chains...] -- 2:13:26
      15170000 -- (-46145.535) [...5 remote chains...] -- 2:13:17
      15175000 -- (-46157.893) [...5 remote chains...] -- 2:13:09
      15180000 -- [-46150.160] [...5 remote chains...] -- 2:13:00
      15185000 -- (-46159.487) [...5 remote chains...] -- 2:12:52
      15190000 -- (-46144.742) [...5 remote chains...] -- 2:12:44
      15195000 -- [-46145.179] [...5 remote chains...] -- 2:12:35
      15200000 -- (-46155.588) [...5 remote chains...] -- 2:12:27

      Average standard deviation of split frequencies: 0.002015

      15205000 -- [-46136.866] [...5 remote chains...] -- 2:12:19
      15210000 -- [-46136.958] [...5 remote chains...] -- 2:12:10
      15215000 -- (-46148.388) [...5 remote chains...] -- 2:12:02
      15220000 -- (-46154.553) [...5 remote chains...] -- 2:11:54
      15225000 -- [-46146.657] [...5 remote chains...] -- 2:11:45
      15230000 -- (-46155.833) [...5 remote chains...] -- 2:11:37
      15235000 -- (-46130.808) [...5 remote chains...] -- 2:11:28
      15240000 -- [-46158.048] [...5 remote chains...] -- 2:11:20
      15245000 -- (-46148.947) [...5 remote chains...] -- 2:11:12
      15250000 -- (-46158.992) [...5 remote chains...] -- 2:11:03

      Average standard deviation of split frequencies: 0.002079

      15255000 -- (-46142.190) [...5 remote chains...] -- 2:10:55
      15260000 -- (-46153.404) [...5 remote chains...] -- 2:10:47
      15265000 -- [-46152.611] [...5 remote chains...] -- 2:10:38
      15270000 -- [-46141.705] [...5 remote chains...] -- 2:10:30
      15275000 -- [-46130.860] [...5 remote chains...] -- 2:10:22
      15280000 -- [-46150.788] [...5 remote chains...] -- 2:10:13
      15285000 -- [-46159.193] [...5 remote chains...] -- 2:10:05
      15290000 -- (-46147.331) [...5 remote chains...] -- 2:09:56
      15295000 -- [-46131.193] [...5 remote chains...] -- 2:09:48
      15300000 -- (-46148.328) [...5 remote chains...] -- 2:09:40

      Average standard deviation of split frequencies: 0.002042

      15305000 -- (-46162.347) [...5 remote chains...] -- 2:09:31
      15310000 -- (-46147.817) [...5 remote chains...] -- 2:09:23
      15315000 -- (-46169.143) [...5 remote chains...] -- 2:09:15
      15320000 -- (-46144.773) [...5 remote chains...] -- 2:09:06
      15325000 -- [-46143.249] [...5 remote chains...] -- 2:08:58
      15330000 -- (-46150.941) [...5 remote chains...] -- 2:08:50
      15335000 -- (-46151.049) [...5 remote chains...] -- 2:08:41
      15340000 -- (-46136.509) [...5 remote chains...] -- 2:08:33
      15345000 -- (-46133.895) [...5 remote chains...] -- 2:08:24
      15350000 -- [-46141.035] [...5 remote chains...] -- 2:08:16

      Average standard deviation of split frequencies: 0.001956

      15355000 -- (-46153.418) [...5 remote chains...] -- 2:08:08
      15360000 -- [-46146.537] [...5 remote chains...] -- 2:07:59
      15365000 -- [-46144.593] [...5 remote chains...] -- 2:07:51
      15370000 -- [-46146.388] [...5 remote chains...] -- 2:07:42
      15375000 -- (-46161.559) [...5 remote chains...] -- 2:07:34
      15380000 -- (-46149.452) [...5 remote chains...] -- 2:07:26
      15385000 -- (-46153.281) [...5 remote chains...] -- 2:07:17
      15390000 -- [-46142.172] [...5 remote chains...] -- 2:07:09
      15395000 -- [-46137.733] [...5 remote chains...] -- 2:07:01
      15400000 -- [-46143.915] [...5 remote chains...] -- 2:06:52

      Average standard deviation of split frequencies: 0.002002

      15405000 -- (-46159.808) [...5 remote chains...] -- 2:06:44
      15410000 -- (-46144.610) [...5 remote chains...] -- 2:06:35
      15415000 -- [-46144.612] [...5 remote chains...] -- 2:06:27
      15420000 -- [-46142.580] [...5 remote chains...] -- 2:06:19
      15425000 -- [-46138.142] [...5 remote chains...] -- 2:06:10
      15430000 -- [-46141.568] [...5 remote chains...] -- 2:06:02
      15435000 -- [-46148.346] [...5 remote chains...] -- 2:05:54
      15440000 -- (-46150.234) [...5 remote chains...] -- 2:05:45
      15445000 -- (-46150.753) [...5 remote chains...] -- 2:05:37
      15450000 -- (-46159.837) [...5 remote chains...] -- 2:05:29

      Average standard deviation of split frequencies: 0.002057

      15455000 -- (-46145.498) [...5 remote chains...] -- 2:05:20
      15460000 -- [-46157.563] [...5 remote chains...] -- 2:05:12
      15465000 -- (-46136.400) [...5 remote chains...] -- 2:05:04
      15470000 -- (-46166.681) [...5 remote chains...] -- 2:04:55
      15475000 -- [-46145.269] [...5 remote chains...] -- 2:04:47
      15480000 -- [-46152.122] [...5 remote chains...] -- 2:04:39
      15485000 -- (-46162.823) [...5 remote chains...] -- 2:04:30
      15490000 -- (-46158.618) [...5 remote chains...] -- 2:04:22
      15495000 -- (-46152.599) [...5 remote chains...] -- 2:04:13
      15500000 -- [-46155.436] [...5 remote chains...] -- 2:04:05

      Average standard deviation of split frequencies: 0.002055

      15505000 -- (-46168.221) [...5 remote chains...] -- 2:03:57
      15510000 -- (-46138.674) [...5 remote chains...] -- 2:03:48
      15515000 -- (-46145.125) [...5 remote chains...] -- 2:03:40
      15520000 -- (-46148.409) [...5 remote chains...] -- 2:03:32
      15525000 -- [-46142.743] [...5 remote chains...] -- 2:03:23
      15530000 -- (-46136.938) [...5 remote chains...] -- 2:03:15
      15535000 -- (-46159.687) [...5 remote chains...] -- 2:03:07
      15540000 -- (-46168.757) [...5 remote chains...] -- 2:02:58
      15545000 -- [-46143.532] [...5 remote chains...] -- 2:02:50
      15550000 -- (-46158.536) [...5 remote chains...] -- 2:02:42

      Average standard deviation of split frequencies: 0.001935

      15555000 -- (-46139.809) [...5 remote chains...] -- 2:02:33
      15560000 -- (-46154.306) [...5 remote chains...] -- 2:02:25
      15565000 -- (-46133.817) [...5 remote chains...] -- 2:02:17
      15570000 -- [-46148.913] [...5 remote chains...] -- 2:02:08
      15575000 -- (-46144.240) [...5 remote chains...] -- 2:02:00
      15580000 -- (-46159.976) [...5 remote chains...] -- 2:01:52
      15585000 -- (-46159.071) [...5 remote chains...] -- 2:01:43
      15590000 -- (-46155.910) [...5 remote chains...] -- 2:01:35
      15595000 -- [-46139.161] [...5 remote chains...] -- 2:01:26
      15600000 -- (-46143.064) [...5 remote chains...] -- 2:01:18

      Average standard deviation of split frequencies: 0.001873

      15605000 -- [-46145.314] [...5 remote chains...] -- 2:01:10
      15610000 -- [-46150.135] [...5 remote chains...] -- 2:01:01
      15615000 -- [-46147.296] [...5 remote chains...] -- 2:00:53
      15620000 -- (-46138.982) [...5 remote chains...] -- 2:00:45
      15625000 -- (-46135.525) [...5 remote chains...] -- 2:00:36
      15630000 -- (-46151.212) [...5 remote chains...] -- 2:00:28
      15635000 -- [-46139.720] [...5 remote chains...] -- 2:00:20
      15640000 -- (-46136.398) [...5 remote chains...] -- 2:00:11
      15645000 -- (-46150.213) [...5 remote chains...] -- 2:00:03
      15650000 -- (-46150.092) [...5 remote chains...] -- 1:59:55

      Average standard deviation of split frequencies: 0.001854

      15655000 -- (-46148.752) [...5 remote chains...] -- 1:59:46
      15660000 -- (-46139.486) [...5 remote chains...] -- 1:59:38
      15665000 -- [-46147.447] [...5 remote chains...] -- 1:59:30
      15670000 -- [-46138.329] [...5 remote chains...] -- 1:59:21
      15675000 -- (-46173.723) [...5 remote chains...] -- 1:59:13
      15680000 -- [-46139.718] [...5 remote chains...] -- 1:59:05
      15685000 -- (-46158.058) [...5 remote chains...] -- 1:58:56
      15690000 -- [-46137.004] [...5 remote chains...] -- 1:58:48
      15695000 -- (-46151.225) [...5 remote chains...] -- 1:58:40
      15700000 -- (-46155.887) [...5 remote chains...] -- 1:58:31

      Average standard deviation of split frequencies: 0.001848

      15705000 -- [-46155.858] [...5 remote chains...] -- 1:58:23
      15710000 -- (-46151.167) [...5 remote chains...] -- 1:58:15
      15715000 -- (-46149.969) [...5 remote chains...] -- 1:58:06
      15720000 -- [-46138.968] [...5 remote chains...] -- 1:57:58
      15725000 -- [-46148.166] [...5 remote chains...] -- 1:57:49
      15730000 -- (-46151.928) [...5 remote chains...] -- 1:57:41
      15735000 -- (-46149.772) [...5 remote chains...] -- 1:57:33
      15740000 -- [-46132.912] [...5 remote chains...] -- 1:57:24
      15745000 -- (-46135.114) [...5 remote chains...] -- 1:57:16
      15750000 -- (-46166.341) [...5 remote chains...] -- 1:57:08

      Average standard deviation of split frequencies: 0.001924

      15755000 -- (-46140.292) [...5 remote chains...] -- 1:56:59
      15760000 -- (-46162.763) [...5 remote chains...] -- 1:56:51
      15765000 -- [-46135.863] [...5 remote chains...] -- 1:56:43
      15770000 -- [-46152.010] [...5 remote chains...] -- 1:56:34
      15775000 -- (-46145.438) [...5 remote chains...] -- 1:56:26
      15780000 -- (-46155.859) [...5 remote chains...] -- 1:56:18
      15785000 -- (-46160.079) [...5 remote chains...] -- 1:56:09
      15790000 -- (-46143.914) [...5 remote chains...] -- 1:56:01
      15795000 -- [-46152.543] [...5 remote chains...] -- 1:55:53
      15800000 -- (-46152.751) [...5 remote chains...] -- 1:55:44

      Average standard deviation of split frequencies: 0.001994

      15805000 -- (-46147.325) [...5 remote chains...] -- 1:55:36
      15810000 -- [-46144.399] [...5 remote chains...] -- 1:55:28
      15815000 -- (-46141.858) [...5 remote chains...] -- 1:55:19
      15820000 -- (-46164.152) [...5 remote chains...] -- 1:55:11
      15825000 -- [-46152.616] [...5 remote chains...] -- 1:55:03
      15830000 -- (-46155.454) [...5 remote chains...] -- 1:54:54
      15835000 -- [-46140.785] [...5 remote chains...] -- 1:54:46
      15840000 -- (-46154.574) [...5 remote chains...] -- 1:54:38
      15845000 -- (-46163.971) [...5 remote chains...] -- 1:54:29
      15850000 -- (-46155.038) [...5 remote chains...] -- 1:54:21

      Average standard deviation of split frequencies: 0.001958

      15855000 -- (-46137.050) [...5 remote chains...] -- 1:54:13
      15860000 -- [-46143.211] [...5 remote chains...] -- 1:54:04
      15865000 -- (-46153.707) [...5 remote chains...] -- 1:53:56
      15870000 -- [-46147.100] [...5 remote chains...] -- 1:53:48
      15875000 -- (-46149.386) [...5 remote chains...] -- 1:53:39
      15880000 -- (-46151.854) [...5 remote chains...] -- 1:53:31
      15885000 -- [-46139.626] [...5 remote chains...] -- 1:53:23
      15890000 -- [-46150.158] [...5 remote chains...] -- 1:53:14
      15895000 -- (-46173.695) [...5 remote chains...] -- 1:53:06
      15900000 -- (-46152.808) [...5 remote chains...] -- 1:52:58

      Average standard deviation of split frequencies: 0.001939

      15905000 -- [-46145.297] [...5 remote chains...] -- 1:52:49
      15910000 -- (-46132.376) [...5 remote chains...] -- 1:52:41
      15915000 -- (-46158.814) [...5 remote chains...] -- 1:52:33
      15920000 -- (-46148.607) [...5 remote chains...] -- 1:52:24
      15925000 -- [-46143.013] [...5 remote chains...] -- 1:52:16
      15930000 -- [-46156.244] [...5 remote chains...] -- 1:52:08
      15935000 -- [-46144.261] [...5 remote chains...] -- 1:51:59
      15940000 -- [-46145.602] [...5 remote chains...] -- 1:51:51
      15945000 -- (-46144.177) [...5 remote chains...] -- 1:51:43
      15950000 -- [-46145.651] [...5 remote chains...] -- 1:51:34

      Average standard deviation of split frequencies: 0.001862

      15955000 -- (-46145.466) [...5 remote chains...] -- 1:51:26
      15960000 -- (-46154.438) [...5 remote chains...] -- 1:51:18
      15965000 -- (-46139.318) [...5 remote chains...] -- 1:51:09
      15970000 -- (-46145.459) [...5 remote chains...] -- 1:51:01
      15975000 -- [-46150.498] [...5 remote chains...] -- 1:50:53
      15980000 -- (-46151.418) [...5 remote chains...] -- 1:50:44
      15985000 -- [-46142.621] [...5 remote chains...] -- 1:50:36
      15990000 -- (-46137.802) [...5 remote chains...] -- 1:50:28
      15995000 -- (-46145.805) [...5 remote chains...] -- 1:50:19
      16000000 -- (-46153.044) [...5 remote chains...] -- 1:50:11

      Average standard deviation of split frequencies: 0.001831

      16005000 -- (-46146.987) [...5 remote chains...] -- 1:50:03
      16010000 -- (-46143.961) [...5 remote chains...] -- 1:49:54
      16015000 -- (-46142.527) [...5 remote chains...] -- 1:49:46
      16020000 -- [-46151.963] [...5 remote chains...] -- 1:49:38
      16025000 -- [-46146.522] [...5 remote chains...] -- 1:49:29
      16030000 -- [-46139.918] [...5 remote chains...] -- 1:49:21
      16035000 -- [-46135.211] [...5 remote chains...] -- 1:49:12
      16040000 -- (-46143.167) [...5 remote chains...] -- 1:49:04
      16045000 -- [-46154.322] [...5 remote chains...] -- 1:48:56
      16050000 -- (-46154.757) [...5 remote chains...] -- 1:48:47

      Average standard deviation of split frequencies: 0.001758

      16055000 -- (-46137.019) [...5 remote chains...] -- 1:48:39
      16060000 -- (-46164.439) [...5 remote chains...] -- 1:48:31
      16065000 -- (-46146.278) [...5 remote chains...] -- 1:48:22
      16070000 -- (-46148.523) [...5 remote chains...] -- 1:48:14
      16075000 -- (-46161.284) [...5 remote chains...] -- 1:48:06
      16080000 -- (-46142.743) [...5 remote chains...] -- 1:47:57
      16085000 -- (-46148.821) [...5 remote chains...] -- 1:47:49
      16090000 -- (-46145.841) [...5 remote chains...] -- 1:47:41
      16095000 -- (-46141.619) [...5 remote chains...] -- 1:47:33
      16100000 -- (-46155.951) [...5 remote chains...] -- 1:47:24

      Average standard deviation of split frequencies: 0.001782

      16105000 -- (-46153.914) [...5 remote chains...] -- 1:47:16
      16110000 -- (-46148.187) [...5 remote chains...] -- 1:47:08
      16115000 -- (-46159.136) [...5 remote chains...] -- 1:46:59
      16120000 -- [-46152.519] [...5 remote chains...] -- 1:46:51
      16125000 -- (-46146.260) [...5 remote chains...] -- 1:46:43
      16130000 -- (-46159.278) [...5 remote chains...] -- 1:46:34
      16135000 -- (-46170.314) [...5 remote chains...] -- 1:46:26
      16140000 -- (-46153.988) [...5 remote chains...] -- 1:46:18
      16145000 -- (-46161.158) [...5 remote chains...] -- 1:46:09
      16150000 -- (-46150.860) [...5 remote chains...] -- 1:46:01

      Average standard deviation of split frequencies: 0.001772

      16155000 -- [-46141.095] [...5 remote chains...] -- 1:45:53
      16160000 -- (-46162.557) [...5 remote chains...] -- 1:45:44
      16165000 -- (-46139.006) [...5 remote chains...] -- 1:45:36
      16170000 -- (-46173.330) [...5 remote chains...] -- 1:45:28
      16175000 -- (-46176.742) [...5 remote chains...] -- 1:45:19
      16180000 -- (-46163.288) [...5 remote chains...] -- 1:45:11
      16185000 -- (-46156.918) [...5 remote chains...] -- 1:45:03
      16190000 -- (-46156.999) [...5 remote chains...] -- 1:44:55
      16195000 -- (-46155.687) [...5 remote chains...] -- 1:44:47
      16200000 -- (-46148.774) [...5 remote chains...] -- 1:44:38

      Average standard deviation of split frequencies: 0.001729

      16205000 -- [-46139.494] [...5 remote chains...] -- 1:44:30
      16210000 -- (-46167.820) [...5 remote chains...] -- 1:44:22
      16215000 -- (-46154.980) [...5 remote chains...] -- 1:44:13
      16220000 -- (-46142.833) [...5 remote chains...] -- 1:44:05
      16225000 -- [-46139.812] [...5 remote chains...] -- 1:43:57
      16230000 -- (-46158.895) [...5 remote chains...] -- 1:43:48
      16235000 -- [-46140.691] [...5 remote chains...] -- 1:43:40
      16240000 -- (-46157.787) [...5 remote chains...] -- 1:43:32
      16245000 -- (-46161.002) [...5 remote chains...] -- 1:43:23
      16250000 -- [-46144.230] [...5 remote chains...] -- 1:43:15

      Average standard deviation of split frequencies: 0.001719

      16255000 -- (-46161.787) [...5 remote chains...] -- 1:43:07
      16260000 -- (-46158.579) [...5 remote chains...] -- 1:42:58
      16265000 -- (-46158.727) [...5 remote chains...] -- 1:42:50
      16270000 -- (-46160.936) [...5 remote chains...] -- 1:42:41
      16275000 -- [-46140.173] [...5 remote chains...] -- 1:42:33
      16280000 -- (-46146.025) [...5 remote chains...] -- 1:42:25
      16285000 -- (-46161.178) [...5 remote chains...] -- 1:42:16
      16290000 -- (-46148.082) [...5 remote chains...] -- 1:42:08
      16295000 -- [-46150.918] [...5 remote chains...] -- 1:42:00
      16300000 -- [-46152.795] [...5 remote chains...] -- 1:41:52

      Average standard deviation of split frequencies: 0.001735

      16305000 -- [-46143.541] [...5 remote chains...] -- 1:41:43
      16310000 -- [-46137.212] [...5 remote chains...] -- 1:41:35
      16315000 -- (-46161.914) [...5 remote chains...] -- 1:41:27
      16320000 -- (-46153.322) [...5 remote chains...] -- 1:41:18
      16325000 -- (-46139.694) [...5 remote chains...] -- 1:41:10
      16330000 -- (-46151.195) [...5 remote chains...] -- 1:41:02
      16335000 -- (-46166.464) [...5 remote chains...] -- 1:40:53
      16340000 -- (-46136.743) [...5 remote chains...] -- 1:40:45
      16345000 -- [-46150.625] [...5 remote chains...] -- 1:40:37
      16350000 -- (-46162.144) [...5 remote chains...] -- 1:40:28

      Average standard deviation of split frequencies: 0.001767

      16355000 -- [-46138.422] [...5 remote chains...] -- 1:40:20
      16360000 -- [-46139.601] [...5 remote chains...] -- 1:40:12
      16365000 -- [-46142.555] [...5 remote chains...] -- 1:40:03
      16370000 -- (-46167.107) [...5 remote chains...] -- 1:39:55
      16375000 -- [-46133.682] [...5 remote chains...] -- 1:39:47
      16380000 -- (-46144.082) [...5 remote chains...] -- 1:39:38
      16385000 -- (-46149.220) [...5 remote chains...] -- 1:39:30
      16390000 -- [-46141.033] [...5 remote chains...] -- 1:39:22
      16395000 -- (-46139.776) [...5 remote chains...] -- 1:39:13
      16400000 -- (-46155.516) [...5 remote chains...] -- 1:39:05

      Average standard deviation of split frequencies: 0.001724

      16405000 -- (-46150.033) [...5 remote chains...] -- 1:38:57
      16410000 -- [-46143.868] [...5 remote chains...] -- 1:38:48
      16415000 -- (-46148.114) [...5 remote chains...] -- 1:38:40
      16420000 -- (-46133.951) [...5 remote chains...] -- 1:38:32
      16425000 -- [-46137.388] [...5 remote chains...] -- 1:38:23
      16430000 -- (-46170.955) [...5 remote chains...] -- 1:38:15
      16435000 -- (-46168.858) [...5 remote chains...] -- 1:38:07
      16440000 -- (-46150.931) [...5 remote chains...] -- 1:37:58
      16445000 -- (-46148.642) [...5 remote chains...] -- 1:37:50
      16450000 -- (-46152.486) [...5 remote chains...] -- 1:37:42

      Average standard deviation of split frequencies: 0.001723

      16455000 -- (-46163.422) [...5 remote chains...] -- 1:37:34
      16460000 -- (-46152.667) [...5 remote chains...] -- 1:37:25
      16465000 -- (-46148.074) [...5 remote chains...] -- 1:37:17
      16470000 -- [-46141.146] [...5 remote chains...] -- 1:37:09
      16475000 -- [-46158.723] [...5 remote chains...] -- 1:37:00
      16480000 -- [-46137.656] [...5 remote chains...] -- 1:36:52
      16485000 -- (-46139.495) [...5 remote chains...] -- 1:36:44
      16490000 -- (-46151.894) [...5 remote chains...] -- 1:36:35
      16495000 -- [-46139.913] [...5 remote chains...] -- 1:36:27
      16500000 -- (-46161.313) [...5 remote chains...] -- 1:36:19

      Average standard deviation of split frequencies: 0.001718

      16505000 -- (-46170.462) [...5 remote chains...] -- 1:36:10
      16510000 -- (-46142.980) [...5 remote chains...] -- 1:36:02
      16515000 -- (-46156.619) [...5 remote chains...] -- 1:35:54
      16520000 -- [-46131.923] [...5 remote chains...] -- 1:35:45
      16525000 -- (-46150.924) [...5 remote chains...] -- 1:35:37
      16530000 -- (-46151.574) [...5 remote chains...] -- 1:35:29
      16535000 -- (-46161.605) [...5 remote chains...] -- 1:35:20
      16540000 -- (-46163.329) [...5 remote chains...] -- 1:35:12
      16545000 -- (-46141.857) [...5 remote chains...] -- 1:35:04
      16550000 -- (-46154.763) [...5 remote chains...] -- 1:34:55

      Average standard deviation of split frequencies: 0.001713

      16555000 -- (-46163.183) [...5 remote chains...] -- 1:34:47
      16560000 -- [-46152.775] [...5 remote chains...] -- 1:34:39
      16565000 -- (-46157.091) [...5 remote chains...] -- 1:34:31
      16570000 -- (-46142.662) [...5 remote chains...] -- 1:34:22
      16575000 -- [-46146.194] [...5 remote chains...] -- 1:34:14
      16580000 -- (-46150.152) [...5 remote chains...] -- 1:34:06
      16585000 -- [-46138.312] [...5 remote chains...] -- 1:33:57
      16590000 -- (-46160.675) [...5 remote chains...] -- 1:33:49
      16595000 -- [-46146.995] [...5 remote chains...] -- 1:33:41
      16600000 -- (-46163.606) [...5 remote chains...] -- 1:33:32

      Average standard deviation of split frequencies: 0.001744

      16605000 -- (-46151.219) [...5 remote chains...] -- 1:33:24
      16610000 -- (-46143.830) [...5 remote chains...] -- 1:33:16
      16615000 -- (-46158.185) [...5 remote chains...] -- 1:33:07
      16620000 -- [-46141.698] [...5 remote chains...] -- 1:32:59
      16625000 -- (-46154.907) [...5 remote chains...] -- 1:32:51
      16630000 -- [-46149.836] [...5 remote chains...] -- 1:32:43
      16635000 -- (-46144.367) [...5 remote chains...] -- 1:32:34
      16640000 -- (-46160.024) [...5 remote chains...] -- 1:32:26
      16645000 -- (-46151.014) [...5 remote chains...] -- 1:32:18
      16650000 -- (-46148.510) [...5 remote chains...] -- 1:32:09

      Average standard deviation of split frequencies: 0.001791

      16655000 -- (-46154.094) [...5 remote chains...] -- 1:32:01
      16660000 -- (-46176.151) [...5 remote chains...] -- 1:31:53
      16665000 -- [-46137.790] [...5 remote chains...] -- 1:31:44
      16670000 -- [-46132.735] [...5 remote chains...] -- 1:31:36
      16675000 -- [-46150.396] [...5 remote chains...] -- 1:31:28
      16680000 -- [-46145.803] [...5 remote chains...] -- 1:31:19
      16685000 -- [-46136.852] [...5 remote chains...] -- 1:31:11
      16690000 -- (-46165.946) [...5 remote chains...] -- 1:31:03
      16695000 -- (-46160.843) [...5 remote chains...] -- 1:30:54
      16700000 -- (-46170.530) [...5 remote chains...] -- 1:30:46

      Average standard deviation of split frequencies: 0.001718

      16705000 -- [-46131.084] [...5 remote chains...] -- 1:30:38
      16710000 -- (-46132.230) [...5 remote chains...] -- 1:30:29
      16715000 -- [-46141.655] [...5 remote chains...] -- 1:30:21
      16720000 -- (-46147.864) [...5 remote chains...] -- 1:30:13
      16725000 -- [-46139.309] [...5 remote chains...] -- 1:30:05
      16730000 -- (-46145.728) [...5 remote chains...] -- 1:29:56
      16735000 -- (-46147.006) [...5 remote chains...] -- 1:29:48
      16740000 -- [-46153.924] [...5 remote chains...] -- 1:29:40
      16745000 -- (-46153.621) [...5 remote chains...] -- 1:29:31
      16750000 -- (-46148.005) [...5 remote chains...] -- 1:29:23

      Average standard deviation of split frequencies: 0.001809

      16755000 -- (-46152.585) [...5 remote chains...] -- 1:29:15
      16760000 -- (-46155.093) [...5 remote chains...] -- 1:29:06
      16765000 -- (-46148.477) [...5 remote chains...] -- 1:28:58
      16770000 -- (-46150.626) [...5 remote chains...] -- 1:28:50
      16775000 -- (-46141.528) [...5 remote chains...] -- 1:28:42
      16780000 -- (-46162.092) [...5 remote chains...] -- 1:28:33
      16785000 -- (-46161.360) [...5 remote chains...] -- 1:28:25
      16790000 -- [-46144.472] [...5 remote chains...] -- 1:28:17
      16795000 -- (-46147.157) [...5 remote chains...] -- 1:28:08
      16800000 -- (-46143.238) [...5 remote chains...] -- 1:28:00

      Average standard deviation of split frequencies: 0.001767

      16805000 -- (-46141.026) [...5 remote chains...] -- 1:27:52
      16810000 -- (-46148.280) [...5 remote chains...] -- 1:27:43
      16815000 -- (-46137.179) [...5 remote chains...] -- 1:27:35
      16820000 -- [-46144.594] [...5 remote chains...] -- 1:27:27
      16825000 -- (-46147.873) [...5 remote chains...] -- 1:27:19
      16830000 -- (-46147.546) [...5 remote chains...] -- 1:27:10
      16835000 -- (-46162.321) [...5 remote chains...] -- 1:27:02
      16840000 -- (-46145.979) [...5 remote chains...] -- 1:26:54
      16845000 -- (-46157.068) [...5 remote chains...] -- 1:26:45
      16850000 -- [-46147.569] [...5 remote chains...] -- 1:26:37

      Average standard deviation of split frequencies: 0.001802

      16855000 -- (-46151.163) [...5 remote chains...] -- 1:26:29
      16860000 -- [-46138.623] [...5 remote chains...] -- 1:26:21
      16865000 -- (-46142.975) [...5 remote chains...] -- 1:26:13
      16870000 -- (-46153.620) [...5 remote chains...] -- 1:26:05
      16875000 -- [-46152.898] [...5 remote chains...] -- 1:25:57
      16880000 -- (-46152.137) [...5 remote chains...] -- 1:25:49
      16885000 -- (-46153.603) [...5 remote chains...] -- 1:25:41
      16890000 -- [-46135.895] [...5 remote chains...] -- 1:25:33
      16895000 -- (-46143.083) [...5 remote chains...] -- 1:25:25
      16900000 -- (-46148.403) [...5 remote chains...] -- 1:25:17

      Average standard deviation of split frequencies: 0.001797

      16905000 -- [-46139.749] [...5 remote chains...] -- 1:25:09
      16910000 -- (-46158.816) [...5 remote chains...] -- 1:25:01
      16915000 -- [-46161.407] [...5 remote chains...] -- 1:24:53
      16920000 -- [-46140.003] [...5 remote chains...] -- 1:24:46
      16925000 -- (-46154.011) [...5 remote chains...] -- 1:24:38
      16930000 -- (-46143.228) [...5 remote chains...] -- 1:24:29
      16935000 -- [-46140.427] [...5 remote chains...] -- 1:24:22
      16940000 -- [-46141.644] [...5 remote chains...] -- 1:24:14
      16945000 -- (-46153.557) [...5 remote chains...] -- 1:24:06
      16950000 -- (-46143.449) [...5 remote chains...] -- 1:23:58

      Average standard deviation of split frequencies: 0.001799

      16955000 -- [-46154.210] [...5 remote chains...] -- 1:23:50
      16960000 -- (-46144.443) [...5 remote chains...] -- 1:23:42
      16965000 -- (-46147.021) [...5 remote chains...] -- 1:23:34
      16970000 -- [-46148.074] [...5 remote chains...] -- 1:23:26
      16975000 -- (-46137.585) [...5 remote chains...] -- 1:23:18
      16980000 -- (-46156.886) [...5 remote chains...] -- 1:23:10
      16985000 -- (-46147.174) [...5 remote chains...] -- 1:23:02
      16990000 -- (-46153.719) [...5 remote chains...] -- 1:22:54
      16995000 -- (-46142.048) [...5 remote chains...] -- 1:22:46
      17000000 -- [-46142.263] [...5 remote chains...] -- 1:22:38

      Average standard deviation of split frequencies: 0.001751

      17005000 -- (-46160.964) [...5 remote chains...] -- 1:22:30
      17010000 -- (-46142.846) [...5 remote chains...] -- 1:22:22
      17015000 -- (-46165.681) [...5 remote chains...] -- 1:22:14
      17020000 -- (-46126.518) [...5 remote chains...] -- 1:22:06
      17025000 -- (-46147.801) [...5 remote chains...] -- 1:21:58
      17030000 -- (-46154.471) [...5 remote chains...] -- 1:21:50
      17035000 -- [-46146.002] [...5 remote chains...] -- 1:21:42
      17040000 -- (-46144.618) [...5 remote chains...] -- 1:21:34
      17045000 -- [-46141.236] [...5 remote chains...] -- 1:21:26
      17050000 -- (-46168.699) [...5 remote chains...] -- 1:21:19

      Average standard deviation of split frequencies: 0.001777

      17055000 -- (-46159.695) [...5 remote chains...] -- 1:21:11
      17060000 -- (-46146.293) [...5 remote chains...] -- 1:21:02
      17065000 -- (-46137.880) [...5 remote chains...] -- 1:20:54
      17070000 -- (-46148.789) [...5 remote chains...] -- 1:20:46
      17075000 -- (-46150.528) [...5 remote chains...] -- 1:20:38
      17080000 -- (-46155.988) [...5 remote chains...] -- 1:20:29
      17085000 -- [-46141.739] [...5 remote chains...] -- 1:20:21
      17090000 -- [-46133.854] [...5 remote chains...] -- 1:20:13
      17095000 -- (-46142.757) [...5 remote chains...] -- 1:20:05
      17100000 -- (-46156.807) [...5 remote chains...] -- 1:19:57

      Average standard deviation of split frequencies: 0.001827

      17105000 -- (-46163.184) [...5 remote chains...] -- 1:19:49
      17110000 -- (-46156.687) [...5 remote chains...] -- 1:19:41
      17115000 -- (-46139.392) [...5 remote chains...] -- 1:19:32
      17120000 -- [-46147.357] [...5 remote chains...] -- 1:19:24
      17125000 -- (-46155.667) [...5 remote chains...] -- 1:19:16
      17130000 -- [-46141.980] [...5 remote chains...] -- 1:19:08
      17135000 -- (-46151.606) [...5 remote chains...] -- 1:19:00
      17140000 -- (-46158.187) [...5 remote chains...] -- 1:18:52
      17145000 -- [-46148.831] [...5 remote chains...] -- 1:18:44
      17150000 -- (-46148.131) [...5 remote chains...] -- 1:18:36

      Average standard deviation of split frequencies: 0.001822

      17155000 -- (-46148.921) [...5 remote chains...] -- 1:18:28
      17160000 -- (-46144.693) [...5 remote chains...] -- 1:18:20
      17165000 -- [-46136.785] [...5 remote chains...] -- 1:18:12
      17170000 -- [-46149.466] [...5 remote chains...] -- 1:18:03
      17175000 -- (-46153.580) [...5 remote chains...] -- 1:17:55
      17180000 -- (-46162.481) [...5 remote chains...] -- 1:17:47
      17185000 -- (-46154.413) [...5 remote chains...] -- 1:17:39
      17190000 -- (-46159.505) [...5 remote chains...] -- 1:17:31
      17195000 -- [-46133.836] [...5 remote chains...] -- 1:17:23
      17200000 -- (-46159.679) [...5 remote chains...] -- 1:17:15

      Average standard deviation of split frequencies: 0.001856

      17205000 -- (-46140.220) [...5 remote chains...] -- 1:17:07
      17210000 -- (-46142.950) [...5 remote chains...] -- 1:16:58
      17215000 -- [-46145.344] [...5 remote chains...] -- 1:16:50
      17220000 -- (-46161.512) [...5 remote chains...] -- 1:16:42
      17225000 -- (-46171.745) [...5 remote chains...] -- 1:16:33
      17230000 -- (-46154.586) [...5 remote chains...] -- 1:16:25
      17235000 -- [-46146.912] [...5 remote chains...] -- 1:16:17
      17240000 -- (-46148.801) [...5 remote chains...] -- 1:16:09
      17245000 -- (-46154.994) [...5 remote chains...] -- 1:16:01
      17250000 -- [-46129.950] [...5 remote chains...] -- 1:15:53

      Average standard deviation of split frequencies: 0.001928

      17255000 -- (-46145.120) [...5 remote chains...] -- 1:15:45
      17260000 -- (-46146.728) [...5 remote chains...] -- 1:15:37
      17265000 -- (-46127.216) [...5 remote chains...] -- 1:15:29
      17270000 -- [-46133.203] [...5 remote chains...] -- 1:15:21
      17275000 -- (-46140.849) [...5 remote chains...] -- 1:15:13
      17280000 -- [-46150.267] [...5 remote chains...] -- 1:15:05
      17285000 -- [-46138.147] [...5 remote chains...] -- 1:14:57
      17290000 -- [-46145.089] [...5 remote chains...] -- 1:14:49
      17295000 -- (-46148.956) [...5 remote chains...] -- 1:14:41
      17300000 -- (-46153.543) [...5 remote chains...] -- 1:14:33

      Average standard deviation of split frequencies: 0.001946

      17305000 -- (-46152.172) [...5 remote chains...] -- 1:14:25
      17310000 -- [-46143.891] [...5 remote chains...] -- 1:14:17
      17315000 -- [-46141.781] [...5 remote chains...] -- 1:14:09
      17320000 -- (-46143.187) [...5 remote chains...] -- 1:14:01
      17325000 -- (-46131.167) [...5 remote chains...] -- 1:13:53
      17330000 -- (-46146.750) [...5 remote chains...] -- 1:13:45
      17335000 -- (-46146.321) [...5 remote chains...] -- 1:13:37
      17340000 -- [-46138.862] [...5 remote chains...] -- 1:13:29
      17345000 -- (-46158.307) [...5 remote chains...] -- 1:13:21
      17350000 -- [-46134.285] [...5 remote chains...] -- 1:13:13

      Average standard deviation of split frequencies: 0.001874

      17355000 -- [-46131.945] [...5 remote chains...] -- 1:13:05
      17360000 -- (-46152.501) [...5 remote chains...] -- 1:12:57
      17365000 -- (-46156.408) [...5 remote chains...] -- 1:12:49
      17370000 -- (-46164.072) [...5 remote chains...] -- 1:12:41
      17375000 -- (-46149.530) [...5 remote chains...] -- 1:12:33
      17380000 -- (-46145.224) [...5 remote chains...] -- 1:12:25
      17385000 -- (-46144.731) [...5 remote chains...] -- 1:12:17
      17390000 -- [-46138.764] [...5 remote chains...] -- 1:12:09
      17395000 -- [-46148.732] [...5 remote chains...] -- 1:12:01
      17400000 -- [-46132.413] [...5 remote chains...] -- 1:11:53

      Average standard deviation of split frequencies: 0.001892

      17405000 -- [-46137.001] [...5 remote chains...] -- 1:11:45
      17410000 -- (-46157.110) [...5 remote chains...] -- 1:11:37
      17415000 -- (-46165.368) [...5 remote chains...] -- 1:11:29
      17420000 -- [-46144.852] [...5 remote chains...] -- 1:11:21
      17425000 -- [-46146.727] [...5 remote chains...] -- 1:11:13
      17430000 -- (-46149.327) [...5 remote chains...] -- 1:11:05
      17435000 -- (-46151.243) [...5 remote chains...] -- 1:10:57
      17440000 -- [-46155.539] [...5 remote chains...] -- 1:10:49
      17445000 -- (-46157.355) [...5 remote chains...] -- 1:10:41
      17450000 -- [-46147.575] [...5 remote chains...] -- 1:10:33

      Average standard deviation of split frequencies: 0.001813

      17455000 -- (-46157.892) [...5 remote chains...] -- 1:10:25
      17460000 -- (-46148.696) [...5 remote chains...] -- 1:10:17
      17465000 -- [-46137.112] [...5 remote chains...] -- 1:10:09
      17470000 -- (-46156.270) [...5 remote chains...] -- 1:10:01
      17475000 -- [-46130.525] [...5 remote chains...] -- 1:09:52
      17480000 -- [-46146.347] [...5 remote chains...] -- 1:09:44
      17485000 -- (-46162.712) [...5 remote chains...] -- 1:09:36
      17490000 -- (-46167.881) [...5 remote chains...] -- 1:09:28
      17495000 -- (-46153.876) [...5 remote chains...] -- 1:09:19
      17500000 -- [-46152.002] [...5 remote chains...] -- 1:09:11

      Average standard deviation of split frequencies: 0.001835

      17505000 -- [-46137.135] [...5 remote chains...] -- 1:09:03
      17510000 -- [-46156.350] [...5 remote chains...] -- 1:08:55
      17515000 -- [-46150.687] [...5 remote chains...] -- 1:08:47
      17520000 -- [-46151.845] [...5 remote chains...] -- 1:08:38
      17525000 -- (-46144.881) [...5 remote chains...] -- 1:08:30
      17530000 -- (-46150.794) [...5 remote chains...] -- 1:08:22
      17535000 -- (-46153.327) [...5 remote chains...] -- 1:08:14
      17540000 -- (-46144.128) [...5 remote chains...] -- 1:08:06
      17545000 -- [-46144.640] [...5 remote chains...] -- 1:07:58
      17550000 -- [-46151.099] [...5 remote chains...] -- 1:07:50

      Average standard deviation of split frequencies: 0.001780

      17555000 -- [-46151.792] [...5 remote chains...] -- 1:07:42
      17560000 -- (-46150.027) [...5 remote chains...] -- 1:07:33
      17565000 -- (-46139.881) [...5 remote chains...] -- 1:07:25
      17570000 -- [-46142.011] [...5 remote chains...] -- 1:07:17
      17575000 -- (-46152.147) [...5 remote chains...] -- 1:07:09
      17580000 -- [-46137.176] [...5 remote chains...] -- 1:07:01
      17585000 -- (-46143.989) [...5 remote chains...] -- 1:06:53
      17590000 -- [-46142.675] [...5 remote chains...] -- 1:06:44
      17595000 -- (-46164.928) [...5 remote chains...] -- 1:06:36
      17600000 -- (-46153.101) [...5 remote chains...] -- 1:06:28

      Average standard deviation of split frequencies: 0.001760

      17605000 -- [-46151.015] [...5 remote chains...] -- 1:06:20
      17610000 -- (-46139.635) [...5 remote chains...] -- 1:06:12
      17615000 -- (-46149.081) [...5 remote chains...] -- 1:06:04
      17620000 -- (-46156.622) [...5 remote chains...] -- 1:05:56
      17625000 -- (-46148.089) [...5 remote chains...] -- 1:05:48
      17630000 -- [-46140.685] [...5 remote chains...] -- 1:05:39
      17635000 -- (-46154.250) [...5 remote chains...] -- 1:05:31
      17640000 -- [-46145.113] [...5 remote chains...] -- 1:05:23
      17645000 -- [-46146.279] [...5 remote chains...] -- 1:05:15
      17650000 -- [-46136.663] [...5 remote chains...] -- 1:05:07

      Average standard deviation of split frequencies: 0.001862

      17655000 -- (-46148.386) [...5 remote chains...] -- 1:04:59
      17660000 -- [-46152.608] [...5 remote chains...] -- 1:04:50
      17665000 -- [-46143.293] [...5 remote chains...] -- 1:04:42
      17670000 -- (-46139.065) [...5 remote chains...] -- 1:04:34
      17675000 -- (-46151.821) [...5 remote chains...] -- 1:04:26
      17680000 -- (-46146.320) [...5 remote chains...] -- 1:04:18
      17685000 -- [-46136.886] [...5 remote chains...] -- 1:04:10
      17690000 -- [-46142.344] [...5 remote chains...] -- 1:04:01
      17695000 -- (-46152.264) [...5 remote chains...] -- 1:03:53
      17700000 -- [-46149.049] [...5 remote chains...] -- 1:03:45

      Average standard deviation of split frequencies: 0.001853

      17705000 -- (-46152.773) [...5 remote chains...] -- 1:03:36
      17710000 -- (-46161.208) [...5 remote chains...] -- 1:03:28
      17715000 -- [-46139.794] [...5 remote chains...] -- 1:03:20
      17720000 -- (-46143.165) [...5 remote chains...] -- 1:03:11
      17725000 -- (-46142.492) [...5 remote chains...] -- 1:03:03
      17730000 -- (-46146.170) [...5 remote chains...] -- 1:02:55
      17735000 -- [-46142.125] [...5 remote chains...] -- 1:02:46
      17740000 -- (-46153.190) [...5 remote chains...] -- 1:02:38
      17745000 -- (-46141.951) [...5 remote chains...] -- 1:02:30
      17750000 -- (-46150.244) [...5 remote chains...] -- 1:02:21

      Average standard deviation of split frequencies: 0.001832

      17755000 -- (-46131.315) [...5 remote chains...] -- 1:02:13
      17760000 -- (-46144.307) [...5 remote chains...] -- 1:02:05
      17765000 -- (-46158.490) [...5 remote chains...] -- 1:01:56
      17770000 -- [-46154.764] [...5 remote chains...] -- 1:01:48
      17775000 -- (-46154.571) [...5 remote chains...] -- 1:01:40
      17780000 -- (-46154.521) [...5 remote chains...] -- 1:01:32
      17785000 -- (-46146.993) [...5 remote chains...] -- 1:01:24
      17790000 -- (-46147.347) [...5 remote chains...] -- 1:01:16
      17795000 -- [-46141.631] [...5 remote chains...] -- 1:01:08
      17800000 -- (-46145.137) [...5 remote chains...] -- 1:01:00

      Average standard deviation of split frequencies: 0.001850

      17805000 -- (-46163.012) [...5 remote chains...] -- 1:00:51
      17810000 -- (-46154.615) [...5 remote chains...] -- 1:00:43
      17815000 -- [-46141.827] [...5 remote chains...] -- 1:00:35
      17820000 -- (-46155.006) [...5 remote chains...] -- 1:00:27
      17825000 -- (-46154.357) [...5 remote chains...] -- 1:00:19
      17830000 -- [-46149.521] [...5 remote chains...] -- 1:00:11
      17835000 -- [-46149.998] [...5 remote chains...] -- 1:00:03
      17840000 -- [-46140.713] [...5 remote chains...] -- 0:59:55
      17845000 -- [-46148.600] [...5 remote chains...] -- 0:59:47
      17850000 -- (-46143.994) [...5 remote chains...] -- 0:59:38

      Average standard deviation of split frequencies: 0.001852

      17855000 -- (-46133.423) [...5 remote chains...] -- 0:59:30
      17860000 -- [-46132.752] [...5 remote chains...] -- 0:59:22
      17865000 -- (-46166.897) [...5 remote chains...] -- 0:59:14
      17870000 -- [-46136.391] [...5 remote chains...] -- 0:59:06
      17875000 -- (-46150.227) [...5 remote chains...] -- 0:58:58
      17880000 -- (-46171.443) [...5 remote chains...] -- 0:58:50
      17885000 -- (-46154.704) [...5 remote chains...] -- 0:58:42
      17890000 -- (-46151.336) [...5 remote chains...] -- 0:58:34
      17895000 -- [-46162.511] [...5 remote chains...] -- 0:58:26
      17900000 -- (-46156.631) [...5 remote chains...] -- 0:58:18

      Average standard deviation of split frequencies: 0.001862

      17905000 -- (-46169.433) [...5 remote chains...] -- 0:58:09
      17910000 -- (-46153.582) [...5 remote chains...] -- 0:58:01
      17915000 -- (-46146.107) [...5 remote chains...] -- 0:57:53
      17920000 -- (-46156.379) [...5 remote chains...] -- 0:57:45
      17925000 -- (-46144.082) [...5 remote chains...] -- 0:57:37
      17930000 -- [-46145.436] [...5 remote chains...] -- 0:57:29
      17935000 -- (-46154.787) [...5 remote chains...] -- 0:57:21
      17940000 -- [-46136.468] [...5 remote chains...] -- 0:57:13
      17945000 -- (-46177.864) [...5 remote chains...] -- 0:57:05
      17950000 -- [-46150.356] [...5 remote chains...] -- 0:56:56

      Average standard deviation of split frequencies: 0.001819

      17955000 -- [-46141.135] [...5 remote chains...] -- 0:56:48
      17960000 -- (-46144.892) [...5 remote chains...] -- 0:56:40
      17965000 -- (-46148.827) [...5 remote chains...] -- 0:56:32
      17970000 -- [-46127.699] [...5 remote chains...] -- 0:56:24
      17975000 -- (-46159.668) [...5 remote chains...] -- 0:56:16
      17980000 -- (-46146.562) [...5 remote chains...] -- 0:56:08
      17985000 -- (-46165.217) [...5 remote chains...] -- 0:56:00
      17990000 -- (-46152.708) [...5 remote chains...] -- 0:55:51
      17995000 -- [-46145.263] [...5 remote chains...] -- 0:55:43
      18000000 -- (-46152.959) [...5 remote chains...] -- 0:55:35

      Average standard deviation of split frequencies: 0.001818

      18005000 -- (-46149.653) [...5 remote chains...] -- 0:55:27
      18010000 -- (-46154.509) [...5 remote chains...] -- 0:55:19
      18015000 -- (-46152.425) [...5 remote chains...] -- 0:55:11
      18020000 -- [-46126.498] [...5 remote chains...] -- 0:55:03
      18025000 -- (-46153.859) [...5 remote chains...] -- 0:54:54
      18030000 -- (-46137.319) [...5 remote chains...] -- 0:54:46
      18035000 -- [-46134.599] [...5 remote chains...] -- 0:54:38
      18040000 -- (-46137.661) [...5 remote chains...] -- 0:54:30
      18045000 -- (-46153.877) [...5 remote chains...] -- 0:54:22
      18050000 -- [-46136.971] [...5 remote chains...] -- 0:54:14

      Average standard deviation of split frequencies: 0.001884

      18055000 -- [-46137.600] [...5 remote chains...] -- 0:54:05
      18060000 -- [-46135.698] [...5 remote chains...] -- 0:53:57
      18065000 -- (-46156.762) [...5 remote chains...] -- 0:53:49
      18070000 -- [-46139.144] [...5 remote chains...] -- 0:53:41
      18075000 -- (-46160.253) [...5 remote chains...] -- 0:53:32
      18080000 -- [-46143.486] [...5 remote chains...] -- 0:53:24
      18085000 -- [-46134.724] [...5 remote chains...] -- 0:53:16
      18090000 -- (-46143.163) [...5 remote chains...] -- 0:53:08
      18095000 -- (-46151.672) [...5 remote chains...] -- 0:52:59
      18100000 -- (-46152.106) [...5 remote chains...] -- 0:52:51

      Average standard deviation of split frequencies: 0.001934

      18105000 -- [-46146.709] [...5 remote chains...] -- 0:52:43
      18110000 -- (-46140.885) [...5 remote chains...] -- 0:52:35
      18115000 -- (-46153.007) [...5 remote chains...] -- 0:52:27
      18120000 -- (-46151.353) [...5 remote chains...] -- 0:52:18
      18125000 -- (-46144.544) [...5 remote chains...] -- 0:52:10
      18130000 -- [-46151.556] [...5 remote chains...] -- 0:52:02
      18135000 -- (-46146.491) [...5 remote chains...] -- 0:51:54
      18140000 -- (-46151.177) [...5 remote chains...] -- 0:51:46
      18145000 -- [-46136.488] [...5 remote chains...] -- 0:51:37
      18150000 -- (-46151.816) [...5 remote chains...] -- 0:51:29

      Average standard deviation of split frequencies: 0.001929

      18155000 -- (-46164.499) [...5 remote chains...] -- 0:51:21
      18160000 -- [-46132.289] [...5 remote chains...] -- 0:51:13
      18165000 -- (-46143.097) [...5 remote chains...] -- 0:51:04
      18170000 -- [-46143.757] [...5 remote chains...] -- 0:50:56
      18175000 -- [-46146.129] [...5 remote chains...] -- 0:50:48
      18180000 -- (-46164.163) [...5 remote chains...] -- 0:50:40
      18185000 -- (-46156.422) [...5 remote chains...] -- 0:50:32
      18190000 -- (-46148.615) [...5 remote chains...] -- 0:50:23
      18195000 -- (-46155.821) [...5 remote chains...] -- 0:50:15
      18200000 -- (-46151.261) [...5 remote chains...] -- 0:50:07

      Average standard deviation of split frequencies: 0.001865

      18205000 -- [-46145.008] [...5 remote chains...] -- 0:49:59
      18210000 -- (-46144.220) [...5 remote chains...] -- 0:49:50
      18215000 -- [-46146.640] [...5 remote chains...] -- 0:49:42
      18220000 -- (-46140.718) [...5 remote chains...] -- 0:49:34
      18225000 -- (-46154.391) [...5 remote chains...] -- 0:49:26
      18230000 -- [-46152.266] [...5 remote chains...] -- 0:49:17
      18235000 -- [-46147.245] [...5 remote chains...] -- 0:49:09
      18240000 -- (-46157.392) [...5 remote chains...] -- 0:49:01
      18245000 -- (-46151.734) [...5 remote chains...] -- 0:48:53
      18250000 -- (-46155.647) [...5 remote chains...] -- 0:48:45

      Average standard deviation of split frequencies: 0.001900

      18255000 -- [-46138.286] [...5 remote chains...] -- 0:48:36
      18260000 -- [-46143.239] [...5 remote chains...] -- 0:48:28
      18265000 -- (-46157.876) [...5 remote chains...] -- 0:48:20
      18270000 -- (-46152.553) [...5 remote chains...] -- 0:48:12
      18275000 -- [-46134.412] [...5 remote chains...] -- 0:48:03
      18280000 -- (-46150.252) [...5 remote chains...] -- 0:47:55
      18285000 -- (-46147.321) [...5 remote chains...] -- 0:47:47
      18290000 -- [-46142.197] [...5 remote chains...] -- 0:47:38
      18295000 -- [-46143.908] [...5 remote chains...] -- 0:47:30
      18300000 -- [-46138.047] [...5 remote chains...] -- 0:47:22

      Average standard deviation of split frequencies: 0.002013

      18305000 -- (-46149.546) [...5 remote chains...] -- 0:47:13
      18310000 -- (-46145.348) [...5 remote chains...] -- 0:47:05
      18315000 -- (-46140.972) [...5 remote chains...] -- 0:46:56
      18320000 -- (-46154.148) [...5 remote chains...] -- 0:46:48
      18325000 -- (-46146.768) [...5 remote chains...] -- 0:46:40
      18330000 -- [-46153.737] [...5 remote chains...] -- 0:46:31
      18335000 -- [-46147.306] [...5 remote chains...] -- 0:46:23
      18340000 -- (-46149.029) [...5 remote chains...] -- 0:46:14
      18345000 -- [-46142.678] [...5 remote chains...] -- 0:46:06
      18350000 -- [-46143.529] [...5 remote chains...] -- 0:45:58

      Average standard deviation of split frequencies: 0.002018

      18355000 -- (-46160.174) [...5 remote chains...] -- 0:45:49
      18360000 -- [-46133.091] [...5 remote chains...] -- 0:45:41
      18365000 -- (-46165.789) [...5 remote chains...] -- 0:45:33
      18370000 -- (-46152.671) [...5 remote chains...] -- 0:45:24
      18375000 -- [-46140.710] [...5 remote chains...] -- 0:45:16
      18380000 -- (-46152.537) [...5 remote chains...] -- 0:45:07
      18385000 -- (-46157.377) [...5 remote chains...] -- 0:44:59
      18390000 -- (-46156.780) [...5 remote chains...] -- 0:44:51
      18395000 -- (-46149.053) [...5 remote chains...] -- 0:44:42
      18400000 -- (-46141.459) [...5 remote chains...] -- 0:44:34

      Average standard deviation of split frequencies: 0.002016

      18405000 -- (-46141.809) [...5 remote chains...] -- 0:44:25
      18410000 -- [-46150.521] [...5 remote chains...] -- 0:44:17
      18415000 -- (-46163.539) [...5 remote chains...] -- 0:44:09
      18420000 -- [-46144.353] [...5 remote chains...] -- 0:44:00
      18425000 -- (-46158.057) [...5 remote chains...] -- 0:43:52
      18430000 -- (-46149.048) [...5 remote chains...] -- 0:43:43
      18435000 -- (-46148.890) [...5 remote chains...] -- 0:43:35
      18440000 -- [-46136.376] [...5 remote chains...] -- 0:43:27
      18445000 -- (-46162.536) [...5 remote chains...] -- 0:43:18
      18450000 -- (-46143.269) [...5 remote chains...] -- 0:43:10

      Average standard deviation of split frequencies: 0.001923

      18455000 -- (-46154.277) [...5 remote chains...] -- 0:43:02
      18460000 -- (-46136.371) [...5 remote chains...] -- 0:42:53
      18465000 -- [-46147.967] [...5 remote chains...] -- 0:42:45
      18470000 -- [-46145.710] [...5 remote chains...] -- 0:42:36
      18475000 -- [-46135.379] [...5 remote chains...] -- 0:42:28
      18480000 -- [-46158.908] [...5 remote chains...] -- 0:42:20
      18485000 -- [-46159.494] [...5 remote chains...] -- 0:42:11
      18490000 -- [-46146.599] [...5 remote chains...] -- 0:42:03
      18495000 -- [-46134.614] [...5 remote chains...] -- 0:41:54
      18500000 -- (-46148.415) [...5 remote chains...] -- 0:41:46

      Average standard deviation of split frequencies: 0.001907

      18505000 -- (-46157.908) [...5 remote chains...] -- 0:41:38
      18510000 -- (-46154.915) [...5 remote chains...] -- 0:41:29
      18515000 -- (-46150.357) [...5 remote chains...] -- 0:41:21
      18520000 -- (-46142.150) [...5 remote chains...] -- 0:41:12
      18525000 -- (-46163.077) [...5 remote chains...] -- 0:41:04
      18530000 -- [-46142.359] [...5 remote chains...] -- 0:40:56
      18535000 -- [-46139.567] [...5 remote chains...] -- 0:40:47
      18540000 -- (-46150.744) [...5 remote chains...] -- 0:40:39
      18545000 -- [-46128.078] [...5 remote chains...] -- 0:40:31
      18550000 -- (-46156.504) [...5 remote chains...] -- 0:40:22

      Average standard deviation of split frequencies: 0.001975

      18555000 -- (-46149.675) [...5 remote chains...] -- 0:40:14
      18560000 -- [-46138.890] [...5 remote chains...] -- 0:40:05
      18565000 -- [-46136.064] [...5 remote chains...] -- 0:39:57
      18570000 -- (-46146.137) [...5 remote chains...] -- 0:39:49
      18575000 -- (-46156.502) [...5 remote chains...] -- 0:39:40
      18580000 -- (-46154.754) [...5 remote chains...] -- 0:39:32
      18585000 -- (-46156.003) [...5 remote chains...] -- 0:39:23
      18590000 -- (-46146.264) [...5 remote chains...] -- 0:39:15
      18595000 -- (-46139.071) [...5 remote chains...] -- 0:39:07
      18600000 -- [-46134.350] [...5 remote chains...] -- 0:38:58

      Average standard deviation of split frequencies: 0.002031

      18605000 -- (-46146.294) [...5 remote chains...] -- 0:38:50
      18610000 -- (-46152.436) [...5 remote chains...] -- 0:38:42
      18615000 -- (-46150.379) [...5 remote chains...] -- 0:38:33
      18620000 -- (-46152.729) [...5 remote chains...] -- 0:38:25
      18625000 -- [-46137.942] [...5 remote chains...] -- 0:38:16
      18630000 -- (-46162.025) [...5 remote chains...] -- 0:38:08
      18635000 -- (-46151.773) [...5 remote chains...] -- 0:38:00
      18640000 -- (-46148.825) [...5 remote chains...] -- 0:37:51
      18645000 -- (-46145.657) [...5 remote chains...] -- 0:37:43
      18650000 -- [-46144.281] [...5 remote chains...] -- 0:37:35

      Average standard deviation of split frequencies: 0.002069

      18655000 -- (-46136.590) [...5 remote chains...] -- 0:37:26
      18660000 -- (-46162.212) [...5 remote chains...] -- 0:37:18
      18665000 -- (-46159.292) [...5 remote chains...] -- 0:37:09
      18670000 -- (-46148.485) [...5 remote chains...] -- 0:37:01
      18675000 -- [-46153.100] [...5 remote chains...] -- 0:36:53
      18680000 -- (-46159.341) [...5 remote chains...] -- 0:36:44
      18685000 -- (-46149.317) [...5 remote chains...] -- 0:36:36
      18690000 -- (-46153.906) [...5 remote chains...] -- 0:36:27
      18695000 -- (-46158.598) [...5 remote chains...] -- 0:36:19
      18700000 -- [-46142.286] [...5 remote chains...] -- 0:36:11

      Average standard deviation of split frequencies: 0.002124

      18705000 -- (-46158.382) [...5 remote chains...] -- 0:36:02
      18710000 -- (-46147.427) [...5 remote chains...] -- 0:35:54
      18715000 -- (-46149.311) [...5 remote chains...] -- 0:35:46
      18720000 -- [-46143.220] [...5 remote chains...] -- 0:35:37
      18725000 -- (-46144.228) [...5 remote chains...] -- 0:35:29
      18730000 -- [-46135.462] [...5 remote chains...] -- 0:35:20
      18735000 -- [-46131.200] [...5 remote chains...] -- 0:35:12
      18740000 -- (-46148.596) [...5 remote chains...] -- 0:35:04
      18745000 -- (-46158.971) [...5 remote chains...] -- 0:34:55
      18750000 -- (-46159.127) [...5 remote chains...] -- 0:34:47

      Average standard deviation of split frequencies: 0.002191

      18755000 -- (-46157.024) [...5 remote chains...] -- 0:34:39
      18760000 -- (-46151.447) [...5 remote chains...] -- 0:34:30
      18765000 -- (-46168.142) [...5 remote chains...] -- 0:34:22
      18770000 -- [-46140.669] [...5 remote chains...] -- 0:34:13
      18775000 -- [-46139.539] [...5 remote chains...] -- 0:34:05
      18780000 -- [-46151.736] [...5 remote chains...] -- 0:33:57
      18785000 -- [-46149.670] [...5 remote chains...] -- 0:33:48
      18790000 -- [-46152.246] [...5 remote chains...] -- 0:33:40
      18795000 -- (-46167.323) [...5 remote chains...] -- 0:33:32
      18800000 -- [-46150.288] [...5 remote chains...] -- 0:33:23

      Average standard deviation of split frequencies: 0.002163

      18805000 -- (-46154.553) [...5 remote chains...] -- 0:33:15
      18810000 -- [-46143.209] [...5 remote chains...] -- 0:33:06
      18815000 -- (-46141.308) [...5 remote chains...] -- 0:32:58
      18820000 -- (-46158.678) [...5 remote chains...] -- 0:32:50
      18825000 -- (-46155.909) [...5 remote chains...] -- 0:32:41
      18830000 -- (-46140.124) [...5 remote chains...] -- 0:32:33
      18835000 -- (-46153.570) [...5 remote chains...] -- 0:32:25
      18840000 -- (-46148.226) [...5 remote chains...] -- 0:32:16
      18845000 -- [-46141.148] [...5 remote chains...] -- 0:32:08
      18850000 -- [-46143.872] [...5 remote chains...] -- 0:31:59

      Average standard deviation of split frequencies: 0.002107

      18855000 -- [-46146.718] [...5 remote chains...] -- 0:31:51
      18860000 -- [-46137.123] [...5 remote chains...] -- 0:31:43
      18865000 -- (-46166.612) [...5 remote chains...] -- 0:31:34
      18870000 -- (-46145.479) [...5 remote chains...] -- 0:31:26
      18875000 -- [-46153.761] [...5 remote chains...] -- 0:31:18
      18880000 -- (-46153.632) [...5 remote chains...] -- 0:31:09
      18885000 -- (-46151.224) [...5 remote chains...] -- 0:31:01
      18890000 -- (-46135.638) [...5 remote chains...] -- 0:30:52
      18895000 -- [-46143.297] [...5 remote chains...] -- 0:30:44
      18900000 -- (-46157.578) [...5 remote chains...] -- 0:30:36

      Average standard deviation of split frequencies: 0.002109

      18905000 -- (-46144.787) [...5 remote chains...] -- 0:30:27
      18910000 -- (-46147.021) [...5 remote chains...] -- 0:30:19
      18915000 -- [-46140.014] [...5 remote chains...] -- 0:30:11
      18920000 -- (-46143.261) [...5 remote chains...] -- 0:30:02
      18925000 -- (-46163.808) [...5 remote chains...] -- 0:29:54
      18930000 -- (-46161.525) [...5 remote chains...] -- 0:29:45
      18935000 -- [-46145.133] [...5 remote chains...] -- 0:29:37
      18940000 -- (-46158.674) [...5 remote chains...] -- 0:29:29
      18945000 -- (-46159.824) [...5 remote chains...] -- 0:29:20
      18950000 -- (-46148.353) [...5 remote chains...] -- 0:29:12

      Average standard deviation of split frequencies: 0.002139

      18955000 -- (-46152.338) [...5 remote chains...] -- 0:29:04
      18960000 -- (-46166.007) [...5 remote chains...] -- 0:28:55
      18965000 -- (-46159.191) [...5 remote chains...] -- 0:28:47
      18970000 -- (-46149.282) [...5 remote chains...] -- 0:28:39
      18975000 -- [-46139.141] [...5 remote chains...] -- 0:28:30
      18980000 -- (-46146.685) [...5 remote chains...] -- 0:28:22
      18985000 -- (-46165.798) [...5 remote chains...] -- 0:28:13
      18990000 -- [-46161.303] [...5 remote chains...] -- 0:28:05
      18995000 -- (-46153.685) [...5 remote chains...] -- 0:27:57
      19000000 -- [-46151.683] [...5 remote chains...] -- 0:27:48

      Average standard deviation of split frequencies: 0.002101

      19005000 -- [-46147.142] [...5 remote chains...] -- 0:27:40
      19010000 -- (-46150.928) [...5 remote chains...] -- 0:27:32
      19015000 -- (-46156.874) [...5 remote chains...] -- 0:27:23
      19020000 -- (-46150.352) [...5 remote chains...] -- 0:27:15
      19025000 -- [-46141.576] [...5 remote chains...] -- 0:27:06
      19030000 -- (-46140.054) [...5 remote chains...] -- 0:26:58
      19035000 -- [-46150.843] [...5 remote chains...] -- 0:26:50
      19040000 -- (-46157.468) [...5 remote chains...] -- 0:26:41
      19045000 -- [-46151.888] [...5 remote chains...] -- 0:26:33
      19050000 -- (-46158.093) [...5 remote chains...] -- 0:26:25

      Average standard deviation of split frequencies: 0.002131

      19055000 -- (-46156.239) [...5 remote chains...] -- 0:26:16
      19060000 -- [-46137.187] [...5 remote chains...] -- 0:26:08
      19065000 -- (-46159.664) [...5 remote chains...] -- 0:26:00
      19070000 -- (-46148.811) [...5 remote chains...] -- 0:25:51
      19075000 -- (-46142.323) [...5 remote chains...] -- 0:25:43
      19080000 -- (-46159.419) [...5 remote chains...] -- 0:25:34
      19085000 -- [-46136.074] [...5 remote chains...] -- 0:25:26
      19090000 -- (-46149.586) [...5 remote chains...] -- 0:25:18
      19095000 -- (-46138.434) [...5 remote chains...] -- 0:25:09
      19100000 -- (-46149.578) [...5 remote chains...] -- 0:25:01

      Average standard deviation of split frequencies: 0.002126

      19105000 -- [-46154.037] [...5 remote chains...] -- 0:24:53
      19110000 -- (-46156.100) [...5 remote chains...] -- 0:24:44
      19115000 -- [-46139.074] [...5 remote chains...] -- 0:24:36
      19120000 -- (-46156.696) [...5 remote chains...] -- 0:24:28
      19125000 -- (-46151.738) [...5 remote chains...] -- 0:24:19
      19130000 -- [-46139.777] [...5 remote chains...] -- 0:24:11
      19135000 -- (-46159.956) [...5 remote chains...] -- 0:24:03
      19140000 -- [-46149.063] [...5 remote chains...] -- 0:23:54
      19145000 -- [-46139.984] [...5 remote chains...] -- 0:23:46
      19150000 -- (-46150.586) [...5 remote chains...] -- 0:23:37

      Average standard deviation of split frequencies: 0.002106

      19155000 -- (-46156.166) [...5 remote chains...] -- 0:23:29
      19160000 -- (-46139.154) [...5 remote chains...] -- 0:23:21
      19165000 -- (-46165.436) [...5 remote chains...] -- 0:23:12
      19170000 -- (-46167.148) [...5 remote chains...] -- 0:23:04
      19175000 -- (-46154.294) [...5 remote chains...] -- 0:22:56
      19180000 -- (-46159.850) [...5 remote chains...] -- 0:22:47
      19185000 -- (-46144.708) [...5 remote chains...] -- 0:22:39
      19190000 -- (-46153.740) [...5 remote chains...] -- 0:22:31
      19195000 -- (-46149.231) [...5 remote chains...] -- 0:22:22
      19200000 -- (-46180.666) [...5 remote chains...] -- 0:22:14

      Average standard deviation of split frequencies: 0.002108

      19205000 -- [-46145.923] [...5 remote chains...] -- 0:22:06
      19210000 -- (-46161.541) [...5 remote chains...] -- 0:21:57
      19215000 -- [-46157.118] [...5 remote chains...] -- 0:21:49
      19220000 -- [-46142.819] [...5 remote chains...] -- 0:21:41
      19225000 -- (-46166.859) [...5 remote chains...] -- 0:21:32
      19230000 -- [-46149.505] [...5 remote chains...] -- 0:21:24
      19235000 -- (-46153.412) [...5 remote chains...] -- 0:21:15
      19240000 -- [-46143.020] [...5 remote chains...] -- 0:21:07
      19245000 -- (-46158.210) [...5 remote chains...] -- 0:20:59
      19250000 -- (-46157.738) [...5 remote chains...] -- 0:20:50

      Average standard deviation of split frequencies: 0.002088

      19255000 -- (-46139.986) [...5 remote chains...] -- 0:20:42
      19260000 -- (-46159.041) [...5 remote chains...] -- 0:20:34
      19265000 -- (-46171.076) [...5 remote chains...] -- 0:20:25
      19270000 -- (-46148.277) [...5 remote chains...] -- 0:20:17
      19275000 -- (-46160.877) [...5 remote chains...] -- 0:20:09
      19280000 -- (-46157.556) [...5 remote chains...] -- 0:20:00
      19285000 -- [-46154.834] [...5 remote chains...] -- 0:19:52
      19290000 -- (-46163.140) [...5 remote chains...] -- 0:19:44
      19295000 -- (-46149.075) [...5 remote chains...] -- 0:19:35
      19300000 -- [-46151.600] [...5 remote chains...] -- 0:19:27

      Average standard deviation of split frequencies: 0.002076

      19305000 -- (-46155.259) [...5 remote chains...] -- 0:19:18
      19310000 -- (-46151.601) [...5 remote chains...] -- 0:19:10
      19315000 -- (-46147.073) [...5 remote chains...] -- 0:19:02
      19320000 -- (-46163.038) [...5 remote chains...] -- 0:18:53
      19325000 -- [-46155.929] [...5 remote chains...] -- 0:18:45
      19330000 -- (-46149.899) [...5 remote chains...] -- 0:18:37
      19335000 -- (-46151.355) [...5 remote chains...] -- 0:18:28
      19340000 -- (-46147.563) [...5 remote chains...] -- 0:18:20
      19345000 -- (-46162.891) [...5 remote chains...] -- 0:18:12
      19350000 -- (-46155.867) [...5 remote chains...] -- 0:18:03

      Average standard deviation of split frequencies: 0.002011

      19355000 -- (-46150.148) [...5 remote chains...] -- 0:17:55
      19360000 -- [-46142.870] [...5 remote chains...] -- 0:17:47
      19365000 -- [-46150.790] [...5 remote chains...] -- 0:17:38
      19370000 -- [-46132.400] [...5 remote chains...] -- 0:17:30
      19375000 -- (-46141.796) [...5 remote chains...] -- 0:17:22
      19380000 -- [-46141.136] [...5 remote chains...] -- 0:17:13
      19385000 -- [-46149.394] [...5 remote chains...] -- 0:17:05
      19390000 -- [-46131.127] [...5 remote chains...] -- 0:16:57
      19395000 -- (-46152.979) [...5 remote chains...] -- 0:16:48
      19400000 -- (-46153.636) [...5 remote chains...] -- 0:16:40

      Average standard deviation of split frequencies: 0.001951

      19405000 -- [-46143.780] [...5 remote chains...] -- 0:16:32
      19410000 -- (-46154.184) [...5 remote chains...] -- 0:16:23
      19415000 -- (-46156.951) [...5 remote chains...] -- 0:16:15
      19420000 -- [-46135.489] [...5 remote chains...] -- 0:16:06
      19425000 -- (-46149.777) [...5 remote chains...] -- 0:15:58
      19430000 -- (-46144.944) [...5 remote chains...] -- 0:15:50
      19435000 -- [-46139.773] [...5 remote chains...] -- 0:15:41
      19440000 -- (-46149.283) [...5 remote chains...] -- 0:15:33
      19445000 -- (-46150.149) [...5 remote chains...] -- 0:15:25
      19450000 -- (-46158.920) [...5 remote chains...] -- 0:15:16

      Average standard deviation of split frequencies: 0.001949

      19455000 -- [-46142.213] [...5 remote chains...] -- 0:15:08
      19460000 -- [-46139.748] [...5 remote chains...] -- 0:15:00
      19465000 -- (-46149.489) [...5 remote chains...] -- 0:14:51
      19470000 -- (-46137.848) [...5 remote chains...] -- 0:14:43
      19475000 -- [-46137.986] [...5 remote chains...] -- 0:14:35
      19480000 -- [-46136.738] [...5 remote chains...] -- 0:14:26
      19485000 -- (-46154.790) [...5 remote chains...] -- 0:14:18
      19490000 -- (-46165.821) [...5 remote chains...] -- 0:14:10
      19495000 -- (-46147.279) [...5 remote chains...] -- 0:14:01
      19500000 -- [-46152.381] [...5 remote chains...] -- 0:13:53

      Average standard deviation of split frequencies: 0.002010

      19505000 -- (-46155.954) [...5 remote chains...] -- 0:13:45
      19510000 -- (-46155.530) [...5 remote chains...] -- 0:13:36
      19515000 -- [-46142.793] [...5 remote chains...] -- 0:13:28
      19520000 -- (-46152.421) [...5 remote chains...] -- 0:13:20
      19525000 -- (-46162.388) [...5 remote chains...] -- 0:13:11
      19530000 -- (-46156.292) [...5 remote chains...] -- 0:13:03
      19535000 -- [-46145.875] [...5 remote chains...] -- 0:12:55
      19540000 -- (-46147.523) [...5 remote chains...] -- 0:12:46
      19545000 -- (-46141.568) [...5 remote chains...] -- 0:12:38
      19550000 -- [-46136.543] [...5 remote chains...] -- 0:12:30

      Average standard deviation of split frequencies: 0.001991

      19555000 -- [-46140.917] [...5 remote chains...] -- 0:12:21
      19560000 -- (-46154.098) [...5 remote chains...] -- 0:12:13
      19565000 -- (-46152.117) [...5 remote chains...] -- 0:12:04
      19570000 -- (-46153.115) [...5 remote chains...] -- 0:11:56
      19575000 -- (-46153.307) [...5 remote chains...] -- 0:11:48
      19580000 -- (-46150.644) [...5 remote chains...] -- 0:11:39
      19585000 -- [-46136.703] [...5 remote chains...] -- 0:11:31
      19590000 -- (-46150.011) [...5 remote chains...] -- 0:11:23
      19595000 -- (-46135.860) [...5 remote chains...] -- 0:11:14
      19600000 -- (-46148.657) [...5 remote chains...] -- 0:11:06

      Average standard deviation of split frequencies: 0.001907

      19605000 -- (-46155.238) [...5 remote chains...] -- 0:10:58
      19610000 -- (-46140.068) [...5 remote chains...] -- 0:10:49
      19615000 -- [-46149.742] [...5 remote chains...] -- 0:10:41
      19620000 -- (-46144.860) [...5 remote chains...] -- 0:10:33
      19625000 -- (-46142.820) [...5 remote chains...] -- 0:10:24
      19630000 -- (-46157.648) [...5 remote chains...] -- 0:10:16
      19635000 -- [-46147.164] [...5 remote chains...] -- 0:10:08
      19640000 -- (-46153.765) [...5 remote chains...] -- 0:09:59
      19645000 -- (-46138.741) [...5 remote chains...] -- 0:09:51
      19650000 -- (-46149.679) [...5 remote chains...] -- 0:09:43

      Average standard deviation of split frequencies: 0.001850

      19655000 -- [-46143.643] [...5 remote chains...] -- 0:09:34
      19660000 -- (-46138.639) [...5 remote chains...] -- 0:09:26
      19665000 -- (-46156.743) [...5 remote chains...] -- 0:09:18
      19670000 -- [-46140.766] [...5 remote chains...] -- 0:09:09
      19675000 -- (-46142.141) [...5 remote chains...] -- 0:09:01
      19680000 -- (-46140.877) [...5 remote chains...] -- 0:08:53
      19685000 -- (-46149.158) [...5 remote chains...] -- 0:08:44
      19690000 -- (-46138.627) [...5 remote chains...] -- 0:08:36
      19695000 -- (-46155.100) [...5 remote chains...] -- 0:08:28
      19700000 -- (-46152.406) [...5 remote chains...] -- 0:08:19

      Average standard deviation of split frequencies: 0.001846

      19705000 -- (-46149.797) [...5 remote chains...] -- 0:08:11
      19710000 -- (-46139.750) [...5 remote chains...] -- 0:08:03
      19715000 -- (-46150.810) [...5 remote chains...] -- 0:07:54
      19720000 -- [-46134.219] [...5 remote chains...] -- 0:07:46
      19725000 -- (-46147.479) [...5 remote chains...] -- 0:07:38
      19730000 -- [-46137.945] [...5 remote chains...] -- 0:07:29
      19735000 -- [-46143.932] [...5 remote chains...] -- 0:07:21
      19740000 -- [-46133.069] [...5 remote chains...] -- 0:07:13
      19745000 -- [-46145.357] [...5 remote chains...] -- 0:07:04
      19750000 -- (-46140.096) [...5 remote chains...] -- 0:06:56

      Average standard deviation of split frequencies: 0.001834

      19755000 -- [-46144.743] [...5 remote chains...] -- 0:06:48
      19760000 -- [-46152.066] [...5 remote chains...] -- 0:06:39
      19765000 -- [-46130.433] [...5 remote chains...] -- 0:06:31
      19770000 -- (-46167.847) [...5 remote chains...] -- 0:06:23
      19775000 -- (-46155.078) [...5 remote chains...] -- 0:06:14
      19780000 -- (-46158.744) [...5 remote chains...] -- 0:06:06
      19785000 -- (-46155.659) [...5 remote chains...] -- 0:05:58
      19790000 -- (-46167.192) [...5 remote chains...] -- 0:05:49
      19795000 -- (-46132.483) [...5 remote chains...] -- 0:05:41
      19800000 -- (-46148.702) [...5 remote chains...] -- 0:05:33

      Average standard deviation of split frequencies: 0.001853

      19805000 -- [-46153.663] [...5 remote chains...] -- 0:05:24
      19810000 -- (-46146.557) [...5 remote chains...] -- 0:05:16
      19815000 -- (-46148.947) [...5 remote chains...] -- 0:05:08
      19820000 -- (-46165.857) [...5 remote chains...] -- 0:04:59
      19825000 -- (-46161.649) [...5 remote chains...] -- 0:04:51
      19830000 -- [-46127.624] [...5 remote chains...] -- 0:04:43
      19835000 -- (-46145.129) [...5 remote chains...] -- 0:04:34
      19840000 -- [-46127.053] [...5 remote chains...] -- 0:04:26
      19845000 -- (-46143.989) [...5 remote chains...] -- 0:04:18
      19850000 -- (-46151.197) [...5 remote chains...] -- 0:04:09

      Average standard deviation of split frequencies: 0.001852

      19855000 -- (-46141.531) [...5 remote chains...] -- 0:04:01
      19860000 -- (-46157.690) [...5 remote chains...] -- 0:03:53
      19865000 -- (-46136.394) [...5 remote chains...] -- 0:03:44
      19870000 -- (-46152.049) [...5 remote chains...] -- 0:03:36
      19875000 -- (-46146.994) [...5 remote chains...] -- 0:03:28
      19880000 -- (-46143.941) [...5 remote chains...] -- 0:03:19
      19885000 -- [-46143.540] [...5 remote chains...] -- 0:03:11
      19890000 -- (-46157.564) [...5 remote chains...] -- 0:03:03
      19895000 -- (-46149.560) [...5 remote chains...] -- 0:02:54
      19900000 -- (-46143.800) [...5 remote chains...] -- 0:02:46

      Average standard deviation of split frequencies: 0.001837

      19905000 -- (-46154.089) [...5 remote chains...] -- 0:02:38
      19910000 -- (-46153.735) [...5 remote chains...] -- 0:02:29
      19915000 -- (-46152.056) [...5 remote chains...] -- 0:02:21
      19920000 -- (-46133.753) [...5 remote chains...] -- 0:02:13
      19925000 -- (-46157.979) [...5 remote chains...] -- 0:02:04
      19930000 -- (-46150.062) [...5 remote chains...] -- 0:01:56
      19935000 -- (-46151.795) [...5 remote chains...] -- 0:01:48
      19940000 -- [-46128.923] [...5 remote chains...] -- 0:01:39
      19945000 -- [-46154.502] [...5 remote chains...] -- 0:01:31
      19950000 -- (-46145.117) [...5 remote chains...] -- 0:01:23

      Average standard deviation of split frequencies: 0.001873

      19955000 -- (-46155.194) [...5 remote chains...] -- 0:01:14
      19960000 -- [-46141.136] [...5 remote chains...] -- 0:01:06
      19965000 -- [-46154.458] [...5 remote chains...] -- 0:00:58
      19970000 -- (-46164.111) [...5 remote chains...] -- 0:00:49
      19975000 -- [-46147.456] [...5 remote chains...] -- 0:00:41
      19980000 -- (-46141.598) [...5 remote chains...] -- 0:00:33
      19985000 -- (-46158.379) [...5 remote chains...] -- 0:00:24
      19990000 -- (-46142.353) [...5 remote chains...] -- 0:00:16
      19995000 -- (-46148.441) [...5 remote chains...] -- 0:00:08
      20000000 -- [-46138.423] [...5 remote chains...] -- 0:00:00

      Average standard deviation of split frequencies: 0.001922

      Analysis completed in 9 hours 14 mins 59 seconds
      Analysis used 33167.07 seconds of CPU time on processor 0
      Likelihood of best state for "cold" chain of run 1 was -46115.14
      Likelihood of best state for "cold" chain of run 2 was -46116.21

      Acceptance rates for the moves in the "cold" chain of run 1:
         With prob.   (last 100)   chain accepted proposals by move
            25.4 %     ( 25 %)     Dirichlet(Revmat{1})
            26.3 %     ( 34 %)     Slider(Revmat{1})
            26.3 %     ( 26 %)     Dirichlet(Revmat{2})
            29.2 %     ( 27 %)     Slider(Revmat{2})
            24.9 %     ( 23 %)     Dirichlet(Revmat{3})
            26.0 %     ( 24 %)     Slider(Revmat{3})
            25.6 %     ( 27 %)     Dirichlet(Revmat{4})
            26.9 %     ( 24 %)     Slider(Revmat{4})
            26.1 %     ( 22 %)     Dirichlet(Revmat{5})
            35.7 %     ( 44 %)     Slider(Revmat{5})
            26.0 %     ( 24 %)     Multiplier(Alpha{3})
            23.9 %     ( 22 %)     Dirichlet(Ratemultiplier{all})
            26.1 %     ( 20 %)     Slider(Ratemultiplier{all})
             6.5 %     (  2 %)     ExtSPR(Tau{all},V{all})
             6.8 %     ( 10 %)     ExtTBR(Tau{all},V{all})
            10.1 %     ( 10 %)     NNI(Tau{all},V{all})
             4.8 %     (  1 %)     ParsSPR(Tau{all},V{all})
            24.6 %     ( 18 %)     Multiplier(V{all})
            24.7 %     ( 23 %)     Nodeslider(V{all})
            25.3 %     ( 30 %)     TLMultiplier(V{all})

      Acceptance rates for the moves in the "cold" chain of run 2:
         With prob.   (last 100)   chain accepted proposals by move
            25.4 %     ( 23 %)     Dirichlet(Revmat{1})
            26.5 %     ( 27 %)     Slider(Revmat{1})
            26.3 %     ( 37 %)     Dirichlet(Revmat{2})
            29.1 %     ( 24 %)     Slider(Revmat{2})
            24.8 %     ( 26 %)     Dirichlet(Revmat{3})
            26.1 %     ( 35 %)     Slider(Revmat{3})
            25.7 %     ( 23 %)     Dirichlet(Revmat{4})
            26.8 %     ( 34 %)     Slider(Revmat{4})
            26.3 %     ( 23 %)     Dirichlet(Revmat{5})
            35.8 %     ( 35 %)     Slider(Revmat{5})
            25.9 %     ( 32 %)     Multiplier(Alpha{3})
            23.8 %     ( 27 %)     Dirichlet(Ratemultiplier{all})
            26.0 %     ( 25 %)     Slider(Ratemultiplier{all})
             6.5 %     (  4 %)     ExtSPR(Tau{all},V{all})
             6.8 %     (  9 %)     ExtTBR(Tau{all},V{all})
            10.2 %     (  5 %)     NNI(Tau{all},V{all})
             4.8 %     (  6 %)     ParsSPR(Tau{all},V{all})
            25.6 %     ( 29 %)     Multiplier(V{all})
            24.8 %     ( 30 %)     Nodeslider(V{all})
            25.2 %     ( 23 %)     TLMultiplier(V{all})

      Chain swap information for run 1:

                    1        2        3 
           -----------------------------
         1 |              0.62     0.35 
         2 |  6669768              0.65 
         3 |  6665848  6664384          

      Chain swap information for run 2:

                    1        2        3 
           -----------------------------
         1 |              0.62     0.35 
         2 |  6667160              0.65 
         3 |  6664699  6668141          

      Upper diagonal: Proportion of successful state exchanges between chains
      Lower diagonal: Number of attempted state exchanges between chains

      Chain information:

        ID -- Heat 
       -----------
         1 -- 1.00  (cold chain)
         2 -- 0.91 
         3 -- 0.83 

      Heat = 1 / (1 + T * (ID - 1))
         (where T = 0.10 is the temperature and ID is the chain number)

      Setting sumt filename and outputname to EB2MT
      Using relative burnin (a fraction of samples discarded).
      Setting urn-in to 0
      Setting sumt contype to Allcompat
      Summarizing trees in files "EB2MT.run1.t" and "EB2MT.run2.t"
      Using relative burnin ('relburnin=yes'), discarding the first 25 % of sampled trees
      Writing statistics to files EB2MT.<parts|tstat|vstat|trprobs|con>
      Examining first file ...
      Found one tree block in file "EB2MT.run1.t" with 8001 trees in last block
      Expecting the same number of trees in the last tree block of all files

      Tree reading status:

      0      10      20      30      40      50      60      70      80      90     100
      v-------v-------v-------v-------v-------v-------v-------v-------v-------v-------v
      *********************************************************************************

      Read a total of 16002 trees in 2 files (sampling 12002 of them)
         (Each file contained 8001 trees of which 6001 were sampled)
                                                                                   
      General explanation:                                                          
                                                                                   
      In an unrooted tree, a taxon bipartition (split) is specified by removing a   
      branch, thereby dividing the species into those to the left and those to the  
      right of the branch. Here, taxa to one side of the removed branch are denoted 
      '.' and those to the other side are denoted '*'. Specifically, the '.' symbol 
      is used for the taxa on the same side as the outgroup.                        
                                                                                   
      In a rooted or clock tree, the tree is rooted using the model and not by      
      reference to an outgroup. Each bipartition therefore corresponds to a clade,  
      that is, a group that includes all the descendants of a particular branch in  
      the tree.  Taxa that are included in each clade are denoted using '*', and    
      taxa that are not included are denoted using the '.' symbol.                  
                                                                                   
      The output first includes a key to all the bipartitions with frequency larger 
      or equual to (Minpartfreq) in at least one run. Minpartfreq is a parameter to 
      sumt command and currently it is set to 0.10.  This is followed by a table  
      with statistics for the informative bipartitions (those including at least    
      two taxa), sorted from highest to lowest probability. For each bipartition,   
      the table gives the number of times the partition or split was observed in all
      runs (#obs) and the posterior probability of the bipartition (Probab.), which 
      is the same as the split frequency. If several runs are summarized, this is   
      followed by the minimum split frequency (Min(s)), the maximum frequency       
      (Max(s)), and the standard deviation of frequencies (Stddev(s)) across runs.  
      The latter value should approach 0 for all bipartitions as MCMC runs converge.
                                                                                   
      This is followed by a table summarizing branch lengths, node heights (if a    
      clock model was used) and relaxed clock parameters (if a relaxed clock model  
      was used). The mean, variance, and 95 % credible interval are given for each 
      of these parameters. If several runs are summarized, the potential scale      
      reduction factor (PSRF) is also given; it should approach 1 as runs converge. 
      Node heights will take calibration points into account, if such points were   
      used in the analysis.                                                         
                                                                                    
      Note that Stddev may be unreliable if the partition is not present in all     
      runs (the last column indicates the number of runs that sampled the partition 
      if more than one run is summarized). The PSRF is not calculated at all if     
      the partition is not present in all runs.The PSRF is also sensitive to small  
      sample sizes and it should only be considered a rough guide to convergence    
      since some of the assumptions allowing one to interpret it as a true potential
      scale reduction factor are violated in MrBayes.                               
                                                                                    
      List of taxa in bipartitions:                                                 
                                                                                   
         1 -- AEPHI
         2 -- APTHA
         3 -- APTMA
         4 -- APTMA2
         5 -- APTOW
         6 -- DRONO2
         7 -- MULAG
         8 -- n07AEP05
         9 -- n07AEP06
        10 -- n07AEP08
        11 -- n08AEP07
        12 -- n1665
        13 -- n1666
        14 -- n2973
        15 -- n2980
        16 -- n2986
        17 -- n2987
        18 -- n2988
        19 -- n2990
        20 -- n2997
        21 -- n2998
        22 -- n3004
        23 -- n3011
        24 -- n3024
        25 -- n3025
        26 -- n3026
        27 -- n3219
        28 -- n3220
        29 -- n3221
        30 -- n3222
        31 -- n3258
        32 -- n3757

      Key to taxon bipartitions (saved to file "EB2MT.parts"):

      ID -- Partition
      --------------------------------------
       1 -- *...............................
       2 -- .*..............................
       3 -- ..*.............................
       4 -- ...*............................
       5 -- ....*...........................
       6 -- *****.**************************
       7 -- ......*.........................
       8 -- .......*........................
       9 -- ........*.......................
      10 -- .........*......................
      11 -- ..........*.....................
      12 -- ...........*....................
      13 -- ............*...................
      14 -- .............*..................
      15 -- ..............*.................
      16 -- ...............*................
      17 -- ................*...............
      18 -- .................*..............
      19 -- ..................*.............
      20 -- ...................*............
      21 -- ....................*...........
      22 -- .....................*..........
      23 -- ......................*.........
      24 -- .......................*........
      25 -- ........................*.......
      26 -- .........................*......
      27 -- ..........................*.....
      28 -- ...........................*....
      29 -- ............................*...
      30 -- .............................*..
      31 -- ..............................*.
      32 -- ...............................*
      33 -- ................*..**.*.........
      34 -- ..........**...*..........**....
      35 -- ..**............................
      36 -- .......*.................*......
      37 -- ........*....*....*.............
      38 -- .****...........................
      39 -- .*..*...........................
      40 -- *..............................*
      41 -- ......*.**...**..**..*......*...
      42 -- .......*..***..*.......*****.**.
      43 -- *.....**************************
      44 -- .........*...........*..........
      45 -- ......*.*....*....*.........*...
      46 -- ......*.**...**...*..*......*...
      47 -- *......*..***..**..**.******.***
      48 -- ........................*....*..
      49 -- ......*.....................*...
      50 -- *...............*..**.*........*
      51 -- ..........*................*....
      52 -- ............*..........**....*..
      53 -- ................*..*............
      54 -- ...........*..............*.....
      55 -- ........*.........*.............
      56 -- ................*..*..*.........
      57 -- ...........*...*..........*.....
      58 -- .......*..**...*.........***..*.
      59 -- ......*.**...*....*..*......*...
      60 -- ..........**...*..........**..*.
      61 -- .......................**....*..
      62 -- .......*.................*....*.
      63 -- ............*...........*....*..
      64 -- ............*..........*........
      65 -- .........*....*......*..........
      66 -- ......*.*....**...*.........*...
      67 -- .......*..**...*.........***....
      --------------------------------------

      Summary statistics for informative taxon bipartitions
         (saved to file "EB2MT.tstat"):

      ID   #obs     Probab.     Sd(s)+      Min(s)      Max(s)   Nruns 
      -----------------------------------------------------------------
      33  12002    1.000000    0.000000    1.000000    1.000000    2
      34  12002    1.000000    0.000000    1.000000    1.000000    2
      35  12002    1.000000    0.000000    1.000000    1.000000    2
      36  12002    1.000000    0.000000    1.000000    1.000000    2
      37  12002    1.000000    0.000000    1.000000    1.000000    2
      38  12002    1.000000    0.000000    1.000000    1.000000    2
      39  12002    1.000000    0.000000    1.000000    1.000000    2
      40  12002    1.000000    0.000000    1.000000    1.000000    2
      41  12002    1.000000    0.000000    1.000000    1.000000    2
      42  12002    1.000000    0.000000    1.000000    1.000000    2
      43  12002    1.000000    0.000000    1.000000    1.000000    2
      44  12002    1.000000    0.000000    1.000000    1.000000    2
      45  12002    1.000000    0.000000    1.000000    1.000000    2
      46  12002    1.000000    0.000000    1.000000    1.000000    2
      47  12002    1.000000    0.000000    1.000000    1.000000    2
      48  12000    0.999833    0.000000    0.999833    0.999833    2
      49  11998    0.999667    0.000000    0.999667    0.999667    2
      50  11997    0.999583    0.000589    0.999167    1.000000    2
      51  11992    0.999167    0.000236    0.999000    0.999333    2
      52  11954    0.996001    0.000707    0.995501    0.996501    2
      53  11951    0.995751    0.000353    0.995501    0.996001    2
      54  11897    0.991251    0.000589    0.990835    0.991668    2
      55  11778    0.981336    0.002592    0.979503    0.983169    2
      56  11728    0.977170    0.000943    0.976504    0.977837    2
      57  11571    0.964089    0.001767    0.962840    0.965339    2
      58  10967    0.913764    0.000118    0.913681    0.913848    2
      59   4520    0.376604    0.018617    0.363439    0.389768    2
      60   4157    0.346359    0.001060    0.345609    0.347109    2
      61   4051    0.337527    0.000825    0.336944    0.338110    2
      62   4042    0.336777    0.005420    0.332945    0.340610    2
      63   3982    0.331778    0.005892    0.327612    0.335944    2
      64   3946    0.328779    0.007541    0.323446    0.334111    2
      65   3873    0.322696    0.011901    0.314281    0.331111    2
      66   3609    0.300700    0.006716    0.295951    0.305449    2
      67   3172    0.264289    0.001414    0.263289    0.265289    2
      -----------------------------------------------------------------
      + Convergence diagnostic (standard deviation of split frequencies)
        should approach 0.0 as runs converge.


      Summary statistics for branch and node parameters
         (saved to file "EB2MT.vstat"):

                                                   95% HPD Interval
                                                 --------------------
      Parameter           Mean       Variance     Lower       Upper       Median     PSRF+  Nruns
      -------------------------------------------------------------------------------------------
      length{all}[1]     0.000649    0.000000    0.000249    0.001077    0.000621    1.000    2
      length{all}[2]     0.008596    0.000001    0.006978    0.010310    0.008573    1.000    2
      length{all}[3]     0.001527    0.000000    0.000851    0.002261    0.001499    1.000    2
      length{all}[4]     0.001452    0.000000    0.000743    0.002183    0.001424    1.000    2
      length{all}[5]     0.009860    0.000001    0.008097    0.011678    0.009830    1.000    2
      length{all}[6]     0.105330    0.000018    0.097118    0.113491    0.105277    1.000    2
      length{all}[7]     0.003084    0.000000    0.002239    0.003975    0.003066    1.000    2
      length{all}[8]     0.001164    0.000000    0.000671    0.001696    0.001144    1.000    2
      length{all}[9]     0.000979    0.000000    0.000534    0.001477    0.000962    1.000    2
      length{all}[10]    0.005436    0.000001    0.004083    0.006885    0.005396    1.000    2
      length{all}[11]    0.000488    0.000000    0.000181    0.000827    0.000471    1.000    2
      length{all}[12]    0.000334    0.000000    0.000066    0.000663    0.000313    1.000    2
      length{all}[13]    0.000363    0.000000    0.000105    0.000652    0.000342    1.000    2
      length{all}[14]    0.000183    0.000000    0.000022    0.000391    0.000163    1.000    2
      length{all}[15]    0.001565    0.000000    0.000925    0.002248    0.001540    1.000    2
      length{all}[16]    0.000968    0.000000    0.000499    0.001467    0.000953    1.000    2
      length{all}[17]    0.000665    0.000000    0.000283    0.001088    0.000642    1.000    2
      length{all}[18]    0.000758    0.000000    0.000250    0.001328    0.000728    1.000    2
      length{all}[19]    0.000488    0.000000    0.000177    0.000852    0.000465    1.000    2
      length{all}[20]    0.000080    0.000000    0.000000    0.000235    0.000058    1.000    2
      length{all}[21]    0.001336    0.000000    0.000783    0.001959    0.001313    1.000    2
      length{all}[22]    0.000265    0.000000    0.000038    0.000553    0.000241    1.000    2
      length{all}[23]    0.000093    0.000000    0.000000    0.000254    0.000071    1.000    2
      length{all}[24]    0.000486    0.000000    0.000187    0.000821    0.000466    1.000    2
      length{all}[25]    0.001216    0.000000    0.000523    0.001951    0.001179    1.000    2
      length{all}[26]    0.000303    0.000000    0.000069    0.000573    0.000283    1.000    2
      length{all}[27]    0.001525    0.000000    0.000823    0.002299    0.001492    1.000    2
      length{all}[28]    0.000502    0.000000    0.000191    0.000861    0.000479    1.000    2
      length{all}[29]    0.002059    0.000000    0.001259    0.002943    0.002028    1.000    2
      length{all}[30]    0.001083    0.000000    0.000541    0.001665    0.001059    1.000    2
      length{all}[31]    0.001546    0.000000    0.000946    0.002186    0.001527    1.000    2
      length{all}[32]    0.000083    0.000000    0.000000    0.000247    0.000058    1.000    2
      length{all}[33]    0.003918    0.000000    0.002947    0.004920    0.003898    1.000    2
      length{all}[34]    0.000417    0.000000    0.000140    0.000737    0.000398    1.000    2
      length{all}[35]    0.027622    0.000003    0.024026    0.031153    0.027584    1.000    2
      length{all}[36]    0.000483    0.000000    0.000188    0.000831    0.000463    1.000    2
      length{all}[37]    0.000591    0.000000    0.000250    0.000985    0.000567    1.000    2
      length{all}[38]    0.080114    0.000013    0.072804    0.086985    0.080061    1.000    2
      length{all}[39]    0.020338    0.000003    0.017298    0.023729    0.020305    1.000    2
      length{all}[40]    0.003803    0.000000    0.002830    0.004778    0.003787    1.000    2
      length{all}[41]    0.044720    0.000006    0.039689    0.049552    0.044671    1.000    2
      length{all}[42]    0.002676    0.000000    0.001753    0.003689    0.002650    1.000    2
      length{all}[43]    0.049667    0.000008    0.044095    0.055326    0.049619    1.000    2
      length{all}[44]    0.000534    0.000000    0.000192    0.000944    0.000513    1.000    2
      length{all}[45]    0.000359    0.000000    0.000092    0.000664    0.000338    1.000    2
      length{all}[46]    0.003482    0.000000    0.002484    0.004465    0.003466    1.000    2
      length{all}[47]    0.048072    0.000007    0.043110    0.053266    0.048038    1.000    2
      length{all}[48]    0.000367    0.000000    0.000047    0.000755    0.000334    1.000    2
      length{all}[49]    0.000399    0.000000    0.000077    0.000788    0.000370    1.000    2
      length{all}[50]    0.002345    0.000000    0.001431    0.003277    0.002322    1.000    2
      length{all}[51]    0.000182    0.000000    0.000024    0.000396    0.000163    1.000    2
      length{all}[52]    0.000185    0.000000    0.000016    0.000393    0.000165    1.000    2
      length{all}[53]    0.000195    0.000000    0.000010    0.000421    0.000173    1.000    2
      length{all}[54]    0.000229    0.000000    0.000006    0.000503    0.000203    1.000    2
      length{all}[55]    0.000136    0.000000    0.000003    0.000322    0.000115    1.000    2
      length{all}[56]    0.000320    0.000000    0.000070    0.000614    0.000299    1.000    2
      length{all}[57]    0.000145    0.000000    0.000002    0.000344    0.000124    1.000    2
      length{all}[58]    0.000124    0.000000    0.000005    0.000294    0.000104    1.000    2
      length{all}[59]    0.000107    0.000000    0.000000    0.000325    0.000074    1.000    2
      length{all}[60]    0.000083    0.000000    0.000000    0.000234    0.000061    1.000    2
      length{all}[61]    0.000061    0.000000    0.000000    0.000182    0.000043    1.000    2
      length{all}[62]    0.000080    0.000000    0.000000    0.000235    0.000056    1.000    2
      length{all}[63]    0.000060    0.000000    0.000000    0.000179    0.000041    1.000    2
      length{all}[64]    0.000060    0.000000    0.000000    0.000187    0.000040    1.000    2
      length{all}[65]    0.000085    0.000000    0.000000    0.000247    0.000061    1.000    2
      length{all}[66]    0.000083    0.000000    0.000000    0.000246    0.000057    1.000    2
      length{all}[67]    0.000063    0.000000    0.000000    0.000190    0.000044    1.001    2
      -------------------------------------------------------------------------------------------
      + Convergence diagnostic (PSRF = Potential Scale Reduction Factor; Gelman
        and Rubin, 1992) should approach 1.0 as runs converge. NA is reported when
        deviation of parameter values within all runs is 0 or when a parameter
        value (a branch length, for instance) is not sampled in all runs.


      Summary statistics for partitions with frequency >= 0.10 in at least one run:
          Average standard deviation of split frequencies = 0.001922
          Maximum standard deviation of split frequencies = 0.018617
          Average PSRF for parameter values (excluding NA and >10.0) = 1.000
          Maximum PSRF for parameter values = 1.001


      Clade credibility values:

      /----------------------------------------------------------------- DRONO2 (6)
      |                                                                               
      |                                                         /------- AEPHI (1)
      |                                   /---------100---------+                     
      |                                   |                     \------- n3757 (32)
      |                                   |                                           
      |                                   |                     /------- n2987 (17)
      |             /---------100---------+              /--100-+                     
      |             |                     |              |      \------- n2997 (20)
      |             |                     |      /---98--+                            
      |             |                     |      |       \-------------- n3011 (23)
      |             |                     \--100-+                                    
      |             |                            \---------------------- n2998 (21)
      |             |                                                                 
      |             |                                           /------- n07AEP05 (8)
      |             |              /-------------100------------+                     
      |             |              |                            \------- n3026 (26)
      |      /--100-+              |                                                  
      |      |      |              |                            /------- n08AEP07 (11)
      |      |      |              |             /------100-----+                     
      |      |      |       /--91--+             |              \------- n3220 (28)
      |      |      |       |      |             |                                    
      |      |      |       |      |      /--100-+              /------- n1665 (12)
      |      |      |       |      |      |      |       /--99--+                     
      |      |      |       |      |      |      |       |      \------- n3219 (27)
      |      |      |       |      \--35--+      \---96--+                            
      |      |      \--100--+             |              \-------------- n2986 (16)
      |      |              |             |                                           
      |      |              |             \----------------------------- n3258 (31)
      |      |              |                                                         
      +      |              |                    /---------------------- n1666 (13)
      |      |              |                    |                                    
      |      |              \---------100--------+       /-------------- n3024 (24)
      |      |                                   |       |                            
      |      |                                   \---34--+      /------- n3025 (25)
      |--100-+                                           \--100-+                     
      |      |                                                  \------- n3222 (30)
      |      |                                                                        
      |      |                                                  /------- MULAG (7)
      |      |                                   /------100-----+                     
      |      |                                   |              \------- n3221 (29)
      |      |                                   |                                    
      |      |                            /--100-+              /------- n07AEP06 (9)
      |      |                            |      |       /--98--+                     
      |      |                            |      |       |      \------- n2990 (19)
      |      |                            |      \--100--+                            
      |      |                     /--38--+              \-------------- n2973 (14)
      |      |                     |      |                                           
      |      |                     |      |                     /------- n07AEP08 (10)
      |      |              /--100-+      \---------100---------+                     
      |      |              |      |                            \------- n3004 (22)
      |      |              |      |                                                  
      |      \------100-----+      \------------------------------------ n2980 (15)
      |                     |                                                         
      |                     \------------------------------------------- n2988 (18)
      |                                                                               
      |                                                         /------- APTHA (2)
      |                                                  /--100-+                     
      |                                                  |      \------- APTOW (5)
      \------------------------100-----------------------+                            
                                                         |      /------- APTMA (3)
                                                         \--100-+                     
                                                                \------- APTMA2 (4)
                                                                                      

      Phylogram (based on average branch lengths):

      /------------------------------------------------------------------ DRONO2 (6)
      |                                                                               
      |                                                                / AEPHI (1)
      |                                                             /--+              
      |                                                             |  \ n3757 (32)
      |                                                             |                 
      |                                                             |  / n2987 (17)
      |                                                            /+  |              
      |                                                            ||  | n2997 (20)
      |                                                            ||  |              
      |                                                            ||  | n3011 (23)
      |                                                            |\--+              
      |                                                            |   \- n2998 (21)
      |                                                            |                  
      |                                                            | /- n07AEP05 (8)
      |                                                            | |                
      |                                                            | | n3026 (26)
      |                              /-----------------------------+ |                
      |                              |                             | | n08AEP07 (11)
      |                              |                             | |                
      |                              |                             | | n3220 (28)
      |                              |                             | |                
      |                              |                             | | n1665 (12)
      |                              |                             | |                
      |                              |                             | |- n3219 (27)
      |                              |                             | |                
      |                              |                             \-+- n2986 (16)
      |                              |                               |                
      |                              |                               |- n3258 (31)
      |                              |                               |                
      +                              |                               | n1666 (13)
      |                              |                               |                
      |                              |                               | n3024 (24)
      |                              |                               |                
      |                              |                               |- n3025 (25)
      |------------------------------+                               |                
      |                              |                               \- n3222 (30)
      |                              |                                                
      |                              |                             /-- MULAG (7)
      |                              |                             |                  
      |                              |                             |-- n3221 (29)
      |                              |                             |                  
      |                              |                             |/ n07AEP06 (9)
      |                              |                             ||                 
      |                              |                             || n2990 (19)
      |                              |                             |+                 
      |                              |                             |\ n2973 (14)
      |                              |                             |                  
      |                              |                             |---- n07AEP08 (10)
      |                              |                           /-+                  
      |                              |                           | | n3004 (22)
      |                              |                           | |                  
      |                              \---------------------------+ \- n2980 (15)
      |                                                          |                    
      |                                                          \ n2988 (18)
      |                                                                               
      |                                                              /----- APTHA (2)
      |                                                 /------------+                
      |                                                 |            \------ APTOW (5)
      \-------------------------------------------------+                             
                                                        |                /- APTMA (3)
                                                        \----------------+            
                                                                         \- APTMA2 (4)
                                                                                      
      |-----------| 0.020 expected changes per site

      Calculating tree probabilities...

      Credible sets of trees (495 trees sampled):
         50 % credible set contains 15 trees
         90 % credible set contains 60 trees
         95 % credible set contains 143 trees
         99 % credible set contains 375 trees

      Setting sump filename and output file name to EB2MT
      Using relative burnin (a fraction of samples discarded).
      Setting burn-in to 0
      Summarizing parameters in files EB2MT.run1.p and EB2MT.run2.p
      Writing summary statistics to file EB2MT.pstat
      Using relative burnin ('relburnin=yes'), discarding the first 25 % of samples

      Below are rough plots of the generation (x-axis) versus the log   
      probability of observing the data (y-axis). You can use these     
      graphs to determine what the burn in for your analysis should be. 
      When the log probability starts to plateau you may be at station- 
      arity. Sample trees and parameters after the log probability      
      plateaus. Of course, this is not a guarantee that you are at sta- 
      tionarity. Also examine the convergence diagnostics provided by   
      the 'sump' and 'sumt' commands for all the parameters in your     
      model. Remember that the burn in is the number of samples to dis- 
      card. There are a total of ngen / samplefreq samples taken during 
      a MCMC analysis.                                                  

      Overlay plot for both runs:
      (1 = Run number 1; 2 = Run number 2; * = Both runs)

      +------------------------------------------------------------+ -46142.11
      | 2                              2                           |
      |    2         2                                             |
      |     1      1                                               |
      |   2                       1                     *          |
      |         1   2   1    1               2   1  2 1   22       |
      |2      1   1     2      1  2 1     1        2   2     1   * |
      |  1           12     1   22 2  2 1     1   1   2  111   2  1|
      |      1    2      2 12 *      2 1   22   22  11       21 2  |
      |      2 221  1      2        2    12 1122   1     2    2    |
      | 1   2         1   1  2                  1 2    1        1  |
      |  21      2     1 1      11 1 1  22                  *      |
      |1                       2      1    1                   1   |
      |       2    2   2                                           |
      |        1          2                    1                   |
      |    1                                         2            2|
      +------+-----+-----+-----+-----+-----+-----+-----+-----+-----+ -46145.72
      ^                                                            ^
      5000000                                                      20000000


      Estimated marginal likelihoods for runs sampled in files
         "EB2MT.run1.p" and "EB2MT.run2.p":
         (Use the harmonic mean for Bayes factor comparisons of models)

         (Values are saved to the file EB2MT.lstat)

      Run   Arithmetic mean   Harmonic mean
      --------------------------------------
        1     -46129.64        -46165.46
        2     -46130.37        -46174.24
      --------------------------------------
      TOTAL   -46129.94        -46173.55
      --------------------------------------


      Model parameter summaries over the runs sampled in files
         "EB2MT.run1.p" and "EB2MT.run2.p":
         Summaries are based on a total of 12002 samples from 2 runs.
         Each run produced 8001 samples of which 6001 samples were included.
         Parameter summaries saved to file "EB2MT.pstat".

                                              95% HPD Interval
                                            --------------------
      Parameter       Mean      Variance     Lower       Upper       Median    min ESS*  avg ESS    PSRF+ 
      ----------------------------------------------------------------------------------------------------
      TL{all}       0.446108    0.000071    0.429080    0.462177    0.446038   5759.65   5880.33    1.000
      r(A<->C){1}   0.068764    0.000059    0.054344    0.084005    0.068447   5416.90   5616.28    1.000
      r(A<->G){1}   0.229417    0.000170    0.203218    0.254307    0.229185   5866.37   5933.68    1.000
      r(A<->T){1}   0.065402    0.000066    0.050261    0.081579    0.065126   4883.64   5373.28    1.000
      r(C<->G){1}   0.004470    0.000007    0.000001    0.009377    0.004072   6001.00   6001.00    1.000
      r(C<->T){1}   0.615787    0.000228    0.586834    0.646402    0.615688   5591.49   5605.63    1.000
      r(G<->T){1}   0.016159    0.000021    0.007423    0.024943    0.015801   5446.63   5655.01    1.000
      r(A<->C){2}   0.071777    0.000301    0.039080    0.106105    0.070632   5879.93   5940.46    1.000
      r(A<->G){2}   0.290653    0.001153    0.226325    0.357747    0.289932   5361.82   5414.33    1.000
      r(A<->T){2}   0.030271    0.000110    0.011367    0.051119    0.029218   6001.00   6001.00    1.000
      r(C<->G){2}   0.044476    0.000231    0.017588    0.075707    0.042877   6001.00   6001.00    1.000
      r(C<->T){2}   0.554751    0.001103    0.492497    0.621519    0.554641   5516.49   5557.77    1.000
      r(G<->T){2}   0.008072    0.000032    0.000028    0.019285    0.006813   5532.15   5766.58    1.000
      r(A<->C){3}   0.066686    0.000019    0.058161    0.075260    0.066571   5576.79   5679.83    1.000
      r(A<->G){3}   0.189244    0.000058    0.174176    0.204041    0.189104   5355.12   5495.93    1.000
      r(A<->T){3}   0.043391    0.000021    0.034410    0.052160    0.043254   5163.18   5488.97    1.000
      r(C<->G){3}   0.003390    0.000003    0.000472    0.006424    0.003199   6001.00   6001.00    1.000
      r(C<->T){3}   0.684600    0.000088    0.666561    0.703417    0.684615   5226.12   5353.50    1.000
      r(G<->T){3}   0.012689    0.000013    0.006027    0.019905    0.012486   4969.45   5294.53    1.000
      r(A<->C){4}   0.104023    0.000124    0.082290    0.125584    0.103669   5143.44   5389.83    1.000
      r(A<->G){4}   0.192041    0.000226    0.164370    0.222511    0.191622   5381.14   5562.07    1.000
      r(A<->T){4}   0.063337    0.000083    0.046422    0.082122    0.063076   5712.08   5719.66    1.000
      r(C<->G){4}   0.021765    0.000056    0.008486    0.036742    0.020978   5532.96   5633.92    1.000
      r(C<->T){4}   0.612871    0.000359    0.575853    0.649531    0.612876   5516.91   5521.55    1.000
      r(G<->T){4}   0.005962    0.000020    0.000001    0.014670    0.004986   5556.38   5778.69    1.000
      r(A<->C){5}   0.024847    0.000139    0.004672    0.048116    0.023178   5223.46   5470.84    1.000
      r(A<->G){5}   0.442297    0.001389    0.370952    0.517488    0.442010   5380.05   5483.82    1.000
      r(A<->T){5}   0.016922    0.000116    0.000348    0.037750    0.014912   5643.21   5728.64    1.000
      r(C<->G){5}   0.005637    0.000031    0.000001    0.017029    0.003904   5846.55   5877.71    1.000
      r(C<->T){5}   0.496796    0.001395    0.424381    0.570564    0.497506   5016.38   5186.44    1.000
      r(G<->T){5}   0.013501    0.000086    0.000060    0.031566    0.011538   5629.50   5727.11    1.000
      alpha{3}      3.695013    0.388462    2.659441    5.001878    3.609446   5903.60   5952.30    1.000
      m{1}          0.676564    0.000455    0.633987    0.717706    0.676294   5348.74   5627.16    1.000
      m{2}          0.141490    0.000089    0.123365    0.160427    0.141256   5922.02   5961.51    1.000
      m{3}          2.696306    0.000938    2.636247    2.756706    2.696441   5747.35   5866.35    1.000
      m{4}          0.799205    0.001046    0.734905    0.860311    0.798364   5556.45   5723.12    1.000
      m{5}          0.206991    0.000258    0.175728    0.238010    0.206322   5915.09   5923.79    1.000
      ----------------------------------------------------------------------------------------------------
      * Convergence diagnostic (ESS = Estimated Sample Size); min and avg values
        correspond to minimal and average ESS among runs. 
        ESS value below 100 may indicate that the parameter is undersampled. 
      + Convergence diagnostic (PSRF = Potential Scale Reduction Factor; Gelman
        and Rubin, 1992) should approach 1.0 as runs converge.


   Exiting mrbayes block
   Reached end of file

MrBayes > 
   Deleting previously defined characters
   Deleting previously defined taxa
   Quitting program
