# Supplementary material for: Molecular exploration of fossil eggshell uncovers hidden lineage of giant extinct bird
Source: Nat Commun. 2023 Feb 28;14:914. doi: 10.1038/s41467-023-36405-3 (PMC9974994; doi:10.1038/s41467-023-36405-3)
Supplement: Supplementary file 10 — Supplementary Data 10 [file 41467_2023_36405_MOESM10_ESM.zip › Supplementary Data 10 Genetic_data_minus_filtered_reads/5_Phylogeny_generation/MrBayes/term.txt]

1525871902 Wed May  9 06:18:22 PDT 2018
Wed May  9 06:18:22 2018
             JOBID PARTITION     NAME     USER    STATE       TIME TIME_LIMI  NODES NODELIST(REASON)
          16029210    shared NGBW-JOB   cipres  RUNNING    9:15:12 3-00:00:00      1 comet-02-01
This file created by srun of: ./_batch_command.cmdline
