# Supplementary material for: Molecular exploration of fossil eggshell uncovers hidden lineage of giant extinct bird
Source: Nat Commun. 2023 Feb 28;14:914. doi: 10.1038/s41467-023-36405-3 (PMC9974994; doi:10.1038/s41467-023-36405-3)
Supplement: Supplementary file 10 — Supplementary Data 10 [file 41467_2023_36405_MOESM10_ESM.zip › Supplementary Data 10 Genetic_data_minus_filtered_reads/5_Phylogeny_generation/MrBayes/EB2MT.parts]

[ID: 7744400171]
ID	Partition
1	*...............................
2	.*..............................
3	..*.............................
4	...*............................
5	....*...........................
6	*****.**************************
7	......*.........................
8	.......*........................
9	........*.......................
10	.........*......................
11	..........*.....................
12	...........*....................
13	............*...................
14	.............*..................
15	..............*.................
16	...............*................
17	................*...............
18	.................*..............
19	..................*.............
20	...................*............
21	....................*...........
22	.....................*..........
23	......................*.........
24	.......................*........
25	........................*.......
26	.........................*......
27	..........................*.....
28	...........................*....
29	............................*...
30	.............................*..
31	..............................*.
32	...............................*
33	................*..**.*.........
34	..........**...*..........**....
35	..**............................
36	.......*.................*......
37	........*....*....*.............
38	.****...........................
39	.*..*...........................
40	*..............................*
41	......*.**...**..**..*......*...
42	.......*..***..*.......*****.**.
43	*.....**************************
44	.........*...........*..........
45	......*.*....*....*.........*...
46	......*.**...**...*..*......*...
47	*......*..***..**..**.******.***
48	........................*....*..
49	......*.....................*...
50	*...............*..**.*........*
51	..........*................*....
52	............*..........**....*..
53	................*..*............
54	...........*..............*.....
55	........*.........*.............
56	................*..*..*.........
57	...........*...*..........*.....
58	.......*..**...*.........***..*.
59	......*.**...*....*..*......*...
60	..........**...*..........**..*.
61	.......................**....*..
62	.......*.................*....*.
63	............*...........*....*..
64	............*..........*........
65	.........*....*......*..........
66	......*.*....**...*.........*...
67	.......*..**...*.........***....
