# Supplementary material for: Molecular exploration of fossil eggshell uncovers hidden lineage of giant extinct bird
Source: Nat Commun. 2023 Feb 28;14:914. doi: 10.1038/s41467-023-36405-3 (PMC9974994; doi:10.1038/s41467-023-36405-3)
Supplement: Supplementary file 10 — Supplementary Data 10 [file 41467_2023_36405_MOESM10_ESM.zip › Supplementary Data 10 Genetic_data_minus_filtered_reads/5_Phylogeny_generation/MrBayes/EB2MT.run2.t]

#NEXUS
[ID: 7744400171]
[Param: tree{all}]
begin trees;
   translate
       1 AEPHI,
       2 APTHA,
       3 APTMA,
       4 APTMA2,
       5 APTOW,
       6 DRONO2,
       7 MULAG,
       8 n07AEP05,
       9 n07AEP06,
      10 n07AEP08,
      11 n08AEP07,
      12 n1665,
      13 n1666,
      14 n2973,
      15 n2980,
      16 n2986,
      17 n2987,
      18 n2988,
      19 n2990,
      20 n2997,
      21 n2998,
      22 n3004,
      23 n3011,
      24 n3024,
      25 n3025,
      26 n3026,
      27 n3219,
      28 n3220,
      29 n3221,
      30 n3222,
      31 n3258,
      32 n3757;
   tree gen.0 = [&U] (24:2.000000e-02,(17:2.000000e-02,(((20:2.000000e-02,(((11:2.000000e-02,(25:2.000000e-02,(15:2.000000e-02,4:2.000000e-02):2.000000e-02):2.000000e-02):2.000000e-02,(((31:2.000000e-02,19:2.000000e-02):2.000000e-02,(29:2.000000e-02,(14:2.000000e-02,(32:2.000000e-02,(13:2.000000e-02,(9:2.000000e-02,7:2.000000e-02):2.000000e-02):2.000000e-02):2.000000e-02):2.000000e-02):2.000000e-02):2.000000e-02,(23:2.000000e-02,1:2.000000e-02):2.000000e-02):2.000000e-02):2.000000e-02,(26:2.000000e-02,(27:2.000000e-02,3:2.000000e-02):2.000000e-02):2.000000e-02):2.000000e-02):2.000000e-02,2:2.000000e-02):2.000000e-02,(18:2.000000e-02,((21:2.000000e-02,(16:2.000000e-02,(12:2.000000e-02,(22:2.000000e-02,(28:2.000000e-02,(30:2.000000e-02,10:2.000000e-02):2.000000e-02):2.000000e-02):2.000000e-02):2.000000e-02):2.000000e-02):2.000000e-02,(8:2.000000e-02,5:2.000000e-02):2.000000e-02):2.000000e-02):2.000000e-02):2.000000e-02):2.000000e-02,6:2.000000e-02);
   tree gen.2500 = [&U] (((5:1.176714e-02,2:6.745020e-03):2.078868e-02,(3:1.568415e-03,4:2.817679e-03):2.209213e-02):7.866588e-02,((29:2.078237e-04,((((18:3.573011e-03,15:1.160311e-03):6.270345e-04,(10:4.778373e-03,22:7.442951e-04):1.276978e-03):4.003563e-04,((9:9.491205e-04,19:5.491518e-04):2.030793e-04,14:3.502224e-04):7.289191e-04):1.710167e-03,7:4.406350e-03):1.678157e-03):4.545784e-02,(27:1.738302e-03,((((((8:1.083854e-03,26:1.009774e-03):6.233159e-04,25:2.158914e-03):9.918492e-04,(((((23:2.192929e-04,(20:3.531001e-05,17:8.969720e-04):4.814089e-05):7.273558e-04,21:9.739395e-04):3.430796e-03,(32:2.428507e-04,1:7.164682e-04):3.537674e-03):5.707991e-03,31:2.856015e-03):1.826118e-04,((24:1.143352e-03,13:8.467177e-04):4.613725e-05,30:2.133685e-03):2.485480e-04):2.781117e-04):1.214853e-03,(11:4.958678e-04,28:8.054944e-04):4.322800e-04):7.950074e-05,16:7.996387e-04):2.184606e-04,12:6.473263e-04):2.213760e-04):4.429210e-02):3.780424e-02,6:9.403572e-02);
   tree gen.5000 = [&U] (((5:1.092491e-02,2:8.364878e-03):2.127133e-02,(3:2.272214e-03,4:1.253594e-03):2.949106e-02):7.862911e-02,(((18:3.484598e-03,((((9:1.393852e-03,19:6.134459e-04):2.822199e-04,14:6.751895e-05):5.072129e-04,7:3.593683e-03):1.459416e-04,((10:6.916925e-03,22:1.008450e-04):5.197170e-04,15:1.317928e-03):3.349817e-05):6.680494e-04):1.143827e-03,29:1.048686e-03):4.692625e-02,(((27:1.575356e-03,12:1.795669e-04):3.078492e-04,((((8:1.022992e-03,26:3.955823e-04):7.136331e-04,((((23:1.762585e-04,(20:9.244132e-05,17:1.001505e-03):1.286180e-04):3.932819e-04,21:1.142727e-03):3.617871e-03,(32:2.645241e-05,1:6.374587e-04):3.596668e-03):4.993898e-03,((25:1.671677e-03,30:1.392371e-03):2.019256e-04,(13:2.947258e-04,24:5.173702e-04):1.884056e-05):2.073933e-04):5.138402e-05):3.779661e-04,31:1.241208e-03):7.490140e-04,(11:3.731926e-04,28:4.032789e-04):2.232093e-05):1.579947e-04):2.741217e-04,16:1.082189e-03):4.976501e-02):4.716207e-02,6:1.016417e-01);
   tree gen.7500 = [&U] (((((24:6.456581e-04,((25:7.622357e-04,30:1.318117e-03):3.081615e-04,13:4.019572e-04):5.882773e-05):9.757521e-05,((31:1.494955e-03,((16:8.131054e-04,(12:4.083714e-04,27:1.567657e-03):3.157128e-04):2.764981e-05,(11:4.753729e-04,28:7.498163e-04):3.303069e-04):5.464065e-04):8.759600e-05,(8:1.379846e-03,26:4.191680e-04):5.570977e-04):8.327634e-05):3.353281e-03,((21:1.465088e-03,((17:6.420064e-04,20:4.179906e-05):2.438693e-04,23:3.184006e-05):1.664605e-04):4.894680e-03,(32:1.390194e-04,1:6.500381e-04):3.187745e-03):2.215230e-03):5.038752e-02,(((((7:3.386566e-03,29:1.893393e-03):4.753787e-04,((9:8.758517e-04,19:7.317631e-04):9.985698e-05,14:1.941122e-04):4.289167e-04):3.357720e-04,(10:4.824335e-03,22:1.922969e-04):9.660558e-04):8.870195e-06,15:1.483834e-03):4.168027e-03,18:4.362068e-04):4.063883e-02):5.046408e-02,((5:1.039837e-02,2:8.700695e-03):2.222008e-02,(3:2.336034e-03,4:2.058684e-03):2.980421e-02):8.285422e-02,6:1.039458e-01);
   tree gen.10000 = [&U] (((((((16:1.294115e-03,(12:6.665319e-04,27:2.327009e-03):4.190532e-05):2.060357e-04,(11:6.754715e-04,28:5.937369e-04):5.084615e-05):3.153993e-04,(31:1.131069e-03,(8:1.091474e-03,26:3.974012e-04):2.053361e-04):1.410476e-04):5.118405e-05,(((25:1.136034e-03,30:1.070987e-03):6.487885e-04,13:3.915017e-04):4.312763e-05,24:6.023712e-04):1.687610e-04):2.336387e-03,((21:9.900559e-04,((17:7.198943e-04,20:6.470254e-05):2.303137e-04,23:1.387991e-04):3.453344e-04):3.067487e-03,(32:7.985989e-05,1:9.832832e-04):3.743359e-03):3.553762e-03):5.035434e-02,(((10:5.536806e-03,22:2.201368e-04):5.671889e-04,(15:2.028049e-03,((7:2.653685e-03,29:2.137220e-03):2.068402e-04,((9:8.351409e-04,19:4.065278e-04):1.742840e-05,14:2.658412e-04):5.600613e-04):6.013582e-04):1.408334e-05):3.443594e-03,18:7.618430e-04):4.556603e-02):4.813261e-02,((5:1.046933e-02,2:7.812295e-03):1.839610e-02,(3:1.881840e-03,4:1.467887e-03):2.842724e-02):7.735792e-02,6:9.914345e-02);
   tree gen.12500 = [&U] ((((((((16:7.353654e-04,(12:2.664662e-04,27:2.053035e-03):1.087133e-04):1.040624e-04,(11:3.153676e-04,28:6.784948e-04):5.832846e-04):4.798438e-04,31:1.332726e-03):3.712733e-06,(8:1.182371e-03,26:1.285292e-04):5.641359e-04):2.360603e-05,(((25:1.075462e-03,30:1.029169e-03):3.200854e-04,13:2.072195e-04):5.482430e-05,24:4.686773e-04):2.142396e-04):2.263300e-03,((((17:5.769565e-04,20:4.975309e-06):1.010209e-04,23:2.358072e-04):3.930936e-05,21:8.950673e-04):4.186817e-03,(32:3.101847e-04,1:5.562848e-04):3.927470e-03):3.285258e-03):5.135442e-02,((15:1.346625e-03,((10:5.067285e-03,22:3.834907e-04):6.724152e-04,((7:4.645317e-03,29:2.052702e-03):3.915621e-04,((9:9.849633e-04,19:3.298915e-04):3.900856e-04,14:1.750155e-04):5.658845e-04):2.496701e-04):1.215921e-05):3.823377e-03,18:7.925658e-04):4.113666e-02):5.516905e-02,((5:9.644781e-03,2:8.513107e-03):1.887013e-02,(3:2.043710e-03,4:1.164624e-03):2.670919e-02):7.392437e-02,6:1.082178e-01);
   tree gen.15000 = [&U] (((((24:3.519136e-04,((25:1.497060e-03,30:1.025423e-03):4.575873e-04,13:4.062606e-04):1.168116e-04):6.181113e-04,(((16:1.409148e-03,(12:1.992714e-04,27:1.625353e-03):9.455340e-05):2.268451e-05,(11:4.192633e-04,28:3.090833e-04):3.758463e-04):5.101501e-04,((8:9.167985e-04,26:3.425769e-04):4.988611e-04,31:1.438408e-03):1.756558e-05):1.086191e-04):2.565919e-03,((((17:7.513204e-04,20:3.184752e-05):5.087187e-05,23:1.210536e-04):3.122612e-04,21:1.539774e-03):3.697542e-03,(32:8.794655e-05,1:2.999053e-04):2.766824e-03):2.725348e-03):4.666654e-02,(((((7:3.219306e-03,29:1.869530e-03):5.849206e-04,((9:9.567832e-04,19:4.407470e-04):7.270841e-05,14:2.881193e-04):4.233010e-04):7.464609e-04,15:1.826248e-03):1.111550e-04,(10:4.713821e-03,22:1.071376e-04):5.452807e-04):3.261056e-03,18:4.054186e-04):4.583909e-02):5.076635e-02,((5:1.087350e-02,2:7.226645e-03):2.226403e-02,(3:1.701002e-03,4:1.341987e-03):2.384458e-02):7.727778e-02,6:1.054965e-01);
   tree gen.17500 = [&U] (((5:1.016077e-02,2:9.563021e-03):2.139302e-02,(4:2.055050e-03,3:8.059953e-04):2.506115e-02):8.621075e-02,((((32:5.821957e-05,1:3.906327e-04):4.018600e-03,(((23:5.183442e-05,20:3.008963e-04):1.901304e-04,17:7.247212e-04):2.252557e-04,21:1.447110e-03):4.142281e-03):2.031179e-03,(((24:5.169457e-04,13:1.841739e-04):7.898677e-05,(25:1.704280e-03,30:1.167088e-03):3.607296e-04):2.390838e-04,((((28:2.318403e-04,11:4.883222e-04):2.753898e-04,((12:1.923893e-04,27:7.831176e-04):6.487355e-05,16:1.155876e-03):9.769113e-05):4.237753e-04,31:1.558077e-03):1.272913e-05,(26:3.872714e-04,8:1.203333e-03):2.547188e-04):3.609202e-05):2.578458e-03):5.246206e-02,((((((9:7.159711e-04,19:5.752275e-04):5.509024e-05,14:2.383659e-04):5.077556e-04,(7:2.313835e-03,29:2.928498e-03):3.081473e-04):3.959737e-04,(10:4.728982e-03,22:3.762905e-04):6.315977e-04):9.351406e-05,15:2.143241e-03):3.749964e-03,18:6.743731e-04):4.144879e-02):5.133962e-02,6:1.068943e-01);
   tree gen.20000 = [&U] (((5:9.876877e-03,2:9.288816e-03):1.948236e-02,(4:9.888063e-04,3:1.991702e-03):2.896154e-02):8.373879e-02,((((32:2.105903e-04,1:6.948653e-04):4.147052e-03,((23:1.919578e-05,(20:2.963409e-04,17:1.092519e-03):1.671371e-04):2.202247e-04,21:1.120831e-03):4.037925e-03):3.408445e-03,(((24:5.880381e-04,(25:8.888799e-04,30:1.466721e-03):3.159717e-04):1.970865e-04,13:3.524846e-04):5.752048e-05,((((28:6.349894e-04,11:4.099130e-04):1.924121e-04,((12:1.314168e-04,27:1.063465e-03):3.398609e-04,16:1.065221e-03):6.760591e-05):2.417726e-04,31:1.553890e-03):9.878570e-06,(26:2.314650e-04,8:9.128533e-04):5.716415e-04):1.549315e-04):2.109481e-03):5.095779e-02,((((((9:1.163711e-03,19:3.097593e-04):2.605321e-04,14:1.471587e-04):5.165514e-04,(7:2.809608e-03,29:2.484993e-03):2.747483e-04):4.385324e-04,15:1.771787e-03):2.273437e-05,(10:6.233813e-03,22:2.131013e-04):4.679882e-04):2.969959e-03,18:5.679480e-04):4.184398e-02):4.986754e-02,6:1.038293e-01);
   tree gen.22500 = [&U] (((5:9.446814e-03,2:1.035275e-02):1.973147e-02,(4:1.278218e-03,3:1.375906e-03):2.540923e-02):8.009259e-02,((((32:6.961016e-05,1:8.634407e-04):3.515011e-03,(23:6.736931e-05,(21:1.407633e-03,(20:8.274821e-05,17:1.187157e-03):4.215266e-05):1.197398e-04):3.536275e-03):1.898393e-03,((13:8.116983e-04,(24:4.639364e-04,(25:1.319614e-03,30:1.163305e-03):6.191908e-04):1.903263e-05):1.888192e-04,((26:3.479380e-04,8:1.385759e-03):4.097258e-04,(31:1.508648e-03,((28:3.967855e-04,11:5.289025e-04):5.282986e-04,((12:3.747995e-04,27:1.705147e-03):1.697691e-04,16:6.716898e-04):2.780481e-05):2.019638e-04):3.494474e-06):2.885390e-04):2.966065e-03):4.515047e-02,(((((9:1.117260e-03,19:4.586338e-04):1.166159e-04,14:1.253800e-04):8.248071e-04,(7:2.687271e-03,29:2.394013e-03):1.530229e-04):5.792567e-04,((10:5.790947e-03,22:2.173104e-04):6.041492e-04,15:1.555422e-03):1.188309e-05):3.833504e-03,18:1.066848e-03):4.232895e-02):4.556148e-02,6:9.930833e-02);
   tree gen.25000 = [&U] (((((13:3.709119e-04,((25:5.739080e-04,30:1.426430e-03):4.661868e-04,24:2.049861e-04):3.308614e-06):5.276202e-05,((31:1.471046e-03,((11:3.981812e-04,28:6.353516e-04):2.422874e-04,(16:8.162293e-04,(12:4.134945e-04,27:1.485337e-03):2.956498e-04):1.895153e-04):4.511164e-04):1.056616e-04,(8:9.235934e-04,26:1.895579e-04):6.230664e-04):4.319068e-05):1.994801e-03,((((17:8.028190e-04,20:2.975964e-04):1.736317e-04,23:1.540855e-04):2.389871e-04,21:9.349064e-04):3.728683e-03,(32:1.716627e-04,1:4.176755e-04):3.792657e-03):1.849010e-03):5.126725e-02,((((10:5.216906e-03,22:1.030018e-04):4.030505e-04,((7:4.224917e-03,29:1.451670e-03):3.673816e-04,((9:9.250206e-04,19:6.964945e-04):6.362116e-05,14:1.824498e-04):7.178184e-04):4.546503e-04):2.059011e-04,15:1.651074e-03):3.571239e-03,18:8.484105e-04):4.341572e-02):4.879239e-02,((5:1.022617e-02,2:8.317948e-03):1.754266e-02,(3:1.260613e-03,4:1.032753e-03):2.847883e-02):8.063875e-02,6:1.104528e-01);
   tree gen.27500 = [&U] (((5:9.185247e-03,2:9.085277e-03):2.132502e-02,(4:1.141575e-03,3:2.037845e-03):2.493902e-02):7.998258e-02,((((32:4.600213e-05,1:5.200893e-04):4.345862e-03,((23:8.481547e-05,(20:2.060116e-05,17:8.022218e-04):5.034974e-04):2.613384e-04,21:1.291388e-03):2.654741e-03):3.081712e-03,((((25:8.799169e-04,30:1.019099e-03):3.913731e-05,24:6.131465e-04):6.516034e-05,13:3.606292e-04):1.659918e-04,((((28:5.645245e-04,11:6.351020e-04):8.391621e-05,((12:4.504516e-04,27:2.006751e-03):3.264214e-04,16:8.155113e-04):1.420694e-04):5.876803e-04,(26:2.969244e-04,8:1.356642e-03):4.112078e-04):1.539271e-05,31:1.739544e-03):1.420466e-04):2.603023e-03):5.117032e-02,(((15:1.592872e-03,(((9:7.395913e-04,19:4.647506e-04):1.310893e-04,14:1.069885e-04):7.778415e-04,(7:2.522557e-03,29:1.895213e-03):3.067905e-04):3.050770e-04):4.190392e-05,(10:6.937422e-03,22:5.452137e-04):2.184816e-04):4.134492e-03,18:7.126823e-04):4.236904e-02):5.030408e-02,6:9.748903e-02);
   tree gen.30000 = [&U] (((((24:6.234388e-04,((25:1.204655e-03,30:9.093778e-04):4.751303e-04,13:3.738249e-04):1.018371e-04):7.313753e-05,((((11:5.284434e-04,28:3.510970e-04):3.057784e-04,(16:1.151000e-03,(12:1.868449e-04,27:2.195892e-03):6.086336e-04):1.616450e-04):1.883109e-04,31:1.707664e-03):1.014860e-04,(8:9.912167e-04,26:3.378453e-04):8.413556e-04):1.467867e-04):2.795570e-03,((((17:4.133982e-04,20:4.769558e-06):7.999305e-05,23:3.602102e-04):3.806236e-04,21:1.040493e-03):4.726592e-03,(32:5.220356e-05,1:5.746130e-04):4.231506e-03):3.191495e-03):4.717365e-02,(((15:2.173069e-03,(10:4.865997e-03,22:3.739829e-04):4.791526e-04):2.488179e-05,((7:3.463818e-03,29:2.065010e-03):3.155867e-04,((9:5.861132e-04,19:6.558205e-04):1.316175e-05,14:1.753629e-04):8.902092e-04):1.927778e-04):4.308167e-03,18:4.656759e-04):4.320156e-02):4.568465e-02,((5:1.085098e-02,2:8.348428e-03):1.631341e-02,(3:9.975017e-04,4:1.883752e-03):3.067517e-02):8.309842e-02,6:1.132142e-01);
   tree gen.32500 = [&U] (((5:1.116887e-02,2:7.694534e-03):1.998686e-02,(4:1.294614e-03,3:1.361348e-03):2.833038e-02):8.254438e-02,((((32:1.001383e-04,1:1.092447e-03):3.378197e-03,((23:6.479764e-05,(20:1.147138e-04,17:1.051845e-03):1.434282e-04):2.650733e-04,21:1.913595e-03):3.362562e-03):2.884080e-03,(((25:1.283242e-03,30:6.723045e-04):5.504558e-04,(13:7.494327e-04,24:5.857135e-04):1.555305e-06):1.285657e-04,((31:1.676496e-03,(26:2.571127e-04,8:1.480406e-03):2.593367e-04):9.846503e-05,((28:5.731997e-04,11:4.372968e-04):1.008205e-04,((12:4.574544e-04,27:1.304829e-03):1.399037e-04,16:1.217007e-03):1.215674e-04):5.564383e-04):8.305348e-05):2.486908e-03):5.280927e-02,(((10:4.715309e-03,22:9.896093e-05):6.384279e-04,((((9:8.760046e-04,19:2.351165e-04):1.962988e-04,14:1.277950e-04):5.195088e-04,(7:3.498203e-03,29:1.379419e-03):1.170119e-04):3.360327e-04,15:2.341121e-03):6.055302e-05):3.074842e-03,18:9.249293e-04):4.362965e-02):5.098245e-02,6:1.014090e-01);
   tree gen.35000 = [&U] ((((((31:1.570137e-03,((11:5.661328e-04,28:6.820384e-04):2.159525e-04,((12:3.875857e-04,27:1.629078e-03):9.576348e-05,16:7.759370e-04):3.873285e-05):3.501161e-04):6.623123e-05,(8:1.046341e-03,26:2.048386e-04):3.432739e-04):2.438717e-05,(((25:1.266608e-03,30:9.173871e-04):2.836814e-04,13:2.783109e-04):1.014335e-05,24:6.389394e-04):3.782775e-05):1.980899e-03,((((17:7.912481e-04,20:3.565921e-05):1.630469e-04,23:1.799447e-04):4.736826e-04,21:7.889531e-04):4.211030e-03,(32:1.093221e-04,1:6.203242e-04):3.722921e-03):2.230048e-03):4.995337e-02,((((10:4.799713e-03,22:2.178714e-04):7.665384e-04,15:1.227399e-03):1.015993e-04,((7:2.572179e-03,29:1.681837e-03):2.717082e-04,((19:5.829217e-04,9:7.513564e-04):1.641573e-04,14:2.874627e-04):9.074563e-04):3.562196e-04):3.184387e-03,18:5.122394e-04):4.263259e-02):4.772143e-02,((5:1.077466e-02,2:7.860567e-03):1.682021e-02,(3:1.595057e-03,4:9.967238e-04):2.737462e-02):7.451745e-02,6:1.088716e-01);
   tree gen.37500 = [&U] ((((((8:1.465285e-03,26:4.989903e-04):4.617474e-04,(((11:8.302998e-04,28:1.099615e-03):1.887879e-04,((12:2.560076e-04,27:1.558608e-03):2.219345e-05,16:1.052300e-03):2.389888e-05):4.845852e-04,31:2.062334e-03):1.477681e-04):9.468428e-05,((24:4.949083e-04,(25:1.425218e-03,30:7.157473e-04):6.042166e-04):1.801358e-06,13:3.610809e-04):1.309002e-04):2.897474e-03,((((17:5.704774e-04,20:2.308102e-05):1.901085e-04,23:2.615166e-04):2.492341e-04,21:1.263593e-03):5.068671e-03,(32:8.742499e-05,1:5.914874e-04):3.939597e-03):2.098136e-03):5.221210e-02,((15:1.765673e-03,(((7:3.961937e-03,29:1.648599e-03):2.789046e-04,((19:4.494373e-04,9:1.012923e-03):6.789945e-05,14:1.184445e-04):9.551309e-04):1.250086e-04,(10:4.661926e-03,22:2.448570e-04):2.215025e-04):8.580327e-05):3.931492e-03,18:7.047507e-04):4.494041e-02):5.430598e-02,((5:1.039085e-02,2:8.215997e-03):1.822638e-02,(3:1.560444e-03,4:2.093459e-03):2.861242e-02):7.790491e-02,6:1.014589e-01);
   tree gen.40000 = [&U] ((((((31:1.206561e-03,(8:8.434681e-04,26:3.910064e-04):3.307951e-04):1.379112e-04,((11:4.574354e-04,28:4.330886e-04):1.809295e-04,((12:4.913094e-04,27:1.274692e-03):8.149588e-05,16:1.221503e-03):4.664218e-05):3.851581e-04):1.230671e-04,(24:7.852899e-04,((25:1.436508e-03,30:1.775096e-03):1.590957e-04,13:3.855763e-04):4.437081e-05):5.820820e-05):3.390082e-03,((((17:7.526389e-04,20:9.467326e-05):2.204182e-05,23:1.772380e-05):4.186880e-04,21:1.595663e-03):4.533434e-03,(32:4.944512e-05,1:7.185678e-04):3.156967e-03):2.540864e-03):4.788883e-02,((((7:2.603343e-03,29:1.436232e-03):2.840270e-04,((19:3.716113e-04,9:9.131745e-04):1.088464e-04,14:1.821562e-04):1.044040e-03):1.742697e-04,((10:4.783287e-03,22:5.621261e-04):2.277138e-04,15:2.452758e-03):3.757068e-07):3.568524e-03,18:6.004737e-04):4.384400e-02):5.259917e-02,((5:1.031149e-02,2:8.153251e-03):1.918510e-02,(3:1.304456e-03,4:1.383291e-03):3.225504e-02):7.730995e-02,6:1.103661e-01);
   tree gen.42500 = [&U] (((5:8.464386e-03,2:8.575151e-03):2.289345e-02,(4:1.479570e-03,3:1.927541e-03):2.531808e-02):8.051996e-02,((((32:6.640705e-05,1:1.227866e-03):4.363952e-03,(21:1.490440e-03,(23:2.551604e-06,(17:5.764951e-04,20:2.136952e-05):1.658579e-04):1.433324e-04):4.406434e-03):2.267376e-03,(((31:1.415876e-03,((28:2.850918e-04,11:1.449193e-04):3.554598e-04,(16:1.114164e-03,(12:1.774046e-04,27:1.703477e-03):1.205746e-04):2.284366e-04):2.538243e-04):1.640877e-05,(26:5.466731e-04,8:1.360490e-03):5.738935e-04):2.300320e-05,((13:2.258216e-04,24:3.908022e-04):1.674623e-04,(25:1.398084e-03,30:1.275752e-03):1.618777e-04):2.583091e-04):2.789472e-03):4.624705e-02,(((((14:2.293699e-04,(19:5.758795e-04,9:1.012344e-03):7.146654e-05):2.383677e-04,(7:2.798977e-03,29:1.328840e-03):3.368086e-04):4.894795e-04,15:1.672968e-03):1.212660e-05,(10:5.102980e-03,22:1.456871e-04):3.598978e-04):3.527582e-03,18:1.183224e-03):4.194835e-02):5.118705e-02,6:1.029234e-01);
   tree gen.45000 = [&U] (((5:8.882448e-03,2:8.735903e-03):2.068117e-02,(4:1.186708e-03,3:1.948867e-03):2.810245e-02):7.366089e-02,((((32:2.050547e-05,1:3.280070e-04):3.791336e-03,((23:2.897903e-04,(17:8.638545e-04,20:4.658288e-05):1.367744e-04):3.697181e-04,21:8.792466e-04):4.385977e-03):2.342875e-03,(((26:3.336098e-04,8:6.592102e-04):2.398066e-04,(31:2.628372e-03,((28:2.838785e-04,11:3.279163e-04):2.225997e-04,(16:8.287798e-04,(12:5.963897e-04,27:1.447101e-03):1.188608e-04):6.982149e-05):2.752636e-04):3.930673e-05):4.005629e-05,((13:4.065103e-04,(25:9.404564e-04,30:1.575064e-03):2.938083e-04):8.054550e-05,24:9.056155e-04):2.629113e-04):2.320535e-03):4.909282e-02,((((14:1.280813e-04,(19:4.450764e-04,9:9.292898e-04):7.717566e-05):6.567058e-04,(7:3.040700e-03,29:1.788932e-03):1.853453e-04):2.354452e-04,(15:1.477820e-03,(10:5.578432e-03,22:1.355090e-04):7.029296e-04):4.525573e-04):4.165130e-03,18:6.335358e-04):4.259421e-02):5.037272e-02,6:1.062573e-01);
   tree gen.47500 = [&U] ((((((((11:3.721854e-04,28:3.666568e-04):7.245220e-05,(16:9.627464e-04,(12:1.465288e-04,27:1.482073e-03):3.289432e-04):1.140001e-04):6.569375e-04,31:1.797930e-03):7.674248e-05,(8:1.060132e-03,26:2.720031e-04):3.718402e-04):1.579577e-04,(13:4.256226e-04,((25:9.684952e-04,30:8.404823e-04):5.172460e-04,24:6.468849e-04):1.019743e-05):2.824447e-05):1.962252e-03,((((17:4.781475e-04,20:9.707392e-05):1.302069e-04,23:1.067096e-04):2.699163e-04,21:1.254863e-03):4.382714e-03,(32:5.169940e-05,1:6.031674e-04):2.904625e-03):2.772493e-03):4.683844e-02,((((7:2.339232e-03,29:1.385887e-03):3.277291e-04,((14:3.869008e-04,9:1.172897e-03):5.869951e-05,19:1.113026e-03):6.798793e-04):3.074744e-04,((10:5.857786e-03,22:1.313503e-04):8.445187e-04,15:1.716615e-03):2.462330e-05):4.095053e-03,18:3.515502e-04):4.838042e-02):5.032859e-02,((5:9.809029e-03,2:8.423877e-03):1.960297e-02,(3:2.051859e-03,4:1.338864e-03):3.007960e-02):7.740339e-02,6:1.099293e-01);
   tree gen.50000 = [&U] (((((((8:1.334674e-03,26:4.130875e-04):5.771106e-04,31:1.738802e-03):2.569281e-04,((11:1.837973e-04,28:5.043842e-04):1.729083e-04,(16:8.274771e-04,(12:4.023255e-04,27:1.608041e-03):1.569337e-04):2.722576e-04):4.709010e-04):1.375990e-04,(13:4.588605e-04,(24:3.699231e-04,(25:1.487363e-03,30:1.325782e-03):2.708741e-04):5.162044e-05):2.760492e-04):2.739123e-03,((((17:1.027546e-03,20:1.253337e-04):2.336806e-04,23:9.014688e-06):2.138120e-04,21:1.290934e-03):3.896350e-03,(32:5.065566e-06,1:5.634931e-04):4.406124e-03):3.228395e-03):4.889140e-02,((((7:2.860324e-03,29:2.046520e-03):2.572388e-04,(14:2.765706e-04,(9:9.748111e-04,19:7.147135e-04):5.944092e-05):8.411808e-04):3.551738e-04,((10:6.111385e-03,22:3.528991e-04):2.604077e-04,15:1.597147e-03):1.050958e-05):3.022388e-03,18:1.213955e-03):4.748257e-02):5.067025e-02,((5:9.252661e-03,2:8.886454e-03):1.849109e-02,(3:1.155785e-03,4:1.737376e-03):2.837348e-02):7.873677e-02,6:1.036941e-01);
   tree gen.52500 = [&U] (((((((11:6.652300e-04,28:7.033871e-04):1.253196e-04,(16:6.604833e-04,(12:4.480404e-04,27:1.480155e-03):3.155469e-04):7.254628e-05):7.682659e-04,((8:8.439349e-04,26:7.053704e-04):4.308102e-04,31:1.883279e-03):5.833941e-05):7.275545e-05,((13:4.119245e-04,(25:1.620797e-03,30:1.073112e-03):4.967392e-04):2.789037e-05,24:5.442639e-04):1.953032e-04):2.857060e-03,((((17:4.211453e-04,20:8.201578e-05):2.133526e-04,23:4.975654e-06):2.557629e-04,21:1.275387e-03):4.186606e-03,(32:1.394306e-04,1:8.375296e-04):3.855205e-03):2.588733e-03):4.421550e-02,(((10:4.624432e-03,22:4.456953e-04):4.950793e-04,(15:1.505667e-03,((7:3.112629e-03,29:2.259163e-03):3.299732e-04,(14:1.549142e-04,(9:1.020105e-03,19:6.265034e-04):2.709649e-04):7.551811e-04):3.422050e-04):6.130099e-05):3.421408e-03,18:6.330303e-04):4.571297e-02):5.006002e-02,((5:1.117214e-02,2:8.779433e-03):2.015870e-02,(3:1.392269e-03,4:1.716452e-03):2.803177e-02):7.778853e-02,6:1.024453e-01);
   tree gen.55000 = [&U] ((((((8:1.219483e-03,26:3.333944e-04):3.452468e-04,(((11:5.006694e-04,28:3.630836e-04):9.825479e-05,(16:1.359600e-03,(12:5.164275e-04,27:1.274938e-03):8.208518e-05):2.462882e-05):2.626734e-04,31:1.866333e-03):4.808931e-05):3.736227e-04,((25:8.638123e-04,30:1.378523e-03):2.959529e-04,(13:3.332637e-04,24:5.331383e-04):1.004464e-05):2.419654e-04):2.282274e-03,((21:9.542724e-04,(23:1.430887e-04,(17:7.081300e-04,20:2.129832e-05):3.491585e-04):2.737015e-04):3.221383e-03,(32:8.632229e-05,1:1.086778e-03):3.615332e-03):2.708794e-03):4.381765e-02,(((10:4.009769e-03,22:3.775745e-04):3.798845e-04,(15:1.217676e-03,((7:3.288661e-03,29:2.582126e-03):2.225009e-04,(14:2.453995e-04,(9:1.145916e-03,19:1.493019e-04):1.536104e-04):8.191972e-04):5.229923e-04):7.592165e-05):3.331890e-03,18:4.153026e-04):4.418045e-02):4.960958e-02,((5:9.866632e-03,2:8.700436e-03):1.997732e-02,(3:1.379742e-03,4:1.265649e-03):2.777954e-02):7.708860e-02,6:1.015235e-01);
   tree gen.57500 = [&U] (((5:1.013055e-02,2:7.570359e-03):2.070555e-02,(4:1.405120e-03,3:1.502324e-03):2.932117e-02):7.748188e-02,((((32:1.525620e-05,1:6.424287e-04):3.633649e-03,((23:2.735590e-05,(17:6.084891e-04,20:5.332067e-05):1.020312e-04):4.185549e-04,21:1.218983e-03):3.616295e-03):1.886995e-03,(((25:1.120952e-03,30:7.501644e-04):8.706374e-04,(13:2.357583e-04,24:3.562134e-04):3.591333e-05):1.725106e-04,((31:1.750321e-03,((16:1.032257e-03,(12:6.720165e-04,27:1.580417e-03):1.623824e-04):8.633652e-05,(28:4.907375e-04,11:5.051116e-04):2.607059e-04):4.380508e-04):1.975081e-04,(26:2.543613e-04,8:1.262299e-03):5.225214e-04):1.347953e-05):2.778029e-03):4.244552e-02,(((((14:1.142330e-04,(19:3.254264e-04,9:9.387434e-04):3.105244e-05):4.143013e-04,(7:3.038285e-03,29:2.485057e-03):2.721746e-04):7.102150e-04,15:1.774686e-03):8.734060e-06,(10:5.405597e-03,22:3.921075e-04):5.015844e-04):3.817843e-03,18:8.136035e-04):4.581150e-02):4.772516e-02,6:1.069995e-01);
   tree gen.60000 = [&U] ((((((25:1.051249e-03,30:9.944016e-04):7.153627e-04,(13:3.100642e-04,24:3.424969e-04):1.037378e-05):1.431387e-04,(((8:1.177597e-03,26:3.021689e-04):5.247838e-04,((11:5.489352e-04,28:1.925102e-04):2.225274e-04,(16:7.718075e-04,(12:2.331477e-04,27:2.396771e-03):1.371234e-04):9.554607e-05):4.731321e-04):2.865840e-06,31:1.583863e-03):6.340014e-05):2.465612e-03,((((17:7.028123e-04,20:5.749214e-05):2.520083e-04,23:6.933919e-05):5.262467e-04,21:1.220721e-03):3.655664e-03,(32:2.742886e-05,1:5.247448e-04):3.745266e-03):2.748873e-03):4.922410e-02,((15:1.511017e-03,((10:4.301451e-03,22:1.641444e-04):8.984760e-04,((7:3.653419e-03,29:2.496633e-03):6.440229e-05,(14:1.659924e-04,(9:6.567504e-04,19:1.102469e-03):7.005055e-05):3.846915e-04):6.213744e-04):3.508065e-05):3.466654e-03,18:6.141385e-04):4.634785e-02):5.151634e-02,((5:1.024586e-02,2:7.804653e-03):2.060711e-02,(3:1.896465e-03,4:1.125302e-03):2.663734e-02):8.238712e-02,6:1.054256e-01);
   tree gen.62500 = [&U] (((((((25:1.274329e-03,30:1.289003e-03):1.600563e-04,13:2.513699e-04):3.091082e-05,24:4.116649e-04):2.867202e-04,(((11:3.288598e-04,28:8.305537e-04):1.413365e-04,(16:9.391279e-04,(12:2.328677e-04,27:1.913766e-03):1.075749e-04):4.200345e-04):5.581025e-04,(31:1.739980e-03,(8:7.821720e-04,26:6.008152e-04):2.424603e-04):4.878487e-05):2.371664e-04):2.349409e-03,((((17:5.526472e-04,20:2.759454e-05):1.092110e-04,23:3.974261e-05):1.023511e-04,21:1.212890e-03):3.959308e-03,(32:8.857520e-07,1:7.387964e-04):3.729825e-03):2.121733e-03):4.863015e-02,(((((7:2.519926e-03,29:2.088883e-03):6.084789e-04,((9:1.088886e-03,19:5.432522e-04):1.672145e-04,14:2.618575e-04):6.346861e-04):2.676780e-04,15:9.353503e-04):1.544978e-04,(10:5.124510e-03,22:2.122003e-04):5.803652e-04):4.115050e-03,18:9.614852e-04):4.633180e-02):5.341961e-02,((5:1.018013e-02,2:9.517586e-03):1.991709e-02,(3:1.465807e-03,4:1.309350e-03):3.065740e-02):8.185862e-02,6:1.074818e-01);
   tree gen.65000 = [&U] (((5:1.065424e-02,2:8.507572e-03):2.167789e-02,(4:1.073867e-03,3:1.702101e-03):2.795582e-02):7.784101e-02,((((32:1.211854e-04,1:6.116813e-04):4.316679e-03,((23:1.048204e-04,(17:5.807252e-04,20:7.968831e-06):3.985603e-04):3.425197e-04,21:8.100685e-04):4.042014e-03):1.991864e-03,(((13:2.970127e-04,24:7.527743e-04):2.124883e-05,(25:6.082134e-04,30:1.171158e-03):4.569370e-04):1.947654e-04,((31:1.355563e-03,((16:8.594485e-04,(12:2.652765e-04,27:2.376102e-03):5.777608e-04):3.495306e-05,(28:5.720435e-04,11:5.939214e-04):1.456202e-04):2.105215e-04):1.753749e-05,(26:2.126075e-04,8:1.887867e-03):4.375144e-04):1.598426e-04):2.911470e-03):4.888887e-02,(((15:1.407501e-03,(10:5.082630e-03,22:2.465240e-04):8.232761e-04):6.422374e-05,((14:2.573236e-04,(19:5.743360e-04,9:1.253701e-03):4.273709e-05):5.908992e-04,(7:2.707614e-03,29:2.755648e-03):7.599216e-04):2.689733e-04):3.836257e-03,18:6.946516e-04):4.449261e-02):4.939213e-02,6:1.012817e-01);
   tree gen.67500 = [&U] (((5:1.101948e-02,2:7.175063e-03):2.064139e-02,(4:1.007144e-03,3:1.942845e-03):2.654305e-02):7.445137e-02,((((32:1.950798e-05,1:2.784459e-04):3.879168e-03,((23:6.786545e-05,(17:8.849749e-04,20:1.239804e-04):1.492771e-04):3.862138e-04,21:1.166029e-03):4.341698e-03):2.913403e-03,((((25:1.054861e-03,30:8.230427e-04):3.184497e-05,24:4.946114e-04):2.971523e-05,13:4.477825e-04):8.468132e-05,((((16:9.710098e-04,(12:2.796407e-04,27:1.558487e-03):2.623668e-04):3.020268e-05,(28:7.082053e-04,11:3.435127e-04):2.945103e-04):8.252521e-04,(26:2.163138e-04,8:1.417505e-03):4.509050e-04):2.762842e-05,31:1.153406e-03):1.035533e-04):3.070229e-03):4.735455e-02,((15:1.335194e-03,(((14:2.179992e-04,(19:2.668768e-04,9:7.429688e-04):4.295870e-05):1.022797e-03,(7:2.928231e-03,29:1.888704e-03):1.763129e-04):2.843684e-04,(10:5.609114e-03,22:3.229417e-04):1.034468e-03):4.407078e-05):3.481946e-03,18:4.484966e-04):5.083110e-02):4.632322e-02,6:1.097462e-01);
   tree gen.70000 = [&U] (((5:1.082700e-02,2:9.284270e-03):2.240811e-02,(4:9.257237e-04,3:1.519749e-03):2.764671e-02):7.294822e-02,((((32:7.576441e-05,1:6.375408e-04):3.555300e-03,((23:1.485265e-04,(17:4.424064e-04,20:2.275371e-05):4.291418e-05):3.938118e-04,21:1.142488e-03):3.565976e-03):2.860494e-03,(((24:3.556176e-04,13:3.929188e-04):3.221067e-05,(25:1.379044e-03,30:9.867747e-04):2.483235e-04):8.535411e-05,(((26:1.356229e-04,8:1.126805e-03):2.587596e-04,((16:7.687105e-04,(12:3.401401e-04,27:1.989088e-03):3.996203e-04):1.554114e-04,(28:5.733094e-04,11:6.931960e-04):2.271438e-04):7.444239e-04):7.362855e-05,31:1.399382e-03):1.364097e-04):2.308529e-03):4.639847e-02,(((15:1.216389e-03,(10:6.522239e-03,22:3.056350e-04):4.702457e-04):9.089560e-06,((14:1.476764e-04,(19:4.812067e-04,9:9.738771e-04):1.192189e-04):7.966037e-04,(7:3.601262e-03,29:2.207263e-03):2.344584e-04):4.177549e-04):3.986828e-03,18:5.622059e-04):4.601300e-02):4.619126e-02,6:1.075305e-01);
   tree gen.72500 = [&U] (((5:1.114707e-02,2:8.905515e-03):1.891923e-02,(4:1.765379e-03,3:1.564675e-03):2.735020e-02):8.244604e-02,((((32:8.175396e-05,1:3.471047e-04):4.202337e-03,((23:7.771060e-07,(17:3.299008e-04,20:4.582926e-06):2.291899e-04):3.826503e-04,21:1.787331e-03):3.509600e-03):3.127575e-03,(((25:1.339121e-03,30:1.013402e-03):7.613569e-04,(13:3.068710e-04,24:4.621292e-04):1.722554e-04):3.965384e-05,(((16:1.168240e-03,(12:4.008819e-04,27:2.426944e-03):1.012485e-04):1.547002e-04,(28:2.803981e-04,11:5.941208e-04):1.522495e-04):3.856135e-04,((26:3.069428e-04,8:1.101798e-03):2.944597e-04,31:1.370179e-03):7.901634e-06):2.096819e-05):2.993772e-03):4.560204e-02,(((10:4.773060e-03,22:4.278462e-04):6.607568e-04,(15:1.313278e-03,((14:9.076176e-05,(19:4.123252e-04,9:1.291282e-03):2.221748e-04):1.110099e-03,(7:2.419090e-03,29:1.295298e-03):4.875571e-04):5.147509e-04):4.456022e-06):4.130587e-03,18:6.752495e-04):4.438988e-02):4.428448e-02,6:1.107092e-01);
   tree gen.75000 = [&U] (((5:1.157791e-02,2:9.168032e-03):2.120829e-02,(4:1.833613e-03,3:1.645021e-03):2.471175e-02):8.305264e-02,((((32:1.179489e-04,1:1.199445e-03):3.261669e-03,(21:6.988779e-04,((17:5.340496e-04,20:1.931546e-04):3.482938e-04,23:1.121597e-04):3.186303e-04):4.928819e-03):1.423989e-03,((24:4.895089e-04,((25:1.083163e-03,30:1.056722e-03):3.632737e-04,13:4.001788e-04):6.650216e-06):3.218783e-04,(31:1.829765e-03,(((16:8.589803e-04,(12:6.145854e-04,27:1.117567e-03):4.705527e-05):2.263482e-04,(28:3.985995e-04,11:4.892824e-04):8.356379e-05):1.640291e-04,(26:3.063183e-04,8:1.004437e-03):7.436550e-04):1.878323e-04):3.748908e-05):4.000677e-03):4.736462e-02,(((((19:5.775477e-04,9:8.202996e-04):2.591409e-04,14:2.794518e-04):5.778615e-04,(7:2.546545e-03,29:1.979124e-03):1.664727e-04):3.253651e-04,(15:1.760839e-03,(10:5.061266e-03,22:3.755569e-04):7.729712e-04):2.181762e-05):4.335915e-03,18:7.013487e-04):4.690204e-02):5.134439e-02,6:1.120927e-01);
   tree gen.77500 = [&U] (((5:1.094046e-02,2:8.820071e-03):2.040336e-02,(4:8.078639e-04,3:1.316523e-03):2.377385e-02):7.990048e-02,((((32:2.166230e-04,1:7.258769e-04):3.352077e-03,(21:1.573488e-03,((17:4.275434e-04,20:2.428257e-04):4.604369e-05,23:1.114863e-04):1.719148e-04):4.290516e-03):1.947314e-03,((13:5.500562e-04,((25:8.330408e-04,30:8.791730e-04):2.238081e-04,24:2.804601e-04):5.676887e-06):2.647854e-04,((31:9.599501e-04,(26:4.961058e-04,8:1.100775e-03):2.131397e-04):7.237152e-05,((28:9.014175e-04,11:4.980633e-04):1.368632e-04,(16:9.910055e-04,(12:2.928482e-04,27:1.184198e-03):2.166613e-04):8.014263e-05):2.602162e-04):4.472580e-04):3.819586e-03):4.556695e-02,(((15:1.394340e-03,(10:5.054345e-03,22:2.979278e-04):7.777700e-04):5.842611e-06,(((19:4.497645e-04,9:1.370484e-03):1.811908e-04,14:1.660592e-04):8.110495e-04,(7:2.449894e-03,29:2.103575e-03):2.588258e-04):2.901474e-04):3.197115e-03,18:9.371337e-04):4.681914e-02):4.939568e-02,6:1.078384e-01);
   tree gen.80000 = [&U] (((((24:6.500646e-04,(13:5.106206e-04,(25:1.047080e-03,30:9.002657e-04):4.417710e-04):2.040835e-05):1.675760e-04,((((16:6.328795e-04,(12:7.806218e-04,27:1.253401e-03):1.008557e-04):1.189741e-04,(11:3.398853e-04,28:3.746403e-04):2.754772e-04):6.199842e-04,31:1.133710e-03):1.080100e-05,(8:1.016489e-03,26:1.995726e-04):2.896216e-04):5.449969e-05):2.703024e-03,((((17:1.239158e-03,20:1.245611e-05):1.080606e-04,23:8.895271e-05):2.353930e-04,21:1.479090e-03):4.080406e-03,(32:1.132542e-04,1:8.270741e-04):3.488123e-03):1.876921e-03):5.190325e-02,((((10:5.561992e-03,22:2.955894e-04):2.691703e-04,15:7.748252e-04):4.133900e-04,((7:2.957043e-03,29:1.866588e-03):3.771182e-04,((9:1.247745e-03,19:3.146243e-04):5.240964e-05,14:4.808454e-04):6.801147e-04):4.863296e-04):3.752661e-03,18:7.858386e-04):4.828844e-02):5.026528e-02,((5:1.004101e-02,2:7.464524e-03):2.094890e-02,(3:1.047896e-03,4:1.311181e-03):2.551381e-02):9.009414e-02,6:9.960667e-02);
   tree gen.82500 = [&U] (((((24:5.499837e-04,(13:5.826982e-04,(25:1.885049e-03,30:7.558725e-04):4.865171e-04):4.022217e-05):5.705660e-05,((8:1.047515e-03,26:2.082998e-04):3.008864e-04,(31:1.796883e-03,((16:9.483931e-04,(12:3.488555e-04,27:1.308482e-03):1.270665e-04):1.050223e-04,(11:3.528833e-04,28:9.048756e-04):3.081316e-04):8.515507e-04):1.274953e-05):1.469232e-04):2.497272e-03,((((17:5.760219e-04,20:3.631141e-06):2.826769e-04,23:7.671232e-05):1.565283e-04,21:1.189760e-03):4.055021e-03,(32:3.112897e-04,1:1.140044e-03):3.778703e-03):2.236346e-03):5.036709e-02,(((10:4.237546e-03,22:3.306119e-05):5.842092e-04,(((7:2.332900e-03,29:1.941599e-03):5.672655e-04,(14:1.435562e-04,(19:6.124616e-04,9:6.736351e-04):9.949489e-05):5.193004e-04):3.105239e-04,15:1.762727e-03):3.560809e-04):3.331361e-03,18:1.317771e-03):4.049065e-02):4.877761e-02,((5:9.835381e-03,2:1.002401e-02):2.113826e-02,(3:1.993551e-03,4:1.507445e-03):2.598608e-02):8.605817e-02,6:9.665866e-02);
   tree gen.85000 = [&U] ((((((13:2.730147e-04,(25:1.015502e-03,30:9.576605e-04):3.434127e-04):2.035010e-04,24:4.552034e-04):9.789092e-05,(((8:1.111866e-03,26:1.954592e-04):2.553037e-04,((16:9.882883e-04,(12:2.409598e-04,27:2.430257e-03):1.708779e-04):3.750537e-04,(11:3.422326e-04,28:8.511293e-04):1.405758e-04):3.541083e-04):2.192651e-06,31:1.894822e-03):1.050942e-04):2.456268e-03,((((17:5.056378e-04,20:1.134268e-05):3.017288e-04,23:5.330287e-05):1.565125e-04,21:1.189374e-03):4.440124e-03,(32:1.472061e-04,1:4.548088e-04):2.849477e-03):2.396731e-03):4.266554e-02,((15:1.407583e-03,(((7:2.653990e-03,29:1.822768e-03):1.626016e-04,(14:8.925965e-05,(19:5.954809e-04,9:1.107976e-03):2.991557e-04):5.300064e-04):2.036403e-04,(10:4.656952e-03,22:1.243408e-04):7.268196e-04):1.483212e-04):3.232592e-03,18:6.996467e-04):4.693586e-02):5.429049e-02,((5:9.252853e-03,2:9.371914e-03):2.012039e-02,(3:9.761593e-04,4:1.836150e-03):2.909369e-02):7.661342e-02,6:9.507156e-02);
   tree gen.87500 = [&U] (((5:1.118475e-02,2:7.450285e-03):2.178218e-02,(4:1.697903e-03,3:1.568030e-03):2.702149e-02):8.632239e-02,((((32:1.288224e-05,1:4.026469e-04):2.832408e-03,((23:1.470232e-04,(20:2.443150e-05,17:4.020265e-04):1.308306e-04):1.561327e-04,21:8.656072e-04):3.579343e-03):2.677140e-03,(((13:3.558033e-04,(25:1.928319e-03,30:9.886995e-04):1.239475e-04):3.184107e-05,24:6.056365e-04):5.406004e-04,((((28:6.176206e-04,11:4.394711e-04):1.486289e-04,((12:5.611005e-04,27:9.486880e-04):1.557519e-04,16:1.048387e-03):2.916459e-04):5.611481e-04,(26:1.075067e-04,8:1.231352e-03):4.182010e-04):9.940071e-05,31:1.201442e-03):1.786033e-04):3.912393e-03):5.190842e-02,((((14:8.363466e-05,(9:1.244788e-03,19:3.197202e-04):9.717860e-05):5.125040e-04,(7:3.262641e-03,29:2.204296e-03):3.298196e-04):3.982070e-04,((10:5.878756e-03,22:1.274039e-04):6.578418e-04,15:9.541574e-04):2.169851e-04):3.513982e-03,18:3.623228e-04):4.209754e-02):5.436374e-02,6:1.116568e-01);
   tree gen.90000 = [&U] ((((((13:4.537374e-04,(25:1.231924e-03,30:1.352422e-03):4.117024e-04):1.259048e-05,24:3.479595e-04):1.860018e-04,((8:1.397400e-03,26:1.381408e-04):1.176012e-04,(31:1.514658e-03,(((27:1.139411e-03,12:1.830543e-04):1.626027e-04,16:1.017810e-03):1.354111e-05,(11:5.883827e-04,28:4.107905e-04):1.711043e-04):3.229058e-04):1.897717e-05):1.227033e-04):2.442971e-03,((21:1.027369e-03,(23:1.306517e-05,(17:7.423328e-04,20:4.478436e-05):8.976594e-05):4.058039e-04):3.814938e-03,(32:1.557515e-04,1:5.227265e-04):3.737400e-03):2.427006e-03):4.595970e-02,(((((7:3.100342e-03,29:1.607839e-03):2.647322e-04,(14:5.934997e-04,(19:3.831852e-04,9:9.193626e-04):2.990943e-05):4.155353e-04):3.178322e-04,(10:4.972214e-03,22:3.120964e-04):6.851924e-04):6.965942e-05,15:1.509381e-03):4.109893e-03,18:4.349502e-04):4.264600e-02):4.939500e-02,((5:9.604840e-03,2:8.168043e-03):2.060742e-02,(3:1.027485e-03,4:1.582652e-03):2.546513e-02):7.633771e-02,6:9.598344e-02);
   tree gen.92500 = [&U] ((((((8:1.155840e-03,26:2.333742e-04):4.472638e-04,((((27:9.217743e-04,12:1.490003e-04):2.109452e-04,16:1.107258e-03):1.176813e-04,(11:5.497774e-04,28:4.022768e-04):2.338446e-04):5.131231e-04,31:1.884430e-03):5.762498e-06):1.202593e-04,((25:1.006850e-03,30:1.056558e-03):2.951581e-04,(13:1.934550e-04,24:2.981560e-04):4.827435e-06):1.347583e-04):3.178614e-03,((21:1.927456e-03,(23:6.322377e-05,(17:9.180160e-04,20:2.564879e-04):1.060368e-04):3.375113e-04):3.720482e-03,(32:9.127681e-05,1:4.696053e-04):3.594152e-03):1.480070e-03):4.696120e-02,((((7:3.381229e-03,29:2.147830e-03):6.052751e-04,((9:1.167528e-03,19:1.752957e-04):7.123949e-05,14:1.345936e-04):7.922065e-04):6.776063e-04,(15:1.246622e-03,(10:5.277690e-03,22:1.306295e-04):5.624411e-04):2.033453e-04):2.949350e-03,18:4.995968e-04):4.357529e-02):5.045496e-02,((5:9.814137e-03,2:8.346032e-03):2.023214e-02,(3:1.116879e-03,4:1.209696e-03):2.602004e-02):7.800117e-02,6:9.807500e-02);
   tree gen.95000 = [&U] (((5:1.046048e-02,2:7.531211e-03):1.650944e-02,(4:1.869660e-03,3:1.776169e-03):3.107954e-02):8.483783e-02,((((32:4.590723e-06,1:5.003378e-04):4.582595e-03,((23:2.107246e-04,(20:7.131166e-05,17:5.920148e-04):2.910744e-04):3.625816e-04,21:1.313532e-03):3.658745e-03):1.948347e-03,(((25:9.927118e-04,30:5.606558e-04):9.409002e-04,(13:3.327965e-04,24:3.494486e-04):8.725308e-05):2.609414e-05,(((26:1.131964e-04,8:8.232696e-04):5.206716e-04,((16:7.242826e-04,(12:1.771512e-04,27:1.260497e-03):4.011863e-04):1.700697e-04,(28:5.732836e-04,11:4.063285e-04):1.061426e-04):7.117096e-04):1.483819e-05,31:1.606147e-03):3.254042e-05):2.728878e-03):5.239382e-02,((15:1.312770e-03,(((14:3.811020e-04,(9:7.416717e-04,19:6.328290e-04):3.653226e-05):6.833360e-04,(7:2.840768e-03,29:2.726218e-03):2.737904e-04):7.738506e-04,(10:5.618591e-03,22:2.876099e-04):6.228630e-04):4.933853e-05):3.478875e-03,18:1.208545e-03):4.673312e-02):5.496928e-02,6:1.038103e-01);
   tree gen.97500 = [&U] ((((((25:9.103024e-04,30:1.381053e-03):3.931230e-04,(24:4.178768e-04,13:2.951326e-04):9.297499e-05):2.455281e-04,(((((27:2.054293e-03,12:1.248263e-04):6.062901e-05,16:1.467677e-03):3.177332e-04,(11:1.895050e-04,28:1.989648e-04):3.556500e-05):4.437307e-04,(8:1.026582e-03,26:2.276776e-04):4.802035e-04):3.177414e-05,31:1.267595e-03):1.779858e-04):2.212607e-03,(((23:3.717171e-05,(17:5.475149e-04,20:1.315219e-04):1.509248e-04):6.208018e-04,21:1.147345e-03):4.225237e-03,(32:2.093804e-04,1:3.249452e-04):3.598098e-03):3.086801e-03):4.773186e-02,(((15:1.564081e-03,((7:2.779540e-03,29:1.900078e-03):3.509212e-04,((9:1.018241e-03,19:1.925852e-04):1.289400e-04,14:2.114781e-04):7.865068e-04):2.845863e-04):1.611910e-05,(10:5.670850e-03,22:2.230309e-04):6.781327e-04):3.788426e-03,18:1.213200e-03):4.280784e-02):5.319544e-02,((5:1.038444e-02,2:8.302227e-03):1.859546e-02,(3:1.634094e-03,4:1.070903e-03):2.854000e-02):7.916188e-02,6:9.661385e-02);
   tree gen.100000 = [&U] (((5:1.006439e-02,2:1.004228e-02):1.765567e-02,(4:1.431049e-03,3:1.347311e-03):2.575290e-02):7.887494e-02,((((32:4.573947e-05,1:4.767547e-04):4.198019e-03,((23:4.466615e-05,(20:1.227637e-05,17:6.130992e-04):1.004492e-04):3.454779e-04,21:1.523523e-03):3.810719e-03):1.428561e-03,(((24:4.271958e-04,(25:1.271523e-03,30:1.243935e-03):2.659617e-04):5.658517e-05,13:2.842215e-04):1.363544e-04,((26:9.944871e-05,8:1.356107e-03):3.008195e-04,((((12:5.620277e-04,27:1.377564e-03):7.817115e-05,16:1.329319e-03):1.257294e-04,(28:1.961636e-04,11:4.763055e-04):1.979731e-04):3.903671e-04,31:1.886059e-03):1.138308e-04):4.010480e-04):3.170295e-03):4.752538e-02,(((15:1.358011e-03,(10:5.435952e-03,22:1.038207e-04):5.416237e-04):1.715670e-05,((14:1.393321e-04,(19:4.217884e-04,9:7.848464e-04):9.772204e-05):6.729506e-04,(7:2.474951e-03,29:1.766743e-03):6.119659e-04):3.062690e-04):2.859048e-03,18:8.542429e-04):4.291863e-02):5.170420e-02,6:9.894000e-02);
   tree gen.102500 = [&U] ((((((24:2.612827e-04,13:6.877516e-04):5.750251e-06,(25:9.882132e-04,30:1.504858e-03):3.635775e-04):2.958300e-04,((31:1.737318e-03,(((27:9.512801e-04,12:1.662724e-04):6.825026e-05,16:7.740789e-04):1.481684e-04,(11:5.314595e-04,28:3.197369e-04):1.570394e-04):5.219987e-04):9.490398e-05,(8:1.325750e-03,26:6.839015e-05):3.075078e-04):2.845163e-05):2.600790e-03,(((23:8.474722e-05,(17:1.203458e-03,20:7.409015e-05):1.463460e-04):5.952984e-04,21:1.437977e-03):4.289361e-03,(32:5.084333e-05,1:4.440300e-04):3.407738e-03):2.988812e-03):5.013707e-02,(((15:1.296789e-03,((7:3.750876e-03,29:1.847765e-03):3.442748e-04,(14:8.328488e-05,(19:3.268455e-04,9:1.091773e-03):1.423960e-05):2.712815e-04):6.362202e-04):1.035295e-04,(10:5.372515e-03,22:3.484703e-04):4.155901e-04):3.653880e-03,18:9.968134e-04):4.020501e-02):5.158067e-02,((5:1.091286e-02,2:9.145843e-03):2.062214e-02,(3:2.501516e-03,4:1.281967e-03):2.815391e-02):8.427221e-02,6:1.059751e-01);
   tree gen.105000 = [&U] (((5:1.024326e-02,2:8.248583e-03):1.989595e-02,(4:9.619564e-04,3:1.865523e-03):2.534347e-02):8.538719e-02,((((32:1.408599e-04,1:7.651299e-04):3.382673e-03,((23:4.401201e-05,(20:7.416849e-06,17:1.053334e-03):9.649704e-05):1.116393e-04,21:1.260505e-03):4.067895e-03):3.133227e-03,((((25:1.340860e-03,30:6.212240e-04):3.225645e-04,24:7.032561e-04):6.883871e-05,13:3.210560e-04):9.672642e-05,(((26:2.187838e-04,8:6.964333e-04):4.789446e-04,((28:5.188218e-04,11:2.127763e-04):1.579657e-04,((27:1.203104e-03,12:3.768703e-04):1.924698e-04,16:1.358180e-03):1.338779e-04):2.658890e-04):9.248981e-05,31:1.627238e-03):4.308976e-05):3.499937e-03):5.139876e-02,((((((9:5.963426e-04,19:2.863067e-04):3.539082e-05,14:1.905076e-04):2.184664e-04,(7:3.976033e-03,29:1.936090e-03):1.933625e-04):3.410570e-04,15:1.854504e-03):4.786404e-05,(10:5.880496e-03,22:1.502561e-04):4.208855e-04):4.335975e-03,18:8.656622e-04):4.374002e-02):4.579285e-02,6:1.075818e-01);
   tree gen.107500 = [&U] (((((((8:1.017530e-03,26:1.569056e-04):4.792985e-04,31:1.707127e-03):2.291727e-04,(((27:1.152186e-03,12:2.687728e-04):3.158455e-04,16:1.020595e-03):4.250358e-05,(11:5.137014e-04,28:5.546191e-04):6.399991e-05):4.468009e-04):1.697845e-04,((24:3.782694e-04,13:5.599502e-04):1.692836e-05,(25:1.137435e-03,30:1.121304e-03):3.308805e-04):6.283990e-05):4.805674e-03,((((17:4.839924e-04,20:1.344542e-04):6.523064e-05,23:2.063868e-04):3.599584e-04,21:8.174939e-04):3.464171e-03,(32:1.388103e-04,1:7.450374e-04):3.253550e-03):2.184492e-03):4.919016e-02,(((15:1.419250e-03,((7:3.575607e-03,29:2.332975e-03):2.925947e-04,(14:3.225918e-04,(19:2.072101e-04,9:1.513145e-03):1.008704e-04):1.011917e-03):2.213694e-04):1.464552e-05,(10:6.126733e-03,22:1.718972e-04):4.112461e-04):3.250299e-03,18:1.464848e-03):4.609737e-02):5.060650e-02,((5:9.996691e-03,2:8.192311e-03):1.738034e-02,(3:1.158451e-03,4:2.348757e-03):2.927342e-02):8.833653e-02,6:1.020672e-01);
   tree gen.110000 = [&U] (((5:1.123976e-02,2:8.578082e-03):2.167065e-02,(4:1.056054e-03,3:1.044791e-03):2.318017e-02):8.419610e-02,((((32:1.872395e-05,1:4.002819e-04):3.421628e-03,((21:1.426560e-03,(20:2.405688e-05,17:3.691417e-04):1.303224e-04):1.807041e-05,23:9.261334e-05):5.542904e-03):1.331958e-03,((24:4.104726e-04,(13:2.326423e-04,(25:1.255998e-03,30:9.866160e-04):3.494355e-04):4.531525e-06):3.183837e-04,((31:1.762689e-03,(26:2.938763e-04,8:1.071237e-03):3.673091e-04):3.067066e-04,((28:1.508460e-04,11:2.667142e-04):2.403453e-04,((27:2.456476e-03,12:3.744801e-04):3.162936e-04,16:1.098828e-03):2.722580e-04):3.258632e-04):2.636272e-04):3.680546e-03):4.998595e-02,(((15:1.498804e-03,(10:6.372625e-03,22:1.505070e-04):4.480317e-04):1.288486e-04,((14:2.358528e-04,(19:4.994058e-04,9:1.229625e-03):2.164084e-04):7.648605e-04,(7:3.703888e-03,29:2.537362e-03):3.678603e-04):3.640986e-04):3.580859e-03,18:6.944519e-04):4.579342e-02):4.448992e-02,6:1.045208e-01);
   tree gen.112500 = [&U] (((5:8.851307e-03,2:8.115766e-03):2.108204e-02,(4:2.194905e-03,3:1.119821e-03):2.267510e-02):8.236157e-02,((((32:1.643620e-04,1:7.466243e-04):3.131977e-03,((23:9.381854e-05,(20:1.655827e-05,17:8.270040e-04):4.205093e-04):3.128170e-04,21:1.326308e-03):4.283976e-03):3.280765e-03,(((((28:2.115277e-04,11:4.860541e-04):1.734762e-04,((27:1.131730e-03,12:3.249075e-04):1.464296e-04,16:1.227332e-03):5.802665e-05):2.977174e-04,31:1.575670e-03):3.381303e-07,(26:3.387532e-04,8:8.089286e-04):2.640644e-04):2.713000e-04,((13:4.338609e-04,24:2.872880e-04):1.140929e-05,(25:1.411569e-03,30:7.274885e-04):3.530313e-04):1.345441e-04):2.224117e-03):4.693978e-02,(((((14:2.275185e-04,(19:2.170062e-04,9:9.515946e-04):8.500505e-05):4.625761e-04,(7:3.699954e-03,29:2.792767e-03):6.208745e-04):2.537075e-04,(10:6.204586e-03,22:1.924118e-04):4.505401e-04):1.232370e-04,15:1.486858e-03):4.137609e-03,18:1.293935e-04):4.580882e-02):4.137323e-02,6:1.022434e-01);
   tree gen.115000 = [&U] (((((((8:9.858775e-04,26:2.367065e-04):4.716229e-04,31:1.363703e-03):6.206999e-06,((16:1.354478e-03,(12:3.500716e-04,27:1.917927e-03):1.397314e-04):1.741084e-04,(11:7.313251e-04,28:2.789333e-04):5.850412e-05):3.147015e-04):1.216413e-04,((25:5.961410e-04,30:8.807566e-04):4.109203e-04,(24:3.636068e-04,13:3.073206e-04):1.007418e-04):1.752628e-04):2.814437e-03,((21:1.445907e-03,((17:6.911020e-04,20:7.151241e-05):2.818870e-04,23:4.474293e-05):1.801050e-04):4.515463e-03,(32:5.589250e-05,1:6.596401e-04):3.141733e-03):2.819898e-03):4.720147e-02,(((10:6.697307e-03,22:1.588245e-04):5.666036e-04,(((7:2.698710e-03,29:2.241021e-03):6.962353e-04,(14:2.890486e-04,(19:4.830483e-04,9:7.748181e-04):5.034587e-05):4.397192e-04):2.547849e-04,15:2.088015e-03):4.905292e-05):2.154282e-03,18:8.181983e-04):4.410852e-02):5.224081e-02,((5:1.008966e-02,2:9.478145e-03):1.839445e-02,(3:1.507487e-03,4:8.152561e-04):2.702414e-02):7.731949e-02,6:9.928108e-02);
   tree gen.117500 = [&U] (((5:9.172090e-03,2:8.074654e-03):2.171993e-02,(4:1.807995e-03,3:1.636902e-03):2.803204e-02):8.410246e-02,((((32:1.877763e-05,1:7.520426e-04):4.167487e-03,((23:9.140801e-05,(20:1.104667e-04,17:7.952092e-04):8.853399e-05):1.928248e-04,21:1.958982e-03):3.593122e-03):1.947387e-03,((((28:4.134829e-04,11:4.761514e-04):3.264114e-04,((27:2.067420e-03,12:3.317769e-04):1.333877e-04,16:1.443643e-03):1.580937e-04):2.101489e-04,((26:2.992281e-04,8:1.288499e-03):7.117366e-04,(24:5.229187e-04,(13:1.835162e-04,(25:1.343387e-03,30:1.370149e-03):8.806128e-05):8.126388e-06):4.147966e-04):2.384201e-05):3.015562e-05,31:1.822339e-03):2.815868e-03):4.879034e-02,((((10:5.419425e-03,22:2.444814e-04):9.544633e-04,((14:1.848556e-04,(9:1.106619e-03,19:6.630182e-04):1.237349e-04):6.050179e-04,(7:2.508767e-03,29:2.051449e-03):3.727335e-04):2.740060e-04):3.845444e-04,15:1.410116e-03):2.993809e-03,18:5.220247e-04):4.309268e-02):5.015914e-02,6:1.062742e-01);
   tree gen.120000 = [&U] (((5:1.041546e-02,2:8.900914e-03):1.883050e-02,(4:1.853436e-03,3:1.742143e-03):2.400152e-02):8.065675e-02,((((32:2.796103e-05,1:4.139572e-04):4.953800e-03,(((20:5.303492e-05,17:4.801921e-04):2.614901e-05,23:9.917141e-05):3.548243e-04,21:2.103743e-03):3.865462e-03):2.040719e-03,((((26:4.811097e-04,8:1.375411e-03):3.794488e-04,((28:2.672819e-04,11:6.272853e-04):3.500646e-04,((27:1.354229e-03,12:2.433995e-04):1.480352e-04,16:1.295560e-03):7.281216e-05):5.399308e-04):1.832918e-05,31:1.588141e-03):2.409410e-04,(((25:1.734423e-03,30:9.845429e-04):1.727811e-04,13:2.327944e-04):1.115383e-04,24:3.898974e-04):1.126577e-04):2.657957e-03):4.507545e-02,(((15:1.155322e-03,(10:4.443481e-03,22:8.076366e-05):6.950486e-04):1.145206e-05,(((19:4.493239e-04,9:1.106912e-03):7.904897e-05,14:1.225541e-04):1.127209e-03,(7:3.375562e-03,29:2.548163e-03):1.761512e-04):8.616093e-04):3.668015e-03,18:6.301527e-04):4.196485e-02):4.634003e-02,6:9.818252e-02);
   tree gen.122500 = [&U] (((((((25:1.213680e-03,30:1.358519e-03):1.869896e-04,13:6.489043e-04):6.155650e-05,24:4.257600e-04):2.492924e-04,(((8:1.107503e-03,26:3.444380e-04):4.244090e-04,((11:5.994311e-04,28:5.028359e-04):2.037937e-04,((12:3.436395e-04,27:1.592015e-03):2.548369e-04,16:1.176294e-03):4.389322e-05):3.843917e-04):1.664733e-04,31:1.070115e-03):3.799755e-05):2.846122e-03,((21:1.378842e-03,((17:6.444808e-04,20:1.589132e-04):1.339117e-04,23:8.972249e-05):5.276259e-04):3.457087e-03,(32:9.344952e-05,1:7.122699e-04):3.028131e-03):2.459606e-03):4.879066e-02,(((((7:3.751643e-03,29:2.317069e-03):2.602032e-04,(14:7.261301e-05,(19:4.486537e-04,9:1.147986e-03):1.301165e-04):2.719714e-04):6.844725e-04,15:1.510570e-03):5.512184e-07,(10:5.337011e-03,22:3.700950e-04):3.270375e-04):4.163241e-03,18:6.770220e-04):3.931839e-02):4.925174e-02,((5:9.095299e-03,2:9.688085e-03):2.171454e-02,(3:1.388509e-03,4:9.595005e-04):2.687675e-02):7.925369e-02,6:1.080657e-01);
   tree gen.125000 = [&U] (((5:9.032460e-03,2:8.838591e-03):1.834104e-02,(4:1.193083e-03,3:1.735957e-03):2.920099e-02):8.172138e-02,((((32:2.515956e-06,1:4.851421e-04):3.780852e-03,(((20:7.501190e-05,17:6.375989e-04):4.420115e-05,23:1.015188e-04):1.416135e-04,21:7.980072e-04):3.943012e-03):2.739092e-03,((((28:9.334340e-04,11:3.731913e-04):2.273856e-04,((27:1.023665e-03,12:2.827234e-04):1.651113e-04,16:9.201738e-04):1.148601e-04):6.925815e-04,((26:6.352256e-04,8:1.470723e-03):5.590999e-04,31:2.275844e-03):4.120023e-05):2.926271e-04,(13:2.197772e-04,((25:1.327703e-03,30:1.144489e-03):4.418909e-04,24:5.564758e-04):2.097810e-05):8.293084e-05):2.482887e-03):4.660288e-02,((((((19:5.235267e-04,9:1.190533e-03):8.321982e-05,14:9.377637e-05):9.830045e-04,(7:2.324863e-03,29:2.498108e-03):9.140282e-04):3.207883e-04,(10:5.083240e-03,22:3.517930e-04):5.070553e-04):6.695441e-05,15:1.736527e-03):3.376407e-03,18:9.405519e-04):4.401657e-02):5.122632e-02,6:9.947796e-02);
   tree gen.127500 = [&U] ((((((13:3.221219e-04,24:5.190313e-04):3.618306e-05,(25:8.597385e-04,30:1.156193e-03):1.330611e-04):1.283047e-04,((31:1.225677e-03,((11:4.774689e-04,28:8.742262e-04):5.784606e-05,(16:8.076006e-04,(12:3.360260e-04,27:1.303975e-03):2.429880e-04):3.559761e-04):1.804057e-04):2.281601e-05,(8:1.319699e-03,26:4.100521e-04):4.035663e-04):9.955696e-05):2.681044e-03,((21:1.315557e-03,((17:1.410041e-03,20:4.848830e-05):2.943883e-04,23:2.066579e-05):3.628463e-04):3.451900e-03,(32:2.267344e-06,1:8.973354e-04):3.784968e-03):2.750877e-03):4.685906e-02,((((7:3.002781e-03,29:2.361867e-03):9.513119e-05,(14:2.250999e-04,(19:5.642740e-04,9:1.009936e-03):2.191169e-05):6.280649e-04):3.376699e-04,((10:4.166267e-03,22:7.493444e-04):6.823405e-04,15:8.230284e-04):1.806701e-04):4.163246e-03,18:6.054947e-04):4.115949e-02):4.593530e-02,((5:8.861689e-03,2:8.636774e-03):1.965940e-02,(3:1.598924e-03,4:1.900561e-03):3.028011e-02):7.709286e-02,6:1.102744e-01);
   tree gen.130000 = [&U] ((((((24:9.996699e-04,13:5.577327e-04):3.947038e-05,(25:6.437198e-04,30:8.147897e-04):4.143699e-04):2.010843e-04,(((8:1.176491e-03,26:1.142532e-04):4.690008e-04,31:2.443601e-03):4.150816e-05,((11:5.439113e-04,28:6.097647e-04):1.242823e-04,(16:1.419824e-03,(12:2.733347e-04,27:1.515950e-03):6.241482e-05):2.218005e-04):4.593730e-04):1.613488e-04):2.772305e-03,((21:1.066237e-03,(23:9.552877e-05,(20:1.137988e-04,17:4.842497e-04):2.360539e-04):8.654888e-05):3.576477e-03,(32:2.770927e-05,1:4.689203e-04):3.309726e-03):2.687470e-03):4.926292e-02,((15:7.848653e-04,((10:4.846527e-03,22:2.870878e-04):4.214543e-04,((7:2.879287e-03,29:1.702850e-03):3.620857e-04,(14:7.433073e-05,(9:1.214029e-03,19:4.317205e-04):8.698659e-05):5.466007e-04):2.447793e-04):3.123258e-05):4.461170e-03,18:4.386884e-04):4.269135e-02):5.086178e-02,((5:9.340644e-03,2:8.431963e-03):1.752893e-02,(3:1.730997e-03,4:1.221307e-03):2.690378e-02):7.705700e-02,6:9.773192e-02);
   tree gen.132500 = [&U] (((5:8.720740e-03,2:1.060213e-02):2.036381e-02,(4:1.080559e-03,3:1.654294e-03):2.590091e-02):8.212059e-02,((((32:8.221003e-05,1:6.982141e-04):3.952368e-03,(((20:9.901164e-05,17:5.689475e-04):1.841515e-04,23:1.911825e-04):2.836491e-04,21:9.058232e-04):3.733160e-03):2.711603e-03,(((((28:2.455920e-04,11:4.814443e-04):1.149599e-04,((27:1.363665e-03,16:8.884801e-04):2.880553e-04,12:4.239639e-04):8.320309e-06):5.345205e-04,31:1.374608e-03):8.937721e-05,(26:2.046819e-04,8:1.346029e-03):3.070169e-04):7.673358e-06,(24:4.426402e-04,(13:3.589363e-04,(25:9.325895e-04,30:1.068255e-03):3.860873e-04):9.235227e-05):2.322633e-04):2.326910e-03):4.826316e-02,(((10:6.249628e-03,22:2.576951e-04):4.515436e-04,((((9:1.664048e-03,19:3.013635e-04):5.048984e-04,14:1.666254e-04):4.407894e-04,(7:3.076619e-03,29:2.504530e-03):1.407570e-04):1.444827e-04,15:1.258548e-03):4.516390e-05):3.605780e-03,18:6.319856e-04):4.296883e-02):4.457702e-02,6:1.022361e-01);
   tree gen.135000 = [&U] (((5:9.022319e-03,2:9.250826e-03):2.148318e-02,(4:1.273766e-03,3:2.012085e-03):2.651255e-02):7.754059e-02,((((32:1.117203e-04,1:7.052451e-04):3.564455e-03,(((20:5.110615e-06,17:1.063129e-03):3.011876e-04,23:4.302954e-05):3.024987e-04,21:1.221225e-03):3.502038e-03):2.482329e-03,(((26:1.843215e-04,8:7.975714e-04):2.630440e-04,((24:3.135861e-04,((25:1.500857e-03,30:7.930363e-04):2.378221e-04,13:3.339008e-04):6.733073e-05):1.981956e-04,((28:6.609387e-04,11:6.568432e-04):1.408076e-04,((27:1.611281e-03,12:3.121356e-04):1.159524e-04,16:7.643562e-04):1.830004e-04):5.184353e-04):6.839097e-05):1.923816e-04,31:1.592944e-03):2.569687e-03):5.017666e-02,((((((19:3.075587e-04,9:1.581867e-03):2.421259e-04,14:2.008821e-04):5.318121e-04,(7:3.074479e-03,29:2.296766e-03):9.952429e-04):1.503800e-04,15:1.684434e-03):4.153045e-05,(10:5.166551e-03,22:3.396146e-04):4.191146e-04):4.250974e-03,18:5.910220e-04):4.124457e-02):5.250511e-02,6:1.010283e-01);
   tree gen.137500 = [&U] (((((((8:1.140251e-03,26:2.837006e-04):4.672470e-04,31:2.057641e-03):6.136569e-06,((11:3.914466e-04,28:3.760395e-04):1.621844e-04,(16:8.160365e-04,(12:1.189016e-04,27:1.740693e-03):2.881574e-04):6.082372e-05):3.460323e-04):1.561180e-04,(13:3.116310e-04,(24:3.979920e-04,(25:5.813206e-04,30:9.944686e-04):4.600267e-04):1.274898e-04):1.692356e-04):1.957539e-03,((21:1.251428e-03,(23:5.942638e-05,(20:2.445198e-06,17:8.199664e-04):2.750157e-04):5.029446e-04):3.679401e-03,(32:1.419928e-04,1:8.479070e-04):3.749699e-03):2.169212e-03):5.168406e-02,(((((7:3.579698e-03,29:1.444326e-03):2.128669e-04,(14:1.173253e-04,(9:8.050449e-04,19:4.597865e-04):1.512458e-04):5.423113e-04):4.536814e-04,15:1.564808e-03):1.595790e-05,(10:5.842915e-03,22:7.167590e-04):3.865775e-04):3.470063e-03,18:9.207666e-04):4.674895e-02):5.152341e-02,((5:9.026988e-03,2:8.298630e-03):1.899108e-02,(3:1.414571e-03,4:1.968311e-03):2.561673e-02):8.407753e-02,6:1.088521e-01);
   tree gen.140000 = [&U] ((((((((11:3.498823e-04,28:3.191238e-04):3.763010e-04,(16:7.137855e-04,(12:2.617462e-04,27:8.915824e-04):3.143764e-04):2.117701e-05):3.698734e-04,(8:1.330028e-03,26:4.624153e-04):7.141661e-04):7.204699e-05,31:1.345521e-03):1.049565e-04,((13:9.078939e-04,(25:1.718722e-03,30:9.995932e-04):2.197655e-04):4.032732e-05,24:4.156316e-04):7.321367e-05):2.627070e-03,((21:1.150067e-03,(23:1.310884e-04,(20:5.730428e-05,17:4.516210e-04):1.682201e-04):3.653897e-04):3.767115e-03,(32:7.511766e-05,1:1.500189e-03):3.642259e-03):2.758587e-03):4.958882e-02,(((10:6.444938e-03,22:4.182293e-04):6.412649e-04,(((7:3.592648e-03,29:1.451769e-03):5.820273e-04,((9:1.350438e-03,19:5.512162e-04):1.423810e-04,14:1.476498e-04):4.558397e-04):2.899462e-04,15:1.619785e-03):2.011122e-04):3.685777e-03,18:5.305950e-04):4.347672e-02):5.074777e-02,((5:9.083694e-03,2:9.481737e-03):2.211246e-02,(3:1.421860e-03,4:1.795183e-03):2.867522e-02):8.451080e-02,6:1.137411e-01);
   tree gen.142500 = [&U] (((5:9.813216e-03,2:6.969712e-03):2.155932e-02,(3:1.828512e-03,4:1.151794e-03):2.394178e-02):7.828027e-02,((18:1.135677e-03,(((((19:4.291133e-04,9:1.004111e-03):2.018026e-05,14:2.474499e-04):7.627430e-04,(7:3.722533e-03,29:1.060934e-03):2.559847e-04):3.391060e-04,15:1.271269e-03):6.201519e-07,(10:4.599745e-03,22:9.701562e-05):6.627758e-04):2.893990e-03):4.213492e-02,((((20:3.414007e-04,(17:6.314039e-04,23:3.414695e-05):6.329765e-05):5.013581e-04,21:8.623790e-04):3.421808e-03,(32:2.438461e-05,1:7.978318e-04):3.564569e-03):2.654792e-03,((24:5.285506e-04,((25:1.633360e-03,30:8.914358e-04):1.107363e-04,13:1.650423e-04):3.952725e-05):2.091371e-04,((8:1.211798e-03,26:4.884422e-04):4.593081e-04,(31:1.129143e-03,((16:7.709159e-04,(12:3.004908e-04,27:1.516728e-03):2.533070e-04):5.704714e-05,(28:3.486631e-04,11:4.489232e-04):1.040913e-04):1.870468e-04):7.028603e-05):3.174684e-04):1.988984e-03):4.786577e-02):5.084086e-02,6:1.069724e-01);
   tree gen.145000 = [&U] (((5:1.120023e-02,2:8.395146e-03):2.148976e-02,(4:1.213839e-03,3:1.191403e-03):2.864428e-02):8.357860e-02,((((32:1.883698e-04,1:7.703316e-04):3.868088e-03,(((20:6.692601e-05,17:4.603298e-04):2.310096e-04,23:1.788558e-04):3.506562e-04,21:1.564929e-03):4.962863e-03):3.022398e-03,((((25:1.306520e-03,30:1.262992e-03):8.750373e-05,24:2.849702e-04):3.629045e-05,13:5.304600e-04):6.700863e-05,(((28:4.695983e-04,11:2.955347e-04):1.429531e-04,(16:9.394684e-04,(27:6.932330e-04,12:4.653201e-04):3.491521e-04):6.772994e-05):4.873196e-04,((26:3.966938e-04,8:1.210113e-03):6.718131e-04,31:2.169253e-03):2.525164e-04):1.375324e-04):2.352544e-03):4.657333e-02,((((14:1.042848e-04,(19:3.626805e-04,9:1.206703e-03):2.808114e-04):1.051614e-03,(7:4.098584e-03,29:1.554710e-03):1.967698e-04):4.698150e-04,(15:1.771303e-03,(10:4.594187e-03,22:4.634983e-04):5.667996e-04):2.219282e-05):3.373586e-03,18:5.694478e-04):4.655804e-02):4.904186e-02,6:1.025996e-01);
   tree gen.147500 = [&U] (((((((8:7.478850e-04,26:3.127572e-04):3.218638e-04,31:1.314965e-03):1.680760e-05,(((12:3.766976e-04,27:2.032749e-03):6.258216e-04,16:1.075413e-03):1.665523e-04,(11:6.015952e-04,28:4.285383e-04):2.284713e-04):6.443395e-04):8.373790e-05,((13:2.296354e-04,24:6.525264e-04):1.349389e-05,(25:7.204977e-04,30:1.207392e-03):1.238973e-04):1.644654e-04):2.712721e-03,((21:1.288047e-03,(23:1.276791e-04,(20:8.830677e-06,17:4.774633e-04):1.967561e-04):1.784179e-04):4.032773e-03,(32:1.300724e-04,1:9.377145e-04):4.074978e-03):2.041822e-03):4.083931e-02,((15:1.599629e-03,((10:6.211333e-03,22:4.790110e-04):4.141340e-04,((7:2.578204e-03,29:3.126865e-03):7.204096e-04,((9:1.066423e-03,19:1.082450e-03):1.002221e-04,14:4.446777e-05):6.708990e-04):4.575742e-04):3.758101e-04):3.743920e-03,18:3.889775e-04):4.303089e-02):4.919684e-02,((5:1.029860e-02,2:8.710401e-03):2.108378e-02,(3:1.064026e-03,4:1.349322e-03):2.773195e-02):8.167218e-02,6:1.036251e-01);
   tree gen.150000 = [&U] (((5:1.097078e-02,2:8.273139e-03):1.919350e-02,(4:1.420800e-03,3:1.305080e-03):2.745485e-02):7.909018e-02,((((32:6.611026e-05,1:6.214940e-04):3.479232e-03,(((20:1.531304e-04,17:3.835436e-04):3.096303e-04,23:2.400224e-04):1.094553e-04,21:1.247751e-03):4.502031e-03):2.014067e-03,(((24:2.217937e-04,(25:1.290458e-03,30:8.086810e-04):3.866649e-04):4.656938e-05,13:2.547562e-04):2.598314e-04,((((16:1.324993e-03,(27:8.484723e-04,12:1.917157e-04):3.716678e-04):8.745296e-05,(28:6.448910e-04,11:2.792333e-04):8.374771e-05):6.095113e-04,31:1.224429e-03):5.904392e-05,(26:3.782145e-04,8:1.232036e-03):6.426105e-04):1.240984e-04):3.108605e-03):4.528072e-02,((15:2.300203e-03,((((9:9.241181e-04,19:5.313806e-04):2.602564e-04,14:2.133901e-04):3.851857e-04,(7:3.073860e-03,29:1.736081e-03):2.760495e-04):5.582127e-04,(10:5.346313e-03,22:1.712093e-04):5.413252e-04):5.394790e-05):3.858857e-03,18:2.492954e-04):4.632837e-02):4.977269e-02,6:1.048551e-01);
   tree gen.152500 = [&U] (((5:1.096882e-02,2:8.271664e-03):1.919007e-02,(4:1.420547e-03,3:1.924459e-03):2.740321e-02):7.907608e-02,((((32:3.733739e-05,1:5.320031e-04):4.095525e-03,(((20:1.949716e-05,17:5.222210e-04):4.399080e-04,23:8.176374e-05):3.243115e-04,21:8.754666e-04):4.616663e-03):1.831042e-03,(((((27:1.548388e-03,12:4.695351e-04):2.144563e-04,16:1.036819e-03):6.353066e-05,(28:3.523925e-04,11:5.534821e-04):2.558112e-04):3.982013e-04,((26:3.024068e-04,8:1.231672e-03):6.050677e-04,31:2.165313e-03):3.381768e-05):1.051137e-04,(13:1.111057e-04,(24:4.913103e-04,(25:5.385803e-04,30:6.211801e-04):2.181963e-04):1.142474e-04):1.175794e-04):2.885306e-03):5.432209e-02,(((10:5.397918e-03,22:2.732554e-04):8.655877e-04,(((7:2.562043e-03,29:3.138971e-03):4.299455e-04,((9:1.003484e-03,19:8.046318e-04):2.976697e-04,14:8.422208e-04):1.042819e-03):2.012294e-04,15:1.501037e-03):2.562097e-04):4.039455e-03,18:8.413254e-04):3.903217e-02):5.232343e-02,6:1.073746e-01);
   tree gen.155000 = [&U] (((((((25:1.269068e-03,30:1.314822e-03):1.949231e-04,24:5.673144e-04):1.331491e-05,13:4.215883e-04):2.866949e-04,((31:1.854551e-03,((11:5.749353e-04,28:6.644767e-04):7.868844e-05,((12:5.067814e-04,27:1.365641e-03):1.644241e-04,16:1.393579e-03):3.449022e-05):4.013394e-04):1.845339e-04,(8:9.565517e-04,26:1.949899e-04):4.733251e-04):1.269570e-04):3.705451e-03,((21:1.109680e-03,(23:1.105802e-04,(20:6.295562e-05,17:7.535668e-04):1.848046e-05):2.599574e-04):3.912185e-03,(32:4.005701e-05,1:7.778009e-04):3.671132e-03):2.468793e-03):4.576649e-02,((15:1.189098e-03,((10:4.596738e-03,22:2.169337e-04):8.520752e-04,((7:1.642719e-03,29:1.484244e-03):4.266786e-04,(14:8.853093e-05,(19:5.226252e-04,9:1.325845e-03):2.660204e-04):5.539809e-04):2.507237e-04):2.048810e-04):3.871383e-03,18:7.622139e-04):4.839218e-02):4.997129e-02,((5:1.075240e-02,2:8.564072e-03):2.265178e-02,(3:2.017403e-03,4:1.313769e-03):2.639602e-02):8.334924e-02,6:1.009747e-01);
   tree gen.157500 = [&U] (((5:9.934861e-03,2:9.126223e-03):1.863089e-02,(3:9.656512e-04,4:1.997151e-03):3.064770e-02):8.162385e-02,((18:4.454187e-04,(15:1.183960e-03,(((14:2.418436e-04,(9:1.346751e-03,19:5.191387e-04):9.455285e-05):6.755137e-04,(7:2.337155e-03,29:2.462274e-03):4.545072e-04):3.035805e-04,(10:6.787765e-03,22:1.469290e-04):5.985344e-04):5.716087e-05):3.018986e-03):4.550333e-02,(((21:1.001976e-03,((20:3.183910e-04,17:6.992862e-04):6.194669e-05,23:7.417915e-06):7.410448e-04):4.123723e-03,(32:4.145198e-05,1:6.014866e-04):4.918742e-03):2.780849e-03,(((((28:8.126393e-04,11:4.180247e-04):2.407069e-04,(16:9.570992e-04,(12:6.085052e-04,27:2.045635e-03):7.362943e-05):6.518723e-05):6.278647e-04,(8:1.734639e-03,26:9.321132e-05):9.622815e-04):1.244259e-07,31:1.770640e-03):1.960435e-04,(((25:5.620578e-04,30:1.460539e-03):3.365358e-04,24:4.631616e-04):1.377243e-05,13:1.962936e-04):1.348636e-04):2.752852e-03):5.277102e-02):4.903660e-02,6:1.109552e-01);
   tree gen.160000 = [&U] (((5:9.730693e-03,2:8.448768e-03):2.082959e-02,(4:1.321334e-03,3:1.455029e-03):2.797173e-02):7.489077e-02,((((32:2.085982e-04,1:8.280245e-04):3.714412e-03,(21:1.385760e-03,((20:5.292428e-04,17:7.213292e-04):1.546661e-04,23:1.298142e-04):4.209212e-04):3.334489e-03):2.359192e-03,((((26:1.509928e-04,8:1.545102e-03):4.191209e-04,((28:5.232817e-04,11:6.767758e-04):1.391905e-04,(16:1.413131e-03,(27:1.214957e-03,12:5.238395e-04):2.556792e-05):7.961192e-05):5.494304e-04):2.815735e-05,31:1.231897e-03):1.919151e-05,(13:5.128984e-04,(24:4.516392e-04,(25:1.734526e-03,30:6.909633e-04):3.622506e-04):7.095982e-05):1.246639e-04):2.465524e-03):5.262607e-02,((((7:3.776915e-03,29:2.362861e-03):5.806792e-04,((9:8.461750e-04,19:8.733999e-04):2.138622e-04,14:1.310243e-04):5.707336e-04):4.030291e-04,((10:4.692981e-03,22:3.300985e-04):3.556713e-04,15:1.052201e-03):2.310083e-05):3.559977e-03,18:6.219327e-04):3.943906e-02):5.374168e-02,6:1.043744e-01);
   tree gen.162500 = [&U] (((5:8.645864e-03,2:7.482151e-03):1.919351e-02,(3:1.813766e-03,4:1.285234e-03):2.873888e-02):8.117303e-02,((18:1.601081e-03,(((14:3.281424e-04,(9:1.109880e-03,19:5.845162e-04):4.238264e-04):7.506721e-04,(7:3.298143e-03,29:2.098327e-03):4.641787e-05):6.540535e-04,((10:5.251001e-03,22:3.212588e-04):3.090431e-04,15:1.319828e-03):1.907431e-06):2.807757e-03):4.429539e-02,(((21:1.749331e-03,((20:1.814486e-04,17:4.550219e-04):2.652639e-04,23:9.294897e-05):2.604056e-04):3.584218e-03,(32:4.921073e-05,1:9.009831e-04):3.738066e-03):2.400214e-03,(((8:6.999797e-04,26:1.635177e-04):5.833940e-04,(((16:1.512509e-03,(28:7.270041e-04,11:4.236398e-04):2.230078e-05):3.552974e-05,(12:3.894230e-04,27:1.438436e-03):3.222789e-04):2.844412e-04,31:1.791314e-03):1.008466e-04):1.276860e-04,((24:2.775026e-04,(25:1.656790e-03,30:1.199992e-03):2.227158e-04):1.660383e-04,13:1.492992e-04):7.971852e-05):2.168130e-03):5.318447e-02):5.141583e-02,6:1.063745e-01);
   tree gen.165000 = [&U] (((5:1.088460e-02,2:9.874128e-03):1.736001e-02,(4:1.087969e-03,3:1.371227e-03):2.829707e-02):8.328284e-02,((((32:5.895626e-05,1:9.060973e-04):3.678077e-03,((21:1.107076e-03,(20:5.875749e-05,17:6.478698e-04):7.921538e-05):1.807165e-05,23:5.692522e-05):4.091965e-03):2.932016e-03,(((25:1.055042e-03,30:8.798619e-04):9.185850e-04,(24:6.362684e-04,13:3.812741e-04):3.605750e-05):2.207716e-04,(31:2.351772e-03,((((27:1.423052e-03,12:6.436537e-04):1.563816e-04,16:6.598938e-04):6.946652e-05,(28:2.176486e-04,11:4.527624e-04):1.219506e-04):3.113751e-04,(26:2.659107e-04,8:9.423701e-04):2.527941e-04):3.399782e-05):1.665648e-04):3.758780e-03):4.823795e-02,(((((7:3.607361e-03,29:1.698867e-03):4.494340e-04,((9:1.026681e-03,19:2.972771e-04):5.115942e-05,14:4.053722e-04):7.655722e-04):4.864319e-04,(10:5.122684e-03,22:2.416240e-04):5.079700e-04):7.186157e-05,15:1.179919e-03):3.313151e-03,18:5.241330e-04):3.968937e-02):4.951173e-02,6:1.040402e-01);
   tree gen.167500 = [&U] (((5:9.763112e-03,2:8.637910e-03):1.756833e-02,(4:1.297259e-03,3:1.370706e-03):2.828632e-02):8.325119e-02,((((32:1.331011e-04,1:6.258649e-04):3.637383e-03,(21:1.629826e-03,(23:1.527592e-04,(20:2.314354e-06,17:6.059593e-04):2.310326e-04):1.238120e-04):3.549394e-03):2.354071e-03,((24:4.787506e-04,((25:1.228216e-03,30:9.257601e-04):5.259524e-04,13:2.746344e-04):1.607178e-04):2.386604e-04,(((((27:1.550360e-03,12:3.052389e-04):3.674655e-04,16:1.262337e-03):1.057892e-04,(28:4.724026e-04,11:4.767644e-04):8.345585e-05):3.242169e-04,(26:1.305403e-04,8:1.460462e-03):5.263613e-04):1.320241e-04,31:1.456137e-03):1.130143e-05):3.432302e-03):4.821962e-02,(((((7:3.605990e-03,29:1.785487e-03):3.012338e-04,((9:1.026290e-03,19:7.686034e-04):1.557216e-04,14:8.698490e-05):9.368351e-04):5.742802e-04,15:2.132856e-03):1.255795e-05,(10:6.059366e-03,22:1.573673e-04):2.685349e-04):4.246302e-03,18:1.095751e-03):4.264093e-02):4.949292e-02,6:1.040006e-01);
   tree gen.170000 = [&U] (((5:1.196071e-02,2:7.244192e-03):1.938165e-02,(3:9.751980e-04,4:1.981101e-03):2.763128e-02):7.454556e-02,((18:6.860118e-04,(((10:5.653847e-03,22:2.896013e-04):6.328859e-04,15:1.081220e-03):2.735846e-05,(((9:9.373916e-04,19:5.821497e-04):6.909142e-05,14:1.641754e-04):6.742637e-04,(7:3.436749e-03,29:2.667670e-03):9.542231e-04):3.071436e-04):3.661569e-03):4.426436e-02,(((((20:2.113003e-05,17:6.206283e-04):2.000644e-04,23:2.057044e-04):4.115096e-04,21:1.260907e-03):4.554501e-03,(32:4.989139e-05,1:7.346726e-04):3.270540e-03):2.912781e-03,((((28:4.573227e-04,11:4.845074e-04):1.092914e-04,((27:2.073435e-03,12:4.164725e-04):5.008459e-04,16:8.595087e-04):1.187805e-04):5.460700e-04,((8:1.032165e-03,26:2.625274e-04):3.376978e-04,31:1.737775e-03):1.174603e-05):4.284780e-05,(((25:1.010988e-03,30:1.760909e-03):2.356568e-04,13:1.368055e-04):2.001894e-04,24:1.330286e-04):6.917338e-05):3.232806e-03):4.815918e-02):4.982090e-02,6:1.030747e-01);
   tree gen.172500 = [&U] (((5:9.670716e-03,2:7.323499e-03):2.081239e-02,(3:1.353388e-03,4:2.145132e-03):2.775038e-02):8.026440e-02,((18:4.902945e-04,(((10:5.658971e-03,22:6.464865e-04):5.538712e-04,15:2.236311e-03):1.199928e-05,(((9:1.647126e-03,19:3.497919e-04):1.071432e-04,14:8.778568e-05):3.965758e-04,(7:3.441411e-03,29:1.664181e-03):3.050178e-04):2.163939e-04):3.495624e-03):4.495006e-02,(((((20:4.128630e-05,17:7.090385e-04):1.016915e-04,23:6.358916e-05):4.249495e-04,21:8.692494e-04):3.560247e-03,(32:2.656719e-05,1:1.510657e-03):3.589892e-03):3.176549e-03,(((31:1.707500e-03,(8:8.119031e-04,26:3.096495e-04):4.109635e-04):8.686286e-05,(((27:1.924755e-03,12:8.752088e-05):1.616188e-04,16:7.832216e-04):5.552161e-05,(28:4.989148e-04,11:5.865155e-04):2.371101e-04):5.304012e-04):3.034036e-04,(13:1.995068e-04,((25:1.669843e-03,30:1.033858e-03):2.351465e-04,24:1.761769e-04):6.245486e-05):1.731299e-04):2.903332e-03):4.507950e-02):5.036633e-02,6:1.042031e-01);
   tree gen.175000 = [&U] (((5:1.097929e-02,2:8.171580e-03):1.818906e-02,(4:1.362116e-03,3:1.355990e-03):2.869342e-02):8.029467e-02,((((32:2.841834e-05,1:5.631841e-04):4.110129e-03,(21:1.157216e-03,((20:6.272369e-05,17:3.834881e-04):2.535742e-04,23:9.293241e-05):5.435673e-05):3.861709e-03):2.436986e-03,((((28:6.355477e-04,11:7.713466e-04):1.413303e-04,(16:1.299804e-03,(27:1.035495e-03,12:5.742052e-04):1.182039e-04):2.503475e-05):5.410911e-04,((26:1.053423e-04,8:1.069158e-03):6.932319e-04,31:1.779113e-03):5.436905e-06):1.553597e-04,(24:2.753286e-04,((25:1.258423e-03,30:1.214741e-03):3.038504e-04,13:1.991109e-04):3.348044e-05):1.184556e-04):2.887437e-03):4.610516e-02,((((10:4.141888e-03,22:1.478390e-04):5.425511e-04,((7:3.670620e-03,29:1.121808e-03):3.600895e-04,((9:7.472030e-04,19:1.232390e-04):8.990420e-05,14:1.161904e-04):5.716148e-04):3.117287e-04):4.228675e-05,15:1.807604e-03):4.472353e-03,18:6.400665e-04):4.438913e-02):5.700446e-02,6:9.824964e-02);
   tree gen.177500 = [&U] ((((((25:1.031796e-03,30:8.766890e-04):3.372449e-04,(24:6.667533e-04,13:1.740077e-04):3.152559e-05):1.688570e-04,(((11:4.138827e-04,28:4.909576e-04):3.029346e-04,(16:7.946024e-04,(27:1.742765e-03,12:7.548370e-04):3.500740e-04):7.547036e-05):3.350469e-04,(31:2.189756e-03,(8:1.110827e-03,26:9.244400e-04):4.516148e-04):2.570931e-04):4.241698e-04):2.535488e-03,((21:1.306913e-03,((17:4.564513e-04,20:1.106843e-04):1.592639e-04,23:7.203288e-05):6.873436e-05):4.160548e-03,(32:1.033366e-04,1:4.195460e-04):4.228181e-03):3.012601e-03):5.204559e-02,((((10:5.356007e-03,22:3.705668e-04):4.002803e-04,15:9.050158e-04):7.657153e-05,((7:4.032532e-03,29:2.537419e-03):6.140225e-04,((19:2.861349e-04,9:7.843280e-04):7.435094e-05,14:1.962656e-04):6.560594e-04):6.488161e-04):3.519302e-03,18:9.091049e-04):4.319875e-02):5.202626e-02,((5:9.361240e-03,2:8.648165e-03):2.191952e-02,(3:1.179608e-03,4:1.903417e-03):2.483340e-02):7.813297e-02,6:1.061705e-01);
   tree gen.180000 = [&U] (((5:9.641180e-03,2:7.076162e-03):2.036474e-02,(3:1.492179e-03,4:1.038721e-03):2.781808e-02):8.041950e-02,((18:3.278019e-04,(((((19:3.438588e-04,14:1.526873e-04):5.643433e-06,9:1.107698e-03):4.328124e-04,(7:3.623971e-03,29:1.182876e-03):5.279994e-04):2.780616e-04,15:1.193378e-03):9.861637e-05,(10:6.080251e-03,22:7.103332e-04):2.806603e-04):4.562434e-03):4.106237e-02,(((((20:1.342295e-04,17:5.847044e-04):1.184804e-04,23:3.269671e-04):3.450686e-04,21:1.161467e-03):3.318612e-03,(32:4.202666e-05,1:8.496363e-04):5.251363e-03):3.055670e-03,(((8:1.408765e-03,26:6.657402e-04):9.040868e-04,(31:1.394763e-03,((28:2.397184e-04,11:5.160191e-04):1.493713e-04,(16:6.219895e-04,(27:2.012779e-03,12:2.718622e-04):2.754484e-04):8.834519e-05):3.315693e-04):2.440788e-04):3.657050e-05,((24:4.184798e-04,13:4.533229e-04):1.160970e-04,(25:7.172201e-04,30:1.377515e-03):2.892027e-04):1.235682e-04):2.859127e-03):4.530504e-02):5.031545e-02,6:9.851112e-02);
   tree gen.182500 = [&U] (((5:1.089370e-02,2:9.641963e-03):2.063688e-02,(4:1.463584e-03,3:2.296781e-03):2.764137e-02):7.412086e-02,((((32:2.249163e-04,1:5.553731e-04):3.307971e-03,(((20:1.476921e-04,17:4.553472e-04):3.705251e-04,23:3.179761e-05):2.388382e-04,21:9.840378e-04):3.644584e-03):2.363286e-03,((13:3.962327e-04,((25:1.336438e-03,30:1.551767e-03):2.592819e-04,24:4.507294e-04):1.038356e-04):1.768726e-04,(((26:2.896408e-04,8:1.174684e-03):4.433633e-04,(((28:7.334167e-04,11:7.299414e-04):2.382612e-04,(12:3.069747e-04,27:1.569860e-03):4.594195e-04):2.977695e-05,16:1.166648e-03):4.458380e-04):1.023327e-04,31:1.119230e-03):2.641600e-05):2.021708e-03):4.890951e-02,(((((7:3.483861e-03,29:1.777136e-03):3.236425e-04,((9:7.328791e-04,19:5.094796e-04):7.756632e-05,14:1.289314e-04):9.412592e-04):2.969635e-04,15:2.512756e-03):2.064700e-04,(10:5.666248e-03,22:2.017738e-04):3.955756e-04):3.663716e-03,18:8.807123e-04):4.585258e-02):5.060760e-02,6:1.040780e-01);
   tree gen.185000 = [&U] ((((((31:1.989718e-03,(8:1.573491e-03,26:2.161615e-04):9.270456e-04):1.111032e-04,((11:5.806902e-04,28:7.689153e-04):1.710785e-04,(16:1.072553e-03,(27:1.311644e-03,12:1.732988e-04):2.380516e-04):8.310364e-05):6.452591e-04):9.061691e-05,(13:6.900881e-04,(24:4.897614e-04,(25:1.147471e-03,30:8.274579e-04):5.955348e-04):1.796444e-04):7.951149e-05):2.627779e-03,((21:7.983380e-04,(23:1.082999e-04,(20:2.094924e-05,17:3.314212e-04):3.926857e-04):2.251944e-04):4.298700e-03,(32:2.790959e-04,1:2.203239e-04):4.637445e-03):2.001319e-03):4.914513e-02,((15:1.369756e-03,(((7:3.139780e-03,29:1.878784e-03):1.496713e-04,(14:9.019773e-05,(9:8.553137e-04,19:3.607683e-04):3.388442e-04):8.152333e-04):3.344876e-04,(10:5.160423e-03,22:3.166907e-04):1.822930e-04):1.397332e-04):3.027646e-03,18:7.745862e-04):4.608149e-02):4.900776e-02,((5:9.434735e-03,2:7.613335e-03):2.133819e-02,(3:1.917674e-03,4:1.878469e-03):2.488201e-02):7.521297e-02,6:1.058545e-01);
   tree gen.187500 = [&U] ((((((31:2.047106e-03,(8:1.478431e-03,26:2.789183e-04):4.675139e-04):7.510412e-06,((11:5.283535e-04,28:7.024831e-04):1.123384e-04,(16:6.544221e-04,(27:1.856539e-03,12:1.426065e-04):5.179954e-04):7.314851e-05):4.720900e-04):1.233017e-04,(((25:1.849333e-03,30:9.939653e-04):8.690877e-04,13:4.456222e-04):1.947199e-05,24:5.860770e-04):2.482306e-04):2.669862e-03,((21:1.206514e-03,(23:6.539082e-05,(20:1.478959e-04,17:4.106532e-04):3.251998e-04):1.490220e-04):4.164998e-03,(32:1.317282e-05,1:8.808119e-04):3.143392e-03):2.316248e-03):5.276906e-02,((((7:3.298090e-03,29:2.590680e-03):1.323922e-04,(14:4.208897e-04,(9:7.365890e-04,19:5.736886e-04):8.066104e-05):4.486280e-04):3.780060e-04,((10:4.305832e-03,22:3.394891e-04):7.252759e-04,15:1.392676e-03):8.164648e-06):3.138027e-03,18:3.898401e-04):4.856052e-02):5.147877e-02,((5:9.583455e-03,2:8.052008e-03):2.135142e-02,(3:1.571838e-03,4:1.763281e-03):2.711418e-02):7.990787e-02,6:1.038642e-01);
   tree gen.190000 = [&U] (((5:1.055146e-02,2:7.800942e-03):2.110203e-02,(4:2.250247e-03,3:1.462427e-03):2.693685e-02):7.730935e-02,((((32:8.796406e-05,1:4.832361e-04):3.955628e-03,(((20:2.976781e-05,17:6.509652e-04):2.648259e-04,23:4.196876e-05):3.396113e-04,21:1.459903e-03):4.645742e-03):1.848010e-03,(((31:1.376229e-03,((28:3.956041e-04,11:3.666637e-04):1.230685e-04,((12:4.611369e-04,27:1.644149e-03):2.095567e-04,16:9.811870e-04):1.701627e-04):2.702044e-04):2.312557e-05,(26:4.230215e-04,8:1.069476e-03):7.215221e-04):4.463427e-05,(((25:1.176930e-03,30:1.072893e-03):1.913726e-04,13:4.713103e-04):6.480974e-06,24:5.258412e-04):2.407538e-04):3.163516e-03):4.444756e-02,(((((7:3.334771e-03,29:1.811044e-03):3.456906e-04,((9:6.418577e-04,19:6.367836e-04):1.300464e-05,14:4.244400e-04):5.672572e-04):3.489832e-04,(10:5.581721e-03,22:4.207631e-04):2.456761e-04):4.861445e-04,15:1.303414e-03):3.295890e-03,18:9.971274e-04):4.600197e-02):5.097106e-02,6:1.081528e-01);
   tree gen.192500 = [&U] (((5:1.116086e-02,2:8.771363e-03):2.202237e-02,(3:2.459470e-03,4:1.156002e-03):2.904310e-02):7.906963e-02,((18:9.682408e-04,(((7:3.922204e-03,29:1.895570e-03):3.102136e-04,(14:6.355386e-05,(9:7.206542e-04,19:2.624776e-04):1.832060e-04):5.738452e-04):2.960503e-04,(15:1.918435e-03,(10:5.993677e-03,22:2.096102e-04):2.792375e-04):2.082269e-05):3.074343e-03):4.317795e-02,(((((20:9.565022e-05,17:5.022688e-04):2.489008e-04,23:1.271512e-04):2.920745e-04,21:1.602114e-03):3.867996e-03,(32:4.277726e-05,1:8.958573e-04):4.423906e-03):3.015307e-03,((((25:8.530396e-04,30:1.393680e-03):3.605164e-04,24:3.316425e-04):1.415829e-05,13:3.024929e-04):1.882111e-04,(((28:6.819273e-04,11:2.931770e-04):5.527842e-04,(16:8.622364e-04,(12:3.838650e-04,27:9.083141e-04):2.592486e-04):1.450391e-04):3.988389e-04,(31:1.677339e-03,(8:1.273762e-03,26:1.303648e-04):4.529464e-04):2.214523e-04):1.657396e-04):3.697483e-03):4.556902e-02):5.140976e-02,6:1.081331e-01);
   tree gen.195000 = [&U] (((5:1.165279e-02,2:7.639499e-03):2.037411e-02,(4:1.832244e-03,3:2.106928e-03):2.798392e-02):7.969693e-02,((((32:4.058213e-05,1:4.515065e-04):3.991388e-03,(((20:2.899283e-05,17:7.911064e-04):1.682735e-04,23:1.662285e-04):2.717642e-04,21:1.712810e-03):4.152658e-03):1.775681e-03,(((31:1.755038e-03,(26:2.222544e-04,8:1.150208e-03):2.969398e-04):4.473274e-05,(((12:3.946370e-04,27:1.093738e-03):2.911568e-04,16:9.186294e-04):4.708490e-05,(28:6.299826e-04,11:4.412784e-04):7.352109e-05):5.716360e-04):9.029341e-05,((25:1.562544e-03,30:1.077330e-03):3.051801e-04,(13:2.778353e-04,24:3.710115e-04):1.090899e-04):6.086302e-05):3.236723e-03):5.089469e-02,(((10:6.600838e-03,22:1.076380e-04):6.575226e-04,(15:1.953465e-03,((7:3.650054e-03,29:1.546158e-03):2.283254e-04,((9:8.496806e-04,19:2.952939e-04):1.068451e-04,14:3.488082e-05):6.869574e-04):2.379992e-04):2.458114e-05):3.189825e-03,18:7.033446e-04):4.130332e-02):4.855995e-02,6:1.092467e-01);
   tree gen.197500 = [&U] ((((((8:8.702430e-04,26:2.037097e-04):8.306110e-04,(31:1.462632e-03,((16:1.073417e-03,(27:1.243421e-03,12:4.036063e-04):2.308207e-04):5.966319e-05,(11:5.604722e-04,28:2.873433e-04):2.622903e-04):3.198497e-04):2.866486e-05):2.063527e-04,((24:3.766908e-04,13:3.956503e-04):4.529701e-05,(25:1.963603e-03,30:8.318062e-04):5.481038e-04):2.138162e-04):2.415349e-03,((21:1.293015e-03,(23:1.557120e-05,(20:3.672882e-05,17:5.482736e-04):4.064605e-04):4.439045e-04):3.959919e-03,(32:4.447660e-05,1:6.119382e-04):4.116413e-03):2.439854e-03):4.658447e-02,((((10:5.783312e-03,22:2.357301e-04):4.525047e-04,15:2.057130e-03):1.085253e-05,((7:2.923671e-03,29:2.207881e-03):2.947810e-04,(14:1.303453e-04,(19:4.730623e-04,9:7.532929e-04):8.113053e-05):6.148510e-04):2.073186e-04):3.317678e-03,18:3.040372e-04):4.213443e-02):5.192993e-02,((5:9.489719e-03,2:8.204879e-03):2.103088e-02,(3:1.926288e-03,4:1.368001e-03):2.668937e-02):7.849797e-02,6:1.122456e-01);
   tree gen.200000 = [&U] (((5:1.122931e-02,2:7.664533e-03):2.257965e-02,(3:1.987271e-03,4:1.391402e-03):2.398490e-02):7.910228e-02,((18:5.836975e-04,((15:1.505841e-03,(10:4.401361e-03,22:3.016862e-04):3.700644e-04):1.055734e-05,((7:3.739526e-03,29:1.693173e-03):3.252741e-04,(14:7.677894e-05,(19:4.477600e-04,9:1.032442e-03):1.142365e-04):8.352835e-04):3.095385e-04):3.658401e-03):4.105128e-02,(((((20:3.039896e-06,17:8.531798e-04):8.223867e-05,23:1.126905e-04):1.172293e-04,21:1.167299e-03):4.209564e-03,(32:3.573090e-05,1:5.955354e-04):2.772045e-03):2.382472e-03,(((8:1.085439e-03,26:1.724229e-04):6.696279e-04,(31:2.519878e-03,((28:5.520690e-04,11:8.146318e-04):6.530254e-05,(16:1.023794e-03,(12:4.905683e-04,27:1.896978e-03):2.513883e-04):2.644184e-04):1.666628e-04):8.261601e-05):1.710843e-05,(((25:9.098355e-04,30:7.192888e-04):3.616500e-04,24:4.955341e-04):1.098242e-04,13:3.085573e-04):2.839464e-05):3.033296e-03):4.836087e-02):4.823393e-02,6:1.065390e-01);
   tree gen.202500 = [&U] (((((13:2.970470e-04,((25:6.992017e-04,30:1.407196e-03):2.584213e-04,24:3.091618e-04):6.849506e-05):4.025454e-04,(((8:8.338084e-04,26:3.471662e-04):5.238265e-04,(((27:1.452903e-03,12:3.998977e-04):4.090322e-04,16:1.601661e-03):2.706294e-04,(11:5.399998e-04,28:2.420697e-04):7.714219e-05):5.981327e-04):2.773460e-06,31:1.577317e-03):7.745938e-05):2.116496e-03,((((17:5.236517e-04,20:2.298798e-04):3.718957e-05,21:1.764543e-03):3.117126e-04,23:2.596836e-05):4.056412e-03,(32:2.213045e-04,1:4.856178e-04):3.864801e-03):2.737944e-03):5.079944e-02,((((7:3.187612e-03,29:1.856578e-03):8.932530e-05,(14:1.397669e-04,(19:5.685585e-04,9:1.407592e-03):2.920298e-04):7.365069e-04):4.456336e-04,(15:1.531349e-03,(10:5.096833e-03,22:1.662888e-04):6.672150e-04):7.280271e-05):3.386640e-03,18:4.842691e-04):3.814593e-02):5.059391e-02,((5:1.117052e-02,2:8.120189e-03):2.124723e-02,(3:1.493449e-03,4:1.771946e-03):2.696392e-02):7.930548e-02,6:1.000082e-01);
   tree gen.205000 = [&U] (((5:1.070314e-02,2:7.338207e-03):1.905094e-02,(4:7.905522e-04,3:1.321880e-03):2.888118e-02):8.047708e-02,((((32:2.109683e-06,1:3.594739e-04):3.028858e-03,(((20:1.284983e-05,17:4.951902e-04):1.260826e-04,23:3.521870e-04):1.748682e-04,21:9.679212e-04):4.197989e-03):2.642187e-03,(((25:1.256089e-03,30:1.298396e-03):3.526553e-04,(24:3.830973e-04,13:4.573685e-04):3.074421e-05):1.816986e-04,(31:1.997020e-03,((26:1.348884e-04,8:8.566380e-04):7.309651e-04,(((12:2.772198e-04,27:1.885133e-03):1.465707e-04,16:1.176850e-03):2.902679e-04,(28:2.222306e-04,11:1.554151e-04):1.776671e-04):5.550469e-04):4.632254e-05):1.723288e-04):2.629713e-03):5.485821e-02,((((10:5.290578e-03,22:8.547642e-05):8.176939e-04,((7:3.407221e-03,29:1.802457e-03):1.360527e-04,(14:1.134795e-04,(19:9.644892e-04,9:1.049943e-03):2.495478e-05):5.480266e-04):5.079394e-04):2.301078e-04,15:2.270895e-03):3.542754e-03,18:5.417593e-04):4.204684e-02):4.396768e-02,6:1.113813e-01);
   tree gen.207500 = [&U] (((5:9.047690e-03,2:7.792696e-03):2.151730e-02,(4:1.152844e-03,3:1.336425e-03):3.003012e-02):8.367858e-02,((((32:2.471813e-04,1:4.460508e-04):3.813494e-03,(((20:2.836347e-05,17:7.415604e-04):1.538815e-04,23:2.456175e-06):2.269879e-04,21:1.282907e-03):3.448659e-03):1.894635e-03,(((((12:2.164623e-04,27:2.716476e-03):1.987919e-04,16:1.314731e-03):1.066609e-04,(28:2.867991e-04,11:6.199373e-04):3.185945e-04):3.383937e-04,(((25:1.022178e-03,30:1.350049e-03):2.492726e-04,(24:4.449731e-04,13:2.494626e-04):1.334660e-05):1.719834e-04,(26:7.315532e-04,8:8.907163e-04):7.164429e-04):4.320746e-06):3.072708e-04,31:1.345328e-03):2.734327e-03):4.709468e-02,(((((7:3.532158e-03,29:2.460402e-03):3.125638e-04,(14:1.818616e-04,(19:1.530711e-04,9:7.913781e-04):2.673382e-04):4.927249e-04):3.685156e-04,15:1.881627e-03):1.077379e-04,(10:5.516954e-03,22:1.956814e-04):3.434829e-04):3.679085e-03,18:1.133720e-03):4.995443e-02):4.571678e-02,6:1.154913e-01);
   tree gen.210000 = [&U] (((5:7.207817e-03,2:8.751565e-03):1.691370e-02,(3:1.204177e-03,4:1.267848e-03):2.679689e-02):7.648191e-02,((18:1.184835e-03,((10:4.863404e-03,22:2.413427e-04):2.122486e-04,(15:1.022770e-03,((7:3.102373e-03,29:1.183602e-03):4.616428e-04,((9:6.919110e-04,19:4.675640e-04):2.619177e-04,14:1.828372e-04):8.716252e-04):4.045851e-04):1.621371e-04):3.588565e-03):4.566604e-02,(((((20:2.910151e-04,17:5.296316e-04):8.569944e-05,23:1.870129e-04):6.066460e-05,21:1.613019e-03):2.951854e-03,(32:1.789486e-04,1:7.750383e-04):4.322399e-03):1.491050e-03,(((31:1.354569e-03,(16:1.247844e-03,((28:6.422953e-04,11:2.546087e-04):1.955128e-04,(12:2.660581e-04,27:1.186707e-03):5.263932e-04):6.743750e-05):5.155935e-04):4.039354e-06,(8:7.883865e-04,26:2.598699e-04):5.281058e-04):7.918154e-05,(((25:1.050888e-03,30:1.005939e-03):2.810438e-04,24:8.746700e-04):1.250124e-04,13:4.840602e-04):1.311573e-04):3.466093e-03):4.060336e-02):4.992652e-02,6:1.016319e-01);
   tree gen.212500 = [&U] (((5:8.814506e-03,2:7.585742e-03):1.841860e-02,(3:1.973668e-03,4:1.598177e-03):2.933545e-02):8.721904e-02,((18:1.472303e-03,(((7:3.800286e-03,29:2.774754e-03):1.609392e-04,(14:2.064800e-04,(19:6.611697e-04,9:1.091409e-03):2.134322e-04):5.305141e-04):4.415443e-04,(15:1.410750e-03,(10:5.706339e-03,22:5.648915e-04):8.458544e-04):9.363791e-05):2.880727e-03):4.972919e-02,(((((20:2.038346e-04,17:6.613703e-04):2.493766e-04,23:1.137971e-04):2.028234e-04,21:1.497784e-03):2.825212e-03,(32:1.233592e-04,1:9.698060e-04):4.398566e-03):2.538036e-03,(((((16:8.272723e-04,(12:1.802532e-04,27:1.262847e-03):1.144723e-04):4.289108e-05,(28:5.446811e-04,11:4.610360e-04):1.959783e-04):7.701183e-04,(8:1.263112e-03,26:4.175008e-04):6.399470e-04):3.858561e-05,((25:8.717072e-04,30:1.055251e-03):2.045273e-04,(13:2.252659e-04,24:4.619585e-04):2.055756e-05):3.267461e-04):2.403104e-04,31:1.415028e-03):2.691610e-03):4.421605e-02):5.146914e-02,6:1.106747e-01);
   tree gen.215000 = [&U] (((5:1.034965e-02,2:7.654329e-03):2.049039e-02,(4:2.079831e-03,3:1.184705e-03):2.783193e-02):7.675941e-02,((((32:1.463058e-04,1:5.261902e-04):3.007567e-03,(((20:1.020030e-06,17:4.423035e-04):4.600899e-04,23:1.661795e-04):5.051800e-04,21:1.100552e-03):3.927898e-03):1.654691e-03,(((((28:2.452801e-04,11:4.890206e-04):3.196455e-05,((12:6.732036e-04,27:1.311222e-03):1.732691e-04,16:1.037437e-03):2.353703e-04):4.518207e-04,31:1.424653e-03):2.660995e-05,(26:9.310019e-05,8:9.023832e-04):5.956836e-04):1.291996e-04,(24:3.997127e-04,(13:1.614669e-04,(25:1.370084e-03,30:1.343001e-03):2.084391e-04):4.898007e-05):6.387224e-05):2.439972e-03):4.917019e-02,(((10:6.774242e-03,22:5.704481e-04):7.795190e-04,(((7:3.521768e-03,29:2.030526e-03):1.929950e-04,(14:1.522280e-04,(19:5.343962e-04,9:8.620360e-04):1.558145e-04):5.959759e-04):2.068912e-04,15:1.590709e-03):5.271240e-05):3.511612e-03,18:7.841545e-04):4.029072e-02):5.147918e-02,6:1.043178e-01);
   tree gen.217500 = [&U] (((5:9.662914e-03,2:8.566797e-03):2.328948e-02,(4:1.756311e-03,3:1.668885e-03):2.583746e-02):7.834317e-02,((((32:1.880175e-05,1:8.360225e-04):3.056900e-03,(((20:4.745661e-05,17:9.550109e-04):3.498340e-04,23:7.212667e-05):3.684186e-04,21:1.034252e-03):3.411738e-03):3.202405e-03,((31:2.057028e-03,((((12:3.134299e-04,27:1.186007e-03):3.183103e-04,16:6.236062e-04):5.026824e-05,(28:4.686691e-04,11:5.925535e-04):2.125113e-04):5.564525e-04,(26:6.104447e-04,8:9.296876e-04):5.557700e-04):7.411287e-07):5.489002e-05,((24:4.890530e-04,(25:1.063289e-03,30:9.598637e-04):5.869332e-04):8.152228e-06,13:5.991015e-04):9.904073e-05):2.551142e-03):5.018471e-02,((15:1.381305e-03,(((7:3.538193e-03,29:2.200618e-03):2.603077e-04,(14:2.434235e-04,(19:3.944881e-04,9:1.290612e-03):9.886296e-05):6.971504e-04):1.465976e-04,(10:4.255805e-03,22:4.847974e-04):3.353873e-04):2.341192e-05):4.121303e-03,18:1.175326e-03):4.837050e-02):5.042922e-02,6:1.064804e-01);
   tree gen.220000 = [&U] (((((24:2.218898e-04,(13:9.180555e-04,(25:1.767424e-03,30:1.145712e-03):4.073665e-04):5.633440e-05):2.737387e-04,((((16:7.921674e-04,(27:1.599147e-03,12:2.821731e-04):2.409866e-04):3.403290e-05,(11:7.142580e-04,28:4.569748e-04):1.770280e-04):2.206792e-04,(8:7.460973e-04,26:2.365922e-04):5.703579e-04):1.587838e-04,31:1.872142e-03):6.601133e-05):2.202679e-03,((21:2.038915e-03,((20:4.069891e-05,17:6.899552e-04):1.951119e-04,23:1.165783e-04):3.379853e-04):3.714288e-03,(32:1.165633e-05,1:6.222912e-04):4.191686e-03):2.069429e-03):4.738388e-02,((((10:6.334798e-03,22:3.605640e-04):6.004303e-04,15:1.739172e-03):3.303166e-05,((7:2.952985e-03,29:1.827603e-03):2.291468e-04,(14:1.362247e-04,(9:9.461567e-04,19:2.476735e-04):5.044582e-05):4.886843e-04):3.048003e-04):4.074327e-03,18:8.463866e-04):4.725949e-02):4.805912e-02,((5:9.927075e-03,2:9.765794e-03):1.924035e-02,(3:2.699609e-03,4:1.397414e-03):2.792279e-02):7.689011e-02,6:1.016710e-01);
   tree gen.222500 = [&U] (((((13:3.695608e-04,(24:5.425926e-04,(25:1.260540e-03,30:6.356734e-04):5.514546e-04):4.619754e-05):4.274369e-05,((8:9.101664e-04,26:3.815079e-04):3.686048e-04,(31:1.411505e-03,((16:5.487004e-04,(27:1.587313e-03,12:2.268401e-04):2.618987e-04):5.972944e-05,(11:4.741527e-04,28:6.606289e-04):1.052016e-04):7.238440e-04):1.345866e-04):1.594324e-04):2.812630e-03,((21:1.333410e-03,((20:1.062098e-04,17:3.010627e-04):2.181675e-04,23:1.795526e-04):3.308081e-04):3.663153e-03,(32:1.841018e-04,1:5.875179e-04):3.839993e-03):1.721797e-03):4.703322e-02,((((10:6.094197e-03,22:4.208025e-04):2.092595e-04,((7:2.931132e-03,29:2.173925e-03):2.585046e-04,(14:3.267576e-04,(9:6.927610e-04,19:2.851811e-04):1.174482e-04):4.883987e-04):3.195408e-04):3.118575e-05,15:1.125657e-03):2.883060e-03,18:9.415193e-04):4.431586e-02):4.690580e-02,((5:1.094778e-02,2:7.322919e-03):1.909797e-02,(3:1.170011e-03,4:1.525429e-03):2.618182e-02):8.478944e-02,6:1.018191e-01);
   tree gen.225000 = [&U] (((5:9.839089e-03,2:7.691996e-03):2.166808e-02,(4:1.604741e-03,3:1.865368e-03):2.625427e-02):7.900758e-02,((((32:2.049412e-04,1:7.686374e-04):3.462191e-03,((23:1.352177e-05,(17:4.727240e-04,20:1.824846e-05):8.697032e-05):1.295597e-04,21:1.933221e-03):3.532480e-03):2.862272e-03,(((((28:8.116376e-04,11:2.397997e-04):2.856286e-04,(16:1.347596e-03,(12:3.197832e-04,27:1.197963e-03):3.757680e-04):8.562366e-05):5.775040e-04,31:1.541537e-03):2.032283e-04,(26:4.096935e-04,8:1.135515e-03):9.422502e-04):2.948514e-04,((25:1.590089e-03,30:1.609838e-03):1.352085e-04,(13:5.377037e-04,24:2.775840e-04):2.498363e-05):1.222553e-04):3.043548e-03):4.793761e-02,((((10:4.803729e-03,22:1.311810e-04):4.507720e-04,((7:3.192535e-03,29:1.990916e-03):6.311938e-05,((19:4.400455e-04,9:1.141847e-03):1.221865e-05,14:2.073915e-04):4.611415e-04):3.564105e-04):1.352113e-05,15:1.676620e-03):3.623933e-03,18:4.339082e-04):4.983559e-02):5.108610e-02,6:1.092036e-01);
   tree gen.227500 = [&U] (((5:9.639858e-03,2:7.536242e-03):2.122932e-02,(4:1.572247e-03,3:1.536458e-03):2.750133e-02):7.679325e-02,((((32:5.521959e-05,1:6.417960e-04):4.261748e-03,((23:1.015399e-04,(17:5.987747e-04,20:7.333799e-05):2.672822e-04):5.394672e-04,21:1.294389e-03):3.156211e-03):2.151314e-03,((31:1.501957e-03,((26:2.060303e-04,8:8.051130e-04):3.702526e-04,((28:4.931096e-04,11:3.555596e-04):1.312369e-04,(16:8.034854e-04,(12:1.936125e-04,27:1.921866e-03):3.598767e-04):8.907417e-05):4.642185e-04):1.085911e-04):6.616753e-05,(((25:1.120481e-03,30:8.676735e-04):2.080513e-04,24:4.065442e-04):2.666879e-04,13:3.215609e-04):1.473441e-04):3.023055e-03):4.514437e-02,(((10:5.717403e-03,22:2.502932e-04):7.181436e-04,(((7:2.459911e-03,29:1.980750e-03):3.520810e-04,((19:5.029271e-04,9:1.856110e-03):1.948425e-04,14:8.323309e-05):3.898317e-04):7.163067e-04,15:1.175070e-03):1.505119e-04):3.718412e-03,18:2.673106e-04):4.669688e-02):5.005166e-02,6:1.069923e-01);
   tree gen.230000 = [&U] (((5:1.098367e-02,2:7.637675e-03):1.923155e-02,(3:2.020439e-03,4:7.938716e-04):2.823212e-02):7.837995e-02,((18:8.261576e-04,(15:1.367915e-03,((10:5.396098e-03,22:2.322998e-04):4.446232e-04,((7:2.575948e-03,29:2.487030e-03):3.110388e-04,((9:1.229748e-03,19:3.871417e-04):1.377688e-04,14:1.279315e-04):5.132410e-04):3.689431e-04):2.871025e-05):2.390758e-03):4.583220e-02,((((23:9.284893e-05,(20:7.573694e-05,17:4.351789e-04):1.245683e-04):2.061545e-04,21:1.011309e-03):4.532637e-03,(32:5.217689e-05,1:1.042924e-03):3.879913e-03):2.567519e-03,((((8:1.312073e-03,26:4.121584e-04):2.620821e-04,((16:9.199568e-04,(12:5.745973e-04,27:1.602250e-03):3.422085e-04):1.682698e-04,(28:3.592468e-04,11:3.201348e-04):1.140211e-04):2.591099e-04):1.312879e-05,31:1.109655e-03):1.958305e-05,((24:3.490630e-04,(30:1.275187e-03,25:8.070340e-04):2.315515e-04):7.663507e-05,13:3.856918e-04):8.836666e-05):2.153764e-03):4.772253e-02):5.685091e-02,6:1.015134e-01);
   tree gen.232500 = [&U] (((5:9.564117e-03,2:7.610756e-03):2.208601e-02,(3:1.595744e-03,4:1.254532e-03):2.966397e-02):7.986667e-02,((18:5.447184e-04,(((7:2.701811e-03,29:2.358662e-03):7.005512e-04,((9:1.530648e-03,19:2.268581e-04):1.063235e-04,14:1.245863e-04):5.924344e-04):3.113722e-04,((10:3.749548e-03,22:3.896324e-04):2.091208e-04,15:1.634126e-03):6.490591e-06):3.929854e-03):5.108170e-02,((((23:5.242413e-05,(20:2.497200e-05,17:8.611132e-04):3.067008e-04):4.051106e-04,21:1.577596e-03):3.573063e-03,(32:2.038962e-04,1:8.718472e-04):3.608294e-03):2.003656e-03,((31:1.160648e-03,(((11:8.708152e-04,28:6.693492e-04):2.913119e-04,(16:8.967618e-04,(12:3.036711e-04,27:1.765890e-03):8.077038e-05):2.333935e-04):4.051492e-04,(8:9.260631e-04,26:4.124575e-04):5.324824e-04):1.192379e-04):2.087265e-04,(24:3.448916e-04,(13:3.401825e-04,(30:1.065173e-03,25:7.463941e-04):5.803655e-04):3.029110e-04):1.442880e-04):2.729977e-03):4.816382e-02):4.898375e-02,6:1.013919e-01);
   tree gen.235000 = [&U] (((5:1.073839e-02,2:7.609944e-03):1.839101e-02,(3:1.630063e-03,4:9.143259e-04):3.037753e-02):7.119073e-02,((18:1.239977e-03,((10:6.204475e-03,22:2.561311e-04):3.870087e-04,(15:1.620875e-03,((7:3.846536e-03,29:2.031718e-03):5.119445e-04,((9:9.746061e-04,19:8.647351e-04):7.633327e-05,14:1.557048e-04):7.468113e-04):4.891076e-04):9.346205e-05):3.120801e-03):4.895477e-02,((((23:8.405269e-05,(20:4.333416e-06,17:9.681652e-04):6.541074e-05):1.179054e-04,21:1.577428e-03):3.774433e-03,(32:1.307101e-04,1:1.005438e-03):3.604613e-03):2.224334e-03,(((((11:4.278840e-04,28:6.321813e-04):2.627428e-04,(16:9.396343e-04,(12:2.587037e-04,27:1.654817e-03):1.592394e-04):1.857039e-04):5.281233e-04,31:1.184505e-03):7.701595e-05,(8:1.171382e-03,26:3.689013e-04):4.334989e-04):5.251181e-05,(24:4.477345e-04,((30:4.923190e-04,25:6.503014e-04):4.223589e-04,13:3.424346e-04):5.725016e-05):7.191655e-05):3.371394e-03):4.815868e-02):4.897852e-02,6:1.013811e-01);
   tree gen.237500 = [&U] (((((((8:1.169024e-03,26:2.605195e-04):2.644109e-04,31:1.190152e-03):3.644862e-05,(((12:2.288683e-04,27:2.246136e-03):1.822671e-04,16:9.274321e-04):1.142680e-04,(11:6.316709e-04,28:2.216565e-04):3.000576e-04):5.428947e-04):1.775769e-04,(13:2.688889e-04,((25:1.571911e-03,30:6.733453e-04):5.323510e-04,24:4.448411e-04):4.107612e-06):1.498282e-04):2.295431e-03,((((20:1.853991e-05,17:6.402186e-04):2.779238e-04,23:4.798637e-07):4.098762e-04,21:1.330420e-03):3.539688e-03,(32:5.260538e-05,1:1.062351e-03):3.224067e-03):3.387346e-03):4.762791e-02,(((15:1.506954e-03,((7:2.451572e-03,29:1.863233e-03):3.903499e-04,(14:4.078375e-05,(19:3.850677e-04,9:1.487642e-03):4.103687e-05):7.700695e-04):2.941826e-04):1.948517e-04,(10:3.472101e-03,22:2.244456e-04):4.963793e-04):3.162509e-03,18:1.227862e-03):4.824216e-02):4.948601e-02,((5:1.019648e-02,2:9.994858e-03):1.843354e-02,(3:1.218493e-03,4:1.542747e-03):2.701559e-02):7.997485e-02,6:9.891253e-02);
   tree gen.240000 = [&U] ((((((31:1.234757e-03,(((12:2.804403e-04,27:1.388582e-03):4.214674e-05,16:8.303199e-04):3.652005e-05,(11:6.076245e-04,28:4.180545e-04):3.544265e-05):4.154820e-04):1.314976e-04,(8:1.852411e-03,26:1.004402e-04):3.944285e-04):6.432190e-05,(((25:1.471137e-03,30:1.176650e-03):8.101814e-04,13:3.253320e-04):7.589916e-05,24:4.047558e-04):1.459271e-04):2.537035e-03,(((23:1.344174e-04,(20:1.802229e-04,17:4.959874e-04):3.529954e-05):6.545370e-04,21:1.414180e-03):4.453144e-03,(32:2.712917e-05,1:1.047134e-03):3.283937e-03):2.690047e-03):4.684460e-02,((15:1.680793e-03,(((7:2.599517e-03,29:1.539289e-03):8.557951e-04,(14:4.231159e-04,(19:4.096107e-04,9:1.202645e-03):3.284028e-05):4.613638e-04):1.836020e-04,(10:6.271200e-03,22:2.560680e-04):7.143604e-04):6.273322e-06):3.806111e-03,18:8.542649e-04):5.019887e-02):5.179583e-02,((5:1.142414e-02,2:7.499882e-03):1.983044e-02,(3:1.498352e-03,4:1.635286e-03):2.811135e-02):8.087449e-02,6:1.029244e-01);
   tree gen.242500 = [&U] (((5:1.140007e-02,2:8.029825e-03):2.143227e-02,(3:1.485870e-03,4:2.050530e-03):2.916418e-02):7.579513e-02,((18:4.800474e-04,((((7:3.210185e-03,29:2.625645e-03):4.740587e-04,((9:8.166116e-04,19:3.986822e-04):8.760914e-05,14:1.315357e-04):3.848258e-04):4.641796e-04,(10:6.097360e-03,22:1.722613e-04):9.066756e-04):2.081343e-04,15:2.004180e-03):3.032636e-03):4.584781e-02,(((21:1.223883e-03,((20:1.059577e-04,17:4.674759e-04):4.387083e-04,23:2.018191e-05):1.740495e-04):3.155267e-03,(32:2.876349e-04,1:8.995918e-04):2.658848e-03):2.435576e-03,(((((16:6.848230e-04,(27:1.019338e-03,12:3.356565e-04):5.606001e-05):9.986243e-05,(11:6.440755e-04,28:5.431175e-04):1.338292e-04):3.546766e-04,(8:1.609368e-03,26:5.674533e-04):6.798706e-04):5.343971e-05,31:1.898164e-03):7.650995e-05,((24:3.810810e-04,13:2.305003e-04):6.661064e-05,(30:1.200275e-03,25:5.239798e-04):1.835414e-04):2.162653e-04):2.741864e-03):5.133313e-02):5.330717e-02,6:1.130768e-01);
   tree gen.245000 = [&U] (((5:1.137947e-02,2:7.126963e-03):2.195288e-02,(4:1.581984e-03,3:1.976698e-03):2.686445e-02):7.958911e-02,((((32:2.008170e-05,1:6.515707e-04):4.423159e-03,(21:1.442108e-03,((17:7.763566e-04,20:4.827665e-05):2.607729e-04,23:3.491430e-05):3.895043e-04):3.553168e-03):2.142058e-03,(((13:2.809207e-04,24:5.164044e-04):1.032824e-04,(25:7.556908e-04,30:7.898300e-04):4.862480e-04):2.344768e-04,(((26:3.928990e-04,8:1.261858e-03):4.467401e-04,31:1.902882e-03):2.157559e-04,(((12:6.324887e-04,27:9.836950e-04):9.758274e-05,16:6.712155e-04):1.441601e-04,(28:3.950959e-04,11:5.924894e-04):1.541515e-04):3.891640e-04):2.877379e-04):2.724814e-03):4.812748e-02,((((7:3.274154e-03,29:2.483252e-03):1.877496e-04,((9:1.115415e-03,19:4.415126e-04):9.054567e-05,14:1.369020e-04):8.435908e-04):3.706265e-04,((10:6.055043e-03,22:4.697558e-04):3.945347e-04,15:1.348475e-03):1.649192e-05):3.551022e-03,18:6.489766e-04):4.060530e-02):5.296678e-02,6:1.078334e-01);
   tree gen.247500 = [&U] (((5:8.938254e-03,2:7.757286e-03):2.177484e-02,(4:1.198274e-03,3:1.607983e-03):2.514855e-02):7.450555e-02,((((32:3.007597e-04,1:4.361815e-04):3.452765e-03,(21:1.568491e-03,((17:9.176306e-04,20:2.679911e-05):1.519345e-04,23:3.545447e-05):3.711628e-04):3.454021e-03):2.831311e-03,((24:5.272589e-04,(13:3.830717e-04,(25:1.070177e-03,30:1.010735e-03):1.808913e-04):6.306905e-05):4.106525e-05,((31:1.178026e-03,(26:1.304159e-04,8:1.593763e-03):4.055667e-04):1.026176e-04,(((12:6.819687e-04,27:9.884174e-04):6.864791e-05,16:6.283433e-04):7.038794e-05,(28:6.136268e-04,11:3.788338e-04):3.164706e-04):2.711852e-04):2.467663e-04):3.812057e-03):4.806268e-02,((((7:2.386833e-03,29:2.982812e-03):2.064050e-04,((9:1.082762e-03,19:4.803032e-04):5.147365e-05,14:4.010779e-05):4.311540e-04):4.658101e-04,((10:5.706411e-03,22:2.549937e-04):8.246341e-04,15:1.748780e-03):1.153035e-04):4.274375e-03,18:6.602041e-04):4.692344e-02):4.906384e-02,6:1.037771e-01);
   tree gen.250000 = [&U] (((5:1.003725e-02,2:8.000784e-03):1.795559e-02,(3:1.294405e-03,4:1.558099e-03):2.867655e-02):8.215599e-02,((18:6.961559e-04,(15:1.603797e-03,((10:5.469792e-03,22:5.277381e-04):5.375173e-04,((7:3.287317e-03,29:1.753751e-03):2.495158e-04,((19:3.832276e-04,9:7.127275e-04):9.251811e-05,14:1.898400e-04):9.666010e-04):3.680559e-04):2.895050e-05):2.897187e-03):4.417719e-02,(((21:1.027519e-03,((20:2.149365e-05,17:3.886367e-04):4.833341e-04,23:7.004076e-05):1.070918e-04):4.274153e-03,(32:1.831778e-05,1:9.663825e-04):3.423784e-03):3.138884e-03,(((8:1.021212e-03,26:2.209296e-04):4.157683e-04,(31:2.058237e-03,((16:1.576429e-03,(27:1.726912e-03,12:2.570827e-04):1.540000e-04):1.627839e-04,(11:7.097081e-04,28:5.780594e-04):1.066954e-04):6.149193e-04):1.030504e-04):1.617499e-04,((13:5.709214e-04,(30:1.067160e-03,25:1.374381e-03):6.321787e-04):1.549870e-05,24:4.775739e-04):3.167585e-04):2.403435e-03):4.492299e-02):5.059494e-02,6:1.047089e-01);
   tree gen.252500 = [&U] (((((((8:1.041940e-03,26:1.277324e-04):4.751562e-04,31:1.723195e-03):2.001177e-05,(((12:4.492047e-04,27:2.010781e-03):2.565911e-04,16:1.037955e-03):1.412949e-04,(11:3.249534e-04,28:5.757190e-04):2.355401e-04):6.707127e-04):1.322297e-04,((13:3.323757e-04,(25:7.705383e-04,30:1.239688e-03):2.643368e-04):9.730709e-05,24:5.711663e-04):7.108594e-05):2.705930e-03,((21:1.773365e-03,((20:9.677767e-06,17:4.988383e-04):2.847147e-04,23:4.860226e-06):4.065542e-04):4.406998e-03,(32:2.447485e-05,1:1.058069e-03):3.914675e-03):2.662027e-03):4.686752e-02,(((10:4.528928e-03,22:4.938898e-04):8.669396e-04,(15:1.998775e-03,((7:3.485759e-03,29:2.353991e-03):3.368168e-04,(14:1.710235e-04,(9:1.157710e-03,19:5.290303e-04):2.001628e-04):4.877613e-04):2.718035e-04):4.066413e-05):4.828803e-03,18:4.263687e-04):4.511140e-02):4.792671e-02,((5:1.115258e-02,2:9.137856e-03):1.931272e-02,(3:1.213525e-03,4:1.298449e-03):2.698992e-02):7.610745e-02,6:1.108191e-01);
   tree gen.255000 = [&U] (((5:1.088848e-02,2:9.068604e-03):2.078222e-02,(4:1.556168e-03,3:1.505731e-03):2.630762e-02):7.831350e-02,((((32:5.864059e-06,1:4.183545e-04):3.225743e-03,((23:3.846059e-05,(17:8.508597e-04,20:3.761122e-05):1.425294e-04):4.837695e-04,21:1.077209e-03):3.842738e-03):3.161559e-03,((((25:1.242953e-03,30:1.008801e-03):5.392587e-04,13:2.570802e-04):5.984324e-05,24:3.189878e-04):9.673799e-05,((31:1.087878e-03,((16:6.988632e-04,(12:7.621948e-04,27:1.891318e-03):2.178594e-04):2.041157e-04,(28:3.271377e-04,11:5.411647e-04):1.153737e-04):3.154237e-04):9.483753e-05,(26:6.943071e-05,8:1.052734e-03):4.216593e-04):9.279212e-05):2.315347e-03):4.719356e-02,((((10:5.096613e-03,22:5.024489e-04):4.020917e-04,((7:3.663341e-03,29:2.181526e-03):7.650023e-04,(14:3.314911e-04,(9:1.062390e-03,19:2.933341e-04):1.877865e-04):4.235597e-04):3.425357e-04):7.185801e-05,15:1.309413e-03):3.454314e-03,18:8.466697e-04):4.241941e-02):5.067126e-02,6:1.063810e-01);
   tree gen.257500 = [&U] ((((((24:3.269774e-04,13:3.465436e-04):7.433773e-05,(25:8.426855e-04,30:7.643590e-04):2.229249e-04):9.495269e-05,((31:1.907060e-03,(8:7.445525e-04,26:1.697636e-04):4.668522e-04):3.473817e-05,(((27:1.178199e-03,12:6.930362e-04):1.077113e-04,16:9.817564e-04):6.382195e-05,(11:2.687980e-04,28:2.640061e-04):1.620810e-04):2.902288e-04):1.771656e-04):2.661334e-03,((((20:1.544059e-04,17:4.201684e-04):9.402439e-05,23:1.874022e-04):1.505834e-04,21:7.764464e-04):2.595887e-03,(32:8.678435e-05,1:5.146238e-04):3.060014e-03):2.108970e-03):4.725798e-02,((((10:5.556987e-03,22:1.687491e-04):7.063805e-04,15:1.468101e-03):3.027508e-05,((7:4.015831e-03,29:2.109559e-03):3.805350e-04,((9:1.193815e-03,19:2.788114e-04):6.664907e-05,14:1.236609e-04):3.224163e-04):2.239938e-04):2.999262e-03,18:9.662987e-04):4.215568e-02):4.679923e-02,((5:9.938434e-03,2:8.430116e-03):1.917556e-02,(3:1.716090e-03,4:8.882094e-04):2.635498e-02):7.969380e-02,6:1.082121e-01);
   tree gen.260000 = [&U] (((5:1.178423e-02,2:7.829452e-03):2.051692e-02,(3:1.447150e-03,4:1.621179e-03):2.853653e-02):7.529869e-02,((18:1.078100e-03,(((10:5.516665e-03,22:2.743018e-04):8.761195e-04,((7:3.028772e-03,29:1.703694e-03):3.465945e-04,(14:3.410977e-04,(9:7.014150e-04,19:4.856806e-04):8.277115e-05):5.243702e-04):3.328728e-04):2.885846e-05,15:1.382535e-03):3.022575e-03):4.510412e-02,(((((17:5.088417e-04,20:9.652303e-05):2.744222e-04,23:5.915890e-05):2.062985e-04,21:1.081825e-03):3.588357e-03,(32:1.929529e-05,1:5.947919e-04):3.364565e-03):1.927551e-03,(((8:8.586509e-04,26:1.043310e-04):4.663487e-04,(31:1.331426e-03,((11:4.294763e-04,28:4.725790e-04):7.257608e-05,((27:1.738183e-03,12:1.774581e-04):1.590310e-04,16:9.368597e-04):2.900246e-05):1.999063e-04):7.544698e-05):1.053102e-04,(((30:1.497332e-03,25:1.176937e-03):2.924301e-04,13:5.113577e-04):1.033955e-05,24:4.350481e-04):1.110837e-04):3.078130e-03):5.260117e-02):5.076147e-02,6:1.058632e-01);
   tree gen.262500 = [&U] (((5:8.830215e-03,2:7.995774e-03):2.018171e-02,(3:1.080797e-03,4:1.646274e-03):2.637992e-02):7.963966e-02,((18:8.271974e-04,(15:1.898871e-03,(((7:3.193124e-03,29:1.761573e-03):1.929357e-04,(14:2.992054e-04,(9:5.528157e-04,19:2.861366e-04):1.239305e-04):5.444872e-04):4.275894e-04,(10:5.332957e-03,22:2.462005e-04):5.775092e-04):9.959207e-05):3.602338e-03):4.542735e-02,(((((17:5.210953e-04,20:8.549660e-05):6.710297e-06,23:8.222154e-05):1.096407e-04,21:1.457400e-03):4.097288e-03,(32:1.208047e-05,1:8.150767e-04):4.319160e-03):2.149446e-03,(((8:1.001433e-03,26:3.210803e-04):5.900941e-04,(31:1.178566e-03,((11:4.361243e-04,28:6.023658e-04):7.885011e-05,((27:1.212785e-03,12:5.222885e-04):1.316285e-04,16:9.315209e-04):1.014463e-04):3.885384e-04):1.940817e-04):9.961780e-05,(24:8.626939e-04,(13:2.945662e-04,(30:1.133502e-03,25:7.347168e-04):6.335783e-04):1.176608e-04):2.291455e-04):3.328352e-03):4.835201e-02):5.617479e-02,6:1.047516e-01);
   tree gen.265000 = [&U] (((((((25:9.335546e-04,30:1.304280e-03):1.503285e-04,13:2.867914e-04):3.944616e-06,24:4.130367e-04):1.233127e-04,((31:1.580940e-03,(8:1.424215e-03,26:2.372998e-04):4.021407e-04):8.674422e-05,((11:3.829022e-04,28:2.352672e-04):1.549371e-04,((27:1.858410e-03,12:8.522969e-05):9.705553e-05,16:8.198820e-04):1.009214e-04):2.360856e-04):3.162374e-05):1.642881e-03,((21:1.202126e-03,(23:5.029718e-05,(20:1.211598e-05,17:3.506429e-04):1.894525e-04):2.562750e-04):3.792970e-03,(32:2.984187e-05,1:5.570362e-04):4.179344e-03):2.853173e-03):5.085003e-02,(((((7:2.976622e-03,29:3.033420e-03):3.123714e-04,((9:7.783827e-04,19:3.736102e-04):1.613245e-04,14:9.592279e-05):9.028515e-04):4.129390e-04,15:1.709701e-03):7.708037e-05,(10:4.752937e-03,22:2.053443e-04):4.589687e-04):3.550299e-03,18:1.166699e-03):4.435129e-02):5.376519e-02,((5:8.853770e-03,2:9.407044e-03):2.277799e-02,(3:1.211073e-03,4:1.577693e-03):2.855097e-02):8.170256e-02,6:1.048087e-01);
   tree gen.267500 = [&U] (((5:8.903516e-03,2:7.699376e-03):1.990106e-02,(4:1.070464e-03,3:1.415272e-03):2.585955e-02):8.324525e-02,((((32:1.731635e-04,1:6.526845e-04):4.113909e-03,((23:9.731429e-05,(17:6.317916e-04,20:1.729423e-05):7.431058e-05):1.669015e-04,21:1.230227e-03):3.603659e-03):2.693782e-03,(((31:1.562976e-03,(26:3.207490e-04,8:1.338433e-03):6.100364e-04):1.039294e-04,((16:1.052201e-03,(27:1.671090e-03,12:2.700651e-04):3.292872e-04):1.436418e-04,(28:2.311626e-04,11:5.965257e-04):2.536037e-04):3.724712e-04):1.296601e-04,(13:2.855752e-04,((25:8.723601e-04,30:1.287011e-03):3.374363e-04,24:5.963358e-04):1.842093e-06):2.240732e-04):2.040251e-03):4.778573e-02,((((10:5.242728e-03,22:2.973619e-05):5.526239e-04,((7:3.235986e-03,29:2.212347e-03):7.130566e-04,((9:1.066189e-03,19:2.604594e-04):1.559990e-04,14:8.600304e-05):4.531343e-04):2.554835e-04):2.682337e-05,15:1.236299e-03):3.516498e-03,18:5.682316e-04):3.927483e-02):4.953549e-02,6:1.042225e-01);
   tree gen.270000 = [&U] (((5:9.273562e-03,2:8.091039e-03):2.091341e-02,(4:1.579084e-03,3:1.045566e-03):2.717501e-02):8.747989e-02,((((32:1.593911e-04,1:6.781782e-04):3.423628e-03,(((17:8.893209e-04,20:1.138504e-04):2.215615e-04,23:3.729886e-06):3.889193e-04,21:9.232393e-04):4.222625e-03):1.700301e-03,((((25:1.242754e-03,30:7.539180e-04):6.367267e-04,13:3.535624e-04):7.706393e-05,24:5.850455e-04):3.532286e-04,((26:4.635522e-04,8:1.218586e-03):5.451421e-04,(31:1.388860e-03,((16:5.840774e-04,(27:1.387360e-03,12:4.047766e-04):2.169905e-04):2.798375e-04,(28:2.661930e-04,11:2.509290e-04):2.299972e-04):3.884043e-04):1.005171e-04):4.674107e-05):3.964145e-03):4.922845e-02,((15:1.214601e-03,(((7:3.498654e-03,29:1.983094e-03):3.552882e-04,(14:1.047481e-04,(9:9.849098e-04,19:7.744145e-04):4.631941e-05):7.438273e-04):3.334138e-04,(10:5.501429e-03,22:1.269495e-04):1.160225e-03):8.268533e-05):3.724196e-03,18:5.420479e-04):4.937516e-02):5.205533e-02,6:1.095243e-01);
   tree gen.272500 = [&U] ((((((13:1.991317e-04,24:7.731066e-04):7.160303e-05,(25:1.840311e-03,30:1.042106e-03):1.770933e-04):3.238306e-04,((31:1.605437e-03,(8:1.307677e-03,26:2.200447e-04):6.505253e-04):3.118262e-05,((16:6.282105e-04,(27:1.403233e-03,12:1.732325e-04):1.554273e-04):1.560405e-04,(11:7.134801e-04,28:4.750491e-04):1.623795e-04):5.001905e-04):3.313713e-05):2.601141e-03,((21:1.326250e-03,(23:3.167947e-05,(20:1.491200e-05,17:4.812114e-04):3.745537e-04):3.442081e-04):3.195023e-03,(32:2.902970e-05,1:5.527616e-04):3.693063e-03):1.652513e-03):4.719886e-02,((((10:5.246916e-03,22:1.514777e-04):5.337905e-04,((7:3.068396e-03,29:1.373834e-03):3.970121e-04,((19:4.150778e-04,9:8.016707e-04):7.301764e-05,14:3.074578e-04):5.736523e-04):3.989046e-04):1.392729e-04,15:1.511983e-03):2.922997e-03,18:9.906134e-04):4.803673e-02):5.221873e-02,((5:9.975679e-03,2:9.003045e-03):2.439887e-02,(3:1.267871e-03,4:1.724112e-03):2.746582e-02):7.883041e-02,6:1.111073e-01);
   tree gen.275000 = [&U] (((5:8.330618e-03,2:9.233743e-03):1.930952e-02,(4:1.725226e-03,3:1.301594e-03):2.696068e-02):7.413952e-02,((((32:4.598015e-05,1:9.293451e-04):4.526172e-03,(21:1.238325e-03,(23:1.436522e-05,(17:3.751580e-04,20:7.979109e-06):4.366019e-05):2.083541e-04):3.071894e-03):2.738839e-03,(((13:4.056244e-04,(25:1.228318e-03,30:9.436304e-04):4.354831e-04):1.942661e-06,24:3.320549e-04):1.547729e-04,(((26:2.855325e-04,8:1.174325e-03):6.837316e-04,31:1.676949e-03):2.490431e-05,(((27:1.574832e-03,12:3.481079e-04):1.054475e-04,16:9.921662e-04):5.317436e-05,(28:5.059586e-04,11:5.147519e-04):3.269822e-04):5.064621e-04):3.358077e-05):3.156548e-03):4.932943e-02,((15:1.560426e-03,((10:5.976932e-03,22:1.631736e-04):3.773901e-04,((7:2.701926e-03,29:2.006241e-03):8.339515e-04,(14:2.290834e-04,(9:1.024532e-03,19:2.183484e-04):2.703468e-04):4.990452e-04):2.673589e-04):5.297508e-06):3.163515e-03,18:1.201916e-03):4.205108e-02):4.956129e-02,6:1.046186e-01);
   tree gen.277500 = [&U] (((5:1.027933e-02,2:8.300406e-03):2.265609e-02,(4:2.354813e-03,3:1.655259e-03):2.553244e-02):8.323864e-02,((((32:1.015679e-04,1:8.611534e-04):4.344773e-03,(21:1.598518e-03,(23:4.733675e-05,(17:1.093049e-03,20:6.666408e-05):1.906841e-04):4.549353e-04):2.821192e-03):2.800160e-03,(((24:3.720774e-04,13:3.483891e-04):2.481472e-05,(25:8.383739e-04,30:1.677379e-03):5.225714e-04):8.266433e-05,((31:1.544669e-03,(((27:1.877690e-03,12:2.059988e-04):2.724910e-04,16:1.046705e-03):2.008097e-04,(28:2.605606e-04,11:4.574117e-04):1.060860e-04):5.171590e-04):3.665631e-05,(26:3.966557e-04,8:1.492783e-03):3.479472e-04):2.454911e-05):1.827193e-03):4.904953e-02,(((10:5.097243e-03,22:4.995933e-05):5.111360e-04,(15:1.773055e-03,((7:2.762421e-03,29:1.909154e-03):4.239109e-04,(14:1.660748e-04,(9:4.342674e-04,19:4.893017e-04):9.475454e-05):4.140379e-04):3.451904e-04):1.796535e-04):2.764382e-03,18:1.139886e-03):4.468180e-02):5.067093e-02,6:1.069610e-01);
   tree gen.280000 = [&U] (((5:9.300625e-03,2:7.793657e-03):2.314419e-02,(4:1.359246e-03,3:1.988377e-03):2.602419e-02):8.058121e-02,((((32:8.736825e-05,1:9.217546e-04):3.262333e-03,(((17:6.933963e-04,20:4.430830e-05):3.516319e-04,23:2.440786e-05):1.995410e-04,21:1.013952e-03):4.323422e-03):3.404862e-03,((((25:9.232249e-04,30:8.912991e-04):7.394315e-04,13:3.622137e-04):1.197473e-05,24:7.870750e-04):1.559953e-04,((31:2.367322e-03,(26:1.190891e-04,8:7.235240e-04):3.009533e-04):3.725940e-05,((16:9.236422e-04,(27:1.260466e-03,12:3.670460e-04):1.633818e-04):4.786668e-05,(28:2.600042e-04,11:4.305284e-04):1.706222e-04):4.417245e-04):4.615594e-05):1.977654e-03):4.820633e-02,((((10:5.249299e-03,22:1.300553e-04):4.179037e-04,((7:2.890092e-03,29:1.647956e-03):3.057519e-04,(14:2.658471e-04,(9:1.190213e-03,19:4.060189e-04):3.202303e-04):4.868600e-04):3.927728e-04):9.594444e-05,15:1.495602e-03):3.541945e-03,18:8.425683e-04):4.544809e-02):5.053667e-02,6:1.124352e-01);
   tree gen.282500 = [&U] (((5:9.310679e-03,2:9.218969e-03):1.920911e-02,(4:1.330418e-03,3:1.577270e-03):2.441813e-02):7.599522e-02,((((32:6.899284e-05,1:1.139438e-03):3.822119e-03,(((17:6.941459e-04,20:3.559830e-05):1.917332e-04,23:2.555717e-05):1.903483e-04,21:1.174822e-03):4.165051e-03):2.764209e-03,((31:1.040980e-03,(((28:6.071678e-04,11:4.136503e-04):1.364264e-04,((27:1.153652e-03,12:5.558930e-04):1.075270e-04,16:9.364367e-04):1.099048e-04):4.311749e-04,(26:4.053631e-04,8:1.120463e-03):3.954640e-04):8.472729e-06):8.281652e-05,((24:3.544444e-04,(25:1.236849e-03,30:1.798255e-03):9.871252e-05):1.358719e-05,13:2.362491e-04):8.906769e-05):2.460665e-03):4.825844e-02,((15:1.899888e-03,(((7:3.545801e-03,29:2.729800e-03):4.069109e-04,((19:3.907979e-04,9:1.102536e-03):5.795884e-04,14:1.066810e-04):3.182458e-04):1.838328e-04,(10:6.201441e-03,22:3.418404e-04):3.703397e-04):1.177594e-04):3.608757e-03,18:7.580746e-04):4.521293e-02):5.013428e-02,6:1.012310e-01);
   tree gen.285000 = [&U] (((((((11:3.385180e-04,28:6.701563e-04):3.032448e-04,(16:7.782039e-04,(27:1.737856e-03,12:1.902962e-04):5.435898e-04):6.417355e-05):3.726381e-04,((8:9.813483e-04,26:7.409322e-05):6.200817e-04,31:1.393577e-03):7.372553e-05):6.304147e-05,((24:4.469235e-04,13:5.335439e-04):1.522187e-04,(25:1.608938e-03,30:8.191176e-04):1.889639e-04):7.222802e-05):2.698895e-03,(((23:1.342476e-04,(20:2.713946e-04,17:6.324169e-04):9.450577e-05):3.346180e-04,21:1.256886e-03):4.039113e-03,(32:2.455264e-05,1:6.445556e-04):3.307844e-03):2.454633e-03):4.441121e-02,(((10:4.076527e-03,22:1.930398e-04):2.088105e-04,(((7:3.394579e-03,29:1.821779e-03):3.548448e-04,((19:1.589281e-04,9:1.080670e-03):1.246566e-04,14:8.391640e-05):7.470020e-04):1.402499e-04,15:1.591272e-03):2.432700e-04):3.238934e-03,18:5.144750e-04):4.986711e-02):5.381901e-02,((5:8.749344e-03,2:8.257202e-03):2.028388e-02,(3:1.125980e-03,4:1.681825e-03):2.747505e-02):7.862753e-02,6:1.033101e-01);
   tree gen.287500 = [&U] (((5:9.919746e-03,2:8.370447e-03):1.644860e-02,(3:1.834844e-03,4:1.268907e-03):2.713245e-02):8.105843e-02,((18:1.195784e-03,((((7:2.929922e-03,29:2.046462e-03):2.108615e-04,((9:9.122017e-04,19:4.825685e-04):3.109783e-04,14:3.262098e-05):7.482926e-04):1.869987e-04,15:1.662790e-03):9.568866e-05,(10:5.199752e-03,22:1.846685e-04):2.237882e-04):3.466145e-03):3.804929e-02,(((21:1.206075e-03,((20:2.042581e-04,17:4.510452e-04):2.285515e-04,23:9.652639e-05):7.976781e-05):4.134378e-03,(32:9.823709e-05,1:4.646585e-04):3.482324e-03):1.725210e-03,(((24:6.291621e-04,13:4.736391e-04):1.617715e-05,(30:8.807257e-04,25:1.530925e-03):5.162506e-04):2.350276e-04,((8:1.093070e-03,26:3.484776e-04):4.781691e-04,(31:1.820518e-03,(((27:1.544111e-03,12:7.439843e-04):1.103138e-04,16:7.066708e-04):1.382337e-04,(11:5.915232e-04,28:3.080888e-04):2.250940e-04):3.846703e-04):3.732013e-06):1.368442e-04):2.311767e-03):5.144133e-02):4.906675e-02,6:9.922692e-02);
   tree gen.290000 = [&U] (((5:9.423588e-03,2:7.991603e-03):2.346966e-02,(4:1.176571e-03,3:1.031773e-03):2.611991e-02):8.187410e-02,((((32:3.697736e-05,1:6.697653e-04):3.575135e-03,(((17:8.671281e-04,20:2.498343e-05):2.191683e-04,23:5.102758e-05):3.339396e-04,21:1.670616e-03):3.707752e-03):2.590883e-03,((13:2.658478e-04,(24:4.040985e-04,(25:8.396482e-04,30:1.004214e-03):3.148572e-04):7.377046e-05):3.232289e-04,(31:1.143460e-03,((26:4.412376e-04,8:1.192673e-03):2.790949e-04,((28:4.246118e-04,11:4.283537e-04):2.228093e-04,((27:1.896273e-03,12:7.506191e-04):2.015827e-04,16:8.919678e-04):4.007290e-05):3.400844e-04):1.840853e-04):1.185313e-04):3.075550e-03):4.724633e-02,((15:1.661341e-03,(((7:2.848257e-03,29:1.628683e-03):2.739563e-04,(14:3.929079e-05,(19:5.508648e-04,9:8.934112e-04):2.405511e-04):4.190955e-04):2.462595e-04,(10:4.890844e-03,22:3.630738e-04):6.576962e-04):8.981444e-05):3.397967e-03,18:5.770019e-04):4.682168e-02):5.348683e-02,6:1.081829e-01);
   tree gen.292500 = [&U] ((((((((11:4.748654e-04,28:5.196640e-04):3.932634e-04,(16:5.872072e-04,(27:1.404588e-03,12:3.261972e-04):3.138849e-04):1.279645e-04):2.861547e-04,31:1.179843e-03):2.711033e-04,(8:1.209710e-03,26:4.614448e-04):4.293354e-04):1.508262e-04,((25:1.375889e-03,30:1.278737e-03):2.433449e-04,(13:3.036490e-04,24:2.490033e-04):2.386983e-05):1.054344e-04):1.995048e-03,(((23:4.911091e-05,(20:2.622800e-04,17:5.201870e-04):1.881120e-04):1.373852e-04,21:8.822858e-04):3.099016e-03,(32:1.059045e-04,1:7.000715e-04):3.965371e-03):2.541238e-03):4.708092e-02,(((((7:2.842229e-03,29:1.844988e-03):3.568090e-04,((19:3.867879e-04,9:6.960160e-04):2.544161e-04,14:3.400985e-04):6.284184e-04):5.658438e-04,(10:4.647331e-03,22:8.939652e-05):3.223270e-04):3.388314e-05,15:2.096920e-03):4.067367e-03,18:8.807378e-04):4.542477e-02):4.825150e-02,((5:9.485884e-03,2:6.450221e-03):2.179068e-02,(3:1.695068e-03,4:1.510629e-03):3.117407e-02):8.228065e-02,6:1.026922e-01);
   tree gen.295000 = [&U] ((((((24:4.886358e-04,13:3.411473e-04):1.654241e-04,(25:2.045073e-03,30:6.206253e-04):2.134329e-04):2.444547e-04,(((8:7.740533e-04,26:4.144325e-04):4.973944e-04,31:1.486013e-03):5.753873e-05,((11:2.392516e-04,28:4.355769e-04):3.320781e-04,(16:7.837591e-04,(27:1.313573e-03,12:2.415215e-04):4.600455e-04):3.600311e-04):4.915518e-04):5.653341e-04):1.706928e-03,(((23:6.477744e-05,(20:4.692934e-05,17:6.576389e-04):4.851313e-05):3.893961e-04,21:1.223971e-03):4.143862e-03,(32:1.103722e-04,1:6.763096e-04):4.001125e-03):2.504832e-03):4.675459e-02,((((10:5.273796e-03,22:2.993572e-04):2.378038e-04,15:1.403920e-03):4.079389e-05,((7:2.428056e-03,29:1.953151e-03):1.676947e-04,((19:1.780102e-04,9:9.411789e-04):1.498873e-04,14:1.325465e-04):3.884007e-04):4.760506e-04):4.585036e-03,18:4.544882e-04):4.547508e-02):5.093827e-02,((5:1.065896e-02,2:8.532228e-03):2.095779e-02,(3:1.504120e-03,4:9.995521e-04):2.847334e-02):7.973366e-02,6:1.025894e-01);
   tree gen.297500 = [&U] ((((((24:8.744725e-04,(25:9.143381e-04,30:1.131246e-03):4.324034e-04):6.892235e-05,13:2.112132e-04):3.308196e-04,(((8:1.448820e-03,26:3.713418e-04):4.335221e-04,((11:6.265165e-04,28:2.527698e-04):1.884528e-04,(16:9.815797e-04,(27:1.147374e-03,12:4.377487e-04):1.924006e-04):9.990034e-05):2.400617e-04):2.428690e-05,31:1.520524e-03):7.171495e-05):3.230748e-03,(((23:6.437305e-06,(20:7.163696e-05,17:6.215546e-04):2.239633e-04):1.036434e-04,21:1.029970e-03):3.907320e-03,(32:1.124181e-05,1:7.083391e-04):4.503953e-03):2.346090e-03):4.624882e-02,((((7:2.673453e-03,29:2.529439e-03):1.615193e-04,((19:4.669026e-04,9:1.017860e-03):1.190271e-04,14:1.566741e-04):4.806067e-04):5.955026e-04,(15:1.710646e-03,(10:5.783380e-03,22:3.045788e-04):1.327178e-04):9.282748e-05):3.736917e-03,18:7.077082e-04):4.486980e-02):4.636155e-02,((5:8.954767e-03,2:7.821972e-03):2.197294e-02,(3:1.695581e-03,4:1.293668e-03):2.949402e-02):8.259185e-02,6:1.062669e-01);
   tree gen.300000 = [&U] ((((((((11:3.262173e-04,28:4.719211e-04):6.979261e-05,(16:1.084293e-03,(27:1.239102e-03,12:3.992111e-04):6.341344e-05):1.004332e-04):3.621421e-04,(8:1.090439e-03,26:1.512836e-04):5.921428e-04):5.081841e-05,(((25:1.084120e-03,30:8.779893e-04):6.894118e-04,24:1.431816e-04):2.049669e-04,13:6.440475e-04):2.103288e-04):9.113574e-05,31:1.361320e-03):2.751628e-03,(((23:6.517830e-05,(20:1.088157e-05,17:1.227547e-03):3.216396e-04):4.999041e-04,21:1.420844e-03):3.991371e-03,(32:7.722172e-05,1:6.298792e-04):2.606535e-03):1.814643e-03):4.824754e-02,(((15:1.536447e-03,((7:2.988678e-03,29:3.204323e-03):4.152112e-04,((19:4.149344e-04,9:1.629049e-03):2.336791e-05,14:1.495330e-04):5.498814e-04):6.646465e-04):7.577078e-05,(10:5.265502e-03,22:3.864600e-04):5.111272e-04):3.844649e-03,18:6.841009e-04):4.365729e-02):5.224098e-02,((5:1.029838e-02,2:7.685432e-03):2.137917e-02,(3:9.608635e-04,4:1.698479e-03):2.853107e-02):8.035998e-02,6:1.033953e-01);
   tree gen.302500 = [&U] ((((31:1.027685e-03,(((8:9.678944e-04,26:2.785826e-04):4.227577e-04,((11:4.089988e-04,28:5.444123e-04):1.571539e-04,(16:5.288225e-04,(27:1.641691e-03,12:5.417543e-04):2.930586e-05):3.864537e-04):3.111188e-04):1.245687e-04,(13:1.200239e-04,((25:8.628782e-04,30:1.093915e-03):3.616499e-04,24:4.294218e-04):2.225487e-05):3.668004e-04):1.241889e-04):3.596965e-03,(((23:4.567235e-05,(20:1.734050e-05,17:5.636173e-04):1.875732e-04):4.984936e-04,21:1.496209e-03):3.904051e-03,(32:1.006178e-06,1:5.721324e-04):3.639093e-03):2.134914e-03):4.736317e-02,(((10:4.307836e-03,22:3.553230e-04):3.295083e-04,(15:1.039988e-03,((7:3.683101e-03,29:1.691707e-03):2.771994e-04,((19:3.762141e-04,9:1.170761e-03):9.887821e-05,14:1.225181e-04):5.381618e-04):4.938844e-04):1.307058e-04):3.922623e-03,18:7.037396e-04):4.406649e-02):5.128341e-02,((5:9.577140e-03,2:7.544560e-03):1.986537e-02,(3:1.526754e-03,4:1.342874e-03):2.830775e-02):7.888701e-02,6:1.008840e-01);
   tree gen.305000 = [&U] (((5:9.387656e-03,2:8.025666e-03):1.810343e-02,(3:2.117631e-03,4:6.459627e-04):2.831993e-02):8.066930e-02,((18:5.765995e-04,(((10:6.448486e-03,22:1.226936e-04):8.222677e-04,((7:3.082461e-03,29:2.348684e-03):1.675547e-04,((19:7.956480e-04,9:8.015738e-04):8.975187e-05,14:3.257966e-04):5.704716e-04):3.586070e-04):1.381525e-05,15:1.743653e-03):3.488409e-03):4.346428e-02,(((21:1.070609e-03,((20:2.365908e-05,17:7.061433e-04):4.385895e-04,23:5.508858e-05):2.649626e-04):4.186232e-03,(32:1.752992e-05,1:6.750282e-04):3.466121e-03):1.829674e-03,((((30:6.568254e-04,25:1.369749e-03):1.631265e-04,13:3.013018e-04):1.238506e-04,24:6.762690e-04):2.467100e-04,(((11:4.269390e-04,28:3.687449e-04):1.954801e-04,(16:8.587239e-04,(27:1.605001e-03,12:1.546625e-04):2.668288e-04):4.464975e-05):3.282864e-04,((8:7.741403e-04,26:5.908859e-04):6.626800e-04,31:1.560101e-03):1.306785e-04):1.858362e-04):2.153576e-03):4.657375e-02):4.905737e-02,6:1.107915e-01);
   tree gen.307500 = [&U] (((((((25:1.306239e-03,30:1.125284e-03):1.888990e-04,13:1.519144e-04):9.929707e-06,24:4.879995e-04):2.169523e-04,((31:1.582265e-03,((16:1.024368e-03,(12:4.272270e-04,27:1.395676e-03):3.398151e-04):4.123990e-05,(11:3.620867e-04,28:3.652913e-04):1.535399e-04):2.973472e-04):5.292230e-05,(8:9.570513e-04,26:6.105864e-04):4.955252e-04):1.424127e-04):3.269472e-03,((21:1.400667e-03,((20:1.059574e-04,17:8.735016e-04):6.400808e-05,23:1.873210e-04):3.647908e-04):4.140500e-03,(32:3.832405e-05,1:3.165014e-04):3.525626e-03):1.938790e-03):4.855318e-02,(((10:5.170274e-03,22:2.677748e-04):7.089585e-04,(((7:3.280070e-03,29:2.580128e-03):4.213579e-04,((19:6.212045e-04,9:7.844418e-04):8.427641e-05,14:4.430357e-05):5.320871e-04):3.938126e-04,15:2.031335e-03):6.618736e-05):3.402781e-03,18:3.690847e-04):4.827811e-02):5.082120e-02,((5:1.020003e-02,2:9.844091e-03):1.860777e-02,(3:1.679505e-03,4:1.391178e-03):2.929827e-02):8.086906e-02,6:1.034187e-01);
   tree gen.310000 = [&U] (((5:1.013840e-02,2:1.002309e-02):1.909161e-02,(3:9.661097e-04,4:1.657533e-03):3.026366e-02):7.970144e-02,((18:9.426525e-04,((15:1.436358e-03,((7:3.895872e-03,29:1.791348e-03):1.563606e-04,((19:4.613428e-04,9:1.678019e-03):1.620076e-04,14:1.433646e-04):2.815972e-04):2.667002e-04):8.231993e-05,(10:5.419251e-03,22:1.569271e-04):4.255495e-04):3.784556e-03):4.748093e-02,(((21:1.220716e-03,((20:1.970807e-06,17:6.259485e-04):2.274496e-04,23:6.139718e-05):2.027380e-04):4.964077e-03,(32:6.406521e-05,1:8.542273e-04):4.126260e-03):2.283265e-03,((13:2.353096e-04,(24:3.437450e-04,(30:1.156638e-03,25:1.935506e-03):2.512770e-04):1.773906e-05):1.686767e-04,((31:2.344178e-03,((11:4.038013e-04,28:4.525261e-04):6.002733e-05,(16:8.372122e-04,(27:1.533698e-03,12:1.590781e-04):2.767256e-04):6.088538e-05):3.412684e-04):1.274625e-05,(8:1.156844e-03,26:3.005376e-04):7.277008e-04):4.990783e-05):2.416081e-03):4.698022e-02):4.633258e-02,6:1.098053e-01);
   tree gen.312500 = [&U] ((((((31:1.407380e-03,((11:3.171683e-04,28:6.124729e-04):1.760778e-04,((12:5.233157e-04,27:1.599298e-03):5.259821e-04,16:8.132243e-04):2.949812e-05):3.030007e-04):6.718712e-05,(8:8.095951e-04,26:2.881533e-04):2.922598e-04):8.638010e-05,(((25:2.177221e-03,30:1.195745e-03):3.217701e-04,13:3.100794e-04):8.050867e-06,24:6.580778e-04):2.013274e-04):2.712773e-03,((21:1.487383e-03,((20:2.080502e-05,17:7.888085e-04):1.207921e-04,23:2.269353e-04):4.734402e-04):4.229107e-03,(32:5.921231e-05,1:7.366427e-04):4.257460e-03):2.283937e-03):4.889484e-02,((15:1.425524e-03,(((7:3.040580e-03,29:1.435015e-03):3.435958e-04,((9:9.832144e-04,19:5.003383e-04):4.884499e-05,14:1.851622e-04):6.432688e-04):2.918771e-04,(10:5.378798e-03,22:3.524318e-04):7.190612e-04):2.822743e-04):4.039550e-03,18:3.580612e-04):4.496860e-02):4.921844e-02,((5:1.127641e-02,2:8.354928e-03):1.641502e-02,(3:1.000751e-03,4:1.365210e-03):2.869125e-02):7.562603e-02,6:1.068737e-01);
   tree gen.315000 = [&U] ((((((((11:6.114629e-04,28:7.915999e-04):3.854826e-04,16:8.496336e-04):1.205289e-04,(12:3.578188e-04,27:1.504588e-03):3.607271e-04):3.465070e-04,((8:1.145802e-03,26:7.086715e-05):4.749645e-04,31:1.169372e-03):1.376373e-05):5.582761e-05,((13:4.251993e-04,24:5.120100e-04):1.879824e-05,(25:6.768019e-04,30:7.589415e-04):4.116111e-04):1.416928e-04):3.223793e-03,((21:1.011597e-03,((20:1.182690e-05,17:4.282561e-04):8.412830e-05,23:5.868600e-05):3.026539e-04):4.343690e-03,(32:1.020115e-04,1:7.143838e-04):3.292288e-03):2.385323e-03):4.874402e-02,((15:1.474181e-03,(((7:3.374036e-03,29:1.467939e-03):5.068262e-04,((9:1.777142e-03,19:6.070698e-04):2.626568e-05,14:1.308827e-04):7.566965e-04):4.329535e-04,(10:4.955867e-03,22:2.399372e-04):6.061660e-04):3.889539e-06):3.596862e-03,18:8.365431e-04):4.454303e-02):4.906663e-02,((5:8.828467e-03,2:8.329158e-03):1.691697e-02,(3:1.925417e-03,4:9.855338e-04):2.860275e-02):7.539277e-02,6:1.065440e-01);
   tree gen.317500 = [&U] ((((((8:1.123381e-03,26:2.781539e-04):6.445399e-04,(((11:2.545061e-04,28:4.849374e-04):4.398446e-05,(16:9.310993e-04,(12:5.861728e-04,27:8.231996e-04):5.111995e-05):1.879500e-04):3.097815e-04,(((25:1.533409e-03,30:1.026582e-03):2.519365e-04,13:2.488580e-04):8.029230e-06,24:5.466119e-04):1.303007e-04):1.486236e-05):5.235817e-05,31:1.151109e-03):2.209160e-03,((21:2.025994e-03,(23:5.685799e-05,(20:3.679368e-05,17:7.454050e-04):8.005723e-05):1.064209e-04):3.915172e-03,(32:6.102920e-04,1:6.587743e-04):3.410400e-03):1.912864e-03):4.495738e-02,((15:1.876867e-03,(((7:2.457500e-03,29:1.870308e-03):4.843130e-04,((9:9.004914e-04,19:4.476987e-04):9.098078e-05,14:1.083025e-04):6.891824e-04):1.263890e-04,(10:5.503782e-03,22:3.514764e-04):6.230744e-04):1.352184e-04):4.189607e-03,18:1.213423e-03):4.495729e-02):4.900359e-02,((5:9.011080e-03,2:7.652546e-03):2.069542e-02,(3:1.502893e-03,4:1.398377e-03):2.919438e-02):7.695223e-02,6:1.087478e-01);
   tree gen.320000 = [&U] (((5:8.919539e-03,2:7.782397e-03):2.201435e-02,(4:1.882238e-03,3:1.418204e-03):2.787357e-02):8.107756e-02,((((32:6.751481e-06,1:5.705411e-04):3.929434e-03,(21:1.214661e-03,(23:1.493240e-05,(17:6.707734e-04,20:5.295703e-05):2.177756e-04):3.522153e-04):3.668311e-03):3.390865e-03,(((26:3.547166e-04,8:1.482464e-03):3.378709e-04,(31:1.848733e-03,(((28:7.773331e-04,11:7.324102e-04):1.741736e-04,16:1.181811e-03):5.945403e-05,(12:5.028250e-04,27:1.371677e-03):2.959985e-04):1.364231e-04):1.190639e-05):1.192421e-04,(13:6.433454e-04,((25:7.686781e-04,30:8.629339e-04):2.601651e-04,24:6.579422e-04):3.290932e-05):7.233931e-05):1.896226e-03):5.146814e-02,((((7:2.757960e-03,29:2.226148e-03):2.242971e-04,((9:1.304872e-03,19:1.016446e-03):3.322706e-05,14:1.036393e-04):7.587144e-04):3.206898e-04,(15:1.846172e-03,(10:4.823897e-03,22:1.038515e-04):8.134827e-04):1.536966e-04):3.742945e-03,18:6.797983e-04):4.043744e-02):5.408986e-02,6:1.095893e-01);
   tree gen.322500 = [&U] ((((31:1.003017e-03,(((25:1.278201e-03,30:8.560408e-04):1.401896e-04,(24:4.096680e-04,13:2.740221e-04):3.850112e-05):2.774979e-04,(((11:3.866668e-04,28:6.791025e-04):3.127152e-04,(16:1.010243e-03,(12:1.594351e-04,27:1.573997e-03):2.245083e-05):4.392524e-05):3.098173e-04,(8:1.415232e-03,26:3.825633e-04):3.220749e-04):1.610275e-04):3.064757e-04):2.392762e-03,(((23:1.686900e-04,(17:4.477450e-04,20:9.352172e-05):1.163083e-04):2.766143e-04,21:1.354664e-03):4.092721e-03,(32:1.505488e-05,1:5.042301e-04):3.884382e-03):2.512504e-03):4.352699e-02,((((7:3.526168e-03,29:2.245432e-03):7.193586e-04,(14:3.444247e-04,(19:3.030357e-04,9:1.056618e-03):1.016785e-04):7.941001e-04):1.894948e-04,((10:5.478480e-03,22:2.218336e-04):4.577260e-04,15:1.824794e-03):2.138296e-05):3.743677e-03,18:4.776047e-04):4.290506e-02):4.709093e-02,((5:9.590765e-03,2:9.597647e-03):2.023178e-02,(3:1.583523e-03,4:1.270800e-03):2.713196e-02):7.529005e-02,6:1.063115e-01);
   tree gen.325000 = [&U] (((5:1.042943e-02,2:9.367756e-03):1.977903e-02,(4:1.982613e-03,3:1.550920e-03):2.533879e-02):7.485944e-02,((((32:1.107578e-05,1:4.808461e-04):4.308736e-03,(21:9.474810e-04,(23:2.014368e-05,(17:7.797684e-04,20:3.292399e-05):2.335511e-04):8.190170e-04):3.450871e-03):3.048664e-03,(((31:1.573633e-03,((28:4.562586e-04,11:3.258436e-04):1.005842e-04,(16:1.065696e-03,(27:1.272170e-03,12:2.732857e-04):2.580069e-04):4.884234e-04):3.573944e-04):3.615244e-04,(26:2.855007e-04,8:1.254259e-03):4.602995e-04):2.761531e-04,(((25:2.205414e-03,30:1.036816e-03):4.346833e-04,13:4.398832e-04):4.631020e-05,24:5.069675e-04):1.676045e-04):2.412196e-03):4.594520e-02,((((7:2.923617e-03,29:2.089507e-03):5.106872e-04,((9:1.486800e-03,19:2.492946e-04):1.093436e-04,14:1.469084e-04):2.214180e-04):6.043809e-04,((10:4.593613e-03,22:1.447560e-04):8.427888e-04,15:2.024692e-03):7.089085e-05):3.426176e-03,18:8.466509e-04):4.676307e-02):4.994152e-02,6:1.011845e-01);
   tree gen.327500 = [&U] (((5:1.131692e-02,2:8.219499e-03):1.909787e-02,(4:1.190124e-03,3:1.903535e-03):2.606318e-02):7.699955e-02,((((32:1.943800e-04,1:5.896539e-04):3.565694e-03,(21:1.183826e-03,(23:5.361017e-06,(17:9.381421e-04,20:1.148438e-04):1.154754e-04):3.191344e-04):4.360098e-03):2.363963e-03,((((28:5.108421e-04,11:7.375164e-04):7.923960e-05,(16:1.317805e-03,(27:1.519977e-03,12:4.286356e-04):3.116383e-04):2.537921e-04):3.049106e-04,((26:2.577718e-04,8:9.432695e-04):7.688267e-04,31:1.439526e-03):9.402029e-05):5.699625e-05,((13:4.525270e-04,24:3.432136e-04):4.328869e-05,(25:1.265477e-03,30:7.609408e-04):2.968827e-04):2.013223e-04):2.511672e-03):5.456872e-02,(((10:4.872530e-03,22:1.844085e-04):1.020084e-03,(15:1.646169e-03,((7:2.638830e-03,29:2.534017e-03):6.021397e-04,(19:1.203110e-03,(14:1.879203e-04,9:8.782699e-04):5.390487e-07):3.846675e-04):3.429996e-04):3.218298e-06):3.539147e-03,18:1.014940e-03):4.809994e-02):5.136926e-02,6:1.040772e-01);
   tree gen.330000 = [&U] (((5:9.278685e-03,2:8.060263e-03):2.207265e-02,(4:1.360888e-03,3:1.588000e-03):2.791985e-02):7.550785e-02,((((32:2.925315e-04,1:9.674841e-04):3.496616e-03,(21:9.202839e-04,(23:5.351800e-05,(17:6.261986e-04,20:2.514289e-05):2.131146e-04):3.096475e-04):3.631317e-03):2.019941e-03,((31:1.058346e-03,((26:2.333884e-04,8:1.253129e-03):3.804378e-04,((28:4.917643e-04,11:4.734569e-04):9.049644e-05,((12:4.392519e-04,27:1.424791e-03):1.344808e-04,16:8.143601e-04):3.731375e-04):3.453144e-04):1.109291e-05):3.024334e-04,(((25:1.197251e-03,30:1.002110e-03):3.249683e-04,13:4.851427e-04):5.833636e-05,24:6.337040e-04):2.315217e-04):2.423260e-03):5.351157e-02,((((7:2.587708e-03,29:1.881750e-03):1.815839e-04,(14:1.787353e-04,(9:1.202743e-03,19:7.050759e-04):6.767349e-05):2.956545e-04):5.209109e-04,(15:2.010315e-03,(10:4.787346e-03,22:2.254124e-04):1.942223e-04):4.947748e-05):2.759140e-03,18:1.220170e-03):4.656816e-02):5.037409e-02,6:1.020609e-01);
   tree gen.332500 = [&U] (((5:9.597052e-03,2:7.489416e-03):2.298903e-02,(4:1.613932e-03,3:1.733833e-03):2.898148e-02):7.915266e-02,((((32:6.636898e-06,1:2.853041e-04):3.035224e-03,(21:1.516487e-03,(23:2.249588e-05,(17:7.696937e-04,20:5.378211e-05):6.047079e-05):4.670589e-04):3.756598e-03):2.117104e-03,((31:1.702707e-03,(((28:5.729397e-04,11:2.378655e-04):2.344806e-04,((12:1.686311e-04,27:2.331904e-03):2.297328e-04,16:6.710217e-04):1.916216e-04):5.759260e-04,(26:7.523528e-04,8:1.348401e-03):3.670904e-04):2.628580e-06):1.658434e-04,((24:5.012886e-04,(25:1.242092e-03,30:7.269057e-04):3.883458e-04):5.750444e-05,13:2.345347e-04):4.052249e-04):2.149930e-03):4.937012e-02,((((7:2.562500e-03,29:1.736115e-03):5.561218e-04,(14:1.889868e-04,(9:8.590284e-04,19:8.489674e-04):1.700279e-04):7.572728e-04):3.018836e-04,((10:4.784078e-03,22:2.176796e-04):7.634266e-04,15:1.556419e-03):2.028340e-04):3.316351e-03,18:5.054817e-04):4.296408e-02):4.647546e-02,6:1.146168e-01);
   tree gen.335000 = [&U] (((5:9.984151e-03,2:7.476355e-03):1.900173e-02,(3:7.716926e-04,4:1.541858e-03):2.987896e-02):8.041790e-02,((18:8.357677e-04,(((10:5.474198e-03,22:3.087743e-04):4.736986e-04,((7:3.428921e-03,29:1.628175e-03):3.414992e-04,(14:3.183680e-04,(19:4.548231e-04,9:9.711351e-04):2.180255e-04):3.746853e-04):2.339935e-04):2.254293e-05,15:1.498927e-03):4.158561e-03):4.414750e-02,(((21:1.463777e-03,((20:1.734363e-05,17:4.969442e-04):2.262735e-04,23:4.975071e-05):3.953065e-04):2.585378e-03,(32:2.196228e-05,1:8.228242e-04):4.187765e-03):2.245764e-03,((((16:6.402556e-04,(27:1.301935e-03,12:2.297985e-04):2.997990e-04):1.624840e-04,(28:5.656005e-04,11:4.146336e-04):2.235402e-04):2.597378e-04,((8:1.312373e-03,26:3.371390e-04):6.282401e-04,31:1.626278e-03):6.902930e-05):5.203470e-05,(((30:1.390819e-03,25:9.145413e-04):1.655760e-04,24:4.794401e-04):6.604516e-05,13:4.906788e-04):1.513248e-04):2.835200e-03):4.938899e-02):4.463901e-02,6:1.039417e-01);
   tree gen.337500 = [&U] (((((((8:1.426331e-03,26:8.485286e-04):6.945897e-04,((16:1.001024e-03,(12:2.766786e-04,27:1.264896e-03):3.366798e-05):1.087958e-04,(11:3.249046e-04,28:8.742103e-04):1.773127e-04):4.584656e-04):9.150697e-05,31:1.700226e-03):4.000777e-05,((24:2.747270e-04,(25:1.405350e-03,30:6.609755e-04):6.667894e-04):4.131735e-06,13:1.559444e-04):1.390519e-04):2.473719e-03,(((23:1.556572e-06,(17:9.827244e-04,20:8.125324e-05):4.269925e-04):5.156571e-04,21:1.174147e-03):3.581057e-03,(32:7.068880e-05,1:6.666779e-04):4.243509e-03):2.616588e-03):4.657906e-02,((15:1.538438e-03,(((7:2.972909e-03,29:1.586513e-03):2.696724e-04,(14:1.538860e-04,(19:2.072606e-04,9:8.018212e-04):1.316415e-04):7.221770e-04):3.302751e-04,(10:6.159165e-03,22:5.324271e-04):5.001574e-04):1.840586e-04):3.460944e-03,18:8.677176e-04):4.299290e-02):5.155871e-02,((5:8.700592e-03,2:9.711588e-03):2.032791e-02,(3:9.944331e-04,4:2.322521e-03):2.755101e-02):7.980328e-02,6:1.060166e-01);
   tree gen.340000 = [&U] (((5:9.561209e-03,2:8.170150e-03):2.123977e-02,(3:1.387551e-03,4:8.920492e-04):2.677858e-02):8.275160e-02,((18:9.802363e-04,((((7:2.604230e-03,29:1.829440e-03):4.453280e-04,((9:9.662672e-04,19:5.326128e-04):1.359410e-04,14:1.204442e-04):6.959560e-04):2.661582e-04,15:1.457688e-03):2.753484e-04,(10:6.166676e-03,22:1.905049e-04):4.555002e-04):3.973132e-03):5.208997e-02,(((21:1.882538e-03,((20:1.155908e-04,17:7.659938e-04):3.463368e-04,23:8.529807e-05):3.870823e-04):3.279603e-03,(32:1.446133e-04,1:1.002515e-03):3.283531e-03):2.436917e-03,((31:1.514023e-03,((8:1.168734e-03,26:3.803399e-04):5.443112e-04,((28:5.199924e-04,11:2.645682e-04):1.348299e-04,(16:1.052282e-03,(27:2.026368e-03,12:4.800441e-04):1.024561e-04):9.238755e-05):4.479708e-04):5.349669e-05):2.747642e-05,((13:5.414659e-04,(30:1.572424e-03,25:1.647125e-03):2.149646e-04):7.997399e-06,24:1.041486e-03):1.116016e-04):2.191529e-03):4.809816e-02):4.801297e-02,6:1.028648e-01);
   tree gen.342500 = [&U] (((5:9.311795e-03,2:8.435801e-03):2.088370e-02,(4:1.903849e-03,3:1.476241e-03):2.794292e-02):7.220334e-02,((((32:1.502967e-04,1:4.860472e-04):3.272114e-03,(21:1.516731e-03,(23:1.357222e-05,(17:7.992875e-04,20:2.455909e-04):3.641959e-05):1.202543e-04):4.481865e-03):1.411895e-03,(((24:8.590110e-04,(25:1.193201e-03,30:1.592534e-03):1.199635e-04):4.176262e-05,13:1.475579e-04):4.729167e-05,(((16:1.453953e-03,(27:9.933082e-04,12:9.298576e-04):2.775788e-04):1.652839e-04,(11:5.631186e-04,28:2.488737e-04):6.613231e-05):7.179527e-04,(31:1.609204e-03,(26:3.131285e-04,8:1.027791e-03):3.700242e-04):2.968112e-04):1.099969e-04):2.759151e-03):5.013229e-02,((((7:2.952955e-03,29:3.041841e-03):5.474767e-04,(14:1.469504e-04,(19:5.811753e-04,9:7.760723e-04):6.555918e-05):1.024231e-03):3.087315e-04,(15:1.607004e-03,(10:5.290926e-03,22:3.780064e-04):5.907750e-04):4.034152e-05):3.537051e-03,18:5.542928e-04):4.297714e-02):5.201442e-02,6:9.994893e-02);
   tree gen.345000 = [&U] (((((31:1.698096e-03,((8:9.098698e-04,26:2.658612e-04):5.943352e-04,((11:5.168277e-04,28:7.163777e-04):3.456343e-04,((12:1.348012e-04,27:2.142643e-03):2.535144e-04,16:9.447544e-04):1.176624e-04):2.114793e-04):1.026885e-04):2.040151e-04,((25:2.012060e-03,30:8.280052e-04):5.362443e-04,(24:3.403439e-04,13:6.929976e-04):4.494158e-05):1.434941e-04):2.264256e-03,((((17:5.159261e-04,20:6.746722e-05):3.624018e-04,23:1.724854e-04):1.809145e-04,21:1.045254e-03):4.289123e-03,(32:6.134185e-05,1:2.758407e-04):4.035950e-03):2.969464e-03):4.635860e-02,(((15:1.405026e-03,(10:5.750402e-03,22:1.079483e-04):6.048230e-04):1.228287e-05,((7:3.487670e-03,29:2.219736e-03):2.164235e-04,(14:4.563561e-05,(9:9.087933e-04,19:3.487232e-04):3.079700e-04):5.493439e-04):2.739788e-04):3.491894e-03,18:6.979587e-04):4.703857e-02):4.604239e-02,((5:8.819636e-03,2:8.849452e-03):2.157125e-02,(3:1.262486e-03,4:1.616972e-03):2.650064e-02):8.285114e-02,6:1.123139e-01);
   tree gen.347500 = [&U] (((5:9.361717e-03,2:8.960150e-03):1.962636e-02,(3:1.547069e-03,4:1.841566e-03):2.778832e-02):7.917797e-02,((18:4.186048e-04,(15:1.623650e-03,((10:4.518043e-03,22:1.655127e-04):6.372361e-04,((7:2.658301e-03,29:1.948819e-03):3.054627e-04,((9:8.453047e-04,19:6.497920e-04):1.526134e-04,14:3.321543e-04):5.235545e-04):1.016474e-04):1.281199e-05):3.582201e-03):4.422648e-02,(((21:8.284683e-04,(23:2.629414e-04,(20:5.386273e-05,17:4.706390e-04):3.954416e-04):5.783684e-04):4.131290e-03,(32:1.816757e-05,1:8.514932e-04):4.113868e-03):1.738681e-03,((31:1.761358e-03,(((28:6.576324e-04,11:6.296500e-04):2.455050e-04,(16:7.796996e-04,(27:1.348874e-03,12:3.321097e-04):1.578106e-04):7.059327e-05):3.088242e-04,(8:9.216224e-04,26:3.778712e-04):6.139931e-04):9.650403e-06):1.083552e-05,((30:1.290165e-03,25:8.479224e-04):5.384304e-04,(13:2.134173e-04,24:2.997133e-04):5.820641e-05):2.377472e-04):3.119547e-03):4.495975e-02):4.781569e-02,6:1.094771e-01);
   tree gen.350000 = [&U] (((5:8.772508e-03,2:9.812937e-03):1.990007e-02,(3:1.539005e-03,4:1.441836e-03):2.872723e-02):7.876524e-02,((18:9.631487e-04,((10:4.487759e-03,22:8.250535e-05):6.161312e-04,(((7:2.235201e-03,29:2.906993e-03):5.772084e-04,((9:1.421753e-03,19:5.090089e-04):6.024166e-05,14:7.214666e-05):3.648719e-04):5.058360e-04,15:1.491468e-03):3.287954e-05):3.460466e-03):4.316045e-02,(((21:1.964419e-03,(23:4.799805e-05,(20:6.905118e-05,17:6.443709e-04):3.245908e-04):3.583481e-04):4.068670e-03,(32:4.617690e-05,1:5.504461e-04):3.110823e-03):2.933746e-03,(((31:1.766643e-03,((28:4.272249e-04,11:5.762407e-04):1.291859e-04,(16:9.299594e-04,(27:1.213500e-03,12:4.878770e-04):5.817225e-04):2.711772e-04):2.153350e-04):1.513752e-04,(8:1.144787e-03,26:1.703960e-04):8.025337e-04):1.077305e-04,((13:3.198151e-04,(30:1.506725e-03,25:1.716103e-03):1.885863e-04):1.114483e-04,24:3.588289e-04):1.186570e-04):1.943294e-03):4.732451e-02):5.059456e-02,6:1.077058e-01);
   tree gen.352500 = [&U] ((((((25:5.824996e-04,30:9.633253e-04):3.878206e-04,(13:5.534306e-04,24:6.838209e-04):8.442383e-05):2.151771e-04,(((11:4.451291e-04,28:5.038102e-04):8.130222e-05,(16:1.174214e-03,(12:6.031087e-04,27:8.772186e-04):1.674945e-04):2.709950e-04):4.875250e-04,(31:1.574849e-03,(8:1.448969e-03,26:2.921870e-04):1.973115e-04):2.345141e-05):9.245449e-05):2.923495e-03,((((17:7.929195e-04,20:3.985735e-05):8.236454e-05,23:2.996895e-06):2.946549e-04,21:1.911839e-03):3.177918e-03,(32:1.601522e-05,1:6.053402e-04):4.037820e-03):2.034452e-03):5.479936e-02,(((15:1.356183e-03,((7:2.856729e-03,29:2.236822e-03):2.871302e-04,((9:1.540070e-03,19:4.351656e-04):2.151221e-04,14:1.005202e-04):5.166207e-04):1.922282e-04):8.893338e-05,(10:6.467847e-03,22:4.149164e-04):8.001073e-04):2.497510e-03,18:1.135257e-03):4.245298e-02):5.503819e-02,((5:1.180373e-02,2:1.000435e-02):1.958048e-02,(3:1.019839e-03,4:1.743702e-03):3.081490e-02):7.891599e-02,6:1.105950e-01);
   tree gen.355000 = [&U] (((5:8.927861e-03,2:8.033846e-03):1.904597e-02,(3:1.046220e-03,4:1.045263e-03):2.718559e-02):8.183423e-02,((18:8.296137e-04,((((7:2.492733e-03,29:3.245225e-03):6.800170e-04,(14:3.003308e-05,(9:1.059095e-03,19:6.714676e-04):2.715600e-04):3.674198e-04):2.897021e-04,(10:5.861954e-03,22:1.295663e-04):4.918719e-04):1.353299e-05,15:1.432233e-03):4.250628e-03):4.238377e-02,(((21:1.182377e-03,(23:7.764098e-05,(20:1.293089e-04,17:5.922984e-04):1.436900e-04):4.977833e-04):3.326230e-03,(32:3.322383e-05,1:7.022964e-04):3.866289e-03):2.139393e-03,((31:1.736882e-03,((8:9.839175e-04,26:3.224362e-04):5.621863e-04,((28:4.649967e-04,11:4.818143e-04):2.690432e-04,(16:1.545062e-03,(27:1.343665e-03,12:5.163352e-04):7.229227e-05):7.283842e-05):1.292127e-04):2.513404e-05):5.397306e-05,(((30:1.158696e-03,25:1.275847e-03):1.940849e-04,24:2.966918e-04):8.920689e-05,13:3.368493e-04):3.300006e-04):2.528742e-03):4.698264e-02):4.888480e-02,6:1.095243e-01);
   tree gen.357500 = [&U] (((5:1.074793e-02,2:9.783036e-03):1.869800e-02,(3:9.574087e-04,4:1.556153e-03):3.102162e-02):8.499786e-02,((18:1.811927e-04,((15:1.801093e-03,(10:5.573218e-03,22:2.155587e-04):5.040399e-04):8.624073e-05,((7:3.222618e-03,29:2.756902e-03):3.956121e-04,(14:2.023597e-04,(9:1.306167e-03,19:4.157300e-04):2.649004e-05):7.329894e-04):2.944809e-04):3.820242e-03):4.230454e-02,(((21:1.584830e-03,(23:6.731184e-06,(20:9.880685e-06,17:1.013450e-03):2.636008e-04):3.112149e-04):3.566935e-03,(32:2.933754e-06,1:7.511893e-04):3.678483e-03):2.268742e-03,((((8:1.010367e-03,26:2.416408e-04):7.360417e-04,31:1.862573e-03):3.629078e-04,((28:3.923305e-04,11:5.131260e-04):3.143288e-04,(16:1.081020e-03,(27:1.075829e-03,12:8.539013e-05):3.803035e-04):2.157594e-04):3.601117e-04):4.788329e-05,((24:5.693842e-04,(30:8.171736e-04,25:1.369925e-03):5.513630e-04):5.190974e-06,13:3.753431e-04):2.628224e-04):2.679109e-03):5.038257e-02):5.260549e-02,6:1.112496e-01);
   tree gen.360000 = [&U] (((5:9.417858e-03,2:8.464804e-03):2.056564e-02,(4:1.394838e-03,3:1.545154e-03):2.394305e-02):7.393347e-02,((((24:4.178151e-04,(13:1.832476e-04,(25:1.320374e-03,30:6.336155e-04):2.543570e-04):7.978906e-06):1.404097e-04,(((((27:1.406239e-03,12:2.855567e-04):1.047453e-04,16:7.981794e-04):2.147410e-04,(11:5.805137e-04,28:5.351825e-04):5.263205e-05):2.998808e-04,31:1.238839e-03):8.310120e-06,(26:4.607498e-04,8:1.535297e-03):8.015650e-04):1.236405e-05):2.490303e-03,(((20:9.688339e-05,(17:6.362107e-04,23:1.426587e-04):1.575959e-04):1.120387e-04,21:1.281428e-03):4.517489e-03,(32:3.164259e-05,1:6.422058e-04):4.188576e-03):2.168787e-03):5.006115e-02,((15:1.549420e-03,((10:4.566447e-03,22:3.485173e-04):7.859669e-04,((7:3.181504e-03,29:1.550537e-03):1.934988e-04,(14:2.557771e-04,(9:7.937956e-04,19:4.135718e-04):1.265473e-04):8.398861e-04):2.783027e-04):4.478232e-05):3.379437e-03,18:8.922617e-04):4.560112e-02):5.123180e-02,6:9.997040e-02);
   tree gen.362500 = [&U] (((((31:1.476835e-03,((8:9.785547e-04,26:2.740182e-04):7.225050e-04,((11:5.539987e-04,28:5.878187e-04):2.198995e-04,((12:1.698805e-04,27:1.767570e-03):2.613307e-04,16:1.089162e-03):1.219880e-04):3.739620e-04):3.844665e-05):1.324666e-04,(((25:1.089262e-03,30:1.256214e-03):1.176071e-04,13:2.957656e-04):5.782772e-05,24:5.363825e-04):2.827258e-04):3.745407e-03,((((17:5.018863e-04,20:2.215025e-05):2.898815e-04,23:7.520348e-05):6.405972e-04,21:1.396388e-03):3.954702e-03,(32:1.409638e-04,1:9.615171e-04):3.922534e-03):1.187204e-03):4.587740e-02,(((((7:2.630494e-03,29:2.076254e-03):4.527426e-04,((9:1.034164e-03,19:5.706154e-04):5.720734e-05,14:1.526748e-04):5.747494e-04):2.612870e-04,(10:5.032789e-03,22:1.582221e-04):4.693262e-04):5.140281e-06,15:9.176625e-04):3.757066e-03,18:4.191142e-04):4.556540e-02):4.465041e-02,((5:9.634777e-03,2:8.479094e-03):2.195150e-02,(3:2.349571e-03,4:1.543061e-03):2.740316e-02):7.337382e-02,6:1.153234e-01);
   tree gen.365000 = [&U] (((5:1.019704e-02,2:8.634965e-03):2.174044e-02,(4:1.091865e-03,3:1.337546e-03):2.542243e-02):8.000337e-02,((((13:4.659368e-04,((25:6.656975e-04,30:1.215154e-03):1.500656e-04,24:3.919084e-04):9.420538e-05):2.736970e-04,((26:3.610107e-04,8:1.685989e-03):3.211761e-04,((((27:1.439400e-03,12:2.631055e-04):1.620573e-04,16:1.140145e-03):6.025579e-05,(11:4.332204e-04,28:4.378870e-04):6.663566e-05):4.398464e-04,31:1.420330e-03):1.508472e-05):9.862037e-05):2.370204e-03,((21:1.093255e-03,((17:7.190528e-04,20:1.479406e-04):3.506519e-05,23:5.743028e-05):1.422115e-04):4.099217e-03,(32:4.585665e-05,1:3.668569e-04):3.406001e-03):2.515185e-03):5.050359e-02,((((10:5.641607e-03,22:3.636659e-04):7.877260e-04,((7:2.326779e-03,29:2.117838e-03):2.308653e-04,(14:1.005861e-04,(9:1.296594e-03,19:3.398114e-04):6.432967e-05):4.830524e-04):3.102854e-04):2.123110e-04,15:1.752694e-03):2.567548e-03,18:8.800688e-04):4.385336e-02):4.787849e-02,6:1.052677e-01);
   tree gen.367500 = [&U] (((5:8.686699e-03,2:8.360037e-03):1.792511e-02,(3:1.409461e-03,4:8.837884e-04):2.891354e-02):7.997639e-02,((18:6.473854e-04,(((10:6.379600e-03,22:3.861932e-04):4.375968e-04,((7:2.387364e-03,29:2.434448e-03):3.834489e-04,((19:2.154655e-04,9:1.131414e-03):2.403235e-04,14:1.124968e-04):4.478757e-04):3.978296e-04):5.846757e-05,15:1.674473e-03):4.016302e-03):4.435043e-02,(((21:8.496049e-04,(23:1.624762e-04,(20:2.447895e-05,17:2.760288e-04):2.377627e-04):3.381862e-04):3.408411e-03,(32:6.672457e-05,1:5.080449e-04):3.603181e-03):2.646510e-03,(((24:3.980420e-04,(30:9.816797e-04,25:7.989194e-04):2.568654e-04):1.953814e-06,13:3.187342e-04):1.261341e-04,((8:1.325107e-03,26:4.681946e-04):5.977926e-04,(31:1.057502e-03,(((27:2.392551e-03,12:3.536849e-04):2.418957e-04,16:9.904273e-04):1.854419e-04,(28:4.506458e-04,11:3.394553e-04):3.095732e-05):3.867342e-04):1.354965e-05):1.124239e-04):2.345072e-03):5.313712e-02):4.697504e-02,6:1.016853e-01);
   tree gen.370000 = [&U] (((5:1.016783e-02,2:8.404961e-03):1.967511e-02,(4:1.424131e-03,3:1.587879e-03):2.518523e-02):8.594555e-02,((((((16:9.461673e-04,(27:1.605415e-03,12:1.340565e-04):1.769535e-04):1.836655e-04,(11:3.352585e-04,28:6.283678e-04):1.745602e-04):5.360158e-04,((26:2.270187e-04,8:1.393494e-03):3.197817e-04,31:1.202426e-03):3.959606e-05):5.029907e-05,((24:3.883021e-04,(25:7.840243e-04,30:1.580559e-03):5.092357e-04):6.675107e-05,13:2.693888e-04):2.877942e-04):3.120217e-03,((21:1.108780e-03,((17:6.391988e-04,20:9.906049e-05):2.407403e-04,23:1.612051e-06):4.211098e-04):4.288130e-03,(32:1.004089e-05,1:4.767498e-04):3.947428e-03):1.670193e-03):5.035891e-02,(((10:5.863707e-03,22:1.834996e-04):5.373201e-04,(((7:3.037517e-03,29:2.297726e-03):3.616761e-04,(14:7.068993e-05,(19:5.142933e-04,9:1.537511e-03):2.778338e-04):5.463664e-04):5.802957e-04,15:1.370384e-03):6.969333e-06):3.078683e-03,18:7.393371e-04):4.269875e-02):4.521009e-02,6:1.021606e-01);
   tree gen.372500 = [&U] (((5:9.744701e-03,2:8.524228e-03):1.991786e-02,(3:2.174137e-03,4:1.475488e-03):2.827087e-02):7.753613e-02,((18:5.662267e-04,((10:4.321822e-03,22:1.756032e-04):5.754642e-04,(((7:3.291335e-03,29:3.081837e-03):1.853553e-04,((19:2.715135e-04,9:9.570361e-04):7.053502e-05,14:1.215307e-04):4.710534e-04):1.570285e-04,15:1.930744e-03):1.688439e-05):2.879866e-03):4.374079e-02,(((21:1.083264e-03,(23:1.465787e-04,(20:3.210039e-06,17:7.776547e-04):2.002731e-04):2.992588e-04):3.391861e-03,(32:3.249999e-05,1:5.648473e-04):3.813953e-03):2.487417e-03,(((30:9.135926e-04,25:8.388592e-04):5.509462e-04,(24:9.844160e-04,13:2.152115e-04):7.907667e-05):2.042783e-04,(((16:6.731186e-04,(12:6.102217e-04,27:1.885201e-03):4.634131e-05):1.037009e-04,(28:5.507790e-04,11:4.530489e-04):1.137093e-04):3.835684e-04,((8:1.501956e-03,26:2.333514e-04):6.329376e-04,31:1.033780e-03):1.566379e-05):5.319783e-05):2.864225e-03):4.674803e-02):4.939071e-02,6:1.000112e-01);
   tree gen.375000 = [&U] (((5:1.075717e-02,2:8.518679e-03):1.980485e-02,(3:1.436482e-03,4:2.242097e-03):2.675233e-02):7.535832e-02,((18:6.019880e-04,((((7:3.231128e-03,29:2.458101e-03):1.899692e-04,(14:1.333066e-04,(19:4.193545e-04,9:7.818313e-04):2.585014e-04):5.084923e-04):3.341244e-04,(10:4.886365e-03,22:1.097525e-04):3.737378e-04):1.567007e-05,15:1.819971e-03):4.062012e-03):4.371231e-02,(((21:1.231156e-03,(23:5.692243e-05,(20:5.473335e-05,17:8.021498e-04):7.601807e-05):2.179228e-04):3.855897e-03,(32:1.271884e-05,1:8.317958e-04):4.285739e-03):2.981864e-03,((24:3.382546e-04,(13:2.138144e-04,(30:9.066443e-04,25:1.014192e-03):4.524931e-04):4.231936e-05):1.622833e-04,(((8:1.299885e-03,26:3.986666e-04):3.632697e-04,((16:6.820561e-04,(12:2.695514e-04,27:1.346909e-03):1.083968e-04):4.846909e-05,(28:5.968516e-04,11:5.328659e-04):1.187061e-04):2.971650e-04):5.025462e-06,31:1.978227e-03):4.354547e-05):3.568013e-03):4.671759e-02):4.740162e-02,6:1.026278e-01);
   tree gen.377500 = [&U] (((5:9.945540e-03,2:8.483562e-03):2.121640e-02,(4:1.709037e-03,3:1.772864e-03):2.599130e-02):8.388765e-02,((((((16:1.150214e-03,(12:2.304332e-04,27:1.498805e-03):4.576935e-05):1.896415e-04,(11:5.595122e-04,28:4.982021e-04):1.652547e-04):3.037401e-04,((26:3.343123e-04,8:1.610286e-03):3.491961e-04,31:1.774018e-03):1.232492e-04):1.026295e-04,((13:5.866147e-04,(25:1.021528e-03,30:1.505490e-03):1.467351e-04):2.147474e-05,24:3.340813e-04):9.829162e-05):3.980148e-03,((21:1.035396e-03,((17:6.945104e-04,20:1.407653e-04):1.303756e-04,23:1.090850e-04):3.992663e-04):3.404903e-03,(32:2.065311e-04,1:6.947348e-04):4.119940e-03):1.634658e-03):5.197068e-02,((((10:5.853585e-03,22:3.784127e-04):4.498567e-04,((7:2.324684e-03,29:2.597772e-03):4.527690e-04,(14:2.172136e-04,(19:3.689568e-04,9:1.098406e-03):8.255509e-05):2.872947e-04):4.215307e-04):1.548317e-04,15:1.251763e-03):3.654424e-03,18:6.165419e-04):4.322074e-02):4.751869e-02,6:1.089315e-01);
   tree gen.380000 = [&U] ((((((((13:3.960844e-04,(25:1.411893e-03,30:1.052748e-03):7.776540e-04):5.817855e-05,24:4.141929e-04):1.948675e-04,((11:4.848518e-04,28:7.213208e-04):1.656519e-04,((27:1.544525e-03,12:4.629498e-04):3.315167e-04,16:9.224625e-04):2.713837e-05):3.298368e-04):1.358519e-04,(8:8.411765e-04,26:2.964716e-04):6.812519e-04):1.284425e-04,31:1.444676e-03):2.555543e-03,((23:4.665551e-05,((17:6.633068e-04,20:5.495251e-05):7.964303e-05,21:1.705034e-03):3.620682e-06):3.969567e-03,(32:4.802539e-05,1:4.859635e-04):4.688511e-03):2.350316e-03):4.662885e-02,(((10:5.258004e-03,22:1.841154e-04):4.913023e-04,(15:1.625977e-03,((7:3.671215e-03,29:1.873849e-03):4.500385e-04,((9:7.062366e-04,19:3.806067e-04):9.644062e-05,14:2.211683e-04):4.524249e-04):2.917856e-04):2.185425e-04):3.639148e-03,18:5.238059e-04):4.491680e-02):5.018816e-02,((5:1.057589e-02,2:9.236467e-03):1.968122e-02,(3:1.245773e-03,4:1.158601e-03):2.408871e-02):7.594254e-02,6:1.068661e-01);
   tree gen.382500 = [&U] (((((24:3.134417e-04,((25:1.026598e-03,30:1.929908e-03):3.383316e-04,13:2.243832e-04):7.237614e-05):1.583180e-04,(((11:5.041073e-04,28:4.783762e-04):1.193989e-04,((27:2.254591e-03,12:3.105312e-04):2.562317e-04,16:1.538121e-03):5.045460e-05):4.482305e-04,((8:7.725529e-04,26:1.900349e-04):4.672335e-04,31:1.480550e-03):1.617820e-04):1.099481e-04):3.217600e-03,((((17:3.891548e-04,20:2.960525e-05):3.847084e-04,23:2.310914e-04):3.601425e-04,21:1.232128e-03):3.106336e-03,(32:3.927786e-05,1:6.345000e-04):3.217240e-03):2.403359e-03):5.152907e-02,(((10:5.488376e-03,22:1.518293e-04):6.644140e-04,(((7:3.193882e-03,29:2.025536e-03):2.877768e-04,((9:6.630574e-04,19:5.479681e-04):1.027892e-04,14:1.733253e-04):4.383974e-04):4.935953e-04,15:1.373703e-03):2.329670e-05):3.997448e-03,18:8.005215e-04):4.445154e-02):4.951156e-02,((5:8.236250e-03,2:9.254687e-03):2.090146e-02,(3:1.295248e-03,4:1.356804e-03):2.782236e-02):7.895854e-02,6:1.111103e-01);
   tree gen.385000 = [&U] (((5:1.147842e-02,2:8.903075e-03):2.004946e-02,(4:1.388824e-03,3:1.287361e-03):2.692349e-02):8.074869e-02,(((31:1.131925e-03,((13:1.239794e-04,(24:4.353653e-04,(25:1.427276e-03,30:1.125338e-03):1.111550e-04):9.244793e-06):1.380558e-04,((26:3.001246e-04,8:1.113920e-03):3.713932e-04,((11:4.751538e-04,28:2.314018e-04):2.128717e-04,((27:1.779712e-03,12:1.611687e-04):8.002716e-04,16:8.679488e-04):2.634536e-04):4.003901e-04):1.508143e-04):1.697745e-04):2.399463e-03,((21:1.541422e-03,((17:8.058559e-04,20:9.180723e-05):7.069499e-05,23:1.862539e-04):2.359653e-04):4.659894e-03,(32:1.523384e-06,1:6.728988e-04):3.828396e-03):2.877437e-03):5.144978e-02,(((15:9.385363e-04,(10:5.895018e-03,22:4.415194e-04):3.786315e-04):7.613934e-06,((7:3.540800e-03,29:2.304126e-03):3.815924e-04,(14:1.807163e-04,(9:1.035440e-03,19:8.717932e-04):2.169709e-04):4.013369e-04):1.996713e-04):4.112284e-03,18:4.599982e-04):4.198024e-02):5.017693e-02,6:1.051695e-01);
   tree gen.387500 = [&U] ((((((31:1.883746e-03,((11:6.379320e-04,28:3.962612e-04):2.868194e-04,(16:9.652397e-04,(27:1.630635e-03,12:4.401603e-04):4.434325e-05):1.033592e-04):4.168014e-04):1.265703e-04,(8:1.235039e-03,26:2.007507e-04):3.089995e-04):6.165168e-05,((24:2.361021e-04,13:2.425122e-04):6.994694e-05,(25:7.161354e-04,30:9.376836e-04):7.878045e-04):1.070470e-04):2.538472e-03,((((17:9.582198e-04,20:1.973445e-04):3.510431e-04,23:5.153037e-06):3.314313e-04,21:9.843222e-04):3.480934e-03,(32:9.212370e-05,1:5.392961e-04):3.573157e-03):2.892661e-03):5.063819e-02,(((((7:3.110669e-03,29:1.946279e-03):7.364588e-04,((9:1.861235e-03,19:4.379201e-04):9.971167e-05,14:1.098076e-04):8.364910e-04):3.665026e-04,(10:4.763396e-03,22:7.227622e-05):5.083447e-04):2.461858e-04,15:1.920382e-03):2.813926e-03,18:9.730194e-04):4.113336e-02):4.611229e-02,((5:9.274570e-03,2:8.619296e-03):1.826501e-02,(3:2.040404e-03,4:9.009475e-04):2.708404e-02):7.585733e-02,6:1.060655e-01);
   tree gen.390000 = [&U] (((5:1.132153e-02,2:9.547351e-03):2.020789e-02,(3:1.214487e-03,4:1.171231e-03):2.595994e-02):7.631432e-02,((18:7.126625e-04,((15:1.960863e-03,(10:5.120082e-03,22:2.493259e-04):5.688640e-04):9.942098e-05,((7:3.425462e-03,29:1.360980e-03):2.752510e-04,(14:9.741907e-05,(9:1.037041e-03,19:3.656896e-04):1.185362e-04):9.453743e-04):5.033814e-04):3.688258e-03):4.536939e-02,(((21:9.253196e-04,((17:5.166175e-04,20:5.740351e-05):3.951016e-04,23:2.116026e-05):3.608250e-04):3.914037e-03,(32:3.074888e-05,1:5.093494e-04):3.545436e-03):2.427624e-03,((13:7.782500e-04,((30:6.854866e-04,25:1.444926e-03):4.457415e-04,24:3.110908e-04):2.686777e-05):2.083668e-04,((((28:6.251149e-04,11:6.095529e-04):4.823389e-04,((12:4.155156e-04,27:2.068506e-03):1.288751e-04,16:1.118789e-03):1.168619e-04):4.888929e-04,31:1.549824e-03):1.056175e-05,(8:1.395995e-03,26:6.101963e-04):4.482586e-04):9.422139e-05):2.395166e-03):5.267321e-02):5.382237e-02,6:1.041238e-01);
   tree gen.392500 = [&U] ((((((((11:6.408207e-04,28:7.651740e-04):1.045838e-04,(16:9.146443e-04,(27:1.612951e-03,12:4.735609e-04):7.931249e-05):9.934774e-05):4.158473e-04,(8:1.078599e-03,26:1.537252e-04):3.104568e-04):4.310870e-05,31:1.627128e-03):7.932754e-05,(13:2.667750e-04,(24:3.934359e-04,(25:2.806442e-03,30:1.178120e-03):4.202102e-04):3.025573e-06):3.675852e-04):2.381422e-03,((((17:7.922685e-04,20:3.912962e-05):3.899459e-04,23:1.109628e-05):2.143540e-04,21:1.772270e-03):3.627781e-03,(32:1.743430e-05,1:4.290310e-04):4.047496e-03):2.633442e-03):4.614621e-02,(((((7:2.906112e-03,29:2.738645e-03):2.931355e-04,((19:7.177254e-04,9:7.720073e-04):9.856783e-05,14:2.911708e-04):6.113243e-04):5.256885e-04,(10:5.921883e-03,22:4.367225e-04):2.256789e-04):4.069997e-05,15:1.129268e-03):3.550425e-03,18:6.442176e-04):4.250935e-02):4.924419e-02,((5:1.084680e-02,2:8.638402e-03):2.153579e-02,(3:1.959437e-03,4:1.311627e-03):2.651262e-02):8.168995e-02,6:1.042273e-01);
   tree gen.395000 = [&U] (((5:1.055554e-02,2:8.266189e-03):1.948917e-02,(4:1.639247e-03,3:1.645784e-03):2.697859e-02):8.233210e-02,((((13:1.497816e-04,(24:3.613510e-04,(25:7.818308e-04,30:1.227305e-03):1.389711e-04):2.580177e-05):2.042703e-05,((((11:5.412982e-04,28:3.229374e-04):2.085400e-04,((27:1.247600e-03,12:2.216010e-04):3.818105e-04,16:8.001177e-04):1.072931e-04):1.950370e-04,(26:4.109609e-04,8:1.039696e-03):6.468934e-04):1.179878e-05,31:2.011687e-03):1.704958e-04):2.775765e-03,((21:1.054834e-03,((17:7.941861e-04,20:1.310298e-04):1.153995e-04,23:1.624803e-05):2.590141e-04):2.880076e-03,(32:6.071319e-05,1:6.467817e-04):3.776382e-03):1.843026e-03):4.939606e-02,(((((7:2.867808e-03,29:1.204932e-03):7.312257e-04,(14:6.978203e-05,(19:5.550574e-04,9:1.238058e-03):1.548410e-04):4.286680e-04):3.764421e-04,(10:5.754958e-03,22:1.536361e-04):7.404658e-04):1.201341e-04,15:2.249676e-03):3.093385e-03,18:5.883465e-04):4.352741e-02):4.848219e-02,6:1.034040e-01);
   tree gen.397500 = [&U] ((((((8:1.536742e-03,26:3.421262e-04):6.793333e-04,(31:1.873305e-03,((16:1.401027e-03,(27:1.219532e-03,12:2.369093e-04):1.786833e-04):3.943595e-05,(11:4.992746e-04,28:5.190809e-04):2.466645e-04):2.326887e-04):4.610010e-05):3.314275e-05,(13:3.964135e-04,((25:1.042604e-03,30:8.858876e-04):3.716992e-04,24:6.819785e-04):6.647197e-06):7.375032e-04):2.992591e-03,(((23:2.069260e-04,(17:7.294380e-04,20:8.865156e-05):2.368883e-04):3.410944e-04,21:1.450524e-03):3.354136e-03,(32:1.691118e-04,1:3.372220e-04):3.862754e-03):1.287188e-03):4.916362e-02,((15:1.781588e-03,((10:5.527413e-03,22:1.643332e-04):5.447876e-04,((7:2.825998e-03,29:2.542401e-03):3.865781e-04,((19:3.933334e-04,9:1.061752e-03):1.151630e-04,14:6.931853e-05):8.937390e-04):2.799069e-04):1.898698e-04):2.728227e-03,18:6.432880e-04):4.396405e-02):5.295846e-02,((5:1.011436e-02,2:7.722220e-03):1.857599e-02,(3:1.124358e-03,4:1.458713e-03):2.991129e-02):7.802807e-02,6:1.024675e-01);
   tree gen.400000 = [&U] (((5:1.239660e-02,2:7.585188e-03):2.021543e-02,(3:1.691813e-03,4:1.167320e-03):2.899883e-02):7.800790e-02,((18:5.789513e-04,((10:6.128140e-03,22:1.712909e-04):7.950263e-04,(15:1.509351e-03,((7:3.069751e-03,29:1.793467e-03):1.758057e-04,((19:4.860955e-04,9:7.344849e-04):1.140326e-04,14:2.642204e-04):4.662605e-04):3.870185e-04):1.327499e-04):3.323341e-03):4.355718e-02,(((21:1.029214e-03,((17:4.646662e-04,20:2.327884e-05):1.478613e-04,23:1.661337e-05):5.332937e-04):3.666652e-03,(32:8.046006e-05,1:1.084344e-03):3.038456e-03):2.496129e-03,(((13:3.578967e-04,24:6.660429e-04):8.127213e-05,(30:7.804312e-04,25:1.199086e-03):5.256046e-04):7.502533e-05,(((8:1.203569e-03,26:5.780641e-04):5.437002e-04,31:1.704305e-03):1.688436e-04,(((12:2.848381e-04,27:2.163973e-03):1.614109e-04,16:7.559096e-04):5.271223e-04,(28:4.071988e-04,11:2.552851e-04):1.392873e-04):3.705376e-04):7.710102e-05):3.173084e-03):4.738410e-02):5.176697e-02,6:9.917595e-02);
   tree gen.402500 = [&U] (((((13:3.048433e-04,(24:4.235849e-04,(25:8.603987e-04,30:1.359096e-03):2.958144e-04):4.754988e-05):4.106034e-04,(((8:1.004473e-03,26:1.505129e-04):4.413524e-04,((16:1.020121e-03,(27:1.305132e-03,12:3.067278e-04):2.143802e-04):1.079496e-04,(11:3.709058e-04,28:4.150229e-04):3.620389e-04):3.424917e-04):5.304504e-05,31:1.469486e-03):8.418537e-05):3.011153e-03,((21:1.508215e-03,((17:9.510384e-04,20:3.529494e-05):3.018763e-04,23:3.650628e-05):1.961187e-04):4.330136e-03,(32:1.624658e-04,1:6.690521e-04):4.520729e-03):2.294314e-03):4.999189e-02,((((7:3.317742e-03,29:1.358149e-03):1.736537e-04,((19:6.317116e-04,9:1.221280e-03):2.261956e-04,14:1.504123e-04):5.572774e-04):4.102470e-04,(15:1.787122e-03,(10:6.001313e-03,22:2.300793e-04):4.814011e-04):1.207634e-04):4.173934e-03,18:6.610760e-04):4.251181e-02):5.385067e-02,((5:1.051394e-02,2:8.479557e-03):1.750730e-02,(3:1.514170e-03,4:1.276935e-03):3.229022e-02):7.971097e-02,6:1.070773e-01);
   tree gen.405000 = [&U] ((((((24:3.174308e-04,(25:1.267950e-03,30:8.697935e-04):1.816691e-04):8.451068e-06,13:2.991833e-04):1.543256e-05,((31:1.408010e-03,((16:3.095466e-04,(27:2.286431e-03,12:2.919911e-04):2.161684e-04):1.561981e-04,(11:3.215782e-04,28:1.383961e-04):1.659095e-04):3.688996e-04):1.257211e-04,(8:8.772801e-04,26:1.138235e-04):4.366084e-04):1.349183e-04):2.774071e-03,((21:1.126499e-03,((17:5.576968e-04,20:1.203627e-05):7.144347e-05,23:1.214451e-04):1.105425e-04):3.903279e-03,(32:1.137194e-04,1:1.276583e-03):3.481142e-03):2.214090e-03):4.824384e-02,(((((7:3.286015e-03,29:1.969406e-03):5.533957e-04,((19:5.329125e-04,9:1.306698e-03):1.178710e-04,14:1.812921e-04):8.156092e-04):5.702559e-04,15:1.486055e-03):4.154774e-05,(10:5.927372e-03,22:2.191678e-04):3.545559e-04):3.852873e-03,18:6.640435e-04):4.102531e-02):5.196769e-02,((5:1.019080e-02,2:8.120143e-03):1.902641e-02,(3:1.578868e-03,4:1.081330e-03):2.753784e-02):7.692374e-02,6:9.864507e-02);
   tree gen.407500 = [&U] (((5:9.245487e-03,2:7.537014e-03):2.238791e-02,(4:1.596040e-03,3:1.512298e-03):2.493611e-02):8.460331e-02,(((((13:1.330429e-04,(25:1.117598e-03,30:1.699290e-03):3.205628e-04):5.049873e-07,24:3.853780e-04):2.259430e-04,((26:3.223322e-04,8:9.816809e-04):2.669994e-04,(31:1.281156e-03,((11:4.406036e-04,28:2.040892e-04):1.844380e-04,((27:1.193897e-03,12:4.073514e-04):5.593674e-05,16:9.416108e-04):7.719675e-05):2.515787e-04):6.955841e-05):1.184022e-04):2.468326e-03,((((17:5.189201e-04,20:8.611480e-05):6.637930e-05,23:6.269304e-05):2.511792e-04,21:1.423056e-03):4.589864e-03,(32:1.236410e-05,1:4.151660e-04):3.544175e-03):2.878573e-03):4.482632e-02,(((10:5.338055e-03,22:1.948143e-04):1.948810e-04,(((7:3.752331e-03,29:2.262011e-03):3.851872e-04,((19:5.121438e-04,9:9.140256e-04):3.851852e-04,14:1.722888e-04):4.093412e-04):2.420790e-04,15:1.467647e-03):9.359170e-05):3.244541e-03,18:1.055443e-03):4.408542e-02):5.199737e-02,6:1.142351e-01);
   tree gen.410000 = [&U] ((((((30:7.638857e-04,25:8.524150e-04):5.016858e-04,(24:1.387089e-04,13:6.837730e-04):1.714316e-06):9.436286e-05,((((11:4.541770e-04,28:3.282637e-04):2.047459e-04,((27:1.333417e-03,12:2.038936e-04):2.268330e-04,16:1.116109e-03):2.074986e-04):3.049606e-04,(8:1.155673e-03,26:3.011459e-04):5.238863e-04):9.697466e-05,31:1.483648e-03):9.280599e-05):2.546862e-03,((21:7.355268e-04,(23:6.936821e-05,(17:8.034362e-04,20:6.192925e-05):2.023948e-04):4.766101e-04):4.066826e-03,(32:1.906255e-04,1:7.657323e-04):3.626598e-03):2.646843e-03):4.490768e-02,((((10:5.677355e-03,22:4.071592e-04):4.253439e-04,((7:3.309049e-03,29:2.320219e-03):2.455416e-04,((19:2.543352e-04,9:9.903488e-04):1.629194e-04,14:1.434752e-04):3.425917e-04):4.543224e-04):1.312015e-06,15:2.145958e-03):3.487946e-03,18:1.269868e-03):4.576169e-02):5.204750e-02,((5:9.374669e-03,2:8.804990e-03):1.692924e-02,(3:1.695247e-03,4:1.788683e-03):2.622670e-02):8.250860e-02,6:1.105676e-01);
   tree gen.412500 = [&U] (((5:1.085271e-02,2:8.290681e-03):1.814894e-02,(4:1.163912e-03,3:1.631354e-03):2.984445e-02):7.566031e-02,(((((24:8.059822e-04,(25:8.874449e-04,30:7.951709e-04):5.119477e-04):1.811049e-05,13:1.422012e-04):2.453909e-04,(31:1.612881e-03,(((11:4.824671e-04,28:6.121183e-04):2.285287e-04,((27:1.656918e-03,12:3.327940e-04):8.025302e-05,16:9.012668e-04):1.261282e-04):3.697080e-04,(26:2.065089e-04,8:9.221876e-04):2.794475e-04):9.458059e-05):7.137543e-05):2.459449e-03,(((23:1.158551e-04,(17:7.133443e-04,20:1.000930e-04):6.464547e-05):2.192437e-04,21:1.483354e-03):3.676883e-03,(32:1.025247e-04,1:9.668172e-04):4.105201e-03):3.337968e-03):4.455745e-02,(((((7:2.499184e-03,29:2.038834e-03):4.820922e-04,((19:4.040713e-04,9:7.768632e-04):5.583274e-05,14:2.843077e-05):5.039089e-04):3.572592e-04,15:1.407609e-03):1.193609e-05,(10:4.908809e-03,22:2.428153e-04):5.015216e-04):3.468505e-03,18:1.154796e-03):4.354759e-02):4.832777e-02,6:1.028579e-01);
   tree gen.415000 = [&U] (((5:8.684268e-03,2:8.329095e-03):1.978192e-02,(4:1.336312e-03,3:1.219848e-03):2.789216e-02):8.352155e-02,((((24:4.487672e-04,(13:4.919760e-04,(25:1.128349e-03,30:1.347141e-03):1.960984e-04):1.057693e-04):2.712945e-04,(((11:2.985573e-04,28:3.577081e-04):1.324497e-04,((27:1.016293e-03,12:3.652586e-04):2.071697e-04,16:1.031314e-03):3.936349e-05):2.626139e-04,((26:5.453928e-04,8:1.414534e-03):4.117172e-04,31:1.878556e-03):5.899370e-05):9.043254e-05):2.231381e-03,(((23:6.839420e-05,(17:6.627408e-04,20:4.829879e-05):1.153388e-04):3.395157e-04,21:1.107352e-03):2.855549e-03,(32:1.882705e-05,1:4.636976e-04):4.057971e-03):2.278917e-03):5.306963e-02,(((10:4.863044e-03,22:2.580896e-04):4.712322e-04,(15:1.572837e-03,((7:3.666115e-03,29:2.048281e-03):3.865344e-04,((9:9.947605e-04,19:9.318988e-04):9.835007e-05,14:1.425407e-04):7.874383e-04):2.198411e-04):2.290740e-05):3.199572e-03,18:5.126023e-04):4.376339e-02):5.111324e-02,6:1.067496e-01);
   tree gen.417500 = [&U] (((((31:1.547117e-03,((8:1.242264e-03,26:5.193959e-04):2.916763e-04,((16:9.969575e-04,(12:1.665982e-04,27:1.541718e-03):2.758107e-04):1.119410e-04,(11:7.646740e-04,28:3.319285e-04):2.332678e-04):5.571539e-04):2.262153e-05):2.477885e-04,((13:3.305602e-04,(30:1.121077e-03,25:8.356027e-04):2.163369e-04):2.553676e-05,24:5.111210e-04):5.700239e-05):2.850246e-03,((21:9.706754e-04,((17:3.312763e-04,20:8.818517e-06):4.206601e-04,23:2.830622e-05):3.655031e-04):3.770125e-03,(32:2.148011e-04,1:7.759313e-04):3.521083e-03):3.283678e-03):4.753980e-02,((15:1.962383e-03,(((7:3.030910e-03,29:2.107265e-03):8.878459e-04,((19:5.951889e-04,9:1.114001e-03):3.919376e-04,14:8.476793e-05):4.086899e-04):5.056376e-04,(10:5.441219e-03,22:2.659195e-04):1.196759e-03):4.114582e-05):4.200884e-03,18:6.467911e-04):4.186941e-02):5.173383e-02,((5:9.409832e-03,2:9.116206e-03):1.984904e-02,(3:1.972913e-03,4:1.773481e-03):2.659655e-02):7.585065e-02,6:1.031118e-01);
   tree gen.420000 = [&U] (((5:9.375222e-03,2:8.277162e-03):1.920183e-02,(3:1.808945e-03,4:1.951219e-03):2.524111e-02):8.300522e-02,((18:5.132330e-04,((15:1.034939e-03,(10:5.846218e-03,22:1.729079e-04):5.111358e-04):9.454201e-05,((7:3.874202e-03,29:1.817554e-03):5.277116e-04,((19:6.907945e-04,9:6.250464e-04):1.522719e-04,14:1.380159e-04):3.843247e-04):3.192476e-04):3.641389e-03):4.384305e-02,(((21:1.442680e-03,((20:7.012721e-05,17:4.841330e-04):1.532537e-04,23:2.156099e-05):3.776891e-04):4.540832e-03,(32:2.674296e-05,1:5.563989e-04):4.434602e-03):2.014109e-03,((((30:1.318086e-03,25:9.709557e-04):1.084791e-04,13:3.707269e-04):5.659856e-06,24:4.461931e-04):1.339542e-04,(((8:1.103377e-03,26:6.233039e-04):3.344287e-04,((28:4.736394e-04,11:3.925027e-04):1.630710e-04,(16:1.336682e-03,(27:1.143473e-03,12:3.391773e-04):1.594251e-04):2.357077e-04):4.107928e-04):1.210674e-05,31:1.036180e-03):1.738401e-04):2.584170e-03):5.222612e-02):4.888260e-02,6:1.063864e-01);
   tree gen.422500 = [&U] (((5:1.096135e-02,2:8.164223e-03):2.461477e-02,(3:1.853173e-03,4:1.685493e-03):2.500783e-02):8.223809e-02,((18:4.606550e-04,((((7:3.267672e-03,29:2.034226e-03):1.319926e-04,((19:6.470487e-04,9:1.558982e-03):5.472582e-05,14:1.270739e-04):4.179756e-04):6.746802e-05,15:1.502530e-03):1.023752e-04,(10:6.865392e-03,22:2.649640e-04):4.993847e-04):3.174718e-03):4.541260e-02,(((21:1.939594e-03,((20:1.960527e-05,17:5.254945e-04):3.149053e-05,23:2.207694e-05):4.530343e-04):2.381977e-03,(32:3.537832e-05,1:1.009359e-03):4.393617e-03):2.665774e-03,((24:5.955504e-04,((30:1.191832e-03,25:8.559506e-04):3.427830e-04,13:4.978741e-04):5.314593e-06):4.791914e-04,((((28:6.753826e-04,11:4.601420e-04):1.218786e-04,((27:1.866839e-03,12:5.543342e-04):1.997359e-04,16:9.096589e-04):2.265828e-05):3.114486e-04,31:2.244815e-03):3.874951e-05,(8:1.121907e-03,26:1.426597e-04):4.999209e-04):1.283773e-04):2.556612e-03):4.755888e-02):4.794382e-02,6:1.054032e-01);
   tree gen.425000 = [&U] ((((((31:1.797500e-03,(8:8.628997e-04,26:2.154022e-04):6.068583e-04):1.589429e-04,((11:6.066512e-04,28:4.305971e-04):2.201746e-04,(16:5.492529e-04,(27:1.866437e-03,12:4.069157e-04):3.089972e-05):8.341695e-05):6.383773e-04):1.714751e-05,((13:2.537759e-04,24:4.510613e-04):1.303545e-04,(30:6.890465e-04,25:1.324988e-03):5.481927e-04):3.276434e-04):2.375329e-03,((21:1.026115e-03,((17:6.062575e-04,20:5.541107e-05):2.177939e-04,23:5.347535e-05):2.549726e-04):3.509984e-03,(32:6.745821e-06,1:7.807982e-04):4.036416e-03):1.765525e-03):4.426202e-02,((15:1.444294e-03,(((7:3.050170e-03,29:1.663433e-03):3.894720e-04,((9:1.152808e-03,19:4.500921e-04):8.674460e-06,14:2.130097e-04):4.996776e-04):4.014629e-04,(10:5.378305e-03,22:4.025809e-04):6.522811e-04):1.139391e-04):3.379748e-03,18:9.066455e-04):4.830603e-02):4.602044e-02,((5:9.732463e-03,2:9.638429e-03):1.767759e-02,(3:1.632715e-03,4:1.911642e-03):2.864842e-02):7.884588e-02,6:1.070774e-01);
   tree gen.427500 = [&U] (((5:9.672408e-03,2:8.667666e-03):1.883474e-02,(3:1.651115e-03,4:1.443597e-03):2.852321e-02):8.066216e-02,((18:6.245565e-04,(((7:2.759138e-03,29:1.765269e-03):1.690826e-04,((19:8.070362e-04,9:5.524340e-04):7.769964e-05,14:9.530098e-05):3.719045e-04):6.314534e-04,(15:1.034759e-03,(10:6.324247e-03,22:3.732689e-04):2.447971e-04):9.203993e-05):3.219315e-03):4.620746e-02,(((21:9.132317e-04,((20:2.401666e-05,17:5.464015e-04):4.331676e-04,23:1.529452e-04):3.663123e-04):4.223381e-03,(32:3.212764e-04,1:8.848499e-04):3.717704e-03):3.054686e-03,(((24:4.652292e-04,13:3.159637e-04):3.779765e-05,(30:1.348717e-03,25:1.020968e-03):2.144828e-04):2.104133e-04,(31:1.009594e-03,((8:8.371888e-04,26:2.891502e-04):6.096453e-04,((28:3.276487e-04,11:1.887090e-04):1.565410e-04,((27:1.696601e-03,12:4.008821e-04):1.180535e-04,16:1.053747e-03):1.446022e-04):3.136029e-04):1.507814e-04):1.384599e-04):2.760905e-03):4.914993e-02):4.954776e-02,6:1.089294e-01);
   tree gen.430000 = [&U] (((((31:1.813450e-03,((8:1.180656e-03,26:2.547276e-04):5.418187e-04,((11:6.421492e-04,28:3.311053e-04):8.259460e-05,(16:8.696347e-04,(27:1.358340e-03,12:8.102992e-04):7.575602e-05):7.993849e-05):6.286398e-04):7.597259e-05):2.732158e-04,(((30:8.693834e-04,25:1.202962e-03):3.236276e-04,13:9.326404e-05):3.472657e-05,24:9.236673e-04):8.853330e-05):3.804174e-03,((21:1.252098e-03,((17:7.985991e-04,20:6.660948e-05):2.385461e-04,23:6.834699e-05):3.559718e-04):3.936693e-03,(32:9.574402e-05,1:5.637051e-04):3.640437e-03):2.484119e-03):4.758905e-02,((((7:2.443134e-03,29:2.017925e-03):4.179608e-04,(14:1.536277e-04,(19:3.743674e-04,9:1.354994e-03):8.276045e-05):7.676245e-04):3.369308e-04,(15:1.018373e-03,(10:5.500804e-03,22:1.621513e-04):4.631505e-04):2.098217e-04):3.784104e-03,18:9.047068e-04):4.758386e-02):4.848065e-02,((5:9.365863e-03,2:8.079366e-03):2.332551e-02,(3:1.202674e-03,4:1.344878e-03):3.189952e-02):7.953927e-02,6:1.078134e-01);
   tree gen.432500 = [&U] (((((((11:5.151991e-04,28:3.025168e-04):8.479694e-05,(16:7.406222e-04,(27:1.432265e-03,12:1.950296e-04):4.376061e-04):1.704376e-05):5.289618e-04,(31:8.607643e-04,(8:1.323169e-03,26:2.276650e-04):3.453594e-04):3.553768e-05):1.015213e-04,(24:6.615740e-04,((30:7.629679e-04,25:1.047364e-03):3.022946e-04,13:3.111355e-04):1.786373e-04):3.332922e-04):3.079167e-03,((21:1.680908e-03,((17:6.353668e-04,20:2.098251e-04):3.384905e-04,23:4.754140e-05):2.373737e-04):3.551777e-03,(32:3.459801e-06,1:8.255219e-04):4.259936e-03):2.736276e-03):4.461067e-02,(((15:1.250444e-03,((7:3.320034e-03,29:2.296086e-03):3.351478e-04,((9:1.322958e-03,19:4.947099e-04):5.465041e-05,14:1.843897e-04):6.046299e-04):6.311493e-04):4.492049e-05,(10:5.235436e-03,22:3.874960e-04):5.547936e-04):3.416245e-03,18:6.629359e-04):4.967154e-02):4.816058e-02,((5:7.826399e-03,2:7.952033e-03):2.186567e-02,(3:1.696213e-03,4:1.297616e-03):2.948323e-02):8.343111e-02,6:1.027208e-01);
   tree gen.435000 = [&U] (((5:9.923329e-03,2:7.871453e-03):1.890583e-02,(4:1.753807e-03,3:1.313351e-03):2.915094e-02):8.059188e-02,((((31:1.076481e-03,((26:1.913421e-04,8:1.095987e-03):3.654567e-04,((16:1.065352e-03,(27:2.278089e-03,12:1.498295e-04):5.511357e-04):1.319270e-04,(11:3.943606e-04,28:4.531606e-04):4.253122e-05):3.036508e-04):6.927396e-05):1.086460e-04,(13:2.547266e-04,((25:1.580777e-03,30:1.079893e-03):3.349117e-04,24:4.393244e-04):1.236845e-04):3.031870e-04):3.444978e-03,(((23:7.747152e-06,(17:3.205114e-04,20:8.102448e-05):2.005365e-04):1.367878e-04,21:1.132956e-03):2.884363e-03,(32:4.742538e-05,1:3.195731e-04):3.983922e-03):1.611019e-03):4.680356e-02,((((7:2.998184e-03,29:1.617686e-03):2.441697e-04,((9:1.249512e-03,19:8.051422e-04):1.671499e-04,14:2.120058e-04):5.956507e-04):3.142763e-04,((10:5.081029e-03,22:2.911335e-04):3.553675e-04,15:1.698385e-03):1.305720e-04):3.394534e-03,18:3.931583e-04):4.274065e-02):4.558986e-02,6:1.080787e-01);
   tree gen.437500 = [&U] (((5:1.109158e-02,2:9.582071e-03):1.591254e-02,(3:1.399267e-03,4:1.380098e-03):2.868160e-02):7.879898e-02,((18:5.970137e-04,(((7:3.254077e-03,29:1.766952e-03):2.912657e-04,((9:1.338978e-03,19:3.994025e-04):1.495435e-04,14:1.817576e-04):5.086332e-04):4.810580e-04,(15:1.454221e-03,(10:5.622058e-03,22:2.470334e-04):4.505861e-04):9.389662e-05):3.844872e-03):4.503299e-02,(((21:1.620470e-03,((20:6.902326e-05,17:4.960345e-04):2.041063e-04,23:6.687720e-05):4.157301e-04):3.572050e-03,(32:8.282106e-05,1:6.138257e-04):3.844100e-03):3.136350e-03,((((30:8.347323e-04,25:8.689489e-04):2.557910e-04,24:7.963485e-04):1.029044e-04,13:3.470226e-04):1.719221e-04,(((28:5.067563e-04,11:2.790362e-04):3.744359e-05,((27:2.515043e-03,12:2.852458e-04):3.370743e-04,16:9.918509e-04):1.810263e-04):4.874453e-04,((8:1.126529e-03,26:1.222751e-04):4.167413e-04,31:1.960547e-03):2.682797e-05):1.984241e-04):2.057755e-03):4.795567e-02):5.259199e-02,6:9.822568e-02);
   tree gen.440000 = [&U] (((5:9.755829e-03,2:7.816898e-03):1.945888e-02,(4:1.265855e-03,3:1.225149e-03):3.022168e-02):7.864246e-02,(((((31:1.689799e-03,(((27:1.605707e-03,12:1.375716e-04):2.521991e-04,16:8.962054e-04):2.386009e-04,(11:4.161923e-04,28:4.352657e-04):1.851154e-04):4.747553e-04):3.481973e-05,(26:4.626600e-04,8:1.350804e-03):2.769525e-04):2.925840e-04,(24:3.350723e-04,((25:1.647006e-03,30:1.690414e-03):2.157286e-04,13:4.544828e-04):4.231028e-05):8.808672e-05):2.525453e-03,((((17:8.185838e-04,20:1.977944e-05):3.883582e-04,23:3.160665e-06):2.150569e-04,21:1.295735e-03):3.308920e-03,(32:2.828291e-05,1:7.154330e-04):4.139064e-03):2.922497e-03):4.357115e-02,((((7:3.680848e-03,29:1.803892e-03):1.974596e-04,((19:4.004583e-04,9:9.273066e-04):1.696894e-04,14:1.795941e-04):3.584711e-04):4.334202e-04,(15:1.641318e-03,(10:5.118727e-03,22:1.452584e-04):1.132905e-03):1.290721e-04):3.868932e-03,18:3.132524e-04):4.555785e-02):5.146961e-02,6:1.058271e-01);
   tree gen.442500 = [&U] ((((((8:1.195970e-03,26:1.177728e-04):7.169433e-04,(((11:2.282537e-04,28:5.424201e-04):8.511827e-05,(16:7.496151e-04,(27:1.568481e-03,12:2.910891e-04):5.554693e-05):3.232538e-05):2.112772e-04,31:1.644820e-03):6.659928e-05):6.737171e-05,(24:2.669985e-04,(13:2.843727e-04,(30:1.348138e-03,25:8.763270e-04):1.718107e-04):2.669824e-05):1.534842e-04):2.930554e-03,((21:1.496592e-03,(23:2.644846e-05,(17:7.190705e-04,20:9.084934e-05):1.240775e-04):5.129677e-04):4.295050e-03,(32:2.239430e-05,1:3.895908e-04):4.361898e-03):1.390302e-03):4.621300e-02,(((15:1.471940e-03,((7:2.744674e-03,29:1.133499e-03):9.493599e-04,(14:1.994728e-04,(19:5.117028e-04,9:9.231684e-04):2.452591e-04):6.682035e-04):3.258203e-04):1.972114e-04,(10:5.760309e-03,22:4.440871e-04):1.710478e-04):3.409201e-03,18:4.354063e-04):4.893364e-02):5.099771e-02,((5:1.101616e-02,2:7.044503e-03):2.012582e-02,(3:1.122367e-03,4:1.522008e-03):2.674909e-02):8.265971e-02,6:1.045183e-01);
   tree gen.445000 = [&U] (((5:9.249779e-03,2:9.145083e-03):1.975404e-02,(3:1.233037e-03,4:1.562349e-03):2.759999e-02):8.254923e-02,((18:8.787967e-04,(15:2.015233e-03,(((7:3.772684e-03,29:1.854241e-03):3.275382e-04,((19:4.808329e-04,9:9.864242e-04):1.036803e-04,14:7.285297e-05):7.292021e-04):3.028708e-04,(10:4.291770e-03,22:1.089659e-04):7.369197e-04):2.398920e-05):3.429988e-03):3.804331e-02,(((21:1.260624e-03,((20:7.279153e-07,17:5.459901e-04):1.009460e-04,23:3.370733e-04):1.356156e-04):3.249849e-03,(32:8.584731e-05,1:8.257967e-04):4.015548e-03):2.919748e-03,((31:1.400614e-03,((((12:1.401913e-04,27:1.096180e-03):3.289979e-04,16:1.449135e-03):5.713199e-05,(28:8.796485e-04,11:5.275523e-04):5.261814e-05):2.127715e-04,(8:1.325918e-03,26:1.552367e-04):3.537232e-04):2.758656e-05):3.533641e-05,((30:7.122511e-04,25:1.341885e-03):5.719506e-05,(13:2.694232e-04,24:6.306680e-04):9.752032e-08):1.758637e-04):2.510981e-03):4.783587e-02):4.755195e-02,6:1.029468e-01);
   tree gen.447500 = [&U] (((5:1.133307e-02,2:9.087951e-03):1.969386e-02,(4:1.432339e-03,3:1.306537e-03):2.970085e-02):8.713328e-02,((((13:3.593687e-04,((25:9.951985e-04,30:5.378729e-04):5.106712e-04,24:2.084512e-04):9.533882e-06):1.708912e-04,((31:1.996226e-03,((11:5.893079e-04,28:9.933019e-04):1.314315e-04,((27:1.301927e-03,12:3.268047e-04):6.773807e-05,16:8.842836e-04):8.837427e-05):6.024262e-04):1.341021e-04,(26:2.115879e-04,8:1.260708e-03):5.658160e-04):6.049080e-05):2.423263e-03,((21:1.334231e-03,((17:6.056437e-04,20:2.150832e-05):3.170387e-04,23:4.353671e-05):3.154711e-04):4.042386e-03,(32:1.464105e-04,1:9.596107e-04):4.280589e-03):3.048956e-03):4.726959e-02,((((10:5.976187e-03,22:8.335606e-04):2.819832e-04,15:1.694814e-03):4.293767e-05,((7:3.119523e-03,29:1.927750e-03):2.987199e-04,(14:2.143650e-04,(9:9.164126e-04,19:4.362294e-04):1.842231e-04):4.979884e-04):8.599346e-04):4.291456e-03,18:9.864232e-04):4.170142e-02):4.531729e-02,6:9.979344e-02);
   tree gen.450000 = [&U] (((5:1.102058e-02,2:7.584567e-03):2.041161e-02,(4:1.889112e-03,3:1.175514e-03):2.565646e-02):8.822169e-02,(((((25:8.773334e-04,30:1.032841e-03):7.382966e-04,(24:7.701290e-04,13:4.508572e-04):1.209518e-06):2.857778e-04,((26:9.219267e-04,8:1.677766e-03):3.265347e-04,(((11:2.681837e-04,28:6.764096e-04):1.618253e-04,((27:1.433564e-03,12:1.532859e-04):4.332486e-04,16:8.308520e-04):3.063254e-04):3.106063e-04,31:2.383250e-03):6.588153e-05):3.032469e-05):2.496682e-03,((21:1.160929e-03,((17:7.789040e-04,20:1.810413e-04):1.508433e-04,23:3.165127e-06):2.277394e-04):4.642095e-03,(32:1.456499e-04,1:7.371785e-04):3.825543e-03):2.612902e-03):4.575042e-02,(((((7:2.221970e-03,29:2.003867e-03):7.953507e-04,(14:2.764134e-04,(9:8.183685e-04,19:3.210307e-04):7.733692e-05):8.127163e-04):5.138523e-04,(10:4.777599e-03,22:8.910673e-05):5.602861e-04):1.054243e-04,15:1.652810e-03):4.421150e-03,18:2.315429e-04):4.229171e-02):5.487233e-02,6:1.012060e-01);
   tree gen.452500 = [&U] (((5:9.422479e-03,2:8.922253e-03):2.039906e-02,(3:1.659706e-03,4:1.712621e-03):2.438920e-02):7.758407e-02,((18:7.663626e-04,((((7:2.634906e-03,29:2.436690e-03):5.772144e-04,(14:7.116399e-05,(9:1.546004e-03,19:8.430864e-04):3.050443e-05):7.209430e-04):2.696225e-04,(10:5.235557e-03,22:8.202967e-05):7.228066e-04):3.480293e-04,15:1.123848e-03):2.983897e-03):4.633696e-02,((((23:9.578152e-07,(20:3.170899e-04,17:6.817833e-04):5.080936e-04):1.501849e-04,21:1.311205e-03):3.884706e-03,(32:5.665414e-05,1:1.868893e-04):4.116587e-03):2.185185e-03,(((31:2.033654e-03,(8:1.662958e-03,26:1.888326e-04):7.364717e-04):2.044294e-04,((28:5.187502e-04,11:5.943284e-04):1.133175e-04,(16:5.643965e-04,(12:6.925577e-04,27:1.089656e-03):1.320836e-04):4.258533e-04):4.682479e-04):1.758618e-04,(13:5.562682e-04,(24:3.529136e-04,(30:1.474742e-03,25:1.369127e-03):2.958969e-04):5.953551e-05):5.047789e-04):2.648208e-03):4.494628e-02):5.000951e-02,6:1.140821e-01);
   tree gen.455000 = [&U] (((5:8.867802e-03,2:8.155593e-03):1.908622e-02,(4:1.741635e-03,3:1.138110e-03):2.355596e-02):8.722718e-02,((((13:3.409352e-04,(24:4.911377e-04,(25:1.059097e-03,30:7.492877e-04):3.887240e-04):1.104165e-05):1.767012e-04,((31:1.950461e-03,(((27:1.011463e-03,12:4.910769e-04):1.210502e-04,16:6.274655e-04):6.183876e-05,(11:5.799875e-04,28:3.703323e-04):2.314368e-04):8.172644e-04):1.384901e-05,(26:2.543906e-04,8:1.240927e-03):4.510707e-04):1.096818e-04):1.639061e-03,((((17:2.192214e-04,20:5.820992e-05):1.389581e-04,21:1.751128e-03):6.712641e-06,23:3.666584e-05):4.819308e-03,(32:5.890132e-05,1:5.809366e-04):3.938598e-03):3.720962e-03):4.719336e-02,(((((7:3.307804e-03,29:1.744241e-03):2.936119e-04,(14:3.312876e-05,(9:8.949552e-04,19:5.415376e-04):1.108425e-04):5.628824e-04):4.378203e-04,(10:5.863076e-03,22:2.031762e-04):3.543327e-04):8.726934e-05,15:2.174708e-03):3.461340e-03,18:6.084685e-04):4.504096e-02):4.869754e-02,6:1.045492e-01);
   tree gen.457500 = [&U] (((5:1.105978e-02,2:8.001332e-03):2.021982e-02,(4:1.708692e-03,3:1.738052e-03):2.311040e-02):8.557729e-02,((((24:3.765223e-04,((25:1.324152e-03,30:1.177053e-03):2.381719e-04,13:3.905814e-04):3.370457e-05):6.845693e-05,(31:1.161188e-03,((((27:2.662608e-03,12:2.804761e-04):5.204276e-05,16:1.164840e-03):2.412895e-05,(11:4.923260e-04,28:6.507573e-04):3.108556e-04):3.525473e-04,(26:7.371354e-04,8:1.321538e-03):1.099280e-03):6.249153e-05):8.920673e-05):3.351455e-03,((21:9.632830e-04,((17:8.841318e-04,20:2.380203e-04):5.197546e-05,23:1.113768e-04):2.709697e-04):3.473120e-03,(32:2.142584e-05,1:7.367092e-04):3.937207e-03):2.039734e-03):4.535665e-02,(((((7:2.894523e-03,29:1.645122e-03):3.811579e-04,(14:1.234479e-04,(9:7.706745e-04,19:7.627786e-04):1.294086e-04):5.589357e-04):4.825269e-04,15:1.093624e-03):2.721970e-05,(10:5.269037e-03,22:2.219305e-04):6.523087e-04):2.958023e-03,18:6.875581e-04):4.418901e-02):4.548693e-02,6:1.088839e-01);
   tree gen.460000 = [&U] (((5:1.013615e-02,2:8.564351e-03):1.830877e-02,(3:1.630958e-03,4:1.525614e-03):2.751880e-02):8.055428e-02,((18:9.772959e-04,((((7:3.204102e-03,29:2.284266e-03):1.737169e-04,(14:8.389555e-05,(9:1.139931e-03,19:3.067827e-04):5.087069e-05):5.443109e-04):1.343361e-04,15:1.764764e-03):6.922008e-05,(10:5.479012e-03,22:6.408270e-04):2.129387e-04):3.655044e-03):4.397246e-02,(((21:6.945449e-04,(23:1.336888e-05,(20:1.064932e-04,17:3.168522e-04):1.615804e-04):3.169849e-04):3.891771e-03,(32:1.579339e-05,1:6.809363e-04):4.655639e-03):1.877363e-03,((13:4.131373e-04,(24:7.382411e-04,(30:1.052046e-03,25:1.210887e-03):2.810680e-04):7.709846e-05):1.381727e-04,((((28:3.601147e-04,11:7.063489e-04):1.438973e-04,(16:6.210098e-04,(12:4.879319e-04,27:1.497314e-03):2.032656e-04):4.188120e-04):4.435168e-04,31:1.477561e-03):2.175044e-04,(8:1.461723e-03,26:3.268757e-04):5.727137e-04):3.007084e-05):3.055625e-03):4.674063e-02):4.787983e-02,6:1.090453e-01);
   tree gen.462500 = [&U] (((5:1.063538e-02,2:9.705905e-03):1.760120e-02,(4:1.667706e-03,3:8.743570e-04):3.020437e-02):7.362215e-02,((((((25:1.190287e-03,30:9.673783e-04):1.490959e-04,13:2.750453e-04):4.298532e-06,24:7.160702e-04):8.286643e-05,(((26:1.505337e-04,8:1.098562e-03):3.430731e-04,31:1.278936e-03):8.496736e-05,((11:5.494825e-04,28:5.528006e-04):1.962777e-04,((27:1.935562e-03,12:6.756477e-04):2.441587e-04,16:6.845466e-04):1.191718e-04):2.003696e-04):1.699948e-04):2.707551e-03,((21:1.380269e-03,(23:1.520629e-04,(17:4.900472e-04,20:4.987649e-05):3.661757e-04):2.701893e-04):4.737449e-03,(32:5.176532e-05,1:3.434226e-04):3.566481e-03):1.999769e-03):4.392634e-02,(((((7:2.968238e-03,29:2.160356e-03):3.813642e-04,(14:8.113709e-05,(9:1.506425e-03,19:6.316930e-04):2.991776e-04):5.180307e-04):2.564669e-04,(10:4.441077e-03,22:1.505280e-04):3.303316e-04):2.540957e-04,15:2.437063e-03):2.971596e-03,18:7.578537e-04):4.710332e-02):5.178002e-02,6:9.955557e-02);
   tree gen.465000 = [&U] (((((31:1.610105e-03,((8:1.077089e-03,26:1.840495e-04):5.988459e-04,((11:5.202787e-04,28:3.930953e-04):5.873091e-04,(16:5.698374e-04,(27:2.375311e-03,12:2.342822e-04):2.596401e-04):5.380328e-05):3.895331e-04):3.332381e-07):1.646105e-04,((24:3.603547e-04,(30:1.008966e-03,25:1.329983e-03):3.585370e-04):1.097571e-04,13:2.277829e-04):6.746113e-05):3.043584e-03,(((23:2.981442e-06,(20:1.556681e-04,17:7.330663e-04):6.951832e-05):3.784273e-04,21:1.060842e-03):3.904465e-03,(32:8.162480e-05,1:3.961593e-04):4.824782e-03):2.133655e-03):4.716193e-02,(((((7:2.417380e-03,29:2.146016e-03):3.637302e-04,(14:6.959669e-05,(19:5.352337e-04,9:8.012276e-04):6.288062e-05):6.490158e-04):7.502232e-04,15:1.646697e-03):1.959828e-04,(10:4.522538e-03,22:2.074074e-04):4.592165e-04):3.478201e-03,18:6.640230e-04):4.565471e-02):4.393161e-02,((5:1.047914e-02,2:8.414331e-03):1.967865e-02,(3:8.941192e-04,4:1.892959e-03):2.661972e-02):8.712599e-02,6:1.119276e-01);
   tree gen.467500 = [&U] (((5:9.822281e-03,2:7.449549e-03):2.047075e-02,(3:1.301743e-03,4:1.570883e-03):2.703196e-02):8.094469e-02,((18:5.311306e-04,(((10:5.860861e-03,22:3.487595e-04):8.260634e-04,15:1.186798e-03):8.635215e-05,((7:3.018475e-03,29:2.116648e-03):1.708996e-04,(14:1.619252e-04,(19:3.276703e-04,9:1.102088e-03):4.311893e-06):7.712441e-04):2.901946e-04):4.102934e-03):4.626558e-02,(((21:1.483140e-03,(23:1.200896e-04,(20:8.841322e-05,17:6.720183e-04):1.283491e-04):3.425612e-04):4.582134e-03,(32:5.593983e-05,1:4.185993e-04):4.692641e-03):2.445129e-03,(((13:5.051984e-04,(30:7.732292e-04,25:1.079743e-03):1.058886e-04):5.654340e-05,24:4.387998e-04):1.818857e-04,((8:8.980730e-04,26:1.248366e-04):2.922567e-04,(31:1.776122e-03,((28:3.857924e-04,11:4.061218e-04):4.444962e-04,(16:7.781118e-04,(12:3.179975e-04,27:1.195931e-03):4.490731e-04):1.654104e-04):4.218883e-04):1.142910e-04):2.758271e-05):2.330066e-03):4.692545e-02):5.105216e-02,6:1.068810e-01);
   tree gen.470000 = [&U] (((((((8:1.268887e-03,26:3.598936e-04):2.034398e-04,31:1.817479e-03):5.121147e-06,(((27:1.929411e-03,16:1.764141e-03):2.136454e-05,12:3.625477e-04):7.332429e-05,(11:5.966312e-04,28:3.530011e-04):1.108947e-04):5.647270e-04):1.888582e-04,(24:1.905718e-04,((30:1.094724e-03,25:1.687592e-03):2.684213e-04,13:3.130352e-04):5.181116e-06):2.587629e-04):2.479024e-03,(((23:2.514941e-04,(17:4.418810e-04,20:1.202440e-04):1.839364e-04):2.607948e-04,21:1.288593e-03):3.646572e-03,(32:2.406775e-05,1:4.793201e-04):3.710523e-03):1.955801e-03):4.851518e-02,((((10:4.758460e-03,22:3.365428e-04):3.933832e-04,((7:4.058819e-03,29:1.744295e-03):8.502554e-04,(14:1.042290e-04,(19:2.312736e-04,9:1.019091e-03):2.182895e-04):4.219758e-04):4.231093e-04):2.147661e-04,15:1.629467e-03):3.481800e-03,18:6.173370e-04):4.753533e-02):5.312957e-02,((5:8.959577e-03,2:7.907013e-03):2.268025e-02,(3:1.998649e-03,4:1.106702e-03):2.488730e-02):8.876465e-02,6:1.013735e-01);
   tree gen.472500 = [&U] (((5:9.127729e-03,2:8.651077e-03):2.191283e-02,(4:2.513310e-03,3:1.307566e-03):2.546791e-02):8.099052e-02,(((((26:1.180519e-04,8:1.159910e-03):3.852132e-04,(31:1.543936e-03,((11:2.836966e-04,28:1.022841e-03):3.437059e-05,(16:8.085401e-04,(27:1.448895e-03,12:2.573910e-04):3.477481e-04):2.385267e-04):3.077369e-04):2.504783e-05):4.366227e-05,((13:2.128735e-04,(25:1.323504e-03,30:9.747476e-04):7.220047e-05):1.337848e-04,24:3.723845e-04):1.873893e-04):2.544532e-03,((21:1.279218e-03,(23:1.115224e-04,(17:5.378047e-04,20:2.383262e-05):4.249382e-04):2.794985e-04):3.859501e-03,(32:1.171388e-05,1:7.989858e-04):3.215352e-03):2.694763e-03):4.840145e-02,((15:8.482398e-04,((10:6.759038e-03,22:3.300902e-04):1.664696e-04,((7:4.113693e-03,29:2.398968e-03):6.150275e-04,(14:3.885938e-04,(9:7.199174e-04,19:3.966941e-04):3.236060e-04):4.176090e-04):3.482941e-04):6.093025e-05):4.106934e-03,18:1.208324e-03):4.348410e-02):5.005010e-02,6:1.026507e-01);
   tree gen.475000 = [&U] (((5:9.228243e-03,2:8.457063e-03):2.520892e-02,(4:2.106987e-03,3:1.580545e-03):2.482024e-02):8.800425e-02,(((((((11:5.384768e-04,28:6.701317e-04):3.308218e-04,(16:5.992375e-04,(27:1.664114e-03,12:2.806657e-04):3.215483e-04):2.496003e-04):3.906711e-04,31:1.287153e-03):1.222625e-04,(26:3.730317e-04,8:1.057678e-03):3.143424e-04):7.391072e-05,((13:3.594907e-04,24:4.625013e-04):6.337758e-05,(25:1.676108e-03,30:9.783107e-04):2.444423e-04):5.763479e-05):2.412684e-03,((((17:8.350275e-04,20:6.206820e-05):1.655383e-04,23:6.817462e-06):5.136529e-05,21:1.160941e-03):3.746670e-03,(32:1.081692e-04,1:6.110307e-04):4.535425e-03):1.553289e-03):4.893445e-02,(((((7:3.566789e-03,29:1.781160e-03):4.281294e-04,(14:8.815730e-05,(9:8.882271e-04,19:5.491928e-04):4.793274e-05):5.635094e-04):4.191820e-04,15:1.683233e-03):3.447190e-05,(10:5.281770e-03,22:2.774648e-04):3.805778e-04):2.929685e-03,18:1.325301e-03):4.396294e-02):5.077461e-02,6:1.025743e-01);
   tree gen.477500 = [&U] (((5:9.780912e-03,2:9.413777e-03):1.915196e-02,(3:1.346894e-03,4:8.823777e-04):2.773147e-02):7.821498e-02,((18:8.880222e-04,(((10:4.792472e-03,22:7.673384e-04):6.807670e-04,((7:2.609467e-03,29:3.001726e-03):6.459358e-04,(14:1.209362e-04,(9:1.101441e-03,19:6.196641e-04):2.343500e-04):7.920636e-04):4.337287e-04):7.429471e-05,15:1.311494e-03):3.097984e-03):4.709391e-02,(((21:1.246929e-03,(23:2.261412e-04,(20:5.552938e-05,17:5.694021e-04):4.811012e-05):2.508596e-04):4.523320e-03,(32:1.902323e-05,1:5.329118e-04):2.763685e-03):2.988529e-03,((((28:7.836370e-04,11:4.742275e-04):3.009061e-04,((12:2.668045e-04,27:1.833599e-03):3.713115e-04,16:7.244229e-04):3.178318e-04):2.846474e-04,(((30:1.215639e-03,25:1.225016e-03):4.956368e-04,(24:3.680997e-04,13:4.554576e-04):1.483215e-04):1.797503e-04,(8:1.516234e-03,26:1.568352e-04):3.229501e-04):6.477055e-05):1.092824e-05,31:1.573975e-03):2.733755e-03):4.741375e-02):5.225594e-02,6:1.057950e-01);
   tree gen.480000 = [&U] (((5:9.797101e-03,2:9.425483e-03):2.018301e-02,(4:1.304040e-03,3:1.745744e-03):2.539537e-02):8.736979e-02,(((((25:1.418885e-03,30:9.113639e-04):5.085110e-04,(24:6.405433e-04,13:2.971305e-04):4.832356e-05):1.499112e-04,(31:1.602692e-03,(((11:4.155952e-04,28:4.043257e-04):2.602595e-04,(16:8.816109e-04,(27:1.413932e-03,12:7.567805e-04):1.070390e-04):1.193617e-04):3.400312e-04,(26:1.315547e-04,8:1.161659e-03):4.944114e-04):6.327857e-05):8.238229e-05):2.396477e-03,((21:1.572945e-03,((20:6.769455e-05,17:9.462220e-04):1.881042e-04,23:1.990368e-05):2.200133e-04):4.124425e-03,(32:2.732439e-05,1:4.471781e-04):3.484451e-03):2.426524e-03):4.776378e-02,((((7:2.944578e-03,29:1.794061e-03):5.704827e-04,(14:1.442574e-04,(9:6.711370e-04,19:4.096015e-04):9.261792e-05):4.707834e-04):2.741835e-04,((10:4.844420e-03,22:2.020843e-04):3.257518e-04,15:1.501254e-03):2.674099e-05):3.319352e-03,18:6.372372e-04):4.376916e-02):4.982711e-02,6:1.017817e-01);
   tree gen.482500 = [&U] (((5:8.971340e-03,2:8.521661e-03):2.056911e-02,(3:1.239104e-03,4:1.316992e-03):2.628794e-02):7.859988e-02,((18:1.127255e-03,(((7:3.836747e-03,29:1.713542e-03):2.993803e-04,(14:1.203427e-04,(9:8.098352e-04,19:3.159275e-04):4.798537e-05):7.079104e-04):2.581709e-04,(15:2.055918e-03,(10:6.486870e-03,22:2.510297e-04):7.212514e-04):4.865935e-05):3.103906e-03):4.256642e-02,(((21:1.883176e-03,((20:7.830321e-05,17:7.267425e-04):2.248795e-04,23:7.764475e-05):3.642464e-04):3.657169e-03,(32:9.876188e-06,1:9.781239e-04):2.715065e-03):2.103659e-03,(((((28:4.759847e-04,11:6.081348e-04):1.851200e-04,(16:1.318726e-03,(27:1.062398e-03,12:4.399116e-04):1.179223e-04):1.176465e-04):4.257147e-04,(8:1.150064e-03,26:1.150623e-04):5.962865e-04):3.719765e-06,31:2.003460e-03):7.062364e-05,((30:9.065562e-04,25:1.681868e-03):1.916437e-04,(13:2.868212e-04,24:5.517892e-04):3.820698e-06):6.226402e-05):3.177731e-03):4.960716e-02):4.434323e-02,6:1.136232e-01);
   tree gen.485000 = [&U] ((((((((16:1.380449e-03,(12:1.463218e-04,27:1.480596e-03):1.697771e-04):1.755388e-04,(11:2.865115e-04,28:4.921876e-04):2.868849e-04):5.317290e-04,(8:1.334970e-03,26:9.007887e-05):5.016714e-04):3.358465e-05,31:1.659715e-03):3.858781e-04,((13:1.308494e-04,24:3.473766e-04):6.063434e-05,(30:1.527037e-03,25:1.506222e-03):2.243740e-04):1.886741e-04):3.081587e-03,((((17:1.013056e-03,20:1.404547e-04):2.130975e-04,23:1.709694e-04):5.387541e-04,21:1.045803e-03):3.719634e-03,(32:4.616629e-06,1:6.504669e-04):4.317971e-03):2.626515e-03):5.060919e-02,((15:1.521303e-03,((10:5.057721e-03,22:5.341302e-04):3.717893e-04,((7:2.749694e-03,29:2.888916e-03):2.531416e-04,((19:4.776006e-04,9:6.398780e-04):6.018878e-05,14:9.449962e-05):6.168325e-04):2.350651e-04):4.523722e-05):3.413685e-03,18:6.643732e-04):4.073605e-02):4.904338e-02,((5:1.113172e-02,2:9.134754e-03):1.775766e-02,(3:1.568834e-03,4:4.551627e-04):3.003389e-02):8.288066e-02,6:1.058435e-01);
   tree gen.487500 = [&U] (((5:1.016910e-02,2:7.477953e-03):1.867505e-02,(3:1.855514e-03,4:9.988876e-04):2.634337e-02):8.536190e-02,((18:1.263863e-03,((((7:3.249485e-03,29:2.044437e-03):3.434012e-04,(9:8.965784e-04,(14:1.791450e-04,19:7.976562e-04):2.937093e-05):3.427430e-04):6.161797e-04,(10:6.316926e-03,22:3.553367e-04):2.464153e-04):6.986475e-05,15:1.189903e-03):3.255558e-03):4.962952e-02,(((21:1.375486e-03,((20:2.506664e-05,17:6.715579e-04):2.820739e-04,23:7.903366e-05):4.698461e-04):4.333267e-03,(32:1.495753e-05,1:4.982677e-04):2.945285e-03):3.082592e-03,(((31:1.796571e-03,(8:9.108281e-04,26:3.741952e-04):4.349180e-04):6.885243e-05,((28:4.600582e-04,11:6.200367e-04):3.600526e-04,(16:1.019565e-03,(27:1.663780e-03,12:1.094625e-04):1.260167e-04):2.045069e-04):1.520566e-04):8.176618e-05,((13:5.072495e-04,(30:1.284990e-03,25:8.350454e-04):4.291894e-04):9.549325e-05,24:7.622431e-04):7.691483e-05):2.185635e-03):4.859680e-02):4.869207e-02,6:1.027887e-01);
   tree gen.490000 = [&U] (((5:1.044553e-02,2:7.207737e-03):1.955965e-02,(3:1.768703e-03,4:6.542100e-04):2.941761e-02):8.108962e-02,((18:1.081261e-03,(15:1.475518e-03,((10:6.117008e-03,22:9.863171e-05):3.497925e-04,((7:3.138175e-03,29:2.203732e-03):1.567349e-04,(14:1.056492e-04,(9:1.008809e-03,19:3.458060e-04):1.630686e-04):4.064899e-04):3.069847e-04):1.123397e-05):3.896367e-03):4.500181e-02,(((21:1.511788e-03,((20:5.003599e-05,17:9.886756e-04):6.699942e-05,23:2.816764e-06):4.624642e-04):4.147945e-03,(32:3.338443e-04,1:6.984672e-04):3.718030e-03):2.027375e-03,((((8:1.218950e-03,26:3.075234e-04):2.027298e-04,((28:5.194324e-04,11:4.284836e-04):2.105334e-04,(16:6.191436e-04,(27:2.141937e-03,12:2.930109e-04):2.146119e-04):3.374035e-05):2.054227e-04):8.533039e-06,31:1.548615e-03):1.111797e-04,(13:2.630963e-04,((30:7.393154e-04,25:7.219079e-04):4.503048e-04,24:6.422561e-04):5.199926e-05):1.012627e-04):2.410370e-03):4.640979e-02):4.578861e-02,6:9.797966e-02);
   tree gen.492500 = [&U] (((((((8:1.607196e-03,26:3.576647e-04):9.561035e-04,((16:1.010303e-03,(12:2.275791e-04,27:1.770038e-03):4.949597e-05):7.381511e-05,(11:8.274784e-04,28:4.527696e-04):1.713129e-04):5.625149e-04):4.216121e-05,31:1.635490e-03):1.143511e-04,(((30:1.186408e-03,25:1.530536e-03):1.884189e-04,24:3.348219e-04):1.373437e-05,13:3.746291e-04):2.928347e-04):3.174025e-03,((((17:6.478662e-04,20:1.024094e-04):2.448482e-04,23:2.417548e-04):9.630975e-05,21:1.225837e-03):3.085831e-03,(32:2.855095e-06,1:4.326797e-04):3.858632e-03):2.220159e-03):4.492956e-02,((((7:3.593281e-03,29:1.554149e-03):2.499226e-04,((19:4.568774e-04,9:8.691719e-04):1.858395e-04,14:2.460217e-04):4.865779e-04):4.274757e-04,(15:2.376632e-03,(10:5.646195e-03,22:7.417107e-04):3.348913e-04):3.455292e-05):2.865997e-03,18:1.340099e-03):4.654810e-02):5.636521e-02,((5:1.033821e-02,2:7.880899e-03):2.235784e-02,(3:1.713084e-03,4:1.726333e-03):2.465696e-02):7.934500e-02,6:1.121202e-01);
   tree gen.495000 = [&U] ((((((8:9.496741e-04,26:1.884133e-04):1.727069e-04,(31:1.572448e-03,((16:5.356820e-04,(12:5.774540e-04,27:1.772159e-03):2.451604e-04):8.241555e-05,(11:3.332681e-04,28:7.523430e-04):3.881259e-04):3.864908e-04):2.981342e-05):1.210277e-04,((24:7.051343e-04,13:3.048352e-04):6.321045e-06,(30:1.553872e-03,25:1.042699e-03):1.295181e-04):1.898900e-04):2.472630e-03,((((17:5.032174e-04,20:1.668113e-04):1.604703e-04,23:3.447742e-04):1.740030e-04,21:1.223877e-03):3.301185e-03,(32:5.302051e-06,1:7.817616e-04):3.622153e-03):3.464161e-03):4.217602e-02,(((10:4.948560e-03,22:5.382428e-04):6.637622e-04,(((7:2.958909e-03,29:1.806276e-03):7.123943e-04,((19:4.462889e-04,9:8.032159e-04):1.318750e-04,14:7.758103e-05):3.781146e-04):4.402775e-04,15:1.703798e-03):3.112542e-05):2.693409e-03,18:9.982713e-04):4.696691e-02):5.291083e-02,((5:9.704628e-03,2:8.078989e-03):2.367616e-02,(3:1.959372e-03,4:1.620534e-03):2.878292e-02):7.701845e-02,6:1.052488e-01);
   tree gen.497500 = [&U] (((5:7.871288e-03,2:8.096278e-03):2.111733e-02,(3:1.482715e-03,4:1.155071e-03):2.373500e-02):8.115491e-02,((18:1.021423e-03,(((10:5.094162e-03,22:4.216982e-04):4.912179e-04,((7:3.613623e-03,29:1.569768e-03):2.048864e-04,(14:6.892996e-05,(9:1.042033e-03,19:5.262616e-04):1.532525e-04):5.603702e-04):5.733799e-04):4.964246e-05,15:9.601719e-04):3.985041e-03):3.975740e-02,(((21:1.682676e-03,((20:1.074622e-05,17:8.024948e-04):8.422894e-05,23:1.066697e-04):1.088019e-04):3.722577e-03,(32:1.408410e-04,1:6.497750e-04):3.000295e-03):2.798417e-03,(((8:1.511021e-03,26:3.119260e-04):4.644202e-04,(((28:2.772616e-04,11:9.376483e-04):8.275931e-05,((27:1.631102e-03,12:6.235346e-04):2.360574e-04,16:7.900698e-04):5.535864e-05):1.193418e-04,31:1.045363e-03):2.099230e-04):2.603130e-05,((30:9.972266e-04,25:1.603494e-03):1.530570e-04,(13:1.546889e-04,24:2.252421e-04):6.376755e-05):1.100158e-04):3.422773e-03):4.980544e-02):5.243757e-02,6:1.019564e-01);
   tree gen.500000 = [&U] (((5:1.007698e-02,2:7.549532e-03):2.274857e-02,(4:1.673876e-03,3:1.476532e-03):2.813690e-02):8.306258e-02,(((((31:2.692616e-03,(((12:3.501943e-04,27:1.867212e-03):1.098352e-04,16:1.334377e-03):2.796667e-04,(11:6.277968e-04,28:6.045654e-04):1.516187e-04):4.389870e-04):7.162942e-05,(26:1.398970e-04,8:1.265024e-03):4.707311e-04):8.421235e-05,(13:3.361172e-04,((25:9.850585e-04,30:9.352571e-04):1.005415e-04,24:7.005468e-04):4.583656e-05):2.086231e-04):3.819751e-03,((((20:2.717387e-05,17:1.170078e-03):1.172375e-04,21:1.955737e-03):1.227977e-04,23:4.140671e-05):4.696540e-03,(32:2.286307e-05,1:7.154258e-04):3.612934e-03):1.622523e-03):5.037501e-02,(((((7:2.938966e-03,29:2.801720e-03):8.090031e-04,((9:1.012976e-03,19:5.991837e-04):3.205171e-04,14:2.468296e-04):6.741533e-04):1.043826e-04,15:1.155021e-03):5.012715e-05,(10:6.135319e-03,22:2.788638e-04):4.223805e-04):4.171015e-03,18:4.189784e-04):4.124305e-02):4.589150e-02,6:1.028943e-01);
   tree gen.502500 = [&U] (((5:9.972192e-03,2:8.947073e-03):2.251202e-02,(4:8.491535e-04,3:1.214225e-03):2.661220e-02):8.219884e-02,(((((((12:2.434007e-04,27:2.595268e-03):2.304965e-04,16:8.935081e-04):2.505798e-05,(11:5.870020e-04,28:4.835428e-04):2.668670e-04):6.299285e-04,(31:1.489059e-03,(26:2.893825e-04,8:1.322383e-03):2.983221e-04):4.150115e-05):1.184316e-04,((24:2.993541e-04,(25:1.364488e-03,30:9.173364e-04):2.016754e-04):3.033376e-05,13:3.195930e-04):1.014176e-04):2.527380e-03,((((20:1.209853e-06,17:5.961523e-04):1.609828e-04,23:7.604657e-06):3.690539e-04,21:1.023333e-03):3.396117e-03,(32:1.463866e-04,1:3.691368e-04):3.664296e-03):2.366430e-03):4.985118e-02,((15:1.413461e-03,(((7:3.410574e-03,29:2.772586e-03):1.776955e-04,((9:5.129326e-04,19:6.305559e-04):3.088321e-04,14:7.537366e-05):3.972236e-04):3.780549e-04,(10:6.044239e-03,22:4.173518e-04):3.587784e-04):6.385666e-05):3.165369e-03,18:4.282166e-04):4.189020e-02):5.187615e-02,6:9.859482e-02);
   tree gen.505000 = [&U] (((5:1.008307e-02,2:8.483810e-03):2.134639e-02,(4:1.437256e-03,3:1.668187e-03):2.630929e-02):8.310135e-02,(((((31:1.488261e-03,(((12:3.330474e-04,27:1.378478e-03):4.817905e-05,16:1.250801e-03):1.334173e-04,(11:3.147280e-04,28:6.156611e-04):7.433141e-05):6.157849e-04):5.670884e-05,(26:1.834205e-04,8:1.290689e-03):3.184455e-04):5.780363e-05,(((25:1.229266e-03,30:1.358038e-03):2.676820e-04,13:1.528809e-04):6.754180e-05,24:4.669094e-04):4.272976e-04):2.506031e-03,((((20:3.928445e-05,17:1.052335e-03):7.245642e-05,23:1.741752e-05):2.580073e-04,21:1.806573e-03):3.194819e-03,(32:1.654748e-04,1:6.776560e-04):3.236603e-03):2.788919e-03):4.726997e-02,(((((7:3.811171e-03,29:1.192279e-03):2.276992e-04,((9:1.257830e-03,19:5.342416e-04):2.742466e-04,14:6.033568e-05):3.829271e-04):1.973335e-04,(10:5.522581e-03,22:2.015600e-04):5.294387e-04):5.001066e-05,15:1.769388e-03):3.387454e-03,18:4.239895e-04):4.107358e-02):5.289028e-02,6:1.055935e-01);
   tree gen.507500 = [&U] (((((24:3.010015e-04,((30:1.050387e-03,25:1.768157e-03):2.980137e-04,13:5.300391e-04):2.967878e-05):2.512157e-04,(((16:1.164572e-03,(12:2.077614e-04,27:1.699182e-03):1.534737e-04):1.150315e-04,(11:6.442636e-04,28:2.784981e-04):6.311856e-05):3.912451e-04,((8:1.546082e-03,26:1.686940e-04):3.722656e-04,31:1.325533e-03):3.537397e-05):5.439133e-05):2.628266e-03,((((17:5.907073e-04,20:6.879614e-06):2.722881e-04,23:1.025547e-04):3.441463e-04,21:1.287235e-03):3.880266e-03,(32:3.947028e-05,1:6.582373e-04):4.300711e-03):2.475555e-03):4.455127e-02,(((10:5.155271e-03,22:3.888563e-05):4.921500e-04,(15:1.754239e-03,((7:2.764952e-03,29:1.342162e-03):3.985871e-04,((19:6.110336e-04,9:9.877958e-04):2.805714e-04,14:1.751187e-04):4.481969e-04):5.708086e-05):8.118806e-05):4.376496e-03,18:4.910921e-04):5.115253e-02):4.719726e-02,((5:8.813154e-03,2:8.327764e-03):2.073784e-02,(3:1.592090e-03,4:1.003612e-03):2.492948e-02):8.142099e-02,6:1.048980e-01);
   tree gen.510000 = [&U] (((5:1.040358e-02,2:8.505379e-03):1.985691e-02,(4:1.077426e-03,3:1.504544e-03):2.480895e-02):8.024693e-02,((((((11:3.745589e-04,28:3.036748e-04):1.807006e-04,((12:1.364527e-04,27:1.726500e-03):3.612147e-04,16:1.245950e-03):7.347043e-05):2.185109e-04,((26:5.250471e-05,8:1.224131e-03):3.495099e-04,31:1.533511e-03):1.374416e-04):5.390895e-05,(24:6.760501e-04,((25:1.269719e-03,30:7.429396e-04):2.225176e-04,13:5.276536e-04):5.690424e-05):1.508149e-04):2.470980e-03,((((20:1.225187e-05,17:9.983213e-04):3.573378e-04,23:9.023717e-06):2.278021e-04,21:1.394062e-03):4.677170e-03,(32:3.895766e-06,1:5.273939e-04):5.036470e-03):2.180182e-03):5.357537e-02,(((((7:2.620467e-03,29:2.794063e-03):2.158198e-04,((9:1.094333e-03,19:6.438936e-04):7.518615e-05,14:2.535528e-04):6.190003e-04):4.016553e-04,(10:4.871272e-03,22:9.805116e-05):6.996005e-04):5.687813e-05,15:1.330191e-03):2.550984e-03,18:1.033976e-03):4.585859e-02):4.549308e-02,6:1.047629e-01);
   tree gen.512500 = [&U] ((((((13:1.741102e-04,24:4.272526e-04):1.584068e-05,(30:8.150999e-04,25:1.586297e-03):3.708517e-04):3.676031e-05,((((11:3.592342e-04,28:5.521923e-04):1.782067e-04,16:1.039767e-03):1.304666e-04,(12:1.984827e-04,27:1.271392e-03):4.988019e-04):4.717239e-04,(31:1.367959e-03,(8:1.246114e-03,26:3.542546e-04):5.110961e-04):2.544602e-05):7.450073e-05):2.178944e-03,(((23:3.693584e-04,(20:8.852881e-05,17:9.013186e-04):1.176043e-04):4.026503e-04,21:2.130795e-03):3.930626e-03,(32:1.059937e-05,1:8.760212e-04):3.146632e-03):3.449374e-03):4.660404e-02,((15:1.549215e-03,(((7:2.906167e-03,29:2.540272e-03):3.320475e-04,(14:9.532916e-05,(9:5.890123e-04,19:6.408860e-04):6.829681e-05):4.085123e-04):4.581373e-04,(10:5.628824e-03,22:1.929311e-04):6.339572e-04):2.758338e-05):3.462074e-03,18:6.389190e-04):4.756210e-02):4.315474e-02,((5:9.752781e-03,2:8.313588e-03):2.087176e-02,(3:1.624153e-03,4:1.899544e-03):2.816015e-02):7.581751e-02,6:9.767877e-02);
   tree gen.515000 = [&U] (((5:8.695728e-03,2:9.444691e-03):1.748493e-02,(3:1.665508e-03,4:1.491102e-03):3.019494e-02):7.357550e-02,((18:1.216406e-03,((15:1.364926e-03,(10:5.435031e-03,22:1.182144e-04):3.825750e-04):1.871845e-05,((7:4.436108e-03,29:1.635923e-03):6.743522e-04,(14:2.131084e-04,(9:8.869113e-04,19:4.920295e-04):2.730289e-04):8.773957e-04):4.181153e-04):2.980559e-03):4.734119e-02,(((((20:3.089205e-05,17:1.169726e-03):1.682745e-04,23:2.432050e-04):2.506104e-04,21:2.069472e-03):3.216975e-03,(32:1.716142e-04,1:1.460187e-03):3.764313e-03):3.285479e-03,((((((27:2.161656e-03,12:4.034251e-04):2.624064e-04,16:8.438172e-04):1.715443e-04,(28:5.935517e-04,11:4.944367e-04):2.080020e-04):4.338479e-04,(8:1.043785e-03,26:3.639458e-04):7.641670e-04):2.089536e-05,31:1.677130e-03):3.584928e-04,(24:2.546336e-04,((30:9.963878e-04,25:1.238595e-03):5.217162e-04,13:3.594299e-04):4.626641e-06):8.763321e-05):1.976293e-03):4.801282e-02):4.941449e-02,6:1.039234e-01);
   tree gen.517500 = [&U] (((5:9.455673e-03,2:1.048789e-02):2.209636e-02,(4:1.257495e-03,3:1.663487e-03):2.843772e-02):8.203690e-02,((((24:4.368862e-04,(13:2.916391e-04,(25:1.209586e-03,30:1.225031e-03):3.348675e-04):2.918436e-05):4.909061e-04,(((11:6.478750e-04,28:8.212909e-04):3.117022e-04,((12:4.427568e-04,27:1.594558e-03):7.202710e-05,16:1.284691e-03):1.714817e-04):7.532868e-04,(31:1.563768e-03,(26:2.808599e-04,8:9.902837e-04):4.334469e-04):3.120525e-05):3.562671e-04):2.796591e-03,(((23:1.598824e-04,(20:6.591824e-05,17:9.436909e-04):3.202896e-04):8.107719e-05,21:1.510465e-03):3.842350e-03,(32:1.195685e-04,1:4.567391e-04):4.912121e-03):2.778696e-03):4.665252e-02,(((10:6.428237e-03,22:4.483402e-04):6.368312e-04,(((7:2.495549e-03,29:1.683376e-03):4.988060e-04,((9:1.414998e-03,19:5.379015e-04):8.791887e-05,14:2.620236e-04):4.742632e-04):3.330554e-04,15:1.966090e-03):4.857239e-05):3.312437e-03,18:9.533852e-04):4.799078e-02):5.296456e-02,6:1.071367e-01);
   tree gen.520000 = [&U] ((((((8:8.080526e-04,26:2.127938e-04):3.642028e-04,(31:1.652683e-03,((11:3.689874e-04,28:3.224285e-04):1.932417e-04,(16:7.159552e-04,(12:3.022326e-04,27:1.763628e-03):1.170134e-04):1.481833e-05):2.612541e-04):4.451347e-05):2.214557e-04,(((30:1.388986e-03,25:1.929177e-03):2.001092e-04,13:4.936250e-04):1.268272e-05,24:6.803330e-04):2.154480e-04):2.693779e-03,(((23:2.141946e-05,(20:1.544987e-05,17:7.630307e-04):2.953375e-04):6.101145e-04,21:1.213752e-03):2.947010e-03,(32:8.227810e-05,1:5.873136e-04):3.691703e-03):2.435614e-03):4.658409e-02,(((15:1.783201e-03,(10:4.593713e-03,22:2.231619e-04):7.119426e-04):1.813521e-04,((7:3.423881e-03,29:2.220264e-03):2.719117e-04,((9:6.136843e-04,19:9.804830e-04):9.247932e-05,14:2.896572e-04):7.471834e-04):6.523876e-04):3.496021e-03,18:4.970097e-04):4.622878e-02):5.235874e-02,((5:9.140341e-03,2:9.111210e-03):1.959350e-02,(3:1.804184e-03,4:1.773181e-03):2.490576e-02):8.190331e-02,6:1.066501e-01);
   tree gen.522500 = [&U] (((((((8:9.966096e-04,26:4.126823e-04):7.969916e-04,31:1.940757e-03):2.641626e-05,((11:4.168140e-04,28:3.450570e-04):1.457922e-05,(16:1.522300e-03,(27:1.818265e-03,12:6.895512e-04):1.451779e-04):1.005663e-04):3.973092e-04):7.640453e-05,((30:1.069611e-03,25:1.150490e-03):1.942536e-04,(13:3.695635e-04,24:5.202794e-04):1.311019e-04):2.152171e-04):3.055540e-03,(((23:8.271199e-05,(20:4.067317e-05,17:4.922953e-04):2.009703e-04):1.782540e-04,21:2.043048e-03):3.231014e-03,(32:5.471456e-05,1:8.670309e-04):3.292696e-03):2.497114e-03):4.845579e-02,((((7:2.656539e-03,29:1.459678e-03):4.529944e-04,((9:1.032499e-03,19:4.058733e-04):1.471717e-04,14:1.808598e-04):6.920438e-04):3.600353e-04,((10:4.366997e-03,22:4.345027e-04):8.643218e-04,15:1.318572e-03):3.571471e-05):3.532570e-03,18:4.165346e-04):4.605974e-02):5.216730e-02,((5:8.522013e-03,2:9.077896e-03):2.171786e-02,(3:1.124029e-03,4:2.220720e-03):2.800618e-02):8.160384e-02,6:1.062601e-01);
   tree gen.525000 = [&U] (((((((8:9.945412e-04,26:2.820673e-04):6.910761e-04,(((12:4.936287e-04,27:9.196937e-04):1.569708e-04,16:1.064270e-03):2.246477e-05,(11:4.248660e-04,28:6.764299e-04):2.338510e-04):2.307265e-04):1.496020e-04,31:8.201795e-04):1.959443e-04,((30:9.799885e-04,25:1.261343e-03):4.220705e-04,(24:5.232754e-04,13:6.042276e-04):1.143808e-04):1.592621e-04):3.055709e-03,(((23:1.481085e-05,(20:3.805210e-06,17:5.820786e-04):3.094357e-04):1.393300e-04,21:1.304483e-03):4.211914e-03,(32:1.247134e-04,1:5.921319e-04):3.231236e-03):3.159030e-03):5.087844e-02,((15:1.109340e-03,((10:5.095289e-03,22:5.555333e-04):3.126255e-04,((7:2.913603e-03,29:1.854136e-03):5.473789e-04,((9:8.341733e-04,19:5.252441e-04):6.996593e-05,14:1.425435e-04):9.279267e-04):3.578614e-04):2.220263e-04):3.309437e-03,18:5.510674e-04):4.635284e-02):5.038022e-02,((5:8.766159e-03,2:1.000277e-02):1.955679e-02,(3:1.251867e-03,4:9.591085e-04):2.828789e-02):8.394170e-02,6:1.093044e-01);
   tree gen.527500 = [&U] (((5:8.853856e-03,2:8.068282e-03):2.194659e-02,(4:1.267202e-03,3:1.943450e-03):2.993741e-02):8.242420e-02,((((31:1.222502e-03,((((12:4.301092e-04,27:1.452451e-03):2.986995e-04,16:1.265241e-03):1.104644e-04,(11:4.966818e-04,28:7.476106e-04):8.877946e-05):2.685098e-04,(26:3.865546e-04,8:8.485850e-04):5.438471e-04):1.184206e-06):9.549322e-05,(24:3.059100e-04,(13:3.195135e-04,(25:1.182989e-03,30:1.620391e-03):2.359241e-04):6.873643e-05):2.305385e-04):3.013319e-03,((((20:8.970840e-06,17:6.768471e-04):1.479084e-04,23:2.202241e-04):2.163731e-04,21:1.255264e-03):3.480656e-03,(32:1.904465e-05,1:6.022562e-04):3.750645e-03):2.648869e-03):4.881428e-02,(((15:1.687850e-03,(10:6.429930e-03,22:1.672648e-04):7.561379e-04):7.211904e-06,((7:3.105617e-03,29:2.060652e-03):1.145900e-04,(14:1.409748e-04,(19:4.166463e-04,9:1.244654e-03):1.307810e-04):2.217080e-04):1.883631e-04):3.422119e-03,18:4.011278e-04):4.806267e-02):4.837957e-02,6:1.100290e-01);
   tree gen.530000 = [&U] (((5:7.322332e-03,2:8.529529e-03):2.049393e-02,(3:1.825943e-03,4:1.592186e-03):2.519776e-02):7.676661e-02,((18:3.383586e-04,((10:4.097041e-03,22:2.240219e-04):2.861426e-04,(15:1.502616e-03,((7:2.999117e-03,29:1.733120e-03):4.828043e-04,((9:1.224537e-03,19:7.867485e-04):5.477488e-05,14:1.779442e-04):4.580104e-04):6.430698e-04):1.263439e-04):3.514891e-03):4.403041e-02,(((21:1.124062e-03,(23:3.265272e-05,(20:1.384759e-04,17:6.089067e-04):4.308396e-05):2.339858e-04):3.670643e-03,(32:1.694481e-04,1:6.446100e-04):3.907620e-03):2.774300e-03,((13:1.822823e-04,(24:5.862369e-04,(30:9.884009e-04,25:1.952224e-03):5.242322e-04):9.591831e-06):1.593586e-04,(31:1.784573e-03,(((28:7.436634e-04,11:6.241380e-04):1.011822e-04,((27:1.954901e-03,12:3.555268e-04):5.964653e-05,16:1.120793e-03):8.806742e-05):2.461891e-04,(8:1.353539e-03,26:1.504896e-04):6.234058e-04):3.844441e-05):1.486038e-04):3.306793e-03):4.768109e-02):5.255729e-02,6:1.038373e-01);
   tree gen.532500 = [&U] (((5:1.074040e-02,2:7.964179e-03):2.139684e-02,(3:1.384688e-03,4:1.135440e-03):2.630792e-02):8.014878e-02,((18:6.232344e-04,((10:4.888739e-03,22:2.311695e-04):8.703897e-04,(15:1.789862e-03,((7:3.350533e-03,29:2.525800e-03):2.436199e-04,((9:1.080651e-03,19:2.473157e-04):2.153254e-04,14:6.117171e-05):1.060764e-03):4.980180e-04):6.317011e-05):3.360431e-03):4.597030e-02,(((21:1.328438e-03,(23:1.079287e-04,(20:4.545211e-05,17:5.568147e-04):2.002065e-04):3.028637e-04):3.832364e-03,(32:2.301831e-05,1:5.141547e-04):4.105345e-03):2.896530e-03,(((13:2.042099e-04,(30:1.027723e-03,25:8.227973e-04):3.945374e-04):1.459471e-05,24:5.039296e-04):1.571610e-04,((8:1.139390e-03,26:1.875271e-04):5.335165e-04,(31:1.909426e-03,((28:7.173241e-04,11:2.845114e-04):1.341730e-04,((27:2.559983e-03,12:2.458524e-04):2.230263e-04,16:8.982632e-04):4.407375e-05):1.894905e-04):1.188837e-04):8.432244e-05):2.439277e-03):4.978181e-02):5.487285e-02,6:1.084121e-01);
   tree gen.535000 = [&U] (((5:1.106676e-02,2:8.957950e-03):2.024956e-02,(3:1.703992e-03,4:2.107125e-03):2.713881e-02):8.268014e-02,((18:7.487054e-04,(15:1.622936e-03,(((7:2.939823e-03,29:2.608267e-03):7.267078e-04,((9:9.016402e-04,19:4.531211e-04):1.469790e-04,14:5.312993e-05):6.276801e-04):3.330747e-04,(10:6.693689e-03,22:4.047431e-04):6.464039e-04):2.037776e-04):3.658431e-03):4.657682e-02,(((21:1.254790e-03,(23:4.679942e-05,(20:7.214587e-05,17:7.239188e-04):1.453047e-04):3.644762e-04):3.478029e-03,(32:2.180940e-05,1:4.823008e-04):3.297292e-03):2.234293e-03,((24:5.469816e-04,((30:7.462139e-04,25:1.036222e-03):4.216591e-04,13:9.482722e-04):2.661488e-05):1.606215e-04,(31:2.132145e-03,((8:8.982370e-04,26:2.748686e-04):3.159356e-04,((28:4.730225e-04,11:4.223919e-04):2.277178e-04,((27:1.660675e-03,12:2.221709e-04):3.802452e-04,16:1.079348e-03):2.830318e-05):6.297255e-04):2.746505e-05):1.849755e-04):2.686826e-03):4.778413e-02):5.161315e-02,6:1.118361e-01);
   tree gen.537500 = [&U] (((5:1.051746e-02,2:8.745287e-03):2.057728e-02,(4:1.166306e-03,3:1.537951e-03):2.900590e-02):8.379421e-02,((((13:1.783803e-04,((25:1.174068e-03,30:1.395144e-03):1.302329e-04,24:4.918916e-04):8.059771e-05):9.802034e-05,((31:9.797734e-04,(26:2.276610e-04,8:1.041493e-03):3.767984e-04):3.804714e-05,(((12:4.004464e-04,27:1.917560e-03):5.825248e-05,16:8.074087e-04):1.156249e-04,(11:5.190701e-04,28:4.307970e-04):1.843284e-04):4.550075e-04):5.387199e-04):2.807596e-03,((((20:2.810269e-05,17:6.644115e-04):1.912711e-04,23:9.526002e-05):3.707647e-04,21:1.013374e-03):3.175312e-03,(32:5.988933e-05,1:1.123029e-03):4.381577e-03):2.234414e-03):4.779515e-02,(((10:4.573013e-03,22:7.006095e-05):7.406840e-04,(15:1.279093e-03,((7:3.024130e-03,29:2.060461e-03):4.208149e-04,((19:2.719300e-04,9:9.974772e-04):2.882490e-04,14:1.048902e-04):3.211948e-04):3.304943e-04):2.981922e-05):3.223762e-03,18:1.042139e-03):4.179095e-02):5.018584e-02,6:9.691144e-02);
   tree gen.540000 = [&U] (((5:9.871439e-03,2:9.258784e-03):2.044659e-02,(4:2.068145e-03,3:1.389813e-03):2.722425e-02):7.864724e-02,((((((25:1.679224e-03,30:8.532855e-04):2.366279e-04,13:2.416750e-04):2.444840e-05,24:3.399216e-04):1.055403e-04,(((26:3.875855e-04,8:1.134185e-03):3.660475e-04,31:1.480015e-03):8.400140e-05,((16:6.809204e-04,(12:1.519481e-04,27:2.149379e-03):1.199450e-04):2.197926e-04,(11:2.275571e-04,28:4.884359e-04):1.129008e-04):4.319461e-04):1.029417e-04):3.549283e-03,((((20:5.308492e-05,17:7.260497e-04):2.500806e-04,23:2.878332e-06):3.219565e-04,21:1.105528e-03):3.591758e-03,(32:5.559658e-07,1:7.045996e-04):4.101976e-03):2.577376e-03):4.485939e-02,(((10:4.915044e-03,22:5.103984e-04):4.829002e-04,(((7:2.838376e-03,29:2.423292e-03):3.868360e-04,((19:2.714542e-04,9:8.127782e-04):5.462862e-05,14:3.644946e-04):6.777704e-04):4.524951e-04,15:1.021825e-03):2.526090e-05):3.485203e-03,18:6.943714e-04):4.935924e-02):4.280532e-02,6:1.008098e-01);
   tree gen.542500 = [&U] ((((((31:1.400865e-03,((16:6.917616e-04,(12:7.425752e-04,27:1.311031e-03):1.333059e-04):1.506093e-05,(11:4.624573e-04,28:4.448285e-04):5.212354e-05):3.024154e-04):6.669206e-05,(8:1.834758e-03,26:4.914619e-04):5.066284e-04):5.745688e-05,((13:1.730060e-04,(30:1.160577e-03,25:1.178315e-03):5.654261e-04):4.542323e-06,24:8.155189e-04):3.423230e-04):2.664190e-03,((21:9.192663e-04,((20:8.304331e-05,17:8.228922e-04):3.786528e-04,23:2.350877e-06):2.166715e-04):3.884008e-03,(32:1.954004e-04,1:7.654853e-04):3.384814e-03):2.623699e-03):4.412316e-02,((15:2.437504e-03,((10:4.753025e-03,22:1.266318e-04):6.091796e-04,((7:3.455950e-03,29:1.883847e-03):9.573216e-05,(14:4.383039e-04,(19:7.508345e-04,9:1.292034e-03):1.165776e-04):3.634904e-04):4.332799e-04):2.176391e-04):3.047828e-03,18:5.656753e-04):4.257829e-02):4.599801e-02,((5:9.615608e-03,2:7.959332e-03):2.104903e-02,(3:1.423920e-03,4:1.604780e-03):2.741045e-02):8.465775e-02,6:9.837723e-02);
   tree gen.545000 = [&U] (((5:1.009269e-02,2:7.731838e-03):2.009486e-02,(4:2.374270e-03,3:9.268191e-04):2.874007e-02):8.053827e-02,((((((25:1.136091e-03,30:8.780128e-04):3.994480e-04,13:3.055938e-04):2.022453e-05,24:5.123957e-04):8.984619e-05,(31:1.770856e-03,((26:2.826351e-04,8:1.289304e-03):6.958660e-04,((11:3.479444e-04,28:3.175592e-04):1.846212e-04,(16:1.062640e-03,(12:3.305932e-04,27:1.612536e-03):2.573806e-04):1.765180e-04):4.821527e-04):8.720163e-05):1.969147e-04):2.244958e-03,((((20:5.303877e-05,17:1.019862e-03):5.170895e-05,23:1.798964e-04):2.244322e-04,21:1.250745e-03):3.616833e-03,(32:1.335943e-05,1:7.002229e-04):3.854885e-03):1.872949e-03):5.128769e-02,((((10:4.527797e-03,22:3.755261e-04):6.079132e-04,15:1.756521e-03):1.234669e-04,((7:4.089989e-03,29:1.891008e-03):3.836267e-04,(14:2.263269e-04,(9:1.100825e-03,19:6.789282e-04):2.317392e-05):7.772219e-04):2.718122e-04):3.718435e-03,18:5.537128e-04):4.228985e-02):4.516993e-02,6:9.907564e-02);
   tree gen.547500 = [&U] (((5:9.941535e-03,2:9.263971e-03):2.202641e-02,(3:1.580750e-03,4:7.539410e-04):2.828630e-02):7.726514e-02,((18:5.071981e-04,(((7:3.502502e-03,29:2.640017e-03):2.413966e-04,((9:8.688046e-04,19:3.790138e-04):9.437864e-05,14:1.935537e-05):3.888842e-04):5.961701e-04,((10:7.302099e-03,22:3.126818e-04):3.786955e-04,15:1.762045e-03):4.972939e-05):2.441786e-03):4.722619e-02,(((((20:3.827038e-04,17:8.806501e-04):1.882781e-04,23:2.396385e-05):2.516766e-04,21:1.246668e-03):3.687330e-03,(32:4.054645e-05,1:6.715462e-04):3.576097e-03):2.337537e-03,(((24:2.338875e-04,13:6.069852e-04):2.689105e-05,(30:1.182989e-03,25:1.163451e-03):1.125859e-04):3.875512e-04,(((16:7.484249e-04,(27:1.952551e-03,12:4.037983e-04):3.213799e-04):5.966232e-05,(28:3.295412e-04,11:4.921138e-04):1.966939e-04):4.405521e-04,(31:1.741474e-03,(8:8.630013e-04,26:2.033812e-04):5.864245e-04):5.166160e-05):7.499304e-05):2.467417e-03):4.937538e-02):5.316612e-02,6:1.097613e-01);
   tree gen.550000 = [&U] ((((((((16:7.307766e-04,(12:4.225338e-04,27:1.420725e-03):4.341509e-05):4.510330e-05,(11:5.793772e-04,28:7.105826e-04):9.249898e-05):2.663031e-04,(8:1.320480e-03,26:4.245823e-04):3.923575e-04):7.700999e-05,31:1.535954e-03):3.970948e-05,((30:8.497878e-04,25:8.011542e-04):4.167726e-04,(24:6.869664e-04,13:1.877226e-04):6.791301e-05):1.031009e-04):2.750456e-03,((((20:3.265390e-05,17:4.768853e-04):2.484836e-05,23:9.880194e-05):2.896662e-04,21:1.226577e-03):3.802191e-03,(32:1.839227e-04,1:6.701707e-04):3.086676e-03):2.984934e-03):4.964257e-02,((((7:3.307703e-03,29:1.567654e-03):7.340022e-05,((9:1.244434e-03,19:3.975250e-04):1.565959e-04,14:2.189650e-04):4.446136e-04):4.616955e-04,(15:9.283982e-04,(10:5.475271e-03,22:6.764144e-04):7.887493e-04):1.956906e-04):3.512000e-03,18:5.575061e-04):4.622542e-02):4.586534e-02,((5:1.068711e-02,2:8.506541e-03):1.998610e-02,(3:2.086098e-03,4:1.015807e-03):2.915353e-02):7.765141e-02,6:1.051407e-01);
   tree gen.552500 = [&U] (((5:9.613324e-03,2:9.715390e-03):1.924035e-02,(4:1.713047e-03,3:1.713584e-03):2.611135e-02):8.100321e-02,(((((13:3.017104e-04,(25:1.051698e-03,30:1.152096e-03):3.176367e-04):1.574730e-05,24:6.460020e-04):2.270833e-04,(((((12:2.082094e-04,27:1.597347e-03):3.555182e-04,16:1.030881e-03):3.156453e-04,(11:2.815379e-04,28:1.655637e-04):6.510742e-05):4.185049e-04,31:1.511231e-03):7.711208e-06,(26:1.568188e-04,8:7.437001e-04):6.746056e-04):9.608289e-05):2.468480e-03,((((20:1.925028e-05,17:8.612548e-04):1.078758e-04,23:3.129353e-04):2.589316e-04,21:1.086414e-03):3.610125e-03,(32:8.146854e-06,1:3.764071e-04):4.015929e-03):1.868885e-03):4.914220e-02,(((10:5.548349e-03,22:2.963107e-04):1.390017e-04,(15:1.520924e-03,((7:3.789380e-03,29:2.120378e-03):2.296545e-04,((9:9.579564e-04,19:5.265092e-04):8.804884e-05,14:2.807038e-04):8.521618e-04):3.344551e-04):1.782753e-04):4.089651e-03,18:1.080357e-03):4.271633e-02):4.491638e-02,6:1.052069e-01);
   tree gen.555000 = [&U] (((5:1.218659e-02,2:7.713345e-03):1.969313e-02,(4:1.261874e-03,3:1.403839e-03):2.723158e-02):8.290943e-02,(((((25:7.021474e-04,30:1.147745e-03):4.919126e-04,(13:5.208630e-04,24:5.558789e-04):6.418971e-05):2.489650e-04,((31:1.586484e-03,(26:3.578019e-04,8:1.240416e-03):4.509727e-04):2.376822e-05,(((12:4.934917e-05,27:1.560317e-03):3.589387e-04,16:8.944074e-04):4.083297e-05,(11:3.097698e-04,28:5.782327e-04):1.320551e-04):2.584218e-04):1.268328e-04):2.752491e-03,((21:1.053397e-03,((20:8.259091e-05,17:5.305593e-04):9.617614e-05,23:1.122976e-05):1.900910e-04):4.480428e-03,(32:5.054524e-05,1:7.646181e-04):3.805535e-03):2.210578e-03):5.029865e-02,(((15:1.668940e-03,((7:3.452716e-03,29:1.451674e-03):2.005375e-04,(14:4.782771e-05,(9:1.198607e-03,19:2.005265e-04):1.819639e-04):4.167212e-04):2.227587e-04):5.646344e-05,(10:4.758933e-03,22:4.617030e-04):2.743323e-04):4.037309e-03,18:4.955368e-04):4.505932e-02):4.814022e-02,6:1.076827e-01);
   tree gen.557500 = [&U] (((5:1.029517e-02,2:8.505335e-03):2.282601e-02,(3:1.035301e-03,4:1.798881e-03):2.626947e-02):8.218203e-02,((18:2.925688e-04,((15:1.352732e-03,(10:4.796416e-03,22:1.409059e-04):6.586733e-04):8.751968e-07,((7:3.187869e-03,29:3.126574e-03):5.443270e-04,(14:2.126919e-04,(19:5.074634e-04,9:6.869590e-04):2.973533e-05):5.997902e-04):2.570202e-04):3.089330e-03):4.272638e-02,(((((20:8.110878e-07,17:5.094151e-04):4.076356e-05,23:6.090642e-05):3.286043e-04,21:1.136312e-03):3.720868e-03,(32:1.029510e-05,1:6.139105e-04):3.455019e-03):2.241539e-03,(((8:6.700571e-04,26:9.441163e-05):4.359702e-04,((((30:1.499152e-03,25:1.308333e-03):5.201898e-04,13:3.213193e-04):4.815511e-05,24:3.080096e-04):3.655806e-04,(((27:1.828137e-03,12:1.450948e-04):2.307271e-04,16:1.463027e-03):4.907450e-05,(28:6.375215e-04,11:5.424805e-04):3.098158e-05):4.350108e-04):1.778329e-04):4.619973e-05,31:1.623915e-03):2.285585e-03):4.865048e-02):5.034772e-02,6:1.079089e-01);
   tree gen.560000 = [&U] (((((((30:1.075320e-03,25:1.861852e-03):6.221957e-04,24:3.762625e-04):6.322733e-06,13:2.674474e-04):9.977258e-05,(31:1.728314e-03,(((11:4.238368e-04,28:3.283155e-04):1.418626e-04,(16:7.413146e-04,(12:5.438734e-04,27:1.534790e-03):2.439563e-04):1.244156e-04):4.285780e-04,(8:1.494666e-03,26:2.860593e-04):4.572043e-04):3.986627e-05):5.632485e-05):2.989554e-03,(((23:5.183868e-05,(20:2.827036e-05,17:8.046097e-04):4.141765e-05):3.298364e-04,21:1.623981e-03):3.688860e-03,(32:3.490246e-05,1:7.881498e-04):4.410772e-03):1.881131e-03):4.948151e-02,((((7:3.433439e-03,29:1.692319e-03):5.292568e-04,((9:1.195985e-03,19:4.124930e-04):1.381573e-04,14:1.329957e-04):5.392192e-04):5.416272e-04,(15:1.422171e-03,(10:4.889978e-03,22:1.244169e-04):9.168194e-04):9.385266e-05):3.350964e-03,18:8.559738e-04):4.088996e-02):5.100572e-02,((5:1.130399e-02,2:8.873131e-03):1.850403e-02,(3:1.473955e-03,4:1.068602e-03):2.838145e-02):7.503924e-02,6:1.039634e-01);
   tree gen.562500 = [&U] (((5:1.162212e-02,2:7.251382e-03):2.013170e-02,(4:7.971065e-04,3:1.509161e-03):2.485286e-02):7.552859e-02,(((((26:2.829960e-04,8:7.635101e-04):3.714463e-04,(31:1.555128e-03,((11:7.537600e-04,28:4.400024e-04):1.457900e-04,(16:1.070890e-03,(12:1.605530e-04,27:8.771458e-04):2.466406e-04):6.506239e-05):5.127247e-04):2.126642e-05):2.059802e-04,((13:2.491339e-04,24:2.389254e-04):8.795219e-05,(25:6.279449e-04,30:1.033330e-03):5.603494e-04):7.955485e-05):2.975849e-03,((21:1.066370e-03,(23:2.912320e-04,(20:1.264054e-05,17:6.502605e-04):2.265433e-04):2.806063e-04):4.042819e-03,(32:7.574434e-05,1:8.116572e-04):3.465823e-03):3.232090e-03):5.042178e-02,(((((7:2.775688e-03,29:1.883976e-03):3.918801e-04,(14:2.373850e-05,(19:3.119136e-04,9:1.262162e-03):1.965925e-04):3.504497e-04):2.609702e-04,15:2.156412e-03):1.730130e-04,(10:4.101225e-03,22:1.220862e-04):1.297475e-03):4.057822e-03,18:6.535357e-04):4.193132e-02):4.990268e-02,6:1.116038e-01);
   tree gen.565000 = [&U] (((5:1.113925e-02,2:7.743702e-03):1.992391e-02,(3:2.307225e-03,4:1.163980e-03):2.787209e-02):8.581446e-02,((18:8.365555e-04,(((7:3.335209e-03,29:2.437006e-03):4.360484e-04,(14:1.322475e-04,(19:5.537976e-04,9:8.545292e-04):1.267528e-04):6.798819e-04):3.708183e-04,(15:1.775491e-03,(10:5.944322e-03,22:2.059887e-04):8.566504e-04):2.488292e-04):3.933548e-03):3.978227e-02,(((((20:2.124544e-05,17:4.249066e-04):8.882098e-05,23:8.665457e-05):4.736989e-04,21:1.853104e-03):3.250834e-03,(32:3.444334e-04,1:9.997791e-04):3.207969e-03):2.448462e-03,(((((28:2.827424e-04,11:4.301032e-04):2.198806e-04,(16:1.096841e-03,(27:1.433067e-03,12:7.119219e-04):4.415452e-04):9.257604e-05):5.184397e-04,31:1.627286e-03):9.193480e-05,(8:1.039721e-03,26:6.444564e-04):4.055012e-04):2.320639e-04,((13:4.556127e-04,(30:9.545356e-04,25:8.019987e-04):7.650624e-04):2.110797e-05,24:6.848159e-04):7.810547e-05):1.943148e-03):4.864455e-02):5.350250e-02,6:1.043519e-01);
   tree gen.567500 = [&U] (((5:1.107133e-02,2:7.712280e-03):2.124281e-02,(3:1.925044e-03,4:1.136124e-03):2.743672e-02):8.209755e-02,((18:1.006943e-03,((((7:3.201065e-03,29:1.733204e-03):1.791723e-04,(14:1.091693e-04,(19:4.042067e-04,9:8.543857e-04):1.382896e-04):6.512748e-04):7.210988e-04,(10:5.536182e-03,22:1.620711e-04):5.396080e-04):1.969021e-05,15:1.338459e-03):2.846994e-03):4.103947e-02,(((21:1.386110e-03,((20:2.215168e-04,17:5.226759e-04):1.383483e-04,23:2.081948e-05):3.063408e-04):4.256422e-03,(32:1.002367e-04,1:4.718547e-04):3.188408e-03):2.060518e-03,(((31:1.617364e-03,((28:4.979389e-04,11:2.762394e-04):1.787941e-04,(16:6.603063e-04,(27:1.021582e-03,12:1.146338e-04):2.463505e-04):2.039290e-04):2.501954e-04):1.216668e-04,(8:7.817682e-04,26:3.049834e-04):7.424137e-04):2.678081e-04,((13:3.389663e-04,24:6.081878e-04):7.018742e-05,(30:1.055489e-03,25:1.174414e-03):2.400011e-04):1.282308e-04):3.413661e-03):4.834794e-02):5.217146e-02,6:1.023125e-01);
   tree gen.570000 = [&U] (((5:8.748594e-03,2:9.892410e-03):1.882509e-02,(3:1.103600e-03,4:1.796542e-03):2.906639e-02):8.373516e-02,((18:7.412908e-04,(15:1.884302e-03,((10:5.506152e-03,22:1.518542e-04):4.380039e-04,((7:3.198158e-03,29:2.079251e-03):5.003245e-04,(14:2.348285e-04,(19:3.964329e-04,9:7.347210e-04):5.540821e-05):6.818688e-04):1.301330e-04):1.549538e-05):3.765643e-03):4.396342e-02,(((21:1.384852e-03,((20:1.868839e-04,17:7.329601e-04):1.178681e-04,23:4.930432e-05):2.322573e-04):3.769081e-03,(32:5.567407e-06,1:4.862368e-04):4.164793e-03):2.198322e-03,((24:7.708383e-04,(13:2.720917e-04,(30:2.105935e-03,25:8.898745e-04):3.229961e-04):1.948860e-07):2.328809e-04,(31:1.918424e-03,((8:1.533260e-03,26:2.238991e-04):3.818581e-04,((28:5.296100e-04,11:2.736017e-04):1.456713e-04,((27:1.976630e-03,12:3.064566e-04):2.451476e-04,16:6.124173e-04):1.597025e-04):7.584359e-04):1.257992e-04):3.314662e-05):2.889777e-03):4.830404e-02):4.894133e-02,6:1.022196e-01);
   tree gen.572500 = [&U] (((((24:1.574598e-04,(13:3.054535e-04,(30:1.209986e-03,25:7.391884e-04):4.641348e-04):2.569270e-06):1.493573e-04,(((11:6.588229e-04,28:5.145472e-04):6.932135e-04,(16:9.214430e-04,(12:1.261159e-04,27:1.273709e-03):1.611918e-04):1.122469e-04):5.163394e-04,(31:1.372960e-03,(8:1.152398e-03,26:2.296091e-04):4.108680e-04):1.179023e-05):3.812595e-05):3.213927e-03,((21:1.345315e-03,(23:1.762397e-04,(17:7.104629e-04,20:1.825775e-05):2.012465e-04):5.628421e-04):5.231306e-03,(32:2.664396e-05,1:2.267278e-04):3.821670e-03):2.220047e-03):4.629831e-02,(((((7:3.509315e-03,29:2.070794e-03):1.616718e-04,(14:2.025131e-04,(19:5.308147e-04,9:1.125751e-03):3.283826e-05):7.009403e-04):4.744548e-04,15:1.520937e-03):6.230617e-05,(10:6.001700e-03,22:2.570331e-04):3.366763e-04):4.392609e-03,18:8.501637e-04):4.212175e-02):5.039118e-02,((5:1.074458e-02,2:8.329822e-03):1.994191e-02,(3:1.510445e-03,4:8.850222e-04):2.847618e-02):8.052733e-02,6:1.036990e-01);
   tree gen.575000 = [&U] (((((24:5.000080e-04,((30:1.110307e-03,25:7.948777e-04):1.590686e-04,13:3.290930e-04):4.130887e-05):2.168274e-04,(((11:2.882030e-04,28:3.332062e-04):2.149969e-04,(16:9.628900e-04,(12:2.396352e-04,27:1.486878e-03):3.694804e-04):1.720058e-04):2.234044e-04,((8:1.135673e-03,26:4.353095e-04):4.028923e-04,31:2.064002e-03):6.417577e-05):7.011009e-05):2.833059e-03,((21:1.523497e-03,(23:1.659387e-04,(17:5.059880e-04,20:1.688132e-04):8.935368e-05):1.931337e-04):3.252740e-03,(32:1.828706e-04,1:8.628292e-04):4.236132e-03):2.064979e-03):5.215775e-02,((15:1.781206e-03,((10:4.631619e-03,22:1.992076e-04):3.743018e-04,((7:3.947385e-03,29:1.791948e-03):3.898804e-04,(14:7.213900e-05,(19:6.831850e-04,9:1.103788e-03):1.454200e-04):5.901071e-04):4.310298e-04):3.601886e-05):3.092447e-03,18:3.521877e-04):4.388408e-02):5.041294e-02,((5:1.030760e-02,2:9.168713e-03):2.050197e-02,(3:1.936271e-03,4:1.333753e-03):3.145823e-02):8.404512e-02,6:1.080377e-01);
   tree gen.577500 = [&U] ((((((((30:1.093102e-03,25:1.413399e-03):2.892800e-04,(24:3.560950e-04,13:3.097203e-04):4.253249e-05):2.345864e-04,(8:1.129543e-03,26:1.779551e-04):2.839572e-04):2.414081e-04,((11:3.272571e-04,28:4.080096e-04):1.163515e-04,(16:6.137055e-04,(12:5.025568e-04,27:1.727393e-03):1.812588e-04):2.896877e-05):5.565270e-04):2.813997e-04,31:9.829643e-04):1.922876e-03,((((17:8.846511e-04,20:1.022344e-04):2.345671e-04,23:1.759786e-05):2.113323e-04,21:1.335308e-03):4.316727e-03,(32:4.575486e-05,1:5.150169e-04):3.114460e-03):2.701399e-03):5.023239e-02,((((10:4.526969e-03,22:1.841696e-04):3.589213e-04,((7:3.476311e-03,29:1.597210e-03):5.535690e-04,(14:5.179800e-04,(19:1.229018e-04,9:1.023077e-03):2.085014e-04):4.467379e-04):3.514396e-04):1.936597e-05,15:2.059620e-03):3.818267e-03,18:9.517024e-04):4.166576e-02):4.883004e-02,((5:8.514838e-03,2:9.069328e-03):2.151641e-02,(3:1.668884e-03,4:9.718631e-04):2.857700e-02):7.895006e-02,6:1.040495e-01);
   tree gen.580000 = [&U] (((5:1.096179e-02,2:7.901005e-03):2.165949e-02,(3:2.206586e-03,4:1.569822e-03):2.870471e-02):7.609288e-02,((18:7.973794e-04,(((10:5.315546e-03,22:1.060773e-04):3.153110e-04,15:1.532350e-03):3.250916e-05,((7:3.864256e-03,29:1.470270e-03):5.044203e-04,(14:3.071186e-04,(9:7.069876e-04,19:5.458171e-04):1.806885e-04):7.078490e-04):2.126756e-04):2.610594e-03):4.164334e-02,(((21:1.418024e-03,((20:3.747928e-05,17:5.055113e-04):2.149333e-04,23:1.970765e-04):4.061708e-04):3.692470e-03,(32:3.350008e-05,1:6.379297e-04):3.455376e-03):1.566382e-03,((((8:1.134958e-03,26:3.465023e-04):7.501661e-04,(24:4.902810e-04,((30:1.857652e-03,25:8.621753e-04):9.178994e-05,13:4.508161e-04):4.382094e-05):3.683020e-04):5.473735e-05,(((27:1.601732e-03,12:5.980524e-04):1.296989e-04,16:1.078426e-03):8.194342e-05,(28:4.328083e-04,11:7.024917e-04):1.850202e-04):5.028052e-04):1.552337e-04,31:7.902060e-04):4.004291e-03):5.013077e-02):4.982271e-02,6:1.077086e-01);
   tree gen.582500 = [&U] ((((((((11:2.542924e-04,28:2.793260e-04):5.083716e-04,(16:1.047497e-03,(12:3.256223e-04,27:1.521906e-03):1.253256e-04):2.432283e-04):4.609716e-04,(8:1.354092e-03,26:2.886427e-04):8.890618e-04):7.741093e-05,31:1.584155e-03):1.506370e-04,((13:4.153337e-04,24:5.945827e-04):1.078415e-05,(30:1.054993e-03,25:1.237330e-03):5.775508e-04):2.040312e-04):2.137893e-03,((((17:7.782056e-04,20:7.736628e-05):4.800739e-04,23:1.340988e-05):5.683272e-04,21:1.309366e-03):2.961767e-03,(32:1.885226e-04,1:4.880392e-04):4.007565e-03):2.442326e-03):4.515013e-02,(((15:1.981557e-03,(10:5.087650e-03,22:1.031241e-04):7.763711e-04):3.901200e-05,((7:2.029364e-03,29:2.076168e-03):3.441893e-04,(14:1.519570e-04,(19:2.211604e-04,9:7.308498e-04):3.765094e-04):8.696636e-04):3.293549e-04):2.740573e-03,18:8.554107e-04):4.444667e-02):4.978170e-02,((5:1.010706e-02,2:8.435024e-03):2.110704e-02,(3:1.810254e-03,4:1.694569e-03):2.567419e-02):8.133409e-02,6:1.048190e-01);
   tree gen.585000 = [&U] (((5:9.929567e-03,2:8.487252e-03):2.138480e-02,(4:2.367060e-03,3:1.124733e-03):2.940438e-02):7.664290e-02,(((((25:2.413576e-03,30:1.383370e-03):9.055221e-05,(24:5.007795e-04,13:5.382539e-04):8.621297e-05):6.613561e-05,(((((12:6.839864e-04,27:1.591935e-03):4.775331e-04,16:1.001073e-03):5.586756e-05,(11:5.946614e-04,28:8.400615e-04):4.928994e-05):1.924076e-04,(26:2.613262e-04,8:1.880720e-03):6.328564e-04):3.476048e-05,31:1.618973e-03):1.950168e-04):2.955493e-03,((21:9.718717e-04,((20:2.092221e-05,17:9.119501e-04):1.814981e-04,23:7.698690e-06):4.926092e-04):3.296308e-03,(32:5.248698e-05,1:4.275360e-04):4.150574e-03):2.750975e-03):4.706598e-02,(((10:5.207824e-03,22:3.630304e-04):2.755618e-04,(15:1.675180e-03,((7:3.392571e-03,29:1.748253e-03):3.221339e-04,(14:9.968228e-05,(9:1.240594e-03,19:5.416249e-04):6.535709e-05):7.929371e-04):6.229710e-04):7.863617e-05):3.500491e-03,18:6.388935e-04):4.388474e-02):4.954695e-02,6:1.136028e-01);
   tree gen.587500 = [&U] (((5:9.863319e-03,2:9.606069e-03):1.936628e-02,(4:1.760175e-03,3:1.908268e-03):2.776965e-02):7.732162e-02,((((((25:1.087836e-03,30:9.346761e-04):1.620695e-04,24:5.443725e-04):1.740204e-04,13:4.107866e-04):2.350373e-04,((26:3.006973e-04,8:1.491839e-03):8.003135e-04,(31:1.830840e-03,(((12:3.579736e-04,27:1.876662e-03):1.203682e-04,16:1.586661e-03):4.214584e-05,(11:6.812837e-04,28:1.084574e-03):1.506259e-04):6.521084e-04):3.449694e-05):5.456845e-05):2.459155e-03,((21:9.980893e-04,((20:3.685352e-06,17:8.802240e-04):1.152645e-04,23:2.189400e-04):2.848132e-04):3.087740e-03,(32:2.512655e-05,1:6.148786e-04):3.703160e-03):1.915775e-03):4.717940e-02,(((10:5.964650e-03,22:3.201428e-04):4.998611e-04,(15:1.402796e-03,((7:3.798242e-03,29:1.752126e-03):2.086165e-04,(14:6.316069e-05,(9:1.167971e-03,19:4.799645e-04):1.107315e-04):5.461983e-04):1.865181e-04):8.894445e-05):2.829505e-03,18:1.736442e-03):4.557044e-02):5.273804e-02,6:1.032794e-01);
   tree gen.590000 = [&U] (((5:9.626415e-03,2:8.205946e-03):2.032378e-02,(3:2.308601e-03,4:1.709045e-03):2.539475e-02):7.341149e-02,((18:1.019856e-03,(((7:3.372978e-03,29:1.970788e-03):5.411575e-04,(14:3.908723e-04,(9:9.187718e-04,19:4.726153e-04):9.820312e-05):7.169677e-04):6.236814e-04,((10:6.449074e-03,22:2.330136e-04):6.304765e-04,15:1.905136e-03):3.342683e-06):3.206599e-03):4.502232e-02,(((21:1.417420e-03,((20:6.693063e-05,17:4.069683e-04):3.761157e-04,23:4.848329e-05):3.702405e-04):4.512846e-03,(32:6.768513e-05,1:6.671396e-04):3.214182e-03):2.785428e-03,((((8:1.730098e-03,26:1.880787e-04):1.926957e-04,31:1.113604e-03):1.199260e-04,((16:9.470212e-04,(27:1.993516e-03,12:4.114147e-04):2.444019e-04):3.229374e-04,(28:3.127231e-04,11:3.888501e-04):4.884381e-04):2.376411e-04):1.429349e-04,(24:3.406519e-04,(13:3.426694e-04,(30:1.191060e-03,25:1.224438e-03):5.384097e-04):1.917507e-05):1.590772e-04):2.560672e-03):4.817157e-02):4.857730e-02,6:1.071080e-01);
   tree gen.592500 = [&U] (((5:8.980207e-03,2:7.942686e-03):2.136149e-02,(3:1.677898e-03,4:1.458129e-03):2.811445e-02):7.327727e-02,((18:6.464689e-04,(15:1.052717e-03,(((7:2.463592e-03,29:1.569008e-03):2.764746e-04,(14:5.101222e-05,(9:9.583057e-04,19:4.890037e-04):1.366285e-04):3.371474e-04):3.881021e-04,(10:6.339284e-03,22:3.281529e-04):2.359119e-04):2.769701e-05):4.600023e-03):4.532638e-02,(((21:1.643430e-03,((20:1.168208e-04,17:5.204710e-04):1.248731e-04,23:5.536015e-05):3.841185e-04):4.139399e-03,(32:8.409936e-05,1:4.244383e-04):3.025078e-03):1.896557e-03,((((8:1.335232e-03,26:2.933279e-04):3.192325e-04,31:1.528957e-03):5.559967e-06,((16:7.249913e-04,(27:2.305275e-03,12:1.807564e-04):1.552163e-04):2.338207e-05,(28:7.804615e-04,11:3.807766e-04):1.704352e-04):5.497866e-04):8.280700e-05,(24:5.552770e-04,((30:1.144097e-03,25:1.086041e-03):6.951319e-04,13:3.155070e-04):8.251558e-05):9.665203e-05):2.437295e-03):4.350599e-02):4.579222e-02,6:1.052845e-01);
   tree gen.595000 = [&U] (((5:9.186261e-03,2:7.445163e-03):1.815451e-02,(3:2.522097e-03,4:1.276868e-03):2.875954e-02):8.112569e-02,((18:4.250273e-04,((10:5.796852e-03,22:1.803164e-04):4.729730e-04,(15:1.659233e-03,((7:3.320206e-03,29:1.727237e-03):4.635038e-04,(14:2.582242e-04,(9:1.001029e-03,19:3.385781e-04):6.437958e-05):6.929214e-04):4.398871e-04):4.957806e-05):4.538920e-03):4.216972e-02,(((21:1.407937e-03,((20:3.752349e-05,17:7.378982e-04):7.412769e-05,23:1.475588e-04):3.968025e-04):3.399883e-03,(32:8.974826e-05,1:6.931333e-04):3.779528e-03):2.945066e-03,(((((16:7.032156e-04,(27:1.665083e-03,12:4.107476e-04):1.369308e-04):1.304038e-04,(11:4.762534e-04,28:4.738931e-04):5.838333e-05):5.606069e-04,(8:1.059438e-03,26:2.161069e-04):2.638356e-04):7.891123e-05,31:1.269840e-03):3.379202e-04,((13:4.324893e-04,(30:1.139712e-03,25:1.369109e-03):1.821673e-04):2.027319e-05,24:8.227323e-04):7.157748e-05):2.437423e-03):4.873806e-02):4.684293e-02,6:1.077003e-01);
   tree gen.597500 = [&U] (((5:9.249904e-03,2:7.411645e-03):2.035927e-02,(3:1.971532e-03,4:1.113608e-03):2.863007e-02):8.076047e-02,((18:6.786149e-04,((15:1.637087e-03,(10:4.737433e-03,22:2.533631e-04):6.152740e-04):4.417763e-05,((7:2.833518e-03,29:2.359481e-03):7.226906e-04,(14:1.736858e-04,(9:1.261652e-03,19:5.142735e-04):9.619244e-05):6.513467e-04):4.667381e-04):3.086458e-03):4.284705e-02,(((21:7.574195e-04,(20:1.800865e-04,(23:5.665317e-05,17:8.242532e-04):3.099740e-05):5.409765e-04):3.988414e-03,(32:7.365784e-05,1:8.410141e-04):4.042347e-03):2.435464e-03,((((16:1.166564e-03,(27:1.467488e-03,12:4.086021e-04):1.619390e-04):1.392229e-05,(11:6.746468e-04,28:5.544828e-04):1.979680e-04):4.014169e-04,((8:1.175294e-03,26:2.554668e-04):1.839254e-04,31:2.280493e-03):4.936740e-05):8.740021e-05,((30:1.195154e-03,25:7.730790e-04):5.412878e-04,(13:3.455915e-04,24:3.667757e-04):9.562152e-05):2.537427e-04):3.150325e-03):4.716202e-02):4.817640e-02,6:1.072154e-01);
   tree gen.600000 = [&U] ((((((((30:7.583174e-04,25:1.116735e-03):2.446684e-04,(13:3.016721e-04,24:1.080801e-03):6.223656e-05):1.131692e-04,((11:4.802185e-04,28:8.136308e-04):4.706435e-05,((12:1.111748e-04,27:1.571545e-03):3.426056e-04,16:1.223060e-03):1.292339e-04):5.298781e-04):1.653761e-04,(8:1.379936e-03,26:1.789592e-04):5.037541e-04):6.980426e-05,31:1.215648e-03):1.973775e-03,((21:8.773211e-04,((20:1.566020e-05,17:7.989521e-04):2.196643e-04,23:3.033104e-05):4.698232e-04):4.290853e-03,(32:6.935679e-05,1:6.865249e-04):3.112069e-03):2.637812e-03):4.675361e-02,(((((7:2.654960e-03,29:1.262608e-03):4.145932e-04,(14:1.068985e-04,(19:3.343299e-04,9:9.205914e-04):7.651609e-05):3.536250e-04):6.056854e-04,(10:6.091101e-03,22:3.912552e-04):3.302739e-04):1.621569e-04,15:1.453985e-03):3.866600e-03,18:4.045379e-04):4.480508e-02):5.038101e-02,((5:9.906113e-03,2:8.728167e-03):2.075397e-02,(3:2.191893e-03,4:1.370893e-03):2.821263e-02):8.430813e-02,6:1.036052e-01);
   tree gen.602500 = [&U] (((5:1.091664e-02,2:8.969210e-03):2.479898e-02,(4:1.415403e-03,3:1.782259e-03):2.948283e-02):7.866150e-02,((((((25:1.601503e-03,30:1.128638e-03):3.723007e-04,13:2.489847e-04):2.807096e-05,24:2.806682e-04):1.570484e-04,(((11:5.563727e-04,28:5.433344e-04):6.230671e-05,(16:6.901605e-04,(27:1.390920e-03,12:3.194619e-04):5.106510e-04):3.943714e-04):2.524428e-04,((26:2.860028e-04,8:1.392966e-03):3.368848e-04,31:1.318813e-03):4.693379e-06):1.423795e-04):2.128241e-03,((((20:2.548137e-04,17:7.016643e-04):2.236558e-04,23:1.001398e-04):3.535020e-04,21:8.545897e-04):3.800816e-03,(32:2.515023e-07,1:4.673624e-04):3.603398e-03):1.969475e-03):4.380128e-02,((15:1.430331e-03,((10:7.044505e-03,22:1.313094e-04):3.554575e-04,((7:3.377365e-03,29:2.002742e-03):3.341782e-04,(14:9.685855e-05,(9:8.822309e-04,19:2.385169e-04):1.428838e-04):6.894750e-04):4.666029e-04):1.786295e-04):4.831045e-03,18:2.759142e-04):4.942945e-02):5.113606e-02,6:1.056249e-01);
   tree gen.605000 = [&U] ((((((((11:6.366136e-04,28:8.194355e-04):2.307602e-04,((12:3.467664e-04,27:1.518075e-03):1.177596e-04,16:1.054650e-03):8.454451e-06):1.579470e-04,(8:1.254704e-03,26:2.869718e-04):3.974340e-04):3.354940e-05,31:1.926129e-03):2.463468e-04,(24:5.631120e-04,((30:8.811730e-04,25:1.351432e-03):3.935648e-04,13:3.964656e-04):1.169848e-04):1.398843e-04):2.398269e-03,((21:9.989052e-04,((20:7.365888e-05,17:5.654529e-04):1.712526e-04,23:2.888595e-05):4.375378e-04):4.293540e-03,(32:2.233298e-05,1:5.079616e-04):3.595122e-03):2.532271e-03):4.816534e-02,((15:1.560590e-03,(((7:3.223216e-03,29:1.106408e-03):5.425378e-04,(14:2.250760e-04,(19:4.992350e-04,9:1.056163e-03):2.013775e-04):8.386863e-04):3.915171e-04,(10:5.033022e-03,22:1.200389e-04):6.175017e-04):6.812289e-05):3.781208e-03,18:6.975355e-04):4.751934e-02):4.743554e-02,((5:9.064658e-03,2:8.528052e-03):2.039337e-02,(3:1.059736e-03,4:1.816809e-03):2.893650e-02):7.847719e-02,6:1.077745e-01);
   tree gen.607500 = [&U] ((((((((11:3.098661e-04,28:2.657683e-04):1.544325e-04,((12:5.234946e-04,27:1.496054e-03):7.084823e-05,16:1.021327e-03):2.967036e-04):2.746974e-04,(8:1.355640e-03,26:2.377371e-04):5.215188e-04):7.430595e-05,31:1.392021e-03):1.871194e-04,((24:7.067204e-04,(30:1.069785e-03,25:5.877169e-04):3.695261e-04):1.495479e-06,13:1.380328e-04):5.375956e-05):2.711598e-03,((21:1.331002e-03,((20:1.725943e-05,17:1.193775e-03):2.323526e-04,23:4.902820e-05):4.277022e-04):4.196269e-03,(32:4.850569e-05,1:5.326770e-04):2.905096e-03):2.626531e-03):4.978726e-02,((15:1.923116e-03,((10:4.655864e-03,22:3.829589e-04):4.842575e-04,((7:2.242339e-03,29:1.856227e-03):4.713737e-04,((19:4.497198e-04,9:1.153279e-03):6.337577e-05,14:2.494830e-04):9.489664e-04):3.332843e-04):9.383727e-05):3.523838e-03,18:5.933004e-04):4.717340e-02):4.709022e-02,((5:9.638913e-03,2:8.190780e-03):2.055441e-02,(3:1.547875e-03,4:1.363048e-03):2.519896e-02):7.790590e-02,6:1.069899e-01);
   tree gen.610000 = [&U] (((5:1.038280e-02,2:8.166169e-03):2.008637e-02,(4:1.048336e-03,3:1.590646e-03):2.617957e-02):7.503517e-02,((((24:2.753152e-04,((25:1.470410e-03,30:1.328056e-03):2.062649e-04,13:3.498714e-04):2.922433e-04):1.373994e-04,((26:1.405803e-04,8:9.306165e-04):3.356880e-04,(31:1.638414e-03,(((27:1.621749e-03,12:1.820450e-04):4.294245e-04,(11:4.489194e-04,28:4.325233e-04):1.172968e-04):1.796657e-05,16:1.424956e-03):2.835756e-04):4.978774e-05):3.473053e-04):2.695324e-03,((21:1.870197e-03,((20:7.561363e-05,17:7.415244e-04):8.543316e-05,23:4.893458e-05):9.605916e-05):3.658375e-03,(32:7.134125e-05,1:5.118931e-04):3.689232e-03):3.010702e-03):5.024667e-02,((15:1.857808e-03,((10:5.267711e-03,22:1.947583e-04):5.115151e-04,((7:3.088859e-03,29:2.485517e-03):1.940088e-04,(14:3.112599e-04,(9:8.207325e-04,19:4.678856e-04):1.554574e-04):4.623906e-04):5.624941e-04):1.720131e-04):3.956329e-03,18:8.675950e-04):4.021468e-02):4.838591e-02,6:1.072621e-01);
   tree gen.612500 = [&U] ((((((30:8.812118e-04,25:6.874833e-04):7.750935e-04,(24:7.479802e-04,13:3.180784e-04):4.093477e-05):4.220546e-04,(((11:5.976237e-04,28:5.849654e-04):2.224639e-04,((12:3.592309e-04,27:2.364979e-03):9.345784e-05,16:1.218856e-03):1.867664e-04):6.381959e-04,(31:1.066150e-03,(8:1.348628e-03,26:2.535512e-04):5.866036e-04):7.777579e-05):6.884417e-06):2.593257e-03,((21:1.040332e-03,((20:7.612913e-06,17:6.080814e-04):1.819965e-04,23:6.551110e-05):4.474732e-04):3.461158e-03,(32:1.174998e-04,1:4.804077e-04):3.182316e-03):1.988932e-03):4.702471e-02,(((10:7.529531e-03,22:3.331673e-04):3.494520e-04,(((7:3.566546e-03,29:1.740274e-03):1.059886e-04,((19:5.372154e-04,9:9.961488e-04):2.719211e-05,14:5.161482e-05):7.526266e-04):1.766244e-04,15:1.856030e-03):1.957772e-04):3.275075e-03,18:1.265502e-03):4.482969e-02):4.825579e-02,((5:1.038860e-02,2:9.173389e-03):1.888153e-02,(3:1.576263e-03,4:1.669878e-03):3.029873e-02):7.873711e-02,6:1.096381e-01);
   tree gen.615000 = [&U] (((((24:7.635460e-04,((30:8.423507e-04,25:1.044851e-03):5.915381e-04,13:3.143810e-04):1.416540e-05):2.010565e-04,(((11:4.968190e-04,28:2.514924e-04):5.731460e-05,((12:9.137966e-05,27:9.548533e-04):3.264978e-04,16:9.201583e-04):1.629666e-04):5.019267e-04,(31:8.719797e-04,(8:7.919876e-04,26:3.551249e-04):6.916633e-04):3.327502e-06):1.071771e-04):2.095926e-03,((21:1.454912e-03,((20:6.640754e-05,17:7.800931e-04):3.864481e-04,23:2.411668e-04):2.557592e-04):4.484377e-03,(32:8.755080e-05,1:5.416753e-04):3.786877e-03):2.508086e-03):4.591624e-02,((15:1.437101e-03,((10:6.792218e-03,22:2.238539e-04):6.873179e-04,((7:2.509577e-03,29:2.399388e-03):2.778140e-04,((19:4.573995e-04,9:1.127709e-03):5.268025e-05,14:9.892509e-05):4.483609e-04):3.336648e-04):1.466082e-04):4.280465e-03,18:7.440648e-04):4.759167e-02):4.691817e-02,((5:9.136655e-03,2:8.957154e-03):1.843645e-02,(3:1.764431e-03,4:1.435422e-03):2.958452e-02):7.607697e-02,6:1.081524e-01);
   tree gen.617500 = [&U] (((((24:3.745138e-04,(13:6.930360e-04,(30:1.110160e-03,25:1.283604e-03):2.449149e-04):6.412661e-06):1.889654e-04,((31:1.689236e-03,(8:1.183628e-03,26:2.814328e-04):3.869410e-04):1.266637e-05,((11:6.210772e-04,28:8.739260e-04):5.184291e-05,(16:7.756963e-04,(12:5.167723e-04,27:1.739520e-03):6.445585e-05):6.883290e-05):4.851021e-04):1.833156e-04):2.307644e-03,((21:1.651017e-03,((20:7.639878e-05,17:8.831767e-04):2.277428e-04,23:5.881770e-05):7.962904e-04):3.858688e-03,(32:1.892523e-05,1:8.294251e-04):3.388977e-03):2.111172e-03):4.608757e-02,(((15:1.719623e-03,((7:3.773635e-03,29:1.631395e-03):3.638485e-04,((9:6.223801e-04,19:2.548701e-04):7.757699e-05,14:3.189588e-04):7.896879e-04):1.603052e-04):1.751614e-04,(10:5.834669e-03,22:1.852678e-04):5.020065e-04):2.723827e-03,18:7.468411e-04):4.511474e-02):4.716708e-02,((5:9.478437e-03,2:7.723134e-03):1.823626e-02,(3:1.698055e-03,4:1.865747e-03):2.969491e-02):8.457271e-02,6:1.125159e-01);
   tree gen.620000 = [&U] (((5:9.052310e-03,2:8.600242e-03):1.866016e-02,(4:2.578109e-03,3:1.959077e-03):2.935879e-02):8.098830e-02,((((24:4.827096e-04,(13:2.276566e-04,(25:1.111645e-03,30:1.095715e-03):3.320626e-04):1.217089e-04):2.323420e-04,(((26:3.939556e-04,8:9.108370e-04):5.222960e-04,31:2.106562e-03):8.098348e-06,((16:8.860524e-04,(11:3.872485e-04,28:3.834778e-04):3.559472e-04):1.835623e-04,(27:1.020332e-03,12:1.845585e-04):3.325442e-04):5.510174e-04):1.487006e-04):2.942267e-03,((21:1.395249e-03,(23:8.994898e-05,(20:1.526910e-04,17:3.285861e-04):6.649482e-05):1.711605e-04):4.135280e-03,(32:6.094785e-05,1:7.672219e-04):4.109400e-03):1.981387e-03):4.753729e-02,((15:1.141746e-03,(((7:2.804466e-03,29:1.081302e-03):3.994286e-04,(14:3.580451e-04,(9:9.270322e-04,19:4.550822e-04):3.505815e-05):4.511713e-04):3.085661e-04,(10:5.895513e-03,22:2.787982e-04):3.290490e-04):1.615543e-05):3.264618e-03,18:5.874716e-04):4.592481e-02):5.003029e-02,6:1.015450e-01);
   tree gen.622500 = [&U] (((5:9.704776e-03,2:7.956218e-03):1.834106e-02,(3:9.425825e-04,4:1.371183e-03):2.696484e-02):7.828224e-02,((18:4.956476e-04,((10:6.172715e-03,22:2.925877e-04):9.016871e-04,(((7:2.893835e-03,29:1.656375e-03):1.327849e-04,((19:7.373354e-04,9:6.160775e-04):5.922195e-05,14:1.232113e-04):4.122663e-04):1.872296e-04,15:1.427142e-03):8.910538e-06):3.629338e-03):4.112639e-02,(((21:1.360641e-03,((20:6.689465e-06,17:7.082743e-04):4.940608e-05,23:1.880174e-04):2.669334e-04):3.617779e-03,(32:3.835133e-05,1:7.673497e-04):4.412200e-03):2.129401e-03,((24:3.752759e-04,(13:1.265683e-04,(30:9.448408e-04,25:1.167664e-03):2.868755e-04):8.243981e-06):7.481303e-04,((((27:1.840850e-03,12:1.896722e-04):2.153491e-04,16:8.888486e-04):1.257835e-04,(11:5.886735e-04,28:3.219300e-04):2.684093e-04):2.008968e-04,(31:2.151158e-03,(8:9.348044e-04,26:3.821409e-04):8.622353e-04):2.409358e-05):6.416950e-05):1.889222e-03):5.212005e-02):5.114310e-02,6:9.697707e-02);
   tree gen.625000 = [&U] (((5:9.495647e-03,2:8.150426e-03):2.024277e-02,(4:1.163477e-03,3:1.965524e-03):2.610963e-02):7.680138e-02,((((31:1.753707e-03,((26:3.601626e-04,8:1.002372e-03):5.520130e-04,((11:4.443778e-04,28:8.663370e-04):1.638629e-04,((12:1.811066e-04,27:1.348386e-03):1.500084e-04,16:8.570273e-04):3.319930e-05):5.586916e-04):5.101497e-06):9.202553e-05,(13:3.981345e-04,(24:8.388979e-04,(25:1.660711e-03,30:9.741486e-04):2.819758e-04):9.909375e-05):2.121747e-04):2.470205e-03,((((20:7.903263e-05,17:8.672064e-04):1.565734e-04,23:1.488929e-04):3.655355e-04,21:1.186247e-03):3.636582e-03,(32:2.928180e-04,1:5.467318e-04):4.206489e-03):2.041415e-03):5.071403e-02,((((10:4.956158e-03,22:6.660878e-05):7.318111e-04,15:1.164221e-03):5.207867e-05,((7:3.619225e-03,29:1.911755e-03):2.257688e-04,(14:1.933974e-04,(9:1.443238e-03,19:5.459465e-04):1.724883e-04):4.309700e-04):5.476439e-04):3.146123e-03,18:6.508071e-04):4.259666e-02):4.370259e-02,6:1.045071e-01);
   tree gen.627500 = [&U] (((((24:6.683969e-04,(13:6.108985e-04,(30:1.241477e-03,25:1.388174e-03):1.825226e-04):8.540236e-05):1.152985e-04,(((8:7.957400e-04,26:3.864699e-04):6.453465e-04,31:1.443109e-03):8.282752e-05,((11:6.105402e-04,28:5.266997e-04):3.120169e-04,((27:1.324889e-03,12:4.933169e-04):3.799694e-04,16:9.930852e-04):1.743094e-04):5.291174e-04):1.149753e-04):2.866833e-03,((((20:1.848010e-05,17:5.546661e-04):3.419282e-04,23:6.179445e-05):3.001834e-04,21:1.122482e-03):4.624322e-03,(32:9.532617e-05,1:4.843564e-04):3.960418e-03):2.353777e-03):4.951208e-02,((15:1.330037e-03,(((7:3.632800e-03,29:2.635393e-03):4.581219e-04,(14:3.139771e-04,(19:3.887821e-04,9:7.983490e-04):2.878073e-04):4.555564e-04):2.388623e-04,(10:4.782477e-03,22:2.702149e-04):4.396346e-04):4.597214e-05):3.273179e-03,18:7.444935e-04):4.181154e-02):4.936828e-02,((5:9.456962e-03,2:7.869763e-03):1.965549e-02,(3:1.272959e-03,4:1.276426e-03):2.607961e-02):7.584710e-02,6:1.018093e-01);
   tree gen.630000 = [&U] (((5:9.799445e-03,2:7.491701e-03):2.387158e-02,(4:1.498527e-03,3:1.791924e-03):2.590197e-02):8.119241e-02,(((((((11:3.413201e-04,28:6.569281e-04):8.038138e-05,((27:8.965050e-04,12:2.831808e-04):2.652249e-04,16:8.265174e-04):1.605925e-04):1.874576e-04,31:2.041398e-03):5.927962e-05,(26:3.762512e-04,8:1.253792e-03):4.918968e-04):9.860413e-05,((24:5.166539e-04,(25:1.101093e-03,30:1.670378e-03):5.047246e-04):1.315967e-06,13:6.135332e-04):2.163905e-04):2.714225e-03,(((23:1.184643e-05,(20:1.195066e-04,17:6.356911e-04):3.075265e-04):3.682117e-04,21:9.517012e-04):4.334253e-03,(32:2.482573e-05,1:9.196504e-04):5.064947e-03):1.718499e-03):5.024695e-02,((15:1.058327e-03,(((7:3.214974e-03,29:1.305494e-03):4.229852e-04,(14:1.735128e-04,(9:6.126061e-04,19:7.563584e-04):1.855003e-04):5.982763e-04):2.426374e-04,(10:6.475098e-03,22:2.631076e-04):2.546074e-04):9.116609e-05):2.559662e-03,18:9.666648e-04):4.270494e-02):4.894343e-02,6:1.035446e-01);
   tree gen.632500 = [&U] (((5:9.661174e-03,2:9.178205e-03):2.005691e-02,(4:1.248913e-03,3:1.766640e-03):2.553649e-02):8.004678e-02,((((31:1.335798e-03,((26:4.352611e-04,8:1.405111e-03):3.682037e-04,(((11:5.242096e-04,28:1.228069e-03):5.674535e-05,16:1.256708e-03):9.308714e-05,(27:1.434633e-03,12:2.338860e-04):5.225635e-04):2.326910e-04):1.103699e-04):8.124594e-05,((13:2.444069e-04,(25:1.192629e-03,30:9.059425e-04):2.271845e-04):1.225912e-05,24:6.178031e-04):1.484980e-04):2.813164e-03,((21:1.627954e-03,(23:2.129891e-04,(20:5.879934e-05,17:3.897359e-04):4.952553e-04):1.955248e-04):3.649380e-03,(32:1.355335e-04,1:2.137420e-04):3.406328e-03):2.605466e-03):4.883342e-02,((15:1.435168e-03,(((7:2.790219e-03,29:1.784069e-03):2.711056e-04,(14:1.176005e-04,(9:5.638150e-04,19:5.455715e-04):7.760779e-05):8.105021e-04):3.528439e-04,(10:6.387474e-03,22:2.894218e-04):4.722972e-04):1.316113e-04):3.509161e-03,18:3.601433e-04):4.333326e-02):4.707655e-02,6:1.089566e-01);
   tree gen.635000 = [&U] (((5:1.089936e-02,2:8.781648e-03):2.078385e-02,(3:1.305686e-03,4:1.917724e-03):2.649542e-02):7.935471e-02,((18:9.156307e-04,((10:6.221993e-03,22:3.734717e-04):7.483142e-04,(((7:1.954597e-03,29:2.312518e-03):3.512370e-04,((19:4.036838e-04,9:9.002590e-04):5.238378e-05,14:1.665124e-04):9.280844e-04):2.440420e-04,15:1.575778e-03):2.067133e-05):3.245543e-03):4.360762e-02,(((21:1.308977e-03,((20:1.797492e-05,17:6.687564e-04):8.972060e-05,23:2.631124e-06):6.176070e-04):3.704132e-03,(32:4.818024e-05,1:8.885745e-04):3.166023e-03):2.669093e-03,((((((27:2.123811e-03,12:3.740483e-04):2.106423e-04,16:1.232477e-03):1.219088e-04,(11:3.897062e-04,28:3.718312e-04):5.578102e-04):3.902865e-04,31:1.334947e-03):1.014697e-04,(8:1.234320e-03,26:3.985528e-04):6.176742e-04):1.389940e-04,(13:4.604758e-04,((30:1.258699e-03,25:1.516988e-03):7.348051e-05,24:7.453680e-04):8.401090e-05):4.017273e-04):2.938493e-03):4.792434e-02):4.807202e-02,6:1.062338e-01);
   tree gen.637500 = [&U] (((((13:4.987296e-04,((30:1.548515e-03,25:1.141409e-03):1.854189e-04,24:3.910435e-04):2.635317e-05):2.558293e-04,((((11:5.564021e-04,28:4.345525e-04):3.118686e-04,(16:9.129382e-04,(27:1.557309e-03,12:3.538138e-04):1.076805e-04):1.276243e-04):4.015827e-04,(8:9.191319e-04,26:3.228248e-04):7.046185e-04):4.392849e-05,31:1.356430e-03):3.496496e-05):2.607612e-03,((21:1.256532e-03,((20:3.490661e-05,17:9.130641e-04):1.100248e-04,23:4.095700e-05):5.963906e-04):3.738217e-03,(32:1.364751e-05,1:6.394117e-04):4.096888e-03):2.926641e-03):5.106312e-02,(((15:2.629085e-03,(10:4.929551e-03,22:2.155757e-04):2.507670e-04):7.743205e-06,((7:3.656173e-03,29:1.897494e-03):5.492366e-05,(14:1.734375e-04,(19:9.924187e-04,9:1.378430e-03):9.233477e-05):8.191394e-04):2.445621e-04):3.312497e-03,18:7.550284e-04):4.690293e-02):5.415779e-02,((5:9.546118e-03,2:8.097017e-03):2.445351e-02,(3:2.107731e-03,4:1.101680e-03):2.560748e-02):8.325158e-02,6:1.161841e-01);
   tree gen.640000 = [&U] (((((24:2.096809e-04,((30:6.369990e-04,25:1.246211e-03):5.406778e-04,13:5.468928e-04):5.900270e-05):1.307419e-04,(((11:2.188569e-04,28:6.792152e-04):1.749782e-04,(16:8.675377e-04,(27:1.345170e-03,12:4.092957e-04):2.321825e-04):1.430182e-04):2.767358e-04,((8:1.419346e-03,26:6.871227e-04):4.311026e-04,31:2.144340e-03):1.864291e-04):9.330723e-05):3.157012e-03,((21:7.782322e-04,((20:5.785268e-05,17:6.491164e-04):2.566813e-04,23:2.622969e-05):4.445102e-04):3.639049e-03,(32:4.161256e-05,1:7.471036e-04):4.825466e-03):2.121368e-03):4.902819e-02,((((10:7.376623e-03,22:5.132825e-05):8.057161e-04,15:1.457494e-03):1.744078e-05,((7:4.144972e-03,29:2.213248e-03):1.576887e-04,(14:2.721634e-04,(19:3.691593e-04,9:1.144119e-03):2.266957e-04):9.025623e-04):1.748332e-04):3.200504e-03,18:1.121537e-03):4.503379e-02):5.199954e-02,((5:1.109314e-02,2:8.930293e-03):2.198500e-02,(3:1.821279e-03,4:1.289849e-03):2.458699e-02):7.993391e-02,6:1.115540e-01);
   tree gen.642500 = [&U] ((((((13:4.559714e-04,24:2.994705e-04):6.607884e-05,(30:1.306912e-03,25:9.733477e-04):1.284089e-04):2.820449e-04,(31:1.280084e-03,(((11:4.286398e-04,28:3.728874e-04):2.493061e-04,(16:1.353063e-03,(27:1.179068e-03,12:4.147233e-04):2.263937e-04):7.745492e-05):5.314610e-04,(8:1.089159e-03,26:2.070583e-04):5.306043e-04):3.002034e-04):2.663128e-04):2.483818e-03,((21:1.097198e-03,((20:1.587106e-05,17:6.392880e-04):1.840029e-04,23:1.942363e-04):3.771596e-04):3.641265e-03,(32:9.954190e-05,1:5.043057e-04):3.784943e-03):2.672865e-03):4.757221e-02,(((15:1.692844e-03,((7:2.465253e-03,29:2.221863e-03):1.810912e-04,(14:1.855862e-04,(19:5.382975e-04,9:8.589925e-04):4.300230e-05):4.611019e-04):2.936612e-04):1.387441e-05,(10:7.020121e-03,22:3.188818e-04):4.187771e-04):3.936198e-03,18:1.020373e-03):4.551289e-02):5.274388e-02,((5:1.017628e-02,2:8.794500e-03):2.203180e-02,(3:1.948499e-03,4:1.395380e-03):2.524104e-02):8.206028e-02,6:1.145215e-01);
   tree gen.645000 = [&U] (((5:9.382667e-03,2:9.845272e-03):2.017678e-02,(3:2.344009e-03,4:1.303717e-03):2.966757e-02):7.895430e-02,((18:4.813479e-04,(((7:2.766519e-03,29:2.170953e-03):2.570642e-04,((19:1.172028e-03,9:1.031396e-03):2.648695e-04,14:1.387164e-04):8.106277e-04):3.578941e-04,(15:1.533640e-03,(10:5.541827e-03,22:2.588396e-04):6.349333e-04):3.208462e-05):2.915545e-03):4.583695e-02,(((21:9.019117e-04,((20:1.703590e-04,17:3.639748e-04):2.031906e-04,23:1.318735e-04):5.121073e-04):2.849742e-03,(32:6.770532e-05,1:5.834353e-04):3.301239e-03):2.121425e-03,(((13:4.276886e-04,24:3.909670e-04):5.412179e-05,(30:1.428950e-03,25:1.327712e-03):7.498238e-05):2.762858e-04,(31:1.557833e-03,((8:7.299692e-04,26:1.356876e-04):3.765475e-04,((11:1.620909e-04,28:3.801597e-04):1.860268e-04,(16:9.277560e-04,(27:2.194871e-03,12:4.205890e-04):1.638395e-04):7.627044e-05):1.048592e-03):2.613457e-06):1.270411e-04):3.066203e-03):4.848770e-02):5.375586e-02,6:9.797537e-02);
   tree gen.647500 = [&U] (((5:8.816641e-03,2:8.723143e-03):1.967261e-02,(3:1.449640e-03,4:1.648510e-03):2.801357e-02):8.095877e-02,((18:7.085164e-04,(((10:5.778511e-03,22:8.583141e-05):2.979399e-04,15:1.501035e-03):1.129119e-04,((7:3.102099e-03,29:3.018368e-03):1.251745e-04,((19:4.640978e-04,9:8.802274e-04):2.270974e-04,14:4.254662e-05):6.775860e-04):2.828491e-04):3.576653e-03):4.700064e-02,(((21:9.599479e-04,((20:4.818044e-06,17:6.774356e-04):1.067537e-04,23:2.296246e-04):2.813824e-04):4.113353e-03,(32:1.051298e-05,1:4.902095e-04):3.942352e-03):2.810936e-03,((((30:9.187237e-04,25:2.072265e-03):4.523181e-04,13:1.731348e-04):1.825571e-04,24:4.858947e-04):3.073343e-04,(((8:1.373704e-03,26:3.323413e-04):2.356938e-04,31:1.870350e-03):2.737485e-05,((11:5.789141e-04,28:7.874558e-04):5.133843e-04,(16:1.140159e-03,(27:2.403309e-03,12:4.784017e-04):1.722629e-05):5.640915e-05):3.098843e-04):4.474646e-04):2.782992e-03):4.971869e-02):5.018011e-02,6:1.004627e-01);
   tree gen.650000 = [&U] (((5:8.354904e-03,2:8.912809e-03):1.978383e-02,(3:1.967138e-03,4:1.775675e-03):2.910728e-02):8.593817e-02,((18:4.244450e-04,((10:6.008856e-03,22:1.724726e-04):1.232555e-03,(((7:3.500283e-03,29:2.024231e-03):4.827002e-04,((9:1.224800e-03,19:3.964721e-04):9.121154e-05,14:4.431961e-04):5.416813e-04):2.360627e-04,15:2.626731e-03):6.931545e-05):3.569278e-03):4.333732e-02,(((((20:1.061817e-04,17:5.824927e-04):6.655094e-05,23:1.532594e-04):1.677502e-04,21:1.289726e-03):3.157560e-03,(32:1.443268e-04,1:6.408838e-04):3.930184e-03):2.065609e-03,(((30:1.004599e-03,25:1.079907e-03):2.196143e-04,(24:2.708857e-04,13:3.039052e-04):3.515909e-05):2.428750e-04,((31:1.745395e-03,(8:8.426824e-04,26:2.863270e-04):2.922727e-04):8.229800e-05,((11:8.185739e-04,28:6.315867e-04):3.059377e-04,(16:8.109164e-04,(12:4.876911e-04,27:1.624042e-03):1.406352e-04):8.972041e-05):4.497017e-04):8.930344e-05):3.285005e-03):5.079971e-02):4.800798e-02,6:1.026471e-01);
   tree gen.652500 = [&U] (((5:8.021355e-03,2:8.556987e-03):1.899401e-02,(3:1.599742e-03,4:1.574365e-03):2.934201e-02):8.250730e-02,((18:9.144010e-04,(((7:3.130305e-03,29:1.752310e-03):5.840854e-04,((9:9.035889e-04,19:4.848771e-04):6.664990e-05,14:1.550135e-04):5.878327e-04):3.271234e-04,(15:1.111846e-03,(10:4.018614e-03,22:2.621918e-04):3.386005e-04):4.784156e-05):3.354027e-03):4.648079e-02,(((((20:2.846129e-05,17:5.398598e-04):5.835180e-05,23:6.442661e-05):3.669923e-04,21:1.238237e-03):3.500754e-03,(32:3.451019e-05,1:7.706338e-04):3.304777e-03):2.123155e-03,((13:2.716691e-04,(24:2.797706e-04,(30:8.637287e-04,25:1.335382e-03):4.247310e-04):6.139416e-05):2.404162e-04,(((8:9.451605e-04,26:3.847327e-04):3.530169e-04,(((12:3.861946e-04,27:1.149424e-03):3.253771e-05,16:7.915257e-04):2.659679e-04,(11:4.830002e-04,28:2.346327e-04):7.308500e-05):2.663017e-04):1.293968e-05,31:1.614595e-03):3.159489e-04):2.557588e-03):4.877166e-02):4.981871e-02,6:9.854916e-02);
   tree gen.655000 = [&U] (((5:9.742850e-03,2:8.306318e-03):1.843759e-02,(3:1.832071e-03,4:6.976195e-04):2.575835e-02):8.009033e-02,((18:6.977016e-04,((10:5.358226e-03,22:5.525479e-04):4.448379e-04,(((7:2.614946e-03,29:2.420429e-03):3.089883e-04,(14:4.185161e-04,(9:9.617900e-04,19:5.905891e-04):3.610185e-05):6.189841e-04):2.945640e-04,15:1.898769e-03):9.138199e-05):3.219257e-03):4.392703e-02,(((((20:2.838912e-04,17:8.697261e-04):4.710554e-05,23:3.370238e-05):2.823590e-04,21:9.515911e-04):3.498474e-03,(32:1.122613e-04,1:8.154502e-04):3.171963e-03):2.223422e-03,(((24:3.840951e-04,(30:9.475425e-04,25:1.837886e-03):3.534222e-04):3.615220e-05,13:3.487010e-04):1.423976e-04,(31:1.437611e-03,((8:9.999893e-04,26:2.994401e-04):5.508670e-04,(((12:7.963504e-04,27:1.238993e-03):5.750159e-05,16:8.737540e-04):9.467482e-05,(11:2.595030e-04,28:4.695901e-04):2.088117e-04):1.374585e-04):2.137226e-05):1.656167e-05):2.798130e-03):4.734294e-02):4.795567e-02,6:1.003390e-01);
   tree gen.657500 = [&U] (((5:9.529025e-03,2:9.127199e-03):1.916648e-02,(4:1.396780e-03,3:7.603777e-04):2.732903e-02):8.319991e-02,((((((((27:1.996680e-03,12:1.114036e-04):2.431105e-04,16:7.623985e-04):1.203332e-04,(11:7.224812e-04,28:6.929925e-04):1.275849e-04):3.508170e-04,31:1.501245e-03):2.007294e-05,(26:2.669620e-04,8:9.761424e-04):7.982854e-04):1.195760e-04,(((25:2.290724e-03,30:8.009291e-04):3.324893e-04,24:3.398565e-04):2.290059e-05,13:5.078223e-04):5.928532e-05):3.102925e-03,(((23:8.045076e-05,(20:3.773354e-05,17:1.095787e-03):7.321583e-05):1.666812e-04,21:1.378266e-03):4.524152e-03,(32:9.299784e-05,1:4.849614e-04):3.621015e-03):2.074983e-03):4.894089e-02,((15:1.269419e-03,(((29:1.837501e-03,7:3.052940e-03):4.846691e-04,(14:3.174539e-04,(19:2.947438e-04,9:6.257642e-04):2.218071e-04):6.349854e-04):5.301771e-04,(10:4.341835e-03,22:3.451211e-04):4.986146e-04):4.585805e-05):2.774364e-03,18:4.335856e-04):4.839699e-02):4.811245e-02,6:9.952722e-02);
   tree gen.660000 = [&U] (((5:9.425003e-03,2:9.866081e-03):1.970604e-02,(4:1.249856e-03,3:7.520771e-04):3.127605e-02):7.730823e-02,(((((26:3.886334e-04,8:9.805034e-04):4.126524e-04,((((27:1.320750e-03,12:2.084484e-04):4.615185e-04,16:1.021685e-03):5.397726e-05,(11:4.625850e-04,28:5.611660e-04):4.454548e-04):1.689683e-04,31:1.556774e-03):1.644812e-04):2.140818e-04,(((25:1.212461e-03,30:4.569167e-04):4.095147e-04,13:3.147435e-04):8.704664e-05,24:4.548187e-04):5.875264e-05):2.712538e-03,(((23:1.475105e-04,(20:8.961589e-05,17:7.190828e-04):1.769480e-04):4.205490e-04,21:1.099648e-03):4.487060e-03,(32:4.785533e-05,1:8.379146e-04):4.386442e-03):2.318608e-03):4.840663e-02,((((10:4.835246e-03,22:5.745290e-05):3.875748e-04,((29:1.923301e-03,7:2.627536e-03):3.186529e-04,(14:9.325081e-05,(19:2.437767e-04,9:1.035974e-03):2.536232e-04):7.451087e-04):1.543891e-04):5.387992e-05,15:1.332544e-03):2.909546e-03,18:6.614325e-04):4.418009e-02):4.843587e-02,6:9.844074e-02);
   tree gen.662500 = [&U] (((5:9.624610e-03,2:7.101327e-03):2.012338e-02,(4:1.639679e-03,3:1.411418e-03):3.034386e-02):7.894550e-02,(((((((27:1.106360e-03,12:5.525464e-04):3.282398e-04,16:9.972276e-04):3.510570e-04,(11:6.531532e-04,28:3.342869e-04):5.907021e-05):5.000237e-04,((26:2.150523e-04,8:8.903427e-04):4.559192e-04,31:1.592041e-03):2.092267e-04):1.449630e-04,(24:6.182803e-04,((25:6.337432e-04,30:7.086430e-04):4.463210e-04,13:3.473031e-04):9.460848e-05):1.828201e-04):2.849325e-03,(((23:6.114799e-05,(20:5.684596e-05,17:7.193718e-04):2.682571e-04):3.819956e-04,21:1.301101e-03):3.820071e-03,(32:2.992133e-05,1:4.963079e-04):4.112492e-03):2.783508e-03):4.943181e-02,(((((29:1.766366e-03,7:2.683183e-03):5.316330e-04,((19:3.752085e-04,9:7.499748e-04):8.920071e-05,14:2.484126e-04):4.471795e-04):3.763918e-04,(10:4.890407e-03,22:3.719465e-04):6.875852e-04):5.627627e-05,15:1.250946e-03):2.734637e-03,18:7.344424e-04):4.511576e-02):4.946167e-02,6:1.005256e-01);
   tree gen.665000 = [&U] (((5:1.034310e-02,2:8.958028e-03):2.083508e-02,(3:2.028726e-03,4:1.669524e-03):2.797151e-02):8.372487e-02,((18:4.878017e-04,(((10:5.723949e-03,22:4.685568e-04):5.466754e-04,((7:3.844030e-03,29:2.012886e-03):4.927779e-04,(14:2.011464e-04,(19:4.783392e-04,9:5.478399e-04):2.541870e-04):5.179778e-04):3.476933e-04):4.814045e-06,15:1.818870e-03):3.212042e-03):4.485597e-02,(((((20:5.109122e-05,17:4.966359e-04):1.333865e-04,23:2.420708e-04):2.321126e-04,21:1.903788e-03):4.385986e-03,(32:1.191276e-04,1:5.279976e-04):3.580776e-03):2.199094e-03,((((11:3.099689e-04,28:6.180665e-04):2.837359e-04,((12:4.029008e-04,27:1.324958e-03):8.350798e-05,16:1.226422e-03):5.961824e-05):4.642941e-04,(31:2.238715e-03,(8:1.420501e-03,26:3.024164e-04):5.349938e-04):2.419432e-05):4.398241e-05,(24:4.529314e-04,((30:9.231387e-04,25:1.362870e-03):3.421196e-04,13:4.895835e-04):2.142083e-05):1.329777e-04):2.650236e-03):4.528285e-02):4.742746e-02,6:1.045771e-01);
   tree gen.667500 = [&U] (((5:1.027312e-02,2:8.115836e-03):2.069411e-02,(3:2.176778e-03,4:1.464663e-03):3.084179e-02):7.623191e-02,((18:1.247638e-03,(((10:6.074356e-03,22:1.159448e-04):4.723283e-04,15:1.566466e-03):1.234708e-04,((7:3.330078e-03,29:1.815799e-03):3.405999e-04,(14:6.785224e-05,(19:7.803249e-04,9:7.764329e-04):5.289437e-05):4.097519e-04):1.679988e-04):2.724160e-03):4.751488e-02,(((((20:1.439847e-05,17:3.493410e-04):4.218866e-04,23:7.527619e-05):1.017067e-04,21:6.867807e-04):4.597311e-03,(32:5.355854e-05,1:2.717459e-04):4.159994e-03):2.598956e-03,(((8:1.285753e-03,26:2.247826e-04):2.972037e-04,(31:1.853689e-03,((11:4.906091e-04,28:5.669831e-04):1.698867e-04,((12:1.882603e-04,27:1.144472e-03):1.306843e-04,16:9.686060e-04):9.226527e-05):7.371021e-04):2.770080e-04):6.936409e-05,((30:1.203615e-03,25:1.200867e-03):9.676603e-05,(13:2.573603e-04,24:3.952616e-04):1.423007e-04):1.106727e-04):2.343026e-03):4.702392e-02):4.612245e-02,6:1.038696e-01);
   tree gen.670000 = [&U] (((5:1.024792e-02,2:8.736995e-03):2.284691e-02,(4:1.188367e-03,3:1.544506e-03):2.556923e-02):7.715192e-02,(((((31:1.309123e-03,((11:2.369476e-04,28:3.708786e-04):2.562121e-04,(16:9.663188e-04,(27:1.840097e-03,12:5.887698e-04):2.173238e-05):3.822798e-04):7.263612e-04):6.401116e-06,(26:1.324537e-04,8:1.168467e-03):2.801213e-04):1.886278e-04,(13:2.168005e-04,((25:1.399073e-03,30:1.106746e-03):2.190916e-04,24:3.725320e-04):4.235998e-06):2.004179e-04):2.064083e-03,((21:1.934781e-03,((20:1.960027e-04,17:7.568037e-04):9.084605e-05,23:9.355177e-05):4.771736e-04):4.577732e-03,(32:1.374217e-04,1:3.819273e-04):3.546523e-03):2.748875e-03):4.449746e-02,((15:1.882830e-03,(((29:2.869405e-03,7:2.394628e-03):5.947290e-04,((9:8.607610e-04,19:6.312017e-04):3.022765e-05,14:2.521691e-05):7.458037e-04):2.219931e-04,(10:5.453126e-03,22:5.541184e-04):3.720256e-04):3.711968e-05):4.150282e-03,18:6.294856e-04):4.508727e-02):4.738015e-02,6:1.071482e-01);
   tree gen.672500 = [&U] (((5:9.888974e-03,2:9.624608e-03):1.823739e-02,(3:1.597105e-03,4:1.485940e-03):2.994793e-02):7.789875e-02,((18:5.206697e-04,(((7:2.658116e-03,29:1.533749e-03):4.004985e-04,(14:1.564201e-04,(19:4.429828e-04,9:9.674841e-04):5.516967e-05):7.379492e-04):1.663530e-04,(15:1.338448e-03,(10:6.025199e-03,22:9.877167e-05):4.638549e-04):2.649442e-04):2.773104e-03):4.652774e-02,(((21:1.670439e-03,((20:1.205463e-04,17:5.197683e-04):2.839266e-05,23:7.739735e-05):2.710459e-04):3.877206e-03,(32:1.682092e-04,1:6.622874e-04):4.607488e-03):2.324671e-03,(31:1.526679e-03,(((16:8.232152e-04,(12:3.425188e-04,27:1.400650e-03):1.123081e-04):2.782688e-04,(11:7.573076e-04,28:7.889739e-04):1.547708e-04):1.906599e-04,((8:1.395939e-03,26:1.309233e-04):7.875686e-04,(24:2.606426e-04,(13:2.836523e-04,(30:6.659550e-04,25:1.536639e-03):6.120689e-04):1.739542e-04):2.030880e-04):4.539460e-05):1.605732e-04):2.836091e-03):4.549893e-02):5.404914e-02,6:1.061407e-01);
   tree gen.675000 = [&U] ((((((8:1.422986e-03,26:3.280175e-04):2.963434e-04,(((11:3.943991e-04,28:4.361180e-04):1.420251e-04,((27:8.958387e-04,12:1.172074e-04):2.950820e-04,16:1.200268e-03):1.376450e-04):4.267641e-04,31:2.049541e-03):1.486118e-04):2.064468e-04,(((30:1.251713e-03,25:9.580084e-04):4.899031e-04,13:3.099529e-04):9.932450e-05,24:4.563865e-04):2.636906e-04):2.552042e-03,((21:8.977082e-04,((17:3.697610e-04,20:3.626870e-05):1.527219e-04,23:1.279805e-04):1.502948e-04):3.467936e-03,(32:1.389663e-04,1:4.992560e-04):3.799629e-03):3.230189e-03):4.943252e-02,((15:1.481125e-03,(((7:2.888333e-03,29:1.974955e-03):5.595459e-05,(14:2.103925e-04,(19:3.648953e-04,9:7.130328e-04):3.728642e-05):4.170032e-04):4.389196e-04,(10:6.523241e-03,22:1.230883e-04):2.027927e-04):2.719474e-04):4.487921e-03,18:1.912213e-04):4.160964e-02):4.860841e-02,((5:1.002380e-02,2:9.692619e-03):1.946504e-02,(3:1.153153e-03,4:2.445714e-03):2.999504e-02):8.344225e-02,6:1.042495e-01);
   tree gen.677500 = [&U] (((5:1.066926e-02,2:7.503050e-03):2.528656e-02,(4:1.536435e-03,3:1.236931e-03):2.456609e-02):8.001387e-02,((((((((12:1.912222e-04,27:1.856364e-03):1.550648e-04,16:7.202086e-04):1.294926e-04,(11:2.695559e-04,28:6.609495e-04):1.920327e-04):3.016195e-04,31:1.700835e-03):1.550058e-04,(26:2.139421e-04,8:1.013895e-03):3.619576e-04):1.037846e-04,((24:4.295229e-04,(25:8.246786e-04,30:8.952198e-04):3.391973e-04):2.046598e-05,13:1.579133e-04):1.313439e-04):2.806314e-03,((21:1.976048e-03,((20:2.336161e-05,17:3.128951e-04):1.267026e-04,23:1.807659e-04):2.789632e-04):4.570541e-03,(32:1.493450e-05,1:9.158962e-04):3.661218e-03):3.040759e-03):4.892335e-02,(((15:1.058341e-03,(10:6.166241e-03,22:2.795735e-04):6.628366e-04):7.021959e-05,((29:2.283732e-03,7:2.724929e-03):4.023517e-04,((9:8.062844e-04,19:6.197706e-04):1.165860e-04,14:5.870382e-05):7.935021e-04):1.980542e-04):2.998856e-03,18:1.121083e-03):4.374586e-02):5.160684e-02,6:1.131195e-01);
   tree gen.680000 = [&U] (((5:1.091600e-02,2:6.988085e-03):1.788368e-02,(3:1.013009e-03,4:9.812845e-04):2.823352e-02):7.880834e-02,((18:6.270719e-04,(((10:4.842731e-03,22:2.810751e-04):4.697691e-04,15:1.483054e-03):9.333973e-05,((7:2.389484e-03,29:1.983038e-03):2.530991e-04,(14:1.311343e-04,(19:6.146605e-04,9:7.800223e-04):4.757208e-05):7.459653e-04):4.594080e-04):4.151911e-03):4.166120e-02,(((21:1.246655e-03,((20:1.008153e-04,17:3.840611e-04):5.227889e-05,23:4.897620e-05):8.662577e-05):3.279800e-03,(32:4.193401e-05,1:3.412334e-04):4.204597e-03):2.586876e-03,(((24:4.365295e-04,(30:1.636629e-03,25:7.914251e-04):8.956175e-05):1.350380e-04,13:3.465142e-04):3.742094e-05,(((11:6.585523e-04,28:3.357774e-04):6.800084e-05,(16:8.012106e-04,(12:5.865308e-04,27:8.128901e-04):2.882184e-04):6.117773e-05):4.870221e-04,(31:1.536000e-03,(8:1.574057e-03,26:4.577775e-04):2.731991e-04):5.105411e-05):8.085954e-05):3.618514e-03):4.275896e-02):4.700460e-02,6:9.998606e-02);
   tree gen.682500 = [&U] (((5:9.510579e-03,2:9.955745e-03):2.200133e-02,(4:1.837928e-03,3:7.735962e-04):2.996285e-02):8.013581e-02,(((((31:1.720375e-03,(((12:1.977911e-04,27:1.268314e-03):2.919012e-04,16:9.273361e-04):1.642202e-04,(11:5.084931e-04,28:3.562220e-04):1.684792e-04):6.934255e-04):3.552429e-05,(26:3.404792e-04,8:7.373085e-04):7.464905e-04):2.010368e-04,((13:8.449326e-04,(25:1.720793e-03,30:1.562052e-03):5.276343e-04):8.437021e-05,24:8.172157e-04):1.747324e-04):2.764375e-03,((21:1.546670e-03,((20:2.662715e-04,17:6.111880e-04):4.176329e-04,23:1.103459e-04):1.084807e-04):3.594341e-03,(32:2.295371e-04,1:7.771250e-04):4.161221e-03):2.298947e-03):5.018933e-02,((((10:4.967500e-03,22:2.642625e-04):4.645449e-04,15:1.589832e-03):3.062094e-05,((29:1.617951e-03,7:3.707209e-03):3.819339e-04,((9:8.646328e-04,19:6.968386e-04):7.754970e-05,14:1.963878e-04):5.890308e-04):2.598684e-04):3.795866e-03,18:5.722323e-04):4.324170e-02):5.532264e-02,6:1.089900e-01);
   tree gen.685000 = [&U] (((((((11:2.824757e-04,28:2.784072e-04):3.414297e-04,(16:9.032565e-04,(27:1.150647e-03,12:2.674589e-04):2.055537e-04):6.483577e-05):5.226571e-04,(31:1.687427e-03,(8:1.023196e-03,26:5.448864e-04):4.347312e-04):4.291279e-05):8.711605e-05,((30:7.384702e-04,25:1.333226e-03):5.852225e-04,(13:3.253537e-04,24:3.774133e-04):4.598441e-06):1.345703e-04):3.817604e-03,((((17:5.933326e-04,20:2.352568e-05):2.237079e-04,23:3.708473e-04):1.105336e-04,21:1.350763e-03):3.907323e-03,(32:3.190271e-05,1:8.289979e-04):3.746663e-03):2.646314e-03):5.105105e-02,((((10:5.397684e-03,22:2.084074e-04):7.004631e-04,15:2.108094e-03):3.878184e-05,((7:3.017318e-03,29:1.783479e-03):4.808204e-04,(14:1.698849e-04,(19:8.293239e-04,9:8.550297e-04):1.424659e-04):6.051429e-04):3.939610e-04):3.948740e-03,18:4.797979e-04):4.542024e-02):5.133782e-02,((5:9.561656e-03,2:8.506740e-03):2.122430e-02,(3:1.926247e-03,4:2.423468e-03):2.789304e-02):8.119612e-02,6:1.050243e-01);
   tree gen.687500 = [&U] (((5:8.996220e-03,2:9.696372e-03):2.170568e-02,(3:1.265393e-03,4:1.346991e-03):2.550226e-02):8.533822e-02,((18:4.755316e-04,(((7:3.572130e-03,29:2.598534e-03):3.185330e-04,(14:9.378939e-05,(19:3.719417e-04,9:6.247262e-04):2.867609e-04):8.850706e-04):3.971456e-04,(15:1.253296e-03,(10:6.736465e-03,22:2.125358e-04):1.301205e-03):3.038599e-05):3.701182e-03):5.324879e-02,(((((20:1.490024e-06,17:3.967104e-04):1.876018e-04,23:6.406815e-05):2.931101e-04,21:1.587971e-03):3.813047e-03,(32:4.491045e-05,1:8.228372e-04):3.574925e-03):2.144292e-03,((((11:4.197723e-04,28:3.280394e-04):1.394711e-04,(16:1.302160e-03,(12:4.164061e-04,27:1.537398e-03):2.703232e-04):1.732118e-04):2.419608e-04,(31:1.363940e-03,(8:1.004827e-03,26:2.184404e-04):5.314704e-04):1.406031e-04):9.771187e-05,((13:2.912515e-04,(30:1.392310e-03,25:1.014727e-03):2.908537e-04):8.548161e-05,24:5.614478e-04):3.880149e-04):3.000982e-03):4.586503e-02):4.928215e-02,6:1.051561e-01);
   tree gen.690000 = [&U] (((5:8.900962e-03,2:7.722194e-03):2.147585e-02,(3:1.212011e-03,4:1.562957e-03):2.523222e-02):7.380290e-02,((18:1.213763e-03,((((7:3.027881e-03,29:2.798366e-03):3.125859e-04,((19:4.313858e-04,9:6.745286e-04):3.998605e-05,14:2.172135e-04):5.988250e-04):2.920576e-04,(10:6.166247e-03,22:6.218392e-04):6.654241e-04):2.048307e-04,15:1.607992e-03):3.182788e-03):4.734627e-02,(((((20:6.750711e-04,17:1.174939e-03):1.905763e-05,23:3.197276e-05):2.851070e-04,21:1.341029e-03):3.588929e-03,(32:3.557247e-04,1:3.034264e-04):3.537071e-03):2.027380e-03,(31:1.765406e-03,(((8:1.453064e-03,26:3.206498e-04):8.680892e-04,((11:5.823985e-04,28:5.682199e-04):2.874239e-04,((27:1.712351e-03,12:3.853072e-04):2.459415e-05,16:1.123142e-03):1.679549e-04):4.432773e-04):6.801824e-04,((30:1.284187e-03,25:9.827148e-04):3.969763e-04,(13:8.578645e-04,24:4.206694e-04):1.169653e-04):3.870154e-05):9.571755e-05):3.261894e-03):4.537938e-02):4.967848e-02,6:1.040426e-01);
   tree gen.692500 = [&U] (((5:9.731517e-03,2:9.750716e-03):1.850251e-02,(4:1.470773e-03,3:2.689915e-03):2.980653e-02):7.652117e-02,((((((26:1.151974e-04,8:1.543160e-03):5.040582e-04,31:1.246795e-03):4.890184e-05,((16:7.493531e-04,(12:2.428721e-04,27:1.959140e-03):2.171661e-04):9.960836e-05,(11:3.564410e-04,28:3.724465e-04):6.815337e-05):3.579977e-04):3.712954e-06,((13:3.976571e-04,24:5.275128e-04):3.215368e-05,(25:6.674181e-04,30:1.655580e-03):3.070457e-04):2.517207e-04):3.187554e-03,((21:1.344701e-03,(23:1.598647e-04,(20:8.029673e-05,17:4.501095e-04):2.336345e-04):5.628072e-04):2.973129e-03,(32:1.136052e-04,1:7.346140e-04):4.392880e-03):1.966433e-03):4.584866e-02,(((15:1.198027e-03,(10:4.316167e-03,22:2.257402e-04):5.710524e-04):3.505669e-05,((29:1.740197e-03,7:3.341123e-03):3.464474e-04,((9:5.973752e-04,19:3.598718e-04):7.096679e-05,14:9.882794e-05):7.471698e-04):1.275049e-04):3.637812e-03,18:1.165964e-03):4.408531e-02):4.337115e-02,6:1.018819e-01);
   tree gen.695000 = [&U] (((5:9.700985e-03,2:8.993716e-03):1.947137e-02,(4:1.617374e-03,3:1.315861e-03):2.809301e-02):7.902210e-02,((((((16:8.115542e-04,(12:5.860260e-04,27:1.053720e-03):9.632288e-05):4.956991e-05,(11:2.572817e-04,28:6.631695e-04):1.129752e-04):3.683054e-04,(31:1.552421e-03,(26:2.702017e-04,8:5.019322e-04):4.407554e-04):2.395809e-06):4.183286e-05,((24:7.750973e-04,(25:2.092688e-03,30:9.308292e-04):5.936037e-04):9.255669e-05,13:4.758577e-04):2.125960e-04):2.067198e-03,((21:1.415114e-03,(23:6.849325e-05,(20:1.269209e-05,17:7.955474e-04):1.624505e-04):1.551978e-04):4.293295e-03,(32:7.825477e-06,1:4.030532e-04):4.788371e-03):2.653290e-03):4.639453e-02,(((15:1.273514e-03,(10:5.561544e-03,22:4.019751e-04):7.831378e-04):4.362358e-05,((29:2.490178e-03,7:3.034840e-03):4.173056e-04,((9:7.687974e-04,19:5.130741e-04):1.263790e-04,14:2.082480e-04):5.290587e-04):3.397595e-04):3.461649e-03,18:2.397925e-04):4.639378e-02):4.640353e-02,6:1.069045e-01);
   tree gen.697500 = [&U] (((5:9.800423e-03,2:9.689372e-03):1.959393e-02,(4:1.246271e-03,3:1.137005e-03):2.829750e-02):8.513438e-02,((((24:6.178728e-04,(13:4.257441e-04,(25:2.377760e-03,30:8.039781e-04):3.497919e-04):4.409422e-06):2.188796e-04,((26:4.757797e-04,8:9.968931e-04):3.131093e-04,(((16:9.190515e-04,(12:2.592211e-04,27:1.290164e-03):1.390774e-04):1.854850e-04,(11:3.889326e-04,28:5.314026e-04):1.513556e-04):4.925620e-04,31:1.454002e-03):2.570942e-05):1.712521e-04):2.372293e-03,((((20:8.921410e-07,17:9.705109e-04):5.980446e-04,23:3.772832e-05):6.163544e-04,21:1.363868e-03):3.960030e-03,(32:5.658004e-05,1:4.776862e-04):5.436522e-03):2.482386e-03):4.998311e-02,((((29:2.275964e-03,7:3.269582e-03):3.975057e-04,((9:8.067788e-04,19:2.466008e-04):1.321517e-04,14:1.073257e-04):2.468069e-04):3.703552e-04,((10:5.613667e-03,22:2.386476e-04):5.334227e-04,15:1.407644e-03):8.651070e-05):3.170574e-03,18:7.521589e-04):4.898026e-02):4.780873e-02,6:9.633871e-02);
   tree gen.700000 = [&U] (((5:9.004991e-03,2:8.889213e-03):2.062715e-02,(4:1.168519e-03,3:1.121623e-03):2.727140e-02):8.204733e-02,((((24:5.780297e-04,(13:1.356805e-04,(25:1.029550e-03,30:8.820534e-04):6.373320e-04):8.352881e-05):3.024789e-04,(((26:3.194795e-04,8:1.246632e-03):4.504222e-04,((16:9.299034e-04,(12:2.130154e-04,27:1.311615e-03):3.553692e-04):1.042107e-04,(11:4.982728e-04,28:3.745272e-04):3.894693e-04):3.634389e-04):1.825919e-05,31:1.293386e-03):1.070873e-04):2.196760e-03,((((20:1.514781e-05,17:5.806556e-04):1.505387e-04,23:1.533967e-04):3.627157e-04,21:1.675679e-03):3.656434e-03,(32:1.465184e-05,1:3.486540e-04):3.165702e-03):2.942929e-03):4.817067e-02,(((15:1.321722e-03,(10:4.323222e-03,22:4.885187e-05):8.350122e-04):1.599045e-04,((29:2.193435e-03,7:2.709470e-03):7.744231e-04,((9:7.775242e-04,19:5.242503e-04):1.550618e-04,14:1.785897e-04):8.517889e-04):3.616059e-04):3.262045e-03,18:7.245338e-04):4.720419e-02):4.607514e-02,6:9.481533e-02);
   tree gen.702500 = [&U] (((5:1.199307e-02,2:9.045675e-03):1.761744e-02,(3:1.386141e-03,4:1.092204e-03):3.004181e-02):8.030281e-02,((18:5.540735e-04,(((10:4.319848e-03,22:4.179793e-05):5.574603e-04,((7:3.789734e-03,29:1.800870e-03):5.513528e-05,((9:8.747812e-04,19:4.506993e-04):9.005817e-06,14:2.242288e-04):8.108935e-04):3.850472e-04):5.443789e-04,15:1.680600e-03):2.928138e-03):4.577974e-02,(((21:1.115288e-03,((20:3.139023e-05,17:7.979262e-04):3.810595e-04,23:9.813708e-05):2.793148e-04):4.326377e-03,(32:5.377415e-05,1:7.214154e-04):2.820865e-03):2.456457e-03,((((8:1.047003e-03,26:3.835503e-04):2.456050e-04,((11:6.069980e-04,28:3.912843e-04):2.491820e-04,(16:1.385013e-03,(27:1.291143e-03,12:7.269848e-04):2.464160e-04):3.306022e-04):3.466423e-04):4.048309e-05,31:1.993605e-03):2.399949e-04,((30:7.610380e-04,25:1.332738e-03):6.242619e-04,(13:4.433193e-04,24:4.078055e-04):1.038769e-04):2.372619e-04):3.025244e-03):5.071759e-02):4.717865e-02,6:1.040071e-01);
   tree gen.705000 = [&U] (((5:8.630217e-03,2:9.268599e-03):2.100708e-02,(4:1.037834e-03,3:1.589396e-03):2.934050e-02):8.456203e-02,(((((25:1.807862e-03,30:7.940566e-04):3.358923e-04,(13:3.566999e-04,24:5.062526e-04):3.649385e-05):3.077836e-04,(((26:1.937511e-04,8:1.814951e-03):3.599401e-04,31:1.458376e-03):4.056773e-06,((11:7.619299e-04,28:5.272233e-04):1.103207e-04,((12:2.463287e-04,27:9.137271e-04):2.702009e-04,16:6.571377e-04):1.892928e-04):3.409656e-04):1.583425e-04):2.728179e-03,((23:2.004259e-05,((20:1.530319e-05,17:7.961202e-04):1.186872e-04,21:1.565798e-03):5.656958e-05):3.983960e-03,(32:7.087903e-05,1:5.838746e-04):3.812149e-03):1.751262e-03):4.769536e-02,(((15:1.356503e-03,((29:1.510398e-03,7:2.646076e-03):2.401902e-04,((9:9.231653e-04,19:4.119406e-04):1.009099e-04,14:3.309422e-04):4.105447e-04):4.875511e-04):1.091629e-04,(10:5.456385e-03,22:2.405821e-04):3.306928e-04):2.932554e-03,18:6.895361e-04):4.587655e-02):5.139505e-02,6:1.044859e-01);
   tree gen.707500 = [&U] (((5:8.791761e-03,2:9.881144e-03):2.092307e-02,(3:1.036614e-03,4:2.146447e-03):2.669833e-02):8.077086e-02,((18:1.103552e-03,(((10:6.034197e-03,22:5.188452e-04):3.910435e-04,15:1.285300e-03):3.199530e-05,((7:3.625857e-03,29:2.077339e-03):2.956508e-04,(14:1.182191e-04,(19:7.104539e-04,9:1.110857e-03):1.791665e-04):5.386197e-04):4.956331e-04):3.806082e-03):4.745180e-02,(((21:1.441607e-03,((20:1.449889e-04,17:5.514158e-04):3.954974e-04,23:1.621860e-04):1.178775e-04):4.022401e-03,(32:2.498531e-05,1:1.070474e-03):4.282744e-03):2.906593e-03,((24:2.712432e-04,((30:9.600850e-04,25:1.459247e-03):1.614170e-04,13:1.732356e-04):6.450126e-05):1.593769e-04,((31:1.037168e-03,(8:1.368862e-03,26:1.915121e-04):2.545252e-04):8.041223e-05,((16:9.065982e-04,(27:1.779301e-03,12:4.316182e-04):1.556076e-04):3.510463e-04,(11:4.908454e-04,28:3.925524e-04):9.403101e-05):2.297670e-04):5.778683e-05):1.985861e-03):5.044645e-02):4.328004e-02,6:1.001925e-01);
   tree gen.710000 = [&U] ((((((25:1.035245e-03,30:9.092952e-04):9.035645e-04,(24:4.519270e-04,13:2.988424e-04):2.583063e-05):1.834156e-04,(((16:9.513396e-04,(27:1.498460e-03,12:1.765163e-04):1.277112e-04):1.848675e-05,(11:3.853121e-04,28:4.157096e-04):1.026618e-04):3.074219e-04,((8:1.080838e-03,26:2.367974e-04):4.208992e-04,31:1.578880e-03):9.230391e-05):1.248442e-04):3.317711e-03,((((20:1.199609e-06,17:6.471028e-04):2.145715e-04,23:1.545401e-05):3.909095e-04,21:1.182708e-03):5.022926e-03,(32:6.506539e-05,1:4.659924e-04):3.634237e-03):2.683524e-03):4.435213e-02,(((15:1.868261e-03,(10:5.885193e-03,22:2.581158e-04):5.080018e-04):4.465016e-05,((7:2.704612e-03,29:2.453140e-03):2.736395e-04,((19:5.974568e-04,9:6.744164e-04):3.671223e-04,14:1.830976e-04):3.338001e-04):4.537405e-04):2.990146e-03,18:3.787014e-04):4.546920e-02):5.532598e-02,((5:9.172222e-03,2:7.278418e-03):2.243114e-02,(3:1.034716e-03,4:1.306899e-03):2.332679e-02):8.422580e-02,6:1.044195e-01);
   tree gen.712500 = [&U] (((5:1.019764e-02,2:9.420655e-03):1.936540e-02,(4:1.226452e-03,3:1.848056e-03):2.593339e-02):8.567185e-02,(((((25:1.231480e-03,30:1.128703e-03):2.596809e-04,(13:3.932816e-04,24:5.542858e-04):9.408573e-05):1.315176e-04,((26:1.391686e-04,8:1.256143e-03):6.155581e-04,(31:2.237112e-03,((16:4.726774e-04,(12:2.819191e-04,27:1.461254e-03):2.001234e-04):8.297781e-05,(11:4.356233e-04,28:6.170253e-04):3.100589e-04):4.538539e-04):5.497014e-05):2.336171e-04):2.701581e-03,((21:1.260776e-03,((20:5.077773e-05,17:5.358604e-04):1.777563e-04,23:7.558420e-05):4.758462e-04):4.239014e-03,(32:4.371586e-05,1:6.769031e-04):3.669123e-03):1.851353e-03):4.306276e-02,((15:1.428180e-03,(((29:2.692234e-03,7:3.257569e-03):3.845299e-04,(14:2.037881e-04,(19:4.338063e-04,9:9.896955e-04):2.053311e-04):5.328299e-04):3.406991e-04,(10:6.210117e-03,22:3.002230e-04):2.221486e-04):4.259705e-04):3.273452e-03,18:9.403870e-04):4.279022e-02):5.008432e-02,6:1.075700e-01);
   tree gen.715000 = [&U] (((((((25:5.689702e-04,30:1.153921e-03):2.126675e-04,13:2.234224e-04):2.063959e-05,24:3.847402e-04):5.056065e-04,(((8:8.520013e-04,26:3.332741e-04):2.069660e-04,31:2.369062e-03):1.703633e-05,((16:5.804506e-04,(27:9.058068e-04,12:3.266578e-04):1.496764e-04):1.309201e-04,(11:3.530531e-04,28:4.361979e-04):6.608457e-05):4.930890e-04):1.541365e-04):3.165019e-03,((((20:7.180050e-05,17:5.958115e-04):2.009685e-04,23:1.802463e-04):2.303952e-04,21:1.398358e-03):3.552740e-03,(32:1.941301e-04,1:7.760857e-04):4.101623e-03):2.302008e-03):4.369502e-02,(((((7:3.418204e-03,29:1.676234e-03):3.478287e-04,((19:5.336362e-04,9:9.210079e-04):8.018893e-05,14:1.070125e-04):4.035858e-04):3.775926e-04,(10:5.210650e-03,22:3.128946e-04):5.869464e-04):9.571004e-06,15:1.518443e-03):3.193514e-03,18:1.015128e-03):4.574681e-02):4.258300e-02,((5:1.008496e-02,2:8.567172e-03):2.098246e-02,(3:9.369975e-04,4:1.482227e-03):2.897088e-02):8.603688e-02,6:1.099189e-01);
   tree gen.717500 = [&U] (((((((25:1.044915e-03,30:1.205102e-03):3.617751e-04,13:3.640970e-04):3.484082e-05,24:6.084092e-04):1.248053e-04,((8:1.251476e-03,26:2.776290e-04):7.343018e-04,(31:1.793552e-03,((16:1.059349e-03,(27:1.687381e-03,12:2.101698e-04):2.034540e-04):1.679105e-04,(11:6.918470e-04,28:5.416849e-04):4.232879e-04):3.188077e-04):1.699258e-05):1.485836e-04):1.932141e-03,(((23:1.456661e-04,(20:6.985750e-05,17:4.993859e-04):1.485195e-04):2.951949e-04,21:1.350693e-03):3.449568e-03,(32:2.561275e-04,1:3.985159e-04):4.221229e-03):2.274148e-03):4.793822e-02,((((10:5.576561e-03,22:2.189138e-04):4.203440e-04,((7:3.146096e-03,29:2.125192e-03):2.722395e-04,((9:1.007618e-03,19:4.528272e-04):4.279776e-05,14:2.340553e-04):6.827597e-04):1.252114e-04):1.590789e-05,15:1.384722e-03):3.621226e-03,18:7.026872e-04):4.519317e-02):4.707007e-02,((5:1.080203e-02,2:8.089347e-03):2.113844e-02,(3:1.385553e-03,4:1.006216e-03):2.722225e-02):8.130507e-02,6:1.105922e-01);
   tree gen.720000 = [&U] (((5:1.028970e-02,2:8.985315e-03):1.855944e-02,(3:1.627178e-03,4:1.391805e-03):2.877539e-02):7.707086e-02,((18:5.232759e-04,((((7:2.914919e-03,29:2.586261e-03):2.251767e-04,(14:8.537840e-05,(19:2.314683e-04,9:6.620845e-04):8.502286e-05):8.630350e-04):2.440830e-04,(10:6.630384e-03,22:3.325786e-04):7.648890e-04):1.210300e-04,15:1.630058e-03):3.972340e-03):4.835078e-02,(((21:1.139709e-03,(23:3.411637e-05,(20:5.456400e-05,17:4.630245e-04):2.680479e-04):4.551700e-04):5.190322e-03,(32:8.375509e-05,1:6.930414e-04):4.158777e-03):1.302951e-03,((24:7.763964e-04,(13:3.589115e-04,(30:1.243116e-03,25:8.483540e-04):1.964432e-04):7.801063e-05):1.030406e-04,((8:6.527895e-04,26:3.384833e-04):4.564696e-04,(((16:7.998105e-04,(27:1.400359e-03,12:5.409618e-04):9.720674e-05):2.231490e-04,(11:7.671133e-04,28:7.458107e-04):1.166828e-04):6.378941e-04,31:1.976085e-03):7.501864e-05):1.258537e-04):3.045493e-03):4.662816e-02):4.629976e-02,6:1.005759e-01);
   tree gen.722500 = [&U] (((5:9.075024e-03,2:9.808928e-03):1.998395e-02,(4:1.431564e-03,3:2.149592e-03):2.904473e-02):8.007290e-02,(((((25:6.326726e-04,30:1.178100e-03):7.549100e-04,(13:4.111419e-04,24:4.074819e-04):1.092633e-04):1.098625e-04,(((((12:3.970879e-04,27:1.171625e-03):3.568016e-04,16:8.410547e-04):1.885648e-04,(11:6.684421e-04,28:5.983262e-04):2.057634e-04):2.603249e-04,31:1.449250e-03):3.557615e-05,(26:4.252304e-04,8:7.284128e-04):3.655120e-04):2.175071e-04):2.504168e-03,((21:1.416005e-03,((20:2.015927e-04,17:1.069178e-03):7.244007e-05,23:1.227350e-04):2.900795e-04):4.065763e-03,(32:1.012227e-05,1:6.562972e-04):3.549027e-03):2.391185e-03):4.383820e-02,(((10:5.892725e-03,22:2.202896e-04):5.061036e-04,(((29:1.613763e-03,7:3.277297e-03):3.990733e-04,(14:1.333153e-04,(19:4.987821e-04,9:8.959040e-04):1.160028e-04):3.660937e-04):2.348349e-04,15:1.463204e-03):1.551157e-04):2.715960e-03,18:8.574427e-04):4.403776e-02):5.227313e-02,6:1.103974e-01);
   tree gen.725000 = [&U] (((5:9.316279e-03,2:9.408391e-03):2.018695e-02,(3:2.018723e-03,4:1.346475e-03):2.651809e-02):7.907566e-02,((18:5.988952e-04,(((10:4.428761e-03,22:1.876790e-04):6.613648e-04,15:1.317991e-03):1.568749e-04,((7:3.183109e-03,29:1.587101e-03):5.766679e-04,(14:3.444452e-04,(9:7.566209e-04,19:3.761585e-04):4.750079e-05):6.463523e-04):1.083443e-04):3.758240e-03):4.223331e-02,((((23:2.110705e-04,(20:1.040718e-05,17:3.610460e-04):1.840384e-04):2.209186e-04,21:1.162377e-03):3.410599e-03,(32:2.748208e-05,1:7.507655e-04):3.974189e-03):1.778124e-03,(((13:4.352780e-04,(30:8.357921e-04,25:1.255157e-03):3.447938e-04):1.303951e-04,24:5.344713e-04):4.414217e-05,(31:1.270494e-03,((8:1.365136e-03,26:3.790561e-04):5.047272e-04,(((27:1.846919e-03,12:4.644374e-04):2.307783e-04,16:6.325155e-04):1.577799e-04,(11:5.520847e-04,28:9.271843e-04):2.250568e-04):3.661641e-04):1.331995e-04):4.319871e-05):2.901954e-03):4.809023e-02):4.580840e-02,6:1.039359e-01);
   tree gen.727500 = [&U] (((5:1.154142e-02,2:9.821969e-03):1.975125e-02,(3:1.295740e-03,4:1.243249e-03):2.734569e-02):8.154350e-02,((18:8.292871e-04,(15:1.621301e-03,((10:4.378762e-03,22:2.022237e-04):9.215452e-04,((7:3.018115e-03,29:2.563738e-03):4.081648e-04,(14:3.560376e-04,(9:9.752556e-04,19:2.578074e-04):2.870475e-04):5.200351e-04):2.641453e-04):9.173392e-05):3.414403e-03):4.509517e-02,((((23:1.976630e-04,(20:7.881509e-05,17:7.022570e-04):2.331370e-04):1.990965e-04,21:1.392614e-03):4.146164e-03,(32:2.188686e-05,1:8.623309e-04):3.616397e-03):2.461589e-03,((13:3.939164e-04,((30:8.983090e-04,25:1.470039e-03):4.016057e-04,24:5.845762e-04):1.347274e-04):1.858875e-04,(31:1.159841e-03,((8:1.564297e-03,26:2.627322e-04):3.920617e-04,(((27:1.033714e-03,12:4.378454e-04):4.014306e-04,16:8.859022e-04):3.235872e-04,(11:4.848308e-04,28:4.106357e-04):6.731102e-05):2.614428e-04):7.159560e-06):7.556637e-05):3.278765e-03):4.959106e-02):4.723802e-02,6:1.071795e-01);
   tree gen.730000 = [&U] (((((24:5.508943e-04,(13:4.704252e-04,(25:1.156178e-03,30:8.486759e-04):3.449930e-04):6.177355e-05):1.260350e-04,((((11:6.725807e-04,28:5.328299e-04):3.369077e-05,((27:1.413460e-03,12:2.942615e-04):2.373161e-04,16:1.169955e-03):1.666062e-04):4.297310e-04,31:1.070264e-03):2.652268e-05,(8:1.240857e-03,26:1.440090e-04):5.554380e-04):9.412710e-05):2.457008e-03,((21:1.249494e-03,((20:7.159117e-05,17:5.543458e-04):1.650379e-04,23:1.862333e-05):4.479682e-04):3.455408e-03,(32:3.833485e-04,1:6.481506e-04):3.198317e-03):3.051196e-03):4.947048e-02,(((15:1.112671e-03,(10:6.304777e-03,22:1.108474e-04):3.656649e-04):2.075275e-05,((7:2.993785e-03,29:1.781158e-03):9.433075e-05,((19:3.792439e-04,9:1.213233e-03):9.673857e-05,14:9.950529e-05):3.291850e-04):6.537740e-04):4.438634e-03,18:3.499610e-04):4.598951e-02):5.017684e-02,((5:9.354398e-03,2:6.661544e-03):1.929436e-02,(3:2.210643e-03,4:1.237201e-03):2.662172e-02):7.148886e-02,6:1.136810e-01);
   tree gen.732500 = [&U] (((5:1.011555e-02,2:7.471789e-03):2.179500e-02,(4:1.781013e-03,3:1.301709e-03):2.847466e-02):7.825030e-02,((((((((12:2.205220e-04,27:1.636727e-03):2.758721e-04,16:7.288927e-04):1.658734e-04,(11:5.131133e-04,28:4.258909e-04):2.110856e-04):5.355615e-04,31:1.433621e-03):7.792281e-07,(26:2.866451e-04,8:1.109306e-03):4.162576e-04):8.025974e-05,((13:3.380439e-04,(25:8.225990e-04,30:7.335992e-04):1.245921e-04):3.227759e-05,24:4.466931e-04):2.350065e-04):3.391270e-03,(((23:8.523757e-07,(20:3.520628e-06,17:7.224832e-04):1.738211e-04):1.052224e-03,21:2.012006e-03):4.698886e-03,(32:1.675606e-04,1:6.179453e-04):2.378537e-03):1.288618e-03):4.834638e-02,(((10:6.433954e-03,22:1.636918e-04):4.883024e-04,(((29:2.233367e-03,7:2.747492e-03):3.791805e-04,(14:1.530621e-04,(9:7.481290e-04,19:4.157937e-04):6.030824e-06):8.458519e-04):2.927650e-04,15:1.579067e-03):2.495883e-05):2.333200e-03,18:1.257592e-03):4.293280e-02):4.555987e-02,6:1.068432e-01);
   tree gen.735000 = [&U] (((5:9.952801e-03,2:8.968324e-03):2.144434e-02,(4:1.782220e-03,3:1.280765e-03):2.599124e-02):8.106874e-02,((((((26:1.951144e-04,8:1.119797e-03):6.234879e-04,((11:4.396157e-04,28:3.974276e-04):1.392552e-04,(16:1.244857e-03,(12:2.951407e-04,27:8.393702e-04):1.178410e-04):4.570839e-05):6.569608e-04):1.106743e-04,31:1.089793e-03):6.460968e-05,((24:4.202225e-04,(25:1.410531e-03,30:1.820606e-03):2.217831e-04):1.319330e-06,13:3.329447e-04):8.379840e-05):2.706708e-03,((21:1.689446e-03,((20:5.237643e-05,17:6.469288e-04):2.580807e-04,23:8.269044e-05):2.331827e-04):2.578156e-03,(32:6.843485e-05,1:3.459982e-04):4.950338e-03):2.538709e-03):4.756852e-02,(((10:4.838186e-03,22:1.467476e-04):5.585438e-04,(15:1.507343e-03,((29:2.000923e-03,7:2.753762e-03):6.408215e-04,(14:6.243179e-05,(9:8.440531e-04,19:2.496129e-04):1.253262e-04):7.997997e-04):2.423426e-04):1.588851e-04):3.998422e-03,18:1.042064e-03):4.027101e-02):4.482685e-02,6:1.051241e-01);
   tree gen.737500 = [&U] ((((((((11:3.663017e-04,28:4.594342e-04):3.054752e-04,((27:1.048526e-03,12:3.722689e-04):6.587571e-04,16:9.126429e-04):1.529258e-04):2.068722e-04,31:1.244132e-03):1.675038e-04,(8:1.592154e-03,26:4.003803e-04):7.939656e-04):1.031872e-04,(13:7.966779e-05,((25:1.575248e-03,30:8.343026e-04):8.159108e-04,24:4.979942e-04):6.218366e-05):3.334857e-05):2.752257e-03,((21:1.154067e-03,((20:9.676381e-05,17:7.248572e-04):1.303872e-04,23:8.334078e-05):7.956204e-04):4.549842e-03,(32:2.601059e-05,1:7.906367e-04):3.978027e-03):1.984669e-03):4.939762e-02,(((15:1.855491e-03,((7:3.137255e-03,29:2.345249e-03):3.661563e-04,((19:7.496116e-04,9:7.579034e-04):1.380292e-04,14:1.750821e-04):8.302767e-04):3.970384e-04):4.427733e-06,(10:5.637336e-03,22:1.241057e-04):7.544593e-04):2.897651e-03,18:6.283346e-04):4.236319e-02):5.227378e-02,((5:8.003183e-03,2:7.916084e-03):1.858912e-02,(3:1.893690e-03,4:1.404834e-03):3.109871e-02):8.509538e-02,6:1.060709e-01);
   tree gen.740000 = [&U] (((((((11:6.985465e-04,28:2.540044e-04):9.901910e-05,(16:1.442100e-03,(27:1.439925e-03,12:1.499429e-04):2.314348e-04):8.781133e-05):4.240622e-04,((8:1.263950e-03,26:2.268467e-04):7.757985e-04,((13:4.183557e-04,24:3.494842e-04):3.463801e-05,(25:1.447356e-03,30:9.845216e-04):1.723453e-04):3.499068e-04):6.139993e-05):4.723209e-05,31:1.487103e-03):3.208629e-03,((21:1.470623e-03,((20:4.806231e-05,17:5.876173e-04):2.257988e-04,23:7.518261e-05):1.484968e-04):3.605295e-03,(32:4.761906e-06,1:7.288133e-04):3.433817e-03):2.450603e-03):4.947599e-02,((15:2.058513e-03,(((7:2.917749e-03,29:2.231256e-03):3.436218e-04,((19:4.267526e-04,9:8.196466e-04):3.187620e-04,14:1.927053e-04):6.379358e-04):3.957654e-04,(10:4.801272e-03,22:3.150998e-04):5.569854e-04):1.799751e-04):4.491429e-03,18:4.407343e-04):4.832135e-02):5.516270e-02,((5:9.479020e-03,2:6.736566e-03):1.631340e-02,(3:1.722035e-03,4:8.298665e-04):2.900844e-02):8.288270e-02,6:1.062392e-01);
   tree gen.742500 = [&U] (((5:8.793815e-03,2:8.551274e-03):2.075880e-02,(3:1.649894e-03,4:1.465273e-03):2.695707e-02):8.017469e-02,((18:8.283002e-04,((((7:3.217515e-03,29:1.834047e-03):3.735763e-04,(14:8.560086e-05,(9:8.059922e-04,19:1.016313e-03):1.526191e-04):9.779863e-04):8.912298e-04,(10:6.387933e-03,22:7.527118e-05):6.723988e-04):1.338070e-04,15:1.514300e-03):4.090249e-03):4.080749e-02,(((21:1.104962e-03,((20:1.836483e-05,17:5.168430e-04):1.206723e-04,23:1.366893e-05):1.560858e-04):4.206694e-03,(32:1.716922e-04,1:1.045803e-03):3.439698e-03):1.814140e-03,(((31:1.199049e-03,(8:1.241096e-03,26:3.413571e-04):4.738534e-04):1.330092e-04,((11:3.509499e-04,28:2.208810e-04):1.125846e-04,((12:1.658592e-04,27:1.645033e-03):3.071545e-04,16:9.236746e-04):7.961378e-05):5.176562e-04):1.610811e-04,((13:1.662071e-04,24:5.747340e-04):3.677347e-05,(30:1.247634e-03,25:7.759654e-04):3.030374e-04):1.195302e-04):2.386482e-03):5.035921e-02):5.063273e-02,6:1.020423e-01);
   tree gen.745000 = [&U] (((5:1.073589e-02,2:9.098717e-03):2.095344e-02,(3:1.162333e-03,4:1.674569e-03):2.676578e-02):7.468094e-02,((18:1.094623e-03,((15:1.486257e-03,((7:3.452837e-03,29:1.682877e-03):4.496443e-04,(14:9.632827e-05,(9:8.601783e-04,19:6.818419e-04):1.441374e-04):1.013523e-03):1.759566e-04):3.046864e-07,(10:6.216295e-03,22:4.050581e-04):9.286345e-04):2.281458e-03):4.259844e-02,(((21:1.521004e-03,((20:8.641392e-06,17:7.603984e-04):2.849502e-04,23:2.185223e-04):4.025730e-04):4.020239e-03,(32:1.216472e-05,1:3.333219e-04):3.754468e-03):2.104412e-03,(((31:1.629652e-03,((11:6.781948e-04,28:4.841033e-04):2.406778e-04,((12:1.575210e-04,27:1.230541e-03):1.191082e-04,16:1.120881e-03):1.289989e-05):2.691930e-04):2.791789e-04,(8:1.293803e-03,26:2.978709e-04):5.817394e-04):2.975132e-04,((30:1.229317e-03,25:6.728215e-04):1.350226e-04,(24:5.005374e-04,13:6.698641e-04):1.548499e-05):1.390892e-04):2.720153e-03):5.111881e-02):5.027344e-02,6:1.013182e-01);
   tree gen.747500 = [&U] ((((((31:2.205138e-03,(8:1.052122e-03,26:2.032647e-04):5.679356e-04):5.077056e-05,((11:7.561586e-04,28:5.069345e-04):1.148561e-04,((27:1.101703e-03,12:7.214404e-04):1.251516e-04,16:1.032191e-03):8.457952e-05):6.234737e-04):6.644520e-05,(13:1.434080e-04,((25:6.985314e-04,30:1.491872e-03):2.650153e-04,24:4.016221e-04):4.960167e-05):2.701708e-04):2.082863e-03,((21:1.258324e-03,((20:1.548638e-05,17:5.770921e-04):3.203120e-04,23:1.462317e-04):4.826662e-04):3.572544e-03,(32:2.746793e-05,1:4.337441e-04):3.844045e-03):2.700971e-03):4.430516e-02,(((((7:2.739670e-03,29:2.581777e-03):8.744725e-05,((19:2.728783e-04,9:1.321745e-03):6.716789e-06,14:1.136668e-04):4.701538e-04):4.170242e-04,15:1.164214e-03):1.658301e-04,(10:6.279066e-03,22:1.263204e-04):6.235583e-04):3.600872e-03,18:5.886382e-04):4.156979e-02):4.675878e-02,((5:9.621743e-03,2:9.599800e-03):1.853120e-02,(3:1.586896e-03,4:2.087984e-03):2.723739e-02):7.946638e-02,6:1.008403e-01);
   tree gen.750000 = [&U] (((5:9.491159e-03,2:9.180417e-03):2.156563e-02,(4:1.000807e-03,3:1.542835e-03):2.671355e-02):8.114862e-02,(((((26:1.152937e-04,8:1.413304e-03):7.134275e-04,(31:1.852370e-03,((16:1.243612e-03,(12:4.092467e-04,27:1.595174e-03):1.593375e-04):2.115042e-04,(11:4.951952e-04,28:5.995426e-04):7.406253e-05):6.681567e-04):2.035137e-05):2.333043e-04,((24:3.442754e-04,13:1.605680e-04):9.892865e-05,(25:1.864980e-03,30:1.217735e-03):4.317340e-04):1.617646e-04):2.986553e-03,((21:1.104290e-03,((20:1.242487e-04,17:9.138782e-04):8.987816e-05,23:8.675531e-05):3.491414e-04):4.339764e-03,(32:1.451132e-05,1:8.360301e-04):3.530375e-03):2.740320e-03):4.857081e-02,(((10:6.468477e-03,22:1.079785e-04):5.095029e-04,(15:1.004648e-03,((29:2.091629e-03,7:2.793392e-03):3.087341e-04,(14:2.130144e-04,(19:4.339864e-04,9:9.779224e-04):1.756151e-04):4.333853e-04):2.277678e-04):1.152810e-04):3.649950e-03,18:6.171781e-04):4.174972e-02):4.582492e-02,6:1.078012e-01);
   tree gen.752500 = [&U] ((((((8:8.056290e-04,26:1.125267e-04):3.444825e-04,(((11:4.651854e-04,28:5.049554e-04):3.145610e-04,(16:5.198455e-04,(27:1.674941e-03,12:1.340071e-04):1.039923e-04):2.110829e-04):7.351870e-04,31:1.867222e-03):1.108936e-05):1.672745e-04,((25:1.239658e-03,30:1.177145e-03):2.295932e-04,(13:2.744728e-04,24:2.817347e-04):3.493006e-06):8.142563e-05):2.012244e-03,((((20:7.461350e-05,17:6.922539e-04):1.486677e-04,23:7.574099e-05):2.223004e-04,21:1.295717e-03):3.427629e-03,(32:4.623998e-06,1:5.545571e-04):3.282376e-03):3.380846e-03):5.026222e-02,((((7:2.552795e-03,29:2.710424e-03):5.990776e-04,(14:2.346392e-04,(19:3.488829e-04,9:7.974417e-04):4.313996e-05):5.322876e-04):5.805351e-04,(15:1.855757e-03,(10:5.629398e-03,22:4.903642e-04):5.736495e-04):1.337384e-05):3.830001e-03,18:9.769848e-04):4.390710e-02):5.367060e-02,((5:9.916706e-03,2:8.930494e-03):1.836821e-02,(3:1.279786e-03,4:1.173736e-03):2.698507e-02):8.171599e-02,6:1.046921e-01);
   tree gen.755000 = [&U] (((5:1.117121e-02,2:8.846974e-03):2.205781e-02,(3:2.069163e-03,4:1.289261e-03):2.521897e-02):7.840642e-02,((18:7.842239e-04,((15:1.501695e-03,((7:2.896644e-03,29:1.499506e-03):3.976311e-04,(14:8.764343e-05,(9:7.905428e-04,19:4.628525e-04):2.174684e-04):5.489136e-04):1.472704e-04):3.842010e-05,(10:5.871784e-03,22:2.509019e-04):6.773255e-04):3.207921e-03):4.204102e-02,(((21:1.528094e-03,(23:5.750339e-05,(20:1.225867e-04,17:5.492753e-04):1.807479e-04):2.490951e-04):4.089296e-03,(32:4.380175e-05,1:4.841639e-04):4.370466e-03):2.019607e-03,(((30:1.057531e-03,25:1.562181e-03):3.050860e-04,(13:3.075511e-04,24:6.509115e-04):1.857102e-05):2.429462e-04,(31:1.580211e-03,(((11:4.348989e-04,28:5.870534e-04):1.438932e-04,(16:7.686689e-04,(27:1.209599e-03,12:4.363608e-04):1.107496e-04):1.297365e-04):6.569807e-04,(8:1.426618e-03,26:3.885006e-04):3.583350e-04):2.381196e-05):3.525256e-05):2.118641e-03):5.183056e-02):4.679784e-02,6:1.106736e-01);
   tree gen.757500 = [&U] (((5:9.901666e-03,2:8.908134e-03):1.967513e-02,(3:1.706029e-03,4:1.246055e-03):2.625722e-02):7.933500e-02,((18:1.037507e-03,((15:1.489518e-03,(10:5.482247e-03,22:1.827499e-04):6.448266e-04):3.089505e-04,((7:3.147911e-03,29:2.147433e-03):2.182472e-04,(14:1.601722e-04,(9:1.004786e-03,19:5.878190e-04):1.161661e-04):4.294055e-04):1.985515e-04):3.087805e-03):4.253892e-02,(((((20:5.588974e-05,17:7.343030e-04):6.511904e-04,23:2.021986e-04):1.485600e-04,21:1.665039e-03):4.126772e-03,(32:8.684117e-05,1:3.757208e-04):3.642945e-03):2.054947e-03,((13:1.731061e-04,((30:1.290285e-03,25:1.587150e-03):2.622861e-04,24:5.979225e-04):7.758101e-06):7.134444e-05,((8:1.321194e-03,26:3.989499e-04):4.705722e-04,(((11:4.140153e-04,28:4.234080e-04):3.069417e-04,(16:7.550616e-04,(27:1.104407e-03,12:7.213738e-04):2.254821e-04):1.427265e-04):4.464161e-04,31:1.569029e-03):1.599350e-04):5.459938e-04):1.997622e-03):4.596736e-02):4.961613e-02,6:1.121724e-01);
   tree gen.760000 = [&U] (((5:8.064169e-03,2:9.434118e-03):2.063913e-02,(4:1.262376e-03,3:1.937132e-03):2.999530e-02):7.876678e-02,((((((26:3.145349e-04,8:1.189000e-03):4.603960e-04,31:1.541818e-03):1.383971e-05,((16:8.286385e-04,(12:2.900473e-04,27:1.308500e-03):1.561666e-04):9.131637e-05,(11:2.518040e-04,28:8.347129e-04):1.003932e-04):6.261158e-04):1.849740e-04,((25:9.923379e-04,30:7.108700e-04):7.639611e-04,(13:3.588165e-04,24:3.338473e-04):2.640946e-05):2.650427e-04):2.296690e-03,((((20:3.287295e-05,17:1.003326e-03):1.863467e-04,21:1.420440e-03):1.188317e-04,23:3.531813e-05):4.680091e-03,(32:1.263900e-04,1:6.368053e-04):2.903177e-03):2.350225e-03):4.689515e-02,(((10:6.126700e-03,22:2.204874e-04):5.100100e-04,(((29:2.525730e-03,7:3.203290e-03):3.062572e-04,((9:8.556246e-04,19:2.425791e-04):1.168986e-04,14:3.677571e-04):4.030777e-04):2.311079e-04,15:1.808565e-03):1.990860e-04):3.603031e-03,18:4.587820e-04):4.417950e-02):4.644777e-02,6:1.019906e-01);
   tree gen.762500 = [&U] (((((((8:1.279223e-03,26:2.987723e-04):3.656695e-04,(((27:1.838105e-03,12:3.529004e-04):4.230595e-04,16:9.452343e-04):1.400903e-04,(11:6.967534e-04,28:5.162096e-04):1.028642e-04):3.691693e-04):1.372054e-05,31:1.687041e-03):3.751735e-06,(((25:1.261713e-03,30:1.382841e-03):2.262775e-04,24:5.919973e-04):9.267387e-05,13:5.249390e-04):1.612094e-04):3.064457e-03,((((20:1.049733e-04,17:4.771068e-04):1.744753e-04,23:2.353792e-04):2.304660e-04,21:1.479117e-03):3.819507e-03,(32:2.086402e-05,1:2.858564e-04):3.895077e-03):2.406104e-03):4.701895e-02,((((7:2.466450e-03,29:1.660153e-03):1.234193e-04,(14:2.955415e-04,(9:8.282979e-04,19:3.746032e-04):1.124639e-04):4.479099e-04):2.285975e-04,(15:1.662329e-03,(10:5.329070e-03,22:2.788057e-04):7.486910e-04):1.521732e-04):3.674903e-03,18:7.358608e-04):4.121094e-02):4.818903e-02,((5:1.102101e-02,2:7.662551e-03):2.252823e-02,(3:9.913005e-04,4:1.494919e-03):2.947726e-02):7.798594e-02,6:9.952101e-02);
   tree gen.765000 = [&U] ((((((13:4.822483e-04,24:6.996560e-04):7.667284e-05,(25:9.729891e-04,30:8.714379e-04):4.686841e-04):2.261489e-04,(((8:7.099317e-04,26:2.847557e-04):5.883988e-04,(((12:4.856901e-04,27:1.405803e-03):7.085699e-05,16:8.842405e-04):9.944028e-05,(11:4.989673e-04,28:6.130901e-04):1.356262e-04):5.217695e-04):6.754951e-05,31:1.546355e-03):1.321789e-04):2.831653e-03,((((20:8.297995e-05,17:1.216848e-03):4.237350e-05,23:1.483291e-04):4.280643e-04,21:1.078987e-03):3.828469e-03,(32:1.041480e-04,1:3.118508e-04):3.420025e-03):2.593054e-03):4.449860e-02,((15:1.815516e-03,(((7:3.176399e-03,29:2.370467e-03):6.402293e-04,(14:2.522938e-04,(9:1.637226e-03,19:1.009672e-03):1.078740e-04):4.582224e-04):1.989851e-04,(10:4.435259e-03,22:7.917695e-04):6.132341e-04):4.421652e-05):4.256241e-03,18:7.829364e-04):4.589049e-02):4.906299e-02,((5:8.590755e-03,2:8.531580e-03):2.150903e-02,(3:1.473503e-03,4:1.498427e-03):2.431940e-02):8.824141e-02,6:1.010679e-01);
   tree gen.767500 = [&U] (((((13:4.447616e-04,(24:6.943399e-04,(25:1.214451e-03,30:1.246463e-03):4.204042e-04):9.872910e-05):2.201476e-04,((31:1.657696e-03,(8:8.682111e-04,26:1.852106e-04):5.329660e-04):7.641760e-05,(((12:1.077110e-03,27:1.087259e-03):2.082714e-04,(11:7.636475e-04,28:4.115773e-04):2.816332e-04):2.899178e-05,16:1.098591e-03):7.016236e-04):4.063115e-05):3.633884e-03,(((23:6.846113e-06,(17:7.892700e-04,20:2.896894e-04):1.995091e-04):6.356768e-04,21:9.300600e-04):4.342988e-03,(32:1.525771e-04,1:4.204122e-04):3.663037e-03):2.339314e-03):4.598740e-02,(((10:5.250912e-03,22:1.984653e-04):8.530228e-04,(15:1.043196e-03,((7:3.491750e-03,29:3.442842e-03):5.521270e-04,(14:1.308497e-04,(9:8.601622e-04,19:4.626824e-04):1.571789e-04):4.166031e-04):2.371336e-04):2.617447e-04):3.878672e-03,18:7.582559e-04):4.308325e-02):5.401634e-02,((5:8.766625e-03,2:9.506570e-03):2.159615e-02,(3:1.503668e-03,4:1.908870e-03):2.601040e-02):7.588215e-02,6:1.077056e-01);
   tree gen.770000 = [&U] (((((13:5.534042e-04,(24:3.310956e-04,(25:1.491581e-03,30:1.396366e-03):1.293803e-04):5.549227e-05):8.230057e-05,((31:1.074250e-03,(8:1.447697e-03,26:6.999353e-04):4.582419e-04):2.207028e-05,((11:3.954478e-04,28:5.910644e-04):3.000595e-04,((12:3.320116e-04,27:1.170096e-03):1.121280e-04,16:1.096225e-03):1.447171e-04):1.453854e-04):7.255260e-05):3.355936e-03,((21:1.692813e-03,((17:3.354951e-04,20:8.141814e-05):2.666788e-04,23:2.158458e-05):2.752432e-04):3.528073e-03,(32:6.130097e-05,1:7.988202e-04):3.976655e-03):2.516385e-03):4.688084e-02,((((10:4.470121e-03,22:1.699738e-04):3.852468e-04,((7:2.600599e-03,29:1.732152e-03):6.379731e-04,(14:3.727141e-05,(9:7.618485e-04,19:5.404444e-04):1.498198e-04):5.347178e-04):5.211665e-04):9.953449e-05,15:2.006799e-03):2.991484e-03,18:1.353132e-03):4.965957e-02):4.647152e-02,((5:8.100748e-03,2:9.691263e-03):2.201572e-02,(3:1.735068e-03,4:1.662105e-03):2.651573e-02):7.495643e-02,6:1.040147e-01);
   tree gen.772500 = [&U] (((5:1.045984e-02,2:8.875192e-03):1.949020e-02,(4:1.479973e-03,3:7.983870e-04):2.726259e-02):7.898460e-02,(((((31:1.614444e-03,(26:2.821460e-04,8:1.076593e-03):2.915503e-04):5.228909e-05,((27:1.608287e-03,12:2.946813e-04):4.633459e-04,((11:4.638053e-04,28:6.826947e-04):4.330586e-05,16:9.093291e-04):1.477336e-04):7.167837e-04):2.042775e-04,(((25:1.026155e-03,30:8.906518e-04):9.716269e-05,13:4.771035e-04):8.525366e-05,24:4.388400e-04):3.121534e-04):2.213969e-03,((((20:1.141944e-04,17:4.597500e-04):2.332031e-04,23:9.773532e-05):3.194546e-04,21:1.055579e-03):3.880183e-03,(32:5.028787e-05,1:4.488474e-04):3.855941e-03):3.294759e-03):4.946232e-02,((((10:6.188348e-03,22:2.892011e-04):3.317108e-04,15:1.763123e-03):5.405233e-05,((29:2.150720e-03,7:3.031285e-03):2.210731e-04,(14:2.696116e-04,(9:1.049726e-03,19:7.373775e-04):7.540140e-05):4.701602e-04):4.926155e-04):3.033294e-03,18:1.686663e-03):4.272455e-02):4.697168e-02,6:1.038984e-01);
   tree gen.775000 = [&U] (((5:9.670530e-03,2:8.635849e-03):2.011142e-02,(4:1.831529e-03,3:1.489746e-03):2.744030e-02):7.685456e-02,((((31:1.107579e-03,((((27:1.687323e-03,12:5.980826e-04):1.110824e-04,16:5.122384e-04):2.330353e-04,(11:2.262947e-04,28:6.598845e-04):1.148836e-04):4.070840e-04,(26:1.740838e-04,8:1.343122e-03):3.880657e-04):1.299400e-04):1.209358e-04,(((25:9.193953e-04,30:9.476070e-04):2.445868e-04,13:3.099190e-04):3.746338e-06,24:2.230400e-04):7.740045e-05):2.527361e-03,((((20:4.427579e-05,17:5.310390e-04):1.785763e-04,23:7.911874e-05):1.869894e-04,21:1.001913e-03):4.174710e-03,(32:1.124905e-04,1:8.027914e-04):3.585673e-03):2.962756e-03):4.976022e-02,(((15:1.046041e-03,(10:5.712904e-03,22:1.719122e-04):4.579822e-04):2.540122e-05,((29:2.092720e-03,7:2.855492e-03):3.662518e-04,(14:2.309656e-04,(9:7.368692e-04,19:5.995086e-04):2.290461e-05):7.030327e-04):3.108615e-04):4.099291e-03,18:7.850907e-04):4.157237e-02):4.570496e-02,6:1.010965e-01);
   tree gen.777500 = [&U] (((5:9.133002e-03,2:9.262720e-03):2.094269e-02,(4:1.595295e-03,3:1.551322e-03):2.913394e-02):8.003121e-02,((((31:9.245113e-04,(((11:5.238149e-04,28:8.215811e-04):1.457579e-04,((27:9.748858e-04,12:9.959976e-05):6.383855e-04,16:7.190677e-04):6.085533e-05):8.760435e-04,(26:3.195393e-04,8:1.613204e-03):4.041233e-04):1.029834e-04):1.900639e-04,((13:3.869869e-04,24:8.120712e-04):1.994674e-05,(25:9.515191e-04,30:1.143640e-03):2.111877e-04):2.605445e-04):2.940066e-03,((((20:9.004981e-05,17:6.572901e-04):1.920531e-04,23:3.375765e-04):3.466713e-04,21:1.286548e-03):4.006362e-03,(32:2.974600e-04,1:4.229226e-04):3.950981e-03):2.139147e-03):4.757093e-02,((15:1.692672e-03,(((29:1.900644e-03,7:2.301852e-03):7.066181e-04,(14:1.303886e-04,(9:8.103973e-04,19:4.638334e-04):1.193813e-04):7.223712e-04):3.979615e-04,(10:5.816614e-03,22:4.117614e-04):4.396990e-04):5.284118e-05):3.900494e-03,18:1.699126e-04):4.463222e-02):5.059522e-02,6:1.052751e-01);
   tree gen.780000 = [&U] (((5:1.056249e-02,2:6.836814e-03):2.167323e-02,(4:2.136734e-03,3:1.371588e-03):2.783182e-02):7.645428e-02,(((((26:1.766289e-04,8:1.741047e-03):5.348016e-04,(((16:1.076756e-03,(27:7.784967e-04,12:3.802864e-04):1.150526e-04):1.047610e-04,(28:4.271403e-04,11:5.471493e-04):3.844371e-04):6.972376e-04,31:1.219743e-03):2.014717e-06):1.605463e-04,((25:1.736430e-03,30:9.271157e-04):2.941125e-04,(24:3.052720e-04,13:3.325421e-04):8.431014e-05):2.506432e-04):2.741980e-03,((((20:7.623988e-05,17:3.601133e-04):8.707857e-05,23:7.506919e-05):6.732002e-04,21:1.697708e-03):3.683431e-03,(32:9.511753e-05,1:8.332484e-04):3.891419e-03):2.399379e-03):4.643033e-02,((((29:2.561588e-03,7:2.559256e-03):3.906795e-04,(14:1.217859e-04,(9:9.120595e-04,19:7.086203e-04):1.864209e-04):6.072787e-04):2.752106e-04,(15:1.700121e-03,(10:5.673942e-03,22:4.380126e-04):6.542650e-04):2.092192e-04):4.294515e-03,18:8.797185e-04):4.014192e-02):4.833391e-02,6:1.005700e-01);
   tree gen.782500 = [&U] ((((((25:1.668279e-03,30:1.347400e-03):2.104475e-04,(13:2.865125e-04,24:2.173652e-04):4.883953e-05):1.360948e-04,((31:7.562257e-04,(8:1.489614e-03,26:1.851591e-04):5.089903e-04):7.135104e-05,((16:9.558803e-04,(12:4.076447e-04,27:1.691995e-03):1.668334e-04):5.155598e-05,(11:6.548273e-04,28:6.960930e-04):2.639621e-04):5.588160e-04):8.349313e-06):3.844379e-03,((((17:6.325018e-04,20:4.676676e-05):8.714064e-05,23:1.273114e-05):1.391826e-04,21:1.584797e-03):4.292286e-03,(32:6.901469e-05,1:5.434038e-04):4.114896e-03):2.462114e-03):4.752774e-02,(((15:1.265777e-03,((7:3.694872e-03,29:2.384555e-03):2.367884e-04,(14:4.870883e-04,(19:7.737830e-04,9:8.051931e-04):4.531169e-05):7.485968e-04):4.325494e-04):2.133921e-05,(10:3.645989e-03,22:9.652403e-05):5.291070e-04):3.433369e-03,18:3.602545e-04):4.940220e-02):5.025568e-02,((5:8.106970e-03,2:9.180014e-03):2.277857e-02,(3:1.685625e-03,4:1.953475e-03):2.612806e-02):8.510493e-02,6:1.084318e-01);
   tree gen.785000 = [&U] (((5:9.297143e-03,2:8.941761e-03):2.286979e-02,(3:1.665874e-03,4:8.461823e-04):2.409197e-02):7.926886e-02,((18:4.327694e-04,((((7:3.429375e-03,29:2.834036e-03):3.325758e-04,((9:1.110481e-03,19:2.925277e-04):7.166524e-05,14:2.387315e-04):4.530378e-04):3.174474e-04,(10:5.517688e-03,22:2.451707e-04):5.682478e-04):1.418886e-04,15:1.924190e-03):3.120838e-03):4.768144e-02,(((((17:6.875961e-04,20:1.148360e-04):1.665162e-04,23:1.184593e-06):2.426138e-04,21:1.521810e-03):3.805422e-03,(32:5.073558e-05,1:5.148951e-04):3.111226e-03):2.059608e-03,(((24:3.135725e-04,13:2.653428e-04):9.871063e-06,(30:9.254628e-04,25:1.216628e-03):9.318138e-05):2.435331e-04,((((11:5.432009e-04,28:5.343743e-04):2.849857e-04,((12:3.094219e-04,27:1.307676e-03):4.132172e-04,16:8.245989e-04):1.048825e-04):2.962741e-04,(8:1.733066e-03,26:2.249241e-04):2.742920e-04):2.393683e-05,31:1.160893e-03):3.066239e-05):2.282188e-03):4.667839e-02):4.777323e-02,6:9.829833e-02);
   tree gen.787500 = [&U] (((5:9.843617e-03,2:9.073270e-03):2.108157e-02,(3:1.240601e-03,4:9.815618e-04):2.555918e-02):8.409638e-02,((18:9.537124e-04,(15:1.187503e-03,((10:6.171292e-03,22:3.264622e-04):4.413769e-04,((7:3.638225e-03,29:1.320922e-03):3.574743e-04,((9:7.305844e-04,19:3.918370e-04):3.880788e-05,14:2.431787e-04):7.601637e-04):2.731095e-04):2.112659e-04):2.689646e-03):4.276416e-02,(((((17:7.358852e-04,20:1.148773e-04):1.258251e-04,23:1.025183e-04):8.890322e-05,21:1.836778e-03):3.459999e-03,(32:2.780198e-05,1:5.851045e-04):4.998731e-03):2.185040e-03,((31:9.290229e-04,(((16:7.260628e-04,(12:4.029758e-04,27:1.932324e-03):2.859266e-04):1.101398e-04,(11:4.350105e-04,28:3.117806e-04):2.321196e-04):4.882345e-04,(8:1.041988e-03,26:5.982277e-04):3.528074e-04):3.874416e-05):4.403753e-05,((13:2.184795e-04,(30:1.238052e-03,25:1.753583e-03):4.785986e-04):1.104425e-05,24:6.224069e-04):2.651537e-04):3.969688e-03):4.849388e-02):5.045828e-02,6:1.042848e-01);
   tree gen.790000 = [&U] (((5:8.470858e-03,2:9.844910e-03):1.928509e-02,(3:1.242837e-03,4:1.047117e-03):2.675823e-02):8.234934e-02,((18:5.799716e-04,(((7:4.263297e-03,29:2.300582e-03):2.403896e-04,((9:7.676867e-04,19:4.415863e-04):3.191199e-04,14:1.735102e-04):7.033234e-04):4.497880e-04,((10:6.268740e-03,22:5.664392e-04):2.984682e-04,15:1.120357e-03):4.483576e-05):3.974266e-03):4.139622e-02,(((((17:6.191910e-04,20:1.126509e-04):1.286497e-04,23:1.460382e-04):1.954461e-04,21:9.154587e-04):4.680789e-03,(32:2.527012e-04,1:7.570768e-04):3.883791e-03):3.023498e-03,((31:1.533146e-03,((8:9.860783e-04,26:3.231837e-04):3.160237e-04,((16:8.669655e-04,(12:1.437798e-04,27:2.060455e-03):3.071465e-04):1.600865e-04,(11:3.417170e-04,28:3.910499e-04):9.992248e-05):5.601630e-04):1.463525e-04):5.136068e-05,((30:1.241583e-03,25:1.151442e-03):3.534006e-04,(24:6.737806e-04,13:1.861464e-04):9.090595e-05):1.025965e-04):2.117008e-03):4.694266e-02):4.704391e-02,6:1.009489e-01);
   tree gen.792500 = [&U] (((5:1.031057e-02,2:8.461204e-03):2.115247e-02,(3:1.529182e-03,4:1.521799e-03):2.980749e-02):8.641284e-02,((18:1.263298e-03,(((10:6.461884e-03,22:1.133567e-04):6.913957e-04,((7:2.421336e-03,29:2.747610e-03):5.282552e-04,((9:8.350722e-04,19:3.569453e-04):1.389626e-04,14:2.217408e-04):4.389212e-04):3.925077e-04):2.971954e-04,15:1.613121e-03):2.547570e-03):4.343891e-02,(((((17:7.977990e-04,20:1.345340e-04):4.712925e-05,23:6.975182e-05):2.039459e-04,21:9.599442e-04):4.046463e-03,(32:1.434235e-05,1:6.733348e-04):3.755009e-03):1.596246e-03,(((31:1.519805e-03,((16:1.497867e-03,(12:2.640804e-04,27:2.162128e-03):9.420815e-05):8.985250e-05,(11:4.649565e-04,28:3.472715e-04):5.358092e-05):6.776257e-04):1.148809e-05,(8:8.729782e-04,26:4.143406e-04):2.789283e-04):9.276727e-05,(13:4.523808e-04,(24:9.068746e-04,(30:8.506324e-04,25:1.014583e-03):5.358944e-04):8.591892e-05):2.686961e-04):3.021094e-03):4.925904e-02):4.936528e-02,6:1.059302e-01);
   tree gen.795000 = [&U] (((5:9.842404e-03,2:9.375797e-03):1.777080e-02,(4:1.295491e-03,3:1.467105e-03):2.806437e-02):8.309339e-02,(((((26:3.351280e-04,8:1.376357e-03):1.345636e-03,(((16:1.080410e-03,(28:3.863198e-04,11:4.861858e-04):1.259882e-04):1.013208e-05,(12:3.034170e-04,27:1.968429e-03):4.156878e-04):1.973605e-04,31:1.438593e-03):1.126662e-04):1.596208e-04,((24:4.532214e-04,(25:1.414822e-03,30:5.557304e-04):3.857025e-04):1.332218e-04,13:2.759629e-04):8.810075e-05):1.942370e-03,((((20:8.321591e-05,17:6.198082e-04):3.737158e-04,23:1.149163e-04):3.770039e-04,21:1.640611e-03):3.428723e-03,(32:3.205370e-04,1:4.319742e-04):4.150272e-03):2.827244e-03):5.170249e-02,((((29:3.184953e-03,7:2.961198e-03):1.818359e-04,((9:6.145791e-04,19:5.322254e-04):1.091285e-04,14:2.267770e-04):5.415673e-04):3.945560e-04,((10:5.503097e-03,22:6.198376e-04):9.881492e-04,15:1.334859e-03):1.733102e-04):3.647615e-03,18:6.969505e-04):4.623778e-02):5.121468e-02,6:1.033220e-01);
   tree gen.797500 = [&U] (((5:8.701892e-03,2:9.072027e-03):1.983341e-02,(4:1.360182e-03,3:1.218128e-03):2.854994e-02):7.755835e-02,(((((26:4.536784e-04,8:1.214399e-03):3.886225e-04,(((16:9.133991e-04,(12:2.930033e-04,27:1.262175e-03):1.393824e-04):1.146832e-04,(28:7.244512e-04,11:4.718640e-04):2.208656e-04):4.366252e-04,31:1.736740e-03):1.658300e-04):1.458571e-04,((24:3.369955e-04,13:1.764555e-04):1.899826e-05,(30:9.404008e-04,25:2.660198e-03):3.145372e-04):7.922255e-05):1.819049e-03,((21:1.312233e-03,((20:4.869613e-06,17:7.187475e-04):2.258321e-04,23:7.731901e-05):3.590379e-04):3.547554e-03,(32:1.341019e-04,1:7.015684e-04):4.198740e-03):2.460604e-03):4.885917e-02,(((10:4.656651e-03,22:2.408916e-04):8.335157e-04,(15:1.208004e-03,((29:1.359131e-03,7:2.865257e-03):4.668275e-04,(14:3.555010e-04,(9:9.067565e-04,19:4.576562e-04):4.368891e-04):6.551991e-04):2.875315e-04):3.665680e-05):3.877855e-03,18:7.294423e-04):4.316294e-02):4.860776e-02,6:9.997440e-02);
   tree gen.800000 = [&U] (((5:9.136055e-03,2:1.042363e-02):2.037567e-02,(4:1.222345e-03,3:1.160889e-03):2.522516e-02):7.455841e-02,(((((26:3.428110e-04,8:9.815090e-04):9.256380e-04,((((12:2.962064e-04,27:1.361957e-03):4.650646e-05,16:1.419434e-03):2.077759e-04,(28:5.295951e-04,11:5.066024e-04):1.987913e-04):3.268674e-04,31:1.969908e-03):1.111862e-04):1.910298e-04,((24:7.629039e-04,(30:1.160457e-03,25:8.772817e-04):6.013615e-04):2.656086e-06,13:6.432612e-04):6.275954e-05):1.958947e-03,((21:1.612813e-03,((20:2.613211e-05,17:8.004853e-04):1.460915e-04,23:1.760266e-04):3.211940e-04):3.850942e-03,(32:7.087944e-05,1:8.378297e-04):2.686196e-03):2.468578e-03):5.129690e-02,(((((29:2.514839e-03,7:3.008213e-03):7.176102e-04,(14:1.505912e-04,(9:9.519973e-04,19:6.876646e-04):2.984348e-05):6.432296e-04):3.596879e-04,15:1.873309e-03):1.317623e-04,(10:5.222010e-03,22:5.284656e-05):5.857002e-04):3.505595e-03,18:4.229483e-04):4.480455e-02):4.807540e-02,6:1.072434e-01);
   tree gen.802500 = [&U] (((5:1.041161e-02,2:8.211397e-03):2.007924e-02,(3:1.678569e-03,4:1.133624e-03):2.851708e-02):8.468219e-02,((18:5.793839e-04,((15:1.550294e-03,((7:3.279326e-03,29:1.501326e-03):2.933092e-04,((9:1.123550e-03,19:2.840506e-04):1.307711e-04,14:1.159542e-04):4.185386e-04):5.527964e-04):1.789272e-04,(10:6.569256e-03,22:1.458430e-04):3.198118e-04):3.890704e-03):4.544465e-02,(((((17:6.531215e-04,20:4.845111e-05):1.383319e-04,23:8.099462e-05):1.924815e-04,21:1.343563e-03):3.285052e-03,(32:9.268207e-06,1:6.403143e-04):3.687692e-03):2.409204e-03,(((((11:5.624585e-04,28:3.555485e-04):1.860835e-04,(16:1.164447e-03,(12:2.394204e-04,27:1.580198e-03):1.977205e-04):7.772032e-05):3.081327e-04,31:1.568269e-03):3.801792e-06,(8:1.248278e-03,26:2.927917e-04):3.093420e-04):1.910572e-04,((13:3.465918e-04,24:5.720019e-04):1.743016e-05,(30:1.569584e-03,25:1.161894e-03):4.107312e-04):2.974981e-04):2.500347e-03):4.807450e-02):5.739419e-02,6:1.022491e-01);
   tree gen.805000 = [&U] (((5:1.082218e-02,2:7.864480e-03):1.801150e-02,(3:1.612518e-03,4:1.867181e-03):2.731228e-02):8.110451e-02,((18:1.378968e-03,(((7:3.129223e-03,29:4.264131e-03):2.046717e-04,((9:7.737946e-04,19:3.880663e-04):6.312145e-05,14:1.734112e-04):9.485434e-04):2.846658e-04,(15:2.174195e-03,(10:4.965644e-03,22:1.050931e-04):2.117833e-04):1.543155e-04):3.435050e-03):4.352469e-02,(((((17:2.808295e-04,20:3.138638e-04):5.369001e-05,23:5.931460e-05):3.151440e-04,21:1.286800e-03):4.170826e-03,(32:3.499824e-04,1:6.996393e-04):3.984200e-03):3.221732e-03,((((16:1.280596e-03,(12:1.670860e-04,27:1.414825e-03):2.880403e-04):1.714432e-04,(11:6.769633e-04,28:6.081308e-04):2.964454e-05):6.738143e-04,((8:1.328438e-03,26:3.306785e-04):4.219715e-04,31:1.130720e-03):8.109040e-05):1.184639e-04,((24:5.850883e-04,13:8.002839e-04):1.586502e-05,(30:5.162885e-04,25:1.116980e-03):3.318901e-04):2.638706e-05):2.419237e-03):4.604343e-02):5.041842e-02,6:1.074811e-01);
   tree gen.807500 = [&U] (((5:8.286329e-03,2:8.158278e-03):1.832804e-02,(3:1.395172e-03,4:1.562937e-03):2.584021e-02):7.707150e-02,((18:8.471113e-04,((10:5.159649e-03,22:4.839516e-04):8.709663e-04,(((7:3.023547e-03,29:2.299844e-03):2.467588e-04,((9:5.906107e-04,19:1.438090e-04):1.797673e-04,14:2.903465e-04):5.924207e-04):2.744663e-04,15:1.603491e-03):1.067516e-04):3.498463e-03):4.430822e-02,(((((17:7.062525e-04,20:1.003726e-04):1.489667e-04,23:6.182442e-05):3.338489e-04,21:7.311127e-04):4.224081e-03,(32:2.495599e-06,1:5.182680e-04):4.096558e-03):3.631355e-03,((((8:7.459750e-04,26:4.696908e-04):2.745831e-04,31:1.379796e-03):1.231664e-04,((16:6.032719e-04,(12:4.429010e-04,27:1.099334e-03):2.526398e-04):4.857842e-05,(11:4.237238e-04,28:5.611712e-04):3.413924e-04):2.399353e-04):1.688570e-04,((30:8.379887e-04,25:1.354772e-03):1.489245e-03,(24:4.110486e-04,13:5.822806e-04):4.884132e-05):6.546087e-05):2.376658e-03):5.174116e-02):4.741464e-02,6:1.093700e-01);
   tree gen.810000 = [&U] (((5:1.179180e-02,2:7.323425e-03):2.289857e-02,(4:1.282634e-03,3:1.742496e-03):2.750183e-02):8.282195e-02,((((((((12:2.874368e-04,27:1.338728e-03):1.076754e-04,16:1.440101e-03):1.920992e-04,(28:6.914911e-04,11:4.549438e-04):1.284597e-04):2.888324e-04,31:1.591100e-03):3.055605e-05,(26:3.413982e-04,8:1.405495e-03):3.726493e-04):8.309899e-05,(24:3.421741e-04,((30:1.644983e-03,25:1.256637e-03):3.919571e-04,13:3.083799e-04):4.809587e-05):9.624265e-05):2.231848e-03,((((17:4.781286e-04,20:6.778749e-05):9.491011e-05,23:8.446718e-05):7.136828e-05,21:1.547673e-03):3.676859e-03,(32:5.430646e-05,1:7.395146e-04):4.391311e-03):3.002224e-03):5.096375e-02,((15:2.059276e-03,(((29:2.215281e-03,7:3.475104e-03):3.799484e-04,(14:9.593999e-05,(9:9.008393e-04,19:5.119353e-04):5.105740e-05):5.913409e-04):4.025895e-04,(10:4.912317e-03,22:2.391752e-04):2.638234e-04):6.612312e-05):3.291965e-03,18:1.023786e-03):4.523050e-02):5.072784e-02,6:1.108902e-01);
   tree gen.812500 = [&U] (((5:1.064612e-02,2:1.073243e-02):1.966900e-02,(3:1.406475e-03,4:1.826238e-03):2.593550e-02):8.895018e-02,((18:8.317891e-04,(((10:5.102977e-03,22:2.310944e-04):5.039484e-04,15:2.198000e-03):2.014685e-05,((7:2.866022e-03,29:2.011389e-03):2.522374e-04,((9:1.284443e-03,19:4.729571e-04):1.522164e-04,14:2.078367e-04):6.041820e-04):1.637062e-04):3.363896e-03):4.419706e-02,(((21:9.730528e-04,((17:8.829375e-04,20:1.986277e-04):1.349727e-04,23:2.402961e-04):5.113659e-04):3.676299e-03,(32:7.289009e-05,1:7.084280e-04):3.296624e-03):2.058494e-03,((((30:1.214609e-03,25:1.122905e-03):1.613959e-04,13:1.412135e-04):1.895499e-04,24:5.200551e-04):1.473932e-04,((((12:5.600288e-04,27:1.464881e-03):1.378208e-04,16:7.494403e-04):7.033440e-05,(11:3.752801e-04,28:3.646067e-04):4.080123e-05):2.207655e-04,((8:1.474726e-03,26:2.050010e-04):6.488601e-04,31:1.604308e-03):1.475730e-05):4.977524e-05):1.954306e-03):4.944714e-02):4.767302e-02,6:1.067470e-01);
   tree gen.815000 = [&U] (((5:9.146141e-03,2:9.944437e-03):2.252682e-02,(4:1.423224e-03,3:1.477869e-03):2.841989e-02):7.967931e-02,((((((26:2.302983e-04,8:1.291485e-03):4.286810e-04,((16:1.077052e-03,(12:1.899961e-04,27:1.323556e-03):3.823702e-04):1.444301e-04,(28:3.740060e-04,11:7.012787e-04):3.421383e-04):5.245014e-04):3.059531e-05,31:1.513747e-03):1.146985e-04,(((30:1.531165e-03,25:1.588475e-03):2.065268e-04,24:5.597311e-04):6.516825e-05,13:2.946930e-04):1.394489e-04):2.654465e-03,((((17:9.768182e-04,20:6.066259e-05):1.732346e-04,23:2.003097e-04):2.150791e-04,21:1.099802e-03):3.413713e-03,(32:1.643927e-04,1:5.439961e-04):3.378806e-03):2.122798e-03):5.149766e-02,(((15:1.695683e-03,((29:2.013455e-03,7:2.144904e-03):6.771881e-04,(14:1.856074e-04,(9:1.272351e-03,19:4.484600e-04):1.590180e-04):8.393039e-04):2.969616e-04):1.267640e-04,(10:7.929130e-03,22:1.062526e-04):4.738696e-04):3.252522e-03,18:7.687307e-04):4.665398e-02):5.124908e-02,6:1.081288e-01);
   tree gen.817500 = [&U] (((5:1.085275e-02,2:8.515370e-03):2.210543e-02,(3:1.599604e-03,4:1.457285e-03):2.731267e-02):8.453818e-02,((18:5.193412e-04,(15:1.186753e-03,(((7:2.854692e-03,29:1.959023e-03):3.019608e-04,(14:5.360978e-05,(9:6.865294e-04,19:4.313179e-04):6.593901e-05):5.625786e-04):1.457491e-04,(10:5.777830e-03,22:3.819790e-04):4.054390e-04):4.073905e-05):3.141135e-03):4.396153e-02,((((23:3.046472e-05,(17:6.463793e-04,20:2.527966e-05):3.640623e-04):4.443612e-04,21:1.398003e-03):3.760171e-03,(32:5.028123e-05,1:6.000541e-04):3.192833e-03):3.086759e-03,(((30:1.408379e-03,25:1.881677e-03):1.307517e-04,(13:3.179042e-04,24:4.152276e-04):2.573478e-05):2.088126e-05,(31:1.455339e-03,(((11:3.272806e-04,28:4.620519e-04):5.606011e-05,((12:2.511662e-04,27:1.575620e-03):1.500574e-04,16:9.016174e-04):1.933563e-04):3.788959e-04,(8:1.238007e-03,26:2.552885e-04):5.949361e-04):2.054465e-05):1.361477e-05):3.143296e-03):5.103345e-02):5.154810e-02,6:1.055043e-01);
   tree gen.820000 = [&U] (((((((25:2.028021e-03,30:1.223815e-03):5.533413e-04,13:3.174646e-04):4.277852e-05,24:4.092425e-04):2.079988e-04,(((8:1.268333e-03,26:1.247376e-04):1.913229e-04,31:2.200533e-03):1.812281e-06,((11:4.271333e-04,28:6.603674e-04):1.151062e-04,((12:2.758520e-04,27:1.654729e-03):6.836797e-05,16:8.508857e-04):3.423770e-04):2.409268e-04):3.084135e-05):2.485989e-03,((21:1.300411e-03,((20:1.683823e-04,17:5.996839e-04):1.912761e-04,23:2.350833e-04):1.601809e-04):3.184800e-03,(32:1.505147e-05,1:4.396531e-04):3.547286e-03):2.348094e-03):4.879647e-02,((((7:3.087924e-03,29:2.306247e-03):5.390414e-04,((9:6.822761e-04,19:4.398259e-04):2.366863e-04,14:2.170782e-04):7.697031e-04):9.377884e-05,(15:1.557661e-03,(10:4.490792e-03,22:2.712548e-04):3.803169e-04):5.825755e-05):3.021838e-03,18:5.903233e-04):4.321212e-02):5.723068e-02,((5:9.317341e-03,2:8.984430e-03):1.825686e-02,(3:1.959713e-03,4:1.695075e-03):2.833115e-02):7.942187e-02,6:1.014453e-01);
   tree gen.822500 = [&U] (((5:1.071457e-02,2:1.029697e-02):2.099104e-02,(3:1.822676e-03,4:6.103317e-04):3.060178e-02):7.251539e-02,((18:2.379076e-04,((15:1.187308e-03,((7:3.858959e-03,29:1.918015e-03):1.549193e-04,(14:7.884856e-05,(19:7.588649e-04,9:1.025170e-03):2.579009e-04):5.422727e-04):5.564317e-04):8.043943e-06,(10:5.918030e-03,22:1.088415e-04):6.510882e-04):3.747474e-03):4.151534e-02,(((21:1.131733e-03,((17:5.856825e-04,20:2.897109e-05):2.625302e-04,23:6.886309e-06):5.461750e-04):4.397809e-03,(32:4.706708e-05,1:5.288255e-04):3.870143e-03):2.356879e-03,((24:3.063897e-04,((30:1.124785e-03,25:1.632419e-03):9.949739e-05,13:6.679059e-04):2.428522e-05):6.915666e-05,((8:1.175146e-03,26:1.962977e-04):7.060786e-04,(((16:1.047892e-03,(12:6.783969e-04,27:1.236139e-03):6.415683e-05):8.080670e-05,(11:1.782679e-04,28:4.511133e-04):3.929656e-04):3.944474e-04,31:1.289906e-03):5.522037e-05):2.141178e-05):2.681665e-03):4.757498e-02):4.812139e-02,6:1.030373e-01);
   tree gen.825000 = [&U] (((5:9.945508e-03,2:7.925685e-03):2.307090e-02,(4:2.404484e-03,3:1.153392e-03):2.458759e-02):8.110701e-02,((((((11:4.081376e-04,28:5.423601e-04):2.218142e-04,((27:1.440255e-03,12:2.501006e-04):4.837015e-04,16:6.701777e-04):2.351904e-04):3.727545e-04,((26:1.727675e-04,8:1.170333e-03):4.010007e-04,31:1.496796e-03):6.029842e-05):9.647716e-05,(24:4.655582e-04,((30:9.355039e-04,25:2.186036e-03):4.153089e-04,13:4.220618e-04):5.271686e-05):3.517875e-04):2.009474e-03,((((20:5.226890e-05,17:7.356067e-04):8.137350e-05,23:8.215946e-05):2.826215e-04,21:1.224386e-03):4.589265e-03,(32:4.030857e-05,1:5.157921e-04):4.553974e-03):2.089866e-03):4.482798e-02,((((29:3.047177e-03,7:3.272256e-03):1.021489e-04,(14:2.151059e-04,(19:4.407516e-04,9:1.189815e-03):2.652640e-04):7.624341e-04):4.577889e-04,((10:6.739882e-03,22:3.276475e-04):5.593371e-04,15:1.864647e-03):1.997680e-04):3.975882e-03,18:1.093415e-03):4.935233e-02):5.075222e-02,6:1.135790e-01);
   tree gen.827500 = [&U] (((5:9.267984e-03,2:9.092186e-03):2.149922e-02,(4:1.825635e-03,3:1.161020e-03):2.478818e-02):8.379904e-02,(((((24:4.101820e-04,(30:1.581288e-03,25:1.427636e-03):3.202802e-04):1.254300e-04,13:1.922310e-04):1.171944e-04,((((11:4.272699e-04,28:5.325447e-04):3.170913e-04,((27:1.984657e-03,12:1.982245e-04):3.133826e-04,16:9.107698e-04):1.317453e-04):3.987656e-04,31:1.228159e-03):9.206200e-06,(26:2.493113e-04,8:1.447073e-03):3.216064e-04):1.398552e-04):2.674659e-03,((((20:4.004915e-05,17:5.921597e-04):2.424027e-04,23:1.819388e-04):2.996416e-04,21:1.305908e-03):4.021944e-03,(32:1.777969e-05,1:6.715377e-04):4.243741e-03):2.992308e-03):5.091800e-02,((15:1.739686e-03,((10:5.586196e-03,22:2.854702e-04):5.595361e-04,((29:1.518275e-03,7:2.203137e-03):2.391627e-04,(14:1.824471e-04,(19:7.331816e-04,9:7.700613e-04):5.647015e-05):7.458291e-04):2.951054e-04):1.286083e-04):3.629852e-03,18:1.496513e-03):4.599027e-02):4.729480e-02,6:1.058416e-01);
   tree gen.830000 = [&U] ((((((13:6.381704e-04,(25:1.063433e-03,30:4.563778e-04):1.689669e-04):6.108341e-06,24:3.053899e-04):3.269485e-05,((8:1.192859e-03,26:2.261445e-04):5.195980e-04,((((12:3.237070e-05,27:2.127592e-03):4.150876e-04,16:1.532284e-03):1.832739e-04,(11:4.907904e-04,28:7.290523e-04):2.336986e-04):4.038680e-04,31:1.889011e-03):2.398688e-04):7.948860e-05):3.068669e-03,((21:1.701975e-03,((20:9.674954e-06,17:6.247964e-04):1.867078e-04,23:1.121224e-04):4.797234e-04):3.600552e-03,(32:2.402079e-04,1:6.820062e-04):3.995505e-03):1.622181e-03):4.801931e-02,((15:1.453401e-03,(((7:3.038207e-03,29:2.918767e-03):4.506427e-04,((19:2.048677e-04,9:1.684892e-03):1.587200e-04,14:1.140684e-04):5.922888e-04):4.669369e-04,(10:6.147629e-03,22:1.040500e-04):4.682914e-04):1.211935e-05):3.741382e-03,18:8.873952e-04):4.109720e-02):4.908052e-02,((5:1.112957e-02,2:9.748051e-03):1.955437e-02,(3:1.028620e-03,4:1.584155e-03):2.950353e-02):8.381992e-02,6:1.023249e-01);
   tree gen.832500 = [&U] (((((24:3.821490e-04,(25:1.359981e-03,30:4.889237e-04):1.675778e-04):9.428611e-06,((((8:8.516450e-04,26:2.453132e-04):4.499542e-04,((11:4.785446e-04,28:4.618134e-04):1.959760e-04,(16:1.232733e-03,(12:1.052426e-04,27:1.281969e-03):2.715431e-04):4.354483e-05):1.019483e-04):6.843632e-05,31:1.608040e-03):2.759450e-04,13:3.299920e-04):3.539177e-05):1.945797e-03,((21:1.687953e-03,((20:1.102733e-04,17:1.223792e-03):3.983559e-04,23:5.727250e-06):2.674378e-04):3.866613e-03,(32:1.963476e-04,1:9.460240e-04):3.717395e-03):2.028942e-03):5.239343e-02,(((10:5.659651e-03,22:3.046475e-04):4.100799e-04,(((7:2.589119e-03,29:3.067523e-03):4.846999e-04,((19:2.134736e-04,9:6.965883e-04):1.726187e-04,14:1.257173e-04):5.210993e-04):3.198600e-04,15:2.274755e-03):3.499038e-05):3.212541e-03,18:6.027641e-04):4.734074e-02):5.111927e-02,((5:8.745195e-03,2:9.689031e-03):2.268724e-02,(3:1.773267e-03,4:3.001526e-03):2.790800e-02):8.312932e-02,6:1.013571e-01);
   tree gen.835000 = [&U] (((5:1.088249e-02,2:7.728920e-03):1.814120e-02,(4:1.458914e-03,3:1.332151e-03):2.311001e-02):8.957850e-02,((((24:4.431804e-04,((30:8.470119e-04,25:8.791994e-04):1.640910e-04,13:2.202610e-04):8.411681e-05):3.051637e-04,(((11:6.832055e-04,28:6.002199e-04):6.487843e-05,(16:7.604258e-04,(12:5.672746e-04,27:1.363232e-03):8.719173e-05):1.724873e-04):4.121382e-04,((26:3.760672e-04,8:1.675172e-03):5.861997e-04,31:1.270486e-03):1.639748e-04):9.141353e-05):2.264271e-03,((((20:4.426482e-05,17:8.572658e-04):6.695795e-05,23:6.847852e-05):3.127130e-04,21:7.791300e-04):3.615268e-03,(32:9.890801e-05,1:4.539279e-04):4.076142e-03):3.347999e-03):4.956231e-02,(((15:1.489185e-03,((29:2.623841e-03,7:3.128474e-03):2.037579e-04,(14:4.958314e-05,(19:4.585046e-04,9:1.145303e-03):1.148651e-04):5.262379e-04):5.425460e-04):1.017129e-04,(10:4.142088e-03,22:3.114142e-04):3.107151e-04):3.664024e-03,18:6.737004e-04):4.459780e-02):4.371327e-02,6:1.079622e-01);
   tree gen.837500 = [&U] (((((((25:1.385741e-03,30:9.285786e-04):3.060792e-04,13:1.971468e-04):2.901515e-05,24:3.579387e-04):1.677167e-04,(((11:4.172721e-04,28:2.237055e-04):1.077519e-04,(16:1.178342e-03,(12:3.331939e-04,27:2.417074e-03):4.139156e-04):1.743981e-04):3.679180e-04,((8:9.476717e-04,26:3.953791e-04):5.151821e-04,31:1.672711e-03):2.784473e-04):1.927463e-05):3.279217e-03,((((20:3.319350e-05,17:7.387740e-04):1.371610e-04,23:4.030166e-05):2.158946e-04,21:6.780156e-04):3.912999e-03,(32:1.386619e-04,1:7.354713e-04):3.682332e-03):1.467156e-03):4.874090e-02,((15:1.345518e-03,((10:5.805030e-03,22:2.898147e-04):4.642781e-04,((7:3.450293e-03,29:2.148359e-03):2.002012e-04,(14:8.013881e-05,(9:1.125409e-03,19:4.385969e-04):1.978713e-04):2.666391e-04):4.172666e-04):1.754396e-05):2.957402e-03,18:1.526532e-03):4.197971e-02):4.641231e-02,((5:1.132974e-02,2:8.409219e-03):1.969524e-02,(3:2.229334e-03,4:1.537382e-03):2.760931e-02):7.908406e-02,6:1.133716e-01);
   tree gen.840000 = [&U] (((((((11:6.895438e-04,28:4.948748e-04):1.800323e-04,(16:8.180558e-04,(12:4.217111e-04,27:1.370196e-03):9.039710e-05):3.451308e-04):2.903268e-04,(31:1.665773e-03,(8:1.170718e-03,26:1.547352e-04):6.796844e-04):2.536623e-04):9.872837e-05,(13:2.951199e-04,(24:4.584981e-04,(25:7.754797e-04,30:1.024199e-03):5.659477e-04):1.161524e-04):4.740544e-05):2.962481e-03,((((20:3.708692e-05,17:3.055248e-04):4.394647e-04,23:3.118363e-05):4.778838e-04,21:8.713240e-04):3.994767e-03,(32:1.180732e-04,1:3.429453e-04):4.332838e-03):2.339921e-03):5.060251e-02,(((10:4.705825e-03,22:3.877461e-04):5.198271e-04,(15:1.610211e-03,((7:3.476988e-03,29:2.498548e-03):2.838113e-04,(14:1.446652e-04,(9:5.845272e-04,19:3.324317e-04):7.945247e-05):2.689494e-04):5.025585e-04):1.535109e-06):3.088308e-03,18:1.195860e-03):4.196484e-02):4.688894e-02,((5:1.050718e-02,2:8.474283e-03):2.163298e-02,(3:9.782950e-04,4:1.091296e-03):2.641525e-02):7.969594e-02,6:1.142487e-01);
   tree gen.842500 = [&U] (((((((8:9.136149e-04,26:3.162266e-04):5.156060e-04,((11:6.348058e-04,28:7.551857e-04):1.013320e-04,(16:7.951922e-04,(12:3.605076e-04,27:1.727940e-03):2.803884e-04):1.346786e-04):4.405515e-04):1.674370e-04,31:1.277200e-03):1.150997e-04,(((25:2.357930e-03,30:9.944023e-04):1.897611e-04,24:5.193640e-04):5.034194e-05,13:1.186352e-04):2.433548e-04):2.871612e-03,((((20:3.352279e-06,17:2.545590e-04):1.738214e-04,23:5.735592e-05):1.742196e-04,21:1.443327e-03):3.406675e-03,(32:1.481883e-04,1:4.500072e-04):4.290878e-03):2.057071e-03):5.088262e-02,(((15:1.625704e-03,((7:3.286344e-03,29:2.333005e-03):2.708880e-04,(14:8.454831e-05,(9:1.094006e-03,19:4.106542e-04):8.037170e-05):4.371015e-04):3.877076e-04):1.275139e-06,(10:5.915802e-03,22:1.862994e-04):6.246830e-04):2.987486e-03,18:4.769132e-04):4.481693e-02):4.892641e-02,((5:1.018489e-02,2:7.909459e-03):1.877701e-02,(3:1.425498e-03,4:1.596677e-03):2.894906e-02):7.611067e-02,6:1.107444e-01);
   tree gen.845000 = [&U] (((5:9.339760e-03,2:8.392228e-03):1.909929e-02,(4:1.370904e-03,3:1.196592e-03):2.801707e-02):8.278631e-02,(((((((16:8.748814e-04,(12:2.514286e-04,27:1.538067e-03):3.458612e-04):2.452521e-04,(11:4.857446e-04,28:5.353798e-04):1.980396e-04):3.540970e-04,(26:1.548110e-04,8:8.138868e-04):3.800163e-04):3.134169e-05,31:1.196597e-03):2.869404e-05,(((30:1.088528e-03,25:1.249642e-03):2.510406e-04,13:4.313844e-04):3.082546e-05,24:6.261902e-04):2.286455e-04):2.386336e-03,((((20:5.644368e-05,17:1.011584e-03):1.751245e-04,23:2.020324e-05):4.723646e-04,21:1.260749e-03):4.210006e-03,(32:1.007642e-05,1:1.031481e-03):2.968185e-03):3.579326e-03):4.613131e-02,(((15:2.078753e-03,(10:6.469205e-03,22:1.604707e-04):1.612106e-04):6.743700e-06,((29:1.971938e-03,7:2.554572e-03):4.905214e-04,(14:3.809073e-04,(19:4.929696e-04,9:8.221355e-04):7.618603e-05):7.533356e-04):4.803369e-04):4.192451e-03,18:1.138683e-03):4.911245e-02):5.938352e-02,6:1.050565e-01);
   tree gen.847500 = [&U] (((5:1.117728e-02,2:9.206741e-03):2.142462e-02,(3:1.393302e-03,4:1.155349e-03):2.639010e-02):8.113807e-02,((18:5.381302e-04,(((7:2.880118e-03,29:2.245699e-03):2.654055e-04,(14:4.476229e-04,(19:6.770656e-04,9:1.070176e-03):4.052101e-05):5.151651e-04):3.231570e-04,(15:2.555757e-03,(10:6.079918e-03,22:1.965712e-04):5.706832e-04):6.133821e-05):3.123570e-03):4.903309e-02,(((21:1.107778e-03,((20:6.222834e-05,17:5.159383e-04):7.441405e-05,23:2.396109e-04):4.698002e-04):3.761945e-03,(32:3.087546e-05,1:8.602716e-04):3.901021e-03):2.756436e-03,(((((12:2.876142e-04,27:8.338822e-04):3.533197e-04,16:1.168695e-03):6.553902e-05,(11:3.834979e-04,28:3.108962e-04):1.650586e-04):5.217407e-04,(31:1.666543e-03,(8:1.137364e-03,26:3.109151e-04):5.250545e-04):2.502937e-05):3.957018e-04,((24:4.499399e-04,(30:4.918862e-04,25:1.089166e-03):5.119732e-04):1.155769e-04,13:4.131534e-04):2.637415e-04):1.883115e-03):4.458013e-02):5.178620e-02,6:1.058534e-01);
   tree gen.850000 = [&U] (((5:9.452575e-03,2:8.985197e-03):2.000573e-02,(3:1.242605e-03,4:1.337224e-03):2.552231e-02):8.287506e-02,((18:3.658924e-04,(15:2.255982e-03,(((7:2.840942e-03,29:2.282565e-03):2.846953e-04,(14:8.923351e-05,(19:1.894784e-04,9:7.754163e-04):2.575292e-04):7.116269e-04):2.868166e-04,(10:5.960843e-03,22:5.242538e-04):3.303841e-04):1.748316e-05):3.693120e-03):5.008279e-02,(((21:1.551316e-03,((20:8.290701e-06,17:5.157568e-04):1.925373e-04,23:2.695218e-06):2.797297e-04):3.608630e-03,(32:8.412177e-06,1:6.632813e-04):3.706894e-03):2.630514e-03,(((((12:5.966064e-04,27:1.067812e-03):9.080730e-05,16:8.521590e-04):2.963701e-04,(11:2.834924e-04,28:1.036109e-03):2.240383e-04):3.092768e-04,((8:1.179450e-03,26:4.614090e-04):3.762795e-04,31:1.922694e-03):6.844416e-05):1.632144e-04,((30:1.079306e-03,25:1.003024e-03):4.387318e-04,(13:2.329285e-04,24:3.519715e-04):9.923329e-06):1.805607e-04):2.711075e-03):4.553449e-02):5.121876e-02,6:1.044389e-01);
   tree gen.852500 = [&U] ((((((24:5.219894e-04,13:7.978204e-04):4.577131e-05,(25:1.349754e-03,30:9.573958e-04):2.307193e-04):1.619454e-04,((((11:2.318322e-04,28:5.875674e-04):1.735993e-04,(16:9.419468e-04,(12:1.694541e-04,27:1.646204e-03):3.498266e-04):1.885939e-04):4.169490e-04,31:1.805413e-03):1.498364e-04,(8:9.436422e-04,26:2.272401e-04):5.928698e-04):1.319521e-04):1.558918e-03,((((20:8.185562e-05,17:9.057697e-04):1.426731e-04,23:7.154177e-05):1.718362e-04,21:1.790227e-03):3.567011e-03,(32:1.792430e-04,1:7.169436e-04):3.712130e-03):2.533387e-03):5.194902e-02,((15:1.683092e-03,((10:6.220934e-03,22:2.473493e-04):4.608734e-04,((7:3.338976e-03,29:1.849902e-03):3.353306e-04,(14:2.963772e-04,(9:7.593385e-04,19:3.673562e-04):2.214064e-05):6.776435e-04):4.022046e-04):4.191492e-07):3.991544e-03,18:5.301659e-04):4.968098e-02):4.834745e-02,((5:9.264831e-03,2:7.266063e-03):2.065231e-02,(3:1.185766e-03,4:1.385120e-03):2.936611e-02):7.951935e-02,6:1.114183e-01);
   tree gen.855000 = [&U] (((5:1.011255e-02,2:8.824512e-03):2.208914e-02,(3:1.797148e-03,4:9.840945e-04):2.673808e-02):7.983799e-02,((18:7.276174e-04,(15:1.572465e-03,((10:5.230628e-03,22:4.440443e-04):3.793011e-04,((7:3.041885e-03,29:2.059635e-03):2.539174e-04,(14:3.781270e-05,(19:4.753005e-04,9:1.099581e-03):1.724716e-04):6.133693e-04):2.915244e-04):7.855285e-05):3.500068e-03):4.686819e-02,(((21:9.806767e-04,((20:7.206771e-06,17:5.854929e-04):2.343891e-04,23:8.179564e-06):2.957020e-04):2.847524e-03,(32:2.203748e-06,1:4.119118e-04):3.907893e-03):2.461010e-03,(((8:1.757136e-03,26:2.507395e-04):5.324598e-04,(31:1.169345e-03,((16:1.086163e-03,(12:4.033604e-04,27:1.812000e-03):4.291297e-04):1.619069e-04,(11:6.125576e-04,28:7.754829e-04):1.633439e-04):4.737780e-04):3.642128e-05):7.324713e-05,((24:5.177601e-04,(30:1.189845e-03,25:1.716327e-03):8.956569e-05):6.985190e-06,13:2.277042e-04):9.045424e-05):2.849388e-03):4.440077e-02):4.849777e-02,6:1.059812e-01);
   tree gen.857500 = [&U] (((5:9.842698e-03,2:9.807526e-03):1.880773e-02,(4:8.750679e-04,3:2.798706e-03):3.024716e-02):8.508897e-02,(((((26:4.507178e-04,8:1.303531e-03):3.862743e-04,(31:1.690292e-03,((11:4.044473e-04,28:5.192451e-04):2.093368e-04,(16:9.028468e-04,(12:6.941897e-04,27:1.951960e-03):1.178019e-04):4.087639e-05):5.512070e-04):5.204490e-06):9.743026e-05,((24:4.340076e-04,13:3.011886e-04):3.420936e-05,(30:1.185405e-03,25:1.200209e-03):4.440322e-04):2.931014e-04):3.197710e-03,((((20:5.955866e-05,17:3.223991e-04):6.875539e-05,23:2.813926e-06):2.460593e-04,21:1.665213e-03):3.406348e-03,(32:5.788183e-05,1:6.657873e-04):3.803414e-03):2.441068e-03):4.582963e-02,((15:1.735687e-03,(((29:2.385320e-03,7:3.044812e-03):5.334561e-04,((9:1.093023e-03,19:5.203104e-04):5.584813e-05,14:3.527839e-04):6.211954e-04):5.713765e-04,(10:6.458801e-03,22:3.976689e-04):7.718414e-04):1.515262e-04):3.488313e-03,18:8.965413e-04):4.852811e-02):5.231568e-02,6:1.149337e-01);
   tree gen.860000 = [&U] (((5:9.942338e-03,2:9.340965e-03):1.837369e-02,(3:1.410234e-03,4:1.197809e-03):2.833643e-02):7.817046e-02,((18:4.053118e-04,((((7:3.022199e-03,29:1.877817e-03):1.966428e-04,(14:3.841220e-04,(19:9.176361e-04,9:9.792970e-04):2.078715e-04):6.074927e-04):2.104233e-04,(10:5.084101e-03,22:5.315524e-04):6.554186e-04):6.869162e-05,15:2.874251e-03):3.755554e-03):4.607931e-02,(((21:1.019447e-03,(23:1.230298e-04,(20:1.825639e-04,17:8.400622e-04):2.445974e-04):6.533367e-04):3.803602e-03,(32:1.027206e-05,1:8.063715e-04):4.398582e-03):2.954508e-03,(((((16:6.170608e-04,(12:2.259707e-04,27:1.178459e-03):8.537191e-05):2.095273e-04,(11:3.384873e-04,28:4.661647e-04):5.847754e-05):5.330982e-04,(8:1.431289e-03,26:2.405002e-04):3.306082e-04):2.817944e-04,31:1.628798e-03):1.701176e-04,((30:6.452322e-04,25:1.045536e-03):4.678967e-04,(24:4.654852e-04,13:3.882181e-04):9.221733e-06):2.490687e-04):2.563261e-03):4.575726e-02):4.859483e-02,6:1.099594e-01);
   tree gen.862500 = [&U] (((5:8.854190e-03,2:8.977113e-03):2.111212e-02,(4:2.281400e-03,3:1.268351e-03):2.855107e-02):8.687675e-02,(((((((11:7.099827e-04,28:3.417840e-04):7.179398e-05,((27:1.505243e-03,12:2.889351e-04):4.944581e-04,16:7.775716e-04):2.691241e-04):5.144619e-04,31:1.153941e-03):3.908387e-05,(26:2.846216e-04,8:9.552880e-04):7.261106e-04):2.979857e-05,((30:1.364395e-03,25:1.395184e-03):9.876451e-05,(24:3.468383e-04,13:2.693794e-04):1.206895e-04):9.650534e-05):2.446573e-03,(((23:8.138282e-05,(20:1.918880e-05,17:2.020614e-04):2.477858e-04):5.559385e-04,21:1.474956e-03):4.761700e-03,(32:6.016318e-05,1:3.914141e-04):3.511618e-03):1.866605e-03):4.884761e-02,((((10:5.236954e-03,22:3.510620e-04):4.223099e-04,((29:2.189192e-03,7:3.003209e-03):6.287758e-04,((9:1.731916e-03,19:4.979996e-04):3.412416e-04,14:1.780734e-04):5.725725e-04):4.184319e-04):4.198063e-05,15:1.146199e-03):3.377023e-03,18:4.618965e-04):4.384491e-02):4.860090e-02,6:1.106325e-01);
   tree gen.865000 = [&U] ((((((8:1.436017e-03,26:3.231230e-04):3.872398e-04,(31:8.811515e-04,(((12:2.111565e-04,27:1.582716e-03):3.044705e-04,16:6.250514e-04):1.646279e-04,(11:5.280322e-04,28:2.747038e-04):1.652499e-04):5.973951e-04):6.715606e-05):6.039500e-05,((13:4.053235e-04,(25:1.452771e-03,30:1.365381e-03):2.733796e-04):1.641874e-04,24:9.242413e-04):1.328751e-04):2.281931e-03,((((20:1.834947e-04,17:5.288511e-04):2.273515e-04,23:1.060163e-04):4.270828e-04,21:1.303886e-03):3.675294e-03,(32:1.792795e-04,1:3.779984e-04):3.926351e-03):1.652783e-03):4.773185e-02,((((10:5.537570e-03,22:2.712963e-04):6.906962e-04,((7:2.994752e-03,29:2.373738e-03):3.536883e-04,((9:1.161190e-03,19:6.805409e-04):4.216087e-05,14:5.179156e-05):3.656539e-04):4.835343e-04):2.950457e-04,15:1.945411e-03):2.682379e-03,18:8.253917e-04):4.538138e-02):4.559790e-02,((5:1.016002e-02,2:8.846159e-03):1.737156e-02,(3:2.163190e-03,4:1.512826e-03):2.855664e-02):8.007713e-02,6:1.026944e-01);
   tree gen.867500 = [&U] (((((((11:6.767266e-04,28:8.785649e-04):1.056181e-04,((12:3.911565e-04,27:2.463158e-03):2.861577e-04,16:8.159951e-04):7.934245e-05):6.578566e-04,((8:1.484548e-03,26:3.516719e-04):3.247440e-04,31:1.547433e-03):1.449817e-04):1.501378e-05,(13:4.065251e-04,((25:1.332135e-03,30:1.484752e-03):4.402663e-04,24:5.342248e-04):1.024301e-04):3.143682e-04):1.879282e-03,((((20:6.744940e-05,17:8.078354e-04):5.371696e-04,23:3.728924e-05):3.073180e-04,21:1.041790e-03):4.117204e-03,(32:2.808928e-05,1:7.403079e-04):4.337637e-03):3.078374e-03):4.903295e-02,(((15:1.465295e-03,(10:5.347565e-03,22:1.730703e-04):4.503664e-04):3.024177e-05,((7:3.435253e-03,29:2.347072e-03):2.619134e-04,(14:1.271669e-04,(9:1.376342e-03,19:3.670146e-04):9.001158e-05):5.878336e-04):2.337203e-04):2.970527e-03,18:6.463539e-04):4.147386e-02):5.026786e-02,((5:1.004588e-02,2:8.441828e-03):1.890199e-02,(3:2.099891e-03,4:1.362066e-03):3.174110e-02):8.285921e-02,6:1.054837e-01);
   tree gen.870000 = [&U] ((((((((11:6.786739e-04,28:3.650093e-04):2.729311e-04,((12:3.275941e-04,27:1.587017e-03):1.163888e-04,16:8.892359e-04):4.668003e-05):4.359040e-04,31:1.436565e-03):9.610053e-05,(8:1.184074e-03,26:2.663677e-04):4.080036e-04):1.228864e-04,((25:1.144609e-03,30:8.371493e-04):4.075823e-04,(13:5.231474e-04,24:2.115791e-04):1.400379e-05):1.272070e-04):2.270466e-03,((((20:7.391243e-05,17:7.136265e-04):1.006277e-04,23:9.521101e-05):3.189714e-04,21:1.526313e-03):4.282580e-03,(32:1.006490e-04,1:6.271332e-04):5.272754e-03):1.668258e-03):5.005658e-02,(((10:7.660785e-03,22:3.836163e-04):4.902961e-04,(15:1.908482e-03,((7:2.922981e-03,29:2.085701e-03):5.298732e-04,(14:5.763333e-04,(9:5.828375e-04,19:7.191962e-04):2.560635e-04):9.497464e-04):3.839304e-04):5.959335e-05):3.258496e-03,18:1.104907e-03):4.608007e-02):5.131728e-02,((5:9.863615e-03,2:8.295845e-03):1.929659e-02,(3:1.651064e-03,4:1.691152e-03):2.900229e-02):8.458901e-02,6:1.076859e-01);
   tree gen.872500 = [&U] ((((((31:1.397294e-03,(((12:4.866020e-04,27:1.056473e-03):7.241545e-05,16:9.573528e-04):6.871183e-05,(11:3.096956e-04,28:4.019379e-04):1.202982e-04):2.728420e-04):1.842256e-04,(8:1.533488e-03,26:1.215070e-04):5.634589e-04):1.980733e-04,((25:1.500123e-03,30:1.485484e-03):4.448565e-04,(24:7.197608e-04,13:4.173093e-04):6.322955e-06):1.084574e-04):2.532738e-03,(((23:9.323506e-05,(17:6.329121e-04,20:4.671467e-06):1.837888e-04):2.164964e-04,21:1.512863e-03):3.766595e-03,(32:2.345866e-05,1:6.165217e-04):5.296115e-03):2.030086e-03):4.793161e-02,((15:1.871626e-03,(((7:2.670359e-03,29:2.138585e-03):8.935224e-04,(14:7.547350e-05,(9:9.176195e-04,19:4.305857e-04):3.000328e-04):4.982368e-04):2.562961e-04,(10:6.614322e-03,22:5.992636e-04):6.580066e-04):9.542596e-05):2.971849e-03,18:1.114872e-03):4.649828e-02):5.691586e-02,((5:9.072382e-03,2:8.493912e-03):2.116446e-02,(3:1.665954e-03,4:1.682387e-03):2.926385e-02):8.535189e-02,6:1.037485e-01);
   tree gen.875000 = [&U] (((5:1.003515e-02,2:7.518385e-03):2.198464e-02,(4:8.747776e-04,3:2.317132e-03):2.960923e-02):7.564837e-02,(((((((27:1.025014e-03,12:2.234948e-05):4.684843e-04,16:1.073318e-03):1.954365e-04,(11:8.575889e-04,28:3.465641e-04):1.364774e-04):4.288456e-04,(31:1.706845e-03,(26:2.718833e-04,8:1.313598e-03):3.907858e-04):1.811325e-04):1.189611e-04,((13:3.014401e-04,(30:1.057667e-03,25:8.810257e-04):1.851318e-04):1.454346e-05,24:3.909161e-04):1.119001e-04):1.942736e-03,((21:1.095659e-03,(23:1.214335e-04,(20:2.607535e-04,17:6.622304e-04):8.923236e-05):1.958167e-04):3.917357e-03,(32:9.662687e-05,1:7.556368e-04):4.492679e-03):2.449887e-03):5.093541e-02,((15:1.834270e-03,(((29:2.815235e-03,7:2.773922e-03):4.090191e-04,(14:2.570068e-04,(9:8.080488e-04,19:6.049523e-04):2.010889e-05):6.409612e-04):3.656119e-04,(10:5.458043e-03,22:4.173274e-04):5.600850e-04):1.313073e-04):3.594666e-03,18:9.264806e-04):4.141282e-02):4.728914e-02,6:1.094826e-01);
   tree gen.877500 = [&U] ((((((31:1.708308e-03,(8:1.332725e-03,26:5.755351e-04):2.076334e-04):7.774530e-06,((16:1.265626e-03,(27:1.215318e-03,12:4.917381e-04):2.631509e-05):2.449962e-04,(11:2.388007e-04,28:2.981875e-04):8.971129e-05):5.240396e-04):3.127666e-04,((13:1.952167e-04,24:4.486601e-04):4.754281e-05,(25:8.705926e-04,30:2.078018e-03):7.069807e-05):3.689148e-04):2.588955e-03,((21:1.463391e-03,(23:1.501014e-04,(17:6.397055e-04,20:1.183303e-04):4.091497e-04):3.034885e-04):3.680766e-03,(32:4.374047e-05,1:5.400144e-04):4.280089e-03):2.017526e-03):4.788667e-02,((15:1.499633e-03,(((7:3.623648e-03,29:1.990126e-03):5.780189e-04,(14:2.601784e-04,(19:5.442795e-04,9:1.120813e-03):2.109360e-04):6.364283e-04):6.436305e-04,(10:4.809635e-03,22:2.213536e-04):5.107161e-04):2.602654e-05):4.431710e-03,18:6.439238e-04):4.319827e-02):4.550778e-02,((5:8.383430e-03,2:7.869715e-03):2.179365e-02,(3:1.377383e-03,4:1.762374e-03):2.274181e-02):7.797217e-02,6:1.045931e-01);
   tree gen.880000 = [&U] (((5:1.190925e-02,2:7.209931e-03):2.126655e-02,(4:1.480832e-03,3:1.742930e-03):2.914981e-02):7.885365e-02,((((((26:4.191872e-04,8:9.888955e-04):7.616278e-04,31:1.223645e-03):3.967182e-06,((11:4.018334e-04,28:2.704182e-04):2.477781e-04,(16:1.466054e-03,(27:1.841816e-03,12:7.063236e-04):2.016398e-04):9.978509e-05):6.546175e-04):1.018362e-04,((24:1.467016e-04,13:2.805985e-04):1.001979e-04,(30:1.051802e-03,25:1.605892e-03):1.696536e-04):1.866324e-04):2.568699e-03,((21:1.141121e-03,(23:2.621287e-05,(20:2.537641e-06,17:1.014677e-03):8.141319e-05):1.319601e-04):4.266757e-03,(32:4.732359e-06,1:6.077597e-04):3.848855e-03):3.139989e-03):4.995768e-02,((15:1.430763e-03,((10:5.198334e-03,22:3.200804e-04):7.503311e-04,((29:2.171806e-03,7:3.301062e-03):2.616774e-04,((9:9.629189e-04,19:2.679188e-04):7.310523e-05,14:4.482346e-04):2.750383e-04):3.244988e-04):1.230813e-05):3.421813e-03,18:9.928555e-04):4.181785e-02):4.942216e-02,6:1.034326e-01);
   tree gen.882500 = [&U] (((5:8.889051e-03,2:7.657666e-03):2.108479e-02,(3:1.741662e-03,4:1.812245e-03):2.760686e-02):7.317206e-02,((18:3.396265e-04,((15:1.426250e-03,((7:3.282112e-03,29:1.842117e-03):3.469461e-04,(14:1.064769e-04,(9:1.129195e-03,19:3.317505e-04):1.039841e-04):6.100346e-04):9.839986e-05):8.464811e-05,(10:5.950628e-03,22:2.523300e-04):6.674604e-04):3.362525e-03):4.309085e-02,(((((20:7.898957e-05,17:6.224279e-04):1.577608e-04,23:5.942101e-05):2.416289e-04,21:1.507893e-03):3.578166e-03,(32:6.466539e-05,1:7.914865e-04):3.558802e-03):2.338684e-03,(((30:1.415545e-03,25:1.821399e-03):4.411126e-04,(24:6.067828e-04,13:2.712148e-04):6.537582e-06):1.722533e-04,(((8:1.055201e-03,26:1.592914e-04):3.170789e-04,31:1.392214e-03):2.471807e-04,((11:6.876173e-04,28:4.067621e-04):1.354790e-04,((12:2.564837e-04,27:1.219897e-03):6.435097e-04,16:9.249722e-04):6.247851e-05):2.726048e-04):2.553468e-05):2.201942e-03):5.156330e-02):4.839258e-02,6:1.082662e-01);
   tree gen.885000 = [&U] (((5:9.077242e-03,2:8.740726e-03):2.162095e-02,(4:9.363104e-04,3:1.700272e-03):2.673009e-02):8.326989e-02,((((((26:2.276011e-04,8:1.853336e-03):3.209477e-04,((11:4.415041e-04,28:4.247274e-04):2.636123e-04,((27:1.273857e-03,12:8.215726e-04):1.151268e-04,16:1.083498e-03):1.480636e-04):3.967668e-04):4.693660e-05,31:1.587955e-03):2.841350e-05,(13:2.700643e-04,(24:2.574086e-04,(30:8.587449e-04,25:1.130648e-03):2.404367e-04):7.180218e-05):1.628741e-04):3.099629e-03,((((20:2.562162e-05,17:6.353364e-04):3.761269e-04,23:8.759111e-05):4.391284e-04,21:1.244413e-03):3.451603e-03,(32:1.229185e-05,1:5.465584e-04):3.760355e-03):2.525923e-03):4.872595e-02,(((((29:1.975565e-03,7:2.269041e-03):4.483953e-04,((19:4.047527e-04,9:9.711223e-04):1.263107e-04,14:1.786039e-04):5.832300e-04):5.391777e-04,15:1.344016e-03):3.540514e-05,(10:5.289222e-03,22:1.913585e-04):4.473987e-04):3.238697e-03,18:8.114936e-04):4.231030e-02):5.016063e-02,6:1.049781e-01);
   tree gen.887500 = [&U] (((5:8.830578e-03,2:9.515747e-03):2.054164e-02,(3:1.827200e-03,4:1.137623e-03):2.834821e-02):7.813515e-02,((18:5.360043e-04,((15:1.532401e-03,(10:6.403460e-03,22:1.646665e-04):3.999663e-04):4.017083e-05,((7:2.873376e-03,29:2.472229e-03):2.446642e-04,(14:5.871840e-05,(19:2.024639e-04,9:7.034542e-04):2.128992e-04):6.196758e-04):3.939613e-04):4.382692e-03):4.209829e-02,(((((20:1.952927e-06,17:6.431320e-04):2.083740e-04,23:2.344140e-05):6.500117e-04,21:1.435646e-03):3.103009e-03,(32:9.965532e-05,1:6.046877e-04):4.639283e-03):2.205294e-03,(((((11:2.744790e-04,28:4.840977e-04):1.666496e-04,((12:4.288191e-04,27:1.452157e-03):1.363729e-04,16:1.256805e-03):1.763438e-04):3.461090e-04,31:2.419702e-03):6.628854e-05,(8:7.148386e-04,26:2.041145e-04):7.140655e-04):9.188279e-05,((30:1.225645e-03,25:1.184626e-03):2.056121e-04,(24:4.803701e-04,13:2.966947e-04):7.556576e-05):2.545861e-04):2.425885e-03):5.224971e-02):4.848568e-02,6:1.021906e-01);
   tree gen.890000 = [&U] ((((((((11:5.510990e-04,28:5.652173e-04):1.617491e-04,((27:1.705760e-03,12:1.838446e-04):6.486469e-05,16:6.487025e-04):1.865101e-04):3.594871e-04,31:1.468863e-03):3.055200e-04,(8:1.266480e-03,26:2.603966e-04):6.040362e-04):3.891073e-05,((25:1.443394e-03,30:1.158641e-03):2.815768e-04,(24:5.179954e-04,13:3.124138e-04):3.194483e-05):9.733828e-05):2.628097e-03,((21:1.507981e-03,(23:1.201359e-04,(20:6.376297e-06,17:6.380149e-04):3.236022e-04):3.538687e-04):3.640737e-03,(32:2.950072e-05,1:8.775311e-04):3.782823e-03):2.419069e-03):4.717900e-02,(((15:1.569354e-03,((7:3.205643e-03,29:1.601243e-03):5.621591e-04,(14:1.639356e-04,(9:9.314445e-04,19:4.210358e-04):1.468179e-04):8.172550e-04):4.635784e-04):1.029808e-04,(10:6.836142e-03,22:1.743550e-04):4.756828e-04):4.142153e-03,18:1.101473e-03):3.989999e-02):5.360890e-02,((5:1.049729e-02,2:8.428830e-03):1.847932e-02,(3:1.270230e-03,4:1.856110e-03):2.537055e-02):7.918189e-02,6:1.028736e-01);
   tree gen.892500 = [&U] (((5:1.099926e-02,2:9.582347e-03):1.724157e-02,(4:1.352509e-03,3:1.593778e-03):2.517698e-02):7.699036e-02,(((((13:4.707222e-04,24:6.777376e-04):4.320452e-05,(30:1.400259e-03,25:1.131033e-03):3.193213e-04):7.209361e-05,(((26:2.271638e-04,8:8.784467e-04):4.433490e-04,((11:6.824066e-04,28:6.871548e-04):9.397091e-05,(16:6.845552e-04,(27:1.524803e-03,12:2.946864e-04):1.215531e-04):8.790683e-05):3.250850e-04):9.227768e-05,31:1.636820e-03):1.195966e-04):2.409318e-03,((21:1.614151e-03,((20:8.369018e-05,17:6.524828e-04):1.372445e-04,23:2.278400e-04):8.723646e-04):4.128671e-03,(32:1.596900e-04,1:6.216839e-04):4.422446e-03):2.229277e-03):4.735970e-02,(((10:5.816375e-03,22:3.261243e-04):5.479945e-04,(15:1.145843e-03,((29:2.405810e-03,7:2.389890e-03):7.298939e-04,((19:3.581512e-04,9:7.851753e-04):1.298852e-04,14:1.680777e-04):4.454957e-04):3.160014e-04):9.930648e-05):3.413763e-03,18:8.440420e-04):4.425868e-02):4.829345e-02,6:1.046909e-01);
   tree gen.895000 = [&U] (((5:8.935295e-03,2:8.429443e-03):2.192278e-02,(4:2.275487e-03,3:8.897306e-04):2.709805e-02):8.286491e-02,((((24:4.861161e-04,(13:5.374219e-04,(30:1.769749e-03,25:1.239867e-03):5.279360e-04):7.151068e-05):3.647264e-04,((26:2.967646e-04,8:1.408517e-03):5.289741e-04,(((11:4.803827e-04,28:5.684121e-04):2.064847e-04,((12:4.043881e-04,27:1.820433e-03):1.221977e-04,16:1.343048e-03):1.766302e-05):3.656537e-04,31:1.626922e-03):2.489909e-05):5.853865e-05):2.924555e-03,((21:8.071512e-04,((20:6.129309e-05,17:8.828064e-04):2.592877e-04,23:2.450910e-04):5.782058e-04):4.886253e-03,(32:1.153439e-04,1:1.044003e-03):3.614909e-03):2.883070e-03):5.097335e-02,((15:1.455732e-03,((10:5.613389e-03,22:4.161412e-04):4.212230e-04,((29:1.407177e-03,7:2.665222e-03):3.491485e-04,((19:3.369481e-04,9:7.385174e-04):9.506802e-05,14:1.913469e-04):7.140278e-04):6.495459e-04):3.331480e-04):3.897713e-03,18:8.014192e-04):4.656471e-02):5.197835e-02,6:1.126790e-01);
   tree gen.897500 = [&U] (((5:9.096004e-03,2:9.764999e-03):2.027997e-02,(4:1.551471e-03,3:1.297959e-03):2.804691e-02):7.881573e-02,((((13:3.831175e-04,((30:1.625487e-03,25:8.474418e-04):5.123498e-04,24:3.827349e-04):5.676077e-05):9.653473e-05,(((11:3.242492e-04,28:7.923324e-04):2.612915e-04,((12:1.173661e-04,27:1.450717e-03):1.672254e-04,16:1.101925e-03):2.805885e-04):2.128883e-04,((26:3.582951e-04,8:6.741239e-04):3.117609e-04,31:1.676121e-03):5.671280e-05):1.487163e-04):1.906149e-03,((21:1.890609e-03,((20:5.167342e-06,17:4.385569e-04):2.550624e-04,23:6.170119e-05):2.222075e-04):3.632964e-03,(32:2.061671e-05,1:5.947680e-04):3.133461e-03):3.424438e-03):4.716640e-02,((15:1.960066e-03,(((29:1.587454e-03,7:3.530865e-03):4.013991e-04,(14:1.031956e-04,(9:1.055736e-03,19:3.200269e-04):6.637167e-05):7.229641e-04):7.083695e-04,(10:5.712586e-03,22:3.022166e-04):3.413831e-04):1.056963e-04):3.438969e-03,18:8.669033e-04):4.428933e-02):4.943844e-02,6:1.071730e-01);
   tree gen.900000 = [&U] ((((((13:2.523575e-04,(25:1.420564e-03,30:8.260249e-04):1.184834e-04):1.751461e-05,24:9.922663e-04):5.714942e-05,((((11:4.813104e-04,28:2.056216e-04):6.579467e-05,((27:1.566594e-03,12:3.825589e-04):7.319163e-05,16:8.553311e-04):1.727591e-04):8.118115e-04,31:1.816179e-03):7.752626e-06,(8:7.877686e-04,26:2.007454e-04):5.210345e-04):1.922168e-04):2.637679e-03,((21:1.388203e-03,(20:3.866540e-05,(23:1.453352e-04,17:7.008752e-04):2.942551e-05):4.828551e-04):3.308194e-03,(32:1.006321e-04,1:2.961894e-04):3.983463e-03):2.119402e-03):5.054229e-02,((15:1.485734e-03,((10:4.972270e-03,22:3.591750e-04):4.586678e-04,((7:3.312758e-03,29:2.124289e-03):3.590600e-04,((9:9.727333e-04,19:4.403147e-04):2.573914e-04,14:6.890023e-05):2.839901e-04):4.260533e-04):7.534566e-04):2.364689e-03,18:8.633377e-04):4.376437e-02):5.075062e-02,((5:1.032718e-02,2:8.952427e-03):2.336765e-02,(3:1.799618e-03,4:9.831442e-04):2.635760e-02):8.065064e-02,6:1.005787e-01);
   tree gen.902500 = [&U] (((5:9.671497e-03,2:9.688846e-03):2.161548e-02,(3:1.701686e-03,4:1.443041e-03):2.911856e-02):7.837170e-02,((18:6.531566e-04,(((10:4.855098e-03,22:2.044193e-04):5.598242e-04,((7:3.063110e-03,29:2.163066e-03):3.988020e-04,((19:4.473291e-04,9:7.754830e-04):1.192609e-04,14:1.498593e-04):5.076761e-04):5.182919e-04):1.344517e-04,15:1.722381e-03):3.019480e-03):4.544724e-02,(((21:1.003920e-03,((20:8.997162e-05,17:6.734456e-04):1.574305e-04,23:1.754138e-04):6.056554e-04):3.717971e-03,(32:3.146600e-05,1:6.547190e-04):3.690954e-03):2.726389e-03,((13:4.713580e-04,(24:2.939020e-04,(30:1.294582e-03,25:7.922942e-04):3.164584e-04):4.108154e-05):1.809037e-04,((31:1.573911e-03,(8:1.483916e-03,26:2.869407e-04):1.883424e-04):5.977357e-05,((11:5.972159e-04,28:6.017099e-04):4.257634e-04,(16:6.968111e-04,(27:1.365655e-03,12:6.398550e-04):3.898866e-04):2.777820e-04):2.033234e-04):1.729729e-04):2.383900e-03):4.841635e-02):4.348207e-02,6:1.101130e-01);
   tree gen.905000 = [&U] (((5:8.622473e-03,2:7.599139e-03):1.882622e-02,(3:2.134850e-03,4:1.506809e-03):2.675473e-02):8.057841e-02,((18:7.196421e-04,((15:1.359730e-03,(10:5.027445e-03,22:4.191996e-05):8.558408e-04):1.433779e-04,((7:2.948558e-03,29:1.978985e-03):2.241475e-04,((19:6.859687e-04,9:6.696728e-04):9.008611e-05,14:1.614220e-04):5.030040e-04):1.080761e-04):3.418388e-03):4.251957e-02,(((21:1.772462e-03,((20:7.972775e-06,17:8.036872e-04):8.948819e-05,23:1.187735e-05):2.369156e-04):3.735325e-03,(32:4.085738e-05,1:3.822479e-04):3.643578e-03):3.937517e-03,((13:7.364496e-04,((30:1.056611e-03,25:1.818028e-03):1.991608e-04,24:6.815689e-04):2.078404e-05):9.219769e-05,(((8:5.498604e-04,26:5.925717e-04):7.995895e-04,31:1.603606e-03):4.567451e-06,((11:1.919958e-04,28:3.766262e-04):7.684236e-05,(16:5.909399e-04,(27:1.330088e-03,12:2.884047e-04):7.954426e-05):2.708314e-04):4.043657e-04):2.263823e-05):2.106198e-03):4.544535e-02):4.900933e-02,6:1.056476e-01);
   tree gen.907500 = [&U] (((5:9.228583e-03,2:9.380515e-03):2.360335e-02,(4:1.948185e-03,3:1.213611e-03):2.660808e-02):7.797890e-02,((((((((12:3.811337e-04,27:1.838241e-03):1.054769e-04,16:1.399874e-03):5.686721e-06,(11:4.938182e-04,28:4.589207e-04):1.288679e-04):2.940526e-04,(13:1.334025e-04,((30:6.266214e-04,25:1.266271e-03):2.345828e-04,24:6.162575e-04):2.068432e-05):1.921674e-04):1.067815e-05,(26:4.219795e-04,8:1.337646e-03):4.587270e-04):1.773726e-04,31:1.830568e-03):2.405480e-03,((21:1.378290e-03,((20:3.191730e-04,17:4.094196e-04):9.298732e-05,23:2.811679e-05):3.877115e-04):3.346047e-03,(32:6.056816e-05,1:5.766205e-04):4.046981e-03):2.095394e-03):4.792571e-02,(((10:5.632798e-03,22:2.441245e-04):9.265138e-04,(((29:2.481045e-03,7:3.118013e-03):1.096471e-04,(14:1.159334e-04,(9:1.429591e-03,19:7.718579e-04):1.449452e-04):2.803674e-04):2.235960e-04,15:1.223167e-03):1.118124e-04):2.983829e-03,18:6.310641e-04):4.532384e-02):5.143039e-02,6:1.072941e-01);
   tree gen.910000 = [&U] ((((((25:4.922732e-04,30:1.039879e-03):2.963879e-04,(13:5.402889e-04,24:4.993193e-04):1.341892e-05):2.553615e-04,((8:9.550846e-04,26:2.554179e-04):3.692107e-04,(31:1.382434e-03,((11:5.595629e-04,28:4.926611e-04):1.293087e-04,(16:1.168710e-03,(27:1.363104e-03,12:1.785513e-04):2.141830e-04):7.474231e-05):3.162646e-04):7.377579e-05):1.663037e-04):2.254420e-03,(((23:1.454299e-04,(20:9.451628e-05,17:1.287756e-03):2.555250e-05):3.024134e-04,21:1.667079e-03):4.133138e-03,(32:1.247564e-04,1:5.791930e-04):3.933414e-03):2.953677e-03):4.769994e-02,(((((7:3.569592e-03,29:2.300360e-03):3.045674e-04,((9:5.578243e-04,19:3.820942e-04):4.249290e-05,14:1.450510e-04):5.189382e-04):2.051505e-04,(10:4.482165e-03,22:7.237776e-04):3.648644e-04):1.863497e-04,15:1.381313e-03):3.657749e-03,18:5.243150e-04):4.082309e-02):4.530484e-02,((5:9.584264e-03,2:8.557540e-03):1.970544e-02,(3:1.217122e-03,4:1.064121e-03):2.473730e-02):7.653858e-02,6:1.058553e-01);
   tree gen.912500 = [&U] (((((((25:1.007942e-03,30:1.244911e-03):5.329108e-04,13:2.003701e-04):2.791428e-05,24:5.268776e-04):3.592607e-04,((((11:5.234238e-04,28:4.535302e-04):1.552024e-04,((27:1.476305e-03,12:2.133834e-04):1.487347e-04,16:1.164738e-03):2.019873e-04):3.806239e-04,(8:1.106861e-03,26:4.454897e-04):6.944511e-04):1.342485e-04,31:1.589255e-03):9.475364e-05):2.618686e-03,((((20:3.503732e-05,17:5.560327e-04):3.007206e-04,23:3.862202e-05):2.494238e-04,21:1.942932e-03):4.809155e-03,(32:1.412672e-04,1:1.013552e-03):3.936253e-03):2.074766e-03):4.753783e-02,(((15:1.460139e-03,((7:3.232457e-03,29:2.288114e-03):2.268974e-04,(14:4.577124e-05,(19:6.390734e-04,9:1.001188e-03):1.492038e-04):6.810612e-04):3.686196e-04):1.976696e-05,(10:4.684702e-03,22:1.331055e-04):6.278853e-04):4.270527e-03,18:4.050126e-04):4.185132e-02):4.411534e-02,((5:8.759563e-03,2:8.528457e-03):1.939364e-02,(3:2.211811e-03,4:1.385435e-03):2.975721e-02):7.791616e-02,6:1.054955e-01);
   tree gen.915000 = [&U] (((5:9.804857e-03,2:8.433920e-03):2.066372e-02,(3:1.365229e-03,4:1.566744e-03):2.745981e-02):7.894053e-02,((18:7.126132e-04,(((7:2.843612e-03,29:1.619817e-03):2.973800e-04,(14:1.935210e-04,(19:3.096900e-04,9:1.290491e-03):3.801206e-05):9.780192e-04):4.316185e-04,((10:4.814937e-03,22:2.693202e-04):1.102912e-04,15:1.107153e-03):1.942016e-04):3.406040e-03):4.404624e-02,(((21:1.723619e-03,((20:6.382972e-06,17:3.805356e-04):2.987143e-04,23:1.247636e-04):5.045469e-04):3.476558e-03,(32:7.845025e-05,1:4.960690e-04):3.987654e-03):2.473891e-03,(((((16:8.722237e-04,(27:1.121996e-03,12:1.259167e-04):1.843070e-04):2.199427e-04,(11:5.018621e-04,28:3.510323e-04):3.566662e-05):6.419701e-04,31:1.580559e-03):5.856767e-04,(8:1.120887e-03,26:3.443617e-04):3.195974e-04):1.778164e-04,(((30:9.805883e-04,25:1.312747e-03):5.170800e-04,24:4.466043e-04):1.697249e-05,13:3.989286e-04):3.127193e-05):2.777316e-03):4.412461e-02):4.963598e-02,6:1.096755e-01);
   tree gen.917500 = [&U] (((5:9.945551e-03,2:8.296893e-03):2.033012e-02,(3:2.529048e-03,4:1.702087e-03):2.801868e-02):7.824403e-02,((18:1.126640e-03,(((10:5.187325e-03,22:3.206958e-04):2.391683e-04,((7:3.509310e-03,29:2.026100e-03):7.402865e-04,((9:1.289363e-03,19:3.901912e-04):1.544902e-04,14:1.328371e-04):3.115214e-04):2.799725e-04):1.792513e-04,15:1.282608e-03):3.133654e-03):4.888234e-02,(((21:1.313153e-03,((20:9.537261e-05,17:6.459785e-04):1.125583e-04,23:1.500313e-04):4.025767e-04):3.964532e-03,(32:1.691610e-05,1:6.421948e-04):3.556104e-03):2.542809e-03,((((16:1.275440e-03,(27:2.400170e-03,12:3.453815e-04):1.189023e-04):2.217886e-04,(11:5.003468e-04,28:4.628976e-04):1.042790e-04):1.016366e-03,(31:1.571700e-03,(8:1.433954e-03,26:6.335044e-04):7.116285e-04):3.463452e-05):1.342412e-04,((30:7.602238e-04,25:1.378410e-03):4.089776e-04,(13:7.128782e-04,24:4.811555e-04):3.183533e-05):6.499361e-05):1.751990e-03):4.589031e-02):5.093026e-02,6:1.099347e-01);
   tree gen.920000 = [&U] ((((((((16:7.652078e-04,(27:1.124930e-03,12:3.077207e-04):1.391193e-04):2.248908e-04,(11:4.395523e-04,28:4.632046e-04):3.457668e-04):6.664401e-04,(8:1.288396e-03,26:2.752571e-04):4.116061e-04):2.957153e-05,31:2.006335e-03):6.113402e-05,(13:1.233714e-04,((25:1.051362e-03,30:1.118032e-03):3.652359e-04,24:4.922825e-04):6.660921e-06):3.386889e-04):3.404741e-03,((((20:7.350072e-05,17:8.158420e-04):1.378149e-04,23:1.016818e-04):5.247536e-04,21:1.432606e-03):4.203925e-03,(32:7.714839e-05,1:4.024545e-04):3.867742e-03):2.094899e-03):4.694432e-02,((15:1.705341e-03,(((7:2.676528e-03,29:1.577742e-03):2.622587e-04,(14:9.603353e-05,(19:4.838902e-04,9:1.071470e-03):9.740684e-05):4.281775e-04):5.864070e-04,(10:6.081785e-03,22:1.725028e-04):6.057177e-04):1.269100e-04):4.007589e-03,18:5.317482e-04):4.933045e-02):5.090289e-02,((5:9.633038e-03,2:7.688416e-03):2.218654e-02,(3:1.749929e-03,4:1.397551e-03):2.854784e-02):8.347737e-02,6:1.042489e-01);
   tree gen.922500 = [&U] (((5:9.380303e-03,2:9.390868e-03):1.991727e-02,(3:1.475323e-03,4:1.611575e-03):2.629365e-02):7.945701e-02,((18:3.900231e-04,((10:4.846355e-03,22:5.269826e-04):5.683214e-04,(15:1.499021e-03,((7:3.186408e-03,29:2.376858e-03):5.139568e-04,((9:1.366768e-03,19:2.373978e-04):2.033088e-04,14:1.349285e-04):7.356650e-04):3.958742e-04):8.152342e-05):3.123041e-03):4.483370e-02,(((21:1.980654e-03,((20:2.237513e-05,17:7.148176e-04):2.687065e-04,23:3.071311e-05):2.413028e-04):2.981884e-03,(32:1.328464e-04,1:4.901244e-04):3.815004e-03):2.282496e-03,((24:2.479130e-04,((30:6.862725e-04,25:1.108438e-03):1.045831e-03,13:3.260039e-04):2.060380e-04):2.524624e-04,((31:1.443998e-03,(8:1.173927e-03,26:3.148227e-04):2.813923e-04):7.915107e-06,((11:3.393799e-04,28:4.950063e-04):6.072541e-04,(16:7.888227e-04,(27:1.735672e-03,12:4.819907e-04):3.192034e-04):3.870517e-04):4.134515e-04):2.266438e-05):2.905175e-03):4.820793e-02):4.668870e-02,6:1.127351e-01);
   tree gen.925000 = [&U] (((5:9.746388e-03,2:8.957255e-03):1.861641e-02,(4:9.202759e-04,3:1.900960e-03):2.781177e-02):7.806507e-02,((((13:4.713758e-04,(24:2.644710e-04,(30:1.244969e-03,25:1.790943e-03):4.261031e-04):3.124788e-04):3.429703e-04,(((26:1.747876e-04,8:1.211326e-03):3.541175e-04,((16:8.883971e-04,(12:2.590151e-04,27:1.714160e-03):4.305218e-04):4.677072e-05,(11:4.086433e-04,28:6.669748e-04):2.630052e-05):3.650609e-04):9.431917e-05,31:1.891980e-03):3.228856e-05):2.104448e-03,((21:1.000302e-03,((20:4.322406e-05,17:4.918650e-04):2.784208e-04,23:6.340884e-05):3.271391e-04):3.074438e-03,(32:5.860275e-05,1:8.192395e-04):3.663101e-03):2.289945e-03):4.597055e-02,((((10:3.905273e-03,22:4.197552e-04):5.360860e-04,((29:1.354009e-03,7:2.714467e-03):1.892357e-04,((9:1.080349e-03,19:6.517645e-04):1.432440e-04,14:7.491833e-05):5.100939e-04):2.350703e-04):1.255308e-05,15:1.439069e-03):3.116412e-03,18:6.966665e-04):4.632522e-02):5.527526e-02,6:9.979113e-02);
   tree gen.927500 = [&U] (((((((8:1.344466e-03,26:2.962249e-04):2.704269e-04,31:2.059078e-03):4.633569e-06,((16:7.844715e-04,(27:1.993451e-03,12:2.928106e-04):2.286717e-04):1.827002e-04,(11:3.602362e-04,28:3.407401e-04):9.845807e-05):4.889610e-04):3.680810e-05,(((25:6.628095e-04,30:1.088823e-03):5.510318e-04,13:2.634420e-04):1.528837e-06,24:2.411453e-04):1.597966e-04):2.349650e-03,((21:1.427803e-03,((17:6.854683e-04,20:7.141851e-05):1.534163e-04,23:1.450358e-04):1.271700e-04):3.260072e-03,(32:2.088192e-04,1:6.037416e-04):4.654674e-03):2.547975e-03):4.562178e-02,(((10:6.383980e-03,22:2.159729e-04):3.863562e-04,(15:1.843599e-03,((7:3.602581e-03,29:1.745774e-03):2.898992e-04,(14:2.228887e-04,(19:3.574249e-04,9:5.355745e-04):8.076858e-05):5.595096e-04):4.212955e-04):3.366681e-05):3.258687e-03,18:1.327499e-03):4.369989e-02):4.779389e-02,((5:9.126458e-03,2:7.837127e-03):1.985860e-02,(3:1.873571e-03,4:1.517580e-03):3.128675e-02):8.334825e-02,6:1.066704e-01);
   tree gen.930000 = [&U] (((5:9.695513e-03,2:7.451931e-03):2.031012e-02,(3:1.263702e-03,4:1.141354e-03):2.730864e-02):7.213527e-02,((18:6.298784e-04,(((10:4.801504e-03,22:3.764785e-04):5.736591e-04,((7:2.939800e-03,29:2.724867e-03):6.156164e-04,(14:1.227767e-04,(9:1.157669e-03,19:3.969284e-04):1.275735e-04):5.317763e-04):3.320289e-04):7.263183e-05,15:1.255311e-03):2.881273e-03):4.406425e-02,(((21:1.279391e-03,((20:8.133693e-06,17:5.545174e-04):4.777748e-04,23:4.983115e-05):4.228568e-04):2.781120e-03,(32:8.065623e-05,1:5.789767e-04):3.639797e-03):2.346714e-03,((13:2.073352e-04,((30:1.233623e-03,25:1.156288e-03):3.314023e-04,24:6.109896e-04):7.080366e-05):1.376318e-04,((((27:1.390710e-03,12:3.939995e-04):9.870940e-05,16:1.060553e-03):2.821294e-04,(11:5.817038e-04,28:5.564748e-04):1.820870e-04):5.293671e-04,((8:9.047758e-04,26:4.071590e-04):4.297377e-04,31:1.956637e-03):6.045944e-05):1.175660e-04):2.708489e-03):4.636059e-02):4.512969e-02,6:1.058693e-01);
   tree gen.932500 = [&U] (((((31:2.251325e-03,(((16:8.368149e-04,(27:1.799472e-03,12:2.976568e-04):5.065352e-04):2.894828e-04,(11:6.742975e-04,28:6.874193e-04):1.775751e-04):5.319409e-04,(8:8.317228e-04,26:1.906829e-04):3.607639e-04):4.448474e-05):3.255976e-05,((24:3.392920e-04,13:3.778081e-04):1.755413e-05,(25:8.459463e-04,30:1.646676e-03):4.631769e-04):4.568758e-05):1.697329e-03,((21:1.371388e-03,((17:5.194309e-04,20:3.855856e-05):1.350459e-04,23:1.558482e-05):2.728272e-04):3.843140e-03,(32:1.636375e-06,1:5.979393e-04):4.003737e-03):2.982979e-03):4.721554e-02,((((10:5.735161e-03,22:2.301849e-04):3.277308e-04,15:1.589551e-03):8.634311e-05,((7:2.995103e-03,29:1.956230e-03):1.785122e-04,(14:4.254331e-04,(19:5.633123e-04,9:1.260423e-03):2.840688e-05):5.157227e-04):5.509010e-04):2.933731e-03,18:5.805975e-04):4.583971e-02):4.791838e-02,((5:9.559735e-03,2:8.591960e-03):2.017503e-02,(3:9.996330e-04,4:1.484842e-03):2.773320e-02):8.139136e-02,6:1.053092e-01);
   tree gen.935000 = [&U] (((5:9.874995e-03,2:8.995356e-03):2.130761e-02,(4:1.210679e-03,3:9.921613e-04):2.869136e-02):7.874889e-02,(((((31:1.645956e-03,((11:4.160896e-04,28:3.160352e-04):3.169966e-04,((12:1.410662e-04,27:2.803379e-03):2.432662e-04,16:7.552627e-04):1.547028e-04):1.931275e-04):5.242575e-05,(26:3.162506e-04,8:1.060857e-03):5.623827e-04):1.817337e-04,((24:4.668785e-04,(30:6.959723e-04,25:8.762920e-04):3.047693e-04):7.630611e-05,13:3.038335e-04):3.471470e-05):2.851388e-03,((((20:3.301712e-05,17:6.818377e-04):5.472234e-04,23:1.841894e-07):2.703658e-04,21:1.870555e-03):5.254866e-03,(32:2.459951e-05,1:5.929219e-04):4.834397e-03):1.292848e-03):5.201323e-02,(((((29:2.718548e-03,7:3.573219e-03):1.358980e-04,((9:9.884842e-04,19:6.175663e-04):8.096570e-05,14:6.590778e-05):4.449038e-04):2.051788e-04,15:1.068776e-03):3.778324e-05,(10:4.626782e-03,22:6.821210e-05):4.908060e-04):4.425676e-03,18:5.525452e-04):4.276661e-02):5.096252e-02,6:1.082073e-01);
   tree gen.937500 = [&U] (((((((16:7.876109e-04,(12:2.585604e-04,27:1.025442e-03):2.129813e-04):1.534500e-04,(11:2.972516e-04,28:5.800726e-04):1.370664e-04):7.630993e-04,(31:1.188447e-03,(8:7.835807e-04,26:1.812369e-04):4.820603e-04):3.415413e-05):1.331926e-04,((25:8.658343e-04,30:5.361530e-04):7.672292e-04,(13:6.592488e-04,24:7.843452e-04):7.163054e-05):1.034543e-04):2.937785e-03,((21:1.880961e-03,((17:6.230550e-04,20:1.655634e-04):2.424743e-04,23:1.124416e-05):4.505051e-04):4.437129e-03,(32:1.103161e-05,1:8.658040e-04):3.641598e-03):2.894541e-03):4.639537e-02,((15:9.395884e-04,((10:6.709460e-03,22:5.805009e-04):5.597984e-04,((7:4.009211e-03,29:2.630517e-03):4.166789e-04,((9:1.039174e-03,19:5.264655e-04):3.428062e-05,14:6.918245e-05):3.066958e-04):3.299520e-04):1.622258e-06):3.595144e-03,18:6.375096e-04):4.584054e-02):5.098059e-02,((5:1.037454e-02,2:6.956042e-03):2.017540e-02,(3:1.044966e-03,4:1.353368e-03):2.769902e-02):8.337173e-02,6:1.046131e-01);
   tree gen.940000 = [&U] (((5:1.029321e-02,2:9.224361e-03):2.047949e-02,(3:2.025706e-03,4:1.144460e-03):2.934396e-02):8.123720e-02,((18:7.722597e-04,(((10:6.204690e-03,22:3.849729e-04):4.838174e-04,((7:3.037266e-03,29:1.780557e-03):5.938635e-04,(14:9.697832e-05,(19:4.144806e-04,9:1.079076e-03):5.089026e-05):3.524532e-04):1.451141e-04):7.813193e-05,15:1.808048e-03):3.753698e-03):4.240938e-02,(((21:1.282054e-03,((20:8.235534e-05,17:3.867379e-04):8.064029e-05,23:1.895551e-04):3.118769e-04):3.957737e-03,(32:1.196613e-04,1:4.608550e-04):4.014140e-03):3.512943e-03,((((30:1.493576e-03,25:1.136983e-03):3.993951e-04,24:7.074763e-04):1.457621e-04,13:2.486588e-04):1.212444e-04,(31:1.669622e-03,((((27:2.348446e-03,12:2.302027e-04):8.579697e-05,16:1.724849e-03):7.087405e-05,(11:4.033198e-04,28:7.533371e-04):1.970652e-04):4.809790e-04,(8:1.301114e-03,26:2.901903e-04):2.636414e-04):1.554112e-04):8.607861e-05):1.942723e-03):4.970469e-02):5.080670e-02,6:1.106353e-01);
   tree gen.942500 = [&U] (((((((11:7.048634e-04,28:1.811066e-04):1.038324e-04,((12:3.569217e-04,27:2.238991e-03):9.728172e-05,16:7.207254e-04):1.653774e-04):3.368565e-04,(31:1.486065e-03,(8:1.270550e-03,26:2.587856e-04):4.858034e-04):7.087519e-05):3.636846e-04,((25:7.608671e-04,30:9.394163e-04):4.541235e-04,(13:2.617288e-04,24:3.532971e-04):4.451134e-05):1.628842e-04):2.076737e-03,((21:1.107033e-03,((17:4.408428e-04,20:3.824744e-05):2.150962e-04,23:7.480239e-05):7.708622e-04):4.126456e-03,(32:2.153604e-05,1:7.101133e-04):4.084898e-03):2.821183e-03):4.317541e-02,((((10:5.387613e-03,22:4.476253e-04):6.817726e-04,((7:2.962824e-03,29:1.958407e-03):4.731250e-04,((9:9.577737e-04,19:3.277960e-04):2.013642e-04,14:2.889182e-04):5.201632e-04):4.836917e-04):1.396280e-04,15:1.235821e-03):2.903976e-03,18:7.743548e-04):4.196063e-02):4.723592e-02,((5:1.020729e-02,2:9.497010e-03):2.000690e-02,(3:2.723888e-03,4:1.364252e-03):2.933040e-02):7.611400e-02,6:1.018681e-01);
   tree gen.945000 = [&U] (((5:1.093380e-02,2:7.454882e-03):1.984344e-02,(4:1.767814e-03,3:1.375799e-03):2.573649e-02):8.063739e-02,(((((24:4.867042e-04,13:4.386335e-04):3.323139e-05,(30:8.566172e-04,25:9.249499e-04):3.801267e-04):8.896508e-05,(((26:2.214395e-04,8:1.158975e-03):6.214506e-04,31:1.515523e-03):4.418748e-05,((16:7.748864e-04,(12:2.279771e-04,27:2.564447e-03):2.549075e-04):2.265937e-05,(11:8.398121e-04,28:4.460070e-04):4.225416e-04):2.971714e-04):6.166899e-05):2.640637e-03,((21:1.066230e-03,(23:1.836597e-05,(20:1.075489e-04,17:9.368573e-04):1.230783e-04):2.202933e-04):3.834347e-03,(32:9.408709e-05,1:6.360178e-04):4.237480e-03):2.351405e-03):4.178051e-02,((((29:1.616627e-03,7:2.853014e-03):3.152162e-04,((9:7.443339e-04,19:5.781901e-04):1.491352e-04,14:1.990325e-04):5.371302e-04):3.750816e-04,(15:1.595689e-03,(10:4.426881e-03,22:1.786240e-04):5.971573e-04):3.474254e-05):3.949181e-03,18:5.284164e-04):4.898130e-02):4.498825e-02,6:1.029649e-01);
   tree gen.947500 = [&U] (((5:9.928103e-03,2:7.505506e-03):1.997819e-02,(4:1.066003e-03,3:1.937036e-03):2.740576e-02):8.014758e-02,(((((30:1.048709e-03,25:6.029054e-04):2.787279e-04,(24:4.921620e-04,13:2.587909e-04):2.917993e-05):8.375834e-05,((((16:6.935038e-04,(12:3.008852e-04,27:1.507447e-03):8.225354e-05):1.225419e-04,(11:5.155350e-04,28:4.813500e-04):1.068599e-04):5.107315e-04,31:1.661997e-03):6.982372e-05,(26:4.687180e-04,8:6.999165e-04):3.630791e-04):4.857395e-05):2.507448e-03,((21:1.466610e-03,(23:4.940403e-05,(20:8.288639e-05,17:8.441814e-04):2.084830e-04):4.013265e-04):4.159703e-03,(32:3.118321e-05,1:9.362010e-04):3.945838e-03):2.645245e-03):4.978006e-02,(((((29:2.508733e-03,7:3.399306e-03):4.593736e-04,((9:1.296124e-03,19:7.760365e-04):6.121456e-05,14:1.774205e-04):8.608266e-04):1.977230e-04,15:1.593709e-03):8.991460e-05,(10:4.950028e-03,22:1.627208e-04):7.700084e-04):4.293584e-03,18:4.843279e-04):4.931392e-02):4.529375e-02,6:1.036641e-01);
   tree gen.950000 = [&U] (((5:1.150186e-02,2:9.095006e-03):1.928883e-02,(3:1.132714e-03,4:8.314919e-04):2.873710e-02):8.598421e-02,((18:8.286382e-04,((10:5.134498e-03,22:2.427991e-04):6.919386e-04,(((7:2.896592e-03,29:2.248813e-03):1.210753e-04,(14:1.755848e-04,(19:4.223313e-04,9:7.102158e-04):1.298798e-04):9.288260e-04):2.611611e-04,15:1.795015e-03):3.521223e-05):3.663893e-03):5.031187e-02,(((21:1.838154e-03,((20:7.087500e-05,17:3.524138e-04):1.615730e-04,23:7.763803e-05):3.127935e-04):4.841527e-03,(32:6.147413e-07,1:6.447087e-04):4.205604e-03):2.734901e-03,(31:2.096157e-03,(((((30:8.451992e-04,25:1.288289e-03):6.228029e-05,13:3.558563e-04):2.398309e-06,24:4.566436e-04):6.269114e-05,(8:1.253838e-03,26:3.438927e-04):4.865344e-04):7.589986e-06,((11:3.537528e-04,28:8.261936e-04):1.176075e-04,((27:1.589540e-03,12:6.964385e-04):6.918140e-05,16:1.049114e-03):9.693526e-05):7.635773e-04):6.959012e-05):3.760679e-03):4.634717e-02):5.518258e-02,6:1.050713e-01);
   tree gen.952500 = [&U] ((((((25:1.183100e-03,30:9.167403e-04):4.499988e-04,(24:2.121404e-04,13:2.345367e-04):1.903826e-04):5.159230e-05,((8:1.305225e-03,26:2.366101e-04):4.951122e-04,(((11:6.953457e-04,28:4.387891e-04):1.733780e-04,((12:7.399444e-04,27:8.057464e-04):3.405967e-04,16:1.070580e-03):1.551425e-04):3.732119e-04,31:1.557052e-03):1.287956e-04):8.590762e-05):1.723576e-03,((21:1.297770e-03,((17:6.857780e-04,20:7.994914e-05):1.852439e-05,23:6.286142e-05):3.830787e-04):4.268984e-03,(32:3.270304e-05,1:5.998565e-04):4.860516e-03):2.778284e-03):4.238044e-02,(((10:5.556975e-03,22:3.396019e-04):7.147266e-04,(((7:3.429255e-03,29:1.960311e-03):2.771716e-04,(14:1.404631e-04,(19:3.653148e-04,9:1.055673e-03):2.351315e-05):5.407375e-04):4.373170e-04,15:1.885202e-03):1.916706e-04):3.299807e-03,18:3.887792e-04):4.362809e-02):5.149901e-02,((5:1.048285e-02,2:8.055581e-03):1.841296e-02,(3:1.295455e-03,4:2.048081e-03):2.795078e-02):8.177126e-02,6:1.082598e-01);
   tree gen.955000 = [&U] (((5:1.036665e-02,2:8.153114e-03):2.142094e-02,(4:1.117124e-03,3:1.830156e-03):2.590339e-02):7.260965e-02,(((((26:4.228984e-04,8:1.091845e-03):3.120441e-04,(((16:1.012942e-03,(12:3.232390e-04,27:1.406889e-03):1.720602e-04):1.210701e-04,(11:2.647306e-04,28:2.693236e-04):4.139254e-04):4.057143e-04,31:1.107023e-03):2.272436e-05):9.735606e-05,((13:1.916878e-04,(30:1.213112e-03,25:1.002574e-03):1.502435e-04):9.962246e-05,24:4.647424e-04):1.858423e-04):1.832714e-03,((21:9.746012e-04,(23:1.252874e-04,(17:6.734445e-04,20:5.901374e-05):1.547824e-04):7.417790e-05):2.864909e-03,(32:1.188480e-05,1:5.801384e-04):3.736253e-03):2.483089e-03):5.202573e-02,((15:1.453640e-03,((10:4.368633e-03,22:1.817734e-04):5.476747e-04,((29:2.171619e-03,7:2.811343e-03):3.289461e-04,(14:2.504551e-04,(19:1.821464e-04,9:6.328070e-04):3.055768e-04):5.395845e-04):4.585498e-04):1.187984e-04):3.418755e-03,18:7.712288e-04):4.348818e-02):5.225488e-02,6:1.111032e-01);
   tree gen.957500 = [&U] (((((((25:1.605015e-03,30:1.319250e-03):1.190251e-04,13:4.298446e-04):3.908432e-06,24:7.762563e-04):1.142784e-04,((((11:5.518327e-04,28:3.689985e-04):1.261548e-04,((12:1.282756e-04,27:1.848464e-03):6.284125e-04,16:8.355501e-04):1.487175e-04):5.106408e-04,(8:1.146595e-03,26:3.608783e-04):3.830468e-04):2.305026e-06,31:1.807160e-03):5.049112e-05):3.146989e-03,((((17:4.237496e-04,20:7.772307e-06):3.670011e-04,23:1.403259e-04):2.151680e-04,21:1.601304e-03):4.613656e-03,(32:1.090526e-04,1:6.624278e-04):3.980557e-03):2.668956e-03):4.730862e-02,(((10:4.323614e-03,22:3.058182e-04):3.355893e-04,(((7:2.866372e-03,29:1.918464e-03):6.575971e-04,(14:8.228626e-05,(19:5.433291e-04,9:1.183483e-03):2.646917e-04):7.712598e-04):3.331024e-04,15:1.262959e-03):1.215199e-04):4.358342e-03,18:6.092904e-04):4.569022e-02):4.714244e-02,((5:8.853765e-03,2:6.805340e-03):1.989754e-02,(3:1.563274e-03,4:1.025003e-03):2.749576e-02):8.293281e-02,6:1.000140e-01);
   tree gen.960000 = [&U] (((5:9.387068e-03,2:7.392871e-03):2.032372e-02,(3:1.315115e-03,4:2.018343e-03):2.584058e-02):7.424422e-02,((18:1.033807e-03,(((10:3.822646e-03,22:2.423380e-04):3.057523e-04,15:1.449117e-03):4.094252e-05,((7:3.083431e-03,29:2.183242e-03):5.866689e-04,(14:1.614719e-04,(9:5.170490e-04,19:2.045509e-04):2.648387e-04):6.101565e-04):5.864273e-04):3.605907e-03):4.232340e-02,((((23:1.666672e-04,(20:1.653845e-04,17:5.021493e-04):5.938162e-05):2.135679e-04,21:1.394842e-03):4.141603e-03,(32:4.290385e-05,1:5.045378e-04):3.755037e-03):2.800824e-03,((((8:8.799615e-04,26:3.171438e-04):6.594918e-04,((16:1.509032e-03,(27:1.112421e-03,12:1.866802e-04):1.214925e-04):1.503966e-04,(11:5.219906e-04,28:4.836630e-04):1.513619e-04):3.134524e-04):2.939957e-05,31:1.859778e-03):1.183990e-04,(13:5.195752e-04,(24:2.275312e-04,(30:8.051337e-04,25:5.729690e-04):6.197182e-04):4.985398e-05):1.569664e-04):2.385138e-03):4.735328e-02):5.551147e-02,6:1.021572e-01);
   tree gen.962500 = [&U] (((5:9.306552e-03,2:9.354114e-03):2.046242e-02,(3:1.335776e-03,4:1.388862e-03):2.519670e-02):7.541064e-02,((18:8.561555e-04,(((7:3.131873e-03,29:1.449806e-03):4.448661e-04,(14:1.112566e-04,(9:1.207022e-03,19:5.211570e-04):8.094920e-05):5.114897e-04):4.525191e-04,((10:5.785508e-03,22:4.309545e-04):6.180410e-04,15:9.372681e-04):9.918747e-05):3.084465e-03):4.302990e-02,(((((20:1.911911e-04,17:8.612815e-04):2.676187e-04,23:7.042864e-05):2.754498e-04,21:2.098260e-03):3.430814e-03,(32:3.989494e-05,1:1.048307e-03):3.017850e-03):1.400915e-03,(((31:1.547576e-03,((16:7.156283e-04,(27:1.828920e-03,12:2.887130e-04):2.364624e-04):8.474877e-05,(11:6.391321e-04,28:4.404054e-04):1.587527e-04):3.699984e-04):2.110610e-04,(8:5.638218e-04,26:2.734128e-04):1.806274e-04):4.318890e-07,((30:1.271423e-03,25:8.244838e-04):3.881791e-04,(24:2.027773e-04,13:2.863794e-04):3.167836e-05):9.642223e-05):2.915033e-03):4.909366e-02):5.638359e-02,6:1.037621e-01);
   tree gen.965000 = [&U] (((5:9.019768e-03,2:8.933366e-03):2.026833e-02,(3:2.144556e-03,4:9.681661e-04):2.534681e-02):7.654134e-02,((18:8.609103e-04,((((7:3.178832e-03,29:1.638238e-03):6.347660e-04,(14:2.369945e-04,(9:8.966380e-04,19:5.642106e-04):6.918738e-05):5.333954e-04):3.388604e-04,15:1.685467e-03):2.273546e-05,(10:5.780730e-03,22:5.030100e-04):4.283319e-04):4.755577e-03):4.477237e-02,(((((20:1.509639e-04,17:7.158878e-04):1.131195e-04,23:1.940811e-04):5.275054e-04,21:7.945681e-04):3.884741e-03,(32:3.987516e-05,1:5.220282e-04):6.040084e-03):1.841557e-03,((((30:1.367642e-03,25:1.158185e-03):9.520911e-05,13:1.395935e-04):7.021810e-05,24:8.461894e-04):3.100687e-04,((8:1.296322e-03,26:1.823343e-04):4.221344e-04,(((11:5.212143e-04,28:3.542401e-04):1.511493e-04,(16:1.269254e-03,(27:1.972391e-03,12:2.275908e-04):2.212612e-04):9.773457e-05):1.668414e-04,31:2.256970e-03):1.151232e-04):7.353817e-05):3.302298e-03):4.982977e-02):5.024679e-02,6:1.028314e-01);
   tree gen.967500 = [&U] ((((((31:1.974162e-03,(((12:4.826815e-04,27:1.780246e-03):1.147002e-04,16:9.685023e-04):7.881604e-05,(11:8.970881e-04,28:6.768016e-04):2.598888e-04):3.661339e-04):2.681239e-05,(8:1.098405e-03,26:2.804903e-04):9.156970e-04):1.581657e-04,((25:1.804064e-03,30:5.406663e-04):3.800568e-04,(24:5.569688e-04,13:2.711464e-04):8.864477e-06):1.049052e-04):2.762778e-03,((21:7.802345e-04,((17:6.415392e-04,20:6.245859e-05):2.040522e-04,23:8.863729e-05):2.393976e-04):3.863393e-03,(32:6.537769e-05,1:1.073440e-03):3.246338e-03):2.529662e-03):4.552227e-02,((15:1.793337e-03,((10:5.461891e-03,22:1.760016e-04):9.209479e-04,((7:3.517699e-03,29:1.618957e-03):2.710053e-04,((19:1.111846e-04,9:6.539971e-04):1.820972e-05,14:1.075963e-04):5.983994e-04):6.739200e-04):1.543691e-04):3.742558e-03,18:9.511911e-04):4.791715e-02):4.843623e-02,((5:9.111189e-03,2:9.810670e-03):2.040128e-02,(3:1.225285e-03,4:1.508602e-03):2.677057e-02):7.587785e-02,6:1.071404e-01);
   tree gen.970000 = [&U] (((((31:1.461661e-03,((8:1.790583e-03,26:2.382041e-04):6.072984e-04,(((12:5.176430e-04,27:2.157195e-03):3.739059e-04,16:9.126906e-04):1.176844e-04,(11:3.934133e-04,28:5.754342e-04):3.497177e-04):3.615830e-04):4.681276e-05):1.386107e-04,(((25:1.502266e-03,30:1.044723e-03):4.219694e-04,24:1.846201e-04):1.189753e-04,13:3.416739e-04):2.446219e-04):3.917428e-03,((21:8.193427e-04,((17:9.288641e-04,20:8.177298e-05):2.465451e-04,23:6.051139e-05):3.637540e-04):4.513741e-03,(32:1.920513e-04,1:4.265698e-04):3.864821e-03):2.283573e-03):4.853149e-02,(((15:2.153016e-03,(10:4.946085e-03,22:2.996824e-04):2.834405e-04):1.350979e-04,((7:2.461736e-03,29:1.149701e-03):4.015162e-04,((19:4.021648e-04,9:1.167075e-03):1.863716e-04,14:8.483448e-05):3.489249e-04):2.656738e-04):3.276189e-03,18:5.894881e-04):4.754271e-02):5.073131e-02,((5:9.252609e-03,2:7.829031e-03):2.176557e-02,(3:1.411673e-03,4:1.578221e-03):2.808554e-02):7.604619e-02,6:9.824489e-02);
   tree gen.972500 = [&U] (((5:1.004697e-02,2:9.791326e-03):2.044424e-02,(3:1.923258e-03,4:1.162232e-03):2.786405e-02):7.749419e-02,((18:7.202641e-04,(15:1.961283e-03,((10:5.949994e-03,22:4.482675e-04):7.891829e-04,((7:4.026122e-03,29:2.230401e-03):1.947723e-04,((9:8.192562e-04,19:5.671676e-04):1.405013e-04,14:2.133589e-04):5.081545e-04):1.874216e-04):1.496671e-05):3.849801e-03):4.680115e-02,(((21:1.526844e-03,(23:1.565268e-04,(20:1.603005e-04,17:5.657998e-04):1.978284e-04):3.292872e-04):3.129171e-03,(32:1.470188e-06,1:6.134525e-04):4.773155e-03):2.330425e-03,(((((27:1.303396e-03,12:4.095779e-04):1.033255e-04,16:8.236391e-04):2.662968e-05,(11:2.982180e-04,28:7.178360e-04):7.248470e-05):2.273320e-04,(((30:9.540987e-04,25:1.539597e-03):2.763401e-04,(24:7.102907e-04,13:3.416276e-04):1.784353e-05):1.306759e-04,(8:6.993758e-04,26:6.268665e-04):3.525007e-04):1.354869e-04):2.131954e-04,31:1.116718e-03):2.846598e-03):4.485596e-02):5.014144e-02,6:1.026158e-01);
   tree gen.975000 = [&U] (((5:1.045129e-02,2:9.510224e-03):2.125719e-02,(3:2.358169e-03,4:7.989296e-04):2.898539e-02):8.061278e-02,((18:6.109729e-04,((10:5.223185e-03,22:1.618809e-04):6.234198e-04,(15:2.065427e-03,((7:2.877237e-03,29:2.150379e-03):1.809613e-05,((9:8.094354e-04,19:6.830853e-04):4.161412e-05,14:9.374440e-05):4.855185e-04):6.286816e-04):1.308257e-06):2.984683e-03):4.673595e-02,(((21:1.539937e-03,(23:1.673680e-04,(20:1.956903e-04,17:8.962726e-04):1.560086e-04):1.760826e-04):3.328516e-03,(32:8.572770e-05,1:5.650065e-04):3.131495e-03):1.882845e-03,(((31:1.268573e-03,(8:7.597984e-04,26:2.850994e-04):5.113670e-04):6.055959e-05,(((27:1.944485e-03,12:3.297192e-04):2.971553e-04,16:6.707412e-04):1.625679e-04,(11:4.623422e-04,28:5.330925e-04):1.565544e-04):3.919951e-04):1.906953e-04,((30:1.027731e-03,25:1.204725e-03):3.908212e-04,(13:3.146612e-04,24:6.050233e-04):4.055350e-05):2.565964e-04):2.913954e-03):4.682709e-02):4.860297e-02,6:1.049972e-01);
   tree gen.977500 = [&U] (((5:1.026093e-02,2:8.022781e-03):2.128121e-02,(4:1.229357e-03,3:1.516776e-03):2.788479e-02):8.188761e-02,(((((13:3.836989e-04,24:5.445820e-04):4.478093e-05,(30:9.691230e-04,25:1.281542e-03):1.735916e-04):3.663326e-04,((31:1.543112e-03,(26:3.261254e-04,8:8.760268e-04):5.706789e-04):1.197501e-04,((11:2.724157e-04,28:6.383734e-04):2.460056e-05,((27:2.076687e-03,12:2.520413e-04):2.138449e-04,16:7.230776e-04):1.585777e-04):4.159624e-04):8.805894e-05):3.680762e-03,((21:1.297504e-03,(23:4.512513e-05,(17:5.032933e-04,20:1.058149e-04):2.120023e-05):1.386207e-04):3.630836e-03,(32:1.974892e-05,1:8.650411e-04):3.671772e-03):1.891813e-03):5.229021e-02,(((15:1.947419e-03,((29:2.292255e-03,7:3.332924e-03):3.613545e-04,(14:2.165901e-04,(9:1.247880e-03,19:3.767735e-04):2.396516e-04):5.516415e-04):7.254390e-05):1.056798e-04,(10:6.358061e-03,22:1.621070e-04):2.327911e-04):3.701956e-03,18:5.543689e-04):3.959769e-02):5.382083e-02,6:1.034591e-01);
   tree gen.980000 = [&U] (((5:1.090356e-02,2:7.544341e-03):2.093267e-02,(3:2.104301e-03,4:8.736497e-04):2.688000e-02):7.946824e-02,((18:1.098437e-03,((((7:3.871098e-03,29:2.517828e-03):2.034528e-04,(14:2.260516e-04,(19:5.229541e-04,9:6.801331e-04):1.127129e-04):4.467315e-04):3.766217e-04,(10:4.782543e-03,22:1.780598e-04):4.677327e-04):7.271165e-05,15:1.810415e-03):2.551534e-03):4.678389e-02,(((((20:9.163898e-05,17:7.800771e-04):2.221888e-04,23:2.669730e-04):6.731045e-04,21:1.613299e-03):4.200473e-03,(32:5.587181e-05,1:5.882822e-04):3.595601e-03):1.662943e-03,(((31:1.702687e-03,((11:7.554123e-04,28:3.231053e-04):7.789239e-05,((12:3.469778e-04,27:1.835623e-03):5.387329e-04,16:8.666931e-04):9.458182e-05):3.699290e-04):4.961493e-05,(8:8.361636e-04,26:3.068904e-04):4.150521e-04):5.708672e-05,((13:3.857442e-04,24:8.457657e-04):8.923372e-05,(30:7.985125e-04,25:1.944809e-03):2.187652e-04):2.408398e-04):3.285281e-03):4.547583e-02):5.397791e-02,6:1.052932e-01);
   tree gen.982500 = [&U] (((((13:2.819735e-04,(24:7.391950e-04,(25:8.399051e-04,30:1.354294e-03):2.647621e-04):9.307524e-06):3.259990e-04,(31:1.335823e-03,((((12:4.710925e-04,27:1.826161e-03):9.761331e-05,16:9.112558e-04):1.532463e-04,(11:3.735766e-04,28:3.737237e-04):3.157046e-04):5.732550e-04,(8:1.064907e-03,26:1.865817e-04):4.386436e-04):1.972448e-04):7.212945e-05):3.263039e-03,(((23:1.497336e-04,(17:8.523711e-04,20:9.496861e-05):1.383039e-04):1.675182e-04,21:1.437377e-03):3.393624e-03,(32:3.102727e-05,1:5.192827e-04):4.179472e-03):2.122738e-03):4.556979e-02,((((7:3.037817e-03,29:1.340328e-03):7.198954e-04,((19:4.390724e-04,9:8.234071e-04):1.345166e-04,14:4.620234e-05):7.757519e-04):2.781990e-04,((10:4.942246e-03,22:4.216074e-04):5.380181e-04,15:1.366596e-03):4.401423e-05):3.740209e-03,18:6.492302e-04):4.689030e-02):4.775671e-02,((5:9.799327e-03,2:9.664166e-03):2.022600e-02,(3:1.863776e-03,4:7.767360e-04):2.884985e-02):7.612277e-02,6:1.075110e-01);
   tree gen.985000 = [&U] (((5:1.082784e-02,2:7.888761e-03):1.978981e-02,(4:1.153053e-03,3:1.645020e-03):2.638184e-02):8.089433e-02,(((((13:2.368075e-04,(30:1.265440e-03,25:1.167752e-03):8.075339e-05):7.846120e-06,24:2.700238e-04):1.756371e-04,(((26:4.024074e-04,8:1.044181e-03):5.441826e-04,((16:1.488648e-03,(27:1.377122e-03,12:9.442752e-05):6.297243e-04):4.510997e-05,(11:5.105225e-04,28:7.896475e-04):9.567851e-05):5.373986e-04):3.074818e-05,31:1.723454e-03):1.623499e-04):2.173626e-03,(((23:1.242790e-05,(17:4.463851e-04,20:1.064606e-04):1.760667e-04):4.189365e-04,21:1.634072e-03):3.537672e-03,(32:1.520587e-04,1:7.527477e-04):3.899342e-03):2.738810e-03):4.991472e-02,((((10:5.453208e-03,22:2.397931e-04):1.274134e-03,15:1.073660e-03):2.009819e-05,((29:2.086052e-03,7:3.457972e-03):1.890366e-04,(14:1.847409e-04,(9:7.916215e-04,19:4.374465e-04):1.558101e-05):6.667604e-04):3.434912e-04):3.838904e-03,18:1.082808e-03):4.465307e-02):4.901724e-02,6:1.007810e-01);
   tree gen.987500 = [&U] (((5:1.043549e-02,2:7.752610e-03):1.782025e-02,(3:1.762035e-03,4:1.335373e-03):2.951671e-02):8.345936e-02,((18:4.575938e-04,(((7:2.952418e-03,29:2.174665e-03):5.246017e-04,(14:2.926968e-04,(19:2.856546e-04,9:5.453262e-04):2.812674e-04):5.374126e-04):7.431148e-04,(15:1.308116e-03,(10:4.866355e-03,22:3.325924e-04):2.586926e-04):1.989399e-04):4.770592e-03):4.946523e-02,(((((20:3.490524e-05,17:6.894488e-04):7.495636e-05,23:4.171873e-05):1.692501e-04,21:1.429712e-03):4.731255e-03,(32:7.266129e-05,1:3.420298e-04):3.930071e-03):2.742258e-03,(((24:9.662105e-04,13:2.805246e-04):7.682241e-05,(30:1.100261e-03,25:9.971726e-04):2.342930e-04):3.543801e-04,(((((12:6.974189e-04,27:1.237069e-03):6.066977e-05,16:8.239431e-04):2.616885e-04,(11:5.317294e-04,28:6.649278e-04):3.055610e-04):2.635243e-04,31:1.431232e-03):4.353595e-05,(8:1.093552e-03,26:1.166645e-04):5.327796e-04):5.246795e-05):2.714451e-03):4.811589e-02):4.915344e-02,6:1.048810e-01);
   tree gen.990000 = [&U] (((5:1.081253e-02,2:8.459125e-03):2.065404e-02,(4:1.331465e-03,3:1.700740e-03):2.888834e-02):8.066533e-02,((((((30:6.638666e-04,25:1.993220e-03):8.227043e-04,13:5.970602e-04):5.011923e-05,24:4.898446e-04):2.010404e-04,((26:4.644196e-04,8:1.465434e-03):2.548513e-04,(31:1.471386e-03,((16:1.318117e-03,(27:1.629287e-03,12:4.213808e-04):1.173538e-04):1.160546e-04,(11:3.445090e-04,28:6.664711e-04):5.676971e-05):6.372772e-04):7.097038e-06):2.058097e-04):3.291399e-03,(((23:1.845791e-04,(17:8.383875e-04,20:1.546197e-04):1.172983e-04):3.471915e-04,21:1.266587e-03):3.189126e-03,(32:3.234986e-05,1:4.620745e-04):3.729455e-03):1.830199e-03):4.977341e-02,(((((29:1.716298e-03,7:3.131210e-03):2.878314e-04,(14:8.914411e-05,(9:7.855383e-04,19:8.633519e-04):4.906742e-05):5.999063e-04):4.429740e-04,(10:5.319222e-03,22:1.367630e-04):3.812533e-04):9.881547e-05,15:1.615646e-03):3.450575e-03,18:7.474504e-04):4.545094e-02):5.241211e-02,6:1.004957e-01);
   tree gen.992500 = [&U] (((((13:4.245891e-04,((25:4.885040e-04,30:1.370348e-03):1.672411e-04,24:5.924374e-04):4.578746e-05):6.765646e-05,((31:2.296236e-03,((11:8.268068e-04,28:4.297950e-04):2.315551e-04,(16:5.742580e-04,(27:8.055890e-04,12:2.992124e-04):4.916585e-05):2.101650e-04):3.115469e-04):1.508405e-04,(8:7.803612e-04,26:3.359014e-04):4.368690e-04):2.085830e-04):4.656949e-03,(((23:1.469308e-04,(17:3.824179e-04,20:2.986327e-05):3.317982e-04):2.073700e-04,21:1.320698e-03):4.459688e-03,(32:3.920504e-05,1:7.647423e-04):3.267620e-03):1.807363e-03):5.006066e-02,(((15:1.425329e-03,(10:5.863593e-03,22:2.704248e-04):6.130634e-04):9.139635e-05,((7:3.129021e-03,29:2.317577e-03):4.286913e-04,(14:8.924136e-05,(19:2.601965e-04,9:1.054580e-03):1.257509e-04):3.520988e-04):1.898548e-04):3.651922e-03,18:4.188792e-04):4.795256e-02):4.875933e-02,((5:8.470203e-03,2:9.385532e-03):1.852730e-02,(3:1.940968e-03,4:1.502583e-03):2.605507e-02):7.833833e-02,6:1.091956e-01);
   tree gen.995000 = [&U] (((5:9.348967e-03,2:7.826822e-03):2.129753e-02,(4:1.153811e-03,3:1.108705e-03):3.092836e-02):8.597338e-02,(((((13:2.306853e-04,24:8.106980e-04):5.095911e-05,(30:7.650417e-04,25:8.067910e-04):1.642570e-04):1.481244e-04,(((26:4.118928e-04,8:1.485190e-03):3.611497e-04,(((12:4.449920e-04,27:1.512534e-03):3.819205e-04,16:1.415002e-03):2.787921e-04,(11:3.963830e-04,28:5.162742e-04):7.067424e-05):5.565466e-04):5.547726e-05,31:1.923102e-03):8.522306e-05):2.461992e-03,(((23:2.443570e-04,(17:5.353937e-04,20:6.855338e-05):1.262186e-04):2.398522e-04,21:1.136599e-03):3.695490e-03,(32:8.144112e-05,1:5.575719e-04):3.830902e-03):2.551418e-03):5.304867e-02,((15:1.040016e-03,((10:5.176400e-03,22:4.397482e-04):3.837168e-04,((29:1.611507e-03,7:3.490699e-03):2.344418e-04,(14:2.946238e-04,(9:6.158198e-04,19:4.538936e-04):1.101600e-04):4.711334e-04):4.634049e-04):2.531488e-05):3.764621e-03,18:9.011845e-04):4.064854e-02):4.569423e-02,6:1.128708e-01);
   tree gen.997500 = [&U] (((5:1.016945e-02,2:9.087297e-03):1.988973e-02,(3:1.707267e-03,4:2.041104e-03):3.008980e-02):8.040495e-02,((18:8.989606e-04,(((10:4.797055e-03,22:2.009744e-04):4.608910e-04,15:1.242095e-03):1.492193e-05,((7:3.010797e-03,29:2.334871e-03):4.151990e-04,((19:3.259677e-04,9:5.252365e-04):9.953788e-05,14:3.118252e-04):7.527949e-04):2.424510e-04):3.226536e-03):4.216012e-02,(((21:1.401017e-03,(23:3.523819e-05,(20:2.146022e-05,17:5.944057e-04):3.687281e-04):9.048479e-04):3.280999e-03,(32:2.332154e-05,1:4.451933e-04):4.482292e-03):2.784067e-03,(((30:7.722010e-04,25:1.017757e-03):5.584686e-04,(24:4.193398e-04,13:4.540984e-04):8.839215e-05):5.386028e-05,(((11:3.878565e-04,28:4.764285e-04):2.161812e-04,(16:8.411226e-04,(12:3.904074e-04,27:1.303947e-03):2.565771e-04):3.067821e-04):7.111801e-04,(31:1.930583e-03,(8:1.671720e-03,26:2.554831e-04):2.802768e-04):1.884973e-05):2.533596e-04):1.924867e-03):4.750602e-02):5.233818e-02,6:1.054855e-01);
   tree gen.1000000 = [&U] (((5:9.815908e-03,2:8.707251e-03):2.121217e-02,(3:1.659506e-03,4:7.335135e-04):2.626296e-02):7.968271e-02,((18:1.101393e-03,((((7:3.517810e-03,29:1.835175e-03):9.568984e-04,(14:1.190540e-04,(19:5.259724e-04,9:9.963739e-04):1.322452e-05):1.114325e-03):2.622304e-04,15:2.238488e-03):1.417967e-04,(10:6.066186e-03,22:1.956782e-04):4.033811e-04):4.270842e-03):4.072744e-02,(((21:1.388432e-03,(23:2.525203e-04,(20:6.659813e-05,17:8.353417e-04):1.100923e-04):3.523603e-04):3.301034e-03,(32:1.492970e-04,1:4.249293e-04):4.293408e-03):2.311497e-03,(((24:2.765334e-04,13:5.891665e-04):1.667455e-05,(30:8.742985e-04,25:1.266548e-03):4.022227e-04):4.066055e-04,((((11:3.019898e-04,28:4.722329e-04):1.079814e-04,(16:4.835156e-04,(12:2.151630e-04,27:1.111548e-03):1.056155e-04):1.919658e-04):4.028278e-04,(8:1.293372e-03,26:4.750269e-04):3.785638e-04):8.573522e-05,31:1.966325e-03):1.671154e-04):1.794432e-03):4.436471e-02):5.186804e-02,6:1.045379e-01);
   tree gen.1002500 = [&U] (((5:8.383942e-03,2:8.883912e-03):2.309806e-02,(4:1.810324e-03,3:1.026721e-03):2.681937e-02):8.806534e-02,(((((30:1.252756e-03,25:8.291799e-04):2.943541e-04,(24:4.586086e-04,13:2.868791e-04):6.521693e-05):8.250993e-05,((31:2.056150e-03,(((12:6.201632e-04,27:1.406901e-03):1.614600e-04,16:1.063546e-03):2.831054e-04,(11:5.250140e-04,28:6.957033e-04):1.735189e-04):1.677161e-04):1.635111e-04,(26:2.680368e-04,8:9.898124e-04):9.137410e-04):1.798722e-04):2.970253e-03,(((23:5.640809e-05,(17:1.361747e-03,20:2.996499e-05):2.202577e-04):1.346601e-04,21:1.290365e-03):4.632554e-03,(32:2.453436e-05,1:5.192796e-04):3.873040e-03):2.196384e-03):5.331630e-02,(((10:6.241488e-03,22:2.065952e-04):5.757769e-04,(((29:2.302523e-03,7:3.258489e-03):2.620481e-04,(14:1.863838e-04,(9:9.276837e-04,19:3.176789e-04):3.810542e-04):4.119527e-04):3.451039e-04,15:1.271720e-03):1.008730e-04):3.293894e-03,18:6.771319e-04):4.564801e-02):5.361894e-02,6:1.034474e-01);
   tree gen.1005000 = [&U] (((5:1.044446e-02,2:8.446794e-03):2.070183e-02,(4:1.721250e-03,3:1.156431e-03):2.494108e-02):7.366179e-02,((((24:5.718285e-04,(13:2.795546e-04,(30:8.920493e-04,25:1.118532e-03):5.954800e-04):1.425756e-05):1.295446e-04,(((((12:5.643992e-04,16:1.306278e-03):2.011463e-05,27:1.669335e-03):2.398201e-04,(11:4.935397e-04,28:5.785372e-04):2.078793e-04):4.129811e-04,(26:3.505663e-04,8:1.174905e-03):7.281533e-04):4.372955e-05,31:1.875710e-03):2.401224e-04):2.897046e-03,(((23:1.506830e-05,(17:6.653167e-04,20:1.678250e-05):3.341157e-04):4.526891e-04,21:2.073650e-03):4.412409e-03,(32:2.991423e-05,1:5.882313e-04):3.365366e-03):2.356872e-03):4.546486e-02,((((29:2.558474e-03,7:2.884975e-03):5.069502e-04,((9:1.187180e-03,19:3.907724e-04):3.348840e-04,14:1.099877e-04):6.456901e-04):3.431139e-04,(15:1.667114e-03,(10:5.746318e-03,22:3.331364e-04):3.767075e-04):3.653472e-06):3.490108e-03,18:7.841034e-04):4.362745e-02):5.044432e-02,6:9.835741e-02);
   tree gen.1007500 = [&U] (((5:1.001257e-02,2:9.643283e-03):1.905983e-02,(4:1.669868e-03,3:1.355097e-03):2.670780e-02):8.566339e-02,((((13:5.254149e-04,((30:6.927589e-04,25:1.101317e-03):5.451036e-04,24:6.847694e-04):5.387540e-05):7.431807e-05,(((26:3.642114e-04,8:1.417299e-03):6.532675e-04,31:1.181740e-03):4.652510e-05,(((12:2.580498e-04,27:1.307465e-03):1.311529e-04,16:8.546118e-04):4.246343e-05,(11:3.351091e-04,28:8.728261e-04):2.569839e-05):4.812886e-04):1.079782e-04):3.102261e-03,(((23:7.991831e-05,(17:9.305400e-04,20:2.373954e-05):3.518441e-04):2.223824e-04,21:1.447624e-03):3.621899e-03,(32:1.294642e-05,1:6.832882e-04):2.722330e-03):1.834503e-03):5.054550e-02,(((10:5.375503e-03,22:2.379576e-04):4.848412e-04,(((29:1.376695e-03,7:2.889653e-03):1.258554e-04,((19:5.371904e-04,9:1.088126e-03):1.441101e-04,14:1.492216e-04):6.975616e-04):3.745393e-04,15:1.942347e-03):1.555932e-06):3.860374e-03,18:3.719463e-04):4.476504e-02):5.401758e-02,6:1.053191e-01);
   tree gen.1010000 = [&U] ((((((24:3.752872e-04,(25:1.029370e-03,30:1.198345e-03):4.568179e-04):2.794718e-05,13:2.426455e-04):1.493819e-04,((8:1.089243e-03,26:3.797314e-04):5.235202e-04,(31:1.163039e-03,(((27:1.700285e-03,12:4.055228e-04):2.731030e-04,16:9.377553e-04):2.424583e-04,(11:5.531630e-04,28:5.466939e-04):6.333283e-05):4.774583e-04):2.307127e-05):7.728064e-05):2.296814e-03,((((17:8.882317e-04,20:1.215570e-04):2.438494e-04,23:3.758070e-05):2.496122e-04,21:1.166619e-03):4.202774e-03,(32:1.811539e-04,1:3.599767e-04):3.634483e-03):2.514118e-03):4.749007e-02,((((10:6.283100e-03,22:1.839409e-04):6.892551e-04,((7:2.589576e-03,29:1.807402e-03):2.327893e-04,(14:1.251490e-04,(19:5.077518e-04,9:1.636050e-03):2.441096e-04):3.322607e-04):6.115331e-04):6.418396e-05,15:2.018020e-03):3.480477e-03,18:7.038691e-04):4.550737e-02):5.216390e-02,((5:1.072742e-02,2:7.517292e-03):1.949986e-02,(3:1.403826e-03,4:1.447077e-03):2.635481e-02):8.039730e-02,6:1.054041e-01);
   tree gen.1012500 = [&U] ((((((13:2.192234e-04,(25:9.416515e-04,30:8.209619e-04):7.159515e-04):4.445979e-05,24:5.230209e-04):4.628703e-04,((((27:1.689021e-03,12:3.025736e-04):2.548141e-04,(16:1.004724e-03,(11:4.582470e-04,28:6.078788e-04):4.394348e-04):1.428184e-05):2.807326e-04,(8:1.017951e-03,26:4.828399e-04):2.521828e-04):9.839286e-05,31:1.664708e-03):4.556983e-05):4.002182e-03,((((17:6.051201e-04,20:2.409514e-05):1.463095e-04,23:1.539317e-04):4.914231e-04,21:1.113079e-03):4.152607e-03,(32:8.954325e-05,1:5.015484e-04):3.922582e-03):1.296156e-03):4.692320e-02,((15:1.204444e-03,(((7:4.045987e-03,29:2.222635e-03):5.458953e-04,(14:5.468736e-05,(19:7.588018e-04,9:9.574894e-04):8.974402e-05):4.381252e-04):1.493664e-04,(10:4.661410e-03,22:2.926293e-04):5.967172e-04):2.517850e-04):3.276153e-03,18:6.159726e-04):4.186141e-02):5.332067e-02,((5:1.059937e-02,2:8.611026e-03):2.129674e-02,(3:1.414162e-03,4:1.633088e-03):2.821193e-02):7.943762e-02,6:1.041460e-01);
   tree gen.1015000 = [&U] (((((31:1.749964e-03,((16:8.384702e-04,(27:2.142683e-03,12:3.803841e-04):1.705373e-04):6.220318e-05,(11:5.398302e-04,28:3.176755e-04):1.426102e-04):3.351822e-04):1.437545e-05,(((25:6.490090e-04,30:1.162320e-03):3.216456e-04,(13:4.720438e-04,24:5.225687e-04):7.062581e-07):1.697308e-04,(8:1.461965e-03,26:2.765085e-04):4.986115e-04):1.360469e-05):3.162526e-03,((((17:8.827823e-04,20:2.981977e-04):1.790256e-04,23:1.928097e-04):4.200172e-04,21:1.343734e-03):4.142925e-03,(32:5.386113e-05,1:7.217984e-04):3.612210e-03):2.204030e-03):4.735285e-02,((15:2.271860e-03,(((7:4.090838e-03,29:2.666414e-03):3.539649e-04,(14:2.633391e-04,(19:2.023722e-04,9:1.081610e-03):1.322679e-04):4.051980e-04):3.887063e-04,(10:5.140772e-03,22:2.681491e-04):3.751904e-04):1.316998e-05):3.372319e-03,18:1.033466e-03):4.446708e-02):5.048981e-02,((5:1.002969e-02,2:8.628792e-03):2.134068e-02,(3:1.320749e-03,4:1.100089e-03):2.922005e-02):7.960151e-02,6:1.043608e-01);
   tree gen.1017500 = [&U] (((((24:4.236521e-04,((25:4.730875e-04,30:1.273278e-03):3.596252e-04,13:2.894244e-04):3.500280e-05):1.709320e-04,((((16:7.914575e-04,(27:1.622052e-03,12:3.545472e-04):9.287564e-05):3.142048e-04,(11:4.026046e-04,28:7.195598e-04):4.707804e-05):2.331419e-04,31:1.182472e-03):4.050677e-05,(8:1.297352e-03,26:2.528997e-04):2.902762e-04):8.522011e-06):2.784226e-03,((((17:6.136213e-04,20:1.349332e-04):2.272042e-04,23:3.876310e-05):3.898084e-04,21:1.009955e-03):3.159210e-03,(32:2.180426e-05,1:4.210308e-04):3.626570e-03):2.149734e-03):4.733810e-02,((15:1.347105e-03,(((7:3.516543e-03,29:1.823082e-03):3.594392e-04,(14:1.376135e-04,(19:3.990949e-04,9:1.142000e-03):1.197003e-04):6.788961e-04):5.997275e-04,(10:5.124257e-03,22:1.096415e-04):6.802717e-04):3.281870e-04):2.777314e-03,18:7.333878e-04):4.337163e-02):5.303636e-02,((5:9.240314e-03,2:8.416221e-03):1.722825e-02,(3:1.288213e-03,4:1.672013e-03):2.843827e-02):7.601246e-02,6:1.016575e-01);
   tree gen.1020000 = [&U] ((((((8:1.562276e-03,26:3.796152e-04):3.479776e-04,(((16:9.991439e-04,(27:1.696374e-03,12:4.111054e-04):1.513924e-04):3.825384e-05,(11:3.060988e-04,28:6.344927e-04):2.877811e-04):3.879863e-04,31:1.632815e-03):2.699020e-04):1.293962e-04,((13:2.600284e-04,24:4.429156e-04):5.475856e-05,(25:1.198671e-03,30:8.875325e-04):2.184838e-04):2.596946e-04):3.077077e-03,((((17:6.552232e-04,20:7.973309e-05):3.322356e-04,23:4.714475e-05):1.825882e-04,21:1.140160e-03):3.982548e-03,(32:3.819487e-05,1:4.551867e-04):3.581105e-03):2.955476e-03):5.139007e-02,((15:1.144623e-03,((10:6.474454e-03,22:3.247257e-04):2.304393e-04,((7:2.390195e-03,29:2.207708e-03):4.640611e-04,(14:8.737977e-05,(19:5.144311e-04,9:9.296643e-04):8.019855e-05):3.383363e-04):3.006468e-04):2.416763e-04):3.668224e-03,18:7.961630e-04):4.708408e-02):4.775035e-02,((5:1.005002e-02,2:8.984415e-03):2.090815e-02,(3:1.966218e-03,4:1.152166e-03):2.719156e-02):8.251884e-02,6:1.047068e-01);
   tree gen.1022500 = [&U] (((5:9.156019e-03,2:9.997242e-03):1.977288e-02,(4:1.892651e-03,3:1.734526e-03):2.727685e-02):7.478621e-02,((((31:1.366294e-03,(((11:3.647712e-04,28:4.802793e-04):1.292920e-04,(16:1.423581e-03,(12:5.897363e-04,27:1.526712e-03):1.640722e-04):2.130466e-04):3.979116e-04,(26:1.051837e-04,8:1.351789e-03):4.180572e-04):1.845817e-04):3.481389e-05,(13:2.204371e-04,((30:1.281885e-03,25:1.292257e-03):3.717463e-04,24:5.128482e-04):3.980946e-05):5.087734e-05):3.567342e-03,((((17:4.419997e-04,20:4.094105e-05):2.280092e-04,23:1.073196e-04):3.329028e-04,21:1.336003e-03):4.669271e-03,(32:5.080713e-05,1:4.761778e-04):4.641713e-03):2.257369e-03):4.986585e-02,((((29:1.673483e-03,7:3.280036e-03):2.343090e-04,((9:7.375483e-04,19:4.476445e-04):1.436626e-04,14:1.722229e-04):5.269969e-04):3.045699e-04,((10:5.825499e-03,22:4.893936e-04):6.967176e-04,15:9.868664e-04):4.096650e-05):2.967945e-03,18:1.256814e-03):4.668183e-02):4.464059e-02,6:1.090246e-01);
   tree gen.1025000 = [&U] (((5:1.063472e-02,2:9.946924e-03):1.967335e-02,(4:1.212223e-03,3:1.586487e-03):2.894380e-02):7.440980e-02,(((((((12:4.493281e-04,27:1.408486e-03):3.146888e-04,16:1.224723e-03):2.416913e-06,(11:5.565653e-04,28:4.914599e-04):8.723388e-05):4.340131e-04,((26:1.665948e-04,8:1.155998e-03):4.139051e-04,31:1.541551e-03):2.915739e-05):3.212641e-05,(13:3.130440e-04,(24:4.363839e-04,(30:4.353527e-04,25:1.093231e-03):2.649984e-04):5.086239e-05):1.735969e-04):2.816783e-03,(((17:5.367908e-04,(20:3.489078e-05,23:2.217649e-04):2.873665e-05):4.273074e-04,21:1.077014e-03):4.541490e-03,(32:1.137329e-05,1:1.047411e-03):2.979953e-03):2.791243e-03):4.853082e-02,((15:1.656285e-03,(((29:2.380255e-03,7:2.820343e-03):3.588111e-04,((19:7.322262e-04,9:1.002335e-03):7.634187e-05,14:2.812080e-04):5.775908e-04):1.236288e-04,(10:5.320758e-03,22:3.798226e-04):4.713819e-04):6.165914e-05):2.919016e-03,18:4.613905e-04):4.142556e-02):4.876635e-02,6:1.081082e-01);
   tree gen.1027500 = [&U] (((5:8.729442e-03,2:8.846675e-03):2.027272e-02,(4:2.218386e-03,3:1.608099e-03):2.933810e-02):8.186616e-02,((((31:1.708036e-03,((26:3.814393e-04,8:9.657304e-04):5.486886e-04,(((16:5.127500e-04,27:8.756768e-04):3.112081e-04,12:6.847545e-04):6.304690e-05,(11:5.437057e-04,28:5.578814e-04):6.844231e-05):4.223527e-04):5.209275e-05):2.019673e-04,((24:3.335804e-04,13:3.552489e-04):1.860389e-04,(30:1.116919e-03,25:1.608701e-03):6.509528e-04):3.401182e-04):2.960898e-03,((((17:6.597996e-04,20:8.366035e-06):1.613364e-04,23:1.458380e-05):7.633934e-04,21:1.091686e-03):4.938045e-03,(32:1.081679e-04,1:5.902585e-04):3.837126e-03):1.375091e-03):4.981555e-02,((15:1.006341e-03,((10:5.858948e-03,22:4.100782e-04):2.580230e-04,((29:1.587800e-03,7:2.888657e-03):1.573938e-04,((9:6.342555e-04,19:6.696251e-04):7.289810e-05,14:6.441140e-05):6.545282e-04):3.920216e-04):2.093761e-04):3.096198e-03,18:1.417217e-03):4.696308e-02):4.943068e-02,6:1.095809e-01);
   tree gen.1030000 = [&U] (((5:1.068796e-02,2:8.578521e-03):2.079769e-02,(4:9.105193e-04,3:1.864638e-03):2.759848e-02):7.938470e-02,((((((16:4.822617e-04,(12:1.523117e-04,27:1.701493e-03):1.250542e-04):1.340077e-04,(11:5.473470e-04,28:4.122848e-04):8.230225e-05):3.844339e-04,((26:1.325805e-04,8:1.025484e-03):4.246150e-04,31:1.148583e-03):1.527296e-05):3.145324e-04,(13:3.473349e-04,((30:1.165303e-03,25:8.631341e-04):4.535544e-04,24:9.242350e-04):3.655791e-05):1.309480e-04):2.525998e-03,((((17:4.723418e-04,20:1.238156e-04):6.681884e-05,23:8.969928e-05):3.794450e-04,21:1.114861e-03):3.560547e-03,(32:2.190394e-06,1:5.070250e-04):4.317603e-03):1.779347e-03):4.830557e-02,(((15:1.941993e-03,(10:5.170673e-03,22:2.882195e-04):9.748853e-04):5.272802e-05,((29:2.774287e-03,7:3.564732e-03):1.167223e-04,((9:8.901371e-04,19:3.048789e-04):5.716636e-05,14:2.567981e-04):5.394573e-04):3.734151e-04):3.547147e-03,18:1.371029e-03):4.599941e-02):4.665999e-02,6:1.062594e-01);
[truncated: 7,349,191 more chars]
