# Supplementary material for: Molecular exploration of fossil eggshell uncovers hidden lineage of giant extinct bird
Source: Nat Commun. 2023 Feb 28;14:914. doi: 10.1038/s41467-023-36405-3 (PMC9974994; doi:10.1038/s41467-023-36405-3)
Supplement: Supplementary file 10 — Supplementary Data 10 [file 41467_2023_36405_MOESM10_ESM.zip › Supplementary Data 10 Genetic_data_minus_filtered_reads/5_Phylogeny_generation/MrBayes/_JOBINFO.TXT]

Task\ label=32tax_nt_may18
Task\ ID=1488022
Tool=MRBAYES_XSEDE
created\ on=2018-05-08 20:58:22.0
JobHandle=NGBW-JOB-MRBAYES_XSEDE-B46F40DEC3C44B17BB664AAC5E19A76B
resource=comet
User\ ID=83491
User\ Name=agrealy
email=alicia.grealy@uqconnect.edu.au

Output=(ALL_FILES,*,UNKNOWN,UNKNOWN,UNKNOWN)
ChargeFactor=1.000000
cores=6
JOBID=16029210
