# Supplementary material for: Molecular exploration of fossil eggshell uncovers hidden lineage of giant extinct bird
Source: Nat Commun. 2023 Feb 28;14:914. doi: 10.1038/s41467-023-36405-3 (PMC9974994; doi:10.1038/s41467-023-36405-3)
Supplement: Supplementary file 10 — Supplementary Data 10 [file 41467_2023_36405_MOESM10_ESM.zip › Supplementary Data 10 Genetic_data_minus_filtered_reads/5_Phylogeny_generation/MrBayes/32tax_MAY18_gblocks.nex]

 #NEXUS 

Begin data;
	Dimensions ntax=32 nchar=15355;
	Format datatype=dna gap=- interleave=yes;
	Matrix
[m1]
AEPHI     TCANNNNNNTNNNNACACGGGGTCATAGCAGCATACGCAGCAAGGCTGCTCCGGGGGATTAAGCACCAATTCCCTAAACATGCNNNNNNNNNNNNNNNNNNNNNNNNNNNNATATGGTAACTTGTGTATATGTAGGCCGGGCAATTGGATGAACCTGAACMRRTAMANNGAANGCCTCATTATCTGAATTATACGGAACGCTGCAGGGTGCGTGTAGGTGGGCTGCTTTGGTGAAACAAACAAATTCACATCACCCGCTTCATGAAATCCTTGTCTGCGTTCCTCTGCCACCCTAATCCTATGCTCTCGAACATTGGCCCTTAAACCGATAAATACCCGTAAAATAACTGAGTAGCGAAACGAACNATATCCCCGGGGTAATTTGCGAGTGCGCTTAAAAGTAAGCTGAACCACCGTTCTCAAGAGAACGCGCTCTTTCGGCCGATCAAGCACTAGAATCCCAACTTATNNNNNNNNNNNNNNNNNNNNNNNNNNNNNNNNNNNNNNNNNNNNNNNNNNNNNNNNNNNNNNNNNNNNNNNNNNNNNNNNNNNNNNNNNNNNNCAGTCACACCTTGGCCCCAGTANNNNNNNNNANNNNNNNGAAATACTCNGCTTTTCCGTTGAAACCCATGACAACTCAAACTATCAGGCATCTAACCCCYCANNNNNNNNNNNNNNNNNNNNAGAGACTCATGGTGGAGGAGCACCACGGCGCCGACCGGGCATAGAGAGCGTGAATTAGACGAAGGTGATCGCCAAGGCGAGTCCAAAAATTCCCCTTCCCCGTTAGGGGGGAGTAGTCCCGGACGCGGGTGGCGATTCCTGGGTTATGGAATAAAGAAAACCGCTCTCACCTGTTGCAAGACCCCTCCGCGGGAAACCAGCACAAATTGCGGGGGCGCTCCCTTTTGCCGGTACACCGTGAANNNNNNNNNNNNNNNNNNAGTGACTAGTTGTAGTGCCATAGGAGGGACGTTATGAAAAGACAGAAGTATCGACCGGAAATGCCATTGTGTATCTAAGGTAGAGCGATTTGAGCCGATTGGGCTCTGCTAGGGTGACGGTACTTCCTAGTTCCCATGAGCTGGATAGGACATTCCCTTGCGGACCCTTGTCGGTACTAAATTNNNNNNNNNNNNNNNNNNNNNNTACAAACCGCAAAAAGTACGTCCCTCATGGCGTGCGCGAGGACTCTGTCGGTTCAAGGTGGTCGCGCAGGCGATATGCTCCACACAGACTTAAGGGCGGGCGTAACCGAGCACCGCCTCCACTAAGGAGGCGCACAGAGCCTTTATGTAGTNNCATGTTAACATGCCCGCTCCCGGGACGGACAGTCACGAAAGGGGCCTTGGCACGGAAGGACGCCACATTAAACCGATTGCTTGATGGACATACAGGGTACCTCTGNNNNNNNNNNNACCCACGCTCCWMNNNNNNNNNNNNNNNNNNNNNNNNNNNNAATCACACTATCTATAATATTGCTGACCCTGACCAACTATTCGCCCCTCAACTAAACCTACCTNNNNNNNNNNNNNNNNNNNNNNNNNNNNNNNNNTAACYGCCCTATACAACTTAAAGCGTCCTCGACCAGCCACCTATCGCCCCGGACACCACGCACAGAAACCACCTGCGGCCAGATAGGCCTACCATAGAAGCCCAACAATACAGTNNNNNNATGCGGGAACGTGTGCCCATTTCGAATAGCCGCTTCAGGCACTCATGGGGGTCAATGCAATTCTATATCTACGTCTACCGACCTTCGAGCGAATCGCCACAGCAGTCTGAATTAATGGTTTCGTTTGTTCTATGCACGCGGCTCCAGAACCACCGGCCCAAGACTGTGGAGATGCCAAAGGACACGACGTTCAACCGTTTAGCCGAGTTGGCTTAGGGGTGTATTGGAGTCGCCGAAGTTTCAGTCCCCAATCTATACCTGTGGGGTTTCTGGGATTTCTAAATTTGTTNNNNNNNNNNNNNNNNNNNNNATTCGCAACGGGACTCTGTGTGCCGTGCCCTTACTTCAGGACTTCTGCGAGCCCCCCTGACCCCCTCACTTANNNNNNNNNNNNNNNNNNNNNNNNNATTCCCATTTGTATAGCGCGTCCACTATGCCTCGAAACTCTAGCTATNNNNNNNNNNNNNNYATGTTGTGGGAGTGACGGTACACGTGCCCACACCCTTACAAAACAGANNNNNNNNNNNNNNNNNNNNNNNNNNNNNNNNNNNNTCCAACTCTAGAGCATGCTCGCTTTTCCCACAGACACCCCGCCGCACATAAACAAACCTAACGTTGAGTACTTATTGGACACACACAACTGACCGCCAGGATCCTTACAATCCCTAACCCCCACAGATCCCACGCACCTCACTTAGATTGTGCCAATAGAGCCTGCCCTTCAGCGGGCAGGTATCGGCCCACGGTGAACAACCAGCCAGCTTTCTCGCGTTGGCAAATATTCCAGCATCAGTTTGACAGTGAAGAAACAGTTTTGGAACAATCGCATTACTTTGAAATGCACACCCTCACGCCCCCCCANNNNNNNNNNNNNNNNNNNNNNNNNNNNNNNNNNNTAAATAGCGACTAGTTACTACCAACCGATCGCAATACATAACGCCCAACCACCNNNNNNNNNNNNNAGAACCCAATACCACAACCCCAAACCCTTACCAACAAAATAGAAGTTAACACTTATATTGAGAAATCTCTATACATAACCATAAGCTTACTCCAGTTNNNNNNNNNNNNNNNNNNNNNNNNNNNNNNNNNNNNNNNNAATACTAGTGGGGAATTCCAGTTCGCGGGAAGGTCGGATACAGGGGCACAAGTTGTACAATGACCGTTGACACATCCCGCACGGAGATGCTGCCCTCCGGAGGCACGTGCCCTAAAGGGGATCCACACCTCAAACAGCACTCTCGGTTACTGGATGCACAGAAAAAGTTATACCGTAAGAAGCACCNCGTTCATACGTTAGACTCTTGTAACACAGGCGACAAGGCCACCCAAATTCAAGATGTAGACTCGGTTTAGCAAGACAATTCAGTGCCCACCGATTAGATACCAAAAGCAGTACACCAACAAGATCAAAACAACCGTGAAAGGCCAATAATCAAACCAAACAAAANGNNNNNNNNNNNNNNNNNNNNNNNNNNNNNNNNNNNNNGTTACTCCCCATAACCAAGCAAGACCAGCTTNNNNNNNNNNNNNCTGGAATACTCAGCAAATCGTTGCTACACCCTACAAGCAACATCCNNNNNNNNNNNNNNNNNNNNNNNNNTTCGATCAACACAGTCCGACTAGGATCGTTTGGCATCAGCTGTCACACCGAGGTTTTATATCCAGCGTTTGTTCTAGATAAGGACCCATAGAGTGGTGCCTGCATTTGGAGAAACTTGACTAGCACGGTGTGGTTGGACACACTTGTCTCCCTCAGGAAAACCATCCGTGTAACCGAATCTGAACTCCTTTTAGACGTACATACTTATGTTGCATCGGCGATACGACCGACCCAACGTTTCTGTGACCTACAACGGGCGCGGTGCACTCACCCCATACCTAATCCCTCCCTTCCGGACTACATAGACCGGCCTAAAGCAGTTATTTACTACTCAAGACGANNNNNNCCTCATTCACCTCACCTCATACCTTTTCGCACTCTTAAACATAAAATCCTTTTCAACAATCCCC-CTAATCCTACCACCGAAAAAACAACATCACAAAATACCTAAGAACCTATCGCTACACAAAAGCCATCCCATAAACCTCAATAAAGAAAACTCTCNNNAAACCAAAAA
APTHA     TCCTATCAATCTTGACACAGGGTCACGGCAACATACGCAGCAGGGCTGCCCCGGGGGACTAAGCACCAATTCCCTAGACGTGCCCGAAATACCCCCTCCAGCATGACTCTTATATGGTTACTTGTGTATATGCAGGCCGGGCAATTGGATGAACCTAAGCAGATATAACGGACGCCTCATTATCCAAATTATACGGAACGCTGTAGGGTGCGTGTAGGTGGGCTGCTTCGGTGAAACAAGCAAACTCACATCACTTGCTCTGCGAAACTCTTGTTTGCGTTCCTCTGCCACCCTAATCCCATGCTTTCAAACATTGGCCCTT-AACCGACATCCACTCGAAAAATAACTGAGTAGTGAAACGAACCATATCCCCGGGGTAATTCGCGAGTGCGTTTAATAGTGAGCTGAACAACCATTCCTAAGAGAACGCGCTCTTTCGGTCGATCAAGCTCTAAAATCCAAACCAATCTCACAACGTCGCATGGCGGTAGCACACACAACGTTTATCCGTAAAAAATACACAACATTCTATAAAGGTTTCAAAAACACTAAAATTAAACGCAGTCATACTTCGGCCCCGGTACATCACCGCAACGAAGAGAAATACTCCGTTTTCCCGTTGAAACCCATGACAACTCAAAAAAATAGGCATCTAACCCCACAATGACTAGATAACTCTTAACAGAGACTCATGGTGGAGGAGCACCACGGCGCCGATCGGGCATAGAGAGCGTGAATTAGACGAAGGTGATCGCCAAGGCGAGTCCAAAAATTCCCCTTCCCCGTTAAGGGGGAGTAGTCCTGGACGCGGGTGGCGATTCCCGGATTATGGAATAAAGGAAACCGCTCTCACCTGTTGCAAGACCCCTCCGCGGGAAACCAGCACAAATTGCGGGGGCGCTCCCTTTTGCCGGTATACCGTGAATCGGATTGGAAGCTGTAGAGTGACTAGTCGTAGTGCCATAGGAGGGACGTTATGAAAAGACAGAAGTATCGACCGGAAATGCCACTGCGTATCTAAGGTAGAGCGATTCGAGCCGATTGGGCTCTGCTAGGGTGACGGTACTTCCTAGTACCCATGAGCTGGATAGGACATTCCCTCGTGGACCCTTGTCGGTACTAAATTAGTCATAAGGAACATAATGGTTTACAAACCGTAAAAAGTACGTCCCCCATGGCGTGCACGAGGACTCTGTCGGTTCAAGGTGGTCGCGCAGGCGATACGCTTCACATAGACTTATGGGCGGGCGTAACCGAGCATCGCCTCCATTAAGGAGGCGCACAGAGCCTTTATGTAGTAGCTTGTTAACATGCCTGCTCCTGGGCCGGGCAGTCACGAAAGGGGCCTTGGCACGGAAGGACGCCACATTAAACCGATTGCTTGATGGACATACAGGGTACCCCTGATTTTCTATTTACCCACACTTCAACATTTATTTCACCACTTTCCAACCAAAAAAACACACTTTCTATAACATTGCTGACCCCGACCATCTACCCGCTCCTCAACTAAACCTACCTTTCCCAAACCAACTAAAGCATGCACTTCAATCTCAACCGCCCTATACAACTTAAAGCGTCCTCGACCAGCCACCTATCGCCCCGGACAACACGCACAGAAACCACCTGCGGCCAGACAGGCCCACCATAGAAACCCAACGATACAGTATCCCAACGCGGGAACGTGTGCTTATTTCGAATAACCGCTTCCGGCACTCATGGAAGCTAATGCAATTCTATATCCACGTCTACCGACCTTCGAGCGAATCGCCACAGCAGCCTGAACTAATGGTTTCGTTTGTTCTACGCACGTGGCTCCAGAACCACCGGCCCAAGACCGTGGAGATGCCAAAGGACACGACGCTCAACCGTTTAGTCGAGTCGGCTTAGGGGTGTATTGGAGTCGCCGAAGTTTCAATCTCCAATCTATACCTGTGGGGTTTCTGGGATTTCTAAATTTGTTAAAAATACCCTCCTAAACAACATTTGCAACAAGACTCTGTGTGCCGTGCCCTTACTTCAGGACTTCTGTGAGCCCCCCTGACCCCCCTACTTATAACACCACGCGTGTACGGCGTGGTATTCCCATTTGTACAGCGCGTCCACTATGCCTCGAAACTCTATCTATCACACACATTCACGCACGTTGTGGGGGCGATGGTACACGTGCCCACACCCTTACAAATCAGACTCAACTTCAACCTAAAAACACCAGAAATCTCCCATTCTATCTCTAGAGCATGCCCGCTTTCCCCATAGACACCCCGCCACACATAAACAAACCTAATGTTGAGTACTTATTGGACACACACAACTGACCGCCAGGATCCTTACAATCCCCGACCCCCACAGATCCCACGCACATCACTTAGACTGTGCTAGTAGAGCCTGCCCTTCAGCGGGCAGGTACTGGCTCACGGTGAACGACCAGCCAATTTTCTCACGCTGGCAAATATCCCAGCATCAGTTTGACAACGAGGGAACAATTTTGGAACAATCGCATTATTTCGAAATGCACACACCCACGCCCCCCCAAATTCCGACAAAGCCCAAACAGGCAAAAGCTATTGTAAACAGCGACCAGTTACTACTAACCGACCACAATACAAAACGCCCAACCACCATCCACACGCATAAGAACCCAATACCACAATTACAACCCTTTACCGACAAAATAGAAGTCAACACAAATATTGGGAAATCTTTATACACAGCCATAAGCTTATTCCAGTTGATTATCTGATTAGTGCTAAATTATCTATTAGACACAAGAAATATTAGTGGGGAATTCCAGTTCGCGGGAAGGCCGGATACAGGGGCACAAGTCGTACAATGACCATTGACACACCCCGCACGGGGATGCTGCCCTCCGGAGGCACGTGCCCTAAAGGGGATCCACACCCCAAACAGTACTCTCGGCTACTGGATGCACAGAAAAAGTTATACCGTAAGAAGCACCCCGTCCATACGTTAGATTTTTGTAACACGGGCGACAAGGCCACCCAAATTCAAGATGCAGACTCGGTTTAGCAAGACAATTCAATGCCCACCGATTAGATACCAACAGCAGTACACCAACAAGACCAGAACAACCGAGAAAGGCCAATAACCAAACCAAACGAAAAGGAAGAATGACTGCGCTAAACACACCACAATTATAAACGTTACATCCTACAACCAAGCAAGTCCAGTTTTAAAGCGGTGGCCCAGAAATATCCAGCAAATCGTTGCTATGCCTCA-TAGCAACATCCTCAAAAATCAGCCTCTAATGTTATGTTCGATCAACACAGCCCGACTAGGATCGTTTAGCATCAGCTGTCACACCGAGGTTTTATATTCAGCGTTTGTTTTAGATAAGAACTCACAGAGTGGTGCCTGCATTTGGAGAAACTTGACTAGCACGGTGTGGTTGGACACACTTGCCTCCCTCAAGAACACCATCCGTGTAACCGAATCTGAACTCCTTTCAGACGTACACACCCACATTTCACCGGCGATACGACCGACCCAACGTTTCTGTGACCTACAATGGGCGTGGTGTACTTACCCCATACCTAGTCCTTCGCTTCCGGATCACATGGACCGGCCTAAAGCTGTTATTCACCGCTCAAGGCGAAAATT-CCTCACCCATCCTACCACACAGCTCTCTACACCCCCAAACATCGAATCAAATATAACAACTTCCACCTGTCTCTCAAATCACCAAATGCCACCACAATAAACCCAAGACTATTCCATCATCTATACTTCACCAGACAATTTACCAACAGATAAAACCTTCCAAGCCTAACAG
APTMA     TCCCATCAATCTTGACACAGGGTCATGGCAACATACGCAGCAAGGCTGCCCCGGGGGACTAAGCACCAATTCCCTAGACATGCTCGAAATACCCCCTTCAGCATGACTCCTATATAGTTACTTGTGTATATGCAGGCCGGGCAATTGGATGAACTTAAACAGATATAACGGACGCCTCATTATCGAAATTATACGGAACGCTGTAGGGTGCGTGTAGGTGGGCTGCTTCGGTGAAACAAGCAAACTCACATCACTTGCTCTGCGAAACCCTTGTTTGCGTTCCTCTGCCACCCTAATCCCATGCTTTCAAACATTGGCCCTTAAACCGATATCCACTCGAAAAATAACTGAGTAGTGAAACGAACCATATCCCCGGGGTAATTCGCGAGTGCGTTTAATAGTGAGCTGAACCACCATTCCTAAGAGAACGCGCTCTTTCGGTCGATTAAGCTCTAAAATCCAAACCAATCTCACAACGTCGCATGGCGGTAGCACACACAACGTTTATCCGTAGAAAATACACAACATTCTACAAAAGTTTCAAAAACACTAAAATTAAACACAGTCATACCTTGGCCCCGGTACATCACCGCAACGAAGAGAAATACTCCGTTTTCCCGTTGAAACCCATGACAACTCAAAAAAATAGGCATCTAACCCCACAATGACTAGATAACTCTTAACAGAGACTCATGGTGGAGGAGCACCACGGCGCCGACCGGGCATAGAGAGCGTGAATTAGACGAAGGTGATCGCCAAGGCGAGTCCAAAAATTCCCCTTCCTTGTTAAGGGGGAGTAGTCCTGGACGCGGGTGGCGATTCCCGGATTATGGAATAAAGAAAACCGCTCTCACCTGTTGCAAGACCCCTCCGCGGGAAACCAGCACAAATTGCGGGGGCGCTCCCTTTTGCCGGTATACCGTGAATCGGATTGGAAGCTGTAGAGTGACTAGTCGTAGTGCCATAGGAGGGACGTTATGAAAAGACAGAAGTATCGACCGGAAATGCCACTGCGTATCTAAGGTAGAGCGATTCGAGCCGATTGGGCTCTGCTAGGGTGACGGTACTTCCTAGTACCCATGAGCTGGATAGGACATTCCCTCGTGGACCCTTGTCGGTACTAAATTAGTTATAAGGAACATAATGGTTTACAAACCGTAAAAAGTACGTCCCCCATGGCGTGCACGAGGACTCTGTCGGTTCAAGGTGGTCGCGCAGGCGATACGCTTCACATAGACTTATGGGCGGGTGTAACCGAGCACCGCCTCCACTAAGGAGGCGCACAGAGCCTTTATGTAGTAGCTTGTTAACATGCCTGCTCCTGGGCCGGGCAGTCACGAAAGGGGCCTTGGCATGGAAGGACGCCACATTAAACCGATTGCTTGATGGACATACAGGGTACCCCTGATTTTCTATTTACCCACACTTCAACATTTATTTCACCACCTTCCAACCAAAAAAACACACTATCTATAACATTGCTGACCCCGACCATCTACTCGTTCCTCAACTAAACCTACCTTTCCCAAACCAACTAAAGCATGCACTTCAATCCCAACCGTCCTATACAACTTAAAGCGTCCTCGACCAGCCACCTGTCGCCCCGGACAACACGCACAGAAACCACCTGCGGCCAGACAGGCCTACCATAGAAACCCAACAATACAGTACCCCAACGCGGGAACGTGTGCTCATTTCGAATAACCGCTTCTGGCACTCATGGAGGCCAATGTAATTCTATATCCACGTCTACCGACCTTCGAGCGAATCGCCACAGCAGCCTGAATTAATGGTTTCGTTTGTTCTATGCACGTGGCTCCAGAACCACCGGCCCAAGACCGTGGAGATGCCAAAGAACACGACGTTCAACCGTTTAGTCGAGTCGGCTTAGGGGTGTATTGGAGTCGCCGAAGTTTCAATCTCCAATCTATACCTGTGGGGTTTCTGGGATTTCTAAATTTGTTAAAAATACCCTCCTAAACAACATTCGCAACGGGACTCTGTGTGCCGTGCCCTTACTTCAGGACTCCTGCGAGCCCCCCTGACCCCCCTACTTGTAACCCCACGCGTGTACGGCGTGGTAATCCCATTTGTACAGCGCGTCCACTATGCTTCGAAACTCTATCTATCACACACATTCACGCACGTTGTGGGGGCGATGGTACACGTGCCCATACCCTTACAAATCAGACTCAGCTTCAACCTAAAAACACTAGAAATCTCCCATTCTATCTCTAGAGCATGCCCGCTTTCCCCATAGACACCCCGCCACACATAAACAAACCTAACGTTGAGTACTTATTGGACACACACAACTGACCGCCAGGATCCTTACAATCCCTGACCCTCACAGATCCCACGCACATCACTTAGACTGCGCTAGTAGAGCCTGCCCTTCAGCGGGCAGGTACCGGCCCACGGTGAACGACCAGCCAAACTTCTAGCGTTGGCAAATATCCCAGCATCAGTTTGACAGTGAGGGAACAATTTTGGAACAATCGCATTATTTCGAAATGCACACACCCACGCCCCCCCAAATTCTGACAAAGTCCAAACAGGCAAAAGCTATTGTAAACAGCGACCAGTTACTACTAACCGACCACAATGCATAACGCCCAACCACCATCCATACGCATAAGAACCCAATACCACAACCACAACCTTTCACCAACAAAATAGAAGTCAACACAAATATTGAGAAATCTTTATACACAGCCATAAGCTTACTCCAGTTGATTACCTGATTAGTGCCAAATTATCTATTAGACACAAGAAATATTAGTGGGGAATTCCAGTTCGCGGGAAGGCCGGATACAGGGGCACAAGTCGTACAATGACCATTGACACACCCCGCACGGGGATGCTGTCCTCCGGAGGCACGTGCCCTAAAGGGGATCCACACCCCAAACAGTACTCTCGGCTACTGGATGCACAGAAAAAGTTATACCGTAAGAAGCATCCCGTCCATACGTTAGATTCTTGTAACACGGGCGACAAGGTCACCCAAATTCAAGATGCAGACTCGGTTTAGCAAGACAATTCAATGCCCACCGATTAGATACCAACAGCAGTACACCAACAAGACCAGAACAACCGAGAAAGGCCAATAAACAAACCAAACAAAAAGGAAGAAAGACTGCGCTAAACATACCACAATTATAAACGTTACATCCCACGACCAAGCAAGTCTAGTTTTAAAGCGGTGGCCCAGAAATATCCAGCAAATCGTTGCTACGCCCCA-TAGCAACATCCTCAAAAATTAGCCTCTAATGTTATGTTCGATCAACACAGCCCGACTAGGATCGTTTAGCATCAGCTGTCACACCGAGGTTTTATATTCAGCGTTTGTTTTAGATAAGAACCCACAGAGTGGTGCCTGCATTTGGAGAAACTTGACTAGCACGGTGTGGTTGGACACACTTGCCTCCCTCAGGAACACCATCCGTGTAACCGAATCTGAACTCCTTTCAGACGTACACACCCACATTTCACTGGCGATACGACTGACCCAACGTTTCTGTGACCTACAATGGGCGTGGTGCATTTACCCCATACCTAGTCCTTCGCTTCCGGACCACATGGACCGGCCTAGAGCAGTTATTCACCGCTCAAGGCGAAAATT-NNNNNNNNNNNNNNNNNNNNNNNNNNNNNNNNNNNNNNNNNNNNNNNNNNNNNNNNNNNNNNNNNNNNNNNNNNNNNNNNNNNNNNNNNNNNNNNNNNNNNNNNNNNNNNNNNNNNNNNNNNNNNNNNNNNNNNNNNNNNNNNNNNNNNNNNNNNNNNNNNNNNNNNNNNNN
APTMA2    TCCCATCAATCTTGACACAGGGTCATGGCAACATACGCAGCAAGGCTGCCCCGGGGGACTAAGCACCAATTCCCTAGACATGCTCGAAATACCCCCTTCAGCATGACTCCTATATAGTTACTTGTGTATATGCAGGCCGGGCAATTGGATGAACTTAAACAGATATAACGGACGCCTCATTATCGAAATTATACGGAACGCTGTAGGGTGCGTGTAGGTGGGCTGCTTCGGTGAAACAAGCAAACTCACATCACTTGCTCTGCGAAACCCTTGTTTGCGTTCCTCTGCCACCCTAATCCCATGCTTTCAAACATTGGCCCTTAAACCGATATCCACTCGAAAAATAACTGAGTAGTGAAACGAACCATATCCCCGGGGTAATTCGCGAGTGCGTTTAATAGTGAGCTGAACCACCATTCCTAAGAGAACGCGCTCTTTCGGTCGATTAAGCTCTAAAATCCAAACCAATCTCACAACGTCGCATGGCGGTAGCACACACAACGTTTATCCGTAGAAAATACACAACATTCTACAAAGGTTTCAAAAACACTAAAATTAAACACAGTCATACCTTGGCCCCGGTACATCACCGCAACGAAGAGAAATACTCCGTTTTCCCGTTGAAACCCATGACAACTCAAAAAAATAGGCATCTAACCCCACAATGACTAGATAACTCTTAACAGAGACTCATGGTGGAGGAGCACCACGGCGCCGACCGGGCATAGAGAGCGTGAATTAGACGAAGGTGATCGCCAAGGCGAGTCCAAAAATTCCCCTTCCTTGTTAAGGGGGAGTAGTCCTGGACGCGGGTGGCGATTCCCGGATTATGGAATAAAGAAAACCGCTCTCACCTGTTGCAAGACCCCTCCGCGGGAAACCAGCACAAATTGCGGGGGCGCTCCCTTTTGCCGGTATACCGTGAATCGGATTGGAAGCTGTAGAGTGACTAGTCGTAGTGCCATAGGAGGGACGTTATGAAAAGACAGAAGTATCGACCGGAAATGCCACTGCGTATCTAAGGTAGAGCGATTCGAGCCGATTGGGCTCTGCTAGGGTGACGGTACTTCCTAGTACCCATGAGCTGGATAGGACATTCCCTCGTGGACCCTTGTCGGTACTAAATTAGTTATAAGGAACATAATGGTTTACAAACCGTAAAAAGTACGTCCCCCATGGCGTGCACGAGGACTCTGTCGGTTCAAGGTGGTCGCGCAGGCGATACGCTTCACATAGACTTATGGGCGGGTGTAACCGAGCACCGCCTCCACTAAGGAGGCGCACAGAGCCTTTATGTAGTAGCTTGTTAACATGCCTGCTCCTGGGCCGGGCAGTCACGAAAGGGGCCTTGGCATGGAAGGACGCCACATTAAACCGATTGCTTGATGGACATACAGGGTACCCCTGATTTTCTATTTACCCACACTTCAACATTTATTTCACCACCTTCCAACCAAAAAAACACACTATCTATAACATTGCTGACCCCGGCCATCTACTCGTTCCTCAACTAAACCTACCTTTCCCAAACCAACTAAAGCATGCACTTCAATCCCAACCGTCCTATACAACTTAAAGCGTCCTCGACCAGCCACCTGTCGCCCCGGACAACACGCACAGAAACCACCTGCGGCCAGACAGGCCTACCATAGAAACCCAACGATACAGTACCCCAACGCGGGAACGTGTGCTCATTTCGAATAACCGCTTCTGGCACTCATGGAGGCCAATGTAATTCTATATCCACGTCTACCGACCTTCGAGCGAATCGCCACAGCAGCCTGAATTAATGGTTTCGTTTGTTCTATGCACGTGGCTCCAGAACCACCGGCCCAAGACCGTGGAGATGCCAAAGAACACGACGTTCAACCGTTTAGTCGAGTCGGCTTAGGGGTGTATTGGAGTCGCCGAAGTTTCAATCTCCAATCTATACCTGTGGGGTTTCTGGGATTTCTAAATTTGTTAAAAATACCCTCCTAAACAACATTCGCAACGGGACTCTGTGTGCCGTGCCCTTACTTC-GGACTCCTGCGAGCCCCCCTGACCCCCCTACTTGTAACCCCACGCGTGTACGGCGTGGTAATCCCATTTGTACAGCGCGTCCACTATGCTTCGAAACTCTATCTATCACACACATTCACGCACGTTGTGGGGGCGATGGTACACGTGCCCATACCCTTACAAATCAGACTCAGCTTCAACCTAAAAACACTAGAAATCTCCCATTCTATCTCTAGAGCATGCCCGCTTTCCCCATAGACACCCCGCCACACATAAACAAACCTAACGTTGAGTACTTATTGGACACACACAACTGACCGCCAGGATCCCTACAATCCCCGACCCTCACAGATCCCACGCACATCACTTAGACTGCGCTAGTAGAGCCTGCCCTTCAGCGGGCAGGTACCGGCCCACGGTGAACGACCAGCCAAACTTCTCGCGTTGGCAAATATCCCAGCATCAGTTTGACAGTGAGGGAACAATTTTGGAACAATCGCATTATTTCGAAATGCACACACCCACGCCCCCCCAAATTCTGACAAAGTCCAAACAGGCAAAAGCTATTGTAAACAGCGACCAGTTACTACTAACCGACCACAATGCAAAACGCCCAACCACCATCCATACGCATAAGAACCCAATACCACAACCACAACCTTTCACCAACAAAATAGAAGTCAACACAAATATTGAGAAATCTTTATACACAGCCATAAGCTTACTCCAGTTGATTACCTGATTAGTGCCAAATTATCTATTAGACACAAGAAATATTAGTGGGGAATTCCAGTTCGCGGGAAGGCCGGATACAGGGGCACAAGTCGTACAATGACCATTGACACACCCCGCACGGGGATGCTGTCCTCCGGAGGCACGTGCCCTAAAGGGGATCCACACCCCAAACAGTACTCTCGGCTACTGGATGCACAGAAAAAGTTATACCGTAAGAAGCATCCCGTCCATACGTTAGATTCTTGTAACACGGGCGACAAGGTCACCCAAATTCAAGATGCAGACTCGGTTTAGCAAGACAATTCAATGCCCACCGATTAGATACCAACAGCAGTACACCAACAAGACCAGAACAACCGAGAAAGGCCAATAAACAAACCAAACAAAAAGGAAGAAAGACTGCGCTAAACATACCACAATTATAAACGTTACATCCCACGACCAAGCAAGTCTAGTTTTAAAGCGGTGGCCCAGAAATATCCAGCAAATCGTTGCTACGCCCCA-TAGCAACATCCTCAAAAATTAGCCTCTAATGTTATGTTCGATCAACACAGCCCGACTAGGATCGTTTAGCATCAGCTGTCACACCGAGGTTTTATATTCAGCGTTTGTTTTAGATAAGAACCCACAGAGTGGTGCCTGCATTTGGAGAAACTTGACTAGCACGGTGTGGTTGGACACACTTGCCTCCCTCAGGAACACCATCCGTGTAACCGAATCTGAACTCCTTTCAGACGTACACACCCACATTTCACTGGCGATACGACTGACCCAACGTTTCTGTGACCTACAATGGGCGTGGTGCATTCACCCCATACCTAGTCCTTCGCTTCCGGACCACATGGACCGGCCTAGAGCAGTTATTCACCGCTCAAGGCGAAAATT-TCTCATCTATCTCACCACACAGCTTTCTACACCTCCAAACATCAAATCAAATATAGCAATCACCACCTACCTCCCAAATCATCAGTCACCACTACAACAAATCTAGAACTATTCCATCATTTATACCTCGCTAGACAATCCACTAACAAATAGAATCTTCTAAATCTAAAAA
APTOW     TCCCATCAATCTTGACACAGGGTCACGGCAACATACGCAGCAGGGCTGCCCCGGGGGACTAAGCACCAATTCCCTAGACGTGCCCGAAATACCCCCTCCAGCATGACTCCTATATGGTTACTTGTGTATATGCAGGCCGGGCAATTGGATGAACCTAAACAGATATAACGGACGCCTCATTATCCAAATTATACGGAACGCTGTAGGGTGCGTGTAGGTGGGCTGCTTCGGTGAAACAAGTAAACTCACATCACTTGCTCTGCGAAACTCTTGTTTGCGTTCCTCTGCCACCCTAATCCCATGCTTTCAAACATTGGCCCTTAAACCGACATCCACTCGAAAAATAACTGAGTAGTGAAACGAACCATATCCCCGGGGTAATTCGCGAGTGCGCTTAATAGTGAGCTGAACAACCATTCCTAAGAGAACGCGCTCTTTCGGTCGATCAAGCTCTAAAATCCAAACCAATCTCACAACGTCGCATGGCGGTAGCACACACAACGTTTATCCGTAGAAAATACACAACATTCTATAAAGGTTTCAAAAACACTAAAATTAAACGCAGTCATACTTCGGCCCCGGTACATCACCGCAACGAAGAGAAATACTCCGTTTTCCCGTTGAAACCCATGACAACTCAAAAAAATAGACATCTAACCCCACAATGACTAAATAACTCTTAACAGAGACTCATGGTGGAGGAGCACCACGGCGCCGATCGGGCATAGAGAGCGTGAATTAGACGAAGGTGATCGCCAAGGCGAGTCCAAAAATTCCCCTTCCCCGTTAAGGGGGAGTAGTCCTGGACGCGGGTGGCGATTCCCGGATTATGGAATAAAGAAAACCGCTCTCACCTGTTGCAAGACCCCTCCGCGGGAAACCAGCACAAATTGCGGGGGCGCTCCCTTTTGCCGGTATACCGTGAATCGGATTGGAAGCTGTAGAGTGACTAGTCGTAGTGCCATAGGAGGGACGTTATGAAAAGACAGAAGTATCGACCGGAAATGCCACTGCGTATCTAAGGTAGAGCGATTCGAGCCGATTGGGCTCTGCTAGGGTGACGGTACTTCCTAGTACCCATGAGCTGGATAGGACATTCCCTCGTGGACCCTTGTCGGTACTAAATTAGTCATAAGGAACATAATGGTTTACAAACCGTAAAAAGTACGTCCCCCATGGCGTGCACGAGGACTCTGTCGGTTCAAGGTGGTCGCGCAGGCGATACGCTTCACATAGACTTATGGGCGGGCATAACCGAGCATCGCCTCCACTAAGGAGGCGCACAGAGCCTTTATGTAGTAGCTTGTTAACATGCCTGCTCCTGGGCCGGGCAGTCACGAAAGGGGCCTTGGCACGGAAGGACGCCACATTAAACCGATTGCTTGATGGACATACAGGGTACCCCTGATTTTCTATTTACCCACACTTAAACATTTATTTCACCACTTTCCAACCAAAAAAACACACTTTCTATAACATTGCTGACCCCGACCATCTACTCGTTCCTCAACTGAACCTACCTTTCCCAAACCAACTAAAGCATGCACTTCAATCTCAACCGCCCTATACAACTTAAAGCGTCCTCGACCAGCCACCTATCGCCCCGGACAACACGCACAGAAACCACCTGCGGCCAGACAGGCCCACCATAGAAGCCCAACAATACAGTACCCCAACGCGGGAACGTGTGCTTATTTCGAATAACCGCTTCCGGCACTCATGGAAGCTAATGCAATTCTATATCTACGTCTACCGACCTTCGAGCGAATCGCCACAGCAGCCTGAACTAATGGTTTCGTTTGTTCTACGCACGTGGCTCCAGAACCACCGGCCCAAGACCGTGGAGATGCCAAAGGACACGACGCCCAACCGTTTAGTCGAGTCGGCTTAGGGGTGTATTGGAGTCGCCGAAGTTTCAATCTCCAATCTATGCCTGTGGGGTTTCTGGGATTTCTAAATTTGTTAAAAATACCCTCCTAAACAACATTTGCAACGAGACTCTGTGTGCCGTGCCCTTACTTCAGGACTCCTGTGAGCCCCCCTGACCCCCCTACTTATAACACCACGCGTGTGCGGCGTGGTATTCCCATTTGTACAGCGCGTCCACTATGCCTCGAAACTCTATCTATCACACACGTTCACGCACGTTGTGGGGGCGATGGTACACGTGCCCACACCCTTACAAACCAGACTCAGCTTCAACCTAAAAACACCAGAAATCTCCCATTCTATCTCTAGAGCATGCCCGCTTTCCCCACAGACACCCCGCCACACATAAACAAACCTAATGTTGAGTACTTATTGGACACACACAACTGACCGCCAGGATCCTTACAATCCCCGACCCCCACAGATCCCACGCACATTACTTAGACTGTGCTAGTAGAGCCTGCCCTTCAGCGGGCAGGTACCGGCTCACGGTGAACGACCAGCCAATTTTCTCACGTTGGCAAATATCCCAGCATCAGTTTGACAACGAGGGAACAATTTTGGAACAATCGCATTATTTTGAAATGCACACACCCACGCCCCCCCAAATTCCGACAAAGCCCAAACAGGCAAAAGCTATTATAAACAGCGACCAGTTACTACTAACCGACCGCAATACAAAACGCCCAACCACCATCCACACGCATAAGAACCCAATACCACAATTACAACCCTTTACCGACAAAATAGAAGTCAACACAAATATTGAGAAATCTTTATACACAGCCATAAGCTTATTCCAGTTGATTACCTGATTAGTGCCAAATTATCTATTAGACACAAGAAATATTAGTGGGGAATTCCAGTTCGCGGGAAGGCCGGATACAGGGGCACAAGTCGTACAATGACCATTGACACACCCCGCACGGGGATGCTGCCCTCCGGAGGCACGTGCCCTAAAGGGGATCCACACCCCAAACAGTACTCTCGGCTACTGGATGCACAGAAAAAGTTATACCGTAAGAAGCACCCCGTCCATACGTTAGATTTTTGTAACACGGGCGACAAGGCCACCCAAATTCAAGATGCAGACTCGGTTTAGCAAGACAATTCAATGCTCACCGATTAGATACCAACAGCAGTACACCAACAAGACCAGAACAACCGAGAAAGGCCAATAACCAAACCAAACAAAAAGGAAGAAGGACTGCGCTAAACACACCACAATTATAAACGTTACATCCCACGACCAAGCAAGTCCAGTTTTAAGGCGGTGGCCCAGAAATATCCAGCAAATCGTTGCTATGCCTCA-TAGCAACATCCTCAAAAATCAGCCTCTAATGTTATGTTCGATCAACACAGCCCGACTAGGATCGTTTAGCATCAGCTGTCACACCGAGGTTTTATATTCAGCGTTTGTTTTAGATAAGAACTCACAGAGTGGTGCCTGCATTTGGAGAAACTTGACTAGCACGGTGTGGTTGGACACACTTGCCTCCCTCAGGAACACCATCCGTGTAACCGAATCTGAACTCCTTTCAGACGTACACACCCACATTTCACCGGCGATACGACCGACCCAACGTTTCTGTGACCTACAATGGGCGTGGTGTACTTACCCCATACCTAGTCCTTCGCTTCCGGATCACATGGACCGGCCTAAAGCTGTTATTCACCGTTCAAGGCGAAAATT-CCTCACCCATCCCACCACACAGCTCCCTATACCCCCAAACATCAAATTAAATATAACAATTCCCACCTATCTCCCAAACCACCAAATGTCACTACAACAAACCCAAGATCACTCCATCATCTATACCTCACCAGATAACCCACTAACAAACAAAACTTTCCAAGCCTAATAG
DRONO2    CCTTACCAATCTTGACACAGGGTCATGGCAGCATACGCAGCAAGGCTGCCCCGGGGGACTAAGCACCAATTCCTTAAACACGCTCGAAATACCCCCTTCAGCACGCTTCCTATACGGTTACTTGTGTATATGCAGGCCGGGCAATTGGACGAACTTGAACAGATACAACGAACGCCTCATTATCCGAATTATACGGAACGCTGCAGGGTGCGTGTAGGTGGGCTGCTTTGGTGAAATAAACAGATTCACATCACCTGCTCCGCGAAACTCTTGTTTGCGTTCCTCTGCCACCCTAATCCCACGCTTTCAAACATTGGCCCTT-AACCGACATACACAAGTAAAATAACTGAGTAGTGAAACGAACCATATCCCCGGGGTAATTCGCGGGTGTCCTTAATAGTAAGCTGAACCAACATTTTCAGGAGAACGCGCTCTTTCGGCCGATCAAGCCCTAGAATCCAAACTAATTTCACAACAACGCATGATGGTAGTACACACAACGTTTATCAGTAGGAAATGCACTATATTTTGCAAGGGTTTCAAAAACACTAAAATTAAACGCAGACACGCTTTGGCCCCAGTACATTACCGCAACGAAGAGGAATACTCCGCTTTCCCGTTGAAACCCATGACAACTCAAACAACAAGACATCTAACTCCTCAACATATAGATAACTTTTAACAGAGACTCATGGTGGAGGAGCACCACGGCGCCGACCGGGCATAGGGAGCGTGAATTAGACGAAGGTGATCGCCAAGGCGAGTCCAAAAATTCTCCTTCTCCGTTAGGGGGGAGTAGTCCCGGACGCGGGTGGCGATTCCTGGGTTACGGAATAAAGAAAACCGCACTCACCTGTTGCAAGACCCCTCCGCGGGAAACCAGCACAAATTGCGGGGGCGCTCCCTTTTGCCGGTATACCGTGAATCGGATTGGAAGCTGTAGAGTGATTAGTCGTAGTGCCATAGGAGGGACGTTATGAAAAGACAGAAGTATTGATCGGAAATGCCACTGTGTATCTAAGGCAGAGCGATTCGAGCCGATTGGGCTCTGCTAGGGTGATGGTACTTCCTAGTACCCATGAGCTGGATAGGACATTCCCTCGCGGACCCTTGTCGGTACTAATTTAGTCATAAGGAACATAATGGTTTACAGGCCGCACAAAGTACGTCCCCCATGGCGTGCGCGAGGACTCTGTCGGTTCAAGGCGGTCGCGCAGGCGATACGCTTCATACAGACTTAAGGGCGGGCATAACCGAGCACCGCCTCCACTAAGGAGGCGCACAGAGCCTTTATGTAGTAGCTTGTTAGCATGCCTGCTCCCGGGCCGGGCAGTCACGAAAGGGGCCTTGGCACGGAAGGACGCCACATTAAACCGATTGCTTGATGGACATACAGGGTACCACTGATTTCCTGTTTACCCACACTTCAACGTTGATCCCACCACCTTACAATCCAAAAAACACACTATCTATAACATTGCTGACCTCGACCACCTCCTCACTCCTCGGCTAAACCTACCCTTCCCAAACTAACCAACGCATGCACTTCAGTCCTAACCGTCCTATACAACCTAAAGTGTCCTCGACCAGCCACCTATCGCCTCGGACACCACGCACAGAAACCACCTGCGGCCAGACAGGCCCACCATAGAAGCCCAACAATACAGTACCCCAACGGGGGAACGTGTGCCCATTTCGAATAGCCGCTTCAGGCACTCATGGGGGCCAATGCAATTCTATATTTATGCCTACCGACCTTCGGGCGGATCGCCACAGCAGCCTGAACTAATGGTTTCGTTTGTTCTATGCACGTGGCTCCAGAACCACCGGCCCAAGACCGTGGAGATGCCAAAGGACACGACGCACAACTGTTTAGCCGAGTCGGTTTAGGGGTGTATTGGAGTCGCCGAAGTTTCAGTCCCCAATCTATACCTGTGGGGTTTCTGGGATTTCTAAATTTGTTAAAAATACCCTCACAAACAAGATTCGCAACGGGACTCTGTGTGCTGTGCCCTTACTTCAGGACTCCTGCGAGCCCCCCTGACCCCCACATCTATAACCCCACGTATGTACGGTGTGGTATTTCTTTTTGTACAGCGCGTCCACTATGCCTCGAAACTCTGGCTATCACACACTTATACGTACGTTGTGGGAGCGACGTTACACGTGCCCACACCCTTACAAAACAAACCCAGCCTCAACATAAAAACACCAGGAACCTCCCATTCCAACTCTGGGGCATGCCCGCTTTCCCCACAGACACCCCGCAGCACATAAACAAACCTAACGTTGAGGACTTATTGGACACACACAACTGACCGCCAGGATCCTTACAATTCCCGACCCCCACAGACCCCACGCACCTCACTTAGACTGCGCCAATAGAGCTTGCCCTTCAGCGGGCAGGTATCGGTCCACGGTGAACGAACAGCCAATTTTCTCACGCTGGCAAATATCCCAGTATTAGTTTGACAGTGAGGAAACAGTTTTGGAACAATCGCATTACTTTGAAATGCACACACTCACGCCCCCCCAAATTTCGACAAAGCCCAAATAGGCAAAAGTTATTACAAACAGCGACCAGTTACTACCAACCGATCTTAATACATAACGCCCAACCACCACCCACACGCATGAGAACCCAATACCACAATCACAACCCTTCACCAACCTAATAGAAGTTAATACATATATTGAGAAATCTTTATACATAACCATAAGCTTACTTCAGCTGATTACCTGATTAGTGCCAAATTATTTATCAGACACAAGAACTACTAGTGGGGAATTCCAGTTCGCGGGAAGGCCGGATACAGGGGCACAAGTCGTAAAATGACCGTTGACACCCCCCGCACGGAGATGCTGCCCTCCGGAGGCACGTGTCCTAAAGGGGATCCACACCTCAAACAGAAATCTCGGCTACTGGATGCACAGAAAAAGTTATACCGCAAGAAGCACCCCGTCCATACGTTAGACTCTTGTAACACGGGCGACAAGGTCACCCAAAGTTAAGACGCAGACTCGGTTTAGCAAGACAATTCAATGCCCATCGATTAGATAACAACAGCAGTACACTAGCAAGATCGGAACAACCGTGAGAGGCCAATAACCAAACCAAACAAAAAGGAAGAACGAACGTGCCACACACACTACAATTATTAATGTTACCTCCCACAACCAAGCAAGTCCAGCTTTAAAGCGGTGGTCCAGGAATACCCAGCAAATCGTTGCTACACCCTACAAGCAACATCCCCAAAAATCAGCCTCTAATGTTATGTCCGATCAACACAGCCCGACTAGGATCGTTTGGCATCAGCTGTCACACCGAGGTTTTATATCCAGCGTTTGTTCTAGATAAGGACCCATAGAGTGGTGCCTGCATTTGGAGAAACTTGACTAGCACGGTGTGGTTGGACACACTTGCCTCCCTTAGGAAAACCATCCGTGTAACCGAGTCTGAACTCCTTTCAGACGTACATACCCACGTTTCACCGGCGATACGACCGACCCAACGTTTCTGTGACCTACAACGGGCGCGGTGCACTCACTCCATACCTAATCCCTCACTTCCGGACCGCATAGACCGGCCTAAAGCAGTTATTCACCACTCAAGGCGAAACTTTCTACATCCATCCTACTACACATCCCCCTACACCTATAAACATCAAACAGAAAACAACAACATACTACAACACCTCAACTATAAAACCTCCGTCACAGGAAACACAGCAACCCACCAATACCTAAAACCAATCCCACAAACTCCAATCAAAACAACTCTTTTAAATCTGAAAA
MULAG     TCCCATCAATCTTGACACAGGGTCATAGCAGCATACGCAGCAAGGCTGCCCCGGGGGATTAAGCACCAATTCCCTAAACATGCCCGAAATACCCCCTTCAGCACGCCTCTTATACGGTAACTTGTGTATATGTAGGCCGGGCAATTGGATGAACCTGAACAGATACAACGAACGCCTCATTATCTGAATTATACGGAACGCTGCAGGGTGCGTGTAGGTGGGCTGCTTTGGTGAAACAAACAAACTAACATCACCCGCTTCGCGAAACCCTTGTCTGCGTTCCTCTGCCACCCTAATCCTATGCTCTCAAACATTGGCCCTTAAACCGACATATACCCGTAAAATAACTGAGTAGCGAAACGAACCATATCCCCGGGGTAATTCGCGAGTGCGCTTAGTAGTAAGCTGAACCACCGTTCTCAAGAGAACGCGCTCTTTCGGCCGATCAAGCACTAGAACCCCAACTAATCTTACAGCAACGAATGATGGTAGCACACACAACGTTTATCCGTAAGAAATACACAATATTCTACAAAGGTCTCAAAAACACTAAAATTAAACACAGTCACACCTTGGCCCCAGTACATTACCGCAACGAAGAGAAATACTCCACTTTCCCGTTGAAACCCATGACAACTCAAACAAACAGACATCTGACCCCTCAACGAATAGATAACTCTTAACAGAGACTCATGGTGGAGGAGCACCACGGCGCCGACTGGGCATAGAGAGCGTGAATTAGACGAAGGTGATCGCCAAGGCGAGTCCAAAAATTCCCCTTCCCCGTTAGGGGGGAGTAGTCCCGGACGCGGGTGGCGATTCCCGGGTTATGGAATAAAGAAAACCGCTCTCACCTGTTGCAAGACCCCTCCGCGGGAAACCAGCACAAATTGCGGGGGCGCTCCCTTTTGCCGGTACACCGTGAATCGGATTTGAAGCTGTAGAGTGACTAGTTGTAGTGCCATAGAAGGGACGTTATGAAAAGACAGAAGTATCGACCGGAAATGCCATTGCGTATCTAAGGTAGAGCGATTTGAGCCGATTGGGCTCTGCTAGGGTGATGGTACTTCCTAGTTCCCATGAGCTGGATAGGACATTCCCTTGCGGACCCTTGTCGGTACTAAATTAGTTATAAGGAATATAATGGTTTACAATCCGCAAAAAGTACGTCCCCCATGGCGTGCGCGAGGACTCTGTCGGTTCAAGGTGGTCGCGCAGGCGATATGCTCCGTATAGACTTAAGGGCGGGCATAATCGAGCACCGCCTCCACTAAGGAGGCGCACAGAGCCTTTATGTAGTAGCATGTTAACATGCTCGCTCCCGGGACGGACAGTCACGAAAGGGGCCTTGGCACGGAAGGACGCCACATTAAACCGATTGCTTGATGGACATACAGGGTACCTCTGATTTCCTATTTACCCACGCTCCAAAATTGACTCCACCACCCTACAACATAAAAACTACACTATCTATAACATTGCTGACCCCGACCAACTATTCATTCCTCAACTAAACCTACCTTTCCCAAACTAACCAAGGCATGCACTTTAATCCTAACCGCCCTATACAACCTAAAGTGTCCTCGACCAGTCACCTATCGCCTCGGACACCACGCACAGAAACCACCTGCGGCCAGACAGGCCTACCATAGAAACCCAACGATACAGTGCCTCAACGCGGGAACGTGTGCTCATTTCGAATAGCCGCTTCAGGCACTCATGGGGGTTAATGCAATTCTATATCTGTGTCTACCGATCTTCGAGCGAATCGCCACAGCAGCCTGAATTAATGGTTTCGTTTGTTCTATGCACGCGGTTCCAGAACCACCGGCTCAAGACCGTGGAGATGCCAAAGGACACGACGCTTAACCGTTTAGCCGAGTTGGCTTAGGGGTGTATTGGAGTCGTCGAAGTTTCAGTCCCCAATCTATGCCTGTGGGGTTTCTGGGATTTCTAAATTTGTTAAAAATACCCTCATACACAACATTCGCAACGGGACTCTGTGTGCCGTGCCCTTACTTCAGGATTCCTGCGAGCCCCCCTGACCCCCTCATTTATAACCCCACGCGTGTGCGGCGTGGTATTCCTATTTGTATAGCGCGTCCACTATGCTTCGAAACTCTAGCTATCACACACTTGCACGCACGTTGTGGGGGCGATGGTACACGTGCCCATACCCTTACAAAACAAACTCAACCTCAACCTAAAAACACCAGAAACCTCCCATTCCAACTCTGGAGCGTGCTTGTTTTCCCCACAGACACCCCGCCGCACATAAACAAACCTAACGTTGAGCACTTATTGGACACACACAACTGACCGCCAGGATCCTTACAATTCCTAACCCCCACAGATCCCACGCACCTCACTTAGATTGCGCCAATAGAGCCTGCCTTCCAGCGGGCAGGTACCGGCCCACGGTGAACGATCAGCCAACCTTCTCGCGCTGGCAAATATCCCAGCATCAGTTTGACAGCGAAGAAACAGTTTTGGAACAATCGCATTACTTTGAAATGCACACCCTCACGCCCTCCCAAATTCCGAAAAAGCCCAAATAGGCAAAGGCTATTATAAACAGCGACCAGTTACTACCAACCGACCACAATACATAACGCCCAACCACCACCCATACGCATAAGAACCTAATACCACAACCCCGAACCCTTACCAACGAAATAGAAGTTAACAC-TATATTGGGAAATCTCTATACATAACCATAAGCTTACTCCAGCTGATTACCTGATTAGTGCTAAATTATCCATCAGACACAGGAAATACTAGTGGGGAATTCCAGTTCGCGGGAAGGCCGGATACAGGGGCACAAGTCGTACAATGACCGTTGACGCACCCCGCACGGAGATGCTGCCCTCCGGAGGCACGTGCCCTAAAGGGGATCCACACCCCAAACAGCACTCTCGGTTACTGGATGCACAGAAAAAGTTATACCGTAAGAAGCACCCCGTTCATACGTTAGATTCTTGTAACACGGGCGACAAGGCCACCCAAATTCAAGATGTAGACTCGGTTTAGCAAGACAATTTAGTGCTCATCGAGTAGATACCAGAAGCAGTACACCAACAAGAACAAAACAACCGCGAAAGGCCAATAACCAAACCAAACAAAAAGGCAGAAAGACCGCGCTAAGCATACCACAATTATTAATGTTACCCCCCATAACCAAGCAAGACTAGCTTTAAAGCGGTGGTCCTGGAATATCCAGCAAATTGTTGCTATACCCTACAAGCAACATCCCCAAAAATCAGCCTCTAATATTATGTTCGATCAACACAGTCCGACTAGGATTGTTTGGCATCAGCTGTCACACCGAGGTTTTATATCCAGCGTTTGTTCTAGATAAGGACCCACAGAGTGGTGCCTGCATTTGGAGAAACTTGACTGGCACGGTGTGGTTGGACACACTTGCCTCCCTTAGGAAAACCATTCGTGTAACCGAATCTGAACTCCTTTTAGACGTACATACCTACGTTGCACCGGCGATACGACCAACCCAACGTTTCTGTGACCTACAACGGGCGCGGTGCACTCGCTCCATACCTAATCCCTCCCTTCCGGACCATATAGACCGGCCTAAAGCAGTTATTTACTACTCAAGGCGAAACTT-CCTCACCCATCTTACCACACATCTCCTTATACCTTCAAACATTAAATTCACTTCAGTAATCTCT-CCAATTCATTTATCAATCAATCAACACTGCAAGACACCTAAAACCCCACCACTACTTAGAAACCATTTTACTAACCTTACCCAGGAAAATTCTCCTAAAACCAAAAA
n07AEP05  TCATACCAATTTTGACACGGGGTCATAGCAGCATACGCAGCAAGGCTGCTCCAGGGGATTAAGCACCAATTCCCTAAACATGCCCGAAATACCCCCTTCAGCACGCCTCYTATATGGTAACTTGTGTATATGTAGRCCGGGCAATTGGATGAACCTGAACAGATACAACGAACGCCTCGTTATCTGAATTATACGGAACGCTGCAGGGTGCGTGTAGGTGGGCTGCTTTGGTGAAACAAACAGATTCACATCACCCGCTTCATGAAATCCTTGTCTGCGTTCCTCTGCCACCCTAATCCTATGCTCTCGAACATTGGCCCTTAAACCGATAAATACCCGTAAAATAACTGAGTAGCGAAACGAACCATATCCCCGGGGTAATTTGCGAGTGCGCTTAAAAGTAAGCTGAACCACCGTTCTCAAGAGAACGCGCTCTTTCGGCCGATCAAGYACTAGAATCCCAACTTATCTTACAGCAACGGATGACGGTAGCACACACAATGTTTATCCGTAAGAAATACACAACATTCTACAAGAGTCTCAAAAACACTAAAATTAAACACAGTCACACCTCGGCCCTAGTACATCACCGCAACGAAGAGAAATACTCTGCTTTTCCGTTGAAACCCATGACAACTCAAACAATCARGCATCTAACCCCTCAACGTATAGATAACTCTTAACAGAGACTCATGGTGGAGGAGCACCACGGCGCCGACCGGGCATAGAGAGCGTGAATTAGACGAAGGTGATCGCCAAGGCGAGTCCAAAAATTCCCCTTCCCCGTTAGGGGGGAGTAGTCCCGGACGCGGGTGGCGATTCCTGGGTTATGGAATAAAGAAAACCGCTCTCACCTGTTGCAAGACCCCTCCGCGGGAAACCAGCACAAATTGCGGGGGCGCTCCCTTTTGCCGGTACACCGTGAATCGGATTYNNNNTTGTAGAGTGACTAGTTGTAGTGCCATAGGAGGGACGTTATGAAAAGACAGAAGTATCGACCGGAAATGCCATTGTGTATCTAAGGTAGAGCGATTTGAGCCGATTGGGCTCTGCTAGGGTGACGGTACTTCCTAGTTCCCATGAGCTGGATAGGACATTCCCTTGCGGACCCTTGTCGGTACTAAATTAGTCATAAGGAATATAATGGTTTACAAACCGCAAAAAGTACGTCCCTCATGGCGTGCGCGAGGACTCTGTCGGTTCAAGGTGGTCGCGCAGGCGATATGCTCCACACAGACTTAAGGGCGGGCGTAACCGAGCACCGCCTCCACTAAGGAGGCGCACAGAGCCTTTATGTAGTAGCATGTTAACATGCCCGCTCCCGGGACGGACAGTCACGAAAGGGGCCTTGGCACGGAAGGACGCCACATTAAACCGATTGCTTGATGGACATACAGGGTACCTCTGATTTTCTATTTACCCACGCTCCAAAATTAACTCAACCACTCTACAACATAAAAATCACACTATCTATAATATTGCTGACCCTGACCAACTATTCGCCCCTCAACTAAACCTACCTTTTCCAANNNNACCAAGGCATGCACTTCAGTCCTAACCGCYCTATAYAACTTAAAGCGTCCTCGACCAGCCACCTATCGCCCCGGACATCACGCACAGAAACCACCTGCGGCCAGATAGGCCTACCATAGAAGCCCAACAATACAGTACCCCAATGCGGGAACGTGTGCCCATTTCGAATAGCCGCTTCAGGCACTCATGGGGGTCAATGCAATTCTATATCTACGTCTACCGACCTTCGAGCGAATCGCCACAGCAGTCTGAATTAATGGTTTCGTTTGTTCTATGCACGCGGCTCCAGAACCACCGGCCCAAGACTGTGGAGATGCCAAAGGACACGACGTTCAACCGTTTAGCCGAGTTGGCTTAGGGGTGTATTGGAGTCGCCGAAGTTTCAGTCCCCAATCTATGCCTGTGGGGTTTCTGGGATTTCTAAATTTGTTAAAAATACCCTCATAAACGGTATTCGCAACGGGACTCTGTGTGCCGTGCCCTTACTTCAGGACTTCTGCGAGCCCCCCTGACCCCCTCACTTATAACTCCACGTGTGTACGGTGTGGTATTYCCATTTGTACAGCGCGTCCACTATGCCTCGAAACTCTAGCTATCACACACTTGCACGCATGTTGTGGGAGTGACGGTACACGTGCCCACACCCTTACAAAACAGACCCAGCCTCAATCTAAAAGCACCAGAAACCTCCCATTCCAACTCTAGAGCATGCTCGCTTTTCCCACAGACACCCCGCCGCACATAAACAAACCTAACGTTGAGTACTTATTGGACACACACAACTGACCGCCAGGATCCTTACAATCCCTAACCCCCACAGATCCCACGCACCTCACTTAGATTGTGCCAATAGAGCCTGCCCTTCAGCGGGCAGGTACCGGCCCACGGTGAACAACCAGCCAGCTTTCTTGCGTTGGCAAATATTCCAGCATCAGTTTGACAGTGAAGAAACAGTTTTRGAACAATCGCATTACTTTGAAATGCACACCCTCACGCCCCCCCAAATTCCGAAAAAGCCCAAATAGGCAAAGATTATTATAAATAGCGACTAGTTACTACCAACCGATCGCAATACATAACGCCCAACCACCACCCACACGCATAAGAACCCAATACCACAACCCCAAACCCTTACCAACAAAATAGAAGTTAACACTTATATTGAGAAATCTCTATACATAACCATAAGCTTACTCCAGTTGATTACCTGATTAGTGCTAAATTATCCATCAGACACAGGAAATNCTAGTGGGGAATTCCAGTTCGCGGGAAGGTCGGATACAGGGGCACAAGTTGTACAATGACCGTTGACACATCCCGCACGGAGATGCTGCCCTCYGGAGGCACGTGCCCTAAAGGGGATCCACACCTCAAACAGCACTCTCGGTTACTGGATGCACAGAAAAAGTTATACCGTAAGAAGCATCCCGTTCATACGTTAGACTCTTGTAACACAGGCGACAAGGCCACCCAAATTCAAGATGTAGACTCGGTTTAGCAAGACAATTCAGTGCCCACCGATTAGATACCAAAAGCAGTACACCAACAAGATCAAAACAACCGTGAAAGGCCAATAATCAAACCAAACAAAAAGGCAGAAAGACCGCGCTAAACACACTACAATTATTAACGTTACTCCCCATAACCAAGCAAGACCAGCTTTAAAGCGGTGGTCCTGGAATACTCAGCAAATCGTTGCTACACCCTACAAGCAACATCCCCAAAAATCAGCCTCTAATGTTATGTTCGATCAACACAGTCCGACTAGGATCGTTTGGCATCAGCTGTCACACCGAGGTTTTATATCCAGCGTTTGTTCTAGATAAGGACCCATAGAGTGGTGCCTGCATTTGGAGAAACTTGACTAGCACGGTGTGGTTGGACACACTTGCCTCCCTCAGGAAAACCATCCGTGTAACCGAATCTGAACTCCTTTTAGACGTACATACTTATGTTGCATCGGCGATACGACCGACCCAACGTTTCTGTGACCTACAACGGGCGCGGTGCACTCACCCCATACCTAATCCCTCCCTTCCGGACTACATAGACCGGCCTAAAGCAGTTATTTACTACTCNNNNNNNNNNNNNCCTCACTCACCTCACCTCATACCTTCTCGCACTCTCAAACATAAAATCTTTTTCAACAACTTCC-CTAATTTTCCCACCGAGAAAATAACACCACAAAATACCTAAAAACCTATCGCNNNNCAAAAGCCATCCTACAAATCTCAATAAAGAAAACTCTCTCAAAACCAAAAA
n07AEP06  TCCCATCAATCTTGACACAGGGTCATAGCAGCATACGCAGCAAGGCTGCCCCGGGGGATTAAGYACCAATTCCCTAAACATGCCCGAAATACCCCCTNNNNNNNNNNTYTTATACGGTAACTTGTGTATATGTAGGCCGGGCAATTGGATGAACCTGAACAGATACAACGAACGCCTCATTATCTGAATTATACGGAACGCTGCAGGGTGCGTGTAGGTGGGCTGCTTTGGTGAAACAAACAAACTAACATCACCCGCTTCGCGAAACCCTTGTCTGCGTTCCTCTGCCACCCTAATCCTATGCTCTCAAACATTGGCCCTTAAACCGACATATACCCGTAAAATAACTGAGTAGCGAAACGAACCATATCCCCGGGGTAATTCGCGAGTGCGCTTAGTAGTAAGCTGAACCACCGTTCTCAAGAGAACGCGCTCTTTCGGCCGATCAAGCACTAGAACCCCAACTAATCTTACAGCAACGAATGATGGTAGCACACACAACGTTTATCCGTAAGAAATACACAATATTCTACAAAGGTCTCAAAAACACTAAAATTAAACACAGTCACACCTTGGCCCCAGTACATTACCGCAACGAAGAGAAAGACTCCACTTTCCCGTTGAAACCCATGACAACTCAAAYAAACAGACATCTGACCCCTCAACGAATAGATAACTCTTAACAGAGACTCATGGTGGAGGAGCACCACGGCGCCGACTGGGCATAGAGAGCGTGAATTAGACGAAGGTGATCGCCAAGGCGAGTCCAAAAATTCCCCTTCCCCGTTAGGGGGGAGTAGTCCCGGACGCGGGTGGCGATTCCCGGGTTATGGAATAAAGAAAACCGCTCTCACCTGTTGCAAGACCCCTCCGCGGGAAACCAGCACAAATTGCGGGGGCGCTCCCTTTTGCCGGTACACCGTGAATCGGATTTGAARCTGTAGARTRACTAGTTGTAGTGCCATAGGAGGGACGTTATGAAAAGACAGAAGTATCGACCGGAAATGCCATTGCGTATCTAAGGTAGAGCGATTTGAGCCGATTGGGCTCTGCTAGGGTGATGGTACTTCCTAGTTCCCATGAGCTGGATAGGACATTCCCTTGCGGACCCTTGTCGGTACTAAATTAGTTATAAGGAATATAATGGTTTACAATCCGCAAAAAGTACGTCCCCCATGGCGTGCGCGAGGACTCTGTCGGTTCAAGGTGGTCGCGCAGGCGATATGCTCCGTATAGACTTAAGGGCGGGCATAATCGAGCACCGCCTCCACTAAGGAGGCGCACAGAGCCTTTATGTAGTAGCATGTTAACATGCTCGCTCCCGGGACGGACAGTCACGAAAGGGGCCTTGGCACGGAAGGACGCCACATTAAACCGATTGCTTGATGGACATACAGGGTACCTCTGATTTCCTATTTACCCACGCTCCAAAATTGACTCCACCACCCTACAACATAAAAACTACACTATCTATAACATTGCTGACCCCGACCAACTATTCATTCCTCAACTAAACCTACCTTTCCCAAACTAACCAAGGCATGCACTTTAATCCTAACCGCCCTATACAACCTAAAGTGTCCTCGACCAGTCACCTATCGCCTCGGACACCACGCACAGAAACCACCTGCGGCCAGACAGGCCTACCATAGAAGCCCAACGGTACAGTGCCTCAACGCGGGAACGTGTGCTCATTTCGAATAGCNNNNTCAGGCACTCATGGGGGTTAATGCAATTCTATATCTGTGTCTACCGATCTTCGAGCGAATCGCCACAGCAGCCTGAATTAATGGTTTCGTTTGTTCTATGCACGCGGTTCCAGAACCACCGGCTCAAGACCGTGGAGATGCCAAAGGACACGACGCTTAACCGTTTAGCCGAGTTGGCTTAGGGGTGTATTGGAGTCGTCGAAGTTTCAGTCCCCAATCTATGCCTGTGGGGTTTCTGGGATTTCTAAATTTGTTAAAAATACCCTCATACACAACATTCGCAACGGGACTCTGTGTGCCGTGCCCTTACTTCAGGATTCCTGCGAGCCCCCCTGACCCCCTCATTTATAACCCCACGCGTGTGCGGCGTGGTATTCCTATTTGTATAGCGCGTCCACTATGCTTCGAAACTCTAGCTATCACACACTTGCACGCACGTTGTGGGGGCGATGGTACACGTGCCCATACCCTTACAAAACAAACTCAACCTCAACCTAAAAACACCAGAAACCTCCCATTCCAACTCTGGAGCGTGCTTGTTTTCCCCACAGACACCCCGCCGCACATAAACAAACCTAACGTTGAGCACTTATTGGACACACACAACTGACCGCCAGGATCCTTATAATTCCTAACCCCCACAGATCCCACGCACCTCACTTAGATTGCGCCAATAGAGCCTGCCCTCCAGCGGGCAGGTACCGGCCCACGGTGAACGATCAGCCAACCTTCTCGCGCTGGCAAATATCCCAGCATCAGTTTGACAGCGAAGAAACAGTTTTGGAACAATCGCATTACTTTGAAATGCACACCCTCACGCCCTCCCAAATTCCGAAAAAGCCCAAATAGGCAAAGGCTATTATAAACAGCGACCAGTTACTACCAACCGACCACAATACATAACGCCCAACCACCACCCATACGCATAAGAACCTAATGCCACAACCCCAAACCCTTACCAACGAAATAGAAGTTAACACCTATATTGGGAAATCTCTATACATAACCATAAGCTTACTCCAGCTGATTACCTGATTAGTGCTAAATTATCCATCAGACACAGGAAATACTAGTGGGGAATTCCAGTTCGCGGGAAGGCCGGATACAGGGGCACAAGTCGTACAATGACCGTTGACGCACCCCGCACGGAGATGCTGCCCTCCGGAGGCACGTGCCCTAAAGGGGATCCACACCCCAAACAGCACTCTCGGTTACTGGATGCACAGAAAAAGTTATACCGTAAGAAGCACCCCGTTCATACGTTAGATTCTTGTAACACGGGCGACAAGGCCACCCAAATTCAAGATGTAGACTCGGTTTAGCAAGACAATTTAGTGCTCATCGAGTAGATACCAGAAGCAGTACACCAACAAGAACAAAACAACCGCGAAAGGCCAATAACCAAACCAAACAAAAAGGCAGAAAGACCGCGCTAAACATACCACAATTATTAATGTTACCCCCCATAACCAAGCAAGACCAGCTTTAAAGCGGTGGTCCTGGAATATCCAGCAAATTGTTGCTATACCCTACAAGCAACATCCNNNNAAATCAGCCTCTAATATTATGTTCGATCGACACAGTCCGACTAGGATTGTTTGGCATCAGCTGTCACACCGAGGTTTTATATCCAGYGTTTGTTCTAGATAAGGACCCACAGAGTGGTGCCTGCATTTGGAGAAACTTGACTGGCACGGTGTGGTTGGACACACTTGCCTCCCTTAGGAAAACCATTCGTGTAACCGAATCTGAACTCCTTTTAGACGTACATACCTACGTTGCACCGGCGATACRACCAACCCAACGTTTCTGTGACCTACAACGGGCGCGGTGCACTCGCTCCATACCTAATCCCTCCCTTCCGGACCATATAGACCGGCCTAAAGCAGTTATTTACTACTCAAGGCGAAACTTTCTTCACCCATCTTACCATACATCTTCTTATACCTTCAAACATTAAACTCACTTCAGTAATCTCT-CCAATTCATTTATCAATCAATCAACACTGCAAGACACCTAAAACCCCACCACTACTTAGAAACCATTTTACTAACCTCGCCCAAGAAAATTCTCCCAAAACCAAAAA
n07AEP08  NNNNNNNNATCTTGACACAGGGTCATAGCAGCATACGCAGCAAGGCTGCCCCNNNNNNNNNNNNNNNNATTCCCTAAACATGCCCGAAATACCCCCTTCAGCACGCCTCTTATNNNNNNNNTTGTGTATATGTAGGCCGGGCAATTGGATGAACNTGAACAGATACAACRAACRCCTNNNNNNNNNNNNNNNNNNNNNNNNNNNNNNNNNNNNNTAGGTGGGCTRCTTTGGTGAAANNNNNNNNNNNNNNNCACCCGCTTCGCGAAACCCTTGTCTGCGTTCCTCTGCNNNNNNNNNNNNNNNNNNNYAAACATTGGCCCTTAAACCGACATATACCCGTAAANNNNNNGAGTAGCGAAACGAACYATATCCCCGGGGTANNNNNNNNNNNNNNNNNNTAGTAAGCTGAACCACCGTTCTCAAGAGAACGCGCTCTTTCGGCCGNNNNNNNNNNNNNNNNNNNNNNNNNCTTACAGCAACGAATGATGGTAGCACACACAACGNNNNNNNNNNNNNNNNNNNNNNNNNNNNACAAAGGTCTCAAANNNACTAAAATTAAACACNNNNACACCTTGGCCCCAGTACATTACCGCAACGAAGAGAAWTACTCCACTTTCCCGTTGAAACCCATGACAACTCAAACAAACANNNNNNNNNNNNNNNNNNNNNNNGATAACTCTTAACAGAGACTCATGNNNNNNNNNCACCACGGCGCCGANTGGGCATAGAGAGCGTGAATTAGACGAAGGTGATCGNNNNNNNNAGTCCAAAAATTCCCCTTCCNNNNNNNNNNNNNNNNNNNNNNNNNNNNNNNNNNNNNNNNNNGGTTATGGAATAAAGAAAACCANNNNNNNNNNNNNNNNNACTCCTCCGCGGGANNNNNNNNNNNNNNNNNNNGGCGCTCCCTTTTGCCGGNNNNNNNNNNNNNNNNNNNNNNNNNNNNNNNNNNNNNNNNNNNNNNNNNNNNNNNNNNNNNNNNNNNNNNNNNNNNNNNNNNNNNNNAAATGCCATTGCGTATCTAAGNNNNNNNNNNNNNAGCCGATTGGGCTCTGCTAGGGTGATGGTACTTCCTAGTNNNNNNNNNNNNNNNNNNNNNNNNNNNNNNNNNNNNNNNNYGGTACTAAATTAGTTATAAGGNNNNNNNNNNNNNNNAATCCGCAAAAAGTACGTCCCCCATGGCGTGCGCGAGGACTCTGTCGGTTCAAGGTGGTCGCGCAGGCGATATGCTCCNNNNNNNNNNNNNNGCGGGCATAATCGAGCACCGCCTCCACTAAGGAGGCGCANNNNNNNNNNNNNNNNNNNNNTGTTAACATGCTCGCTCCCGGGACGGACAGTCACGAAAGGGGCCTTRGCACGGAAGGANNNNNNNNNNAACCGATTGCTTGATGGACATACAGGGTACCTCTGATTTCTTATTTNNNNNNNNNNNNNNATTGACTCCACCACCCTACAACATAAAAACTACACTATCTATAACATTGCTGACCCCGACCAACTATTCATTCCTCAACTAAACCTACCTTTCCCAAACTAACCAAGGCATGCACTTTAATCCTAACCGCCCTATACAACCTNNNNNNNNNNNNNNNNNNNNNNNNNNNNNNNNNNNNNNNNNNNNNNNNNNNNNNNNNNNNNNNACAGGCCTACCANNNNNNNNNNNNNNNNNNNNNNNNNNNNNNNNNAACGTGTGCTCATTTCRAATAGCCGCNNNNNNNNNNNNNNNNNNTTAATGCAATTCTATATCTGTGTCTACCGATCTTCGAGCGAATCGCCACANNNNNNNNNNNNNNNNNNNNNNNNNNTTCTATGCACGCGGYTCNNNNNNNNNNNNNNNNNNNNTGTGGAGATGCCANNNNNNNNNNNNNNNNNNNNNNNNNNNNNNNNNNCTTAGGGGTGTATTGGAGTCGTCGAAGTTTCAGTCCCCAATCTANGCCTGTGGGGTTTCTGGGATTTCTARANNNNNTAAAAATNNNNNNNNNNNNNNNNNNNNNNNNNNNNNNNNNNNNNNNNNNNNNNNNNNNNAGGATTCCTGCGAGCCCCCNNGACCCCCTCATTTGTANNNNNNNNNNNNNGYGGCGTGGTATNNNNNNNNNNNNNGCGCGTCCACTATGCTTCGAAACTCTAGCTATCACACACTTACANNNNNNNNNNNNNNNNNNNNGTACACGTGCCCATACTCTTACAAAACAAACTCAACCTCAACCTAAAAATACCAGAAACCTCCCATTCCAACTCTGGAGCGTGCTTGTTTNNNNNNNNNNNNNNNNNNNNCACATAAACAAACCTAACGTTGAGCACNNNNNNNNNNNNTACAACTGACCGCCAGNNNNNTTACAATTCCTAACCCCCACAGATCCCACGCACCTCACTTAGATTGCGCCANNNNNNNNNNNNNNNNNNNNNNNNNGTACCGGCCCACGNNNNNNNNNNNNNNNNNNNNNNNGCGCTGGCAAATATCCCAGCATCAGTTTGACAGCGAAGAAACAGTTTTGGNNNNNNNNNNNNNNNNNNAAATGCACACCCTCACGCCCTCCCNNNNNTCGAAAAAGCCCNNNNNNNNNNNNNTTATTATAAAYAGCGACCAGTTACTACCNNNCGACCACAATACATAACGCNNNNNNNNNNNNNNNNNNNNNNAGAACCTAATACCACAACCCCAAACCCTTACCNNNGAAATAGAAGTTAACACCTATATTGGGAAATCTCTATACATAAYTATANNNNNNNNNNNNNNNNNNNNNNNNNNNNNNNNNNNNNNNNNNNNNNNNNNNNNNAATACTAGTGGGGAATTCCAGTTCGCGGGAAGGCCGGATACAGGGGCAYAAGTCGTACAATGACCGTTGACGCACCCCGCACGGAGATGCTGCCCTCCGGAGGCACRTGCCCTAAAGGGGATCCACACCCCAAACARCAYTCTCGGTTACTGGATGCACAGAAANAGTTATACCGTAAGAAGCACCCCGTTCATACGTTAGATTCTTGTAACACGGGCGACAAGGCCACCCAAATTCAAGATGTAGACTCGGTNNNNNNNNNNNNNNNNNNNNNNNNNNAGTAGATACCAGAAGCAGTACACCAACAAGAACAAAACAACCGCGAAARGCCAATAACCAAACCAAACAAAAAGGCAGAAAGACCGNNNNNNNNNNNNNNNNNTTATTAATGTTACCCCCCATAANNNNNNNNNNNNNNNNNNNNNNNNNNNNNNNNNNNNNNNNNNNNNNNNNNNNNNNNNNNNNNNNNNNNNNNNNNNNNNNNNNNNNNNNNTTAATATTATGTTCGATCAACACAGTCCGANNNNNNNNNNNNNNNNNNNNNNNTCACAYYGAGGTTTTATATCCAGCGTTTGTTCTAGATAAGGACCCACAGAGTGGTGCCTGCATTTGGAGAAACTTGACTGGCACGGTGTGRTTGGANNNNNNNNNNNNNNNNNNNNNNNNNNNNNGTGTAACCRAATNNGAACTCCTTTTAGACGTACATACCTACGTTGCACCGGCGATACGACCAANNNNNNNNNNCTGTGACCTACAACGGGCGCGGTGCACTCGCTCCATACCTAATCCCTCCYTTCCGRACNNNNNNGACCGGCCTAAAGCANNNNNNNNNNNNNNNNNNNNNNNNNNNCTTCACCCATCTTACCATACATCTTCTTATACCTTCAAACATTAAACTCACTTCAGTANNNNNN-NNNNNNNNNNNNNNAATCAATCAACACTGCAAGACACCTAANNNNNNNNNNNNNNNTAGAAACCATTTTACTAACNNNNNNNNAGAAAATTCTCCCAAAACCAAAAA
n08AEP07  TCATACCAATTTTGACACGGGGTCATAGCAGCATACGCAGCAAGGCTGCTCCAGGGGATTAAGCACCAATTCCCTAAACATGCCCGAAATACCCCCTTCAGCACGCCTCCTATATGGTAACTTGTGTATATGTAGGCCGGGCAATTGGATGAACCTGAACAGATACAACGAACGCCTCATTATCTGAATTATACGGAACGCTGCAGGGTGCGTGTAGGTGGGCTGCTTTGGTGAAACAAACAAATTCACATCACCCGCTTCATGAAATCCTTGTCTGCGTTCCTCTGCCACCCTAATCCTATGCTCTCGAACATTGGCCCTTAAACCGATAAATACCCGTAAAATAACTGAGTAGCGAAACGAACCATATCCCCGGGGTAATTTGCGAGTGCGCTTAAAAGTAAGCTGAACCACCGTTCTCAAGAGAACGCGCTCTTYCGGCCGATCAAGCACTAGAATCCCAACTTATCTTACAGCAACGGATGACGGTAGCACACACAATGTTTATCCGTAAGAAATACACAACATTCTACAAGAGTCTCAAAAACACTAAAATTAAACACAGTCACACCTCGGCCCTAGTACATCACCGCAACGAAGAGAAATACTCTGCTTTTCCGTTGAAACCCATGACAACTCAAACAATCAGGCATCTAACCCCTCAACGTATAGATAACTCTTAACAGAGACTCATGGTGGAGGAGCACCACGGCGCCGACCGGGCATAGAGAGCGTGAATTAGACGAAGGTGATCGCCAAGGCGAGTCCAAAAATTCCCCTTCCCCGTTAGGGGGGAGTAGTCCCGGACGCGGGTGGCGATTCCTGGGTTATGGAATAAAGAAAACCGCTCTCACCTGTTGCAAGACCCCTCCGCGGGAAACCAGCACAAATTGCGGGGGCGCTCCCTTTTGCCGGTACACCGTGAATCGGATTTGAAGCTGTAGAGTGACTAGTTGTAGTGCCATAGGAGGGACGTTATGAAAAGACAGAAGTATCGACCGGAAATGCCATTGTGTATCTAAGGTAGAGCGATTTGAGCCGATTGGGCTCTGYTAGGGTGACGGTACTTCCTAGTTCCCATGAGCTGGATAGGACATTCCCTTGCGGACCCTTGTCGGTACTAAATTAGTCATAAGGAATATAATGGTTTACAAACCGCAAAAAGTACGTCCCTCATGGCGTGCGCGAGGACTCTGTCGGTTCAAGGTGGTCGCGCAGGCGATATGCTCCACACAGACTTAAGGGCGGGCGTAACCGAGCACCGCCTCCACTAAGGAGGCGCACAGAGCCTTTATGTAGTAGCATGTTAACATGCCCGCTCCCGGGACGGACAGTCACGAAAGGGGCCTTGGCACGGAAGGACGCCACATTAAACCGATTGCTTGATGGACATACAGGGTACCTCTGATTTTCTATTTACCCACGCTCCAAAATTAACTCAACCACTCTACAACATAAAAATCACACTATCTATAATATTGCTGACCCTGACCAACTATTCGCCCCTCAACTAAACCTACCTTTTCCAAACCAACCAAGGCATGCACTTCAGTCCTAACCGCCCTATACAACTTAAAGCGTCCTCGACCAGCCACCTATCGCCCCGGACACCACGCACAGAAACCACCTGCGGCCAGATAGGCCTACCATAGAAGCCCAACAATACAGTACCCCAATGCGGGAACGTGTGCCCATTTCGAATAGCCGCTTCAGGCACTCATGGGGGTCAATGCAATTCTATATCTACGTCTACCGACCTTCGAGCGAATCGCCACAGCAGTCTGAATTAATGGTTTCGTTTGTTCTATGCACGCGGCTCCAGAACCACCGGCCCAAGACTGTGGAGATGCCAAAGGACACGACGTTCAACCGTTTAGCCGAGTTGGCTTAGGGGTGTATTGGAGTCGCCGAAGTTTCAGTCCCCAATCTATGCCTGTGGGGTTTCTGGGATTTCTAAATTTGTTAAAAATACCCTCATAAACGGTATTCGCAACGGGACTCTGTGTGCCGTGCCCTTACTTCAGGACTTCTGCGAGCCCCCCTGACCCCCTCACTTATAACTCCACGTGTGTACGGTGTGGTATTCCCATTTGTACAGCGCGTCCACTATGCCTCGAAACTCTAGCTATCACACACTTGCACGCATGTTGTGGGAGTGACGGTACACGTGCCCACACCCTTACAAAACAGACCCAGCCTCAATCTAAAAGCACCAGAAACCTCCCATTCCAACTCTAGAGCATGCTCGCTTTTCCCACAGACACCCCGCCGCACATAAACAAACCTAACGTTGAGTACTTATTGGACACACACAACTGACCGCCAGGATCCTTACAATCCCTAACCCCCACAGATCCCACGCACCTCACTTAGATTGTGCCAATAGAGCCTGCCCTTCAGCGGGCAGGTACCGGCCCACGGTGAACAACCAGCCAGCTTTCTTGCGTTGGCAAATATTCCAGCATCAGTTTGACAGTGAAGAAACAGTTTTGGAACAATCGCATTACTTTGAAATGCACACCCTCACGCCCCCCCAAATTCCGAAAAAGCCCAAATAGGCAAAGATTATTATAAATAGCGACTAGTTACTACCAACCGATCGCAATACATAACGCCCAACCACCACCCACACGCATAAGAACCCAATACCACAACCCCAAACCCTTACCAACAAAATAGAAGTTAACACTTATATTGAGAAATCTCTATACATAACCATAAGCTTACTCCAGTTGATTACCTGATTAGTGCTAAATTATCCATCAGACACAGGAAATACTAGTGGGGAATTCCAGTTCGCGGGAAGGTCGGATACAGGGGCACAAGTTGTACAATGACCGTTGACACATCCCGCACGGAGATGCTGCCCTCCGGAGGCACGTGCCCTAAAGGGGATCCACACCTCAAACAGCACTCTCGGTTACTGGATGCACAGAAAAAGTTATACCGTAAGAAGCACCCCGTTCATACGTTAGACTCTTGTAACACAGGCGACAAGGCCACCCAAATTCAAGATGTAGACTCGGTTTAGCAAGACAATTCAGTGCCCACCGATTAGATACCAAAAGCAGTACACCAACAAGATCAAAACAACCGTGAAAGGCCAATAATCAAACCAAACAAAAAGGCAGAAAGACCGCGCTAAACACACTACAATTATTAACGTTACTCCCCATAACCAAGCAAGACCAGCTTTAAAGCGGTGGTCCTGGAATACTCAGCAAATCGTTGCTACACCCTACAAGCAACATCCCCAAAAATCAGCCTCTAATGTTATGTTCGATCAACACAGTCCGACTAGGATCGTTTGGCATCAGCTGTCACACCGAGGTTTTATATCCAGCGTTTGTTCTAGATAAGGACCCATAGAGTGGTGCCTGCATTTGGAGAAACTTGACTAGCACGGTGTGGTTGGACACACTTGCCTCCCTCAGGAAAACCATCCGTGTAACCGAATCTGAACTCCTTTTAGACGTACATACTTATGTTGCATCGGCGATACGACCGACCCAACGTTTCTGTGACCTACAACGGGCGCGGTGCACTCACCCCATACCTAATCCCTCCCTTCCGGACTACATAGACCGGCCTAAAGCAGTTATTTACTACTCAAGGCGAAACTNNCTTCACTCACCTCACCTCATACCTTCTCACACTCTCAAACATAAAATCTTTTTCAACAACTTCC-CTAATTTTCTCACCGAAAAAATAACACCACAAAATACCTAAAAACCTATCGCTACACAAAAGCCATCCTACAAATCTCAATAAAGAAAACTCTCTCAAAACCAAAAA
n1665     TCATACCAATTTTGACACGGGGTCATAGCAGCATACGCAGCAAGGCTGCTCCAGGGGATTAAGCACCAATTCCCTAAACATGCCCGAAATACCCCCTTCAGCACGCCTCCTATATGGTAACTTGTGTATATGTAGGCCGGGCAATTGGATGAACCTGAACAGATACAACGAACGCCTCATTATCTGAATTATACGGAACGCNNNNNNNNNCSTGTAGGTGGGCTGCTTTGGTGAAACAAACAAATTCACATCACCCGCTTCATGAAATCCTTGTCTGCGTTNNNCTGCCACCCTAATCCTATGCTCTCGAACATTGGCCCTTAAACCGATAAATACCCGTAAAATAACTGAGTAGCGAAACGAACCATATCCCCGGGGTAATTTGCGAGTGCGCTTAAAAGTAAGCTGAACCACCGTTCTCAAGAGAACGCGCTCTTTCGGCCGATCAAGCACTAGAATCCCAACTTATCTTACAGCAACGGATGACGGTAGCACACACAATGTTTATCCGTAAGAAATACACAACATTCTACAAGAGTYNNNNNNACACTAAAATTAAACACAGTCACACCTCGGCCCTAGTACATCACCGCAACGAAGAGAAATACTCTGCTTTTCCGTTGAAACCCATGACAACTCAAACAATCAGGCATCTAACCCCTCAACGTATAGATAACTCTTAACAGAGACTCATGGTGGAGGAGCACCACGGCGCCGACCGGGCATAGANNNNNNNNNNNNNNNNAAGGTGATCGCCAAGGCGAGTCCAAAAATTCCCCTTCCCCGTTAGGGGGGAGTANNNNNNNNCGCGGGTGGYGATTCCTGGGNTATGGAANNNAGAAAACCGCTCTCACCTGTTGCAAGACCCCTCCGCGGGAAACCAGCACAAATTGCGGGGGCGCTCCCTTTTGCCGGTACACCGTGAATCGGATTTGAAGCTGTAGAGNNACTAGTTGTAGTGCCATAGGAGGGACGTTATGAAAAGACAGAAGTATCGACCGGAAATGCCATTGTGTATCTAAGGTAGAGCGATTTGAGCCGATTGGGCTCTGCTAGGGTGACGGTACTTCCTAGTTCCCATGAGCTGGATAGGACATTCCCTTGCGGACCCTTGTCGGTACTAAATTAGTCATAAGGRATATAATGGTTTACAAACCGCAAAAAGTACGTCCCTCATGGYGTGCGCGAGGACTCTGTCGGTTCAAGGTGGTCGCGCAGGCGATATGCTCCACACAGACTTAAGGGCGGGCGTAACCGAGCACCGCCTCCACTAAGGAGGCGCACAGAGCCTTTATGTAGTAGCATGTTAACATGCCCGCTCCCGGGACGGACAGTCACGAAAGGGGCCTTGGCACGGAAGGACGCCACATTAAACCGATTGCTTGATGGACATACAGGGTACCTCTGATTTTCTATTTACCCACGCTCCAAAATTAACTCAACCACTCTACAACATAAAAATCACACTATCTATAATATTGCTGACCCTGACCAACTATTCGYCCYTYAACTAAACCTACCTTTTCCAAACCAACCAAGGCATGCACTTCAGTCCTAACCGCCCTATACAACTTAAAGCGTCCTCGACCAGCCACCTATCGCCCCGGACACCACGCACAGAAACCACCTGCGGCCAGATAGGCCTACCATAGAAGCCCAACAATACAGTGCCCCAATGCGGGAACGTGTGCCCATTTCGAATAGCCGCTTCAGGCACTCATGGGGGTCAATGCAATTCTATATCTACGTCTACCGACCTTCGAGCGAATCGCCACAGCAGTCTGAATTAATGGTTTCGTTTGTTCTATGCACGCGGCTCCAGAACCACCGGCCCAAGACTGTAGAGATGCCAAAGGACACGACGTTCAACCGTTTAGCCGAGTTGGCTTAGGGGTGTATTGGAGTCGCCGAAGTTTCAGTCCCCAATCTATGCCTGTGGGGTTTCTGGGATTTCTAAATTTGTTAAAAATACCCTCATAAACGGTATTCGCAACGGGACTCTGTGTGCCGTGCCCTTACTTCAGGACTTCTGCGAGCCCCCCTGACCCCCTCACTTATAACTCCACGTGTGTACGGTGTGGTATTCCCATTTGTATAGCGCGTCCACTATGCCTCGAAACTCTAGCTATCACACACTTGCACGCATGTTGTGGGAGTGACGGTACACGTGCCCACACCCTTACAAAACAGACCCAGCCTCAATCTAAAAGCACCAGAAACCTCCCATTCCAACTCTAGAGCATGCTCGCTTTTCCCACAGACACCCCGCCGCACATAAACAAACCTAACGTTGAGTACTTATTGGACACACACAACTGACCGCCAGGATCCTTACAATCCCTAACCCCCACAGATCCCACGCACCTCACTTAGATTGTGCCAATAGAGCCTGCCCTTCAGCGGGCAGGTACCGGCCCACKGTKAACAACCAGCCAGCTTTCTTGCGTTGGCAAATATTCCAGCATCAGTTTGACAGTGAAGAAACAGTTTTGGAACAATCGCATTACTTTGAAATGCACACCCTCACGCCCCCCCAAATTCCGAAAAAGCCCAAATAGGCAAAGATTATTATAAATAGCGACTAGTTACTACCAACCGATCGCAATACATAACGCCCAACCACCACCCACACGCATAAGAACCCAATACCACAACCCCAAACCCTTACCAANAAAATAGAAGTTAACACTTATATTGAGAAATCTCTATACATAACCATAAGCTTACTCCAGTTGATTACCTGATTAGTGCTAAATTATCCATCAGACACAGGAAATACTAGTGGGGAATTCCAGTTCGCGGGAAGGTCGGATACAGGGGCACAAGTTGTACAATGACCGTTGACACATCCCGCACGGAGATGCTGCCCTCCGGAGGCACVTGCNNNAAAGGGGATCCACACCTCAAACAGCACTCTCGGTTACTGGATGCACAGAAANAGTTATACCGTAAGAAGCACCCCGTTCATACGTTAGACTCTTGTAACACAGGCGACAAGGCCACCCAAATTCAAGATGTAGACTCGGTTTAGCAAGACAATTCAGTGCCCACCGATTAGATACCAAAAGCAGTACACCAACAAGATCAAAACAACCGTGAAAGGCCAATAATCAAACCAAACAAAAAGGCAGAAAGACCGCGCTAAACACACTACAATTATTAACGTTACTCCCCATAACCAAGCAAGACCAGCTTTAAAGCGGTGGTCCTGGAATACTCAGCAAATCGTTGCTACACCCTACAAGCAACATCCCCAAAAATCAGCCTCTAATGTTATGTTCGATCAACACAGTCCGACTAGGATCGTTTGGCATCAGCTGTCACACCGAGGTTTTATATCCAGCGTTTGTTYNNNATAAGGACCCATAGAGTGGTGCCTGCATTTGGAGAAACTTGACTAGCACGGTGTGGTTGGACACACTTGCCTCCCTCAGGAAAACCATCCGTGTAACCGAATCTGAACTCCTTTTAGACGTACATACTTATGTTGCATCGGCGATACGACCGACCCAACGTTTCTGTGACCTACAACGGGCGCGGTGCACTCACCCCATACCTAATCCCTCCCTTCCGGACTACATAGACCGGCCTAAAGCAGTTATTTACTACTCAAGGCGAAACTN-CTTCACTCACCTCACCTCATACCTTCTCACACTCTCAAACATAAAATCTTTTTCAACAACTTCC-CTANNNNNNNNNNNGAAAAAATAACACCACAAAATACCTAAAAACCTATCGCTACACAAAAGCCATCCTACAAATCTCAATAAAGAAAACTCTCTCAAAAYCAAAAA
n1666     TCATACCAATTTTGACACGGGGTCATAGCAGCATACGCAGCAAGGCTGCTCCAGGGGATTAAGCACCAATTCCCTAAACATGCCCGAAATACCCCCTTCAGCACGCCTCCTATATGGTAACTTGTGTATATGTAGGCCGGGCAATTGGATGAACCTGAACAGATACAACGAACGCCTCATTATCTGAATTATACGGAACGCTGCNNGGTGCGTGTAGGTGGGCTGCTTTGGTGAAACAAACAAATTCACATCACCCGCTTCATGAAATCCTTGTCTGCGTTCCTCTGCCACCCTAATCCTATGCTCTCGAACATTGGCCCTTAAACCGATAAATACCCGTAAAATAACTGAGTAGCGAAACGAACCATATCCCCGGGGTAATTTGCGAGTGCGCTTAAAAGTAAGCTGAACCACCGTTCTCAAGAGAACGCGCTCTTTCGGCCGATCAAGCACTAGAATCCCAACTTATCTTACAGCAACGGATGACGGTAGCACACACAATGTTTATCCGTAAGAAATACACAACATTCTACAAGAGTCTCAAAAACACTAAAATTAAACACAGTCACACCTCGGCCCTAGTACATCACCGCAACGAAGAGAAATACTCTGCTTTTCCGTTGAAACCCATGACAACTCAAACAATCAGGCATCTAACCCCTCAACGTATAGATAACTCTTAACAGAGACTCATGGTGGAGGAGCACCACGGCGCCGACCGGGCATAGAGAGCGTGAATTAGACGAAGGTGATCGCCAAGGCGAGTCCAAAAATTCCCCTTCCCCGTTAGGGGGGAGTAGTCCCGGACGCGGGTGGCGATTCCTGGGTTATGGAATAAAGAAAACCGCTCTCACCTGTTGCAAGACCCCTCCGCGGGAAACCAGCACAAATTGCGGGGGCGCTCCCTTTTGCCGGTACACCGTGAATCGGATTTGAAGCTGTAGAGTGACTAGTTGTAGTGCCATAGGAGGGACGTTATGAAAAGACAGAAGTATCGACCGGAAATGCCATTGTGTATCTAAGGTAGAGCGATTTGAGCCGATTGGGCTCTGCTAGGGTGACGGTACTTCCTAGTTCCCATGAGCTGGATAGGACATTCCCTTGCGGACCCTTGTCGGTACTAAATTAGTCATAAGGAATATAATGGTTTACAAACCGCAAAAAGTACGTCCCTCATGGCGTGCGCGAGGACTCTGTCGGTTCAAGGTGGTCGCGCAGGCGATATGCTCCACACAGACTTAAGGGCGGGCGTAACCGAGCACCGCCTCCACTAAGGAGGCGCACAGAGCCTTTATGTAGTAGCATGTTAACATGCCCGCTCCCGGGACGGACAGTCACGAAAGGGGCCTTGGCACGGAAGGACGCCACATTAAACCGATTGCTTGATGGACATACAGGGTACCTCTGATTTTCTATTTACCCACGCTCCAAAATTAACTCAACCACTCTACAACATAAAAATCACACTATCTATAATATTGCTGACCCTGACCAACTATTCGCCCCTCAACTAAACCTACCTTTTCCAAACCAACCAAGGCATGCACTTCAATCCTAACCGCCCTATACAACTTAAAGCGTCCTCGACCAGCCACCTATCGCCCCGGACACCACGCACAGAAACCACCTGCGGCCAGATAGGCCTACCATAGAAGCCCAACAATACAGTACCCCAATGCGGGAACGTGTGCCCATTTCGAATAGCCGCTTCAGGCACTCATGGGGGTCAATGCAATTCTATATCTACGTCTACCGACCTTCGAGCGAATCGCCACAGCAGTCTGAATTAATGGTTTCGTTTGTTCTATGCACGCGGCTCCAGAACCACCGGCCCAAGACTGTGGAGATGCCAAAGGACACGACGTTCAACCGTTTAGCCGAGTTGGCTTAGGGGTGTATTGGAGTCGCCGAAGTTTCAGTCCCCAATCTATGCCTGTGGGGTTTCTGGGATTTCTAAATTTGTTAAAAATACCCTCATAAACGGTATTCGCAACGGGACTCTGTGTGCCGTGCCCTTACTTCAGGACTTCTGCGAGCCCCCCTGACCCCCTCACTTATAACTCCACGTGTGTACGGTGTGGTATTCCCATTTGTACAGCGCGTCCACTATGCCTCGAAACTCTAGCTATCACACACTTGCACGCATATTGTGGGAGTGACGGTACACGTGCCCACACCCTTACAAAACAGACCCAGCCTCAATCTAAAAGCACCAGAAACCTCCCATTCCAACTCTAGAGCATGCTCGCTTTTCCCACAGACACCCCGCCGCACATAAACAAACCTAACGTTGAGTACTTATTGGACACACACAACTGACCGCCAGGATCCTTACAATCCCTAACCCCCACAGATCCCACGCACCTCACTTAGATTGTGCCAATAGAGCCTGCCCTTCAGCGGGCAGGTACCGGCCCACGGTGAACAACCAGCCAGCTTTCTTGCGTTGGCAAATATTCCAGCATCAGTTTGACAGTGAAGAAACAGTTTTGGAACAATCGCATTACTTTGAAATGCACACCCTCACGCCCCCCCAAATTCCGAAAAAGCCCAAATAGGCAAAGATTATTATAAATAGCGACTAGTTACTACCAACCGATCGCAATACATAACGCCCAACCACCACCCACACGCATAAGAACCCAATACCACAACCCCAAACCCTTACCAACAAAATAGAAGTTAACACTTATATTGAGAAATCTCTATACATAACCATAAGCTTACTCCAGTTGATTACCTGATTAGTGCTAAATTATCCATCAGACACAGGAAATACTAGTGGGGAATTCCAGTTCGCGGGAAGGTCGGATACAGGGGCACAAGTTGTACAATGACCGTTGACACATCCCGCACGGAGATGCTGCCCTCCGGAGGCACGTGCCCTAAAGGGGATCCACACCTCAAACAGCACTCTCGGTTACTGGATGCACAGAAAAAGTTATACCGTAAGAAGCACCCCGTTCATACGTTAGACTCTTGTAACACAGGCGACAAGGCCACCCAAATTCAAGATGTAGACTCRGTTTAGCAAGACAATTCAGTGCCCACCGATTAGATACCAAAAGCAGTACACCAACAAGATCAAAACAACCGTGAAAGGCCAATAATCAAACCAAACAAAAAGGCAGAAAGACCGCGCTAAACACACTACAATTATTAACGTTACTCCCCATAACCAAGCAAGACCAGCTTTAAAGCGGTGGTCCTGGAATACTCAGCAAATCGTTGCTACACCCTACAAGCAACATCCCCAAAAATCAGCCTCTAATGTTATGTTCGATCAACACAGTCCGACTAGGATCGTTTGGCATCAGCTGTCACACCGAGGTTTTATATCCAGCGTTTGTTCTAGATAAGGACCCATAGAGTGGTGCCTGCATTTGGAGAAACTTGACTAGCACGGTGTGGTTGGACACACTTGCCTCCCTCAGGAAAACCATCCGTGTAACCGAATCTGAACTCCTTTTAGACGTACATACTTATGTTGCATCGGCGATACGACCGACCCAACGTTTCTGTGACCTACAACGGGCGCGGTGCACTCACCCCATACCTAATCCCTCCCTTCCGGACTACATAGACCGGCCTAAAGCAGTTATTTACTACTCAAGGCGAAACTT-CCTCACTCACCTCACCTCATACCTTCTCGCACTCTCAAACATAAAATCTTTTTCAACAACTTCC-CTAATTTTCCCACCGAAAAAATAACACCACAAAATACCTAAAAACCTATCGCTACACAAAAGCCATCCTACAAATCTCAATAAAGAAAACTCTCTCAAAACCAAAAA
n2973     TCCCATCAATCTTGACACAGGGTCATAGCAGCATACGCAGCAAGGCTGCCCCGGGGGATTAAGCACCAATTCCCTAAACATGCCCGAAATACCCCCTTCAGCACGCCTCTTATACGGTAACTTGTGTATATGTAGGCCGGGCAATTGGATGAACCTGAACAGATACAACGAACGCCTCATTATCTGAATTATACGGAACGCTGCAGGGTGCGTGTAGGTGGGCTGCTTTGGTGAAACAAACAAACTAACATCACCCGCTTCGCGAAACCCTTGTCTGCGTTCCTCTGCCACCCTAATCCTATGCTCTCAAACATTGGCCCTTAAACCGACATATACCCGTAAAATAACTGAGTAGCGAAACGAACCATATCCCCGGGGTAATTCGCGAGTGCGCTTAGTAGTAAGCTGAACCACCGTTCTCAAGAGAACGCGCTCTTTCGGCCGATCAAGCACTAGAACCCCAACTAATCTTACAGCAACGAATGATGGTAGCACACACAACGTTTATCCGTAAGAAATACACAATATTCTACAAAGGTCTCAAAAACACTAAAATTAAACACAGTCACACCTTGGCCCCAGTACATTACCGCAACGAAGAGAAAGACTCCACTTTCCCGTTGAAACCCATGACAACTCAAACAAACAGACATCTGACCCCTCAACGAATAGATAACTCTTAACAGAGACTCATGGTGGAGGAGCACCACGGCGCCGACTGGGCATAGAGAGCGTGAATTAGACGAAGGTGATCGCCAAGGCGAGTCCAAAAATTCCCCTTCCCCGTTAGGGGGGAGTAGTCCCGGACGCGGGTGGCGATTCCCGGGTTATGGAATAAAGAAAACCGCTCTCACCTGTTGCAAGACCCCTCCGCGGGAAACCAGCACAAATTGCGGGGGCGCTCCCTTTTGCCGGTACACCGTGAATCGGATTTGAAGCTGTAGAGTGACTAGTTGTAGTGCCATAGGAGGGACGTTATGAAAAGACAGAAGTATCGACCGGAAATGCCATTGCGTATCTAAGGTAGAGCGATTTGAGCCGATTGGGCTCTGCTAGGGTGATGGTACTTCCTAGTTCCCATGAGCTGGATAGGACATTCCCTTGCGGACCCTTGTCGGTACTAAATTAGTTATAAGGAATATAATGGTTTACAATCCGCAAAAAGTACGTCCCCCATGGCGTGCGCGAGGACTCTGTCGGTTCAAGGTGGTCGCGCAGGCGATATGCTCCGTATAGACTTAAGGGCGGGCATAATCGAGCACCGCCTCCACTAAGGAGGCGCACAGAGCCTTTATGTAGTAGCATGTTAACATGCTCGCTCCCGGGACGGACAGTCACGAAAGGGGCCTTGGCACGGAAGGACGCCACATTAAACCGATTGCTTGATGGACATACAGNGTACCTCTGATTTCCTATTTACCCACGCTCCAAAATTGACTCCACCACCCTACAACATAAAAACTACACTATCTATAACATTGCTGACCCCGACCAACTATTCATTCCTCAACTAAACCTACCTTTCCCAAACTAACCAAGGCATGCACTTTAATCCTAACCGCCCTATACAACCTAAAGTGTCCTCGACCAGTCACCTATCGCCTCGGACACCACGCACAGAAACCACCTGCGGCCAGACAGGCCTACCATAGAAGCCCAACGGTACAGTGCCTCAACGCGGGAACGTGTGCTCATTTCGAATAGCCGCTTCAGGCACTCATGGGGGTTAATGCAATTCTATATCTGTGTCTACCGATCTTCGAGCGAATCGCCACAGCAGCCTGAATTAATGGTTTCGTTTGTTCTATGCACGCGGTTCCAGAACCACCGGCTCAAGACCGTGGAGATGCCAAAGGACACGACGCTTAACCGTTTAGCCGAGTTGGCTTAGGGGTGTATTGGAGTCGTCGAAGTTTCAGTCCCCAATCTATGCCTGTGGGGTTTCTGGGATTTCTAAATTTGTTAAAAATACCCTCATACACAACATTCGCAACGGGACTCTGTGTGCCGTGCCCTTACTTCAGGATTCCTGCGAGCCCCCCTGACCCCCTCATTTATAACCCCACGCGTGTGCGGCGTGGTATTCCTATTTGTATAGCGCGTCCACTATGCTTCGAAACTCTAGCTATCACACACTTGCACGCACGTTGTGGGGGCGATGGTACACGTGCCCATACCCTTACAAAACAAACTCAACCTCAACCTAAAAACACCAGAAACCTCCCATTCCAACTCTGGAGCGTGCTTGTTTTCCCCACAGACACCCCGCCGCACATAAACAAACCTAACGTTGAGCACTTATTGGACACACACAACTGACCGCCAGGATCCTTACAATTCCTAACCCCCACAGATCCCACGCACCTCACTTAGATTGCGCCAATAGAGCCTGCCCTCCAGCGGGCAGGTACCGGCCCACGGTGAACGATCAGCCAACCTTCTCGCGCTGGCAAATATCCCAGCATCAGTTTGACAGCGAAGAAACAGTTTTGGAACAATCGCATTACTTTGAAATGCACACCCTCACGCCCTCCCAAATTCCGAAAAAGCCCAAATAGGCAAAGGCTATTATAAACAGCGACCAGTTACTACCAACCGACCACAATACATAACGCCCAACCACCACCCATACGCATAAGAACCTAATACCACAACCCCAAACCCTTACCAACGAAATAGAAGTTAACACCTATATTGGGAAATCTCTATACATAACCATAAGCTTACTCCAGCTGATTACCTGATTAGTGCTAAATTATCCATCAGACACAGGAAATACTAGTGGGGAATTCCAGTTCGCGGGAAGGCCGGATACAGGGGCACAAGTCGTACAATGACCGTTGACGCACCCCGCACGGAGATGCTGCCCTCCGGAGGCACGTGCCCTAAAGGGGATCCACACCCCAAACAGCACTCTCGGTTACTGGATGCACAGAAAAAGTTATACCGTAAGAAGCACCCCGTTCATACGTTAGATTCTTGTAACACGGGCGACAAGGCCACCCAAATTCAAGATGTAGACTCGGTTTAGCAAGACAATTTAGTGCTCATCGAGTAGATACCAGAAGCAGTACACCAACAAGAACAAAACAACCGCGAAAGGCCAATAACCAAACCAAACAAAAAGGCAGAAAGACCGCGCTAAACATACCACAATTATTAATGTTACCCCCCATAACCAAGCAAGACCAGCTTTAAAGCGGTGGTCCTGGAATATCCAGCAAATTGTTGCTATACCCTACAAGCAACATCCCCAAAAATCAGCCTCTAATATTATGTTCGATCGACACAGTCCGACTAGGATTGTTTGGCATCAGCTGTCACACCGAGGTTTTATATCCAGCGTTTGTTCTAGATAAGGACCCACAGAGTGGTGCCTGCATTTGGAGAAACTTGACTGGCACGGTGTGGTTGGACACACTTGCCTCCCTTAGGAAAACCATTCGTGTAACCGAATCTGAACTCCTTTTAGACGTACATACCTACGTTGCACCGGCGATACGACCAACCCAACGTTTCTGTGACCTACAACGGGCGCGGTGCACTCGCTCCATACCTAATCCCTCCCTTCCGGACCATATAGACCGGCCTAAAGCAGTTATTTACTACTCAAGGCGAAACTT-CTTCACCCATCTTACCATACATCTTCTTATACCTTCAAACATTAAACTCACTTCAGTAATCTCT-CCAATTCATTTATCAATCAATCAACACTGCAAGACACCTAAAACCCTACCACTACTTAGAAACCATTTTACTAACCTCGCCCAAGAAAATTCTCCCAAAACCAAAAA
n2980     NNCCATCAATCTTGACACAGGGTCATAGNNNNNTACGCAGCAAGGCTGCCCCGGGGGATTAAGCACCAATTCCCTAAACANNNNNNNNNNNNNNNNNNNNNNNNNNNNNNNNNACGGTAACTTGTGNNNATGTANNNNNNGCAATTGGATGAACCTGAACAGATACAACGAACGCCTCATTATCTGAATTATACGGAACGCTGCAGGGTGNNNNNNNNTGGGCTGCTTTGGTGAAACAAACAAACTAACATCACCCGCTTCGCGAAACCCTTGTCTGCGTTCCTCTGCCACCCTAATCCTATGCTCTCAAACATTGGCCCTTAAACCGACATATACCCGTAAAATAACTRAGTAGCGAAACGAACCATATCCCCGGGGTAATTCGCGAGTGCGCTTAGTAGTAAGCTGAACCACCGTTCTCAAGAGAANGCGCTCTTTCGGCCGATCAAGCACTAGAACCCCAACTAATCTTRNNNNNNNNNNNGATGGTAGCACACACAACGTTTANCCGTAARAAATAYANNNNNNNNNACAAAGGTTTCAAAAACACTAAAATTNAACACARTNNCACCTTGRCCCCAGTAYNNNNNNNNNANNNAGAGAAAGACTCCACTTTCCCGTTGAAACCCATGNNNNNNNAAACAAACAGACATCTGACYNNNNNNNNNNNNGATAACTCTTAACAGAGACTCATGGTGGARRARCACCACGGCNNNNNNTGGGCATAGAGAGCGTGANNNNNACGAAGGTGATCGCCAAGGCGAGTCCAAAAATTCCCCTTCCNNNNNNNNGDGGAGTAGTCCCGGACGCNNNNNNNGATTCCCGGGTTATGNNNNNNNNAAAACCGCTCTCACCTGTTGCAAGACCCCTCCGCRRGAANNNNNNNNNNNNNNNNNNNNNNNNNNNNNNNNNNNNNNNNNNNNNNNNNNNNNNNNNNNNNNTAGAGTGACTAGTTGTAGTGCBNNNNNARGGACGTTATGAAAAGACAGAAGTATCGACCGGAAATGCYATTGCGTATCTAAGGTAGAGCGATTTGAGCCGATTGGGCTYTGCTAGGGTGATGGTACTTCCTAGTTCNNATGAGCTGGATAGGACATTCCCTTGCGGACYCTTGTNNGTACTAAATTAGTTATAAGGNNNNNNNNNNNTTACAATCCGCAAAAAGTACGTCCCCCATRGCGTNCGCSAGGACTCTGTCNRTNNNNNGTGGTCGCGCAGGCGATATGCTCCGTATNNNNNNAARGGCGGGCATAATCKAGCACCGCCTCCACTAAGGAGGCGCACAGAGCCTTTATGTAGTAGCATGTTAACATGCTCGCTCYTGGGACGGAYNNNNNNNNANNRRGYCTTGGCACGGAAGGACGCCACATTANNNNNNNNNNNNNNNNNNNNNNNNNNNTACCTYTGATTTCCTATTTACCCACGCTCCAAAANNNNNNNNNNNNNNNNNNNNNNNNNAAACTACACTATCTATAACATTGCTGACCCCGACCAACTATTCATNNCTCAACTAAACCTACCTTTCCCAAACTAACCAAGGCATGCACTTTAATCCTAACCGCCCTATACAACCTAAAGTGTCCTCGACCAGTCACCTATCGCCTCGGACACCACGCACAGAAACCACCTGCGGCCAGACAGGCCTACCATAGAAGYCYAANNNTAYNNTGCCTCAACGCGGGAACGTGTGCTCATTTCGAATAGCCGCTTCAGGTANNNNNNNNGGTTAATGCAATTCTATATCTGTGTCTACCGATCTTCGAGCGAATCGCCACARCARNNNNNNNNNNNNGTTTCGTTTGTTCNNNNNNNNNNNNNNNNGAACCACCGGCTCAAGACCGTGGAGATGCCAAAGGACACGACGCTTAACCGTTTAGCCGAGTTGGCTTAGGGGTGTATTGGAGTCGTCGAAGTTTCAGTCCCCAATCTATGCCTGTGGGGTTTCTGGGATTTCNNAATTTGTTAAAAATACCCTCATACACAAYATTCGCAACGGGACTTTNNNNNNNNNNNNNNNNNNNNNNNNNNNNNNNNNNCCCCCCTGACCCCCTCATTTATAACCCCACGCGTGTGCGRCGTGGTATTCCTATTTGTATAGCGCGTCCACTATGCTTCGAAACTCTAGCTATCACACACTTGCACGCACGTTGTNNNNNNNNNNNNNCACGTGCCCAYACCYNNNNNNNNNNNNNNNNNNNNNNNNNNNNNAACACCAGAAACCTCCCATTCCAACTCTGGAGCGTGCTTNTTTTCCCCACAGACACCCCGCNNNNNATAAACAAACCTAACGTTGAGCACTTATTGGACACACACAACTGACCGCCAGGANNNNNNNAATTCCTAACCCCCACAGATCCCACGCACCTCNNNNNNNNNNNNNNNATAGAGCCTGCCCTCCAGCGGGCAGGTACCGGCCCACGGTNAACNATCAGCCAACCTTCTCGCGCTGGCAAATATCCCAGCATCAGTTTGACAGCGAAGAAACAGTTTTGGAACAATCGCATTACTTTRNAATGCACACCCTCACGCCCTCCCAAATNNNNNNNNNNNNNNNNNNNNNNAAGGCTATTATAAACAGYGACNNNNNNNNNYCAACCGACCACAATACATAACGCCCAACCACCACCCATNNNNNNAAGAACCTAATACCACAACCCCAAACCCTTACCAACGAAATAGAAGTTAACACCTATATTGGGAAATCTCTATACATAACCATAAGCTNNCTCCAGCTGATTACCTGATTAGTGCTAAATTATCCATCAGACACAGGAAATACTAGTGGGGAANNCCAGTTCGCGGGAAGGCCGRATACAGGGGCACAARTCGTAYNATGACCGTTGACGCACCCCGCACGGAGATGCTGCCYTNNNNNNNNNNNNNNNNNAAAGGGGATCCACANNNNAAACARCACTCTCGGTTACTGGATGCACAGAANNNNNNNTACCGTAAGAAGCACCCCGTTCATANNNNNNNNNCTTNNNNNNNNNNNNNNAAGGCCACCCAAATTCAAGATGTAGACTCGGTTTAGCAAGACAATTTAGTGCTNNNNNNNNNNNNACCAGAAGCAGTACACCAACAAGAACAAAACAACCGCGAAAGGCCAATAACCAANNNNAACAAAAAGGYAGAAAGACCGCGCTAAACATACCACAATNNNNAANNNNNNNCCCCATAACCAAGCAAGACCARNNNTAAAGCRGTGGTCCTGGAATATCCAGCAAATTGTTGCTATACCCTACAAGCAACATCCCCAAAANNNNGCCTCTAATATTAWNNNNNNNCGACACAGTCCGACTAGGATTGTTTGGCATCAGCTGTCACACCGAGGTTTTATATCCAGCGTTTNNNNNNNNNNAKGACCCACAGAGTRRTGCCTGCANNNNNRRAAACTTRACTGRCACGGTGTGGTTGGACACACTTGCCTCCCTTAGGAAAACCATTCGTGTAAYYGAATCTNAACTCCTTTTAGACGTACATACCTACGTTGCACCGGCGATACRACCAACCCAACGTTTCWGTGACCTACAACRGGCGCRGTGCNNNCGCTCCATACCTAATCCCTCCCTTCCRGACCATATAGACCGGCCTAAAGCAGTTATTTACNNNNNNNNNNNNNNNNN-CTTCACCCATCTTACCATACATCTTCTTATACCTTCAAACATTAAACTCACTTCAGTAATCTCT-CCAATTCATTTATCAATCAACCAACACTGCAAGACACCTAAAATCCYACCACTACTTAGAAACCATTTTACTAACNNCGCCCAAGAAAATTCTCTTAANNNCAAAAA
n2986     TCATACCAATTTTGACACGGGGTCATAGCAGCATACGCAGCAAGGCTGCTCCAGGGGATTAAGCACCAATTCCCTAAACATGCCCGAAATACCCCCTTCAGCACGCCTCCTATATGGTAACTTGTGTATATNNNNRCCGGGCAATTGGATGAACCTGAACAGATACAACGAACGCCTCATTATCTGAATTATACGGAACGNNNNNNNNNNNRTGTAGGTGGGCTGCTTTGGTGAAACAAACAAATTCACATCACCCGCTTCATGAAATCCTTGTCTGCGTTNNNNNNNNNCCCTAATCCTATGCTCTCGAACATTGGCCCTTAAACCGATAAATACCCGTAAAATAACTGAGTAGCGAAACGAACCATATCCCCGGGGTAATTTGCGAGTGCGCTTAAAAGTAAGCTGAACCACCGTTCTCAAGAGAACGCGCTCTTTCGGCCGATCAAGCACTAGAATCCCAACTTATCTTACAGCAACGGATGACGGTAGCACACACAATGTTTATCCGTAAGAAATACACAACATTCTACAAGAGTCTCAAAAACACTAAAATTAAACACAGTCACACCTCGGCCCTAGTNNNTCACCGCAACGAAGAGAAATACTCTGCTTTTCCGTTGAAACCCATGACAACTCAAACAATCAGGCATCTAACCCCTCAACGTNTNGATAACTCTTAACAGAGACTCATGGTGGAGGAGCACCACGGCGCCGACCGGGCATANNNNNNNNNNNNNNNNNMAAGGTGATCGCCAAGGCGAGTCCAAAAATTCCCCTTCCCCGTTAGGGGGGAGTAGTCNCNNNNNNRGGTGGCGATTCCTGGGTTATGGAATAAAGAAAACCGCTCTCACCTGTTGCAAGACCCCTCCGCGGGAAACCAGYNNNNNNTGCGGGGGCGCTCCCTTTTGCCGGTACACCGTGAATCGGATTTGAAGCTGTAGAGTGACTAGTTGTAGTNCCATAGGAGGGACGTTATGAAAAGACAGAAGTATCGACCGGAAATGCCATTGTGTATCTAAGGTAGAGCGATTTGAGCCGATTGGGCTCTGCTAGGGTGACGGTACTTCCTAGTTCCCATGAGCTGGATAGGACATTCCCTTGCGGACCCTTGTCGGTACTAAATTAGTCATAAGGAANNNNNNGGTTTACAAACCGCAAAAAGTACGTCCCTCATGGCGTGCGCGAGGACTCTGTCGGTTCAAGGTGGTCGCGCAGGCGATATGCTCCACACAGACTTAAGGGCGGGCGTAACCGAGCACCGCCTCCACTAAGGAGGCGCACAGAGCCTTTATGTAGTAGCATGTTAACATGCCCGCTCCCGGGACGGACAGTCACGAAAGGGGCCTTGGCACGGAAGGACGCCACATTAAACCGATTGCTTGATGGACATACAGGGTACCTCTGATTTTCTATTTACCCACGCTCCAAAATTAACTCAACCACTCTACAACATAAAAATCACACTATCTATAATATTGCTGACCCTGACCAACTATTCGCCCCTCAACTAAACCTACCTTTTCCAAACCAACCAAGGCATGCACTTCAGTCCTAACCGCCCTATACAACTTAAAGCGTCCTCGACCAGCCACCTATCGCCCCGGACACCACGCACAGAAACCACCTGCGGCCAGATAGGCCTACCATAGAAGCCCAACAATACAGTACCCCAATGCGGGAACGTGTGCCCATTTCGAATAGCCGCTTCAGGCACTCATGGGGGTCAATGCAATTCTATATCTACGTCTACCGACCTTCGAGCGAATCGCCACAGCAGTCTGAATTAATGGTTTCGTTTGTTCTATGCACGCGGCTCNAGAACCACCGGCCCAAGACTGTGGAGATGCCAAAGGACACGACGTTCAACCGTTTAGCCGAGTTGGCTTAGGGGTGTATTGGAGTCGCCGAAGTTTCAGTCCCCAATCTATGCCTGTGGGGTTTCTGGGATTTCTAAATTTGTTAAAAATACCCTCATAAACGGTATTCGCAACGGGACTCTGTGTGCCGTGCCCTTACTTCAGGACTTCTGCGAGCCCCCCTGACCCCCTCACTTATAACTCCACGTGTGTACGGTGTGGTATTCCCATTTGTACAGCGCGTCCACTATGCCTCGAAACTCTAGCTATCACACACTTGCACGCATGTTGTGGGAGTGACGGTACACGTGCCCACACCCTTACAAAACAGACCCAGCCTCAATCTAAAAGCACCAGAAACCTCCCATTCCAACTCTAGAGCATGCTCGCTTTTCCCACAGACACCCCGCCGCACATAAACAAACCTAACGTTGAGTACTTATTGGACACACACAACTGACCGCCAGGATCCTTACAATCCCTAACCCCCACAGATCCCACGCACCTCAMTTAGATTGTGCCAATAGAGCCTGCCCTTCAGCGGGCAGGTACCGGCCCACGGTGAACAACCAGCCAGCTTTCTTGCGTTGGCAAATATTCCAGCATCAGTTTGACAGTGAAGAAACAGTTTTGGAACAATCGCATTACTTTGAAATGCACACCCTCACGCCCCCCCAAATTCCGAAAAAGCCCAAATAGGCAAAGATTATTATAAATAGCGACTAGTTACTACCAACCGATCGCAATACATAACGCCCAACCACCACCCACACGCATAAGAACCCAATACCACAACCCCAAACCCTTACCAACAAAATAGAAGTTAACACTTATATTGAGAAATCTCTATACATAACCATAAGCTTACTCCAGTTGATTACCTGATTAGTGCTAAATTATCCATCAGACACAGGAAATACTAGTGGGGAATTCCAGTTCGCGGGAAGGTCGGATACAGGGGCACAAGTTGTACAATGACCGTTGACACATCCCGCACGGAGATGCTGCCCTCCGGAGGCACGTGCYYTAAAGGGGATCCACACCTCAAACAGCACTCTCGGTTACTGGATGCACAGAAAAAGTTATACCGTAAGAAGCACCCCGTTCATACGTTAGACTCTTGTAACACAGGCGACAAGGCCACCCAAATTCAAGATGTAGACTCGGTTTAGCAAGACAATTCAGTGCCCACCGATTAGATACCAAAAGCAGTACACCAACAAGATCAAAACAACCGTGAAAGGCCAATAATCAAACCAAACAAAAAGGCAGAAAGACCGCGCTAAACACACTACAATTATTAACGTTACTCCCCATAACCAAGCAAGACCAGCTTTAAAGCGGTGGTCCTGGAATACTCAGCAAATCGTTGCTACACCCTACTAGCAACATCCCCAAAAATCAGCCTCTAATGTTATGTTCGATCAACACAGTCCGACTAGGATCGTTTGGCATCAGCTGTCACACCGAGGTTTTATATCCAGCGTTTGTTCTAGATAAGGACCCATAGAGTGGTGCCTGCATTTGGAGAAACTTGACTAGCACGGTGTGGTTGGACACACTTGCCTCCCTCAGGAAAACCATCCGTGTAACCGAATCTGAACTCCTTTTAGACGTACATACTTATGTTGCATCGGCGATACGACCGACCCAACGTTTCTGTGACCTACAACGGGCGCGGTGCACTCACCCCATACCTAATCCCTCCCTTCCGGACTACATAGACCGGCCTAAAGCAGTTATTTACTACTCAAGGCGAAANNN-CTTCACTCACCTCACCTCATACCTTCTCACACTCTCAAACATAAAATCTTTTTCAACAACTTCC-CTAATCTTCTCACCGAAAAAATAACACCACAAAATACCTAAAAACCTATCGCTACACAAAAGCCATCCTACAAATCTCAATAAAGAAAACTCTCTCAAAANNNNNNN
n2987     TCATACCAATTTTGACACGGGGTCATAGCAGCATACGCAGCAAGGCTGCTCCAGGGGATTAAGCACCAATTCCCTAAACATGCCCGAAATACCCTTTTCAGCACGCCTCCTATATGGTAACTTGTGTATATGTAGGCCGGGCAATTGGATGAACCTGAACAGATACNNYRAACGCCTCATTATCTGAATTANNNNNNNNNNNNNNNNNNNNNTGTAGGTGGGCTGCTTTGGTGAAACAAACAAATTCACATCACCCGCTTCATGAAATCCTTGTCTGNNNNNNNNNNNCACCCTAATCCTATGCTCTCGAACATTGGCCCTTAAACCGATAAATACCCGTAAAATAACTGAGTAGCGAAACGAACCATATCCCCGGGGTAATTTGCGAGTGCGCTTAAAAGTAAGCTGAACCACCGTTCTCAAGAGAACGCGCTCTTTCGGCCGATCAAGCACTAGAATCCCAACTTNTYTTACAGCAACGGATGACGGTAGCACACACAATGTTTATCCGTAAGAAATACACAACATTCTACAAGAGTCTCAAAAACACTAAAATTAAACACAGTCACACCTCGGCCKTNNNNNNNNNNNNNNACGAAGAGAAATACTCTGCTTTTCCGTTGAAACCCATGACAACTCAAACAATCAGGCATCTAANNNNNNNNNNNATAGATAACTCTTAACAGAGACTCATGGTGGAGGAGCACCACGGCGCCGACCGGGCATAGAGNNNNNNNNNNNNNNNNAGGTGATCGCCAAGGCGAGTCCAAAAATTCCCCTTCCCCGTTAGGGGGGAGTNNNNNNNNNNGCGGGTRGCGAYTCCTGNNNNNNGGAATAAAGAAAACCGCTCTCACCTGTTGCAAGACCCCTCCGCGGGAAACCMNNNCAAATTGCGGGGGCGCTCCCTTTTGYNNNNNNACCGTGAATCGGATTTGAAGCTGTAGAGTGACTAGTTGTAGTGCCATAGGAGGGACGTTATGAAAAGACAGAAGTATCGACCGGAAATGCCATTGTGTANNNNAGGTAGAGCGATTTGAGCCGATTGGGCTCTRCTAGGGTGACGGTACTTCCTARTTCCCATGAGCTGGATAGGACANNNNNNNNNNNNNNNNNNNCGMTACTAAATTAGTCATAAGGAATNNNATGGTTTACAAACCGCAAAAAGTACGTCCCTCANNGCGTGCGCGAGGACTCTGTCGGTTYAAGGTGGTCGCGCAGGCGATATGCTCCACACAGACTTAAGGGCGGGCGTAACCGAGCACCGCCTCCACTAAGGAGGCGCACAGAGCCTTTATRTAGTAGCATGTTAACATGCCCGCTCCCGGRACGGACAGTCNNNNAARGGGCCTTGGCACGGAAGGACGCCACATTAAACCGATTGCTTGATGGACANAYAGGGTACCTCTGATTTTCTATTTACCCACGCTCCAAAATTAACTCAACCACTCTACAACATAAAAATCACACTATCTATAATATTGCTGACCCTGACCAACTATTCGCCCCTCAACTAAACCTACCTTTTCCAAACTAACCAAGGCATGCACTTCAATCCTAACCGCCCTATACAACTTAAAGCGTCCTCGACCAGCCACCTATCGCCCCGGACACCACGCACAGAAACCACCTGCGGCCAGATAGGCCTACCATAGAAGCCCAACAATACAGTACCCCAATGCGGGAACGTGTGCCCATTTCGAATAGCCGCTTCAGGCACTCATGGGGGTCAATGCAATTCTATATCTACGTCTACCGACCTTCGAGCGAATCGCCACAGCAGTCTGAATTAATRGTTTCGTTTGTTCTATGCACGCGGCNNNNNNNNNNNNNNNNCAAGACTGTGGAGATGCCAAAGGACACGACGTTCAACCGTTTAGCCGAGTTGGCTTAGGGGTGTATTGGAGTCGCCGAAGTTTCAGTCCCCAATCTATGCCTGTGGGGTTTCTGGNNTTTCTAAATTTGTTNNNNNNNNNNNNNNNAACGGTATTCGCAACGGGACTCTGTGTGCCGTRCCCTTACTTCAGGACTTCTGCGAGCCCCCCTGACCCCCTCACTTATAACTCCACGTGTGTACGGTGTGGTATTCCCATTTGTATAGCGCGTCCACTATGCCTCGAAACTBTAGCTATCACACACTTGCACGCATGTTGTGGNNNNNNCGGTACACGTGCCCACACCCTTACAAAACAGACCCAGCCTCAATCTAAAAGCACCAGAAACCTNNNATTCCAACTCTAGAGCATGCTCGCTTTTCCCACAGACACCCCGCCGCACATAAACAAACCTAACGTTGAGTATTTATTGGACACACACAACTGACCGCCAGGATCCTTACAATCCCTAACCCCCACAGATCCCANNNNNNNNNNNNNNNNNNNNNNAATAGAGCCTGCCCTTCAGCGGGCAGGTACCGGCCCACRGTGAACAAYCAGCCAGCTTTCTCGCGTTGGCAAATATTCCAGCATCAGTTTGACAGTGAAGAAACAGTTTTGGAACAATCGCATTACTTTGAAATGCACANNNNNNNNNCNNNNNNNNNNNCGAAAAAGCCCAAATAGGCAAAGATTATTATAAATAGCGACTAGTTACTACCAACCGATCGCAATACATAACGCCCAACCACCACCCACACGCATAAGAACCCAATACCATAACCCCAAANNNNNNNNNNNAAAATAGAAGTTAACACTTATATTGAGAAATCTCTATACATAACCATAAGCTTACTCCAGTTGATTACCTGATTAGTGCCAAATTATCCATCAGACACAGGAAATACTAGTGGGGAATTCCAGTTCGCGGGAAGGTYGGATACAGGGGCACAAGTTGTACAATGACCGTTGACACATCCCGCACGGAGATGCTGCCCTCCGGAGGCACGTGCCCNNNAGGGGATCCACACCTCAAACAGCACTCTCGGTTACTGGATGCACNNAAAAAGTTATACCGCAAGAAGCACCCCGTTCATACGTTAGACTCTTGTAAYACAGGCGACAAGGCMACYCAAATTCAAGATGTAGACTCGGTTTAGCAAGACAATTCAGTGNNNNNCGATTAGATACCAAAAGCAGTACACCAACAAGATCAAAACAACCGTGAAAGGCCAATAATCAAACCAAACAAAAAGGCAGAAAGACCGCGCNNAACACACTACAATTATTAACGTTACCCCNNNTAACCAAGCAAGACCAGCTTTAAAGCGGTGGTCCTGGAATACTCAGCAAATCGTTGCTACACCCTACAAGCAACATCCCCAAAAATCAGCCTCTAATGTTATGTTCGATCAACACAGTCCGACTAGGATCGTTTGGCATCAGCTGTCACACCGAGGTTTTATATCCAGCGTTTGTTCTAGATAAGGACCCATAGAGTGGTGCCTGCNNTTGGAGAAACTTGACTAGCACGGTGTGGTTGGACACACTTGCCTCCCTCAGGAAAACCATCCGTGTAACCGAATCTGAACTCCTTTTAGACGTACATACTCATGTTGCATCGGCGATACGACCGACCCAACGTTTCTGTGACCTACAACRGGCGCGGTGCACTCACCCCATACCTAATCCCTCCCTTCCGGACTACATAGACCGGCCTAAAGCAGTTATTTACTANNNNNNNNNNNNNNN-CCTCATTCACCTCACCTCACACCTTTTCGCACTCTTGAATATAAAATCCTTTTCAANNNNNNNN-NNNNNNNNNNNNNNNNNNNNNNNACACCACAAAATACCTAANAACCTATCGCTACACAAAAGCCATCCCATAAATCTCAGTAAAGAAAACTCTCTCAANNNNNNNNN
n2988     TCCCATCAATCTTGACACAGGGTCATAGCAGCATACGCAGCAAGGCTGCCCCGGGGGATTAAGCACCAATTCCCTAAACATGCCCGAAATACCCCCYTCAGCACGCCTCTTATACGGTAACTTGTGTATATGTAGGCCGGGCAATTGGATGAACCTGAACAGATACAACGAACGCCTCATTATCTGAATTATACGGAACGCTGCAGGGTGCGTGTAGGTGGGCTGCTTTGGTGAAACAAACAAACTAACATCACCCGCTTCGCGAAACCCTTGTCTGCGTTCCTCTGCCACCCTAATCCTATGCTCTCAAACATTGGCCCTTAAACCGACATATACCCGTAAAATAACTGAGTAGCGAAACGAACCATATCCCCGGGGTAATTCGCGAGTGCGCTTAGTAGTAAGCTGAACCACCGTTCTCAAGAGAACGCGCTCTTTCGGCCGATCAAGCACTAGAACCCCAACTAATCTTACAGCAACGAATGATGGTAGCACACACAACGTTTATCCGTAAGAAATACACAATATTCTACAAAGGTCTCAAAAACACTAAAATTAAACACAGTCACACCTTGGCCCCAGTACATTACCGCAACGAAGAGAAAGACTCCACTTTCCCGTTGAAACCCATGACAACTCAAACAAACNNGCATCTAACCCCTCAACGAHTAGATAACTCTTAACAGAGACTCATGGTGGAGGAGCACCACGGCGCCGACTGGGCATAGAGAGCGTGAATTAGACGAAGGTGATCGCCAAGGCGAGTCCAAAAATTCCCCTTCCCCGTTAGGGGGGAGTAGTCCCGGACGCGGGTGGCGATTCCCGGGTTATGGAATAAAGAAAACCGCTCTCACCTGTTGCAAGACCCCTCCGCGGGAAACCASCACAAATTGCGGGGGCGCTCCCTTTTGCCGGTACACCGTGAATCGGATTTGAAGCTGTAGAGTGACTAGTTGTAGTGCCATAGGAGGGACGTTATGAAAAGACAGAAGTATCGACCGGAAATGCCATTGCGTATCTAAGGTAGAGCGATTTGAGCCGATTGGGCTCTGCTAGGGTGATGGTACTTCCTAGTTCCCATGAGCTGGATAGGACATTCCCTTGCGGACCCTTGTCGGTACTAAATTAGTTATAAGGAANNTAATGGTTTACAATCCGCAAAAAGTACGTCCCCCATGGCGTGCGCGAGGACTCTGTCGGTTCAAGGTGGTCGCGCAGGCGATATGCTCCGTNNAGACTTAAGGGCGGGCATAATCGAGCACCGCCTCCACTAAGGAGGCGCACAGAGCCTTTATGTAGTAGCATGTTAACATGCTCGCTCCCGGGACGGACAGTCACGAAAGGGGCCTTGGCACGGAAGGACGCCACATTAAACCGATTGCTTGATGGACATACAGGGTACCTCTGATTTCCTATTTACCCACGCTCCAAAATTGACTCCACCACCCTACAACATAAAAACTACACTATCTATAACATTGCTGACCCCGACCAACTATTCATTCCTCAACTAAACCTACCTTTCCCAAACTAACCAAGGCATGCACTTTAATCCTAACCGCCCTATACAACCTAAAGTGTCCTCGACCAGTCACCTATCGCCTCGGACACCACGCACAGAAACCACCTGCGGCCAGACAGGCCTACCATAGAAGCCCAACGGTACAGTGCCTCAACGCGGGAACGTGTGCTCATTTCGAATAGCCGCTTCAGGCACTCATGGGGGTTAATGCAATTCTATATCTGTGTCTACCGACCTTCGAGCGAATCGCCACAGCAGCCTGAATTAATRRTTTCGTTTGTTCTATGCACGCGGTTCCAGAACCACCGGCTCAAGACCGTGGAGATGCCAAAGGACACGACGCTTAACCGTTTAGCCGAGTTGGCTTAGGGGTGTATTGGAGTCGTCGAAGTTTCAGTCCCCAATCTATGCCTGTGGGGTTTCTGGGATTTCTAAATTTGTTAAAAATACCCTCATACACAACATTCGCAACGGGACTCTGTGTGCTGTGCCCTTACTTCAGGATTCCTACRAGCCCCCCTGACCCCCTCATTTATAACCCCACGCGTGTGCGGTGTGGTATTCCTATTTGTATAGCGCGTCCACTATGCTTCGAAACTCTAGCTATCACACACTTGCACGCACGTTGTGGGAGCGATGGTACACGTGCCCATACCCTTACAAAACAAACTCAACCTCAACCTAAAAACACCAGAAACCTCCCATTCCAACTCTGGAGCGTGCTTGTTTTCCCCACAGACACCCCGCCGCACATAAACAAACCTAACGTTGAGCACTTATTGGACACACACAACTGACCGCCAGGATCCTTACAATTCCTAACCCCCACAGATCCCACGCACCTCACTTAGATTGCGCCAATAGAGCCTGCCCTCCAGCGGGCAGGTACCGGCCCACGGTGAACAAYCAGCCAACCTTCTCGCGCTGGCAAATATCCCAGCATCAGTTTGACAGCGAAGAAACAGTTTTGGAACAATCGCATTACTTTGAAATGCACACCCTTACGCCCTCCCAAATTCCGAAAAAGCCCAAATAGGCAAAGGCTATTATAAACAGCGACCAGTTACTACCAACCGACCACAATACATAACGCCCAACCACCACCCATACGCATAAGAACCTAATACCACAACCCCAAACCCTTACCAACGAAATAGAAGTTAACACCTATATTGGGAAATCTCTATACATAACCATAAGCTTACTCCAGCTGATTACCTGATTAGTGCTAAATTATCCATCAGACACAGGAAATACTAGTGGGGAATTCCAGTTCGCGGGAAGGCCGGATACAGGGGCACAAGTCGTACAATGACCGTTGACGCACCCCGCACGGAGATGCTGCCCTCCGGAGGCASGTGCCCTAAAGGGGATCCACACCCCAAACAGCACTCTCGGTTACTGGATGCACAGAAAAAGTTATACCGTAAGAAGCACCCCGTTCATACGTTAGATTCTTGTAACACGGGCGACAAGGCCACCCAAATTCAAGATGTAGACTCGGTTTAGCAAGACAATTCAGTGCCCACCGATTAGATACCAGAAGCAGTACACCAACAAGAACAAAACAACCGCGAAAGGCCAATAACCAAACCAAACAAAAAGGCAGAAAGACCGCGCTAAACATACCACAATTATTAATGTTACCCCCCATAACCAAGCAAGACCAGCTTTAAAGCGGTGGTCCTGGAATATCCAGCAAATTGTTGCTATACCCTACAAGCAACATCCCCANNNATCAGCCTCTAATATTATGTTCGATCAACACAGTCCGACTAGGATTGTTTGGCATCAGCTGTCACACCGAGGTTTTATATCCAGCGTTTGTTCTAGATAAGGACCCACAGAGTGGTGCCTGCATTTGGAGAAACTTGACTGGCACGGTGTGGTTGGACACACTTGCCTCCCTTAGGAAAACCATTCGTGTAACCGAATCTGAACTCCTTTTAGACGTACATACCTACGTTGCACCGGCGATACGACCAACCCAACGTTTCTGTGACCTACAACGGGCGCGGTGCACTCGCTCCATACCTAATCCCTCCCTTCCGGACCATATAGACCGGCCTAAAGCAGTTATTTACTACTCAAGGCGAAACTT-CTTCACCCACCTTACCATACATCTTCTTATACCTTCAAACATCAAACTCACCTCAGTAATCTCT-CCAATTCATTTATCAATCAACCAACACTGCAAGACACCTAAAACCCCACCACTACTTAGAAACCATTTTACTAACCTCGCCCAAGAAAATTCTCCCAAAANNNNNNN
n2990     TCCCATCAATCTTGACACAGGGTCATAGCAGCATACGCAGCAAGGCTGCCCCGGGGGATTAAGCACCAATTNNNNNNNNATRCCCGAAATACCCCCTTCAGCACGCCTCTTATACGGTAACTTGTGTATATGTAGGCCGGGCAATTGGATGAACCTGAACAGATACAACGAACGCCTCATTATCTGAATTATACGGAACGCTGCAGRRTGYGTGTAGGTGGGCTGCTTTGGTGAAACAAACAAACTAACATCACCCGCTTCGCGAAACCCTTGTCTGCGTTCCTCTGCCACCCTAATCCTATGCTCTCAAACATTGGCCCTTAAACCGACATATACCCGTAAAATAACTGAGTAGCGAAACGAACCATATCCCCGGGGTAATTCGCGAGTGCGCTTAGTAGTAAGCTGAACCACCGTTCTCAAGAGAACGCGCTCTTTCGGCCGATCAAGCACTAGAACCCCAACTAATCTTACAGCAACGAATGATGGTAGYACACACAACGTTTATCCGTAAGAAATACACAATATTCTACAAAGGTCTCAAAAACACTAAAATTAAACACAGTCACACCTTGGCCCCAGTACATTACCGCAACGAAGAGAAAGACTCCACTTTCCCGTTGAAACCCATGACAACTCAAACAAACAGACATCTGACCCCTCAACGNATAGATAACTCTTAACAGAGACTCATGGTGGAGGAGCACCACGGCGCCGACTGGGCATAGAGAGCGTGAATTAGACGAAGGTGATCGCCAAGGCGAGTCCAAAAATTCCCCTTCCCCGTTAGGGGGGAGTNNNNNNNNAYGCGGGTGGCGATTCCCGGGTTATGGAATAAAGAAAACCGCTCTCACCTRTTGCAAGACCCCTCCGCGGGAAACCAGNNNAAATTGCGGGGGCGCTCCCTTTTGCCGGTACACCGTGAATCGGATNNNNNNNTGTAGAGTGACTAGTTGTAGTGCCATAGGAGGGACGTTATGAAAAGACAGAAGTATCGACCGGAAATGCCATTGCGTATCTAAGGTAGAGCGATTTGAGCCGATTGGGCTCTGCTAGGGTGATGGTACTTCCTAGTTCCCATGAGCTGGATAGGACATTCCCTTGCGGACCCTTGTCGGTACTAAATTAGTTATAAGGAANNTAATGGTTTACAATCCGCAAAAAGTACGTCCCCCATGGCGTNCGCGAGGACTCTGTCGGTTCAAGGTGGTCGCGCAGGCGATATGCTCCRTATAGACTTAAGGGCGGGCATAATCGAGCACCGNNTCCACTAAGGAGGCGCACAGAGCCTTTATGTAGTAGCATGTTAACATGCTCGCTCCCGGGACGGACAGTCACGAAAGGGGCCTTGGCACGGAAGGACGCCACATTAAACCGATTGCTTGATGGACATACAGGGTACCTCTGATTTCCTATTTACCCACGCTCCAAAATTGACTCCACCACCCTACAACATAAAAACTACACTATCTATAACATTGCTGACCCCGACCAACTATTCNTTCCTCAACTAAACCTACCTTTCCCAAACTAACCAAGGCATGCACTTTAATCCTAACCGCCCTATACAACCTAAAGTGTCCTCGACCAGTCACCTATCGCCTCGGACACCACGCACAGAAACCACCTGCGGCCAGACAGGCCTACCATAGAAGCCCAACGGTACAGTGCCTCAACGCGGGAACGTGTGCTCATTTCGAATAGCCGCTTCAGGCACTCATGGGGGTTAATGCNATTCTATATCTGTGTCTACCGATCTTCGAGCGAATCGCCACAGCAGCCTGANNNNNTGGTTTCGTTTGTTCTATGCACGCGGTTCNNNNNNNNNNGGCTCAAGACCGTGGAGATGCCAAAGGACACGACGCTTAACCGTTTAGCCGAGTTGGCTTAGGGGTRTATTGGAGTCGTCGAAGTTTCAGTCCCCAATCTATGCCTGTGGGGTTTCTGGGATTTCTAAATTTGTTAAAAATACCCTCATACACAACATTCGCAACGGGACTCTGTGTGCCATGYCCTTACTTCAGGATTCCTGCGAGCCCCCCTGACCCCCTCATTTATAACCCCACGCGTNTGCGGTGTGGTATTCCTATTTGTATAGCGCGTCCACTATGCTTCGAAACTCTAGCTATCACACACTTGCACGCACGTTGTGGGGGCGATGGTACACGTGCCCATACCCTTACAAAACAAACTCAACCTCAACCTAAAAACACCAGAAACCTCCCATTCCAACTCTGGAGCGTGCTTGTTTTCCCCACAGACACCCCGCCGCACATAAACAAACCTAACGTTGAGCACTTATTGGACACACACAACTGACCGCCAGGATCCTTACAATTCCTAACCCCCACAGATCCCACGCACCTCWCTNNNNNTGCGCCAATAGAGCCTGCCCTCCAGCGGGCAGGTACCGGCCCNNNNNNNNCGATCAGCCAACCTTCTCGCGCTGGCAAATATCCCAGCATCAGTTTGACAGCGAAGAAACAGTTTTGGAACAATCGCATTACTTTGAAATGCACACCCTCACGCCCTCCCAAATTCCGAAAAAGCCCAAATAGGCAAAGGCTATTATAAACAGCGACCNGTTACTACCAACCGACCACAATACATAACGCCCAACCACCACCCATACGCATAAGAACCTAATACCACAACCCCAAACCCTTACCAACGAAATAGAAGTTAACACCTATATTGGGAAATCTCTATACATAACCATAAGCTTACTCCAGCTGATTACCTGATTAGTGCTAAATTATCCATCAGACACAGGAAATACTAGTGGGGAATTNCAGTTCGCGGGAAGGCCGGATACAGGGGCACAAGTCGTACAATGACCGTTGACGCACCCCGCACGGAGATGCTGCCCTCCGGAGSCACGTGCCCTAAAGGGGATCCACACCCCAAACAGCACTCTCGGTTACTGGATGCACAGAAAAAGTTATACCGTAAGAAGCACCCCGTTCATACGTTAGATTCTTGTAACACGGGCGACAAGGCCACCCAAATTCAAGATGTAGACTCGGTTTAGCAAGACAATTTAGTRCTCATCGAGTAGATACCAGAAGCAGTACACCAACAAGAACAAAACAACCGCGAAAGGCCAATAACCAAACCAAACAAAAAGGCAGAAAGACCGCGCTAAACATACCACAATTATTAATGTTACCCCCCATAACCAAGCAAGACCAGCTTTAAAGCGGTGGTCCTGGAATATCCAGCAAATTGTTGCTATACCCTACAAGCAACATCCCCAAAAATCAGCCTCTAATATTATGTTCGATCGACACAGTCCGACTAGGATTGTTTGGCATCAGCTGTCACACCGAGGTTTTATATCCAGCGTTTGTTCTAGATAAGGACCCACAGAGTGGTGCCTGCATTTGGAGAAACTTGACTGGCACGGTRTGGTTGGACACACTTGCCTCCCTTAGGAAAACCATTCGTGTAACCGAATYTRAACTCCTTTTARACGTACATACCTACGTTGCACCGGCGATACRACCAACCCAACGTTTCTGTGACCTACAACGGGCGCGGTGCACTCGCTCCATACCTAATCCCTCCCTTCCGGACCATATAGACCGGCCTAAAGCAGTTATTTACTACTCAAGGCGAAACTT-CTTCACCCATCTTACCATACATCTTCTTATACCTTCAAACATTAAACTCACTTCAGTAATCTCT-CCAATTCATTTATCAATCAATCAACACTGCAAGACACCTAANACCCCACCACTACTTAGAAACCATTTTACTAACCTCGCCCAAGAAAATTCTCYCANNNNNNNNNN
n2997     TCATACCAATTTTGACACGGGGTCATAGCAGCATACGCAGCAAGGCTGCTCCAGGGGATTAAGCACCAATTCCCTAAACATGCCCGAAATACCCCCTTCAGCACGCCTCCTATATGGTAACTTGTGTATATGTAGGCCGGGCAATTGGATGAACCTGAACAGATACAACGAACGCCTCATTATCTGAATTATACGGAACGCTGCAGRGTGCGTGTAGGTGGGCTGCTTTGGTGAAACAAACAAATTCACATCACCCGCTTCATGAAATCCTTGTCTGCGTTCCTCTGCCACCCTAATCCTATGCTCTCGAACATTGGCCCTTAAACCGATAAATACCCGTAAAATAACTGAGTAGCGAAACGAACCATATCCCCGGGGTAATTTGCGAGTGCGCTTAAAAGTAAGCTGAACCACCGTTCTCAAGAGAACGCGCTCTTTCGGCCGATCAAGCACTAGAATCCCAACTTATCTTACAGCAACGGATGACGGTAGCACACACAATGTTTATCCGTAAGAAATACACAACATTCTACAAGAGTCTCAAAAACACTAAAATTAAACACAGTCACACCTCGGCCCTAGTACATCACCGCAACGAAGAGAAATACTCTGCTTTTCCGTTGAAACCCATGACAACTCAAACAATCAGGCATCTAACCCCTCAACGTATAGATAACTCTTAACAGAGACTCATGGTGGAGGAGCACCACGGCGCCGACCGGGCATAGAGAGCGTGAATTAGACGAAGGTGATCGCCAAGGCGAGTCCAAAAATTCCCCTTCCCCGTTAGGGGGGAGTAGTCCCGGACGCGGGTGGCGATTCCTGGGTTATGGAATAAAGAAAACCGCTCTCACCTGTTGCAAGACCCCTCCGCGGGAAACCAGCACAAATTGCGGGGGCGCTCCCTTTTGCCGGTACACCGTGAATCGGATTTGAAGCTGTAGAGTGACTAGTTGTAGTGCCATAGGAGGGACGTTATGAAAAGACAGAAGTATCGACCGGAAATGCCATTGTGTATCTAAGGTAGAGCGATTTGAGCCGATTGGGCTCTGCTAGGGTGACGGTACTTCCTAGTTCCCATGAGCTGGATAGGACATTCCCTTGCGGACCCTTGTCGGTACTAAATTAGTCATAAGGAATNTAATGGTTTACAAACCGCAAAAAGTACGTCCCTCATGGCGTGCGCGAGGACTCTGTCGGTTCAAGGTGGTCGCGCAGGCGATATGCTCCACACAGACTTAAGGGCGGGCGTAACCGAGCACCGCCTCCACTAAGGAGGCGCACAGAGCCTTTATGTAGTAGCATGTTAACATGCCCGCTCCCGGGACGGACAGTCACGAAAGGGGCCTTGGCACGGAAGGACGCCACATTAAACCGATTGCTTGATGGACATACAGGGTACCTCTGATTTTCTATTTACCCACGCTCCAAAATTAACTCAACCACTCTACAACATAAAAATCACACTATCTATAATATTGCTGACCCTGACCAACTATTCGCCCCTCAACTAAACCTACCTTTTCCAAACTAACCAAGGCATGCACTTCAATCCTAACCGCCCTATACAACTTAAAGCGTCCTCGACCAGCCACCTATCGCCCCGGACACCACGCACAGAAACCACCTGCGGCCAGATAGGCCTACCATAGAAGCCCAACAATACAGTACCCCAATGCGGGAACGTGTGCCCATTTCGAATAGCCGCTTCAGGCACTCATGGGGGTCAATGCAATTCTATATCTACGTCTACCGACCTTCGAGCGAATCGCCACAGCAGTCTGAATTAATGGTTTCGTTTGTTCTATGCACGCGGCTCCAGAACCACCGGCCCAAGACTGTGGAGATGCCAAAGGACACGACGTTCAACCGTTTAGCCGAGTTGGCTTAGGGGTGTATTGGAGTCGCCGAAGTTTCAGTCCCCAATCTATGCCTGTGGGGTTTCTGGGATTTCTAAATTTGTTAAAAATACCCTCATAAACGGTATTCGCAACGGGACTCTGTGTGCCGTGCCCTTACTTCAGGACTTCTGCGAGCCCCCCTGACCCCCTCACTTATAACTCCACGTGTGTACGGTGTGGTATTCCCATTTGTATAGCGCGTCCACTATGCCTCGAAACTCTAGCTATCACACACTTGCACGCATGTTGTGGGAGTGACGGTACACGTGCCCACACCCTTACAAAACAGACCCAGCCTCAATCTAAAAGCACCAGAAACCTCCCATTCCAACTCTAGAGCATGCTCGCTTTTCCCACAGACACCCCGCCGCACATAAACAAACCTAACGTTGAGTATTTATTGGACACACACAACTGACCGCCAGGATCCTTACAATCCCTAACCCCCACAGATCCCACGCACCTCACTTAGATTGTGCCAATAGAGCCTGCCCTTCAGCGGGCAGGTACCGGCCCACGGTGAACAACCAGCCAGCTTTCTCGCGTTGGCAAATATTCCAGCATCAGTTTGACAGTGAAGAAACAGTTTTGGAACAATCGCATTACTTTGAAATGCACACCCTCACGCCCCCCCAAATTCCGAAAAAGCCCAAATAGGCAAAGATTATTATAAATAGCGACTAGTTACTACCAACCGATCGCAATACATAACGCCCAACCACCACCCACACGCATAAGAACCCAATACCATAACCCCAAACCCTTACCAACAAAATAGAAGTTAACACTTATATTGAGAAATCTCTATACATAACCATAAGCTTACTCCAGTTGATTACCTGATTAGTGCCAAATTATCCATCAGACACAGGAAATACTAGTGGGGAATTCCAGTTCGCGGGAAGGTCGGATACAGGGGCACAAGTTGTACAATGACCGTTGACACATCCCGCACGGAGATGCTGCCCTCCGGAGGCACGTGCCCTAAAGGGGATCCACACCTCAAACAGCACTCTCGGTTACTGGATGCACAGAAAAAGTTATACCGCAAGAAGCACCCCGTTCATACGTTAGACTCTTGTAACACAGGCGACAAGGCCACCCAAATTCAAGATGTAGACTCGGTTTAGCAAGACAATTCAGTGCCCACCGATTAGATACCAAAAGCAGTACACCAACAAGATCAAAACAACCGTGAAAGGCCAATAATCAAACCAAACAAAAAGGCAGAAAGACCGCGCTAAACACACTACAATTATTAACGTTACCCCCCATAACCAAGCAAGACCAGCTTTAAAGCGGTGGTCCTGGAATACTCAGCAAATCGTTGCTACACCCTACAAGCAACATCCCCAAAAATCAGCCTCTAATGTTATGTTCGATCAACACAGTCCGACTAGGATCGTTTGGCATCAGCTGTCACACCGAGGTTTTATATCCAGCGTTTGTTCTAGATAAGGACCCATAGAGTGGTGCCTGCATTTGGAGAAACTTGACTAGCACGGTGTGGTTGGACACACTTGCCTCCCTCAGGAAAACCATCCGTGTAACCGAATCTGAACTCCTTTTAGACGTACATACTCATGTTGCATCGGCGATACGACCGACCCAACGTTTCTGTGACCTACAACGGGCGCGGTGCACTCACCCCATACCTAATCCCTCCCTTCCGGACTACATAGACCGGCCTAAAGCAGTTATTTACTACTCAAGGCGAAANNN-CCTCATTCACCTCACCTCACACCTTTTCGCACTCTTGAATATAAAATCCTTTTCAACAATCTCC-CCAGTCCTATCACCGAAAAAACAGCACCACAAAATACCTAAGAACCTATCGCTACACAAAAGCCATCCCATAAATCTCAGTAAAGAAAACTCTCTCAAAACCAAAAA
n2998     TCATACCAATTTTGACACGGGGTCATAGCAGCATACGCAGCAAGGCTGCTCCAGGGGATTAAGCACCAATTCCCTAAACATGCCCGAAATACCCNNNNNNGCACGCCTCCTATATGGTAACTTGTGTATATGTAGGCCGGGCAATTGGATGAACCTGAACAGATACAACGAACRCCTNNNNNNNNNAATTATACGGAACNNNNNNNNNNNNNTGTAGGTGGGCTGCTTTGGTGAAACAAACAAATTCACATCACCCGCTTCATGAAATCCTTGTCTGCGTTNNNNTRCCACCCTAATCCTATGCTCTCGAAMATTGGCCCTTAAACCGATAAATACCCGTAAAATAACTGAGTAGCGAAACGAACCATATCCCCGGGGTAATTTGCGAGTGCGCTTAAAAGTAAGCTGAACCACCGTTCTCAAGAGAACGCGCTCTTTCGGCCGATCAAGCACTAGAATCCCAACTTATCTTACAGCAACGGATGACGGTAGCACACACAATGTTTATCCGTAAGAAATACACAACATTCNNNNNNNNNNNNNNNNNNACTAAAATTAAACACAGTCACACCTYNNNNNNNNNNNNNNACCGCAACGAAGAGAAATACTCTGCTTTTCCGTTGAAACCCATGACAACTCAAACAATCAGGCANNNNNNNNNNNNNNNNNTAGATAACTCTTAACAGAGACTCATGGTGGAGGAGCACCACGGCGCCGACCGGGCATAGAGAGNNNNNNNNNNNNNNNNNYGATCGCCAAGGCGANNNCAAAAATTCCCYNNNNNNNNNNNNNNNNNNNNNNNNNNNNNNNNNNNNNNNNNNNNNNNNNNATGGAATAAAGAAAACCGCTCTCACCTGTTGCAAGACCCCTCCGCGGGANNNNNNNNNNNNNNNNNNNGGCGCTCCCTTTTNNNNNNNNNNCGTGAATCGGANNNNNNNNNNNNNNNNNNNNNNNNNNNWTGCCATAGGARGGACGTTATGAAAAGACAGAAGTATCGACCGGAAATGCCATTGTGTATCTAAGGTAGAGCGATTTGAGCCGATTGGRCTCTRCTAGGGTGACGGTACTTCCTAGTTCCCATGAGCTGGATAGGACATTCCNNNRCGGACCCTTGTCGGTACTAAATTAGTCATAAGGAANNNNNNNGTTTACAAACCGCAAAAAGTACGTCCCTCATGGCGTGCGCGAGGACTCTGTCGGTTCAAGGTGGTCGCGCAGGCGATATGCTCCACACAGACTTAAGGGCGGGCGTAACCGAGCACCGCCTCCACTAAGGAGGCGCACAGAGCCTTTATGTAGTAGCATGTTAACATGCCCGCTCCCGGGACGGACAGTCACGAAAGGGGCCTTGGCACGGAAGGACGCCACATTAAACCGATTGCTTGATGGACATACAGGGTACCTCTGATTTTCTATTTACCCACGCTCYAAAATTAACTCAACCACTCTACAACNNNNAAATCACACTATCTATAATATTGCTGACCCTGACCAACTATTCGCCCCTCAACTAAACCTACCTTTTCNNNNNNAACCAAGGCATGCACTTCAATCCTAACCGCCCTATACAACTTAAAGCGTCCTCGACCAGCCACCTATCGCCCCGGACACYACGCACAGAAACCACCTGCGRCYNNNNAGGCCTACCATAGAAGCCCAACAATACAGTACCCCAATGCGGGAACGTGTGCCCATTTCGAATAGCCGTTTCAGGCACTCATGGGGGTCAATGCAATTCTATATCTACGTCTACCGACCTTCGAGCGAATCGCCACAGCAGTCTGAANTAATGGTTTCGTTTGTTCTATGCNCRCRRCTCCAGAACCACCGGCCCAAGACTGTGGAGATGCCAAAGGACACGACGTTCAACCNTTTAGCCGAGTTGGCTTAGGGGTGTATTGRAGTCGCCGAAGTTTCAGTCCCCAATCTATGCCTGTGGGGTTTCTGGGATTTCTAAATTTGTTAAAAATACCCTCATAAACGGTATTCGCAACGGGACTCTGTGTGCCGTGCCCTTACTTCAGGACTTCTGCGAGCCCCCCTGACCCCCTCACTTATAACTCCACGTGTGTACGGTGTGGTATTCCCATTTRTATAGCGCGTCCACTATGCCTCGAAACTCTAGCTATCACACACTTGCACGCATRTTGNNNNNRTGACGGTACACGTGCCCACACCCTTACAAAACAGACCCAGCCTCAATCTAAAAGCACCAGAAACCTCCCATTCCAACTCTAGAGCATGCTCGCTTTTCCCACAGACACCCCGCCGCACATAAACAAACCTAACGTTGAGTATTTATTGGACACACACAACTGACCGCCAGGATCCTTACAATCCCTAACCCCCACAGATCCCACGCACCTCANNNNNNNNNNNNNNNNARAGCCTGCCCTTCAGCGGGCAGGTACCGGCCYANNNNNNNNNNNCAGCCAGCTTTCTCGCGTTGGCAAATATTCCAGCATCAGNNNNNNAGTGAAGAAACAGTTTTGGAACAATCGCATTACTTTGAAATGCACANNNNCACRCCCCCCCAAATTCCGAAAAAGCCCAAATAGNNAAAGATTATTATAAATAGCGACTAGTTACTACCAACCGATCGCAATACATAACGCCCAACCACCACCCACACGCATAAGAACCCAATACCATAACCCCNNNNNNNNNNNNNNAAAATAGAAGTTAACACTTATATTGAGAAATCTCTATACATAACCATAAGCTTACTCCAGTTGATTACCTGATTAGTGCCAAATTATCCATCAGACACAGGAAATACTAGTGGGGAATTCCAGTTCGCGGGAAGGTCGGATACAGGGGCACAAGTTGTACAATGACCGTTGACACATCCCGCACGGAGATGCTGCCCTCCGGAGGCANNNNNNNTAAAGGGGATCCACACCTCAAACAGCACTCTCGGTTACTGGATGCACAGAAAAAGTTATACCGCAAGAAGCACCCCGTTYATNNNNNNNNNNNNNNNNNNNNNNNNGACAAGGCCACCCAAATTCAAGATGTAGACTCGGTTTAGCAAGACAATTCAGTGCCCACCGATTAGATACCAAAAGCAGTACACCAACAAGATCAAAACAACCGTGAAAGGCCAATAATCAAACCAAACAAAAAGGCAGAAAGACCGCGCTAAACACACTACAATTATTAACGTTACCCCCCATAACCAAGCAAGACCAGCTTTAAAGCGGTGGTCCTGGAATACTCAGCAAATCGTTGCTACACCCTACAAGCAACATCCCCAAAAATCAGCCTCTAATGTTATGTTCGATCAACACAGTCCGACTAGGATCGTTTGGCATCAGCTGTCACACCGAGRTTTTATATCCAGCGTTTGTTCTAGATAAGGACCCATAGAGTGGTGCCTGCATTTGGAGAAACTTGACTAGCACGGTGTGGTTGGACACACTTGCCTCCCTCAGGAAAACCATCCGTGTAACCGAATCTGAACTCCTTTTAGACGTACATAN-YATGTNGCATCGGCGATACGACCGACCCAACGTNNNTGTGACCTACAACGGGCGCGGTGCACTCACCCCATACCTAATCCCTCCCTTCCGGACTACATAGACCGGCCTAAAGCAGTTATTTACTACTCAAGGCNNNNNNN-CCTCATTCACCTCACCTCACACCTTTTCGCACTCTTGAATATAAAATCCTTTTCAACAATCTCC-NNNNNNNNNNYACCGAAAAAACAGCACCACAAAATACCTAAGAACCTATCGCNACACAAAAGCCATNTCATAAATCTCAGTAAAGAAAACTCTCTCAANNNNNNNNN
n3004     TCCCATCAATCTTGACACAGGGTCATAGCAGCATACGCAGCAAGGCTGCCCCGGGGGATTAAGCACCAATTCCCTAAACATGCCCGAAATACCCCCTTCAGCACGCCTCTTATACGGTAACTTGTGTATATGTAGGCCGGGCAATTGGATGAACCTGAACAGATACAACGAACGCCTCATTATCTGAATTATACGGAACGCTGCAGGGTGCGTGTAGGTGGGCTGCTTTGGTGAAACAAACAAACTAACATCACCCGCTTCGCGAAACCCTTGTCTGCGTTCCTCTGCCACCCTAATCCTATGCTCTCAAACATTGGCCCTTAAACCGACATATACCCGTAAAATAACTGAGTAGCGAAACGAACCATATCCCCGGGGTAATTCGCGAGTGCGCTTAGTAGTAAGCTGAACCACCGTTCTCAAGAGAACGCGCTCTTTCGGCCGATCAAGCACTAGAACCCCAACTAATCTTACAGCAACGAATGATGGTAGCACACACAACGTTTATCCGTAAGAAATACACAATATTCTACAAAGGTCTCAAAAACACTAAAATTAAACACAGTCACACCTTGGCCCCAGTACATTACCGCAACGAAGAGAAAGACTCCACTTTCCCGTTGAAACCCATGACAACTCAAACAAACAGACATCTGACCCCTCAACGAATAGATAACTCTTAACAGAGACTCATGGTGGAGGAGCACCACGGCGCCGACTGGGCATAGAGAGCGTGAATTAGACGAAGGTGATCGCCAAGGCGAGTCCAAAAATTCCCCTTCCCCGTTAGGGGGGAGTAGTCCCGGACGCGGGTGGCGATTCCCGGGTTATGGAATAAAGAAAACCGCTCTCACCTGTTGCAAGACCCCTCCGCGGGAAACCAGCACAAATTGCGGGGGCGCTCCCTTTTGCCGGTACACCGTGAATCGGATTTGAAGCTGTAGAGTGACTAGTTGTAGTGCCATAGGAGGGACGTTATGAAAAGACAGAAGTATCGACCGGAAATGCCATTGCGTATCTAAGGTAGAGCGATTTGAGCCGATTGGGCTCTGCTAGGGTGATGGTACTTCCTAGTTCCCATGAGCTGGATAGGACATTCCCTTGCGGACCCTTGTCGGTACTAAATTAGTTATAAGGAATATAATGGTTTACAATCCGCAAAAAGTACGTCCCCCATGGCGTGCGCGAGGACTCTGTCGGTTCAAGGTGGTCGCGCAGGCGATATGCTCCGTATAGACTTAAGGGCGGGCATAATCGAGCACCGCCTCCACTAAGGAGGCGCACAGAGCCTTTATGTAGTAGCATGTTAACATGCTCGCTCCCGGGACGGACAGTCACGAAAGGGGCCTTGGCACGGAAGGACGCCACATTAAACCGATTGCTTGATGGACATACAGGGTACCTCTGATTTCCTATTTACCCACGCTCCAAAATTGACTCCACCACCCTACAACATAAAAACTACACTATCTATAACATTGCTGACCCCGACCAACTATTCATTCCTCAACTAAACCTACCTTTCCCAAACTAACCAAGGCATGCACTTTAATCCTAACCGCCCTATACAACCTAAAGTGTCCTCGACCAGTCACCTATCGCCTCGGACACCACGCACAGAAACCACCTGCGGCCAGACAGGCCTACCATAGAAGCCCAACGGTACAGTGCCTCAACGCGGGAACGTGTGCTCATTTCGAATAGCCGCTTCAGGCACTCATGGGGGTTAATGCAATTCTATATCTGTGTCTACCGATCTTCGAGCGAATCGCCACAGCAGCCTGAATTAATGGTTTCGTTTGTTCTATGCACGCGGTTCCAGAACCACCGGCTCAAGACCGTGGAGATGCCAAAGGACACGACGCTTAACCGTTTAGCCGAGTTGGCTTAGGGGTGTATTGGAGTCGTCGAAGTTTCAGTCCCCAATCTATGCCTGTGGGGTTTCTGGGATTTCTAAATTTGTTAAAAATACCCTCATACACAACATTCGCAACGGGACTCTGTGTGCCGTGCCCTTACTTCAGGATTCCTGCGAGCCCCCCTGACCCCCTCATTTATAACCCCACGCGTGTGCGGCGTGGTATTCCTATTTGTATAGCGCGTCCACTATGCTTCGAAACTCTAGCTATCACACACTTGCACGCACGTTGTGGGGGCGATGGTACACGTGCCCATACCCTTACAAAACAAACTCAACCTCAACCTAAAAACACCAGAAACCTCCCATTCCAACTCTGGAGCGTGCTTGTTTTCCCCACAGACACCCCGCCGCACATAAACAAACCTAACGTTGAGCACTTATTGGACACACACAACTGACCGCCAGGATCCTTACAATTCCTAACCCCCACAGATCCCACGCACCTCACTTAGATTGCGCCAATAGAGCCTGCCCTCCAGCGGGCAGGTACCGGCCCACGGTGAACGATCAGCCAACCTTCTCGCGCTGGCAAATATCCCAGCATCAGTTTGACAGCGAAGAAACAGTTTTGGAACAATCGCATTACTTTGAAATGCACACCCTCACGCCCTCCCAAATTCCGAAAAAGCCCAAATAGGCAAAGGCTATTATAAACAGCGACCAGTTACTACCAACCGACCACAATACATAACGCCCAACCACCACCCATACGCATAAGAACCTAATACCACAACCCCAAACCCTTACCAACGAAATAGAAGTTAACACCTATATTGGGAAATCTCTATACATAACCATAAGCTTACTCCAGCTGATTACCTGATTAGTGCTAAATTATCCATCAGACACAGGAAATACTAGTGGGGAATTCCAGTTCGCGGGAAGGCCGGATACAGGGGCACAAGTCGTACAATGACCGTTGACGCACCCCGCACGGAGATGCTGCCCTCCGGAGGCACGTGCCCTAAAGGGGATCCACACCCCAAACAGCACTCTCGGTTACTGGATGCACAGAAAAAGTTATACCGTAAGAAGCACCCCGTTCATACGTTAGATTCTTGTAACACGGGCGACAAGGCCACCCAAATTCAAGATGTAGACTCGGTTTAGCAAGACAATTTAGTGCTCATCGAGTAGATACCAGAAGCAGTACACCAACAAGAACAAAACAACCGCGAAAGGCCAATAACCAAACCAAACAAAAAGGCAGAAAGACCGCGCTAAACATACCACAATTATTAATGTTACCCCCCATAACCAAGCAAGACCAGCTTTAAAGCGGTGGTCCTGGAATATCCAGCAAATTGTTGCTATACCCTACAAGCAACATCCCCAAAAATCAGCCTCTAATATTATGTTCGATCGACACAGTCCGACTAGGATTGTTTGGCATCAGCTGTCACACCGAGGTTTTATATCCAGCGTTTGTTCTAGATAAGGACCCACAGAGTGGTGCCTGCATTTGGAGAAACTTGACTGGCACGGTGTGGTTGGACACACTTGCCTCCCTTAGGAAAACCATTCGTGTAACCGAATCTGAACTCCTTTTAGACGTACATACCTACGTTGCACCGGCGATACGACCAACCCAACGTTTCTGTGACCTACAACGGGCGCGGTGCACTCGCTCCATACCTAATCCCTCCCTTCCGGACCATATAGACCGGCCTAAAGCAGTTATTTACTACTCAAGGCGAAACTT-CTTCACCCATCTTACCATACATCTTCTTATACCTTCAAACATTAAACTCACTTCAGTAATCTCT-CCAATTCATTTATCAATCAACCAACACTGCAAGACACCTAAAACCCCACCACTACTTAGAAACCATTTTACTAACCTCGCCCAAGAAAATTCTCCCAAAACCAAAAA
n3011     TCATACCAATTTTGACACGGGGTCATAGCAGCATACGCAGCAAGGCTGCTCCAGGGGATTAAGCACCAATTCCCTAAACATGCCCGAAATACCCCCTTCAGCACGCCTCCTATATGGTAACTTGTGTATATGTAGGCCGGGCAATTGGATGAACCTGAACAGATACAACGAACGCCTCATTATCTGAATTATACGGAACGCTGCAGGGTGCGTGTAGGTGGGCTGCTTTGGTGAAACAAACAAATTCACATCACCCGCTTCATGAAATCCTTGTCTGCGTTCCTCTGCCACCCTAATCCTATGCTCTCGAACATTGGCCCTTAAACCGATAAATACCCGTAAAATAACTGAGTAGCGAAACGAACCATATCCCCGGGGTAATTTGCGAGTGCGCTTAAAAGTAAGCTGAACCACCGTTCTCAAGAGAACGCGCTCTTTCGGCCGATCAAGCACTAGAATCCCAACTTATCTTACAGCAACGGATGACGGTAGCACACACAATGTTTATCCGTAAGAAATACACAACATTCTACAAGAGTCTCAAAAACACTAAAATTAAACACAGTCACACCTCGGCCCTAGTACATCACCGCAACGAAGAGAAATACTCTGCTTTTCCGTTGAAACCCATGACAACTCAAACAATCAGGCATCTAACCCCTCAACGTATAGATAACTCTTAACAGAGACTCATGGTGGAGGAGCACCACGGCGCCGACCGGGCATAGAGAGCGTGAATTAGACGAAGGTGATCGCCAAGGCGAGTCCAAAAATTCCCCTTCCCCGTTAGGGGGGAGTAGTCCCGGACGCGGGTGGCGATTCCTGGGTTATGGAATAAAGAAAACCGCTCTCACCTGTTGCAAGACCCCTCCGCGGGAAACCAGCACAAATTGCGGGGGCGCTCCCTTTTGCCGGTACACCGTGAATCGGATTTGAAGCTGTAGAGTGACTAGTTGTAGTGCCATAGGAGGGACGTTATGAAAAGACAGAAGTATCGACCGGAAATGCCATTGTGTATCTAAGGTAGAGCGATTTGAGCCGATTGGGCTCTGCTAGGGTGACGGTACTTCCTAGTTCCCATGAGCTGGATAGGACATTCCCTTGCGGACCCTTGTCGGTACTAAATTAGTCATAAGGAATATAATGGTTTACAAACCGCAAAAAGTACGTCCCTCATGGCGTGCGCGAGGACTCTGTCGGTTCAAGGTGGTCGCGCAGGCGATATGCTCCACACAGACTTAAGGGCGGGCGTAACCGAGCACCGCCTCCACTAAGGAGGCGCACAGAGCCTTTATGTAGTAGCATGTTAACATGCCCGCTCCCGGGACGGACAGTCACGAAAGGGGCCTTGGCACGGAAGGACGCCACATTAAACCGATTGCTTGATGGACATACAGGGTACCTCTGATTTTCTATTTACCCACGCTCCAAAATTAACTCAACCACTCTACAACATAAAAATCACACTATCTATAATATTGCTGACCCTGACCAACTATTCGCCCCTCAACTAAACCTACCTTTTCCAAACTAACCAAGGCATGCACTTCAATCCTAACCGCCCTATACAACTTAAAGCGTCCTCGACCAGCCACCTATCGCCCCGGACACCACGCACAGAAACCACCTGCGGCCAGATAGGCCTACCATAGAAGCCCAACAATACAGTACCCCAATGCGGGAACGTGTGCCCATTTCGAATAGCCGSTTCAGGCACTCATGGGGGTCAATGCAATTCTATATCTACGTCTACCGACCTTCGAGCGAATCGCCACAGCAGTCTGAATTAATGGTTTCGTTTGTTCTATGCACGCGGCTCCAGAACCACCGGCCCAAGACTGTGGAGATGCCAAAGGACACGACGTTCAACCGTTTAGCCGAGTTGGCTTAGGGGTGTATTGGAGTCGCCGAAGTTTCAGTCCCCAATCTATGCCTGTGGGGTTTCTGGGATTTCTAAATTTGTTAAAAATACCCTCATAAACGGTATTCGCAACGGGACTCTGTGTGCCGTGCCCTTACTTCAGGACTTCTGCGAGCCCCCCTGACCCCCTCACTTATAACTCCACGTGTGTACGGTGTGGTATTCCCATTTGTATAGCGCGTCCACTATGCCTCGAAACTCTAGCTATCACACACTTGCACGCATGTTGTGGGAGTGACGGTACACGTGCCCACACCCTTACAAAACAGACCCAGCCTCAATCTAAAAGCACCAGAAACCTCCCATTCCAACTCTAGAGCATGCTCGCTTTTCCCACAGACACCCCGCCGCACATAAACAAACCTAACGTTGAGTATTTATTGGACACACACAACTGACCGCCAGGATCCTTACAATCCCTAACCCCCACAGATCCCACGCACCTCACTTAGATTGTGCCAATAGAGCCTGCCCTTCAGCGGGCAGGTACCGGCCCACGGTGAACAACCAGCCAGCTTTCTCGCGTTGGCAAATATTCCAGCATCAGTTTGACAGTGAAGAAACAGTTTTGGAACAATCGCATTACTTTGAAATGCACACCCTCACGCCCCCCCAAATTCCGAAAAAGCCCAAATAGGCAAAGATTATTATAAATAGCGACTAGTTACTACCAACCGATCGCAATACATAACGCCCAACCACCACCCACACGCATAAGAACCCAATACCATAACCCCAAACCCTTACCAACAAAATAGAAGTTAACACTTATATTGAGAAATCTCTATACATAACCATAAGCTTACTCCAGTTGATTACCTGATTAGTGCCAAATTATCCATCAGACACAGGAAATACTAGTGGGGAATTCCAGTTCGCGGGAAGGTCGGATACAGGGGCACAAGTTGTACAATGACCGTTGACACATCCCGCACGGAGATGCTGCCCTCCGGAGGCACGNNNCCTAAAGGGGATCCACACCTCAAACAGCACTCTCGGTTACTGGATGCACAGAAAAAGTTATACCGCAAGAAGCACCCCGTTCATACGTTAGACTCTTGTAACACAGGCGACAAGGCCACCCAAATTCAAGATGTAGACTCGGTTTAGCAAGACAATTCAGTGCCCACCGATTAGATACCAAAAGCAGTACACCAACAAGATCAAAACAACCGTGAAAGGCCAATAATCAAACCAAACAAAAAGGCAGAAAGACCGCGCTAAACACACTACAATTATTAACGTTACCCCCCATAACCAAGCAAGACCAGCTTTAAAGCGGTGGTCCTGGAATACTCAGCAAATCGTTGCTACACCCTACAAGCAACATCCCCAAAAATCAGCCTCTAATGTTATGTTCGATCAACACAGTCCGACTAGGATCGTTTGGCATCAGCTGTCACACCGAGGTTTTATATCCAGCGTTTGTTCTAGATAAGGACCCATAGAGTGGTGCCTGCATTTGGAGAAACTTGACTAGCACGGTGTGGTTGGACACACTTGCCTCCCTCAGGAAAACCATCCGTGTAACCGAATCTGAACTCCTTTTAGACGTACATACTCATGTTGCATCGGCGATACGACCGACCCAACGTTTCTGTGACCTACAACGGGCGCGGTGCACTCACCCCATACCTAATCCCTCCCTTCCGGACTACATAGACCGGCCTAAAGCAGTTATTTACTACTCAAGGCGAAACTT-CCTCATTCACCTCACCTCACACCTTTTCGCACTCTTGAACATAAAATCCTTTTCAACAATCTCC-CCAGTCCTATCACCGAAAAAACAGCACCACAAAATACCTAAGAACCTATCGCTACACAAAAGCCATCCCATAAATCTCAGTAAAGAAAACTCTCTCAAAACCAAAAA
n3024     TCATACCAATTTTGACACGGGGTCATAGCAGCATACGCAGCAAGGCTGCTCCAGGGGATTAAGCACCAATTCCCTAAACATGCCCGAAATACCCCCTTCAGCACGCCTCCTATATGGTAACTTGTGTATATGTAGGCCGGGCAATTGGATGAACCTGAACAGATACAACGAACGCCTCATTATCTGAATTATACGGAACGCTNNAGGGTGCGTGTAGGTGGGCTGCTTTGGTGAAACAAACAAATTCACATCACCCGCTTCATGAAATCCTTGTCTGCGTTCCTCTGCCACCCTAATCCTATGCTCTCGAACATTGGCCCTTAAACCGATAAATACCCGTAAAATAACTGAGTAGCGAAACGAACCATATCCCCGGGGTAATTTGCGAGTGCGCTTAAAAGTAAGCTGAACCACCGTTCTCAAGAGAACGCGCTCTTTCGGCCGATCAAGCACTAGAATCCCAACTTATCTTACAGCAACGGATGACGGTAGCACACACAATGTTTATCCGTAAGAAATACACAACATTCTACAAGAGTCTCAAAAACACTAAAATTAAACACAGTCACACCTCGGCCCTAGTACATCACCGCAACGAAGAGAAATACTCTGCTTTTCCGTTGAAACCCATGACAACTCAAACAATCAGGCATCTAACCCCTCAACGTATAGATAACTCTTAACAGAGACTCATGGTGGAGGAGCACCACGGCGCCGACCGGGCATAGAGAGCGTGAATTAGACGAAGGTGATCGCCAAGGCGAGTCCAAAAATTCCCCTTCCCCGTTAGGGGGGAGTAGTCCCGGACGCGGGTGGCGATTCCTGGGTTATGGAATAAAGAAAACCGCTCTCACCTGTTGCAAGACCCCTCCGCGGGAAACCAGCACAAATTGCGGGGGCGCTCCCTTTTGCCGGTACACCGTGAATCGGATTTGAAGCTGTAGAGTGACTAGTTGTAGTGCCATAGGAGGGACGTTATGAAAAGACAGAAGTATCGACCGGAAATGCCATTGTGTATCTAAGGTAGAGCGATTTGAGCCGATTGGGCTCTGCTAGGGTGACGGTACTTCCTAGTTCCCATGAGCTGGATAGGACATTCCCTTGCGGACCCTTGTCGGTACTAAATTAGTCATAAGGAATATAATGGTTTACAAACCGCAAAAAGTACGTCCCTCATGGCGTGCGCGAGGACTCTGTCGGTTCAAGGTGGTCGCGCAGGCGATATGCTCCACACAGACTTAAGGGCGGGCGTAACCGAGCACCGCCTCCACTAAGGAGGCGCACAGAGCCTTTATGTAGTAGCATGTTAACATGCCCGCTCCCGGGACGGACAGTCACGAAAGGGGCCTTGGCACGGAAGGACGCCACATTAAACCGATTGCTTGATGGACATACAGGGTACCTCTGATTTTCTATTTACCCACGCTCCAAAATTAACTCAACCACTCTACAACATAAAAATCACACTATCTATAATATTGCTGACCCTGACCAACTATTCGCCCCTCAACTAAACCTACCTTTTCCAAACCAACCAAGGCATGCACTTCAATCCTAACCGCCCTATACAACTTAAAGCGTCCTCGACCAGCCACCTATCGCCCCGGACACCACGCACAGAAACCACCTGCGGCCAGATAGGCCTACCATAGAAGCCCAACAATACAGTACCCCAATGCGGGAACGTGTGCCCATTTCGAATAGCCGCTTCAGGCACTCATGGGGGTCAATGCAATTCTATATCTACGTCTACCGACCTTCGAGCGAATCGCCACAGCAGTCTGAATTAATGGTTTCGTTTGTTCTATGCACGCGGCTCCAGAACCACCGGCCCAAGACTGTGGAGATGCCAAAGGACACGACGTTCAACCGTTTAGCCGAGTTGGCTTAGGGGTGTATTGGAGTCGCCGAAGTTTCAGTCCCCAATCTATGCCTGTGGGGTTTCTGGGATTTCTAAATTTGTTAAAAATACCCTCATAAACGGTATTCGCAACGGGACTCTGTGTGCCGTGCCCTTACTTCAGGACTTCTGCGAGCCCCCCTGACCCCCTCACTTATAACTCCACGTGTGTACGGTGTGGTATTCCCATTTGTACAGCGCGTCCACTATGCCTCGAAACTCTAGCTATCACACACTTGCACGCATGTTGTGGGAGTGACGGTACACGTGCCCACACCCTTACAAAACAGACCCAGCCTCAATCTAAAAGCACCAGAAACCTCCCATTCCAACTCTAGAGCATGCTCGCTTTTCCCACAGACACCCCGCCGCACATAAACAAACCTAACGTTGAGTACTTATTGGACACACACAACTGACCGCCAGGATCCTTACAATCCCTAACCCCCACAGATCCCACGCACCTCACTTAGATTGTGCCAATAGAGCCTGCCCTTCAGCGGGCAGGTACCGGCCCACGGTGAACAACCAGCCAGCTTTCTTGCGTTGGCAAATATTCCAGCATCAGTTTGACAGTGAAGAAACAGTTTTGGAACAATCGCATTACTTTGAAATGCACACCCTCACGCCCCCCCAAATTCCGAAAAAGCCCAAATAGGCAAAGATTATTATAAATAGCGACTAGTTACTACCAACCGATCGCAATACATAACGCCCAACCACCACCCACACGCATAAGAACCCAATACCACAACCCCAAACCCTTACCAACAAAATAGAAGTTAACACTTATATTGAGAAATCTCTATACATAACCATAAGCTTACTCCAGTTGATTACCTGATTAGTGCTAAATTATCCATCAGACACAGGAAATACTAGTGGGGAATTCCAGTTCGCGGGAAGGTCGGATACAGGGGCACAAGTTGTACAATGACCGTTGACACATCCCGCACGGAGATGCTGCCCTCCGGAGGCACGTGCCCTAAAGGGGATCCACACCTCAAACAGCACTCTCGGTTACTGGATGCACAGAAAAAGTTATACCGTAAGAAGCACCCCGTTCATACGTTAGACTCTTGTAACACAGGCGACAAGGCCACCCAAATTCAAGATGTAGACTCGGTTTAGCAAGACAATTCAGTGCCCACCGATTAGATACCAAAAGCAGTACACCAACAAGATCAAAACAACCGTGAAAGGCCAATAATCAAACCAAACAAAAAGGCAGAAAGACCGCGCTAAACACACTACAATTATTAACGTTACTCCCCATAACCAAGCAAGACCAGCTTTAAAGCGGTGGTCCTGGAATACTCAGCAAATCGTTGCTACACCCTACAAGCAACATCCCCAAAAATCAGCCTCTAATGTTATGTTCGATCAACACAGTCCGACTGGGATCGTTTGGCATCAGCTGTCACACCGAGGTTTTATATCCAGCGTTTGTTCTAGATAAGGACCCATAGAGTGGTGCCTGCATTTGGAGAAACTTGACTAGCACGGTGTGGTTGGACACACTTGCCTCCCTCAGGAAAACCATCCGTGTAACCGAATCTGAACTCCTTTTAGACGTACATACTTATGTTGCATCGGCGATACGACCGACCCAACGTTTTTGTGACCTACAACGGGCGCGGTGCACTCACCCCATACCTAATCCCTCCCTTCCGGACTACATAGACCGGCCTAAAGCAGTTATTTACTACTCAAGGCGAAACTT-CCTCACTCACCTCACCTCATACCTTCTCGCACTCTCAAACATAAAATCTTTTTCAACAACTTCC-CTAATTTTCCCACCGAAAAAATAACACCACGAAATACCTAAAAACCTATCGCTACACAAAAGCCATCCTACAAATCTCAATAAAGAAAACTCTCTCAAAACCAAAAA
n3025     NNATACCAATTTTGACACGGGGTCATAGCAGCATANNNNNCAAGGCTGCTCCAGGGGATTAANNNNNNNNNNNNNNNNNNNNNNNNNNNNNNNNNNNNNNNNNNNNNNNNNNNNNNNNNNNNNNNNNNNNNNNNNNNNNNNNNNNNNNNNGAACCTGAACAGATACAACGAACGNNNNNNNNNNNNNNNNNNNNNNNNNNNNNNNNNNNNNNNNNNNNNNNNNNNNNNNNNNNNNNNNNNNNNATTCACATCAYCCGYTTCATGAAATCCTTGTCTGCNNNNNNNNNNNNNNNNNNNNNNNNNNTCTCGAACATTGGCCCTTAAACCGATAAATACCCGTAAAATAACTGANNNNNNNNNNNNNNNNNNTCCCCGGGGTAATTTGCGAGTGCGCTTNNNNNNNNNNNNNNNNNCCGTTCTCAAGAGAACGCGCNYTTTCGGCCGATCANNNNNNNNNNNNNNNNNNNNTYTTACAGCAACGGATGACRGTAGCACACACAATGTTTATCCGTAAGAAATACACAACATTCTNNNNNNNNNNNNNNNNNNNNAAAATTAAACACAGTCACNNNNNNNNNNNNNNNNNNNNNNNNNNNNNNNNNNNNNNNTCTGCTTTTCCGTTGAAACCCATGACAACNNNNNNNNNNNNNNNNNNNNNNNNNNNNNNNNNNGATAACTCTTAACAGAGACTCATGGTGNARGAGCAYCACGGCGCCGANNNNNNNNNNNNNNNNNNNNNNNNNNNNNGGTGATCGCCAAVGCGAGTCCAAANNNNNNNNNTCCCYGTTAGGGGGGAGTNNNNNNNNNNNNNNNNNNNNNNNNNNNNNNNNNNNNNNNNNNNNNNNNNNNNNNNNNNNNNNNNNNNNNNNNNNNNNNNNNNNNNNNNNNNNNNNNNNNNNNNNNNNNNNNNNNNNNNNNNNNNNNNNNNNNNNNNNNNNNNNNNNNNNNNNNNNNNNNNNNNNNNNNNNNNNNNNNNNNNNNAAAGACAGAAGTATCGACCGGAAANNNNNNNNNNNNNNNNNNRTAGAGCGATTTGAGCCGATTGGGCTCNNNNNNNNNNNNNNNNNNNNNNAGTTCCCATGAGCTGGATAGGACATTYNNNNNNNNNNCCTTGTYGGTACTAAATTAGTCATAAGGANNNNNNNNNNNNNNNNNNNNNNNNNNNNNNNNNNNNNNNNNNNNNNNNNNGGACTCTGTCGGTTCAAGGTGGTCGCGCAGGCGATATGCTCNNNNCAGACTTAAGGGCGGGCNNAACCGAGCACCKCCTCCACTAAGGAGGCGCACAGAGCCTTTATNNAGTAGCATGTTAACATGCCCGCTCCCGGGACGGACAGTCACGAAAGGGGCCTTSGCACGGAAGGACGCCACATTAANYCGATTGCTTGATGGACATACAGGGTACCTCTGATTTTCTATTTNNNNNNNNNNNNNNNNNNNNTCAACCACTCTACAACATAAAAATCNNNNNATCTATAATATTGCTGACCCTGACCAACTACTCGCCCCTYAACTAAACCTACNNNNNNNNNNNNNNNNNNNNCATRNNNNNNNNNNNNNNNNNNNNNNNNNNNNNNNNNNNNNNNNNNNCCAGCCACCTATCGCCCCGGACACCACGCAYNNNNNNNNNNNNNNNNNNNNNNNNNNNNNNNNNNNNNNNNAAYAATACAGTACCCCAATGCGGGAACGTGTGCCNNNNNNNNNNNNNNNNNNCAGGCACTCATGGGGGTCAATNNNNNNNNNNNNNNNNNNNNNNNNNNCTTCGAGCGAATCGCCACAGCAGTCTNNNNNNNNNNNNNNNNNNNNNNNNNNNNNNNNNNTYYAGAACCACCGGCCCAAGACTGTGGAGATGCCAAAGGACACGACGTTCAACCGTTTARCCGAGTTGGCTTAGGGGTGTATTGNNNTCGCCGAAGTTTCAGTCCCCNNNNNATGCCTGTGGGGTTTCTGGRATTTCTAAATTTGTTNNNNNNNNNNNNNNNNNNNNNNNNNNNNNNRRGACTCTNTGTGCCGTGCCCTTACTTCAGGACNNNNNNNNNNNNNNNNNNNNNNNNNNNNNNNNNNNNNNNNNNNNTACGGTGTGGTATTCCCATTTGTACANNNNNNNNNNNNNNNCTCGAAACTCTAGCTATCACACACTTGCACGCATGTTGTGGGAGTGACGGTACACGTGCCCACACCCTTACAAAACNNNNNNNNNNNNNNNNNNNNNNNNNNNNNNNNNNNNNNNNNNNNNTMTAGAGCATGCTCGCTTTTCCCACAGACACCCCGCCGCACATAAANNNNNNNNACGTTGAGTACTTATTGGACACACACAACTRACCGCNNGGATCCTTACAATCCCTAACCCCCACAGATCCCACGCACCTNNNNNNNNNNNNNNNNNNNNNNNNNNCCCTTCAGCGGGCAGGTACCGGCCYANNNNNNNNNNNNNNNNNNNNNNNNNNNNNNNNNNNNNNNNNNNNNNNNNNNNNNACAGTGAAGAAACAGTTTTGGAACANNNNNNNNNNNNNNNNNNNNNNACCCTCACRCCCCNNNNNNNNNNNNNNNNNNNNNNNNNNNNNNNGATTATTATAAATAGCGACTAGTTACTACCAACCGATCGCAATACATAACGCCCAACCACCANCCACACGCATAAGAACCCAATACCACAACCCCNNNNNCTTACCRACAAAANNNNNNNNNNNNNNNNNNNNNNNNNNNNNNTATACATAACCATAAKCTTACTCCAGTTGATTAYYTGNNNNNNNNNNNNNNNNCCATCAGACAMAGNNNNNNNNNNNNNNNNNNNNNNNNNCGCGGGAAGGTCGGATACAGGGGCACAAGTTGTACAATGACCGTTGACANATCCCGCACGGAGATGCTGCCCTCCGGAGGCANNNNNNNNNNNNNNNNNNNNNNNNNNNNACAGCACTCTCGGTTACTGGATGCACAGANNAAGTTATACCGTAAGAAGCACCCNNNNNNNNNNNNNNNNNNNNNNNNNNNNNNNNNNNNGGCCACCCAAATTCANNNNGTAGACTCGGTTTAGCAAGACAATTCAGTGCCCACCNNNNNNNNNNNNNNNNNNNNNNNNNNNNNNNNNNNNNNNNNNNNTGAAAGGCCAATAATCAAACCAAACAAAAAGGCAGAAAGACCGCGCTAAACACACTACAATTNNNNNNNNNNNNNNNNNNAACCAAGCAAGACNNNNNNNNNNNNGGTGGTCCTGGAATACWCAGCAAATCGTTGCTRNNNNNNNNNNNNNNCATNYYCAAAAATCAGCCTCTAATGTTANNNNNNNNNNNNNNNNNNNGACTAGGATCGTTTGGCATCAGCTGTCACANNNNNNNNNNNNNNNNNNNNNNNNNNNNNNNNNNNNNNNNNNNNNNNNNNNNNNNNNTTTGGAGAAACTTGACTAGCACGGTGTGNNNNNNNNCACTTGCCTCCCTCAGGAAAACCATCCGTGTAACCGAATCTGAACNNCTTTTAGACNNNNNNNNNNNNNNNNNNNNNNNNNNNNNNNNNNNNNNNCGTTTCTGTGACCTANNNNNNNNNNNNNNNNNNNNNNNCATACCTAATCCCTCCCTTCCGGACTACATAGACNNNCCTAAARNNNNNNNNNNNNNNNNNNNNNNNNNNNNNNNNNNNNNNNNNNNNCTCATACCTTCTCGCACCCTCAAACATNNNNNNNNNNNNNNNNNNNNNN-NNNNNNNNNNNNNNGAAAAAATAACACCACAAANNNNNNNNNNNNNNNNNNNNNNNNNNNNNNNNNNNNNNAAATCTCRATAAAGAAAACTCTCTCAAAACYNNNAA
n3026     TCATACCAATTTTGACACGGGGTCATAGCAGCATACGCAGCAAGGCTGCTCCAGGGGATTAAGCACCAATTCCCTAAACATGCCCGAAATACCCCCTTCAGCACGCCTCCTATATGGTAACTTGTGTATATGTAGGCCGGGCAATTGGATGAACCTGAACAGATACAACGAACGCCTCGTTATCTGAATTATACGGAACRYTRNAGGGTVCGTGTAGGTGGGCTGCTTTGGTGAAACAAACAGATTCACATCACCCGCTTCATGAAATCCTTGTCTGCGTTCCTCTGCCACCCTAATCCTATGCTCTCGAACATTGGCCCTTAAACCGATAAATACCCGTAAAATAACTGAGTAGCGAAACGAACCATATCCCCGGGGTAATTTGCGAGTGCGCTTAAAAGTAAGCTGAACCACCGTTCTCAAGAGAACGCGCTCTTTCGGCCGATCAAGCACTAGAATCCCAACTTATCTTACAGCAACGGATGACGGTAGCACACACAATGTTTATCCGTAAGAAATACACAACATTCTACAAGAGTCTCAAAAACACTAAAATTAAACACAGTCACACCTCGGCCCTAGTACATCACCGCAACGAAGAGAAATACTCTGCTTTTCCGTTGAAACCCATGACAACTCAAACAATCAGGCATCTAACCCCTCAACGTATAGATAACTCTTAACAGAGACTCATGGTGGAGGAGCACCACGGCGCCGACCGGGCATAGAGAGCGKNNNNNNNACGAAGGTGATCGCCAAGGCGAGTCCAAAAATTCCCCTTCCCCGTTAGGGGGGAGTAGTCCCGGACGCGGGTGGCGATTCCTGGGTTATGGAATAAAGAAAACCGCTCTCACCTGTTGCAAGACCCCTCCGCGGGAAACCAGCACAAATTGCGGGGGCGCTCCCTTTTGCCGGTACACCGTGAATCGGATTTGAAGCTGTAGAGTGACTAGTTGTAGTGCCATAGGAGGGACGTTATGAAAAGACAGAAGTATCGACCGGAAATGCCATTGTGTATCTAAGGTAGAGCGATTTGAGCCGATTGGGCTCTGCTAGGGTGACGGTACTTCCTAGTTCCCATGAGCTGGATAGGACATTCCCTTGCGGACCCTTGTCGGTACTAAATTAGTCATAAGGAATATAATGGTTTACAAACCGCAAAAAGTACGTCCCTCATGGCGTGCGCGAGGACTCTGTCGGTTCAAGGTGGTCGCGCAGGCGATATGCTCCACACAGACTTAAGGGCGGGCGTAACCGAGCACCGCCTCCACTAAGGAGGCGCACAGAGCCTTTATGTAGTAGCATGTTAACATGCCCGCTCCCGGGACGGACAGTCACGAAAGGGGCCTTGGCACGGAAGGACGCCACATTAAACCGATTGCTTGATGGACATACAGGGTACCTCTGATTTTCTATTTACCCACGCTCCAAAATTAACTCAACCACTCTACAACATAAAAATCACACTATCTATAATATTGCTGACCCTGACCAACTATTCGCCCCTCAACTAAACCTACCTTTTCCAAACCAACCAAGGCATGCACTTCAGTCCTAACCGCCCTATACAACTTAAAGCGTCCTCGACCAGCCACCTATCGCCCCGGACACCACGCACAGAAACCACCTGCGGCCAGATAGGCCTACCATAGAAGCCCAACAATACAGTACCCCAATGCGGGAACGTGTGCCCATTTCGAATAGCCGCTTCAGGCACTCATGGGGGTCAATGCAATTCTATATCTACGTCTACCGACCTTCGAGCGAATCGCCACAGCAGTCTGAATTAATGGTTTCGTTTGTTCTATGCACGCGGCTCCAGAACCACCGGCCCAAGACTGTGGAGATGCCAAAGGACACGACGTTCAACCGTTTAGCCGAGTTGGCTTAGGGGTGTATTGGAGTCGCCGAAGTTTCAGTCCCCAATCTATGCCTGTGGGGTTTCTGGGATTTCTAAATTTGTTAAAAATACCCTCATAAACGGTATTCGCAACGGGACTCTGTGTGCCGTGCCCTTACTTCAGGACTTCTGCGAGCCCCCCTGACCCCCTCACTTATAACTCCACGTGTGTACGGTGTGGTATTCCCATTTGTACAGCGCGTCCACTATGCCTCGAAACTCTAGCTATCACACACTTGCACGCATGTTGTGGGAGTGACGGTACACGTGCCCACACCCTTACAAAACAGACCCAGCCTCAATCTAAAAGCACCAGAAACCTCCCATTCCAACTCTAGAGCATGCTCGCTTTTCCCACAGACACCCCGCCGCACATAAACAAACCTAACGTTGAGTACTTATTGGACACACACAACTGACCGCCAGGATCCTTACAATCCCTAACCCCCACAGATCCCACGCACCTCACTTAGATTGTGCCAATAGAGCCTGCCCTTCAGCGGGCAGGTACCGGCCCACGGTGAACAACCAGCCAGCTTTCTTGCGTTGGCAAATATTCCAGCATCAGTTTGACAGTGAAGAAACAGTTTTGGAACAATCGCATTACTTTGAAATGCACACCCTCACGCCCCCCCAAATTCCGAAAAAGCCCAAATAGGCAAAGATTATTATAAATAGCGACTAGTTACTACCAACCGATCGCAATACATAACGCCCAACCACCACCCACACGCATAAGAACCCAATACCACAACCCCAAACCCTTACCAACAAAATAGAAGTTAACACTTATATTGAGAAATCTCTATACATAACCATAAGCTTACTCCAGTTGATTACCTGATTAGTGCTAAATTATCCATCAGACACAGGAAATACTAGTGGGGAATTCCAGTTCGCGGGAAGGTCGGATACAGGGGCACAAGTTGTACAATGACCGTTGACACATCCCGCACGGAGATGCTGCCCTCCGGAGGCAYGNGCCCTAAAGGGGATCCACACCTCAAACAGCACTCTCGGTTACTGGATGCACAGAAAAAGTTATACCGTAAGAAGCACCCCGTTCATACGTTAGACTCTTGTAACACAGGCGACAAGGCCACCCAAATTCAAGATGTAGACTCGGTTTAGCAAGACAATTCAGTGCCCACCGATTAGATACCAAAAGCAGTACACCAACAAGATCAAAACAACCGTGAAAGGCCAATAATCAAACCAAACAAAAAGGCAGAAAGACCGCGCTAAACACACTACAATTATTAACGTTACTCCCCATAACCAAGCAAGACCAGCTTTAAAGCGGTGGTCCTGGAATACTCAGCAAATCGTTGCTACACCCTACAAGCAACATCCCCAAAAATCAGCCTCTAATGTTATGTTCGATCAACACAGTCCGACTAGGATCGTTTGGCATCAGCTGTCACACCGAGGTTTTATATCCAGCGTTTGTTCTAGATAAGGACCCATAGAGTGGTGCCTGCATTTGGAGAAACTTGACTAGCACGGTGTGGTTGGACACACTTGCCTCCCTCAGGAAAACCATCCGTGTAACCGAATCTGAACTCCTTTTAGACGTACATACTTATGTTGCATCGGCGATACGACCGACCCAACGTTTCTGTGACCTACAACGGGCGCGGTGCACTCACCCCATACCTAATCCCTCCCTTCCGGACTACATAGACCGGCCTAAAGCAGTTATTTACTACTCAAGGCGAAANNNNCCTCACTCACCTCACCTCATACCTTCTCGCACTCTCAAACATAAAATCTTTTTCAACAACTTCC-CTAATTTTCCCACCGAGAAAATAACACCACAAAATACCTAAAAACCTATCGCTACACAAAAGCCATCCTACAAATCTCAATAAAGAAAACTCTCTCAAAACCAAAAA
n3219     TCATANNNATTTTGACACGGGGTCATAGCAGCATACGNNNNNAGGCTGCYCCARGGGANNNNNNNNNNATTCCCTANACATGCCCGAAATACCCCCTNNNNNNNNNNNNNNNTATRGTAACTTGTGTATATGTNNNNNNGGCAATTGGATGAACCTGAACAGATACAACGAACGCCTCATTATCTGANNNNNNNNNNNNNNNNNNNNNNNNNNNTAGGTGGRCTGNNNNNNNNNNNNNNNNNNNNNNNNATCACCCGCTTCATGAAATCCTTGTCTGCGTTNNNNNNNNNNNNNNNNNNNATGCTCTCGAACATTGGCCCTTANNNNNNTAAATNNNNNNANNATAACTGAGTAGCGAAACGAACCANNNCCCCGGGGTAATTTGCGAGTGCGCTTAAAAGTAAGCTRAACCACCGTTCTCAAGAGAACGCGCTCTTTCGGCCGATNNNNNNNNNNNNNNNNNNNNNNNNNNNNNNNNNNNNNNNNNNGTAGYACACACAATGTTTATCCGTAAGAAATACACAACATTYTNNNNNNNNNNNNNNNNNNNNNNNNNTAAACACAGTCANNNNNNNNNNNNNNNNNNNNNNNNNNNNNNNNNNAAATACTCTGCTTTTCCGTTGAAACCCATGACAACTCAAACAATCAGNNATNNNNNNNNNNNNNNTANNNNNNACTCTTAACAGAGACTCATGGTRGAGGARCACCACGGCGCCNNNNNNNNNNNNNNNNNNNNNNNNNNNNNNNNNNNNNNNNNNNNNNNNNNNNNNNNNNNNNNNNNNNCCGTTAGGGGGGAGNNNNNNNNNNNNNNNNNNNNNNNNNNNNNNNNNNNNNNNNNNNNNNACCGCTCTCACCTNNNGNNNNACYCCTCCGCGGGNNNNNNNNNNNNNNNNNNNNNNNNNNNNNNNNNNNNNNNNNNNNNNNNNNNGGATTTGAAGCTGTNNNNNNNNNNNNNNNNNNNNNNNNGGAGGRNNNNNNTGAAAAGACAGAAGTATCGACCGGAAATGCCANNNNNNNNNNNNNNNNNARCGATTTGAGCCGATTGGRNNCTGCTAGGGTGACGGTACTTCCTAGTTCCCATGAGCTNNAWAGSACATNNNNNNNNNNNNNNNNNNCGRTACTAAATTARNNNNNNNNNNNNNNNNNNNNNNNNNNNYGCAAAAAGTACGTCCCTNNNNNNNTGCGCGAGGACTCTNNNNNNNNNNNNNGGTCGCGCAGGCGATATGCTCCACANNNNNNNNNNNNNNNGTGTAACCGAGCAYCGCCTCCACTAAGGAGGCGCACAGAGCCTNYATGTAGTAGCATGTTAANNNNNNNNNNNNNNNNACGGACAGTCACGAAAGGGGCCTTGGYAYNNNNNNNNNNNNNNNNNNNNNGATYGCTTGATGGNNNNNNNNNNNNNCTCTGATTTTCTATTTACCCACGCTCCAAAATTAACTCAACCACTCTACAACANNNNAATCACACTATCTATAATATTGCTGACCCTGACYAACTATTCGCCCCTCAACTAAACCTACCTTTTYCAAACCAACCAAGGCATGCACTTCAGTCCTAACCGCCCTATACNACTTAAAGCGTCCTCGACCAGCCACCTATCGCCCCGGACACCACGCACAGAAACCACCTGCGGCCARANNNGCCTACCATAGAAGCCCNNNNNNNNNNNNNNNNNNNGCGGGAACGTGTGCCCATTTCGAATAGCCGCTNNNNNNNNNYATRRRRRTSAATGCAATTCTATATCTACGTCTACCGACCTTCRAGCGAATYGCCACAGCAGTCTGAATTAATGGTTTCGTTTGTTCTATGCACGCRGCTCNNNNNNNNNNNNNNNNNNNNNNTGRAGATGCCAAAGGACACGACGTTCAACCGTTTAGCCGAGTTGNNNNNNNNNNNNNNNNNNNNNNNCGAAGTTTCAGTCCCCAATCTATGCCTGTGGGGTTTCTGGGATTTNNNNNNNNNNNNNNNNNACCCTCATAAACGGTATTTGCAACGGGACTCTGTGTGCCGTGCYCTTACTTCAGGACTTCTGWRNNNNNNNNNNNNNNNNNNNNNNNTAACTCCACGTGNGTACGGTGTGGTNNNNNNNNNNGTATAGCGCGTCCACTATGCCTCGNNNNNNNARCTATCACACACTTGCACGCATGTTGTGGGAGTGACGGTACACGTGCCCACACCCTTACAAAACAGACCCAGCCTCAATCTAAAAGCACCAGAAACCTCCCATTCCANNTCTAGAGCATGCTNNNNNNNNNNNNNNNNNNNNNNNNGCACATAAACAAANNNAACGTTGAGTACTTATTGGACAYACACAACTGACCGCCAGGATCCTNNNNATCCCTAACCCNCACAGATCCCACGCANNNNNNNNNNNNNNNNNNNNNNNNNNNNNNNNNNNNNCGGGCAGGTACCGGCCYAYNNNNNNNNNNNAGCCAGCTTTCTTGCGTTGGCAAATATTCCAGYNNNNNNNTGACAGTGAAGAAACAGTTTTGGAACAATCGCATTACTTTGAAATGCACACCCTYACKCCYYCCCANNNNNNNNNNNAGCCCAAATAGGCAAAGATTATTATAAATAGCRACTAGTTACTACCAACCGATCGCAATACATAACGCCCAACCACCACCCACACRCNNNNNNNNNNNNNNNNNNNNNNNNNNNNNNNNNNNNNNNAAATAGAAGTTANNNNNNNNATTGAGAAATCTCTATACATAACCATAAGCTTACTCCAGTTGATTACCTGATTNNNNNNNNNNNNNNNNNNNNNNNNNNNNNNNNNNNNNNNNNNNNTCCAGTTCGCGGGAAGGTCGNNNNNNNNNNNNNNNNNNNNNNNNNNNNNNNNNNNNNNNNNNNNACGGARATGCTGCCCTCCNNNNNNNNNNNNNNNNAAGGGGATCCACACCTCNNNYAGCACTCTCGGTTACTGGANNNNNNNNNNNNNTTATACCGTAAGAAGCANNNNNNNNNNNNNNNNNACTCTTGTAACACAGGCGACAAGGCCACCYAAATTCAAGATGTAGACTYGGTTTAGCAAGACAATTCAGTGCCCACCGATTAGATACCAAAAGCAGTACACCAACAAGATCAAAACAACCGTGAAAGGYCA-TAATCAAACCAAACAAAAAGGCAGAAAGACCGCGCTAANNNNNNNNNNNNNNNTAACGTTACTCCCCATAACCAAGCAAGACCAGCTTTAAANNGRTGGTCCTGGAATACTCAGCAAATCGTTGCTACACCCTACAAGCAACATYNNNNNNNNNNNNNNNNNNNNNNNNNNNNNNNNNAACACAGTCCGACTAGGATCGTTTGGCATCAGCTGTCACACCGAGGNNNNNNNNNNNNNNNNNNNNNNNNNTAAGGACCCATAGAGTGNNNNNTGCATTTGGAGAAACTTGACTAGCACRGTNNNNNNNNNNNNACTTGCCTCCCTCAGGAAAACCATCCGTGTAACCGAATCTGAACTCCTTTTAGACRTACATACNNNNNNNNNNNNNNNNNNNNNNNNNNNNNNNNNNNNNNNNNNNNNNNNNNNNNCGCGGTGCACTCACCCCATACCTAATCCCTCCNNNNNNNNNNACATAGACCGGCCTAAARCAGTTATTTANNNNNNNNNNNNNNNNNNNCTTCACTCACCTCACCTYATACYTNNNNNNNNNNNNAAACATAAAATCTTNNNNNNNNNNNNNN-NNNNNNNNNNNNNNNNNNAAATAACACCACAAAATACCNNNNNNNNNNNNNNNNNNNNNNNNNNNNCCTACAAATCTCAATAAAGAAAACTCTCTCAAANNNNNNNN
n3220     TCATACCAATTTTGACACGGGGTCATAGCAGCATACGCAGCAAGGCTGCTCCAGGGGATTAAGCACCAATTCCCTAAACATGCCCGAAATACCCCCTTCAGCACGCCTCCTATATGGTAACTTGTGTATATGTAGGCCGGGCAATTGGATGAACCTGAACAGATACAACGAACGCCTCATTATCTGAATTANNNNNNNNNNNNNNNNNNNNNNGTAGGTGGGCTGCTTTGGTGAAACAAACAAATTCACATCACCCGCTTCATGAAATCCTTGTCTGCGTTCCTCTGCCACCCTAATCCTATGCTCTCGAACATTGGCCCTTAAACCGATAAATACCCGTAAAATAACTGAGTAGCGAAACGAACCATATCCCCGGGGTAATTTGCGAGTGCGCTTAAAAGTAAGCTGAACCACCGTTCTCAAGAGAACGCGCTCTTTCGGCCGATCAAGCACTAGAATCCCAACTTATCTTACAGCAACGGATGACGGTAGCACACACAATGTTTATCCGTAAGAAATACACAACATTCTACAAGAGTCTCAAAAACACTAAAATTAAACACAGTCACACCTCGGCCCTAGTACATCACCGCAACGAAGAGAAATACTCTGCTTTTCCGTTGAAACCCATGACAACTCAAACAATCAGGCATCTAACCCCTCAACGTATAGATAACTCTTAACAGAGACTCATGGTGGAGGAGCACCACGGCGCCGACCGGGCATARANNNNNNNNNNNNNNNNNNNNNNNNNGCYAAGGCGAGTCCAAAAATTTCCCTTCCCCGTTAGGGGGGAGTNNNCCCGGACGCGGGTGGCGATTCCTGGGTNNNGGAATAAAGAAAACCGCTCTCACCTGTTGCAAGACCCCTCCGCGGGAAACCAACACAAATTGCGGRGGCGCTCCCTTTTGCCGGTANNNNNNNNNNNGRATTTGAAGCTGTAGAGTGACTAGTTGTAGTGCCATAGGAGGGACGTTATGAAAAGACAGAAGTATCGACCGGAAATGCCATTGTGTATCTAAGGTAGAGCGATTTGAGCCGATTGGGCTCTGCTAGGGTGACGGTACTTCCTAGTTCCCATGAGCTGGATAGGACATTCCCTTKCGGACCCTTGTCGGTACTAAATTAGTCATAAGGANNNNNNTGGTTTACAAACCGCAAAAAGTACGTCCCTCATGGCGTGCGCGAGGACTCTGTCGGTTCAAGGTGGTCGCGCAGGCGATATGCTCCACACAGACTTAAGGGCGGGCGTAACCGAGCACCGCCTCCACTAAGGAGGCGCACAGAGCCTTTATGTAGTAGCATGTTAACATGCCCGCTCCCGGGACGGACAGTCACGAAAGGGGCCTTGGCACGGAAGGACGCCACATTAAACCGATTGCTTGATGGACATACAGGGTACCTCTGATTTTCTATTTACCCACGCTCCAAAATTAACTCAACCACTCTACAACATANANATCACACTATCTATAATATTGCTGACCCTGACCAACTATTCGCCCCTCAACTAAACCTACCTTTTCCAAACCAACCAAGGCATGCACTTCAGTCCTAACCGCCCTATACAACTTAAAGCGTCCTCGACCAGCCACCTATCGCCCCGGACACCACGCACAGAAACCACCTGCGGCCAGATAGGCCTACCATAGAAGCCCAACAATACAGTACCCCAATGCGGGAACGTGTGCCCATTTCGAATAGCCGCTTCAGGCACTCATGGGGGTCAATGCAATTCTATATCTACGTCTACCGACCTTCGAGCGAATCGCCACAGCAGTCTGAATTAATGGTTTCGTTTGTTCTATGCACGCGGCTCCAGAACCACCGGCCCAAGACTGTGGAGATGCCAAAGGACACGACGTTCAACCGTTTAGCCGAGTTGGCTTAGGGGTGTATTGGAGTCGCCGAAGTTTCAGTCCCCAATCTATGCCTGTGGGGTTTCTGGGATTTCTAAATTTGTTAAAANTACCCTCATAAACGGTATTCGCAACGGGACTCTGTGTGCCGTGCCCTTACTTCAGGACTTCTGCGAGCCCCCCTGACCCCCTCACTTATAACTCCACGTGTGTACGGTGTGGTATTCCCATTTGTACAGCGCGTCCACTATGCCTCGAAACTCTAGCTATCACACACTTGCACGCATGTTGTGGGAGTGACGGTACACGTGCCCACACCCTTACAAAACAGACCCAGCCTCAATCTAAAAGCACCAGAAACCTCCCATTCCAACTCTAGAGCATGCTCGCTTTTCCCACAGACACCCCGCCGCACATAAACAAACCTAACGTTGAGTACTTATTGGACACACACAACTGACCGCCAGGATCCTTACAATCCCTAACCCCCACAGATCCCACGCACCTCACTTAGATTGTGCCAATAGAGCCTGCCCTTCAGCGGGCAGGTACCGGCCCACGGTGAACAACCAGCCAGCTTTCTTGCGTTGGCAAATATTCCAGCATCAGTTTGACAGTGAAGAAACAGTTTTGGAACAATCGCATTACTTTGAAATGCACACCCTCACGCCCCCCCAAATTCCGAAAAAGCCCAAATAGGCAAAGATTATTATAAATAGCGACTAGTTACTACCAACCGATCGCAATACATAACGCCCAACCACCACCCACACGCATAAGAACCCAATACCACAACCCCAAACCCTTACCAACAAAATAGAAGTTAACACTTATATTGAGAAATCTCTATACATAACCATAAGCTTACTCCAGTTGATTACCTGATTAGTGCCAAATTATCCATCAGACACAGGAAATACTAGTGGGGAATTCCAGTTCGCGGGAAGGTCGGATACAGGGGCACAAGTTGTACAATGACCGTTGACACATCCCGCACGGAGATGCTGCCCTCCGGARGCANNNNNNNNAAAGGGGATCCACACCTCAAACAGCACTCTCGGTTACTGGATGCACAGAAAAAGTTATAYCGTAAGAAGCACCCCGTTCATACGTTAGACTCTTGTAASANNNNNNNCAAGGCCACCCAAATTCAAGATGTAGACTCGGTTTAGCAAGACAATTCAGTGCCCACCGATTAGATACCAAAAGCAGTACACCAACAAGATCAAAACAACCGTGAAAGGCCAATAATCAAACCAAACAAAAAGGCAGAAAGACCGCGCTAAACACACTACAATTATTAACGTTACTCCCCATAACCAAGCAAGACCAGCTTTAAAGCGGTGGTCCTGGAATACTCAGCAAATCGTTGCTACACCCTACAAGCAACATCCCCAAAAATCAGCCTCTAATGTTATGTTCGATCAACACAGTCCGACTAGGATCGTTTGGCATCAGCTGTCACACCGAGGTTTTATATCCAGCGTTTGTTCTAGATAAGGACCCATAGAGTGGTGCCTGCATTTGGAGAAACTTGACTAGCACGGTGTGGTTGGACACACTTGCCTCCCTCAGGAAAACCATCCGTGTAACCGAATCTGAACTCCTTTTAGACGTACATACTTATGTTGCATCGGCGATACNNNNNNNNNAACGTTTCTGTGACCTACAACGGGCGCGGTGCACTCACCCCATACCTAATCCCTCCCTTCCGGACTACATAGACCGGCCTAAAGCAGTTATTTACTACTCAAGGCGAAANNNNCTTCACTCACCTCACCTCATACCTTCTCACACTCTCAAACATAAAATCTTTTTCAACAACTTCC-CTAATTNNNNNACCGAAAAAATAACACCACAAAATACCTAAAAACCTATCGCTACACAAAAGCCATCCTACAAATCTCAATAAAGAAAACTCTCTCAAAACCAAAAA
n3221     NNNNNNNNNTCTTGACACAGGGTCATAGCAGCATACGCAGCANNNNNNNNNNNNNNNNNNNNNNNNNNNNNNNNNNNNNNNNNNNNNNNNNNNNNNTTCAGCACGCCTCTTATACGGTAANNNNNNNNNNNNNAGGCCRGGCAATTGGATGAACCTGAACARNNNNNNNNNNNNNCTCATTATCTGAATTATANNNNNNNNNNNNNNNNNNNNGTAGGTRGRCTGCTNNNNNNNNNNNNACAAACTAACATCACCCGCTTCGCGAAACCCTTGTCTGCRTTCCTCTGCCACCCNAATCCTATGCTCTCAAACATTRRCCCNNNNNNCGACATATACCCGTAAAATAACTGAGTAGCRAAACRAACCATATCCCCGGGGTAATTCGCGAGTGCGCTNNNNNNNNNNNNNNNNNNNNNNNNNNAAGAGAACGCGCTCTTTCGGCCGATCAAGCACTAGAACCCCAACTAATCTTACAGCAACGAATGATGGTNNNNNNNNNNNNNNNNNTCCGTAAGAAATACACAATATTNNNNNNNNNNNNNNNNNNNNNNNNNNNNNNNNNCAGTCACACCTTGGCCCCAGTNNNNNNNNNNAACGAAGAGAAAGACTCCACTTTCCCGTTGAAACCCATGACAACTCAAACAAACAGACATCTGACCCCTCANNNNNNNGATAACTCTTAACAGAGACTCATGGTGGNNNNNNACCACGGCGCCGACTGGGCATAGAGAGCGNNNNNNNNNNNNNNNNNNNNNNNNNNNNNNNNNNNNNNATTCCCCTTCCYNNNNNNNNNNNNNNNNNNNCGGACGCGRGTGGCGATTCCCNNNNNNNNNAATAAAGAAAACCGCTCTCACCTGTTGTAAGACCCCTCCGCGGGAAANNNNNNNNNNNNNNNNNNNNNNNNNCTTTTGCCGGTACACCGTGAATCGGATTTGAANNNNNNNNNNRACTAGTTGTAGTGCCNNNNNNNNNNNNNNNNNNNNNNNNNNNNNNNNNNNNNNNNNNNNNNNNNNNNNNNNNNASGTAGAGCGATTTGAGCCGATTGGGCTCTGCTAGGGTGATGGTACTTCCTAGTTCCCATRAGNNNNNNNNNNNNNNNNNNNNNNNNNCCTTGTCGGTACTAAATTAGTTATAARRNNNNNNNTGGTTTACAATCCGCAAAAAGTACGTCYCYCANNNNNNNNNNNNGGACTCTGTCGGTTCNAGGTGGTCGCGCAGGCGATATGCTCCNNNNNNNNTTAAGGGCGGGCATAATNNNNNNNNNNNNNNNNNNNNNAGGCGCACAGAGCCTTTATGTAGTAGCATGTTAACATGCTCGCTCNNNNNNNNNNNNNNNNNNNNNNNNNNNTTGGCACGGAAGGACGCCACATTAAACCGATTGCTTGNNNNACATACAGGGTACCTCTGATTTCCTATTTNNNNACGCTCCAAAATTGACTCCACCACCCTACAACATAAAAACTACACTATCTATAACATTGCTGACCCCGACCAANNNNNNNNNNNNYAACTAAACCTACCTNNNNNNNNNNNNNNNAGGCATGCACTTTAATCCTAACCGCCCTATACAACCTAAAGNGTCCTCGACCAGTCACCTATCGCCTCGGACACCAYGYACNNNNNNNNNNNNNNNCCAGACAGGCCTACCATAGAAACCCAANGGTACAGTGCCTCAACGCGGGAACGTGTGCTCATTTCGAATAGCCGCTTCAGGCACTCATGGGGGTTAATGCAATTCTATATCTGTGTCTACYNATCTTCGAGCGAATCGCCANNNNNNNNNNNNNNNNNNNNNNNNNNNNNNNNNNNNNNNNNNNNNNNNNNNNNNNNRCTCAAGACCGTNNNNNYKNCAAAGGACACGACGCTTAACCGTTTAGCCGAGTTGGCTTAGGGGTGTATTGGAGTCGTCGAAGTTTCAGTCCCCAATCTATGCCTGTGGGGTTTCTGGGATTTCTAAATTTNNNNNNNNNNNNNNNATACACAACATTCGCAACGGGAYTCTGTNNNNNNNNNNCTTACTTCAGGATTCCTRNNNNNNCCCCTGACCCCCTCATTTATAACCCCAYNNNNNNNNNNNNNNNNATTCCTATTTGTATAGCGCGTCCACTATGCTNCGAAACTCWAGCTNNCACACACTTGCACRNNNNNNNNNNNNNNGATGGTACACGTGCCCATACCCTNANNNNNNNNACTCAACCTCAACCTAAAAACACCAGAAACCTCCCATTCCAACTCTGGAGCATRNTTNTTTTCCCCACAGACACCCCGCCGCACATNNNNNNNNNTAACGTTGAGCACTTATTGGACACACACAACTGACCGCCAGGATCCTTACAATTCCTAACCCCCACAGATCNNNNNNNNNNNNNNNNNNNNNNNNNNATAGAGCCTGCCCTCCARCMNNNNNNNNNNNNNNNNNNNNNNNNNNNCARCCAACCTTCTCGCGCTGGCAAATATYCCANNNNNNNNNNNNNNNNNNNNAAACAGTTTTGGAACAATCGCATTACTTTGAAATGCACACCCTCACGCCCTCCCAAATNNNNNNNNNNNNNNNNNNGGCAAAGGCTATTATAAACAGCGANNNNNNNNNNNNNNNYGACCACAATACANAACGCCCAACCACCACCCATANNNNNNARAAYNTAATACCACAACCCCAAACCCTTACCAACGAAATAGAAGTTAACACCTATATTGGGAAATCTCTATACATAACCATAAGCTTACTCCAGCTGATNNNNNNNNNNNNRCTAAATTATCNNNNNNNNNNAGGAAATACTAGTGGGNNNNNNCAGTTCGCGGGAAGGCYNNNNNNNNNNNNNNNNNNNNNNNNNNNNNNNTTGACGCACCCCGCACGGAGATGCTNNNNNNNNNNNNNNNNNNNNNNNNNNNNNNNNNNNNCCCCAAACAGCACTCTCGGTTACTGGATGCACAGNNNNNNNNNNNNNNNNNNNNNNNNNNNNNTCATACGTTAGANNNNNNNNNNNNNNNNNNNNNNNNNNNNNNNNNNNNNNNNNNNNNCTCGRTTTAGCAARACANNNNNNNNNNNNNNNNNNNNNNNNNNNNNNNNNNNNNNNNNNNAGAACAAAACAACCGCGAAAGGCCAATAACCAAACCAAACAAAAAGGCAGAANNNNNNNNNNNNNNNNNNNNNNNNNNNNNNNNNNNNNCCCCATAACCAAGCAANNNNNNNNNNNNNNCGGTGGTCCTGGAATATCCAGCAAATTGTTGCTATNNNNNNNAAGCAACATYYCCAAAAATCAGCNNNNNNNNNNNNNNNNRATCRACACAGTCCRACTAGGATTGTTTNNNNNNNGCTGTCACACCGAGGTTTTATATCCAGCGTTTGTTCTAGANNNNNNNNNNNNNNNNNNNNNNNNNNTTTGGAGAAACTTGACTGGCACGGTGTGGTTGGACACACTTGCCTCCCTTAGGAAAACCATNCGTGTAACTGAATCTNNNNNCCTTTTAGACGTACATACYTACGTTGCACCGGCRATACGACCAACCCAACGNNNNNNNNNNNNNNNNNNNNNGCGGTGCACTCGCTCCATACCTAATCCCTCCCTTCCGGACCNTATAGACCRGCCTAAARCAGTTATTTACTACTCAAGGCGNNNNNNNCCTCACCCATCTTACCACAYANNTTCTTATACCTTCAAACATTAAACTCACTTCAGTAATCTCT-CCAATTCATTTATCAATCAATCAACACTGCAAGACACCTAAAACNNNNCCACTACTTAGAAACCATTTTACTAACTTCGCCCAAGAAAATTCTCNNNNNNNNNNNNN
n3222     TCATACCAATTTTGACACGGGGTNNNNNNNNNNNNNNNNNYAAGGCTGCTCCAGGGGATTAAGCACCAATTCCCTAAACATGCCCGAAATACCCCCTTCAGCACGCCTCTTATATGGTAACTTNNNNNNNNNNAGGCCGGGCAATTGGATGAACCTGAACAGATACAACGAACGCCTCATTATCTGAATTATACNNNNNNNNNNNNNNNNNNNRTAGGTGGGCTGCTNTGGTGAAACAAACAAATTCACATCACCCGCTTCATGAAATCCTTGTCTGNNNNNNNNNGCCACCCTAATCCTATGCTCTCGAACATTGGCCCTTAAACCGATAAATACCCGTAAAATAACTGAGTAGCGAAACGAACCATATCCCCGGGGTAATTTGCGAGTGCGCTTAAAAGTAAGCTGAACCACCGTTCTCAAGAGAACGCGCTCTTTCGGCCGATCAAGCACTAGANTCCCAACTTATCTTACAGCAACGGATGACGGTAGCACACACAATGTTTATCCGTAAGAAATACACAACATTCTACAAGAGWYNNNNNNNNNCTAAAATTAAACACAGTCACACCTCGGCCCTAGTACATCACCGCAACGAAGAGAAATACTCTGCTTTTCCGTTGAAACCCATGACAACTCAAACAAWCAGNNNNNNNNCCMCTCAACGTATAGATAACTCTTAACAGAGACTCATGGTGGAGGAGCACCACGGCGCCGACCGGGCNNNNNNNNNNNNNNNNNNNNNAAGGYGATCGCCAANGCGAGTCCAAAAATTCCCCTTCCCCGTTAGGGGRNNNNNNNNNNNNNNNNNNNNNNNNNNNNNNNNNNNNNNNNNNNAAGAAAACCGCTCTCACCTGTTGCAAGACCCCTCCGCGGGAAACCAGCANNNNNNNNNNNNNNNNNNNNNNNNNNNNNNNNNNNNNNNNNNNNNNNNNNNNCTSTAVAGTGACTAGTTGTAGTNNNNNNNNNNNNNNNNNATGAAAAGACAGAAGTATCGACCGGAAATGYNNNNNNNNNNNNNAGGTAGAGCGATTTGAGCCGATTGGGCTHTGCTAGGGTGACGGTACTTCCTAGTTCCCATGAGCTGGATAGGACATTNNNNNNNNNNNNNNNNNNNNNNNNAAATTAGTCATAAGGANNNNNNNNNNNTACAAACCGCAAAAAGTACGTCCCTCATGGCGTGCGCGAGGACTCTGTCGGTTCAAGGTGGTCGCGCAGGCGATATGCTCCACACAGACTTAAGGGCGGGCGTAACCGAGCACCGCCTCCACTAAGGAGGCGCACAGAGCCTTTATGTAGTAGCATGTTAACATGCCCGCTCCCGGGACGGACAGTCACGAAAGGGGCCTTGGCACGGAAGGACGCCACATTAAACCGATTGCTTGATGGACATACAGGGTACCTCTGATTTTCTATTTACCCACGCTCCAMAATTAACTCAACCACYNNNNNNNNNNNNNNNYACACTATCTATAATATTGCTGACCCTGACCAACTATTCGCCCCTCAACTAAACCTACCTTTTCCAAACCAACCAAGGCATGCACTTCAATCCTAACCGCCCTATACAACTTAAAGCGTCCTCGACCAGCCACCTATCGCCCCGGACACCACGCACAGAAACCACCTGCGGCCARNNNGGCCTACCATAGAAACCCAACAATACAGTACCCCAATGCGGGAACGTGTGCCCATTTCGAATAGCYRTTTCAGGCACTCATGGGGGTCAATGCAANNNNNNNNNNNNNNNNACCGACCTTCGAGCGAATCGCCACAGCAGTCTGAATTAATGGTTTCGTTTGTTCTATGCACGCGGCTNNNNNNNTACCGGCCCAAGACTGTGGAGATGCCAAAGGACACGACGTTCAACCNNNNNNNCGAGTTGGCTTAGGGGTGTATTGRAGTCGCCGAAGTTTCAGTCCCCAATCTATGCCTGTGGGGTTTCTGGGATTTCTAAATTTGTTAAAAATACCCTCATAAACGGTATTCGCAACGGGACTCTGTGTGCCGTGCCCTTACTTCAGGACTTCTACGAGCCCCCCTGACCCCCTCACTTATAACTCCACGTGTGTACGGTGTGGTATTCCCATTTGTACAGCGCGTCCACTATGCCTCGAAACTCTAGCTATCACACACTTGCACGCATGTTGKNNNNNNNNNNNNNCACGTGCCCACACCCTTACAAAACAGACCCAGCCTCAATCTAAAAGCACCAGAAACCTCCCATTCCAACTCTAGAGCATGCTCGCTTTTCCCACAGACACCCCGCCGCACATAAACAAACCTAACGTTGAGTACTTATTGGACACACACAACTGACCGCCAGGATCCTTACAATCCCTAACCCCCACAGATCCCACGYACNNNNNNNNNNNNNNNNNNNNNNAGCCTGCCCTTCAGNNNNNNGGTACCGGCCCACKGTGAACAACCAGCCAGCTTTCTTGCGTTGGCAAATATTCCAGCATCAGTTTRACAGTGAAGAAACAGTTTTGGAACAATCGCATTACTTTGAAATGCACACCCTCACGCCCCCCCAAATTYCGAAAAAGCCCAAATAGGCAAAGATTATTATAAATAGCGACTAGTTACTACCAACCGATCGCAATACATAACGCCCAACCACCACCCACACGCATAAGAACCCAATACCACAACCCCAANNNNNNNCCAACAAAATAGAAGTTANNNNNNNNNTTGAGAAATCTCTATACATAACCATAAGCTTACTCCAGTTGATTACCTGATTAGTGCTANNNNNNCCATCAGACACAGGAAANACTAGTGGGGAATTCCAGTTCGCGGGAAGGTCGGATACAGGGGCACAAGTTGTACAATGACCGTTGACACATCCCGCACGGAGATGCTGCNNNNNNNNNNNNNNNNNNNTAAAGGGGATCCACACCTCAAACAGCACTCTCGGTTACTGGATGCACAGAAAAAGTTATACCGTAAGAAGCACCCCGTTNATACGTTAGACTCTTNNNNNNNNGGCGACAAGGTCACCCAAATTCAAGATGTAGACTCGGTTTAGCAAGACAATTCAGTGCCCACCGATTAGATACCAAAAGCAGTACACCAACAAGATCAAAACAACCGTGAAAGGCCAATAATCAAACCAAACAAAAAGGCAGAAAGACCGCGCTAAACACACTACNNNNNTTAACGTTACTCCCCATAACCAAGCAAGACCAGCTTTAAAGCGGTGGTCCTGGAATACTCAGCAAATCGTTGCTACACCCTACAAGCAACATCCCCAAAAATCAGCCTCTAATGTTATGTTCGATCAACACAGTCCGACTAGGATCGTTTGGCATCAGCTGTCACACCGAGGTTTTATATCCAGCGTTTGTTCTAGATAASGACCCATAGAGTGGTGCCTGCATTTGGAGAAACTTGACTAGCACGGTGTGGTTGGACACACTTGCCTCCCTCAGGAAAACCATCCGTGTAACCGAATCTGAACTCCTTTTAGACGTACATACTTATGTTGCATCGGCGATACGACCGACCCAACGTTTCTGTGACCTACAACGGGCGCGGTGCACTCACCCCATACCTAATCCCTCCCTTCCGGACTACATAGACCGGCCTAAAGCAGTTATTTACTACTCAAGGCGAAACTNNCCTCACTCACCTCACCTCATACCTTCTCGCACCCTCAAACATAAAATCTTTTTCAANNNNNNNN-NNNNNNNNNNNNNNNAAAAAATAACACCACAAAATACCTAAAAACCTATCGCTNNNYAAAAGCCATCCTACAAATCTCAATAAAGAAAACTCTCTCAAAACYNNNNN
n3258     TCATACCAATTTTGACACGGGGTNNNNNNNNNNNNNNNNNYAAGGCTGCTCCAGGGGATTAAGCACCAATTCCCTAAACATGCCCGAAATACCCCNTTCAGCACGCCTCCTATATGGTAACTTGTGTATATGTAGRCNNNNNNNNTGGATGAACCTGAACAGATACAACGAACGCCTCATTATCTGAATTATACNNNNNNNNNNNNNNNNNNTGTAGGTGGGCTGCTTTGGTGAAACAAACAAATTCACATCACCCGCTTCATGAAATCCTTGTCTGCGTNNNTCTGCCACCCTAATCCTATGCTCTCGAACATTGGCCCTTAAACCGATAAATACCCGTAAAATAACTGAGTAGCGAAACGAACCATATCCCCGGGGTAATTTGCGAGTGCGCTTAAAAGTAAGCTGAACCACCGTTCTCAAGAGAACGCGCTCTTTCGGCCGATCAAGCACTAGAATCCCAACTTATCTTACAGCAACGGATGACGGTAGCACACACAATGTTTATCCGTAAGAAATACACAACATTCTACAAGAGTCNCAAAAACACTAAAATTAAACACAGTCACACCTCGGTCCTAGTACATCAWCGCAACGAAGAGAAATACTCTGCTTTTCCGTTGAAACCCATGACAACTCAAACAATCAGGCATCTAACCCCTCANNNNNNNGATAACTCTTAACAGAGACTCATGGTGGAGRAGCACCACGGCGCCGACYNNNNNNNNNNNNNNNNNNNNNNNNNNNNNNNNNNNNNNNNNNNNNNNCAAAAATTCCCCTTCCCCGTTAGGNNNNNNNNNNNNNNNNNNNNNNNNNNNNNNNNNNNRTYATRGAATAAAGAAAACCGCTCTCACCTGTTGCAAGACCCCTCCGCGGGAAACCANNNNNNNNNNNNRGGGCGCTCCCTTTTGCCGGTNNACCGTGAATCGGATTTGAANNNNNNNNNNNNNNNNNNNNNNNNNNNNNNNAGGGACGTTATGAAAAGACAGAAGTATCGACCGGAAATGCCATTGTGTATCTAAGGTAGAGCGATTTGAGCCGATTGGRCTCTGCTAGGGTGACGGTACTTCCTAGTTCCCATGAGCTGGATAGGACATTCCCTTGCGGACCCTTGNNNNNAYTAAATTAGTCATAAGGANNNNAATGGTTTACAAACCGCAAAAAGTACGTCCCTCATRGCGTGCGCGAGGACTCTGTCGGTTCAAGGTGGTCGCGCAGGCGATATGCTCCACACAGACTTAAGGGCGGGCGTAACCGAGCACCGCCTCCACTAAGGAGGCGCACAGAGCCTTTATGTAGTAGCATGTTAACATGCCCGCTCCCGGGACGGACAGTCACGAAAGGGGCCTTGGCACGGAAGGACGCCACATTAAACCGATTGCTTGATGGACATACAGGGTACCTCTGATTTTCTATTTACCCACGCTCCAAAATTAACTCAACCACTCTACAACATSAAAATCAYACTATCTATAATATTGCTGACCCTGACCAACTATTCGCCCCTCAACTAAACCTACCTTNNNNNNACCAACCAAGGCATGCACTTCAGTCCTAACCGCCCTATACAACTTAAAGCGTCCTCGACCAGCCACCTATCGCCCCGGACACCACGCACAGAAACCACCTGCGGNNNNNNNNNNNNNCCATAGAAGCNCANNAATACAGTACCCCAATGCGGGAACGTGTGCCCATTTCGAATAGCCGCNTCAGGCACTCATGGGGGTCAATGCAATTCTATATCTACGTCTACCGACCTTCGAGCGAATCGCCACAGCAGTCTGAATTAATAGTTTCGTTTGTTCTATGCANNNNNNNCCAGAACCACCGGCCCAAGACTGTGGAGATGCCAAAGGACACGACGTTCAACCGTTTAGCCGAGTTGGCTTAGGGGTGTATTGGAGTCGCCRAAGTTTCAGTCCCCAATCTATGCCTGTGGGGTTTCTGGGATTTCTAAATTTGTTNNNNNNNNNNNNNNNNNCGGTATTCGCAACGGGACTCTGTGTGCCGTGCCCTTACTTCAGGACTTCTACGAGCCCCCCTGACCCYNNNNNNNATAACTCCACGTGTGTACGGTGTGGTATTCCCATTTGTACAGCGCGTCCACTATGCCTCGAAACTCTAGCTATCACACACTTGCACGCATGTTGTGGNAGTGACGGTACACGTGCCCACACCCTTACAAAACAGACCCAGCCTCAATCTAAAAGCACCAGAAACCTCCCATTCCAACTCTAGAGCATGCTCGCTTTTCCCACAGACACCCCGCCGCACATAAACAAACCTAACGTTGAGTACTTATTGGACACACACAACTGACCGCCAGGATCCTTACAATCCCTAACCCCCACAGATCCCACGCACCTCNNNNNNNNNNNNNNNNNAGAGCCTRCCCTTCAGCGGGCAGGTACCGGCCNNNNNNNNNNNNNNNNNNNNNNNNNTTGCGTTGGCAAATATTCCAGCATCAGTTTGACAGTGAAGAAACAGTTTTGGAACAATCGCATTACTTTGAAATGCACACCCTCACGCCCCCCCAAANNNNNAAAAAGCCCAAATAGGCAAAGATTATTATAAATAGCGACTAGTTACTACCAACCGATCGCAATACATAACGCCCAACCACCACCCACACGCATAAGAACCCAATACCACAACCCCAAACNNNNNNNNNNAAAATAGAAGTTAACACTTATATTGAGAAATCTCTATACATAACCATAAGCTTACTCCAGTTGATTACCTGATTAGTGCTAAATTATCCATCAGACACAGGAAATACTAGTGGGGAATTCCAGTTCGCGGGAAGGTCGGATACAGGGGCACAAGTTGTACAATGACCGTTGACACATCCCGCACGGAGATGCTGCCCTCYGNNNNNNNNNNNNNNNNNNNNNNNNCACACCTCAAACAGCACTCTCGGTTACTGGATGCACAGNNNNNNNNNNNNNNNAAGAAGCACCCCGTTCATACGTTAGACTCTTRTAACACAGGCGACAAGGCCACCCAAATTCAAGATGTAGACTCGGTTTAGCAAGACAATTCAGTGCCCACCGATTAGATACCAAAAGCAGTACACCAACAAGATCAAAACAACCGTGAAAGGCCAATAATCAAACCAAACAAAAAGGCAGAAAGNNCGCGCTAAACACACTACAATTATTAACGTTACTCCCCATAACCAAGCAAGACCAGCTTTAAAGCGGTGGTCCTGGAATACTCAGCAAATCGTTGCTACACCCTACAAGCAACATCYCCANAAATCAGCCTCTAATGTTATGTTCGATCAACACAGTCCGACTAGGATCGTTTGGCATCAGCTGTCACACCGAGGTTTTATATCCASCGTTTGTTCTAGATAAGGACCCATAGAGTGGTGCCTGCATTTGGAGAAACTTGACTAGCACRGTGTGGTTGGACACACTTGCCTCCCTCAGGAAAACCATCCGTGTAACCGAATCTGAACTCCTTTTAGACGTACATACTTNNNNNNNNNNNGCGATAYGACCGACCCAACGTTTCTGTGACCTACAACGGGCGCGGTGCACTCACCCCATACCTAATCCCTCCCTTCCGGACTACATAGACCGGCCTAAAGCAGTTATTTACTACTCAANNNNNNNNNNNCCTCACTCACCTCACCTCATATCTTCTCGCACTCTCAAACATAAAATCTTTTTTAACAATTTCC-CTANNNNNNNNNCCGAAAAAATAACACCACAAAATACCTAAAAACCTATCGCTACACCAAAGCCATCCTACAAATCTCAATAAAGAAAACTCTCTCAAAACCAAAAA
n3757     TCATACCAATTTTGACACGGGGTCATAGCAGCATACGCAGCAAGGCTGCTCCGGGGGATTAAGCACCAATTCCCTAAACATGCCCGAAATACCCCCTTCAGCACGCCTCCTATATGGTAACTTGTGTATATGTAGGCCGGGCAATTGGATGAACCTGAACAGATACAACGAACGCCTCATTATCTGAATTATACGGAACGCTGCAGGGTGCGTGTAGGTGGGCTGCTTTGGTGAAACAAACAAATTCACATCACCCGCTTCATGAAATCCTTGTCTGCGTTCCTCTGCCACCCTAATCCTATGCTCTCGAACATTGGCCCTTAAACCGATAAATACCCGTAAAATAACTGAGTAGCGAAACGAACCATATCCCCGGGGTAATTTGCGAGTGCGCTTAAAAGTAAGCTGAACCACCGTTCTCAAGAGAACGCGCTCTTTCGGCCGATCAAGCACTAGAATCCCAACTTATCTTACAGCAACGGATGACGGTAGCACACACAATGTTTATCCGTAAGAAATACACAACATTCTACAAGAGTCTCAAAAACACTAAAATTAAACACAGTCACACCTTGGCCCCAGTACATCACCGCAACGAAAAGAAATACTCTGCTTTTCCGTTGAAACCCATGACAACTCAAACTATCAGGCATCTAACCCCTCAACGTAT-GATAACTCTTAACAGAGACTCATGGTGGAGGAGCACCACGGCGCCGACCGGGCATAGAGAGCGTGAATTAGACGAAGGTGATCGCCAAGGCGAGTCCAAAAATTCCCCTTCCCCGTTAGGGGGGAGTAGTCCCGGACGCGGGTGGCGATTCCTGGGTTATGGAATAAAGAAAACCGCTCTCACCTGTTGCAAGACCCCTCCGCGGGAAACCAGCACAAATTGCGGGGGCGCTCCCTTTTGCCGGTACACCGTGAATCGGATTTGAAGCTGTAGAGTGACTAGTTGTAGTGCCATAGGAGGGACGTTATGAAAAGACAGAAGTATCGACCGGAAATGCCATTGTGTATCTAAGGTAGAGCGATTTGAGCCGATTGGGCTCTGCTAGGGTGACGGTACTTCCTAGTTCCCATGAGCTGGATAGGACATTCCCTTGCGGACCCTTGTCGGTACTAAATTAGTCATAAGGAATATAATGGTTTACAAACCGCAAAAAGTACGTCCCTCATGGCGTGCGCGAGGACTCTGTCGGTTCAAGGTGGTCGCGCAGGCGATATGCTCCACACAGACTTAAGGGCGGGCGTAACCGAGCACCGCCTCCACTAAGGAGGCGCACAGAGCCTTTATGTAGTAGCATGTTAACATGCCCGCTCCCGGGACGGACAGTCACGAAAGGGGCCTTGGCACGGAAGGACGCCACATTAAACCGATTGCTTGATGGACATACAGGGTACCTCTGATTTTCTATTTACCCACGCTCCAAAATTAACTCAACCACTCTACAACATAAAAATCACACTATCTATAATATTGCTGACCCTGACCAACTATTCGCCCCTCAACTAAACCTACCTTTTCCAAACTAACCAAGGCATGCACTTCAATCCTAACCGCCCTATACAACTTAAAGCGTCCTCGACCAGCCACCTATCGCCCCGGACACCACGCACAGAAACCACCTGCGGCCAGATAGGCCTACCATAGAAGCCCAACAATACAGTACCCCAATGCGGGAACGTGTGCCCATTTCGAATAGCCGCTTCAGGCACTCATGGGGGTCAATGCAATTCTATATCTACGTCTACCGACCTTCGAGCGAATCGCCACAGCAGTCTGAATTAATGGTTTCGTTTGTTCTATGCACGCGGCTCCAGAACCACCGGCCCAAGACTGTGGAGATGCCAAAGGACACGACGTTCAACCGTTTAGCCGAGTTGGCTTAGGGGTGTATTGGAGTCGCCGAAGTTTCAGTCCCCAATCTATACCTGTGGGGTTTCTGGGATTTCTAAATTTGTTAAAAATACCCTCATAAACGGTATTCGCAACGGGACTCTGTGTGCCGTGCCCTTACTTCAGGACTTCTGCGAGCCCCCCTGACCCCCTCACTTATAACTCCACGTGTGTACGGTGTGGTATTCCCATTTGTATAGCGCGTCCACTATGCCTCGAAACTCTAGCTATCACACACTTGCACGCATGTTGTGGGAGTGACGGTACACGTGCCCACACCCTTACAAAACAGACCCAGCCTCAATCTAAAAACACCAGAAACCTCCCATTCCAACTCTAGAGCATGCTCGCTTTTCCCACAGACACCCCGCCGCACATAAACAAACCTAACGTTGAGTACTTATTGGACACACACAACTGACCGCCAGGATCCTTACAATCCCTAACCCCCACAGATCCCACGCACCTCACTTAGATTGTGCCAATAGAGCCTGCCCTTCAGCGGGCAGGTATCGGCCCACGGTGAACAACCAGCCAGCTTTCTCGCGTTGGCAAATATTCCAGCATCAGTTTGACAGTGAAGAAACAGTTTTGGAACAATCGCATTACTTTGAAATGCACACCCTCACGCCCCCCCAAATTCCGAAAAAGCCCAAACAGGCAAAAATTRTTATAAATAGCGACTAGTTACTACCAACCGATCGCAATACATAACGCCCAACCACCACCCACACGCATAAGAACCCAATACCACAACCCCAAACCCTTACCAACAAAATAGAAGTTAACACTTATATTGAGAAATCTCTATACATAACCATAAGCTTACTCCAGTTGATTACCTGATTAGTGCCAAATTATCCATCAGACACAGGAAATACTAGTGGGGAATTCCAGTTCGCGGGAAGGTCGGATACAGGGGCACAAGTTGTACAATGACCGTTGACACATCCCGCACGGAGATGCTGCCCTCCGGAGGCACGTGCCCTAAAGGGGATCCACACCTCAAACAGCACTCTCGGTTACTGGATGCACAGAAAAAGTTATACCGTAAGAAGCACCCCGTTCATACGTTAGACTCTTGTAACACAGGCGACAAGGCCACCCAAATTCAAGATGTAGACTCGGTTTAGCAAGACAATTCAGTGCCCACCGATTAGATACCAAAAGCAGTACACCAACAAGATCAAAACAACCGTGAAAGGCCAATAATCAAACCAAACAAAAAGGCAGAAAGACCGCGCTAAACACACTACAATTATTAACGTTACTCCCCATAACCAAGCAAGACCAGCTTTAAAGCGGTGGTCCTGGAATACTCAGCAAATCGTTGCTACACCCTACAAGCAACATCCCCAAAAATCAGCCTCTAATATTATGTTCGATCAACACAGTCCGACTAGGATCGTTTGGCATCAGCTGTCACACCGAGGTTTTATATCCAGCGTTTGTTCTAGATAAGGACCCATAGAGTGGTGCCTGCATTTGGAGAAACTTGACTAGCACGGTGTGGTTGGACACACTTGTCTCCCTCAGGAAAACCATCCGTGTAACCGAATCTGAACTCCTTTTAGACGTACATACTTATGTTGCATCGGCGATACGACCGACCCAACGTTTCTGTGACCTACAACGGGCGCGGTGCACTCACCCCATACCTAATCCCTCCCTTCCGGACTACATAGACCGGCCTAAAGCAGTTATTTACTACTCAAGACGAAACTTTCCTCATTCACCTCACCTCATACCTTTTCGCACTCTTAAACATAAAATCCTTTTCAACAATCCCC-CTAATCCTACCACCGAAAAAACAACATCACAAAATACCTAAGAACCTATCGCTACACAAAAGCCATCCCATAAACCTCAATAAAGAAAACTCTCTCAAAACCAAAAA

[m2]
AEPHI     GCAANNNNNNCNNNCTNTTTCTCTTCTTAGATTGATACGAGCATTGCTGTTACTCAGTATTTAACTGCCCCCCTTTTTCCNTYNNNNNNNNNNNNNNNNNNNNNNNNNNNNCTCGTCTACTTGCGGCCACAACTTGCTGCTCACTCAATCTCTTTTCTTKKRKRAMYRNTCCCAACTATTTCCGCTCTTGATCCTCACAGCCTATCAGACATTCGTATAACCGCTCTTTTCAACATTTTATTCCTTTTACGCTATCCATTCTCTCCACTTTCCGTTGTGCCACGTGAAATTATTGAATTCTCTCTGTGACGTCTCACGTCCATTACACATTCTTGTTTGCCTCTCGAAGTTCGCGTATACTCTTCTTCACAACGCTACCTAATTTACCCCCTTTTCGTCACGCCGAGATCATCACTCGTTTCCCTCTATGTCCTATGTCATTAGCCTCCCTCTCCTTATCCTCTTTTCCNNNNNNNNNNNNNNNNNNNNNNNNNNNNNNNNNNNNNNNNNNNNNNNNNNNNNNNNNNNNNNNNNNNNNNNNNNNNNNNNNNNNNNNNNNNNTTACCTTTCTTCTCGTCCTCGTTNNNNNNNNNNNNNNNNCCTTTCTTCTTGTTTATGTCAACCTCTCCACCAATAAGACAAACGCCCCTTCCTCCTTTCTYCNNNNNNNNNNNNNNNNNNNNAATGCTATTTGCGCGTTGCCTGTTTGCATGACGCTTGAAATAATTTCCACTTTTTTTTTCTTTGGTGAGTTCTTTGCCATCTCGTAATGTGTTCCCTTTTTCCCCTACGCGCGGCTACCTCGATCACGCCTATCTTCTATCGTCCTTGCTATTCCCTATACCCTCAAACCTTTGCTTTCCTTTTTCTCTTCCGTCTTTCAGATACCTTACCGGGACTTAAATTGTTGACATATTTTCGTGTNNNNNNNNNNNNNNNNNNNTTGCTNCTGTTGTTTGCAATTCTGTATACGCATCCCCTTTCTCCGTATTGGTCCTAGGCTAGACCTTGCTGTTTTTCTGGTCGTTTCACCTATCTAACAATTCATAATTCTGCTTCTTCGTCAGTCTTCGACTACCGCACATGTTTCGTATCTTCAATTGTCGTCGGACAACACACTGACYCCNNNNNNNNNNNNNNNNNNNNNCCAGATCACATTCCATAGTAGGCCCAACTAACCATATAAGTCCCCATGTAACCCCTTAATTATAAACTTTCTCTGGTTTATTCTTTTAATCCGCTACAATATTGCTTCCTTTTTTCTCCTATTATTAATAACATCTACTGAAGAGCAAACATNNTCTACATTCCCATCCGATGTTATAAGTTTCTACCTGTTTCCGATTACGCTCCTGTACACTCGGTAACCTTCCGCGTTAGAGCATGGCAAGATCTTTACCCTCATNNNNNNNNNNNNTCATACGCGTTTTNNNNNNNNNNNNNNNNNNNNNNNNNNNNACCCGCCCGCGCGCATATGTTAATCGCATTGTCTTTTCTTTCCTTTCCCAAGGTCAGTCCTATNNNNNNNNNNNNNNNNNNNNNNNNNNNNNNNNNTTATTGTTCACTCCCCATCTATCTCTCTGTCCTTCGTGAACCTCTCATTCAGCCCCTTCCTTTTACCGTTTGCTCTGTGTCCATCCGATTTATTCCCCTCTTCTTCCTCTTCTCNNNNNYTTATCTCTTACATTTTTTGTATAAATATCAACACAATTACGCGCTTGCCCCTTCCCGTTTGTAAACCATTCTGTTCTTTTTTAGGGATTGAGCTAGAACCCTAAGTGAGTTTTTCCACTTTTGTTGCTTACGTCCCCATGGTGCCCGTACTACTATCTTACCTTTCCGTCTCGCAAGTCAGAGAACTACTCTCTTTGTATCCTACTAAAACCTCTCAGTAGCCTTTCCGTAGTATTTGCCTTCTGTTGTCAAATCCAAATGTACCCGAGATTATTGTTTATCTAGGGCGNNNNNNNNNNNNNNNNNNNNTATGTCACACACAATCCAAGGTACTGCCGTCTCTGTTTTCTTTTTTATATCTTTCTCGCTATCACTTCTTGCNNNNNNNNNNNNNNNNNNNNNNNNNTCTTATGTACCTCTGGTGTCTAGCATTCCTTGTAGTTTCTATCTCTGNNNNNNNNNNNNNTTTTCTCCGACGCGTCTTTCCCGCAGCAATAATATTAGATTATTTCCTNNNNNNNNNNNNNNNNNNNNNNNNNNNNNNNNNNNNNTCAAATCAGYGTAATCCCTTTTCGGTTCTTTTCGAAATAAACTTGAGTTTCCTTCTACTTTTCTCCCATTTTATCTACCTTCCTTTTCGGGAACAGTGCGTATTTACTTGCTCTTTCTTATATACGCTATCCTATCACCTCTCGCGCTCGTCTTTCTTTACCTAGTATGTCACATACCTCGCTTTCCTTTATGGAGTTGTCTTTGCTCAATGACTTCTCTGGCTTCGCTGTGACATACTTCACCTGATGTTTGCGTTACAGCTCGCTTTTTCAGTCCCTTTGTCACAAAGCAGGTTTTCGGTACTTCTTNNNNNNNNNNNNNNNNNNNNNNNNNNNNNNNNNNNTCTTTYGTCCTTCCCACTTTTTCCAGGCTCCATCCTCGCACGAATTTCTATTCNNNNNNNNNNNNNNNNTACCTTTACCTTTCTCTTTTCTTTCTTCCATAACCCCTCCCTACCTTCGTTCTTTTTACGCACTTCAGAGATCCATATCTGTATAAACTTTTCTCTTNNNNNNNNNNNNNNNNNNNNNNNNNNNNNNNNNNNNNNNNATTTTTTGGAGTGTTCTTTTGGGAGGCACACCCTACTTAAGTGATGTTTGTCGTCCCTACGATAACCAACATCTTCTTGTTTCCCGACCATGTACGTCCCTAGCCCTCCTTACGCTTTCGTTTTTGCACTTCAAACCTCTGTGTGCTCCTTCCCGCTCAAATAATTCTCCCGATGTTTTCTGTATCATCTTATCCACTTACTTTTGCGCTTAGTAGAAATGATGGTAATTCCCCCGTCTGATCTTGCCTTCGTACAATTTAGTAACATACGCTTTCTTCCCTCCCAGTGTCTTTACGTAGTCCTCCTAAACCCTCACTCGTCTGGTTCGTTTCCATTCCACCCTCTCTTCACNNNNNNNNNNNNNNNNNNNNNNNNNNNNNNNNNNNNNYGATACTTAGTACCATTAGGAATCCATTATCNNNNNNNNNNNNNATCCCACCCCTACGTTACATGCTCTCTTTTTTCCAGTCCATGACACNNNNNNNNNNNNNNNNNNNNNNNNNCTTGTGTTCATTCGTTTCTAACCACCTCTCCTCACGGATAAGGTTGATACAGCCTTTTGTATATGGGTAAGCATAAACGACGTTTTTCTTCCCTTGATTCGGATCTGGCCTTCATTCCTCATGACTTAGCGGGTCTAACCTCGTTCTATTTCTTTCGTCTTATCTTAACGCAACTGTTCAGAATCTACATCTAATTGTCTTTTCTTCTCTTCCATTGACAATCCCACTCCCCATACAGATTTCACTTGCTCAATGGTTCTCCCTTTTTTTCTTAACAAGCTCTGCTCATTTGTTTCATTTTCGTGGACTAACTTTTGATCCTCATTTTTTTTCCTGCTAANNNNNNTAGCAGCCGACCAATAAAAAGAAACCCGAAAACCCCGTAAGACCATACAGAGCCCTAGTACCAT-CAATCAAACAAAAAAACACTCCACCTCCGTGAATGGAGAGTAAAAAACCATAAAAAAGAAGACACAACCCCAAGCAAACAACTTGGGTGGAGAGNNAACACAAGNAT
APTHA     GCAATAATCTCTCATTCTTTCTCTTCTTAGATTGATACGAGCATTGCTGTTACTCAGTATTTAACTGCCTCCCTTTCCCCCTCTTTCTCTGTCTCTCTCTCATATGTTTTTCTCGTCTACTTGCGGCCACAACTTGCTGCTCACTCAATCTCTTTTCTTTTGGAACTACTCTCAACTATTTCCGCTCTTGATCCTCACAGCCTATCAGACATTCGTATAACCGCTCTTTTCAACATTTTACTCCTTTTACGCTATCCATTCTTTCCACTTTCCGTTGTGCCACGTGAAATTATTGAATTCTCTCTGTGACGTCTCACGTCCA-TACACATTCTTGTTTGCCTCTCGAAGTTCGCGTATACTCTTCTTCACAACGCTACCTAATTTACCCCCTTTTCGTCACGTCGAGATCATCACCCGTTTCCCTCTATGTCCTATGTCATTAGCCTCCCTTTCCTTATCCTCTTTTCCACTAACTTTCTCTTCCCTGGGTGTAACACGATTCTCCTCATGGTCTTTCAACATCTTCTATATTTCCCTTTCTACCACTATCCTTCCGCACCTTACCTTTCTTCTCGTCCTCGTTCAGTTTAATCAAATCTCCCTTCTTCTTGTTTATGTCAACCTCTCCACCAATAAGATAACCGCTCCTTCCTCTCTTCTCCTTTCCTATCTCCGGTTCCAAAATGCTATTTGCGCGTTGCCTGTTTGCATGACGCTTGAAATAATTTCCACTTTTTTTTTCTTTGGTGAGTTCTTTGCCATCTCGTAATGTGTTCCCTTTTTCCCCTACGCGCGGCTACCTCGATCACGCCTATCTTCTATCGTCCTTGCTATTCCCTATACCCTCAAACCTTTGCTTTCCTTTTTCTCTTCCGTCTTTCAGATACCTTACCGGGACTTAAATTGTTGACATATTTTCGTGTTCATTCAACGAAACTGATGTTGCTTCTGTTGTTTGCAATTCTGTATACGCATCCCCTTTCTCCGTATTGGTCCTAGGCTAGACCTTGCTGTTTTTCTGGTCGTTTCACCTATCTAACAATTCATAATTCTGCTTCTTCGTCAGTCTTCGACTACCGCACATGTTTCGTATCTTCAATTGTCGTCGGACAACACACTGACTCCTGCTTCTCCTTTTTTTTGACTCCAGATTACATCCCATAGTAGGCCCAACTAACCATATAAGTCACCATGTAACCCCTTAATTATAAACTTTCTCTGGTTTATTCTTTTAATCCACTACAATATTGCTTCCTTTTTTCTCCTATTATTAATAACATCTACTGAAGAGCAAACATAATCTACATTCCCATCCGATGTTATAAGTTTCTACCTGTTTCCGATTACGCTCCTGTACACTCGGTAACCTTCCGCGTTAGAGCATGGCAAGATCTTTACCCTCATAAGCCTTCCCCCTCATACACGTTTTTTCGTCTCTTTACATTCTTCCATCCGACACTTACCCGCGCGCATATGTTAATCGCATTGTCTTTTCTTTCCTTTCCCCAGGTCAGTCCTACGTTATTCAATTTCTAATGAAGCTTTCCTTCTTTTTATTGTTCACTCCCCATCTATCTCTCTGTCCTTCGTGAACCTCTGATTCAGCCCTTTCCTTTTACCGTTTGCTCTGTGTCCATCCGATTTATTCCCCTCTTCTTCCTCTTCCCTTTTTCTTATCTCTTACATTTTTTGTATAAATATCAACACAATTACGCGCTTGCCCCTTCCCGTTTGTAAACTATTCTGTTCTTTTTTAGGGATTGAGCTAGAACCCTAAGTGAGTTTTTCCACTTTTGTTGCTTACGTCCCCATGGTGCCCGTACTACTATCTTACCTTTCCGTCTCGCAAGTCAGAGAACCACTTTCTTTGTATCCTACTAAAACCTCTCAGTAGCCTTTCCGTAGTATTTGCCTTCTGTTGTTAAATCCAAATGTACCCGAGATTATTGTTTATCTAGGGCGTATTCTTTTTCTTTGTTTTCTATGTCATACACAATCCAAGGTACTGCCGTCTCTGTTTTCTTTTTTATATCTTTCTCGCTATCACTTCTTGCCTTTTTTCTGTTAAGCAGGTAGCAATCTTATGTACCTCTGGTGTCTAGCATTCCTTGTAGTTTCTATCTCTGCTACACCCTCTTCTTTTCTCCGACGCGTCTTTCCCGCAGCAATAATATTAGATTATTTCCCTTTCTCTTCCAATTGCATCCAGTTTCCTGTAGTACCATCAAATCAGCGTAATCCCTTTTCGGTTCTTTTCGAAATGAACTTGAGTTTCCTTTTACTTTTCTCCCATTTTATCTACCTTCCTTTTCGGGAACAGTGCGTATTTACTTGCTCTTTCTTATATACGCTATCCTATCACCTCTCGCGCTCGTCTTTCTTTACCTAGTATGTCACATACCTCGCTTTCCTTTATGGAGTTGTCTTTGCTTAATGACTTCTCTGGCTTCGCTGTGACATACTTCACCTGATGTTTCCGTTACAGCTCGCTTTTTCAGTCCCTTTGTCACAAAGCAGGTTTTCGGTACTTCTTGCGGTTCATCATCTCCCCATTCATCTTTCTTAGCTTCTTTCGTCCTTCCCACTTTTTTCAGGCTCCATCCCCACCCGAATTTCTATTCTTTTTTACATTTGCTNTACCTTTACCTTTCTCTTTCCCTTCTTCCATACCCCCTCCCTACCTTCGTTCCCTTTACGCACTTCAGAGATCCATATCTGTATAAACTTTTCTCTTTCGCTTATCTGATCCACATAATTCATTTTTTCTTCTCTCAATTTTTTGGAGTGTTCTTTTGGGAGGCACACCCTACTTAAGTGATGTTTGTCGTCCCTACGATAACCAAAATCTTCTTGTTTCCCGACCATGTACGTCCCTAGCCCTCCTTACGCTTTCGTTTTTGCACTTCAAACCTCTGTGTGCTCCTTCCCGCTCAAATAATTCTCCCGATGTTTTCTGTATCATCTTATCCACTTACTTTTGCGCTTAGTCGAAATGATGGTAATTCCCCCGTCTGATCTTGCCTTCGTACAATTTAGTAACATACGCTTTCTTCCCTCCCAGTGTCTTTACGTGGTCCTCCCAAAACTTCACTCGTCTGGCTCGTTTCCATTCCACCCTCTCTTCACCCTTTCTTGTTTCTATCATCAATTCCAAGCACATCCCTGATACTTAGTACCATTAAGAATCCATTATCGAAATGCAGTCATATTCCACCCCTACGTTACATGCTCTCTTTTTTTT-ATCCTTGACACTTATTAACTTATCCCCATCCGGATGCTTGTGTTCATTCGTTTCTAACCACCTCTCCTCATGGATAAGGTTGATACAGCCTTTTGTATATGGGTAAGCATAAACGACGTTTTTCTTCCCTTGATTCGGATCTGGCCTTCATTCCTCATGACTTAGCGGGTCTAACCTCGTTCTATTTCTTTCGTCTTATCTTAACGCAACTGTTCAGAATCTACATCTAATTGTCTTTTCTTCTCTTCCATTGACAATCCCACTTCCCATACAGATTTCACTTGCTCAATGGTTCTCCCTTTTTTCCTTAACAAGCTCTGCTCACTTGTTTCATTTTCGTGGACTAACTTTTGATCCTCATTTTTTTTCCTGCTAAATTAA-TAGCAGCCGACCAATAAAAAGAAACCCGAAAACACCGTAAGACCATACAGAGCCCTAGCACCATATAACCAAACAAAAAAACACTCCACCTCCGTGAGTGGAGAGTAAAAAACCATAAAAAAGAAGACACAACCCCGAGCAAACAACTTGGGTGGAGAACAAACACAAAAAT
APTMA     GCAATAATCTCTCACTCTTTCTCTTCTTAGATTGATACGAGCATTGCTGTTACTCAGTATTTAACTGCCTCCCTTTCCCCTTCTTTCTCTGTCTCTCTCTCATATGTTTTTCTCGTCTACTTGCGGCCACAACTTGCTGCTCACTCAATCTCTTTTCTTTTGGAACTACTCTCAACTATTTCCGCTTTTGATCCTCACAGCCTATCAGACATTCGTATAACCGCTCTTTTCAACATTTTACTCCTTTTACGCTATCCATTCTTTCCACTTTCCGTTGTGCCACGTGAAATTATTGAATTCTCTCTGTGACGTCTCACGTCCACTACACATTCTTGTTTGCCTCTCGAAGTTCGCGTATACTCTTCTTCACAACGCTACCTAATTTACCCCCTTTTCGTCACGTCGAGATCATCACCCGTTTCCCTCTATGTCCTATGTCATTAGCCTCCCTTTCCTTATCCTCTTTTCCACTGACTTTCTCTTCCCTGGGTGTAACACGATTCTCCTCATGGTCTTTCAACATCTTCTATATTTCCCTTTCTACCACTATCCTTCCGCACCTTACTTTTCTTCTCGTCCTCGTTCAGTTTAATCAAATCTCCCTTCTTCTTGTTTATGTCAACCTCTCCACCAATAAGATAACCGCTCCTTCCTCTCTTCTCCTTTCTTATCTTCGGTTCCAAAATGCTATTTGCGCGTTGCCTGTTTGCATGACGCTTGAAATAATTTCCACTTTTTTTTTCTTTGGTGAGTTCTTTGCCATCTCGTAATGTGTTCCCTTTTTCCCCTACGCGCGGCTACCTCGATCACGCCTATCTTCTATCGTCCTTGCTATTCCCTATACCCTCAAACCTTTGCTTTCCTTTTTCTCTTCCGTCTTTCAGATACCTTACCGGGACTTAAATTGTTGACATATTTTCGTGTTCATTCAACGAAACTGATGTTGCTTCTGTTGTTTGCAATTCTGTATACGCATCCCCTTTCTCCGTATTGGTCCTAGGCTAGACCTTGCTGTTTTTCTGGTCGTTTCACCTATCTAACAATTCATAATTCTGCTTCTTCGTCAGTCTTCGACTACCGCACATGTTTCGTATCTTCAATTGTCGTCGGACAACACACTGACTCCTGCTTCTCCTTTTTTTTGACTCCAGATTACATCCCATAGTAGGCCCAACTAACCATATAAGTCACCATGTAACCCCTTAATTATAAACTTTCTCTGGTTTATTCTTTTAATCCACTACAATATTGCTTCCTTTTTTCTCCTATTATTAATAACATCTACTGAAGAGCAAACATAATCTACATTCCCATCTGATGTTATAAGTTTCTACCTGTTTCCGATTACGCTCCTGTACACTCGGTAACCTTCCGCGTTAGAGCATGGCAAGATCTTTACCCTCATAAGCCTTCCCCCTCATACACGTTTTTTCGTCTCTTTACATTCTTCCAACCGACACTTACCCGCGCGCATATGTTAATCGCATTGTCTTTTCCTTCCTTTCCCCAGGTCAGTCCTACGTTATTCAATTTCTAATGAAGCTTTCCTTCTTTTTATTGTTCACTCCCCATCTATCTCTCTGTCCTTCGTGAACCTCTGATTCAGCCCTTTCCTTTTACCGTTTGCTCTGTGTCCATCCGATTTATTCCCCTCTTCTTCCTCTTCCCTTTTTCTTATCTCTTACATTTTTTGTATAAATATCAACACAATTACGCGCTTGCCCCTTCCCGTTTGTAAACTATTCTGTTCTTTTTTAGGGATTGAGCTAGAACCCTAAGTGAGTTTTTCCACTTTTGTTGCTTACGTCCCCATGGTGCCCGTACTACTATCTTACCTTTCCGTCTCGCAAGTCAGAGAACCACTTTCTTTGTATCCTACTAAAACCTCTCAGTAGCCTTTCCGTAGTATTTGCCTTCTGTTGTTAAATCCAAATGTACCCGAGATTATTGTTTATCTAGGGCGTATTCTTTTTCTTTGTTTTCTATGTCATGCACAATCCAAGGTACTGCCGTCTCTGTTTTCTTTTTTATATCTTTCTCGCTATCACTTCTTGCCTTTTTTCTGTTAAGCAGGTAGCAATCTTATGTACCTCTGGTGTCTAGCATTCCTTGTAGTTTCTATCTCTGCTACACCCTCTTCTTTTCTCCGACGCGTCTTTCCCGCAGCAATAATATTAGATTATTTCCCTTTCTCTTCCAATTGCATCCAGTTTCCTGTAGTACCATCAAATCAGCGTAATCCCTTTTCGGTTCTTTTCGAAATGAACTTGAGTTTCCTTTTACTTTTCTCCCATTTTATCTACCTTCCTTTTCGGGAACAGTGCGTATTTACTTGCTCTTTCTTATATATGCTATCCTATCACCTCTCGCGCTCGTCTTTCTTTACCTAGTATGTCACATACCTCGCTTTCCTTTATGGAGTTGTCTTTGCTCAATGACTTCTCTGGCTTCGCTGTGACATACTTCACCTGATGTTTCCGTTACAGCTCGCTTTTTCAGTCCCTTTGTCACAAAGCAGGTTTTCGGTACTTCTTGTGGTTCATCATCTCCCCATTCATCTTTCTTAGCCTCTTTCGTCCTTCCCACTTTTTTCAGGCTCCATCCCCACCCGAATTTCTATTCTTTTTTACATTTGCTNTACCTTTACCTTTCTCTTTCCTTTCTTCCATACCCCCCCCCTACCTTCGTTCCTTTTACGCACTTCAGAGATCCATATCTGTATAAACTTTTCTCTTTCGCTTATCCGATCCACATAATTCATTTTTTCTTCTCTCAATTTTTTGGAGTGTTCTTTTGGGAGGCACACCCTACTTAAGTGATGTTTGTCGTCCCTACGATAACCAAAATCTTCTTGTTTCCCGACCATGTACGTCCCTAGCCCTCCTTACGCTTTCGTTTTTGCACTTCAAACCTCTGTGTGCTCCTTCCCGCTCAAATAATTCTCCCGATGTTTTCTGTATCATCTTATCCACTTACTTTTGCGCTTAATCGAAATGATGGTAATTCCCCCGTCTGATCTTGCCTTCGTACAATTTAGTAACATACGCTTTCTTCCCTCCCAGTGTCTTTACGTGGTCCTCCCAAAACTTCACTCGTCTGGTTCGTTTCCATTCCACCCTCTCTCCACCCTTTCTCGTTTCTATCATCAATTCCAAATACATCCCTGATACTTAGTACCATTAGGAATCCATTATCGAAATGCAGTCATATTCCACCCCTACGTTACATGCTCTCTTTTTTTT-ATCCTTGACACTTATTAACTTATCCCCATCCGGATGCTTGTGTTCATTCGTTTCTAACCACCTCTCCTCATGGATAAGGTTGATACAGCCTTTTGTATATGGGTAAGCATAAACGACGTTTTTCTTCCCTTGATTCGGATCTGGCCTTCATTCCTCATGACTTAGCGGGTCTAACCTCGTTCTATTTCTTTCGTCTTATCTTAACGCAACTGTTCAGAATCTACATCTAATTGTCTTTTCTTCTCTTCCATTGACAATCCCACTTCCCATACAGATTTCACTTGCTCAATGGTTCTCCCTTTTTTCCTTAACAAGCTCTGCTCATTTGTTTCATTTTCGTGGACTAACTTCTGATCCTCATTTTTTTTCTTGCTAAATTAA-NNNNNNNNNNNNNNNNNNNNNNNNNNNNNNNNNNNNNNNNNNNNNNNNNNNNNNNNNNNNNNNNNNNNNNNNNNNNNNNNNNNNNNNNNNNNNNNNNNNNNNNNNNNNNNNNNNNNNNNNNNNNNNNNNNNNNNNNNNNNNNNNNNNNNNNNNNNNNNNNNNNNNNNNNNNN
APTMA2    GCAATAATCTCTCACTCTTTCTCTTCTTAGATTGATACGAGCATTGCTGTTACTCAGTATTTAACTGCCTCCCTTTCCCCTTCTTTCTCTGTCTCTCTCTCATATGTTTTTCTCGTCTACTTGCGGCCACAACTTGCTGCTCACTCAATCTCTTTTCTTTTGGAACTACTCTCAACTATTTCCGCTTTTGATCCTCACAGCCTATCAGACATTCGTATAACCGCTCTTTTCAACATTTTACTCCTTTTACGCTATCCATTCTTTCCACTTTCCGTTGTGCCACGTGAAATTATTGAATTCTCTCTGTGACGTCTCACGTCCACTACACATTCTTGTTTGCCTCTCGAAGTTCGCGTATACTCTTCTTCACAACGCTACCTAATTTACCCCCTTTTCGTCACGTCGAGATCATCACCCGTTTCCCTCTATGTCCTATGTCATTAGCCTCCCTTTCCTTATCCTCTTTTCCACTGACTTTCTCTTCCCTGGGTGTAACACGATTCTCCTCATGGTCTTTCAACATCTTCTATATTTCCCTTTCTACCACTATCCTTCCGCACCTTACTTTTCTTCTCGTCCTCGTTCAGTTTAATCAAATCTCCCTTCTTCTTGTTTATGTCAACCTCTCCACCAATAAGATAACCGCTCCTTCCTCTCTTCTCCTTTCTTATCTTCGGTTCCAAAATGCTATTTGCGCGTTGCCTGTTTGCATGACGCTTGAAATAATTTCCACTTTTTTTTTCTTTGGTGAGTTCTTTGCCATCTCGTAATGTGTTCCCTTTTTCCCCTACGCGCGGCTACCTCGATCACGCCTATCTTCTATCGTCCTTGCTATTCCCTATACCCTCAAACCTTTGCTTTCCTTTTTCTCTTCCGTCTTTCAGATACCTTACCGGGACTTAAATTGTTGACATATTTTCGTGTTCATTCAACGAAACTGATGTTGCTTCTGTTGTTTGCAATTCTGTATACGCATCCCCTTTCTCCGTATTGGTCCTAGGCTAGACCTTGCTGTTTTTCTGGTCGTTTCACCTATCTAACAATTCATAATTCTGCTTCTTCGTCAGTCTTCGACTACCGCACATGTTTCGTATCTTCAATTGTCGTCGGACAACACACTGACTCCTGCTTCTCCTTTTTTTTGACTCCAGATTACATCCCATAGTAGGCCCAACTAACCATATAAGTCACCATGTAACCCCTTAATTATAAACTTTCTCTGGTTTATTCTTTTAATCCACTACAATATTGCTTCCTTTTTTCTCCTATTATTAATAACATCTACTGAAGAGCAAACATAATCTACATTCCCATCTGATGTTATAAGTTTCTACCTGTTTCCGATTACGCTCCTGTACACTCGGTAACCTTCCGCGTTAGAGCATGGCAAGATCTTTACCCTCATAAGCCTTCCCCCTCATACACGTTTTTTCGTCTCTTTACATTCTTCCAACCGACACTTACCCGCGCGCATATGTTAATCGCATTGTCTTTTCCTTCCTTTCCCCAGGTCAGTCCTACGTTATTCAATTTCTAATGAAGCTTTCCTTCTTTTTATTGTTCACTCCCCATCTATCTCTCTGTCCTTCGTGAACCTCTGATTCAGCCCTTTCCTTTTACCGTTTGCTCTGTGTCCATCCGATTTATTCCCCTCTTCTTCCTCTTCCCTTTTTCTTATCTCTTACATTTTTTGTATAAATATCAACACAATTACGCGCTTGCCCCTTCCCGTTTGTAAACTATTCTGTTCTTTTTTAGGGATTGAGCTAGAACCCTAAGTGAGTTTTTCCACTTTTGTTGCTTACGTCCCCATGGTGCCCGTACTACTATCTTACCTTTCCGTCTCGCAAGTCAGAGAACCACTTTCTTTGTATCCTACTAAAACCTCTCAGTAGCCTTTCCGTAGTATTTGCCTTCTGTTGTTAAATCCAAATGTACCCGAGATTATTGTTTATCTAGGGCGTATTCTTTTTCTTTGTTTTCTATGTCATGCACAATCCAAGGTACTGCCGTCTCTGTTTTCTTTTTTATATCTTTCTCGCTATCACTTCTTGCCTTTTTTCTGTTAAGCAGGTAGCAATCTTATGTACCTCTGGTGTCTAGCATTCCTTGTAGTTTCTATCTCTGCTACACCCTCTTCTTTTCTCCGACGCGTCTTTCCCGCAGCAATAATATTAGATTATTTCCCTTTCTCTTCCAATTGCATCCAGTTTCCTGTAGTACCATCAAATCAGCGTAATCCCTTTTCGGTTCTTTTCGAAATGAACTTGAGTTTCCTTTTACTTTTCTCCCATTTTATCTACCTTCCTTTTCGGGAACAGTGCGTATTTACTTGCTCTTTCTTATATATGCTATCCTATCACCTCTCGCGCTCGTCTTTCTTTACCTAGTATGTCACATACCTCGCTTTCCTTTATGGAGTTGTCTTTGCTCAATGACTTCTCTGGCTTCGCTGTGACATACTTCACCTGATGTTTCCGTTACAGCTCGCTTTTTCAGTCCCTTTGTCACAAAGCAGGTTTTCGGTACTTCTTGTGGTTCATCATCTCCCCATTCATCTTTCTTAGCCTCTTTCGTCCTTCCCACTTTTTTCAGGCTCCATCCCCACCCGAATTTCTATTCTTTTTTACATTTGCTNTACCTTTACCTTTCTCTTTCCTTTCTTCCATACCCCCCCCCTACCTTCGTTCCTTTTACGCACTTCAGAGATCCATATCTGTATAAACTTTTCTCTTTCGCTTATCCGATCCACATAATTCATTTTTTCTTCTCTCAATTTTTTGGAGTGTTCTTTTGGGAGGCACACCCTACTTAAGTGATGTTTGTCGTCCCTACGATAACCAAAATCTTCTTGTTTCCCGACCATGTACGTCCCTAGCCCTCCTTACGCTTTCGTTTTTGCACTTCAAACCTCTGTGTGCTCCTTCCCGCTCAAATAATTCTCCCGATGTTTTCTGTATCATCTTATCCACTTACTTTTGCGCTTAATCGAAATGATGGTAATTCCCCCGTCTGATCTTGCCTTCGTACAATTTAGTAACATACGCTTTCTTCCCTCCCAGTGTCTTTACGTGGTCCTCCCAAAACTTCACTCGTCTGGTTCGTTTCCATTCCACCCTCTCTCCACCCTTTCTCGTTTCTATCATCAATTCCAAACACATCCCTGATACTTAGTACCATTAGGAATCCATTATCGAAATGCAGTCATATTCCACCCCTACGTTACATGCTCTCTTTTTTTT-ATCCTTGACACTTATTAACTTATCCCCATCCGGATGCTTGTGTTCATTCGTTTCTAACCACCTCTCCTCATGGATAAGGTTGATACAGCCTTTTGTATATGGGTAAGCATAAACGACGTTTTTCTTCCCTTGATTCGGATCTGGCCTTCATTCCTCATGACTTAGCGGGTCTAACCTCGTTCTATTTCTTTCGTCTTATCTTAACGCAACTGTTCAGAATCTACATCTAATTGTCTTTTCTTCTCTTCCATTGACAATCCCACTTCCCATACAGATTTCACTTGCTCAATGGTTCTCCCTTTTTTCCTTAACAAGCTCTGCTCATTTGTTTCATTTTCGTGGACTAACTTCTGATCCTCATTTTTTTTCTTGCTAAATTAA-TAGCAGCCGACCAATAAAAAGAAACCCGAAAACACCGTAAGACCATACAGAGCCCTAGCACTATATAACCAAACAAAAAAACACTCCACCCCCGTGAGTGGAGAGTAAAAAACCATAAAAAAGAAGACACAACCCCGAGCAAACAACTTGGGTGGAGAACAAACACAAAAAT
APTOW     GCAATCATCTCTCATTCTTTCTCTTCTTAGATTGATACGAGCATTGCTGTTACTCAGTATTTAACTGCCTCCCTTTCCCCTTCTTTCTCTGTCTCTCTCTCATATGTTTTTCTCGTCTACTTGCGGCCACAACTTGCTGCTCACTCAATCTCTTTTCTTTTGGAACTACTCTCAACTATTTCCGCTTTTGATCCTCACAGCCTATCAGACATTCGTATAACCGCTCTTTTCAACATTTTACTCCTTTTACGCTATCCATTCTTTCCACTTTCCGTTGTGCCACGTGAAATTATTGAATTCTCTCTGTGACGTCTCACGTCCATTACACATTCTTGTTTGCCTCTCGAAGTTCGCGTATACTCTTCTTCACAACGCTACCTAATTTACCCCCTTTTCGTCACGTCGAGATCATCACCCGTTTCCCTCTATGTCCTATGTCATTAGCCTCCCTTTCCTTATCCTCTTTTCCACTAACTTTCTCTTCCCTGGGTGTAACACGATTCTCCTCATGGTCTTTCAGCATCTTCTATATTTCCCTTTCTACCACTATCCTTCCGCACCTTACCTTTCTTCTCGTCCTCGTTCAGTTTAATCAAATCTCCCTTCTTCTTGTTTATGTCAACCTCTCCACCAATAAGATAACCGCTCCTTCCTCTCTTCTCCTTTCCTATCTCCGGTTCCAAAATGCTATTTGCGCGTTGCCTGTTTGCATGACGCTTGAAATAATTTCCACTTTTTTTTTCTTTGGTGAGTTCTTTGCCATCTCGTAATGTGTTCCCTTTTTCCCCTACGCGCGGCTACCTCGATCACGCCTATCTTCTATCGTCCTTGCTATTCCCTATACCCTCAAACCTTTGCTTTCCTTTTTCTCTTCCGTCTTTCAGATACCTTACCGGGACTTAAATTGTTGACATATTTTCGTGTTCATTCAACGAAACTGATGTTGCTTCTGTTGTTTGCAATTCTGTATACGCATCCCCTTTCTCCGTATTGGTCCTAGGCTAGACCTTGCTGTTTTTCTGGTCGTTTCACCTATCTAACAATTCATAATTCTGCTTCTTCGTCAGTCTTCGACTACCGCACATGTTTCGTATCTTCAATTGTCGTCGGACAACACACTGACTCCTGCTTCTCCTTTTTTTTGACTCCAGATTACATCCCATAGTAGGCCCAACTAACCATATAAGTCACCATGTAACCCCTTAATTATAAACTTTCTCTGGTTTATTCTTTTAATCCACTACAATATTGCTTCCTTTTTTCTCCTATTATTAATAACATCTACTGAAGAGCAAACATAATCTACATTCCCATCCGATGTTATAAGTTTCTACCTGTTTCCGATTACGCTCCTGTACACTCGGTAACCTTCCGCGTTAGAGCATGGCAAGATCTTTACCCTCATAAGCCTTCCCCCTCATACACGTTTTTTCGTCTCTTTACATTCTTCCATCCGACACTTACCCGCGCGCATATGTTAATCGCATTGTCTTTTCTTTCCTTTCCCCAGGTCAGTCCTACGTTATTCAATTTCTAATGAAGCTTTCCTTCTTTTTATTGTTCACTCCCCATCTATCTCTCTGTCCTTCGTGAACCTCTGATTCAGCCCTTTCCTTTTACCGTTTGCTCTGTGTCCATCCGATTTATTCCCCTCTTCTTCCTCTTCCTTTTTTCTTATCTCTTACATTTTTTGTATAAATATCAACACAATTACGCGCTTGCCCCTTCCCGTTTGTAAACTATTCTGTTCTTTTTTAGGGATTGAGCTAGAACCCTAAGTGAGTTTTTCCACTTTTGTTGCTTACGTCCCCATGGTGCCCGTACTACTATCTTACCTTTCCGTCTCGCAAGTCAGAGAACCACTTTCTTTGTATCCTACTAAAACCTCTCAGTAGCCTTTCCGTAGTATTTGCCTTCTGTTGTTAAATCCAAATGTACCCGAGATTATTGTTTATCTAGGGCGTATTCTTTTTCTTTGTTTTCTATGTCATACACAATCCAAGGTACTGCCGTCTCTGTTTTCTTTTTTATATCTTTCTCGCTATCACTTCTTGCCCTTTTTCTGTTAAGCAGGTAGCAATCTTATGTACCTCTGGTGTCTAGCATTCCTTGTAGTTTCTATCTCTGCTACACCCTCTTCTTTTCTCCGACGCGTCTTTCCCGCAGCAATAATATTAGATTATTTCCCTTTCTCTTCCAATTGCATCCAGTTTCCTGTAGTACCATCAAATCAGCGTAACCCCTTTTCGGTTCTTTTCGAAATGAACTTGAGTTTCCTTTTACTTTTCTCCCATTTTATCTACCTTCCTTTTCGGGAACAGTGCGTATTTACTTGCTCTTTCTTATATACGCTATCCTATCACCTCTCGCGCTCGTCTTTCTTTACCTAGTATGTCACATACCTCGCTTTCCTTTATGGAGTTGTCTTTGCTTAATGACTTCTCTGGCTTCGCTGTGACATACTTCACCTGATGTTTCCGTTACAGCTCGCTTTTTCAGTCCCTTTGTCACAAAGCAGGTTTTCGGTACTTCTTGCGGTTCATCATCTCCCCATTCATCTTTCTTAGCTTCTTTCGTCCTTCCCACTTTTTTCAGGCTCCATCCCCACCCGAATTTCTATTCTTTTTTACATTTGCTNTACCTTTACCTTTCTCTTTCCCTTCTTCCATACCCCCTCCCTACCTTCGTTCTCTTTACGCACTTCAGAGATCCATATCTGTATAAACTTTTCTCTTTCGCTTATCTGATCCACATAATTCATTTTTTCTTCTCTCAATTTTTTGGAGTGTTCTTTTGGGAGGCACACCCTACTTAAGTGATGTTTGTCGTCCCTGCGATAACCAAAATCTTCTTGTTTCCCGACCATGTACGTCCCTAGCCCTCCTTACGCTTTCGTTTTTGCACTTCAAACCTCTGTGTGCTCCTTCCCGCTCAAATAATTCTCCCGATGTTTTCTGTATCATCTTATCCACTTACTTTTGCGCTTAGTCGAAATGATGGTAATTCCCCCGTCTGATCTTGCCTTCGTACAATTTAGTAACATACGCTTTCTTCCCTCCCAGTGTCTTTACGTGGTCCTCCCAAAACTTCACTCGTCTGGTTCGTTTCCATTCCACCCTCTCTTCACCCTTTCTTGTTTCTATCATCAATTTCAAGCACATCCCTGATACTTAGTACCATTAAGAATCCATTATCGAAATGCAGTCATATTCCACCCCTACGTTACATGCTCTCTTTTTTTT-ATCCTTGACACTTATTAACTTATCCCCATCCGGATGCTTGTGTTCATTCGTTTCTAACCACCTCTCCTCATGGATAAGGTTGATACAGCCTTTTGTATATGGGTAAGCATAAACGACGTTTTTCTTCCCTTGATTCGGATCTGGCCTTCATTCCTCATGACTTAGCGGGTCTAACCTCGTTCTATTTCTTTCGCCTTATCTTAACGCAACTGTTCAGAATCTACATCTAACTGTCTTTTCTTCTCTTCCATTGACAATCCCACTTCCCATACAGATTTCACTTGCTCAATGGTTCTCCCTTTTTTCCTTAACAAGCTCTGCTCACTTGTTTCATTTTCGTGGACTAACTTTTGATCCTCATTTTTTTTCCTGCTAAATTAA-TAGCAGCCGACCAATAAAAAGAAACCCGAAAACACCGTAAGACCATACAGAGCCCTAGCACCATATAACCAAACAAAAAAACACTCCACCTCCGTGAGTGGAGAGTAAAAAACCATAAAAAAGAAGACACAACCCCGAGCAAACAACTTGGGTGGAGAACAAACACAAAAAT
DRONO2    ATTGTAATCTCTCACTCTTTCTCTTCTTAGATTGATACGAGCATTGCTGTTACTCAGTATTTAACTGCCCCCCTTTTTCCTTCTTTCTCTGTCTCTCTCTCATATGTTTTTCTCGTCTACTTGCGGCCACAACTTGCTGCTCACTCAATCTCTTTTCTTTTGGAACTACTCTCAACTATTTCCGCTCTTGATCCTCACAGCCTATCAGACATTCGTATAACCGCTCTTTTCAACATTTTACTCCTTTTACGCTATCCATTCTCTCTACTTTCCGTTGTGCCACGTGAAATTATTGAATTCTCTCTGTGACGTCTCACGTCCA-TACACATTGCTGTTCGCCTCTCGAAGTTCGCGTATACTCTTCTTCACAACGCTACCTAATTTACCCCCTTTTCGTCACGCCGAGATCATCACCCGTTTCCCTCTATGTCCTATGTCATTAGCCTCCCTTTCCTTATCCTCTTTTCCCCTACCTTCCTCTTCCCTGGGTGTAACACGATTCTCCTCATGGTCTTTTAACATCTTCTATATTTCCCTTTCTACCACTATCCTTCCGCACCTTACCTTTCTTCTCGTCCTCGTTCAGTTTAATCAAATCTCCTTTCTTCTTGTTTATGTCAACCTCTCCACCAATAAGATAAACACTCCTTCCTCCCTTCTCCTTTCCTATCTTCGGTTCCAAAATGCTATTTGCGCGTTGCCTGTTTGCATGACGCTTGAAATAATTTCCACTTTTTTTTTCTTTGGTGAGTTCTTTGCCATCTCGTAATGTGTTCCCTTTTTCCCCTACGCGCGGCTACCTCGATCACGCCTATCTTCTATCGTCCTTGCTATTCCCTATACCCTCAAACCTTTGCTTTCCTTTTTCTCTTCCGTCTTTCAGATACCTTACCGGGACTTAAATTGTTGACATATTTTCGTGTTCATTCAACGAAACTGATGTTGCTTCTGTTGTTTGCAATTCTGTATACGCATCCCCTTTCTCCGTATTGGTCCTAGGCTAGACCTTGCTGTTTTTCTGGTCGTTTCACCTATCTAACAATTCATAATTCTGCTTCTTCGTCAGTCTTCGACTACCGCACATGTTTCGTATCTTCAATTGTCGTCGGACAACACACTGACTCCTGCTTCTCCTTTTTTTTGACTCCAGATCACATTCCATAGTAGGCCCAACTAACCATATAAGTCACCATGTAACCCCTTAATTATAAACTTTCTCTGGTTTATTCTTTTAATCCACTACAATATTGCTTCCTTTTTTCTCCTATTATTAATAACATCTACTGAAGAGCAAACATAATCTACATTCCCATCCGATGTTATAAGTTTCTACCTGTTTCCGATTACGCTCCTGTACACTCGGTAACCTTCCGCGTTAGAGCATGGCAAGATCTTTACCCTCATAAGCCTTCCCCCTCATACACGTTTTTCCGCTTTTTTACATTCTCCCACCCAACACCCACCCGCGCGCATATGTTAATCGCATTGTCTTTTCTTTCCTTTCCCGGGGTCAGTCCTATGTTATTCAATTCCTAACGAAGCTTTCCTTTTTTTCATTGTTCACTCCCCATCTATCTCTCTGTCCTTCGTGAACCTCTGATTCAGCCCCTTCCTTTTACCGTTTGCTCTGTGTCCATCCGATTTATTCCCCTCTTCTTCCTCTTCCCTTTTTCTTATCTCTTACATTTTTTGTATAAATATCAACACAATTACGCGCTTGCCCCTTCCCGTTTGTAAGCTATTCTGTTCTTTTTTAGGGATTGAGCTAGAACCCTAAGTGAGTTTTTCCACTTTTGTTGCTTACGTCCCCATGGTGCCCGTACTACTATCTTACCTTTCCGTCTCGCAAGTCAGAGAACTACTCTCTTTGTATCCTACTAAAACCTCTCAGTAGCCTTTCCGTAGTATTTGCCTTCTGTTGTTATATCCAAATGTACCCGAGATTATTGTTTATCTAGGGCGTATTCTTTTTCTCTGTTTCCTATGTCATACACAATCCAAGGTACTGCCGTCTCTGTTTTCTTTTTTATATCTTTCTCGCTATCACCTCTTGCCTTTTTTCTGTTAAGCAGGTAGCAATCTTATGTACCTCTGGTGTCTAGCATTCCTTGTAGTTTCTATCTCTGCTACACCCTCTTCTTTTCTCCGACGCGTCTTTCCCGCAGCAATAATATTAGATTATTTCCTTTTCCCTTCCAATTGCACCCAGTTTCCTGTAGTACCATCAAATCAGCGTAATCCCTTTTCGGTTCTTTTCGAAATAAACTTGAGTTTCCTTCTACTTTTCTCCCATTTTATCTACCTTCCTTTTCGGGAACAGTGCGTATTTACTTGCTCTTTCTTATACACGCTATCCTATTACCTCTCGCGCTCGTCTTTCTTTACCTAGTATGTCACATACCTCGCTTTCCTTTATGGAGTTGTCTTTGCTCGATGTCTTCTCTGGCTTCGCTGTGACATACTTCACCTGATGTTTCCGTTACAGCTCGCTTTTTCAGTCCCTTTGTCACAAAGCAGGTTTTCGGTACTTCTTGCGGTTCATCATCTCCCCATTCATCTTCCTTAGCTCCTTTCGTCCTTCCCACTTTTTTCAGGCCCCATCCTCACACGAATTTCTATTCTTTTTTACATTCGCTATACCTTTACCTTTCTTTTTCCTTTCTTCCATAACCTCTCCCTACCTTCGTTCTCTTTACGCACTTCAGAGATCCATATCTGTATAAACTTTTCTCTTTCGCTTATCCGATCCACATCATTTATTTTTTCTTCTCTCAATTTTTTGGAGTGTTCTTTTGGGAGGCACACCCTACTTAAGTGATGTTTGTCGTCCCTACGATAACCAAAATCTTCTTGTTTCCCGACCATGTACGTCCCTAGCCCTCCTTACGCTTTCGTTTTTGCACTTCAAACCTCCGTGTGCTCCTTCCCGCTCAAATAATTCTCCCGATGTTTTCTGTATCATCTTATCCACTTACTTTTGCGCTTAGTGGAAATGATGGTAATTCCCCCGTCTGATCTTGCCTTCGTACAATTTAATAACATACGCTTTCTTCCCTCCCAGTGTTTTTACGTCGTCCTCCTAAACCCTCACTCGTCTGGTTCGTTTCCATTCCACCCTCTCTTCATCCTTTCTTGTTTCTATTATCAGTCTCAAACACATCTCTGATACTTAGTACTCTTAAGAATCCATTATCGAAATGCAGTCATATTCCACCCCTACGTTACATGCTCTCTTTTTTCCAGTCCATGACACTTATTAACTTATCCCCATCCGGATGCTTGTGTTCATTCGTTTCTAACCACCTCTCCTCACGGATAAGGTTGATACAGCCTTTTGTATATGGGTAAGCATAAACGACGTTTTTCTTCCCTTGATTCGGATCTGGCCTTCATTCCTCATGACTTAGCGGGTCTAACCTCGTTCTATTTCTTTCGTCTTATCTTAACGCAACTGTTCAGAATCTACATCTAATTGTCTTTTCTTTTCTTCCATTGACAATCCCACTTCCCATACAGATTTCACTTGCTCAATGGTTCTCCCTTTTTTTCTTAACAAGCTCTGCTCATTTGTTTCATTTTCGTGGACTAACTTTTGACCCTCATTTTTTTTCCTGCTAAATTAAATAGCAGCCGACCAATAAAAAGAAACCCGAAAACGCAGTAAGACCATACAGAGCCCTAGTACTACACAATCAAACAAAAAAACACTCAACCTCCGTGAGTGGAGAGTAAAAAACCATAAAAAAGAAGACACAACCCCAAGCAAACAACTTGGGTGGAGAGCAAACACAAAAAT
MULAG     GCAATAATTTCTCACTCTTTCTCTTCTTAGATTGATACGAGCATTGCTGTTACTCAGTATTCAACTGCCCCCCTTTTTCCTTCTTTCTCTGTCTCTCTCTCATATGTTTTTCTCGTCTACTTGCGGCCACAACTTGCTGCTCACTCAATCTCTTTTCTTTTGGAACTACTCCCAACTATTTCCGCTCTTGATCCTCACAGCCTATCAGACATTCGTATAACCGCTCTTTTCAACATTTTATTCCTTTTACGCTATCCATTCTCTCCACTTTCCGTTGTGCCACGTGAAATTATTGAATTCTCTCTGTGACGTCTCACGTCCATTACACATTCTTGTTTGCCTCTCGAAGTTCGCGTATACTCTTCTTCACAACGCTACCTAATTTACCCCCTTTTCGTCACGCCGAGATCATCACTCGTTTCCCTCTATGTCCTATGTCATTAGCCTCCCTCTCCTTATCCTCTTCTCCCCTACCTTCTTCTTCCTTGGGTGTAACACGATTCTCCTCATGGTCTTTTAACATCTTCTGTATTTCCCTTTCTACCACTATCCTTCCGCACCTTACCTTTCTTCTCGTCCTCGTTCAGTTTAATCAAATCCCCCTTCTTCTTGTTTATGTCAACCTCTCCACCAATAAGACAAACGCCCCTTCCTCCTTTCTCCTTTCCTATCTTCGGTTCCAAAATGCTATTTGCGCGTTGCCTGTTTGCATGACGCTTGAAATAATTTCCACTTTTTTTTTCTTTGGTGAGTTCTTTGCCATCTCGTAATGTGTTCCCTTTTTCCCCTACGCGCGGCTACCTCGATCACGCCTATCTTCTATCGTCCTTGCTATTCCCTATACCCTCAAACCTTTGCTTTCCTTTTTCTCTTCCGTCTTTCAGATACCTTACCGGGACTTAAATTGTTGACATATTTTCGTGTTCATTCAACGAAACTGATGTTGCTTCTGTTGTTTGCAATTCTGTATACGCATCCCCTTTCTCCGTATTGGTCCTAGGCTAGACCTTGCTGTTTTTCTGGTCGTTTCACCTATCTAACAATTCATAATTCTGCTTCTTCGTCAGTCTTCGACTACCGCACATGTTTCGTATCTTCAATTGTCGTCGGACAACACACTGACTCCTGCTTCTCCTTTTTTTTGACTCCAGATCACATTCCATAGTAGGCCCAACTAACCATATAAGTCCCCATGTAACCCCTTAATTATAAACTTTCTCTGGTTTATTCTTTTAATCCGCTACAATATTGCTTCCTTTTTTCTCCTATTATTAATAACATCTACTGAAGAGCAAACATAATCTACATTCCCATCCGATGTTATAAGTTTCTACCTGTTTCCGATTACGCTCCTGTACACTCGGTAACCTTCCGCGTTAGAGCATGGCAAGATCTTTACCCTCATAAGCCTTCCCCCTCATACGCGTCTTTTCGCCTTTTTACATTCTCCCACTCAACATCCACCCGCGCGCATATGTTAATCGCATTGTCTTTTCTTTCCTTTCCCAAGGTCAGTCCTACGTTATTCAATTTCTAACGAAGCTTTCCTTCTTTTTATTGTTCACTCCCCATCTATCTCTCTGTCCTTCGTGAACCCCTCATTCAGCCCCTTCCTTTTACCGTTTGCTCTGTGTCCATCCGATTTATTCCCCTCTTCTTCCTCTTCTCTTTTTCTTATCTCTTACATTTTTTGTATAAATATCAACACAATTACGCGCTTGCCCCTTCCCGTTTGTAAACCATTCCGTTCTTTTTTAGGGATTGAGCTAGAACCCTAAGTGAGTTTTTCCACTTTTGTTGCTTACGTCCCCATGNTGCCCGTACTACTATCTTACCTTTCCGTCTCGCAAGTCAGAGAACTACTCTCTTTGTATCCTACTAAAACCTCTCAGTAGCCTTTCCGTAGTATTTGCCTTCTGTTGTCAAATCCAAATGTACCCGAGATTATTGTTTATCTAGGGCGTATTCTTTTTCTCTCTTTCCTATGTCATACACAATCCAAGGTACTGCCGTCTCTGTTTTCTTTTTTATATCTTTCTCGCTATCACTTCTTGCCTTTTTTCTGTTAAGCAGGTAGCAATCTTATGTACCTCTGGTGTCTAGCATTCCTTGTAGTTTCTATCTCTGCTACACCCTCTTCTTTTCTCCGACGCGTCTTTCCCGCAGCAATAATATTAGATTATTTCCTTTTCTCTTCCAATTGCACCCAGTTTCCTGTAGTACCATCAAATCAGCGTAATCCCTTTTCGGTTCTTTTCGAAATAAACTTGAGTTTTCTTCTACTTTTCTCCCATTTTATCTACCTTCCTTTTCGGGAACAGTGCGTATTTACTTGCTCTTTCTTATACACGCTATCCTATCACCTCTCGCGCTCGTCTTTCTTTACCTAGTATGTCACATACCTCGCTTTCCTTTATGGAGTTGTCTTTGCTCAATGACTTCTCTGGCTTCGCTGTGACATACTTCACCTGATGTTTGCGTTACAGCTCGCTTTTTCAGTCCCTTTGTCACAAAGCAGGTTTTCGGTACTTCTTGCGGTTCATCATCTCCCCATTCATCTTTCTTAGCTTCTTTCGTCCTTCCCACTTTTTCCAGGCTCCATCCTCACGCGAATTTCTATTCTTTTTTACATTCTTANTACCTTTACCTTTCTCTTTTCTTTCTTCCATAACCCCTCCCTACCTTCGTTCTCTTTACGCACTTCAGAGATCCATATCTGTATAAACTTTTCTCTTTCGCTTATCTGATCCACATCATTCATTCTTTCTTCTCTCAATTTTTTGGAGTGTTCTTTTGGGAGGCACACCCTACTTAAGTGATGTTTGTCGTCCCTACGATAACCAACATCTTCTTGTTTCCCGACCATGTACGTCCCTAGCCCTCCTTACGCTTTCGTTTTTGCACTTCAGACCTCTGTGTGCTCCTTCCCGCTCAAATAATTCTCCCGATGTTTTCTGTATCATCTTATCCACTTACTTTTGCGCTTAGTGGAAATGATGGTAATTCCCCCGTCTGATCTTGCCTTCGTACAATTTAGTAACATACGCTTTCTTCCCTCCCAGTGTCTTTACGTGGTCCTCCTAAACCCTCACTCGTCTGGTTCGTTTCCATTCCACCCTCTCTTCACCCTTTCTTGTTTCTATCATCGATTACAAACATATCTCTGATACTTAGTACCATTAAGAATCCATTATCGAAATGCAGTCATATCCCACCCCTACGTTACATGCTCTCTTTTTTCCA-TCCATGACACTTATTAACTTATCCCCATCCGGATGCTTGTGTTCATTCGTTTCTAACCACCTCTCCTCACGGATAAGGTTGATACAGCCTTTTGTATATGGGTAAGCATAAACGACGTTTTTCTTCCCTTGATTCGGATCTGGCCTTCATTCCTCATGACTTAGCGGGTCTAACCTCGTTCTATTTCTTTCGTCTTATCTTAACGCAACTGTTCAGAATCTACATCTAATTGTCTTTTCTTCTCTTCCATTGACAATCCCACTCCCCATACAGATTTCACTTGCTCAATGGTTCTCCCTTTTTTCCTTAACAAGCTCTGCTCATTTGTTTCATTTTCGTGGACTAACTTTTGATCCTCATTTTTTTTCTTGCTAAATTAA-TAGCAGCCGACCAATAAAAAGAAACCCGAAAACCCCGTAAGACCATACAGAGCCCTAGTACCAC-TAATCAAACAAAAAGACACTCCACCTCCGTGAGTGGAGAGTAAAAAACCATAAAAAAGAAGACACAACCCCAAGCAAACAACTTGGGTGGAGAGCAAACACAAAAAT
n07AEP05  GCAATAATTTCTCACTCTTTCTCTTCTTAGATTGATACGAGCATTGCTGTTACTCAGTATTTAACTGCCCCCCTTTTTCCTTCTTTCTCTGTCTCTCTCTCATATGTTTTTCTCGTCTACTTGCGGCCACAACTTGCTGCTCACTCAATCTCTTTTCTTTTGGAACTGCTCCCAACTATTTCCGCTCTTGATCCTCACAGCCTATCAGACATTCGTATAACCGCTCTTTTCAACATTTTATTCCTTTTACGCTATCCATTCTCTCCACTTTCCGTTGTGCCACGTGAAATTATTGAATTCTCTCTGTGACGTCTCACGTCCATTACACATTCTTGTTTGCCTCTCGAAGTTCGCGTATACTCTTCTTCACAACGCTACCTAATTTACCCCCTTTTCGTCACGCCGAGATCATCACTCGTTTCCCTCTATGTCCTATGTCATTAGCCTCCCTCTCCTTATCCTCTTTTCCCCTACCTTCTTGTCCCTTGGGTGTAACACGATTCTCCTCATGGTCTTTTAGCATCTTCTGTACTTCCCTTTCTACCACTATCYTTCCGCACCTTACCTTTCTTCTCGTCCTCGTTCAGTTTAATCAAATCCCCTTTCTTCTTGTTTATGTCAACCTCTCCACCAATAAGACAAACGCCCCTTYCTCCTTTCTCCTTTCCTATCTTCGGTTCCAAAATGCTATTTGCGCGTTGCCTGTTTGCATGACGCTTGAAATAATTTCCACTTTTTTTTTCTTTGGTGAGTTCTTTGCCATCTCGTAATGTGTTCCCTTTTTCCCCTACGCGCGGCTACCTCGATCACGCCTATCTTCTATCGTCCTTGCTATTCCCTATACCCTCAAACCTTTGCTTTYCTTTTTCTCTTCCGTCTTTCAGATACCTTACCGGGACTTAAATTGTTGACATATTTTCGTGTTCATTCAANNNNNCTGATGTTGCTTCTGTTGTTTGCAATTCTGTATACGCATCCCCTTTCTCCGTATTGGTCCTAGGCTAGACCTTGCTGTTTTTCTGGTCGTTTCACCTATCTAACAATTCATAATTCTGCTTCTTCGTCAGTCTTCGACTACCGCACATGTTTCGTATCTTCAATTGTCGTCGGACAACACACTGACTCCTGCTTCTCCTTTTTTTTGACTCCAGATCACATTCCATAGTAGGCCCAACTAACCATATAAGTCCCCATGTAACCCCTTAATTATAAACTTTCTCTGGTTTATTCTTTCAATCCGCTACAATATTGCTTCCTTTTTTCTCCTATTATTAATAACATCTACTGAAGAGCAAACATAATCTACATTCCCATCCGATGTTATAAGTTTCTACCTGTTTCCGATTACGCTCCTGTACACTCGGTAACCTTCCGCGTTAGAGCATGGCAAGATCTTTACCCTCATAAGCCTTCCCCCTCATACGCGTTTTCTCGTCTTTTTACATTATCCCACTCAACACCCACCCGCGCGCATATGTTAATCGCATTGTCTTTTCTTTCCTTTCCCAAGGTCAGTCCTATGTTATTCNNNTTCTAACGAAGCTTTCCTTCTTTTTATTGTTYACTCCCCATCTATCTCTCTGTCCTTCGTGAACCTCTCATTCAGCCCCTTCCTTTTACCGTTTGCTCTGTGTCCATCCGATTTATTCCCCTCTTCTTCCTCTTCTCTTTTTCTTATCTCTTACATTTTTTGTATAAATATCAACACAATTACGCRCTTGCCCCTTCCCGTTTGTAAACCATTCTGTTCTTTTTTAGGGATTGAGCTAGAACCCTAAGTGAGTTTTTCCACTTTTGTTGCTTACGTCCCCATGGTGCCCGTACTACTATCTTACCTTTCCGTCTCGCAAGTCAGAGAACTACTCTCTTTGTATCCTACTAAAACCTCTCAGTAGCCTTTCCGTAGTATTTGCCTTCTGTTGTCAAATCCAAATGTACCCGAGATTATTGTTTATCTAGGGCGTATTTTTTTTCTCTCWTTCTTATGTCACACACAATCCAAGGTACTGCCGTCTCTGTTTTCTTTTTTATATCTTTCTCGCTATCACTTCTTGCCCTTTTTCTGTCAAGCAGGTAGCAATCTTATGTACCTCTGGTGTCTAGCATTCCTTGTAGTTTCTATCTCTGCTACACCCTCTTCTTTTCTCCGACGCGTCTTTCCCGCAGCAATAATATTAGATTATTTCCTTTTCTCTTCCAATTGCACCCAGTTTCCTGTAGTACCATCAAATCAGCGTAATCCCTTTTCGGTTCTTTTCGAAATAAACTTGAGTTTCCTTCTACTTTTCTCCCATTTTATCTACCTTCCTTTTCGGGAACAGTGCGTATTTACTTGCTCTTTCTTATATACGCTATCCTATCACCTCTCGCGCTCGTCTTTCTTTACCTAGTATGTCACATACCTCGCTTTCCTTTATGGAGTTGTCTTTGCTCAATGACTTCTCTGGCTTCGCTGTGACATACTTCACCTGATGTTTGCGTTACAGCTCRYTTTTTCAGTCCCTTTGTCACAAAGCAGGTTTTCGGTACTTCTTGCGGTTCATCATCTCCCCATTCATCTTTCTTAGCTTCTTTCGTCCTTCCCACTTTTTCCAGGCTCCATCCTCGCACGAATTTCTATTCTTTTTTACATTCTTANTACCTTTACCTTTCTCTTTTCTTTCTTCCATAACCCCTCCTTACCTTCGTTCTTTTTACGCACTTCAGAGATCCATATCTGTATAAACTTTTCTCTTTCGCTTATCTGATCCACATCATTCATTCTTTCTTCTCTCAATNNTTTGGAGTGTTCTTTTGGGAGGCACACCCTACTTAAGTGATGTTTGTCGTCCCTACGATAACCAACATCTTCTTGTTTCCCGACCATGTACGTCCCTAGCCCTCCTTACGCTTTCGTTTTTGCACTTCAAACCTCTGTGTGCTCCTTCCCGCTCAAATAATTCTCCCGATGTTTTCTGTATCATCTTATCCACTTACTTTTGCGCTTAGTAGAAATGATGGTAATTCCCCCGTCTGATCTTGCCTTCGTACAATTTAGTAACATACGCTTTCTTCCCTCCCAGTGTCTTTACGTAGTCCTCCTAAACCCTCACTCGTCTGGTTCGTTTCCATTCCACCCTCTCTTCACCCTTTCTTGTTTCTATCATCAATCTTAAACACATCTCTGATACTTAGTACCATTAGGAATCCATTATCGAAATGCAGTCATATCCCACCCCTACGTTACATGCTCTCTTTTTTCCAGTCCATGACACTTATTAACTTATCCCCATCCGGATGCTTGTGTTCATTCGTTTCTAACCACCTCTCCTCACGGATAAGGTTGATACAGCCTTTTGTATATGGGTAAGCATAAACGACGTTTTTCTTCCCTTGATTCGGATCTGGCCTTCATTCCTCATGACTTAGCGGGTCTAACCTCGTTCTATTTCTTTCGTCTTATCTTAACGCAACTGTTCAGAATCTACATCTAATTGTCTTTTCTTCTCTTCCATTGACAATYCCACTCCCCATACAGATTTCACTTGCTCAATGGTTCTCCCTTTTTTTCTTAACAAGCTCTGCTCATTTGTTTCATTTTCGTGGACTAACTTTTGATCCTCATTTTTTTTNNNNNNNNNNNNNNTAGCAGCCGACCAATAAAAAGAAACCCGAAAACCCCGTAAGACCATACAGAGCCCTAGTACCAT-CAATCAAACAAAAAAACACTCCACCTCCGTGAATGGAGAGTAAAAAACCATANNNNAGAAGACACAACCCCAAGCAAACAACTTGGGTGGAGAGCAAACACAAAAAT
n07AEP06  GCAATAATTTCTCACTCTTTCTCTTCTTAGATTGATACGAGCATTGCTGTTACTCAGTATTCAACTGCCCCCCTTTTTCCTTCTTTCTCTGTCTCTCNNNNNNNNNNNTTTCTYGTCTACTTGCGGCCACAACTTGCTGCTCACTCAATCTCTTTTCTTTTGGAACTACTCCCAACTATTTCCGYTCTTGATCCTCACAGCCTATCAGACATTCGTATAACCGCTCTTTTCAACATTTTATTCCTTTTACGCTATYCATTCTCTCCACTTTCCGTTGTGCCACGTGAAATTATTGAATTCTCTCTGTGACGTCTCACGTCCATTACACATTCTTGTTTGCCTCTCGAAGTTCGCGTATACTCTTCTTCACAACGYTACCTAATTTAYCCCCTTTTCGTCACGCCGAGATCATCACTCGTTTCTCTCTATGTCCTATGTCATTAGCCTCCCTCTCCTTATCCTCTTTTCCCCTACCTTCTTCTTCCTTGGGTGTAACACGATTCTCCTCATGGTCTTTTAACATCTTCTGTATTTCCCTTTCTACCACTATCCTTCCGCACCTTACCTTTCTTCTCGTCCTCGTTCAGTTTAATCAAATCCCCCTTCTTCTTGTTTATGTCAACCTCTCCACCAATAAGACAAACGCCCCTTCCTCCCTTCTCCTTTCCTATCTTCGGTTCCAAAATGCTATTTGCGCGTTGCCTGTTTGCATGACGCTTGAAATAATTTCCACTTTTTTTTTCTTTGGTGAGTTCTTTGCCATCTCGTAATGTGTTCCCTTTTTCCCCTACGCGCGGCTACCTCGATCACGCCTATCTTCTATCGTCCTTGCTATTCCCTATACCCTCAAACCTTTGCTTTCCTTTTTCTCTTCCGTCTTTCAGATACCTTACCGGGACTTAAATTGTTGACATATTTTCGTGTTCATTCAACGAAACTGATGTTGCTTCTGTTGTTTGCAATTCTGTATACGCATCCCCTTTCTCCGTATTGGTCCTAGGCTAGACCTTGCTGTTTTTCTGGTCGTTTCACCTATCTAACAATTCATAATTCTGCTTCTTCGTCAGTCTTCGACTACCGCACATGTTTCGTATCTTCAATTGTCGTCGGACAACACACTGACTCCTGCTTCTCCTTTTTTTTGACTCCAGATCACATTCCATAGTAGGCCCAACTAACCATATAAGTCCCCATGTAACCCCTTAATTATAAACTTTCTCTGGTTTATTCTTTTAATCCGCTACAATATTGCTTCCTTTTTTCTCCTATTATTAATAACATCTACTGAAGAGCAAACATAATCTACATTCYCATCCGATGTTATAAGTTTCTACCTGTTTCCGATTACGCTCCTGTACACTCGGTAACCTTCCGCGTTAGAGCATGGCAAGATCTTTACCCTCATAAGCCTTCCCCCTCATACGCGTCTTTTCGCCTTTTTACATTCTCCCACTCAACATCCACCCGCGCGCATATGTTAATCGCATTGTCTTTTCTTTCCTTTCCCAAGGTCAGTCCTACGTTATTCAATTTCTAACGAAGCTTTCCTTCTTTTTATTGTTCACTCCCCATCTATCTCTCTGTCCTTCGTGAACCCCTCATTCAGCCCCTTCCTTTTACCGTTTGCTCTGTGTCCATCCGATTTATTCCCCTCTTCTTCCTCTTCTCTTTTTCTTATCTCTTACATTTTTTGTATAAATATCANNNNAATTACGCGCTTGCCCCTTCCCGTTTGTAAACCATTCCGTTCTTTTTTAGGGATTGAGCTAGAACCCTAAGTGAGTTTTTCCACTTTTGTTGCTTACGTCCCCATGGTGCCCGTACTACTATCTTACCTTTCCGTCTCGCAAGTCAGAGAACTACTCTCTTTGTATCCTACTAAAACCTCTCAGTAGCCTTTCCGTAGTATTTGCCTTCTGTTGTCAAATCCAAATGTACCCGAGATTATTGTTTATCTAGGGCGTATTCTTTTTCTCTCTTTCCTATGTCATACACAATCCAAGGTACTGCCGTCTCTGTTTTCTTTTTTATATCTTTCTCGCTATCACTTCTTGCCTTTTTTCTGTTAAGCAGGTAGCAATCTTATGTACCTYTGGTGTCTAGCATTCCTTGTAGTTTCTATCTCTGCTACACCCTCTTCTTTTCTCCGACGCGTCTTTCCCGCAGCAATAATATTAGATTATTTCCTTTTCTCTTCCAATTGCACCCAGTTTCCTGTAGTACCATCAAATCAGCGTAATCCCTTTTCGGTTCTTTTCGAAATAAACTTGAGTTTTCTTCTACTTTTCTCCCATTTTATCTACCTTCCTTTTCGGGAACAGTGCGTATTTAYTTGCTCTTTCTTATACACGCTATCCTATCACCTCTCGCGCTCGTCTTTCTTTACCTAGTATGTCACATACCTCGCTTTCCTTTATGGAGTTGTCTTTGCTCAATGACTTCTCTGGCTTCGCTGTGACATACTTCACCTGATGTTTGCGTTACAGCTCGCTTTTTCAGTCCCTTTGTCACAAAGCAGGTTTTCGGTACTTCTTGCGGTTCATCATCTCCCCATTCATCTTTCTTAGCTTCTTTCGTCCTTCCCACTTTTTCCAGGCTCCATCCTCACGCGAATTTCTATTCTTTTTTACATTCTTANTACCTTTACCTTTCTCTTTTCTTTCTTCCATAACCCCTCCCTACCTTCGTTCTCTTTACGCACTTCAGAGATCCATATCTGTATAAACTTTTCTCTTTCGCTTATCTGATCCACATCATTCATTCTTTCTTCTCTCAATTTTTTGGAGTGTTCTTTTGGGAGGCACACCCTACTTAAGTGATGTTTGTCGTCCCTACGATAACCAACATCTTCTTGTTTCCCGACCATGTACGTCCCTAGCCCTCCTTACGCTTTCGTTTTTGCACTTCAGACCTCTGTGTGCTCCTTCCCGCTTAAATAATTCTCCCGATGTTTTCTGTATCATCTTATCCACTTACTTTTGCGCTTAGTGGAAATGATGGTAATTCCCCCGTCTGATCTTGCCTTCGTACAATTTAGTAACATACGCTTTCTTCCCTCCCAGTGTCTTTACGTGGTCCTCCTAAACCCTCACTCGTCTGGTTCGTTTCCATTCCACCCTCTCTTCACCCTTTCTTGTTTCTATCATCGATTACAAACATATCTCTGATACTTAGTACCATTAAGAATCCATTATCGAAATGCAGTCATATCCCACCCCTACGTTACATGCTCTCTTTTTTCCAGTCCATRACACNNNNTAACTTATCCCCATCCGGATGCTTGTGTTCATTCGTTTCTAACCACCTCTCCTCACGGATAAGGTTGATACAGCCTTTTGTATATGGGTAAGCATAAACGACGTTTTTCTTCCCTTGATTCGGATCTGGCCTTCATTCCTCATGACTTAGCGGGTCTAACCTCGTTCTATTTCTTTCGTCTTATCTTAACGCAACTGTTCAGAATCTACATCTAATTGTCTTTTCTTCTCTTCCATTGACAATCCCACTCCCCATACAGATTTCACTTGCTCAATGGTTCTCCCTTTTTTCCTTAACAAGCTCTGCTCATTTGTTTCATTTTCGTGGACTAACTTTTGATCCTCATTTTTTTTCTTGCTAAATTAAATAGCAGCCGACCAATAAAAAGAAACCCGAAAACCCCGTAAGACCATACAGAGCCCTAGTACCAC-TAATCAAACAAAAAGACACTCCACCTCCGTGAGTGGAGAGTAAAAAACCATAAAAAAGAAGACACAACCCCAAGCAAACAACTTGGGTGGAGAACAAACACAAAAAT
n07AEP08  NNNNNNNNNTCTCACTCTTTCTCTTCTTAGATTGATACGAGCATTGCTGTTACNNNNNNNNNNNNNNNNCCCCTTTTTCCTTCTTTCTCTGTCTCTCTCTCATATGTTTTTCTNNNNNNNNNGCGGCCACAAYTTGCTGCTCACTCAATCTCTTTTCTTTTGGAACTACTCCCAACTANNNNNNNNNNNNNNNNNNNNNNNNNNNNNNNNNNNNNTATAACCGCTCTTTTCAACATTNNNNNNNNNNNNNNNTATCCATTCTCTCCACTTTCCGTTGTGCCACGTGAAANNNNNNNNNNNNNNNNNNNACGTCTCACGTCCATTACACATTCTTGTTTGCCTCNNNNNNTTCGCGTATAYTCTTYTTYACAACGCTACCTNNNNNNNNNNNNNNNNNNCACGCCGAGATCATCAYTCGTTTCYCTCTATGTCCTATGTCATTARNNNNNNNNNNNNNNNNNNNNNNNNNCCTACCTTCTTCTTCCTTGGGTRTAACACRATTNNNNNNNNNNNNNNNNNNNNNNNNNNNNNTTTCCCTTTCTACCNNTATCCTTCCRCACCTTNNNNTTCTTCTCGTCCTCGTTCAGTTTAATCAAATCCCCCTTCTTCTTGTTTATGTCAAYCTCTCCACCAATAAGACAAACGCCNNNNNNNNNNNNNNNNNNNNNNNTCTTCGGTTCCAAAATGCTATTTGNNNNNNNNCTGTTTGCATGACGCNTGAAATAATTTCCACTTTTTTTTTCTTTRGTGAGTTNNNNNNNNTCTCGTAATGTGTTCCCTTNNNNNNNNNNNNNNNNNNNNNNNNNNNNNNNNNNNNNNNNNNNGTCCTTGCTATTCCCTATACCCNNNNNNNNNNNNNNNNNTTTTTCTCTTCCGNNNNNNNNNNNNNNNNNNNNGACTTAAATTGTTGACANNNNNNNNNNNNNNNNNNNNNNNNNNNNNNNNNNNNNNNNNNNNNNNNNNNNNNNNNNNNNNNNNNNNNNNNNNNNNNNNNNNNNNNGCTAGACCTTGCTGTTTTTCTGNNNNNNNNNNNNATCTAACAATTCATAATTCTGCTTCTTCGTCAGTCTTCGANNNNNNNNNNNNNNNNNNNNNNNNNNNNNNNNNNNNNNNNCACACTGACTCCTGCTTCTCCNNNNNNNNNNNNNNNNATCACATTCCATAGTAGGCCCAACTAACCATATAAGTCCCCATGTAACCCCTTAATTATAAACTTTCTCTGGTTTATTNNNNNNNNNNNNNACAATATTGCTTCTTTTTTTCTCCTATTATTAATAACATNNNNNNNNNNNNNNNNNNNNNYTATATTCCCATCCGATGTTATAAGTTTCTACCTGTTTCCGATTACGCTCCTGTACACTNNNNNNNNNTCCGCGTTAGAGCATGGCAAGATCTTTACCCTCATAAGCCTTCCCCCNNNNNNNNNNNNNTTCGCCTTTTTACATTCTCCCACTCAACATCCACCCGCGCGCATATGTTAATCGCATTGTCTTTTCTCTCCTTTNCCAAGGTCAGTCCTACGTTATTCAATTTCTAACGAAGCTTTCCTTCTTTTTATTGTTCACTCCCCATCNNNNNNNNNNNNNNNNNNNNNNNNNNNNNNNNNNNNNNNNNNNNNNNNNNNNNNNNNNNNNNCATCCGATTTATTNNNNNNNNNNNNNNNNNNNNNNNNNNNNNNNNNTTACATTTTTTGTATAAATATCAACANNNNNNNNNNNNNNNNNCTTCCCGTTTGTAAACCATTCCGTTCTTTTTTAGGGATTGAGCTAGAACCNNNNNNNNNNNNNNNNNNNNNNNNNNCTTACGTCCCCATGGTGCNNNNNNNNNNNNNNNNNNNNTCCGTCTCGCAARNNNNNNNNNNNNNNNNNNNNNNNNNNNNNNNNNCCTCTCAGTAGCCTTTCCGTAGTATTTGCCTTCTGTTGTCAAATNNAAATGTACCCGAGATTATTGTTTATCTNNNNNGTATTCTNNNNNNNNNNNNNNNNNNNNNNNNNNNNNNNNNNNNNNNNNNNNNNNNNNNNTCTTTTTTATATCTTTCNNNCTATCACTTCTTGCCTNNNNNNNNNNNNNCAGGTAGCAATNNNNNNNNNNNNNGGTGTCTAGCATTCCTTGTAGTTTCTATCTCTGCTACACCCTCTTNNNNNNNNNNNNNNNNNNNTCCCGCAGCAATAATATTAGATTATTTCCTTTTCTCTTCCAATTRCACCCAGTTTCCTGTAGTACCATCAAATCAGCGTAATCCCTTTTCGNNNNNNNNNNNNNNNNNNNTGAGTTTTCTTCTACTTTTCTCCCATTNNNNNNNNNNNNNTTTTCGGGAACAGTRCNNNNTTACTTGCTCTTTCTTATACACGCTATCCTATCACCTCTCGCGCTCGTCTTNNNNNNNNNNNNNNNNNNNNNNNNNYGYTTTYCTTTATRNNNNNNNNNNNNNNNNNNNNNNNCTCTGGCTTCGCTGTGACATACTTCACCTGATGTTTGCGTTACAGCTCGCNNNNNNNNNNNNNNNNNCACAAARCAGGTTTTCGGTACTTCNNNNNGTTCATCATCTCCNNNNNNNNNNNNNTTAGYTTCTTTCGTCCTTCCCACTTTTTNNNGGCTCCATCCTCACGCGAANNNNNNNNNNNNNNNNNNNNNNNNNTACCTTTACCTTTCTCTTTTCTTTCTTCCATANNNCCTCCYTACCTTCGTTCTCTTTACGCACTTCAGAGATCCATATYTRTNNNNNNNNNNNNNNNNNNNNNNNNNNNNNNNNNNNNNNNNNNNNNNNNNNNNNNAATTTTTTGGAGTGTTCTTTTGGGAGGCACACCCTACTTAAGTGATRTTTGTCGTCCCTACGATAACCAACATCTTCTTGTTTCCCGACCATGTACGTCCCTAGCCCTCCTTACGCTTTCGTTTTTGCACTTCAGACCTYTGTGTRCTCCTTCCCGCTCAAATAATTCTCCCGATGTTTTCTGTATCATCTTATCCACTTACTTTTGCGCTTAGTGGAAATGATGGTAATTCCCCCGTCTGATCTTGCCTTCGTNNNNNNNNNNNNNNNNNNNNNNNNNTCCTCCCAGTGTCTTTACGTGGTCCTCCTAAACCCTCACTCGTCTGGTTCGTTTCCATTCCACCCTCTCTTCACCCTTTCTTGTTTNNNNNNNNNNNNNNNNNNATATCTCTGATAYTTARTACCNNNNNNNNNNNNNNNNNNNNNNNNNNNNNNNNNNNNNNNNNNNNNNNNNNNNNNNNNNNNNNNNNNNNNNNNNNNNNNNNNNNNNNNNNTCCATCCGGATGCTTGTGTTCATTCGTTTCNNNNNNNNNNNNNNNNNNNNNNNGGTTGATACAGCCTTTTGTATATGGGTAAGCATAAACGACGTTTTTCTTCCCTTGATTCGGATCTGGCCTTCATTCCTCATGACTTAGCGGRTCTAANNNNNNNNNNNNNNNNNNNNNNNNNNNNNACGCAACTGTTCNGAATCTACATCTAATTGTCTTTTCTTCTCTTCCATTGACAATCCCACTCCNNNNNNNNNNTTCACTTGCTCAATGGTTCTCCCTTTTTTCCTTAACAAGCTCTGCTCATTTGTTTCANNNNNNTGGACTAACTTTTGATNNNNNNNNNNNNNNNNNNNNNNNNNNNTAGCAGCCGACCAATAAAAAGAAACCYGAAAACCCCGTAAGACCATACAGAGCCCTAGNNNNNN-NNNNNNNNNNNNNNGACACTCCACCTCCGTGAGTGGAGARTNNNNNNNNNNNNNNNAGAAGACACAACCCCAAGNNNNNNNNTTGGGTGGAGAGCAAACACAAAAAT
n08AEP07  GCAATAATTTCTCACTCTTTCTCTTCTTAGATTGATACGAGCATTGCTGTTACTCAGTATTTAACTGCCCCCCTTTTTCCTTCTTTCTCTGTCTCTCTCTCATATGTTTTTCTCGTCTACTTGCGGCCACAACTTGCTGCTCACTCAATCTCTTTTCTTTTGGAACTGCTCCCAACTATTTCCGCTCTTGATCCTCACAGCCTATCAGACATTCGTATAACCGCTCTTTTCAACATTTTATTCCTTTTACGCTATCCATTCTCTCCACTTTCCGTTGTGCCACGTGAAATTATTGAATTCTCTCTGTGACGTCTCACGTCCATTACACATTCTTGTTTGCCTCTCGAAGTTCGCGTATACTCTTCTTCACAACGCTACCTAATTTACCCCCTTTTCGTCACGCCGAGATCATCACTCGTTTCCCTCTATGTCCTATGTCATTAGCCTCCCTCTCCTTATCCTCTTTTCCCCTACCTTCTTGTCCCTTGGGTGTAACACGATTCTCCTCATGGTCTTTTAGCATCTTCTGTACTTCCCTTTCTACCACTATCCTTCCGCACCTTACCTTTCTTCTCGTCCTCGTTCAGTTTAATCAAATCCCCTTTCTTCTTGTTTATGTCAACCTCTCCACCAATAAGACAAACGCCCCTTCCTCCTTTCTCCTTTCCTATCTTCGGTTCCAAAATGCTATTTGCGCGTTGCCTGTTTGCATGACGCTTGAAATAATTTCCACTTTTTTTTTCTTTGGTGAGTTCTTTGCCATCTCGTAATGTGTTCCCTTTTTCCCCTACGCGCGGCTACCTCGATCACGCCTATCTTCTATCGTCCTTGCTATTCCCTATACCCTCAAACCTTTGCTTTCCTTTTTCTCTTCCGTCTTTCAGATACCTTACCGGGACTTAAATTGTTGACATATTTTCGTGTTCATTCAACGAAACTGATGTTGCTTCTGTTGTTTGCAATTCTGTATACGCATCCCCTTTCTCCGTATTGGTCCTAGGCTAGACCTTGCTGTTTTTCTGGTCGTTTCACCTATCTAACAATTCATAATTCTGCTTCTTCGTCAGTCTTCGACTACCGCACATGTTTCGTATCTTCAATTGTCGTCGGACAACACACTGACTCCTGCTTCTCCTTTTTTTTGACTCCAGATCACATTCCATAGTAGGCCCAACTAACCATATAAGTCCCCATGTAACCCCTTAATTATAAACTTTCTCTGGTTTATTCTTTCAATCCGCTACAATATTGCTTCCTTTTTTCTCCTATTATTAATAACATCTACTGAAGAGCAAACATAATCTACATTCCCATCCGATGTTATAAGTTTCTACCTGTTTCCGATTACGCTCCTGTACACTCGGTAACCTTCCGCGTTAGAGCATGGCAAGATCTTTACCCTCATAAGCCTTCCCCCTCATACGCGTTTTCTCGTCTTTTTACATTATCCCACTCAACACCCACCCGCGCGCATATGTTAATCGCATTGTCTTTTCTTTCCTTTCCCAAGGTCAGTCCTATGTTATTCAATTTCTAACGAAGCTTTCCTTCTTTTTATTGTTCACTCCCCATCTATCTCTCTGTCCTTCGTGAACCTCTCATTCAGCCCCTTCCTTTTACCGTTTGCTCTGTGTCCATCCGATTTATTCCCCTCTTCTTCCTCTTCTCTTTTTCTTATCTCTTACATTTTTTGTATAAATATCAACACAATTACGCGCTTGCCCCTTCCCGTTTGTAAACCATTCTGTTCTTTTTTAGGGATTGAGCTAGAACCCTAAGTGAGTTTTTCCACTTTTGTTGCTTACGTCCCCATGGTGCCCGTACTACTATCTTACCTTTCCGTCTCGCAAGTCAGAGAACTACTCTCTTTGTATCCTACTAAAACCTCTCAGTAGCCTTTCCGTAGTATTTGCCTTCTGTTGTCAAATCCAAATGTACCCGAGATTATTGTTTATCTAGGGCGTATTTTTTTTCTCTCTTTCTTATGTCACACACAATCCAAGGTACTGCCGTCTCTGTTTTCTTTTTTATATCTTTCTCGCTATCACTTCTTGCCCTTTTTCTGTCAAGCAGGTAGCAATCTTATGTACCTCTGGTGTCTAGCATTCCTTGTAGTTTCTATCTCTGCTACACCCTCTTCTTTTCTCCGACGCGTCTTTCCCGCAGCAATAATATTAGATTATTTCCTTTTCTCTTCCAATTGCACCCAGTTTCCTGTAGTACCATCAAATCAGCGTAATCCCTTTTCGGTTCTTTTCGAAATAAACTTGAGTTTCCTTCTACTTTTCTCCCATTTTATCTACCTTCCTTTTCGGGAACAGTGCGTATTTACTTGCTCTTTCTTATATACGCTATCCTATCACCTCTCGCGCTCGTCTTTCTTTACCTAGTATGTCACATACCTCGCTTTCCTTTATGGAGTTGTCTTTGCTCAATGACTTCTCTGGCTTCGCTGTGACATACTTCACCTGATGTTTGCGTTACAGCTCGCTTTTTCAGTCCCTTTGTCACAAAGCAGGTTTTCGGTACTTCTTGCGGTTCATCATCTCCCCATTCATCTTTCTTAGCTTCTTTCGTCCTTCCCACTTTTTCCAGGCTCCATCCTCGCACGAATTTCTATTCTTTTTTACATTCTTANTACCTTTACCTTTCTCTTTTCTTTCTTCCATAACCCCTCCTTACCTTCGTTCTTTTTACGCACTTCAGAGATCCATATCTGTATAAACTTTTCTCTTTCGCTTATCTGATCCACATCATTCATTCTTTCTTCTCTCAATTTTTTGGAGTGTTCTTTTGGGAGGCACACCCTACTTAAGTGATGTTTGTCGTCCCTACGATAACCAACATCTTCTTGTTTCCCGACCATGTACGTCCCTAGCCCTCCTTACGCTTTCGTTTTTGCACTTCAAACCTCTGTGTGCTCCTTCCCGCTCAAATAATTCTCCCGATGTTTTCTGTATCATCTTATCCACTTACTTTTGCGCTTAGTAGAAATGATGGTAATTCCCCCGTCTGATCTTGCCTTCGTACAATTTAGTAACATACGCTTTCTTCCCTCCCAGTGTCTTTACGTAGTCCTCCTAAACCCTCACTCGTCTGGTTCGTTTCCATTCCACCCTCTCTTCACCCTTTCTTGTTTCTATCATCAATCTTAAACACATCTCTGATACTTAGTACCATTAGGAATCCATTATCGAAATGCAGTCATATCCCACCCCTACGTTACATGCTCTCTTTTTTCCAGTCCATGACACTTATTAACTTATCCCCATCCGGATGCTTGTGTTCATTCGTTTCTAACCACCTCTCCTCACGGATAAGGTTGATACAGCCTTTTGTATATGGGTAAGCATAAACGACGTTTTTCTTCCCTTGATTCGGATCTGGCCTTCATTCCTCATGACTTAGCGGGTCTAACCTCGTTCTATTTCTTTCGTCTTATCTTAACGCAACTGTTCAGAATCTACATCTAATTGTCTTTTCTTCTCTTCCATTGACAATCCCACTCCCCATACAGATTTCACTTGCTCAATGGTTCTCCCTTTTTTTCTTAACAAGCTCTGCTCATTTGTTTCATTTTCGTGGACTAACTTTTGATCCTCATTTTTTTTCCTGCTAAATTANNTAGCAGCCGACCAATAAAAAGAAACCCGAAAACCCCGTAAGACCATACAGAGCCCTAGTACCAT-CAATCAAACAAAAAAACACTCCACCTCCGTGAATGGAGAGTAAAAAACCATAAAAAAGAAGACACAACCCCAAGCAAACAACTTGGGTGGAGAGCAAACACAAAAAT
n1665     GCAATAATTTCTCACTCTTTCTCTTCTTAGATTGATACGAGCATTGCTGTTACTCAGTATTTAACTGCCCCCCTTTTTCCTTCTTTCTCTGTCTCTCTCTCATATGTTTTTCTCGTCTACTTGCGGCCACAACTTGCTGCTCACTCAATCTCTTTTCTTTTGGAACTGCTCCCAACTATTTCCGCTCTTGATCCTCACAGCHNNNNNNNNATTCGTATAACCGCTCTTTTCAACATTTTATTCCTTTTACGCTATCCATTCTCTCCACTTTCCGTTGTGCCANNTGAAATTATTGAATTCTCTCTGTGACGTCTCACGTCCATTACACATTCTTGTTTGCCTCTCGAAGTTCGCGTATACTCTTCTTCACAACGCTACCTAATTTACCCCCTTTTCGTCACGCCGAGATCATCACTCGTTTCCCTCTATGTCCTATGTCATTAGCCTCCCTCTCCTTATCCTCTTTTCCCCTACCTTCTTGTCCCTTGGGTGTAACACGATTCTCCTCATGGTCTTTTAGCATCTTCTGTACTTCCCTTNNNNNNACTATCCTTCCGCACCTTACCTTTCTTCTCGTCCTCGTTCAGTTTAATCAAATCCCCTTTCTTCTTGTTTATGTCAACCTCTCCACCAATAAGACAAACGCCCCTTCCTCCTTTCTCCTTTCYTATCTTCGGTTCCAAAATGCTATTTGCGCGTTGCCTGTTTGCATGACGCTTGAAATAATTNNNNNNNNNNNNNNNNTTGGTGAGTTCTTTGCCATCTCGTAATGTGTTCCCTTTTTCCCCTACGCGCGGNNNNNNNNNTCACGCCTATCTTCTATCGTCCTTGYTANNNCCTATACCCTCAAACCTTTGCTTTCCTTTTTCTCTTCCGTCTTTCAGATACCTTACCGGGACTTAAATTGTTGACATATTTTCGTGTTCATTCAACGAAACTGATGTTNNTTTTGTTGTTTGCAATTCTGTATACGCATCCCCTTTCTCCGTATTGGTCCTAGGCTAGACCTTGCTGTTTTTCTGGTCGTTTCACCTATCTAACAATTCATAATTCTGCTTCTTCGTCAGTCTTCGACTACCGCACATGTTTCGTATCTTCAATTGTCGTCGGACAACACACTGACTCCTGCTTCTCCTTTTTTTTGACTCCAGATCACATTCCATAGTAGGCCCAACTAACCATATAAGTCCCCATGTAACCCCTTAATTATAAACTTTCTCTGGTTTATTCTTTCAATCCGCTACAATATTGCTTCCTTTTTTCTCCTATTATTAATAACATCTACTGAAGAGCAAACATAATCTACATTCCCATCCGATGTTATAAGTTTCTACCTGTTTCCGATTACGCTCCTGTACACTCGGTAACCTTCCGCGTTAGAGCATGGCAAGATCTTTACCCTCATAAGCCTTCCCCCTCATACGCGTTTTCTCGTCTTTTTACATTATCCCACWCAACACCCACCCGCGCGCATATGTTAATCGCATTGTCTTTTCTTTCCTTTCCYAAGGTCAGTCCTATGTTATTCAATTTCTAACGAAGCTTTCCTTCTTTTTATTGTTCACTCCCCATCTATCTCTCTGTCCTTCGTGAACCTCTCATTCAGCCCCTTCCTTTTACCGTTTGCTCTGTGTCCATCCGATTTATTCCCCTCTTCTTCCTCTTCTCTTTTTCTTATCTCTTACATTTTTTGTATAAATATCAACACAATTACGCGCTTGCCCCTTCCCGTTTGTAAACCATTCTGTTCTTTTTTAGGGATTGAGCTAGAACCCTAAGTGAGTTTTTCCACTTTTGTTGCTTACGTCCCCATGGTGCCCGTACTACTATCTTACCTTTCCRTCTCGCAAGTCAGAGAACTACTCTCTTTGTATCCTACTAAAACCTCTCAGTAGCCTTTCCGTAGTATTTGCCTTCTGTTGTCAAATCCAAATGTACCCGAGATTATTGTTTATCTAGGGCGTATTTTTTTTCTCTCTTTCTTATGTCACACACAATCCAAGGTACTGCCGTCTCTGTTTTCTTTTTTATATCTTTCTCGCTATCACTTCTTGCCCTTTTTCTGTCAAGCAGGTAGCAATCTTATGTACCTCTGGTGTCTAGCATTCCTTGTAGTTTCTATCTCTGCTACACCCTCTTCTTTTCTCCGACGCGTCTTTCCCGCAGCAATAATATTAGATTATTTCCTTTTCTCTTCCAATTGCACCCAGTTTCCTGTAGTACCATCAAATCAGCGTAATCCCTTTTCGGTTCTTTTCGAAATAAACTTGAGTTTCCTTCTACTTTTCTCCCATTTTATCTACCTTCCTTTTCGGGAACAGTGCGTATTTACTTGCTCTTTCTTATATACGCTATCCTATCACCTCTCGCGCTCGTCTTTCTTTACCTAGTATGTCACATACCTCGCTTTCCTTTATGGAKTTGTCTTTGCTCAATGACTTCTCTGGCTTCGCTGTGACATACTTCACCTGATGTTTGCGTTACAGCTCGCTTTTTCAGTCCCTTTGTCACAAAGCAGGTTTTCGGTACTTCTTGCGGTTCATCATCTCCCCATTCATCTTTCTTAGCTTCTTTCGTCCTTCCCACTTTTTCCAGGCTCCATCCTCGCACGAATTTCTATTCTTTTTTACATTCTTANTACCTTTACCTTTCTCTTTTYTTTCTTCCATAACNCCTCCTTACCTTCGTTCTTTTTACGCACTTCAGAGATCCATATCTGTATAAACTTTTCTCTTTCGCTTATCTGATCCACATCATTCATTCTTTCTTCTCTCAATTTTTTGGAGTGTTCTTTTGGGAGGCACACCCTACTTAAGTGATGTTTGTCGTCCCTACGATAACCAACATCTTCTTGTTTCCCGACCATGTACRTCCCTAGCCCTCCTNNNGCTTTCGTTTTTGCACTTCAAACCTCTGTGTGCTCCTTCCCGCTCAAATAATTCTCCCGATGTTTTCTGTATCATCTTATCCACTTACTTTTGCGCTTAGTAGAAATGATGGTAATTCCCCCGTCTGATCTTGCCTTCGTACAATTTAGTAACATACGCTTTCTTCCCTCCCAGTGTCTTTACGTAGTCCTCCTAAACCCTCACTCGTCTGGTTCGTTTCCATTCCACCCTCTCTTCACCCTTTCTTGTTTCTATCATCAATCTTAAACACATCTCTGATACTTAGTACCATTAGGAATCCATTATCGAAATGCAGTCATATCCCACCCCTACGTTACATGCTCTCTTTTTTCCAGTCCATGACACTTATTAACTTATCCCCATCCGGATGCTTGTGTTCATTCGTTTCTAACCACCTCTCCTCACGGATAAGGTTGATACAGCCTTTTGTATATGGGTAAGCANNNNYGACGTTTTTCTTCCCTTGATTCGGATCTGGCCTTCATTCCTCATGACTTAGCGGGTCTAACCTCGTTCTATTTCTTTCGTCTTATCTTAACGCAACTGTTCAGAATCTACATCTAATTGTCTTTTCTTCTCTTCCATTGACAATCCCACTCCCCATACAGATTTCACTTGCTCAATGGTTCTCCCTTTTTTTCTTAACAAGCTCTGCTCATTTGTTTCATTTTCGTGGACTAACTTTTGATCCTCATTTTTTTTCCTGCTAAATTNN-TAGCAGCCGACCAATAAAAAGAAACCCGAAAACCCCGTAAGACCATACAGAGCCCTAGTACCAT-CAANNNNNNNNNNAAACACTCCACCTCCGTGAATGGAGAGTAAAAAACCATAAAAAAGAAGACACAACCCCAAGCAAACAACTTGGGTGGAGAGCAAACAYAAAAAT
n1666     GCAATAATTTCTCACTCTTTCTCTTCTTAGATTGATACGAGCATTGCTGTTACTCAGTATTTAACTGCCCCCCTTTTTCCTTCTTTCTCTGTCTCTCTCTCATATGTTTTTCTCGTCTACTTGCGGCCACAACTTGCTGCTCACTCAATCTCTTTTCTTTTGGAACTGCTCCCAACTATTTCCGCTCTTGATCCTCACAGCCTATNNGACATTCGTATAACCGCTCTTTTCAACATTTTATTCCTTTTACGCTATCCATTCTCTCCACTTTCCGTTGTGCCACGTGAAATTATTGAATTCTCTCTGTGACGTCTCACGTCCATTACACATTCTTGTTTGCCTCTCGAAGTTCGCGTATACTCTTCTTCACAACGCTACCTAATTTACCCCCTTTTCGTCACGCCGAGATCATCACTCGTTTCCCTCTATGTCCTATGTCATTAGCCTCCCTCTCCTTATCCTCTTTTCCCCTACCTTCTTGTCCCTTGGGTGTAACACGATTCTCCTCATGGTCTTTTAGCATCTTCTGTACTTCCCTTTCTACCACTATCCTTCCGCACCTTACCTTTCTTCTCGTCCTCGTTCAGTTTAATCAAATCCCCTTTCTTCTTGTTTATGTCAACCTCTCCACCAATAAGACAAACGCCCCTTCCTCCTTTCTCCTTTCCTATCTTCGGTTCCAAAATGCTATTTGCGCGTTGCCTGTTTGCATGACGCTTGAAATAATTTCCACTTTTTTTTTCTTTGGTGAGTTCTTTGCCATCTCGTAATGTGTTCCCTTTTTCCCCTACGCGCGGCTACCTCGATCACGCCTATCTTCTATCGTCCTTGCTATTCCCTATACCCTCAAACCTTTGCTTTCCTTTTTCTCTTCCGTCTTTCAGATACCTTACCGGGACTTAAATTGTTGACATATTTTCGTGTTCATTCAACGAAACTGATGTTGCTTCTGTTGTTTGCAATTCTGTATACGCATCCCCTTTCTCCGTATTGGTCCTAGGCTAGACCTTGCTGTTTTTCTGGTCGTTTCACCTATCTAACAATTCATAATTCTGCTTCTTCGTCAGTCTTCGACTACCGCACATGTTTCGTATCTTCAATTGTCGTCGGACAACACACTGACTCCTGCTTCTCCTTTTTTTTGACTCCAGATCACATTCCATAGTAGGCCCAACTAACCATATAAGTCCCCATGTAACCCCTTAATTATAAACTTTCTCTGGTTTATTCTTTCAATCCGCTACAATATTGCTTCCTTTTTTCTCCTATTATTAATAACATCTACTGAAGAGCAAACATAATCTACATTCCCATCCGATGTTATAAGTTTCTACCTGTTTCCGATTACGCTCCTGTACACTCGGTAACCTTCCGCGTTAGAGCATGGCAAGATCTTTACCCTCATAAGCCTTCCCCCTCATACGCGTTTTCTCGTCTTTTTACATTATCCCACTCAACACCCACCCGCGCGCATATGTTAATCGCATTGTCTTTTCTTTCCTTTCCCAAGGTCAGTCCTATGTTATTCAATTTCTAACGAAGCTTTCCTTCTTTTTATTGTTCACTCCCCATCTATCTCTCTGTCCTTCGTGAACCTCTCATTCAGCCCCTTCCTTTTACCGTTTGCTCTGTGTCCATCCGATTTATTCCCCTCTTCTTCCTCTTCTCTTTTTCTTATCTCTTACATTTTTTGTATAAATATCAACACAATTACGCGCTTGCCCCTTCCCGTTTGTAAACCATTCTGTTCTTTTTTAGGGATTGAGCTAGAACCCTAAGTGAGTTTTTCCACTTTTGTTGCTTACGTCCCCATGGTGCCCGTACTACTATCTTACCTTTCCGTCTCGCAAGTCAGAGAACTACTCTCTTTGTATCCTACTAAAACCTCTCAGTAGCCTTTCCGTAGTATTTGCCTTCTGTTGTCAAATCCAAATGTACCCGAGATTATTGTTTATCTAGGGCGTATTTTTTTTCTCTCTTTCTTATGTCACACACAATCCAAGGTACTGCCGTCTCTGTTTTCTTTTTTATATCTTTCTCGCTATCACTTCTTGCCCTTTTTCTGTCAAGCAGGTAGCAATCTTATGTACCTCTGGTGTCTAGCATTCCTTGTAGTTTCTATCTCTGCTACACCCTCTTCTTTTCTCCGACGCGTCTTTCCCGCAGCAATAATATTAGATTATTTCCTTTTCTCTTCCAATTGCACCCAGTTTCCTGTAGTACCATCAAATCAGCGTAATCCCTTTTCGGTTCTTTTCGAAATAAACTTGAGTTTCCTTCTACTTTTCTCCCATTTTATCTACCTTCCTTTTCGGGAACAGTGCGTATTTACTTGCTCTTTCTTATATACGCTATCCTATCACCTCTCGCGCTCGTCTTTCTTTACCTAGTATGTCACATACCTCGCTTTCCTTTATGGAGTTGTCTTTGCTCAATGACTTCTCTGGCTTCGCTGTGACATACTTCACCTGATGTTTGCGTTACAGCTCGCTTTTTCAGTCCCTTTGTCACAAAGCAGGTTTTCGGTACTTCTTGCGGTTCATCATCTCCCCATTCATCTTTCTTAGCTTCTTTCGTCCTTCCCACTTTTTCCAGGCTCCATCCTCGCACGAATTTCTATTCTTTTTTACATTCTTANTACCTTTACCTTTCTCTTTTCTTTCTTCCATAACCCCTCCTTACCTTCGTTCTTTTTACGCACTTCAGAGATCCATATCTGTATAAACTTTTCTCTTTCGCTTATCTGATCCACATCATTCATTCTTTCTTCTCTCAATTTTTTGGAGTGTTCTTTTGGGAGGCACACCCTACTTAAGTGATGTTTGTCGTCCCTACGATAACCAACATCTTCTTGTTTCCCGACCATGTACGTCCCTAGCCCTCCTTACGCTTTCGTTTTTGCACTTCAAACCTCTGTGTGCTCCTTCCCGCTCAAATAATTCTCCCGATGTTTTCTGTATCATCTTATCCACTTACTTTTGCGCTTAGTAGAAATGATGGTAATTCCCCCGTCTGATCTTGCCTTCGTACAATTTAGTAACATACGCTTTCTTCCCTCCCAGTGTCTTTACGTAGTCCTCCTAAACCCTCACTCGTCTGGTTCGTTTCCATTCCACCCTCTCTTCACCCTTTCTTGTTTCTATCATCAATCTTAAACACATCTCTGATACTTAGTACCATTAGGAATCCATTATCGAAATGCAGTCATATCCCACCCCTACGTTACATGCTCTCTTTTTTCCAGTCCATGACACTTATTAACTTATCCCCATCCGGATGCTTGTGTTCATTCGTTTCTAACCACCTCTCCTCACGGATAAGGTTGATACAGCCTTTTGTATATGGGTAAGCATAAACGACGTTTTTCTTCCCTTGATTCGGATCTGGCCTTCATTCCTCATGACTTAGCGGGTCTAACCTCGTTCTATTTCTTTCGTCTTATCTTAACGCAACTGTTCAGAATCTACATCTAATTGTCTTTTCTTCTCTTCCATTGACAATCCCACTCCCCATACAGATTTCACTTGCTCAATGGTTCTCCCTTTTTTTCTTAACAAGCTCTGCTCATTTGTTTCATTTTCGTGGACTAACTTTTGATCCTCATTTTTTTTCCTGCTAAATTAA-TAGCAGCCGACCAATAAAAAGAAACCCGAAAACCCCGTAAGACCATACAGAGCCCTAGTACCAT-CAATCAAACAAAAAAACACTCCACCTCCGTGAATGGAGAGTAAAAAACCATAAAAAAGAAGACACAACCCCAAGCAAACAACTTGGGTGGAGAGCAAACACAAAAAT
n2973     GCAATAATTTCTCACTCTTTCTCTTCTTAGATTGATACGAGCATTGCTGTTACTCAGTATTCAACTGCCCCCCTTTTTCCTTCTTTCTCTGTCTCTCTCTCATATGTTTTTCTCGTCTACTTGCGGCCACAACTTGCTGCTCACTCAATCTCTTTTCTTTTGGAACTACTCCCAACTATTTCCGCTCTTGATCCTCACAGCCTATCAGACATTCGTATAACCGCTCTTTTCAACATTTTATTCCTTTTACGCTATCCATTCTCTCCACTTTCCGTTGTGCCACGTGAAATTATTGAATTCTCTCTGTGACGTCTCACGTCCATTACACATTCTTGTTTGCCTCTCGAAGTTCGCGTATACTCTTCTTCACAACGCTACCTAATTTACCCCCTTTTCGTCACGCCGAGATCATCACTCGTTTCCCTCTATGTCCTATGTCATTAGCCTCCCTCTCCTTATCCTCTTTTCCCCTACCTTCTTCTTCCTTGGGTGTAACACGATTCTCCTCATGGTCTTTTAACATCTTCTGTATTTCCCTTTCTACCACTATCCTTCCGCACCTTACCTTTCTTCTCGTCCTCGTTCAGTTTAATCAAATCCCCCTTCTTCTTGTTTATGTCAACCTCTCCACCAATAAGACAAACGCCCCTTCCTCCTTTCTCCTTTCCTATCTTCGGTTCCAAAATGCTATTTGCGCGTTGCCTGTTTGCATGACGCTTGAAATAATTTCCACTTTTTTTTTCTTTGGTGAGTTCTTTGCCATCTCGTAATGTGTTCCCTTTTTCCCCTACGCGCGGCTACCTCGATCACGCCTATCTTCTATCGTCCTTGCTATTCCCTATACCCTCAAACCTTTGCTTTCCTTTTTCTCTTCCGTCTTTCAGATACCTTACCGGGACTTAAATTGTTGACATATTTTCGTGTTCATTCAACGAAACTGATGTTGCTTCTGTTGTTTGCAATTCTGTATACGCATCCCCTTTCTCCGTATTGGTCCTAGGCTAGACCTTGCTGTTTTTCTGGTCGTTTCACCTATCTAACAATTCATAATTCTGCTTCTTCGTCAGTCTTCGACTACCGCACATGTTTCGTATCTTCAATTGTCGTCGGACAACACACTGACTCCTGCTTCTCCTTTTTTTTGACTCCAGATCACATTCCATAGTAGGCCCAACTAACCATATAAGTCCCCATGTAACCCCTTAATTATAAACTTTCTCTGGTTTATTCTTTTAATCCGCTACAATATTGCTTCCTTTTTTCTCCTATTATTAATAACATCTACTGAAGAGCAAACATAATCTACATTCCCATCCGATGTTATAAGTTTCTACCTGTTTCCGATTACGCTCCTGTACACTCGGTAACCTTCCGCGTTAGAGCATGGCAAGATCTTTACCCTCATAAGCCTTCCCCCTCATACGCGTCTTTTCGCCTTTTTACATTCTCCCACTCAACATCCACCCGCGCGCATATGTTAATCGCATTGTCTTTTCTTTCCTTTCCCAAGGTCAGTCCTACGTTATTCAATTTCTAACGAAGCTTTCCTTCTTTTTATTGTTCACTCCCCATCTATCTCTCTGTCCTTCGTGAACCCCTCATTCAGCCCCTTCCTTTTACCGTTTGCTCTGTGTCCATCCGATTTATTCCCCTCTTCTTCCTCTTCTCTTTTTCTTATCTCTTACATTTTTTGTATAAATATCAACACAATTACGCGCTTGCCCCTTCCCGTTTGTAAACCATTCCGTTCTTTTTTAGGGATTGAGCTAGAACCCTAAGTGAGTTTTTCCACTTTTGTTGCTTACGTCCCCATGGTGCCCGTACTACTATCTTACCTTTCCGTCTCGCAAGTCAGAGAACTACTCTCTTTGTATCCTACTAAAACCTCTCAGTAGCCTTTCCGTAGTATTTGCCTTCTGTTGTCAAATCCAAATGTACCCGAGATTATTGTTTATCTAGGGCGTATTCTTTTTCTCTCTTTCCTATGTCATACACAATCCAAGGTACTGCCGTCTCTGTTTTCTTTTTTATATCTTTCTCGCTATCACTTCTTGCCTTTTTTCTGTTAAGCAGGTAGCAATCTTATGTACCTCTGGTGTCTAGCATTCCTTGTAGTTTCTATCTCTGCTACACCCTCTTCTTTTCTCCGACGCGTCTTTCCCGCAGCAATAATATTAGATTATTTCCTTTTCTCTTCCAATTGCACCCAGTTTCCTGTAGTACCATCAAATCAGCGTAATCCCTTTTCGGTTCTTTTCGAAATAAACTTGAGTTTTCTTCTACTTTTCTCCCATTTTATCTACCTTCCTTTTCGGGAACAGTGCGTATTTACTTGCTCTTTCTTATACACGCTATCCTATCACCTCTCGCGCTCGTCTTTCTTTACCTAGTATGTCACATACCTCGCTTTCCTTTATGGAGTTGTCTTTGCTCAATGACTTCTCTGGCTTCGCTGTGACATACTTCACCTGATGTTTGCGTTACAGCTCGCTTTTTCAGTCCCTTTGTCACAAAGCAGGTTTTCGGTACTTCTTGCGGTTCATCATCTCCCCATTCATCTTTCTTAGCTTCTTTCGTCCTTCCCACTTTTTCCAGGCTCCATCCTCACGCGAATTTCTATTCTTTTTTACATTCTTANTACCTTTACCTTTCTCTTTTCTTTCTTCCATAACCCCTCCCTACCTTCGTTCTCTTTACGCACTTCAGAGATCCATATCTGTATAAACTTTTCTCTTTCGCTTATCTGATCCACATCATTCATTCTTTCTTCTCTCAATTTTTTGGAGTGTTCTTTTGGGAGGCACACCCTACTTAAGTGATGTTTGTCGTCCCTACGATAACCAACATCTTCTTGTTTCCCGACCATGTACGTCCCTAGCCCTCCTTACGCTTTCGTTTTTGCACTTCAGACCTCTGTGTGCTCCTTCCCGCTCAAATAATTCTCCCGATGTTTTCTGTATCATCTTATCCACTTACTTTTGCGCTTAGTGGAAATGATGGTAATTCCCCCGTCTGATCTTGCCTTCGTACAATTTAGTAACATACGCTTTCTTCCCTCCCAGTGTCTTTACGTGGTCCTCCTAAACCCTCACTCGTCTGGTTCGTTTCCATTCCACCCTCTCTTCACCCTTTCTTGTTTCTATCATCGATTACAAACATATCTCTGATACTTAGTACCATTAAGAATCCATTATCGAAATGCAGTCATATCCCACCCCTACGTTACATGCTCTCTTTTTTCCAGTCCATGACACTTATTAACTTATCCCCATCCGGATGCTTGTGTTCATTCGTTTCTAACCACCTCTCCTCACGGATAAGGTTGATACAGCCTTTTGTATATGGGTAAGCATAAACGACGTTTTTCTTCCCTTGATTCGGATCTGGCCTTCATTCCTCATGACTTAGCGGGTCTAACCTCGTTCTATTTCTTTCGTCTTATCTTAACGCAACTGTTCAGAATCTACATCTAATTGTCTTTTCTTCTCTTCCATTGACAATCCCACTCCCCATACAGATTTCACTTGCTCAATGGTTCTCCCTTTTTTCCTTAACAAGCTCTGCTCATTTGTTTCATTTTCGTGGACTAACTTTTGATCCTCATTTTTTTTCTTGCTAAATTAA-TAGCAGCCGACCAATAAAAAGAAACCCGAAAACCCCGTAAGACCATACAGAGCCCTAGTACCAC-TAATCAAACAAAAAGACACTCCACCTCCGTGAGTGGAGAGTAAAAAACCATAAAAAAGAAGACACAACCCCAAGCAAACAACTTGGGTGGAGAGCAAACACAAAAAT
n2980     NNAATAATTTCTCACTCTTTCTCTTCTTANNNNGATACGAGCATTGCTGTTACTCAGTATTCAACTGCCCCCCTTTTTCSTNNNNNNNNNNNNNNNNNNNNNNNNNNNNNNNNNGTCTACTTGCGGCNNNAACTTNNNNNTCACTCAATCTCTTTTCTTTTGGAACTACTCCCAACTATTTCCGCTCTTGATCCTCACAGCCTATCAGAYANNNNNNNNACCGCTCTTTTCAACATTTTATWCCTTTTACGCTATCCATTCTCTCCACTTTCCGTTGTGCCACGTGAAATTATTGAATTCTCTCTGTGACGTCTCACGTCCATTACACATTCTTGTTTGCCYCTCRAAGTTCGCDTATACTCTTCTTCACAACGCTACCTAATTTACCCCCTTTTCGTCACGCCGAGATCATCACTCGTTTCCCTCTNTGTCCTATGTCATTAGCCTCCCTCTCCTTATCCTCTTTTCCCCTANNNNNNNNNNCCTTGGGTGTAACACGATTCTCCTCATGGTCTTTTAACANNNNNNNNNTTTCCCTTTCTACCACTATCCTTCCGYAYCTTACCNNTYTTCTCRTCCTCGTTYNNNNNNNNNANNNCCCCCTTCTTCTTGTTTATGTCAACCTCTCCACCNNNNNNAYAAACGCCCCTTCCTCCTTTNNNNNNNNNNNTCTTCGGTTCCAAAATGCTATTTGCGCGTTRCCTGTTTGCATNNNNNNTGAAATAATTTCCACTTNNNNNTTCTTTGGTGAGTTCTTTGCCATCTCGTAATGTGTTCCCTTTNNNNNNNNCGCGYGGCTACCTCGATCANNNNNNTCTTCTATCMTCCTTGNNNNNNNYTATACCCTCAAACSTTTGCTTTCCTTTTTCTCTTCCRTNNNNNNNNNNNNNNNNNNNNNNNNNNNNNNNNNNNNNNNNNNNNNNNNNNNNNNNNNNNNNNNATGTTGCTTCTGTTGTTTGCAANNNNNTATACGCATCCCCTTTCTCCGTATTGGTCCTAGGCTAGAYNTTGYTGTTTTTCTGGTCGTTTCACCTATCTAACAATTCATAATTCTGCTTCTTCGTCAGTCTTCGACTNNCRCACATGTTTCGTATCTTCAATTGTCGTCGGAYAANACACTGACTCCTGCTTCTCCTNNNNNNNNNNNYYAGATCACATTCCATAGTAGGYCCAACTAACCATATARGTMCCCATGTANCNNNNNAATTATAAACTTTCTCTGGTTTATTCTTTNNNNNNGCTAYAATATTGCTTCCTTTTTTCTCCTATTATTAATAACATCTACTGAAGAGCAAACATAATCTACATTCCCATCCGATGTTATAAGTTTNNNNNNNNNTNNRATTACGCTCCTGTACACTCGGTAAYCTNNNNNNNNNNNNNNNNNNNNNNNNNNNNYCYTCATAAGCCTTCCCCCTCATACGCGTCTTTTNNNNNNNNNNNNNNNNNNNNNNNNNYATHCACCCGCGCGCATATGTTAATCGCATTGTCTTTTCTTTCCNNNCCCAAGGTCAGTCCTACGTTATTCAATTTCTAACGAAGCTTTCCTTCTTTTTATTGTTCACTCCCCATCTATCTCTCTGTCCTTCGTGAACCCCTCATTCAGCCCCTTCCTTTTACCGTTTGCTCTGTGTCCATCCGATTTATTCCCCTCTTYTTNNTCTTNNCTTTTTCTTATCTCTTACATTTTTTGTATAAATATCAACACAATTAYNNNNNNNNNCCTTCCCGTTTGTAAACCATTCCGTTCTTTTTTAGGGATTGAGCTAGAACCCTAAGNNNNNNNNNNNNCTTTTGTTGCTTANNNNNNNNNNNNNNNNGTACTACTATCTTRYCTTTCCGTCTCRCAAGTCAGAGAACTACTCTCTTTRTATCCTACTAAAACCTCTCAGTAGCCTTTCCGTAGTATTTGCCTTCTGTTGTCAAATCCAAATGTACCCGAGATTATTRTTNNNYTAGGGCGTATTCTTTTTCTCTCTTTCMTATGTCATACACAATYCNNNNNNNNNNNNNNNNNNNNNNNNNNNNNNNNNNTTTCTCGCTATCACTTCTTGCCTTTTTTCTGTTAAGCAGGTAGCAATCTTATGTACCTCTGGTGTCTAGCATTCCTTGTARTTTCTATCTCTGCTACACCCTCTTCTTTTCTCCGNNNNNNNNNNNNCGCAGYAATAATATTNNNNNNNNNNNNNNNNNNNNNNNNNNNNNYCCAGTTTCCTGTAGTACCATCAAATCAGCGTAATCCCTTNTCGRTYCTTTTCGAAATAAACNNNNNTTTTCTTCTACTTTTCTCCCATTTTATCTACCTTCCTTTTCGGGAACAGTGCGNNNNNNNTTGCTCTTTCTTATACACRCTATCCTATCACCNNNNNNNNNNNNNNNNCTTTACCTAGTATGTCACATACCTCGCTTTCCTTTATGGANTTRTYTTTGCTCAATGACTTCTCTGGCTTCGCTGTGACATACTTCACCTGATGTTTGCGTTACAGCTCGCTTTTTCAGTCCCTTTGTCNCAAAGCAGRTTTTCGGTACTTCTTGCNNNNNNNNNNNNNNNNNNNNNNNTTTCTTAGCTTCTTTCGTCNTNNNNNNNNNTWCCAGGCTCCATYCTCACGCGAATTTCTATTCTTTTTTNNNNNNTTANTACCTTTACCTTTCTCTTTTCTTTCTTCCATAACCCCTCCCTACCTTCGTTCTCTTTACGCACTTCAGAGATCCATATCTGTATAAANNTTTCTCTTTCGCTTATCTGATCCACATCATTCATTCTTTCTTCTCTCAATTTTTTGGAGTGTTNTTTTGGGAGRCACACCCTACTTAAGTGATGTTTRTCGTCCYNNCRATAACCAACATCTTCTTGTTTCCCGACCATGTACSNNNNNNNNNNNNNNNNNGCTTTCGTTTTTGCNNNNYAGACCTCTGTGTGCTCCTTCCCGCTCAAATANNNNNNNCGATGTTTTCTGTATCATCTTATCCNNNNNNNNNWGCNNNNNNNNNNNNNNATGGTAATTCCCCCGTCTGATCTTGYCTTCGTACAATTTAGTAACATACGCTNNNNNNNNNNNNAGTGTCTTTACGTGGTCCTCCTAAACCCTCACTCGTCTGGTTCGTTTCCATTCCNNNNTCTCTTCACCCTTTCTTGTTTCTATCATCGATTACAAACNNNNNTCNNNNNNNTAGTACCATTAAGAATCCATTANNRAAATGCAGTCATATCCCACCCCTACGTTACATGCTCTCTTTTTTCCAGTCCATGACACTTATTANNNTATCCCCATCCGGANNNNNNNNTTCATTCGTTTCTAACCACCTCTCCTCACGGATAAGGTTGATACAGCCTTTTGTATATGGGTAANNNNNNNNNNCGTTTTTCTTCCCTTGATTCGRATNNNNCYTTCATTCCTCATGACTTAGCRGGTCTAACCTCGTTCTATTTCTTTCGTCTTATCTTAACGCAAYTGTTNRGAATCTACATCTAATTGTCTTTTCTTCTCTTCCATTGACAATSCCACTCCCCATACAGATTTCACTTRCTCAATRGTTCTCCCTTNNNTCCTTAACAAGCTCTGCTCATTTGTTTCATTTTCGTGGACTAACTTTTGATCCTCATTTTNNNNNNNNNNNNNNNNN-TAGCAGCCGACCAATAAAAAGAAACCCGAAAACCCCGTAAGACCATACAGAGCCCTAGTACCAC-TAATCAAACAAAAAGACACTCCACCTCCGTGAGTGGAGAGTAAAAAACCATAAAAAAGAAGACACAACCCCAARCNAACAACTTGGGTGGAGAGYAAANNCAAAAAT
n2986     GCTATAATTTCTCACTCTTTCTCTTCTTAGATTGATACGAGCATTGCTGTTACTCAGTATTTAACTGCCCCCCTTTTTCCTTCTTTCTCTGTCTCYCTCTCATATGTTTTTCTCGTCTACTTGCGGCCACAANNNNCTGCTCACTCAATCTCTTTTCTTTTGGAACTGCTCCCAACTATTTCCGCTCTTGATCCTCACAGCNNNNNNNNNNTTCGTATAACCGCTCTTTTCAACATTTTATTCCTTTTACGCTATCCATTCTCTCCACTTTCCGTTGTGCCNNNNNNNNNNATTGAATTCTCTCTGTGACGTCTCACGTCCATTACACATTCTTGTTTGCCTCTCGAAGTTCGCGTATACTCTTCTTCACAACGCTACCTAATTTACCCCCTTTTCGTCACGCCGAGATCATCACTCGTTTCCCTCTATGTCCTATGTCATTAGCCTCCCTCTCCTTATCCTCTTTTCCCCTACCTTCTTGTCCCTTGGGTGTAACACGATTCTCCTCATGGTCTTTTAGCATCTTCTGTACTTCCCTTTCTACCACTATYCTTCCGCACCTTACCTTTCTTCTCGTCCTCRTNNNGTTTAATCAAATCCCCTTTCTTCTTGTTTATGTCAACCTCTCCACCAATAAGACAAACGCCCCTTCCTCCTTTCTCCTTTCNTNTCTTCGGTTCCAAAATGCTATTTGCGCGTTGCCTGTTTGCATGACGCTTGAAATAANNNNNNNNNNNNNNNNNTTTGGTGAGTTCTTTGCCATCTCGTAATGTGTTCCCTTTTTCCCCTACGCGCGGCTANNTNNNNNACGCCTATCTTCTATCGTCCTTGCTATTCCCTATACCCTCAAACCTTTGCTTTCCTTTTTCTCTTCCGTCTTTCAGNNNNNTTACCGGGACTTAAATTGTTGACATATTTTCGTGTTCATTCAACGAAACTGATGTTGCTTCTGTTGTTTNNAATTCTGTATACGCATCCCCTTTCTCCGTATTGGTCCTAGGCTAGACCTTGCTGTTTTTCTGGTCGTTTCACCTATCTAACAATTCATAATTCTGCTTCTTCGTCAGTCTTCGACTACCGCACATGTTTCGTATCTTCAATTGTCGTCGGACAACACACTGACTCCTGCTTCTCCTTNNNNNNNACTCCAGATCACATTCCATAGTAGGCCCAACTAACCATATAAGTCCCCATGTAACCCCTTAATTATAAACTTTCTCTGGTTTATTCTTTCAATCCGCTACAATATTGCTTCCTTTTTTCTCCTATTATTAATAACATCTACTGAAGAGCAAACATAATCTACATTCCCATCCGATGTTATAAGTTTCTACCTGTTTCCGATTACGCTCCTGTACACTCGGTAACCTTCCGCGTTAGAGCATGGCAAGATCTTTACCCTCATAAGCCTTCCCCCTCATACGCGTTTTCTCGTCTTTTTACATTATCCCACTCAACACCCACCCGCGCGCATATGTTAATCGCATTGTCTTTTCTTTCCTTTCCCAAGGTCAGTCCTATGTTATTCAATTTCTAACGAAGCTTTCCTTCTTTTTATTGTTCACTCCCCATCTATCTCTCTGTCCTTCGTGAACCTCTCATTCAGCCCCTTCCTTTTACCGTTTGCTCTGTGTCCATCCGATTTATTCCCCTCTTCTTCCTCTTCTCTTTTTCTTATCTCTTACATTTTTTGTATAAATATCAACACAATTACGCGCTTGCCCCTTCCCGTTTGTAAACCATTCTGTTCTTTTTTAGGGATTGAGCTAGAACCCTAAGTGAGTTTTTCCACTTTTGTTGCTTACGTCCCCATGGTRNNCRTACTACTATCTTACCTTTCCGTCTCGCAAGTCAGAGAACTACTCTCTTTGTATCCTACTAAAACCTCTCAGTAGCCTTTCCGTAGTATTTGCCTTCTGTTGTCAAATCCAAATGTACCCGAGATTATTGTTTATCTAGGGCGTATTTTTTTTCTCTCTTTCTTATGTCACACACAATCCAAGGTACTGCCGTCTCTGTTTTCTTTTTTATATCTTTCTCGCTATCACTTCTTGCCCTTTTTCTGTCAAGCAGGTAGCAATCTTATGTACCTCTGGTGTCTAGCATTCCTTGTAGTTTCTATCTCTGCTACACCCTCTTCTTTTCTCCGACGCGTCTTTCCCGCAGCAATAATATTAGATTATTTCCTTTTCTCTTCCAATTGCACCCAGTTTCCTGTAGTACCATCAAATCAGCGTAATCCCTTTTCGGTTCTTTTCGAAATAAACTTGAGTTTCCTTCTACTTTTCTCCCATTTTATCTACCTTCCTTTTCGGGAACAGTGCGTATTTACTTGCTCTTTCTTATATACGCTATCCTATCACCTCTCRCGCTCGTCTTTCTTTACCTAGTATGTCACATACCTCGCTTTCCTTTATGGAGTTGTCTTTGCTCAATGACTTCTCTGGCTTCGCTGTGACATACTTCACCTGATGTTTGCGTTACAGCTCGCTTTTTCAGTCCCTTTGTCACAAAGCAGGTTTTCGGTACTTCTTGCGGTTCATCATCTCCCCATTCATCTTTCTTAGCTTCTTTCGTCCTTCCCACTTTTTCCAGGCTCCATCCTCGCACGAATTTCTATTCTTTTTTACATTCTTANTACCTTTACCTTTCTCTTTTCTTTCTTCCATAACCCCTCCTTACCTTCNTTCTTTTTACGCACTTCAGAGATCCATATCTGTATAAACTTTTCTCTTTCGCTTATCTGATCCACATCATTCATTCTTTCTTCTCTCAATTTTTTGGAGTGTTCTTTTGGGAGGCACACCCTACTTAAGTGATGTTTGTCGTCCCTACGATAACCAACATCTTCTTGTTTCCCGACCATGTACGTCCCTAGCCCTCCTTNCRCTTTCGTTTTTGCACTTCAAACCTCTGTGTGCTCCTTCCCGCTCAAATAATTCTCCCGATGTTTTCTGTATCATCTTATCCACTTACTTTTGCGCTTAGTAGAAATGATGGTAATTCCCCCGTCTGATCTTGCCTTCGTACAATTTAGTAACATACGCTTTCTTCCCTCCCAGTGTCTTTACGTAGTCCTCCTAAACCCTCACTCGTCTGGTTCGTTTCCATTCCACCCTCTCTTCACCCTTTCTTGTTTCTATCATCAATCTTAAACACATCTCTGATACTTAGTACCATTAGGAATCCATTATCGAAATGCAGTCATATCCCACCCCTACGTTACATGCTCTCTTTTTTCCAATCCATGACACTTATTAACTTATCCCCATCCGGATGCTTGTGTTCATTCGTTTCTAACCACCTCTCCTCACGGATAAGGTTGATACAGCCTTTTGTATATGGGTAAGCATAAACGACGTTTTTCTTCCCTTGATTCGGATCTGGCCTTCATTCCTCATGACTTAGCGGGTCTAACCTCGTTCTATTTCTTTCGTCTTATCTTAACGCAACTGTTCAGAATCTACATCTAATTGTCTTTTCTTCTCTTCCATTGACAATCCCACTCCCCATACAGATTTCACTTGCTCAATGGTTCTCCCTTTTTTTCTTAACAAGCTCTGCTCATTTGTTTCATTTTCGTGGACTAACTTTTGATCCTCATTTTTTTTCCTGCTAAANNNN-TAGCAGCCGACCAATAAAAAGAAACCCGAAAACCCCGTAAGACCATACAGAGCCCTAGTACCAT-CAATCAAACAAAAAAACACTCCACCTCCGTGAATGGAGAGTAAAAAACCATAAAAAAGAAGACACAACCCCAAGCAAACAACTTGGGTGGAGAGCAAACNNNNNNNN
n2987     RYAATAATTTCTCACTCTTTCTYTTCTTAGATTGATACGAGCATTGCTGTTACTCAGTATTTAACTGCCCCCCTTTTTCCTTCTTTCTCTGTCTCWCTCTCATATGTTTTTCTCGTCTACTTGCGGCCACAACTTGCTGCTCACTCAATCTCTTTTCTTTTGGAACTNNTCCCAACTATTTCCGCTCTTGATNNNNNNNNNNNNNNNNNNNNNCGTATAACCGCTCTTTTCAACATTTTATTCCTTTTACGCTATCCATTCTCTCCACTTTCCGTTGTNNNNNNNNNNNTTATTGAATTCTCTCTGTGACGTCTCACGTCCATTACACATTCTTGTTTGCCTCTCGAAGTTCGCGTATACTCTTCTTCACAACGCTACCTAATTTACCCCCTTTTCGTCACGCCGAGATCATCACTCGTTTCCCTCTATGTCCTATGTCATTAGCCTCCCTCTCCTTATCCTCTTTTNCCCTACCTTCTTGTCCCTTGGGTGTAACACGATTCTCCTCATGGTCTTTTAGCATCTTCTGTACTTCCCTTTCTACCACTATCCTTCCGCACCTTACCTTTCTTCTCGTCYTNNNNNNNNNNNNNNAAATCCCCTTTCTTCTTGTTTATGTCAACCTCTCCACCAATAAGACAAACGCCCCTTCCTCCTNNNNNNNNNNNTATCTTCGGTTCCAAAATGCTATTTGCGCGTTGCCTGTTTGCATGACGCTTGAAATAATTNNNNNNNNNNNNNNNNTTGGTGAGTTCTTTGCCATCTCGTAATGTGTTCCCTTTTTCCCCTACGCGCGNNNNNNNNNNTCACGCCTAWCTTCTATCNNNNNTGCTATTCCCTATACCCTCAAACCTTTGCTTTCCTTTTTCTCTTCCGTCTTTNNNNTACCTTACCGGGACTTAAATTGTTGANNNNNTTTCGTGTTCATTCAACGAAACTGATGTTGCTTCTGTTGTTTGCAATTCTGTATACGCATCCCCTTTCTCCGTATTGGTCCTAGGCTAGACCTTGCTRTTNNNNTKKTCGTTTCACCTATCTAACAATTCATAATTCTGCTTCTTCGTCAGTCTTCRACTACCGCACATGTTTCGTATNNNNNNNNNNNNNNNNNNNNCACACTGACTCCTGCTTCTCCTTTTNNNTGACTCCAGATCACATTCCATAGTAGGCCCAACNNACCATATAAGTCCCCATGTAACCCCTTAATTATAAACTTTCTCTGGTTTATTCTTTTAATCCGCTACAATATTGCTTCCTTTTTTCTCCTATTATTAATAACATCTACTGAAGAGCAAACATAATCTACATTCCCATCCGATGTTATAAGTTTCTACNNNNNTCCRATTACGCTCCTGTACACTCGGTAACCTTCCGCGTTAGAGCATGGCAANNTCTTTACCCTCATAAGCCTTCCCCCTCATACGCGTTTTCTCGTCTTTTTACATTATCCCACTCAACACCCACCCGCGCGCATATGTTAATCGCATTGTCTTTTCTTTCCTTTCCCAAGGTCAGTCCTATGTTATTCAATTTCTAACGAAGCTTTCCTTCTTTTTATTGTTCACTCCCCATCTATCTCTCTGTCCTTCGTGAACCTCTCATTCAGCCCCTTCCTTTTACCGTTTGCTCTGTGTCCATCCGATTTATTCCCCTCTTCTTCCTCTTCTCTTTTTCTTATCTCTTACATTTTTTGTATAAATATCAACACAATTACGCGCTTGCCCCTTCCCGTTTGTAAACCATTCTGTTCTTTTTTAGGGATTGAGCTAGAACCCTAAGTGAGTTTTTCCACTTTTGTTGCTTACGTCCCCATGGTNNNNNNNNNNNNNNNNTACCTTTCCGTCTCGCAAGTCAGAGAACTACTCTCTTTGTATCCTACTAAAACCTCTCAGTAGCCTTTCCGTAGTATTTGCCTTCTGTTGTCAAATCCAAATGTACCCGAGATTANTGTTTATCTAGGGCGNNNNNNNNNNNNNNNWTTCTTATGTCACACACAATCCAAGGTACTGCCGTCTCTGTTTTCTTTTTTATATCTTTCTCGCTATCACTTCTTRCCTTTTTTCTGTCAAGCAGGTAGCAATCTTATGTACCTCTGGTGTCTAGCATTCCTTGTAGTTTCTATCTCTGCTACACCCTCTTCTTTTCTCCGAYNNNNNNTTCCCGCAGCAATAATATTAGATTATTTCCTCTTCTCTTCCAATTGCACCCAGTTTCCTGTANNNNCATCAAATCAGCGTAATCCCTTTTCGGTTCTTTTCGAAATAAACTTGAGTTTCCTTCTACTTTTCTCCCATTTTATCTACCTTCCTTTTCGGGAACAGTGCGTATTTACTTGCTCTTTCTTATATACGCTATCNNNNNNNNNNNNNNNNNNNNNNNTYTTTACCTAGTATGTCACATACCTCGCTTTCCTTTATGGAGTTGTYTTTGCTCAATGACTTCTCTGGCTTCGCTGTGACATACTTCACCTGATGTTTGCGTTACAGCTCGCTTTTTCAGTCCCTTTGTCACAAAGCAGNNNNNNNNNNNNNNNNNNNNNTCATCATCTCCCCATTCATCTTTCTTAGCTTCTTTCGTCCTTCCCACTTTTTCCAGGCTCCATCCTCGCACGAATTTCTATTCTTTTTTACATTCTTANTACCTTTACCTTTCTCTTTTVTTNNNNNNNNNNNNCCTCCCTACCTTCNTTCTTTTTACGCACTTCAGAGATCCATATCTGTATAAACTTTTCTCTTTCGCTTATCTGATCCACATCATTCATTCTTTCTTCTCTCAATTTTTTGGAGTGTTCTTTTGGGAGGCACACCCTACTTAAGTGATGTTTGTCGTCCCTACGATAACCAACATCTTCTTGTTTCCCGACCATGTACGTCCCTAGCCCWCCTTNNNNTTTCGTTTTTGCACTTCAAACCTCTGTGTGCTCCTTCCCGCTCNNNTAATTCTCCCGATGTTTTCTGTATCATCTTATCCACTTACTTTTGCGYTTAGTAGAAATSATGGTAATTCCCCCGTCTGATCTTGCCTTCGTACAATTTAGTAACATACGNNNNNTTCCCTCCCAGTGTCTTTACGTAGTCCTCCTAAACCCTCACTCGTCTGGTTCGTTTCCATTCCACCCTCTCTTCACCCTTTCTTGTTTCTATNNTCAATCYTAAACACATCTCTGATACTTNNNACCATTAGGAATCCATTATCGAAATGCAGTCATATCCCACCCCTACGTTACATGCTCTCTTTTTTCCAGTCCATGACACTTATTAACTTATCCCCATCCGGATGCTTGTGTTCATTCGTTTCTAACCACCTCTCCTCACGGATAAGGTTGATACAGCCTTTTGTATATGGGTAAGCATAAACGACGTTTTTCTTCCCTTGATTCGGNNNTGGCCTTCATTCCTCATGACTTAGCGGGTCTAACCTCGTTCTATTTCTTTCGTCTTATCTTAACGCAACTGTTCAGAATCTACATCTAATTGTCTTTTCTTCTCTTCCATTGACAATCCCACTCCCCATACAGATTTCACTTGCTCAATGRNTCTCCCTTTTTTTCTTAACAAGCTCTGCTCATTTGTTTCATTTTCGTGGACTAACTTTTGATCCTCATTTTTTNNNNNNNNNNNNNNN-TAGCAGCCGACCAATAAAAAGAAACCCAAAAACCCCGTAAGACCATACAGAGCCCTNNNNNNNN-NNNNNNNNNNNNNNNNNNNNNNACCTCCGTGAATGGAGAGTAAAAAACCATAAAAAAGAAGACACAACCCCAAGCAAACAACTTGGGTGGAGAGCAAANNNNNNNNN
n2988     GCAATAATTTCTCACTCTTTCTCTTCTTAGATTGATACGAGCATTGCTGTTACTCAGTATTCAACTGCCCCCCTTTTTCCTTCTTTCTCTGTCTCTCTCTCATATGTTTTTCTCGTCTACTTGCGGCCACAACTTGCTGCTCACTCAATCTCTTTTCTTTTGGAACTACTCCCAACTATTTCCGCTCTTGATCCTCACAGCCTATCAGACATTCGTATAACCGCTCTTTTCAACATTTTATTCCTTTTACGCTATCCATTCTCTCCACTTTCCGTTGTGCCACGTGAAATTATTGAATTCTCTCTGTGACGTCTCACGTCCATTACACATTCTTGTTTGCCTCTCGAAGTTCGCGTATACTCTTCTTCACAACGCTACCTAATTTACCCCCTTTTCGTCACGCCGAGATCATCACTCGTTTCCCTCTATGTCCTATGTCATTAGCCTCCCTCTCCTTATCCTCTTTTCCCCTACCTTCTTCTTCCTTGGGTGTAACACGATTCTCCTCATGGTCTTTTAACATCTTCTGTATTTCCCTTTCTACCACTATCCTTCCGCACCTTACCTTTCTTCTCGTCCTCGTTCAGTTTAATCAAATCCCCCTTCTTCTTGTTTATGTCAACCTCTCCACCAATAAGACAAACGCNNCTTCCTCCTTTCTCCTTTCCTATCTTCGGTTCCAAAATGCTATTTGCGCGTTGCCTGTTTGCATGACGCTTGAAATAATTTCCACTTTTTTTTTCTTTGGTGAGTTCTTTGCCATCTCGTAATGTGTTCCCTTTTTCCCCTACGCGCGGCTAYCTCGATCACGCCTATCTTCTATCGTCCTTGCTATTCCCTATACCCTCAAACCTTTGCTTTCCTTTTTCTCTTCCGTCTTTCAGATACCTTACCGGGACTTAAATTGTTGACATATTTTCGTGTTCATTCAACGAAACTGATGTTGCTTCTGTTGTTTGCAATTCTGTATACGCATCCCCTTTCTCCGTATTGGTCCTAGGCTAGACCTTGCTGTTTTTCTGGTCGTTTCACCTATCTAACAATTCATAATTCTGCTTCTTCGTCAGTCTTCGACTACCGCACATGTTTCGTATCTTCAATTGTCGTCGGACAACACACTGACTCCTGCTTCTCCTTTNNYTTGACTCCAGATCACATTCCATAGTAGGCCCAACTAACCATATAAGTCCCCATGTAACCCCTTAATTATAAACTTTCTCTGGTTTATTCTNNTAATCCGCTACAATATTGCTTCCTTTTTTCTCCTATTATTAATAACATCTACTGAAGAGCAAACATAATCTACATTCCCATCCGATGTTATAAGTTTCTACCTGTTTCCGATTACGCTCCTGTACACTCGGTAACCTTCCGCGTTAGAGCATGGCAAGATCTTTACCCTCATAAGCCTTCCCCCTCATACGCGTCTTTTCGCCTTTTTACATTCTCCCACTCAACATCCACCCGCGCGCATATGTTAATCGCATTGTCTTTTCTTTCCTTTCCCAAGGTCAGTCCTACGTTATTCAATTTCTAACGAAGCTTTCCTTCTTTTTATTGTTCACTCCCCATCTATCTCTCTGTCCTTCGTGAACCCCTCATTCAGCCCCTTCCTTTTACCGTTTGCTCTGTGTCCATCCGATTTATTCCCCTCTTCTTCCTCTTCTCTTTTTCTTATCTCTTACATTTTTTGTATAAATATCAACACAATTACGCGCTTGCCCCTTCCCGTTTGTAAACCATTCCGTTCTTTTTTAGGGATTGAGCTAGAACCCTAAGTGAGTTTTTCCACTTTTGTTGCTTACGTCCCCATGGTGCYCGTACTACTATCTTACCTTTCCGTCTCGCAAGTCAGAGAACTACTCTCTTTGTATCCTACTAAAACCTCTCAGTAGCCTTTCCGTAGTATTTGCCTTCTGTTGTCAAATCCAAATGTACCCGAGATTATTGTTTATCTAGGGCGTATTCTTTTTCTCTCTTTCCTATGTCATACACAATCCAAGGTACTGYCGTCTCTGTTTTCTTTTTTATATCTTTCTCGCTATCACTTCTTGCCTTTTTTCTGTTAAGCAGGTAGCAATCTTATGTACCTCTGGTGTCTAGCATTCCTTGTAGTTTCTATCTCTGCTACACCCTCTTCTTTTCTCCGACGCGTCTTTCCCGCAGCAATAATATTAGATTATTTCCTTTTCTCTTCCAATTGCACCCAGTTTCCTGTAGTACCATCAAATCAGCGTAATCCCTTTTCGGTTCTTTTCGAAATAAACTTGAGTTTCCTTCTACTTTTCTCCCATTTTATCTACCTTCCTTTTCGGGAACAGTGCGTATTTACTTGCTCTTTCTTATACACGCTATCCTATCACCTCTCGCGCTCGTCTTTCTTTACCTAGTATGTCACATACCTCGCTTTCCTTTATGGAGTTGTCTTTGCTCAATGACTTCTCTGGCTTCGCTGTGACATACTTCACCTGATGTTTGCGTTACAGCTCGCTTTTTCAGTCCCTTTGTCACAAAGCAGGTTTTCGGTACTTCTTGCGGTTCATCATCTCCCCATTCATCTTTCTTAGCTTCTTTCGTCCTTCCCACTTTTTCCAGGCTCCATCCTCACGCGAATTTCTATTCTTTTTTACATTCTTANTACCTTTACCTTTCTCTTTTCTTTCTTCCATAACCCCTCCCTACCTTCGTTCTCTTTACGCACTTCAGAGATCCATATCTGTATAAACTTTTCTCTTTCGCTTATCTGATCCACATCATTCATTCTTTCTTCTCTCAATTTTTTGGAGTGTTCTTTTGGGAGGCACACCCTACTTAAGTGATGTTTGTCGTCCCTACGATAACCAACATCTTCTTGTTTCCCGACCATGTACGTCCCTAGCCCTYCTTAMGCTTTCGTTTTTGCACTTCAGACCTCTGTGTGCTCCTTCCCGCTCAAATAATTCTCCCGATGTTTTCTGTATCATCTTATCCACTTACTTTTGCGCTTAGTGGAAATGATGGTAATTCCCCCGTCTGATCTTGCCTTCGTACAATTTAGTAACATACGCTTTCTTCCCTCCCAGTGTCTTTACGTGGTCCTCCTAAACCCTCACTCGTCTGGTTCGTTTCCATTCCACCCTCTCTTCACCCTTTCTTGTTTCTATCATCGATTACAAACATATCTCTGATACTTAGTACCATTAAGAATCCATTATCGAAATGCAGTCATATCCCACCCCTACGTTACATGCTCTCTTTTTTCCAGTCCATGACACTTNNNNWCTTATCCCCATCCGGATGCTTGTGTTCATTCGTTTCTAACCACCTCTCCTCACGGATAAGGTTGATACAGCCTTTTGTATATGGGTAAGCATAAACGACGTTTTTCTTCCCTTGATTCGGATCTGGCCTTCATTCCTCATGACTTAGCGGGTCTAACCTCGTTCTATTTCTTTCGTCTTATCTTAACGCAACTGTTCAGAATCTACATCTAATTGTCTTTTCTTCTCTTCCATTGACAATCCCACTCCCCATACAGATTTCACTTGCTCAATGGTTCTCCCTTTTTTCCTTAACAAGCTCTGCTCATTTGTTTCATTTTCGTGGACTAACTTTTGATCCTCATTTTTTTTCTTGCTAAATTAA-TAGCAGCCGACCAATAAAAAGAAACCCGAAAACCCCGTAAGACCATACAGAGCCCTAGTACCAC-TAATCAAACAAAAAGACACTCCACCTCCGTGAGTGGAGAGTAAAAAACCATAAAAAAGAAGACACAACCCCAAGCAAACAACTTGGGTGGAGAGCAAACANNNNNNN
n2990     GCAATAATTTCTCACTCTTTCTCTTCTTAGATTGATACGAGCATTGCTGTTACTCAGTATTCAACTGCCCCYNNNNNNNNTTCTTTCTCTRTCTCTCTCTCATATRTTTTTCTCGTCTACTTGCGGCCACAACTTGCTGCTCACTCAATCTCTTTTCTTTTGGAACTACTCCCAACTATTTCCGCTCTTGATCCTCACAGCCTATCAGACATTYGTATAACCGCTCTTTTCAACATTTTATTCCTTTTACGCTATCCATTCTCTCCACTTTCCGTTGTGCCACGTGAAATTATTGAATTCTCTCTGTGACGTCTCACGTCCATTACACATTCTTGTTTGCCTCTCGAAGTTCGCGTATACTCTTCTTCACAACGCTACCTAATTTACCCCCTTTTCGTCACGCCGAGATCATCACTCGTTTCCCTCTATGTCCTATGTCATTAGCCTCCCTCTCCTTATCCTCTTTTCCCCTACCTTCTTCTTCCTTGGGTGTAACACGATTCTCCTCATGGTCTTTTAACATCTTCTGTATTTCCCTTTCTACCACTATCCTTCCGCACCTTACCTTTCTTCTCGTCCTCGTTCAGTTTAATCAAATCCCCCTTCTTCTTGTTTATGTCAACCTCTCCACCAATAAGACAAACGCCCCTTCCTCCTTTCTCCTTTCNYATCTTCGGTTCCAAAATGCTATTTGCGCGTTGCCTGTTTGCATGACGCTTGAAATAATTTCCACTTTTTTTTTCTTTGGTGAGTTCTTTGCCATCTCGTAATGTGTTCCCTTTTTCCCCTACGCGCGNNNNNNNNNATCACGCCTATCTTCTATCGTCCTTGCTATTCCCTATACCCTCAAACCTWTGCTTTCCTTTTTCTCTTCCGTCTTTCNNNNACCTTACCGGGACTTAAATTGTTGACATATTTTCGTGTTCATTCNNNNNNNNTGATGTTGCTTCTGTTGTTTGCAATTCTGTATACGCATCCCCTTTCTCCGTATTGGTCCTAGGCTAGACCTTGCTGTTTTTCTGGTCGTTTCACCTATCTAACAATTCATAATTCTGCTTCTTCGTCAGTCTTCGACTACCGCACATGTTTCGTATCTTCAATTGTCGTCGGACAACACACTGACTCCTGCTTCTCCTTTNNTTTGACTCCAGATCACATTCCATAGTAGGCCCAACTAACYANATAAGTCCCCATGTAACCCCTTAATTATAAACTTTCTCTGGTTTATTCTTYTAATCCGCTACAATATTGCTTCCTTTTTTCNNCTATTATTAATAACATCTACTGAAGAGCAAACATAATCTACATTCCCATCCGATGTTATAAGTTTCTACCTGTTTCCGATTACGCTCCTGTACACTCGGTAACCTTCCGCGTTAGAGCATGGCAAGATCTTTACCCTCATAAGCCTTCCCCCTCATACGCGTCTTTTCGCCTTTTTACATTCTCCCACTCAACATCCACCCGCGCGCATATGTTAATCGCATTGTCTTTTCTTTCCTTTCCCAAGGTCAGTCCTACGTTATTCAATTTCTAACGAAGCTTTCCTTCTTTTTATTGTTCACTCCCCATCTATCTCTCTGTCCTTCGTGAACCCCTCATTCAGCCCCTTCCTTTTACCGTTTGCTCTGTGTCCATCCGATTTATTCCCCTCTTCTTCCTCTTCTCTTTTTCTTATCTCTTACATTTTTTGTATAAATATCAACACAATTACGCGCTTGCCCCTTCCCGTNTGTAAACCATTCCGTTCTTTTTTAGGGATTGAGCTAGAACCCTAAGTGAGTNNNNNCACTTTTGTTGCTTACGTCCCCATGGTRNNNNNNNNNNTATCTTACCTTTCCGTCTCGCAAGTCAGAGAACTACTCTCTTTGTATCCTACTAAAACCTCTCAGTAGCCTTTCCRTAGTATTTGCCTTCTGTTGTCAAATCCAAATGTACCCGAGATTATTGTTTATCTAGGGCGTATTCTTTTTCTCTCTTTCCTATGTCATACACAATCCAAGGTACTGCCGTCTCTGTTTTCTTTTTTATATCTTTCTCGCTATCACTTCTTGCCTTTTTTCTGTTAARCAGGTAGCAATCTTATGTACCTCTGGTGTCTAGCATTCCTTGTAGTTTCTATCTCTGCTACACCCTCTTCTTTTCTCCGACGCGTCTTTCCCGCAGCAATAATATTAGATTATTTCCTTTTCTCTTCCAATTGCACCCAGTTTCCTGTAGTACCATCAAATCAGCGTAATCCCTTTTCGGTTCTTTTCGAAATAAACTTGAGTTTTCTTCTACTTTTCTCCCATTTTATCTACCTTCCTTTTCGGGAACAGTGCGTATTTACTTGCTCTTTCTTATACACGCTATCCTATCACCTCTNNNNNNCRTCTTTCTTTACCTAGTATGTCACATACCTCGCTTTCCTTTNNNNNNNTRTCTTTGCTCAATGACTTCTCTGGCTTCGCTGTGACATACTTCACCTGATGTTTGCGTTACAGCTCGCTTTTTCAGTCCCTTTGTCACAAAGCAGGTTTTCGGTACTTCTTGCGGTTCATCATCTCCCCATTCATCTTTCTTAGCTTCTTTCGTCCTNCCCACTTTTTCCAGGCTCCATCCTCACGCGAATTTCTATTCTTTTTTACATTCTTANTACCTTTACCTTTCTCTTTTCTTTCTTCCATAACCCCTCCCTACCTTCGTTCTCTTTACGCACTTCAGAGATCCATATCTGTATAAACTTTTCTCTTTCGCTTATCTGATCCACATCATTCATTCTTTCTTCTCTCAATTTTTTGRAGTGTTCTNTTGGGAGGCACACCCTACTTAAGTGATGTTTGTCGTCCCTACGATAACCAACATCTTCTTGTTTCCCGACCATGTACGTCCCTAGCCCTCCTTACGCTTTCGTTTTTGCACTTCAGACCTCTGTGTGCTCCTTCCCGCTCAAATAATTCTCCCGATGTTTTCTGTATCATCTTATCCACTTACTTTTGCGCTTAGTGGAAATGATGGTAATTCCCCCGTCTGATCTTGCCTTCGTACAATTTAGTAACATACGCTTTCTTCCCTCCCAGTGTCTTTACGTGGTCCTCCTAAACCCTCACTCGTCTGGTTCGTTTCCATTCCACCCTCTCTTCACCCTTTCTTGTTTCTATCATCGATTACAAACATATCTCTGATACTTAGTACCATTAAGAATCCATTATCGAAATGCAGTCATATCCCACCCCTACGTTACATGCTCTCTTTTTTCCAGTCCATGACACTTATTAACTTATCCCCATCCGGATGCTTGTGTTCATTCGTTTCTAACCACCTCTCCTCACGGATAAGGTTGATACAGCCTTTTGTATATGGGTAAGCATAAACGACGTTTTTCTTCCCTTGATTCGGATCTGGCCTTCATTCCTCATGACTTAGCGGGTCTAACCTCGTTCTATTTCTTTCGTCTTATCTTAACGCAACTGTTCAGAATCTACATCTAATTGTCTTTTCTTCTCTTCCATTGACAATCCCACTCCCCATACAGATTTCACTTGCTCAATGGTTCTCCCTTTTTTCCTTAACAAGCTCTGCTCATTTGTTTCATTTTCGTGGACTAACTTTTGATCCTCATTTTTTTTCTTGCTAAATTAA-TAGCAGCCGACCAATAAAAAGAAACCCGAAAACCCCGTAAGACCATACAGAGCCCTAGTACCAC-TAATCAAACAAAAAGACACTCCACCTCCGTGAGTGGAGAGTNAAAAACCATAAAAAAGAAGACACAACCCCAAGCAAACAACTTGGGTGGAGAGCAANNNNNNNNNN
n2997     GCAATAATTTCTCACTCTTTCTCTTCTTAGATTGATACGAGCATTGCTGTTACTCAGTATTTAACTGCCCCCCTTTTTCCTTCTTTCTCTGTCTCTCTCTCATATGTTTTTCTCGTCTACTTGCGGCCACAACTTGCTGCTCACTCAATCTCTTTTCTTTTGGAACTGCTCCCAACTATTTCCGCTCTTGATCCTCACAGCCTATCAGACATTCGTATAACCGCTCTTTTCAACATTTTATTCCTTTTACGCTATCCATTCTCTCCACTTTCCGTTGTGCCACGTGAAATTATTGAATTCTCTCTGTGACGTCTCACGTCCATTACACATTCTTGTTTGCCTCTCGAAGTTCGCGTATACTCTTCTTCACAACGCTACCTAATTTACCCCCTTTTCGTCACGCCGAGATCATCACTCGTTTCCCTCTATGTCCTATGTCATTAGCCTCCCTCTCCTTATCCTCTTTTCCCCTACCTTCTTGTCCCTTGGGTGTAACACGATTCTCCTCATGGTCTTTTAGCATCTTCTGTACTTCCCTTTCTACCACTATCCTTCCGCACCTTACCTTTCTTCTCGTCCTCGTTCAGTTTAATCAAATCCCCTTTCTTCTTGTTTATGTCAACCTCTCCACCAATAAGACAAACGCCCCTTCCTCCTTTCTCCTTTCCTATCTTCGGTTCCAAAATGCTATTTGCGCGTTGCCTGTTTGCATGACGCTTGAAATAATTTCCACTTTTTTTTTCTTTGGTGAGTTCTTTGCCATCTCGTAATGTGTTCCCTTTTTCCCCTACGCGCGGCTACCTCGATCACGCCTATCTTCTATCGTCCTTGCTATTCCCTATACCCTCAAACCTTTGCTTTCCTTTTTCTCTTCCGTCTTTCAGATACCTTACCGGGACTTAAATTGTTGACATATTTTCGTGTTCATTCAACGAAACTGATGTTGCTTCTGTTGTTTGCAATTCTGTATACGCATCCCCTTTCTCCGTATTGGTCCTAGGCTAGACCTTGCTGTTTTTCTGGTCGTTTCACCTATCTAACAATTCATAATTCTGCTTCTTCGTCAGTCTTCGACTACCGCACATGTTTCGTATCTTCAATTGTCGTCGGACAACACACTGACTCCTGCTTCTCCTTTTYTTTGACTCCAGATCACATTCCATAGTAGGCCCAACTAACCATATAAGTCCCCATGTAACCCCTTAATTATAAACTTTCTCTGGTTTATTCTTTTAATCCGCTACAATATTGCTTCCTTTTTTCTCCTATTATTAATAACATCTACTGAAGAGCAAACATAATCTACATTCCCATCCGATGTTATAAGTTTCTACCTGTTTCCGATTACGCTCCTGTACACTCGGTAACCTTCCGCGTTAGAGCATGGCAAGATCTTTACCCTCATAAGCCTTCCCCCTCATACGCGTTTTCTCGTCTTTTTACATTATCCCACTCAACACCCACCCGCGCGCATATGTTAATCGCATTGTCTTTTCTTTCCTTTCCCAAGGTCAGTCCTATGTTATTCAATTTCTAACGAAGCTTTCCTTCTTTTTATTGTTCACTCCCCATCTATCTCTCTGTCCTTCGTGAACCTCTCATTCAGCCCCTTCCTTTTACCGTTTGCTCTGTGTCCATCCGATTTATTCCCCTCTTCTTCCTCTTCTCTTTTTCTTATCTCTTACATTTTTTGTATAAATATCAACACAATTACGCGCTTGCCCCTTCCCGTTTGTAAACCATTCTGTTCTTTTTTAGGGATTGAGCTAGAACCCTAAGTGAGTTTTTCCACTTTTGTTGCTTACGTCCCCATGGTGCCCGTACTACTATCTTACCTTTCCGTCTCGCAAGTCAGAGAACTACTCTCTTTGTATCCTACTAAAACCTCTCAGTAGCCTTTCCGTAGTATTTGCCTTCTGTTGTCAAATCCAAATGTACCCGAGATTATTGTTTATCTAGGGCGTATTTTTTTTCTCTCTTTCTTATGTCACACACAATCCAAGGTACTGCCGTCTCTGTTTTCTTTTTTATATCTTTCTCGCTATCACTTCTTGCCTTTTTTCTGTCAAGCAGGTAGCAATCTTATGTACCTCTGGTGTCTAGCATTCCTTGTAGTTTCTATCTCTGCTACACCCTCTTCTTTTCTCCGACGCGTCTTTCCCGCAGCAATAATATTAGATTATTTCCTCTTCTCTTCCAATTGCACCCAGTTTCCTGTAGTACCATCAAATCAGCGTAATCCCTTTTCGGTTCTTTTCGAAATAAACTTGAGTTTCCTTCTACTTTTCTCCCATTTTATCTACCTTCCTTTTCGGGAACAGTGCGTATTTACTTGCTCTTTCTTATATACGCTATCCTATCACCTCTCGCGCTCGTCTTTCTTTACCTAGTATGTCACATACCTCGCTTTCCTTTATGGAGTTGTCTTTGCTCAATGACTTCTCTGGCTTCGCTGTGACATACTTCACCTGATGTTTGCGTTACAGCTCGCTTTTTCAGTCCCTTTGTCACAAAGCAGGTTTTCGGTACTTCTTGCGGTTCATCATCTCCCCATTCATCTTTCTTAGCTTCTTTCGTCCTTCCCACTTTTTCCAGGCTCCATCCTCGCACGAATTTCTATTCTTTTTTACATTCTTANTACCTTTACCTTTCTCTTTTCTTTCTTCCATAACCCCTCCCTACCTTCGTTCTTTTTACGCACTTCAGAGATCCATATCTGTATAAACTTTTCTCTTTCGCTTATCTGATCCACATCATTCATTCTTTCTTCTCTCAATTTTTTGGAGTGTTCTTTTGGGAGGCACACCCTACTTAAGTGATGTTTGTCGTCCCTACGATAACCAACATCTTCTTGTTTCCCGACCATGTACGTCCCTAGCCCTCCTTACGCTTTCGTTTTTGCACTTCAAACCTCTGTGTGCTCCTTCCCGCTCAAATAATTCTCCCGATGTTTTCTGTATCATCTTATCCACTTACTTTTGCGCTTAGTAGAAATGATGGTAATTCCCCCGTCTGATCTTGCCTTCGTACAATTTAGTAACATACGCTTTCTTCCCTCCCAGTGTCTTTACGTAGTCCTCCTAAACCCTCACTCGTCTGGTTCGTTTCCATTCCACCCTCTCTTCACCCTTTCTTGTTTCTATCATCAATCTTAAACACATCTCTGATACTTAGTACCATTAGGAATCCATTATCGAAATGCAGTCATATCCCACCCCTACGTTACATGCTCTCTTTTTTCCAGTCCATGACACTTATTAACTTATCCCCATCCGGATGCTTGTGTTCATTCGTTTCTAACCACCTCTCCTCACGGATAAGGTTGATACAGCCTTTTGTATATGGGTAAGCATAAACGACGTTTTTCTTCCCTTGATTCGGATCTGGCCTTCATTCCTCATGACTTAGCGGGTCTAACCTCGTTCTATTTCTTTCGTCTTATCTTAACGCAACTGTTCAGAATCTACATCTAATTGTCTTTTCTTCTCTTCCATTGACAATCCCACTCCCCATACAGATTTCACTTGCTCAATGGTTCTCCCTTTTTTTCTTAACAAGCTCTGCTCATTTGTTTCATTTTCGTGGACTAACTTTTGATCCTCATTTTTTTTCCTGCTAAATNNN-TAGCAGCCGACCAATAAAAAGAAACCCAAAAACCCCGTAAGACCATACAGAGCCCTAGTACCAT-CAATCAAACAAAAAAACACTCCACCTCCGTGAATGGAGAGTAAAAAACCATAAAAAAGAAGACACAACCCCAAGCAAACAACTTGGGTGGAGAGCAAACACAAAAAT
n2998     GCAATAATTTCTCACTCTTTCTCTTCTTAGATTGATACGAGCATTGCTGTTACTCAGTATTTAACTGCCCCCCTTTTTCCTTCTTTCTCTGTCYNNNNNNNATATGTTTTTCTCGTCTACTTGCGGCCACAACTTGCTGCTCACTCAATCTCTTTTCTTTTGGAACTGCTCCCAACTANNNNNNNNYTTGATCCTCACAGNNNNNNNNNNNNNCGTATAACCGCTCTTTTCAACATTTTATTCCTTTTACGCTATCCATTCTCTCCACTTTCCGTTGTGCCANNNNAAATTATTGAATTCTCTCTGTGACGTCTCACGTCCATTACACATTCTTGTTTGCCTCTCGAAGTTCGCGTATACTCTTCTTCACAACGCTACCTAATTTACCCCCTTTTCGTCACGCCGAGATCATCACTCGTTTCCCTCTATGTCCTATGTCATTAGCCTCCCTCTCCTTATCCTCTTTTCCCCTACCTTCTTGTCCCTTGGGTGTAACACGATTCTCCTCATGGTCTTTTAGCATCTTCTGTNNNNNNNNNNNNNNNNNTATCCTTCCGCACCTTACCTTTCTTCTNNNNNNNNNNNNNNTTAATCAAATCCCCTTTCTTCTTGTTTATGTCAACCTCTCCACCAATAAGACAAACGCCCCTTNNNNNNNNNNNNNNNNNTATCTTCGGTTCCAAAATGCTATTTGCGCGTTGCCTGTTTGCATGACGCTTGAAATAATTTCCNNNNNNNNNNNNNNNNNTGAGTTCTTTGCCANNNNGTAATGTGTTCTNNNNNNNNNNNNNNNNNNNNNNNNNNNNNNNNNNNNNNNNNNNNNNNNNNTTGCTATTCCCTATACCCTCAAACCTTTGCTTTCCTTTTTCTCTTCCGTNNNNNNNNNNNNNNNNNNNGACTTAAATTGTNNNNNNNNNNNCRTGTTCATTNNNNNNNNNNNNNNNNNNNNNNNNNNNTTRCAATTCTGTATACGCATCCCCTTTCTCCGTATTGGTCCTARGCTAGACCTTGCTGTTTTTCTGGTCGTTTCACCTATCTAACAATTCATAATTCTGCTTCTTCGTCAGTCTTCGACTACCGCACATGTTTCGTATCTTCANNNGTCGTCGGACAACACACTGACTCCTGCTTCTCCTTTNNNNNNNYTCCAGATCACATTCCATAGTAGGCCCAANTAACCATATAAGTCCCCATGTAACCCCTTAATTATAAACTTTCTCTGGTTTATTCTTTTAATCCGCTACAATATTGCTTCCTTTTTTCTCCTATTATTAATAACATCTACTGAAGAGCAAACATAATCTACATTCCCATCCGATGTTATAAGTTTCTACCTGTTTCCGATTACGCTCCTGTACACTCGGTAACCTTCCGCGTTAGAGCATGGCAAGATCTTTACCCTCATAAGCCTTCCCCCTCATACGCGTTTTCTCGTCTTTTTACATTATCCCACNNNAYACCCACYCGCGCGCATATGTTAATCGCATTGTCTTTTCTTTCCTTTCCCAAGGTCAGTCCTATGTTANNNNNNTTCTAACGAAGCTTTCCTTCTTTTTATTGTTCACTCCCCATCTATCTCTCTGTCCTTCGTGAACCTCTCATTCAGCCCCTTCCTTTTACCGTTTGCTCTGTGTNNNNCCGATTTATTCCCCTCTTCTTCCTCTTCTCTTTTTCTTATCTCTTACATTTTTTGTATAAATATCAACATAATTACGCGCTTGCCCCTTCCCGTTTGTAAACCATTCTGTTCTTTTTTAGGGATTGAGCTAGAACCCTAAGTGAGTTNTTCCACTTTTGTTGCTTACGTCCNCATRGTGCCCGTACTACTATCTTACCTTTCCGTCTCGCAAGTCAGAGAACTACTCTCTTTNTATCCTACTAAAACCTCTCAGTAGCCTTTCCGTAGTATTTGCCTTCTGTTGTCAAATCCAAATGTACCCGAGATTATTGTTTATCTAGGGCGTATTTTTTTTCTCTCTTTCTTATGTCACACACAATCCAAGGTACTGCCGTCTCTGTTTTCTTTTTTATATCTTTCTCGCTATCACTTCTTGCCTTTTTTCTGTCAAGCAGGTAGCAATCTTATGTACCTCTGGTGTCTAGCATTCCTTGTAGTTTCTATCTCTGCTACACCCTCTTCTTTTCTCYNNNNNRTCTTTCCCGCAGCAATAATATTAGATTATTTCCTCTTCTCTTCCAATTGCACCCAGTTTCCTGTAGTACCATCAAATCAGCGTAATCCCTTTTCGGTTCTTTTCGAAATAAACTTGAGTTTCCTTCTACTTTTCTCCCATTTTATCTACCTTCCTTTTCGGGAACAGTGCGTATTTACTTGCTCTTTCTTATATACGCTATCCTATCACCTCNNNNNNNNNNNNNNNNTTACCTAGTATGTCACATACCTCGCTTTCCTTTNNNNNNNNNNNTTTGCTCAATGACTTCTCTGGCTTCGCTGTGACATACTTCNNNNNATGTTTGCGTTACAGCTCGCTTTTTCAGTCCCTTTGTCACAAAGCAGNNNNTCRRTACTTCTTGCGGTTCATCATCTCCCCATTNNNCTTTCTTAGCTTCTTTCGTCCTTCCCACTTTTTCCAGGCTCCATCCTCGCACGAATTTCTATTCTTTTTTACATTCTTANTACCTTTACCTTTCTCTTTTCNNNNNNNNNNNNNYCYTCCCTACCTTCGTTCTTTTTACGCACTTCAGAGATCCATATCTGTATAAACTTTTCTCTTTCGCTTATCTGATCCACATCATTCATTCTTTCTTCTCTCAATTTTTTGGAGTGTTCTTTTGGGAGGCACACCCTACTTAAGTGATGTTTGTCGTCCCTACGATAACCAACATCTTCTTGTTTCCCGACCATGTACGTCCCTAGCCNNNNNNNCGCTTTCGTTTTTGCACTTCAAACCTCTGTGTGCTCCTTCCCGCTCAAATAATTCTCCCGATGTTTTCTGTATCATCTTATNNNNNNNNNNNNNNNNNNNNNNNNNATGATGGTAATTCCCCCGTCTGATCTTGCCTTCGTACAATTTAGTAACATACGCTTTCTTCCCTCCCAGTGTCTTTACGTAGTCCTCCTAAACCCTCACTCGTCTGGTTCGTTTCCATTCCACCCTCTCTTCACCCTTTCTTGTTTCTATCATCAATCTTAAACACATCTCTGATACTTAGTACCATTAGGAATCCATTATCGAAATGCAGTCATATCCCACCCCTACGTTACATGCTCTCTTTTTTCCAGTCCATGACACTTATTAACTTATCCCCATCCGGATGCTTGTGTTCATTCGTTTCTAACCACCTCTCCTCACGGATAAGGTTGATACAGCCTTTTRTAYATGGGTAAGCATAAACGACGTTTTTCTTCCCTTGATTCGGATCTGGCCTTCATTCCTCATGACTTAGCGGGTCTAACCTCGTTCTATTTCTTTCGTCTTATCTTAACGCAACTGTTCAGAATCTACATCTAATTGTCTTTTNNTCTCTTCCATTGACAATCCCACTCCCCATACAGNNTTYACTTGCTCAATGGTTCTCCCTTTTTTTCTTAACAAGCTCTGCTCATTTGTTTCATTTTCGTGGACTAACTTTTGATCCTCATTTTTTTTCCTGCTNNNNNNN-TAGCAGCCGACCAATAAAAAGAAACCCAAAAACMCCGTAAGACCATACAGAGCCCTAGTACCAT-NNNNNNNNNNAAAAAACACTCCACCTCCGTGAATGGAGAGTAAAAAACCATAAAAAAGAAGACACANYCCCAAGCAAACAACTTGGGTGGAGAGCAAANNNNNNNNN
n3004     GCAATAATTTCTCACTCTTTCTCTTCTTAGATTGATACGAGCATTGCTGTTACTCAGTATTCAACTGCCCCCCTTTTTCCTTCTTTCTCTGTCTCTCTCTCATATGTTTTTCTCGTCTACTTGCGGCCACAACTTGCTGCTCACTCAATCTCTTTTCTTTTGGAACTACTCCCAACTATTTCCGCTCTTGATCCTCACAGCCTATCAGACATTCGTATAACCGCTCTTTTCAACATTTTATTCCTTTTACGCTATCCATTCTCTCCACTTTCCGTTGTGCCACGTGAAATTATTGAATTCTCTCTGTGACGTCTCACGTCCATTACACATTCTTGTTTGCCTCTCGAAGTTCGCGTATACTCTTCTTCACAACGCTACCTAATTTACCCCCTTTTCGTCACGCCGAGATCATCACTCGTTTCCCTCTATGTCCTATGTCATTAGCCTCCCTCTCCTTATCCTCTTTTCCCCTACCTTCTTCTTCCTTGGGTGTAACACGATTCTCCTCATGGTCTTTTAACATCTTCTGTATTTCCCTTTCTACCACTATCCTTCCGCACCTTACCTTTCTTCTCGTCCTCGTTCAGTTTAATCAAATCCCCCTTCTTCTTGTTTATGTCAACCTCTCCACCAATAAGACAAACGCCCCTTCCTCCTTTCTCCTTTCCTATCTTCGGTTCCAAAATGCTATTTGCGCGTTGCCTGTTTGCATGACGCTTGAAATAATTTCCACTTTTTTTTTCTTTGGTGAGTTCTTTGCCATCTCGTAATGTGTTCCCTTTTTCCCCTACGCGCGGCTACCTCGATCACGCCTATCTTCTATCGTCCTTGCTATTCCCTATACCCTCAAACCTTTGCTTTCCTTTTTCTCTTCCGTCTTTCAGATACCTTACCGGGACTTAAATTGTTGACATATTTTCGTGTTCATTCAACGAAACTGATGTTGCTTCTGTTGTTTGCAATTCTGTATACGCATCCCCTTTCTCCGTATTGGTCCTAGGCTAGACCTTGCTGTTTTTCTGGTCGTTTCACCTATCTAACAATTCATAATTCTGCTTCTTCGTCAGTCTTCGACTACCGCACATGTTTCGTATCTTCAATTGTCGTCGGACAACACACTGACTCCTGCTTCTCCTTTTTTTTGACTCCAGATCACATTCCATAGTAGGCCCAACTAACCATATAAGTCCCCATGTAACCCCTTAATTATAAACTTTCTCTGGTTTATTCTTTTAATCCGCTACAATATTGCTTCCTTTTTTCTCCTATTATTAATAACATCTACTGAAGAGCAAACATAATCTACATTCCCATCCGATGTTATAAGTTTCTACCTGTTTCCGATTACGCTCCTGTACACTCGGTAACCTTCCGCGTTAGAGCATGGCAAGATCTTTACCCTCATAAGCCTTCCCCCTCATACGCGTCTTTTCGCCTTTTTACATTCTCCCACTCAACATCCACCCGCGCGCATATGTTAATCGCATTGTCTTTTCTTTCCTTTCCCAAGGTCAGTCCTACGTTATTCAATTTCTAACGAAGCTTTCCTTCTTTTTATTGTTCACTCCCCATCTATCTCTCTGTCCTTCGTGAACCCCTCATTCAGCCCCTTCCTTTTACCGTTTGCTCTGTGTCCATCCGATTTATTCCCCTCTTCTTCCTCTTCTCTTTTTCTTATCTCTTACATTTTTTGTATAAATATCAACACAATTACGCGCTTGCCCCTTCCCGTTTGTAAACCATTCCGTTCTTTTTTAGGGATTGAGCTAGAACCCTAAGTGAGTTTTTCCACTTTTGTTGCTTACGTCCCCATGGTGCCCGTACTACTATCTTACCTTTCCGTCTCGCAAGTCAGAGAACTACTCTCTTTGTATCCTACTAAAACCTCTCAGTAGCCTTTCCGTAGTATTTGCCTTCTGTTGTCAAATCCAAATGTACCCGAGATTATTGTTTATCTAGGGCGTATTCTTTTTCTCTCTTTCCTATGTCATACACAATCCAAGGTACTGCCGTCTCTGTTTTCTTTTTTATATCTTTCTCGCTATCACTTCTTGCCTTTTTTCTGTTAAGCAGGTAGCAATCTTATGTACCTCTGGTGTCTAGCATTCCTTGTAGTTTCTATCTCTGCTACACCCTCTTCTTTTCTCCGACGCGTCTTTCCCGCAGCAATAATATTAGATTATTTCCTTTTCTCTTCCAATTGCACCCAGTTTCCTGTAGTACCATCAAATCAGCGTAATCCCTTTTCGGTTCTTTTCGAAATAAACTTGAGTTTTCTTCTACTTTTCTCCCATTTTATCTACCTTCCTTTTCGGGAACAGTGCGTATTTACTTGCTCTTTCTTATACACGCTATCCTATCACCTCTCGCGCTCGTCTTTCTTTACCTAGTATGTCACATACCTCGCTTTCCTTTATGGAGTTGTCTTTGCTCAATGACTTCTCTGGCTTCGCTGTGACATACTTCACCTGATGTTTGCGTTACAGCTCGCTTTTTCAGTCCCTTTGTCACAAAGCAGGTTTTCGGTACTTCTTGCGGTTCATCATCTCCCCATTCATCTTTCTTAGCTTCTTTCGTCCTTCCCACTTTTTCCAGGCTCCATCCTCACGCGAATTTCTATTCTTTTTTACATTCTTANTACCTTTACCTTTCTCTTTTCTTTCTTCCATAACCCCTCCCTACCTTCGTTCTCTTTACGCACTTCAGAGATCCATATCTGTATAAACTTTTCTCTTTCGCTTATCTGATCCACATCATTCATTCTTTCTTCTCTCAATTTTTTGGAGTGTTCTTTTGGGAGGCACACCCTACTTAAGTGATGTTTGTCGTCCCTACGATAACCAACATCTTCTTGTTTCCCGACCATGTACGTCCCTAGCCCTCCTTACGCTTTCGTTTTTGCACTTCAGACCTCTGTGTGCTCCTTCCCGCTCAAATAATTCTCCCGATGTTTTCTGTATCATCTTATCCACTTACTTTTGCGCTTAGTGGAAATGATGGTAATTCCCCCGTCTGATCTTGCCTTCGTACAATTTAGTAACATACGCTTTCTTCCCTCCCAGTGTCTTTACGTGGTCCTCCTAAACCCTCACTCGTCTGGTTCGTTTCCATTCCACCCTCTCTTCACCCTTTCTTGTTTCTATCATCGATTACAAACATATCTCTGATACTTAGTACCATTAAGAATCCATTATCGAAATGCAGTCATATCCCACCCCTACGTTACATGCTCTCTTTTTTCCAGTCCATGACACTTATTAACTTATCCCCATCCGGATGCTTGTGTTCATTCGTTTCTAACCACCTCTCCTCACGGATAAGGTTGATACAGCCTTTTGTATATGGGTAAGCATAAACGACGTTTTTCTTCCCTTGATTCGGATCTGGCCTTCATTCCTCATGACTTAGCGGGTCTAACCTCGTTCTATTTCTTTCGTCTTATCTTAACGCAACTGTTCAGAATCTACATCTAATTGTCTTTTCTTCTCTTCCATTGACAATCCCACTCCCCATACAGATTTCACTTGCTCAATGGTTCTCCCTTTTTTCCTTAACAAGCTCTGCTCATTTGTTTCATTTTCGTGGACTAACTTTTGATCCTCATTTTTTTTCTTGCTAAATTAA-TAGCAGCCGACCAATAAAAAGAAACCCGAAAACCCCGTAAGACCATACAGAGCCCTAGTACCAC-TAATCAAACAAAAAGACACTCCACCTCCGTGAGTGGAGAGTAAAAAACCATAAAAAAGAAGACACAACCCCAAGCAAACAACTTGGGTGGAGAGCAAACACAAAAAT
n3011     GCAATAATTTCTCACTCTTTCTCTTCTTAGATTGATACGAGCATTGCTGTTACTCAGTATTTAACTGCCCCCCTTTTTCCTTCTTTCTCTGTCTCTCTCTCATATGTTTTTCTCGTCTACTTGCGGCCACAACTTGCTGCTCACTCAATCTCTTTTCTTTTGGAACTGCTCCCAACTATTTCCGCTCTTGATCCTCACAGCCTATYAGACATTCGTATAACCGCTCTTTTCAACATTTTATTCCTTTTACGCTATCCATTCTCTCCACTTTCCGTTGTGCCACGTGAAATTATTGAATTCTCTCTGTGACGTCTCACGTCCATTACACATTCTTGTTTGCCTCTCGAAGTTCGCGTATACTCTTCTTCACAACGCTACCTAATTTACCCCCTTTTCGTCACGCCGAGATCATCACTCGTTTCCCTCTATGTCCTATGTCATTAGCCTCCCTCTCCTTATCCTCTTTTCCCCTACCTTCTTGTCCCTTGGGTGTAACACGATTCTCCTCATGGTCTTTTAGCATCTTCTGTACTTCCCTTTCTACCACTATCCTTCCGCACCTTACCTTTCTTCTCGTCCTCGTTCAGTTTAATCAAATCCCCTTTCTTCTTGTTTATGTCAACCTCTCCACCAATAAGACAAACGCCCCTTCCTCCTTTCTCCTTTCCTATCTTCGGTTCCAAAATGCTATTTGCGCGTTGCCTGTTTGCATGACGCTTGAAATAATTTCCACTTTTTTTTTCTTTGGTGAGTTCTTTGCCATCTCGTAATGTGTTCCCTTTTTCCCCTACGCGCGGCTACCTCGATCACGCCTATCTTCTATCGTCCTTGCTATTCCCTATACCCTCAAACCTTTGCTTTCCTTTTTCTCTTCCGTCTTTCAGATACCTTACCGGGACTTAAATTGTTGACATATTTTCGTGTTCATTCAACGAAACTGATGTTGCTTCTGTTGTTTGCAATTCTGTATACGCATCCCCTTTCTCCGTATTGGTCCTAGGCTAGACCTTGCTGTTTTTCTGGTCGTTTCACCTATCTAACAATTCATAATTCTGCTTCTTCGTCAGTCTTCGACTACCGCACATGTTTCGTATCTTCAATTGTCGTCGGACAACACACTGACTCCTGCTTCTCCTTTTTTTTGACTCCAGATCACATTCCATAGTAGGCCCAACTAACCATATAAGTCCCCATGTAACCCCTTAATTATAAACTTTCTCTGGTTTATTCTTTTAATCCGCTACAATATTGCTTCCTTTTTTCTCCTATTATTAATAACATCTACTGAAGAGCAAACATAATCTACATTCCCATCCGATGTTATAAGTTTCTACCTGTTTCCGATTACGCTCCTGTACACTCGGTAACCTTCCGCGTTAGAGCATGGCAAGATCTTTACCCTCATAAGCCTTCCCCCTCATACGCGTTTTCTCGTCTTTTTACATTATCCCACTCAACACCCACCCGCGCGCATATGTTAATCGCATTGTCTTTTCTTTCCTTTCCCAAGGTCAGTCCTATGTTATTCAATTTCTAACGAAGCTTTCCTTCTTTTTATTGTTCACTCCCCATCTATCTCTCTGTCCTTCGTGAACCTCTCATTCAGCCCCTTCCTTTTACCGTTTGCTCTGTGTCCATCCGATTTATTCCCCTCTTCTTCCTCTTCTCTTTTTCTTATCTCTTACATTTTTTGTATAAATATCAACACAATTACGCGCTTGCCCCTTCCCGTTTGTAAACCATTCTGTTCTTTTTTAGGGATTGAGCTAGAACCCTAAGTGAGTTTTTCCACTTTTGTTGCTTACGTCCCCATGGTGCCCGTACTACTATCTTACCTTTCCGTCTCGCAAGTCAGAGAACTACTCTCTTTGTATCCTACTAAAACCTCTCAGTAGCCTTTCCGTAGTATTTGCCTTCTGTTGTCAAATCCAAATGTACCCGAGATTATTGTTTATCTAGGGCGTATTTTTTTTCTCTCTTTCTTATGTCACACACAATCCAAGGTACTGCCGTCTCTGTTTTCTTTTTTATATCTTTCTCGCTATCACTTCTTGCCTTTTTTCTGTCAAGCAGGTAGCAATCTTATGTACCTCTGGTGTCTAGCATTCCTTGTARTTTCTATCTCTGCTACACCCTCTTCTTTTCTCCGACGCGTCTTTCCCGCAGCAATAATATTAGATTATTTCCTCTTCTCTTCCAATTGCACCCAGTTTCCTGTAGTACCATCAAATCAGCGTAATCCCTTTTCGGTTCTTTTCGAAATAAACTTGAGTTTCCTTCTACTTTTCTCCCATTTTATCTACCTTCCTTTTCGGGAACAGTGCGTATTTACTTGCTCTTTCTTATATACGCTATCCTATCACCTCTCGCGCTCGTCTTTCTTTACCTAGTATGTCACATACCTCGCTTTCCTTTATGGAGTTGTCTTTGCTCAATGACTTCTCTGGCTTCGCTGTGACATACTTCACCTGATGTTTGCGTTACAGCTCGCTTTTTCAGTCCCTTTGTCACAAAGCAGGTTTTCGGTACTTCTTGCGGTTCATCATCTCCCCATTCATCTTTCTTAGCTTCTTTCGTCCTTCCCACTTTTTCCAGGCTCCATCCTCGCACGAATTTCTATTCTTTTTTACATTCTTANTACCTTTACCTTTCTCTTTTCTTTCTTCCATAACCCCTCCCTACCTTCGTTCTTTTTACGCACTTCAGAGATCCATATCTGTATAAACTTTTCTCTTTCGCTTATCTGATCCACATCATTCATTCTTTCTTCTCTCAATTTTTTGGAGTGTTCTTTTGGGAGGCACACCCTACTTAAGTGATGTTTGTCGTCCCTACGATAACCAACATCTTCTTGTTTCCCGACCATGTACGTCCCTAGCCCTNNNTACGCTTTCGTTTTTGCACTTCAAACCTCTGTGTGCTCCTTCCCGCTCAAATAATTCTCCCGATGTTTTCTGTATCATCTTATCCACTTACTTTTGCGCTTAGTAGAAATGATGGTAATTCCCCCGTCTGATCTTGCCTTCGTACAATTTAGTAACATACGCTTTCTTCCCTCCCAGTGTCTTTACGTAGTCCTCCTAAACCCTCACTCGTCTGGTTCGTTTCCATTCCACCCTCTCTTCACCCTTTCTTGTTTCTATCATCAATCTTAAACACATCTCTGATACTTAGTACCATTAGGAATCCATTATCGAAATGCAGTCATATCCCACCCCTACGTTACATGCTCTCTTTTTTCCAGTCCATGACACTTATTAACTTATCCCCATCCGGATGCTTGTGTTCATTCGTTTCTAACCACCTCTCCTCACGGATAAGGTTGATACAGCCTTTTGTATATGGGTAAGCATAAACGACGTTTTTCTTCCCTTGATTCGGATCTGGCCTTCATTCCTCATGACTTAGCGGGTCTAACCTCGTTCTATTTCTTTCGTCTTATCTTAACGCAACTGTTCAGAATCTACATCTAATTGTCTTTTCTTCTCTTCCATTGACAATCCCACTCCCCATACAGATTTCACTTGCTCAATGGTTCTCCCTTTTTTTCTTAACAAGCTCTGCTCATTTGTTTCATTTTCGTGGACTAACTTTTGATCCTCATTTTTTTTCCTGCTAAATTAA-TAGCAGCCGACCAATAAAAAGAAACCCAAAAACCCCGTAAGACCATACAGAGCCCTAGTACCAT-CAATCAAACAAAAAAACACTCCACCTCCGTGAATGGAGAGTAAAAAACCATAAAAAAGAAGACACAACCCCAAGCAAACAACTTGGGTGGAGAGCAAACACAAAAAT
n3024     GCAATAATTTCTCACTCTTTCTCTTCTTAGATTGATACGAGCATTGCTGTTACTCAGTATTTAACTGCCCCCCTTTTTCCTTCTTTCTCTGTCTCTCTCTCATATGTTTTTCTCGTCTACTTGCGGCCACAACTTGCTGCTCACTCAATCTCTTTTCTTTTGGAACTGCTCCCAACTATTTCCGCTCTTGATCCTCACAGCCNNNCAGACATTCGTATAACCGCTCTTTTCAACATTTTATTCCTTTTACGCTATCCATTCTCTCCACTTTCCGTTGTGCCACGTGAAATTATTGAATTCTCTCTGTGACGTCTCACGTCCATTACACATTCTTGTTTGCCTCTCGAAGTTCGCGTATACTCTTCTTCACAACGCTACCTAATTTACCCCCTTTTCGTCACGCCGAGATCATCACTCGTTTCCCTCTATGTCCTATGTCATTAGCCTCCCTCTCCTTATCCTCTTTTCCCCTACCTTCTTGTCCCTTGGGTGTAACACGATTCTCCTCATGGTCTTTTAGCATCTTCTGTACTTCCCTTTCTACCACTATCCTTCCGCACCTTACCTTTCTTCTCGTCCTCGTTCAGTTTAATCAAATCCCCTTTCTTCTTGTTTATGTCAACCTCTCCACCAATAAGACAAACGCCCCTTCCTCCTTTCTCCTTTCCTATCTTCGGTTCCAAAATGCTATTTGCGCGTTGCCTGTTTGCATGACGCTTGAAATAATTTCCACTTTTTTTTTCTTTGGTGAGTTCTTTGCCATCTCGTAATGTGTTCCCTTTTTCCCCTACGCGCGGCTACCTCGATCACGCCTATCTTCTATCGTCCTTGCTATTCCCTATACCCTCAAACCTTTGCTTTCCTTTTTCTCTTCCGTCTTTCAGATACCTTACCGGGACTTAAATTGTTGACATATTTTCGTGTTCATTCAACGAAACTGATGTTGCTTCTGTTGTTTGCAATTCTGTATACGCATCCCCTTTCTCCGTATTGGTCCTAGGCTAGACCTTGCTGTTTTTCTGGTCGTTTCACCTATCTAACAATTCATAATTCTGCTTCTTCGTCAGTCTTCGACTACCGCACATGTTTCGTATCTTCAATTGTCGTCGGACAACACACTGACTCCTGCTTCTCCTTTTTTTTGACTCCAGATCACATTCCATAGTAGGCCCAACTAACCATATAAGTCCCCATGTAACCCCTTAATTATAAACTTTCTCTGGTTTATTCTTTCAATCCGCTACAATATTGCTTCCTTTTTTCTCCTATTATTAATAACATCTACTGAAGAGCAAACATAATCTACATTCCCATCCGATGTTATAAGTTTCTACCTGTTTCCGATTACGCTCCTGTACACTCGGTAACCTTCCGCGTTAGAGCATGGCAAGATCTTTACCCTCATAAGCCTTCCCCCTCATACGCGTTTTCTCGTCTTTTTACATTATCCCACTCAACACCCACCCGCGCGCATATGTTAATCGCATTGTCTTTTCTTTCCTTTCCCAAGGTCAGTCCTATGTTATTCAATTTCTAACGAAGCTTTCCTTCTTTTTATTGTTCACTCCCCATCTATCTCTCTGTCCTTCGTGAACCTCTCATTCAGCCCCTTCCTTTTACCGTTTGCTCTGTGTCCATCCGATTTATTCCCCTCTTCTTCCTCTTCTCTTTTTCTTATCTCTTACATTTTTTGTATAAATATCAACACAATTACGCGCTTGCCCCTTCCCGTTTGTAAACCATTCTGTTCTTTTTTAGGGATTGAGCTAGAACCCTAAGTGAGTTTTTCCACTTTTGTTGCTTACGTCCCCATGGTGCCCGTACTACTATCTTACCTTTCCGTCTCGCAAGTCAGAGAACTACTCTCTTTGTATCCTACTAAAACCTCTCAGTAGCCTTTCCGTAGTATTTGCCTTCTGTTGTCAAATCCAAATGTACCCGAGATTATTGTTTATCTAGGGCGTATTTTTTTTCTCTCTTTCTTATGTCACACACAATCCAAGGTACTGCCGTCTCTGTTTTCTTTTTTATATCTTTCTCGCTATCACTTCTTGCCCTTTTTCTGTCAAGCAGGTAGCAATCTTATGTACCTCTGGTGTCTAGCATTCCTTGTAGTTTCTATCTCTGCTACACCCTCTTCTTTTCTCCGACGCGTCTTTCCCGCAGCAATAATATTAGATTATTTCCTTTTCTCTTCCAATTGCACCCAGTTTCCTGTAGTACCATCAAATCAGCGTAATCCCTTTTCGGTTCTTTTCGAAATAAACTTGAGTTTCCTTCTACTTTTCTCCCATTTTATCTACCTTCCTTTTCGGGAACAGTGCGTATTTACTTGCTCTTTCTTATATACGCTATCCTATCACCTCTCGCGCTCGTCTTTCTTTACCTAGTATGTCACATACCTCGCTTTCCTTTATGGAGTTGTCTTTGCTCAATGACTTCTCTGGCTTCGCTGTGACATACTTCACCTGATGTTTGCGTTACAGCTCGCTTTTTCAGTCCCTTTGTCACAAAGCAGGTTTTCGGTACTTCTTGCGGTTCATCATCTCCCCATTCATCTTTCTTAGCTTCTTTCGTCCTTCCCACTTTTTCCAGGCTCCATCCTCGCACGAATTTCTATTCTTTTTTACATTCTTANTACCTTTACCTTTCTCTTTTCTTTCTTCCATAACCCCTCCTTACCTTCGTTCTTTTTACGCACTTCAGAGATCCATATCTGTATAAACTTTTCTCTTTCGCTTATCTGATCCACATCATTCATTCTTTCTTCTCTCAATTTTTTGGAGTGTTCTTTTGGGAGGCACACCCTACTTAAGTGATGTTTGTCGTCCCTACGATAACCAACATCTTCTTGTTTCCCGACCATGTACGTCCCTAGCCCTCCTTACGCTTTCGTTTTTGCACTTCAAACCTCTGTGTGCTCCTTCCCGCTCAAATAATTCTCCCGATGTTTTCTGTATCATCTTATCCACTTACTTTTGCGCTTAGTAGAAATGATGGTAATTCCCCCGTCTGATCTTGCCTTCGTACAATTTAGTAACATACGCTTTCTTCCCTCCCAGTGTCTTTACGTAGTCCTCCTAAACCCTCACTCGTCTGGTTCGTTTCCATTCCACCCTCTCTTCACCCTTTCTTGTTTCTATCATCAATCTTAAACACATCTCTGATACTTAGTACCATTAGGAATCCATTATCGAAATGCAGTCATATCCCACCCCTACGTTACATGCTCTCTTTTTTCCAGTCCATGACACTTATTAACTTATCCCCATCCGGATGCTTGTGTTCATTCGTTTCTAACCACCTCTCCTCACGGATAAGGTTGATACAGCCTTTTGTATATGGGTAAGCATAAACGACGTTTTTCTTCCCTTGATTCGGATCTGGCCTTCATTCCTCATGACTTAGCGGGTCTAACCTCGTTCTATTTCTTTCGTCTTATCTTAACGCAACTGTTCAGAATCTACATCTAATTGTCTTTTCTTCTCTTCCATTGACAATCCCACTCCCCATACAGATTTCACTTGCTCAATGGTTCTCCCTTTTTTTCTTAACAAGCTCTGCTCATTTGTTTCATTTTCGTGGACTAACTTTTGATCCTCATTTTTTTTCCTGCTAAATTAA-TAGCAGCCGACCAATAAAAAGAAACCCGAAAACCCCGTAAGACCATACAGAGCCCTAGTACCAT-CAATCAAACAAAAAAACACTCCACCTCCGTGAATGGAGAGTAAAAAACCATAAAAAAGAAGACACAACCCCAAGCAAACAACTTGGGTGGAGAGCAAACACAAAAAT
n3025     NNAATAATTTCTCACTCTTTCTCTTCTTAGATTGANNNNNNYATTGCTGTTACTCAGTATTTANNNNNNNNNNNNNNNNNNNNNNNNNNNNNNNNNNNNNNNNNNNNNNNNNNNNNNNNNNNNNNNNNNNNNNNNNNNNNNNNNNNNNNNNCTTTTCTTTTGGAACTRCTCCCAANNNNNNNNNNNNNNNNNNNNNNNNNNNNNNNNNNNNNNNNNNNNNNNNNNNNNNNNNNNNNNNNNNNNCTTTTACGCTATCCATTCTCTCCACTTTCCGTTGTGNNNNNNNNNNNNNNNNNNNNNNNNNTGTGACGTCTCACGTCCATTACACATTCTTGTTTGCCTCTCGAAGTTNNNNNNNNNNNNNNNNNNYAACGCTACCTAATTTACCCCCTTTTNNNNNNNNNNNNNNNNNNACTCGTTTCCCTCTATGTCCNATGTCATTAGCCTCNNNNNNNNNNNNNNNNNNNNYCCTACCTTCTTGTCCCTTGGGTGTAACACGATTCTCCTCATGGTCTTTTAGCATYWTCTGTANNNNNNNNNNNNNNNNNNNNCTTCCGCACCTTACCTTTNNNNNNNNNNNNNNNNNNNNNNNNNNNNNNNNNNNNNNNCTTGTTTATGTCAACCTCTCCACCAATANNNNNNNNNNNNNNNNNNNNNNNNNNNNNNNNNNTCTTCGGTTCCAAAATGCTATTTGCGNNTTGCCTGTTTGCATGACGCNNNNNNNNNNNNNNNNNNNNNNNNNNNNNGGTGAGTTCTTTGCCATCTCGTAANNNNNNNNNTTTTTCCCCTACGCGCGNNNNNNNNNNNNNNNNNNNNNNNNNNNNNNNNNNNNNNNNNNNNNNNNNNNNNNNNNNNNNNNNNNNNNNNNNNNNNNNNNNNNNNNNNNNNNNNNNNNNNNNNNNNNNNNNNNNNNNNNNNNNNNNNNNNNNNNNNNNNNNNNNNNNNNNNNNNNNNNNNNNNNNNNNNNNNNNNNNNNNNNNTTTCTCCGTATTGGTCCTAGGCTANNNNNNNNNNNNNNNNNRGTCGTTTCACCTATCTAACAATTCATANNNNNNNNNNNNNNNNNNNNNTCGACTACCGCACATGTTTCGTATCTTNNNNNNNNNNCRRACAACACACTGACTCCTGCTTCTCCTNNNNNNNNNNNNNNNNNNNNNNNNNNNNNNNNNNNNNNNNNNNNNNNNNNNTCCCCATGTAACCCCTTAATTATAAACTTTCTCTGGTTTATNNNNTCAATCCGCTACAATATNNCTTCCTTTTTTCTCCTATTATTAATAACATCTACTGAAGAGYNNACATAATCTACNTTCCCATCCGATGTTATAAGTTTCTACCTGTTTCCGATTACGCTCCTGTACACTCGGTAACCTTCNGCGTTAGAGCATGGCAAGATCTTTACCCTCATAAGCCTTCCCCCNNNNNNNNNNNNNNNNNNNTTTTTACATTATCCCACTCAACACCCNNNNRCGMGCATATGTTAATCGCATTGTCTTTTCTTTCCTTTYYCAAGGTCAGTCYTNNNNNNNNNNNNNNNNNNNNAAGNNNNNNNNNNNNNNNNNNNNNNNNNNNNNNNNNNNNNNNNNNNNTTCGTGAACCTCTCATTCAGCCCCTTCCTTTNNNNNNNNNNNNNNNNNNNNNNNNNNNNNNNNNNNNNNNNTTYYTCTTCTCTTTTTCTTATCTCTTACATTTTTNNNNNNNNNNNNNNNNNNATTACGCGCTTGCCSCTTCCNNNNNNNNNNNNNNNNNNNNNNNNNNNAGRRATTGAGCTAGAACCCTAAGTGRNNNNNNNNNNNNNNNNNNNNNNNNNNNNNNNNNNGYYCGTACTACTATCTTACCTWTCCGTCTCGCAAGTCAGAGAACTACTCTCTTTGTATCCTACTAAAACCTCTCAGTAGCCTTTNNNTAGTATTTGCCTTCTGTTRTNNNNTCCAAATGTACCCGAGATTATTGTTTATCTAGGGCGNNNNNNNNNNNNNNNNNNNNNNNNNNNNNNANAATCCAAGGTACTGCCGTCTCTGTTTTCTNNNNNNNNNNNNNNNNNNNNNNNNNNNNNNNNNNNNNNNNNNNNAGCAGGTAGCAATCTTATGTACCTCTRNNNNNNNNNNNNNNTTGTAGTTTCTATCTCTGCTACACCCTCTTCTTTTCTCCGAYGCGTCTTTCCCGCAGCAATAATATTAKATTATTTCNNNNNNNNNNNNNNNNNNNNNNNNNNNNNNNNNNNNNNNNNNNNTCAGCRTAATCCCTTTTCGGTTCTTTTCGAAATAAACTTGAGTTTCCNNNNNNNNTTCTCCCATTTTATCTACCTTCCTTTTCGRGAACARNGCGTATTTACTTGCTCTTTCTTATATACGCTATCCTATCACCNNNNNNNNNNNNNNNNNNNNNNNNNRTATGTCACATACCTCGCTTTCCTTTNNNNNNNNNNNNNNNNNNNNNNNNNNNNNNNNNNNNNNNNNNNNNNNNNNNNNNTGATGTTTGCGTTACAGCTCGCTTTTNNNNNNNNNNNNNNNNNNNNNAGGTTTTCRGTACNNNNNNNNNNNNNNNNNNNNNNNNNNNNNNNNTCTTAGCTTCTTTCGTCCTTCCCACTTTTTCCAGGCTCCATCCTCGCACGAATTTCTATTCTTTTTTACATTCTTANTACCTTTACCTTTCTCTTTTTNNNNNTCCATAAYCCCTNNNNNNNNNNNNNNNNNNNNNNNNNNNNNNNGATCCATATCTGTATAAACTTTTCTCTTTCGYTTATYNNNNNNNNNNNNNNNNTTCTTTCTTCTCTNNNNNNNNNNNNNNNNNNNNNNNNNAGGCACACCCTACTTAAGTGATGTTTGTCGTCCCTACGATAACCAACANCTTCTTGTTTCCCGACCATGTACGTCCCTAGCYNNNNNNNNNNNNNNNNNNNNNNNNNNNNAACCTCTGTGTGCTCCTTCCCGCTCAAATNATTCTMCCGATGTTTTCTGTATCANNNNNNNNNNNNNNNNNNNNNNNNNNNNNNNNNNNNGGTAATTCCCCCGTNNNNTCTTGCCTTCGTACAATTTAGTAACATACGCTTTCTTNNNNNNNNNNNNNNNNNNNNNNNNNNNNNNNNNNNNNNNNNNNNTGGTTCGTTTCCATTCCACCCTCTCTTCACCCTTTCTTGTTTCTATCATCAATCTTAAACAYNNNNNNNNNNNNNNNNNCCATTAGGAATCCANNNNNNNNNNNNAGTCATATCCCACCCCTACGTTACATGCTCTCTNNNNNNNNNNNNNTGANNCTTATTAACTTATCCCCATCCGGANNNNNNNNNNNNNNNNNNTCTAAYCACCTCTCCTCACGGATAAGGTTGANNNNNNNNNNNNNNNNNNNNNNNNNNNNNNNNNNNNNNNNNNNNNNNNNNNNNNNNNCTGGCCTTCATTCCTCATGACTTAGCGGGNNNNNNNTCGTTCTATTTCTTTCGTCTTATCTTAACGCAACTGTTCAGAATNNNCATCTAATTNNNNNNNNNNNNNNNNNNNNNNNNNNNNNNNNNNNNNNNCAGATTTCASTTRCTNNNNNNNNNNNNNNNNNNNNNNNAACAAGCTCTGCTCATTTGTTTCATTTTCGTGGANNAACTTTTNNNNNNNNNNNNNNNNNNNNNNNNNNNNNNNNNNNNNNNNNNNNTAAAAAGAAACCCGAAAACCCCGTAAGANNNNNNNNNNNNNNNNNNNNNN-NNNNNNNNNNNNNAAACACTCCACCTCCGTGANNNNNNNNNNNNNNNNNNNNNNNNNNNNNNNNNNNNNNSAAGCAAACAACTTGGGTGGAGAGCAAACACANNAAT
n3026     GCAATAATTTCTCACTCTTTCTCTTCTTAGATTGATACGAGCATTGCTGTTACTCAGTATTTAACTGCCCCCCTTTTTCCTTCTTTCTCTGTCTCTCTCTCATATGTTTTTCTCGTCTACTTGCGGCCACAACTTGCTGCTCACTCAATCTCTTTTCTTTTGGAACTGCTCCCAACTATTTCCGCTCTTGATCCTCACAGCCTMTCAGACATTCGTATAACCGCTCTTTTCAACATTTTATTCCTTTTACGCTATCCATTCTCTCCACTTTCCGTTGTGCCACGTGAAATTATTGAATTCTCTCTGTGACGTCTCACGTCCATTACACATTCTTGTTTGCCTCTCGAAGTTCGCGTATACTCTTCTTCACAACGCTACCTAATTTACCCCCTTTTCGTCACGCCGAGATCATCACTCGTTTCCCTCTATGTCCTATGTCATTAGCCTCCCTCTCCTTATCCTCTTTTCCCCTACCTTCTTGTCCCTTGGGTGTAACACGATTCTCCTCATGGTCTTTTAGCATCTTCTGTACTTCCCTTTCTACCACTATCCTTCCGCACCTTACCTTTCTTCTCGTCCTCGTTCAGTTTAATCAAATCCCCTTTCTTCTTGTTTATGTCAACCTCTCCACCAATAAGACAAACGCCTCTTCCTCCTTTCTCCTTTCCTATCTTCGGTTCCAAAATGCTATTTGCGCGTTGCCTGTTTGCATGACGCTTGAAATAATTTCCACNNNNNNNTTCTTTGGTGAGTTCTTTGCCATCTCGTAATGTGTTCCCTTTTTCCCCTACGCGCGGCTACCTCGATCACGCCTATCTTCTATCGTCCTTGCTATTCCCTATACCCTCAAACCTTTGCTTTCCTTTTTCTCTTCCGTCTTTCAGATACCTTACCGGGACTTAAATTGTTGACATANTTTCGTGTTCATTCAACGAAACTGATGTTGCTTCTGTTGTTTGCAATTCTGTATACGCATCCCCTTTCTCCGTATTGGTCCTAGGCTAGACCTTGCTGTTTTTCTGGTCGTTTCACCTATCTAACAATTCATAATTCTGCTTCTTCGTCAGTCTTCGACTACCGCACATGTTTCGTATCTTCAATTGTCGTCGGACAACACACTGACTCCTGCTTCTCCTTTTTTTTGACTCCAGATCACATTCCATAGTAGGCCCAACTAACCATATAAGTCCCCATGTAACCCCTTAATTATAAACTTTCTCTGGTTTATTCTTTCAATCCGCTACAATATTGCTTCCTTTTTTCTCCTATTATTAATAACATCTACTGAAGAGCAAACATAATCTACATTCCCATCCGATGTTATAAGTTTCTACCTGTTTCCGATTACGCTCCTGTACACTCGGTAACCTTCCGCGTTAGAGCATGGCAAGATCTTTACCCTCATAAGCCTTCCCCCTCATACGCGTTTTCTCGTCTTTTTACATTATCCCACTCAACACCCACCCGCGCGCATATGTTAATCGCATTGTCTTTTCTTTCCTTTCCCAAGGTCAGTCCTATGTTATTCAATTTCTAACGAAGCTTTCCTTCTTTTTATTGTTCACTCCCCATCTATCTCTCTGTCCTTCGTGAACCTCTCATTCAGCCCCTTCCTTTTACCGTTTGCTCTGTGTCCATCCGATTTATTCCCCTCTTCTTCCTCTTCTCTTTTTCTTATCTCTTACATTTTTTGTATAAATATCAACACAATTACGCGCTTGCCCCTTCCCGTTTGTAAACCATTCTGTTCTTTTTTAGGGATTGAGCTAGAACCCTAAGTGAGTTTTTCCACTTTTGTTGCTTACGTCCCCATGGTGCCCGTACTACTATCTTACCTTTCCGTCTCGCAAGTCAGAGAACTACTCTCTTTGTATCCTACTAAAACCTCTCAGTAGCCTTTCCGTAGTATTTGCCTTCTGTTGTCAAATCCAAATGTACCCGAGATTATTGTTTATCTAGGGCGTATTTTTTTTCTCTCTTTCTTATGTCACACACAATCCAAGGTACTGCCGTCTCTGTTTTCTTTTTTATATCTTTCTCGCTATCACTTCTTGCCCTTTTTCTGTCAAGCAGGTAGCAATCTTATGTACCTCTGGTGTCTAGCATTCCTTGTAGTTTCTATCTCTGCTACACCCTCTTCTTTTCTCCGACGCGTCTTTCCCGCAGCAATAATATTAGATTATTTCCTTTTCTCTTCCAATTGCACCCAGTTTCCTGTAGTACCATCAAATCAGCGTAATCCCTTTTCGGTTCTTTTCGAAATAAACTTGAGTTTCCTTCTACTTTTCTCCCATTTTATCTACCTTCCTTTTCGGGAACAGTGCGTATTTACTTGCTCTTTCTTATATACGCTATCCTATCACCTSTCGCGCTCGTCTTTCTTTACCTAGTATGTCACATACCTCGCTTTCCTTTATGGAGTTGTCTTTGCTCAATGACTTCTCTGGCTTCGCTGTGACATACTTCACCTGATGTTTGCGTTACAGCTCGCTTTTTCAGTCCCTTTGTCACAAAGCAGGTTTTCGGTACTTCTTGCGGTTCATCATCTCCCCATTCATCTTTCTTAGCTTCTTTCGTCCTTCCCACTTTTTCCAGGCTCCATCCTCGCACGAATTTCTATTCTTTTTTACATTCTTANTACCTTTACCTTTCTCTTTTCTTTCTTCCATAACCCCTCCTTACCTTCGTTCTTTTTACGCACTTCAGAGATCCATATCTGTATAAACTTTTCTCTTTCGCTTATCTGATCCACATCATTCATTCTTTCTTCTCTCAATTTTTTGGAGTGTTCTTTTGGGAGGCACACCCTACTTAAGTGATGTTTGTCGTCCCTACGATAACCAACATCTTCTTGTTTCCCGACCATGTACGTCCCTAGCCCNNCTTACGCTTTCGTTTTTGCACTTCAAACCTCTGTGTGCTCCTTCCCGCTCAAATAATTCTCCCGATGTTTTCTGTATCATCTTATCCACTTACTTTTGCGCTTAGTAGAAATGATGGTAATTCCCCCGTCTGATCTTGCCTTCGTACAATTTAGTAACATACGCTTTCTTCCCTCCCAGTGTCTTTACGTAGTCCTCCTAAACCCTCACTCGTCTGGTTCGTTTCCATTCCACCCTCTCTTCACCCTTTCTTGTTTCTATCATCAATCTTAAACACATCTCTGATACTTAGTACCATTAGGAATCCATTATCGAAATGCAGTCATATCCCACCCCTACGTTACATGCTCTCTTTTTTCCAGTCCATGACACTTATTAACTTATCCCCATCCGGATGCTTGTGTTCATTCGTTTCTAACCACCTCTCCTCACGGATAAGGTTGATACAGCCTTTTGTATATGGGTAAGCATAAACGACGTTTTTCTTCCCTTGATTCGGATCTGGCCTTCATTCCTCATGACTTAGCGGGTCTAACCTCGTTCTATTTCTTTCGTCTTATCTTAACGCAACTGTTCAGAATCTACATCTAATTGTCTTTTCTTCTCTTCCATTGACAATCCCACTCCCCATACAGATTTCACTTGCTCAATGGTTCTCCCTTTTTTTCTTAACAAGCTCTGCTCATTTGTTTCATTTTCGTGGACTAACTTTTGATCCTCATTTTTTTTCCTGCTAAANNNNNTAGCAGCCGACCAATAAAAAGAAACCCGAAAACCCCGTAAGACCATACAGAGCCCTAGTACCAT-CAATCAAACAAAAAAACACTCCACCTCCGTGAATGGAGAGTAAAAAACCATAAAAAAGAAGACACAACCCCAAGCAAACAACTTGGGTGGAGAGCAAACACAAAAAT
n3219     GCAATANNTTCTCACTCTTTCTCTTCTTAGATTGATANNNNNNTTGCTGTTACTCARTANNNNNNNNNNCCCCTTTTTCCTTCTTTCTCTGTCTCTMTNNNNNNNNNNNNNNNCGTCTACTTGCGGCCAYAACTNNNNNCTYACTCAATCTCTTTTCTTTTGGAACTGCTCCCAACTATTTCCGCTCTNNNNNNNNNNNNNNNNNNNNNNNNNNNTATAACCGCTNNNNNNNNNNNNNNNNNNNNNNNNCGCTATCCATTCTCTYCACTTTCCGTTGTGCCNNNNNNNNNNNNNNNNNNNTCTCTGTGACGTCTCACGTCCATNNNNNNTTCTTNNNNNNCNCTCGAAGTTCGCGTATACTCTTCTTNNNAACGCTACCTAATTTACCCCCTTTTCGTCACGCCGAGATNATCACTCGTTTCCCTCTATGTCCTATGTCATTAGCNNNNNNNNNNNNNNNNNNNNNNNNNNNNNNNNNNNNNNNNNNNGGTGTAACACGATTCTCCTCATGGTCTTTTAGCATCTTCTGTANNNNNNNNNNNNNNNNNNNNNNNNYGCACCTTACCTTNNNNNNNNNNNNNNNNNNNNNNNNNNNNNNNNNNTTTCTTCTTGTTTATGTCAACCTCTCCACCAATAAGACAAACGCCCCNNCCNNNNNNNNNNNNNNCTNNNNNCRGTTCCAAAATGCTATTTGCGCRTTRCCTGTTTGCATRANNNNNNNNNNNNNNNNNNNNNNNNNNNNNNNNNNNNNNNNNNNNNNNNNNNNNNNNNNNNNNNNNNNTTTMCCCTACGCGCGNNNNNNNNNNNNNNNNNNNNNNNNNNNNNNNNNNNNNNNNNNNNNTACNCTCAAACCTTNNNNNNNCTTTTTCTCTTCCGNNNNNNNNNNNNNNNNNNNNNNNNNNNNNNNNNNNNNNNNNNNNNNNNNNNTTCAACGAAACTGNNNNNNNNNNNNNNNNNNNNNNNNNTGTATANNNNNCCCCTTTCTCCGTATTGGTCCTAGGCTAGACCNNNNNNNNNNNNNNNNNNTTTCACCTATCTAACAATTNNTAATTCTGCTTCTTCGTCAGTCTTCGACTACCGCACATNNTTCGTATCTNNNNNNNNNNNNNNNNNNCWCACTGACTCCTGNNNNNNNNNNNNNNNNNNNNNNNNNNNCATTCCATAGTAGGCYTANNNNNNNATATAAGTCCCCATNNNNNNNNNNNNNTATAAACTTTCTCTGGTTTATTCTTNNNNNNNNNNNNNNNATTGCTTCCTTTTTTCTCCTATTATTAATAACATCTACTGAANARCAAACATAATCTACATNNNNNNNNNNNNNNNNNAGTTTCTACCTGTTTCCGATTACGCTCCTNNNNNNNNNNNNNNNNNNNNCGTTAGAGCATKGCNNNNNNNNNNNNNTCATAAGCCTTCCCCCTCATACGCGTTTTCTCGTCTTTTTACATTATCCCACNNNNNACCCACCCGCGCGCATATGTTAATCGCATTGTCTTTTCTTTCCTTTCCCAAGGTCAGTCCTATGTTATTYAATTTCTAACGAAGCTTTCCTTCTTTTTATTGTTCACTCNNCATCTATCTCTCTGTCCTTCGTRAACCTCTCATTCAGCCCCTTCCTTTTACCGTTTGCTCTGTGTCCNNNNGATTTATTCCCCTCTTNNNNNNNNNNNNNNNNNNNTATCTCTTACATTTTTTGTATAAATATCAACANNNNNNNNNNYTTGCCSCTTCCCGTTTGTAAACCATTCTGTTCTTTTTTAGGRATTGARYTAGAACCCTAAGTGAGTTTTTCCACTTTTGTTGCTTACGTCCCCATRRTGNNNNNNNNNNNNNNNNNNNNNNNCGTCYCGCAAGTCAGAGAACTACTCTCTTTGTATCCTACTAAAANNNNNNNNNNNNNNNNNNNNNNNATTTGCCTTCTGTTGTCAAATCCAAWTGTACCCGAGATTATTGTTNNNNNNNNNNNNNNNNTTTTTCTCTCTTTCTTATGTCACACACAATCCAAGGTACTGCCGTCTCTGTTTTCTTTTTTATNNNNNNNNNNNNNNNNNNNNNNNNCCTTTTTCTGTCAAGCAGGTAGCAANNNNNNNNNCCTCTGGTGTCTAGCATTCCTTGTNNNNNNNATCTCTGCTACACCCTCTTCTTTTCTCCGACGCGTCTTTCCCGCAGCAATAATATTAGATTATTTCCTTTTCTCTTCCAATTGCACCCAGTTTCCTGTAGTACCATCANNTNAGCGTAATCCCTNNNNNNNNNNNNNNNNNNNNNNNNTGAGTTTCCTTCNNNNTTTCTCCCATTTTATCTAYCTTYCTTTTCGGGAACAGTGCGTATTTNNNTGCTCTTTCTTANATACGCTATCCTATNNNNNNNNNNNNNNNNNNNNNNNNNNNNNNNNNNNNNNATACCTCGCTTTCCTTTATNNNNNNNNNNNTGCTCAATGACTTCTCTGGCTTCGCTGTGACATNNNNNNNYTGATGTTTGCGTTACAGCTCGCTTTTTCAGTCCCTTTGTCACAAAGCAGGTTTTCGGTACTTCTTNNNNNNNNNNNTCTCCCCATTCATCTTTCTTAGCTTCTTTCGTCCTTCCCACTTTTTCCAGGCTCCATCCTCGCACGAATTTCTATTCTTTTTTACANNNNNNNNNNNNNNNNNNNNNNNNNNNNNNNNNNNNNNNNNNCCTCCTTACCTTNNNNNNNNTTAYGCACTTCAGAGATCCATATCTGTATAAACTTTTCTCTTTCGCTTATCTGNNNNNNNNNNNNNNNNNNNNNNNNNNNNNNNNNNNNNNNNNNNNNTTTTGGGAGGCACACCCTACNNNNNNNNNNNNNNNNNNNNNNNNNNNNNNNNNNNNNNNNNNNTTTCCCRACCATGTACGTCNNNNNNNNNNNNNNNNCTTTCGTTTTTGCACTTNNNAMYTNTGTGTGCTCCTTYMYNNNNNNNNNNNNCTCCCGATGTTTTCTGTANNNNNNNNNNNNNNNNNTTTTGCGCTTARTAGAAATGATGGTAATTCYCCCGTCTGATCTTGCCTTCGTACAATTTAGTAACATACGCTTTCTTCNYTCCCAGTGTCTTTACGTAGTCCTCCTAAACCCTCACTCGTCTGGTTCGTNTHCATTCCACCCTCTCTTCACCCTTTCTTGTTTCTATCATNNNNNNNNNNNNNNTYTCTGATACTTARTACCATTAGGAATCCATTATYGAAATNYAGTCATATYCCACCCCTACGTTACATGCTCTCTTTTTTCCAGTCCATGACANNNNNNNNNNNNNNNNNNNNNNNNNNNNNNNNNTCATTYGTTTCTAACCACCTCTCCTCACGGATAAGGTTGATACAGCNNNNNNNNNNNNNNNNNNNNNNNNNGACGTTTTTCTTCCCTTNNNNNGGATCTGGCCTTCATTCCTCATGACTTANNNNNNNNNNNNNCGTTCTATTTCTTTCGTCTTATCTTAACGCAACTGTTCAGAATCTACATCTAATTGTCTTTTCNNNNNNNNNNNNNNNNNNNNNNNNNNNNNNNNNNNNNNNNNNNNNNNNNNNNTTCTCCCTTTTTTTCTTAACAAGCTCTGCTCATNNNNNNNNNTTTCGTGGACTAACTTTTGATCCTCATTNNNNNNNNNNNNNNNNNNNNTAGCAGCCGACCAATAAAAAGAANNNNNNNNNNNNNGTAAGACCATACARNNNNNNNNNNNNNN-NNNNNNNNNNNNNNNNNNCTCCACCTCCGTGAATGGARNNNNNNNNNNNNNNNNNNNNNNNNNNNNACCCCAAGCAAACAACTTGGGTGGAGARCAAANNNNNNNNN
n3220     GCAATAATTTCTCACTCTTTCTCTTCTTAGATTGATACGAGCATTGCTGTTACTCAGTATTTAACTGCCCCCCTTTTTCCTTCTTTCTCTGTCTCTCTCTCATATGTTTTTCTCGTCTACTTGCGGCCACAACTTGCTGCTCACTCAATCTCTTTTCTTTTGGAACTGCTCCCAACTATTTCCGCTCTTGATNNNNNNNNNNNNNNNNNNNNNYGTATAACCGCTCTTTTCAACATTTTATTCCTTTTACGCTATCCATTCTCTCCACTTTCCGTTGTGCCACGTGAAATTATTGAATTCTCTCTGTGACGTCTCACGTCCATTACACATTCTTGTTTGCCTCTCGAAGTTCGCGTATACTCTTCTTCACAACGCTACCTAATTTACCCCCTTTTCGTCACGCCGAGATCATCACTCGTTTCCCTCTATGTCCTATGTCATTAGCCTCCCTCTCCTTATCCTCTTTTCCCCTACCTTCTTGTCCCTTGGGTGTAACACGATTCTCCTCATGGTCTTTTAGCATCTTCTGTACTTCCCTTTCTACCACTATCCTTCCGCACCTTACCTTTCTTCTCGTCCTCGTTCAGTTTAATCAAATCCCCTTTCTTCTTGTTTATGTCAACCTCTCCACCAATAAGACAAACGCCCCTTCCTCCTTTCTCCTTTCCTATCTTCGGTTCCAAAATGCTATTTGCGCGTTGCCTGTTTGCATGACGCTTGAAATAATTNNNNNNNNNNNNNNNNNNNNNNNNTTYTTTGCCATCTCGTAATGTGTTCCCTTTTTCCCCTACGCGCGNNNNCCTCGATCACGCCTATCTTCTATCGTNNNNGCTATTCCCTATACCCTCAAACCTTTGCTTTCCTTTTTCTCTTCCGTCTTTCAGATACCTTACCGGGACTTAAATTGTTGACATANNNNNNNNNNNATTCAACGAAACTGATGTTGCTTCTGTTGTTTGCAATTCTGTATACGCATCCCCTTTCTCCGTATTGGTCCTAGGCTAGACCTTGCTGTTTTTCTGGTCGTTTCACCTATCTAACAATTCATAATTCTGCTTCTTCGTCAGTCTTCGACTACCGCACATGTTTCGTATCTTCAATNRTCGTCGGACAACACACTGACTCCTGCTTCTCYTTNNNNNNGACTCCAGATCACATTCCATAGTAGGCCCAACTAACCATATAAGTCCCCATGTAACCCCTTAATTATAAACTTTCTCTGGTTTATTCTTTCAATCCGCTACAATATTGCTTCCTTTTTTCTCCTATTATTAATAACATCTACTGAAGAGCAAACATAATCTACATTCCCATCCGATGTTATAAGTTTCTACCTGTTTCCGATTACGCTCCTGTACACTCGGTAACCTTCCGCGTTAGAGCATGGCAAGATCTTTACCCTCATAAGCCTTCCCCCTCATACGCGTTTTCTCGTCTTTTTACATTATCCCACTCNNCNCCCACTCGCGCGCATATGTTAATCGCATTGTCTTTTCTTTCCTTTCCCAAGGTCAGTCCTATGTTATTCAATTTCTAACGAAGCTTTCCTTCTTTTTATTGTTCACTCCCCATCTATCTCTCTGTCCTTCGTGAACCTCTCATTCAGCCCCTTCCTTTTACCGTTTGCTCTGTGTCCATCCGATTTATTCCCCTCTTCTTCCTCTTCTCTTTTTCTTATCTCTTACATTTTTTGTATAAATATCAACACAATTACGCGCTTGCCCCTTCCCGTTTGTAAACCATTCTGTTCTTTTTTAGGGATTGAGCTAGAACCCTAAGTGAGTTTTTCCACTTTTGTTGCTTACGTCCCCATGGTGCCCGTACTACTATCTTACCTTTCCGTCTCGCAAGTCAGAGAACTACTCTCTTTGTATCCTACTAAAACCTCTCAGTAGCCTTTCCGTAGTATTTGCCTTCTGTTGTCAAATCCAAATGTACCCGAGATTATTGTTTATCTAGGGCGTATTTTTTTTCTCTCTTTCTTATGTCACACACAATCCAAGGTACTGCCGTCTCTGTTTTCTTTTTTATATCTTTCTCGCTATCACTTCTTGCCCTTTTTCTGTCAAGCAGGTAGCAATCTTATGTACCTCTGGTGTCTAGCATTCCTTGTAGTTTCTATCTCTGCTACACCCTCTTCTTTTCTCCGACGCGTCTTTCCCGCAGCAATAATATTAGATTATTTCCTTTTCTCTTCCAATTGCACCCAGTTTCCTGTAGTACCATCAAATCAGCGTAATCCCTTTTCGGTTCTTTTCGAAATAAACTTGAGTTTCCTTCTACTTTTCTCCCATTTTATCTACCTTCCTTTTCGGGAACAGTGCGTATTTACTTGCTCTTTCTTATATACGCTATCCTATCACCTCTCGCGCTCGTCTTTCTTTACCTAGTATGTCACATACCTCGCTTTCCTTTATGGAGTTGTCTTTGCTCAATGACTTCTCTGGCTTCGCTGTGACATACTTCACCTGATGTTTGCGTTACAGCTCGCTTTTTCAGTCCCTTTGTCACAAAGCAGGTTTTCGGTACTTCTTGCGGTTCATCATCTCCCCATTCATCTTTCTTAGCTTCTTTCGTCCTTCCCACTTTTTCCAGGCTCCATCCTCGCACGAATTTCTATTCTTTTTTACATTCTTANTACCTTTACCTTTCTCTTTTCTTTCTTCCATAACCCCTCCTTACCTTCRTTCTTTTTACGCACTTCAGAGATCCATATCTGTATAAACTTTTCTCTTTCGCTTATCTGATCCACATCATTCATTCTTTCTTCTCTCAATTTTTTGGAGTGTTCTTTTGGGAGGCACACCCTACTTAAGTGATGTTTGTCGTCCCTACGATAACCAACATCTTCTTGTTTCCCGACCATGTACGTCCCTAGCNNNNNNNNCGCTTTCGTTTTTGCACTTCAAACCTCTGTGTGCTCCTTCCCGCTCAAATAATTCTCCCGATGTTTTCTGTATCATCTTATCCACTTACTTTTGCGCTTARNNNNNNTGATGGTAATTCCCCCGTCTGATCTTGCCTTCGTACAATTTAGTAACATACGCTTTCTTCCCTCCCAGTGTCTTTACGTAGTCCTCCTAAACCCTCACTCGTCTGGTTCGTTTCCATTCCACCCTCTCTTCACCCTTTCTTGTTTCTATCATCAATCTTAAACACATCTCTGATACTTAGTACCATTAGGAATCCATTATCGAAATGCAGTCATATCCCACCCCTACGTTACATGCTCTCTTTTTTCCAGTCCATGACACTTATTAACTTATCCCCATCCGGATGCTTGTGTTCATTCGTTTCTAACCACCTCTCCTCACGGATAAGGTTGATACAGCCTTTTGTATATGGGTAAGCATAAACGACGTTTTTCTTCCCTTGATTCGGATCTGGCCTTCATTCCTCATGACTTAGCGGGTCTAACCTCGTTCTATTTCTTTCGTCTTATCTTAACGCAACTGTTCAGAATCTACATCTAATTGTCTTTTCTTCTCTTCCATTGACAATCCNNNNNNNNATACAGATTTCACTTGCTCAATGGTTCTCCCTTTTTTTCTTAACAAGCTCTGCTCATTTGTTTCATTTTCGTGGACTAACTTTTGATCCTCATTTTTTTTCCTGCTAAATNNNNTAGCAGCCGACCAATAAAAAGAAACCCAAAAACCCCGTAAGACCATACAGAGCCCTAGTACCAT-CAATCNNNNNAAAAAACACTCCACCTCCGTGAATGGAGAGTAAAAAACCATAAAAAAGAAGACACAACCCCAAGCAAACAACTTGGGTGGAGAGCAAACACAAAAAT
n3221     NNNNNNNNNNCTCACTCTTTCTCTTCTTAGATTGATACGAGCANNNNNNNNNNNNNNNNNNNNNNNNNNNNNNNNNNNNNNNNNNNNNNNNNNNNNNTCTCATATGTTTTTCTCGTCTACTNNNNNNNNNNNNNTGCTGCTCACTCAATCTCTTTTCTTTTGNNNNNNNNNNNNNNTATTTCCGCTYTTGATCYNNNNNNNNNNNNNNNNNNNNGTATAACCRCTCTNNNNNNNNNNNNATTCCTTTTACGCTATCCATTCTCTCCACTTTCCGTTGTRCCACGTGAAATTATTNAATTCTCTCTGTGACGTCTCACRTCNNNNNCACATTCTTGTTTGCCTCTCGAAGTTCGCGTATACTCTTCTTCACAACGCTACCTAATTTACCCCCTTTTNNNNNNNNNNNNNNNNNNNNNNNNNTCCCTCTATGTCCTATGTCATTAGCCTCCCTCTCCTTATCCTCTTTTCCCCTACCTTCTTCTTCCTTGGNNNNNNNNNNNNNNNNNTCATGGTCTTTTAACATCTTCTGNNNNNNNNNNNNNNNNNNNNNNNNNNNNNNNNNTACCTTTCTTCTCGTCCTCGTNNNNNNNNNNCAAATCCCCCTTCTTCTTGTTTATGTCAACCTCTCCACCAATAAGACAAACGCCCCTTCCTCCTTTCTCCTNNNNNNTCTTCGGTTCCAAAATGCTATTTGCGYGNNNNNTGTTTGCATGACGCTTGAAATAATTTCYACNNNNNNNNNNNNNNNNNNNNNNNNNNNNNNNNNNNNNNGTGYTCCCTTTNNNNNNNNNNNNNNNNNNNNTCGATCACGCCTATCTTCTANNNNNNNNNNTATTCCCTATACCCTCAAACCTTTGCTTTCCTTTTTCTCTTCCGTCTNNNNNNNNNNNNNNNNNNNNNNNNATTRTTGACATATTTTCGTGTTCATTCAACGANNNNNNNNNNRCTTCTGTTGTTTGCANNNNNNNNNNNNNNNNNNNNNNNNNNNNNNNNNNNNNNNNNNNNNNNNNNNNNNNNNNNTGGTCGTTTCACCTATCTAACAATTCATAATTCTGCTTCTTCGTCAGTCTTCGACTACCGCANNNNNNNNNNNNNNNNNNNNNNNNNNGRACAACACACTGACTCCTGCTTCTCCTNNNNNNNGACTCCAGATCACATTCCATAGTAGGCYYAACNNNNNNNNNNNNTCCCCATGTAACCCCNTAATTATAAACTTTCTCTGGTTTATTNNNNNNNNCCGCTACAATATTGCTTNNNNNNNNNNNNNNNNNNNNATAACATCTACTGAAGAGCAAACATAATCTACATTCCCATCCGATGNNNNNNNNNNNNNNNNNNNNNNNNNNACGCTCCTGTACACTCGGTAACCTTCCGCGTTAGAGYANNNNANGATCTTTACCCTCATAAGCCTTCCCCCNNNTACGCGTCTTTTCGCCTTTTTACATTCTCCCACTCAACATCCACCCGCGCGCATATGTTAATCGCATTGTCTTTNNNNNNNNNNNNYAAGRTCAGTCCTACNNNNNNNNNNNNNNAACGAAGCTTTCCTTCTTTTTATTGTTCACTCCCCATCTATMTCTCTGTCCTTCGTGAACCTCTCATTCAGCCCCTTYYTTTNNNNNNNNNNNNNNTGTCCATCCGATTTATTCCCCTCTTYTNCCTCTTCTCTTTTTCTTATCTCTTACATTTTTTGTATAAATATCAACACAATTACGCGCTTGCCCCTTCCCGTTTGTAAACCATTCCGTTCTTTNTTAGGGATTGAGCTAGAACNNNNNNNNNNNNNNNNNNNNNNNNNNNNNNNNNNNNNNNNNNNNNNNNNNNNNNNATCTTACCTTTCNNNNNYGCAAGTCAGAGAACTACTCTCTTTGTATCCTACTAAAACCTCTCAGTAGCCTTTCCGTAGTATTTGCCTTCTGTTGTCAAATCCAAATGTACCCGAGATTATTGTTTATCTAGNNNNNNNNNNNNNNNNCTCTTTCCTATGTCATACACAATYCAARNNNNNNNNNNCTCTGTTTTCTTTTTTNNNNNNTTCTCGCTATCACTTCTTGCCTTTTTTCTNNNNNNNNNNNNNNNNTCTTATGTACCTCTGGTGTCTAGCATTCCTTGTAGTTTCTATCTNNGCTACACCCTCTTCTNNNNNNNNNNNNNTCTTTCCCGCAGCAATAATATTANNTNNNNNNNTTTTCTCTTCCAATTGCACCCAGTTTCCTGTAGTACCATCAAATCAGCGTAATCNNTNNTCGGTTCTTTTCRAAATAAACTTGAGTTNNNNNNNNNTTTTCTCCCATTTTATCTACCTTCCTTTTCGGGAACAGTGCGTATTTACTTGCTCTTTCTTATACACGCTANNNNNNNNNNNNNNNNNNNNNNNNNTCTTTACCTAGTATGWCACATNNNNNNNNNNNNNNNNNNNNNNNNNNNTTGCTCAATGACTTCTCTGGCTTCGCTGTGAYNNNNNNNNNNNNNNNNNNNCGTTACARCTCGCTTTTTCAGTCCCTTTGTCACAAAGCAGGTTTTCGGTACTTCTTGCNNNNNNNNNNNNNNNNNNNCATCTTTCTTAGCTTCTTTCGTCCNNNNNNNNNNNNNNNGGYTCCATCCTCANGCGAATTTCTATTCTTTTTTNNNNNNNNNNTRCCTTTACCTTTCTCTTTTCTTTCTTCCATAACCCCTCCCTACCTTCGTTCTCTTTACGCACTTCAGAGATCCATATCTGTATAAACTTTTCTCTTTCGNNNNNNNNNNNNACATCATTCATNNNNNNNNNNTTCAATTTTTTGGAGNNNNNNTTTGGRAGGCACACCCTRNNNNNNNNNNNNNNNNNNNNNNNNNNNNNNNYAACATCTTCTTGTTTCCCGACCATNNNNNNNNNNNNNNNNNNNNNNNNNNNNNNNNNNNCACTTCAGACCTCTGTGTGCTCCTTCCCGCTCAAANNNNNNNNNNNNNNNNNNNNNNNNNNNNTTATCCACTTACTNNNNNNNNNNNNNNNNNNNNNNNNNNNNNNNNNNNNNNNNNNNNYCTTCRTACAATTTAGTANNNNNNNNNNNNNNNNNNNNNNNNNNNNNNNNNNNNNNNNNNNAAACCCTCACTCRTCTGGTTCGTTTCCATTCCACCCTCTCTTCACCCTTTCTNNNNNNNNNNNNNNNNNNNNNNNNNNNNNNNNNNNNTTAGTACCATTAAGAATNNNNNNNNNNNNNNCAGTCATATCCCACCCCTACGTTACATGCTCTCTTNNNNNNNGTCCATGACACTTATTAACTTANNNNNNNNNNNNNNNNNRTRTTCATTCGTTTCTAACCACCTCTCNNNNNNNATAAGGTTGATACAGCCTNTTGTATATGGGTAAGCATAAACNNNNNNNNNNNNNNNNNNNNNNNNNNCTGGCCTTCATTCCTCATGACTTAGCGGGTCTAAYYTCGTTCTATTTCTTTCGTCTTAYCNNAACGCAACTGTTCAGNNNNTACATCTAATTGTCTTTTCTTCYCTTCCATTGACAATCCCACTCCCCATACNNNNNNNNNNNNNNNNNNNNNTCTCCCTTTTTTCCTTAACAAGCTCTGCTCATTTGTTTCATTNTCRTGGACTAACTTTTRATCCTCATTTTTTTTCTTGYTNNNNNNNNTAGCAGCCGACCAATAAAAAWNNAYCCGAAAACCCCGTAAGACCATACAGAGCCCTAGTACCAC-TAATCAAACAAAAAGACACTCCACCTCCGTGAGTGGAGAGTAANNNNNCATAAAAAAGAAGACACAACCCCAARCAAACAACTTGGGTGGAGANNNNNNNNNNNNNN
n3222     GCAATAATTTCTCACTCTTTCTCTNNNNNNNNNNNNNNNNNCATTGCTGTTACTCAGTATTTAACTGCCCCCCTTTTTCCTTCTTTCTCTGTCTCTCTCTCATATGTTTTTCTCGTCTACTTGCNNNNNNNNNNTGCTGCTCACTCAATCTCTTTTCTTTTGGAACTGCTCCCAACTATTTCCGCTCTTGATCCTNNNNNNNNNNNNNNNNNNNGTATAACCGCTCTNNTCAACATTTTATTCCTTTTACGCTATCCATTCTCTCCACTTTCCGTTGNNNNNNNNNAAATTATTGAATTCTCTCTGTGACGTCTCACGTCCATTACACATTCTTGTTTGCCTCTCGAAGTTCGCGTATACTCTTCTTCACAACGCTACCTAATTTACCCCCTTTTCGTCACGCCGAGATCATCACTCGTTTCCCTCTATGTCCTATGTCATTAGCCTCCCTCTCCTTNTCCTCTTTTCCCCTACCTTCTTGTCCCTTGGGTGTAACACGATTCTCCTCATGGTCTTTTAGCATCTTCTGTACTTCCCTTTNNNNNNNNATCCTTCCGCACCTTACCTTTCTTCTCGTCCTCGTTCAGTTTAATCAAATCCCCTTTCTTCTTGTTTATGTCAACCTCTCCACCAATAAGACAAACGCCYCNNNNNNNTTTCTCCTTTCCTATCTTCGGTTCCAAAATGCTATTTGCGCGTTGCCTGTTTGCATGACGCTTGAAANNNNNNNNNNNNNNNNNNNNNTTGGTGAGTTCTTTGCCATYTCGTAATGTGTTCCCTTTTTCCCCTACVSNNNNNNNNNNNNNNNNNNNNNNNNNNNNNNNNNNNNNNNNNNNCCCTATACCCTCAAACCTTTGCTTTCCTTTTTCTCTTCCGTCTTTCAGNNNNNNNNNNNNNNNNNNNNNNNNNNNNNNNNNNNNNNNNNNNNNNNNNNNNNCTGAWGTTGCTTCTRTTRTTTRNNNNNNNNNNNNNNNNTCCCCTTTCTCCGTATTGGTCCTAGGCTAGACNNNNNNNNNNNNNTGGTCGTTTCACCTATCTAACAATTCATAATTCTGCTTCTTCGTCAGTCTTCGACTACCGCACATGTTTCGTATCTNNNNNNNNNNNNNNNNNNNNNNNNNACTCCTGCTTCTCCTWNNNNNNNNNNNCAGATCACATTCCATAGTAGGCCCAACTAACCATATAAGTCCCCATGTAACCCCTTAATTATAAACTTTCTCTGGTTTATTCTTTCAATCCGCTACAATATTGCTTCCTTTTTTCTCCTATTATTAATAACATCTACTGAAGAGCAAACATAATCTACATTCCCATCCGATGTTATAAGTTTCTACCTGTTTCCGATTACGCTCCTGTACACTCGGTAACCTTCCGCGTTAGAGCATGGCAAGATCTTTACCCTCATAAGCCTTCCCCCTCATACGCGTTTTCTCGTCTTTTTACATNNNNNNNNNNNNNNNNCACYCGCGCGCATATGTTAATCGCATTGTCTTTTCTTTCCTTTCCCAAGGTCAGTCCTATGTTATTCAATTTCTAACGAAGCTTTCCTTCTTTTTATTGTTCACTCCCCATCTATCTCTCTGTCCTTCGTGAACCTCTCATTCAGCCCCTTCCTTTTACCGTTTGCTCTGTRTCNNNNCGATTTATTCCCCTCTTCTTCCTCTTCTCTTTTTCTTATCTCTTACATTTTTTGTATAAATATCAAYAYNATTACGCGCTTGCCCCTTCCCGTTTNNNNNNNNNNNNNNNNTTTTTTAGGGATTGAGCTAGAACCCTAAGTGAGTTNTTCCACTTTTGTTGCTTACGTCCCCATGRTNNNNNNNYTACTATCTTACCTTTCCGTCTCGCAAGTCAGAGAACTACTCTCTTTNNNNNNNACTAAAACCTCTCAGTAGCCTTTCCGTAGTATTTGCCTTCTGTTGTCAAATCCAAATGTACCCGAGATTATTGTTTATCTAGGGCGTATTTTTTTTCTCTCTTTCTTATGTCACACACAATCCAAGGTACTGCCGTCTCTGTTTTCTTTTTTATATCTTTCTCGCTATCACTTCNTGCCCTTTTTCTGTCAAGCAGGTAGCAATCTTATGTACCTCTGGTGTCTAGCATTCCTTGTAGTTTCTATCTCTGCTACACCCTCTTCTTTTCTCCNNNNNNNNNNNNNYGCAGCAATAATATTAGATTATTTCCTTTTCTCTTCCAATTGCACCCAGTTTCCTGTAGTACCATCAAATCAGCGTAATCCCTTTTCGGTTCTTTTCGAAATAAACTTGAGTTTCCTTCTACTTTTCTCCCATTTTATCTACCTTCCTTTTCGGGAACAGTGCGTATTTACTTGCTCTTTCTTATATACGCTATCCTATYANNNNNNNNNNNNNNNNNNNNNNACCTAGTATGTCANNNNNNNCGCTTTCCTTTATGRAGTTGTCTTTGCTCAATGACTTCTCTGGCTTCGCTGTGACATACTTCACCTGATGTTTGCGTTACAGCTCGCTTTTTCAGTCCCTTTGTCACAAAGCAGGTTTTCGGTACTTCTTGCGGTTCATCATCTCCCCATTCATCTTTCTTAGCTTCTTTCGTCCTTCCCACTTTTTCCAGGCTCCATCCTCGCACGAATTTCTATTCTTTTTTACATTCTTANTACCTTTACCTTTCTCTTTTCTTNNNNNNATAACCCCTCCTTACCTTNNNNNNNNNTACGCACTTCAGAGATCCATATCTGTATAAACTTTTCTCTTTCGCTTATCTGATCCACANNNNNNNTTCTTTCTTCTCTCAANNTTTTGGAGTGTTCTTTTGGGAGGCACACCCTACTTAAGTGATGTTTGTCGTCCCTACGATAACCAACATCTTCTTGTTTCCCGACCATGTNNNNNNNNNNNNNNNNNNNCGCTTTCGTTTTTGCACTTCAAACCTCTGTGTGCTCCTTCCCGCTCAAATAATTCTCCYGATGTTTTCTGTATCATCTTATCCACTTACTTTTGYNNNNNNNAGAAATGATGGTAATTCCCCCGTCTGATCTTGCCTTCGTACAATTTAGTAACATACGCTTTCTTCCCTCCCAGTGTCTTTACGTAGTCCTCCTAAACCCTCACTCGTCTGGTTCGTTTCCATTCCACCCTCTCTTCACCCTTTCTTGTTTCTATCATCAATCTTAANNNNNTCTYTGATACTTAGTACCATTAGGAATCCATTATCGAAATGCAGTCATATCCCACCCCTACGTTACATGCTCTCTTTTTTCCAGTCCATGACACTTATTAACTTATCCCCATCCGGATGCTTGTGTTCATTCGTTTCTAACCACCTCTCCTCACGGATAAGGTTGATACAGCCTTTTGTATATGGGTAAGCATAAACGACGTTTTTCTTCCCTTGATTCGGATCTGGCCTTCATTCCTCATGACTTAGCGGGTCTAACCTCGTTCTATTTCTTTCGTCTTATCTTAACGCAACTGTTCAGAATCTACATCTAATTGTCTTTTCTTCTCTTCCATTGACAATCCCACTCCCCATACAGATTTCACTTGCTCAATGGTTCTCCCTTTTTTTCTTAACAAGCTCTGCTCATTTGTTTCATTTTCGTGGACTAACTTTTGATCCTCATTTTTTTTCCTGCTAAATTNNNTAGCAGCCGACCAATAAAAAGAAACCCGAAAACCCCGTAAGACCATACAGAGCCCTNNNNNNNN-NNNNNNNNNNNNNNNACACTCCACCTCCGTGAATGGAGAGTAAAAAACCATAANNNAGAAGACACAACCCCAAGCAAACAACTTGGGTGGAGAGCAAACACANNNNN
n3258     GCAATAATTTCTCACTCTTTCTCNNNNNNNNNNNNNNNNNNCATTGCTGTTACTCAGTATTTAACTGCCCCCCTTTTTCCTTCTTTCTCTGTCTYNNTCTCATATGTTTTTCTCGTCTACTTGCGGCCACAACTTGCNNNNNNNNNAATCTCTTTTCTTTTGGAACTGCTCCCAACTATTTCCGCTCTTGATCCTNNNNNNNNNNNNNNNNNNCGTATAACCGCTCTTTTCAACATTTTATTCCTTTTACGCTATCCATTCTCTCCACTTTCCGTTGTGCCNNNTGAAATTATTGAATTCTCTCTGTGACGTCTCACGTCYATTACACATTCTTGTTTGCCTCTCGAAGTTCGCGTATACTCTTCTTCACAACGCTACCTAATTTACCCCCTTTTCGTCACGCCGAGATCATCACTCGTTTCCCTCTATGTCCTATGTCATTAGCCTCCCTCTCCTTATCCTCTTTTCCCCTACCTTCTTGTCCCTTGGGTGTAACACGATTCTCCTCATGGTCTTTTAGCATCTTCTGTACTTCCCTTTNTACCACTATCCTTCCGCACCTTACCTTTCTTCTCGTCCTCGTTCAGTTTAATCAAATCCCCTTTCTTCTTGTTTATGTCAACCTCTCCACCAATAAGACAAACGCCCCTTCCTCCTTTCTCCTNNNNNNTCTTCGGTTCCAAAATGCTATTTGCGCGTTGCCTGTTTGCATGACGCTNNNNNNNNNNNNNNNNNNNNNNNNNNNNNNNNNNNNNNNNNNNNNNNNGTAATGTGTTCCCTTTTTMCCYTNNNNNNNNNNNNNNNNNNNNNNNNNNNNNNNNNNNNTCCTTGCTATTCCCTATACCCTCAAACCTTTGCTTTCCTTTTTCTCTTCCGTCTTTNNNNNNNNNNNNNRGRACTTAAATTGTTGACATANNTTCGTGTTCATTCAACRAANNNNNNNNNNNNNNNNNNNNNNNNNNNNNNNTATACGCATCCCCTTTCTCCGTATTGGTCCTAGGCTAGACCTTGCTGTTTTTCTGGTCGTTTCACCTATCTAACAATTCATAATTCTGCTTCTTCGTCAGTCTTCGACTACCGCACATGTTTCGTATCTTCAATTGTCGTCGGACANNNNACTGACTCCTGCTTCTCCTNNNNNTTGACTCCAGATCACATTCCATAGTAGGCCCAACTAACCATATAAGTCCCCATGTAACCCCTTAATTATAAACTTTCTCTGGTTTATTCTTTCAATCCGCTACAATATTACTTCCTTTTTTCTCCTATTATTAATAACATCTACTGAAGAGCAAACATAATCTACATTCCCATCCGATGTTATAAGTTTCTACCTGTTTCCGATTACGCTCCTGTACACTCGGTAACCTTCCGCGTTAGAGCATGGCAAGATCTTTACCCTCATAAGCCTTCCCCCTCATACGCGTTTTCTCGTCTTTTTACATTATCCCACTCAACACCTACKCGCGCGCATATGTTAATCGCATTGTCTTTTCTTTCCTTTCCCAAGGTCAGTCCTATNNNNNNYAATTTCTAACGAAGCTTTCCTTCTTTTTATTGTTCACTCCCCATCTATCTCTCTGTCCTTCGTGAACCTCTCATTCAGCCCCTTCCTTTTACCGTTTGCTCTGTNNNNNNNNNNNNTATTCCCCTCTTYTNNCTCTTCTCTTTTTCTTATCTCTTACATTTTTTGTATAAATATCAACANAATTACGCGCTTGCCCCTTCCCGTTTGTAAACCATTCTGTTCTTTTTTAGGGATTGAGCTAGAACCCTAAGTGAGTTTTTCCACTTTTGTTGCTTACGTCCYNNNNNNGCCCGTACTACTATCTTACCTTTCCGTCTCGCAAGTCAGAGAACTACTCTCTTTGTATCCTACTAAAACCTCTCAGTAGCCTTTCCGTAGTATTTGCCTTCTGTTGTCAAATCCAAATGTACCCGAGATTATTGTTTATCTAGGGCGNNNNNNNNNNNNNNNNNTCTTATGTCACACACAATCCAAGGTACTGCCGTCTCTGTTTTCTTTTTTATATCTTTCTCGCTATCANNNNNNNCCCTTTTTCTGTCAAGCAGGTAGCAATCTTATGTACCTCTGGTGTCTAGCATTCCTTGTAGTTTCTATCTCTGCTACACCCTCTTCTTTTCTCCGANNCGTCTTTCCCGCAGCAATAATATTAGATTATTTCCTTTTCTCTTCCAATTGCACCCAGTTTCCTGTAGTACCATCAAATCAGCGTAATCCCTTTTCGGTTCTTTTCGAAATAAACTTGAGTTTCCTTCTACTTTTCTCCCATTTTATCTACCTTCCTTTTCGGGAACAGTGCGTATTTACTTGCTCTTTCTTATATACGCTATCCTATCACCTNNNNNNNNNNNNNNNNTTTACCTAGTATGTCACATACCTCGCTTTCCTTNNNNNNNNNNNNNNNNNNNNNNNNNTTCTCTGGCTTCGCTGTGACATACTTCACCTGATGTTTGCGTTACAGCTCGCTTTTTCAGTCCCTTTGTCACAAAGCAGGTTTTCGGTACTTCTTGNNNNNNATCATCTCCCCATTCATCTTTCTTAGCTTCTTTCGTCCTTCCCACTTTTTCCAGGCTCCATCCTCGCACGAATTTCTATTCTTTTTTACATTCTTANTACCTTTACCTTTCTCTTTTCTTTCNNNNNNNNNNCCTCCTTACCTTCGTTCTTTTTACGCACTTCAGAGATCCATATCTGTATAAACTTTTCTCTTTCGCTTATCTGATCCACATCATTCATTCTTTCTTCTCTCAATTTTTTGGAGTGTTCTTTTGGGAGGCACACCCTACTTAAGTGATGTTTGTCGTCCCTACGATAACCAACATCTTCTTGTTTCCCGACCATGTACGTYYNNNNNNNNNNNNNNNNNNNNNNNTTTGCACTTCAAACCTCTGTGTGCTCCTTCCCRCTCAANNNNNNNNNNNNNNNNTTTCTGTATCATCTTATCCACTTACTTTTGYGCTTAGTAGAAATGATGGTAATTCCCCCGTCTGATCTTGCCTTCGTACAATTTAGTAACATACGCTTTCTTCCCTCCCAGTGTCTTTACGTAGTCCTCCTAAACCCTCACTCGTCTGGTTCGTTTCCATTCCACCCTCTCTTCACCCTTTCTTGNNTCTATCATCAATCTTAAACACATCTCTGATACTTAGTACCATTAGGAATCCATTATCGAAATGCAGTCATATCCCACCCCTACGTTACATGCTCTCTTTTTTCCAGTCCATGACACTTANTAACTTATCCCCATCCGGATGCTTGTGTTCATTCGTTTCTAACCACCTCTCCTCACGRATAAGGTTGATACAGCCTTTTGTATATGGGTAAGCATAAACGACGTTTTTCTTCCCTTGATTCGGATCTGGCCTTCATTCCTCATGACTTAGCGGGTCTAACCTCGTTCTATTTCTTTCGTCTTATCTTAACGCAACTGTTCAGAATCTACATCTAATTGTCTTTTCTTNNNNNNNNNNNACAATCCSACTCCCCATACARATTTCACTTGCTCAATGGTTCTCCCTTTTTTTCTTAACAAGCTCTGCTCATTTGTTTCATTTTCGTGGACTAACTTTTGATCCTCATTTTTTTTCCTNNNNNNNNNNNTAGCAGCCGACCAATAAAAAGAAACCCGAAAACCCCGTAAGACCATACAGAGCCCTAGTACCAC-CAANNNNNNNNNAAAACACTCCACCTCCGTGAATGGAGAGTAAAAAACCATAAAAAAGAAGACACAACCCCAAGCAAACAACTTGGGTGGAGAGCAAACACAAAAAT
n3757     GCAATAATTTCTCACTCTTTCTCTTCTTAGATTGATACGAGCATTGCTGTTACTCAGTATTTAACTGCCCCCCTTTTTCCTTCTTTCTCTGTCTCTCTCTCATATGTTTTTCTCGTCTACTTGCGGCCACAACTTGCTGCTCACTCAATCTCTTTTCTTTTGGAACTGCTCCCAACTATTTCCGCTCTTGATCCTCACAGCCTATCAGACATTCGTATAACCGCTCTTTTCAACATTTTATTCCTTTTACGCTATCCATTCTCTCCACTTTCCGTTGTGCCACGTGAAATTATTGAATTCTCTCTGTGACGTCTCACGTCCATTACACATTCTTGTTTGCCTCTCGAAGTTCGCGTATACTCTTCTTCACAACGCTACCTAATTTACCCCCTTTTCGTCACGCCGAGATCATCACTCGTTTCCCTCTATGTCCTATGTCATTAGCCTCCCTCTCCTTATCCTCTTTTCCCCTACCTTCTTGTCCCTTGGGTGTAACACGATTCTCCTCATGGTCTTTTAGCATCTTCTGTACTTCCCTTTCTACCACTATCCTTCCGCACCTTACCTTTCTTCTCGTCCTCGTTCAGTTTAATCAAATCCCCTTTCTTCTTGTTTATGTCAACCTCTCCACCAATAAGACAAACGCCCCTTCCTCCTTTCTCCTTTCCTATCTTCGGTTCCAAAATGCTATTTGCGCGTTGCCTGTTTGCATGACGCTTGAAATAATTTCCACTTTTTTTTTCTTTGGTGAGTTCTTTGCCATCTCGTAATGTGTTCCCTTTTTCCCCTACGCGCGGCTACCTCGATCACGCCTATCTTCTATCGTCCTTGCTATTCCCTATACCCTCAAACCTTTGCTTTCCTTTTTCTCTTCCGTCTTTCAGATACCTTACCGGGACTTAAATTGTTGACATATTTTCGTGTTCATTCAACGAAACTGATGTTGCTTCTGTTGTTTGCAATTCTGTATACGCATCCCCTTTCTCCGTATTGGTCCTAGGCTAGACCTTGCTGTTTTTCTGGTCGTTTCACCTATCTAACAATTCATAATTCTGCTTCTTCGTCAGTCTTCGACTACCGCACATGTTTCGTATCTTCAATTGTCGTCGGACAACACACTGACTCCTGCTTCTCCTTTTTTTTGACTCCAGATCACATTCCATAGTAGGCCCAACTAACCATATAAGTCCCCATGTAACCCCTTAATTATAAACTTTCTCTGGTTTATTCTTTTAATCCGCTACAATATTGCTTCCTTTTTTCTCCTATTATTAATAACATCTACTGAAGAGCAAACATAATCTACATTCCCATCCGATGTTATAAGTTTCTACCTGTTTCCGATTACGCTCCTGTACACTCGGTAACCTTCCGCGTTAGAGCATGGCAAGATCTTTACCCTCATAAGCCTTCCCCNTCATACGCGTTTTCTCGTCTTTTTACATTATCCCACTCAACACCCGCCCGCGCGCATATGTTAATCGCATTGTCTTTTCTTTCCTTTCCCAAGGTCAGTCCTATGTTATTCAATTTCTAACGAAGCTTTCCTTCTTTTTATTGTTCACTCCCCATCTATCTCTCTGTCCTTCGTGAACCTCTCATTCAGCCCCTTCCTTTTACCGTTTGCTCTGTGTCCATCCGATTTATTCCCCTCTTCTTCCTCTTCTCTTTTTCTTATCTCTTACATTTTTTGTATAAATATCAACACAATTACGCGCTTGCCCCTTCCCGTTTGTAAACCATTCTGTTCTTTTTTAGGGATTGAGCTAGAACCCTAAGTGAGTTTTTCCACTTTTGTTGCTTACGTCCCCATGGTGCCCGTACTACTATCTTACCTTTCCGTCTCGCAAGTCAGAGAACTACTCTCTTTGTATCCTACTAAAACCTCTCAGTAGCCTTTCCGTAGTATTTGCCTTCTGTTGTCAAATCCAAATGTACCCGAGATTATTGTTTATCTAGGGCNTATTTTTTTTCTCTCTTTCTTATGTCACACACAATCCAAGGTACTGCCGTCTCTGTTTTCTTTTTTATATCTTTCTCGCTATCACTTCTTGCCTTTTTTCTGTCAAGCAGGTAGCAATCTTATGTACCTCTGGTGTCTAGCATTCCTTGTAGTTTCTATCTCTGCTACACCCTCTTCTTTTCTCCGACGCGTCTTTCCCGCAGCAATAATATTAGATTATTTCCTTTTCTCTTCCAATTGCACCCAGTTTCCTGTAGTACCATCAAATCAGCGTAATCCCTTTTCGGTTCTTTTCGAAATAAACTTGAGTTTCCTTCTACTTTTCTCCCATTTTATCTACCTTCCTTTTCGGGAACAGTGCGTATTTACTTGCTCTTTCTTATATACGCTATCCTATCACCTCTCGCGCTCGTCTTTCTTTACCTAGTATGTCACATACCTCGCTTTCCTTTATGGAGTTGTCTTTGCTCAATGACTTCTCTGGCTTCGCTGTGACATACTTCACCTGATGTTTGCGTTACAGCTCGCTTTTTCAGTCCCTTTGTCACAAAGCAGGTTTTCGGTACTTCTTGCGGTTCATCATCTCCCCATTCATCTTTCTTAGCTTCTTTCGTCCTTCCCACTTTTTCCAGGCTCCATCCTCGCACGAATTTCTATTCTTTTTTACATTCTTANTACCTTTACCTTTCTCTTTTCTTTCTTCCATAACCCCTCCCTACCTTCGTTCTTTTTACGCACTTCAGAGATCCATATCTGTATAAACTTTTCTCTTTCGCTTATCTGATCCACATCATTCATTCTTTCTTCTCTCAATTTTTTGGAGTGTTCTTTTGGGAGGCACACCCTACTTAAGTGATGTTTGTCGTCCCTACGATAACCAACATCTTCTTGTTTCCCGACCATGTACGTCCCTAGCCCTCCTTACGCTTTCGTTTTTGCACTTCAAACCTCTGTGTGCTCCTTCCCGCTCAAATAATTCTCCCGATGTTTTCTGTATCATCTTATCCACTTACTTTTGCGCTTAGTAGAAATGATGGTAATTCCCCCGTCTGATCTTGCCTTCGTACAATTTAGTAACATACGCTTTCTTCCCTCCCAGTGTCTTTACGTAGTCCTCCTAAACCCTCACTCGTCTGGTTCGTTTCCATTCCACCCTCTCTTCACCCTTTCTTGTTTCTATCATCAATCTTAAACACATCTCTGATACTTAGTACCATTAGGAATCCATTATCGAAATGCAGTCATATCCCACCCCTACGTTACATGCTCTCTTTTTTCCAGTCCATGACACTTATTAACTTATCCCCATCCGGATGCTTGTGTTCATTCGTTTCTAACCACCTCTCCTCACGGATAAGGTTGATACAGCCTTTTGTATATGGGTAAGCATAAACGACGTTTTTCTTCCCTTGATTCGGATCTGGCCTTCATTCCTCATGACTTAGCGGGTCTAACCTCGTTCTATTTCTTTCGTCTTATCTTAACGCAACTGTTCAGAATCTACATCTAATTGTCTTTTCTTCTCTTCCATTGACAATCCCACTCCCCATACAGATTTCACTTGCTCAATGGTTCTCCCTTTTTTTCTTAACAAGCTCTGCTCATTTGTTTCATTTTCGTGGACTAACTTTTGATCCTCATTTTTTTTCCTGCTAAATTAAATAGCAGCCGACCAATAAAAAGAAACCCGAAAACCCCGTAAGACCATACAGAGCCCTAGTACCAT-CAATCAAACAAAAAAACACTCCACCTCCGTGAATGGAGAGTAAAAAACCATAAAAAAGAAGACACAACCCCAAGCAAACAACTTGGGTGGAGAGCAAACACAAAAAT

[m3]
AEPHI     CCNNNNNNGNNNNTCNTATAACCTAATAAACACTGATAGCACCACTTACAACAATAGAACCAACCCAAACCGTATCACTTACNNNNNNNNNNNNNNNNNNNNNNNNNNNNTAACAAACCTAATGATACAATAATGACAAATGTCCCAAAAATCCACACAWWYYCTAKNCTTCAACCCACCACAAAAGAACTCGCAAATATCCCATAAAAATCAATCAATTACCTCACTACGTTCCAAACGACCTATCCACATCCACATCCACACAATATCCGTCAAAACACCACCTCGAATCCAACCACAAAAATGACATGACCTACTCTCAGTCTCGACCTTCCCACAACTTATCCGAATAAGAACCTTACCCCCCAATCCATAGAACACCACACTAACATACACACTTAACTAATTTAATCAACTCAGAAACTAATCATCCTCATAACTACACACTCCACCAAAATAAACTCCAAANNNNNNNNNNNNNNNNNNNNNNNNNNNNNNNNNNNNNNNNNNNNNNNNNNNNNNNNNNNNNNNNNNNNNNNNNNNNNNNNNNNNNNNNNNNNCATCCAACCCACACCAAAAANCANNNNNNNNNNNNNNNNACACCCATAAACACCBACTATTAACATTACCACCAAAACCTATACCTTTCCCCCTCCTATCCCNNNNNNNNNNNNNNNNNNNYATTCAACTCTTAAACAATTTTCATCTTATCAAGCGAATTACCTTTTTCTTTAATCCAAATAACACTATACTCTATCCGCACCAAGCCACCACGATCCGTAAATCTCACAAAAGAACTGAACATTCTTTTCATTCCCACCAATTCCCAAATCTCCAATCAACATCGGTGTTACAACAATCCCCCAACTAATTTTCTATCATTCTCAGCCTTTAGACTTACATCCACTACCACTTATAACTAANNNNNNNNNNN-NNNNNNAGCATAATTACAGCCAACCCATAACATACCACCCAACCGCTTTACTTAGTCAACATTGAACAACGTTAACACTTCCCTTTTACTCAAACCAACTCATCATTAATTCCTCAAAACTCTCAATCTCACTATTACTYTAAATACCTATATAATCACCTTACCATACAAAAACACTATCCCAATTCCTNNNNNNNNNNNNNNNNNNNNNAAAAAAAGAAAATCCTAACCCCATTTCCTAGACCCACAAGGCTCTACACACACCTTAAAATACCCTTTACAAACCCAACTATCGAAAAAACCCAACGAATAACAACGATCCCCATCAACAACGCAACATCATTAAAACCCTAACACCGCACNNCTATCCTACAAAAATACTTAAAATCCACCCAAGTCCACTTCCATCCTAAACACAAAGTTACAAAACACATTCCAAACCTTACCACTGTCTCCACCAAATCACACCNNNNNNNNNNNNGAACTACAATYCNNNNNNNNNNNNNNNNNNNNNNNNNNNNNAACTCAACACAAATAGCACCTCACCCCAAAACAACACCAATTCAACACCCTTATCCCCCCTAANNNNNNNNNNNNNNNNNNNNNNNNNNNNNNNNNACTCACAAACATATTCAACACAAACTCTAAATCTAAAACGATTTACCCAAAAGCTCTCTCCTCTAAACACCAGACAGTCTAACAACCCCACACCATCTATATCCACTTCAAAANNNNNNACAAAAACACATCCCACGCCACAAGCCAGACAACTCCAACCCCATTCCCTCCAAACCAACAACCCCAATAATACATAACATAAAAATCCAAACCCAACCTCACAATGATAACGCCACAACCCAATCAGCCCATACCATAAATAATTAATAACTCAACCATTACCCATATTTAAAATTCCAACCAAAGCCCACAACCACCTTTCAACAGCTATACATTCATTTCCCCACAATCAATACCGACCTTTCAGCACACCCAACTCCACAAACACGCTACACAACTCACCCAAAANNNNNNNNNNNNNNNNNNNNACTAACAACATAAAACATACCTTTAATCACCCATATCCACTACACCCAACCTCCACCAATACAACAACAAANNNNNNNNNNNNNNNNNNNNNNNNNNGTACCACCCACTCATCATACCCATCCCGCAACAACAACCCCCTGACANNNNNNNNNNNNNAAGACCTCTAAGAAATRAGATTAATCCCTACCACTAACAGAATCTCACNNNNNNNNNNNNNNNNNNNNNNNNNNNNNNNNNNNNCTATACCTAAACTCACACAAAAGACAACTCACAACGCCTAAATAAAGCTTCACTTACACCCCACCATAGGCATCCACAACACCAACACTAAACATAATCTTCTAATCATCCTAACACCCCCACTACCAATAACAACCTATACAGCATAATACCAAATACACAACTCCAAGCACTAACTTACTGAACAGAGGCATCCTAGGTACACCCATCACTACACTCAAAAAACCACCATACCAAAATACAAACCGTGCCTTCACATCAATATCACTACCCCAACAAACCACCACTAAATCACCAACACTACAACCNNNNNNNNNNNNNNNNNNNNNNNNNNNNNNNNNNNNTCCCATCTAATACTACCTCACAAAAACAATCCCAACCCATAAACCAATCCTACNNNNNNNNNNNNNNNNGGCAACTCCCACCAAACCCATCTACCGGTACGCACACCAACTAAGTCATCCTATCCCCCGAACCCCCACACTTTCCACACCCAGCACCAATCTTCACNNNNNNNNNNNNNNNNNNNNNNNNNNNNNNNNNNNNNNNTCACAACTCAACACTAACATTTAACAAAAACATCAACACCCATATACTTCTACAACTTCCAAACAATACACACAAATCATCCATCAAAACATCATTACAAAAACAACCATAGCTTTAGAAATCACCCTCCAATCCAACAAACCCACAAT-ACCTATCCCATTCAACTCCCAACAAAAAACTCAA-CCAACCACCAATACCATAACACCAACCTCACCAATCAAAAAAAACTAACCCCACTCTT-AAACCCCCACCAATCCTACTCCCCATCACCACTAACCCCCCCCCCAGTCACAAATCATCCCAACCACTTACTCTCCACAACCCATCCCCACCTACAAATAATGAACAAANNNNNNNNNNNNNNNNNNNNNNNNNNNNNNNNNNNNNWCCCCCAACACCCAAACCTAAACTTCACTCCNNNNNNNNNNNNNATAATACACAACGAACACCAAACCATCCCATACCAAGCACCAGATCNNNNNNNNNNNNNNNNNNNNNNNNNCAAACTACCATAAAGAACACTATCCGACCACATCCCACAGTAAATCCCTATAAACCCCTTCACCAAATCCCACCCAGAGCCATCCAGAAAACTTACTCAAAAAAACAACACCACACACTCCCAACAGAATAGTCAATCCATAACCCACCCCACACTCTCTCTTCCGTAAGACCTAATTACCCACCTTACCTAACCAATACGCCCCATACCCCCCCAGCAACCCACCCATATATCAAAACTACACTCACTCTCAAAAATCATCCAATACAAACACACAACAAACACCAATACAATACTATCAAATCCGAAATCCTCCGAANCCCCCCCCACACCNCACAAKNNNNNACCGTTCGAACGCGCACCAATAAGCACCTAATCCCAAAATCCCTACAGCATCCCACCTCCCGA-CCCACCCCTCCATCACACCCACACGACCATCGAGCCCAACAACACCATCCAACAAGCGATAACCATAAACACTCACCCACGCCAAGAGTACCCANNNCAAACAAACA
APTHA     ACCACCCTAAAATCCATGTAATTTAAAAAACACCAACAACACCATATACGACAACAAAGCTAACCCTACACATACTATTCACCAATCCCACTCCCCCCTATACACCACCGAAACATGTTTAAAAGCACAACTATACAAATAGTTTTAAAAATCCACTTAATGCCCACCCCCTAGCCCACCCCACAAAAGCTTATGGACAAACTACAAAAACCAATCAATTACTTCACTACACCCCAAATAATCTACCCACATCCACACTAACACAGCAACTGCTAAAAACCCACTCCGAACCCAACCACGAAAATAACACAACATACTATC-GCTCTAACCCCTTCACAATCCACCTAAATATAAACCCCATTACCCACCCTGCAAAACATTCAAATCACCCACATTTTTATTTAACCTAAATACCTAAAGAACCGGTCAACCTCACAACAAAACATTCCACCACAATCTACTCCACCCAACTAATCAGCTTATAAGAAAAACAGATTACACCACCTTAAAACCCCCCCCACATACCCCTCAAAAAATATCCAAATAAATAAACCAAATCAACCCAAAACACACCATAAAACACAAACCAAACAGAGACACACTCAACAACACCCCCCACTAACCCCACTCCCAAAACTTACACCATCCCACCTTTCATCACAATTCCGGCTTTAACCATCCATCCAATCTCTAAATAACCCCCGCCTCACTAAACAAATCACCCTCCCCTCTAACCCAGGCAACACCACATCCCATTTACAATAAATCACCATACCCCACGAAACCTATAAGCAAAACCAACGCTCTACATACTCCTACCAATCTACAGACCCCTAACCAACACCAACAACACAACAACTTTTCAGCCAACTTCTAATCATACTTTACTCCTAAACCCACATACACCCCTACTTATAACTAACACAACTTATAAACCATAAACATAATCACAACCAGCCCATAAAGCACTACCTACCCACCTCAATTAACCAACACCAGACAACTTCAACGGCTCATTTTTACTCAAATAACCTCACTACCAATTCCTATCATCCTTTATCTACACAATCACCTCAAAGAACCGTACAACTACCTCACCACATAAAAGCACCATTTCAATCACATCAACTAAAACATATTCAAACCAAAAAAAAAATCCCCAACCCCACACCCTAGACTTGTAAGGCCCTATATACAACTTAAAACATTCTCAATAAACTTAATTACTAAAAAAATCCAACGAAAAACAACGCTCAACATCTCCCACGCAATACTATCATAGTCCTAACACTACACTACGATCCCGTAAAAACACCCAAAAACTATTTAGAACTAACCTTACATTAAACACAAAATTACAAAGCAACTTTTATACCTTATAATTATCCCTGCTAAAATATACTGTAAAATCACANGCACCACAATTCATAGAACTACTAACATACTATACTACCGTAACTTCAAACAAACAGCACCCCATCCCGAAACGACACTAACTTAACACCTCTAACTCTATTAAATTAATCAAAACAACGACTAACTCCAAAACTTAACCCAAAAACATAATCAACACAAACCCCAAATTTTAAACAATCTACTCAAAGCTACCCCCCCTTAAACATCAAACATTACATCTATCCCATATCTCCTACATACACCTCCAAACCACAAACAGAAATACATCCTACAACACAAATTAGACAATCCCAACCCAATCTTCCTTAAACCAGCAACCTTAACAACACACAACATAAAAAATCAAACCTACTCCTCCAACAACAATATCAAAACCTAACCAACCTACATCAAAAAAAACCAACGTCCCAACCACCACCCAACCCCAAACCCTTATTTAAGAATCACAACCAATCTCCAACAACTACCCATCTACTCTCTCACAATCAACATTAACTTCCTCAAACGTCTAACTCTACATATATACCACTCAACCCACCCAAAAACACATACTCCAAACTCATAACTAATAACATAAAGCATACATTCAAACACCCACACCCACCACACCCAACCTTCCCCAACACACTCACAAATCTCCCCCAAAATTGAAGACAAGAGAGCAACACCCATCTATCATACTCACCTCTCAACAATGACTACCCCAAATCACACCACCGCAACAACTCATAAAAAACAAACTTCGTCCCCATCACCAACAGAATTTCACGCACACTACTACTCAGCTCATCCACTCCCGAGTCACCCCTACCCAAACTTACACAAACAACACCTCAAAACACTTAAACAAAATCCTACCCACACCTCACCACAAACACCCATACCATTAACATTAAACATAATTTTCCAATTCTCCCTACACTCTCGCAACTTATAACAACTAAAATAATACAAAACCAAACAAACGATATCGAACATTAACCTACCAAATACAAACACTTTAAACACAATCACCACCACACCCAAAAAAACATTCTATCAGTATACATACTACACCCTCACACCAACAAAACCACATTGACAAACCATCACCATACCACCAATACAACCACTATAAACATCAACAAACCACCAAAACCCATACCCACACTTCACCTAAAACCATTCCACAACAAAAACCCTACCCCACAAATCAATCCTCCACTTAAGCGCCAACANGGCAACTCCTCTCAGATACAACCACCAGCATAATCACCAATCAACCCATCTTATCCTCCGAACCCTTGCACCCCCCACACCCAATGTAAATCCCCATACACCAACACATAAAACCCCATCCCAAACACTAACGACTCCACAACTCAACACTAACACTCAATAAAACCACCTAAACCCATATACCCCTATATTCTATAAACAACCCACACCAACCACTTGCCAAAACATCACCACAAAAACTACTACAATCCCAAAGATCTTCCCTAAATCCAATACACACAGCACAATTCATCCCACCCAACTCCTAATAAAAAACCTATCACAACCCCCATTTCTAAAACACCAACCCTAATAACTAAAAAAAACCAATACCAATTTTCAAATATTTATCAACCTCACCCCCTACCATCACACACTCCTCTCCTAACTACAAATCACCACCATCATCCACCCACTACAACCTACCCTTACTCCAAAATAACACACAAACTCCCTCACTCATAAAACACCCCCCTAACCCACCTCTACTCCCCATAACCAAACCCAAACCACACCCTACGAAGAGAATTCACAACACACCATCAACGACAAACTATTCAATACC-AGCACCAACCCATACCCCCGCCTCCCATCCAAACCACAAACCGTCACAAAGAACACTATCACACTACCCTCTACCATAAATTCATACAAACCCCTTCCCCCAATCTCACACAACACTCTCCAGAAAATCTACCCTAAAAAATAGTATCGCACATCCCTAACAAAACAAACAATCCATAACCCACCCGACACCTCCCCCCCTATAAAACCCAATCACTCACCCCACCCAATCAACACACCCAACACCCCCCTAACAGCTTAACTACACATTAAAACCATACCCATCCCCAAAAATTATACAACATATACACACAACAACCGGCTAAACAACACCGTTGAAATCGAAACACCCCCAACACCCCTCCACATTATGTAGTAATCAACCGTTCGAACGCGCACCAATGAACACCCAATCCCAAAATCCCTACTGCACGCCACCTGCCCTCGCTACCCCCCCATCAAACTCACACGATCACCGAGCCCAACAACACCGTCCAACAGACAACAATCATAAACACCCACCCACGTCAAGAGTACCCGCCACAAACAAACG
APTMA     ACCGCCCCAAAATCCCTGTAATTTAAAAAACACCAACAATACCATATACGACGTCAAAGCTAGTCCTACATATACTACTCATCAATCCCACACCCCCCCGTGCACCACCAAAACATATTTAGAAACACAACTATGCAAATAGTTTTGAAAATCCATTTAATACCCACCTTCTAACCCACCCCACAAAAACTTATTGATACACCACAAGGACCAATCAACTACCCCACTACATCCCAAATAATTTACTCACATCCACACCAAAACAACAACTGCTAGAAAACCACTCCAAATCCAACCACGAAAATGACACAACATACTATCAGCCTTAACCCCTTTTCAACCCACCTAAATATGAACCCCACTACCTACCCTGCAGAACATTCAAATCATCCACATTCTTATTTAACTTAAGTACCCAAAGAATCGATCAACCTCACAACAAAACATTCCACCACAATCTACTCGAACCAACTAATCAGTTTATACGAAAAACAAACTACACTACCTTAAGATTCCCTCCACATACCCCTCAAAAAATATCCAAACAAATAAACTAAATCGACCCAAAACACACCACAAAATACAAACCAAACAAAGACACACCCAACAACACCCCCCACTAACCCCACTCCCAAAGCTTACACCACTTTCCCTTTCATCCTAATTCCGGCTTTAACCATCTATCTAATCTCTAAACAGCCCCCACCACACCAAACAAATCACCCCTCCCTTTAACCCAAACAACACCGCATCCCATCTACGACGAATCACCATATCCCACGAAATTTATAAGAAGAACCAACACTCTATATACCCCTATTAATCCACAAACCCTTAACCAACACCAACAACACAGTAATTCTCCAGCTAGTTTCTAGTCATACTTTACTCTTAAACTGACATACACTTCTACTCATACCCAACACAACTTATAAACCATAAACATAATCACAACCAGCTCACGAAACACCACCCATCCACTTCACTTAACCAACCCTAAACAACTTCAGCAATTCATTTTTATTCAAATAACCTTACCACCAATTCCTCCCATTCTTCATCTACATAATCACCTTAAAAATCCGTACAACCACCTCACCATATAGAAACATCGTTTTAATCACATCAACTAATACATATTCAAACCAAAAAAAAAATCTCCAACCCCACATCCTAGACCCATAAGGCCCTATATACAACCTAAAATATTCTCAATAAACCCAATCATTAAAAAAATCCAACAAAAAATAACACTCAACATTTTCCACACAACACCATCACAGTTCTAACACTACGCTACAATCCCGCAAAAACACCCAAAAACTATTTAGAGCTAACCTTACATTAGATACACAATTACAAAGCAACTTTTATACCTTATAATTGTCTCTGCTAAAATATATCGTAAAATCACANGCACCACAACTCACAAAACTACCAATATACTATATTACCATGACTTCAAACAAACAGCACCCTATCCCAAAACAACACTAACTTAACACTTCCAACCCTACTAAATTAATCAGAACAACAATTAATCCCAAAACTTAACCCACAAACACAATCAACGCAAACCCCAAATTTAAAACAATCTATCCAAAACTACCCCCCCTCAAACATCAAACATTACATCTATCCCATATCTTCTACATACACCCCCAAACCACAAACAAAAACACATCCCACAACACAAATTAGACAATCTCAACACAACCTTCCTCAAACTAGCAACCTCAACTACACACAACATGAAAAATCAAACCTACTCTCCCAACAACAATATCAAAACCTGACCAACCTACACTAAAAAAAACTAACGCCCCAACCGCCACCCACATTTAAAACCCTAATTAAAAATCACAACCAATTTCCAACAACCATCCATCCATTCCCTTACAATCAACATTAATTTCCTTAAACGTCTAACTCCATATATATGCCACTCAACCCACCCAAAAACACATACTCCAAACTCATAACTAATAACATAAAACACACATCCAAACACCCATACCCATCACACCCAACCTTTCCCAACACATTCACAAACTTCCCCTGAAACTAAAGGCAAAAGAGAAACACCCATCCATCACACTCACTCCTCAACAACAACTACCCCGCATCACACCACCACAACAACTCACAAAAAATAAACTTCATCCTCATCACCAACAGAATTTCACGTACACTACTACTCAACTCATCCACTTCCAGACCACCCCTGCCCAAACCCGCATAAATAACACCTCAGAGCATTTAAACAAAGTCCCACTCACACCTCACCATAAACACCTATACCACTAACGCTAAACATAATTTTCCAACCTTCCCCACACCCTCACAATTTATAATAACCAAAAAAATACACAACCAAATAAACAATATCAAACACTAACTTACTAAATACAAACACTTTAAACACAGTTACCACCACACCCAAAAAAACATCCTATTAGTACACATATCACACCTTAACACCAACAGAACCACATCAACAAACCATCACCATATCGTTAACACAACCACTACAAACATCAACAAACCATCAAAACCCATACCTATATTTCACCTAAAACCATTCCATAACAAAAACCCTATTTCACAAATCAATCCCCCACCCAAGCGCCAACANGGCAACTCCCCTCAGATACAACTACCAACATAATCCTTAATCGATCCATCTTACCTTCTGAACCCCTACACCCCCCACAGCCAATGCAAACCCCCATACATCAACACACAAAACCCCACCCCAAACACTAACGACTCCACAATTCAACACTAACACCCAACAAAATCAACTAAACCCATATACCCCTATATTCCATAAACAACCCACACCAATCATTTACTAAAACATCACCATAAAAGTTACTACAATCCTAAAAATCTTCCCTAAGTCCAATACACACAACATAATCTACCCCACCCAACTCCCAATAAAAAACTTATCACAACCCTCACTTCCAAAGCACCAACCCTAAGAACCAAAAAAAACCAACACCAATTTCCAAATATTTATCAACCTCACCCCCTACCATCACATATCCCTTTCCTAACTACAAACCACCATCACCACCCACCCACTACAGCCCATTCTTACTCCGAAACAAAGCACAAATTCCCTCACTCATAGAATACTCCCTCAACCCACCTCCACTCCCTATAACTAAACCCAAACCACACCCTATGAAGAAAATTTACAACACACTACTAACGACAAATCATTTAATACC-AGCACCAACCCACACCCCCACCTCCCACCCGAACCATAAACCATTGCAAAGAATACTATCACACTACCCTCCACCATAAATTCATACAAACCCCCTCCCCCAATCCCACACAACACTCTCCAGAAAATCCAATCCAAAAAATAGTATCACACACCCCCAACAAAATAAACAATCCATAACCCACCATACACTTCCCCCTCTATAAAACCCGATCATCCACCCCACCCAATTAACACACCCAATACCCACCTAACAACTTAACTACACATTAAAACTATACTCACTCCCAAAAATCATACAACATATACACACAACAACCGCCTAAACAACATCGCTAAAACCGAAACACTCCCAACCTCCCTCCACATTATGTAGTAATCANNNNNNNNNNNNNNNNNNNNNNNNNNNNNNNNNNNNNNNNNNNNNNNNNNNNNNNNNNNNNNNNNNNNNNNNNNNNNNNNNNNNNNNNNNNNNNNNNNNNNNNNNNNNNNNNNNNNNNNNNNNNNNNNNNNNNNNNNNNNNNNNNNNNNNNNNNNNNNNNNNNNNNNNNNN
APTMA2    ACCGCCCCAAAATCCCTGTAATTTAAAAAACACCAACAATACCATATACGACGTCAAAGCTAGTCCTACATATACTACTCATCAATCCCACACCCCCCCGTGCACCACCAAAACATGTTTAGAAACACAACTATGCAAATAGTTTTGAAAATCCATTTAATACCCACCTTCTAACCCACCCCACAAAAACTTATTGATACACCACAAGGACCAATCAACTACCCCACTACATCCCAAATAATTTACTCACATCCACACCAAAACAACAACTGCTAGAAAACCACTCCAAATCCAACCACGAAAATGACACGACATACTATCAGCTTTAACCCCTTTTCAACCCACCTAAATATGAACCCCACTACCTACCCTGCAGAACATTCAAATCATCCACATTCTTATTTAACTTAAGTACCCAAAGAATCGATCAACCTCACAACAAAACATTCCACCACAATCTACTCGAACCAACTAATCAGTTTATACGAAAAACAAACTACACTACCTTAAAATTCCCTCCACATACCCCTCAAAAAATATCCAAACAAATAAACTAAATCGACCCAAAACACACCACAAAATACAAACCAAACAAAGACACACCCAACAACACCCCCCACTAACCCCACTCCCAAAGCTTACACCACTTTCCCTTTCATCCTAATTCCGGCTTTAACCATCTATCTAATCTCTAAACAGCCCCCACCACACCAAACAAATCACCCCTCCCTTTAACCCAAACAACACCGCATCCCATCTACGACGAATCACCATATCCCACGAAATTTATAAGAAAAACCAACACTCTATATACCCCTATTAATCCACAAACCCCTAACCAACACCAACAACACAGTAATTCTCCAGCTAATTTCTAGTCATACTTTACTCTTAAACTGACATACACTTCTACTCATACCCAACACAACTTATAAACCATAAACATAATCACAACCAGCTCACAAAACACCACCCATCCACTTCACTTAACCAACCCTAAACAACTTCAGCAATTCATTTTTATTCAAATAACCTTACCACCAATTCCTCCCATTCTTCATCTACATAATCACCTTAAAAATCCGTACAACCACCTCACCATATAGAAACATCGTTTTAATCACATCAACTAATACATATTCAAACCAAAAAAAAAATCTCCAACCCCACATCCTAGACCCATAAGGCCCTATACACAACCTAAAATATTCTCAATAAACCCAATCATTAAAAAAATCCAACAAAAAATAACACTCAACATTTTCCACACAACACCATCACAGTTCTAACACTACGCTACAATCCCGCAAAAACACCCAAAAACTATTTAGAGCTAACCTTACATTAGATACACAATTACAAAGCAACTTTTATACCTTATAATTGTCTCTGCTAAAATATATCGTAAAATCACANGCACCACAACTCACAAAACTACCAATATACTATATTACCATGACTTCAAACAAACAGCACCCTATCCCAAAACAACACTAACTTAACACTTCCAACCCTACTAAATTAATCAGAACAACAATTAATCCCAAAACTTAACCCACAAACACAATCAACGCAAACCCCAAATTTAAAACAATCTACCCAAAGCTACCCCCCCTCAAACATCAAACATTACATCTATCCCATATCTTCTACATACACCCCCAAACCACAAACAAAAACACATCCTACAACACAAATTAGACAATCTCAACACAACCTTCCTCAAACTAGCAACCTCAACTACACACAACATGAAAAATCAAACCTACTCTCCCAACAACAATATCAAAACCTGACCAACCTACACTAAAAAAAACTAACGCCCCAACCGCCACCCACACTTAAAACCCTAATTAAAAATCACAACCAATTTCCAACAACCATCCATCCATTCCCTTACAATTAACATTAATTTCCTTAAACGTCTAACTCCATATATATGCCACTCAACCCACCCAAAAACACATACTCCAAACTCATAACTAATAACATAAAACACACATCCAAACACCCATACCCATCACACCCAACCTTTCCCAACACATTCACAAACCTCCCCTGAAACTAAAGGCAAAAGAGAAACACCCATCCATCACACTCACTCCTCAACAACAACTACCCCGCATCACACCACCACAACAACTCACAAAAAATAAACTTCATCCTCATCACCAACAGAATTTCACGTACACTACTACTCAACTCATCCACTTCCAGACCACCCCTGCCCAAACCCGCATAAATAACACCTCAGAGCATTTAAACAAAGTCCCACTCACACCTCACCATAAGCACCTATACCACTAACGCTAAACATAATTTTCCAACCTTCCCCACACCCTCACAATTTATAATAGCCAAAACAATACACAACCAAATAAACAATATCAAACACTAACTTACTAAATACAAACACTTTAAACACAGTTACCACCACACCCAAAAAAACATCCTATTAGTACACATATCACACCTTAACACCAACAGAACCACATCAACAAACCATCACCATATCGTTAACACAACCACTACAAACATCAACAAACCATCAAAACCCATACCTATATTTCACCTAAAACCATTCCATAACAAAAACCCTATTTCACAAATCAATCCCCCACCCAAGCGCCAACANGGCAACTTCCCTCAGATACAACTACCAACATAATCCTTAATCGATCCATCTTACCTTCTGAACCCCTACACCCCCCACAGCCAATGCAAATCCCCATACATCAACACACAAAACCCCACCCCAAACACTAACGACTCCACAATTCAACACTAACACCCAACAAAATCAACTAAACCCACATACCCCTATATTCCATAAACAACCCACACCAATCATTTACTAAAACATCACCATAAAAGTTACTACAATCCTAAAAATCTTCCCTAAGTCCAATACACACAACATAATCTACCCCACCCAACTCCCAATAAAAAACTTATCACAACCCTCACTTCCAAAGCACCAACCCTAAGAACCAAAAAAAACCAACACCAATTTCCAAATATTTATCAACCTCACCCCCTACCATCACATATCCCTTTCCTAACTACAAACCACCATCACCACCCACCCACTACAGCCCATTCTTACTCCGAAACAAAGCACAAATTCCCTCACTCATGGAATATTCCCTCAACCCACCTCCACTCCCTATAACTAAACCCAAACCACACCCTATGAAGAAAATTTACAACACACTACTAACGACAAATCATTTAATACC-AGCACCAACCCACACCCCCACCTCCCACCCGAACCATAAACCATTGCAAAGAATACTATCACACTACCCTCCACCGTAAATTCATACAAACCCCCTCCCCCAATCCCACACAACACTCTCCAGAAAATCCAATCTAAAAAATAGTATCACACACCCCCAACAAAATAAACAATCCATAACCCACCCTGCACTTCCCCCTCTATAAAACCCGATCATCCACCCCACCCAATTAACACACCCAATACCCACCTAACAACTTAACTACACATTAAAACTATACTCACTCCCAAAAATCATACAACATATACACACAACAACCGCCTAAACAACACCGCTAAAACCGAAACACTCCCAACCTCCCTCCACATTATGTGGTAATCAACCGTTCGAACGCGCACCAATGAACACCCAATCCCAAAATCCCTACTGCACGCCACCTGCCCCCGCTACCTCCCTATCAAACCCACACGATCACCGAGCCCAACAACACCGTCCGACAAGCAACAATCATAAACACCCACTCACGCCAAGAGTACCCACCACAAGCAAACA
APTOW     ACCACCCTAAAATCCATGTAATTTAAAAAACACCAACAACACCATATACGACAACAAAGCTAACCCTACACGTACTACTCACCAATCCCACCCCCCCCTATACACCACCAAAACACGTTTAAAAGCACAACTATACAAATAGTTTTAAAAATCCACTTAATACCCACCCCCTAGCCCACCCCACAAAAACTTATGGACAAACTACAAAAACCAATCAATTACTTCACTACACCCCAAATAATCTACCCACATCCACACTAACACAGCAACTGCTAAAAACCTACTCCGAACCCAACCACGAAAATAACACAACATACTATCAGCTCTAACCCCTTCACAATCCACCTAAATATAAACCCCATTACCTACCCTGCAAAACATTCAAATCACCCACATTTTTATTTAACCTAAATACCTAAAGAACCGATCAACCTCACAACAAAACATTCCACCACAACCTACTCCACCCAACTAATCAGCTTATAGAAAAAACAGATTACACTACCTTAAAATCCCCCCCACATACCCCTCAAAAAATATCCAAACAGATAAACTAAATTAACCCAAAACACACTATAAAACACAAACCAAACAGAGACACACTCGACAACACCCCCCACTAACCCCACTCCCAAAACTTACACCATCCCACCCTTCATCACAATTCCGGCTTTAACCATCCATCCAATCTCTAAATAGCCCCCGCCACACTAAACAAATCACCCTCCCCTCTAACCCAGGCAACACCGCATCCCATCTACAATAAATCACCATACCACACGAAACCTATAAGCAAAACCAACACTCTACATACTTCTACCAATCTACAGATCCCTAACCAACACCAACAACACAACAACTTTTCAGCCAACTTCTAATCATACTTTACTCCTAAACCCACGCACACCCCTACTTATACCTAACACAACTTATAAACCATAAACATAATCACAACCAGCCCATAAAGCACTACCTACCCACCTCAGTTAACCAATACCAGACAATTTCAACGGCTCATTTTTACTCAAATAACCTCACTACCAATTCCTACCATTCTTTATCTACACAATCACCCCAAAGAACCGTACAACCACCTCGCCACATAAAAGCACCGTTTCAATCACATCAACTAACACATATTCAAACCAAAAAAAAAATCCCCAACCCCACACCCTAAACTTGCAAGGCCCTATATACAACTTAAAACATTCTCAATAAACTCAATTACTAAAAAAATCCAACGAAAAACAACGCTCAACATTTCCCACGCAATACTGTCACAGTCCTAACACTACACTACGATCCCGTAAAAACACCCAAAAACTATTTAGAACTAACCTTACATCAAATACAAAATTACAAAGCAACTTTTATACCTTATAATTACCCCTGCTAAAATATACTGTAAAATCACANGCACCACAATTCATAGAACTACTGATATACTATACTACCGTAACTTCAAACAAACAGCACCCCATCCCAAAACAACACTGACTTAGCACCCCCAACTCTATTAAATTAATCAAAACAACGACTAATTCCAAAACTTAACCCAAAAACATAATCAACACAAACTCCAAATCTTAAACAATCTATTCAAAGCTACCCCCCCTTAAACATCAAACATTACATCTATCCCATATCTCCTACATACACCTCCAAACCACAAACAAAAATACATCCTACAACACAAGTTAGACAATCCCAACCCAACCTTCCTTAAACCAGCAACCTCAGTAACACACAACATAAAAAATCAAGCCTACTCCTCCAACAACAATATCAAAACCTAACCAACCTACATTAAAAAAAACCAACGCCCCAACCACCACCCAAACCCAAAGCCTTAGTTAAGAATCACAACCAATCTCCAACAACTACCCATCTGCTCTCTTACAACCAACATTAACTTCCTCAAACGTCTAACTCCACATATATGCCACTCAACCCACCCAAAAACACATACTCCAAACTCATAACTAATAACATAAAACATACATTCAAACACCCACACCCACCACACCCAACTTTCCCCAACACACTCACAAATCTCCCCCAAAATTAAAGACAAGAGAGCAACACCCATCTATCACACTCACCTCTCAACAATGACTACCCCACATCACACCACCGTAACAACTCATAAAAAACAAACTTCATCCTCATCACCAACAGAATTTCACGTACACTACTACTCAGCTCATCCATTCCCAGGTCACCCCTACCCAAACTTACACAAACAACACCTTAAAACACTTAAACAAAATCCTACCCACACCTCACCACAAACACCTATACCATTAACATTAAACATAGTTTTCCAATCCTCCCTACACTCTCACAACTTATAACAACTAAAATAATACAAAACCAAACAAACGATATCGAATATTAACCTACCAAATATAAACACTTTAAACACAATCACCACCACACCCAAAAAAACATTCTATTAGTATACATACTACACCCTCACACCAACAAAACCACATTGACAAACCATCACCATACCGCTAATACAGCCACTATAGACGTCAACAAACCACCAAAACCCATACCCACACTTCACTTAAAACCATTCCACAACAAAAATCCTACTTCACAAATCAATCCTCCACTTAAGCACCAACANGGCAACTCCTCTCAGATACAATCACCAACATAATCACCAATCAACCCATCTTATCCTCCGAACCCTTGCACCCCCCACACCCAATGTAAACCCCCATACACCAACACACAAAACCCCACCCCAAACACTAACGACTCCACAACTCAACACTAACACTCAGTAAAACCACCTAAACCCATATACCCCTGTATTCTATAAACAACCCACACCAATCACTTATCAAAACATTACCACAAAAATTACTACAACCCCAAAAATCTTCCCTAAATCCAATACACACAGCACAATTCATTCCACTCAACTCCTAACAAAAAACCTATCACAACCCCCATTTCTAAAACACCAACCCCAATAACTAAAAAAAACCAATACCAATTTTCAAATATTTATCAACCTCACCCCCTACCATCACACACTCCTCTCTTAACTACAAATCACTACCATCACCCACCCACTACAATCCATCTTCACTCCAAAATAACACACAAACTCCCTCACTCACAAAACACCCCACCAACCCACCTCTACTCCCCATAACTAAACCCAAACCACACCCTACGAAGAGAATTTACAACACACCATCAACGGCAAACTATTCAATACC-AGCACCAACCCATACCCCTGCCTCCCATCTGAACCACAAACCGTCACAAAGAACACTATCACACTACCCTCTACCATAAATTCATACAAACCTCTTCCCCCAATCTCACACAACACTCTCCAGAAAATCTACTCTAAAAAATGGTATCGCACATCACCAACAAAATAAACAATCCATAACCCACCCTACACTTTCCCCCCTATAAAACCCAATCACTCACCCCACCCAATTAACACACCCAACATCCCCCTAACAGCTTAACTACACATTGAAACCATACCCATTCCCAAAGATTATACAACATATACACACAACAACCGCCTAAACAACACCGTTGAAATCGAAACACCCCCAACACCCCCCCACATTATATGGTAATCAACCGTTCGAACGCGCACCAATGAACACCCAATCCCAAAATCCCTACTGCACGCCACCTGCCCTCGCTACCCCCCCACCAAACTCACACGATCACCGAGCCCAACAACACCGTCCAACAGACAACAATCATAAACACCCACCCACGTCAAGAGTACCCGCCACAAACAAACG
DRONO2    CCTACTCTAACCTACCTACAATCCAATGAACACCAATAACACTTCACAAGATAATGAAATCAAACCCACCACTATCATCCACAAACTCCATCACTCTCACCACACAATCAAAGCATATTTAGAAGCACAACAATGAAAACAGTCCTAAAAACCAACACGATCCTCACCTTTTGACCCACCTCAAAAAAACCTGCAAACAGCCCATGGAAATCAACTAGCTAACTCATCACGCCCTAAACACTCCACATATACCCACACCAACATAACAACCATCAACACCTAACCCTATACCCAGTCACAAATACAATACGACCTATCTTC-GCCCTATCCATTTTGTATTCCACCTAAAAACGAATCATATCCCCAACCCCAAAGACCACCACATCTACACATATACTCATGCAGTCTAAACAATCAATAAACCCATTATGCCCACAATCATATACTAATCAAAGACACAACCCAAACAACCAATCAATTTATAAAAAGGACAAAACACAACATCCTAAAATCTCTTCCACATACCCATCTATACACACCCATACAGCTAAACCAAACATTTCCAAACAACATCATAAAACAAGAACCAATTAAAAACATACCCAAATACACTTACCACTAATATCACTTCCAAAATTCACTCTACTCATACCACCACCCTAACCTTGGACTTAATTTACCACTCAACCCTTAAACAATACCCATCTTAACAAAAAAATCACTTACCTCTCCAACCCAAACAGCACTACAATATATTTACGACCAATCGCTACATACCAAAAAACACAAAAAAAAAACTAGTATTCTAGTTATTCTTATCATTTCCCAGACCTCTCTCCAAAACCAACAACGCAATAACTCCTCAAGCAATTTCTCACCACACTCCACTCCTAAACCAACACCCACCCCTACCCATCACTAACTTAGTTCAGAAATTATAAAAACAATCACGCTTAACTCACCAAATACTACCCACTCACCTCATTTGACCAATCATAGACAACTTTAACACTCCGCTCATATCCAAACCCACCCATTACCAACTCTTCCCGGTTTTCGACCACACCATCACCCTACAAACCCATATAACTACCCAACCACACAAAAACACTATCCCAACCACTTCCACTAATACAAATCCGGACTAAAATCAAAACACCTGACTCCACATCCTAAACTTACAAGGACATATACACAGTTTAAAATATCCTATATAAATTTACCTATTAATAAAACTCAACAAAAAACATCAATCATTACCTACAACATAATATTATCGCAATCCTAATACCATACTACCACCACACAAAAGCATCCAAAACCTATTCTAAACCACCCTCATCTCAAACACGTTACTACAAAACACACCTTAAACCCTACAACTGTCCCTATTAAAACACACCGCAAAATTTCANGTACCACAATCCAAAAAACGCCCAACACATCCTACACCCACAACCTCAAATAAACAGCACCTCACCCTAAAACAACACCACCTTAGTACCACTATCCTCTACAAATAAATAAAAACAACAAATAAACTTAAAACCCAATCTAGGGATACCACCAATACAAACGCCAAACCCAAACCAATTCTCTCAAAACCCACCACCTTTAAATATCACACATTACATCTACCTTATACCTTTTGCTATCAACCCCAAACCACAAACAAAACCACATCCCACAACACAAATTAGACAACCTTAATCCAAACCCTATTAAAATAATAGTCCCCACAAAACACCACAAAAAAAATTAAACCTAACTACACAACAACTACCCCACAACTCATCCAACCTACAAAAAAAGAAATCAACACCTAAAGCACTATCTACATCCTAATCCTTGGTTAAAACTCACAACGAGCTCTCTATAACTGTACATTTACTCTTCCATAACCCGTACCAACCCCCCGAAACACCCACCCCTACGATCATATCACTCAACCCGACCAAAAACACACATACCAAACCCACAACCAACAACATAAAATCCATCCCAATCCACCCCCACCCACCATACCCAACCCCCACAAACACATTAATAGATTCCCCATTAAATCAACAGCAAAAAAGCAACATCCACCTATCTTTCCCACTTCACAATAACAACCATTTAACAACATAAAATTATAAAAATCTATGAAACGCAAAAACAATTTCCATCACCAACAGAATTTTATATGTACCACAACGCATCTACCCTACTCCCAAACTACCCTTACTAAGAGTTACATAAAACACAACTCATAACACCTAAACAAAAACCTACCCACACTTCATTATAAACATTCACAATCCAAATACTAAATGTAAATTCTCAACCTACCTAGTAACCCCACAAATACCGACAAACCAAACAAGGCAAAATCAAATAAAAGACACCAAACACTAACCTACCAAACAAGAAAACTTTAAACGAAACCACCACCACACTCGAAAAAACGCTCCATCAAAACCCACATTACATCTTCACATCAACAACGCCACACCAACCAACCACTACCGTACCCCCAATTCAAAAAACATAAAGACCATTAAAATACTAAAATACACTACCACAACTCCAACAATATCACTCTGCAATAAGAATCTCAACCCACAAGCTAACCTTCCAACTAAAAAACAGCCAGGTAACCTCCACTAACCACAACCAACAACACACCAATTAATAAACCCACACTAACCCCTGAGCCCAGATACCCTCCACCCCTAACACAAACCTTCATAGATCAGCACATACAACTCTACTTCAAACACTAACAACCTCACACCCTAGACTTATTAATTAACAAAAACATCCATACCTATACACCCACGAATCTCACCAACAACATATAAAGAACACCTATCAAAACACCTTAATCAGAACAACTACAACCCAATAAACTATCCTCTAACCCAATATATCCAATACAATTCACTTAATCTAACCTCTAGTAAAAAACTCAACCCAACCCTCACTCCTAAACCGCCCACCCCAATAACTAAACCAAAACAACTCCGCTCCCCAAATACCTACCAACACCACTCCCCACTACCACCAGCCCCATATCTAAACAAAAATCACCATCACCATCCATCCCCTATAGTCTCTCCACACCTAAAAGCTACAAACAAATTCTTTCACCAAAAAAACACCTTCCCAATCCATCTTAACCTCCTCTAATCAAACCTAAATCCCACCTAGCAAAGAAGACCAATAATACACCGCCAATACCAAATCACCCTACAACAAGCTCCAACCTACACCCCTACCTTCCACCATAACTACAAACCGCCATCAATAACACCACCCAACCACGCCCCATAACCATCCTATATAAACCCCTCTCTCAAGCCCCCCCCAATACTATTCAGAAAACCCATTCAAAAAAACAACACCACACATCCCTAACAGAACAGTCAGCCACCAACCCACCATACACCTCTCCCACTCCGAAACCCAACTTCTCATGCCACCTAACCAATACATCTCACACTTAATTAATTACCCACCTACACATTGAGATCACACCCATACATAAACATCATCTAATACACCTATACAATAACCACCAAAACACCACTGCCAGATCCAAAACCTTCTCAACCCCCCTCCATACCTTACAATGACCAACCGTCCGAACGCGCACCAATAAACACCCAATCCCAAAATCCCTACTGTACCCCACCTTCCGCCCCCATCCCTCCACCACACCCACACGACCATCGAGCCCAACAACACCATCCAACAAACAATAACCGTAAACACCCACGCACGCCAAGAGTACCCACCATAAACAAATA
MULAG     CTCATCTCAAACTATATACAACCTAATAAATACTGATAATATCTCTTGCAATAATAAAATCAATCCAAATCACACTATCTACAAATCTTATCCCCCTCTACATACAATCATAACAAATCCAATAATACAATAACATCAAACGCCCCAAAAACCCACACAATTCTCATCCCCTAACCCACCCCAAAAAAACCAATAGATATTCCATGAAAACCAACCAACTATTCCACCATATCCCAAACAACTTATCCACACTTACATCAATACAACACCCACCAAAACTCTACCTTAAACTAAACCACAAAAATAATGCGACATACTCTCAGTCTCGACCCTCCCACAACTTATCCAAACAACAACTTCATCCTCTAACCTATAAAACACTACACTAGCACACACATCCAACCAGTTCAATCAGCCTAGAAACTAATCATACTCACAACTATACACCCCACCTAGATAAACTCCAAACAACCCACACACCCACAAAGAAAATAAACCACACCACCTTTAAACATCCCCTACTCAACCCTCAAAAAACACACATACAAATAAACCAAACCCACCCAATCCACACCAAAAAACGTAAATCAGATAAAAACACACCTACAAACACCCACTACCAACACCACCACTAAAATTTATACTTTCTCACCTCCCACCCTACTTCCGGCCTTAACTAACCATTCAACTCTTAAATAACTTTCACCTCACCAAACAAATTACCCCTTTCTCCAACCTGAACAACACTATACCCAATTCACATCGAACCACCACAAACCACAAACTTTAAGAAAGAACCAAATGCTCTTTTTACCCTCCTCAATTCTCGGACCTCCAATCAAAACCAGCGACATAAAAACTCCTTGATAAATCTTTTACTATTCTCAACCTTTAAATCTACATCCACCACCGTTCACAACTAATGTAACCCATAAAACATAAATATAACCACAACCAACCCATAATGTATTGCCCACTTGCTTTATTTAATCAATATTAAATAACGCTAATGCTTCCCCCCTATCCAAACCAATTCATCATTAACTCCTCCAAGCTTCCAACCCCACCATTACCCCAAAAACTTAAATAATTACCCAGCCACACAAAAACACTATTCTAACTCCCCACACTGACACAAATTCAGACAAAAAGAGAAAACCCTGACCCCATCCTCTAAATCTACAAGGCTCCACACACACCTTAAAATACCCTTTACAAACTCAGCTATCAAAAAAACTCAACAAAAAATAACAACTATTACCCATGACGCAATATTGCTGAAACCCCAATACCGCACTACCACCCCACAAAAACATTCAAAAACCATTCAAATCCACTTCTATCCTAAACATAAAGCTACTAAACACACTCCAGACCTTACTACTGTCTCCACTAAATCACATCGTACAATTCCANGAACTACAACCCGCAAAACCACCAATACACCCTACTACCACAATCCAAAACAAACAGCACCTCATCCTAAAATAACACCAACCCAATACCTCTATCCCCCCCGAACCAATTAATACAACAACTAATCTCGAAAACTAACCTACAAACACATTCAATACAAACCTTAAACCCAAAACGATCTATCTGAAGACTCCCTCCCCTAGACACCAAATATCATAACCATCTCACATCATTTACACTTATTTTAAAATCACAAACAAAAAAACATCCCACACCACAAGCCAGACAACCTTAGCTCAACCCCTACCAAACCAATAACCCCAACAATACATAACATAAAAATCCAAGCTCAATCTTACAATAATAACGTTACAACCCAACCAACCCACACTCCAAACAACCAATACTCTAACCATTATCCATATCCAAAACTTCAAACAAAACTTACAATCAGCTCTTAACAACTATACACTCACTTCCCTACAACCAATACCAACCTCCTAACACACCCAACCCCACAAACATGCTACACAATTCACCCAAAGACACACACACACAATTCATCACCAGCAACATAAAACACACCTCCGGTCACCCACACCCATCACACCTAACTTCTACTAGCACAACGGCAGATCTCCACCAAAACCGATAGCAAAAAAGCACCACCCACTCACCATACTTGTCCTACAACAGTGACTTCTCAACGTCATACAACCAAAACGACCTATAAGAAACAAAATCAATCCCTATCACTAACAGAATCCCACACAAACCCTCACTCAACCCTCCCACTTCCAAAACAACTACACCCAAACTTACACAAAAAACAACCCACAATACCTAAACAAAACTTTACTTACGCCCCACCATAAACACCCACATCACTAACACTAAACATAATCTTCTAATCACTCTAATACTCCCGCTACTAATAACAATTCACACAACGTAACACCAGACAAAATACCCCAAAGACTAACTTACTGAGCAAAAGCGCTTCAAAAACACCCACTATTACACCTGAAAAATCACCACATCAAAACACAAACCACACCTTCACATCAATATCACTACCCTAACAAACCACCACCAAACCATCAATACGACAATCATAAGGACTGACAACATACCAAAACATACAGCCACGCCCCATTTAATACCACCCTATAAAAACAACCTCAACTCATAAATCAACCCCATGCTCAAAAATCATCANGGCAACCTCCACCAGACCCCTCTGCCAACACACATATCAACTAAACCACCCCACCCCCTAAACCCCTGCATTCCCCACACTCGACACCAATTTTCATACAACGACACATATAATCCCACCCTAAACATTGATAACCCCACGACTCAACATTAACATTCAACAAAAACATCAATACCCACATACTTCCGCAACCCCCAAACAACACACACAAATCATCCATCAAAACATCCCTATAAAAACAACCACAATCCCAGAAATCGTCCCCCAATCCAACAATCCTACCACAACTCATTCCATCCAACTCCTAACAAAAAACCCACCCCAACCATCAATCCCGCAATATTATCTCCACCAATTAAAAAGAACCAACCCCACCCTTCAAACTCCCGCCAATCTCACCCCCTATTACAGCCAATTCCTTCCCCAACCACAAATCATTCCAACTACCTACTCTTCATAATCCATCCCTACCTAAAAATAACAAACAGATCCCTTCACTAAAAAAACATCCCGCCAATACACCCCTACCCCCAACACCTAAACCTAAATCCCACTCCGCAAAAAAGACCAATAACACACCACAAACACCAAACCATTCCACACTA-GCATCAGACCATACCTCCATCCCCCATCCCAGCCACAAACCACCATAAAAAACACTATCCAATCACACCCCACGACAGATTCCTATAAACCTCCCTCCCCAGCCTTTCCCAAAATCGTCCGAAAAACTCACTTAAAAAAACAATACCACACACCCTCTACAAAACAATCAATCCATAACTCACTCCACACTCTCCCCTCCACAAAACCTAACCACTCACCCCACCTAACCAATATACTCCACGTCCCNTCAACAACTCATTTACACGCCAAAACCATATCCATTCTCAAAATTCACCCAACACAAACACACAACAAATGCCAAAACAACATCATTAAATTCGAAATCCTTCAAGCCCCTCTCCACACCCCACAATGACCAACCGTTCGAACGCGCACCAATAAACACCCAATCCCAAAATCCCTACTGCACCCCACCTTCCAA-CCCACCCTTCCATCACACTCACACGACCACCGAGCCCAACAACACCATCCAACAAGCGATAACCATAAACACCCACCCACACCAAGAGTACCCACCACAAACAAGCA
n07AEP05  CCCATTTCACACTTCATATAACCTAATAAACACTGATAGCACCACTTACAACAATAGAACCAACCCAAACCATATCACTTACATACTCTATTCCCCCCTACTTACAACCATAACAAACCTAATGATACAATAATGGCAAATRTCCCAAAAATCCACACAATTCCCATCCTTCAACCCACCACAAAAGAACTCGCAAATATCCCATAAAAATCAATCAATTACCTCACTACATTCCAAAYGACCTATCCACATCCACATCCACACAATATCCGTCAAAACACCACCCCGAATCCAACCACAGAAATGACATGACCTACTCTCAGTCTCGACCTTCCCACAACTTATCCGAATAAAAACCTTACCCCCCAATCCATAGAACACCACACTAACATACACACTTAACCAATTTAATCAACTCAGAAACTAATCATCCTCATAACTACACACTCCACCAAAATAAACTCCAAACAACCCACATATCCACAAAAAAATTAAACCACACCACTTCCGAATACCCTCTACCCACCCCTCAAAAAACATATATACAAATAAACCAAACTCATCCAACCCACACCAAAAAGCATAAGTTAAATAAAAATACACCCATAAACACCCACTATTAACATTACCACCAAAACCTATACTTTTCCYTCTTCTACCCCACCTCCGGCCTTAACTAACCATTCAACTCTTAAACAATTTTCATCTTATCAAGCGAATTACCTTTTTCTTTAATCCAAATAACACTATACCCTATCCGCACCAAACCACCACGATCCGCAAATCTCACAAAAGAACTGAACATTCTTTTCATTCCCACCAATTCCCAAATCTCCAATCAACACCAGTGTTACAACAATYCCCCAACTAATTTTCTATCATTCTCAGCCTTTAGACCTACATCCACTACCACTTATAACTAACGTAGCCTNNNNNACACAAGCATAATTACAGCCAACCCATAACATACTACCCAACCGCTTTACTTAGTCAACATTAAACAACATTAGCACTTCCCTTTTACTCAAACCAACTCATCATTAATTCCTCAAAACTCTCAATCTCATTATTACTCTAAATACCTATATAATCACCTCACCATACAAAAACACTGTCCCAATTCCTTCCACTATCATAAACCCAAACAAAAAAAGAAAATCCTAACCCCATTTCCTAGACCCACAAGGCTCTACACACACCTTAAAATACCCTTTACAAACCCAACTATCGAAAAAACCCAACGAATAACAACGATCCCCATCAACAACGCAACATCATTAAAACCCTAACACCGCACTACTATCTTACAAAAATACTTAAAATCCACCCAAGTCCACTTCCATCCTAAACACAAAGTTACAAAACACATTCCAAACCTTACCACTGTCTCCACCAAATCACACCGTAATATTCCANGAACTACAATTCGTAAAACCATCAATACACCCTATCATCATAACTCAACACAAATAGCACCTCACCCCAAAATAACACCAATTCAACACCCTTATCCCCCCTAAACCGATTNNNACAACAACTAATCTCAAAAACCGACTTATAAACATATTCAACACAAACTCTAAATCTAAAACGATTTACCCAAAAGCTCTCTCCCCTAAACACCAGACAGTCTAACAACCCCACACCATCTATATCCACTTCAAAATCACAGACAAAAACACATTCCACGCCACAAGCCAGACAACTCCAACCCCATTCCTTCCAAACCAATAACCCCAATAATACATAACATAAAAATCCAAACCCAACCTCACAATGATAACACCACAACCCAATCAACCCATACCATAAATAATTAATAACCCAACCATTACCCATATTTAAAATCCCAACCAAAACCCACAACCACCTCTCAACAGCTATACATTCATTTCCCCACAATCAATACCGACCTTTTAGCACACCCAACTCCACAAACACGCTACACAACTCACCCAAAAACACATATACACAGTTCACCACTAACAACATAAAACATACCTTTAATCACCCATATCCACTACACCCAACCTCCACCAATACAACAACAAACTTCCTCCAAAACCAATAGCAAAAAAGTACTACCCACTCATCATACCTATCCCGCAACAACAACCCCCTGACATCATATAACCTTAAAGACCTCTAAGAAATAAAATTAATCCCTACCACTAACAGAATCTCACACATACCCTCACTCAATCCTTTCACTTCCAAAACAACTATACCTAAACTCACACAAAAAACAACTCACAACGCCTAAATAAAGCTTCACTTACACCCCACCATAAACATCCACAACACTAACACTAAACATAATTTTCTAATCATCCTAACACCCCCACTACCAATAACAACCTATACAGCATAATACCAAATACACAACTCCAAGCACTAACTTACTGAATAGAGGCACCCTAGGTACACCCATCACTACACTCAAAAAACCACCATATCAAAATACAAACCGTACCTTCACATCAATATYACTACCCCAACAAACCACCACTAAATCACCAACACTACAACCATAAAAATTAACAATACACCAACATATACAACCACACCCCATCTAATACTACCTCACAAAAACAATCCCAACCCATAAGCCAATCCTGCACTCAAAAGTCACCANGGCAACTCCCACCAAACCCATCTACCGGTACGCACACCAACTAAGTCATCCTATCCCCCGAACCCCCACACTTCCCACACCCAGCACCAATCTTCACACAACAATACATACAACTTTACTCCAAACACTAACAACTTCANAACTCAACACTAACATTTAACAAAAACATCAACACCCATATACTTCTACAACTTCCAAACAATACACACAAATCATCCATCAAAACATCATTACAAAAACAACCATAGCTTTAAAAATCACCCTCCAATCCAATAAACCCACAATCACCTATCCCATTCAACTCCCAACAAAAAACTCAACCCAACCACCAATACCACAACATCAACCTCATCAATCAAAAAAAACTAACCCCACTCTTCAAACCCCCACCAATCCTACTCCCCATCACTACCAACCCCCCCTCCAGCCACAAATCATCCAAACCACTTACTCTCCACAACCCATCCCCACCTACAAATAACGAACGAATCCCCCTATTAAAAAAACATCCCACCAATTCACTCTCACCCCCAACACCCAAACCTAAACTTTACTCCGCAAAAAAAATTAATAATACACAATGAACACCAAACCATCCCATACCAAGCACCAGATCTTACTCCCATCTTCTACCCTAACTACAAACTACCATAAAAAACACTATCCAACCACATTCCGCAGTAAATCCCTATAAACCCCTCCACCAAATCCCACCCAGAACCATCCAGAAAACTTACTCAAAAAAACAACACCACACACTCCCAACAGAATAGTCAATCCATAACCCACCCCACACTCTCTCCTCCGTAAGACCTAATTACCCACCTTACCTAACCAATACGCCCCATACCCCCCCAGCAACTCACCCATATATCAAAACTACACTCACTCTCAAAAATCATCCAACAYAAACACACGACAAACACCAATACAACACTATCAAATCCGAAATCTTCCAAACCCCCCCCCACACNNNNNNNNNNNNNACCGTTCGAACGCGCACCAATGAGCACCTAATCCCAAAATCCCTACAGCATCCCACCTCCCGA-CCCACCCCCCCATCACACCCACACGACCATCGAGCCCAACAACACCATCCAACNNNNGATAACCATAAACACTCACCCACGCCAAGAGTACCCACCACAAACAAGCA
n07AEP06  CTCATCTCAAACTATATACAACCTAATAAATACTGATAATATCTCTTGCAATAATAAAATCAATCCAAATCACACTATCTATAAATCTTATCCCCCNNNNNNNNNNNTTATAACAAATCCAATAATACAATAACATCAAACGCCCCAAAAACCCACACAATTCTCATCCCCTAACCCACCCCAAAAAAACCAATAGATATTCCATGAAAACCAACCAACTATTCCACCACATCCCAAACAACTTATCCACACTTAYATCAATACAACACCCACCAAAACTCTACCTTAAACTAAACCACAAAAATAATGCGACATACTCTCAGTCTCGACCCTCCCACAACTTATCCAAACAACAACTTCATCCTCCAACCTATAAAACACTACACTAGCACACACATCCAACCAGTTTAATCAGCCTAAAAACTAATCATACTCACAACTATACACCCCACCTAGATAAACTCCAAACAACCCACACACCCACAAAGAAAATAAACCACACCACCTTTAAACATCCCCTACTCAACCCTCAAAAAACACACATACAAATAAACCAAACCCACCCAATCCACACCAAAAAACGTAAATCAGATAAAAACACACCTACAAACACCCACTACCAACACCACCACTAAAATTTATACTTTCTCACCTCCCACCCTACTTCCGGCCTTAACTAACCATTCAACTCTTAAATAACTTTCACCTCACCAAACAAATTACCCCTTTCTCCAACCTGAACAACACTATACCCAATTCACATCGAACCACCACAAACCACAAACTCTAAGAAAGAACCAAATGCTCTTTTTACCCTCCTCAATTCTCGGACCTCCAATYAAAACCAGCGACATAAAAACTCCTTAATAAATCTTTTACTATTCTCAACCTTTAAATCTACATCCACCACCGTTCACAACTAATGTAACCCATAAAACATGAATATAACCACAACCAACCCATAATGTATTGCCCACTTGCTTTATTTAATCAATATTAAATAACGCTAATGCTTCCCCTCTATCCAAACCAATTCATCATTAACTCCTCCAAGCTTCCAACCCCACCATTACCCCAAAAACTTAAATAATTACCCAGCCACACAAAAACACTATTCTAACTCCCCACACTGACACAAATTCAGACAAAAAGAGAAAACCCTGACCCCATCCTCTAAACCTACAAGGCTCCACACACACCTTAAAATACCCTTTACAAACTCAGCTATCAAAAAAACTCAACAAAAAATAACAACTATTACCCATGACGCAATATTGCTGAAACCCCAATACCGCACTACCACCCCACAAAAACATTCAAAAACCATTCAAATCCACTTCTATCCTAAACATAAAGCTACTAAACACACTCCAGACCTTACTACTGTCTCCACTAAACCACATCGTACAATTCCANGAACTACAACCCGCAAAACCACCAATACACCCTACTACCACAATCCAAAACAAACAGCACCTCATCCTAAAATAACACCAACCCAATACCTCTATCCCCCCCGAACCAATTAATACAACAACTAATCTCGAAAACTAACCTACAAACACATTCAATACAAACCTTAAACCCAAAACGATCTATCTGAAGGCTCCCTCCCCTAGACACCAAATATCATAACCATCTCACATCATTTACACTTATTTTAAAATCACAAACAAAAAAACATCCCACACCACAAGCCAGANNNNCCTAGCTCAACCCCTACCAAACCAATAACCCCAACAATACATAACATAAAAATCCAAGCTCAATCTTACAATAATAACGTTACAACCCAACCAACCCACACTCCAAACAACCAATACTCTAACCATTATCCATATCCAAAACTTCAAACAAAACTTACAATCAACTCTTAACAACTATACACTCACTTCCCTACAACCAATACCAACCTCCTAACACACCCAACCCCACAAACATGCTACACAATTCACCCAAAGACACACATACACAATTCATCACCAGCAACATAAAACACACCTCCGGTCACCCACACCCATCACACCTAACTTCTACTAGCACAACGGCAGATCTCCTCCAAAACCGATAGCAAAAAAGCACCACTCACTCACCATACTTATCCTACAACAGTGACTTCTCAACGTCATACAACCAAAACGACCTATAAAAAACAAAATCAATCCCTATCACTAACAGAATCCCACACAAACCCTCACTCAACCCTCCCACTTCCAAAACAACTACACCCAAACTTACACAAAAAACAACCCACAATACCTAAACAAAACTTTACTTACGCCCCACCATAAACACCCACATCACTAACACTAAGCATAATCTTCTAATCACTCTAATACTCCCGCTACTAATAACAATTCACACAACGTAACACCAGACAAAATACCCCAAAGACTAACTTACTGAGCAAAAGCGCTCCAAAAACACCCACTATTACACCTGAAAAATCACCACATCAAAACACAAATCATACCTTCACATCAATATCACTACCCTAACAAACCACCACCAAACCATCAATACGACAACCATAAGGACTGACAACATACCAAAACATACAGCCACGCCCCATTTAATACCACCCTATAAAAACAACCTCAACTCATAAATCAACCCCATGCTCAAAAATCATCANGGCAACCTCCACCAGACCCCTCTGCCAACACACATATCAACTAAACCACCCCACCCCCTAAACCCCTGCATTCTCCACACTCGATACCAATTTTCATACAACGACACATATAATCCCACCCTAAACATTGATAACCCCACGACTCAACATTAACATTCAACAAAAACATCAATACCCACATACTTCCGCAACCCCCAAACAACACACACAAATCATCCATCAAAACATCCCTATAAAAACAACCACAATCCCAGAAATCATCTCCCAATCCAACAATCCTACCACAACTCATTCCATCCAACTCCTAACAAAAAACCCACCCCAACCATCAATCCCGCAATATTATCTCCACCAATTAAAAAGAACCAACCCCACCCTTCAAACTCCCGCCAATTTCACCCCCTATTACAGCCAATTCCTTTCCCAACCACAAATCATTCCAACTACCTACTCTTCATAATCCATCCCTACCTAAAAATAACAAACAGACCCCTTCACTAAAAAAACATCCCGCCAATACACCCCTACCCCCAACACCTAAACCTAAATCCCACCCCGCAAAAAAGACCAATAACACACCACAAACACCAAACCATTCCACACTAAGCATCAAACNNNNCCTCCATCCCCCATCCCAGCCACAAACCACCATAAAAAACACTATCCAATCACACCCCACGACAGATTCCTATAAACCTCCCTYCCCAGCCTTTCCCAAAATCGTCCGAAAAACTCACTTAAAAAGACAATACCACACACCCTCTACAAAACAATCAATCCATAACTCACTCCACACTCTCCCCTCCACAAAACCTAACCACTCACCCCACCTAACCGATATACTCCACGTCCCCTCAACAACTCATTTACACACCAAAACCATATCCATTCTCAAAATTCACCCAACATAAACACACAACAAATGCCAAAACAACACCATTAAATTCGAAATCCTTCAAACCCCTCTCCACACCCCACAATGACCAACCGTTCGAGCGCGCACCAATAAACACCCAATCCCAAAATCCCTACTGCACCCCACCTTCCAA-CCCACCCTTCCATCACACTCACACGACCACCGAGCCCAACAACACCATCCAACAAGCGATAACCATAAACACCCACCCACACCAAGAGTACCCACCACAAACAAGCA
n07AEP08  NNNNNNNNGAACTATATACAACCTAATAAATACTGATAACATCTCTTGCAANNNNNNNNNNNNNNNNNATCACACTATCTATAAATCTTATCCCCCTCTACATACAATCATANNNNNNNNNATAATACAATAACATCAAACGCCCCAAAAACCCACACAATTCTCATCCCCTAACCNNNNNNNNNNNNNNNNNNNNNNNNNNNNNNNNNNNNNACCAACTATTCCACCRCATCCCANNNNNNNNNNNNNNNCTTACATCAATACAACACCCACCAAAACTCTACCTTANNNNNNNNNNNNNNNNNNATGCGACATACTCTCAGCCTCGACCCCCCCACAACNNNNNNAAACAACAACTTCRYCCTCYAAYCYATAAAACNNNNNNNNNNNNNNNNNNTCCAACCAGTTTAATCAGCCTAAAAACTAATCATACTCACAACTANNNNNNNNNNNNNNNNNNNNNNNNNACAACCCACATACCCACAAAGAAAATAAACCACANNNNNNNNNNNNNNNNNNNNNNNNNNNNTCAAAAAACATACANNNAAATAAACCAAACCCANNNAATCCACACCAAAAAACGTAAATCAGATAAAAACACACCTACAAACACCCACTACCAACACCACCACTAAAATTTATACTTNNNNNNNNNNNNNNNNNNNNNNNGCCTTAACTAACCATTCAAYTCTNNNNNNNNNYTCACCTCACCAAANNAATTACCCCTTTCTCCAACCTGAACAACACTATACCNNNNNNNCATCGAACCACCACAAACCANNNNNNNNNNNNNNNNNNNNNNNNNNNNNNNNNNNNNNNNNNNTTCTCGGACCTCCAATCAAAACNNNNNNNNNNNNNNNNNTTCAATAAATCTTNNNNNNNNNNNNNNNNNNNAATCTACATCCACCACCGNNNNNNNNNNNNNNNNNNNNNNNNNNNNNNNNNNNNNNNNNNNNNNNNNNNNNNNNNNNNNNNNNNNNNNNNNNNNNNNNNNNNNNNAATAACGCTAATGCTTCCCCTNNNNNNNNNNNNNTTCATCATTAACTCCTCCAAGCTTCCAACCCCACCATTANNNNNNNNNNNNNNNNNNNNNNNNNNNNNNNNNNNNNNNNTATTCTAACTCCCCACACTGACNNNNNNNNNNNNNNNAAGAGAAAACCCTGACCCCATCCTCTAAACCTACAAGGCTCYACACACACYTTAAAATACCYTTTACAAACTCAGCTATNNNNNNNNNNNNNCAAAAAATAACAACTATTACCCATGRCGCAATATTGCTGNNNNNNNNNNNNNNNNNNNNNATCCCACAAAAACATTCAAAAACCATTCAAATCCACTTCTATCCTAAACATAAAGCTANNNNNNNNNNTCCAGACCTTACTACTGTCTCCACTAAATCACATCGTACAATTCCANNNNNNNNNNNNNNCAAAACCACCAATACACCCTACTACCACAATCCAAAACAAACAGCACCTCATCCTAAAATAACACCAACCCAATACCTCTATCCCCCCCGAACCAATTAATACAACAACTAATCTCGAAAACTAACCTACAAACACATTCAATNNNNNNNNNNNNNNNNNNNNNNNNNNNNNNNNNNNNNNNNNNNNNNNNNNNNNNNNNNNNNNACCATCTCACATNNNNNNNNNNNNNNNNNNNNNNNNNNNNNNNNNNACATCCCACACCACAAACCAGACAANNNNNNNNNNNNNNNNNNCAAACCAATAACCCCAACAATACATAACATAAAAATCCAAGCTCAATCTTNNNNNNNNNNNNNNNNNNNNNNNNNNACCCACACTCCGAACAANNNNNNNNNNNNNNNNNNNNCATATCCAAAACTNNNNNNNNNNNNNNNNNNNNNNNNNNNNNNNNNNTACACTCACTTCCCTACAACCAATACCAACCTCCTAACACACCCNNCCCCACAAACATGCTACACAATTCACNNNNNNACACANNNNNNNNNNNNNNNNNNNNNNNNNNNNNNNNNNNNNNNNNNNNNNNNNNNNCATCACACCTAACTTCTANNNGCACAACGGCAGATCNNNNNNNNNNNNNNTAGCAAAAAAGNNNNNNNNNNNNNCCATACTTATCCTACAACAGTGACTTCTCAACGTCATACAACCAANNNNNNNNNNNNNNNNNNNAATCAATYCCTATCACTAACAGAATCCCACACAAACCCTCACTCAACCCTCCCACTTCCAAAACAACTACACCCAAACTTACACAAAAAANNNNNNNNNNNNNNNNNNNNAAACTTTACTTACGCCCCACCATAAACNNNNNNNNNNNNNACACTAAGCATAATCTNNNNATCACTCTAATACTCCCGCTACTAATGACAATTCACACAACGTAACACCANNNNNNNNNNNNNNNNNNNNNNNNNATTGARCAAAAGCANNNNNNNNNNNNNNNNNNNNNNACCTGAAAAATCACCACATCAAAACAYAAATCACACCTTCACATCAATATCNNNNNNNNNNNNNNNNNCCACCAAACCATCAATACGACAACNNNNNGGACTGACAACANNNNNNNNNNNNNNGYTATACCCCATTTAAYACCACCCTATANNAACAACCTCAACTCATAAANNNNNNNNNNNNNNNNNNNNNNNNNNGGCAACCTCCAYCAGACCCCTCTGCTAACACNNNTACCAACTAAACCACCCCACCCCCTAAACCCCCGCATTCCCCATACTCNNNNNNNNNNNNNNNNNNNNNNNNNNNNNNNNNNNNNNNNNNNNNNNNNNNNNNCCACGACCCAACATTAACATTCAACAAAAACATCAATACCCACATACTTCCGCAACCCCCAAACAACACACACAAATCATCCATCAAAACATCCCTATAAAAACAACCACAATCCCAGAAATCATCTCCCAATCCAACAATCCTACCACAACTCATTCCATCCAACTCCTAACAAAAAACCCACCCCAACCATCAATCCCGCAATATTATCTCCACCAATTAAAAAGAACCAACCCCACCCTTCAAACTCCTGCNNNNNNNNNNNNNNNNNNNNNNNNNTTCCTTTCCCAACCACAAATCATTCCAACTACCTACTCTTCATAATCCATCCCTACCTAAAAATAACAAACAGACCCCTTCACTAANNNNNNNNNNNNNNNNNNTACCCCTACCCCYAACACCTANNNNNNNNNNNNNNNNNNNNNNNNNNNNNNNNNNNNNNNNNNNNNNNNNNNNNNNNNNNNNNNNNNNNNNNNNNNNNNNNNNNNNNNNNTCATCCCAGCCACAAACCACCATAAAAAACNNNNNNNNNNNNNNNNNNNNNNNAGACTTTTATAAACCTCCCTCCCCAGCCTTTCCCAAAATCGTCCGAAAAACTTACTTAAAAAGACAATACCACACACCCTCTACAAAACAATCAATCNNNNNNNNNNNNNNNNNNNNNNNNNNNNCAAAACCTAACCANTCACCCCACCTAACCGATATACTCCACGTCCCCTCAACAACTCATTTACANNNNNNNNNNATATTCATTCTCAAAATTCACCCAACATAAACACACAACAAATGCCAAAACAACACCNNNNNNTTCGAAATCCTTCAANNNNNNNNNNNNNNNNNNNNNNNNNNNACCGTTCGAACGCGYACCAATAAACACCCAATCCCAAAATCCCTACTGCACCCCACCNNNNNN-NNNNNNNNNNNNNNNTACTCACACGACCACCGAGCCCAACAANNNNNNNNNNNNNNYGATAACCATAAACACCCANNNNNNNNAAGAGTACCCACCACAAACAAGCA
n08AEP07  CCCATTTCACACTTCATATAACCTAATAAACACTGATAGCACCACTTACAACAATAGAACCAACCCAAACCGTATCACTTACATACTCTATTCCCCCCTACTTACAACCATAACAAACCTAATGATACAATAATGGCAAATGTCCCAAAAATCCACACAATTCCCATCCTTCAACCCACCACAAAAGAACTCGCAAATATCCCATAAAAATCAATCAATTACCTCACTACGTTCCAAACGACCTATCCACATCCACATCCACACAATATCCGTCAAAACACCACCCCGAATCCAACCACAGAAATGACATGACCTACTCTCAGTCTCGACCTTCCCACAACTTATCCGAATAAAAACCTTACCCCCCAATCCATAGAACACCACACTAACATACACACTTAACCAATTTAATCAACTCAGAAACTAATCATCCTCATAACTACACACTCCACCAAAATAAACTCCAAACAACCCACATATCCACAAAAAAATTAAACCACACCACTTCCGAATACCCTCTACCCACCCCTCAAAAAACATATATACAAATAAACCAAACTCATCCAACCCACACCAAAAAGCATAAGTTAAATAAAAATACACCCATAAACACCCACTATTAACATTACCACCAAAACCTATACTTTTCCCTCTTCTACCCCACCTCCGGCCTTAACTAACCATTCAACTCTTAAACAATTTTCATCTTATCAAGCGAATTACCTTTTTCTTTAATCCAAATAACACTATACCCTATCCGCACCAAACCACCACGATCCGCAAATCTCACAAAAGAACTGAACATTCTTTTCATTCCCACCAATTCCCAAATCTCCAATCAACACCAGTGTTACAACAATCCCCCAACTAATTTTCTATCATTCTCAGCCTTTAGACCTACATCCACTACCACTTATAACTAACGTAGCCTATAAAACACAAGCATAATTACAGCCAACCCATAACATACCACCCAACCGCTTTACTTAGTCAACATTAAACAACATTAGCACTTCCCTTTTACTCAAACCAACTCATCATTAATTCCTCAAAACTCTCAATCTCATTATTACTCTAAATACCTATATAATCACCTCACCATACAAAAACACTGTCCCAATTCCTTCCACTATCATAAACCCAAACAAAAAAAGAAAATCCTAACCCCATTTCCTAGACCCACAAGGCTCTACACACACCTTAAAATACCCTTTACAAACTCAACTATCGAAAAAACCCAACGAATAACAACGATCCCCATCAACAACGCAACATCATTAAAACCCTAACACCGCACTACTATCTTACAAAAATACTTAAAATCCACCCAAGTCCACTTCCATCCTAAACACAAAGTTACAAAACACATTCCAAACCTTACCACTGTCTCCACCAAATCACACCGTAATATTCCANGAACTACAATTCGTAAAGCCATCAATACAYCCTATCATCATAACTCAACACAAATAGCACCTCACCCCAAAATAACACCAATTCAACACCCCTATCCCCCCTAAACCGATTAATACAACAACTAATCTCAAAAACCGACTCACAAACATATTCAACACAAACTCTAAATCTAAAACGATTTACCCAAAAGCTCTCTCCCCTAAACACCAGACAGTCTAACAACCCCACACCATCTATATCCACTTCAAAATCACAGACAAAAACACATCCCACGCCACAAGCCAGACAACTCCAACCCCATTCCTTCCAAACCAATAACCCCAATAATACATAACATAAAAATCCAAACCCAACCTCACAATGATAACACCACAACCCAATCAACCCATACCATAAATAATTAATAACCCAACCATCACCCATATTTAAAATCCCAACCAAAACCCACAACCACCTCTCAACAGCTATACATTCATTTCCCCACAATCAATACCGACCTTTTAGCACACCCAACTCCACAAACACGCTACACAACTCACCCAAAAACACATATACACAGTTCACCACTAACAACATAAAACATACCTTTAATCACCCATATCCACTACACCCAACCTCCACCAATACAACAACAAACTTCCTCCAAAACCAATAGCAAAAAAGTACCACCCACTCATCATACCTATCCCGCAACAACAACCCCCTGACATCGTATAACCTTAAAGACCTCTAAGAAATAAAATTAATCCCTACCACTAACAGAATCTCACACATACCCTCACTCAATCCTTTCACTTCCAAAACAACTATACCTAAACTCACACAAAAAACAACTCACAACGCCTAAATAAAGCTTCACTTACACCCCACCATAGACATCCACAACACTAACACTAAACATAATTTTCTAATCATCCTAACACCCCCACTACCAATAACAACCTATACAGCATAATACCAAATACACAACTCCAAGCACTAACTTACTGAATAGAGGCACCCTAGGTACATCCATCACTACACTCAAAAAACCACCATATCAAAATACAAACCGTACCTTCACATCAATATCACTACCCCAACAAACCACCACTAAATCACCAACACTACAACCATAAAAATTAACAATACACCAACATATACAACCACACCCCATCTAATACTACCTCACAAAAACAATCCCAACCCATAAGCCAATCCTGCACTCAAAAGTCACCANGGCAACTCCCACCAAACCCATCTACCGGTACGCACACCAACTAAGTCATCCTATCCCCCGAACCCCCACACTTCCCACACCCAGCACCAATCCTCACACAACAATACATATAACTTTACTCCAAACACTAACAACTCCACAACTCAACACTAACATTTAACAAAAACATCAACACCCATATACTTCTACAACTTCCAAACAATACACACAAATCATCCATCAAAACATCATTACAAAAACAACCATAGCTTTAGAAATCACCCTCCAATCCAATAAACCCACAATCACCTATCCCATTCAACTCCCAACAAAAAACTCAACCCAACCACCAATACCACAACACCAACCTCATCAATCAAAAAAAACTAACCCCACTCTTCAAACCCCCACCAATCCTACTCCCTATCACTACCAACCCCCCCCCCAGCCACAAATCATCCAAACCACCTACTCTCCACAACCCATCCCCACCTACAAATAACGAACGAATCCCCCTATTAAAAAAACATCCCACCAATTCACTCTCACCCCCAACACCCAAACCTAAACTTTACTCCGCAAAAAAAATTAATAATACACAATGRACACCAAACCATCCCATACCAAGCACCAGATCTTACTCCCATCTTCTACCCTAACTACAAACTACCATAAAAAACACTATCCAACCACATTCCGCAGTAAATCCCTATAAACCCCTCCACCAAATCCCGCCCAGAACCATCCAGAAAACTTACTCAAAAAAACAACACCACACACTCCCAACAGAATAGTCAATCCATAACCCACCCCACACTCTCTCCTCCGTAAGACCTAATTACCCACCTTACCTAACCAATACGCCCCATACCCCCCCAGCAACTCACCCATATATCAAAACTACACTCACTCTCAAAAATCATCCAATACAAACACACGACAAACACCAATACAACACTATCAAATCCGAAATCCTCCAAACCCCCCCCCACACCTCACAATAATCNACCGTTCGAACGCGCACCAATGAGCACCTAATCCCAAAATCCCTACAGCATCCCACCTCCCGA-CCCACCCCCCCATCACACCCACACGACCATCGAGCCCAACAACACCATCCAACAAGCGATAACCATAAACACTCACCCACGCCAAGAGTACCCACCACAAACAAGCA
n1665     CCCATTTCACACTTCATATAACCTAATAAACACTGATAGCACCACTTACAACAATAGAACCAACCCAAACCGTATCACTTACATACTCTATTCCCCCCTACTTACAACCATAACAAACCTAATGATACAATAATGGCAAATGTCCCAAAAATCCACACAATTCCCATCCTTCAACCCACCACAAAAGAACTCGCAAATATSNNNNNNNNATCAATCAATTACCTCACTACGTTCCAAACGACCTATCCACATCCACATCCACACAATATCCGTCAAAACACNNCCCCGAATCCAACCACAGAAATGACATGACCTACTCTCAGTCTCGACCTTCCCACAACTTATCCGAATAAAAACCTTACCCCCCAATCCATAGAACACCACACTAACATACACACTTAACCAATTTAATCAACTCAGAAACTAATCATHCTCATAACTACACACTCCACCAAAATAAACTCCAAACAACCCACATATCCACAAAAAAATTAAACCACACCACTTCCGAATACCCTCTACCCACCCCTCAAAAAACNNNNNNACAAATAAACCAAACTCATCCAACCCACACCAAAAAGCATAAGTTAAATAAAAATACACCCATAAACACCCACTATTAACATTACCACCAAAACCTATACTTTTCCCTCTTCTACCCCACCTYCGGCCTTAACTAACCATTCAACTCTTAAACAATTTTCATCTTATCAAGCGAATTACCTTNNNNNNNNNNNNNNNNNACACTATACCCTATCCGCACCAAACCACCACGATCCGCAAATCTCACAAAAKANNNNNNNNNTCTTTTCATWCCCACCAATTCCCAWATNNNNAATCAACACCAGTGTTACAACAATCCCCCAACTAATTTTCTATCATTCTCAGCCTTTAGACCTACATCCACTACCACTTATAACTAACGTAGCCTATAAAACACAAGCNNAATTACAGCCAACCCATAACATACCACCCAACCGCTTTACTTAGTCAACATTAAACAACATTAGCACTTCCCTTTTACTCAAACCAACTCATCATTAATTCCTCAAAACTCTCAATCTCATTATTACTCTAAATACCTATATAATCACCTCACCATACAAAAACACTGTCCCAATTCCTTCCACTATCATAAACCCAAACAAAAAAAGAAAATCCTAACCCCATTTCCTAGACCCACAAGGCTCTACACACACCTTAAAATACCCTTTACAAACCCAACTATCGAAAAAACCCAACGAATAACAACGATCCCCATCAACAACGCAACATCATTAAAACCCTAACACCGCACTACTATCTTACAAAAATACTTAAAATCCACCCAAGTCCACTTCCATCCTAAACACAAAGTTACAAAACACATTCCAAACCTTACCACTGTCTCCACCAAATCACACCGTAATATTCCANGAACTACAATTCGTAAAGCCATCAATACACCCTATCATNRTAACTCAACACAAATAGCACCTCACCCCAAAATAACACCAATTYAACAYYCCTATCCCCCCTAAACCGATTAATACAACAACTAATCTCAAAAACCGACTCACAAACATATTCAACACAAACTCTAAATCTAAAACGATTTACCCAAAAGCTCTCTCCCCTAAACACCAGACAGTCTAACAACCCCACACCATCTATATCCACTTCAAAATCACAGACAAAAACACATCCCACGCCACAAGCCAGACAACTCCAACCCCATTCCTTCCAAACCAATAACCCCAATAATACATAACATAAAAATCCAAACCCAACCTCACAATGATAACACCACAACCCAATCAACCCATACCATAAATAATTAATAACCCAACCATTACCCATATTTAAAATCCCAACCAAAACCCACAACCACCTCTCAACAGCTATACATTCATTTCCCCACAATCAATACCGACCTTTTAGCACACCCAACTCCACAAACACGCTACACAACTCACCCAAAAACACATATACACAGTTCACCACTAACAACATAAAACATACCTCTAATCACCCATATCCACTACACCCAACCTCCACCAATACAACAACAAACTTCCTCCAAAACCAATAGCAAAAAAGTACCACCCACTCATCATACCTATCCCGCAACAACAACCCCCTGACATCGTATAACCTTAAAGACCTCTAAGAAATAAAATTAATCCCTACCACTAACAGAATCTCACACATACCCTCACTCAATCCTTTCACTTCCAAAACAACTATACCTAAACTCACACAAAAAACAACTCACAACGCCTAAATAAAGCTTCACTTACACCCCACCATAGACATCCACAACACTAACACTAAACATAATTTTCTAATCATCCTAACACCCCCACTACCAATAACAACCTATACAGGATAATACCAAATACACAACTCCAAGCACTAACTTACTGAATAGAGGCACCCTAAGTACATCCATCACTACACTCAAAAAACCACCATATCAAAATACAAACCGTACCTTCACATCAATATCACTACCCCAACAAACCACCACTAAATCACCAACACTACAACCATAAAAATTAACAATACACCAACATATACAACCACACCCCATCTAATACTACCTCACAAAAACAATCCCAACCCATAAGCCAATCCTGCACTCAAAAGTCACCANGGCAACTCCCACCAAACCCATYTACCRGTACGCANACCAACTAAGTCATCCTATYCCCCGAACCCCCACACTTCCCACACCCAGCACCAATCTTCACACAACAATACATACAACTTTACTCCAAACACTAACAACTTCACAACTCAACACTAACATTTAACAAAAACATCAACACCCATATACTTCTACAACTTCCAAACAATACACACAAATCATCCATCAAAACATCATTACAAAAACAACCATNNNNTTAGAAATCACCCTCCAATCCAATAAACCCACAATCACCTATCCCATTCAACTCCCAACAAAAAACTCAACCCAACCACCAATACCACAACACCAACCTCATCAATCAAAAAAAACTAACCCCACTCTTCAAACCCCCACCAATCCTACTCCCCATCACTACCAACCCCCCCCCCAGCCACAAATCATCCAAACCACTTACTCTCCACAACCCATCCCCACCTACAAATAACGAACGAATCCCCCTATTAAAAAAACATCCCACCAATTCACTCTCACCCCCAACACCCAAACCTAAACTTTACTCCGTAAAAAAAATTAATAATACACAATGAACACCAAACCATCCCATACCAAGCACCAGATCTTACTCCCATCTTCTACCCTAACTACAAACTACCATAAAAAACACTATCCAACCACATTCCGCAGTAAATCCCTATAAACCCCTCCACCAAATCCCGCNNNNAACCATCCAGAAAACTTACTCAAAAAAACAACACCACACACTCCCAACAGAATAGTCAATCCATAACCCACCCCACACTCTCTCCTCCGTAAGACCTAATTACCCACCTTACCTAACCAATACGCCCCATACCCCCCCAGCAACTCACCCATATATCAAAACTACACTCACTCTCAAAAATCATCCAATACAAACACACGACAAACACCAATACAACACTATCAAATCCGAAATCCTCCAAACCCCCCCCCACACCTCACAATAATNNACCGTTCGAACGCGCACCAATGAGCACCTAATCCCAAAATCCCTACAGCATCCCACCTCCCGA-CCCNNNNNNNNNNNACACCCACACGACCATCGAGCCCAACAACACCATCCAACAAGCGATAACCATAAACACTCACCCACGCCAAGAGTACCCACCACAAACAAGCA
n1666     CCCATTTCACACTTCATATAACCTAATAAACACTGATAGCACCACTTACAACAATAGAACCAACCCAAACCGTATCACTTACATACTCTATTCCCCCCTACTTACAACCATAACAAACCTAATGATACAATAATGGCAAATGTCCCAAAAATCCACACAATTCCCATCCTTCAACCCACCACAAAAGAACTCGCAAATATMCCANNAAAATCAATCAATTACCTCACTACGTTCCAAACGACCTATCCACATCCACATCCACACAATATCCGTCAAAACACCACCCCGAATCCAACCACAGAAATGACATGACCTACTCTCAGTCTCGACCTTCCCACAACTTATCCGAATAAAAACCTTACCCCCCAATCCATAGAACACCACACTAACATACACACTTAACCAATTTAATCAACTCAGAAACTAATCATCCTCATAACTACACACTCCACCAAAATAAACTCCAAACAACCCACATATCCACAAAAAAATTAAACCACACCACTTCCGAATACCCTCTACCCACCCCTCAAAAAACATATATACAAATAAACCAAACTCATCCAACCCACACCAAAAAGCATAAGTTAAATAAAAATACACCCATAAACACCCACTATTAACATTACCACCAAAACCTATACTTTTCCCTCTTCTACCCCACCTCCGGCCTTAACTAACCATTCAACTCTTAAACAATTTTCATCTTATCAAGCGAATTACCTTTTTCTTTAATCCAAATAACACTATACCCTATCCGCACCAAACCACCATGATCCGCAAATCTCACAAAAGAACTGAACATTCTTTTCATTCCCACCAATTCCCAAATCTCCAATCAACACCAGTGTTACAACAATCCCCCAACTAATTTTCTATCATTCTCAGCCTTTAGACCTACATCCACTACCACTTATAACTAACGTAGCCTATAAAACACAAGCATAATTACAGCCAACCCATAACATACCACCCAACCGCTTTACTTAGTCAACATTAAACAACATTAGCACTTCCCTTTTACTCAAACCAACTCATCATTAATTCCTCAAAACTCTCAATCTCATTATTACTCTAAATACCTATATAATCACCTCACCATACAAAAACACTGTCCCAATTCCTTCCACTATCATAAACCCAAACAAAAAAAGAAAATCCTAACCCCATTTCCTAGACCCACAAGGCTCTACACACACCTTAAAATACCCTTTACAAACCCAACTATCGAAAAAACCCAACGAATAACAACGATCCCCATCAACAACGCAACATCATTAAAACCCTAACACCGCACTACTATCTTACAAAAATACTTAAAATCCACCCAAGTCCACTTCCATCCTAAACACAAAGTTACAAAACACATTCCAAACCTTACCACTGTCTCCACCAAATCACACCGTAATATTCCANGAACTACAATTCGTAAAGCCATCAATACACCCTATCATCATAACTCAACACAAATAGCACCTCACCCCAAAATAACACCAATTCAACACCCTTATCCCCCCTAAACCGATTAATACAACAACTAATCTCAAAAACCGACTCACAAACATATTCAACACAAACTCTAAATCTAAAACGATTTACCCAAAAGCTCTCTCCCCTAAACACCAGACAGTCTAACAACCCCACACCATCTATATCCACTTCAAAATCACAGACAAAAACACATCTCACGCCACAAGCCAGACAACTCCAACCCCATTCCTTCCAAACCAATAACCCCAATAATACATAACATAAAAATCCAAACCCAACCTCACAATGATAACACCACAACCCAATCAACCCATACCATAAATAATTAATAACCCAACCATTACCCATATTTAAAATCCCAACCAAAACCCACAACCACCTCTCAACAGCTATACATTCATTTCCCCACAATCAATACCGACCTTTTAGCACACCCAACTCCACAAACACGCTACACAACTCACCCAAAAACACATATACACAGTTCACCACTAACAACATAAAACATACCTTTAATCACCCATATCCACTACACCCAACCTCCACCAATACAACAACAAACTTCCTCCAAAACCAATAGCAAAAAAGTACCACCCACTCATCATACCTATCCCGCAACAACAACCCCCTGACATCGTATAACCTTAAAGACCTCTAAGAAATAAAATTAATTCCTACCACTAACAGAATCTCACACATACCCTCACTCAATCCTTTCACTTCCAAAACAACTATACTTAAACTCACACAAAAAACAACTCACAACGCCTAAATAAAGCTTCACTTACACCCCACCATAGACATCCACAACACTAACACTAAACATAATTTTCTAATCATCCTAACACCCCCACTACCAATAACAACCTATACAGCATAATACCAAATACACAACTCCAAGCACTAACTTACTGAATAGAGGCACCCTAGGTACACCCATCACTACACTCAAAAAACCACCATATCAAAATACAAACCGTACCTTCACATCAATATCACTACCCCAACAAACCACCACTAAATCACCAACACTACAACCATAAAAATTAACAATACACCAACATATACAACCACACCCCATCTAATACTACCTCACAAAAACAATCCCAACCCATAAGCCAATCCTGCACTCAAAAGTCACCANGGCAACTCCCACCAAACCCATCTACCGATACGCACACCAACTAAGTCATCCTATCCCCCGAACCCCCACACTTCCCACACCCAGCACCAATCTTCACACAACAATACATACAACTTTACTCCAAACACTAACAACTTCACAACTCAACACTAACATTTAACAAAAACATCAACACCCATATACTTCTACAACTTCCAAACAATACACACAAATCATCCATCAAAACATCATTACAAAAACAACCATAGCTTTAGAAATCACCCTCCAATCCAATAAACCCACAATCACCTATCCCATTCAACTCCCAACAAAAAACTCAACCCAACCACCAATACCACAACACCAACCTCATCAATCAAAAAAAACTAACCCCACTCTTCAAACCCCCACCAATCCTACTCCCCATCACTACCAACCCCCCCCCCAGCCACAAATCATCCAAACCACTTACTCTCCACAACCCATCCCCACCTACAAATAACGAACGAATCCCCCTATTAAAAAAACATCCCACCAATTCACTCTCACCCCCAACACCCAAACCTAAACTTTACTCCGCAAAAAAAATTAATAATACACAATGAACACCAAACCATCCCATACCAAGCACCAGATCTTACTCCCATCTTCTACCCTAACTACAAACTACCATAAAAAACACTATCCAACCACATTCCGCAGTAAATCCCTATAAACCCCTCCACCAAATCCCACCCAGAACCATCCAGAAAACTTACTCAAAAAAACAACACCACACACTCCCAACAGAATAGTCAATCCATAACCCACCCCACACTCTCTCCTCCGTAAGACCTAATTACCCACCTTACCTAACCAATACGCCCCATACCCCCCCAGCAACTCACCCATATATCAAAACTACACTCACTCTCAAAAATCATCCAATACAAACACACGACAAACACCAATACAACACTATCAAATCCGAAATCCTCCAAACCCCCCCCCACACCTCACAATAATCAACCGTTCGAACGCGCACCAATGAGCACCTAATCCCAAAATCCCTACAGCATCCCACCTCCCGA-CCCACCCCCCCATCACACCCACACGACCATCGAGCCCAACAACACCATCCAACAAGCGATAACCATAAACACTCACCCACGCCAAGAGTACCCACCACAAACAAGCA
n2973     CTCATCTCAAACTATATACAACCTAATAAATACTGATAATATCTCTTGCAATAATAAAATCAATCCAAATCACACTATCTATAAATCTTATCCCCCTCTACATACAATCATAACAAATCCAATAATACAATAACATCAAACGCCCCAAAAACCCACACAATTCTCATCCCCTAACCCACCCCAAAAAAACCAATAGATATTCCATGAAAACCAACCAACTATTCCACCACATCCCAAACAACTTATCCACACTTACATCAATACAACACCCACCAAAACTCTACCTTAAACTAAACCACAAAAATAATGCGACATACTCTCAGTCTCGACCCTCCCACAACTTATCCAAACAACAACTTCATCCTCCAACCTATAAAACACTACACTAGCACACACATCCAACCAGTTTAATCAGCCTAAAAACTAATCATACTCACAACTATACACCCCACCTAGATAAACTCCAAACAACCCACACACCCACAAAGAAAATAAACCACACCACCTTTAAACATCCCCTACTCAACCCTCAAAAAACACACATACAAATAAACCAAACCCACCCAATCCACACCAAAAAACGTAAATCAGATAAAAACACACCTACAAACACCCACTACCAACACCACCACTAAAATTTATACTTTCTCACCTCCCACCCTACTTCCGGCCTTAACTAACCATTCAACTCTTAAATAACTTTCACCTCACCAAACAAATTACCCCTTTCTCCAACCTGAACAACACTATACCCAATTCACATCGAACCACCACAAACCACAAACTCTAAGAAAGAACCAAATGCTCTTTTTACCCTCCTCAATTCTCGGACCTCCAATCAAAACCAGCGACATAAAAACTCCTTAATAAATCTTTTACTATTCTCAACCTTTAAATCTACATCCACCACCGTTCACAACTAATGTAACCCATAAAACATGAATATAACCACAACCAACCCATAATGTATTGCCCACTTGCTTTATTTAATCAATATTAAATAACGCTAATGCTTCCCCTCTATCCAAACCAATTCATCATTAACTCCTCCAAGCTTCCAACCCCACCATTACCCCAAAAACTTAAATAATTACCCAGCCACACAAAAACACTATTCTAACTCCCCACACTGACACAAATTCAGACAAAAAGAGAAAACCCTGACCCCATCCTCTAAACCTACAAGGCTCCACACACACCTTAAAATACCCTTTACAAACTCAGCTATCAAAAAAACTCAACAAAAAATAACAACTATTACCCATGACGCAATATTGCTGAAACCCCAATACCGCACTACCACCCCACAAAAACATTCAAAAACCATTCAAATCCACTTCTATCCTAAACATAAAGCTACTAAACACACTCCAGACCTTACTACTGTCTCCACTAAACCACATCGTACAATTCCANGAACTACAACCCGCAAAACCACCAATACACCCTACTACCACAATCCAAAACAAACAGCACCTCATCCTAAAATAACACCAACCCAATACCTCTATCCCCCCCGAACCAATTAATACAACAACTAATCTCGAAAACTAACCTACAAACACATTCAATACAAACCTTAAACCCAAAACGATCTATCTGAAGGCTCCCTCCCCTAGACACCAAATATCATAACCATCTCACATCATTTACACTTATTTTAAAATCACAAACAAAAAAACATCCCACACCACAAGCCAGACAACCTTAGCTCAACCCCTACCAAACCAATAACCCCAACAATACATAACATAAAAATCCAAGCTCAATCTTACAATAATAACGTTACAACCCAACCAACCCACACTCCAAACAACCAATACTCTAACCATTATCCATATCCAAAACTTCAAACAAAACTTACAATCAACTCTTAACAACTATACACTCACTTCCCTACAACCAATACCAACCTCCTAACACACCCAACCCCATAAACATGCTACACAATTCACCCAAAGACACACATACACAATTCATCACCAGCAACATAAAACACACCTCCGGTCACCCACACCCATCACACCTAACTTCTACTAGCACAACGGCAGATCTCCTCCAAAACCGATAGCAAAAAAGCACCACTCACTCACCATACTTATCCTACAACAGTGACTTCTCAACGTCATACAACCAAAACGACCTATAAAAAACAAAATCAATCCCTATCACTAACAGAATCCCACACAAACCCTCACTCAACCCTCCCACTTCCAAAACAACTACACCCAAACTTACACAAAAAACAACCCACAATACCTAAACAAAACTTTACTTACGCCCCACCATAAACACCCACATCACTAACACTAAGCATAATCTTCTAATCACTCTAATACTCCCGCTACTAATAACAATTCACACAACGTAACACCAGACAAAATACCCCAAAGACTAACTTACTGAGCAAAAGCGCTCCAAAAACACCCACTATTACACCTGAAAAATCACCACATCAAAACACAAATCATACCTTCACATCAATATCACTACCCTAACAAACCACCACCAAACCATCAATACGACAACCATAAGGACTGACAACATACCAAAACATACAGCCACGCCCCATTTAATACCACCCTATAAAAACAACCTCAACTCATAAATCAACCCCATGCTCAAAAATCATCANGGCAACCTCCACCAGACCCCTCTGCCAACACACATATCAACTAAACCACCCCACCCCCTAAACCCCTGCATTCCCCACACTCGATACCAATTTTCATACAACGACACATATAATCCCACCCTAAACATTGATAACCCCACGACTCAACATTAACATTCAACAAAAACATCAATACCCACATACTTCCGCAACCCCCAAACAACACACACAAATCATCCATCAAAACATCCCTATAAAAACAACCACAATCCCAGAAATCATCTCCCAATCCAACAATCCTACCACAACTCATTCCATCCAACTCCTAACAAAAAACCCACCCCAACCATCAATCCCGCAATATTATCTCCACCAATTAAAAAGAACCAACCCCACCCTTCAAACTCCCGCCAATTTCACCCCCTATTACAGCCAATTCCTTTCCCAACCACAAATCATTCCAACTACCTACTCTTCATAATCCATCCCTACCTAAAAATAACAAACAGACCCCTTCACTAAAAAAACATCCCGCCAATACACCCCTACCCCCAACACCTAAACCTAAATCCCACTCCGCAAAAAAGACCAATAACACACCACAAACACCAAACCATTCCACACTAAGCATCAGACCATACCTCCATCCCCCATCCCAGCCACAAACCACCATAAAAAACACTATCCAATCACACCCCACGACAGATTCCTATAAACCTCCCTCCCCAGCCTTTCCCAAAATCGTCCGAAAAACTCACTTAAAAAGACAATACCACACACCCTCTACAAAACAATCAATCCATAACTCACTCCACACTCTCCCCTCCACAAAACCTAACCACTCACCCCACCTAACCGATATACTCCACGTCCCCTCAACAACTCATTTACACGCCAAAACCATATCCATTCTCAAAATTCACCCAACATAAACACACAACAAATGCCAAAACAACACCATTAAATTCGAAATCCTTCAAACCCCTCTCCACACCCCACAATGACCAACCGTTCGAGCGCGCACCAATAAACACCCAATCCCAAAATCCCTACTGCACCCCACCTTCCAA-CCCACCCTTCCATCACACTCACACGACCACCGAGCCCAACAACACCATCCAACAAGCGATAACCATAAACACCCACCCACACCAAGAGTACCCACCACAAACAAGCA
n2980     CTCATCTCAAACTATATACAACCTAATNNNNNCTGATAATATCTCTTGCAATAATAAAATCAATCCAAATCACACTATCNNNNNNNNNNNNNNNNNNNNNNNNNNNNNNNNNACAAATCCAATAANNNNATAWNNNNNNACGCCCCAAAAACCCACACAATTCTCATCCCCTAACCCACCCCAAAAAAACCAATAGATATTCCATGAAANNNNNNNNACTATTCCACCACATCCCAAACAACTTATCCACACTTACATCAATACAACACCCACCAAAACTCTACCTTAAACTAAACCACAAAAATAATGCGACATACTCTCAGTCTCGACCCTCCCACAACTTATCCAAACAACAACTTCATCCTCCAACCTATAAAGCACTACACTAGCACACACATCCAACCAGTTTAATCAGCCTAAAAACTANTCATACTCACAACTATACACCCCACCTAGATAAACTCCAAACAANNNNNNNNNNNACAAAGAAAATAAACCACACCACCTTTAAACATCCCCTNNNNNNNNNNCAAAAAACACACATACAAATAAACCAAAYCCACCNNATCCACAYCAAAAAACGTNNNNNNNNTANNAACACACCTACAAACACCCACTACCAACACCACCANNNNNNTTTATACTTTCTCACCTCCCANNNNNNNNNNNGCCTTAACTAACCATTCAACTCTTAAATAACTTTCACCTCANNNNNNAAATTACCCCTTTCTCCANNNNNAACAACACTATACCCAATTCACATCGAACCACCACAAACCACNNNNNNNNAGAAAGAACCAAATGCTCTNNNNNNCCTCCTCAATTCTCGNNNNNNNNATCAAAACCAGCGACATAAAAACTCCTTAATAAATCTTTNNNNNNNNNNNNNNNNNNNNNNNNNNNNNNNNNNNNNNNNNNNNNNNNNNNNNNNNNNNNNNATRAATATAACCACAACCAACCNNNNNNGTATTGCCCACTTGCTTTATTTAATCAATATTAAATAACANTAATGCTTCCCCTCTATCCAAACCAATTCATCATTAACTCYTCCAAGCTTCCAACCCCACCATTACCCNRAAAAYTTAAACAATTACCCAGCCACACAAAAACACTNTTCTAACTCCCCACACTGACNNNNNNNNNNNTAAAAAGAGAAAACCCTAACCCCATYCTCTAAACCTACAAGGCTCCACACNCANNNNNAAATACCCTTTACAAACTCAGCTATCAANNNNNNTCAACAAAAAATAACAACTATTACCCATGACGCAATATTGCTGAAACCCCAATACCGCACTACCACCCCACAAAAACATTCAAAAACCATTCNNNNNNNNTTNTATCCTAAACATAAARCTAYTAAACACACNNNNNNNNNNNNNNNNNNNNNNNNNNNATCACATCRTACAATTCCANGAACTACAACCCGCANNNNNNNNNNNNNNNNNNNNNNNNNYAATCCAAAACAAACAGCACCTCATCCTAAAATAACACCAACCCNNTACCTCCATCCCCCCCGAACCAATTAATACAACAACTAATCTCGAAAACTAACCTACAAACACATTCAATRCAAACCTTAAACCCAAAACGATCTATCTGAAGACTCCCTCCCCTAGACACCAAATATCATAACCATCTCACATCATTTACACTTNNNTTAANATCACAAACAAAAAAACATCCCACACCACAAGCCAGACAACCTTAGYTNNNNNNNNACCAAACCAATAACCCCAACAATACATAACATAAAAATCCAAGCTCAATCTTACAATNNNNNNNNNNNNACCCAACCAACCCNNNNNNNNNNNNNNNNATACTCTAACCATTATCCATATCCAAAACTTCAAACAAAACTTACAATCAACTCTTAACAACTATACACTCACTTCCCTACAACCAATACCAACCTCCTAACACACCCAACCCCACAAACATGCTACACAATNNNCCCAAAGACACACATACACAATTCATYWCCAGCAACATAAAAYANNNNNNNNNNNNNNNNNNNNNNNNNNNNNNNNNTTCTACTAGCACAACGGCAGATCTCCTCCAAAACCGATAGCAAAAAAGCACCACCCACTCACCATACTTATCCTACAACARTGACTTCTCAACGTCATACAACCAAAACGACCTATNNNNNNNNNNNNCAATCYCTATCACTANNNNNNNNNNNNNNNNNNNNNNNNNNNNNCCTCCCACTTCCAAAACAACTACACCYAAACTTACACAANAAACAAYCCACAATACCTAAACNNNNNTTTACTTACGCCCCACCATAAACACCCACATCACTAACACTAAGCATAATCTTNNNNNNNCTCTAATACTCCCGCTACTAATAACAATTCANNNNNNNNNNNNNNNNACAAAATACCCCAAAGACTAACTTACTGAGCAAAAGCGCTNCAAAAACACCCACTATTACACCTAAAAAATCACCACATCAAAACACAAATCACACCTTCACATCAATATCACTACCCTAACAAACCANNACCAAACCATCAATACGACAACCATANNNNNNNNNNNNNNNNNNNNNNNTACAGCCACGCCCCATTTAANNNNNNNNNNTAAAAACAACCTYAACTCATAAATCAACCCCATGCTCANNNNNNATCANGGCAACCTCCACCAGACCCCTCTGCCAACACACATACCAACTAAACCACCCCACCCCCTAAACCCCTGCATTCCCCACACTCAATACNAATTTTCATACAACGACACATATAATCCCACCCTAAACATTGATAACCCCACGACTCAACATTANCATTCAACAAAAACATCAATACCCACATACTTCCRCAACCCNNAAACAACACACACAAATCATCCATCAAAACATCCCTANNNNNNNNNNNNNNNNCCCAGAAATCATCTCNNNNTCCAACAATCCTACCACAACTCATTCCACCYANNNNNNAACAAAAAACCCACCCCAACCATCAANNNNNNNNNWTTNNNNNNNNNNNNNAAAAAGAACCAACCCCACCCTTCAAACTYCCGCCAATTTCACCCCCTATTACANNNNNNNNNNNNCCCAACCACAAATCATTCCAACTACCTACTCTCCATAATCCATCCCTACCTAAANNNNACAAACAGACCCCTTCACTAAAAAAACATCCCGCCAATANNNNYCNNNNNNNAACACCTAAACCTAAATCCCACTNNGCAAAAAAGACCAATAACACACCACAAACACCAAACCATTCCACACTAAGCATCAGACCATACCTNNNTCCCCCATCCCAGCNNNNNNNNACCATAAAAAACACTATCCAATCACACCCCACGACAGATTCCTATAAACCTCCCTCCCCAGCCNNNNNNNNNNNCGTCCRAAAAACTTACTTAAAAANNNNNTACCACACACCCTTTACAAAACAATCAATCCATAACTCACTCCACACTCTCCCCTCCACAAAACCTAACCACTCACCCCACCTAACCGATATACTCCACGTCSCCTCAACAACTCATTTACACGCCAAAACCATATCCATTCTCAAAATTCACCCANNNNAAACACACAACAAATGCCAAAACAACACCATTAAATTCGAAATCCTTCAAGCCCCTCTCNNNNNNNNNNNNNNNNNNACCGTTCGAGCGCGCACCAATAAACACCCAATCCCAAAATCCCTACTGCACCCCACCTTCCAA-CCCACCCTTCCATCACACTCACACGACCACCGAGCCCAACAAYAYCATCCAACAAGCGATAACCATAAACACCCACNCACACCAAGAGTACCCACYACNNNCAAGYA
n2986     CCCATTTCACACTTCATATAACCTAATAAACACTGATAGCACCACTTACAACAATAGAACCAACCCAAACCRTATCACTTACATACTCTATTCCCCCCTACTTACAACCATAACAAACCTAATGATACAATNNNGRCAAATGTCCCGAAAATCCACACAATTCCCATCCTTCAACCCACCACAAAAGAACTCGCAAATATNNNNNNNNNNTCAATCAATTACYTCACTACGTTCCAAACGACCTATCCACATCCACATCCACACAATATCCGTCAAAACANNNNNNNNNATCCAACCACAGAAATGACATGACCTACTCTCAGTCTCGACCTTCCCACAACTTATCCGAATAAAAACCTTACCCCCCAATCCATAGAACACCACACTAACATACACACTTAACCAATTTAATCAACTCAGAAACTAATCATCCTCATAACTACACACTCCACCAAAATAAACTCCAAACAACCCACATATCCACAAAAAAATTAAACCACACCACTTCCGAATACCCTCTACCCACCCCTCAAAAAACATATATACAAATAAACCAAACTCATCCAACCCACACCAAAAARNNNAAGTTAAATAAAAATACACCCATAAACACCCACTATTAACATTACCACCAAAACCTATACTTTTCCCTCTTCTACCCCACCTNTNGCCTTAACTAACCATTCAACTCTTAAACAATTTTCATCTTATCAAGCGAATTACCTNNNNNNNNNNNNNNNNNAACACTATACCCTATCCGCACCAAACCACCACGATCCGCAAATCTCACAAAAGAACTNNANNNNNTTTTCATTCCCACCAATTCCCAAATCTCCAATCAACACCAGTGTTACAACAATCCCCCAACTAATTTTCTATCATTNNNNNYCTTTAGACCTACATCCACTACCACTTATAACTAACGTAGCCTATAAAACACAAGCATAATTACASCCANYCCATAACATACYACCCAACCGCTTTACTTAGTCAACATTAAACAACATTAGCACTTCCCTTTTACTCAAACCAACTCATCATTAATTCCTCAAAACTCTCAATCTCATTATTACTCTAAATACCTATATAATCACCTCACYATACAAAAACACTGTCCCAATTCCTTCCACTATCATNNNNNNNAACAAAAAAAGAAAATCCTAACCCCATTTCCTAGACCCACAAGGCTCTACACACACCTTAAAATACCCTTTACAAACCCAACTATCGAAAAAACCCAACGAATAACAACGATCCCCATCAACAACGCAACATCATTAAAACCCTAACACCGCACTACTATCTTACAAAAATACTTAAAATCCACCCAAGTCCACTTCCATCCTAAACACAAAGTTACAAAACACATTCCAAACCTTACCACTGTCTCCACCAAATCACACCGTAATATTCCANGAACTACAATTCGTAAAGCCATCAATACACCCTATCATCATAACTCAACACAAATAGCACCTCACCCCAAAATAACACCAATTCAACACCCCTATCCCCCCTAAACCGATTAATACAACAACTAATCTCAAAAACCRACTCACAAACATATTCAACACAAACTCTAAATCTAAAACGATTTACCCAAAAGCTCTCTCCCCTAAACACCAGACAGTCTAACAACCCCACACCATCTATATCCACTTCAAAATCACAGACAAAAACACATCCCACGCCACAAGCCAGACAACTCCAACCCCATTCCTTCCAAACCAATAACCCCAATAATACATAACATAAAAATCCAAACCCAACCTCACAATGATAACACCACAACCCAATCAACCCATACCATAAATAANNAATAACCCAACCATTACCCATATTTAAAATCCCAACCAAAACCCACAACCACCTCTCAACAGCTATACATTCATTTCCCCACAATCAATACCGACCTTTTAGCACACCCAACTCCACAAACACGCTACACAACTCACCCAAAAACACATATACACAGTTCACCACTAACAACATAAAACATACCTCTAATCACCCATATCCACTACACCCAACCTCCACCAATACAACAACAAACTTCCTCCAAAACCAATAGCAAAAAAGTACCACCCACTCATCATACCTATCCCGCAACAACAACCCCCTGACATCGTATAACCTTAAAGACCTCTAAGAAATAAAATTAATCCCTACCACTAACAGAATCTCACACATACCCTCACTCAATCCTTTCACTTCCAAAACAACTATACCTAAACTCACACAAAAAACAACTCACAACGCCTAAATAAAGCTTCACTTACACCCCACCATAGACATCCACAACACTAACACTAAACATAATTTTCTAATCATCCTAACACCCCCACTACCAATAACAACCTATACAACATAATACCRAATACACAACTCCAAGCACTAACTTACTGAATAGAGGCACCCTAGGTACATCCATCACTACACTCAAAAAACCACCATATCAAAATACAAACCGTACCTTCACATCAATATCACTACCCCAACAAACCACCACTAAATCACCAACACTACAACCATAAAAATTAACAATACACCAACATATACAACCACACCCCATCTAATACTACCTCACAAAAACAATCCCAACCCATAAGCCAATCCTGCACTCAAAAGTCACCANGGCAACTCCCACCAAACCCATCTACCGGTACACACACCAACTAAGTCATCCTATCCCCCGAACCCCCACACTTCCCACACCCAGCACCAATCTTCACACAACAATACATACAACTTTACTCCAAACACTAACAACTTCACAACTCAACACTAACATTTAACAAAAACATCAACACCCATATACTTCTACAACTTCCAAACAATACACACAAATCATCCATCAAAACATCATTACAAAAACAMCCATAGNTTTAGAAATCACCCTCCAATCCAATAAACCCACAATCACCTATCCCATTCAACTCCCAACAAAAAACTCAACCCAACCACCAATACCACAACACCAACCTCATCAATCAAAAAAAACTAACCCCACTCTTCAAACCCCCACCAATCCTACTCCCCATCACTACCAACCCCCCCCCCAGCCACAAATCATCCAAACCACTTACTCTCCACAACCCATCCCCACCTACAAATAACGAACGAATCCCCCTATTAAAAAAACATCCCACCAATTCACTCTCACCCCCAACACCCAAACCTAAACTTTACTCCGCAAAAAAAATTAATAATACACAATGAACACCAAACCATCCCATACCAGGCACCAGATCTTACTCCCATCTTCTACCCTAACTACAAACTACCATAAAAAACACTATCCAACCACATTCCGCAGTAAATCCCTATAAACCCCTCCACCAAATCCCGCCCAGAACCATCCAGAAAACTTACTCAAAAAAACAACACCACACACTCCCAACAGAATAGTCAATCCATAACCCACCCCACACTCTCTCCTCCGTAAGACCTAATTACCCACCTTACCTAACCAATACGCCCCATACCCCCCCAGCAACTCACCCATATATCAAAACTACACTCACTCTCAAAAATCATCCAATACAAACACACGACAAACACCAATACAACACTATCAAATCCGAAATCCTCCAAACCCCCCCCCACACCTCACAATANNNNACCGTTCGAACGCGCACCAATGAGCACCTAATCCCAAAATCCCTACAGCATCCCACCTTCCGA-CCCACCCCCCTATCACACCCACACGACCATCGAGCCCAACAACACCATCCAACAAGCGATAACCATAAACACTCACCCACGCCAAGAGTACCCACCACAANNNNNNN
n2987     CCCATTTCGCACTTCATATAACNTAATAAACACTGATAGCACCACTTACAACAATAGAACCAACCCAAACCGTATCACTTACATACTCTACTCCCCCCTACTTACAACYGTAACAAACCTAATAATACAATAATGGCAAATGTCCCAAAAATCCACACAATTCCCANYCTTCAACCCACCACAAAAGAACTNNNNNNNNNNNNNNNNNNNNCAATCAGTTACCTCACTACGTTCCAAACGACCTATCTACATCCACATCCACACAATATCCGTCAANNNNNNNNNNNNAATCCAACCACAAAAATGACATGGCCTACTCTCAGTCTCGACCTTCCCACAACTTATCCGAATAAAAACCTTACCCCCCAATCCATAGAACACCACACTAACATACACACTCAACCAATTTAATCAACTCAAAAACTAATCATCCTCATAACTACACATTCCACCAAAATAAACTCCANACAAMCCACACATCCACAAAAAAATTAAACCACACTACTTCCGAATATCCTCTACCCACCCCTCAAAAAACATACATACGAATAAACCAAACTCATCCAACCCACACCAAAANNNNNNNNNNNNNNAAAAATACACCCATAAACACCCACTATTAACATTACCACCAAAACCTATACCTTTCCCTCTCCNNNNNNNNNNNCGGCCTTAACTAACCATTCAACTCTTAAATAATTTTCATCTTATCAAGCGAATTACCTKTNNNNNNNNNNNNNNNNACACTATACTCTATCCGCACCAAACCACCACGATCCGTAAATCTCACAAAARNNNNNNNNNNWCTTTTSATTCCCACCANNNNNNAAATCTCCAATCAACATCGGTGTTACAACAATCCCCCAACTAATTTTCTATCNNNCTCAGCCTTTAGACTTACATCCACTAYNNNNNATAACTAACGTAGCCTATAAAATACAARCATAATTACAGCCAACCCATAACATACCACCCAACCGCTTTACTTAGTCAACATTGAACAACGTTAACACTTNNNNTTTACTCAAACCAACTCATCATTAATTCCTCAAAACTCTCAATCTCACTATTACTCTAAATACCTATATAATCANNNNNNNNNNNNNNNNNNNNGTCCCAATTCCTCCCACTATCATAANNNCAAACAAAAAAAGAAAATCCTAACCCCATTTSCNNAACCCACAAGGCTCTACACACACYTTAAAATACCCTTTACAAACCCAACTATCGAAAAAACCCAACGAATAACAACGATCCCCATCAACAACGCAACATCATTAAAACCCTAACACTGCACTACTATCCTACAAAAATACTTAAAATCCACYCAAGTNNNNNCMCATTCTAAACACAAAGTTACAAAACACATTCCAAACCTTACCACTGTCTNNAYCAAATCACACCGTAATATTCCANGAATTACAAYTCGTAAAACCACCAATACACCCTATCATCATAACTCAACACAAATAGCACCTCACCCCAAAATAACACTAATTCAACACCCTTATCCCCCCTAAACCGATTAATACAACAACTAATCTCAAAAACCAACTCACAAACATATTCAACACAAACTCTAAATCTAAAACGATTTACCCAAAAGCTCTCTCCTCTAAACACCAGACAATCTAACMACCTCACACCATCTATATCCACTTCAAAACCACAGACAAAAACACATCCCACGCCACAAGCCAGACAACTCCAACTCCATTCCTTCCAAACCAACAACCCCAATAATACATAACATAAAAATCCAAACCCAACCTCACAATGACAACGCCACAACCCAATCAACCCATACCACAAATANNNNNNNNNNNNNNNNTTACCCATATTTAAAATCCCAACCAAAACCCACAACCACCTTTCAACAGTTATACATTCATCTCCCCACAATCAATACCGACCTTTCAGCACACCCAACTCCACAAACACGCTANNCAACTCACCCAAAANNNNNNNNNNNNNNTTCACCACTAACAACATAAAACATACCTTTAATCACCCATATCCACTACACCCAACCTCCACCAATACAACAACAAACTTCCTCCAAAACCAATAGCAAAAAAGTACCACCCACTCATCATACCTATCCCGCAACAACAACCCCCTGACATCGTATAACCTTAAAGACCTCTANNNNNNAAAATTAATCCCTACCACTAACAGAATCTCACACATACCCTTACTCAACTCTTTCACCTCCAANNNAACTATACCTAAACTCACACAAAAAACAACTCACAACGCCTAAACAAAGCTCCACTTACACCCCACCATAGGCATCCACAACACNAACACTAAACATAATTGTCTAATCATCCTAACACCCCCACTACCAATAANNNNNNNNNNNNNNNNNNNNNNAATAYACAACTCCAAGCACTAACTTACTGAACAAAGGMACCCTAGGTACACCCATCACTACACTCAAAAAATCACCATACCAAAATACAAACCGTGCCTTCATATCAATATCACTACCCCAACAAACCACCACTAAATTNNNNNNNNTNNNNNNNNNNNAATTAACAATACACCAACGTATACAACCACACCCCATCTAATACTACCTCACAAAAACAATCCCAACCCATAAACCAACCCTACACTCAAAAGTCACCANGGCAACTCCCACCAAACCCTTYTNNNNNNNNNNNNACCAACTAAGTCATCCTATCCCCCGAACCCCCACACTTCCCACACCCAGCACCAATCTTCACACAACAATACATACAACTTTACTCCAAACACTAACAACTTCACAACTCAACACTAACATTTAACAAAAACATCAACACCTATATACTTCTACAACTTCCAAACAATACACACAAATCATCCATCAAAACATCATTACAAAAACAWCCATAGNNNNAGAAATCACCCTCCAATCCAATAAACCCACAATCACCTATCCCNNNCAACTCCCAACAAAAAATTCAATCCAACCACCAATACCATAACACCAACYTCATCAATCAAAAAAAACTAACCCCACTCTTCAAACCCCCACCAACCCTACTCCCCATCANNNNNAACCCCCCCCCCAGCCACAAATCATCCCAACCACTTACTCTCCACAACCCATCCCCACCTACAAATAACGGACGAATCCCCCTATCAAAAAANNATCCCACCAACTCACTCTCACCCCCAANNNYCAAACCTAAACTTTACTCCGCAAAAAAAATTAATAATACACAATGAACACCAAACCATCCCATACCAAGCACCAGATCTTACTCCCATCTTCTACCCTAACTACAAACTACCATAAAGAATACTATCCAACCACATCCCACAGTAAATCCCTACAAACCCCTTCACCAAATCCCACCCAGAACCATCCAGAAAACTTACTCAAAMNNACAACACCACACACTCCCAACAGAATAGTCAATCCATAACCCACCCCACACTCTCTCTTCCGTAAGACCTAATTACCCACCTTACCTAACCAATATACCCCATACCCCCCCAGCAACTCACCTATATATCAAAACTACACTCACTCTCAAAAATCATCCAATACAAACACACGACAAACACCAATACAATACTATCAAATCCGAAATCCTCCAAACCCCCCCCCACNNNNNNNNNNNNNNNACCGTTCGAACGCGCACCAATAAGCACCTGATCCCAAAATCCCTACAGCATCCCACNNNNNNN-NNNNNNNNNNNNNNNNNNNNNNNCRACCATCGATCCCAACAACACCATCCAACAAGCGATAACCATAAACACTCACCCACGCCAAGAGTACCCACCACANNNNNNNN
n2988     CTCATCTCAAACTATATACAACCTAATAAATACTGATAATATCTCTTGCAATAATAAAATCAATCCAAATCACACTATCTATAAATCTTATCCCCCTCTACATACAATCATAACAAATCCAATAATACAATAACATCAAACGCCCCAAAAACCCACACAATTCTCATCCCCTAACCCACCCCAAAAAAACCAATAGATATTCCATGAAAACCAACCAACTATTCCACCACATCCCAAACAACTTATCCACACTTACATCAATACAACACCCACCAAAACTCTACCTTAAACTAAACCACAAAAATAATGCGACATACTCTCAGTCTCGACCCTCCCACAACTTATCCAAACAACAACTTCATCCTCCAACCTATAAAGCACTACACTAGCACACACATCCAACCAGTTTAATCAGCCTAAAAACTAATCATACTCACAACTATACACCCCACCTAGATAAACTCCAAACAACCCACACACCCACAAAGAAAATAAACCACACCACCTTTAAACATCCCCTACTCAACCCTCAAAAAACACACATACAAATAAACCAAACCCACCCAATCCACACCAAAAAACGTAAATCAGATAAAAACACACCTACAAACACCCACTACCAACACCACCACTAAAATTTATACTNNTCCCTCTCCTATCCCACYTCCGGCCTTAACTAACCATTCAACTCTTAAATAACTTTCACCTCACCAAACAAATTACCCCTTTCTCCAACCTGAACAACACTATACCCAATTCACATCGAACCACCACAAACCACAAACTTTAAGAAAGAACTAAATGCTCTTTTTACCCTCCTCAATTCTCGGACCTCCAATCAAAACCAGCGACATAAAAACTCCTTAATAAATCTTTTACTATTCTCAACCTTTAAATCTACATCCACCACCRTTCACAACTAATGTAACCCATAAAACATGAATATAACCACAACCAACCCATAATGTATTGCCCACTTGCTTTATTTAATCAATATTAAATAACGCTAATGCTTCCCCTCTATCCAAACCAATTCATCATTGACTCCTCCAAGCTTCCAACCCCACCATTACCCCAAAAACTTAAATAATTACCCAGCCACACAAAAACACTATTCTAACTCCCCACACTGACAYNNAYYCAGACAAAAAGAGAAAACCCTGACCCCATCCTCTAAACCTACAAGGCTCCACACACACCTTAAAATACCCTTTACAAACTCAGCTATCNNNAAAACTCAACAAAAAATAACAACTATTACCCATGACGCAATATTGCTGAAACCCCAATACCGCACTACCACCCCACAAAAACATTCAAAAACCATTCAAATCCACTTCTATCCTAAACATAAAGCTACTAAACACACTCCGGACCTTACTACTGTCTCCACTAAATCACATCGTACAATTCCANGAACTACAACCCGCAAAACCACCAATACACCCTACTACCACAATCCAAAACAAACAGCACCTCATCCTAAAATAACACTAACCCAATACCTCTATCCCCCCCGAACCAATTAATACAACAACTAATCTCGAAAACTAACCTACAAACACATTCAATACAAACCTTAAACCCAAAACGATCTATCTGAAGACTCCCTCCCCTAGACACCAAATATCATAACCATCTCACATCATTTACACTTATTTTAAAATCACAAACAAAAAAACATCCCACACCACAAGCCAGACAACCTTAGCTCAACCCCTACCAAACCAATAACCCCAACAATACATAACATAAAAATCCAAACTCAATCTTACAATAATAACGTTACAACCCAACCAACCCACACTCCAAACAACYAATACTCTAACCATTATCCATATCCAAAACTTCAAACAAAACTTACAATCAACTCTTAACAACTATACACTCACTTCCCTACAACCAATACCAACCTCCTAACACACCCAACCCCACAAACATGCTACACAATTCACCCAAAGACACACATACACAATTCATCACCAGCAACATAAAACACACCTCCA-TCACCCACACCCATCACACCTAACTTCTACTAGCACAACGGCAGATCTCCTCCAAAACCGATAGCAAAAAAGCACCACCCACTCACCATACTTATCCTACAACAGTGACTTCTCAACGTCATACAACCAAAACGACCTATAAAAAACAAAATCAATCCCTATCACTAACAGAATCCCACACAAACCCTCACTCAACCCTCCCACTTCCAAAACAACTACACCCAAACTTACACAAAAAACAACCCACAATACCTAAACAAAACTTCACTTACRCCCCACCATAAACACCCACATCACTAACACTAAGCATAATCTTCTAATCACTCTAATACTCCCGCTACTAATAACAATTCACACAACGTAACACCAAACAAAATACCCCAAAGACTAACTTACTGAGCAAAAGCGCTCCAAAAACACCCACTATTACACCTGAAAAATCACCACATCAAAACACAAATCACACCTTCACATCAATATCACTACCCTAACAAACCACCACCAAACCATCAATACGACAACCATAAGGACTGACAACATACCAAAACATACAGCCACGCCCCATTTAATACCACCCTATAAAAACAACCTCAACCCATAAATCAACCCCATGCTCAAAAATCATCANGGCAACCTCCACCAGACCCCTCTGCCAACACACATACCAACTAAACCACCCCACCCCCTAAACCACTGCATTCCCCACACTCGATACCAATTTTCATACAACGACACATATAATCCCACCCTAAACATTGATAACCCCACGACTCAACATTAACATTCAACAAAAACATCAATACCCACATACTTCYGCAACCCCCAAACAACACACACAAATCATCCATCAAAACATCCCTATAAAAACARYYACAATYCCAGAAATCATCTTCCAATCCAACAATCCTACCACAACTCATTCCATCCAACTCCYAACAAAAAACCCACCCCAACCATCAATCCCGCAATATTATCTCCACCAATTAAAAAGAACCAACCCCACCCTTCAAACTCCCGCCAATTTCACTCCCCATCACCACTAACCCCCCTCCCAACCACAAATCATTCCAACTACCTACTCTTCATAATCCATCCCTACCTAAAAATAACAAACAGACCCCTTCACTAAAAAAACATCCCACCAATACACCCCTACCCCCAACACCTAAACCCAAATCCCACTCCGCAAAAAAGACCAATAACACACCACAAACACCAAACCATTCCACACTAAGCATCAGACCATNNNNCCATCCCCCATCCCAGCCACAAACCACCATAAAAAACACTATCCAATCACACCCCACGACAGATTCCTATAAACCTCCCTCCCCAGCCTTTCCCAAAATCGTCCGAAAAACTTACTTAAAAAGACAATACCACACACCCTCTACAAAACAATCAATCCATAACTCACTCCACACTCTCCCCTCCACAAAACCTAACCACTCACCCCACCTAATCGATATACTCCACGTCCCCTCAACAACTCATTTACACGCCAAAACYAYATCCATTCTCAAAATTCACCCAACATAAACACACAACAAATGCCAAAACAACACCATTAAATTCGAAATCCTTCAAGCCCCTCTCCACACCCCACAATGACCAACCGTTCGAGCGCGCACCAATAAACACCCAATCCCAAAATCCCTACTGCACCCCACCTTCCAA-CCCACCCTTCCATCACACTCACACGACCACCGAGCCCAACAACACCATCCAACAAGCGATAACCATAAACACCCACCCACACCAAGAGTACCCACCACAAANNNNNN
n2990     CTCATCTCAAACTATATACAACCTAATAAATACTGATAATATCTCTTGCAATAATAAAATCAATCCAAATNNNNNNNNNTATAAATCTTATCCCCCTCTACATACAATCATAACAAATCCAATAATACAATAACATCAAACGCCCCAAAAACCCACACAATTCTCATCCCCTAACCCACCCCAAAAAAACCAATAGATATTCCATGAAAAMYAACCAACTATTCCACCAYATCCCAAACAACTTATCCACACTTACATCAATACAACACCCACCAAAACTCTACCTTAAACTAAACCACAAAAATAATGCGACATACTCTCAGTCTCGACCCTCCCACAACTTATCCAAACAACAACTTCATCCTCCAACCTATAAAACACTACACTAGCACACACATCCAACCAGTTTAATCAGCCTAAAAACTAATCATACTCACAACTATACACCCCACCTAGATAAACTCCAAACAACCCACACACCCACAAAGAAAATAAACCACACCACCTTTAAACATCCCCTACTCAACCCTYAAAAAACACACATACAMATAAACCAAACCCACCCAATCCACACCAAAAAACGTAAATCAGATAAAAACACACCTACAAACACCCACTACCAACACCACCACTAAAATTTATACTTTCTCACCTCCCACCCTACTTNCGGCCTTAACTAACCATTCAACTCTTAAATAACTTTCACCTCACCAAACAAATTACCCCTTTCTCCAACCTGAACAACACTATACCCAATTCACATCGAACCACCACAAACCACAAACTCTAAAAAAGNNNNNNNNNCTCTTTTTACCCTCCTCAATTCTCGGACCTCCAATCAAAACCAGCRACATAAAAACTCCTTAATAAATCTTTTACTANNNNCAACCTTTAAATCTACATCCACCACCGTTCACAACTAATGTAACNNNNNNNACATGAATATAACCACAACCAACCCATAATGTATTGCCCACTTGCTTTATTTAATCAATATTAAATAACGCTAATGCTTCCCCTCTATCCAAACCAATTCATCATTAACTCCTCCAAGCTTCCAACCCCACCATTACCCCAAAAACTTAAATAATTACCCAGCCACACAAAAACACTATTCTAACTCCCCACACTGACACNNATTCAGACAAAAAGAGAAAACCCTGACCCCATCCTCTAAACYTACAAGGCTCCACACACACCTTAAAATACCCTTTACAAACTCAGCTATCAAAAAAACTCAACAAAAAATAACAACTATTACNNNTGACGCAATATTGCTGAAACCCCAATACCGCACTACCACCCCACAAAAACATTCAAAAACCATTCAAATCCACTTCTATCCTAAACATAAAGCTACTAAACACACTCCAGACCTTACTACTGTCTCCACTAAACCACATCGTACAATTCCANGAACTACAACCCGCAAAACCACCAATACACCCTACTACCACAATCCAAAACAAACAGCACCTCATCCTAAAATAACACCAACNCAATACCTCTATCCCCCCCGAACCAATTAATACAACAACTAATCTCGAAAACTAACCTACAAACACATTCAATACAAACCTTAAACCCAAAACGATCTATCTGAAGGCTCCCTCCCCTAGACACCAAATATCATAACCATCTCACATCATTTACACTTATTTTAAAATCACAAACAAAAAAACATCCCACACCACAAGCCAGACAACCTTAGCTCAACCCCTACCAAACCAATAACCCCAACAATACATAACATAAAAATCCAAGCTCAATCTTACAATAATANNNNNACAACCCAACCAACCCACACTCCAAACAANNNNNNNNNNAACCATTATCCATATCCAAAACTTCAAACAAAACTTACAATCAACTCTTAACAACTATACACTCACTTCCCTACAACCAATACCAACCTCCTAACACACCCAACCCCACAAACATGCTACACAATTCACCCAAAGACACACATACACAATTCATCACCAGCAACATAAAACACACCTCCGRTYACCCACACCCATCACACCTAACTTCTACTAGCACAACGGCAGATCTCCTCCAAAACNGATAGYAAAAAAGCACCACTCACTCACCATACTTATCCTACAACAGTGACTTCTCAACGTCATACAACCAAAACGACCTATAAAAAACAAAATCAATCCCTATCACTAACAGAATCCCACACAAACCCTCACTCAACCCTCCCACTTCCAAAACAACTACACCCAAACTTACACAAAAAACAACCCACAATACCTAAACAAAACTTTACTTACGCCCCACCATAAACACCCACATCACTAACACTAAGCATAATCTTCTAATCACTCTAATACTCCCGCTACTAATAACAATTCACACNNNNNAACACCAGACAAAATACCCCAAAGACTAACTTACTGAGCAAAANNNNNNNAAAAACACCCACTATTACACCTGAAAAATCACCACATCAAAACACAAATCATACCTTCACATCAATATCACTACCCTAACAAACCACCACCAAACCATCAATACGACAACCATAAGGACTGACAACATACCAAAACATACAGCCACGCCCCATTTAATNCCACCCTATAAAAACAACCTCAACTCATAAATCAACCCCATGCTCAAAAATCATCANGGCAACCTCCACCAAACCCCTCTGCCAACACACATATCAACTAAACCACCCCACCCCCTAAACCCCTGCATTCCCCACACTCGATACCAATTTTCATACAACGACACATATAATCCCACCCTAAACATTGATAACCCCACGACTCAACATTAANATTCAACAAAAACATCAATACCCACATACTTCCGCAACCCCCAAACAACACACACAAATCATCCATCAAAACATCCCTATAAAAACAACCACAATCCCAGAAATCATCTCCCAATCCAACAATCCTACCACAACTCATTCCATCCAACTCCTAACAAAAAACCCACCCCAACCATCAATCCCGCAATATTATCTCCACCAATTAAAAAGAACCAACCCCACCCTTCAAACTCCCGCCAATTTCACCCCCTATTACAGCCAATTCCTTTCCCAACCACAAATCATTCCAACTACCTACTCTTCATAATCCATCCCTACCTAAAAATAACAAACAGACCCCTTCACTAAAAAAACATCCCGCCAATACACCCCTACCCCCAACACCTAAACCTAAATCCCACTCCGCAAAAAAGACCAATAACACACCACAAACACCAAACCATTCCACACTAAGCATCAGACCATACCTCCATCCCCCATCCCAGCCACAAACCACCATAAAAAACACTATCCAATCACACCCCACGACAGATTCCTATAAACCTCCCTCCCCAGCCTTTCCCAAAATCGTCCGAAAAACTCACTTAAAAAGACAATACCACACACCCTCTACAAAACAATCAATCCATAACTCACTCCACACTCTCCCCTCCACAAAACCTAACCACTCACCCCACCTAACCGATATACTCCACGTCCCCTCAACAACTCATTTACACACCAAAACCATATCCATTCTCAAAATTCACCCAACATAAACACACAACAAATGCCAAAACAACACCATTAAATTCGAAATCCTTCAAACCCCTCTCCACACCCCACAATGACCAACCGTTCGAGCGCGCACCAATAAACACCCAATCCCAAAATCCCTACTGCACCCCACCTTCCAA-CCCACCCTTCCATCACACTCACACGACCACCGAGCCCAACANNAYCATCCAACAAGCGATAACCATAAACACCCACCCACACCAAGAGTACCCACYANNNNNNNNNN
n2997     CCCATTTCGCACTTCATATAACCTAATAAACACTGATAGCACCACTTACAACAATAGAACCAACCCAAACCGTATCACTTACATACTCTACTCCCCCCTACTTACAACCGTAACAAACCTAATAATACAATAATGGCAAATGTCCCAAAAATCCACACAATTCCCATCCTTCAACCCACCACAAAAGAACTCGCAAATATCCCATAAAAATCAATCAGTTACCTCACTACGTTCCAAACGACCTATCTACATCCACATCCACACAATATCCGTCAAAACACCACCCCGAATCCAACCACAAAAATGACATGGCCTACTCTCAGTCTCGACCTTCCCACAACTTATCCGAATAAAAACCTTACCCCCCAATCCATAGAACACCACACTAACATACACACTCAACCAATTTAATCAACTCAAAAACTAATCATCCTCATAACTACACATTCCACCAAAATAAACTCCAAACAACCCACACATCCACAAAAAAATTAAACCACACTACTTCCGAATATCCTCTACCCACCCCTCAAAAAACATACATACGAATAAACCAAACTCATCCAACCCACACCAAAAAGCATAAGTTAAATAAAAATACACCCATAAACACCCACTATTAACATTACCACCAAAACCTATACCTTTCCCTCTCCTATCCCACCTCCGGCCTTAACTAACCATTCAACTCTTAAATAATTTTCATCTTATCAAGCGAATTACCTTTTTCTTTAATCCAAATAACACTATACTCTATCCGCACCAAACCACCACGATCCGTAAATCTCACAAAAGAACTGAACATTCTTTTCATTCCCACCAATTCCCAAATCTCCAATCAACATCGGTGTTACAACAATCCCCCAACTAATTTTCTATCATTCTCAGCCTTTAGACTTACATCCACTACCACTTATAACTAACGTAGCCTATAAAATACAAGCATAATTACAGCCAACCCATAACATACCACCCAACCGCTTTACTTAGTCAACATTGAACAACGTTAACACTTCCCTTTTACTCAAACCAACTCATCATTAATTCCTCAAAACTCTCAATCTCACTATTACTCTAAATACCTATATAATCACCTCACCATACAAAAACACTGTCCCAATTCCTCCCACTATCATANACCCAAACAAAAAAAGAAAATCCTAACCCCATTTCCTAAACCCACAAGGCTCTACACACACCTTAAAATACCCTTTACAAACCCAACTATCGAAAAAACCCAACGAATAACAACGATCCCCATCAACAACGCAACATCATTAAAACCCTAACACTGCACTACTATCCTACAAAAATACTTAAAATCCACCCAAGTCCACTCCCATTCTAAACACAAAGTTACAAAACACATTCCAAACCTTACCACTGTCTCCACCAAATCACACCGTAATATTCCANGAATTACAATTCGTAAAACCACCAATACACCCTATCATCATAACTCAACACAAATAGCACCTCACCCCAAAATAACACTAATTCAACACCCTTATCCCCCCTAAACCGATTAATACAACAACTAATCTCAAAAACCAACTCACAAACATATTCAACACAAACTCTAAATCTAAAACGATTTACCCAAAAGCTCTCTCCTCTAAACACCAGACAGTCTAACAACCTCACACCATCTATATCCACTTCAAAACCACAGACAAAAACACATCCCACGCCACAAGCCAGACAACTCCAACTCCATTCCTTCCAAACCAACAACCCCAATAATACATAACATAAAAATCCAAACCCAACCTCACAATGACAACGCCACAACCCAATCAACCCATACCACAAATAACTAATAACCCAACCATTACCCATATTTAAAATCCCAACCAAAACCCACAACCACCTTTCAACAGTTATACATTCATCTCCCCACAATCAATACCGACCTTTCAGCACACCCAACTCCACAAACACGCTACACAACTCACCCAAAAACACATATACACAGTTCACCACTAACAACATAAAACATACCTTTAATCACCCATATCCACTACACCCAACCTCCACCAATACAACAACAAACTTCCTCCAAAACCAATAGCAAAAAAGTACCACCCACTCATCATACCTATCCCGCAACAACAACCCCCTGACATCGTATAACCTTAAAGACCTCTAAGAAATAAAATTAATCCCTACCACTAACAGAATCTCACACATACCCTTACTCAACTCTTTCACCTCCAAAACAACTATACCTAAACTCACACAAAAAACAACTCACAACGCCTAAACAAAGCTCCACTTACACCCCACCATAGGCATCCACAACACCAACACTAAACATAATTGTCTAATCATCCTAACACCCCCACTACCAATAACAACCTATACAGCATAATACCAAATACACAACTCCAAGCACTAACTTACTGAACAAAGGCACCCTAGGTACACCCATCACTACACTCAAAAAATCACCATACCAAAATACAAACCGTGCCTTCATATCAATATCACTACCCCAACAAACCACCACTAAATTACCAACACTACAACCATAAAAATTAACAATACACCAACGTATACAACCACACCCCATCTAATACTACCTCACAAAAACAATCCCAACCCATAAACCAACCCTACACTCAAAAGTCACCANGGCAACTCCCACCAAACCCTTCTACCGGTACGCACACCAACTAAGTCATCCTATCCCCCGAACCCCCACACTTCCCACACCCAGCACCAATCTTCACACAACAATACATACAACTTTACTCCAAACACTAACAACTTCACAACTCAACACTAACATTTAACAAAAACATCAACACCTATATACTTCTACAACTTCCAAACAATACACACAAATCATCCATCAAAACATCATTACAAAAACAACCATAGCTTTAGAAATCACCCTCCAATCCAATAAACCCACAATCACCTATCCCATTCAACTCCCAACAAAAAACTCAACCCAACCACCAATACCATAACACCAACCTCATCAATCAAAAAAAACTAACCCCACTCTTCAAACCCCCACCAACCCTACTCCCCATCACCACTAACCCCCCCCCCAGCCACAAATCATCCCAACCACTTACTCTCCACAACCCATCCCCACCTACAAATAACGGACGAATCCCCCTATCAAAAAAACATCCCACCAACTCACTCTCACCCCCAACACCCAAACCTAAACTTTACTCCGCAAAAAAAATTAATAATACACAATGAACACCAAACCATCCCATACCAAGCACCAGATCTTACTCCCATCTTCTACCCTAACTACAAACTACCATAAAGAATACTATCCAACCACATCCCACAGTAAATCCCTACAAACCCCTTCACCAAATCCCACCCAGAACCATCCAGAAAACTTACTCAAAAAAACAACACCACACACTCCCAACAGAATAGTCAATCCATAACCCACCCCACACTCTCTCTTCCGTAAGACCTAATTACCCACCTTACCTAACCAATATACCCCATACCCCCCCAGCAACTCACCTATATATCAAAACTACACTCACTCTCAAAAATCATCCAATACAAACACACGACAAACACCAATACAATACTATCAAATCCGAAATCCTCCAAACCCCCCCCCACACCTCACAATAANNNACCGTTCGAACGCGCACCAATAAGCACCTGATCCCAAAATCCCTACAGCATCCCACCTCCCGA-CCCACCCCCCCATCACACCCACACGACCATCGAGCCCAACAACACCATCCAACAAGCGATAACCATAAACACTCACCCACGCCAAGAGTACCCACCACAAACAAGCA
n2998     CCCATTTCGCACTTCATATAACCTAATAAACACTGATAGCACCACTTACAACAATAGAACCAACCCAAACCGTATCACTTACATACTCTACTCNNNNNNNCTTACAACCGTAACAAACCTAATGATACAATAATGGCAAATGTCCCAAAAATCCACACAATTCCCATCCTTCAACCCNNNNNNNNAGAAYTMGCAAATNNNNNNNNNNNNNCAATCAGTTACCTCACTACGTTCCAAACGACCTATCTACATCCACATCCACACAATATCCGTCAAAACANNNNNCCGAATCCAACCACAAAAATGAYATGGCCTACTCTCAGTCTCGACCTTCCCACAACTTATCCGAATAAAAACCTTACCCCCCAATCCATAGAACACCACACTAACATACACACTCAACCAATTTAATCAACTCAAAAACTAATCATCCTCATAACTACACATTCCACCAAAATAAACTCCAAACAACCCACACATCCACAAAAAAATTAAACCACACTACTTCCGAATATCCTCTACCCACCCNNNNNNNNNNNNNNNNNNGAATAAACCAAACTCATCCAACCYACANNNNNNNNNNNNNNTTAAATAAAAATACACCCATAAACACCCACTATTAACATTACCACCAAAACCTATACCTTTCCNNNNNNNNNNNNNNNNNYGGCCTTAACTAACCATTCAACTCTTAAATAATTTTCATCTTATCAAGCGAATTACCYTTTTCNNNNNNNNNNNNNNNNNTATACTCTATCCGCNNNAAACCACCACGATNNNNNNNNNNNNNNNNNNNNNNNNNNNNNNNNNNNNNNNNNNNNNNNNNNCAAATCTCCAATCAACATCGATGTTACAACAATCCCCCAACTAATTTTYNNNNNNNNNNNNNNNNNNGACTTACATCCACNNNNNNNNNNAACTAACGTAGNNNNNNNNNNNNNNNNNNNNNNNNNNNCAACCCATAACATACCACCCAACCGCTTTACTTAGTCAACATTGAACAACGTTAACACTTCCCTTTTACTCAAACCAACTCATCATTAATTCCTCAAAACTCTCAATCTCACTATTACTCTAAATACCTATATAATCACCTCNNNNCACAAAAACACTGTCCCAATTCCTCCCACTATCATNNNNNNNAACAAAAAAAGAAAATCCTAACCCCATTTCNTAAACCCACAAGGCTCTACACACACCTTAAAATACCCTTTACAAACCCAACTATCGAAAAAACCCAACGAATAACAACGATCCCCATCAACAACGCAACATCATTAAAACCCTAACACTGCACTACTATCCTACAAAAATACTTAAAATCCACCCAAGTCCACTCCCATTCTAAACACAAAGTTACAAAACACATTCCAAACCTTACCACTGTCTCCACCAAATCACACCGTAATATTCCANGAATTACAATTCGTAAAACCACCAATACACCCTATNNNNATAACTCAACACAAATAGCACCTCACCCCAAAATAACACTAATTCAACACCCTTATCCCCCCTAAAYYGNNNNNNACGACAATTAATCTCAAAAACCAACTCACAAACATATTCAACACAAACTCTAAATCTAAAACGATTTACCCAAAAGCTCTCTCCTCTAAACACCAGACAGTCTNNNAACCTCACACCATCTATATCYACTTCAAAACCACAGACAAAAACACATCCCACGCCACAAGCCAGACAACTYCAACTCCATTCCTTCCAAACCAACAACCCCAATAATACATAACATAAAAATCCAAACCCAACCTCACAATGACAANRCCACAACCCAATCAACCCATACNACAAATAACTAATAACCCAACCATTACCCATATTTAAAATCCCAACCAAAACCCACAACCAYCTTTCAACAGCTATACATTCATCTCCCCACAATCAATACCGACCTTTCAGCACACCCAACTCCACAAACACGCTACACAACTCACCCAAAAACACATATACACAGTTCACCACTAACAACATAAAACATACCTTTAATCACCCATATCCACTACACCCAACCTCCACCAATACAACAACAAACTTCCTCCAAAACCAATAGCAAAAAAGTACCACCCACTCATCATACCTATCCCGCAACAACAACCCCTTGACATCGTATAACCTTAAAGACCTNNNNNAAATAAAATTAATCCCTACCACTAACAGAATCTCACACATACCCTTACTCAACTCTTTCACTTCCAAAACAACTATACCTAAACTCACACAAAAAACAACTCACAACGCCTAAATAAAGCTCCACTTACACCCCACCATAGGCATCCACAACACCAACACTAAACATAATTGTCTAATCATCCTAACACCCCCACTACCAATAACAACCTATANNNNNNNNNNNNNNNNACACAACTCCAAGCACTAACTTACTGAACAAAGNNNNNNNNNNNACACCCATCACTACACTCAAAAAATCACCATACCAAAATANNNNNCGTGCCTTCATATCAATATCACTACCCCAACAAACCACCACTAAATTNNNAACACTACAACCATAAAAATTAACAATACACCAANNNATACAACCACACCCCATCTAATACTACCTCACAAAAACAATCCCAACCCATAAACCAACCCTACACTCAAAAGTCACCANGGCAACTCCCACCAAACCCTTNNNNNNNNNNNNNCACCAACTAAGTCATCCTATCCCCCGAACCCCCACACTTCCCACACCCAGCACCAATCTTCACACAACAATACATACAACTTTACTCCAAACACTAACAACTTCACAACTCAACACTAACATTTAACAAAAACATCAACACCTATATACTTCTACAACTTYCAAACAATACACACAAATCATCCATCAAAACATCATTACAAAAACANNNNNNNNTTTAGAAATCACCCTCCAATCCAATAAACCCACAATCACCTATCCCATTCAACTCCCAACAAAAAACTCAACCCAACYMCYNNNNNNNNNNNNNNNNNNNNNNNNGTCAAAAAAAACTAACCCCACTCTTCAAACCCCCACCAACCCTACTCCCCATCACCACTAACCCCCCCCCCAGCCACAAATCATCCCAACCACTTACTCTCCACAACCCATCCCCACCTACAAATAACGGACGAATCCCCTTATCAAAAAAACATCCCACCAATTCACTCTCACCCCCAACACCCAAACCTAAACTTTACTCCGCAAAAAAAATTAATAATACACAATGAACACCAAACCATCCCATACCAAGCACCAGATCTTACTCCCATCTTCTACCCTAACTACAAACTACCATAAAGAATACTATCCAACCACATCCCACAGTAAATCCCTACAAACCCCTTCACCAAATCCCACCCAGAACCATCCAGAAAACTTACTCAAAAAAACAACACCACACACTCCCAACAGAATAGTCAATCCATAACCCACCCCACACTCTCTCTTCCGTAAGACCTAATTACCCACCTTACCTAACCAATATACCNNATACNCCCCCAGCAACTCACCTATATATCAAAANNWCACTCACTCTCAAAAATCATCCAATACAAACACACGACAAACACCAATACAATACTATCAAATCCGAAATCCTCCAAACCCCCCCCCACACCTCACANNNNNNNACCGTTCGAACGCGCACCAATAAGCACCTGATCCCAAAATCCCTACAGCATCCCACCTCCCGA-CNNNNNNNNNCATCACACCCACACGACCATCGAGCCCAACAACACCATCCAACAAGCGATAACCATANACACTCACCCACGCCAAGAGTACCCACCACANNNNNNNN
n3004     CTCATCTCAAACTATATACAACCTAATAAATACTGATAACATCTCTTGCAATAATAAAATCAATCCAAATCACACTATCTATAAATCTTATCCCCCTCTACATACAATCATAACAAATCCAATAATACAATAACATCAAACGCCCCAAAAACCCACACAATTCTCATCCCCTAACCCACCCCAAAAAAACCAATAGATATTCCATGAAAACCAACCAACTATTCCACCACATCCCAAACAACTTATCCACACTTACATCAATACAACACCCACCAAAACTCTACCTTAAACTAAACCACAAAAATAATGCGACATACTCTCAGCCTCGACCCTCCCACAACTTATCCAAACAACAACTTCATCCTCCAACCTATAAAGCACTACACTAGCACACACATCCAACCAGTTTAATCAGCCTAAAAACTAATCATACTCACAACTATACACCCCACCTAGATAAACTCCAAACAACCCACACACCCACAAAGAAAATAAACCACACCACCTTTAAACATCCCCTACTCAACCCTCAAAAAACACACATACAAATAAACCAAACCCACCCAATCCACACCAAAAAACGTAAATCAGATAAAAACACACCTACAAACACCCACTACCAACACCACCACTAAAATTTATACTTTCTCACCTCCCACCCTACTTCCGGCCTTAACTAACCATTCAACTCTTAAATAACTTTCACCTCACCAAACAAATTACCCCTTTCTCCAACCTGAACAACACTATACCCAATTCACATCGAACCACCACAAACCACAAACTTTAAGAAAGAACCAAATGCTCTTTTTACCCTCCTCAATTCTCGGACCTCCAATCAAAACCAGCGACATAAAAACTCCTTAATAAATCTTTTACTATTCTCAACCTTTAAATCTACATCCACCACCGTTCACAACTAATGTAACCCATAAAACATGAATATAACCACAACCAACCCATAATGTATTGCCCACTTGCTTTATTTAATCAATATTAAATAACGCTAATGCTTCCCCTCTATCCAAACCAATTCATCATTAACTCCTCCAAGCTTCCAACCCCACCATTACCCCAAAAACTTAAATAATTACCCAGCCACACAAAAACACTATTCTAACTCCCCACACTGACACAAATTCAGACAAAAAGAGAAAACCCTGACCCCATCCTCTAAACCTACAAGGCTCCACACACACTTTAAAATACCTTTTACAAACTCAGCTATCAAAAAAACTCAACAAAAAATAACAACTATTACCCATGACGCAATATTGCTGAAACCCCAATACCGCACTACCACCCCACAAAAACATTCAAAAACCATTCAAATCCACTTCTATCCTAAACATAAAGCTACTAAACACACTCCAGACCTTACTACTGTCTCCACTAAATCACATCGTACAATTCCANGAACTACAACCCGCAAAACCACCAATACACCCTACTACCACAATCCAAAACAAACAGCACCTCATCCTAAAATAACACCAACCCAATACCTCTATCCCCCCCGAACCAATTAATACAACAACTAATCTCGAAAACTAACCTACAAACACATTCAATACAAACCTTAAACCCAAAACGATCTATCTGAAGACTCCCTCCCCTAGACACCAAATATCATAACCATCTCACATCATTTACACTTATTTTAAAATCACAAACAAAAAAACATCCCACACCACAAGCCAGACAACCTTAGCTCAACCCCTACCAAACCAATAACCCCAACAATACATAACATAAAAATCCAAGCTCAATCTTACAATAATAACGTTACAACCCAACCAACCCACACTCCGAACAACCAATACTCTAACCATTATCCATATCCAAAACTTCAAACAAAACTTACAATCAACTCTTAACAACTATACACTCACTTCCCTACAACCAATACCAACCTCCTAACACACCCAACCCCACAAACATGCTACACAATTCACCCAAAGACACACATACACAATTCATCACCAGCAACATAAAACACACCTCCGGTCACCCACACCCATCACACCTAACTTCTACTAGCACAACGGCAGATCTCCTCCAAAACCGATAGCAAAAAAGCACCACCCACTCACCATACTTATCCTACAACAGTGACTTCTCAACGTCATACAACCAAAACGACCTATAAAAAACAAAATCAATCCCTATCACTAACAGAATCCCACACAAACCCTCACTCAACCCTCCCACTTCCAAAACAACTACACCCAAACTTACACAAAAAACAACCCACAATACCTAAACAAAACTTTACTTACGCCCCACCATAAACACCCACATCACTAACACTAAGCATAATCTTCTAATCACTCTAATACTCCCGCTACTAATAACAATTCACACAACGTAACACCAAACAAAATACCCCAAAGACTAACTTACTGAGCAAAAGCGCTCCAAAAACACCCACTATTACACCTGAAAAATCACCACATCAAAACACAAATCACACCTTCACATCAATATCACTACCCTAACAAACCACCACCAAACCATCAATACGACAACCATAAGGACTGACAACATACCAAAACATACAGCCACGCCCCATTTAACACCACCCTATAAAAACAACCTCAACTCATAAATCAACCCCATGCTCAAAAATCATCANGGCAACCTCCACCAGACCCCTCTGCCAACACACATACCAACTAAACCACCCCACCCCCTAAACCCCTGCATTCCCCACACTCGATACCAATTTTCATACAACGACACATATAATCCCACCCTAAACATTGATAACCCCACGACTCAACATTAACATTCAACAAAAACATCAATACCCACATACTTCCGCAACCCCCAAACAACACACACAAATCATCCATCAAAACATCCCTATAAAAACAACCACAATCCCAGAAATCATCTCCCAATCCAACAATCCTACCACAACTCATTCCATCCAACTCCTAACAAAAAACCCACCCCAACCATCAATCCCGCAATATTATCTCCACCAATTAAAAAGAACCAACCCCACCCTTCAAACTCCCGCCAATTTCACCCCTTATTACAGCCAATTCCTTTCCCAACCACAAATCATTCCAACTACCTACTCTTCATAATCCATCCCTACCTAAAAATAACAAACAGACCCCTTCACTAAAAAAACATCCCGCCAATACACCCCTACCCCCAACACCTAAACCTAAATCCCACTCCGCAAAAAAGACCAATAACACACCACAAACACCAAACCATTCCACACTAAGCATCAGACCATACCTCCATCCCCCATCCCAGCCACAAACCACCATAAAAAACACTATCCAATCACACCCCACGACAGACTCCTATAAACCTCCCTCCCCAGCCTTTCCCAAAATCGTCCGAAAAACTTACTTAAAAAGACAATACCACACACCCTCTACAAAACAATCAATCCATAAYTCACTCCACACTCTCCCCTCCACAAAACCTAACCACTCACCCCACCTAACCGATATACTCCACGTCCCCTCAACAACTCATTTACACGCCAAAACCATATCCATTCTCAACATTCACCCAACATAAACACACAACAAATGCCAAAACAACACCATTAAATTCGAAATCCTTCAAGCCCCTCTCCACACCCCACAATGACCAACCGTTCGAGCGCGCACCAATAAACACCCAATCCCAAAATCCCTACTGCACCCCACCTTCCAA-CCCACCCTTCCATCACACTCACACGACCACCGAGCCCAACAACACCATCCAACAAGCGATAACCATAAACACCCACCCACACCAAGAGTACCCACCACAAACAAGCA
n3011     CCCATTTCGCACTTCATATAACCTAATAAACACTGATAGCACCACTTACAACAATAGAACCAACCCAAACCGTATCACTTACATACTCTACTCCCCCCTACTTACAACCGTAACAAACCTAATAATACAATAATGGCAAATGTCCCAAAAATCCACACAATTCCCATCCTTCAACCCACCACAAAAGAACTCGCAAATATMCCATAAAAATCAATCAGTTACCTCACTACGTTCCAAACGACCTATCTACATCCACATCCACACAATATCCGTCAAAACACCACCCCGAATCCAACCACAAAAATGACATGGCCTACTCTCAGTCTCGACCTTCCCACAACTTATCCGAATAAAAACCTTACCCCCCAATCCATAGAACACCACACTAACATACACACTCAACCAATTTAATCAACTCAAAAACTAATCATCCTCATAACTACACATTCCACCAAAATAAACTCCAAACAACCCACACATCCACAAAAAAATTAAACCACACTACTTCCGAATATCCTCTACCCACCCCTCAAAAAACATACATACGAATAAACCAAACTCATCCAACCCACACCAAAAAGCATAAGTTAAATAAAAATACACCCATAAACACCCACTATTAACATTACCACCAAAACCTATACCTTTCCCTCTCCTATCCCACCTCCGGCCTTAACTAACCATTCAACTCTTAAATAATTTTCATCTTATCAAGCGAATTACCTTTTTCTTTNATCCAAATAACACTATACTCTATCCGCACCAAACCACCACGATCCGTAAATCTCACAAAAGAACTGAACATTCTTTTCATTCCCACCAATTCCCAAATCTCCAATCAACATCGGTGTTACAACAATCCCCCAACTAATTTTCTATCATTCTCAGCCTTTAGACTTACATCCACTACCACTTATAACTAACGTAGCCTATAAAATACAAGCATAATTACAGCCAACCCATAACATACCACCCAACCGCTTTACTTAGTCAACATTGAACAACGTTAACACTTCCCTTTTACTCAAACCAACTCATCATTAATTCCTCAAAACTCTCAATCTCACTATTACTCTAAATACCTATATAATCACCTCACCATACAAAAACACTGTCCCAATTCCTCCCACTATCATAAACCCAAACAAAAAAAGAAAATCCTAACCCCATTTCCTAAACCCACAAGGCTCTACACACACCTTAAAATACCCTTTACAAACCCAACTATCGAAAAAACCCAACGAATAACAACGATCCCCATCAACAACGCAACATCATTAAAACCCTAACACTGCACTACTATCCTACAAAAATACTTAAAATCCACCCAAGTCCACTCCCATTCTAAACACAAAGTTACAAAACACATTCCAAACCTTACCACTGTCTCCACCAAATCACACCGTAATATTCCANGAATTACAATTCGTAAAACCACCAATACACCCTATCATCATAACTCAACACAAATAGCACCTCACCCCAAAATAACACTAATTCAACACCCTTATCCCCCCTAAACCGATTAATACAACAACTAATCTCAAAAACCAACTCACAAACATATTCAACACAAACTCTAAATCTAAAACGATTTACCCAAAAGCTCTCTCCTCTAAACACCAGACAGTCTAACAACCTCACACCATCTATATCCACTTCAAAACCACAGACAAAAACACATCCCACGCCACAAGCCAGACAACTCCAACTCCATTCCTTCCAAACCAACAACCCCAATAATACATAACATAAAAATCCAAACCCAACCTCACAATGACAACGCCACAACCCAATCAACCCATACCACAAATAACTAATAACCCAACCATTACCCATATTTAAAATCCCAACCAAAACCCACAACCACCTTTCAACAGTTATACATTCATCTCCCCACAATCAATACCGACCTTTCAGCACACCCAACTCCACAAACACGCTACACAACTCACCCAAAAACACATATACACAGTTCACCACTAACAACATAAAACATACCTTTAATCACCCATATCCACTACACCCAACCTCCACCAATACAACAACAAACTTCCTCCAAAACCAATAGCAAAAAAGTACCACCCACTCATCATACCTATCCCGCAACAACAACCCCCTGACATCGTATAACCTTAAAGACCTCTAAGAAATAAAATTAATCCCTACCACTAACAGAATCTCACACATACCCTTACTCAACTCTTTCACCTCCAAAACAACTATACCTAAACTCACACAAAAAACAACTCACAACGCCTAAATAAAGCTCCACTTACACCCCACCATAGGCATCCACAACACCAACACTAAACATAATTGTCTAATCATCCTAACACCCCCACTACCAATAACAACCTATACAGCATAATACCAAATACACAACTCCAAGCACTAACTTACTGAACAAAGGCACCCTAGGTACACCCATCACTACACTCAAAAAATCACCATACCAAAATACAAACCGTGCCTTCATATCAATATCACTACCCCAACAAACCACCACTAAATTACCAACACTACAACCATAAAAATTAACAATACACCAACGTATACAACCACACCCCATCTAATACTACCTCACAAAAACAATCCCAACCCATAAACCAACCCTACACTCAAAAGTCACCANGGCAACTCCCACCAAACCCTTCTACCGGTACGCACACCAACTAAGTCATCCTATCCCCCGAACCCCCACACTTCCCACACCCAGCACCAATCTTCACACAACAATACATACAACTTTACTCCAAACACTAACAACTTCACAACTCAACACTAACATTTAACAAAAACATCAACACCTATATACTTCTACAACTTCCAAACAATACACACAAATCATCCATCAAAACATCATTACAAAAACAACNNNAGCTTTAGAAATCACCCTCCAATCCAATAAACCCACAATCACCTATCCCATTCAACTCCCAACAAAAAACTCAACCCAACCACCAATACCATAACACCAACCTCATCAATCAAAAAAAACTAACCCCACTCTTCAAACCCCCACCAACCCTACTCCCCATCACCACTAACCCCCCCCCCAGCCACAAATCATCCCAACCACTTACTCTCCACAACCCATCCCCACCTACAAATAACGGACGAATCCCCCTATCAAAAAAACATCCCACCAACTCACTCTCACCCCCAACACCCAAACCTAAACTTTACTCCGCAAAAAAAATTAATAATACACAATGAACACCAAACCATCCCATACCAAGCACCAGATCTTACTCCCATCTTCTACCCTAACTACAAACTACCATAAAGAATACTATCCAACCACATCCCACAGTAAATCCCTACAAACCCCTTCACCAAATCCCACCCAGAACCATCCAGAAAACTTACTCAAAAAAACAACACCACACACTCCCAACAGAATAGTCAATCCATAACCCACCCCACACTCTCTCTTCCGTAAGACCTAATTACCCACCTTACCTAACCAATATACCCCATACCCCCCCAGCAACTCACCTATATATCAAAACTACACTCACTCTCAAAAATCATCCAATACAAACACACGACAAACACCAATACAATACTATCAAATCCGAAATCCTCCAAACCCCCCCCCACACCTCACAATAATCAACCGTTCGAACGCGCACCAATAAGCACCTGATCCCAAAATCCCTACAGCATCCCACCTCCCGA-CCCACCCCCCCATCACACCCACACGACCATCGAGCCCAACAACACCATCCAACAAGCGATAACCATAAACACTCACCCACGCCAAGAGTACCCACCACAAACAAGCA
n3024     CCCATTTCACACTTCATATAACCTAATAAACACTGATAGCACCACTTACAACAATAGAACCAACCCAAACCGTATCACTTACATACTCTATTCCCCCCTACTTACAACCATAACAAACCTAATGATACAATAATGGCAAATGTCCCAAAAATCCACACAATTCCCATCCTTCAACCCACCACAAAAGAACTCGCAAATATCNNNTAAAAATCAATCAATTACCTCACTACGTTCCAAACGACCTATCCACATCCACATCCACACAATATCCGTCAAAACACCACCCCGAATCCAACCACAGAAATGACATGACCTACTCTCAGTCTCGACCTTCCCACAACTTATCCGAATAAAAACCTTACCCCCCAATCCATAGAACACCACACTAACATACACACTTAACCAATTTAATCAACTCAGAAACTAATCATCCTCATAACTACACACTCCACCAAAATAAACTCCAAACAACCCACATATCCACAAAAAAATTAAACCACACCACTTCCGAATACCCTCTACCCACCCCTCAAAAAACATATATACAAATAAACCAAACTCATCCAACCCACACCAAAAAGCATAAGTTAAATAAAAATACACCCATAAACACCCACTATTAACATTACCACCAAAACCTATACTTTTCCCTCTTCTACCCCACCTCCGGCCTTAACTAACCATTCAACTCTTAAACAATTTTCATCTTATCAAGCGAATTACCTTTTTCTTTAATCCAAATAACACTATACCCTATCCGCACCAAACCACCATGATCCGCAAATCTCACAAAAGAACTGAACATTCTTTTCATTCCCACCAATTCCCAAATCTCCAATCAACACCAGTGTTACAACAATCCCCCAACTAATTTTCTATCATTCTCAGCCTTTAGACCTACATCCACTACCACTTATAACTAACGTAGCCTATAAAACACAAGCATAATTACAGCCAACCCATAACATACCACCCAACCGCTTTACTTAGTCAACATTAAACAACATTAGCACTTCCCTTTTACTCAAACCAACTCATCATTAATTCCTCAAAACTCTCAATCTCATTATTACTCTAAATACCTATATAATCACCTCACCATACAAAAACACTGTCCCAATTCCTTCCACTATCATAAACCCAAACAAAAAAAGAAAATCCTAACCCCATTTCCTAGACCCACAAGGCTCTACACACACCTTAAAATACCCTTTACAAACCCAACTATCGAAAAAACCCAACGAATAACAACGATCCCCATCAACAACGCAACATCATTAAAACCCTAACACCGCACTACTATCTTACAAAAATACTTAAAATCCACCCAAGTCCACTTCCATCCTAAACACAAAGTTACAAAACACATTCCAAACCTTACCACTGTCTCCACCAAATCACACCGTAATATTCCANGAACTACAATTCGTAAAGCCATCAATACACCCTATCATCATAACTCAACACAAATAGCACCTCACCCCAAAATAACACCAATTCAACACCCTTATCCCCCCTAAACCGATTAATACAACAACTAATCTCAAAAACCGACTCACAAACATATTCAACACAAACTCTAAATCTAAAACGATTTACCCAAAAGCTCTCTCCCCTAAACACCAGACAGTCTAACAACCCCACACCATCTATATCCACTTCAAAATCACAGACAAAAACACATCCCACGCCACAAGCCAGACAACTCCAACCCCATTCCTTCCAAACCAATAACCCCAATAATACATAACATAAAAATCCAAACCCAACCTCACAATGATAACACCACAACCCAATCAACCCATACCATAAATAATTAATAACCCAACCATTACCCATATTTAAAATCCCAACCAAAACCCACAACCACCTCTCAACAGCTATACATTCATTTCCCCACAATCAATACCGACCTTTTAGCACACCCAACTCCACAAACACGCTACACAACTCACCCAAAAACACATATACACAGTTCACCACTAACAACATAAAACATACCTTTAATCACCCATATCCACTACACCCAACCTCCACCAATACAACAACAAACTTCCTCCAAAACCAATAGCAAAAAAGTACCACCCACTCATCATACCTATCCCGCAACAACAACCCCCTGACATCGTATAACCTTAAAGACCTCTAAGAAATAAAATTAATCCCTACCACTAACAGAATCTCACACATACCCTCACTCAACCCTTTCACTTCCAAAACAACTATACTTAAACTCACACAAAAAACAACTCACAACGCCTAAATAAAGCTTCACTTACACCCCACCATAGACATCCACAACACTAACACTAAACATAATTTTCTAATCATCCTAACACCCCCACTACCAATAACAACCTATACAGCATAATACCAAATACACAACTCCAAGCACTAACTTACTGAATAGAGGCACCCTAGGTACACCCATCACTACACTCAAAAAACCACCATATCAAAATACAAACCGTACCTTCACATCAATATCACTACCCCAACAAACCACCACTAAATCACCAACACTACAACCATAAAAATTAACAATACACCAACATATACAACCACACCCCATCTAATACTACCTCACAAAAACAATCCCAACCCATAAGCCAATCCTGCACTCAAAAGTCACCANGGCAACTCCCACCAAACCCATCTACCGGTACGCACACCAACTAAGTCATCCTATCCCCCGAACCCCCACACTTCCCACACCCAGCACCAATCTTCACACAACAATACATACAACTTTACTCCAAACACTAACAACCTCACAACTCAACACTAACATTTAACAAAAACATCAACACCCATATACTTCTACAACTTCCAAACAATACACACAAATCATCCATCAAAACATCATTACAAAAACAACCATAGCTTTAGAAATCACCCTCCAATCCAATAAACCCACAATCACCTATCCCATTCAACTCCCAACAAAAAACTCAACCCAACCACCAATACCACAACACCAACCTCATCAATCAAAAAAAACTAACCCCACTCTTCAAACCCCCACCAATCCTACTCCCCATCACTACCAACCCCCCCCCCAGCCACAAATCATCCAAACCACTTACTCTCCACAACCCATCCCCACCTACAAATAACGAACGAATCCCCCTATTAAAAAAACATCCCACCAATTCACTCTCACCCCCGACACCCAAACCTAAACTTTACTCCGCAAAAAAAATTAATAATACACAATGAACACCAAACCATCCCATACCAAGCACCAGATCTTACTCCCATCTTCTACCCTAACTACAAACTACCATAAAAAACACTATCCAACCACATTCCGCAGTAAATCCCTATAAACCCCTCCACCAAATCCCACCCAGAACCATCCAGAAAACTTACTCAAAAAAACAACACCACACACTCCCAACAGAATAGTCAATCCATAACCCACCCCACACTCTCTCCTCCGTAAGACCTAATTACCCACCTTACCTAACCAATACGCCCCATACCCCCCCAGCAACTCACCCATATATCAAAACTACACTCACTCTCAAAAATCATCCAATACAAACACACGACAAACACCAATACAACACTATCAAATCCGAAATCCTCCAAACCCCCCCCCACACCTCACAATAATCAACCGTTCGAACGCGCACCAATGAGCACCTAATCCCAAAATCCCTACAGCATCCCACCTCCCGA-CCCACCCCCCCATCACACCCACACGACCATCGAGCCCAACAACACCATCCAACAAGCGATAACCATAAACACTCACCCACGCCAAGAGTACCCACCACAAACAAGCA
n3025     CCCATTTCACACTTCATATAACCTAATAAACACTNNNNNNACCACTTACAACAATAGAACCANNNNNNNNNNNNNNNNNNNNNNNNNNNNNNNNNNNNNNNNNNNNNNNNNNNNNNNNNNNNNNNNNNNNNNNNNNNNNNNNNNNNNNNAATCCACACAATTCCCANCCTTCANNNNNNNNNNNNNNNNNNNNNNNNNNNNNNNNNNNNNNNNNNNNNNNNNNNNNNNNNNNNNNNNNNNNNCTATCCACATYCACATCCACACAATATCCGTTAAAANNNNNNNNNNNNNNNNNNNNNNNNNATGACATGACCTACTCTCAGTCTCGACCTTCCCACAACTTATCCGAANNNNNNNNNNNNNNNNNNATCCATAGAACACCACACTAACATACNNNNNNNNNNNNNNNNNTCAACTCAGAAACTAATCATNYTCATAACTACACANNNNNNNNNNNNNNNNNNNNNACAACYCACATATCCACAAAAAAATTAAACCACACCACTTCCGAATACCCTCTACYCACCCCTNNNNNNNNNNNNNNNNNNNNAAACCAAACTCATCCAANNNNNNNNNNNNNNNNNNNNNNNNNNNNNNNNNNNNNNNNAAACACCCACTATTAACATTACCACCARNNNNNNNNNNNNNNNNNNNNNNNNNNNNNNNNNNGCCTTAACTAACCATTCAACTCTTAANNAATTTTYATCTTATCAAGNNNNNNNNNNNNNNNNNNNNNNNNNNNNNNACTATACCCTATCCGCACCAAACNNNNNNNNNNBGCAAATCTCACAAAAGNNNNNNNNNNNNNNNNNNNNNNNNNNNNNNNNNNNNNNNNNNNNNNNNNNNNNNNNNNNNNNNNNNNNNNNNNNNNNNNNNNNNNNNNNNNNNNNNNNNNNNNNNNNNNNNNNNNNNNNNNNNNNNNNNNNNNNNNNNNNNNNNNNNNNNNNNNNNNNNNNNNNNNNNNNNNNNNNNNNNNNNNGCTTTACTTAGTCAACATTAAAMNNNNNNNNNNNNNNNNNNTTACTCAAACCAACTCATCATTAATTCCNNNNNNNNNNNNNNNNNNNNNTTACTCTAAATACCTATATAATCACCTNNNNNNNNNNAAACACTATCCCAATTCCTTCCACTATCANNNNNNNNNNNNNNNNNNNNNNNNNNNNNNNNNNNNNNNNNNNNNNNNNNNGCTCTACACACACCTTAAAATACCCTTTACAAACCCAACTNNNNAAAAAACCCAACGAATAANNACGATCCCCATCAACAACGCAACATCATNAAAACCCYAAYAYNNCACTACTATCTNACAAAAATACTTAAAATSCAYCCAAGTCCACTTCCATCCTAAACACAAAGTTACAAAACACATTCNAAACCTTACCACTGTCTCCATCAAATCACACCGTAATATTCCANNNNNNNNNNNNNNNNNNNNCATCAATACACCCTATCATCATAACNNNNNACAAATAGCACCTCACCCCAAAATAACACCAATTCAACACCCTTATCCCCCYTNNNNNNNNNNNNNNNNNNNYTAANNNNNNNNNNNNNNNNNNNNNNNNNNNNNNNNNNNNNNNNNNNTCTAAAACGATTTACCCAAAAGCTYTCTCCCNNNNNNNNNNNNNNNNNNNNNNNNNNNNNNNNNNNNNNNNNCACTTCAAAATCACAGACAAAAACACATCCCACNNNNNNNNNNANNNNNNNCCAACCCCATTCCTTCCAAACNNNNNNNNNNNNNNNNNNNNNNNNNNAAAATCCAAACCCAACCTCACAATGATNNNNNNNNNNNNNNNNNNNNNNNNNNNNNNNNNNATTAATAACYCAACCATTACYYATATTTAAAATCCCAACCAAAACCCACAACCACCTCTCAACAGCTATACATTCATTTCCCCNNNNTCAATACCGACCTTTTAGCANNNNCAACTCCACAAACACGYTACACAACTCACCCAAAANNNNNNNNNNNNNNNNNNNNNNNNNNNNNATAAAACAWACCTTTAATCACCCATATCCACTNNNNNNNNNNNNNNNNNNNNNNNNNNNNNNNNNNNNNNNNNNNNAATAGCAAAAAAGTACCACCCACTCANNNNNNNNNNNNNNNAACAACAACCCCCTGACATCGTATAACCTTAAAGACCTCTAAGAAATAAAATTAATCCCTACCACTAACAKAATCTCNNNNNNNNNNNNNNNNNNNNNNNNNNNNNNNNNNNNNNNNNNNNTTAAAMTCACACAAAAAACAACTCACAACGCCTAAATAAAGCTTCACNNNNNNNNCACCATAGACATCCACAACACTAACACTAAACATAATTTTCTAATCATCCTAACACCCCCACTACCAATAACAACCTANNNNNNNNNNNNNNNNNNNNNNNNNTCCAAGCACTAACTTACTGAATAGAGNNNNNNNNNNNNNNNNNNNNNNNNNNNNNNNNNNNNNNNNNNNNNNNNNNNNNNACCGTACCTTCACATCAATATCACTNNNNNNNNNNNNNNNNNNNNNNTCACCAACACTACNNNNNNNNNNNNNNNNNNNNNNNNNNNNNNNNCAACCACACCCCATCTAATACTACCTCACAAAAACAATCCCAACCCATAAGCCAATCCTGTACTCAAAAGTCACCANGGCAACTCCCACCAAACCCATNNNNNGGTNCGCACAMCNNNNNNNNNNNNNNNNNNNNNNNNNNNNNNNACTTCCCACACCCAGCACCAATCTTCACACAAYAATNNNNNNNNNNNNNNNNNAAACACTAACAANNNNNNNNNNNNNNNNNNNNNNNNNACAAAAACAACAACACCCATATACTTCTACAACTTCCAAACAATACACANAAATCATCCATCAAAACATCATTACAAAAACANNNNNNNNNNNNNNNNNNNNNNNNNNNNNCAATAAACCCACAATCACCTATCCCATTNNACTCCCAACAAAAAACTCAACCCANNNNNNNNNNNNNNNNNNNNNNNNNNNNNNNNNNNNAAAAACTAACCCCANNNNTCAAACCCCCACCAATCCTACTCCCCATCACTACCAANNNNNNNNNNNNNNNNNNNNNNNNNNNNNNNNNNNNNNNNNNNNACCCATCCCCACCTACAAATAACGAACGAATCCCCCTATTAAAAAAACATCCYACCAATTCNNNNNNNNNNNNNNNNNNCAAACCTAAACTTNNNNNNNNNNNNAAAATTAATAATACACAANGAACACCAAACCATNNNNNNNNNNNNNNCAGNNYTTACTCCCATCTTCTACCCTAANNNNNNNNNNNNNNNNNNNACACTATCCAACCACATTCCGCAGTAAATCMNNNNNNNNNNNNNNNNNNNNNNNNNNNNNNNNNNNNNNNNNNNNNNNNNNNNNNANNACAACACCACACACTCCCAACAGAATANNNNNNNNATAACCCACCCCACACTCTCTCCTCCGTAAGACCTAATTACCYACNNNACCTAACCANNNNNNNNNNNNNNNNNNNNNNNNNNNNNNNNNNNNNNNAAACTACACYCACTNNNNNNNNNNNNNNNNNNNNNNNACACGACAAACGCCAATACAACACTATCAAATCCGNNATCCTCMNNNNNNNNNNNNNNNNNNNNNNNNNNNNNNNNNNNNNNNNNNNCACCAATGAGCACCTAATCCCAAAATCNNNNNNNNNNNNNNNNNNNNNN-NNNNNNNNNNNNNNACACCCACACGACCATCGANNNNNNNNNNNNNNNNNNNNNNNNNNNNNNNNNNNNNNCWCACCCACGCCAAGAGTACCCACCACAAAYANNCA
n3026     CCCATTTCACACTTCATATAACCTAATAAACACTGATAGCACCACTTACAACAATAGAACCAACCCAAACCGTATCACTTACATACTCTATTCCCCCCTACTTACAACCATAACAAACCTAATGATACAATAATGGCAAATGTCCCAAAAATCCACACAATTCCCATCCTTCAACCCACCACAAAAGAACTCGCAAATATCCNATAAAAATCAATCAATTACCTCACTACGTTCCAAACGACCTATCCACATCCACATCCACACAATATCCGTCAAAACACCACCCCGAATCCAACCACAGAAATGACATGACCTACTCTCAGTCTCGACCTTCCCACAACTTATCCGAATAAAAACCTTACCCCCCAATCCATAGAACACCACACTAACATACACACTTAACCAATTTAATCAACTCAGAAACTAATCATCCTCATAACTACACACTCCACCAAAATAAACTCCAAACAACCCACATATCCACAAAAAAATTAAACCACACCACTTCCGAATACCCTCTACCCACCCCTCAAAAAACATATATACAAATAAACCAAACTCATCCAACCCACACCAAAAAGCATAAGTTAAATAAAAATACACCCATAAACACCCACTATTAACATTACCACCAAAACCTATACTTTTCCCTCTTCTACCCCACCTCCGGCCTTAACTAACCATTCAACTCTTAAACAATTTTCATCTTATCAAGCGAATTACCTTTTWCTTNNNNNNNAATAACACTATACCCTATCCGCACCAAACCACCACGATCCGCAAATCTCACAAAAGAACTGAACATTCTTTTCATTCCCACCAATTCCCAAATCTCCAATCAACACCAGTGTTACAACAATCCCCCAACTAATTTTCTATCATTCTCAGCCTTTAGACCTACATCCACTACCACTTATAACTAACGTAGCCTATAAAACACAAGCATAATTACAGCCAACCCATAACATACCACCCAACCGCTTTACTTAGTCAACATTAAACAACATTAGCACTTCCCTTTTACTCAAACCAACTCATCATTAATTCCTCAAAACTCTCAATCTCATTATTACTCTAAATACCTATATAATCACCTCACTATACAAAAACACTGTCCCAATTCCTTCCACTATCATAAACCCAAACAAAAAAAGAAAATCCTAACCCCATTTCCTAGACCCACAAGGCTCTACACACACCTTAAAATACCCTTTACAAACCCAACTATCGAAAAAACCCAACGAATAACAACGATCCCCATCAACAACGCAACATCATTAAAACCCTAACACCGCACTACTATCTTACAAAAATACTTAAAATCCACCCAAGTCCACTTCCATCCTAAACACAAAGTTACAAAACACATTCCAAACCTTACCACTGTCTCCACCAAATCACACCGTAATATTCCANGAACTACAATTCGTAAAGCCATCAATACACCCTATCATCATAACTCAACACAAATAGCACCTCACCCCAAAATAACACCAATTCAACACCCTTATCCCCCCTAAACCGATTAATACAACAACTAATCTCAAAAACCGACTCACAAACATATTCAACACAAACTCTAAATCTAAAACGATTTACCCAAAAGCTCTCTCCCCTAAACACCAGACAGTCTAACAACCCCACACCATCTATATCCACTTCAAAATCACAGACAAAAACACATCCCACGCCACAAGCCAGACAACTCCAACCCCATTCCTTCCAAACCAATAACCCCAATAATACATAACATAAAAATCCAAACCCAACCTCACAATGATAACACCACAACCCAATCAACCCATACCATAAATAATTAATAACCCAACCATTACCCATATTTAAAATCCCAACCAAAACCCACAACCACCTCTCAACAGCTATACATTCATTTCCCCACAATCAATACCGACCTTTTAGCACACCCAACTCCACAAACACGCTACACAACTCACCCAAAAACACATATACACAGTTCACCACTAACAACATAAAACATACCTTTAATCACCCATATCCACTACACCCAACCTCCACCAATACAACAACAAACTTCCTCCAAAACCAATAGCAAAAAAGTACCACCCACTCATCATACCTATCCCGCAACAACAACCCCCTGACATCATATAACCTTAAAGACCTCTAAGAAATAAAATTAATCCCTACCACTAACAGAATCTCACACATACCCTCACTCAATCCTTTCACTTCCAAAACAACTATACCTAAACTCACACAAAAAACAACTCACAACGCCTAAATAAAGCTTCACTTACACCCCACCATAGACATCCACAACACTAACACTAAACATAATTTTCTAATCATCCTAACACCCCCACTACCAATAACAACCTATAYAGCATAATACCAAATACACAACTCCAAGCACTAACTTACTGAATAGAGGCACCCTAGGTACACCCATCACTACACTCAAAAAACCACCATATCAAAATACAAACCGTACCTTCACATCAATATCACTACCCCAACAAACCACCACTAAATCACCAACACTACAACCATAAAAATTAACAATACACCAACATATACAACCACACCCCATCTAATACTACCTCACAAAAACAATCCCAACCCATAAGCCAATCCTGCACTCAAAAGTCACCANGGCAACTCCCACCAAACCCATCTACCGGTACGCACACCAACTAAGTCATCCTATCCCCCGAACCCCCACACTTCCCACACCCAGCACCAATCTTCACACAACAATACATACAACTTTACTCCAAACACTAACAACTTCACAACTCAACACTAACATTTAACAAAAACATCAACACCCATATACTTCTACAACTTCCAAACAATACACACAAATCATCCATCAAAACATCATTACAAAAACAAYNNTAGCTTTAAAAATCACCCTCCAATCCAATAAACCCACAATCACCTATCCCATTCAACTCCCAACAAAAAACTCAACCCAACCACCAATACCACAACACCAACCTCATCAATCAAAAAAAACTAACCCCACTCTTCAAACCCCCACCAACCCTACTCCCCATCACTACCAACCCCCCCCCCAGCCACAAATCATCCAAACCACTTACTCTCCACAACCCATCTCCACCTACAAATAACGAACGAATCCCCCTATTAAAAAAACATCCCACCAATTCACTCTCACCCCCAACACCCAAACCTAAACTTTACTCCGCAAAAAAAATTAATAATACACAATGAACACCAAACCATCCCATACCAAGCACCAGATCTTACTCCCATCTTCTACCCTAACTACAAACTACCATAAAAAACACTATCCAACCACATTCCGCAGTAAATCCCTATAAACCCCTCCACCAAATCCCACCCAGAACCATCCAGAAAACTTACTCAAAAAAACAACACCACACACTCCCAACAGAATAGTCAATCCATAACCCACCCCACACTCTCTCCTCCGTAAGACCTAATTACCCACCTTAYCTAACCAATACGCCCCATACCCCCCCAGCAACTCACCCATATATCAAAACTACACTCACTCTCAAAAATCATCCAACACAAACACACGACAAACACCAATACAACACTATCAAATCCGAAATCCTCCAAACCCCCCCCCACACCTCACAATANNNNACCGTTCGAACGCGCACCAATGAGCACCTAATCCCAAAATCCCTACAGCATCCCACCTCCCGA-CCCACCCCCCCATCACACCCACACGACCATCGAGCCCAACAACACCATCCAACAAGCGATAACCATAAACACTCACCCACGCCAAGAGTACCCACCACAAACAAGCA
n3219     CCCATNNYACACTTCATATAACCTAATAAACACTGANNNNNNCACTTACAACAATARANNNNNNNNNNACCGTATNACTTACATACTCTATTCCCYNNNNNNNNNNNNNNNAACAAACCTAATGATACAATANNNNNNAATGTCCCAAAAATCCACAYAATTCCCATCCTTCAACCCACCACAAAANNNNNNNNNNNNNNNNNNNNNNNNNNNATCAATTACCTNNNNNNNNNNNNNNNNNNNNNNNNACATCCACATCCACACAATATCCGTCAAAACANNNNNNNNNNNNNNNNNNNAGAAATGACATGACCTACTCTCANNNNNNACCTTNNNNNNNNTTATCCGAATAAAAACCTTACCCCCNNATCCATAGAACACCACACTAACATACACACTTAACCAATTTAATCAACTCAGAAACTAATCATCCTCATAACTACANNNNNNNNNNNNNNNNNNNNNNNNNNNNNNNNNNNNNNNNNNNAAAATTAAACCACACCACTTCCGAATACCCTCTACCCACCCYTNNNNNNNNNNNNNNNNNNNNNNNNYAAACTCATCCANNNNNNNNNNNNNNNNNNNNNNNNNNNNNNNNNNNACCCATAAACACCCACTATTAACATTACCACCAAAACCTATACTTTNNNCNNNNNNNNNNNNNNNCCNNNNNTAATTAACCATTCAACTCTTAAACAATTTTCATCTTATCANNNNNNNNNNNNNNNNNNNNNNNNNNNNNNNNNNNNNNNNNNNNNNNNNNNNNNNNNNNNNNNNNNNCAAATCTCACAAAAGNNNNNNNNNNNNNNNNNNNNNNNNNNNNNNNNNNNNNNNNNNNNNAACACCAGTGTTACNNYNNNNCYCCAACTAATTTTNNNNNNNNNNNNNNNNNNNNNNNNNNNNNNNNNNNNNNNNNNNNNNNNNNTAGCCTATAAAACANNNNNNNNNNNNNNNNNNNNNNNNNACATANNNNNNAACCGCTTTACTTAGTCAACATTAAACAACATNNNNNNNNNNNNNNNNNNCAAACCAACTCATCATTAANNCCTCAAAACTCTCAATCTCATTATTACTCTAAATACCTNNATAATCACNNNNNNNNNNNNNNNNNNTGTCCCAATTCCTWNNNNNNNNNNNNNNNNNNNNNNNNNNNNAAAATCCTAACCCCATTTNNNNNNCCCACAAGGCTCTANNNNNNNNNNNNNATACCBTTTACAAACCCAACTATCGNNNNNNNNNNNNNNNTAACAACGATCCCCATCAACAACGCAACATCATTAAAACCCTANCACCRCACTACTATCTTANNNNNNNNNNNNNNNNYCACCCAAGTCCACTTCCATCCTAAACAYNNNNNNNNNNNNNNNNNNNNNAACSTTACCACYRTNNNNNNNNNNNNACACCGTAATATTCCANGAACTACAATTCGYAAAGCCATCAATACACCCTATCNNNNTAACTCAACACAAATAGCACCTCACCCCAAAATANCACCAATTCAACACCCCTATCCCCCCTAAATYGATTAATACAACAACTAATCTCAAAAACCGACTCACAAACATANTCAACACAAACTCTAAATCTAAAACGATTTACCCAAAAGCTCTCTCCCCTAAACACCAGACAVTCTAWNNNTCCCACACCATCTATATNNNNNNNNNNNNNNNNNNNAAAAACACATCCCACGCCACAAGCCAGACAACNNNNNNNNNNTTCCTTCCAAACCAATAACCCCAATAATACATAACATAAAAATCCAAACYYAACCTCACAATGATAACACCACAACCCAATCAACCCATACCATAAATAANNNNNNNNNNNNNNNNNNNNNNNATTTAAAATCCCAACCAAAACCCACAACCACCTCTCAACAGCTANNNNNNNNNNNNNNNNNNNNNNATACCGACCTTTTAGCACACCCAACTNTACAAACACGCTACACAANNNNNNNNNNNNNNNNTATACACAGTTCACCACTAACAACATAAAACATACCTCTAATYACCCATATCCACTACACCCANNNNNNNNNNNNNNNNNNNNNNNCWTCCTCCAAGACCAATAGCAAAAAANNNNNNNNNACTCATYATACCTATCCCGCAACANNNNNNNCCTGACATCGTATAACCTTAAAGACCTCTAAGAAATAAAATTAATCCCTACCACTAACAGAATCTNACACATACCCTCACTCAATCCTTTCACTTCCAAAACAACTATNNCTAAACTCACACANNNNNNNNNNNNNNNNNNNNNNNNAAAGCTTCACTTANNNNCCACCATAGACATCCACAACACTAACACTAAACATAATTTTCTAANNNNCCTAACACCCCYACTACCAATAACAANNNNNNNNNNNNNNNNNNNNNNNNNNNNNNNNNNNNNCTAACTTACTGAATAGAGGNNNNNNNNNNNNATCCATCACTACACTCAAAAAACCACCATATYANNNNNNAAACCGTACCTTCACATCAATATCACTACCCCAACAAACCACCACTAAATCACCAACACTAYAACCANNNNNNNNNNNAATACACCAACATATACAACCACACCCCATCTAATACTACCTCACAAAAACAATCCCAACCCATAAGCCAATCCTGCACTCAAAAGNNNNNNNNNNNNNNNNNNNNNNNNNNNNNNNNNNNNNNNNNNACCAACTAAGTCNNNNNNNNCCCCGAACCCCCACACTTCCCACACCCAGCACCAATCTTCACACAACAATACANNNNNNNNNNNNNNNNNNNNNNNNNNNNNNNNNNNNNNNNNNNNACATTTAACAAAAACATBAANNNNNNNNNNNNNNNNNNNNNNNNNNNNNNNNNNNNNNNNNNNNCCATCAAAACATCATTACANNNNNNNNNNNNNNNTTAGAAATCACCCTCCAANNYAATANACCCACAATCACCWANNNNNNNNNNNNCCCAACAAAAAACTCAACNNNNNNNNNNNNNNNNCAACACCAACCTCATCAATCAAAAAAAACTAACCCCACTCTTCAAACCCCYACYAATCCTACTCCCCATCACTACCAACNCCCCCCCCAGCCACAAATCATCCAAACCACTTACTCTCCACAACCCATCCMHACCTACAAATAACGAACGAATCCCCCTATTAAAAAAACNNNNNNNNNNNNNNNTCTCACCCCCAACACCCAAACCTAAACTTTACTCCGCAANNAAAATTAATAATACACAATGAACACCAAACCATCCCATACCAAGCACCAGATNNNNNNNNNNNNNNNNNNNNNNNNNNNNNNNNNCCATAAAAAACACTATCCAACCACATTCCGCAGTAAATCCCTATAANNNNNNNNNNNNNNNNNNNNNNNNAACCATCCAGAAAACTTNNNNNAAAAAACAACACCACACACTCCCAACAGANNNNNNNNNNNNNAACCCACCCCACACTCTCTCCTCCGTAAGACCTAATTACCCACCTTACCTAACCAATACACCYNNNNNNNNNNNNNNNNNNNNNNNNNNNNNNNNNNNNNNNNNNNNNNNNNNNNATCATCCAATACAAACACACGACAAACACCAANNNNNNNNNNTCAAATCCGAAATCCTCCAAACCCCCCCNNNNNNNNNNNNNNNNNNNACCGTTCGAACGCGCACCAATGANNNNNNNNNNNNAAAATCCCTACAGCNNNNNNNNNNNNNN-NNNNNNNNNNNNNNNNNNNCACACGACCATCGATCCCAANNNNNNNNNNNNNNNNNNNNNNNNNNNAAACACTCACCCACGCCAAGAGTACCCACCACANNNNNNNN
n3220     CCCATTTCACACTTCATATAACCTAATAAACACTGATAGCACCACTTACAACAATAGAACCAACCCAAACCGTATCACTTACATACTCTATTCCCCCCTACTTACAACCATAACAAACCTAATGATACAATAATGGCAAATGTCCCAAAAATCCACACAATTCCCATCCTTCAACCCACCACAAAAGAACNNNNNNNNNNNNNNNNNNNNNNAATCAATTACCTCACTACGTTCCAAACGACCTATCCACATCCACATCCACACAATATCCGTCAAAACACCACCCCGAATCCAACCACAGAAATGACATGACCTACTCTCAGTCTCGACCTTCCCACAACTTATCCGAATAAAAACCTTACCCCCCAATCCATAGAACACCACACTAACATACACACTTAACCAATTTAATCAACTCAGAAACTAATCATCCTCATAACTACACACTCCACCAAAATAAACTCCAAACAACCCACATATCCACAAAAAAATTAAACCACACCACTTCCGAATACCCTCTACCCACCCCTCAAAAAACATATATACAAATAAACCAAACTCATCCAACCCACACCAAAAAGCATAAGTTAAATAAAAATACACCCATAAACACCCACTATTAACATTACCACCAAAACCTATACTTTTCCCTCTTCTACCCCACCTCCGGCCTTAACTAACCATTCAACTCTTAAACAATTTTCATCTTATCAAGCGAATTACCTTNNNNNNNNNNNNNNNNNNNNNNNNNYCYTATCCGCACCAAACCACCACGATCCGCAAATCTCACAAAAGNNNTGAACATTCTTTTCATTCCCACCAATTNNNAAATCTCCAATCAACACCAGTGTTACAACAATCCCCCAACTAATTTTCTATCATTCTCAGCCTTTAGACCTACATCCACTACCACTNNNNNNNNNNNTAGCCTATAAAACACAAACATAATTACAGCCAACCCATAACATACCACCCAACCGCTTTACTTAGTCAACATTAAACAACATTAGCACTTCCCTTTTACTCAAACCAACTCATCATTAATTCCTCAAAACTCTCAATCTCATTATTACTCTAAATACCTATATAATCACCTCACCATACAAAAACACTGTCCCAATTCCTTCCACTATCANNNNNNCAAACAAAAAAAGAAAATCCTAACCCCATTTCCTAGACCCACAAGGCTCTACACACACCTTAAAATACCCTTTACAAACCCAACTATCGAAAAAACCCAACGAATAACAACGATCCCCATCAACAACGCAACATCATTAAAACCCTAACACCGCACTACTATCTTACAAAAATACTTAAAATCCACCCAAGTCCACTTCCATCCTAAACACAAAGTTACAAAACACATTCCAAACCTTACCACTGTCTCCACCAAATCACACCGTAATATTCCANGAACTACAATTCGTAAAGCCATCAATACACCCTATCATNANAACTCAACACAAATAGCACCTCACCCCAAAATAACACCAATTCAACACCCCTATCCCCCCTAAACCGATTAATACAACAACTAATCTCAAAAACCGACTCACAAACATATTCAACACAAACTCTAAATCTAAAACGATTTACCCAAAAGCTCTCTCCCCTAAACACCAGACAGTCTAACAACCCCACACCATCTATATCCACTTCAAAATCACAGACAAAAACACATCCCACGCCACAAGCCAGACAACTCCAACCCCATTCCTTCCAAACCAATAACCCCAATAATACATAACATAAAAATCCAAACCCAACCTCACAATGATAACACCACAACCCAATCAACCCATACCATAAATAATTAATAACCCAACCATTACCCATATTTAAAATCCCAACCAAAACCCACAACCACCTCTCAACAGCTATACATTCATTTCCCCACAATCAATACCGACCTTTTAGCACACCCAACTCCACAAACACGCTACACAACTCACCCAAAAACACATATACACAGTTCACCACTAACAACATAAAACATACCTTTAATCACCCATATCCACTACACCCAACCTCCACCAATACAACAACAAACTTCCTCCAAAACCAATAGCAAAAAAGTACCACCCACTCATCATACCTATCCCGCAACAACAACCCCCTGACATCGTATAACCTTAAAGACCTCTAAGAAATAAAATTAATCCCTACCACTAACAGAATCTCACACATACCCTCACTCAATCCTTTCACTTCCAAAACAACTATACCTAAACTCACACAAAAAACAACTCACAACGCCTAAATAAAGCTTCACTTACACCCCACCATAGACATCCACAACACTAACACTAAACATAATTTTCTAATCATCCTAACACCCCCACTACCAATAACAACCTATACAGCATAATACCAAATACACAACTCCAAGCACTAACTTACTGAATAGAGGCACCCTAGGTACATCCATCACTACACTCAAAAAACCACCATATCAAAATACAAACCGTACCTTCACATCAATATCACTACCCCAACAAACCACCACTAAATCACCAACACTACAACCATAAAAATTAACAATACACCAACATATACAACCACACCCCATCTAATACTACCTCACAAAAACAATCCCAACCCATAAGCCAATCCTGCACTCAAAAGTCACCANGGCAACTCCCACCAAACCCATCTACCGGTACRCACACCAACTAAGTCATCCTATCCCCCGAACCCCCACACTTCCCACACCCAGCACCAATCCTCACACAACAATACATACAACTTTACTCCAAACACTAACAACTTCACAACTCAACACTAACATTTAACAAAAACATCAACACCCATATACTTCTACAACTTCCAAACAATACACACAAATCATCCATCAAAACATCATTACAAAAAYANNNNNNNNTTTAGAAATCACCCTCCAATCCAATAAACCCACAATCACCTATCCCATTCAACTCCCAACAAAAAACTCAACCCAACCACCAATACCACAACACCAACCTYNNNNNNCAAAAAAAACTAACCCCACTCTTCAAACCCCCACCAATCCTACTCCCCATCACTACCAACCCCCCCCCCAGCCACAAATCATCCAAACCACCTACTCTCCACAACCCATCCCCACCTACAAATAACGAACGAATCCCCCTATTAAAAAAACATCCCACCAATTCACTCTCACCCCCAACACCCAAACCTAAACTTTACTCCGCAAAAAAAATTAATAATACACAATGAACACCAAACCATCCCATACCAAGCACCAGATCTTACTCCCATCTTCTACCCTAACTACAAACTACCATAAAAAACACTATCCAACCACATTCCGCAGTAAATCCCTATAAACCCCTCCACCAAATCCCGCCCAGAACCATCCAGAAAACTTACTCAAAAAAACAACACCACACACTCCCAACAGAATAGTCAATCCATAACCCACCCCACACTCTCTCCTCCGTAAGACCTAATTACCCACCTTACCTAACCAATACGCCCCATACCCCCCCAGCAACTCANNNNNNNNTCAAAACTACACTCACTCTCAAAAATCATCCAATACAAACACACGACAAACACCAATACAACACTATCAAATCCGAAATCCTCCAAACCCCCCCCCACACCTCACAATANNNNACCGTTCGAACGCGCACCAATGAGCACCTAATCCCAAAATCCCTACAGCATCCCACCTCCCGA-CCCACCNNNNNATCACACCCACACGACCATCGAGCCCAACAACACCATCCAACAAGCGATAACCATAAACACTCACCCACGCCAAGAGTACCCACCAYAAACAAGCA
n3221     NNNNNNNNRAACTATATACAACCTAATAAATACTGATAATATNNNNNNNNNNNNNNNNNNNNNNNNNNNNNNNNNNNNNNNNNNNNNNNNNNNNNNTCTACATACAATCATAACAAATCNNNNNNNNNNNNNACATCAAACGTCCCAAAAACCCACACAATNNNNNNNNNNNNNNCCACCCCAAAAAAACCANNNNNNNNNNNNNNNNNNNNNACCAACTATTCCANNNNNNNNNNNNYAACTTATCCACACTTACATCAATACAACACCCACCAAAACTCTACCTTAAACTNAACCACAAAAATAATGCGACATACTCNNNNNCTCGACCCTCCCACAACTTATCCAAACAACAACTTCATCCTCCAACCTATAAAGCACTACACTAGCACACNNNNNNNNNNNNNNNNNNNNNNNNNAAAACTAATCATACTCACAACTATACACCCCACCTAGATAAACTCCAAACAACCCACACACCCACAAAGNNNNNNNNNNNNNNNNNYTTTAAACATCCCCTACTCAACNNNNNNNNNNNNNNNNNNNNNNNNNNNNNNNNNNACCCAATCCACACCAAAAAAYNNNNNNNNNATAAAAACACACCTACAAACACCCACTACCAACACCACCACTAAAATTTATACTTTCTCACCTCCCACCCTNNNNNNNGCCTTAACTAACCATTCAACTCTTAAATNNNNNTCACCTCACCAAACAAATTACCCCTTTYTNNNNNNNNNNNNNNNNNNNNNNNNNNNNNNNNNNNNNNACCACAAACCAYNNNNNNNNNNNNNNNNNNNAATGCTCTTTTTACCCTCCTCNNNNNNNNNNCCTCCAATCAAAACCAGCGACATAAAAACTCCTTAATAAATCTTTTANNNNNNNNNNNNNNNNNNNNNNNNTCCACCACCGTTCACAACTAATGTAACCCATANNNNNNNNNNATAACCACAACCAACCNNNNNNNNNNNNNNNNNNNNNNNNNNNNNNNNNNNNNNNNNNNNNNNNNNNNNNNNNNNTCTATCCAAACCAATTCATCATTAACTCCTCCAAGCTTCCAACCCCACCATTACCCCAAAAANNNNNNNNNNNNNNNNNNNNNNNNNAAACACTATTCTAACTCCCCACACTAACNNNNNNNNAGACAAAAAGAGAAAACCCTGACCCCATCCTYNNNNNNNNNNNNGCTCCACACACACCNTAAAATACCCTTTACAAACTCAACTANNNNNNNNACTCAACAAAAAATAACNNNNNNNNNNNNNNNNNNNNNATTGCTGAAACCCCAATACCGCACTACCACCCCACAAAAACATTCANNNNNNNNNNNNNNNNNNNNNNNNNNTAAACATAAAGCTACTAAACACACTCCAGACCTTAYTNNNNTYNCCACTAAATCACATCGTACAATTCCANNNNCTACAACCCGCAAAACCACCAATACACCCTACTACCACAATCCAAAACAAACAGCACCTCATCCTAAAATAACNNNNNNNNNNNNNYTCTATCCCCCCCGNNNNNNNNNNNNNNNCAACTAATCTCGAAAACTAACCTACAAACACATTCAATACAWACCTTAAACCCAAAACGATCTATCTGAAGACTCCYTYYCYNNNNNNNNNNNNNNCATAACCATCTCACATCATTTACACTTNTTTTAAAATCACAAACAAAAAAACATCCCACACCACAAGCCAGACAACCTTAGCTCAACCCCTACCAAACCAATAACCCCAACAATACATAAYANAAAAATCCAAGCTCAATCTNNNNNNNNNNNNNNNNNNNNNNNNNNNNNNNNNNNNNNNNNNNNNNNNNNNNNNNACCAWTATCCATNNNNNMAWCTTCAAACAAAACTTACAATCAACTCTTAACAACTATACACTCACTTCCCTACAACCAATACCAACCTCCTAACACACCCAACCCTACAAACATGCTACACAATTCACCYANNNNNNNNNNNNNNNAATTCATCACCAGCAACATAAAATACANNNNNNNNNNNCCACACCCATCACACCNNNNNNCTACTAGCACAACGGCAGATCTCCTCCANNNNNNNNNNNNNNNNNGCACCACCCACTCACCATACTTATCCTACANCAGTGACTTCTCANNGTCATACAACCAAANNNNNNNNNNNNNNAMAAAATCAATCCCTATCACTAANNNNNNNNNNCACAAACCCTCACTCAACCCTCCCACTTCCAAAACAACTACACCCAAACTTACANNANAAACAACCCACAATACCTAAACAAAACTNNNNNNNNNNCCCACCATAAACACCCACATCACTAACACTAAGCATAATCTTCTAATCACTCTAATACTCCCGCTACTAATNNNNNNNNNNNNNNNNNNNNNNNNGACAAAATACCCCAAASACTNNNNNNNNNNNNNNNNNNNNNNNNNNNACACCCACTATTACACCTGAAAAATCACCACANNNNNNNNNNNNNNNNNNNNTCACATCAATATCACTACCCTAACAAACCACCACCAAACCATCAATACGACAACCATANNNNNNNNNNNNNNNNNNAAACATACAGCCACGCCCCATTTANNNNNNNNNNNNNNNAACAACCTCAACTCATAAATCAACCCCATGCTCAANNNNNNNNNNGGCANCCTCCACCAGACCCCTCTACCAACACACATATCAACTAAACCACCCCACCCCCTAAACCCCTGCATTCCCCACACTCAATACCAATTTTCATACANNNNNNNNNNNAATCCCACCCTANNNNNNNNNNACCCCACGACTCAACNNNNNNATTCAACAAAAACATSAANNNNNNNNNNNNNNNNNNNNNNNNNNNNNNTACACACAAATCATCCATCAAAACANNNNNNNNNNNNNNNNNNNNNNNNNNNNNNNNNNNN-CCAATCCAACAATCCTACCACAACTCATTCCATNNNNNNNNNNNNNNNNNNNNNNNNNNNNNCATCAATCCCGCNNNNNNNNNNNNNNNNNNNNNNNNNNNNNNNNNNNNNNNNNNNNNCTCCCRCCAATTTYACCNNNNNNNNNNNNNNNNNNNNNNNNNNNNNNNNNNNNNNNNNNNNTACCTACTCTTCATAATCCATCCCTACCTAAAAATAACAAACAGACCCCCTNNNNNNNNNNNNNNNNNNNNNNNNNNNNNNNNNNNNNAACACYTAAACCTAAATNNNNNNNNNNNNNRAAGACYAATAACACACCACAAACACCAAACCAWTCNNNNNNAAGCATCAGACCATACCTCCATCNNNNNNNNNNNNNNNNAACCACCATAAAAAACACTATCCAATCANNNNNNNCAACAGATTCCTATAAACCTCCCTYCCCAGCCTTTCCCAANNNNNNNNNNNNNNNNNNNNNNNNNNGACAATACCACACACCCTCTACAAAACAATCAATCYNTAACTCACTCCACACTCTCCCCTCNNCAAAACCTAACCAYTNNNNCYACCTAACCGATATACTCYACGYCCCCTCAACAACTCATTTACACGCCAANNNNNNNNNNNNNNNNNNNNNTCACCCAACATAAACACACAACAAATGCCAAAACAACACCATNAAATTCGAAATCCTTCAAGCCCCTCTCCACACCCCACANNNNNNNACCGTTCGAGCGCGCACBAATNNACACCCAATCCCAAAATCCCTACTGCACCCCACCTTCCAA-CCCACCCTTCCATCACACTCACACGACCACCGAGCCCAACAACANNNTNYAACAAGCGATAACCATAAACACCCACCCACACCAAGAGTACCCANNNNNNNNNNNNN
n3222     CTTATTTCACACTTCATATAACYNNNNNNNNNNNNNNNNNACCACTTACAACAATAGAACCAACCCAAACCGTATCACTTACATACTCTATTCCCCCCTACTTACAACCATAACAAACCTAATNNNNNNNNNATGGCAAATGTCCCAAAAATCCACACAATTCCCATCCTTCAACCCACCACAAAAGAACTCGNNNNNNNNNNNNNNNNNNNNATCAATTACCTCANNACGTTCCAAACGACCTATCCACATCCACATCCACACAATATCCGTCAANNNNNNNNNCCRAATCCAACCACAGAAATGACATGACCTACTCTCAGTCTCGACCTTCCCACAACTTATCCGAATAAAAACCTTACCCCCCAATCTATAGAACACCACACTAACATACACACTTAACCAATTTAATCAACTCAGAAACTAATCATCCTCATAACTACACACTCCACCAANNTAAACTCCAAACAACCCACATATCCACAAAAAAATTAAACCACACCACTTCCGAATACCCTCTACCCACCCCTCAAAAAAYNNNNNNNNNAATAAACCAAACTCATCCAACCCACACCAGAAAGCATAAGTTAAATAAAAATACACCCATAAACACCCACTATTAACATTACCACCAAAACCTATACTTTNNNNNNNNCTACCCCACCTYYGGCCTTAACTAACCATTCAACTCTTAAACAATTTTCATCTTATCAAGCGAATTNNNNNNNNNNNNNNNNNNNNNAACACTATACCCTATMCGCAWYAAACCACCATGATCCGCAAATCTCACAANNNNNNNNNNNNNNNNNNNNNNNNNNNNNNNNNNNNNNNNNNNYAATCAACACCAGTGTTACAACAATCCCCCAACTAATTTTCTATCATTNNNNNNNNNNNNNNNNNNNNNNNNNNNNNNNNNNNNNNNNNNNNNNNNNNNNMACACAAGCATAATTACARCCANNNNNNNNNNNNNNNNNCAACCGCTTTACTTAGTCAACATTAAACAACANNNNNNNNNNNNNTTTACTCAAACCAACTCATCATTAATTCCTCAAAACTCTCAATCTCATTATTACTCTAAATACCTATATAATCACCNNNNNNNNNNNNNNNNNNNNNNNNNTTCCTTCCACTATCANNNNNNNNNNNNAAAAAAGAAAATCCTAACCCCATTTCCTAGACCCACAAAGCTCTACACACACCTTAAAATACCCTTTACAAACCCAACTATCGAAAAAACCCAACGAATAACAACGATCCCCATCAACAACGCAACATCATTAAAACCCTAACACCGCACTACTATCTTACAAAAATACTTAAAATCCACCCAAGTCCACTTCCATCCTAAACACAAAGTTACAAAACACATTCCAAACCTTACCACTGTCTCCACCAAATCACACCGTAATATTCCANGAACTACAATTCRTAAAGCCATCAATACNNNNNNNNNNNNNNNYTCAACACAAATAGCACCTCACCCCAAAATAACACCAATTCAACACCCTTATCCCCCCTAAACCGATTAATACAACAACTAATCTCAAAAACCGACTCACAAAHATATTCAACACAAACTCTAAATCTAAAACGATTTACCCAAAAGCTCTCTCCCCTAAACACCAGACAGTCTANNNNCCCCACACCATCTATATMCACTTCAAAATCACAGACAAAAACACATCCCACGCCACAAGCCAGAYNMCTCCAACCCCATTCCTTCCAAACCAATANNNNNNNNNNNNNNNAACATAAAAATCCAAACCCAACCTCACAATGATAACACCACAACCCAATCAACCCATACCATAAATANNNNNNNACCCAACCATTACCCATATTTAAAATCCCAACCAAAACCCACAACCNNNNNNNAACAGCTATACATTCATTTCCCCACAATCAATACCGACCTTTTAGCACACCCAACTCCACAAACACGCTACACAACTCACCCAAAAACACATATACACAGTTCACCACTAACAACATAAAACATACCTTTAATCACCCATATCCACTACACCCAACCTCCACCAATACAACAACAAACTTCCTCCAAAACCAATAGCAAAAAAGTACCACCCACTCATCATACCTATCCCGCAACAACAACCCCCTGACATCGTATAACCTTAAAGACCTYNNNNNNNNNNNNNTAATCCCTACCACTAACAGAATCTCACACATACCCTCACTCAATCCTTTCACTTCCAAAACAACTATACTTAAACTCACACAAAAAACAACTCACAACGCCTAAATAAAGCTTCACTTACACCCCACCATAGACATCCACAACACTAACACTAAACATAATTTTCTAATCATCCTAACACCCCCACTACCAATAACAATKNNNNNNNNNNNNNNNNNNNNNCACAACTCCAAGCANNNNNNNACTGAATAGAGGCACCCTAGGTACACCCATCACTACACTCAAAAAACCACCATATCAAAATACAAACCGTACCTTCACATCAATATCACTACCCCAACAAACCACCACTAAATCACCAACACTACAACCATAAAAATTAACAATACACCAACATATACAACCACACCCCATCTAATACTACCTCACAAAAACAATCCCAACCCATAAGCCAATCCTGCACTCAAAAGTCACCANGGCAACTCCCACCAAACCCATCNNNNNNNACGCACACCAACTAAGTCNNNNNNNNNCCCGAACCCCCACACTTCCCACACCCAGCACCAATCTTCACACAACAATACATACAACTNNNNNNNAAACACTAACAACTTCNNAACTCAACACTAACATTTAACAAAAACATCAACACCCATATACTTCTACAACTTCCAAACAATACACACAAATCATCCATCAAAACATCNNNNNNNNNNNNNNNNNNNWTTTAGAAATCACCCTCCAATCCAATAAACCCACAATCACCTATCCHATTCAACTCCCAACAAAAAACTCAACCCAACCACCAATACCACAAYACNNNNNNNNTMAATCAAAAAAAACTAACCCCACTCTTCAAACCCCCACCAATCCTACTCCCCATCACTACCAACCCCCCCCCCAGCCACAAATCATCCAAACCACTTACTCTCCACAACCCATCCCCACCTACAAATAACGAACGAATCCCCCTATTAAAAAAACATCCCACCAANNNNNTCTCACCCCCAACACCCAAACCTAAACTTCACTCCGCAAAAAAAATTAATAATACACAATGAACACCAAACCATCCCATACCAAGCACCAGATCTTACTCCCATCTTCTACCCTAACTACAAACTACCATAAAAAACACTATCCAACCACATTCCGCAGTAAATCCCTATAAACCCCTCCACCAAATCCCACCCAGAACCATCCAGAAAACTTACTCAAAAAAACAACACCACACACTCCCAACAGAATAGTCAATCCATAACCCACCCCACACTCTCTCCTCCGTAAGACCTAATTACCCACCTTACCTAACCAATACGCCCCATACCCCCCCAGCAACTCACCCATATATCAAAACTACACTCACTCTCAAAAATCATCCAATACAAACACACGACAAACGCCAATACAACACTATCAAATCCGAAATCCTCCAAACCCCCCCCCACACCTCACAATAATNNACCGTTCGAACGCGCACCAATGAGCACCTAATCCCAAAATCCCTACAGCATCCCANNNNNNNN-NNNNNNNNNNNNNNNNACCCACACGACCATCGAGCCCAACAACACCATCCAACANNNGATAACCATAAACACTCACCCACGCCAAGAGTACCCACCACAAACNNNNN
n3258     CCCATTTCACACTTCATATAACNNNNNNNNNNNNNNNNNNACCACTTACAACAATAGAACCAACCCAAACCGTATCACTTACATACTCTATTCTNCCCTACTTACAACCATAACAAACCTAATAATACAATAATKGNNNNNNNNNCAAAAATYCACACAATTCCCATCCTTCAACCCACCACAAAAGAACTCGCNNNNNNNNNNNNNNNNNCAATCAATTACCTCACTACGTTCCAAACGACCTATCCACATCCACATCCACACAATATCCGTCAAAACNNNACCCTGAATCCAACCACAGAAATGACATGACCTACTCTCAGTCTCGACCTTCCCACAACTTATCCGAATAAAAACCTTACCCCCCAATCCATAGAACACCACACTAACATGCACACTTAACCAATTTAATCAACTCAGAAACTAATCATCCTCATAACTACACACTCCACCAAAATAAACTCCAAACAACCCACATATCCACAAAAAAATTAAACCACACCACTTCCGAATACCCTCTACCCACCCCTCAAAAAATANATATACAAATAAACCAAACTCATCCAACCCACACCAAAAAGCATAAGTTAAATAAAAATACACCCATAAACACCCACTATTAACATTACCACCAAAACCTATACTTTTCCCTCTTCTACCCCNNNNNNNGCCTTAACTAACCATTCAACTCTTAAACAATTTTCATCTTATCAAGCGNNNNNNNNNNNNNNNNNNNNNNNNNNNNNNNNNNNNNNNNNNNNNNNAAACCACCACGATCCGCAAATCTCNNNNNNNNNNNNNNNNNNNNNNNNNNNNNNNNNNNNTCCCAAATCTCCAATCAACACCAGTGTTACAACAATCCCCCAACTAATTTTCTATCNNNNNNNNNNNNNAGACCTACATCCACTACCACNNNTAACTAACGTAGCCTATANNNNNNNNNNNNNNNNNNNNNNNNNNNNNNNNATACCACCCAACCGCTTTACTTAGTCAACATTAAACAACATTAGCACTTCCCTTTTACTCAAACCAACTCATCATTAATTCCTCAAAACTCTCAATCTCATTATTACTCTAAATACCTATATAATCACCTCACCATACAAAAACANNNNNCCAATTCCTTCCACTATCANNNNNCCAAACAAAAAAAGAAAATCCTAACCCCATTTCCTAAACCCACAAGGCTCTACACACACCTTAAAATACCCTTTACAAACCCAACTATCGAAAAAACCCAACGAATAACAACGATCCCCATCAACAACGCAACATCATTAAAACCCTAACACCGCACTACTATCTTACAAAAATACTTAAAATCCACCCAAGTCCACTTCCATCCTAAACACAAAGTTACAAAACACATTCCAAACCTTACCACTGTCTCCACCAAATCACACCGTAATATTCCANGAACTACAATTCGTAAAGCCATCAATACACCCTATCATCATAABTCAACACAAATAGCACCTCACCCCAAAATAACACCAATTCAACACCCTTATCCCCCCTAANNNNNNTAATACAACAACTAATCTCAAAAACCGACTCACAAACATATTCAACACAAACTCTAAATCTAAAACGATTTACCCAAAAGCTCTCTCCCCTAAACACCAGACARNNNNNNNNNNNNNCACCATCTATATCYNNTTCAAAATCACAGACAAAAACACATCCCACGCCACAAGCCAGACAANTCCAACCCCATTCCTTCCAAACCAATAACCCCAATAATACATAACATAAAAATCCAAACCCAACCTCACAATGATAACACCACAACCCAATCAACCCATACCNNNNNNNATTAATAACCCAACCATTACCCATATTTAAAATCCCAACCAAAACCCACAACCACCTCTCAACAGCTATACATTCATTTCCCCACAATCAATACCGACCTTTTAGCACACCCAACTCCACAAACACGCTACACAACTCACCCAAAANNNNNNNNNNNNNNNNCACCACTAACAACATAAAACATACCTTTAATCACCCATATCCACTACACCCAACCTCCACCAATACAANNNNNNNCTTCCTCCAAAACCAATAGCAAAAAAGTACCACCCACTCATCATACCTATCCCGCAACAACAACCCCCTGACATCGTATAACCTTAAAGACCTCTANNAAATAAAATTAATCCCTACCACTAACAGAATCTCACACATACCCTCACTCAATCCTTTCACTTCCAAAACAACTATACCTAAACTCACACAAAAAACAACTCACAACGCCTAAATAAAGCTTCACTTACACCCCACCATAGACATCCACAACACTAACACTAAACATAATTTTCTAATCATCCTAACACCCCCACTACCAATAACAACCTATNNNNNNNNNNNNNNNNTACACAACTCCAAGCACTAACTTACTGAATAGANNNNNNNNNNNNNNNNNNNNNNNNACACTCAAAAAACCACCATATCAAAATACAAACCGTACCTTCACATCAATATCACTACCCCAACAAACCACCACTAAATCACCAACACTACAACCATNNNNNTTAACAATACACCAACATATACAACCACACCCCATCTAATACTACCTCACAAAAACAATCCCAACCCATAAGCCAATCCTGCACTCAAAAGTCACCANGGCAACTCCCACCAAACCCATCTANNNNNNNNNNNACCAACTAAGTCATCCTATCCCCCGAACCCCCACACTTCCCACACCCAGCACCAATCTTCACACAACAATACATACAACTTCACTCCAAACACTAACAACTTCACAACTCAACACTAACATTTAACAAAAACATCAACACCCATATACTTCTACAACTTCCAAACAATACACACAAATCATCCATCAAAACATCATTACANNNNNNNNNNNNNNNNNNNNNNNNACCCTCCAATCCAATAAACCCACAATCACCTATCCCATNNNNNNNNNNNNNNNNAACTCAACCCAACCACCAATACCACAACAMCAACCTCATCAATCAAAAAAAACTAACCCCACTCTTCAAACCCCCACCAATCCTACTCCCCATCACTACCAACCCCCCCCCCAGCCACAAATCATCCAAACCACTTACTCTCCACAACCCATCCCCACCTACAAATAACGAACGAATCCCCCTATNAAAAAAACATCCCACCAATTCACTCTCACCCCCAACACCCAAACCTAAACTTTACTCCGCAAAAAAAATTAATAATACACAATGAACACCAAACCATCCCATACCAAGCACCAGATTTTNNTCCCATCTTCTACCCTAACTACAAACTACCATAAAAAACACTATCCAACCACATTCCGCAGTAAATCCCTATAAACCCCTCCAC-AAATCCCACCCAGAACCATCCAGAAAACTTACTCAAAAAAACAACACCACACACTCCCAACAGAATAGTCAATCCATAACCCACCCCACACTCTCTCCTCCGTAAGACCTAATTACCCACCTTACCTAACCAATACGCCCCANNNNNNNNNNNCAACTYACCCATATATCAMAACTACACTCACTCTCAAAAATCATCCAATACAAACACACGACAAACACCAATACAACACTATCAAATCCGAAATCCTCCAAACCCCCCCCCACACCTNNNNNNNNNNNACCGTTCGAACGCGCACCAATGAGCACCTAATCCCAAAATCCCTACAGCATCCCACCTCCCGA-CCCNNNNNNNNNNCACACCCACACGACCATCGAGCCCAACAACACCATCCAACAAGCGATAACCATAAACACTCACCCACGCCAAGAGTACCCACCACAAAYAAGCA
n3757     CCCACTTCGCACTTCATATAACCTAATAAACACTGATAGCACCACTTACAACAATAGAACCAACCCAAACCGTATCACTTACATACTCTACTCCCCCCTACTTACAACCATAACAAACCTAATGATACAATAATGACAAATGTCCCAAAAATCCACACAATTCCCATCCTTCAACCCACCACAAAAGAACTCGCAAATATCCCATAAAAATCAATCAATTACCTCACTACGTTCCAAACGACCTATCCACATCCACATCCACACAATATCCGTCAAAACACCACCTCGAATCCAACCACAAAAATGACATGACCTACTCTCAGTCTCGACCTTCCCACAACTTATCCGAATAAGAACCTTACCCCCCAATCCATAGAACACCACACTAACATACACACTTAACTAATTTAATCAACTCAGAAACTAATCATCCTCATAACTACACACTCCACCAAAATAAACTCCAAACAACCCACACATCCACAAAAAAATTAAACCACACCACTTCCGAATATCCTCTACCCACCCCTCAAAAAACATACATACAAATAAACCAAACTCATCCAACCCACACCAAAAAGCATAAGTTAAATAAAAATACACCCATAAACACCCACTATTAACATTACCACCAAAACCTATACCTTTCCCCCTCCTATCCCACCTCCGGCCTTAACTAACCATTCAACTCTTAAACAATTTTCATCTTATCAAGCGAATTACCTTTTTCTTTAATCCAAATAACACTATACTCTATCCGCACCAAGCCACCACGATCCGTAAATCTCACAAAAGAACTGAACATTCTTTTCATTCCCACCAATTCCCAAATCTCCAATCAACATCGGTGTTACAACAATCCCCCAACTAATTTTCTATCATTCTCAGCCTTTAGACTTACATCCACTACCACTTATAACTAACGTAGCCTATAAAATACAAGCATAATTACAGCCAACCCATAACATACCACCCAACCGCTTTACTTAGTCAACATTGAACAACGTTAACACTTCCCTTTTACTCAAACCAACTCATCATTAATTCCTCAAAACTCTCAATCTCACTATTRCTCTAAATACCTATATAATCACCTCACCATACAAAAACACTATCCCAATTCCTCCCACTATCATAAACCCAAACAAAAAAAGAAAATCCTAACCCCATTTCCTAGACCCACAAGGCTCTACACACACCTTAAAATACCCTTTACAAACCCAACTATCGAAAAAACCCAACGAATAACAACGATCCCCATCAACAACGCAACATCATTAAAACCCTAACACCGCACTACTATCCTACAAAAATACTTAAAATCCACCCAAGTCCACTTCCATCCTAAACACAAAGTTACAAAACACATTCCAAACCTTACCACTGTCTCCACCAAATCACACCGTAATATTCCANGAACTACAATTCGTAAAACCACCAATACACCCTATCATCATAACTCAACACAAATAGCACCTCACCCCAAAACAACACCAATTCAACACCCTTATCCCCCCTAAACCGATTAATACAACAACTAATCTCAAAAACCAACTCACAAACATATTCAACACAAACTCTAAATCTAAAACGATTTACCCAAAAGCTCTCTCCTCTAAACACCAGACAGTCTAACAACCCCACACCATCTATATCCACTTCAAAATCACAGACAAAAACACATCCCACGCCACAAGCCAGACAACTCCAACCCCATTCCCTCCAAACCAACAACCCCAATAATACATAACATAAAAATCCAAACCCAACCTCACAATGATAACGCCACAACCCAATCAGCCCATACCATAAATAACTAATAACTCAACCATTACCCATATTTAAAATTCCAACCAAAGCCCACAACCACCTTTCAACAGCTATACATTCATTTCCCCACAATCAATACCGACCTTTCAGCACACCCAACTCCACAAACACGCTACACAACTCACCCAAAAACACATATACACAGTTCATCACTAACAACATAAAACATACCTTTAATCACCCATATCCACTACACCCAACCTCCACCAATACAACAACAAACTCCCTCCAAAACCAATAGCAAAAAAGTACCACCCACTCATCATACCCATCCCGCAACAACAACCCCCTGACATCATATAACCTTAAAGACCTCTAAGAAATGAGATTAATCCCTACCACTAACAGAATCTCACACATACCCTTACTCAATTCTTTCACTTCCAAAACAACTATACCTAAACTCACACAAAAGACAACTCACAACGCCTAAATAAAGCTTCACTTACACCCCACCATAGGCATCCACAACACCAACACTAAACATAATCTTCTAATCATCCTAACACCCCCACTACCAATAACAACCTATACAGCATAATACCAAATACACAACTCCAAGCACTAACTTACTGAACAGAGGCATCCTAGGTACACCCATCACTACACTCAAAAAACCACCATACCAAAATACAAACCGTGCCTTCACATCAATATCACTACCCCAACAAACCACCACTAAATCACCAACACTACAACCATAAAAATTAACAATACACCAACGTATACAACCACATCCCATCTAATACTACCTCACAAAAACAATCCCAACCCATAAACCAATCCTACACTCAAAAGTCACCANGGCAACTCCCACCAAACCCATCTACCGGTACGCACACCAACTAAGTCATCCTATCCCCCGAACCCCCACACTTTCCACACCCAGCACCAATCTTCACACAACAATACATACAACTTTACTCTAAACACTAACAACTTCACAACTCAACACTAACATTTAACAAAAACATCAACACCCATATACTTCTACAACTTCCAAACAATACACACAAATCATCCATCAAAACATCATTACAAAAACAACCATAGCTTTAGAAATCACCCTCCAATCCAACAAACCCACAATCACCTATCCCATTCAACTCCCAACAAAAAACTCAACCCAACCACCAATACCATAACACCAACCTCACCAATCAAAAAAAACTAACCCCACTCTTCAAACCCCCACCAATCCTACTCCCCATCACCACTAACCCCCCCCCCAGTCACAAATCATCCCAACCACTTACTCTCCACAACCCATCCCCACCTACAAATAATGAACAAATCCTCCTATCAAAAAAACATCCCACCAATTCACTCTCACCCCCAACACCCAAACCTAAACTTCACTCCGCAAAAAAAATTAATAATACACAACGAACACCAAACCATCCCATACCAAGCACCAGATCTTACTCCCATCTTCTACCCTAACTACAAACTACCATAAAGAACACTATCCGACCACATCCCACAGTAAATCCCTATAAACCCCTTCACCAAATCCCACCCAGAGCCATCCAGAAAACTTACTCAAAAAAACAACACCACACACTCCCAACAGAATAGTCAATCCATAACCCACCCCACACTCTCTCTTCCGTAAGACCTAATTACCCACCTTACCTAACCAATACGCCCCATACCCCCCCAGCAACCCACCCATATATCAAAACTACACTCACTCTCAAAAATCATCCAATACAAACACACGACAAACACCAATACAATACTATCAAATCCGAAATCCTCCGAACCCCCCCCCACACCTCACAATAATCAACCGTTCGAACGCGCACCAATAAGCACCTAATCCCAAAATCCCTACAGCATCCCACCTCCCGA-CCCACCCCCCCATCACACCCACACGACCATCGAGCCCAACAACACCATCCAACAAGCGATAACCATAAACACTCACCCACGCCAAGAGTACCCACCACAAACAAGCA

[loops]
AEPHI     NNNNNNNNNNNNNNNNNCCAAGTATCCGCACCCCATAAATCAATATCCAGACTAAAATCACCCAAGACTTGCTTAGCTCCACTATTCATAATAGTCCTCAGGTAAACCAGCCACCGCGGTCAACGTAAAGTTAACATGCTATCCAACCAACAACATAAATGTCATAACTANNNNNNNNNNNNNNNNNNNNNNCATCCACGATAAATTTAAACGAAAAACATTAGATACCTACCTAAATCTACACCCGAGAACTACGACAAACTAAAACTCTAACTAACCCACGGATAATAACCCAACACCCAATTGCCATGCAGGCCAATGAACAATAACAATACACAATCAAATATAACAATCAACGAAATGAAAAAGGCGGACAGTAACAAGAACGAAGCTGGCCCTACCACACAATACTATAAATAATAACTCCTAWAANNNNNNNNNNNNNNNNNNNNNNNNNNNNNNNNNNNNNNNNNNNNNNNNNNNNNNNNNNNNNNNNNNNNNNNNTGAGCTCGGCAAACTTAAGCACTCTTCAAATNNNNNNNNNNNNNNNNNNNNNNNNNNNNNNNNNNNNNNNNNNNNNNNNNNNNNNNNNNNNNNNNNNNNNNNNNNNNNNNNNNNNNNNNNNNNNNNN-NNNNNNNNNNNGATGAAATAACAGTGAAAAGCANGTGAAAAACAGCAACCAACCGTACCTCTTGCATCATGAAAGAACACCGAACGGATAACCCATCGAAAAGGAGTAATCAGAAACGTGGCAAAAAACAGAAAAAATCGACTGATAGCTTTGAAACCTAAATCATCCCCTCCCGGANNNNNNNNNNNNNNNNNNNNNNNNNNNNNNNAGAATACAATCTCCACTATAATTTACCCCCAACACATACTGCCTCAAGCAATAAAAAAGTGTCAAATAACCAACCATAAAAATTCAAAAACACCATGACCACCACTATAATGNNNNNNNNNNNNNNNNNNNNNNNNNNNNNNNNNNNNNNNNNNNNNNNNNNNNNNNNNNNNNNNNNNNNCTACCTTAACGAGACAAATATTAAACCACCTTACCAACTCAATTACTAGAAATAAAAAAACTAGGCAAACTAACACCAATAGTAACACCAATATGATTCATACTAATCCTACGGGTAGCGCAATCAACTAAATATTGTATGAATTAAAAAACTGCTAAGAAATTGATCTTGCAAAAGATATGAAACGAAGATACTCAAGGATGTACTTAACCCCAAACCTACAAGGCTCACCACCTACAATACACCTTATCGGGAAAAAAAGATCAAATAAGACCANNNNNNNNNNNNNNNNNNNNNNNNNNNNNNNTAATCAGACCTATAAACTAATGAACCCACATAACAGCTCAAGCCCCTAGACATAACCTCGATGTATTCAGCAAGTTGTTCTTAACAACTGGGTTCAGCAAAGGTTTATTATCTCTAGGAAACCGAACAATACCAGAAATCTTTCTAAGGAATCAACCACCAAGAAAACCTCATCCAACCACATAGAAAACTTGGAAAAGATGANNNNNNNNNNNNNNNNNNNNNNNNNNNNNNNNNNNNNNNNNNNNTCAATTAACCCATACAAATTTTAACCNNNNNNNNNNNNNNNNNNNNNNNNNNNNACATTAAATCTATGCAAACTAATTTAAGGCCTCCCTCGATAATAATTAACAGTCATCCAGCTTTCTTTAAATCACTTGCAACATTTANNNNNNNNNNNNNNNNNNNNNNNNNNNNNNAATCGAAACACTTTCAAGTTAAACCACTTTTTCTAATCTAATTGTCAGAGTCTTAAAATNNATGAAGCACCTTTTAAAGAAAATACCCTAATTAANNNNNNNNNNNNNNNNNNN-NNNNNNNNNNNNNNNNNNTAAATATNNNNNNNNNNNNNNNNNNNNNNNNNNGGTAACCGCTGCTAACATTCTAAACCAAAATAGTAGCTTAGGATGCAACTNNNNNNNNNNNNNNNNNNNNNNNNNNNNNNNNNNNNACCTTCCCAAATTATTTAGTATTATGCCTCTCTTA
APTHA     AGACACCACCAAAAGTTCCAAGTATCTGCGTTCCATAAATTAACGTCCAGACAAAAATCAACCAAAACTTGCTCAGCACCACTACTCATAACAGCCCATAGGTAAACCAGCCACCGCGGTCAACGTAAAGTTAACATGTTATCGAAATAGCAAAACAGATGTCATAACCATACTTAAAACCCCCATAAAAATTACCTACGACCAATTTAAATGAAAAACATTAGATACCTACCTAAATCTACCTCCGAGAACTACGACAAACTAAAACTCTAACTAACCCACGGATAATAACCCAACACCCAATTGCCACACAGGCCAATGAACAACAACAATAAACAATCAACTATAACAAT--ACGAAATGAAAAAGGCGGACAGTAATAAGAGAGAAGCTGGCCCTACCACACAACATTATACATAATAAATCCTAAAATAAAAGGGGAAGCACACTAGCTACAAGCCAAAGCATTCAGCTTACACCTGAAAGATGTCTTAGATCATAGACTGAGCTCGGCAAACTTAAGCACCCTTCAAATCCCTCCCTCTAGCTCAATTTTAACAAACCAAACAATCTACTATAACTCCCAACATTCTACACTTAGTAGGCGAGAAAAGTTGACGCAATAGAGACACGTAGTAAGAAAGATGAAATAGCAATGAAACACAAGCAAAAAATAGCAATCAACCGTACCTTTTGCATCATGAAAGAACATCGACTGAATAACCTATCGAAAAGGAGCAATCAGAAACGTAGCAAAAAATAGAAAAAATCGACTGATAGCTTTAAAACCTCAACCATCCCCACCAGACCTGTCTTAACCATGTGATAGTAAGTACAGAAAGAAGACAATCTCCACCATAATTTTCCATTACATCATACTACCTAAAGCAATAAAAAAATGTCAAATAATCAGCTCTAAAAATCCAAAAACATTACAATCACCACTACAACATCGAGAATTAATATGAGTATACCCTTCTCTTAAAAACTTACATACACATCATTAAACTACTTATACTACTACCTCCACAAGACCAATATTAAACTACCTTACCAACTCAACTATTAGAAATAAAAAAACTAGGCAAACTTACACCAATAGCAACAACAATATGATTCACATCAATCCTACAGGTAGCGCAATCAACTAAATATTGTATGAATTAAAAAACTGCTAAGAAATTGATCTTGCAAAAGATATAAAACGAAGATAGTCAAGGACGTATCTAAATTCAAGCCTATAAGGCCAACCCCTTACAACA-ACCCTATCGGGAAAAAAAGAGCAAATAAGACCATACACCTTGTAAACAACTCCAAAACTAATAGTAACCAGACCTACTAATTAATGAACACACATAACAGCTCAAGCCCATAGACATAACCTCGATGTATTCAGCAAGTTGTTCTTAACAACTGGGTTCAGCAAAGGTTTACAACCTCCAGGAAACCGAACCATGCCAAACATCTTTCTAAGGAACCAACTACCAAGAAC--CTCTTCCCATCAC-TAGAAAACTTGGAAAAGATGATAAACATTTTACCAACAATCGAAACAGATCAAAACTTCCTCTTATCAATTAACCCATACAAATTTTAATCTAAACCATAACTTCAAAAAATTTAAAGCATACTAAATCTATGCAAACTAATTTAAGGCCTTCCTTGATAATAATTAACAGTAATCCTACTTCCTTTAGATCACTTGCAACATTTAAATCAAAATAAACTACAGCTAACCATTCCAAATCGAAACACTTTCAAGTTAAACCACTTTTTTTAATCCAATTGTCAAAATCTTAAAACAAATGAAACACCTTTTAAAGAAAATACTTTAATTAAACTTCCAAAAAATATTACCATAAACAATTTCGGCAGATTCACCCTTATAACCACTGTGATAAATTTAAAATGGTAACCGCTGCTAACATTCTAAACCAAAATAGTAACTTAGGATGCAACTTAATAGAACTTGTAAAGACTAATACACCTAGTCAAAATCTTCCCAAACTATTTACTATTACGCCTCCCTTA
APTMA     NNNNNNNNNNNNNNNNNNNNNNNNNNNNNNNNNNNNNNNNNNNNNNNNNNNNNNNNNNNNNNNNNNNNNNNNNNNNNNNNNNNNNNNNNNNNNNNNNNNNNNNNNNNNNNNNNNNNNNNNNNNNNNNNNNNNNNNNNNNNNNNNNNNNNNNNNNNNNNNNNNNNNNNNNNNNNNNNNNNNNNNNNNNNNNNNNNNNNNNNNNNNNNNNNNNNNNNNNNNNNNNNNNNNNNNNNNNNNNNNNNNNNNNNNNNNNNNNNNNNNNNNNNNNNNNNNNNNNNNNNNNNNNNNNNNNNNNNNNNNNNNNNNNNNNNNNNNNNNNNNNNNNNNNNNNNNNNNNNNNNNNNNNNNNNNNN--NNNNNNNNNNNNNNNNNNNNNNNNNNNNNNNNNNNNNNNNNNNNNNNNNNNNNNNNNNNNNNNNNNNNNNNNNNNNNNNNNNNNNNNNNNNNNNNNNNNNNNNNNNNNNNNNNNNNNNNNNNNNNNNNNNNNNNNNNNNNNNNNNNNNNTGAGCTCGGCAAACTTAAGCATCCTTCAAAT------------------------------------------------------------------------------------------------------------------------------------------------------------------------------------------------------------------------------------------------------------------------------------------------------------------------------------------------------------------------------------------------------------------------------------------------------------------------------------------------------------------------------------------------------------------------------------------------------------------------------------------------------------------------------------------------------------------------------------------------------------------------------------------------------------------------------------------------------------------------------------------------------------------GGTTCAGCAAAGGTTTACAACCTCCAGGAAACCGAACCATACCAAACATCTTTCTAAGGAATCAACTACCAAGAAC--CTCTCCCCATCATCTAGAAAACTTGGAAAAGATGATAAACATTTTACCAACAATCGAAACAGATCAAAACTTCCTCTTATCAACTAACCCATACAAACTTTAATCTAAACCGTAACTTCAAAAAATTTAAAGCATATTAAATCTATGCAAACTAATTTAAGGCCTTCCTTGATAATAATTAACAGTAATCCTGCTTCCTTTAAATCACTTGCAACATTTAAATCAAAATAAACTACAGCTAATCATTCCAAATCGAAACACTTTCAAGTTAAACCACTTTTTTTAACCCAATTGTCAAAATCTTTAAACAAATGGAACACCTTTTAAAGAAAATACTTTAATTAAACTTCCAAAAAATATAACCATAAACAATTTCGGCAGATTCACCCTTACAACCACTGTGATAAATTTAAAACGGCAACCGCTGCTAACATTCTAAACCAAAACAGTAACTTAGGATGCAATTTAATAAANNNNNNNNNNNNNNNNNNNNNNNNNNNNNNNNNNNNNNNNNNNNNNNNNNNNNNNNNNNNNNNN
APTMA2    AGACACCACCAAAAGTTCCAAGTATCTGCGTTCCATAAATTAACGTCCAGACAAAAATCATCCAAAACTTGCTTAGCACCACTACTCATAACAGTCTAGAGGTAAACCAGCCACCGCGGTCAACGTAAAGTTAACATGTTATCGAAATAACAAGACAAATGTCATAACTACACTTAAACCCCCCATAAAAATTACCTACGACCAATTTAAATGAAAAACATTAGATACCTACCTAAATCTACCCCCGAGAACTACGACAAACTAAAACTCTAACTAACCCACGGATAATAACCCAACACCCAATTGCCACACAGGCCAATGAACAGCAACAATAAACAATCAACCACGACAAT--ACGAAATGAAAAAGGAGGACAGTAATAAGAAAGAAGCCGGCCCTACCACACAGTATCATACATAATAAACCCTAGAATAAAAGGGGAAGTATACTAGCTACAAACCAAAGCATTCAGCTTACACCTGAAAGATGTCTCAAATCATAGACTGAGCTCGGCAAACTTAAGCATCCTTCAAATCCCTTCCTCTAGCTCAATTTTAACAAACCAAACAATCTACTATAACACCCAACATTTTACACCTAGTAGGCGAGAAAAGTTGACGCAATAGAGACACGTAGTAAGAAAGATGAAATAACAATGAAATACAAGCAAAAAATAGCAATCAACCGTACCTTTTGCATCATGAAAGAACATCGACTGAATAACCTATCGAAAAGGAGCAACCAGAAACGTGGCAAAAAATAGAAAAAATCGACTGATAGCTTTAAAACCTTAACCATCCCCACCAGACCCATCTTAAACATGTGATAGTAAGTACAGAAAGAAGACAATCTCTACCATAATTTTCCATTACACCATACTACCTAAAGCAATAAAAAAATGTCAAATAATTAACTCCAAAAATCCAAAAACATTACGATCACCACTACAACATCGAGAATTAATATGAGTATACCCTTCTCTTAAAAACTTACATATACATCATTAAACTGCTTATACCACCACCTCAACAAGACCAATATTAAACTACCTTACCAACCCAACTATTAGAAATAAAAAAACTAGGCAAATCTACACCAATAGTAACAGCAATATGATTCATATCAATCCTACAGGTAGCGCAATCAACTAAATATTGTATGAACTAAAAAACTGCTAAGAAATTGATCCTGCAAAAGATATAAAACGAAGATAGTCAAGGACGTATCTAACTCCAAACCTACAAGGCTAACCACTTACAACA-GCCCTATCGGGAAAAAAAGAACAAATAAGACCACACACCTTGTAAACAACTCCAAAACTAATAGTAACCAGACCTACAAATTAATGAACGCACATAACAGCTCAAGCCCATAGACATAACCTCGATGTATTTAGCAAGTTGTTCTTAACAACTGGGTTCAGCAAAGGTTTATAACCTCCAGGAAACCGAACCATACCAAACATCTTTCTAAGGAATCAACTACCAAGAAC--CTCTCCCCATCATCTAGAAAACTTGGAAAAGATGATAAACATTTTACCAACAATCGAAACAGATCAAAACTTCCTCTTATCAACTAACCCATACAAACTTTAATCTAAACCGTAACTTCAAAAAATTTAAAGCATATTAAATCTATGCAAACTAATTTAAGGCCTTCCTTGATAATAATTAACAGTAATCCTGCTTCCTTTAAATCACTTGCAACATTTAAATCAAAATAAACTACAGCTAAACATTCCAAATCGAAACACTTTCAAGTTAAACCACTTTTTTTAACCCAATTGTCAAAATCTTTAAACAAATGGAACACCTTTTAAAGAAAATACTTTAATTAAACTTCCAAAAAATATAACCATAAACAATTTCGGCAGATTCACCCTTACAACCACTGTGATAAATTTAAAACGGCAACCGCTGCTAACATTCTAAACCAAAACAGTAACTTAGGATGCAATTTAATAAAACTTGTAAAGACTAATACACCCAATCAAAACCTCCCCAAACTATTTACTACTACACCTTTCTTA
APTOW     AGACGCCACCAAAAGTTCCAAGTATCTGCATTCCATAAATTAACGTCCAGACAAAAATCAGCCAAAACTTGCTCAGCACCACTACTCATAACAGCCCATAGGTAAACCAGCCACCGCGGTCAACGTAAAGTTAACATGTTATCGAAATAACAAAACAGATGTCATAACCATACTTAAAACCTTCATAAAAATTACCTACGACCAATTTAAATGAAAAACATTAGATACCTACCTAAATCTACCTCCGAGAACTACGACAAACTAAAACTCTAACTAACCCACGGATAATAACCCAACACCCAATTGCCACACAGGCCAATGAACAACAACAATAAACAATCAACTATAACAAT--ACGAAATGAAAAAGGCGGACAGTAATAAGAGAGAAGCTGGCCCTACCACACAACATTATACATAATAAATCCTAAAATAAAAGGGGAAGCACACTAGCTACAAACCAAAGCATTCAGCTTACACCTGAAAGATGTCTTAGATCATAGACTGAGCTCGGCAAACTTAAGCACCCTTCAAATCCCTCCCTCTAGCTCAATTCTAACAAGCCAAACAATCTACTATAACTCCCAACATTCTACACTTAGTAGGCGAGAAAAGTTGACGCAATAGAGACACGTAGTAAGAAAGATGAAATAGCAATGAAACACAAGCAAAAAATAGCAATCAACCGTACCTTTTGCATCATGAAAGAACATCGACTGAATAACCTATCGAAAAGGAGCAACCAGGAACGTAGCAAAAAATAGAAAAAATCGACTGATAGCTTTAAAACCTCAACCATCCCCACCAGACCCGCCTTAACCATGTGATAGTAAGTACAGAAAGAAGACAATCTCTACCATAATTTTCCATTACACCATACTACCTAAAGCAATAAAAAAATGTCAAATAATCAGCTCTAAAAATCCAAAAACATTACAATCACCATTACAACATCGAGAATTAATATGAGTATACCCTTCTCTTAAAAACTTACATACCCATCATTAAACTACTTATACTACCACCTCCACAAGACCAATATTAAACTACCTTACCAACTCAACTATTAGAAATAAAAAAACTAGGCAAACTTACACCAATAGCAACAACAATATGATTCACATCAATCCTACAGGTAGCGCAATCAACTAAATATTGTATGAATTAAAAAACTGCTAAGAAATTGATCTTGCAAAAGATATAAAACGAAGATAGTCAAGGACGTATCTAAATCCAAGCCTATAAGGCCAACCCCTTACAACA-ACCCTATCGGGAAAAAAAGAGCAAATAAGACCATACACCTTGTAAACAACTCCAAAACTAATAGTAACCAGACCTACTAATTAATGAACACACATAACAGCTCAAGCCCATAGACATAACCTCGATGTATTCAGCAAGTTGTTCTTAACAACTGGGTTCAGCAAAGGTTTACAACCTCCAGGAAACCGAACCATACCAAACATCTTTCTAAGGAACCAACTACCAAGAAC--CTCTTCCCATCAC-TAGAAAACTTGGAAAAGATGATAAACATTTTACAAACAATCGAAACAGATCAAAACTTCCTCTTATCAATTAACCCATACAAATTTTAATCTAAACCATAACTTCAAAAAATTTAAAGCATACTAAATCTATGCAAACTAATTTAAGGCCTTCCTTGATAATAATTAACAGTAATCCTGCTTCCTTTAGATCACTTGCAACATTTAAATCAAAATAAACTACAGCTAATCATTCCAAATCGAAACACTTTCAAGTTAAACCACTTTTTTTAATACAATTGTCAAAATCTTAAAACAAATGAAACACCTTTTAAAGAAAATACTTTAATCAAACTTCCAAAAAATATTACCATAAACAATTTCGGCAGATTCACCCTTACAACCACTGTGATAAATTTAAAATGGTAACCGTTGCTAACATTCTAAACCAAAATAGTAACTTAGGATGCAACTTAATAGAACTTGTAAAGACTAATACACCTAATCAAAACCTTCCCAAATTATTTACTACTACGCCTCCCTTA
DRONO2    AGATCCCACCCAAAGTTTCAAGTATCCGCACCCCATAAATTAACGTCCAGACGAAAATCATACAAGACTTGCTTAGCACCACTATTCAAAACAGTCTTAAGGTAAACCAGCCACCGCGGTCAACGTAAAGTTAATACGCTATCCAACCAACAAAATGAATGTCATAACTACACCTAAGACCACCATGAAAATCACATGTGATAAACTTTAACGAAAAACATTAGATACCTACCTAAATCTACCACTGAGAACTACGACAAACTAAAACTCTAACTAACCCACGGATAATAACCCAACACCCAGTTGCCATACAGGCCAATGAACAATAACAACACACAATCAAGTATAACAACC-ACGAAATGAAAAAGGCGGACAGTAATAAGAGAGAAGCTGGCTCTACCACACAACAATATAAATAATAATCTCTCGAACAAAAGGGGAAGTATATTAGCTATAAACCAAAGCATTCAGCTTACACCTGAAAGATGTCTATAATCAAAGACTGAGCTCGGTAAACTTAAGTACCCTTCAAGT-CCCTCCTCTAGCTCAACTCTACCTATATAAACAATCAACTAAAGCACCTAACACTATATACTTAGTAGGCGAGAAAAGTTGACGCAATAGAGACCCGTAGTAAGAAAGATGAAATAATAGTGAAAAAGAAGCAAGAAATAGCAACTAACCGTACCTTTTGCATCATGAAAGAATACTGAATGAATAACCCACCGAAAAGGAGTAACCAGGAACGTAGCAAAAAATAGAAAAAATCGACTGATAGCTTTAAAACCTAAACCATCCCCTCCCGGACTTAATTAGCCATGAGATAGAAAGTACAGGAAGAATACATTCTACACCATAACTCATTTCCCCCAAACACTACCTAAAGCAACATAGAAGTGTCAAAT-ACTTATATTAAAAATCTAAAAACATCAGGAAAACCACTATAACGTAGAGAATTAATATGAGTATATCCTTCTCTCAAAGGCTTACATTAACATTATTAAACCACTTATAT--CTACACCAACAAGACACATATAGAATTACCTTAACAACTCAATTATTAGAAATAAAAAAACTAGGCAAACCAACACCAATAGTAACAACAATATGATTCATATTAATCCTACGGGTAGCGCAATCAACTAAATATTGTATGAATTAAAAAACTGCTAAGAAATTGATCTTGCAAAAGATATGGAACGAAGATAATCGAGGATGCATTTAACTCGAACCTACTGAGGCTCAC-TTATATGCAATACCCTATCGGGAAAAAAGAATCAAATAAGACCATAAACCTTATAAACCACACCAAAACTAACAGTAACCAGACCTATAAATTAATGAACCCACATAACAGCTCAAGCCCATAGACATAACCTCGATGTATTCAGCAAGTTGTTCTTAACAACTGGGTTCAGCAAAGGTTTACAGCCTCCAGGAAACCGAACAATACTAAATATCCCTCTAAGGAATCAACCACGAAGAAAGCCACATATAACTACATAGAAAATTTGGAAAAGATGATAAACATTCTACCAATAATCGAAACAAATCAAAACTTCCTCTTATCAACTAACCCATACAAATTTTAACCTAAACTA-AACTTCAAAAAATTTGAAACACATTAAATCTATGCAAACTAATTTAAGGCCTTCCTTGATAATAATTAACAGTTATCCAGCTTCTTTTAAATCATTTGCAATATTTAAATTGAAGTAAACTACAGCTAATCTCTCCAAATCGAAACACTTTCAAGTTAAACCACTTTTTTTAACCCAATTGTCAAAGTCTTAAAATAAATGAAACACCTTTTAAAGAAAGCACTTTAATTAAACTTCCAAAAAATGCAACCATAAACAATTTCGGCAGATAAAATCTTATAACCATTGTGATAAATTTAAAATGGTAACCGCTGCTAACATTCTAAACCAAAACAGCAACTTAGGATGCAACTTAATTAAACTTGTAAAGAGTACTGCACCCACTTAAAACCTTCCCAAATTATTTAGTATTATGTCTCTCTTA
MULAG     AGATCTTACAAAAAGTTCCAAGTATCCGCATTCCATAAATCAGTAT-CAGACAAAAATCACCCAAGACTTGCTTAGCTCCACTATTCATAATAGTACTCAGGTAAACCAGCCACCGCGGTCAACGTAAAGTTAATATGTTATCTAACCCACCAAATGAATGTCATAACTATACCTAAAACCCCCATAAAAATCACTCACGATAAATTTAAACGAAAAACATTAGATACCTACCTAAATCTACATCCGAGAACTACGACAAACTAAAACTCTAACTAACCCACGGATAATAACCCAACACCCAATTGCCATGCAGGCCAATGAACAATAATAATACACAATCAAATATAACAATCAACGAAATGAAAAAGGCGGACAGTAACAAGAACGAAGCTGGCCCTACCACATAACACTATAAATAATAATCCCTCGAATAAAAGGGGAAGTATATTAGCTATAAACAAAAGCACTCAGCTTACACCTGAAAGATGTCTAAATC-CAAGACTGAACCCGGTAAACTTAAGCATCCTTCAAATCCCTATCTCTAGCTCAACTCTATAAAACCAAACAATTCACTATAACACCTAACACTCCACACCTAGTAGGCGAGAAAAGTTGACGCAATAGAGACACGTAGTAAGAAAGATGAAATAACAATGAAAGAGAAGTAAAAGACAGCAATCAACCGTACCTCTTGCATCATGAGAGAACACCGAATGAATAACCCATCGAAAAGGAGTAATCAGGAACGTGGCAAAAAATAGAAAAAACCGACTGATAGCTTTAAAACCTAAACCAC-CCCTCCCGGACTAAACCAACCATGAGATAGTAAGTACAGAAAGAATACAATCACCATTATAATT-ATCTATGACACATACTGCTTCAAGCAATAAAAAAGTGTCAAATAACCAACTATAAAAATCCATAAACACCATGACCACCATTATAACGTTGAGAATCAATATGAGTATGCCCTTCTCCCAAAAGCTTACATCTTCATTATTAAATCACTTATACTGCTACCCTAACAAGACAAATATTAAATCACCTTACCAACTCAATTACTAGAAATAAAAAAACTAGGCAAACTAACACCAATAGTAACAACAATATGATTCATATTAATCCTACGGGTAGCGCAATCAACTAAATATTGTATGAATTAAAAAACTGCTAAGAAATTGATCTTGCAAAAGATATGGAACGAAGATACTCAAGGATGCACTTAATTCAAACCTATCAAGGCTCACCACCTGCAATACACCTTATCGGGAAAAAAAGATCAAATAAGACCATCAGTCTTGTAAGCTACTCCAAAACTAATAGTAACCAGACCTATAAACCAATGAACCCACATAACAGCTCAAGCCCCTAGACATAACCTCGATGTATTCAGCAAGTTGTTCTTAACAACTGGGTTCAGTAAAGGTTTATGATCTCTAGGAAACCGAACAATACCAAAA-TCTTTCTAAGGAACCAACTACCAAGAAAACCCCACCCAACCACGTAGAAAACTTGGAAAAGATGATAAACATTTTACCAGCAATCGAAACGAATCAAAACTTCCTCTTATCAATTAACCCATACAAATTTTAACCTAAACCATAACTTCAAAAAATTTAAAACATATTAAATCTATGCAAACTAATTTAAGGCCTTCCTCGATAATAATTAACAGTCATCCAGCTTTCTTTAAATCACTTGCAACATTTAAATTAAAATAAACTACAGCTAATCATTCCAAATCGAAACACTTTCAAGTTAAACCACTTTTTTTAATCTAATTGTCAGAGTCTTAAAACAAATGAAACACCTTTTAAAGAAACTACCTTAACTAAACTTCCAAAAAATGCAATCATAAACAATTTCGGCAAATTAAACATTACAACCACTGTGATAAATTTAAAATGGTAACCGCTGCTAACATTCTAAACCAAAATAGCAGCTTAGGATGCAACTTAATAAAACTTGTAAAGAGTACTATACCCACTTAAAACCTTCCCAAATTATTTAGTATTATGCCTCTCTTA
n07AEP05  AGACATTACAAAAAGTTCCAAGTATCCGCACCCCATAAATCAATATCCAGACTAAAATCACCCAAGACTTGCTTAGCTYCACTATTCATAATAGTCCTCAGGTAAACCAGCCACCGCGGTCAACGTAAAGTTAACATGCTATCCAACCAACAACATAAATGTCATAACTATACCTAAAACCCTCATAAAAATCATCCACGATAAATTTAAACGAAAAACATTAGATACCTACCTAAATCTACACCCGAGAACTACGACAAACTAAAACTCTAACTAACCCACGGATAATAACCCAACACCCAATTGCCATGCAGGCCAATGAACAATAACAATACACAATCAAATATAACAATCAACGAAATGAAAAAGGCGGACAGTAACAAGAACGAAGCTGGCCCTACCACACAATGCTATAAATAATAACTCCTAAAATAAAAGGGGAAGCATATTAGCTATAAACTAAAGCATTCAGCTTACACCTGAAAGATGTCCTAAACCCAAGACTGAGCTCGGCAAACTTAAGCACTCTTCAAATCTCTATCTCTAGCTCAGCTCAATAAAACCAAACAATCTACTACAACACCTAACACTCCATTCCTAGTAGGCGAGAAAAGTTGACGCAATAGAGACACGTAGTAAGAAGGATGAAATAACAGTGAAAAGCAAGTGAAAAACAGCAACCAACCGTACCTCTTGCATCATGAAAGAACACCGAACGGATAACCCATCGAAAAGGAGTAATCAGAAACGTGGCAAAAAACAGAAAAAATCGACTGATAGCTTTGAAACCTAAATCATCCCCNNNNNNNNNNNNNNNNNNNNNNNNNNNNNNNNNCAGAAAGAATACAATCTCCACTATAATTTACCCCCAACACATAYTGCCTCAAGCAATAAAAAAGTGTCAAATAACCAACCATAAAAATTCAAAAACGCCATGACCACCACTATAATGCTAAGAATCAATATGAGTATACCCTTCTCTTAAAAGCTTACATACCTATTATTAAAACACTTATACTACTACCTCAACGAGACAAATATTAAACCACCTTACCAACTCAATTACTAGAAATAAAAAAACTAGGCAAACTAACACCAATAGTAACACCAATATGATTCATACTAATCCTACGGGTAGCGCAATCAACTAAATATTGTATGAATTAAAAAACTGCTAAGAAATTGATCTTGCAAAAGATATGAAACGAAGATACTCAAGGATGTACTTAACCCAA-ACCTACAAGGCTCACCACCTACAATACACCTTATCGGGAAAAAAAGATCAAATAAGAYCATCAATCTTGTAAGCTACTCCAAAGCTAATAGTAACCAGACCTATAAACTAGTGAACCCACATAACAGCTCAAGCCCCTAGACATAACCTCGATGTATTCAGCAAGTTGTTCTTAACAACTGGGTTCAGCAAAGGTTTATTACCTCTAGGAAACCGAACAATACCAGAAATCTTTCTAAGGAATCAACCACCAAGAAAACCTCATCCAACCACATAGAAAACTTGGAAAAGATGATAAACATTTTACCAACAATCGAAACAAATCAAAATTTCCTCTTATCAATTAACCCATACAAATTTTAACCTAAACCATAACTTCAAAAAATTTAAAACACATTAAATCTATGCAAACTAATTTAAGGCCTCCCTCGATAATAANNNNNNNTCATYYAGCTTTCTTTAAATCACTTGCAACATTTAAATTGAAGTAAACTACAGCTAACCATTCCAAATCGAAACACTTTCAAGTTAAACCACTCTTTCTAATCTAATTGTCAGAGTCTTAAAATAAATGAAGCACCTTTTAAAGAAAATACCCTAATTAAACTTCCAAAAAATGCGACCATAAACAATTTCGGCAGATTAAATATTATAATCACTGTGATAAATTTAAAATGGTAACCGCTGCTAACATTCTAAACCAAAATARTAGCTTAGGATGCAACTNNNNNNNNNNNNNNNNNNNNNNNNNNNNNACTTAAAACCTTCCCAAATTATTTAGTATTATGCCTCTCTTA
n07AEP06  AGATCTTACAAAAAGTTCCAAGTATCCGCATTCCATAAATCAGCATCCAGACAAAAATCACCCAAGACTTGCTTAGCTCCACTATTCATAATAGTC-TCAGGTAAACCAGCCACCGCGGTCAACGTAAAGTTAATACGTTATCCAACCCACCAAATGAATGTCATAACTATACCTAAAACCCCCATAAAAATCACTCACGATAAATTTAAACGAAAAACATTAGATACCTACCTAAATCTACATCCGAGAACTACGACAAACTAAAACTCTAACTAACCCACGGATAATAACCCAACACCCAATTGCCATGCAGGCCAATGAACAATAATAATACACAATCAAATATAACAATCAACGAAATGAAAAAGGCGGACAGTAACAAGAACGAAGCTGGCCCTACCACATAACACTATAAATAATAATCCCTCGAATAAAAGGGGAAGTATATTAGCTATAAACAAAAGCACTCAGCTTACACCTGAAAGATGTCTTAAATCCAAGACTGAACCCGGTAAACTTAAGCATCCTTCAAATCCCTATCTCTAGCTCAACTCTATAAAACCAAACAATTCACTATAACACCTAACACTCCACACCTAGTAGGCGAGAAAAGTTGACGCAATAGAGACACGTAGTAAGAAAGATGAAATAACAATGAAAGAGAAGTAAAAGACAGCAATCAACCGTACCTCTTGCATCATGAGAGAACACCGAATGAATAACCCATCGAAAAGGAGTAATCAGGAACGTGGCAAAAAATAGAAAAAACCGACTGATAGCTTTAAAACCTAAACCACCCCCTCCCGGACTAAACCAACCATGAGATAGTAAGTACAGAAAGAATACAATCACCATTATAATTTATCTATGACACATACTGCTTCAAGCAATAAAAAAGTGTCAAATAACCAACTATAAAAATCCATAAACATCATGACCACCATTATAACGTTGAGAATCAATATGAGTATGCCCTTCTCCCAAAAGCTTACATCTTCATTATTAAATCACTTATACTGCTACCCTAACAAGACAAATATTAAATCACCTTACCAACTCAATTACTAGAAATAAAAAAACTAGGCAAACTAACACCAATAGTAACAACAATATGATTYATATTAATCCTACGGGTAGCGCAATCAACTAAATATTGTATGAATTAAAAAACTGCTAAGAAATTGATCTTGCAAAAGATATGGAACGAAGATACTCAAGGATGCACTTAATTCAAACCTATCAAGGCTCACCACCTGCAATACACCTTATCGGGAAAAAAAGATCAAATAAGACCATCAGTCTTGTAAGCCACTCCAAAACTAATAGTAACCAGACCTATAAACCAATGAACCCACATAACAGCTCAAGCCCCTAGACATAACCTCGATGTATNNNNNNNNNNNNNNNNNAYAACTGGGTTCAGTAAAGGTTTATGATCTCTAGGAAACCGAACAATACC-AAAATCTTTCTAAGGAACCAACTACCAAGAAAACCCCACCCAACCACGTAGAAAACTTGGAAAAGATGATAAACATTTTACCAGCAATCGAAACGAATCAAAACTTCCTCTTATCAATTAACCCATACAAATTTTAACCTAAACCATAACTTCAAAAAATTTAAAACATATTAAATCTATGCAAACTAATTTAAGGCCTTCCTCGATAATAATTAACAGTCATCCAGCTTTCTTTAAATCACTTGCAACATTTAAATTAAAATAAACTACAGCTAATCATTCCAAATCGAAACACTTTCAAGTTAAACCACTTTTTTTAATCTAATTGTCAGAGTCTTAAAACAAATGAAACACCTTTTAAAGAAACTGCCTTAACTAAACTTCCAAAAAATGCAATCATAAACAATTTCGGCAAATTAAACATTANNNNNNNNNNNNNNNNNTTAAAATGGTAACCGCTGCTAACATTCTAAACCAAAATAGCAGCTTAGGATGCAACTNNNNNNNNNNNNNNNNNNNNNNNNNNNNNACTTAAAACCTTCCCAAATTATTTAGTATTATGCCTCTCTTA
n07AEP08  NNNNNNNNNNNAAAGTTCNNNNNNNNNNNNNNNNNNNNNNNNNNNNNNNNNNNNNAATCACCCAAGACTTGCTTAGCNNNNNNNNNNNNNNNNNNN-NNNGGTAAACCAGCCACCGCGGTCAACGTAAAGTTAATATRTTATCCAACNNNNNNNNNNNNNNNNNNNNNNNNNNNNNNNNNNNNNNNNNNNNNNNNNNNNNNNNNNNNNNNNNNNNNNNNNNNNNNNNNNNNNNNNNNNNNNNNNYCGAGAACTACGACAAACTAAAACTCTAAYTAAYYYAYGGATAATAACCCAACACCCAATTGCCATGCAGGCCAATGAACAATAATAATACACAATCAAATATANNNNNNNNNNNNNTGAAAAAGGCGGACAGTAACAAGAACGAAGCTGGCCCTACCACATAACACTATAAATAATAACCCCTCGAATAAAAGGGGAAGTATATTAGCTATAAACAAAAGCACTCAGCTTACACCTGAAAGATGTCTTAAATCCAAGACTGAACCCGGTAAACTTAAGCATCCTTCAAATCCCTATCTCTAGCTCAACNNNNNNNNNNNNNNNNNNNNNNNNNNNTATTTAACACTCCACACCTAGTAGGCGAGAAAAGTTGACGCAATAGAGACACGTAGTAAGAAAGATGAAATAACAATGAAAGAGAAGTAAAAGACAGCAATCAACCGTANNNNNNNNNNNNNNNNNNNNNNNNNNATGAATAACCCATCGAAAAGRAGTAATCAGGAACGTGGCAAANNNNNNAAAAAACCGACTGATAGCTTTAAAACCTAAACCACCCCCTCCCGGACTAAACCAACCATGAGATAGTAANNNNNNNNNNNATACAATYACCATTATAATTTATCTATGACACATACTGCTTCAAGCAATAAAAAAGTGTCAAATAACCAACTATAAAAATTCAAAAACATCATGACCACCATTATAATGTTGAGAATCAATATGAGTATACCCTTCTCYCAAAAGCTTACATCTTCANNNNNNNNNNNNNNNNNNNNNNNNNNNNNNNNNNNAAATATTAAATCACCTTACCAACTCAATTACTAGAAATAAAAAAACTAGGCAAACTAACACCAANNNNNNNNNNNNNNNNNNNNNTATTAATCCTANNNNNNNNNNNNNNNNNNNNNNNNNNTATGAATTAAAAAACTGCTAAGAAATTGATCTTGCAAAAGATATGGAACGAAGANNNNNNNNNNNNNNNNNNNNNNNNNNNNNNNNNNNNNNNNNNNNNNNNNNNNNCCTTATCGGGAAAAAAAGATCAAATAAGACCATCAGTCTTGTAAGCCACCCCAAANNNNNNNNNNNNNNNNNNNNNNNNNNNNNNNNNNNNNNNNNNNNNNNNNNNNNNNNNNNNNNNNNNNNNNNNNNNNNNNNNNNNNNNNNNNNNNNNNNNNNNNNNNNNNNNNNNNTGATCTCTAGGAAACCGAACAATACC-AAAATCTTTCTAAGGAACCAACTACCAAGAAAACCCCACCCAACCACGTAGAAAACTTGGAAAAGATGATAAACATNNNNNNNNNNNNNNNNNNNNNNNNNNNNNNNNNNNNNNNNNNNNNCCCATACAAATTTTAACCNNNNNNNNNNNNNNNNNNNNNNNNNNNNNNNNNNNNNNNATGYAAATTAATTTAARGCCTTCCTCGATNNNNNNNNNNNNTCATYCAGCTTTCTTTAAATCACTTGCAACATTTANNNNNNNNNNNNNNNNNNNNNNNNNTTCCAAATCGAAACACTTTCAAGTTAAACCACTTTTTTTAATCTAANNNNNNNNNNNNNNNNNNAAATGAAACACCTTTTAAAGAAACTGCCTTAACTAAACTTCCAAAAAATGCAATCATAAACAATTTCGGCAAATTAAACATNNNNNNNNCTGTGATAAATTTAAAATGGTAACCGCTGCTAACATTCTAAACCAAAATAGCAGCTTAGGATGCAACTNNNNNNNNNNNNNNNNNNNNNNNNNNNNNACTTAAAACCTTCCCAAATTATTTAGTATTATGCCTCTCTTA
n08AEP07  AGACATTACAAAAAGTTCCAAGTATCCGCACCCCATAAATCAATATCCAGACTAAAATCACCCAAGACTTGCTTAGCTCCACTATTCATAATAGTCCTCAGGTAAACCAGCCACCGCGGTCAACGTAAAGTTAACATGCTATCCAACCAACAACATAAATGTCATAACTATACCTAAAACCCTCATAAAAATCATCCACGATAAATTTAAACGAAAAACATTAGATACCTACCTAAATCTACACCCGAGAACTACGACAAACTAAAACTCTAACTAACCCACGGATAATAACCCAACACCCAATTGCCATGCAGGCCAATGAACAATAACAATACACAATCAAATATAACAATCAACGAAATGAAAAAGGCGGACAGTAACAAGAACGAAGCTGGCCCTACCACACAATGCTATAAATAATAACTCCTAAAATAAAAGGGGAAGCATATTAGCTATAAACTAAAGCATTCAGCTTACACCTGAAAGATGTCCTAAACCCAAGACTGAGCTCGGCAAACTTAAGCACTCTTCAAATCTCTATCTCTAGCTCAGCTCAATAAAACCAAACAATCTACTACAACACCTAACACTCCATTCCTAGTAGGCGAGAAAAGTTGACGCAATAGAGACACGTAGTAAGAAGGATGAAATAACAGTGAAAAGCAAGTGAAAAACAGCAACCAACCGTACCTCTTGCATCATGAAAGAACACCGAACGGATAACCCATCGAAAAGGAGTAATCAGAAACGTGGCAAAAAACAGAAAAAATCGACTGATAGCTTTGAAACCTAAATCATCCCCTCCCGGACTAAACAAACCACGAGATAATAAGTACAGAAAGAATACAATCTCCACTATAATTTACCCCCAACACATACTGCCTCAAGCAATAAAAAAGTGTCAAATAACCAACCATAAAAATTCAAAAACGCCATGACCACCACTATAATGCTAAGAATCAATATGAGTATACCCTTCTCTTAAAAGCTTACATACCTATTATTAAAACACTTATACTACTACCTCAACGAGACAAATATTAAACCACCTTACCAACTCAATTACTAGAAATAAAAAAACTAGGCAAACTAACACCAATAGTAACACCAATATGATTCATACTAATCCTACGGGTAGCGCAATCAACTAAATATTGTATGAATTAAAAAACTGCTAAGAAATTGATCTTGCAAAAGATATGAAACGAAGATACTCAAGGATGTACTTAACCCAA-ACCTACAAGGCTCACCACCTACAATACACCTTATCGGGAAAAAAAGATCAAATAAGACCATCAATCTTGTAAGCTACTCCAAAGCTAATAGTAACCAGACCTATAAACTAGTGAACCCACATAACAGCTCAAGCCCCTAGACATAACCTCGATGTATTCAGCAAGTTGTTCTTAACAACTGGGTTCAGCAAAGGTTTATTATCTCTAGGAAACCGAACAATACCAGAAATCTTTCTAAGGAATCAACCACCAAGAAAACCTCATCCAACCACATAGAAAACTTGGAAAAGATGATAAACATTTTACCAACAATCGAAACAAATCAAAATTTCCTCTTATCAATTAACCYATACAAATTTTAACCTAAACCATAACTTCAAAAAATTTAAAACACATTAAATCTATGCAAACTAATTTAAGGCCTCCCTCGATAATAATTAACAGTCATCCAGCTTTCTTTAAATCACTTGCAACATTTAAATTGAAGTAAACTACAGCTAATCATTCCAAATCGAAACACTTTCAAGTTAAACCACTTTTTCTAATCTAATTGTCAGAGTCTTAAAATAAATGAAGCACCTTTTAAAGAAAATACCCTAATTAAACTTCCAAAAAATGCGACCATAAACAATTTCGGCAGATTAAATATTATAATCACTGTGATAAATTTAAAATGGTAACCGCTGCTAACATTCTAAACCAAAATAGTAGCTTAGGATGCAACTNNNNNNNNNNNNNNNNNNNNNNNNNNNNNACTTAAAACCTTCCCAAATTATTTAGTATTATGCCTCTCTTA
n1665     AGACATTACAAAAAGTTCCAAGTATCCGCACCCCATAAATCAATATCCAGACTAAAATCACCCAAGACTTGCTTAGCTCCANNNNNNNNNNNNNNCCTCAGGTAAACCAGCCACCGCGGTCAACGTAAAGTTAACATGCTATCCAACCAACAACATAAATGTCATAACTATACCTAAAACCCTCATAAAAATCATCCACGATAAATTTAAACGAAAAACATTAGATACCTACCTAAATCTACACCCGAGAACTACGACAAACTAAAACTCTAACTAACCCACGGATAATAACCCAACACCCAATTGCCATGCAGGCCAATGAACAATAACAATACACAATCAAATATAACAATCAACGAAATGAAAAAGGCGGACAGTAACAAGAACGAAGCTGGCCCTACCACACAATGCTATAAATAATAACTCCTAAAATAAAAGGGGAAGCATATTAGCTATAAACTAAAGCATTCAGCTTACACCTGAAAGATGTCCTAAACCCAAGACTGAGCTCGGCAAACTTAAGCACTCTTCAAATCTCTATCTCTAGCTCAGCTCAATAAAACCAAACAATCTACTACAACACCTAACACTCCATTCCTAGTAGGCGAGAAAAGTTGACGCAATAGAGACACGTAGTAAGAAGGATGAAATAACAGTGAAAAGCAAGTGAAAAACAGCAACCAACCGTACCTCTTGCATCATGAAAGAACACCGAACGGATAACCCATCGAAAAGGAGTAATCAGAAACGTGGCAAAAAACAGAAAAAATCGACTGATAGCTTTGAAACCTAAATCATCCCCTCCCGGACNNNNCAAAYCACGAGATAATAAGTACAGAAAGAATACAATCTCCACTATAATTTACCCCCAACACATACTGCCTCAAGCAATAAAAAAGTGTCAAATAACCAACCATAAAAATTCAAAAACGCCATGACCACCACTATAATGCTAAGAATCAATATGAGTATACCCTTCTCTTAAAAGCTTACATACCTATTATTAAAACACTTATACTACTACCTCAACGAGACAAATATTAAACCACCTTACCAACTCAATTACTAGAAATAAAAAAACTAGGCAAACTAACACCAATAGTAACACCAATATGATTCATACTAATCCTACGGGTAGCGCAATCAACTAAATATTGTATGAATTAAAAAACTGCTAAGAAATTGATCTTGCAAAAGATATGAAACGAAGATACTCAAGGATGTACTTAACCCCAAACCTACAAGGCTCACCACCTACAATACACCTTATCGGGAAAAAAAGATCAAATAAGACCATCAATCTTGTAAGCTACTCCAAAGCTAATAGTAACCAGACCTATAAACTAGTGAACCCACATAACAGCTCAAGCCCCTAGACATAAYCTCGATGTATTCARCAANNNNTTCTTAACAACTGGGTTCAGCAAAGGTTTATTATCTCTAGGAAACCGAACAATACCAGAAATCTTTCTAAGGAATCAACCACCAAGAAAACCTCATCCAACCACATAGAAAACTTGGAAAAGATGATAAACATTTTACCAACAATCGAAACAAATCAAAATTTCCTCTTATCAATTAACCCATACAAATTTTAACCTAAACCATAACTTCAAAAAATTTAAAACACATTAAATCTATGCAAACTAATTTAAGGCCTCCCTCGATAATAATTAACAGTCATCCAGCTTTCTTTAAATCACTTGCAACATTTAAATTGAAGTAAACTACAGCTAATCATTCCAAATCGAAACACTTTCAAGTTAAACCACTTTTTCTAATCTAATTGTCAGAGTCTTAAAATAAATGAAGCACCTTTTAAAGAAAATACCCTAATNNNAYTWMCARAAAATGCGACCATAAACAATTTCGGCAGATTAAATATTATAATCANNNNNNNNNNNTTAAAATGGTAACCGCTGCTAACATTCTAAACCAAAATAGTAGCTTAGGATGCAACTNNATAAAACTTGTAAAGAGTACTGCACCCACTTAAAACCTTCCCAAATTATTTAGTATTATGCCTCTCTTA
n1666     AGACATTACAAAAAGTTCCAAGTATCCGCACCCCATAAATCAATATCCAGACTAAAATCACCCAAGACTTGCTTAGCTCCACTATTCATAATAGTCCTCAGGTAAACCAGCCACCGCGGTCAACGTAAAGTTAACATGCTATCCAACCAACAACATAAATGTCATAACTATACCTAAAACCCTCATAAAAATCATCCACGATAAATTTAAACGAAAAACATTAGATACCTACCTAAATCTACACCCGAGAACTACGACAAACTAAAACTCTAACTAACCCACGGATAATAACCCAACACCCAATTGCCATGCAGGCCAATGAACAATAACAATACACAATCAAATATAACAATCAACGAAATGAAAAAGGCGGACAGTAACAAGAACGAAGCTGGCCCTACCACACAATGCTATAAATAATAACTCCTAAAATAAAAGGGGAAGCATATTAGCTATAAACTAAAGCATTCAGCTTACACCTGAAAGATGTCCTAAACCCAAGACTGAGCTCGGCAAACTTAAGCACTCTTCAAATCTCTATCTCTAGCTCAGCTCAATAAAACCAAACAATCTACTACAACACCTAACACTCCATTCCTAGTAGGCGAGAAAAGTTGACGCAATAGAGACACGTAGTAAGAAGGATGAAATAACAGTGAAAAGCAAGTGAAAAACAGCAACCAACCGTACCTCTTGCATCATGAAAGAACACCGAACGGATAACCCATCGAAAAGGAGTAATCAGAAACGTGGCAAAAAACAGAAAAAATCGACTGATAGCTTTGAAACCTAAATCATCCCCTCCCGGACTAAACAAACCACGAGATAATAAGTACAGAAAGAATACAATCTCCACTATAATTTACCCCCAACACATACTGCCTCAAGCAATAAAAAAGTGTCAAATAACCAACCATAAAAATTCAAAAACGCCATGACCACCACTATAATGCTAAGAATCAATATGAGTATACCCTTCTCTTAAAAGCTTACATACCTATTATTAAAACACTTATACTACTACCTCAACGAGACAAATATTAAACCACCTTACCAACTCAATTACTAGAAATAAAAAAACTAGGCAAACTAACACCAATAGTAACACCAATATGATTCATACTAATCCTACGGGTAGCGCAATCAACTAAATATTGTATGAATTAAAAAACTGCTAAGAAATTGATCTTGCAAAAGATATGAAACGAAGATACTCAAGGATGTACTTAACCCCAAACCTACAAGGCTCACCACCTACAATACACCTTATCGGGAAAAAAAGATCAAATAAGACCATCAATCTTGTAAGCTACTCCAAAGCTAATAGTAACCAGACCTATAAACTAGTGAACCCACATAACAGCTCAAGCCCCTAGACATAACCTCGATGTATTCAGCAAGTTGTTCTTAACAACTGGGTTCAGCAAAGGTTTATTATCTCTAGGAAACCGAACAATACCAGAAATCTTTCTAAGGAATCAACCACCAAGAAAACCTCATCCAACCACATAGAAAACTTGGAAAAGATGATAAACATTTTACCAACAATCGAAACAAATCAAAATTTCCTCTTATCAATTAACCCATACAAATTTTAACCTAAACCATAACTTCAAAAAATTTAAAACACATTAAATCTATGCAAACTAATTTAAGGCCTCCCTCGATAATAATTAACAGTCATCCAGCTTTCTTTAAATCACTTGCAACATTTAAATTGAAGTAAACTACAGCTAATCATTCCAAATCGAAACACTTTCAAGTTAAACCACTTTTTCTAATCTAATTGTCAGAGTCTTAAAATAAATGAAGCACCTTTTAAAGAAAATACCCTAATTAAACTTCCAAAAAATGCGACCATAAACAATTTCGGCAGATTAAATATTATAATCACTGTGATAAATTTAAAATGGTAACCGCTGCTAACATTCTAAACCAAAATAGTAGCTTAGGATGCAACTTAATAAAACTTGTAAAGAGTACTGCACCCACTTAAAACCTTCCCAAATTATTTAGTATTATGCCTCTCTTA
n2973     AGATCTTACAAAAAGTTCCAAGTATCCGCATTCCATAAATCAGCATTCAGACAAAAATCACCCAAGACTTGCTTAGCTCCACTATTCATAATAGTACTCAGGTAAACCAGCCACCGCGGTCAACGTAAAGTTAATACGTTATCCAACCCACCAAATGAATGTCATAACTATACCTAAAACCCCCATAAAAATCACTCACGATAAATTTAAACGAAAAACATTAGATACCTACCTAAATCTACATCCGAGAACTACGACAAACTAAAACTCTAACTAACCCACGGATAATAACCCAACACCCAATTGCCATGCAGGCCAATGAACAATAATAATACACAATCAAATATAACAATCAACGAAATGAAAAAGGCGGACAGTAACAAGAACGAAGCTGGCCCTACCACATAACACTATAAATAATAATCCCTCGAATAAAAGGGGAAGTATATTAGCTATAAACAAAAGCACTCAGCTTACACCTGAAAGATGTCTTAAATCCAAGACTGAACCCGGTAAACTTAAGCATCCTTCAAATCCCTATCTCTAGCTCAACTCTATAAAACCAAACAATTCACTATAACACCTAACACTCCACACCTAGTAGGCGAGAAAAGTTGACGCAATAGAGACACGTAGTAAGAAAGATGAAATAACAATGAAAGAGAAGTAAAAGACAGCAATCAACCGTACCTCTTGCATCATGAGAGAACACCGAATGAATAACCCATCGAAAAGGAGTAATCAGGAACGTGGCAAAAAATAGAAAAAACCGACTGATAGCTTTAAAACCTAAACCACCCCCTCCCGGACTAAACCAACCATGAGATAGTAAGTACAGAAAGAATACAATCACCATTATAATTTATCTATGACACATACTGCTTCAAGCAATAAAAAAGTGTCAAATAACCAACTATAAAAATCCATAAACATCATGACCACCATTATAACGTTGAGAATCAATATGAGTATGCCCTTCTCCCAAAAGCTTACATCTTCATTATTAAATCACTTATACTGCTACCCTAACAAGACAAATATTAAATCACCTTACCAACTCAATTACTAGAAATAAAAAAACTAGGCAAACTAACACCAATAGTAACAACAATATGATTCATATTAATCCTACGGGTAGCGCAATCAACTAAATATTGTATGAATTAAAAAACTGCTAAGAAATTGATCTTGCAAAAGATATGGAACGAAGATACTCAAGGATGCACTTAATTCAAACCTATCAAGGCTCACCACCTGCAATACACCTTATCGGGAAAAAAAGATCAAATAAGACCATCAGTCTTGTAAGCCACTCCAAAACTAATAGTAACCAGACCTATAAACCAATGAACCCACATAACAGCTCAAGCCCCTAGACATAACCTCGATGTATTCAGCAAGTTGTTCTTAACAACTGGGTTCAGTAAAGGTTTATGATCTCTAGGAAACCGAACAATACCAAAA-TCTTTCTAAGGAACCAACTACCAAGAAAACCCCACCCAACCACGTAGAAAACTTGGAAAAGATGATAAACATTTTACCAGCAATCGAAACGAATCAAAACTTCCTCTTATCAATTAACCCATACAAATTTTAACCTAAACCATAACTTCAAAAAATTTAAAACATATTAAATCTATGCAAACTAATTTAAGGCCTTCCTCGATAATAATTAACAGTCATCCAGCTTTCTTTAAATCACTTGCAACATTTAAATTAAAATAAACTACAGCTAATCATTCCAAATCGAAACACTTTCAAGTTAAACCACTTTTTTTAATCTAATTGTCAGAGTCTTAAAACAAATGAAACACCTTTTAAAGAAACTGCCTTAACTAAACTTCCAAAAAATGCAATCATAAACAATTTCGGCAAATTAAACATTACAACCACTGTGATAAATTTAAAATGGTAACCGCTGCTAACATTCTAAACCAAAATAGCAGCTTAGGATGCAACTTAATAAAACTTGTAAAGAGTACTATACCCACTTAAAACCTTCCCAAATTATTTAGTATTATGCCTCTCTTA
n2980     AGATCTTACAAAAAGTTCCAAGTATCCGCATTCCATAAATYAR--NNNNNNNNNNAATCACCCAAGACTTGCTTAGCTCCACTATTCATAATAGTACTYAGGTAAACCAGCCACCGCGGTCAACGTAAAGTTAATATGTTATCCAACCCACCAAATGAATGTCATAACTATNNNNNNNNNNNNNNNNNNNATCACTCACGATAAATTTAAACGAAANNNNNNNNNNNNNNNSCTAAATCTACATCCGAGAACTACGACAAACTAAAACTCTAACTAACCCACGGNNNNNNNNNNAACACCCAATTGCCATGCAGGCCAATGAACAATAATAATACACAATCAAATATAACAATYAACGAAATGAAAAAGGCGGACAGTAACAAGAACGAAGCTGRCCCTACCACATAACACTATAAATAATAAYCCCTCGAATNNNNNNNNNNNTATATTAGCTATAAACAAAAGCACTCAGCTTACACCTGAAAGATGTCTTAAATCCAAGACNNNNNNNNNNANNNNNNNNYATCCTTCAAATCCCTATCTCTAGCTCAACTCTATAAAACCAAACAANNNNNNNNNNNNNNNNNNACTCCACACCTAGTAGGCGAGAAAAGTTGACGCAATAGARACACGTAGTAAGAAAGATGAAATAAYAATGAAAGAGAAGTAANAGATAGCAATCAACCGTACCTCTTGCATCATGAGAGAACACCGAATGAATAACCCATCGAAAAGGAGTAATCAGGAACGTGGCAAAAAATAGAAAAAACCGACTGATAGCTTTAAAACYTAANNNNNNNNNNNNNNNNNNNNNNNNNNNNNNNNNNNNNNNNNNNNNNNNNNNNNNNNNNNNNNNNNNNNNNTATCTATGACACATACTGCTTCAAGCAATAAAAAAGTGTCAAATAACCAACTATAAAAATCCATAAACATCATGACCACCATTATAACGTTGAGAATCAATATGAGTATGCCCTTCTYCCAAAAGCTTACATCNTCATTATTAAATCACTTATACTGCTACCCTAACAAGACAAATATTAAATCACCTTACCAACTCAATTACTAGAAATAAAAAAACTAGGCAAACTAACACCAATAGTAACAACAATATRATTCATATTAATCCTACRNNNNNNNNNNNNNNNTAWATATTGTATGAATTAAAAAACTGCTAAGAAATTGATCTTGCAAAAGATATGGAACGAAGATACTCAAGGATGCACTTAATTCAAACCTATCAAGGCTYANNNNNNNNNNNNNNNNNNNNNNNNNNNNNAAGATCAAATAAGAYYATCAGTCTTGTAAGCCACTCCAAAACTAATNNNNNNYAGACCTATAAACCNNNNNNNNNAYATAACAGCTCAAGCCYCTAGACATAANNNNNNNNNNNNNNNNNNNNNNNNNNNNNNNNNNNNNNNNNGTAAAGGTTTATGATCTCTNNNNNNNNNNNNNNNNNNNNNNNNNNNNNNNNNNNNNNNNNNNNNNNNNNNNNNNNNNNNNNNNNNNNNNNNNNNNTGNNNNNNNNNNNNNNNNNNTTACCAGCAATCGAAACGAATCAAAACTTCCTCTTATCAATTANNNNNNNNNNNNTTTAACCNNNNNNNNNACTTCAAAAAATTTAAAACNNNNNNNNNNNNNNNNNNNNNNNTTAAGGCCTTCCTCGATAATAATNNNNNNTCATCCAGCTTNNNNNNNATCACTTGCAACATTTAAATTAAAATAAACTACARCTAATCATTCCAAATCGAAAYNNNNNNNNNNNNNNNNNNNTTTTTTAATCTAATTGTCAGAGTCTTAAAACAAATGAAACACCTTTTAAAGAAACTGCCTNNNNNNNNNNNNNNNAAAATGCAATCATAAACAATTTCGGCAAATNNNNNNTTACAACCACNNNNNNNNNNNNNNNNNGGTAACYGCTGCTAACATTCTAAACCAAAANNNNNNCTTAGGATGCAACTNNNNNNNNNNNNNNNNNNNNNNNNNNNNNNNNNAAAACCTTCCCAAATTANTTAGTATTATGCCTCTCTTA
n2986     AGACATTACAAAAAGTTCCAAGTATCCGCACCCCATAAATCAATATCCAGACTAAAATCACCCAAGACTTGCTTAGCTCCACTATTCATAATAGTCCTCAGGTAAACCAGCCACCGCGGTCAACGTAAAGTTAACATGCTATCCAACCAACAACATAAATGTCATAACTATACCTAAAACCCTCATAAAAATCATCCACGATAAATTTAAACGAAAAACATTAGATACCTACCTAAATCTACACCCGAGAACTACGACAAACTAAAACTCTAACTAACCCACGGATAATAACCCAACACCCAATTGCCATGCAGGCCAATGAACAATAACAATACACAATCAAATATAACAATCAACGAAATGAAAAAGGCGGACAGTAACAAGAACGAAGCTGGCCCTACCACACAATGCNNTAAATAATAACTCCTAAAATAAAAGGGGAAGCATATTAGCTATAAACTAAAGCATTCAGCTTACACCTGAAAGATGTCCTAAACCCAAGACTGAGCTCGGCAAACTTAAGCACTCTTCAAATCTCTATCTCTAGCTCAGCTCAATAAAACCAAACAATCTACTACAACACCTAACACTCCATTCCTAGTAGGCGAGAAAAGTTGACGCAATAGAGACACGTAGTAAGAAGGATGAAATAACAGTGAAAAGCAAGTGAAAAACAGCAACCAACCGTACCTCTTGCATCATGAAAGAACACCGAACGGATAACCCATCGAAAAGGAGTAATCAGAAACGTGGCAAAAAACAGAAAAAATCGACTGATAGCTTTGAAACCTAAATCATCCCCTCCCGGACTAAACAAACCACGAGATAATAAGTAYAGNNNNNNNNNNNNNNNNNNNNNNNNNNNTYCCCAACACATACTGCCTCAAGCAATAAAAAAGTGTCAAATAACCAACCATAAAAATTCAAAAACGCCATGACCACCACTATAATGCTAAGAATCAATATGAGTATACCCTTCTCTTAAAAGCTTACATNNNNNTTATTAAAACACTTATACTACTACCTCAACGAGACAAATATTAAACCACCTTACCAACTCAATTACTAGAAATAAAAAAACTAGGCAAACTAACACCAATAGTAACACCAATATGATTCATACTAATCCTACGGGTAGCGCAATCAACTAAATATTGTATGAATTAAAAAACTGCTAAGAAATTGATCTTGCAAAAGATATGAAACGAAGATACTCAAGGATGTACTTAACCCCAAACCTACAAGGCTCACCACCTACAATACACCTTATCGGGAAAAAAAGATCAAATAAGACCATCAATCTTGTAAGCTACTCCAAAGCTAATAGTAACCAGACCTATAAACTAGTGAACCCACATAACAGCTCAAGCCCCTAGACATAACCTCGATGTATTCAGCAANTTGTTCTTAACAACTGGGTTCAGCAAAGGTTTATTATCTCTAGGAAACCGAACAATAYCAGAAATCTTTCTAAGGAATCAACCACCAAGAAAACCTCATCCAACCACATAGAAAACTTGGAAAAGATGATAAACATTTTACCAACAATCGAAACAAATCAAAATTTCCTCTTATCAATTAACCCATACAAATTTTAACCNAAACCACAACTTCAAAAAATTTAAAACACATTAAATCTATGCAAACTAATTTAAGGCCTCCCTCGATAATAATTAACAGTCATCCAGCTTTCTTTAAATCACTTGCAACATTTAAATTGAAGTAAACTACAGCTAATCATTCCAAATCGAAACACTTTCAAGTTAAACCACTTTTTCTAATCTAATTGTCAGAGTCTTAAAATAAATGAAGCACCTTTTAAAGAAAATACCCTAATTAAACTTCCAAAAAATGCGACCATAAACAATTTCGGCAGATTAAATATTATAATCACTGTGATAAATTTAAAATGGTAACCGCTGCTAACATTCTAAACCAAAATAGTAGCTTAGGATGCAACTNNATAAAACTTGTAAAGAGTACTGCACCCACTTAAAACCTTCCCAAATTATTTAGTATTATGCCTCTCTTA
[truncated: 96,000 more chars]
