# Supplementary material for: Molecular exploration of fossil eggshell uncovers hidden lineage of giant extinct bird
Source: Nat Commun. 2023 Feb 28;14:914. doi: 10.1038/s41467-023-36405-3 (PMC9974994; doi:10.1038/s41467-023-36405-3)
Supplement: Supplementary file 10 — Supplementary Data 10 [file 41467_2023_36405_MOESM10_ESM.zip › Supplementary Data 10 Genetic_data_minus_filtered_reads/5_Phylogeny_generation/MrBayes/EB2MT.lstat]

[ID: 7744400171]
run	arithmetic_mean	harmonic_mean	values_discarded
1	-4.612964e+04	-4.616546e+04	no
2	-4.613037e+04	-4.617424e+04	no
all	-4.612994e+04	-4.617355e+04	no
