# Supplementary material for: Molecular exploration of fossil eggshell uncovers hidden lineage of giant extinct bird
Source: Nat Commun. 2023 Feb 28;14:914. doi: 10.1038/s41467-023-36405-3 (PMC9974994; doi:10.1038/s41467-023-36405-3)
Supplement: Supplementary file 10 — Supplementary Data 10 [file 41467_2023_36405_MOESM10_ESM.zip › Supplementary Data 10 Genetic_data_minus_filtered_reads/5_Phylogeny_generation/MrBayes/EB2MT.ckp%7E]

#NEXUS
[ID: 7744400171]
[generation: 19998000]

begin trees;
	translate
       1 AEPHI,
       2 APTHA,
       3 APTMA,
       4 APTMA2,
       5 APTOW,
       6 DRONO2,
       7 MULAG,
       8 n07AEP05,
       9 n07AEP06,
      10 n07AEP08,
      11 n08AEP07,
      12 n1665,
      13 n1666,
      14 n2973,
      15 n2980,
      16 n2986,
      17 n2987,
      18 n2988,
      19 n2990,
      20 n2997,
      21 n2998,
      22 n3004,
      23 n3011,
      24 n3024,
      25 n3025,
      26 n3026,
      27 n3219,
      28 n3220,
      29 n3221,
      30 n3222,
      31 n3258,
      32 n3757;
	tree mcmc.tree_1 = ((((((((28:3.960043761759825e-04,11:6.980881456398809e-04):5.100555714717563e-05,(16:1.089062953771040e-03,(27:2.141218575742627e-03,12:2.130242236503759e-04):3.208158909205150e-04):1.542752806128114e-04):3.444283618579239e-04,((24:1.058231420015700e-03,(25:1.468589460282567e-03,30:1.222545989510093e-03):2.638222318704558e-04):1.015817760276270e-04,13:4.766167184494680e-04):2.184805796325621e-04):7.348000901684880e-05,(8:1.082586624017827e-03,26:9.997602581175984e-05):2.678987105399627e-04):1.329247300831304e-05,31:1.085965674700600e-03):2.610068151041382e-03,((1:7.763176438181960e-04,32:5.394201312256860e-06):4.747292595785990e-03,(((17:6.958743390747072e-04,20:1.554944563329598e-04):1.399338284693575e-04,23:1.706208629691589e-05):1.718048068955309e-04,21:1.213488007653667e-03):3.546663923231647e-03):2.177663851004551e-03):4.953559107773972e-02,(18:7.448019264756267e-04,(((10:4.437389376314499e-03,22:1.154308085489283e-04):2.382672400251011e-04,((7:3.351162442916229e-03,29:2.355688489777823e-03):3.174736029154552e-04,((9:8.396550712373489e-04,19:3.202999141902959e-04):4.371480422486504e-04,14:5.094899114034040e-04):6.224424328102893e-04):4.506716158451605e-04):2.610526953390799e-05,15:1.210458408617526e-03):3.236574639587591e-03):4.089065052438965e-02):4.784274226841254e-02,((3:1.235426059257341e-03,4:1.527382854957867e-03):2.432643610464311e-02,(2:9.492288529552206e-03,5:1.034897665002952e-02):2.085282778803125e-02):8.141802703297889e-02,6:1.085458493459686e-01);
	tree mcmc.tree_2 = (((4:1.516652890437893e-03,3:1.488087669214800e-03):3.051412464096273e-02,(2:7.637244326817581e-03,5:1.048862024990491e-02):1.967755660990811e-02):7.574935380488283e-02,((((21:1.422422249933550e-03,((20:3.909891065335318e-05,17:8.923683529405840e-04):1.810713616643579e-04,23:8.340720076090817e-06):3.617882011574499e-04):3.358212845581604e-03,(32:2.571640538708585e-04,1:5.278562691769910e-04):3.097283209686336e-03):3.058750153413454e-03,((13:5.469064258693089e-04,(24:5.617457689373732e-04,(30:1.017729041891018e-03,25:6.355875494954669e-04):3.472186823210614e-04):3.616621812163243e-05):1.400712964744065e-04,((((27:1.008283228782203e-03,12:2.848342136359535e-04):1.885993202211495e-04,16:1.165068693884386e-03):2.269128206116963e-04,(28:3.503818835388641e-04,11:4.288837074964529e-04):1.281578292801690e-04):2.575773659489452e-04,((8:1.446515998382694e-03,26:3.328444833869420e-04):4.125838951795567e-04,31:1.845777633755678e-03):9.248664636174471e-05):1.553663443644401e-05):2.663674921085355e-03):5.017753622069277e-02,(18:1.047184075209187e-03,(((7:2.517825493094226e-03,29:1.791383759891037e-03):3.603230208779933e-04,((9:1.003468260365748e-03,19:2.122612823289943e-04):1.001046010172059e-04,14:7.850600676645510e-05):7.293154235000747e-04):3.014094001229921e-04,(15:2.128130597381053e-03,(10:6.797654612896550e-03,22:1.782299886751610e-04):4.522269783466010e-04):2.491785535502459e-04):3.986590679117195e-03):4.664633184233200e-02):4.924530774025442e-02,6:1.021070638180909e-01);
	tree mcmc.tree_3 = (((4:7.179029210116168e-04,3:1.529586300324059e-03):2.706482261889429e-02,(5:1.046236192591575e-02,2:8.816741029857949e-03):1.922595152562124e-02):8.581037927403129e-02,((18:2.745649295053846e-04,((15:1.527399781990866e-03,(22:2.039130002331396e-04,10:6.701360890833668e-03):6.070376081891603e-04):6.488087773880418e-05,(((19:7.904167427477761e-04,9:1.051641994529269e-03):6.228371216434457e-05,14:5.939242479757735e-05):4.325889780584521e-04,(29:1.835463125835913e-03,7:2.864952489621207e-03):7.047201367493990e-04):2.156655027207488e-04):3.783456099360910e-03):4.340146668943640e-02,(((21:1.304568094420255e-03,((17:6.668796323029442e-04,20:5.692787102684578e-05):1.174912721426404e-04,23:2.368772443308735e-04):4.539818058429468e-04):4.533324766871401e-03,(32:1.635770773175348e-04,1:7.556395247815895e-04):3.459821030040393e-03):2.867839694464407e-03,((24:4.350623292779259e-04,(13:1.856938718814201e-04,(30:1.036269485982672e-03,25:9.158050386001478e-04):3.083214805348005e-04):4.367032180824401e-06):1.397392315044377e-04,((26:8.066768374970277e-04,8:1.445002956478482e-03):2.764760082748931e-04,((16:8.506444781013080e-04,((27:2.200439074490452e-03,12:5.242748974076797e-04):4.491132526764913e-04,(28:6.338937727934371e-04,11:3.615702019153402e-04):1.138936566377049e-04):2.237834102962887e-04):4.243087844839165e-04,31:1.152580430940975e-03):9.096867202573281e-05):6.176832512215264e-05):2.188893114857850e-03):4.842398176477326e-02):4.800133551168952e-02,6:1.057930964815512e-01);
	tree mcmc.tree_5 = (((((32:8.881092308506150e-06,1:5.400612287207348e-04):4.356201963335149e-03,(21:2.150645597171603e-03,((17:7.846896323016005e-04,20:6.943922371282090e-05):4.652582143121181e-05,23:1.040098457091190e-04):1.615082950414539e-04):4.638672326257128e-03):2.486193894784152e-03,((((25:1.407612863164216e-03,30:6.791201141196183e-04):3.932918731489081e-04,24:8.921039698927575e-04):1.189551737411397e-05,13:3.162536606848875e-04):3.362335873441960e-04,(31:1.451439559032708e-03,((8:7.538657592135067e-04,26:2.846023744914669e-04):5.026708517873481e-04,((11:3.751461557207370e-04,28:1.340109512470229e-03):3.852579078560708e-05,(16:8.106989877603328e-04,(12:2.070586895208141e-04,27:1.144834654940070e-03):1.677145464660549e-04):3.063635783630910e-04):2.913366476313015e-04):4.758608131372954e-05):9.246086588180452e-05):2.377344843568375e-03):4.607386031727161e-02,((((22:4.473233770500717e-04,10:4.608025661657827e-03):2.664763755010248e-04,15:1.208655538484597e-03):1.133655565742284e-05,((14:1.873354853566398e-04,(19:2.590852730541210e-04,9:4.915501001233031e-04):7.842349046677763e-05):6.851579578253747e-04,(7:2.283522255861996e-03,29:2.092984909469068e-03):4.167587741289602e-04):2.233249297521336e-04):3.826005476250803e-03,18:8.105491952312843e-04):4.126993933478147e-02):4.632571786306956e-02,((5:1.125778809215247e-02,2:8.097817113291860e-03):2.010331241665350e-02,(3:1.264867158758876e-03,4:1.663299753730947e-03):2.835116203224084e-02):7.729544024237774e-02,6:1.008140739392133e-01);
	tree mcmc.tree_6 = (((5:7.906823365375695e-03,2:1.118586920562689e-02):2.178715613077776e-02,(3:1.623247572276484e-03,4:1.767790629799471e-03):2.584320033438602e-02):8.372151231145643e-02,((18:1.050947617673405e-03,(15:1.643969800112537e-03,((10:5.166578833271017e-03,22:4.210191099608553e-04):1.651306885991766e-04,((29:1.878966676119406e-03,7:2.812411712432160e-03):2.483222236031062e-04,((9:1.016410146851480e-03,19:2.434213087020610e-04):1.774681669623401e-04,14:1.281632136305503e-04):7.663091783410946e-04):4.405803759312570e-04):1.018038649129878e-04):2.712553011784844e-03):4.348277131288848e-02,((((30:8.188764707953126e-04,25:8.805753184429203e-04):4.868631533799542e-04,(13:6.355142864955869e-04,24:5.655801043278806e-04):6.569916425039192e-05):1.924848152337630e-04,(((28:7.112071092597127e-04,11:3.755337969778350e-04):2.208917100547303e-04,(16:8.391242637913865e-04,(27:2.362987616798643e-03,12:3.164011553292533e-04):4.332111994958762e-04):2.258440658253827e-04):6.239631852471561e-04,(31:1.542496608530819e-03,(8:1.016648490935465e-03,26:4.409921351452970e-04):2.122922689842301e-04):4.033088103779595e-04):1.661563160071720e-04):2.960890963795623e-03,((((20:1.482268631863324e-04,17:4.720737691128323e-04):7.746239344288476e-05,23:2.865117265686314e-05):6.868610278996694e-04,21:9.102300363032432e-04):4.188417787495096e-03,(32:3.283965050434537e-06,1:5.061585060363545e-04):4.089811657592141e-03):1.923896915882556e-03):4.916350600691227e-02):5.255960757422839e-02,6:9.994661811723819e-02);
	tree mcmc.tree_7 = (((5:9.550367995727383e-03,2:7.877214743564277e-03):1.897997961399565e-02,(4:1.483474265426603e-03,3:1.245180127914583e-03):3.007645402473099e-02):7.319466938244309e-02,((((13:3.123225341784654e-04,((30:1.178812616266489e-03,25:9.948285778693239e-04):3.605280004967008e-04,24:6.945695136095802e-04):1.554222070418582e-04):4.081426370295160e-04,((26:1.003433663816650e-03,8:7.802532522447710e-04):4.153196825920789e-04,((((12:1.889182717424839e-04,27:1.326729045242063e-03):1.817851615534715e-04,16:9.503637695619739e-04):1.693762403871413e-04,(11:4.615755326119345e-04,28:4.788944272871849e-04):3.450977059866259e-04):1.327942404657498e-04,31:1.627319884460733e-03):1.364537798836619e-04):4.537635480527882e-05):3.042791155576444e-03,((32:9.378953801343498e-05,1:7.211984953286110e-04):4.684935119214817e-03,(((17:7.453725005688323e-04,20:1.309015506373336e-04):1.670853544616107e-04,23:3.861715834370211e-05):2.275954194738620e-04,21:1.844760403759365e-03):3.767831266052599e-03):2.234916667079445e-03):4.363390727757759e-02,((((22:5.461779245440621e-04,10:4.968579865387271e-03):3.052719618617314e-04,15:1.339129585259262e-03):3.438490106081050e-05,(((9:9.549530780871972e-04,14:5.782539176763498e-04):7.638321858668592e-05,19:6.656647741937766e-04):4.452914971163305e-04,(7:2.981775242134611e-03,29:1.716354376913009e-03):3.711261368022913e-04):2.899170103973984e-04):2.928658773895404e-03,18:9.886789288374139e-04):5.005303685196869e-02):4.888387293340593e-02,6:9.999791641840289e-02);
end;

begin mrbayes;
	startvals
		Tau{all}(1,2)=mcmc.tree_1
		Tau{all}(1,1)=mcmc.tree_2
		Tau{all}(1,3)=mcmc.tree_3
		Tau{all}(2,3)=mcmc.tree_5
		Tau{all}(2,2)=mcmc.tree_6
		Tau{all}(2,1)=mcmc.tree_7
		V{all}(1,2)=mcmc.tree_1
		V{all}(1,1)=mcmc.tree_2
		V{all}(1,3)=mcmc.tree_3
		V{all}(2,3)=mcmc.tree_5
		V{all}(2,2)=mcmc.tree_6
		V{all}(2,1)=mcmc.tree_7
		Revmat{1}(1,2)=(7.220411411976968e-02,2.349947170017701e-01,6.434795398540040e-02,3.147892721572293e-03,6.120793557370393e-01,1.322596643444810e-02)
		Revmat{1}(1,1)=(6.935250246798461e-02,2.212504283388602e-01,7.036374744282475e-02,7.494959783679952e-03,6.168012316719896e-01,1.473713029466087e-02)
		Revmat{1}(1,3)=(5.345939586834246e-02,2.115984421642995e-01,6.332213926420925e-02,3.996354716630540e-03,6.552251000266676e-01,1.239856795985056e-02)
		Revmat{1}(2,3)=(6.252196927756393e-02,2.158526811677087e-01,5.904279374787617e-02,6.239253409411357e-03,6.349270254160592e-01,2.141627698138071e-02)
		Revmat{1}(2,2)=(6.410532802848617e-02,2.401528841772806e-01,5.649676027316198e-02,3.118677657589137e-03,6.177865757337959e-01,1.833977412968623e-02)
		Revmat{1}(2,1)=(8.066273119158633e-02,2.142161274026002e-01,5.470284043214039e-02,4.206404701396991e-03,6.340840103755774e-01,1.212788589669865e-02)
		Revmat{2}(1,2)=(7.417349325335275e-02,2.327823204710586e-01,2.654283254735949e-02,5.318720788833859e-02,6.009559824267011e-01,1.235816341318941e-02)
		Revmat{2}(1,1)=(8.360618293510438e-02,2.758050700661741e-01,3.789114164336194e-02,4.744463971773710e-02,5.492980777154297e-01,5.954887922192854e-03)
		Revmat{2}(1,3)=(1.116293814663328e-01,2.330841820377923e-01,2.144205828809398e-02,2.584625768167947e-02,6.074200314890694e-01,5.780890370320221e-04)
		Revmat{2}(2,3)=(6.228317624356833e-02,3.269661364497793e-01,2.329849930504506e-02,5.222895633852220e-02,5.333811240640575e-01,1.842107599027625e-03)
		Revmat{2}(2,2)=(8.240839443707833e-02,3.284779437614240e-01,2.147677247811647e-02,4.718766597819157e-02,5.175242376227275e-01,2.924985722462192e-03)
		Revmat{2}(2,1)=(4.956944462943566e-02,2.854155955367406e-01,3.021480186815817e-02,4.265212704978085e-02,5.841024227266618e-01,8.045608189222916e-03)
		Revmat{3}(1,2)=(7.383076798721454e-02,1.913781857767166e-01,3.868097601416202e-02,6.993974875672118e-03,6.798884642451429e-01,9.227631101091816e-03)
		Revmat{3}(1,1)=(7.147028063849352e-02,1.784054850046438e-01,3.443621345997621e-02,5.426955326535583e-03,6.967725591795523e-01,1.348850639079858e-02)
		Revmat{3}(1,3)=(7.198630234914634e-02,2.069382407688829e-01,3.894703149068748e-02,1.972662355020675e-03,6.666434715291107e-01,1.351229150715171e-02)
		Revmat{3}(2,3)=(6.961153557624875e-02,1.936163897922718e-01,4.498024267546825e-02,1.538132303348910e-03,6.728532679486773e-01,1.740043170398506e-02)
		Revmat{3}(2,2)=(6.706584756304762e-02,1.901247116062821e-01,4.087098439939828e-02,4.598283950282998e-03,6.845342666241813e-01,1.280590585680780e-02)
		Revmat{3}(2,1)=(6.919935410648143e-02,1.784543953287520e-01,4.118701864989851e-02,1.852047734738229e-03,6.989240329108327e-01,1.038315126929713e-02)
		Revmat{4}(1,2)=(9.549062399174783e-02,1.669441467144953e-01,7.454413090903583e-02,6.821388135592006e-03,6.498391538503665e-01,6.360556398762552e-03)
		Revmat{4}(1,1)=(1.236717061650021e-01,1.872573862603702e-01,7.217776148868088e-02,3.484444235004215e-02,5.791680135910405e-01,2.880690144864171e-03)
		Revmat{4}(1,3)=(1.119423048175026e-01,2.163588350031632e-01,5.539550637534994e-02,2.005430438601115e-02,5.902827509384353e-01,5.966298479537756e-03)
		Revmat{4}(2,3)=(9.853938370369046e-02,1.585010162388776e-01,6.660299664247810e-02,2.148033721149587e-02,6.424392696398935e-01,1.243699656356460e-02)
		Revmat{4}(2,2)=(9.902821955014660e-02,1.919911724416382e-01,5.990554786963091e-02,3.025801982208646e-02,6.143003235988452e-01,4.516716717652500e-03)
		Revmat{4}(2,1)=(1.111184681551278e-01,1.887315531710735e-01,4.921592498775360e-02,2.013725408122797e-02,6.223485228800409e-01,8.448276724776204e-03)
		Revmat{5}(1,2)=(3.737817151782137e-02,4.707973972227870e-01,1.003620261165668e-02,7.842721490491549e-03,4.670539631687390e-01,6.891543988504431e-03)
		Revmat{5}(1,1)=(1.185027973745233e-02,4.699789678002970e-01,1.816717036510317e-02,1.106532200841498e-03,4.939329300518934e-01,4.964119844412594e-03)
		Revmat{5}(1,3)=(2.863602264113962e-02,4.007308193264403e-01,5.682593229783935e-02,1.370157218621394e-03,5.083374226270511e-01,4.099645888908199e-03)
		Revmat{5}(2,3)=(1.755028912031247e-02,4.630038314869392e-01,7.166548164738589e-03,1.480468466659919e-03,4.873108771879629e-01,2.348798557338692e-02)
		Revmat{5}(2,2)=(3.528109686854182e-02,3.752820110914593e-01,9.820419443673034e-03,8.598235477942098e-03,5.678594304811477e-01,3.158806637236080e-03)
		Revmat{5}(2,1)=(2.781889439427756e-02,4.307114894550144e-01,1.116165433762112e-02,2.249137355233904e-03,5.030002407039172e-01,2.505858375393586e-02)
		Alpha{3}(1,2)=(3.979437066293794e+00)
		Alpha{3}(1,1)=(3.850715784098995e+00)
		Alpha{3}(1,3)=(3.233011663426276e+00)
		Alpha{3}(2,3)=(4.874035589338741e+00)
		Alpha{3}(2,2)=(3.954194690287948e+00)
		Alpha{3}(2,1)=(4.751388129648070e+00)
		Ratemultiplier{all}(1,2)=(6.816103008527263e-01,1.267783774941246e-01,2.679683163323814e+00,8.241635616860509e-01,2.322863188585658e-01)
		Ratemultiplier{all}(1,1)=(6.525044127419418e-01,1.433338886074136e-01,2.669722528186904e+00,8.697393360682663e-01,2.285636307604658e-01)
		Ratemultiplier{all}(1,3)=(6.893563670181880e-01,1.424629142301724e-01,2.692746245365052e+00,7.902295918873519e-01,1.964041549678122e-01)
		Ratemultiplier{all}(2,3)=(6.668412117370748e-01,1.396415309514912e-01,2.683497636618843e+00,8.199938642501927e-01,2.329212058865886e-01)
		Ratemultiplier{all}(2,2)=(6.598659284685532e-01,1.405688893978909e-01,2.694205195580929e+00,7.988483310739942e-01,2.459870753892368e-01)
		Ratemultiplier{all}(2,1)=(7.015764321967255e-01,1.219649714239255e-01,2.669492488037840e+00,8.452386770497676e-01,2.004511663983314e-01)
	;
	propset
		Dirichlet(Revmat{1})$alpha(1,2)=1.173510870991807e+02
		Dirichlet(Revmat{1})$alpha(1,1)=1.323129812337430e+02
		Dirichlet(Revmat{1})$alpha(1,3)=1.061836546545359e+02
		Dirichlet(Revmat{1})$alpha(2,3)=1.105170918075646e+02
		Dirichlet(Revmat{1})$alpha(2,2)=1.271249150321399e+02
		Dirichlet(Revmat{1})$alpha(2,1)=1.284025416687735e+02
		Slider(Revmat{1})$delta(1,2)=4.417019326598291e-01
		Slider(Revmat{1})$delta(1,1)=4.551537591653515e-01
		Slider(Revmat{1})$delta(1,3)=4.737289364534656e-01
		Slider(Revmat{1})$delta(2,3)=5.030226978823541e-01
		Slider(Revmat{1})$delta(2,2)=4.597281304939508e-01
		Slider(Revmat{1})$delta(2,1)=4.597281304939504e-01
		Dirichlet(Revmat{2})$alpha(1,2)=3.328710836980875e+01
		Dirichlet(Revmat{2})$alpha(1,1)=3.642189795715313e+01
		Dirichlet(Revmat{2})$alpha(1,3)=3.362164937067413e+01
		Dirichlet(Revmat{2})$alpha(2,3)=3.166367693790611e+01
		Dirichlet(Revmat{2})$alpha(2,2)=3.395955256449471e+01
		Dirichlet(Revmat{2})$alpha(2,1)=3.570069605691554e+01
		Slider(Revmat{2})$delta(1,2)=9.635605157143721e-01
		Slider(Revmat{2})$delta(1,1)=9.830257293286743e-01
		Slider(Revmat{2})$delta(1,3)=9.830257293286743e-01
		Slider(Revmat{2})$delta(2,3)=9.929053021564636e-01
		Slider(Revmat{2})$delta(2,2)=9.929053021564636e-01
		Slider(Revmat{2})$delta(2,1)=9.830257293286743e-01
		Dirichlet(Revmat{3})$alpha(1,2)=2.637944459354099e+02
		Dirichlet(Revmat{3})$alpha(1,1)=3.034358394435605e+02
		Dirichlet(Revmat{3})$alpha(1,3)=2.534509177617805e+02
		Dirichlet(Revmat{3})$alpha(2,3)=2.534509177617805e+02
		Dirichlet(Revmat{3})$alpha(2,2)=2.801065834699019e+02
		Dirichlet(Revmat{3})$alpha(2,1)=3.221992638528421e+02
		Slider(Revmat{3})$delta(1,2)=3.439978110396277e-01
		Slider(Revmat{3})$delta(1,1)=3.239649380677375e-01
		Slider(Revmat{3})$delta(1,3)=3.801763766426785e-01
		Slider(Revmat{3})$delta(2,3)=3.509470277888989e-01
		Slider(Revmat{3})$delta(2,2)=3.544741040558695e-01
		Slider(Revmat{3})$delta(2,1)=3.175500024919014e-01
		Dirichlet(Revmat{4})$alpha(1,2)=7.710515858035708e+01
		Dirichlet(Revmat{4})$alpha(1,1)=8.693582353988089e+01
		Dirichlet(Revmat{4})$alpha(1,3)=6.976763260710368e+01
		Dirichlet(Revmat{4})$alpha(2,3)=7.117703227626151e+01
		Dirichlet(Revmat{4})$alpha(2,2)=7.633794943368579e+01
		Dirichlet(Revmat{4})$alpha(2,1)=8.780954309205642e+01
		Slider(Revmat{4})$delta(1,2)=6.996885406482199e-01
		Slider(Revmat{4})$delta(1,1)=6.331043725494838e-01
		Slider(Revmat{4})$delta(1,3)=7.429548636592682e-01
		Slider(Revmat{4})$delta(2,3)=7.209972290662776e-01
		Slider(Revmat{4})$delta(2,2)=6.790096191471390e-01
		Slider(Revmat{4})$delta(2,1)=6.790096191471390e-01
		Dirichlet(Revmat{5})$alpha(1,2)=3.570069605691554e+01
		Dirichlet(Revmat{5})$alpha(1,1)=4.360492863215435e+01
		Dirichlet(Revmat{5})$alpha(1,3)=3.570069605691554e+01
		Dirichlet(Revmat{5})$alpha(2,3)=3.570069605691554e+01
		Dirichlet(Revmat{5})$alpha(2,2)=3.867410234545092e+01
		Dirichlet(Revmat{5})$alpha(2,1)=4.317105234290876e+01
		Slider(Revmat{5})$delta(1,2)=9.929053021564636e-01
		Slider(Revmat{5})$delta(1,1)=9.929053021564636e-01
		Slider(Revmat{5})$delta(1,3)=9.929053021564636e-01
		Slider(Revmat{5})$delta(2,3)=9.929053021564636e-01
		Slider(Revmat{5})$delta(2,2)=9.929053021564636e-01
		Slider(Revmat{5})$delta(2,1)=9.929053021564636e-01
		Multiplier(Alpha{3})$lambda(1,2)=1.822896509669966e+00
		Multiplier(Alpha{3})$lambda(1,1)=1.841216924169294e+00
		Multiplier(Alpha{3})$lambda(1,3)=2.014612209148850e+00
		Multiplier(Alpha{3})$lambda(2,3)=1.974720214635294e+00
		Multiplier(Alpha{3})$lambda(2,2)=1.935618134537546e+00
		Multiplier(Alpha{3})$lambda(2,1)=1.822896509669964e+00
		Dirichlet(Ratemultiplier{all})$alpha(1,2)=6.731869017500475e+02
		Dirichlet(Ratemultiplier{all})$alpha(1,1)=7.439865862435992e+02
		Dirichlet(Ratemultiplier{all})$alpha(1,3)=5.911223425822872e+02
		Dirichlet(Ratemultiplier{all})$alpha(2,3)=6.152465030254879e+02
		Dirichlet(Ratemultiplier{all})$alpha(2,2)=6.664885801597521e+02
		Dirichlet(Ratemultiplier{all})$alpha(2,1)=6.799525425915087e+02
		Slider(Ratemultiplier{all})$delta(1,2)=1.254645194968124e-01
		Slider(Ratemultiplier{all})$delta(1,1)=1.254645194968124e-01
		Slider(Ratemultiplier{all})$delta(1,3)=1.318972229677049e-01
		Slider(Ratemultiplier{all})$delta(2,3)=1.279990709164610e-01
		Slider(Ratemultiplier{all})$delta(2,2)=1.169823425962974e-01
		Slider(Ratemultiplier{all})$delta(2,1)=1.181580346852876e-01
		Multiplier(V{all})$lambda(1,2)=4.556862142338383e+00
		Multiplier(V{all})$lambda(1,1)=4.936389827972777e+00
		Multiplier(V{all})$lambda(1,3)=5.036111517392273e+00
		Multiplier(V{all})$lambda(2,3)=4.936389827972777e+00
		Multiplier(V{all})$lambda(2,2)=4.936389827972777e+00
		Multiplier(V{all})$lambda(2,1)=4.648916863930811e+00
		TLMultiplier(V{all})$lambda(1,2)=1.933282533904322e-01
		TLMultiplier(V{all})$lambda(1,1)=1.857477441472916e-01
		TLMultiplier(V{all})$lambda(1,3)=2.094299967140427e-01
		TLMultiplier(V{all})$lambda(2,3)=2.094299967140427e-01
		TLMultiplier(V{all})$lambda(2,2)=2.012181290845579e-01
		TLMultiplier(V{all})$lambda(2,1)=1.972337431739511e-01
	;
end;
