# Supplementary material for: Molecular exploration of fossil eggshell uncovers hidden lineage of giant extinct bird
Source: Nat Commun. 2023 Feb 28;14:914. doi: 10.1038/s41467-023-36405-3 (PMC9974994; doi:10.1038/s41467-023-36405-3)
Supplement: Supplementary file 10 — Supplementary Data 10 [file 41467_2023_36405_MOESM10_ESM.zip › Supplementary Data 10 Genetic_data_minus_filtered_reads/5_Phylogeny_generation/MrBayes/*32tax_MAY18_gblocks_EB2MT.con.tre]

#NEXUS
begin taxa;
	dimensions ntax=32;
	taxlabels
	AEPHI
	APTHA
	APTMA
	APTMA2
	APTOW
	DRONO2
	MULAG
	n07AEP05
	n07AEP06
	n07AEP08
	n08AEP07
	n1665
	n1666
	n2973
	n2980
	n2986
	n2987
	n2988
	n2990
	n2997
	n2998
	n3004
	n3011
	n3024
	n3025
	n3026
	n3219
	n3220
	n3221
	n3222
	n3258
	n3757
;
end;

begin trees;
	tree con_all_compat = [&U] (DRONO2[&prob=1.0,prob_stddev=0.0,prob_range={1.0,1.0},prob(percent)="100",prob+-sd="100+-0",length_mean=0.105330183,length_median=0.1052774,length_95%HPD={0.09711774,0.1134909},!rotate=false]:0.105277,((((AEPHI[&prob=1.0,prob_stddev=0.0,prob_range={1.0,1.0},prob(percent)="100",prob+-sd="100+-0",length_mean=6.48566425E-4,length_median=6.2111E-4,length_95%HPD={2.489524E-4,0.001077433}]:6.21E-4,n3757[&prob=1.0,prob_stddev=0.0,prob_range={1.0,1.0},prob(percent)="100",prob+-sd="100+-0",length_mean=8.2704991E-5,length_median=5.817438E-5,length_95%HPD={1.102256E-8,2.474093E-4}]:5.8E-5)[&prob=1.0,prob_stddev=0.0,prob_range={1.0,1.0},prob(percent)="100",prob+-sd="100+-0",length_mean=0.00380265569,length_median=0.003787191,length_95%HPD={0.002829578,0.004778415}]:0.003787,(((n2987[&prob=1.0,prob_stddev=0.0,prob_range={1.0,1.0},prob(percent)="100",prob+-sd="100+-0",length_mean=6.65485596E-4,length_median=6.418777E-4,length_95%HPD={2.83345E-4,0.001087795}]:6.42E-4,n2997[&prob=1.0,prob_stddev=0.0,prob_range={1.0,1.0},prob(percent)="100",prob+-sd="100+-0",length_mean=8.0157474E-5,length_median=5.790176E-5,length_95%HPD={1.366493E-8,2.346152E-4}]:5.8E-5)[&prob=0.995750708,prob_stddev=3.53494475E-4,prob_range={0.99550075,0.996000667},prob(percent)="100",prob+-sd="100+-0",length_mean=1.94762193E-4,length_median=1.733909E-4,length_95%HPD={1.009654E-5,4.214644E-4},!rotate=true]:1.73E-4,n3011[&prob=1.0,prob_stddev=0.0,prob_range={1.0,1.0},prob(percent)="100",prob+-sd="100+-0",length_mean=9.32472465E-5,length_median=7.144467E-5,length_95%HPD={3.287627E-8,2.535997E-4}]:7.1E-5)[&prob=0.977170472,prob_stddev=9.42651933E-4,prob_range={0.976503916,0.977837027},prob(percent)="98",prob+-sd="98+-0",length_mean=3.20472085E-4,length_median=2.985698E-4,length_95%HPD={7.017634E-5,6.142397E-4}]:2.99E-4,n2998[&prob=1.0,prob_stddev=0.0,prob_range={1.0,1.0},prob(percent)="100",prob+-sd="100+-0",length_mean=0.00133618351,length_median=0.001313199,length_95%HPD={7.826163E-4,0.001958586}]:0.001313)[&prob=1.0,prob_stddev=0.0,prob_range={1.0,1.0},prob(percent)="100",prob+-sd="100+-0",length_mean=0.00391799375,length_median=0.003898266,length_95%HPD={0.002947387,0.004920423}]:0.003898)[&prob=0.999583403,prob_stddev=5.89157458E-4,prob_range={0.999166806,1.0},prob(percent)="100",prob+-sd="100+-0",length_mean=0.00234526272,length_median=0.002321727,length_95%HPD={0.001431306,0.003276861},!rotate=true]:0.002322,(((n07AEP05[&prob=1.0,prob_stddev=0.0,prob_range={1.0,1.0},prob(percent)="100",prob+-sd="100+-0",length_mean=0.00116417294,length_median=0.001143893,length_95%HPD={6.707027E-4,0.001695722}]:0.001144,n3026[&prob=1.0,prob_stddev=0.0,prob_range={1.0,1.0},prob(percent)="100",prob+-sd="100+-0",length_mean=3.02591761E-4,length_median=2.834104E-4,length_95%HPD={6.876728E-5,5.729508E-4}]:2.83E-4)[&prob=1.0,prob_stddev=0.0,prob_range={1.0,1.0},prob(percent)="100",prob+-sd="100+-0",length_mean=4.83263202E-4,length_median=4.625752E-4,length_95%HPD={1.880456E-4,8.308626E-4}]:4.63E-4,(((n08AEP07[&prob=1.0,prob_stddev=0.0,prob_range={1.0,1.0},prob(percent)="100",prob+-sd="100+-0",length_mean=4.87690248E-4,length_median=4.708989E-4,length_95%HPD={1.805897E-4,8.272985E-4}]:4.71E-4,n3220[&prob=1.0,prob_stddev=0.0,prob_range={1.0,1.0},prob(percent)="100",prob+-sd="100+-0",length_mean=5.01617657E-4,length_median=4.793959E-4,length_95%HPD={1.909108E-4,8.609505E-4}]:4.79E-4)[&prob=0.999166806,prob_stddev=2.35662983E-4,prob_range={0.999000167,0.999333444},prob(percent)="100",prob+-sd="100+-0",length_mean=1.81597704E-4,length_median=1.62826E-4,length_95%HPD={2.390862E-5,3.956972E-4}]:1.63E-4,((n1665[&prob=1.0,prob_stddev=0.0,prob_range={1.0,1.0},prob(percent)="100",prob+-sd="100+-0",length_mean=3.34446027E-4,length_median=3.133563E-4,length_95%HPD={6.601846E-5,6.630483E-4}]:3.13E-4,n3219[&prob=1.0,prob_stddev=0.0,prob_range={1.0,1.0},prob(percent)="100",prob+-sd="100+-0",length_mean=0.00152510313,length_median=0.00149242,length_95%HPD={8.22763E-4,0.002299266}]:0.001492)[&prob=0.991251458,prob_stddev=5.89157458E-4,prob_range={0.990834861,0.991668055},prob(percent)="99",prob+-sd="99+-0",length_mean=2.29099266E-4,length_median=2.032465E-4,length_95%HPD={5.552907E-6,5.031479E-4}]:2.03E-4,n2986[&prob=1.0,prob_stddev=0.0,prob_range={1.0,1.0},prob(percent)="100",prob+-sd="100+-0",length_mean=9.68487404E-4,length_median=9.528042E-4,length_95%HPD={4.988617E-4,0.001467338}]:9.53E-4)[&prob=0.964089318,prob_stddev=0.00176747237,prob_range={0.962839527,0.96533911},prob(percent)="96",prob+-sd="96+-0",length_mean=1.45055009E-4,length_median=1.235531E-4,length_95%HPD={1.573865E-6,3.439448E-4}]:1.24E-4)[&prob=1.0,prob_stddev=0.0,prob_range={1.0,1.0},prob(percent)="100",prob+-sd="100+-0",length_mean=4.17468757E-4,length_median=3.984511E-4,length_95%HPD={1.401303E-4,7.365733E-4},!rotate=true]:3.98E-4,n3258[&prob=1.0,prob_stddev=0.0,prob_range={1.0,1.0},prob(percent)="100",prob+-sd="100+-0",length_mean=0.00154564288,length_median=0.001527091,length_95%HPD={9.455988E-4,0.002185758}]:0.001527)[&prob=0.34635894,prob_stddev=0.00106048342,prob_range={0.345609065,0.347108815},prob(percent)="35",prob+-sd="35+-0",length_mean=8.25306118E-5,length_median=6.114717E-5,length_95%HPD={9.695759E-8,2.335569E-4}]:6.1E-5)[&prob=0.913764373,prob_stddev=1.17831492E-4,prob_range={0.913681053,0.913847692},prob(percent)="91",prob+-sd="91+-0",length_mean=1.23585637E-4,length_median=1.042887E-4,length_95%HPD={5.166464E-6,2.939104E-4}]:1.04E-4,(n1666[&prob=1.0,prob_stddev=0.0,prob_range={1.0,1.0},prob(percent)="100",prob+-sd="100+-0",length_mean=3.62771439E-4,length_median=3.424754E-4,length_95%HPD={1.050862E-4,6.522152E-4}]:3.42E-4,(n3024[&prob=1.0,prob_stddev=0.0,prob_range={1.0,1.0},prob(percent)="100",prob+-sd="100+-0",length_mean=4.85729131E-4,length_median=4.660585E-4,length_95%HPD={1.868299E-4,8.213016E-4}]:4.66E-4,(n3025[&prob=1.0,prob_stddev=0.0,prob_range={1.0,1.0},prob(percent)="100",prob+-sd="100+-0",length_mean=0.00121605289,length_median=0.001179268,length_95%HPD={5.229187E-4,0.001950674}]:0.001179,n3222[&prob=1.0,prob_stddev=0.0,prob_range={1.0,1.0},prob(percent)="100",prob+-sd="100+-0",length_mean=0.00108302646,length_median=0.001059394,length_95%HPD={5.409487E-4,0.001664578}]:0.001059)[&prob=0.999833361,prob_stddev=0.0,prob_range={0.999833361,0.999833361},prob(percent)="100",prob+-sd="100+-0",length_mean=3.66878042E-4,length_median=3.344091E-4,length_95%HPD={4.729353E-5,7.548937E-4}]:3.34E-4)[&prob=0.337527079,prob_stddev=8.24820441E-4,prob_range={0.336943843,0.338110315},prob(percent)="34",prob+-sd="34+-0",length_mean=6.14956276E-5,length_median=4.281387E-5,length_95%HPD={1.714181E-8,1.82062E-4},!rotate=true]:4.3E-5)[&prob=0.996000667,prob_stddev=7.0698895E-4,prob_range={0.99550075,0.996500583},prob(percent)="100",prob+-sd="100+-0",length_mean=1.84972638E-4,length_median=1.645032E-4,length_95%HPD={1.557916E-5,3.933244E-4},!rotate=true]:1.65E-4)[&prob=1.0,prob_stddev=0.0,prob_range={1.0,1.0},prob(percent)="100",prob+-sd="100+-0",length_mean=0.00267631773,length_median=0.002649912,length_95%HPD={0.001753307,0.003689388}]:0.00265)[&prob=1.0,prob_stddev=0.0,prob_range={1.0,1.0},prob(percent)="100",prob+-sd="100+-0",length_mean=0.0480716922,length_median=0.04803828,length_95%HPD={0.04310967,0.05326622}]:0.048038,(((((MULAG[&prob=1.0,prob_stddev=0.0,prob_range={1.0,1.0},prob(percent)="100",prob+-sd="100+-0",length_mean=0.00308404539,length_median=0.00306574,length_95%HPD={0.002239011,0.003975077}]:0.003066,n3221[&prob=1.0,prob_stddev=0.0,prob_range={1.0,1.0},prob(percent)="100",prob+-sd="100+-0",length_mean=0.00205933139,length_median=0.002027517,length_95%HPD={0.001259174,0.002943264}]:0.002028)[&prob=0.999666722,prob_stddev=0.0,prob_range={0.999666722,0.999666722},prob(percent)="100",prob+-sd="100+-0",length_mean=3.99115019E-4,length_median=3.701399E-4,length_95%HPD={7.714753E-5,7.876424E-4}]:3.7E-4,((n07AEP06[&prob=1.0,prob_stddev=0.0,prob_range={1.0,1.0},prob(percent)="100",prob+-sd="100+-0",length_mean=9.79325472E-4,length_median=9.622498E-4,length_95%HPD={5.337657E-4,0.001476881}]:9.62E-4,n2990[&prob=1.0,prob_stddev=0.0,prob_range={1.0,1.0},prob(percent)="100",prob+-sd="100+-0",length_mean=4.88130173E-4,length_median=4.646423E-4,length_95%HPD={1.769835E-4,8.515218E-4}]:4.65E-4)[&prob=0.981336444,prob_stddev=0.00259229282,prob_range={0.979503416,0.983169472},prob(percent)="98",prob+-sd="98+-0",length_mean=1.36123955E-4,length_median=1.150006E-4,length_95%HPD={3.110047E-6,3.220831E-4}]:1.15E-4,n2973[&prob=1.0,prob_stddev=0.0,prob_range={1.0,1.0},prob(percent)="100",prob+-sd="100+-0",length_mean=1.82525601E-4,length_median=1.62658E-4,length_95%HPD={2.244869E-5,3.907434E-4}]:1.63E-4)[&prob=1.0,prob_stddev=0.0,prob_range={1.0,1.0},prob(percent)="100",prob+-sd="100+-0",length_mean=5.90996702E-4,length_median=5.674124E-4,length_95%HPD={2.496521E-4,9.846386E-4}]:5.67E-4)[&prob=1.0,prob_stddev=0.0,prob_range={1.0,1.0},prob(percent)="100",prob+-sd="100+-0",length_mean=3.58583177E-4,length_median=3.380956E-4,length_95%HPD={9.196508E-5,6.640167E-4},!rotate=true]:3.38E-4,(n07AEP08[&prob=1.0,prob_stddev=0.0,prob_range={1.0,1.0},prob(percent)="100",prob+-sd="100+-0",length_mean=0.00543594543,length_median=0.005396031,length_95%HPD={0.004082767,0.00688455}]:0.005396,n3004[&prob=1.0,prob_stddev=0.0,prob_range={1.0,1.0},prob(percent)="100",prob+-sd="100+-0",length_mean=2.65081338E-4,length_median=2.409014E-4,length_95%HPD={3.834887E-5,5.531416E-4}]:2.41E-4)[&prob=1.0,prob_stddev=0.0,prob_range={1.0,1.0},prob(percent)="100",prob+-sd="100+-0",length_mean=5.34489589E-4,length_median=5.133453E-4,length_95%HPD={1.922912E-4,9.435418E-4}]:5.13E-4)[&prob=0.376603899,prob_stddev=0.0186173757,prob_range={0.363439427,0.389768372},prob(percent)="38",prob+-sd="38+-2",length_mean=1.07203404E-4,length_median=7.405868E-5,length_95%HPD={4.843129E-8,3.245743E-4}]:7.4E-5,n2980[&prob=1.0,prob_stddev=0.0,prob_range={1.0,1.0},prob(percent)="100",prob+-sd="100+-0",length_mean=0.00156499524,length_median=0.001539597,length_95%HPD={9.248181E-4,0.002247655}]:0.00154)[&prob=1.0,prob_stddev=0.0,prob_range={1.0,1.0},prob(percent)="100",prob+-sd="100+-0",length_mean=0.00348206,length_median=0.003465683,length_95%HPD={0.002484264,0.004465018}]:0.003466,n2988[&prob=1.0,prob_stddev=0.0,prob_range={1.0,1.0},prob(percent)="100",prob+-sd="100+-0",length_mean=7.5810798E-4,length_median=7.282259E-4,length_95%HPD={2.501845E-4,0.00132792}]:7.28E-4)[&prob=1.0,prob_stddev=0.0,prob_range={1.0,1.0},prob(percent)="100",prob+-sd="100+-0",length_mean=0.0447199906,length_median=0.04467112,length_95%HPD={0.03968882,0.04955226}]:0.044671)[&prob=1.0,prob_stddev=0.0,prob_range={1.0,1.0},prob(percent)="100",prob+-sd="100+-0",length_mean=0.0496665335,length_median=0.04961873,length_95%HPD={0.04409494,0.05532589},!rotate=false]:0.049619,((APTHA[&prob=1.0,prob_stddev=0.0,prob_range={1.0,1.0},prob(percent)="100",prob+-sd="100+-0",length_mean=0.00859610861,length_median=0.008572731,length_95%HPD={0.006978378,0.01030973}]:0.008573,APTOW[&prob=1.0,prob_stddev=0.0,prob_range={1.0,1.0},prob(percent)="100",prob+-sd="100+-0",length_mean=0.00986005035,length_median=0.009829502,length_95%HPD={0.00809744,0.01167844}]:0.00983)[&prob=1.0,prob_stddev=0.0,prob_range={1.0,1.0},prob(percent)="100",prob+-sd="100+-0",length_mean=0.0203384808,length_median=0.02030478,length_95%HPD={0.01729753,0.02372881}]:0.020305,(APTMA[&prob=1.0,prob_stddev=0.0,prob_range={1.0,1.0},prob(percent)="100",prob+-sd="100+-0",length_mean=0.00152740475,length_median=0.001498579,length_95%HPD={8.514473E-4,0.002260564}]:0.001499,APTMA2[&prob=1.0,prob_stddev=0.0,prob_range={1.0,1.0},prob(percent)="100",prob+-sd="100+-0",length_mean=0.00145189085,length_median=0.001424138,length_95%HPD={7.432486E-4,0.002182981}]:0.001424)[&prob=1.0,prob_stddev=0.0,prob_range={1.0,1.0},prob(percent)="100",prob+-sd="100+-0",length_mean=0.0276216383,length_median=0.0275837,length_95%HPD={0.02402622,0.03115323}]:0.027584)[&prob=1.0,prob_stddev=0.0,prob_range={1.0,1.0},prob(percent)="100",prob+-sd="100+-0",length_mean=0.080114062,length_median=0.08006076,length_95%HPD={0.07280414,0.08698531},!rotate=false]:0.080061);
end;

begin figtree;
	set appearance.backgroundColorAttribute="Default";
	set appearance.backgroundColour=#ffffff;
	set appearance.branchColorAttribute="User selection";
	set appearance.branchColorGradient=false;
	set appearance.branchLineWidth=1.0;
	set appearance.branchMinLineWidth=0.0;
	set appearance.branchWidthAttribute="Fixed";
	set appearance.foregroundColour=#000000;
	set appearance.hilightingGradient=false;
	set appearance.selectionColour=#2d3680;
	set branchLabels.colorAttribute="User selection";
	set branchLabels.displayAttribute="Branch times";
	set branchLabels.fontName="sansserif";
	set branchLabels.fontSize=8;
	set branchLabels.fontStyle=0;
	set branchLabels.isShown=false;
	set branchLabels.significantDigits=4;
	set layout.expansion=0;
	set layout.layoutType="RECTILINEAR";
	set layout.zoom=0;
	set legend.attribute="length_mean";
	set legend.fontSize=10.0;
	set legend.isShown=false;
	set legend.significantDigits=4;
	set nodeBars.barWidth=4.0;
	set nodeBars.displayAttribute="length_95%HPD";
	set nodeBars.isShown=false;
	set nodeLabels.colorAttribute="User selection";
	set nodeLabels.displayAttribute="prob";
	set nodeLabels.fontName="sansserif";
	set nodeLabels.fontSize=8;
	set nodeLabels.fontStyle=0;
	set nodeLabels.isShown=true;
	set nodeLabels.significantDigits=4;
	set nodeShapeExternal.colourAttribute=null;
	set nodeShapeExternal.isShown=false;
	set nodeShapeExternal.minSize=10.0;
	set nodeShapeExternal.scaleType=Width;
	set nodeShapeExternal.shapeType=Circle;
	set nodeShapeExternal.size=4.0;
	set nodeShapeExternal.sizeAttribute=null;
	set nodeShapeInternal.colourAttribute=null;
	set nodeShapeInternal.isShown=false;
	set nodeShapeInternal.minSize=10.0;
	set nodeShapeInternal.scaleType=Width;
	set nodeShapeInternal.shapeType=Circle;
	set nodeShapeInternal.size=4.0;
	set nodeShapeInternal.sizeAttribute=null;
	set polarLayout.alignTipLabels=false;
	set polarLayout.angularRange=0;
	set polarLayout.rootAngle=0;
	set polarLayout.rootLength=100;
	set polarLayout.showRoot=true;
	set radialLayout.spread=0.0;
	set rectilinearLayout.alignTipLabels=false;
	set rectilinearLayout.curvature=0;
	set rectilinearLayout.rootLength=100;
	set scale.offsetAge=0.0;
	set scale.rootAge=1.0;
	set scale.scaleFactor=1.0;
	set scale.scaleRoot=false;
	set scaleAxis.automaticScale=true;
	set scaleAxis.fontSize=8.0;
	set scaleAxis.isShown=false;
	set scaleAxis.lineWidth=1.0;
	set scaleAxis.majorTicks=1.0;
	set scaleAxis.minorTicks=0.5;
	set scaleAxis.origin=0.0;
	set scaleAxis.reverseAxis=false;
	set scaleAxis.showGrid=true;
	set scaleBar.automaticScale=true;
	set scaleBar.fontSize=10.0;
	set scaleBar.isShown=true;
	set scaleBar.lineWidth=1.0;
	set scaleBar.scaleRange=0.0;
	set tipLabels.colorAttribute="User selection";
	set tipLabels.displayAttribute="Names";
	set tipLabels.fontName="sansserif";
	set tipLabels.fontSize=8;
	set tipLabels.fontStyle=0;
	set tipLabels.isShown=true;
	set tipLabels.significantDigits=4;
	set trees.order=false;
	set trees.orderType="increasing";
	set trees.rooting=true;
	set trees.rootingType="User Selection";
	set trees.transform=true;
	set trees.transformType="cladogram";
end;
