# Supplementary material for: Molecular exploration of fossil eggshell uncovers hidden lineage of giant extinct bird
Source: Nat Commun. 2023 Feb 28;14:914. doi: 10.1038/s41467-023-36405-3 (PMC9974994; doi:10.1038/s41467-023-36405-3)
Supplement: Supplementary file 10 — Supplementary Data 10 [file 41467_2023_36405_MOESM10_ESM.zip › Supplementary Data 10 Genetic_data_minus_filtered_reads/5_Phylogeny_generation/MrBayes/EB2MT.run1.p]

[ID: 7744400171]
Gen	LnL	LnPr	TL{all}	r(A<->C){1}	r(A<->G){1}	r(A<->T){1}	r(C<->G){1}	r(C<->T){1}	r(G<->T){1}	r(A<->C){2}	r(A<->G){2}	r(A<->T){2}	r(C<->G){2}	r(C<->T){2}	r(G<->T){2}	r(A<->C){3}	r(A<->G){3}	r(A<->T){3}	r(C<->G){3}	r(C<->T){3}	r(G<->T){3}	r(A<->C){4}	r(A<->G){4}	r(A<->T){4}	r(C<->G){4}	r(C<->T){4}	r(G<->T){4}	r(A<->C){5}	r(A<->G){5}	r(A<->T){5}	r(C<->G){5}	r(C<->T){5}	r(G<->T){5}	alpha{3}	m{1}	m{2}	m{3}	m{4}	m{5}
0	-1.336524e+05	1.009968e+02	1.220000e+00	1.666667e-01	1.666667e-01	1.666667e-01	1.666667e-01	1.666667e-01	1.666667e-01	1.666667e-01	1.666667e-01	1.666667e-01	1.666667e-01	1.666667e-01	1.666667e-01	1.666667e-01	1.666667e-01	1.666667e-01	1.666667e-01	1.666667e-01	1.666667e-01	1.666667e-01	1.666667e-01	1.666667e-01	1.666667e-01	1.666667e-01	1.666667e-01	1.666667e-01	1.666667e-01	1.666667e-01	1.666667e-01	1.666667e-01	1.666667e-01	1.000000e+00	1.000000e+00	1.000000e+00	1.000000e+00	1.000000e+00	1.000000e+00
2500	-4.779625e+04	1.610276e+02	4.005665e-01	1.314867e-01	1.545586e-01	1.251915e-01	4.898537e-02	4.428435e-01	9.693428e-02	1.161080e-01	2.497112e-01	8.589520e-02	9.287135e-02	3.676750e-01	8.773925e-02	1.384943e-01	1.676280e-01	1.423573e-01	6.263973e-02	3.597796e-01	1.291011e-01	8.455071e-02	1.518849e-01	1.042149e-01	1.038467e-01	4.304552e-01	1.250476e-01	1.130252e-01	3.205686e-01	2.078868e-01	3.423026e-02	2.493518e-01	7.493742e-02	7.874802e+00	8.359732e-01	1.691511e-01	2.359307e+00	1.006805e+00	2.822806e-01
5000	-4.630929e+04	1.583528e+02	4.269207e-01	8.357939e-02	2.470203e-01	5.392860e-02	1.549547e-02	5.810413e-01	1.893494e-02	9.886224e-02	2.843129e-01	2.917231e-02	1.610342e-01	3.303360e-01	9.628230e-02	7.062902e-02	2.388982e-01	2.348201e-02	1.043590e-02	5.990563e-01	5.749857e-02	8.841938e-02	2.391714e-01	5.607246e-02	1.741319e-02	5.981291e-01	7.944920e-04	1.345167e-02	5.033193e-01	5.899740e-03	6.584015e-02	3.971084e-01	1.438075e-02	6.723843e+00	7.305286e-01	1.664349e-01	2.601337e+00	8.422522e-01	1.931024e-01
7500	-4.615089e+04	1.594750e+02	4.334574e-01	6.213126e-02	2.397737e-01	6.911713e-02	9.371643e-04	6.145304e-01	1.351031e-02	8.281300e-02	3.015102e-01	2.327409e-02	8.933717e-02	4.719847e-01	3.108079e-02	7.326249e-02	2.059529e-01	3.708398e-02	9.583102e-04	6.665893e-01	1.615303e-02	1.223648e-01	2.100290e-01	6.712165e-02	2.343693e-02	5.756568e-01	1.390777e-03	9.323561e-03	4.329265e-01	3.018776e-03	2.449852e-03	5.375302e-01	1.475112e-02	4.689281e+00	7.279835e-01	1.590440e-01	2.628269e+00	8.205583e-01	1.826188e-01
10000	-4.614225e+04	1.593628e+02	4.404063e-01	5.778286e-02	2.256823e-01	5.998130e-02	1.947316e-03	6.379446e-01	1.666166e-02	7.817688e-02	3.002004e-01	3.581535e-02	3.714796e-02	5.378611e-01	1.079831e-02	6.751626e-02	1.909121e-01	3.897716e-02	3.350040e-03	6.871525e-01	1.209195e-02	9.549653e-02	1.811023e-01	6.221396e-02	1.867377e-02	6.414435e-01	1.069968e-03	2.732734e-02	4.099800e-01	2.599387e-02	2.401409e-03	5.218236e-01	1.247381e-02	3.846510e+00	6.975247e-01	1.492155e-01	2.666732e+00	8.213394e-01	1.854559e-01
12500	-4.614391e+04	1.567235e+02	4.609981e-01	8.178000e-02	2.487945e-01	6.149342e-02	2.333633e-03	5.914071e-01	1.419142e-02	8.919899e-02	3.281665e-01	2.970348e-02	1.624193e-02	5.236077e-01	1.308142e-02	6.766676e-02	1.872813e-01	3.954335e-02	2.214498e-03	6.954869e-01	7.807194e-03	9.526666e-02	2.100635e-01	7.216540e-02	1.513423e-02	6.015455e-01	5.824737e-03	2.087539e-02	3.871010e-01	9.861357e-03	1.530327e-02	5.603865e-01	6.472447e-03	3.741925e+00	6.553626e-01	1.390941e-01	2.731245e+00	7.864732e-01	1.981978e-01
15000	-4.614002e+04	1.568654e+02	4.674226e-01	6.738589e-02	2.460392e-01	6.413398e-02	5.654011e-03	5.999217e-01	1.686515e-02	5.344834e-02	3.487246e-01	1.102940e-02	4.206572e-02	5.403553e-01	4.376698e-03	6.875561e-02	1.794362e-01	3.884817e-02	1.373899e-03	6.946520e-01	1.693405e-02	1.182957e-01	1.923850e-01	6.507301e-02	1.593189e-02	6.075953e-01	7.191612e-04	2.382540e-02	5.037780e-01	1.633243e-03	1.014060e-03	4.608729e-01	8.876441e-03	2.769027e+00	6.406740e-01	1.371283e-01	2.731424e+00	8.037851e-01	2.123192e-01
17500	-4.615103e+04	1.587863e+02	4.484680e-01	6.709573e-02	2.386471e-01	4.886459e-02	2.019142e-04	6.319959e-01	1.319477e-02	5.837423e-02	2.604980e-01	5.009748e-02	2.480768e-02	5.818735e-01	2.434913e-02	6.484047e-02	1.983553e-01	4.205208e-02	4.381682e-03	6.814629e-01	8.907582e-03	1.070673e-01	1.833410e-01	4.816161e-02	1.665881e-02	6.387976e-01	5.973674e-03	3.665914e-02	4.676062e-01	1.020820e-02	1.915655e-02	4.498958e-01	1.647408e-02	3.333843e+00	6.625144e-01	1.432790e-01	2.739884e+00	7.617546e-01	1.850042e-01
20000	-4.613444e+04	1.606737e+02	4.376036e-01	8.557680e-02	2.385657e-01	6.653969e-02	1.420006e-03	5.943345e-01	1.356328e-02	8.288132e-02	2.661376e-01	4.068099e-02	3.369689e-02	5.718291e-01	4.774154e-03	6.165166e-02	1.892375e-01	5.196536e-02	1.676170e-03	6.885959e-01	6.873346e-03	1.127002e-01	1.765384e-01	4.934034e-02	3.301947e-02	6.253736e-01	3.028090e-03	1.957459e-02	4.431453e-01	1.797553e-02	4.505311e-03	5.086011e-01	6.198205e-03	2.918974e+00	7.089271e-01	1.317689e-01	2.664376e+00	8.140463e-01	2.095623e-01
22500	-4.614653e+04	1.597143e+02	4.471454e-01	6.972081e-02	2.352238e-01	7.399533e-02	1.700558e-03	6.095318e-01	9.827706e-03	9.720785e-02	3.614474e-01	2.278707e-02	4.110032e-02	4.711168e-01	6.340552e-03	6.361887e-02	1.770733e-01	4.378818e-02	5.892619e-03	6.980360e-01	1.159101e-02	8.624555e-02	1.630605e-01	6.788203e-02	4.643864e-02	6.353022e-01	1.071070e-03	2.978859e-02	4.429394e-01	5.694851e-03	8.982320e-03	4.838711e-01	2.872379e-02	2.583139e+00	6.832111e-01	1.651010e-01	2.661861e+00	8.081962e-01	2.056811e-01
25000	-4.615490e+04	1.573294e+02	4.540881e-01	6.705484e-02	2.571158e-01	6.622774e-02	5.187084e-03	5.936397e-01	1.077484e-02	8.520768e-02	2.437766e-01	2.819252e-02	7.224270e-02	5.654183e-01	5.162213e-03	6.357198e-02	1.913387e-01	3.756201e-02	3.742920e-03	6.896799e-01	1.410448e-02	1.169982e-01	1.967532e-01	5.816094e-02	2.284616e-02	6.030687e-01	2.172755e-03	2.660190e-02	4.374971e-01	2.252107e-02	3.742726e-03	5.055457e-01	4.091463e-03	4.042925e+00	6.988714e-01	1.452114e-01	2.683371e+00	7.447024e-01	2.384622e-01
27500	-4.614459e+04	1.593313e+02	4.388909e-01	6.501249e-02	2.193662e-01	5.902304e-02	5.060224e-03	6.370368e-01	1.450130e-02	6.799363e-02	2.736452e-01	2.608621e-02	2.150444e-02	5.966725e-01	1.409796e-02	6.458340e-02	1.883874e-01	4.177947e-02	3.308451e-03	6.855588e-01	1.638246e-02	8.746154e-02	1.901618e-01	6.461469e-02	1.696084e-02	6.348695e-01	5.931669e-03	8.025353e-03	5.086633e-01	8.202631e-03	1.296732e-02	4.466409e-01	1.550052e-02	4.084994e+00	6.998770e-01	1.475575e-01	2.670679e+00	8.064504e-01	1.919864e-01
30000	-4.614493e+04	1.583042e+02	4.486186e-01	5.751998e-02	2.509292e-01	6.278431e-02	6.747986e-04	6.132999e-01	1.479179e-02	7.221296e-02	2.887305e-01	1.617736e-02	4.288550e-02	5.795908e-01	4.028509e-04	6.884585e-02	1.767380e-01	3.865676e-02	8.900533e-04	7.026583e-01	1.221097e-02	1.026120e-01	1.810612e-01	6.001332e-02	1.571698e-02	6.363162e-01	4.280289e-03	4.801943e-02	4.208609e-01	4.911575e-03	6.217260e-03	5.075757e-01	1.241511e-02	3.795787e+00	7.204594e-01	1.439222e-01	2.685806e+00	7.609464e-01	1.769070e-01
32500	-4.616197e+04	1.589892e+02	4.415226e-01	6.932285e-02	2.434236e-01	6.430973e-02	1.172737e-02	5.926664e-01	1.855002e-02	4.072271e-02	3.261600e-01	2.354856e-02	4.593008e-02	5.552713e-01	8.367333e-03	6.512314e-02	1.941236e-01	4.028311e-02	4.088396e-03	6.798064e-01	1.657537e-02	1.014943e-01	2.253806e-01	8.706389e-02	1.636868e-02	5.676443e-01	2.048170e-03	4.315364e-02	4.253062e-01	2.046849e-02	2.029198e-03	5.053089e-01	3.733623e-03	4.068119e+00	6.821851e-01	1.322774e-01	2.721940e+00	7.221759e-01	2.446392e-01
35000	-4.614903e+04	1.575065e+02	4.529142e-01	5.929410e-02	2.533794e-01	6.452797e-02	5.031958e-03	5.990946e-01	1.867193e-02	3.497631e-02	3.934816e-01	2.093025e-02	3.650105e-02	5.050951e-01	9.015655e-03	6.080602e-02	1.849052e-01	5.181179e-02	5.554411e-03	6.855636e-01	1.135891e-02	1.097485e-01	1.937745e-01	6.691872e-02	9.113677e-03	6.184265e-01	2.018056e-03	1.779544e-02	4.124595e-01	9.769892e-03	2.727767e-03	5.531585e-01	4.088881e-03	4.021231e+00	6.826910e-01	1.337030e-01	2.712845e+00	7.687536e-01	2.098138e-01
37500	-4.613959e+04	1.600654e+02	4.380496e-01	7.583368e-02	2.309659e-01	5.413573e-02	4.687222e-03	6.242433e-01	1.013417e-02	6.081764e-02	3.087873e-01	4.764946e-02	3.086817e-02	5.438063e-01	8.071040e-03	7.020739e-02	1.906498e-01	4.552267e-02	1.118836e-03	6.828453e-01	9.656026e-03	1.150009e-01	1.857081e-01	5.077747e-02	1.886348e-02	6.264287e-01	3.221458e-03	2.118728e-02	4.452122e-01	3.386117e-02	3.154075e-03	4.877440e-01	8.841289e-03	3.466047e+00	6.862674e-01	1.473250e-01	2.677872e+00	7.952784e-01	2.167384e-01
40000	-4.615681e+04	1.593798e+02	4.383221e-01	6.127931e-02	2.235892e-01	6.120337e-02	1.321005e-03	6.286270e-01	2.398011e-02	1.103608e-01	2.655052e-01	2.207066e-02	6.512976e-02	5.247710e-01	1.216262e-02	7.852707e-02	1.772590e-01	3.348891e-02	4.162300e-03	6.999151e-01	6.647619e-03	1.127836e-01	2.049019e-01	6.110840e-02	1.452891e-02	5.994285e-01	7.248687e-03	4.620366e-02	3.813394e-01	5.480014e-03	2.663243e-04	5.355642e-01	3.114640e-02	4.114310e+00	7.152958e-01	1.546202e-01	2.674066e+00	7.736708e-01	1.756892e-01
42500	-4.614902e+04	1.609998e+02	4.314463e-01	8.622570e-02	2.454393e-01	6.059770e-02	5.813877e-03	5.816862e-01	2.023717e-02	8.736084e-02	3.023762e-01	2.060439e-02	4.681210e-02	5.387841e-01	4.062436e-03	7.039349e-02	2.029894e-01	4.024145e-02	3.030524e-03	6.690841e-01	1.426099e-02	9.280410e-02	2.018757e-01	6.714187e-02	2.760443e-02	6.055449e-01	5.028950e-03	2.598848e-02	4.590724e-01	1.282053e-02	8.831277e-03	4.836749e-01	9.612388e-03	3.443687e+00	6.864239e-01	1.340869e-01	2.675816e+00	8.129607e-01	2.278517e-01
45000	-4.613125e+04	1.586919e+02	4.359802e-01	6.338089e-02	2.441227e-01	7.256020e-02	6.152949e-03	6.018235e-01	1.195970e-02	7.093257e-02	2.798235e-01	2.953644e-02	3.008721e-02	5.794152e-01	1.020508e-02	6.280028e-02	1.944540e-01	5.334173e-02	2.498312e-03	6.721516e-01	1.475410e-02	1.080554e-01	1.874473e-01	7.899131e-02	1.977317e-02	5.937605e-01	1.197230e-02	1.792167e-02	4.714999e-01	1.881164e-02	3.636915e-04	4.685173e-01	2.288577e-02	5.123890e+00	6.874349e-01	1.446304e-01	2.675816e+00	7.949431e-01	2.241058e-01
47500	-4.614661e+04	1.604356e+02	4.319754e-01	7.591709e-02	2.076345e-01	7.434905e-02	5.177466e-03	6.201509e-01	1.677102e-02	7.125011e-02	2.647050e-01	2.879099e-02	5.593181e-02	5.767710e-01	2.551041e-03	6.195647e-02	1.905792e-01	4.260228e-02	4.050759e-03	6.829298e-01	1.788147e-02	1.118409e-01	1.583118e-01	6.401301e-02	1.610780e-02	6.477594e-01	1.967038e-03	1.378483e-02	4.464028e-01	1.783103e-02	1.976627e-03	4.936224e-01	2.638228e-02	3.934278e+00	6.731898e-01	1.387121e-01	2.688532e+00	8.126573e-01	2.201490e-01
50000	-4.616242e+04	1.590121e+02	4.522574e-01	7.851515e-02	2.092924e-01	4.955864e-02	2.308352e-03	6.314768e-01	2.884872e-02	4.606248e-02	3.425540e-01	3.492931e-02	3.599974e-02	5.293732e-01	1.108124e-02	6.956946e-02	1.909658e-01	4.600510e-02	5.154906e-03	6.808331e-01	7.471595e-03	9.613348e-02	1.808409e-01	7.187648e-02	2.974220e-02	6.060537e-01	1.535323e-02	4.425082e-02	5.134172e-01	7.300947e-03	1.558623e-02	4.165923e-01	2.852446e-03	2.602833e+00	6.751704e-01	1.356064e-01	2.676882e+00	8.543496e-01	2.014358e-01
52500	-4.613532e+04	1.597804e+02	4.379704e-01	7.604107e-02	2.411793e-01	6.227895e-02	6.022260e-03	5.931239e-01	2.135455e-02	7.031026e-02	3.040329e-01	1.682056e-02	6.254774e-02	5.389678e-01	7.320661e-03	6.879695e-02	1.906415e-01	5.154195e-02	2.365342e-03	6.735525e-01	1.310174e-02	1.030694e-01	1.739488e-01	6.541935e-02	9.130694e-03	6.415372e-01	6.894594e-03	1.218636e-02	4.538463e-01	2.837214e-02	2.857754e-04	4.937347e-01	1.157480e-02	3.761889e+00	6.685961e-01	1.226582e-01	2.729361e+00	7.961398e-01	1.980308e-01
55000	-4.612679e+04	1.578540e+02	4.478457e-01	6.961830e-02	2.282556e-01	6.668609e-02	2.887505e-03	6.208819e-01	1.167060e-02	8.211969e-02	2.879319e-01	4.321576e-02	3.068875e-02	5.541947e-01	1.849242e-03	6.341552e-02	1.854083e-01	4.877934e-02	9.682351e-04	6.845737e-01	1.685488e-02	1.013406e-01	2.048248e-01	5.922649e-02	1.703615e-02	6.158198e-01	1.752192e-03	1.692664e-02	4.024882e-01	2.999679e-02	2.064675e-03	5.399502e-01	8.573573e-03	4.349502e+00	6.725247e-01	1.509226e-01	2.739736e+00	7.230210e-01	1.913230e-01
57500	-4.614123e+04	1.590958e+02	4.409753e-01	6.565486e-02	2.501489e-01	5.467869e-02	2.315222e-03	6.012752e-01	2.592720e-02	6.139842e-02	3.357377e-01	4.079253e-02	4.077196e-02	5.120943e-01	9.205095e-03	6.863591e-02	1.814553e-01	4.110381e-02	4.813884e-03	6.909169e-01	1.307420e-02	1.000921e-01	1.852706e-01	7.457246e-02	2.976886e-02	6.083505e-01	1.945459e-03	1.421851e-02	3.805192e-01	1.928634e-03	1.517720e-03	5.776424e-01	2.417353e-02	4.035976e+00	6.871564e-01	1.509034e-01	2.675731e+00	7.969713e-01	2.104012e-01
60000	-4.613469e+04	1.599766e+02	4.389027e-01	6.337595e-02	2.229432e-01	6.844172e-02	4.168310e-03	6.299368e-01	1.113399e-02	8.570622e-02	2.950089e-01	2.187959e-02	3.409393e-02	5.605176e-01	2.793723e-03	6.986247e-02	1.852353e-01	4.316327e-02	1.889119e-03	6.887437e-01	1.110622e-02	8.986662e-02	2.093431e-01	7.984780e-02	3.328880e-02	5.825068e-01	5.146951e-03	1.550998e-02	4.279477e-01	1.255011e-02	4.817374e-03	5.210587e-01	1.811621e-02	3.438023e+00	7.053762e-01	1.470449e-01	2.657859e+00	8.002311e-01	2.138243e-01
62500	-4.613290e+04	1.590827e+02	4.447075e-01	5.958512e-02	2.482803e-01	6.251033e-02	8.077174e-03	6.105519e-01	1.099520e-02	6.877870e-02	3.409948e-01	3.564551e-02	3.439703e-02	5.053431e-01	1.484084e-02	6.638661e-02	1.966341e-01	5.009111e-02	1.862089e-03	6.765012e-01	8.524919e-03	1.217601e-01	1.787776e-01	5.551681e-02	2.335876e-02	6.145499e-01	6.036810e-03	1.588508e-02	4.338177e-01	9.321633e-03	1.000000e-06	5.377720e-01	3.202559e-03	3.543037e+00	6.648966e-01	1.409867e-01	2.731441e+00	7.402850e-01	2.238605e-01
65000	-4.613546e+04	1.585767e+02	4.479853e-01	6.813977e-02	2.298118e-01	7.424960e-02	5.874595e-03	6.059501e-01	1.597408e-02	5.472960e-02	3.581027e-01	2.038498e-02	3.931205e-02	5.256727e-01	1.798001e-03	7.021362e-02	1.884986e-01	4.627063e-02	4.678541e-03	6.812324e-01	9.106219e-03	1.265465e-01	2.068798e-01	5.596350e-02	2.554684e-02	5.804068e-01	4.656517e-03	2.597272e-02	4.166473e-01	1.392671e-03	1.332698e-03	5.456759e-01	8.978664e-03	3.608095e+00	6.521629e-01	1.467669e-01	2.728890e+00	7.615411e-01	2.201818e-01
67500	-4.615064e+04	1.613140e+02	4.299612e-01	6.830655e-02	2.201579e-01	7.506299e-02	6.633280e-03	6.158991e-01	1.394023e-02	6.459844e-02	2.676202e-01	2.686376e-02	4.835688e-02	5.775193e-01	1.504143e-02	6.999237e-02	1.951761e-01	5.196376e-02	3.186116e-03	6.704108e-01	9.270808e-03	9.902811e-02	1.681560e-01	6.115982e-02	2.150743e-02	6.340935e-01	1.605512e-02	1.659973e-02	4.535471e-01	1.289022e-02	1.927449e-02	4.832377e-01	1.445075e-02	3.336481e+00	7.062067e-01	1.474570e-01	2.659794e+00	8.144209e-01	1.927265e-01
70000	-4.614611e+04	1.595937e+02	4.455501e-01	5.910357e-02	2.326738e-01	6.276103e-02	1.884520e-03	6.306051e-01	1.297204e-02	8.139272e-02	2.849581e-01	2.143824e-02	3.171369e-02	5.702167e-01	1.028059e-02	7.541474e-02	1.970409e-01	3.623050e-02	4.742163e-03	6.687788e-01	1.779290e-02	1.004178e-01	1.987189e-01	6.202319e-02	9.055253e-03	6.159861e-01	1.379880e-02	2.247241e-02	4.333123e-01	9.675828e-03	7.780319e-03	5.241230e-01	2.636118e-03	2.918371e+00	7.286977e-01	1.240548e-01	2.657509e+00	8.195530e-01	1.936126e-01
72500	-4.614470e+04	1.587353e+02	4.492339e-01	7.191843e-02	2.162982e-01	7.843993e-02	4.931448e-03	6.058645e-01	2.254754e-02	6.603291e-02	3.542377e-01	2.132254e-02	6.319392e-02	4.914173e-01	3.795647e-03	5.718917e-02	1.869084e-01	5.541913e-02	1.186075e-03	6.841437e-01	1.515356e-02	1.014469e-01	1.770363e-01	5.431025e-02	3.158450e-02	6.161013e-01	1.952081e-02	1.846447e-02	4.331975e-01	1.032040e-02	3.276145e-03	5.242742e-01	1.046728e-02	3.282411e+00	6.549681e-01	1.540858e-01	2.686868e+00	8.330485e-01	2.075955e-01
75000	-4.613587e+04	1.584552e+02	4.498132e-01	7.753319e-02	2.128989e-01	7.544420e-02	6.978404e-03	6.137482e-01	1.339709e-02	9.390058e-02	2.826982e-01	1.198441e-02	5.050172e-02	5.556267e-01	5.288361e-03	6.444380e-02	2.047193e-01	4.313442e-02	4.406644e-03	6.667613e-01	1.653462e-02	1.143970e-01	1.750676e-01	5.543918e-02	3.530340e-02	6.098969e-01	9.895965e-03	2.122183e-02	4.174095e-01	2.294405e-02	2.052101e-03	5.333406e-01	3.031866e-03	3.485050e+00	6.311461e-01	1.512689e-01	2.729228e+00	8.051228e-01	2.061712e-01
77500	-4.613634e+04	1.589707e+02	4.418082e-01	8.220442e-02	2.205633e-01	6.612367e-02	6.332861e-03	6.102656e-01	1.451018e-02	5.556750e-02	3.021553e-01	3.618626e-02	5.677318e-02	5.363959e-01	1.292183e-02	6.440858e-02	1.917567e-01	4.878534e-02	3.188020e-03	6.773245e-01	1.453685e-02	9.680318e-02	2.093659e-01	6.706257e-02	1.825305e-02	6.057135e-01	2.801769e-03	1.359006e-02	3.542476e-01	2.753774e-02	5.441662e-04	6.038585e-01	2.219168e-04	4.047811e+00	6.966833e-01	1.450867e-01	2.636390e+00	8.431363e-01	2.317082e-01
80000	-4.614933e+04	1.594770e+02	4.331184e-01	6.191343e-02	2.435948e-01	5.353107e-02	2.548287e-03	6.260669e-01	1.234545e-02	7.447354e-02	2.556917e-01	4.302986e-02	6.715626e-02	5.448320e-01	1.481668e-02	6.276592e-02	1.924479e-01	4.802751e-02	2.667114e-03	6.718985e-01	2.219310e-02	9.941264e-02	1.821974e-01	7.189663e-02	2.928254e-02	6.065165e-01	1.069437e-02	3.889274e-02	4.404888e-01	3.719603e-03	9.811324e-04	5.025340e-01	1.338372e-02	4.734201e+00	7.167559e-01	1.338543e-01	2.663470e+00	7.933849e-01	2.135771e-01
82500	-4.614019e+04	1.572036e+02	4.664528e-01	6.910080e-02	2.155426e-01	8.445158e-02	5.864639e-03	6.152540e-01	9.786434e-03	7.415407e-02	3.480051e-01	4.243003e-02	4.712676e-02	4.811922e-01	7.091849e-03	6.592567e-02	1.912335e-01	4.170946e-02	3.454631e-03	6.831965e-01	1.448026e-02	1.044938e-01	1.813450e-01	6.782846e-02	9.006392e-03	6.317558e-01	5.570562e-03	2.062255e-02	4.510220e-01	1.031235e-02	5.306817e-03	4.937909e-01	1.894542e-02	2.555510e+00	6.190575e-01	1.563739e-01	2.741468e+00	7.851551e-01	2.168346e-01
85000	-4.615666e+04	1.589573e+02	4.464918e-01	6.574567e-02	2.150558e-01	6.883935e-02	4.505604e-03	6.296791e-01	1.617450e-02	8.633337e-02	3.368236e-01	2.375355e-02	2.048926e-02	5.198767e-01	1.272352e-02	6.516875e-02	1.851745e-01	3.486701e-02	3.715909e-03	6.940107e-01	1.706316e-02	9.732617e-02	1.809924e-01	7.557143e-02	3.759843e-02	6.074718e-01	1.039821e-03	2.696146e-02	4.575736e-01	4.072328e-02	1.182773e-02	4.322424e-01	3.067154e-02	3.427988e+00	6.661773e-01	1.647158e-01	2.671660e+00	8.379413e-01	1.894404e-01
87500	-4.613840e+04	1.584658e+02	4.512640e-01	6.913635e-02	2.241858e-01	6.354101e-02	6.362658e-03	6.153381e-01	2.143601e-02	8.807390e-02	3.023211e-01	3.834315e-02	4.362588e-02	5.165080e-01	1.112795e-02	6.822974e-02	1.938985e-01	3.973371e-02	5.149734e-03	6.710191e-01	2.196915e-02	1.061557e-01	1.891485e-01	6.600667e-02	1.708152e-02	6.174417e-01	4.165928e-03	2.524135e-02	4.172129e-01	2.049003e-02	3.851844e-03	5.063117e-01	2.689222e-02	3.281139e+00	6.753560e-01	1.389033e-01	2.686986e+00	8.037435e-01	2.279023e-01
90000	-4.614622e+04	1.589457e+02	4.443887e-01	6.186863e-02	2.344940e-01	6.427669e-02	3.529198e-03	6.191679e-01	1.666354e-02	6.489449e-02	3.100808e-01	1.730287e-02	1.913345e-02	5.746154e-01	1.397298e-02	6.357735e-02	1.995902e-01	4.608237e-02	5.170085e-03	6.736444e-01	1.193567e-02	7.792287e-02	1.894984e-01	9.604764e-02	3.464745e-02	6.014660e-01	4.176158e-04	2.196208e-02	4.085248e-01	2.203049e-02	7.050944e-03	5.334758e-01	6.955814e-03	3.723087e+00	6.589215e-01	1.510505e-01	2.692033e+00	8.139503e-01	2.157171e-01
92500	-4.614604e+04	1.595108e+02	4.335576e-01	6.535788e-02	2.045103e-01	6.343673e-02	3.241575e-03	6.501206e-01	1.333289e-02	7.240270e-02	2.879802e-01	2.465085e-02	4.152466e-02	5.578178e-01	1.562375e-02	6.069543e-02	1.905808e-01	4.133193e-02	3.513069e-03	6.943043e-01	9.574539e-03	8.177585e-02	1.866940e-01	6.676547e-02	1.398168e-02	6.423376e-01	8.445424e-03	1.084814e-02	4.983778e-01	6.201273e-03	1.055328e-03	4.752888e-01	8.228687e-03	4.639546e+00	6.997086e-01	1.456317e-01	2.640394e+00	8.396327e-01	2.205552e-01
95000	-4.614330e+04	1.591271e+02	4.446698e-01	6.885787e-02	2.250208e-01	5.312743e-02	5.344598e-03	6.306887e-01	1.696060e-02	8.224082e-02	3.128540e-01	3.934680e-02	4.611505e-02	5.124170e-01	7.026369e-03	7.056327e-02	2.056319e-01	3.640238e-02	5.963223e-03	6.716236e-01	9.815587e-03	1.166654e-01	2.030553e-01	6.761615e-02	2.756636e-02	5.806142e-01	4.482608e-03	2.015200e-02	4.804828e-01	5.549467e-03	1.184260e-02	4.608549e-01	2.111818e-02	3.503696e+00	6.563686e-01	1.290746e-01	2.734492e+00	7.964288e-01	1.990663e-01
97500	-4.615447e+04	1.586072e+02	4.492541e-01	5.415911e-02	2.537682e-01	8.114637e-02	2.421171e-03	5.970842e-01	1.142091e-02	6.632185e-02	2.865174e-01	2.574906e-02	4.330829e-02	5.752611e-01	2.842301e-03	6.520846e-02	1.834313e-01	3.508980e-02	6.202690e-03	6.987605e-01	1.130730e-02	1.157273e-01	1.733012e-01	6.119840e-02	3.582386e-02	6.096542e-01	4.295104e-03	3.110837e-02	4.257112e-01	3.395661e-02	5.333995e-03	4.978508e-01	6.039037e-03	3.407745e+00	6.738584e-01	1.370006e-01	2.721004e+00	7.734195e-01	1.997965e-01
100000	-4.615762e+04	1.578788e+02	4.518285e-01	7.217732e-02	2.253332e-01	7.638524e-02	4.582894e-03	5.961547e-01	2.536658e-02	5.378808e-02	2.326397e-01	3.940800e-02	5.009070e-02	6.213381e-01	2.735435e-03	6.258463e-02	1.889584e-01	4.331847e-02	1.861457e-03	6.894707e-01	1.380629e-02	9.486476e-02	2.082824e-01	9.197846e-02	1.736583e-02	5.872381e-01	2.704323e-04	4.130379e-02	4.411131e-01	6.156192e-03	4.144516e-03	4.927951e-01	1.448732e-02	3.793025e+00	6.727381e-01	1.315043e-01	2.719507e+00	7.829214e-01	2.057267e-01
102500	-4.613789e+04	1.593340e+02	4.436761e-01	6.454741e-02	2.276347e-01	5.231584e-02	4.713846e-03	6.262812e-01	2.450708e-02	8.182263e-02	2.849607e-01	3.585663e-02	3.777900e-02	5.428768e-01	1.670423e-02	6.020462e-02	1.881383e-01	4.966231e-02	3.636924e-03	6.842906e-01	1.406723e-02	1.234686e-01	2.006655e-01	5.707606e-02	2.348049e-02	5.934580e-01	1.851398e-03	8.286059e-03	4.065648e-01	2.499861e-02	5.258130e-03	5.485998e-01	6.292607e-03	3.431192e+00	6.721617e-01	1.331797e-01	2.703519e+00	8.035726e-01	2.132034e-01
105000	-4.613062e+04	1.590202e+02	4.486391e-01	6.772285e-02	2.177646e-01	7.233263e-02	7.390128e-03	6.223486e-01	1.244116e-02	6.560785e-02	2.793244e-01	2.978142e-02	3.214464e-02	5.836125e-01	9.529218e-03	6.784316e-02	1.817034e-01	4.758325e-02	4.027325e-03	6.874102e-01	1.143259e-02	1.110378e-01	2.112352e-01	6.097357e-02	1.162571e-02	5.990479e-01	6.079759e-03	1.904419e-02	3.964511e-01	2.610755e-02	4.520373e-03	5.500035e-01	3.873284e-03	3.077030e+00	6.631532e-01	1.410756e-01	2.703152e+00	8.000967e-01	2.197400e-01
107500	-4.614503e+04	1.599957e+02	4.327969e-01	7.681715e-02	2.123120e-01	6.391421e-02	4.726935e-03	6.337663e-01	8.463386e-03	6.341040e-02	2.761216e-01	2.219072e-02	3.086068e-02	5.971288e-01	1.028784e-02	6.375894e-02	1.826798e-01	5.145457e-02	3.807667e-03	6.874462e-01	1.085278e-02	1.178236e-01	1.830385e-01	5.482613e-02	9.935647e-03	6.340687e-01	3.073925e-04	2.746354e-02	4.248583e-01	6.441310e-03	3.315596e-03	5.141412e-01	2.378009e-02	4.260077e+00	6.566597e-01	1.514598e-01	2.693525e+00	8.200797e-01	2.099982e-01
110000	-4.613989e+04	1.586535e+02	4.484858e-01	5.962694e-02	2.484574e-01	6.193092e-02	5.772228e-03	5.988480e-01	2.536452e-02	8.393875e-02	2.994331e-01	3.333987e-02	3.988863e-02	5.401269e-01	3.272748e-03	6.265535e-02	1.923935e-01	4.244183e-02	9.425774e-04	6.877463e-01	1.382042e-02	1.107753e-01	1.913505e-01	7.725138e-02	1.369739e-02	6.019812e-01	4.944249e-03	7.479598e-03	4.643233e-01	6.806465e-03	3.369839e-03	4.938868e-01	2.413399e-02	3.464271e+00	6.698984e-01	1.378183e-01	2.680408e+00	8.442944e-01	2.110710e-01
112500	-4.614312e+04	1.596723e+02	4.442966e-01	5.739704e-02	2.174284e-01	7.046588e-02	7.844713e-03	6.357258e-01	1.113814e-02	5.264966e-02	3.081471e-01	3.137246e-02	3.682915e-02	5.586700e-01	1.233167e-02	6.226538e-02	1.868735e-01	4.977615e-02	5.057133e-03	6.884334e-01	7.594441e-03	1.035498e-01	2.047555e-01	6.321153e-02	2.842177e-02	5.981731e-01	1.888373e-03	8.378753e-03	5.090634e-01	1.341627e-02	1.145833e-03	4.539228e-01	1.407300e-02	3.008968e+00	6.746200e-01	1.366179e-01	2.710892e+00	8.028587e-01	1.879736e-01
115000	-4.614455e+04	1.596688e+02	4.437553e-01	6.149128e-02	2.455911e-01	7.150421e-02	3.177137e-03	5.992392e-01	1.899706e-02	6.976873e-02	2.565381e-01	1.753673e-02	7.604936e-02	5.698006e-01	1.030653e-02	6.546629e-02	1.827289e-01	4.085319e-02	1.892173e-03	6.967346e-01	1.232483e-02	1.025932e-01	1.846291e-01	6.493578e-02	2.519443e-02	5.949319e-01	2.771559e-02	1.126929e-02	4.508303e-01	8.900993e-03	3.799543e-03	5.134572e-01	1.174275e-02	3.085596e+00	6.793297e-01	1.469858e-01	2.673038e+00	8.274417e-01	2.067282e-01
117500	-4.615578e+04	1.573417e+02	4.484376e-01	5.892182e-02	2.322521e-01	6.923501e-02	2.554856e-03	6.174913e-01	1.954492e-02	5.418107e-02	3.852087e-01	1.920309e-02	4.999441e-02	4.849113e-01	6.501388e-03	6.264141e-02	1.857858e-01	4.234057e-02	2.986751e-03	6.964163e-01	9.829120e-03	1.098110e-01	2.002595e-01	5.808639e-02	1.699409e-02	6.120237e-01	2.825348e-03	1.073256e-02	4.334640e-01	1.754397e-02	3.494053e-04	5.084181e-01	2.949199e-02	4.782531e+00	6.870273e-01	1.537769e-01	2.693158e+00	7.853049e-01	1.831579e-01
120000	-4.614880e+04	1.558026e+02	4.740658e-01	6.428231e-02	2.320055e-01	5.977031e-02	2.088221e-03	6.213491e-01	2.050463e-02	6.476403e-02	2.596713e-01	2.480970e-02	5.455817e-02	5.855454e-01	1.065143e-02	7.232103e-02	1.889176e-01	3.528726e-02	4.731263e-03	6.757688e-01	2.297404e-02	1.009484e-01	1.733332e-01	6.681968e-02	1.785184e-02	6.368726e-01	4.174384e-03	1.327982e-02	4.904395e-01	1.534598e-02	4.038748e-03	4.471072e-01	2.978874e-02	2.984388e+00	6.805127e-01	1.344156e-01	2.715290e+00	7.603510e-01	2.167097e-01
122500	-4.615076e+04	1.586082e+02	4.503511e-01	8.408072e-02	2.178500e-01	7.165425e-02	5.069338e-03	6.096360e-01	1.170971e-02	7.037576e-02	3.200474e-01	2.391787e-02	9.033328e-02	4.864871e-01	8.838596e-03	6.337727e-02	1.896330e-01	4.883006e-02	6.873004e-03	6.777634e-01	1.352325e-02	1.022896e-01	1.888202e-01	6.312354e-02	1.614772e-02	6.175393e-01	1.207970e-02	2.429191e-02	4.910857e-01	2.173152e-02	1.539487e-04	4.529546e-01	9.782279e-03	3.260305e+00	6.255219e-01	1.516435e-01	2.754872e+00	7.847985e-01	1.875872e-01
125000	-4.612873e+04	1.566654e+02	4.614317e-01	6.861144e-02	1.956311e-01	6.939677e-02	1.606521e-03	6.426051e-01	2.214908e-02	7.810539e-02	2.907285e-01	1.494500e-02	5.379205e-02	5.515263e-01	1.090279e-02	6.716414e-02	1.836498e-01	4.003120e-02	3.376465e-03	6.897460e-01	1.603245e-02	1.103837e-01	1.741054e-01	6.965108e-02	1.961537e-02	6.236658e-01	2.578704e-03	1.486811e-02	4.905754e-01	7.699678e-03	4.802010e-04	4.693817e-01	1.699489e-02	3.743587e+00	6.692504e-01	1.490371e-01	2.702585e+00	7.943788e-01	1.993042e-01
127500	-4.614551e+04	1.592015e+02	4.410385e-01	5.705483e-02	2.391683e-01	6.673789e-02	2.344379e-03	6.160458e-01	1.864871e-02	7.911282e-02	3.041958e-01	2.717843e-02	2.838560e-02	5.569325e-01	4.194776e-03	7.139207e-02	1.989618e-01	4.605237e-02	7.038353e-03	6.665721e-01	9.983350e-03	9.499725e-02	2.051743e-01	6.755272e-02	3.197243e-02	5.969669e-01	3.336361e-03	1.127064e-02	5.058711e-01	7.523606e-03	3.566085e-03	4.580190e-01	1.374965e-02	3.921707e+00	6.966056e-01	1.255778e-01	2.723331e+00	7.540008e-01	1.934295e-01
130000	-4.615700e+04	1.590610e+02	4.420518e-01	5.355159e-02	1.932204e-01	6.794014e-02	5.093543e-03	6.689836e-01	1.121082e-02	7.559492e-02	3.314485e-01	2.102926e-02	5.212909e-02	5.163174e-01	3.480792e-03	5.771908e-02	1.980933e-01	4.478312e-02	3.808486e-03	6.787840e-01	1.681202e-02	8.702995e-02	1.905970e-01	6.999042e-02	1.989597e-02	6.252235e-01	7.263223e-03	1.294736e-02	5.073219e-01	1.535528e-02	4.987080e-03	4.588115e-01	5.768794e-04	3.924426e+00	6.950689e-01	1.367364e-01	2.718848e+00	7.477837e-01	1.898676e-01
132500	-4.614180e+04	1.564891e+02	4.683523e-01	6.960576e-02	2.130707e-01	5.660399e-02	8.195289e-03	6.288637e-01	2.366056e-02	6.026094e-02	2.436399e-01	2.773178e-02	7.088889e-02	5.795168e-01	1.796165e-02	5.890472e-02	1.770758e-01	4.531102e-02	4.273472e-03	6.976647e-01	1.677033e-02	1.070019e-01	1.714646e-01	5.141137e-02	3.398259e-02	6.276906e-01	8.448864e-03	2.898716e-02	4.009338e-01	2.012073e-03	3.414258e-03	5.336512e-01	3.100156e-02	3.026059e+00	6.674881e-01	1.213945e-01	2.760014e+00	7.417802e-01	1.996949e-01
135000	-4.614234e+04	1.562361e+02	4.620677e-01	5.701654e-02	2.362332e-01	7.426606e-02	3.903108e-03	6.108589e-01	1.772222e-02	8.999828e-02	2.173179e-01	3.165540e-02	5.061855e-02	6.004194e-01	9.990414e-03	7.810412e-02	1.932168e-01	3.428147e-02	3.776534e-03	6.822270e-01	8.394127e-03	1.124236e-01	1.840070e-01	6.925123e-02	2.147310e-02	6.044408e-01	8.404382e-03	2.681900e-02	4.228106e-01	2.459970e-02	7.180712e-03	5.095143e-01	9.075741e-03	4.090173e+00	6.517226e-01	1.369039e-01	2.768719e+00	7.659122e-01	1.578544e-01
137500	-4.614253e+04	1.583147e+02	4.429930e-01	7.787674e-02	2.316143e-01	5.850007e-02	4.739521e-03	6.134967e-01	1.377264e-02	4.699761e-02	3.178195e-01	2.702531e-02	4.582268e-02	5.609276e-01	1.407352e-03	6.979030e-02	2.017531e-01	4.182413e-02	2.516794e-03	6.732195e-01	1.089618e-02	1.327754e-01	1.927757e-01	5.613452e-02	3.029683e-02	5.858465e-01	2.171026e-03	2.457811e-02	5.113144e-01	1.765682e-02	6.099886e-04	4.407266e-01	5.114091e-03	4.542926e+00	6.609285e-01	1.540585e-01	2.688327e+00	8.187759e-01	2.080838e-01
140000	-4.614251e+04	1.588913e+02	4.455256e-01	7.644615e-02	2.190707e-01	7.281603e-02	5.695306e-03	6.068914e-01	1.908035e-02	8.557611e-02	2.138558e-01	3.513330e-02	8.203211e-02	5.601627e-01	2.323999e-02	6.508023e-02	1.924015e-01	4.857281e-02	8.503625e-04	6.731619e-01	1.993313e-02	1.050943e-01	1.773848e-01	6.207621e-02	1.999575e-02	6.259278e-01	9.521241e-03	2.208091e-02	4.088306e-01	5.690847e-03	5.564296e-04	5.500249e-01	1.281634e-02	3.624057e+00	6.780983e-01	1.314280e-01	2.700447e+00	7.875244e-01	2.278444e-01
142500	-4.614476e+04	1.584882e+02	4.558317e-01	7.980640e-02	2.406176e-01	5.593199e-02	6.387060e-03	5.992444e-01	1.801256e-02	6.017573e-02	3.002394e-01	2.745795e-02	4.190307e-02	5.618463e-01	8.377563e-03	6.361582e-02	1.939632e-01	4.624608e-02	2.082142e-03	6.845368e-01	9.555930e-03	8.252965e-02	1.870100e-01	7.044086e-02	1.631395e-02	6.347561e-01	8.949388e-03	1.966733e-02	4.189483e-01	2.794350e-02	5.436954e-03	5.210243e-01	6.979622e-03	2.653969e+00	6.794934e-01	1.386662e-01	2.712397e+00	7.777052e-01	1.978439e-01
145000	-4.613721e+04	1.583082e+02	4.560261e-01	7.543032e-02	2.093102e-01	5.948857e-02	1.390472e-03	6.400637e-01	1.431680e-02	4.676326e-02	3.160317e-01	2.598756e-02	2.425678e-02	5.774366e-01	9.524100e-03	6.778385e-02	1.853908e-01	3.523015e-02	1.874561e-03	6.968693e-01	1.285129e-02	1.202323e-01	2.270309e-01	5.018770e-02	1.289470e-02	5.795261e-01	1.012838e-02	1.969507e-02	4.420120e-01	1.808258e-02	1.058889e-03	5.056567e-01	1.349470e-02	2.808354e+00	6.386881e-01	1.395293e-01	2.740787e+00	7.921692e-01	2.053638e-01
147500	-4.613953e+04	1.584912e+02	4.490315e-01	6.301669e-02	2.087180e-01	6.294939e-02	5.936259e-03	6.507771e-01	8.602582e-03	7.950693e-02	3.564008e-01	2.588202e-02	2.513170e-02	5.087635e-01	4.315069e-03	5.818173e-02	1.858221e-01	4.357747e-02	3.820469e-03	6.929857e-01	1.561250e-02	1.084204e-01	1.895609e-01	6.419093e-02	3.079341e-02	6.006789e-01	6.355493e-03	1.801858e-02	4.526545e-01	1.463986e-02	1.812242e-03	5.117721e-01	1.102690e-03	3.553509e+00	7.124480e-01	1.409393e-01	2.665426e+00	7.735044e-01	2.251518e-01
150000	-4.615050e+04	1.593667e+02	4.388482e-01	5.187931e-02	2.083391e-01	7.743940e-02	8.042439e-03	6.449028e-01	9.397006e-03	7.346179e-02	2.879876e-01	4.181756e-02	6.973509e-02	5.217824e-01	5.215612e-03	7.450435e-02	2.003220e-01	3.747068e-02	1.323871e-03	6.738880e-01	1.249118e-02	1.017415e-01	2.006138e-01	6.899605e-02	1.433570e-02	6.016806e-01	1.263232e-02	9.740850e-03	4.475533e-01	1.003625e-02	1.376112e-03	5.202926e-01	1.100091e-02	4.055413e+00	6.530683e-01	1.573672e-01	2.733099e+00	7.651211e-01	1.856517e-01
152500	-4.615174e+04	1.602208e+02	4.401261e-01	7.264067e-02	2.310428e-01	7.658869e-02	3.284382e-03	5.954560e-01	2.098743e-02	5.104182e-02	2.467898e-01	3.701695e-02	6.051227e-02	5.845775e-01	2.006163e-02	7.532492e-02	2.011874e-01	4.787062e-02	1.825614e-03	6.646166e-01	9.174840e-03	9.079807e-02	2.011328e-01	5.608360e-02	2.235749e-02	6.274345e-01	2.193503e-03	4.604922e-02	4.806709e-01	2.006704e-02	3.837677e-03	4.397539e-01	9.621267e-03	3.026709e+00	6.694623e-01	1.340186e-01	2.676705e+00	8.201433e-01	2.519371e-01
155000	-4.613588e+04	1.588869e+02	4.474267e-01	6.006691e-02	2.080052e-01	5.847041e-02	3.405409e-03	6.478511e-01	2.220088e-02	5.936865e-02	3.632456e-01	3.714069e-02	3.279181e-02	5.047187e-01	2.734485e-03	6.723628e-02	1.942831e-01	4.162836e-02	4.673440e-03	6.840224e-01	8.156446e-03	9.088018e-02	1.856683e-01	7.242539e-02	1.420689e-02	6.359779e-01	8.413804e-04	9.370177e-03	4.516887e-01	1.352220e-02	1.032258e-02	4.994043e-01	1.569201e-02	3.372747e+00	6.724957e-01	1.396956e-01	2.698830e+00	8.027571e-01	2.098118e-01
157500	-4.614696e+04	1.572947e+02	4.524314e-01	7.544459e-02	2.317532e-01	6.918549e-02	6.925586e-03	6.041940e-01	1.249713e-02	6.708035e-02	3.057370e-01	2.096934e-02	2.107456e-02	5.698781e-01	1.526071e-02	7.084662e-02	1.823237e-01	4.011362e-02	4.323990e-03	6.901742e-01	1.221788e-02	8.674054e-02	1.827843e-01	5.550396e-02	3.524617e-02	6.396607e-01	6.437166e-05	1.616321e-02	4.599643e-01	8.411739e-03	5.195631e-03	4.825923e-01	2.767288e-02	4.297057e+00	6.848348e-01	1.341196e-01	2.681446e+00	8.221393e-01	2.102596e-01
160000	-4.614373e+04	1.590062e+02	4.466480e-01	6.160990e-02	2.313559e-01	8.377542e-02	2.794231e-03	6.087372e-01	1.172730e-02	5.814833e-02	3.116142e-01	3.060531e-02	4.434572e-02	5.508495e-01	4.436906e-03	7.326429e-02	1.994270e-01	4.386110e-02	3.552966e-03	6.674473e-01	1.244728e-02	8.793357e-02	1.981044e-01	6.277275e-02	2.688072e-02	6.210234e-01	3.285208e-03	1.387824e-02	4.694624e-01	2.757870e-02	1.100878e-03	4.845227e-01	3.457083e-03	3.358096e+00	6.670248e-01	1.589054e-01	2.734884e+00	7.135363e-01	2.058947e-01
162500	-4.614586e+04	1.572810e+02	4.471179e-01	7.303036e-02	2.264182e-01	5.969315e-02	6.949617e-03	6.226133e-01	1.129538e-02	6.251606e-02	3.377177e-01	2.203206e-02	4.349210e-02	5.311215e-01	3.120645e-03	6.870498e-02	1.863846e-01	4.139404e-02	3.910052e-03	6.900783e-01	9.528022e-03	1.162356e-01	1.773879e-01	5.449423e-02	3.205796e-02	6.142036e-01	5.620816e-03	1.835719e-02	3.999755e-01	2.329745e-02	1.638189e-03	5.480603e-01	8.671374e-03	5.020161e+00	6.579141e-01	1.435505e-01	2.693890e+00	8.321445e-01	2.096743e-01
165000	-4.613090e+04	1.596601e+02	4.408868e-01	6.654969e-02	2.269424e-01	6.158165e-02	6.728379e-03	6.180604e-01	2.013744e-02	6.276218e-02	3.369855e-01	1.708640e-02	4.521611e-02	5.327775e-01	5.172387e-03	7.410192e-02	1.848405e-01	3.852286e-02	2.328791e-03	6.796754e-01	2.053058e-02	9.803572e-02	2.014360e-01	5.560847e-02	1.932857e-02	6.232908e-01	2.300516e-03	3.066583e-02	4.778627e-01	7.346657e-03	3.797541e-03	4.749978e-01	5.329496e-03	3.483755e+00	6.742208e-01	1.424559e-01	2.686133e+00	8.066760e-01	2.217593e-01
167500	-4.614098e+04	1.593923e+02	4.416545e-01	8.159781e-02	2.245545e-01	6.952898e-02	1.653057e-03	6.085840e-01	1.408159e-02	7.077597e-02	2.620675e-01	2.957215e-02	4.537837e-02	5.881351e-01	4.070890e-03	6.694134e-02	1.973409e-01	4.239727e-02	2.882775e-03	6.817078e-01	8.729918e-03	8.632859e-02	1.904086e-01	5.224535e-02	9.314007e-03	6.539779e-01	7.725519e-03	3.766032e-02	4.278277e-01	2.262531e-02	3.683245e-03	4.886765e-01	1.952695e-02	3.647035e+00	6.405457e-01	1.417177e-01	2.720202e+00	8.087635e-01	2.203155e-01
170000	-4.614573e+04	1.578644e+02	4.524421e-01	6.792236e-02	2.354483e-01	6.698545e-02	3.310529e-03	6.045435e-01	2.178989e-02	5.161429e-02	2.855235e-01	1.963904e-02	5.869647e-02	5.734490e-01	1.107768e-02	7.186374e-02	2.032213e-01	4.669814e-02	4.826279e-03	6.625822e-01	1.080830e-02	1.171599e-01	1.768070e-01	5.591982e-02	6.954306e-03	6.385771e-01	4.581904e-03	3.495476e-02	4.263221e-01	9.795223e-03	1.055389e-02	5.140502e-01	4.323831e-03	3.725944e+00	6.768619e-01	1.480824e-01	2.685843e+00	7.946995e-01	2.186881e-01
172500	-4.614411e+04	1.601734e+02	4.392467e-01	6.744579e-02	2.514027e-01	7.350471e-02	3.072890e-03	5.860782e-01	1.849573e-02	6.149116e-02	3.168879e-01	2.208077e-02	3.995960e-02	5.555158e-01	4.064763e-03	6.583551e-02	1.923406e-01	4.502396e-02	4.005956e-03	6.776195e-01	1.517446e-02	9.960564e-02	1.942671e-01	6.218094e-02	1.573412e-02	6.239706e-01	4.241605e-03	8.678115e-03	4.216080e-01	1.995176e-02	3.439044e-03	5.348157e-01	1.150735e-02	3.194195e+00	6.469742e-01	1.359489e-01	2.700489e+00	8.531316e-01	2.110778e-01
175000	-4.615032e+04	1.608665e+02	4.297589e-01	5.328943e-02	2.532049e-01	7.084956e-02	1.125107e-02	5.936844e-01	1.772067e-02	6.155901e-02	3.532196e-01	4.456851e-02	2.698980e-02	5.110464e-01	2.616682e-03	6.513767e-02	1.940500e-01	4.104303e-02	3.795627e-03	6.842758e-01	1.169781e-02	9.577438e-02	2.074496e-01	7.469570e-02	1.826344e-02	5.920397e-01	1.177720e-02	5.758378e-02	4.484472e-01	1.240474e-02	3.383926e-03	4.691166e-01	9.063809e-03	3.812272e+00	7.100587e-01	1.558474e-01	2.663584e+00	7.730406e-01	2.047142e-01
177500	-4.614967e+04	1.588156e+02	4.439123e-01	6.718760e-02	2.133211e-01	8.275176e-02	5.116414e-03	6.143073e-01	1.731586e-02	7.301284e-02	2.722991e-01	2.164955e-02	3.917283e-02	5.837672e-01	1.009854e-02	7.586233e-02	1.860654e-01	4.362365e-02	3.771942e-03	6.780455e-01	1.263116e-02	8.302077e-02	1.908132e-01	6.857569e-02	3.598255e-02	6.168149e-01	4.792896e-03	7.375287e-03	4.676974e-01	3.364345e-02	1.274266e-02	4.664201e-01	1.212109e-02	3.917603e+00	6.990444e-01	1.381224e-01	2.679966e+00	7.649039e-01	2.374924e-01
180000	-4.613662e+04	1.586987e+02	4.483454e-01	5.809944e-02	2.579065e-01	5.373992e-02	2.567325e-03	6.104949e-01	1.719194e-02	8.041775e-02	3.267641e-01	2.179614e-02	4.146344e-02	5.289861e-01	5.724710e-04	7.014569e-02	1.821287e-01	3.506370e-02	2.117460e-03	6.991632e-01	1.138124e-02	9.342783e-02	1.804829e-01	6.820810e-02	2.017017e-02	6.275889e-01	1.012201e-02	1.873801e-02	4.719519e-01	1.076129e-02	1.456594e-03	4.818292e-01	1.526298e-02	3.437877e+00	7.118045e-01	1.412189e-01	2.690550e+00	7.614119e-01	1.893851e-01
182500	-4.614184e+04	1.592034e+02	4.430221e-01	7.455088e-02	2.206320e-01	8.057495e-02	3.460174e-03	6.027028e-01	1.807921e-02	6.538609e-02	2.655710e-01	4.263419e-02	6.443405e-02	5.591080e-01	2.866589e-03	6.718586e-02	1.903488e-01	4.430480e-02	4.578790e-03	6.830455e-01	1.053624e-02	9.889887e-02	1.952889e-01	7.065112e-02	4.694267e-02	5.870240e-01	1.194441e-03	2.085156e-02	4.588582e-01	1.013908e-02	3.187010e-03	4.755752e-01	3.138900e-02	3.650338e+00	6.686059e-01	1.392316e-01	2.703690e+00	7.981816e-01	2.136276e-01
185000	-4.614135e+04	1.580886e+02	4.533768e-01	6.861579e-02	2.352413e-01	6.769215e-02	4.676175e-04	5.994979e-01	2.848526e-02	8.458938e-02	2.759134e-01	2.944218e-02	5.287285e-02	5.469893e-01	1.019290e-02	5.700588e-02	1.915438e-01	4.712269e-02	4.904656e-03	6.851273e-01	1.429564e-02	1.179141e-01	1.941500e-01	5.946350e-02	2.568821e-02	5.997956e-01	2.988622e-03	3.705494e-02	4.334579e-01	2.348559e-02	1.013825e-03	4.972796e-01	7.708124e-03	3.377825e+00	6.961401e-01	1.626016e-01	2.663175e+00	7.710916e-01	2.215878e-01
187500	-4.615494e+04	1.596292e+02	4.401943e-01	8.104606e-02	2.287863e-01	5.816439e-02	1.225236e-03	6.184951e-01	1.228289e-02	8.571393e-02	3.220210e-01	1.460732e-02	3.962331e-02	5.237366e-01	1.429787e-02	7.484985e-02	1.937200e-01	4.684142e-02	3.194210e-03	6.696567e-01	1.173781e-02	1.038505e-01	1.629587e-01	7.313599e-02	2.151699e-02	6.337014e-01	4.836398e-03	4.952936e-02	4.159576e-01	1.474983e-02	7.163040e-03	4.975057e-01	1.509451e-02	3.609038e+00	6.809723e-01	1.457846e-01	2.698772e+00	7.603945e-01	2.258098e-01
190000	-4.614896e+04	1.608818e+02	4.299349e-01	8.230943e-02	2.143946e-01	7.399088e-02	8.839960e-03	6.033155e-01	1.714963e-02	8.746071e-02	2.904113e-01	2.324732e-02	3.237261e-02	5.650321e-01	1.475980e-03	7.635447e-02	1.902321e-01	3.784153e-02	1.536297e-03	6.820485e-01	1.198713e-02	1.170969e-01	1.848026e-01	7.114011e-02	2.928330e-02	5.916213e-01	6.055837e-03	2.590708e-02	4.646960e-01	5.583804e-03	4.156133e-04	4.870156e-01	1.638195e-02	3.772421e+00	6.889002e-01	1.359474e-01	2.658193e+00	8.325703e-01	2.332782e-01
192500	-4.614104e+04	1.598737e+02	4.399288e-01	6.935119e-02	2.181553e-01	7.324298e-02	7.456185e-03	6.116244e-01	2.017000e-02	7.244275e-02	3.043308e-01	2.729177e-02	4.036745e-02	5.499244e-01	5.642834e-03	6.648674e-02	1.952226e-01	4.346330e-02	3.925212e-03	6.798424e-01	1.105974e-02	1.179168e-01	2.033447e-01	5.148591e-02	1.893023e-02	5.991439e-01	9.178413e-03	3.355066e-02	4.466493e-01	9.464979e-03	3.251760e-04	5.003041e-01	9.705776e-03	3.400744e+00	6.332427e-01	1.372451e-01	2.718008e+00	8.377856e-01	2.172473e-01
195000	-4.615204e+04	1.601407e+02	4.369424e-01	5.658169e-02	2.109048e-01	8.111032e-02	4.773381e-03	6.323636e-01	1.426618e-02	5.931149e-02	3.032272e-01	2.070019e-02	2.945953e-02	5.818913e-01	5.410270e-03	6.669302e-02	2.035426e-01	4.378969e-02	4.070928e-03	6.635247e-01	1.837908e-02	1.066707e-01	1.665130e-01	4.844427e-02	2.828419e-02	6.472024e-01	2.885433e-03	1.303656e-02	4.445778e-01	2.153199e-02	5.230090e-03	4.871350e-01	2.848857e-02	3.542761e+00	7.177954e-01	1.555595e-01	2.613382e+00	8.267562e-01	2.320301e-01
197500	-4.614587e+04	1.590908e+02	4.511267e-01	7.005954e-02	2.307219e-01	5.765425e-02	4.503368e-03	6.217663e-01	1.529467e-02	6.598970e-02	3.409353e-01	2.088202e-02	3.232871e-02	5.359152e-01	3.949058e-03	6.818560e-02	1.906156e-01	4.176562e-02	3.682133e-03	6.855894e-01	1.016167e-02	8.172776e-02	2.263042e-01	6.890638e-02	1.556440e-02	5.999775e-01	7.519742e-03	2.341003e-02	4.440516e-01	1.986013e-02	3.405110e-03	4.875099e-01	2.176325e-02	2.674347e+00	6.777167e-01	1.356829e-01	2.720436e+00	7.811254e-01	1.878527e-01
200000	-4.614265e+04	1.576651e+02	4.564989e-01	8.535734e-02	2.239710e-01	6.400598e-02	4.177297e-03	5.992051e-01	2.328326e-02	8.867618e-02	2.687760e-01	1.982633e-02	4.198270e-02	5.750169e-01	5.721909e-03	6.731452e-02	1.826381e-01	3.870186e-02	5.049051e-04	6.995919e-01	1.124874e-02	1.251524e-01	1.883554e-01	3.948944e-02	2.435691e-02	6.121668e-01	1.047910e-02	1.452935e-02	4.622985e-01	3.466466e-02	3.375525e-03	4.703349e-01	1.479706e-02	3.389294e+00	6.816882e-01	1.256620e-01	2.726013e+00	7.867722e-01	1.828741e-01
202500	-4.613102e+04	1.583338e+02	4.546620e-01	6.864165e-02	2.294576e-01	6.816440e-02	2.964191e-03	6.180699e-01	1.270223e-02	9.577000e-02	2.883382e-01	3.913333e-02	4.326787e-02	5.280146e-01	5.475996e-03	7.056961e-02	1.851310e-01	3.648259e-02	1.652935e-03	6.942393e-01	1.192451e-02	1.162381e-01	2.006143e-01	5.776288e-02	2.604685e-02	5.766947e-01	2.264311e-02	2.842433e-02	4.038647e-01	2.794350e-02	4.206721e-03	5.283375e-01	7.223291e-03	2.962654e+00	6.569293e-01	1.257475e-01	2.736612e+00	8.029881e-01	1.934612e-01
205000	-4.614045e+04	1.586277e+02	4.490466e-01	8.536848e-02	2.409924e-01	7.222218e-02	1.755509e-03	5.850357e-01	1.462566e-02	8.054332e-02	3.068040e-01	2.929339e-02	3.260447e-02	5.417263e-01	9.028509e-03	6.342500e-02	1.843202e-01	4.473564e-02	3.761411e-03	6.909818e-01	1.277591e-02	1.073359e-01	1.704158e-01	6.499314e-02	2.835301e-02	6.174784e-01	1.142376e-02	1.402971e-02	3.932322e-01	3.928253e-02	5.293966e-03	5.447905e-01	3.371087e-03	3.414983e+00	6.344867e-01	1.336313e-01	2.739554e+00	8.209537e-01	1.973802e-01
207500	-4.614932e+04	1.576644e+02	4.602171e-01	7.878154e-02	2.221582e-01	5.199135e-02	5.685407e-03	6.166034e-01	2.478008e-02	6.285734e-02	2.994784e-01	4.052386e-02	4.175684e-02	5.522287e-01	3.154890e-03	5.842816e-02	1.880636e-01	4.505025e-02	4.103556e-03	6.899789e-01	1.437550e-02	9.848477e-02	2.229615e-01	5.067420e-02	3.722138e-02	5.871070e-01	3.551218e-03	1.455512e-02	4.054592e-01	1.127490e-02	1.118844e-03	5.562690e-01	1.132293e-02	2.902855e+00	6.364804e-01	1.432968e-01	2.744658e+00	7.769410e-01	2.106987e-01
210000	-4.614007e+04	1.601199e+02	4.373534e-01	7.493807e-02	2.191026e-01	6.200779e-02	2.374694e-03	6.179088e-01	2.366803e-02	7.208170e-02	2.398621e-01	2.027131e-02	4.998339e-02	6.133120e-01	4.489461e-03	6.034551e-02	1.788437e-01	4.754079e-02	6.378861e-04	6.914833e-01	2.114876e-02	1.131425e-01	1.889168e-01	4.616819e-02	2.619231e-02	6.246210e-01	9.592596e-04	2.384049e-02	4.333816e-01	1.067734e-02	2.172044e-03	5.238755e-01	6.053103e-03	3.507051e+00	6.952166e-01	1.360565e-01	2.680376e+00	7.972230e-01	2.143498e-01
212500	-4.615214e+04	1.599616e+02	4.421118e-01	6.941714e-02	2.313118e-01	7.815105e-02	1.010582e-03	6.108672e-01	9.242232e-03	7.970110e-02	2.969148e-01	4.129491e-02	5.269168e-02	5.289391e-01	4.584286e-04	6.356815e-02	1.672049e-01	4.679169e-02	5.229835e-03	7.065893e-01	1.061612e-02	1.169422e-01	1.930674e-01	5.854496e-02	2.902241e-02	5.967014e-01	5.721633e-03	1.229634e-02	4.573067e-01	2.445468e-02	2.263527e-03	4.925548e-01	1.112394e-02	3.015657e+00	6.879388e-01	1.437305e-01	2.698353e+00	7.592404e-01	2.182195e-01
215000	-4.614642e+04	1.590246e+02	4.431777e-01	6.670733e-02	2.348228e-01	5.943103e-02	9.037053e-03	6.167987e-01	1.320306e-02	6.039167e-02	3.414014e-01	4.174652e-02	6.152116e-02	4.885019e-01	6.437365e-03	6.507252e-02	1.926432e-01	4.111691e-02	3.794759e-03	6.850191e-01	1.235353e-02	9.967460e-02	1.849398e-01	6.054277e-02	2.899448e-02	6.212857e-01	4.562642e-03	2.441743e-02	4.257256e-01	1.018461e-02	6.068458e-03	5.191398e-01	1.446411e-02	3.808081e+00	6.742342e-01	1.482918e-01	2.698197e+00	8.060892e-01	1.873105e-01
217500	-4.614087e+04	1.578719e+02	4.493413e-01	7.339887e-02	2.384790e-01	6.230867e-02	4.562427e-03	5.984695e-01	2.278155e-02	7.681488e-02	3.194621e-01	2.882384e-02	1.962024e-02	5.423908e-01	1.288821e-02	6.469160e-02	1.809393e-01	4.295358e-02	4.571772e-03	6.955442e-01	1.129956e-02	9.343081e-02	1.998982e-01	5.918565e-02	2.240855e-02	6.206125e-01	4.464313e-03	2.055144e-02	4.103632e-01	2.511925e-02	1.156100e-02	5.197809e-01	1.262428e-02	4.131380e+00	6.687304e-01	1.443269e-01	2.704671e+00	8.094010e-01	1.897189e-01
220000	-4.614625e+04	1.587410e+02	4.492577e-01	6.428698e-02	2.116512e-01	6.507576e-02	2.008860e-03	6.374479e-01	1.952932e-02	5.983682e-02	3.373741e-01	3.733800e-02	4.582608e-02	5.170901e-01	2.534941e-03	6.435423e-02	1.954413e-01	3.774483e-02	2.125488e-03	6.929753e-01	7.358905e-03	1.053926e-01	1.991457e-01	6.104459e-02	2.010997e-02	6.115636e-01	2.743453e-03	1.668944e-02	4.212130e-01	1.308148e-02	5.341590e-03	5.381349e-01	5.539611e-03	3.273492e+00	6.663257e-01	1.480483e-01	2.686069e+00	8.405477e-01	1.908785e-01
222500	-4.613745e+04	1.583579e+02	4.421138e-01	7.982916e-02	2.418264e-01	6.132134e-02	6.060631e-03	6.006253e-01	1.033723e-02	7.087698e-02	2.838466e-01	2.276807e-02	4.679821e-02	5.694274e-01	6.282782e-03	6.266240e-02	1.788243e-01	4.983475e-02	3.081224e-03	6.893784e-01	1.621892e-02	1.066154e-01	2.029968e-01	5.265610e-02	7.126966e-03	6.256999e-01	4.904834e-03	2.782754e-02	4.588930e-01	3.968741e-03	5.286772e-05	4.805870e-01	2.867087e-02	4.619061e+00	6.342812e-01	1.517094e-01	2.701805e+00	8.238435e-01	2.331963e-01
225000	-4.615030e+04	1.569091e+02	4.608703e-01	7.066903e-02	2.255608e-01	6.478759e-02	2.715377e-03	6.271684e-01	9.098737e-03	6.563279e-02	3.660633e-01	1.903857e-02	2.136636e-02	5.175567e-01	1.034230e-02	6.505014e-02	1.929390e-01	3.993735e-02	2.948538e-03	6.836575e-01	1.546754e-02	8.061291e-02	2.007615e-01	5.331137e-02	2.310005e-02	6.261906e-01	1.602361e-02	2.672476e-02	4.459309e-01	1.119887e-02	6.043056e-04	4.869016e-01	2.863956e-02	3.573054e+00	6.666715e-01	1.610893e-01	2.680833e+00	8.060443e-01	2.110715e-01
227500	-4.614187e+04	1.590624e+02	4.394223e-01	6.053652e-02	2.375391e-01	5.640554e-02	2.511458e-03	6.342869e-01	8.720498e-03	5.394335e-02	2.977765e-01	4.252112e-02	4.582071e-02	5.588262e-01	1.112089e-03	7.621761e-02	1.880685e-01	3.700202e-02	1.655806e-03	6.808227e-01	1.623340e-02	9.884000e-02	1.855621e-01	6.219143e-02	2.532033e-02	6.214339e-01	6.652181e-03	1.877766e-02	3.689979e-01	6.625227e-03	9.040244e-03	5.679778e-01	2.858117e-02	4.281168e+00	7.118182e-01	1.430736e-01	2.624366e+00	8.690598e-01	2.023539e-01
230000	-4.614804e+04	1.595704e+02	4.354787e-01	6.333428e-02	2.216213e-01	5.901890e-02	1.279191e-02	6.193032e-01	2.393043e-02	6.158440e-02	2.959855e-01	5.475695e-02	4.783404e-02	5.367763e-01	3.062866e-03	6.600897e-02	1.801971e-01	5.108191e-02	1.635361e-03	6.926361e-01	8.440575e-03	1.064278e-01	1.977900e-01	7.596437e-02	2.124481e-02	5.936713e-01	4.901671e-03	2.180951e-02	4.379111e-01	1.569493e-02	2.631523e-03	5.019539e-01	1.999903e-02	4.314556e+00	6.934414e-01	1.408200e-01	2.676604e+00	8.017494e-01	2.111279e-01
232500	-4.615689e+04	1.581481e+02	4.536763e-01	6.950833e-02	2.211947e-01	6.765789e-02	2.266544e-03	6.163120e-01	2.306057e-02	6.813544e-02	2.547451e-01	2.027232e-02	6.344905e-02	5.847164e-01	8.681692e-03	7.566785e-02	1.923923e-01	4.234541e-02	2.724246e-03	6.744854e-01	1.238480e-02	1.160912e-01	2.006706e-01	7.142781e-02	2.395711e-02	5.875876e-01	2.656497e-04	9.276372e-03	4.410815e-01	5.652243e-03	7.838430e-03	5.299760e-01	6.175392e-03	3.278707e+00	6.696578e-01	1.359645e-01	2.720293e+00	7.774843e-01	2.071843e-01
235000	-4.614442e+04	1.599183e+02	4.419213e-01	7.605419e-02	2.549929e-01	5.744744e-02	4.898818e-03	5.794332e-01	2.717345e-02	8.077531e-02	3.073948e-01	2.170571e-02	3.445538e-02	5.505793e-01	5.089530e-03	6.930195e-02	1.885613e-01	4.086181e-02	2.306962e-03	6.819428e-01	1.702516e-02	1.119113e-01	1.798353e-01	7.266678e-02	1.959970e-02	6.060383e-01	9.948504e-03	4.475575e-02	4.406284e-01	2.255332e-02	1.727294e-03	4.823839e-01	7.951371e-03	3.084833e+00	6.543536e-01	1.266569e-01	2.735193e+00	8.181479e-01	1.836068e-01
237500	-4.613187e+04	1.576321e+02	4.593720e-01	7.296727e-02	2.263962e-01	6.700570e-02	5.164707e-03	6.111055e-01	1.736071e-02	8.179281e-02	3.126173e-01	2.368680e-02	6.195229e-02	5.145916e-01	5.359268e-03	6.654955e-02	1.970970e-01	4.574013e-02	4.534651e-03	6.762772e-01	9.801527e-03	1.024116e-01	2.210854e-01	5.787702e-02	2.389252e-02	5.918214e-01	2.912103e-03	1.649667e-02	4.591348e-01	3.642007e-02	5.326397e-03	4.707575e-01	1.186456e-02	3.045507e+00	6.658365e-01	1.413382e-01	2.720201e+00	8.040272e-01	1.764899e-01
240000	-4.614375e+04	1.595483e+02	4.440378e-01	7.745444e-02	2.287567e-01	5.528928e-02	3.114827e-03	6.223219e-01	1.306277e-02	6.514406e-02	3.003880e-01	6.080100e-02	3.585345e-02	5.280910e-01	9.722528e-03	7.148961e-02	1.964531e-01	4.294416e-02	2.802758e-03	6.736280e-01	1.268244e-02	1.060726e-01	1.862495e-01	5.348287e-02	2.758947e-02	6.178789e-01	8.726708e-03	2.463627e-02	4.466932e-01	2.112075e-02	9.295823e-03	4.855446e-01	1.270942e-02	3.167906e+00	6.697871e-01	1.414753e-01	2.699405e+00	7.823846e-01	2.318655e-01
242500	-4.613852e+04	1.579754e+02	4.529396e-01	6.704597e-02	2.455180e-01	6.015294e-02	4.170465e-03	6.101064e-01	1.300624e-02	5.340142e-02	2.293210e-01	6.966281e-02	3.167398e-02	6.115185e-01	4.422340e-03	6.853966e-02	1.921759e-01	3.999273e-02	1.771611e-03	6.842910e-01	1.322910e-02	1.046473e-01	1.768522e-01	5.825498e-02	1.699746e-02	6.410009e-01	2.247122e-03	2.953773e-02	3.865331e-01	5.576684e-03	3.952837e-03	5.662660e-01	8.133636e-03	3.549023e+00	6.635352e-01	1.377622e-01	2.691196e+00	8.583089e-01	1.878418e-01
245000	-4.615685e+04	1.589690e+02	4.481721e-01	6.536832e-02	2.354482e-01	5.773178e-02	1.991748e-04	6.227524e-01	1.850008e-02	8.421440e-02	2.865926e-01	4.347736e-02	4.663449e-02	5.334248e-01	5.656419e-03	6.908195e-02	1.780769e-01	3.601984e-02	3.632358e-03	7.035171e-01	9.671849e-03	1.318363e-01	2.124340e-01	4.599056e-02	2.356398e-02	5.831134e-01	3.061723e-03	4.376667e-02	4.225227e-01	3.192700e-02	4.297513e-03	4.767665e-01	2.071964e-02	3.190789e+00	6.673356e-01	1.434199e-01	2.705263e+00	8.162343e-01	1.859046e-01
247500	-4.615112e+04	1.567645e+02	4.597856e-01	6.087397e-02	2.417906e-01	6.181115e-02	3.307431e-03	6.237191e-01	8.497817e-03	5.125612e-02	2.451105e-01	4.299584e-02	6.211610e-02	5.929490e-01	5.572398e-03	6.252714e-02	1.768014e-01	4.418835e-02	3.424569e-03	6.975506e-01	1.550790e-02	1.124503e-01	2.031508e-01	5.953350e-02	1.889489e-02	6.050172e-01	9.533307e-04	1.982224e-02	4.386467e-01	8.611292e-03	7.157442e-03	5.206916e-01	5.070768e-03	3.859155e+00	6.188615e-01	1.398760e-01	2.785409e+00	7.497853e-01	2.006493e-01
250000	-4.614575e+04	1.597920e+02	4.403252e-01	7.972168e-02	2.361793e-01	6.662098e-02	8.707978e-03	5.920371e-01	1.673292e-02	6.980274e-02	2.697884e-01	2.783064e-02	7.220722e-02	5.577172e-01	2.653798e-03	6.835816e-02	1.910534e-01	4.497311e-02	5.245009e-03	6.811871e-01	9.183141e-03	1.189294e-01	1.547683e-01	6.396501e-02	2.119912e-02	6.378482e-01	3.289863e-03	1.995786e-02	4.183096e-01	1.283254e-02	1.610232e-02	5.077963e-01	2.500143e-02	3.428384e+00	6.387953e-01	1.492494e-01	2.705428e+00	8.588320e-01	1.853982e-01
252500	-4.614358e+04	1.603623e+02	4.375459e-01	6.078611e-02	2.455239e-01	7.284822e-02	4.055889e-03	6.013071e-01	1.547882e-02	1.365941e-01	2.434909e-01	2.947877e-02	4.650940e-02	5.315159e-01	1.241086e-02	6.868662e-02	1.868192e-01	4.474085e-02	2.007234e-03	6.811871e-01	1.655897e-02	1.120212e-01	1.904629e-01	5.661382e-02	1.867265e-02	6.144251e-01	7.804346e-03	4.526548e-02	4.122556e-01	6.789474e-03	8.980307e-04	5.227246e-01	1.206674e-02	3.238293e+00	7.205923e-01	1.326787e-01	2.673256e+00	7.750283e-01	2.084664e-01
255000	-4.614475e+04	1.603991e+02	4.413403e-01	7.251321e-02	2.285460e-01	5.733443e-02	2.172193e-03	6.272684e-01	1.216573e-02	5.691355e-02	2.727762e-01	3.381752e-02	3.019307e-02	6.053141e-01	9.856022e-04	7.381459e-02	1.971937e-01	3.742055e-02	4.296346e-03	6.829631e-01	4.311715e-03	1.023001e-01	1.666876e-01	6.833180e-02	1.902011e-02	6.364317e-01	7.228787e-03	1.634553e-02	4.789994e-01	3.727693e-02	7.500148e-03	4.583178e-01	1.560201e-03	2.682991e+00	6.607913e-01	1.401687e-01	2.755392e+00	7.459580e-01	1.806938e-01
257500	-4.613993e+04	1.594276e+02	4.365975e-01	5.458855e-02	2.353485e-01	5.773686e-02	3.612658e-03	6.320641e-01	1.664931e-02	5.784252e-02	2.726598e-01	2.070461e-02	5.932988e-02	5.791567e-01	1.030651e-02	7.344242e-02	1.993814e-01	4.334740e-02	3.859047e-03	6.689312e-01	1.103853e-02	9.176948e-02	2.283654e-01	6.527929e-02	1.004677e-02	5.918745e-01	1.266452e-02	1.241336e-02	4.626136e-01	1.646426e-02	1.034651e-03	4.973942e-01	1.007993e-02	4.303216e+00	6.809237e-01	1.315367e-01	2.738208e+00	7.484859e-01	1.891446e-01
260000	-4.614113e+04	1.588849e+02	4.417920e-01	6.226536e-02	2.331684e-01	5.478694e-02	7.410065e-03	6.275595e-01	1.480974e-02	6.506647e-02	2.735523e-01	2.615321e-02	2.289690e-02	5.901384e-01	2.219276e-02	6.871275e-02	1.855239e-01	4.182435e-02	9.670653e-04	6.903203e-01	1.265161e-02	1.150110e-01	1.860625e-01	6.912255e-02	1.384351e-02	6.082975e-01	7.662980e-03	2.184579e-02	4.014400e-01	2.037384e-02	7.751139e-04	5.339970e-01	2.156824e-02	4.135790e+00	6.737819e-01	1.368520e-01	2.655882e+00	8.658412e-01	2.307543e-01
262500	-4.614122e+04	1.590966e+02	4.419526e-01	6.145126e-02	2.351861e-01	6.481662e-02	7.832304e-03	6.115129e-01	1.920088e-02	8.128456e-02	3.175050e-01	3.057449e-02	2.749800e-02	5.354355e-01	7.702400e-03	7.477345e-02	1.800441e-01	4.082467e-02	1.562808e-03	6.897666e-01	1.302839e-02	6.712564e-02	1.877209e-01	6.535468e-02	3.149701e-02	6.404724e-01	7.829294e-03	2.534987e-02	4.024070e-01	1.091536e-02	7.407250e-03	5.144910e-01	3.942953e-02	3.902247e+00	7.051572e-01	1.292611e-01	2.674531e+00	8.190770e-01	1.967141e-01
265000	-4.613602e+04	1.580580e+02	4.514920e-01	6.863496e-02	2.500406e-01	7.521220e-02	1.444563e-03	5.823877e-01	2.227995e-02	4.049481e-02	3.244366e-01	2.893920e-02	4.779824e-02	5.278429e-01	3.048826e-02	6.174472e-02	1.917640e-01	4.272555e-02	4.391448e-03	6.846779e-01	1.469633e-02	9.063124e-02	1.888853e-01	6.427765e-02	2.405568e-02	6.220634e-01	1.008671e-02	2.349637e-02	4.589595e-01	2.770376e-02	2.549172e-04	4.796423e-01	9.943152e-03	3.658575e+00	6.699870e-01	1.346782e-01	2.705906e+00	7.999460e-01	2.136578e-01
267500	-4.613202e+04	1.586708e+02	4.428793e-01	8.815888e-02	2.151799e-01	6.520282e-02	3.082089e-03	6.147053e-01	1.367104e-02	8.699236e-02	3.233574e-01	1.889511e-02	4.931166e-02	5.103571e-01	1.108635e-02	6.769697e-02	1.922643e-01	4.281546e-02	3.078085e-03	6.849479e-01	9.197307e-03	9.629552e-02	1.991418e-01	6.135559e-02	1.570179e-02	6.268313e-01	6.739893e-04	2.680600e-02	4.047583e-01	1.045784e-02	3.655856e-03	5.402801e-01	1.404185e-02	4.202242e+00	6.709884e-01	1.624007e-01	2.661139e+00	8.457053e-01	1.969979e-01
270000	-4.613638e+04	1.575808e+02	4.516267e-01	6.850532e-02	2.279030e-01	6.176137e-02	1.406345e-03	6.246966e-01	1.572733e-02	7.246848e-02	2.841345e-01	1.688741e-02	2.727084e-02	5.961040e-01	3.134811e-03	6.906591e-02	1.872695e-01	3.575213e-02	3.061172e-03	6.939125e-01	1.093883e-02	1.248987e-01	1.738411e-01	6.219123e-02	2.638865e-02	6.123389e-01	3.414621e-04	1.379561e-02	5.044616e-01	7.128987e-03	2.397315e-03	4.631619e-01	9.054572e-03	4.117881e+00	7.036324e-01	1.466693e-01	2.668734e+00	8.224179e-01	1.734348e-01
272500	-4.613244e+04	1.594549e+02	4.409634e-01	6.456818e-02	2.232295e-01	7.738451e-02	2.716225e-03	6.109659e-01	2.113573e-02	7.979301e-02	2.762005e-01	2.336168e-02	4.621796e-02	5.686416e-01	5.785231e-03	6.885803e-02	2.051520e-01	3.985911e-02	3.083777e-03	6.719926e-01	1.105447e-02	9.057083e-02	2.229828e-01	6.527311e-02	2.086062e-02	5.997190e-01	5.936163e-04	4.057576e-02	4.126271e-01	1.620884e-02	1.029044e-03	5.053935e-01	2.416575e-02	3.678446e+00	6.904819e-01	1.367978e-01	2.668734e+00	8.476682e-01	1.920586e-01
275000	-4.613842e+04	1.595550e+02	4.360676e-01	5.962846e-02	2.394797e-01	6.728322e-02	1.775209e-03	6.223240e-01	9.509447e-03	8.387471e-02	2.450449e-01	3.543525e-02	2.709836e-02	6.029457e-01	5.601071e-03	7.412263e-02	1.865647e-01	4.301183e-02	2.089602e-03	6.848739e-01	9.337337e-03	1.092254e-01	1.881791e-01	6.967753e-02	2.386855e-02	6.005810e-01	8.468495e-03	1.802258e-02	4.442028e-01	1.089971e-02	4.203863e-03	5.129102e-01	9.760811e-03	4.248789e+00	6.527668e-01	1.489219e-01	2.668734e+00	8.443017e-01	2.457076e-01
277500	-4.613971e+04	1.584510e+02	4.461581e-01	6.328286e-02	2.391406e-01	6.356401e-02	3.050425e-03	6.152477e-01	1.571439e-02	8.088539e-02	2.916386e-01	5.957529e-02	1.544810e-02	5.475761e-01	4.876531e-03	6.587525e-02	1.920098e-01	4.228741e-02	1.953366e-03	6.831851e-01	1.468910e-02	9.578903e-02	2.026011e-01	5.955469e-02	2.300603e-02	6.133275e-01	5.721688e-03	2.282242e-02	4.385200e-01	3.164473e-02	1.832613e-04	4.873616e-01	1.946792e-02	3.979206e+00	6.853508e-01	1.308219e-01	2.686324e+00	7.843895e-01	2.457470e-01
280000	-4.613362e+04	1.595687e+02	4.383471e-01	6.004362e-02	2.232212e-01	7.917314e-02	4.813594e-03	6.184743e-01	1.427413e-02	6.008376e-02	2.851827e-01	3.505220e-02	2.390227e-02	5.949614e-01	8.176702e-04	6.449358e-02	1.966003e-01	4.335234e-02	3.975754e-03	6.831477e-01	8.430376e-03	1.093344e-01	1.752396e-01	6.754885e-02	1.221473e-02	6.334201e-01	2.242335e-03	2.859334e-02	4.688707e-01	1.732979e-02	9.006950e-03	4.603386e-01	1.586061e-02	3.922034e+00	6.682634e-01	1.392158e-01	2.698144e+00	8.049930e-01	2.180393e-01
282500	-4.614259e+04	1.571853e+02	4.594976e-01	6.410361e-02	2.303616e-01	6.143257e-02	5.157237e-03	6.225213e-01	1.642374e-02	7.043136e-02	3.171781e-01	3.560595e-02	7.838720e-02	4.944588e-01	3.938619e-03	6.754268e-02	1.764211e-01	4.600419e-02	5.628744e-03	6.940855e-01	1.031777e-02	1.007119e-01	1.954583e-01	6.318251e-02	2.111372e-02	6.156814e-01	3.852212e-03	3.417450e-02	4.082171e-01	1.148003e-02	2.244319e-03	5.241923e-01	1.969183e-02	3.475934e+00	6.727773e-01	1.461789e-01	2.689119e+00	8.005096e-01	2.179157e-01
285000	-4.614303e+04	1.592188e+02	4.333772e-01	6.450098e-02	2.156765e-01	6.824010e-02	4.692983e-03	6.284807e-01	1.840869e-02	4.704754e-02	2.804183e-01	4.689347e-02	3.717855e-02	5.820398e-01	6.422332e-03	7.175676e-02	1.909860e-01	3.927542e-02	2.091066e-03	6.774822e-01	1.840852e-02	1.091109e-01	1.920234e-01	5.441852e-02	1.387190e-02	6.230056e-01	7.569735e-03	4.023397e-02	4.142271e-01	1.855048e-02	3.792340e-03	5.106637e-01	1.253238e-02	4.956583e+00	6.751374e-01	1.331974e-01	2.676390e+00	8.422554e-01	2.198632e-01
287500	-4.614932e+04	1.588863e+02	4.456279e-01	7.595500e-02	2.323367e-01	6.601087e-02	5.420729e-03	6.095338e-01	1.074288e-02	4.612928e-02	2.956673e-01	2.324062e-02	2.113992e-02	6.090297e-01	4.793276e-03	7.262083e-02	1.915157e-01	4.210105e-02	4.439275e-03	6.762129e-01	1.311021e-02	1.136560e-01	2.075898e-01	6.369760e-02	3.037086e-02	5.767931e-01	7.892632e-03	4.385975e-02	3.967288e-01	4.239234e-03	2.171698e-03	5.450888e-01	7.911810e-03	3.615237e+00	6.743627e-01	1.509229e-01	2.716644e+00	7.447691e-01	2.101027e-01
290000	-4.613937e+04	1.589517e+02	4.420326e-01	7.430463e-02	2.278572e-01	6.740171e-02	1.455959e-03	6.134829e-01	1.549757e-02	6.680577e-02	3.452057e-01	1.472401e-02	3.689673e-02	5.324926e-01	3.875253e-03	6.470311e-02	1.820185e-01	4.509855e-02	2.890741e-03	6.824082e-01	2.288091e-02	1.046662e-01	2.285099e-01	7.061501e-02	2.983293e-02	5.513374e-01	1.503858e-02	3.307330e-02	4.524223e-01	6.730588e-03	1.148924e-02	4.900978e-01	6.186799e-03	4.036259e+00	7.012192e-01	1.424110e-01	2.699161e+00	7.591803e-01	1.932735e-01
292500	-4.614049e+04	1.591105e+02	4.420100e-01	8.422165e-02	2.233042e-01	5.960075e-02	6.173172e-03	6.122018e-01	1.449842e-02	8.093135e-02	3.034208e-01	4.277946e-02	3.350429e-02	5.131909e-01	2.617320e-02	6.474628e-02	1.795781e-01	4.767281e-02	5.200899e-03	6.915905e-01	1.121136e-02	9.234070e-02	1.829686e-01	6.400286e-02	2.438173e-02	6.264899e-01	9.816135e-03	1.626358e-02	3.651232e-01	2.981255e-02	1.255221e-02	5.683506e-01	7.897876e-03	3.880516e+00	6.871333e-01	1.558734e-01	2.698994e+00	7.657403e-01	1.879371e-01
295000	-4.614222e+04	1.569597e+02	4.601793e-01	6.801362e-02	2.444126e-01	5.925258e-02	3.794639e-03	6.094077e-01	1.511886e-02	8.108603e-02	2.638539e-01	4.331227e-02	5.986211e-02	5.476378e-01	4.247887e-03	6.365294e-02	1.836815e-01	4.673966e-02	6.305021e-03	6.878289e-01	1.179196e-02	1.093478e-01	2.009480e-01	6.624611e-02	1.915779e-02	5.975282e-01	6.772163e-03	4.950167e-02	4.428789e-01	1.725592e-02	9.215476e-03	4.713634e-01	9.784610e-03	3.612543e+00	6.349408e-01	1.353682e-01	2.752434e+00	7.659105e-01	2.256002e-01
297500	-4.614306e+04	1.593015e+02	4.434276e-01	5.784005e-02	2.228353e-01	7.514343e-02	3.040940e-03	6.246655e-01	1.647477e-02	5.157484e-02	2.368234e-01	3.010795e-02	5.393743e-02	6.225779e-01	4.978489e-03	6.315714e-02	1.877004e-01	4.944390e-02	2.460919e-03	6.835846e-01	1.365307e-02	1.087402e-01	1.913922e-01	7.456108e-02	2.213431e-02	5.926961e-01	1.047603e-02	9.737718e-03	4.236660e-01	1.421455e-02	6.204787e-03	5.232469e-01	2.292998e-02	3.497247e+00	7.065425e-01	1.403371e-01	2.664841e+00	8.120306e-01	1.986495e-01
300000	-4.614288e+04	1.578175e+02	4.541198e-01	6.055948e-02	2.317809e-01	6.741352e-02	2.133265e-03	6.219163e-01	1.619652e-02	6.528716e-02	2.864785e-01	4.822780e-02	4.621421e-02	5.434909e-01	1.030143e-02	6.681917e-02	1.967873e-01	3.987802e-02	1.696686e-03	6.821775e-01	1.264133e-02	8.419765e-02	1.863655e-01	6.466719e-02	3.101750e-02	6.286284e-01	5.123777e-03	1.293262e-02	4.545979e-01	4.319679e-02	1.398963e-02	4.296091e-01	4.567401e-02	3.550647e+00	6.902964e-01	1.316324e-01	2.716676e+00	7.601488e-01	2.005001e-01
302500	-4.615052e+04	1.580295e+02	4.504276e-01	6.554507e-02	2.456384e-01	5.362351e-02	3.569100e-03	6.206715e-01	1.095239e-02	6.494441e-02	3.000653e-01	1.854331e-02	5.664739e-02	5.557817e-01	4.017894e-03	6.968789e-02	1.932973e-01	3.961975e-02	4.511874e-03	6.821775e-01	1.070566e-02	1.166677e-01	1.821953e-01	5.160798e-02	3.312924e-02	6.069184e-01	9.481337e-03	1.258735e-02	4.787067e-01	4.133877e-02	5.156028e-03	4.618772e-01	3.339370e-04	3.828873e+00	6.449037e-01	1.430667e-01	2.734728e+00	8.127085e-01	1.765785e-01
305000	-4.614249e+04	1.600037e+02	4.347131e-01	6.314824e-02	2.446672e-01	6.481641e-02	6.703931e-03	6.058586e-01	1.480562e-02	9.861743e-02	2.769333e-01	2.130826e-02	2.127418e-02	5.639123e-01	1.795448e-02	6.123087e-02	1.944924e-01	4.572103e-02	6.397110e-03	6.795885e-01	1.257014e-02	1.047494e-01	2.046666e-01	6.923319e-02	2.577861e-02	5.951364e-01	4.357873e-04	1.972206e-02	4.104145e-01	1.911189e-02	3.030979e-04	5.220330e-01	2.841552e-02	3.986894e+00	6.909656e-01	1.409833e-01	2.662006e+00	8.385671e-01	2.056169e-01
307500	-4.615226e+04	1.605042e+02	4.372073e-01	6.907807e-02	2.220389e-01	7.668415e-02	5.645867e-03	6.105517e-01	1.600132e-02	8.553073e-02	2.626044e-01	4.131704e-02	3.264869e-02	5.702304e-01	7.668725e-03	6.335861e-02	1.840072e-01	4.922938e-02	3.813231e-03	6.868703e-01	1.272122e-02	1.020251e-01	2.163851e-01	6.926074e-02	1.616074e-02	5.955828e-01	5.854762e-04	4.070031e-02	4.219484e-01	1.079743e-02	1.241476e-03	5.188560e-01	6.456365e-03	3.142794e+00	6.964059e-01	1.345865e-01	2.690354e+00	7.724059e-01	2.213960e-01
310000	-4.615108e+04	1.595617e+02	4.392304e-01	6.637940e-02	2.485546e-01	6.894082e-02	3.152411e-03	5.960678e-01	1.690495e-02	3.534335e-02	2.998959e-01	3.217616e-02	7.904566e-02	5.510802e-01	2.458717e-03	7.047590e-02	1.752384e-01	4.060119e-02	3.878571e-03	7.024941e-01	7.311881e-03	1.230668e-01	1.884971e-01	6.783284e-02	2.534158e-02	5.901574e-01	5.104224e-03	2.387790e-02	4.421318e-01	3.323409e-03	1.524198e-03	5.222689e-01	6.873765e-03	3.808108e+00	6.530107e-01	1.515046e-01	2.712999e+00	7.907823e-01	2.096726e-01
312500	-4.614388e+04	1.578692e+02	4.572740e-01	8.084064e-02	2.534776e-01	5.665077e-02	1.722078e-03	5.908416e-01	1.646728e-02	8.916887e-02	3.282159e-01	2.595223e-02	3.789454e-02	5.168014e-01	1.967001e-03	6.341842e-02	1.985488e-01	4.165195e-02	3.244469e-03	6.819293e-01	1.120710e-02	1.266472e-01	2.076918e-01	5.595296e-02	2.022003e-02	5.857847e-01	3.703378e-03	2.705017e-02	4.083254e-01	2.920385e-03	3.644065e-05	5.534385e-01	8.229153e-03	3.083312e+00	6.625913e-01	1.415028e-01	2.728519e+00	7.958906e-01	1.747809e-01
315000	-4.615016e+04	1.612250e+02	4.363050e-01	8.084064e-02	2.524916e-01	5.563993e-02	3.271097e-03	5.908416e-01	1.691514e-02	7.614443e-02	2.878333e-01	4.436364e-02	4.114519e-02	5.495096e-01	1.003804e-03	6.703376e-02	1.983668e-01	4.097304e-02	2.021985e-03	6.841801e-01	7.424378e-03	1.131161e-01	1.843635e-01	5.826884e-02	8.553727e-03	6.290791e-01	6.618775e-03	2.948916e-02	4.145162e-01	2.163097e-02	8.195214e-03	5.163165e-01	9.851896e-03	2.546065e+00	6.815576e-01	1.547274e-01	2.696221e+00	7.745089e-01	1.973341e-01
317500	-4.613262e+04	1.583050e+02	4.470152e-01	7.643767e-02	2.443988e-01	6.797447e-02	1.994131e-03	5.964634e-01	1.273154e-02	7.258790e-02	2.691199e-01	2.291621e-02	5.250997e-02	5.818355e-01	1.030521e-03	6.764729e-02	1.878019e-01	4.332341e-02	8.285784e-03	6.830305e-01	9.911107e-03	9.364771e-02	1.734673e-01	6.871055e-02	2.350250e-02	6.283198e-01	1.235212e-02	3.520288e-02	4.328625e-01	1.587042e-02	1.843547e-03	5.032560e-01	1.096469e-02	4.009896e+00	6.785519e-01	1.267951e-01	2.740658e+00	7.510387e-01	1.956092e-01
320000	-4.615334e+04	1.567581e+02	4.609289e-01	6.599817e-02	2.580187e-01	5.753254e-02	4.044431e-03	5.993665e-01	1.503957e-02	6.552942e-02	2.657320e-01	4.821631e-02	2.243888e-02	5.879014e-01	1.018202e-02	6.626355e-02	1.995690e-01	3.604577e-02	3.471767e-03	6.861357e-01	8.514206e-03	9.202415e-02	1.794987e-01	7.638523e-02	4.237535e-02	6.038990e-01	5.817499e-03	3.703214e-02	4.494013e-01	4.342098e-02	8.579835e-03	4.496284e-01	1.193728e-02	3.716378e+00	6.741478e-01	1.382298e-01	2.733689e+00	7.731230e-01	1.723127e-01
322500	-4.613633e+04	1.581444e+02	4.497357e-01	7.236688e-02	2.300723e-01	5.291821e-02	1.597631e-05	6.131797e-01	3.144690e-02	5.653685e-02	3.208901e-01	2.694199e-02	1.789345e-02	5.639119e-01	1.382566e-02	6.533621e-02	2.059560e-01	3.893558e-02	4.168430e-03	6.744661e-01	1.113766e-02	1.031089e-01	1.980984e-01	6.781288e-02	2.528400e-02	5.989338e-01	6.761993e-03	3.164824e-02	4.603071e-01	5.846230e-03	3.412317e-03	4.974587e-01	1.327418e-03	3.806203e+00	6.827127e-01	1.359937e-01	2.663723e+00	8.426062e-01	2.239624e-01
325000	-4.614136e+04	1.590919e+02	4.410228e-01	6.190759e-02	2.345625e-01	5.387000e-02	2.210222e-03	6.343103e-01	1.313935e-02	9.202874e-02	2.626955e-01	2.654292e-02	4.306190e-02	5.599824e-01	1.568857e-02	6.257053e-02	1.958111e-01	4.444113e-02	3.173818e-03	6.780856e-01	1.591788e-02	9.947668e-02	1.961052e-01	4.588406e-02	2.379156e-02	6.295349e-01	5.207611e-03	3.086819e-02	4.378064e-01	1.547085e-02	1.349964e-02	4.971114e-01	5.243560e-03	4.033379e+00	6.876867e-01	1.467457e-01	2.663723e+00	8.290784e-01	2.073380e-01
327500	-4.614751e+04	1.581158e+02	4.415974e-01	6.382009e-02	2.433796e-01	7.320182e-02	5.653936e-03	5.951914e-01	1.875315e-02	7.907290e-02	2.323439e-01	2.803168e-02	3.146927e-02	6.211506e-01	7.931627e-03	6.468165e-02	1.980191e-01	4.778199e-02	2.343291e-03	6.756362e-01	1.153775e-02	1.152726e-01	1.852458e-01	6.076938e-02	1.424627e-02	6.195911e-01	4.874822e-03	3.151049e-02	4.526561e-01	1.125314e-02	1.671801e-02	4.609768e-01	2.688538e-02	4.931310e+00	6.853139e-01	1.415743e-01	2.684378e+00	8.108566e-01	2.008093e-01
330000	-4.614294e+04	1.599109e+02	4.378778e-01	6.029835e-02	2.171966e-01	8.566236e-02	5.244041e-03	6.164558e-01	1.514287e-02	7.541468e-02	3.317612e-01	2.549256e-02	2.293980e-02	5.432845e-01	1.107239e-03	6.695443e-02	1.889275e-01	4.600764e-02	1.802338e-03	6.867272e-01	9.580972e-03	1.136103e-01	2.071031e-01	7.065298e-02	1.093989e-02	5.917593e-01	5.934479e-03	1.256314e-02	4.494596e-01	1.646472e-02	5.204309e-03	4.950892e-01	2.121901e-02	3.644088e+00	6.576331e-01	1.435020e-01	2.714559e+00	7.798805e-01	2.246765e-01
332500	-4.615916e+04	1.586059e+02	4.520563e-01	8.422355e-02	2.181328e-01	5.037691e-02	1.308218e-03	6.376087e-01	8.349814e-03	5.052125e-02	3.173132e-01	8.438961e-02	3.158610e-02	5.160235e-01	1.663372e-04	6.722278e-02	1.917774e-01	4.559450e-02	2.524114e-03	6.815302e-01	1.135095e-02	8.376818e-02	2.132282e-01	7.423290e-02	1.751921e-02	6.107993e-01	4.522475e-04	1.432142e-02	4.687522e-01	9.141239e-03	1.003199e-02	4.860083e-01	1.174484e-02	3.035672e+00	6.614068e-01	1.348991e-01	2.704570e+00	8.225977e-01	2.088954e-01
335000	-4.614725e+04	1.592333e+02	4.444494e-01	7.566088e-02	2.516255e-01	5.690949e-02	2.627614e-03	5.888580e-01	2.431854e-02	7.619047e-02	3.054531e-01	2.670223e-02	5.592678e-02	5.302819e-01	5.445559e-03	6.335157e-02	1.924842e-01	4.918014e-02	4.248847e-03	6.838134e-01	6.921812e-03	1.125594e-01	1.910405e-01	4.390140e-02	2.296747e-02	6.190134e-01	1.051783e-02	4.182863e-02	4.718364e-01	8.266888e-03	1.046216e-03	4.602780e-01	1.674383e-02	3.427297e+00	6.724725e-01	1.495038e-01	2.655567e+00	8.632637e-01	2.118516e-01
337500	-4.613703e+04	1.583036e+02	4.508857e-01	7.386898e-02	2.215849e-01	7.734239e-02	3.055625e-03	6.122513e-01	1.189689e-02	6.982352e-02	2.775547e-01	2.866492e-02	3.915488e-02	5.666909e-01	1.811109e-02	6.989092e-02	1.932823e-01	3.826178e-02	3.207435e-03	6.807072e-01	1.465030e-02	1.059783e-01	1.940561e-01	8.085330e-02	1.988742e-02	5.964934e-01	2.731585e-03	2.159804e-02	4.224517e-01	3.198408e-02	1.392470e-02	5.021423e-01	7.899117e-03	3.493723e+00	6.547146e-01	1.332257e-01	2.762696e+00	7.422457e-01	1.957993e-01
340000	-4.615856e+04	1.602952e+02	4.357779e-01	5.533242e-02	2.217744e-01	8.745289e-02	9.870154e-03	6.115331e-01	1.403708e-02	4.765218e-02	2.282651e-01	3.727540e-02	3.457958e-02	6.510193e-01	1.208412e-03	6.511646e-02	1.867983e-01	4.644161e-02	2.103293e-03	6.822138e-01	1.732651e-02	1.117590e-01	2.254261e-01	6.221409e-02	5.938421e-03	5.882960e-01	6.366479e-03	2.149969e-02	4.567737e-01	5.169650e-02	8.845314e-03	4.540170e-01	7.167774e-03	3.548439e+00	7.042030e-01	1.454216e-01	2.707924e+00	7.256300e-01	1.995630e-01
342500	-4.615520e+04	1.578627e+02	4.403730e-01	6.906140e-02	2.058537e-01	7.418770e-02	7.784060e-03	6.308683e-01	1.224488e-02	7.130884e-02	3.008787e-01	2.249909e-02	4.959404e-02	5.425023e-01	1.321705e-02	6.881048e-02	1.841956e-01	4.383923e-02	1.119532e-03	6.881540e-01	1.388123e-02	1.072199e-01	1.554495e-01	7.072030e-02	2.133034e-02	6.322237e-01	1.305624e-02	2.859733e-02	4.002040e-01	1.641612e-02	1.330063e-02	5.219031e-01	1.957880e-02	5.351104e+00	6.923643e-01	1.364576e-01	2.665057e+00	8.228153e-01	2.222902e-01
345000	-4.614830e+04	1.566832e+02	4.640478e-01	4.869273e-02	2.469561e-01	6.346564e-02	6.929148e-03	6.104296e-01	2.352675e-02	9.009464e-02	3.337056e-01	2.375734e-02	4.758608e-02	4.976455e-01	7.210780e-03	6.821854e-02	1.790846e-01	3.926077e-02	3.519050e-03	6.954744e-01	1.444260e-02	1.058982e-01	1.809483e-01	4.365866e-02	2.509882e-02	6.291936e-01	1.520252e-02	1.711025e-02	4.594622e-01	4.553356e-02	5.578208e-03	4.536616e-01	1.865414e-02	3.386375e+00	6.580228e-01	1.541945e-01	2.751215e+00	7.352908e-01	1.779928e-01
347500	-4.613621e+04	1.588759e+02	4.454917e-01	7.046879e-02	2.172795e-01	7.771793e-02	4.362509e-03	6.141227e-01	1.604861e-02	9.652516e-02	2.556207e-01	1.575115e-02	4.675881e-02	5.822693e-01	3.074853e-03	6.503554e-02	1.924078e-01	4.748789e-02	2.097907e-03	6.762513e-01	1.671953e-02	1.145830e-01	1.858366e-01	5.536148e-02	1.562504e-02	6.232314e-01	5.362426e-03	1.237580e-02	4.884084e-01	2.980101e-02	1.347574e-03	4.643879e-01	3.679294e-03	3.644083e+00	6.860062e-01	1.481096e-01	2.689555e+00	7.790155e-01	2.099061e-01
350000	-4.614519e+04	1.573137e+02	4.544667e-01	6.697653e-02	2.304008e-01	5.431758e-02	3.347239e-03	6.236593e-01	2.129852e-02	8.026950e-02	2.755359e-01	2.818435e-02	4.309210e-02	5.704644e-01	2.453776e-03	6.093538e-02	1.889027e-01	4.307568e-02	1.401020e-03	6.904136e-01	1.527165e-02	8.806879e-02	2.036319e-01	7.029701e-02	2.199741e-02	6.150413e-01	9.636786e-04	2.244872e-02	4.236848e-01	8.118967e-03	7.309725e-03	5.262658e-01	1.217195e-02	4.008572e+00	6.935301e-01	1.359124e-01	2.694395e+00	7.754050e-01	2.133809e-01
352500	-4.613584e+04	1.580048e+02	4.528366e-01	5.962881e-02	2.373867e-01	6.807619e-02	4.195126e-03	6.251321e-01	5.581069e-03	8.730480e-02	2.789053e-01	1.646078e-02	7.210180e-02	5.274635e-01	1.776382e-02	6.914149e-02	1.888945e-01	3.880952e-02	5.034588e-03	6.874917e-01	1.062811e-02	9.831191e-02	1.812970e-01	6.054111e-02	1.877858e-02	6.347252e-01	6.346200e-03	1.255133e-02	4.085056e-01	2.242221e-02	8.757359e-03	5.143059e-01	3.345756e-02	3.533213e+00	6.765419e-01	1.372781e-01	2.724784e+00	7.737655e-01	1.862386e-01
355000	-4.613197e+04	1.582441e+02	4.515792e-01	6.504682e-02	2.350973e-01	6.469072e-02	3.632735e-03	6.121823e-01	1.935015e-02	9.271329e-02	2.648697e-01	3.001725e-02	3.665805e-02	5.729073e-01	2.834404e-03	6.071171e-02	1.843977e-01	3.807885e-02	2.715078e-03	7.054613e-01	8.635368e-03	1.091754e-01	2.085145e-01	6.029465e-02	2.497012e-02	5.936228e-01	3.422567e-03	2.895124e-02	3.637967e-01	1.512171e-02	1.595704e-02	5.662921e-01	9.881191e-03	3.460894e+00	7.060733e-01	1.416840e-01	2.677282e+00	7.944182e-01	1.910532e-01
357500	-4.614319e+04	1.601485e+02	4.404639e-01	5.794396e-02	2.454588e-01	5.158779e-02	5.759525e-03	6.280498e-01	1.120009e-02	5.782562e-02	2.959966e-01	1.627826e-02	4.541570e-02	5.708910e-01	1.359277e-02	6.699589e-02	1.797216e-01	4.165436e-02	5.908788e-03	6.931666e-01	1.255274e-02	1.166666e-01	1.628610e-01	6.233220e-02	2.143330e-02	6.315171e-01	5.189838e-03	8.133282e-03	4.442269e-01	6.556613e-03	3.149247e-03	5.187465e-01	1.918747e-02	3.052912e+00	6.705184e-01	1.315871e-01	2.714261e+00	8.233443e-01	1.777934e-01
360000	-4.613425e+04	1.587413e+02	4.499681e-01	6.512134e-02	2.338499e-01	7.511546e-02	3.244304e-03	6.054758e-01	1.719320e-02	8.475591e-02	2.300350e-01	2.223132e-02	4.356991e-02	6.112448e-01	8.163054e-03	5.819122e-02	1.902607e-01	4.486079e-02	2.016527e-03	6.903993e-01	1.427139e-02	9.308247e-02	2.388549e-01	6.335749e-02	1.981753e-02	5.770910e-01	7.796633e-03	1.899946e-02	4.544790e-01	1.329594e-02	2.818410e-03	4.995802e-01	1.082701e-02	3.178299e+00	6.443602e-01	1.190248e-01	2.760503e+00	7.763704e-01	2.124151e-01
362500	-4.615061e+04	1.591315e+02	4.397070e-01	5.209498e-02	2.433297e-01	8.058003e-02	6.045613e-03	5.966604e-01	2.128926e-02	9.809688e-02	3.103076e-01	4.467374e-02	2.543414e-02	5.134865e-01	8.001109e-03	6.410316e-02	1.887233e-01	4.389168e-02	4.747605e-03	6.888358e-01	9.698431e-03	8.756743e-02	1.976638e-01	6.430572e-02	1.146499e-02	6.335053e-01	5.492729e-03	4.111149e-02	4.342126e-01	4.842603e-02	3.722766e-03	4.647251e-01	7.802036e-03	4.173225e+00	6.790329e-01	1.595575e-01	2.655649e+00	8.508873e-01	1.921196e-01
365000	-4.613965e+04	1.575565e+02	4.534345e-01	6.198597e-02	2.190363e-01	7.068975e-02	3.910955e-03	6.265787e-01	1.779834e-02	6.340730e-02	2.931637e-01	3.151133e-02	1.771930e-02	5.837119e-01	1.048642e-02	5.939974e-02	1.930620e-01	5.287139e-02	2.261446e-03	6.793466e-01	1.305884e-02	8.711191e-02	1.779116e-01	6.076944e-02	3.430307e-02	6.382381e-01	1.665893e-03	1.926569e-02	4.309491e-01	1.448131e-02	1.572022e-03	5.302141e-01	3.517828e-03	3.902344e+00	6.562680e-01	1.514336e-01	2.703196e+00	8.157191e-01	1.964669e-01
367500	-4.614379e+04	1.592158e+02	4.324333e-01	7.795880e-02	2.204292e-01	8.502147e-02	3.745598e-03	6.008098e-01	1.203514e-02	9.791058e-02	3.110368e-01	1.953907e-02	3.232383e-02	5.322519e-01	6.937782e-03	6.631883e-02	1.813435e-01	4.347262e-02	9.757638e-04	6.945416e-01	1.334767e-02	1.124931e-01	1.919379e-01	7.408461e-02	1.314369e-02	6.062849e-01	2.055763e-03	2.236184e-02	3.651240e-01	1.889571e-02	5.394616e-03	5.684992e-01	1.972461e-02	5.090483e+00	6.963610e-01	1.546502e-01	2.668523e+00	7.647161e-01	2.329542e-01
370000	-4.614303e+04	1.566903e+02	4.546390e-01	6.576271e-02	2.304955e-01	5.942583e-02	7.250583e-03	6.252406e-01	1.182476e-02	6.259287e-02	2.858965e-01	3.165044e-02	2.864734e-02	5.851183e-01	6.094551e-03	6.406434e-02	1.970644e-01	3.987519e-02	6.360667e-03	6.821329e-01	1.050255e-02	1.077564e-01	2.164891e-01	5.632898e-02	2.127570e-02	5.927258e-01	5.423997e-03	4.567143e-02	3.831746e-01	2.397931e-03	1.101528e-03	5.538244e-01	1.383016e-02	4.609193e+00	6.781872e-01	1.564955e-01	2.679833e+00	7.761720e-01	2.307943e-01
372500	-4.616198e+04	1.568110e+02	4.569196e-01	7.854950e-02	1.968199e-01	7.050434e-02	8.997174e-03	6.345389e-01	1.059020e-02	7.278410e-02	3.009140e-01	6.101961e-02	4.470563e-02	5.100159e-01	1.056076e-02	6.894739e-02	1.831824e-01	4.461303e-02	2.477613e-03	6.890277e-01	1.175192e-02	1.198085e-01	2.282417e-01	6.054053e-02	2.265037e-02	5.489218e-01	1.983709e-02	1.441142e-02	3.655845e-01	1.440688e-02	1.749289e-03	5.905403e-01	1.330761e-02	4.188022e+00	6.710492e-01	1.419711e-01	2.696713e+00	7.868433e-01	2.290152e-01
375000	-4.613441e+04	1.598310e+02	4.421675e-01	5.502885e-02	2.592382e-01	6.262516e-02	1.534768e-03	6.035910e-01	1.798202e-02	7.055260e-02	2.772592e-01	2.785574e-02	6.394136e-02	5.596849e-01	7.062159e-04	6.893593e-02	1.790027e-01	4.438322e-02	5.003970e-04	6.916957e-01	1.548211e-02	1.201860e-01	2.015626e-01	6.817873e-02	1.334477e-02	5.881267e-01	8.601220e-03	2.758819e-02	4.335916e-01	1.213668e-02	2.998608e-02	4.830124e-01	1.368506e-02	3.138624e+00	6.715384e-01	1.363804e-01	2.731754e+00	7.523353e-01	2.066293e-01
377500	-4.615054e+04	1.587535e+02	4.517751e-01	7.284382e-02	2.536574e-01	5.178545e-02	2.184268e-03	6.066806e-01	1.284844e-02	5.744855e-02	3.587325e-01	3.231032e-02	2.589411e-02	5.199112e-01	5.703357e-03	6.070207e-02	1.855926e-01	4.181720e-02	8.045529e-03	6.989848e-01	4.857799e-03	1.030336e-01	1.902714e-01	7.128266e-02	1.641352e-02	6.165456e-01	2.453199e-03	1.322685e-02	4.212090e-01	6.560186e-03	5.214254e-03	5.415821e-01	1.220760e-02	2.925498e+00	6.464830e-01	1.572017e-01	2.750788e+00	7.525209e-01	1.774750e-01
380000	-4.613118e+04	1.586397e+02	4.493821e-01	6.477662e-02	2.265281e-01	6.135723e-02	7.738850e-03	6.298084e-01	9.790829e-03	5.497157e-02	3.207145e-01	2.922068e-02	3.847584e-02	5.515127e-01	5.104669e-03	6.684657e-02	1.830431e-01	4.471637e-02	4.563192e-03	6.909229e-01	9.907901e-03	8.571535e-02	1.865989e-01	7.007166e-02	1.882032e-02	6.211639e-01	1.762987e-02	2.939430e-02	3.894201e-01	1.261962e-02	8.346421e-03	5.537467e-01	6.472877e-03	3.358118e+00	6.852913e-01	1.440863e-01	2.690126e+00	8.023652e-01	1.935877e-01
382500	-4.613915e+04	1.585360e+02	4.557221e-01	7.407701e-02	2.265812e-01	8.006701e-02	3.106836e-03	5.988727e-01	1.729528e-02	4.058594e-02	3.126127e-01	3.034457e-02	7.025888e-02	5.339253e-01	1.227262e-02	6.132786e-02	1.803552e-01	4.961826e-02	3.689286e-03	6.939865e-01	1.102284e-02	1.233043e-01	1.860976e-01	6.434547e-02	2.049364e-02	6.023248e-01	3.434226e-03	2.073398e-02	4.445257e-01	2.636977e-02	2.216205e-03	4.746425e-01	3.151189e-02	2.620651e+00	6.859836e-01	1.471036e-01	2.703074e+00	7.508485e-01	2.150012e-01
385000	-4.615426e+04	1.602467e+02	4.304908e-01	7.335503e-02	2.414202e-01	6.492532e-02	6.143187e-03	5.981166e-01	1.603969e-02	5.595330e-02	3.535216e-01	3.187388e-02	3.740349e-02	5.036384e-01	1.760939e-02	5.865306e-02	1.815152e-01	4.209561e-02	4.849838e-03	6.957168e-01	1.716944e-02	1.085838e-01	2.021092e-01	6.818088e-02	1.812307e-02	6.014819e-01	1.521207e-03	4.200101e-02	4.053238e-01	4.122010e-02	5.107322e-03	5.032868e-01	3.060958e-03	4.329895e+00	6.826604e-01	1.548067e-01	2.685242e+00	8.044267e-01	1.851327e-01
387500	-4.614835e+04	1.568778e+02	4.432888e-01	7.056132e-02	2.191895e-01	7.018313e-02	3.139196e-04	6.199463e-01	1.980583e-02	1.089068e-01	2.622169e-01	2.053120e-02	6.731432e-02	5.332702e-01	7.760656e-03	6.541824e-02	1.922564e-01	4.551598e-02	9.290425e-04	6.849220e-01	1.095826e-02	1.072456e-01	1.743130e-01	5.907270e-02	6.918616e-03	6.488276e-01	3.622423e-03	2.493021e-02	4.293124e-01	1.386957e-02	9.102201e-03	5.039501e-01	1.883554e-02	5.939796e+00	7.158929e-01	1.326749e-01	2.647608e+00	8.391064e-01	2.006765e-01
390000	-4.614551e+04	1.592033e+02	4.426252e-01	5.983252e-02	2.317155e-01	5.810549e-02	3.388646e-03	6.263094e-01	2.064842e-02	3.700044e-02	3.056668e-01	2.499077e-02	5.058065e-02	5.702879e-01	1.147344e-02	6.928569e-02	1.859883e-01	4.317785e-02	1.946590e-03	6.888518e-01	1.074978e-02	1.268976e-01	2.065875e-01	4.760028e-02	1.947506e-02	5.961365e-01	3.303090e-03	2.728067e-02	4.221193e-01	2.351850e-02	1.415459e-03	5.083719e-01	1.729414e-02	3.704256e+00	6.422365e-01	1.454084e-01	2.747454e+00	7.353081e-01	2.334688e-01
392500	-4.614414e+04	1.579850e+02	4.471764e-01	6.992334e-02	2.402398e-01	7.058614e-02	2.005734e-03	6.007781e-01	1.646691e-02	1.058581e-01	2.516412e-01	2.786940e-02	2.482692e-02	5.780571e-01	1.174731e-02	6.813344e-02	1.955342e-01	3.269147e-02	3.227380e-03	6.853386e-01	1.507493e-02	9.249533e-02	1.851120e-01	6.968735e-02	2.351069e-02	6.264526e-01	2.741991e-03	1.907051e-02	3.452700e-01	1.458540e-02	1.848538e-03	6.080212e-01	1.120442e-02	4.308246e+00	7.159200e-01	1.253289e-01	2.692454e+00	7.718240e-01	1.978126e-01
395000	-4.614288e+04	1.591144e+02	4.531078e-01	6.948601e-02	2.185906e-01	5.506770e-02	7.568092e-03	6.277689e-01	2.151874e-02	5.234247e-02	3.701429e-01	1.781593e-02	4.361047e-02	5.059543e-01	1.013390e-02	6.093226e-02	1.892199e-01	3.829865e-02	8.602915e-03	6.979240e-01	5.022280e-03	9.492036e-02	1.807365e-01	5.682556e-02	2.509092e-02	6.350435e-01	7.383195e-03	4.074110e-02	3.975119e-01	7.043863e-03	1.572682e-03	5.340555e-01	1.907492e-02	2.387646e+00	6.381724e-01	1.456364e-01	2.731638e+00	7.857135e-01	2.190782e-01
397500	-4.613623e+04	1.587771e+02	4.480868e-01	5.708077e-02	2.350588e-01	5.966886e-02	3.648657e-03	6.271253e-01	1.741761e-02	4.755012e-02	2.798253e-01	3.989071e-02	8.353072e-02	5.402794e-01	8.923777e-03	6.859637e-02	1.944204e-01	4.829558e-02	2.778741e-03	6.779858e-01	7.923107e-03	1.189386e-01	1.839023e-01	6.117847e-02	2.466947e-02	6.067815e-01	4.529679e-03	2.289419e-02	4.275705e-01	1.980887e-02	7.727263e-03	5.181844e-01	3.814708e-03	3.394123e+00	6.609626e-01	1.440541e-01	2.723731e+00	7.852950e-01	1.934492e-01
400000	-4.613196e+04	1.604642e+02	4.347147e-01	7.219419e-02	2.336205e-01	6.990844e-02	3.621911e-03	6.076599e-01	1.299506e-02	6.946059e-02	2.654328e-01	4.314496e-02	6.585417e-02	5.531072e-01	3.000228e-03	6.514963e-02	1.877034e-01	5.029092e-02	2.000006e-03	6.764166e-01	1.843946e-02	9.058993e-02	1.958744e-01	5.185299e-02	3.136737e-02	6.183297e-01	1.198564e-02	2.272363e-02	4.867323e-01	1.634180e-02	8.186523e-03	4.464292e-01	1.958650e-02	3.526119e+00	6.938585e-01	1.353455e-01	2.675826e+00	8.303735e-01	1.925461e-01
402500	-4.613814e+04	1.594324e+02	4.406668e-01	6.450387e-02	2.397762e-01	7.135380e-02	2.470961e-03	6.067738e-01	1.512142e-02	6.091906e-02	3.246997e-01	3.394017e-02	2.419009e-02	5.486023e-01	7.648759e-03	6.255016e-02	1.844405e-01	4.910705e-02	1.315937e-03	6.887843e-01	1.380203e-02	8.049634e-02	1.946926e-01	6.624692e-02	1.910905e-02	6.392635e-01	1.916617e-04	2.742658e-02	4.570939e-01	2.791110e-02	1.611024e-02	4.676400e-01	3.818147e-03	3.741395e+00	6.655531e-01	1.377937e-01	2.729637e+00	8.052188e-01	1.642775e-01
405000	-4.614748e+04	1.563984e+02	4.631967e-01	5.787069e-02	2.550516e-01	6.423754e-02	1.015928e-02	5.941706e-01	1.851025e-02	9.806622e-02	3.251002e-01	2.067402e-02	3.332784e-02	5.148708e-01	7.960919e-03	6.269048e-02	1.881506e-01	3.507302e-02	3.794837e-03	6.976452e-01	1.264586e-02	1.001489e-01	2.037889e-01	6.709729e-02	1.158516e-02	6.022808e-01	1.509898e-02	4.706751e-02	3.867858e-01	2.342954e-02	2.014268e-02	5.167964e-01	5.778102e-03	3.781332e+00	6.419166e-01	1.398684e-01	2.750618e+00	7.760405e-01	1.960516e-01
407500	-4.612903e+04	1.594177e+02	4.443860e-01	5.945092e-02	2.241299e-01	8.460288e-02	3.098039e-03	6.121439e-01	1.657440e-02	6.519929e-02	2.948908e-01	2.028537e-02	5.056448e-02	5.541486e-01	1.491144e-02	7.228990e-02	1.879237e-01	4.056306e-02	4.152114e-03	6.882900e-01	6.781137e-03	1.082525e-01	1.929942e-01	7.471810e-02	2.267612e-02	6.001922e-01	1.166906e-03	1.366329e-02	4.788515e-01	4.510792e-03	1.883104e-03	4.935239e-01	7.567462e-03	3.251462e+00	6.739759e-01	1.347404e-01	2.712100e+00	7.961376e-01	1.975970e-01
410000	-4.614236e+04	1.585324e+02	4.542406e-01	5.839000e-02	2.135298e-01	7.806428e-02	4.586604e-03	6.226663e-01	2.276310e-02	1.030917e-01	2.797123e-01	2.128271e-02	4.436039e-02	5.429615e-01	8.591439e-03	6.590456e-02	1.786756e-01	4.040891e-02	2.095869e-03	6.927941e-01	2.012096e-02	1.030099e-01	1.991124e-01	6.464987e-02	1.660230e-02	6.107350e-01	5.890411e-03	2.950597e-02	5.000318e-01	4.054997e-03	5.203054e-04	4.385310e-01	2.735596e-02	2.819721e+00	6.715492e-01	1.374635e-01	2.676098e+00	8.408517e-01	2.205750e-01
412500	-4.614761e+04	1.597338e+02	4.395671e-01	6.492882e-02	2.165559e-01	7.737992e-02	2.812612e-03	6.244926e-01	1.383015e-02	7.330132e-02	3.332599e-01	2.455882e-02	3.902790e-02	5.264405e-01	3.411608e-03	6.531521e-02	1.776340e-01	4.174531e-02	5.350017e-03	6.949618e-01	1.499373e-02	1.024705e-01	1.869407e-01	6.542477e-02	3.515159e-02	6.077519e-01	2.260477e-03	2.042765e-02	4.598018e-01	1.438186e-02	4.814325e-03	4.828520e-01	1.772235e-02	3.590013e+00	6.823793e-01	1.272630e-01	2.704234e+00	8.037475e-01	2.032001e-01
415000	-4.614126e+04	1.586880e+02	4.469940e-01	7.110418e-02	2.280855e-01	5.523166e-02	8.427938e-03	6.244197e-01	1.273107e-02	8.126162e-02	2.846066e-01	3.917061e-02	3.312955e-02	5.588139e-01	3.017740e-03	5.950503e-02	1.849376e-01	4.892895e-02	2.317588e-03	6.899220e-01	1.438884e-02	9.180030e-02	1.853170e-01	6.192237e-02	1.010931e-02	6.384382e-01	1.241284e-02	9.575888e-03	4.145591e-01	9.374316e-03	4.177588e-03	5.571966e-01	5.116575e-03	3.629815e+00	6.499604e-01	1.475309e-01	2.738356e+00	7.578003e-01	2.084009e-01
417500	-4.613484e+04	1.593308e+02	4.439465e-01	5.640488e-02	2.314114e-01	7.041552e-02	8.195726e-04	6.220928e-01	1.885577e-02	7.579218e-02	2.936328e-01	1.703438e-02	5.422791e-02	5.497358e-01	9.576994e-03	7.147464e-02	1.996326e-01	3.389469e-02	2.279481e-03	6.813483e-01	1.137023e-02	8.469422e-02	2.143672e-01	5.987519e-02	2.391740e-02	6.168330e-01	3.129657e-04	4.398280e-02	4.279035e-01	9.850772e-03	7.924238e-03	5.001187e-01	1.021996e-02	3.397793e+00	6.586025e-01	1.431420e-01	2.690967e+00	8.217408e-01	2.257526e-01
420000	-4.614032e+04	1.587268e+02	4.480172e-01	7.841229e-02	2.069996e-01	4.733407e-02	8.194795e-03	6.394866e-01	1.957260e-02	6.104588e-02	3.256943e-01	1.846775e-02	4.489293e-02	5.460471e-01	3.852087e-03	6.536934e-02	1.885254e-01	4.119795e-02	2.782449e-03	6.892149e-01	1.290999e-02	9.683915e-02	2.044221e-01	6.853650e-02	2.627792e-02	5.985865e-01	5.337798e-03	3.340724e-02	4.368108e-01	1.373615e-02	1.042670e-02	4.963166e-01	9.302454e-03	3.453723e+00	6.656659e-01	1.432541e-01	2.703024e+00	7.738919e-01	2.382766e-01
422500	-4.614821e+04	1.594308e+02	4.428506e-01	8.387873e-02	2.197314e-01	6.220870e-02	4.136106e-03	6.118305e-01	1.821458e-02	8.275762e-02	3.064743e-01	2.695972e-02	4.316706e-02	5.291739e-01	1.146740e-02	7.137045e-02	1.986248e-01	4.482644e-02	1.537394e-03	6.737772e-01	9.863753e-03	9.948698e-02	2.087914e-01	6.668991e-02	1.953045e-02	5.960573e-01	9.443967e-03	1.630829e-02	4.276498e-01	3.917900e-02	2.228938e-02	4.784411e-01	1.613239e-02	3.446218e+00	6.991932e-01	1.434288e-01	2.648148e+00	8.486130e-01	2.012928e-01
425000	-4.613980e+04	1.592642e+02	4.486277e-01	6.696090e-02	2.122891e-01	5.167096e-02	3.985424e-03	6.511088e-01	1.398473e-02	6.162676e-02	2.922555e-01	2.077636e-02	3.703694e-02	5.854028e-01	2.901605e-03	6.437780e-02	1.815723e-01	3.946609e-02	3.182356e-03	6.972404e-01	1.416103e-02	1.095093e-01	1.914091e-01	6.012593e-02	1.827290e-02	6.106645e-01	1.001819e-02	1.765882e-02	4.425493e-01	5.400588e-03	1.095709e-02	5.146382e-01	8.795947e-03	2.834565e+00	7.000606e-01	1.363120e-01	2.727245e+00	7.269927e-01	1.862912e-01
427500	-4.613639e+04	1.595648e+02	4.428607e-01	7.546442e-02	2.084321e-01	6.987347e-02	2.710001e-03	6.304008e-01	1.311917e-02	8.313232e-02	2.528810e-01	2.500545e-02	3.178937e-02	5.961188e-01	1.107311e-02	6.595200e-02	1.844253e-01	4.543770e-02	4.645467e-03	6.829504e-01	1.658919e-02	1.042016e-01	1.912232e-01	5.682986e-02	2.277375e-02	6.092201e-01	1.575146e-02	2.238630e-02	4.551706e-01	1.947793e-02	4.172849e-04	4.865080e-01	1.603993e-02	3.310770e+00	6.653558e-01	1.307502e-01	2.735111e+00	7.774894e-01	1.968275e-01
430000	-4.614458e+04	1.592154e+02	4.422228e-01	7.890974e-02	2.316662e-01	7.268923e-02	5.176725e-03	5.907342e-01	2.082396e-02	7.986715e-02	3.001264e-01	2.537833e-02	7.273220e-02	5.053933e-01	1.650265e-02	6.739334e-02	1.963759e-01	3.949620e-02	3.936134e-03	6.789206e-01	1.387776e-02	1.024659e-01	1.874701e-01	7.114271e-02	1.483144e-02	6.225684e-01	1.521386e-03	1.609575e-02	4.629848e-01	1.044268e-02	1.679434e-03	4.776230e-01	3.117438e-02	3.746757e+00	6.599754e-01	1.475467e-01	2.735111e+00	7.470556e-01	2.063679e-01
432500	-4.614677e+04	1.591804e+02	4.425268e-01	6.686510e-02	2.328411e-01	7.742955e-02	2.404761e-03	6.060447e-01	1.441479e-02	5.238904e-02	2.451231e-01	2.673449e-02	3.864480e-02	6.271517e-01	9.956869e-03	6.239799e-02	1.963461e-01	5.518079e-02	3.525135e-03	6.757217e-01	6.828264e-03	9.116434e-02	1.957180e-01	7.897057e-02	1.728037e-02	6.130657e-01	3.801042e-03	8.020064e-03	3.974174e-01	2.976337e-02	4.428701e-03	5.454028e-01	1.496775e-02	3.740443e+00	6.776094e-01	1.246141e-01	2.731127e+00	7.644000e-01	2.063679e-01
435000	-4.613829e+04	1.586648e+02	4.380329e-01	6.212344e-02	2.314814e-01	6.408186e-02	2.208677e-03	6.289086e-01	1.119596e-02	6.992795e-02	3.086314e-01	1.961834e-02	3.994739e-02	5.564047e-01	5.470227e-03	6.927444e-02	1.858070e-01	3.978657e-02	3.401307e-03	6.846533e-01	1.707736e-02	1.011799e-01	1.880539e-01	5.899839e-02	2.367557e-02	6.268367e-01	1.255598e-03	4.495293e-02	4.326895e-01	2.001218e-02	1.832319e-03	4.681020e-01	3.241105e-02	4.868914e+00	6.698041e-01	1.414330e-01	2.691892e+00	8.095939e-01	2.180864e-01
437500	-4.615476e+04	1.578637e+02	4.489744e-01	6.959732e-02	2.247439e-01	7.314093e-02	6.595214e-03	6.101006e-01	1.582204e-02	8.253403e-02	2.438600e-01	1.877383e-02	6.627169e-02	5.876663e-01	8.941089e-04	6.940421e-02	1.789703e-01	4.185699e-02	3.990468e-03	6.893032e-01	1.647483e-02	1.006077e-01	1.942193e-01	7.756462e-02	2.571783e-02	6.001981e-01	1.692467e-03	2.794930e-02	4.897804e-01	1.531884e-02	1.781412e-02	4.239074e-01	2.522995e-02	4.188630e+00	6.935855e-01	1.341795e-01	2.737909e+00	7.310503e-01	1.780319e-01
440000	-4.615421e+04	1.602799e+02	4.367252e-01	6.387669e-02	2.340879e-01	6.517290e-02	6.180615e-03	6.002787e-01	3.040314e-02	8.292241e-02	3.512917e-01	3.429312e-02	2.547430e-02	5.011079e-01	4.910513e-03	5.701223e-02	1.898675e-01	5.416217e-02	4.956397e-03	6.882086e-01	5.793162e-03	1.017262e-01	1.782147e-01	5.226078e-02	2.422897e-02	6.250134e-01	1.855587e-02	1.337811e-02	4.358403e-01	2.806447e-03	8.450228e-04	5.314502e-01	1.567986e-02	3.433370e+00	6.809042e-01	1.457256e-01	2.679614e+00	8.091017e-01	2.124749e-01
442500	-4.613898e+04	1.590865e+02	4.449638e-01	6.070719e-02	2.344940e-01	7.649721e-02	7.975442e-03	6.017380e-01	1.858814e-02	8.409713e-02	2.828228e-01	1.306648e-02	6.876388e-02	5.362841e-01	1.496567e-02	6.959948e-02	1.944200e-01	4.270911e-02	5.561570e-03	6.783108e-01	9.399054e-03	9.571815e-02	2.000578e-01	6.080296e-02	1.877951e-02	6.232724e-01	1.369159e-03	1.448922e-02	4.518890e-01	1.849957e-02	6.684339e-03	4.792207e-01	2.921710e-02	3.504641e+00	6.896363e-01	1.316474e-01	2.704817e+00	7.870832e-01	1.967259e-01
445000	-4.613441e+04	1.586495e+02	4.404988e-01	7.239545e-02	2.174308e-01	7.114430e-02	4.383497e-03	6.089710e-01	2.567499e-02	6.111282e-02	2.448091e-01	2.448047e-02	4.626871e-02	6.122086e-01	1.112032e-02	6.514346e-02	1.926101e-01	4.040631e-02	1.302876e-03	6.821251e-01	1.841217e-02	1.145675e-01	1.850463e-01	7.298354e-02	1.602996e-02	6.042180e-01	7.154687e-03	2.710375e-02	4.016807e-01	3.817013e-03	2.858868e-03	5.516053e-01	1.293433e-02	4.547162e+00	6.501860e-01	1.466800e-01	2.736730e+00	7.654994e-01	2.047350e-01
447500	-4.613264e+04	1.565296e+02	4.646310e-01	7.031735e-02	2.446021e-01	5.558146e-02	2.627654e-03	6.110846e-01	1.578680e-02	8.190087e-02	3.199681e-01	2.873867e-02	2.621431e-02	5.399638e-01	3.214329e-03	6.373573e-02	1.889420e-01	3.807721e-02	8.195303e-04	6.924398e-01	1.598580e-02	9.292470e-02	1.986391e-01	6.677983e-02	3.546901e-02	5.971522e-01	9.035132e-03	3.298336e-02	4.591914e-01	3.012897e-02	1.869086e-03	4.753433e-01	4.838478e-04	3.464563e+00	6.513243e-01	1.385215e-01	2.727616e+00	8.026775e-01	1.973412e-01
450000	-4.614691e+04	1.587980e+02	4.496433e-01	6.676557e-02	2.283651e-01	7.909451e-02	4.595255e-03	6.116308e-01	9.548733e-03	6.319027e-02	3.011542e-01	5.437471e-02	3.814067e-02	5.381096e-01	5.030587e-03	7.321495e-02	1.813166e-01	4.536288e-02	2.178982e-03	6.856202e-01	1.230643e-02	9.504280e-02	1.971021e-01	7.066869e-02	1.361084e-02	6.203787e-01	3.196849e-03	1.932904e-02	3.733163e-01	3.392126e-02	8.723200e-04	5.609920e-01	1.156903e-02	3.164972e+00	7.080528e-01	1.311932e-01	2.680159e+00	8.047407e-01	1.912780e-01
452500	-4.613556e+04	1.595469e+02	4.436315e-01	7.937376e-02	2.405095e-01	7.304258e-02	4.267989e-03	5.923166e-01	1.048959e-02	7.109899e-02	2.812137e-01	2.954630e-02	4.037921e-02	5.683017e-01	9.460089e-03	7.588913e-02	1.966930e-01	3.790912e-02	2.186121e-03	6.756860e-01	1.163665e-02	1.121773e-01	2.021327e-01	6.389822e-02	1.676615e-02	5.932840e-01	1.174161e-02	5.820102e-02	4.099409e-01	9.721712e-04	4.390325e-03	5.009502e-01	2.554535e-02	3.224240e+00	6.676146e-01	1.419830e-01	2.723013e+00	7.613506e-01	2.109883e-01
455000	-4.615288e+04	1.577991e+02	4.487433e-01	6.901991e-02	2.241968e-01	6.165525e-02	2.685913e-03	6.183203e-01	2.412186e-02	9.444635e-02	3.154125e-01	3.025484e-02	5.238143e-02	5.015753e-01	5.929553e-03	7.024424e-02	2.079341e-01	3.617344e-02	4.245160e-03	6.721932e-01	9.209925e-03	1.172723e-01	2.097522e-01	6.918403e-02	6.962821e-03	5.916668e-01	5.161883e-03	3.558509e-02	4.400612e-01	6.917192e-03	5.541152e-03	4.754510e-01	3.644441e-02	4.284165e+00	7.047223e-01	1.416944e-01	2.692348e+00	7.630548e-01	1.970844e-01
457500	-4.614427e+04	1.598893e+02	4.367879e-01	7.093076e-02	2.275321e-01	5.408931e-02	4.603641e-03	6.228479e-01	1.999636e-02	7.222256e-02	2.998234e-01	1.385629e-02	5.883495e-02	5.476233e-01	7.639485e-03	7.236911e-02	1.997953e-01	3.564293e-02	3.228613e-03	6.733557e-01	1.560835e-02	1.011153e-01	1.868066e-01	6.871665e-02	1.614047e-02	6.231812e-01	4.039725e-03	1.760978e-02	4.446821e-01	1.128202e-02	5.098442e-03	5.094899e-01	1.183771e-02	3.815392e+00	6.988411e-01	1.609046e-01	2.673359e+00	7.494097e-01	2.224276e-01
460000	-4.614758e+04	1.594452e+02	4.383101e-01	5.790183e-02	2.331871e-01	7.732337e-02	6.234327e-04	6.153770e-01	1.558727e-02	6.443730e-02	3.548659e-01	4.667969e-02	2.807495e-02	4.976426e-01	8.299583e-03	7.657256e-02	2.021758e-01	3.988826e-02	1.785451e-03	6.697824e-01	9.795567e-03	9.841551e-02	1.867845e-01	4.690748e-02	2.021805e-02	6.439403e-01	3.734130e-03	2.076217e-02	3.902287e-01	3.346570e-02	5.537294e-03	5.464756e-01	3.530525e-03	4.050542e+00	7.145909e-01	1.520461e-01	2.660983e+00	7.520485e-01	2.303842e-01
462500	-4.615020e+04	1.598104e+02	4.446041e-01	6.596735e-02	2.330411e-01	7.180200e-02	1.166311e-02	6.075938e-01	9.932614e-03	4.983426e-02	2.305420e-01	4.349063e-02	4.702794e-02	6.112052e-01	1.789997e-02	7.792907e-02	1.859515e-01	4.388782e-02	6.297083e-03	6.742437e-01	1.169080e-02	9.981540e-02	2.018433e-01	7.734579e-02	2.723881e-02	5.875960e-01	6.160651e-03	2.253122e-02	5.425840e-01	4.634318e-03	1.074631e-04	4.208039e-01	9.339102e-03	2.829314e+00	7.028072e-01	1.487086e-01	2.665258e+00	7.988785e-01	2.025383e-01
465000	-4.613689e+04	1.585085e+02	4.517383e-01	6.860290e-02	2.305761e-01	7.344618e-02	5.195347e-03	6.082338e-01	1.394562e-02	6.212875e-02	2.717658e-01	1.465754e-02	3.465824e-02	6.070550e-01	9.734695e-03	7.002327e-02	1.934379e-01	3.950878e-02	6.074736e-03	6.835890e-01	7.366312e-03	1.271101e-01	1.778136e-01	7.153595e-02	2.285401e-02	5.869035e-01	1.378281e-02	2.520203e-02	4.471220e-01	1.712419e-02	5.914959e-03	4.968696e-01	7.767133e-03	3.175316e+00	6.782506e-01	1.388841e-01	2.695119e+00	7.917770e-01	2.189030e-01
467500	-4.614342e+04	1.586545e+02	4.460799e-01	6.472322e-02	2.294540e-01	6.898504e-02	4.814100e-03	6.168789e-01	1.514476e-02	5.069105e-02	3.512493e-01	2.826613e-02	3.844952e-02	5.259645e-01	5.379467e-03	6.777796e-02	1.845585e-01	5.041657e-02	5.565744e-03	6.774742e-01	1.420708e-02	9.939223e-02	2.080640e-01	6.913977e-02	1.600916e-02	5.991789e-01	8.215969e-03	3.406220e-02	3.682482e-01	2.542355e-02	1.435795e-03	5.583153e-01	1.251495e-02	3.786207e+00	6.671424e-01	1.600771e-01	2.683702e+00	7.880287e-01	2.254084e-01
470000	-4.616589e+04	1.591011e+02	4.358043e-01	6.938268e-02	2.006168e-01	5.993222e-02	3.685113e-03	6.421104e-01	2.427279e-02	7.381451e-02	2.996429e-01	3.465292e-02	2.266949e-02	5.475926e-01	2.162757e-02	6.900335e-02	1.964800e-01	4.678329e-02	5.004217e-03	6.702813e-01	1.244784e-02	1.366978e-01	2.215718e-01	5.911735e-02	1.236471e-02	5.638040e-01	6.444370e-03	1.514549e-02	3.477810e-01	1.336029e-02	1.607456e-02	5.731817e-01	3.445698e-02	4.738911e+00	6.924165e-01	1.621247e-01	2.646311e+00	8.136628e-01	2.181756e-01
472500	-4.614648e+04	1.580250e+02	4.547887e-01	7.042586e-02	2.243200e-01	5.964581e-02	4.159012e-03	6.177258e-01	2.372350e-02	6.138693e-02	3.061677e-01	2.042095e-02	3.082639e-02	5.805077e-01	6.903864e-04	7.649763e-02	1.857890e-01	4.057137e-02	2.969991e-03	6.866377e-01	7.534369e-03	1.023225e-01	2.005151e-01	6.160552e-02	4.042495e-02	5.929114e-01	2.220531e-03	3.206130e-02	3.741931e-01	1.411490e-02	2.895510e-02	5.351073e-01	1.556828e-02	3.254752e+00	6.993911e-01	1.270844e-01	2.705529e+00	7.794338e-01	1.931876e-01
475000	-4.614177e+04	1.591532e+02	4.489679e-01	6.195402e-02	2.444190e-01	6.274618e-02	3.428352e-03	6.076883e-01	1.976408e-02	6.898175e-02	3.323046e-01	3.693381e-02	3.107083e-02	5.203113e-01	1.039770e-02	6.654086e-02	1.961064e-01	4.621837e-02	3.178938e-03	6.725795e-01	1.537592e-02	1.050781e-01	2.112350e-01	4.833050e-02	1.395266e-02	6.074693e-01	1.393441e-02	1.850440e-02	4.353387e-01	1.145906e-02	1.734236e-03	5.267152e-01	6.248440e-03	2.899989e+00	6.712059e-01	1.405585e-01	2.713443e+00	7.801648e-01	2.057435e-01
477500	-4.613867e+04	1.596833e+02	4.410847e-01	6.238989e-02	2.081160e-01	6.092162e-02	1.956910e-03	6.490799e-01	1.753565e-02	8.671883e-02	2.830660e-01	3.932312e-02	4.607071e-02	5.420337e-01	2.787606e-03	6.600135e-02	1.928805e-01	4.162733e-02	3.428863e-03	6.868745e-01	9.187434e-03	9.849399e-02	1.981423e-01	5.977204e-02	2.590438e-02	6.121052e-01	5.582157e-03	1.490481e-02	4.275151e-01	1.821390e-02	6.067342e-03	5.240730e-01	9.225796e-03	3.433546e+00	6.648432e-01	1.480586e-01	2.703581e+00	7.902872e-01	2.121953e-01
480000	-4.614660e+04	1.602961e+02	4.351691e-01	6.640867e-02	2.318514e-01	6.070881e-02	8.348614e-03	6.082385e-01	2.444402e-02	8.364846e-02	2.718002e-01	4.522280e-02	6.213232e-02	5.301612e-01	7.034984e-03	6.090202e-02	1.868008e-01	4.893225e-02	2.404413e-03	6.836340e-01	1.732649e-02	1.061988e-01	1.908777e-01	5.894571e-02	1.313071e-02	6.278027e-01	3.044409e-03	3.170099e-02	4.103501e-01	2.247112e-02	5.826576e-03	5.062278e-01	2.342349e-02	3.631504e+00	7.103901e-01	1.565312e-01	2.688788e+00	7.481312e-01	1.795275e-01
482500	-4.613859e+04	1.594204e+02	4.333916e-01	7.177515e-02	2.224703e-01	6.234517e-02	4.583055e-03	6.149000e-01	2.392630e-02	7.603377e-02	2.176305e-01	3.383566e-02	3.458404e-02	6.220734e-01	1.584266e-02	6.123085e-02	1.869534e-01	4.838025e-02	4.900426e-03	6.880073e-01	1.052785e-02	9.421175e-02	1.980081e-01	7.077543e-02	2.074110e-02	6.078588e-01	8.404896e-03	1.831422e-02	5.202390e-01	3.503248e-02	1.731476e-03	4.180201e-01	6.662711e-03	4.752939e+00	6.792833e-01	1.341875e-01	2.671257e+00	8.240371e-01	2.389480e-01
485000	-4.614981e+04	1.590369e+02	4.447947e-01	6.141712e-02	2.441361e-01	6.049326e-02	8.372483e-03	6.117982e-01	1.378282e-02	6.807570e-02	2.491988e-01	3.850181e-02	5.812111e-02	5.771430e-01	8.959598e-03	6.974283e-02	1.765029e-01	3.803342e-02	2.441790e-03	7.020120e-01	1.126710e-02	8.531006e-02	1.909441e-01	5.774356e-02	3.219302e-02	6.302194e-01	3.589879e-03	1.806135e-02	4.894465e-01	2.605410e-02	1.006563e-02	4.555549e-01	8.175083e-04	3.577097e+00	6.815000e-01	1.403727e-01	2.719297e+00	7.721257e-01	1.829195e-01
487500	-4.614583e+04	1.587434e+02	4.441032e-01	5.764165e-02	2.272029e-01	7.526738e-02	1.106916e-02	6.192018e-01	9.617068e-03	9.449568e-02	2.648886e-01	2.818161e-02	3.941713e-02	5.529256e-01	2.009141e-02	6.423334e-02	1.866139e-01	4.600049e-02	4.054170e-03	6.905272e-01	8.570943e-03	1.083219e-01	1.911220e-01	6.563644e-02	3.388299e-02	5.974120e-01	3.624633e-03	8.142509e-03	4.023915e-01	3.486408e-02	1.920812e-04	5.516754e-01	2.734429e-03	3.963987e+00	6.869871e-01	1.347226e-01	2.664032e+00	8.372576e-01	2.230852e-01
490000	-4.615997e+04	1.594053e+02	4.458848e-01	5.414831e-02	2.492876e-01	5.841793e-02	7.411948e-03	6.078430e-01	2.289118e-02	7.438828e-02	2.984475e-01	3.069533e-02	4.902760e-02	5.434699e-01	3.971468e-03	6.373439e-02	1.918787e-01	4.361574e-02	8.027011e-03	6.750921e-01	1.765206e-02	9.532006e-02	2.135232e-01	6.957599e-02	1.093023e-02	6.066052e-01	4.045337e-03	1.674641e-02	4.169661e-01	2.320231e-02	1.248941e-03	5.322734e-01	9.562789e-03	3.061634e+00	6.569658e-01	1.209861e-01	2.703896e+00	8.782407e-01	1.878312e-01
492500	-4.615173e+04	1.596281e+02	4.435524e-01	7.566709e-02	2.415941e-01	6.595855e-02	2.010245e-03	6.013448e-01	1.342518e-02	8.094703e-02	2.907104e-01	3.428640e-02	2.039255e-02	5.578722e-01	1.579135e-02	6.661561e-02	1.845052e-01	4.506688e-02	5.030731e-03	6.943267e-01	4.454875e-03	1.083819e-01	2.126393e-01	6.635134e-02	1.315741e-02	5.917841e-01	7.685896e-03	9.570014e-03	4.332712e-01	1.027070e-02	1.551122e-03	5.356805e-01	9.656428e-03	3.153783e+00	6.821383e-01	1.452849e-01	2.696649e+00	7.696690e-01	2.189356e-01
495000	-4.613670e+04	1.588932e+02	4.522450e-01	6.288909e-02	2.248616e-01	7.493068e-02	3.510513e-03	6.185259e-01	1.528228e-02	8.171999e-02	2.992383e-01	3.458217e-02	3.614822e-02	5.396360e-01	8.675343e-03	7.124629e-02	1.820311e-01	4.577554e-02	1.679049e-03	6.891578e-01	1.011017e-02	9.695486e-02	2.242145e-01	6.218512e-02	2.138618e-02	5.834214e-01	1.183792e-02	2.291031e-02	4.603595e-01	1.560170e-02	2.066579e-03	4.846321e-01	1.442979e-02	2.723324e+00	6.815857e-01	1.460160e-01	2.683811e+00	7.864212e-01	2.261401e-01
497500	-4.614691e+04	1.599439e+02	4.416226e-01	6.535970e-02	2.676062e-01	7.207364e-02	1.552007e-03	5.849208e-01	8.487614e-03	5.930444e-02	3.671824e-01	1.587722e-02	4.168832e-02	5.010374e-01	1.491016e-02	6.563235e-02	1.882691e-01	4.128390e-02	5.135379e-03	6.790528e-01	2.062645e-02	9.315403e-02	1.781032e-01	5.896015e-02	2.768941e-02	6.370882e-01	5.005064e-03	3.269411e-02	4.717342e-01	2.347089e-04	2.742036e-03	4.733080e-01	1.928695e-02	3.099828e+00	6.882880e-01	1.558199e-01	2.667845e+00	8.002789e-01	2.105146e-01
500000	-4.613278e+04	1.583043e+02	4.448889e-01	6.888952e-02	2.393181e-01	6.173806e-02	4.988158e-03	6.086334e-01	1.643281e-02	5.438052e-02	2.886176e-01	3.568309e-02	2.874174e-02	5.827761e-01	9.801029e-03	6.966489e-02	1.823566e-01	3.980378e-02	5.384184e-03	6.917909e-01	1.099967e-02	1.238699e-01	1.878681e-01	6.197170e-02	3.229266e-02	5.903118e-01	3.685793e-03	2.853435e-02	4.618103e-01	2.930270e-02	9.389445e-03	4.689144e-01	2.048850e-03	4.296945e+00	6.931876e-01	1.319708e-01	2.670256e+00	8.030230e-01	2.400491e-01
502500	-4.614790e+04	1.592657e+02	4.397500e-01	6.510806e-02	2.191984e-01	5.555096e-02	4.605992e-03	6.480298e-01	7.506853e-03	9.200530e-02	2.614644e-01	3.619381e-02	4.515335e-02	5.586548e-01	6.528360e-03	6.796722e-02	1.890525e-01	3.853537e-02	4.887917e-03	6.868177e-01	1.273931e-02	9.718918e-02	1.973808e-01	7.168576e-02	2.995871e-02	6.018395e-01	1.945988e-03	2.451258e-02	3.917278e-01	1.023189e-02	7.038074e-03	5.600563e-01	6.433427e-03	4.033132e+00	6.703495e-01	1.428476e-01	2.700353e+00	8.034995e-01	2.040826e-01
505000	-4.614593e+04	1.594659e+02	4.433025e-01	6.631820e-02	2.390208e-01	6.841234e-02	1.090699e-03	6.109733e-01	1.418460e-02	8.316974e-02	2.968880e-01	3.743508e-02	3.641031e-02	5.417841e-01	4.312788e-03	6.766098e-02	1.858195e-01	4.437557e-02	3.644537e-03	6.860079e-01	1.249152e-02	9.751976e-02	1.932730e-01	6.004090e-02	2.009269e-02	6.193721e-01	9.701575e-03	1.437012e-02	3.777926e-01	3.157781e-02	8.160059e-03	5.469006e-01	2.119884e-02	3.349799e+00	6.601898e-01	1.417970e-01	2.701652e+00	8.273093e-01	1.985345e-01
507500	-4.614555e+04	1.580680e+02	4.415485e-01	5.649631e-02	2.216903e-01	8.055377e-02	8.063721e-03	6.197276e-01	1.346825e-02	9.416448e-02	2.871267e-01	1.684580e-02	5.847533e-02	5.359471e-01	7.440619e-03	6.961534e-02	1.934995e-01	4.450906e-02	3.855089e-03	6.779294e-01	1.059165e-02	1.155928e-01	1.674623e-01	6.251754e-02	4.342652e-02	6.089451e-01	2.055653e-03	2.013325e-02	4.286593e-01	3.971261e-02	1.518539e-02	4.938925e-01	2.416932e-03	4.985734e+00	7.055175e-01	1.370445e-01	2.679174e+00	7.714474e-01	2.216135e-01
510000	-4.615699e+04	1.590119e+02	4.403721e-01	6.744241e-02	2.317614e-01	7.238459e-02	3.287145e-03	6.078423e-01	1.728219e-02	6.121694e-02	2.590950e-01	1.946113e-02	7.988564e-02	5.711754e-01	9.165904e-03	6.415279e-02	1.946965e-01	4.346644e-02	2.440774e-03	6.873939e-01	7.849576e-03	1.011019e-01	1.963917e-01	7.164356e-02	2.098664e-02	6.003377e-01	9.538576e-03	1.979947e-02	4.318728e-01	1.533246e-02	1.066461e-03	5.213559e-01	1.057286e-02	4.202082e+00	7.224977e-01	1.432413e-01	2.674240e+00	7.223015e-01	2.373986e-01
512500	-4.614170e+04	1.573955e+02	4.432213e-01	8.187921e-02	2.208794e-01	5.662545e-02	8.304805e-03	6.115908e-01	2.072035e-02	7.574370e-02	2.585361e-01	1.755002e-02	6.697299e-02	5.769454e-01	4.251792e-03	6.228785e-02	1.758950e-01	4.978099e-02	2.887224e-03	6.958374e-01	1.331150e-02	8.620037e-02	1.866327e-01	7.357857e-02	2.163404e-02	6.279105e-01	4.043829e-03	2.370397e-02	4.463837e-01	1.053657e-02	3.348173e-04	5.013077e-01	1.773328e-02	5.431274e+00	7.036290e-01	1.493115e-01	2.680652e+00	7.756117e-01	1.940218e-01
515000	-4.614857e+04	1.588577e+02	4.461458e-01	7.470294e-02	2.307229e-01	7.376363e-02	6.306849e-03	6.037720e-01	1.073174e-02	9.967435e-02	2.825307e-01	2.857981e-02	5.581949e-02	5.128922e-01	2.050349e-02	7.253570e-02	1.848830e-01	3.804464e-02	3.496927e-03	6.870880e-01	1.395171e-02	9.067383e-02	1.857331e-01	6.900951e-02	1.763393e-02	6.330470e-01	3.902663e-03	2.377004e-02	4.062630e-01	2.410230e-02	5.872833e-03	5.327520e-01	7.239846e-03	3.574180e+00	7.108216e-01	1.465367e-01	2.665061e+00	8.066522e-01	1.833290e-01
517500	-4.613612e+04	1.577900e+02	4.405952e-01	7.529184e-02	2.302243e-01	6.467797e-02	4.341376e-03	6.056111e-01	1.985335e-02	6.172077e-02	2.843852e-01	3.020383e-02	5.671832e-02	5.639259e-01	3.046032e-03	5.925613e-02	1.855095e-01	4.581150e-02	8.363850e-04	6.965481e-01	1.203841e-02	1.030319e-01	2.028882e-01	8.239646e-02	2.099997e-02	5.906573e-01	2.623254e-05	4.601391e-03	4.542010e-01	6.891509e-03	4.865058e-03	5.104130e-01	1.902804e-02	5.393578e+00	6.805212e-01	1.438691e-01	2.702824e+00	7.789362e-01	2.030767e-01
520000	-4.614797e+04	1.598024e+02	4.337462e-01	8.211865e-02	2.249593e-01	6.078633e-02	8.692966e-03	6.069372e-01	1.650555e-02	5.583842e-02	2.959297e-01	2.234513e-02	4.683621e-02	5.728148e-01	6.235655e-03	6.857735e-02	2.023581e-01	4.366669e-02	3.300803e-03	6.733135e-01	8.783492e-03	8.957248e-02	2.038440e-01	6.122909e-02	3.021310e-02	6.131521e-01	1.989201e-03	1.957203e-02	4.904044e-01	5.653621e-03	4.186180e-03	4.741267e-01	6.057146e-03	4.321819e+00	6.777624e-01	1.480152e-01	2.678183e+00	8.383954e-01	1.862279e-01
522500	-4.614375e+04	1.593679e+02	4.468656e-01	6.927645e-02	2.079631e-01	6.416048e-02	7.232125e-03	6.374587e-01	1.390908e-02	3.801677e-02	2.832719e-01	2.902938e-02	5.132782e-02	5.808499e-01	1.750417e-02	7.411349e-02	2.032051e-01	4.266320e-02	3.130296e-03	6.674592e-01	9.428712e-03	1.027400e-01	1.873681e-01	7.056964e-02	2.711209e-02	6.051584e-01	7.051779e-03	1.596360e-02	4.131356e-01	3.535976e-02	1.847546e-03	5.255091e-01	8.184378e-03	2.967194e+00	7.046682e-01	1.423254e-01	2.672175e+00	7.789650e-01	2.187447e-01
525000	-4.614909e+04	1.602325e+02	4.388771e-01	6.422982e-02	2.365476e-01	7.660824e-02	9.810581e-03	6.057729e-01	7.030878e-03	7.550194e-02	2.976297e-01	2.511669e-02	3.070935e-02	5.697683e-01	1.274029e-03	6.780363e-02	1.900818e-01	4.525364e-02	3.834109e-03	6.789159e-01	1.411092e-02	1.014936e-01	1.789661e-01	6.483550e-02	2.649050e-02	6.268400e-01	1.374336e-03	2.562173e-02	4.221513e-01	2.091619e-02	1.554925e-04	5.031145e-01	2.804082e-02	3.185684e+00	6.999597e-01	1.478317e-01	2.677129e+00	7.868385e-01	1.992302e-01
527500	-4.613983e+04	1.589900e+02	4.532692e-01	6.280065e-02	2.187431e-01	6.894109e-02	2.541490e-03	6.238625e-01	2.311123e-02	9.103281e-02	2.719005e-01	2.876983e-02	3.512790e-02	5.696897e-01	3.479308e-03	6.468834e-02	1.930093e-01	3.903489e-02	4.335367e-03	6.899471e-01	8.985008e-03	8.936090e-02	1.802845e-01	5.832618e-02	4.401291e-02	6.243721e-01	3.643432e-03	1.998889e-02	4.967167e-01	4.802737e-03	2.044877e-04	4.647919e-01	1.349526e-02	2.490680e+00	6.546741e-01	1.411070e-01	2.717073e+00	8.050781e-01	2.038265e-01
530000	-4.615142e+04	1.602388e+02	4.340236e-01	5.982594e-02	2.289533e-01	5.882529e-02	4.359568e-03	6.247236e-01	2.331238e-02	7.843484e-02	2.163520e-01	3.086974e-02	3.264936e-02	6.367243e-01	4.969756e-03	6.264480e-02	2.045993e-01	4.287773e-02	5.405100e-04	6.707510e-01	1.858664e-02	1.144056e-01	1.762417e-01	6.915733e-02	1.735031e-02	6.196403e-01	3.204680e-03	1.020563e-02	4.487803e-01	3.313472e-02	1.023592e-02	4.965638e-01	1.079591e-03	3.847058e+00	6.772600e-01	1.303494e-01	2.710657e+00	7.712128e-01	2.287247e-01
532500	-4.614572e+04	1.591785e+02	4.337401e-01	6.869484e-02	2.263347e-01	9.189265e-02	2.937794e-03	5.943987e-01	1.574133e-02	9.556386e-02	2.800894e-01	2.103317e-02	7.479676e-02	5.248263e-01	3.690498e-03	6.963467e-02	1.907569e-01	4.341515e-02	3.359345e-03	6.772773e-01	1.555669e-02	9.970309e-02	1.689054e-01	5.963625e-02	2.145592e-02	6.479424e-01	2.356939e-03	2.207284e-03	4.405236e-01	1.550988e-02	5.526727e-04	5.289379e-01	1.226861e-02	4.946587e+00	6.727104e-01	1.458222e-01	2.688439e+00	8.107992e-01	2.092873e-01
535000	-4.614305e+04	1.591491e+02	4.433433e-01	7.231899e-02	2.262631e-01	7.044430e-02	1.148708e-03	6.157505e-01	1.407441e-02	7.655614e-02	3.182230e-01	2.134233e-02	2.865745e-02	5.485981e-01	6.622999e-03	7.408184e-02	2.029591e-01	3.374684e-02	4.306536e-03	6.678448e-01	1.706090e-02	1.017975e-01	1.907176e-01	6.841246e-02	3.275385e-02	6.009533e-01	5.365276e-03	2.109100e-02	4.051190e-01	4.514451e-02	4.658207e-03	5.166241e-01	7.363187e-03	3.661144e+00	6.687251e-01	1.375942e-01	2.685036e+00	8.399697e-01	2.092873e-01
537500	-4.615719e+04	1.603905e+02	4.371716e-01	8.012549e-02	2.468870e-01	6.499261e-02	1.733281e-03	5.957112e-01	1.055043e-02	9.350298e-02	3.876953e-01	4.014340e-02	2.592393e-02	4.472177e-01	5.516640e-03	7.693010e-02	1.917003e-01	4.255912e-02	2.213046e-03	6.731822e-01	1.341520e-02	9.758770e-02	2.130245e-01	5.742978e-02	2.342220e-02	5.989922e-01	9.543561e-03	2.790225e-02	3.986930e-01	3.687873e-02	1.252209e-03	5.279515e-01	7.322256e-03	3.261459e+00	7.032306e-01	1.473363e-01	2.676999e+00	7.712660e-01	2.103756e-01
540000	-4.615128e+04	1.583370e+02	4.511928e-01	7.704623e-02	2.087638e-01	6.915782e-02	7.508336e-03	6.186957e-01	1.882810e-02	5.837468e-02	2.620231e-01	2.448311e-02	6.297679e-02	5.821092e-01	1.003305e-02	7.061507e-02	2.046455e-01	3.620559e-02	4.853569e-03	6.689430e-01	1.473724e-02	1.038168e-01	1.774575e-01	6.188549e-02	2.651550e-02	6.139010e-01	1.642374e-02	1.760332e-02	4.301076e-01	2.316287e-02	2.412184e-03	5.082879e-01	1.842619e-02	3.419436e+00	6.677341e-01	1.380830e-01	2.761985e+00	7.038571e-01	2.024228e-01
542500	-4.614523e+04	1.576220e+02	4.550528e-01	6.459121e-02	2.030326e-01	6.202672e-02	3.032859e-03	6.427912e-01	2.452541e-02	8.730312e-02	3.102947e-01	1.807561e-02	3.243374e-02	5.365443e-01	1.534849e-02	5.849571e-02	1.783490e-01	4.687940e-02	1.912918e-03	6.997320e-01	1.463097e-02	1.179128e-01	2.018581e-01	6.028515e-02	1.200606e-02	6.033676e-01	4.570230e-03	2.215737e-02	4.065825e-01	2.289988e-02	5.591244e-03	5.274375e-01	1.533152e-02	3.622884e+00	6.772125e-01	1.518256e-01	2.694576e+00	7.887841e-01	1.997814e-01
545000	-4.614267e+04	1.609650e+02	4.334277e-01	6.632901e-02	2.246173e-01	4.795457e-02	5.563709e-03	6.401424e-01	1.539308e-02	8.010650e-02	2.712146e-01	2.221011e-02	6.750753e-02	5.543187e-01	4.642485e-03	6.790322e-02	2.036692e-01	4.080332e-02	2.184658e-03	6.750098e-01	1.042984e-02	8.800581e-02	1.741583e-01	7.721141e-02	2.842292e-02	6.309780e-01	1.223530e-03	3.898347e-02	4.368636e-01	1.629493e-02	9.838998e-04	5.034702e-01	3.403838e-03	3.203394e+00	7.106056e-01	1.362472e-01	2.675735e+00	7.847682e-01	2.059728e-01
547500	-4.615381e+04	1.601014e+02	4.402665e-01	9.291940e-02	2.369684e-01	5.745974e-02	2.027681e-03	5.961207e-01	1.450410e-02	7.585575e-02	3.076514e-01	2.485479e-02	6.174472e-02	5.194311e-01	1.046227e-02	7.141484e-02	2.111181e-01	5.200581e-02	2.620781e-03	6.512493e-01	1.159120e-02	9.784153e-02	1.811305e-01	6.744443e-02	1.491916e-02	6.298169e-01	8.847496e-03	4.017767e-02	4.851752e-01	9.022735e-03	1.491189e-03	4.523194e-01	1.181374e-02	3.126951e+00	6.949042e-01	1.548570e-01	2.668615e+00	7.818157e-01	2.172933e-01
550000	-4.615078e+04	1.612386e+02	4.305344e-01	8.220730e-02	2.191940e-01	6.685107e-02	1.867214e-03	6.169479e-01	1.293253e-02	4.867020e-02	2.876211e-01	1.232219e-02	4.647197e-02	5.917580e-01	1.315656e-02	6.918861e-02	1.881634e-01	4.528947e-02	4.677017e-03	6.841401e-01	8.541395e-03	1.066520e-01	2.012085e-01	7.181290e-02	2.704990e-02	5.878953e-01	5.381404e-03	3.182116e-02	3.891229e-01	2.128933e-02	7.058504e-03	5.483449e-01	2.363246e-03	3.331868e+00	7.105642e-01	1.436690e-01	2.692171e+00	7.323677e-01	2.142953e-01
552500	-4.614543e+04	1.562930e+02	4.559536e-01	7.456757e-02	2.281120e-01	6.323213e-02	3.098796e-03	6.095030e-01	2.148647e-02	7.460333e-02	2.753634e-01	3.121926e-02	3.137300e-02	5.853345e-01	2.106504e-03	7.027388e-02	1.966578e-01	3.956298e-02	8.227399e-03	6.702392e-01	1.503874e-02	9.725530e-02	2.112012e-01	5.503225e-02	1.545324e-02	6.195162e-01	1.541802e-03	4.630794e-02	4.466809e-01	1.364556e-02	2.274628e-05	4.721140e-01	2.122879e-02	4.833151e+00	6.888817e-01	1.408165e-01	2.686808e+00	8.030464e-01	1.987400e-01
555000	-4.613820e+04	1.576266e+02	4.485261e-01	5.662207e-02	2.442689e-01	5.513615e-02	3.923816e-03	6.243379e-01	1.571117e-02	6.660292e-02	2.645953e-01	4.548474e-02	3.752219e-02	5.783113e-01	7.483499e-03	6.569082e-02	2.082349e-01	4.013501e-02	5.119916e-03	6.710215e-01	9.797787e-03	1.006251e-01	1.840468e-01	5.836657e-02	2.306316e-02	6.311279e-01	2.770438e-03	3.047106e-02	4.552596e-01	3.772456e-02	7.655235e-03	4.620832e-01	6.806340e-03	4.485709e+00	7.037406e-01	1.486799e-01	2.632550e+00	8.546438e-01	2.062948e-01
557500	-4.614235e+04	1.601294e+02	4.374923e-01	7.158008e-02	2.271923e-01	7.084680e-02	4.506398e-03	6.131106e-01	1.276384e-02	9.873106e-02	2.632350e-01	3.516132e-02	2.251176e-02	5.780454e-01	2.315491e-03	6.674453e-02	1.793063e-01	5.202650e-02	7.265367e-03	6.874260e-01	7.231278e-03	8.561790e-02	2.028655e-01	5.457573e-02	1.736231e-02	6.354170e-01	4.161592e-03	2.445209e-02	4.503078e-01	1.200970e-02	8.980164e-03	4.841189e-01	2.013129e-02	3.478463e+00	6.790516e-01	1.519576e-01	2.627079e+00	9.014168e-01	2.098936e-01
560000	-4.614798e+04	1.581648e+02	4.458505e-01	7.453489e-02	2.177521e-01	5.843752e-02	4.066823e-03	6.291945e-01	1.601413e-02	6.001879e-02	3.171791e-01	2.026578e-02	5.496987e-02	5.360481e-01	1.151843e-02	7.022859e-02	2.133975e-01	3.598309e-02	9.967684e-04	6.645423e-01	1.485172e-02	1.253633e-01	1.714907e-01	5.281107e-02	1.950143e-02	6.186697e-01	1.216384e-02	3.376783e-02	4.473703e-01	1.105738e-02	7.426261e-03	4.792035e-01	2.117472e-02	4.306782e+00	6.882572e-01	1.397081e-01	2.690662e+00	7.806586e-01	2.180687e-01
562500	-4.613716e+04	1.598398e+02	4.389346e-01	6.645621e-02	2.416044e-01	5.653049e-02	1.720853e-03	6.143386e-01	1.934943e-02	8.505048e-02	2.817595e-01	2.619878e-02	4.070047e-02	5.592817e-01	7.009081e-03	6.848431e-02	1.924917e-01	4.095546e-02	4.859599e-03	6.812168e-01	1.199210e-02	9.697589e-02	2.060595e-01	5.526698e-02	1.587912e-02	6.159396e-01	9.878948e-03	3.618443e-02	4.013574e-01	1.192355e-03	1.142475e-02	5.214958e-01	2.834529e-02	3.570526e+00	6.463465e-01	1.485611e-01	2.729910e+00	7.748208e-01	2.121400e-01
565000	-4.613636e+04	1.593890e+02	4.443984e-01	7.475165e-02	2.237440e-01	6.078121e-02	2.466853e-03	6.135007e-01	2.475565e-02	6.445169e-02	2.690363e-01	2.640865e-02	4.802846e-02	5.794424e-01	1.263251e-02	6.897334e-02	1.908416e-01	4.696628e-02	2.208694e-03	6.777809e-01	1.322912e-02	1.155457e-01	1.746298e-01	6.331702e-02	1.844072e-02	6.266055e-01	1.461338e-03	7.222964e-03	4.423642e-01	1.316370e-02	5.146180e-03	5.041894e-01	2.791359e-02	3.278505e+00	6.717095e-01	1.297214e-01	2.692955e+00	8.334986e-01	2.101578e-01
567500	-4.614344e+04	1.585356e+02	4.376846e-01	7.534525e-02	2.359786e-01	5.368570e-02	5.176343e-03	6.157742e-01	1.403996e-02	8.101405e-02	3.003738e-01	3.244758e-02	2.918901e-02	5.428729e-01	1.410260e-02	6.983053e-02	1.724158e-01	4.412918e-02	2.023157e-03	7.000468e-01	1.155451e-02	9.723008e-02	2.028062e-01	5.200732e-02	3.524978e-02	6.126762e-01	3.040807e-05	3.050137e-02	4.256338e-01	2.720445e-03	6.935820e-03	5.018385e-01	3.237005e-02	5.045967e+00	6.786660e-01	1.445979e-01	2.647967e+00	8.841296e-01	2.023247e-01
570000	-4.613545e+04	1.584117e+02	4.449621e-01	8.534939e-02	2.342901e-01	6.960076e-02	7.461029e-04	5.904974e-01	1.951620e-02	1.011776e-01	2.867829e-01	1.371790e-02	3.444824e-02	5.580877e-01	5.785678e-03	7.178942e-02	1.855494e-01	4.191250e-02	2.430178e-03	6.848133e-01	1.350521e-02	1.056495e-01	1.859385e-01	6.529357e-02	1.041947e-02	6.304988e-01	2.200139e-03	1.816959e-02	4.534986e-01	5.748911e-03	4.764234e-04	5.146792e-01	7.427326e-03	4.179626e+00	6.817180e-01	1.340039e-01	2.711297e+00	7.840368e-01	1.981351e-01
572500	-4.614995e+04	1.603619e+02	4.367789e-01	6.826340e-02	2.123745e-01	5.981482e-02	7.381241e-04	6.360742e-01	2.273497e-02	5.466488e-02	2.850535e-01	3.413523e-02	3.595641e-02	5.830979e-01	7.092097e-03	7.370547e-02	1.944745e-01	3.928602e-02	2.395272e-03	6.801433e-01	9.995483e-03	1.059870e-01	1.847324e-01	4.753064e-02	2.918089e-02	6.301185e-01	2.450642e-03	4.875213e-02	4.079923e-01	1.398586e-02	1.798202e-04	5.169730e-01	1.211693e-02	3.343975e+00	6.649757e-01	1.558699e-01	2.677150e+00	8.329977e-01	2.035648e-01
575000	-4.614578e+04	1.587124e+02	4.477727e-01	7.607801e-02	2.185897e-01	8.313694e-02	5.010549e-03	5.985179e-01	1.866686e-02	8.934155e-02	3.479256e-01	3.132671e-02	3.858630e-02	4.895197e-01	3.300147e-03	5.942991e-02	1.850469e-01	4.891117e-02	4.927711e-03	6.908014e-01	1.088294e-02	7.873789e-02	2.188577e-01	8.266539e-02	2.050070e-02	5.917245e-01	7.513859e-03	2.113472e-02	3.848021e-01	2.060840e-02	9.493257e-03	5.468012e-01	1.716032e-02	3.500917e+00	6.821527e-01	1.569493e-01	2.677855e+00	7.961007e-01	2.051132e-01
577500	-4.613648e+04	1.611796e+02	4.305952e-01	7.856080e-02	2.181034e-01	6.329051e-02	2.056486e-03	6.220204e-01	1.596837e-02	7.783086e-02	2.800224e-01	2.875989e-02	6.699502e-02	5.407109e-01	5.680940e-03	7.117265e-02	1.920022e-01	4.364816e-02	2.042173e-03	6.821841e-01	8.950687e-03	1.079019e-01	2.048920e-01	7.636935e-02	1.579553e-02	5.868042e-01	8.236887e-03	2.143929e-02	4.271565e-01	2.705603e-02	1.502887e-02	4.963334e-01	1.298589e-02	3.382426e+00	6.987271e-01	1.460080e-01	2.683019e+00	7.582456e-01	2.236728e-01
580000	-4.614147e+04	1.591121e+02	4.498865e-01	7.756835e-02	2.185099e-01	7.013028e-02	1.766422e-03	6.148810e-01	1.714403e-02	5.751236e-02	2.499155e-01	2.711122e-02	6.158933e-02	6.027558e-01	1.115861e-03	7.048527e-02	1.918195e-01	4.455066e-02	2.396889e-03	6.790919e-01	1.165575e-02	1.122086e-01	2.015757e-01	5.045529e-02	2.367492e-02	6.015016e-01	1.058385e-02	1.030337e-02	4.182764e-01	2.158301e-02	1.100189e-02	5.214152e-01	1.742012e-02	2.818423e+00	6.465724e-01	1.398477e-01	2.741677e+00	7.549595e-01	2.265708e-01
582500	-4.614171e+04	1.578142e+02	4.527805e-01	7.344584e-02	2.159821e-01	6.797707e-02	2.061917e-03	6.198272e-01	2.070589e-02	7.455403e-02	2.385585e-01	5.032677e-02	6.325515e-02	5.658090e-01	7.496605e-03	6.492926e-02	1.912362e-01	4.264295e-02	3.514030e-03	6.846532e-01	1.302433e-02	1.111788e-01	1.967190e-01	5.332216e-02	1.428897e-02	6.155368e-01	8.954314e-03	3.670537e-02	4.235912e-01	4.534098e-03	2.525712e-03	5.135043e-01	1.913934e-02	3.731241e+00	6.973644e-01	1.405648e-01	2.663947e+00	8.069671e-01	2.232380e-01
585000	-4.614887e+04	1.576010e+02	4.619551e-01	7.582434e-02	2.376476e-01	5.909838e-02	2.638463e-03	6.080733e-01	1.671798e-02	6.469714e-02	2.457914e-01	3.928799e-02	3.551530e-02	6.128987e-01	1.809479e-03	6.887081e-02	1.885285e-01	3.458583e-02	1.708432e-03	6.917778e-01	1.452855e-02	1.081614e-01	1.965731e-01	5.197719e-02	4.189669e-02	5.996947e-01	1.696922e-03	4.014964e-02	5.224621e-01	2.238963e-02	4.239381e-03	4.028511e-01	7.908163e-03	2.739915e+00	6.480751e-01	1.333683e-01	2.730691e+00	8.215647e-01	1.879815e-01
587500	-4.614947e+04	1.589643e+02	4.457539e-01	7.433401e-02	2.211904e-01	5.743979e-02	3.591513e-03	6.242381e-01	1.920617e-02	7.259689e-02	3.138285e-01	2.597565e-02	9.317020e-02	4.831236e-01	1.130510e-02	6.839429e-02	1.937500e-01	3.585616e-02	3.835299e-03	6.823195e-01	1.584476e-02	1.150902e-01	2.013101e-01	6.311496e-02	2.266830e-02	5.953648e-01	2.451715e-03	3.081418e-02	4.153301e-01	3.374205e-02	1.083053e-03	5.177362e-01	1.294431e-03	3.520299e+00	6.201495e-01	1.409800e-01	2.753893e+00	7.973482e-01	2.077595e-01
590000	-4.612787e+04	1.595466e+02	4.452837e-01	7.408899e-02	2.383965e-01	6.490019e-02	1.579257e-03	6.023033e-01	1.873176e-02	7.156400e-02	3.260176e-01	2.671339e-02	3.955544e-02	5.355007e-01	6.488695e-04	6.939957e-02	1.937500e-01	3.671290e-02	1.973278e-03	6.823195e-01	1.584476e-02	9.977249e-02	1.920295e-01	6.441627e-02	1.861034e-02	6.205837e-01	4.587713e-03	1.687739e-02	4.606978e-01	3.637578e-02	8.293803e-03	4.498311e-01	2.792410e-02	3.001363e+00	6.699349e-01	1.454133e-01	2.660705e+00	8.334850e-01	2.460046e-01
592500	-4.615633e+04	1.603524e+02	4.351342e-01	6.491515e-02	2.038054e-01	8.214310e-02	2.303053e-03	6.323817e-01	1.445161e-02	5.112304e-02	3.254672e-01	4.497852e-02	4.372722e-02	5.323060e-01	2.397992e-03	6.413688e-02	1.857640e-01	4.269101e-02	1.902403e-03	6.887999e-01	1.670578e-02	1.114586e-01	2.006069e-01	5.382859e-02	2.578640e-02	5.937749e-01	1.454462e-02	3.904198e-02	4.534922e-01	6.172597e-03	1.006853e-03	4.851239e-01	1.516244e-02	3.579990e+00	6.999199e-01	1.462744e-01	2.659254e+00	8.097256e-01	2.133376e-01
595000	-4.614407e+04	1.578493e+02	4.567903e-01	7.200517e-02	2.143557e-01	7.167441e-02	3.201531e-03	6.215750e-01	1.718819e-02	7.165006e-02	3.009700e-01	2.313184e-02	6.700937e-02	5.247018e-01	1.253696e-02	6.416956e-02	1.983073e-01	4.502575e-02	2.125285e-03	6.785388e-01	1.183337e-02	1.063072e-01	1.998862e-01	5.394694e-02	1.222360e-02	6.242153e-01	3.420864e-03	1.750644e-02	4.318878e-01	1.305822e-02	4.601078e-03	5.232789e-01	9.667626e-03	3.166788e+00	6.767796e-01	1.442602e-01	2.706706e+00	7.761809e-01	2.049331e-01
597500	-4.614075e+04	1.593499e+02	4.448655e-01	6.821275e-02	2.194262e-01	5.047088e-02	1.724902e-03	6.328462e-01	2.731907e-02	7.651671e-02	2.966276e-01	2.601925e-02	5.051316e-02	5.471143e-01	3.209025e-03	6.915621e-02	1.867337e-01	4.176750e-02	2.871654e-03	6.865835e-01	1.288739e-02	1.033726e-01	2.011670e-01	5.963953e-02	1.639724e-02	6.184169e-01	1.006686e-03	1.958405e-02	4.692345e-01	6.467343e-03	1.082685e-03	4.716719e-01	3.195961e-02	3.254489e+00	6.410063e-01	1.509803e-01	2.734012e+00	8.044597e-01	1.787579e-01
600000	-4.613568e+04	1.588881e+02	4.441825e-01	7.269076e-02	2.154444e-01	5.591006e-02	2.665655e-03	6.336276e-01	1.966155e-02	7.071478e-02	3.266189e-01	2.131607e-02	3.854617e-02	5.349102e-01	7.893869e-03	6.743558e-02	1.866144e-01	4.486205e-02	2.078606e-03	6.855147e-01	1.349466e-02	9.469974e-02	1.745478e-01	6.259059e-02	2.722862e-02	6.339324e-01	7.000914e-03	3.608848e-02	4.065650e-01	2.045305e-02	4.861409e-03	5.281682e-01	3.863818e-03	3.808596e+00	6.862951e-01	1.611420e-01	2.685584e+00	7.512840e-01	2.206521e-01
602500	-4.614526e+04	1.582884e+02	4.506871e-01	6.381971e-02	2.062156e-01	6.825644e-02	8.613669e-03	6.367216e-01	1.637295e-02	5.270248e-02	2.955976e-01	2.920668e-02	7.538116e-02	5.417364e-01	5.375708e-03	6.483165e-02	1.958417e-01	4.187602e-02	2.650626e-03	6.879484e-01	6.851660e-03	9.808810e-02	1.676417e-01	6.518820e-02	8.903969e-03	6.489788e-01	1.119915e-02	3.461583e-02	4.253943e-01	9.629884e-03	3.869317e-03	5.036175e-01	2.287315e-02	3.535297e+00	6.687181e-01	1.464259e-01	2.719459e+00	7.750261e-01	1.927370e-01
605000	-4.614759e+04	1.589146e+02	4.423461e-01	7.571853e-02	2.179044e-01	7.273829e-02	6.819358e-03	6.170468e-01	9.772570e-03	7.180199e-02	3.135577e-01	5.020489e-02	4.419626e-02	5.146698e-01	5.569266e-03	6.751441e-02	1.785268e-01	5.640302e-02	2.051968e-03	6.841225e-01	1.138137e-02	9.126325e-02	1.728293e-01	7.383083e-02	2.556410e-02	6.232364e-01	1.327609e-02	5.570739e-02	4.505361e-01	6.823162e-03	3.003435e-03	4.654777e-01	1.845222e-02	4.030827e+00	6.622615e-01	1.274625e-01	2.749893e+00	7.385453e-01	2.212400e-01
607500	-4.613447e+04	1.589293e+02	4.411771e-01	5.834501e-02	2.185664e-01	6.752470e-02	1.082200e-02	6.281785e-01	1.656342e-02	7.100053e-02	2.987203e-01	2.332590e-02	5.442271e-02	5.449153e-01	7.615320e-03	7.031844e-02	1.815442e-01	4.480707e-02	2.327537e-03	6.829951e-01	1.800759e-02	1.147599e-01	1.839618e-01	5.226906e-02	1.522520e-02	6.246380e-01	9.146072e-03	2.085539e-02	4.751828e-01	1.338348e-02	9.388886e-04	4.763783e-01	1.326114e-02	4.174959e+00	6.693544e-01	1.313759e-01	2.722512e+00	7.861349e-01	2.033567e-01
610000	-4.614873e+04	1.583596e+02	4.470850e-01	6.449676e-02	2.415836e-01	7.337367e-02	3.466225e-03	5.957492e-01	2.133047e-02	1.068812e-01	3.399916e-01	3.409945e-02	3.842996e-02	4.633464e-01	1.725135e-02	6.471438e-02	1.704913e-01	4.438745e-02	3.138174e-03	7.085096e-01	8.759144e-03	8.982978e-02	1.708133e-01	5.665344e-02	1.409878e-02	6.636038e-01	5.000860e-03	1.640338e-02	4.983730e-01	6.450840e-03	1.691897e-02	4.533012e-01	8.552574e-03	3.945971e+00	6.793102e-01	1.407070e-01	2.698247e+00	7.861349e-01	2.130519e-01
612500	-4.615239e+04	1.596774e+02	4.381773e-01	7.054690e-02	2.238172e-01	7.465385e-02	4.927776e-03	6.139834e-01	1.207082e-02	4.443806e-02	2.879320e-01	4.149518e-02	5.693994e-02	5.542363e-01	1.495857e-02	7.574097e-02	1.991511e-01	3.149026e-02	4.135113e-03	6.793775e-01	1.010502e-02	1.144188e-01	1.873075e-01	7.390836e-02	1.720339e-02	5.996666e-01	7.495357e-03	3.705611e-02	4.150936e-01	1.462215e-02	3.792880e-03	5.260275e-01	3.407810e-03	3.836541e+00	6.793201e-01	1.579300e-01	2.658821e+00	8.421768e-01	1.976711e-01
615000	-4.613873e+04	1.589751e+02	4.456061e-01	6.008644e-02	2.226867e-01	6.252498e-02	4.560691e-03	6.341099e-01	1.603130e-02	6.944856e-02	3.222749e-01	2.059131e-02	3.950941e-02	5.307118e-01	1.746401e-02	7.018128e-02	1.970535e-01	4.042218e-02	4.347653e-03	6.795338e-01	8.461654e-03	1.077841e-01	1.867860e-01	6.090868e-02	1.284533e-02	6.198769e-01	1.179893e-02	2.289158e-02	3.878721e-01	1.810206e-02	7.904193e-04	5.470827e-01	2.326120e-02	3.529424e+00	6.610529e-01	1.521662e-01	2.706360e+00	7.870954e-01	2.094810e-01
617500	-4.614508e+04	1.564012e+02	4.604297e-01	6.605238e-02	2.208761e-01	5.814967e-02	4.514181e-03	6.281314e-01	2.227631e-02	9.236458e-02	2.661765e-01	2.638664e-02	5.011236e-02	5.627746e-01	2.185397e-03	5.974005e-02	1.855588e-01	4.359943e-02	6.500394e-03	6.954833e-01	9.118071e-03	8.208650e-02	2.028063e-01	9.601130e-02	2.184360e-02	5.915278e-01	5.724532e-03	2.010940e-02	4.939624e-01	1.419959e-02	7.010957e-05	4.590210e-01	1.263751e-02	4.138375e+00	6.741695e-01	1.424936e-01	2.706360e+00	7.828980e-01	2.071412e-01
620000	-4.614097e+04	1.588516e+02	4.494274e-01	7.074328e-02	2.128953e-01	8.525172e-02	2.623953e-03	6.152968e-01	1.318897e-02	1.019096e-01	2.517367e-01	2.799079e-02	6.653776e-02	5.510089e-01	8.162313e-04	6.148414e-02	1.972475e-01	4.019281e-02	1.821068e-03	6.834491e-01	1.580539e-02	1.043667e-01	2.014134e-01	7.031612e-02	2.404304e-02	5.958463e-01	4.014517e-03	1.708888e-02	4.506317e-01	2.431974e-02	2.449190e-03	5.000438e-01	5.466768e-03	3.140230e+00	6.543980e-01	1.501345e-01	2.734121e+00	7.593523e-01	2.012664e-01
622500	-4.614604e+04	1.594689e+02	4.431775e-01	8.442675e-02	2.318062e-01	6.007771e-02	1.401697e-03	6.090990e-01	1.318867e-02	4.881806e-02	2.387204e-01	3.572979e-02	4.978120e-02	6.185721e-01	8.378370e-03	6.158636e-02	1.915823e-01	4.557490e-02	4.750996e-03	6.886831e-01	7.822338e-03	1.087299e-01	2.150056e-01	7.662544e-02	1.706280e-02	5.804211e-01	2.155261e-03	2.856634e-02	4.837240e-01	8.037608e-03	1.717027e-03	4.558378e-01	2.211719e-02	3.363742e+00	6.628188e-01	1.362103e-01	2.687103e+00	8.300083e-01	2.299677e-01
625000	-4.614012e+04	1.599550e+02	4.376564e-01	6.966990e-02	2.247545e-01	7.930759e-02	1.783765e-03	6.028788e-01	2.160546e-02	9.231476e-02	2.602089e-01	4.879280e-02	3.522881e-02	5.612304e-01	2.224265e-03	7.152730e-02	1.980983e-01	3.969144e-02	8.926740e-04	6.707624e-01	1.902787e-02	1.160407e-01	2.169023e-01	6.259991e-02	1.301245e-02	5.837697e-01	7.674837e-03	1.102390e-02	4.330783e-01	1.841669e-02	2.368902e-03	5.276362e-01	7.475963e-03	3.630433e+00	7.017703e-01	1.411478e-01	2.661599e+00	8.085650e-01	2.163857e-01
627500	-4.614558e+04	1.591546e+02	4.470424e-01	5.962548e-02	2.289373e-01	6.787551e-02	8.083813e-03	6.200132e-01	1.546469e-02	7.222961e-02	3.377752e-01	4.641212e-02	4.065149e-02	4.970566e-01	5.874993e-03	5.665572e-02	1.967144e-01	4.450916e-02	2.992283e-03	6.812866e-01	1.784188e-02	1.114387e-01	1.779109e-01	6.923556e-02	2.016121e-02	6.164331e-01	4.820496e-03	2.637650e-02	4.517797e-01	1.687382e-03	3.220037e-03	5.015067e-01	1.542966e-02	3.156655e+00	6.801075e-01	1.418716e-01	2.725510e+00	7.474899e-01	1.963838e-01
630000	-4.614072e+04	1.580530e+02	4.492130e-01	6.258696e-02	2.277141e-01	6.891375e-02	3.656205e-03	6.181286e-01	1.900045e-02	4.868634e-02	2.651104e-01	7.504354e-02	4.317911e-02	5.639841e-01	3.996450e-03	6.421620e-02	1.923689e-01	4.531673e-02	2.086311e-03	6.872253e-01	8.786612e-03	1.070856e-01	1.959089e-01	7.153605e-02	2.143778e-02	6.031012e-01	9.303920e-04	3.300166e-02	3.729410e-01	1.134067e-02	1.599108e-03	5.395158e-01	4.160182e-02	3.967401e+00	7.091241e-01	1.450496e-01	2.666490e+00	7.828373e-01	2.117426e-01
632500	-4.614266e+04	1.580241e+02	4.542117e-01	7.409184e-02	2.184549e-01	5.803400e-02	2.193379e-03	6.285889e-01	1.863698e-02	7.194278e-02	2.318709e-01	3.494172e-02	7.895130e-02	5.659445e-01	1.634883e-02	6.372377e-02	1.840348e-01	4.635114e-02	1.041093e-03	6.930204e-01	1.182888e-02	9.388573e-02	2.113164e-01	4.862019e-02	1.432868e-02	6.290340e-01	2.814993e-03	4.050212e-02	4.484254e-01	6.370105e-03	6.185330e-03	4.940919e-01	4.425182e-03	3.331841e+00	6.402569e-01	1.421124e-01	2.749457e+00	7.808791e-01	1.921040e-01
635000	-4.613790e+04	1.566242e+02	4.614165e-01	6.417069e-02	2.193711e-01	6.463149e-02	4.336184e-03	6.326679e-01	1.482265e-02	6.830508e-02	2.362153e-01	2.944163e-02	5.088127e-02	6.143048e-01	8.519678e-04	6.550661e-02	1.904268e-01	3.897873e-02	2.097872e-03	6.925000e-01	1.049001e-02	1.009658e-01	1.802638e-01	8.055438e-02	2.211019e-02	6.061781e-01	9.927720e-03	5.856265e-02	4.259889e-01	3.929355e-02	2.087428e-03	4.726297e-01	1.437818e-03	3.786761e+00	6.594791e-01	1.279933e-01	2.729951e+00	7.851193e-01	2.158350e-01
637500	-4.614090e+04	1.592475e+02	4.434713e-01	6.784993e-02	2.162788e-01	7.495803e-02	9.513789e-03	6.175534e-01	1.384603e-02	5.761954e-02	3.170483e-01	4.471051e-02	3.018509e-02	5.331818e-01	1.725473e-02	6.781543e-02	1.888224e-01	4.624819e-02	4.384856e-03	6.758252e-01	1.690392e-02	1.108084e-01	1.801676e-01	5.933486e-02	2.626797e-02	6.209399e-01	2.481291e-03	2.891772e-02	4.530276e-01	2.541176e-02	1.033797e-03	4.753088e-01	1.630034e-02	3.545334e+00	6.610782e-01	1.662422e-01	2.692077e+00	7.739395e-01	2.235939e-01
640000	-4.615072e+04	1.600034e+02	4.347652e-01	7.200856e-02	2.180410e-01	7.458768e-02	3.543027e-03	6.140488e-01	1.777087e-02	8.346435e-02	2.961762e-01	2.292669e-02	4.256809e-02	5.472182e-01	7.646535e-03	7.094745e-02	1.994770e-01	4.318272e-02	2.868219e-03	6.728942e-01	1.063037e-02	9.643890e-02	1.860305e-01	7.862707e-02	2.959655e-02	6.092847e-01	2.230007e-05	1.499197e-02	5.295939e-01	9.178950e-03	2.669113e-03	4.198921e-01	2.367396e-02	3.979923e+00	6.712849e-01	1.460274e-01	2.706015e+00	7.743573e-01	2.154979e-01
642500	-4.615157e+04	1.597860e+02	4.382306e-01	6.186387e-02	2.118905e-01	7.555035e-02	7.253094e-03	6.231119e-01	2.033029e-02	6.905720e-02	2.820513e-01	3.001005e-02	3.458643e-02	5.842076e-01	8.738451e-05	6.479755e-02	1.912938e-01	4.524283e-02	5.036562e-03	6.868528e-01	6.776523e-03	9.783332e-02	1.950325e-01	5.783535e-02	3.082086e-02	6.130178e-01	5.460228e-03	1.418468e-02	5.068241e-01	9.585052e-03	2.312148e-03	4.550825e-01	1.201148e-02	3.720698e+00	7.076053e-01	1.444832e-01	2.634120e+00	8.355415e-01	2.239031e-01
645000	-4.613658e+04	1.587811e+02	4.402406e-01	7.531442e-02	2.453976e-01	7.005600e-02	2.048817e-03	5.945117e-01	1.267151e-02	7.122108e-02	3.141527e-01	3.162252e-02	1.660234e-02	5.507969e-01	1.560445e-02	7.485432e-02	1.866818e-01	4.142088e-02	4.448341e-03	6.892628e-01	3.331901e-03	1.033463e-01	1.666925e-01	7.264048e-02	1.803800e-02	6.317753e-01	7.507461e-03	3.155539e-02	4.794875e-01	4.053071e-03	1.119915e-03	4.602526e-01	2.353154e-02	4.450818e+00	6.926355e-01	1.350525e-01	2.697461e+00	7.741258e-01	2.121596e-01
647500	-4.613017e+04	1.591550e+02	4.471807e-01	6.599081e-02	2.304836e-01	5.508139e-02	2.475848e-03	6.333104e-01	1.265802e-02	8.952348e-02	3.097790e-01	3.545548e-02	3.857271e-02	5.193517e-01	7.317627e-03	6.420952e-02	1.852451e-01	4.791571e-02	3.840762e-03	6.848924e-01	1.389653e-02	1.106046e-01	1.694868e-01	6.566754e-02	2.115263e-02	6.243678e-01	8.720599e-03	1.307034e-02	4.861259e-01	3.218737e-02	7.414405e-04	4.599984e-01	7.876571e-03	3.137720e+00	6.635049e-01	1.408973e-01	2.696700e+00	8.096392e-01	2.220204e-01
650000	-4.616999e+04	1.588090e+02	4.445215e-01	7.089253e-02	2.395333e-01	6.000166e-02	8.993610e-03	6.010439e-01	1.953499e-02	6.284087e-02	3.089291e-01	2.783192e-02	3.779868e-02	5.315989e-01	3.100049e-02	6.741274e-02	2.049399e-01	4.436374e-02	3.129678e-03	6.607153e-01	1.943868e-02	8.751747e-02	1.853573e-01	5.523799e-02	3.141773e-02	6.350895e-01	5.380033e-03	2.554120e-02	4.185339e-01	3.190624e-02	3.134282e-03	4.825444e-01	3.833991e-02	3.841870e+00	7.300295e-01	1.600077e-01	2.629495e+00	7.917269e-01	2.045542e-01
652500	-4.614021e+04	1.580450e+02	4.533657e-01	8.328028e-02	2.196300e-01	7.276573e-02	6.285251e-03	6.003017e-01	1.773697e-02	6.910766e-02	2.587722e-01	4.483293e-02	5.767347e-02	5.643156e-01	5.298093e-03	7.365118e-02	1.829545e-01	3.464059e-02	3.804318e-03	6.888652e-01	1.608426e-02	1.151888e-01	1.937553e-01	6.915307e-02	2.609274e-02	5.849732e-01	1.083689e-02	3.215447e-02	4.016255e-01	1.424685e-02	5.959292e-03	5.215042e-01	2.450967e-02	3.422946e+00	6.568512e-01	1.388755e-01	2.706354e+00	8.156705e-01	2.138016e-01
655000	-4.615309e+04	1.603231e+02	4.396731e-01	8.095755e-02	2.299230e-01	5.573397e-02	3.582890e-03	6.171943e-01	1.260829e-02	5.873277e-02	2.999528e-01	3.016033e-02	2.580870e-02	5.797628e-01	5.582564e-03	6.070631e-02	2.034987e-01	4.689730e-02	5.090571e-03	6.748437e-01	8.963347e-03	8.828616e-02	2.045293e-01	7.776633e-02	3.683629e-02	5.912996e-01	1.282330e-03	1.386153e-02	5.043797e-01	2.054180e-02	7.590115e-05	4.585242e-01	2.616891e-03	2.986220e+00	6.694919e-01	1.274931e-01	2.710861e+00	8.074047e-01	2.111894e-01
657500	-4.614180e+04	1.577800e+02	4.564634e-01	6.659434e-02	2.169053e-01	6.380216e-02	2.153333e-03	6.293039e-01	2.124095e-02	9.634106e-02	2.484141e-01	3.271068e-02	4.465010e-02	5.721637e-01	5.720414e-03	6.215469e-02	1.927347e-01	4.384524e-02	6.715000e-03	6.843599e-01	1.019043e-02	1.073184e-01	1.918674e-01	6.334857e-02	4.425145e-02	5.921224e-01	1.091745e-03	1.230419e-02	4.965339e-01	8.341608e-03	4.595317e-03	4.647028e-01	1.352218e-02	3.279067e+00	6.519129e-01	1.559384e-01	2.727036e+00	7.798761e-01	1.871069e-01
660000	-4.613257e+04	1.581692e+02	4.520373e-01	6.941104e-02	2.211938e-01	7.247953e-02	4.554845e-04	6.201488e-01	1.631137e-02	7.215430e-02	2.131648e-01	5.991821e-02	1.903894e-02	6.329860e-01	2.737672e-03	6.725659e-02	1.846767e-01	3.986426e-02	3.912877e-03	6.926808e-01	1.160884e-02	9.197986e-02	2.246194e-01	6.147409e-02	1.390727e-02	5.887935e-01	1.922583e-02	2.584745e-02	4.254799e-01	1.146862e-02	5.628682e-03	5.111387e-01	2.043666e-02	3.474947e+00	6.903194e-01	1.411437e-01	2.700516e+00	7.689105e-01	2.042523e-01
662500	-4.613983e+04	1.588457e+02	4.435405e-01	5.861792e-02	2.209566e-01	7.371555e-02	5.119800e-03	6.252302e-01	1.635991e-02	5.397290e-02	2.712855e-01	3.704321e-02	4.767021e-02	5.795777e-01	1.045050e-02	6.649718e-02	2.033106e-01	3.941614e-02	3.198959e-03	6.713860e-01	1.619114e-02	1.155555e-01	2.122408e-01	6.144217e-02	1.816131e-02	5.887801e-01	3.820086e-03	3.649730e-02	4.836254e-01	1.559190e-02	5.151554e-03	4.551640e-01	3.969825e-03	3.937849e+00	6.748387e-01	1.428784e-01	2.708849e+00	7.659516e-01	2.179743e-01
665000	-4.614011e+04	1.564716e+02	4.455747e-01	6.908985e-02	2.331006e-01	8.070965e-02	1.958742e-03	5.968686e-01	1.827256e-02	7.153422e-02	2.844773e-01	2.854268e-02	1.763129e-02	5.908454e-01	6.969072e-03	6.922168e-02	2.033072e-01	3.846270e-02	5.293656e-03	6.683247e-01	1.539013e-02	1.168327e-01	1.786969e-01	5.619440e-02	2.048414e-02	6.235605e-01	4.231378e-03	1.466535e-02	4.292619e-01	2.296627e-02	1.953345e-03	5.061084e-01	2.504479e-02	6.037172e+00	6.837235e-01	1.351154e-01	2.666430e+00	8.636892e-01	1.963027e-01
667500	-4.614300e+04	1.566074e+02	4.592177e-01	4.278598e-02	2.148511e-01	6.440655e-02	7.561476e-03	6.515435e-01	1.885142e-02	7.443430e-02	2.839033e-01	4.142873e-02	3.434973e-02	5.630777e-01	2.806250e-03	5.874011e-02	1.837507e-01	4.249509e-02	6.556229e-03	7.017830e-01	6.674893e-03	9.124866e-02	1.591591e-01	5.691595e-02	2.180592e-02	6.662216e-01	4.648797e-03	1.599137e-02	3.746258e-01	3.338564e-02	5.380859e-03	5.652675e-01	5.348837e-03	4.090404e+00	6.663216e-01	1.363578e-01	2.708633e+00	7.999268e-01	2.122328e-01
670000	-4.615295e+04	1.579920e+02	4.529114e-01	6.828499e-02	2.382731e-01	6.215806e-02	1.043165e-02	6.031314e-01	1.772082e-02	5.302910e-02	3.077156e-01	1.625816e-02	1.921908e-02	6.015444e-01	2.233657e-03	6.412196e-02	1.898954e-01	4.221227e-02	3.281552e-03	6.906977e-01	9.791138e-03	1.077993e-01	1.887475e-01	7.521648e-02	3.100786e-02	5.969135e-01	3.153744e-04	5.553382e-02	4.643293e-01	1.109419e-02	1.113180e-02	4.533327e-01	4.578164e-03	3.536157e+00	6.980301e-01	1.607065e-01	2.662195e+00	7.956802e-01	1.977348e-01
672500	-4.614559e+04	1.597097e+02	4.362618e-01	6.146291e-02	2.348816e-01	6.781382e-02	4.842328e-03	6.169077e-01	1.409165e-02	7.841238e-02	2.913250e-01	2.808277e-02	3.554979e-02	5.639637e-01	2.666374e-03	6.805637e-02	1.908811e-01	4.437982e-02	3.197664e-03	6.813466e-01	1.213849e-02	1.132379e-01	1.922074e-01	5.299596e-02	2.494861e-02	6.058949e-01	1.071524e-02	1.525671e-02	4.708991e-01	2.559569e-02	8.839210e-03	4.574379e-01	2.197146e-02	4.067315e+00	7.215669e-01	1.462649e-01	2.662195e+00	7.698829e-01	2.069758e-01
675000	-4.613581e+04	1.595245e+02	4.389941e-01	6.255787e-02	2.434886e-01	5.339480e-02	1.450931e-03	6.175406e-01	2.156725e-02	6.161030e-02	2.675119e-01	1.546820e-02	6.717801e-02	5.833705e-01	4.861137e-03	7.207199e-02	1.900244e-01	4.104914e-02	2.566078e-03	6.805381e-01	1.375028e-02	1.097874e-01	1.800705e-01	6.054671e-02	2.475919e-02	6.167292e-01	8.106924e-03	3.207165e-02	4.351763e-01	4.196128e-02	2.893644e-03	4.675686e-01	2.032844e-02	3.877606e+00	6.719691e-01	1.482652e-01	2.674994e+00	8.423474e-01	1.991830e-01
677500	-4.613777e+04	1.593505e+02	4.441907e-01	7.550340e-02	2.164726e-01	6.201813e-02	4.575047e-03	6.288702e-01	1.256061e-02	5.254343e-02	3.440973e-01	1.920570e-02	3.892553e-02	5.304313e-01	1.479672e-02	7.313230e-02	1.898419e-01	4.231032e-02	5.566837e-03	6.787843e-01	1.036428e-02	8.832173e-02	1.770283e-01	5.089617e-02	1.077017e-02	6.612612e-01	1.172245e-02	3.266656e-02	4.443836e-01	7.603509e-03	8.902227e-03	4.885800e-01	1.786406e-02	3.345061e+00	6.667126e-01	1.469942e-01	2.721511e+00	7.762169e-01	1.902890e-01
680000	-4.613591e+04	1.601532e+02	4.386302e-01	6.620695e-02	2.283071e-01	6.352172e-02	8.445021e-03	6.200795e-01	1.343970e-02	5.910581e-02	3.115620e-01	2.334748e-02	2.650609e-02	5.759826e-01	3.496082e-03	6.999222e-02	1.893849e-01	3.774711e-02	3.743860e-03	6.897886e-01	9.343220e-03	1.136657e-01	2.034455e-01	6.815502e-02	3.079609e-02	5.815487e-01	2.388960e-03	2.168775e-02	4.505040e-01	6.885672e-03	2.103685e-03	5.017440e-01	1.707488e-02	3.298726e+00	7.003582e-01	1.390805e-01	2.684496e+00	7.757297e-01	2.128269e-01
682500	-4.614985e+04	1.580890e+02	4.495446e-01	6.827834e-02	2.289151e-01	7.736729e-02	8.276277e-03	6.102951e-01	6.867926e-03	4.287201e-02	3.300527e-01	1.636679e-02	3.594302e-02	5.701308e-01	4.634685e-03	6.856862e-02	1.900401e-01	3.681879e-02	1.083948e-03	6.903248e-01	1.316379e-02	1.066949e-01	2.011863e-01	6.484308e-02	2.566692e-02	5.965117e-01	5.097062e-03	4.480723e-02	4.012435e-01	2.261379e-02	1.596578e-02	5.129594e-01	2.410320e-03	3.887190e+00	6.665091e-01	1.319797e-01	2.719050e+00	7.807827e-01	2.201331e-01
685000	-4.614130e+04	1.571444e+02	4.634130e-01	7.336554e-02	2.187067e-01	8.408010e-02	9.099078e-03	5.989975e-01	1.575110e-02	8.399057e-02	2.427347e-01	3.627385e-02	7.098300e-02	5.575350e-01	8.482869e-03	6.691722e-02	1.828784e-01	3.784710e-02	4.473321e-03	6.994028e-01	8.481180e-03	1.072043e-01	2.308459e-01	6.149303e-02	1.908243e-02	5.813443e-01	3.012096e-05	1.129062e-02	4.348827e-01	1.153279e-02	1.441492e-02	5.163068e-01	1.157213e-02	3.007384e+00	6.436635e-01	1.269075e-01	2.769213e+00	7.675940e-01	1.904956e-01
687500	-4.613705e+04	1.601144e+02	4.377638e-01	6.738441e-02	2.222878e-01	7.607320e-02	5.114905e-03	6.141197e-01	1.502000e-02	5.968446e-02	2.997128e-01	3.438191e-02	5.174902e-02	5.511439e-01	3.327910e-03	6.027636e-02	1.905609e-01	4.946221e-02	4.758554e-03	6.850636e-01	9.878408e-03	1.152493e-01	1.853595e-01	6.703169e-02	2.376532e-02	5.942122e-01	1.438206e-02	1.952606e-02	4.132486e-01	2.510728e-02	2.214790e-03	5.383989e-01	1.504404e-03	3.456257e+00	7.060393e-01	1.401121e-01	2.674941e+00	8.023418e-01	1.904721e-01
690000	-4.614471e+04	1.563690e+02	4.608070e-01	5.857628e-02	2.306655e-01	6.349325e-02	3.909539e-03	6.302695e-01	1.308587e-02	4.102480e-02	3.321816e-01	2.575783e-02	1.782417e-02	5.748877e-01	8.323911e-03	6.073754e-02	1.898515e-01	4.155681e-02	3.541459e-03	6.910970e-01	1.321576e-02	1.041952e-01	1.902397e-01	5.656096e-02	2.177067e-02	6.237571e-01	3.476376e-03	1.640600e-02	3.630867e-01	2.382038e-02	2.828760e-03	5.900605e-01	3.797612e-03	4.121405e+00	6.880027e-01	1.255677e-01	2.717302e+00	7.808837e-01	1.939083e-01
692500	-4.613818e+04	1.604158e+02	4.322758e-01	5.479369e-02	2.356248e-01	7.895509e-02	1.786675e-03	6.142555e-01	1.458425e-02	6.708693e-02	3.085281e-01	1.757343e-02	4.061853e-02	5.629838e-01	3.209130e-03	6.736284e-02	2.115624e-01	4.782665e-02	5.026002e-03	6.590468e-01	9.175269e-03	1.128053e-01	2.020257e-01	6.846353e-02	4.990619e-03	6.069756e-01	4.739220e-03	2.689388e-02	3.761939e-01	1.234559e-02	5.199579e-03	5.696004e-01	9.766655e-03	3.912326e+00	6.984636e-01	1.367430e-01	2.687417e+00	7.749572e-01	2.162136e-01
695000	-4.613978e+04	1.590366e+02	4.444212e-01	7.465097e-02	2.460008e-01	5.796074e-02	5.020275e-03	5.971265e-01	1.924076e-02	8.065385e-02	3.061129e-01	3.376137e-02	4.731869e-02	5.241291e-01	8.024158e-03	6.731323e-02	1.979022e-01	4.168602e-02	3.255601e-03	6.762939e-01	1.354904e-02	9.907357e-02	2.046640e-01	7.081961e-02	2.107307e-02	5.958593e-01	8.510421e-03	1.799981e-02	5.179118e-01	5.177558e-03	4.119199e-03	4.268217e-01	2.796996e-02	3.627773e+00	6.521178e-01	1.448491e-01	2.722495e+00	8.153383e-01	1.801341e-01
697500	-4.614748e+04	1.592104e+02	4.435741e-01	6.809011e-02	2.601865e-01	6.805042e-02	8.323465e-03	5.837690e-01	1.158051e-02	6.247921e-02	2.800135e-01	2.477320e-02	5.164561e-02	5.733507e-01	7.737828e-03	6.757790e-02	1.773892e-01	4.686638e-02	2.712965e-03	6.904397e-01	1.501387e-02	1.067114e-01	2.001328e-01	6.372956e-02	4.298842e-03	6.212041e-01	3.923304e-03	2.844953e-02	4.313307e-01	9.470637e-03	4.455985e-03	5.220237e-01	4.269462e-03	3.568598e+00	6.693030e-01	1.203826e-01	2.759526e+00	7.293037e-01	2.121600e-01
700000	-4.613483e+04	1.606177e+02	4.365832e-01	6.934371e-02	2.322388e-01	6.225728e-02	4.534037e-03	6.207162e-01	1.090999e-02	9.064935e-02	2.815800e-01	3.312440e-02	2.821843e-02	5.652023e-01	1.225502e-03	6.621265e-02	1.998714e-01	4.709622e-02	3.060144e-03	6.760527e-01	7.706875e-03	1.162537e-01	2.028245e-01	6.837514e-02	2.128006e-02	5.855182e-01	5.748403e-03	3.865227e-02	3.799074e-01	1.275878e-02	6.660708e-03	5.524931e-01	9.527727e-03	3.115062e+00	6.571391e-01	1.386215e-01	2.699860e+00	8.253659e-01	2.162747e-01
702500	-4.614040e+04	1.601390e+02	4.347228e-01	7.051344e-02	2.269718e-01	6.741373e-02	9.284412e-03	6.158970e-01	9.919627e-03	7.958216e-02	2.876607e-01	2.853304e-02	4.464781e-02	5.509657e-01	8.610633e-03	6.534564e-02	1.966930e-01	3.961953e-02	3.061456e-03	6.839458e-01	1.133461e-02	9.977043e-02	1.844601e-01	6.663617e-02	2.917433e-02	6.123499e-01	7.609137e-03	1.573816e-02	4.411890e-01	2.835978e-02	2.179679e-03	4.992313e-01	1.330203e-02	3.850262e+00	7.310515e-01	1.529760e-01	2.617970e+00	8.164372e-01	2.129710e-01
705000	-4.614770e+04	1.610018e+02	4.351762e-01	7.334135e-02	2.439992e-01	6.351934e-02	5.752861e-03	6.014538e-01	1.193345e-02	5.459741e-02	3.390174e-01	1.485630e-02	4.749810e-02	5.389949e-01	5.035811e-03	6.345156e-02	1.879554e-01	5.044203e-02	2.966755e-03	6.873383e-01	7.845921e-03	1.157596e-01	1.917170e-01	5.799313e-02	1.269144e-02	6.128047e-01	9.034115e-03	1.039756e-02	4.549653e-01	2.797920e-03	9.069238e-03	4.918038e-01	3.096619e-02	2.924841e+00	6.815908e-01	1.412478e-01	2.687361e+00	8.293303e-01	1.835345e-01
707500	-4.615145e+04	1.591977e+02	4.488716e-01	7.680288e-02	2.183706e-01	5.409824e-02	4.512583e-03	6.289557e-01	1.725996e-02	6.493633e-02	2.776717e-01	2.283188e-02	6.229028e-02	5.586955e-01	1.357431e-02	6.649958e-02	1.808219e-01	4.493839e-02	2.830771e-03	6.957438e-01	9.165572e-03	1.111055e-01	2.306548e-01	5.563982e-02	1.127273e-02	5.868871e-01	4.440034e-03	1.579394e-02	4.167079e-01	5.352835e-03	4.528690e-03	5.285975e-01	2.901914e-02	2.868448e+00	6.815908e-01	1.373837e-01	2.694763e+00	8.227381e-01	1.835345e-01
710000	-4.614461e+04	1.589192e+02	4.424679e-01	5.339590e-02	2.286764e-01	6.177683e-02	3.808442e-03	6.436637e-01	8.678646e-03	7.458175e-02	2.794017e-01	3.745947e-02	3.057662e-02	5.748040e-01	3.176423e-03	5.993473e-02	1.905904e-01	4.051897e-02	3.470044e-03	6.928287e-01	1.265717e-02	1.011713e-01	2.005664e-01	6.129662e-02	2.347805e-02	6.122919e-01	1.195726e-03	2.046622e-02	4.577726e-01	1.094584e-02	4.758724e-04	4.887140e-01	2.162549e-02	4.009679e+00	6.711514e-01	1.432903e-01	2.717852e+00	7.650433e-01	2.077267e-01
712500	-4.614146e+04	1.579863e+02	4.461501e-01	7.565711e-02	2.314670e-01	6.455038e-02	1.718604e-03	6.136365e-01	1.297032e-02	8.317419e-02	2.945860e-01	2.740292e-02	5.304644e-02	5.330775e-01	8.712899e-03	6.480661e-02	1.742086e-01	4.009712e-02	2.049372e-03	7.057078e-01	1.313046e-02	1.162341e-01	1.827598e-01	5.837854e-02	2.522722e-02	6.119015e-01	5.498889e-03	2.395193e-02	3.421555e-01	4.825580e-03	1.685648e-02	5.905488e-01	2.166173e-02	4.444931e+00	7.074446e-01	1.314356e-01	2.683004e+00	7.966067e-01	1.949562e-01
715000	-4.613945e+04	1.569677e+02	4.661948e-01	6.873096e-02	2.308217e-01	7.294732e-02	1.945740e-03	6.065032e-01	1.905113e-02	1.046268e-01	3.563134e-01	9.597710e-03	3.952181e-02	4.749369e-01	1.500340e-02	6.064956e-02	1.895143e-01	4.440685e-02	5.215475e-03	6.886968e-01	1.151704e-02	1.135433e-01	1.877134e-01	5.509783e-02	2.904830e-02	6.111739e-01	3.423234e-03	4.588382e-02	4.465974e-01	1.522291e-02	2.765898e-03	4.840442e-01	5.485808e-03	2.824619e+00	6.621773e-01	1.365359e-01	2.720599e+00	7.935649e-01	2.032576e-01
717500	-4.613983e+04	1.583490e+02	4.552727e-01	6.946710e-02	2.266328e-01	7.741344e-02	4.127015e-03	6.093912e-01	1.296839e-02	6.589012e-02	2.414476e-01	3.391176e-02	6.764080e-02	5.845761e-01	6.533545e-03	7.408469e-02	1.818606e-01	3.697247e-02	3.202302e-03	6.929488e-01	1.093111e-02	9.939537e-02	1.679713e-01	6.598457e-02	1.622593e-02	6.443811e-01	6.041741e-03	2.746317e-02	4.213768e-01	1.883034e-02	3.655031e-04	5.165564e-01	1.540781e-02	2.866926e+00	6.733014e-01	1.467666e-01	2.701848e+00	7.812860e-01	2.109875e-01
720000	-4.615269e+04	1.600899e+02	4.428502e-01	8.693975e-02	2.368540e-01	7.263792e-02	5.368051e-04	5.895787e-01	1.345281e-02	7.934000e-02	2.495205e-01	2.871545e-02	4.122011e-02	5.927741e-01	8.429859e-03	7.516158e-02	1.934897e-01	4.482618e-02	2.938188e-03	6.697853e-01	1.379900e-02	9.196969e-02	2.000726e-01	5.945153e-02	2.304373e-02	6.104269e-01	1.503551e-02	2.915529e-02	4.090280e-01	7.152420e-03	5.743437e-04	5.453362e-01	8.753788e-03	2.787148e+00	6.376932e-01	1.487365e-01	2.726981e+00	8.217780e-01	1.852429e-01
722500	-4.615242e+04	1.584015e+02	4.476489e-01	6.717322e-02	2.692008e-01	5.288418e-02	1.907797e-03	5.988366e-01	9.997473e-03	7.529814e-02	2.778304e-01	2.235718e-02	8.314333e-02	5.303833e-01	1.098758e-02	6.882067e-02	1.851367e-01	5.264340e-02	4.353806e-03	6.771430e-01	1.190243e-02	9.510157e-02	1.947003e-01	6.094933e-02	2.610840e-02	6.176465e-01	5.493945e-03	2.628249e-02	4.213960e-01	1.418269e-02	5.600735e-03	5.143084e-01	1.822964e-02	3.828343e+00	6.556324e-01	1.431851e-01	2.717132e+00	8.002904e-01	2.027822e-01
725000	-4.614247e+04	1.585408e+02	4.521074e-01	6.239082e-02	2.415368e-01	7.273692e-02	5.735610e-03	6.084815e-01	9.118420e-03	5.375756e-02	2.402294e-01	2.170546e-02	2.924844e-02	6.513413e-01	3.717835e-03	5.688942e-02	1.943943e-01	4.875823e-02	5.110420e-03	6.875857e-01	7.261918e-03	8.532393e-02	2.035133e-01	5.241287e-02	3.386002e-02	6.230275e-01	1.862378e-03	1.924766e-02	4.885211e-01	1.477920e-02	4.393263e-03	4.706979e-01	2.360875e-03	3.094031e+00	6.873415e-01	1.394592e-01	2.685701e+00	7.892844e-01	2.210109e-01
727500	-4.614252e+04	1.589695e+02	4.457587e-01	7.590066e-02	2.175087e-01	6.075914e-02	1.208792e-03	6.300203e-01	1.460241e-02	7.818039e-02	3.376852e-01	2.987305e-02	2.718580e-02	5.173902e-01	9.685274e-03	6.762781e-02	1.922520e-01	4.265901e-02	4.605529e-03	6.725712e-01	2.028447e-02	1.004441e-01	1.515594e-01	7.805447e-02	1.708647e-02	6.387894e-01	1.406614e-02	1.593648e-02	4.139680e-01	1.742799e-02	5.844322e-05	5.450768e-01	7.532278e-03	3.514415e+00	6.937602e-01	1.429215e-01	2.692702e+00	7.615823e-01	2.170027e-01
730000	-4.613862e+04	1.592333e+02	4.396844e-01	7.790037e-02	2.012367e-01	7.719696e-02	3.328406e-03	6.250587e-01	1.527891e-02	8.497570e-02	3.311752e-01	2.267292e-02	3.081570e-02	5.259032e-01	4.457261e-03	6.949880e-02	1.815040e-01	4.107822e-02	5.033558e-03	6.907355e-01	1.214992e-02	8.763530e-02	1.897744e-01	6.345642e-02	2.390421e-02	6.223718e-01	1.285786e-02	2.229140e-02	4.083065e-01	1.880106e-02	3.074651e-03	5.392336e-01	8.292812e-03	4.074542e+00	6.964337e-01	1.449404e-01	2.651470e+00	8.145301e-01	2.329718e-01
732500	-4.614925e+04	1.576427e+02	4.607373e-01	7.749380e-02	2.404115e-01	5.271704e-02	4.485630e-03	6.060499e-01	1.884208e-02	8.288964e-02	3.261315e-01	2.662336e-02	5.574528e-02	5.010785e-01	7.531698e-03	6.098840e-02	2.029739e-01	4.650755e-02	3.635077e-03	6.731027e-01	1.279232e-02	9.036879e-02	1.842066e-01	7.286297e-02	1.570887e-02	6.270976e-01	9.755203e-03	2.751380e-02	4.141984e-01	1.796217e-02	7.464932e-04	5.185333e-01	2.104584e-02	2.856783e+00	6.592231e-01	1.470811e-01	2.715986e+00	7.846705e-01	2.067344e-01
735000	-4.614250e+04	1.582607e+02	4.466373e-01	6.758555e-02	2.065705e-01	5.708960e-02	1.851275e-03	6.523947e-01	1.450838e-02	9.227452e-02	2.140729e-01	2.509835e-02	3.632863e-02	6.257639e-01	6.461722e-03	6.929355e-02	1.880596e-01	4.147336e-02	1.297664e-03	6.855779e-01	1.429787e-02	1.136611e-01	1.782780e-01	5.569859e-02	2.452862e-02	6.160058e-01	1.182786e-02	5.716146e-02	4.020300e-01	2.285980e-02	1.053792e-03	5.089413e-01	7.953637e-03	4.105033e+00	6.857878e-01	1.427974e-01	2.715090e+00	7.507170e-01	2.004485e-01
737500	-4.613631e+04	1.588724e+02	4.447474e-01	6.699471e-02	2.503533e-01	5.381956e-02	5.978444e-03	6.093855e-01	1.346852e-02	7.739878e-02	2.612243e-01	3.831385e-02	3.727075e-02	5.799556e-01	5.836795e-03	7.050285e-02	1.922385e-01	4.097541e-02	4.637241e-03	6.793145e-01	1.233149e-02	1.111707e-01	2.142352e-01	5.649334e-02	2.756560e-02	5.865672e-01	3.967954e-03	1.852945e-02	3.941781e-01	2.027927e-02	2.276392e-04	5.499912e-01	1.679443e-02	3.747993e+00	6.591308e-01	1.308366e-01	2.696022e+00	8.333760e-01	2.267373e-01
740000	-4.615845e+04	1.583940e+02	4.467565e-01	7.034262e-02	2.195655e-01	6.393552e-02	3.002064e-03	6.244638e-01	1.869059e-02	5.532188e-02	2.736731e-01	1.930924e-02	4.667175e-02	5.859239e-01	1.910016e-02	6.993045e-02	1.887036e-01	5.147255e-02	7.981754e-04	6.707014e-01	1.839377e-02	1.230183e-01	1.463564e-01	5.997479e-02	2.468736e-02	6.452995e-01	6.636266e-04	7.565580e-03	4.470443e-01	1.604841e-02	5.200142e-03	5.183726e-01	5.768950e-03	3.955732e+00	7.007114e-01	1.429249e-01	2.665771e+00	8.007164e-01	2.150443e-01
742500	-4.614746e+04	1.588656e+02	4.505359e-01	6.542526e-02	2.534444e-01	6.934252e-02	5.828109e-03	5.937953e-01	1.216438e-02	7.433709e-02	2.572730e-01	3.548955e-02	4.073897e-02	5.879092e-01	4.252209e-03	6.974624e-02	1.818545e-01	4.482239e-02	2.662323e-03	6.908426e-01	1.007198e-02	1.078077e-01	1.819902e-01	4.760148e-02	1.933034e-02	6.398078e-01	3.462535e-03	2.241889e-02	4.738747e-01	1.147747e-02	3.999164e-03	4.755602e-01	1.266959e-02	2.978264e+00	6.483958e-01	1.601184e-01	2.723208e+00	7.585467e-01	2.156596e-01
745000	-4.613903e+04	1.583285e+02	4.477472e-01	6.742753e-02	2.482806e-01	5.524839e-02	3.005689e-03	6.134647e-01	1.257306e-02	8.964155e-02	2.973560e-01	2.563599e-02	4.424753e-02	5.389906e-01	4.128306e-03	6.852643e-02	1.903107e-01	4.401890e-02	1.925433e-03	6.797306e-01	1.548791e-02	1.211228e-01	1.726036e-01	7.093836e-02	9.596922e-03	6.226880e-01	3.050189e-03	2.837429e-02	3.952973e-01	1.335181e-02	2.119128e-02	5.314590e-01	1.032639e-02	3.888156e+00	7.106515e-01	1.383249e-01	2.654888e+00	8.278374e-01	1.974434e-01
747500	-4.613879e+04	1.601581e+02	4.312846e-01	7.097158e-02	2.453142e-01	6.387300e-02	3.678745e-03	6.010280e-01	1.513444e-02	6.230755e-02	2.991116e-01	3.948812e-02	8.706643e-02	5.065526e-01	5.473649e-03	6.045659e-02	1.884509e-01	4.381791e-02	4.727853e-03	6.864161e-01	1.613060e-02	1.118801e-01	1.975359e-01	5.632988e-02	2.029790e-02	6.103528e-01	3.603368e-03	2.395367e-02	4.374406e-01	3.487556e-02	8.527528e-04	4.969086e-01	5.968821e-03	4.307838e+00	6.914952e-01	1.463309e-01	2.681890e+00	7.984978e-01	1.972090e-01
750000	-4.614113e+04	1.575625e+02	4.481999e-01	5.676477e-02	2.515722e-01	6.774561e-02	5.810110e-03	6.017245e-01	1.638286e-02	5.658811e-02	3.368274e-01	1.645589e-02	3.034425e-02	5.565489e-01	3.235429e-03	6.295810e-02	1.933671e-01	5.033735e-02	2.550958e-03	6.746491e-01	1.613742e-02	1.158494e-01	2.005667e-01	4.860516e-02	1.607797e-02	6.102409e-01	8.659852e-03	1.393357e-02	4.358486e-01	1.895212e-02	1.646211e-02	5.025216e-01	1.228208e-02	4.593504e+00	6.482346e-01	1.543291e-01	2.713645e+00	7.927097e-01	2.102094e-01
752500	-4.614384e+04	1.609815e+02	4.313188e-01	8.079749e-02	2.307631e-01	6.790628e-02	3.762539e-03	6.035089e-01	1.326173e-02	7.221541e-02	2.829265e-01	5.211115e-02	5.115778e-02	5.341967e-01	7.392479e-03	7.281285e-02	1.982849e-01	3.530333e-02	3.119284e-03	6.758214e-01	1.465824e-02	1.108039e-01	1.920805e-01	7.008776e-02	1.932316e-02	6.037979e-01	3.906753e-03	1.881565e-02	4.178241e-01	1.998076e-02	5.012278e-03	5.249018e-01	1.346536e-02	3.479742e+00	6.665875e-01	1.514622e-01	2.688048e+00	8.182621e-01	2.031706e-01
755000	-4.614905e+04	1.599003e+02	4.398929e-01	7.529984e-02	2.360102e-01	6.507391e-02	9.345642e-03	5.970668e-01	1.720366e-02	5.179556e-02	3.028103e-01	2.807277e-02	5.708609e-02	5.428624e-01	1.737288e-02	7.093844e-02	1.778349e-01	4.483205e-02	5.943626e-03	6.901352e-01	1.031571e-02	1.032694e-01	1.918387e-01	6.097859e-02	1.492609e-02	6.193150e-01	9.672225e-03	3.033500e-02	4.254165e-01	2.239321e-02	5.518752e-03	4.972201e-01	1.911642e-02	3.379039e+00	6.687884e-01	1.506686e-01	2.688048e+00	8.208046e-01	1.977487e-01
757500	-4.614714e+04	1.603769e+02	4.342921e-01	6.644703e-02	2.225526e-01	5.506317e-02	8.115534e-03	6.355251e-01	1.229655e-02	7.788969e-02	2.681918e-01	2.655149e-02	3.688619e-02	5.762979e-01	1.418287e-02	6.811974e-02	1.989242e-01	4.216549e-02	4.081074e-03	6.687739e-01	1.793556e-02	9.468728e-02	1.635389e-01	7.630504e-02	2.214376e-02	6.412947e-01	2.030320e-03	2.355417e-02	4.660407e-01	1.215335e-02	1.018103e-02	4.831720e-01	4.898732e-03	3.671823e+00	6.569292e-01	1.306782e-01	2.725443e+00	8.043695e-01	2.042065e-01
760000	-4.614091e+04	1.564251e+02	4.527576e-01	6.174288e-02	2.381901e-01	5.764205e-02	3.966859e-03	6.230271e-01	1.543106e-02	6.150217e-02	3.599784e-01	3.538252e-02	4.699511e-02	4.938225e-01	2.319288e-03	6.590012e-02	1.774243e-01	4.814963e-02	1.323868e-03	6.841964e-01	2.300573e-02	1.045879e-01	2.072546e-01	5.425647e-02	1.318160e-02	6.095607e-01	1.115870e-02	1.417292e-02	5.048185e-01	8.417400e-03	9.224500e-03	4.599716e-01	3.395042e-03	5.123377e+00	6.778789e-01	1.467525e-01	2.658929e+00	8.403643e-01	2.240828e-01
762500	-4.614828e+04	1.598325e+02	4.372464e-01	7.608404e-02	2.372818e-01	7.646443e-02	6.612158e-03	5.860531e-01	1.750446e-02	4.862161e-02	2.177444e-01	2.341762e-02	5.515187e-02	6.456787e-01	9.385826e-03	6.041033e-02	1.857391e-01	4.077364e-02	3.422126e-03	6.984337e-01	1.122110e-02	1.046691e-01	1.797378e-01	6.058065e-02	2.472967e-02	6.219649e-01	8.317909e-03	2.587983e-02	4.208886e-01	2.115813e-02	3.605870e-03	5.209408e-01	7.526808e-03	3.809182e+00	6.678706e-01	1.455630e-01	2.711214e+00	8.113912e-01	1.740915e-01
765000	-4.615445e+04	1.614556e+02	4.246665e-01	7.410153e-02	2.260478e-01	8.302773e-02	3.862966e-03	5.947080e-01	1.825204e-02	5.894181e-02	2.691873e-01	2.126266e-02	3.877327e-02	6.016315e-01	1.020353e-02	5.998388e-02	1.813570e-01	4.758608e-02	3.235137e-03	6.985642e-01	9.273616e-03	9.205031e-02	2.216541e-01	9.373287e-02	2.546744e-02	5.588599e-01	8.235426e-03	3.558594e-02	4.107387e-01	3.842577e-02	1.823346e-04	5.020110e-01	1.305626e-02	3.938925e+00	6.691280e-01	1.335486e-01	2.704537e+00	8.114667e-01	2.081525e-01
767500	-4.614377e+04	1.598397e+02	4.360683e-01	5.816705e-02	2.328701e-01	5.718656e-02	3.634490e-03	6.272815e-01	2.086033e-02	6.445609e-02	3.153083e-01	2.815042e-02	8.119407e-02	5.080632e-01	2.827900e-03	7.157087e-02	1.780973e-01	4.360011e-02	3.279895e-03	6.881269e-01	1.532486e-02	1.097981e-01	1.607235e-01	6.501942e-02	2.940073e-02	6.348398e-01	2.184257e-04	2.583377e-02	4.214360e-01	4.938848e-03	2.348844e-02	5.138228e-01	1.048008e-02	3.963995e+00	6.881013e-01	1.353243e-01	2.662521e+00	8.377172e-01	2.221974e-01
770000	-4.615207e+04	1.568493e+02	4.565576e-01	7.616659e-02	2.457805e-01	6.361991e-02	1.905386e-03	5.942326e-01	1.829498e-02	5.845722e-02	3.293383e-01	3.106736e-02	3.681057e-02	5.359567e-01	8.369873e-03	6.340527e-02	1.861145e-01	3.892616e-02	3.557738e-03	6.963449e-01	1.165146e-02	8.845412e-02	1.773570e-01	7.381005e-02	1.670981e-02	6.434046e-01	2.643974e-04	1.380221e-02	4.752606e-01	2.005324e-02	5.991127e-03	4.605523e-01	2.434050e-02	4.197312e+00	6.494768e-01	1.296043e-01	2.764034e+00	7.551824e-01	1.969709e-01
772500	-4.613351e+04	1.574036e+02	4.558652e-01	7.818660e-02	2.324329e-01	6.339766e-02	6.736932e-03	6.082576e-01	1.098833e-02	6.009832e-02	3.283118e-01	2.640268e-02	5.541387e-02	5.240060e-01	5.767292e-03	6.751938e-02	1.760084e-01	4.644554e-02	2.080340e-03	6.942316e-01	1.371477e-02	9.510600e-02	1.849744e-01	5.573039e-02	1.918498e-02	6.430999e-01	1.904320e-03	3.135107e-02	4.861607e-01	1.172906e-02	1.032574e-03	4.661102e-01	3.616407e-03	3.734196e+00	6.665015e-01	1.447005e-01	2.699314e+00	8.277303e-01	1.846168e-01
775000	-4.614510e+04	1.586009e+02	4.537604e-01	7.347565e-02	2.092794e-01	6.363187e-02	3.855596e-03	6.314877e-01	1.826976e-02	7.440869e-02	2.726214e-01	3.618733e-02	4.518829e-02	5.534915e-01	1.810277e-02	6.654075e-02	1.752312e-01	3.880644e-02	3.778085e-03	7.045259e-01	1.111761e-02	9.824293e-02	1.682563e-01	6.603146e-02	2.705686e-02	6.323524e-01	8.060055e-03	1.392777e-02	4.049099e-01	1.656899e-02	8.300610e-03	5.360863e-01	2.020647e-02	2.814768e+00	7.075631e-01	1.310026e-01	2.706114e+00	7.682230e-01	1.801132e-01
777500	-4.615246e+04	1.589451e+02	4.478555e-01	6.992414e-02	2.369155e-01	5.202687e-02	7.416201e-03	6.235223e-01	1.019499e-02	8.140406e-02	2.678717e-01	3.810200e-02	7.038974e-02	5.389475e-01	3.284913e-03	6.763732e-02	1.923907e-01	3.655054e-02	3.299029e-03	6.959910e-01	4.131418e-03	9.612501e-02	1.932413e-01	6.236172e-02	2.420075e-02	6.231682e-01	9.030406e-04	4.091111e-02	4.461629e-01	1.563124e-02	1.143034e-02	4.835499e-01	2.314461e-03	3.257060e+00	6.523698e-01	1.364947e-01	2.749149e+00	7.949719e-01	1.652112e-01
780000	-4.613521e+04	1.584826e+02	4.466474e-01	7.369090e-02	2.238407e-01	6.568017e-02	4.731930e-03	6.155749e-01	1.648131e-02	6.096429e-02	2.558817e-01	4.749896e-02	2.576273e-02	5.898861e-01	2.000617e-02	6.691173e-02	1.861207e-01	3.713154e-02	4.101752e-03	6.963775e-01	9.356714e-03	9.226846e-02	2.097195e-01	5.949735e-02	1.875197e-02	6.189860e-01	7.766615e-04	1.612056e-02	4.604023e-01	2.274636e-02	6.092483e-05	4.877211e-01	1.294877e-02	3.881739e+00	6.786697e-01	1.588312e-01	2.689839e+00	7.673123e-01	2.149838e-01
782500	-4.615012e+04	1.575451e+02	4.531944e-01	6.701768e-02	2.337062e-01	5.864350e-02	2.100314e-03	6.251067e-01	1.342557e-02	8.617774e-02	3.035072e-01	4.146796e-02	2.798034e-02	5.383439e-01	2.522862e-03	6.744696e-02	1.862692e-01	3.646613e-02	3.729730e-03	6.897080e-01	1.637996e-02	1.024722e-01	1.972344e-01	6.194344e-02	1.417004e-02	6.174067e-01	6.773302e-03	4.833318e-02	4.812141e-01	1.618557e-02	2.247194e-03	4.517568e-01	2.631151e-04	3.945465e+00	6.848079e-01	1.321958e-01	2.675460e+00	8.124093e-01	2.359973e-01
785000	-4.615160e+04	1.586121e+02	4.477746e-01	6.986674e-02	2.379586e-01	5.885005e-02	7.574381e-03	6.129157e-01	1.283457e-02	6.168474e-02	3.220759e-01	1.886788e-02	4.606200e-02	5.389452e-01	1.236427e-02	6.439811e-02	1.778264e-01	4.122548e-02	7.613856e-04	7.042734e-01	1.151526e-02	1.005224e-01	2.021992e-01	5.491303e-02	1.822207e-02	6.079640e-01	1.617930e-02	3.648034e-02	4.576024e-01	3.350844e-02	1.241050e-02	4.548570e-01	5.141376e-03	3.600973e+00	6.635245e-01	1.309321e-01	2.677846e+00	8.810344e-01	2.035380e-01
787500	-4.613693e+04	1.600804e+02	4.326227e-01	7.017918e-02	2.335951e-01	5.919911e-02	4.561269e-03	6.159039e-01	1.656144e-02	5.877003e-02	3.073199e-01	2.577987e-02	5.342651e-02	5.478024e-01	6.901238e-03	6.765343e-02	1.840916e-01	4.524145e-02	2.660097e-03	6.924480e-01	7.905373e-03	9.164730e-02	1.961710e-01	5.404146e-02	2.161446e-02	6.302881e-01	6.237668e-03	3.560118e-02	4.338106e-01	3.253288e-02	2.244142e-03	4.897645e-01	6.046697e-03	4.199536e+00	6.894779e-01	1.355129e-01	2.701116e+00	7.564828e-01	2.287891e-01
790000	-4.614590e+04	1.562213e+02	4.428597e-01	6.916118e-02	2.323594e-01	6.365664e-02	2.674737e-03	6.182233e-01	1.392476e-02	7.247525e-02	2.702406e-01	2.888423e-02	2.814323e-02	5.913113e-01	8.945379e-03	6.651513e-02	1.900849e-01	3.891682e-02	7.032529e-03	6.774261e-01	2.002449e-02	1.115629e-01	2.160869e-01	5.611632e-02	1.740113e-02	5.981820e-01	6.507416e-04	4.172550e-02	4.244135e-01	1.184879e-02	1.002591e-05	5.122890e-01	9.713212e-03	6.654476e+00	6.681058e-01	1.429867e-01	2.708727e+00	7.727518e-01	2.240584e-01
792500	-4.614558e+04	1.590125e+02	4.426986e-01	4.980283e-02	2.216078e-01	8.217154e-02	3.989203e-03	6.177214e-01	2.470719e-02	5.919217e-02	2.931893e-01	3.095675e-02	5.294056e-02	5.592066e-01	4.514679e-03	6.198888e-02	1.997180e-01	4.047772e-02	3.041563e-03	6.812666e-01	1.350723e-02	9.576842e-02	1.861434e-01	5.649733e-02	2.501594e-02	6.364652e-01	1.096596e-04	3.005151e-02	4.402541e-01	1.167014e-02	5.017278e-03	5.072342e-01	5.772844e-03	3.885047e+00	6.416732e-01	1.510871e-01	2.712091e+00	8.108916e-01	2.133910e-01
795000	-4.614157e+04	1.585763e+02	4.405321e-01	7.884887e-02	2.377065e-01	7.056119e-02	2.185147e-03	5.918855e-01	1.881287e-02	1.055071e-01	3.477434e-01	2.437134e-02	2.484741e-02	4.819626e-01	1.556812e-02	6.853149e-02	1.923709e-01	5.147166e-02	3.419642e-03	6.743258e-01	9.880498e-03	1.023760e-01	2.064898e-01	6.629893e-02	4.112780e-02	5.801864e-01	3.521041e-03	1.183904e-02	4.420473e-01	1.096404e-02	5.313503e-03	5.187079e-01	1.112822e-02	4.615887e+00	6.762212e-01	1.393590e-01	2.719459e+00	7.737307e-01	1.932451e-01
797500	-4.614723e+04	1.578154e+02	4.501786e-01	7.639790e-02	2.462512e-01	7.351952e-02	3.709353e-03	5.753559e-01	2.476614e-02	8.243058e-02	3.147915e-01	5.477528e-02	2.055029e-02	5.143752e-01	1.307712e-02	6.585899e-02	1.863957e-01	5.267057e-02	2.609847e-03	6.780575e-01	1.440736e-02	1.165561e-01	2.224183e-01	6.143162e-02	8.222402e-03	5.754668e-01	1.590476e-02	3.130288e-02	4.164854e-01	1.268922e-02	7.372171e-03	5.219636e-01	1.018666e-02	4.076118e+00	6.437988e-01	1.489476e-01	2.695766e+00	8.310402e-01	2.242350e-01
800000	-4.614231e+04	1.569990e+02	4.616545e-01	6.836757e-02	2.258310e-01	5.877358e-02	3.288483e-03	6.302418e-01	1.349762e-02	8.731208e-02	2.603750e-01	3.164354e-02	3.463882e-02	5.640042e-01	2.202643e-02	6.744028e-02	1.923446e-01	4.326896e-02	4.523149e-03	6.774016e-01	1.502143e-02	8.049798e-02	1.962425e-01	7.705368e-02	3.381764e-02	5.996882e-01	1.269996e-02	2.150414e-02	4.978107e-01	4.851016e-03	8.875111e-05	4.391249e-01	3.662042e-02	3.381038e+00	6.738659e-01	1.438525e-01	2.714377e+00	7.568553e-01	2.166926e-01
802500	-4.613663e+04	1.606571e+02	4.344130e-01	6.034728e-02	2.586217e-01	5.702757e-02	6.044819e-03	6.076469e-01	1.031171e-02	7.870876e-02	3.054950e-01	1.972209e-02	4.338963e-02	5.481352e-01	4.549365e-03	7.064650e-02	1.900427e-01	3.736500e-02	1.485684e-03	6.884881e-01	1.197206e-02	9.451559e-02	1.940578e-01	6.688381e-02	3.159164e-02	6.001659e-01	1.278531e-02	2.354835e-02	4.884565e-01	4.212430e-03	5.312939e-04	4.441029e-01	3.914852e-02	3.374933e+00	6.814634e-01	1.622135e-01	2.661647e+00	8.030591e-01	2.205663e-01
805000	-4.614231e+04	1.580065e+02	4.427444e-01	6.949747e-02	2.326240e-01	6.062605e-02	9.480849e-03	6.148489e-01	1.292277e-02	6.964513e-02	3.870269e-01	1.525214e-02	2.380089e-02	5.017378e-01	2.537107e-03	7.175914e-02	1.947837e-01	4.304589e-02	3.203105e-03	6.753523e-01	1.185594e-02	1.140953e-01	2.013477e-01	6.927906e-02	2.158231e-02	5.906238e-01	3.071799e-03	2.187478e-02	4.222183e-01	1.803863e-02	1.369090e-02	5.174722e-01	6.705263e-03	4.884893e+00	6.756506e-01	1.554745e-01	2.690338e+00	7.848799e-01	2.080792e-01
807500	-4.614182e+04	1.598834e+02	4.384235e-01	7.359678e-02	2.418437e-01	6.763805e-02	2.652218e-03	5.993820e-01	1.488731e-02	6.410146e-02	2.932029e-01	2.206450e-02	4.906968e-02	5.668293e-01	4.732119e-03	6.204605e-02	1.885473e-01	4.942316e-02	1.798587e-03	6.808817e-01	1.730321e-02	1.028530e-01	1.899315e-01	5.241895e-02	4.890969e-02	6.010490e-01	4.837886e-03	3.252363e-02	4.176154e-01	2.081953e-02	7.904454e-03	5.194531e-01	1.683876e-03	3.596811e+00	6.566824e-01	1.434478e-01	2.704901e+00	7.792729e-01	2.461799e-01
810000	-4.614045e+04	1.587314e+02	4.479564e-01	6.366843e-02	2.330617e-01	7.678259e-02	8.070392e-03	6.107569e-01	7.660002e-03	5.091327e-02	3.460820e-01	3.773617e-02	6.126774e-02	5.007639e-01	3.236929e-03	6.598605e-02	1.931390e-01	3.677928e-02	3.185646e-03	6.916886e-01	9.221445e-03	1.056942e-01	2.189744e-01	6.397263e-02	2.011731e-02	5.903989e-01	8.425674e-04	4.396000e-02	4.836981e-01	8.191299e-03	3.323718e-03	4.524141e-01	8.412740e-03	3.457242e+00	6.571651e-01	1.536362e-01	2.704083e+00	8.102952e-01	1.943460e-01
812500	-4.614260e+04	1.594064e+02	4.409398e-01	7.371717e-02	2.342652e-01	7.002848e-02	7.416800e-03	6.008971e-01	1.367519e-02	6.751453e-02	3.293793e-01	2.895410e-02	5.354279e-02	5.192656e-01	1.343754e-03	6.090525e-02	1.880820e-01	4.684717e-02	2.705015e-03	6.874883e-01	1.397234e-02	1.210330e-01	1.724361e-01	5.259360e-02	2.048182e-02	6.285422e-01	4.913246e-03	2.913000e-02	4.102161e-01	5.156861e-03	9.090205e-04	5.416350e-01	1.295298e-02	3.730223e+00	7.204543e-01	1.239614e-01	2.671434e+00	7.791303e-01	2.250784e-01
815000	-4.613497e+04	1.586874e+02	4.422388e-01	8.233126e-02	2.319003e-01	5.955376e-02	2.718368e-03	6.041980e-01	1.929834e-02	9.023588e-02	2.766647e-01	2.319063e-02	4.009721e-02	5.625463e-01	7.265301e-03	7.480668e-02	1.773749e-01	4.054091e-02	4.806325e-03	6.891585e-01	1.331264e-02	1.012125e-01	1.782897e-01	6.532789e-02	3.664740e-02	6.155318e-01	2.990691e-03	1.813393e-02	4.129260e-01	3.574810e-02	5.415762e-03	5.138169e-01	1.395929e-02	4.272584e+00	6.968058e-01	1.349345e-01	2.672950e+00	8.213850e-01	2.026306e-01
817500	-4.616124e+04	1.611623e+02	4.288108e-01	8.696668e-02	2.191924e-01	6.867552e-02	3.187864e-03	6.086860e-01	1.329156e-02	6.040898e-02	2.823282e-01	2.173175e-02	1.728905e-02	6.012793e-01	1.696269e-02	6.897163e-02	1.883817e-01	5.740409e-02	3.218747e-03	6.709369e-01	1.108692e-02	9.858811e-02	2.086706e-01	8.553606e-02	2.096832e-02	5.790290e-01	7.207943e-03	3.702195e-02	4.717773e-01	2.636376e-02	4.256458e-03	4.494736e-01	1.110697e-02	3.649111e+00	6.816543e-01	1.515727e-01	2.657707e+00	8.507467e-01	1.987499e-01
820000	-4.614878e+04	1.610607e+02	4.350748e-01	7.663648e-02	2.126084e-01	5.696560e-02	2.021489e-03	6.333810e-01	1.838707e-02	6.390000e-02	3.039004e-01	3.814168e-02	4.581835e-02	5.394602e-01	8.779361e-03	7.311827e-02	1.826009e-01	3.925711e-02	3.041743e-03	6.872408e-01	1.474111e-02	8.728512e-02	2.177066e-01	5.652182e-02	2.427320e-02	6.113780e-01	2.835246e-03	3.090365e-02	4.475070e-01	1.029328e-02	2.734502e-03	4.759409e-01	3.262067e-02	2.879954e+00	6.890143e-01	1.336698e-01	2.694655e+00	7.843943e-01	2.166851e-01
822500	-4.614486e+04	1.583387e+02	4.516934e-01	8.176768e-02	2.113975e-01	5.695567e-02	2.286486e-03	6.289865e-01	1.860612e-02	5.465685e-02	2.884377e-01	2.313682e-02	5.588170e-02	5.729881e-01	4.898760e-03	6.834582e-02	1.978438e-01	4.556847e-02	6.367802e-03	6.765892e-01	5.284874e-03	8.691975e-02	2.207213e-01	7.093669e-02	1.165609e-02	6.039818e-01	5.784325e-03	2.327330e-02	4.479813e-01	1.492336e-02	4.625454e-04	5.031329e-01	1.022655e-02	3.351151e+00	6.962750e-01	1.289998e-01	2.699564e+00	7.868020e-01	1.994838e-01
825000	-4.613818e+04	1.596060e+02	4.389112e-01	5.638553e-02	2.354595e-01	7.349627e-02	4.763315e-03	6.157904e-01	1.410500e-02	1.046652e-01	2.395354e-01	2.241199e-02	5.380571e-02	5.618693e-01	1.771241e-02	6.818733e-02	1.776915e-01	4.002896e-02	4.744301e-03	6.977524e-01	1.159549e-02	1.161539e-01	1.807097e-01	6.152244e-02	2.010098e-02	6.162359e-01	5.277140e-03	3.658354e-02	4.774396e-01	1.799610e-02	5.175805e-03	4.464401e-01	1.636485e-02	3.807483e+00	6.756449e-01	1.399407e-01	2.694655e+00	7.947864e-01	2.196899e-01
827500	-4.615282e+04	1.583044e+02	4.455087e-01	8.247454e-02	2.196942e-01	6.299510e-02	1.672352e-03	6.203896e-01	1.277419e-02	8.097139e-02	2.628231e-01	2.397268e-02	1.758847e-02	6.104930e-01	4.151305e-03	6.702998e-02	1.813445e-01	4.287796e-02	2.486510e-03	6.890213e-01	1.723974e-02	8.138091e-02	2.136485e-01	7.581906e-02	1.717881e-02	6.111680e-01	8.047444e-04	1.959891e-02	4.317925e-01	4.514847e-02	2.099364e-04	5.002312e-01	3.019019e-03	4.213234e+00	7.014217e-01	1.290038e-01	2.685259e+00	8.094102e-01	1.936808e-01
830000	-4.615045e+04	1.578605e+02	4.579773e-01	7.187959e-02	2.349568e-01	7.630264e-02	1.405974e-02	5.852245e-01	1.757668e-02	5.846287e-02	3.158910e-01	3.096775e-02	5.016736e-02	5.428785e-01	1.632548e-03	6.613304e-02	1.861575e-01	4.705512e-02	3.567028e-03	6.889101e-01	8.177194e-03	1.083240e-01	2.228630e-01	6.795917e-02	1.927173e-02	5.654911e-01	1.609101e-02	2.086905e-02	4.666549e-01	2.511868e-02	5.653098e-03	4.769067e-01	4.797589e-03	2.999692e+00	6.833204e-01	1.363240e-01	2.718466e+00	7.778353e-01	1.829247e-01
832500	-4.614225e+04	1.592295e+02	4.453391e-01	7.006564e-02	2.329778e-01	7.022334e-02	2.405574e-03	6.114414e-01	1.288617e-02	6.486423e-02	2.836825e-01	3.095109e-02	3.633738e-02	5.654263e-01	1.873854e-02	7.043080e-02	1.748840e-01	3.728138e-02	1.634152e-03	7.043590e-01	1.141071e-02	1.200883e-01	1.693215e-01	5.581434e-02	1.878803e-02	6.280229e-01	7.964919e-03	6.044423e-02	3.993330e-01	1.222752e-02	3.521985e-03	5.073671e-01	1.710615e-02	3.310982e+00	6.753660e-01	1.519895e-01	2.672465e+00	8.018563e-01	2.326358e-01
835000	-4.613859e+04	1.574853e+02	4.547626e-01	6.141509e-02	2.348109e-01	6.890579e-02	4.788876e-03	6.133778e-01	1.670155e-02	8.664002e-02	3.136614e-01	2.410886e-02	3.941153e-02	5.319571e-01	4.221046e-03	7.023868e-02	1.891621e-01	3.392337e-02	1.665634e-03	6.932367e-01	1.177350e-02	1.211147e-01	1.908734e-01	5.688166e-02	1.605025e-02	6.113111e-01	3.768854e-03	3.833113e-02	4.292198e-01	6.496873e-03	3.403652e-03	5.076124e-01	1.493620e-02	3.797930e+00	6.950902e-01	1.561316e-01	2.679055e+00	7.513624e-01	2.259341e-01
837500	-4.614926e+04	1.595197e+02	4.445816e-01	7.644324e-02	2.203704e-01	6.467979e-02	7.217189e-03	6.162375e-01	1.505189e-02	6.412821e-02	2.991617e-01	2.123588e-02	4.837848e-02	5.617081e-01	5.387702e-03	6.786841e-02	1.923567e-01	3.767649e-02	1.579299e-03	6.876696e-01	1.284943e-02	1.023017e-01	1.926030e-01	6.824702e-02	4.335992e-02	5.923693e-01	1.119095e-03	3.107467e-02	4.554633e-01	1.844288e-02	5.636853e-05	4.735529e-01	2.140996e-02	3.123060e+00	6.770028e-01	1.440523e-01	2.719202e+00	7.619220e-01	1.954029e-01
840000	-4.615016e+04	1.583111e+02	4.527005e-01	7.617989e-02	2.263533e-01	7.212682e-02	9.393562e-03	5.946483e-01	2.129816e-02	9.025626e-02	2.728385e-01	1.465597e-02	5.104318e-02	5.645283e-01	6.677821e-03	6.478257e-02	2.040153e-01	4.563011e-02	2.839240e-03	6.728847e-01	9.848091e-03	1.004129e-01	1.953314e-01	4.702929e-02	2.704541e-02	6.267023e-01	3.478736e-03	3.015936e-02	3.640384e-01	6.986660e-03	5.295002e-03	5.310891e-01	6.243150e-02	3.244949e+00	6.417459e-01	1.390803e-01	2.750668e+00	7.726930e-01	2.013405e-01
842500	-4.616114e+04	1.608186e+02	4.305022e-01	6.136807e-02	2.349056e-01	6.521510e-02	2.804806e-03	6.134064e-01	2.230011e-02	6.669718e-02	2.513710e-01	2.911117e-02	4.236369e-02	5.968563e-01	1.360075e-02	6.522977e-02	1.949298e-01	5.119224e-02	3.744898e-03	6.790774e-01	5.825873e-03	1.054666e-01	1.673774e-01	5.384485e-02	3.685068e-02	6.283024e-01	8.158089e-03	2.503747e-02	4.023297e-01	7.919162e-03	1.950821e-03	5.426746e-01	2.008831e-02	3.756365e+00	6.490823e-01	1.447945e-01	2.710949e+00	8.233175e-01	2.004119e-01
845000	-4.614131e+04	1.581321e+02	4.587003e-01	5.719759e-02	2.502543e-01	6.222859e-02	4.821885e-03	6.127145e-01	1.278320e-02	7.746428e-02	3.284803e-01	2.248562e-02	4.804239e-02	5.220825e-01	1.444932e-03	6.928182e-02	1.895418e-01	3.466980e-02	5.465156e-03	6.880491e-01	1.299226e-02	1.116513e-01	1.993948e-01	5.969093e-02	1.656867e-02	6.017301e-01	1.096426e-02	1.287283e-02	4.372477e-01	2.882036e-02	3.516436e-03	5.067076e-01	1.083514e-02	2.633452e+00	7.073273e-01	1.455450e-01	2.673743e+00	7.460352e-01	2.386868e-01
847500	-4.615579e+04	1.593790e+02	4.459954e-01	8.226265e-02	2.265961e-01	5.560737e-02	5.308163e-03	6.182083e-01	1.201737e-02	8.099585e-02	2.609578e-01	6.460718e-02	1.311514e-02	5.594004e-01	2.092366e-02	7.276479e-02	1.923579e-01	3.514707e-02	8.500331e-04	6.829839e-01	1.589634e-02	1.005593e-01	1.854877e-01	6.735355e-02	1.185037e-02	6.264511e-01	8.297994e-03	3.555032e-02	4.582656e-01	3.179507e-02	3.098162e-03	4.492999e-01	2.199100e-02	3.073131e+00	6.526897e-01	1.363428e-01	2.743170e+00	7.689000e-01	2.039164e-01
850000	-4.613964e+04	1.590290e+02	4.476490e-01	6.105654e-02	2.441242e-01	6.833611e-02	1.741462e-02	6.000275e-01	9.041017e-03	6.760596e-02	2.932295e-01	3.216716e-02	5.468265e-02	5.490645e-01	3.250232e-03	6.746177e-02	1.997959e-01	4.127763e-02	3.406468e-03	6.768435e-01	1.121472e-02	9.868932e-02	1.770285e-01	6.494343e-02	1.885201e-02	6.314856e-01	9.001116e-03	4.104256e-02	4.077486e-01	8.137406e-03	1.337672e-02	5.060973e-01	2.359739e-02	3.200859e+00	6.605019e-01	1.453957e-01	2.717683e+00	7.858489e-01	2.029755e-01
852500	-4.613750e+04	1.614226e+02	4.314626e-01	7.075287e-02	2.428980e-01	6.525014e-02	6.500573e-03	6.029796e-01	1.161884e-02	6.259178e-02	2.871587e-01	2.686824e-02	3.516910e-02	5.760793e-01	1.213281e-02	6.985141e-02	1.906007e-01	4.327174e-02	5.002231e-03	6.815749e-01	9.699012e-03	1.013812e-01	1.904242e-01	8.087173e-02	2.871655e-02	5.961155e-01	2.490867e-03	1.202804e-02	4.151585e-01	8.939019e-03	1.759218e-04	5.334372e-01	3.026133e-02	3.018594e+00	6.659671e-01	1.380455e-01	2.695432e+00	8.308992e-01	2.029755e-01
855000	-4.615254e+04	1.590362e+02	4.398159e-01	5.849880e-02	2.390936e-01	7.051060e-02	1.166873e-02	6.072397e-01	1.298855e-02	8.305878e-02	3.109432e-01	3.426734e-02	3.710932e-02	5.288940e-01	5.727445e-03	6.338757e-02	1.902138e-01	4.861212e-02	1.852737e-03	6.817874e-01	1.414636e-02	9.926674e-02	1.672228e-01	5.467178e-02	1.388669e-02	6.563728e-01	8.579258e-03	3.029504e-02	4.876513e-01	2.500879e-02	2.250779e-02	4.187971e-01	1.574006e-02	4.253614e+00	6.457623e-01	1.443135e-01	2.713040e+00	8.278894e-01	1.989728e-01
857500	-4.614062e+04	1.571567e+02	4.479955e-01	5.288967e-02	2.420354e-01	6.459845e-02	4.144985e-03	6.190180e-01	1.731351e-02	8.162920e-02	2.728357e-01	3.699656e-02	2.441713e-02	5.750202e-01	9.101304e-03	6.015607e-02	1.912519e-01	4.647378e-02	3.175277e-03	6.828988e-01	1.604419e-02	1.115896e-01	1.771917e-01	6.711489e-02	2.885456e-02	6.071661e-01	8.083260e-03	1.904331e-02	4.810321e-01	4.693448e-02	4.908478e-03	4.414305e-01	6.651156e-03	5.026749e+00	6.581869e-01	1.315705e-01	2.705680e+00	8.261998e-01	2.157758e-01
860000	-4.613803e+04	1.593952e+02	4.459759e-01	7.170161e-02	2.477199e-01	5.892430e-02	3.755042e-03	5.983235e-01	1.957570e-02	6.952869e-02	2.682983e-01	3.857346e-02	4.479914e-02	5.727666e-01	6.033775e-03	6.880437e-02	1.908967e-01	3.929950e-02	2.454582e-03	6.890505e-01	9.494368e-03	1.000004e-01	1.667113e-01	5.562956e-02	2.548988e-02	6.510431e-01	1.125754e-03	2.028184e-02	3.719836e-01	4.767677e-03	1.896227e-03	5.968885e-01	4.182154e-03	3.059519e+00	7.108078e-01	1.315722e-01	2.660324e+00	8.168041e-01	2.113009e-01
862500	-4.614028e+04	1.597298e+02	4.422047e-01	7.509196e-02	2.432450e-01	6.312932e-02	3.962418e-03	5.958640e-01	1.870728e-02	7.086580e-02	3.542702e-01	2.550220e-02	3.942451e-02	5.076261e-01	2.311112e-03	6.798864e-02	1.907877e-01	5.047713e-02	2.630859e-03	6.736045e-01	1.451116e-02	9.529470e-02	1.885236e-01	7.035703e-02	1.152487e-02	6.280547e-01	6.245172e-03	5.749268e-02	3.998822e-01	9.622872e-03	9.816314e-04	5.135690e-01	1.845157e-02	3.234851e+00	6.986216e-01	1.621758e-01	2.666609e+00	7.692961e-01	2.127246e-01
865000	-4.615132e+04	1.577772e+02	4.545579e-01	8.591377e-02	2.178939e-01	6.689751e-02	4.225903e-03	6.123203e-01	1.274862e-02	5.587513e-02	3.042926e-01	4.731136e-02	7.762828e-02	5.111951e-01	3.697564e-03	7.194937e-02	1.905214e-01	4.050601e-02	4.022834e-04	6.760166e-01	2.060430e-02	1.171475e-01	1.913472e-01	6.353476e-02	2.514323e-02	5.998166e-01	3.010664e-03	9.210806e-03	4.487304e-01	7.850184e-03	2.297545e-03	5.286004e-01	3.310642e-03	3.533059e+00	6.767564e-01	1.375477e-01	2.688060e+00	7.998621e-01	2.297847e-01
867500	-4.614774e+04	1.580640e+02	4.475967e-01	7.581867e-02	2.200584e-01	6.386067e-02	9.992061e-04	6.209997e-01	1.826335e-02	5.586640e-02	2.378179e-01	6.111070e-02	3.743794e-02	5.995629e-01	8.204148e-03	7.337861e-02	1.916537e-01	4.136054e-02	2.776528e-03	6.778526e-01	1.297801e-02	1.024108e-01	2.216731e-01	4.869245e-02	1.545419e-02	6.108772e-01	8.921977e-04	9.232370e-03	3.783139e-01	1.466360e-02	2.255581e-03	5.921528e-01	3.381755e-03	4.172928e+00	6.814419e-01	1.381803e-01	2.661200e+00	8.469310e-01	2.225704e-01
870000	-4.613078e+04	1.592202e+02	4.434052e-01	6.035764e-02	2.379489e-01	5.396599e-02	7.217197e-03	6.329377e-01	7.572513e-03	6.942326e-02	2.948478e-01	3.340881e-02	4.871333e-02	5.474608e-01	6.146003e-03	6.851858e-02	1.935325e-01	4.248708e-02	1.831212e-03	6.833259e-01	1.030465e-02	1.026382e-01	1.707568e-01	5.887575e-02	1.817443e-02	6.394917e-01	1.006316e-02	3.738881e-02	4.435414e-01	1.552845e-02	3.768999e-03	4.846404e-01	1.513197e-02	3.581630e+00	6.746521e-01	1.465521e-01	2.683913e+00	7.741693e-01	2.513162e-01
872500	-4.614371e+04	1.598987e+02	4.286291e-01	7.228812e-02	2.194553e-01	6.330340e-02	9.305475e-03	6.216600e-01	1.398769e-02	7.883444e-02	2.618989e-01	3.160325e-02	6.926454e-02	5.540948e-01	4.304050e-03	6.744621e-02	1.876837e-01	4.447717e-02	4.736780e-03	6.824038e-01	1.325236e-02	9.745544e-02	1.984008e-01	5.364659e-02	2.283601e-02	6.237158e-01	3.945330e-03	6.695984e-03	4.685540e-01	2.216493e-02	1.458737e-03	4.963144e-01	4.811991e-03	4.938153e+00	6.788559e-01	1.475153e-01	2.689898e+00	8.206580e-01	1.807419e-01
875000	-4.614560e+04	1.597266e+02	4.365044e-01	8.739380e-02	2.435359e-01	7.494492e-02	5.989446e-03	5.753676e-01	1.276832e-02	6.950658e-02	3.190357e-01	3.693162e-02	2.314615e-02	5.407964e-01	1.058353e-02	6.783636e-02	1.972235e-01	4.562464e-02	2.138327e-03	6.783026e-01	8.874537e-03	1.064029e-01	1.681739e-01	5.025721e-02	1.254325e-02	6.545506e-01	8.072173e-03	4.322896e-02	4.174510e-01	1.302783e-02	1.278832e-03	4.997112e-01	2.530217e-02	4.017074e+00	6.968419e-01	1.378874e-01	2.681436e+00	7.990651e-01	2.035733e-01
877500	-4.612844e+04	1.576016e+02	4.518224e-01	7.579760e-02	2.410612e-01	7.476672e-02	2.164945e-03	5.884874e-01	1.772208e-02	1.040305e-01	2.460817e-01	2.887558e-02	5.012118e-02	5.675424e-01	3.348694e-03	6.720934e-02	1.936149e-01	4.072710e-02	3.728375e-03	6.850656e-01	9.654647e-03	9.632381e-02	1.826176e-01	6.621712e-02	2.578752e-02	6.214192e-01	7.634708e-03	5.249835e-03	4.675618e-01	9.027056e-03	1.340962e-02	4.943190e-01	1.043264e-02	4.071063e+00	6.702762e-01	1.468985e-01	2.727844e+00	7.559934e-01	1.923089e-01
880000	-4.614944e+04	1.600425e+02	4.361630e-01	7.461653e-02	2.372477e-01	7.365993e-02	3.282729e-03	6.027936e-01	8.399494e-03	6.647385e-02	3.089062e-01	2.918911e-02	3.203755e-02	5.556209e-01	7.772310e-03	7.075824e-02	1.850791e-01	4.093473e-02	4.034341e-03	6.839510e-01	1.524262e-02	1.164607e-01	1.751899e-01	5.157931e-02	1.744776e-02	6.382471e-01	1.075163e-03	3.854143e-02	4.239694e-01	1.283987e-02	4.439760e-04	5.049145e-01	1.929075e-02	3.748126e+00	6.593657e-01	1.328215e-01	2.728012e+00	8.345919e-01	1.585204e-01
882500	-4.613969e+04	1.587194e+02	4.441204e-01	7.359723e-02	2.338527e-01	7.141904e-02	3.012261e-03	6.063793e-01	1.173944e-02	5.107983e-02	2.711252e-01	3.750970e-02	4.024558e-02	5.901141e-01	9.925642e-03	6.737564e-02	1.927648e-01	3.779968e-02	2.016150e-03	6.825603e-01	1.748342e-02	9.082141e-02	1.885971e-01	5.990181e-02	2.578125e-02	6.331318e-01	1.766669e-03	2.478197e-02	4.527118e-01	1.851142e-02	1.367792e-03	4.798458e-01	2.278126e-02	3.985633e+00	6.778523e-01	1.398746e-01	2.702999e+00	7.871560e-01	2.071706e-01
885000	-4.614377e+04	1.598855e+02	4.419698e-01	6.119983e-02	2.339805e-01	4.954358e-02	5.249240e-03	6.297353e-01	2.029161e-02	4.746744e-02	2.945856e-01	2.453678e-02	5.673307e-02	5.659638e-01	1.071338e-02	7.013450e-02	1.886965e-01	3.578122e-02	2.732536e-03	6.863967e-01	1.625857e-02	1.112425e-01	2.050253e-01	6.041673e-02	1.259125e-02	6.021345e-01	8.589786e-03	1.549956e-02	4.479752e-01	2.979192e-02	9.488483e-03	4.771432e-01	2.010168e-02	3.111013e+00	6.669246e-01	1.534984e-01	2.707976e+00	7.770294e-01	2.027612e-01
887500	-4.614058e+04	1.585330e+02	4.379296e-01	5.335389e-02	2.230590e-01	7.367461e-02	5.325166e-03	6.287212e-01	1.586606e-02	5.730893e-02	3.207285e-01	2.954069e-02	4.747397e-02	5.395323e-01	5.415587e-03	6.714569e-02	1.913849e-01	4.652444e-02	2.390851e-03	6.784290e-01	1.412512e-02	9.733773e-02	1.829791e-01	5.584922e-02	1.745678e-02	6.258211e-01	2.055615e-02	4.209164e-02	4.865746e-01	8.957214e-03	6.807603e-03	4.455641e-01	1.000484e-02	5.014925e+00	7.169204e-01	1.523076e-01	2.646652e+00	8.198192e-01	1.822912e-01
890000	-4.615354e+04	1.584746e+02	4.524779e-01	5.790209e-02	2.004728e-01	6.648114e-02	1.003132e-02	6.511256e-01	1.398710e-02	5.225554e-02	3.045240e-01	3.701179e-02	4.027366e-02	5.566717e-01	9.263308e-03	6.712580e-02	1.807517e-01	3.904118e-02	3.610716e-03	7.047066e-01	4.764003e-03	1.346369e-01	1.778433e-01	5.721367e-02	8.834711e-03	6.155359e-01	5.935386e-03	2.720975e-02	4.754126e-01	5.011102e-03	3.718616e-03	4.679470e-01	2.070091e-02	3.111064e+00	6.583985e-01	1.522420e-01	2.740149e+00	7.325618e-01	2.055957e-01
892500	-4.613760e+04	1.585746e+02	4.495798e-01	7.135458e-02	2.175141e-01	7.793031e-02	3.433104e-03	6.133035e-01	1.646445e-02	7.654528e-02	3.637120e-01	4.058188e-02	2.250191e-02	4.900300e-01	6.628938e-03	7.543669e-02	1.863778e-01	4.303308e-02	4.387103e-03	6.832054e-01	7.560004e-03	1.084742e-01	1.803145e-01	7.039409e-02	1.996452e-02	6.182159e-01	2.636805e-03	2.862051e-02	4.145156e-01	1.868793e-02	8.189672e-04	5.307663e-01	6.590688e-03	3.396885e+00	6.974216e-01	1.542222e-01	2.685056e+00	7.473722e-01	2.175502e-01
895000	-4.613618e+04	1.578564e+02	4.567426e-01	6.334214e-02	2.144156e-01	5.962014e-02	2.923457e-03	6.470970e-01	1.260165e-02	7.387533e-02	2.778649e-01	2.146707e-02	2.055591e-02	5.974009e-01	8.835892e-03	6.411112e-02	1.944651e-01	4.515232e-02	3.215018e-03	6.834634e-01	9.593054e-03	1.070662e-01	1.954970e-01	7.191220e-02	7.661669e-03	6.122056e-01	5.657434e-03	2.574017e-02	3.843306e-01	2.865248e-02	2.074347e-03	5.551867e-01	4.015708e-03	3.165946e+00	6.801176e-01	1.313712e-01	2.681036e+00	8.387574e-01	2.082630e-01
897500	-4.614393e+04	1.578335e+02	4.531076e-01	6.697564e-02	2.411623e-01	6.902446e-02	4.543979e-03	6.059475e-01	1.234611e-02	6.931453e-02	3.131728e-01	2.764051e-02	2.896902e-02	5.496659e-01	1.123724e-02	7.213390e-02	1.883354e-01	3.382559e-02	5.666369e-03	6.930106e-01	7.028142e-03	1.122199e-01	2.070494e-01	6.775721e-02	2.351682e-02	5.790815e-01	1.037525e-02	3.912431e-02	4.094673e-01	2.792039e-03	1.548332e-02	5.144256e-01	1.870742e-02	3.668574e+00	6.493697e-01	1.372856e-01	2.738099e+00	7.808908e-01	2.059213e-01
900000	-4.615762e+04	1.577568e+02	4.508475e-01	6.707616e-02	2.375765e-01	6.512002e-02	5.741970e-03	6.035347e-01	2.095065e-02	6.501607e-02	3.720831e-01	3.113728e-02	3.436616e-02	4.941274e-01	3.270080e-03	6.479120e-02	1.750761e-01	4.776748e-02	1.773105e-03	7.041942e-01	6.397908e-03	1.052142e-01	1.760263e-01	6.683138e-02	2.406783e-02	6.202837e-01	7.576562e-03	1.168993e-02	4.171377e-01	1.502052e-02	1.617593e-02	5.231496e-01	1.682632e-02	4.045607e+00	6.746805e-01	1.454643e-01	2.727983e+00	7.502775e-01	1.922138e-01
902500	-4.614327e+04	1.598102e+02	4.411049e-01	6.719632e-02	2.300477e-01	6.738785e-02	4.096244e-03	6.110696e-01	2.020227e-02	6.554784e-02	2.987292e-01	1.983967e-02	4.556287e-02	5.627839e-01	7.536549e-03	7.164846e-02	1.718731e-01	4.125963e-02	3.821138e-03	6.977839e-01	1.361380e-02	9.218498e-02	1.775547e-01	6.396111e-02	3.453825e-02	6.271388e-01	4.622172e-03	4.421518e-02	4.111466e-01	5.602199e-03	8.053588e-03	5.194888e-01	1.149363e-02	3.303969e+00	6.934612e-01	1.287987e-01	2.715593e+00	7.443241e-01	2.185634e-01
905000	-4.615352e+04	1.595759e+02	4.414568e-01	6.719337e-02	2.554192e-01	6.519987e-02	3.303980e-03	5.940985e-01	1.478510e-02	7.392006e-02	2.939041e-01	3.137354e-02	7.490803e-02	5.098383e-01	1.605595e-02	6.533756e-02	1.884408e-01	3.581188e-02	1.606848e-03	6.974149e-01	1.138797e-02	1.036797e-01	1.900497e-01	6.470123e-02	2.738724e-02	6.140910e-01	9.107552e-05	2.577363e-02	3.828556e-01	4.391469e-02	1.880147e-03	5.391237e-01	6.452133e-03	3.490308e+00	6.485039e-01	1.512841e-01	2.702788e+00	8.300869e-01	1.977012e-01
907500	-4.613841e+04	1.597522e+02	4.332737e-01	7.155472e-02	2.429051e-01	5.123349e-02	9.853073e-03	6.099520e-01	1.450164e-02	6.992560e-02	2.716553e-01	3.624393e-02	3.879160e-02	5.724546e-01	1.092898e-02	6.348352e-02	1.830292e-01	4.035238e-02	2.201365e-03	6.960305e-01	1.490305e-02	9.630437e-02	1.721787e-01	6.561858e-02	2.527135e-02	6.333654e-01	7.261603e-03	2.549666e-02	4.464512e-01	2.672498e-02	9.823616e-04	4.917986e-01	8.546178e-03	4.437550e+00	6.873285e-01	1.288213e-01	2.683402e+00	8.377115e-01	1.956012e-01
910000	-4.615407e+04	1.566203e+02	4.670935e-01	8.185226e-02	2.283531e-01	6.105611e-02	4.292824e-03	6.111835e-01	1.326221e-02	9.468067e-02	2.559822e-01	2.977271e-02	3.231240e-02	5.770401e-01	1.021191e-02	6.868114e-02	1.925926e-01	4.501022e-02	6.015939e-03	6.749659e-01	1.273425e-02	1.016095e-01	1.996737e-01	6.567054e-02	1.706609e-02	6.100202e-01	5.960032e-03	8.916117e-03	4.852404e-01	1.096251e-02	5.695631e-03	4.750812e-01	1.410417e-02	3.056477e+00	6.899809e-01	1.333596e-01	2.730871e+00	7.437223e-01	1.871823e-01
912500	-4.613441e+04	1.608610e+02	4.282458e-01	6.821149e-02	2.483504e-01	5.618973e-02	7.227721e-03	6.051780e-01	1.484265e-02	8.221625e-02	2.681005e-01	4.114628e-02	2.837457e-02	5.757484e-01	4.413953e-03	7.231753e-02	2.023228e-01	4.261208e-02	2.875870e-03	6.704891e-01	9.382658e-03	9.274573e-02	1.760038e-01	7.651093e-02	1.241867e-02	6.403590e-01	1.961825e-03	1.980861e-02	4.495265e-01	1.638401e-02	1.002145e-02	4.921298e-01	1.212956e-02	4.029572e+00	7.012342e-01	1.356093e-01	2.650552e+00	8.421746e-01	2.146623e-01
915000	-4.614071e+04	1.578159e+02	4.566773e-01	7.369703e-02	2.457102e-01	7.219280e-02	4.047270e-04	6.015503e-01	6.444932e-03	5.560859e-02	3.218959e-01	1.690370e-02	3.303324e-02	5.707854e-01	1.773138e-03	6.916462e-02	1.868404e-01	4.350166e-02	6.080784e-03	6.852698e-01	9.142734e-03	1.076665e-01	1.804391e-01	7.189755e-02	2.947735e-02	6.033045e-01	7.215049e-03	3.670537e-02	4.575682e-01	5.122755e-03	5.479190e-03	4.697242e-01	2.540028e-02	3.214974e+00	6.699990e-01	1.429898e-01	2.692340e+00	8.231056e-01	1.996123e-01
917500	-4.613964e+04	1.595118e+02	4.428508e-01	6.582353e-02	2.305843e-01	5.141161e-02	4.367833e-03	6.213212e-01	2.649152e-02	8.254688e-02	3.025278e-01	3.087065e-02	3.960922e-02	5.392745e-01	5.170943e-03	6.207042e-02	1.753194e-01	4.900829e-02	1.451592e-03	6.939145e-01	1.823587e-02	8.705188e-02	2.111563e-01	6.713051e-02	1.595959e-02	6.175189e-01	1.182804e-03	2.269538e-02	4.484011e-01	1.431852e-02	6.484180e-04	5.095850e-01	4.351608e-03	3.365181e+00	6.763663e-01	1.395682e-01	2.681796e+00	8.201384e-01	2.175853e-01
920000	-4.615166e+04	1.564115e+02	4.495676e-01	5.303826e-02	2.551059e-01	7.642487e-02	5.318436e-03	5.991189e-01	1.099372e-02	5.063921e-02	2.383850e-01	3.754305e-02	8.290739e-02	5.834775e-01	7.047825e-03	7.335424e-02	1.887858e-01	3.454581e-02	2.189765e-03	6.868446e-01	1.427982e-02	1.066910e-01	1.948778e-01	6.911296e-02	1.177068e-02	6.137416e-01	3.805935e-03	2.053096e-02	4.596436e-01	2.181424e-02	1.083921e-03	4.817736e-01	1.515373e-02	5.561613e+00	6.491493e-01	1.401218e-01	2.702488e+00	8.334623e-01	2.153548e-01
922500	-4.615754e+04	1.587439e+02	4.409475e-01	6.374009e-02	2.306437e-01	8.159050e-02	3.241754e-03	6.092113e-01	1.157268e-02	6.285139e-02	2.651632e-01	1.748617e-02	4.800270e-02	5.964674e-01	1.002918e-02	6.092580e-02	1.907559e-01	4.560236e-02	3.260054e-03	6.869252e-01	1.253065e-02	1.185194e-01	1.847197e-01	8.267732e-02	1.959394e-02	5.914208e-01	3.068917e-03	3.634653e-02	4.613467e-01	4.068777e-02	1.003544e-02	4.431504e-01	8.433088e-03	4.391691e+00	6.770276e-01	1.552786e-01	2.665349e+00	8.393272e-01	1.975724e-01
925000	-4.615192e+04	1.594318e+02	4.513911e-01	5.447505e-02	2.300379e-01	6.156337e-02	3.133517e-03	6.304417e-01	2.034847e-02	5.400896e-02	3.292923e-01	4.319393e-02	7.109419e-02	4.912247e-01	1.118588e-02	6.187143e-02	1.726667e-01	5.012780e-02	1.916946e-03	7.016278e-01	1.178932e-02	1.050096e-01	1.910083e-01	5.545987e-02	1.337219e-02	6.261376e-01	9.012405e-03	1.854740e-02	4.541116e-01	2.547985e-02	1.699352e-03	4.554791e-01	4.468274e-02	2.298253e+00	6.737833e-01	1.253991e-01	2.705403e+00	8.050875e-01	2.199965e-01
927500	-4.614997e+04	1.600537e+02	4.393460e-01	7.028215e-02	2.444208e-01	5.180979e-02	9.584583e-03	6.158276e-01	8.075164e-03	6.048058e-02	2.900879e-01	2.497671e-02	1.693633e-02	6.051392e-01	2.379280e-03	6.225388e-02	1.972358e-01	4.476961e-02	2.649174e-03	6.814526e-01	1.163895e-02	1.318066e-01	2.094511e-01	7.030514e-02	2.537629e-02	5.615037e-01	1.557116e-03	9.701131e-03	4.753070e-01	2.902235e-02	6.098019e-03	4.704696e-01	9.401868e-03	3.300368e+00	6.420973e-01	1.434537e-01	2.725389e+00	7.975495e-01	2.154856e-01
930000	-4.613855e+04	1.592507e+02	4.486385e-01	6.959112e-02	2.238950e-01	6.936469e-02	4.192699e-03	6.133584e-01	1.959808e-02	7.170246e-02	2.986441e-01	2.010666e-02	3.258463e-02	5.643420e-01	1.262015e-02	6.565525e-02	1.837818e-01	4.293370e-02	2.861371e-03	6.938799e-01	1.088803e-02	1.095371e-01	1.795295e-01	7.093316e-02	1.435711e-02	6.250801e-01	5.631370e-04	1.544509e-02	4.459912e-01	4.327366e-02	9.905600e-03	4.774619e-01	7.922588e-03	2.846618e+00	6.923425e-01	1.406631e-01	2.706100e+00	7.545239e-01	2.053906e-01
932500	-4.613974e+04	1.576632e+02	4.525681e-01	6.432266e-02	2.227627e-01	5.994376e-02	3.491972e-03	6.349345e-01	1.454439e-02	8.661639e-02	2.947771e-01	2.434675e-02	4.125130e-02	5.503055e-01	2.702924e-03	6.695021e-02	1.878500e-01	3.510746e-02	7.782526e-03	6.919067e-01	1.040307e-02	9.812345e-02	1.930299e-01	6.511976e-02	2.937246e-02	6.054197e-01	8.934693e-03	1.880688e-02	4.602763e-01	5.847844e-03	8.874849e-03	4.816568e-01	2.453725e-02	3.910428e+00	6.535258e-01	1.420338e-01	2.745035e+00	7.545703e-01	2.025045e-01
935000	-4.613375e+04	1.601194e+02	4.364392e-01	7.049218e-02	2.518460e-01	6.999212e-02	5.302627e-03	5.906979e-01	1.166921e-02	8.335454e-02	2.912819e-01	4.362083e-02	3.196191e-02	5.371060e-01	1.267477e-02	6.762398e-02	2.060958e-01	4.042979e-02	2.833293e-03	6.687239e-01	1.429320e-02	1.042081e-01	1.927164e-01	6.252382e-02	2.900566e-02	6.075270e-01	4.019010e-03	2.228144e-02	4.382683e-01	1.335465e-02	1.198605e-02	5.082019e-01	5.907643e-03	3.633233e+00	7.004872e-01	1.533509e-01	2.648064e+00	8.075635e-01	2.225234e-01
937500	-4.613804e+04	1.590791e+02	4.386553e-01	6.440894e-02	2.307065e-01	8.683439e-02	4.400097e-03	5.961406e-01	1.750951e-02	9.983746e-02	2.964866e-01	3.591775e-02	5.353847e-02	5.101837e-01	4.036083e-03	6.234783e-02	1.916376e-01	4.574816e-02	2.438259e-03	6.776954e-01	2.013279e-02	1.055274e-01	1.998066e-01	6.102471e-02	6.507006e-03	6.212736e-01	5.860614e-03	1.936726e-02	3.946675e-01	4.483154e-03	1.923981e-03	5.646467e-01	1.491141e-02	4.369446e+00	6.718381e-01	1.435477e-01	2.673504e+00	8.425742e-01	2.113591e-01
940000	-4.615467e+04	1.588559e+02	4.475069e-01	5.619565e-02	2.183453e-01	7.386677e-02	6.376284e-03	6.357898e-01	9.426199e-03	7.359269e-02	3.300749e-01	2.456374e-02	3.383810e-02	5.216609e-01	1.626970e-02	7.542578e-02	1.920676e-01	4.235464e-02	3.945082e-03	6.665804e-01	1.962644e-02	1.035624e-01	1.759429e-01	8.270807e-02	2.864562e-02	6.013234e-01	7.817656e-03	3.423947e-03	4.684274e-01	9.475567e-03	2.238424e-03	5.007808e-01	1.565387e-02	3.393066e+00	6.824848e-01	1.369788e-01	2.664196e+00	8.425742e-01	2.215874e-01
942500	-4.614295e+04	1.598966e+02	4.354083e-01	8.559728e-02	2.437486e-01	6.831991e-02	4.544947e-03	5.792506e-01	1.853868e-02	4.727844e-02	2.905270e-01	2.129229e-02	5.773602e-02	5.679488e-01	1.521750e-02	7.005338e-02	1.959438e-01	4.545251e-02	3.505307e-03	6.666933e-01	1.835179e-02	1.009891e-01	1.927763e-01	5.368856e-02	1.590091e-02	6.326722e-01	3.972949e-03	1.364371e-02	4.890352e-01	1.044316e-02	5.308153e-03	4.779194e-01	3.650343e-03	3.998060e+00	6.826026e-01	1.417012e-01	2.676027e+00	8.365629e-01	1.952594e-01
945000	-4.614184e+04	1.583069e+02	4.498455e-01	7.103292e-02	2.574625e-01	6.069490e-02	4.702613e-03	5.926521e-01	1.345498e-02	7.553748e-02	2.887833e-01	2.789099e-02	2.747726e-02	5.569619e-01	2.334905e-02	6.888771e-02	2.027461e-01	4.444398e-02	1.598033e-03	6.715852e-01	1.073897e-02	9.778222e-02	2.031434e-01	7.748409e-02	3.116331e-02	5.857416e-01	4.685365e-03	2.770058e-02	4.047969e-01	1.019478e-02	5.064015e-03	5.486554e-01	3.588323e-03	3.629067e+00	6.836439e-01	1.357338e-01	2.679284e+00	8.048540e-01	2.317837e-01
947500	-4.614365e+04	1.592171e+02	4.380786e-01	7.059580e-02	2.541465e-01	8.088304e-02	4.879732e-03	5.781875e-01	1.130738e-02	6.175721e-02	3.006878e-01	3.205472e-02	5.240475e-02	5.399721e-01	1.312344e-02	6.724135e-02	1.877157e-01	4.361220e-02	3.991043e-03	6.876516e-01	9.788102e-03	9.190875e-02	1.597069e-01	6.461591e-02	1.451681e-02	6.689122e-01	3.394698e-04	2.339851e-02	4.543020e-01	1.905049e-02	1.215609e-03	4.813148e-01	2.071867e-02	4.310357e+00	6.756731e-01	1.512565e-01	2.668029e+00	8.259046e-01	2.169347e-01
950000	-4.613905e+04	1.585596e+02	4.451245e-01	7.348398e-02	2.165773e-01	6.893008e-02	2.597771e-03	6.139742e-01	2.443668e-02	5.738321e-02	3.399280e-01	2.354557e-02	5.080189e-02	5.236960e-01	4.645280e-03	7.071158e-02	1.981214e-01	3.794051e-02	4.028310e-03	6.828269e-01	6.371311e-03	1.156854e-01	1.872515e-01	7.267790e-02	2.089497e-02	6.005913e-01	2.898856e-03	2.979134e-02	4.266371e-01	1.499392e-02	1.396977e-03	5.184716e-01	8.709045e-03	4.009810e+00	6.593431e-01	1.444416e-01	2.711704e+00	7.991627e-01	2.048541e-01
952500	-4.615625e+04	1.597686e+02	4.468560e-01	8.356899e-02	2.154029e-01	5.322996e-02	3.781899e-03	6.171036e-01	2.691266e-02	8.118475e-02	2.973079e-01	2.471525e-02	3.909634e-02	5.464006e-01	1.129514e-02	6.593455e-02	2.042375e-01	4.925503e-02	5.298692e-03	6.704715e-01	4.802708e-03	1.403924e-01	1.792596e-01	5.708631e-02	2.743758e-02	5.931530e-01	2.671097e-03	1.290057e-02	4.233432e-01	1.156650e-02	3.713390e-03	5.235082e-01	2.496805e-02	2.567754e+00	6.722954e-01	1.389495e-01	2.707900e+00	8.059822e-01	1.905380e-01
955000	-4.615213e+04	1.584782e+02	4.496144e-01	6.044213e-02	2.296784e-01	5.891895e-02	7.975639e-03	6.330401e-01	9.944773e-03	6.321378e-02	3.251186e-01	7.399238e-03	2.770496e-02	5.753820e-01	1.181367e-03	6.494157e-02	1.811760e-01	3.948127e-02	5.041545e-03	6.922216e-01	1.713798e-02	9.524433e-02	2.122586e-01	6.097750e-02	2.226755e-02	6.022336e-01	7.018349e-03	1.275952e-02	4.585670e-01	1.465442e-02	2.985495e-03	4.932268e-01	1.780678e-02	3.488598e+00	6.768461e-01	1.335077e-01	2.699024e+00	8.212062e-01	1.936914e-01
957500	-4.613950e+04	1.573087e+02	4.658776e-01	6.439906e-02	2.251073e-01	6.459877e-02	1.137018e-03	6.306276e-01	1.413023e-02	7.442246e-02	3.112588e-01	3.813837e-02	5.510813e-02	5.132707e-01	7.801557e-03	6.178359e-02	1.845407e-01	4.539587e-02	3.412200e-03	6.882071e-01	1.666057e-02	9.349591e-02	1.855707e-01	7.757147e-02	3.785287e-02	6.045010e-01	1.008125e-03	1.420024e-02	4.302357e-01	1.857909e-02	1.410332e-03	5.127441e-01	2.283050e-02	2.524537e+00	6.352746e-01	1.321451e-01	2.755620e+00	7.818536e-01	2.083105e-01
960000	-4.614763e+04	1.600945e+02	4.426832e-01	6.517786e-02	2.118321e-01	7.757179e-02	6.479352e-03	6.257357e-01	1.320318e-02	1.208483e-01	2.912230e-01	3.940446e-02	3.070326e-02	5.141421e-01	3.678813e-03	5.934282e-02	1.856969e-01	4.870541e-02	4.802176e-03	6.842401e-01	1.721260e-02	8.744321e-02	1.758350e-01	4.911663e-02	1.470277e-02	6.656301e-01	7.272208e-03	3.534826e-02	4.822724e-01	2.961829e-03	4.187243e-03	4.653350e-01	9.895224e-03	2.805201e+00	6.359266e-01	1.564547e-01	2.726288e+00	8.027056e-01	1.949330e-01
962500	-4.613574e+04	1.588032e+02	4.422860e-01	6.499569e-02	1.970523e-01	8.088352e-02	5.125100e-03	6.325018e-01	1.944153e-02	6.086010e-02	2.656862e-01	4.188025e-02	3.220666e-02	5.977275e-01	1.639379e-03	6.540033e-02	1.817366e-01	4.365006e-02	1.778715e-03	6.906652e-01	1.676908e-02	9.309004e-02	1.733180e-01	7.165468e-02	1.766526e-02	6.425949e-01	1.677045e-03	5.943035e-02	3.650075e-01	1.036559e-02	5.989631e-03	5.520212e-01	7.185748e-03	4.150350e+00	6.701567e-01	1.337489e-01	2.705448e+00	8.082111e-01	2.073774e-01
965000	-4.615429e+04	1.601902e+02	4.335309e-01	5.460187e-02	2.192984e-01	6.199635e-02	2.561412e-03	6.423446e-01	1.919730e-02	5.136675e-02	3.107647e-01	4.411224e-02	5.129346e-02	5.397800e-01	2.682851e-03	6.777279e-02	1.885880e-01	3.737879e-02	3.027765e-03	6.921468e-01	1.108587e-02	9.261267e-02	1.921999e-01	6.435959e-02	3.091380e-02	6.187455e-01	1.168509e-03	9.972882e-03	4.529936e-01	1.341683e-02	1.023809e-03	4.961267e-01	2.646618e-02	3.963914e+00	6.912729e-01	1.590060e-01	2.625768e+00	8.815214e-01	1.955728e-01
967500	-4.614370e+04	1.586895e+02	4.517067e-01	6.995341e-02	2.105771e-01	6.678642e-02	6.629727e-03	6.307342e-01	1.531917e-02	3.171975e-02	3.429495e-01	2.669722e-02	4.492986e-02	5.429027e-01	1.080096e-02	5.918386e-02	1.923290e-01	4.621957e-02	2.138448e-03	6.876178e-01	1.251133e-02	1.092320e-01	1.842463e-01	6.151749e-02	3.236226e-02	6.050944e-01	7.547639e-03	2.878067e-02	4.334970e-01	2.577190e-02	1.187352e-03	5.005925e-01	1.017063e-02	2.998560e+00	6.864204e-01	1.397754e-01	2.699757e+00	8.079515e-01	1.751221e-01
970000	-4.613044e+04	1.592708e+02	4.449906e-01	6.976105e-02	2.029170e-01	6.904639e-02	1.186768e-03	6.421593e-01	1.492946e-02	6.162809e-02	2.838561e-01	4.630328e-02	3.680637e-02	5.670924e-01	4.313748e-03	7.290823e-02	1.883059e-01	3.666722e-02	1.848502e-03	6.875576e-01	1.271250e-02	1.101929e-01	1.816961e-01	6.818192e-02	2.775001e-02	6.048516e-01	7.327406e-03	3.812811e-02	4.696071e-01	1.071383e-02	1.584359e-03	4.667005e-01	1.326614e-02	3.316744e+00	6.716503e-01	1.409838e-01	2.703265e+00	7.843333e-01	2.195848e-01
972500	-4.614484e+04	1.572302e+02	4.527657e-01	7.807107e-02	2.049066e-01	5.691430e-02	8.765461e-03	6.396692e-01	1.167330e-02	5.416411e-02	2.712885e-01	3.557009e-02	7.247840e-02	5.578504e-01	8.648552e-03	6.939501e-02	1.883761e-01	4.905259e-02	4.476615e-03	6.812566e-01	7.443077e-03	1.153574e-01	1.892390e-01	6.539450e-02	1.544190e-02	6.101428e-01	4.424452e-03	1.900299e-02	4.389966e-01	2.804021e-02	5.642598e-03	4.901934e-01	1.812423e-02	4.317215e+00	7.027836e-01	1.385699e-01	2.708387e+00	7.423471e-01	1.973330e-01
975000	-4.614330e+04	1.592248e+02	4.448999e-01	6.102005e-02	2.259808e-01	5.923533e-02	6.160938e-03	6.346919e-01	1.291104e-02	6.022049e-02	2.739084e-01	4.635590e-02	3.843184e-02	5.799830e-01	1.100398e-03	6.713335e-02	1.828418e-01	4.677580e-02	2.566214e-03	6.932481e-01	7.434788e-03	1.044962e-01	1.741102e-01	6.114179e-02	2.848689e-02	6.283805e-01	3.384433e-03	2.965699e-02	3.653124e-01	1.623993e-02	2.930052e-03	5.841455e-01	1.715075e-03	3.374916e+00	6.502544e-01	1.440744e-01	2.708676e+00	8.147048e-01	2.130062e-01
977500	-4.613999e+04	1.595555e+02	4.393611e-01	7.228938e-02	2.127151e-01	6.625482e-02	7.064598e-03	6.307741e-01	1.090200e-02	7.618293e-02	3.410910e-01	2.969109e-02	9.064239e-03	5.373946e-01	6.576160e-03	6.851800e-02	1.910101e-01	4.394286e-02	3.433138e-03	6.785386e-01	1.455727e-02	1.074860e-01	1.922657e-01	6.226946e-02	2.341710e-02	6.123621e-01	2.199716e-03	2.328985e-02	3.986274e-01	3.047487e-02	2.134614e-03	5.374795e-01	7.993792e-03	3.796468e+00	6.445328e-01	1.677759e-01	2.720136e+00	7.770582e-01	1.948248e-01
980000	-4.615009e+04	1.592904e+02	4.414003e-01	7.044723e-02	1.905546e-01	6.546199e-02	6.062744e-03	6.491513e-01	1.832215e-02	7.467924e-02	3.179372e-01	2.281549e-02	6.433554e-02	5.015060e-01	1.872656e-02	6.311244e-02	1.965745e-01	4.917489e-02	5.472324e-03	6.760077e-01	9.658155e-03	1.118150e-01	1.885533e-01	5.026035e-02	2.337058e-02	6.165551e-01	9.445749e-03	2.573422e-02	4.599326e-01	5.207930e-02	1.350419e-03	4.476261e-01	1.327741e-02	3.783546e+00	6.618525e-01	1.560209e-01	2.702901e+00	7.924970e-01	2.014668e-01
982500	-4.615363e+04	1.588089e+02	4.512669e-01	7.265782e-02	2.126069e-01	7.360927e-02	5.277451e-03	6.169535e-01	1.889508e-02	5.601211e-02	2.683359e-01	4.946284e-02	2.653829e-02	5.922508e-01	7.400096e-03	6.419107e-02	1.860874e-01	4.305384e-02	4.797733e-03	6.920141e-01	9.855817e-03	8.971604e-02	2.313454e-01	6.094816e-02	3.019997e-02	5.877823e-01	8.126282e-06	3.843196e-02	4.218369e-01	3.901157e-02	2.424408e-02	4.676666e-01	8.808873e-03	2.937677e+00	6.886989e-01	1.248811e-01	2.682048e+00	8.418578e-01	1.989397e-01
985000	-4.613490e+04	1.575510e+02	4.528955e-01	7.458224e-02	2.417184e-01	6.880909e-02	2.303570e-03	5.963693e-01	1.621742e-02	7.495077e-02	2.700115e-01	3.039008e-02	5.793070e-02	5.551147e-01	1.160231e-02	5.899838e-02	1.752566e-01	5.187699e-02	4.255202e-03	6.962426e-01	1.337027e-02	8.178873e-02	2.101930e-01	6.620862e-02	2.729247e-02	6.088073e-01	5.709836e-03	1.012868e-02	4.632684e-01	1.150154e-02	1.060335e-02	4.945150e-01	9.983022e-03	3.979247e+00	6.827163e-01	1.448671e-01	2.691853e+00	8.014426e-01	1.946897e-01
987500	-4.614206e+04	1.575587e+02	4.568702e-01	7.846196e-02	2.287787e-01	6.860820e-02	7.390481e-03	6.072398e-01	9.520896e-03	7.767164e-02	3.069291e-01	2.662380e-02	3.174068e-02	5.522072e-01	4.827619e-03	6.006534e-02	1.923506e-01	4.755677e-02	4.484161e-03	6.846865e-01	1.085654e-02	9.424398e-02	1.865995e-01	5.560812e-02	2.998992e-02	6.307461e-01	2.812452e-03	2.478296e-02	4.759561e-01	1.265364e-02	1.398577e-02	4.592537e-01	1.336781e-02	3.446909e+00	6.328803e-01	1.386604e-01	2.736912e+00	8.130252e-01	2.041567e-01
990000	-4.612959e+04	1.574883e+02	4.530717e-01	7.323848e-02	2.189927e-01	6.406332e-02	1.655695e-04	6.289628e-01	1.457719e-02	5.936869e-02	3.030367e-01	1.667515e-02	4.770457e-02	5.725323e-01	6.825673e-04	6.771838e-02	1.821174e-01	3.268696e-02	4.304030e-03	6.947674e-01	1.840581e-02	1.003548e-01	1.889325e-01	5.506741e-02	3.634318e-02	6.181339e-01	1.168170e-03	2.681193e-02	5.112231e-01	1.723835e-02	4.689498e-04	4.393046e-01	4.953064e-03	4.018581e+00	6.818362e-01	1.372741e-01	2.707521e+00	7.913181e-01	1.912493e-01
992500	-4.614872e+04	1.588837e+02	4.415127e-01	6.389599e-02	2.402075e-01	7.102201e-02	6.415608e-04	6.108531e-01	1.337990e-02	7.752401e-02	3.033429e-01	1.176096e-02	4.197237e-02	5.477491e-01	1.765063e-02	6.839507e-02	1.811130e-01	4.507768e-02	2.175870e-03	6.882964e-01	1.494202e-02	9.294698e-02	1.880014e-01	4.725881e-02	1.052386e-02	6.544754e-01	6.793576e-03	3.589217e-03	4.364777e-01	2.891747e-02	4.216471e-03	5.051105e-01	2.168868e-02	4.174941e+00	6.666647e-01	1.420564e-01	2.697189e+00	8.116431e-01	2.105024e-01
995000	-4.614945e+04	1.569393e+02	4.606685e-01	5.109505e-02	2.334824e-01	5.653520e-02	2.153005e-03	6.416857e-01	1.504870e-02	4.620355e-02	3.070601e-01	2.901887e-02	7.665538e-02	5.347261e-01	6.335975e-03	7.104444e-02	1.920116e-01	4.240656e-02	1.821914e-03	6.833522e-01	9.363343e-03	9.988869e-02	1.652686e-01	6.979929e-02	2.812321e-02	6.363637e-01	5.564714e-04	8.026166e-03	4.382811e-01	2.000436e-02	8.375561e-03	5.130306e-01	1.228220e-02	3.569137e+00	6.707663e-01	1.391200e-01	2.704368e+00	8.108978e-01	1.949556e-01
997500	-4.615083e+04	1.596937e+02	4.423600e-01	6.599378e-02	2.179999e-01	7.984839e-02	7.851861e-03	6.036153e-01	2.469076e-02	4.429571e-02	3.137592e-01	3.552142e-02	4.026395e-02	5.649993e-01	1.160475e-03	6.477863e-02	1.929256e-01	4.256235e-02	2.041730e-03	6.826279e-01	1.506383e-02	1.186796e-01	1.769134e-01	6.795856e-02	3.453927e-02	5.990066e-01	2.902588e-03	5.509231e-02	4.572258e-01	5.274570e-03	1.211926e-02	4.617005e-01	8.587495e-03	3.249843e+00	6.776510e-01	1.710050e-01	2.676344e+00	7.696072e-01	2.171264e-01
1000000	-4.615129e+04	1.587494e+02	4.481447e-01	6.938643e-02	2.194040e-01	6.718598e-02	2.600616e-03	6.256153e-01	1.580765e-02	5.675275e-02	2.852441e-01	3.024433e-02	3.728362e-02	5.827901e-01	7.685051e-03	7.295051e-02	1.891008e-01	4.890846e-02	1.681517e-03	6.762537e-01	1.110505e-02	1.156392e-01	1.799800e-01	5.658539e-02	2.403311e-02	6.142879e-01	9.474392e-03	2.397015e-02	4.629674e-01	5.498094e-03	2.540214e-03	4.951094e-01	9.914724e-03	3.413995e+00	6.869865e-01	1.466934e-01	2.663800e+00	8.365010e-01	2.008803e-01
1002500	-4.615181e+04	1.568034e+02	4.652366e-01	7.871533e-02	2.154393e-01	7.068375e-02	7.235398e-03	6.151621e-01	1.276411e-02	7.232753e-02	3.008856e-01	2.698954e-02	3.721621e-02	5.515453e-01	1.103584e-02	5.850642e-02	1.988115e-01	4.358909e-02	2.145021e-03	6.859379e-01	1.101003e-02	9.563964e-02	1.843674e-01	6.243490e-02	1.811523e-02	6.355516e-01	3.891300e-03	5.015585e-03	4.041537e-01	1.232344e-02	4.031018e-03	5.703917e-01	4.084620e-03	3.112507e+00	7.024770e-01	1.275159e-01	2.690777e+00	7.940289e-01	1.998592e-01
1005000	-4.613456e+04	1.572853e+02	4.594590e-01	7.434865e-02	2.324893e-01	6.546920e-02	7.689606e-03	6.020960e-01	1.790727e-02	1.012482e-01	3.086276e-01	3.308050e-02	2.196593e-02	5.346656e-01	4.122480e-04	6.094968e-02	1.946285e-01	4.133718e-02	2.385425e-03	6.881529e-01	1.254632e-02	9.219331e-02	2.062075e-01	6.449952e-02	2.280793e-02	6.131653e-01	1.126351e-03	1.549120e-02	4.460831e-01	1.287613e-03	7.786683e-03	5.179208e-01	1.143060e-02	3.380962e+00	6.635936e-01	1.439507e-01	2.700930e+00	8.042897e-01	2.131962e-01
1007500	-4.614902e+04	1.602631e+02	4.331668e-01	6.853589e-02	2.277075e-01	5.423441e-02	5.651069e-03	6.372063e-01	6.664833e-03	6.026895e-02	2.817914e-01	5.770135e-02	6.039879e-02	5.392280e-01	6.115831e-04	7.100313e-02	1.936343e-01	4.702846e-02	4.028086e-03	6.775399e-01	6.766199e-03	1.117237e-01	1.792067e-01	5.840958e-02	1.661006e-02	6.288410e-01	5.208965e-03	2.016840e-02	4.381560e-01	9.575635e-03	4.948898e-03	4.601746e-01	6.697646e-02	3.941469e+00	6.722022e-01	1.443148e-01	2.700930e+00	8.061328e-01	1.936887e-01
1010000	-4.615192e+04	1.601272e+02	4.388013e-01	6.129727e-02	2.047214e-01	8.612862e-02	5.795403e-03	6.314907e-01	1.056661e-02	8.453763e-02	2.859426e-01	2.030422e-02	6.340637e-02	5.449249e-01	8.842548e-04	7.799787e-02	1.949062e-01	3.695685e-02	2.223998e-03	6.745126e-01	1.340256e-02	9.894807e-02	1.826504e-01	6.461609e-02	1.941169e-02	6.309956e-01	3.378113e-03	9.163227e-03	4.905158e-01	2.153372e-02	1.950440e-03	4.682883e-01	8.548472e-03	3.301320e+00	7.247886e-01	1.506934e-01	2.619719e+00	8.069928e-01	2.361893e-01
1012500	-4.614725e+04	1.582494e+02	4.487644e-01	7.106975e-02	2.369363e-01	6.664664e-02	6.183973e-04	6.071485e-01	1.758044e-02	7.476535e-02	3.018009e-01	3.088936e-02	5.711694e-02	5.303573e-01	5.070167e-03	7.284614e-02	1.862316e-01	3.389863e-02	3.913557e-03	6.922514e-01	1.085869e-02	1.131482e-01	2.001578e-01	5.887890e-02	2.482601e-02	5.960760e-01	6.913111e-03	1.151947e-02	4.808575e-01	2.527748e-02	1.265074e-03	4.649214e-01	1.615905e-02	3.831059e+00	6.826914e-01	1.578617e-01	2.703601e+00	7.644633e-01	1.850672e-01
1015000	-4.614041e+04	1.596364e+02	4.422714e-01	6.269470e-02	2.127418e-01	5.596291e-02	3.815086e-03	6.503071e-01	1.447842e-02	9.692144e-02	3.080362e-01	1.715068e-02	5.365004e-02	5.184861e-01	5.755557e-03	6.516429e-02	1.763209e-01	3.695791e-02	4.215472e-03	7.086001e-01	8.741354e-03	1.170280e-01	2.283150e-01	4.814029e-02	7.835334e-03	5.941140e-01	4.567313e-03	2.945273e-02	4.532335e-01	8.684873e-03	1.382924e-03	4.956970e-01	1.154900e-02	3.319144e+00	6.603104e-01	1.418132e-01	2.718552e+00	7.917671e-01	2.024656e-01
1017500	-4.614574e+04	1.588119e+02	4.448805e-01	4.933527e-02	2.377902e-01	7.208079e-02	7.379208e-03	6.186984e-01	1.471616e-02	8.622403e-02	3.241858e-01	2.760077e-02	5.515491e-02	5.000797e-01	6.754846e-03	6.628335e-02	1.819996e-01	4.672367e-02	1.926864e-03	6.908637e-01	1.220276e-02	1.029325e-01	2.148782e-01	4.890215e-02	2.122076e-02	6.100263e-01	2.040068e-03	2.236779e-02	3.767338e-01	9.571414e-03	5.019979e-04	5.672268e-01	2.359817e-02	3.790466e+00	6.562596e-01	1.371447e-01	2.741389e+00	7.707856e-01	1.968619e-01
1020000	-4.616204e+04	1.588689e+02	4.447415e-01	5.749565e-02	2.458611e-01	6.028448e-02	7.354750e-03	6.094322e-01	1.957181e-02	7.199318e-02	3.197827e-01	3.354136e-02	3.494739e-02	5.208242e-01	1.891111e-02	6.848767e-02	1.998163e-01	4.817732e-02	8.268606e-04	6.753941e-01	7.297805e-03	1.020511e-01	1.889478e-01	6.949993e-02	2.209541e-02	6.139456e-01	3.460132e-03	1.470595e-02	4.091926e-01	5.910241e-03	9.155138e-03	5.072636e-01	5.377249e-02	3.752237e+00	6.449985e-01	1.444601e-01	2.723765e+00	8.215792e-01	1.858134e-01
1022500	-4.613950e+04	1.578670e+02	4.518744e-01	7.036719e-02	2.193120e-01	6.605027e-02	3.345773e-03	6.255700e-01	1.535473e-02	6.140270e-02	2.862172e-01	1.531928e-02	7.554588e-02	5.449515e-01	1.656349e-02	6.913008e-02	1.841024e-01	4.780774e-02	2.549364e-03	6.823175e-01	1.409297e-02	9.845430e-02	2.060767e-01	6.553904e-02	1.783114e-02	6.115480e-01	5.508590e-04	2.101996e-02	4.091431e-01	1.398965e-02	6.423943e-03	5.412057e-01	8.217587e-03	3.798742e+00	6.941477e-01	1.507913e-01	2.687871e+00	7.614526e-01	2.104145e-01
1025000	-4.613944e+04	1.581384e+02	4.525985e-01	6.763703e-02	2.139154e-01	5.858126e-02	4.937678e-03	6.329095e-01	2.201914e-02	6.268741e-02	3.065429e-01	2.875483e-02	5.474693e-02	5.427046e-01	4.563298e-03	6.316567e-02	1.876911e-01	4.086442e-02	4.191003e-03	6.921108e-01	1.197700e-02	1.105193e-01	2.279471e-01	6.592844e-02	2.035570e-02	5.743970e-01	8.524419e-04	2.030408e-02	4.691192e-01	9.291605e-04	1.424861e-04	4.901636e-01	1.934148e-02	3.431246e+00	6.661831e-01	1.277430e-01	2.746635e+00	7.638702e-01	1.928297e-01
1027500	-4.613927e+04	1.593736e+02	4.449711e-01	7.032365e-02	2.453625e-01	7.543186e-02	3.419631e-03	5.933662e-01	1.209620e-02	8.131135e-02	3.300950e-01	3.179340e-02	2.339478e-02	5.233729e-01	1.003260e-02	5.959854e-02	1.857139e-01	4.232414e-02	6.922134e-03	6.984094e-01	7.031853e-03	9.137639e-02	2.024675e-01	8.828268e-02	2.225852e-02	5.833503e-01	1.226457e-02	1.729810e-02	4.067924e-01	1.171785e-02	1.435271e-03	5.475510e-01	1.520529e-02	3.216570e+00	7.109134e-01	1.360263e-01	2.691836e+00	7.531055e-01	2.074957e-01
1030000	-4.615142e+04	1.570233e+02	4.510940e-01	6.694104e-02	2.189005e-01	4.950005e-02	3.053492e-03	6.434450e-01	1.815986e-02	7.035692e-02	2.955494e-01	3.044073e-02	4.724286e-02	5.500363e-01	6.373755e-03	6.238732e-02	1.748656e-01	4.561888e-02	3.110465e-03	6.987526e-01	1.526510e-02	8.123533e-02	2.004092e-01	6.759496e-02	3.037089e-02	6.203106e-01	7.905185e-05	1.089770e-02	4.106309e-01	3.217744e-02	7.976559e-03	5.260031e-01	1.231429e-02	4.746220e+00	6.658113e-01	1.459729e-01	2.696934e+00	8.042712e-01	2.127286e-01
1032500	-4.614933e+04	1.574264e+02	4.547758e-01	5.904264e-02	2.435571e-01	6.398881e-02	1.430711e-02	6.085877e-01	1.051664e-02	6.635978e-02	3.201402e-01	4.451937e-02	3.071095e-02	5.219688e-01	1.630089e-02	7.116545e-02	1.775532e-01	3.268072e-02	5.004270e-03	6.932974e-01	2.029890e-02	1.072679e-01	1.966111e-01	5.761179e-02	1.922678e-02	6.137771e-01	5.505311e-03	3.335991e-02	4.105793e-01	3.920982e-03	6.203430e-03	5.294633e-01	1.647307e-02	3.855018e+00	6.871674e-01	1.352969e-01	2.677514e+00	8.291201e-01	2.037589e-01
1035000	-4.614836e+04	1.583350e+02	4.592537e-01	6.070348e-02	2.170410e-01	8.366395e-02	5.372789e-03	6.178731e-01	1.534575e-02	8.709514e-02	2.549101e-01	3.559414e-02	5.151754e-02	5.664159e-01	4.467174e-03	6.823568e-02	1.880085e-01	3.861210e-02	1.929630e-03	6.879935e-01	1.522056e-02	9.892969e-02	1.870798e-01	6.491039e-02	2.250917e-02	6.265163e-01	5.458878e-05	2.324192e-02	4.881342e-01	2.659696e-02	7.267037e-03	4.500972e-01	4.662695e-03	2.358115e+00	6.739750e-01	1.433002e-01	2.718147e+00	7.884304e-01	1.770768e-01
1037500	-4.613720e+04	1.581355e+02	4.547383e-01	6.734881e-02	2.121538e-01	5.546040e-02	2.780115e-03	6.489853e-01	1.327164e-02	7.502824e-02	2.810246e-01	2.680467e-02	2.067086e-02	5.895376e-01	6.933959e-03	6.830076e-02	1.885082e-01	3.710199e-02	3.658815e-03	6.856267e-01	1.680362e-02	9.467068e-02	1.698640e-01	6.597906e-02	2.236068e-02	6.335823e-01	1.354335e-02	2.549162e-02	4.207478e-01	2.387294e-02	9.614396e-03	5.084358e-01	1.183745e-02	3.150955e+00	6.726230e-01	1.306020e-01	2.715469e+00	7.764780e-01	2.223758e-01
1040000	-4.614395e+04	1.596747e+02	4.455948e-01	6.252813e-02	2.427513e-01	6.177281e-02	4.469766e-03	6.107765e-01	1.770144e-02	8.166534e-02	2.737178e-01	4.101258e-02	2.650564e-02	5.526502e-01	2.444848e-02	6.509762e-02	1.899595e-01	4.248008e-02	5.014296e-03	6.861718e-01	1.127669e-02	9.406609e-02	2.119836e-01	7.409918e-02	1.580832e-02	5.999171e-01	4.125670e-03	4.210805e-02	4.455193e-01	1.526233e-02	2.628619e-03	4.865538e-01	7.927844e-03	2.831356e+00	7.000599e-01	1.485970e-01	2.636069e+00	8.405896e-01	2.215164e-01
1042500	-4.613284e+04	1.593068e+02	4.422009e-01	6.857114e-02	2.140614e-01	6.256311e-02	8.156117e-04	6.358741e-01	1.811458e-02	8.163738e-02	3.343500e-01	2.955597e-02	2.259061e-02	5.262986e-01	5.567482e-03	6.279344e-02	1.799064e-01	4.578367e-02	3.083274e-03	6.924283e-01	1.600496e-02	9.726067e-02	2.250463e-01	5.512397e-02	3.575258e-02	5.852385e-01	1.577936e-03	9.425205e-03	4.313415e-01	4.273227e-03	1.477798e-02	5.323200e-01	7.862150e-03	3.658284e+00	6.891734e-01	1.455402e-01	2.667062e+00	8.105669e-01	2.196653e-01
1045000	-4.614392e+04	1.595997e+02	4.401829e-01	6.488796e-02	2.292463e-01	7.138855e-02	1.925870e-03	6.188310e-01	1.372028e-02	1.032680e-01	3.257581e-01	1.689452e-02	6.339838e-02	4.825128e-01	8.168212e-03	6.796688e-02	1.758236e-01	3.878272e-02	1.359388e-03	6.999156e-01	1.615176e-02	9.732452e-02	1.900533e-01	6.445211e-02	1.260445e-02	6.338092e-01	1.756465e-03	4.692453e-02	4.575887e-01	2.213667e-02	5.204909e-04	4.682356e-01	4.593923e-03	3.640109e+00	6.752927e-01	1.554301e-01	2.692385e+00	7.869203e-01	2.027209e-01
1047500	-4.615947e+04	1.583258e+02	4.556754e-01	8.490248e-02	2.469746e-01	6.505233e-02	7.018729e-04	5.829961e-01	1.937259e-02	6.851511e-02	3.586644e-01	2.924137e-02	2.858570e-02	5.123891e-01	2.604305e-03	6.711899e-02	1.768397e-01	3.640705e-02	2.354734e-03	6.997491e-01	1.753041e-02	9.345497e-02	1.857815e-01	6.643865e-02	2.131348e-02	6.318905e-01	1.120889e-03	3.747930e-02	4.438849e-01	5.595150e-03	3.665940e-03	4.974998e-01	1.187488e-02	2.836951e+00	6.826988e-01	1.320428e-01	2.727135e+00	7.621536e-01	1.920107e-01
1050000	-4.613558e+04	1.598438e+02	4.433276e-01	6.874077e-02	2.304871e-01	6.522774e-02	3.798582e-03	6.132155e-01	1.853028e-02	7.181435e-02	2.684620e-01	2.898943e-02	3.221602e-02	5.957652e-01	2.752993e-03	6.894880e-02	1.793730e-01	4.888021e-02	3.905301e-03	6.908390e-01	8.053689e-03	9.307497e-02	1.963883e-01	6.779610e-02	2.806926e-02	6.143159e-01	3.554105e-04	2.876027e-02	4.483028e-01	3.578973e-03	8.599330e-03	4.934565e-01	1.730221e-02	2.968491e+00	6.669560e-01	1.313264e-01	2.714830e+00	7.887187e-01	2.204723e-01
1052500	-4.614747e+04	1.582738e+02	4.490910e-01	7.472510e-02	2.328590e-01	7.050161e-02	7.799203e-03	5.942843e-01	1.983075e-02	6.901653e-02	2.824455e-01	3.019793e-02	4.023532e-02	5.657290e-01	1.237573e-02	5.688055e-02	1.777195e-01	4.534742e-02	2.539689e-03	7.067729e-01	1.073991e-02	7.875935e-02	1.863530e-01	8.885837e-02	2.807085e-02	6.163169e-01	1.641526e-03	1.168331e-02	4.137116e-01	7.778627e-03	4.899997e-03	5.492021e-01	1.272430e-02	3.762982e+00	6.342182e-01	1.431423e-01	2.734187e+00	8.252579e-01	1.852604e-01
1055000	-4.615535e+04	1.586075e+02	4.492036e-01	6.009312e-02	2.400221e-01	5.963788e-02	5.248591e-03	6.160674e-01	1.893087e-02	5.790524e-02	2.798918e-01	3.859264e-02	4.241264e-02	5.661179e-01	1.507982e-02	6.975965e-02	1.864844e-01	3.862781e-02	1.797716e-03	6.865741e-01	1.675638e-02	1.209885e-01	1.781541e-01	7.822016e-02	2.790578e-02	5.901985e-01	4.532899e-03	3.546675e-02	3.436207e-01	9.348198e-04	2.306139e-03	6.101992e-01	7.472350e-03	3.414201e+00	7.014067e-01	1.277176e-01	2.690351e+00	7.867979e-01	2.099746e-01
1057500	-4.614477e+04	1.584081e+02	4.489925e-01	7.039787e-02	2.453928e-01	7.504587e-02	8.592229e-03	5.841370e-01	1.643426e-02	8.281432e-02	3.039466e-01	1.944281e-02	3.533583e-02	5.508194e-01	7.641030e-03	6.214535e-02	1.846406e-01	4.866558e-02	2.981542e-03	6.875403e-01	1.402656e-02	1.358202e-01	1.882002e-01	4.217448e-02	1.747175e-02	6.099873e-01	6.346114e-03	1.529984e-02	4.296693e-01	2.929463e-02	4.471793e-03	5.118872e-01	9.377258e-03	3.641799e+00	6.668616e-01	1.387714e-01	2.743945e+00	7.465956e-01	1.932702e-01
1060000	-4.614126e+04	1.572389e+02	4.601572e-01	7.687503e-02	2.406431e-01	6.019336e-02	5.984709e-03	5.990229e-01	1.728084e-02	6.928098e-02	2.869472e-01	2.380926e-02	3.606497e-02	5.694812e-01	1.441635e-02	6.383585e-02	1.801725e-01	4.444277e-02	6.651908e-03	6.925374e-01	1.235958e-02	1.252722e-01	2.013456e-01	6.165234e-02	4.321480e-02	5.672896e-01	1.225448e-03	2.099664e-02	4.200049e-01	2.234107e-02	3.622394e-03	5.107533e-01	2.228166e-02	3.336180e+00	6.322364e-01	1.401076e-01	2.761362e+00	7.594745e-01	2.108901e-01
1062500	-4.613415e+04	1.599026e+02	4.377262e-01	6.715322e-02	2.298081e-01	6.574694e-02	4.332998e-03	6.211530e-01	1.180569e-02	6.116910e-02	3.206856e-01	3.502348e-02	4.444138e-02	5.351429e-01	3.537611e-03	6.705851e-02	1.917096e-01	4.466004e-02	5.120296e-03	6.830014e-01	8.450148e-03	9.867438e-02	1.753451e-01	4.919749e-02	2.407775e-02	6.478227e-01	4.882609e-03	3.408689e-02	4.071056e-01	1.003399e-02	1.259483e-04	5.412091e-01	7.438450e-03	3.673177e+00	6.720560e-01	1.406199e-01	2.696345e+00	7.908735e-01	2.261853e-01
1065000	-4.613772e+04	1.570412e+02	4.629282e-01	6.559572e-02	2.315684e-01	6.399487e-02	8.476980e-04	6.205559e-01	1.743738e-02	7.906677e-02	2.629660e-01	2.847302e-02	4.629498e-02	5.714193e-01	1.177992e-02	7.063942e-02	1.843487e-01	3.378253e-02	3.588960e-03	6.934647e-01	1.417574e-02	8.975820e-02	1.962919e-01	5.067043e-02	1.287328e-02	6.358398e-01	1.456644e-02	2.103789e-02	4.732217e-01	6.099018e-03	1.393448e-03	4.857575e-01	1.249040e-02	3.173385e+00	6.755522e-01	1.340709e-01	2.684341e+00	8.311696e-01	2.134052e-01
1067500	-4.614165e+04	1.581474e+02	4.538520e-01	5.907561e-02	2.230618e-01	7.093749e-02	5.594327e-03	6.303152e-01	1.101554e-02	6.632536e-02	3.208598e-01	1.687780e-02	2.080034e-02	5.717005e-01	3.436230e-03	6.674788e-02	1.940525e-01	4.599198e-02	4.337958e-03	6.795414e-01	9.328274e-03	1.336180e-01	1.837715e-01	4.077125e-02	2.371443e-02	6.116151e-01	6.509796e-03	2.456092e-02	4.073552e-01	1.034029e-02	3.148686e-03	5.394670e-01	1.512794e-02	3.256174e+00	6.681939e-01	1.425852e-01	2.699072e+00	8.136045e-01	2.007294e-01
1070000	-4.613831e+04	1.580972e+02	4.496115e-01	7.633550e-02	2.401770e-01	5.512530e-02	4.485848e-03	6.028694e-01	2.100693e-02	5.167479e-02	2.326738e-01	4.530589e-02	2.225902e-02	6.460856e-01	2.000949e-03	6.713054e-02	1.926433e-01	4.666435e-02	4.572139e-03	6.838830e-01	5.106740e-03	1.279324e-01	1.517445e-01	6.755684e-02	3.011575e-02	6.190531e-01	3.597522e-03	1.186779e-02	4.897996e-01	6.479474e-03	2.421204e-03	4.803733e-01	9.058561e-03	3.870011e+00	6.540517e-01	1.331253e-01	2.749346e+00	7.612795e-01	2.034592e-01
1072500	-4.613637e+04	1.600296e+02	4.435480e-01	7.141549e-02	2.228225e-01	6.676721e-02	2.813130e-03	6.142329e-01	2.194878e-02	8.285371e-02	2.976226e-01	2.798877e-02	2.719122e-02	5.614819e-01	2.861770e-03	7.130490e-02	1.809280e-01	4.839359e-02	3.829306e-03	6.879593e-01	7.584932e-03	1.061597e-01	1.811235e-01	7.124964e-02	2.202727e-02	6.147837e-01	4.656220e-03	6.477859e-03	4.316771e-01	2.220480e-02	8.439122e-03	5.168432e-01	1.435797e-02	2.752920e+00	6.770933e-01	1.541634e-01	2.680918e+00	7.943598e-01	2.163138e-01
1075000	-4.614897e+04	1.588302e+02	4.477530e-01	7.373182e-02	2.174623e-01	6.873825e-02	8.918267e-03	6.199916e-01	1.115781e-02	4.593099e-02	2.730995e-01	2.313485e-02	4.729008e-02	6.000321e-01	1.051247e-02	6.610439e-02	1.838228e-01	4.320910e-02	2.590230e-03	6.934619e-01	1.081160e-02	1.378477e-01	1.588489e-01	6.372871e-02	1.654789e-02	6.193650e-01	3.661789e-03	8.663450e-03	4.436313e-01	1.710470e-02	3.186611e-04	5.093578e-01	2.092408e-02	3.385717e+00	6.571049e-01	1.440720e-01	2.707435e+00	8.355213e-01	1.801942e-01
1077500	-4.614993e+04	1.575657e+02	4.604621e-01	6.695157e-02	2.308863e-01	5.198982e-02	3.076158e-03	6.296391e-01	1.745708e-02	7.059625e-02	2.931853e-01	3.022855e-02	5.575282e-02	5.417919e-01	8.445144e-03	5.690045e-02	1.736868e-01	5.104935e-02	2.792085e-03	7.013018e-01	1.426951e-02	1.020850e-01	1.725709e-01	6.156774e-02	2.368598e-02	6.256096e-01	1.448075e-02	3.367342e-02	4.445089e-01	2.117985e-02	1.227805e-02	4.643901e-01	2.396973e-02	2.969586e+00	6.523278e-01	1.391411e-01	2.758208e+00	7.597671e-01	1.792939e-01
1080000	-4.615145e+04	1.601756e+02	4.365625e-01	6.482685e-02	2.228597e-01	7.529795e-02	4.941599e-04	6.163172e-01	2.020411e-02	9.021943e-02	2.273515e-01	3.245060e-02	6.713311e-02	5.765978e-01	6.247553e-03	6.513326e-02	1.947454e-01	4.675072e-02	5.628651e-03	6.771559e-01	1.058602e-02	1.333567e-01	1.788388e-01	5.763316e-02	1.998235e-02	6.090328e-01	1.156193e-03	2.420946e-02	4.195192e-01	7.956207e-03	9.770066e-05	5.430130e-01	5.204429e-03	3.560044e+00	6.795568e-01	1.483136e-01	2.654228e+00	8.486628e-01	2.182349e-01
1082500	-4.614889e+04	1.601354e+02	4.408247e-01	6.810475e-02	2.262926e-01	5.610649e-02	4.155057e-03	6.313714e-01	1.396968e-02	7.719696e-02	3.518046e-01	2.531449e-02	3.863701e-02	5.002202e-01	6.826737e-03	7.072860e-02	1.811781e-01	5.498037e-02	4.793923e-03	6.725579e-01	1.576108e-02	1.068007e-01	2.064897e-01	7.157601e-02	2.575969e-02	5.850638e-01	4.309976e-03	3.426390e-02	4.444965e-01	1.289871e-02	1.145440e-02	4.722229e-01	2.466359e-02	3.016887e+00	6.857849e-01	1.414634e-01	2.691514e+00	8.046379e-01	1.926619e-01
1085000	-4.614287e+04	1.598291e+02	4.376291e-01	6.229966e-02	2.455652e-01	7.145595e-02	5.049086e-04	6.050873e-01	1.508700e-02	7.807970e-02	2.914200e-01	3.169732e-02	6.598306e-02	5.283266e-01	4.493305e-03	7.019361e-02	2.018677e-01	4.255044e-02	2.407152e-03	6.711343e-01	1.184684e-02	1.090152e-01	2.081942e-01	8.059122e-02	2.670525e-02	5.710391e-01	4.455053e-03	3.146116e-02	4.475696e-01	3.017443e-02	1.511340e-03	4.780880e-01	1.119548e-02	3.760079e+00	6.500320e-01	1.545752e-01	2.720789e+00	8.006040e-01	1.839511e-01
1087500	-4.614611e+04	1.593242e+02	4.436633e-01	6.859597e-02	2.296981e-01	7.404703e-02	2.975178e-03	6.028783e-01	2.180541e-02	5.140655e-02	2.893958e-01	1.951595e-02	5.433203e-02	5.750708e-01	1.027888e-02	6.018985e-02	1.813343e-01	5.096568e-02	2.342200e-03	6.930424e-01	1.212560e-02	9.285048e-02	2.021650e-01	5.298242e-02	2.831872e-02	6.202316e-01	3.451817e-03	2.247671e-02	4.229567e-01	3.592142e-02	7.061020e-03	5.012050e-01	1.037918e-02	3.442637e+00	6.611209e-01	1.432496e-01	2.702833e+00	8.023369e-01	2.177368e-01
1090000	-4.614102e+04	1.583398e+02	4.406831e-01	7.679425e-02	2.267297e-01	8.561174e-02	2.527739e-03	5.870711e-01	2.126551e-02	6.668249e-02	2.476343e-01	3.138932e-02	4.773014e-02	5.797543e-01	2.680952e-02	6.707204e-02	1.922503e-01	4.596033e-02	2.905733e-03	6.798618e-01	1.194982e-02	9.424231e-02	1.713402e-01	5.533234e-02	2.931255e-02	6.442589e-01	5.513724e-03	3.014519e-02	4.667071e-01	1.338954e-02	8.630350e-03	4.762300e-01	4.897817e-03	4.831818e+00	6.696219e-01	1.356564e-01	2.659932e+00	8.610918e-01	2.383002e-01
1092500	-4.615225e+04	1.603972e+02	4.337771e-01	6.840141e-02	2.208001e-01	9.013321e-02	5.828047e-03	6.094715e-01	5.365732e-03	8.096262e-02	2.876898e-01	2.427676e-02	4.083073e-02	5.641886e-01	2.051493e-03	7.529133e-02	1.926605e-01	3.832486e-02	2.771535e-03	6.808562e-01	1.009558e-02	7.634881e-02	1.743130e-01	7.337661e-02	1.247569e-02	6.556982e-01	7.787724e-03	1.990642e-02	4.278962e-01	9.635124e-03	7.385686e-04	5.271420e-01	1.468159e-02	3.722828e+00	6.761390e-01	1.329419e-01	2.640195e+00	8.965101e-01	2.323371e-01
1095000	-4.614618e+04	1.586935e+02	4.398852e-01	7.008194e-02	2.461495e-01	6.073719e-02	4.582663e-03	6.067814e-01	1.166726e-02	6.160263e-02	2.476037e-01	2.954036e-02	4.449404e-02	6.147996e-01	1.959655e-03	7.098616e-02	1.971759e-01	3.977691e-02	2.245871e-03	6.782084e-01	1.160679e-02	9.901980e-02	1.985175e-01	5.183566e-02	2.925455e-02	6.072482e-01	1.412433e-02	4.172770e-02	4.244822e-01	1.510549e-03	1.445574e-02	5.115369e-01	6.286950e-03	4.586914e+00	7.079781e-01	1.537057e-01	2.664173e+00	7.955014e-01	1.882817e-01
1097500	-4.614763e+04	1.600244e+02	4.317451e-01	6.753049e-02	2.208370e-01	5.967898e-02	4.571700e-03	6.366287e-01	1.075316e-02	7.600794e-02	3.081614e-01	1.632045e-02	7.951733e-02	5.170814e-01	2.911499e-03	7.308544e-02	1.867298e-01	3.782023e-02	3.336243e-03	6.809758e-01	1.805245e-02	1.219067e-01	1.821675e-01	6.282700e-02	1.876224e-02	6.130454e-01	1.291137e-03	1.946797e-02	4.766537e-01	1.513270e-02	2.940001e-02	4.391589e-01	2.018677e-02	4.377465e+00	6.865649e-01	1.490057e-01	2.669009e+00	8.122355e-01	2.124262e-01
1100000	-4.615324e+04	1.578887e+02	4.511928e-01	5.930436e-02	1.971030e-01	7.309329e-02	9.403860e-03	6.438181e-01	1.727736e-02	7.387398e-02	3.322138e-01	2.769669e-02	3.679695e-02	5.125652e-01	1.685343e-02	6.772180e-02	1.781093e-01	5.099706e-02	5.341164e-03	6.900990e-01	7.731652e-03	8.989349e-02	2.330638e-01	4.677615e-02	1.427175e-02	6.056447e-01	1.035011e-02	1.603174e-02	4.095796e-01	5.186818e-03	1.995792e-04	5.302842e-01	3.871804e-02	3.867724e+00	6.902172e-01	1.420978e-01	2.680423e+00	8.035906e-01	2.055370e-01
1102500	-4.613694e+04	1.574675e+02	4.463377e-01	6.725114e-02	2.093057e-01	6.729718e-02	6.892442e-03	6.300460e-01	1.920754e-02	7.682003e-02	3.317006e-01	2.855190e-02	3.270313e-02	5.178698e-01	1.235452e-02	6.352044e-02	1.984335e-01	4.778372e-02	6.057003e-03	6.688223e-01	1.538302e-02	1.007137e-01	1.892643e-01	5.628828e-02	1.531842e-02	6.314208e-01	6.994599e-03	3.774839e-02	4.288340e-01	1.062047e-02	8.486310e-03	5.024901e-01	1.182078e-02	4.938496e+00	6.844146e-01	1.394688e-01	2.720200e+00	7.636192e-01	1.861333e-01
1105000	-4.613859e+04	1.590142e+02	4.488626e-01	6.872528e-02	2.104488e-01	7.623572e-02	2.440060e-03	6.099476e-01	3.220252e-02	5.684269e-02	3.376007e-01	2.177168e-02	3.591864e-02	5.300051e-01	1.786115e-02	6.909136e-02	1.946322e-01	4.240421e-02	2.266520e-03	6.777769e-01	1.382880e-02	9.845866e-02	1.891450e-01	6.152562e-02	1.274103e-02	6.314621e-01	6.667598e-03	2.730754e-02	4.502672e-01	9.981193e-03	5.312670e-03	4.915905e-01	1.554089e-02	3.053093e+00	6.409499e-01	1.357708e-01	2.724093e+00	8.372233e-01	1.937218e-01
1107500	-4.614571e+04	1.587967e+02	4.324891e-01	6.534010e-02	2.253792e-01	6.306002e-02	4.481620e-03	6.287620e-01	1.297714e-02	6.565223e-02	2.788465e-01	3.365259e-02	4.594415e-02	5.695842e-01	6.320316e-03	6.817215e-02	1.794859e-01	5.203131e-02	5.228948e-03	6.846253e-01	1.045641e-02	1.149415e-01	1.896550e-01	6.976916e-02	1.224034e-02	6.107374e-01	2.656561e-03	9.848197e-03	4.596720e-01	3.500682e-02	4.748953e-03	4.863937e-01	4.330315e-03	5.501848e+00	6.601601e-01	1.460716e-01	2.703218e+00	8.046376e-01	2.109241e-01
1110000	-4.613832e+04	1.582528e+02	4.413122e-01	7.579742e-02	2.309469e-01	6.000815e-02	3.915640e-03	6.119543e-01	1.737753e-02	7.023603e-02	3.430092e-01	3.548137e-02	2.049413e-02	5.244135e-01	6.365789e-03	6.347153e-02	1.859362e-01	4.704780e-02	3.790463e-03	6.911923e-01	8.561692e-03	1.140093e-01	2.098610e-01	6.951172e-02	1.082032e-02	5.912119e-01	4.585767e-03	3.665072e-02	4.179799e-01	1.969439e-02	1.257847e-02	5.067880e-01	6.308493e-03	4.833119e+00	6.744008e-01	1.486972e-01	2.706583e+00	7.694326e-01	2.082164e-01
1112500	-4.614626e+04	1.584977e+02	4.422844e-01	7.828312e-02	2.344157e-01	6.004147e-02	1.136389e-02	6.031032e-01	1.279264e-02	6.874967e-02	3.555623e-01	2.882816e-02	4.522876e-02	4.971275e-01	4.503594e-03	7.397243e-02	1.909193e-01	4.321863e-02	4.137591e-03	6.787856e-01	8.966418e-03	1.113565e-01	1.876047e-01	6.447803e-02	1.947215e-02	6.168283e-01	2.602940e-04	2.951095e-02	3.996536e-01	2.656252e-02	1.725381e-03	5.291684e-01	1.337915e-02	4.456060e+00	6.490565e-01	1.461476e-01	2.711394e+00	7.975931e-01	2.239137e-01
1115000	-4.614518e+04	1.584286e+02	4.516533e-01	7.472958e-02	2.417585e-01	7.642801e-02	8.146780e-03	5.785153e-01	2.042182e-02	7.722189e-02	3.128044e-01	2.194052e-02	5.420917e-02	5.319930e-01	1.831049e-03	6.235930e-02	1.845094e-01	4.844896e-02	2.769047e-03	6.852748e-01	1.663855e-02	1.158531e-01	1.612859e-01	5.137628e-02	1.557783e-02	6.509130e-01	4.993890e-03	1.854416e-02	3.821336e-01	6.851067e-03	1.086674e-02	5.493866e-01	3.221782e-02	3.266528e+00	6.443092e-01	1.349823e-01	2.732968e+00	8.152456e-01	1.943654e-01
1117500	-4.613646e+04	1.582833e+02	4.482945e-01	6.592518e-02	2.176486e-01	6.970344e-02	5.880883e-03	6.227209e-01	1.812094e-02	8.217505e-02	2.911184e-01	1.530367e-02	3.856853e-02	5.615295e-01	1.130485e-02	7.341165e-02	1.833249e-01	4.270419e-02	3.165494e-03	6.840783e-01	1.331549e-02	1.318243e-01	1.915841e-01	5.655440e-02	2.069206e-02	5.914027e-01	7.942398e-03	4.419560e-02	4.626744e-01	1.010451e-02	8.288220e-04	4.634187e-01	1.877801e-02	3.860077e+00	6.948260e-01	1.457829e-01	2.697571e+00	7.341718e-01	2.285221e-01
1120000	-4.614238e+04	1.584506e+02	4.471642e-01	5.760085e-02	2.270552e-01	7.794390e-02	5.929433e-03	6.178386e-01	1.363200e-02	9.377897e-02	3.104564e-01	1.876317e-02	3.606093e-02	5.377416e-01	3.198886e-03	6.919738e-02	1.764454e-01	4.149120e-02	6.855665e-04	6.940785e-01	1.810199e-02	1.119784e-01	1.840268e-01	6.767620e-02	2.503338e-02	6.098361e-01	1.449062e-03	8.974118e-03	4.389986e-01	1.055767e-02	3.439093e-03	5.237622e-01	1.426831e-02	3.844330e+00	6.757652e-01	1.339117e-01	2.728377e+00	7.575850e-01	2.042907e-01
1122500	-4.613798e+04	1.565094e+02	4.565312e-01	6.977472e-02	2.399117e-01	5.801654e-02	4.207316e-03	6.167075e-01	1.138225e-02	8.125515e-02	2.352214e-01	3.559470e-02	4.070645e-02	5.991590e-01	8.063328e-03	7.294869e-02	1.922049e-01	4.365762e-02	4.344130e-03	6.771475e-01	9.697078e-03	1.167998e-01	1.859453e-01	7.039318e-02	2.422480e-02	5.913804e-01	1.125649e-02	4.497352e-02	3.951817e-01	2.566968e-02	4.856835e-03	5.198524e-01	9.465864e-03	4.540754e+00	6.673040e-01	1.310678e-01	2.735894e+00	7.623803e-01	2.066992e-01
1125000	-4.613416e+04	1.581481e+02	4.533667e-01	6.117941e-02	2.241177e-01	6.757243e-02	3.368869e-03	6.273110e-01	1.645058e-02	4.361337e-02	3.502623e-01	2.874026e-02	3.145871e-02	5.450627e-01	8.626562e-04	7.236846e-02	1.822937e-01	3.894850e-02	1.950754e-03	6.869543e-01	1.748425e-02	1.177743e-01	1.872202e-01	6.824776e-02	1.291937e-02	6.000752e-01	1.376323e-02	4.045478e-02	4.663965e-01	1.781280e-02	5.656760e-03	4.638147e-01	5.864455e-03	3.319719e+00	6.615027e-01	1.415729e-01	2.724183e+00	7.773025e-01	2.047495e-01
1127500	-4.614663e+04	1.603648e+02	4.394887e-01	5.587113e-02	2.381667e-01	6.925597e-02	4.919702e-03	6.198861e-01	1.190044e-02	7.370980e-02	2.800688e-01	2.208994e-02	4.850367e-02	5.604290e-01	1.519886e-02	6.850426e-02	1.945890e-01	3.864654e-02	2.313213e-03	6.805599e-01	1.538709e-02	8.953513e-02	2.142660e-01	5.708226e-02	3.020234e-02	6.027893e-01	6.124991e-03	2.469629e-02	3.401622e-01	2.226471e-02	3.667211e-03	5.991538e-01	1.005574e-02	2.969731e+00	6.958611e-01	1.310517e-01	2.695955e+00	7.880000e-01	2.020803e-01
1130000	-4.613847e+04	1.604216e+02	4.339956e-01	7.640796e-02	2.353738e-01	5.223907e-02	6.305458e-03	6.138460e-01	1.582773e-02	5.540255e-02	2.829278e-01	2.446906e-02	5.808315e-02	5.735793e-01	5.538050e-03	7.201206e-02	1.743112e-01	4.239587e-02	3.285870e-03	6.990048e-01	8.990243e-03	1.101984e-01	1.816460e-01	6.665358e-02	1.414102e-02	6.248397e-01	2.521330e-03	2.428948e-02	4.811862e-01	4.438289e-03	1.117634e-02	4.721788e-01	6.730878e-03	3.668133e+00	6.802127e-01	1.651201e-01	2.662038e+00	7.915585e-01	2.286154e-01
1132500	-4.614595e+04	1.583218e+02	4.545381e-01	6.866366e-02	2.191134e-01	6.073193e-02	4.471266e-03	6.227157e-01	2.430410e-02	5.883830e-02	2.498758e-01	2.120848e-02	5.824098e-02	5.972723e-01	1.456417e-02	6.920860e-02	1.916105e-01	4.202569e-02	4.776468e-03	6.811141e-01	1.126459e-02	1.053286e-01	1.896116e-01	7.698714e-02	9.243339e-03	6.130487e-01	5.780591e-03	3.831383e-02	4.987868e-01	7.854429e-03	3.547907e-03	4.463176e-01	5.179485e-03	2.991087e+00	6.783456e-01	1.410361e-01	2.703947e+00	7.751870e-01	2.146224e-01
1135000	-4.615163e+04	1.594259e+02	4.380832e-01	6.554970e-02	2.426406e-01	5.504960e-02	4.272453e-03	6.264096e-01	6.078080e-03	4.360383e-02	2.696752e-01	3.875799e-02	4.611795e-02	5.964098e-01	5.435209e-03	6.746769e-02	1.826023e-01	4.720085e-02	1.432815e-03	6.898174e-01	1.147895e-02	1.111577e-01	2.002339e-01	7.182295e-02	2.594277e-02	5.723456e-01	1.849706e-02	1.721654e-02	4.207116e-01	1.255091e-02	2.207611e-03	5.400674e-01	7.245969e-03	4.100937e+00	6.700717e-01	1.565075e-01	2.694881e+00	7.748616e-01	2.185965e-01
1137500	-4.613131e+04	1.578350e+02	4.458391e-01	7.195097e-02	2.283771e-01	6.758293e-02	7.256679e-03	6.058885e-01	1.894379e-02	6.098808e-02	3.103895e-01	1.289267e-02	6.599552e-02	5.327494e-01	1.698477e-02	5.945781e-02	1.941719e-01	4.309391e-02	3.385283e-03	6.912423e-01	8.648797e-03	1.352735e-01	1.916429e-01	6.398245e-02	1.406430e-02	5.908753e-01	4.161641e-03	4.508510e-02	4.491095e-01	2.271639e-02	2.010406e-03	4.797580e-01	1.320609e-03	4.638166e+00	6.650660e-01	1.462173e-01	2.704821e+00	8.101689e-01	1.920948e-01
1140000	-4.615787e+04	1.577554e+02	4.490418e-01	5.987252e-02	2.300764e-01	5.874271e-02	1.398955e-03	6.388109e-01	1.109849e-02	1.005557e-01	2.406982e-01	5.049613e-02	6.165462e-02	5.451777e-01	1.417613e-03	6.196937e-02	1.894810e-01	4.927868e-02	1.801876e-03	6.788600e-01	1.860903e-02	1.180362e-01	1.675628e-01	5.815052e-02	3.517335e-02	6.171395e-01	3.937559e-03	2.249997e-02	4.229301e-01	1.166648e-02	8.059850e-03	5.300957e-01	4.747867e-03	4.287944e+00	6.244487e-01	1.437998e-01	2.759736e+00	7.915657e-01	1.884443e-01
1142500	-4.614988e+04	1.593128e+02	4.403924e-01	6.917780e-02	2.238937e-01	8.492817e-02	6.803906e-03	5.958066e-01	1.938981e-02	9.695614e-02	2.856130e-01	3.815744e-02	3.305257e-02	5.353186e-01	1.090218e-02	7.248722e-02	1.940600e-01	3.755396e-02	2.919855e-03	6.809661e-01	1.201285e-02	1.078615e-01	1.498800e-01	8.025028e-02	1.731871e-02	6.428785e-01	1.810987e-03	4.962488e-02	3.679497e-01	1.714786e-02	1.389285e-02	5.430579e-01	8.326862e-03	3.898394e+00	6.900909e-01	1.438987e-01	2.676628e+00	7.984288e-01	2.150935e-01
1145000	-4.614624e+04	1.585169e+02	4.485804e-01	6.793806e-02	2.269267e-01	6.496381e-02	2.992438e-03	6.156670e-01	2.151198e-02	7.850905e-02	3.062281e-01	2.334049e-02	4.565934e-02	5.378319e-01	8.431081e-03	6.695094e-02	1.984087e-01	4.459993e-02	2.163488e-03	6.680458e-01	1.983120e-02	1.095907e-01	1.751885e-01	4.889995e-02	1.520927e-02	6.373136e-01	1.379803e-02	1.596316e-02	4.559259e-01	9.809527e-03	7.232849e-03	5.017374e-01	9.331185e-03	3.588196e+00	6.259037e-01	1.335380e-01	2.713016e+00	8.757335e-01	2.088650e-01
1147500	-4.614852e+04	1.594162e+02	4.447268e-01	6.768180e-02	2.248021e-01	7.772713e-02	7.708118e-03	6.005071e-01	2.157374e-02	9.413041e-02	2.429030e-01	6.288285e-02	3.258377e-02	5.647209e-01	2.779040e-03	6.470114e-02	1.909510e-01	4.114772e-02	2.170243e-03	6.919634e-01	9.066502e-03	1.097439e-01	2.000388e-01	5.639413e-02	2.722728e-02	6.005519e-01	6.044028e-03	1.892309e-02	4.612027e-01	7.441209e-03	9.128333e-04	5.051439e-01	6.376282e-03	3.206885e+00	6.722397e-01	1.287030e-01	2.724030e+00	7.900894e-01	1.958243e-01
1150000	-4.615050e+04	1.593946e+02	4.383725e-01	6.012384e-02	2.140135e-01	6.138074e-02	4.022641e-03	6.478563e-01	1.260298e-02	6.757750e-02	1.999600e-01	2.616154e-02	3.405619e-02	6.629548e-01	9.290018e-03	7.030206e-02	2.039957e-01	3.871300e-02	4.625214e-03	6.740524e-01	8.311549e-03	8.975192e-02	1.996765e-01	9.742270e-02	1.484985e-02	5.885706e-01	9.728433e-03	1.853335e-02	4.496234e-01	2.610772e-02	5.217798e-03	4.904931e-01	1.002464e-02	4.092604e+00	6.781849e-01	1.341689e-01	2.683046e+00	8.139339e-01	2.286618e-01
1152500	-4.614393e+04	1.594600e+02	4.364887e-01	6.676316e-02	2.545037e-01	4.856778e-02	2.133815e-03	6.111219e-01	1.690961e-02	5.651843e-02	2.581830e-01	4.757778e-02	5.135465e-02	5.836062e-01	2.759904e-03	6.842682e-02	1.872031e-01	4.152604e-02	1.674761e-03	6.907028e-01	1.046642e-02	9.847087e-02	1.975938e-01	6.801787e-02	2.759793e-02	5.972283e-01	1.109127e-02	1.300832e-02	3.976678e-01	1.994033e-03	1.403179e-03	5.701797e-01	1.574700e-02	4.285835e+00	6.959484e-01	1.320402e-01	2.682240e+00	7.891715e-01	2.255794e-01
1155000	-4.614484e+04	1.576051e+02	4.481898e-01	5.582102e-02	2.557953e-01	5.721386e-02	7.409122e-03	6.131234e-01	1.063728e-02	5.802150e-02	3.080917e-01	1.043892e-02	4.677110e-02	5.731488e-01	3.527939e-03	6.568274e-02	1.862474e-01	4.409889e-02	7.285976e-03	6.828092e-01	1.387579e-02	1.309555e-01	1.702850e-01	5.883258e-02	3.456952e-02	6.032109e-01	2.146538e-03	2.078344e-02	4.294336e-01	5.836931e-03	1.740291e-02	5.055366e-01	2.100649e-02	4.552247e+00	6.567939e-01	1.321874e-01	2.687855e+00	8.749897e-01	2.010163e-01
1157500	-4.613763e+04	1.593329e+02	4.394074e-01	7.645594e-02	2.217169e-01	6.659364e-02	4.758010e-03	6.180967e-01	1.237882e-02	9.645219e-02	2.757357e-01	2.277513e-02	3.921551e-02	5.592389e-01	6.582502e-03	6.482378e-02	1.860670e-01	4.249163e-02	2.705477e-03	6.940607e-01	9.851354e-03	1.247724e-01	1.912293e-01	6.114288e-02	2.409593e-02	5.955129e-01	3.246542e-03	2.042325e-02	4.995581e-01	6.072146e-04	6.632819e-03	4.552796e-01	1.749900e-02	4.012777e+00	6.787648e-01	1.496014e-01	2.692806e+00	8.070655e-01	1.853944e-01
1160000	-4.614499e+04	1.577386e+02	4.564936e-01	7.074732e-02	2.340739e-01	5.812997e-02	6.209189e-03	6.122951e-01	1.854452e-02	7.369069e-02	3.034450e-01	1.493293e-02	3.860946e-02	5.678848e-01	1.437160e-03	6.781493e-02	1.980332e-01	3.782123e-02	5.380891e-03	6.802148e-01	1.073489e-02	9.824535e-02	2.046979e-01	4.987009e-02	2.540513e-02	6.187950e-01	2.986512e-03	2.439851e-02	4.117811e-01	8.911490e-03	2.401354e-03	5.381246e-01	1.438295e-02	3.316515e+00	6.648800e-01	1.596658e-01	2.716310e+00	7.762625e-01	1.791810e-01
1162500	-4.616971e+04	1.595854e+02	4.510085e-01	8.139302e-02	1.963020e-01	7.519245e-02	4.964787e-03	6.201006e-01	2.204724e-02	8.827993e-02	3.598403e-01	1.926518e-02	5.198759e-02	4.726059e-01	8.021071e-03	6.324292e-02	1.947534e-01	4.654804e-02	5.608574e-03	6.839888e-01	5.858260e-03	9.444343e-02	1.809452e-01	6.984835e-02	1.446827e-02	6.186772e-01	2.161748e-02	9.580306e-03	4.116632e-01	4.172772e-02	6.239160e-03	5.269191e-01	3.870539e-03	2.195578e+00	7.040435e-01	1.376854e-01	2.671900e+00	7.847076e-01	2.235751e-01
1165000	-4.615080e+04	1.602044e+02	4.398371e-01	5.841604e-02	2.150022e-01	5.395658e-02	8.687015e-03	6.447140e-01	1.922409e-02	5.936016e-02	2.858988e-01	3.016377e-02	1.007562e-01	5.163710e-01	7.449966e-03	7.445708e-02	1.916954e-01	3.746241e-02	3.437265e-03	6.795993e-01	1.334856e-02	1.117274e-01	1.931408e-01	5.649274e-02	9.633607e-03	6.239018e-01	5.103642e-03	1.860502e-02	4.625362e-01	3.476106e-02	8.652651e-03	4.741854e-01	1.259653e-03	3.082585e+00	6.835773e-01	1.642102e-01	2.668655e+00	7.666334e-01	2.369939e-01
1167500	-4.615369e+04	1.588618e+02	4.354124e-01	7.494426e-02	2.209505e-01	6.986087e-02	3.721925e-03	6.141626e-01	1.635982e-02	7.210027e-02	2.683761e-01	1.649380e-02	6.672237e-02	5.737603e-01	2.547084e-03	5.880459e-02	1.974423e-01	4.785558e-02	2.762320e-03	6.766216e-01	1.651370e-02	1.100154e-01	2.035787e-01	6.344065e-02	2.578483e-02	5.832608e-01	1.391960e-02	3.246514e-02	4.204846e-01	1.084964e-02	1.250072e-03	5.085846e-01	2.636595e-02	5.032241e+00	7.012408e-01	1.438283e-01	2.667138e+00	7.910250e-01	2.197224e-01
1170000	-4.613656e+04	1.587353e+02	4.478381e-01	7.725261e-02	2.223495e-01	6.444420e-02	1.676592e-03	6.182750e-01	1.600211e-02	4.757057e-02	2.034678e-01	2.648341e-02	3.187217e-02	6.794918e-01	1.111427e-02	6.592979e-02	1.860698e-01	4.389903e-02	6.092393e-03	6.870217e-01	1.098735e-02	9.436853e-02	1.793167e-01	7.272255e-02	1.681089e-02	6.328689e-01	3.912468e-03	3.983054e-02	4.153239e-01	5.345999e-03	9.491496e-03	5.047480e-01	2.526006e-02	3.469220e+00	6.699312e-01	1.353403e-01	2.726341e+00	7.717529e-01	2.020475e-01
1172500	-4.613896e+04	1.578644e+02	4.481383e-01	6.117058e-02	2.211737e-01	6.522326e-02	8.410842e-03	6.360332e-01	7.988458e-03	7.015646e-02	2.487596e-01	1.107208e-02	4.163104e-02	6.227755e-01	5.605337e-03	6.527589e-02	1.867102e-01	4.435478e-02	3.737694e-03	6.900146e-01	9.906843e-03	1.054977e-01	1.851997e-01	5.851033e-02	8.038759e-03	6.300076e-01	1.274590e-02	3.031100e-02	4.287274e-01	9.389564e-03	4.283324e-03	5.040312e-01	2.325750e-02	4.299881e+00	6.872215e-01	1.454245e-01	2.689061e+00	8.017927e-01	1.898708e-01
1175000	-4.614180e+04	1.588483e+02	4.462746e-01	7.115563e-02	2.344833e-01	5.798961e-02	4.772073e-03	6.037181e-01	2.788135e-02	5.122509e-02	3.068804e-01	4.442192e-02	7.695811e-02	5.030820e-01	1.743254e-02	7.317387e-02	1.833119e-01	4.338113e-02	3.184088e-03	6.841177e-01	1.283130e-02	9.645556e-02	1.876355e-01	5.012094e-02	3.246724e-02	6.267011e-01	6.619692e-03	6.047335e-02	4.611133e-01	1.063500e-02	1.110670e-02	4.489111e-01	7.760552e-03	3.566234e+00	6.605556e-01	1.538087e-01	2.683500e+00	7.960665e-01	2.425588e-01
1177500	-4.613533e+04	1.586765e+02	4.495105e-01	6.467340e-02	2.389454e-01	6.996931e-02	8.433579e-03	6.066246e-01	1.135367e-02	8.203513e-02	3.139974e-01	1.196371e-02	3.107291e-02	5.510827e-01	9.848100e-03	6.308176e-02	1.757245e-01	4.820022e-02	1.978406e-03	6.947251e-01	1.628992e-02	8.997598e-02	1.820811e-01	6.643217e-02	3.080030e-02	6.289266e-01	1.783908e-03	9.542441e-03	4.383479e-01	2.086526e-02	7.661104e-03	5.151125e-01	8.470725e-03	3.304199e+00	6.544790e-01	1.348229e-01	2.718978e+00	7.907484e-01	2.278176e-01
1180000	-4.615333e+04	1.588306e+02	4.501846e-01	6.254826e-02	2.218160e-01	6.378158e-02	3.239097e-03	6.326503e-01	1.596475e-02	5.191899e-02	3.084333e-01	5.752776e-02	4.426599e-02	5.299167e-01	7.937292e-03	6.462248e-02	1.897768e-01	4.389236e-02	1.715205e-03	6.899944e-01	9.998755e-03	1.065551e-01	1.849382e-01	7.708928e-02	5.730622e-02	5.705100e-01	3.601197e-03	5.280750e-02	4.236942e-01	1.119054e-02	3.752637e-03	5.024138e-01	6.141375e-03	3.060157e+00	6.645062e-01	1.487896e-01	2.728277e+00	7.444126e-01	2.112007e-01
1182500	-4.613504e+04	1.592382e+02	4.406372e-01	7.610743e-02	2.134400e-01	5.837845e-02	2.229139e-03	6.308923e-01	1.895268e-02	6.098476e-02	2.930580e-01	2.792232e-02	3.111768e-02	5.804721e-01	6.445123e-03	6.366598e-02	1.868380e-01	4.496543e-02	6.538808e-03	6.871903e-01	1.080150e-02	1.016251e-01	1.741849e-01	7.435297e-02	2.129666e-02	6.276947e-01	8.456861e-04	1.583289e-02	4.082938e-01	1.465062e-02	9.297954e-04	5.535905e-01	6.702418e-03	3.939600e+00	6.414217e-01	1.490142e-01	2.710551e+00	8.207302e-01	2.106420e-01
1185000	-4.614627e+04	1.582117e+02	4.548495e-01	7.678257e-02	2.502599e-01	6.383291e-02	2.368812e-03	5.872791e-01	1.947664e-02	5.497169e-02	2.925258e-01	4.887864e-02	4.648546e-02	5.461047e-01	1.103372e-02	6.304819e-02	1.875920e-01	4.760618e-02	5.619306e-03	6.836751e-01	1.245920e-02	9.964314e-02	2.046487e-01	5.146519e-02	2.799405e-02	6.060405e-01	1.020839e-02	2.802128e-02	4.912756e-01	4.181565e-03	2.210673e-02	4.470141e-01	7.400689e-03	3.060041e+00	6.565568e-01	1.199140e-01	2.750527e+00	7.742856e-01	2.084890e-01
1187500	-4.612519e+04	1.575744e+02	4.537035e-01	6.899270e-02	2.320044e-01	5.788765e-02	5.292113e-03	6.149651e-01	2.085800e-02	5.981143e-02	3.221239e-01	2.251944e-02	5.839738e-02	5.298525e-01	7.295294e-03	6.810565e-02	1.881115e-01	4.196800e-02	2.729733e-03	6.800907e-01	1.899441e-02	1.099934e-01	1.924846e-01	6.175991e-02	1.608362e-02	6.097956e-01	9.882816e-03	1.750651e-02	4.101465e-01	2.346924e-02	1.044128e-04	5.427954e-01	5.977934e-03	3.848811e+00	6.609670e-01	1.442954e-01	2.710524e+00	7.975361e-01	2.059755e-01
1190000	-4.615990e+04	1.595807e+02	4.453752e-01	6.750783e-02	2.485506e-01	7.821109e-02	2.066383e-03	5.886269e-01	1.503726e-02	4.859822e-02	3.429970e-01	2.189483e-02	2.017261e-02	5.530648e-01	1.327250e-02	7.474008e-02	1.901258e-01	4.261084e-02	3.985158e-03	6.777197e-01	1.081844e-02	1.055897e-01	1.923367e-01	4.672213e-02	2.842320e-02	6.154658e-01	1.146251e-02	2.744548e-02	4.958508e-01	1.349038e-02	1.391720e-02	4.467208e-01	2.575285e-03	2.954935e+00	6.490012e-01	1.484506e-01	2.720938e+00	7.961143e-01	2.023854e-01
1192500	-4.613484e+04	1.601048e+02	4.352007e-01	7.849668e-02	2.305252e-01	6.781604e-02	6.540035e-03	5.998590e-01	1.676304e-02	9.534802e-02	3.484905e-01	3.279170e-02	5.979867e-02	4.586156e-01	4.955564e-03	7.662634e-02	1.868970e-01	4.066741e-02	3.028283e-03	6.806198e-01	1.216113e-02	9.606832e-02	1.918374e-01	4.840195e-02	1.853056e-02	6.376706e-01	7.491109e-03	1.875797e-02	4.693958e-01	2.134848e-02	5.655848e-04	4.722648e-01	1.766742e-02	3.818466e+00	6.671901e-01	1.494140e-01	2.726836e+00	7.588555e-01	1.923971e-01
1195000	-4.614651e+04	1.590411e+02	4.461263e-01	6.461266e-02	2.265388e-01	7.610069e-02	2.613418e-03	6.117670e-01	1.836741e-02	9.080737e-02	2.549151e-01	3.733533e-02	2.228399e-02	5.835981e-01	1.106009e-02	7.257379e-02	1.876737e-01	3.435116e-02	7.961462e-04	6.822701e-01	2.233503e-02	1.214288e-01	2.253666e-01	6.427220e-02	2.005588e-02	5.686470e-01	2.294678e-04	3.743822e-02	4.259447e-01	8.152994e-03	8.041774e-04	5.119684e-01	1.569146e-02	3.393325e+00	6.534972e-01	1.381742e-01	2.718390e+00	7.851630e-01	2.301818e-01
1197500	-4.614161e+04	1.576026e+02	4.436234e-01	5.698389e-02	2.198192e-01	7.788699e-02	1.729424e-03	6.194506e-01	2.412988e-02	6.298367e-02	2.929392e-01	3.597972e-02	3.547524e-02	5.662747e-01	6.347476e-03	6.974397e-02	1.774260e-01	4.392598e-02	3.268904e-03	6.895363e-01	1.609878e-02	1.149428e-01	1.830526e-01	6.152785e-02	2.256296e-02	6.142763e-01	3.637518e-03	1.660218e-02	4.198556e-01	1.346851e-02	3.269274e-03	5.370085e-01	9.795889e-03	5.169636e+00	6.771920e-01	1.419488e-01	2.681259e+00	8.300712e-01	2.019401e-01
1200000	-4.615470e+04	1.580764e+02	4.445287e-01	8.075963e-02	2.174873e-01	5.819535e-02	4.886510e-03	6.274907e-01	1.118052e-02	5.099440e-02	2.953035e-01	2.358607e-02	6.548831e-02	5.441681e-01	2.045957e-02	7.260312e-02	1.892152e-01	4.101148e-02	4.251450e-03	6.749761e-01	1.794266e-02	1.009659e-01	2.181071e-01	5.580354e-02	4.954119e-03	6.085286e-01	1.164069e-02	3.529024e-02	3.716866e-01	1.779285e-02	3.707648e-03	5.557091e-01	1.581362e-02	4.573497e+00	6.906983e-01	1.446257e-01	2.670643e+00	7.956195e-01	2.271345e-01
1202500	-4.614669e+04	1.594638e+02	4.442169e-01	6.886435e-02	2.230935e-01	5.543062e-02	6.872761e-03	6.372965e-01	8.442297e-03	8.849521e-02	2.784961e-01	2.732292e-02	3.915447e-02	5.661665e-01	3.647850e-04	6.350402e-02	1.840661e-01	4.366474e-02	4.725748e-03	6.955099e-01	8.529518e-03	1.015421e-01	1.799771e-01	6.552284e-02	2.215595e-02	6.278804e-01	2.921585e-03	3.163657e-02	4.827498e-01	1.044445e-02	1.606073e-03	4.531524e-01	2.041075e-02	3.228173e+00	6.649354e-01	1.304600e-01	2.724557e+00	8.152199e-01	1.793098e-01
1205000	-4.614936e+04	1.568626e+02	4.587436e-01	6.295664e-02	2.461106e-01	6.699247e-02	8.493822e-03	6.033792e-01	1.206727e-02	9.370527e-02	2.545010e-01	3.069683e-02	2.983792e-02	5.903129e-01	9.461658e-04	6.476351e-02	2.003599e-01	3.483930e-02	1.720468e-03	6.839027e-01	1.441409e-02	1.185150e-01	1.875673e-01	5.084490e-02	1.843533e-02	6.154750e-01	9.162479e-03	9.524923e-03	4.389481e-01	1.233700e-02	3.826801e-03	4.911724e-01	4.419070e-02	3.897261e+00	6.697013e-01	1.338845e-01	2.727383e+00	7.762726e-01	1.985720e-01
1207500	-4.614521e+04	1.602037e+02	4.410706e-01	6.988925e-02	2.382522e-01	5.980740e-02	7.105716e-03	6.109574e-01	1.398801e-02	6.049028e-02	2.801578e-01	4.349227e-02	4.034608e-02	5.651789e-01	1.033468e-02	6.139435e-02	2.003902e-01	4.230155e-02	9.005923e-03	6.781019e-01	8.806061e-03	1.095358e-01	2.004647e-01	4.836197e-02	1.876057e-02	6.204278e-01	2.449103e-03	2.600480e-02	5.020710e-01	1.875228e-02	3.762373e-03	4.139698e-01	3.543967e-02	2.915148e+00	6.490878e-01	1.459613e-01	2.719206e+00	7.951834e-01	2.114576e-01
1210000	-4.613537e+04	1.593761e+02	4.324795e-01	5.880602e-02	2.225802e-01	6.856354e-02	4.888793e-03	6.264122e-01	1.874925e-02	8.814270e-02	2.973507e-01	1.674236e-02	4.915185e-02	5.359742e-01	1.263817e-02	6.777947e-02	1.826225e-01	4.198120e-02	3.116074e-03	6.862016e-01	1.829918e-02	1.276550e-01	1.770480e-01	7.515539e-02	2.430590e-02	5.948019e-01	1.033789e-03	1.718385e-02	4.367300e-01	7.348405e-03	9.608833e-04	5.295501e-01	8.226770e-03	4.923814e+00	6.959821e-01	1.483789e-01	2.663487e+00	8.051538e-01	2.134387e-01
1212500	-4.616128e+04	1.598545e+02	4.355943e-01	6.856003e-02	2.297049e-01	5.840614e-02	3.013110e-03	6.263721e-01	1.394368e-02	6.060165e-02	2.196044e-01	5.974767e-02	4.874190e-02	6.041422e-01	7.162246e-03	6.765324e-02	1.801843e-01	4.558009e-02	5.576306e-03	6.877612e-01	1.324484e-02	8.243398e-02	1.813179e-01	5.242769e-02	2.314892e-02	6.478563e-01	1.281523e-02	2.039188e-02	4.777882e-01	9.943475e-03	5.541974e-03	4.802811e-01	6.053400e-03	4.014431e+00	7.070506e-01	1.392262e-01	2.630939e+00	8.547318e-01	2.213928e-01
1215000	-4.613887e+04	1.583355e+02	4.544148e-01	7.539979e-02	2.071923e-01	6.938901e-02	4.029442e-03	6.185213e-01	2.546818e-02	5.849112e-02	2.937047e-01	2.802272e-02	3.160122e-02	5.871140e-01	1.066193e-03	7.646589e-02	1.826296e-01	3.770908e-02	1.854975e-03	6.851079e-01	1.623261e-02	1.016380e-01	1.859881e-01	6.739319e-02	2.770560e-02	6.136369e-01	3.638243e-03	1.454573e-02	4.647318e-01	2.378176e-02	1.468172e-02	4.618405e-01	2.041844e-02	2.993640e+00	6.577963e-01	1.255577e-01	2.720555e+00	7.975457e-01	2.292603e-01
1217500	-4.613634e+04	1.594580e+02	4.322543e-01	8.101794e-02	2.453287e-01	5.951269e-02	6.000534e-03	5.948810e-01	1.325914e-02	7.063004e-02	3.153502e-01	1.288685e-02	6.988303e-02	5.203225e-01	1.092741e-02	6.733428e-02	1.803818e-01	3.706858e-02	3.080185e-03	6.972556e-01	1.487957e-02	1.065184e-01	2.124012e-01	6.716726e-02	1.688760e-02	5.912293e-01	5.796218e-03	1.905759e-02	4.792081e-01	3.525343e-02	5.657400e-03	4.573882e-01	3.435275e-03	4.873126e+00	6.802999e-01	1.599378e-01	2.673836e+00	7.931245e-01	2.138711e-01
1220000	-4.614360e+04	1.603365e+02	4.347126e-01	6.219632e-02	2.238281e-01	8.235328e-02	4.761525e-03	6.046417e-01	2.221906e-02	5.301082e-02	3.186144e-01	3.762662e-02	4.943479e-02	5.378455e-01	3.467948e-03	6.682699e-02	1.869390e-01	4.584397e-02	2.935709e-03	6.856908e-01	1.176352e-02	9.535942e-02	1.697265e-01	7.392653e-02	1.499943e-02	6.271028e-01	1.888540e-02	2.975117e-02	4.106828e-01	2.314395e-02	9.636188e-04	5.181033e-01	1.735514e-02	3.654143e+00	6.812144e-01	1.431692e-01	2.661733e+00	8.612263e-01	1.972096e-01
1222500	-4.613829e+04	1.596561e+02	4.475999e-01	7.140811e-02	2.197805e-01	6.694823e-02	3.386255e-03	6.237575e-01	1.471940e-02	7.080129e-02	2.998707e-01	2.753560e-02	2.398968e-02	5.733847e-01	4.418033e-03	7.163944e-02	1.876373e-01	3.441864e-02	1.308921e-03	6.870808e-01	1.791491e-02	9.196848e-02	1.873587e-01	5.951011e-02	1.340793e-02	6.464043e-01	1.350498e-03	1.426157e-02	4.518363e-01	1.321565e-03	8.793001e-03	4.809955e-01	4.279202e-02	2.580349e+00	6.828768e-01	1.396371e-01	2.685369e+00	7.991083e-01	2.197574e-01
1225000	-4.615207e+04	1.596116e+02	4.428541e-01	8.158525e-02	2.333118e-01	6.680761e-02	4.172749e-03	6.026630e-01	1.145961e-02	5.468334e-02	2.931068e-01	3.781564e-02	2.543399e-02	5.830971e-01	5.863204e-03	7.185539e-02	1.890897e-01	4.147241e-02	5.904047e-03	6.846169e-01	7.061573e-03	1.012283e-01	1.901505e-01	7.623871e-02	5.100270e-02	5.723851e-01	8.994732e-03	4.149359e-02	4.643509e-01	2.171346e-02	5.766062e-03	4.586515e-01	8.024533e-03	3.264926e+00	6.828520e-01	1.390514e-01	2.719525e+00	7.618030e-01	1.932376e-01
1227500	-4.614299e+04	1.585797e+02	4.475044e-01	6.554677e-02	2.514014e-01	6.403823e-02	7.272522e-03	5.995806e-01	1.216054e-02	4.009634e-02	2.538128e-01	2.572876e-02	6.118467e-02	6.013062e-01	1.787124e-02	6.050132e-02	1.863652e-01	4.166698e-02	6.119913e-03	6.977584e-01	7.588241e-03	1.117569e-01	1.991742e-01	5.853084e-02	3.546607e-02	5.877387e-01	7.333277e-03	1.307757e-02	4.858855e-01	1.476542e-02	4.447731e-04	4.795903e-01	6.236450e-03	3.669546e+00	6.833150e-01	1.365604e-01	2.700901e+00	7.736386e-01	2.212412e-01
1230000	-4.614180e+04	1.572731e+02	4.458370e-01	7.416224e-02	2.245641e-01	8.614018e-02	2.259050e-03	5.973036e-01	1.557082e-02	6.398724e-02	2.990213e-01	3.988913e-02	3.514203e-02	5.551010e-01	6.859321e-03	6.708307e-02	1.887377e-01	4.697480e-02	3.375748e-03	6.810407e-01	1.278795e-02	1.032721e-01	1.993928e-01	4.785287e-02	2.451345e-02	6.235474e-01	1.421339e-03	2.362786e-02	4.589296e-01	1.090766e-02	7.647057e-03	4.623145e-01	3.657325e-02	5.200337e+00	6.858082e-01	1.462273e-01	2.659852e+00	8.292858e-01	2.193904e-01
1232500	-4.614206e+04	1.598095e+02	4.356102e-01	5.556451e-02	2.620143e-01	7.178029e-02	2.404533e-03	5.989140e-01	9.322323e-03	5.324507e-02	2.687544e-01	3.637903e-02	3.763269e-02	6.027284e-01	1.260481e-03	7.271394e-02	1.973125e-01	4.242921e-02	2.614223e-03	6.628377e-01	2.209240e-02	9.003128e-02	2.074389e-01	6.097605e-02	1.786036e-02	6.229319e-01	7.614187e-04	3.039549e-02	5.192856e-01	4.384738e-03	8.237472e-03	4.139478e-01	2.374890e-02	4.057287e+00	6.672908e-01	1.339913e-01	2.692440e+00	8.364885e-01	2.083189e-01
1235000	-4.614848e+04	1.592778e+02	4.423745e-01	7.249310e-02	2.359523e-01	6.959605e-02	4.103032e-03	6.090788e-01	8.776709e-03	8.388965e-02	2.764171e-01	2.859248e-02	1.802380e-02	5.638228e-01	2.925419e-02	7.271394e-02	1.973125e-01	5.105004e-02	2.065171e-03	6.628377e-01	1.402062e-02	9.736281e-02	2.199085e-01	6.910409e-02	2.412784e-02	5.882154e-01	1.281303e-03	3.703772e-02	4.403151e-01	8.260579e-03	1.115276e-02	4.816873e-01	2.154654e-02	3.663714e+00	6.791910e-01	1.530680e-01	2.682607e+00	7.709489e-01	2.355919e-01
1237500	-4.614898e+04	1.607561e+02	4.310830e-01	8.133429e-02	2.161614e-01	6.514674e-02	4.637045e-03	6.222087e-01	1.051189e-02	8.680087e-02	3.015188e-01	3.423801e-02	3.407909e-02	5.424778e-01	8.854411e-04	6.955391e-02	1.894930e-01	3.926958e-02	2.215202e-03	6.874888e-01	1.197954e-02	9.889216e-02	1.676387e-01	5.699464e-02	4.412767e-02	6.272689e-01	5.077865e-03	2.152069e-02	4.265783e-01	3.870802e-03	2.405357e-03	5.274295e-01	1.819533e-02	3.737985e+00	6.836970e-01	1.569044e-01	2.646774e+00	8.831305e-01	1.717395e-01
1240000	-4.614767e+04	1.576991e+02	4.465460e-01	6.604768e-02	2.487249e-01	7.709511e-02	9.088133e-03	5.900311e-01	9.013088e-03	6.288091e-02	3.265734e-01	2.083563e-02	4.242159e-02	5.424321e-01	4.856347e-03	6.312187e-02	1.873750e-01	3.927029e-02	2.147828e-03	6.920462e-01	1.603890e-02	9.774093e-02	2.144252e-01	6.181149e-02	1.945657e-02	6.057236e-01	8.421828e-04	2.375484e-02	4.363357e-01	2.446425e-02	1.920365e-04	5.071697e-01	8.083490e-03	4.678899e+00	6.876727e-01	1.397368e-01	2.661775e+00	8.343552e-01	2.193767e-01
1242500	-4.614889e+04	1.592053e+02	4.445366e-01	6.196418e-02	2.552582e-01	6.486155e-02	5.082163e-03	5.992795e-01	1.355445e-02	9.597354e-02	2.572736e-01	2.284128e-02	5.841763e-02	5.436279e-01	2.186604e-02	7.183850e-02	1.970057e-01	3.580376e-02	2.316926e-03	6.813253e-01	1.170979e-02	1.066114e-01	2.115378e-01	5.618880e-02	1.847252e-02	6.039102e-01	3.279239e-03	1.117282e-02	4.429699e-01	3.966332e-03	2.296129e-03	5.092136e-01	3.038122e-02	3.443488e+00	7.239041e-01	1.430241e-01	2.677958e+00	7.596180e-01	1.886677e-01
1245000	-4.614701e+04	1.601181e+02	4.409138e-01	5.918728e-02	2.475121e-01	6.177250e-02	4.440431e-03	6.141176e-01	1.297010e-02	5.817808e-02	2.809998e-01	4.487656e-02	5.957162e-02	5.509814e-01	5.392586e-03	6.417985e-02	1.964671e-01	4.598784e-02	9.624861e-03	6.768842e-01	6.856115e-03	1.136776e-01	2.049260e-01	5.188171e-02	1.638388e-02	5.988314e-01	1.429948e-02	1.647721e-02	4.225603e-01	9.521820e-03	8.397010e-03	5.128571e-01	3.018648e-02	3.022008e+00	6.817775e-01	1.331406e-01	2.721486e+00	7.537193e-01	2.115609e-01
1247500	-4.614086e+04	1.590480e+02	4.460966e-01	6.639663e-02	2.509756e-01	5.897748e-02	9.051443e-03	6.030578e-01	1.154107e-02	6.798502e-02	2.849998e-01	3.362561e-02	3.045086e-02	5.729620e-01	9.976678e-03	6.882393e-02	2.016864e-01	3.782191e-02	4.176476e-03	6.706854e-01	1.680587e-02	1.096259e-01	1.848937e-01	6.564148e-02	1.233648e-02	6.209674e-01	6.535023e-03	7.305089e-02	4.349257e-01	2.659600e-02	1.341133e-02	4.508860e-01	1.130057e-03	3.390491e+00	6.787945e-01	1.372126e-01	2.734563e+00	7.671530e-01	1.697528e-01
1250000	-4.614146e+04	1.572937e+02	4.647627e-01	7.902976e-02	2.274244e-01	6.255409e-02	1.693004e-03	6.160737e-01	1.322500e-02	7.825339e-02	3.018746e-01	1.823976e-02	7.078571e-02	5.069150e-01	2.393158e-02	6.559072e-02	1.829386e-01	4.037993e-02	2.898131e-03	6.954919e-01	1.270075e-02	1.000810e-01	1.863639e-01	7.690093e-02	3.152317e-02	6.022257e-01	2.905244e-03	4.118477e-02	4.241643e-01	4.690276e-03	4.254103e-03	5.166682e-01	9.038313e-03	2.683431e+00	6.555557e-01	1.332742e-01	2.762194e+00	7.596716e-01	1.767673e-01
1252500	-4.614527e+04	1.578818e+02	4.489185e-01	7.211292e-02	2.515699e-01	7.785768e-02	2.805381e-03	5.824696e-01	1.318457e-02	7.873609e-02	3.407468e-01	2.158673e-02	2.142013e-02	5.312693e-01	6.240881e-03	6.560946e-02	1.938083e-01	3.759210e-02	6.787360e-03	6.826180e-01	1.358485e-02	1.146859e-01	1.900715e-01	6.362777e-02	1.820467e-02	6.049051e-01	8.505123e-03	2.640367e-02	4.179031e-01	3.406194e-02	1.176459e-03	5.187674e-01	1.687442e-03	4.178042e+00	6.622793e-01	1.460695e-01	2.682756e+00	8.506934e-01	1.985250e-01
1255000	-4.614434e+04	1.583447e+02	4.518086e-01	6.234309e-02	2.178393e-01	7.583885e-02	8.247841e-03	6.256303e-01	1.010055e-02	4.855531e-02	2.648847e-01	4.606564e-02	6.122796e-02	5.700895e-01	9.176873e-03	6.853667e-02	1.913217e-01	4.531053e-02	5.389871e-03	6.738879e-01	1.555335e-02	1.017758e-01	1.749178e-01	5.261347e-02	1.202028e-02	6.446339e-01	1.403876e-02	3.120162e-02	4.658502e-01	1.708033e-03	2.903040e-03	4.832091e-01	1.512804e-02	3.329813e+00	6.641461e-01	1.383968e-01	2.709216e+00	7.829764e-01	2.291292e-01
1257500	-4.614495e+04	1.587462e+02	4.465627e-01	6.914493e-02	2.360387e-01	7.061399e-02	5.787597e-04	6.035340e-01	2.008961e-02	4.900585e-02	2.736481e-01	2.873214e-02	5.987712e-02	5.842215e-01	4.515257e-03	7.297766e-02	1.877606e-01	3.646689e-02	4.348111e-03	6.874657e-01	1.098108e-02	1.211692e-01	1.741122e-01	5.457406e-02	2.476921e-02	6.218912e-01	3.484183e-03	2.746359e-02	4.183429e-01	2.727886e-03	4.656981e-03	5.178533e-01	2.895537e-02	3.629600e+00	6.783746e-01	1.385068e-01	2.710923e+00	7.753115e-01	2.057407e-01
1260000	-4.615571e+04	1.602507e+02	4.361351e-01	7.022747e-02	2.170794e-01	5.537971e-02	4.634757e-04	6.382262e-01	1.862378e-02	5.545262e-02	3.027102e-01	2.557989e-02	1.750063e-02	5.972636e-01	1.492998e-03	6.827250e-02	1.835126e-01	4.568904e-02	4.299910e-03	6.866061e-01	1.161984e-02	1.199051e-01	2.022500e-01	6.430406e-02	2.016458e-02	5.819033e-01	1.147288e-02	6.447235e-03	4.565163e-01	2.290220e-02	3.829415e-03	4.934343e-01	1.687049e-02	3.543761e+00	6.728180e-01	1.342302e-01	2.726489e+00	7.671555e-01	2.030986e-01
1262500	-4.614364e+04	1.607340e+02	4.397304e-01	7.525612e-02	2.386496e-01	6.141297e-02	4.380749e-03	5.930312e-01	2.726939e-02	4.836964e-02	3.674637e-01	2.885327e-02	5.075005e-02	4.937740e-01	1.078931e-02	6.388724e-02	1.925635e-01	4.920644e-02	3.566100e-03	6.778290e-01	1.294775e-02	9.694626e-02	2.313049e-01	5.752881e-02	2.068156e-02	5.895617e-01	3.976736e-03	2.178640e-02	4.746613e-01	2.369644e-02	9.293612e-03	4.408827e-01	2.967960e-02	2.567486e+00	7.018706e-01	1.380145e-01	2.675689e+00	7.863407e-01	2.180595e-01
1265000	-4.613699e+04	1.597571e+02	4.393256e-01	6.180302e-02	2.249384e-01	7.142419e-02	3.696513e-03	6.216751e-01	1.646279e-02	8.612943e-02	2.815478e-01	2.711845e-02	4.297505e-02	5.586872e-01	3.542014e-03	6.697426e-02	1.780199e-01	4.297482e-02	4.963167e-03	6.932692e-01	1.379873e-02	9.133609e-02	2.044903e-01	7.649055e-02	1.472804e-02	6.017790e-01	1.117603e-02	2.490144e-02	4.086633e-01	4.454496e-02	5.292700e-03	5.149978e-01	1.599737e-03	3.599699e+00	6.785087e-01	1.584450e-01	2.660474e+00	8.259931e-01	2.119872e-01
1267500	-4.614128e+04	1.586449e+02	4.537878e-01	6.786116e-02	2.252013e-01	7.041840e-02	4.716144e-03	6.178754e-01	1.392761e-02	4.359712e-02	3.301905e-01	2.563350e-02	4.758706e-02	5.495626e-01	3.429216e-03	6.521312e-02	1.882292e-01	3.891416e-02	3.110362e-03	6.994125e-01	5.120740e-03	1.071465e-01	1.814750e-01	6.203440e-02	2.070950e-02	6.218754e-01	6.759212e-03	3.072738e-02	5.405357e-01	7.572084e-03	1.030272e-03	4.134172e-01	6.717423e-03	2.767107e+00	6.872776e-01	1.418638e-01	2.730801e+00	7.287316e-01	1.916711e-01
1270000	-4.613025e+04	1.583648e+02	4.500708e-01	6.536939e-02	2.252013e-01	7.344324e-02	1.169642e-03	6.178754e-01	1.694105e-02	8.735122e-02	2.696010e-01	3.302350e-02	5.395946e-02	5.445958e-01	1.146898e-02	6.729661e-02	1.848438e-01	4.691487e-02	1.674030e-03	6.885451e-01	1.072551e-02	1.210427e-01	2.052919e-01	6.484650e-02	2.304590e-02	5.823532e-01	3.419800e-03	2.322993e-02	5.480165e-01	3.309737e-02	2.613155e-03	3.852193e-01	7.823797e-03	3.541118e+00	6.923076e-01	1.296601e-01	2.728841e+00	7.280180e-01	2.103108e-01
1272500	-4.614064e+04	1.591658e+02	4.430037e-01	6.711219e-02	2.165097e-01	8.655993e-02	2.136504e-03	6.073082e-01	2.037345e-02	7.302742e-02	2.787891e-01	3.435696e-02	3.760345e-02	5.698633e-01	6.359758e-03	6.264110e-02	1.792913e-01	4.337685e-02	4.894863e-03	6.961526e-01	1.364326e-02	1.096323e-01	1.876418e-01	6.197568e-02	2.864987e-02	6.086596e-01	3.440744e-03	2.024800e-02	4.192125e-01	1.770042e-02	1.558184e-03	5.356825e-01	5.598348e-03	3.690426e+00	6.647725e-01	1.519190e-01	2.715837e+00	7.821593e-01	1.893120e-01
1275000	-4.614174e+04	1.592937e+02	4.399991e-01	7.326173e-02	2.176378e-01	7.066146e-02	2.037970e-04	6.199239e-01	1.831133e-02	6.868264e-02	2.512856e-01	2.164139e-02	4.151848e-02	6.043764e-01	1.249555e-02	6.893869e-02	1.827475e-01	4.144418e-02	4.080314e-03	6.876502e-01	1.513909e-02	1.052973e-01	1.959200e-01	7.717785e-02	5.120771e-03	6.135984e-01	2.885670e-03	2.089740e-02	3.881968e-01	1.744070e-02	6.614697e-03	5.347372e-01	3.211319e-02	3.971193e+00	7.082438e-01	1.462841e-01	2.653411e+00	8.107320e-01	2.073912e-01
1277500	-4.615251e+04	1.583140e+02	4.451025e-01	8.863575e-02	2.581224e-01	6.423748e-02	2.021249e-03	5.696362e-01	1.734683e-02	5.513645e-02	3.194371e-01	3.199342e-02	4.737419e-02	5.436893e-01	2.369544e-03	5.668592e-02	2.039561e-01	4.219751e-02	2.831270e-03	6.780341e-01	1.629516e-02	9.280625e-02	1.968987e-01	6.663547e-02	1.700489e-02	6.192197e-01	7.434957e-03	2.455980e-02	4.476369e-01	1.045863e-02	5.393931e-03	4.897326e-01	2.221808e-02	4.258439e+00	6.824935e-01	1.496130e-01	2.684541e+00	7.851365e-01	2.172333e-01
1280000	-4.613486e+04	1.579677e+02	4.472863e-01	8.024577e-02	2.076840e-01	6.153888e-02	3.341699e-03	6.261708e-01	2.101886e-02	6.383606e-02	2.733919e-01	3.595259e-02	6.475850e-02	5.498949e-01	1.216600e-02	6.905754e-02	1.858915e-01	4.641275e-02	6.459295e-03	6.786335e-01	1.354545e-02	1.057827e-01	2.087830e-01	7.177513e-02	2.442793e-02	5.849598e-01	4.271477e-03	3.961386e-02	4.331482e-01	1.786815e-02	1.296957e-02	4.945534e-01	1.846770e-03	4.310889e+00	6.681427e-01	1.402826e-01	2.704592e+00	7.828747e-01	2.267609e-01
1282500	-4.614319e+04	1.589039e+02	4.491358e-01	7.118439e-02	2.107780e-01	6.790575e-02	5.465282e-03	6.270888e-01	1.757776e-02	5.063012e-02	2.642299e-01	2.445277e-02	6.154901e-02	5.845598e-01	1.457836e-02	6.918310e-02	1.915310e-01	3.691303e-02	1.737175e-03	6.888133e-01	1.182235e-02	9.838801e-02	1.940725e-01	6.249200e-02	3.779075e-02	6.008609e-01	6.395921e-03	2.623878e-02	4.504844e-01	1.279909e-02	1.225691e-02	4.840888e-01	1.413205e-02	3.126832e+00	6.815830e-01	1.289428e-01	2.710314e+00	7.616716e-01	2.336887e-01
1285000	-4.613931e+04	1.597017e+02	4.432428e-01	7.932548e-02	2.323724e-01	6.754804e-02	2.249806e-03	5.999072e-01	1.859703e-02	7.857113e-02	2.887608e-01	3.596421e-02	2.589852e-02	5.688994e-01	1.905935e-03	7.315554e-02	1.781722e-01	3.813763e-02	2.995999e-03	6.955988e-01	1.193981e-02	9.513390e-02	2.097276e-01	7.365028e-02	2.202477e-02	5.963106e-01	3.152827e-03	1.232792e-02	4.667024e-01	1.336368e-02	1.344115e-02	4.888032e-01	5.361711e-03	3.122154e+00	6.716536e-01	1.522375e-01	2.695932e+00	7.990935e-01	1.964016e-01
1287500	-4.613659e+04	1.583817e+02	4.493114e-01	6.540814e-02	2.575083e-01	7.976675e-02	4.238494e-03	5.748826e-01	1.819566e-02	6.472985e-02	2.651941e-01	3.466878e-02	6.551216e-02	5.639991e-01	5.896068e-03	6.563360e-02	1.872561e-01	4.046916e-02	6.380144e-03	6.880618e-01	1.219916e-02	1.097329e-01	1.873645e-01	5.778314e-02	1.262193e-02	6.147187e-01	1.777882e-02	7.402897e-03	4.323126e-01	8.217829e-03	4.594996e-03	5.373781e-01	1.009357e-02	3.625574e+00	6.730102e-01	1.457830e-01	2.690361e+00	8.077628e-01	2.082002e-01
1290000	-4.615161e+04	1.582827e+02	4.512328e-01	8.003020e-02	2.274596e-01	4.499765e-02	5.253199e-03	6.194273e-01	2.283204e-02	6.856334e-02	2.667721e-01	2.948915e-02	3.455203e-02	5.751095e-01	2.551389e-02	6.674910e-02	1.881177e-01	5.135550e-02	7.295288e-04	6.810395e-01	1.200865e-02	1.167845e-01	1.552110e-01	6.104401e-02	1.307042e-02	6.501592e-01	3.730877e-03	3.194090e-02	5.116259e-01	1.502330e-02	5.933653e-04	4.375615e-01	3.254980e-03	3.468339e+00	6.890496e-01	1.512625e-01	2.664660e+00	8.172975e-01	2.063392e-01
1292500	-4.614629e+04	1.594697e+02	4.379585e-01	5.965044e-02	2.120423e-01	6.087753e-02	1.405641e-02	6.388180e-01	1.455537e-02	6.195795e-02	3.309933e-01	1.287518e-02	4.775957e-02	5.430718e-01	3.342182e-03	7.170538e-02	1.896870e-01	3.791291e-02	5.067584e-03	6.847679e-01	1.085924e-02	1.187181e-01	1.798125e-01	5.343993e-02	1.927041e-02	6.269292e-01	1.829785e-03	4.179501e-02	4.061272e-01	9.068719e-03	3.688755e-03	5.192566e-01	2.006363e-02	4.074271e+00	6.894351e-01	1.478733e-01	2.679246e+00	7.966119e-01	2.053722e-01
1295000	-4.613572e+04	1.586171e+02	4.493076e-01	6.288058e-02	2.285892e-01	7.037986e-02	4.334991e-03	6.162888e-01	1.752658e-02	8.818650e-02	2.503780e-01	5.256499e-02	5.092667e-02	5.552037e-01	2.740083e-03	6.787550e-02	1.825643e-01	4.066112e-02	2.955219e-03	6.898677e-01	1.607612e-02	1.087704e-01	1.758700e-01	6.738471e-02	2.815060e-02	6.144498e-01	5.374420e-03	1.254449e-02	4.873011e-01	5.391234e-03	5.186985e-03	4.786132e-01	1.096296e-02	3.390668e+00	6.570383e-01	1.301425e-01	2.708797e+00	8.444048e-01	1.956366e-01
1297500	-4.614882e+04	1.589305e+02	4.488020e-01	7.560818e-02	2.542209e-01	6.707294e-02	1.406251e-03	5.845815e-01	1.711018e-02	9.681679e-02	3.016056e-01	3.400262e-02	3.533238e-02	5.299767e-01	2.265870e-03	6.854974e-02	1.920481e-01	3.577249e-02	3.031304e-03	6.898468e-01	1.075153e-02	9.567716e-02	1.858831e-01	6.935889e-02	2.772577e-02	6.151378e-01	6.217346e-03	1.814238e-02	4.993808e-01	1.438976e-02	1.612238e-02	4.337788e-01	1.818586e-02	3.144939e+00	6.752133e-01	1.350370e-01	2.719744e+00	7.878958e-01	1.882761e-01
1300000	-4.613981e+04	1.582352e+02	4.469382e-01	7.761478e-02	2.305059e-01	7.656741e-02	2.903267e-03	6.022036e-01	1.020507e-02	5.500600e-02	3.080018e-01	2.169070e-02	2.681537e-02	5.824725e-01	6.013563e-03	6.690089e-02	1.909645e-01	5.337934e-02	4.633129e-03	6.761272e-01	7.994984e-03	8.967343e-02	1.980525e-01	7.558310e-02	1.902223e-02	6.165986e-01	1.070111e-03	2.602025e-02	4.312616e-01	3.721137e-02	9.444037e-03	4.808956e-01	1.516711e-02	4.090066e+00	7.022526e-01	1.521468e-01	2.647596e+00	8.262464e-01	2.027514e-01
1302500	-4.613893e+04	1.590963e+02	4.452610e-01	7.504110e-02	2.276469e-01	6.732842e-02	2.182259e-03	6.037623e-01	2.403903e-02	9.145431e-02	2.611429e-01	2.018791e-02	2.925429e-02	5.896977e-01	8.262966e-03	7.365889e-02	1.863938e-01	4.242481e-02	3.416628e-03	6.793067e-01	1.479917e-02	9.735693e-02	1.767979e-01	7.214661e-02	3.215241e-02	6.159684e-01	5.577690e-03	1.925107e-02	4.056407e-01	2.624647e-02	1.095605e-02	5.070479e-01	3.085786e-02	3.454772e+00	6.753610e-01	1.277271e-01	2.719120e+00	7.759452e-01	2.160604e-01
1305000	-4.615294e+04	1.585978e+02	4.528741e-01	5.315833e-02	2.610193e-01	7.107297e-02	6.452295e-03	6.033356e-01	4.961490e-03	6.528258e-02	2.460539e-01	2.497557e-02	5.745193e-02	5.967038e-01	9.532283e-03	5.995694e-02	1.996123e-01	4.352251e-02	3.191898e-03	6.816011e-01	1.211524e-02	1.007214e-01	1.849594e-01	5.701914e-02	3.908410e-02	6.129139e-01	5.302009e-03	2.192312e-02	4.533210e-01	9.482199e-03	1.686688e-02	4.906264e-01	7.780396e-03	2.935309e+00	6.413959e-01	1.535022e-01	2.726581e+00	7.793349e-01	2.139362e-01
1307500	-4.615189e+04	1.601828e+02	4.370380e-01	6.265260e-02	2.526355e-01	6.345556e-02	1.241495e-02	5.957027e-01	1.313871e-02	4.956075e-02	2.748328e-01	1.950421e-02	8.748216e-02	5.661899e-01	2.430117e-03	6.936134e-02	1.869696e-01	4.008697e-02	5.622886e-03	6.864552e-01	1.150404e-02	9.294254e-02	1.721950e-01	7.611666e-02	2.172703e-02	6.315566e-01	5.462109e-03	3.280982e-02	5.336663e-01	2.124994e-02	5.163548e-03	4.014521e-01	5.658325e-03	3.487466e+00	6.833628e-01	1.405204e-01	2.665899e+00	8.120558e-01	2.415954e-01
1310000	-4.614510e+04	1.593392e+02	4.404355e-01	6.690799e-02	2.658915e-01	5.037331e-02	3.464975e-03	6.006617e-01	1.270046e-02	5.938728e-02	3.009718e-01	3.117477e-02	5.245771e-02	5.476806e-01	8.327821e-03	6.550373e-02	1.969315e-01	4.092393e-02	4.951834e-03	6.838446e-01	7.844362e-03	9.801678e-02	1.840881e-01	6.668861e-02	3.199097e-02	6.102083e-01	9.007255e-03	6.305647e-02	4.327389e-01	5.213573e-03	3.764889e-03	4.847700e-01	1.045615e-02	3.866167e+00	6.839537e-01	1.317364e-01	2.712231e+00	7.932689e-01	1.866911e-01
1312500	-4.614647e+04	1.599789e+02	4.312763e-01	6.848680e-02	2.104700e-01	7.522230e-02	5.860196e-03	6.292656e-01	1.069506e-02	7.129686e-02	3.034653e-01	2.726545e-02	4.230017e-02	5.348337e-01	2.083854e-02	6.761710e-02	1.841079e-01	4.885815e-02	4.104378e-03	6.857971e-01	9.515399e-03	1.094595e-01	1.823613e-01	5.840100e-02	1.659047e-02	6.253003e-01	7.887460e-03	3.585962e-02	4.962021e-01	1.876264e-02	1.635685e-04	4.278706e-01	2.114147e-02	4.488221e+00	6.762831e-01	1.367162e-01	2.690230e+00	8.278353e-01	1.987644e-01
1315000	-4.614395e+04	1.588764e+02	4.431698e-01	6.116739e-02	2.329421e-01	7.226708e-02	1.927576e-03	6.127835e-01	1.891239e-02	8.957632e-02	3.216859e-01	2.277840e-02	3.889232e-02	5.100673e-01	1.699977e-02	7.032531e-02	2.003237e-01	4.629104e-02	1.649201e-03	6.683406e-01	1.307014e-02	1.008914e-01	1.671562e-01	4.952639e-02	2.536011e-02	6.535763e-01	3.489549e-03	2.042072e-02	5.203544e-01	1.845722e-02	3.428512e-03	4.187804e-01	1.855868e-02	3.957339e+00	6.530852e-01	1.237150e-01	2.691093e+00	8.555049e-01	2.389746e-01
1317500	-4.613932e+04	1.594386e+02	4.407998e-01	6.642245e-02	2.416725e-01	5.108636e-02	6.609779e-03	6.223878e-01	1.182109e-02	6.797234e-02	3.025624e-01	2.763230e-02	2.800637e-02	5.642470e-01	9.579520e-03	6.935048e-02	1.811507e-01	4.956161e-02	3.763675e-03	6.784722e-01	1.770132e-02	9.883311e-02	1.998206e-01	7.469010e-02	1.741470e-02	6.022369e-01	7.004565e-03	1.799832e-02	4.549192e-01	4.936226e-03	4.511589e-03	5.145619e-01	3.072756e-03	3.717036e+00	6.922706e-01	1.587267e-01	2.631633e+00	8.518950e-01	2.137518e-01
1320000	-4.614094e+04	1.569942e+02	4.631955e-01	8.868405e-02	2.303115e-01	6.610355e-02	6.392831e-03	5.924129e-01	1.609519e-02	6.000184e-02	2.875286e-01	1.420114e-02	2.627239e-02	6.111203e-01	8.757255e-04	6.829809e-02	1.790714e-01	4.216323e-02	2.745327e-03	6.967833e-01	1.093872e-02	1.204486e-01	2.055156e-01	5.883755e-02	1.943709e-02	5.898876e-01	5.873551e-03	2.167551e-02	4.248686e-01	2.208026e-02	1.649018e-02	5.091330e-01	5.752487e-03	3.185691e+00	6.448117e-01	1.379005e-01	2.759497e+00	7.540167e-01	1.999553e-01
1322500	-4.615407e+04	1.580568e+02	4.544047e-01	6.661802e-02	2.200133e-01	6.661071e-02	3.590464e-03	6.312722e-01	1.189528e-02	8.374154e-02	2.874315e-01	2.915948e-02	2.173739e-02	5.538608e-01	2.406932e-02	6.818863e-02	1.761006e-01	3.896419e-02	1.182658e-03	6.926559e-01	2.290800e-02	1.016391e-01	2.003007e-01	6.606870e-02	3.593041e-02	5.932585e-01	2.802700e-03	3.929070e-02	4.565627e-01	1.070691e-02	2.927850e-02	4.434231e-01	2.073815e-02	3.273659e+00	6.642048e-01	1.453330e-01	2.742237e+00	7.446072e-01	1.910442e-01
1325000	-4.613849e+04	1.581746e+02	4.544891e-01	6.696701e-02	2.587617e-01	5.375088e-02	7.718931e-03	5.985759e-01	1.422555e-02	6.830131e-02	2.836323e-01	2.075684e-02	3.745756e-02	5.839345e-01	5.917442e-03	6.159876e-02	1.782816e-01	4.376418e-02	2.764545e-03	7.067381e-01	6.852782e-03	1.060460e-01	2.039381e-01	4.730108e-02	2.513165e-02	6.172699e-01	3.132826e-04	4.038309e-02	4.326038e-01	5.774656e-03	1.250842e-02	4.900992e-01	1.863083e-02	3.144759e+00	6.722481e-01	1.419127e-01	2.696268e+00	7.972168e-01	2.167758e-01
1327500	-4.614979e+04	1.567122e+02	4.642655e-01	6.056538e-02	2.133644e-01	6.398675e-02	7.388639e-03	6.387814e-01	1.591346e-02	4.964319e-02	2.595257e-01	4.470036e-02	3.228301e-02	6.115667e-01	2.280976e-03	7.016664e-02	1.786232e-01	3.438383e-02	3.974455e-03	7.038947e-01	8.957191e-03	1.113234e-01	1.879214e-01	7.781329e-02	1.241807e-02	6.044722e-01	6.051607e-03	1.949265e-02	4.850848e-01	4.440726e-03	5.628208e-03	4.599630e-01	2.539066e-02	3.329163e+00	6.344066e-01	1.532329e-01	2.746102e+00	7.642682e-01	2.057551e-01
1330000	-4.614384e+04	1.600787e+02	4.348486e-01	7.740251e-02	2.275199e-01	5.678785e-02	6.676775e-04	6.164053e-01	2.121670e-02	8.565705e-02	3.173490e-01	2.608155e-02	5.934530e-02	5.087244e-01	2.842749e-03	6.681100e-02	1.925281e-01	3.690212e-02	3.298588e-03	6.927084e-01	7.751769e-03	9.395918e-02	1.964448e-01	5.835214e-02	2.058444e-02	6.277533e-01	2.906221e-03	3.025878e-02	4.422131e-01	1.292162e-02	2.892015e-03	5.036406e-01	8.073904e-03	3.893164e+00	6.615812e-01	1.439670e-01	2.718506e+00	7.799762e-01	2.082093e-01
1332500	-4.614809e+04	1.608214e+02	4.295929e-01	7.756131e-02	2.249979e-01	6.947032e-02	4.826998e-03	6.029747e-01	2.016876e-02	7.924850e-02	3.152815e-01	2.580700e-02	5.244942e-02	5.187417e-01	8.471805e-03	6.018186e-02	1.879509e-01	5.079557e-02	1.055968e-03	6.840189e-01	1.599680e-02	9.995985e-02	1.964194e-01	8.229286e-02	3.456591e-02	5.850368e-01	1.725131e-03	1.373556e-02	4.557018e-01	5.018469e-02	1.757116e-03	4.665012e-01	1.211963e-02	3.880535e+00	6.958758e-01	1.417765e-01	2.664771e+00	8.136083e-01	2.152052e-01
1335000	-4.613359e+04	1.584999e+02	4.377324e-01	8.116886e-02	2.124024e-01	6.908883e-02	2.940903e-03	6.129309e-01	2.146818e-02	8.325207e-02	2.410170e-01	2.908402e-02	3.907637e-02	6.028929e-01	4.677599e-03	6.465286e-02	1.892645e-01	4.824654e-02	5.081056e-03	6.762212e-01	1.653378e-02	1.156209e-01	1.746714e-01	7.224598e-02	3.177199e-02	6.019608e-01	3.728949e-03	3.195664e-02	4.673353e-01	4.820342e-03	2.611644e-03	4.823006e-01	1.097549e-02	5.075071e+00	6.961521e-01	1.349307e-01	2.685928e+00	7.886961e-01	2.128002e-01
1337500	-4.613938e+04	1.575529e+02	4.596097e-01	6.268737e-02	2.374393e-01	6.341667e-02	2.558918e-03	6.197183e-01	1.417949e-02	8.502253e-02	2.836242e-01	2.490740e-02	4.688578e-02	5.541667e-01	5.393437e-03	6.884510e-02	1.970791e-01	3.785099e-02	6.588679e-04	6.810384e-01	1.452756e-02	8.761911e-02	1.993054e-01	5.979225e-02	1.653079e-02	6.313627e-01	5.389849e-03	1.392904e-02	3.855825e-01	1.838719e-02	1.184347e-02	5.630343e-01	7.223506e-03	3.093672e+00	6.762692e-01	1.322040e-01	2.724939e+00	7.790380e-01	1.908824e-01
1340000	-4.613722e+04	1.596285e+02	4.418982e-01	6.870441e-02	2.330915e-01	5.439396e-02	1.646670e-03	6.267142e-01	1.544926e-02	7.044944e-02	2.607018e-01	3.660064e-02	4.645794e-02	5.803211e-01	5.469050e-03	7.137649e-02	1.828447e-01	4.007741e-02	2.353666e-03	6.907430e-01	1.260474e-02	9.262136e-02	1.869953e-01	6.128839e-02	1.904150e-02	6.338842e-01	6.169206e-03	2.015284e-02	4.868752e-01	2.951458e-03	1.040930e-02	4.757296e-01	3.881589e-03	3.377778e+00	6.974025e-01	1.414420e-01	2.641971e+00	8.498493e-01	2.194826e-01
1342500	-4.614176e+04	1.608653e+02	4.302455e-01	8.487073e-02	2.118091e-01	5.454964e-02	4.293718e-03	6.275720e-01	1.690485e-02	8.576669e-02	2.246570e-01	2.215898e-02	5.476716e-02	6.038120e-01	8.838154e-03	7.269413e-02	2.107878e-01	4.023920e-02	3.274591e-03	6.587982e-01	1.420601e-02	1.044684e-01	1.942385e-01	7.863113e-02	1.446941e-02	6.044922e-01	3.700347e-03	3.289340e-02	4.556313e-01	2.990101e-02	1.607133e-02	4.632399e-01	2.263076e-03	3.745548e+00	6.974025e-01	1.414158e-01	2.695035e+00	7.571135e-01	2.129397e-01
1345000	-4.613998e+04	1.581959e+02	4.526312e-01	6.093764e-02	2.366717e-01	6.749463e-02	1.068280e-02	6.070192e-01	1.719403e-02	4.630000e-02	2.942375e-01	3.870259e-02	2.886201e-02	5.841247e-01	7.773225e-03	6.901605e-02	1.952873e-01	3.974588e-02	5.545128e-03	6.792329e-01	1.117284e-02	1.111556e-01	1.877473e-01	7.563907e-02	2.757252e-02	5.954296e-01	2.455884e-03	2.004672e-02	4.194313e-01	1.727367e-02	4.793387e-03	5.214017e-01	1.705324e-02	3.369396e+00	6.890906e-01	1.460422e-01	2.671619e+00	8.178916e-01	2.022470e-01
1347500	-4.613106e+04	1.594910e+02	4.446138e-01	6.209255e-02	2.488296e-01	6.334030e-02	1.689852e-03	6.074873e-01	1.656038e-02	8.380232e-02	2.823021e-01	1.231417e-02	3.206107e-02	5.791698e-01	1.035054e-02	7.062066e-02	2.051996e-01	4.489481e-02	2.475628e-03	6.676957e-01	9.113564e-03	1.000760e-01	1.829354e-01	6.948766e-02	1.774466e-02	6.193940e-01	1.036231e-02	2.659717e-02	4.376731e-01	1.023917e-02	8.299810e-03	4.924061e-01	2.478465e-02	3.147412e+00	6.923598e-01	1.367798e-01	2.684742e+00	8.034007e-01	2.035077e-01
1350000	-4.614239e+04	1.575549e+02	4.574015e-01	6.135732e-02	2.300576e-01	6.903687e-02	9.113153e-03	6.134656e-01	1.696947e-02	5.853091e-02	2.589922e-01	2.553945e-02	5.579160e-02	5.893865e-01	1.175935e-02	6.601335e-02	1.813743e-01	4.404083e-02	5.829541e-03	6.963489e-01	6.393111e-03	1.184953e-01	1.924462e-01	7.456434e-02	1.958926e-02	5.888494e-01	6.055461e-03	1.527452e-02	4.770443e-01	2.639357e-02	9.731771e-04	4.660097e-01	1.430476e-02	3.380917e+00	6.702681e-01	1.302050e-01	2.692232e+00	8.335920e-01	2.133487e-01
1352500	-4.614199e+04	1.572485e+02	4.508374e-01	6.486981e-02	2.545345e-01	5.482776e-02	8.896237e-03	6.032305e-01	1.364120e-02	7.234524e-02	2.469140e-01	3.578191e-02	4.587019e-02	5.926914e-01	6.397262e-03	6.017461e-02	1.848582e-01	4.498928e-02	2.545571e-03	6.916624e-01	1.576994e-02	1.042169e-01	2.031597e-01	6.133874e-02	6.035809e-03	6.177967e-01	7.452186e-03	3.004077e-02	4.439332e-01	1.078361e-02	2.261610e-03	5.112249e-01	1.755861e-03	4.555259e+00	6.588177e-01	1.340975e-01	2.734714e+00	7.853735e-01	1.955856e-01
1355000	-4.615349e+04	1.590578e+02	4.449407e-01	6.371959e-02	2.289722e-01	7.634775e-02	5.577530e-03	6.035392e-01	2.184376e-02	3.754237e-02	2.849260e-01	2.743501e-02	6.375581e-02	5.765421e-01	9.798689e-03	7.938604e-02	1.940916e-01	3.773266e-02	1.675713e-04	6.690928e-01	1.952930e-02	1.137632e-01	2.052968e-01	5.044277e-02	1.973530e-02	6.072986e-01	3.463309e-03	1.123867e-02	4.863693e-01	1.431174e-02	5.382434e-03	4.711353e-01	1.156257e-02	3.536435e+00	7.026456e-01	1.312533e-01	2.689460e+00	8.026096e-01	1.857855e-01
1357500	-4.614482e+04	1.589658e+02	4.444656e-01	7.391798e-02	2.051557e-01	6.902411e-02	4.930428e-03	6.292404e-01	1.773139e-02	1.172602e-01	1.997414e-01	2.134998e-02	3.162238e-02	6.087085e-01	2.131755e-02	7.107251e-02	1.892848e-01	4.759763e-02	2.359968e-03	6.773382e-01	1.234682e-02	9.490110e-02	1.983969e-01	7.282959e-02	2.635368e-02	6.040001e-01	3.518660e-03	1.557376e-02	4.708332e-01	9.527515e-03	4.285898e-03	4.750699e-01	2.470967e-02	3.692575e+00	6.414018e-01	1.329137e-01	2.780309e+00	7.038093e-01	2.283239e-01
1360000	-4.614397e+04	1.593833e+02	4.422318e-01	8.350737e-02	2.159682e-01	5.751351e-02	6.510000e-03	6.245483e-01	1.195260e-02	6.748476e-02	2.385435e-01	3.809969e-02	5.832689e-02	5.964825e-01	1.062671e-03	6.377681e-02	1.828944e-01	4.719671e-02	2.440371e-03	6.891079e-01	1.458379e-02	1.382455e-01	2.060917e-01	5.983570e-02	2.993701e-02	5.613363e-01	4.553793e-03	2.806911e-02	4.524663e-01	2.178389e-02	1.974345e-03	4.740048e-01	2.170150e-02	3.577674e+00	6.979467e-01	1.361771e-01	2.712737e+00	7.615407e-01	1.828585e-01
1362500	-4.614857e+04	1.603432e+02	4.404175e-01	6.786854e-02	2.351000e-01	6.506243e-02	5.902159e-03	6.132292e-01	1.283768e-02	8.164199e-02	2.943776e-01	1.352855e-02	4.034570e-02	5.540854e-01	1.602077e-02	7.335347e-02	1.963541e-01	3.304732e-02	3.985708e-03	6.785232e-01	1.473621e-02	1.102932e-01	1.693147e-01	6.341597e-02	1.934139e-02	6.299808e-01	7.653950e-03	2.881458e-02	4.346934e-01	1.207967e-02	1.314404e-03	5.215006e-01	1.597352e-03	2.864528e+00	7.098691e-01	1.557198e-01	2.619259e+00	8.314019e-01	2.308713e-01
1365000	-4.615080e+04	1.593318e+02	4.402857e-01	6.722462e-02	2.406706e-01	6.246119e-02	1.471964e-02	6.041042e-01	1.081977e-02	1.257649e-01	2.089279e-01	3.714381e-02	2.823488e-02	5.896856e-01	1.024285e-02	7.349126e-02	1.818644e-01	4.114393e-02	3.142629e-03	6.918905e-01	8.467252e-03	9.656143e-02	1.939540e-01	8.021750e-02	1.497762e-02	6.075415e-01	6.747998e-03	1.059357e-02	4.032366e-01	9.060401e-03	2.123616e-03	5.427243e-01	3.226149e-02	3.893935e+00	6.685903e-01	1.390247e-01	2.705435e+00	8.061429e-01	2.023027e-01
1367500	-4.614211e+04	1.582052e+02	4.513810e-01	5.775765e-02	2.426689e-01	6.649909e-02	4.021581e-03	6.126980e-01	1.635482e-02	5.159613e-02	3.625629e-01	4.986772e-02	3.182918e-02	4.964417e-01	7.702380e-03	6.397584e-02	2.011617e-01	4.562453e-02	4.902277e-03	6.778893e-01	6.446303e-03	7.926412e-02	1.856672e-01	6.430013e-02	2.328920e-02	6.458435e-01	1.635871e-03	1.547567e-02	4.252150e-01	2.030615e-02	3.390917e-03	5.236741e-01	1.193812e-02	3.526171e+00	6.657294e-01	1.358067e-01	2.725662e+00	7.842893e-01	1.975472e-01
1370000	-4.614419e+04	1.590524e+02	4.442770e-01	7.236862e-02	2.301640e-01	5.368338e-02	2.674523e-03	6.294124e-01	1.169717e-02	9.031863e-02	3.495190e-01	3.276171e-02	3.549875e-02	4.824902e-01	9.411741e-03	6.134523e-02	1.863790e-01	4.011934e-02	2.425292e-03	6.970723e-01	1.265889e-02	9.286539e-02	2.108724e-01	7.826708e-02	2.782566e-02	5.827267e-01	7.442827e-03	1.297376e-02	5.069942e-01	1.666647e-02	5.313630e-03	4.438838e-01	1.416813e-02	3.631430e+00	6.925996e-01	1.585654e-01	2.672127e+00	7.510114e-01	2.399680e-01
1372500	-4.614626e+04	1.612377e+02	4.317124e-01	6.602282e-02	2.395800e-01	5.875082e-02	4.258814e-03	6.088649e-01	2.252263e-02	7.565960e-02	2.579566e-01	2.917995e-02	2.737088e-02	6.050757e-01	4.757221e-03	6.893442e-02	1.976131e-01	4.837499e-02	3.129944e-03	6.731274e-01	8.820162e-03	9.562859e-02	1.786254e-01	8.136578e-02	2.043177e-02	6.152756e-01	8.672849e-03	3.175823e-02	4.498578e-01	9.495375e-03	5.073200e-04	4.895893e-01	1.879195e-02	3.168744e+00	7.160335e-01	1.480455e-01	2.627880e+00	8.215711e-01	2.272725e-01
1375000	-4.616857e+04	1.583839e+02	4.505552e-01	6.233706e-02	2.165892e-01	6.188373e-02	6.840802e-03	6.271096e-01	2.523960e-02	5.614851e-02	3.742368e-01	2.678102e-02	4.070795e-02	4.917540e-01	1.037169e-02	5.831962e-02	2.003258e-01	4.489878e-02	2.510264e-03	6.849745e-01	8.971039e-03	1.094070e-01	2.037631e-01	7.931277e-02	2.648533e-02	5.735285e-01	7.503255e-03	1.700622e-02	4.310305e-01	1.580150e-03	9.968741e-04	5.229353e-01	2.645095e-02	3.457455e+00	6.787805e-01	1.617699e-01	2.651548e+00	8.258208e-01	2.225868e-01
1377500	-4.614140e+04	1.595682e+02	4.431714e-01	5.670712e-02	2.327927e-01	6.600641e-02	7.126500e-03	6.266227e-01	1.074465e-02	5.196933e-02	2.521646e-01	1.769940e-02	3.875032e-02	6.342838e-01	5.132630e-03	6.583398e-02	1.867108e-01	4.813939e-02	3.579329e-03	6.828700e-01	1.286645e-02	1.285232e-01	1.716501e-01	5.633307e-02	1.965115e-02	6.120632e-01	1.177935e-02	2.647159e-02	4.304077e-01	1.892478e-02	1.885970e-02	4.915823e-01	1.375395e-02	3.265298e+00	6.581335e-01	1.214624e-01	2.737982e+00	8.134594e-01	1.858387e-01
1380000	-4.614383e+04	1.595826e+02	4.448713e-01	7.937426e-02	2.201326e-01	6.485705e-02	5.997111e-03	6.114315e-01	1.820749e-02	9.704948e-02	2.356695e-01	2.621062e-02	3.478600e-02	5.893572e-01	1.692720e-02	7.849271e-02	1.950501e-01	4.467068e-02	1.099143e-03	6.709818e-01	9.705504e-03	8.462220e-02	2.006180e-01	5.802429e-02	1.842935e-02	6.287931e-01	9.512989e-03	2.963452e-02	3.839588e-01	1.114853e-02	1.603629e-03	5.619066e-01	1.174789e-02	3.021063e+00	6.859793e-01	1.307019e-01	2.699900e+00	7.978137e-01	2.041114e-01
1382500	-4.613484e+04	1.590192e+02	4.388536e-01	7.485631e-02	2.270427e-01	5.598768e-02	4.641686e-03	6.281828e-01	9.288817e-03	8.133134e-02	2.434481e-01	2.564077e-02	3.093585e-02	6.124534e-01	6.190485e-03	7.012435e-02	1.927790e-01	4.745285e-02	4.910649e-03	6.788324e-01	5.900677e-03	1.042643e-01	1.988779e-01	6.436910e-02	2.694930e-02	6.042654e-01	1.274042e-03	8.006398e-03	4.516203e-01	8.435393e-03	3.233615e-03	5.157561e-01	1.294815e-02	4.402151e+00	6.844672e-01	1.402686e-01	2.685988e+00	7.986842e-01	2.146395e-01
1385000	-4.616264e+04	1.579310e+02	4.587268e-01	7.783172e-02	2.051991e-01	6.122954e-02	9.830305e-03	6.299793e-01	1.593000e-02	6.374000e-02	2.709510e-01	4.583527e-02	6.938789e-02	5.457159e-01	4.369980e-03	6.343947e-02	2.001539e-01	4.554130e-02	3.591034e-03	6.812762e-01	5.998083e-03	1.138547e-01	1.946664e-01	8.155949e-02	1.240222e-02	5.803348e-01	1.718237e-02	5.000228e-02	3.908304e-01	1.960655e-02	7.024950e-03	5.286831e-01	3.852711e-03	2.831059e+00	6.403130e-01	1.252805e-01	2.733892e+00	8.125928e-01	2.221742e-01
1387500	-4.614760e+04	1.593149e+02	4.435827e-01	6.502142e-02	2.117190e-01	5.960354e-02	2.795093e-03	6.366867e-01	2.417428e-02	7.592259e-02	2.631059e-01	1.593216e-02	5.860410e-02	5.767552e-01	9.680101e-03	5.907546e-02	1.913901e-01	4.788409e-02	7.751276e-03	6.833357e-01	1.056341e-02	9.796433e-02	1.894817e-01	4.336040e-02	3.186139e-02	6.282001e-01	9.132062e-03	2.857392e-02	4.837743e-01	7.787467e-03	2.712473e-03	4.541065e-01	2.304525e-02	3.462913e+00	7.050447e-01	1.368040e-01	2.647449e+00	8.625125e-01	1.896051e-01
1390000	-4.613650e+04	1.577256e+02	4.599063e-01	8.784459e-02	2.113690e-01	5.921640e-02	5.925302e-03	6.208031e-01	1.484153e-02	4.054407e-02	3.239362e-01	1.938045e-02	5.617210e-02	5.487332e-01	1.123408e-02	7.210474e-02	1.937652e-01	3.752726e-02	1.993058e-03	6.790174e-01	1.559233e-02	1.153286e-01	2.233800e-01	5.672276e-02	1.603182e-02	5.843599e-01	4.176897e-03	3.226403e-02	4.707267e-01	1.439817e-02	1.198411e-03	4.726499e-01	8.762844e-03	2.882296e+00	6.484304e-01	1.339057e-01	2.743362e+00	7.758468e-01	2.093743e-01
1392500	-4.614119e+04	1.599750e+02	4.352668e-01	7.374900e-02	2.258702e-01	7.182020e-02	6.470601e-03	6.091870e-01	1.290300e-02	7.845946e-02	3.157906e-01	3.131821e-02	4.773355e-02	5.140586e-01	1.263960e-02	6.465474e-02	1.902821e-01	4.651367e-02	2.051600e-03	6.816724e-01	1.482548e-02	1.089531e-01	1.849899e-01	5.203387e-02	2.698021e-02	6.250646e-01	1.978229e-03	2.431470e-02	5.009764e-01	6.770223e-03	3.167074e-03	4.601349e-01	4.636679e-03	3.939091e+00	6.650332e-01	1.361682e-01	2.687654e+00	8.387965e-01	2.154210e-01
1395000	-4.615545e+04	1.587967e+02	4.433092e-01	7.047158e-02	2.323641e-01	6.366588e-02	3.993454e-03	5.974138e-01	3.209117e-02	8.255590e-02	2.921743e-01	3.659990e-02	8.381083e-02	4.990604e-01	5.798664e-03	6.624933e-02	1.890098e-01	5.324721e-02	2.765908e-03	6.773627e-01	1.136513e-02	8.708514e-02	1.839262e-01	6.227656e-02	2.832248e-02	6.360358e-01	2.353781e-03	3.355447e-02	3.751180e-01	8.996389e-03	7.629061e-03	5.745711e-01	1.309614e-04	4.018082e+00	6.980361e-01	1.303578e-01	2.721421e+00	7.399854e-01	1.996936e-01
1397500	-4.614543e+04	1.572118e+02	4.513291e-01	7.684076e-02	2.224509e-01	6.411372e-02	1.280358e-02	6.112075e-01	1.258350e-02	4.360867e-02	3.317339e-01	3.738258e-02	3.317418e-02	5.435930e-01	1.050764e-02	7.144938e-02	1.859181e-01	4.747165e-02	2.832100e-03	6.789454e-01	1.338335e-02	9.952257e-02	1.956596e-01	6.871832e-02	2.253612e-02	6.134151e-01	1.483048e-04	1.504927e-02	4.274009e-01	1.460587e-02	8.492742e-04	5.377077e-01	4.387049e-03	4.526476e+00	6.881103e-01	1.501369e-01	2.669315e+00	7.939909e-01	2.257120e-01
1400000	-4.615125e+04	1.597586e+02	4.438715e-01	8.542665e-02	2.444677e-01	5.813886e-02	1.363833e-03	5.890965e-01	2.150649e-02	9.061795e-02	2.779634e-01	4.193098e-02	2.478663e-02	5.535315e-01	1.116953e-02	6.684644e-02	1.904609e-01	4.808249e-02	1.996099e-03	6.836754e-01	8.938635e-03	8.346993e-02	1.864465e-01	7.497078e-02	1.155219e-02	6.396655e-01	3.895187e-03	3.676856e-02	3.806998e-01	3.775449e-02	7.050315e-03	5.266194e-01	1.110736e-02	2.980120e+00	6.407617e-01	1.386944e-01	2.696383e+00	8.533856e-01	2.256362e-01
1402500	-4.614033e+04	1.595618e+02	4.317980e-01	6.858959e-02	2.218820e-01	5.503403e-02	2.714026e-03	6.318525e-01	1.992778e-02	8.358368e-02	3.390490e-01	1.612044e-02	3.765438e-02	5.141065e-01	9.486011e-03	6.648076e-02	1.877314e-01	4.691710e-02	3.541834e-03	6.791477e-01	1.618118e-02	1.067238e-01	1.822182e-01	5.653570e-02	1.647805e-02	6.370588e-01	9.854872e-04	2.940858e-02	4.687056e-01	1.065030e-02	8.425829e-04	4.890933e-01	1.299633e-03	4.832783e+00	6.892100e-01	1.584928e-01	2.667191e+00	8.041862e-01	2.006541e-01
1405000	-4.613603e+04	1.611838e+02	4.281075e-01	7.857805e-02	2.271942e-01	7.351713e-02	1.120060e-03	6.052697e-01	1.432086e-02	7.243733e-02	2.706453e-01	2.567538e-02	3.602108e-02	5.913537e-01	3.867227e-03	6.747894e-02	1.948458e-01	4.114681e-02	3.769808e-03	6.824578e-01	1.030087e-02	1.215388e-01	1.764818e-01	5.144723e-02	2.542820e-02	6.198426e-01	5.261397e-03	2.833723e-02	4.255499e-01	1.825135e-03	4.930482e-04	5.146874e-01	2.910733e-02	3.726118e+00	6.860192e-01	1.441517e-01	2.657109e+00	8.518966e-01	2.047037e-01
1407500	-4.613859e+04	1.584065e+02	4.513078e-01	6.239113e-02	2.327097e-01	7.136051e-02	6.130049e-03	6.106175e-01	1.679111e-02	1.160017e-01	2.733210e-01	2.442343e-02	2.029173e-02	5.623258e-01	3.636341e-03	7.366042e-02	1.943895e-01	3.754937e-02	3.480449e-03	6.821440e-01	8.776222e-03	1.014571e-01	1.923023e-01	5.997935e-02	1.563921e-02	6.219214e-01	8.700665e-03	1.370894e-02	5.120729e-01	1.814303e-02	1.549176e-03	4.404160e-01	1.410994e-02	3.334620e+00	6.894732e-01	1.271870e-01	2.723613e+00	7.588569e-01	1.986030e-01
1410000	-4.614599e+04	1.574182e+02	4.485264e-01	8.270999e-02	2.270442e-01	6.710164e-02	5.248747e-03	5.981065e-01	1.978896e-02	5.260935e-02	3.063866e-01	2.127582e-02	2.490728e-02	5.875767e-01	7.244214e-03	7.201394e-02	1.965050e-01	3.264479e-02	3.280232e-03	6.866455e-01	8.910491e-03	9.437741e-02	1.739539e-01	5.068540e-02	3.202799e-02	6.427251e-01	6.230215e-03	1.698333e-02	4.335980e-01	1.565745e-02	1.935076e-03	5.245344e-01	7.291794e-03	4.694091e+00	6.262638e-01	1.309389e-01	2.735489e+00	8.184982e-01	2.292905e-01
1412500	-4.614197e+04	1.588870e+02	4.489947e-01	6.776962e-02	2.114205e-01	7.554425e-02	1.567419e-03	6.346125e-01	9.085780e-03	9.180935e-02	2.685911e-01	2.646028e-02	5.593663e-02	5.505528e-01	6.649848e-03	7.043112e-02	1.899537e-01	4.405155e-02	1.364695e-03	6.788322e-01	1.536670e-02	9.246449e-02	1.804129e-01	5.537104e-02	1.548753e-02	6.445753e-01	1.168875e-02	9.717587e-03	5.025382e-01	1.098755e-02	6.475053e-04	4.702576e-01	5.851568e-03	3.162667e+00	6.719505e-01	1.491925e-01	2.665123e+00	8.567915e-01	2.015721e-01
1415000	-4.614106e+04	1.580995e+02	4.508874e-01	6.917678e-02	2.361621e-01	6.083761e-02	3.695536e-03	6.212989e-01	8.829137e-03	7.655156e-02	3.100435e-01	3.950037e-02	4.135628e-02	5.150892e-01	1.745912e-02	5.830675e-02	1.881277e-01	4.345957e-02	6.700786e-04	6.963871e-01	1.304882e-02	1.087108e-01	1.886275e-01	5.737256e-02	2.701631e-02	6.057386e-01	1.253426e-02	2.333618e-02	4.223988e-01	1.683488e-02	2.304605e-04	5.217028e-01	1.549687e-02	3.697530e+00	6.646470e-01	1.375334e-01	2.698303e+00	8.194330e-01	2.129678e-01
1417500	-4.614078e+04	1.586366e+02	4.493326e-01	7.643217e-02	2.319354e-01	6.876117e-02	1.227613e-03	6.057272e-01	1.591641e-02	5.208883e-02	3.026778e-01	2.979523e-02	3.791602e-02	5.716327e-01	5.889473e-03	6.253694e-02	1.798653e-01	4.351975e-02	4.303441e-03	6.989880e-01	1.078659e-02	1.110729e-01	1.938798e-01	6.204086e-02	2.405228e-02	6.055210e-01	3.433109e-03	1.674318e-02	3.905766e-01	2.678307e-02	2.637514e-03	5.460837e-01	1.717593e-02	3.367828e+00	6.645906e-01	1.349500e-01	2.745424e+00	7.518293e-01	1.968228e-01
1420000	-4.614455e+04	1.580253e+02	4.519295e-01	8.408789e-02	2.370438e-01	6.998810e-02	6.319291e-03	5.848431e-01	1.771783e-02	7.348738e-02	2.206163e-01	3.033550e-02	4.201771e-02	6.208407e-01	1.270239e-02	5.982426e-02	1.943254e-01	4.032440e-02	3.551419e-03	6.878273e-01	1.414724e-02	8.890932e-02	1.795237e-01	6.107014e-02	2.033451e-02	6.456838e-01	4.478465e-03	1.795447e-02	4.540229e-01	2.743299e-02	1.587624e-03	4.984511e-01	5.509599e-04	3.633170e+00	6.391086e-01	1.442508e-01	2.705001e+00	8.653140e-01	1.886170e-01
1422500	-4.615657e+04	1.590031e+02	4.517322e-01	7.040594e-02	2.245066e-01	7.286872e-02	5.618083e-03	6.129115e-01	1.368913e-02	7.456951e-02	3.239674e-01	1.991421e-02	3.271585e-02	5.288481e-01	1.998502e-02	6.861299e-02	1.830584e-01	3.960675e-02	3.657001e-03	6.930003e-01	1.206456e-02	1.049064e-01	1.957644e-01	6.052404e-02	1.049799e-02	6.171980e-01	1.110920e-02	3.423149e-02	3.788818e-01	1.834538e-02	2.218232e-02	5.341127e-01	1.224633e-02	2.681564e+00	6.986353e-01	1.325203e-01	2.693622e+00	7.801550e-01	2.065593e-01
1425000	-4.615304e+04	1.607718e+02	4.346201e-01	6.284364e-02	2.360158e-01	5.494615e-02	5.472367e-03	6.275051e-01	1.321691e-02	8.003750e-02	2.733961e-01	3.027869e-02	2.368891e-02	5.697621e-01	2.283663e-02	7.177425e-02	1.919123e-01	4.531731e-02	1.499765e-03	6.718922e-01	1.760411e-02	1.067476e-01	1.942288e-01	6.131542e-02	2.379941e-02	6.056100e-01	8.298860e-03	2.953063e-02	4.136530e-01	2.611280e-02	1.869401e-03	5.208573e-01	7.976870e-03	3.231645e+00	7.169970e-01	1.406468e-01	2.646795e+00	8.348415e-01	1.889565e-01
1427500	-4.614064e+04	1.595851e+02	4.464830e-01	7.160361e-02	2.376247e-01	6.704491e-02	1.464078e-03	6.059203e-01	1.634239e-02	5.535480e-02	3.125543e-01	3.921701e-02	3.238563e-02	5.569011e-01	3.587210e-03	6.624054e-02	1.884778e-01	3.886954e-02	4.477585e-03	6.945215e-01	7.413098e-03	9.498458e-02	1.868054e-01	7.908231e-02	2.175536e-02	6.083583e-01	9.014001e-03	2.274103e-02	4.220829e-01	2.238194e-02	1.776614e-02	4.990996e-01	1.592838e-02	2.801392e+00	6.764541e-01	1.345681e-01	2.707748e+00	7.852970e-01	2.129628e-01
1430000	-4.616300e+04	1.568320e+02	4.488667e-01	6.731486e-02	2.548212e-01	6.026880e-02	6.163489e-03	5.921261e-01	1.930555e-02	6.480235e-02	2.689573e-01	4.405669e-02	7.569326e-02	5.441805e-01	2.309915e-03	6.887299e-02	1.792698e-01	3.593430e-02	6.820898e-03	6.883183e-01	2.078376e-02	9.825187e-02	1.972507e-01	5.168313e-02	2.617016e-02	6.228600e-01	3.784182e-03	1.229510e-02	4.678745e-01	8.350512e-04	1.787554e-02	4.825354e-01	1.858441e-02	5.234740e+00	6.932383e-01	1.579338e-01	2.690349e+00	7.675719e-01	1.869363e-01
1432500	-4.614393e+04	1.590383e+02	4.417051e-01	6.870849e-02	2.308996e-01	5.908964e-02	4.679179e-03	6.241315e-01	1.249154e-02	6.091261e-02	2.634419e-01	3.335921e-02	6.454860e-02	5.661270e-01	1.161068e-02	7.415705e-02	1.886770e-01	4.339963e-02	5.007422e-03	6.753748e-01	1.338403e-02	1.083626e-01	1.751014e-01	5.590898e-02	2.631999e-02	6.266926e-01	7.614478e-03	1.898639e-02	4.418828e-01	2.398297e-02	9.347959e-03	4.941582e-01	1.164169e-02	3.994178e+00	6.551296e-01	1.408565e-01	2.684792e+00	8.627591e-01	2.061088e-01
1435000	-4.614640e+04	1.573074e+02	4.450312e-01	6.967293e-02	2.370007e-01	7.226129e-02	7.187401e-03	5.956445e-01	1.823314e-02	4.871337e-02	3.040236e-01	3.172074e-02	4.006202e-02	5.639550e-01	1.152529e-02	6.384120e-02	1.971417e-01	3.976846e-02	2.372239e-03	6.861482e-01	1.072818e-02	1.002710e-01	2.001114e-01	7.718474e-02	2.661544e-02	5.898365e-01	5.980910e-03	3.006631e-02	4.596577e-01	1.227920e-02	1.417633e-04	4.957158e-01	2.139222e-03	5.274641e+00	6.837523e-01	1.468996e-01	2.662624e+00	8.478637e-01	1.971971e-01
1437500	-4.614476e+04	1.585097e+02	4.480708e-01	6.250117e-02	2.240782e-01	8.089778e-02	4.527579e-03	6.159192e-01	1.207607e-02	6.057408e-02	3.149667e-01	2.767405e-02	4.769763e-02	5.478943e-01	1.193314e-03	6.460782e-02	1.966670e-01	4.521246e-02	5.104833e-03	6.762506e-01	1.215726e-02	1.072042e-01	1.915919e-01	5.805232e-02	1.559145e-02	6.203365e-01	7.223651e-03	2.459758e-02	4.492587e-01	1.723872e-02	6.814392e-03	4.964371e-01	5.653467e-03	3.663572e+00	6.575588e-01	1.572189e-01	2.689053e+00	7.942694e-01	2.327662e-01
1440000	-4.614538e+04	1.599614e+02	4.429070e-01	5.796097e-02	2.445840e-01	7.948468e-02	6.964422e-03	5.903511e-01	2.065483e-02	8.503873e-02	2.676074e-01	3.875100e-02	3.563884e-02	5.674163e-01	5.547741e-03	6.287276e-02	2.041253e-01	4.502101e-02	2.249686e-03	6.685999e-01	1.713128e-02	8.320032e-02	1.944185e-01	6.513781e-02	2.585561e-02	6.301959e-01	1.191855e-03	1.866793e-02	4.495445e-01	5.804713e-03	2.237783e-03	5.197486e-01	3.996464e-03	2.907957e+00	6.662781e-01	1.338530e-01	2.726175e+00	8.000027e-01	1.828211e-01
1442500	-4.614317e+04	1.594119e+02	4.424589e-01	7.130843e-02	2.373170e-01	6.105110e-02	1.689375e-03	6.165586e-01	1.207547e-02	7.561903e-02	2.951422e-01	3.794119e-02	2.943045e-02	5.562437e-01	5.623365e-03	7.054048e-02	1.842630e-01	3.935969e-02	3.737404e-03	6.931120e-01	8.987387e-03	1.269069e-01	1.779639e-01	4.456266e-02	1.913037e-02	6.298341e-01	1.602064e-03	4.648925e-02	4.128117e-01	1.211008e-02	2.164833e-03	5.227220e-01	3.702106e-03	3.518246e+00	6.931858e-01	1.478710e-01	2.636641e+00	8.527418e-01	2.225413e-01
1445000	-4.614287e+04	1.587240e+02	4.542194e-01	7.301309e-02	2.404095e-01	6.372233e-02	6.231733e-03	6.096774e-01	6.945920e-03	7.467656e-02	3.407990e-01	2.381625e-02	4.029145e-02	5.104009e-01	1.001588e-02	6.741511e-02	1.989797e-01	4.018327e-02	4.036201e-03	6.822886e-01	7.097081e-03	1.064487e-01	1.898384e-01	6.018326e-02	3.629752e-02	6.052796e-01	1.952452e-03	2.849317e-02	4.689119e-01	2.338541e-02	6.034554e-03	4.646321e-01	8.542873e-03	2.631008e+00	6.652723e-01	1.513796e-01	2.687765e+00	7.982214e-01	2.274758e-01
1447500	-4.614223e+04	1.587722e+02	4.479560e-01	5.915791e-02	2.410921e-01	8.145076e-02	7.970563e-03	5.958013e-01	1.452743e-02	5.767876e-02	3.244288e-01	2.050470e-02	6.746776e-02	5.234640e-01	6.455927e-03	6.331565e-02	1.884526e-01	3.940036e-02	4.015865e-03	6.938040e-01	1.101146e-02	1.110215e-01	2.085080e-01	7.395887e-02	2.602163e-02	5.765582e-01	3.931824e-03	2.380564e-02	4.980381e-01	9.853498e-03	1.048032e-02	4.547529e-01	3.069498e-03	3.416508e+00	6.494823e-01	1.278595e-01	2.737799e+00	7.823216e-01	2.232559e-01
1450000	-4.614294e+04	1.601681e+02	4.348692e-01	6.707494e-02	2.094404e-01	5.738711e-02	7.491614e-04	6.475267e-01	1.782163e-02	4.554827e-02	2.568176e-01	2.098392e-02	1.770266e-02	6.487526e-01	1.019490e-02	6.740273e-02	1.797703e-01	4.479783e-02	3.707949e-03	6.949506e-01	9.370559e-03	9.080197e-02	1.792968e-01	5.825812e-02	2.218369e-02	6.446610e-01	4.798410e-03	1.731911e-02	4.436847e-01	1.541329e-02	6.484200e-04	5.162531e-01	6.681355e-03	3.800900e+00	6.660024e-01	1.173055e-01	2.709599e+00	8.318012e-01	2.148739e-01
1452500	-4.614094e+04	1.593098e+02	4.437679e-01	8.829231e-02	2.296111e-01	5.761694e-02	1.709953e-03	6.045709e-01	1.819877e-02	9.308601e-02	3.079151e-01	3.499565e-02	2.496054e-02	5.223986e-01	1.664415e-02	5.911037e-02	2.003569e-01	4.526831e-02	2.290536e-03	6.787043e-01	1.426958e-02	1.133695e-01	1.820285e-01	5.666458e-02	1.617595e-02	6.296413e-01	2.120157e-03	3.631009e-02	4.122762e-01	9.111885e-03	1.475501e-03	5.047283e-01	3.609801e-02	3.442909e+00	6.746557e-01	1.472108e-01	2.682745e+00	8.106119e-01	2.140954e-01
1455000	-4.612834e+04	1.567844e+02	4.475572e-01	7.515988e-02	2.189533e-01	6.422470e-02	5.501790e-03	6.243656e-01	1.179468e-02	7.241160e-02	2.619788e-01	2.828693e-02	2.761843e-02	6.078513e-01	1.853023e-03	5.900276e-02	1.933269e-01	4.688395e-02	2.742274e-03	6.831062e-01	1.493787e-02	1.031339e-01	2.081398e-01	6.112671e-02	1.460717e-02	6.112296e-01	1.762905e-03	1.700359e-02	4.544929e-01	1.274171e-02	4.866869e-03	4.833162e-01	2.757871e-02	5.457754e+00	6.852621e-01	1.414449e-01	2.693941e+00	7.827644e-01	2.119083e-01
1457500	-4.614180e+04	1.597663e+02	4.299441e-01	7.030010e-02	2.335215e-01	6.899158e-02	2.489693e-03	6.077960e-01	1.690111e-02	6.350116e-02	2.737317e-01	3.011266e-02	3.500596e-02	5.925529e-01	5.095542e-03	6.756851e-02	1.930471e-01	4.608626e-02	4.369582e-03	6.768757e-01	1.205283e-02	8.841353e-02	2.269236e-01	5.740437e-02	1.749909e-02	6.041765e-01	5.582884e-03	2.712263e-02	5.185342e-01	4.273515e-03	8.445668e-03	4.225578e-01	1.906614e-02	4.886620e+00	7.021980e-01	1.491029e-01	2.655174e+00	8.153604e-01	2.054078e-01
1460000	-4.614679e+04	1.603359e+02	4.306059e-01	7.111605e-02	2.366108e-01	4.394204e-02	3.542717e-03	6.324943e-01	1.229409e-02	8.126383e-02	2.914113e-01	1.631270e-02	5.760053e-02	5.523299e-01	1.081803e-03	7.254461e-02	2.117327e-01	4.531026e-02	3.982154e-03	6.528532e-01	1.357714e-02	1.077097e-01	1.788297e-01	5.931195e-02	1.259616e-02	6.310457e-01	1.050686e-02	8.671382e-03	5.167427e-01	1.155112e-02	3.882666e-05	4.579115e-01	5.084454e-03	4.224631e+00	7.036559e-01	1.474550e-01	2.654483e+00	8.069901e-01	2.159085e-01
1462500	-4.614635e+04	1.583463e+02	4.558196e-01	6.810484e-02	2.465274e-01	6.870346e-02	3.417375e-03	5.994145e-01	1.383251e-02	8.484851e-02	2.491514e-01	4.534490e-02	4.734865e-02	5.686540e-01	4.652613e-03	6.453630e-02	2.006655e-01	4.198992e-02	2.436157e-03	6.823735e-01	7.998573e-03	8.443170e-02	1.800583e-01	6.144243e-02	2.003505e-02	6.450986e-01	8.933980e-03	1.021507e-02	4.771822e-01	2.714520e-02	5.542373e-03	4.607031e-01	1.921198e-02	2.797461e+00	6.204377e-01	1.561250e-01	2.714853e+00	8.466253e-01	2.022429e-01
1465000	-4.614029e+04	1.578581e+02	4.526903e-01	5.576492e-02	2.277054e-01	6.354401e-02	6.170848e-03	6.181406e-01	2.867419e-02	6.996980e-02	2.667946e-01	1.853842e-02	5.805912e-02	5.774433e-01	9.194732e-03	6.431584e-02	1.939908e-01	4.296632e-02	2.921943e-03	6.843934e-01	1.141172e-02	1.153636e-01	1.805399e-01	6.958808e-02	2.697107e-02	6.071330e-01	4.043896e-04	1.330894e-02	4.717618e-01	2.721758e-02	1.017789e-02	4.716945e-01	5.839269e-03	3.699338e+00	6.940688e-01	1.223753e-01	2.688991e+00	7.759304e-01	2.488697e-01
1467500	-4.614147e+04	1.581204e+02	4.478740e-01	7.578293e-02	2.414041e-01	6.160117e-02	2.912651e-03	6.061143e-01	1.218481e-02	7.261744e-02	3.256323e-01	1.416580e-02	6.134337e-02	5.220765e-01	4.164556e-03	7.235254e-02	1.874655e-01	4.046148e-02	3.788168e-03	6.870619e-01	8.870406e-03	1.033838e-01	1.736749e-01	5.862699e-02	1.176622e-02	6.373619e-01	1.518617e-02	1.031195e-02	4.900996e-01	1.619991e-02	1.270427e-03	4.701379e-01	1.198020e-02	4.079309e+00	6.821466e-01	1.570590e-01	2.681477e+00	8.122882e-01	1.808500e-01
1470000	-4.613993e+04	1.583101e+02	4.490633e-01	6.129424e-02	2.071298e-01	6.450601e-02	8.775977e-03	6.332136e-01	2.508039e-02	1.023310e-01	2.780392e-01	3.545136e-02	1.596963e-02	5.557518e-01	1.245707e-02	6.841613e-02	1.896395e-01	4.057195e-02	1.943968e-03	6.810218e-01	1.840670e-02	8.033807e-02	1.823818e-01	7.320877e-02	1.750318e-02	6.349005e-01	1.166770e-02	4.458912e-02	4.623765e-01	1.370651e-02	1.212324e-03	4.649409e-01	1.317465e-02	3.730336e+00	6.587727e-01	1.391466e-01	2.705208e+00	8.317718e-01	1.948650e-01
1472500	-4.614587e+04	1.617965e+02	4.220237e-01	6.106677e-02	2.334494e-01	6.294413e-02	1.862572e-03	6.222725e-01	1.840462e-02	6.898710e-02	2.577945e-01	2.383806e-02	2.552642e-02	6.157468e-01	8.107164e-03	6.505007e-02	2.061745e-01	4.206941e-02	8.265801e-04	6.716400e-01	1.423947e-02	1.088245e-01	1.768808e-01	7.769350e-02	2.562885e-02	6.074389e-01	3.533442e-03	1.411284e-02	4.396774e-01	2.487777e-02	1.348949e-02	4.949411e-01	1.290140e-02	3.972833e+00	6.936312e-01	1.330950e-01	2.652313e+00	8.476120e-01	2.253342e-01
1475000	-4.615335e+04	1.576434e+02	4.565153e-01	6.004459e-02	2.192229e-01	6.667646e-02	6.229801e-03	6.222197e-01	2.560655e-02	9.998727e-02	2.647593e-01	2.892792e-02	2.540217e-02	5.625710e-01	1.835232e-02	6.115539e-02	1.875791e-01	4.802397e-02	5.363951e-03	6.883433e-01	9.534293e-03	9.735031e-02	1.713255e-01	6.879137e-02	4.132876e-03	6.437403e-01	1.465965e-02	2.592251e-02	4.482255e-01	6.645754e-03	9.853610e-03	4.923128e-01	1.703985e-02	3.408847e+00	6.635491e-01	1.464948e-01	2.671662e+00	8.544953e-01	2.129255e-01
1477500	-4.614398e+04	1.590300e+02	4.431667e-01	5.499183e-02	2.279708e-01	7.082287e-02	9.643036e-03	6.259554e-01	1.061609e-02	5.748957e-02	2.980587e-01	1.459904e-02	4.689251e-02	5.795808e-01	3.379371e-03	6.915924e-02	1.872966e-01	3.981310e-02	4.203801e-03	6.937577e-01	5.769559e-03	1.165458e-01	1.745623e-01	5.903957e-02	2.502600e-02	6.130904e-01	1.173592e-02	2.637429e-02	4.769243e-01	2.082799e-02	1.711919e-02	4.579169e-01	8.373722e-04	3.804129e+00	6.990521e-01	1.254158e-01	2.708094e+00	7.571355e-01	2.154806e-01
1480000	-4.613341e+04	1.589859e+02	4.406794e-01	5.791793e-02	2.392878e-01	6.810768e-02	8.423110e-03	6.139647e-01	1.229879e-02	7.569796e-02	2.936045e-01	3.251614e-02	4.592839e-02	5.359221e-01	1.633092e-02	6.753774e-02	1.869519e-01	4.929407e-02	4.002044e-03	6.771108e-01	1.510344e-02	1.113911e-01	1.794923e-01	6.568591e-02	8.515677e-03	6.287005e-01	6.214505e-03	1.967556e-02	4.624725e-01	1.218903e-02	5.518768e-03	4.835965e-01	1.654763e-02	4.186191e+00	6.952566e-01	1.427670e-01	2.675020e+00	8.078312e-01	2.004809e-01
1482500	-4.614227e+04	1.581365e+02	4.515085e-01	6.809243e-02	2.250479e-01	6.526706e-02	4.727903e-03	6.179434e-01	1.892127e-02	1.076709e-01	2.471130e-01	4.980887e-02	3.518210e-02	5.552804e-01	4.944812e-03	6.844342e-02	1.865273e-01	4.583024e-02	5.193470e-03	6.775961e-01	1.640949e-02	9.194825e-02	1.849377e-01	6.165316e-02	1.918488e-02	6.342610e-01	8.015105e-03	4.768219e-02	4.849544e-01	4.448961e-03	2.228904e-02	4.251503e-01	1.547512e-02	3.577929e+00	6.407956e-01	1.380347e-01	2.732771e+00	8.081863e-01	2.030550e-01
1485000	-4.614529e+04	1.573717e+02	4.600410e-01	7.090370e-02	2.163360e-01	6.247009e-02	5.209212e-04	6.268356e-01	2.293374e-02	7.809337e-02	3.155148e-01	4.283925e-02	5.035338e-02	5.019145e-01	1.128474e-02	6.477292e-02	1.868615e-01	4.114498e-02	2.902764e-03	6.955146e-01	8.803260e-03	1.125062e-01	1.799309e-01	6.339833e-02	3.703384e-02	6.040248e-01	3.105936e-03	4.600225e-02	4.455073e-01	4.386287e-03	4.700078e-03	4.788627e-01	2.054135e-02	3.218589e+00	6.882425e-01	1.542016e-01	2.689420e+00	7.605278e-01	2.132376e-01
1487500	-4.614769e+04	1.597654e+02	4.345979e-01	6.122267e-02	2.160348e-01	7.999649e-02	3.594629e-03	6.092839e-01	2.986751e-02	1.038872e-01	2.769675e-01	3.460286e-02	4.116276e-02	5.355767e-01	7.802929e-03	7.112044e-02	1.877802e-01	4.209733e-02	4.224402e-03	6.831445e-01	1.163321e-02	9.422762e-02	1.974201e-01	8.721930e-02	2.275843e-02	5.858088e-01	1.256582e-02	3.468574e-02	3.730365e-01	7.739352e-03	5.951472e-03	5.756189e-01	2.968038e-03	4.241072e+00	6.757866e-01	1.488331e-01	2.669497e+00	8.225573e-01	2.220989e-01
1490000	-4.614093e+04	1.614034e+02	4.337327e-01	6.743208e-02	2.088358e-01	6.372942e-02	7.107295e-03	6.359885e-01	1.690692e-02	7.397814e-02	2.811961e-01	2.567308e-02	4.353065e-02	5.629170e-01	1.270502e-02	5.999975e-02	1.788807e-01	4.515206e-02	2.637951e-03	7.014059e-01	1.192365e-02	9.861407e-02	1.939198e-01	7.943841e-02	1.356695e-02	5.979160e-01	1.654475e-02	3.210203e-02	4.221411e-01	3.693886e-03	8.718341e-04	5.367087e-01	4.482508e-03	2.722717e+00	6.611665e-01	1.472128e-01	2.700784e+00	7.956888e-01	2.208627e-01
1492500	-4.614453e+04	1.585423e+02	4.443295e-01	6.763723e-02	2.246829e-01	5.910859e-02	3.420618e-03	6.331700e-01	1.198075e-02	6.499637e-02	2.811622e-01	3.117136e-02	2.698661e-02	5.814195e-01	1.426391e-02	6.429122e-02	1.836032e-01	4.494397e-02	5.819797e-03	6.828452e-01	1.849660e-02	1.091159e-01	1.893842e-01	5.172975e-02	2.468423e-02	6.098070e-01	1.527895e-02	3.945334e-02	4.925196e-01	1.154358e-02	4.314720e-03	4.398924e-01	1.227628e-02	4.134493e+00	6.628000e-01	1.410219e-01	2.704897e+00	8.125791e-01	2.040362e-01
1495000	-4.614513e+04	1.602838e+02	4.349219e-01	5.357964e-02	2.038506e-01	7.457892e-02	3.962537e-03	6.483783e-01	1.565000e-02	6.911941e-02	2.570445e-01	2.534902e-02	5.042440e-02	5.973110e-01	7.517080e-04	5.970165e-02	1.861928e-01	4.967404e-02	1.356916e-03	6.890788e-01	1.399580e-02	9.336757e-02	1.730191e-01	5.705452e-02	3.351525e-02	6.424216e-01	6.219029e-04	4.942467e-02	4.832548e-01	4.700622e-03	1.472300e-02	4.370937e-01	1.080316e-02	3.677896e+00	6.743499e-01	1.307732e-01	2.699943e+00	8.123999e-01	2.113730e-01
1497500	-4.614064e+04	1.597489e+02	4.411417e-01	6.427007e-02	2.187758e-01	6.303956e-02	4.942550e-03	6.304364e-01	1.853565e-02	6.977979e-02	3.180838e-01	3.525679e-02	2.794000e-02	5.371924e-01	1.174718e-02	6.186453e-02	1.823442e-01	4.675801e-02	2.909566e-03	6.948696e-01	1.125414e-02	8.823667e-02	1.965685e-01	6.895846e-02	1.720126e-02	6.261364e-01	2.898686e-03	1.221653e-02	4.063291e-01	2.837409e-02	8.401554e-03	5.199890e-01	2.468975e-02	3.360242e+00	6.603697e-01	1.517830e-01	2.685014e+00	8.219583e-01	2.167834e-01
1500000	-4.613926e+04	1.594159e+02	4.373835e-01	6.515260e-02	2.325214e-01	6.617859e-02	2.892355e-04	6.153458e-01	2.051236e-02	8.765601e-02	2.862412e-01	1.394477e-02	4.562601e-02	5.516094e-01	1.492256e-02	6.729354e-02	1.730167e-01	5.040842e-02	3.827522e-03	6.936569e-01	1.179697e-02	1.089898e-01	1.894982e-01	6.800639e-02	2.251408e-02	6.078800e-01	3.111552e-03	1.444531e-02	4.373184e-01	9.046266e-03	8.637466e-03	5.164085e-01	1.414412e-02	4.206978e+00	7.083725e-01	1.437880e-01	2.635617e+00	8.469594e-01	2.088616e-01
1502500	-4.613807e+04	1.592613e+02	4.365248e-01	7.583056e-02	2.239116e-01	7.284664e-02	7.391394e-03	6.028110e-01	1.720882e-02	6.140366e-02	2.771582e-01	3.783680e-02	3.734565e-02	5.848510e-01	1.404665e-03	6.257671e-02	1.928618e-01	4.415903e-02	2.962937e-03	6.867763e-01	1.066324e-02	1.033202e-01	1.918314e-01	7.135017e-02	1.441673e-02	6.056625e-01	1.341899e-02	1.411778e-02	4.949213e-01	2.481662e-02	6.820876e-03	4.521318e-01	7.191659e-03	4.479497e+00	7.043808e-01	1.396061e-01	2.677471e+00	8.037451e-01	1.882901e-01
1505000	-4.615073e+04	1.606034e+02	4.369722e-01	6.018810e-02	2.493842e-01	5.511767e-02	1.425935e-03	6.186737e-01	1.521038e-02	8.272810e-02	2.503445e-01	1.983466e-02	5.021572e-02	5.912669e-01	5.610095e-03	6.482740e-02	1.931854e-01	4.406170e-02	5.022555e-03	6.826592e-01	1.024372e-02	1.217217e-01	1.897635e-01	6.182258e-02	2.277174e-02	5.954105e-01	8.509962e-03	2.776112e-02	4.370005e-01	1.609594e-02	3.273628e-03	5.035299e-01	1.233888e-02	3.075899e+00	6.907432e-01	1.197802e-01	2.713899e+00	8.023123e-01	1.840707e-01
1507500	-4.613456e+04	1.582073e+02	4.438776e-01	6.433697e-02	2.430255e-01	6.873813e-02	3.661454e-03	6.063470e-01	1.389097e-02	6.169265e-02	3.189465e-01	3.604608e-02	3.157710e-02	5.334936e-01	1.824406e-02	6.826904e-02	1.882868e-01	4.421776e-02	3.443581e-03	6.825653e-01	1.321751e-02	1.050447e-01	1.999215e-01	5.931006e-02	2.660422e-02	6.047487e-01	4.370833e-03	2.884865e-02	3.914109e-01	1.900708e-02	9.788767e-03	5.370039e-01	1.394068e-02	4.530562e+00	6.720309e-01	1.458129e-01	2.682591e+00	8.305195e-01	2.014026e-01
1510000	-4.614323e+04	1.582323e+02	4.400777e-01	7.282479e-02	2.410404e-01	6.486936e-02	4.186013e-03	6.066167e-01	1.046278e-02	7.593624e-02	3.679185e-01	2.626670e-02	2.996047e-02	4.922219e-01	7.696148e-03	6.989856e-02	1.841305e-01	4.377691e-02	3.523828e-03	6.861672e-01	1.250299e-02	1.056356e-01	1.680366e-01	5.938325e-02	1.958407e-02	6.466974e-01	6.631901e-04	2.348472e-02	4.616412e-01	9.799757e-03	4.542503e-04	4.976804e-01	6.939645e-03	5.021844e+00	6.895098e-01	1.533174e-01	2.642314e+00	8.638277e-01	1.963488e-01
1512500	-4.616964e+04	1.590225e+02	4.379514e-01	5.247100e-02	2.273199e-01	6.320631e-02	7.079839e-03	6.234871e-01	2.643592e-02	7.033407e-02	3.436407e-01	4.933591e-02	4.076636e-02	4.919816e-01	3.941328e-03	6.415359e-02	1.747285e-01	4.489244e-02	5.491660e-03	7.043322e-01	6.401602e-03	9.165516e-02	1.702719e-01	6.797141e-02	2.149694e-02	6.375273e-01	1.107723e-02	1.378762e-02	5.080141e-01	2.052304e-02	3.633086e-03	4.451733e-01	8.868910e-03	4.522409e+00	6.811696e-01	1.498108e-01	2.685927e+00	7.914940e-01	2.100612e-01
1515000	-4.614604e+04	1.577134e+02	4.492346e-01	7.195237e-02	2.175602e-01	6.187787e-02	5.704519e-03	6.220341e-01	2.087094e-02	5.269044e-02	3.059759e-01	2.822350e-02	3.087027e-02	5.738689e-01	8.370969e-03	6.558469e-02	1.855915e-01	4.485481e-02	1.821592e-03	6.911973e-01	1.095011e-02	9.910963e-02	1.949289e-01	6.246043e-02	1.666848e-02	6.192846e-01	7.547958e-03	9.441676e-03	3.839146e-01	3.992002e-02	1.021398e-02	5.339155e-01	2.259415e-02	4.304129e+00	6.467879e-01	1.477069e-01	2.739849e+00	7.706372e-01	1.978889e-01
1517500	-4.614207e+04	1.589921e+02	4.356953e-01	5.400551e-02	2.181182e-01	6.156721e-02	3.427588e-03	6.470538e-01	1.582777e-02	5.493222e-02	3.073271e-01	3.871097e-02	5.002873e-02	5.366138e-01	1.238713e-02	6.596960e-02	1.860625e-01	4.910613e-02	2.441950e-03	6.876359e-01	8.783910e-03	1.292644e-01	1.834860e-01	5.767287e-02	1.482765e-02	6.137916e-01	9.574750e-04	2.330889e-02	4.154291e-01	2.566724e-02	5.955778e-03	5.226529e-01	6.986148e-03	4.862987e+00	6.851677e-01	1.478758e-01	2.664111e+00	8.216405e-01	2.170990e-01
1520000	-4.613651e+04	1.604293e+02	4.389201e-01	6.070985e-02	1.966608e-01	7.105350e-02	5.906859e-03	6.466138e-01	1.905522e-02	7.497432e-02	2.881360e-01	3.024835e-02	6.576929e-02	5.340152e-01	6.856861e-03	6.638243e-02	1.885317e-01	3.856756e-02	2.037816e-03	6.886893e-01	1.579122e-02	8.140875e-02	2.103711e-01	5.768466e-02	2.406728e-02	6.250925e-01	1.375790e-03	1.807524e-02	4.619163e-01	1.092936e-02	5.869115e-03	5.001515e-01	3.058489e-03	2.983009e+00	6.704861e-01	1.470538e-01	2.677414e+00	8.437601e-01	1.982444e-01
1522500	-4.615001e+04	1.592102e+02	4.446509e-01	7.580188e-02	2.165212e-01	5.736967e-02	4.264805e-03	6.268056e-01	1.923694e-02	6.655489e-02	2.790284e-01	2.696643e-02	4.553947e-02	5.628997e-01	1.901110e-02	6.097129e-02	1.976293e-01	4.979729e-02	3.087614e-03	6.680366e-01	2.047791e-02	9.061352e-02	1.889237e-01	5.946584e-02	1.544509e-02	6.386718e-01	6.880080e-03	2.830934e-02	4.963876e-01	1.218676e-02	9.728292e-03	4.491284e-01	4.259664e-03	3.423145e+00	6.852642e-01	1.429957e-01	2.665046e+00	8.428002e-01	2.024548e-01
1525000	-4.615112e+04	1.572989e+02	4.591568e-01	6.357872e-02	2.242610e-01	5.783601e-02	2.218204e-03	6.254256e-01	2.668049e-02	1.110790e-01	2.923833e-01	2.389722e-02	2.160074e-02	5.469268e-01	4.112943e-03	6.826715e-02	1.780898e-01	3.617221e-02	9.737808e-04	7.043009e-01	1.219615e-02	9.822518e-02	2.095179e-01	6.761798e-02	1.892792e-02	5.996443e-01	6.066628e-03	2.618429e-02	4.331814e-01	2.049099e-02	1.545022e-03	5.172570e-01	1.341307e-03	3.406867e+00	6.551134e-01	1.303325e-01	2.752706e+00	7.579651e-01	2.037520e-01
1527500	-4.613918e+04	1.589147e+02	4.435847e-01	7.924868e-02	2.519429e-01	6.149619e-02	2.436177e-03	5.867086e-01	1.816744e-02	6.652973e-02	2.846014e-01	3.653463e-02	5.222555e-02	5.581794e-01	1.929280e-03	5.632025e-02	1.890512e-01	4.687902e-02	3.144495e-03	6.924831e-01	1.212189e-02	9.961682e-02	1.929034e-01	6.128908e-02	1.724921e-02	6.273144e-01	1.627186e-03	4.833140e-02	4.732622e-01	5.505290e-03	1.025731e-02	4.487099e-01	1.393384e-02	3.862784e+00	6.789345e-01	1.429332e-01	2.703077e+00	7.686709e-01	2.182878e-01
1530000	-4.613974e+04	1.562619e+02	4.497187e-01	6.241266e-02	1.979881e-01	6.723239e-02	1.260336e-03	6.550881e-01	1.601838e-02	7.256554e-02	3.009357e-01	2.957185e-02	3.869557e-02	5.397817e-01	1.844964e-02	6.482783e-02	1.990296e-01	3.836934e-02	1.928971e-03	6.734776e-01	2.236665e-02	8.549365e-02	2.063025e-01	6.555874e-02	1.927614e-02	6.163716e-01	6.997319e-03	5.064909e-02	4.520879e-01	6.710371e-03	4.388566e-03	4.536474e-01	3.251664e-02	5.690954e+00	6.814159e-01	1.485563e-01	2.678545e+00	8.054813e-01	2.118146e-01
1532500	-4.615226e+04	1.602460e+02	4.374275e-01	6.549412e-02	2.330650e-01	7.007133e-02	2.453652e-03	6.151744e-01	1.374147e-02	7.797682e-02	2.818421e-01	2.620091e-02	5.761726e-02	5.544118e-01	1.951094e-03	7.062150e-02	2.048297e-01	4.045047e-02	6.611630e-03	6.691276e-01	8.359111e-03	9.522563e-02	2.041480e-01	7.435203e-02	2.368883e-02	5.946007e-01	7.984744e-03	1.929255e-02	4.199792e-01	3.103882e-02	4.224598e-03	5.198416e-01	5.623181e-03	3.370762e+00	6.864795e-01	1.551952e-01	2.657860e+00	8.073472e-01	2.274065e-01
1535000	-4.615513e+04	1.592580e+02	4.431994e-01	6.267487e-02	1.976586e-01	5.861978e-02	2.121886e-03	6.567873e-01	2.213753e-02	7.218591e-02	2.414038e-01	2.982045e-02	5.566523e-02	5.987598e-01	2.164836e-03	6.894291e-02	1.907774e-01	4.293355e-02	3.079261e-03	6.763268e-01	1.794009e-02	1.086010e-01	1.888496e-01	5.522241e-02	1.775005e-02	6.191616e-01	1.041536e-02	4.303374e-03	4.323615e-01	1.824899e-02	7.962321e-03	5.312057e-01	5.918083e-03	3.571744e+00	6.920709e-01	1.280935e-01	2.671629e+00	8.241039e-01	2.250414e-01
1537500	-4.613624e+04	1.595153e+02	4.307276e-01	6.083923e-02	2.372753e-01	6.119814e-02	2.518295e-03	6.190997e-01	1.906933e-02	7.570301e-02	2.904869e-01	2.139386e-02	6.165811e-02	5.427293e-01	8.028787e-03	7.407648e-02	1.960975e-01	4.500353e-02	5.241612e-03	6.626693e-01	1.691162e-02	1.071005e-01	1.891890e-01	6.582733e-02	3.092906e-02	6.047464e-01	2.207728e-03	1.594687e-02	4.424947e-01	1.049869e-02	3.125618e-03	5.094416e-01	1.849248e-02	5.028297e+00	6.896619e-01	1.493135e-01	2.656060e+00	8.403406e-01	2.016242e-01
1540000	-4.613571e+04	1.589733e+02	4.490827e-01	7.413125e-02	2.516990e-01	7.152266e-02	3.065188e-03	5.792370e-01	2.034488e-02	8.066577e-02	3.310434e-01	3.270014e-02	4.497031e-02	5.074388e-01	3.181661e-03	6.304876e-02	1.825542e-01	4.107225e-02	5.786485e-03	6.999452e-01	7.593116e-03	1.200203e-01	1.811380e-01	5.917162e-02	1.332662e-02	6.164159e-01	9.927551e-03	2.371421e-02	4.706646e-01	1.301324e-02	4.574021e-03	4.704827e-01	1.755121e-02	3.064617e+00	6.518402e-01	1.521377e-01	2.720107e+00	7.885873e-01	1.991186e-01
1542500	-4.614103e+04	1.588097e+02	4.480696e-01	6.334052e-02	2.437277e-01	6.124920e-02	3.016533e-03	6.194592e-01	9.206845e-03	4.589756e-02	3.594315e-01	1.768319e-02	3.658541e-02	5.389682e-01	1.434145e-03	5.880700e-02	1.932167e-01	4.897765e-02	3.118572e-03	6.883717e-01	7.508321e-03	1.321459e-01	2.138337e-01	6.105551e-02	2.204556e-02	5.537731e-01	1.714622e-02	1.258927e-02	4.215698e-01	1.273498e-02	8.000713e-03	5.373450e-01	7.760174e-03	3.363806e+00	6.565280e-01	1.330434e-01	2.757147e+00	7.443924e-01	2.012113e-01
1545000	-4.614703e+04	1.583892e+02	4.524079e-01	7.738590e-02	2.355761e-01	6.609629e-02	5.306638e-04	5.967196e-01	2.369143e-02	5.366215e-02	3.749540e-01	3.603986e-02	1.650525e-02	5.109435e-01	7.895286e-03	6.248842e-02	1.933284e-01	4.484637e-02	2.385609e-03	6.884654e-01	8.485794e-03	9.651999e-02	2.138141e-01	7.334685e-02	2.297567e-02	5.827697e-01	1.057364e-02	2.488079e-02	4.127266e-01	9.444272e-03	1.434924e-02	5.253526e-01	1.324649e-02	3.205678e+00	6.804463e-01	1.511905e-01	2.673703e+00	8.447941e-01	1.768075e-01
1547500	-4.614956e+04	1.587071e+02	4.463882e-01	6.908116e-02	2.357481e-01	6.264166e-02	9.805031e-03	6.052269e-01	1.749720e-02	6.964615e-02	2.736203e-01	3.398403e-02	2.227796e-02	5.981900e-01	2.281477e-03	6.540218e-02	1.843794e-01	4.494554e-02	5.786027e-03	6.901135e-01	9.373294e-03	1.119413e-01	1.752156e-01	6.711289e-02	1.953134e-02	6.135498e-01	1.264904e-02	2.161004e-02	5.245264e-01	1.263898e-02	4.165415e-03	4.235693e-01	1.348984e-02	3.692105e+00	6.806989e-01	1.328717e-01	2.707145e+00	7.659865e-01	2.293982e-01
1550000	-4.614771e+04	1.583335e+02	4.523230e-01	6.210686e-02	2.221631e-01	5.674306e-02	3.830117e-03	6.383478e-01	1.680901e-02	9.539251e-02	2.082906e-01	1.307375e-02	4.081375e-02	6.360352e-01	6.394126e-03	6.873293e-02	1.918111e-01	4.409834e-02	4.529304e-03	6.795577e-01	1.127059e-02	1.000706e-01	1.653551e-01	6.955030e-02	2.809109e-02	6.352890e-01	1.643974e-03	1.268736e-02	4.265808e-01	2.352080e-02	2.009588e-03	5.114264e-01	2.377510e-02	3.272717e+00	6.842511e-01	1.373451e-01	2.704242e+00	7.931437e-01	1.908817e-01
1552500	-4.614539e+04	1.613423e+02	4.307285e-01	6.261370e-02	2.241221e-01	6.298283e-02	2.612432e-03	6.301576e-01	1.751132e-02	9.708958e-02	2.695865e-01	1.793680e-02	4.945789e-02	5.469525e-01	1.897680e-02	7.784551e-02	2.003672e-01	3.791850e-02	2.614238e-03	6.687462e-01	1.250839e-02	9.980256e-02	1.851838e-01	4.661437e-02	3.047440e-02	6.360347e-01	1.890225e-03	2.233471e-02	4.782544e-01	5.942587e-03	5.057360e-03	4.708287e-01	1.758218e-02	3.201156e+00	6.590053e-01	1.368217e-01	2.709012e+00	7.980452e-01	2.268836e-01
1555000	-4.613635e+04	1.587242e+02	4.509534e-01	6.685848e-02	2.317711e-01	7.802641e-02	6.388975e-03	6.022326e-01	1.472240e-02	8.770390e-02	2.636826e-01	2.980717e-02	6.716999e-02	5.369066e-01	1.472982e-02	6.694671e-02	1.837819e-01	4.137529e-02	3.615586e-03	6.958733e-01	8.407302e-03	9.127559e-02	1.925570e-01	7.168424e-02	1.428285e-02	6.192352e-01	1.096506e-02	1.359865e-02	4.496918e-01	2.500961e-02	7.472669e-03	5.021993e-01	2.027896e-03	3.064118e+00	6.532228e-01	1.354222e-01	2.723149e+00	7.832384e-01	2.288163e-01
1557500	-4.613512e+04	1.589319e+02	4.447418e-01	7.043628e-02	2.326898e-01	7.237031e-02	5.235120e-03	5.981323e-01	2.113620e-02	9.447992e-02	2.973604e-01	3.042769e-02	3.947222e-02	5.345036e-01	3.756195e-03	6.032586e-02	1.913332e-01	4.374558e-02	4.958770e-03	6.917871e-01	7.849487e-03	1.140439e-01	1.812718e-01	4.698898e-02	1.944759e-02	6.235236e-01	1.472424e-02	1.570779e-02	4.448326e-01	1.192137e-02	1.109215e-03	5.179482e-01	8.480880e-03	3.689180e+00	6.827435e-01	1.422150e-01	2.692356e+00	8.104888e-01	1.893640e-01
1560000	-4.613443e+04	1.608084e+02	4.327802e-01	7.535502e-02	2.273391e-01	6.975797e-02	1.788945e-03	6.126790e-01	1.307995e-02	7.841961e-02	2.971286e-01	3.772095e-02	4.077320e-02	5.327784e-01	1.317929e-02	7.260964e-02	1.995531e-01	4.113338e-02	5.182242e-03	6.700752e-01	1.144649e-02	9.901144e-02	2.062364e-01	5.205684e-02	1.453508e-02	6.239377e-01	4.222492e-03	2.215470e-02	4.407908e-01	1.664635e-02	5.523557e-03	5.060049e-01	8.879712e-03	3.449764e+00	6.899314e-01	1.408721e-01	2.692423e+00	7.973467e-01	1.915646e-01
1562500	-4.614133e+04	1.595042e+02	4.407898e-01	6.009001e-02	2.369033e-01	6.578258e-02	7.364176e-03	6.106512e-01	1.920872e-02	1.021605e-01	2.405356e-01	1.809806e-02	4.347655e-02	5.903926e-01	5.336710e-03	6.813477e-02	1.981367e-01	4.087244e-02	5.946219e-03	6.719316e-01	1.497828e-02	1.029832e-01	1.871014e-01	6.645481e-02	1.397449e-02	6.269093e-01	2.576824e-03	2.331353e-02	4.897657e-01	8.156602e-03	2.081601e-03	4.642722e-01	1.241043e-02	3.652854e+00	7.117411e-01	1.457757e-01	2.673877e+00	7.885175e-01	1.847832e-01
1565000	-4.614096e+04	1.560714e+02	4.700304e-01	6.604432e-02	2.283061e-01	6.002674e-02	1.284590e-02	6.218663e-01	1.091064e-02	5.419047e-02	2.377362e-01	1.876005e-02	5.387036e-02	5.955504e-01	3.989250e-02	5.940468e-02	1.781242e-01	4.687281e-02	3.369854e-03	6.988336e-01	1.339481e-02	1.080289e-01	1.871306e-01	7.618617e-02	1.975642e-02	6.061190e-01	2.778840e-03	1.650493e-02	4.959002e-01	2.239598e-02	6.175396e-03	4.576656e-01	1.357938e-03	3.228955e+00	6.822990e-01	1.383552e-01	2.727265e+00	7.448523e-01	1.983129e-01
1567500	-4.614606e+04	1.585632e+02	4.495998e-01	6.662654e-02	2.239507e-01	7.061964e-02	6.594049e-03	6.108151e-01	2.139394e-02	8.239412e-02	3.071048e-01	2.458288e-02	4.622488e-02	5.160127e-01	2.368056e-02	6.712219e-02	1.756372e-01	4.545415e-02	2.964700e-03	6.974835e-01	1.133826e-02	1.303842e-01	2.008566e-01	5.733843e-02	2.463145e-02	5.797499e-01	7.039401e-03	1.284378e-02	3.648424e-01	2.978991e-02	3.627526e-03	5.731673e-01	1.572904e-02	3.405619e+00	6.885745e-01	1.362688e-01	2.699391e+00	7.958774e-01	1.911487e-01
1570000	-4.615436e+04	1.572421e+02	4.596735e-01	6.559857e-02	2.498342e-01	7.908501e-02	5.682180e-03	5.884984e-01	1.130167e-02	9.722931e-02	2.720785e-01	2.711416e-02	3.168859e-02	5.585991e-01	1.329036e-02	5.798736e-02	1.863846e-01	4.798770e-02	2.032811e-03	6.874003e-01	1.820714e-02	1.239571e-01	1.920834e-01	5.633784e-02	1.081177e-02	6.129555e-01	3.854326e-03	4.263487e-02	3.581063e-01	4.138084e-02	2.689272e-05	5.534198e-01	4.431345e-03	3.396169e+00	6.805892e-01	1.313482e-01	2.726704e+00	7.553563e-01	2.054742e-01
1572500	-4.613516e+04	1.583544e+02	4.527182e-01	6.592435e-02	2.401468e-01	6.942132e-02	1.074842e-03	6.020631e-01	2.136956e-02	6.595947e-02	3.037131e-01	2.604428e-02	6.447521e-02	5.359834e-01	3.824450e-03	6.176867e-02	2.090800e-01	4.274725e-02	3.506366e-03	6.733285e-01	9.569178e-03	1.259699e-01	2.050473e-01	6.626602e-02	7.804236e-03	5.886251e-01	6.287444e-03	2.028497e-02	4.235030e-01	1.115243e-02	8.422943e-03	5.286822e-01	7.954445e-03	3.199327e+00	6.629033e-01	1.585293e-01	2.704561e+00	7.752363e-01	2.093430e-01
1575000	-4.614582e+04	1.599657e+02	4.379385e-01	7.215686e-02	2.410308e-01	7.147333e-02	7.324888e-03	5.999303e-01	8.083753e-03	5.918381e-02	3.167559e-01	3.386913e-02	6.335751e-02	5.226723e-01	4.161366e-03	5.900479e-02	1.838572e-01	4.951489e-02	5.133767e-03	6.915344e-01	1.095494e-02	1.070064e-01	1.802822e-01	6.305763e-02	1.815816e-02	6.300585e-01	1.437036e-03	2.240954e-02	4.339180e-01	2.633905e-02	1.230840e-02	4.899618e-01	1.506325e-02	3.581023e+00	6.622830e-01	1.330240e-01	2.706731e+00	8.074354e-01	2.225236e-01
1577500	-4.613978e+04	1.589752e+02	4.465642e-01	7.213203e-02	2.253260e-01	5.727064e-02	3.103332e-03	6.267591e-01	1.540887e-02	6.214716e-02	3.295649e-01	2.094725e-02	3.087622e-02	5.344298e-01	2.203466e-02	6.356445e-02	1.936479e-01	4.616216e-02	8.971960e-04	6.822905e-01	1.343777e-02	9.193217e-02	1.875770e-01	7.544571e-02	1.904894e-02	6.224145e-01	3.581668e-03	3.642189e-02	4.132334e-01	2.145071e-02	5.566947e-03	5.151456e-01	8.181416e-03	3.400352e+00	6.617422e-01	1.435322e-01	2.751742e+00	7.523571e-01	1.726729e-01
1580000	-4.615548e+04	1.593263e+02	4.387296e-01	5.662108e-02	2.367604e-01	5.354018e-02	5.691966e-03	6.324043e-01	1.498213e-02	6.071473e-02	2.885777e-01	2.460197e-02	6.925517e-02	5.520369e-01	4.813454e-03	6.049767e-02	1.997204e-01	4.396782e-02	8.262616e-03	6.676916e-01	1.985987e-02	9.558050e-02	1.879984e-01	6.206958e-02	3.152359e-02	6.176018e-01	5.226084e-03	1.494527e-02	4.495761e-01	5.958255e-03	4.649534e-03	5.167004e-01	8.170495e-03	4.112026e+00	6.449268e-01	1.383091e-01	2.723860e+00	7.886971e-01	2.322963e-01
1582500	-4.613198e+04	1.598443e+02	4.410683e-01	7.480121e-02	2.296233e-01	5.982460e-02	6.192992e-03	6.160583e-01	1.349963e-02	7.304553e-02	2.834444e-01	2.230122e-02	4.449985e-02	5.626036e-01	1.410539e-02	7.279955e-02	1.768982e-01	4.311288e-02	3.009358e-03	6.945551e-01	9.624843e-03	9.800878e-02	1.876259e-01	5.946206e-02	1.720154e-02	6.353424e-01	2.359336e-03	1.258183e-02	4.454898e-01	8.027562e-03	2.358068e-04	5.245253e-01	9.139777e-03	3.274795e+00	7.294778e-01	1.410282e-01	2.605349e+00	8.593598e-01	2.191512e-01
1585000	-4.615774e+04	1.595089e+02	4.423803e-01	7.085152e-02	2.508780e-01	5.689307e-02	1.129060e-02	5.974239e-01	1.266293e-02	5.496702e-02	3.180837e-01	1.157918e-02	4.090572e-02	5.714382e-01	3.026135e-03	6.827371e-02	1.875601e-01	4.455231e-02	2.358898e-03	6.774205e-01	1.983452e-02	1.196765e-01	1.609494e-01	7.827272e-02	2.451147e-02	6.083862e-01	8.203711e-03	1.849632e-02	4.369802e-01	1.571625e-02	9.988144e-03	4.931277e-01	2.569139e-02	3.431831e+00	6.889246e-01	1.541373e-01	2.685612e+00	7.841014e-01	1.947619e-01
1587500	-4.614051e+04	1.580383e+02	4.452405e-01	6.066307e-02	2.382106e-01	7.890421e-02	3.365758e-03	6.044833e-01	1.437306e-02	6.875271e-02	2.982646e-01	4.427690e-02	3.532148e-02	5.470535e-01	6.330742e-03	6.762890e-02	2.010239e-01	4.464634e-02	3.892979e-03	6.676936e-01	1.511433e-02	9.858776e-02	1.898033e-01	6.104477e-02	3.132279e-02	6.133158e-01	5.925579e-03	5.116818e-02	4.411296e-01	3.136934e-02	1.287011e-03	4.611443e-01	1.390164e-02	4.515506e+00	6.838782e-01	1.334225e-01	2.692200e+00	7.951703e-01	2.207346e-01
1590000	-4.613317e+04	1.585978e+02	4.464446e-01	6.670266e-02	2.186344e-01	6.582291e-02	4.017846e-03	6.221593e-01	2.266286e-02	7.463582e-02	2.677715e-01	3.429279e-02	2.937201e-02	5.871635e-01	6.764400e-03	6.197772e-02	1.956190e-01	3.828854e-02	5.600547e-03	6.901292e-01	8.385021e-03	9.098700e-02	1.867239e-01	7.075743e-02	2.478397e-02	6.236674e-01	3.080264e-03	8.947524e-03	4.631855e-01	2.704887e-02	3.963258e-03	4.943465e-01	2.508369e-03	3.793888e+00	6.468997e-01	1.274316e-01	2.745185e+00	8.017084e-01	1.943738e-01
1592500	-4.614591e+04	1.593020e+02	4.405584e-01	8.716129e-02	2.592516e-01	6.023352e-02	6.647173e-03	5.762377e-01	1.046866e-02	8.055008e-02	2.632243e-01	3.850705e-02	5.318154e-02	5.485648e-01	1.597221e-02	6.172765e-02	1.926681e-01	5.037617e-02	2.495550e-03	6.798858e-01	1.284674e-02	1.039779e-01	1.973501e-01	6.084400e-02	3.106315e-02	6.043780e-01	2.386867e-03	2.794066e-02	4.515930e-01	7.036975e-03	1.440168e-03	4.845252e-01	2.746403e-02	3.886607e+00	6.843605e-01	1.495854e-01	2.680624e+00	8.078149e-01	1.975151e-01
1595000	-4.613861e+04	1.578375e+02	4.582771e-01	6.544879e-02	2.324375e-01	6.907867e-02	1.029562e-02	6.117393e-01	1.100019e-02	6.978182e-02	2.817613e-01	3.338974e-02	2.415876e-02	5.755302e-01	1.537819e-02	6.441537e-02	1.898803e-01	4.095348e-02	2.650164e-03	6.864638e-01	1.563692e-02	9.452108e-02	2.058773e-01	6.670619e-02	2.724228e-02	6.024696e-01	3.183635e-03	3.903083e-02	4.461914e-01	6.738026e-03	6.653136e-03	4.935725e-01	7.814047e-03	2.983389e+00	6.535646e-01	1.458806e-01	2.716740e+00	7.884645e-01	2.147169e-01
1597500	-4.614303e+04	1.588969e+02	4.378616e-01	8.581938e-02	2.176138e-01	5.695741e-02	1.703177e-03	6.284159e-01	9.490337e-03	4.903062e-02	3.912358e-01	3.336554e-02	2.104932e-02	4.943809e-01	1.093778e-02	6.824438e-02	2.003507e-01	3.647269e-02	5.165940e-03	6.784123e-01	1.135395e-02	1.039891e-01	1.805209e-01	5.838408e-02	1.440965e-02	6.422514e-01	4.449085e-04	1.887480e-02	4.734210e-01	1.330326e-02	1.199942e-02	4.710205e-01	1.138097e-02	4.660313e+00	6.794317e-01	1.520301e-01	2.661816e+00	8.259437e-01	2.201730e-01
1600000	-4.613826e+04	1.594490e+02	4.446023e-01	5.943295e-02	2.244368e-01	7.726424e-02	2.087108e-03	6.140716e-01	2.270731e-02	7.048351e-02	2.930236e-01	7.255793e-03	3.755730e-02	5.869734e-01	4.706413e-03	7.582991e-02	1.892320e-01	4.085353e-02	3.213825e-03	6.743152e-01	1.655563e-02	1.005875e-01	1.832962e-01	5.701561e-02	2.319253e-02	6.317946e-01	4.113577e-03	2.936672e-02	4.691896e-01	1.105109e-02	9.968328e-03	4.730615e-01	7.362736e-03	3.190968e+00	6.723639e-01	1.285607e-01	2.695787e+00	8.175619e-01	2.223179e-01
1602500	-4.615305e+04	1.597850e+02	4.403681e-01	5.607201e-02	2.449492e-01	6.524752e-02	5.465927e-03	6.114503e-01	1.681499e-02	6.596881e-02	2.510447e-01	4.878918e-02	6.427210e-02	5.659781e-01	3.947108e-03	7.560143e-02	2.005024e-01	4.063008e-02	3.640342e-03	6.712772e-01	8.348525e-03	8.747574e-02	2.309123e-01	4.764791e-02	1.176694e-02	6.136403e-01	8.556829e-03	3.795729e-02	4.277553e-01	2.604903e-02	1.217068e-03	4.602730e-01	4.674830e-02	3.429547e+00	6.805739e-01	1.497501e-01	2.656975e+00	8.575505e-01	1.987346e-01
1605000	-4.613613e+04	1.579841e+02	4.462294e-01	6.277380e-02	2.390740e-01	6.095522e-02	1.598805e-03	6.196665e-01	1.593167e-02	8.452860e-02	2.293061e-01	3.804910e-02	2.921966e-02	6.143585e-01	4.538059e-03	6.741615e-02	1.920223e-01	4.332792e-02	3.748934e-03	6.772654e-01	1.621927e-02	8.789880e-02	1.769028e-01	6.277176e-02	2.242088e-02	6.389235e-01	1.108224e-02	1.963392e-02	4.619073e-01	2.492490e-02	7.417621e-04	4.882559e-01	4.536207e-03	4.436462e+00	6.601343e-01	1.439380e-01	2.715097e+00	7.779069e-01	2.199400e-01
1607500	-4.613970e+04	1.578110e+02	4.523160e-01	6.352664e-02	2.287745e-01	6.508128e-02	6.549047e-03	6.212990e-01	1.476960e-02	4.455394e-02	2.700555e-01	2.484735e-02	2.510065e-02	6.262501e-01	9.192452e-03	6.465871e-02	1.847520e-01	3.925349e-02	1.373149e-03	6.915287e-01	1.843391e-02	1.008777e-01	1.975347e-01	6.660269e-02	8.608053e-03	6.262684e-01	1.083883e-04	3.612206e-02	5.011926e-01	4.203648e-02	2.312496e-04	4.140012e-01	6.416383e-03	3.796145e+00	6.683737e-01	1.390009e-01	2.675438e+00	8.391806e-01	2.268275e-01
1610000	-4.614790e+04	1.585714e+02	4.480206e-01	6.906335e-02	2.214522e-01	7.000615e-02	1.829905e-03	6.139587e-01	2.368969e-02	7.373956e-02	2.905851e-01	4.464069e-02	6.454198e-02	5.212784e-01	5.214261e-03	6.721042e-02	1.736031e-01	3.914995e-02	2.941709e-03	7.012159e-01	1.587890e-02	1.026717e-01	1.685233e-01	5.666275e-02	3.400617e-02	6.366380e-01	1.498086e-03	2.839385e-02	4.158423e-01	1.494507e-02	2.216633e-03	5.295278e-01	9.074403e-03	3.608701e+00	6.788541e-01	1.397354e-01	2.689249e+00	7.869343e-01	2.326169e-01
1612500	-4.614684e+04	1.576788e+02	4.569093e-01	6.442892e-02	2.385994e-01	6.363883e-02	8.529436e-03	6.090379e-01	1.576553e-02	7.246818e-02	2.756738e-01	2.549744e-02	2.882693e-02	5.928487e-01	4.684990e-03	6.300458e-02	1.941295e-01	4.001050e-02	2.976146e-03	6.857104e-01	1.416883e-02	9.552698e-02	2.150193e-01	5.674086e-02	1.649837e-02	6.158969e-01	3.176340e-04	3.612874e-02	4.232470e-01	1.760658e-02	6.253541e-03	5.092040e-01	7.560177e-03	3.321572e+00	7.184379e-01	1.302386e-01	2.674517e+00	7.848829e-01	2.046654e-01
1615000	-4.616779e+04	1.609043e+02	4.217057e-01	6.664972e-02	2.237670e-01	6.034524e-02	7.725369e-03	6.114442e-01	3.006839e-02	6.204646e-02	2.407026e-01	1.244973e-02	4.103885e-02	6.217532e-01	2.200916e-02	7.351026e-02	1.911884e-01	4.824760e-02	4.683153e-03	6.663700e-01	1.600061e-02	1.050962e-01	2.056762e-01	6.333202e-02	3.167313e-02	5.935660e-01	6.564198e-04	4.673386e-02	4.323646e-01	3.953788e-02	1.079130e-02	4.392018e-01	3.137051e-02	4.910242e+00	6.947485e-01	1.499084e-01	2.697268e+00	7.474412e-01	2.072709e-01
1617500	-4.615059e+04	1.609339e+02	4.339819e-01	7.576481e-02	2.365540e-01	5.545436e-02	5.387615e-03	6.114365e-01	1.540266e-02	9.383137e-02	2.257948e-01	1.484746e-02	8.065854e-02	5.809834e-01	3.884421e-03	6.406430e-02	1.763575e-01	4.886435e-02	2.039085e-03	6.992363e-01	9.438492e-03	1.056382e-01	1.604048e-01	6.075340e-02	4.043003e-02	6.162027e-01	1.657089e-02	2.160500e-02	4.208178e-01	2.026895e-02	4.919696e-03	5.206626e-01	1.172602e-02	3.157759e+00	6.899923e-01	1.374824e-01	2.655333e+00	8.409686e-01	2.249225e-01
1620000	-4.615121e+04	1.582769e+02	4.521199e-01	8.916224e-02	2.054181e-01	7.094681e-02	9.066889e-03	6.100036e-01	1.540233e-02	8.080961e-02	2.743930e-01	2.540625e-02	4.695268e-02	5.596414e-01	1.279703e-02	5.751959e-02	1.912527e-01	4.403445e-02	4.506317e-03	6.929093e-01	9.777644e-03	1.019276e-01	1.720947e-01	4.192791e-02	3.602269e-02	6.458870e-01	2.140084e-03	3.082857e-02	3.817634e-01	4.026309e-03	2.769341e-04	5.745496e-01	8.555235e-03	3.356222e+00	6.723362e-01	1.308752e-01	2.701823e+00	8.015820e-01	2.227817e-01
1622500	-4.615007e+04	1.560419e+02	4.733781e-01	6.242534e-02	2.331184e-01	5.731383e-02	1.782470e-03	6.137214e-01	3.163855e-02	5.734983e-02	3.303770e-01	3.890132e-02	4.116997e-02	5.275476e-01	4.654299e-03	6.892158e-02	1.840681e-01	4.186673e-02	1.362061e-03	6.883552e-01	1.542638e-02	1.010880e-01	2.031190e-01	6.156131e-02	3.607417e-02	5.973481e-01	8.094636e-04	4.480729e-03	5.029398e-01	1.608727e-02	1.913979e-02	4.298993e-01	2.745317e-02	2.832355e+00	6.613290e-01	1.418038e-01	2.675081e+00	8.646335e-01	2.091454e-01
1625000	-4.614616e+04	1.590953e+02	4.453698e-01	5.486411e-02	2.250334e-01	7.613492e-02	3.634668e-03	6.281598e-01	1.217310e-02	6.149061e-02	2.832154e-01	4.263756e-02	6.594423e-02	5.449013e-01	1.810970e-03	6.185903e-02	2.002657e-01	4.035529e-02	8.358065e-03	6.838667e-01	5.295221e-03	1.115227e-01	1.689832e-01	7.749444e-02	1.901640e-02	6.185975e-01	4.385781e-03	1.533662e-02	4.429028e-01	3.906097e-02	4.700891e-03	4.723464e-01	2.565232e-02	3.441030e+00	6.670315e-01	1.290802e-01	2.700432e+00	8.480378e-01	1.907021e-01
1627500	-4.612847e+04	1.599146e+02	4.365747e-01	6.629024e-02	2.177434e-01	6.339414e-02	2.855524e-03	6.288361e-01	2.088065e-02	5.840598e-02	2.910578e-01	3.190281e-02	3.677428e-02	5.716589e-01	1.020023e-02	6.275906e-02	1.966630e-01	3.998929e-02	1.548588e-03	6.886689e-01	1.037116e-02	1.083115e-01	1.931845e-01	6.275016e-02	1.440984e-02	6.178399e-01	3.504102e-03	2.072034e-02	4.396084e-01	2.111481e-02	4.999291e-03	5.109754e-01	2.581774e-03	3.819343e+00	6.592386e-01	1.505722e-01	2.722929e+00	7.763475e-01	1.950061e-01
1630000	-4.613860e+04	1.563148e+02	4.463256e-01	7.443322e-02	2.390963e-01	6.815859e-02	4.247017e-03	6.005979e-01	1.346700e-02	1.054300e-01	2.987431e-01	3.233456e-02	4.701982e-02	5.137918e-01	2.680749e-03	6.310047e-02	1.942826e-01	4.799601e-02	3.065902e-03	6.787731e-01	1.278195e-02	9.912528e-02	1.780958e-01	5.048132e-02	3.118847e-02	6.377967e-01	3.312408e-03	3.003325e-02	3.848879e-01	8.649126e-03	1.042847e-02	5.540036e-01	1.199763e-02	6.092804e+00	6.693991e-01	1.690018e-01	2.662902e+00	8.557926e-01	1.731500e-01
1632500	-4.614667e+04	1.591348e+02	4.497220e-01	8.353433e-02	2.436641e-01	5.447574e-02	3.407080e-03	5.937643e-01	2.115438e-02	9.285327e-02	2.417431e-01	2.335816e-02	5.520679e-02	5.843259e-01	2.512752e-03	7.625811e-02	1.929655e-01	4.396438e-02	6.815457e-03	6.756976e-01	4.299004e-03	1.094642e-01	1.961632e-01	6.515570e-02	1.620278e-02	6.084573e-01	4.556788e-03	2.444966e-02	4.503637e-01	2.448098e-02	9.094994e-03	4.825907e-01	9.020022e-03	2.817629e+00	6.597124e-01	1.491693e-01	2.693991e+00	8.296115e-01	1.976011e-01
1635000	-4.613740e+04	1.578908e+02	4.515011e-01	7.145342e-02	2.279339e-01	6.102641e-02	4.929817e-03	6.218665e-01	1.278994e-02	7.579895e-02	2.474192e-01	9.084113e-02	4.824628e-02	5.337143e-01	3.980178e-03	6.015308e-02	1.789654e-01	4.793206e-02	2.666207e-03	6.990366e-01	1.124666e-02	1.068019e-01	2.080131e-01	5.458142e-02	8.330280e-03	6.195062e-01	2.767176e-03	3.320207e-02	3.997086e-01	5.283900e-03	1.647928e-03	5.333932e-01	2.676423e-02	3.824613e+00	6.732668e-01	1.446751e-01	2.709259e+00	7.912227e-01	1.902336e-01
1637500	-4.614356e+04	1.598195e+02	4.444391e-01	6.399601e-02	2.486217e-01	6.570535e-02	4.733890e-03	6.014506e-01	1.549244e-02	8.314211e-02	2.883490e-01	3.979842e-02	3.500568e-02	5.364145e-01	1.729026e-02	5.722035e-02	1.943292e-01	5.296726e-02	7.200402e-04	6.832238e-01	1.153940e-02	1.066597e-01	1.965899e-01	6.549236e-02	1.807689e-02	6.088546e-01	4.326463e-03	3.661725e-02	4.767540e-01	1.862720e-02	3.342203e-03	4.359303e-01	2.872903e-02	2.842447e+00	6.790252e-01	1.434999e-01	2.689567e+00	8.075028e-01	2.027180e-01
1640000	-4.614537e+04	1.598496e+02	4.380141e-01	6.299118e-02	2.515402e-01	6.718314e-02	7.238420e-03	6.011071e-01	9.939964e-03	5.142869e-02	3.014249e-01	4.675123e-02	3.765077e-02	5.522228e-01	1.052163e-02	6.760854e-02	2.011433e-01	4.454196e-02	4.087685e-03	6.764407e-01	6.177781e-03	9.501452e-02	1.699118e-01	6.231248e-02	1.803476e-02	6.538999e-01	8.265249e-04	2.221640e-02	3.791322e-01	1.216802e-02	6.823840e-03	5.638637e-01	1.579581e-02	3.686751e+00	7.031273e-01	1.386024e-01	2.666909e+00	7.949326e-01	2.226176e-01
1642500	-4.614193e+04	1.600972e+02	4.399133e-01	8.035231e-02	2.180489e-01	5.779358e-02	2.457541e-03	6.215524e-01	1.979525e-02	4.448569e-02	2.615486e-01	2.132277e-02	4.356417e-02	6.245274e-01	4.551357e-03	6.676089e-02	1.841198e-01	4.697528e-02	1.902857e-03	6.865641e-01	1.367712e-02	1.001905e-01	1.892528e-01	5.798898e-02	2.834779e-02	6.186123e-01	5.607655e-03	3.872131e-02	3.476285e-01	2.526364e-02	6.393779e-03	5.785887e-01	3.404072e-03	3.179312e+00	6.487756e-01	1.447113e-01	2.702207e+00	8.348660e-01	2.061722e-01
1645000	-4.614348e+04	1.599896e+02	4.350140e-01	7.919152e-02	2.147923e-01	6.976815e-02	1.253018e-03	6.144062e-01	2.058883e-02	9.920648e-02	2.439639e-01	2.293633e-02	5.072264e-02	5.746831e-01	8.487610e-03	7.317709e-02	1.954597e-01	3.975624e-02	3.570808e-03	6.761451e-01	1.189102e-02	1.087063e-01	2.093221e-01	6.489596e-02	1.511702e-02	5.918571e-01	1.010150e-02	1.312831e-02	4.546425e-01	1.455015e-02	1.512732e-03	4.855535e-01	3.061274e-02	3.959389e+00	6.864429e-01	1.477213e-01	2.664858e+00	8.129683e-01	2.225343e-01
1647500	-4.613290e+04	1.598227e+02	4.403203e-01	7.455402e-02	2.251941e-01	5.431627e-02	7.684555e-03	6.266786e-01	1.157239e-02	5.158323e-02	3.210911e-01	4.321026e-02	5.553588e-02	5.225019e-01	6.077650e-03	6.541209e-02	1.916355e-01	4.221332e-02	3.035112e-03	6.840161e-01	1.368781e-02	1.000471e-01	1.826980e-01	5.706129e-02	2.757948e-02	6.287901e-01	3.824103e-03	2.765010e-02	4.435008e-01	7.901280e-03	2.644458e-04	5.160131e-01	4.670229e-03	3.398363e+00	6.657239e-01	1.309364e-01	2.693358e+00	8.549191e-01	1.962524e-01
1650000	-4.614498e+04	1.608866e+02	4.354688e-01	6.989201e-02	2.446971e-01	7.106162e-02	4.208681e-03	5.940057e-01	1.613487e-02	1.192629e-01	2.287466e-01	3.265162e-02	5.444301e-02	5.627770e-01	2.118874e-03	7.432760e-02	1.936183e-01	3.663197e-02	3.903115e-03	6.765849e-01	1.493407e-02	9.925430e-02	2.301289e-01	5.794410e-02	1.911068e-02	5.848874e-01	8.674651e-03	5.640194e-02	4.255051e-01	4.825926e-02	1.488024e-03	4.647546e-01	3.591079e-03	2.999690e+00	6.789775e-01	1.310443e-01	2.679914e+00	8.539023e-01	1.974520e-01
1652500	-4.615243e+04	1.583315e+02	4.407880e-01	7.344394e-02	2.107826e-01	6.717121e-02	4.492024e-03	6.298760e-01	1.423423e-02	5.966133e-02	4.037273e-01	3.334849e-02	2.079119e-02	4.783452e-01	4.126450e-03	6.077926e-02	1.844087e-01	4.553269e-02	6.005512e-03	6.829727e-01	2.030107e-02	1.136707e-01	2.104388e-01	5.952241e-02	1.710232e-02	5.961781e-01	3.087767e-03	2.266068e-02	4.537244e-01	6.935531e-03	2.493756e-02	4.864849e-01	5.256888e-03	4.825774e+00	6.339178e-01	1.662563e-01	2.699374e+00	8.377088e-01	1.956263e-01
1655000	-4.614088e+04	1.584445e+02	4.505455e-01	7.002687e-02	2.218064e-01	7.449506e-02	2.197932e-03	6.192950e-01	1.217875e-02	6.304371e-02	2.416866e-01	3.631551e-02	3.613690e-02	6.104777e-01	1.233957e-02	6.176625e-02	1.752428e-01	4.417490e-02	2.541463e-03	7.081157e-01	8.158874e-03	8.701529e-02	2.062946e-01	7.624825e-02	1.767614e-02	6.037529e-01	9.012782e-03	2.137906e-02	3.925289e-01	6.265051e-03	7.860993e-03	5.230721e-01	4.889392e-02	3.398079e+00	6.847516e-01	1.311244e-01	2.697678e+00	8.025000e-01	2.051236e-01
1657500	-4.613583e+04	1.581839e+02	4.459551e-01	5.969826e-02	2.454932e-01	7.583213e-02	9.359955e-03	6.002096e-01	9.406865e-03	6.335925e-02	2.833636e-01	3.159947e-02	5.215881e-02	5.662074e-01	3.311521e-03	6.331493e-02	1.989591e-01	4.492514e-02	3.462752e-03	6.774076e-01	1.193050e-02	1.026273e-01	1.847022e-01	6.212827e-02	1.473566e-02	6.335477e-01	2.258821e-03	1.548655e-02	4.126780e-01	4.192683e-03	1.527322e-02	5.367038e-01	1.566575e-02	4.273650e+00	6.862757e-01	1.303239e-01	2.701123e+00	7.936754e-01	2.062189e-01
1660000	-4.613590e+04	1.598045e+02	4.387879e-01	6.854996e-02	2.304990e-01	6.127077e-02	1.534138e-03	6.179719e-01	2.017422e-02	1.036849e-01	2.984119e-01	1.160985e-02	3.684355e-02	5.458308e-01	3.619053e-03	6.086543e-02	1.946461e-01	4.157728e-02	3.771697e-03	6.874498e-01	1.168977e-02	1.075586e-01	1.861741e-01	6.554616e-02	1.624683e-02	6.208115e-01	3.662808e-03	2.154935e-02	4.224723e-01	4.200137e-02	3.501416e-03	5.023863e-01	8.089327e-03	3.625900e+00	6.885829e-01	1.372893e-01	2.663579e+00	8.482333e-01	2.043098e-01
1662500	-4.614582e+04	1.580404e+02	4.565345e-01	6.244671e-02	2.317411e-01	5.745508e-02	6.024402e-04	6.248328e-01	2.292194e-02	5.648446e-02	3.567981e-01	1.056190e-02	4.521534e-02	5.268515e-01	4.088689e-03	6.565562e-02	1.738822e-01	4.872298e-02	1.711626e-03	6.982982e-01	1.172936e-02	1.065283e-01	2.108185e-01	5.940470e-02	3.571997e-02	5.829442e-01	4.584399e-03	2.039173e-02	4.517978e-01	2.750201e-02	8.999443e-03	4.853612e-01	5.947772e-03	3.009280e+00	6.950481e-01	1.440780e-01	2.682808e+00	7.820650e-01	2.100971e-01
1665000	-4.613723e+04	1.582347e+02	4.561566e-01	6.833312e-02	2.223726e-01	6.869984e-02	8.339546e-04	6.212701e-01	1.849036e-02	5.400607e-02	3.000725e-01	2.214905e-02	3.767082e-02	5.741765e-01	1.192501e-02	6.974481e-02	1.822100e-01	4.254735e-02	2.615685e-03	6.930705e-01	9.811671e-03	9.557459e-02	2.039860e-01	6.256258e-02	2.499059e-02	6.118481e-01	1.038112e-03	2.026376e-02	3.876097e-01	4.076492e-02	1.467616e-02	5.232277e-01	1.345773e-02	2.864758e+00	6.534498e-01	1.515462e-01	2.738835e+00	7.499846e-01	2.009552e-01
1667500	-4.613560e+04	1.578823e+02	4.567824e-01	7.436522e-02	2.253068e-01	6.369071e-02	8.509594e-03	6.108567e-01	1.727089e-02	1.010732e-01	3.160638e-01	3.793755e-02	3.964287e-02	5.015180e-01	3.764659e-03	6.435357e-02	1.930905e-01	4.481737e-02	4.383842e-03	6.824124e-01	1.094230e-02	8.448430e-02	2.002463e-01	5.341623e-02	3.422275e-02	6.224401e-01	5.190335e-03	4.914356e-03	4.928361e-01	1.487783e-02	4.180567e-03	4.772500e-01	5.941103e-03	3.134821e+00	6.589308e-01	1.415831e-01	2.726629e+00	7.906707e-01	1.909639e-01
1670000	-4.614188e+04	1.573943e+02	4.533490e-01	5.935762e-02	2.255252e-01	6.881919e-02	2.396521e-03	6.221811e-01	2.172036e-02	5.852183e-02	2.808861e-01	2.254778e-02	3.697918e-02	5.922609e-01	8.804239e-03	7.076097e-02	1.893172e-01	4.842982e-02	2.442973e-03	6.742029e-01	1.484616e-02	1.219058e-01	1.979501e-01	7.385077e-02	2.902551e-02	5.768019e-01	4.658491e-04	4.661688e-02	4.265374e-01	5.612721e-03	8.586108e-03	4.952668e-01	1.738013e-02	4.075822e+00	6.616115e-01	1.523121e-01	2.684891e+00	8.050355e-01	2.312982e-01
1672500	-4.615033e+04	1.598136e+02	4.472816e-01	7.031017e-02	2.177466e-01	6.133841e-02	4.636217e-03	6.321223e-01	1.384637e-02	3.972318e-02	3.588739e-01	2.916224e-02	2.569870e-02	5.422469e-01	4.295054e-03	7.957822e-02	2.020853e-01	3.614886e-02	5.897051e-03	6.687461e-01	7.544386e-03	1.116715e-01	1.918487e-01	7.816312e-02	1.677658e-02	6.003318e-01	1.208225e-03	2.189601e-02	3.816636e-01	3.627168e-02	2.746809e-03	5.375294e-01	1.989256e-02	2.465556e+00	6.572345e-01	1.437925e-01	2.730079e+00	7.652046e-01	2.099083e-01
1675000	-4.613962e+04	1.589830e+02	4.503476e-01	8.115440e-02	2.384159e-01	5.254465e-02	1.692713e-03	6.114406e-01	1.475170e-02	5.887121e-02	3.233472e-01	3.097099e-02	3.714654e-02	5.476012e-01	2.062807e-03	7.291935e-02	1.855061e-01	3.999285e-02	6.045311e-03	6.844410e-01	1.109535e-02	1.090809e-01	1.937345e-01	7.309435e-02	1.995961e-02	6.003318e-01	3.798879e-03	1.755581e-02	4.366992e-01	1.146851e-02	9.735809e-03	5.075818e-01	1.695894e-02	2.885956e+00	6.863201e-01	1.557205e-01	2.673017e+00	7.779055e-01	2.279016e-01
1677500	-4.614232e+04	1.591522e+02	4.362432e-01	7.728234e-02	2.428780e-01	6.885913e-02	2.844780e-03	5.958573e-01	1.227843e-02	6.364118e-02	2.318014e-01	3.713374e-02	5.349783e-02	6.046528e-01	9.273108e-03	7.651885e-02	1.959289e-01	4.406643e-02	3.873523e-03	6.630891e-01	1.652315e-02	1.105599e-01	1.814139e-01	6.707559e-02	2.617919e-02	6.086984e-01	6.073099e-03	4.530065e-02	4.381675e-01	2.156454e-02	1.135603e-03	4.860063e-01	7.825457e-03	4.627339e+00	6.937009e-01	1.319270e-01	2.667625e+00	8.262116e-01	2.199639e-01
1680000	-4.615026e+04	1.591682e+02	4.453139e-01	6.572454e-02	2.390446e-01	7.157567e-02	5.653669e-04	6.070889e-01	1.600094e-02	5.855627e-02	3.090235e-01	5.015073e-02	5.388798e-02	5.256233e-01	2.758280e-03	5.896823e-02	1.899204e-01	4.483874e-02	2.830492e-03	6.918369e-01	1.160531e-02	1.113411e-01	1.853148e-01	6.192979e-02	2.899740e-02	6.105115e-01	1.905423e-03	3.852397e-02	4.679945e-01	7.839141e-03	2.563439e-03	4.631778e-01	1.990117e-02	3.375748e+00	6.938404e-01	1.422600e-01	2.656077e+00	8.385975e-01	2.090542e-01
1682500	-4.614648e+04	1.603868e+02	4.328542e-01	7.223791e-02	2.293891e-01	7.258401e-02	6.556569e-04	6.049898e-01	2.014342e-02	8.912502e-02	2.764939e-01	2.757910e-02	4.365494e-02	5.498759e-01	1.327112e-02	6.194995e-02	1.895463e-01	5.239643e-02	7.996521e-03	6.731488e-01	1.496193e-02	1.207117e-01	1.860048e-01	6.543459e-02	1.775150e-02	6.000782e-01	1.001931e-02	2.414907e-02	4.919400e-01	1.529959e-02	3.819858e-03	4.556226e-01	9.168856e-03	3.861072e+00	6.916960e-01	1.500936e-01	2.694009e+00	7.630446e-01	2.029033e-01
1685000	-4.613586e+04	1.580827e+02	4.467217e-01	6.185002e-02	2.515349e-01	7.081086e-02	4.100740e-03	5.937794e-01	1.792410e-02	8.193404e-02	2.930261e-01	4.631709e-02	2.547861e-02	5.488262e-01	4.417972e-03	6.613580e-02	1.944160e-01	4.229598e-02	1.479981e-03	6.812946e-01	1.437771e-02	1.122776e-01	1.895212e-01	6.431761e-02	2.279940e-02	6.006830e-01	1.040115e-02	1.880375e-02	4.545840e-01	1.782533e-02	4.210206e-03	5.026501e-01	1.926522e-03	4.271640e+00	7.064503e-01	1.395425e-01	2.680380e+00	7.661748e-01	2.180626e-01
1687500	-4.613719e+04	1.568286e+02	4.603712e-01	7.060811e-02	2.341840e-01	6.502362e-02	5.422226e-03	6.041383e-01	2.062365e-02	7.874696e-02	3.265191e-01	3.582622e-02	5.151478e-02	4.977722e-01	9.620725e-03	5.912497e-02	1.990514e-01	4.800249e-02	2.038556e-03	6.765992e-01	1.518343e-02	9.449612e-02	1.967990e-01	6.704904e-02	1.753471e-02	6.182431e-01	5.878073e-03	4.000814e-02	4.773072e-01	2.927810e-02	5.731234e-03	4.397009e-01	7.974356e-03	3.718628e+00	6.509367e-01	1.402711e-01	2.737932e+00	8.070825e-01	1.698686e-01
1690000	-4.615058e+04	1.598026e+02	4.429573e-01	5.831273e-02	2.189846e-01	7.278897e-02	5.954312e-03	6.273136e-01	1.664577e-02	1.194638e-01	2.365272e-01	2.333695e-02	4.467968e-02	5.738276e-01	2.164687e-03	5.925425e-02	1.955985e-01	4.988514e-02	2.305263e-03	6.820281e-01	1.092872e-02	1.118734e-01	1.809958e-01	6.123059e-02	2.632778e-02	6.157631e-01	3.809360e-03	3.835549e-02	4.109625e-01	9.910781e-03	1.203264e-02	5.286854e-01	5.311787e-05	3.059916e+00	6.740200e-01	1.351639e-01	2.732324e+00	7.568153e-01	1.983398e-01
1692500	-4.614980e+04	1.600916e+02	4.374717e-01	5.351818e-02	2.198614e-01	8.485294e-02	2.290303e-03	6.213142e-01	1.816300e-02	7.606964e-02	3.199739e-01	3.564331e-02	5.279150e-02	5.126989e-01	2.822792e-03	6.474018e-02	2.021281e-01	4.271891e-02	3.165104e-03	6.671685e-01	2.007920e-02	1.222361e-01	2.054936e-01	5.832275e-02	2.645468e-02	5.865126e-01	9.803179e-04	9.939410e-03	4.367131e-01	2.281836e-02	3.958268e-03	5.098068e-01	1.676413e-02	3.519163e+00	6.921908e-01	1.340778e-01	2.712315e+00	7.769316e-01	1.829351e-01
1695000	-4.614866e+04	1.594883e+02	4.423105e-01	8.086405e-02	2.292026e-01	5.018654e-02	2.762572e-03	6.288640e-01	8.120287e-03	7.766288e-02	2.905451e-01	2.698198e-02	2.930652e-02	5.707676e-01	4.735870e-03	6.070695e-02	1.864333e-01	4.872037e-02	5.190412e-03	6.887971e-01	1.015186e-02	1.092953e-01	1.846473e-01	4.027934e-02	1.868532e-02	6.310378e-01	1.605492e-02	2.539042e-02	4.239652e-01	2.191809e-02	7.208298e-03	4.845807e-01	3.693732e-02	3.461940e+00	6.983280e-01	1.541224e-01	2.663624e+00	8.004830e-01	2.022195e-01
1697500	-4.616531e+04	1.574531e+02	4.386204e-01	6.349737e-02	2.182700e-01	7.424061e-02	1.194057e-03	6.275867e-01	1.521117e-02	1.159398e-01	3.258114e-01	1.642501e-02	3.691357e-02	4.945458e-01	1.036444e-02	6.859077e-02	1.845166e-01	3.539431e-02	8.455679e-03	6.867700e-01	1.627262e-02	9.466585e-02	1.585744e-01	5.935998e-02	2.106278e-02	6.613838e-01	4.953219e-03	8.446528e-02	4.364069e-01	3.811959e-02	1.547730e-03	4.153144e-01	2.414613e-02	6.000213e+00	7.031017e-01	1.403357e-01	2.670674e+00	7.897735e-01	2.173142e-01
1700000	-4.616524e+04	1.608731e+02	4.306346e-01	5.212619e-02	2.370356e-01	7.171012e-02	4.872391e-03	6.109703e-01	2.328542e-02	8.866269e-02	2.437279e-01	3.078296e-02	6.081208e-02	5.632243e-01	1.279007e-02	6.606387e-02	1.847341e-01	4.411675e-02	4.984170e-03	6.879719e-01	1.212919e-02	9.532331e-02	2.043206e-01	7.365804e-02	5.105631e-03	5.958272e-01	2.576524e-02	7.927182e-02	4.213630e-01	7.956586e-03	4.542988e-04	4.614439e-01	2.951038e-02	3.683431e+00	6.893917e-01	1.255468e-01	2.704074e+00	8.049465e-01	1.918821e-01
1702500	-4.615611e+04	1.586281e+02	4.479919e-01	7.814707e-02	2.416181e-01	6.459103e-02	6.731775e-03	5.926412e-01	1.627076e-02	7.060791e-02	3.166020e-01	2.085554e-02	5.778080e-02	5.243270e-01	9.826796e-03	6.755581e-02	1.939612e-01	4.223854e-02	1.378460e-03	6.780121e-01	1.685385e-02	9.975631e-02	1.524093e-01	7.193302e-02	1.671847e-02	6.507179e-01	8.464958e-03	1.861902e-02	4.065136e-01	1.820470e-02	1.438933e-02	5.018365e-01	4.043681e-02	3.555829e+00	6.454063e-01	1.558402e-01	2.709627e+00	8.035545e-01	2.092801e-01
1705000	-4.614801e+04	1.599521e+02	4.383474e-01	7.585059e-02	2.263218e-01	6.787690e-02	1.160314e-02	6.039662e-01	1.438141e-02	9.436322e-02	3.073729e-01	4.630998e-02	5.903834e-02	4.879642e-01	4.951399e-03	6.913951e-02	1.951762e-01	4.860613e-02	2.550008e-03	6.739368e-01	1.059139e-02	1.144179e-01	1.858605e-01	8.219500e-02	1.606766e-02	5.985261e-01	2.932890e-03	1.078763e-02	4.310011e-01	2.334520e-02	5.110367e-03	5.176155e-01	1.214021e-02	3.538551e+00	6.770586e-01	1.707795e-01	2.636253e+00	8.375805e-01	2.259033e-01
1707500	-4.614921e+04	1.587001e+02	4.463109e-01	6.544327e-02	2.218320e-01	6.589970e-02	2.497849e-03	6.226274e-01	2.169979e-02	6.524813e-02	2.168903e-01	1.433793e-02	5.521437e-02	6.376462e-01	1.066312e-02	7.161363e-02	1.824260e-01	4.001407e-02	4.112401e-03	6.947398e-01	7.094064e-03	1.208067e-01	2.084852e-01	5.363287e-02	1.503399e-02	5.939186e-01	8.122593e-03	3.540181e-02	4.758071e-01	8.666700e-03	1.301442e-03	4.636625e-01	1.516044e-02	3.709534e+00	6.802857e-01	1.554257e-01	2.702490e+00	7.726039e-01	1.881894e-01
1710000	-4.614637e+04	1.606419e+02	4.300860e-01	5.310133e-02	2.303823e-01	7.597663e-02	3.084108e-03	6.180680e-01	1.938755e-02	3.884510e-02	3.103897e-01	4.070673e-02	3.083942e-02	5.735517e-01	5.667396e-03	6.221188e-02	1.816444e-01	4.899877e-02	3.183551e-03	6.921561e-01	1.180525e-02	1.018960e-01	1.904039e-01	7.816671e-02	9.648862e-03	6.128061e-01	7.078484e-03	1.469754e-02	4.857733e-01	1.432108e-02	6.205097e-04	4.693208e-01	1.526672e-02	3.991190e+00	6.859301e-01	1.275703e-01	2.686591e+00	8.070647e-01	2.266855e-01
1712500	-4.614566e+04	1.584954e+02	4.492491e-01	7.896301e-02	2.199452e-01	7.084505e-02	3.846060e-03	6.050162e-01	2.138449e-02	1.055708e-01	2.907699e-01	3.538519e-02	2.313815e-02	5.397998e-01	5.336125e-03	7.393568e-02	1.963560e-01	3.498292e-02	2.194410e-03	6.746450e-01	1.788605e-02	1.135080e-01	1.957409e-01	7.106592e-02	1.711917e-02	5.946852e-01	7.880815e-03	2.994558e-02	5.066440e-01	9.474455e-03	2.379298e-03	4.404199e-01	1.113677e-02	3.520247e+00	6.692927e-01	1.273803e-01	2.738120e+00	7.640481e-01	2.039232e-01
1715000	-4.614314e+04	1.577792e+02	4.477394e-01	5.527499e-02	2.540897e-01	7.545663e-02	4.761197e-03	5.928037e-01	1.761370e-02	6.132261e-02	3.088179e-01	4.056422e-02	2.115049e-02	5.631343e-01	5.010539e-03	7.325707e-02	1.918528e-01	3.856671e-02	2.731859e-03	6.747665e-01	1.882506e-02	1.112439e-01	1.971613e-01	7.405256e-02	1.777504e-02	5.963051e-01	3.462036e-03	8.763127e-03	3.996551e-01	1.000745e-02	6.279234e-03	5.596091e-01	1.568599e-02	4.438506e+00	6.766179e-01	1.435301e-01	2.689455e+00	8.033397e-01	2.119579e-01
1717500	-4.613813e+04	1.602396e+02	4.421546e-01	7.894085e-02	2.382376e-01	6.900280e-02	2.780647e-03	5.964385e-01	1.459959e-02	6.948927e-02	2.212759e-01	2.540227e-02	3.799842e-02	6.241570e-01	2.167715e-02	6.969020e-02	1.837002e-01	4.358142e-02	2.647619e-03	6.844382e-01	1.594236e-02	8.173192e-02	2.074032e-01	6.869634e-02	2.058120e-02	6.145173e-01	7.070044e-03	1.926421e-02	4.158389e-01	1.543638e-02	3.075080e-03	5.396873e-01	6.698142e-03	2.731836e+00	6.886512e-01	1.300265e-01	2.686135e+00	8.234268e-01	2.002795e-01
1720000	-4.615287e+04	1.585785e+02	4.496196e-01	5.725884e-02	2.474353e-01	6.630933e-02	2.811012e-03	6.111411e-01	1.504439e-02	6.905123e-02	2.624950e-01	1.976603e-02	8.328383e-02	5.480852e-01	1.731871e-02	5.717952e-02	1.859253e-01	3.810739e-02	7.710382e-03	6.946405e-01	1.643691e-02	1.247895e-01	2.048720e-01	6.657500e-02	2.654542e-02	5.662338e-01	1.098425e-02	1.172387e-02	4.195313e-01	1.252434e-02	4.490032e-03	5.373519e-01	1.437855e-02	3.387616e+00	6.726334e-01	1.284982e-01	2.735844e+00	7.827530e-01	1.800313e-01
1722500	-4.615522e+04	1.597786e+02	4.363814e-01	5.525820e-02	2.272554e-01	5.876195e-02	4.206556e-03	6.262588e-01	2.825912e-02	9.245361e-02	2.257892e-01	3.708787e-02	4.155858e-02	5.994198e-01	3.690972e-03	6.446374e-02	1.973605e-01	4.167705e-02	2.227701e-03	6.842428e-01	1.002814e-02	9.177110e-02	2.001373e-01	6.329281e-02	1.681396e-02	6.262671e-01	1.717777e-03	2.341746e-02	4.428144e-01	2.403320e-02	4.243906e-03	4.957292e-01	9.761784e-03	3.981973e+00	7.061586e-01	1.252057e-01	2.675273e+00	8.198277e-01	2.004600e-01
1725000	-4.613877e+04	1.586823e+02	4.479857e-01	7.916062e-02	2.255546e-01	8.271171e-02	3.386667e-03	5.885736e-01	2.061278e-02	9.366964e-02	2.846995e-01	3.978138e-02	4.978559e-02	5.236623e-01	8.401594e-03	6.622799e-02	1.915256e-01	4.530509e-02	2.878552e-03	6.866271e-01	7.435662e-03	1.098523e-01	1.870837e-01	6.413347e-02	1.700869e-02	6.208894e-01	1.032442e-03	1.880480e-02	4.353523e-01	4.637219e-02	3.755742e-03	4.766499e-01	1.906513e-02	3.502410e+00	6.515255e-01	1.470733e-01	2.710031e+00	7.987667e-01	2.187002e-01
1727500	-4.613604e+04	1.583597e+02	4.525914e-01	7.610925e-02	2.293544e-01	5.473868e-02	3.630023e-03	6.288780e-01	7.289713e-03	7.166373e-02	3.377312e-01	3.706056e-02	3.651493e-02	5.146757e-01	2.353873e-03	7.294753e-02	1.853293e-01	4.584326e-02	2.337065e-03	6.826336e-01	1.090924e-02	1.095245e-01	1.899825e-01	4.875323e-02	2.077239e-02	6.301922e-01	7.752488e-04	2.861164e-02	4.427177e-01	1.026568e-02	8.922439e-03	4.755805e-01	3.390205e-02	3.210820e+00	6.573605e-01	1.402274e-01	2.721576e+00	7.847031e-01	2.128386e-01
1730000	-4.614719e+04	1.584259e+02	4.390429e-01	5.851073e-02	2.295241e-01	5.658733e-02	5.203826e-03	6.397090e-01	1.046504e-02	6.262953e-02	3.232251e-01	2.723801e-02	2.110354e-02	5.597037e-01	6.100129e-03	6.664381e-02	1.823904e-01	4.931449e-02	1.437736e-03	6.877665e-01	1.244705e-02	9.722279e-02	1.801833e-01	8.580758e-02	2.861108e-02	6.013638e-01	6.811441e-03	3.565129e-02	4.333252e-01	7.693508e-03	1.854486e-02	4.791901e-01	2.559505e-02	4.969581e+00	7.090609e-01	1.431964e-01	2.683111e+00	7.867109e-01	1.789129e-01
1732500	-4.614752e+04	1.583317e+02	4.467115e-01	7.322971e-02	2.531627e-01	6.495383e-02	8.441946e-03	5.839710e-01	1.624084e-02	6.920374e-02	2.914394e-01	4.270390e-02	3.457762e-02	5.498498e-01	1.222547e-02	7.182352e-02	1.929477e-01	3.795873e-02	5.689469e-03	6.755234e-01	1.605718e-02	9.526558e-02	1.769837e-01	6.055640e-02	1.833450e-02	6.482736e-01	5.861379e-04	2.062379e-02	4.866972e-01	1.978892e-02	8.751329e-03	4.599865e-01	4.152223e-03	4.024012e+00	7.031623e-01	1.445912e-01	2.666274e+00	8.354283e-01	1.695987e-01
1735000	-4.614232e+04	1.594701e+02	4.420009e-01	6.143629e-02	2.307962e-01	6.734954e-02	6.216288e-03	6.196791e-01	1.452257e-02	7.577023e-02	2.435050e-01	6.440057e-02	3.750396e-02	5.660794e-01	1.274086e-02	7.122289e-02	1.847682e-01	4.680786e-02	4.435746e-03	6.774086e-01	1.535662e-02	1.190742e-01	1.982617e-01	5.732938e-02	1.855637e-02	5.991162e-01	7.662115e-03	8.902587e-03	4.441940e-01	3.002745e-02	3.175340e-04	5.043262e-01	1.223214e-02	3.522144e+00	7.075657e-01	1.458616e-01	2.663558e+00	8.045549e-01	1.961697e-01
1737500	-4.613556e+04	1.592543e+02	4.371240e-01	6.380143e-02	2.299749e-01	7.053036e-02	1.771333e-03	6.140128e-01	1.990915e-02	4.106728e-02	3.402122e-01	4.022072e-02	4.526400e-02	5.175686e-01	1.566726e-02	6.285415e-02	2.045713e-01	3.883230e-02	2.429365e-03	6.772808e-01	1.403204e-02	1.093142e-01	1.807797e-01	6.426579e-02	1.680367e-02	6.236244e-01	5.212267e-03	4.761893e-02	4.423084e-01	1.367063e-02	3.126302e-03	4.827802e-01	1.049549e-02	4.404195e+00	7.215276e-01	1.396473e-01	2.671468e+00	7.658146e-01	2.061403e-01
1740000	-4.614217e+04	1.575958e+02	4.537168e-01	7.186085e-02	2.417156e-01	5.859834e-02	3.621488e-03	6.077352e-01	1.646850e-02	5.920607e-02	3.101498e-01	1.914126e-02	3.662960e-02	5.728703e-01	2.002930e-03	6.162692e-02	1.847212e-01	4.887209e-02	7.786122e-04	6.932274e-01	1.077377e-02	9.235735e-02	2.086672e-01	6.936700e-02	3.606509e-02	5.921797e-01	1.363673e-03	2.816817e-02	4.903248e-01	8.420766e-03	2.074111e-02	4.453831e-01	6.962077e-03	3.825603e+00	6.659817e-01	1.448804e-01	2.675292e+00	8.222848e-01	2.379939e-01
1742500	-4.615299e+04	1.584673e+02	4.532148e-01	6.158269e-02	2.373650e-01	6.631883e-02	1.134375e-02	6.136778e-01	9.711996e-03	6.874939e-02	2.458556e-01	1.358032e-02	8.580332e-02	5.657584e-01	2.025299e-02	6.246577e-02	1.850780e-01	4.016360e-02	5.406022e-04	7.003520e-01	1.139996e-02	9.677720e-02	1.864471e-01	6.915742e-02	1.156841e-02	6.326985e-01	3.351350e-03	3.958628e-03	5.020380e-01	1.772145e-02	1.045188e-02	4.605688e-01	5.261289e-03	3.020632e+00	6.599842e-01	1.490697e-01	2.707635e+00	8.103950e-01	1.907156e-01
1745000	-4.614366e+04	1.588156e+02	4.481148e-01	6.736154e-02	2.251951e-01	6.976035e-02	4.994848e-03	6.016660e-01	3.102218e-02	8.226821e-02	2.515834e-01	4.571186e-02	5.005321e-02	5.674995e-01	2.883863e-03	6.007894e-02	2.013126e-01	4.416884e-02	1.840774e-03	6.842717e-01	8.327189e-03	9.662955e-02	1.872120e-01	5.592556e-02	2.159638e-02	6.353937e-01	3.242853e-03	5.300823e-02	4.184812e-01	2.821736e-02	1.051381e-02	4.811056e-01	8.673843e-03	3.351783e+00	6.858965e-01	1.356305e-01	2.683964e+00	7.898398e-01	2.341592e-01
1747500	-4.613782e+04	1.583308e+02	4.493881e-01	7.562800e-02	2.252965e-01	8.308797e-02	2.931085e-03	6.032390e-01	9.817518e-03	6.238095e-02	2.833445e-01	4.734949e-02	5.310921e-02	5.403061e-01	1.350975e-02	5.754637e-02	1.845747e-01	4.875521e-02	2.175756e-03	6.940085e-01	1.293947e-02	9.950747e-02	1.822468e-01	6.736898e-02	1.664508e-02	6.176914e-01	1.654024e-02	6.517178e-03	3.967898e-01	1.843660e-02	1.499380e-03	5.678285e-01	8.928565e-03	3.666281e+00	6.576058e-01	1.486163e-01	2.737300e+00	7.641689e-01	1.866877e-01
1750000	-4.614779e+04	1.575224e+02	4.559987e-01	6.022324e-02	2.152541e-01	5.781737e-02	3.180271e-05	6.424958e-01	2.417774e-02	9.985883e-02	3.417138e-01	1.402018e-02	3.144739e-02	4.962404e-01	1.671938e-02	6.359545e-02	1.821590e-01	4.012481e-02	3.224787e-03	6.986354e-01	1.226055e-02	1.159693e-01	2.153276e-01	7.613940e-02	2.580248e-02	5.534208e-01	1.334045e-02	2.569413e-02	3.978667e-01	7.687730e-03	8.065046e-03	5.523883e-01	8.298066e-03	3.597815e+00	6.874807e-01	1.528716e-01	2.704941e+00	7.513518e-01	1.965868e-01
1752500	-4.614940e+04	1.583436e+02	4.504865e-01	6.738895e-02	2.257202e-01	7.069959e-02	4.353446e-03	6.130494e-01	1.878848e-02	4.812415e-02	3.092208e-01	2.392580e-02	4.864710e-02	5.656321e-01	4.449993e-03	6.234617e-02	2.041595e-01	4.772895e-02	8.168237e-04	6.688508e-01	1.609770e-02	1.109581e-01	1.730215e-01	6.123006e-02	2.714814e-02	6.254040e-01	2.238325e-03	1.464466e-02	4.009273e-01	1.643461e-02	9.870459e-03	5.537954e-01	4.327599e-03	3.506850e+00	6.674671e-01	1.411869e-01	2.696060e+00	8.123158e-01	2.121369e-01
1755000	-4.614963e+04	1.604283e+02	4.358916e-01	6.922378e-02	2.129976e-01	6.772757e-02	3.030816e-03	6.323135e-01	1.470678e-02	6.531452e-02	2.949121e-01	2.555844e-02	6.319847e-02	5.434627e-01	7.553718e-03	6.885454e-02	1.988970e-01	4.321393e-02	4.034892e-03	6.698086e-01	1.519111e-02	1.047005e-01	2.062596e-01	7.667873e-02	2.677437e-02	5.789973e-01	6.589488e-03	5.411015e-02	4.534496e-01	3.177225e-02	5.888218e-05	4.555047e-01	5.104422e-03	3.399667e+00	6.860850e-01	1.558637e-01	2.643203e+00	8.803854e-01	1.789673e-01
1757500	-4.614635e+04	1.582642e+02	4.569513e-01	8.483491e-02	2.345426e-01	6.286832e-02	2.680360e-03	6.043652e-01	1.070864e-02	7.188817e-02	2.558144e-01	1.650999e-02	3.886737e-02	6.128979e-01	4.022087e-03	6.505704e-02	1.902451e-01	4.213126e-02	5.597904e-03	6.878107e-01	9.158004e-03	9.651244e-02	1.996532e-01	6.084287e-02	6.168798e-03	6.251572e-01	1.166554e-02	2.196727e-02	4.388624e-01	8.388620e-03	2.814859e-03	4.808920e-01	4.707489e-02	2.730688e+00	6.841209e-01	1.240232e-01	2.705517e+00	7.835623e-01	2.247885e-01
1760000	-4.615424e+04	1.578600e+02	4.570682e-01	6.617572e-02	2.118402e-01	6.506835e-02	4.268154e-03	6.374491e-01	1.519844e-02	5.808600e-02	3.801444e-01	4.618998e-02	2.819687e-02	4.614855e-01	2.589721e-02	7.499258e-02	1.900323e-01	3.715034e-02	2.073247e-03	6.838504e-01	1.190110e-02	1.124735e-01	1.456736e-01	7.562634e-02	1.997490e-02	6.397853e-01	6.466398e-03	8.038182e-03	4.893886e-01	1.244931e-02	6.554076e-03	4.593540e-01	2.421581e-02	3.119514e+00	6.960921e-01	1.397003e-01	2.683154e+00	8.175172e-01	1.787808e-01
1762500	-4.614191e+04	1.570317e+02	4.643103e-01	5.004467e-02	2.281259e-01	6.907813e-02	5.104808e-03	6.340344e-01	1.361215e-02	5.889504e-02	2.289319e-01	2.586072e-02	5.433615e-02	6.234068e-01	8.569369e-03	7.098645e-02	1.851542e-01	3.844583e-02	4.850299e-03	6.895703e-01	1.099285e-02	1.074558e-01	1.994104e-01	5.964803e-02	1.889496e-02	6.143591e-01	2.316556e-04	3.112989e-02	4.303822e-01	2.802341e-02	5.936888e-03	5.017544e-01	2.773221e-03	3.003882e+00	6.696061e-01	1.197999e-01	2.723045e+00	8.024528e-01	2.073910e-01
1765000	-4.614119e+04	1.578123e+02	4.617840e-01	6.708163e-02	2.142020e-01	7.315521e-02	4.567425e-03	6.178503e-01	2.314349e-02	6.421363e-02	2.466747e-01	3.481997e-02	4.759036e-02	5.924246e-01	1.427671e-02	6.212690e-02	1.849566e-01	4.375061e-02	1.202316e-03	6.941565e-01	1.380702e-02	1.170700e-01	1.878565e-01	5.262740e-02	2.487010e-02	6.174771e-01	9.888561e-05	2.360553e-02	4.120488e-01	1.407221e-02	8.170759e-03	5.296250e-01	1.247774e-02	2.550907e+00	6.270920e-01	1.207206e-01	2.754583e+00	8.370413e-01	1.908858e-01
1767500	-4.614098e+04	1.581841e+02	4.522249e-01	8.049665e-02	2.265777e-01	7.350855e-02	3.087061e-03	6.013509e-01	1.497915e-02	4.777110e-02	2.979079e-01	2.119226e-02	2.662754e-02	6.035058e-01	2.995424e-03	6.780817e-02	1.988844e-01	3.990782e-02	4.209520e-03	6.843994e-01	4.790683e-03	1.233501e-01	1.772682e-01	6.660692e-02	1.331324e-02	6.118349e-01	7.626671e-03	7.623908e-03	4.090864e-01	2.041875e-02	3.688262e-04	5.399782e-01	2.252387e-02	3.435101e+00	6.768782e-01	1.397016e-01	2.671536e+00	8.361205e-01	2.196395e-01
1770000	-4.614105e+04	1.594924e+02	4.426853e-01	6.246482e-02	2.209179e-01	6.029285e-02	7.428734e-03	6.329445e-01	1.595119e-02	6.452543e-02	2.702773e-01	2.176815e-02	7.687632e-02	5.651300e-01	1.422788e-03	6.810955e-02	1.902660e-01	4.311233e-02	4.753048e-03	6.870625e-01	6.696633e-03	1.023691e-01	1.902572e-01	6.358623e-02	2.315310e-02	6.176794e-01	2.954979e-03	2.585653e-02	3.825565e-01	1.838769e-02	3.364931e-03	5.607528e-01	9.081596e-03	3.406955e+00	6.771867e-01	1.385240e-01	2.714118e+00	7.605153e-01	2.172962e-01
1772500	-4.614077e+04	1.596240e+02	4.393035e-01	6.909850e-02	2.168928e-01	6.666695e-02	3.368800e-03	6.246810e-01	1.929192e-02	5.444884e-02	3.408661e-01	4.474532e-02	5.330005e-02	4.917156e-01	1.492417e-02	6.028278e-02	1.863210e-01	4.493436e-02	1.027173e-03	6.959509e-01	1.148384e-02	1.033426e-01	1.898353e-01	6.564588e-02	1.060635e-02	6.177132e-01	1.285676e-02	1.996342e-02	4.387490e-01	1.654431e-02	2.628904e-03	5.210392e-01	1.075178e-03	3.735840e+00	6.859764e-01	1.318442e-01	2.715186e+00	7.399032e-01	2.326894e-01
1775000	-4.614608e+04	1.598569e+02	4.324641e-01	5.722083e-02	2.434060e-01	6.622034e-02	3.343151e-03	6.080334e-01	2.177623e-02	4.342145e-02	3.399390e-01	2.649296e-02	2.487851e-02	5.609042e-01	4.363917e-03	6.009467e-02	1.936776e-01	5.186649e-02	3.816877e-03	6.812119e-01	9.332484e-03	1.130646e-01	2.080285e-01	5.001091e-02	2.674334e-02	5.924166e-01	9.736043e-03	2.355206e-02	4.300781e-01	2.184052e-02	4.514828e-03	5.129777e-01	7.036758e-03	4.445116e+00	6.770749e-01	1.267263e-01	2.671133e+00	8.692537e-01	2.107244e-01
1777500	-4.613754e+04	1.584656e+02	4.511034e-01	6.589898e-02	2.457199e-01	7.428098e-02	1.775758e-03	5.906619e-01	2.166249e-02	9.780901e-02	2.874861e-01	4.377794e-02	2.691441e-02	5.393497e-01	4.662851e-03	5.986312e-02	1.892557e-01	4.265234e-02	2.092625e-03	6.879891e-01	1.814705e-02	1.101215e-01	2.006935e-01	5.580221e-02	8.467428e-03	6.221836e-01	2.731722e-03	1.452420e-02	4.210531e-01	1.881114e-02	5.556842e-03	5.284664e-01	1.158833e-02	3.302685e+00	6.482336e-01	1.427701e-01	2.721942e+00	7.850269e-01	2.246797e-01
1780000	-4.614716e+04	1.589921e+02	4.420198e-01	5.356319e-02	2.401105e-01	6.180740e-02	5.004675e-03	6.213800e-01	1.813429e-02	5.994263e-02	2.662094e-01	5.274878e-02	4.717929e-02	5.669608e-01	6.959136e-03	6.298511e-02	2.058123e-01	4.508989e-02	4.825090e-03	6.679577e-01	1.332991e-02	1.316368e-01	2.220831e-01	6.394940e-02	1.476117e-02	5.625353e-01	5.034135e-03	5.153258e-02	5.092490e-01	2.967631e-02	4.376751e-03	3.897547e-01	1.541070e-02	3.997665e+00	6.807318e-01	1.443991e-01	2.697820e+00	7.945330e-01	1.950634e-01
1782500	-4.614392e+04	1.574993e+02	4.544755e-01	7.060840e-02	2.247764e-01	7.519919e-02	2.546500e-03	6.152989e-01	1.157056e-02	5.821878e-02	2.075967e-01	2.715586e-02	7.881575e-02	6.158165e-01	1.239642e-02	6.239122e-02	1.955629e-01	4.235227e-02	6.329202e-03	6.789147e-01	1.444968e-02	1.075247e-01	1.765776e-01	4.542716e-02	1.990194e-02	6.394961e-01	1.107243e-02	2.314048e-02	4.959782e-01	2.365783e-02	1.212193e-03	4.504244e-01	5.586906e-03	3.821782e+00	6.614905e-01	1.338705e-01	2.738655e+00	7.828425e-01	1.857387e-01
1785000	-4.614188e+04	1.591763e+02	4.385570e-01	6.700795e-02	2.103001e-01	6.392144e-02	1.072196e-03	6.394123e-01	1.828599e-02	7.565563e-02	2.750309e-01	2.247789e-02	4.450870e-02	5.640620e-01	1.826480e-02	6.106564e-02	1.968452e-01	4.973041e-02	3.617151e-03	6.750461e-01	1.369549e-02	1.162431e-01	1.847867e-01	6.840041e-02	2.625728e-02	5.953967e-01	8.915921e-03	1.773642e-02	4.668488e-01	2.857908e-02	2.420264e-02	4.248278e-01	3.780531e-02	4.285662e+00	6.854856e-01	1.508160e-01	2.688242e+00	7.667689e-01	2.210325e-01
1787500	-4.613871e+04	1.580657e+02	4.511632e-01	6.270610e-02	2.161815e-01	6.777024e-02	5.787711e-03	6.247213e-01	2.283318e-02	8.727994e-02	3.153925e-01	1.303002e-02	4.263296e-02	5.390564e-01	2.608241e-03	6.378346e-02	1.854596e-01	4.008031e-02	3.012497e-03	6.812484e-01	2.641568e-02	9.961957e-02	1.938646e-01	6.493449e-02	2.332273e-02	6.094638e-01	8.794848e-03	3.013680e-02	4.311500e-01	1.121526e-02	9.684998e-03	5.084950e-01	9.317925e-03	3.694665e+00	6.703378e-01	1.453690e-01	2.717334e+00	7.766948e-01	1.940434e-01
1790000	-4.613760e+04	1.585393e+02	4.412273e-01	8.169354e-02	2.280814e-01	6.955532e-02	3.710982e-04	5.987469e-01	2.155171e-02	9.788043e-02	2.441671e-01	2.806021e-02	6.554472e-02	5.541444e-01	1.020315e-02	7.006101e-02	1.864302e-01	4.060616e-02	2.684090e-03	6.838084e-01	1.641010e-02	9.434985e-02	1.930375e-01	7.335014e-02	2.047523e-02	6.172664e-01	1.520896e-03	4.342280e-02	4.564104e-01	4.816002e-03	3.047683e-03	4.838656e-01	8.437451e-03	4.558146e+00	6.925323e-01	1.525402e-01	2.641032e+00	8.598845e-01	1.985928e-01
1792500	-4.614131e+04	1.589120e+02	4.367636e-01	6.467378e-02	2.292183e-01	7.845424e-02	9.230696e-03	5.962544e-01	2.216857e-02	7.678929e-02	2.382038e-01	4.909194e-02	6.786145e-02	5.646010e-01	3.452574e-03	6.812942e-02	1.758193e-01	4.537353e-02	3.908608e-03	6.949901e-01	1.177903e-02	8.360156e-02	1.939050e-01	5.673245e-02	2.854820e-02	6.329343e-01	4.278537e-03	2.243939e-02	4.113374e-01	5.479839e-03	2.004323e-02	5.358148e-01	4.885346e-03	4.796011e+00	6.718863e-01	1.261563e-01	2.713130e+00	7.904291e-01	2.224790e-01
1795000	-4.614543e+04	1.582111e+02	4.465926e-01	8.638834e-02	2.074877e-01	7.364582e-02	5.199282e-03	6.121605e-01	1.511837e-02	7.426528e-02	3.157426e-01	4.443379e-02	5.038606e-02	5.093164e-01	5.855883e-03	6.916835e-02	1.788833e-01	4.460846e-02	1.015634e-03	6.882388e-01	1.808547e-02	6.084759e-02	1.834085e-01	7.441272e-02	2.295270e-02	6.530348e-01	5.343720e-03	2.172013e-02	3.852514e-01	9.931500e-03	3.096809e-03	5.583466e-01	2.165350e-02	4.160669e+00	6.373454e-01	1.559653e-01	2.682330e+00	8.581689e-01	2.209704e-01
1797500	-4.614605e+04	1.593166e+02	4.394685e-01	5.967463e-02	2.157124e-01	6.821018e-02	4.815189e-03	6.371147e-01	1.447286e-02	1.097731e-01	2.926429e-01	2.247566e-02	1.589821e-02	5.300182e-01	2.919199e-02	6.429361e-02	1.847245e-01	4.213534e-02	9.161117e-04	6.890110e-01	1.891944e-02	1.210161e-01	2.019833e-01	5.797748e-02	1.733460e-02	5.976806e-01	4.007872e-03	3.580549e-02	4.409770e-01	1.622485e-03	2.857098e-03	5.004601e-01	1.827780e-02	4.020677e+00	7.071833e-01	1.479500e-01	2.641416e+00	8.096401e-01	2.308188e-01
1800000	-4.616532e+04	1.611724e+02	4.214813e-01	8.051930e-02	2.195204e-01	5.236819e-02	6.889331e-03	6.163429e-01	2.435994e-02	8.462558e-02	2.349890e-01	3.560116e-02	6.847181e-02	5.567969e-01	1.951560e-02	6.770316e-02	1.840412e-01	5.777896e-02	4.113822e-03	6.744181e-01	1.194479e-02	1.007870e-01	1.801577e-01	5.124980e-02	1.626260e-02	6.472985e-01	4.244481e-03	4.075979e-02	4.325794e-01	3.833226e-03	2.622316e-04	5.105335e-01	1.203184e-02	4.674157e+00	7.054937e-01	1.551353e-01	2.622391e+00	8.244469e-01	2.417510e-01
1802500	-4.614311e+04	1.592116e+02	4.462714e-01	5.724054e-02	2.144699e-01	6.657160e-02	2.928238e-03	6.403486e-01	1.844111e-02	6.449458e-02	2.733010e-01	6.325155e-02	2.234849e-02	5.724623e-01	4.142062e-03	6.108036e-02	1.910633e-01	4.830729e-02	5.018957e-03	6.806309e-01	1.389929e-02	1.085484e-01	1.761147e-01	6.538535e-02	1.619816e-02	6.301062e-01	3.647169e-03	7.576785e-03	4.857294e-01	3.782435e-02	1.040177e-02	4.483376e-01	1.013008e-02	3.203333e+00	6.622613e-01	1.308713e-01	2.708131e+00	8.241079e-01	2.065633e-01
1805000	-4.615095e+04	1.589603e+02	4.478264e-01	7.641393e-02	2.385712e-01	6.902766e-02	1.671835e-03	6.037019e-01	1.061342e-02	5.033172e-02	3.259575e-01	5.912919e-02	5.740126e-02	5.039516e-01	3.228666e-03	6.469283e-02	1.802155e-01	4.317705e-02	4.128621e-04	6.978387e-01	1.366308e-02	1.119123e-01	1.906044e-01	6.859137e-02	2.338256e-02	6.012731e-01	4.236290e-03	3.023300e-02	4.040892e-01	1.010290e-02	3.273957e-03	5.487778e-01	3.523166e-03	3.245753e+00	6.474793e-01	1.283079e-01	2.776066e+00	7.680316e-01	1.664092e-01
1807500	-4.613055e+04	1.589920e+02	4.483567e-01	6.169922e-02	2.508641e-01	6.019558e-02	6.730567e-03	6.013445e-01	1.916607e-02	7.449942e-02	2.643488e-01	3.483245e-02	1.385473e-02	6.065510e-01	5.913567e-03	6.165323e-02	1.908090e-01	4.631615e-02	3.659773e-03	6.850072e-01	1.255465e-02	1.095117e-01	1.884758e-01	5.583077e-02	3.576264e-02	6.103078e-01	1.113487e-04	1.369605e-02	4.256074e-01	1.313524e-02	6.939586e-03	5.335529e-01	7.068761e-03	3.143054e+00	6.708254e-01	1.265164e-01	2.705249e+00	8.329218e-01	1.947173e-01
1810000	-4.613719e+04	1.591916e+02	4.450205e-01	7.029064e-02	2.304572e-01	6.191465e-02	5.843949e-03	6.187974e-01	1.269622e-02	8.610731e-02	3.188565e-01	2.410697e-02	3.779834e-02	5.279635e-01	5.167404e-03	6.949559e-02	1.844557e-01	3.760527e-02	2.890983e-03	6.885840e-01	1.696839e-02	1.153637e-01	1.923579e-01	5.305892e-02	1.910806e-02	6.149889e-01	5.122522e-03	3.340323e-02	4.622627e-01	8.413606e-03	8.455588e-03	4.821314e-01	5.333429e-03	3.391898e+00	6.626258e-01	1.474122e-01	2.712854e+00	7.830084e-01	2.072918e-01
1812500	-4.614639e+04	1.600733e+02	4.367563e-01	7.192130e-02	2.326159e-01	8.593293e-02	6.869761e-03	5.888572e-01	1.380293e-02	5.283956e-02	2.430854e-01	3.045015e-02	4.734939e-02	6.220246e-01	4.250850e-03	6.486138e-02	1.909197e-01	3.997122e-02	4.419090e-03	6.837792e-01	1.604936e-02	1.038236e-01	2.133823e-01	6.419825e-02	9.040877e-03	5.980306e-01	1.152438e-02	1.867208e-02	4.324816e-01	7.541966e-03	2.907943e-03	5.160896e-01	2.230678e-02	3.635726e+00	6.632403e-01	1.342216e-01	2.721224e+00	7.781331e-01	2.206663e-01
1815000	-4.613546e+04	1.599648e+02	4.363921e-01	6.271497e-02	1.950216e-01	6.103095e-02	1.429457e-03	6.656952e-01	1.410788e-02	6.751741e-02	2.924936e-01	2.975012e-02	7.234566e-02	5.300411e-01	7.852199e-03	6.541745e-02	1.895503e-01	4.741742e-02	4.923671e-03	6.798656e-01	1.282557e-02	1.072043e-01	1.843788e-01	7.320351e-02	1.515175e-02	6.111553e-01	8.906325e-03	1.575711e-02	4.348990e-01	1.871188e-02	3.516449e-03	5.193625e-01	7.753093e-03	3.794243e+00	6.933040e-01	1.476246e-01	2.663984e+00	7.891397e-01	2.359792e-01
1817500	-4.614302e+04	1.615813e+02	4.259764e-01	6.965249e-02	2.196214e-01	6.425499e-02	2.652550e-03	6.267930e-01	1.702556e-02	7.876820e-02	2.828319e-01	2.654186e-02	9.174560e-02	5.161260e-01	3.986468e-03	6.665164e-02	1.844832e-01	4.601672e-02	2.798166e-03	6.886432e-01	1.140708e-02	1.093705e-01	1.990110e-01	7.996536e-02	2.730165e-02	5.820703e-01	2.281223e-03	9.701585e-03	4.587723e-01	1.547804e-02	4.535546e-03	4.995755e-01	1.193705e-02	3.628278e+00	7.039375e-01	1.567623e-01	2.641618e+00	8.431843e-01	1.843459e-01
1820000	-4.614294e+04	1.594802e+02	4.430372e-01	6.779631e-02	2.250937e-01	7.014670e-02	6.283361e-03	6.226137e-01	8.066162e-03	8.624174e-02	2.679521e-01	4.225658e-02	4.574832e-02	5.538234e-01	3.977840e-03	7.607149e-02	2.026479e-01	3.880650e-02	2.442953e-03	6.724336e-01	7.597566e-03	1.018801e-01	1.694238e-01	7.453525e-02	1.947800e-02	6.271808e-01	7.502010e-03	2.007992e-02	4.685764e-01	8.723134e-03	1.055268e-02	4.886809e-01	3.386911e-03	3.371428e+00	6.822855e-01	1.365362e-01	2.686078e+00	8.177758e-01	2.060303e-01
1822500	-4.614827e+04	1.589685e+02	4.449173e-01	6.734528e-02	2.499039e-01	7.903182e-02	6.166984e-03	5.846004e-01	1.295166e-02	8.842754e-02	3.251682e-01	1.774246e-02	3.183575e-02	5.281909e-01	8.635110e-03	6.789159e-02	1.967400e-01	4.570346e-02	2.193610e-03	6.720777e-01	1.539365e-02	8.451846e-02	2.009144e-01	6.495767e-02	8.358867e-03	6.299768e-01	1.127380e-02	1.466275e-02	4.405333e-01	1.473157e-02	1.764401e-02	5.007436e-01	1.168474e-02	3.628915e+00	6.846061e-01	1.634045e-01	2.673503e+00	7.839754e-01	2.088889e-01
1825000	-4.613487e+04	1.590686e+02	4.405848e-01	7.546089e-02	2.215674e-01	6.792733e-02	1.589444e-03	6.174873e-01	1.596768e-02	5.014870e-02	2.701387e-01	2.623011e-02	9.838903e-02	5.496463e-01	5.447182e-03	6.528901e-02	1.908247e-01	4.179849e-02	3.292834e-03	6.829445e-01	1.585052e-02	1.059619e-01	1.922988e-01	6.461439e-02	1.672684e-02	6.165540e-01	3.844137e-03	1.783278e-02	4.670963e-01	2.144264e-02	9.352607e-03	4.808333e-01	3.442309e-03	4.116390e+00	6.949712e-01	1.409364e-01	2.660422e+00	8.267601e-01	2.133432e-01
1827500	-4.614452e+04	1.609565e+02	4.381076e-01	7.389186e-02	2.236207e-01	7.134735e-02	2.957394e-03	6.071855e-01	2.099722e-02	7.821845e-02	2.570684e-01	2.730686e-02	5.177137e-02	5.794148e-01	6.220094e-03	6.668441e-02	1.903505e-01	4.522858e-02	2.474864e-03	6.793847e-01	1.587694e-02	1.148140e-01	1.748451e-01	6.697862e-02	2.501673e-02	6.177791e-01	5.664636e-04	2.853329e-02	4.092579e-01	2.751256e-02	1.153956e-02	5.121415e-01	1.101517e-02	2.567037e+00	6.508776e-01	1.585639e-01	2.731794e+00	7.649838e-01	1.902941e-01
1830000	-4.615535e+04	1.599508e+02	4.358898e-01	6.821313e-02	2.508406e-01	5.633033e-02	4.812183e-03	6.026008e-01	1.720291e-02	5.830587e-02	3.167774e-01	2.631751e-02	3.203221e-02	5.632046e-01	3.362417e-03	6.442652e-02	1.931324e-01	4.926987e-02	3.379748e-03	6.851635e-01	4.627915e-03	1.164146e-01	1.913005e-01	5.892621e-02	1.623358e-02	6.106609e-01	6.464233e-03	3.009095e-02	5.252962e-01	1.285940e-02	2.745090e-03	4.153963e-01	1.361200e-02	3.877398e+00	6.625554e-01	1.421137e-01	2.743040e+00	7.451874e-01	1.984043e-01
1832500	-4.614502e+04	1.577423e+02	4.519914e-01	7.566322e-02	2.255665e-01	7.525048e-02	1.019743e-02	5.990606e-01	1.426173e-02	6.734751e-02	3.238707e-01	2.203246e-02	2.910128e-02	5.396040e-01	1.804403e-02	6.930310e-02	1.838763e-01	4.042077e-02	2.820596e-03	6.913382e-01	1.224107e-02	1.022763e-01	1.803771e-01	5.071973e-02	1.657893e-02	6.407170e-01	9.330977e-03	3.658778e-02	4.625758e-01	1.045705e-02	1.780384e-03	4.761443e-01	1.245472e-02	3.907944e+00	7.209447e-01	1.526867e-01	2.632038e+00	7.944479e-01	2.288621e-01
1835000	-4.615185e+04	1.588406e+02	4.516542e-01	6.585606e-02	2.093713e-01	6.845919e-02	3.317326e-03	6.424805e-01	1.051570e-02	6.366342e-02	3.131194e-01	4.367665e-02	6.289754e-02	5.115859e-01	5.057043e-03	6.852076e-02	1.727976e-01	4.029853e-02	2.433233e-03	7.003590e-01	1.559091e-02	1.261854e-01	2.127146e-01	6.161415e-02	1.929384e-02	5.722169e-01	7.975118e-03	1.378503e-02	4.500594e-01	2.081407e-02	3.064289e-03	4.975731e-01	1.470414e-02	2.854388e+00	6.913379e-01	1.492698e-01	2.673779e+00	8.095915e-01	1.959970e-01
1837500	-4.614244e+04	1.590906e+02	4.487698e-01	6.380355e-02	2.687737e-01	6.926987e-02	1.876468e-03	5.822574e-01	1.401905e-02	9.790883e-02	2.680817e-01	2.570818e-02	6.870166e-02	5.393602e-01	2.393812e-04	6.860659e-02	1.838355e-01	4.990389e-02	2.502104e-03	6.808366e-01	1.431527e-02	1.053633e-01	1.849560e-01	6.377398e-02	3.106644e-02	6.113659e-01	3.474333e-03	5.005363e-02	4.770759e-01	4.073666e-02	4.143294e-03	4.192072e-01	8.783331e-03	2.989117e+00	6.822089e-01	1.351943e-01	2.671286e+00	8.340804e-01	2.206568e-01
1840000	-4.613881e+04	1.583556e+02	4.512753e-01	6.469068e-02	2.410484e-01	6.321274e-02	7.094047e-05	6.134173e-01	1.755989e-02	6.064731e-02	3.221971e-01	3.216396e-02	6.061256e-02	5.160346e-01	8.344445e-03	7.066194e-02	1.927733e-01	4.044579e-02	4.256747e-03	6.733685e-01	1.849369e-02	9.762871e-02	1.833674e-01	8.338546e-02	2.340051e-02	6.119697e-01	2.482205e-04	3.197671e-02	4.163479e-01	1.353147e-02	2.073046e-03	5.344006e-01	1.670257e-03	3.389773e+00	6.914023e-01	1.652371e-01	2.675374e+00	7.626668e-01	2.106684e-01
1842500	-4.614699e+04	1.582089e+02	4.517649e-01	6.553349e-02	2.335717e-01	6.451890e-02	2.005257e-03	6.226942e-01	1.167652e-02	8.079946e-02	2.902866e-01	3.617791e-02	4.489656e-02	5.409588e-01	6.880568e-03	6.131275e-02	1.956535e-01	5.055193e-02	3.783872e-03	6.790282e-01	9.669744e-03	9.488898e-02	2.166126e-01	6.255771e-02	8.760269e-03	6.155451e-01	1.635390e-03	1.975901e-02	3.331893e-01	2.358541e-02	2.898881e-03	6.087175e-01	1.184990e-02	3.471407e+00	6.930291e-01	1.527069e-01	2.659801e+00	8.193238e-01	2.030979e-01
1845000	-4.614808e+04	1.592429e+02	4.381339e-01	8.113035e-02	2.267108e-01	4.792612e-02	5.943651e-03	6.196692e-01	1.861995e-02	9.647296e-02	2.241240e-01	2.648658e-02	4.613625e-02	5.934541e-01	1.332611e-02	7.459944e-02	1.920852e-01	4.375783e-02	3.100020e-03	6.764149e-01	1.004267e-02	1.084022e-01	1.849085e-01	6.610975e-02	1.901420e-02	6.211297e-01	4.356693e-04	3.213408e-02	4.541564e-01	1.608106e-02	1.099977e-02	4.708864e-01	1.574231e-02	4.277069e+00	6.973864e-01	1.362886e-01	2.674066e+00	7.946302e-01	2.247094e-01
1847500	-4.613811e+04	1.585050e+02	4.425411e-01	7.144196e-02	2.136232e-01	5.849961e-02	5.035587e-03	6.365646e-01	1.483510e-02	6.571905e-02	2.831945e-01	3.554040e-02	3.772991e-02	5.555802e-01	2.223599e-02	6.425423e-02	1.781608e-01	4.442571e-02	4.520755e-04	7.012677e-01	1.143942e-02	8.768077e-02	1.911985e-01	7.090346e-02	1.532934e-02	6.327505e-01	2.137484e-03	3.447817e-02	4.528241e-01	1.217773e-02	1.620547e-03	4.646162e-01	3.428329e-02	4.413918e+00	6.593581e-01	1.323981e-01	2.723963e+00	8.065769e-01	1.966614e-01
1850000	-4.614953e+04	1.578466e+02	4.528834e-01	5.776394e-02	2.169548e-01	6.969775e-02	3.952278e-03	6.436840e-01	7.947242e-03	8.644157e-02	2.369210e-01	4.197289e-02	6.498232e-02	5.593884e-01	1.029382e-02	6.148876e-02	1.894451e-01	4.863103e-02	6.584378e-03	6.799210e-01	1.392978e-02	1.114712e-01	1.936066e-01	5.157309e-02	2.287881e-02	6.159575e-01	4.512796e-03	2.510091e-02	4.895449e-01	9.977198e-03	3.636583e-03	4.458822e-01	2.585822e-02	3.685267e+00	6.741028e-01	1.245874e-01	2.702231e+00	7.942307e-01	2.385512e-01
1852500	-4.614022e+04	1.610225e+02	4.309106e-01	6.864464e-02	2.250270e-01	5.843106e-02	2.222292e-03	6.291143e-01	1.656074e-02	8.995635e-02	2.822940e-01	4.661774e-02	5.668938e-02	5.105839e-01	1.385859e-02	6.604263e-02	1.941297e-01	4.986288e-02	3.509566e-03	6.716846e-01	1.477069e-02	1.141295e-01	1.998705e-01	4.714103e-02	1.972154e-02	6.113155e-01	7.821857e-03	4.836999e-02	4.448279e-01	8.541698e-03	7.811587e-03	4.809844e-01	9.464451e-03	3.495597e+00	7.094161e-01	1.596812e-01	2.630155e+00	8.161910e-01	2.186279e-01
1855000	-4.614438e+04	1.591131e+02	4.352318e-01	6.498148e-02	2.205856e-01	7.975676e-02	5.294463e-03	6.134990e-01	1.588276e-02	5.742594e-02	2.766566e-01	3.936563e-02	6.628118e-02	5.579945e-01	2.276214e-03	6.975564e-02	1.848231e-01	4.244182e-02	1.291873e-03	6.896669e-01	1.202070e-02	1.065382e-01	1.784380e-01	6.426515e-02	2.064757e-02	6.221806e-01	7.930497e-03	1.612186e-02	4.283413e-01	4.915543e-02	7.657735e-03	4.923505e-01	6.373169e-03	4.805865e+00	6.489314e-01	1.476375e-01	2.700758e+00	8.402514e-01	1.973224e-01
1857500	-4.614657e+04	1.606785e+02	4.368821e-01	7.142322e-02	2.209211e-01	6.992306e-02	5.804231e-03	6.159165e-01	1.601192e-02	1.056405e-01	2.792653e-01	5.481120e-02	6.940058e-02	4.897208e-01	1.161573e-03	6.595836e-02	1.778355e-01	4.233894e-02	2.333454e-03	7.009471e-01	1.058663e-02	1.218049e-01	1.944732e-01	6.562268e-02	2.445723e-02	5.880377e-01	5.604292e-03	1.841345e-02	4.376474e-01	1.234199e-03	9.117973e-03	5.061392e-01	2.744774e-02	3.013172e+00	7.135775e-01	1.447023e-01	2.679922e+00	7.729893e-01	1.877436e-01
1860000	-4.615066e+04	1.564321e+02	4.655254e-01	6.512054e-02	2.225172e-01	7.376982e-02	3.389044e-03	6.220836e-01	1.311973e-02	6.645870e-02	3.307938e-01	2.539344e-02	5.273370e-02	5.155024e-01	9.117935e-03	6.017154e-02	1.809842e-01	4.012532e-02	4.775838e-03	6.974414e-01	1.650173e-02	9.713638e-02	1.995504e-01	6.406877e-02	1.792688e-02	6.053618e-01	1.595570e-02	2.381056e-02	3.759252e-01	4.013671e-02	4.818316e-03	5.473164e-01	7.992743e-03	3.446541e+00	6.728664e-01	1.389392e-01	2.742993e+00	7.272870e-01	2.032867e-01
1862500	-4.613928e+04	1.583414e+02	4.493872e-01	7.922087e-02	2.203696e-01	6.984542e-02	3.466609e-03	6.157879e-01	1.130960e-02	7.279483e-02	2.813423e-01	2.428605e-02	6.258654e-02	5.495600e-01	9.430323e-03	6.689991e-02	1.893968e-01	4.159106e-02	3.542856e-03	6.790732e-01	1.949619e-02	1.095686e-01	1.884679e-01	5.299270e-02	1.295614e-02	6.297700e-01	6.244578e-03	2.681344e-02	4.536800e-01	1.697885e-02	1.525479e-03	4.808506e-01	2.015157e-02	3.655813e+00	6.873294e-01	1.370975e-01	2.700376e+00	7.431959e-01	2.452728e-01
1865000	-4.614366e+04	1.575674e+02	4.526326e-01	6.929381e-02	2.650039e-01	5.543194e-02	9.074314e-03	5.825757e-01	1.862034e-02	8.256881e-02	2.913868e-01	1.172562e-02	4.536484e-02	5.602030e-01	8.750929e-03	6.695306e-02	1.907290e-01	3.486022e-02	4.396915e-03	6.921426e-01	1.091822e-02	1.230808e-01	1.976117e-01	5.615418e-02	1.612344e-02	5.974893e-01	9.540507e-03	2.527308e-02	4.725456e-01	2.289224e-02	2.242399e-03	4.605611e-01	1.648553e-02	3.997708e+00	6.330487e-01	1.486183e-01	2.767718e+00	7.516102e-01	1.884345e-01
1867500	-4.614359e+04	1.599942e+02	4.410870e-01	7.284778e-02	2.300889e-01	5.799469e-02	2.093918e-03	6.258552e-01	1.111948e-02	4.482288e-02	2.945272e-01	3.224138e-02	3.938080e-02	5.859958e-01	3.031924e-03	7.548382e-02	1.888660e-01	4.100821e-02	2.277714e-03	6.811352e-01	1.122908e-02	9.035783e-02	1.775338e-01	6.482041e-02	9.294316e-03	6.561355e-01	1.858153e-03	2.614311e-02	3.826726e-01	2.113333e-02	4.248082e-03	5.622524e-01	3.550518e-03	3.122395e+00	7.173027e-01	1.334611e-01	2.665180e+00	8.101289e-01	1.923755e-01
1870000	-4.615209e+04	1.603276e+02	4.398663e-01	5.927076e-02	2.276701e-01	8.937146e-02	8.638431e-03	5.935443e-01	2.150488e-02	1.023762e-01	2.714144e-01	1.664859e-02	2.681673e-02	5.763737e-01	6.370506e-03	6.656063e-02	1.833193e-01	5.144091e-02	2.914573e-03	6.750988e-01	2.066582e-02	1.148720e-01	2.171081e-01	6.642630e-02	1.145856e-02	5.842266e-01	5.908419e-03	1.365063e-02	4.117925e-01	2.114609e-02	1.331851e-02	5.237435e-01	1.634870e-02	2.955337e+00	6.935997e-01	1.386101e-01	2.706328e+00	7.772503e-01	1.826743e-01
1872500	-4.614475e+04	1.598344e+02	4.441043e-01	6.511985e-02	2.373511e-01	6.608243e-02	1.601778e-03	6.187664e-01	1.107844e-02	8.652788e-02	2.707775e-01	2.708717e-02	6.010807e-02	5.460658e-01	9.433577e-03	7.103161e-02	1.885454e-01	3.806975e-02	3.863468e-03	6.832388e-01	1.525096e-02	9.775982e-02	1.847066e-01	6.786038e-02	1.455439e-02	6.269991e-01	8.119687e-03	2.177754e-02	3.499088e-01	1.673918e-02	1.811741e-02	5.792392e-01	1.421787e-02	2.872861e+00	6.903667e-01	1.483037e-01	2.674652e+00	8.038972e-01	2.040555e-01
1875000	-4.614273e+04	1.618049e+02	4.219140e-01	6.519683e-02	2.149613e-01	6.036296e-02	6.315812e-03	6.353264e-01	1.783677e-02	8.126812e-02	3.324291e-01	1.379967e-02	2.636555e-02	5.298781e-01	1.625952e-02	7.337921e-02	1.926778e-01	3.666267e-02	2.960146e-03	6.851229e-01	9.197206e-03	9.883299e-02	1.843081e-01	5.845616e-02	2.827791e-02	6.270293e-01	3.095499e-03	3.496858e-02	4.762447e-01	2.289742e-02	1.454797e-03	4.580368e-01	6.397725e-03	3.980028e+00	6.847042e-01	1.411795e-01	2.679291e+00	8.042716e-01	2.196354e-01
1877500	-4.614747e+04	1.593897e+02	4.339389e-01	7.356893e-02	2.253185e-01	6.017613e-02	2.742653e-03	6.318747e-01	6.319037e-03	7.068594e-02	2.895766e-01	1.142618e-02	3.833066e-02	5.820753e-01	7.905301e-03	6.635923e-02	1.970457e-01	5.151094e-02	1.259686e-03	6.738164e-01	1.000803e-02	1.002757e-01	2.141635e-01	6.138673e-02	5.123889e-02	5.672847e-01	5.650385e-03	2.860231e-02	4.783495e-01	2.673655e-02	2.106448e-03	4.552941e-01	8.911132e-03	4.707871e+00	6.890509e-01	1.569057e-01	2.671026e+00	7.915062e-01	2.098652e-01
1880000	-4.613781e+04	1.583264e+02	4.464464e-01	7.989641e-02	2.016889e-01	5.466063e-02	8.803206e-04	6.431128e-01	1.976092e-02	9.570581e-02	2.754322e-01	1.255263e-02	3.698084e-02	5.764591e-01	2.869431e-03	6.355820e-02	1.991488e-01	4.979660e-02	1.774921e-03	6.747066e-01	1.101487e-02	9.199341e-02	1.775414e-01	5.821968e-02	2.360326e-02	6.368306e-01	1.181170e-02	3.435914e-02	4.541582e-01	9.240362e-03	4.248901e-03	4.918016e-01	6.191813e-03	4.064981e+00	6.629401e-01	1.432616e-01	2.692478e+00	8.261463e-01	2.094479e-01
1882500	-4.614906e+04	1.597761e+02	4.448166e-01	6.371793e-02	2.251613e-01	7.824262e-02	3.170219e-03	6.139203e-01	1.578764e-02	6.676238e-02	3.690979e-01	5.860708e-02	3.130493e-02	4.633370e-01	1.089068e-02	7.284695e-02	1.942361e-01	4.017122e-02	4.029220e-03	6.744460e-01	1.427049e-02	1.102954e-01	1.796263e-01	5.346576e-02	3.920879e-02	6.162491e-01	1.154599e-03	4.810188e-02	3.926411e-01	3.198759e-02	1.656602e-03	5.214531e-01	4.159666e-03	2.834875e+00	6.809835e-01	1.593061e-01	2.686403e+00	8.038621e-01	1.779230e-01
1885000	-4.614054e+04	1.596180e+02	4.396999e-01	7.209720e-02	2.358797e-01	5.766486e-02	8.471677e-03	6.118539e-01	1.403261e-02	8.463559e-02	2.488364e-01	3.012461e-02	2.578505e-02	6.060837e-01	4.534694e-03	6.904835e-02	1.953039e-01	4.147261e-02	5.299920e-03	6.766180e-01	1.225720e-02	1.021705e-01	1.773809e-01	7.133800e-02	2.374115e-02	6.246002e-01	7.691888e-04	3.930481e-02	4.077485e-01	3.114975e-02	5.731991e-03	5.104321e-01	5.632855e-03	3.687689e+00	6.950843e-01	1.289985e-01	2.708338e+00	7.903291e-01	1.809521e-01
1887500	-4.614620e+04	1.599302e+02	4.350458e-01	6.553925e-02	2.573309e-01	5.480154e-02	1.665002e-03	6.037098e-01	1.695353e-02	4.799825e-02	2.242263e-01	1.530613e-02	8.301552e-02	6.219955e-01	7.458279e-03	7.401988e-02	1.879500e-01	4.164830e-02	2.690155e-03	6.814955e-01	1.219610e-02	1.143706e-01	2.275976e-01	4.640373e-02	9.917373e-03	5.912577e-01	1.045302e-02	1.588723e-02	4.497045e-01	1.320868e-02	6.698549e-03	5.079990e-01	6.502050e-03	4.014444e+00	7.059516e-01	1.431145e-01	2.674485e+00	7.857283e-01	2.030720e-01
1890000	-4.614728e+04	1.585686e+02	4.438877e-01	7.015164e-02	2.444483e-01	5.761984e-02	1.222876e-03	6.171707e-01	9.386725e-03	8.007017e-02	2.986743e-01	3.019146e-02	2.397173e-02	5.555903e-01	1.150203e-02	6.424976e-02	1.724473e-01	4.615210e-02	3.540698e-03	7.001943e-01	1.341587e-02	1.179844e-01	1.954326e-01	5.419233e-02	3.010448e-02	5.997986e-01	2.487553e-03	1.143002e-02	3.606160e-01	8.372268e-03	2.747722e-04	6.106591e-01	8.647835e-03	4.167906e+00	6.760701e-01	1.480442e-01	2.702130e+00	7.915905e-01	1.917055e-01
1892500	-4.613791e+04	1.588818e+02	4.464957e-01	7.960480e-02	2.450911e-01	7.140557e-02	2.619655e-03	5.867103e-01	1.456861e-02	9.033823e-02	2.956990e-01	2.938750e-02	5.832807e-02	5.240376e-01	2.209580e-03	6.822766e-02	1.865274e-01	3.908263e-02	2.311814e-03	6.877706e-01	1.607994e-02	1.059254e-01	2.274795e-01	7.594967e-02	1.567227e-02	5.711291e-01	3.844081e-03	1.863519e-02	4.644397e-01	7.643444e-03	4.927175e-03	4.966545e-01	7.700021e-03	3.503009e+00	6.751081e-01	1.359744e-01	2.701652e+00	7.906388e-01	2.191700e-01
1895000	-4.613940e+04	1.591545e+02	4.491744e-01	6.744243e-02	2.292557e-01	5.605002e-02	2.382163e-03	6.264546e-01	1.841509e-02	6.868802e-02	2.551254e-01	2.068113e-02	5.928420e-02	5.882490e-01	7.972256e-03	6.369576e-02	1.913689e-01	3.969260e-02	2.519893e-03	6.895831e-01	1.313979e-02	8.584246e-02	1.829927e-01	8.635835e-02	3.427157e-02	6.062315e-01	4.303378e-03	2.096512e-02	4.392559e-01	9.428526e-03	1.030286e-02	5.086238e-01	1.142372e-02	2.871073e+00	6.798798e-01	1.201996e-01	2.702102e+00	8.060051e-01	2.237374e-01
1897500	-4.613877e+04	1.582313e+02	4.483004e-01	6.407186e-02	2.250388e-01	6.296904e-02	2.389613e-03	6.329931e-01	1.253761e-02	4.162279e-02	2.532222e-01	2.933029e-02	4.251407e-02	6.317244e-01	1.586275e-03	6.352600e-02	1.946189e-01	4.354601e-02	3.437464e-03	6.787867e-01	1.608498e-02	8.906571e-02	2.130681e-01	6.372066e-02	1.899786e-02	6.042620e-01	1.088565e-02	9.237181e-03	4.057021e-01	1.986701e-02	3.290596e-03	5.565332e-01	5.369908e-03	3.911301e+00	6.708471e-01	1.397407e-01	2.664675e+00	8.498462e-01	2.304090e-01
1900000	-4.614818e+04	1.584257e+02	4.495473e-01	6.789696e-02	2.061809e-01	6.305353e-02	4.322848e-03	6.394869e-01	1.905886e-02	7.820815e-02	2.985173e-01	2.447705e-02	4.092042e-02	5.490403e-01	8.836720e-03	6.165008e-02	2.052470e-01	4.700395e-02	1.000221e-03	6.718609e-01	1.323790e-02	1.058866e-01	1.670441e-01	5.178481e-02	2.862416e-02	6.439588e-01	2.701598e-03	1.288370e-02	5.154950e-01	4.610678e-02	3.706179e-03	4.030471e-01	1.876129e-02	3.550056e+00	6.802458e-01	1.385714e-01	2.668813e+00	8.224443e-01	2.349254e-01
1902500	-4.615912e+04	1.564243e+02	4.659258e-01	6.785402e-02	2.147109e-01	6.763931e-02	6.646623e-03	6.246487e-01	1.850047e-02	7.987198e-02	3.159527e-01	2.800662e-02	5.676729e-02	5.141274e-01	5.273935e-03	5.965214e-02	1.958913e-01	4.540961e-02	2.894529e-03	6.850015e-01	1.115095e-02	9.970408e-02	2.011618e-01	5.050705e-02	1.498360e-02	6.310987e-01	2.544779e-03	4.052547e-02	4.178096e-01	1.431230e-02	8.710464e-03	5.047532e-01	1.388899e-02	3.402757e+00	6.824100e-01	1.555303e-01	2.717509e+00	7.416216e-01	1.869208e-01
1905000	-4.616219e+04	1.594548e+02	4.439980e-01	7.121898e-02	2.298271e-01	6.514619e-02	2.299997e-03	6.134688e-01	1.803893e-02	7.306007e-02	3.511577e-01	1.527444e-02	2.954983e-02	5.251984e-01	5.759595e-03	6.418076e-02	2.067719e-01	3.856326e-02	3.958829e-03	6.742211e-01	1.230412e-02	1.116448e-01	1.865968e-01	5.279914e-02	2.162512e-02	6.226104e-01	4.723773e-03	3.595109e-02	4.866810e-01	1.756240e-02	5.072545e-03	4.349426e-01	1.979032e-02	3.266790e+00	6.925912e-01	1.487272e-01	2.660790e+00	8.239879e-01	2.049259e-01
1907500	-4.615087e+04	1.594552e+02	4.426391e-01	6.812496e-02	2.198394e-01	7.197893e-02	4.080700e-03	6.194755e-01	1.650049e-02	5.481468e-02	2.956590e-01	3.099037e-02	6.038105e-02	5.512827e-01	6.872232e-03	6.402265e-02	1.946987e-01	4.252535e-02	1.161904e-03	6.741657e-01	2.342574e-02	9.493467e-02	1.796143e-01	7.112258e-02	1.250864e-02	6.377014e-01	4.118362e-03	2.264467e-02	4.048262e-01	3.023865e-02	1.901603e-02	5.070728e-01	1.620165e-02	3.450489e+00	6.895972e-01	1.540432e-01	2.680403e+00	7.864023e-01	2.014085e-01
1910000	-4.614972e+04	1.594471e+02	4.427165e-01	5.848837e-02	2.418993e-01	5.934883e-02	2.413467e-03	6.310536e-01	6.796373e-03	6.602985e-02	3.141725e-01	2.804370e-02	6.643715e-02	5.222607e-01	3.056045e-03	7.084332e-02	1.927266e-01	3.588007e-02	2.897447e-03	6.861958e-01	1.145678e-02	1.009321e-01	2.337895e-01	5.026531e-02	3.083151e-02	5.803625e-01	3.819069e-03	3.852592e-02	4.668896e-01	1.716909e-02	1.740959e-02	4.439471e-01	1.605873e-02	3.448029e+00	7.063730e-01	1.420298e-01	2.671610e+00	7.943298e-01	2.009798e-01
1912500	-4.615143e+04	1.606091e+02	4.311204e-01	8.700325e-02	1.988642e-01	6.892692e-02	1.938981e-03	6.263106e-01	1.695605e-02	8.395275e-02	3.298265e-01	1.728347e-02	6.038573e-02	5.009158e-01	7.635792e-03	7.208230e-02	1.967868e-01	4.047263e-02	1.514067e-03	6.756515e-01	1.349274e-02	9.700881e-02	1.882070e-01	5.814345e-02	2.425857e-02	6.237151e-01	8.667063e-03	3.110477e-02	4.007189e-01	2.394030e-02	1.176158e-02	4.979156e-01	3.455880e-02	3.879792e+00	6.813111e-01	1.427588e-01	2.680612e+00	8.108241e-01	2.137326e-01
1915000	-4.614351e+04	1.588848e+02	4.435633e-01	6.936609e-02	2.365762e-01	6.265977e-02	4.685566e-03	6.110835e-01	1.562894e-02	7.923228e-02	2.122741e-01	3.241074e-02	5.663737e-02	6.178234e-01	1.622152e-03	6.872803e-02	1.971374e-01	3.944425e-02	2.749363e-04	6.795057e-01	1.490965e-02	1.066461e-01	1.948885e-01	5.554275e-02	1.419014e-02	6.243331e-01	4.399404e-03	2.155494e-02	4.066924e-01	2.973650e-02	2.583051e-03	5.370742e-01	2.358932e-03	3.895614e+00	6.765304e-01	1.307899e-01	2.718516e+00	7.881700e-01	1.961334e-01
[truncated: 7,234 more rows]
