# Supplementary material for: Molecular exploration of fossil eggshell uncovers hidden lineage of giant extinct bird
Source: Nat Commun. 2023 Feb 28;14:914. doi: 10.1038/s41467-023-36405-3 (PMC9974994; doi:10.1038/s41467-023-36405-3)
Supplement: Supplementary file 10 — Supplementary Data 10 [file 41467_2023_36405_MOESM10_ESM.zip › Supplementary Data 10 Genetic_data_minus_filtered_reads/5_Phylogeny_generation/MrBayes/EB2MT.tstat]

[ID: 7744400171]
ID	#obs	Probability(=s)	Stddev(s)	Min(s)	Max(s)	Nruns
33		12002	1.000000e+00	0.000000e+00	1.000000e+00	1.000000e+00	2
34		12002	1.000000e+00	0.000000e+00	1.000000e+00	1.000000e+00	2
35		12002	1.000000e+00	0.000000e+00	1.000000e+00	1.000000e+00	2
36		12002	1.000000e+00	0.000000e+00	1.000000e+00	1.000000e+00	2
37		12002	1.000000e+00	0.000000e+00	1.000000e+00	1.000000e+00	2
38		12002	1.000000e+00	0.000000e+00	1.000000e+00	1.000000e+00	2
39		12002	1.000000e+00	0.000000e+00	1.000000e+00	1.000000e+00	2
40		12002	1.000000e+00	0.000000e+00	1.000000e+00	1.000000e+00	2
41		12002	1.000000e+00	0.000000e+00	1.000000e+00	1.000000e+00	2
42		12002	1.000000e+00	0.000000e+00	1.000000e+00	1.000000e+00	2
43		12002	1.000000e+00	0.000000e+00	1.000000e+00	1.000000e+00	2
44		12002	1.000000e+00	0.000000e+00	1.000000e+00	1.000000e+00	2
45		12002	1.000000e+00	0.000000e+00	1.000000e+00	1.000000e+00	2
46		12002	1.000000e+00	0.000000e+00	1.000000e+00	1.000000e+00	2
47		12002	1.000000e+00	0.000000e+00	1.000000e+00	1.000000e+00	2
48		12000	9.998334e-01	0.000000e+00	9.998334e-01	9.998334e-01	2
49		11998	9.996667e-01	0.000000e+00	9.996667e-01	9.996667e-01	2
50		11997	9.995834e-01	5.891575e-04	9.991668e-01	1.000000e+00	2
51		11992	9.991668e-01	2.356630e-04	9.990002e-01	9.993334e-01	2
52		11954	9.960007e-01	7.069889e-04	9.955007e-01	9.965006e-01	2
53		11951	9.957507e-01	3.534945e-04	9.955007e-01	9.960007e-01	2
54		11897	9.912515e-01	5.891575e-04	9.908349e-01	9.916681e-01	2
55		11778	9.813364e-01	2.592293e-03	9.795034e-01	9.831695e-01	2
56		11728	9.771705e-01	9.426519e-04	9.765039e-01	9.778370e-01	2
57		11571	9.640893e-01	1.767472e-03	9.628395e-01	9.653391e-01	2
58		10967	9.137644e-01	1.178315e-04	9.136811e-01	9.138477e-01	2
59		4520	3.766039e-01	1.861738e-02	3.634394e-01	3.897684e-01	2
60		4157	3.463589e-01	1.060483e-03	3.456091e-01	3.471088e-01	2
61		4051	3.375271e-01	8.248204e-04	3.369438e-01	3.381103e-01	2
62		4042	3.367772e-01	5.420249e-03	3.329445e-01	3.406099e-01	2
63		3982	3.317780e-01	5.891575e-03	3.276121e-01	3.359440e-01	2
64		3946	3.287785e-01	7.541215e-03	3.234461e-01	3.341110e-01	2
65		3873	3.226962e-01	1.190098e-02	3.142810e-01	3.311115e-01	2
66		3609	3.006999e-01	6.716395e-03	2.959507e-01	3.054491e-01	2
67		3172	2.642893e-01	1.413978e-03	2.632895e-01	2.652891e-01	2
