# Supplementary material for: Molecular exploration of fossil eggshell uncovers hidden lineage of giant extinct bird
Source: Nat Commun. 2023 Feb 28;14:914. doi: 10.1038/s41467-023-36405-3 (PMC9974994; doi:10.1038/s41467-023-36405-3)
Supplement: Supplementary file 10 — Supplementary Data 10 [file 41467_2023_36405_MOESM10_ESM.zip › Supplementary Data 10 Genetic_data_minus_filtered_reads/5_Phylogeny_generation/MrBayes/EB2MT.vstat]

[ID: 7744400171]
Parameter	Mean	Variance	CredInt_Lower	CredInt_Upper	Median	PSRF	Nruns
length{all}[1]	6.485664e-04	4.866843e-08	2.489524e-04	1.077433e-03	6.211100e-04	1.000201e+00	2
length{all}[2]	8.596109e-03	7.323105e-07	6.978378e-03	1.030973e-02	8.572731e-03	1.000270e+00	2
length{all}[3]	1.527405e-03	1.382300e-07	8.514473e-04	2.260564e-03	1.498579e-03	1.000016e+00	2
length{all}[4]	1.451891e-03	1.385354e-07	7.432486e-04	2.182981e-03	1.424138e-03	1.000027e+00	2
length{all}[5]	9.860050e-03	8.360500e-07	8.097440e-03	1.167844e-02	9.829502e-03	1.000316e+00	2
length{all}[6]	1.053302e-01	1.777380e-05	9.711774e-02	1.134909e-01	1.052774e-01	9.999887e-01	2
length{all}[7]	3.084045e-03	1.971004e-07	2.239011e-03	3.975077e-03	3.065740e-03	9.999421e-01	2
length{all}[8]	1.164173e-03	7.257759e-08	6.707027e-04	1.695722e-03	1.143893e-03	9.999431e-01	2
length{all}[9]	9.793255e-04	5.984262e-08	5.337657e-04	1.476881e-03	9.622498e-04	1.000036e+00	2
length{all}[10]	5.435945e-03	5.206244e-07	4.082767e-03	6.884550e-03	5.396031e-03	1.000196e+00	2
length{all}[11]	4.876902e-04	2.954357e-08	1.805897e-04	8.272985e-04	4.708989e-04	9.999984e-01	2
length{all}[12]	3.344460e-04	2.644252e-08	6.601846e-05	6.630483e-04	3.133563e-04	1.000165e+00	2
length{all}[13]	3.627714e-04	2.180469e-08	1.050862e-04	6.522152e-04	3.424754e-04	9.999277e-01	2
length{all}[14]	1.825256e-04	1.107906e-08	2.244869e-05	3.907434e-04	1.626580e-04	9.999422e-01	2
length{all}[15]	1.564995e-03	1.184353e-07	9.248181e-04	2.247655e-03	1.539597e-03	9.999662e-01	2
length{all}[16]	9.684874e-04	6.221179e-08	4.988617e-04	1.467338e-03	9.528042e-04	9.999362e-01	2
length{all}[17]	6.654856e-04	4.523648e-08	2.833450e-04	1.087795e-03	6.418777e-04	9.999702e-01	2
length{all}[18]	7.581080e-04	8.089232e-08	2.501845e-04	1.327920e-03	7.282259e-04	1.000005e+00	2
length{all}[19]	4.881302e-04	3.206878e-08	1.769835e-04	8.515218e-04	4.646423e-04	9.999211e-01	2
length{all}[20]	8.015747e-05	5.716474e-09	1.366493e-08	2.346152e-04	5.790176e-05	9.999556e-01	2
length{all}[21]	1.336184e-03	9.436654e-08	7.826163e-04	1.958586e-03	1.313199e-03	1.000043e+00	2
length{all}[22]	2.650813e-04	2.070572e-08	3.834887e-05	5.531416e-04	2.409014e-04	1.000189e+00	2
length{all}[23]	9.324725e-05	6.645110e-09	3.287627e-08	2.535997e-04	7.144467e-05	9.999190e-01	2
length{all}[24]	4.857291e-04	2.901237e-08	1.868299e-04	8.213016e-04	4.660585e-04	9.999619e-01	2
length{all}[25]	1.216053e-03	1.418293e-07	5.229187e-04	1.950674e-03	1.179268e-03	9.999433e-01	2
length{all}[26]	3.025918e-04	1.892105e-08	6.876728e-05	5.729508e-04	2.834104e-04	1.000039e+00	2
length{all}[27]	1.525103e-03	1.459233e-07	8.227630e-04	2.299266e-03	1.492420e-03	1.000183e+00	2
length{all}[28]	5.016177e-04	3.150797e-08	1.909108e-04	8.609505e-04	4.793959e-04	1.000098e+00	2
length{all}[29]	2.059331e-03	1.907900e-07	1.259174e-03	2.943264e-03	2.027517e-03	1.000087e+00	2
length{all}[30]	1.083026e-03	8.750318e-08	5.409487e-04	1.664578e-03	1.059394e-03	9.999190e-01	2
length{all}[31]	1.545643e-03	1.056607e-07	9.455988e-04	2.185758e-03	1.527091e-03	9.999167e-01	2
length{all}[32]	8.270499e-05	6.708909e-09	1.102256e-08	2.474093e-04	5.817438e-05	1.000008e+00	2
length{all}[33]	3.917994e-03	2.572873e-07	2.947387e-03	4.920423e-03	3.898266e-03	9.999619e-01	2
length{all}[34]	4.174688e-04	2.538472e-08	1.401303e-04	7.365733e-04	3.984511e-04	9.999251e-01	2
length{all}[35]	2.762164e-02	3.325693e-06	2.402622e-02	3.115323e-02	2.758370e-02	9.999283e-01	2
length{all}[36]	4.832632e-04	2.958272e-08	1.880456e-04	8.308626e-04	4.625752e-04	1.000015e+00	2
length{all}[37]	5.909967e-04	3.773453e-08	2.496521e-04	9.846386e-04	5.674124e-04	9.999452e-01	2
length{all}[38]	8.011406e-02	1.313135e-05	7.280414e-02	8.698531e-02	8.006076e-02	1.000043e+00	2
length{all}[39]	2.033848e-02	2.686089e-06	1.729753e-02	2.372881e-02	2.030478e-02	9.999443e-01	2
length{all}[40]	3.802656e-03	2.518531e-07	2.829578e-03	4.778415e-03	3.787191e-03	9.999252e-01	2
length{all}[41]	4.471999e-02	6.351340e-06	3.968882e-02	4.955226e-02	4.467112e-02	9.999321e-01	2
length{all}[42]	2.676318e-03	2.541743e-07	1.753307e-03	3.689388e-03	2.649912e-03	9.999805e-01	2
length{all}[43]	4.966653e-02	8.286689e-06	4.409494e-02	5.532589e-02	4.961873e-02	1.000108e+00	2
length{all}[44]	5.344896e-04	3.917253e-08	1.922912e-04	9.435418e-04	5.133453e-04	1.000083e+00	2
length{all}[45]	3.585832e-04	2.376643e-08	9.196508e-05	6.640167e-04	3.380956e-04	9.999532e-01	2
length{all}[46]	3.482060e-03	2.595614e-07	2.484264e-03	4.465018e-03	3.465683e-03	1.000143e+00	2
length{all}[47]	4.807169e-02	6.674231e-06	4.310967e-02	5.326622e-02	4.803828e-02	9.999296e-01	2
length{all}[48]	3.668780e-04	3.872322e-08	4.729353e-05	7.548937e-04	3.344091e-04	9.999711e-01	2
length{all}[49]	3.991150e-04	3.777304e-08	7.714753e-05	7.876424e-04	3.701399e-04	1.000019e+00	2
length{all}[50]	2.345263e-03	2.290632e-07	1.431306e-03	3.276861e-03	2.321727e-03	1.000130e+00	2
length{all}[51]	1.815977e-04	1.082842e-08	2.390862e-05	3.956972e-04	1.628260e-04	9.999835e-01	2
length{all}[52]	1.849726e-04	1.171947e-08	1.557916e-05	3.933244e-04	1.645032e-04	9.999495e-01	2
length{all}[53]	1.947622e-04	1.388615e-08	1.009654e-05	4.214644e-04	1.733909e-04	9.999398e-01	2
length{all}[54]	2.290993e-04	2.028570e-08	5.552907e-06	5.031479e-04	2.032465e-04	9.999341e-01	2
length{all}[55]	1.361240e-04	9.124573e-09	3.110047e-06	3.220831e-04	1.150006e-04	1.000096e+00	2
length{all}[56]	3.204721e-04	2.268991e-08	7.017634e-05	6.142397e-04	2.985698e-04	1.000056e+00	2
length{all}[57]	1.450550e-04	1.047118e-08	1.573865e-06	3.439448e-04	1.235531e-04	9.999236e-01	2
length{all}[58]	1.235856e-04	7.660838e-09	5.166464e-06	2.939104e-04	1.042887e-04	9.999495e-01	2
length{all}[59]	1.072034e-04	1.167515e-08	4.843129e-08	3.245743e-04	7.405868e-05	1.000081e+00	2
length{all}[60]	8.253061e-05	5.943107e-09	9.695759e-08	2.335569e-04	6.114717e-05	1.000480e+00	2
length{all}[61]	6.149563e-05	3.603767e-09	1.714181e-08	1.820620e-04	4.281387e-05	9.998310e-01	2
length{all}[62]	7.983568e-05	6.270195e-09	1.723958e-08	2.346746e-04	5.621470e-05	9.997792e-01	2
length{all}[63]	6.022873e-05	3.621705e-09	2.548245e-08	1.793116e-04	4.131285e-05	9.997506e-01	2
length{all}[64]	5.994066e-05	3.931432e-09	1.809258e-08	1.870497e-04	3.959532e-05	9.997479e-01	2
length{all}[65]	8.491820e-05	6.687648e-09	4.535896e-08	2.469003e-04	6.070139e-05	1.000117e+00	2
length{all}[66]	8.304693e-05	6.711496e-09	1.275564e-08	2.461280e-04	5.734356e-05	1.000046e+00	2
length{all}[67]	6.295738e-05	4.045367e-09	1.123217e-08	1.899931e-04	4.358659e-05	1.001230e+00	2
