# Supplementary material for: Molecular exploration of fossil eggshell uncovers hidden lineage of giant extinct bird
Source: Nat Commun. 2023 Feb 28;14:914. doi: 10.1038/s41467-023-36405-3 (PMC9974994; doi:10.1038/s41467-023-36405-3)
Supplement: Supplementary file 10 — Supplementary Data 10 [file 41467_2023_36405_MOESM10_ESM.zip › Supplementary Data 10 Genetic_data_minus_filtered_reads/5_Phylogeny_generation/MrBayes/EB2MT.trprobs]

#NEXUS
[ID: 7744400171]
[This file contains the trees that were found during the MCMC
search, sorted by posterior probability. "p" indicates the
posterior probability of the tree whereas "P" indicates the
cumulative posterior probability.]

begin trees;
   translate
    1 AEPHI,
    2 APTHA,
    3 APTMA,
    4 APTMA2,
    5 APTOW,
    6 DRONO2,
    7 MULAG,
    8 n07AEP05,
    9 n07AEP06,
   10 n07AEP08,
   11 n08AEP07,
   12 n1665,
   13 n1666,
   14 n2973,
   15 n2980,
   16 n2986,
   17 n2987,
   18 n2988,
   19 n2990,
   20 n2997,
   21 n2998,
   22 n3004,
   23 n3011,
   24 n3024,
   25 n3025,
   26 n3026,
   27 n3219,
   28 n3220,
   29 n3221,
   30 n3222,
   31 n3258,
   32 n3757;
   tree tree_1 [p = 0.041, P = 0.041] = [&W 0.040827] (32,((21,(23,(20,17))),(((24,((30,25),13)),((31,((16,(27,12)),(28,11))),(26,8))),((18,(15,((22,10),((14,(19,9)),(29,7))))),(6,((5,2),(4,3)))))),1);
   tree tree_2 [p = 0.038, P = 0.079] = [&W 0.038494] (32,((21,(23,(20,17))),(((((30,25),24),13),((31,((16,(27,12)),(28,11))),(26,8))),((18,(15,((22,10),((14,(19,9)),(29,7))))),(6,((5,2),(4,3)))))),1);
   tree tree_3 [p = 0.038, P = 0.118] = [&W 0.038327] (32,((21,(23,(20,17))),(((((30,25),24),13),(((16,(27,12)),(28,11)),(31,(26,8)))),((18,(15,((22,10),((14,(19,9)),(29,7))))),(6,((5,2),(4,3)))))),1);
   tree tree_4 [p = 0.038, P = 0.156] = [&W 0.038327] (32,((21,(23,(20,17))),(((24,((30,25),13)),(((16,(27,12)),(28,11)),(31,(26,8)))),((18,(15,((22,10),((14,(19,9)),(29,7))))),(6,((5,2),(4,3)))))),1);
   tree tree_5 [p = 0.038, P = 0.194] = [&W 0.038327] (32,((21,(23,(20,17))),((((30,25),(24,13)),((31,((16,(27,12)),(28,11))),(26,8))),((18,(15,((22,10),((14,(19,9)),(29,7))))),(6,((5,2),(4,3)))))),1);
   tree tree_6 [p = 0.037, P = 0.232] = [&W 0.037244] (32,((21,(23,(20,17))),((((30,25),(24,13)),(((16,(27,12)),(28,11)),(31,(26,8)))),((18,(15,((22,10),((14,(19,9)),(29,7))))),(6,((5,2),(4,3)))))),1);
   tree tree_7 [p = 0.036, P = 0.268] = [&W 0.036411] (32,((21,(23,(20,17))),(((((30,25),24),13),((31,((16,(27,12)),(28,11))),(26,8))),((18,((15,(22,10)),((14,(19,9)),(29,7)))),(6,((5,2),(4,3)))))),1);
   tree tree_8 [p = 0.034, P = 0.302] = [&W 0.034244] (32,((21,(23,(20,17))),(((24,((30,25),13)),(((16,(27,12)),(28,11)),(31,(26,8)))),((18,((15,(22,10)),((14,(19,9)),(29,7)))),(6,((5,2),(4,3)))))),1);
   tree tree_9 [p = 0.034, P = 0.336] = [&W 0.034161] (32,((21,(23,(20,17))),((((30,25),(24,13)),((31,((16,(27,12)),(28,11))),(26,8))),((18,((15,(22,10)),((14,(19,9)),(29,7)))),(6,((5,2),(4,3)))))),1);
   tree tree_10 [p = 0.033, P = 0.370] = [&W 0.033494] (32,((21,(23,(20,17))),(((((30,25),24),13),(((16,(27,12)),(28,11)),(31,(26,8)))),((18,((15,(22,10)),((14,(19,9)),(29,7)))),(6,((5,2),(4,3)))))),1);
   tree tree_11 [p = 0.032, P = 0.402] = [&W 0.032495] (32,((21,(23,(20,17))),(((24,((30,25),13)),((31,((16,(27,12)),(28,11))),(26,8))),((18,((15,(22,10)),((14,(19,9)),(29,7)))),(6,((5,2),(4,3)))))),1);
   tree tree_12 [p = 0.032, P = 0.435] = [&W 0.032411] (32,((21,(23,(20,17))),(((((30,25),24),13),(((16,(27,12)),(28,11)),(31,(26,8)))),((18,((22,10),(15,((14,(19,9)),(29,7))))),(6,((5,2),(4,3)))))),1);
   tree tree_13 [p = 0.031, P = 0.466] = [&W 0.031161] (32,((21,(23,(20,17))),((((30,25),(24,13)),(((16,(27,12)),(28,11)),(31,(26,8)))),((18,((15,(22,10)),((14,(19,9)),(29,7)))),(6,((5,2),(4,3)))))),1);
   tree tree_14 [p = 0.031, P = 0.497] = [&W 0.030662] (32,((21,(23,(20,17))),(((24,((30,25),13)),((31,((16,(27,12)),(28,11))),(26,8))),((18,((22,10),(15,((14,(19,9)),(29,7))))),(6,((5,2),(4,3)))))),1);
   tree tree_15 [p = 0.030, P = 0.527] = [&W 0.030412] (32,((21,(23,(20,17))),(((((30,25),24),13),((31,((16,(27,12)),(28,11))),(26,8))),((18,((22,10),(15,((14,(19,9)),(29,7))))),(6,((5,2),(4,3)))))),1);
   tree tree_16 [p = 0.030, P = 0.557] = [&W 0.030078] (32,((21,(23,(20,17))),((((30,25),(24,13)),(((16,(27,12)),(28,11)),(31,(26,8)))),((18,((22,10),(15,((14,(19,9)),(29,7))))),(6,((5,2),(4,3)))))),1);
   tree tree_17 [p = 0.029, P = 0.587] = [&W 0.029495] (32,((21,(23,(20,17))),((((30,25),(24,13)),((31,((16,(27,12)),(28,11))),(26,8))),((18,((22,10),(15,((14,(19,9)),(29,7))))),(6,((5,2),(4,3)))))),1);
   tree tree_18 [p = 0.029, P = 0.616] = [&W 0.029162] (32,((21,(23,(20,17))),((((30,25),(24,13)),(31,(((16,(27,12)),(28,11)),(26,8)))),((18,(15,((22,10),((14,(19,9)),(29,7))))),(6,((5,2),(4,3)))))),1);
   tree tree_19 [p = 0.028, P = 0.644] = [&W 0.027995] (32,((21,(23,(20,17))),(((24,((30,25),13)),(((16,(27,12)),(28,11)),(31,(26,8)))),((18,((22,10),(15,((14,(19,9)),(29,7))))),(6,((5,2),(4,3)))))),1);
   tree tree_20 [p = 0.027, P = 0.670] = [&W 0.026662] (32,((21,(23,(20,17))),(((((30,25),24),13),(31,(((16,(27,12)),(28,11)),(26,8)))),((18,(15,((22,10),((14,(19,9)),(29,7))))),(6,((5,2),(4,3)))))),1);
   tree tree_21 [p = 0.026, P = 0.696] = [&W 0.025746] (32,((21,(23,(20,17))),(((24,((30,25),13)),(31,(((16,(27,12)),(28,11)),(26,8)))),((18,(15,((22,10),((14,(19,9)),(29,7))))),(6,((5,2),(4,3)))))),1);
   tree tree_22 [p = 0.024, P = 0.720] = [&W 0.024329] (32,((21,(23,(20,17))),(((((30,25),24),13),(31,(((16,(27,12)),(28,11)),(26,8)))),((18,((15,(22,10)),((14,(19,9)),(29,7)))),(6,((5,2),(4,3)))))),1);
   tree tree_23 [p = 0.024, P = 0.744] = [&W 0.023746] (32,((21,(23,(20,17))),((((30,25),(24,13)),(31,(((16,(27,12)),(28,11)),(26,8)))),((18,((15,(22,10)),((14,(19,9)),(29,7)))),(6,((5,2),(4,3)))))),1);
   tree tree_24 [p = 0.024, P = 0.768] = [&W 0.023663] (32,((21,(23,(20,17))),(((24,((30,25),13)),(31,(((16,(27,12)),(28,11)),(26,8)))),((18,((22,10),(15,((14,(19,9)),(29,7))))),(6,((5,2),(4,3)))))),1);
   tree tree_25 [p = 0.022, P = 0.790] = [&W 0.022413] (32,((21,(23,(20,17))),((((30,25),(24,13)),(31,(((16,(27,12)),(28,11)),(26,8)))),((18,((22,10),(15,((14,(19,9)),(29,7))))),(6,((5,2),(4,3)))))),1);
   tree tree_26 [p = 0.021, P = 0.812] = [&W 0.021413] (32,((21,(23,(20,17))),(((((30,25),24),13),(31,(((16,(27,12)),(28,11)),(26,8)))),((18,((22,10),(15,((14,(19,9)),(29,7))))),(6,((5,2),(4,3)))))),1);
   tree tree_27 [p = 0.019, P = 0.831] = [&W 0.018914] (32,((21,(23,(20,17))),(((24,((30,25),13)),(31,(((16,(27,12)),(28,11)),(26,8)))),((18,((15,(22,10)),((14,(19,9)),(29,7)))),(6,((5,2),(4,3)))))),1);
   tree tree_28 [p = 0.003, P = 0.834] = [&W 0.003166] (32,((21,(23,(20,17))),((31,((24,((30,25),13)),(((16,(27,12)),(28,11)),(26,8)))),((18,((15,(22,10)),((14,(19,9)),(29,7)))),(6,((5,2),(4,3)))))),1);
   tree tree_29 [p = 0.003, P = 0.837] = [&W 0.003083] (32,((21,(23,(20,17))),((31,(((30,25),(24,13)),(((16,(27,12)),(28,11)),(26,8)))),((18,((22,10),(15,((14,(19,9)),(29,7))))),(6,((5,2),(4,3)))))),1);
   tree tree_30 [p = 0.003, P = 0.840] = [&W 0.003083] (32,((21,(23,(20,17))),((31,(((16,(27,12)),(28,11)),(((30,25),(24,13)),(26,8)))),((18,(15,((22,10),((14,(19,9)),(29,7))))),(6,((5,2),(4,3)))))),1);
   tree tree_31 [p = 0.003, P = 0.843] = [&W 0.003000] (32,((21,(23,(20,17))),((31,((((30,25),(24,13)),((16,(27,12)),(28,11))),(26,8))),((18,(15,((22,10),((14,(19,9)),(29,7))))),(6,((5,2),(4,3)))))),1);
   tree tree_32 [p = 0.003, P = 0.846] = [&W 0.002916] (32,((21,(23,(20,17))),((31,(((30,25),(24,13)),(((16,(27,12)),(28,11)),(26,8)))),((18,(15,((22,10),((14,(19,9)),(29,7))))),(6,((5,2),(4,3)))))),1);
   tree tree_33 [p = 0.003, P = 0.849] = [&W 0.002916] (32,((21,(23,(20,17))),((31,(((16,(27,12)),(28,11)),((((30,25),24),13),(26,8)))),((18,(15,((22,10),((14,(19,9)),(29,7))))),(6,((5,2),(4,3)))))),1);
   tree tree_34 [p = 0.003, P = 0.852] = [&W 0.002833] (32,((21,(23,(20,17))),((31,(((16,(27,12)),(28,11)),((((30,25),24),13),(26,8)))),((18,((15,(22,10)),((14,(19,9)),(29,7)))),(6,((5,2),(4,3)))))),1);
   tree tree_35 [p = 0.003, P = 0.854] = [&W 0.002833] (32,((21,(23,(20,17))),((31,(((24,((30,25),13)),((16,(27,12)),(28,11))),(26,8))),((18,(15,((22,10),((14,(19,9)),(29,7))))),(6,((5,2),(4,3)))))),1);
   tree tree_36 [p = 0.003, P = 0.857] = [&W 0.002666] (32,((21,(23,(20,17))),((31,((((30,25),24),13),(((16,(27,12)),(28,11)),(26,8)))),((18,((22,10),(15,((14,(19,9)),(29,7))))),(6,((5,2),(4,3)))))),1);
   tree tree_37 [p = 0.003, P = 0.860] = [&W 0.002666] (32,((21,(23,(20,17))),((31,((24,((30,25),13)),(((16,(27,12)),(28,11)),(26,8)))),((18,(15,((22,10),((14,(19,9)),(29,7))))),(6,((5,2),(4,3)))))),1);
   tree tree_38 [p = 0.002, P = 0.862] = [&W 0.002500] (32,((21,(23,(20,17))),((31,(((16,(27,12)),(28,11)),((24,((30,25),13)),(26,8)))),((18,((15,(22,10)),((14,(19,9)),(29,7)))),(6,((5,2),(4,3)))))),1);
   tree tree_39 [p = 0.002, P = 0.865] = [&W 0.002500] (32,((21,(23,(20,17))),((31,(((((30,25),24),13),((16,(27,12)),(28,11))),(26,8))),((18,(15,((22,10),((14,(19,9)),(29,7))))),(6,((5,2),(4,3)))))),1);
   tree tree_40 [p = 0.002, P = 0.867] = [&W 0.002416] (32,((21,(23,(20,17))),((31,((24,((30,25),13)),(((16,(27,12)),(28,11)),(26,8)))),((18,((22,10),(15,((14,(19,9)),(29,7))))),(6,((5,2),(4,3)))))),1);
   tree tree_41 [p = 0.002, P = 0.869] = [&W 0.002250] (32,((21,(23,(20,17))),((31,(((16,(27,12)),(28,11)),((24,((30,25),13)),(26,8)))),((18,(15,((22,10),((14,(19,9)),(29,7))))),(6,((5,2),(4,3)))))),1);
   tree tree_42 [p = 0.002, P = 0.872] = [&W 0.002250] (32,((21,(23,(20,17))),((31,(((30,25),(24,13)),(((16,(27,12)),(28,11)),(26,8)))),((18,((15,(22,10)),((14,(19,9)),(29,7)))),(6,((5,2),(4,3)))))),1);
   tree tree_43 [p = 0.002, P = 0.874] = [&W 0.002166] (32,((21,(23,(20,17))),((31,(((16,(27,12)),(28,11)),(((30,25),(24,13)),(26,8)))),((18,((15,(22,10)),((14,(19,9)),(29,7)))),(6,((5,2),(4,3)))))),1);
   tree tree_44 [p = 0.002, P = 0.876] = [&W 0.002166] (32,((21,(23,(20,17))),((31,(((24,((30,25),13)),((16,(27,12)),(28,11))),(26,8))),((18,((15,(22,10)),((14,(19,9)),(29,7)))),(6,((5,2),(4,3)))))),1);
   tree tree_45 [p = 0.002, P = 0.878] = [&W 0.002166] (32,((21,(23,(20,17))),((31,(((16,(27,12)),(28,11)),(((30,25),(24,13)),(26,8)))),((18,((22,10),(15,((14,(19,9)),(29,7))))),(6,((5,2),(4,3)))))),1);
   tree tree_46 [p = 0.002, P = 0.880] = [&W 0.002000] (32,((21,(23,(20,17))),((31,((((30,25),24),13),(((16,(27,12)),(28,11)),(26,8)))),((18,((15,(22,10)),((14,(19,9)),(29,7)))),(6,((5,2),(4,3)))))),1);
   tree tree_47 [p = 0.002, P = 0.882] = [&W 0.001916] (32,((21,(23,(20,17))),((31,(((24,((30,25),13)),((16,(27,12)),(28,11))),(26,8))),((18,((22,10),(15,((14,(19,9)),(29,7))))),(6,((5,2),(4,3)))))),1);
   tree tree_48 [p = 0.002, P = 0.884] = [&W 0.001916] (32,((21,(23,(20,17))),((31,((((30,25),24),13),(((16,(27,12)),(28,11)),(26,8)))),((18,(15,((22,10),((14,(19,9)),(29,7))))),(6,((5,2),(4,3)))))),1);
   tree tree_49 [p = 0.002, P = 0.886] = [&W 0.001833] (32,((21,(23,(20,17))),((31,(((16,(27,12)),(28,11)),((((30,25),24),13),(26,8)))),((18,((22,10),(15,((14,(19,9)),(29,7))))),(6,((5,2),(4,3)))))),1);
   tree tree_50 [p = 0.002, P = 0.888] = [&W 0.001750] (32,((21,(23,(20,17))),((31,(((16,(27,12)),(28,11)),((24,((30,25),13)),(26,8)))),((18,((22,10),(15,((14,(19,9)),(29,7))))),(6,((5,2),(4,3)))))),1);
   tree tree_51 [p = 0.002, P = 0.889] = [&W 0.001750] (32,((21,(23,(20,17))),((31,(((((30,25),24),13),((16,(27,12)),(28,11))),(26,8))),((18,((22,10),(15,((14,(19,9)),(29,7))))),(6,((5,2),(4,3)))))),1);
   tree tree_52 [p = 0.002, P = 0.891] = [&W 0.001666] (32,((21,(23,(20,17))),((31,((((30,25),(24,13)),((16,(27,12)),(28,11))),(26,8))),((18,((15,(22,10)),((14,(19,9)),(29,7)))),(6,((5,2),(4,3)))))),1);
   tree tree_53 [p = 0.001, P = 0.893] = [&W 0.001500] (32,((21,(23,(20,17))),((31,((((30,25),(24,13)),((16,(27,12)),(28,11))),(26,8))),((18,((22,10),(15,((14,(19,9)),(29,7))))),(6,((5,2),(4,3)))))),1);
   tree tree_54 [p = 0.001, P = 0.894] = [&W 0.001416] (32,((21,(23,(20,17))),((31,(((((30,25),24),13),((16,(27,12)),(28,11))),(26,8))),((18,((15,(22,10)),((14,(19,9)),(29,7)))),(6,((5,2),(4,3)))))),1);
   tree tree_55 [p = 0.001, P = 0.895] = [&W 0.001333] (32,((21,(23,(20,17))),(((((30,25),24),13),((31,((27,12),(16,(28,11)))),(26,8))),((18,(15,((22,10),((14,(19,9)),(29,7))))),(6,((5,2),(4,3)))))),1);
   tree tree_56 [p = 0.001, P = 0.896] = [&W 0.001083] (32,((21,(23,(20,17))),(((((30,25),24),13),((31,((16,(27,12)),(28,11))),(26,8))),((18,(15,((22,10),((19,(14,9)),(29,7))))),(6,((5,2),(4,3)))))),1);
   tree tree_57 [p = 0.001, P = 0.897] = [&W 0.001083] (32,((21,(23,(20,17))),(((((30,25),24),13),((16,((27,12),(28,11))),(31,(26,8)))),((18,(15,((22,10),((14,(19,9)),(29,7))))),(6,((5,2),(4,3)))))),1);
   tree tree_58 [p = 0.001, P = 0.898] = [&W 0.001000] (32,((21,(23,(20,17))),(((24,((30,25),13)),((31,((27,12),(16,(28,11)))),(26,8))),((18,(15,((22,10),((14,(19,9)),(29,7))))),(6,((5,2),(4,3)))))),1);
   tree tree_59 [p = 0.001, P = 0.899] = [&W 0.001000] (32,((23,(21,(20,17))),((((30,25),(24,13)),((31,((16,(27,12)),(28,11))),(26,8))),((18,(15,((22,10),((14,(19,9)),(29,7))))),(6,((5,2),(4,3)))))),1);
   tree tree_60 [p = 0.001, P = 0.900] = [&W 0.000917] (32,((21,(23,(20,17))),((((30,25),(24,13)),((16,((27,12),(28,11))),(31,(26,8)))),((18,((22,10),(15,((14,(19,9)),(29,7))))),(6,((5,2),(4,3)))))),1);
   tree tree_61 [p = 0.001, P = 0.901] = [&W 0.000917] (32,((23,(21,(20,17))),(((((30,25),24),13),((31,((16,(27,12)),(28,11))),(26,8))),((18,((22,10),(15,((14,(19,9)),(29,7))))),(6,((5,2),(4,3)))))),1);
   tree tree_62 [p = 0.001, P = 0.902] = [&W 0.000917] (32,((23,(21,(20,17))),(((((30,25),24),13),(((16,(27,12)),(28,11)),(31,(26,8)))),((18,(15,((22,10),((14,(19,9)),(29,7))))),(6,((5,2),(4,3)))))),1);
   tree tree_63 [p = 0.001, P = 0.903] = [&W 0.000917] (32,((23,(21,(20,17))),(((24,((30,25),13)),(((16,(27,12)),(28,11)),(31,(26,8)))),((18,(15,((22,10),((14,(19,9)),(29,7))))),(6,((5,2),(4,3)))))),1);
   tree tree_64 [p = 0.001, P = 0.904] = [&W 0.000917] (32,((21,(23,(20,17))),(((24,((30,25),13)),((31,((27,12),(16,(28,11)))),(26,8))),((18,((15,(22,10)),((14,(19,9)),(29,7)))),(6,((5,2),(4,3)))))),1);
   tree tree_65 [p = 0.001, P = 0.905] = [&W 0.000917] (32,((23,(21,(20,17))),(((((30,25),24),13),((31,((16,(27,12)),(28,11))),(26,8))),((18,((15,(22,10)),((14,(19,9)),(29,7)))),(6,((5,2),(4,3)))))),1);
   tree tree_66 [p = 0.001, P = 0.906] = [&W 0.000833] (32,((21,(23,(20,17))),(((24,((30,25),13)),(((27,12),(16,(28,11))),(31,(26,8)))),((18,(15,((22,10),((14,(19,9)),(29,7))))),(6,((5,2),(4,3)))))),1);
   tree tree_67 [p = 0.001, P = 0.907] = [&W 0.000833] (32,((23,(21,(20,17))),((((30,25),(24,13)),((31,((16,(27,12)),(28,11))),(26,8))),((18,((22,10),(15,((14,(19,9)),(29,7))))),(6,((5,2),(4,3)))))),1);
   tree tree_68 [p = 0.001, P = 0.907] = [&W 0.000833] (32,((23,(21,(20,17))),((((30,25),(24,13)),(((16,(27,12)),(28,11)),(31,(26,8)))),((18,((15,(22,10)),((14,(19,9)),(29,7)))),(6,((5,2),(4,3)))))),1);
   tree tree_69 [p = 0.001, P = 0.908] = [&W 0.000833] (32,((21,(23,(20,17))),((((30,25),(24,13)),((31,(16,((27,12),(28,11)))),(26,8))),((18,(15,((22,10),((14,(19,9)),(29,7))))),(6,((5,2),(4,3)))))),1);
   tree tree_70 [p = 0.001, P = 0.909] = [&W 0.000833] (32,((23,(21,(20,17))),(((((30,25),24),13),(((16,(27,12)),(28,11)),(31,(26,8)))),((18,((22,10),(15,((14,(19,9)),(29,7))))),(6,((5,2),(4,3)))))),1);
   tree tree_71 [p = 0.001, P = 0.910] = [&W 0.000833] (32,((23,(21,(20,17))),(((24,((30,25),13)),(((16,(27,12)),(28,11)),(31,(26,8)))),((18,((15,(22,10)),((14,(19,9)),(29,7)))),(6,((5,2),(4,3)))))),1);
   tree tree_72 [p = 0.001, P = 0.911] = [&W 0.000833] (32,((23,(21,(20,17))),(((24,((30,25),13)),((31,((16,(27,12)),(28,11))),(26,8))),((18,(15,((22,10),((14,(19,9)),(29,7))))),(6,((5,2),(4,3)))))),1);
   tree tree_73 [p = 0.001, P = 0.912] = [&W 0.000833] (32,((21,(23,(20,17))),((((30,25),(24,13)),(((27,12),(16,(28,11))),(31,(26,8)))),((18,((15,(22,10)),((14,(19,9)),(29,7)))),(6,((5,2),(4,3)))))),1);
   tree tree_74 [p = 0.001, P = 0.912] = [&W 0.000833] (32,((21,(23,(20,17))),(((((30,25),24),13),((31,(16,((27,12),(28,11)))),(26,8))),((18,((22,10),(15,((14,(19,9)),(29,7))))),(6,((5,2),(4,3)))))),1);
   tree tree_75 [p = 0.001, P = 0.913] = [&W 0.000833] (32,((21,(23,(20,17))),(((24,((30,25),13)),((31,((27,12),(16,(28,11)))),(26,8))),((18,((22,10),(15,((14,(19,9)),(29,7))))),(6,((5,2),(4,3)))))),1);
   tree tree_76 [p = 0.001, P = 0.914] = [&W 0.000750] (32,((23,(21,(20,17))),(((((30,25),24),13),(((16,(27,12)),(28,11)),(31,(26,8)))),((18,((15,(22,10)),((14,(19,9)),(29,7)))),(6,((5,2),(4,3)))))),1);
   tree tree_77 [p = 0.001, P = 0.915] = [&W 0.000750] (32,((21,(23,(20,17))),(((24,((30,25),13)),(((16,(27,12)),(28,11)),(31,(26,8)))),((18,(15,((22,10),(((19,14),9),(29,7))))),(6,((5,2),(4,3)))))),1);
   tree tree_78 [p = 0.001, P = 0.916] = [&W 0.000750] (32,((21,(23,(20,17))),(((((30,25),24),13),(((27,12),(16,(28,11))),(31,(26,8)))),((18,((15,(22,10)),((14,(19,9)),(29,7)))),(6,((5,2),(4,3)))))),1);
   tree tree_79 [p = 0.001, P = 0.916] = [&W 0.000750] (32,((23,(21,(20,17))),(((24,((30,25),13)),((31,((16,(27,12)),(28,11))),(26,8))),((18,((22,10),(15,((14,(19,9)),(29,7))))),(6,((5,2),(4,3)))))),1);
   tree tree_80 [p = 0.001, P = 0.917] = [&W 0.000750] (32,((23,(21,(20,17))),((((30,25),(24,13)),(31,(((16,(27,12)),(28,11)),(26,8)))),((18,((22,10),(15,((14,(19,9)),(29,7))))),(6,((5,2),(4,3)))))),1);
   tree tree_81 [p = 0.001, P = 0.918] = [&W 0.000750] (32,((23,(21,(20,17))),(((24,((30,25),13)),((31,((16,(27,12)),(28,11))),(26,8))),((18,((15,(22,10)),((14,(19,9)),(29,7)))),(6,((5,2),(4,3)))))),1);
   tree tree_82 [p = 0.001, P = 0.919] = [&W 0.000750] (32,((21,(23,(20,17))),(((24,((30,25),13)),(31,(((27,12),(16,(28,11))),(26,8)))),((18,(15,((22,10),((14,(19,9)),(29,7))))),(6,((5,2),(4,3)))))),1);
   tree tree_83 [p = 0.001, P = 0.919] = [&W 0.000750] (32,((21,(23,(20,17))),((((30,25),(24,13)),(((27,12),(16,(28,11))),(31,(26,8)))),((18,((22,10),(15,((14,(19,9)),(29,7))))),(6,((5,2),(4,3)))))),1);
   tree tree_84 [p = 0.001, P = 0.920] = [&W 0.000750] (32,((21,(23,(20,17))),(((24,((30,25),13)),((31,(16,((27,12),(28,11)))),(26,8))),((18,((15,(22,10)),((14,(19,9)),(29,7)))),(6,((5,2),(4,3)))))),1);
   tree tree_85 [p = 0.001, P = 0.921] = [&W 0.000667] (32,((21,(23,(20,17))),((((30,25),(24,13)),((16,((27,12),(28,11))),(31,(26,8)))),((18,(15,((22,10),((14,(19,9)),(29,7))))),(6,((5,2),(4,3)))))),1);
   tree tree_86 [p = 0.001, P = 0.921] = [&W 0.000667] (32,((23,(21,(20,17))),(((24,((30,25),13)),(31,(((16,(27,12)),(28,11)),(26,8)))),((18,((15,(22,10)),((14,(19,9)),(29,7)))),(6,((5,2),(4,3)))))),1);
   tree tree_87 [p = 0.001, P = 0.922] = [&W 0.000667] (32,((21,(23,(20,17))),(((((30,25),24),13),((16,((27,12),(28,11))),(31,(26,8)))),((18,((22,10),(15,((14,(19,9)),(29,7))))),(6,((5,2),(4,3)))))),1);
   tree tree_88 [p = 0.001, P = 0.923] = [&W 0.000667] (32,((21,(23,(20,17))),(((24,((30,25),13)),((31,(16,((27,12),(28,11)))),(26,8))),((18,(15,((22,10),((14,(19,9)),(29,7))))),(6,((5,2),(4,3)))))),1);
   tree tree_89 [p = 0.001, P = 0.923] = [&W 0.000667] (32,((21,(23,(20,17))),(((((30,25),24),13),((31,(16,((27,12),(28,11)))),(26,8))),((18,(15,((22,10),((14,(19,9)),(29,7))))),(6,((5,2),(4,3)))))),1);
   tree tree_90 [p = 0.001, P = 0.924] = [&W 0.000667] (32,((21,(23,(20,17))),(((((30,25),24),13),(31,(((27,12),(16,(28,11))),(26,8)))),((18,(15,((22,10),((14,(19,9)),(29,7))))),(6,((5,2),(4,3)))))),1);
   tree tree_91 [p = 0.001, P = 0.925] = [&W 0.000667] (32,((21,(23,(20,17))),(((((30,25),24),13),(((16,(27,12)),(28,11)),(31,(26,8)))),((18,((15,(22,10)),(((19,14),9),(29,7)))),(6,((5,2),(4,3)))))),1);
   tree tree_92 [p = 0.001, P = 0.925] = [&W 0.000667] (32,((21,(23,(20,17))),(((((30,25),24),13),(((27,12),(16,(28,11))),(31,(26,8)))),((18,((22,10),(15,((14,(19,9)),(29,7))))),(6,((5,2),(4,3)))))),1);
   tree tree_93 [p = 0.001, P = 0.926] = [&W 0.000667] (32,((21,(23,(20,17))),(((24,((30,25),13)),(((27,12),(16,(28,11))),(31,(26,8)))),((18,((15,(22,10)),((14,(19,9)),(29,7)))),(6,((5,2),(4,3)))))),1);
   tree tree_94 [p = 0.001, P = 0.927] = [&W 0.000583] (32,((23,(21,(20,17))),((((30,25),(24,13)),(((16,(27,12)),(28,11)),(31,(26,8)))),((18,((22,10),(15,((14,(19,9)),(29,7))))),(6,((5,2),(4,3)))))),1);
   tree tree_95 [p = 0.001, P = 0.927] = [&W 0.000583] (32,((21,(23,(20,17))),(((((30,25),24),13),(((27,12),(16,(28,11))),(31,(26,8)))),((18,(15,((22,10),((14,(19,9)),(29,7))))),(6,((5,2),(4,3)))))),1);
   tree tree_96 [p = 0.001, P = 0.928] = [&W 0.000583] (32,((21,(23,(20,17))),(((((30,25),24),13),((31,(16,((27,12),(28,11)))),(26,8))),((18,((15,(22,10)),((14,(19,9)),(29,7)))),(6,((5,2),(4,3)))))),1);
   tree tree_97 [p = 0.001, P = 0.928] = [&W 0.000583] (32,((21,(23,(20,17))),(((24,((30,25),13)),((16,((27,12),(28,11))),(31,(26,8)))),((18,((15,(22,10)),((14,(19,9)),(29,7)))),(6,((5,2),(4,3)))))),1);
   tree tree_98 [p = 0.001, P = 0.929] = [&W 0.000583] (32,((21,(23,(20,17))),(((((30,25),24),13),((16,((27,12),(28,11))),(31,(26,8)))),((18,((15,(22,10)),((14,(19,9)),(29,7)))),(6,((5,2),(4,3)))))),1);
   tree tree_99 [p = 0.001, P = 0.930] = [&W 0.000583] (32,((21,(23,(20,17))),(((((30,25),(24,13)),(31,((16,(27,12)),(28,11)))),(26,8)),((18,((15,(22,10)),((14,(19,9)),(29,7)))),(6,((5,2),(4,3)))))),1);
   tree tree_100 [p = 0.001, P = 0.930] = [&W 0.000583] (32,((21,(23,(20,17))),(((24,((30,25),13)),((31,((16,(27,12)),(28,11))),(26,8))),((18,((15,(22,10)),((19,(14,9)),(29,7)))),(6,((5,2),(4,3)))))),1);
   tree tree_101 [p = 0.001, P = 0.931] = [&W 0.000583] (32,((21,(23,(20,17))),(((24,((30,25),13)),((31,((16,(27,12)),(28,11))),(26,8))),((18,((15,(22,10)),(((19,14),9),(29,7)))),(6,((5,2),(4,3)))))),1);
   tree tree_102 [p = 0.001, P = 0.931] = [&W 0.000583] (32,((21,(23,(20,17))),(((24,((30,25),13)),((((27,16),12),(28,11)),(31,(26,8)))),((18,((22,10),(15,((14,(19,9)),(29,7))))),(6,((5,2),(4,3)))))),1);
   tree tree_103 [p = 0.000, P = 0.932] = [&W 0.000500] (32,((23,(21,(20,17))),(((((30,25),24),13),(31,(((16,(27,12)),(28,11)),(26,8)))),((18,(15,((22,10),((14,(19,9)),(29,7))))),(6,((5,2),(4,3)))))),1);
   tree tree_104 [p = 0.000, P = 0.932] = [&W 0.000500] (32,((21,(23,(20,17))),((((30,25),(24,13)),(31,(((27,12),(16,(28,11))),(26,8)))),((18,(15,((22,10),((14,(19,9)),(29,7))))),(6,((5,2),(4,3)))))),1);
   tree tree_105 [p = 0.000, P = 0.933] = [&W 0.000500] (32,((23,(21,(20,17))),(((24,((30,25),13)),(31,(((16,(27,12)),(28,11)),(26,8)))),((18,(15,((22,10),((14,(19,9)),(29,7))))),(6,((5,2),(4,3)))))),1);
   tree tree_106 [p = 0.000, P = 0.933] = [&W 0.000500] (32,((23,(21,(20,17))),(((((30,25),24),13),((31,((16,(27,12)),(28,11))),(26,8))),((18,(15,((22,10),((14,(19,9)),(29,7))))),(6,((5,2),(4,3)))))),1);
   tree tree_107 [p = 0.000, P = 0.934] = [&W 0.000500] (32,((21,(23,(20,17))),((((30,25),(24,13)),((31,((27,12),(16,(28,11)))),(26,8))),((18,(15,((22,10),((14,(19,9)),(29,7))))),(6,((5,2),(4,3)))))),1);
   tree tree_108 [p = 0.000, P = 0.934] = [&W 0.000500] (32,((21,(23,(20,17))),((((24,((30,25),13)),(31,((16,(27,12)),(28,11)))),(26,8)),((18,(15,((22,10),((14,(19,9)),(29,7))))),(6,((5,2),(4,3)))))),1);
   tree tree_109 [p = 0.000, P = 0.935] = [&W 0.000500] (32,((21,(23,(20,17))),(((24,((30,25),13)),(((16,(27,12)),(28,11)),(31,(26,8)))),((18,(15,((22,10),((19,(14,9)),(29,7))))),(6,((5,2),(4,3)))))),1);
   tree tree_110 [p = 0.000, P = 0.935] = [&W 0.000500] (32,((21,(23,(20,17))),(((31,((((30,25),24),13),((16,(27,12)),(28,11)))),(26,8)),((18,(15,((22,10),((14,(19,9)),(29,7))))),(6,((5,2),(4,3)))))),1);
   tree tree_111 [p = 0.000, P = 0.936] = [&W 0.000500] (32,((21,(23,(20,17))),(((((30,25),24),13),(31,(((27,12),(16,(28,11))),(26,8)))),((18,((22,10),(15,((14,(19,9)),(29,7))))),(6,((5,2),(4,3)))))),1);
   tree tree_112 [p = 0.000, P = 0.936] = [&W 0.000500] (32,((21,(23,(20,17))),((((30,25),(24,13)),(31,(((27,12),(16,(28,11))),(26,8)))),((18,((22,10),(15,((14,(19,9)),(29,7))))),(6,((5,2),(4,3)))))),1);
   tree tree_113 [p = 0.000, P = 0.937] = [&W 0.000500] (32,((21,(23,(20,17))),(((24,((30,25),13)),(31,((16,((27,12),(28,11))),(26,8)))),((18,((15,(22,10)),((14,(19,9)),(29,7)))),(6,((5,2),(4,3)))))),1);
   tree tree_114 [p = 0.000, P = 0.937] = [&W 0.000500] (32,((21,(23,(20,17))),(((24,((30,25),13)),(31,(((16,(27,12)),(28,11)),(26,8)))),((18,((15,(22,10)),((19,(14,9)),(29,7)))),(6,((5,2),(4,3)))))),1);
   tree tree_115 [p = 0.000, P = 0.938] = [&W 0.000500] (32,((21,(23,(20,17))),((((31,(24,((30,25),13))),((16,(27,12)),(28,11))),(26,8)),((18,((22,10),(15,((14,(19,9)),(29,7))))),(6,((5,2),(4,3)))))),1);
   tree tree_116 [p = 0.000, P = 0.938] = [&W 0.000500] (32,((21,(23,(20,17))),((((30,25),(24,13)),((16,((27,12),(28,11))),(31,(26,8)))),((18,((15,(22,10)),((14,(19,9)),(29,7)))),(6,((5,2),(4,3)))))),1);
   tree tree_117 [p = 0.000, P = 0.939] = [&W 0.000500] (32,((21,(23,(20,17))),(((31,((24,((30,25),13)),((16,(27,12)),(28,11)))),(26,8)),((18,((22,10),(15,((14,(19,9)),(29,7))))),(6,((5,2),(4,3)))))),1);
   tree tree_118 [p = 0.000, P = 0.939] = [&W 0.000500] (32,((21,(23,(20,17))),(((24,((30,25),13)),(((16,(27,12)),(28,11)),(31,(26,8)))),((18,((22,10),(15,(((19,14),9),(29,7))))),(6,((5,2),(4,3)))))),1);
   tree tree_119 [p = 0.000, P = 0.940] = [&W 0.000500] (32,((21,(23,(20,17))),(((((30,25),24),13),(31,(((27,12),(16,(28,11))),(26,8)))),((18,((15,(22,10)),((14,(19,9)),(29,7)))),(6,((5,2),(4,3)))))),1);
   tree tree_120 [p = 0.000, P = 0.940] = [&W 0.000500] (32,((21,(23,(20,17))),(((24,((30,25),13)),(31,(((27,12),(16,(28,11))),(26,8)))),((18,((15,(22,10)),((14,(19,9)),(29,7)))),(6,((5,2),(4,3)))))),1);
   tree tree_121 [p = 0.000, P = 0.941] = [&W 0.000500] (32,((21,(23,(20,17))),(((24,((30,25),13)),(31,((16,((27,12),(28,11))),(26,8)))),((18,((22,10),(15,((14,(19,9)),(29,7))))),(6,((5,2),(4,3)))))),1);
   tree tree_122 [p = 0.000, P = 0.941] = [&W 0.000500] (32,((23,(21,(20,17))),(((24,((30,25),13)),(31,(((16,(27,12)),(28,11)),(26,8)))),((18,((22,10),(15,((14,(19,9)),(29,7))))),(6,((5,2),(4,3)))))),1);
   tree tree_123 [p = 0.000, P = 0.942] = [&W 0.000500] (32,((21,(23,(20,17))),(((((30,25),24),13),(31,((16,((27,12),(28,11))),(26,8)))),((18,((22,10),(15,((14,(19,9)),(29,7))))),(6,((5,2),(4,3)))))),1);
   tree tree_124 [p = 0.000, P = 0.942] = [&W 0.000500] (32,((23,(21,(20,17))),(((24,((30,25),13)),(((16,(27,12)),(28,11)),(31,(26,8)))),((18,((22,10),(15,((14,(19,9)),(29,7))))),(6,((5,2),(4,3)))))),1);
   tree tree_125 [p = 0.000, P = 0.943] = [&W 0.000500] (32,((21,(23,(20,17))),(((((30,25),24),13),(((16,(27,12)),(28,11)),(31,(26,8)))),((18,(15,((22,10),((19,(14,9)),(29,7))))),(6,((5,2),(4,3)))))),1);
   tree tree_126 [p = 0.000, P = 0.943] = [&W 0.000417] (32,((21,(23,(20,17))),((((16,(27,12)),(28,11)),((31,((30,25),(24,13))),(26,8))),((18,(15,((22,10),((14,(19,9)),(29,7))))),(6,((5,2),(4,3)))))),1);
   tree tree_127 [p = 0.000, P = 0.944] = [&W 0.000417] (32,((21,(23,(20,17))),((((30,25),(24,13)),((31,((27,12),(16,(28,11)))),(26,8))),((18,((15,(22,10)),((14,(19,9)),(29,7)))),(6,((5,2),(4,3)))))),1);
   tree tree_128 [p = 0.000, P = 0.944] = [&W 0.000417] (32,((23,(21,(20,17))),((((30,25),(24,13)),((31,((16,(27,12)),(28,11))),(26,8))),((18,((15,(22,10)),((14,(19,9)),(29,7)))),(6,((5,2),(4,3)))))),1);
   tree tree_129 [p = 0.000, P = 0.944] = [&W 0.000417] (32,((21,(23,(20,17))),(((24,((30,25),13)),((((27,16),12),(28,11)),(31,(26,8)))),((18,(15,((22,10),((14,(19,9)),(29,7))))),(6,((5,2),(4,3)))))),1);
   tree tree_130 [p = 0.000, P = 0.945] = [&W 0.000417] (32,((21,(23,(20,17))),((((30,25),(24,13)),(31,((((27,16),12),(28,11)),(26,8)))),((18,((22,10),(15,((14,(19,9)),(29,7))))),(6,((5,2),(4,3)))))),1);
   tree tree_131 [p = 0.000, P = 0.945] = [&W 0.000417] (32,((21,(23,(20,17))),((((30,25),(24,13)),(((27,12),(16,(28,11))),(31,(26,8)))),((18,(15,((22,10),((14,(19,9)),(29,7))))),(6,((5,2),(4,3)))))),1);
   tree tree_132 [p = 0.000, P = 0.946] = [&W 0.000417] (32,((23,(21,(20,17))),(((((30,25),24),13),(31,(((16,(27,12)),(28,11)),(26,8)))),((18,((22,10),(15,((14,(19,9)),(29,7))))),(6,((5,2),(4,3)))))),1);
   tree tree_133 [p = 0.000, P = 0.946] = [&W 0.000417] (32,((21,(23,(20,17))),((((30,25),(24,13)),((31,(16,((27,12),(28,11)))),(26,8))),((18,((22,10),(15,((14,(19,9)),(29,7))))),(6,((5,2),(4,3)))))),1);
   tree tree_134 [p = 0.000, P = 0.947] = [&W 0.000417] (32,((21,(23,(20,17))),(((((30,25),24),13),(((16,(27,12)),(28,11)),(31,(26,8)))),((18,((22,10),(15,((19,(14,9)),(29,7))))),(6,((5,2),(4,3)))))),1);
   tree tree_135 [p = 0.000, P = 0.947] = [&W 0.000417] (32,((21,(23,(20,17))),((((30,25),(24,13)),((31,((16,(27,12)),(28,11))),(26,8))),((18,((15,(22,10)),((19,(14,9)),(29,7)))),(6,((5,2),(4,3)))))),1);
   tree tree_136 [p = 0.000, P = 0.947] = [&W 0.000417] (32,((21,(23,(20,17))),((((30,25),(24,13)),(31,((16,((27,12),(28,11))),(26,8)))),((18,((22,10),(15,((14,(19,9)),(29,7))))),(6,((5,2),(4,3)))))),1);
   tree tree_137 [p = 0.000, P = 0.948] = [&W 0.000417] (32,((21,(23,(20,17))),((((30,25),(24,13)),(31,(((16,(27,12)),(28,11)),(26,8)))),((18,((15,(22,10)),((19,(14,9)),(29,7)))),(6,((5,2),(4,3)))))),1);
   tree tree_138 [p = 0.000, P = 0.948] = [&W 0.000417] (32,((21,(23,(20,17))),(((((30,25),24),13),((31,((27,12),(16,(28,11)))),(26,8))),((18,((22,10),(15,((14,(19,9)),(29,7))))),(6,((5,2),(4,3)))))),1);
   tree tree_139 [p = 0.000, P = 0.949] = [&W 0.000417] (32,((21,(23,(20,17))),(((24,((30,25),13)),(31,(((27,12),(16,(28,11))),(26,8)))),((18,((22,10),(15,((14,(19,9)),(29,7))))),(6,((5,2),(4,3)))))),1);
   tree tree_140 [p = 0.000, P = 0.949] = [&W 0.000417] (32,((21,(23,(20,17))),(((24,((30,25),13)),((16,((27,12),(28,11))),(31,(26,8)))),((18,(15,((22,10),((14,(19,9)),(29,7))))),(6,((5,2),(4,3)))))),1);
   tree tree_141 [p = 0.000, P = 0.949] = [&W 0.000417] (32,((21,(23,(20,17))),(((24,((30,25),13)),((31,((16,(27,12)),(28,11))),(26,8))),((18,(15,((22,10),(((19,14),9),(29,7))))),(6,((5,2),(4,3)))))),1);
   tree tree_142 [p = 0.000, P = 0.950] = [&W 0.000417] (32,((21,(23,(20,17))),(((((30,25),24),13),((31,((16,(27,12)),(28,11))),(26,8))),((18,(15,((22,10),(((19,14),9),(29,7))))),(6,((5,2),(4,3)))))),1);
   tree tree_143 [p = 0.000, P = 0.950] = [&W 0.000417] (32,((21,(23,(20,17))),(((((30,25),(24,13)),(31,((16,(27,12)),(28,11)))),(26,8)),((18,(15,((22,10),((14,(19,9)),(29,7))))),(6,((5,2),(4,3)))))),1);
   tree tree_144 [p = 0.000, P = 0.951] = [&W 0.000417] (32,((21,(23,(20,17))),(((((30,25),24),13),(31,((16,((27,12),(28,11))),(26,8)))),((18,(15,((22,10),((14,(19,9)),(29,7))))),(6,((5,2),(4,3)))))),1);
   tree tree_145 [p = 0.000, P = 0.951] = [&W 0.000417] (32,((21,(23,(20,17))),(((((30,25),(24,13)),(31,((16,(27,12)),(28,11)))),(26,8)),((18,((22,10),(15,((14,(19,9)),(29,7))))),(6,((5,2),(4,3)))))),1);
   tree tree_146 [p = 0.000, P = 0.951] = [&W 0.000333] (32,((21,(23,(20,17))),((((30,25),(24,13)),((31,(16,((27,12),(28,11)))),(26,8))),((18,((15,(22,10)),((14,(19,9)),(29,7)))),(6,((5,2),(4,3)))))),1);
   tree tree_147 [p = 0.000, P = 0.952] = [&W 0.000333] (32,((21,(23,(20,17))),(((((30,25),24),13),((31,((16,(27,12)),(28,11))),(26,8))),((18,((22,10),(15,(((19,14),9),(29,7))))),(6,((5,2),(4,3)))))),1);
   tree tree_148 [p = 0.000, P = 0.952] = [&W 0.000333] (32,((21,(23,(20,17))),(((24,((30,25),13)),(((16,(27,12)),(28,11)),(31,(26,8)))),((18,((15,(22,10)),((19,(14,9)),(29,7)))),(6,((5,2),(4,3)))))),1);
   tree tree_149 [p = 0.000, P = 0.952] = [&W 0.000333] (32,((21,(23,(20,17))),((((30,25),(24,13)),(31,((16,((27,12),(28,11))),(26,8)))),((18,((15,(22,10)),((14,(19,9)),(29,7)))),(6,((5,2),(4,3)))))),1);
   tree tree_150 [p = 0.000, P = 0.953] = [&W 0.000333] (32,((23,(21,(20,17))),(((((30,25),24),13),(31,(((16,(27,12)),(28,11)),(26,8)))),((18,((15,(22,10)),((14,(19,9)),(29,7)))),(6,((5,2),(4,3)))))),1);
   tree tree_151 [p = 0.000, P = 0.953] = [&W 0.000333] (32,((23,(21,(20,17))),((31,(((16,(27,12)),(28,11)),((24,((30,25),13)),(26,8)))),((18,((22,10),(15,((14,(19,9)),(29,7))))),(6,((5,2),(4,3)))))),1);
   tree tree_152 [p = 0.000, P = 0.953] = [&W 0.000333] (32,((21,(23,(20,17))),(((24,((30,25),13)),((31,((16,(27,12)),(28,11))),(26,8))),((18,((22,10),(15,((19,(14,9)),(29,7))))),(6,((5,2),(4,3)))))),1);
   tree tree_153 [p = 0.000, P = 0.954] = [&W 0.000333] (32,((21,(23,(20,17))),(((((30,25),24),13),(31,(((16,(27,12)),(28,11)),(26,8)))),((18,((22,10),(15,((19,(14,9)),(29,7))))),(6,((5,2),(4,3)))))),1);
   tree tree_154 [p = 0.000, P = 0.954] = [&W 0.000333] (32,((21,(23,(20,17))),(((((30,25),24),13),(((16,(27,12)),(28,11)),(31,(26,8)))),((18,((22,10),(15,(((19,14),9),(29,7))))),(6,((5,2),(4,3)))))),1);
   tree tree_155 [p = 0.000, P = 0.954] = [&W 0.000333] (32,((23,(21,(20,17))),((((30,25),(24,13)),(((16,(27,12)),(28,11)),(31,(26,8)))),((18,(15,((22,10),((14,(19,9)),(29,7))))),(6,((5,2),(4,3)))))),1);
   tree tree_156 [p = 0.000, P = 0.955] = [&W 0.000333] (32,((21,(23,(20,17))),(((((30,25),24),13),((31,((16,(27,12)),(28,11))),(26,8))),((18,((22,10),(15,((19,(14,9)),(29,7))))),(6,((5,2),(4,3)))))),1);
   tree tree_157 [p = 0.000, P = 0.955] = [&W 0.000333] (32,((21,(23,(20,17))),(((30,25),((24,13),(((16,(27,12)),(28,11)),(31,(26,8))))),((18,((15,(22,10)),((14,(19,9)),(29,7)))),(6,((5,2),(4,3)))))),1);
   tree tree_158 [p = 0.000, P = 0.955] = [&W 0.000333] (32,((21,(23,(20,17))),((((30,25),(24,13)),(31,(((27,12),(16,(28,11))),(26,8)))),((18,((15,(22,10)),((14,(19,9)),(29,7)))),(6,((5,2),(4,3)))))),1);
   tree tree_159 [p = 0.000, P = 0.956] = [&W 0.000333] (32,((21,(23,(20,17))),(((((30,25),24),13),(31,((16,((27,12),(28,11))),(26,8)))),((18,((15,(22,10)),((14,(19,9)),(29,7)))),(6,((5,2),(4,3)))))),1);
   tree tree_160 [p = 0.000, P = 0.956] = [&W 0.000333] (32,((23,(21,(20,17))),((((30,25),(24,13)),(31,(((16,(27,12)),(28,11)),(26,8)))),((18,(15,((22,10),((14,(19,9)),(29,7))))),(6,((5,2),(4,3)))))),1);
   tree tree_161 [p = 0.000, P = 0.956] = [&W 0.000333] (32,((21,(23,(20,17))),((((16,(27,12)),(28,11)),((31,((30,25),(24,13))),(26,8))),((18,((15,(22,10)),((14,(19,9)),(29,7)))),(6,((5,2),(4,3)))))),1);
   tree tree_162 [p = 0.000, P = 0.957] = [&W 0.000333] (32,((21,(23,(20,17))),(((24,((30,25),13)),((31,(16,((27,12),(28,11)))),(26,8))),((18,((22,10),(15,((14,(19,9)),(29,7))))),(6,((5,2),(4,3)))))),1);
   tree tree_163 [p = 0.000, P = 0.957] = [&W 0.000333] (32,((21,(23,(20,17))),(((((30,25),24),13),(31,((((27,16),12),(28,11)),(26,8)))),((18,(15,((22,10),((14,(19,9)),(29,7))))),(6,((5,2),(4,3)))))),1);
   tree tree_164 [p = 0.000, P = 0.957] = [&W 0.000333] (32,((21,(23,(20,17))),(((((30,25),24),13),((31,(((27,16),12),(28,11))),(26,8))),((18,(15,((22,10),((14,(19,9)),(29,7))))),(6,((5,2),(4,3)))))),1);
   tree tree_165 [p = 0.000, P = 0.958] = [&W 0.000333] (32,((21,(23,(20,17))),(((((30,25),24),13),((((27,16),12),(28,11)),(31,(26,8)))),((18,(15,((22,10),((14,(19,9)),(29,7))))),(6,((5,2),(4,3)))))),1);
   tree tree_166 [p = 0.000, P = 0.958] = [&W 0.000333] (32,((21,(20,(23,17))),(((24,((30,25),13)),(31,(((16,(27,12)),(28,11)),(26,8)))),((18,((22,10),(15,((14,(19,9)),(29,7))))),(6,((5,2),(4,3)))))),1);
   tree tree_167 [p = 0.000, P = 0.958] = [&W 0.000333] (32,((21,(23,(20,17))),((((31,(24,((30,25),13))),((16,(27,12)),(28,11))),(26,8)),((18,(15,((22,10),((14,(19,9)),(29,7))))),(6,((5,2),(4,3)))))),1);
   tree tree_168 [p = 0.000, P = 0.959] = [&W 0.000333] (32,((21,(23,(20,17))),((((16,(27,12)),(28,11)),((24,((30,25),13)),(31,(26,8)))),((18,(15,((22,10),((14,(19,9)),(29,7))))),(6,((5,2),(4,3)))))),1);
   tree tree_169 [p = 0.000, P = 0.959] = [&W 0.000333] (32,((21,(23,(20,17))),(((31,((24,((30,25),13)),((16,(27,12)),(28,11)))),(26,8)),((18,(15,((22,10),((14,(19,9)),(29,7))))),(6,((5,2),(4,3)))))),1);
   tree tree_170 [p = 0.000, P = 0.959] = [&W 0.000333] (32,((21,(23,(20,17))),(((24,((30,25),13)),(((16,(27,12)),(28,11)),(31,(26,8)))),((18,((15,(22,10)),(((19,14),9),(29,7)))),(6,((5,2),(4,3)))))),1);
   tree tree_171 [p = 0.000, P = 0.960] = [&W 0.000333] (32,((21,(23,(20,17))),((((30,25),(24,13)),(31,((16,((27,12),(28,11))),(26,8)))),((18,(15,((22,10),((14,(19,9)),(29,7))))),(6,((5,2),(4,3)))))),1);
   tree tree_172 [p = 0.000, P = 0.960] = [&W 0.000333] (32,((21,(23,(20,17))),((((16,(27,12)),(28,11)),(((30,25),(24,13)),(31,(26,8)))),((18,((15,(22,10)),((14,(19,9)),(29,7)))),(6,((5,2),(4,3)))))),1);
   tree tree_173 [p = 0.000, P = 0.960] = [&W 0.000333] (32,((21,(23,(20,17))),(((24,((30,25),13)),((16,((27,12),(28,11))),(31,(26,8)))),((18,((22,10),(15,((14,(19,9)),(29,7))))),(6,((5,2),(4,3)))))),1);
   tree tree_174 [p = 0.000, P = 0.961] = [&W 0.000333] (32,((21,(23,(20,17))),((((((30,25),24),13),(31,((16,(27,12)),(28,11)))),(26,8)),((18,(15,((22,10),((14,(19,9)),(29,7))))),(6,((5,2),(4,3)))))),1);
   tree tree_175 [p = 0.000, P = 0.961] = [&W 0.000250] (32,((21,(23,(20,17))),((((30,25),(24,13)),(31,(((16,(27,12)),(28,11)),(26,8)))),((18,((22,10),(15,(((19,14),9),(29,7))))),(6,((5,2),(4,3)))))),1);
   tree tree_176 [p = 0.000, P = 0.961] = [&W 0.000250] (32,((21,(23,(20,17))),((((16,(27,12)),(28,11)),(31,((24,((30,25),13)),(26,8)))),((18,(15,((22,10),((14,(19,9)),(29,7))))),(6,((5,2),(4,3)))))),1);
   tree tree_177 [p = 0.000, P = 0.962] = [&W 0.000250] (32,((21,(23,(20,17))),(((((30,25),24),13),(31,(((16,(27,12)),(28,11)),(26,8)))),((18,(15,((22,10),(((19,14),9),(29,7))))),(6,((5,2),(4,3)))))),1);
   tree tree_178 [p = 0.000, P = 0.962] = [&W 0.000250] (32,((21,(23,(20,17))),((((30,25),(24,13)),((31,((16,(27,12)),(28,11))),(26,8))),((18,((15,(22,10)),(((19,14),9),(29,7)))),(6,((5,2),(4,3)))))),1);
   tree tree_179 [p = 0.000, P = 0.962] = [&W 0.000250] (32,((21,(23,(20,17))),((((30,25),(24,13)),((31,((16,(27,12)),(28,11))),(26,8))),((18,((22,10),(15,((19,(14,9)),(29,7))))),(6,((5,2),(4,3)))))),1);
   tree tree_180 [p = 0.000, P = 0.962] = [&W 0.000250] (32,((21,(23,(20,17))),((((24,((30,25),13)),(31,((16,(27,12)),(28,11)))),(26,8)),((18,((22,10),(15,((14,(19,9)),(29,7))))),(6,((5,2),(4,3)))))),1);
   tree tree_181 [p = 0.000, P = 0.963] = [&W 0.000250] (32,((21,(23,(20,17))),(((24,((30,25),13)),(31,(((16,(27,12)),(28,11)),(26,8)))),((18,(15,((22,10),((19,(14,9)),(29,7))))),(6,((5,2),(4,3)))))),1);
   tree tree_182 [p = 0.000, P = 0.963] = [&W 0.000250] (32,((21,(23,(20,17))),((((((30,25),24),13),(31,((16,(27,12)),(28,11)))),(26,8)),((18,((15,(22,10)),((14,(19,9)),(29,7)))),(6,((5,2),(4,3)))))),1);
   tree tree_183 [p = 0.000, P = 0.963] = [&W 0.000250] (32,((21,((23,20),17)),((((30,25),(24,13)),((31,((16,(27,12)),(28,11))),(26,8))),((18,((22,10),(15,((14,(19,9)),(29,7))))),(6,((5,2),(4,3)))))),1);
   tree tree_184 [p = 0.000, P = 0.963] = [&W 0.000250] (32,((21,(23,(20,17))),((((31,(24,((30,25),13))),((16,(27,12)),(28,11))),(26,8)),((18,((15,(22,10)),((14,(19,9)),(29,7)))),(6,((5,2),(4,3)))))),1);
   tree tree_185 [p = 0.000, P = 0.964] = [&W 0.000250] (32,((21,(23,(20,17))),(((30,25),((24,13),((31,((16,(27,12)),(28,11))),(26,8)))),((18,((22,10),(15,((14,(19,9)),(29,7))))),(6,((5,2),(4,3)))))),1);
   tree tree_186 [p = 0.000, P = 0.964] = [&W 0.000250] (32,((21,(23,(20,17))),(((24,((30,25),13)),(((27,12),(16,(28,11))),(31,(26,8)))),((18,((22,10),(15,((14,(19,9)),(29,7))))),(6,((5,2),(4,3)))))),1);
   tree tree_187 [p = 0.000, P = 0.964] = [&W 0.000250] (32,((21,(23,(20,17))),(((24,((30,25),13)),((((27,16),12),(28,11)),(31,(26,8)))),((18,((15,(22,10)),((14,(19,9)),(29,7)))),(6,((5,2),(4,3)))))),1);
   tree tree_188 [p = 0.000, P = 0.964] = [&W 0.000250] (32,((21,(23,(20,17))),((((((30,25),24),13),((16,(27,12)),(28,11))),(31,(26,8))),((18,((22,10),(15,((14,(19,9)),(29,7))))),(6,((5,2),(4,3)))))),1);
   tree tree_189 [p = 0.000, P = 0.965] = [&W 0.000250] (32,((21,(23,(20,17))),(((31,((((30,25),24),13),((16,(27,12)),(28,11)))),(26,8)),((18,((15,(22,10)),((14,(19,9)),(29,7)))),(6,((5,2),(4,3)))))),1);
   tree tree_190 [p = 0.000, P = 0.965] = [&W 0.000250] (32,((21,(23,(20,17))),((((30,25),(24,13)),((31,((27,12),(16,(28,11)))),(26,8))),((18,((22,10),(15,((14,(19,9)),(29,7))))),(6,((5,2),(4,3)))))),1);
   tree tree_191 [p = 0.000, P = 0.965] = [&W 0.000250] (32,((21,((23,20),17)),(((24,((30,25),13)),(((16,(27,12)),(28,11)),(31,(26,8)))),((18,((22,10),(15,((14,(19,9)),(29,7))))),(6,((5,2),(4,3)))))),1);
   tree tree_192 [p = 0.000, P = 0.965] = [&W 0.000250] (32,((21,(23,(20,17))),((((30,25),(24,13)),((31,((16,(27,12)),(28,11))),(26,8))),((18,(15,((22,10),((19,(14,9)),(29,7))))),(6,((5,2),(4,3)))))),1);
   tree tree_193 [p = 0.000, P = 0.966] = [&W 0.000250] (32,((21,(23,(20,17))),(((((30,25),24),13),((((27,16),12),(28,11)),(31,(26,8)))),((18,((15,(22,10)),((14,(19,9)),(29,7)))),(6,((5,2),(4,3)))))),1);
   tree tree_194 [p = 0.000, P = 0.966] = [&W 0.000250] (32,((21,(23,(20,17))),(((((30,25),24),13),(31,(((16,(27,12)),(28,11)),(26,8)))),((18,(15,((22,10),((19,(14,9)),(29,7))))),(6,((5,2),(4,3)))))),1);
   tree tree_195 [p = 0.000, P = 0.966] = [&W 0.000250] (32,((21,(23,(20,17))),(((24,((30,25),13)),((31,((16,(27,12)),(28,11))),(26,8))),((18,(15,((22,10),((19,(14,9)),(29,7))))),(6,((5,2),(4,3)))))),1);
   tree tree_196 [p = 0.000, P = 0.966] = [&W 0.000250] (32,((21,(23,(20,17))),((((30,25),(24,13)),(((16,(27,12)),(28,11)),(31,(26,8)))),((18,(15,((22,10),(((19,14),9),(29,7))))),(6,((5,2),(4,3)))))),1);
   tree tree_197 [p = 0.000, P = 0.967] = [&W 0.000250] (32,((21,(23,(20,17))),((((30,25),(24,13)),((((27,16),12),(28,11)),(31,(26,8)))),((18,((22,10),(15,((14,(19,9)),(29,7))))),(6,((5,2),(4,3)))))),1);
   tree tree_198 [p = 0.000, P = 0.967] = [&W 0.000250] (32,((23,(20,(21,17))),((((30,25),(24,13)),(((16,(27,12)),(28,11)),(31,(26,8)))),((18,((15,(22,10)),((14,(19,9)),(29,7)))),(6,((5,2),(4,3)))))),1);
   tree tree_199 [p = 0.000, P = 0.967] = [&W 0.000250] (32,((21,(23,(20,17))),((((30,25),(24,13)),((31,(((27,16),12),(28,11))),(26,8))),((18,((22,10),(15,((14,(19,9)),(29,7))))),(6,((5,2),(4,3)))))),1);
   tree tree_200 [p = 0.000, P = 0.967] = [&W 0.000250] (32,((21,(23,(20,17))),(((((30,25),24),13),(31,(((16,(27,12)),(28,11)),(26,8)))),((18,((15,(22,10)),((19,(14,9)),(29,7)))),(6,((5,2),(4,3)))))),1);
   tree tree_201 [p = 0.000, P = 0.968] = [&W 0.000250] (32,((21,(23,(20,17))),((((30,25),(24,13)),(((27,(16,12)),(28,11)),(31,(26,8)))),((18,((22,10),(15,((14,(19,9)),(29,7))))),(6,((5,2),(4,3)))))),1);
   tree tree_202 [p = 0.000, P = 0.968] = [&W 0.000250] (32,((21,(23,(20,17))),(((24,((30,25),13)),(31,(((16,(27,12)),(28,11)),(26,8)))),((18,((15,(22,10)),(((19,14),9),(29,7)))),(6,((5,2),(4,3)))))),1);
   tree tree_203 [p = 0.000, P = 0.968] = [&W 0.000250] (32,((21,(23,(20,17))),((((31,(((30,25),24),13)),((16,(27,12)),(28,11))),(26,8)),((18,((22,10),(15,((14,(19,9)),(29,7))))),(6,((5,2),(4,3)))))),1);
   tree tree_204 [p = 0.000, P = 0.968] = [&W 0.000250] (32,((23,(21,(20,17))),((31,(((30,25),(24,13)),(((16,(27,12)),(28,11)),(26,8)))),((18,((15,(22,10)),((14,(19,9)),(29,7)))),(6,((5,2),(4,3)))))),1);
   tree tree_205 [p = 0.000, P = 0.969] = [&W 0.000250] (32,((21,(23,(20,17))),((((((30,25),24),13),(31,((16,(27,12)),(28,11)))),(26,8)),((18,((22,10),(15,((14,(19,9)),(29,7))))),(6,((5,2),(4,3)))))),1);
   tree tree_206 [p = 0.000, P = 0.969] = [&W 0.000250] (32,((21,(23,(20,17))),((((16,(27,12)),(28,11)),((31,(24,((30,25),13))),(26,8))),((18,((15,(22,10)),((14,(19,9)),(29,7)))),(6,((5,2),(4,3)))))),1);
   tree tree_207 [p = 0.000, P = 0.969] = [&W 0.000250] (32,((21,(23,(20,17))),((((16,(27,12)),(28,11)),((24,((30,25),13)),(31,(26,8)))),((18,((15,(22,10)),((14,(19,9)),(29,7)))),(6,((5,2),(4,3)))))),1);
   tree tree_208 [p = 0.000, P = 0.969] = [&W 0.000250] (32,((21,(23,(20,17))),(((31,(24,((30,25),13))),(((16,(27,12)),(28,11)),(26,8))),((18,(15,((22,10),((14,(19,9)),(29,7))))),(6,((5,2),(4,3)))))),1);
   tree tree_209 [p = 0.000, P = 0.970] = [&W 0.000250] (32,((21,(23,(20,17))),((((16,(27,12)),(28,11)),((24,((30,25),13)),(31,(26,8)))),((18,((22,10),(15,((14,(19,9)),(29,7))))),(6,((5,2),(4,3)))))),1);
   tree tree_210 [p = 0.000, P = 0.970] = [&W 0.000250] (32,((21,(23,(20,17))),(((31,(((30,25),(24,13)),((16,(27,12)),(28,11)))),(26,8)),((18,((15,(22,10)),((14,(19,9)),(29,7)))),(6,((5,2),(4,3)))))),1);
   tree tree_211 [p = 0.000, P = 0.970] = [&W 0.000250] (32,((21,(23,(20,17))),(((24,((30,25),13)),(31,(((16,(27,12)),(28,11)),(26,8)))),((18,((22,10),(15,(((19,14),9),(29,7))))),(6,((5,2),(4,3)))))),1);
   tree tree_212 [p = 0.000, P = 0.970] = [&W 0.000250] (32,((21,(23,(20,17))),(((31,((16,(27,12)),(28,11))),(((30,25),(24,13)),(26,8))),((18,((15,(22,10)),((14,(19,9)),(29,7)))),(6,((5,2),(4,3)))))),1);
   tree tree_213 [p = 0.000, P = 0.971] = [&W 0.000250] (32,((21,(23,(20,17))),(((24,((30,25),13)),(((27,(16,12)),(28,11)),(31,(26,8)))),((18,(15,((22,10),((14,(19,9)),(29,7))))),(6,((5,2),(4,3)))))),1);
   tree tree_214 [p = 0.000, P = 0.971] = [&W 0.000250] (32,((21,(23,(20,17))),((((30,25),(24,13)),((31,(((27,16),12),(28,11))),(26,8))),((18,(15,((22,10),((14,(19,9)),(29,7))))),(6,((5,2),(4,3)))))),1);
   tree tree_215 [p = 0.000, P = 0.971] = [&W 0.000250] (32,((21,(23,(20,17))),((((30,25),(24,13)),(31,((((27,16),12),(28,11)),(26,8)))),((18,(15,((22,10),((14,(19,9)),(29,7))))),(6,((5,2),(4,3)))))),1);
   tree tree_216 [p = 0.000, P = 0.971] = [&W 0.000250] (32,((21,(23,(20,17))),(((24,((30,25),13)),(31,(((16,(27,12)),(28,11)),(26,8)))),((18,(15,((22,10),(((19,14),9),(29,7))))),(6,((5,2),(4,3)))))),1);
   tree tree_217 [p = 0.000, P = 0.972] = [&W 0.000250] (32,((21,(23,(20,17))),(((((30,25),24),13),(31,(((16,(27,12)),(28,11)),(26,8)))),((18,((15,(22,10)),(((19,14),9),(29,7)))),(6,((5,2),(4,3)))))),1);
   tree tree_218 [p = 0.000, P = 0.972] = [&W 0.000167] (32,((21,(23,(20,17))),(((24,((30,25),13)),(31,((16,((27,12),(28,11))),(26,8)))),((18,(15,((22,10),((14,(19,9)),(29,7))))),(6,((5,2),(4,3)))))),1);
   tree tree_219 [p = 0.000, P = 0.972] = [&W 0.000167] (32,((21,(23,(20,17))),(((31,((30,25),(24,13))),(((16,(27,12)),(28,11)),(26,8))),((18,((22,10),(15,((14,(19,9)),(29,7))))),(6,((5,2),(4,3)))))),1);
   tree tree_220 [p = 0.000, P = 0.972] = [&W 0.000167] (32,((21,(23,(20,17))),((((30,25),(24,13)),((((27,16),12),(28,11)),(31,(26,8)))),((18,(15,((22,10),((14,(19,9)),(29,7))))),(6,((5,2),(4,3)))))),1);
   tree tree_221 [p = 0.000, P = 0.972] = [&W 0.000167] (32,((21,(23,(20,17))),(((24,((30,25),13)),(31,((((27,16),12),(28,11)),(26,8)))),((18,(15,((22,10),((14,(19,9)),(29,7))))),(6,((5,2),(4,3)))))),1);
   tree tree_222 [p = 0.000, P = 0.972] = [&W 0.000167] (32,((21,(23,(20,17))),(((30,25),(13,(24,((31,((16,(27,12)),(28,11))),(26,8))))),((18,((15,(22,10)),((14,(19,9)),(29,7)))),(6,((5,2),(4,3)))))),1);
   tree tree_223 [p = 0.000, P = 0.973] = [&W 0.000167] (32,((21,(23,(20,17))),(((((30,25),24),13),((31,(((27,16),12),(28,11))),(26,8))),((18,((22,10),(15,((14,(19,9)),(29,7))))),(6,((5,2),(4,3)))))),1);
   tree tree_224 [p = 0.000, P = 0.973] = [&W 0.000167] (32,((23,(21,(20,17))),((31,(((16,(27,12)),(28,11)),((24,((30,25),13)),(26,8)))),((18,((15,(22,10)),((14,(19,9)),(29,7)))),(6,((5,2),(4,3)))))),1);
   tree tree_225 [p = 0.000, P = 0.973] = [&W 0.000167] (32,((23,(21,(20,17))),((31,(((16,(27,12)),(28,11)),((((30,25),24),13),(26,8)))),((18,((15,(22,10)),((14,(19,9)),(29,7)))),(6,((5,2),(4,3)))))),1);
   tree tree_226 [p = 0.000, P = 0.973] = [&W 0.000167] (32,((21,(23,(20,17))),((31,((16,((27,12),(28,11))),(((30,25),(24,13)),(26,8)))),((18,((15,(22,10)),((14,(19,9)),(29,7)))),(6,((5,2),(4,3)))))),1);
   tree tree_227 [p = 0.000, P = 0.973] = [&W 0.000167] (32,((21,((23,20),17)),(((24,((30,25),13)),((31,((16,(27,12)),(28,11))),(26,8))),((18,(15,((22,10),((14,(19,9)),(29,7))))),(6,((5,2),(4,3)))))),1);
   tree tree_228 [p = 0.000, P = 0.973] = [&W 0.000167] (32,((21,(23,(20,17))),((((31,((30,25),(24,13))),((16,(27,12)),(28,11))),(26,8)),((18,(15,((22,10),((14,(19,9)),(29,7))))),(6,((5,2),(4,3)))))),1);
   tree tree_229 [p = 0.000, P = 0.974] = [&W 0.000167] (32,((21,((23,20),17)),((((30,25),(24,13)),(((16,(27,12)),(28,11)),(31,(26,8)))),((18,(15,((22,10),((14,(19,9)),(29,7))))),(6,((5,2),(4,3)))))),1);
   tree tree_230 [p = 0.000, P = 0.974] = [&W 0.000167] (32,((21,(23,(20,17))),(((31,(((30,25),(24,13)),((16,(27,12)),(28,11)))),(26,8)),((18,(15,((22,10),((14,(19,9)),(29,7))))),(6,((5,2),(4,3)))))),1);
   tree tree_231 [p = 0.000, P = 0.974] = [&W 0.000167] (32,((21,(23,(20,17))),(((31,(((30,25),(24,13)),((16,(27,12)),(28,11)))),(26,8)),((18,((22,10),(15,((14,(19,9)),(29,7))))),(6,((5,2),(4,3)))))),1);
   tree tree_232 [p = 0.000, P = 0.974] = [&W 0.000167] (32,((21,(23,(20,17))),(((30,25),(24,(13,(((16,(27,12)),(28,11)),(31,(26,8)))))),((18,(15,((22,10),((14,(19,9)),(29,7))))),(6,((5,2),(4,3)))))),1);
   tree tree_233 [p = 0.000, P = 0.974] = [&W 0.000167] (32,((21,(23,(20,17))),((((31,(((30,25),24),13)),((16,(27,12)),(28,11))),(26,8)),((18,((15,(22,10)),((14,(19,9)),(29,7)))),(6,((5,2),(4,3)))))),1);
   tree tree_234 [p = 0.000, P = 0.974] = [&W 0.000167] (32,((21,(23,(20,17))),((((24,((30,25),13)),(31,((16,(27,12)),(28,11)))),(26,8)),((18,((15,(22,10)),((14,(19,9)),(29,7)))),(6,((5,2),(4,3)))))),1);
   tree tree_235 [p = 0.000, P = 0.975] = [&W 0.000167] (32,((21,(23,(20,17))),((((30,25),(24,13)),((((27,16),12),(28,11)),(31,(26,8)))),((18,((15,(22,10)),((14,(19,9)),(29,7)))),(6,((5,2),(4,3)))))),1);
   tree tree_236 [p = 0.000, P = 0.975] = [&W 0.000167] (32,((21,(23,(20,17))),(((24,((30,25),13)),((31,((27,(16,12)),(28,11))),(26,8))),((18,((22,10),(15,((14,(19,9)),(29,7))))),(6,((5,2),(4,3)))))),1);
   tree tree_237 [p = 0.000, P = 0.975] = [&W 0.000167] (32,((21,(23,(20,17))),(((31,(24,((30,25),13))),(((16,(27,12)),(28,11)),(26,8))),((18,((22,10),(15,((14,(19,9)),(29,7))))),(6,((5,2),(4,3)))))),1);
   tree tree_238 [p = 0.000, P = 0.975] = [&W 0.000167] (32,((21,(23,(20,17))),((((30,25),13),(24,((31,((16,(27,12)),(28,11))),(26,8)))),((18,((15,(22,10)),((14,(19,9)),(29,7)))),(6,((5,2),(4,3)))))),1);
   tree tree_239 [p = 0.000, P = 0.975] = [&W 0.000167] (32,((21,(23,(20,17))),(((((30,25),24),13),(31,((((27,16),12),(28,11)),(26,8)))),((18,((15,(22,10)),((14,(19,9)),(29,7)))),(6,((5,2),(4,3)))))),1);
   tree tree_240 [p = 0.000, P = 0.975] = [&W 0.000167] (32,((21,(23,(20,17))),(((24,((30,25),13)),((31,(((27,16),12),(28,11))),(26,8))),((18,((15,(22,10)),((14,(19,9)),(29,7)))),(6,((5,2),(4,3)))))),1);
   tree tree_241 [p = 0.000, P = 0.976] = [&W 0.000167] (32,((21,((23,20),17)),((((30,25),(24,13)),(31,(((16,(27,12)),(28,11)),(26,8)))),((18,((22,10),(15,((14,(19,9)),(29,7))))),(6,((5,2),(4,3)))))),1);
   tree tree_242 [p = 0.000, P = 0.976] = [&W 0.000167] (32,((21,(23,(20,17))),((31,((24,((30,25),13)),(((27,12),(16,(28,11))),(26,8)))),((18,((22,10),(15,((14,(19,9)),(29,7))))),(6,((5,2),(4,3)))))),1);
   tree tree_243 [p = 0.000, P = 0.976] = [&W 0.000167] (32,((21,(23,(20,17))),((31,((((30,25),24),13),((16,((27,12),(28,11))),(26,8)))),((18,(15,((22,10),((14,(19,9)),(29,7))))),(6,((5,2),(4,3)))))),1);
   tree tree_244 [p = 0.000, P = 0.976] = [&W 0.000167] (32,((21,(23,(20,17))),((((((30,25),24),13),((16,(27,12)),(28,11))),(31,(26,8))),((18,((15,(22,10)),((14,(19,9)),(29,7)))),(6,((5,2),(4,3)))))),1);
   tree tree_245 [p = 0.000, P = 0.976] = [&W 0.000167] (32,((21,(23,(20,17))),((31,(((30,25),(24,13)),((16,((27,12),(28,11))),(26,8)))),((18,(15,((22,10),((14,(19,9)),(29,7))))),(6,((5,2),(4,3)))))),1);
   tree tree_246 [p = 0.000, P = 0.976] = [&W 0.000167] (32,((21,(23,(20,17))),((((16,(27,12)),(28,11)),((((30,25),24),13),(31,(26,8)))),((18,((15,(22,10)),((14,(19,9)),(29,7)))),(6,((5,2),(4,3)))))),1);
   tree tree_247 [p = 0.000, P = 0.977] = [&W 0.000167] (32,((21,(20,(23,17))),(((((30,25),24),13),(((16,(27,12)),(28,11)),(31,(26,8)))),((18,((15,(22,10)),((14,(19,9)),(29,7)))),(6,((5,2),(4,3)))))),1);
   tree tree_248 [p = 0.000, P = 0.977] = [&W 0.000167] (32,((21,(23,(20,17))),((31,((((30,25),24),13),(((27,12),(16,(28,11))),(26,8)))),((18,((22,10),(15,((14,(19,9)),(29,7))))),(6,((5,2),(4,3)))))),1);
   tree tree_249 [p = 0.000, P = 0.977] = [&W 0.000167] (32,((21,(23,(20,17))),(((24,((30,25),13)),((31,((27,(16,12)),(28,11))),(26,8))),((18,((15,(22,10)),((14,(19,9)),(29,7)))),(6,((5,2),(4,3)))))),1);
   tree tree_250 [p = 0.000, P = 0.977] = [&W 0.000167] (32,((21,(23,(20,17))),((31,(((27,12),(16,(28,11))),(((30,25),(24,13)),(26,8)))),((18,((15,(22,10)),((14,(19,9)),(29,7)))),(6,((5,2),(4,3)))))),1);
   tree tree_251 [p = 0.000, P = 0.977] = [&W 0.000167] (32,((21,(20,(23,17))),(((((30,25),24),13),(((16,(27,12)),(28,11)),(31,(26,8)))),((18,(15,((22,10),((14,(19,9)),(29,7))))),(6,((5,2),(4,3)))))),1);
   tree tree_252 [p = 0.000, P = 0.977] = [&W 0.000167] (32,((21,(23,(20,17))),(((((30,25),24),13),(((16,(27,12)),(28,11)),(31,(26,8)))),((18,((15,(22,10)),((19,(14,9)),(29,7)))),(6,((5,2),(4,3)))))),1);
   tree tree_253 [p = 0.000, P = 0.978] = [&W 0.000167] (32,((21,(23,(20,17))),((((30,25),(24,13)),((31,((16,(27,12)),(28,11))),(26,8))),((18,((22,10),(15,(((19,14),9),(29,7))))),(6,((5,2),(4,3)))))),1);
   tree tree_254 [p = 0.000, P = 0.978] = [&W 0.000167] (32,((21,(23,(20,17))),(((31,((16,(27,12)),(28,11))),((((30,25),24),13),(26,8))),((18,((22,10),(15,((14,(19,9)),(29,7))))),(6,((5,2),(4,3)))))),1);
   tree tree_255 [p = 0.000, P = 0.978] = [&W 0.000167] (32,((21,(23,(20,17))),((31,((((30,25),(24,13)),((27,12),(16,(28,11)))),(26,8))),((18,((22,10),(15,((14,(19,9)),(29,7))))),(6,((5,2),(4,3)))))),1);
   tree tree_256 [p = 0.000, P = 0.978] = [&W 0.000167] (32,((23,(21,(20,17))),((((30,25),(24,13)),(31,(((16,(27,12)),(28,11)),(26,8)))),((18,((15,(22,10)),((14,(19,9)),(29,7)))),(6,((5,2),(4,3)))))),1);
   tree tree_257 [p = 0.000, P = 0.978] = [&W 0.000167] (32,((21,(23,(20,17))),(((31,((((30,25),24),13),((16,(27,12)),(28,11)))),(26,8)),((18,((22,10),(15,((14,(19,9)),(29,7))))),(6,((5,2),(4,3)))))),1);
   tree tree_258 [p = 0.000, P = 0.978] = [&W 0.000167] (32,((21,(20,(23,17))),(((((30,25),24),13),(31,(((16,(27,12)),(28,11)),(26,8)))),((18,(15,((22,10),((14,(19,9)),(29,7))))),(6,((5,2),(4,3)))))),1);
   tree tree_259 [p = 0.000, P = 0.979] = [&W 0.000167] (32,((23,(21,(20,17))),((31,(((30,25),(24,13)),(((16,(27,12)),(28,11)),(26,8)))),((18,(15,((22,10),((14,(19,9)),(29,7))))),(6,((5,2),(4,3)))))),1);
   tree tree_260 [p = 0.000, P = 0.979] = [&W 0.000167] (32,((23,(21,(20,17))),((((30,25),(24,13)),((31,((27,12),(16,(28,11)))),(26,8))),((18,(15,((22,10),((14,(19,9)),(29,7))))),(6,((5,2),(4,3)))))),1);
   tree tree_261 [p = 0.000, P = 0.979] = [&W 0.000167] (32,((21,(23,(20,17))),((31,((((27,16),12),(28,11)),((((30,25),24),13),(26,8)))),((18,(15,((22,10),((14,(19,9)),(29,7))))),(6,((5,2),(4,3)))))),1);
   tree tree_262 [p = 0.000, P = 0.979] = [&W 0.000167] (32,((21,(23,(20,17))),((((30,25),(24,13)),(31,(((16,(27,12)),(28,11)),(26,8)))),((18,((22,10),(15,((19,(14,9)),(29,7))))),(6,((5,2),(4,3)))))),1);
   tree tree_263 [p = 0.000, P = 0.979] = [&W 0.000167] (32,((21,(23,(20,17))),((((16,(27,12)),(28,11)),((31,(((30,25),24),13)),(26,8))),((18,(15,((22,10),((14,(19,9)),(29,7))))),(6,((5,2),(4,3)))))),1);
   tree tree_264 [p = 0.000, P = 0.979] = [&W 0.000167] (32,((21,(23,(20,17))),(((24,((30,25),13)),(((16,(27,12)),(28,11)),(31,(26,8)))),((18,((22,10),(15,((19,(14,9)),(29,7))))),(6,((5,2),(4,3)))))),1);
   tree tree_265 [p = 0.000, P = 0.980] = [&W 0.000167] (32,((21,(23,(20,17))),((((30,25),(24,13)),(31,(((16,(27,12)),(28,11)),(26,8)))),((18,(15,((22,10),(((19,14),9),(29,7))))),(6,((5,2),(4,3)))))),1);
   tree tree_266 [p = 0.000, P = 0.980] = [&W 0.000167] (32,((21,(23,(20,17))),((((30,25),(24,13)),((31,(((27,16),12),(28,11))),(26,8))),((18,((15,(22,10)),((14,(19,9)),(29,7)))),(6,((5,2),(4,3)))))),1);
   tree tree_267 [p = 0.000, P = 0.980] = [&W 0.000167] (32,((21,(23,(20,17))),(((31,((16,(27,12)),(28,11))),((((30,25),24),13),(26,8))),((18,(15,((22,10),((14,(19,9)),(29,7))))),(6,((5,2),(4,3)))))),1);
   tree tree_268 [p = 0.000, P = 0.980] = [&W 0.000167] (32,((21,(23,(20,17))),(((31,((30,25),(24,13))),(((16,(27,12)),(28,11)),(26,8))),((18,((15,(22,10)),((14,(19,9)),(29,7)))),(6,((5,2),(4,3)))))),1);
   tree tree_269 [p = 0.000, P = 0.980] = [&W 0.000167] (32,((21,(23,(20,17))),((31,(((30,25),(24,13)),(((16,(27,12)),(28,11)),(26,8)))),((18,(15,((22,10),((19,(14,9)),(29,7))))),(6,((5,2),(4,3)))))),1);
   tree tree_270 [p = 0.000, P = 0.980] = [&W 0.000167] (32,((21,(23,(20,17))),((31,((((30,25),24),13),(((27,12),(16,(28,11))),(26,8)))),((18,(15,((22,10),((14,(19,9)),(29,7))))),(6,((5,2),(4,3)))))),1);
   tree tree_271 [p = 0.000, P = 0.981] = [&W 0.000167] (32,((21,(23,(20,17))),((((16,(27,12)),(28,11)),((31,(24,((30,25),13))),(26,8))),((18,(15,((22,10),((14,(19,9)),(29,7))))),(6,((5,2),(4,3)))))),1);
   tree tree_272 [p = 0.000, P = 0.981] = [&W 0.000167] (32,((21,(23,(20,17))),((((31,((30,25),(24,13))),((16,(27,12)),(28,11))),(26,8)),((18,((22,10),(15,((14,(19,9)),(29,7))))),(6,((5,2),(4,3)))))),1);
   tree tree_273 [p = 0.000, P = 0.981] = [&W 0.000167] (32,((21,(23,(20,17))),((31,(((27,12),(16,(28,11))),(((30,25),(24,13)),(26,8)))),((18,(15,((22,10),((14,(19,9)),(29,7))))),(6,((5,2),(4,3)))))),1);
   tree tree_274 [p = 0.000, P = 0.981] = [&W 0.000167] (32,((21,(23,(20,17))),(((31,((16,(27,12)),(28,11))),((24,((30,25),13)),(26,8))),((18,(15,((22,10),((14,(19,9)),(29,7))))),(6,((5,2),(4,3)))))),1);
   tree tree_275 [p = 0.000, P = 0.981] = [&W 0.000167] (32,((21,(23,(20,17))),((31,(((16,(27,12)),(28,11)),((((30,25),24),13),(26,8)))),((18,(15,((22,10),(((19,14),9),(29,7))))),(6,((5,2),(4,3)))))),1);
   tree tree_276 [p = 0.000, P = 0.981] = [&W 0.000167] (32,((21,(23,(20,17))),((((30,25),(24,13)),(((16,(27,12)),(28,11)),(31,(26,8)))),((18,((15,(22,10)),(((19,14),9),(29,7)))),(6,((5,2),(4,3)))))),1);
   tree tree_277 [p = 0.000, P = 0.982] = [&W 0.000167] (32,((21,(23,(20,17))),((((16,(27,12)),(28,11)),((31,(24,((30,25),13))),(26,8))),((18,((22,10),(15,((14,(19,9)),(29,7))))),(6,((5,2),(4,3)))))),1);
   tree tree_278 [p = 0.000, P = 0.982] = [&W 0.000167] (32,((21,(23,(20,17))),((((30,25),(24,13)),(((16,(27,12)),(28,11)),(31,(26,8)))),((18,((15,(22,10)),((19,(14,9)),(29,7)))),(6,((5,2),(4,3)))))),1);
   tree tree_279 [p = 0.000, P = 0.982] = [&W 0.000167] (32,((23,(21,(20,17))),((31,(((16,(27,12)),(28,11)),((24,((30,25),13)),(26,8)))),((18,(15,((22,10),((14,(19,9)),(29,7))))),(6,((5,2),(4,3)))))),1);
   tree tree_280 [p = 0.000, P = 0.982] = [&W 0.000167] (32,((21,(23,(20,17))),((((30,25),(24,13)),(((16,(27,12)),(28,11)),(31,(26,8)))),((18,(15,((22,10),((19,(14,9)),(29,7))))),(6,((5,2),(4,3)))))),1);
   tree tree_281 [p = 0.000, P = 0.982] = [&W 0.000167] (32,((23,(21,(20,17))),((31,(((16,(27,12)),(28,11)),(((30,25),(24,13)),(26,8)))),((18,(15,((22,10),((14,(19,9)),(29,7))))),(6,((5,2),(4,3)))))),1);
   tree tree_282 [p = 0.000, P = 0.982] = [&W 0.000083] (32,((21,(23,(20,17))),((((30,25),(24,13)),(((27,(16,12)),(28,11)),(31,(26,8)))),((18,((15,(22,10)),((14,(19,9)),(29,7)))),(6,((5,2),(4,3)))))),1);
   tree tree_283 [p = 0.000, P = 0.982] = [&W 0.000083] (32,((21,(23,(20,17))),((31,((((30,25),24),13),((((27,16),12),(28,11)),(26,8)))),((18,((15,(22,10)),((14,(19,9)),(29,7)))),(6,((5,2),(4,3)))))),1);
   tree tree_284 [p = 0.000, P = 0.982] = [&W 0.000083] (32,((21,(23,(20,17))),(((((30,25),24),13),((31,(((27,16),12),(28,11))),(26,8))),((18,((15,(22,10)),((14,(19,9)),(29,7)))),(6,((5,2),(4,3)))))),1);
   tree tree_285 [p = 0.000, P = 0.983] = [&W 0.000083] (32,((21,(23,(20,17))),((((30,25),(24,13)),(31,(((27,(16,12)),(28,11)),(26,8)))),((18,((15,(22,10)),((14,(19,9)),(29,7)))),(6,((5,2),(4,3)))))),1);
   tree tree_286 [p = 0.000, P = 0.983] = [&W 0.000083] (32,((21,(23,(20,17))),((((30,25),(24,13)),(31,((((27,16),12),(28,11)),(26,8)))),((18,((15,(22,10)),((14,(19,9)),(29,7)))),(6,((5,2),(4,3)))))),1);
   tree tree_287 [p = 0.000, P = 0.983] = [&W 0.000083] (32,((21,(23,(20,17))),((13,(24,((30,25),(((16,(27,12)),(28,11)),(31,(26,8)))))),((18,((15,(22,10)),((14,(19,9)),(29,7)))),(6,((5,2),(4,3)))))),1);
   tree tree_288 [p = 0.000, P = 0.983] = [&W 0.000083] (32,((21,(23,(20,17))),(((30,25),((24,13),(31,(((16,(27,12)),(28,11)),(26,8))))),((18,((15,(22,10)),((14,(19,9)),(29,7)))),(6,((5,2),(4,3)))))),1);
   tree tree_289 [p = 0.000, P = 0.983] = [&W 0.000083] (32,((21,(23,(20,17))),(((24,13),((30,25),((31,((16,(27,12)),(28,11))),(26,8)))),((18,((15,(22,10)),((14,(19,9)),(29,7)))),(6,((5,2),(4,3)))))),1);
   tree tree_290 [p = 0.000, P = 0.983] = [&W 0.000083] (32,((21,(23,(20,17))),(((((30,25),24),13),((31,((27,(16,12)),(28,11))),(26,8))),((18,((15,(22,10)),((14,(19,9)),(29,7)))),(6,((5,2),(4,3)))))),1);
   tree tree_291 [p = 0.000, P = 0.983] = [&W 0.000083] (32,((21,(23,(20,17))),((31,(((((30,25),24),13),((16,(27,12)),(28,11))),(26,8))),((18,((22,10),(15,(((19,14),9),(29,7))))),(6,((5,2),(4,3)))))),1);
   tree tree_292 [p = 0.000, P = 0.983] = [&W 0.000083] (32,((21,(23,(20,17))),((13,(24,((30,25),((31,((16,(27,12)),(28,11))),(26,8))))),((18,((15,(22,10)),((14,(19,9)),(29,7)))),(6,((5,2),(4,3)))))),1);
   tree tree_293 [p = 0.000, P = 0.983] = [&W 0.000083] (32,((23,(21,(20,17))),((((31,(24,((30,25),13))),((16,(27,12)),(28,11))),(26,8)),((18,((22,10),(15,((14,(19,9)),(29,7))))),(6,((5,2),(4,3)))))),1);
   tree tree_294 [p = 0.000, P = 0.983] = [&W 0.000083] (32,((21,(23,(20,17))),((31,(((((30,25),24),13),((27,12),(16,(28,11)))),(26,8))),((18,(15,((22,10),((14,(19,9)),(29,7))))),(6,((5,2),(4,3)))))),1);
   tree tree_295 [p = 0.000, P = 0.983] = [&W 0.000083] (32,((21,(23,(20,17))),(((((30,25),24),13),((31,(28,((16,(27,12)),11))),(26,8))),((18,((15,(22,10)),((14,(19,9)),(29,7)))),(6,((5,2),(4,3)))))),1);
   tree tree_296 [p = 0.000, P = 0.983] = [&W 0.000083] (32,((21,(23,(20,17))),((13,(((30,25),24),((31,((16,(27,12)),(28,11))),(26,8)))),((18,((15,(22,10)),((14,(19,9)),(29,7)))),(6,((5,2),(4,3)))))),1);
   tree tree_297 [p = 0.000, P = 0.984] = [&W 0.000083] (32,((21,(23,(20,17))),(((30,25),(13,(24,(31,(((16,(27,12)),(28,11)),(26,8)))))),((18,((15,(22,10)),((14,(19,9)),(29,7)))),(6,((5,2),(4,3)))))),1);
   tree tree_298 [p = 0.000, P = 0.984] = [&W 0.000083] (32,((21,(23,(20,17))),((((30,25),(24,13)),(((28,(16,(27,12))),11),(31,(26,8)))),((18,((15,(22,10)),((14,(19,9)),(29,7)))),(6,((5,2),(4,3)))))),1);
   tree tree_299 [p = 0.000, P = 0.984] = [&W 0.000083] (32,((21,(23,(20,17))),((((30,25),13),(24,(((16,(27,12)),(28,11)),(31,(26,8))))),((18,((15,(22,10)),((14,(19,9)),(29,7)))),(6,((5,2),(4,3)))))),1);
   tree tree_300 [p = 0.000, P = 0.984] = [&W 0.000083] (32,((21,(23,(20,17))),((31,(((((30,25),24),13),((16,(27,12)),(28,11))),(26,8))),((18,((22,10),(15,((19,(14,9)),(29,7))))),(6,((5,2),(4,3)))))),1);
   tree tree_301 [p = 0.000, P = 0.984] = [&W 0.000083] (32,((21,(23,(20,17))),((13,(((30,25),24),(((16,(27,12)),(28,11)),(31,(26,8))))),((18,((15,(22,10)),((14,(19,9)),(29,7)))),(6,((5,2),(4,3)))))),1);
   tree tree_302 [p = 0.000, P = 0.984] = [&W 0.000083] (32,((23,(21,(20,17))),((31,((((30,25),(24,13)),((16,(27,12)),(28,11))),(26,8))),((18,((22,10),(15,((14,(19,9)),(29,7))))),(6,((5,2),(4,3)))))),1);
   tree tree_303 [p = 0.000, P = 0.984] = [&W 0.000083] (32,((23,(21,(20,17))),((31,(((16,(27,12)),(28,11)),((((30,25),24),13),(26,8)))),((18,((22,10),(15,((14,(19,9)),(29,7))))),(6,((5,2),(4,3)))))),1);
   tree tree_304 [p = 0.000, P = 0.984] = [&W 0.000083] (32,((21,(23,(20,17))),((31,(((16,(27,12)),(28,11)),((((30,25),24),13),(26,8)))),((18,((22,10),(15,((19,(14,9)),(29,7))))),(6,((5,2),(4,3)))))),1);
   tree tree_305 [p = 0.000, P = 0.984] = [&W 0.000083] (32,((21,(23,(20,17))),((31,((16,((27,12),(28,11))),((24,((30,25),13)),(26,8)))),((18,((22,10),(15,((14,(19,9)),(29,7))))),(6,((5,2),(4,3)))))),1);
   tree tree_306 [p = 0.000, P = 0.984] = [&W 0.000083] (32,((23,(21,(20,17))),((((16,(27,12)),(28,11)),(31,((((30,25),24),13),(26,8)))),((18,((22,10),(15,((14,(19,9)),(29,7))))),(6,((5,2),(4,3)))))),1);
   tree tree_307 [p = 0.000, P = 0.984] = [&W 0.000083] (32,((21,(23,(20,17))),(((31,((16,(27,12)),(28,11))),(((30,25),(24,13)),(26,8))),((18,((22,10),(15,((14,(19,9)),(29,7))))),(6,((5,2),(4,3)))))),1);
   tree tree_308 [p = 0.000, P = 0.984] = [&W 0.000083] (32,((21,(23,(20,17))),((((16,(27,12)),(28,11)),((31,((30,25),(24,13))),(26,8))),((18,((22,10),(15,((14,(19,9)),(29,7))))),(6,((5,2),(4,3)))))),1);
   tree tree_309 [p = 0.000, P = 0.985] = [&W 0.000083] (32,((21,(23,(20,17))),((31,(((24,((30,25),13)),(16,((27,12),(28,11)))),(26,8))),((18,(15,((22,10),((19,(14,9)),(29,7))))),(6,((5,2),(4,3)))))),1);
   tree tree_310 [p = 0.000, P = 0.985] = [&W 0.000083] (32,((21,(23,(20,17))),((31,(((16,(27,12)),(28,11)),((((30,25),24),13),(26,8)))),((18,((22,10),(15,(((19,14),9),(29,7))))),(6,((5,2),(4,3)))))),1);
   tree tree_311 [p = 0.000, P = 0.985] = [&W 0.000083] (32,((21,(23,(20,17))),(((16,((27,12),(28,11))),((31,(((30,25),24),13)),(26,8))),((18,((15,(22,10)),((14,(19,9)),(29,7)))),(6,((5,2),(4,3)))))),1);
   tree tree_312 [p = 0.000, P = 0.985] = [&W 0.000083] (32,((21,(23,(20,17))),((((16,(27,12)),(28,11)),(31,((((30,25),24),13),(26,8)))),((18,(15,((22,10),((14,(19,9)),(29,7))))),(6,((5,2),(4,3)))))),1);
   tree tree_313 [p = 0.000, P = 0.985] = [&W 0.000083] (32,((21,(23,(20,17))),((((16,(27,12)),(28,11)),(31,(((30,25),(24,13)),(26,8)))),((18,(15,((22,10),((14,(19,9)),(29,7))))),(6,((5,2),(4,3)))))),1);
   tree tree_314 [p = 0.000, P = 0.985] = [&W 0.000083] (32,((21,(23,(20,17))),((31,((((30,25),(24,13)),(16,((27,12),(28,11)))),(26,8))),((18,(15,((22,10),((14,(19,9)),(29,7))))),(6,((5,2),(4,3)))))),1);
   tree tree_315 [p = 0.000, P = 0.985] = [&W 0.000083] (32,((23,(21,(20,17))),((31,(((27,12),(16,(28,11))),((((30,25),24),13),(26,8)))),((18,(15,((22,10),((14,(19,9)),(29,7))))),(6,((5,2),(4,3)))))),1);
   tree tree_316 [p = 0.000, P = 0.985] = [&W 0.000083] (32,((21,(23,(20,17))),((31,((((27,16),12),(28,11)),((24,((30,25),13)),(26,8)))),((18,(15,((22,10),((14,(19,9)),(29,7))))),(6,((5,2),(4,3)))))),1);
   tree tree_317 [p = 0.000, P = 0.985] = [&W 0.000083] (32,((23,(21,(20,17))),((31,((((30,25),(24,13)),((16,(27,12)),(28,11))),(26,8))),((18,(15,((22,10),((14,(19,9)),(29,7))))),(6,((5,2),(4,3)))))),1);
   tree tree_318 [p = 0.000, P = 0.985] = [&W 0.000083] (32,((21,(23,(20,17))),((((16,(27,12)),(28,11)),((31,(((30,25),24),13)),(26,8))),((18,((22,10),(15,((14,(19,9)),(29,7))))),(6,((5,2),(4,3)))))),1);
   tree tree_319 [p = 0.000, P = 0.985] = [&W 0.000083] (32,((23,(21,(20,17))),((31,(((27,12),(16,(28,11))),((((30,25),24),13),(26,8)))),((18,((15,(22,10)),((14,(19,9)),(29,7)))),(6,((5,2),(4,3)))))),1);
   tree tree_320 [p = 0.000, P = 0.985] = [&W 0.000083] (32,((21,(23,(20,17))),((((16,(27,12)),(28,11)),((31,(((30,25),24),13)),(26,8))),((18,((15,(22,10)),((14,(19,9)),(29,7)))),(6,((5,2),(4,3)))))),1);
   tree tree_321 [p = 0.000, P = 0.986] = [&W 0.000083] (32,((21,(23,(20,17))),((((16,(27,12)),(28,11)),(31,((((30,25),24),13),(26,8)))),((18,((15,(22,10)),((14,(19,9)),(29,7)))),(6,((5,2),(4,3)))))),1);
   tree tree_322 [p = 0.000, P = 0.986] = [&W 0.000083] (32,((21,(23,(20,17))),((31,(((28,(16,(27,12))),11),((24,((30,25),13)),(26,8)))),((18,((15,(22,10)),((14,(19,9)),(29,7)))),(6,((5,2),(4,3)))))),1);
   tree tree_323 [p = 0.000, P = 0.986] = [&W 0.000083] (32,((21,(23,(20,17))),((31,(((27,12),(16,(28,11))),((24,((30,25),13)),(26,8)))),((18,((15,(22,10)),((14,(19,9)),(29,7)))),(6,((5,2),(4,3)))))),1);
   tree tree_324 [p = 0.000, P = 0.986] = [&W 0.000083] (32,((21,(23,(20,17))),((31,(((16,(27,12)),(28,11)),((24,(25,(30,13))),(26,8)))),((18,((15,(22,10)),((14,(19,9)),(29,7)))),(6,((5,2),(4,3)))))),1);
   tree tree_325 [p = 0.000, P = 0.986] = [&W 0.000083] (32,((21,(23,(20,17))),((((16,(27,12)),(28,11)),(31,((24,((30,25),13)),(26,8)))),((18,((15,(22,10)),((14,(19,9)),(29,7)))),(6,((5,2),(4,3)))))),1);
   tree tree_326 [p = 0.000, P = 0.986] = [&W 0.000083] (32,((23,(21,(20,17))),((((16,(27,12)),(28,11)),(31,((((30,25),24),13),(26,8)))),((18,((15,(22,10)),((19,(14,9)),(29,7)))),(6,((5,2),(4,3)))))),1);
   tree tree_327 [p = 0.000, P = 0.986] = [&W 0.000083] (32,((21,(23,(20,17))),((31,((((27,16),12),(28,11)),((24,((30,25),13)),(26,8)))),((18,((22,10),(15,((14,(19,9)),(29,7))))),(6,((5,2),(4,3)))))),1);
   tree tree_328 [p = 0.000, P = 0.986] = [&W 0.000083] (32,((21,(23,(20,17))),(((((30,25),(24,13)),(31,(16,((27,12),(28,11))))),(26,8)),((18,(15,((22,10),((14,(19,9)),(29,7))))),(6,((5,2),(4,3)))))),1);
   tree tree_329 [p = 0.000, P = 0.986] = [&W 0.000083] (32,((21,(23,(20,17))),((((16,(27,12)),(28,11)),((((30,25),24),13),(31,(26,8)))),((18,((22,10),(15,((14,(19,9)),(29,7))))),(6,((5,2),(4,3)))))),1);
   tree tree_330 [p = 0.000, P = 0.986] = [&W 0.000083] (32,((21,(23,(20,17))),((31,(((27,(16,12)),(28,11)),((24,((30,25),13)),(26,8)))),((18,((22,10),(15,((14,(19,9)),(29,7))))),(6,((5,2),(4,3)))))),1);
   tree tree_331 [p = 0.000, P = 0.986] = [&W 0.000083] (32,((21,(23,(20,17))),((31,(((27,12),(16,(28,11))),((((30,25),24),13),(26,8)))),((18,((22,10),(15,((14,(19,9)),(29,7))))),(6,((5,2),(4,3)))))),1);
   tree tree_332 [p = 0.000, P = 0.986] = [&W 0.000083] (32,((21,(23,(20,17))),((31,(((27,12),(16,(28,11))),(((30,25),(24,13)),(26,8)))),((18,((22,10),(15,((14,(19,9)),(29,7))))),(6,((5,2),(4,3)))))),1);
   tree tree_333 [p = 0.000, P = 0.987] = [&W 0.000083] (32,((21,(23,(20,17))),(((31,((16,(27,12)),(28,11))),((24,((30,25),13)),(26,8))),((18,((22,10),(15,((14,(19,9)),(29,7))))),(6,((5,2),(4,3)))))),1);
   tree tree_334 [p = 0.000, P = 0.987] = [&W 0.000083] (32,((21,((23,20),17)),(((((30,25),24),13),((31,((16,(27,12)),(28,11))),(26,8))),((18,((15,(22,10)),((14,(19,9)),(29,7)))),(6,((5,2),(4,3)))))),1);
   tree tree_335 [p = 0.000, P = 0.987] = [&W 0.000083] (32,((21,((23,20),17)),(((24,((30,25),13)),(31,(((16,(27,12)),(28,11)),(26,8)))),((18,((15,(22,10)),((14,(19,9)),(29,7)))),(6,((5,2),(4,3)))))),1);
   tree tree_336 [p = 0.000, P = 0.987] = [&W 0.000083] (32,((21,(23,(20,17))),((((((30,25),24),13),((16,(27,12)),(28,11))),(31,(26,8))),((18,(15,((22,10),((14,(19,9)),(29,7))))),(6,((5,2),(4,3)))))),1);
   tree tree_337 [p = 0.000, P = 0.987] = [&W 0.000083] (32,((21,((23,20),17)),((((30,25),(24,13)),(((16,(27,12)),(28,11)),(31,(26,8)))),((18,((15,(22,10)),((14,(19,9)),(29,7)))),(6,((5,2),(4,3)))))),1);
   tree tree_338 [p = 0.000, P = 0.987] = [&W 0.000083] (32,((21,(20,(23,17))),(((((30,25),24),13),(31,(((16,(27,12)),(28,11)),(26,8)))),((18,((15,(22,10)),((14,(19,9)),(29,7)))),(6,((5,2),(4,3)))))),1);
   tree tree_339 [p = 0.000, P = 0.987] = [&W 0.000083] (32,((21,(20,(23,17))),(((24,((30,25),13)),(31,(((16,(27,12)),(28,11)),(26,8)))),((18,((15,(22,10)),((14,(19,9)),(29,7)))),(6,((5,2),(4,3)))))),1);
   tree tree_340 [p = 0.000, P = 0.987] = [&W 0.000083] (32,((21,((23,20),17)),(((24,((30,25),13)),((31,((16,(27,12)),(28,11))),(26,8))),((18,((15,(22,10)),((14,(19,9)),(29,7)))),(6,((5,2),(4,3)))))),1);
   tree tree_341 [p = 0.000, P = 0.987] = [&W 0.000083] (32,((21,(23,(20,17))),((((31,(((30,25),24),13)),((16,(27,12)),(28,11))),(26,8)),((18,(15,((22,10),((14,(19,9)),(29,7))))),(6,((5,2),(4,3)))))),1);
   tree tree_342 [p = 0.000, P = 0.987] = [&W 0.000083] (32,((21,(23,(20,17))),(((24,((30,25),13)),(31,(((27,(16,12)),(28,11)),(26,8)))),((18,((15,(22,10)),((14,(19,9)),(29,7)))),(6,((5,2),(4,3)))))),1);
   tree tree_343 [p = 0.000, P = 0.987] = [&W 0.000083] (32,((21,(23,(20,17))),(((24,((30,25),13)),(31,((((27,16),12),(28,11)),(26,8)))),((18,((15,(22,10)),((14,(19,9)),(29,7)))),(6,((5,2),(4,3)))))),1);
   tree tree_344 [p = 0.000, P = 0.987] = [&W 0.000083] (32,((21,(23,(20,17))),(((31,(((30,25),24),13)),(((16,(27,12)),(28,11)),(26,8))),((18,((15,(22,10)),((14,(19,9)),(29,7)))),(6,((5,2),(4,3)))))),1);
   tree tree_345 [p = 0.000, P = 0.988] = [&W 0.000083] (32,((21,(23,(20,17))),((31,((24,((30,25),13)),((((27,16),12),(28,11)),(26,8)))),((18,((15,(22,10)),((14,(19,9)),(29,7)))),(6,((5,2),(4,3)))))),1);
   tree tree_346 [p = 0.000, P = 0.988] = [&W 0.000083] (32,((21,(23,(20,17))),((((24,((30,25),13)),((16,(27,12)),(28,11))),(31,(26,8))),((18,(15,((22,10),((14,(19,9)),(29,7))))),(6,((5,2),(4,3)))))),1);
   tree tree_347 [p = 0.000, P = 0.988] = [&W 0.000083] (32,((21,(23,(20,17))),(((31,(24,((30,25),13))),(((16,(27,12)),(28,11)),(26,8))),((18,((15,(22,10)),((14,(19,9)),(29,7)))),(6,((5,2),(4,3)))))),1);
   tree tree_348 [p = 0.000, P = 0.988] = [&W 0.000083] (32,((21,(23,(20,17))),(((24,((30,25),13)),((31,((28,(16,(27,12))),11)),(26,8))),((18,((15,(22,10)),((14,(19,9)),(29,7)))),(6,((5,2),(4,3)))))),1);
   tree tree_349 [p = 0.000, P = 0.988] = [&W 0.000083] (32,((21,(20,(23,17))),(((24,((30,25),13)),(((16,(27,12)),(28,11)),(31,(26,8)))),((18,((15,(22,10)),((14,(19,9)),(29,7)))),(6,((5,2),(4,3)))))),1);
   tree tree_350 [p = 0.000, P = 0.988] = [&W 0.000083] (32,((21,(23,(20,17))),((((16,(27,12)),(28,11)),((31,(24,((30,25),13))),(26,8))),((18,(15,((22,10),((19,(14,9)),(29,7))))),(6,((5,2),(4,3)))))),1);
   tree tree_351 [p = 0.000, P = 0.988] = [&W 0.000083] (32,((23,(21,(20,17))),((31,(((16,(27,12)),(28,11)),(((30,25),(24,13)),(26,8)))),((18,(15,((22,10),((19,(14,9)),(29,7))))),(6,((5,2),(4,3)))))),1);
   tree tree_352 [p = 0.000, P = 0.988] = [&W 0.000083] (32,((21,(23,(20,17))),((31,(((16,(27,12)),(28,11)),((((30,25),24),13),(26,8)))),((18,(15,((22,10),((19,(14,9)),(29,7))))),(6,((5,2),(4,3)))))),1);
   tree tree_353 [p = 0.000, P = 0.988] = [&W 0.000083] (32,((21,(23,(20,17))),((31,((((30,25),(24,13)),((16,(27,12)),(28,11))),(26,8))),((18,(15,((22,10),((19,(14,9)),(29,7))))),(6,((5,2),(4,3)))))),1);
   tree tree_354 [p = 0.000, P = 0.988] = [&W 0.000083] (32,((21,(23,(20,17))),(((31,((16,(27,12)),(28,11))),(((30,25),(24,13)),(26,8))),((18,(15,((22,10),((14,(19,9)),(29,7))))),(6,((5,2),(4,3)))))),1);
   tree tree_355 [p = 0.000, P = 0.988] = [&W 0.000083] (32,((23,(21,(20,17))),((((16,(27,12)),(28,11)),((31,(((30,25),24),13)),(26,8))),((18,(15,((22,10),((14,(19,9)),(29,7))))),(6,((5,2),(4,3)))))),1);
   tree tree_356 [p = 0.000, P = 0.988] = [&W 0.000083] (32,((21,(23,(20,17))),((((24,((30,25),13)),(31,(16,((27,12),(28,11))))),(26,8)),((18,(15,((22,10),((14,(19,9)),(29,7))))),(6,((5,2),(4,3)))))),1);
   tree tree_357 [p = 0.000, P = 0.989] = [&W 0.000083] (32,((21,(23,(20,17))),((31,(((24,((30,25),13)),((16,(27,12)),(28,11))),(26,8))),((18,(15,((22,10),((19,(14,9)),(29,7))))),(6,((5,2),(4,3)))))),1);
   tree tree_358 [p = 0.000, P = 0.989] = [&W 0.000083] (32,((23,(21,(20,17))),((31,(((24,((30,25),13)),((16,(27,12)),(28,11))),(26,8))),((18,(15,((22,10),((14,(19,9)),(29,7))))),(6,((5,2),(4,3)))))),1);
   tree tree_359 [p = 0.000, P = 0.989] = [&W 0.000083] (32,((21,(23,(20,17))),(((((30,25),24),13),((31,((27,12),(16,(28,11)))),(26,8))),((18,((15,(22,10)),((19,(14,9)),(29,7)))),(6,((5,2),(4,3)))))),1);
   tree tree_360 [p = 0.000, P = 0.989] = [&W 0.000083] (32,((23,(21,(20,17))),((((30,25),(24,13)),(((27,12),(16,(28,11))),(31,(26,8)))),((18,((15,(22,10)),((14,(19,9)),(29,7)))),(6,((5,2),(4,3)))))),1);
   tree tree_361 [p = 0.000, P = 0.989] = [&W 0.000083] (32,((23,(21,(20,17))),((31,(((((30,25),24),13),((16,(27,12)),(28,11))),(26,8))),((18,(15,((22,10),((14,(19,9)),(29,7))))),(6,((5,2),(4,3)))))),1);
   tree tree_362 [p = 0.000, P = 0.989] = [&W 0.000083] (32,((23,(21,(20,17))),(((((30,25),(24,13)),((16,(27,12)),(28,11))),(31,(26,8))),((18,(15,((22,10),((14,(19,9)),(29,7))))),(6,((5,2),(4,3)))))),1);
   tree tree_363 [p = 0.000, P = 0.989] = [&W 0.000083] (32,((21,(23,(20,17))),(((((30,25),24),13),((31,((27,12),(16,(28,11)))),(26,8))),((18,((15,(22,10)),((14,(19,9)),(29,7)))),(6,((5,2),(4,3)))))),1);
   tree tree_364 [p = 0.000, P = 0.989] = [&W 0.000083] (32,((21,(23,(20,17))),((31,((((30,25),24),13),(((27,12),(16,(28,11))),(26,8)))),((18,((15,(22,10)),((14,(19,9)),(29,7)))),(6,((5,2),(4,3)))))),1);
   tree tree_365 [p = 0.000, P = 0.989] = [&W 0.000083] (32,((21,(23,(20,17))),((31,((24,((30,25),13)),((16,((27,12),(28,11))),(26,8)))),((18,((22,10),(15,((14,(19,9)),(29,7))))),(6,((5,2),(4,3)))))),1);
   tree tree_366 [p = 0.000, P = 0.989] = [&W 0.000083] (32,((21,(23,(20,17))),((31,(((30,25),(24,13)),(((16,(27,12)),(28,11)),(26,8)))),((18,(15,((22,10),(((19,14),9),(29,7))))),(6,((5,2),(4,3)))))),1);
   tree tree_367 [p = 0.000, P = 0.989] = [&W 0.000083] (32,((21,(23,(20,17))),(((30,25),(24,(13,((31,(16,((27,12),(28,11)))),(26,8))))),((18,((22,10),(15,((14,(19,9)),(29,7))))),(6,((5,2),(4,3)))))),1);
   tree tree_368 [p = 0.000, P = 0.989] = [&W 0.000083] (32,((21,(23,(20,17))),(((((30,25),24),13),(((16,(27,12)),(28,11)),(31,(26,8)))),((18,(15,((22,10),(((19,14),9),(29,7))))),(6,((5,2),(4,3)))))),1);
   tree tree_369 [p = 0.000, P = 0.990] = [&W 0.000083] (32,((21,((23,20),17)),(((((30,25),24),13),(31,((16,((27,12),(28,11))),(26,8)))),((18,((22,10),(15,((14,(19,9)),(29,7))))),(6,((5,2),(4,3)))))),1);
   tree tree_370 [p = 0.000, P = 0.990] = [&W 0.000083] (32,((21,(23,(20,17))),(((30,25),((24,13),((31,((16,(27,12)),(28,11))),(26,8)))),((18,(15,((22,10),(((19,14),9),(29,7))))),(6,((5,2),(4,3)))))),1);
   tree tree_371 [p = 0.000, P = 0.990] = [&W 0.000083] (32,((21,(23,(20,17))),(((((30,25),24),13),((31,(27,(16,(12,(28,11))))),(26,8))),((18,((22,10),(15,((14,(19,9)),(29,7))))),(6,((5,2),(4,3)))))),1);
   tree tree_372 [p = 0.000, P = 0.990] = [&W 0.000083] (32,((21,(23,(20,17))),((((30,25),(24,13)),((31,((16,(27,12)),(28,11))),(26,8))),((18,(15,((22,10),(((19,14),9),(29,7))))),(6,((5,2),(4,3)))))),1);
   tree tree_373 [p = 0.000, P = 0.990] = [&W 0.000083] (32,((23,(21,(20,17))),(((24,((30,25),13)),(((27,12),(16,(28,11))),(31,(26,8)))),((18,(15,((22,10),((14,(19,9)),(29,7))))),(6,((5,2),(4,3)))))),1);
   tree tree_374 [p = 0.000, P = 0.990] = [&W 0.000083] (32,((21,(23,(20,17))),((24,(((30,25),13),(((16,(27,12)),(28,11)),(31,(26,8))))),((18,(15,((22,10),((14,(19,9)),(29,7))))),(6,((5,2),(4,3)))))),1);
   tree tree_375 [p = 0.000, P = 0.990] = [&W 0.000083] (32,((23,(21,(20,17))),(((24,((30,25),13)),((31,((27,12),(16,(28,11)))),(26,8))),((18,(15,((22,10),((14,(19,9)),(29,7))))),(6,((5,2),(4,3)))))),1);
   tree tree_376 [p = 0.000, P = 0.990] = [&W 0.000083] (32,((23,(21,(20,17))),((31,((24,((30,25),13)),(((27,12),(16,(28,11))),(26,8)))),((18,(15,((22,10),((14,(19,9)),(29,7))))),(6,((5,2),(4,3)))))),1);
   tree tree_377 [p = 0.000, P = 0.990] = [&W 0.000083] (32,((21,(23,(20,17))),((31,((24,((30,25),13)),(((16,(27,12)),(28,11)),(26,8)))),((18,(15,((22,10),(((19,14),9),(29,7))))),(6,((5,2),(4,3)))))),1);
   tree tree_378 [p = 0.000, P = 0.990] = [&W 0.000083] (32,((21,(23,(20,17))),(((((30,25),24),13),((16,((27,12),(28,11))),(31,(26,8)))),((18,((22,10),(15,((19,(14,9)),(29,7))))),(6,((5,2),(4,3)))))),1);
   tree tree_379 [p = 0.000, P = 0.990] = [&W 0.000083] (32,((23,(21,(20,17))),((((30,25),(24,13)),(31,((((27,16),12),(28,11)),(26,8)))),((18,(15,((22,10),((14,(19,9)),(29,7))))),(6,((5,2),(4,3)))))),1);
   tree tree_380 [p = 0.000, P = 0.990] = [&W 0.000083] (32,((23,(21,(20,17))),((((30,25),(24,13)),((28,((16,(27,12)),11)),(31,(26,8)))),((18,(15,((22,10),((14,(19,9)),(29,7))))),(6,((5,2),(4,3)))))),1);
   tree tree_381 [p = 0.000, P = 0.991] = [&W 0.000083] (32,((21,(23,(20,17))),((((30,25),(24,13)),(31,(((16,(27,12)),(28,11)),(26,8)))),((18,(15,((22,10),((19,(14,9)),(29,7))))),(6,((5,2),(4,3)))))),1);
   tree tree_382 [p = 0.000, P = 0.991] = [&W 0.000083] (32,((23,(21,(20,17))),((31,((((30,25),24),13),(((16,(27,12)),(28,11)),(26,8)))),((18,((22,10),(15,((14,(19,9)),(29,7))))),(6,((5,2),(4,3)))))),1);
   tree tree_383 [p = 0.000, P = 0.991] = [&W 0.000083] (32,((23,(21,(20,17))),((31,((24,((30,25),13)),(((16,(27,12)),(28,11)),(26,8)))),((18,((22,10),(15,((14,(19,9)),(29,7))))),(6,((5,2),(4,3)))))),1);
   tree tree_384 [p = 0.000, P = 0.991] = [&W 0.000083] (32,((21,(23,(20,17))),(((((30,25),24),13),(31,((((27,16),12),(28,11)),(26,8)))),((18,(15,((22,10),((19,(14,9)),(29,7))))),(6,((5,2),(4,3)))))),1);
   tree tree_385 [p = 0.000, P = 0.991] = [&W 0.000083] (32,((21,(23,(20,17))),(((30,25),(24,(13,((31,((27,(16,12)),(28,11))),(26,8))))),((18,((22,10),(15,((14,(19,9)),(29,7))))),(6,((5,2),(4,3)))))),1);
   tree tree_386 [p = 0.000, P = 0.991] = [&W 0.000083] (32,((21,(23,(20,17))),((31,((((30,25),24),13),(((16,(27,12)),(28,11)),(26,8)))),((18,(15,((22,10),((19,(14,9)),(29,7))))),(6,((5,2),(4,3)))))),1);
   tree tree_387 [p = 0.000, P = 0.991] = [&W 0.000083] (32,(((21,(23,(20,17))),((((30,25),24),13),(((16,(27,12)),(28,11)),(31,(26,8))))),((18,(15,((22,10),((14,(19,9)),(29,7))))),(6,((5,2),(4,3))))),1);
   tree tree_388 [p = 0.000, P = 0.991] = [&W 0.000083] (32,((21,(23,(20,17))),(((30,25),(24,(13,((31,((16,(27,12)),(28,11))),(26,8))))),((18,((22,10),(15,((14,(19,9)),(29,7))))),(6,((5,2),(4,3)))))),1);
   tree tree_389 [p = 0.000, P = 0.991] = [&W 0.000083] (32,((21,(23,(20,17))),((((30,25),(24,13)),(((16,(27,12)),(28,11)),(31,(26,8)))),((18,((22,10),(15,((19,(14,9)),(29,7))))),(6,((5,2),(4,3)))))),1);
   tree tree_390 [p = 0.000, P = 0.991] = [&W 0.000083] (32,((21,(23,(20,17))),(((((30,25),24),13),((31,((27,(16,12)),(28,11))),(26,8))),((18,((22,10),(15,((19,(14,9)),(29,7))))),(6,((5,2),(4,3)))))),1);
   tree tree_391 [p = 0.000, P = 0.991] = [&W 0.000083] (32,(((21,(23,(20,17))),((24,((30,25),13)),(31,(((16,(27,12)),(28,11)),(26,8))))),((18,((22,10),(15,((14,(19,9)),(29,7))))),(6,((5,2),(4,3))))),1);
   tree tree_392 [p = 0.000, P = 0.991] = [&W 0.000083] (32,(((21,(23,(20,17))),(((30,25),(24,13)),((31,((16,(27,12)),(28,11))),(26,8)))),((18,((22,10),(15,((14,(19,9)),(29,7))))),(6,((5,2),(4,3))))),1);
   tree tree_393 [p = 0.000, P = 0.992] = [&W 0.000083] (32,((23,(21,(20,17))),(((((30,25),24),13),((31,((16,(27,12)),(28,11))),(26,8))),((18,((22,10),(15,(((19,14),9),(29,7))))),(6,((5,2),(4,3)))))),1);
   tree tree_394 [p = 0.000, P = 0.992] = [&W 0.000083] (32,((21,(23,(20,17))),(((24,((30,25),13)),((31,((16,(27,12)),(28,11))),(26,8))),((18,((22,10),(15,(((19,14),9),(29,7))))),(6,((5,2),(4,3)))))),1);
   tree tree_395 [p = 0.000, P = 0.992] = [&W 0.000083] (32,((21,(23,(20,17))),((((30,25),(24,13)),(((16,(27,12)),(28,11)),(31,(26,8)))),((18,((22,10),(15,(((19,14),9),(29,7))))),(6,((5,2),(4,3)))))),1);
   tree tree_396 [p = 0.000, P = 0.992] = [&W 0.000083] (32,((21,(23,(20,17))),(((24,((30,25),13)),(31,(((16,(27,12)),(28,11)),(26,8)))),((18,((22,10),(15,((19,(14,9)),(29,7))))),(6,((5,2),(4,3)))))),1);
   tree tree_397 [p = 0.000, P = 0.992] = [&W 0.000083] (32,((21,(23,(20,17))),(((24,((30,25),13)),((31,((27,12),(16,(28,11)))),(26,8))),((18,(15,((22,10),(((19,14),9),(29,7))))),(6,((5,2),(4,3)))))),1);
   tree tree_398 [p = 0.000, P = 0.992] = [&W 0.000083] (32,((21,(23,(20,17))),((13,(24,((30,25),(((16,(27,12)),(28,11)),(31,(26,8)))))),((18,(15,((22,10),((14,(19,9)),(29,7))))),(6,((5,2),(4,3)))))),1);
   tree tree_399 [p = 0.000, P = 0.992] = [&W 0.000083] (32,((21,(23,(20,17))),((((30,25),13),(24,(((16,(27,12)),(28,11)),(31,(26,8))))),((18,(15,((22,10),((14,(19,9)),(29,7))))),(6,((5,2),(4,3)))))),1);
   tree tree_400 [p = 0.000, P = 0.992] = [&W 0.000083] (32,((21,(23,(20,17))),(((31,(((30,25),24),13)),(((16,(27,12)),(28,11)),(26,8))),((18,(15,((22,10),((14,(19,9)),(29,7))))),(6,((5,2),(4,3)))))),1);
   tree tree_401 [p = 0.000, P = 0.992] = [&W 0.000083] (32,((21,(23,(20,17))),(((((30,25),24),13),((31,((27,(16,12)),(28,11))),(26,8))),((18,((22,10),(15,((14,(19,9)),(29,7))))),(6,((5,2),(4,3)))))),1);
   tree tree_402 [p = 0.000, P = 0.992] = [&W 0.000083] (32,((21,(23,(20,17))),(((24,((30,25),13)),(31,(((27,(16,12)),(28,11)),(26,8)))),((18,(15,((22,10),((14,(19,9)),(29,7))))),(6,((5,2),(4,3)))))),1);
   tree tree_403 [p = 0.000, P = 0.992] = [&W 0.000083] (32,((21,(23,(20,17))),((((30,25),24),(13,(((16,(27,12)),(28,11)),(31,(26,8))))),((18,(15,((22,10),((14,(19,9)),(29,7))))),(6,((5,2),(4,3)))))),1);
   tree tree_404 [p = 0.000, P = 0.992] = [&W 0.000083] (32,((21,(23,(20,17))),((((30,25),(24,13)),(((27,(16,12)),(28,11)),(31,(26,8)))),((18,(15,((22,10),((14,(19,9)),(29,7))))),(6,((5,2),(4,3)))))),1);
   tree tree_405 [p = 0.000, P = 0.993] = [&W 0.000083] (32,((21,(23,(20,17))),(((24,((30,25),13)),(31,(((28,(16,(27,12))),11),(26,8)))),((18,(15,((22,10),((14,(19,9)),(29,7))))),(6,((5,2),(4,3)))))),1);
   tree tree_406 [p = 0.000, P = 0.993] = [&W 0.000083] (32,((21,(23,(20,17))),(((30,25),((24,13),(31,(((16,(27,12)),(28,11)),(26,8))))),((18,(15,((22,10),((14,(19,9)),(29,7))))),(6,((5,2),(4,3)))))),1);
   tree tree_407 [p = 0.000, P = 0.993] = [&W 0.000083] (32,((21,(23,(20,17))),(((30,25),((24,13),((31,((16,(27,12)),(28,11))),(26,8)))),((18,(15,((22,10),((14,(19,9)),(29,7))))),(6,((5,2),(4,3)))))),1);
   tree tree_408 [p = 0.000, P = 0.993] = [&W 0.000083] (32,((21,(23,(20,17))),(((31,((30,25),(24,13))),(((16,(27,12)),(28,11)),(26,8))),((18,(15,((22,10),((14,(19,9)),(29,7))))),(6,((5,2),(4,3)))))),1);
   tree tree_409 [p = 0.000, P = 0.993] = [&W 0.000083] (32,((21,(23,(20,17))),((((30,25),(24,13)),((31,((27,(16,12)),(28,11))),(26,8))),((18,(15,((22,10),((14,(19,9)),(29,7))))),(6,((5,2),(4,3)))))),1);
   tree tree_410 [p = 0.000, P = 0.993] = [&W 0.000083] (32,((21,(23,(20,17))),(((((30,25),24),13),(((28,(16,(27,12))),11),(31,(26,8)))),((18,(15,((22,10),((14,(19,9)),(29,7))))),(6,((5,2),(4,3)))))),1);
   tree tree_411 [p = 0.000, P = 0.993] = [&W 0.000083] (32,((21,(23,(20,17))),((13,(((30,25),24),(((16,(27,12)),(28,11)),(31,(26,8))))),((18,(15,((22,10),((14,(19,9)),(29,7))))),(6,((5,2),(4,3)))))),1);
   tree tree_412 [p = 0.000, P = 0.993] = [&W 0.000083] (32,((21,(23,(20,17))),(((((30,25),24),13),(31,(((27,(16,12)),(28,11)),(26,8)))),((18,(15,((22,10),((14,(19,9)),(29,7))))),(6,((5,2),(4,3)))))),1);
   tree tree_413 [p = 0.000, P = 0.993] = [&W 0.000083] (32,((21,(23,(20,17))),(((((30,25),24),13),(((27,(16,12)),(28,11)),(31,(26,8)))),((18,(15,((22,10),((14,(19,9)),(29,7))))),(6,((5,2),(4,3)))))),1);
   tree tree_414 [p = 0.000, P = 0.993] = [&W 0.000083] (32,((21,(20,(23,17))),(((24,((30,25),13)),((31,((16,(27,12)),(28,11))),(26,8))),((18,(15,((22,10),((14,(19,9)),(29,7))))),(6,((5,2),(4,3)))))),1);
   tree tree_415 [p = 0.000, P = 0.993] = [&W 0.000083] (32,((21,(20,(23,17))),(((((30,25),24),13),((31,((16,(27,12)),(28,11))),(26,8))),((18,(15,((22,10),((14,(19,9)),(29,7))))),(6,((5,2),(4,3)))))),1);
   tree tree_416 [p = 0.000, P = 0.993] = [&W 0.000083] (32,((23,(20,(21,17))),(((24,((30,25),13)),(31,(((16,(27,12)),(28,11)),(26,8)))),((18,(15,((22,10),((14,(19,9)),(29,7))))),(6,((5,2),(4,3)))))),1);
   tree tree_417 [p = 0.000, P = 0.994] = [&W 0.000083] (32,((21,(20,(23,17))),((13,(24,((30,25),((31,((16,(27,12)),(28,11))),(26,8))))),((18,(15,((22,10),((14,(19,9)),(29,7))))),(6,((5,2),(4,3)))))),1);
   tree tree_418 [p = 0.000, P = 0.994] = [&W 0.000083] (32,((23,(20,(21,17))),((31,((24,((30,25),13)),(((16,(27,12)),(28,11)),(26,8)))),((18,(15,((22,10),((14,(19,9)),(29,7))))),(6,((5,2),(4,3)))))),1);
   tree tree_419 [p = 0.000, P = 0.994] = [&W 0.000083] (32,((21,(23,(20,17))),(((24,((30,25),13)),(((27,12),(16,(28,11))),(31,(26,8)))),((18,(15,((22,10),((19,(14,9)),(29,7))))),(6,((5,2),(4,3)))))),1);
   tree tree_420 [p = 0.000, P = 0.994] = [&W 0.000083] (32,((23,(20,(21,17))),(((((30,25),24),13),(31,(((16,(27,12)),(28,11)),(26,8)))),((18,(15,((22,10),((14,(19,9)),(29,7))))),(6,((5,2),(4,3)))))),1);
   tree tree_421 [p = 0.000, P = 0.994] = [&W 0.000083] (32,((23,(20,(21,17))),((((30,25),(24,13)),(((16,(27,12)),(28,11)),(31,(26,8)))),((18,(15,((22,10),((14,(19,9)),(29,7))))),(6,((5,2),(4,3)))))),1);
   tree tree_422 [p = 0.000, P = 0.994] = [&W 0.000083] (32,((21,(23,(20,17))),(((30,25),(24,(13,((31,((16,(27,12)),(28,11))),(26,8))))),((18,(15,((22,10),((14,(19,9)),(29,7))))),(6,((5,2),(4,3)))))),1);
   tree tree_423 [p = 0.000, P = 0.994] = [&W 0.000083] (32,((23,(21,(20,17))),((31,((24,((30,25),13)),(((16,(27,12)),(28,11)),(26,8)))),((18,(15,((22,10),((14,(19,9)),(29,7))))),(6,((5,2),(4,3)))))),1);
   tree tree_424 [p = 0.000, P = 0.994] = [&W 0.000083] (32,((21,(23,(20,17))),(((24,((30,25),13)),(31,(((16,(27,12)),(28,11)),(26,8)))),((18,(15,((22,10),(29,((14,(19,9)),7))))),(6,((5,2),(4,3)))))),1);
   tree tree_425 [p = 0.000, P = 0.994] = [&W 0.000083] (32,((21,(23,(20,17))),((24,((30,25),(13,((31,((16,(27,12)),(28,11))),(26,8))))),((18,(15,((22,10),((14,(19,9)),(29,7))))),(6,((5,2),(4,3)))))),1);
   tree tree_426 [p = 0.000, P = 0.994] = [&W 0.000083] (32,((21,((23,20),17)),(((((30,25),24),13),(31,(((16,(27,12)),(28,11)),(26,8)))),((18,(15,((22,10),((14,(19,9)),(29,7))))),(6,((5,2),(4,3)))))),1);
   tree tree_427 [p = 0.000, P = 0.994] = [&W 0.000083] (32,((21,((23,20),17)),(((((30,25),24),13),(((16,(27,12)),(28,11)),(31,(26,8)))),((18,(15,((22,10),((14,(19,9)),(29,7))))),(6,((5,2),(4,3)))))),1);
   tree tree_428 [p = 0.000, P = 0.994] = [&W 0.000083] (32,((23,(21,(20,17))),(((((30,25),24),13),((31,(((27,16),12),(28,11))),(26,8))),((18,(15,((22,10),((14,(19,9)),(29,7))))),(6,((5,2),(4,3)))))),1);
   tree tree_429 [p = 0.000, P = 0.995] = [&W 0.000083] (32,((21,(23,(20,17))),(((((30,25),24),13),(31,(((27,12),(16,(28,11))),(26,8)))),((18,(15,((22,10),(((19,14),9),(29,7))))),(6,((5,2),(4,3)))))),1);
   tree tree_430 [p = 0.000, P = 0.995] = [&W 0.000083] (32,((21,(23,(20,17))),((((30,25),(24,13)),(31,(((27,(16,12)),(28,11)),(26,8)))),((18,((22,10),(15,((14,(19,9)),(29,7))))),(6,((5,2),(4,3)))))),1);
   tree tree_431 [p = 0.000, P = 0.995] = [&W 0.000083] (32,((21,(23,(20,17))),(((((30,25),(24,13)),((16,(27,12)),(28,11))),(31,(26,8))),((18,((15,(22,10)),((14,(19,9)),(29,7)))),(6,((5,2),(4,3)))))),1);
   tree tree_432 [p = 0.000, P = 0.995] = [&W 0.000083] (32,((21,(23,(20,17))),((31,((((30,25),24),13),((16,((27,12),(28,11))),(26,8)))),((18,((15,(22,10)),((14,(19,9)),(29,7)))),(6,((5,2),(4,3)))))),1);
   tree tree_433 [p = 0.000, P = 0.995] = [&W 0.000083] (32,((21,(23,(20,17))),(((24,((30,25),13)),((31,(16,((27,12),(28,11)))),(26,8))),((18,((15,(22,10)),((19,(14,9)),(29,7)))),(6,((5,2),(4,3)))))),1);
   tree tree_434 [p = 0.000, P = 0.995] = [&W 0.000083] (32,((21,(23,(20,17))),((31,(((((30,25),24),13),(((27,16),12),(28,11))),(26,8))),((18,((15,(22,10)),((14,(19,9)),(29,7)))),(6,((5,2),(4,3)))))),1);
   tree tree_435 [p = 0.000, P = 0.995] = [&W 0.000083] (32,((21,(23,(20,17))),((((31,(24,((30,25),13))),(16,((27,12),(28,11)))),(26,8)),((18,((15,(22,10)),((14,(19,9)),(29,7)))),(6,((5,2),(4,3)))))),1);
   tree tree_436 [p = 0.000, P = 0.995] = [&W 0.000083] (32,((21,(23,(20,17))),((31,((((30,25),(24,13)),((16,(27,12)),(28,11))),(26,8))),((18,((15,(22,10)),(((19,14),9),(29,7)))),(6,((5,2),(4,3)))))),1);
   tree tree_437 [p = 0.000, P = 0.995] = [&W 0.000083] (32,((23,(21,(20,17))),((((((30,25),24),13),((16,(27,12)),(28,11))),(31,(26,8))),((18,((15,(22,10)),((14,(19,9)),(29,7)))),(6,((5,2),(4,3)))))),1);
   tree tree_438 [p = 0.000, P = 0.995] = [&W 0.000083] (32,((21,(23,(20,17))),((((31,(24,((30,25),13))),((16,(27,12)),(28,11))),(26,8)),((18,((15,(22,10)),(((19,14),9),(29,7)))),(6,((5,2),(4,3)))))),1);
   tree tree_439 [p = 0.000, P = 0.995] = [&W 0.000083] (32,((((23,21),20),17),(((((30,25),24),13),((31,((16,(27,12)),(28,11))),(26,8))),((18,((22,10),(15,((14,(19,9)),(29,7))))),(6,((5,2),(4,3)))))),1);
   tree tree_440 [p = 0.000, P = 0.995] = [&W 0.000083] (32,((21,(23,(20,17))),((((30,25),(24,13)),(((27,12),(16,(28,11))),(31,(26,8)))),((18,((22,10),(15,((19,(14,9)),(29,7))))),(6,((5,2),(4,3)))))),1);
   tree tree_441 [p = 0.000, P = 0.996] = [&W 0.000083] (32,((23,((21,20),17)),(((((30,25),24),13),(((16,(27,12)),(28,11)),(31,(26,8)))),((18,((22,10),(15,((14,(19,9)),(29,7))))),(6,((5,2),(4,3)))))),1);
   tree tree_442 [p = 0.000, P = 0.996] = [&W 0.000083] (32,((23,(20,(21,17))),(((((30,25),24),13),((31,((16,(27,12)),(28,11))),(26,8))),((18,((22,10),(15,((14,(19,9)),(29,7))))),(6,((5,2),(4,3)))))),1);
   tree tree_443 [p = 0.000, P = 0.996] = [&W 0.000083] (32,((23,(21,(20,17))),(((((30,25),24),13),((16,((27,12),(28,11))),(31,(26,8)))),((18,((15,(22,10)),((14,(19,9)),(29,7)))),(6,((5,2),(4,3)))))),1);
   tree tree_444 [p = 0.000, P = 0.996] = [&W 0.000083] (32,((23,(21,(20,17))),((((30,25),(24,13)),((31,(16,((27,12),(28,11)))),(26,8))),((18,((15,(22,10)),((14,(19,9)),(29,7)))),(6,((5,2),(4,3)))))),1);
   tree tree_445 [p = 0.000, P = 0.996] = [&W 0.000083] (32,((21,(23,(20,17))),((13,((30,25),(24,((31,((27,12),(16,(28,11)))),(26,8))))),((18,((22,10),(15,((14,(19,9)),(29,7))))),(6,((5,2),(4,3)))))),1);
   tree tree_446 [p = 0.000, P = 0.996] = [&W 0.000083] (32,((21,(23,(20,17))),(((24,((30,25),13)),(((27,12),(16,(28,11))),(31,(26,8)))),((18,((22,10),(15,(((19,14),9),(29,7))))),(6,((5,2),(4,3)))))),1);
   tree tree_447 [p = 0.000, P = 0.996] = [&W 0.000083] (32,((23,(21,(20,17))),((31,((24,((30,25),13)),(((16,(27,12)),(28,11)),(26,8)))),((18,((15,(22,10)),((14,(19,9)),(29,7)))),(6,((5,2),(4,3)))))),1);
   tree tree_448 [p = 0.000, P = 0.996] = [&W 0.000083] (32,((21,(23,(20,17))),((13,((30,25),(24,((31,((16,(27,12)),(28,11))),(26,8))))),((18,((15,(22,10)),((14,(19,9)),(29,7)))),(6,((5,2),(4,3)))))),1);
   tree tree_449 [p = 0.000, P = 0.996] = [&W 0.000083] (32,((23,(21,(20,17))),((((30,25),24),(13,(((16,(27,12)),(28,11)),(31,(26,8))))),((18,((15,(22,10)),((14,(19,9)),(29,7)))),(6,((5,2),(4,3)))))),1);
   tree tree_450 [p = 0.000, P = 0.996] = [&W 0.000083] (32,((23,(21,(20,17))),((31,((((30,25),24),13),(((16,(27,12)),(28,11)),(26,8)))),((18,((15,(22,10)),((14,(19,9)),(29,7)))),(6,((5,2),(4,3)))))),1);
   tree tree_451 [p = 0.000, P = 0.996] = [&W 0.000083] (32,((21,(23,(20,17))),((((30,25),24),(13,((31,((16,(27,12)),(28,11))),(26,8)))),((18,((15,(22,10)),((14,(19,9)),(29,7)))),(6,((5,2),(4,3)))))),1);
   tree tree_452 [p = 0.000, P = 0.996] = [&W 0.000083] (32,((21,(23,(20,17))),((24,((30,25),(13,((31,((16,(27,12)),(28,11))),(26,8))))),((18,((15,(22,10)),((14,(19,9)),(29,7)))),(6,((5,2),(4,3)))))),1);
   tree tree_453 [p = 0.000, P = 0.997] = [&W 0.000083] (32,((21,(23,(20,17))),(((((30,25),(24,13)),((16,(27,12)),(28,11))),(31,(26,8))),((18,((22,10),(15,((14,(19,9)),(29,7))))),(6,((5,2),(4,3)))))),1);
   tree tree_454 [p = 0.000, P = 0.997] = [&W 0.000083] (32,((21,(23,(20,17))),(((30,25),(24,(13,(31,(((16,(27,12)),(28,11)),(26,8)))))),((18,((15,(22,10)),((14,(19,9)),(29,7)))),(6,((5,2),(4,3)))))),1);
   tree tree_455 [p = 0.000, P = 0.997] = [&W 0.000083] (32,((23,(21,(20,17))),((31,(((((30,25),24),13),((16,(27,12)),(28,11))),(26,8))),((18,((15,(22,10)),((14,(19,9)),(29,7)))),(6,((5,2),(4,3)))))),1);
   tree tree_456 [p = 0.000, P = 0.997] = [&W 0.000083] (32,((23,(21,(20,17))),((31,(((24,((30,25),13)),((16,(27,12)),(28,11))),(26,8))),((18,((15,(22,10)),((14,(19,9)),(29,7)))),(6,((5,2),(4,3)))))),1);
   tree tree_457 [p = 0.000, P = 0.997] = [&W 0.000083] (32,((23,(21,(20,17))),((31,((((30,25),(24,13)),((16,(27,12)),(28,11))),(26,8))),((18,((15,(22,10)),((14,(19,9)),(29,7)))),(6,((5,2),(4,3)))))),1);
   tree tree_458 [p = 0.000, P = 0.997] = [&W 0.000083] (32,((21,(23,(20,17))),(((((30,25),24),13),((31,((16,(27,12)),(28,11))),(26,8))),((18,((15,(22,10)),((19,(14,9)),(29,7)))),(6,((5,2),(4,3)))))),1);
   tree tree_459 [p = 0.000, P = 0.997] = [&W 0.000083] (32,((21,(23,(20,17))),((((30,25),(24,13)),(31,(((16,(27,12)),(28,11)),(26,8)))),((18,((15,(22,10)),(((19,14),9),(29,7)))),(6,((5,2),(4,3)))))),1);
   tree tree_460 [p = 0.000, P = 0.997] = [&W 0.000083] (32,((21,(23,(20,17))),(((((30,25),24),13),((31,((16,(27,12)),(28,11))),(26,8))),((18,((15,(22,10)),(((19,14),9),(29,7)))),(6,((5,2),(4,3)))))),1);
   tree tree_461 [p = 0.000, P = 0.997] = [&W 0.000083] (32,((21,(23,(20,17))),((31,((24,((30,25),13)),(((16,(27,12)),(28,11)),(26,8)))),((18,((15,(22,10)),((19,(14,9)),(29,7)))),(6,((5,2),(4,3)))))),1);
   tree tree_462 [p = 0.000, P = 0.997] = [&W 0.000083] (32,((21,(20,(23,17))),((((30,25),(24,13)),(31,(((16,(27,12)),(28,11)),(26,8)))),((18,((15,(22,10)),((19,(14,9)),(29,7)))),(6,((5,2),(4,3)))))),1);
   tree tree_463 [p = 0.000, P = 0.997] = [&W 0.000083] (32,((21,((23,20),17)),(((24,((30,25),13)),((31,((16,(27,12)),(28,11))),(26,8))),((18,((22,10),(15,((14,(19,9)),(29,7))))),(6,((5,2),(4,3)))))),1);
   tree tree_464 [p = 0.000, P = 0.997] = [&W 0.000083] (32,((21,(23,(20,17))),(((((30,25),24),13),(((27,(16,12)),(28,11)),(31,(26,8)))),((18,((22,10),(15,((14,(19,9)),(29,7))))),(6,((5,2),(4,3)))))),1);
   tree tree_465 [p = 0.000, P = 0.998] = [&W 0.000083] (32,((21,(23,(20,17))),(((24,13),((30,25),(31,(((16,(27,12)),(28,11)),(26,8))))),((18,((22,10),(15,((14,(19,9)),(29,7))))),(6,((5,2),(4,3)))))),1);
   tree tree_466 [p = 0.000, P = 0.998] = [&W 0.000083] (32,((21,(23,(20,17))),((((30,25),(24,13)),(31,(((16,(27,12)),(28,11)),(26,8)))),((18,((22,10),(15,(29,((14,(19,9)),7))))),(6,((5,2),(4,3)))))),1);
   tree tree_467 [p = 0.000, P = 0.998] = [&W 0.000083] (32,((21,(23,(20,17))),((31,((24,((30,25),13)),((16,((27,12),(28,11))),(26,8)))),((18,(15,((22,10),((14,(19,9)),(29,7))))),(6,((5,2),(4,3)))))),1);
   tree tree_468 [p = 0.000, P = 0.998] = [&W 0.000083] (32,((21,(23,(20,17))),(((((30,25),24),13),((31,((28,(16,(27,12))),11)),(26,8))),((18,((22,10),(15,((14,(19,9)),(29,7))))),(6,((5,2),(4,3)))))),1);
   tree tree_469 [p = 0.000, P = 0.998] = [&W 0.000083] (32,((21,(23,(20,17))),(((((30,25),24),13),((31,((16,(27,12)),(28,11))),(26,8))),((18,((22,10),(15,(29,((14,(19,9)),7))))),(6,((5,2),(4,3)))))),1);
   tree tree_470 [p = 0.000, P = 0.998] = [&W 0.000083] (32,(((21,(23,(20,17))),(((30,25),(24,13)),(31,(((16,(27,12)),(28,11)),(26,8))))),((18,(15,((22,10),((14,(19,9)),(29,7))))),(6,((5,2),(4,3))))),1);
   tree tree_471 [p = 0.000, P = 0.998] = [&W 0.000083] (32,((21,(23,(20,17))),(((((30,25),24),13),((((27,16),12),(28,11)),(31,(26,8)))),((18,((22,10),(15,((14,(19,9)),(29,7))))),(6,((5,2),(4,3)))))),1);
   tree tree_472 [p = 0.000, P = 0.998] = [&W 0.000083] (32,((21,(23,(20,17))),((24,(((30,25),13),((31,((16,(27,12)),(28,11))),(26,8)))),((18,((22,10),(15,((14,(19,9)),(29,7))))),(6,((5,2),(4,3)))))),1);
   tree tree_473 [p = 0.000, P = 0.998] = [&W 0.000083] (32,((21,(23,(20,17))),((24,(13,((30,25),(((16,(27,12)),(28,11)),(31,(26,8)))))),((18,((22,10),(15,((14,(19,9)),(29,7))))),(6,((5,2),(4,3)))))),1);
   tree tree_474 [p = 0.000, P = 0.998] = [&W 0.000083] (32,((21,(23,(20,17))),((24,((30,25),(13,((31,((16,(27,12)),(28,11))),(26,8))))),((18,((22,10),(15,((14,(19,9)),(29,7))))),(6,((5,2),(4,3)))))),1);
   tree tree_475 [p = 0.000, P = 0.998] = [&W 0.000083] (32,((21,(23,(20,17))),((13,((30,25),(24,(((16,(27,12)),(28,11)),(31,(26,8)))))),((18,((22,10),(15,((14,(19,9)),(29,7))))),(6,((5,2),(4,3)))))),1);
   tree tree_476 [p = 0.000, P = 0.998] = [&W 0.000083] (32,((21,(23,(20,17))),((((30,25),(24,13)),(31,(((28,(16,(27,12))),11),(26,8)))),((18,((22,10),(15,((14,(19,9)),(29,7))))),(6,((5,2),(4,3)))))),1);
   tree tree_477 [p = 0.000, P = 0.999] = [&W 0.000083] (32,((21,(23,(20,17))),(((25,(30,(24,13))),(31,(((16,(27,12)),(28,11)),(26,8)))),((18,((22,10),(15,((14,(19,9)),(29,7))))),(6,((5,2),(4,3)))))),1);
   tree tree_478 [p = 0.000, P = 0.999] = [&W 0.000083] (32,((21,(23,(20,17))),((13,(24,((30,25),(31,(((16,(27,12)),(28,11)),(26,8)))))),((18,((22,10),(15,((14,(19,9)),(29,7))))),(6,((5,2),(4,3)))))),1);
   tree tree_479 [p = 0.000, P = 0.999] = [&W 0.000083] (32,((21,(23,(20,17))),((13,((30,25),(24,(31,(((16,(27,12)),(28,11)),(26,8)))))),((18,((22,10),(15,((14,(19,9)),(29,7))))),(6,((5,2),(4,3)))))),1);
   tree tree_480 [p = 0.000, P = 0.999] = [&W 0.000083] (32,((21,((23,20),17)),(((((30,25),24),13),(((16,(27,12)),(28,11)),(31,(26,8)))),((18,((22,10),(15,((14,(19,9)),(29,7))))),(6,((5,2),(4,3)))))),1);
   tree tree_481 [p = 0.000, P = 0.999] = [&W 0.000083] (32,((21,((23,20),17)),(((((30,25),24),13),(31,(((16,(27,12)),(28,11)),(26,8)))),((18,((22,10),(15,((14,(19,9)),(29,7))))),(6,((5,2),(4,3)))))),1);
   tree tree_482 [p = 0.000, P = 0.999] = [&W 0.000083] (32,(((21,(23,(20,17))),(((30,25),(24,13)),(31,((16,((27,12),(28,11))),(26,8))))),((18,(15,((22,10),((14,(19,9)),(29,7))))),(6,((5,2),(4,3))))),1);
   tree tree_483 [p = 0.000, P = 0.999] = [&W 0.000083] (32,((21,(23,(20,17))),(((31,((24,((30,25),13)),((16,(27,12)),(28,11)))),(26,8)),((18,((15,(22,10)),((14,(19,9)),(29,7)))),(6,((5,2),(4,3)))))),1);
   tree tree_484 [p = 0.000, P = 0.999] = [&W 0.000083] (32,((21,(20,(23,17))),(((24,((30,25),13)),(((16,(27,12)),(28,11)),(31,(26,8)))),((18,((22,10),(15,((14,(19,9)),(29,7))))),(6,((5,2),(4,3)))))),1);
   tree tree_485 [p = 0.000, P = 0.999] = [&W 0.000083] (32,((21,(20,(23,17))),(((((30,25),24),13),(((16,(27,12)),(28,11)),(31,(26,8)))),((18,((22,10),(15,((14,(19,9)),(29,7))))),(6,((5,2),(4,3)))))),1);
   tree tree_486 [p = 0.000, P = 0.999] = [&W 0.000083] (32,((21,(23,(20,17))),((((31,(24,((30,25),13))),(((27,16),12),(28,11))),(26,8)),((18,((15,(22,10)),((14,(19,9)),(29,7)))),(6,((5,2),(4,3)))))),1);
   tree tree_487 [p = 0.000, P = 0.999] = [&W 0.000083] (32,((21,(23,(20,17))),(((((30,25),24),13),((31,((27,12),(16,(28,11)))),(26,8))),((18,((22,10),(15,(((19,14),9),(29,7))))),(6,((5,2),(4,3)))))),1);
   tree tree_488 [p = 0.000, P = 0.999] = [&W 0.000083] (32,((21,(23,(20,17))),(((24,((30,25),13)),(((27,(16,12)),(28,11)),(31,(26,8)))),((18,((22,10),(15,((14,(19,9)),(29,7))))),(6,((5,2),(4,3)))))),1);
   tree tree_489 [p = 0.000, P = 1.000] = [&W 0.000083] (32,((21,(23,(20,17))),((31,(((24,((30,25),13)),((27,12),(16,(28,11)))),(26,8))),((18,((15,(22,10)),((14,(19,9)),(29,7)))),(6,((5,2),(4,3)))))),1);
   tree tree_490 [p = 0.000, P = 1.000] = [&W 0.000083] (32,((21,(23,(20,17))),(((((30,25),24),13),((28,((16,(27,12)),11)),(31,(26,8)))),((18,((22,10),(15,((14,(19,9)),(29,7))))),(6,((5,2),(4,3)))))),1);
   tree tree_491 [p = 0.000, P = 1.000] = [&W 0.000083] (32,((21,(23,(20,17))),((((30,25),(24,13)),((31,(16,(12,(27,(28,11))))),(26,8))),((18,(15,((22,10),((14,(19,9)),(29,7))))),(6,((5,2),(4,3)))))),1);
   tree tree_492 [p = 0.000, P = 1.000] = [&W 0.000083] (32,((23,(21,(20,17))),((((31,(24,((30,25),13))),((27,12),(16,(28,11)))),(26,8)),((18,((15,(22,10)),((14,(19,9)),(29,7)))),(6,((5,2),(4,3)))))),1);
   tree tree_493 [p = 0.000, P = 1.000] = [&W 0.000083] (32,((21,(23,(20,17))),((31,(((((30,25),24),13),((27,12),(16,(28,11)))),(26,8))),((18,((15,(22,10)),((14,(19,9)),(29,7)))),(6,((5,2),(4,3)))))),1);
   tree tree_494 [p = 0.000, P = 1.000] = [&W 0.000083] (32,((21,(23,(20,17))),(((24,((30,25),13)),((31,((16,(27,12)),(28,11))),(26,8))),((18,((22,10),(15,(29,((14,(19,9)),7))))),(6,((5,2),(4,3)))))),1);
   tree tree_495 [p = 0.000, P = 1.000] = [&W 0.000083] (32,((21,(23,(20,17))),(((24,((30,25),13)),((31,(((27,16),12),(28,11))),(26,8))),((18,((22,10),(15,((14,(19,9)),(29,7))))),(6,((5,2),(4,3)))))),1);
end;
