# Supplementary material for: Molecular exploration of fossil eggshell uncovers hidden lineage of giant extinct bird
Source: Nat Commun. 2023 Feb 28;14:914. doi: 10.1038/s41467-023-36405-3 (PMC9974994; doi:10.1038/s41467-023-36405-3)
Supplement: Supplementary file 10 — Supplementary Data 10 [file 41467_2023_36405_MOESM10_ESM.zip › Supplementary Data 10 Genetic_data_minus_filtered_reads/5_Phylogeny_generation/MrBayes/EB2MT.pstat]

[ID: 7744400171]
Parameter	Mean	Variance	Lower	Upper	Median	minESS	avgESS	PSRF
TL{all}	4.461085e-01	7.091099e-05	4.290799e-01	4.621774e-01	4.460383e-01	5.759651e+03	5.880326e+03	1.000010e+00
r(A<->C){1}	6.876445e-02	5.891654e-05	5.434399e-02	8.400452e-02	6.844742e-02	5.416898e+03	5.616281e+03	9.999638e-01
r(A<->G){1}	2.294172e-01	1.699112e-04	2.032177e-01	2.543071e-01	2.291850e-01	5.866366e+03	5.933683e+03	9.999514e-01
r(A<->T){1}	6.540245e-02	6.606734e-05	5.026055e-02	8.157948e-02	6.512591e-02	4.883644e+03	5.373284e+03	9.999191e-01
r(C<->G){1}	4.469981e-03	6.834666e-06	1.000000e-06	9.376594e-03	4.072152e-03	6.001000e+03	6.001000e+03	1.000199e+00
r(C<->T){1}	6.157867e-01	2.283552e-04	5.868343e-01	6.464021e-01	6.156875e-01	5.591486e+03	5.605626e+03	9.999642e-01
r(G<->T){1}	1.615929e-02	2.066883e-05	7.422965e-03	2.494318e-02	1.580116e-02	5.446632e+03	5.655009e+03	9.999183e-01
r(A<->C){2}	7.177705e-02	3.011380e-04	3.907991e-02	1.061046e-01	7.063228e-02	5.879928e+03	5.940464e+03	9.999591e-01
r(A<->G){2}	2.906532e-01	1.152773e-03	2.263250e-01	3.577472e-01	2.899320e-01	5.361822e+03	5.414333e+03	9.999183e-01
r(A<->T){2}	3.027127e-02	1.099086e-04	1.136706e-02	5.111902e-02	2.921803e-02	6.001000e+03	6.001000e+03	9.999707e-01
r(C<->G){2}	4.447580e-02	2.310622e-04	1.758813e-02	7.570667e-02	4.287676e-02	6.001000e+03	6.001000e+03	1.000036e+00
r(C<->T){2}	5.547508e-01	1.102950e-03	4.924972e-01	6.215188e-01	5.546411e-01	5.516494e+03	5.557770e+03	9.999190e-01
r(G<->T){2}	8.071891e-03	3.247425e-05	2.842682e-05	1.928540e-02	6.812592e-03	5.532154e+03	5.766577e+03	9.999495e-01
r(A<->C){3}	6.668605e-02	1.917312e-05	5.816080e-02	7.525999e-02	6.657119e-02	5.576789e+03	5.679834e+03	9.999229e-01
r(A<->G){3}	1.892439e-01	5.844078e-05	1.741756e-01	2.040413e-01	1.891042e-01	5.355118e+03	5.495934e+03	9.999947e-01
r(A<->T){3}	4.339066e-02	2.073915e-05	3.440959e-02	5.215987e-02	4.325409e-02	5.163182e+03	5.488972e+03	1.000030e+00
r(C<->G){3}	3.390366e-03	2.563939e-06	4.718245e-04	6.423841e-03	3.199040e-03	6.001000e+03	6.001000e+03	9.999184e-01
r(C<->T){3}	6.846000e-01	8.829177e-05	6.665605e-01	7.034169e-01	6.846152e-01	5.226116e+03	5.353503e+03	1.000050e+00
r(G<->T){3}	1.268902e-02	1.331627e-05	6.027347e-03	1.990468e-02	1.248583e-02	4.969454e+03	5.294526e+03	9.999191e-01
r(A<->C){4}	1.040228e-01	1.239115e-04	8.228961e-02	1.255838e-01	1.036687e-01	5.143438e+03	5.389831e+03	9.999453e-01
r(A<->G){4}	1.920414e-01	2.257261e-04	1.643696e-01	2.225109e-01	1.916223e-01	5.381144e+03	5.562065e+03	9.999397e-01
r(A<->T){4}	6.333677e-02	8.330524e-05	4.642212e-02	8.212238e-02	6.307556e-02	5.712083e+03	5.719658e+03	9.999639e-01
r(C<->G){4}	2.176537e-02	5.553702e-05	8.486388e-03	3.674226e-02	2.097756e-02	5.532957e+03	5.633921e+03	1.000137e+00
r(C<->T){4}	6.128712e-01	3.586350e-04	5.758527e-01	6.495310e-01	6.128756e-01	5.516912e+03	5.521552e+03	9.999246e-01
r(G<->T){4}	5.962443e-03	1.996704e-05	1.000000e-06	1.466965e-02	4.985840e-03	5.556385e+03	5.778692e+03	9.999235e-01
r(A<->C){5}	2.484709e-02	1.391566e-04	4.671919e-03	4.811562e-02	2.317827e-02	5.223463e+03	5.470843e+03	9.999546e-01
r(A<->G){5}	4.422966e-01	1.388742e-03	3.709524e-01	5.174876e-01	4.420104e-01	5.380054e+03	5.483820e+03	1.000311e+00
r(A<->T){5}	1.692211e-02	1.161799e-04	3.482681e-04	3.775048e-02	1.491224e-02	5.643210e+03	5.728639e+03	9.999467e-01
r(C<->G){5}	5.637173e-03	3.130259e-05	1.000000e-06	1.702905e-02	3.904172e-03	5.846546e+03	5.877706e+03	9.999863e-01
r(C<->T){5}	4.967962e-01	1.394681e-03	4.243813e-01	5.705642e-01	4.975062e-01	5.016379e+03	5.186436e+03	1.000236e+00
r(G<->T){5}	1.350085e-02	8.637431e-05	5.999825e-05	3.156596e-02	1.153793e-02	5.629504e+03	5.727107e+03	9.999184e-01
alpha{3}	3.695013e+00	3.884625e-01	2.659441e+00	5.001878e+00	3.609446e+00	5.903601e+03	5.952300e+03	1.000130e+00
m{1}	6.765639e-01	4.545011e-04	6.339868e-01	7.177062e-01	6.762941e-01	5.348736e+03	5.627163e+03	9.999330e-01
m{2}	1.414904e-01	8.927424e-05	1.233654e-01	1.604272e-01	1.412557e-01	5.922018e+03	5.961509e+03	9.999775e-01
m{3}	2.696306e+00	9.375618e-04	2.636247e+00	2.756706e+00	2.696441e+00	5.747346e+03	5.866351e+03	9.999637e-01
m{4}	7.992052e-01	1.045629e-03	7.349053e-01	8.603111e-01	7.983638e-01	5.556448e+03	5.723119e+03	1.000025e+00
m{5}	2.069907e-01	2.580187e-04	1.757275e-01	2.380100e-01	2.063217e-01	5.915092e+03	5.923787e+03	9.999208e-01
