# Supplementary material for: Molecular exploration of fossil eggshell uncovers hidden lineage of giant extinct bird
Source: Nat Commun. 2023 Feb 28;14:914. doi: 10.1038/s41467-023-36405-3 (PMC9974994; doi:10.1038/s41467-023-36405-3)
Supplement: Supplementary file 10 — Supplementary Data 10 [file 41467_2023_36405_MOESM10_ESM.zip › Supplementary Data 10 Genetic_data_minus_filtered_reads/5_Phylogeny_generation/MrBayes/EB2MT.run2.p]

[ID: 7744400171]
Gen	LnL	LnPr	TL{all}	r(A<->C){1}	r(A<->G){1}	r(A<->T){1}	r(C<->G){1}	r(C<->T){1}	r(G<->T){1}	r(A<->C){2}	r(A<->G){2}	r(A<->T){2}	r(C<->G){2}	r(C<->T){2}	r(G<->T){2}	r(A<->C){3}	r(A<->G){3}	r(A<->T){3}	r(C<->G){3}	r(C<->T){3}	r(G<->T){3}	r(A<->C){4}	r(A<->G){4}	r(A<->T){4}	r(C<->G){4}	r(C<->T){4}	r(G<->T){4}	r(A<->C){5}	r(A<->G){5}	r(A<->T){5}	r(C<->G){5}	r(C<->T){5}	r(G<->T){5}	alpha{3}	m{1}	m{2}	m{3}	m{4}	m{5}
0	-1.284564e+05	1.009968e+02	1.220000e+00	1.666667e-01	1.666667e-01	1.666667e-01	1.666667e-01	1.666667e-01	1.666667e-01	1.666667e-01	1.666667e-01	1.666667e-01	1.666667e-01	1.666667e-01	1.666667e-01	1.666667e-01	1.666667e-01	1.666667e-01	1.666667e-01	1.666667e-01	1.666667e-01	1.666667e-01	1.666667e-01	1.666667e-01	1.666667e-01	1.666667e-01	1.666667e-01	1.666667e-01	1.666667e-01	1.666667e-01	1.666667e-01	1.666667e-01	1.666667e-01	1.000000e+00	1.000000e+00	1.000000e+00	1.000000e+00	1.000000e+00	1.000000e+00
2500	-4.716129e+04	1.569875e+02	4.261710e-01	1.603840e-01	2.449434e-01	9.370403e-02	1.033462e-01	3.084625e-01	8.915992e-02	1.262077e-01	2.165297e-01	7.948875e-02	1.951648e-01	3.299821e-01	5.262695e-02	8.279064e-02	1.884284e-01	6.364299e-02	4.684889e-02	5.089105e-01	1.093786e-01	1.234868e-01	2.286240e-01	8.016684e-02	9.680940e-02	4.050594e-01	6.585351e-02	1.502148e-01	2.924621e-01	1.551095e-01	4.918717e-02	2.572901e-01	9.573632e-02	8.194659e+00	6.350016e-01	1.860717e-01	2.598903e+00	8.665925e-01	3.209815e-01
5000	-4.633898e+04	1.575889e+02	4.485792e-01	1.178447e-01	2.401065e-01	6.257095e-02	4.279080e-02	5.071191e-01	2.956787e-02	7.057697e-02	2.671182e-01	8.155253e-02	1.121647e-01	4.599788e-01	8.608839e-03	5.061432e-02	1.744669e-01	4.977461e-02	1.549305e-04	7.027588e-01	2.223038e-02	1.280353e-01	1.936503e-01	5.841842e-02	3.833264e-02	5.743023e-01	7.261101e-03	7.475303e-02	3.277124e-01	1.871250e-02	8.445495e-03	5.050901e-01	6.528644e-02	4.516299e+00	6.288994e-01	1.650348e-01	2.700144e+00	8.610888e-01	1.818271e-01
7500	-4.615798e+04	1.574531e+02	4.541897e-01	5.437886e-02	1.949491e-01	6.310561e-02	1.888845e-03	6.656129e-01	2.006467e-02	8.103298e-02	2.995008e-01	4.532590e-02	5.340446e-02	4.919255e-01	2.881031e-02	6.736533e-02	1.803274e-01	5.009437e-02	7.707342e-05	6.838384e-01	1.829744e-02	1.025963e-01	1.944401e-01	5.211697e-02	2.900626e-02	6.191560e-01	2.684323e-03	4.416640e-02	5.325969e-01	6.183640e-03	5.272304e-03	3.974840e-01	1.429678e-02	3.905778e+00	6.978826e-01	1.233314e-01	2.658557e+00	8.492644e-01	2.221857e-01
10000	-4.614259e+04	1.599764e+02	4.387682e-01	6.570188e-02	2.371322e-01	6.809478e-02	2.153398e-03	6.120372e-01	1.488050e-02	5.196945e-02	2.541348e-01	3.856843e-02	2.498566e-02	6.242761e-01	6.065613e-03	7.183296e-02	1.848162e-01	3.795918e-02	2.564124e-03	6.886994e-01	1.412814e-02	9.567400e-02	2.124611e-01	5.206380e-02	1.621496e-02	6.130718e-01	1.051441e-02	4.265975e-02	5.176934e-01	6.575841e-03	5.542851e-03	4.195213e-01	8.006916e-03	3.456662e+00	6.816399e-01	1.443989e-01	2.680252e+00	8.258522e-01	1.948220e-01
12500	-4.614869e+04	1.571801e+02	4.469428e-01	7.069427e-02	2.208738e-01	6.697196e-02	6.579102e-03	6.222932e-01	1.258774e-02	7.424827e-02	2.555857e-01	2.005148e-02	4.290155e-02	5.933296e-01	1.388342e-02	7.293060e-02	1.889292e-01	3.540899e-02	5.734706e-03	6.829714e-01	1.402511e-02	8.371077e-02	2.100981e-01	7.116052e-02	1.920323e-02	6.123985e-01	3.428835e-03	4.043406e-02	4.089476e-01	9.611157e-03	2.543228e-03	5.330578e-01	5.406214e-03	5.144534e+00	6.952759e-01	1.444538e-01	2.657165e+00	8.372000e-01	2.012809e-01
15000	-4.614222e+04	1.594859e+02	4.405819e-01	7.994884e-02	2.205105e-01	6.239962e-02	2.244347e-03	6.151439e-01	1.975285e-02	6.262018e-02	2.676516e-01	4.215726e-02	3.638514e-02	5.883258e-01	2.859967e-03	7.264150e-02	1.889292e-01	3.540899e-02	6.472187e-03	6.829714e-01	1.357673e-02	1.001938e-01	2.122000e-01	6.350218e-02	1.732032e-02	5.955861e-01	1.119769e-02	1.763593e-02	4.318192e-01	7.386064e-03	3.187400e-03	5.140292e-01	2.594225e-02	3.699461e+00	6.794484e-01	1.420184e-01	2.696816e+00	8.080409e-01	1.900432e-01
17500	-4.614792e+04	1.581549e+02	4.554075e-01	7.304735e-02	2.429744e-01	5.779125e-02	4.574410e-03	6.018015e-01	1.981101e-02	1.011293e-01	2.960339e-01	3.441385e-02	3.154165e-02	5.349063e-01	1.975035e-03	6.192743e-02	1.831702e-01	4.810294e-02	1.789431e-03	6.906418e-01	1.436811e-02	9.407306e-02	2.192758e-01	6.767217e-02	2.054803e-02	5.849061e-01	1.352493e-02	4.871867e-02	3.997243e-01	9.319913e-03	7.704074e-03	5.213650e-01	1.316810e-02	3.043236e+00	6.461338e-01	1.370944e-01	2.739767e+00	7.848880e-01	2.051809e-01
20000	-4.613717e+04	1.586372e+02	4.504531e-01	6.110144e-02	2.326547e-01	6.907571e-02	3.353676e-03	6.229341e-01	1.088041e-02	4.051265e-02	3.091464e-01	3.281339e-02	5.610750e-02	5.598918e-01	1.528282e-03	6.515704e-02	1.847452e-01	4.810294e-02	3.365319e-03	6.861855e-01	1.244400e-02	9.303043e-02	1.993910e-01	5.911177e-02	1.149295e-02	6.341871e-01	2.786749e-03	3.622691e-02	3.887882e-01	3.407833e-03	7.735224e-04	5.639409e-01	6.862652e-03	3.217730e+00	6.983528e-01	1.562376e-01	2.677441e+00	7.536038e-01	2.201446e-01
22500	-4.614754e+04	1.606732e+02	4.304630e-01	6.816041e-02	2.392334e-01	7.241064e-02	4.802892e-03	6.011984e-01	1.419423e-02	5.970225e-02	3.113208e-01	4.018174e-02	5.571368e-02	5.292201e-01	3.861427e-03	7.337171e-02	2.130065e-01	3.972870e-02	4.006110e-03	6.531607e-01	1.672624e-02	9.590791e-02	1.842349e-01	7.722411e-02	2.032051e-02	6.153184e-01	6.994137e-03	3.001564e-02	3.882613e-01	1.184332e-02	1.196698e-04	5.612187e-01	8.541366e-03	3.907243e+00	7.112589e-01	1.551126e-01	2.652030e+00	7.902350e-01	2.083821e-01
25000	-4.614221e+04	1.591645e+02	4.484477e-01	7.478676e-02	2.271665e-01	5.708728e-02	4.767739e-03	6.112028e-01	2.498897e-02	7.791948e-02	3.128816e-01	3.738066e-02	2.698213e-02	5.429581e-01	1.878061e-03	6.551846e-02	1.904495e-01	3.988491e-02	1.465843e-03	6.889012e-01	1.378003e-02	9.540341e-02	1.896062e-01	6.270504e-02	1.904584e-02	6.196103e-01	1.362914e-02	2.520758e-02	3.605892e-01	8.779506e-03	5.491283e-03	5.698014e-01	3.013106e-02	2.958353e+00	6.677045e-01	1.388366e-01	2.739756e+00	7.541479e-01	1.917683e-01
27500	-4.614155e+04	1.596193e+02	4.393946e-01	5.477912e-02	2.280574e-01	6.762148e-02	8.338632e-03	6.224668e-01	1.873660e-02	5.477739e-02	3.143158e-01	3.761680e-02	4.722747e-02	5.377637e-01	8.298914e-03	6.028252e-02	1.894220e-01	5.192813e-02	3.184972e-03	6.840112e-01	1.117115e-02	1.014262e-01	2.043086e-01	6.980975e-02	2.612178e-02	5.909002e-01	7.433401e-03	2.674226e-02	4.440863e-01	8.345019e-03	2.585679e-03	4.907470e-01	2.749372e-02	3.728127e+00	6.858075e-01	1.464194e-01	2.652198e+00	8.493465e-01	2.129582e-01
30000	-4.615092e+04	1.582554e+02	4.539074e-01	5.721208e-02	2.323317e-01	5.522307e-02	2.893621e-03	6.361954e-01	1.614414e-02	6.726450e-02	2.702168e-01	2.051299e-02	3.797194e-02	5.929478e-01	1.108596e-02	6.270883e-02	1.813322e-01	4.872498e-02	1.732169e-03	6.949398e-01	1.056199e-02	8.568842e-02	1.670894e-01	5.870529e-02	1.669745e-02	6.551230e-01	1.669649e-02	7.531923e-03	4.483895e-01	1.112514e-02	2.166656e-03	5.251139e-01	5.672935e-03	3.140776e+00	6.661737e-01	1.374223e-01	2.709315e+00	7.845765e-01	2.251959e-01
32500	-4.614479e+04	1.574938e+02	4.499433e-01	7.792803e-02	2.276820e-01	5.579244e-02	2.366433e-03	6.172765e-01	1.895463e-02	8.404962e-02	2.702850e-01	5.998069e-02	2.749611e-02	5.509217e-01	7.266893e-03	6.235448e-02	2.047348e-01	4.276612e-02	9.309310e-03	6.716170e-01	9.218308e-03	1.078663e-01	2.020114e-01	6.230656e-02	2.961343e-02	5.962923e-01	1.909943e-03	1.560655e-02	4.693994e-01	3.738897e-02	9.842033e-04	4.702617e-01	6.359157e-03	4.429157e+00	6.897091e-01	1.369728e-01	2.709030e+00	7.817071e-01	1.835443e-01
35000	-4.613919e+04	1.607331e+02	4.342399e-01	7.341819e-02	2.075843e-01	5.893920e-02	1.553431e-03	6.423361e-01	1.616876e-02	8.975450e-02	2.422099e-01	3.849175e-02	4.641947e-02	5.795260e-01	3.598307e-03	7.215627e-02	1.856799e-01	4.203173e-02	3.831471e-03	6.876023e-01	8.698351e-03	1.196089e-01	1.978208e-01	4.607760e-02	2.284545e-02	6.103785e-01	3.268785e-03	1.202250e-02	3.669460e-01	1.883597e-02	1.201514e-03	5.569730e-01	4.402099e-02	3.322876e+00	7.046665e-01	1.325383e-01	2.685334e+00	7.785378e-01	2.126233e-01
37500	-4.615201e+04	1.572286e+02	4.513779e-01	8.108806e-02	2.322816e-01	5.422563e-02	5.064414e-03	6.078772e-01	1.946305e-02	6.955022e-02	2.946088e-01	4.590920e-02	4.736806e-02	5.254348e-01	1.712894e-02	7.376943e-02	1.738696e-01	4.164283e-02	1.804022e-03	6.944163e-01	1.449788e-02	1.109595e-01	1.906629e-01	6.674313e-02	2.686443e-02	5.986858e-01	6.084300e-03	5.954114e-03	3.765120e-01	2.255837e-02	4.285902e-04	5.598774e-01	3.466943e-02	4.503197e+00	6.967700e-01	1.605903e-01	2.667379e+00	7.924899e-01	1.936313e-01
40000	-4.614034e+04	1.572861e+02	4.534536e-01	7.412458e-02	2.185204e-01	6.096985e-02	2.781701e-03	6.215902e-01	2.201326e-02	4.108936e-02	3.255129e-01	2.923678e-02	4.940287e-02	5.509769e-01	3.781123e-03	6.317101e-02	1.758002e-01	3.726003e-02	1.820096e-03	7.067832e-01	1.516552e-02	1.022150e-01	1.888342e-01	5.313768e-02	2.148556e-02	6.251852e-01	9.142427e-03	1.630062e-02	3.972090e-01	6.313430e-03	1.307963e-03	5.605507e-01	1.831828e-02	4.170195e+00	6.819657e-01	1.504735e-01	2.700638e+00	7.646101e-01	2.066060e-01
42500	-4.613697e+04	1.594846e+02	4.402893e-01	7.141089e-02	2.349919e-01	5.691220e-02	3.416247e-03	6.137730e-01	1.949578e-02	5.639293e-02	2.779949e-01	2.130501e-02	4.018934e-02	5.916133e-01	1.250453e-02	6.815172e-02	1.871892e-01	3.952899e-02	3.523258e-03	6.891006e-01	1.250616e-02	1.208178e-01	1.825789e-01	5.298695e-02	1.590010e-02	6.214613e-01	6.254941e-03	1.089067e-02	4.233470e-01	2.057859e-02	5.868101e-03	5.238213e-01	1.549433e-02	3.740661e+00	6.904938e-01	1.483637e-01	2.668684e+00	8.077623e-01	2.113129e-01
45000	-4.614720e+04	1.589472e+02	4.404993e-01	5.967659e-02	2.365247e-01	5.764342e-02	1.114537e-02	6.155207e-01	1.948921e-02	4.690535e-02	3.085299e-01	2.738551e-02	2.693483e-02	5.833866e-01	6.857898e-03	6.355791e-02	1.907415e-01	4.393243e-02	3.051269e-03	6.856106e-01	1.310625e-02	1.011266e-01	1.932010e-01	5.103249e-02	4.700645e-02	6.003949e-01	7.238555e-03	2.971256e-02	4.882502e-01	1.831566e-02	5.559816e-03	4.502216e-01	7.940076e-03	4.249401e+00	6.809925e-01	1.301376e-01	2.691006e+00	8.113956e-01	2.181466e-01
47500	-4.613938e+04	1.584939e+02	4.516698e-01	5.997162e-02	2.382880e-01	6.940665e-02	2.915938e-03	6.102696e-01	1.914820e-02	8.372788e-02	2.317568e-01	2.545888e-02	4.167732e-02	6.115905e-01	5.788581e-03	6.136204e-02	1.909833e-01	4.166033e-02	2.203400e-03	6.856578e-01	1.813307e-02	1.241457e-01	1.743648e-01	5.854814e-02	1.476717e-02	6.280560e-01	1.182116e-04	2.133094e-02	5.072017e-01	8.879820e-03	2.162074e-03	4.551848e-01	5.240593e-03	3.199036e+00	6.608065e-01	1.283071e-01	2.719551e+00	8.187700e-01	1.976870e-01
50000	-4.613944e+04	1.549956e+02	4.493632e-01	5.091387e-02	2.334334e-01	6.023485e-02	1.813791e-03	6.390870e-01	1.451717e-02	6.026767e-02	2.854762e-01	2.846270e-02	2.743220e-02	5.916434e-01	6.717848e-03	5.969311e-02	1.931156e-01	4.727665e-02	2.578056e-03	6.768608e-01	2.047575e-02	1.025471e-01	1.815510e-01	6.706279e-02	2.357183e-02	6.229150e-01	2.352277e-03	4.932529e-02	4.067224e-01	1.978791e-02	4.369614e-03	5.174233e-01	2.371523e-03	7.004815e+00	6.773659e-01	1.359856e-01	2.700125e+00	8.158594e-01	1.912704e-01
52500	-4.613558e+04	1.591213e+02	4.418521e-01	6.450683e-02	2.153342e-01	6.284702e-02	3.336560e-03	6.377320e-01	1.624338e-02	8.481758e-02	2.626643e-01	2.454113e-02	6.450424e-02	5.449741e-01	1.849859e-02	6.788720e-02	1.892860e-01	4.740834e-02	2.446367e-03	6.768608e-01	1.611129e-02	7.950957e-02	2.056121e-01	8.363084e-02	2.014751e-02	6.095566e-01	1.543357e-03	3.339164e-02	4.509459e-01	2.281978e-02	1.887398e-03	4.843163e-01	6.638999e-03	3.891258e+00	6.904508e-01	1.499377e-01	2.656607e+00	8.076079e-01	2.321073e-01
55000	-4.614215e+04	1.600250e+02	4.319026e-01	5.940495e-02	2.383644e-01	6.458577e-02	6.451561e-03	6.185026e-01	1.269068e-02	6.273041e-02	2.740381e-01	5.724883e-02	2.911816e-02	5.715679e-01	5.296603e-03	6.747610e-02	1.855665e-01	5.079865e-02	3.663736e-03	6.836360e-01	8.859033e-03	9.959660e-02	2.315611e-01	7.086931e-02	1.327625e-02	5.796595e-01	5.037282e-03	1.456691e-02	4.815541e-01	2.902179e-03	6.612410e-04	4.857350e-01	1.458056e-02	4.355052e+00	6.828754e-01	1.558115e-01	2.673869e+00	8.236728e-01	1.848174e-01
57500	-4.613290e+04	1.559807e+02	4.399144e-01	6.646252e-02	2.413115e-01	5.840426e-02	2.483721e-03	6.151503e-01	1.618774e-02	1.117065e-01	2.432469e-01	3.918828e-02	3.131106e-02	5.630197e-01	1.152754e-02	6.826223e-02	1.876146e-01	4.481270e-02	1.064491e-03	6.797880e-01	1.845799e-02	1.054414e-01	1.934569e-01	6.289291e-02	1.874107e-02	6.104467e-01	9.021058e-03	1.428680e-02	4.296563e-01	1.830284e-02	8.310207e-04	5.026660e-01	3.425699e-02	7.295680e+00	7.089569e-01	1.369214e-01	2.686534e+00	7.663751e-01	2.060354e-01
60000	-4.614185e+04	1.569975e+02	4.517140e-01	6.674173e-02	2.240960e-01	7.790392e-02	5.298770e-03	6.184804e-01	7.479189e-03	1.109624e-01	3.100159e-01	3.306178e-02	3.471687e-02	4.934498e-01	1.779319e-02	5.810816e-02	1.957774e-01	4.287458e-02	3.792751e-03	6.897717e-01	9.675438e-03	8.360901e-02	2.036337e-01	6.151466e-02	1.927347e-02	6.292193e-01	2.749906e-03	6.983622e-03	4.642987e-01	6.777906e-03	2.557884e-04	5.050669e-01	1.661709e-02	4.689616e+00	6.427927e-01	1.365864e-01	2.757681e+00	7.820241e-01	1.806713e-01
62500	-4.614841e+04	1.577416e+02	4.588057e-01	6.105720e-02	2.296818e-01	7.171745e-02	2.503895e-03	6.207737e-01	1.426588e-02	1.035455e-01	2.828853e-01	4.810251e-02	4.067151e-02	4.980260e-01	2.676912e-02	6.402251e-02	1.957774e-01	3.738839e-02	3.008497e-03	6.897717e-01	1.003153e-02	6.786535e-02	1.753357e-01	6.201224e-02	2.848438e-02	6.552190e-01	1.108328e-02	1.566155e-02	5.171914e-01	2.481035e-02	7.366094e-03	4.304466e-01	4.523979e-03	3.010069e+00	6.469266e-01	1.500522e-01	2.738890e+00	7.870584e-01	1.776806e-01
65000	-4.614521e+04	1.593165e+02	4.442823e-01	8.204705e-02	2.039881e-01	7.385210e-02	2.852223e-03	6.217077e-01	1.555283e-02	8.785545e-02	2.732488e-01	3.997316e-02	4.598802e-02	5.378301e-01	1.510448e-02	6.416496e-02	1.999770e-01	4.817734e-02	4.320212e-03	6.781676e-01	5.192888e-03	9.396743e-02	1.722292e-01	5.931252e-02	1.805401e-02	6.502908e-01	6.145998e-03	5.570202e-02	4.160605e-01	2.726682e-02	2.820456e-03	4.951330e-01	3.017231e-03	3.366717e+00	6.616625e-01	1.549412e-01	2.687234e+00	8.028331e-01	2.237718e-01
67500	-4.614063e+04	1.580361e+02	4.457727e-01	6.211684e-02	2.230890e-01	7.280153e-02	3.032140e-03	6.205198e-01	1.844067e-02	7.328444e-02	2.898200e-01	4.129382e-02	2.509183e-02	5.689311e-01	1.578838e-03	6.609318e-02	1.881009e-01	4.637533e-02	4.302557e-03	6.858518e-01	9.276228e-03	1.112473e-01	2.030970e-01	6.419993e-02	2.982472e-02	5.882501e-01	3.381011e-03	3.581369e-02	4.577363e-01	5.993824e-03	7.734003e-03	4.668612e-01	2.586104e-02	4.446012e+00	7.047160e-01	1.388839e-01	2.675984e+00	7.775978e-01	2.193739e-01
70000	-4.613384e+04	1.595120e+02	4.414433e-01	6.570438e-02	2.127661e-01	6.495641e-02	5.422213e-03	6.394524e-01	1.169847e-02	5.629454e-02	2.844086e-01	5.247304e-02	3.885411e-02	5.605472e-01	7.422536e-03	6.633440e-02	1.916999e-01	4.839838e-02	1.423497e-03	6.745005e-01	1.764334e-02	8.731903e-02	2.055147e-01	8.219450e-02	2.185443e-02	6.006856e-01	2.431806e-03	1.418747e-02	4.778181e-01	1.681610e-02	1.831000e-03	4.810642e-01	8.283079e-03	3.556068e+00	6.820298e-01	1.271507e-01	2.714062e+00	7.893213e-01	1.999992e-01
72500	-4.614701e+04	1.589770e+02	4.467703e-01	5.503319e-02	2.307912e-01	8.116880e-02	5.797696e-03	6.122451e-01	1.496405e-02	5.456376e-02	2.404049e-01	3.944264e-02	7.156064e-02	5.894066e-01	4.621538e-03	7.165303e-02	1.889379e-01	4.099931e-02	3.808886e-03	6.787546e-01	1.584627e-02	1.022761e-01	2.048543e-01	5.846362e-02	2.246312e-02	6.059641e-01	5.978769e-03	1.744162e-02	4.537003e-01	9.984779e-03	3.312536e-03	5.115608e-01	4.000016e-03	3.370852e+00	6.814553e-01	1.315678e-01	2.752512e+00	7.400107e-01	1.689406e-01
75000	-4.615222e+04	1.561940e+02	4.604312e-01	6.117716e-02	2.261581e-01	7.016796e-02	6.555250e-03	6.217617e-01	1.417984e-02	5.369592e-02	2.506889e-01	3.164378e-02	2.596986e-02	6.222543e-01	1.574725e-02	5.999367e-02	1.971958e-01	4.768220e-02	4.984023e-03	6.799450e-01	1.019937e-02	9.435990e-02	1.728768e-01	6.069535e-02	2.379746e-02	6.460992e-01	2.171270e-03	9.588366e-03	4.754585e-01	1.381852e-02	6.212469e-04	4.716761e-01	2.883728e-02	4.345350e+00	6.433693e-01	1.357787e-01	2.759412e+00	7.734672e-01	1.867090e-01
77500	-4.614467e+04	1.587619e+02	4.431415e-01	7.136429e-02	2.366471e-01	5.667129e-02	3.990392e-03	6.186286e-01	1.269825e-02	5.714881e-02	2.103186e-01	3.695279e-02	4.480131e-02	6.435731e-01	7.205353e-03	6.343690e-02	1.756974e-01	4.502853e-02	4.621338e-03	6.983939e-01	1.282200e-02	1.006566e-01	1.800336e-01	6.278327e-02	2.161648e-02	6.335124e-01	1.397691e-03	2.556965e-02	4.536100e-01	1.929144e-02	1.268417e-03	4.988132e-01	1.447226e-03	4.075606e+00	6.846115e-01	1.373640e-01	2.686939e+00	7.871437e-01	2.302867e-01
80000	-4.615158e+04	1.581647e+02	4.539925e-01	5.670877e-02	2.337048e-01	6.577363e-02	3.932200e-03	6.310674e-01	8.813257e-03	8.716073e-02	2.781188e-01	5.427419e-02	4.940449e-02	5.237300e-01	7.311865e-03	6.341309e-02	1.843631e-01	4.027984e-02	1.857076e-03	6.994255e-01	1.066144e-02	1.081454e-01	1.987457e-01	6.405363e-02	2.666034e-02	6.000075e-01	2.387471e-03	2.082163e-02	3.425598e-01	3.488262e-02	1.117729e-02	5.896168e-01	9.418419e-04	3.220313e+00	6.660926e-01	1.419352e-01	2.732316e+00	7.424921e-01	2.156343e-01
82500	-4.616288e+04	1.596453e+02	4.410903e-01	5.979473e-02	2.338556e-01	5.206206e-02	7.849704e-03	6.391415e-01	7.296381e-03	9.265945e-02	2.668308e-01	2.355723e-02	5.144032e-02	5.647167e-01	7.955448e-04	6.639815e-02	1.999704e-01	4.626167e-02	2.987431e-03	6.723090e-01	1.207339e-02	1.066212e-01	2.031475e-01	6.360654e-02	2.778750e-02	5.877897e-01	1.104763e-02	7.992219e-03	3.336154e-01	3.532021e-02	2.348718e-04	5.882103e-01	3.462697e-02	3.470816e+00	7.353720e-01	1.277419e-01	2.637831e+00	8.173347e-01	2.141449e-01
85000	-4.614705e+04	1.602782e+02	4.324561e-01	6.856053e-02	2.308591e-01	6.674121e-02	8.304874e-03	6.069345e-01	1.859973e-02	8.306256e-02	2.611608e-01	1.242153e-02	5.140320e-02	5.805446e-01	1.140733e-02	6.213291e-02	1.993929e-01	4.616339e-02	4.240237e-03	6.783497e-01	9.720790e-03	9.399058e-02	2.306953e-01	6.101382e-02	1.415948e-02	5.905029e-01	9.637966e-03	1.049010e-02	4.012704e-01	1.026692e-02	9.350204e-04	5.718016e-01	5.235876e-03	4.024910e+00	6.830881e-01	1.394119e-01	2.652197e+00	8.346508e-01	2.474251e-01
87500	-4.615165e+04	1.571197e+02	4.649445e-01	6.387144e-02	2.101517e-01	7.909012e-02	7.424135e-03	6.268424e-01	1.262018e-02	8.178069e-02	2.745243e-01	1.688726e-02	4.202634e-02	5.656313e-01	1.915012e-02	5.694507e-02	1.919377e-01	4.729043e-02	4.518115e-03	6.877438e-01	1.156485e-02	1.246963e-01	1.994086e-01	5.694159e-02	1.953219e-02	5.978829e-01	1.538451e-03	3.237372e-02	4.788732e-01	1.440607e-02	8.548512e-03	4.511629e-01	1.463558e-02	2.833954e+00	6.629232e-01	1.379501e-01	2.690584e+00	8.222177e-01	2.277127e-01
90000	-4.613867e+04	1.615939e+02	4.232424e-01	8.275242e-02	2.247398e-01	6.844682e-02	2.299225e-03	6.122980e-01	9.463725e-03	6.018470e-02	2.758252e-01	3.019995e-02	4.192238e-02	5.804091e-01	1.145865e-02	7.665243e-02	1.852077e-01	4.222291e-02	1.726281e-03	6.765453e-01	1.764536e-02	1.152026e-01	2.169557e-01	4.525219e-02	2.172735e-02	5.942079e-01	6.654311e-03	2.067066e-02	4.640260e-01	1.693673e-02	2.604561e-03	4.835558e-01	1.220631e-02	4.002302e+00	6.746201e-01	1.331770e-01	2.667689e+00	8.729206e-01	2.057879e-01
92500	-4.614227e+04	1.610975e+02	4.310143e-01	7.698618e-02	1.981393e-01	6.443760e-02	3.089079e-03	6.406084e-01	1.673944e-02	6.046010e-02	2.445457e-01	3.180008e-02	4.363504e-02	6.133235e-01	6.235572e-03	7.440588e-02	1.968459e-01	4.286886e-02	2.199171e-03	6.692310e-01	1.444925e-02	1.030093e-01	1.959583e-01	8.472538e-02	2.433729e-02	5.899908e-01	1.978974e-03	1.596943e-02	5.162756e-01	1.070624e-02	1.492889e-02	4.225479e-01	1.957187e-02	3.406121e+00	6.838933e-01	1.301077e-01	2.676560e+00	8.464874e-01	2.039968e-01
95000	-4.614678e+04	1.574671e+02	4.608355e-01	5.740412e-02	2.381742e-01	7.240082e-02	3.154123e-03	6.104248e-01	1.844195e-02	1.014251e-01	2.515193e-01	4.201646e-02	4.443794e-02	5.550429e-01	5.558260e-03	5.870550e-02	1.795110e-01	4.662800e-02	4.038494e-03	6.924295e-01	1.868751e-02	9.641398e-02	1.859039e-01	6.491469e-02	2.928597e-02	6.141733e-01	9.308196e-03	1.830447e-02	4.217090e-01	1.847721e-02	9.190497e-03	5.038533e-01	2.846552e-02	3.019524e+00	6.732752e-01	1.409678e-01	2.714502e+00	7.707355e-01	2.087035e-01
97500	-4.614465e+04	1.588996e+02	4.369778e-01	5.966863e-02	2.437000e-01	7.278118e-02	1.516992e-03	6.080514e-01	1.428183e-02	6.539753e-02	2.802299e-01	2.914344e-02	4.306735e-02	5.654444e-01	1.671742e-02	7.012123e-02	1.990536e-01	4.042995e-02	3.297877e-03	6.679742e-01	1.912319e-02	1.017589e-01	1.941391e-01	7.112085e-02	2.697101e-02	5.992248e-01	6.785302e-03	2.905949e-02	4.158481e-01	1.162363e-02	1.755387e-03	5.238564e-01	1.785698e-02	4.778942e+00	7.183691e-01	1.259723e-01	2.690977e+00	7.770426e-01	1.891740e-01
100000	-4.613907e+04	1.598551e+02	4.330495e-01	6.146514e-02	2.377500e-01	6.310134e-02	7.903226e-05	6.204224e-01	1.718208e-02	9.563790e-02	3.051791e-01	1.715333e-02	6.305436e-02	5.173412e-01	1.634107e-03	7.681179e-02	1.942045e-01	4.358400e-02	3.555897e-03	6.756892e-01	6.154599e-03	1.261311e-01	2.010900e-01	6.283253e-02	1.776473e-02	5.865393e-01	5.642427e-03	3.800855e-02	4.870182e-01	6.730968e-03	3.829281e-03	4.611987e-01	3.214215e-03	4.365730e+00	7.105907e-01	1.512370e-01	2.658481e+00	7.873917e-01	2.076428e-01
102500	-4.614656e+04	1.582438e+02	4.539738e-01	7.950185e-02	2.330965e-01	6.219484e-02	2.365564e-03	6.021568e-01	2.068451e-02	5.826576e-02	2.585004e-01	3.010545e-02	6.534058e-02	5.749243e-01	1.286353e-02	6.789212e-02	1.756099e-01	4.573177e-02	2.027143e-03	6.949385e-01	1.380058e-02	9.760074e-02	2.056524e-01	5.433945e-02	2.052219e-02	6.072941e-01	1.459115e-02	2.058586e-02	4.028302e-01	2.466797e-02	1.164555e-03	5.454316e-01	5.319830e-03	3.143652e+00	7.042602e-01	1.456089e-01	2.638356e+00	8.414998e-01	2.137139e-01
105000	-4.614295e+04	1.588760e+02	4.504031e-01	6.572372e-02	2.453596e-01	6.114533e-02	3.589206e-03	6.106853e-01	1.349683e-02	7.572633e-02	2.985008e-01	2.801123e-02	2.454658e-02	5.649691e-01	8.245909e-03	6.577369e-02	1.951079e-01	3.886215e-02	6.315736e-04	6.825623e-01	1.706236e-02	1.117465e-01	1.874195e-01	5.386771e-02	1.697293e-02	6.177413e-01	1.225209e-02	2.721766e-02	4.633770e-01	1.733335e-02	1.124779e-02	4.545922e-01	2.623197e-02	2.985566e+00	6.870469e-01	1.387499e-01	2.692288e+00	8.146415e-01	1.835023e-01
107500	-4.614912e+04	1.574543e+02	4.554906e-01	7.472835e-02	2.126075e-01	7.531598e-02	4.819964e-03	6.124878e-01	2.004043e-02	7.814533e-02	3.212808e-01	2.691717e-02	4.555725e-02	5.266829e-01	1.416609e-03	6.526937e-02	1.993081e-01	3.811601e-02	3.464700e-03	6.816618e-01	1.217995e-02	9.541759e-02	1.900459e-01	5.701519e-02	1.947514e-02	6.333224e-01	4.723729e-03	1.479448e-02	4.497551e-01	9.728568e-03	3.310755e-03	4.997389e-01	2.267212e-02	3.732800e+00	7.259307e-01	1.377722e-01	2.639570e+00	8.059316e-01	2.215385e-01
110000	-4.615315e+04	1.590788e+02	4.481316e-01	8.218352e-02	2.143550e-01	6.623279e-02	6.170266e-03	6.073485e-01	2.370994e-02	5.267916e-02	3.080797e-01	2.149767e-02	3.329844e-02	5.747781e-01	9.666990e-03	6.701116e-02	1.913833e-01	3.854542e-02	2.910351e-03	6.924028e-01	7.746938e-03	9.347046e-02	1.753037e-01	7.239555e-02	2.429008e-02	6.331719e-01	1.368388e-03	2.327749e-02	4.434167e-01	1.428056e-02	5.798801e-03	5.041318e-01	9.094621e-03	3.086393e+00	6.966069e-01	1.351183e-01	2.684360e+00	7.975884e-01	2.052862e-01
112500	-4.614662e+04	1.601481e+02	4.323057e-01	5.711985e-02	2.323665e-01	6.760657e-02	2.802553e-03	6.237940e-01	1.631050e-02	9.030542e-02	3.001820e-01	2.374691e-02	2.276690e-02	5.528705e-01	1.012826e-02	6.845938e-02	2.019277e-01	4.205250e-02	6.176736e-03	6.737738e-01	7.609881e-03	1.098207e-01	2.072795e-01	5.718230e-02	1.683335e-02	6.043859e-01	4.498128e-03	3.146472e-02	4.283278e-01	3.332395e-02	6.042481e-04	4.934669e-01	1.281239e-02	4.175907e+00	6.785436e-01	1.481914e-01	2.685082e+00	8.177895e-01	1.924599e-01
115000	-4.614244e+04	1.597002e+02	4.359831e-01	6.736928e-02	2.395605e-01	8.056053e-02	3.749088e-03	5.944920e-01	1.426858e-02	7.009563e-02	2.455291e-01	3.863623e-02	6.461063e-02	5.722035e-01	8.925007e-03	7.178765e-02	1.765819e-01	4.621444e-02	2.093460e-03	6.891193e-01	1.420325e-02	1.065976e-01	2.005206e-01	5.473791e-02	3.101539e-02	6.022780e-01	4.850471e-03	2.838898e-02	4.328786e-01	1.679595e-02	7.968479e-03	5.034484e-01	1.051962e-02	4.115189e+00	6.547444e-01	1.414032e-01	2.720354e+00	8.323847e-01	1.680565e-01
117500	-4.614045e+04	1.576726e+02	4.528809e-01	6.061399e-02	2.528052e-01	5.740019e-02	1.231440e-03	6.094945e-01	1.845464e-02	6.976664e-02	2.476053e-01	3.763194e-02	5.224808e-02	5.740083e-01	1.873971e-02	6.317009e-02	1.790396e-01	4.651871e-02	3.962721e-03	6.963930e-01	1.091586e-02	1.156956e-01	2.057750e-01	5.513856e-02	2.525872e-02	5.913474e-01	6.784739e-03	3.177046e-02	4.952622e-01	1.959707e-02	7.732388e-03	4.444313e-01	1.206536e-03	3.859582e+00	7.027738e-01	1.397885e-01	2.674729e+00	8.012884e-01	1.990210e-01
120000	-4.615331e+04	1.593695e+02	4.282919e-01	6.198240e-02	2.539114e-01	7.347240e-02	3.105122e-03	5.958380e-01	1.169068e-02	9.601842e-02	2.916853e-01	4.726104e-02	3.565204e-02	5.282627e-01	1.120531e-03	6.664491e-02	1.873764e-01	5.006857e-02	4.432154e-03	6.785492e-01	1.292874e-02	9.869209e-02	1.901516e-01	6.626588e-02	1.901583e-02	6.175339e-01	8.340662e-03	1.954856e-02	5.174323e-01	4.775469e-03	1.747648e-02	4.402360e-01	5.311787e-04	5.514532e+00	6.724214e-01	1.448487e-01	2.652279e+00	8.623445e-01	2.284686e-01
122500	-4.613577e+04	1.591992e+02	4.438001e-01	6.669903e-02	2.121637e-01	6.703848e-02	2.989010e-03	6.423654e-01	8.744329e-03	6.040960e-02	3.128466e-01	2.823965e-02	4.382731e-02	5.508061e-01	3.870794e-03	6.856990e-02	1.945826e-01	4.915395e-02	4.243866e-03	6.754720e-01	7.977698e-03	1.137890e-01	1.741581e-01	6.106670e-02	2.414324e-02	6.181614e-01	8.681535e-03	1.660155e-02	4.902447e-01	1.677369e-02	3.644721e-03	4.491193e-01	2.361604e-02	3.549222e+00	6.622724e-01	1.531525e-01	2.703515e+00	7.937984e-01	2.036989e-01
125000	-4.614517e+04	1.588914e+02	4.414152e-01	7.789773e-02	2.258852e-01	8.203780e-02	9.470411e-04	5.940165e-01	1.921564e-02	5.662257e-02	2.795851e-01	3.136329e-02	3.804668e-02	5.828348e-01	1.154753e-02	6.517698e-02	1.987537e-01	4.143625e-02	1.387665e-03	6.785492e-01	1.469617e-02	9.072866e-02	2.005891e-01	7.143372e-02	2.810824e-02	6.070063e-01	2.133915e-03	1.227795e-02	4.270204e-01	1.823783e-02	2.413373e-02	4.916642e-01	2.666590e-02	4.180525e+00	7.103351e-01	1.491357e-01	2.635630e+00	8.375112e-01	2.044216e-01
127500	-4.615036e+04	1.595027e+02	4.401686e-01	7.053726e-02	2.233940e-01	5.666719e-02	1.540661e-03	6.206923e-01	2.716860e-02	5.901263e-02	2.728404e-01	1.884774e-02	5.332975e-02	5.931342e-01	2.835310e-03	6.568684e-02	1.871012e-01	4.404624e-02	1.852930e-03	6.904314e-01	1.088140e-02	1.237205e-01	1.615683e-01	5.567845e-02	3.550209e-02	6.157944e-01	7.736271e-03	1.787128e-02	4.199478e-01	3.412329e-02	6.335034e-03	5.077595e-01	1.396307e-02	3.739046e+00	7.026523e-01	1.404194e-01	2.700850e+00	7.535092e-01	1.970102e-01
130000	-4.614767e+04	1.605890e+02	4.298090e-01	7.409820e-02	2.029274e-01	7.413728e-02	2.012203e-03	6.250127e-01	2.181224e-02	8.696396e-02	3.176391e-01	2.505224e-02	5.578974e-02	5.132482e-01	1.306704e-03	6.759311e-02	1.851949e-01	4.400753e-02	1.891644e-03	6.875551e-01	1.375769e-02	9.203805e-02	1.843339e-01	6.775229e-02	3.400035e-02	6.126692e-01	9.206198e-03	7.218052e-02	4.148086e-01	5.753692e-03	1.197338e-03	4.747094e-01	3.135036e-02	4.082757e+00	6.712303e-01	1.456934e-01	2.698228e+00	8.015762e-01	2.029552e-01
132500	-4.614495e+04	1.603200e+02	4.368614e-01	7.630035e-02	2.277668e-01	6.726829e-02	5.195294e-03	6.119909e-01	1.147840e-02	5.653078e-02	2.706298e-01	1.654445e-02	3.952510e-02	6.043686e-01	1.240124e-02	6.854958e-02	1.841776e-01	4.304972e-02	5.398852e-03	6.802303e-01	1.859392e-02	1.024012e-01	1.875256e-01	5.203674e-02	1.877094e-02	6.315500e-01	7.715593e-03	2.476942e-02	4.646465e-01	1.103576e-02	2.623063e-03	4.882201e-01	8.705187e-03	3.374545e+00	7.016802e-01	1.386125e-01	2.675734e+00	7.976275e-01	2.053388e-01
135000	-4.615090e+04	1.603104e+02	4.413031e-01	7.448834e-02	2.362886e-01	4.432976e-02	5.122546e-03	6.164191e-01	2.335170e-02	9.186040e-02	3.108747e-01	2.521105e-02	2.969455e-02	5.367212e-01	5.638094e-03	6.693057e-02	1.793205e-01	4.969494e-02	3.038264e-03	6.843558e-01	1.665987e-02	1.228092e-01	1.874060e-01	7.006567e-02	4.109617e-02	5.662160e-01	1.240697e-02	1.986862e-02	4.100225e-01	1.239242e-02	1.164133e-02	5.387811e-01	7.294016e-03	2.776723e+00	6.999901e-01	1.469267e-01	2.667489e+00	7.994468e-01	2.065853e-01
137500	-4.613461e+04	1.579534e+02	4.557970e-01	6.824287e-02	2.433013e-01	5.854780e-02	2.041850e-03	6.083967e-01	1.946953e-02	8.978780e-02	2.802693e-01	1.737026e-02	6.303082e-02	5.413863e-01	8.155522e-03	6.818101e-02	1.840112e-01	4.488724e-02	2.318104e-03	6.885397e-01	1.206281e-02	1.053038e-01	1.775001e-01	5.370431e-02	3.752548e-02	6.224218e-01	3.544446e-03	2.394126e-02	5.175395e-01	9.208776e-03	1.832605e-03	4.450906e-01	2.387180e-03	3.193368e+00	6.880077e-01	1.493524e-01	2.637910e+00	8.734571e-01	2.055786e-01
140000	-4.614558e+04	1.563999e+02	4.654571e-01	7.115572e-02	2.161088e-01	6.370436e-02	1.745412e-03	6.270548e-01	2.023094e-02	5.181126e-02	2.147291e-01	4.046501e-02	6.179105e-02	6.225368e-01	8.666710e-03	6.582808e-02	1.901001e-01	3.754492e-02	5.254069e-03	6.885397e-01	1.273317e-02	1.247970e-01	1.810724e-01	6.390280e-02	2.765694e-02	6.002883e-01	2.282601e-03	1.064747e-02	5.004402e-01	1.128234e-02	3.161973e-03	4.643128e-01	1.015513e-02	3.487537e+00	6.634730e-01	1.464131e-01	2.719573e+00	7.809918e-01	1.965587e-01
142500	-4.614613e+04	1.605727e+02	4.359896e-01	6.384798e-02	2.313034e-01	6.634490e-02	9.106924e-03	6.165148e-01	1.288202e-02	5.633419e-02	2.955918e-01	2.891310e-02	5.071775e-02	5.599804e-01	8.462741e-03	7.257958e-02	1.849777e-01	3.788701e-02	1.957094e-03	6.912370e-01	1.136166e-02	9.317700e-02	2.220912e-01	5.954873e-02	1.906970e-02	6.000175e-01	6.095845e-03	3.929793e-02	3.877481e-01	1.320332e-02	2.252622e-03	5.570327e-01	4.652548e-04	3.241847e+00	6.701128e-01	1.449115e-01	2.719721e+00	7.753234e-01	1.921483e-01
145000	-4.614828e+04	1.581428e+02	4.515143e-01	7.289424e-02	1.962658e-01	6.313000e-02	4.495206e-03	6.534103e-01	9.804483e-03	5.598077e-02	3.039607e-01	3.218337e-02	5.954414e-02	5.431858e-01	5.145286e-03	7.184586e-02	1.820621e-01	3.654636e-02	3.494910e-03	6.947668e-01	1.128396e-02	9.097162e-02	1.869910e-01	7.937134e-02	3.152553e-02	6.094501e-01	1.690374e-03	3.683462e-02	4.574529e-01	4.044259e-03	4.621903e-03	4.934514e-01	3.594910e-03	3.570790e+00	6.708831e-01	1.347234e-01	2.722255e+00	7.849309e-01	1.955688e-01
147500	-4.615184e+04	1.596092e+02	4.399601e-01	6.068750e-02	2.387617e-01	5.146707e-02	2.569925e-03	6.349434e-01	1.157039e-02	4.154667e-02	3.373111e-01	1.299174e-02	3.440992e-02	5.714210e-01	2.319623e-03	6.195181e-02	1.881105e-01	4.141701e-02	2.987593e-03	6.923496e-01	1.318348e-02	9.680458e-02	1.730361e-01	6.771761e-02	2.920727e-02	6.316832e-01	1.551233e-03	2.657764e-02	4.363284e-01	3.414831e-02	1.095070e-02	4.767829e-01	1.521206e-02	3.660984e+00	6.944835e-01	1.435059e-01	2.680703e+00	8.073068e-01	1.899777e-01
150000	-4.614934e+04	1.581100e+02	4.420308e-01	6.895264e-02	2.020779e-01	7.333889e-02	3.401904e-03	6.191421e-01	3.308661e-02	8.116502e-02	2.870934e-01	4.297640e-02	3.221169e-02	5.330156e-01	2.353788e-02	6.306549e-02	1.924141e-01	4.025801e-02	4.727524e-03	6.856204e-01	1.391457e-02	1.259072e-01	1.814534e-01	7.064140e-02	2.914679e-02	5.859430e-01	6.908148e-03	7.507852e-03	4.876697e-01	1.486641e-02	4.568591e-03	4.614123e-01	2.397516e-02	4.878238e+00	6.614678e-01	1.332216e-01	2.712743e+00	8.063151e-01	2.131434e-01
152500	-4.616324e+04	1.576516e+02	4.526142e-01	6.715960e-02	2.198479e-01	6.562572e-02	1.561087e-03	6.274040e-01	1.840176e-02	5.333936e-02	3.172238e-01	1.626900e-02	6.025030e-02	5.294948e-01	2.342270e-02	6.335841e-02	1.755140e-01	4.777520e-02	6.576307e-03	6.932095e-01	1.356665e-02	1.241013e-01	1.512272e-01	5.342628e-02	1.504692e-02	6.541299e-01	2.068362e-03	2.125384e-02	4.558117e-01	1.837010e-02	2.351127e-03	4.866614e-01	1.555179e-02	3.915895e+00	6.568595e-01	1.576985e-01	2.702232e+00	7.766846e-01	2.258469e-01
155000	-4.614826e+04	1.590094e+02	4.483377e-01	6.104714e-02	2.411235e-01	6.407461e-02	9.541459e-04	6.137867e-01	1.901383e-02	6.145424e-02	2.574828e-01	1.848219e-02	7.444967e-02	5.824743e-01	5.656790e-03	6.802206e-02	1.775142e-01	4.215754e-02	2.577957e-03	6.999824e-01	9.745859e-03	8.707428e-02	1.800452e-01	6.772542e-02	1.361269e-02	6.466099e-01	4.932498e-03	4.740929e-02	4.408571e-01	2.232035e-02	5.456925e-03	4.644735e-01	1.948285e-02	3.128153e+00	6.492822e-01	1.306846e-01	2.742674e+00	8.166888e-01	1.725404e-01
157500	-4.615246e+04	1.569204e+02	4.636892e-01	5.296687e-02	2.327107e-01	6.707493e-02	2.829379e-03	6.294938e-01	1.492439e-02	6.670015e-02	2.853461e-01	2.116735e-02	5.674349e-02	5.628047e-01	7.238224e-03	7.868085e-02	1.715581e-01	3.471183e-02	1.974261e-03	6.985607e-01	1.451431e-02	1.168050e-01	1.917640e-01	5.964328e-02	2.217466e-02	6.091469e-01	4.661762e-04	2.973871e-02	3.828445e-01	8.025091e-03	4.054005e-03	5.514806e-01	2.385708e-02	3.195528e+00	6.535109e-01	1.369042e-01	2.758078e+00	7.617396e-01	1.795464e-01
160000	-4.614431e+04	1.588852e+02	4.439639e-01	7.421642e-02	2.324670e-01	5.988098e-02	2.922066e-04	6.116703e-01	2.147306e-02	5.135964e-02	3.026888e-01	4.539032e-02	3.659251e-02	5.451414e-01	1.882732e-02	6.691835e-02	1.906141e-01	3.868535e-02	6.370699e-03	6.899114e-01	7.500077e-03	1.064550e-01	1.876732e-01	7.210408e-02	1.387414e-02	6.175975e-01	2.296082e-03	2.721884e-02	4.608774e-01	1.325490e-02	7.940956e-04	4.900347e-01	7.820043e-03	3.841043e+00	6.913027e-01	1.437118e-01	2.669421e+00	8.295132e-01	1.945945e-01
162500	-4.615691e+04	1.582396e+02	4.527281e-01	7.674235e-02	2.140573e-01	6.758094e-02	3.800442e-03	6.279048e-01	9.914141e-03	6.790496e-02	2.790677e-01	2.581099e-02	3.222221e-02	5.819781e-01	1.301604e-02	6.690205e-02	2.008135e-01	3.867948e-02	9.225747e-03	6.764616e-01	7.917613e-03	1.113881e-01	2.205921e-01	6.222359e-02	8.337275e-03	5.950276e-01	2.431268e-03	1.489077e-02	4.406473e-01	2.841601e-02	4.881782e-04	5.093860e-01	6.171805e-03	3.312847e+00	6.709945e-01	1.321551e-01	2.697343e+00	8.004542e-01	2.328498e-01
165000	-4.615160e+04	1.582579e+02	4.429778e-01	7.269474e-02	2.526240e-01	6.092703e-02	4.303647e-03	5.968839e-01	1.256672e-02	8.485424e-02	2.962093e-01	1.144812e-02	2.579022e-02	5.774519e-01	4.246248e-03	6.809577e-02	1.767120e-01	4.406393e-02	3.040003e-03	6.944544e-01	1.363396e-02	1.097974e-01	2.113409e-01	8.433383e-02	1.549203e-02	5.728428e-01	6.192992e-03	4.196715e-02	4.332159e-01	1.583575e-02	1.979594e-03	4.898551e-01	1.714648e-02	4.601820e+00	7.321743e-01	1.492572e-01	2.648189e+00	7.622108e-01	2.157843e-01
167500	-4.614239e+04	1.576002e+02	4.467184e-01	6.881689e-02	2.177561e-01	6.601856e-02	1.752611e-03	6.309647e-01	1.469114e-02	4.764465e-02	3.282494e-01	1.687887e-02	2.934622e-02	5.674567e-01	1.042417e-02	6.615652e-02	2.043477e-01	3.771936e-02	1.188193e-03	6.667150e-01	2.387321e-02	8.556422e-02	1.689121e-01	8.119512e-02	1.901363e-02	6.443392e-01	9.757599e-04	2.392009e-02	4.232721e-01	1.535613e-02	3.061510e-04	5.124129e-01	2.473265e-02	4.754661e+00	6.820901e-01	1.441041e-01	2.705956e+00	7.800369e-01	1.922619e-01
170000	-4.614807e+04	1.598367e+02	4.408771e-01	6.660226e-02	2.534535e-01	7.297140e-02	4.847818e-03	5.912781e-01	1.084690e-02	4.847375e-02	3.193204e-01	5.216036e-02	4.020049e-02	5.340813e-01	5.763762e-03	7.464315e-02	1.841429e-01	4.573095e-02	2.892480e-03	6.836720e-01	8.918519e-03	1.068518e-01	1.720045e-01	6.497125e-02	2.573212e-02	6.230893e-01	7.351100e-03	2.687457e-02	4.496314e-01	6.247584e-04	1.603399e-03	4.919131e-01	2.935273e-02	3.308467e+00	6.849093e-01	1.313856e-01	2.685763e+00	8.218367e-01	2.073421e-01
172500	-4.614569e+04	1.586603e+02	4.442509e-01	7.857467e-02	2.106682e-01	6.793821e-02	1.641035e-03	6.285831e-01	1.259482e-02	9.493277e-02	2.326315e-01	3.821534e-02	6.099974e-02	5.674722e-01	5.748405e-03	6.985829e-02	2.001493e-01	4.128120e-02	2.794263e-03	6.747706e-01	1.114636e-02	1.170721e-01	1.870778e-01	6.414002e-02	2.922972e-02	5.986778e-01	3.802552e-03	1.109105e-02	4.475179e-01	2.925980e-02	1.017784e-02	4.849268e-01	1.702668e-02	4.027152e+00	6.748986e-01	1.542297e-01	2.678675e+00	8.086622e-01	2.098746e-01
175000	-4.615079e+04	1.597632e+02	4.419467e-01	6.681446e-02	2.254499e-01	7.184724e-02	3.424781e-03	6.100566e-01	2.240706e-02	3.873829e-02	2.963032e-01	3.110823e-02	7.643614e-02	5.542941e-01	3.120063e-03	6.372116e-02	1.926942e-01	5.097634e-02	2.143004e-04	6.779758e-01	1.441821e-02	9.261238e-02	1.786340e-01	6.106289e-02	1.859754e-02	6.442617e-01	4.831518e-03	1.265965e-02	5.133557e-01	4.458537e-02	6.204399e-03	4.066787e-01	1.651614e-02	3.236463e+00	6.554676e-01	1.310262e-01	2.717379e+00	8.119801e-01	2.141873e-01
177500	-4.615441e+04	1.582777e+02	4.513254e-01	7.089254e-02	2.371690e-01	6.529791e-02	2.278223e-03	5.989511e-01	2.541123e-02	6.725368e-02	3.014991e-01	2.161499e-02	2.369353e-02	5.834339e-01	2.504765e-03	7.235804e-02	1.804297e-01	4.241892e-02	2.104448e-03	6.858654e-01	1.682346e-02	1.052129e-01	1.954127e-01	6.506048e-02	1.890528e-02	6.089295e-01	6.479061e-03	2.076324e-02	4.655451e-01	2.939333e-03	1.243543e-03	4.802571e-01	2.925168e-02	3.461016e+00	6.458359e-01	1.584292e-01	2.668987e+00	8.705854e-01	2.126018e-01
180000	-4.616150e+04	1.595438e+02	4.346575e-01	6.071077e-02	2.181087e-01	7.002076e-02	3.899759e-03	6.355993e-01	1.166066e-02	6.727286e-02	2.618114e-01	3.877581e-02	4.666005e-02	5.689846e-01	1.649523e-02	6.664818e-02	1.940623e-01	3.963355e-02	2.443622e-03	6.839042e-01	1.330819e-02	1.251295e-01	1.873496e-01	5.602659e-02	1.386781e-02	6.089051e-01	8.721392e-03	2.345827e-02	4.431534e-01	2.707582e-02	1.863158e-02	4.766645e-01	1.101647e-02	4.454427e+00	6.888989e-01	1.291941e-01	2.671630e+00	8.127497e-01	2.410011e-01
182500	-4.614099e+04	1.591487e+02	4.453988e-01	6.824453e-02	2.117955e-01	7.191714e-02	1.353963e-03	6.219212e-01	2.476765e-02	6.075886e-02	3.378487e-01	3.047915e-02	4.382070e-02	5.240736e-01	3.019018e-03	6.722616e-02	1.881022e-01	4.098878e-02	4.223833e-03	6.836517e-01	1.580732e-02	9.340249e-02	1.952831e-01	5.300651e-02	2.550780e-02	6.281659e-01	4.634273e-03	2.195069e-02	4.321601e-01	1.257383e-02	1.706489e-03	5.149423e-01	1.666664e-02	3.383786e+00	6.999845e-01	1.391626e-01	2.670146e+00	7.975911e-01	2.185548e-01
185000	-4.615999e+04	1.588901e+02	4.412042e-01	6.955755e-02	2.208190e-01	5.029791e-02	6.895419e-03	6.375355e-01	1.489468e-02	4.945850e-02	3.107987e-01	4.831776e-02	2.199917e-02	5.666231e-01	2.802768e-03	6.401210e-02	1.886384e-01	5.131868e-02	4.157512e-03	6.861583e-01	5.714950e-03	9.559801e-02	1.765227e-01	5.253789e-02	4.622766e-02	6.175683e-01	1.154551e-02	3.126217e-02	4.380296e-01	2.934685e-02	2.001433e-03	4.751929e-01	2.416705e-02	4.210475e+00	6.870197e-01	1.314751e-01	2.696934e+00	7.918644e-01	2.125998e-01
187500	-4.614063e+04	1.577300e+02	4.549432e-01	5.719856e-02	2.456249e-01	7.224080e-02	5.148978e-03	5.974120e-01	2.237482e-02	4.553189e-02	2.911842e-01	3.012944e-02	5.492592e-02	5.706477e-01	7.580890e-03	6.578594e-02	1.845495e-01	3.909480e-02	5.147586e-03	6.945749e-01	1.084723e-02	1.015416e-01	1.945832e-01	5.494442e-02	1.964465e-02	6.237929e-01	5.493253e-03	1.986272e-02	4.659996e-01	1.401125e-02	4.936823e-03	4.788318e-01	1.635783e-02	3.529342e+00	6.411665e-01	1.352968e-01	2.693863e+00	8.807381e-01	2.077514e-01
190000	-4.613860e+04	1.583301e+02	4.463778e-01	6.050984e-02	2.458016e-01	6.449847e-02	4.291170e-03	6.026883e-01	2.221067e-02	8.829377e-02	3.227351e-01	3.769491e-02	6.320909e-02	4.817054e-01	6.361650e-03	6.291604e-02	1.933572e-01	5.063954e-02	4.163589e-03	6.784543e-01	1.046936e-02	1.182040e-01	1.830981e-01	5.186114e-02	2.117367e-02	6.118125e-01	1.385056e-02	1.391656e-02	4.976704e-01	2.680808e-02	6.092204e-04	4.489927e-01	1.200301e-02	4.070489e+00	6.896594e-01	1.273783e-01	2.705724e+00	7.666194e-01	2.247273e-01
192500	-4.614268e+04	1.578704e+02	4.533271e-01	7.323841e-02	2.392753e-01	5.287958e-02	8.110444e-04	6.133208e-01	2.047490e-02	7.820000e-02	2.539905e-01	3.897103e-02	2.098514e-02	5.982173e-01	9.635991e-03	6.700542e-02	1.869127e-01	4.680631e-02	3.608486e-03	6.806656e-01	1.500150e-02	1.128718e-01	1.919053e-01	4.975410e-02	3.643769e-02	6.072375e-01	1.793538e-03	2.477456e-02	4.550301e-01	1.956977e-02	6.940481e-03	4.789278e-01	1.475737e-02	3.602617e+00	6.822103e-01	1.439926e-01	2.688581e+00	8.035043e-01	2.016349e-01
195000	-4.613754e+04	1.571828e+02	4.507372e-01	8.015987e-02	2.321453e-01	4.759204e-02	4.039130e-03	6.111117e-01	2.495196e-02	3.673525e-02	3.492711e-01	4.268254e-02	3.900842e-02	5.304346e-01	1.868129e-03	6.155466e-02	1.877810e-01	4.447254e-02	2.255132e-03	6.876171e-01	1.631950e-02	9.892761e-02	1.751220e-01	5.825523e-02	2.584213e-02	6.414686e-01	3.844618e-04	4.852607e-02	4.019497e-01	7.076724e-03	1.700345e-02	5.177843e-01	7.659793e-03	4.634305e+00	6.585875e-01	1.492614e-01	2.681529e+00	8.414574e-01	2.115881e-01
197500	-4.612906e+04	1.582738e+02	4.486991e-01	7.654719e-02	2.370415e-01	6.855745e-02	5.065426e-03	5.938833e-01	1.890510e-02	8.465374e-02	2.970088e-01	3.246737e-02	3.410655e-02	5.506948e-01	1.068690e-03	6.656565e-02	1.922958e-01	3.591775e-02	2.502081e-03	6.843269e-01	1.839177e-02	1.118068e-01	1.862639e-01	5.725555e-02	2.723743e-02	6.161626e-01	1.273721e-03	1.150926e-02	4.817757e-01	1.284783e-02	1.108597e-02	4.707242e-01	1.205708e-02	3.815417e+00	7.165100e-01	1.417875e-01	2.646862e+00	8.199496e-01	2.031586e-01
200000	-4.614115e+04	1.597847e+02	4.399004e-01	5.794273e-02	2.314016e-01	6.668899e-02	4.045666e-03	6.191712e-01	2.074975e-02	5.047956e-02	3.320724e-01	2.756448e-02	3.952863e-02	5.417108e-01	8.644165e-03	6.884019e-02	1.930875e-01	4.023717e-02	4.429035e-03	6.776772e-01	1.572891e-02	9.661729e-02	1.967047e-01	5.314469e-02	1.533000e-02	6.345497e-01	3.653672e-03	3.117244e-02	4.996123e-01	1.265325e-02	3.715687e-03	4.328237e-01	2.002262e-02	3.493657e+00	7.302187e-01	1.379537e-01	2.655185e+00	7.842414e-01	2.049737e-01
202500	-4.614978e+04	1.594339e+02	4.385206e-01	7.082856e-02	1.995448e-01	6.012890e-02	3.107185e-03	6.477095e-01	1.868105e-02	5.504529e-02	3.008721e-01	1.245561e-02	3.455005e-02	5.856093e-01	1.146764e-02	6.210135e-02	1.918552e-01	4.780649e-02	2.204587e-03	6.849041e-01	1.112822e-02	1.145078e-01	1.813126e-01	6.095678e-02	2.609995e-02	6.144152e-01	2.707670e-03	1.783879e-02	3.982201e-01	1.427853e-02	1.109437e-02	5.536573e-01	4.910958e-03	4.033023e+00	6.537110e-01	1.398047e-01	2.698662e+00	8.338302e-01	2.141407e-01
205000	-4.614986e+04	1.585642e+02	4.499249e-01	5.409675e-02	2.238640e-01	7.394244e-02	6.760101e-03	6.276973e-01	1.363944e-02	6.113713e-02	3.660299e-01	2.250811e-02	3.668659e-02	5.074852e-01	6.153079e-03	6.262402e-02	1.950565e-01	4.767745e-02	2.555312e-03	6.808752e-01	1.121151e-02	9.457984e-02	2.096589e-01	6.630609e-02	1.842216e-02	6.069864e-01	4.046673e-03	2.224189e-02	4.950536e-01	2.301324e-02	1.460769e-02	4.281033e-01	1.698025e-02	3.361152e+00	6.711573e-01	1.440114e-01	2.688898e+00	8.082365e-01	2.176670e-01
207500	-4.615156e+04	1.567918e+02	4.628654e-01	7.388405e-02	2.402610e-01	5.801792e-02	8.057280e-03	5.973010e-01	2.247873e-02	4.652698e-02	2.590501e-01	3.284288e-02	3.061041e-02	6.236911e-01	7.278492e-03	7.445954e-02	1.851248e-01	3.318967e-02	4.206125e-03	6.906317e-01	1.238816e-02	1.238211e-01	1.822273e-01	6.959761e-02	2.088107e-02	6.008195e-01	2.653412e-03	2.684338e-02	4.556130e-01	2.267350e-02	5.159875e-04	4.854683e-01	8.885838e-03	3.430953e+00	6.690751e-01	1.135730e-01	2.711016e+00	8.409585e-01	2.037945e-01
210000	-4.617881e+04	1.619962e+02	4.231769e-01	5.791202e-02	2.198839e-01	8.620094e-02	5.325521e-03	6.083148e-01	2.236280e-02	4.583422e-02	2.780388e-01	1.301261e-02	7.685015e-02	5.825566e-01	3.707611e-03	6.783936e-02	1.958944e-01	4.212349e-02	6.078938e-03	6.716531e-01	1.641077e-02	9.571864e-02	1.839347e-01	4.470550e-02	1.964846e-02	6.536124e-01	2.380275e-03	2.709505e-02	4.740499e-01	6.634266e-02	1.918470e-03	4.260847e-01	4.509198e-03	3.609259e+00	6.851902e-01	1.439638e-01	2.686894e+00	8.110864e-01	1.912070e-01
212500	-4.615103e+04	1.574322e+02	4.619449e-01	6.582912e-02	2.119528e-01	8.249965e-02	3.298219e-03	6.225355e-01	1.388465e-02	7.003189e-02	3.457388e-01	2.245287e-02	4.777139e-02	5.124399e-01	1.565192e-03	7.173246e-02	1.755832e-01	4.120200e-02	3.608457e-03	6.918700e-01	1.600388e-02	1.159877e-01	1.797740e-01	7.533610e-02	1.949240e-02	6.038008e-01	5.609028e-03	2.572573e-02	4.792757e-01	1.548412e-02	4.942285e-03	4.552317e-01	1.934051e-02	2.910066e+00	6.735754e-01	1.350511e-01	2.701982e+00	8.081173e-01	2.050107e-01
215000	-4.614108e+04	1.597919e+02	4.397178e-01	6.436445e-02	2.352431e-01	7.107670e-02	3.616916e-03	6.075524e-01	1.814646e-02	7.204217e-02	3.369549e-01	1.385455e-02	2.740402e-02	5.385608e-01	1.118356e-02	7.120493e-02	2.061344e-01	3.977806e-02	2.658324e-03	6.697233e-01	1.050095e-02	1.043926e-01	1.806893e-01	8.077126e-02	1.101639e-02	6.173476e-01	5.782878e-03	1.245073e-02	4.433577e-01	2.265394e-02	4.062965e-03	5.116718e-01	5.802909e-03	3.511336e+00	6.781744e-01	1.337021e-01	2.693060e+00	8.298247e-01	1.933420e-01
217500	-4.614151e+04	1.578169e+02	4.534774e-01	5.704195e-02	2.204233e-01	7.770613e-02	6.443575e-03	6.182289e-01	2.015612e-02	2.902304e-02	3.567376e-01	3.359392e-02	4.120442e-02	5.278592e-01	1.158183e-02	6.618997e-02	1.832643e-01	4.238975e-02	3.324157e-03	6.926569e-01	1.217493e-02	9.852041e-02	1.825258e-01	6.631800e-02	1.868855e-02	6.230863e-01	1.086090e-02	2.031039e-02	4.230494e-01	1.144995e-02	2.804519e-03	5.294262e-01	1.295958e-02	3.636267e+00	7.166937e-01	1.469327e-01	2.656094e+00	8.126300e-01	1.823299e-01
220000	-4.613883e+04	1.585727e+02	4.425782e-01	6.856867e-02	2.458661e-01	5.202516e-02	2.027682e-03	6.098413e-01	2.167109e-02	5.058459e-02	2.804339e-01	1.955992e-02	4.682311e-02	6.012128e-01	1.385672e-03	6.567673e-02	1.861330e-01	4.305256e-02	3.150901e-03	6.845938e-01	1.739303e-02	1.064502e-01	1.974250e-01	5.626843e-02	3.140169e-02	6.028842e-01	5.570460e-03	8.682978e-03	4.713472e-01	1.155234e-02	3.460089e-03	5.007694e-01	4.187917e-03	4.341169e+00	6.843814e-01	1.372612e-01	2.691849e+00	8.208055e-01	1.860358e-01
222500	-4.614492e+04	1.603215e+02	4.371499e-01	6.484271e-02	2.123971e-01	6.538949e-02	3.055841e-03	6.397258e-01	1.458904e-02	5.595573e-02	3.021403e-01	3.429165e-02	4.772470e-02	5.576295e-01	2.258157e-03	7.481719e-02	1.841492e-01	3.866344e-02	5.660336e-03	6.826332e-01	1.407657e-02	8.858153e-02	1.497635e-01	8.922860e-02	1.918132e-02	6.430922e-01	1.015286e-02	2.419804e-02	4.543561e-01	1.239781e-02	1.442625e-03	4.899911e-01	1.761435e-02	3.333418e+00	6.980088e-01	1.422326e-01	2.641577e+00	8.393022e-01	2.285757e-01
225000	-4.614977e+04	1.575318e+02	4.555876e-01	6.465824e-02	2.193557e-01	5.586208e-02	3.458690e-03	6.435080e-01	1.315735e-02	8.504532e-02	2.733327e-01	2.327211e-02	2.261728e-02	5.857370e-01	9.995583e-03	6.066661e-02	1.994703e-01	4.722716e-02	4.863635e-03	6.772690e-01	1.050323e-02	9.644297e-02	1.778341e-01	5.600730e-02	1.218059e-02	6.562662e-01	1.268883e-03	2.689533e-02	4.170311e-01	4.289314e-02	2.182124e-03	5.046612e-01	6.337080e-03	3.642563e+00	6.476482e-01	1.492434e-01	2.742969e+00	7.974462e-01	1.589796e-01
227500	-4.613622e+04	1.588682e+02	4.425997e-01	6.833942e-02	2.281203e-01	6.186458e-02	5.088290e-03	6.207261e-01	1.586133e-02	7.843735e-02	3.197080e-01	2.101294e-02	3.457219e-02	5.438686e-01	2.400920e-03	6.910613e-02	1.949752e-01	4.065001e-02	4.384797e-03	6.762756e-01	1.460825e-02	9.794534e-02	1.904038e-01	4.779834e-02	2.756187e-02	6.302210e-01	6.069658e-03	6.344298e-03	4.483851e-01	2.466108e-02	1.525204e-03	5.102957e-01	8.788640e-03	4.042784e+00	6.699650e-01	1.381723e-01	2.673123e+00	8.327695e-01	2.365857e-01
230000	-4.614068e+04	1.594837e+02	4.452004e-01	5.706084e-02	2.365508e-01	7.034713e-02	6.572883e-03	6.147330e-01	1.473533e-02	4.994554e-02	2.821454e-01	1.971479e-02	5.598126e-02	5.843037e-01	7.909350e-03	6.720315e-02	1.949305e-01	4.940574e-02	6.548579e-03	6.707572e-01	1.115481e-02	1.002084e-01	1.805335e-01	4.941495e-02	1.361851e-02	6.550673e-01	1.157326e-03	1.462567e-02	4.425729e-01	3.385536e-02	1.523064e-02	4.842546e-01	9.460880e-03	3.075475e+00	6.437133e-01	1.386911e-01	2.736856e+00	7.796677e-01	2.179621e-01
232500	-4.615794e+04	1.582420e+02	4.489993e-01	6.351183e-02	2.282633e-01	5.705152e-02	1.248917e-02	6.204532e-01	1.823101e-02	1.165237e-01	2.739369e-01	2.395965e-02	2.843696e-02	5.457454e-01	1.139742e-02	7.009646e-02	1.917488e-01	3.962189e-02	3.150503e-03	6.790930e-01	1.628940e-02	1.116545e-01	1.642533e-01	5.881084e-02	1.998090e-02	6.413437e-01	3.956738e-03	1.895886e-02	4.670902e-01	2.477067e-02	5.051203e-03	4.747856e-01	9.343434e-03	3.807013e+00	7.297874e-01	1.497799e-01	2.675142e+00	7.096540e-01	2.218048e-01
235000	-4.614700e+04	1.595028e+02	4.386946e-01	6.801989e-02	2.036770e-01	8.132297e-02	6.916960e-03	6.175293e-01	2.253388e-02	8.716524e-02	2.982996e-01	3.373972e-02	2.539937e-02	5.511109e-01	4.285188e-03	6.795587e-02	1.915511e-01	4.430568e-02	2.924148e-03	6.827345e-01	1.052872e-02	1.002445e-01	1.825474e-01	7.011951e-02	1.487044e-02	6.250228e-01	7.195328e-03	4.797495e-02	3.780415e-01	2.786798e-02	1.906823e-02	5.141789e-01	1.286846e-02	3.940273e+00	7.067121e-01	1.447159e-01	2.672854e+00	7.887077e-01	1.985129e-01
237500	-4.615200e+04	1.594750e+02	4.390318e-01	9.141048e-02	2.127598e-01	6.297465e-02	1.052291e-02	6.011368e-01	2.119543e-02	7.016943e-02	2.734742e-01	1.743146e-02	6.007145e-02	5.691323e-01	9.721258e-03	6.582300e-02	1.951607e-01	4.007109e-02	2.549286e-03	6.844595e-01	1.193646e-02	1.035126e-01	2.145753e-01	6.153048e-02	1.866982e-02	5.864772e-01	1.523462e-02	5.849601e-02	4.093378e-01	1.183140e-02	1.174836e-03	5.148012e-01	4.358755e-03	3.922006e+00	6.608354e-01	1.403484e-01	2.713675e+00	7.593638e-01	2.478237e-01
240000	-4.614889e+04	1.583744e+02	4.531300e-01	7.760582e-02	2.493119e-01	5.851600e-02	3.122851e-03	5.908682e-01	2.057521e-02	7.796010e-02	3.016999e-01	2.157899e-02	2.393544e-02	5.590444e-01	1.578117e-02	6.084601e-02	1.918677e-01	5.650570e-02	3.886657e-03	6.801566e-01	6.737382e-03	9.582727e-02	2.095106e-01	6.869251e-02	1.584133e-02	6.072839e-01	2.844486e-03	4.804707e-02	3.899966e-01	1.342072e-02	7.784616e-03	5.274356e-01	1.331532e-02	3.124775e+00	6.870224e-01	1.263189e-01	2.715733e+00	7.663720e-01	2.126430e-01
242500	-4.615009e+04	1.571641e+02	4.605850e-01	7.020933e-02	2.267632e-01	5.854171e-02	3.425368e-03	6.239863e-01	1.707406e-02	3.801157e-02	3.779232e-01	2.110773e-02	5.311171e-02	4.978830e-01	1.196283e-02	6.781494e-02	1.744061e-01	3.801221e-02	3.662953e-03	7.020702e-01	1.403355e-02	1.063311e-01	2.160509e-01	6.476261e-02	1.339820e-02	5.868087e-01	1.264849e-02	1.712561e-02	5.280696e-01	2.346265e-02	2.637057e-03	4.196876e-01	9.017476e-03	3.355178e+00	6.621517e-01	1.331739e-01	2.726376e+00	7.796365e-01	2.131948e-01
245000	-4.613849e+04	1.579189e+02	4.496342e-01	8.532902e-02	2.001894e-01	5.855845e-02	4.521226e-03	6.318399e-01	1.956197e-02	1.003599e-01	2.822256e-01	3.827418e-02	1.750921e-02	5.585498e-01	3.081237e-03	6.570975e-02	1.882932e-01	4.252572e-02	7.797459e-03	6.860838e-01	9.590092e-03	1.069885e-01	2.023899e-01	6.048230e-02	2.419144e-02	6.011724e-01	4.775475e-03	1.800315e-02	4.240803e-01	1.126620e-02	4.823073e-03	5.246233e-01	1.720392e-02	4.045322e+00	6.457407e-01	1.274049e-01	2.735929e+00	8.080934e-01	2.081130e-01
247500	-4.614942e+04	1.587847e+02	4.387800e-01	6.633773e-02	2.458607e-01	6.540637e-02	2.700656e-03	6.033629e-01	1.633166e-02	6.104862e-02	3.496448e-01	1.746832e-02	5.888029e-02	4.976817e-01	1.527624e-02	6.840965e-02	1.895906e-01	4.352405e-02	2.109796e-03	6.858392e-01	1.052673e-02	1.139839e-01	1.950610e-01	6.363045e-02	1.935281e-02	5.944403e-01	1.353162e-02	4.314067e-02	4.807341e-01	1.375365e-03	1.936751e-02	4.393641e-01	1.601832e-02	4.646739e+00	6.990016e-01	1.568680e-01	2.648976e+00	8.148991e-01	2.090672e-01
250000	-4.613993e+04	1.594166e+02	4.444925e-01	6.035467e-02	2.089355e-01	7.196929e-02	7.288945e-03	6.289013e-01	2.255033e-02	1.014760e-01	2.753740e-01	3.979353e-02	5.128862e-02	5.266747e-01	5.393176e-03	6.585536e-02	1.861622e-01	4.532145e-02	3.784046e-03	6.880110e-01	1.086600e-02	1.107579e-01	2.003133e-01	5.239810e-02	2.483587e-02	6.079345e-01	3.760342e-03	2.132930e-02	4.762832e-01	7.256794e-03	1.281434e-02	4.629938e-01	1.932263e-02	3.238142e+00	7.036576e-01	1.505910e-01	2.653085e+00	7.951012e-01	2.249637e-01
252500	-4.613980e+04	1.582539e+02	4.484353e-01	5.855814e-02	2.492584e-01	6.720912e-02	9.973731e-03	6.081668e-01	6.833814e-03	8.400603e-02	2.924523e-01	4.526478e-02	3.536667e-02	5.293570e-01	1.355326e-02	6.493149e-02	1.980798e-01	3.897530e-02	5.236849e-03	6.774964e-01	1.528016e-02	1.109712e-01	1.680364e-01	6.623573e-02	2.193257e-02	6.311375e-01	1.686627e-03	1.660564e-02	4.284711e-01	4.125754e-03	1.055313e-03	5.368840e-01	1.285811e-02	3.870586e+00	6.625833e-01	1.329819e-01	2.712936e+00	7.926346e-01	2.253949e-01
255000	-4.613708e+04	1.593994e+02	4.430384e-01	5.263469e-02	2.567294e-01	6.318344e-02	4.809436e-03	6.072022e-01	1.544082e-02	8.913381e-02	2.699791e-01	1.613726e-02	3.054356e-02	5.822406e-01	1.196567e-02	7.151123e-02	1.928998e-01	4.018453e-02	7.138323e-04	6.770674e-01	1.762320e-02	1.235600e-01	1.690701e-01	5.998841e-02	1.844865e-02	6.221649e-01	6.767910e-03	1.463366e-02	4.799635e-01	2.166351e-02	3.987864e-04	4.789875e-01	4.353048e-03	3.452146e+00	6.967737e-01	1.270972e-01	2.691066e+00	7.995084e-01	2.055395e-01
257500	-4.614114e+04	1.609716e+02	4.342267e-01	6.323034e-02	2.125394e-01	6.349163e-02	5.846814e-03	6.358385e-01	1.905333e-02	7.151194e-02	2.562951e-01	4.062105e-02	3.631744e-02	5.797288e-01	1.552565e-02	6.816275e-02	1.905668e-01	4.131523e-02	6.318933e-03	6.833424e-01	1.029389e-02	1.109468e-01	1.816615e-01	8.210501e-02	9.144031e-03	6.134665e-01	2.676219e-03	2.482185e-02	4.399955e-01	1.388478e-02	5.852536e-04	5.092015e-01	1.151113e-02	3.086192e+00	6.901821e-01	1.553291e-01	2.684021e+00	7.831876e-01	1.940342e-01
260000	-4.612364e+04	1.585302e+02	4.470814e-01	7.134871e-02	2.273541e-01	7.131389e-02	4.335295e-03	6.150651e-01	1.058290e-02	7.519682e-02	3.025741e-01	5.334107e-02	4.671720e-02	5.211853e-01	9.855781e-04	6.509082e-02	1.837060e-01	4.217346e-02	1.879627e-03	6.881270e-01	1.902311e-02	9.273657e-02	1.925264e-01	6.361228e-02	2.248777e-02	6.272192e-01	1.417798e-03	2.001025e-02	5.038746e-01	6.353859e-03	2.073491e-05	4.515578e-01	1.818279e-02	3.775809e+00	6.698136e-01	1.425137e-01	2.700645e+00	8.011252e-01	2.077050e-01
262500	-4.613589e+04	1.588996e+02	4.492068e-01	6.871081e-02	2.234072e-01	6.815413e-02	1.835886e-03	6.226420e-01	1.524993e-02	5.324555e-02	2.832111e-01	1.729908e-02	4.065479e-02	5.962274e-01	9.362089e-03	6.183702e-02	1.898504e-01	4.748708e-02	4.653324e-03	6.839079e-01	1.226432e-02	1.214934e-01	1.901170e-01	7.567048e-02	2.048463e-02	5.913326e-01	9.019107e-04	1.914536e-02	4.852555e-01	2.032557e-02	4.285458e-03	4.534996e-01	1.748853e-02	3.121649e+00	7.042478e-01	1.299829e-01	2.683435e+00	7.760783e-01	2.247442e-01
265000	-4.612823e+04	1.580404e+02	4.548899e-01	7.254574e-02	2.276401e-01	7.429443e-02	2.666646e-03	6.086441e-01	1.420901e-02	6.058120e-02	3.243790e-01	2.580393e-02	4.752331e-02	5.350193e-01	6.693301e-03	6.877456e-02	1.886168e-01	3.808373e-02	2.678797e-03	6.912936e-01	1.055248e-02	1.015082e-01	2.051740e-01	6.398063e-02	3.049633e-02	5.931723e-01	5.668544e-03	2.714353e-02	4.199719e-01	2.572535e-02	2.137930e-02	4.988207e-01	6.959243e-03	3.225981e+00	6.824250e-01	1.500480e-01	2.713507e+00	7.422448e-01	2.048105e-01
267500	-4.613809e+04	1.594761e+02	4.366104e-01	6.967221e-02	2.194720e-01	6.805342e-02	9.278400e-04	6.291907e-01	1.268387e-02	3.900535e-02	3.174918e-01	3.635733e-02	6.287068e-02	5.380936e-01	6.181171e-03	7.053204e-02	1.849320e-01	4.236804e-02	1.027845e-03	6.878025e-01	1.333761e-02	1.359640e-01	1.901023e-01	5.527326e-02	1.602968e-02	5.965145e-01	6.116234e-03	3.971154e-02	4.141470e-01	3.618944e-02	4.750682e-03	4.905890e-01	1.461227e-02	4.252930e+00	6.498729e-01	1.343564e-01	2.740132e+00	7.987209e-01	1.880029e-01
270000	-4.614292e+04	1.565144e+02	4.653807e-01	6.456262e-02	2.488573e-01	7.521741e-02	7.811322e-03	5.929001e-01	1.065121e-02	9.308425e-02	3.045979e-01	4.302202e-02	2.749224e-02	5.224149e-01	9.388728e-03	6.943017e-02	1.915356e-01	3.799861e-02	2.752960e-03	6.849425e-01	1.334019e-02	1.194578e-01	1.747651e-01	7.183971e-02	2.606658e-02	5.998182e-01	8.052489e-03	1.780150e-02	4.220837e-01	1.625415e-02	4.612486e-03	5.159673e-01	2.328090e-02	3.382952e+00	6.700744e-01	1.287959e-01	2.739306e+00	7.842810e-01	1.760846e-01
272500	-4.613902e+04	1.567847e+02	4.570723e-01	6.295464e-02	2.129985e-01	5.572221e-02	5.656489e-03	6.510619e-01	1.160627e-02	5.942607e-02	3.407824e-01	3.549989e-02	6.287771e-02	4.877518e-01	1.366219e-02	6.263734e-02	1.915477e-01	3.846082e-02	5.773242e-03	6.912923e-01	1.028859e-02	1.000842e-01	1.869350e-01	5.282735e-02	3.374790e-02	6.179501e-01	8.455468e-03	5.715220e-02	4.296904e-01	2.791372e-02	3.226811e-03	4.784943e-01	3.522503e-03	4.194338e+00	6.710737e-01	1.430059e-01	2.694831e+00	8.294037e-01	1.859984e-01
275000	-4.613798e+04	1.605455e+02	4.357261e-01	7.624691e-02	2.289685e-01	7.456351e-02	4.984208e-04	6.083133e-01	1.140934e-02	5.521079e-02	3.352128e-01	3.001411e-02	5.978215e-02	5.064543e-01	1.332584e-02	6.124853e-02	1.968023e-01	4.233784e-02	3.191417e-03	6.875442e-01	8.875654e-03	9.139190e-02	1.772304e-01	7.165079e-02	3.728633e-02	6.203916e-01	2.048959e-03	3.168617e-02	4.662162e-01	5.467599e-03	1.090052e-02	4.800481e-01	5.681480e-03	3.305305e+00	6.530924e-01	1.502602e-01	2.697043e+00	8.052529e-01	2.279985e-01
277500	-4.614146e+04	1.574326e+02	4.527963e-01	7.489936e-02	2.292062e-01	6.785577e-02	4.051844e-03	6.066541e-01	1.733271e-02	8.063336e-02	2.621544e-01	1.911548e-02	3.263741e-02	5.891619e-01	1.629742e-02	6.796894e-02	1.903203e-01	4.114760e-02	1.365177e-03	6.908317e-01	8.366297e-03	1.039939e-01	1.821792e-01	5.242105e-02	3.213647e-02	6.253487e-01	3.920724e-03	1.742369e-02	5.020810e-01	9.596179e-03	3.082053e-03	4.546379e-01	1.317921e-02	4.110805e+00	6.286616e-01	1.431014e-01	2.737798e+00	7.971688e-01	2.186106e-01
280000	-4.614087e+04	1.576953e+02	4.543323e-01	7.210652e-02	2.193547e-01	5.804852e-02	7.920923e-03	6.288526e-01	1.371676e-02	4.747790e-02	3.029608e-01	2.800944e-02	1.745531e-02	5.752958e-01	2.880069e-02	6.602479e-02	1.887022e-01	3.668003e-02	1.000747e-03	6.901009e-01	1.749124e-02	1.183766e-01	2.084342e-01	5.657521e-02	1.678739e-02	5.923666e-01	7.459951e-03	2.911093e-02	4.257191e-01	3.347222e-02	1.330392e-02	4.945137e-01	3.880154e-03	3.644773e+00	6.483867e-01	1.434511e-01	2.740693e+00	7.719207e-01	2.000979e-01
282500	-4.613724e+04	1.604372e+02	4.366240e-01	7.354543e-02	2.227999e-01	5.125106e-02	3.943342e-03	6.230682e-01	2.539204e-02	6.981906e-02	3.069472e-01	3.932796e-02	5.047078e-02	5.294357e-01	3.999312e-03	6.426888e-02	1.803510e-01	4.716734e-02	2.839484e-03	6.925659e-01	1.280745e-02	1.089371e-01	1.908486e-01	7.223701e-02	1.922021e-02	6.031217e-01	5.635359e-03	1.116710e-02	5.052371e-01	9.450350e-03	5.466688e-03	4.443607e-01	2.431803e-02	3.290022e+00	6.665811e-01	1.394491e-01	2.703240e+00	7.897894e-01	2.268487e-01
285000	-4.614425e+04	1.589113e+02	4.435014e-01	6.584698e-02	2.285688e-01	7.269380e-02	6.131127e-03	6.132260e-01	1.353325e-02	9.128481e-02	2.377270e-01	2.829027e-02	5.103338e-02	5.753338e-01	1.633069e-02	6.525768e-02	1.838266e-01	4.872193e-02	3.606064e-03	6.813908e-01	1.719692e-02	1.083866e-01	1.825935e-01	5.778274e-02	2.528051e-02	6.222932e-01	3.663475e-03	1.732759e-02	4.039056e-01	2.401227e-02	4.093350e-03	5.164641e-01	3.419712e-02	3.877501e+00	6.806699e-01	1.370406e-01	2.740170e+00	7.375507e-01	1.864843e-01
287500	-4.614506e+04	1.600086e+02	4.311054e-01	6.943641e-02	2.256897e-01	5.931082e-02	4.844930e-03	6.221768e-01	1.854129e-02	1.005207e-01	2.568514e-01	2.975367e-02	5.510825e-02	5.565606e-01	1.205359e-03	5.718359e-02	1.961366e-01	4.943579e-02	1.960281e-03	6.838632e-01	1.142052e-02	1.187577e-01	2.129229e-01	5.411791e-02	2.685794e-02	5.832893e-01	4.054294e-03	4.925695e-02	4.503598e-01	3.220713e-03	3.126963e-03	4.713525e-01	2.268308e-02	4.482322e+00	6.804563e-01	1.352978e-01	2.688327e+00	8.145446e-01	2.110284e-01
290000	-4.614202e+04	1.579217e+02	4.542071e-01	6.496251e-02	2.159878e-01	7.014558e-02	8.265091e-03	6.259080e-01	1.473104e-02	8.892456e-02	2.171092e-01	1.927782e-02	4.570584e-02	6.219403e-01	7.042327e-03	6.368489e-02	1.857002e-01	4.878936e-02	4.287853e-03	6.912998e-01	6.237864e-03	1.137799e-01	2.184543e-01	5.722860e-02	3.018231e-02	5.719824e-01	8.372471e-03	2.669450e-02	3.814717e-01	2.050368e-02	6.205527e-03	5.456075e-01	1.951711e-02	3.434875e+00	6.964813e-01	1.320115e-01	2.741936e+00	6.933005e-01	2.083087e-01
292500	-4.615028e+04	1.588760e+02	4.440521e-01	7.142544e-02	2.208092e-01	5.911960e-02	1.179960e-04	6.422860e-01	6.241800e-03	5.617233e-02	2.967967e-01	2.326276e-02	3.747877e-02	5.834434e-01	2.846039e-03	6.576196e-02	1.843576e-01	3.917013e-02	4.698693e-03	6.948693e-01	1.114225e-02	1.068707e-01	1.919929e-01	6.880202e-02	3.197569e-02	5.986738e-01	1.684909e-03	3.941176e-02	4.059152e-01	2.682045e-02	3.997357e-03	5.165250e-01	7.330256e-03	3.838252e+00	6.976553e-01	1.496213e-01	2.635162e+00	8.370172e-01	2.297402e-01
295000	-4.614645e+04	1.590579e+02	4.438728e-01	7.153297e-02	2.251508e-01	6.903383e-02	6.683134e-03	6.069793e-01	2.061992e-02	5.738350e-02	3.220110e-01	2.650362e-02	3.854677e-02	5.402332e-01	1.532184e-02	6.845795e-02	1.773946e-01	4.439352e-02	1.902981e-03	6.941227e-01	1.372823e-02	9.845003e-02	1.818259e-01	4.836726e-02	2.860050e-02	6.301591e-01	1.259723e-02	2.011542e-02	4.133543e-01	6.118296e-03	1.764156e-03	5.384848e-01	2.016300e-02	3.680663e+00	6.753460e-01	1.379152e-01	2.666189e+00	8.424285e-01	2.299892e-01
297500	-4.614235e+04	1.582506e+02	4.470070e-01	5.672847e-02	2.207057e-01	6.176902e-02	1.217904e-02	6.344661e-01	1.415162e-02	7.353371e-02	2.865687e-01	4.097173e-02	7.084340e-02	5.230701e-01	5.012393e-03	5.471262e-02	1.837845e-01	5.422174e-02	5.689301e-03	6.926529e-01	8.938964e-03	1.205288e-01	1.954392e-01	6.068714e-02	3.470436e-02	5.862962e-01	2.344263e-03	4.473147e-02	4.319282e-01	1.401113e-02	5.760752e-03	5.005229e-01	3.045521e-03	4.065464e+00	6.778555e-01	1.383047e-01	2.674358e+00	8.204852e-01	2.313339e-01
300000	-4.614272e+04	1.590865e+02	4.475231e-01	6.867374e-02	2.306459e-01	7.440750e-02	4.801988e-03	6.065987e-01	1.487219e-02	7.442780e-02	2.934385e-01	3.606836e-02	3.459392e-02	5.489615e-01	1.250996e-02	7.209402e-02	1.969314e-01	4.302276e-02	2.863060e-03	6.721797e-01	1.290907e-02	1.218285e-01	1.809630e-01	6.501360e-02	1.279051e-02	6.140355e-01	5.368886e-03	2.133365e-02	4.214648e-01	2.154829e-02	3.101523e-03	5.254706e-01	7.081210e-03	3.160279e+00	6.997388e-01	1.374482e-01	2.669711e+00	8.031482e-01	2.174202e-01
302500	-4.613543e+04	1.596994e+02	4.373001e-01	6.483364e-02	2.220976e-01	7.431267e-02	4.295576e-03	6.128120e-01	2.164848e-02	9.948828e-02	2.476662e-01	3.885157e-02	3.373873e-02	5.777511e-01	2.504103e-03	6.653997e-02	1.802140e-01	5.408340e-02	3.723183e-03	6.852788e-01	1.016074e-02	9.962820e-02	1.891722e-01	5.340391e-02	2.647079e-02	6.296963e-01	1.628603e-03	1.895666e-02	4.458117e-01	9.796264e-03	3.985870e-03	5.168963e-01	4.553237e-03	3.934864e+00	7.004037e-01	1.486107e-01	2.637526e+00	8.355504e-01	2.232487e-01
305000	-4.613686e+04	1.588685e+02	4.454916e-01	6.484256e-02	2.217782e-01	7.400185e-02	4.765936e-03	6.150901e-01	1.952143e-02	9.946149e-02	2.562575e-01	1.961420e-02	4.880423e-02	5.641851e-01	1.167748e-02	6.463887e-02	1.886812e-01	4.023389e-02	1.904040e-03	6.907511e-01	1.379094e-02	9.593723e-02	1.934909e-01	5.586017e-02	2.145941e-02	6.330966e-01	1.556935e-04	3.247687e-02	4.365561e-01	2.611851e-02	2.988626e-03	4.993463e-01	2.513579e-03	3.651486e+00	7.003185e-01	1.517692e-01	2.665657e+00	8.113664e-01	1.875425e-01
307500	-4.613071e+04	1.580693e+02	4.516792e-01	6.394725e-02	2.502535e-01	6.227602e-02	3.833671e-03	6.024068e-01	1.728278e-02	7.822487e-02	3.144694e-01	2.446635e-02	2.215449e-02	5.527678e-01	7.917136e-03	7.066400e-02	1.927976e-01	4.265201e-02	2.290417e-03	6.719655e-01	1.963044e-02	1.090470e-01	2.151342e-01	5.783503e-02	1.793478e-02	5.970728e-01	2.976080e-03	2.168887e-02	4.408859e-01	2.691533e-02	6.827115e-03	4.913286e-01	1.235422e-02	3.622425e+00	6.677475e-01	1.542465e-01	2.689020e+00	8.321835e-01	1.789445e-01
310000	-4.613422e+04	1.574645e+02	4.533993e-01	4.946574e-02	2.461486e-01	6.956241e-02	4.727640e-03	6.167727e-01	1.332294e-02	7.839711e-02	3.203853e-01	2.757908e-02	4.450923e-02	5.235286e-01	5.600708e-03	6.838406e-02	1.826330e-01	4.072795e-02	5.735469e-03	6.853322e-01	1.718726e-02	1.053555e-01	1.887506e-01	7.423072e-02	1.305525e-02	6.151870e-01	3.420872e-03	1.634727e-02	5.060582e-01	2.746463e-02	3.434669e-04	4.370653e-01	1.272119e-02	3.998956e+00	6.670060e-01	1.512195e-01	2.718286e+00	7.787979e-01	1.850393e-01
312500	-4.613995e+04	1.593019e+02	4.428333e-01	7.762034e-02	2.291577e-01	6.424570e-02	3.061676e-03	6.147896e-01	1.112498e-02	7.614171e-02	2.780464e-01	2.894130e-02	5.962536e-02	5.472720e-01	9.973242e-03	7.786950e-02	1.906258e-01	4.037089e-02	4.788293e-03	6.791045e-01	7.241064e-03	1.164742e-01	1.641215e-01	6.428608e-02	2.482560e-02	6.288194e-01	1.473201e-03	9.189271e-03	4.498675e-01	2.096591e-02	7.508411e-03	4.962487e-01	1.622022e-02	3.577400e+00	6.636377e-01	1.369886e-01	2.675756e+00	8.671766e-01	2.100695e-01
315000	-4.614211e+04	1.599912e+02	4.378347e-01	6.733022e-02	2.508472e-01	6.303388e-02	3.635598e-03	6.041457e-01	1.100745e-02	5.981961e-02	3.023684e-01	2.652501e-02	3.312945e-02	5.699714e-01	8.186108e-03	6.213443e-02	1.950690e-01	5.329727e-02	3.996526e-03	6.802228e-01	5.280013e-03	9.631471e-02	2.172827e-01	7.031287e-02	2.041904e-02	5.874503e-01	8.220382e-03	3.287585e-02	3.574427e-01	8.176167e-03	1.223167e-03	5.885485e-01	1.173365e-02	3.569701e+00	6.936057e-01	1.311639e-01	2.693483e+00	7.917092e-01	2.072247e-01
317500	-4.615277e+04	1.592118e+02	4.415927e-01	7.796736e-02	2.342929e-01	6.312973e-02	4.271720e-03	6.080232e-01	1.231499e-02	4.810668e-02	3.089501e-01	4.217822e-02	5.850627e-02	5.191405e-01	2.311821e-02	7.044693e-02	1.819750e-01	5.022380e-02	3.889986e-03	6.757821e-01	1.768221e-02	1.176472e-01	2.168077e-01	5.109111e-02	1.503633e-02	5.793518e-01	2.006578e-02	2.408272e-02	3.931199e-01	1.223668e-02	1.093839e-02	5.372200e-01	2.240234e-02	3.835957e+00	6.738476e-01	1.468540e-01	2.697182e+00	7.917092e-01	2.079472e-01
320000	-4.613755e+04	1.573680e+02	4.561332e-01	6.214446e-02	2.307835e-01	7.467756e-02	7.598486e-03	6.093780e-01	1.541800e-02	8.185194e-02	2.838563e-01	2.529880e-02	4.143225e-02	5.601754e-01	7.385311e-03	6.511236e-02	2.037347e-01	4.448689e-02	2.240695e-03	6.680646e-01	1.636081e-02	1.111245e-01	1.821942e-01	6.799374e-02	2.416814e-02	6.118401e-01	2.679317e-03	1.547042e-02	4.546929e-01	1.961595e-02	2.022029e-03	5.050903e-01	3.108425e-03	3.734535e+00	6.839657e-01	1.367711e-01	2.701950e+00	7.906621e-01	1.996525e-01
322500	-4.614079e+04	1.591470e+02	4.332589e-01	6.350419e-02	2.510383e-01	6.637592e-02	3.525173e-03	5.974524e-01	1.810402e-02	8.759895e-02	2.712709e-01	2.471551e-02	2.276998e-02	5.852739e-01	8.370728e-03	6.412649e-02	1.897046e-01	4.213444e-02	1.688781e-03	6.898678e-01	1.247787e-02	9.248618e-02	1.762608e-01	9.131953e-02	2.477457e-02	6.111633e-01	3.995633e-03	2.522515e-02	4.482102e-01	1.447821e-02	7.567110e-03	4.876753e-01	1.684407e-02	5.044785e+00	6.966563e-01	1.495036e-01	2.695417e+00	7.689485e-01	1.853995e-01
325000	-4.615600e+04	1.601435e+02	4.376258e-01	7.156111e-02	2.459740e-01	5.690157e-02	3.923961e-03	6.080243e-01	1.361502e-02	8.698019e-02	3.562012e-01	3.403609e-02	4.289213e-02	4.656937e-01	1.419666e-02	6.503848e-02	2.027156e-01	3.771811e-02	2.873606e-03	6.794172e-01	1.223701e-02	9.907945e-02	1.784941e-01	7.531222e-02	3.138555e-02	6.065827e-01	9.146004e-03	4.577082e-02	4.267780e-01	1.377746e-02	5.428061e-03	4.858243e-01	2.242139e-02	3.446138e+00	6.554160e-01	1.608752e-01	2.711967e+00	7.581036e-01	2.228858e-01
327500	-4.614700e+04	1.581646e+02	4.526094e-01	7.475999e-02	2.287324e-01	5.975688e-02	3.424318e-03	6.144673e-01	1.885914e-02	8.865588e-02	2.904031e-01	4.452080e-02	4.322678e-02	5.259577e-01	7.235749e-03	5.982485e-02	1.886656e-01	4.392443e-02	5.923768e-03	6.906314e-01	1.102993e-02	9.307074e-02	1.877836e-01	4.570788e-02	1.704863e-02	6.453765e-01	1.101271e-02	3.638805e-02	3.705269e-01	2.066353e-02	3.584616e-03	5.539313e-01	1.490559e-02	3.403607e+00	6.621442e-01	1.370056e-01	2.711967e+00	7.935114e-01	2.193482e-01
330000	-4.614877e+04	1.596435e+02	4.439088e-01	6.477427e-02	2.432990e-01	5.489535e-02	2.665328e-03	6.152907e-01	1.907542e-02	8.250532e-02	3.319732e-01	2.873365e-02	3.533298e-02	5.170773e-01	4.377483e-03	6.797545e-02	1.878806e-01	4.762065e-02	2.542973e-03	6.855557e-01	8.424630e-03	9.894834e-02	2.109786e-01	4.684842e-02	2.393272e-02	5.998032e-01	1.948878e-02	1.212782e-02	4.632007e-01	2.286644e-02	5.029725e-03	4.776478e-01	1.912751e-02	3.090168e+00	6.384076e-01	1.227746e-01	2.710200e+00	8.603306e-01	2.271209e-01
332500	-4.614631e+04	1.577084e+02	4.516609e-01	6.978846e-02	2.316244e-01	6.757622e-02	1.123816e-03	6.118107e-01	1.807633e-02	1.063999e-01	2.437951e-01	5.396102e-02	4.788627e-02	5.444289e-01	3.528794e-03	6.162949e-02	1.865861e-01	4.503468e-02	4.471392e-03	6.894626e-01	1.281570e-02	1.007196e-01	2.223122e-01	7.909607e-02	1.413922e-02	5.824055e-01	1.327364e-03	2.707427e-02	4.927701e-01	9.290072e-03	4.874772e-03	4.526479e-01	1.334291e-02	3.985746e+00	6.555712e-01	1.334478e-01	2.709882e+00	8.310775e-01	2.038848e-01
335000	-4.613875e+04	1.598227e+02	4.390615e-01	7.270918e-02	2.042611e-01	7.024900e-02	1.406401e-03	6.333327e-01	1.804159e-02	7.258163e-02	3.113280e-01	1.039669e-02	5.748548e-02	5.278284e-01	2.037980e-02	6.362131e-02	1.893432e-01	3.745440e-02	2.712482e-03	6.940454e-01	1.282322e-02	1.288571e-01	1.844552e-01	6.584161e-02	3.123759e-02	5.885741e-01	1.034372e-03	2.913422e-02	4.267627e-01	1.361388e-02	3.540095e-03	5.237028e-01	3.246358e-03	3.570272e+00	6.839922e-01	1.327084e-01	2.683153e+00	8.085226e-01	2.256134e-01
337500	-4.614360e+04	1.586810e+02	4.464403e-01	6.981459e-02	2.204988e-01	6.143396e-02	1.177987e-03	6.283017e-01	1.877294e-02	6.701001e-02	3.301833e-01	4.139317e-02	6.134703e-02	4.849120e-01	1.515443e-02	6.196425e-02	1.893676e-01	4.263773e-02	6.299699e-03	6.906590e-01	9.071697e-03	9.395653e-02	2.064764e-01	5.395363e-02	1.857266e-02	6.227524e-01	4.288369e-03	3.072063e-02	4.561666e-01	3.192792e-02	1.773376e-03	4.735639e-01	5.847589e-03	3.711240e+00	6.467858e-01	1.543123e-01	2.690256e+00	8.360572e-01	2.133942e-01
340000	-4.614936e+04	1.583589e+02	4.528101e-01	7.729053e-02	2.196726e-01	5.725587e-02	5.129093e-03	6.292743e-01	1.137765e-02	6.983170e-02	2.963093e-01	2.604138e-02	4.619633e-02	5.593901e-01	2.231243e-03	5.906428e-02	1.821927e-01	4.312597e-02	6.410048e-03	6.947047e-01	1.450233e-02	8.276319e-02	2.024713e-01	6.579924e-02	1.203792e-02	6.211861e-01	1.574224e-02	2.576604e-02	3.656942e-01	1.395464e-02	3.336155e-03	5.595844e-01	3.166456e-02	3.182693e+00	6.452421e-01	1.560696e-01	2.750227e+00	7.409284e-01	1.953759e-01
342500	-4.616039e+04	1.596382e+02	4.371114e-01	7.404063e-02	2.212699e-01	7.631195e-02	1.777177e-03	6.127129e-01	1.388753e-02	4.404795e-02	2.462421e-01	4.923472e-02	4.873531e-02	6.045581e-01	7.181826e-03	6.854444e-02	1.963986e-01	4.847887e-02	4.600401e-05	6.667977e-01	1.973440e-02	1.029592e-01	1.870959e-01	6.016325e-02	2.223772e-02	6.023166e-01	2.522731e-02	1.473456e-02	4.100580e-01	1.917238e-02	3.537232e-03	5.421673e-01	1.033052e-02	4.022056e+00	6.926381e-01	1.384327e-01	2.686917e+00	7.852222e-01	2.145281e-01
345000	-4.613862e+04	1.581934e+02	4.536508e-01	7.129201e-02	2.363073e-01	6.196630e-02	1.567556e-03	6.180292e-01	1.083757e-02	5.025675e-02	2.745442e-01	3.098785e-02	3.953095e-02	5.912883e-01	1.339198e-02	5.966980e-02	1.837427e-01	4.112992e-02	2.881878e-03	6.998932e-01	1.268249e-02	9.897963e-02	2.094415e-01	7.863100e-02	1.284763e-02	5.955654e-01	4.534842e-03	1.386206e-02	4.392711e-01	4.364419e-02	3.797685e-03	4.867313e-01	1.269360e-02	3.236814e+00	6.787517e-01	1.347306e-01	2.697391e+00	8.141038e-01	1.982054e-01
347500	-4.613952e+04	1.594954e+02	4.415322e-01	6.513181e-02	2.165825e-01	5.907050e-02	1.366763e-02	6.270424e-01	1.850518e-02	4.687619e-02	3.121637e-01	3.682087e-02	3.054134e-02	5.687085e-01	4.889411e-03	7.318099e-02	1.941358e-01	3.585187e-02	4.711924e-03	6.803511e-01	1.176832e-02	1.090892e-01	1.992746e-01	6.885221e-02	1.995112e-02	5.981130e-01	4.719906e-03	1.466545e-02	4.403193e-01	2.090499e-02	1.224448e-02	5.070717e-01	4.794157e-03	3.560594e+00	6.716526e-01	1.409923e-01	2.701249e+00	7.662884e-01	2.424268e-01
350000	-4.614506e+04	1.588036e+02	4.468895e-01	5.544884e-02	2.350866e-01	5.438092e-02	5.330484e-03	6.244439e-01	2.530918e-02	4.701226e-02	2.910701e-01	3.353935e-02	5.575750e-02	5.651865e-01	7.434299e-03	6.836520e-02	1.913813e-01	3.770843e-02	3.901812e-03	6.813909e-01	1.725242e-02	1.208288e-01	2.028870e-01	5.627164e-02	2.353166e-02	5.848498e-01	1.163113e-02	2.285145e-02	4.640779e-01	2.588010e-02	1.897684e-04	4.678223e-01	1.917840e-02	3.528232e+00	6.572785e-01	1.332402e-01	2.692632e+00	8.495218e-01	2.153604e-01
352500	-4.614327e+04	1.571719e+02	4.655398e-01	7.199134e-02	2.237028e-01	6.984144e-02	4.934529e-03	6.206655e-01	8.864378e-03	8.318762e-02	3.026285e-01	2.432925e-02	3.957855e-02	5.448057e-01	5.470377e-03	6.894458e-02	1.868220e-01	4.336483e-02	3.325251e-03	6.857846e-01	1.175865e-02	1.147855e-01	1.987877e-01	7.003938e-02	2.365064e-02	5.872809e-01	5.455956e-03	3.341702e-02	4.248432e-01	2.248691e-02	5.965108e-03	5.010571e-01	1.223067e-02	2.704870e+00	6.486115e-01	1.332522e-01	2.756576e+00	7.814329e-01	1.785885e-01
355000	-4.613947e+04	1.589440e+02	4.444916e-01	7.037027e-02	2.056628e-01	7.333835e-02	4.238895e-03	6.300441e-01	1.634557e-02	5.525786e-02	3.170286e-01	3.669600e-02	3.106408e-02	5.543264e-01	5.626979e-03	6.078139e-02	1.948857e-01	4.128494e-02	2.509515e-03	6.842200e-01	1.631850e-02	1.163563e-01	1.781469e-01	6.993860e-02	1.336136e-02	6.200328e-01	2.164034e-03	4.243486e-02	4.609130e-01	2.751962e-02	9.316612e-03	4.556519e-01	4.164064e-03	3.710909e+00	6.660953e-01	1.555198e-01	2.693237e+00	8.069729e-01	1.978690e-01
357500	-4.613766e+04	1.566052e+02	4.646071e-01	6.426164e-02	2.165440e-01	6.547887e-02	4.709047e-03	6.331372e-01	1.586922e-02	9.480086e-02	2.777419e-01	2.768157e-02	3.020945e-02	5.648258e-01	4.740418e-03	6.662524e-02	1.905789e-01	4.188739e-02	3.109265e-03	6.836880e-01	1.411121e-02	1.146505e-01	1.693131e-01	3.979428e-02	3.411217e-02	6.391530e-01	2.977049e-03	3.185396e-02	4.862041e-01	1.779303e-02	2.977198e-03	4.521145e-01	9.057155e-03	3.392056e+00	6.620123e-01	1.392434e-01	2.737258e+00	7.443787e-01	2.172524e-01
360000	-4.614610e+04	1.589768e+02	4.330880e-01	6.185391e-02	2.259487e-01	6.112339e-02	6.936263e-03	6.336436e-01	1.049413e-02	4.259636e-02	3.039074e-01	4.852153e-02	6.229450e-02	5.370403e-01	5.639930e-03	6.321951e-02	1.886583e-01	4.763271e-02	4.232917e-03	6.871530e-01	9.103547e-03	9.644227e-02	2.018071e-01	3.734258e-02	2.621443e-02	6.331768e-01	5.016754e-03	2.949365e-02	4.227103e-01	1.456393e-02	4.221079e-03	5.184302e-01	1.058086e-02	5.238656e+00	6.798906e-01	1.383816e-01	2.700507e+00	8.086443e-01	1.884490e-01
362500	-4.614379e+04	1.589282e+02	4.439637e-01	7.170895e-02	2.179057e-01	5.829331e-02	3.230521e-03	6.392765e-01	9.585005e-03	5.396486e-02	3.105884e-01	2.134768e-02	5.112737e-02	5.400641e-01	2.290755e-02	6.574348e-02	1.797357e-01	4.638042e-02	2.392320e-03	7.003105e-01	5.437568e-03	1.061824e-01	1.692437e-01	7.649427e-02	1.511276e-02	6.276169e-01	5.349987e-03	4.320933e-02	4.074248e-01	1.636478e-02	2.175131e-03	5.112392e-01	1.958667e-02	3.798049e+00	6.943048e-01	1.443150e-01	2.684931e+00	7.900287e-01	1.985847e-01
365000	-4.613535e+04	1.595625e+02	4.420062e-01	6.213341e-02	2.399645e-01	5.184355e-02	6.490094e-03	6.263205e-01	1.324795e-02	6.292441e-02	3.144456e-01	2.654270e-02	3.964267e-02	5.508177e-01	5.626914e-03	6.562494e-02	1.821252e-01	4.661369e-02	2.095812e-03	6.838810e-01	1.965935e-02	8.349881e-02	1.986715e-01	5.323434e-02	4.911628e-02	6.141851e-01	1.293997e-03	2.059280e-02	4.453757e-01	1.183925e-02	1.686914e-02	4.995776e-01	5.745507e-03	3.429114e+00	6.746700e-01	1.489441e-01	2.701379e+00	7.861718e-01	1.998360e-01
367500	-4.613652e+04	1.599435e+02	4.399487e-01	7.692591e-02	2.013905e-01	5.900783e-02	2.330304e-03	6.370600e-01	2.328544e-02	7.399462e-02	2.925581e-01	2.646292e-02	5.208589e-02	5.450842e-01	9.814302e-03	7.343404e-02	1.915226e-01	3.481402e-02	3.308595e-03	6.871661e-01	9.754678e-03	1.045235e-01	1.731589e-01	7.153335e-02	1.868398e-02	6.259719e-01	6.128320e-03	1.559548e-02	4.793512e-01	2.729506e-02	2.613605e-03	4.671822e-01	7.962407e-03	3.328186e+00	6.896005e-01	1.396510e-01	2.681248e+00	7.945664e-01	2.193867e-01
370000	-4.613735e+04	1.604570e+02	4.416853e-01	8.054621e-02	2.325059e-01	6.131999e-02	7.904075e-03	5.949008e-01	2.282305e-02	6.170499e-02	2.636981e-01	3.395248e-02	4.486110e-02	5.879352e-01	7.848056e-03	6.401256e-02	1.976456e-01	4.716888e-02	1.732575e-03	6.787572e-01	1.068313e-02	1.024747e-01	1.811740e-01	5.999524e-02	1.512310e-02	6.382351e-01	2.997933e-03	2.685950e-02	4.590795e-01	3.470611e-02	1.547932e-02	4.567552e-01	7.120389e-03	2.578141e+00	6.506079e-01	1.426123e-01	2.725503e+00	8.029495e-01	1.945776e-01
372500	-4.613391e+04	1.604184e+02	4.343500e-01	5.501076e-02	2.412374e-01	7.464065e-02	5.373060e-03	6.109101e-01	1.282806e-02	9.244801e-02	2.981691e-01	3.854063e-02	4.074556e-02	5.208757e-01	9.220995e-03	6.592120e-02	1.926254e-01	4.190662e-02	5.756782e-03	6.812064e-01	1.258362e-02	1.013593e-01	1.683199e-01	7.202061e-02	2.431502e-02	6.329232e-01	1.061963e-03	1.166491e-02	3.944130e-01	9.550379e-03	3.197757e-04	5.800582e-01	3.993722e-03	3.622328e+00	6.778724e-01	1.412279e-01	2.670229e+00	8.557268e-01	1.967028e-01
375000	-4.613817e+04	1.594442e+02	4.347081e-01	7.298754e-02	2.126881e-01	5.659086e-02	8.523570e-03	6.329181e-01	1.629178e-02	1.006497e-01	2.060759e-01	3.696245e-02	4.804623e-02	5.950620e-01	1.320376e-02	6.559214e-02	1.788567e-01	4.551672e-02	4.222754e-03	6.992509e-01	6.560834e-03	9.366229e-02	1.968388e-01	6.829209e-02	2.230782e-02	6.060418e-01	1.285717e-02	9.227453e-03	3.893511e-01	1.763896e-02	1.193796e-03	5.695700e-01	1.301869e-02	4.547045e+00	6.851969e-01	1.595345e-01	2.664718e+00	8.348275e-01	1.791844e-01
377500	-4.614790e+04	1.570850e+02	4.540583e-01	5.397900e-02	2.296739e-01	4.419169e-02	4.580521e-03	6.476906e-01	1.988426e-02	7.645954e-02	2.411827e-01	3.006254e-02	5.607216e-02	5.850693e-01	1.115380e-02	6.293030e-02	1.933825e-01	4.751756e-02	3.895710e-03	6.809209e-01	1.135310e-02	1.018722e-01	1.881011e-01	6.678982e-02	2.142060e-02	6.215991e-01	2.172043e-04	2.555168e-02	3.071830e-01	4.210635e-02	1.207440e-02	6.001047e-01	1.297985e-02	4.291210e+00	6.846518e-01	1.477173e-01	2.698469e+00	7.830773e-01	1.916270e-01
380000	-4.613873e+04	1.592986e+02	4.400887e-01	7.904983e-02	2.373870e-01	6.224842e-02	1.362926e-03	6.035867e-01	1.636515e-02	6.062280e-02	2.638579e-01	4.031254e-02	3.108792e-02	6.020082e-01	2.110607e-03	7.294857e-02	1.868969e-01	4.832875e-02	2.553034e-03	6.786734e-01	1.059939e-02	1.107544e-01	1.937560e-01	7.054870e-02	1.639787e-02	5.997192e-01	8.823930e-03	2.058516e-02	4.301654e-01	7.917440e-03	4.764674e-03	5.357925e-01	7.747693e-04	3.954053e+00	6.776936e-01	1.391637e-01	2.697951e+00	8.267335e-01	1.772542e-01
382500	-4.614110e+04	1.579310e+02	4.533043e-01	5.730244e-02	2.254470e-01	7.262377e-02	5.262896e-03	6.109200e-01	2.844383e-02	9.179017e-02	2.833252e-01	1.930786e-02	6.148531e-02	5.384893e-01	5.602156e-03	7.169620e-02	2.015600e-01	4.116536e-02	4.137844e-03	6.736320e-01	7.808563e-03	1.138843e-01	1.782896e-01	5.966961e-02	3.326161e-02	6.068642e-01	8.030703e-03	3.097900e-02	4.695571e-01	1.131361e-02	1.325670e-02	4.650597e-01	9.833927e-03	3.545016e+00	6.609536e-01	1.455360e-01	2.726642e+00	7.892954e-01	1.806726e-01
385000	-4.614103e+04	1.586585e+02	4.500941e-01	7.895023e-02	2.377585e-01	7.029114e-02	5.144467e-03	5.991315e-01	8.724160e-03	7.808562e-02	2.613019e-01	1.988268e-02	4.574540e-02	5.778094e-01	1.717497e-02	6.276627e-02	1.948741e-01	4.497739e-02	2.240486e-03	6.771937e-01	1.794804e-02	9.413622e-02	1.943359e-01	6.495570e-02	2.322694e-02	6.211028e-01	2.242370e-03	2.080548e-02	4.084622e-01	2.207843e-02	5.234075e-03	5.273126e-01	1.610724e-02	3.244264e+00	6.673477e-01	1.355728e-01	2.727182e+00	7.970500e-01	1.784826e-01
387500	-4.614864e+04	1.602814e+02	4.345732e-01	7.729490e-02	2.284709e-01	5.353856e-02	5.482822e-03	6.189880e-01	1.622484e-02	5.487622e-02	2.718683e-01	5.582028e-02	6.516509e-02	5.462659e-01	6.004282e-03	6.783306e-02	1.868493e-01	4.644992e-02	2.546027e-03	6.790875e-01	1.723415e-02	1.217442e-01	1.706532e-01	5.297855e-02	2.539408e-02	6.231244e-01	6.105560e-03	9.084131e-03	4.652665e-01	1.140495e-02	1.303912e-02	4.992519e-01	1.953373e-03	3.728451e+00	7.156209e-01	1.497087e-01	2.652235e+00	7.800433e-01	2.207090e-01
390000	-4.614159e+04	1.580451e+02	4.514172e-01	6.684661e-02	2.206828e-01	5.645257e-02	2.304076e-03	6.247804e-01	2.893349e-02	5.259726e-02	3.607593e-01	3.732814e-02	3.816240e-02	5.068426e-01	4.310235e-03	6.849240e-02	2.027484e-01	4.758853e-02	6.798047e-03	6.609215e-01	1.345112e-02	9.540369e-02	1.983581e-01	6.617458e-02	2.308630e-02	6.158899e-01	1.087481e-03	1.362181e-02	4.224197e-01	8.124543e-03	8.819234e-04	5.483704e-01	6.581566e-03	3.681408e+00	6.745672e-01	1.578149e-01	2.688259e+00	7.848540e-01	2.097109e-01
392500	-4.613561e+04	1.593446e+02	4.457148e-01	7.118592e-02	2.341268e-01	6.473020e-02	1.812266e-03	6.067567e-01	2.138813e-02	7.547412e-02	3.532589e-01	4.164379e-02	2.775317e-02	4.995363e-01	2.333787e-03	7.171164e-02	1.941418e-01	3.453972e-02	2.711566e-03	6.832217e-01	1.367353e-02	1.146079e-01	1.834047e-01	4.853878e-02	2.479045e-02	6.237392e-01	4.918956e-03	3.984456e-02	4.505936e-01	1.578797e-02	1.002916e-02	4.755619e-01	8.182832e-03	3.145321e+00	6.746009e-01	1.440779e-01	2.684051e+00	8.317411e-01	1.956313e-01
395000	-4.613353e+04	1.595984e+02	4.414204e-01	6.365100e-02	2.423546e-01	7.721831e-02	9.971503e-03	5.957772e-01	1.102737e-02	7.332904e-02	2.787411e-01	2.344752e-02	5.295272e-02	5.679211e-01	3.608498e-03	6.452144e-02	1.881073e-01	3.745713e-02	2.817200e-03	6.901627e-01	1.693423e-02	1.020615e-01	1.971815e-01	7.372191e-02	1.832623e-02	6.079957e-01	7.130936e-04	2.962663e-02	4.447272e-01	1.292356e-02	3.820330e-03	4.866072e-01	2.229509e-02	3.472787e+00	6.667488e-01	1.313264e-01	2.725290e+00	7.769298e-01	2.127736e-01
397500	-4.614224e+04	1.586829e+02	4.438996e-01	6.478861e-02	2.485270e-01	6.025419e-02	3.613162e-03	6.052221e-01	1.759491e-02	7.736072e-02	2.602538e-01	4.158277e-02	7.464221e-02	5.385867e-01	7.573820e-03	6.443981e-02	1.752011e-01	4.655666e-02	2.831462e-03	6.977485e-01	1.322244e-02	1.214952e-01	1.790314e-01	5.375714e-02	1.702336e-02	6.240517e-01	4.641132e-03	1.961414e-02	4.169269e-01	1.244356e-02	9.243827e-03	5.097520e-01	3.201955e-02	4.051969e+00	6.841377e-01	1.420593e-01	2.672002e+00	8.200600e-01	2.167286e-01
400000	-4.614239e+04	1.584963e+02	4.408578e-01	7.107749e-02	2.232991e-01	7.684685e-02	4.982089e-03	6.102797e-01	1.351481e-02	6.357503e-02	3.221527e-01	3.143336e-02	5.201520e-02	5.260205e-01	4.803247e-03	6.880400e-02	2.003027e-01	4.406705e-02	6.623259e-03	6.672567e-01	1.294634e-02	1.123079e-01	1.739862e-01	7.132834e-02	3.150973e-02	6.046289e-01	6.238968e-03	1.389315e-02	4.735584e-01	1.598216e-02	4.391164e-03	4.547585e-01	3.741662e-02	4.651454e+00	7.069789e-01	1.441398e-01	2.672194e+00	7.960527e-01	1.927104e-01
402500	-4.613468e+04	1.574383e+02	4.555937e-01	7.189900e-02	2.163657e-01	5.645039e-02	5.986249e-03	6.284900e-01	2.080875e-02	1.238212e-01	2.754451e-01	3.383282e-02	3.663052e-02	5.258566e-01	4.413781e-03	7.372349e-02	1.867738e-01	4.397409e-02	2.804266e-03	6.800408e-01	1.268360e-02	9.496200e-02	1.833808e-01	6.278943e-02	2.640324e-02	6.254990e-01	6.965602e-03	4.383356e-02	4.144175e-01	7.032791e-03	8.756780e-03	5.113735e-01	1.458592e-02	3.735234e+00	6.653646e-01	1.372222e-01	2.690995e+00	8.221249e-01	2.236489e-01
405000	-4.615155e+04	1.601126e+02	4.322941e-01	6.843379e-02	2.403176e-01	5.047818e-02	1.470180e-02	6.068157e-01	1.925298e-02	3.594785e-02	2.781586e-01	3.678362e-02	5.081150e-02	5.785434e-01	1.975504e-02	7.366463e-02	1.897373e-01	4.288510e-02	1.526111e-03	6.829080e-01	9.278927e-03	1.178130e-01	1.713360e-01	4.919531e-02	2.477079e-02	6.275978e-01	9.287137e-03	1.744235e-02	4.445491e-01	1.362387e-02	2.567883e-03	5.194687e-01	2.348081e-03	4.212981e+00	6.814723e-01	1.348563e-01	2.703746e+00	7.894523e-01	2.060423e-01
407500	-4.613487e+04	1.583162e+02	4.545819e-01	6.846233e-02	2.202048e-01	7.625027e-02	4.315476e-03	6.195543e-01	1.121289e-02	7.797696e-02	3.010788e-01	8.449521e-03	4.448320e-02	5.561922e-01	1.181926e-02	7.227167e-02	1.781067e-01	4.211192e-02	2.005974e-03	6.902627e-01	1.524105e-02	9.555800e-02	1.869469e-01	6.752139e-02	1.451540e-02	6.293657e-01	6.092583e-03	3.409206e-02	4.774432e-01	1.050160e-02	1.858836e-03	4.572158e-01	1.888854e-02	2.990898e+00	6.664081e-01	1.419506e-01	2.720961e+00	7.897882e-01	1.876127e-01
410000	-4.614735e+04	1.580747e+02	4.495137e-01	6.891908e-02	2.288172e-01	6.771005e-02	5.649881e-03	6.045441e-01	2.435971e-02	6.646819e-02	2.944532e-01	2.795201e-02	3.335383e-02	5.549692e-01	2.280361e-02	7.878658e-02	2.041638e-01	3.988013e-02	4.638148e-03	6.585765e-01	1.395480e-02	1.074006e-01	1.865261e-01	5.495590e-02	1.311327e-02	6.364562e-01	1.547934e-03	1.729047e-02	3.741183e-01	1.318249e-02	4.463873e-03	5.767461e-01	1.419883e-02	3.905574e+00	6.926382e-01	1.411221e-01	2.638169e+00	8.653754e-01	2.206017e-01
412500	-4.613587e+04	1.592308e+02	4.324544e-01	6.883851e-02	2.298199e-01	6.108239e-02	2.609072e-03	6.284551e-01	9.195092e-03	4.701284e-02	2.569201e-01	3.851044e-02	7.390917e-02	5.802616e-01	3.385775e-03	7.900681e-02	1.864314e-01	3.870492e-02	3.450939e-03	6.763666e-01	1.603935e-02	1.217041e-01	1.893738e-01	5.798841e-02	1.609328e-02	6.046477e-01	1.019271e-02	3.183622e-02	4.544566e-01	8.317201e-03	3.666201e-03	5.003559e-01	1.367856e-03	5.072545e+00	6.631510e-01	1.468426e-01	2.683840e+00	8.173968e-01	2.280937e-01
415000	-4.613843e+04	1.587429e+02	4.519848e-01	8.444136e-02	2.291900e-01	7.083748e-02	3.358217e-03	5.989351e-01	1.323786e-02	1.004943e-01	2.757635e-01	1.378249e-02	4.777440e-02	5.554082e-01	6.777067e-03	7.193491e-02	1.879864e-01	3.828388e-02	1.277583e-03	6.870408e-01	1.347648e-02	7.783051e-02	1.860107e-01	5.049999e-02	2.074463e-02	6.585891e-01	6.325044e-03	1.491908e-02	4.696979e-01	1.143929e-02	2.856972e-03	4.976540e-01	3.432684e-03	2.908143e+00	6.667980e-01	1.241472e-01	2.666439e+00	9.133801e-01	1.988249e-01
417500	-4.614975e+04	1.582648e+02	4.401941e-01	7.715822e-02	2.226490e-01	6.046397e-02	2.093591e-03	6.182121e-01	1.942307e-02	8.902307e-02	2.639293e-01	1.667477e-02	4.327069e-02	5.689647e-01	1.813748e-02	6.747184e-02	1.968441e-01	4.743360e-02	1.553964e-03	6.733717e-01	1.332481e-02	1.091956e-01	2.001861e-01	8.614464e-02	2.018077e-02	5.809758e-01	3.317103e-03	3.316446e-02	3.623322e-01	8.991188e-03	1.624207e-02	5.757046e-01	3.565433e-03	4.973405e+00	7.297687e-01	1.419701e-01	2.645685e+00	7.998198e-01	2.002415e-01
420000	-4.614584e+04	1.587821e+02	4.485405e-01	6.263654e-02	2.386123e-01	7.108522e-02	4.358762e-03	6.058608e-01	1.744636e-02	1.019600e-01	2.851758e-01	3.702177e-02	2.557050e-02	5.450594e-01	5.212553e-03	5.597242e-02	2.007253e-01	4.598185e-02	3.431684e-03	6.853727e-01	8.516106e-03	1.284650e-01	1.908468e-01	6.954026e-02	3.869145e-02	5.716752e-01	7.813291e-04	2.510944e-02	4.055950e-01	2.462108e-02	2.757468e-02	4.930890e-01	2.401079e-02	3.328331e+00	6.665243e-01	1.427250e-01	2.744353e+00	7.064192e-01	2.275117e-01
422500	-4.614853e+04	1.583634e+02	4.513216e-01	6.348835e-02	2.191051e-01	7.729766e-02	2.724497e-03	6.220493e-01	1.533516e-02	8.710552e-02	2.404987e-01	2.343401e-02	3.637816e-02	6.079790e-01	4.604635e-03	5.875090e-02	2.000925e-01	5.199592e-02	3.709855e-03	6.759052e-01	9.545641e-03	1.138791e-01	1.922541e-01	6.460123e-02	3.415607e-02	5.915200e-01	3.589446e-03	2.155249e-02	3.965707e-01	1.824730e-02	5.966813e-03	5.344339e-01	2.322881e-02	3.375834e+00	6.627384e-01	1.497237e-01	2.694491e+00	8.060638e-01	2.143003e-01
425000	-4.613887e+04	1.601499e+02	4.407649e-01	6.271579e-02	2.209690e-01	7.207808e-02	8.024722e-03	6.217496e-01	1.446284e-02	5.390254e-02	2.726059e-01	3.115632e-02	5.505459e-02	5.831361e-01	4.144578e-03	6.211190e-02	1.861980e-01	4.438517e-02	7.003101e-03	6.873112e-01	1.299067e-02	9.009487e-02	1.915310e-01	6.301941e-02	3.309829e-02	6.180977e-01	4.158757e-03	3.881706e-02	3.975412e-01	2.328582e-02	4.448427e-04	5.235734e-01	1.633767e-02	3.010566e+00	6.597225e-01	1.532407e-01	2.680889e+00	8.234124e-01	2.217399e-01
427500	-4.614302e+04	1.573172e+02	4.508794e-01	7.745769e-02	2.175025e-01	8.009437e-02	4.472916e-03	6.043217e-01	1.615084e-02	8.792751e-02	3.266723e-01	3.440302e-02	3.352499e-02	5.134322e-01	4.039946e-03	6.879872e-02	1.789642e-01	4.091076e-02	2.991174e-03	6.968663e-01	1.146887e-02	8.528366e-02	2.002359e-01	8.537193e-02	2.075743e-02	6.055622e-01	2.788917e-03	2.765153e-02	4.255954e-01	1.843498e-02	1.753506e-02	5.053509e-01	5.432158e-03	4.480927e+00	6.728888e-01	1.543958e-01	2.694975e+00	8.026262e-01	1.879209e-01
430000	-4.614070e+04	1.577300e+02	4.560760e-01	7.133850e-02	2.392019e-01	5.626541e-02	3.002807e-03	6.099055e-01	2.028593e-02	7.443514e-02	3.048058e-01	1.962213e-02	2.631460e-02	5.700870e-01	4.735339e-03	5.858791e-02	1.890751e-01	4.053352e-02	2.398646e-03	7.009234e-01	8.481436e-03	9.673718e-02	1.856575e-01	6.984288e-02	1.230931e-02	6.324388e-01	3.014322e-03	2.466239e-02	4.314465e-01	2.329408e-02	4.257274e-03	5.156288e-01	7.109172e-04	3.380000e+00	6.463890e-01	1.384728e-01	2.748374e+00	7.825784e-01	1.875602e-01
432500	-4.614111e+04	1.582064e+02	4.478629e-01	6.987544e-02	2.402968e-01	5.991520e-02	4.124734e-03	6.080765e-01	1.771133e-02	7.261794e-02	3.209139e-01	2.204841e-02	3.789581e-02	5.317734e-01	1.475051e-02	6.164817e-02	1.887154e-01	4.303016e-02	4.550476e-03	6.861868e-01	1.586898e-02	1.198136e-01	1.880656e-01	7.677399e-02	2.609987e-02	5.889972e-01	2.497126e-04	1.779440e-02	5.199374e-01	1.639995e-02	7.077320e-03	4.373159e-01	1.475056e-03	3.994837e+00	6.688807e-01	1.339653e-01	2.743497e+00	7.373370e-01	2.093147e-01
435000	-4.614062e+04	1.602182e+02	4.388359e-01	8.444112e-02	2.184837e-01	5.808272e-02	1.264365e-03	6.246085e-01	1.311963e-02	8.930486e-02	3.137355e-01	2.167817e-02	5.066697e-02	5.181324e-01	6.482077e-03	6.729068e-02	1.962135e-01	4.018513e-02	5.216814e-03	6.812080e-01	9.885831e-03	1.244001e-01	2.000758e-01	5.649730e-02	2.112886e-02	5.957535e-01	2.144424e-03	7.621208e-03	3.782508e-01	2.041938e-02	1.350082e-02	5.749340e-01	5.273869e-03	3.205590e+00	6.819865e-01	1.509083e-01	2.683654e+00	7.929374e-01	2.092448e-01
437500	-4.615039e+04	1.599637e+02	4.403629e-01	5.983276e-02	2.384229e-01	7.127499e-02	3.327609e-03	6.038411e-01	2.330069e-02	5.559236e-02	2.439021e-01	5.010044e-02	4.119737e-02	5.860053e-01	2.320247e-02	5.953986e-02	2.029857e-01	5.173955e-02	2.315649e-03	6.753055e-01	8.113736e-03	9.414258e-02	2.326499e-01	5.399644e-02	1.392055e-02	6.027293e-01	2.561181e-03	3.830873e-02	4.417642e-01	4.231572e-02	6.155430e-03	4.607431e-01	1.071274e-02	3.251492e+00	6.570838e-01	1.305385e-01	2.707492e+00	8.206742e-01	2.222060e-01
440000	-4.613699e+04	1.592629e+02	4.449157e-01	7.046955e-02	2.187095e-01	7.085721e-02	3.515498e-03	6.233802e-01	1.306803e-02	5.899297e-02	2.380647e-01	4.155340e-02	3.579264e-02	6.146386e-01	1.095773e-02	6.312209e-02	1.842799e-01	5.456916e-02	2.933263e-03	6.812546e-01	1.384100e-02	1.112042e-01	1.721235e-01	6.000183e-02	2.149843e-02	6.221367e-01	1.303547e-02	2.399671e-02	3.768632e-01	2.217523e-02	2.711605e-03	5.591612e-01	1.509202e-02	3.334689e+00	6.774258e-01	1.408447e-01	2.679412e+00	8.129473e-01	2.252149e-01
442500	-4.614388e+04	1.584337e+02	4.475539e-01	5.922639e-02	2.232437e-01	7.021562e-02	1.009738e-02	6.144290e-01	2.278793e-02	6.636008e-02	2.860775e-01	3.260071e-02	4.287204e-02	5.568906e-01	1.519902e-02	6.384853e-02	1.875072e-01	4.631021e-02	2.656546e-03	6.870352e-01	1.264230e-02	1.031065e-01	1.750089e-01	7.239874e-02	1.530797e-02	6.258566e-01	8.321318e-03	1.379984e-02	5.133129e-01	1.513828e-02	7.712839e-03	4.319592e-01	1.807690e-02	3.808935e+00	6.373526e-01	1.341468e-01	2.783576e+00	7.388805e-01	1.906754e-01
445000	-4.613661e+04	1.589384e+02	4.348062e-01	6.348786e-02	2.361007e-01	6.267098e-02	3.234633e-03	6.194178e-01	1.508802e-02	9.675416e-02	2.327936e-01	2.279014e-02	5.384517e-02	5.873226e-01	6.494348e-03	6.397867e-02	1.762823e-01	4.444404e-02	4.755974e-03	6.988652e-01	1.167388e-02	9.706571e-02	1.969459e-01	7.530962e-02	1.747110e-02	6.117205e-01	1.487124e-03	2.232449e-02	3.853617e-01	2.043006e-02	9.231085e-04	5.634909e-01	7.469682e-03	5.039282e+00	6.708391e-01	1.313587e-01	2.698627e+00	8.244932e-01	2.069982e-01
447500	-4.615024e+04	1.579408e+02	4.458773e-01	6.090228e-02	2.169608e-01	8.588756e-02	1.275810e-03	6.207440e-01	1.422952e-02	1.207155e-01	2.791570e-01	1.816877e-02	5.077830e-02	5.284324e-01	2.748101e-03	6.758597e-02	1.926835e-01	4.469124e-02	8.077380e-03	6.805400e-01	6.421927e-03	8.625154e-02	2.054646e-01	5.651611e-02	2.169759e-02	6.271996e-01	2.870515e-03	2.468165e-02	4.016814e-01	1.447646e-02	2.253486e-03	5.370145e-01	1.989255e-02	4.527172e+00	6.786010e-01	1.460805e-01	2.685739e+00	7.877386e-01	2.267064e-01
450000	-4.615984e+04	1.585540e+02	4.508579e-01	6.246549e-02	2.333822e-01	5.877474e-02	3.925274e-03	6.306913e-01	1.076106e-02	8.158690e-02	3.587937e-01	2.973676e-02	2.601473e-02	4.966850e-01	7.182918e-03	6.652128e-02	1.926835e-01	4.541070e-02	7.912509e-03	6.805400e-01	6.932036e-03	8.544191e-02	2.309283e-01	6.148467e-02	1.944991e-02	5.981553e-01	4.539846e-03	3.842809e-02	3.850483e-01	9.347553e-03	2.908851e-03	5.482590e-01	1.600823e-02	3.247021e+00	6.732436e-01	1.651727e-01	2.685739e+00	7.729692e-01	2.152796e-01
452500	-4.616149e+04	1.581959e+02	4.501191e-01	7.428216e-02	2.317306e-01	5.909332e-02	2.163939e-03	6.138801e-01	1.884986e-02	5.568002e-02	3.125652e-01	3.951674e-02	3.828282e-02	5.405097e-01	1.344553e-02	6.685249e-02	1.969201e-01	4.378121e-02	3.364009e-03	6.770866e-01	1.199557e-02	1.050709e-01	1.811568e-01	5.401215e-02	1.352163e-02	6.419062e-01	4.332268e-03	5.730346e-02	5.130895e-01	2.237675e-02	1.458494e-02	3.836495e-01	8.995791e-03	3.703597e+00	6.788837e-01	1.463690e-01	2.676362e+00	8.185943e-01	2.115828e-01
455000	-4.614400e+04	1.587508e+02	4.444506e-01	6.879192e-02	2.231033e-01	6.533094e-02	5.191972e-03	6.202028e-01	1.737908e-02	7.061352e-02	2.895094e-01	4.947634e-02	1.974769e-02	5.662008e-01	4.452205e-03	8.068604e-02	1.885713e-01	3.274668e-02	2.679505e-03	6.821496e-01	1.316695e-02	9.064516e-02	1.930915e-01	6.029936e-02	1.908009e-02	6.353855e-01	1.498367e-03	4.272965e-02	4.171075e-01	1.736223e-02	8.250887e-04	5.147592e-01	7.216303e-03	3.909641e+00	6.969322e-01	1.345366e-01	2.674320e+00	8.117022e-01	2.106337e-01
457500	-4.615644e+04	1.594410e+02	4.441396e-01	6.172274e-02	2.368127e-01	4.803601e-02	6.680810e-03	6.319619e-01	1.478591e-02	1.053511e-01	2.269366e-01	2.200489e-02	3.890434e-02	6.058448e-01	9.583085e-04	6.032494e-02	1.839346e-01	4.981857e-02	4.166180e-03	6.922251e-01	9.530629e-03	1.158761e-01	1.916552e-01	6.095539e-02	2.543857e-02	6.026622e-01	3.412611e-03	4.317708e-02	4.582117e-01	3.264792e-02	1.473865e-02	4.370358e-01	1.418885e-02	3.261480e+00	6.860706e-01	1.284169e-01	2.665560e+00	8.207045e-01	2.516001e-01
460000	-4.614286e+04	1.576846e+02	4.452647e-01	8.905788e-02	2.337189e-01	5.564002e-02	5.727494e-03	6.045963e-01	1.125944e-02	7.141958e-02	2.902621e-01	3.355619e-02	4.766721e-02	5.545690e-01	2.525896e-03	7.106313e-02	1.813538e-01	4.634138e-02	1.012445e-03	6.867414e-01	1.348787e-02	9.608608e-02	2.046341e-01	7.124597e-02	2.543241e-02	5.964827e-01	6.118753e-03	1.455653e-02	4.819336e-01	4.675114e-02	2.458170e-03	4.383310e-01	1.596959e-02	4.865900e+00	6.676681e-01	1.275911e-01	2.709823e+00	7.960172e-01	2.285406e-01
462500	-4.614876e+04	1.589433e+02	4.346059e-01	7.444973e-02	2.531118e-01	6.595346e-02	9.346810e-03	5.827653e-01	1.437288e-02	5.482253e-02	2.652081e-01	3.364945e-02	4.967294e-02	5.918676e-01	4.779418e-03	6.405112e-02	1.875202e-01	4.117054e-02	3.553126e-03	6.853972e-01	1.830783e-02	9.075786e-02	2.226061e-01	5.356982e-02	1.957224e-02	6.077779e-01	5.716072e-03	7.737311e-03	4.945828e-01	1.828907e-02	3.578163e-03	4.668154e-01	8.997217e-03	5.062082e+00	6.902367e-01	1.443944e-01	2.699242e+00	7.645442e-01	2.051161e-01
465000	-4.614882e+04	1.579173e+02	4.520159e-01	5.235032e-02	2.231777e-01	7.881390e-02	7.689120e-03	6.277252e-01	1.024375e-02	7.453298e-02	2.218950e-01	5.497665e-02	6.675739e-02	5.776478e-01	4.190194e-03	5.744070e-02	1.897173e-01	4.929498e-02	4.832855e-03	6.823789e-01	1.633525e-02	1.126891e-01	1.854300e-01	5.649039e-02	1.561553e-02	6.225012e-01	7.273737e-03	2.500195e-02	4.995563e-01	6.128199e-03	7.260386e-03	4.494238e-01	1.262938e-02	3.729713e+00	6.501808e-01	1.497686e-01	2.704369e+00	8.268427e-01	1.976933e-01
467500	-4.613269e+04	1.586758e+02	4.489207e-01	6.883928e-02	2.323349e-01	6.364752e-02	5.311171e-03	6.110082e-01	1.885893e-02	7.673128e-02	2.824896e-01	2.630217e-02	7.541698e-02	5.347326e-01	4.327297e-03	6.746711e-02	1.946812e-01	4.297856e-02	5.631057e-03	6.766682e-01	1.257388e-02	1.055409e-01	2.223684e-01	5.409643e-02	3.053546e-02	5.835633e-01	3.895510e-03	1.339715e-02	4.479111e-01	6.463868e-03	1.109258e-03	5.279384e-01	3.180275e-03	3.383757e+00	7.006209e-01	1.372826e-01	2.683649e+00	7.877067e-01	2.049358e-01
470000	-4.615292e+04	1.583396e+02	4.556411e-01	7.986812e-02	2.362641e-01	7.353261e-02	6.682558e-03	5.895677e-01	1.408489e-02	6.667877e-02	2.517902e-01	3.948902e-02	2.588406e-02	5.989049e-01	1.725304e-02	6.860806e-02	1.789201e-01	4.649548e-02	4.427530e-03	6.923909e-01	9.157908e-03	8.710066e-02	2.023260e-01	6.114726e-02	2.151369e-02	6.206871e-01	7.225279e-03	3.152954e-02	4.231751e-01	1.070549e-02	1.637825e-02	4.957779e-01	2.243374e-02	2.827670e+00	6.785435e-01	1.289654e-01	2.713855e+00	8.012467e-01	1.911747e-01
472500	-4.615166e+04	1.595260e+02	4.448438e-01	7.361617e-02	2.327027e-01	6.381458e-02	2.727473e-03	6.140415e-01	1.309762e-02	8.211555e-02	3.643124e-01	3.668969e-02	3.321304e-02	4.767488e-01	6.920526e-03	6.644602e-02	1.878245e-01	4.610426e-02	1.872487e-03	6.863607e-01	1.139207e-02	8.957800e-02	2.016591e-01	4.934972e-02	2.322631e-02	6.252916e-01	1.089524e-02	3.237114e-02	4.897167e-01	1.773325e-02	4.363995e-03	4.268354e-01	2.897944e-02	3.081288e+00	6.505832e-01	1.388143e-01	2.722224e+00	8.162633e-01	1.945243e-01
475000	-4.613752e+04	1.581282e+02	4.532619e-01	6.135345e-02	2.093983e-01	5.449039e-02	4.121707e-03	6.530726e-01	1.756359e-02	8.750474e-02	2.768760e-01	1.675785e-02	3.518007e-02	5.735000e-01	1.018142e-02	6.368816e-02	1.982036e-01	4.748605e-02	3.826021e-03	6.735688e-01	1.322735e-02	1.239322e-01	1.936640e-01	6.696714e-02	1.515143e-02	5.999259e-01	3.594078e-04	2.850230e-02	4.364461e-01	1.650196e-02	1.792491e-04	5.060292e-01	1.234126e-02	3.353451e+00	6.442974e-01	1.376875e-01	2.742668e+00	7.801688e-01	2.068879e-01
477500	-4.615111e+04	1.585847e+02	4.493018e-01	7.920125e-02	2.234713e-01	7.907972e-02	1.003096e-02	5.964867e-01	1.172998e-02	6.301778e-02	3.088401e-01	2.777306e-02	5.531372e-02	5.357521e-01	9.303194e-03	6.553544e-02	1.983002e-01	3.997604e-02	1.923993e-03	6.835818e-01	1.068260e-02	1.171573e-01	1.980614e-01	4.640893e-02	3.663025e-02	6.005257e-01	1.216341e-03	1.720558e-02	5.233377e-01	2.771235e-03	1.225341e-03	4.448538e-01	1.060634e-02	3.423887e+00	6.601445e-01	1.449692e-01	2.697662e+00	8.001072e-01	2.287367e-01
480000	-4.613550e+04	1.597038e+02	4.447217e-01	8.005583e-02	2.216652e-01	6.845420e-02	1.231783e-02	5.978428e-01	1.966414e-02	8.626837e-02	2.207419e-01	2.647471e-02	1.702783e-02	6.346887e-01	1.479848e-02	7.031222e-02	1.939175e-01	4.610066e-02	3.959346e-03	6.759321e-01	9.778122e-03	1.252975e-01	1.709307e-01	6.403316e-02	9.744656e-03	6.196581e-01	1.033596e-02	1.606193e-02	5.205687e-01	1.047567e-02	1.012525e-03	4.505906e-01	1.290571e-03	2.920058e+00	6.567213e-01	1.339659e-01	2.718830e+00	8.129297e-01	2.021369e-01
482500	-4.613062e+04	1.585358e+02	4.459229e-01	7.528916e-02	2.202807e-01	6.827414e-02	1.102291e-03	6.201246e-01	1.492914e-02	7.428744e-02	2.566768e-01	3.469951e-02	4.892754e-02	5.834129e-01	1.995805e-03	6.126255e-02	1.891074e-01	5.090175e-02	2.968335e-03	6.821937e-01	1.356625e-02	1.177884e-01	1.902551e-01	5.967835e-02	2.025976e-02	6.075636e-01	4.454769e-03	2.417754e-02	4.046727e-01	2.258206e-02	1.393314e-03	5.387081e-01	8.466329e-03	3.926001e+00	6.826978e-01	1.489287e-01	2.703007e+00	7.556213e-01	2.129890e-01
485000	-4.614268e+04	1.586724e+02	4.492828e-01	7.058577e-02	2.126915e-01	5.845652e-02	2.660439e-03	6.345713e-01	2.103447e-02	7.124560e-02	3.397047e-01	3.685827e-02	3.204320e-02	5.155452e-01	4.603008e-03	7.242546e-02	1.952590e-01	3.926053e-02	5.098259e-03	6.752520e-01	1.270471e-02	1.008930e-01	1.967390e-01	6.017326e-02	2.361933e-02	6.115450e-01	7.030425e-03	1.699476e-02	4.162796e-01	1.576304e-02	8.800986e-03	5.398249e-01	2.336680e-03	3.338743e+00	6.768686e-01	1.397614e-01	2.707818e+00	7.896910e-01	1.972321e-01
487500	-4.614593e+04	1.586353e+02	4.501226e-01	6.190630e-02	2.093283e-01	6.215588e-02	3.197966e-03	6.475580e-01	1.585355e-02	8.935467e-02	3.302541e-01	3.930064e-02	5.934211e-02	4.785605e-01	3.187939e-03	6.628015e-02	1.857517e-01	5.004841e-02	4.576626e-03	6.855935e-01	7.749573e-03	1.063205e-01	1.821163e-01	6.439051e-02	2.298480e-02	6.154901e-01	8.697708e-03	1.514861e-02	4.068154e-01	1.347104e-02	5.335464e-03	5.442656e-01	1.496382e-02	3.263733e+00	6.627734e-01	1.432073e-01	2.724320e+00	7.953445e-01	1.798731e-01
490000	-4.614037e+04	1.591901e+02	4.336410e-01	7.505926e-02	2.263465e-01	6.043451e-02	6.791978e-03	6.193004e-01	1.206736e-02	1.068240e-01	2.816931e-01	2.041627e-02	5.257734e-02	5.338711e-01	4.618238e-03	6.695927e-02	1.982400e-01	5.001975e-02	3.779871e-03	6.702420e-01	1.075906e-02	1.115948e-01	1.905071e-01	4.711434e-02	1.797910e-02	6.284742e-01	4.330485e-03	2.853417e-02	4.495966e-01	1.738222e-03	7.026774e-03	5.081824e-01	4.921805e-03	4.948746e+00	6.681890e-01	1.377647e-01	2.724320e+00	7.989581e-01	1.761399e-01
492500	-4.614989e+04	1.581355e+02	4.585036e-01	8.211244e-02	2.152969e-01	7.411503e-02	5.547623e-03	6.047017e-01	1.822629e-02	8.346618e-02	3.096107e-01	1.707321e-02	4.060150e-02	5.392109e-01	1.003758e-02	6.853030e-02	1.827481e-01	3.756541e-02	5.285452e-03	6.966899e-01	9.180817e-03	8.544876e-02	1.943461e-01	7.902682e-02	1.644214e-02	6.209110e-01	3.825188e-03	1.257098e-02	4.574349e-01	1.316331e-02	8.703850e-03	5.023055e-01	5.821424e-03	2.655723e+00	6.907629e-01	1.318486e-01	2.739659e+00	7.111684e-01	2.055483e-01
495000	-4.614865e+04	1.578254e+02	4.457355e-01	7.436677e-02	2.414720e-01	6.172917e-02	7.681435e-03	5.938043e-01	2.094627e-02	6.755383e-02	3.130146e-01	3.548978e-02	5.508032e-02	5.110876e-01	1.777386e-02	6.775122e-02	1.956076e-01	4.173101e-02	3.479927e-03	6.777145e-01	1.371577e-02	1.150011e-01	2.011538e-01	5.309999e-02	3.243710e-02	5.948461e-01	3.461905e-03	3.541311e-02	4.008812e-01	4.652517e-03	8.494824e-03	5.462870e-01	4.271388e-03	4.661715e+00	6.816271e-01	1.490976e-01	2.707512e+00	7.609791e-01	2.003233e-01
497500	-4.615006e+04	1.602630e+02	4.370648e-01	6.322538e-02	2.140518e-01	7.727518e-02	3.380574e-03	6.286947e-01	1.337238e-02	4.445561e-02	2.844642e-01	2.877779e-02	3.400760e-02	6.043061e-01	3.988641e-03	6.941481e-02	1.898663e-01	4.810423e-02	4.866664e-03	6.765784e-01	1.116951e-02	1.056646e-01	1.889324e-01	5.086375e-02	2.044559e-02	6.262305e-01	7.863106e-03	4.023465e-02	4.529476e-01	1.002089e-02	3.556232e-03	4.854877e-01	7.752993e-03	3.403569e+00	6.694732e-01	1.242816e-01	2.689801e+00	8.320959e-01	2.328369e-01
500000	-4.615162e+04	1.576893e+02	4.489931e-01	6.275557e-02	2.231523e-01	6.342473e-02	6.086025e-03	6.261972e-01	1.838414e-02	4.563852e-02	3.416523e-01	2.370638e-02	2.125453e-02	5.658925e-01	1.855756e-03	7.085635e-02	1.764773e-01	3.934687e-02	5.199447e-03	6.960283e-01	1.209179e-02	1.300733e-01	1.816474e-01	6.793893e-02	2.775279e-02	5.864972e-01	6.090443e-03	1.200000e-02	4.213278e-01	9.990152e-03	8.958682e-04	5.404248e-01	1.536137e-02	4.360519e+00	6.572676e-01	1.303365e-01	2.715214e+00	8.136269e-01	2.145212e-01
502500	-4.613960e+04	1.604509e+02	4.424496e-01	8.182846e-02	2.381125e-01	5.104993e-02	4.664525e-03	6.111297e-01	1.321493e-02	5.501564e-02	3.174104e-01	3.111555e-02	3.219366e-02	5.582752e-01	5.989508e-03	6.188962e-02	1.894014e-01	4.387500e-02	3.531891e-03	6.864641e-01	1.483806e-02	9.685326e-02	2.145913e-01	5.353008e-02	1.437181e-02	6.085758e-01	1.207782e-02	4.355172e-02	4.162855e-01	1.370642e-02	3.829457e-03	5.144140e-01	8.212895e-03	2.480468e+00	6.610496e-01	1.413023e-01	2.705925e+00	8.108768e-01	2.066887e-01
505000	-4.614425e+04	1.592111e+02	4.470242e-01	5.057746e-02	2.322317e-01	6.685146e-02	3.684449e-03	6.273457e-01	1.930916e-02	4.040152e-02	2.614123e-01	3.932696e-02	6.945739e-02	5.867109e-01	2.690943e-03	6.918161e-02	1.846722e-01	4.434167e-02	2.328390e-03	6.864641e-01	1.301206e-02	8.094279e-02	2.109773e-01	7.325711e-02	3.401010e-02	5.968361e-01	3.976560e-03	1.674336e-02	3.876079e-01	4.012672e-02	8.311828e-03	5.239458e-01	2.326437e-02	3.102618e+00	6.712544e-01	1.462161e-01	2.685022e+00	8.103373e-01	2.185379e-01
507500	-4.614195e+04	1.577426e+02	4.431131e-01	6.167814e-02	2.424358e-01	7.135223e-02	7.756252e-03	5.965747e-01	2.020287e-02	9.353011e-02	2.847314e-01	2.783060e-02	5.904724e-02	5.334569e-01	1.403719e-03	6.473599e-02	2.010759e-01	5.105378e-02	1.594576e-03	6.672327e-01	1.430713e-02	7.710139e-02	2.102172e-01	7.367337e-02	2.677968e-02	6.031886e-01	9.039720e-03	1.136003e-02	4.961544e-01	1.965868e-03	1.734181e-03	4.671770e-01	2.160857e-02	5.098773e+00	6.753834e-01	1.512525e-01	2.674932e+00	8.135957e-01	2.169096e-01
510000	-4.614424e+04	1.588627e+02	4.449661e-01	7.127898e-02	2.130480e-01	7.076459e-02	6.435025e-03	6.199201e-01	1.855333e-02	6.347088e-02	3.217733e-01	3.040312e-02	2.072832e-02	5.618414e-01	1.782984e-03	7.262842e-02	1.969963e-01	3.234483e-02	3.686854e-03	6.772168e-01	1.712677e-02	1.212049e-01	1.831687e-01	4.428441e-02	1.657583e-02	6.319242e-01	2.841975e-03	1.373677e-02	4.606748e-01	6.783773e-03	9.045898e-03	5.026191e-01	7.139653e-03	3.728102e+00	6.935261e-01	1.224859e-01	2.689150e+00	8.164186e-01	2.069532e-01
512500	-4.614463e+04	1.597882e+02	4.309196e-01	6.451134e-02	2.191610e-01	7.652709e-02	3.953393e-03	6.219539e-01	1.389327e-02	6.823004e-02	2.515434e-01	2.135712e-02	6.284779e-02	5.929372e-01	3.084478e-03	6.917091e-02	1.841258e-01	4.348981e-02	4.472524e-03	6.894382e-01	9.302782e-03	1.019616e-01	2.041628e-01	7.408547e-02	1.260141e-02	6.050386e-01	2.150113e-03	7.072716e-03	4.868740e-01	3.066826e-02	2.606109e-04	4.743986e-01	7.258314e-04	4.728641e+00	6.826225e-01	1.644190e-01	2.655505e+00	7.975116e-01	2.318096e-01
515000	-4.615696e+04	1.592064e+02	4.437389e-01	7.453658e-02	2.015963e-01	6.413470e-02	3.766602e-03	6.357920e-01	2.017381e-02	7.036380e-02	3.354282e-01	2.011943e-02	1.967807e-02	5.484209e-01	5.989577e-03	6.256695e-02	2.045821e-01	4.749091e-02	2.162290e-03	6.743237e-01	8.874009e-03	1.014560e-01	1.798840e-01	6.373628e-02	2.828551e-02	6.116584e-01	1.497972e-02	2.068282e-02	4.130632e-01	2.720607e-02	3.625172e-03	5.225622e-01	1.286051e-02	3.550249e+00	7.076950e-01	1.343702e-01	2.660021e+00	8.065929e-01	2.232152e-01
517500	-4.614443e+04	1.563157e+02	4.635228e-01	6.548173e-02	2.317143e-01	6.035533e-02	8.102193e-03	6.176248e-01	1.672167e-02	8.730534e-02	2.547641e-01	3.240495e-02	5.549756e-02	5.639824e-01	6.045641e-03	6.330767e-02	1.945954e-01	4.259815e-02	4.069174e-03	6.855760e-01	9.853610e-03	1.032925e-01	1.805208e-01	6.120199e-02	1.964879e-02	6.316933e-01	3.642675e-03	2.195400e-02	4.549656e-01	1.555234e-02	6.901465e-03	4.890359e-01	1.159064e-02	3.821777e+00	6.834135e-01	1.260472e-01	2.653512e+00	8.884970e-01	2.139408e-01
520000	-4.613984e+04	1.579267e+02	4.484719e-01	6.449633e-02	2.193234e-01	7.055171e-02	4.287357e-03	6.229087e-01	1.843249e-02	6.527382e-02	2.994381e-01	3.488738e-02	4.048229e-02	5.500475e-01	9.870986e-03	5.844332e-02	1.968382e-01	4.372153e-02	3.334889e-03	6.883309e-01	9.331144e-03	8.302510e-02	2.019639e-01	7.999891e-02	1.688781e-02	6.080282e-01	1.009606e-02	2.842557e-02	4.121288e-01	2.169769e-02	4.104568e-03	5.182180e-01	1.542530e-02	4.192869e+00	7.077646e-01	1.477576e-01	2.672423e+00	7.724032e-01	2.084316e-01
522500	-4.614010e+04	1.586470e+02	4.529585e-01	6.816203e-02	2.421051e-01	6.572460e-02	4.909951e-03	6.056906e-01	1.340777e-02	5.906406e-02	2.434865e-01	3.090082e-02	5.348011e-02	6.052636e-01	7.804839e-03	6.125741e-02	1.926229e-01	4.470548e-02	5.336957e-03	6.879568e-01	8.120459e-03	1.211613e-01	1.864708e-01	7.140636e-02	3.291180e-02	5.871960e-01	8.537242e-04	2.495689e-02	4.654855e-01	4.844839e-03	9.963605e-04	4.652493e-01	3.846712e-02	2.874849e+00	6.813568e-01	1.299649e-01	2.727388e+00	7.692476e-01	1.907764e-01
525000	-4.614142e+04	1.572771e+02	4.571598e-01	6.998934e-02	2.527079e-01	7.372938e-02	4.650623e-03	5.818273e-01	1.709542e-02	5.362227e-02	2.883705e-01	3.224947e-02	5.810405e-02	5.621334e-01	5.520300e-03	6.125741e-02	1.861547e-01	4.853472e-02	7.891388e-03	6.879568e-01	8.204939e-03	1.090337e-01	1.754970e-01	6.070082e-02	9.738289e-03	6.422463e-01	2.783895e-03	1.928946e-02	4.249375e-01	1.285296e-02	6.592743e-03	5.222896e-01	1.403767e-02	3.690367e+00	6.541381e-01	1.456187e-01	2.725274e+00	7.770783e-01	2.093466e-01
527500	-4.613695e+04	1.576102e+02	4.584832e-01	6.291052e-02	2.001380e-01	7.264864e-02	4.764165e-03	6.332541e-01	2.628457e-02	4.604771e-02	2.666911e-01	2.705701e-02	4.998684e-02	6.032094e-01	7.007921e-03	6.767222e-02	1.888040e-01	4.377584e-02	2.351083e-03	6.892292e-01	8.167663e-03	1.084697e-01	2.252056e-01	6.235512e-02	1.470966e-02	5.883189e-01	9.409643e-04	3.379114e-02	3.719434e-01	3.138818e-02	2.702276e-03	5.539339e-01	6.241087e-03	3.183768e+00	6.798203e-01	1.497984e-01	2.722979e+00	7.265742e-01	2.082995e-01
530000	-4.613940e+04	1.595588e+02	4.389339e-01	6.478372e-02	2.266418e-01	5.538886e-02	2.413732e-03	6.324232e-01	1.834865e-02	9.749357e-02	3.112823e-01	2.565366e-02	3.380099e-02	5.258395e-01	5.929950e-03	7.421779e-02	1.916225e-01	3.695976e-02	3.261725e-03	6.814097e-01	1.252857e-02	1.188194e-01	1.960632e-01	5.401277e-02	1.666105e-02	6.143917e-01	5.179969e-05	3.265940e-02	4.647871e-01	3.635110e-02	1.429632e-03	4.578240e-01	6.948802e-03	3.851621e+00	6.743720e-01	1.411251e-01	2.693233e+00	7.998121e-01	2.173748e-01
532500	-4.613389e+04	1.577814e+02	4.579726e-01	7.623818e-02	2.166037e-01	7.807517e-02	2.477538e-03	6.115774e-01	1.502797e-02	8.817176e-02	3.180921e-01	1.646137e-02	5.040177e-02	5.159988e-01	1.087424e-02	7.469825e-02	1.939945e-01	3.498775e-02	2.120808e-03	6.799405e-01	1.425820e-02	1.252527e-01	1.938168e-01	5.896772e-02	1.807581e-02	5.933652e-01	1.052176e-02	3.091653e-02	4.999493e-01	5.595095e-03	5.437299e-03	4.527398e-01	5.362001e-03	3.079432e+00	6.707629e-01	1.483283e-01	2.681343e+00	8.169711e-01	2.156061e-01
535000	-4.613568e+04	1.573967e+02	4.621354e-01	7.644550e-02	2.249189e-01	6.020688e-02	4.687544e-03	6.168188e-01	1.692242e-02	6.954076e-02	3.248559e-01	3.797440e-02	4.081125e-02	5.257147e-01	1.102919e-03	6.613735e-02	1.813032e-01	4.527078e-02	2.757530e-03	6.932574e-01	1.127373e-02	1.025649e-01	1.884730e-01	7.522360e-02	2.690476e-02	5.940650e-01	1.276874e-02	2.156892e-02	5.090786e-01	2.996767e-03	9.301933e-03	4.534937e-01	3.560054e-03	2.920807e+00	6.694699e-01	1.362264e-01	2.689977e+00	8.466424e-01	1.938448e-01
537500	-4.613957e+04	1.590975e+02	4.385903e-01	7.063163e-02	2.178664e-01	6.462883e-02	2.136670e-03	6.271738e-01	1.756265e-02	7.589427e-02	2.789610e-01	3.478327e-02	5.593901e-02	5.496687e-01	4.753835e-03	6.548758e-02	1.898661e-01	4.555921e-02	1.460325e-03	6.866576e-01	1.096919e-02	9.853012e-02	1.897916e-01	6.767999e-02	1.405224e-02	6.135255e-01	1.642059e-02	3.684117e-02	5.472377e-01	7.279733e-03	1.087027e-02	3.905876e-01	7.183546e-03	4.359935e+00	6.882716e-01	1.283118e-01	2.705088e+00	7.906356e-01	2.016807e-01
540000	-4.613981e+04	1.606411e+02	4.347606e-01	8.507171e-02	2.600414e-01	6.378177e-02	2.628460e-03	5.710193e-01	1.745737e-02	8.471640e-02	2.816096e-01	1.726478e-02	2.461232e-02	5.868370e-01	4.959925e-03	7.119995e-02	1.992932e-01	4.369993e-02	5.091204e-03	6.709873e-01	9.728426e-03	9.205870e-02	2.108956e-01	4.839492e-02	1.297792e-02	6.286326e-01	7.040318e-03	3.059411e-02	4.698589e-01	6.317326e-03	4.580366e-03	4.796731e-01	8.976191e-03	3.342934e+00	6.626142e-01	1.492932e-01	2.705088e+00	7.940992e-01	2.071973e-01
542500	-4.615594e+04	1.606962e+02	4.340787e-01	6.677165e-02	2.352069e-01	6.824065e-02	2.405418e-03	6.018924e-01	2.548299e-02	8.061950e-02	3.497380e-01	1.465373e-02	2.149202e-02	5.294042e-01	4.092594e-03	6.771497e-02	1.831145e-01	4.567508e-02	3.178077e-03	6.945340e-01	5.783385e-03	1.206599e-01	1.933509e-01	7.927899e-02	1.609434e-02	5.825728e-01	8.043081e-03	3.115153e-02	4.264886e-01	1.665713e-02	7.773397e-03	5.057537e-01	1.217572e-02	3.382066e+00	6.947768e-01	1.396063e-01	2.636755e+00	8.602192e-01	2.275554e-01
545000	-4.614377e+04	1.591829e+02	4.369474e-01	7.619530e-02	2.317952e-01	6.204720e-02	4.958511e-03	6.125441e-01	1.245966e-02	1.037810e-01	2.160434e-01	2.503899e-02	4.941990e-02	5.847935e-01	2.092327e-02	7.780886e-02	1.990721e-01	3.965872e-02	3.362662e-03	6.683973e-01	1.170040e-02	9.311483e-02	1.765531e-01	7.437080e-02	3.708278e-02	6.131787e-01	5.699820e-03	1.233137e-02	3.714813e-01	3.750137e-02	8.274125e-03	5.639784e-01	6.433435e-03	4.499825e+00	6.972203e-01	1.441744e-01	2.655986e+00	8.223761e-01	2.158700e-01
547500	-4.614169e+04	1.573507e+02	4.580662e-01	6.930982e-02	2.259291e-01	6.406256e-02	1.466809e-03	6.247776e-01	1.445413e-02	5.023112e-02	3.258632e-01	2.800634e-02	1.371445e-02	5.782977e-01	3.887119e-03	6.289288e-02	1.697211e-01	4.174991e-02	3.970269e-03	7.096538e-01	1.201202e-02	1.009369e-01	1.900995e-01	6.683457e-02	1.654196e-02	6.228669e-01	2.720210e-03	1.787820e-02	4.510015e-01	2.945639e-02	5.088693e-04	4.874388e-01	1.371618e-02	3.497845e+00	6.392491e-01	1.538027e-01	2.741942e+00	7.842431e-01	1.823505e-01
550000	-4.614625e+04	1.585502e+02	4.428099e-01	7.714777e-02	2.090080e-01	5.662325e-02	8.869459e-03	6.369374e-01	1.141409e-02	8.329581e-02	2.887272e-01	5.278932e-02	5.948007e-02	5.103581e-01	5.349494e-03	6.997199e-02	1.845758e-01	4.255958e-02	1.506330e-03	6.870242e-01	1.436206e-02	1.032869e-01	2.018040e-01	6.912543e-02	3.140180e-02	5.893184e-01	5.063382e-03	1.563737e-02	4.166985e-01	2.589465e-02	1.405714e-02	5.050055e-01	2.270684e-02	4.332255e+00	6.862745e-01	1.274513e-01	2.713295e+00	7.784396e-01	2.040066e-01
552500	-4.613914e+04	1.582289e+02	4.394593e-01	7.693198e-02	2.349256e-01	5.886236e-02	5.528558e-03	6.089607e-01	1.479084e-02	5.234778e-02	2.616356e-01	2.694759e-02	8.056213e-02	5.746138e-01	3.893111e-03	6.590792e-02	2.011490e-01	4.476671e-02	2.240177e-03	6.704870e-01	1.544923e-02	8.354913e-02	1.878155e-01	5.981182e-02	2.686061e-02	6.411589e-01	8.039806e-04	3.725629e-02	4.630502e-01	2.372673e-02	9.308997e-03	4.556826e-01	1.097519e-02	5.109643e+00	6.891866e-01	1.450137e-01	2.673255e+00	8.064179e-01	2.129029e-01
555000	-4.614116e+04	1.588969e+02	4.504358e-01	7.530830e-02	2.249084e-01	5.937912e-02	8.684379e-03	6.135122e-01	1.820759e-02	7.998449e-02	3.198149e-01	1.527315e-02	7.878814e-02	4.998311e-01	6.308191e-03	6.066050e-02	1.915991e-01	4.678397e-02	3.051016e-03	6.774464e-01	2.045901e-02	1.198446e-01	1.894805e-01	6.745692e-02	1.534063e-02	6.027358e-01	5.141598e-03	3.012573e-02	4.609441e-01	5.628094e-02	7.723311e-03	4.384203e-01	6.505593e-03	2.960355e+00	6.381867e-01	1.559187e-01	2.728331e+00	7.871465e-01	2.038728e-01
557500	-4.614256e+04	1.580994e+02	4.492148e-01	4.966975e-02	2.531499e-01	6.517972e-02	7.599390e-03	6.107752e-01	1.362598e-02	7.606880e-02	3.343009e-01	2.029335e-02	5.418527e-02	4.998019e-01	1.534979e-02	7.003258e-02	1.840243e-01	4.825613e-02	3.872834e-03	6.836476e-01	1.016656e-02	1.055700e-01	1.899736e-01	6.157048e-02	1.672062e-02	6.199932e-01	6.172073e-03	1.582528e-02	5.089761e-01	7.221419e-03	9.921627e-03	4.483903e-01	9.665280e-03	3.920841e+00	6.788764e-01	1.444197e-01	2.714459e+00	7.791511e-01	1.822290e-01
560000	-4.613515e+04	1.588295e+02	4.398106e-01	7.962341e-02	2.158279e-01	6.404416e-02	1.187746e-03	6.169567e-01	2.236011e-02	5.869573e-02	2.534426e-01	5.229377e-02	2.754274e-02	6.020546e-01	5.970494e-03	7.319690e-02	1.949605e-01	4.793171e-02	6.540739e-03	6.684042e-01	8.965950e-03	8.759887e-02	1.995715e-01	6.195120e-02	3.583389e-02	6.132226e-01	1.822002e-03	1.048407e-02	4.969326e-01	2.740530e-02	1.614097e-04	4.500261e-01	1.499049e-02	4.461077e+00	6.795243e-01	1.398223e-01	2.671074e+00	8.400297e-01	2.110250e-01
562500	-4.615371e+04	1.591176e+02	4.430532e-01	5.803687e-02	2.270940e-01	7.949226e-02	7.129702e-03	6.073527e-01	2.089455e-02	9.354245e-02	2.586105e-01	2.502163e-02	5.593688e-02	5.451463e-01	2.174218e-02	6.323437e-02	1.840610e-01	4.465339e-02	2.451286e-03	6.867344e-01	1.886555e-02	1.126272e-01	1.774929e-01	5.410205e-02	1.833343e-02	6.365906e-01	8.538835e-04	2.065411e-02	4.553037e-01	1.620939e-02	5.621290e-03	4.963960e-01	5.815539e-03	3.731911e+00	6.756882e-01	1.581845e-01	2.658546e+00	8.398515e-01	2.072641e-01
565000	-4.615509e+04	1.580168e+02	4.531459e-01	5.694156e-02	2.532533e-01	7.389903e-02	8.243145e-03	5.873182e-01	2.034481e-02	7.192804e-02	2.693539e-01	3.998213e-02	7.381634e-02	5.428900e-01	2.029607e-03	6.359879e-02	1.956808e-01	4.315900e-02	3.757242e-03	6.796334e-01	1.417078e-02	8.996212e-02	1.863288e-01	6.658070e-02	1.515679e-02	6.215636e-01	2.040798e-02	1.953099e-02	4.385725e-01	1.161653e-02	4.647906e-04	5.105110e-01	1.930415e-02	3.480203e+00	6.729285e-01	1.248188e-01	2.684506e+00	8.369442e-01	2.302942e-01
567500	-4.613080e+04	1.584119e+02	4.429234e-01	6.364445e-02	2.056491e-01	6.576360e-02	3.447754e-03	6.481878e-01	1.330722e-02	6.972106e-02	2.711446e-01	2.698655e-02	5.787120e-02	5.683051e-01	5.971497e-03	6.548114e-02	1.970953e-01	4.315900e-02	4.358187e-03	6.796334e-01	1.027295e-02	1.009086e-01	1.772044e-01	6.276215e-02	1.917632e-02	6.362272e-01	3.721292e-03	2.043092e-02	4.544231e-01	2.091076e-02	2.146685e-03	4.986581e-01	3.430433e-03	4.455163e+00	7.156495e-01	1.325675e-01	2.641297e+00	8.486155e-01	2.037405e-01
570000	-4.613564e+04	1.585622e+02	4.471468e-01	6.846691e-02	2.576756e-01	6.376900e-02	5.266352e-03	5.963800e-01	8.442130e-03	8.078458e-02	2.753759e-01	3.960198e-02	2.648982e-02	5.752356e-01	2.512155e-03	7.215804e-02	1.872223e-01	3.938517e-02	3.227393e-03	6.867999e-01	1.120710e-02	9.636125e-02	1.725817e-01	7.069543e-02	2.397760e-02	6.218193e-01	1.456477e-02	2.244038e-02	4.256912e-01	1.351311e-02	9.526198e-04	5.286239e-01	8.778811e-03	3.735113e+00	7.217051e-01	1.273238e-01	2.665954e+00	8.064741e-01	1.980944e-01
572500	-4.615160e+04	1.577234e+02	4.441323e-01	6.886722e-02	2.584301e-01	5.089058e-02	3.706193e-03	6.085288e-01	9.577104e-03	5.098252e-02	2.947916e-01	2.743866e-02	4.162265e-02	5.822720e-01	2.892564e-03	5.828921e-02	1.963375e-01	5.523299e-02	5.645451e-03	6.807404e-01	3.754474e-03	9.451845e-02	1.782511e-01	6.689629e-02	1.100285e-02	6.440684e-01	5.262939e-03	5.678277e-02	4.139429e-01	1.266423e-02	4.771835e-03	4.944532e-01	1.738504e-02	4.980066e+00	6.374075e-01	1.357080e-01	2.754133e+00	7.817450e-01	2.001760e-01
575000	-4.613526e+04	1.573714e+02	4.605597e-01	5.812482e-02	2.212884e-01	8.052894e-02	7.373762e-03	6.118099e-01	2.087420e-02	7.568844e-02	3.047671e-01	2.276019e-02	5.804752e-02	5.349739e-01	3.762859e-03	6.983277e-02	1.822202e-01	4.219150e-02	2.702786e-03	6.891358e-01	1.391687e-02	1.089861e-01	1.874919e-01	5.858040e-02	7.995391e-03	6.232480e-01	1.369822e-02	2.184782e-02	4.988243e-01	6.250612e-03	7.816723e-03	4.442840e-01	2.097653e-02	3.151206e+00	6.735299e-01	1.332731e-01	2.705590e+00	8.134871e-01	1.958923e-01
577500	-4.614623e+04	1.579661e+02	4.409627e-01	6.435501e-02	2.315156e-01	6.325204e-02	2.254344e-03	6.288737e-01	9.749320e-03	6.221357e-02	3.102517e-01	3.788483e-02	5.928638e-02	5.283916e-01	1.971927e-03	7.137404e-02	1.822202e-01	3.877235e-02	2.479552e-03	6.891358e-01	1.601799e-02	9.758619e-02	1.649790e-01	6.005696e-02	3.199713e-02	6.442170e-01	1.163647e-03	1.281422e-02	3.783935e-01	2.527186e-02	3.163039e-03	5.796749e-01	6.824713e-04	5.167386e+00	6.533158e-01	1.369047e-01	2.703405e+00	8.474625e-01	1.970233e-01
580000	-4.614519e+04	1.594275e+02	4.464903e-01	6.012280e-02	2.284633e-01	6.433987e-02	6.848086e-03	6.266142e-01	1.361170e-02	8.871982e-02	3.291498e-01	2.162370e-02	2.937646e-02	5.272295e-01	3.900692e-03	6.829945e-02	1.988054e-01	4.049380e-02	1.387258e-03	6.790338e-01	1.198032e-02	9.564516e-02	1.924373e-01	6.520925e-02	3.156548e-02	6.105568e-01	4.586040e-03	1.533770e-02	3.998516e-01	9.463102e-03	5.277048e-03	5.593644e-01	1.070608e-02	2.957996e+00	6.716684e-01	1.570095e-01	2.709492e+00	7.492293e-01	2.127738e-01
582500	-4.614371e+04	1.578701e+02	4.417307e-01	7.129559e-02	2.319577e-01	6.915335e-02	4.892045e-03	6.037832e-01	1.891810e-02	6.381495e-02	3.066311e-01	3.388785e-02	5.079255e-02	5.391862e-01	5.687386e-03	6.221753e-02	1.889601e-01	4.934745e-02	4.376478e-03	6.873981e-01	7.700373e-03	1.064090e-01	1.958786e-01	6.327953e-02	2.088700e-02	6.057272e-01	7.818678e-03	1.472123e-02	4.578575e-01	3.053871e-02	1.202448e-02	4.701206e-01	1.473747e-02	5.158898e+00	6.692138e-01	1.572655e-01	2.674866e+00	8.212443e-01	2.093235e-01
585000	-4.615154e+04	1.565640e+02	4.554162e-01	6.484970e-02	2.286276e-01	7.432168e-02	4.759409e-03	6.149373e-01	1.250433e-02	7.016484e-02	2.768964e-01	3.749808e-02	3.847847e-02	5.644173e-01	1.254496e-02	7.241721e-02	1.974018e-01	3.390830e-02	4.175081e-03	6.749804e-01	1.711712e-02	9.917087e-02	1.866499e-01	6.231658e-02	2.402644e-02	6.123236e-01	1.551263e-02	2.088849e-02	4.143012e-01	4.222434e-02	6.462828e-03	4.880227e-01	2.810047e-02	4.632964e+00	6.838586e-01	1.460568e-01	2.668855e+00	8.025053e-01	2.340070e-01
587500	-4.614307e+04	1.571981e+02	4.464394e-01	7.396765e-02	2.476181e-01	5.550944e-02	1.396845e-03	5.988111e-01	2.269692e-02	7.807496e-02	2.686034e-01	2.425135e-02	4.978864e-02	5.775428e-01	1.738778e-03	6.884417e-02	1.845854e-01	4.449504e-02	4.926998e-03	6.872959e-01	9.852449e-03	1.290892e-01	1.751931e-01	5.500165e-02	1.752833e-02	6.209244e-01	2.263244e-03	1.364916e-02	4.610216e-01	7.678171e-03	5.529160e-04	5.158722e-01	1.226002e-03	5.194275e+00	6.673119e-01	1.541839e-01	2.679518e+00	8.326143e-01	1.980612e-01
590000	-4.614428e+04	1.593097e+02	4.415566e-01	6.315960e-02	2.322406e-01	6.213499e-02	4.855616e-03	6.157061e-01	2.190311e-02	8.553989e-02	2.777304e-01	2.618194e-02	5.850497e-02	5.487178e-01	3.325044e-03	7.519766e-02	1.791555e-01	3.637614e-02	4.205918e-03	6.977897e-01	7.275080e-03	9.263870e-02	1.736477e-01	7.138537e-02	1.340974e-02	6.478006e-01	1.117935e-03	4.217538e-02	4.347507e-01	3.262003e-03	4.056611e-03	4.983025e-01	1.745284e-02	3.743025e+00	6.746660e-01	1.414780e-01	2.705557e+00	7.983604e-01	1.935165e-01
592500	-4.613750e+04	1.601079e+02	4.302841e-01	6.432749e-02	2.315412e-01	7.301661e-02	6.033965e-03	6.078533e-01	1.722741e-02	1.018523e-01	3.298686e-01	1.826164e-02	5.676306e-02	4.826825e-01	1.057184e-02	6.398246e-02	1.901828e-01	4.206431e-02	4.024998e-03	6.876582e-01	1.208728e-02	1.094637e-01	1.779980e-01	5.693929e-02	2.027928e-02	6.231089e-01	1.221082e-02	1.906238e-02	4.740595e-01	1.158048e-02	1.506778e-03	4.853449e-01	8.445888e-03	4.497571e+00	7.065144e-01	1.466574e-01	2.648179e+00	8.156095e-01	2.151693e-01
595000	-4.613353e+04	1.583828e+02	4.433763e-01	7.278263e-02	2.312353e-01	6.364521e-02	1.345127e-04	6.143308e-01	1.787158e-02	8.770409e-02	2.858478e-01	2.593618e-02	3.774904e-02	5.596808e-01	3.082072e-03	6.600126e-02	1.826242e-01	4.239677e-02	2.814947e-03	6.956711e-01	1.049178e-02	9.624966e-02	1.718584e-01	5.413911e-02	1.042706e-02	6.617632e-01	5.562610e-03	9.930243e-03	4.503588e-01	1.847886e-02	1.099672e-02	4.872697e-01	2.296565e-02	4.422928e+00	6.649428e-01	1.430671e-01	2.711697e+00	7.977562e-01	1.980673e-01
597500	-4.614035e+04	1.592923e+02	4.446012e-01	6.010725e-02	2.361402e-01	6.435203e-02	5.567048e-03	6.137128e-01	2.012066e-02	5.503991e-02	2.656562e-01	2.899882e-02	5.623821e-02	5.885028e-01	5.564078e-03	6.394059e-02	1.880188e-01	4.315976e-02	4.453348e-03	6.872777e-01	1.314979e-02	9.823024e-02	2.063889e-01	6.550208e-02	2.066236e-02	6.068216e-01	2.394766e-03	5.549378e-02	4.587756e-01	9.414927e-03	1.438213e-02	4.536464e-01	8.287099e-03	3.347795e+00	6.899785e-01	1.356556e-01	2.697604e+00	7.585466e-01	2.322378e-01
600000	-4.614151e+04	1.590759e+02	4.480681e-01	6.163734e-02	2.403666e-01	6.658379e-02	5.529423e-03	6.154437e-01	1.043913e-02	7.265112e-02	2.653873e-01	2.036517e-02	8.968909e-02	5.441018e-01	7.805594e-03	7.286355e-02	1.868487e-01	4.440969e-02	4.216917e-03	6.853153e-01	6.345797e-03	1.054441e-01	1.998021e-01	6.131399e-02	1.924551e-02	6.112905e-01	2.903837e-03	3.328219e-02	4.652624e-01	4.286815e-03	3.415381e-03	4.777964e-01	1.595677e-02	3.097777e+00	6.928817e-01	1.437033e-01	2.667444e+00	8.024736e-01	2.237379e-01
602500	-4.614655e+04	1.571185e+02	4.549734e-01	6.913563e-02	2.376158e-01	5.768363e-02	4.167779e-03	6.095791e-01	2.181809e-02	7.371607e-02	3.333939e-01	2.711068e-02	6.158675e-02	4.898312e-01	1.436131e-02	8.022426e-02	1.835371e-01	3.606295e-02	2.301928e-03	6.855806e-01	1.229323e-02	1.063611e-01	1.955381e-01	5.559204e-02	2.491821e-02	6.065005e-01	1.108998e-02	2.031333e-02	4.286903e-01	1.118942e-02	1.745283e-03	5.282446e-01	9.817004e-03	4.136866e+00	6.863636e-01	1.406550e-01	2.706858e+00	7.509504e-01	2.193813e-01
605000	-4.613385e+04	1.587696e+02	4.476366e-01	7.063959e-02	2.310776e-01	7.172093e-02	1.970159e-03	6.078725e-01	1.671922e-02	6.440323e-02	2.633664e-01	2.879488e-02	2.933956e-02	6.044038e-01	9.692134e-03	6.682620e-02	1.894059e-01	3.837529e-02	1.402280e-03	6.884511e-01	1.553919e-02	8.606857e-02	1.786269e-01	6.355557e-02	2.486837e-02	6.354300e-01	1.145062e-02	1.242160e-02	4.897144e-01	2.598443e-02	1.882850e-02	4.492866e-01	3.764437e-03	3.461927e+00	6.526737e-01	1.404185e-01	2.695225e+00	8.283064e-01	2.274872e-01
607500	-4.613617e+04	1.590473e+02	4.422462e-01	6.418634e-02	2.185213e-01	5.654684e-02	6.007192e-03	6.430354e-01	1.170293e-02	7.937591e-02	2.547866e-01	2.912252e-02	2.920901e-02	6.018939e-01	5.612009e-03	6.586126e-02	1.740466e-01	4.572908e-02	2.064140e-03	6.908858e-01	2.141317e-02	1.012621e-01	1.942581e-01	7.534473e-02	1.480027e-02	6.136960e-01	6.388699e-04	7.724510e-03	4.785736e-01	2.516192e-02	1.163942e-03	4.852801e-01	2.095970e-03	3.911697e+00	6.720326e-01	1.272254e-01	2.706263e+00	8.193519e-01	2.032079e-01
610000	-4.614433e+04	1.594322e+02	4.389898e-01	6.732751e-02	2.155979e-01	7.892491e-02	4.256586e-03	6.179181e-01	1.597499e-02	9.809526e-02	2.961468e-01	3.288946e-02	4.143037e-02	5.307795e-01	6.585740e-04	6.960244e-02	2.016384e-01	4.916353e-02	2.580879e-03	6.651721e-01	1.184270e-02	1.098177e-01	1.836522e-01	7.022889e-02	1.780518e-02	6.142370e-01	4.258966e-03	2.175026e-02	4.694544e-01	2.914415e-02	1.134814e-02	4.555947e-01	1.270837e-02	3.970507e+00	7.082386e-01	1.588897e-01	2.606156e+00	8.537459e-01	2.300654e-01
612500	-4.614372e+04	1.586261e+02	4.508861e-01	7.955413e-02	2.316422e-01	6.153210e-02	3.045334e-04	6.099096e-01	1.705743e-02	7.586968e-02	2.931133e-01	2.686636e-02	5.135290e-02	5.480057e-01	4.792079e-03	7.079264e-02	1.864894e-01	3.004241e-02	1.764726e-03	6.997045e-01	1.120629e-02	9.520972e-02	1.900648e-01	5.239392e-02	2.240584e-02	6.318549e-01	8.070818e-03	2.420170e-02	4.124169e-01	1.467997e-02	3.116810e-03	5.196302e-01	2.595439e-02	3.171147e+00	6.703744e-01	1.374481e-01	2.695114e+00	8.197262e-01	2.078503e-01
615000	-4.614194e+04	1.591138e+02	4.430330e-01	6.789802e-02	2.281454e-01	5.207648e-02	2.859554e-03	6.336950e-01	1.532547e-02	8.991096e-02	2.803797e-01	3.231869e-02	8.607904e-02	5.026627e-01	8.648897e-03	6.602294e-02	1.961728e-01	3.951616e-02	6.719067e-03	6.765269e-01	1.504215e-02	1.050589e-01	2.043803e-01	7.734367e-02	2.120457e-02	5.841540e-01	7.858485e-03	3.325183e-02	3.766733e-01	1.825381e-02	2.858763e-03	5.594856e-01	9.476673e-03	3.738416e+00	6.818724e-01	1.462114e-01	2.695114e+00	7.794135e-01	2.104275e-01
617500	-4.613624e+04	1.577925e+02	4.530789e-01	5.812639e-02	2.192944e-01	6.881801e-02	4.515788e-03	6.340865e-01	1.515892e-02	7.946468e-02	2.832300e-01	1.402758e-02	6.511625e-02	5.482675e-01	9.894044e-03	6.743681e-02	1.883841e-01	4.489259e-02	4.674593e-03	6.867815e-01	7.830456e-03	1.128874e-01	1.909737e-01	6.472667e-02	2.295198e-02	6.062227e-01	2.237470e-03	2.588484e-02	4.332204e-01	1.646126e-02	1.002443e-03	5.073427e-01	1.608842e-02	3.713377e+00	6.364335e-01	1.364176e-01	2.719743e+00	8.388899e-01	2.080657e-01
620000	-4.613845e+04	1.592641e+02	4.427475e-01	6.748180e-02	2.367974e-01	6.018633e-02	3.852710e-03	6.154086e-01	1.627319e-02	9.156529e-02	2.972498e-01	3.473483e-02	4.551872e-02	5.167200e-01	1.421130e-02	6.323754e-02	1.906951e-01	4.828313e-02	3.130545e-03	6.798485e-01	1.480514e-02	9.797973e-02	2.003076e-01	6.426552e-02	1.113614e-02	6.216498e-01	4.661217e-03	1.628554e-02	4.517490e-01	2.675743e-02	2.025398e-03	4.973531e-01	5.829538e-03	3.626805e+00	6.536646e-01	1.342404e-01	2.717891e+00	8.253762e-01	1.963726e-01
622500	-4.614839e+04	1.603441e+02	4.328267e-01	8.100678e-02	2.299712e-01	6.722269e-02	3.976687e-03	5.999783e-01	1.784434e-02	8.772709e-02	2.865253e-01	3.274346e-02	3.041888e-02	5.507907e-01	1.179457e-02	7.135602e-02	1.919826e-01	4.312183e-02	5.117983e-03	6.767874e-01	1.163421e-02	9.077749e-02	1.651669e-01	5.584994e-02	2.850668e-02	6.575392e-01	2.159787e-03	9.639031e-03	3.922693e-01	1.077036e-02	2.482661e-02	5.536242e-01	8.870492e-03	3.907532e+00	6.891165e-01	1.548239e-01	2.634785e+00	8.542428e-01	2.189475e-01
625000	-4.614436e+04	1.605240e+02	4.341387e-01	7.534785e-02	2.270229e-01	7.907030e-02	4.258337e-03	6.004593e-01	1.384124e-02	1.005686e-01	3.059281e-01	2.368375e-02	7.256567e-02	4.939587e-01	3.295138e-03	7.167000e-02	1.747531e-01	4.998021e-02	3.487069e-03	6.898925e-01	1.021713e-02	1.085324e-01	1.916428e-01	6.368746e-02	1.103546e-02	6.242803e-01	8.214980e-04	4.000371e-02	4.393307e-01	1.915741e-02	2.575198e-03	4.887830e-01	1.014997e-02	3.545990e+00	7.360446e-01	1.470604e-01	2.648189e+00	7.767106e-01	1.973046e-01
627500	-4.613688e+04	1.597520e+02	4.339443e-01	7.053595e-02	2.266056e-01	5.592114e-02	4.385687e-05	6.254511e-01	2.144232e-02	8.287514e-02	2.843326e-01	3.292123e-02	3.391878e-02	5.596867e-01	6.265612e-03	6.704529e-02	1.963823e-01	4.141678e-02	1.891732e-03	6.774152e-01	1.584864e-02	8.304708e-02	2.020371e-01	5.374318e-02	2.024698e-02	6.362501e-01	4.675550e-03	1.587421e-02	5.152265e-01	1.076128e-02	9.323888e-03	4.455083e-01	3.305877e-03	4.344884e+00	6.810586e-01	1.460636e-01	2.637954e+00	8.956351e-01	2.022944e-01
630000	-4.614098e+04	1.583561e+02	4.459828e-01	7.456278e-02	2.082372e-01	6.830971e-02	6.408443e-03	6.242960e-01	1.818585e-02	6.379253e-02	3.064927e-01	2.425179e-02	6.527691e-02	5.380607e-01	2.125359e-03	5.961331e-02	1.896328e-01	4.411484e-02	3.885017e-03	6.865150e-01	1.623904e-02	8.644918e-02	1.935542e-01	7.959616e-02	1.866253e-02	6.213486e-01	3.892628e-04	2.346316e-02	4.256324e-01	1.568620e-02	5.035074e-04	5.232723e-01	1.144241e-02	4.097654e+00	6.838945e-01	1.569153e-01	2.678871e+00	7.883751e-01	2.078798e-01
632500	-4.614513e+04	1.594191e+02	4.440648e-01	6.679275e-02	2.262143e-01	5.860936e-02	1.435642e-03	6.229340e-01	2.401397e-02	8.651465e-02	2.980712e-01	4.389989e-02	4.346202e-02	5.203180e-01	7.734255e-03	6.711118e-02	1.919722e-01	4.231085e-02	2.444858e-03	6.837659e-01	1.239498e-02	1.001339e-01	2.082027e-01	7.772495e-02	1.809761e-02	5.922181e-01	3.622641e-03	1.632945e-02	4.745020e-01	7.903323e-03	1.035558e-03	4.993080e-01	9.216313e-04	3.293434e+00	6.459531e-01	1.286095e-01	2.729989e+00	7.920199e-01	2.338127e-01
635000	-4.614700e+04	1.586147e+02	4.460503e-01	5.978071e-02	2.494634e-01	6.636357e-02	5.254329e-03	6.012269e-01	1.791109e-02	8.315413e-02	2.515865e-01	2.586403e-02	6.209505e-02	5.738736e-01	3.426758e-03	6.654306e-02	1.957725e-01	5.024120e-02	4.110750e-03	6.698360e-01	1.349650e-02	1.177926e-01	2.147402e-01	4.861839e-02	1.381734e-02	5.935718e-01	1.145970e-02	3.997498e-02	5.183339e-01	2.311725e-02	4.287024e-03	4.076071e-01	6.679758e-03	3.829989e+00	7.043192e-01	1.383592e-01	2.680681e+00	7.542943e-01	2.364212e-01
637500	-4.614170e+04	1.560678e+02	4.730494e-01	6.481299e-02	2.032721e-01	6.301350e-02	1.188032e-02	6.432759e-01	1.374519e-02	5.394600e-02	2.547265e-01	3.099993e-02	8.074667e-02	5.712293e-01	8.351546e-03	6.532820e-02	1.787992e-01	4.256446e-02	1.880062e-03	6.965104e-01	1.491771e-02	1.086005e-01	2.053479e-01	6.921520e-02	2.190549e-02	5.945599e-01	3.709922e-04	2.132598e-02	4.665744e-01	1.537868e-02	5.765691e-03	4.898089e-01	1.146345e-03	2.848133e+00	6.434465e-01	1.451783e-01	2.735176e+00	7.811916e-01	2.074653e-01
640000	-4.614883e+04	1.572896e+02	4.603152e-01	6.057326e-02	2.318179e-01	5.964853e-02	4.459414e-03	6.178291e-01	2.567177e-02	6.178494e-02	2.852356e-01	3.289296e-02	4.179278e-02	5.762992e-01	1.994530e-03	6.219278e-02	1.837184e-01	4.763896e-02	3.733248e-03	6.815741e-01	2.114253e-02	1.131012e-01	1.932524e-01	5.197107e-02	1.492585e-02	6.110638e-01	1.568575e-02	1.475420e-02	4.647640e-01	1.757064e-02	5.139343e-03	4.946442e-01	3.127628e-03	3.264930e+00	6.537722e-01	1.223414e-01	2.730007e+00	8.041174e-01	2.180580e-01
642500	-4.615051e+04	1.571824e+02	4.613814e-01	9.216200e-02	2.153843e-01	5.243481e-02	3.717115e-03	6.210262e-01	1.527558e-02	5.412364e-02	2.450475e-01	2.872945e-02	6.107030e-02	6.017458e-01	9.283269e-03	6.317778e-02	1.770225e-01	4.430827e-02	3.478638e-03	6.940890e-01	1.792383e-02	8.157834e-02	2.136275e-01	4.516132e-02	7.737935e-03	6.201626e-01	3.173236e-02	2.607032e-02	5.323554e-01	8.933963e-03	1.189119e-03	4.167698e-01	1.468134e-02	3.233159e+00	6.722692e-01	1.341383e-01	2.704781e+00	8.002507e-01	2.121281e-01
645000	-4.614594e+04	1.583194e+02	4.448422e-01	6.751366e-02	2.230935e-01	7.085519e-02	3.423879e-03	6.156076e-01	1.950621e-02	7.771355e-02	2.797900e-01	2.913314e-02	4.313753e-02	5.672107e-01	3.015118e-03	6.937787e-02	1.859007e-01	4.066052e-02	4.338433e-03	6.867962e-01	1.292631e-02	1.027420e-01	1.915558e-01	6.033871e-02	1.779939e-02	6.222725e-01	5.291589e-03	4.291479e-02	4.322501e-01	1.245785e-02	1.256960e-02	4.818286e-01	1.797901e-02	4.288091e+00	6.785727e-01	1.334130e-01	2.678500e+00	8.512896e-01	1.991112e-01
647500	-4.615079e+04	1.579983e+02	4.491011e-01	6.582343e-02	2.271354e-01	6.940369e-02	3.334320e-03	6.159059e-01	1.839730e-02	6.610029e-02	2.552245e-01	3.283816e-02	4.286330e-02	5.920134e-01	1.096036e-02	6.603278e-02	1.957788e-01	4.243567e-02	4.292122e-03	6.841820e-01	7.278645e-03	1.269917e-01	2.189052e-01	7.501688e-02	3.462607e-02	5.403178e-01	4.142385e-03	1.360125e-02	3.879218e-01	3.395473e-02	4.138451e-03	5.536295e-01	6.754261e-03	4.037119e+00	6.754382e-01	1.471962e-01	2.683555e+00	7.897637e-01	2.328655e-01
650000	-4.614875e+04	1.572762e+02	4.511198e-01	5.967710e-02	2.115601e-01	7.539391e-02	1.352072e-03	6.360758e-01	1.594101e-02	4.068143e-02	3.117553e-01	3.355467e-02	2.977171e-02	5.742067e-01	1.003016e-02	6.595807e-02	1.891336e-01	4.166080e-02	3.673455e-03	6.782295e-01	2.134456e-02	1.350041e-01	1.837443e-01	7.346399e-02	1.595901e-02	5.911494e-01	6.792163e-04	2.085984e-02	4.535667e-01	8.409748e-03	1.276743e-02	4.675229e-01	3.687335e-02	4.489892e+00	6.577757e-01	1.434991e-01	2.727354e+00	7.778954e-01	2.014487e-01
652500	-4.613579e+04	1.600140e+02	4.376293e-01	7.357109e-02	2.353111e-01	8.194293e-02	1.123934e-03	5.982397e-01	9.811192e-03	8.215534e-02	2.692042e-01	2.312612e-02	2.882994e-02	5.900922e-01	6.592237e-03	5.706356e-02	1.777274e-01	4.874784e-02	3.407285e-03	7.018732e-01	1.118064e-02	9.304879e-02	2.070023e-01	8.119877e-02	2.859397e-02	5.886919e-01	1.464308e-03	1.590158e-02	4.510124e-01	1.207190e-02	8.057870e-03	5.113454e-01	1.610881e-03	3.575130e+00	6.765391e-01	1.325223e-01	2.688747e+00	8.325871e-01	2.043979e-01
655000	-4.613958e+04	1.610387e+02	4.315582e-01	7.542327e-02	2.223664e-01	6.180924e-02	1.552184e-03	6.250247e-01	1.382422e-02	9.137433e-02	2.318325e-01	3.019658e-02	4.345123e-02	5.984687e-01	4.676643e-03	7.072210e-02	1.907206e-01	3.451547e-02	1.234522e-03	6.882909e-01	1.451632e-02	1.141334e-01	2.110202e-01	6.052790e-02	2.243463e-02	5.902205e-01	1.663413e-03	2.875693e-02	4.086821e-01	4.416883e-03	1.099639e-02	5.258100e-01	2.133763e-02	3.389202e+00	6.879059e-01	1.306566e-01	2.703839e+00	7.895816e-01	2.013517e-01
657500	-4.614855e+04	1.594911e+02	4.430924e-01	5.620889e-02	2.231890e-01	7.671677e-02	9.304032e-03	6.195196e-01	1.506178e-02	1.084353e-01	2.615901e-01	2.102138e-02	4.830076e-02	5.560806e-01	4.571793e-03	5.796312e-02	1.887521e-01	4.995553e-02	4.962315e-03	6.899074e-01	8.459539e-03	1.051150e-01	1.996645e-01	5.941248e-02	2.687067e-02	5.895866e-01	1.935077e-02	4.536015e-02	5.014772e-01	1.363821e-02	7.146473e-03	4.232122e-01	9.165810e-03	3.353108e+00	7.032833e-01	1.384288e-01	2.672492e+00	8.144225e-01	1.912935e-01
660000	-4.614491e+04	1.598486e+02	4.355397e-01	7.189985e-02	2.460993e-01	8.119578e-02	3.967330e-03	5.849698e-01	1.186802e-02	5.673952e-02	2.337374e-01	3.041341e-02	4.670506e-02	6.272445e-01	5.160037e-03	6.794295e-02	1.875099e-01	4.361098e-02	1.528161e-03	6.894796e-01	9.928410e-03	9.335262e-02	1.920322e-01	5.360556e-02	3.027690e-02	6.226555e-01	8.077273e-03	2.947422e-02	4.439312e-01	2.245136e-02	2.569256e-05	4.963139e-01	7.803599e-03	4.027947e+00	6.459873e-01	1.528145e-01	2.707851e+00	8.246590e-01	1.954168e-01
662500	-4.613297e+04	1.599172e+02	4.400199e-01	6.938996e-02	2.330308e-01	6.176683e-02	4.164745e-03	6.184147e-01	1.323294e-02	5.724112e-02	3.029923e-01	2.927142e-02	5.293772e-02	5.505145e-01	7.042944e-03	6.893460e-02	1.902317e-01	4.569779e-02	1.730572e-03	6.820235e-01	1.138183e-02	1.198450e-01	1.722083e-01	8.442401e-02	2.184735e-02	5.986598e-01	3.015507e-03	2.572942e-02	4.691248e-01	1.545014e-02	2.889258e-04	4.756238e-01	1.378291e-02	3.344834e+00	6.758806e-01	1.320692e-01	2.693210e+00	8.360531e-01	1.942092e-01
665000	-4.613418e+04	1.575962e+02	4.482195e-01	6.334540e-02	2.349144e-01	6.417772e-02	4.428297e-03	6.224020e-01	1.073216e-02	8.383841e-02	2.754919e-01	3.260210e-02	6.507590e-02	5.409668e-01	2.024966e-03	5.735243e-02	1.901047e-01	4.689598e-02	1.743528e-03	6.886499e-01	1.525353e-02	9.171882e-02	2.076770e-01	6.784700e-02	1.946836e-02	6.095382e-01	3.750577e-03	1.870014e-02	4.261039e-01	2.122781e-02	1.400949e-02	4.916534e-01	2.830531e-02	4.557236e+00	7.110603e-01	1.409961e-01	2.657958e+00	7.930578e-01	2.218686e-01
667500	-4.614099e+04	1.593397e+02	4.419726e-01	8.037105e-02	2.369156e-01	6.178089e-02	5.371068e-03	6.004436e-01	1.511780e-02	9.440662e-02	2.825859e-01	2.346976e-02	5.106187e-02	5.434444e-01	5.031484e-03	6.934251e-02	1.940426e-01	4.333406e-02	3.031805e-03	6.766478e-01	1.360114e-02	1.152316e-01	2.162053e-01	6.494644e-02	1.819938e-02	5.746036e-01	1.081371e-02	1.800426e-02	4.529348e-01	1.329076e-03	3.081067e-04	5.200938e-01	7.329987e-03	3.656435e+00	6.908533e-01	1.492840e-01	2.672642e+00	8.140109e-01	1.945097e-01
670000	-4.614780e+04	1.587573e+02	4.418513e-01	6.500167e-02	2.236553e-01	5.730871e-02	7.575802e-03	6.331508e-01	1.330778e-02	1.175142e-01	2.730586e-01	3.862027e-02	1.332748e-02	5.481253e-01	9.354092e-03	6.563651e-02	2.031466e-01	4.403810e-02	2.010568e-03	6.724859e-01	1.268224e-02	1.026389e-01	2.094805e-01	5.763097e-02	1.898470e-02	5.991598e-01	1.210510e-02	2.443761e-02	4.529544e-01	7.848219e-03	1.619389e-02	4.861363e-01	1.242958e-02	4.255269e+00	6.809286e-01	1.404913e-01	2.697992e+00	7.705253e-01	2.271713e-01
672500	-4.614727e+04	1.586220e+02	4.492962e-01	8.035792e-02	2.181804e-01	6.796692e-02	3.773452e-03	6.172132e-01	1.250805e-02	4.695547e-02	3.089974e-01	2.128930e-02	5.089090e-02	5.591333e-01	1.273366e-02	6.231298e-02	1.928181e-01	4.723556e-02	5.426518e-03	6.778881e-01	1.431878e-02	1.020519e-01	2.126510e-01	6.349826e-02	1.958170e-02	6.003257e-01	1.891412e-03	7.541921e-03	4.652663e-01	5.375043e-03	1.459831e-02	4.812792e-01	2.593930e-02	3.387348e+00	7.125739e-01	1.342650e-01	2.673860e+00	8.110170e-01	1.821477e-01
675000	-4.614775e+04	1.593318e+02	4.482488e-01	7.661932e-02	2.288494e-01	5.866800e-02	3.376910e-03	6.132914e-01	1.919501e-02	5.782065e-02	2.898405e-01	2.411770e-02	3.425436e-02	5.910588e-01	2.908017e-03	6.060977e-02	1.884388e-01	5.004712e-02	3.398695e-03	6.827269e-01	1.477871e-02	1.035266e-01	1.864754e-01	5.894435e-02	2.258373e-02	6.249930e-01	3.476900e-03	9.063455e-03	4.342114e-01	2.180812e-03	6.263878e-03	5.204523e-01	2.782820e-02	2.817640e+00	6.390211e-01	1.512481e-01	2.720526e+00	8.098447e-01	2.028627e-01
677500	-4.613329e+04	1.579008e+02	4.573015e-01	8.138863e-02	2.174680e-01	6.246574e-02	2.901555e-03	6.211663e-01	1.460976e-02	7.934669e-02	2.995184e-01	3.725226e-02	4.864365e-02	5.245636e-01	1.067546e-02	6.940730e-02	1.861664e-01	4.255760e-02	1.931619e-03	6.855539e-01	1.438320e-02	1.195032e-01	1.959748e-01	7.452200e-02	2.033418e-02	5.859808e-01	3.685023e-03	2.371215e-02	4.273344e-01	1.278971e-02	2.237388e-04	5.312585e-01	4.681525e-03	3.048146e+00	6.506127e-01	1.441570e-01	2.741326e+00	7.849766e-01	1.794265e-01
680000	-4.614821e+04	1.616079e+02	4.231259e-01	7.015338e-02	2.152022e-01	6.553784e-02	4.176937e-03	6.339092e-01	1.102042e-02	7.357943e-02	2.856482e-01	3.293340e-02	2.480034e-02	5.711087e-01	1.192998e-02	6.646844e-02	1.900047e-01	4.431914e-02	4.587950e-03	6.891377e-01	5.482115e-03	1.197116e-01	2.018319e-01	7.342625e-02	1.025512e-02	5.917870e-01	2.988048e-03	2.515162e-02	5.002935e-01	6.002645e-03	4.931286e-03	4.545298e-01	9.091152e-03	4.004830e+00	6.955140e-01	1.516716e-01	2.667688e+00	7.831849e-01	2.227175e-01
682500	-4.614787e+04	1.570762e+02	4.629730e-01	8.811505e-02	2.258492e-01	6.166437e-02	9.549883e-03	6.011061e-01	1.371541e-02	7.914398e-02	2.975691e-01	2.227407e-02	4.314856e-02	5.496424e-01	8.221916e-03	6.653639e-02	2.008632e-01	3.859097e-02	1.853880e-03	6.753338e-01	1.682181e-02	1.150632e-01	1.817989e-01	5.425587e-02	2.172242e-02	6.206728e-01	6.486774e-03	2.454543e-02	4.011878e-01	1.836525e-02	6.227416e-03	5.451663e-01	4.507771e-03	3.132600e+00	6.346901e-01	1.512059e-01	2.741326e+00	7.790330e-01	2.030358e-01
685000	-4.614172e+04	1.577589e+02	4.557118e-01	5.969779e-02	2.282218e-01	5.561739e-02	3.167258e-03	6.345735e-01	1.872233e-02	1.290576e-01	2.952859e-01	2.737857e-02	4.569996e-02	5.002384e-01	2.339565e-03	5.533950e-02	1.756329e-01	5.115649e-02	3.879853e-03	7.009717e-01	1.301959e-02	1.222653e-01	1.715282e-01	6.289430e-02	1.499646e-02	6.246532e-01	3.662450e-03	3.032327e-02	3.715650e-01	1.100478e-02	8.994578e-04	5.618720e-01	2.433555e-02	3.399088e+00	6.802226e-01	1.480016e-01	2.708305e+00	7.490050e-01	2.162246e-01
687500	-4.613757e+04	1.573491e+02	4.584042e-01	6.523207e-02	2.446573e-01	5.809641e-02	2.762465e-03	6.185425e-01	1.070928e-02	5.650289e-02	2.968183e-01	2.856837e-02	4.991926e-02	5.638447e-01	4.346476e-03	6.291732e-02	1.884740e-01	4.329976e-02	5.651131e-03	6.889384e-01	1.071944e-02	1.126460e-01	1.918582e-01	6.648065e-02	1.798333e-02	6.015125e-01	9.519295e-03	9.920189e-03	4.381605e-01	8.150459e-03	5.732748e-03	5.303839e-01	7.652201e-03	3.455206e+00	6.810890e-01	1.256469e-01	2.700828e+00	8.290781e-01	1.889977e-01
690000	-4.617638e+04	1.600835e+02	4.395890e-01	6.061710e-02	2.411104e-01	7.229834e-02	6.176350e-03	6.027742e-01	1.702361e-02	4.854754e-02	2.318577e-01	1.661922e-02	6.751115e-02	6.287666e-01	6.697852e-03	7.200406e-02	1.841823e-01	4.762492e-02	4.561676e-03	6.824650e-01	9.162082e-03	1.176362e-01	2.074557e-01	7.335735e-02	2.133193e-02	5.771099e-01	3.109006e-03	4.016044e-02	4.530739e-01	1.979464e-02	6.368496e-03	4.722854e-01	8.317113e-03	3.237317e+00	6.485348e-01	1.479770e-01	2.711765e+00	7.858496e-01	2.329372e-01
692500	-4.615123e+04	1.611525e+02	4.301631e-01	6.147599e-02	2.155680e-01	7.017963e-02	4.481139e-03	6.332593e-01	1.503597e-02	6.135516e-02	2.965811e-01	3.479121e-02	3.769872e-02	5.653871e-01	4.186697e-03	8.278732e-02	2.027230e-01	3.678107e-02	3.859317e-03	6.668303e-01	7.019008e-03	9.449726e-02	1.812123e-01	7.323355e-02	2.670339e-02	6.217384e-01	2.615126e-03	1.723931e-02	4.688178e-01	8.726316e-03	1.314999e-02	4.805567e-01	1.150994e-02	3.469817e+00	7.464912e-01	1.412196e-01	2.630083e+00	7.839675e-01	2.161051e-01
695000	-4.613150e+04	1.580133e+02	4.433078e-01	7.204074e-02	2.349268e-01	6.536614e-02	7.243486e-03	6.045798e-01	1.584300e-02	5.468921e-02	3.112287e-01	1.820864e-02	4.233463e-02	5.689629e-01	4.575986e-03	6.768825e-02	1.925032e-01	4.862855e-02	2.934420e-03	6.780196e-01	1.022598e-02	1.058429e-01	2.058768e-01	6.528696e-02	1.356741e-02	6.041558e-01	5.270117e-03	1.094120e-02	4.618138e-01	1.667172e-02	9.317481e-03	4.868433e-01	1.441255e-02	4.801719e+00	6.841240e-01	1.429943e-01	2.675700e+00	8.039350e-01	2.245962e-01
697500	-4.614076e+04	1.587068e+02	4.486307e-01	6.210815e-02	2.239396e-01	7.960815e-02	1.469154e-03	6.132255e-01	1.964942e-02	6.784743e-02	3.047749e-01	2.601759e-02	3.251170e-02	5.587849e-01	1.006341e-02	6.448445e-02	2.017653e-01	4.384184e-02	6.356145e-03	6.731277e-01	1.042457e-02	1.054918e-01	1.862432e-01	6.405082e-02	3.601599e-02	6.074580e-01	7.402477e-04	1.524272e-02	4.026275e-01	6.835766e-03	1.255224e-03	5.437908e-01	3.024803e-02	3.391563e+00	6.919753e-01	1.368199e-01	2.696445e+00	7.770801e-01	2.088796e-01
700000	-4.613957e+04	1.599465e+02	4.324840e-01	6.175244e-02	2.237148e-01	6.321971e-02	6.576767e-03	6.304255e-01	1.431081e-02	8.565320e-02	2.969871e-01	1.969415e-02	2.912254e-02	5.651321e-01	3.410940e-03	6.208854e-02	1.991770e-01	4.669975e-02	3.581211e-03	6.722551e-01	1.619839e-02	9.628495e-02	2.151586e-01	6.665384e-02	2.292356e-02	5.971929e-01	1.786112e-03	8.623814e-03	4.291366e-01	4.396941e-02	1.199037e-02	5.028379e-01	3.441831e-03	4.352733e+00	6.688556e-01	1.528131e-01	2.693959e+00	8.064206e-01	1.969320e-01
702500	-4.615417e+04	1.594358e+02	4.477309e-01	6.670960e-02	2.186449e-01	8.576444e-02	4.838717e-03	6.161230e-01	7.919336e-03	7.154054e-02	3.477130e-01	3.157532e-02	2.381786e-02	5.236116e-01	1.741711e-03	6.783317e-02	1.884430e-01	3.844649e-02	2.256957e-03	6.842858e-01	1.873455e-02	9.649531e-02	2.116209e-01	5.580417e-02	1.590900e-02	6.165316e-01	3.639028e-03	2.053963e-02	4.771614e-01	4.375489e-03	7.372470e-03	4.812272e-01	9.323876e-03	2.783100e+00	6.640365e-01	1.483080e-01	2.715103e+00	7.776436e-01	2.039987e-01
705000	-4.613180e+04	1.584920e+02	4.507201e-01	7.110572e-02	2.364202e-01	6.855219e-02	4.242956e-03	6.036543e-01	1.602472e-02	8.772827e-02	3.064578e-01	2.491104e-02	4.933658e-02	5.257419e-01	5.824458e-03	6.807148e-02	1.903422e-01	4.251024e-02	2.720259e-03	6.860915e-01	1.026433e-02	1.019310e-01	1.874728e-01	6.199393e-02	1.956546e-02	6.199498e-01	9.087045e-03	1.344619e-02	5.316434e-01	5.675791e-03	4.293422e-03	4.289811e-01	1.596012e-02	3.327393e+00	6.903687e-01	1.273186e-01	2.664937e+00	8.298621e-01	2.369500e-01
707500	-4.615985e+04	1.582993e+02	4.421191e-01	5.022626e-02	2.521599e-01	7.437109e-02	1.254532e-02	5.870665e-01	2.363101e-02	4.418500e-02	2.980097e-01	5.644902e-02	3.354212e-02	5.559322e-01	1.188198e-02	6.168125e-02	1.977927e-01	4.258453e-02	1.184737e-03	6.796850e-01	1.707180e-02	1.083882e-01	1.865824e-01	8.828140e-02	1.449377e-02	5.992959e-01	2.958295e-03	2.163540e-02	4.948230e-01	2.429293e-02	2.102244e-03	4.487500e-01	8.396422e-03	4.676938e+00	6.698546e-01	1.565006e-01	2.646792e+00	8.597243e-01	2.241506e-01
710000	-4.614162e+04	1.587870e+02	4.472846e-01	7.566391e-02	2.416217e-01	8.158893e-02	3.046701e-03	5.828131e-01	1.526574e-02	7.540218e-02	2.976680e-01	7.321877e-02	3.129270e-02	5.163322e-01	6.086132e-03	6.501645e-02	1.805894e-01	3.766653e-02	1.194732e-03	7.035241e-01	1.200876e-02	1.056543e-01	1.994444e-01	8.106607e-02	2.093429e-02	5.908649e-01	2.036078e-03	2.646854e-02	4.292530e-01	2.009656e-02	1.254903e-03	5.020558e-01	2.087117e-02	3.491780e+00	6.690809e-01	1.393678e-01	2.734065e+00	7.505405e-01	2.029507e-01
712500	-4.614616e+04	1.585998e+02	4.474151e-01	6.269590e-02	2.280614e-01	5.455615e-02	4.884187e-03	6.282272e-01	2.157512e-02	6.152691e-02	2.645345e-01	2.100038e-02	6.569781e-02	5.753502e-01	1.189026e-02	6.317555e-02	1.769626e-01	4.840753e-02	5.564417e-03	6.961461e-01	9.743815e-03	1.151095e-01	1.783725e-01	5.259166e-02	1.036123e-02	6.421501e-01	1.414995e-03	3.991217e-02	4.395010e-01	2.406862e-02	1.362583e-03	4.527244e-01	4.243120e-02	3.661415e+00	6.654928e-01	1.587093e-01	2.697037e+00	8.092353e-01	1.829921e-01
715000	-4.614067e+04	1.589994e+02	4.459313e-01	6.758997e-02	2.489260e-01	5.585398e-02	4.833501e-03	6.080261e-01	1.477045e-02	5.932009e-02	3.372779e-01	2.191831e-02	4.071686e-02	5.245731e-01	1.619372e-02	6.193277e-02	1.892686e-01	4.552545e-02	2.610294e-03	6.881989e-01	1.246399e-02	9.260081e-02	1.912722e-01	5.145194e-02	3.449997e-02	6.289031e-01	1.271973e-03	3.613764e-02	4.791858e-01	4.764872e-03	8.067760e-03	4.553587e-01	1.648529e-02	3.461283e+00	6.757928e-01	1.500119e-01	2.701267e+00	7.579034e-01	2.254028e-01
717500	-4.613699e+04	1.584052e+02	4.500831e-01	6.654572e-02	2.477141e-01	7.326029e-02	2.924685e-03	5.965734e-01	1.298180e-02	7.658287e-02	3.322809e-01	1.769392e-02	6.863947e-02	4.927896e-01	1.201330e-02	7.064854e-02	2.036072e-01	4.677418e-02	2.054823e-03	6.598645e-01	1.705075e-02	9.032529e-02	2.141812e-01	8.235371e-02	2.268362e-02	5.875800e-01	2.876169e-03	3.455237e-02	4.549223e-01	1.624802e-03	1.125040e-03	5.065102e-01	1.265287e-03	3.499061e+00	7.111897e-01	1.550933e-01	2.674012e+00	7.550034e-01	2.024834e-01
720000	-4.614114e+04	1.593354e+02	4.398732e-01	7.552467e-02	2.282027e-01	7.894213e-02	4.433568e-03	6.010061e-01	1.189091e-02	7.791781e-02	2.854263e-01	2.855456e-02	4.142393e-02	5.590337e-01	7.643656e-03	7.014384e-02	2.012464e-01	4.600347e-02	2.964781e-03	6.688868e-01	1.075471e-02	1.144186e-01	1.807947e-01	6.407165e-02	2.755166e-02	6.094047e-01	3.758663e-03	1.576308e-02	4.409347e-01	8.232527e-03	1.708964e-02	5.024408e-01	1.553922e-02	3.946670e+00	6.647613e-01	1.497790e-01	2.691057e+00	8.044002e-01	2.186928e-01
722500	-4.613865e+04	1.580166e+02	4.493206e-01	6.994576e-02	2.169335e-01	6.444267e-02	3.187152e-03	6.255346e-01	1.995629e-02	7.049063e-02	2.883298e-01	3.272310e-02	4.260744e-02	5.640561e-01	1.792921e-03	6.265802e-02	1.851748e-01	4.824631e-02	1.913404e-03	6.807966e-01	2.121092e-02	1.122302e-01	2.315740e-01	4.897057e-02	2.776163e-02	5.754764e-01	3.987195e-03	3.689943e-02	4.600219e-01	9.139058e-03	1.353074e-02	4.752352e-01	5.173631e-03	3.989442e+00	6.785723e-01	1.347550e-01	2.683466e+00	8.184476e-01	2.211998e-01
725000	-4.613614e+04	1.602848e+02	4.343462e-01	6.920649e-02	2.272605e-01	7.778740e-02	5.597019e-03	6.091468e-01	1.100181e-02	6.700719e-02	2.504128e-01	1.557187e-02	4.861185e-02	6.138422e-01	4.554148e-03	6.616911e-02	1.919909e-01	4.649165e-02	4.914808e-03	6.782441e-01	1.218942e-02	9.953053e-02	2.110270e-01	6.052468e-02	1.362447e-02	6.103948e-01	4.898500e-03	1.841058e-02	4.847880e-01	1.744207e-02	1.271399e-02	4.527178e-01	1.392764e-02	3.756491e+00	7.062187e-01	1.393611e-01	2.647711e+00	8.297598e-01	2.161241e-01
727500	-4.613599e+04	1.574366e+02	4.507843e-01	7.558333e-02	2.115231e-01	5.853661e-02	4.071896e-03	6.323067e-01	1.797836e-02	8.994436e-02	2.608024e-01	3.101455e-02	5.658146e-02	5.558835e-01	5.773721e-03	6.247153e-02	1.885232e-01	4.122700e-02	2.429215e-03	6.964710e-01	8.878029e-03	9.519647e-02	2.147147e-01	6.730244e-02	2.760134e-02	5.914186e-01	3.766494e-03	2.106201e-02	4.528155e-01	5.677886e-03	6.987063e-03	5.014632e-01	1.199431e-02	4.374148e+00	7.111721e-01	1.433377e-01	2.663290e+00	7.757175e-01	2.248109e-01
730000	-4.614850e+04	1.596757e+02	4.438719e-01	7.818896e-02	2.409677e-01	5.095901e-02	3.042269e-03	6.094352e-01	1.740687e-02	5.322190e-02	2.985372e-01	2.724132e-02	6.380980e-02	5.431228e-01	1.406696e-02	7.397215e-02	1.807565e-01	3.134907e-02	3.168698e-03	6.978851e-01	1.286848e-02	1.035012e-01	1.906063e-01	6.594435e-02	1.278685e-02	6.150686e-01	1.209271e-02	6.834010e-03	4.586820e-01	1.041283e-02	1.846977e-03	5.115608e-01	1.066341e-02	3.062911e+00	6.450439e-01	1.564414e-01	2.741542e+00	7.527589e-01	1.996252e-01
732500	-4.614975e+04	1.595284e+02	4.402557e-01	6.664299e-02	2.372260e-01	6.362100e-02	5.008384e-03	6.070976e-01	2.040394e-02	6.639163e-02	2.751667e-01	4.270371e-02	3.084822e-02	5.835222e-01	1.367582e-03	6.027345e-02	1.936879e-01	5.064544e-02	4.717193e-03	6.769160e-01	1.376005e-02	8.515034e-02	1.688855e-01	5.977793e-02	2.792874e-02	6.564849e-01	1.772619e-03	5.120518e-02	4.295383e-01	5.153553e-03	9.334087e-03	4.879212e-01	1.684776e-02	3.701433e+00	7.218552e-01	1.329338e-01	2.673732e+00	7.878794e-01	1.910861e-01
735000	-4.616101e+04	1.591734e+02	4.360701e-01	8.016247e-02	2.216142e-01	5.513837e-02	3.152971e-03	6.132038e-01	2.672820e-02	6.329970e-02	3.496590e-01	3.776066e-02	5.819998e-02	4.806680e-01	1.041262e-02	7.453982e-02	1.972164e-01	4.112869e-02	2.923915e-03	6.779018e-01	6.289315e-03	8.992098e-02	2.048912e-01	6.205842e-02	1.310451e-02	6.206816e-01	9.343308e-03	3.417435e-02	3.769170e-01	1.578798e-02	2.078138e-02	5.255589e-01	2.678033e-02	4.630000e+00	6.767432e-01	1.632157e-01	2.578699e+00	9.456638e-01	2.406284e-01
737500	-4.615258e+04	1.573322e+02	4.546546e-01	7.631678e-02	2.290434e-01	5.872309e-02	2.938124e-03	6.078863e-01	2.509224e-02	5.655420e-02	3.214546e-01	2.811659e-02	3.853744e-02	5.511957e-01	4.141456e-03	6.833361e-02	1.941127e-01	3.834116e-02	2.067659e-03	6.825259e-01	1.461898e-02	1.133318e-01	1.623885e-01	5.376237e-02	8.703055e-03	6.528762e-01	8.938146e-03	3.644583e-03	4.550886e-01	3.831822e-02	8.324987e-03	4.938024e-01	8.212001e-04	3.965223e+00	7.067478e-01	1.407202e-01	2.672967e+00	7.820885e-01	2.129899e-01
740000	-4.614172e+04	1.578484e+02	4.557330e-01	7.136610e-02	2.269486e-01	6.312313e-02	4.939978e-03	6.173217e-01	1.630040e-02	5.246911e-02	3.699885e-01	3.421521e-02	5.797400e-02	4.825262e-01	2.827005e-03	6.531049e-02	1.972690e-01	3.811427e-02	3.114112e-03	6.850181e-01	1.117404e-02	1.071776e-01	1.837676e-01	7.975578e-02	2.218001e-02	6.025631e-01	4.555894e-03	1.412213e-02	5.138013e-01	3.093767e-02	2.249927e-04	4.362686e-01	4.645296e-03	3.306823e+00	6.695394e-01	1.500501e-01	2.705641e+00	7.578107e-01	2.291155e-01
742500	-4.614684e+04	1.593741e+02	4.413415e-01	6.748263e-02	2.158458e-01	7.899155e-02	2.332295e-03	6.126465e-01	2.270121e-02	6.798524e-02	3.097210e-01	2.831671e-02	3.936870e-02	5.466681e-01	7.940231e-03	6.805708e-02	2.031580e-01	4.998524e-02	4.267954e-03	6.702778e-01	4.253910e-03	8.909635e-02	1.849127e-01	7.486303e-02	1.478994e-02	6.346130e-01	1.724898e-03	1.293627e-02	3.628847e-01	2.785471e-03	4.553807e-03	5.816168e-01	3.522302e-02	3.707836e+00	7.141969e-01	1.510973e-01	2.666079e+00	7.687370e-01	2.055451e-01
745000	-4.614288e+04	1.594757e+02	4.395464e-01	7.044142e-02	2.373108e-01	6.819962e-02	2.832943e-03	6.062059e-01	1.500935e-02	6.987724e-02	2.780482e-01	3.408938e-02	4.953414e-02	5.555039e-01	1.294719e-02	7.138128e-02	1.942000e-01	4.546147e-02	2.627282e-03	6.758499e-01	1.048006e-02	1.130583e-01	2.148852e-01	8.278419e-02	1.794018e-02	5.704573e-01	8.747797e-04	3.314307e-02	4.937439e-01	2.255803e-03	2.596279e-04	4.612913e-01	9.306348e-03	3.850958e+00	6.731990e-01	1.360958e-01	2.666061e+00	8.479673e-01	2.322020e-01
747500	-4.614435e+04	1.604028e+02	4.301592e-01	6.111996e-02	2.067444e-01	6.672487e-02	2.544526e-03	6.493128e-01	1.355346e-02	6.923770e-02	2.765093e-01	2.408862e-02	5.486142e-02	5.689657e-01	6.337253e-03	7.038861e-02	1.886449e-01	4.414776e-02	2.293366e-03	6.811771e-01	1.334826e-02	1.008065e-01	2.029657e-01	7.464533e-02	3.098643e-02	5.877450e-01	2.850923e-03	5.356685e-03	5.245957e-01	3.552101e-02	3.288594e-03	4.251318e-01	6.106178e-03	4.220109e+00	6.771925e-01	1.516625e-01	2.654298e+00	8.297170e-01	2.360332e-01
750000	-4.613643e+04	1.585169e+02	4.459177e-01	6.194259e-02	2.397802e-01	7.420159e-02	3.668060e-03	5.989805e-01	2.142713e-02	7.577166e-02	2.591379e-01	2.554943e-02	3.810414e-02	5.915624e-01	9.874469e-03	7.043963e-02	2.024207e-01	3.514686e-02	2.621256e-03	6.771342e-01	1.223735e-02	1.016806e-01	2.063675e-01	5.721666e-02	2.043950e-02	6.025798e-01	1.171595e-02	2.511474e-02	4.067656e-01	1.496805e-02	7.029020e-03	5.447341e-01	1.388443e-03	3.945634e+00	6.687338e-01	1.233437e-01	2.703898e+00	8.443378e-01	1.957050e-01
752500	-4.613103e+04	1.585334e+02	4.491018e-01	7.254773e-02	2.260851e-01	6.829582e-02	1.230693e-03	6.204325e-01	1.140811e-02	6.273477e-02	3.217847e-01	3.314462e-02	7.565127e-02	5.058853e-01	7.992640e-04	6.770307e-02	1.890976e-01	4.220942e-02	3.065707e-03	6.869040e-01	1.102025e-02	1.231438e-01	1.904858e-01	4.748785e-02	1.607543e-02	6.183377e-01	4.469425e-03	2.226990e-02	4.446445e-01	1.675676e-02	3.366045e-03	5.102309e-01	2.731862e-03	3.501960e+00	6.680676e-01	1.579598e-01	2.692760e+00	7.913517e-01	2.065365e-01
755000	-4.613312e+04	1.583371e+02	4.480323e-01	6.614542e-02	2.341875e-01	5.180686e-02	8.064438e-03	6.214344e-01	1.836141e-02	7.835332e-02	2.531076e-01	3.431499e-02	2.368289e-02	6.062293e-01	4.311858e-03	7.015496e-02	1.732049e-01	4.869769e-02	1.576142e-03	6.925133e-01	1.385295e-02	9.417366e-02	2.266198e-01	7.110965e-02	2.442518e-02	5.794122e-01	4.259537e-03	1.937007e-02	4.604525e-01	1.002529e-02	8.503963e-03	4.787350e-01	2.291319e-02	3.841360e+00	6.568964e-01	1.302065e-01	2.730855e+00	7.810507e-01	2.190564e-01
757500	-4.615089e+04	1.581116e+02	4.463056e-01	7.390123e-02	2.286134e-01	6.809154e-02	4.303380e-03	5.987837e-01	2.630677e-02	8.630863e-02	2.409833e-01	1.462859e-02	2.591352e-02	6.311900e-01	9.759267e-04	5.765414e-02	1.850160e-01	4.172986e-02	3.483894e-03	7.005906e-01	1.152554e-02	1.167484e-01	1.933925e-01	5.967743e-02	1.260742e-02	6.157425e-01	1.831709e-03	5.415204e-03	4.534608e-01	9.893538e-03	1.344130e-02	5.032409e-01	1.454828e-02	4.298732e+00	6.934428e-01	1.415009e-01	2.685537e+00	7.774306e-01	2.178097e-01
760000	-4.614751e+04	1.603637e+02	4.382250e-01	7.882566e-02	2.211304e-01	6.185494e-02	7.258478e-03	6.186841e-01	1.224636e-02	4.384489e-02	3.389126e-01	2.128370e-02	8.433576e-02	5.052826e-01	6.340429e-03	6.641817e-02	1.920138e-01	4.868858e-02	7.291205e-03	6.757865e-01	9.801807e-03	1.228506e-01	1.894246e-01	4.189429e-02	2.901889e-02	6.114821e-01	5.329444e-03	4.459800e-02	4.201358e-01	1.559902e-02	8.037494e-04	5.114434e-01	7.419997e-03	3.143726e+00	7.003542e-01	1.526187e-01	2.627081e+00	8.530310e-01	2.176019e-01
762500	-4.613881e+04	1.604019e+02	4.356880e-01	7.366943e-02	2.451710e-01	8.030806e-02	5.785131e-03	5.760371e-01	1.902926e-02	7.578239e-02	2.798211e-01	2.087177e-02	3.875131e-02	5.813939e-01	3.379515e-03	7.147711e-02	1.851365e-01	3.545586e-02	1.150307e-03	6.900037e-01	1.677653e-02	9.320841e-02	2.101990e-01	5.997006e-02	2.541230e-02	6.057616e-01	5.448607e-03	2.938204e-02	4.318076e-01	1.662536e-02	1.585441e-03	5.030032e-01	1.759630e-02	3.454140e+00	6.626326e-01	1.337942e-01	2.712218e+00	8.009120e-01	2.164324e-01
765000	-4.615546e+04	1.590099e+02	4.452039e-01	8.153395e-02	2.569113e-01	5.559224e-02	8.150531e-04	5.921656e-01	1.298183e-02	6.938425e-02	2.797596e-01	1.791658e-02	5.431673e-02	5.737863e-01	4.836590e-03	6.733418e-02	1.853256e-01	3.700861e-02	2.704750e-03	6.978471e-01	9.779837e-03	8.160906e-02	1.933065e-01	7.046454e-02	2.576609e-02	6.257224e-01	3.131349e-03	6.327152e-02	4.110988e-01	1.696599e-02	1.456264e-02	4.880694e-01	6.031644e-03	3.548820e+00	6.443084e-01	1.325601e-01	2.723874e+00	8.186612e-01	2.133263e-01
767500	-4.615318e+04	1.578856e+02	4.487251e-01	6.765824e-02	2.242845e-01	5.796622e-02	2.665705e-03	6.343772e-01	1.304812e-02	8.552062e-02	2.516854e-01	3.115790e-02	3.019137e-02	5.962712e-01	5.173474e-03	6.332675e-02	1.880418e-01	4.309232e-02	5.308595e-03	6.887242e-01	1.150636e-02	1.076385e-01	1.980254e-01	6.833799e-02	1.509038e-02	6.040044e-01	6.903315e-03	4.581765e-02	4.603144e-01	3.423156e-03	1.136239e-02	4.717115e-01	7.370859e-03	4.200097e+00	6.645029e-01	1.391078e-01	2.715925e+00	7.980788e-01	1.980756e-01
770000	-4.614463e+04	1.597698e+02	4.397079e-01	7.105863e-02	2.382438e-01	7.378161e-02	3.654322e-03	5.993724e-01	1.388930e-02	5.877647e-02	3.060615e-01	4.774216e-02	2.512455e-02	5.517276e-01	1.056774e-02	6.175709e-02	1.811361e-01	5.153850e-02	5.698287e-03	6.933345e-01	6.535513e-03	1.087835e-01	2.275309e-01	6.754186e-02	1.446151e-02	5.773514e-01	4.330816e-03	1.269646e-02	4.300672e-01	1.123099e-02	3.405863e-03	5.335304e-01	9.068995e-03	3.534795e+00	6.702162e-01	1.467504e-01	2.704440e+00	7.877379e-01	2.052262e-01
772500	-4.614609e+04	1.599572e+02	4.404546e-01	5.996813e-02	2.445677e-01	5.848920e-02	4.831075e-03	6.233279e-01	8.816002e-03	5.420186e-02	2.768370e-01	3.249937e-02	6.141082e-02	5.701703e-01	4.880627e-03	6.932624e-02	1.864902e-01	4.198999e-02	3.824529e-03	6.802426e-01	1.812651e-02	1.144646e-01	1.901294e-01	8.380794e-02	2.481705e-02	5.834640e-01	3.317050e-03	1.750273e-02	4.356977e-01	2.159121e-02	2.605084e-05	5.034264e-01	2.175589e-02	3.245537e+00	6.849917e-01	1.575917e-01	2.678424e+00	7.586566e-01	2.364403e-01
775000	-4.613669e+04	1.608088e+02	4.311122e-01	7.536284e-02	2.103070e-01	6.351575e-02	6.184347e-03	6.367819e-01	7.848168e-03	4.204038e-02	3.038896e-01	3.475374e-02	3.488053e-02	5.789946e-01	5.441168e-03	6.585628e-02	1.959793e-01	4.253950e-02	3.154129e-03	6.725527e-01	1.991803e-02	1.054905e-01	1.935132e-01	5.573803e-02	3.001154e-02	6.078143e-01	7.432355e-03	2.557933e-02	4.349447e-01	1.478701e-02	6.320334e-03	5.039818e-01	1.438682e-02	3.681161e+00	6.625268e-01	1.541282e-01	2.665574e+00	8.197149e-01	2.483529e-01
777500	-4.614628e+04	1.585693e+02	4.486286e-01	6.500234e-02	2.630190e-01	6.433649e-02	3.656418e-03	5.862911e-01	1.769468e-02	7.671434e-02	2.429863e-01	3.991587e-02	4.233881e-02	5.845848e-01	1.345988e-02	7.260812e-02	1.864689e-01	4.095090e-02	2.993821e-03	6.844061e-01	1.257217e-02	8.647028e-02	1.844303e-01	6.388823e-02	1.341362e-02	6.513553e-01	4.422521e-04	3.579751e-02	4.354143e-01	4.379433e-03	5.693074e-03	5.074919e-01	1.122379e-02	3.529287e+00	6.582719e-01	1.302780e-01	2.733427e+00	7.841350e-01	2.079548e-01
780000	-4.615014e+04	1.593941e+02	4.334063e-01	6.038567e-02	2.546607e-01	6.034778e-02	6.181671e-03	5.960105e-01	2.241363e-02	8.219813e-02	3.167243e-01	2.269593e-02	3.042650e-02	5.328420e-01	1.511310e-02	7.620339e-02	1.823382e-01	4.453170e-02	1.571159e-03	6.793759e-01	1.597962e-02	1.064632e-01	2.045379e-01	5.372248e-02	1.843145e-02	6.065941e-01	1.025088e-02	1.737718e-02	3.828921e-01	9.741624e-03	3.334870e-03	5.686680e-01	1.798624e-02	4.777182e+00	7.053434e-01	1.503077e-01	2.633262e+00	8.466864e-01	2.069163e-01
782500	-4.614916e+04	1.581385e+02	4.597276e-01	7.187394e-02	2.338800e-01	6.555922e-02	3.408549e-03	6.141966e-01	1.108165e-02	1.054612e-01	2.696608e-01	2.001592e-02	6.370955e-02	5.317440e-01	9.408536e-03	7.223432e-02	1.769586e-01	3.775903e-02	4.514552e-03	6.972443e-01	1.128922e-02	1.001022e-01	1.753876e-01	7.069664e-02	3.801043e-02	6.132601e-01	2.543057e-03	1.975277e-02	4.499158e-01	2.441132e-02	2.443778e-03	4.967168e-01	6.759578e-03	2.492643e+00	6.571300e-01	1.483161e-01	2.687351e+00	8.388402e-01	2.076464e-01
785000	-4.613464e+04	1.597594e+02	4.341363e-01	7.711358e-02	2.486094e-01	6.326239e-02	4.182118e-03	5.882872e-01	1.854534e-02	5.386065e-02	3.291647e-01	2.180812e-02	4.445251e-02	5.502307e-01	4.833813e-04	6.377489e-02	2.028980e-01	4.738058e-02	6.016584e-03	6.663671e-01	1.356286e-02	1.143255e-01	1.762663e-01	6.981211e-02	2.892891e-02	6.068210e-01	3.846240e-03	1.732331e-02	4.576375e-01	2.870204e-02	8.869807e-04	4.913842e-01	4.066047e-03	4.310929e+00	6.537824e-01	1.371014e-01	2.717212e+00	8.031633e-01	2.151567e-01
787500	-4.614863e+04	1.579446e+02	4.483607e-01	6.563786e-02	2.346238e-01	6.973472e-02	8.080881e-03	6.093125e-01	1.261022e-02	7.301918e-02	3.003442e-01	2.151309e-02	6.181627e-02	5.353271e-01	7.980157e-03	5.653626e-02	1.899831e-01	4.739164e-02	4.149327e-04	6.922289e-01	1.344522e-02	1.064333e-01	2.164595e-01	5.514341e-02	3.140242e-02	5.806125e-01	9.948907e-03	4.299034e-02	4.287984e-01	3.121729e-02	5.182823e-05	4.889310e-01	8.011117e-03	4.189924e+00	6.597764e-01	1.238207e-01	2.717212e+00	8.350749e-01	1.959767e-01
790000	-4.614589e+04	1.604274e+02	4.367620e-01	6.970118e-02	2.240515e-01	5.879324e-02	6.577021e-03	6.257005e-01	1.517648e-02	6.624574e-02	2.383852e-01	2.320092e-02	1.042512e-01	5.611392e-01	6.777774e-03	7.054934e-02	1.810738e-01	4.113628e-02	3.805364e-03	6.857484e-01	1.768675e-02	9.855823e-02	2.130147e-01	5.366758e-02	2.322896e-02	6.080456e-01	3.484926e-03	2.150756e-02	4.904568e-01	1.526547e-02	2.943316e-03	4.568914e-01	1.293542e-02	3.280774e+00	6.586432e-01	1.494799e-01	2.713388e+00	7.972787e-01	1.950343e-01
792500	-4.613600e+04	1.572877e+02	4.565346e-01	7.006097e-02	2.439308e-01	5.522855e-02	2.732114e-03	6.111429e-01	1.690473e-02	7.318838e-02	3.497865e-01	2.403141e-02	1.971937e-02	5.211287e-01	1.214564e-02	6.984950e-02	1.883505e-01	3.898912e-02	9.055542e-04	6.864053e-01	1.550009e-02	9.730540e-02	2.054227e-01	7.041402e-02	1.712487e-02	6.070963e-01	2.636695e-03	1.730026e-02	4.848955e-01	1.796700e-02	5.644279e-03	4.718796e-01	2.313377e-03	3.761952e+00	6.728342e-01	1.502077e-01	2.700797e+00	7.728955e-01	2.160156e-01
795000	-4.615689e+04	1.585073e+02	4.544560e-01	7.452020e-02	2.124521e-01	7.041133e-02	6.994368e-03	6.232852e-01	1.233678e-02	7.683354e-02	3.267472e-01	4.046151e-02	4.088442e-02	5.061814e-01	8.891938e-03	6.882995e-02	1.982786e-01	3.619141e-02	3.103563e-03	6.856482e-01	7.948289e-03	1.255766e-01	2.015163e-01	5.790931e-02	2.164241e-02	5.910755e-01	2.279940e-03	2.317253e-02	4.121578e-01	9.867143e-03	3.920823e-03	5.423954e-01	8.486282e-03	2.816351e+00	6.854987e-01	1.610734e-01	2.658019e+00	8.267022e-01	1.972060e-01
797500	-4.614066e+04	1.593967e+02	4.350400e-01	6.645291e-02	2.090219e-01	6.051471e-02	1.151212e-02	6.355125e-01	1.698587e-02	8.424951e-02	3.126609e-01	3.513243e-02	6.418353e-02	4.904030e-01	1.337067e-02	6.790278e-02	1.941484e-01	5.087302e-02	2.277336e-03	6.719382e-01	1.286020e-02	9.426186e-02	1.963573e-01	7.112520e-02	2.267855e-02	6.128052e-01	2.771807e-03	2.051502e-02	4.947340e-01	7.722685e-03	3.180683e-04	4.442196e-01	3.249062e-02	4.548705e+00	6.870271e-01	1.435321e-01	2.664138e+00	8.122286e-01	2.317821e-01
800000	-4.614279e+04	1.581134e+02	4.428629e-01	7.040784e-02	2.228970e-01	6.546796e-02	2.969270e-03	6.121186e-01	2.613934e-02	7.794530e-02	2.864885e-01	3.021742e-02	3.199119e-02	5.713423e-01	2.015253e-03	6.847696e-02	2.019853e-01	4.858921e-02	3.286842e-03	6.677524e-01	9.909337e-03	9.762253e-02	1.937139e-01	6.094496e-02	1.727622e-02	6.266380e-01	3.804341e-03	8.608108e-03	4.693125e-01	2.263747e-02	2.125049e-03	4.810667e-01	1.625013e-02	4.761933e+00	6.854481e-01	1.363287e-01	2.648793e+00	8.577732e-01	2.312593e-01
802500	-4.612856e+04	1.576288e+02	4.564598e-01	6.799217e-02	2.044819e-01	6.566065e-02	3.661067e-03	6.473256e-01	1.087864e-02	5.779563e-02	3.431251e-01	3.091998e-02	5.124362e-02	5.065256e-01	1.039004e-02	6.812319e-02	1.932618e-01	4.872605e-02	2.739443e-03	6.774525e-01	9.697023e-03	9.957342e-02	2.108220e-01	7.132277e-02	2.700643e-02	5.801337e-01	1.114167e-02	2.337045e-02	4.708088e-01	9.379088e-03	9.297471e-04	4.837913e-01	1.172059e-02	3.430718e+00	6.576476e-01	1.602011e-01	2.712071e+00	7.629128e-01	2.145897e-01
805000	-4.616125e+04	1.587215e+02	4.479869e-01	8.406563e-02	2.151386e-01	6.827428e-02	5.743117e-03	6.060802e-01	2.069813e-02	8.334330e-02	3.280677e-01	3.735368e-02	2.567388e-02	5.156242e-01	9.937267e-03	6.018760e-02	1.927764e-01	5.076472e-02	4.670198e-03	6.778429e-01	1.375822e-02	9.903794e-02	1.977519e-01	6.926773e-02	2.025551e-02	6.051480e-01	8.538855e-03	3.020670e-02	4.103229e-01	2.468288e-02	7.359124e-03	5.097654e-01	1.766298e-02	3.463097e+00	6.576476e-01	1.540984e-01	2.721627e+00	7.876855e-01	1.818741e-01
807500	-4.615253e+04	1.595567e+02	4.425849e-01	5.970803e-02	2.314550e-01	6.435367e-02	1.693465e-03	6.265437e-01	1.624612e-02	8.118083e-02	2.758749e-01	5.208853e-02	2.915666e-02	5.535020e-01	8.197047e-03	6.388105e-02	2.001363e-01	5.020603e-02	7.783421e-04	6.708502e-01	1.414809e-02	1.246260e-01	1.915080e-01	6.184868e-02	2.081917e-02	5.940773e-01	7.120768e-03	1.337442e-02	4.732716e-01	2.426409e-02	2.979254e-03	4.778309e-01	8.279701e-03	3.356291e+00	6.825365e-01	1.285988e-01	2.698919e+00	8.071737e-01	2.070814e-01
810000	-4.613485e+04	1.568811e+02	4.629384e-01	7.333773e-02	2.087179e-01	6.919165e-02	5.340556e-03	6.229445e-01	2.046757e-02	8.904671e-02	3.235520e-01	5.848644e-02	4.825797e-02	4.715653e-01	9.091595e-03	6.700759e-02	1.988585e-01	3.668591e-02	3.252875e-03	6.831676e-01	1.102757e-02	1.153067e-01	2.032540e-01	5.088115e-02	8.040162e-03	6.126224e-01	9.895481e-03	3.055191e-02	4.420108e-01	3.170786e-02	1.002173e-03	4.891600e-01	5.567295e-03	3.332155e+00	6.591122e-01	1.374771e-01	2.717185e+00	7.994650e-01	2.079113e-01
812500	-4.614182e+04	1.583786e+02	4.536839e-01	6.586763e-02	2.502751e-01	7.731793e-02	1.254691e-03	5.831480e-01	2.213666e-02	7.300938e-02	2.605552e-01	3.496090e-02	3.543582e-02	5.902248e-01	5.813952e-03	7.451974e-02	1.793878e-01	3.363893e-02	1.610171e-03	6.910406e-01	1.980275e-02	9.888873e-02	1.776219e-01	5.573943e-02	2.521776e-02	6.367076e-01	5.824597e-03	1.759683e-02	4.368637e-01	6.780676e-03	3.610468e-03	5.202453e-01	1.490295e-02	3.047224e+00	7.061156e-01	1.275851e-01	2.693999e+00	7.866755e-01	1.940024e-01
815000	-4.613697e+04	1.571032e+02	4.605955e-01	6.515320e-02	2.289513e-01	7.072022e-02	3.400293e-03	6.102111e-01	2.156390e-02	8.841751e-02	3.230782e-01	3.512699e-02	4.792634e-02	5.013389e-01	4.112110e-03	7.134626e-02	1.850356e-01	4.042756e-02	3.886650e-03	6.856839e-01	1.361995e-02	9.816609e-02	1.851147e-01	5.845158e-02	1.581595e-02	6.368693e-01	5.582356e-03	1.192154e-02	4.369019e-01	1.926465e-02	3.940281e-04	5.136827e-01	1.783517e-02	3.414707e+00	6.786695e-01	1.419991e-01	2.682406e+00	7.758325e-01	2.535724e-01
817500	-4.613307e+04	1.581709e+02	4.557597e-01	7.305102e-02	2.383441e-01	6.417664e-02	1.276501e-03	6.104523e-01	1.269944e-02	1.259544e-01	2.719115e-01	2.839625e-02	4.383742e-02	5.189904e-01	1.090994e-02	7.247135e-02	1.899455e-01	4.341206e-02	6.536502e-03	6.812516e-01	6.382960e-03	9.481629e-02	2.091490e-01	7.193526e-02	1.833559e-02	5.966052e-01	9.158657e-03	2.209591e-02	4.546285e-01	1.378148e-02	2.605810e-03	5.034806e-01	3.407698e-03	2.980782e+00	7.282372e-01	1.299221e-01	2.668011e+00	7.847714e-01	1.989395e-01
820000	-4.614452e+04	1.590287e+02	4.453059e-01	7.081319e-02	2.037829e-01	6.854541e-02	5.482509e-03	6.355123e-01	1.586366e-02	7.678739e-02	3.005599e-01	2.337123e-02	2.232785e-02	5.739811e-01	2.972482e-03	7.073497e-02	2.034046e-01	3.425606e-02	2.247326e-03	6.753742e-01	1.398280e-02	9.603137e-02	1.922452e-01	7.284684e-02	1.838822e-02	6.170516e-01	3.436812e-03	1.016200e-02	5.307565e-01	6.840757e-04	1.181982e-03	4.440828e-01	1.313272e-02	3.516255e+00	6.514972e-01	1.538759e-01	2.683353e+00	8.485121e-01	2.054697e-01
822500	-4.615391e+04	1.601588e+02	4.371489e-01	7.383538e-02	2.165918e-01	5.404052e-02	2.484690e-03	6.335384e-01	1.950930e-02	1.019783e-01	3.164621e-01	4.082491e-02	3.714449e-02	4.995959e-01	3.994255e-03	6.123287e-02	2.086313e-01	4.172710e-02	3.135479e-03	6.716553e-01	1.361798e-02	1.157453e-01	1.911810e-01	4.989708e-02	2.330187e-02	6.111729e-01	8.701813e-03	5.329535e-02	3.977176e-01	3.466222e-02	4.367517e-03	5.032792e-01	6.678094e-03	3.496253e+00	6.770791e-01	1.408793e-01	2.725203e+00	7.559784e-01	1.959605e-01
825000	-4.615081e+04	1.567766e+02	4.623276e-01	7.036946e-02	2.219958e-01	7.257424e-02	4.678504e-03	6.163243e-01	1.405771e-02	8.804593e-02	2.802546e-01	3.542132e-02	5.485182e-02	5.117428e-01	2.968353e-02	6.294587e-02	1.782496e-01	3.626563e-02	3.684043e-03	7.018468e-01	1.700809e-02	1.277066e-01	1.836762e-01	5.888918e-02	1.251860e-02	6.148955e-01	2.313991e-03	2.651613e-02	4.487901e-01	3.850755e-02	1.500699e-02	4.650836e-01	6.095653e-03	3.515949e+00	6.472153e-01	1.498364e-01	2.727867e+00	7.689134e-01	2.181308e-01
827500	-4.613692e+04	1.571364e+02	4.517154e-01	6.696121e-02	2.555022e-01	5.183269e-02	2.879751e-03	6.045966e-01	1.822751e-02	8.549849e-02	2.697262e-01	1.660958e-02	5.814058e-02	5.652997e-01	4.725492e-03	6.239881e-02	2.019204e-01	4.337165e-02	1.681686e-03	6.746057e-01	1.602180e-02	9.571751e-02	1.900792e-01	6.130223e-02	2.741651e-02	6.147971e-01	1.068738e-02	5.826832e-02	4.331205e-01	1.469003e-02	5.127897e-03	4.740944e-01	1.469894e-02	4.550485e+00	6.787515e-01	1.415040e-01	2.696298e+00	8.021767e-01	1.995791e-01
830000	-4.614487e+04	1.583946e+02	4.486241e-01	6.919850e-02	2.295097e-01	6.327944e-02	5.258958e-03	6.168646e-01	1.588885e-02	7.809210e-02	2.964898e-01	2.396102e-02	4.334580e-02	5.497478e-01	8.363435e-03	5.943462e-02	1.948328e-01	4.498973e-02	2.069567e-03	6.858046e-01	1.286863e-02	1.126910e-01	1.932235e-01	5.666713e-02	2.561893e-02	6.096237e-01	2.175662e-03	1.034104e-02	4.543160e-01	1.440597e-02	2.333387e-03	5.109527e-01	7.650934e-03	3.704604e+00	6.731070e-01	1.557606e-01	2.717024e+00	7.545023e-01	1.921358e-01
832500	-4.616005e+04	1.577720e+02	4.566750e-01	5.357766e-02	2.384310e-01	7.982284e-02	7.656022e-03	6.081224e-01	1.239014e-02	4.756586e-02	3.030446e-01	2.486184e-02	4.501692e-02	5.747516e-01	4.759187e-03	6.630161e-02	1.825289e-01	4.149415e-02	1.049237e-03	6.914778e-01	1.714831e-02	1.095776e-01	2.159874e-01	6.804305e-02	2.766490e-02	5.697499e-01	8.977272e-03	1.554034e-02	3.987957e-01	3.035457e-02	3.138341e-03	5.509337e-01	1.237317e-03	3.259269e+00	6.513964e-01	1.386120e-01	2.729080e+00	7.874849e-01	2.100864e-01
835000	-4.614873e+04	1.586646e+02	4.453564e-01	7.134268e-02	2.198585e-01	7.425536e-02	9.910654e-04	6.184639e-01	1.508857e-02	6.381123e-02	2.758675e-01	4.286200e-02	4.962042e-02	5.622017e-01	5.637153e-03	7.142033e-02	1.871624e-01	3.713766e-02	1.614710e-03	6.962122e-01	6.452777e-03	9.560401e-02	1.829999e-01	6.493997e-02	1.997922e-02	6.322886e-01	4.188386e-03	3.097465e-02	4.506383e-01	8.517808e-03	1.705991e-02	4.903260e-01	2.483332e-03	3.873601e+00	7.034601e-01	1.232549e-01	2.703961e+00	7.737096e-01	2.017895e-01
837500	-4.614730e+04	1.579095e+02	4.490233e-01	8.534441e-02	2.321517e-01	4.981149e-02	8.249924e-03	6.080023e-01	1.644024e-02	9.093270e-02	2.450511e-01	4.088483e-02	4.517523e-02	5.567093e-01	2.124687e-02	6.677659e-02	1.874639e-01	4.179172e-02	2.808851e-03	6.921621e-01	8.996874e-03	9.506838e-02	2.155805e-01	7.901214e-02	1.332808e-02	5.908971e-01	6.113822e-03	2.476753e-02	4.483993e-01	2.337809e-03	2.449985e-03	5.160436e-01	6.001843e-03	4.136339e+00	7.037220e-01	1.495653e-01	2.690954e+00	7.511847e-01	1.987960e-01
840000	-4.614110e+04	1.579645e+02	4.504414e-01	6.338267e-02	2.322086e-01	6.059914e-02	3.440909e-03	6.226868e-01	1.768190e-02	8.808141e-02	2.998995e-01	2.140047e-02	4.242940e-02	5.391227e-01	9.066550e-03	6.154577e-02	1.849119e-01	4.685575e-02	5.172643e-03	6.892241e-01	1.228978e-02	1.004065e-01	2.043616e-01	6.364096e-02	3.706475e-02	5.874055e-01	7.120778e-03	2.559232e-02	4.049193e-01	2.932589e-02	6.452406e-03	5.292434e-01	4.466667e-03	3.892005e+00	6.634919e-01	1.548353e-01	2.710363e+00	7.901914e-01	1.883947e-01
842500	-4.613488e+04	1.578865e+02	4.488670e-01	7.323778e-02	2.213979e-01	6.661825e-02	7.881755e-03	6.156267e-01	1.523769e-02	4.747537e-02	3.144329e-01	2.427317e-02	3.327963e-02	5.649728e-01	1.556608e-02	6.811508e-02	1.921997e-01	4.317274e-02	2.366406e-03	6.749117e-01	1.923434e-02	1.170479e-01	1.744684e-01	5.732143e-02	1.927350e-02	6.294996e-01	2.389168e-03	1.230786e-02	4.467341e-01	3.695577e-02	1.412712e-02	4.849186e-01	4.956561e-03	4.180269e+00	6.788874e-01	1.255050e-01	2.722547e+00	7.795199e-01	2.030547e-01
845000	-4.614311e+04	1.571122e+02	4.606386e-01	6.820613e-02	2.245408e-01	6.446874e-02	2.678396e-03	6.222469e-01	1.785906e-02	5.949358e-02	2.569670e-01	2.224913e-02	3.564697e-02	6.116133e-01	1.402999e-02	6.389359e-02	1.856681e-01	4.584113e-02	5.375758e-03	6.857479e-01	1.347344e-02	7.168603e-02	1.907552e-01	6.715273e-02	2.455942e-02	6.436085e-01	2.238080e-03	4.325162e-02	4.360803e-01	5.026702e-03	4.315430e-03	5.080346e-01	3.291333e-03	3.400099e+00	6.507554e-01	1.337475e-01	2.715992e+00	8.056736e-01	2.274102e-01
847500	-4.614650e+04	1.583469e+02	4.518789e-01	8.526238e-02	2.280081e-01	6.621990e-02	7.464674e-03	5.955456e-01	1.749935e-02	5.691922e-02	2.964747e-01	4.849921e-02	4.913633e-02	5.444763e-01	4.494225e-03	6.258185e-02	1.877453e-01	4.400911e-02	1.950311e-03	6.888079e-01	1.490550e-02	7.612452e-02	1.837088e-01	7.125073e-02	1.599012e-02	6.465863e-01	6.339550e-03	1.798728e-02	4.271979e-01	3.949676e-02	5.444006e-05	5.014345e-01	1.382910e-02	3.318251e+00	6.585630e-01	1.391024e-01	2.721747e+00	8.330540e-01	1.616587e-01
850000	-4.613535e+04	1.588145e+02	4.496657e-01	6.237066e-02	2.344281e-01	6.350492e-02	6.525059e-03	6.183347e-01	1.483656e-02	6.344424e-02	3.183697e-01	4.454613e-02	3.126398e-02	5.258914e-01	1.648456e-02	6.491707e-02	1.801314e-01	3.891923e-02	5.543188e-03	6.911373e-01	1.935185e-02	9.899017e-02	1.810475e-01	6.798753e-02	9.959108e-03	6.390877e-01	2.927985e-03	1.190286e-02	4.803377e-01	2.106251e-02	8.232196e-04	4.643294e-01	2.154428e-02	3.145527e+00	6.816279e-01	1.424792e-01	2.702861e+00	7.946555e-01	1.870793e-01
852500	-4.614001e+04	1.581256e+02	4.592728e-01	5.757488e-02	2.320317e-01	7.117767e-02	3.974308e-03	6.224914e-01	1.275001e-02	9.133241e-02	2.612717e-01	8.301747e-03	4.300670e-02	5.859889e-01	1.009853e-02	6.128089e-02	1.729334e-01	4.371874e-02	5.501474e-03	7.073010e-01	9.264426e-03	9.279187e-02	2.027833e-01	6.389821e-02	2.048091e-02	6.120980e-01	7.947654e-03	3.927825e-02	4.050288e-01	5.576809e-03	8.500436e-04	5.381496e-01	1.111653e-02	2.565040e+00	6.740088e-01	1.314552e-01	2.736659e+00	7.493469e-01	2.049769e-01
855000	-4.613398e+04	1.590772e+02	4.442769e-01	7.264923e-02	2.332648e-01	6.983603e-02	2.014953e-03	6.047564e-01	1.747861e-02	1.125620e-01	2.630559e-01	2.820084e-02	5.330799e-02	5.333178e-01	9.555542e-03	6.648553e-02	1.939492e-01	4.359475e-02	4.475767e-03	6.766262e-01	1.486858e-02	9.890293e-02	2.178519e-01	8.362236e-02	2.638046e-02	5.684552e-01	4.787149e-03	5.960975e-03	4.790750e-01	1.615025e-02	7.255892e-03	4.673386e-01	2.421921e-02	3.606717e+00	6.946793e-01	1.385906e-01	2.658966e+00	8.490221e-01	1.980162e-01
857500	-4.614122e+04	1.556053e+02	4.713080e-01	6.700732e-02	2.341539e-01	6.552513e-02	6.912344e-03	6.096483e-01	1.675305e-02	6.194454e-02	2.660479e-01	3.102602e-02	2.822909e-02	6.067434e-01	6.008992e-03	6.980652e-02	1.801722e-01	4.598608e-02	3.277480e-03	6.891168e-01	1.164099e-02	1.194361e-01	2.016020e-01	4.816614e-02	9.762589e-03	6.154975e-01	5.535692e-03	1.157864e-02	3.636935e-01	2.549484e-02	5.550750e-03	5.788482e-01	1.483414e-02	3.532034e+00	6.371859e-01	1.360298e-01	2.736266e+00	7.960150e-01	2.199764e-01
860000	-4.614509e+04	1.581458e+02	4.476071e-01	6.977196e-02	2.312453e-01	6.623581e-02	5.941154e-03	6.126391e-01	1.416672e-02	5.523285e-02	2.469721e-01	5.475212e-02	3.554838e-02	5.958318e-01	1.166284e-02	6.406665e-02	2.009705e-01	5.352356e-02	3.491751e-03	6.666955e-01	1.125209e-02	9.621766e-02	1.859606e-01	6.915938e-02	1.934244e-02	6.266341e-01	2.685852e-03	1.768198e-02	4.400480e-01	1.564861e-02	4.465228e-03	5.058050e-01	1.635114e-02	4.089658e+00	6.828097e-01	1.442686e-01	2.677722e+00	8.297364e-01	1.936633e-01
862500	-4.615843e+04	1.570979e+02	4.579190e-01	6.506586e-02	2.082235e-01	7.954501e-02	4.122885e-03	6.254542e-01	1.758857e-02	7.448511e-02	2.464171e-01	3.766374e-02	4.407219e-02	5.890201e-01	8.341705e-03	6.662039e-02	2.045383e-01	4.352954e-02	5.168638e-03	6.697786e-01	1.036453e-02	7.868360e-02	1.840424e-01	6.802986e-02	7.469871e-03	6.446576e-01	1.711673e-02	4.217991e-02	3.643360e-01	2.090328e-02	1.210818e-03	5.604074e-01	1.096256e-02	3.769984e+00	7.180386e-01	1.272591e-01	2.654162e+00	7.833979e-01	2.526701e-01
865000	-4.614593e+04	1.599926e+02	4.380448e-01	6.906208e-02	2.385374e-01	6.359738e-02	8.142019e-03	6.014529e-01	1.920822e-02	7.741018e-02	3.100335e-01	3.904031e-02	3.557376e-02	5.284136e-01	9.528658e-03	6.909857e-02	1.823387e-01	4.112511e-02	2.580945e-03	6.901525e-01	1.470411e-02	9.969525e-02	1.839143e-01	5.790991e-02	3.516919e-02	6.192925e-01	4.018854e-03	1.639480e-02	4.166445e-01	2.258888e-02	1.932832e-02	5.008069e-01	2.423661e-02	3.539553e+00	7.012136e-01	1.456613e-01	2.686475e+00	7.699311e-01	2.004671e-01
867500	-4.613921e+04	1.578319e+02	4.534375e-01	5.971174e-02	2.352452e-01	7.357009e-02	5.848846e-03	6.120826e-01	1.354156e-02	6.968380e-02	3.088241e-01	2.915233e-02	4.767692e-02	5.366337e-01	8.029190e-03	6.403120e-02	2.033056e-01	4.450911e-02	3.545272e-03	6.776575e-01	6.951348e-03	1.018171e-01	2.076848e-01	8.347522e-02	2.020738e-02	5.846629e-01	2.152544e-03	1.976717e-02	5.124293e-01	8.442708e-03	9.301994e-03	4.422837e-01	7.775178e-03	3.626470e+00	6.813223e-01	1.447369e-01	2.720092e+00	7.380166e-01	2.089246e-01
870000	-4.615169e+04	1.550621e+02	4.619514e-01	6.579027e-02	2.665857e-01	6.695904e-02	7.399785e-03	5.764000e-01	1.686522e-02	7.099181e-02	3.423261e-01	2.747971e-02	1.011321e-02	5.297113e-01	1.937784e-02	6.406185e-02	1.940241e-01	4.995232e-02	3.545272e-03	6.776575e-01	1.075892e-02	9.506637e-02	1.894646e-01	5.912457e-02	1.307757e-02	6.264369e-01	1.683003e-02	1.441587e-02	4.919123e-01	1.772780e-02	5.203523e-04	4.720029e-01	3.420798e-03	5.279336e+00	6.926510e-01	1.397222e-01	2.682389e+00	7.883436e-01	2.175634e-01
872500	-4.614868e+04	1.574009e+02	4.632313e-01	5.721578e-02	2.511085e-01	7.355893e-02	7.517696e-03	5.970603e-01	1.353883e-02	5.591463e-02	2.923495e-01	4.106880e-02	2.835565e-02	5.730188e-01	9.292601e-03	7.012634e-02	1.800633e-01	4.456120e-02	2.765230e-03	6.944584e-01	8.025480e-03	9.634432e-02	1.932642e-01	4.330173e-02	1.739563e-02	6.473330e-01	2.361171e-03	1.604885e-02	4.127213e-01	1.883696e-03	1.399155e-02	4.982029e-01	5.715171e-02	2.774414e+00	6.502110e-01	1.379833e-01	2.750882e+00	7.644920e-01	1.950894e-01
875000	-4.614342e+04	1.582651e+02	4.462846e-01	7.079037e-02	2.341670e-01	6.725686e-02	4.830539e-04	6.112312e-01	1.607153e-02	1.060202e-01	2.666209e-01	2.133865e-02	1.908219e-02	5.777947e-01	9.143309e-03	7.052832e-02	1.990644e-01	3.952372e-02	4.803545e-03	6.677385e-01	1.834153e-02	1.078546e-01	1.903303e-01	6.209565e-02	2.981339e-02	6.064386e-01	3.467463e-03	4.228598e-02	4.709366e-01	2.509368e-02	3.437572e-03	4.555283e-01	2.717884e-03	4.148093e+00	6.659285e-01	1.388077e-01	2.700141e+00	7.998142e-01	2.249358e-01
877500	-4.615464e+04	1.603649e+02	4.336918e-01	7.125378e-02	2.076362e-01	7.223340e-02	6.859979e-03	6.258175e-01	1.619915e-02	8.352041e-02	2.650783e-01	3.790729e-02	3.750059e-02	5.735412e-01	2.452216e-03	6.573338e-02	1.862732e-01	4.638077e-02	5.486242e-03	6.875322e-01	8.594246e-03	1.133539e-01	1.707227e-01	7.774045e-02	1.213021e-02	6.225168e-01	3.535969e-03	2.174463e-02	4.401156e-01	1.715393e-02	2.977189e-02	4.763817e-01	1.483229e-02	3.766921e+00	6.689806e-01	1.550261e-01	2.705844e+00	7.653223e-01	2.121883e-01
880000	-4.614117e+04	1.572426e+02	4.462216e-01	8.001704e-02	2.340018e-01	6.684413e-02	1.543211e-03	6.027289e-01	1.486491e-02	8.212843e-02	2.858276e-01	3.981721e-02	4.403207e-02	5.475168e-01	6.778435e-04	6.763641e-02	1.950043e-01	4.080655e-02	2.657783e-03	6.802551e-01	1.363988e-02	1.248929e-01	2.014130e-01	5.533226e-02	1.059594e-02	6.046159e-01	3.150036e-03	2.760634e-02	4.369328e-01	2.320980e-02	6.672466e-03	5.037056e-01	1.872977e-03	5.179024e+00	7.004384e-01	1.581114e-01	2.666796e+00	8.034240e-01	1.809807e-01
882500	-4.613466e+04	1.597736e+02	4.409548e-01	7.976164e-02	2.276910e-01	6.139474e-02	3.132585e-03	6.138017e-01	1.421833e-02	6.831755e-02	2.771658e-01	1.545907e-02	3.295623e-02	5.922612e-01	1.384011e-02	7.193468e-02	2.003913e-01	4.437286e-02	4.702088e-03	6.673153e-01	1.128374e-02	8.474195e-02	1.994420e-01	6.490030e-02	1.870582e-02	6.276583e-01	4.551643e-03	4.756452e-02	4.298159e-01	3.039700e-02	5.972668e-03	4.784697e-01	7.780204e-03	3.360971e+00	6.806963e-01	1.434416e-01	2.677082e+00	8.287487e-01	2.017112e-01
885000	-4.612895e+04	1.582215e+02	4.453347e-01	6.603357e-02	2.262301e-01	6.656362e-02	1.876348e-03	6.248912e-01	1.440522e-02	8.338917e-02	2.645423e-01	1.477858e-02	7.630797e-02	5.572657e-01	3.716203e-03	6.321314e-02	1.904720e-01	4.425229e-02	2.091817e-03	6.887099e-01	1.126083e-02	1.006422e-01	2.092077e-01	6.745683e-02	2.109610e-02	5.971963e-01	4.400887e-03	7.414689e-02	3.930932e-01	2.607680e-03	9.347896e-05	5.188290e-01	1.122975e-02	4.319643e+00	6.852255e-01	1.388583e-01	2.678594e+00	8.259359e-01	2.018114e-01
887500	-4.614061e+04	1.589564e+02	4.432974e-01	6.413469e-02	2.290656e-01	5.841527e-02	3.177318e-03	6.338529e-01	1.135415e-02	5.671295e-02	2.863153e-01	2.952452e-02	5.817083e-02	5.530354e-01	1.624096e-02	6.335060e-02	1.889470e-01	4.738481e-02	5.039345e-03	6.854573e-01	9.821003e-03	1.229886e-01	1.950258e-01	6.556125e-02	1.704989e-02	5.965660e-01	2.808449e-03	8.180640e-02	3.996276e-01	1.904559e-02	6.134361e-03	4.768299e-01	1.655615e-02	3.859998e+00	6.742387e-01	1.290156e-01	2.724797e+00	7.915200e-01	1.882959e-01
890000	-4.615109e+04	1.591437e+02	4.399034e-01	6.209992e-02	2.307578e-01	8.039821e-02	4.640089e-03	5.943488e-01	2.775516e-02	1.245044e-01	2.536368e-01	3.132726e-02	2.147968e-02	5.351223e-01	3.392959e-02	7.418253e-02	1.846792e-01	4.459175e-02	2.350745e-03	6.752807e-01	1.891512e-02	9.469165e-02	1.762109e-01	7.182245e-02	1.228723e-02	6.408186e-01	4.169145e-03	2.580476e-02	4.778050e-01	1.063447e-02	1.583848e-02	4.619800e-01	7.937264e-03	4.134223e+00	6.892520e-01	1.617933e-01	2.626715e+00	8.655439e-01	2.089682e-01
892500	-4.614206e+04	1.587562e+02	4.370344e-01	7.368294e-02	2.138087e-01	7.251132e-02	3.090375e-03	6.180966e-01	1.881009e-02	7.155170e-02	2.943426e-01	3.273406e-02	2.985038e-02	5.667326e-01	4.788564e-03	6.396523e-02	1.894694e-01	3.891743e-02	7.641666e-03	6.876212e-01	1.238505e-02	9.263118e-02	1.844436e-01	6.005003e-02	1.599794e-02	6.363759e-01	1.050138e-02	2.656547e-02	4.668390e-01	9.897578e-03	5.754902e-03	4.839877e-01	6.955353e-03	4.914590e+00	7.038775e-01	1.475588e-01	2.616122e+00	8.959602e-01	1.970465e-01
895000	-4.615004e+04	1.569745e+02	4.672695e-01	5.673926e-02	2.498861e-01	6.149896e-02	4.742078e-03	6.166993e-01	1.043434e-02	8.784500e-02	2.981849e-01	4.089000e-02	3.243045e-02	5.370347e-01	3.614933e-03	6.982213e-02	1.757877e-01	3.897702e-02	2.351201e-03	6.987388e-01	1.432317e-02	1.072569e-01	2.301494e-01	5.650120e-02	2.201111e-02	5.803852e-01	3.696196e-03	4.745324e-02	4.225840e-01	1.372423e-02	6.703374e-04	5.078432e-01	7.724966e-03	2.679590e+00	6.285601e-01	1.455800e-01	2.772785e+00	7.710839e-01	1.728451e-01
897500	-4.614089e+04	1.585606e+02	4.455689e-01	7.228325e-02	2.285493e-01	5.845401e-02	1.999490e-03	6.279016e-01	1.081232e-02	6.615695e-02	2.450762e-01	4.925357e-02	6.789337e-02	5.688475e-01	2.772355e-03	6.778242e-02	1.942575e-01	4.044744e-02	1.048426e-03	6.797145e-01	1.674975e-02	9.313578e-02	1.999060e-01	8.004001e-02	3.682654e-02	5.892662e-01	8.254614e-04	3.301474e-02	5.174575e-01	1.168942e-02	7.246731e-03	4.260834e-01	4.508301e-03	3.948977e+00	6.401717e-01	1.426429e-01	2.725001e+00	8.259137e-01	1.918633e-01
900000	-4.616407e+04	1.577734e+02	4.446330e-01	7.463697e-02	1.998289e-01	5.303961e-02	5.155576e-03	6.508866e-01	1.645230e-02	6.461238e-02	3.042112e-01	3.879233e-02	5.739540e-02	5.286820e-01	6.306649e-03	6.872577e-02	1.966739e-01	3.166781e-02	3.512391e-03	6.857936e-01	1.362655e-02	1.149873e-01	1.988755e-01	5.182921e-02	3.885030e-02	5.937678e-01	1.689920e-03	5.874716e-02	4.381893e-01	3.207558e-02	9.245044e-03	4.554789e-01	6.264053e-03	4.862392e+00	6.722250e-01	1.206227e-01	2.726389e+00	7.994815e-01	1.972212e-01
902500	-4.614292e+04	1.582882e+02	4.466268e-01	7.089454e-02	2.026730e-01	8.109109e-02	4.127087e-03	6.255693e-01	1.564496e-02	8.120522e-02	2.875464e-01	5.054126e-02	4.564045e-02	5.322822e-01	2.784432e-03	6.591978e-02	1.929828e-01	3.478138e-02	4.445513e-03	6.880244e-01	1.384609e-02	1.161312e-01	1.857109e-01	7.096407e-02	1.132880e-02	6.120872e-01	3.777850e-03	1.024286e-02	4.687155e-01	1.939248e-02	2.218701e-03	4.739237e-01	2.550671e-02	4.078951e+00	6.725477e-01	1.443756e-01	2.733389e+00	7.215392e-01	2.180793e-01
905000	-4.615338e+04	1.587884e+02	4.361361e-01	4.835705e-02	2.337776e-01	6.430144e-02	2.943067e-03	6.365567e-01	1.406415e-02	9.543135e-02	2.976834e-01	2.003505e-02	3.685292e-02	5.417643e-01	8.232986e-03	6.972824e-02	1.971700e-01	3.587336e-02	3.349581e-03	6.745478e-01	1.933100e-02	1.091964e-01	2.015739e-01	6.006403e-02	1.823414e-02	5.996561e-01	1.127542e-02	4.768111e-02	4.348503e-01	8.872259e-03	1.219519e-03	4.994804e-01	7.896369e-03	5.005963e+00	7.207720e-01	1.416160e-01	2.664752e+00	7.448926e-01	2.388411e-01
907500	-4.614151e+04	1.583080e+02	4.499434e-01	7.976568e-02	2.243939e-01	5.854011e-02	6.277985e-03	6.115830e-01	1.943938e-02	8.112424e-02	2.781486e-01	2.848333e-02	4.772048e-02	5.550468e-01	9.476561e-03	6.807946e-02	1.861584e-01	4.545476e-02	4.933856e-03	6.861006e-01	9.272845e-03	1.029905e-01	1.618450e-01	4.984252e-02	1.345092e-02	6.695751e-01	2.296009e-03	2.587063e-02	4.139932e-01	4.425849e-02	8.789210e-04	5.088105e-01	6.188201e-03	3.614857e+00	6.816986e-01	1.409769e-01	2.682463e+00	8.116411e-01	2.119860e-01
910000	-4.614343e+04	1.612112e+02	4.287717e-01	7.381305e-02	2.384771e-01	4.540847e-02	4.028762e-03	6.251493e-01	1.312332e-02	7.775638e-02	2.372481e-01	4.530548e-02	4.282249e-02	5.848380e-01	1.202961e-02	6.987297e-02	1.902168e-01	4.095212e-02	1.600451e-03	6.834763e-01	1.388135e-02	1.149556e-01	1.984230e-01	6.162478e-02	1.810483e-02	5.883195e-01	1.857226e-02	2.754127e-02	4.628491e-01	1.606551e-02	3.577886e-03	4.686011e-01	2.136509e-02	3.605641e+00	6.723188e-01	1.465063e-01	2.683775e+00	8.255652e-01	2.023587e-01
912500	-4.613429e+04	1.601888e+02	4.375854e-01	6.314819e-02	2.479745e-01	5.992169e-02	8.405957e-03	6.040402e-01	1.650939e-02	6.904586e-02	2.916662e-01	3.120916e-02	4.897536e-02	5.473108e-01	1.179264e-02	7.071155e-02	1.883577e-01	4.183892e-02	3.331778e-03	6.850633e-01	1.069668e-02	1.022855e-01	1.842537e-01	6.839241e-02	1.553945e-02	6.168962e-01	1.263277e-02	2.934416e-02	4.706572e-01	1.440983e-02	3.389043e-03	4.734750e-01	8.724732e-03	3.406352e+00	6.946692e-01	1.443187e-01	2.649613e+00	8.264271e-01	2.288054e-01
915000	-4.614200e+04	1.592642e+02	4.425504e-01	6.302814e-02	2.235804e-01	7.035744e-02	4.507831e-03	6.252030e-01	1.332324e-02	1.136376e-01	2.889741e-01	4.034445e-02	7.591952e-02	4.765329e-01	4.591432e-03	6.339988e-02	1.840074e-01	4.153532e-02	3.419100e-03	6.914482e-01	1.619012e-02	1.006700e-01	1.837571e-01	6.719564e-02	2.530098e-02	6.178165e-01	5.259816e-03	1.915653e-02	4.456522e-01	1.465962e-02	1.882532e-04	5.158077e-01	4.535641e-03	3.653512e+00	6.516189e-01	1.390704e-01	2.731884e+00	7.885785e-01	2.021205e-01
917500	-4.614759e+04	1.578124e+02	4.550054e-01	7.441873e-02	2.322040e-01	5.359583e-02	6.331849e-03	6.121192e-01	2.133040e-02	7.785422e-02	2.524816e-01	2.356685e-02	8.661103e-02	5.545136e-01	4.972720e-03	6.642320e-02	1.809262e-01	4.224972e-02	1.013055e-03	6.909242e-01	1.846365e-02	1.152567e-01	1.856323e-01	5.761094e-02	1.232742e-02	6.246001e-01	4.572609e-03	1.510618e-02	4.802009e-01	1.795660e-03	4.930957e-03	4.654329e-01	3.253338e-02	3.438763e+00	6.819081e-01	1.324961e-01	2.728314e+00	7.560012e-01	1.968156e-01
920000	-4.613718e+04	1.568099e+02	4.558007e-01	5.808637e-02	2.395974e-01	8.577229e-02	5.154335e-03	5.949964e-01	1.639313e-02	7.987034e-02	2.637739e-01	5.136551e-02	7.097403e-02	5.278418e-01	6.174473e-03	6.595852e-02	1.806851e-01	4.636399e-02	6.346854e-03	6.900871e-01	1.055850e-02	8.543193e-02	1.820495e-01	8.516353e-02	2.874015e-02	6.173867e-01	1.228167e-03	2.218465e-02	4.169333e-01	5.447031e-03	3.159147e-03	5.381581e-01	1.411774e-02	4.336368e+00	6.588015e-01	1.416370e-01	2.693485e+00	8.449347e-01	1.990662e-01
922500	-4.614761e+04	1.582777e+02	4.487295e-01	5.720943e-02	2.369391e-01	5.719092e-02	1.145444e-02	6.224652e-01	1.474088e-02	5.514694e-02	2.937067e-01	3.744816e-02	2.777569e-02	5.800034e-01	5.919122e-03	6.471484e-02	1.941324e-01	4.295190e-02	6.850515e-04	6.807348e-01	1.678106e-02	9.637441e-02	1.992666e-01	6.676680e-02	2.424992e-02	6.068311e-01	6.511198e-03	2.345294e-02	4.108444e-01	6.277223e-03	2.629598e-04	5.544823e-01	4.680098e-03	3.807459e+00	6.904980e-01	1.311911e-01	2.733660e+00	7.577942e-01	1.702074e-01
925000	-4.614047e+04	1.594767e+02	4.380914e-01	7.320013e-02	2.261481e-01	6.992422e-02	3.483863e-03	6.131287e-01	1.411500e-02	6.849549e-02	3.087974e-01	3.117601e-02	1.621585e-02	5.624233e-01	1.289197e-02	6.817430e-02	1.912729e-01	3.686586e-02	4.636003e-03	6.879155e-01	1.113548e-02	1.042342e-01	1.969705e-01	4.834099e-02	1.681528e-02	6.290625e-01	4.576615e-03	2.415161e-02	4.267160e-01	2.412097e-02	2.037624e-03	5.047199e-01	1.825386e-02	4.049066e+00	6.500655e-01	1.449721e-01	2.715172e+00	8.029365e-01	2.112451e-01
927500	-4.613718e+04	1.593160e+02	4.478857e-01	7.216898e-02	2.186728e-01	7.128381e-02	6.407709e-03	6.201703e-01	1.129638e-02	7.228888e-02	3.490724e-01	2.861956e-02	4.751924e-02	4.891582e-01	1.334173e-02	6.255970e-02	1.902701e-01	4.834795e-02	3.817411e-03	6.778070e-01	1.719787e-02	9.471635e-02	1.958520e-01	5.333639e-02	2.294694e-02	6.308183e-01	2.330074e-03	2.797630e-02	4.368745e-01	1.041680e-02	1.921076e-02	4.990552e-01	6.466381e-03	2.882105e+00	6.750084e-01	1.490837e-01	2.674813e+00	8.261458e-01	2.089663e-01
930000	-4.613280e+04	1.606140e+02	4.278985e-01	6.660907e-02	2.219137e-01	6.324268e-02	5.978885e-03	6.280801e-01	1.417557e-02	6.692923e-02	3.222830e-01	2.962421e-02	3.556243e-02	5.414589e-01	4.142249e-03	7.264404e-02	1.790303e-01	4.983373e-02	3.732708e-03	6.822877e-01	1.247158e-02	1.174367e-01	1.937850e-01	5.599753e-02	1.917972e-02	6.073125e-01	6.288548e-03	1.911458e-02	4.189882e-01	1.184868e-02	1.638448e-02	5.223470e-01	1.131707e-02	4.325258e+00	6.815046e-01	1.450611e-01	2.651195e+00	8.519887e-01	2.232390e-01
932500	-4.613278e+04	1.595000e+02	4.449044e-01	7.090661e-02	2.233103e-01	7.004894e-02	3.802931e-03	6.202008e-01	1.173037e-02	4.144657e-02	3.267224e-01	2.479943e-02	3.503342e-02	5.654374e-01	6.560730e-03	7.090052e-02	1.905044e-01	4.031272e-02	5.289722e-03	6.806483e-01	1.234440e-02	1.064306e-01	2.161089e-01	5.454094e-02	2.805381e-02	5.865250e-01	8.340646e-03	1.763624e-02	4.547455e-01	1.092112e-02	1.215311e-02	4.963865e-01	8.157485e-03	3.099172e+00	6.547180e-01	1.473719e-01	2.704149e+00	8.185320e-01	2.026468e-01
935000	-4.614604e+04	1.577978e+02	4.540444e-01	6.368530e-02	2.221741e-01	6.704883e-02	5.400455e-03	6.191299e-01	2.256142e-02	5.637843e-02	3.520869e-01	1.849981e-02	4.753284e-02	5.185215e-01	6.980563e-03	7.108421e-02	1.741613e-01	3.851061e-02	2.021323e-03	7.039584e-01	1.026415e-02	9.391566e-02	2.088210e-01	6.920562e-02	3.012920e-02	5.978868e-01	4.165230e-05	4.568279e-02	4.371354e-01	2.459798e-02	3.088920e-03	4.880302e-01	1.464719e-03	3.580292e+00	6.765477e-01	1.520565e-01	2.721922e+00	7.460939e-01	1.918857e-01
937500	-4.614733e+04	1.579793e+02	4.501582e-01	5.996724e-02	2.337906e-01	8.065899e-02	1.338610e-03	6.076411e-01	1.660347e-02	7.321466e-02	2.493160e-01	4.464787e-02	6.854526e-02	5.546551e-01	9.621152e-03	7.623075e-02	1.922444e-01	4.242037e-02	2.985588e-03	6.723669e-01	1.375202e-02	1.005801e-01	1.911783e-01	7.476141e-02	2.380073e-02	6.049417e-01	4.737764e-03	3.125327e-02	3.973552e-01	3.293265e-02	1.821246e-03	5.224749e-01	1.416274e-02	3.914941e+00	7.247672e-01	1.432176e-01	2.649458e+00	7.909706e-01	2.094897e-01
940000	-4.614486e+04	1.575206e+02	4.589960e-01	7.540889e-02	2.234518e-01	6.640793e-02	1.067351e-03	6.154925e-01	1.817161e-02	6.902952e-02	2.317249e-01	2.895886e-02	6.014942e-02	6.002504e-01	9.886955e-03	5.985505e-02	1.939640e-01	4.201383e-02	7.489729e-03	6.834026e-01	1.327486e-02	1.005267e-01	1.923458e-01	5.202551e-02	1.852153e-02	6.360967e-01	4.838074e-04	3.172235e-02	3.577899e-01	1.179506e-02	1.561125e-03	5.536879e-01	4.344369e-02	3.206229e+00	6.540640e-01	1.386115e-01	2.746943e+00	7.469984e-01	2.123608e-01
942500	-4.614709e+04	1.610909e+02	4.315351e-01	7.418395e-02	2.323220e-01	6.119964e-02	5.404817e-03	6.197863e-01	7.103234e-03	7.143267e-02	2.782001e-01	3.311678e-02	3.159419e-02	5.801232e-01	5.533086e-03	7.316204e-02	1.936277e-01	4.506307e-02	5.873305e-03	6.727083e-01	9.565543e-03	1.156119e-01	2.225585e-01	5.729288e-02	2.110817e-02	5.773483e-01	6.080231e-03	2.529673e-02	4.029920e-01	2.719478e-02	2.684018e-03	5.208193e-01	2.101313e-02	3.340212e+00	7.125295e-01	1.401806e-01	2.687714e+00	7.574121e-01	1.997407e-01
945000	-4.614316e+04	1.612013e+02	4.340922e-01	6.726864e-02	2.266996e-01	7.183058e-02	1.384266e-02	6.035096e-01	1.684895e-02	9.357178e-02	2.441232e-01	1.904994e-02	5.355583e-02	5.832943e-01	6.404878e-03	6.553522e-02	1.876550e-01	4.863748e-02	4.622478e-03	6.847975e-01	8.752254e-03	9.089108e-02	1.675516e-01	7.534324e-02	3.381900e-02	6.263073e-01	6.087796e-03	2.234878e-02	4.390610e-01	4.628396e-02	2.337841e-04	4.907331e-01	1.339424e-03	2.875084e+00	6.671133e-01	1.417423e-01	2.726864e+00	7.574505e-01	2.089955e-01
947500	-4.613325e+04	1.586847e+02	4.458070e-01	7.147691e-02	2.310964e-01	6.365271e-02	6.632593e-03	6.141385e-01	1.300292e-02	6.694882e-02	2.347587e-01	3.655481e-02	6.437793e-02	5.965068e-01	8.530270e-04	7.471007e-02	1.910224e-01	3.518581e-02	2.695505e-03	6.867406e-01	9.645629e-03	1.026967e-01	2.111214e-01	6.533076e-02	3.228585e-02	5.802963e-01	8.269030e-03	1.996073e-02	4.943650e-01	3.068953e-02	1.357162e-04	4.471539e-01	7.695189e-03	3.792756e+00	6.623298e-01	1.374582e-01	2.705847e+00	8.163329e-01	2.061438e-01
950000	-4.614235e+04	1.561959e+02	4.656654e-01	7.465235e-02	2.340947e-01	6.335093e-02	6.575670e-03	6.086695e-01	1.265683e-02	7.766919e-02	2.983923e-01	1.847940e-02	4.311156e-02	5.512576e-01	1.108987e-02	6.538588e-02	1.777988e-01	4.560548e-02	4.269183e-03	6.965871e-01	1.035355e-02	1.119021e-01	2.212902e-01	6.087036e-02	2.527728e-02	5.785174e-01	2.142635e-03	2.728545e-02	4.840234e-01	1.449505e-02	7.716330e-03	4.546668e-01	1.181300e-02	3.664738e+00	6.685772e-01	1.359363e-01	2.716720e+00	7.782190e-01	2.155758e-01
952500	-4.614678e+04	1.594032e+02	4.450227e-01	5.791740e-02	2.354162e-01	7.103906e-02	2.793171e-03	6.205037e-01	1.233045e-02	7.752446e-02	2.063282e-01	3.960905e-02	5.235425e-02	6.151252e-01	9.058872e-03	6.707491e-02	1.827926e-01	4.496388e-02	2.503958e-04	6.892514e-01	1.566682e-02	1.049602e-01	1.748427e-01	6.744636e-02	3.354854e-02	6.152952e-01	3.906940e-03	5.625520e-02	4.169215e-01	2.765050e-02	3.563424e-04	4.943865e-01	4.429980e-03	3.179984e+00	6.686256e-01	1.374824e-01	2.709016e+00	8.093486e-01	1.948866e-01
955000	-4.614667e+04	1.588306e+02	4.431365e-01	6.199194e-02	2.215739e-01	8.727829e-02	2.411691e-03	6.144453e-01	1.229881e-02	5.982191e-02	2.880826e-01	2.955676e-02	6.691835e-02	5.312784e-01	2.434192e-02	5.988520e-02	1.902362e-01	4.600070e-02	5.142073e-03	6.824440e-01	1.629180e-02	1.230197e-01	1.837105e-01	6.086459e-02	2.262587e-02	6.051679e-01	4.611422e-03	1.864897e-02	3.354668e-01	1.265359e-02	4.290117e-03	6.213995e-01	7.541086e-03	4.007587e+00	6.900578e-01	1.336544e-01	2.705748e+00	7.888399e-01	1.883049e-01
957500	-4.614457e+04	1.585163e+02	4.398685e-01	7.488069e-02	2.274770e-01	4.887896e-02	6.929138e-03	6.183213e-01	2.351288e-02	8.436501e-02	3.835210e-01	3.352558e-02	4.953079e-02	4.414214e-01	7.636270e-03	6.490379e-02	2.039355e-01	4.050069e-02	4.144375e-03	6.734725e-01	1.304315e-02	1.064080e-01	1.831369e-01	7.027541e-02	2.973382e-02	6.086914e-01	1.754522e-03	2.248150e-02	4.591954e-01	1.855903e-02	3.038477e-03	4.919125e-01	4.813033e-03	4.766342e+00	6.919871e-01	1.613226e-01	2.679523e+00	7.838347e-01	1.868790e-01
960000	-4.614539e+04	1.604173e+02	4.340641e-01	5.579047e-02	2.226065e-01	7.354642e-02	2.284716e-03	6.242082e-01	2.156360e-02	6.556699e-02	3.473143e-01	2.009876e-02	5.717122e-02	5.030752e-01	6.773526e-03	6.633734e-02	2.006964e-01	4.427564e-02	3.671119e-03	6.755486e-01	9.470864e-03	9.903485e-02	1.893723e-01	6.310556e-02	1.694600e-02	6.169742e-01	1.456712e-02	2.396525e-02	4.373719e-01	1.230088e-02	5.325815e-03	5.121568e-01	8.879358e-03	3.662971e+00	6.573248e-01	1.456211e-01	2.666070e+00	8.878717e-01	2.027754e-01
962500	-4.614996e+04	1.595267e+02	4.407049e-01	8.690335e-02	2.055756e-01	7.334006e-02	2.055141e-03	6.119341e-01	2.019169e-02	1.000331e-01	2.725254e-01	2.219809e-02	4.038954e-02	5.595156e-01	5.338315e-03	6.931051e-02	1.958682e-01	4.216994e-02	3.136340e-03	6.745561e-01	1.495891e-02	1.211782e-01	2.088368e-01	7.014963e-02	1.394866e-02	5.845072e-01	1.379473e-03	1.278760e-02	4.727845e-01	9.131032e-03	1.526686e-03	4.961969e-01	7.573289e-03	3.641874e+00	6.562119e-01	1.351424e-01	2.744462e+00	7.649125e-01	2.010224e-01
965000	-4.615932e+04	1.592059e+02	4.444724e-01	6.703428e-02	2.024825e-01	6.641368e-02	4.607806e-03	6.532469e-01	6.214888e-03	6.489530e-02	2.926060e-01	1.764031e-02	4.201447e-02	5.668554e-01	1.598853e-02	6.931051e-02	1.958682e-01	3.885028e-02	5.921511e-03	6.745561e-01	1.549339e-02	9.840126e-02	1.953123e-01	7.741730e-02	1.337669e-02	6.039406e-01	1.155191e-02	2.383993e-02	4.800302e-01	1.921769e-02	6.149365e-03	4.675508e-01	3.212058e-03	3.451560e+00	6.236357e-01	1.375520e-01	2.712690e+00	8.581151e-01	2.245523e-01
967500	-4.613927e+04	1.577229e+02	4.437954e-01	7.065671e-02	2.246572e-01	6.626147e-02	6.625653e-03	6.210320e-01	1.076691e-02	5.623998e-02	3.373410e-01	3.141985e-02	3.377083e-02	5.381212e-01	3.107149e-03	6.927137e-02	1.943933e-01	4.388343e-02	1.247762e-03	6.786245e-01	1.257964e-02	8.630220e-02	1.957150e-01	6.359201e-02	1.696745e-02	6.292484e-01	8.174882e-03	2.449748e-02	4.542530e-01	2.210951e-02	1.493897e-04	4.988663e-01	1.242996e-04	5.026157e+00	6.929671e-01	1.441599e-01	2.667119e+00	8.125459e-01	2.127512e-01
970000	-4.615415e+04	1.590257e+02	4.407705e-01	7.681466e-02	2.351597e-01	6.300025e-02	3.797572e-03	6.032792e-01	1.794865e-02	7.207873e-02	1.849230e-01	4.668633e-02	5.961959e-02	6.241391e-01	1.255326e-02	6.741965e-02	1.958574e-01	4.432570e-02	4.555033e-03	6.690558e-01	1.878643e-02	1.227538e-01	1.664605e-01	5.346255e-02	2.358982e-02	6.169108e-01	1.682255e-02	2.716708e-02	4.660484e-01	1.948550e-02	1.049279e-03	4.768845e-01	9.365277e-03	4.133948e+00	6.980916e-01	1.336178e-01	2.659770e+00	8.430306e-01	2.057852e-01
972500	-4.613938e+04	1.584210e+02	4.434894e-01	6.168524e-02	2.245880e-01	5.832001e-02	9.317206e-03	6.270840e-01	1.900554e-02	5.849726e-02	3.062718e-01	2.621548e-02	4.555167e-02	5.554572e-01	8.006529e-03	6.823807e-02	1.876856e-01	3.932814e-02	5.035022e-03	6.878780e-01	1.183517e-02	9.943601e-02	1.843940e-01	5.517267e-02	1.129601e-02	6.481448e-01	1.556491e-03	2.987184e-02	4.759623e-01	9.550743e-03	1.593678e-05	4.694713e-01	1.512786e-02	4.369438e+00	6.755785e-01	1.611601e-01	2.641061e+00	8.588414e-01	2.159502e-01
975000	-4.613960e+04	1.594859e+02	4.474996e-01	6.066730e-02	2.396501e-01	6.210764e-02	9.311730e-04	6.242928e-01	1.235104e-02	6.554277e-02	3.350161e-01	1.838897e-02	3.044086e-02	5.462444e-01	4.366911e-03	7.322042e-02	1.834348e-01	3.719343e-02	1.676234e-03	6.902949e-01	1.418016e-02	8.702742e-02	1.856320e-01	7.555215e-02	1.522619e-02	6.300392e-01	6.523022e-03	6.070300e-03	4.485425e-01	1.347657e-02	2.464193e-03	5.129810e-01	1.646542e-02	2.764063e+00	6.840450e-01	1.527891e-01	2.689893e+00	7.808263e-01	2.020187e-01
977500	-4.613927e+04	1.577445e+02	4.509398e-01	7.033060e-02	2.414756e-01	7.036324e-02	4.657598e-03	6.052628e-01	7.910158e-03	8.603831e-02	2.734373e-01	3.503613e-02	4.660550e-02	5.415493e-01	1.733346e-02	6.410626e-02	1.838410e-01	4.281488e-02	2.067004e-03	6.944765e-01	1.269434e-02	8.883738e-02	1.934997e-01	6.597852e-02	1.331546e-02	6.275561e-01	1.081278e-02	5.434239e-02	4.758868e-01	7.014075e-03	7.785179e-03	4.453091e-01	9.662474e-03	4.045616e+00	6.757800e-01	1.296224e-01	2.710303e+00	7.834389e-01	2.209222e-01
980000	-4.614370e+04	1.575227e+02	4.502925e-01	7.051036e-02	2.444337e-01	6.832956e-02	8.790415e-03	5.934661e-01	1.446986e-02	6.025114e-02	3.005725e-01	2.064037e-02	7.724360e-02	5.352667e-01	6.025659e-03	6.122592e-02	1.837671e-01	4.366951e-02	3.908968e-03	6.970353e-01	1.039318e-02	9.540227e-02	1.720477e-01	4.606442e-02	3.200241e-02	6.502942e-01	4.188973e-03	4.052138e-02	4.246695e-01	7.164943e-03	5.296310e-04	5.118149e-01	1.529971e-02	4.353651e+00	6.751766e-01	1.428758e-01	2.696365e+00	7.909784e-01	2.155038e-01
982500	-4.614212e+04	1.583508e+02	4.428834e-01	7.115410e-02	2.244680e-01	7.283315e-02	3.433047e-03	6.148964e-01	1.321534e-02	4.410713e-02	2.785378e-01	4.295839e-02	3.174317e-02	5.965835e-01	6.069978e-03	5.852841e-02	1.956792e-01	5.034927e-02	7.319103e-03	6.814856e-01	6.638398e-03	1.058772e-01	2.137043e-01	8.201115e-02	6.144178e-03	5.851211e-01	7.142091e-03	2.204558e-02	3.736148e-01	1.716105e-02	2.128973e-03	5.845319e-01	5.177596e-04	4.521760e+00	6.999841e-01	1.361684e-01	2.681053e+00	7.814078e-01	2.200493e-01
985000	-4.613516e+04	1.583321e+02	4.428305e-01	5.922258e-02	2.247689e-01	7.269202e-02	4.531958e-03	6.190636e-01	1.972103e-02	7.134231e-02	3.020012e-01	3.744706e-02	4.942173e-02	5.350026e-01	4.785028e-03	6.986328e-02	1.845598e-01	4.316232e-02	1.712925e-03	6.891504e-01	1.155123e-02	9.568655e-02	2.149364e-01	6.536314e-02	1.852110e-02	5.984069e-01	7.085960e-03	1.720517e-02	4.065375e-01	1.800646e-02	4.111432e-04	5.567144e-01	1.125289e-03	4.547568e+00	6.984985e-01	1.406447e-01	2.680700e+00	8.225772e-01	1.717127e-01
987500	-4.614568e+04	1.581411e+02	4.533266e-01	8.993830e-02	2.323832e-01	5.794760e-02	3.150923e-03	6.038110e-01	1.276898e-02	8.420908e-02	2.710714e-01	4.442491e-02	4.758952e-02	5.439605e-01	8.744578e-03	6.109517e-02	1.818474e-01	4.624848e-02	3.395482e-03	6.896892e-01	1.772423e-02	1.104439e-01	1.803205e-01	5.805859e-02	2.697293e-02	6.136211e-01	1.058296e-02	2.548023e-02	4.688375e-01	5.575812e-03	1.331359e-02	4.702612e-01	1.653168e-02	3.332024e+00	6.632503e-01	1.308346e-01	2.744683e+00	7.588854e-01	2.015633e-01
990000	-4.614079e+04	1.566879e+02	4.497961e-01	7.147100e-02	2.296041e-01	6.295787e-02	6.241296e-04	6.193203e-01	1.602267e-02	5.010325e-02	2.758344e-01	3.584700e-02	2.651836e-02	6.046488e-01	7.048179e-03	6.806833e-02	1.822332e-01	4.720129e-02	6.005547e-03	6.835399e-01	1.295171e-02	1.070480e-01	2.016446e-01	5.547636e-02	2.267187e-02	5.976708e-01	1.548832e-02	4.021354e-02	4.213163e-01	1.390475e-02	4.170565e-03	4.942779e-01	2.611699e-02	5.254679e+00	6.718565e-01	1.208587e-01	2.694652e+00	8.495549e-01	2.070769e-01
992500	-4.614676e+04	1.585868e+02	4.489879e-01	6.845715e-02	2.369641e-01	5.880578e-02	5.321576e-03	6.094032e-01	2.104822e-02	5.425482e-02	2.840671e-01	1.960830e-02	5.123613e-02	5.757165e-01	1.511722e-02	5.686303e-02	1.713653e-01	4.508997e-02	2.646155e-03	7.085030e-01	1.553252e-02	9.202189e-02	1.982153e-01	6.606828e-02	2.773153e-02	6.120698e-01	3.893152e-03	2.407304e-02	4.697791e-01	1.291177e-02	1.811283e-03	4.763176e-01	1.510723e-02	3.463792e+00	6.720095e-01	1.403249e-01	2.707728e+00	7.886374e-01	2.069263e-01
995000	-4.614621e+04	1.578074e+02	4.577780e-01	7.089252e-02	2.288806e-01	7.266197e-02	6.527037e-03	6.038329e-01	1.720491e-02	6.132455e-02	3.195417e-01	1.078314e-02	3.384034e-02	5.586670e-01	1.584324e-02	6.526471e-02	1.808810e-01	4.300061e-02	2.226303e-03	6.964225e-01	1.220483e-02	8.818386e-02	1.819206e-01	7.245469e-02	1.449119e-02	6.362116e-01	6.738118e-03	9.065878e-02	4.219909e-01	1.685187e-02	1.351111e-03	4.585949e-01	1.055248e-02	3.079003e+00	6.958008e-01	1.389684e-01	2.706227e+00	7.616920e-01	1.941718e-01
997500	-4.614601e+04	1.584205e+02	4.486708e-01	7.014907e-02	2.055555e-01	6.414143e-02	9.315409e-03	6.289281e-01	2.191046e-02	6.230065e-02	3.172793e-01	2.219730e-02	5.413981e-02	5.339881e-01	1.009482e-02	6.911075e-02	1.972057e-01	4.842558e-02	2.271531e-03	6.653451e-01	1.764135e-02	1.059069e-01	1.654947e-01	5.321394e-02	2.734240e-02	6.355232e-01	1.251887e-02	7.593397e-03	4.126447e-01	1.660634e-02	1.359361e-03	5.470076e-01	1.478854e-02	3.672464e+00	7.076335e-01	1.365127e-01	2.638917e+00	8.668229e-01	1.972801e-01
1000000	-4.615298e+04	1.591840e+02	4.402019e-01	8.197315e-02	2.208014e-01	4.865282e-02	4.890312e-03	6.206472e-01	2.303513e-02	5.371215e-02	3.325206e-01	2.243924e-02	4.835568e-02	5.403191e-01	2.653197e-03	6.401855e-02	2.026190e-01	4.679775e-02	3.332557e-03	6.763235e-01	6.908705e-03	1.198775e-01	1.811493e-01	5.906409e-02	2.142211e-02	6.167707e-01	1.716364e-03	4.772404e-02	4.749234e-01	8.626696e-03	3.193347e-03	4.607603e-01	4.772128e-03	4.053164e+00	7.000262e-01	1.454502e-01	2.652913e+00	8.369570e-01	1.985990e-01
1002500	-4.614790e+04	1.566207e+02	4.651259e-01	7.138843e-02	2.115965e-01	6.986576e-02	9.558077e-03	6.216517e-01	1.593958e-02	6.571387e-02	3.859392e-01	2.114573e-02	4.485694e-02	4.807243e-01	1.620004e-03	5.998145e-02	1.757683e-01	4.901007e-02	1.896146e-03	7.039446e-01	9.399474e-03	1.194262e-01	1.960055e-01	7.219015e-02	1.888423e-02	5.895449e-01	3.948974e-03	5.416352e-02	4.460524e-01	9.631261e-03	7.404856e-03	4.658003e-01	1.694774e-02	3.309472e+00	6.670375e-01	1.414449e-01	2.741736e+00	7.712406e-01	1.661699e-01
1005000	-4.613635e+04	1.601002e+02	4.310456e-01	7.505338e-02	2.241133e-01	7.210070e-02	4.816166e-03	6.091097e-01	1.480673e-02	6.736914e-02	2.645719e-01	3.948743e-02	3.212739e-02	5.937226e-01	2.721631e-03	6.447104e-02	1.922785e-01	4.358144e-02	6.634873e-03	6.802284e-01	1.280580e-02	1.045493e-01	1.984713e-01	7.455294e-02	2.675250e-02	5.867178e-01	8.956085e-03	1.663487e-02	4.847780e-01	1.883045e-02	3.939851e-03	4.731393e-01	2.677578e-03	4.399073e+00	6.674698e-01	1.359931e-01	2.694637e+00	8.295826e-01	2.069881e-01
1007500	-4.613319e+04	1.579721e+02	4.552071e-01	5.958188e-02	2.376048e-01	6.889436e-02	6.866501e-03	6.084921e-01	1.856041e-02	7.109852e-02	2.680457e-01	2.599750e-02	4.305763e-02	5.783008e-01	1.349978e-02	7.153396e-02	1.786448e-01	3.395316e-02	3.333421e-03	7.002155e-01	1.231913e-02	9.389602e-02	1.840530e-01	5.312015e-02	2.510136e-02	6.409402e-01	2.889239e-03	1.611520e-02	4.633710e-01	1.647979e-02	1.562100e-03	4.993590e-01	3.112950e-03	3.252467e+00	6.765111e-01	1.217982e-01	2.734572e+00	7.525466e-01	2.197229e-01
1010000	-4.613397e+04	1.590002e+02	4.472547e-01	8.067668e-02	2.283872e-01	6.581084e-02	4.794339e-03	6.041898e-01	1.614116e-02	5.197504e-02	3.057872e-01	2.941856e-02	5.506207e-02	5.367712e-01	2.098591e-02	6.327904e-02	1.861989e-01	4.672619e-02	2.082274e-03	6.934537e-01	8.259845e-03	8.011436e-02	2.006275e-01	6.448298e-02	3.612601e-02	6.120177e-01	6.631389e-03	2.415854e-02	4.586784e-01	3.789825e-02	1.391980e-03	4.743190e-01	3.553874e-03	3.282569e+00	6.733844e-01	1.498222e-01	2.702849e+00	7.956092e-01	1.878618e-01
1012500	-4.614264e+04	1.589072e+02	4.464571e-01	6.580406e-02	2.296580e-01	5.883672e-02	3.275071e-03	6.271128e-01	1.531328e-02	5.795429e-02	2.570104e-01	5.145118e-02	5.094296e-02	5.726470e-01	9.994203e-03	6.770543e-02	1.739455e-01	4.623848e-02	1.898767e-03	6.906275e-01	1.958429e-02	1.034316e-01	1.751330e-01	6.065630e-02	2.400258e-02	6.306413e-01	6.135180e-03	1.754732e-02	4.512783e-01	2.098100e-02	3.451736e-04	5.079619e-01	1.886352e-03	3.482728e+00	6.697211e-01	1.456889e-01	2.702849e+00	7.809023e-01	2.185554e-01
1015000	-4.613674e+04	1.582824e+02	4.494283e-01	7.598733e-02	2.236090e-01	7.071047e-02	3.475780e-03	6.063063e-01	1.991113e-02	6.082828e-02	2.825400e-01	3.846469e-02	4.918575e-02	5.585655e-01	1.041584e-02	6.275281e-02	1.796315e-01	5.202835e-02	4.519995e-03	6.879480e-01	1.311941e-02	1.251936e-01	1.679289e-01	6.276489e-02	2.785224e-02	6.136331e-01	2.627304e-03	1.242170e-02	4.833923e-01	8.521122e-03	4.874035e-03	4.829934e-01	7.797405e-03	3.709258e+00	6.565448e-01	1.369357e-01	2.705512e+00	8.321331e-01	2.025876e-01
1017500	-4.613692e+04	1.597822e+02	4.328270e-01	6.053286e-02	2.306058e-01	7.703945e-02	4.178281e-03	6.095959e-01	1.804772e-02	8.137498e-02	3.193942e-01	3.274207e-02	2.809197e-02	5.283970e-01	9.999720e-03	6.009230e-02	1.909843e-01	5.311827e-02	3.245728e-03	6.822813e-01	1.027808e-02	1.004274e-01	2.038763e-01	7.027362e-02	2.576404e-02	5.885123e-01	1.114627e-02	2.940850e-02	4.020418e-01	7.355170e-03	4.439036e-03	5.442588e-01	1.249674e-02	4.469450e+00	7.096275e-01	1.569489e-01	2.647997e+00	7.711562e-01	2.358739e-01
1020000	-4.613221e+04	1.577409e+02	4.529790e-01	7.310596e-02	2.486853e-01	5.464845e-02	4.317796e-03	6.066000e-01	1.264246e-02	8.475906e-02	2.935432e-01	2.034247e-02	3.626568e-02	5.608538e-01	4.235760e-03	5.572896e-02	1.854316e-01	4.829553e-02	4.276522e-03	6.925593e-01	1.370817e-02	1.126648e-01	2.103694e-01	6.338278e-02	1.372305e-02	5.954349e-01	4.425049e-03	3.097734e-02	5.224868e-01	1.457623e-02	4.149491e-03	4.234962e-01	4.313907e-03	3.778280e+00	6.552316e-01	1.443562e-01	2.730388e+00	7.771758e-01	1.995711e-01
1022500	-4.614382e+04	1.591444e+02	4.452838e-01	8.080731e-02	2.179429e-01	5.750710e-02	8.066139e-03	6.232784e-01	1.239811e-02	9.102289e-02	2.751561e-01	2.760481e-02	4.252452e-02	5.493805e-01	1.431112e-02	6.693132e-02	2.035460e-01	4.919327e-02	1.496177e-03	6.696001e-01	9.233138e-03	1.169596e-01	2.053932e-01	6.747867e-02	1.545456e-02	5.846642e-01	1.004981e-02	1.727790e-02	4.115170e-01	2.278049e-02	9.227002e-03	5.327487e-01	6.448939e-03	3.403598e+00	6.975647e-01	1.460421e-01	2.649252e+00	8.121693e-01	2.354139e-01
1025000	-4.614638e+04	1.590564e+02	4.404518e-01	6.337605e-02	2.330144e-01	8.051658e-02	1.285610e-02	5.900975e-01	2.013942e-02	7.091866e-02	2.944634e-01	1.852155e-02	4.241340e-02	5.694571e-01	4.225896e-03	6.331799e-02	1.867174e-01	5.513021e-02	6.865157e-03	6.814618e-01	6.507390e-03	1.169521e-01	2.071197e-01	6.032562e-02	1.047792e-02	6.021848e-01	2.939884e-03	1.680559e-02	4.194671e-01	1.665892e-02	3.638231e-04	5.397152e-01	6.989357e-03	4.146706e+00	6.821157e-01	1.381144e-01	2.679293e+00	8.299944e-01	2.037364e-01
1027500	-4.615500e+04	1.579038e+02	4.570457e-01	6.547138e-02	2.390082e-01	7.492865e-02	5.074832e-03	6.002713e-01	1.524558e-02	6.191110e-02	2.729486e-01	4.960354e-02	4.283007e-02	5.491730e-01	2.353371e-02	7.115925e-02	1.961558e-01	3.789061e-02	2.742331e-03	6.772082e-01	1.484383e-02	1.186926e-01	1.929058e-01	7.074619e-02	2.017004e-02	5.899937e-01	7.491655e-03	2.439384e-02	3.844833e-01	8.796594e-03	1.104846e-03	5.745508e-01	6.670591e-03	3.078703e+00	6.446249e-01	1.357155e-01	2.720810e+00	8.024373e-01	2.295293e-01
1030000	-4.613693e+04	1.596482e+02	4.452145e-01	6.796599e-02	2.455800e-01	6.522472e-02	3.520495e-03	6.062016e-01	1.150711e-02	4.372575e-02	2.842375e-01	3.005148e-02	4.327168e-02	5.808227e-01	1.789087e-02	6.681032e-02	1.963100e-01	4.277850e-02	1.690929e-03	6.833942e-01	9.016028e-03	1.012860e-01	1.889270e-01	5.620882e-02	3.635850e-02	6.117933e-01	5.426414e-03	3.017284e-02	4.025318e-01	2.545452e-02	3.778325e-03	5.196889e-01	1.837359e-02	2.909129e+00	6.818604e-01	1.361436e-01	2.695052e+00	7.974512e-01	2.113841e-01
1032500	-4.614469e+04	1.588364e+02	4.416321e-01	5.264873e-02	2.300125e-01	5.757820e-02	4.499635e-03	6.407364e-01	1.452459e-02	1.152409e-01	2.757140e-01	2.097695e-02	3.825250e-02	5.450287e-01	4.786922e-03	6.272713e-02	1.791958e-01	4.717232e-02	2.302281e-03	6.932476e-01	1.535482e-02	1.180417e-01	2.251359e-01	6.129989e-02	7.496229e-03	5.836610e-01	4.365301e-03	1.600716e-02	4.354239e-01	1.466690e-02	8.591341e-03	5.155815e-01	9.729283e-03	4.205998e+00	6.888886e-01	1.496972e-01	2.671045e+00	7.782368e-01	2.381826e-01
1035000	-4.615030e+04	1.585858e+02	4.475655e-01	6.702688e-02	2.271438e-01	6.948393e-02	5.918233e-04	6.112302e-01	2.452340e-02	4.895177e-02	2.963933e-01	4.479189e-02	7.040945e-02	5.362506e-01	3.203040e-03	6.487790e-02	1.938482e-01	5.515421e-02	3.025236e-03	6.722195e-01	1.087494e-02	1.108145e-01	1.962004e-01	6.271636e-02	3.988875e-02	5.887375e-01	1.642528e-03	1.497004e-02	4.310746e-01	1.018512e-02	7.963569e-03	5.229458e-01	1.286090e-02	3.655277e+00	6.688012e-01	1.450641e-01	2.692945e+00	7.793041e-01	2.426364e-01
1037500	-4.615155e+04	1.599435e+02	4.418105e-01	6.313365e-02	2.452396e-01	6.903731e-02	3.732180e-03	6.030770e-01	1.578029e-02	6.681503e-02	2.609474e-01	3.021752e-02	4.105832e-02	5.927824e-01	8.179372e-03	7.304577e-02	1.919082e-01	3.786057e-02	5.338198e-03	6.780584e-01	1.378894e-02	1.236025e-01	1.974413e-01	6.055417e-02	2.400162e-02	5.893593e-01	5.041120e-03	1.617241e-02	3.909182e-01	3.231712e-02	1.386503e-02	5.068035e-01	3.992372e-02	3.074708e+00	6.918375e-01	1.355540e-01	2.709742e+00	7.558249e-01	2.078980e-01
1040000	-4.614947e+04	1.578169e+02	4.603933e-01	8.379184e-02	2.430261e-01	7.083817e-02	2.134704e-03	5.877719e-01	1.243733e-02	6.333033e-02	2.958253e-01	3.895232e-02	2.592654e-02	5.717394e-01	4.226146e-03	6.359038e-02	1.950579e-01	3.170072e-02	2.665814e-03	6.994956e-01	7.489638e-03	1.002109e-01	1.839550e-01	6.120458e-02	2.321169e-02	6.163802e-01	1.503764e-02	4.974347e-02	4.223823e-01	1.783283e-02	7.098955e-04	5.010684e-01	8.263129e-03	2.727394e+00	6.602235e-01	1.345790e-01	2.713663e+00	8.058865e-01	2.115698e-01
1042500	-4.615008e+04	1.588383e+02	4.389265e-01	6.981577e-02	2.330916e-01	6.361454e-02	6.274526e-03	6.103456e-01	1.685790e-02	1.174392e-01	2.233346e-01	3.280551e-02	6.595050e-02	5.538544e-01	6.615790e-03	7.277753e-02	1.803202e-01	3.927865e-02	4.871258e-03	6.935495e-01	9.202895e-03	1.063176e-01	1.566055e-01	7.167066e-02	3.530267e-02	6.258219e-01	4.281677e-03	1.125464e-02	4.658487e-01	6.399960e-04	7.773563e-04	4.763780e-01	4.510130e-02	4.573120e+00	6.978765e-01	1.479884e-01	2.665224e+00	8.085466e-01	2.035351e-01
1045000	-4.614420e+04	1.567756e+02	4.577422e-01	6.638768e-02	2.400523e-01	6.329052e-02	1.076669e-03	6.132570e-01	1.593589e-02	6.685674e-02	2.764326e-01	3.042959e-02	3.207752e-02	5.922698e-01	1.933766e-03	6.570827e-02	1.804581e-01	4.514891e-02	3.559227e-03	6.908611e-01	1.426443e-02	9.150040e-02	2.049273e-01	6.382931e-02	1.408334e-02	6.183628e-01	7.296788e-03	3.794949e-02	4.516630e-01	8.417349e-03	6.180765e-03	4.813962e-01	1.439322e-02	4.115454e+00	6.583709e-01	1.325704e-01	2.744769e+00	7.641497e-01	2.020313e-01
1047500	-4.614784e+04	1.589206e+02	4.364965e-01	7.486218e-02	2.228758e-01	6.064438e-02	4.189998e-03	6.093841e-01	2.804353e-02	8.110214e-02	2.997696e-01	2.640930e-02	7.685189e-02	5.082168e-01	7.650281e-03	6.665125e-02	1.839582e-01	3.537098e-02	5.527696e-03	6.925134e-01	1.597850e-02	9.759368e-02	2.132753e-01	6.578101e-02	2.428737e-02	5.905421e-01	8.520493e-03	1.341147e-02	4.946327e-01	2.087146e-02	2.026114e-03	4.615970e-01	7.461229e-03	4.824131e+00	6.947634e-01	1.386058e-01	2.683273e+00	7.897013e-01	2.124595e-01
1050000	-4.614108e+04	1.584614e+02	4.475342e-01	6.799488e-02	2.291875e-01	6.712122e-02	2.531541e-03	6.117962e-01	2.136872e-02	9.168936e-02	2.274788e-01	2.579087e-02	3.641942e-02	6.134564e-01	5.165114e-03	6.545642e-02	1.871245e-01	4.047068e-02	4.684832e-03	6.855751e-01	1.668852e-02	1.001040e-01	1.668820e-01	5.770252e-02	1.515852e-02	6.585239e-01	1.629001e-03	2.658470e-02	4.896132e-01	1.775853e-02	3.854304e-03	4.475487e-01	1.464049e-02	3.783907e+00	7.075150e-01	1.306434e-01	2.667686e+00	7.827058e-01	2.409160e-01
1052500	-4.615324e+04	1.588747e+02	4.493749e-01	7.546960e-02	2.280769e-01	7.056567e-02	3.984956e-03	6.086065e-01	1.329646e-02	8.544026e-02	2.745679e-01	5.647661e-02	4.614023e-02	5.348223e-01	2.552673e-03	7.081532e-02	1.865398e-01	4.943816e-02	2.326813e-03	6.779882e-01	1.289171e-02	1.026319e-01	1.845362e-01	6.295653e-02	3.788207e-02	6.086229e-01	3.370349e-03	3.493093e-02	3.879152e-01	1.322312e-02	1.005088e-02	5.240733e-01	2.980661e-02	3.124132e+00	7.077114e-01	1.373857e-01	2.658808e+00	8.059731e-01	2.202966e-01
1055000	-4.613836e+04	1.593436e+02	4.354196e-01	7.726227e-02	2.037909e-01	5.656634e-02	6.204848e-03	6.396980e-01	1.647764e-02	6.118537e-02	3.089319e-01	4.016655e-02	3.375968e-02	5.474449e-01	8.511630e-03	6.956728e-02	1.983471e-01	4.833647e-02	6.644869e-03	6.689970e-01	8.107330e-03	1.053535e-01	2.021833e-01	4.419738e-02	1.546780e-02	6.260000e-01	6.798061e-03	4.415169e-02	4.621342e-01	1.082922e-02	1.004859e-02	4.657960e-01	7.040313e-03	4.549420e+00	6.782039e-01	1.284093e-01	2.725293e+00	7.813034e-01	1.914601e-01
1057500	-4.613840e+04	1.596002e+02	4.331061e-01	7.046735e-02	2.555125e-01	5.525371e-02	2.239855e-03	5.939053e-01	2.262127e-02	7.469559e-02	3.138859e-01	3.849057e-02	3.583486e-02	5.283284e-01	8.764762e-03	6.535971e-02	1.926370e-01	4.545674e-02	4.689818e-03	6.833248e-01	8.531920e-03	1.290121e-01	1.798813e-01	5.435157e-02	3.869415e-02	5.953309e-01	2.729963e-03	1.426889e-02	4.059952e-01	4.968383e-02	4.783871e-03	5.179034e-01	7.364781e-03	4.612699e+00	6.797337e-01	1.501910e-01	2.700619e+00	7.648384e-01	2.113294e-01
1060000	-4.615006e+04	1.567289e+02	4.517130e-01	6.385701e-02	2.198515e-01	5.229630e-02	4.040440e-03	6.379042e-01	2.205059e-02	7.323315e-02	3.144080e-01	3.985391e-02	4.843039e-02	5.169971e-01	7.077445e-03	6.708685e-02	1.853198e-01	4.943077e-02	4.301414e-03	6.763747e-01	1.748646e-02	1.006706e-01	2.175693e-01	7.202351e-02	1.537667e-02	5.886038e-01	5.756122e-03	2.059553e-02	4.165410e-01	7.188239e-03	2.710503e-03	5.377724e-01	1.519232e-02	4.958302e+00	6.675527e-01	1.408145e-01	2.709078e+00	7.667067e-01	2.350487e-01
1062500	-4.614523e+04	1.596740e+02	4.449838e-01	5.761544e-02	2.281532e-01	5.525363e-02	5.917195e-03	6.387069e-01	1.435357e-02	7.542162e-02	2.760455e-01	2.814996e-02	3.215933e-02	5.773178e-01	1.090579e-02	7.667374e-02	1.922051e-01	3.851021e-02	4.094663e-03	6.796011e-01	8.915231e-03	9.346352e-02	2.090180e-01	7.628769e-02	1.464949e-02	5.974097e-01	9.171633e-03	1.374505e-02	4.003856e-01	4.623150e-03	2.486629e-03	5.741117e-01	4.647911e-03	2.914463e+00	6.663548e-01	1.485623e-01	2.699887e+00	7.886565e-01	2.171850e-01
1065000	-4.615006e+04	1.592274e+02	4.472960e-01	5.762646e-02	2.076612e-01	6.989883e-02	2.132896e-03	6.452641e-01	1.741650e-02	6.017910e-02	2.771712e-01	4.279730e-02	3.357003e-02	5.839402e-01	2.342174e-03	6.809061e-02	1.838982e-01	4.564407e-02	3.565478e-03	6.808270e-01	1.797472e-02	9.822656e-02	1.892422e-01	6.674117e-02	2.543423e-02	6.160451e-01	4.310795e-03	2.762181e-02	4.178949e-01	1.346926e-02	1.033891e-02	5.221809e-01	8.494176e-03	3.049888e+00	6.662770e-01	1.331371e-01	2.708142e+00	7.819991e-01	2.383877e-01
1067500	-4.614504e+04	1.603382e+02	4.354559e-01	6.181373e-02	2.097225e-01	6.510875e-02	8.714911e-03	6.412831e-01	1.335709e-02	5.591870e-02	3.699630e-01	2.989123e-02	3.347071e-02	4.926983e-01	1.805809e-02	6.571009e-02	1.666958e-01	4.607624e-02	4.938801e-03	6.967060e-01	1.987315e-02	1.076655e-01	1.829017e-01	5.200638e-02	1.974485e-02	6.344146e-01	3.266958e-03	3.500635e-02	3.809913e-01	8.349842e-03	4.205970e-03	5.508706e-01	2.057594e-02	3.549844e+00	6.857318e-01	1.531843e-01	2.672890e+00	8.010413e-01	2.100129e-01
1070000	-4.614753e+04	1.593722e+02	4.402673e-01	7.511489e-02	2.308468e-01	6.939772e-02	2.124587e-03	6.081824e-01	1.433362e-02	8.997702e-02	2.495266e-01	3.853790e-02	5.189798e-02	5.682627e-01	1.797757e-03	6.032224e-02	1.797577e-01	4.613658e-02	2.702583e-03	6.991807e-01	1.190014e-02	1.023943e-01	2.039065e-01	5.601097e-02	8.643595e-03	6.256378e-01	3.406836e-03	6.522595e-02	3.888344e-01	2.354752e-02	5.927863e-03	5.096744e-01	6.789808e-03	3.856062e+00	6.969942e-01	1.558691e-01	2.668441e+00	7.637776e-01	2.304699e-01
1072500	-4.614296e+04	1.601372e+02	4.418007e-01	4.949346e-02	2.404460e-01	7.552721e-02	5.043263e-03	6.021319e-01	2.735817e-02	6.164105e-02	3.059553e-01	2.936135e-02	3.662984e-02	5.645579e-01	1.854510e-03	6.830666e-02	1.847532e-01	4.545206e-02	2.577604e-03	6.866201e-01	1.229042e-02	8.656526e-02	1.718486e-01	7.815206e-02	1.198949e-02	6.455990e-01	5.845541e-03	1.995870e-02	4.609956e-01	2.697436e-03	3.132103e-03	5.102203e-01	2.995869e-03	2.882306e+00	6.654623e-01	1.492498e-01	2.710140e+00	7.657908e-01	2.214988e-01
1075000	-4.614489e+04	1.588787e+02	4.499057e-01	7.058983e-02	2.187739e-01	7.964412e-02	1.490763e-03	6.223955e-01	7.105959e-03	6.075552e-02	2.318738e-01	5.831966e-02	5.744173e-02	5.715927e-01	2.001666e-02	6.702629e-02	2.082534e-01	4.082880e-02	9.159481e-04	6.731173e-01	9.858286e-03	1.017136e-01	2.012060e-01	5.415108e-02	4.252218e-02	5.936184e-01	6.788775e-03	7.337575e-03	4.182706e-01	2.290848e-02	1.828577e-02	5.218788e-01	1.131870e-02	3.049228e+00	6.532140e-01	1.398464e-01	2.716414e+00	8.019215e-01	2.137543e-01
1077500	-4.613794e+04	1.593470e+02	4.321240e-01	6.843197e-02	2.397207e-01	5.559813e-02	2.411092e-03	6.181402e-01	1.569789e-02	9.469568e-02	2.906635e-01	4.052566e-02	5.119577e-02	5.045274e-01	1.839199e-02	6.605035e-02	1.898021e-01	4.266453e-02	2.398175e-03	6.859607e-01	1.312410e-02	9.374655e-02	1.856071e-01	6.193356e-02	1.360645e-02	6.283066e-01	1.679977e-02	3.382264e-02	4.440554e-01	1.392763e-02	1.012476e-02	4.879504e-01	1.011916e-02	5.002245e+00	6.789429e-01	1.601240e-01	2.638903e+00	8.636517e-01	2.105692e-01
1080000	-4.614526e+04	1.579637e+02	4.538447e-01	7.833667e-02	2.320487e-01	6.394072e-02	3.562199e-03	6.018876e-01	2.022412e-02	4.682854e-02	2.572386e-01	2.253754e-02	3.581431e-02	6.113284e-01	2.625256e-02	6.863387e-02	1.802702e-01	4.756182e-02	3.495903e-03	6.868912e-01	1.314698e-02	1.189930e-01	1.761202e-01	6.895988e-02	2.114885e-02	6.098440e-01	4.934115e-03	3.752571e-02	3.713949e-01	2.931239e-02	1.594740e-03	5.493290e-01	1.084332e-02	3.440768e+00	6.731560e-01	1.447115e-01	2.695388e+00	8.194610e-01	1.879126e-01
1082500	-4.614930e+04	1.580182e+02	4.525364e-01	7.953590e-02	2.006411e-01	7.700000e-02	1.427681e-03	6.272611e-01	1.413419e-02	9.059727e-02	2.400788e-01	2.586039e-02	2.540530e-02	6.168992e-01	1.159079e-03	6.660348e-02	1.805735e-01	3.782243e-02	3.332294e-03	7.007435e-01	1.092480e-02	1.051974e-01	1.939182e-01	7.862489e-02	3.080505e-02	5.903644e-01	1.090062e-03	9.934717e-03	4.417607e-01	2.419988e-02	7.863074e-04	5.168504e-01	6.467950e-03	3.559695e+00	6.764618e-01	1.310227e-01	2.740345e+00	7.351732e-01	2.086677e-01
1085000	-4.615329e+04	1.582977e+02	4.558879e-01	6.747195e-02	2.118182e-01	5.498818e-02	4.650647e-03	6.437666e-01	1.730441e-02	6.277410e-02	3.129099e-01	2.139121e-02	3.728232e-02	5.574216e-01	8.220877e-03	6.468790e-02	1.830348e-01	4.611233e-02	5.199782e-03	6.940208e-01	6.944331e-03	1.095864e-01	1.743042e-01	5.418081e-02	2.644828e-02	6.312054e-01	4.274911e-03	1.822464e-02	3.418241e-01	3.181006e-02	4.096132e-04	5.824885e-01	2.524306e-02	2.837065e+00	6.694047e-01	1.286042e-01	2.723698e+00	7.730612e-01	2.200764e-01
1087500	-4.615303e+04	1.600300e+02	4.390903e-01	7.354768e-02	2.416428e-01	6.764340e-02	2.757856e-03	6.013076e-01	1.310063e-02	7.136427e-02	2.924495e-01	2.734335e-02	3.066962e-02	5.753269e-01	2.846385e-03	6.123048e-02	2.062012e-01	4.980089e-02	5.369163e-03	6.652872e-01	1.211105e-02	1.081298e-01	2.053751e-01	5.676330e-02	1.342561e-02	6.147351e-01	1.571076e-03	2.097832e-02	4.454134e-01	1.677473e-03	6.982622e-03	5.184330e-01	6.515218e-03	3.358991e+00	7.147584e-01	1.301689e-01	2.697793e+00	7.572461e-01	1.954443e-01
1090000	-4.614516e+04	1.577777e+02	4.488536e-01	7.467501e-02	2.509415e-01	7.031520e-02	3.169025e-03	5.834466e-01	1.745268e-02	5.252082e-02	2.780439e-01	3.494012e-02	8.040006e-02	5.520945e-01	2.000618e-03	6.615696e-02	1.890172e-01	4.787895e-02	2.703725e-03	6.796894e-01	1.455380e-02	1.102534e-01	1.943565e-01	5.626521e-02	1.327645e-02	6.187804e-01	7.068019e-03	3.365290e-02	4.384496e-01	1.267830e-02	2.685780e-03	5.015113e-01	1.102207e-02	4.290816e+00	6.734638e-01	1.277464e-01	2.678871e+00	8.672022e-01	2.028097e-01
1092500	-4.615327e+04	1.559008e+02	4.533657e-01	8.742885e-02	2.443505e-01	5.972142e-02	4.438935e-03	5.839962e-01	2.006410e-02	8.367939e-02	2.893247e-01	4.453092e-02	3.988396e-02	5.372341e-01	5.346998e-03	7.123780e-02	1.946556e-01	4.424794e-02	1.942251e-03	6.813602e-01	6.556194e-03	1.158920e-01	1.732977e-01	6.625006e-02	2.831707e-02	6.133978e-01	2.845412e-03	4.760367e-02	4.308003e-01	2.279926e-02	1.273331e-03	4.724746e-01	2.504882e-02	5.567149e+00	6.810096e-01	1.561936e-01	2.669427e+00	8.070517e-01	2.138420e-01
1095000	-4.613299e+04	1.586461e+02	4.513863e-01	7.031633e-02	2.184511e-01	6.088272e-02	4.794324e-03	6.259285e-01	1.962707e-02	7.856546e-02	2.897058e-01	2.120702e-02	5.455374e-02	5.522216e-01	3.746349e-03	6.650384e-02	1.858040e-01	4.389928e-02	3.831110e-03	6.933841e-01	6.577724e-03	9.668710e-02	2.122697e-01	7.590497e-02	2.855722e-02	5.748313e-01	1.174978e-02	2.476393e-02	4.722707e-01	8.476680e-03	2.706135e-03	4.801389e-01	1.164363e-02	3.084520e+00	6.677708e-01	1.214282e-01	2.728428e+00	8.063322e-01	1.931957e-01
1097500	-4.614930e+04	1.590324e+02	4.464796e-01	5.697593e-02	2.158000e-01	6.008419e-02	7.374024e-03	6.445481e-01	1.521780e-02	5.399691e-02	2.697763e-01	2.269738e-02	4.753671e-02	5.806463e-01	2.534636e-02	6.356523e-02	1.793080e-01	4.223874e-02	7.786240e-03	6.944353e-01	1.266651e-02	1.124198e-01	1.623396e-01	7.216790e-02	3.504935e-02	6.169044e-01	1.118903e-03	1.085090e-02	4.551786e-01	9.290652e-03	2.367850e-03	5.146618e-01	7.650174e-03	3.354549e+00	6.879034e-01	1.479717e-01	2.644178e+00	8.201881e-01	2.520761e-01
1100000	-4.613514e+04	1.581932e+02	4.409257e-01	8.398378e-02	2.335737e-01	6.009972e-02	4.552888e-03	5.995066e-01	1.828334e-02	5.153609e-02	3.257977e-01	2.935070e-02	3.190694e-02	5.476391e-01	1.376942e-02	7.222807e-02	1.825567e-01	3.953055e-02	1.835805e-03	6.870222e-01	1.682665e-02	1.061429e-01	1.794499e-01	6.594544e-02	1.211176e-02	6.188262e-01	1.752381e-02	2.759133e-02	4.237122e-01	9.481723e-03	2.969005e-03	5.064156e-01	2.983017e-02	4.945359e+00	6.863290e-01	1.484116e-01	2.654448e+00	8.280786e-01	2.259309e-01
1102500	-4.614002e+04	1.596265e+02	4.421386e-01	7.277943e-02	2.232495e-01	6.037888e-02	2.074599e-03	6.224112e-01	1.910633e-02	7.470289e-02	2.858555e-01	2.164755e-02	4.456710e-02	5.697354e-01	3.491539e-03	6.424441e-02	1.882791e-01	4.845131e-02	4.444069e-03	6.783124e-01	1.626879e-02	1.136749e-01	2.224419e-01	6.246580e-02	1.702035e-02	5.821753e-01	2.221798e-03	1.744163e-02	4.544420e-01	5.574510e-03	1.928895e-02	4.914988e-01	1.175412e-02	3.347070e+00	7.115491e-01	1.549103e-01	2.647541e+00	7.947690e-01	2.122386e-01
1105000	-4.614351e+04	1.571793e+02	4.644695e-01	7.448200e-02	2.133899e-01	6.843590e-02	1.365992e-03	6.278185e-01	1.450769e-02	6.789494e-02	2.989866e-01	3.671375e-02	7.096028e-02	5.171416e-01	8.302823e-03	6.540013e-02	1.924544e-01	3.342785e-02	3.586038e-03	6.940601e-01	1.107146e-02	9.244395e-02	2.132843e-01	6.486881e-02	2.111323e-02	6.038284e-01	4.461314e-03	1.731215e-02	4.083017e-01	3.670236e-02	5.345783e-03	5.174213e-01	1.491673e-02	2.835738e+00	6.766932e-01	1.486838e-01	2.655670e+00	8.575098e-01	2.110208e-01
1107500	-4.614637e+04	1.598572e+02	4.389475e-01	5.883688e-02	2.401155e-01	8.086645e-02	3.137382e-03	6.000228e-01	1.702098e-02	9.975386e-02	3.212059e-01	2.264626e-02	3.197832e-02	5.196229e-01	4.792758e-03	6.909590e-02	1.801056e-01	4.137245e-02	2.134019e-03	6.936880e-01	1.360400e-02	1.058282e-01	2.078524e-01	5.762534e-02	1.937509e-02	6.002554e-01	9.063591e-03	3.923347e-02	4.159664e-01	1.973791e-03	6.345959e-03	5.098758e-01	2.660455e-02	3.551303e+00	6.778567e-01	1.469164e-01	2.690892e+00	7.831249e-01	2.212802e-01
1110000	-4.613719e+04	1.587757e+02	4.473285e-01	6.229730e-02	2.291023e-01	6.203390e-02	4.067817e-03	6.284931e-01	1.400552e-02	7.261816e-02	2.706478e-01	3.449742e-02	4.649408e-02	5.723775e-01	3.365100e-03	6.002328e-02	1.871880e-01	4.878286e-02	4.194366e-03	6.830812e-01	1.673033e-02	1.026912e-01	1.571565e-01	6.856528e-02	3.316724e-02	6.360635e-01	2.356285e-03	1.998202e-02	4.473619e-01	2.864270e-03	1.291537e-02	5.060558e-01	1.082057e-02	3.497148e+00	6.693942e-01	1.400949e-01	2.719038e+00	7.728681e-01	2.069043e-01
1112500	-4.613977e+04	1.569943e+02	4.562009e-01	6.941848e-02	2.042938e-01	7.391358e-02	3.236485e-03	6.297827e-01	1.935495e-02	8.179973e-02	3.155177e-01	2.632363e-02	6.386223e-02	5.032872e-01	9.209504e-03	5.929080e-02	1.906684e-01	3.730793e-02	5.105318e-03	6.966449e-01	1.098265e-02	9.947606e-02	1.926539e-01	6.321924e-02	1.052232e-02	6.308801e-01	3.248309e-03	1.622896e-02	4.768425e-01	1.558757e-02	4.432360e-03	4.846375e-01	2.271071e-03	4.099326e+00	6.753216e-01	1.531121e-01	2.684414e+00	7.987064e-01	2.104448e-01
1115000	-4.615352e+04	1.592138e+02	4.443722e-01	7.159560e-02	2.212722e-01	6.571082e-02	4.887345e-03	6.079081e-01	2.862590e-02	6.348101e-02	3.313661e-01	2.988301e-02	4.916797e-02	5.216710e-01	4.430892e-03	7.622842e-02	1.844209e-01	4.319844e-02	2.415301e-03	6.809497e-01	1.278723e-02	1.011137e-01	2.150773e-01	7.779437e-02	1.212382e-02	5.931520e-01	7.388116e-04	1.709419e-02	4.900346e-01	1.545436e-02	1.855740e-03	4.712158e-01	4.345282e-03	3.457244e+00	7.046480e-01	1.438450e-01	2.645871e+00	8.053922e-01	2.395647e-01
1117500	-4.613458e+04	1.582410e+02	4.476368e-01	7.588178e-02	2.496192e-01	6.601059e-02	5.514800e-04	5.871559e-01	2.078103e-02	4.740612e-02	3.040913e-01	2.389947e-02	4.944329e-02	5.732905e-01	1.869314e-03	6.890891e-02	1.949219e-01	4.098051e-02	3.684258e-03	6.768606e-01	1.464382e-02	1.041927e-01	1.992859e-01	7.457603e-02	9.088588e-03	6.117488e-01	1.107927e-03	3.244451e-02	4.145308e-01	1.304409e-02	3.328024e-03	5.135628e-01	2.308977e-02	3.990519e+00	6.825853e-01	1.482118e-01	2.687408e+00	7.581300e-01	2.425043e-01
1120000	-4.613797e+04	1.589149e+02	4.496171e-01	6.656100e-02	2.413893e-01	7.608087e-02	1.394823e-03	5.964305e-01	1.814345e-02	6.352436e-02	2.928021e-01	3.255833e-02	3.517484e-02	5.629570e-01	1.298343e-02	6.799986e-02	1.744796e-01	3.892589e-02	3.290649e-03	7.097595e-01	5.544516e-03	9.639541e-02	1.879180e-01	6.719719e-02	1.912182e-02	6.227268e-01	6.640717e-03	2.073965e-02	4.892078e-01	2.485361e-02	1.833345e-04	4.403501e-01	2.466550e-02	3.051534e+00	6.596250e-01	1.369596e-01	2.715927e+00	8.129840e-01	1.962066e-01
1122500	-4.613117e+04	1.586480e+02	4.481883e-01	6.521897e-02	2.288497e-01	6.427213e-02	3.666833e-03	6.246843e-01	1.330799e-02	7.318087e-02	2.653494e-01	2.325851e-02	4.886209e-02	5.764234e-01	1.292568e-02	6.961290e-02	1.854352e-01	4.129535e-02	1.674449e-03	6.870529e-01	1.492918e-02	1.010536e-01	1.935057e-01	8.244319e-02	1.473653e-02	5.981757e-01	1.008519e-02	2.045314e-02	5.044437e-01	1.997224e-02	4.327843e-03	4.485832e-01	2.219800e-03	3.509605e+00	6.766014e-01	1.321449e-01	2.716749e+00	7.853714e-01	1.997325e-01
1125000	-4.614620e+04	1.570483e+02	4.593944e-01	5.699137e-02	2.467802e-01	6.762310e-02	6.704996e-03	6.093601e-01	1.254020e-02	7.962040e-02	3.009923e-01	2.455918e-02	2.252854e-02	5.709920e-01	1.307571e-03	6.232183e-02	1.747326e-01	5.004440e-02	1.516545e-03	6.884524e-01	2.293224e-02	8.515074e-02	1.819820e-01	7.152993e-02	2.604904e-02	6.220299e-01	1.325843e-02	3.802934e-02	4.662192e-01	3.106935e-02	3.621557e-03	4.577066e-01	3.353936e-03	3.626380e+00	6.750617e-01	1.432840e-01	2.680732e+00	8.563219e-01	1.770035e-01
1127500	-4.615528e+04	1.591834e+02	4.452905e-01	8.013551e-02	2.199601e-01	4.917604e-02	2.206816e-04	6.322736e-01	1.823399e-02	9.423184e-02	2.722880e-01	4.437812e-02	2.711048e-02	5.546117e-01	7.379862e-03	6.912041e-02	1.930940e-01	3.890774e-02	3.999378e-03	6.827018e-01	1.217673e-02	1.007503e-01	2.105763e-01	7.640204e-02	2.479747e-02	5.738427e-01	1.363117e-02	5.531790e-02	3.466382e-01	6.581228e-03	1.082154e-02	5.710954e-01	9.545805e-03	3.363703e+00	7.029547e-01	1.481720e-01	2.676843e+00	8.051645e-01	1.740405e-01
1130000	-4.612985e+04	1.589396e+02	4.483550e-01	7.241330e-02	2.259641e-01	6.890318e-02	5.411138e-04	6.060386e-01	2.613974e-02	7.654671e-02	2.197442e-01	4.131405e-02	8.993078e-02	5.716666e-01	7.976646e-04	6.551740e-02	1.834113e-01	4.511802e-02	3.813334e-03	6.914644e-01	1.067558e-02	1.022029e-01	1.635855e-01	7.621389e-02	1.233760e-02	6.395595e-01	6.100513e-03	1.867672e-02	4.262537e-01	2.538266e-02	7.413024e-03	5.106863e-01	1.158758e-02	3.195623e+00	6.600587e-01	1.265002e-01	2.730646e+00	8.094866e-01	1.907162e-01
1132500	-4.614351e+04	1.601987e+02	4.421316e-01	6.443197e-02	2.367153e-01	7.295834e-02	5.683631e-03	5.909907e-01	2.922009e-02	1.066716e-01	3.172601e-01	2.092804e-02	3.778974e-02	4.961243e-01	2.122630e-02	7.098330e-02	1.993390e-01	4.423004e-02	4.283546e-03	6.717467e-01	9.417386e-03	1.287384e-01	2.020378e-01	5.123412e-02	7.748659e-03	6.098615e-01	3.795193e-04	1.088469e-02	4.380206e-01	6.360514e-03	4.277189e-03	5.202305e-01	2.022648e-02	2.775804e+00	6.873590e-01	1.478953e-01	2.689579e+00	7.738801e-01	2.130120e-01
1135000	-4.614364e+04	1.581593e+02	4.477318e-01	7.033311e-02	2.318961e-01	7.261083e-02	6.885626e-04	6.078465e-01	1.662491e-02	5.999755e-02	3.350917e-01	2.875861e-02	5.606937e-02	5.128812e-01	7.201542e-03	6.314853e-02	1.929812e-01	4.666140e-02	3.664483e-03	6.833664e-01	1.017792e-02	1.010194e-01	1.998123e-01	6.538589e-02	1.715669e-02	6.164654e-01	1.603514e-04	3.200583e-02	4.279146e-01	9.040286e-03	3.759117e-03	5.019142e-01	2.536592e-02	4.059427e+00	6.873590e-01	1.536268e-01	2.672857e+00	8.028764e-01	2.040999e-01
1137500	-4.612973e+04	1.582761e+02	4.465095e-01	7.397215e-02	2.326190e-01	5.611476e-02	4.612088e-03	6.187109e-01	1.397108e-02	7.283423e-02	3.136299e-01	2.176433e-02	2.788656e-02	5.417990e-01	2.208592e-02	6.769678e-02	1.951996e-01	4.138291e-02	5.347026e-03	6.786292e-01	1.174452e-02	1.113056e-01	1.883455e-01	6.479562e-02	1.838811e-02	6.154156e-01	1.749592e-03	3.009651e-02	4.014011e-01	1.553992e-02	1.462795e-02	5.372949e-01	1.039647e-03	4.106808e+00	6.709619e-01	1.459770e-01	2.692542e+00	8.125667e-01	2.025273e-01
1140000	-4.614875e+04	1.577756e+02	4.537028e-01	7.777442e-02	2.454158e-01	5.085430e-02	7.050773e-03	6.069638e-01	1.194089e-02	8.842523e-02	2.861907e-01	2.790889e-02	3.657537e-02	5.367841e-01	2.411575e-02	6.273064e-02	1.883243e-01	5.094212e-02	1.356686e-03	6.770229e-01	1.962336e-02	1.073130e-01	1.702385e-01	8.805038e-02	2.183734e-02	5.991028e-01	1.345804e-02	1.914649e-02	5.093741e-01	1.296469e-02	3.563002e-03	4.423606e-01	1.259112e-02	3.647650e+00	6.657357e-01	1.472123e-01	2.723627e+00	7.575212e-01	2.072362e-01
1142500	-4.614449e+04	1.592593e+02	4.464908e-01	5.804266e-02	2.319814e-01	7.050990e-02	2.979733e-03	6.154807e-01	2.100556e-02	5.208985e-02	2.596722e-01	2.784343e-02	4.752879e-02	6.029346e-01	9.931078e-03	6.875550e-02	1.950256e-01	3.959036e-02	2.786686e-03	6.826327e-01	1.120919e-02	1.227057e-01	1.864102e-01	5.939695e-02	1.658578e-02	6.097283e-01	5.173026e-03	1.477910e-02	4.084539e-01	3.823073e-02	3.278394e-03	5.337408e-01	1.517119e-03	3.126107e+00	6.881070e-01	1.393231e-01	2.701072e+00	7.621587e-01	2.181441e-01
1145000	-4.613999e+04	1.603044e+02	4.274833e-01	6.769948e-02	2.138068e-01	7.165929e-02	1.736638e-03	6.341187e-01	1.097904e-02	8.784848e-02	2.700688e-01	3.476734e-02	3.367898e-02	5.631516e-01	1.048475e-02	7.206465e-02	1.900860e-01	4.024607e-02	3.636126e-03	6.828021e-01	1.116502e-02	9.170838e-02	1.894059e-01	6.287628e-02	8.815711e-03	6.410722e-01	6.121438e-03	2.214193e-02	4.392217e-01	8.646754e-03	1.513039e-03	5.120224e-01	1.645415e-02	4.693142e+00	6.774143e-01	1.466397e-01	2.638440e+00	8.980441e-01	2.048271e-01
1147500	-4.615528e+04	1.581912e+02	4.542084e-01	7.200536e-02	2.149306e-01	7.584040e-02	2.225597e-03	6.149193e-01	2.007875e-02	3.873009e-02	2.621051e-01	4.016466e-02	3.925651e-02	6.139940e-01	5.749645e-03	6.592257e-02	1.838378e-01	3.856333e-02	3.138897e-03	7.020381e-01	6.499299e-03	1.091234e-01	2.169894e-01	8.483218e-02	1.857230e-02	5.690530e-01	1.429714e-03	3.684534e-02	3.983501e-01	9.016579e-04	4.627854e-03	5.312077e-01	2.806737e-02	3.165238e+00	6.801805e-01	1.362869e-01	2.712817e+00	7.791229e-01	1.988514e-01
1150000	-4.614405e+04	1.599828e+02	4.373264e-01	6.506177e-02	2.243396e-01	6.676622e-02	1.457913e-03	6.253478e-01	1.702671e-02	6.014610e-02	3.081555e-01	2.788984e-02	5.722644e-02	5.443394e-01	2.242721e-03	6.952587e-02	1.747513e-01	3.934041e-02	3.009110e-03	7.001464e-01	1.322683e-02	1.091034e-01	1.966770e-01	6.498519e-02	9.017591e-03	6.127783e-01	7.438475e-03	9.867251e-03	4.100143e-01	2.338931e-02	1.507226e-03	5.457660e-01	9.455915e-03	3.647927e+00	6.871241e-01	1.385821e-01	2.687095e+00	8.008131e-01	2.083398e-01
1152500	-4.614456e+04	1.583626e+02	4.460581e-01	7.780377e-02	2.188529e-01	5.912103e-02	5.661189e-03	6.227001e-01	1.586103e-02	5.899944e-02	3.560512e-01	2.874984e-02	4.263113e-02	5.011422e-01	1.242610e-02	6.297281e-02	1.801392e-01	3.740763e-02	4.939956e-03	7.031130e-01	1.142743e-02	8.139565e-02	1.866140e-01	7.065423e-02	1.769323e-02	6.391167e-01	4.526187e-03	1.125787e-02	3.842005e-01	2.484776e-02	1.813268e-04	5.724972e-01	7.015345e-03	4.081012e+00	6.898867e-01	1.425360e-01	2.673688e+00	8.101877e-01	2.115869e-01
1155000	-4.614444e+04	1.589261e+02	4.460658e-01	6.772154e-02	2.051437e-01	6.273751e-02	6.799560e-03	6.421366e-01	1.546105e-02	6.790511e-02	2.925030e-01	2.950780e-02	2.452962e-02	5.772579e-01	8.296602e-03	7.493493e-02	1.909342e-01	3.475584e-02	1.035529e-03	6.759530e-01	2.238649e-02	1.101153e-01	2.000010e-01	4.409500e-02	1.915185e-02	6.210364e-01	5.600363e-03	2.566036e-02	4.049805e-01	1.941032e-03	1.801332e-03	5.523627e-01	1.325407e-02	3.516464e+00	6.603229e-01	1.467244e-01	2.692114e+00	8.322311e-01	2.021209e-01
1157500	-4.613807e+04	1.603585e+02	4.306193e-01	6.428578e-02	2.527773e-01	7.894048e-02	5.804922e-03	5.835006e-01	1.469097e-02	7.460401e-02	2.995797e-01	3.456646e-02	5.870275e-02	5.257112e-01	6.835905e-03	6.369209e-02	1.986627e-01	4.511576e-02	4.647791e-03	6.732620e-01	1.461970e-02	1.222475e-01	1.800734e-01	5.570836e-02	2.063102e-02	6.193240e-01	2.015750e-03	1.164466e-02	4.440596e-01	8.285699e-03	2.810143e-03	5.177990e-01	1.540092e-02	4.200218e+00	7.187355e-01	1.564218e-01	2.610589e+00	8.332871e-01	2.271171e-01
1160000	-4.613475e+04	1.591944e+02	4.350244e-01	7.045078e-02	2.271661e-01	6.576127e-02	2.219744e-03	6.213352e-01	1.306699e-02	5.824842e-02	3.131884e-01	2.420608e-02	4.105321e-02	5.590208e-01	4.283128e-03	6.559363e-02	1.944218e-01	5.702105e-02	3.586684e-03	6.695380e-01	9.838803e-03	1.027825e-01	1.923405e-01	6.370479e-02	9.625673e-03	6.232400e-01	8.306630e-03	1.472252e-02	4.091535e-01	1.399445e-02	1.371431e-03	5.496642e-01	1.109384e-02	4.753171e+00	6.886872e-01	1.473761e-01	2.645604e+00	8.668708e-01	1.999705e-01
1162500	-4.614425e+04	1.608307e+02	4.315301e-01	6.710699e-02	2.609231e-01	6.390378e-02	7.634997e-03	5.896378e-01	1.079329e-02	7.138860e-02	2.631043e-01	3.294456e-02	3.528594e-02	5.887433e-01	8.533354e-03	6.287353e-02	1.920431e-01	4.564676e-02	4.673556e-03	6.814343e-01	1.332876e-02	9.622245e-02	1.967244e-01	5.673158e-02	2.179171e-02	6.201522e-01	8.377631e-03	3.883099e-02	4.342293e-01	1.594078e-02	1.283556e-02	4.814381e-01	1.672524e-02	3.601070e+00	6.911951e-01	1.331333e-01	2.629371e+00	8.889275e-01	2.316002e-01
1165000	-4.616069e+04	1.570123e+02	4.515023e-01	6.535464e-02	2.281221e-01	7.232904e-02	1.313693e-03	6.169576e-01	1.592289e-02	9.646270e-02	2.499680e-01	1.979955e-02	6.527288e-02	5.570822e-01	1.141476e-02	6.851343e-02	1.828780e-01	5.502676e-02	6.393664e-03	6.744189e-01	1.276927e-02	9.279157e-02	1.854441e-01	7.599639e-02	2.308569e-02	6.176558e-01	5.026404e-03	4.573284e-02	3.746754e-01	4.960067e-03	2.541194e-03	5.577869e-01	1.430359e-02	4.702920e+00	7.194406e-01	1.331548e-01	2.656324e+00	8.070596e-01	2.093344e-01
1167500	-4.615598e+04	1.582475e+02	4.437394e-01	6.836765e-02	2.485246e-01	6.067876e-02	2.844439e-03	6.099657e-01	9.618807e-03	9.509922e-02	3.022272e-01	1.918168e-02	5.879869e-02	5.200958e-01	4.597421e-03	6.016711e-02	1.930329e-01	5.006942e-02	5.766020e-03	6.752774e-01	1.568710e-02	1.114287e-01	2.126515e-01	7.497275e-02	1.521553e-02	5.738654e-01	1.186608e-02	2.164408e-02	4.456366e-01	7.782425e-03	2.096108e-03	5.127911e-01	1.004975e-02	4.509107e+00	6.328157e-01	1.476894e-01	2.723338e+00	8.324464e-01	1.927906e-01
1170000	-4.615228e+04	1.586641e+02	4.478727e-01	5.666617e-02	2.400357e-01	6.537611e-02	3.599081e-03	6.091973e-01	2.512565e-02	5.661401e-02	3.555336e-01	2.715588e-02	3.665326e-02	5.225759e-01	1.467304e-03	6.955606e-02	1.774439e-01	3.740650e-02	2.784378e-03	6.995009e-01	1.330825e-02	1.011609e-01	1.500323e-01	6.890055e-02	2.501591e-02	6.486841e-01	6.206179e-03	1.933956e-02	3.696036e-01	7.178137e-03	3.712405e-03	5.807192e-01	1.944708e-02	3.535817e+00	6.901084e-01	1.435108e-01	2.685952e+00	8.034456e-01	1.923142e-01
1172500	-4.614543e+04	1.594871e+02	4.452168e-01	6.226112e-02	2.146935e-01	7.977587e-02	2.724803e-03	6.315175e-01	9.027240e-03	8.157115e-02	2.754012e-01	1.755013e-02	4.460706e-02	5.763922e-01	4.478273e-03	7.613083e-02	1.880436e-01	3.306801e-02	2.060036e-03	6.894081e-01	1.128949e-02	1.276220e-01	2.074986e-01	7.161631e-02	1.901504e-02	5.631008e-01	1.114718e-02	2.510530e-02	4.897331e-01	1.168619e-02	1.100692e-02	4.484806e-01	1.398790e-02	3.069883e+00	6.657730e-01	1.473307e-01	2.698878e+00	7.953756e-01	2.156669e-01
1175000	-4.615055e+04	1.590514e+02	4.431115e-01	6.951457e-02	2.020526e-01	7.046475e-02	2.332157e-03	6.479297e-01	7.706243e-03	8.358816e-02	3.531189e-01	2.044310e-02	6.689932e-02	4.716749e-01	4.275663e-03	6.847220e-02	1.915554e-01	4.396616e-02	4.896218e-03	6.763311e-01	1.477886e-02	1.325557e-01	1.876349e-01	6.326110e-02	2.334038e-02	5.770021e-01	1.620585e-02	3.603906e-02	4.258120e-01	2.243107e-02	7.347326e-03	5.011216e-01	7.248885e-03	3.790233e+00	7.092076e-01	1.549655e-01	2.653021e+00	7.944387e-01	2.063417e-01
1177500	-4.613613e+04	1.591271e+02	4.501677e-01	6.613075e-02	2.416393e-01	5.304096e-02	5.863326e-03	6.215607e-01	1.176497e-02	9.371760e-02	2.682480e-01	5.245830e-02	3.294964e-02	5.515870e-01	1.039473e-03	7.104037e-02	1.916592e-01	4.040842e-02	1.810361e-03	6.826795e-01	1.240216e-02	1.229620e-01	1.989001e-01	6.332130e-02	9.746387e-03	5.971396e-01	7.930569e-03	1.406128e-02	4.535961e-01	7.845049e-03	3.151109e-03	5.185800e-01	2.766448e-03	2.765914e+00	6.463913e-01	1.262595e-01	2.734167e+00	8.100861e-01	2.104404e-01
1180000	-4.613571e+04	1.573693e+02	4.492667e-01	6.521494e-02	2.162680e-01	5.350925e-02	7.215104e-03	6.428917e-01	1.490099e-02	4.891625e-02	2.580950e-01	4.311278e-02	4.474260e-02	5.926956e-01	1.243783e-02	6.123650e-02	1.936719e-01	4.327217e-02	3.594913e-03	6.831740e-01	1.505054e-02	1.114087e-01	1.947167e-01	5.134027e-02	3.064057e-02	6.072838e-01	4.609936e-03	2.715475e-02	4.551173e-01	5.910695e-05	3.636883e-03	4.957837e-01	1.824833e-02	4.643967e+00	7.046373e-01	1.347908e-01	2.713729e+00	7.240472e-01	2.098410e-01
1182500	-4.614408e+04	1.585919e+02	4.524172e-01	6.494313e-02	2.243576e-01	5.354522e-02	2.221473e-03	6.401220e-01	1.481059e-02	6.018708e-02	2.599157e-01	2.835875e-02	1.848143e-02	6.251147e-01	7.942340e-03	6.425720e-02	1.848049e-01	3.867542e-02	2.111283e-03	6.989413e-01	1.120990e-02	8.051411e-02	2.190646e-01	6.885333e-02	1.253985e-02	6.163912e-01	2.636901e-03	6.080917e-02	4.207318e-01	7.120682e-03	2.442009e-03	5.032576e-01	5.638804e-03	3.001743e+00	6.579445e-01	1.311367e-01	2.724673e+00	7.833107e-01	2.249068e-01
1185000	-4.613591e+04	1.578568e+02	4.450580e-01	7.429558e-02	2.288998e-01	7.811010e-02	3.358195e-03	6.043048e-01	1.103152e-02	6.184516e-02	2.709608e-01	1.400301e-02	2.647623e-02	6.014732e-01	2.524165e-02	6.532399e-02	1.887204e-01	4.441605e-02	1.599881e-03	6.783335e-01	2.160621e-02	1.004473e-01	2.082951e-01	6.643976e-02	2.537949e-02	5.929472e-01	6.491169e-03	4.544951e-02	4.402791e-01	2.946460e-02	1.105998e-03	4.800742e-01	3.626575e-03	4.721620e+00	6.724268e-01	1.536991e-01	2.705285e+00	7.657340e-01	2.086996e-01
1187500	-4.614559e+04	1.586047e+02	4.426430e-01	7.303797e-02	2.467905e-01	6.419560e-02	8.489755e-03	5.882117e-01	1.927442e-02	7.557362e-02	2.900025e-01	3.499271e-02	3.744638e-02	5.535307e-01	8.454059e-03	6.700614e-02	2.095516e-01	4.180114e-02	4.179609e-03	6.621341e-01	1.532740e-02	9.835323e-02	1.757610e-01	6.720689e-02	2.357739e-02	6.327948e-01	2.306669e-03	4.335925e-02	4.346173e-01	5.487515e-03	1.135179e-02	4.888993e-01	1.628484e-02	4.300424e+00	6.832030e-01	1.461054e-01	2.707809e+00	7.747977e-01	1.880283e-01
1190000	-4.614236e+04	1.582318e+02	4.508146e-01	5.939906e-02	2.403511e-01	6.263214e-02	7.431563e-03	6.182842e-01	1.190192e-02	9.556545e-02	2.524899e-01	2.737748e-02	3.487744e-02	5.880700e-01	1.619653e-03	6.563141e-02	1.979132e-01	4.237272e-02	3.307994e-03	6.799447e-01	1.082994e-02	9.606364e-02	1.572219e-01	6.980004e-02	1.753278e-02	6.527725e-01	6.609113e-03	2.026633e-02	3.913143e-01	1.999902e-02	1.459537e-02	5.252877e-01	2.853735e-02	3.574947e+00	6.670375e-01	1.317128e-01	2.713049e+00	8.068832e-01	2.039960e-01
1192500	-4.614474e+04	1.596831e+02	4.361330e-01	7.878039e-02	2.400048e-01	6.729863e-02	3.808295e-04	5.984199e-01	1.511541e-02	6.055992e-02	2.727984e-01	2.114243e-02	3.587693e-02	6.057656e-01	3.856744e-03	7.416228e-02	1.936810e-01	4.232286e-02	2.832570e-03	6.744063e-01	1.259503e-02	1.059943e-01	1.948786e-01	7.179453e-02	1.130835e-02	6.112633e-01	4.760845e-03	1.240155e-02	5.171907e-01	1.406884e-02	6.082583e-03	4.369822e-01	1.327417e-02	4.111693e+00	6.865310e-01	1.396438e-01	2.673545e+00	8.323036e-01	2.009170e-01
1195000	-4.613516e+04	1.594420e+02	4.435718e-01	7.452179e-02	2.314358e-01	6.247215e-02	4.072919e-03	6.164961e-01	1.100121e-02	4.848570e-02	2.854175e-01	4.151080e-02	2.975006e-02	5.933435e-01	1.492460e-03	6.279604e-02	1.940346e-01	4.809408e-02	1.394639e-03	6.749645e-01	1.871616e-02	1.103527e-01	1.817169e-01	8.553412e-02	1.803131e-02	5.988689e-01	5.496068e-03	1.313525e-02	5.006568e-01	1.441466e-02	7.049044e-05	4.571232e-01	1.459966e-02	3.337317e+00	6.756589e-01	1.262686e-01	2.735924e+00	7.806679e-01	1.805032e-01
1197500	-4.614118e+04	1.593534e+02	4.417012e-01	6.490940e-02	2.246023e-01	5.758890e-02	4.205795e-03	6.323101e-01	1.638355e-02	6.639961e-02	3.249197e-01	4.326116e-02	3.196652e-02	5.221346e-01	1.131844e-02	7.221702e-02	1.963514e-01	4.023348e-02	6.192229e-03	6.685188e-01	1.648714e-02	9.013853e-02	2.009954e-01	5.839397e-02	3.024691e-02	6.134030e-01	6.822232e-03	9.508278e-03	4.621475e-01	1.804163e-02	9.103859e-03	4.865990e-01	1.459966e-02	3.679614e+00	6.972278e-01	1.397387e-01	2.674039e+00	8.324608e-01	1.786478e-01
1200000	-4.615059e+04	1.605607e+02	4.361393e-01	7.590115e-02	2.253017e-01	6.360624e-02	1.567714e-03	6.151677e-01	1.845551e-02	7.992158e-02	3.525300e-01	1.780051e-02	3.996687e-02	4.930044e-01	1.677661e-02	6.700203e-02	1.934097e-01	5.226101e-02	7.021222e-03	6.718479e-01	8.458097e-03	9.544947e-02	2.049291e-01	6.880477e-02	1.650566e-02	5.982827e-01	1.602832e-02	5.494164e-02	4.386391e-01	7.914723e-03	4.218779e-03	4.877761e-01	6.509685e-03	3.233152e+00	6.605327e-01	1.512251e-01	2.690327e+00	8.008455e-01	2.292976e-01
1202500	-4.614868e+04	1.586413e+02	4.378812e-01	6.586122e-02	2.225787e-01	6.252838e-02	3.718061e-03	6.344540e-01	1.085964e-02	5.667906e-02	2.761168e-01	3.978012e-02	6.101397e-02	5.568612e-01	9.548810e-03	6.468006e-02	1.807694e-01	5.470517e-02	5.798793e-03	6.802933e-01	1.375328e-02	1.042113e-01	1.802054e-01	6.168765e-02	2.549233e-02	6.236791e-01	4.724195e-03	4.686656e-02	4.456302e-01	1.817125e-02	2.062893e-03	4.806214e-01	6.647731e-03	4.913220e+00	6.638521e-01	1.564854e-01	2.658871e+00	8.505406e-01	2.219320e-01
1205000	-4.614458e+04	1.597164e+02	4.345505e-01	7.449893e-02	2.190175e-01	6.357587e-02	5.622444e-03	6.243378e-01	1.294748e-02	8.217346e-02	2.896887e-01	3.838898e-02	3.508501e-02	5.376881e-01	1.697574e-02	6.578504e-02	1.957135e-01	4.868984e-02	5.848809e-03	6.686740e-01	1.528879e-02	9.787398e-02	2.134753e-01	5.593185e-02	2.524851e-02	6.021201e-01	5.350298e-03	3.722849e-02	3.893170e-01	3.964187e-03	5.239120e-03	5.432065e-01	2.104470e-02	4.296574e+00	7.073936e-01	1.511579e-01	2.631843e+00	8.558884e-01	1.943629e-01
1207500	-4.614202e+04	1.596068e+02	4.376679e-01	6.669316e-02	2.285279e-01	5.029055e-02	2.640004e-03	6.350180e-01	1.683048e-02	7.593036e-02	2.957442e-01	2.455565e-02	3.421672e-02	5.684995e-01	1.053521e-03	6.739930e-02	1.793137e-01	5.201605e-02	5.580817e-03	6.860071e-01	9.683045e-03	9.329805e-02	1.820775e-01	7.064599e-02	2.172763e-02	6.272882e-01	4.962579e-03	1.265540e-02	3.939508e-01	1.845435e-02	4.734189e-03	5.485458e-01	2.165951e-02	3.976971e+00	6.935424e-01	1.458189e-01	2.674719e+00	8.114498e-01	1.946542e-01
1210000	-4.613976e+04	1.599492e+02	4.339824e-01	6.931265e-02	2.291330e-01	5.710240e-02	2.074528e-03	6.266299e-01	1.574758e-02	5.263675e-02	2.532542e-01	2.414516e-02	4.233692e-02	6.269428e-01	6.841619e-04	6.554887e-02	1.820358e-01	4.533640e-02	5.861401e-03	6.914561e-01	9.761500e-03	1.110383e-01	1.948626e-01	6.007416e-02	1.865625e-02	6.029473e-01	1.242140e-02	1.783663e-02	3.687997e-01	6.456329e-03	1.961120e-02	5.645090e-01	2.278711e-02	4.142405e+00	6.757174e-01	1.455458e-01	2.691824e+00	8.126761e-01	1.953482e-01
1212500	-4.614386e+04	1.584896e+02	4.406845e-01	6.819926e-02	2.368440e-01	7.325864e-02	4.145771e-03	5.975257e-01	2.002660e-02	8.564141e-02	2.961050e-01	2.073437e-02	4.042488e-02	5.423320e-01	1.476225e-02	6.811411e-02	1.925157e-01	4.341151e-02	1.936334e-03	6.796915e-01	1.433082e-02	8.352239e-02	1.793271e-01	5.792417e-02	3.594751e-02	6.313154e-01	1.196342e-02	3.867143e-02	4.201227e-01	3.292614e-03	3.124135e-03	4.760925e-01	5.869660e-02	4.681756e+00	7.001472e-01	1.400267e-01	2.665435e+00	8.321022e-01	1.895768e-01
1215000	-4.614278e+04	1.578723e+02	4.583917e-01	7.743639e-02	2.252110e-01	6.259920e-02	1.982220e-03	6.158021e-01	1.696915e-02	5.613287e-02	3.725358e-01	3.397318e-02	3.614639e-02	4.985829e-01	2.628879e-03	6.527840e-02	1.761054e-01	4.556021e-02	2.690744e-03	6.976271e-01	1.273822e-02	1.092277e-01	1.795103e-01	6.566748e-02	3.084912e-02	6.067599e-01	7.985488e-03	2.750401e-02	3.853530e-01	3.272010e-02	3.227388e-04	5.469856e-01	7.114463e-03	2.933662e+00	6.570673e-01	1.612750e-01	2.705376e+00	7.743827e-01	2.146962e-01
1217500	-4.614469e+04	1.606164e+02	4.341544e-01	7.329597e-02	2.417313e-01	7.190340e-02	2.470104e-03	6.012556e-01	9.343601e-03	7.442572e-02	2.632227e-01	3.156508e-02	4.568198e-02	5.758531e-01	9.251448e-03	5.370166e-02	1.882940e-01	5.437939e-02	8.406747e-04	6.875818e-01	1.520252e-02	1.066386e-01	1.780278e-01	5.600596e-02	2.918164e-02	6.202961e-01	9.849867e-03	3.734437e-02	4.778793e-01	1.119381e-02	5.408549e-03	4.591480e-01	9.025962e-03	3.451391e+00	6.251794e-01	1.506230e-01	2.717303e+00	8.328114e-01	2.134252e-01
1220000	-4.613824e+04	1.562609e+02	4.663953e-01	7.137359e-02	2.261261e-01	5.842465e-02	5.331854e-03	6.245077e-01	1.423611e-02	7.116251e-02	2.907554e-01	2.038511e-02	4.974375e-02	5.673266e-01	6.265757e-04	6.065089e-02	1.984222e-01	4.625512e-02	1.309614e-03	6.763053e-01	1.705687e-02	8.979925e-02	1.778939e-01	7.288381e-02	1.961683e-02	6.239475e-01	1.585866e-02	8.264168e-03	4.779069e-01	2.638808e-02	1.742677e-03	4.823976e-01	3.300525e-03	3.505653e+00	6.966560e-01	1.345228e-01	2.695508e+00	7.947822e-01	1.874851e-01
1222500	-4.614262e+04	1.601886e+02	4.404785e-01	7.280263e-02	2.625208e-01	6.160352e-02	5.699852e-03	5.864064e-01	1.096672e-02	6.838758e-02	3.551669e-01	2.318324e-02	2.356510e-02	5.189773e-01	1.071984e-02	6.023667e-02	1.843545e-01	4.913449e-02	4.555890e-03	6.903491e-01	1.136932e-02	9.548242e-02	1.968195e-01	4.578169e-02	1.276936e-02	6.451811e-01	3.965891e-03	2.648924e-02	3.865641e-01	2.792181e-02	4.942668e-03	5.473386e-01	6.743658e-03	3.010850e+00	6.941723e-01	1.377922e-01	2.652382e+00	8.186501e-01	2.453028e-01
1225000	-4.613407e+04	1.605583e+02	4.368483e-01	7.192752e-02	2.168740e-01	6.772213e-02	1.621362e-03	6.287738e-01	1.308119e-02	9.860189e-02	2.673688e-01	3.627908e-02	1.668492e-02	5.785770e-01	2.488344e-03	7.101306e-02	1.876706e-01	4.261322e-02	2.051405e-03	6.769266e-01	1.972505e-02	9.741170e-02	1.814627e-01	6.844672e-02	2.209785e-02	6.279157e-01	2.665327e-03	1.424711e-02	3.923141e-01	2.769779e-02	1.026341e-02	5.446114e-01	1.086624e-02	3.138087e+00	6.860698e-01	1.377922e-01	2.674579e+00	8.186501e-01	2.177409e-01
1227500	-4.612938e+04	1.578202e+02	4.516524e-01	5.891725e-02	2.306483e-01	5.421606e-02	5.099113e-03	6.355121e-01	1.560716e-02	5.139322e-02	2.753676e-01	4.033549e-02	5.914526e-02	5.669939e-01	6.764554e-03	7.106567e-02	1.925753e-01	3.627821e-02	4.617076e-04	6.854981e-01	1.412107e-02	1.023865e-01	1.856398e-01	6.935996e-02	1.482501e-02	6.226302e-01	5.158512e-03	1.536636e-02	4.902695e-01	1.816059e-02	1.360754e-02	4.545411e-01	8.054905e-03	3.875098e+00	6.709990e-01	1.385962e-01	2.721484e+00	7.910688e-01	1.828264e-01
1230000	-4.615289e+04	1.573173e+02	4.498439e-01	6.389035e-02	2.498885e-01	6.948403e-02	5.039718e-03	5.937871e-01	1.791039e-02	6.661963e-02	3.468872e-01	3.339928e-02	5.521884e-02	4.858775e-01	1.199747e-02	6.757511e-02	1.948000e-01	4.460203e-02	2.436260e-03	6.779226e-01	1.266401e-02	9.732908e-02	1.972902e-01	7.435735e-02	2.774417e-02	6.029598e-01	3.193434e-04	7.956116e-03	4.588812e-01	1.458253e-02	6.893356e-03	4.774920e-01	3.419479e-02	4.618903e+00	6.393717e-01	1.553549e-01	2.711965e+00	7.839693e-01	2.380116e-01
1232500	-4.614470e+04	1.565676e+02	4.591756e-01	6.242659e-02	2.180340e-01	7.439004e-02	1.883577e-03	6.291432e-01	1.412254e-02	1.027767e-01	3.422019e-01	4.135250e-02	3.711350e-02	4.674290e-01	9.126478e-03	6.718014e-02	1.794022e-01	4.755395e-02	4.320633e-03	6.837069e-01	1.783624e-02	1.041981e-01	2.019914e-01	5.064785e-02	2.956358e-02	6.047316e-01	8.867502e-03	1.192791e-02	4.589969e-01	4.993180e-02	5.703797e-05	4.527646e-01	2.632178e-02	4.135760e+00	6.691171e-01	1.505028e-01	2.672672e+00	8.316925e-01	2.160992e-01
1235000	-4.613767e+04	1.588285e+02	4.411161e-01	7.278517e-02	2.271220e-01	7.142221e-02	7.931309e-03	6.058989e-01	1.484039e-02	8.894924e-02	3.670444e-01	4.516391e-02	2.908084e-02	4.479267e-01	2.183484e-02	6.698092e-02	1.858240e-01	4.694668e-02	4.590126e-03	6.839639e-01	1.169434e-02	9.535697e-02	1.810469e-01	7.236296e-02	2.057991e-02	6.286995e-01	1.953809e-03	1.062472e-02	4.524970e-01	4.312806e-02	2.003974e-03	4.881657e-01	3.580472e-03	4.284073e+00	6.857539e-01	1.498833e-01	2.661345e+00	8.286067e-01	2.101256e-01
1237500	-4.614517e+04	1.585006e+02	4.482737e-01	7.482471e-02	2.634226e-01	7.062156e-02	8.813689e-03	5.648492e-01	1.746818e-02	9.284751e-02	2.911724e-01	2.309949e-02	4.059373e-02	5.450281e-01	7.258763e-03	6.686294e-02	1.833870e-01	4.783981e-02	4.432142e-03	6.880119e-01	9.466223e-03	9.744620e-02	1.620871e-01	6.264595e-02	1.309103e-02	6.598668e-01	4.862963e-03	2.216186e-02	4.733758e-01	3.422280e-02	1.125051e-02	4.510859e-01	7.903075e-03	3.645566e+00	6.474248e-01	1.415932e-01	2.710337e+00	8.256802e-01	2.086514e-01
1240000	-4.613543e+04	1.586231e+02	4.485741e-01	7.526839e-02	2.307760e-01	6.689020e-02	6.137893e-04	6.132515e-01	1.320012e-02	9.269453e-02	2.693936e-01	1.735293e-02	5.221984e-02	5.529165e-01	1.542254e-02	6.163221e-02	1.917480e-01	4.806762e-02	1.304775e-03	6.851246e-01	1.212276e-02	1.103450e-01	2.219480e-01	6.232545e-02	2.529019e-02	5.744077e-01	5.683610e-03	2.272099e-02	4.120626e-01	3.014270e-02	7.050377e-03	5.125884e-01	1.543502e-02	3.482798e+00	6.711988e-01	1.377558e-01	2.705852e+00	7.908180e-01	2.149323e-01
1242500	-4.614289e+04	1.597605e+02	4.371082e-01	6.017084e-02	2.261406e-01	7.853722e-02	7.564372e-03	6.113967e-01	1.619024e-02	7.112643e-02	3.447818e-01	1.702138e-02	3.432864e-02	5.097216e-01	2.302022e-02	6.483345e-02	1.877278e-01	4.802695e-02	4.397619e-03	6.840504e-01	1.096377e-02	1.129129e-01	1.825357e-01	7.328870e-02	1.454974e-02	6.165157e-01	1.972579e-04	1.540583e-02	4.567050e-01	7.490830e-03	8.792454e-05	5.080393e-01	1.227107e-02	3.900181e+00	6.925123e-01	1.579069e-01	2.666634e+00	7.924373e-01	2.087413e-01
1245000	-4.614299e+04	1.570696e+02	4.597707e-01	6.585681e-02	2.472656e-01	5.662961e-02	4.572268e-03	6.102861e-01	1.538964e-02	9.480848e-02	2.443730e-01	3.079742e-02	5.166281e-02	5.716306e-01	6.727669e-03	6.654739e-02	1.867911e-01	4.056377e-02	3.381339e-03	6.815905e-01	2.112593e-02	1.186560e-01	1.888925e-01	5.654966e-02	1.932734e-02	6.149229e-01	1.651550e-03	1.325660e-02	4.166010e-01	1.233395e-02	1.300176e-03	5.517770e-01	4.731197e-03	3.555918e+00	6.653996e-01	1.355518e-01	2.711182e+00	8.125853e-01	1.973561e-01
1247500	-4.613946e+04	1.582317e+02	4.516320e-01	6.152623e-02	2.248375e-01	6.011572e-02	2.125817e-03	6.358625e-01	1.553218e-02	7.424500e-02	2.810972e-01	2.722301e-02	3.661178e-02	5.667275e-01	1.409553e-02	6.155225e-02	1.915926e-01	4.418738e-02	3.588870e-03	6.874877e-01	1.159123e-02	9.799711e-02	2.040563e-01	7.042315e-02	3.785490e-02	5.885431e-01	1.125409e-03	2.168320e-02	4.512844e-01	1.334384e-02	1.551507e-02	4.676158e-01	3.055764e-02	3.466288e+00	6.681220e-01	1.324817e-01	2.738321e+00	7.355458e-01	2.257133e-01
1250000	-4.615620e+04	1.585518e+02	4.493944e-01	7.723931e-02	2.035135e-01	5.350861e-02	6.270957e-04	6.495939e-01	1.551751e-02	7.197000e-02	3.505857e-01	1.894207e-02	5.224489e-02	4.991111e-01	7.146173e-03	7.202330e-02	1.910000e-01	4.333198e-02	3.456615e-03	6.757871e-01	1.440108e-02	1.002004e-01	2.001739e-01	7.786546e-02	1.018035e-02	6.040382e-01	7.541717e-03	1.569739e-02	3.915582e-01	3.580500e-02	9.979229e-03	5.370471e-01	9.913023e-03	3.444359e+00	6.756367e-01	1.455819e-01	2.700194e+00	7.902919e-01	2.025276e-01
1252500	-4.614134e+04	1.576072e+02	4.510662e-01	5.262961e-02	2.304133e-01	7.552079e-02	3.543946e-03	6.244262e-01	1.346611e-02	6.892080e-02	2.940969e-01	1.861583e-02	4.763618e-02	5.521413e-01	1.858891e-02	6.190797e-02	1.783186e-01	4.761989e-02	1.391092e-03	6.975824e-01	1.318005e-02	9.931820e-02	1.760757e-01	5.670929e-02	3.448570e-02	6.323069e-01	1.104232e-03	3.242788e-02	4.878727e-01	6.788548e-03	3.371075e-03	4.635813e-01	5.958541e-03	4.166012e+00	7.047779e-01	1.289146e-01	2.694436e+00	7.887933e-01	1.909417e-01
1255000	-4.613900e+04	1.568462e+02	4.588756e-01	6.073373e-02	2.344090e-01	6.707804e-02	3.386569e-03	6.219883e-01	1.240443e-02	8.198324e-02	3.016129e-01	2.529707e-02	1.711246e-02	5.706690e-01	3.325316e-03	6.366738e-02	1.860498e-01	4.204319e-02	4.000543e-03	6.876740e-01	1.656507e-02	1.137027e-01	2.049352e-01	5.896547e-02	1.278819e-02	5.998042e-01	9.804270e-03	1.664112e-02	4.219070e-01	5.049764e-03	9.398349e-03	5.432027e-01	3.801107e-03	3.896357e+00	6.344427e-01	1.418169e-01	2.760396e+00	7.689596e-01	1.951646e-01
1257500	-4.614841e+04	1.600333e+02	4.340835e-01	6.929264e-02	2.311784e-01	5.871976e-02	4.355923e-03	6.212961e-01	1.515716e-02	5.851908e-02	3.138348e-01	4.541387e-02	3.934029e-02	5.363840e-01	6.507919e-03	6.306066e-02	1.915768e-01	4.964983e-02	2.070108e-03	6.827466e-01	1.089594e-02	9.211151e-02	1.937302e-01	5.364356e-02	2.853027e-02	6.262805e-01	5.703901e-03	1.499941e-02	4.116289e-01	1.592883e-02	1.870307e-03	5.347627e-01	2.080987e-02	4.044228e+00	6.820564e-01	1.457376e-01	2.679863e+00	7.903897e-01	2.293265e-01
1260000	-4.614158e+04	1.586604e+02	4.439012e-01	6.885556e-02	2.480016e-01	6.039836e-02	5.822637e-03	6.023237e-01	1.459812e-02	3.229942e-02	3.049757e-01	3.779310e-02	3.651388e-02	5.828369e-01	5.581073e-03	7.191838e-02	1.846139e-01	4.255169e-02	4.850025e-03	6.817250e-01	1.434106e-02	1.043977e-01	2.045040e-01	6.235105e-02	1.687495e-02	6.032764e-01	8.595768e-03	3.247244e-02	4.404223e-01	3.173940e-02	7.742835e-03	4.661260e-01	2.149708e-02	4.074289e+00	6.822231e-01	1.463293e-01	2.686413e+00	8.034017e-01	2.013825e-01
1262500	-4.613961e+04	1.590719e+02	4.474093e-01	7.793487e-02	2.239176e-01	7.440508e-02	9.861701e-03	5.985198e-01	1.536100e-02	7.399236e-02	2.920283e-01	3.464268e-02	5.831228e-02	5.335055e-01	7.518898e-03	6.916593e-02	1.785600e-01	4.055341e-02	3.503503e-03	6.995468e-01	8.670289e-03	9.985399e-02	1.723379e-01	5.925977e-02	3.867496e-02	6.264740e-01	3.399441e-03	2.671367e-02	4.789771e-01	5.909469e-03	1.146877e-02	4.510534e-01	2.587765e-02	3.190135e+00	6.474709e-01	1.462153e-01	2.698556e+00	8.509108e-01	1.961021e-01
1265000	-4.614125e+04	1.573373e+02	4.591412e-01	6.023283e-02	2.385159e-01	7.024839e-02	8.883621e-03	6.073648e-01	1.475450e-02	4.633029e-02	2.804467e-01	3.085469e-02	3.468709e-02	6.050170e-01	2.664280e-03	6.717012e-02	1.823380e-01	3.931756e-02	1.156555e-03	6.960628e-01	1.395497e-02	1.168406e-01	1.785385e-01	4.245538e-02	2.124546e-02	6.401157e-01	8.043998e-04	2.593223e-02	4.425265e-01	1.707562e-02	1.432649e-03	4.820721e-01	3.096088e-02	3.370555e+00	6.714946e-01	1.380336e-01	2.711900e+00	7.947455e-01	1.978562e-01
1267500	-4.614075e+04	1.582542e+02	4.398087e-01	7.014432e-02	2.232451e-01	7.213609e-02	4.850506e-03	6.210096e-01	8.614361e-03	8.432675e-02	2.720838e-01	4.233579e-02	4.025674e-02	5.545848e-01	6.412148e-03	6.600968e-02	1.858455e-01	4.691213e-02	7.252514e-04	6.802277e-01	2.027974e-02	1.005612e-01	1.791457e-01	6.357018e-02	1.360808e-02	6.387568e-01	4.358039e-03	6.419655e-02	4.073112e-01	2.189576e-02	1.611803e-03	4.843634e-01	2.062126e-02	5.036637e+00	6.635782e-01	1.497621e-01	2.662425e+00	8.837797e-01	1.938361e-01
1270000	-4.614753e+04	1.587649e+02	4.478955e-01	7.385221e-02	2.340895e-01	6.953654e-02	5.623263e-04	6.021901e-01	1.976937e-02	6.188925e-02	2.308979e-01	2.522805e-02	3.197673e-02	6.471753e-01	2.832762e-03	6.317648e-02	1.861652e-01	3.781481e-02	3.042769e-03	6.938112e-01	1.598958e-02	1.070298e-01	1.822504e-01	5.746132e-02	2.620445e-02	6.265870e-01	4.670824e-04	3.384646e-02	3.921614e-01	1.776469e-02	3.050213e-03	5.458688e-01	7.308444e-03	3.431928e+00	6.996917e-01	1.238343e-01	2.680587e+00	8.187243e-01	2.065724e-01
1272500	-4.614127e+04	1.575621e+02	4.433138e-01	6.713426e-02	2.482475e-01	6.872557e-02	4.039779e-03	5.993494e-01	1.250348e-02	8.202172e-02	3.145797e-01	3.311740e-02	2.254911e-02	5.415489e-01	6.183229e-03	7.420857e-02	1.935647e-01	3.902219e-02	2.892648e-03	6.777756e-01	1.253629e-02	1.098852e-01	1.934037e-01	5.656913e-02	3.046804e-02	6.088983e-01	7.756691e-04	2.127075e-02	4.389111e-01	1.690087e-02	5.746531e-03	5.170162e-01	1.545563e-04	5.252059e+00	6.791966e-01	1.354664e-01	2.679626e+00	8.155925e-01	2.290900e-01
1275000	-4.614095e+04	1.594427e+02	4.454329e-01	6.713092e-02	2.346642e-01	5.842341e-02	4.322917e-03	6.252705e-01	1.018808e-02	7.790263e-02	2.646997e-01	4.320832e-02	4.940287e-02	5.596672e-01	5.119232e-03	7.106870e-02	1.961128e-01	3.764341e-02	3.767002e-03	6.740416e-01	1.736658e-02	1.038024e-01	2.028358e-01	8.157375e-02	2.099085e-02	5.906615e-01	1.357326e-04	1.075959e-02	4.679192e-01	2.176647e-02	2.267296e-03	4.782517e-01	1.903578e-02	3.085211e+00	6.510431e-01	1.409863e-01	2.727208e+00	7.708001e-01	2.272834e-01
1277500	-4.614602e+04	1.607645e+02	4.343943e-01	8.524661e-02	2.291893e-01	5.616363e-02	2.442288e-03	6.102645e-01	1.669366e-02	5.293450e-02	3.270199e-01	3.786256e-02	5.109673e-02	5.145923e-01	1.649394e-02	7.241844e-02	1.905858e-01	4.372077e-02	3.849896e-03	6.719575e-01	1.746758e-02	9.368090e-02	2.110643e-01	5.638301e-02	2.156980e-02	6.159930e-01	1.309037e-03	1.552383e-02	4.257269e-01	6.450672e-03	2.132121e-04	5.476097e-01	4.475691e-03	3.270097e+00	6.892092e-01	1.430028e-01	2.674860e+00	8.405644e-01	1.778553e-01
1280000	-4.614668e+04	1.563440e+02	4.690838e-01	5.909767e-02	2.229570e-01	6.467691e-02	5.633944e-04	6.381071e-01	1.459793e-02	5.947894e-02	2.657821e-01	2.343547e-02	3.307831e-02	6.172486e-01	9.766542e-04	6.817930e-02	1.760775e-01	4.309824e-02	3.194515e-03	7.007452e-01	8.705177e-03	1.179924e-01	2.003065e-01	5.999475e-02	1.430421e-02	6.011754e-01	6.226766e-03	3.716198e-02	4.024641e-01	5.804084e-03	8.716417e-03	5.366919e-01	9.161500e-03	3.077374e+00	6.739506e-01	1.184530e-01	2.764476e+00	7.524483e-01	1.728847e-01
1282500	-4.614445e+04	1.594380e+02	4.437577e-01	6.409224e-02	2.341457e-01	6.449219e-02	5.661206e-03	6.101272e-01	2.148139e-02	7.873793e-02	2.866495e-01	5.315651e-02	6.233223e-02	5.166935e-01	2.430310e-03	6.437458e-02	1.890683e-01	4.783720e-02	2.825389e-03	6.866791e-01	9.215393e-03	1.093134e-01	1.925982e-01	5.612151e-02	1.147289e-02	6.186522e-01	1.184178e-02	1.607168e-02	4.552147e-01	9.604978e-03	1.459174e-03	5.045082e-01	1.314129e-02	3.316063e+00	6.903652e-01	1.297523e-01	2.649847e+00	8.725382e-01	2.169693e-01
1285000	-4.614190e+04	1.573821e+02	4.605880e-01	7.436347e-02	2.255963e-01	5.852489e-02	9.623281e-03	6.139633e-01	1.792881e-02	8.022002e-02	3.179232e-01	2.529129e-02	5.673053e-02	5.130375e-01	6.797559e-03	6.184851e-02	1.788923e-01	4.420212e-02	1.567959e-03	6.975804e-01	1.590873e-02	1.282274e-01	1.989498e-01	5.925122e-02	2.019834e-02	5.926394e-01	7.338166e-04	2.217038e-02	4.390312e-01	2.681292e-02	1.851236e-02	4.923046e-01	1.168497e-03	3.136831e+00	6.467809e-01	1.475931e-01	2.759372e+00	7.412751e-01	1.907114e-01
1287500	-4.615438e+04	1.592287e+02	4.438301e-01	7.466089e-02	2.566264e-01	6.403378e-02	5.787494e-03	5.882430e-01	1.064841e-02	6.337616e-02	3.151246e-01	3.868577e-02	3.908035e-02	5.375184e-01	6.214777e-03	7.104944e-02	2.072866e-01	3.760530e-02	3.915278e-03	6.674695e-01	1.267384e-02	9.317733e-02	2.106409e-01	7.319163e-02	9.432008e-03	6.066596e-01	6.898486e-03	3.160343e-02	3.745905e-01	2.534652e-02	7.645658e-03	5.442929e-01	1.652090e-02	3.515655e+00	6.754734e-01	1.365990e-01	2.698960e+00	8.046683e-01	2.077877e-01
1290000	-4.614439e+04	1.598711e+02	4.415714e-01	6.235792e-02	2.225246e-01	7.281974e-02	7.402231e-03	6.152541e-01	1.964142e-02	6.427396e-02	2.910603e-01	1.991580e-02	7.264346e-02	5.496028e-01	2.503711e-03	6.815260e-02	1.844722e-01	3.926481e-02	5.982129e-03	6.906843e-01	1.144392e-02	1.181514e-01	1.773214e-01	6.073455e-02	1.086288e-02	6.211680e-01	1.176181e-02	3.025177e-02	4.567506e-01	7.339985e-03	1.169350e-02	4.816260e-01	1.233805e-02	3.179536e+00	6.693101e-01	1.426147e-01	2.698405e+00	7.982359e-01	2.159044e-01
1292500	-4.614378e+04	1.582184e+02	4.504457e-01	6.551115e-02	2.178249e-01	8.441640e-02	3.260441e-03	6.111398e-01	1.784728e-02	3.965502e-02	3.114497e-01	2.591425e-02	4.607486e-02	5.548459e-01	2.206027e-02	6.100362e-02	1.911280e-01	4.287635e-02	3.566351e-03	6.876561e-01	1.376955e-02	1.053156e-01	1.661890e-01	6.049500e-02	2.102696e-02	6.357889e-01	1.118455e-02	1.245503e-02	4.588465e-01	6.211069e-03	6.929267e-03	4.982621e-01	1.729605e-02	3.637501e+00	6.817681e-01	1.333359e-01	2.731913e+00	7.453057e-01	1.996169e-01
1295000	-4.614260e+04	1.588781e+02	4.502204e-01	6.810957e-02	2.373118e-01	6.505418e-02	4.436643e-03	6.098939e-01	1.519386e-02	5.662479e-02	2.825383e-01	2.201619e-02	3.859986e-02	5.962215e-01	3.999399e-03	6.027663e-02	1.937271e-01	4.250554e-02	3.023229e-03	6.833535e-01	1.711402e-02	1.037350e-01	2.007837e-01	4.902822e-02	3.295785e-02	6.068342e-01	6.661050e-03	1.208784e-02	5.048865e-01	1.792909e-02	7.331531e-03	4.485921e-01	9.172875e-03	3.007875e+00	6.448112e-01	1.337245e-01	2.765232e+00	7.293090e-01	2.228214e-01
1297500	-4.615220e+04	1.593394e+02	4.422073e-01	6.542864e-02	2.225305e-01	5.056048e-02	7.372649e-03	6.325529e-01	2.155484e-02	6.917118e-02	2.891124e-01	2.049189e-02	6.710971e-02	5.505743e-01	3.540508e-03	6.907445e-02	2.053520e-01	4.247951e-02	7.895775e-03	6.649822e-01	1.021603e-02	9.042452e-02	1.756873e-01	7.212282e-02	1.253348e-02	6.354623e-01	1.376952e-02	2.374641e-02	4.542089e-01	1.598601e-02	5.147158e-03	4.760513e-01	2.486022e-02	3.624870e+00	7.210729e-01	1.273270e-01	2.673456e+00	7.555674e-01	2.380221e-01
1300000	-4.614223e+04	1.588355e+02	4.486114e-01	7.023629e-02	2.326732e-01	8.112542e-02	1.183509e-03	5.961674e-01	1.861414e-02	8.130438e-02	3.096679e-01	4.770003e-02	4.921092e-02	5.111774e-01	9.393199e-04	6.607299e-02	1.876640e-01	4.141579e-02	8.079143e-04	6.859250e-01	1.811428e-02	1.013541e-01	1.869713e-01	4.073477e-02	2.039667e-02	6.474056e-01	3.137563e-03	1.533237e-02	4.508832e-01	8.603767e-04	1.154205e-03	5.155086e-01	1.626130e-02	3.265430e+00	6.705809e-01	1.464632e-01	2.713363e+00	7.895212e-01	1.857446e-01
1302500	-4.615712e+04	1.575358e+02	4.514642e-01	5.639243e-02	2.116570e-01	8.077475e-02	3.552274e-03	6.362049e-01	1.141864e-02	6.397317e-02	2.558405e-01	2.152352e-02	4.905881e-02	5.949511e-01	1.465293e-02	5.890492e-02	2.056233e-01	5.182386e-02	1.820839e-03	6.683445e-01	1.348261e-02	9.570280e-02	1.837052e-01	8.295267e-02	1.535330e-02	6.209685e-01	1.317535e-03	2.711638e-02	3.648893e-01	3.110704e-03	3.213273e-03	5.889909e-01	1.267939e-02	4.184516e+00	6.897225e-01	1.392472e-01	2.664267e+00	8.223873e-01	2.239935e-01
1305000	-4.613815e+04	1.597491e+02	4.361712e-01	6.652802e-02	2.485375e-01	6.046073e-02	6.827738e-03	6.054732e-01	1.217279e-02	5.646295e-02	2.994675e-01	2.165454e-02	5.669596e-02	5.644129e-01	1.306121e-03	6.668074e-02	1.930803e-01	4.420080e-02	3.487590e-03	6.740309e-01	1.851967e-02	1.034081e-01	1.994486e-01	7.353077e-02	1.240659e-02	6.025881e-01	8.617860e-03	1.400721e-02	4.568215e-01	9.555126e-03	6.446234e-03	5.047274e-01	8.442530e-03	4.040446e+00	6.571419e-01	1.498137e-01	2.668461e+00	8.332429e-01	2.475205e-01
1307500	-4.614838e+04	1.587816e+02	4.478924e-01	7.179399e-02	2.227128e-01	7.526556e-02	5.505506e-03	6.099123e-01	1.480980e-02	5.593822e-02	3.070081e-01	2.488112e-02	3.880638e-02	5.626507e-01	1.071552e-02	6.693280e-02	1.772477e-01	5.018118e-02	2.747073e-03	6.861307e-01	1.676056e-02	1.109554e-01	1.703885e-01	7.459800e-02	1.247674e-02	6.265863e-01	4.995060e-03	3.813448e-02	4.440496e-01	5.036988e-03	5.907911e-04	5.057875e-01	6.400605e-03	3.415630e+00	7.033506e-01	1.349401e-01	2.655050e+00	8.434998e-01	2.016368e-01
1310000	-4.614981e+04	1.584413e+02	4.547308e-01	6.028247e-02	2.360212e-01	6.736261e-02	4.061277e-03	6.200554e-01	1.221703e-02	6.119847e-02	3.149953e-01	3.611927e-02	6.593045e-02	5.175938e-01	4.162702e-03	6.737982e-02	1.907952e-01	4.200875e-02	1.653332e-03	6.808029e-01	1.735992e-02	8.265312e-02	1.836013e-01	7.575087e-02	2.796932e-02	6.291917e-01	8.337197e-04	8.800018e-03	4.853397e-01	3.100620e-02	5.310173e-04	4.563778e-01	1.794532e-02	2.846137e+00	6.212472e-01	1.435759e-01	2.773213e+00	7.564338e-01	2.056197e-01
1312500	-4.613845e+04	1.585626e+02	4.486273e-01	6.328757e-02	2.226318e-01	5.538617e-02	5.373318e-03	6.375514e-01	1.576973e-02	5.847424e-02	3.011760e-01	2.744995e-02	3.388931e-02	5.735867e-01	5.423754e-03	6.197009e-02	1.762593e-01	4.431518e-02	2.492226e-03	7.012647e-01	1.369853e-02	1.064568e-01	1.821297e-01	5.476147e-02	1.307108e-02	6.398305e-01	3.750403e-03	2.055187e-02	4.339675e-01	5.084782e-03	1.073977e-02	5.000306e-01	2.962543e-02	3.536168e+00	6.446725e-01	1.533860e-01	2.712168e+00	8.049102e-01	2.091317e-01
1315000	-4.615255e+04	1.584202e+02	4.493605e-01	6.660204e-02	2.075821e-01	7.122128e-02	1.140046e-03	6.314246e-01	2.202994e-02	7.031490e-02	3.481857e-01	2.013742e-02	2.882712e-02	5.139178e-01	1.861706e-02	6.759516e-02	1.901885e-01	4.022221e-02	3.839390e-03	6.877257e-01	1.042898e-02	1.026885e-01	1.860363e-01	7.128409e-02	1.597376e-02	6.135622e-01	1.045511e-02	5.061127e-02	4.745609e-01	1.642800e-02	1.034944e-02	4.349240e-01	1.312644e-02	3.580574e+00	6.905010e-01	1.489772e-01	2.721539e+00	7.463512e-01	1.710679e-01
1317500	-4.614098e+04	1.578155e+02	4.543526e-01	7.091799e-02	2.521761e-01	5.210328e-02	1.845395e-03	6.122062e-01	1.075097e-02	5.948612e-02	2.680391e-01	2.187318e-02	2.994325e-02	6.167565e-01	3.901890e-03	6.550661e-02	1.851302e-01	4.400375e-02	2.493493e-03	6.847253e-01	1.814068e-02	8.091694e-02	1.803616e-01	6.261243e-02	2.160778e-02	6.446258e-01	9.875439e-03	2.591958e-02	4.511894e-01	3.103370e-02	2.463554e-03	4.763210e-01	1.307277e-02	3.521884e+00	6.956792e-01	1.356578e-01	2.690798e+00	7.861169e-01	2.054770e-01
1320000	-4.614068e+04	1.593337e+02	4.444431e-01	6.860598e-02	2.448629e-01	6.314228e-02	3.310886e-03	6.093463e-01	1.073167e-02	4.825428e-02	2.891518e-01	4.124176e-02	4.467470e-02	5.569925e-01	1.968498e-02	6.264390e-02	1.808147e-01	4.438009e-02	2.088571e-03	6.923921e-01	1.768064e-02	9.766454e-02	1.889479e-01	6.584355e-02	1.904867e-02	6.102838e-01	1.821155e-02	9.137204e-03	4.060588e-01	2.158086e-02	4.863129e-03	5.494568e-01	8.903247e-03	3.327710e+00	6.339521e-01	1.387814e-01	2.761067e+00	7.312569e-01	2.402907e-01
1322500	-4.614759e+04	1.592920e+02	4.457463e-01	5.652583e-02	2.488456e-01	6.262099e-02	1.829195e-03	6.184106e-01	1.176784e-02	8.087887e-02	3.165622e-01	3.887145e-02	5.220143e-02	4.990429e-01	1.244317e-02	6.616930e-02	1.873638e-01	3.914632e-02	1.803098e-03	6.901265e-01	1.539100e-02	9.891281e-02	2.141435e-01	7.376035e-02	2.723409e-02	5.826977e-01	3.251489e-03	1.263037e-02	3.949799e-01	1.645478e-02	6.438288e-03	5.602782e-01	9.218449e-03	3.193593e+00	6.681504e-01	1.362445e-01	2.687253e+00	8.263846e-01	2.229636e-01
1325000	-4.614323e+04	1.580916e+02	4.488586e-01	6.073531e-02	2.446969e-01	6.026384e-02	5.072992e-03	6.044184e-01	2.481258e-02	6.768459e-02	2.773232e-01	3.467372e-02	4.031271e-02	5.690530e-01	1.095280e-02	7.028229e-02	1.953693e-01	3.601149e-02	5.358293e-03	6.773095e-01	1.566910e-02	1.102492e-01	1.724057e-01	5.916305e-02	2.424697e-02	6.324707e-01	1.464364e-03	3.300486e-02	4.362620e-01	7.874358e-03	2.754333e-03	4.970472e-01	2.305720e-02	3.976280e+00	6.726916e-01	1.437074e-01	2.683696e+00	8.209721e-01	2.120819e-01
1327500	-4.613408e+04	1.589442e+02	4.441265e-01	7.228669e-02	2.502671e-01	7.392196e-02	4.302728e-03	5.824060e-01	1.681549e-02	5.646952e-02	3.141274e-01	3.264367e-02	3.400637e-02	5.560917e-01	6.661277e-03	6.695923e-02	1.805596e-01	4.270789e-02	1.751649e-03	6.946491e-01	1.337256e-02	1.076708e-01	2.030266e-01	4.532745e-02	1.867694e-02	6.216934e-01	3.604932e-03	1.671539e-02	4.778211e-01	1.366284e-02	9.831727e-05	4.806345e-01	1.106791e-02	3.760047e+00	6.312858e-01	1.510079e-01	2.730080e+00	7.989338e-01	2.112313e-01
1330000	-4.613245e+04	1.583630e+02	4.317511e-01	6.032956e-02	2.270591e-01	7.340670e-02	1.613323e-03	6.194281e-01	1.816322e-02	7.217962e-02	2.576430e-01	1.677088e-02	4.628548e-02	5.945418e-01	1.257923e-02	7.000843e-02	1.903357e-01	4.186414e-02	3.234189e-03	6.831370e-01	1.142054e-02	1.223775e-01	1.809305e-01	5.960815e-02	2.096343e-02	6.159166e-01	2.037961e-04	2.580530e-02	4.453675e-01	1.641471e-02	1.084950e-03	5.017063e-01	9.621294e-03	6.038052e+00	6.948072e-01	1.413671e-01	2.690409e+00	7.881208e-01	1.946583e-01
1332500	-4.614491e+04	1.597368e+02	4.415102e-01	7.340599e-02	2.263672e-01	7.051561e-02	5.383866e-03	6.138250e-01	1.050237e-02	8.437823e-02	2.825353e-01	1.141451e-02	2.475577e-02	5.906364e-01	6.279798e-03	6.446309e-02	1.979919e-01	4.799744e-02	2.256339e-03	6.717028e-01	1.558847e-02	1.003356e-01	1.777468e-01	8.131048e-02	1.468451e-02	6.246342e-01	1.288461e-03	1.736665e-02	4.339664e-01	6.831965e-03	3.589665e-03	5.241740e-01	1.407132e-02	3.322213e+00	6.501265e-01	1.247129e-01	2.725977e+00	7.943558e-01	2.386732e-01
1335000	-4.613523e+04	1.583851e+02	4.551875e-01	6.842347e-02	2.403926e-01	7.127453e-02	2.821619e-03	6.029666e-01	1.412113e-02	6.579537e-02	2.787487e-01	2.456860e-02	6.223332e-02	5.534249e-01	1.522905e-02	6.727338e-02	2.017051e-01	4.597866e-02	3.513197e-03	6.677168e-01	1.381286e-02	9.601164e-02	1.988320e-01	7.349178e-02	1.376747e-02	6.005061e-01	1.739097e-02	3.251647e-02	4.437123e-01	1.305763e-02	4.668524e-04	4.892704e-01	2.097641e-02	2.842050e+00	6.731355e-01	1.311350e-01	2.716932e+00	7.923396e-01	2.008351e-01
1337500	-4.614315e+04	1.573837e+02	4.541835e-01	7.277434e-02	2.430283e-01	6.646329e-02	5.099403e-03	5.903974e-01	2.223729e-02	8.759321e-02	2.793222e-01	2.396314e-02	3.624450e-02	5.602827e-01	1.259424e-02	6.342506e-02	1.880479e-01	4.233338e-02	2.551464e-03	6.913018e-01	1.234043e-02	8.894994e-02	1.660560e-01	7.189941e-02	1.274457e-02	6.547460e-01	5.604052e-03	2.999664e-02	4.243330e-01	1.106131e-02	1.696330e-02	5.163164e-01	1.329318e-03	3.976052e+00	6.785803e-01	1.504011e-01	2.681655e+00	8.024476e-01	2.108507e-01
1340000	-4.614485e+04	1.593205e+02	4.424058e-01	7.973430e-02	1.924024e-01	5.365660e-02	6.110597e-03	6.530623e-01	1.503377e-02	7.109097e-02	2.782020e-01	3.829337e-02	5.687064e-02	5.503596e-01	5.183386e-03	6.286500e-02	1.780799e-01	4.720882e-02	5.351767e-03	6.934658e-01	1.302876e-02	1.075898e-01	2.119296e-01	7.303548e-02	1.023144e-02	5.967597e-01	4.539421e-04	5.099603e-02	4.647587e-01	9.399861e-03	2.767821e-03	4.591433e-01	1.293425e-02	3.616824e+00	6.777111e-01	1.437623e-01	2.726248e+00	7.495560e-01	1.937623e-01
1342500	-4.613538e+04	1.581485e+02	4.424263e-01	8.112527e-02	2.362368e-01	6.903129e-02	6.319541e-03	5.958978e-01	1.138933e-02	6.667021e-02	2.628772e-01	3.150100e-02	2.555528e-02	6.017443e-01	1.165200e-02	6.833537e-02	1.870312e-01	3.892283e-02	1.414543e-03	6.918269e-01	1.246910e-02	9.379207e-02	2.079680e-01	4.820760e-02	1.444573e-02	6.326571e-01	2.929486e-03	1.739813e-02	4.355876e-01	1.675352e-02	4.643635e-03	5.197682e-01	5.848854e-03	4.785995e+00	7.110787e-01	1.376591e-01	2.642161e+00	8.469845e-01	2.027385e-01
1345000	-4.614458e+04	1.579716e+02	4.560279e-01	7.470198e-02	2.281300e-01	7.489901e-02	8.340131e-03	6.012611e-01	1.266780e-02	9.487774e-02	2.527000e-01	3.721290e-02	6.584838e-02	5.480635e-01	1.297520e-03	6.853110e-02	1.876321e-01	4.041406e-02	5.032422e-03	6.892057e-01	9.184586e-03	1.006732e-01	1.807572e-01	6.147769e-02	2.271317e-02	6.214560e-01	1.292272e-02	1.315512e-02	3.852832e-01	2.134700e-03	2.341442e-03	5.773088e-01	1.977670e-02	3.144807e+00	6.726135e-01	1.323324e-01	2.735587e+00	7.701397e-01	1.862874e-01
1347500	-4.613932e+04	1.582715e+02	4.556235e-01	7.888193e-02	2.236229e-01	5.881031e-02	1.206752e-02	6.118348e-01	1.478260e-02	4.527108e-02	3.071845e-01	4.123091e-02	6.385154e-02	5.420705e-01	3.914958e-04	6.526786e-02	1.740242e-01	4.381027e-02	1.519134e-03	6.951573e-01	2.022125e-02	8.925666e-02	1.772289e-01	6.662403e-02	2.502570e-02	6.288942e-01	1.297052e-02	3.072005e-02	4.158530e-01	2.146464e-02	6.034615e-04	5.142157e-01	1.714321e-02	2.898125e+00	6.541407e-01	1.431310e-01	2.731703e+00	7.776356e-01	2.010520e-01
1350000	-4.614831e+04	1.592085e+02	4.340158e-01	6.726107e-02	2.229964e-01	5.068756e-02	1.037043e-02	6.326193e-01	1.606530e-02	9.838141e-02	2.828372e-01	1.636712e-02	3.611275e-02	5.531973e-01	1.310419e-02	7.197558e-02	1.914907e-01	3.868488e-02	4.563776e-03	6.715755e-01	2.170953e-02	1.057622e-01	1.813815e-01	5.508437e-02	1.737862e-02	6.378546e-01	2.538648e-03	4.105071e-02	4.708440e-01	1.063046e-02	2.455681e-03	4.650086e-01	1.001058e-02	4.878440e+00	6.854925e-01	1.464086e-01	2.658921e+00	8.311345e-01	2.195366e-01
1352500	-4.614046e+04	1.581942e+02	4.506465e-01	6.855843e-02	2.197588e-01	8.300750e-02	3.637418e-03	6.146831e-01	1.035476e-02	8.520815e-02	2.480512e-01	4.127062e-02	4.171726e-02	5.722293e-01	1.152346e-02	7.105617e-02	2.050183e-01	4.435139e-02	1.199411e-03	6.634222e-01	1.495252e-02	1.074896e-01	1.876009e-01	5.956351e-02	3.596252e-02	5.998120e-01	9.571449e-03	1.689377e-02	4.743791e-01	1.615116e-02	4.408623e-04	4.745777e-01	1.755742e-02	3.634972e+00	6.809024e-01	1.410447e-01	2.680917e+00	7.951094e-01	2.337721e-01
1355000	-4.614297e+04	1.597321e+02	4.341756e-01	7.454323e-02	2.492622e-01	6.577659e-02	2.708086e-03	5.908780e-01	1.683190e-02	7.242999e-02	3.201232e-01	3.151791e-02	5.965289e-02	5.074396e-01	8.836428e-03	7.100893e-02	1.838397e-01	4.860915e-02	9.402904e-04	6.818984e-01	1.370358e-02	1.211999e-01	1.896270e-01	6.757620e-02	1.877208e-02	5.973359e-01	5.488878e-03	3.968511e-02	3.854265e-01	1.987847e-02	3.046126e-03	5.301571e-01	2.180668e-02	4.332748e+00	7.111145e-01	1.482351e-01	2.658458e+00	7.903954e-01	2.093931e-01
1357500	-4.613821e+04	1.582937e+02	4.472780e-01	7.617675e-02	2.180591e-01	7.505307e-02	3.931760e-03	6.145826e-01	1.219675e-02	7.494511e-02	2.210265e-01	2.630490e-02	4.902528e-02	6.232758e-01	5.422449e-03	7.087357e-02	1.859567e-01	4.498693e-02	2.117092e-03	6.833874e-01	1.267829e-02	1.051950e-01	2.013816e-01	6.592852e-02	1.930279e-02	6.014798e-01	6.712256e-03	7.325832e-03	4.683321e-01	8.475187e-03	2.989980e-04	5.036657e-01	1.190216e-02	3.985955e+00	6.912556e-01	1.390378e-01	2.698467e+00	7.736709e-01	2.055631e-01
1360000	-4.614771e+04	1.587557e+02	4.496119e-01	6.454696e-02	2.403834e-01	7.654826e-02	2.969566e-03	5.905019e-01	2.504985e-02	6.745194e-02	3.741428e-01	1.316275e-02	3.422619e-02	5.052670e-01	5.749316e-03	6.587998e-02	1.947783e-01	4.505054e-02	5.064106e-03	6.768720e-01	1.235511e-02	8.420993e-02	1.789472e-01	6.384157e-02	2.645620e-02	6.223676e-01	2.417748e-02	3.185376e-02	4.080669e-01	5.072618e-03	1.006938e-04	5.115439e-01	4.336212e-02	3.211420e+00	7.389753e-01	1.494722e-01	2.629045e+00	7.871565e-01	2.133459e-01
1362500	-4.614444e+04	1.612594e+02	4.273015e-01	7.465806e-02	1.950785e-01	6.696316e-02	2.175634e-03	6.481264e-01	1.299830e-02	7.967075e-02	2.470990e-01	2.706816e-02	4.587877e-02	5.853777e-01	1.490556e-02	6.414660e-02	2.068740e-01	3.961877e-02	3.310617e-03	6.741430e-01	1.190709e-02	9.945464e-02	1.729271e-01	5.178912e-02	3.487294e-02	6.370142e-01	3.942058e-03	2.549664e-02	4.931752e-01	2.337930e-02	1.938627e-03	4.520954e-01	3.914876e-03	3.763701e+00	6.896936e-01	1.447273e-01	2.664430e+00	8.314607e-01	2.034806e-01
1365000	-4.614476e+04	1.586524e+02	4.568829e-01	7.249837e-02	2.364320e-01	5.260918e-02	1.526858e-03	6.111239e-01	2.580969e-02	6.620956e-02	3.583614e-01	1.578490e-02	4.152213e-02	5.032441e-01	1.487793e-02	6.671813e-02	1.824723e-01	4.449534e-02	4.412236e-03	6.882340e-01	1.366805e-02	9.423128e-02	1.812016e-01	7.278135e-02	2.467950e-02	6.209164e-01	6.189779e-03	1.768547e-02	5.079560e-01	1.307276e-02	3.939931e-03	4.513261e-01	6.019723e-03	2.351524e+00	6.425755e-01	1.439558e-01	2.743601e+00	7.801300e-01	1.961944e-01
1367500	-4.615119e+04	1.614453e+02	4.272636e-01	6.508201e-02	2.401627e-01	7.033789e-02	4.479090e-03	6.072167e-01	1.272159e-02	1.045924e-01	3.029217e-01	7.975915e-03	2.444664e-02	5.539454e-01	6.117995e-03	6.505347e-02	2.007693e-01	4.404911e-02	4.656809e-03	6.771313e-01	8.340033e-03	9.238591e-02	1.907930e-01	7.786051e-02	3.138487e-02	6.003430e-01	7.232749e-03	1.947601e-02	5.446068e-01	2.993685e-02	6.124362e-03	3.963146e-01	3.541352e-03	3.583092e+00	7.209735e-01	1.507846e-01	2.612698e+00	8.533696e-01	2.085962e-01
1370000	-4.616708e+04	1.597691e+02	4.356838e-01	7.302559e-02	2.510456e-01	7.886839e-02	5.255329e-03	5.727030e-01	1.910213e-02	5.105720e-02	3.193257e-01	2.673654e-02	4.326564e-02	5.487605e-01	1.085449e-02	5.979937e-02	1.984421e-01	5.304536e-02	3.536073e-03	6.690127e-01	1.616444e-02	9.923605e-02	1.957748e-01	4.494252e-02	1.261381e-02	6.465975e-01	8.352371e-04	1.617395e-02	4.583520e-01	1.366089e-02	4.339384e-03	4.666619e-01	4.081190e-02	4.087569e+00	6.507399e-01	1.407269e-01	2.714843e+00	8.159064e-01	2.052860e-01
1372500	-4.614658e+04	1.600163e+02	4.349251e-01	6.339058e-02	2.558125e-01	7.222832e-02	2.969481e-03	5.914110e-01	1.418814e-02	1.025720e-01	2.776434e-01	2.979221e-02	5.239424e-02	5.343761e-01	3.222028e-03	7.113915e-02	1.890982e-01	4.862615e-02	1.065353e-03	6.705228e-01	1.954832e-02	1.092785e-01	1.810185e-01	7.510719e-02	2.917235e-02	5.952352e-01	1.018825e-02	4.462214e-02	4.796988e-01	1.582439e-02	5.835980e-03	4.454084e-01	8.610294e-03	3.944957e+00	6.878085e-01	1.399115e-01	2.677977e+00	8.078502e-01	2.148583e-01
1375000	-4.615009e+04	1.590223e+02	4.457988e-01	6.916641e-02	2.495393e-01	5.930607e-02	5.251949e-03	5.980725e-01	1.866383e-02	6.260318e-02	2.658446e-01	4.005372e-02	7.016264e-02	5.550612e-01	6.274621e-03	6.551437e-02	1.868018e-01	4.231880e-02	3.046659e-03	6.825184e-01	1.979994e-02	9.169598e-02	2.137600e-01	4.975014e-02	3.173056e-02	6.125598e-01	5.034689e-04	8.247037e-03	4.607123e-01	2.608007e-02	1.755355e-03	4.987970e-01	4.408261e-03	3.456267e+00	7.011152e-01	1.313786e-01	2.647207e+00	8.710925e-01	1.994083e-01
1377500	-4.615408e+04	1.588842e+02	4.443299e-01	8.108544e-02	2.161411e-01	7.031035e-02	3.393779e-03	6.085761e-01	2.049316e-02	8.494550e-02	2.597704e-01	2.545240e-02	2.291104e-02	6.006767e-01	6.243954e-03	7.106275e-02	1.869949e-01	4.258121e-02	4.812747e-03	6.820191e-01	1.252923e-02	8.630729e-02	1.958386e-01	6.681708e-02	1.333300e-02	6.189740e-01	1.872997e-02	2.665254e-02	4.548112e-01	1.852082e-02	8.559796e-03	4.765811e-01	1.487458e-02	3.792489e+00	6.423587e-01	1.242215e-01	2.720548e+00	8.012143e-01	2.582823e-01
1380000	-4.613597e+04	1.594543e+02	4.416932e-01	6.609837e-02	2.393122e-01	6.932445e-02	7.544047e-03	6.080125e-01	9.708448e-03	8.571890e-02	2.916602e-01	1.713367e-02	4.580528e-02	5.544568e-01	5.225168e-03	6.548212e-02	1.880811e-01	5.031621e-02	6.142405e-03	6.841923e-01	5.785835e-03	9.526004e-02	2.045226e-01	5.816225e-02	1.801716e-02	6.149304e-01	9.107530e-03	1.115469e-02	4.517727e-01	2.032871e-02	1.684581e-03	4.921424e-01	2.291692e-02	3.579827e+00	6.854370e-01	1.359367e-01	2.689345e+00	8.068483e-01	2.060980e-01
1382500	-4.613647e+04	1.600698e+02	4.436760e-01	6.315058e-02	2.385382e-01	5.740043e-02	8.974888e-03	6.161570e-01	1.577890e-02	8.665781e-02	2.716036e-01	2.791723e-02	6.602143e-02	5.458959e-01	1.904041e-03	6.637619e-02	1.847616e-01	4.337090e-02	4.440936e-03	6.869349e-01	1.411542e-02	9.974107e-02	1.798613e-01	6.383291e-02	2.148379e-02	6.290437e-01	6.037251e-03	3.779538e-02	4.131372e-01	7.836312e-03	5.021750e-04	5.389317e-01	1.797225e-03	2.695419e+00	6.777761e-01	1.357750e-01	2.700848e+00	7.868114e-01	2.199218e-01
1385000	-4.615594e+04	1.588157e+02	4.453226e-01	6.899899e-02	2.132665e-01	6.212485e-02	9.285133e-03	6.286615e-01	1.766307e-02	6.186356e-02	3.224944e-01	3.720250e-02	4.329686e-02	5.213878e-01	1.375489e-02	6.847960e-02	1.845072e-01	4.556412e-02	7.147852e-03	6.839525e-01	1.034873e-02	1.149892e-01	2.064734e-01	8.187367e-02	2.296544e-02	5.524453e-01	2.125298e-02	3.675895e-02	4.458087e-01	4.196457e-03	6.192862e-03	4.827592e-01	2.428376e-02	3.727016e+00	7.079882e-01	1.476161e-01	2.665995e+00	8.047997e-01	1.868799e-01
1387500	-4.614498e+04	1.580515e+02	4.500778e-01	8.064208e-02	2.487715e-01	6.020074e-02	2.473085e-03	5.954714e-01	1.244120e-02	9.032521e-02	3.065399e-01	1.525665e-02	3.580146e-02	5.338950e-01	1.818179e-02	6.847555e-02	1.966951e-01	4.684932e-02	1.690877e-03	6.757637e-01	1.052539e-02	1.195378e-01	1.947511e-01	5.149225e-02	1.387061e-02	6.077472e-01	1.260108e-02	2.165497e-02	4.475295e-01	2.918773e-02	5.725772e-03	4.718858e-01	2.401618e-02	3.853501e+00	6.853091e-01	1.470044e-01	2.676820e+00	8.024613e-01	2.137707e-01
1390000	-4.614901e+04	1.568402e+02	4.567901e-01	6.919429e-02	2.222624e-01	7.321040e-02	3.834545e-04	6.108062e-01	2.414320e-02	5.495693e-02	3.102223e-01	2.621690e-02	3.595514e-02	5.629846e-01	9.664130e-03	7.025908e-02	1.831951e-01	4.222414e-02	4.921431e-03	6.882772e-01	1.112308e-02	9.315774e-02	2.276806e-01	6.041257e-02	2.412421e-02	5.845465e-01	1.007842e-02	2.421390e-02	3.955462e-01	1.399072e-02	2.778655e-03	5.325875e-01	3.088311e-02	4.175918e+00	6.485082e-01	1.376540e-01	2.719293e+00	8.008342e-01	2.227743e-01
1392500	-4.614069e+04	1.592354e+02	4.475683e-01	6.338928e-02	2.117959e-01	6.731657e-02	7.765741e-03	6.296588e-01	2.007367e-02	6.939554e-02	2.398196e-01	4.446362e-02	2.955631e-02	6.118270e-01	4.937953e-03	6.216554e-02	1.872961e-01	5.868931e-02	3.478800e-03	6.771660e-01	1.120421e-02	1.180134e-01	2.062697e-01	7.080114e-02	1.967597e-02	5.845706e-01	6.691338e-04	2.705069e-02	3.900104e-01	1.456711e-02	4.088036e-03	5.600099e-01	4.273795e-03	3.005295e+00	6.760702e-01	1.372414e-01	2.712579e+00	7.687560e-01	2.163682e-01
1395000	-4.614954e+04	1.579863e+02	4.407866e-01	6.063069e-02	2.331195e-01	7.621216e-02	4.447108e-03	5.959835e-01	2.960706e-02	4.529379e-02	3.303077e-01	3.129378e-02	5.251233e-02	5.394672e-01	1.125175e-03	6.782381e-02	1.823311e-01	4.022433e-02	9.853748e-04	6.868585e-01	2.177682e-02	1.071770e-01	2.036763e-01	5.428192e-02	1.960391e-02	6.104790e-01	4.781850e-03	3.494208e-02	4.593956e-01	2.746388e-02	8.582265e-03	4.615078e-01	8.108378e-03	5.171188e+00	7.192161e-01	1.522992e-01	2.661191e+00	7.972442e-01	1.730335e-01
1397500	-4.614207e+04	1.602813e+02	4.373042e-01	5.623352e-02	2.323964e-01	8.498853e-02	3.973418e-03	6.071161e-01	1.529204e-02	6.670491e-02	2.546764e-01	2.654594e-02	5.044959e-02	5.988309e-01	2.792244e-03	6.653104e-02	1.900032e-01	4.738370e-02	1.419181e-03	6.800189e-01	1.464391e-02	1.240908e-01	1.821879e-01	6.359512e-02	2.554489e-02	5.961684e-01	8.412922e-03	2.312441e-02	4.701961e-01	1.040921e-02	1.047016e-02	4.786437e-01	7.156407e-03	3.352458e+00	7.002277e-01	1.474579e-01	2.670092e+00	7.979697e-01	2.015353e-01
1400000	-4.613956e+04	1.597367e+02	4.460448e-01	6.066561e-02	2.434914e-01	7.043409e-02	4.598109e-03	6.084799e-01	1.233084e-02	5.925993e-02	2.743176e-01	2.705105e-02	5.248682e-02	5.861947e-01	6.899192e-04	7.174785e-02	1.820217e-01	4.381534e-02	3.420986e-03	6.831616e-01	1.583245e-02	9.279623e-02	1.924517e-01	7.932903e-02	2.481331e-02	6.060129e-01	4.596902e-03	2.771015e-03	4.522228e-01	1.520800e-02	2.608577e-03	5.057299e-01	2.145970e-02	2.708720e+00	6.879388e-01	1.323927e-01	2.708039e+00	8.088139e-01	1.695031e-01
1402500	-4.613444e+04	1.586475e+02	4.499217e-01	7.495077e-02	2.236182e-01	6.056170e-02	4.048080e-03	6.196639e-01	1.715739e-02	7.169804e-02	2.649944e-01	2.781397e-02	7.088690e-02	5.487131e-01	1.589357e-02	6.478228e-02	1.845052e-01	4.522884e-02	2.388660e-03	6.857352e-01	1.735983e-02	1.108794e-01	1.984115e-01	6.308767e-02	1.564378e-02	6.017564e-01	1.022123e-02	1.454487e-02	4.492942e-01	5.832831e-03	1.827154e-02	5.063896e-01	5.666938e-03	3.278342e+00	6.504819e-01	1.497899e-01	2.702238e+00	8.016221e-01	2.276765e-01
1405000	-4.614375e+04	1.579797e+02	4.536461e-01	5.719711e-02	2.088817e-01	7.067528e-02	2.447825e-03	6.397531e-01	2.104497e-02	8.948477e-02	2.784778e-01	3.977872e-02	3.381588e-02	5.530830e-01	5.359818e-03	6.753019e-02	2.010999e-01	4.580863e-02	1.847938e-03	6.770396e-01	6.673749e-03	1.096867e-01	1.986571e-01	5.431677e-02	1.463804e-02	6.122056e-01	1.049576e-02	3.586180e-02	3.967922e-01	1.482290e-02	3.542979e-03	5.347971e-01	1.418309e-02	3.451079e+00	6.812398e-01	1.403599e-01	2.714038e+00	7.569449e-01	2.096619e-01
1407500	-4.614407e+04	1.568301e+02	4.633693e-01	6.855509e-02	2.305149e-01	4.598190e-02	1.078141e-04	6.386770e-01	1.616324e-02	8.225883e-02	3.277604e-01	6.399393e-02	4.347087e-02	4.736441e-01	8.871864e-03	6.382677e-02	1.838504e-01	4.166537e-02	1.822781e-03	6.951942e-01	1.364046e-02	9.831038e-02	2.006372e-01	5.847851e-02	1.460971e-02	6.180960e-01	9.868121e-03	2.332795e-02	3.878538e-01	2.190763e-02	2.040215e-03	5.520082e-01	1.286218e-02	3.327306e+00	6.399523e-01	1.316833e-01	2.741680e+00	7.927759e-01	2.158771e-01
1410000	-4.613841e+04	1.597549e+02	4.385523e-01	7.438820e-02	2.293199e-01	6.359216e-02	2.218564e-03	6.121560e-01	1.832520e-02	4.933751e-02	3.394630e-01	2.335612e-02	2.401731e-02	5.515011e-01	1.232494e-02	6.388995e-02	1.851102e-01	4.652836e-02	4.711164e-03	6.893655e-01	1.039488e-02	1.024370e-01	1.744821e-01	6.386864e-02	1.685509e-02	6.415042e-01	8.529869e-04	2.072195e-02	3.829487e-01	9.328294e-03	4.474455e-04	5.737240e-01	1.282958e-02	3.707679e+00	6.663929e-01	1.339277e-01	2.728462e+00	7.555659e-01	2.245669e-01
1412500	-4.614730e+04	1.596442e+02	4.421313e-01	7.237585e-02	2.226243e-01	6.786392e-02	1.144873e-02	6.061971e-01	1.949015e-02	9.354437e-02	3.130322e-01	2.297089e-02	5.230324e-02	5.115332e-01	6.616129e-03	7.642980e-02	1.826722e-01	3.589812e-02	2.358057e-03	6.903743e-01	1.226750e-02	8.558257e-02	1.892675e-01	7.066833e-02	2.832045e-02	6.167313e-01	9.429902e-03	3.436407e-02	3.901755e-01	1.067149e-02	5.268706e-03	5.416294e-01	1.789084e-02	3.330335e+00	6.979751e-01	1.472973e-01	2.681641e+00	7.594046e-01	2.240999e-01
1415000	-4.615328e+04	1.598837e+02	4.395519e-01	7.211955e-02	2.398129e-01	5.897073e-02	1.676896e-03	6.177686e-01	9.651279e-03	6.023014e-02	3.830407e-01	2.180369e-02	1.309473e-02	5.152952e-01	6.535526e-03	6.963517e-02	1.767003e-01	4.696417e-02	3.338628e-03	6.915229e-01	1.183882e-02	9.838047e-02	2.199943e-01	7.102466e-02	1.748179e-02	5.841593e-01	8.959415e-03	1.919434e-02	4.174440e-01	1.459660e-02	4.186254e-03	5.295111e-01	1.506764e-02	3.442158e+00	6.465896e-01	1.537681e-01	2.735015e+00	7.724759e-01	1.939328e-01
1417500	-4.614367e+04	1.594304e+02	4.397954e-01	5.787817e-02	2.131149e-01	7.612784e-02	7.473016e-03	6.365773e-01	8.828846e-03	7.216745e-02	3.376629e-01	2.979949e-02	4.740907e-02	5.005465e-01	1.241459e-02	6.928410e-02	1.886898e-01	4.063449e-02	6.615747e-03	6.800139e-01	1.476204e-02	1.067620e-01	2.070059e-01	7.130269e-02	2.041772e-02	5.918458e-01	2.665840e-03	2.661204e-02	4.417564e-01	3.504657e-02	1.113647e-03	4.757135e-01	1.975790e-02	3.862208e+00	7.140300e-01	1.536359e-01	2.657777e+00	7.890171e-01	1.958790e-01
1420000	-4.615277e+04	1.598180e+02	4.347188e-01	8.596603e-02	2.060700e-01	6.645358e-02	4.748237e-03	6.101766e-01	2.658560e-02	4.916746e-02	2.726844e-01	3.114576e-02	2.996125e-02	6.089752e-01	8.065954e-03	6.810393e-02	2.016561e-01	5.313167e-02	1.862575e-03	6.630659e-01	1.217987e-02	1.258671e-01	1.605258e-01	4.397471e-02	2.801015e-02	6.397707e-01	1.851502e-03	1.375661e-02	4.822741e-01	3.094821e-02	2.121470e-02	4.488562e-01	2.950141e-03	4.171738e+00	6.903532e-01	1.365945e-01	2.672405e+00	8.205822e-01	2.139246e-01
1422500	-4.614442e+04	1.602648e+02	4.415604e-01	7.546474e-02	2.170293e-01	7.019170e-02	2.530419e-03	6.159038e-01	1.888003e-02	7.993950e-02	2.947393e-01	2.732505e-02	5.056850e-02	5.405766e-01	6.851069e-03	6.727425e-02	1.820641e-01	4.825082e-02	2.666840e-03	6.864989e-01	1.324504e-02	1.029035e-01	2.073702e-01	6.189039e-02	1.805163e-02	6.055380e-01	4.246270e-03	1.054007e-02	4.061135e-01	1.319148e-02	1.689862e-03	5.381018e-01	3.036332e-02	2.787405e+00	6.927012e-01	1.363315e-01	2.677645e+00	7.860297e-01	2.358161e-01
1425000	-4.613038e+04	1.585198e+02	4.475539e-01	6.003981e-02	2.259973e-01	6.343460e-02	5.610942e-03	6.285822e-01	1.633515e-02	9.915323e-02	2.356339e-01	2.674830e-02	4.711106e-02	5.872575e-01	4.096027e-03	7.125166e-02	1.808648e-01	3.765584e-02	1.608387e-03	6.894098e-01	1.920946e-02	9.635702e-02	1.890496e-01	7.394901e-02	1.545219e-02	6.231407e-01	2.051439e-03	2.039292e-02	4.438527e-01	1.267643e-02	2.379071e-03	5.156511e-01	5.047790e-03	3.722802e+00	6.535288e-01	1.453888e-01	2.677186e+00	8.460656e-01	2.327493e-01
1427500	-4.614421e+04	1.597962e+02	4.393991e-01	7.632148e-02	2.354705e-01	5.848065e-02	4.344679e-03	6.158688e-01	9.513888e-03	7.694333e-02	2.202248e-01	3.476875e-02	4.877548e-02	6.108162e-01	8.471449e-03	6.653309e-02	1.934944e-01	4.592586e-02	5.933445e-03	6.812331e-01	6.880084e-03	1.052850e-01	1.771981e-01	4.883994e-02	8.526818e-03	6.538535e-01	6.296693e-03	3.117490e-02	4.731082e-01	1.507365e-02	6.102979e-03	4.707454e-01	3.794861e-03	3.550566e+00	7.321314e-01	1.375890e-01	2.648946e+00	8.113179e-01	1.857609e-01
1430000	-4.613928e+04	1.586895e+02	4.462512e-01	7.154501e-02	2.549070e-01	6.569473e-02	4.703259e-03	5.799604e-01	2.318954e-02	1.028253e-01	2.788483e-01	3.189372e-02	4.274689e-02	5.351844e-01	8.501408e-03	6.451049e-02	1.830333e-01	4.094632e-02	9.766468e-03	6.935460e-01	8.197475e-03	1.014724e-01	1.896063e-01	6.100875e-02	1.400581e-02	6.292238e-01	4.682914e-03	2.340149e-02	3.890851e-01	3.690950e-02	1.062966e-03	5.353404e-01	1.420062e-02	3.728169e+00	6.801734e-01	1.559927e-01	2.678288e+00	7.931086e-01	2.131535e-01
1432500	-4.614276e+04	1.578226e+02	4.521495e-01	5.624862e-02	2.149515e-01	8.703199e-02	6.342474e-03	6.235151e-01	1.191036e-02	9.740196e-02	2.873076e-01	2.031552e-02	4.217884e-02	5.419128e-01	1.088330e-02	6.541948e-02	1.860663e-01	4.514829e-02	8.471202e-03	6.726662e-01	2.222856e-02	1.083747e-01	2.056348e-01	6.884497e-02	1.125477e-02	6.003017e-01	5.589069e-03	2.822357e-02	4.076737e-01	4.150511e-02	1.153662e-03	5.036368e-01	1.780714e-02	3.806648e+00	7.022079e-01	1.400463e-01	2.673904e+00	8.099898e-01	1.921147e-01
1435000	-4.613419e+04	1.582594e+02	4.441941e-01	8.041439e-02	2.452718e-01	7.295786e-02	3.401928e-03	5.829194e-01	1.503457e-02	7.096969e-02	2.991803e-01	2.332439e-02	4.713561e-02	5.480281e-01	1.136183e-02	5.973271e-02	1.945081e-01	4.570193e-02	4.520290e-03	6.795710e-01	1.596599e-02	1.132979e-01	1.896755e-01	5.846380e-02	2.158997e-02	6.119750e-01	4.997867e-03	1.984988e-02	4.286768e-01	9.110802e-03	7.094391e-03	5.217847e-01	1.348338e-02	4.435708e+00	6.908682e-01	1.335405e-01	2.695049e+00	7.794715e-01	2.176975e-01
1437500	-4.614349e+04	1.601190e+02	4.428348e-01	6.491486e-02	2.270551e-01	8.612010e-02	2.693899e-03	6.045237e-01	1.469233e-02	7.848056e-02	3.255799e-01	3.731287e-02	3.680326e-02	5.189265e-01	2.896842e-03	6.321938e-02	1.888540e-01	4.226537e-02	4.845737e-03	6.896328e-01	1.118267e-02	9.640122e-02	2.170521e-01	7.168827e-02	2.194806e-02	5.916715e-01	1.238915e-03	2.978737e-02	3.791249e-01	4.556175e-02	3.611142e-04	5.444493e-01	7.155230e-04	2.760132e+00	6.834813e-01	1.472632e-01	2.716996e+00	7.523216e-01	1.908050e-01
1440000	-4.614224e+04	1.594515e+02	4.347603e-01	6.707623e-02	2.588459e-01	6.958937e-02	5.715154e-04	5.931585e-01	1.075841e-02	9.087300e-02	2.626178e-01	3.387792e-02	7.481489e-02	5.307167e-01	7.099666e-03	6.507985e-02	1.851562e-01	4.754049e-02	4.778686e-03	6.827883e-01	1.465647e-02	1.034565e-01	1.986149e-01	5.733028e-02	2.167790e-02	6.089174e-01	1.000298e-02	2.208957e-02	3.642400e-01	9.023517e-03	8.856775e-04	5.916022e-01	1.215910e-02	4.532579e+00	6.746491e-01	1.329920e-01	2.727404e+00	7.687280e-01	1.984989e-01
1442500	-4.613615e+04	1.599249e+02	4.365434e-01	6.843781e-02	2.562044e-01	5.965548e-02	2.236615e-03	5.931233e-01	2.034244e-02	5.768501e-02	3.319676e-01	1.673814e-02	4.841150e-02	5.326641e-01	1.253370e-02	6.782037e-02	1.885443e-01	4.716764e-02	2.447822e-03	6.819985e-01	1.202140e-02	1.061930e-01	1.968805e-01	6.886612e-02	2.598244e-02	5.956204e-01	6.457547e-03	2.337910e-02	4.322132e-01	5.231843e-03	2.041024e-03	5.173131e-01	1.982179e-02	3.813360e+00	6.631723e-01	1.461255e-01	2.692183e+00	8.164835e-01	2.140900e-01
1445000	-4.614850e+04	1.610307e+02	4.239415e-01	6.152056e-02	2.509442e-01	7.270228e-02	2.935530e-03	5.939511e-01	1.794627e-02	5.924991e-02	2.924621e-01	1.494116e-02	4.699281e-02	5.790767e-01	7.277320e-03	6.393206e-02	2.035576e-01	5.073330e-02	2.659354e-03	6.661117e-01	1.300600e-02	1.159775e-01	1.842181e-01	7.971337e-02	1.850820e-02	5.936191e-01	7.963775e-03	2.921876e-02	4.858269e-01	2.828884e-02	1.871357e-02	4.373321e-01	6.198149e-04	4.466408e+00	6.833208e-01	1.285907e-01	2.725479e+00	7.708622e-01	1.916652e-01
1447500	-4.614231e+04	1.578775e+02	4.516832e-01	6.457686e-02	2.216578e-01	7.444944e-02	2.421546e-03	6.096344e-01	2.725991e-02	7.346834e-02	3.086865e-01	1.834707e-02	2.339523e-02	5.708739e-01	5.228981e-03	6.584947e-02	1.846792e-01	4.191450e-02	1.655368e-03	6.845671e-01	2.133432e-02	9.890224e-02	1.736107e-01	5.793074e-02	1.137955e-02	6.451260e-01	1.305078e-02	7.875913e-03	4.408205e-01	3.144892e-02	1.444654e-04	4.859574e-01	3.375271e-02	3.813667e+00	6.841754e-01	1.352049e-01	2.698048e+00	7.963951e-01	2.039331e-01
1450000	-4.614665e+04	1.597508e+02	4.414291e-01	6.571020e-02	2.130129e-01	6.633801e-02	9.052397e-05	6.381982e-01	1.665019e-02	9.506632e-02	2.495379e-01	2.769520e-02	3.472115e-02	5.868827e-01	6.096759e-03	7.637378e-02	1.835809e-01	4.106426e-02	1.587913e-03	6.850227e-01	1.237038e-02	8.720857e-02	1.704539e-01	6.051217e-02	3.066880e-02	6.501443e-01	1.012189e-03	7.607209e-03	5.294153e-01	2.106835e-02	7.974033e-03	4.120685e-01	2.186669e-02	3.319205e+00	7.127446e-01	1.295705e-01	2.664452e+00	8.022582e-01	2.186031e-01
1452500	-4.615457e+04	1.592240e+02	4.482423e-01	8.350083e-02	2.515756e-01	5.486361e-02	7.642766e-03	5.831363e-01	1.928092e-02	7.337840e-02	2.277121e-01	3.243083e-02	3.418629e-02	6.258208e-01	6.471570e-03	7.343958e-02	1.724539e-01	3.726484e-02	4.663106e-03	7.037283e-01	8.450261e-03	8.816621e-02	2.081535e-01	4.301245e-02	3.048501e-02	6.201854e-01	9.997353e-03	1.642070e-02	4.188088e-01	4.211282e-02	5.827660e-03	5.094349e-01	7.395111e-03	2.926382e+00	6.857180e-01	1.289148e-01	2.706953e+00	7.781655e-01	2.149271e-01
1455000	-4.613615e+04	1.578783e+02	4.528561e-01	6.368988e-02	2.196204e-01	7.031539e-02	7.560524e-03	6.189569e-01	1.985690e-02	7.147893e-02	3.003981e-01	4.230220e-02	4.891064e-02	5.312323e-01	5.677855e-03	6.688758e-02	1.794463e-01	3.930892e-02	5.312904e-03	6.996136e-01	9.430673e-03	9.320675e-02	2.040985e-01	5.532333e-02	1.662825e-02	6.258192e-01	4.924015e-03	2.154021e-02	4.718490e-01	2.235725e-02	6.084636e-03	4.706640e-01	7.504873e-03	3.657133e+00	6.627910e-01	1.452436e-01	2.729101e+00	7.950600e-01	1.667922e-01
1457500	-4.616076e+04	1.584653e+02	4.470551e-01	8.183023e-02	2.057266e-01	5.748332e-02	7.528272e-03	6.263355e-01	2.109601e-02	7.537008e-02	2.446400e-01	3.992209e-02	4.499488e-02	5.937043e-01	1.368607e-03	7.368253e-02	2.019901e-01	4.182016e-02	2.058151e-03	6.670896e-01	1.335955e-02	1.206551e-01	1.628752e-01	4.632023e-02	1.468368e-02	6.540013e-01	1.464487e-03	2.125154e-02	4.713456e-01	1.439613e-02	5.930402e-03	4.704020e-01	1.667433e-02	3.844271e+00	6.759375e-01	1.166194e-01	2.731567e+00	7.783434e-01	2.098250e-01
1460000	-4.613767e+04	1.582774e+02	4.538532e-01	6.968902e-02	2.317455e-01	6.172492e-02	7.088050e-03	6.107121e-01	1.904041e-02	7.367765e-02	2.783605e-01	2.879929e-02	2.872232e-02	5.744258e-01	1.601449e-02	6.667576e-02	1.822770e-01	3.464036e-02	3.332761e-03	7.004969e-01	1.257718e-02	1.038519e-01	2.069017e-01	5.337235e-02	1.702235e-02	6.151083e-01	3.743349e-03	2.804358e-02	4.794986e-01	3.374207e-02	1.593860e-02	4.306965e-01	1.208056e-02	3.125947e+00	6.326428e-01	1.453016e-01	2.730927e+00	8.108302e-01	2.056215e-01
1462500	-4.615026e+04	1.580061e+02	4.383224e-01	6.441618e-02	2.367048e-01	7.871918e-02	4.470893e-03	5.990352e-01	1.665372e-02	6.431181e-02	3.095575e-01	2.193300e-02	2.288380e-02	5.697309e-01	1.158295e-02	6.149716e-02	1.960090e-01	4.487633e-02	5.265411e-03	6.843107e-01	8.041364e-03	1.058118e-01	2.034035e-01	4.499547e-02	2.700707e-02	6.097857e-01	8.996509e-03	1.239965e-02	4.486285e-01	3.138076e-02	1.319600e-03	4.951312e-01	1.114021e-02	5.488012e+00	6.968445e-01	1.422360e-01	2.652538e+00	8.355344e-01	2.133530e-01
1465000	-4.615284e+04	1.592676e+02	4.387343e-01	7.564397e-02	2.473404e-01	6.789399e-02	1.130274e-02	5.810547e-01	1.676418e-02	4.524903e-02	2.743431e-01	6.353976e-02	3.769156e-02	5.744525e-01	4.724054e-03	6.191342e-02	1.957787e-01	4.431632e-02	1.935570e-03	6.842151e-01	1.184089e-02	1.078912e-01	1.964148e-01	6.509333e-02	1.789553e-02	6.117538e-01	9.512992e-04	2.193395e-02	3.762948e-01	1.630663e-02	1.691057e-04	5.672507e-01	1.804483e-02	4.170126e+00	6.816281e-01	1.218766e-01	2.739946e+00	7.718877e-01	1.787527e-01
1467500	-4.613545e+04	1.581282e+02	4.522456e-01	6.362603e-02	2.132868e-01	7.045923e-02	8.085917e-03	6.298948e-01	1.464719e-02	8.484039e-02	2.608775e-01	1.960921e-02	3.249332e-02	5.919124e-01	1.026723e-02	6.284493e-02	2.033227e-01	4.257162e-02	3.190459e-03	6.722021e-01	1.586811e-02	9.053688e-02	1.852818e-01	7.639540e-02	1.691502e-02	6.276910e-01	3.179948e-03	7.218139e-03	4.657907e-01	4.810260e-03	3.260249e-03	4.987981e-01	2.012248e-02	3.488295e+00	6.688488e-01	1.313442e-01	2.720383e+00	7.843052e-01	2.104939e-01
1470000	-4.614931e+04	1.604225e+02	4.315142e-01	5.046518e-02	2.151551e-01	7.051190e-02	9.159096e-03	6.388177e-01	1.589110e-02	7.933885e-02	2.856955e-01	2.513617e-02	3.707067e-02	5.678168e-01	4.941974e-03	6.579685e-02	1.958067e-01	4.761095e-02	5.695105e-03	6.765187e-01	8.571640e-03	8.582243e-02	1.773520e-01	7.552061e-02	2.891645e-02	6.235541e-01	8.834454e-03	3.392328e-02	4.022941e-01	8.319765e-03	2.765655e-03	5.407593e-01	1.193798e-02	4.011557e+00	6.901400e-01	1.507381e-01	2.720322e+00	7.191695e-01	1.992072e-01
1472500	-4.613500e+04	1.578797e+02	4.508540e-01	7.205310e-02	2.164594e-01	5.967531e-02	4.649000e-03	6.291762e-01	1.798698e-02	6.740492e-02	3.262123e-01	4.808064e-02	4.859053e-02	5.019231e-01	7.788499e-03	6.483650e-02	1.876409e-01	4.085756e-02	2.723886e-03	6.892155e-01	1.472566e-02	1.020189e-01	1.968732e-01	5.916437e-02	2.407788e-02	6.102240e-01	7.641686e-03	3.070970e-02	4.650885e-01	1.255309e-02	2.573557e-03	4.612784e-01	2.779676e-02	3.921795e+00	6.877260e-01	1.463669e-01	2.680220e+00	8.178191e-01	1.875305e-01
1475000	-4.613778e+04	1.575207e+02	4.516706e-01	7.641319e-02	2.392602e-01	6.582732e-02	3.087298e-03	6.025706e-01	1.284146e-02	1.146854e-01	2.822304e-01	3.240127e-02	2.754009e-02	5.392732e-01	3.869678e-03	6.768136e-02	1.833268e-01	3.899783e-02	2.938783e-03	6.959856e-01	1.106968e-02	8.499810e-02	2.000815e-01	5.947299e-02	2.099095e-02	6.246880e-01	9.768456e-03	2.056879e-02	4.600558e-01	1.155380e-02	2.482610e-03	4.815796e-01	2.375938e-02	4.172201e+00	6.849033e-01	1.420351e-01	2.714697e+00	7.783038e-01	1.755179e-01
1477500	-4.615031e+04	1.581890e+02	4.448036e-01	5.192248e-02	2.252222e-01	6.855747e-02	7.469243e-03	6.293471e-01	1.748153e-02	7.318158e-02	3.073393e-01	2.782177e-02	2.307735e-02	5.651812e-01	3.398767e-03	6.623700e-02	1.818211e-01	4.546840e-02	5.356585e-03	6.884021e-01	1.271482e-02	9.172011e-02	1.719956e-01	6.717442e-02	1.727321e-02	6.404525e-01	1.138416e-02	1.730534e-02	4.470822e-01	2.922686e-02	8.392896e-04	4.902616e-01	1.528473e-02	4.423764e+00	7.053620e-01	1.417647e-01	2.682483e+00	7.785070e-01	1.987952e-01
1480000	-4.613828e+04	1.584006e+02	4.411536e-01	6.376230e-02	2.212516e-01	5.178525e-02	8.121084e-04	6.445158e-01	1.787287e-02	5.514382e-02	2.717459e-01	3.390085e-02	3.078434e-02	5.979759e-01	1.044915e-02	6.373797e-02	1.874924e-01	4.751490e-02	1.293513e-03	6.870280e-01	1.293322e-02	9.493827e-02	2.212178e-01	7.773448e-02	1.536925e-02	5.850944e-01	5.645804e-03	3.136615e-02	4.818478e-01	1.074631e-02	7.162326e-03	4.601148e-01	8.762635e-03	4.706856e+00	6.692038e-01	1.453296e-01	2.690825e+00	8.274226e-01	1.950235e-01
1482500	-4.614183e+04	1.592240e+02	4.395568e-01	7.845680e-02	2.366695e-01	5.819557e-02	2.915161e-03	6.077413e-01	1.602167e-02	8.543581e-02	2.880712e-01	1.205935e-02	7.124892e-02	5.357538e-01	7.430930e-03	7.044717e-02	1.848179e-01	4.167136e-02	2.561144e-03	6.855128e-01	1.498964e-02	1.135476e-01	2.094996e-01	6.200709e-02	1.640476e-02	5.921622e-01	6.378777e-03	3.081805e-02	5.063649e-01	1.628186e-02	6.631897e-03	4.288099e-01	1.109342e-02	4.101193e+00	7.101660e-01	1.635026e-01	2.649100e+00	7.892676e-01	2.008311e-01
1485000	-4.613894e+04	1.578471e+02	4.474518e-01	8.561124e-02	2.177681e-01	5.927398e-02	5.534447e-03	6.223808e-01	9.431491e-03	6.618331e-02	2.179094e-01	4.082663e-02	5.632772e-02	6.182599e-01	4.929864e-04	6.802001e-02	1.840519e-01	4.887188e-02	5.622911e-03	6.784472e-01	1.498610e-02	1.146459e-01	1.842978e-01	5.875355e-02	2.145875e-02	6.181059e-01	2.738112e-03	3.618389e-02	4.227379e-01	5.185962e-03	2.806841e-03	5.213108e-01	1.177462e-02	4.409205e+00	7.011871e-01	1.198602e-01	2.677264e+00	8.341308e-01	2.017785e-01
1487500	-4.614779e+04	1.582492e+02	4.489500e-01	6.433503e-02	2.319147e-01	5.373813e-02	6.281929e-03	6.253089e-01	1.842126e-02	3.974159e-02	3.028957e-01	4.296957e-02	3.314029e-02	5.732567e-01	7.996174e-03	6.288287e-02	1.844339e-01	4.168090e-02	5.613728e-03	6.946613e-01	1.072731e-02	1.228926e-01	1.992947e-01	6.059575e-02	1.531877e-02	5.951800e-01	6.718162e-03	2.007670e-02	4.289795e-01	1.895786e-02	3.636523e-03	5.159046e-01	1.244476e-02	3.806463e+00	6.836074e-01	1.453023e-01	2.666136e+00	8.317360e-01	2.106492e-01
1490000	-4.613460e+04	1.588960e+02	4.487835e-01	7.571460e-02	2.251817e-01	6.986226e-02	1.710279e-03	6.085530e-01	1.897820e-02	7.877790e-02	2.807960e-01	2.022911e-02	3.330482e-02	5.797982e-01	7.093986e-03	6.774949e-02	1.893872e-01	3.820815e-02	2.164376e-03	6.909637e-01	1.152710e-02	9.329838e-02	1.741453e-01	6.391497e-02	2.877055e-02	6.362863e-01	3.584518e-03	6.903806e-02	3.839640e-01	1.253958e-02	6.336659e-04	5.232395e-01	1.058524e-02	3.181848e+00	6.906143e-01	1.411744e-01	2.656692e+00	8.241374e-01	2.314580e-01
1492500	-4.614043e+04	1.574363e+02	4.589401e-01	7.057112e-02	2.204690e-01	7.096832e-02	3.534777e-03	6.145978e-01	1.985891e-02	5.535981e-02	2.844377e-01	1.557552e-02	5.295751e-02	5.842783e-01	7.391168e-03	6.797229e-02	1.746827e-01	4.423870e-02	4.759824e-03	6.918593e-01	1.648719e-02	7.906094e-02	1.908812e-01	6.702796e-02	1.985930e-02	6.404919e-01	2.678690e-03	1.575133e-02	3.770114e-01	1.975763e-02	2.587433e-03	5.673605e-01	1.753177e-02	3.297791e+00	6.384567e-01	1.531061e-01	2.715171e+00	7.876379e-01	2.340888e-01
1495000	-4.614493e+04	1.585753e+02	4.526415e-01	7.347229e-02	2.479814e-01	5.409940e-02	8.591018e-03	6.067156e-01	9.140258e-03	5.038547e-02	3.050934e-01	2.603945e-02	3.227891e-02	5.815913e-01	4.611436e-03	6.026902e-02	1.783738e-01	4.704142e-02	4.628201e-03	7.014526e-01	8.234955e-03	1.325047e-01	1.720164e-01	5.848973e-02	1.381959e-02	6.157240e-01	7.445589e-03	2.751407e-02	3.882984e-01	2.232787e-03	5.588151e-03	5.472317e-01	2.913495e-02	2.988598e+00	6.415635e-01	1.397731e-01	2.735626e+00	8.170314e-01	1.832833e-01
1497500	-4.613988e+04	1.589635e+02	4.446402e-01	6.422127e-02	2.304306e-01	6.430545e-02	5.923861e-03	6.216719e-01	1.344691e-02	8.980680e-02	2.938164e-01	2.576779e-02	5.207953e-02	5.304875e-01	8.041978e-03	6.393754e-02	1.911907e-01	4.217620e-02	3.496731e-03	6.917095e-01	7.489336e-03	1.170390e-01	1.869516e-01	5.407240e-02	1.662538e-02	6.209173e-01	4.394324e-03	4.965825e-02	4.594370e-01	5.838020e-03	1.441839e-02	4.571587e-01	1.348970e-02	3.671352e+00	6.702221e-01	1.455683e-01	2.704456e+00	8.009570e-01	1.936386e-01
1500000	-4.613286e+04	1.601702e+02	4.363462e-01	6.123594e-02	2.512497e-01	7.501134e-02	3.048272e-03	5.999918e-01	9.462929e-03	6.534466e-02	2.964704e-01	4.095892e-02	3.710689e-02	5.550094e-01	5.109740e-03	6.725014e-02	1.883509e-01	4.062559e-02	2.403672e-03	6.881198e-01	1.324992e-02	1.056298e-01	1.894829e-01	6.359379e-02	2.398114e-02	6.120117e-01	5.300700e-03	2.065272e-02	5.113568e-01	2.510036e-02	7.032320e-04	4.289995e-01	1.318737e-02	3.595162e+00	6.738752e-01	1.233444e-01	2.702525e+00	8.217051e-01	2.120495e-01
1502500	-4.614908e+04	1.568799e+02	4.653193e-01	5.670564e-02	2.178083e-01	6.685077e-02	4.790580e-03	6.351239e-01	1.872077e-02	6.548148e-02	2.516784e-01	3.910073e-02	4.182066e-02	5.879238e-01	1.399490e-02	6.195030e-02	1.944655e-01	5.082086e-02	3.278645e-03	6.776541e-01	1.183060e-02	1.078234e-01	1.901510e-01	6.417650e-02	2.265105e-02	6.024389e-01	1.275915e-02	4.855387e-02	4.615584e-01	3.711298e-03	1.249473e-02	4.653508e-01	8.330968e-03	3.025299e+00	6.641997e-01	1.462906e-01	2.718499e+00	7.780841e-01	2.005247e-01
1505000	-4.615487e+04	1.584987e+02	4.456011e-01	8.520717e-02	2.406116e-01	6.746611e-02	5.503748e-03	5.840589e-01	1.715250e-02	4.471132e-02	2.907385e-01	2.777956e-02	3.009042e-02	6.000589e-01	6.621250e-03	5.788971e-02	1.887897e-01	4.391504e-02	4.037881e-03	6.931021e-01	1.226557e-02	9.109206e-02	2.065451e-01	7.159100e-02	2.149293e-02	6.066767e-01	2.602194e-03	4.895410e-02	4.158498e-01	1.780162e-02	6.224358e-04	5.009326e-01	1.583950e-02	4.006461e+00	6.910150e-01	1.382264e-01	2.680722e+00	7.825906e-01	2.329931e-01
1507500	-4.615907e+04	1.580425e+02	4.574303e-01	6.611590e-02	2.263214e-01	7.475038e-02	5.203704e-03	6.124801e-01	1.512848e-02	6.210787e-02	3.241945e-01	2.246484e-02	5.277801e-02	5.314183e-01	7.036422e-03	6.177543e-02	1.644671e-01	5.136533e-02	2.855706e-03	7.085766e-01	1.095981e-02	1.156620e-01	1.783968e-01	5.642941e-02	1.330534e-02	6.259123e-01	1.029414e-02	5.483581e-02	4.822550e-01	2.931536e-02	2.941626e-03	4.141351e-01	1.651708e-02	2.889524e+00	6.339518e-01	1.350753e-01	2.755605e+00	7.757110e-01	2.116309e-01
1510000	-4.613608e+04	1.597005e+02	4.377443e-01	7.246173e-02	2.336026e-01	6.738787e-02	1.642813e-03	6.082627e-01	1.664228e-02	5.383877e-02	3.016897e-01	3.430492e-02	5.112179e-02	5.399171e-01	1.912768e-02	7.204289e-02	1.916982e-01	4.811239e-02	3.460716e-03	6.718454e-01	1.284039e-02	8.698491e-02	1.929867e-01	7.781794e-02	1.917348e-02	6.155980e-01	7.438951e-03	2.004816e-02	3.700371e-01	1.413953e-02	1.191325e-03	5.808256e-01	1.375834e-02	3.872867e+00	6.773894e-01	1.424477e-01	2.678313e+00	8.201795e-01	2.167116e-01
1512500	-4.614265e+04	1.577703e+02	4.497870e-01	7.470749e-02	2.174818e-01	5.627789e-02	2.187647e-03	6.296781e-01	1.966713e-02	9.596170e-02	2.705029e-01	2.335916e-02	4.229455e-02	5.636634e-01	4.218291e-03	6.601910e-02	1.863424e-01	3.988047e-02	2.687690e-03	6.881609e-01	1.690944e-02	9.748387e-02	2.310035e-01	6.033641e-02	1.822307e-02	5.788482e-01	1.410492e-02	3.618074e-02	4.148437e-01	1.136907e-02	2.355104e-03	5.347660e-01	4.854115e-04	4.173485e+00	6.812557e-01	1.486925e-01	2.714346e+00	7.447232e-01	2.055169e-01
1515000	-4.615127e+04	1.581339e+02	4.522999e-01	7.893668e-02	2.307982e-01	5.657966e-02	8.698902e-03	6.058435e-01	1.914305e-02	9.009225e-02	2.181020e-01	2.030568e-02	3.486620e-02	6.314575e-01	5.176364e-03	6.517135e-02	1.901606e-01	4.080119e-02	6.292013e-03	6.863793e-01	1.119558e-02	9.540561e-02	2.076419e-01	6.385329e-02	1.695414e-02	5.963967e-01	1.974828e-02	2.319037e-02	4.456841e-01	2.579536e-02	3.687253e-05	4.969242e-01	8.369071e-03	3.475320e+00	6.611683e-01	1.335610e-01	2.691793e+00	8.240099e-01	2.355042e-01
1517500	-4.613596e+04	1.579367e+02	4.525762e-01	7.130489e-02	1.969218e-01	6.911758e-02	4.506913e-03	6.413989e-01	1.674995e-02	7.244159e-02	3.061225e-01	2.835968e-02	4.973188e-02	5.394371e-01	3.907259e-03	6.478611e-02	1.930423e-01	3.940146e-02	3.015953e-03	6.846225e-01	1.513163e-02	9.224346e-02	1.711290e-01	6.612797e-02	1.824802e-02	6.455468e-01	6.704758e-03	1.172996e-02	4.222693e-01	1.383198e-02	1.126764e-03	5.500790e-01	9.630548e-04	3.635885e+00	6.696612e-01	1.541279e-01	2.711903e+00	7.653368e-01	2.007445e-01
1520000	-4.614683e+04	1.589409e+02	4.439003e-01	6.736368e-02	2.263805e-01	7.419008e-02	4.839483e-03	6.133246e-01	1.390161e-02	1.168569e-01	2.721996e-01	1.318478e-02	3.207163e-02	5.569207e-01	8.766441e-03	7.167376e-02	1.899085e-01	4.163988e-02	4.727749e-03	6.823302e-01	9.719937e-03	9.972748e-02	2.093373e-01	6.291555e-02	2.237871e-02	5.985640e-01	7.077028e-03	2.690338e-02	4.286631e-01	1.255750e-02	3.952706e-03	5.007883e-01	2.713500e-02	3.793957e+00	6.473340e-01	1.449993e-01	2.719118e+00	8.217184e-01	1.891280e-01
1522500	-4.614501e+04	1.598172e+02	4.370582e-01	6.142367e-02	2.250676e-01	6.113395e-02	1.544097e-03	6.361737e-01	1.465696e-02	7.943265e-02	3.093496e-01	1.386845e-02	7.347447e-02	5.198348e-01	4.040034e-03	6.027308e-02	1.801649e-01	4.452035e-02	4.493467e-03	6.970622e-01	1.348601e-02	1.047172e-01	1.942029e-01	6.121105e-02	2.676153e-02	6.017404e-01	1.136694e-02	1.590786e-02	4.387783e-01	1.803906e-02	4.011819e-03	4.959077e-01	2.735527e-02	3.850282e+00	7.132897e-01	1.409959e-01	2.652988e+00	8.090056e-01	2.105064e-01
1525000	-4.614866e+04	1.597835e+02	4.421991e-01	6.536264e-02	2.064111e-01	5.807315e-02	1.890722e-03	6.550447e-01	1.321762e-02	6.156462e-02	3.463088e-01	2.731893e-02	2.727543e-02	5.280349e-01	9.497401e-03	6.244630e-02	2.066403e-01	4.784012e-02	5.795872e-03	6.586139e-01	1.866345e-02	9.468505e-02	1.953549e-01	5.462845e-02	3.876745e-02	6.123049e-01	4.259266e-03	2.264649e-02	4.195070e-01	2.210930e-02	1.170946e-02	4.931106e-01	3.091720e-02	3.181871e+00	6.781079e-01	1.647847e-01	2.628878e+00	8.567322e-01	2.299432e-01
1527500	-4.614882e+04	1.570563e+02	4.602435e-01	6.124668e-02	2.071344e-01	6.625625e-02	1.657743e-03	6.375378e-01	2.616705e-02	6.191577e-02	3.720224e-01	3.163106e-02	4.727195e-02	4.783992e-01	8.759601e-03	6.961185e-02	1.997470e-01	4.732174e-02	1.263207e-03	6.636190e-01	1.843724e-02	8.896770e-02	1.954785e-01	6.545098e-02	2.650157e-02	6.144172e-01	9.183993e-03	1.406968e-02	3.789774e-01	3.282028e-02	1.006616e-02	5.555893e-01	8.477113e-03	3.507527e+00	6.819087e-01	1.425225e-01	2.669051e+00	8.242792e-01	2.215369e-01
1530000	-4.614942e+04	1.590114e+02	4.399540e-01	6.708774e-02	2.184368e-01	5.784461e-02	4.220203e-03	6.416258e-01	1.078483e-02	7.000389e-02	3.536492e-01	5.502433e-02	3.063932e-02	4.840166e-01	6.666705e-03	6.252777e-02	1.925987e-01	4.272207e-02	5.929212e-03	6.833736e-01	1.284864e-02	9.453365e-02	1.991240e-01	5.539426e-02	1.518667e-02	6.319122e-01	3.849268e-03	2.554147e-02	4.253722e-01	4.184171e-02	8.423900e-04	4.985225e-01	7.879660e-03	4.259610e+00	6.917256e-01	1.582730e-01	2.669547e+00	7.875833e-01	2.089560e-01
1532500	-4.614696e+04	1.603830e+02	4.354956e-01	6.194282e-02	2.383892e-01	6.199960e-02	5.798455e-03	6.162059e-01	1.566401e-02	5.989168e-02	2.856874e-01	4.431069e-02	5.546920e-02	5.495745e-01	5.066506e-03	6.487105e-02	1.858165e-01	4.293584e-02	6.277987e-03	6.887312e-01	1.136739e-02	1.067488e-01	1.762916e-01	6.833806e-02	2.424330e-02	6.050869e-01	1.929130e-02	1.214820e-02	4.567626e-01	4.966652e-02	3.544781e-04	4.710223e-01	1.004587e-02	3.499581e+00	7.135534e-01	1.331531e-01	2.671364e+00	8.082434e-01	1.901997e-01
1535000	-4.613921e+04	1.582565e+02	4.447592e-01	7.144528e-02	2.306665e-01	7.109166e-02	1.380038e-03	6.047591e-01	2.065744e-02	6.805968e-02	2.859372e-01	3.187708e-02	3.297801e-02	5.781930e-01	2.954992e-03	6.953508e-02	1.897053e-01	5.202268e-02	1.624956e-03	6.781747e-01	8.937304e-03	7.634999e-02	2.165391e-01	7.728754e-02	2.065349e-02	6.083670e-01	8.028424e-04	2.015014e-02	4.439516e-01	1.157725e-02	8.107365e-05	5.217064e-01	2.533566e-03	4.362226e+00	7.066474e-01	1.365114e-01	2.659620e+00	7.999534e-01	2.288179e-01
1537500	-4.614299e+04	1.584022e+02	4.388588e-01	7.733435e-02	2.269483e-01	6.500425e-02	2.543810e-03	6.071374e-01	2.103192e-02	3.647836e-02	2.954028e-01	4.770910e-02	5.323504e-02	5.611816e-01	5.993049e-03	6.889840e-02	1.871827e-01	4.960584e-02	3.689146e-03	6.769560e-01	1.366796e-02	1.173381e-01	1.818451e-01	6.522033e-02	2.223036e-02	6.131189e-01	2.472647e-04	3.413272e-02	4.679330e-01	7.185082e-03	3.607781e-03	4.549193e-01	3.222208e-02	5.018511e+00	7.208531e-01	1.310770e-01	2.658340e+00	8.101159e-01	2.034894e-01
1540000	-4.614540e+04	1.566924e+02	4.666510e-01	6.760802e-02	2.329791e-01	6.262607e-02	5.978602e-03	6.210129e-01	9.795360e-03	7.659164e-02	3.147830e-01	5.315889e-02	7.586009e-02	4.711392e-01	8.467196e-03	6.000558e-02	2.030295e-01	3.938372e-02	5.132466e-03	6.772222e-01	1.522659e-02	9.108103e-02	1.801020e-01	6.109853e-02	2.101942e-02	6.452516e-01	1.447433e-03	1.880159e-02	4.498454e-01	1.736821e-02	5.365152e-03	5.024225e-01	6.197102e-03	3.041232e+00	6.434015e-01	1.277877e-01	2.725705e+00	8.143333e-01	2.254079e-01
1542500	-4.614368e+04	1.587695e+02	4.451014e-01	6.924935e-02	2.193310e-01	6.153328e-02	1.697614e-03	6.283031e-01	1.988575e-02	4.126207e-02	3.012023e-01	3.535458e-02	5.369113e-02	5.552406e-01	1.324938e-02	6.447287e-02	1.889624e-01	4.892622e-02	9.804993e-04	6.866353e-01	1.002271e-02	1.244749e-01	1.857482e-01	7.208500e-02	1.641850e-02	5.965224e-01	4.751038e-03	1.059197e-02	4.302345e-01	2.774626e-02	1.075291e-02	4.987386e-01	2.193579e-02	3.803111e+00	6.415533e-01	1.569129e-01	2.715815e+00	7.798921e-01	2.274267e-01
1545000	-4.614013e+04	1.593480e+02	4.425171e-01	6.023144e-02	2.406999e-01	8.025993e-02	5.409893e-03	5.995320e-01	1.386684e-02	8.229158e-02	2.810326e-01	1.847753e-02	6.541694e-02	5.369586e-01	1.582279e-02	7.206168e-02	1.900334e-01	3.693382e-02	3.665101e-03	6.771937e-01	2.011230e-02	1.017588e-01	1.816890e-01	6.927645e-02	2.422593e-02	6.121032e-01	1.094669e-02	1.202248e-02	4.337475e-01	2.814448e-02	2.544824e-04	5.173619e-01	8.469196e-03	3.574255e+00	6.616629e-01	1.408081e-01	2.734109e+00	7.625680e-01	2.019616e-01
1547500	-4.615002e+04	1.587121e+02	4.511877e-01	7.045961e-02	2.316286e-01	7.811357e-02	2.511014e-03	6.083164e-01	8.970793e-03	7.693824e-02	2.771882e-01	3.351324e-02	1.843315e-02	5.905942e-01	3.332947e-03	6.526787e-02	1.833312e-01	4.156544e-02	2.072200e-03	6.959817e-01	1.178155e-02	1.132457e-01	1.876410e-01	6.811581e-02	1.684300e-02	5.921344e-01	2.202006e-02	5.460778e-02	3.923516e-01	2.358774e-02	1.546799e-02	5.056409e-01	8.343915e-03	3.045021e+00	6.742641e-01	1.333945e-01	2.733674e+00	7.589890e-01	1.964077e-01
1550000	-4.613990e+04	1.580306e+02	4.521649e-01	6.336684e-02	2.240571e-01	7.627659e-02	6.320777e-03	6.169927e-01	1.298602e-02	6.614019e-02	2.603536e-01	2.091979e-02	5.515948e-02	5.914456e-01	5.981348e-03	6.895084e-02	1.849748e-01	3.974803e-02	1.823193e-03	6.910641e-01	1.343895e-02	8.129379e-02	1.824937e-01	6.319361e-02	1.661884e-02	6.480404e-01	8.359593e-03	3.653315e-02	4.388585e-01	6.934124e-03	2.087376e-03	5.016040e-01	1.398284e-02	3.596576e+00	6.655439e-01	1.399964e-01	2.706992e+00	7.998747e-01	2.098922e-01
1552500	-4.614790e+04	1.589462e+02	4.529376e-01	6.257420e-02	2.236058e-01	7.367531e-02	3.975460e-03	6.195639e-01	1.660537e-02	5.027673e-02	2.806703e-01	2.103509e-02	3.244080e-02	6.116803e-01	3.896811e-03	7.042903e-02	1.800278e-01	4.494084e-02	5.132587e-03	6.900122e-01	9.457468e-03	1.018203e-01	1.923280e-01	5.619938e-02	1.767616e-02	6.313327e-01	6.435243e-04	3.566398e-02	3.946179e-01	1.024459e-02	1.371788e-02	5.409567e-01	4.799011e-03	2.578455e+00	6.765244e-01	1.299965e-01	2.693981e+00	8.105474e-01	2.222437e-01
1555000	-4.614684e+04	1.584056e+02	4.479885e-01	6.244227e-02	2.585121e-01	7.641612e-02	1.262222e-03	5.876918e-01	1.367549e-02	5.539353e-02	2.825927e-01	3.217850e-02	3.728671e-02	5.896202e-01	2.928354e-03	6.789505e-02	1.774052e-01	3.946202e-02	4.982568e-03	6.967186e-01	1.353660e-02	9.102341e-02	1.833949e-01	8.673371e-02	2.549444e-02	6.130755e-01	2.781100e-04	2.955211e-02	4.742234e-01	1.512531e-02	3.487214e-03	4.742723e-01	3.339609e-03	3.778781e+00	7.139428e-01	1.312115e-01	2.676606e+00	7.830775e-01	2.093714e-01
1557500	-4.613713e+04	1.592412e+02	4.492940e-01	6.821959e-02	2.473372e-01	5.857051e-02	4.760132e-03	6.056126e-01	1.549994e-02	8.791275e-02	2.659500e-01	3.202128e-02	4.742799e-02	5.663687e-01	3.192968e-04	6.283956e-02	1.879969e-01	5.003030e-02	1.996765e-03	6.823491e-01	1.478731e-02	1.171822e-01	2.048446e-01	6.054335e-02	1.220143e-02	6.012813e-01	3.947119e-03	1.793588e-02	4.498431e-01	2.597217e-02	4.318631e-03	4.986756e-01	3.254677e-03	2.768390e+00	6.722337e-01	1.458424e-01	2.662995e+00	8.593940e-01	2.090153e-01
1560000	-4.614511e+04	1.598644e+02	4.397290e-01	5.875828e-02	2.340550e-01	7.160087e-02	6.986352e-03	6.136573e-01	1.494225e-02	8.021429e-02	3.042938e-01	5.850776e-02	4.713115e-02	5.023698e-01	7.483248e-03	6.608186e-02	1.809434e-01	4.558760e-02	6.018414e-03	6.923169e-01	9.051848e-03	9.631742e-02	1.895887e-01	7.864316e-02	1.427463e-02	6.047421e-01	1.643402e-02	1.947774e-02	4.020085e-01	2.313612e-02	9.372174e-04	5.498421e-01	4.598323e-03	3.437303e+00	6.599637e-01	1.464385e-01	2.712376e+00	7.807508e-01	2.177169e-01
1562500	-4.613183e+04	1.584371e+02	4.492296e-01	6.735297e-02	2.369023e-01	6.162748e-02	5.839019e-03	6.157292e-01	1.254910e-02	7.151777e-02	2.960032e-01	2.455243e-02	6.128441e-02	5.385388e-01	8.103404e-03	6.713512e-02	1.894176e-01	4.674860e-02	2.167478e-03	6.842868e-01	1.024445e-02	1.188435e-01	1.919877e-01	5.053801e-02	2.321017e-02	6.123493e-01	3.071367e-03	1.568987e-02	4.774001e-01	1.540490e-02	2.438444e-03	4.781789e-01	1.088776e-02	3.581131e+00	6.990937e-01	1.400510e-01	2.662349e+00	8.225454e-01	2.076496e-01
1565000	-4.614501e+04	1.581208e+02	4.470957e-01	6.565914e-02	2.433898e-01	6.392875e-02	3.766974e-03	6.075318e-01	1.572352e-02	1.001952e-01	3.203841e-01	2.282083e-02	2.690325e-02	5.064646e-01	2.323204e-02	6.414692e-02	1.923927e-01	4.483935e-02	1.498542e-03	6.814734e-01	1.564907e-02	8.542889e-02	1.914818e-01	8.079729e-02	1.732556e-02	6.158347e-01	9.131816e-03	8.666260e-03	4.099194e-01	3.249435e-02	3.420879e-03	5.397658e-01	5.733312e-03	4.183305e+00	6.693330e-01	1.527303e-01	2.675796e+00	8.090007e-01	2.289915e-01
1567500	-4.613820e+04	1.587894e+02	4.405832e-01	5.546033e-02	2.291315e-01	6.518043e-02	4.785677e-03	6.238429e-01	2.159921e-02	7.033783e-02	2.918565e-01	2.775973e-02	4.595137e-02	5.528070e-01	1.128753e-02	6.984951e-02	1.879324e-01	3.982312e-02	5.241525e-03	6.861844e-01	1.096903e-02	1.363441e-01	2.131845e-01	6.310901e-02	2.382440e-02	5.631939e-01	3.441485e-04	1.172534e-02	4.116871e-01	1.755585e-02	9.171677e-04	5.479876e-01	1.012695e-02	4.395831e+00	6.960437e-01	1.418618e-01	2.690207e+00	7.683255e-01	2.124191e-01
1570000	-4.614108e+04	1.566455e+02	4.664943e-01	6.372438e-02	2.124363e-01	6.799075e-02	6.542474e-03	6.332247e-01	1.608140e-02	7.991676e-02	2.768073e-01	1.907559e-02	4.525610e-02	5.785207e-01	4.234539e-04	6.505440e-02	1.876005e-01	4.730792e-02	4.445945e-03	6.916471e-01	3.944148e-03	1.085914e-01	1.880867e-01	6.717853e-02	2.516984e-02	6.043517e-01	6.621838e-03	5.333311e-02	4.012664e-01	2.489873e-02	2.899873e-03	5.159573e-01	1.644623e-03	3.108340e+00	6.487989e-01	1.349057e-01	2.745670e+00	7.824136e-01	1.952924e-01
1572500	-4.613636e+04	1.596227e+02	4.361045e-01	6.879884e-02	2.434382e-01	6.352438e-02	3.930586e-03	5.945627e-01	2.574523e-02	4.905646e-02	2.923532e-01	2.847256e-02	4.675093e-02	5.814572e-01	1.909580e-03	6.616296e-02	2.062205e-01	4.035596e-02	2.353044e-03	6.703260e-01	1.458152e-02	1.167257e-01	1.959276e-01	4.680211e-02	1.151810e-02	6.218276e-01	7.198875e-03	1.425796e-02	4.983437e-01	1.447863e-02	4.384280e-03	4.645387e-01	3.996721e-03	4.175940e+00	6.757214e-01	1.360386e-01	2.693637e+00	8.054638e-01	2.179810e-01
1575000	-4.614789e+04	1.589355e+02	4.455187e-01	7.741423e-02	2.022417e-01	6.914983e-02	4.757420e-03	6.334261e-01	1.301066e-02	6.450237e-02	2.617688e-01	4.273845e-02	6.161216e-02	5.568627e-01	1.251558e-02	7.580307e-02	1.941369e-01	4.589051e-02	3.098854e-03	6.646403e-01	1.643039e-02	8.740266e-02	2.089276e-01	6.647616e-02	2.544973e-02	6.068396e-01	4.904336e-03	1.728572e-02	4.690872e-01	1.431739e-02	3.843202e-05	4.968344e-01	2.436840e-03	3.580794e+00	6.988545e-01	1.309734e-01	2.642082e+00	8.477294e-01	2.391535e-01
1577500	-4.614611e+04	1.580052e+02	4.519253e-01	7.756592e-02	2.391927e-01	6.329926e-02	5.462103e-03	5.971617e-01	1.731831e-02	8.430491e-02	3.430538e-01	2.006223e-02	2.556979e-02	5.196607e-01	7.348572e-03	5.898556e-02	1.899822e-01	4.911423e-02	5.059231e-03	6.865354e-01	1.032332e-02	1.205636e-01	1.829434e-01	6.525732e-02	3.008455e-02	5.912411e-01	9.910074e-03	4.333557e-02	4.077993e-01	2.370500e-02	5.984401e-03	5.000142e-01	1.916156e-02	3.653842e+00	6.779887e-01	1.425281e-01	2.701134e+00	7.978617e-01	1.941289e-01
1580000	-4.614617e+04	1.600315e+02	4.367308e-01	7.095841e-02	2.092657e-01	6.310649e-02	3.302331e-03	6.330430e-01	2.032414e-02	7.930876e-02	2.680351e-01	2.703543e-02	3.045311e-02	5.686994e-01	2.646824e-02	6.322895e-02	1.982759e-01	4.101220e-02	3.792582e-03	6.753106e-01	1.837980e-02	1.086058e-01	1.967224e-01	6.365873e-02	1.193504e-02	6.160565e-01	3.021603e-03	1.362784e-02	4.669018e-01	9.203430e-03	3.104686e-03	4.970435e-01	1.011883e-02	3.681013e+00	6.904089e-01	1.469244e-01	2.690121e+00	7.886124e-01	1.924346e-01
1582500	-4.614165e+04	1.593779e+02	4.394879e-01	6.928735e-02	2.430161e-01	6.198809e-02	3.467384e-03	6.047835e-01	1.745754e-02	5.490378e-02	2.967866e-01	2.789920e-02	1.794034e-02	5.997174e-01	2.752732e-03	6.803799e-02	1.909336e-01	4.202382e-02	3.902784e-03	6.760439e-01	1.905790e-02	1.108496e-01	2.047332e-01	6.556607e-02	2.188296e-02	5.921397e-01	4.828483e-03	1.202025e-02	4.138855e-01	1.685681e-02	3.614994e-03	5.469834e-01	6.639129e-03	3.956769e+00	6.777266e-01	1.442028e-01	2.700504e+00	7.922377e-01	1.984902e-01
1585000	-4.613173e+04	1.573548e+02	4.474136e-01	6.852807e-02	2.247734e-01	6.003627e-02	2.795512e-03	6.278887e-01	1.597802e-02	7.458855e-02	3.200562e-01	4.842288e-02	4.756030e-02	4.981907e-01	1.118138e-02	6.744564e-02	1.869355e-01	4.325959e-02	2.299628e-03	6.798833e-01	2.017629e-02	1.101027e-01	1.617761e-01	6.639711e-02	3.038702e-02	6.231965e-01	8.140628e-03	9.727055e-03	4.227576e-01	1.179856e-02	9.483612e-03	5.422829e-01	3.950352e-03	4.906645e+00	6.913236e-01	1.460548e-01	2.692382e+00	7.792721e-01	1.977156e-01
1587500	-4.614475e+04	1.583794e+02	4.398889e-01	6.292823e-02	2.367197e-01	7.182964e-02	1.420739e-03	6.110315e-01	1.607014e-02	7.855821e-02	2.671531e-01	3.478404e-02	3.297401e-02	5.813521e-01	5.178549e-03	7.235051e-02	1.992685e-01	3.527360e-02	7.671200e-03	6.670420e-01	1.839425e-02	1.193272e-01	1.995661e-01	3.706815e-02	1.689828e-02	6.233993e-01	3.741052e-03	2.228167e-02	4.735905e-01	6.273290e-03	2.406908e-03	4.845350e-01	1.091264e-02	4.900475e+00	6.961100e-01	1.353318e-01	2.650290e+00	8.485950e-01	2.190224e-01
1590000	-4.614795e+04	1.595121e+02	4.417409e-01	8.455189e-02	2.280229e-01	5.312456e-02	3.870427e-03	6.055601e-01	2.487018e-02	6.442746e-02	2.608715e-01	2.151459e-02	5.952255e-02	5.924020e-01	1.261919e-03	6.829840e-02	1.858062e-01	3.960994e-02	3.149711e-03	6.942445e-01	8.891265e-03	1.120016e-01	1.888410e-01	5.189327e-02	2.140137e-02	6.213987e-01	4.464012e-03	3.031497e-02	5.087865e-01	9.322880e-03	2.496618e-03	4.391077e-01	9.971260e-03	3.515538e+00	6.623530e-01	1.301424e-01	2.706729e+00	8.182566e-01	2.166886e-01
1592500	-4.613619e+04	1.587235e+02	4.500486e-01	6.589104e-02	2.125717e-01	7.318353e-02	4.565690e-03	6.351411e-01	8.646965e-03	7.146091e-02	3.361876e-01	2.347966e-02	7.084850e-02	4.927980e-01	5.225404e-03	6.471966e-02	1.814644e-01	4.170313e-02	4.920024e-03	6.931016e-01	1.409122e-02	9.397086e-02	2.061299e-01	6.501534e-02	1.501225e-02	6.173398e-01	2.531872e-03	5.603776e-03	4.144299e-01	2.708990e-02	1.750457e-04	5.436320e-01	9.069306e-03	3.185365e+00	6.439648e-01	1.491082e-01	2.734246e+00	7.773250e-01	2.046237e-01
1595000	-4.614340e+04	1.608074e+02	4.277939e-01	6.869078e-02	2.181743e-01	7.319531e-02	1.355812e-03	6.219711e-01	1.661268e-02	8.838375e-02	3.029744e-01	2.361400e-02	1.999351e-02	5.574090e-01	7.625349e-03	6.456127e-02	1.912271e-01	4.256271e-02	1.043591e-03	6.889579e-01	1.164744e-02	1.290212e-01	1.769660e-01	6.267670e-02	1.285851e-02	6.167009e-01	1.776696e-03	1.242412e-02	4.925424e-01	1.944747e-02	6.585026e-03	4.515171e-01	1.748384e-02	4.146497e+00	6.809281e-01	1.348712e-01	2.712098e+00	7.788214e-01	2.018838e-01
1597500	-4.615126e+04	1.560737e+02	4.716790e-01	6.412509e-02	2.134103e-01	7.498098e-02	2.744604e-03	6.337478e-01	1.099127e-02	8.381258e-02	3.048919e-01	2.834731e-02	2.562839e-02	5.511644e-01	6.155440e-03	6.919281e-02	1.860993e-01	3.692709e-02	2.627294e-03	6.953249e-01	9.828571e-03	1.235263e-01	1.838095e-01	7.143052e-02	1.525532e-02	6.056672e-01	3.110717e-04	1.548938e-02	4.456496e-01	1.758156e-03	5.351745e-03	4.870368e-01	4.471434e-02	3.016423e+00	6.367323e-01	1.331103e-01	2.757771e+00	7.590888e-01	2.232244e-01
1600000	-4.612999e+04	1.576404e+02	4.553349e-01	7.981199e-02	2.136635e-01	6.599714e-02	6.545673e-03	6.209093e-01	1.307232e-02	7.515661e-02	3.043334e-01	2.765656e-02	5.415028e-02	5.273050e-01	1.139807e-02	6.679035e-02	1.987089e-01	3.885068e-02	5.154210e-03	6.791838e-01	1.131203e-02	9.259878e-02	1.940019e-01	6.679573e-02	3.131129e-02	6.116835e-01	3.608741e-03	2.537415e-02	4.076632e-01	2.678066e-03	3.811923e-03	5.542030e-01	6.269735e-03	3.567301e+00	6.783287e-01	1.366911e-01	2.730262e+00	7.456476e-01	2.026525e-01
1602500	-4.615178e+04	1.583037e+02	4.493469e-01	6.255066e-02	2.317256e-01	5.947373e-02	2.850961e-03	6.223924e-01	2.100664e-02	4.424093e-02	2.618041e-01	2.894622e-02	4.658447e-02	6.098414e-01	8.582849e-03	6.789947e-02	2.140647e-01	4.625811e-02	2.651640e-03	6.617411e-01	7.385048e-03	9.581759e-02	1.730488e-01	8.189815e-02	2.132754e-02	6.259151e-01	1.992783e-03	1.129071e-02	4.336568e-01	1.122810e-02	1.178656e-02	5.155155e-01	1.652231e-02	3.698824e+00	7.043731e-01	1.417281e-01	2.651837e+00	7.888331e-01	2.499398e-01
1605000	-4.613686e+04	1.582945e+02	4.404170e-01	7.107487e-02	2.284639e-01	7.705883e-02	4.613429e-03	6.035363e-01	1.525266e-02	7.403219e-02	2.782786e-01	3.768333e-02	4.649993e-02	5.539615e-01	9.544387e-03	6.551713e-02	1.849421e-01	4.092456e-02	4.523134e-03	6.914215e-01	1.267154e-02	1.151420e-01	1.590708e-01	6.890458e-02	2.901806e-02	6.245035e-01	3.361094e-03	2.482538e-02	4.482341e-01	1.559211e-02	3.685706e-03	4.966396e-01	1.102313e-02	4.913377e+00	6.801238e-01	1.432315e-01	2.670149e+00	8.104138e-01	2.360342e-01
1607500	-4.614638e+04	1.589681e+02	4.517701e-01	7.012495e-02	2.199389e-01	5.691147e-02	5.613111e-03	6.342826e-01	1.312895e-02	5.736681e-02	2.629182e-01	2.796121e-02	9.921946e-02	5.498096e-01	2.724720e-03	5.454213e-02	1.911156e-01	4.402837e-02	5.500023e-03	6.965137e-01	8.300129e-03	1.026131e-01	1.803932e-01	7.508053e-02	4.337234e-02	5.830749e-01	1.546590e-02	2.396784e-02	4.541119e-01	1.471587e-02	6.879248e-03	4.930018e-01	7.323333e-03	2.711574e+00	6.785789e-01	1.400019e-01	2.690797e+00	8.001502e-01	2.157474e-01
1610000	-4.614336e+04	1.597176e+02	4.425964e-01	7.849042e-02	2.094313e-01	6.966666e-02	6.000665e-03	6.205439e-01	1.586706e-02	6.542516e-02	2.698214e-01	3.753983e-02	2.567315e-02	5.996497e-01	1.890710e-03	7.358535e-02	1.771933e-01	3.467351e-02	3.828074e-03	7.051959e-01	5.523857e-03	1.203330e-01	2.112970e-01	6.806574e-02	1.377606e-02	5.863429e-01	1.852653e-04	4.026431e-02	4.849109e-01	1.366854e-02	4.136420e-04	4.526486e-01	8.094029e-03	3.193821e+00	7.200866e-01	1.419938e-01	2.646191e+00	7.944392e-01	2.238093e-01
1612500	-4.614740e+04	1.592597e+02	4.366124e-01	6.865316e-02	2.321891e-01	6.235392e-02	3.793101e-03	6.211245e-01	1.188617e-02	7.667945e-02	2.935430e-01	3.884611e-02	4.656941e-02	5.303472e-01	1.401491e-02	6.487309e-02	1.841775e-01	4.091167e-02	2.399071e-03	6.943774e-01	1.326130e-02	7.320414e-02	1.964664e-01	7.358338e-02	2.978885e-02	6.217600e-01	5.197240e-03	5.206134e-02	3.660003e-01	5.799447e-03	4.763453e-04	5.588138e-01	1.684876e-02	4.469064e+00	7.137687e-01	1.658463e-01	2.651424e+00	7.691824e-01	2.056944e-01
1615000	-4.614257e+04	1.576673e+02	4.527016e-01	6.515006e-02	2.093716e-01	6.703281e-02	1.456563e-03	6.442904e-01	1.269860e-02	5.954606e-02	3.360243e-01	1.498424e-02	2.965986e-02	5.589294e-01	8.560790e-04	5.993311e-02	2.037753e-01	4.289495e-02	6.816647e-03	6.722235e-01	1.435648e-02	8.987460e-02	2.271718e-01	7.465850e-02	2.187940e-02	5.828867e-01	3.528963e-03	2.526918e-02	4.467996e-01	1.745935e-02	2.641352e-05	4.981191e-01	1.232636e-02	3.888636e+00	6.674067e-01	1.522266e-01	2.711537e+00	7.532958e-01	2.222256e-01
1617500	-4.613845e+04	1.599622e+02	4.375415e-01	6.673417e-02	2.117088e-01	6.634449e-02	1.628797e-03	6.432224e-01	1.036142e-02	7.080406e-02	2.825140e-01	3.167841e-02	1.874076e-02	5.931287e-01	3.134036e-03	6.810484e-02	1.867764e-01	3.788390e-02	6.158321e-03	6.943729e-01	6.703590e-03	1.096005e-01	1.878261e-01	6.101819e-02	1.576518e-02	6.200611e-01	5.728917e-03	2.081965e-02	5.161674e-01	4.783180e-03	5.161753e-04	4.343489e-01	2.336474e-02	3.638911e+00	6.942934e-01	1.482022e-01	2.672903e+00	7.958659e-01	2.084056e-01
1620000	-4.613210e+04	1.583188e+02	4.394425e-01	5.842022e-02	2.463025e-01	5.395446e-02	2.944300e-03	6.274467e-01	1.093183e-02	6.281425e-02	2.893152e-01	2.082484e-02	2.525466e-02	5.970653e-01	4.725746e-03	7.173829e-02	1.869490e-01	4.337861e-02	1.952610e-03	6.865854e-01	9.396085e-03	1.226609e-01	1.881743e-01	6.250686e-02	3.630188e-02	5.902809e-01	7.519181e-05	7.122612e-03	4.729727e-01	1.202501e-02	3.662698e-03	5.020179e-01	2.199019e-03	5.022026e+00	7.061528e-01	1.432909e-01	2.646364e+00	8.372814e-01	2.033016e-01
1622500	-4.614460e+04	1.589652e+02	4.425386e-01	7.493466e-02	2.179817e-01	4.279945e-02	4.976080e-03	6.344549e-01	2.485328e-02	6.177698e-02	2.844594e-01	3.036133e-02	3.931443e-02	5.767671e-01	7.320761e-03	6.804211e-02	1.903456e-01	4.113685e-02	2.644237e-03	6.862592e-01	1.157193e-02	9.731479e-02	2.217582e-01	5.956876e-02	2.047263e-02	5.963366e-01	4.549075e-03	3.395536e-02	4.647696e-01	6.456207e-03	2.467876e-03	4.837910e-01	8.559918e-03	3.954105e+00	6.670842e-01	1.398632e-01	2.656355e+00	8.651580e-01	2.377648e-01
1625000	-4.614623e+04	1.587072e+02	4.457842e-01	6.496897e-02	2.321829e-01	5.633575e-02	6.572587e-04	6.288569e-01	1.699823e-02	6.157950e-02	3.346616e-01	1.305872e-02	5.810101e-02	5.175855e-01	1.501371e-02	6.861757e-02	1.745178e-01	3.878704e-02	1.383020e-03	7.013406e-01	1.535388e-02	9.268847e-02	1.830995e-01	6.927627e-02	2.737222e-02	6.208817e-01	6.681845e-03	3.155616e-02	4.207706e-01	1.022304e-02	8.514354e-03	5.195700e-01	9.365786e-03	3.773342e+00	6.901664e-01	1.513642e-01	2.683509e+00	7.880109e-01	1.977779e-01
1627500	-4.614329e+04	1.586878e+02	4.518066e-01	7.185839e-02	2.400530e-01	5.965099e-02	4.513264e-03	6.111702e-01	1.275421e-02	7.896449e-02	3.760814e-01	1.729094e-02	3.181464e-02	4.893628e-01	6.485705e-03	5.933090e-02	1.930177e-01	5.454961e-02	6.272575e-03	6.742078e-01	1.262148e-02	9.789836e-02	1.888293e-01	6.479021e-02	1.035303e-02	6.315476e-01	6.581543e-03	1.443192e-02	4.888265e-01	2.176454e-02	3.976311e-03	4.606852e-01	1.031549e-02	2.986973e+00	6.574857e-01	1.465561e-01	2.703145e+00	8.129840e-01	2.066051e-01
1630000	-4.614501e+04	1.604213e+02	4.284719e-01	6.513658e-02	2.565239e-01	7.508633e-02	7.109224e-03	5.866223e-01	9.521662e-03	5.821337e-02	2.937891e-01	2.743391e-02	2.583626e-02	5.859227e-01	8.804581e-03	6.227422e-02	1.795815e-01	4.781463e-02	1.631524e-03	6.888566e-01	1.984147e-02	1.034994e-01	2.066693e-01	5.418969e-02	2.561247e-02	6.045781e-01	5.450999e-03	2.724987e-02	4.053048e-01	2.079249e-02	3.885149e-03	5.313915e-01	1.137620e-02	4.437572e+00	6.366684e-01	1.384960e-01	2.734496e+00	7.793480e-01	2.370959e-01
1632500	-4.613732e+04	1.608600e+02	4.321370e-01	5.779111e-02	2.234247e-01	6.719013e-02	6.237306e-03	6.313006e-01	1.405611e-02	8.572685e-02	2.950118e-01	2.866881e-02	4.288769e-02	5.435653e-01	4.139580e-03	7.808952e-02	1.966942e-01	3.943390e-02	2.876700e-03	6.697137e-01	1.319195e-02	1.094159e-01	2.011404e-01	7.995243e-02	1.465287e-02	5.918939e-01	2.944475e-03	2.048905e-02	4.964819e-01	1.178091e-02	1.335877e-03	4.653474e-01	4.564858e-03	3.487423e+00	6.677710e-01	1.405820e-01	2.699453e+00	8.278598e-01	1.897902e-01
1635000	-4.613470e+04	1.587308e+02	4.422566e-01	7.040763e-02	2.450535e-01	5.846407e-02	1.577909e-03	6.154296e-01	9.067196e-03	9.878148e-02	2.527855e-01	2.633714e-02	4.843826e-02	5.582041e-01	1.545348e-02	7.210884e-02	1.866430e-01	3.869135e-02	1.371251e-03	6.869396e-01	1.424603e-02	1.176072e-01	1.883982e-01	6.267530e-02	2.848235e-02	5.965570e-01	6.279952e-03	2.524796e-02	4.870113e-01	2.440747e-02	9.069448e-03	4.358226e-01	1.844129e-02	4.226758e+00	7.021643e-01	1.409952e-01	2.694444e+00	7.566578e-01	2.060719e-01
1637500	-4.613333e+04	1.596365e+02	4.388059e-01	7.836191e-02	2.191298e-01	6.464766e-02	3.318924e-03	6.193496e-01	1.519207e-02	9.197069e-02	2.408630e-01	2.472214e-02	4.799174e-02	5.899588e-01	4.493672e-03	6.123757e-02	1.875723e-01	5.265771e-02	1.734713e-03	6.866437e-01	1.015401e-02	1.156946e-01	2.052659e-01	4.659335e-02	2.088887e-02	6.104701e-01	1.087208e-03	1.281579e-02	4.344822e-01	2.842813e-02	1.020787e-02	5.056025e-01	8.463545e-03	3.791378e+00	6.913938e-01	1.440713e-01	2.679053e+00	7.959865e-01	2.100183e-01
1640000	-4.613398e+04	1.574635e+02	4.594159e-01	7.170329e-02	2.262187e-01	5.420558e-02	4.929812e-03	6.300481e-01	1.289447e-02	6.247238e-02	2.349167e-01	3.914657e-02	6.388252e-02	5.835195e-01	1.606235e-02	6.558073e-02	1.866899e-01	3.801158e-02	3.221993e-03	6.947230e-01	1.177279e-02	9.627244e-02	2.075699e-01	7.207199e-02	1.803480e-02	6.018767e-01	4.174243e-03	3.805027e-02	4.605993e-01	9.233077e-03	4.019140e-03	4.832783e-01	4.819920e-03	3.208422e+00	6.841080e-01	1.288789e-01	2.710109e+00	8.065694e-01	1.821938e-01
1642500	-4.612934e+04	1.580649e+02	4.434987e-01	7.753308e-02	2.263758e-01	6.768739e-02	3.499747e-03	6.076549e-01	1.724909e-02	6.591791e-02	2.934804e-01	3.795951e-02	4.441133e-02	5.547606e-01	3.470275e-03	6.586673e-02	1.881580e-01	4.314049e-02	4.928472e-03	6.877593e-01	1.014705e-02	1.253965e-01	1.890325e-01	5.700058e-02	2.367732e-02	6.041642e-01	7.288663e-04	1.110926e-02	4.519029e-01	5.064879e-03	4.830864e-04	5.064409e-01	2.499901e-02	4.724266e+00	6.825441e-01	1.407971e-01	2.680146e+00	8.101512e-01	2.167767e-01
1645000	-4.614328e+04	1.605913e+02	4.332245e-01	6.999989e-02	2.520339e-01	7.617325e-02	6.237834e-03	5.824796e-01	1.307553e-02	7.071897e-02	2.970418e-01	3.186827e-02	2.703482e-02	5.532518e-01	2.008427e-02	6.471347e-02	1.899011e-01	4.695753e-02	2.250778e-03	6.793372e-01	1.683991e-02	7.383304e-02	1.878639e-01	6.891130e-02	2.289014e-02	6.355192e-01	1.098243e-02	1.875415e-02	4.183396e-01	1.760598e-03	1.527763e-03	5.487342e-01	1.088370e-02	3.605240e+00	6.727061e-01	1.303568e-01	2.724113e+00	7.810150e-01	2.010235e-01
1647500	-4.615601e+04	1.594623e+02	4.440848e-01	7.577033e-02	2.264691e-01	8.001016e-02	3.395161e-03	6.019307e-01	1.242450e-02	8.522835e-02	2.575698e-01	4.536686e-02	2.883568e-02	5.668111e-01	1.618818e-02	6.104902e-02	1.831209e-01	4.172180e-02	1.693741e-03	6.909776e-01	2.143698e-02	9.905329e-02	2.008057e-01	5.319168e-02	1.262830e-02	6.310502e-01	3.270826e-03	4.082051e-02	4.666794e-01	1.123368e-02	7.725267e-03	4.566930e-01	1.684810e-02	3.247613e+00	6.629243e-01	1.293187e-01	2.677240e+00	8.705667e-01	2.200365e-01
1650000	-4.614963e+04	1.580406e+02	4.525526e-01	6.348736e-02	2.455937e-01	6.343946e-02	6.124988e-03	6.083434e-01	1.301112e-02	9.451849e-02	3.373194e-01	2.450237e-02	1.744896e-02	5.241980e-01	2.012846e-03	6.151666e-02	1.956363e-01	4.122113e-02	4.824945e-03	6.865850e-01	1.021591e-02	8.618804e-02	1.700974e-01	7.421815e-02	1.288796e-02	6.548444e-01	1.764059e-03	7.190521e-03	5.535673e-01	1.561962e-02	6.347858e-03	4.109538e-01	6.320995e-03	3.535150e+00	6.987754e-01	1.446023e-01	2.669614e+00	8.129460e-01	1.952066e-01
1652500	-4.614080e+04	1.568405e+02	4.673216e-01	6.353638e-02	2.152187e-01	7.976551e-02	5.496114e-03	6.182687e-01	1.771456e-02	4.934427e-02	3.034058e-01	2.842679e-02	4.492881e-02	5.692239e-01	4.670410e-03	6.979242e-02	1.818462e-01	4.239851e-02	2.801672e-03	6.893060e-01	1.385517e-02	8.833168e-02	1.908794e-01	8.417171e-02	1.413637e-02	6.220313e-01	4.495659e-04	4.248593e-02	4.536015e-01	1.684136e-02	4.472820e-03	4.775129e-01	5.085484e-03	2.806937e+00	6.719833e-01	1.405671e-01	2.724237e+00	7.718056e-01	1.918486e-01
1655000	-4.615187e+04	1.591529e+02	4.462474e-01	5.789922e-02	2.565139e-01	8.153939e-02	9.676444e-04	5.915942e-01	1.148566e-02	4.580517e-02	2.923604e-01	4.381578e-02	4.857658e-02	5.513543e-01	1.808770e-02	6.436601e-02	1.877139e-01	4.755865e-02	2.940043e-03	6.849745e-01	1.244690e-02	8.117954e-02	2.168702e-01	7.447805e-02	3.227408e-02	5.915474e-01	3.650721e-03	2.279206e-02	3.707164e-01	1.752421e-02	2.005836e-02	5.377553e-01	3.115371e-02	3.265300e+00	6.597142e-01	1.369370e-01	2.738648e+00	7.725281e-01	1.940374e-01
1657500	-4.614306e+04	1.581432e+02	4.461497e-01	7.168830e-02	2.485738e-01	6.656238e-02	3.325430e-03	5.996068e-01	1.024329e-02	6.054076e-02	2.963920e-01	2.677117e-02	4.844657e-02	5.607165e-01	7.132954e-03	6.116528e-02	1.943529e-01	4.176162e-02	3.429378e-03	6.881595e-01	1.113131e-02	1.105503e-01	1.861342e-01	6.119261e-02	2.404309e-02	6.125193e-01	5.560556e-03	1.000221e-02	5.130635e-01	1.933543e-02	7.007202e-03	4.418295e-01	8.762159e-03	4.288102e+00	6.384632e-01	1.503319e-01	2.746412e+00	7.503646e-01	2.174647e-01
1660000	-4.614535e+04	1.585231e+02	4.505014e-01	6.130313e-02	2.211281e-01	6.537523e-02	3.453220e-04	6.350906e-01	1.675761e-02	6.796130e-02	3.594481e-01	2.844900e-02	3.145045e-02	5.028529e-01	9.838277e-03	7.023142e-02	1.882674e-01	4.496403e-02	1.488203e-03	6.910825e-01	3.966442e-03	1.088739e-01	1.906264e-01	5.989438e-02	1.303150e-02	6.220264e-01	5.547511e-03	1.561116e-02	4.366616e-01	1.148083e-02	6.296707e-03	5.272405e-01	2.709275e-03	3.325396e+00	6.862055e-01	1.316692e-01	2.716481e+00	7.888286e-01	1.787515e-01
1662500	-4.614030e+04	1.576669e+02	4.560162e-01	7.732367e-02	2.241692e-01	6.425778e-02	4.216644e-03	6.152566e-01	1.477614e-02	7.317904e-02	3.237656e-01	4.348815e-02	2.622244e-02	5.201590e-01	1.318582e-02	5.799867e-02	1.969675e-01	5.139301e-02	3.735952e-03	6.833036e-01	6.601299e-03	9.861415e-02	2.129273e-01	6.682687e-02	2.177194e-02	5.841353e-01	1.572438e-02	1.155972e-02	4.256297e-01	1.498702e-02	1.588586e-03	5.413765e-01	4.858432e-03	3.450995e+00	6.887823e-01	1.303992e-01	2.701190e+00	7.974719e-01	1.970499e-01
1665000	-4.616236e+04	1.587996e+02	4.411747e-01	6.266937e-02	2.446934e-01	6.358498e-02	9.214396e-03	6.086864e-01	1.115146e-02	2.995601e-02	2.690602e-01	3.335851e-02	1.034309e-01	5.602936e-01	3.900863e-03	7.133141e-02	1.808624e-01	3.556820e-02	7.737893e-04	6.898627e-01	2.160148e-02	1.087955e-01	1.706375e-01	6.086881e-02	3.230925e-02	6.079240e-01	1.946495e-02	2.776735e-02	4.740795e-01	2.991064e-02	6.186288e-03	4.547455e-01	7.310645e-03	4.304993e+00	7.193060e-01	1.512342e-01	2.646282e+00	7.888252e-01	2.129437e-01
1667500	-4.615118e+04	1.612549e+02	4.282212e-01	5.733434e-02	2.389264e-01	6.805912e-02	2.722376e-03	6.205475e-01	1.241032e-02	1.038027e-01	2.892468e-01	1.532318e-02	4.136452e-02	5.430751e-01	7.187736e-03	7.084603e-02	1.991180e-01	3.337178e-02	4.900000e-03	6.708262e-01	2.093800e-02	1.044359e-01	2.065782e-01	6.004080e-02	1.782058e-02	6.052412e-01	5.883341e-03	1.134454e-02	4.108394e-01	1.964888e-02	6.854130e-03	5.432122e-01	8.100859e-03	3.639126e+00	6.722898e-01	1.338485e-01	2.687306e+00	8.221778e-01	2.238569e-01
1670000	-4.614246e+04	1.597826e+02	4.408716e-01	6.492863e-02	2.265484e-01	4.726751e-02	1.089443e-03	6.278689e-01	3.229709e-02	6.656404e-02	2.353783e-01	3.468377e-02	5.713151e-02	6.048333e-01	1.409093e-03	6.389654e-02	1.949353e-01	4.184132e-02	4.261029e-03	6.790127e-01	1.605307e-02	8.817665e-02	1.929681e-01	6.342500e-02	1.752911e-02	6.369307e-01	9.704311e-04	2.416186e-02	4.370441e-01	1.561328e-02	4.027098e-03	5.090143e-01	1.013932e-02	3.363311e+00	6.852998e-01	1.413831e-01	2.702806e+00	7.841890e-01	1.931155e-01
1672500	-4.614040e+04	1.592697e+02	4.452658e-01	7.550411e-02	2.434287e-01	5.860983e-02	1.323689e-03	5.984580e-01	2.267563e-02	8.175563e-02	2.521695e-01	1.021102e-02	3.141299e-02	6.215093e-01	2.941542e-03	6.786592e-02	1.959951e-01	4.113760e-02	5.690476e-04	6.789957e-01	1.543666e-02	9.018636e-02	1.808881e-01	6.917597e-02	2.428715e-02	6.197927e-01	1.566971e-02	3.377398e-02	4.317370e-01	2.364135e-02	1.442293e-02	4.903557e-01	6.069062e-03	3.280669e+00	6.562320e-01	1.259113e-01	2.731002e+00	8.139559e-01	1.939835e-01
1675000	-4.616035e+04	1.621030e+02	4.214574e-01	7.536988e-02	2.582081e-01	5.388508e-02	3.107530e-03	5.948686e-01	1.456076e-02	6.838175e-02	2.451327e-01	4.354390e-02	4.189460e-02	5.847850e-01	1.626211e-02	6.913439e-02	1.904780e-01	4.564050e-02	4.728387e-03	6.767977e-01	1.322103e-02	1.077103e-01	1.812240e-01	8.345828e-02	3.203732e-02	5.847151e-01	1.085506e-02	5.651530e-02	4.134263e-01	5.574570e-03	6.724826e-04	4.958295e-01	2.798176e-02	3.746894e+00	6.818621e-01	1.297125e-01	2.712834e+00	7.864042e-01	2.007709e-01
1677500	-4.613660e+04	1.586444e+02	4.465893e-01	7.535472e-02	2.190968e-01	6.749150e-02	3.262304e-03	6.239304e-01	1.086429e-02	8.535333e-02	2.318592e-01	4.022667e-02	3.266211e-02	5.965547e-01	1.334405e-02	6.407985e-02	1.947067e-01	4.686516e-02	2.292352e-03	6.764663e-01	1.558963e-02	1.042954e-01	1.933529e-01	6.794659e-02	3.995699e-02	5.910070e-01	3.441053e-03	4.360342e-02	4.437918e-01	2.164706e-02	1.846355e-04	4.766652e-01	1.410792e-02	3.727769e+00	6.692430e-01	1.276121e-01	2.726307e+00	7.754181e-01	2.147595e-01
1680000	-4.614521e+04	1.577943e+02	4.455295e-01	7.662715e-02	2.353477e-01	5.702536e-02	1.188291e-03	6.155753e-01	1.423625e-02	4.895782e-02	2.651954e-01	3.992927e-02	4.345230e-02	6.019581e-01	5.071286e-04	5.713572e-02	1.783491e-01	4.131634e-02	2.505168e-03	7.030973e-01	1.759634e-02	1.017624e-01	1.964789e-01	6.660563e-02	7.961970e-03	6.239711e-01	3.220005e-03	2.238467e-02	4.128618e-01	3.616294e-02	6.704004e-04	5.244702e-01	3.450072e-03	4.720518e+00	6.725056e-01	1.224901e-01	2.721389e+00	7.955318e-01	2.069391e-01
1682500	-4.614744e+04	1.588730e+02	4.467659e-01	6.332419e-02	2.540134e-01	6.747563e-02	5.838720e-03	5.940265e-01	1.532156e-02	7.484333e-02	2.952878e-01	2.160312e-02	6.132324e-02	5.395296e-01	7.412873e-03	6.042066e-02	1.847509e-01	5.452403e-02	7.230531e-03	6.830111e-01	1.006277e-02	1.185543e-01	1.947475e-01	7.626379e-02	2.493755e-02	5.752889e-01	1.020803e-02	4.552216e-02	4.774072e-01	1.852888e-02	2.710026e-03	4.519730e-01	3.858742e-03	3.475414e+00	7.071041e-01	1.566850e-01	2.667653e+00	7.747569e-01	1.990980e-01
1685000	-4.613804e+04	1.586122e+02	4.450912e-01	5.532918e-02	2.379780e-01	6.932796e-02	5.837176e-03	6.171784e-01	1.434932e-02	8.758604e-02	3.433547e-01	3.712771e-02	2.813995e-02	4.989043e-01	4.887303e-03	5.629905e-02	1.932543e-01	5.328347e-02	3.387447e-03	6.792044e-01	1.457137e-02	1.080934e-01	1.946072e-01	6.950688e-02	2.924402e-02	5.790582e-01	1.949037e-02	1.236465e-02	4.721093e-01	1.562475e-03	3.365514e-03	4.930980e-01	1.750010e-02	3.961772e+00	6.863204e-01	1.441443e-01	2.685881e+00	8.239200e-01	1.771644e-01
1687500	-4.613772e+04	1.583206e+02	4.453229e-01	7.690764e-02	2.265031e-01	5.651736e-02	4.109596e-03	6.169988e-01	1.896351e-02	6.382245e-02	2.623834e-01	4.751264e-02	7.414848e-02	5.472132e-01	4.919764e-03	6.437813e-02	1.826915e-01	4.320654e-02	1.683768e-03	6.893002e-01	1.873993e-02	1.015356e-01	2.022616e-01	6.732153e-02	2.381019e-02	5.982848e-01	6.786188e-03	1.524280e-02	4.307567e-01	5.438244e-03	2.535662e-02	4.991636e-01	2.404202e-02	4.222109e+00	6.964496e-01	1.241639e-01	2.677635e+00	8.293238e-01	2.069399e-01
1690000	-4.615207e+04	1.601689e+02	4.351995e-01	8.711956e-02	2.219244e-01	7.329650e-02	6.074390e-03	5.969725e-01	1.461269e-02	7.274606e-02	2.655857e-01	2.663730e-02	5.279434e-02	5.669151e-01	1.532150e-02	6.251433e-02	1.872711e-01	4.801077e-02	1.063271e-03	6.808329e-01	2.030759e-02	1.051520e-01	1.885153e-01	5.334087e-02	2.055529e-02	6.135661e-01	1.887045e-02	2.547972e-02	4.053378e-01	2.230140e-02	7.537063e-03	5.095710e-01	2.977303e-02	3.754549e+00	6.692325e-01	1.436718e-01	2.676382e+00	8.412304e-01	2.119975e-01
1692500	-4.614157e+04	1.597941e+02	4.411591e-01	7.937098e-02	2.249437e-01	6.553352e-02	5.673484e-03	6.116719e-01	1.280637e-02	1.013907e-01	2.702415e-01	3.719936e-02	2.355651e-02	5.620071e-01	5.604812e-03	6.518734e-02	1.802896e-01	3.715456e-02	6.431700e-03	7.029471e-01	7.989755e-03	8.258561e-02	2.114973e-01	7.525219e-02	2.103052e-02	6.090363e-01	5.980729e-04	2.776046e-02	4.685509e-01	7.605791e-03	4.096730e-03	4.786162e-01	1.336995e-02	3.312616e+00	6.736655e-01	1.481143e-01	2.706269e+00	7.719785e-01	2.087418e-01
1695000	-4.613612e+04	1.578788e+02	4.384102e-01	7.238483e-02	2.247696e-01	6.055321e-02	3.183594e-03	6.224247e-01	1.668406e-02	5.852997e-02	3.055051e-01	1.811635e-02	1.672729e-02	5.967481e-01	4.373159e-03	6.403850e-02	1.785668e-01	4.410525e-02	1.521270e-03	6.985143e-01	1.325380e-02	1.068356e-01	1.895730e-01	5.770324e-02	1.583113e-02	6.166282e-01	1.342879e-02	2.160450e-02	4.195597e-01	2.229154e-02	2.492887e-04	5.215492e-01	1.474578e-02	5.603244e+00	6.885885e-01	1.548913e-01	2.691997e+00	7.532263e-01	2.138216e-01
1697500	-4.614233e+04	1.582893e+02	4.518591e-01	6.464868e-02	2.260050e-01	6.307698e-02	2.214663e-03	6.240536e-01	2.000105e-02	1.109517e-01	3.214926e-01	1.911201e-02	3.616112e-02	5.083752e-01	3.907446e-03	7.073708e-02	1.820675e-01	4.697470e-02	3.414147e-03	6.894949e-01	7.311617e-03	1.023065e-01	1.802263e-01	6.137269e-02	1.864275e-02	6.360163e-01	1.435460e-03	6.975160e-03	4.551333e-01	8.312653e-03	9.522577e-03	5.004961e-01	1.956022e-02	3.378498e+00	6.779174e-01	1.511095e-01	2.690263e+00	7.954035e-01	2.013031e-01
1700000	-4.614101e+04	1.586981e+02	4.524707e-01	6.352423e-02	2.399258e-01	7.065645e-02	2.597462e-03	6.082785e-01	1.501755e-02	8.710932e-02	3.200586e-01	2.553749e-02	6.106972e-02	4.995350e-01	6.689836e-03	6.508800e-02	1.959872e-01	3.690619e-02	2.649346e-03	6.865224e-01	1.284686e-02	1.037634e-01	1.972858e-01	4.374585e-02	1.912689e-02	6.340933e-01	1.984640e-03	1.973068e-02	4.589660e-01	2.421783e-02	3.693533e-03	4.811560e-01	1.223592e-02	2.888439e+00	6.908675e-01	1.402545e-01	2.681231e+00	8.163719e-01	1.928921e-01
1702500	-4.614089e+04	1.590679e+02	4.420779e-01	6.663634e-02	2.388299e-01	6.887136e-02	5.838192e-03	6.013344e-01	1.848973e-02	9.471251e-02	2.375471e-01	3.316167e-02	6.057916e-02	5.723789e-01	1.620650e-03	7.423029e-02	1.913748e-01	4.033374e-02	3.395161e-03	6.828882e-01	7.777734e-03	8.615235e-02	1.833483e-01	6.591692e-02	1.564478e-02	6.430498e-01	5.887907e-03	2.526197e-02	4.203278e-01	2.355364e-02	7.406670e-03	5.158997e-01	7.550172e-03	3.913894e+00	7.084342e-01	1.535438e-01	2.663701e+00	7.784391e-01	2.065206e-01
1705000	-4.614699e+04	1.597514e+02	4.382942e-01	6.681454e-02	2.395428e-01	7.205342e-02	5.196001e-03	6.018465e-01	1.454680e-02	5.191643e-02	2.891807e-01	2.394698e-02	7.122011e-02	5.574283e-01	6.307442e-03	7.060779e-02	1.817116e-01	4.327719e-02	2.058086e-03	6.827940e-01	1.955135e-02	9.738497e-02	1.859038e-01	5.954043e-02	1.958407e-02	6.374315e-01	1.551420e-04	1.590141e-02	4.822988e-01	1.161047e-02	9.461527e-03	4.729545e-01	7.773261e-03	3.746575e+00	6.683408e-01	1.313552e-01	2.685749e+00	8.616056e-01	1.981842e-01
1707500	-4.614434e+04	1.583525e+02	4.490801e-01	6.787994e-02	2.182871e-01	6.645753e-02	9.845042e-03	6.151686e-01	2.236184e-02	9.744514e-02	2.526989e-01	3.584720e-02	4.593079e-02	5.644266e-01	3.651327e-03	6.747360e-02	1.662644e-01	3.952011e-02	4.775201e-03	7.093335e-01	1.263323e-02	1.172020e-01	1.865596e-01	5.090921e-02	3.296876e-02	6.041513e-01	8.209148e-03	1.115753e-02	3.833442e-01	3.499778e-03	7.655938e-03	5.731598e-01	2.118277e-02	3.685691e+00	6.556045e-01	1.432834e-01	2.720059e+00	7.902653e-01	2.074287e-01
1710000	-4.614798e+04	1.594955e+02	4.399532e-01	7.346715e-02	2.296302e-01	5.952835e-02	2.102882e-03	6.226331e-01	1.263829e-02	8.839944e-02	2.504643e-01	1.354731e-02	4.326188e-02	5.865361e-01	1.779095e-02	6.939982e-02	1.841494e-01	4.729729e-02	4.258345e-03	6.824112e-01	1.248392e-02	8.842893e-02	1.666716e-01	5.334068e-02	2.716438e-02	6.586187e-01	5.775713e-03	1.359589e-02	4.125003e-01	2.300382e-02	7.975088e-03	5.225340e-01	2.039092e-02	3.775645e+00	6.628718e-01	1.224924e-01	2.694350e+00	8.267946e-01	2.459309e-01
1712500	-4.613504e+04	1.589019e+02	4.461021e-01	5.831886e-02	2.224212e-01	6.850544e-02	3.086517e-03	6.328781e-01	1.478991e-02	9.465553e-02	3.223584e-01	2.527927e-02	2.280135e-02	5.272577e-01	7.647694e-03	6.429887e-02	1.930797e-01	4.689518e-02	5.284234e-03	6.861235e-01	4.318440e-03	9.778609e-02	1.820316e-01	6.232674e-02	1.967799e-02	6.320022e-01	6.175370e-03	3.584731e-02	4.322202e-01	1.508129e-02	1.584988e-02	4.888482e-01	1.215305e-02	3.535862e+00	6.881851e-01	1.536018e-01	2.670419e+00	7.952408e-01	2.153064e-01
1715000	-4.613748e+04	1.607479e+02	4.306495e-01	7.047021e-02	2.280470e-01	7.442405e-02	2.961907e-03	6.061020e-01	1.799488e-02	6.869001e-02	2.503619e-01	4.807665e-02	4.682834e-02	5.746497e-01	1.139344e-02	7.162239e-02	1.857878e-01	3.781822e-02	1.784024e-03	6.862699e-01	1.671771e-02	9.735554e-02	2.235725e-01	7.059562e-02	2.022382e-02	5.785141e-01	9.738461e-03	1.344076e-02	4.510423e-01	1.657875e-02	7.734765e-03	4.986349e-01	1.256851e-02	3.806596e+00	6.785981e-01	1.364204e-01	2.675783e+00	8.059263e-01	2.460493e-01
1717500	-4.613463e+04	1.591974e+02	4.431359e-01	7.944920e-02	2.207685e-01	6.106943e-02	6.817531e-03	6.212313e-01	1.066400e-02	7.412055e-02	2.663537e-01	2.657818e-02	4.376389e-02	5.662883e-01	2.289535e-02	6.525910e-02	1.932146e-01	4.433909e-02	2.604235e-03	6.886391e-01	5.943877e-03	8.859145e-02	1.881598e-01	6.620495e-02	1.980306e-02	6.268749e-01	1.036581e-02	1.666532e-02	4.468739e-01	1.348362e-02	9.690188e-03	4.949519e-01	1.833513e-02	3.640897e+00	7.055446e-01	1.261853e-01	2.684253e+00	7.785503e-01	2.254510e-01
1720000	-4.614947e+04	1.615836e+02	4.290135e-01	7.866900e-02	2.243102e-01	6.040916e-02	2.077314e-03	6.216443e-01	1.289005e-02	7.341998e-02	2.835947e-01	1.801335e-02	2.107151e-02	5.948012e-01	9.099222e-03	7.396750e-02	1.953810e-01	4.251620e-02	3.218719e-03	6.725861e-01	1.233052e-02	1.011172e-01	2.039035e-01	7.716958e-02	1.995759e-02	5.915287e-01	6.323371e-03	3.974557e-02	3.890971e-01	2.544543e-02	4.457177e-03	5.375206e-01	3.734158e-03	3.199427e+00	6.522704e-01	1.436531e-01	2.710518e+00	8.300815e-01	1.901553e-01
1722500	-4.614616e+04	1.586009e+02	4.303262e-01	7.077092e-02	2.263679e-01	6.825413e-02	4.905886e-03	6.132570e-01	1.644411e-02	5.326264e-02	3.159602e-01	3.077833e-02	3.392903e-02	5.598989e-01	6.170877e-03	7.127039e-02	1.988594e-01	4.361019e-02	3.135198e-03	6.623747e-01	2.075014e-02	9.441519e-02	2.156405e-01	7.251472e-02	1.323298e-02	6.033820e-01	8.146055e-04	3.791890e-02	4.383692e-01	2.223909e-02	7.081931e-03	4.796714e-01	1.471955e-02	5.998668e+00	6.795465e-01	1.390439e-01	2.681498e+00	7.908021e-01	2.437268e-01
1725000	-4.615499e+04	1.573959e+02	4.495347e-01	6.020597e-02	2.543937e-01	4.784170e-02	5.667265e-03	6.164472e-01	1.544420e-02	8.819409e-02	2.824349e-01	2.529788e-02	2.060049e-02	5.731778e-01	1.029484e-02	6.042469e-02	1.864615e-01	4.104737e-02	5.228943e-03	6.916683e-01	1.516916e-02	9.980262e-02	1.908106e-01	4.664413e-02	2.131706e-02	6.383002e-01	3.125412e-03	1.418266e-02	4.761121e-01	8.135713e-04	6.108003e-03	4.834897e-01	1.929391e-02	4.581617e+00	6.793764e-01	1.432897e-01	2.666421e+00	8.379514e-01	2.158044e-01
1727500	-4.615116e+04	1.580882e+02	4.532651e-01	6.841012e-02	2.237950e-01	8.072383e-02	6.607554e-03	6.125399e-01	7.923532e-03	1.275348e-01	2.637791e-01	2.514193e-02	2.948449e-02	5.427958e-01	1.126386e-02	6.959258e-02	1.998653e-01	3.947247e-02	4.536330e-03	6.751407e-01	1.139259e-02	9.304208e-02	1.891412e-01	6.061739e-02	1.317610e-02	6.369262e-01	7.096969e-03	4.260223e-02	4.090488e-01	1.245640e-02	8.788140e-04	5.140555e-01	2.095821e-02	3.393036e+00	6.787142e-01	1.435293e-01	2.658876e+00	8.567927e-01	2.116401e-01
1730000	-4.615198e+04	1.559291e+02	4.590228e-01	7.723967e-02	2.146670e-01	6.826153e-02	2.275940e-03	6.141884e-01	2.336753e-02	1.133621e-01	2.597104e-01	4.285729e-02	2.299585e-02	5.570627e-01	4.011778e-03	6.133619e-02	1.965824e-01	4.438031e-02	5.076769e-03	6.825372e-01	1.008709e-02	8.790901e-02	1.933728e-01	5.848009e-02	2.993412e-02	6.224837e-01	7.820257e-03	3.052044e-02	4.326205e-01	2.664264e-02	1.263252e-02	4.879127e-01	9.671159e-03	4.794229e+00	6.942586e-01	1.475426e-01	2.732834e+00	7.019629e-01	1.909588e-01
1732500	-4.613769e+04	1.587289e+02	4.500398e-01	6.277356e-02	2.361219e-01	6.985662e-02	5.705420e-03	6.146097e-01	1.093285e-02	7.286254e-02	2.746740e-01	1.940195e-02	6.680196e-02	5.440365e-01	2.222314e-02	7.026996e-02	1.907483e-01	3.875979e-02	1.657235e-03	6.869215e-01	1.164320e-02	1.182082e-01	1.927262e-01	4.463394e-02	1.598844e-02	6.242003e-01	4.243021e-03	2.428371e-02	4.479270e-01	3.716105e-02	5.943211e-04	4.828621e-01	7.171778e-03	3.181154e+00	6.571623e-01	1.577028e-01	2.723536e+00	7.734992e-01	1.869022e-01
1735000	-4.613752e+04	1.590509e+02	4.445048e-01	8.287698e-02	2.290370e-01	6.236672e-02	3.316379e-03	6.020908e-01	2.031212e-02	6.873155e-02	2.234413e-01	3.359825e-02	6.082307e-02	6.043595e-01	9.046341e-03	6.867738e-02	1.883100e-01	4.414519e-02	1.173152e-03	6.863233e-01	1.137099e-02	1.186766e-01	1.779333e-01	6.006935e-02	2.775041e-02	5.984071e-01	1.716329e-02	4.744377e-02	4.244096e-01	1.010046e-02	6.206271e-03	4.988517e-01	1.298827e-02	3.602206e+00	6.599027e-01	1.379766e-01	2.726867e+00	7.766066e-01	2.104057e-01
1737500	-4.614141e+04	1.581539e+02	4.510467e-01	5.808389e-02	2.085711e-01	7.730088e-02	1.863038e-03	6.324301e-01	2.175105e-02	7.505522e-02	2.813045e-01	3.977729e-02	3.325811e-02	5.576194e-01	1.298550e-02	6.020775e-02	1.955486e-01	5.383686e-02	4.582257e-03	6.706745e-01	1.515011e-02	8.674682e-02	2.046188e-01	5.373309e-02	1.686226e-02	6.303857e-01	7.653285e-03	1.954125e-02	4.613999e-01	7.734555e-03	2.543872e-03	4.845933e-01	2.418704e-02	3.621950e+00	6.730017e-01	1.309156e-01	2.680622e+00	8.537335e-01	2.082020e-01
1740000	-4.613472e+04	1.579583e+02	4.540400e-01	6.528062e-02	2.454574e-01	6.970216e-02	2.348520e-03	5.988287e-01	1.838255e-02	1.029241e-01	2.524953e-01	1.709142e-02	3.916079e-02	5.861583e-01	2.170023e-03	6.426280e-02	1.980815e-01	4.726574e-02	3.144482e-03	6.764036e-01	1.084190e-02	1.175319e-01	1.954090e-01	7.147607e-02	1.426680e-02	5.974566e-01	3.859630e-03	2.217156e-02	4.726315e-01	2.585234e-02	4.564880e-03	4.738470e-01	9.327150e-04	3.420369e+00	6.458590e-01	1.315692e-01	2.755354e+00	7.725894e-01	1.989402e-01
1742500	-4.614391e+04	1.584498e+02	4.496043e-01	7.265424e-02	2.098718e-01	7.290845e-02	3.168800e-03	6.277360e-01	1.366063e-02	9.438063e-02	2.937887e-01	2.899847e-02	3.597828e-02	5.323189e-01	1.453498e-02	6.355547e-02	1.765181e-01	4.532943e-02	7.547715e-03	6.961106e-01	1.093866e-02	1.109232e-01	2.063293e-01	5.924688e-02	2.244402e-02	5.988067e-01	2.249937e-03	1.814470e-02	4.747140e-01	9.515717e-03	4.222122e-03	4.781380e-01	1.526544e-02	3.518352e+00	7.103628e-01	1.518637e-01	2.646979e+00	8.086993e-01	2.070250e-01
1745000	-4.613277e+04	1.585158e+02	4.484951e-01	5.013504e-02	2.403738e-01	6.905845e-02	8.317304e-03	6.168585e-01	1.525696e-02	7.230889e-02	2.806338e-01	3.875626e-02	3.883983e-02	5.618848e-01	7.576431e-03	6.472014e-02	1.862676e-01	4.290255e-02	4.233118e-03	6.910988e-01	1.077778e-02	1.036448e-01	1.988971e-01	5.426031e-02	1.609761e-02	6.244373e-01	2.662814e-03	3.760965e-02	4.132116e-01	1.673586e-02	7.335319e-04	5.037309e-01	2.797846e-02	3.600682e+00	6.539307e-01	1.316167e-01	2.732615e+00	8.082403e-01	1.901492e-01
1747500	-4.614215e+04	1.597540e+02	4.435844e-01	6.832966e-02	2.040343e-01	6.629008e-02	1.080042e-02	6.366593e-01	1.388625e-02	7.984437e-02	2.683129e-01	2.780632e-02	3.152280e-02	5.873644e-01	5.149156e-03	6.299201e-02	1.951306e-01	4.621992e-02	1.367037e-03	6.830187e-01	1.127170e-02	8.259623e-02	1.939216e-01	6.842177e-02	3.006336e-02	6.185361e-01	6.460958e-03	9.500675e-03	4.406743e-01	7.517072e-03	2.067040e-03	5.195136e-01	2.072731e-02	3.023610e+00	6.844244e-01	1.351659e-01	2.665673e+00	8.396634e-01	2.215030e-01
1750000	-4.614259e+04	1.581478e+02	4.569740e-01	6.209895e-02	2.342357e-01	8.063373e-02	2.965703e-03	6.054586e-01	1.460731e-02	6.545131e-02	2.566922e-01	3.234158e-02	4.299896e-02	5.919104e-01	1.060552e-02	6.226947e-02	1.823172e-01	4.555673e-02	2.152547e-03	6.970988e-01	1.060522e-02	9.819351e-02	1.801856e-01	5.989578e-02	2.666257e-02	6.292433e-01	5.819262e-03	1.658245e-02	4.811759e-01	2.405675e-02	4.387254e-03	4.691053e-01	4.692395e-03	2.844142e+00	7.131170e-01	1.277189e-01	2.685084e+00	7.931175e-01	1.907158e-01
1752500	-4.614085e+04	1.597135e+02	4.416215e-01	6.206894e-02	2.212041e-01	6.512128e-02	3.803282e-03	6.324420e-01	1.536043e-02	8.753433e-02	3.341485e-01	2.749707e-02	3.671151e-02	5.086262e-01	5.482431e-03	6.451195e-02	1.890898e-01	4.397863e-02	2.076537e-03	6.892102e-01	1.113296e-02	1.006478e-01	2.075813e-01	7.327135e-02	1.560155e-02	5.981037e-01	4.794284e-03	3.843719e-02	4.455014e-01	5.832973e-03	9.796994e-03	4.836232e-01	1.680817e-02	3.330349e+00	6.994184e-01	1.364928e-01	2.692593e+00	7.893123e-01	1.896529e-01
1755000	-4.614201e+04	1.588735e+02	4.498414e-01	7.546975e-02	2.282130e-01	5.846873e-02	1.020432e-02	6.169779e-01	1.066631e-02	5.815255e-02	3.199260e-01	3.245603e-02	1.844939e-02	5.603701e-01	1.064593e-02	6.851699e-02	1.866870e-01	3.780849e-02	2.432275e-03	6.929025e-01	1.165267e-02	1.132338e-01	2.004618e-01	6.726217e-02	1.127035e-02	6.038537e-01	3.918244e-03	2.611251e-02	4.468145e-01	3.593843e-02	1.688535e-02	4.529624e-01	2.128675e-02	3.063058e+00	6.725862e-01	1.416985e-01	2.701589e+00	8.051448e-01	1.978090e-01
1757500	-4.614231e+04	1.588665e+02	4.437215e-01	7.012694e-02	2.218649e-01	6.488363e-02	2.675663e-04	6.308412e-01	1.201574e-02	6.330794e-02	3.300213e-01	3.032657e-02	2.533297e-02	5.454600e-01	5.551150e-03	6.521246e-02	1.992158e-01	4.836175e-02	4.274752e-03	6.744284e-01	8.506864e-03	1.063939e-01	1.794412e-01	4.881457e-02	3.337847e-02	6.297819e-01	2.189946e-03	2.394868e-02	4.473419e-01	2.463175e-02	1.337048e-02	4.881332e-01	2.573985e-03	3.892548e+00	6.692068e-01	1.398839e-01	2.690410e+00	8.204159e-01	2.138447e-01
1760000	-4.613968e+04	1.591863e+02	4.396170e-01	6.111597e-02	2.277974e-01	7.891043e-02	3.294238e-03	6.193100e-01	9.571946e-03	8.970575e-02	2.843818e-01	3.237228e-02	3.193008e-02	5.563647e-01	5.245324e-03	7.258089e-02	1.859036e-01	4.312403e-02	1.622870e-03	6.877808e-01	8.987760e-03	1.187111e-01	1.848463e-01	6.801302e-02	2.652456e-02	5.990988e-01	2.806280e-03	4.887415e-02	4.849153e-01	9.168906e-03	1.198559e-03	4.520106e-01	3.832529e-03	4.130719e+00	6.776547e-01	1.390171e-01	2.647322e+00	8.895950e-01	2.107707e-01
1762500	-4.615267e+04	1.591958e+02	4.422624e-01	6.491488e-02	2.382931e-01	4.852666e-02	9.023971e-03	6.327865e-01	6.454928e-03	1.029336e-01	2.615533e-01	1.481097e-02	5.103253e-02	5.576661e-01	1.200349e-02	7.095538e-02	1.846101e-01	4.721767e-02	2.585047e-03	6.821091e-01	1.252271e-02	9.928198e-02	2.158221e-01	6.671870e-02	2.537199e-02	5.926427e-01	1.624975e-04	3.219752e-02	3.923414e-01	1.120465e-02	2.478909e-03	5.511344e-01	1.064313e-02	3.760980e+00	7.119231e-01	1.342196e-01	2.695299e+00	7.265375e-01	2.301388e-01
1765000	-4.614047e+04	1.587712e+02	4.492929e-01	6.018136e-02	2.333891e-01	6.906074e-02	4.051436e-03	6.187218e-01	1.459553e-02	7.191628e-02	2.896759e-01	4.084862e-02	3.491096e-02	5.537423e-01	8.905964e-03	7.806453e-02	1.997334e-01	3.642467e-02	2.880899e-03	6.688931e-01	1.400345e-02	1.083256e-01	2.078381e-01	9.125661e-02	1.517965e-02	5.726726e-01	4.727409e-03	1.290939e-02	5.088037e-01	7.744466e-03	2.658435e-03	4.629871e-01	4.896878e-03	3.238537e+00	6.336838e-01	1.404076e-01	2.756501e+00	7.886529e-01	1.863842e-01
1767500	-4.614108e+04	1.590665e+02	4.421716e-01	6.002852e-02	2.344969e-01	5.991077e-02	2.372297e-03	6.294031e-01	1.378844e-02	7.325506e-02	2.338260e-01	2.176109e-02	5.394144e-02	6.144638e-01	2.752574e-03	6.129326e-02	1.977252e-01	5.007472e-02	2.571632e-03	6.770113e-01	1.132395e-02	1.123247e-01	2.238579e-01	7.093707e-02	1.289244e-02	5.718852e-01	8.102703e-03	4.667341e-02	3.894439e-01	2.125645e-02	4.938034e-03	5.009854e-01	3.670274e-02	3.902643e+00	6.850281e-01	1.369826e-01	2.710556e+00	7.663041e-01	2.058583e-01
1770000	-4.614257e+04	1.588386e+02	4.436396e-01	6.613133e-02	2.288278e-01	7.040932e-02	4.114184e-03	6.108700e-01	1.964737e-02	3.897565e-02	2.256450e-01	4.268346e-02	4.411873e-02	6.246276e-01	2.394957e-02	5.999077e-02	1.907476e-01	4.348275e-02	2.901148e-03	6.910029e-01	1.187479e-02	1.047692e-01	2.043013e-01	7.085738e-02	3.225600e-02	5.868711e-01	9.448858e-04	4.614047e-02	4.934281e-01	4.708814e-03	1.696680e-03	4.338699e-01	2.015606e-02	3.931478e+00	6.642986e-01	1.385447e-01	2.690648e+00	8.295856e-01	2.160035e-01
1772500	-4.614975e+04	1.590261e+02	4.508782e-01	7.557003e-02	2.265491e-01	6.359350e-02	5.756445e-03	6.116015e-01	1.692941e-02	5.901731e-02	2.739544e-01	4.829305e-02	6.264820e-02	5.318178e-01	2.426921e-02	6.409763e-02	1.813604e-01	4.146005e-02	3.801769e-03	6.963105e-01	1.296968e-02	1.124275e-01	1.896047e-01	7.169663e-02	1.240730e-02	6.101983e-01	3.665572e-03	1.871509e-02	4.851512e-01	4.910149e-04	1.618131e-02	4.681142e-01	1.134720e-02	2.772161e+00	6.648828e-01	1.484607e-01	2.744296e+00	7.224293e-01	2.028128e-01
1775000	-4.614095e+04	1.572298e+02	4.554096e-01	7.335042e-02	2.369408e-01	5.858877e-02	4.134979e-03	6.140135e-01	1.297147e-02	3.352566e-02	3.423810e-01	3.136834e-02	4.145537e-02	5.470126e-01	4.257006e-03	6.797241e-02	1.954821e-01	3.492616e-02	3.295495e-03	6.880388e-01	1.028500e-02	9.737884e-02	1.912894e-01	6.973841e-02	2.749246e-02	6.096822e-01	4.418768e-03	1.361586e-02	5.063090e-01	3.015178e-02	3.447190e-03	4.432521e-01	3.224039e-03	3.968070e+00	6.880829e-01	1.389145e-01	2.684421e+00	8.051949e-01	2.064501e-01
1777500	-4.612575e+04	1.596022e+02	4.443585e-01	7.982541e-02	2.272438e-01	8.252959e-02	2.901641e-03	5.930312e-01	1.446838e-02	6.922158e-02	2.915458e-01	3.219735e-02	2.740784e-02	5.658195e-01	1.380796e-02	7.137788e-02	1.797754e-01	4.372669e-02	4.790374e-03	6.898424e-01	1.048719e-02	1.032803e-01	1.982143e-01	5.226438e-02	1.663921e-02	6.248736e-01	4.728318e-03	1.878262e-02	4.722149e-01	1.841079e-02	1.732891e-03	4.811785e-01	7.680304e-03	3.070644e+00	6.504984e-01	1.345965e-01	2.691964e+00	8.623852e-01	2.138032e-01
1780000	-4.614524e+04	1.585222e+02	4.461239e-01	5.643189e-02	2.249434e-01	7.041983e-02	7.814263e-03	6.269698e-01	1.342083e-02	9.812755e-02	2.747479e-01	2.465501e-02	2.811443e-02	5.700254e-01	4.329700e-03	6.476448e-02	1.851720e-01	4.740742e-02	5.471793e-03	6.876372e-01	9.547155e-03	1.034788e-01	1.687805e-01	6.399972e-02	2.203548e-02	6.362001e-01	5.505370e-03	9.507776e-03	4.096959e-01	2.565714e-02	4.225619e-03	5.439275e-01	6.986070e-03	3.912639e+00	6.575774e-01	1.272715e-01	2.730074e+00	7.618679e-01	2.451134e-01
1782500	-4.615202e+04	1.596712e+02	4.328957e-01	6.659287e-02	2.371964e-01	7.625231e-02	8.432058e-03	5.909471e-01	2.057929e-02	5.855979e-02	2.828326e-01	2.091797e-02	4.039301e-02	5.929859e-01	4.310752e-03	7.286316e-02	1.966296e-01	3.801989e-02	1.512783e-03	6.753985e-01	1.557601e-02	9.696363e-02	1.883686e-01	7.265503e-02	1.637253e-02	6.200150e-01	5.625215e-03	3.088483e-02	4.115943e-01	3.458840e-02	1.358988e-03	4.903958e-01	3.117772e-02	4.570898e+00	6.867007e-01	1.627187e-01	2.670291e+00	8.139468e-01	1.809904e-01
1785000	-4.615388e+04	1.590323e+02	4.443930e-01	7.357248e-02	2.447685e-01	5.391137e-02	1.210151e-03	6.100873e-01	1.645025e-02	8.095615e-02	2.449151e-01	3.210204e-02	2.154025e-02	6.121120e-01	8.374527e-03	6.530218e-02	1.849102e-01	4.882947e-02	6.086551e-03	6.850564e-01	9.815184e-03	1.171829e-01	1.883335e-01	6.283841e-02	2.592823e-02	6.052608e-01	4.562046e-04	6.199268e-02	4.194665e-01	7.546570e-03	2.823230e-04	4.917547e-01	1.895722e-02	3.635907e+00	6.856844e-01	1.259241e-01	2.694754e+00	7.754183e-01	2.476013e-01
1787500	-4.614088e+04	1.580989e+02	4.508313e-01	5.722526e-02	2.403784e-01	6.733451e-02	4.112142e-04	6.243612e-01	1.028940e-02	7.834960e-02	2.387914e-01	3.835892e-02	2.605864e-02	6.117574e-01	6.683977e-03	6.801891e-02	1.919055e-01	4.452010e-02	3.100418e-03	6.822480e-01	1.020702e-02	1.001333e-01	2.201136e-01	7.503062e-02	3.417742e-02	5.631672e-01	7.377758e-03	4.392421e-02	4.972362e-01	2.030804e-03	3.444355e-03	4.295784e-01	2.378599e-02	3.705654e+00	6.871277e-01	1.503232e-01	2.700477e+00	7.586004e-01	2.034065e-01
1790000	-4.614065e+04	1.594259e+02	4.399567e-01	8.283751e-02	2.349605e-01	5.540387e-02	2.225463e-03	6.089651e-01	1.560756e-02	6.087884e-02	2.541354e-01	4.528618e-02	3.608367e-02	5.965385e-01	7.077331e-03	6.530785e-02	1.728043e-01	4.446292e-02	6.625722e-03	7.015591e-01	9.240092e-03	8.438472e-02	2.039260e-01	6.989723e-02	1.512943e-02	6.196495e-01	7.013072e-03	2.773700e-02	4.357547e-01	9.690439e-03	5.254149e-03	5.091638e-01	1.239992e-02	3.844717e+00	6.601665e-01	1.409923e-01	2.715663e+00	7.977181e-01	2.037679e-01
1792500	-4.615124e+04	1.594946e+02	4.451504e-01	7.345858e-02	2.266233e-01	7.411355e-02	1.469936e-03	6.084421e-01	1.589259e-02	8.693721e-02	2.823520e-01	1.740205e-02	7.469764e-02	5.273854e-01	1.122573e-02	6.627797e-02	1.827059e-01	4.190068e-02	1.550403e-03	6.933510e-01	1.421404e-02	9.522207e-02	1.772825e-01	7.312492e-02	3.340661e-02	6.164401e-01	4.523749e-03	3.568004e-02	4.509315e-01	1.807701e-02	8.514767e-03	4.788503e-01	7.946433e-03	3.071353e+00	6.663039e-01	1.354072e-01	2.748672e+00	7.555899e-01	1.822743e-01
1795000	-4.613828e+04	1.582675e+02	4.523133e-01	6.308348e-02	2.325780e-01	6.631472e-02	2.838719e-03	6.191492e-01	1.603594e-02	5.991583e-02	3.450446e-01	1.863184e-02	2.586845e-02	5.489625e-01	1.576750e-03	7.218823e-02	1.862526e-01	3.378441e-02	7.073196e-03	6.877726e-01	1.292895e-02	1.121503e-01	1.870057e-01	6.551626e-02	1.646338e-02	6.188108e-01	5.346914e-05	2.326536e-02	3.932203e-01	9.976833e-03	7.997597e-04	5.567957e-01	1.594209e-02	3.339986e+00	7.018514e-01	1.469283e-01	2.654632e+00	8.136360e-01	2.132160e-01
1797500	-4.613996e+04	1.580673e+02	4.478705e-01	6.705009e-02	2.484134e-01	6.532942e-02	7.358900e-03	5.943801e-01	1.746806e-02	6.549080e-02	2.807757e-01	5.020261e-02	4.377915e-02	5.586920e-01	1.059720e-03	6.000105e-02	1.868652e-01	4.127187e-02	5.986035e-03	6.929589e-01	1.291687e-02	1.147457e-01	2.161374e-01	6.004756e-02	2.176678e-02	5.797053e-01	7.597272e-03	1.078109e-02	4.258371e-01	8.049347e-03	6.721554e-05	5.538001e-01	1.465170e-03	4.132846e+00	7.079097e-01	1.271789e-01	2.685344e+00	7.627672e-01	2.332874e-01
1800000	-4.614303e+04	1.586069e+02	4.364963e-01	6.206378e-02	2.413608e-01	6.427534e-02	7.348242e-03	6.019282e-01	2.302370e-02	5.110239e-02	2.525034e-01	3.636154e-02	7.490916e-02	5.832551e-01	1.868437e-03	7.284509e-02	2.030035e-01	3.944105e-02	5.248268e-03	6.648645e-01	1.459764e-02	1.000282e-01	2.138422e-01	6.665517e-02	2.479622e-02	5.893715e-01	5.306712e-03	1.857812e-02	4.307202e-01	6.004994e-03	3.870219e-04	5.219239e-01	2.238580e-02	5.137814e+00	6.890504e-01	1.323324e-01	2.675186e+00	8.366484e-01	2.025409e-01
1802500	-4.613603e+04	1.576977e+02	4.492073e-01	6.116289e-02	2.346624e-01	7.484252e-02	4.276286e-03	6.092607e-01	1.579520e-02	4.276004e-02	3.385461e-01	3.385937e-02	3.143253e-02	5.477582e-01	5.643762e-03	6.350882e-02	1.896648e-01	4.658143e-02	3.062082e-03	6.878743e-01	9.308575e-03	1.234087e-01	2.007653e-01	6.045412e-02	1.829020e-02	5.953864e-01	1.695399e-03	2.217000e-02	4.197717e-01	1.597708e-02	3.668479e-03	5.179619e-01	2.045082e-02	4.323560e+00	6.978280e-01	1.288211e-01	2.708373e+00	7.869282e-01	1.794234e-01
1805000	-4.613329e+04	1.593032e+02	4.475665e-01	6.094085e-02	2.386801e-01	6.710277e-02	3.270443e-03	6.107910e-01	1.921486e-02	6.656067e-02	3.375954e-01	3.183690e-02	1.832301e-02	5.414682e-01	4.215751e-03	7.542219e-02	1.900684e-01	4.008720e-02	1.779017e-03	6.766490e-01	1.599420e-02	1.235865e-01	1.799172e-01	5.239379e-02	2.135763e-02	6.221277e-01	6.170985e-04	3.356096e-02	4.334901e-01	9.289267e-03	4.991755e-03	5.124270e-01	6.240990e-03	2.937750e+00	6.664625e-01	1.292087e-01	2.716509e+00	7.981703e-01	2.123933e-01
1807500	-4.614758e+04	1.593878e+02	4.432192e-01	7.626951e-02	2.383158e-01	5.842585e-02	1.845013e-03	6.050275e-01	2.011633e-02	7.011449e-02	2.949100e-01	1.191617e-02	4.611499e-02	5.578288e-01	1.911553e-02	7.255641e-02	1.870989e-01	5.309323e-02	6.213779e-03	6.766291e-01	4.408552e-03	9.963397e-02	1.792716e-01	6.869166e-02	2.792588e-02	6.228312e-01	1.645726e-03	3.768612e-02	4.492743e-01	3.737665e-02	4.087983e-03	4.607953e-01	1.077960e-02	3.439220e+00	6.791371e-01	1.495594e-01	2.670031e+00	8.423535e-01	1.923112e-01
1810000	-4.615700e+04	1.588939e+02	4.461785e-01	6.426922e-02	2.271672e-01	6.883484e-02	2.504401e-03	6.174772e-01	1.974713e-02	7.299067e-02	3.087429e-01	2.784574e-02	5.634621e-02	5.305343e-01	3.540156e-03	5.887254e-02	1.828104e-01	5.122217e-02	2.088160e-03	6.925385e-01	1.246825e-02	1.185376e-01	2.147178e-01	7.781424e-02	3.352638e-02	5.457585e-01	9.645538e-03	1.211632e-02	4.882649e-01	5.704660e-03	2.129882e-02	4.205359e-01	5.207943e-02	3.533492e+00	6.699901e-01	1.378776e-01	2.701146e+00	8.169697e-01	1.988492e-01
1812500	-4.613934e+04	1.589464e+02	4.453253e-01	6.667224e-02	2.130209e-01	5.875592e-02	9.014585e-03	6.371140e-01	1.542227e-02	7.663112e-02	2.729202e-01	4.874442e-02	4.318228e-02	5.467361e-01	1.178585e-02	6.674308e-02	2.003284e-01	4.166952e-02	2.719614e-03	6.705897e-01	1.794970e-02	1.097599e-01	1.713469e-01	7.161278e-02	1.218756e-02	6.324807e-01	2.612168e-03	9.485577e-03	5.092802e-01	3.519381e-02	1.889953e-03	4.384131e-01	5.737357e-03	3.595959e+00	6.855577e-01	1.427493e-01	2.721157e+00	7.538217e-01	1.858667e-01
1815000	-4.614583e+04	1.586411e+02	4.477617e-01	6.454940e-02	2.339363e-01	6.986516e-02	5.827249e-03	6.154244e-01	1.039746e-02	8.740371e-02	2.820970e-01	2.824614e-02	3.629447e-02	5.626513e-01	3.307399e-03	6.332326e-02	1.989718e-01	4.799740e-02	3.216233e-03	6.775481e-01	8.943124e-03	1.165842e-01	1.663966e-01	5.840099e-02	2.417496e-02	6.168646e-01	1.757864e-02	1.010737e-02	4.521371e-01	4.828349e-03	8.281087e-03	5.123555e-01	1.229063e-02	3.573628e+00	7.374931e-01	1.208034e-01	2.652846e+00	7.923378e-01	2.204139e-01
1817500	-4.614629e+04	1.584307e+02	4.496761e-01	6.064454e-02	2.289631e-01	7.307376e-02	4.154125e-03	6.196909e-01	1.347350e-02	9.025700e-02	2.585543e-01	4.488828e-02	3.488663e-02	5.686168e-01	2.796999e-03	6.370421e-02	1.927004e-01	4.924998e-02	4.541334e-03	6.818375e-01	7.966553e-03	1.204320e-01	1.883925e-01	7.852166e-02	1.460431e-02	5.947722e-01	3.277278e-03	3.461541e-02	4.508514e-01	3.411279e-02	4.464478e-03	4.692505e-01	6.705396e-03	3.527924e+00	6.432735e-01	1.433959e-01	2.719224e+00	8.205760e-01	2.012128e-01
1820000	-4.615006e+04	1.570712e+02	4.599278e-01	6.315456e-02	2.231417e-01	4.774233e-02	4.091750e-03	6.447315e-01	1.713813e-02	7.731048e-02	2.860209e-01	4.892662e-02	2.328472e-02	5.512090e-01	1.324831e-02	6.693801e-02	1.794594e-01	4.880457e-02	5.292705e-03	6.873812e-01	1.212410e-02	1.247947e-01	1.870306e-01	6.236722e-02	1.057692e-02	6.094459e-01	5.784578e-03	4.518756e-02	4.051368e-01	1.158006e-02	8.426917e-05	5.303546e-01	7.656680e-03	3.533799e+00	6.695031e-01	1.273257e-01	2.764415e+00	7.117668e-01	2.069867e-01
1822500	-4.613609e+04	1.598657e+02	4.359523e-01	6.955895e-02	2.684422e-01	8.145183e-02	7.047281e-03	5.620525e-01	1.144718e-02	6.880639e-02	2.709480e-01	2.477725e-02	4.930536e-02	5.740046e-01	1.215838e-02	6.861613e-02	1.882516e-01	4.270419e-02	2.764235e-03	6.841652e-01	1.349865e-02	9.560428e-02	1.948589e-01	6.892894e-02	2.729317e-02	6.066293e-01	6.685356e-03	2.220636e-02	3.966304e-01	1.321417e-02	1.736179e-03	5.499630e-01	1.624986e-02	3.953973e+00	6.945745e-01	1.514963e-01	2.665097e+00	8.171694e-01	1.943382e-01
1825000	-4.615472e+04	1.591997e+02	4.439530e-01	7.337453e-02	2.344515e-01	6.844898e-02	5.956319e-03	6.033498e-01	1.441882e-02	4.588252e-02	3.360877e-01	4.244629e-02	4.315662e-02	5.316108e-01	8.161299e-04	7.722833e-02	1.843575e-01	3.341306e-02	3.626214e-03	6.890817e-01	1.229320e-02	1.236383e-01	1.805107e-01	6.721634e-02	8.448215e-03	6.193411e-01	8.453707e-04	1.786342e-02	4.029498e-01	2.335127e-02	7.094541e-03	5.342517e-01	1.448929e-02	3.527953e+00	6.884150e-01	1.551653e-01	2.655457e+00	8.555850e-01	1.777976e-01
1827500	-4.614399e+04	1.595111e+02	4.304651e-01	6.713436e-02	2.323913e-01	6.073911e-02	2.816783e-03	6.251292e-01	1.178917e-02	6.995012e-02	2.601008e-01	2.822567e-02	3.004598e-02	6.059097e-01	5.767746e-03	6.715025e-02	1.904358e-01	4.099463e-02	4.213399e-03	6.832154e-01	1.399045e-02	8.658293e-02	2.265552e-01	6.528634e-02	1.939664e-02	6.009523e-01	1.226614e-03	2.681935e-02	4.135443e-01	3.149523e-02	4.823857e-03	5.167048e-01	6.612400e-03	5.069061e+00	7.076954e-01	1.366796e-01	2.691542e+00	7.393351e-01	2.275336e-01
1830000	-4.613640e+04	1.592307e+02	4.360526e-01	7.534769e-02	2.299314e-01	6.176456e-02	1.789296e-03	6.212413e-01	9.925798e-03	8.711069e-02	2.857569e-01	3.452902e-02	4.519372e-02	5.308425e-01	1.656712e-02	7.061806e-02	1.862325e-01	3.893530e-02	4.256306e-03	6.903479e-01	9.609950e-03	1.022647e-01	1.785881e-01	8.037671e-02	2.423344e-02	6.128487e-01	1.688337e-03	1.381961e-02	5.062219e-01	1.455198e-02	6.982102e-03	4.555810e-01	2.843494e-03	4.575169e+00	6.943747e-01	1.466026e-01	2.672292e+00	7.941092e-01	2.144179e-01
1832500	-4.614145e+04	1.582559e+02	4.430414e-01	6.871636e-02	2.339265e-01	6.625590e-02	3.315006e-04	6.067495e-01	2.402030e-02	9.031828e-02	2.734828e-01	3.122106e-02	3.320293e-02	5.618222e-01	9.952665e-03	6.747383e-02	1.801744e-01	5.161600e-02	3.345974e-03	6.881497e-01	9.240139e-03	9.895484e-02	2.020918e-01	6.053000e-02	1.112699e-02	6.226184e-01	4.678027e-03	1.753492e-02	4.804008e-01	2.371395e-02	4.368950e-03	4.480355e-01	2.594587e-02	4.595211e+00	6.809588e-01	1.350072e-01	2.707144e+00	8.002077e-01	1.888266e-01
1835000	-4.613962e+04	1.586083e+02	4.378111e-01	6.397876e-02	2.099122e-01	7.245576e-02	1.443486e-03	6.300054e-01	2.220439e-02	4.861182e-02	3.331411e-01	2.438155e-02	6.971533e-02	5.179898e-01	6.160476e-03	7.188445e-02	1.975125e-01	5.011591e-02	2.140948e-03	6.670680e-01	1.127820e-02	1.142656e-01	2.137583e-01	7.334347e-02	2.131217e-02	5.689964e-01	8.324023e-03	1.858553e-02	4.071709e-01	3.225471e-02	2.356750e-04	5.188813e-01	2.287183e-02	4.955834e+00	6.644365e-01	1.552067e-01	2.706624e+00	7.791989e-01	2.046587e-01
1837500	-4.613621e+04	1.583452e+02	4.462529e-01	6.168274e-02	2.358829e-01	5.104179e-02	4.682012e-03	6.227298e-01	2.398071e-02	1.143069e-01	3.094841e-01	3.094064e-02	3.399706e-02	5.103383e-01	9.329391e-04	6.751543e-02	1.750375e-01	4.317879e-02	3.549992e-03	7.017349e-01	8.983402e-03	9.879731e-02	1.891911e-01	7.179297e-02	2.173985e-02	6.167475e-01	1.731268e-03	2.428753e-02	4.219255e-01	1.009378e-02	2.195162e-03	5.125010e-01	2.899703e-02	4.072232e+00	6.972234e-01	1.490060e-01	2.646326e+00	8.335669e-01	2.135652e-01
1840000	-4.613507e+04	1.587325e+02	4.486583e-01	7.025921e-02	2.221847e-01	6.308035e-02	3.434292e-03	6.336779e-01	7.363588e-03	9.441043e-02	2.201359e-01	1.995020e-02	6.512592e-02	5.964621e-01	3.915443e-03	6.947223e-02	1.928418e-01	3.768479e-02	3.519277e-03	6.830682e-01	1.341368e-02	1.084472e-01	1.754056e-01	5.433375e-02	2.234487e-02	6.388664e-01	6.021286e-04	1.297056e-02	4.688692e-01	1.846698e-02	1.627225e-03	4.870901e-01	1.097593e-02	3.362200e+00	6.568354e-01	1.348285e-01	2.697778e+00	8.396400e-01	2.134091e-01
1842500	-4.613031e+04	1.586457e+02	4.486530e-01	7.177210e-02	2.226958e-01	5.760709e-02	8.663560e-03	6.279252e-01	1.133633e-02	6.930709e-02	3.319520e-01	4.311480e-02	4.473587e-02	5.002201e-01	1.067015e-02	6.940865e-02	1.945183e-01	4.275524e-02	2.731240e-03	6.819545e-01	8.632057e-03	9.859995e-02	1.770452e-01	6.083181e-02	1.617460e-02	6.405386e-01	6.809864e-03	1.741882e-02	4.266856e-01	7.322069e-03	9.456512e-04	5.223922e-01	2.523561e-02	3.449672e+00	6.561907e-01	1.510796e-01	2.712503e+00	7.801916e-01	2.163523e-01
1845000	-4.614362e+04	1.587042e+02	4.398960e-01	7.702050e-02	2.340079e-01	5.679820e-02	1.576527e-03	6.168227e-01	1.377420e-02	6.924937e-02	3.145593e-01	2.739092e-02	4.412702e-02	5.410270e-01	3.646455e-03	6.929321e-02	1.761270e-01	4.218114e-02	7.949782e-04	6.972028e-01	1.440083e-02	9.852478e-02	1.959598e-01	6.947220e-02	2.399337e-02	5.994300e-01	1.261975e-02	3.721096e-02	4.467907e-01	1.945586e-02	4.744216e-03	4.770151e-01	1.478319e-02	4.574671e+00	6.893545e-01	1.469682e-01	2.661358e+00	8.223460e-01	2.153219e-01
1847500	-4.614629e+04	1.575990e+02	4.529756e-01	7.873736e-02	2.341863e-01	5.718827e-02	7.516214e-03	6.085788e-01	1.379304e-02	7.577334e-02	3.274565e-01	3.353844e-02	2.761290e-02	5.240054e-01	1.161340e-02	6.725000e-02	1.842076e-01	4.755000e-02	1.117482e-03	6.881776e-01	1.169730e-02	1.081027e-01	2.151853e-01	5.703088e-02	2.805731e-02	5.828583e-01	8.765547e-03	2.490373e-02	4.516587e-01	1.968499e-02	1.024380e-02	4.876940e-01	5.814815e-03	3.920586e+00	6.881940e-01	1.302274e-01	2.689808e+00	8.006417e-01	2.174846e-01
1850000	-4.613127e+04	1.599891e+02	4.403316e-01	7.351817e-02	2.331930e-01	6.888788e-02	3.272760e-03	5.975228e-01	2.360533e-02	6.578711e-02	2.805251e-01	2.353248e-02	3.948584e-02	5.824736e-01	8.195824e-03	7.078972e-02	1.956863e-01	4.289114e-02	3.232357e-03	6.809058e-01	6.494694e-03	1.099283e-01	2.061003e-01	6.786826e-02	2.337379e-02	5.861936e-01	6.535739e-03	3.034273e-02	4.225918e-01	6.162892e-03	1.106240e-02	5.174082e-01	1.243203e-02	3.230334e+00	6.964969e-01	1.453251e-01	2.688289e+00	7.629317e-01	2.141539e-01
1852500	-4.613729e+04	1.587779e+02	4.443573e-01	6.881312e-02	2.160996e-01	6.242900e-02	6.044504e-03	6.218419e-01	2.477189e-02	7.157188e-02	2.872919e-01	2.658372e-02	4.193801e-02	5.695650e-01	3.049522e-03	7.062517e-02	1.890747e-01	4.513802e-02	5.222173e-03	6.842823e-01	5.657657e-03	9.058254e-02	1.986265e-01	6.976176e-02	2.130668e-02	6.129835e-01	6.739008e-03	1.920855e-02	4.652280e-01	3.355781e-02	3.154515e-03	4.738823e-01	4.968817e-03	3.895088e+00	6.595806e-01	1.557900e-01	2.697675e+00	8.209154e-01	1.867970e-01
1855000	-4.614368e+04	1.601036e+02	4.355681e-01	6.100601e-02	2.341597e-01	6.426939e-02	3.539232e-03	6.271651e-01	9.860496e-03	1.037008e-01	2.493206e-01	2.626889e-02	6.264976e-02	5.550190e-01	3.040861e-03	6.554638e-02	1.907850e-01	4.496680e-02	2.164819e-03	6.822369e-01	1.430012e-02	1.015733e-01	2.224831e-01	6.308914e-02	2.246889e-02	5.828217e-01	7.563864e-03	1.686293e-02	4.577803e-01	6.826104e-03	2.406956e-02	4.794589e-01	1.500225e-02	3.768961e+00	7.119821e-01	1.425849e-01	2.649515e+00	8.234871e-01	2.015648e-01
1857500	-4.614824e+04	1.584161e+02	4.543154e-01	7.346806e-02	2.117946e-01	5.342798e-02	1.114363e-02	6.319486e-01	1.821710e-02	8.213643e-02	2.760356e-01	2.288873e-02	4.081942e-02	5.727659e-01	5.353975e-03	6.172305e-02	1.870642e-01	5.140041e-02	8.426643e-04	6.846541e-01	1.431562e-02	1.272170e-01	1.819333e-01	5.427125e-02	1.740805e-02	6.126142e-01	6.556269e-03	2.377683e-02	3.864097e-01	1.789659e-02	4.544157e-03	5.596555e-01	7.717240e-03	2.926187e+00	6.447798e-01	1.400077e-01	2.747448e+00	7.712868e-01	2.013572e-01
1860000	-4.614526e+04	1.575852e+02	4.620163e-01	7.951845e-02	2.348439e-01	5.596001e-02	5.296167e-03	6.032587e-01	2.112278e-02	6.106122e-02	2.678588e-01	3.053869e-02	2.839817e-02	6.062147e-01	5.928403e-03	5.958574e-02	1.964639e-01	4.250187e-02	2.845907e-03	6.864248e-01	1.217774e-02	9.090195e-02	2.037477e-01	8.313148e-02	9.840564e-03	6.001390e-01	1.223931e-02	3.328578e-02	3.965292e-01	1.245895e-02	8.393687e-03	5.384737e-01	1.085873e-02	2.747807e+00	6.758375e-01	1.382852e-01	2.722946e+00	7.619673e-01	2.016115e-01
1862500	-4.614941e+04	1.593263e+02	4.482900e-01	7.625422e-02	1.990999e-01	6.546775e-02	5.315865e-03	6.364254e-01	1.743681e-02	7.812708e-02	3.565277e-01	1.573521e-02	3.557335e-02	5.119355e-01	2.101200e-03	7.195543e-02	1.857189e-01	5.164777e-02	4.937016e-03	6.743966e-01	1.134430e-02	8.254884e-02	1.809734e-01	6.461485e-02	1.140064e-02	6.572401e-01	3.222146e-03	1.109470e-02	4.885199e-01	5.602364e-03	1.383057e-03	4.918154e-01	1.584566e-03	2.817699e+00	6.843488e-01	1.560092e-01	2.701792e+00	7.502942e-01	2.038452e-01
1865000	-4.615060e+04	1.598171e+02	4.384624e-01	6.945801e-02	2.161040e-01	6.820556e-02	5.409394e-03	6.241232e-01	1.669985e-02	8.265789e-02	2.714067e-01	2.691999e-02	5.319170e-02	5.600772e-01	5.746543e-03	7.240248e-02	1.932480e-01	4.209754e-02	2.252391e-03	6.727131e-01	1.728656e-02	8.104359e-02	1.945827e-01	5.437839e-02	4.940081e-02	6.172457e-01	3.348804e-03	2.485846e-02	3.900202e-01	5.641978e-03	6.713294e-04	5.724541e-01	6.353884e-03	3.657785e+00	6.620639e-01	1.492713e-01	2.720608e+00	7.726040e-01	2.004881e-01
1867500	-4.614038e+04	1.594598e+02	4.429194e-01	6.658642e-02	2.004539e-01	4.995004e-02	1.000685e-02	6.556788e-01	1.732398e-02	8.534037e-02	2.668442e-01	4.330922e-02	4.779174e-02	5.516246e-01	5.089861e-03	6.305095e-02	1.771550e-01	4.326429e-02	5.216364e-03	6.980233e-01	1.329009e-02	1.067753e-01	1.961205e-01	7.157609e-02	1.183688e-02	6.038342e-01	9.857049e-03	1.826390e-02	4.420735e-01	9.639767e-03	1.594007e-03	5.212619e-01	7.167010e-03	3.407813e+00	7.009822e-01	1.314245e-01	2.705583e+00	7.751549e-01	1.859483e-01
1870000	-4.614275e+04	1.593852e+02	4.418392e-01	5.907390e-02	2.399796e-01	7.045893e-02	5.026700e-03	6.140276e-01	1.143327e-02	8.989669e-02	3.273114e-01	3.610878e-02	3.264366e-02	5.037611e-01	1.027838e-02	6.103892e-02	1.857689e-01	4.935784e-02	4.170405e-03	6.896275e-01	1.003647e-02	1.021746e-01	2.242875e-01	7.434636e-02	2.021066e-02	5.712393e-01	7.741490e-03	2.497226e-02	4.656884e-01	1.145861e-02	5.996201e-03	4.834368e-01	8.447699e-03	3.629057e+00	7.044746e-01	1.331406e-01	2.675315e+00	7.975838e-01	2.114515e-01
1872500	-4.614900e+04	1.568924e+02	4.511013e-01	6.949957e-02	2.134576e-01	7.341728e-02	4.875414e-03	6.290614e-01	9.688784e-03	6.573787e-02	2.768583e-01	2.851192e-02	5.869538e-02	5.694632e-01	7.333881e-04	7.023715e-02	1.965559e-01	4.188525e-02	3.010633e-03	6.690672e-01	1.924389e-02	1.049487e-01	1.666993e-01	4.891999e-02	2.869043e-02	6.476961e-01	3.045453e-03	2.816204e-02	3.944104e-01	1.374229e-02	2.046296e-03	5.413814e-01	2.025760e-02	4.876205e+00	6.655497e-01	1.347702e-01	2.688292e+00	8.372886e-01	2.174815e-01
1875000	-4.614959e+04	1.580912e+02	4.565684e-01	6.702425e-02	2.377306e-01	6.689923e-02	1.071400e-02	6.008761e-01	1.675588e-02	4.914179e-02	2.947196e-01	5.439189e-02	3.755950e-02	5.605285e-01	3.658720e-03	6.128348e-02	1.882652e-01	4.792137e-02	3.775027e-03	6.865192e-01	1.223568e-02	9.802282e-02	1.920313e-01	6.849950e-02	1.440556e-02	6.178427e-01	9.198150e-03	4.980970e-02	4.078151e-01	8.858066e-03	8.901662e-04	5.120993e-01	2.052761e-02	2.953989e+00	6.883221e-01	1.359343e-01	2.680506e+00	8.030902e-01	2.216874e-01
1877500	-4.613691e+04	1.582449e+02	4.469703e-01	7.518015e-02	2.300669e-01	7.113740e-02	8.291664e-03	5.940304e-01	2.129348e-02	3.159964e-02	3.064765e-01	5.066975e-02	4.515405e-02	5.606419e-01	5.458183e-03	6.264108e-02	1.784345e-01	4.261451e-02	3.522277e-03	6.989486e-01	1.383899e-02	1.129695e-01	1.990365e-01	6.493330e-02	2.474992e-02	5.969056e-01	1.405178e-03	4.121940e-02	4.176363e-01	1.280149e-02	2.572105e-03	5.147081e-01	1.106258e-02	4.076130e+00	6.940255e-01	1.403101e-01	2.698551e+00	7.788390e-01	1.920618e-01
1880000	-4.614039e+04	1.577213e+02	4.576965e-01	6.518055e-02	2.254455e-01	6.783596e-02	4.873474e-03	6.258129e-01	1.085162e-02	6.972206e-02	3.584529e-01	3.785428e-02	3.690513e-02	4.943866e-01	2.679118e-03	6.885014e-02	1.798024e-01	4.118840e-02	4.697052e-03	6.892628e-01	1.619913e-02	9.209179e-02	2.031077e-01	7.398398e-02	1.933819e-02	6.112551e-01	2.232903e-04	9.440708e-03	4.513659e-01	5.598696e-02	1.244361e-03	4.702968e-01	1.166520e-02	3.175710e+00	6.505332e-01	1.405017e-01	2.710363e+00	7.851161e-01	2.471814e-01
1882500	-4.613152e+04	1.574107e+02	4.624260e-01	6.427692e-02	2.450075e-01	6.764546e-02	3.389287e-03	6.053105e-01	1.437040e-02	7.289682e-02	2.965637e-01	3.940433e-02	3.463774e-02	5.456524e-01	1.084504e-02	5.898495e-02	1.990770e-01	4.632080e-02	6.481660e-03	6.802977e-01	8.837926e-03	9.331605e-02	1.861482e-01	7.590832e-02	2.574241e-02	6.122869e-01	6.598074e-03	3.143828e-02	4.685858e-01	3.246383e-02	3.035099e-03	4.611923e-01	3.284723e-03	2.869031e+00	6.696783e-01	1.238769e-01	2.704567e+00	8.453214e-01	1.904693e-01
1885000	-4.615516e+04	1.593089e+02	4.409308e-01	7.321656e-02	2.095195e-01	6.749572e-02	7.421964e-03	6.279480e-01	1.439823e-02	6.213564e-02	3.110523e-01	3.836351e-02	5.067736e-02	5.320858e-01	5.685432e-03	6.586958e-02	1.979937e-01	4.185947e-02	4.680880e-03	6.707956e-01	1.880083e-02	1.016889e-01	2.071953e-01	5.857451e-02	1.011469e-02	6.178481e-01	4.578490e-03	2.936057e-02	4.186013e-01	4.417859e-03	1.590423e-02	5.225223e-01	9.193706e-03	3.828925e+00	6.550767e-01	1.369603e-01	2.689903e+00	8.514648e-01	2.156883e-01
1887500	-4.613748e+04	1.591321e+02	4.439155e-01	6.996795e-02	2.447712e-01	5.605086e-02	5.055127e-03	6.053125e-01	1.884235e-02	4.302114e-02	2.804515e-01	2.267839e-02	4.329921e-02	6.067616e-01	3.788125e-03	6.058387e-02	1.919626e-01	4.304277e-02	3.255190e-03	6.856063e-01	1.554926e-02	9.651371e-02	1.857448e-01	7.048792e-02	1.515852e-02	6.205589e-01	1.153606e-02	1.167125e-02	4.215512e-01	1.147660e-02	1.605245e-04	5.382274e-01	1.691303e-02	3.600706e+00	6.737577e-01	1.342259e-01	2.675151e+00	8.585943e-01	2.058427e-01
1890000	-4.614300e+04	1.588218e+02	4.463910e-01	7.147570e-02	2.047444e-01	7.027839e-02	4.525304e-03	6.338882e-01	1.508800e-02	8.134303e-02	2.591770e-01	4.491239e-02	2.919335e-02	5.712922e-01	1.408194e-02	7.094409e-02	1.867724e-01	3.409811e-02	2.679600e-03	6.872794e-01	1.822631e-02	1.183490e-01	1.881312e-01	6.627473e-02	1.363443e-02	6.057130e-01	7.897583e-03	2.854442e-02	4.757862e-01	2.196957e-02	1.708728e-04	4.602336e-01	1.329535e-02	3.577097e+00	6.657374e-01	1.329778e-01	2.673078e+00	8.441498e-01	2.431982e-01
1892500	-4.613387e+04	1.583811e+02	4.472313e-01	7.019105e-02	2.138403e-01	7.459578e-02	2.487547e-03	6.189842e-01	1.990108e-02	5.932067e-02	2.697692e-01	5.109256e-02	4.583815e-02	5.647426e-01	9.236849e-03	6.523708e-02	1.826725e-01	4.345905e-02	6.179571e-03	6.930838e-01	9.367929e-03	1.283417e-01	1.930333e-01	5.920816e-02	2.545257e-02	5.867204e-01	7.243887e-03	3.419091e-02	4.622105e-01	4.537556e-03	2.645352e-03	4.673971e-01	2.901857e-02	3.904864e+00	6.602002e-01	1.645249e-01	2.688985e+00	7.953337e-01	2.122964e-01
1895000	-4.614166e+04	1.596413e+02	4.405270e-01	6.917905e-02	2.226115e-01	6.618685e-02	6.436640e-03	6.161492e-01	1.943679e-02	3.861252e-02	3.033582e-01	1.768139e-02	6.994693e-02	5.524918e-01	1.790917e-02	6.658159e-02	1.744885e-01	4.242515e-02	5.345854e-03	6.964944e-01	1.466456e-02	9.904260e-02	2.073094e-01	6.425310e-02	2.652484e-02	5.991937e-01	3.676419e-03	4.416961e-02	4.447724e-01	2.971886e-02	8.057027e-03	4.623094e-01	1.097276e-02	3.551505e+00	6.839009e-01	1.342363e-01	2.711574e+00	7.612613e-01	2.167425e-01
1897500	-4.614998e+04	1.586565e+02	4.461067e-01	7.618105e-02	2.184037e-01	6.577801e-02	2.004558e-03	6.260719e-01	1.156078e-02	6.391069e-02	2.744225e-01	3.565523e-02	3.785110e-02	5.712599e-01	1.690063e-02	6.278227e-02	1.914035e-01	5.061605e-02	6.389327e-03	6.794988e-01	9.310058e-03	9.765925e-02	1.943440e-01	5.644759e-02	2.204642e-02	6.235721e-01	5.930621e-03	1.506692e-02	4.668066e-01	2.320036e-02	3.262472e-03	4.848818e-01	6.781863e-03	3.780620e+00	6.519522e-01	1.428387e-01	2.695427e+00	8.420544e-01	2.093475e-01
1900000	-4.614838e+04	1.591966e+02	4.411878e-01	6.165424e-02	2.229072e-01	7.699560e-02	4.422475e-03	6.197283e-01	1.429220e-02	9.889896e-02	3.168009e-01	3.021587e-02	8.882063e-03	5.405396e-01	4.662597e-03	6.840245e-02	1.838771e-01	4.148191e-02	3.178787e-03	6.886532e-01	1.440660e-02	1.061728e-01	1.709914e-01	8.467368e-02	2.582295e-02	6.019493e-01	1.038997e-02	2.011815e-02	4.479757e-01	4.158423e-02	1.918963e-03	4.846986e-01	3.704414e-03	3.906287e+00	6.682235e-01	1.471441e-01	2.709770e+00	7.883512e-01	1.972858e-01
1902500	-4.614352e+04	1.574058e+02	4.544706e-01	6.243850e-02	2.563974e-01	7.030302e-02	6.991027e-03	6.013901e-01	2.479952e-03	4.815639e-02	2.827752e-01	2.881160e-02	4.668358e-02	5.857651e-01	7.808110e-03	6.229469e-02	1.936146e-01	4.597439e-02	3.723637e-03	6.796917e-01	1.470095e-02	8.902279e-02	2.041778e-01	5.052588e-02	2.878729e-02	6.267020e-01	7.842624e-04	3.035125e-02	4.446220e-01	1.055942e-02	8.382203e-04	5.117827e-01	1.846402e-03	3.915964e+00	6.359332e-01	1.364673e-01	2.744303e+00	7.768730e-01	2.259177e-01
1905000	-4.614471e+04	1.596429e+02	4.411506e-01	7.600663e-02	2.093637e-01	7.074168e-02	8.228562e-03	6.200004e-01	1.565906e-02	6.062432e-02	2.545828e-01	2.137565e-02	3.331880e-02	6.276685e-01	2.429963e-03	6.750099e-02	1.982619e-01	4.238359e-02	3.882669e-03	6.750578e-01	1.291307e-02	1.138588e-01	2.111767e-01	6.290619e-02	1.804133e-02	5.922116e-01	1.805285e-03	2.324924e-02	4.204106e-01	1.344908e-02	8.220507e-03	5.142224e-01	2.044815e-02	3.465029e+00	6.779216e-01	1.385304e-01	2.711464e+00	7.642896e-01	2.170804e-01
1907500	-4.614741e+04	1.596885e+02	4.455889e-01	7.941422e-02	2.151481e-01	7.988079e-02	9.494056e-04	6.015582e-01	2.304927e-02	6.156387e-02	2.773857e-01	1.208452e-02	3.241003e-02	6.107669e-01	5.789041e-03	6.720306e-02	1.951539e-01	4.388955e-02	4.221527e-03	6.799646e-01	9.567355e-03	9.894892e-02	1.940689e-01	5.889256e-02	1.532347e-02	6.191302e-01	1.363596e-02	1.113723e-02	4.212647e-01	3.522752e-02	2.154463e-03	5.249275e-01	5.288573e-03	2.818349e+00	6.679805e-01	1.267651e-01	2.683927e+00	8.594083e-01	2.137517e-01
1910000	-4.614483e+04	1.581564e+02	4.442664e-01	6.749630e-02	2.297193e-01	5.549748e-02	4.935237e-03	6.314423e-01	1.090940e-02	9.442009e-02	2.628291e-01	2.035175e-02	2.584615e-02	5.818866e-01	1.466630e-02	6.503804e-02	2.001757e-01	4.591257e-02	4.635395e-03	6.765332e-01	7.705170e-03	9.845231e-02	1.824916e-01	6.459518e-02	1.944652e-02	6.227532e-01	1.226122e-02	2.974315e-02	3.904577e-01	1.327683e-02	4.608227e-03	5.506778e-01	1.123628e-02	4.528911e+00	6.412348e-01	1.313681e-01	2.733214e+00	8.143412e-01	2.079350e-01
1912500	-4.614028e+04	1.586041e+02	4.529491e-01	6.847918e-02	2.157836e-01	6.506296e-02	7.252996e-04	6.262150e-01	2.373389e-02	5.532948e-02	3.360801e-01	3.290826e-02	3.037670e-02	5.408709e-01	4.434609e-03	6.480056e-02	1.960804e-01	5.061396e-02	5.619677e-03	6.683736e-01	1.451183e-02	1.150480e-01	1.909899e-01	5.425587e-02	2.327073e-02	6.129069e-01	3.528534e-03	1.346267e-02	4.633779e-01	1.778244e-02	2.834384e-03	4.916147e-01	1.092795e-02	2.919024e+00	6.692373e-01	1.470900e-01	2.685465e+00	8.148680e-01	2.151597e-01
1915000	-4.614668e+04	1.555484e+02	4.762502e-01	7.339712e-02	2.174399e-01	5.826127e-02	1.727526e-03	6.314080e-01	1.776614e-02	1.120753e-01	3.038918e-01	3.949024e-02	3.575628e-02	5.005060e-01	8.280348e-03	6.040406e-02	1.899059e-01	4.666823e-02	3.197475e-03	6.880044e-01	1.182001e-02	1.032018e-01	2.030162e-01	5.488344e-02	1.331488e-02	6.168672e-01	8.716469e-03	6.738226e-03	5.205153e-01	7.861013e-03	5.357768e-03	4.470602e-01	1.246754e-02	2.962613e+00	6.711264e-01	1.302662e-01	2.737270e+00	7.807228e-01	1.788571e-01
[truncated: 7,234 more rows]
