# Supplementary material for: Molecular exploration of fossil eggshell uncovers hidden lineage of giant extinct bird
Source: Nat Commun. 2023 Feb 28;14:914. doi: 10.1038/s41467-023-36405-3 (PMC9974994; doi:10.1038/s41467-023-36405-3)
Supplement: Supplementary file 10 — Supplementary Data 10 [file 41467_2023_36405_MOESM10_ESM.zip › Supplementary Data 10 Genetic_data_minus_filtered_reads/5_Phylogeny_generation/MrBayes/EB2MT.ckp]

#NEXUS
[ID: 7744400171]
[generation: 20000000]

begin trees;
	translate
       1 AEPHI,
       2 APTHA,
       3 APTMA,
       4 APTMA2,
       5 APTOW,
       6 DRONO2,
       7 MULAG,
       8 n07AEP05,
       9 n07AEP06,
      10 n07AEP08,
      11 n08AEP07,
      12 n1665,
      13 n1666,
      14 n2973,
      15 n2980,
      16 n2986,
      17 n2987,
      18 n2988,
      19 n2990,
      20 n2997,
      21 n2998,
      22 n3004,
      23 n3011,
      24 n3024,
      25 n3025,
      26 n3026,
      27 n3219,
      28 n3220,
      29 n3221,
      30 n3222,
      31 n3258,
      32 n3757;
	tree mcmc.tree_1 = ((((((13:4.258539826644602e-04,24:9.878398476058624e-04):1.120732752457325e-04,(25:1.443593595406458e-03,30:1.354465986753739e-03):1.384271132372894e-04):1.995546228420561e-04,((8:1.269109826312672e-03,26:2.493822973204422e-04):5.138336427282573e-04,(31:1.354992561171636e-03,(((27:1.534931801220438e-03,12:7.838567935806983e-04):6.573881171181965e-05,16:1.068618115996450e-03):8.329303244807136e-05,(28:3.366020609972340e-04,11:6.826705745120896e-04):2.362844179871344e-04):6.588234521845331e-04):4.679969980836506e-05):4.416514733799220e-06):2.611641312071295e-03,((1:8.237955467862312e-04,32:1.206627617636982e-04):3.767026906465798e-03,(((17:8.800845017633361e-04,20:1.049262073684057e-04):1.447760729875986e-04,23:3.440582556987287e-05):2.347775949829063e-04,21:1.511814759289044e-03):3.576303435199353e-03):1.889040698894133e-03):4.844157665625404e-02,(18:1.391950381267493e-03,((15:1.375948619288442e-03,(10:4.621436076086475e-03,22:9.463864789758446e-05):5.423509991977878e-04):2.756775468184964e-05,((7:3.742503166536201e-03,29:1.828818692370934e-03):2.743420806937176e-04,((9:1.061756685105269e-03,19:5.688904780232998e-04):7.592139339331951e-05,14:9.493115650100147e-05):8.830574889979991e-04):2.050209527147017e-04):2.810735300078717e-03):4.158268758676299e-02):4.678611512687051e-02,((3:1.208141153675300e-03,4:1.493649960404706e-03):2.378917650315650e-02,(2:8.858908529854718e-03,5:1.012041513584505e-02):2.039228429127432e-02):7.961987556642620e-02,6:1.061485684819826e-01);
	tree mcmc.tree_2 = (((4:1.288116394912297e-03,3:1.569072779910950e-03):2.958706726332734e-02,(2:8.052880508755182e-03,5:1.105943478560806e-02):2.074845393219023e-02):8.377656596030224e-02,((((21:1.251994621366500e-03,((20:1.111466766354814e-04,17:5.937892388949487e-04):2.652174803590714e-04,23:1.758032015944189e-04):3.875246407920510e-04):3.711436626938047e-03,(32:3.163843260431963e-05,1:7.628365856599124e-04):3.443016613364249e-03):2.682435472318407e-03,((13:1.683613048068707e-04,((30:1.156239943746576e-03,25:8.740779338504079e-04):2.078761359706143e-04,24:6.779950840660157e-04):1.246826844350205e-04):2.596131455321244e-04,((31:1.000017285617890e-03,(8:1.319270825680115e-03,26:3.509586361276318e-04):3.574736565344774e-04):2.624181684044004e-04,(((27:1.188096247322645e-03,12:5.516759575587533e-04):8.769403293069718e-05,16:4.397830608286773e-04):5.487566535103640e-05,(28:4.891919183088998e-04,11:3.534738905696374e-04):3.186580515813096e-04):2.236955098345000e-04):3.817500308434629e-05):2.350809040347663e-03):4.435177310109249e-02,(18:6.090076474829597e-04,(((7:2.654851274901433e-03,29:2.440443696349244e-03):7.988411226829006e-04,((9:9.149575281902368e-04,19:2.167662392051822e-04):1.653353390805972e-04,14:3.355476449943747e-04):6.349172556623051e-04):2.606678280049038e-04,(15:1.446702736569013e-03,(10:5.082615909515617e-03,22:1.533550621762062e-04):4.471634194256261e-04):4.108325815476737e-04):4.501423517165830e-03):4.918493116411381e-02):5.170546603352955e-02,6:1.076639621361383e-01);
	tree mcmc.tree_3 = (((4:1.056846108086677e-03,3:1.703550177302908e-03):2.668439865725701e-02,(5:1.010520946125597e-02,2:7.950036768293398e-03):1.704130475931409e-02):8.196160464204985e-02,((18:7.979212963602007e-04,(((22:3.668416487993252e-04,10:6.536348574010678e-03):5.465084007476391e-04,(((19:3.086033936146163e-04,9:1.036860082989836e-03):1.669369543267412e-04,14:8.892562138784020e-05):7.249943006276050e-04,(29:3.230060829272737e-03,7:2.861367028664986e-03):2.407216463416058e-04):3.100745282683160e-04):7.038190630069923e-05,15:1.127704772361642e-03):3.043144597007365e-03):4.279141436685673e-02,(((21:1.576142355807653e-03,((17:4.916496127641684e-04,20:1.915029821695454e-04):1.017162105328692e-04,23:1.840100577422617e-05):3.800899823859270e-04):4.469604217452483e-03,(32:2.175708610656702e-04,1:5.386776714958256e-04):3.411189681468942e-03):2.014103271989846e-03,((((30:1.564598432692921e-03,25:1.126738100756953e-03):5.944031398840601e-04,24:7.631476303840398e-04):1.116846634730543e-04,13:4.248644462006392e-04):1.105268918686860e-04,((26:9.876209005924931e-05,8:1.499534646808088e-03):5.235615610976245e-04,(((28:3.231733683869299e-04,11:5.828845324057187e-04):3.251591915292438e-04,(16:1.024755330954375e-03,(27:1.412663688576250e-03,12:7.944276281491166e-04):6.584530592353096e-04):2.007171451068342e-04):5.424037396145964e-04,31:1.933198180930823e-03):5.373949346696105e-05):6.689883181292054e-05):2.235636063702388e-03):4.874479068122613e-02):4.732662729444490e-02,6:1.043060655320379e-01);
	tree mcmc.tree_5 = (((((32:4.187347700760671e-05,1:5.523654956252236e-04):3.727177125778638e-03,(21:1.167434352732481e-03,((17:5.713394553841324e-04,20:2.154758814855699e-04):1.941698826696495e-04,23:9.486261218409832e-05):2.362707308213931e-04):3.871275182911508e-03):3.231058784949734e-03,(((24:3.437326022472213e-04,(25:1.158171664994858e-03,30:1.152027619432873e-03):4.653147493575142e-04):1.394389926794629e-05,13:3.357514987910237e-04):1.767302380022742e-04,((8:1.305570048538095e-03,26:1.789503854283349e-04):4.165460850487687e-04,(31:1.930159802849819e-03,((11:2.868183902033457e-04,28:4.987018332184255e-04):2.214049490349400e-04,(16:6.366377399388233e-04,(12:1.753920389237389e-04,27:9.082534554460975e-04):2.923368664234239e-04):1.470843263824346e-04):2.453549136733881e-04):6.189014873272398e-05):2.483043291754172e-04):2.378857458968822e-03):4.804535952549392e-02,((((14:1.494538307041686e-04,(19:4.372708098358348e-04,9:9.682414397642209e-04):8.287433936374737e-05):5.447412078097710e-04,(7:3.372432925720136e-03,29:1.530870907436160e-03):3.285320087856674e-04):4.153355111155984e-04,((22:1.038161704805953e-04,10:5.261573782211183e-03):5.604620209276583e-04,15:1.334138333100929e-03):5.801284451615385e-05):4.136648980500293e-03,18:8.452325728692693e-04):4.326315560820710e-02):5.077505297148183e-02,((5:1.037717781640969e-02,2:7.957401508700765e-03):2.138801594685295e-02,(3:1.444125299287880e-03,4:1.964859509864890e-03):2.956430747119145e-02):8.060290999176876e-02,6:1.069038351202847e-01);
	tree mcmc.tree_6 = (((5:7.869575711917345e-03,2:1.082686202114813e-02):2.013980228781507e-02,(3:6.539202994140835e-04,4:1.605643155049451e-03):2.961767526925409e-02):8.679341873956346e-02,((18:9.569124358111957e-04,((((29:1.688096390652787e-03,7:4.289758852735412e-03):4.752951320190877e-04,((9:6.328260367533832e-04,19:2.640181608639858e-04):1.199295532785329e-04,14:2.451311372026788e-05):5.688146911733962e-04):2.765533008756430e-04,(10:5.478405512460393e-03,22:1.760769403508119e-04):4.757808045370319e-04):1.958062024738409e-04,15:1.491864400705871e-03):3.949141359770343e-03):4.815107238697582e-02,(((((8:9.888748981892207e-04,26:3.344426857455571e-04):4.195799696301328e-04,((28:8.072588379820980e-04,11:1.459931642885679e-04):1.254884224509693e-04,(16:8.715118473507207e-04,(27:1.556827497939502e-03,12:2.893158600256827e-04):8.974462105280991e-05):1.532354515295851e-04):1.404652141826317e-04):3.482379098172687e-05,31:9.766298265829958e-04):6.081266524156289e-05,((24:3.830608616481562e-04,13:1.628231516450790e-04):5.100072645108498e-05,(30:6.881539473434338e-04,25:7.821455575990730e-04):7.572616276977577e-05):3.204441582919598e-04):1.988433054386615e-03,((((20:9.196740859520308e-05,17:5.437352850598631e-04):5.772548055648219e-05,23:7.576694770082975e-05):3.129470191679475e-04,21:1.159309301576526e-03):3.356559827867703e-03,(32:1.369926704884752e-06,1:8.115703952599188e-04):3.960947421965626e-03):2.747560698500254e-03):4.893190538174061e-02):5.010521133538531e-02,6:9.947578718755451e-02);
	tree mcmc.tree_7 = (((5:8.572723436676411e-03,2:8.564521107684738e-03):2.015379393671330e-02,(4:1.396243705421595e-03,3:1.841542782163645e-03):2.361040909749280e-02):8.291146392992918e-02,((((13:5.168109855591076e-04,((30:8.337432233559551e-04,25:7.119913174288571e-04):6.086450200409333e-04,24:5.595344164652028e-04):7.922393509837170e-05):1.330477234409268e-04,((26:3.626264885712776e-04,8:8.908784077141696e-04):6.627184895060377e-04,(31:1.614770731724613e-03,(((12:2.423744151939356e-04,27:1.965431054699956e-03):7.130135425992682e-04,16:1.373757439219724e-03):2.327797158042154e-04,(11:3.282226141986266e-04,28:4.324321816047406e-04):2.509392125350840e-04):5.424619830624462e-04):4.883100657745389e-05):8.518409336822726e-05):3.241093460880376e-03,((32:5.059852866392173e-05,1:6.443424933289651e-04):4.887321916485761e-03,(((17:5.523283798905143e-04,20:1.379394956703410e-04):2.198110588654488e-04,23:3.581464538137073e-05):1.122140740568712e-04,21:1.697793762174883e-03):4.011655198711455e-03):2.582590469515268e-03):4.732114649058128e-02,(((((9:1.118281917390424e-03,19:7.362478036369818e-04):1.325227822029094e-04,14:7.248948052689091e-05):4.710985345596953e-04,(7:3.439708255354761e-03,29:1.884230513089233e-03):2.108639624636761e-04):3.827935449570003e-04,(15:1.382088639863890e-03,(22:4.811117122887584e-04,10:6.237142432783218e-03):6.723945045833969e-04):6.456861313133994e-05):3.264050517679125e-03,18:1.049823646104799e-03):5.307949573781943e-02):5.190708957357712e-02,6:1.061822743008155e-01);
end;

begin mrbayes;
	startvals
		Tau{all}(1,1)=mcmc.tree_1
		Tau{all}(1,2)=mcmc.tree_2
		Tau{all}(1,3)=mcmc.tree_3
		Tau{all}(2,1)=mcmc.tree_5
		Tau{all}(2,2)=mcmc.tree_6
		Tau{all}(2,3)=mcmc.tree_7
		V{all}(1,1)=mcmc.tree_1
		V{all}(1,2)=mcmc.tree_2
		V{all}(1,3)=mcmc.tree_3
		V{all}(2,1)=mcmc.tree_5
		V{all}(2,2)=mcmc.tree_6
		V{all}(2,3)=mcmc.tree_7
		Revmat{1}(1,1)=(6.995119735114021e-02,2.386239018060836e-01,5.426785979175740e-02,8.442258846488183e-03,6.152103951227077e-01,1.350438708182281e-02)
		Revmat{1}(1,2)=(7.657156805577682e-02,2.476038590130782e-01,5.549596005083221e-02,7.914549774237362e-03,5.935084481114888e-01,1.890561499458656e-02)
		Revmat{1}(1,3)=(6.933321805297539e-02,2.320297770028972e-01,7.506895403260408e-02,8.190062830233947e-03,5.985035834258464e-01,1.687440465544301e-02)
		Revmat{1}(2,1)=(7.681827405173867e-02,2.543877068394950e-01,5.439504972027605e-02,3.984754016308204e-03,5.885406561486772e-01,2.187355922350489e-02)
		Revmat{1}(2,2)=(7.028042865278096e-02,2.063705725380996e-01,6.935300842013055e-02,2.846324077562857e-03,6.381870700002253e-01,1.296259631120083e-02)
		Revmat{1}(2,3)=(6.385528382678830e-02,2.712341782089676e-01,6.837942581366976e-02,1.762533902625579e-03,5.803591958031966e-01,1.440938244475223e-02)
		Revmat{2}(1,1)=(1.015051322815154e-01,2.538542647850726e-01,1.665461566498624e-02,5.320330016403908e-02,5.714781853819737e-01,3.304501722413066e-03)
		Revmat{2}(1,2)=(5.567192536568331e-02,2.969628291962563e-01,4.003129574642302e-02,4.707067850985144e-02,5.582504982874502e-01,2.012772894335684e-03)
		Revmat{2}(1,3)=(4.769273821413896e-02,2.870020253104099e-01,1.626730108544536e-02,4.450454583089778e-02,5.969803914236068e-01,7.552998135501236e-03)
		Revmat{2}(2,1)=(5.590040178102463e-02,2.918131772233293e-01,3.391265489692069e-02,3.942780507749648e-02,5.721951512887256e-01,6.750809732503307e-03)
		Revmat{2}(2,2)=(7.292580978664182e-02,3.243081747585302e-01,2.223503016975308e-02,3.239450932442442e-02,5.464247036168409e-01,1.711772343809581e-03)
		Revmat{2}(2,3)=(7.616556552728107e-02,3.324437120904004e-01,2.109330541806001e-02,5.697327957713138e-02,5.068540120209304e-01,6.470125366196655e-03)
		Revmat{3}(1,1)=(7.029601716241114e-02,1.791461376583645e-01,4.814213713438014e-02,4.181672489797780e-03,6.841525428698091e-01,1.408149268523736e-02)
		Revmat{3}(1,2)=(6.864579018869874e-02,1.815903839616680e-01,4.036525390365524e-02,4.010902715197110e-03,6.919087121079998e-01,1.347895712278111e-02)
		Revmat{3}(1,3)=(6.437586570337574e-02,1.792645335039006e-01,4.892736031190465e-02,7.325254251010453e-03,6.907549084285031e-01,9.352077801305534e-03)
		Revmat{3}(2,1)=(7.090263283558250e-02,1.920649589728813e-01,4.545334461893683e-02,2.183798378351497e-03,6.750566651807245e-01,1.433860001352334e-02)
		Revmat{3}(2,2)=(7.038273947122622e-02,1.930380746505546e-01,3.821364105897535e-02,2.590383454615622e-03,6.811498952340376e-01,1.462526613059062e-02)
		Revmat{3}(2,3)=(7.641613431017599e-02,1.763596829069002e-01,4.061891183309951e-02,2.920224066985307e-03,6.915060597687125e-01,1.217898711412647e-02)
		Revmat{4}(1,1)=(1.069192140976972e-01,1.909105628376463e-01,6.967296643676077e-02,1.932895516356593e-02,6.122726713465650e-01,8.956301177648811e-04)
		Revmat{4}(1,2)=(1.073937507687064e-01,2.024096110936956e-01,6.562715937046235e-02,1.674359902424518e-02,5.831957006132952e-01,2.463017912959519e-02)
		Revmat{4}(1,3)=(9.744151066045803e-02,2.131470862080348e-01,7.030158604969541e-02,1.308880056528787e-02,6.027853322994881e-01,3.235684217035781e-03)
		Revmat{4}(2,1)=(8.572234939581407e-02,1.992390589962038e-01,5.568095555873501e-02,9.910981776255216e-03,6.414351472784956e-01,8.011506994496279e-03)
		Revmat{4}(2,2)=(1.143651844449490e-01,1.715433516594704e-01,8.592850197644077e-02,1.519535150558041e-02,6.020200700277839e-01,1.094754038577551e-02)
		Revmat{4}(2,3)=(1.111970207932790e-01,1.851432879343250e-01,7.899703473016786e-02,1.096655872678817e-02,6.031369651153761e-01,1.055913270006381e-02)
		Revmat{5}(1,1)=(3.715114352319666e-02,4.053836545341034e-01,5.031262508199273e-03,6.454643583263538e-04,5.395595533931703e-01,1.222892168300415e-02)
		Revmat{5}(1,2)=(1.127368101912689e-02,4.699789678002970e-01,1.475228096471030e-02,5.171286899732204e-03,4.939329300518934e-01,4.890853264240199e-03)
		Revmat{5}(1,3)=(2.770648441845947e-02,4.210453235809449e-01,1.569104844583532e-02,2.243207281181239e-03,5.264347793202198e-01,6.879156953359450e-03)
		Revmat{5}(2,1)=(3.544426338436871e-02,4.593115099225254e-01,3.245985760104078e-03,8.223190833503329e-05,4.969580077572489e-01,4.958001267417977e-03)
		Revmat{5}(2,2)=(2.657943043004003e-02,3.860982228771172e-01,2.346347718292281e-03,1.114170348685987e-03,5.499137760593783e-01,3.394805256648616e-02)
		Revmat{5}(2,3)=(1.540827110000730e-02,3.833332862312582e-01,3.835846607258062e-02,2.914646223601930e-03,5.489565364361947e-01,1.102879393635726e-02)
		Alpha{3}(1,1)=(3.689743748369471e+00)
		Alpha{3}(1,2)=(4.034445311971982e+00)
		Alpha{3}(1,3)=(4.769494626946567e+00)
		Alpha{3}(2,1)=(3.922731618855747e+00)
		Alpha{3}(2,2)=(3.215367593882127e+00)
		Alpha{3}(2,3)=(2.863796296562267e+00)
		Ratemultiplier{all}(1,1)=(6.684020379703521e-01,1.344102370693301e-01,2.716594012363319e+00,7.870823418990560e-01,2.098629412237915e-01)
		Ratemultiplier{all}(1,2)=(6.455476876018584e-01,1.326045583729576e-01,2.746416943906752e+00,7.961459524672285e-01,1.903095165187883e-01)
		Ratemultiplier{all}(1,3)=(6.848367150754502e-01,1.341448614308372e-01,2.675821673660464e+00,8.268529258309950e-01,2.162697930400618e-01)
		Ratemultiplier{all}(2,1)=(6.758880012380386e-01,1.515348203619337e-01,2.672880480412552e+00,8.293847590793502e-01,2.028270496452580e-01)
		Ratemultiplier{all}(2,2)=(6.446756629110520e-01,1.621270371089043e-01,2.704778400667939e+00,8.164705952940836e-01,1.943379147145165e-01)
		Ratemultiplier{all}(2,3)=(7.073196657910411e-01,1.203575401719592e-01,2.740266817269152e+00,7.022298976186820e-01,2.038152969961254e-01)
	;
	propset
		Dirichlet(Revmat{1})$alpha(1,1)=1.323129812337430e+02
		Dirichlet(Revmat{1})$alpha(1,2)=1.161834242728280e+02
		Dirichlet(Revmat{1})$alpha(1,3)=1.072508181254215e+02
		Dirichlet(Revmat{1})$alpha(2,1)=1.284025416687735e+02
		Dirichlet(Revmat{1})$alpha(2,2)=1.271249150321399e+02
		Dirichlet(Revmat{1})$alpha(2,3)=1.105170918075646e+02
		Slider(Revmat{1})$delta(1,1)=4.551537591653515e-01
		Slider(Revmat{1})$delta(1,2)=4.417019326598291e-01
		Slider(Revmat{1})$delta(1,3)=4.737289364534656e-01
		Slider(Revmat{1})$delta(2,1)=4.643484750187069e-01
		Slider(Revmat{1})$delta(2,2)=4.597281304939508e-01
		Slider(Revmat{1})$delta(2,3)=5.030226978823541e-01
		Dirichlet(Revmat{2})$alpha(1,1)=3.642189795715313e+01
		Dirichlet(Revmat{2})$alpha(1,2)=3.328710836980875e+01
		Dirichlet(Revmat{2})$alpha(1,3)=3.362164937067413e+01
		Dirichlet(Revmat{2})$alpha(2,1)=3.570069605691554e+01
		Dirichlet(Revmat{2})$alpha(2,2)=3.362164937067413e+01
		Dirichlet(Revmat{2})$alpha(2,3)=3.134861808826132e+01
		Slider(Revmat{2})$delta(1,1)=9.830257293286743e-01
		Slider(Revmat{2})$delta(1,2)=9.635605157143721e-01
		Slider(Revmat{2})$delta(1,3)=9.830257293286743e-01
		Slider(Revmat{2})$delta(2,1)=9.830257293286743e-01
		Slider(Revmat{2})$delta(2,2)=9.929053021564636e-01
		Slider(Revmat{2})$delta(2,3)=9.929053021564636e-01
		Dirichlet(Revmat{3})$alpha(1,1)=3.034358394435605e+02
		Dirichlet(Revmat{3})$alpha(1,2)=2.637944459354099e+02
		Dirichlet(Revmat{3})$alpha(1,3)=2.534509177617805e+02
		Dirichlet(Revmat{3})$alpha(2,1)=3.221992638528421e+02
		Dirichlet(Revmat{3})$alpha(2,2)=2.801065834699019e+02
		Dirichlet(Revmat{3})$alpha(2,3)=2.534509177617805e+02
		Slider(Revmat{3})$delta(1,1)=3.239649380677375e-01
		Slider(Revmat{3})$delta(1,2)=3.439978110396277e-01
		Slider(Revmat{3})$delta(1,3)=3.801763766426785e-01
		Slider(Revmat{3})$delta(2,1)=3.175500024919014e-01
		Slider(Revmat{3})$delta(2,2)=3.544741040558695e-01
		Slider(Revmat{3})$delta(2,3)=3.509470277888989e-01
		Dirichlet(Revmat{4})$alpha(1,1)=8.693582353988089e+01
		Dirichlet(Revmat{4})$alpha(1,2)=7.710515858035708e+01
		Dirichlet(Revmat{4})$alpha(1,3)=6.976763260710368e+01
		Dirichlet(Revmat{4})$alpha(2,1)=8.780954309205642e+01
		Dirichlet(Revmat{4})$alpha(2,2)=7.633794943368579e+01
		Dirichlet(Revmat{4})$alpha(2,3)=7.046880897187189e+01
		Slider(Revmat{4})$delta(1,1)=6.331043725494838e-01
		Slider(Revmat{4})$delta(1,2)=6.996885406482199e-01
		Slider(Revmat{4})$delta(1,3)=7.429548636592682e-01
		Slider(Revmat{4})$delta(2,1)=6.790096191471390e-01
		Slider(Revmat{4})$delta(2,2)=6.858337792713251e-01
		Slider(Revmat{4})$delta(2,3)=7.209972290662776e-01
		Dirichlet(Revmat{5})$alpha(1,1)=4.360492863215435e+01
		Dirichlet(Revmat{5})$alpha(1,2)=3.534546819587882e+01
		Dirichlet(Revmat{5})$alpha(1,3)=3.570069605691554e+01
		Dirichlet(Revmat{5})$alpha(2,1)=4.317105234290876e+01
		Dirichlet(Revmat{5})$alpha(2,2)=3.867410234545092e+01
		Dirichlet(Revmat{5})$alpha(2,3)=3.570069605691554e+01
		Slider(Revmat{5})$delta(1,1)=9.929053021564636e-01
		Slider(Revmat{5})$delta(1,2)=9.929053021564636e-01
		Slider(Revmat{5})$delta(1,3)=9.929053021564636e-01
		Slider(Revmat{5})$delta(2,1)=9.929053021564636e-01
		Slider(Revmat{5})$delta(2,2)=9.929053021564636e-01
		Slider(Revmat{5})$delta(2,3)=9.929053021564636e-01
		Multiplier(Alpha{3})$lambda(1,1)=1.822896509669964e+00
		Multiplier(Alpha{3})$lambda(1,2)=1.822896509669966e+00
		Multiplier(Alpha{3})$lambda(1,3)=1.994566482736863e+00
		Multiplier(Alpha{3})$lambda(2,1)=1.841216924169294e+00
		Multiplier(Alpha{3})$lambda(2,2)=1.916358412300772e+00
		Multiplier(Alpha{3})$lambda(2,3)=1.974720214635294e+00
		Dirichlet(Ratemultiplier{all})$alpha(1,1)=7.439865862435992e+02
		Dirichlet(Ratemultiplier{all})$alpha(1,2)=6.731869017500475e+02
		Dirichlet(Ratemultiplier{all})$alpha(1,3)=5.852405769990122e+02
		Dirichlet(Ratemultiplier{all})$alpha(2,1)=6.799525425915087e+02
		Dirichlet(Ratemultiplier{all})$alpha(2,2)=6.664885801597521e+02
		Dirichlet(Ratemultiplier{all})$alpha(2,3)=6.091246980351415e+02
		Slider(Ratemultiplier{all})$delta(1,1)=1.242161266692384e-01
		Slider(Ratemultiplier{all})$delta(1,2)=1.242161266692384e-01
		Slider(Ratemultiplier{all})$delta(1,3)=1.305848236711532e-01
		Slider(Ratemultiplier{all})$delta(2,1)=1.181580346852876e-01
		Slider(Ratemultiplier{all})$delta(2,2)=1.169823425962974e-01
		Slider(Ratemultiplier{all})$delta(2,3)=1.279990709164610e-01
		Multiplier(V{all})$lambda(1,1)=4.936389827972777e+00
		Multiplier(V{all})$lambda(1,2)=4.556862142338383e+00
		Multiplier(V{all})$lambda(1,3)=5.036111517392273e+00
		Multiplier(V{all})$lambda(2,1)=4.648916863930811e+00
		Multiplier(V{all})$lambda(2,2)=4.936389827972777e+00
		Multiplier(V{all})$lambda(2,3)=4.936389827972777e+00
		TLMultiplier(V{all})$lambda(1,1)=1.857477441472916e-01
		TLMultiplier(V{all})$lambda(1,2)=1.933282533904322e-01
		TLMultiplier(V{all})$lambda(1,3)=2.094299967140427e-01
		TLMultiplier(V{all})$lambda(2,1)=1.972337431739511e-01
		TLMultiplier(V{all})$lambda(2,2)=2.012181290845579e-01
		TLMultiplier(V{all})$lambda(2,3)=2.094299967140427e-01
	;
end;
