# Supplementary material for: Molecular exploration of fossil eggshell uncovers hidden lineage of giant extinct bird
Source: Nat Commun. 2023 Feb 28;14:914. doi: 10.1038/s41467-023-36405-3 (PMC9974994; doi:10.1038/s41467-023-36405-3)
Supplement: Supplementary file 10 — Supplementary Data 10 [file 41467_2023_36405_MOESM10_ESM.zip › Supplementary Data 10 Genetic_data_minus_filtered_reads/5_Phylogeny_generation/MrBayes/EB2MT.mcmc]

[ID: 7744400171]
[ Gen -- Generation]
[ <name1>(<name2>)$acc_run2 -- Acceptance rate of move <name1> changing parameter 1 in run 2]
[ Swap(1<>2)$acc_run3 -- Acceptance rate of swaps between chains 1 and 2 in run 3]
[ StdDev(s) -- Average standard deviation of split frequencies]
Gen	Dirichlet(Revmat{1})$acc_run1	Dirichlet(Revmat{1})$alpha_run1	Slider(Revmat{1})$acc_run1	Slider(Revmat{1})$delta_run1	Dirichlet(Revmat{2})$acc_run1	Dirichlet(Revmat{2})$alpha_run1	Slider(Revmat{2})$acc_run1	Slider(Revmat{2})$delta_run1	Dirichlet(Revmat{3})$acc_run1	Dirichlet(Revmat{3})$alpha_run1	Slider(Revmat{3})$acc_run1	Slider(Revmat{3})$delta_run1	Dirichlet(Revmat{4})$acc_run1	Dirichlet(Revmat{4})$alpha_run1	Slider(Revmat{4})$acc_run1	Slider(Revmat{4})$delta_run1	Dirichlet(Revmat{5})$acc_run1	Dirichlet(Revmat{5})$alpha_run1	Slider(Revmat{5})$acc_run1	Slider(Revmat{5})$delta_run1	Multiplier(Alpha{3})$acc_run1	Multiplier(Alpha{3})$lambda_run1	Dirichlet(Ratemultiplier{all})$acc_run1	Dirichlet(Ratemultiplier{all})$alpha_run1	Slider(Ratemultiplier{all})$acc_run1	Slider(Ratemultiplier{all})$delta_run1	ExtSPR(Tau{all})$acc_run1	ExtTBR(Tau{all})$acc_run1	NNI(Tau{all})$acc_run1	ParsSPR(Tau{all})$acc_run1	Multiplier(V{all})$acc_run1	Multiplier(V{all})$lambda_run1	Nodeslider(V{all})$acc_run1	TLMultiplier(V{all})$acc_run1	TLMultiplier(V{all})$lambda_run1	Swap(1<>2)$acc(1)	Swap(1<>3)$acc(1)	Swap(2<>3)$acc(1)	Dirichlet(Revmat{1})$acc_run2	Dirichlet(Revmat{1})$alpha_run2	Slider(Revmat{1})$acc_run2	Slider(Revmat{1})$delta_run2	Dirichlet(Revmat{2})$acc_run2	Dirichlet(Revmat{2})$alpha_run2	Slider(Revmat{2})$acc_run2	Slider(Revmat{2})$delta_run2	Dirichlet(Revmat{3})$acc_run2	Dirichlet(Revmat{3})$alpha_run2	Slider(Revmat{3})$acc_run2
50000	0.210000	1.020201e+02	0.440000	1.561216e-01	0.480000	9.607894e+01	0.670000	1.561216e-01	0.090000	1.020201e+02	0.340000	1.561216e-01	0.270000	9.607894e+01	0.570000	1.561216e-01	0.450000	9.607894e+01	0.700000	1.561216e-01	0.550000	8.784702e-01	0.010000	5.309183e+01	0.550000	5.309183e-02	0.030000	0.060000	0.150000	0.060000	0.170000	4.695639e+00	0.210000	0.030000	1.079647e+00	0.490412	0.275141	0.574266	0.230000	1.020201e+02	0.500000	1.561216e-01	0.480000	9.607894e+01	0.570000	1.561216e-01	0.060000	1.040811e+02	0.430000
100000	0.220000	1.040811e+02	0.420000	1.624931e-01	0.450000	9.231163e+01	0.680000	1.624931e-01	0.070000	1.061837e+02	0.460000	1.641261e-01	0.230000	9.607894e+01	0.570000	1.624931e-01	0.490000	9.231163e+01	0.580000	1.624931e-01	0.460000	9.611995e-01	0.000000	5.637484e+01	0.430000	5.637484e-02	0.080000	0.040000	0.140000	0.020000	0.160000	4.887272e+00	0.170000	0.030000	8.241805e-01	0.529377	0.280223	0.599760	0.250000	1.061837e+02	0.490000	1.624931e-01	0.430000	9.231163e+01	0.640000	1.624931e-01	0.120000	1.083287e+02	0.390000
150000	0.270000	1.051271e+02	0.470000	1.708243e-01	0.450000	8.869204e+01	0.620000	1.708243e-01	0.150000	1.105171e+02	0.360000	1.708243e-01	0.310000	9.139312e+01	0.590000	1.691245e-01	0.390000	8.869204e+01	0.760000	1.708243e-01	0.440000	1.051720e+00	0.020000	6.046248e+01	0.430000	6.046248e-02	0.050000	0.080000	0.130000	0.070000	0.240000	4.556862e+00	0.240000	0.090000	6.418724e-01	0.569462	0.310456	0.616607	0.220000	1.105171e+02	0.510000	1.708243e-01	0.530000	8.869204e+01	0.690000	1.691245e-01	0.070000	1.127497e+02	0.430000
200000	0.280000	1.072508e+02	0.450000	1.777957e-01	0.310000	8.436648e+01	0.510000	1.777957e-01	0.130000	1.150274e+02	0.350000	1.777957e-01	0.280000	8.780954e+01	0.570000	1.777957e-01	0.440000	8.436648e+01	0.670000	1.777957e-01	0.330000	1.139314e+00	0.030000	6.420127e+01	0.460000	6.420127e-02	0.040000	0.080000	0.150000	0.030000	0.250000	4.648917e+00	0.320000	0.080000	4.949167e-01	0.587616	0.319260	0.622375	0.210000	1.127497e+02	0.500000	1.777957e-01	0.550000	8.436648e+01	0.570000	1.760266e-01	0.140000	1.185305e+02	0.290000
250000	0.180000	1.116278e+02	0.470000	1.869115e-01	0.380000	8.105842e+01	0.590000	1.850517e-01	0.050000	1.209250e+02	0.320000	1.869115e-01	0.350000	8.693582e+01	0.540000	1.850517e-01	0.410000	8.105842e+01	0.730000	1.850517e-01	0.320000	1.246609e+00	0.020000	6.885639e+01	0.450000	6.817126e-02	0.090000	0.060000	0.080000	0.050000	0.260000	4.291491e+00	0.270000	0.070000	3.816063e-01	0.592898	0.324266	0.627495	0.260000	1.116278e+02	0.450000	1.850517e-01	0.540000	8.105842e+01	0.580000	1.850517e-01	0.110000	1.233678e+02	0.400000
300000	0.280000	1.116278e+02	0.390000	1.964947e-01	0.380000	7.710516e+01	0.570000	1.945395e-01	0.060000	1.258600e+02	0.320000	1.945395e-01	0.220000	8.869204e+01	0.520000	1.926038e-01	0.370000	7.710516e+01	0.670000	1.926038e-01	0.460000	1.350435e+00	0.010000	7.384904e+01	0.430000	7.311423e-02	0.050000	0.060000	0.100000	0.020000	0.310000	4.556862e+00	0.290000	0.110000	2.942382e-01	0.593098	0.323007	0.631384	0.170000	1.161834e+02	0.360000	1.945395e-01	0.460000	7.788008e+01	0.610000	1.926038e-01	0.140000	1.296930e+02	0.430000
350000	0.180000	1.173511e+02	0.430000	2.045138e-01	0.340000	7.408182e+01	0.650000	2.024788e-01	0.060000	1.323130e+02	0.230000	2.004641e-01	0.300000	8.780954e+01	0.490000	2.024788e-01	0.390000	7.408182e+01	0.560000	2.004641e-01	0.290000	1.477611e+00	0.020000	7.841561e+01	0.360000	7.763536e-02	0.090000	0.100000	0.090000	0.040000	0.340000	4.422187e+00	0.260000	0.180000	2.385048e-01	0.597264	0.331920	0.640249	0.190000	1.185305e+02	0.350000	2.024788e-01	0.460000	7.482636e+01	0.610000	2.024788e-01	0.130000	1.349859e+02	0.350000
400000	0.230000	1.173511e+02	0.410000	2.128601e-01	0.430000	7.117703e+01	0.600000	2.107421e-01	0.160000	1.377128e+02	0.300000	2.086452e-01	0.180000	8.780954e+01	0.520000	2.107421e-01	0.350000	7.046881e+01	0.660000	2.107421e-01	0.310000	1.568982e+00	0.010000	8.326456e+01	0.360000	8.326456e-02	0.070000	0.070000	0.080000	0.050000	0.220000	4.790497e+00	0.270000	0.210000	1.972337e-01	0.599087	0.332143	0.641311	0.340000	1.185305e+02	0.420000	2.107421e-01	0.400000	7.189237e+01	0.550000	2.107421e-01	0.110000	1.404948e+02	0.290000
450000	0.300000	1.185305e+02	0.370000	2.215471e-01	0.360000	6.838614e+01	0.590000	2.215471e-01	0.170000	1.447735e+02	0.340000	2.193427e-01	0.260000	8.607080e+01	0.400000	2.193427e-01	0.330000	6.770569e+01	0.670000	2.193427e-01	0.280000	1.649425e+00	0.020000	8.930192e+01	0.370000	8.841335e-02	0.110000	0.050000	0.080000	0.030000	0.210000	4.648917e+00	0.260000	0.200000	1.838995e-01	0.602659	0.335019	0.641826	0.270000	1.173511e+02	0.290000	2.193427e-01	0.410000	6.838614e+01	0.570000	2.193427e-01	0.120000	1.476981e+02	0.370000
500000	0.270000	1.209250e+02	0.350000	2.305886e-01	0.470000	6.505091e+01	0.510000	2.305886e-01	0.140000	1.506818e+02	0.320000	2.282942e-01	0.200000	8.436648e+01	0.550000	2.305886e-01	0.420000	6.440364e+01	0.620000	2.305886e-01	0.270000	1.666002e+00	0.000000	9.482404e+01	0.300000	9.388053e-02	0.010000	0.100000	0.060000	0.040000	0.270000	4.936390e+00	0.240000	0.250000	1.876145e-01	0.602503	0.333151	0.641046	0.170000	1.173511e+02	0.330000	2.305886e-01	0.330000	6.570468e+01	0.610000	2.282942e-01	0.090000	1.537258e+02	0.400000
550000	0.250000	1.221403e+02	0.330000	2.424112e-01	0.340000	6.250023e+01	0.570000	2.399991e-01	0.110000	1.568312e+02	0.330000	2.376111e-01	0.300000	8.521438e+01	0.510000	2.399991e-01	0.440000	6.312836e+01	0.590000	2.399991e-01	0.260000	1.769022e+00	0.020000	1.006876e+02	0.340000	9.577704e-02	0.040000	0.040000	0.140000	0.050000	0.240000	4.556862e+00	0.200000	0.280000	1.838995e-01	0.605505	0.337011	0.644570	0.330000	1.173511e+02	0.430000	2.399991e-01	0.470000	6.250023e+01	0.570000	2.399991e-01	0.140000	1.599994e+02	0.290000
600000	0.270000	1.221403e+02	0.350000	2.523041e-01	0.340000	6.004956e+01	0.620000	2.497937e-01	0.190000	1.632316e+02	0.240000	2.448474e-01	0.240000	8.352702e+01	0.440000	2.523041e-01	0.360000	6.065307e+01	0.490000	2.497937e-01	0.300000	1.804758e+00	0.050000	1.079883e+02	0.290000	1.006876e-01	0.050000	0.050000	0.080000	0.060000	0.240000	4.838643e+00	0.170000	0.280000	1.838995e-01	0.603870	0.333751	0.641090	0.210000	1.209250e+02	0.330000	2.523041e-01	0.330000	6.126264e+01	0.540000	2.497937e-01	0.150000	1.682028e+02	0.280000
650000	0.280000	1.258600e+02	0.320000	2.652401e-01	0.280000	5.827483e+01	0.530000	2.626009e-01	0.150000	1.682028e+02	0.250000	2.448474e-01	0.250000	8.521438e+01	0.480000	2.626009e-01	0.260000	5.769498e+01	0.530000	2.626009e-01	0.250000	1.786801e+00	0.000000	1.158183e+02	0.260000	1.058500e-01	0.060000	0.060000	0.070000	0.020000	0.210000	4.936390e+00	0.210000	0.400000	1.876145e-01	0.605215	0.334784	0.641466	0.210000	1.233678e+02	0.340000	2.626009e-01	0.370000	5.886050e+01	0.510000	2.599880e-01	0.170000	1.750673e+02	0.320000
700000	0.260000	1.284025e+02	0.400000	2.760647e-01	0.350000	5.598984e+01	0.510000	2.733178e-01	0.130000	1.750673e+02	0.270000	2.523041e-01	0.300000	8.352702e+01	0.490000	2.733178e-01	0.320000	5.543273e+01	0.520000	2.733178e-01	0.290000	1.716739e+00	0.020000	1.229802e+02	0.270000	1.069138e-01	0.040000	0.120000	0.120000	0.040000	0.260000	4.790497e+00	0.250000	0.340000	1.895001e-01	0.605966	0.336305	0.644153	0.220000	1.233678e+02	0.380000	2.760647e-01	0.450000	5.655254e+01	0.510000	2.733178e-01	0.150000	1.822119e+02	0.290000
750000	0.240000	1.284025e+02	0.400000	2.873311e-01	0.380000	5.325918e+01	0.580000	2.873311e-01	0.170000	1.822119e+02	0.260000	2.574010e-01	0.290000	8.105842e+01	0.430000	2.844721e-01	0.360000	5.325918e+01	0.540000	2.844721e-01	0.310000	1.859721e+00	0.030000	1.305848e+02	0.270000	1.090736e-01	0.070000	0.070000	0.110000	0.080000	0.220000	4.936390e+00	0.130000	0.300000	1.972337e-01	0.608205	0.337459	0.644725	0.210000	1.246077e+02	0.420000	2.873311e-01	0.400000	5.379444e+01	0.580000	2.844721e-01	0.220000	1.896481e+02	0.280000
800000	0.180000	1.258600e+02	0.290000	3.020629e-01	0.250000	5.220458e+01	0.470000	2.990573e-01	0.140000	1.896481e+02	0.180000	2.626009e-01	0.100000	8.105842e+01	0.520000	2.990573e-01	0.360000	5.220458e+01	0.510000	2.960817e-01	0.310000	1.916358e+00	0.030000	1.400533e+02	0.210000	1.146659e-01	0.060000	0.060000	0.160000	0.070000	0.200000	4.790497e+00	0.200000	0.310000	1.914046e-01	0.610630	0.341247	0.647206	0.230000	1.246077e+02	0.280000	3.020629e-01	0.310000	5.272924e+01	0.540000	2.990573e-01	0.200000	1.993716e+02	0.370000
850000	0.350000	1.209250e+02	0.260000	3.143903e-01	0.350000	4.965853e+01	0.540000	3.112621e-01	0.150000	1.973878e+02	0.230000	2.705983e-01	0.250000	8.269591e+01	0.320000	3.112621e-01	0.340000	5.117086e+01	0.570000	3.112621e-01	0.310000	1.935618e+00	0.030000	1.487137e+02	0.300000	1.158183e-01	0.040000	0.070000	0.120000	0.030000	0.220000	4.790497e+00	0.290000	0.230000	1.838995e-01	0.610357	0.341701	0.648537	0.220000	1.258600e+02	0.330000	3.143903e-01	0.370000	5.168513e+01	0.420000	3.112621e-01	0.170000	2.075081e+02	0.190000
900000	0.280000	1.209250e+02	0.260000	3.239649e-01	0.320000	4.771139e+01	0.520000	3.272208e-01	0.190000	2.075081e+02	0.340000	2.733178e-01	0.170000	8.352702e+01	0.320000	3.239649e-01	0.340000	5.015761e+01	0.550000	3.239649e-01	0.190000	1.859721e+00	0.060000	1.594967e+02	0.310000	1.158183e-01	0.060000	0.040000	0.050000	0.050000	0.290000	4.790497e+00	0.230000	0.190000	1.766887e-01	0.610031	0.340887	0.647671	0.280000	1.233678e+02	0.400000	3.239649e-01	0.220000	5.117086e+01	0.470000	3.272208e-01	0.220000	2.159766e+02	0.320000
950000	0.260000	1.173511e+02	0.350000	3.305095e-01	0.370000	4.630131e+01	0.540000	3.405750e-01	0.160000	2.159766e+02	0.270000	2.844721e-01	0.220000	8.187308e+01	0.390000	3.405750e-01	0.350000	4.965853e+01	0.510000	3.371862e-01	0.200000	1.804758e+00	0.040000	1.693594e+02	0.300000	1.146659e-01	0.080000	0.090000	0.130000	0.100000	0.280000	4.838643e+00	0.270000	0.260000	1.838995e-01	0.611242	0.342098	0.649116	0.230000	1.284025e+02	0.300000	3.371862e-01	0.290000	4.916442e+01	0.500000	3.405750e-01	0.200000	2.247908e+02	0.290000
1000000	0.230000	1.197217e+02	0.360000	3.371862e-01	0.330000	4.448581e+01	0.530000	3.580366e-01	0.180000	2.247908e+02	0.280000	2.844721e-01	0.160000	8.269591e+01	0.340000	3.544741e-01	0.260000	4.867523e+01	0.600000	3.509470e-01	0.250000	1.822897e+00	0.090000	1.798320e+02	0.180000	1.146659e-01	0.070000	0.040000	0.100000	0.010000	0.200000	4.378185e+00	0.330000	0.240000	1.838995e-01	0.613136	0.343637	0.650083	0.250000	1.309964e+02	0.230000	3.439978e-01	0.280000	4.676664e+01	0.460000	3.580366e-01	0.230000	2.363161e+02	0.200000
1050000	0.220000	1.209250e+02	0.310000	3.544741e-01	0.270000	4.360493e+01	0.480000	3.726484e-01	0.240000	2.316367e+02	0.290000	2.873311e-01	0.250000	8.269591e+01	0.280000	3.689405e-01	0.290000	4.771139e+01	0.510000	3.689405e-01	0.260000	1.804758e+00	0.090000	1.909522e+02	0.320000	1.181580e-01	0.060000	0.070000	0.130000	0.050000	0.230000	4.602659e+00	0.210000	0.300000	2.012181e-01	0.614721	0.343281	0.648076	0.240000	1.296930e+02	0.310000	3.509470e-01	0.250000	4.676664e+01	0.350000	3.726484e-01	0.210000	2.459603e+02	0.360000
1100000	0.340000	1.233678e+02	0.310000	3.652694e-01	0.290000	4.274149e+01	0.440000	3.917545e-01	0.170000	2.435130e+02	0.230000	2.931356e-01	0.180000	8.269591e+01	0.440000	3.878564e-01	0.260000	4.723666e+01	0.490000	3.839972e-01	0.250000	1.804758e+00	0.100000	2.047978e+02	0.300000	1.193455e-01	0.090000	0.030000	0.070000	0.030000	0.320000	4.742831e+00	0.310000	0.220000	1.895001e-01	0.614945	0.344783	0.649536	0.240000	1.296930e+02	0.280000	3.580366e-01	0.300000	4.493290e+01	0.510000	3.878564e-01	0.220000	2.559981e+02	0.330000
1150000	0.220000	1.271249e+02	0.290000	3.726484e-01	0.270000	4.147829e+01	0.410000	4.077423e-01	0.290000	2.484323e+02	0.200000	2.960817e-01	0.270000	8.105842e+01	0.390000	4.036852e-01	0.290000	4.630131e+01	0.550000	3.996684e-01	0.280000	1.786801e+00	0.070000	2.174618e+02	0.280000	1.217565e-01	0.070000	0.070000	0.120000	0.040000	0.280000	4.742831e+00	0.250000	0.310000	1.972337e-01	0.616041	0.346032	0.650344	0.230000	1.349859e+02	0.290000	3.726484e-01	0.350000	4.274149e+01	0.370000	4.077423e-01	0.220000	2.585710e+02	0.210000
1200000	0.190000	1.258600e+02	0.240000	3.801764e-01	0.280000	3.985190e+01	0.410000	4.243826e-01	0.250000	2.585710e+02	0.220000	3.020629e-01	0.240000	8.187308e+01	0.310000	4.201599e-01	0.280000	4.404317e+01	0.420000	4.159792e-01	0.260000	1.804758e+00	0.080000	2.332295e+02	0.190000	1.217565e-01	0.130000	0.060000	0.050000	0.020000	0.210000	4.648917e+00	0.250000	0.260000	1.895001e-01	0.615348	0.344517	0.650263	0.320000	1.323130e+02	0.330000	3.839972e-01	0.280000	4.274149e+01	0.530000	4.243826e-01	0.240000	2.691234e+02	0.320000
1250000	0.230000	1.284025e+02	0.230000	3.801764e-01	0.230000	3.985190e+01	0.390000	4.417019e-01	0.210000	2.691234e+02	0.290000	3.143903e-01	0.220000	8.187308e+01	0.280000	4.373069e-01	0.280000	4.231621e+01	0.560000	4.373069e-01	0.330000	1.733993e+00	0.120000	2.476516e+02	0.270000	1.229802e-01	0.070000	0.090000	0.120000	0.050000	0.320000	4.511521e+00	0.220000	0.250000	1.992160e-01	0.614309	0.343447	0.650425	0.330000	1.258600e+02	0.290000	3.917545e-01	0.290000	4.274149e+01	0.470000	4.461411e-01	0.170000	2.745601e+02	0.190000
1300000	0.210000	1.284025e+02	0.290000	3.878564e-01	0.250000	4.106558e+01	0.420000	4.643485e-01	0.270000	2.718282e+02	0.250000	3.112621e-01	0.200000	8.521438e+01	0.390000	4.597281e-01	0.260000	4.147829e+01	0.540000	4.551538e-01	0.300000	1.786801e+00	0.100000	2.656084e+02	0.260000	1.242161e-01	0.130000	0.010000	0.120000	0.090000	0.230000	4.648917e+00	0.300000	0.230000	1.876145e-01	0.614551	0.342608	0.649460	0.210000	1.284025e+02	0.240000	4.036852e-01	0.230000	4.231621e+01	0.460000	4.643485e-01	0.220000	2.801066e+02	0.240000
1350000	0.200000	1.284025e+02	0.230000	3.996684e-01	0.230000	4.106558e+01	0.430000	4.832989e-01	0.190000	2.718282e+02	0.220000	3.050987e-01	0.280000	8.269591e+01	0.350000	4.784900e-01	0.230000	4.106558e+01	0.470000	4.784900e-01	0.230000	1.769022e+00	0.110000	2.820327e+02	0.220000	1.193455e-01	0.060000	0.050000	0.050000	0.050000	0.310000	4.887272e+00	0.270000	0.280000	1.895001e-01	0.615428	0.343743	0.650458	0.240000	1.309964e+02	0.260000	4.201599e-01	0.370000	4.147829e+01	0.430000	4.832989e-01	0.260000	2.829217e+02	0.260000
1400000	0.350000	1.246077e+02	0.360000	4.077423e-01	0.280000	4.025242e+01	0.430000	5.030227e-01	0.270000	2.773195e+02	0.240000	3.050987e-01	0.360000	8.269591e+01	0.320000	4.930622e-01	0.220000	4.147829e+01	0.440000	4.980175e-01	0.320000	1.841217e+00	0.150000	3.024824e+02	0.260000	1.193455e-01	0.070000	0.120000	0.190000	0.050000	0.260000	4.838643e+00	0.230000	0.290000	2.012181e-01	0.615971	0.343536	0.650184	0.260000	1.309964e+02	0.220000	4.286477e-01	0.320000	4.065697e+01	0.350000	5.030227e-01	0.310000	2.718282e+02	0.250000
1450000	0.230000	1.271249e+02	0.180000	4.077423e-01	0.260000	3.906278e+01	0.370000	5.235514e-01	0.180000	2.886371e+02	0.310000	3.081650e-01	0.260000	8.352702e+01	0.310000	5.030227e-01	0.310000	4.147829e+01	0.480000	5.183420e-01	0.230000	1.822897e+00	0.120000	3.244148e+02	0.220000	1.158183e-01	0.060000	0.080000	0.100000	0.040000	0.320000	4.695639e+00	0.260000	0.190000	1.876145e-01	0.617073	0.344088	0.650033	0.300000	1.309964e+02	0.280000	4.329556e-01	0.210000	3.945537e+01	0.500000	5.288132e-01	0.220000	2.773195e+02	0.270000
1500000	0.170000	1.246077e+02	0.300000	4.159792e-01	0.120000	3.828929e+01	0.440000	5.503945e-01	0.210000	2.974274e+02	0.220000	3.081650e-01	0.280000	8.187308e+01	0.220000	4.930622e-01	0.350000	4.025242e+01	0.530000	5.449180e-01	0.260000	1.897290e+00	0.180000	3.444755e+02	0.220000	1.123954e-01	0.060000	0.070000	0.100000	0.070000	0.240000	4.602659e+00	0.280000	0.260000	1.876145e-01	0.618236	0.345550	0.650798	0.240000	1.323130e+02	0.250000	4.159792e-01	0.240000	3.945537e+01	0.420000	5.503945e-01	0.290000	2.773195e+02	0.190000
1550000	0.290000	1.197217e+02	0.290000	4.159792e-01	0.290000	3.642190e+01	0.320000	5.728565e-01	0.280000	2.915379e+02	0.230000	3.081650e-01	0.250000	8.105842e+01	0.440000	4.980175e-01	0.320000	3.945537e+01	0.520000	5.671565e-01	0.270000	1.878412e+00	0.180000	3.694528e+02	0.340000	1.146659e-01	0.070000	0.020000	0.110000	0.030000	0.330000	4.742831e+00	0.170000	0.190000	1.838995e-01	0.618880	0.346079	0.650660	0.300000	1.323130e+02	0.250000	4.286477e-01	0.240000	3.906278e+01	0.410000	5.728565e-01	0.260000	2.745601e+02	0.240000
1600000	0.230000	1.233678e+02	0.220000	4.201599e-01	0.210000	3.715767e+01	0.380000	5.962352e-01	0.160000	3.004166e+02	0.270000	3.112621e-01	0.160000	8.269591e+01	0.310000	5.030227e-01	0.230000	4.065697e+01	0.460000	5.903026e-01	0.270000	1.878412e+00	0.130000	3.922985e+02	0.300000	1.181580e-01	0.050000	0.070000	0.090000	0.040000	0.210000	4.838643e+00	0.190000	0.220000	1.914046e-01	0.618727	0.345595	0.650496	0.310000	1.309964e+02	0.320000	4.461411e-01	0.340000	3.828929e+01	0.340000	5.962352e-01	0.290000	2.691234e+02	0.250000
1650000	0.300000	1.209250e+02	0.230000	4.286477e-01	0.220000	3.790830e+01	0.430000	6.205681e-01	0.270000	2.886371e+02	0.230000	3.081650e-01	0.200000	8.269591e+01	0.340000	5.235514e-01	0.280000	3.985190e+01	0.360000	6.205681e-01	0.280000	1.859721e+00	0.190000	4.165569e+02	0.270000	1.205450e-01	0.070000	0.030000	0.080000	0.090000	0.220000	4.466630e+00	0.220000	0.220000	1.914046e-01	0.617734	0.344303	0.649984	0.260000	1.284025e+02	0.230000	4.506249e-01	0.260000	3.828929e+01	0.340000	6.268049e-01	0.220000	2.664456e+02	0.260000
1700000	0.200000	1.233678e+02	0.330000	4.373069e-01	0.220000	3.828929e+01	0.340000	6.394672e-01	0.240000	2.886371e+02	0.220000	3.112621e-01	0.240000	8.521438e+01	0.310000	5.449180e-01	0.300000	3.790830e+01	0.400000	6.458939e-01	0.270000	1.841217e+00	0.190000	4.467607e+02	0.320000	1.193455e-01	0.080000	0.040000	0.130000	0.070000	0.240000	4.986001e+00	0.270000	0.300000	1.972337e-01	0.618550	0.345374	0.650697	0.170000	1.271249e+02	0.230000	4.506249e-01	0.280000	3.790830e+01	0.350000	6.523853e-01	0.230000	2.718282e+02	0.230000
1750000	0.190000	1.271249e+02	0.270000	4.506249e-01	0.210000	3.790830e+01	0.370000	6.655643e-01	0.210000	2.974274e+02	0.210000	3.112621e-01	0.250000	8.521438e+01	0.300000	5.615132e-01	0.240000	3.867410e+01	0.440000	6.722534e-01	0.230000	1.804758e+00	0.210000	4.791545e+02	0.250000	1.169823e-01	0.100000	0.030000	0.110000	0.060000	0.260000	4.466630e+00	0.230000	0.200000	1.914046e-01	0.618597	0.345745	0.650928	0.270000	1.221403e+02	0.230000	4.417019e-01	0.240000	3.828929e+01	0.240000	6.655643e-01	0.260000	2.745601e+02	0.250000
1800000	0.290000	1.246077e+02	0.320000	4.597281e-01	0.280000	3.867410e+01	0.340000	6.996885e-01	0.220000	3.095657e+02	0.230000	3.050987e-01	0.240000	8.269591e+01	0.230000	5.615132e-01	0.240000	3.945537e+01	0.380000	7.067205e-01	0.230000	1.716739e+00	0.230000	5.087837e+02	0.250000	1.181580e-01	0.050000	0.070000	0.140000	0.050000	0.240000	4.742831e+00	0.230000	0.270000	1.952712e-01	0.619356	0.346146	0.651213	0.360000	1.221403e+02	0.310000	4.506249e-01	0.220000	3.828929e+01	0.360000	6.927265e-01	0.300000	2.801066e+02	0.260000
1850000	0.260000	1.221403e+02	0.240000	4.551538e-01	0.260000	3.945537e+01	0.400000	7.282434e-01	0.270000	3.034358e+02	0.330000	3.020629e-01	0.280000	7.945336e+01	0.300000	5.844290e-01	0.260000	3.906278e+01	0.380000	7.355623e-01	0.290000	1.804758e+00	0.270000	5.295476e+02	0.190000	1.158183e-01	0.090000	0.060000	0.090000	0.020000	0.270000	4.790497e+00	0.250000	0.340000	1.952712e-01	0.618703	0.346079	0.651591	0.270000	1.233678e+02	0.340000	4.551538e-01	0.320000	3.753111e+01	0.320000	7.282434e-01	0.270000	2.718282e+02	0.230000
1900000	0.260000	1.233678e+02	0.320000	4.551538e-01	0.280000	3.828929e+01	0.230000	7.355623e-01	0.260000	3.064854e+02	0.250000	3.020629e-01	0.170000	8.105842e+01	0.190000	6.022275e-01	0.150000	3.906278e+01	0.480000	7.732754e-01	0.290000	1.769022e+00	0.190000	5.679441e+02	0.290000	1.169823e-01	0.070000	0.090000	0.070000	0.040000	0.210000	4.334621e+00	0.330000	0.310000	1.876145e-01	0.618529	0.345729	0.651519	0.220000	1.258600e+02	0.270000	4.643485e-01	0.260000	3.715767e+01	0.340000	7.579635e-01	0.180000	2.718282e+02	0.250000
1950000	0.180000	1.233678e+02	0.320000	4.597281e-01	0.330000	3.828929e+01	0.270000	7.655812e-01	0.260000	3.064854e+02	0.280000	3.143903e-01	0.240000	8.269591e+01	0.220000	6.022275e-01	0.180000	3.906278e+01	0.410000	8.129221e-01	0.220000	1.682746e+00	0.140000	6.091247e+02	0.190000	1.217565e-01	0.120000	0.050000	0.160000	0.050000	0.290000	4.511521e+00	0.270000	0.350000	1.802581e-01	0.619738	0.346962	0.651735	0.220000	1.284025e+02	0.210000	4.643485e-01	0.300000	3.715767e+01	0.280000	7.888966e-01	0.170000	2.773195e+02	0.260000
2000000	0.220000	1.209250e+02	0.330000	4.690153e-01	0.270000	3.753111e+01	0.280000	7.968252e-01	0.250000	3.126768e+02	0.250000	3.143903e-01	0.230000	8.521438e+01	0.160000	6.143933e-01	0.230000	3.906278e+01	0.320000	8.460981e-01	0.370000	1.769022e+00	0.200000	6.339835e+02	0.180000	1.158183e-01	0.070000	0.110000	0.120000	0.040000	0.210000	4.887272e+00	0.230000	0.280000	1.914046e-01	0.619655	0.347260	0.652292	0.270000	1.284025e+02	0.210000	4.643485e-01	0.250000	3.715767e+01	0.280000	8.293442e-01	0.210000	2.829217e+02	0.240000
2050000	0.250000	1.246077e+02	0.270000	4.643485e-01	0.270000	3.828929e+01	0.310000	8.210921e-01	0.290000	3.095657e+02	0.290000	3.239649e-01	0.290000	8.693582e+01	0.310000	6.205681e-01	0.300000	3.828929e+01	0.400000	8.806280e-01	0.210000	1.733993e+00	0.230000	6.467909e+02	0.270000	1.205450e-01	0.020000	0.050000	0.140000	0.050000	0.260000	4.887272e+00	0.230000	0.220000	1.876145e-01	0.619742	0.347710	0.653220	0.240000	1.258600e+02	0.290000	4.597281e-01	0.270000	3.753111e+01	0.280000	8.631904e-01	0.250000	2.801066e+02	0.210000
2100000	0.240000	1.271249e+02	0.300000	4.737289e-01	0.280000	3.753111e+01	0.340000	8.376793e-01	0.240000	3.221993e+02	0.350000	3.305095e-01	0.360000	8.693582e+01	0.300000	6.331044e-01	0.140000	3.790830e+01	0.370000	9.074471e-01	0.150000	1.716739e+00	0.350000	6.403552e+02	0.290000	1.217565e-01	0.090000	0.060000	0.080000	0.030000	0.340000	4.556862e+00	0.250000	0.240000	1.914046e-01	0.619957	0.348069	0.653438	0.210000	1.271249e+02	0.270000	4.506249e-01	0.260000	3.605949e+01	0.380000	8.984179e-01	0.210000	2.801066e+02	0.270000
2150000	0.250000	1.296930e+02	0.290000	4.690153e-01	0.230000	3.867410e+01	0.280000	8.546015e-01	0.210000	3.158193e+02	0.280000	3.439978e-01	0.220000	8.780954e+01	0.210000	6.022275e-01	0.200000	3.867410e+01	0.350000	9.444807e-01	0.280000	1.699657e+00	0.220000	6.467909e+02	0.320000	1.217565e-01	0.070000	0.060000	0.050000	0.050000	0.240000	4.206514e+00	0.200000	0.360000	1.914046e-01	0.620101	0.348049	0.653322	0.240000	1.296930e+02	0.260000	4.597281e-01	0.270000	3.605949e+01	0.320000	9.257788e-01	0.150000	2.886371e+02	0.250000
2200000	0.240000	1.296930e+02	0.170000	4.597281e-01	0.280000	3.790830e+01	0.310000	8.894785e-01	0.280000	3.189933e+02	0.290000	3.405750e-01	0.260000	8.607080e+01	0.200000	5.786138e-01	0.190000	3.985190e+01	0.370000	9.929053e-01	0.270000	1.751420e+00	0.230000	6.598569e+02	0.220000	1.229802e-01	0.050000	0.060000	0.100000	0.080000	0.220000	4.790497e+00	0.180000	0.300000	1.933283e-01	0.621418	0.349820	0.653930	0.250000	1.309964e+02	0.310000	4.597281e-01	0.300000	3.642190e+01	0.340000	9.444807e-01	0.280000	2.886371e+02	0.310000
2250000	0.270000	1.336427e+02	0.280000	4.597281e-01	0.240000	3.828929e+01	0.310000	8.984179e-01	0.250000	3.254374e+02	0.350000	3.474550e-01	0.300000	8.869204e+01	0.190000	5.903026e-01	0.220000	3.985190e+01	0.280000	9.929053e-01	0.210000	1.733993e+00	0.290000	6.867862e+02	0.220000	1.181580e-01	0.050000	0.090000	0.100000	0.030000	0.270000	4.887272e+00	0.250000	0.240000	1.876145e-01	0.620963	0.349949	0.654589	0.210000	1.309964e+02	0.310000	4.551538e-01	0.190000	3.642190e+01	0.230000	9.635605e-01	0.230000	2.915379e+02	0.270000
2300000	0.320000	1.336427e+02	0.250000	4.417019e-01	0.230000	3.828929e+01	0.270000	9.257788e-01	0.210000	3.287081e+02	0.250000	3.474550e-01	0.310000	8.693582e+01	0.250000	6.022275e-01	0.300000	3.906278e+01	0.320000	9.929053e-01	0.260000	1.786801e+00	0.350000	6.799525e+02	0.240000	1.158183e-01	0.110000	0.040000	0.120000	0.040000	0.260000	4.648917e+00	0.180000	0.220000	1.952712e-01	0.621554	0.350784	0.655340	0.270000	1.246077e+02	0.320000	4.643485e-01	0.260000	3.642190e+01	0.300000	9.929053e-01	0.200000	2.915379e+02	0.230000
2350000	0.320000	1.309964e+02	0.200000	4.373069e-01	0.310000	3.678794e+01	0.200000	9.257788e-01	0.320000	3.158193e+02	0.170000	3.474550e-01	0.260000	8.352702e+01	0.320000	6.205681e-01	0.190000	3.867410e+01	0.370000	9.929053e-01	0.210000	1.786801e+00	0.300000	6.867862e+02	0.230000	1.169823e-01	0.030000	0.100000	0.180000	0.020000	0.360000	4.422187e+00	0.210000	0.220000	1.857477e-01	0.622248	0.350579	0.654546	0.200000	1.271249e+02	0.240000	4.643485e-01	0.230000	3.753111e+01	0.270000	9.929053e-01	0.240000	2.857651e+02	0.320000
2400000	0.250000	1.309964e+02	0.220000	4.373069e-01	0.270000	3.570070e+01	0.260000	9.444807e-01	0.310000	3.158193e+02	0.290000	3.544741e-01	0.220000	8.436648e+01	0.240000	6.331044e-01	0.300000	3.867410e+01	0.200000	9.830257e-01	0.230000	1.751420e+00	0.340000	7.148145e+02	0.290000	1.146659e-01	0.130000	0.080000	0.070000	0.040000	0.260000	4.556862e+00	0.240000	0.240000	1.802581e-01	0.622567	0.350713	0.654654	0.190000	1.296930e+02	0.260000	4.597281e-01	0.200000	3.753111e+01	0.280000	9.929053e-01	0.300000	2.857651e+02	0.400000
2450000	0.290000	1.271249e+02	0.280000	4.461411e-01	0.240000	3.642190e+01	0.280000	9.635605e-01	0.280000	3.126768e+02	0.240000	3.405750e-01	0.230000	8.436648e+01	0.220000	6.082800e-01	0.290000	3.828929e+01	0.270000	9.929053e-01	0.260000	1.804758e+00	0.390000	7.219985e+02	0.300000	1.158183e-01	0.070000	0.070000	0.160000	0.040000	0.170000	4.334621e+00	0.210000	0.320000	1.876145e-01	0.622468	0.350300	0.654006	0.280000	1.284025e+02	0.240000	4.506249e-01	0.260000	3.753111e+01	0.290000	9.929053e-01	0.270000	2.773195e+02	0.220000
2500000	0.300000	1.246077e+02	0.280000	4.329556e-01	0.230000	3.715767e+01	0.250000	9.732445e-01	0.210000	3.064854e+02	0.250000	3.239649e-01	0.200000	8.607080e+01	0.260000	6.268049e-01	0.310000	3.678794e+01	0.310000	9.929053e-01	0.240000	1.841217e+00	0.300000	7.219985e+02	0.240000	1.181580e-01	0.050000	0.060000	0.070000	0.070000	0.210000	4.887272e+00	0.280000	0.200000	1.952712e-01	0.622835	0.350318	0.653591	0.240000	1.336427e+02	0.310000	4.597281e-01	0.230000	3.753111e+01	0.310000	9.830257e-01	0.180000	2.773195e+02	0.210000
2550000	0.270000	1.197217e+02	0.250000	4.329556e-01	0.230000	3.715767e+01	0.260000	9.929053e-01	0.330000	3.064854e+02	0.190000	3.112621e-01	0.300000	8.607080e+01	0.210000	6.331044e-01	0.160000	3.753111e+01	0.350000	9.929053e-01	0.250000	1.751420e+00	0.270000	7.148145e+02	0.290000	1.193455e-01	0.070000	0.050000	0.110000	0.010000	0.220000	4.887272e+00	0.320000	0.260000	1.857477e-01	0.622719	0.350779	0.654517	0.280000	1.323130e+02	0.210000	4.506249e-01	0.250000	3.790830e+01	0.380000	9.929053e-01	0.230000	2.857651e+02	0.290000
2600000	0.330000	1.209250e+02	0.250000	4.373069e-01	0.280000	3.642190e+01	0.250000	9.830257e-01	0.300000	3.004166e+02	0.280000	3.239649e-01	0.210000	8.693582e+01	0.280000	6.331044e-01	0.180000	3.790830e+01	0.400000	9.929053e-01	0.280000	1.804758e+00	0.260000	7.148145e+02	0.190000	1.193455e-01	0.060000	0.040000	0.090000	0.050000	0.180000	4.556862e+00	0.290000	0.350000	1.857477e-01	0.622046	0.350128	0.654551	0.220000	1.349859e+02	0.200000	4.551538e-01	0.250000	3.790830e+01	0.290000	9.929053e-01	0.190000	2.915379e+02	0.330000
2650000	0.270000	1.246077e+02	0.200000	4.373069e-01	0.210000	3.678794e+01	0.350000	9.929053e-01	0.300000	3.004166e+02	0.260000	3.175500e-01	0.290000	8.521438e+01	0.220000	6.205681e-01	0.200000	3.945537e+01	0.290000	9.929053e-01	0.230000	1.751420e+00	0.230000	7.148145e+02	0.340000	1.205450e-01	0.040000	0.080000	0.100000	0.040000	0.240000	4.887272e+00	0.300000	0.330000	1.914046e-01	0.622111	0.350225	0.654616	0.270000	1.296930e+02	0.270000	4.643485e-01	0.300000	3.715767e+01	0.350000	9.929053e-01	0.280000	2.915379e+02	0.210000
2700000	0.200000	1.221403e+02	0.330000	4.506249e-01	0.250000	3.753111e+01	0.270000	9.929053e-01	0.250000	3.034358e+02	0.250000	3.112621e-01	0.220000	8.521438e+01	0.270000	6.458939e-01	0.250000	3.867410e+01	0.370000	9.929053e-01	0.290000	1.751420e+00	0.170000	7.219985e+02	0.290000	1.267255e-01	0.050000	0.080000	0.090000	0.030000	0.180000	4.838643e+00	0.300000	0.230000	1.838995e-01	0.621949	0.349746	0.654360	0.200000	1.284025e+02	0.320000	4.551538e-01	0.290000	3.678794e+01	0.170000	9.830257e-01	0.250000	3.064854e+02	0.280000
2750000	0.240000	1.271249e+02	0.230000	4.506249e-01	0.250000	3.678794e+01	0.380000	9.929053e-01	0.270000	2.974274e+02	0.220000	3.143903e-01	0.240000	8.521438e+01	0.280000	6.268049e-01	0.150000	3.906278e+01	0.200000	9.830257e-01	0.270000	1.804758e+00	0.320000	7.219985e+02	0.210000	1.267255e-01	0.070000	0.070000	0.100000	0.070000	0.310000	4.602659e+00	0.220000	0.260000	1.876145e-01	0.621296	0.348937	0.654015	0.360000	1.258600e+02	0.250000	4.506249e-01	0.250000	3.605949e+01	0.170000	9.635605e-01	0.260000	3.064854e+02	0.250000
2800000	0.370000	1.271249e+02	0.210000	4.643485e-01	0.280000	3.678794e+01	0.330000	9.929053e-01	0.200000	2.974274e+02	0.320000	3.207414e-01	0.240000	8.780954e+01	0.220000	6.143933e-01	0.150000	3.906278e+01	0.320000	9.929053e-01	0.230000	1.716739e+00	0.190000	7.006602e+02	0.240000	1.217565e-01	0.060000	0.070000	0.110000	0.010000	0.270000	4.887272e+00	0.260000	0.260000	1.857477e-01	0.621836	0.349648	0.654509	0.280000	1.233678e+02	0.320000	4.506249e-01	0.230000	3.605949e+01	0.390000	9.635605e-01	0.230000	3.095657e+02	0.290000
2850000	0.180000	1.271249e+02	0.220000	4.643485e-01	0.270000	3.753111e+01	0.310000	9.929053e-01	0.300000	3.004166e+02	0.260000	3.272208e-01	0.300000	8.780954e+01	0.240000	6.331044e-01	0.230000	3.985190e+01	0.340000	9.929053e-01	0.160000	1.716739e+00	0.270000	6.731869e+02	0.280000	1.254645e-01	0.040000	0.070000	0.080000	0.050000	0.240000	4.378185e+00	0.190000	0.280000	2.012181e-01	0.622068	0.349529	0.654157	0.230000	1.221403e+02	0.320000	4.597281e-01	0.290000	3.570070e+01	0.330000	9.929053e-01	0.200000	3.034358e+02	0.210000
2900000	0.200000	1.233678e+02	0.310000	4.690153e-01	0.220000	3.790830e+01	0.270000	9.929053e-01	0.270000	3.004166e+02	0.220000	3.305095e-01	0.370000	8.607080e+01	0.250000	6.331044e-01	0.280000	3.867410e+01	0.350000	9.929053e-01	0.250000	1.733993e+00	0.210000	6.867862e+02	0.240000	1.217565e-01	0.060000	0.090000	0.130000	0.050000	0.180000	4.936390e+00	0.210000	0.240000	1.914046e-01	0.622126	0.349096	0.653713	0.230000	1.197217e+02	0.270000	4.551538e-01	0.300000	3.499377e+01	0.230000	9.830257e-01	0.260000	3.004166e+02	0.290000
2950000	0.230000	1.233678e+02	0.310000	4.690153e-01	0.240000	3.867410e+01	0.390000	9.830257e-01	0.280000	2.944680e+02	0.200000	3.239649e-01	0.250000	8.693582e+01	0.200000	6.205681e-01	0.260000	3.790830e+01	0.300000	9.929053e-01	0.250000	1.751420e+00	0.240000	7.219985e+02	0.370000	1.217565e-01	0.100000	0.060000	0.100000	0.060000	0.240000	4.936390e+00	0.210000	0.240000	1.857477e-01	0.622138	0.349266	0.654290	0.240000	1.197217e+02	0.210000	4.461411e-01	0.200000	3.464558e+01	0.280000	9.929053e-01	0.310000	3.064854e+02	0.270000
3000000	0.230000	1.258600e+02	0.240000	4.643485e-01	0.160000	3.867410e+01	0.210000	9.830257e-01	0.210000	3.095657e+02	0.200000	3.239649e-01	0.210000	8.693582e+01	0.270000	6.268049e-01	0.250000	3.867410e+01	0.340000	9.929053e-01	0.270000	1.804758e+00	0.280000	7.365838e+02	0.280000	1.229802e-01	0.080000	0.040000	0.120000	0.070000	0.260000	4.936390e+00	0.260000	0.260000	1.820697e-01	0.622420	0.348976	0.653712	0.320000	1.197217e+02	0.230000	4.373069e-01	0.180000	3.534547e+01	0.220000	9.830257e-01	0.240000	3.095657e+02	0.290000
3050000	0.220000	1.296930e+02	0.280000	4.737289e-01	0.290000	3.867410e+01	0.340000	9.929053e-01	0.250000	3.034358e+02	0.230000	3.175500e-01	0.290000	8.521438e+01	0.280000	6.205681e-01	0.260000	3.985190e+01	0.270000	9.929053e-01	0.230000	1.804758e+00	0.200000	7.219985e+02	0.210000	1.205450e-01	0.070000	0.060000	0.050000	0.060000	0.220000	4.936390e+00	0.310000	0.250000	1.784645e-01	0.621865	0.348609	0.653871	0.210000	1.209250e+02	0.260000	4.461411e-01	0.200000	3.570070e+01	0.270000	9.929053e-01	0.270000	3.034358e+02	0.250000
3100000	0.290000	1.284025e+02	0.240000	4.597281e-01	0.180000	3.945537e+01	0.240000	9.830257e-01	0.220000	3.095657e+02	0.240000	3.207414e-01	0.280000	8.436648e+01	0.190000	6.205681e-01	0.220000	3.985190e+01	0.360000	9.929053e-01	0.290000	1.786801e+00	0.210000	7.006602e+02	0.280000	1.217565e-01	0.100000	0.060000	0.090000	0.010000	0.190000	4.936390e+00	0.240000	0.320000	1.838995e-01	0.621584	0.348206	0.653649	0.280000	1.246077e+02	0.180000	4.243826e-01	0.250000	3.642190e+01	0.310000	9.830257e-01	0.200000	3.034358e+02	0.240000
3150000	0.220000	1.309964e+02	0.220000	4.506249e-01	0.270000	3.945537e+01	0.240000	9.732445e-01	0.370000	3.064854e+02	0.220000	3.207414e-01	0.300000	8.436648e+01	0.210000	6.331044e-01	0.230000	4.147829e+01	0.420000	9.929053e-01	0.190000	1.804758e+00	0.210000	6.936885e+02	0.160000	1.242161e-01	0.070000	0.050000	0.130000	0.040000	0.280000	4.936390e+00	0.220000	0.260000	1.952712e-01	0.621309	0.347589	0.653301	0.280000	1.221403e+02	0.340000	4.417019e-01	0.250000	3.715767e+01	0.250000	9.635605e-01	0.270000	3.004166e+02	0.270000
3200000	0.270000	1.309964e+02	0.200000	4.551538e-01	0.230000	3.945537e+01	0.270000	9.732445e-01	0.330000	3.004166e+02	0.240000	3.175500e-01	0.300000	8.105842e+01	0.260000	6.205681e-01	0.180000	4.147829e+01	0.330000	9.929053e-01	0.260000	1.878412e+00	0.220000	6.799525e+02	0.220000	1.242161e-01	0.040000	0.080000	0.150000	0.050000	0.240000	4.936390e+00	0.170000	0.340000	1.838995e-01	0.621556	0.348048	0.653675	0.160000	1.209250e+02	0.290000	4.506249e-01	0.270000	3.678794e+01	0.250000	9.830257e-01	0.240000	3.004166e+02	0.250000
3250000	0.270000	1.284025e+02	0.270000	4.461411e-01	0.340000	3.985190e+01	0.280000	9.929053e-01	0.270000	3.064854e+02	0.310000	3.239649e-01	0.300000	8.187308e+01	0.290000	6.268049e-01	0.250000	4.106558e+01	0.340000	9.929053e-01	0.300000	1.859721e+00	0.240000	6.867862e+02	0.180000	1.254645e-01	0.060000	0.050000	0.100000	0.020000	0.210000	4.936390e+00	0.240000	0.280000	1.857477e-01	0.621861	0.348209	0.653736	0.210000	1.258600e+02	0.230000	4.461411e-01	0.220000	3.753111e+01	0.210000	9.830257e-01	0.240000	3.064854e+02	0.290000
3300000	0.240000	1.323130e+02	0.220000	4.551538e-01	0.330000	3.828929e+01	0.230000	9.830257e-01	0.230000	3.095657e+02	0.280000	3.239649e-01	0.340000	8.025188e+01	0.170000	6.143933e-01	0.260000	4.189515e+01	0.230000	9.830257e-01	0.190000	1.769022e+00	0.250000	6.731869e+02	0.310000	1.242161e-01	0.070000	0.030000	0.130000	0.040000	0.280000	4.936390e+00	0.240000	0.270000	1.992160e-01	0.622057	0.348224	0.653505	0.250000	1.233678e+02	0.180000	4.506249e-01	0.220000	3.753111e+01	0.250000	9.830257e-01	0.280000	2.974274e+02	0.290000
3350000	0.230000	1.323130e+02	0.280000	4.551538e-01	0.270000	3.828929e+01	0.240000	9.830257e-01	0.300000	3.095657e+02	0.240000	3.207414e-01	0.140000	8.105842e+01	0.180000	6.082800e-01	0.260000	4.189515e+01	0.350000	9.929053e-01	0.380000	1.804758e+00	0.260000	6.731869e+02	0.260000	1.267255e-01	0.030000	0.080000	0.110000	0.040000	0.250000	4.936390e+00	0.250000	0.300000	1.972337e-01	0.622262	0.348289	0.653553	0.250000	1.209250e+02	0.270000	4.417019e-01	0.230000	3.753111e+01	0.270000	9.929053e-01	0.290000	2.974274e+02	0.230000
3400000	0.280000	1.309964e+02	0.210000	4.506249e-01	0.190000	3.867410e+01	0.270000	9.830257e-01	0.280000	3.064854e+02	0.310000	3.272208e-01	0.270000	8.269591e+01	0.210000	6.022275e-01	0.310000	4.189515e+01	0.310000	9.929053e-01	0.220000	1.786801e+00	0.160000	6.731869e+02	0.330000	1.254645e-01	0.040000	0.050000	0.080000	0.050000	0.260000	4.936390e+00	0.210000	0.280000	1.895001e-01	0.622812	0.348592	0.653476	0.330000	1.197217e+02	0.280000	4.506249e-01	0.260000	3.678794e+01	0.230000	9.830257e-01	0.270000	2.944680e+02	0.270000
3450000	0.270000	1.336427e+02	0.260000	4.506249e-01	0.280000	3.790830e+01	0.350000	9.929053e-01	0.230000	3.064854e+02	0.180000	3.207414e-01	0.290000	8.269591e+01	0.260000	5.844290e-01	0.250000	4.231621e+01	0.330000	9.929053e-01	0.250000	1.804758e+00	0.320000	6.664886e+02	0.240000	1.254645e-01	0.080000	0.050000	0.140000	0.070000	0.260000	4.936390e+00	0.190000	0.240000	1.857477e-01	0.622581	0.348354	0.653368	0.230000	1.221403e+02	0.260000	4.551538e-01	0.230000	3.753111e+01	0.250000	9.539729e-01	0.230000	3.004166e+02	0.200000
3500000	0.190000	1.336427e+02	0.310000	4.597281e-01	0.260000	3.828929e+01	0.300000	9.929053e-01	0.240000	3.126768e+02	0.240000	3.143903e-01	0.220000	8.436648e+01	0.260000	5.728565e-01	0.240000	4.404317e+01	0.330000	9.929053e-01	0.250000	1.822897e+00	0.300000	6.598569e+02	0.330000	1.267255e-01	0.090000	0.060000	0.130000	0.060000	0.200000	4.936390e+00	0.200000	0.240000	1.895001e-01	0.622511	0.348411	0.653508	0.210000	1.258600e+02	0.210000	4.551538e-01	0.320000	3.715767e+01	0.320000	9.350830e-01	0.240000	3.004166e+02	0.240000
3550000	0.200000	1.296930e+02	0.280000	4.551538e-01	0.310000	3.678794e+01	0.310000	9.929053e-01	0.250000	3.034358e+02	0.270000	3.207414e-01	0.240000	8.693582e+01	0.260000	5.903026e-01	0.250000	4.404317e+01	0.300000	9.929053e-01	0.190000	1.804758e+00	0.210000	6.867862e+02	0.220000	1.279991e-01	0.060000	0.030000	0.060000	0.070000	0.280000	4.936390e+00	0.230000	0.270000	1.820697e-01	0.622447	0.348439	0.653610	0.150000	1.258600e+02	0.280000	4.643485e-01	0.240000	3.715767e+01	0.280000	9.539729e-01	0.290000	3.004166e+02	0.180000
3600000	0.290000	1.271249e+02	0.210000	4.643485e-01	0.300000	3.678794e+01	0.250000	9.830257e-01	0.230000	3.034358e+02	0.240000	3.175500e-01	0.280000	8.521438e+01	0.290000	5.962352e-01	0.230000	4.404317e+01	0.370000	9.929053e-01	0.220000	1.733993e+00	0.280000	6.867862e+02	0.300000	1.279991e-01	0.020000	0.110000	0.060000	0.060000	0.200000	4.936390e+00	0.220000	0.240000	1.857477e-01	0.622191	0.347969	0.653217	0.300000	1.271249e+02	0.290000	4.597281e-01	0.340000	3.678794e+01	0.300000	9.635605e-01	0.220000	3.095657e+02	0.220000
3650000	0.240000	1.258600e+02	0.330000	4.551538e-01	0.250000	3.605949e+01	0.280000	9.830257e-01	0.220000	3.034358e+02	0.160000	3.112621e-01	0.330000	8.187308e+01	0.340000	6.082800e-01	0.310000	4.274149e+01	0.310000	9.929053e-01	0.280000	1.751420e+00	0.140000	6.867862e+02	0.220000	1.279991e-01	0.070000	0.070000	0.070000	0.040000	0.190000	4.936390e+00	0.150000	0.290000	1.933283e-01	0.622326	0.347945	0.652980	0.180000	1.296930e+02	0.260000	4.506249e-01	0.240000	3.828929e+01	0.260000	9.830257e-01	0.220000	3.095657e+02	0.270000
3700000	0.260000	1.258600e+02	0.230000	4.597281e-01	0.210000	3.570070e+01	0.230000	9.635605e-01	0.210000	3.004166e+02	0.270000	3.239649e-01	0.290000	7.945336e+01	0.280000	6.331044e-01	0.250000	4.189515e+01	0.370000	9.929053e-01	0.200000	1.699657e+00	0.250000	7.077019e+02	0.210000	1.229802e-01	0.050000	0.070000	0.130000	0.040000	0.230000	4.936390e+00	0.260000	0.310000	1.952712e-01	0.622378	0.348187	0.653127	0.280000	1.323130e+02	0.260000	4.506249e-01	0.300000	3.867410e+01	0.290000	9.929053e-01	0.150000	3.189933e+02	0.270000
3750000	0.160000	1.258600e+02	0.200000	4.551538e-01	0.250000	3.642190e+01	0.260000	9.830257e-01	0.260000	2.944680e+02	0.260000	3.143903e-01	0.230000	8.269591e+01	0.260000	6.205681e-01	0.300000	4.147829e+01	0.410000	9.929053e-01	0.280000	1.751420e+00	0.220000	7.077019e+02	0.310000	1.217565e-01	0.080000	0.050000	0.160000	0.030000	0.190000	4.936390e+00	0.280000	0.280000	1.914046e-01	0.622520	0.348280	0.653113	0.180000	1.336427e+02	0.220000	4.506249e-01	0.240000	3.867410e+01	0.230000	9.830257e-01	0.260000	3.189933e+02	0.250000
3800000	0.250000	1.309964e+02	0.240000	4.597281e-01	0.240000	3.642190e+01	0.260000	9.929053e-01	0.250000	2.974274e+02	0.320000	3.143903e-01	0.290000	8.187308e+01	0.260000	6.143933e-01	0.310000	4.147829e+01	0.330000	9.929053e-01	0.280000	1.751420e+00	0.250000	7.292547e+02	0.230000	1.181580e-01	0.050000	0.080000	0.040000	0.030000	0.260000	4.936390e+00	0.220000	0.170000	1.972337e-01	0.622113	0.348132	0.653076	0.280000	1.336427e+02	0.260000	4.506249e-01	0.280000	3.715767e+01	0.230000	9.830257e-01	0.250000	3.287081e+02	0.260000
3850000	0.290000	1.258600e+02	0.220000	4.417019e-01	0.270000	3.605949e+01	0.270000	9.929053e-01	0.230000	2.974274e+02	0.320000	3.207414e-01	0.310000	7.945336e+01	0.230000	6.268049e-01	0.290000	4.147829e+01	0.330000	9.929053e-01	0.220000	1.733993e+00	0.330000	7.292547e+02	0.250000	1.205450e-01	0.050000	0.060000	0.040000	0.050000	0.230000	4.936390e+00	0.210000	0.270000	1.952712e-01	0.621965	0.347892	0.652966	0.250000	1.377128e+02	0.180000	4.643485e-01	0.270000	3.605949e+01	0.230000	9.830257e-01	0.260000	3.158193e+02	0.240000
3900000	0.280000	1.233678e+02	0.330000	4.551538e-01	0.240000	3.678794e+01	0.280000	9.929053e-01	0.240000	3.034358e+02	0.250000	3.175500e-01	0.240000	8.105842e+01	0.210000	6.143933e-01	0.350000	4.189515e+01	0.380000	9.929053e-01	0.330000	1.666002e+00	0.240000	7.514638e+02	0.250000	1.205450e-01	0.070000	0.080000	0.040000	0.060000	0.270000	4.936390e+00	0.280000	0.300000	1.992160e-01	0.621782	0.347855	0.653003	0.260000	1.377128e+02	0.250000	4.551538e-01	0.300000	3.642190e+01	0.270000	9.830257e-01	0.230000	3.189933e+02	0.240000
3950000	0.260000	1.221403e+02	0.240000	4.461411e-01	0.300000	3.678794e+01	0.300000	9.929053e-01	0.150000	3.034358e+02	0.240000	3.175500e-01	0.300000	8.352702e+01	0.290000	6.394672e-01	0.260000	4.025242e+01	0.390000	9.929053e-01	0.270000	1.804758e+00	0.260000	7.292547e+02	0.250000	1.181580e-01	0.090000	0.070000	0.120000	0.040000	0.240000	4.936390e+00	0.270000	0.290000	1.992160e-01	0.621680	0.347618	0.652797	0.310000	1.336427e+02	0.240000	4.551538e-01	0.240000	3.678794e+01	0.330000	9.830257e-01	0.270000	3.189933e+02	0.220000
4000000	0.240000	1.271249e+02	0.260000	4.461411e-01	0.340000	3.715767e+01	0.320000	9.732445e-01	0.270000	3.004166e+02	0.230000	3.207414e-01	0.310000	8.352702e+01	0.290000	6.458939e-01	0.210000	4.065697e+01	0.410000	9.929053e-01	0.310000	1.786801e+00	0.310000	7.439866e+02	0.330000	1.158183e-01	0.060000	0.070000	0.100000	0.040000	0.280000	4.936390e+00	0.250000	0.210000	1.933283e-01	0.621828	0.347924	0.652906	0.290000	1.336427e+02	0.310000	4.506249e-01	0.260000	3.605949e+01	0.340000	9.830257e-01	0.220000	3.126768e+02	0.230000
4050000	0.260000	1.271249e+02	0.320000	4.506249e-01	0.220000	3.867410e+01	0.280000	9.929053e-01	0.180000	3.004166e+02	0.200000	3.207414e-01	0.290000	8.025188e+01	0.230000	6.331044e-01	0.260000	4.065697e+01	0.370000	9.929053e-01	0.240000	1.733993e+00	0.350000	7.219985e+02	0.230000	1.181580e-01	0.060000	0.070000	0.070000	0.030000	0.260000	4.936390e+00	0.250000	0.270000	1.895001e-01	0.621791	0.348205	0.653299	0.230000	1.336427e+02	0.190000	4.506249e-01	0.240000	3.753111e+01	0.290000	9.929053e-01	0.300000	3.095657e+02	0.170000
4100000	0.230000	1.271249e+02	0.290000	4.690153e-01	0.320000	3.678794e+01	0.320000	9.929053e-01	0.250000	3.034358e+02	0.330000	3.112621e-01	0.280000	7.945336e+01	0.290000	6.458939e-01	0.200000	4.189515e+01	0.260000	9.929053e-01	0.300000	1.716739e+00	0.250000	7.514638e+02	0.180000	1.181580e-01	0.070000	0.140000	0.060000	0.030000	0.220000	4.936390e+00	0.290000	0.200000	1.914046e-01	0.622424	0.348791	0.653474	0.280000	1.323130e+02	0.300000	4.461411e-01	0.240000	3.828929e+01	0.280000	9.830257e-01	0.270000	3.095657e+02	0.260000
4150000	0.120000	1.309964e+02	0.200000	4.737289e-01	0.300000	3.678794e+01	0.210000	9.830257e-01	0.250000	3.095657e+02	0.290000	3.112621e-01	0.310000	8.105842e+01	0.230000	6.394672e-01	0.310000	4.106558e+01	0.360000	9.929053e-01	0.270000	1.751420e+00	0.270000	7.219985e+02	0.270000	1.193455e-01	0.080000	0.080000	0.130000	0.080000	0.260000	4.936390e+00	0.210000	0.210000	1.933283e-01	0.622570	0.349185	0.653783	0.210000	1.323130e+02	0.250000	4.461411e-01	0.190000	3.715767e+01	0.300000	9.929053e-01	0.220000	3.095657e+02	0.240000
4200000	0.220000	1.363425e+02	0.260000	4.737289e-01	0.310000	3.753111e+01	0.330000	9.830257e-01	0.230000	3.158193e+02	0.240000	2.990573e-01	0.260000	7.788008e+01	0.260000	6.394672e-01	0.300000	4.025242e+01	0.280000	9.929053e-01	0.200000	1.733993e+00	0.140000	7.148145e+02	0.260000	1.181580e-01	0.040000	0.050000	0.090000	0.060000	0.330000	4.936390e+00	0.230000	0.330000	1.895001e-01	0.622547	0.349094	0.653585	0.310000	1.309964e+02	0.240000	4.461411e-01	0.300000	3.790830e+01	0.240000	9.830257e-01	0.190000	3.004166e+02	0.200000
4250000	0.320000	1.336427e+02	0.240000	4.643485e-01	0.280000	3.642190e+01	0.280000	9.929053e-01	0.240000	3.158193e+02	0.270000	3.020629e-01	0.190000	7.945336e+01	0.230000	6.523853e-01	0.240000	4.189515e+01	0.250000	9.830257e-01	0.330000	1.716739e+00	0.240000	7.077019e+02	0.310000	1.205450e-01	0.060000	0.060000	0.060000	0.060000	0.260000	4.936390e+00	0.310000	0.250000	1.952712e-01	0.622643	0.349171	0.653851	0.210000	1.336427e+02	0.230000	4.506249e-01	0.320000	3.753111e+01	0.230000	9.830257e-01	0.230000	2.944680e+02	0.360000
4300000	0.290000	1.323130e+02	0.220000	4.551538e-01	0.190000	3.715767e+01	0.220000	9.635605e-01	0.320000	3.064854e+02	0.260000	3.020629e-01	0.220000	8.187308e+01	0.240000	6.655643e-01	0.210000	4.147829e+01	0.400000	9.929053e-01	0.280000	1.733993e+00	0.310000	7.077019e+02	0.280000	1.217565e-01	0.130000	0.080000	0.050000	0.060000	0.140000	4.936390e+00	0.230000	0.220000	1.876145e-01	0.622670	0.349238	0.654256	0.240000	1.363425e+02	0.240000	4.417019e-01	0.450000	3.753111e+01	0.260000	9.929053e-01	0.260000	2.974274e+02	0.300000
4350000	0.220000	1.349859e+02	0.230000	4.506249e-01	0.260000	3.753111e+01	0.310000	9.635605e-01	0.290000	2.944680e+02	0.250000	3.050987e-01	0.270000	8.187308e+01	0.210000	6.523853e-01	0.370000	4.025242e+01	0.390000	9.929053e-01	0.320000	1.769022e+00	0.240000	7.292547e+02	0.260000	1.217565e-01	0.040000	0.060000	0.070000	0.020000	0.300000	4.936390e+00	0.250000	0.290000	1.802581e-01	0.622630	0.349205	0.654291	0.280000	1.363425e+02	0.280000	4.506249e-01	0.270000	3.715767e+01	0.300000	9.830257e-01	0.200000	2.974274e+02	0.290000
4400000	0.240000	1.377128e+02	0.230000	4.417019e-01	0.340000	3.753111e+01	0.280000	9.732445e-01	0.150000	3.064854e+02	0.300000	3.175500e-01	0.200000	8.187308e+01	0.240000	6.458939e-01	0.350000	4.025242e+01	0.280000	9.929053e-01	0.250000	1.786801e+00	0.210000	7.292547e+02	0.290000	1.279991e-01	0.080000	0.090000	0.110000	0.020000	0.210000	4.936390e+00	0.210000	0.220000	1.914046e-01	0.622989	0.349449	0.654123	0.210000	1.377128e+02	0.250000	4.551538e-01	0.200000	3.715767e+01	0.350000	9.929053e-01	0.260000	3.004166e+02	0.220000
4450000	0.200000	1.377128e+02	0.240000	4.551538e-01	0.290000	3.678794e+01	0.340000	9.929053e-01	0.290000	3.034358e+02	0.280000	3.272208e-01	0.310000	7.945336e+01	0.340000	6.331044e-01	0.210000	4.065697e+01	0.330000	9.929053e-01	0.260000	1.822897e+00	0.340000	7.148145e+02	0.250000	1.242161e-01	0.100000	0.090000	0.080000	0.050000	0.220000	4.936390e+00	0.230000	0.310000	1.914046e-01	0.622861	0.349405	0.654157	0.240000	1.349859e+02	0.230000	4.551538e-01	0.190000	3.753111e+01	0.230000	9.830257e-01	0.190000	2.944680e+02	0.330000
4500000	0.270000	1.336427e+02	0.250000	4.643485e-01	0.290000	3.605949e+01	0.210000	9.830257e-01	0.260000	2.974274e+02	0.200000	3.239649e-01	0.210000	7.945336e+01	0.250000	6.394672e-01	0.290000	4.147829e+01	0.310000	9.929053e-01	0.240000	1.804758e+00	0.200000	7.439866e+02	0.180000	1.242161e-01	0.030000	0.080000	0.070000	0.040000	0.250000	4.936390e+00	0.300000	0.180000	1.876145e-01	0.623290	0.349688	0.654092	0.240000	1.309964e+02	0.290000	4.690153e-01	0.280000	3.678794e+01	0.280000	9.929053e-01	0.250000	2.974274e+02	0.180000
4550000	0.220000	1.336427e+02	0.390000	4.690153e-01	0.290000	3.570070e+01	0.250000	9.830257e-01	0.240000	2.974274e+02	0.210000	3.239649e-01	0.310000	7.945336e+01	0.280000	6.394672e-01	0.130000	4.147829e+01	0.290000	9.929053e-01	0.260000	1.716739e+00	0.270000	7.148145e+02	0.240000	1.205450e-01	0.110000	0.040000	0.100000	0.020000	0.230000	4.936390e+00	0.270000	0.270000	1.876145e-01	0.623226	0.349378	0.653601	0.190000	1.309964e+02	0.240000	4.690153e-01	0.200000	3.753111e+01	0.250000	9.732445e-01	0.250000	2.974274e+02	0.240000
4600000	0.260000	1.309964e+02	0.230000	4.784900e-01	0.270000	3.570070e+01	0.240000	9.830257e-01	0.340000	2.974274e+02	0.230000	3.207414e-01	0.290000	8.025188e+01	0.290000	6.394672e-01	0.220000	4.231621e+01	0.350000	9.929053e-01	0.300000	1.733993e+00	0.270000	7.006602e+02	0.270000	1.254645e-01	0.110000	0.110000	0.090000	0.030000	0.280000	4.936390e+00	0.260000	0.210000	1.952712e-01	0.623271	0.349546	0.653815	0.270000	1.271249e+02	0.210000	4.461411e-01	0.200000	3.790830e+01	0.250000	9.635605e-01	0.300000	2.974274e+02	0.270000
4650000	0.250000	1.323130e+02	0.220000	4.784900e-01	0.250000	3.605949e+01	0.350000	9.830257e-01	0.300000	3.004166e+02	0.250000	3.175500e-01	0.320000	8.025188e+01	0.290000	6.458939e-01	0.280000	4.106558e+01	0.290000	9.929053e-01	0.230000	1.716739e+00	0.270000	7.077019e+02	0.290000	1.254645e-01	0.070000	0.060000	0.080000	0.040000	0.240000	4.936390e+00	0.220000	0.210000	1.933283e-01	0.623541	0.349757	0.653960	0.300000	1.258600e+02	0.240000	4.373069e-01	0.300000	3.642190e+01	0.260000	9.635605e-01	0.180000	3.034358e+02	0.220000
4700000	0.200000	1.349859e+02	0.220000	4.784900e-01	0.270000	3.534547e+01	0.290000	9.929053e-01	0.230000	3.004166e+02	0.220000	3.112621e-01	0.180000	8.436648e+01	0.300000	6.722534e-01	0.220000	4.106558e+01	0.350000	9.929053e-01	0.290000	1.786801e+00	0.280000	7.148145e+02	0.230000	1.267255e-01	0.060000	0.070000	0.060000	0.050000	0.300000	4.936390e+00	0.210000	0.250000	1.952712e-01	0.623554	0.349557	0.653788	0.170000	1.284025e+02	0.230000	4.159792e-01	0.310000	3.570070e+01	0.320000	9.929053e-01	0.280000	3.034358e+02	0.240000
4750000	0.250000	1.363425e+02	0.270000	4.832989e-01	0.220000	3.605949e+01	0.350000	9.929053e-01	0.270000	3.034358e+02	0.300000	3.175500e-01	0.320000	8.269591e+01	0.170000	6.589419e-01	0.340000	4.189515e+01	0.360000	9.929053e-01	0.250000	1.786801e+00	0.270000	6.867862e+02	0.300000	1.229802e-01	0.090000	0.070000	0.080000	0.060000	0.240000	4.936390e+00	0.270000	0.290000	1.952712e-01	0.623742	0.349772	0.654035	0.220000	1.336427e+02	0.220000	4.243826e-01	0.310000	3.534547e+01	0.200000	9.830257e-01	0.230000	3.064854e+02	0.280000
4800000	0.240000	1.363425e+02	0.250000	4.737289e-01	0.300000	3.715767e+01	0.200000	9.830257e-01	0.300000	3.095657e+02	0.260000	3.239649e-01	0.320000	8.187308e+01	0.260000	6.858338e-01	0.260000	4.065697e+01	0.320000	9.929053e-01	0.220000	1.769022e+00	0.230000	7.077019e+02	0.280000	1.229802e-01	0.050000	0.070000	0.120000	0.070000	0.170000	4.936390e+00	0.200000	0.190000	1.876145e-01	0.623934	0.350264	0.654503	0.320000	1.296930e+02	0.260000	4.329556e-01	0.140000	3.534547e+01	0.300000	9.830257e-01	0.240000	3.064854e+02	0.210000
4850000	0.260000	1.349859e+02	0.250000	4.737289e-01	0.260000	3.790830e+01	0.250000	9.830257e-01	0.220000	3.034358e+02	0.250000	3.272208e-01	0.260000	8.187308e+01	0.260000	6.790096e-01	0.240000	4.065697e+01	0.310000	9.929053e-01	0.280000	1.682746e+00	0.260000	7.006602e+02	0.290000	1.292855e-01	0.040000	0.050000	0.090000	0.030000	0.280000	4.936390e+00	0.220000	0.250000	1.838995e-01	0.624064	0.350157	0.654367	0.240000	1.296930e+02	0.320000	4.329556e-01	0.200000	3.715767e+01	0.260000	9.830257e-01	0.230000	3.064854e+02	0.270000
4900000	0.280000	1.323130e+02	0.320000	4.832989e-01	0.200000	3.867410e+01	0.270000	9.929053e-01	0.220000	3.034358e+02	0.350000	3.338311e-01	0.290000	8.105842e+01	0.310000	6.790096e-01	0.220000	4.025242e+01	0.350000	9.929053e-01	0.350000	1.716739e+00	0.260000	7.006602e+02	0.260000	1.267255e-01	0.020000	0.070000	0.140000	0.000000	0.230000	4.936390e+00	0.270000	0.180000	1.952712e-01	0.623520	0.349964	0.654676	0.280000	1.246077e+02	0.240000	4.329556e-01	0.270000	3.642190e+01	0.310000	9.830257e-01	0.250000	3.189933e+02	0.260000
4950000	0.270000	1.284025e+02	0.310000	4.881561e-01	0.320000	3.945537e+01	0.320000	9.732445e-01	0.270000	3.004166e+02	0.260000	3.272208e-01	0.250000	8.269591e+01	0.260000	6.722534e-01	0.220000	4.106558e+01	0.390000	9.929053e-01	0.320000	1.733993e+00	0.300000	7.077019e+02	0.240000	1.254645e-01	0.010000	0.080000	0.130000	0.050000	0.230000	4.936390e+00	0.290000	0.260000	1.952712e-01	0.623498	0.349949	0.654727	0.240000	1.233678e+02	0.200000	4.243826e-01	0.230000	3.753111e+01	0.230000	9.444807e-01	0.200000	3.221993e+02	0.220000
5000000	0.180000	1.284025e+02	0.210000	4.881561e-01	0.320000	3.906278e+01	0.250000	9.732445e-01	0.200000	3.064854e+02	0.260000	3.338311e-01	0.250000	8.269591e+01	0.300000	6.722534e-01	0.230000	4.065697e+01	0.390000	9.929053e-01	0.280000	1.804758e+00	0.260000	6.936885e+02	0.300000	1.279991e-01	0.040000	0.090000	0.110000	0.040000	0.290000	4.936390e+00	0.310000	0.270000	1.895001e-01	0.624023	0.350477	0.654909	0.230000	1.258600e+02	0.290000	4.286477e-01	0.200000	3.753111e+01	0.340000	9.732445e-01	0.250000	3.221993e+02	0.250000
5050000	0.350000	1.258600e+02	0.380000	4.832989e-01	0.190000	3.906278e+01	0.270000	9.830257e-01	0.250000	3.064854e+02	0.260000	3.305095e-01	0.310000	8.105842e+01	0.260000	6.858338e-01	0.280000	3.906278e+01	0.280000	9.929053e-01	0.130000	1.822897e+00	0.230000	7.006602e+02	0.210000	1.267255e-01	0.050000	0.060000	0.140000	0.110000	0.150000	4.936390e+00	0.230000	0.230000	1.895001e-01	0.624060	0.350391	0.654813	0.130000	1.271249e+02	0.200000	4.286477e-01	0.180000	3.678794e+01	0.280000	9.732445e-01	0.220000	3.353485e+02	0.350000
5100000	0.150000	1.246077e+02	0.250000	4.930622e-01	0.260000	3.906278e+01	0.300000	9.929053e-01	0.290000	3.095657e+02	0.200000	3.239649e-01	0.240000	8.352702e+01	0.180000	6.927265e-01	0.280000	3.906278e+01	0.240000	9.830257e-01	0.190000	1.878412e+00	0.320000	7.006602e+02	0.180000	1.292855e-01	0.100000	0.070000	0.110000	0.050000	0.290000	4.936390e+00	0.260000	0.290000	2.012181e-01	0.623996	0.350502	0.654995	0.260000	1.221403e+02	0.270000	4.243826e-01	0.310000	3.570070e+01	0.250000	9.732445e-01	0.260000	3.221993e+02	0.300000
5150000	0.260000	1.221403e+02	0.160000	4.930622e-01	0.180000	3.867410e+01	0.300000	9.929053e-01	0.240000	3.158193e+02	0.280000	3.239649e-01	0.240000	8.521438e+01	0.250000	6.790096e-01	0.310000	3.790830e+01	0.320000	9.929053e-01	0.230000	1.974720e+00	0.280000	6.867862e+02	0.210000	1.254645e-01	0.090000	0.070000	0.130000	0.050000	0.220000	4.936390e+00	0.210000	0.350000	1.857477e-01	0.624033	0.350503	0.655050	0.320000	1.258600e+02	0.270000	4.329556e-01	0.240000	3.642190e+01	0.330000	9.732445e-01	0.240000	3.254374e+02	0.210000
5200000	0.260000	1.185305e+02	0.150000	4.690153e-01	0.340000	3.715767e+01	0.280000	9.929053e-01	0.270000	3.095657e+02	0.210000	3.143903e-01	0.270000	8.269591e+01	0.200000	6.790096e-01	0.250000	3.867410e+01	0.380000	9.929053e-01	0.220000	1.916358e+00	0.300000	6.799525e+02	0.320000	1.292855e-01	0.120000	0.030000	0.080000	0.040000	0.220000	4.936390e+00	0.170000	0.230000	1.895001e-01	0.623972	0.350232	0.654703	0.230000	1.233678e+02	0.270000	4.373069e-01	0.280000	3.499377e+01	0.310000	9.929053e-01	0.290000	3.189933e+02	0.250000
5250000	0.320000	1.161834e+02	0.320000	4.784900e-01	0.250000	3.753111e+01	0.320000	9.929053e-01	0.260000	3.095657e+02	0.310000	3.081650e-01	0.290000	8.269591e+01	0.200000	6.722534e-01	0.180000	3.867410e+01	0.310000	9.929053e-01	0.270000	1.974720e+00	0.270000	6.598569e+02	0.250000	1.292855e-01	0.050000	0.060000	0.120000	0.050000	0.240000	4.936390e+00	0.190000	0.250000	1.972337e-01	0.624295	0.350770	0.654994	0.250000	1.233678e+02	0.250000	4.286477e-01	0.160000	3.499377e+01	0.360000	9.929053e-01	0.290000	3.064854e+02	0.170000
5300000	0.200000	1.173511e+02	0.270000	4.737289e-01	0.190000	3.753111e+01	0.270000	9.929053e-01	0.220000	3.064854e+02	0.350000	3.175500e-01	0.240000	8.269591e+01	0.290000	6.858338e-01	0.240000	3.985190e+01	0.400000	9.929053e-01	0.300000	1.935618e+00	0.180000	6.731869e+02	0.180000	1.267255e-01	0.070000	0.090000	0.130000	0.080000	0.270000	4.936390e+00	0.200000	0.320000	1.895001e-01	0.624396	0.350896	0.655110	0.230000	1.246077e+02	0.180000	4.243826e-01	0.280000	3.534547e+01	0.290000	9.635605e-01	0.290000	2.974274e+02	0.290000
5350000	0.240000	1.185305e+02	0.240000	4.643485e-01	0.300000	3.642190e+01	0.190000	9.830257e-01	0.230000	3.126768e+02	0.290000	3.305095e-01	0.180000	8.269591e+01	0.290000	6.996885e-01	0.220000	4.065697e+01	0.340000	9.929053e-01	0.260000	1.955071e+00	0.250000	6.936885e+02	0.320000	1.267255e-01	0.030000	0.040000	0.100000	0.040000	0.150000	4.936390e+00	0.250000	0.330000	1.857477e-01	0.624547	0.350988	0.655176	0.270000	1.221403e+02	0.360000	4.329556e-01	0.230000	3.499377e+01	0.200000	9.635605e-01	0.170000	3.034358e+02	0.290000
5400000	0.170000	1.209250e+02	0.250000	4.643485e-01	0.280000	3.642190e+01	0.280000	9.929053e-01	0.200000	3.158193e+02	0.280000	3.439978e-01	0.270000	8.352702e+01	0.250000	6.722534e-01	0.200000	4.189515e+01	0.310000	9.929053e-01	0.220000	1.878412e+00	0.260000	7.077019e+02	0.300000	1.254645e-01	0.060000	0.100000	0.150000	0.080000	0.220000	4.936390e+00	0.260000	0.240000	2.012181e-01	0.624578	0.350870	0.655022	0.240000	1.271249e+02	0.300000	4.506249e-01	0.270000	3.362165e+01	0.260000	9.929053e-01	0.220000	3.095657e+02	0.290000
5450000	0.220000	1.233678e+02	0.290000	4.784900e-01	0.200000	3.678794e+01	0.250000	9.635605e-01	0.330000	3.095657e+02	0.310000	3.405750e-01	0.270000	8.352702e+01	0.240000	6.394672e-01	0.340000	4.147829e+01	0.270000	9.929053e-01	0.250000	1.751420e+00	0.260000	7.077019e+02	0.310000	1.292855e-01	0.040000	0.050000	0.130000	0.060000	0.210000	4.936390e+00	0.190000	0.260000	1.972337e-01	0.624307	0.350516	0.654890	0.290000	1.233678e+02	0.270000	4.643485e-01	0.240000	3.430085e+01	0.290000	9.929053e-01	0.240000	3.126768e+02	0.220000
5500000	0.340000	1.258600e+02	0.160000	4.690153e-01	0.230000	3.753111e+01	0.280000	9.830257e-01	0.180000	3.064854e+02	0.310000	3.405750e-01	0.250000	8.352702e+01	0.280000	6.523853e-01	0.330000	3.985190e+01	0.310000	9.929053e-01	0.290000	1.804758e+00	0.200000	7.148145e+02	0.220000	1.267255e-01	0.070000	0.080000	0.120000	0.070000	0.210000	4.936390e+00	0.220000	0.320000	1.876145e-01	0.624426	0.350536	0.654801	0.260000	1.185305e+02	0.220000	4.551538e-01	0.200000	3.430085e+01	0.330000	9.929053e-01	0.270000	3.126768e+02	0.190000
5550000	0.230000	1.309964e+02	0.250000	4.643485e-01	0.260000	3.753111e+01	0.200000	9.830257e-01	0.210000	3.126768e+02	0.170000	3.305095e-01	0.210000	8.607080e+01	0.250000	6.458939e-01	0.170000	4.147829e+01	0.290000	9.929053e-01	0.230000	1.859721e+00	0.270000	7.292547e+02	0.220000	1.254645e-01	0.080000	0.050000	0.110000	0.030000	0.320000	4.936390e+00	0.260000	0.240000	1.749306e-01	0.624475	0.350489	0.654654	0.200000	1.233678e+02	0.240000	4.506249e-01	0.270000	3.362165e+01	0.250000	9.830257e-01	0.250000	3.095657e+02	0.250000
5600000	0.300000	1.323130e+02	0.250000	4.643485e-01	0.230000	3.753111e+01	0.240000	9.830257e-01	0.250000	3.095657e+02	0.180000	3.175500e-01	0.250000	8.607080e+01	0.210000	6.205681e-01	0.260000	4.189515e+01	0.320000	9.929053e-01	0.240000	1.897290e+00	0.250000	7.292547e+02	0.370000	1.217565e-01	0.030000	0.030000	0.140000	0.090000	0.250000	4.936390e+00	0.260000	0.280000	1.972337e-01	0.624358	0.350321	0.654611	0.310000	1.221403e+02	0.250000	4.506249e-01	0.210000	3.395955e+01	0.280000	9.830257e-01	0.260000	2.974274e+02	0.280000
5650000	0.230000	1.349859e+02	0.200000	4.643485e-01	0.210000	3.753111e+01	0.280000	9.929053e-01	0.220000	3.095657e+02	0.200000	3.175500e-01	0.220000	8.780954e+01	0.240000	6.205681e-01	0.340000	4.274149e+01	0.410000	9.929053e-01	0.310000	1.804758e+00	0.310000	7.219985e+02	0.230000	1.217565e-01	0.050000	0.090000	0.150000	0.030000	0.230000	4.936390e+00	0.240000	0.310000	1.914046e-01	0.624253	0.350078	0.654477	0.230000	1.221403e+02	0.170000	4.506249e-01	0.230000	3.464558e+01	0.260000	9.929053e-01	0.280000	3.004166e+02	0.340000
5700000	0.370000	1.349859e+02	0.270000	4.881561e-01	0.270000	3.790830e+01	0.350000	9.929053e-01	0.180000	3.095657e+02	0.190000	3.143903e-01	0.280000	8.693582e+01	0.290000	6.394672e-01	0.230000	4.274149e+01	0.290000	9.929053e-01	0.220000	1.859721e+00	0.230000	7.590161e+02	0.250000	1.169823e-01	0.050000	0.060000	0.140000	0.030000	0.170000	4.936390e+00	0.260000	0.270000	1.914046e-01	0.624536	0.350454	0.654734	0.320000	1.197217e+02	0.230000	4.551538e-01	0.250000	3.605949e+01	0.220000	9.830257e-01	0.270000	2.944680e+02	0.240000
5750000	0.240000	1.363425e+02	0.280000	4.881561e-01	0.230000	3.790830e+01	0.300000	9.929053e-01	0.300000	3.064854e+02	0.350000	3.207414e-01	0.210000	8.521438e+01	0.300000	6.394672e-01	0.280000	4.274149e+01	0.300000	9.929053e-01	0.280000	1.859721e+00	0.250000	7.743493e+02	0.270000	1.193455e-01	0.070000	0.020000	0.110000	0.020000	0.210000	4.936390e+00	0.270000	0.160000	1.914046e-01	0.624986	0.350787	0.654773	0.230000	1.233678e+02	0.270000	4.737289e-01	0.270000	3.678794e+01	0.280000	9.929053e-01	0.190000	3.064854e+02	0.220000
5800000	0.350000	1.336427e+02	0.250000	4.881561e-01	0.320000	3.790830e+01	0.310000	9.830257e-01	0.240000	3.126768e+02	0.300000	3.305095e-01	0.360000	8.521438e+01	0.170000	6.394672e-01	0.310000	4.317105e+01	0.400000	9.929053e-01	0.360000	1.841217e+00	0.270000	7.365838e+02	0.230000	1.205450e-01	0.070000	0.120000	0.080000	0.040000	0.210000	4.936390e+00	0.330000	0.190000	1.914046e-01	0.625023	0.350624	0.654467	0.200000	1.258600e+02	0.150000	4.551538e-01	0.260000	3.570070e+01	0.240000	9.830257e-01	0.220000	3.034358e+02	0.180000
5850000	0.330000	1.309964e+02	0.230000	4.643485e-01	0.220000	3.828929e+01	0.210000	9.732445e-01	0.220000	3.126768e+02	0.340000	3.305095e-01	0.280000	8.352702e+01	0.260000	6.589419e-01	0.260000	4.189515e+01	0.360000	9.929053e-01	0.300000	1.935618e+00	0.240000	7.365838e+02	0.230000	1.193455e-01	0.110000	0.130000	0.140000	0.030000	0.200000	4.936390e+00	0.260000	0.250000	1.802581e-01	0.625082	0.350804	0.654698	0.210000	1.258600e+02	0.250000	4.597281e-01	0.230000	3.570070e+01	0.330000	9.830257e-01	0.230000	3.095657e+02	0.270000
5900000	0.230000	1.336427e+02	0.210000	4.551538e-01	0.220000	3.753111e+01	0.270000	9.929053e-01	0.270000	3.095657e+02	0.250000	3.272208e-01	0.250000	8.436648e+01	0.210000	6.331044e-01	0.200000	4.147829e+01	0.310000	9.929053e-01	0.240000	1.974720e+00	0.280000	7.148145e+02	0.330000	1.205450e-01	0.050000	0.070000	0.130000	0.070000	0.160000	4.936390e+00	0.220000	0.290000	1.952712e-01	0.625128	0.350875	0.654855	0.260000	1.271249e+02	0.260000	4.597281e-01	0.270000	3.499377e+01	0.210000	9.732445e-01	0.310000	3.064854e+02	0.210000
5950000	0.260000	1.296930e+02	0.310000	4.551538e-01	0.330000	3.715767e+01	0.280000	9.929053e-01	0.250000	3.095657e+02	0.270000	3.405750e-01	0.290000	8.187308e+01	0.260000	6.458939e-01	0.280000	4.065697e+01	0.370000	9.929053e-01	0.300000	1.955071e+00	0.280000	6.867862e+02	0.310000	1.169823e-01	0.070000	0.060000	0.060000	0.040000	0.200000	4.936390e+00	0.160000	0.200000	1.914046e-01	0.625294	0.350725	0.654508	0.270000	1.221403e+02	0.150000	4.597281e-01	0.240000	3.605949e+01	0.150000	9.830257e-01	0.240000	3.064854e+02	0.300000
6000000	0.300000	1.271249e+02	0.280000	4.737289e-01	0.270000	3.642190e+01	0.280000	9.929053e-01	0.230000	3.095657e+02	0.310000	3.405750e-01	0.240000	8.352702e+01	0.220000	6.268049e-01	0.290000	4.025242e+01	0.350000	9.929053e-01	0.270000	1.897290e+00	0.280000	6.664886e+02	0.340000	1.193455e-01	0.080000	0.090000	0.040000	0.050000	0.230000	4.936390e+00	0.290000	0.220000	1.952712e-01	0.625223	0.350646	0.654603	0.270000	1.197217e+02	0.150000	4.737289e-01	0.160000	3.605949e+01	0.180000	9.732445e-01	0.230000	3.064854e+02	0.290000
6050000	0.270000	1.284025e+02	0.280000	4.784900e-01	0.240000	3.678794e+01	0.350000	9.732445e-01	0.300000	3.064854e+02	0.180000	3.371862e-01	0.190000	8.352702e+01	0.250000	6.143933e-01	0.240000	4.106558e+01	0.480000	9.929053e-01	0.330000	1.897290e+00	0.300000	6.731869e+02	0.350000	1.193455e-01	0.050000	0.040000	0.170000	0.040000	0.270000	4.936390e+00	0.250000	0.330000	1.914046e-01	0.625094	0.350407	0.654423	0.260000	1.197217e+02	0.230000	4.551538e-01	0.260000	3.642190e+01	0.220000	9.539729e-01	0.300000	3.064854e+02	0.210000
6100000	0.270000	1.258600e+02	0.260000	4.784900e-01	0.280000	3.678794e+01	0.240000	9.444807e-01	0.190000	3.126768e+02	0.340000	3.439978e-01	0.230000	8.269591e+01	0.220000	6.022275e-01	0.330000	4.189515e+01	0.370000	9.929053e-01	0.230000	1.916358e+00	0.200000	6.799525e+02	0.320000	1.181580e-01	0.110000	0.060000	0.130000	0.040000	0.290000	4.936390e+00	0.280000	0.130000	1.933283e-01	0.625277	0.350744	0.654654	0.130000	1.233678e+02	0.270000	4.551538e-01	0.280000	3.642190e+01	0.200000	9.539729e-01	0.280000	2.974274e+02	0.250000
6150000	0.250000	1.258600e+02	0.180000	4.643485e-01	0.310000	3.605949e+01	0.270000	9.444807e-01	0.360000	3.034358e+02	0.210000	3.371862e-01	0.210000	8.436648e+01	0.300000	6.268049e-01	0.260000	4.065697e+01	0.370000	9.929053e-01	0.220000	1.859721e+00	0.260000	6.532912e+02	0.260000	1.181580e-01	0.110000	0.050000	0.090000	0.050000	0.280000	4.936390e+00	0.240000	0.200000	1.992160e-01	0.625236	0.350747	0.654657	0.210000	1.233678e+02	0.260000	4.597281e-01	0.340000	3.715767e+01	0.320000	9.929053e-01	0.220000	3.034358e+02	0.310000
6200000	0.250000	1.258600e+02	0.240000	4.551538e-01	0.270000	3.642190e+01	0.260000	9.635605e-01	0.220000	2.974274e+02	0.210000	3.305095e-01	0.180000	8.352702e+01	0.250000	6.205681e-01	0.330000	3.985190e+01	0.320000	9.929053e-01	0.250000	1.804758e+00	0.360000	6.467909e+02	0.300000	1.205450e-01	0.040000	0.080000	0.110000	0.020000	0.260000	4.936390e+00	0.170000	0.240000	1.914046e-01	0.624856	0.350435	0.654573	0.230000	1.246077e+02	0.260000	4.506249e-01	0.280000	3.678794e+01	0.270000	9.929053e-01	0.250000	3.158193e+02	0.230000
6250000	0.250000	1.296930e+02	0.250000	4.417019e-01	0.260000	3.642190e+01	0.230000	9.444807e-01	0.230000	3.034358e+02	0.250000	3.272208e-01	0.260000	8.352702e+01	0.290000	6.082800e-01	0.250000	3.906278e+01	0.270000	9.929053e-01	0.230000	1.841217e+00	0.240000	6.799525e+02	0.240000	1.146659e-01	0.060000	0.110000	0.120000	0.050000	0.230000	4.936390e+00	0.280000	0.270000	1.838995e-01	0.624671	0.350229	0.654441	0.260000	1.221403e+02	0.290000	4.597281e-01	0.210000	3.753111e+01	0.270000	9.929053e-01	0.360000	3.126768e+02	0.290000
6300000	0.220000	1.296930e+02	0.250000	4.329556e-01	0.210000	3.715767e+01	0.270000	9.635605e-01	0.240000	3.064854e+02	0.280000	3.239649e-01	0.380000	8.521438e+01	0.250000	5.786138e-01	0.240000	3.945537e+01	0.280000	9.929053e-01	0.310000	1.822897e+00	0.270000	6.799525e+02	0.180000	1.135250e-01	0.050000	0.110000	0.100000	0.080000	0.160000	4.936390e+00	0.240000	0.240000	1.802581e-01	0.624701	0.350135	0.654439	0.210000	1.271249e+02	0.220000	4.597281e-01	0.250000	3.753111e+01	0.300000	9.929053e-01	0.250000	3.126768e+02	0.260000
6350000	0.250000	1.309964e+02	0.250000	4.243826e-01	0.270000	3.715767e+01	0.280000	9.732445e-01	0.260000	2.915379e+02	0.310000	3.338311e-01	0.230000	8.607080e+01	0.200000	5.671565e-01	0.200000	3.945537e+01	0.390000	9.929053e-01	0.230000	1.769022e+00	0.250000	7.148145e+02	0.250000	1.158183e-01	0.060000	0.110000	0.090000	0.070000	0.190000	4.936390e+00	0.210000	0.380000	1.914046e-01	0.624921	0.350403	0.654704	0.240000	1.296930e+02	0.250000	4.643485e-01	0.240000	3.867410e+01	0.270000	9.929053e-01	0.330000	3.064854e+02	0.330000
6400000	0.250000	1.309964e+02	0.270000	4.286477e-01	0.360000	3.678794e+01	0.280000	9.929053e-01	0.290000	2.974274e+02	0.290000	3.338311e-01	0.240000	8.780954e+01	0.270000	5.503945e-01	0.220000	3.945537e+01	0.360000	9.929053e-01	0.250000	1.769022e+00	0.250000	7.148145e+02	0.320000	1.181580e-01	0.130000	0.050000	0.150000	0.080000	0.270000	4.936390e+00	0.220000	0.330000	1.838995e-01	0.624810	0.350379	0.654866	0.260000	1.258600e+02	0.260000	4.643485e-01	0.280000	3.715767e+01	0.300000	9.929053e-01	0.190000	3.095657e+02	0.340000
6450000	0.280000	1.309964e+02	0.210000	4.373069e-01	0.250000	3.678794e+01	0.230000	9.732445e-01	0.220000	2.974274e+02	0.300000	3.405750e-01	0.230000	8.693582e+01	0.360000	5.394960e-01	0.270000	3.867410e+01	0.380000	9.929053e-01	0.400000	1.751420e+00	0.270000	7.148145e+02	0.270000	1.242161e-01	0.090000	0.060000	0.090000	0.060000	0.300000	4.936390e+00	0.270000	0.270000	1.914046e-01	0.624816	0.350538	0.654959	0.180000	1.258600e+02	0.300000	4.643485e-01	0.350000	3.678794e+01	0.270000	9.929053e-01	0.290000	3.034358e+02	0.330000
6500000	0.190000	1.309964e+02	0.280000	4.329556e-01	0.230000	3.678794e+01	0.330000	9.539729e-01	0.280000	2.944680e+02	0.280000	3.338311e-01	0.350000	8.693582e+01	0.310000	5.615132e-01	0.200000	3.828929e+01	0.290000	9.929053e-01	0.250000	1.841217e+00	0.260000	7.006602e+02	0.230000	1.254645e-01	0.050000	0.070000	0.070000	0.060000	0.210000	4.936390e+00	0.260000	0.180000	2.032404e-01	0.624657	0.350383	0.654808	0.230000	1.258600e+02	0.220000	4.597281e-01	0.280000	3.715767e+01	0.220000	9.830257e-01	0.270000	3.095657e+02	0.160000
6550000	0.200000	1.336427e+02	0.280000	4.286477e-01	0.250000	3.867410e+01	0.270000	9.539729e-01	0.230000	3.004166e+02	0.250000	3.305095e-01	0.190000	8.780954e+01	0.280000	5.844290e-01	0.230000	3.906278e+01	0.360000	9.929053e-01	0.280000	1.859721e+00	0.300000	7.219985e+02	0.260000	1.254645e-01	0.070000	0.070000	0.090000	0.020000	0.250000	4.936390e+00	0.240000	0.290000	1.914046e-01	0.624823	0.350427	0.654710	0.290000	1.233678e+02	0.190000	4.597281e-01	0.210000	3.715767e+01	0.310000	9.929053e-01	0.300000	3.189933e+02	0.190000
6600000	0.320000	1.349859e+02	0.240000	4.329556e-01	0.200000	3.945537e+01	0.150000	9.539729e-01	0.260000	2.974274e+02	0.300000	3.371862e-01	0.240000	8.958341e+01	0.230000	5.728565e-01	0.210000	3.945537e+01	0.380000	9.929053e-01	0.280000	1.786801e+00	0.300000	7.219985e+02	0.240000	1.267255e-01	0.100000	0.070000	0.160000	0.050000	0.250000	4.936390e+00	0.240000	0.220000	1.802581e-01	0.624999	0.350841	0.655000	0.180000	1.271249e+02	0.300000	4.461411e-01	0.320000	3.715767e+01	0.270000	9.929053e-01	0.250000	3.189933e+02	0.290000
6650000	0.350000	1.309964e+02	0.210000	4.243826e-01	0.220000	3.945537e+01	0.310000	9.635605e-01	0.200000	2.974274e+02	0.230000	3.338311e-01	0.300000	8.780954e+01	0.240000	5.671565e-01	0.300000	3.945537e+01	0.320000	9.929053e-01	0.320000	1.841217e+00	0.220000	7.148145e+02	0.370000	1.217565e-01	0.090000	0.030000	0.150000	0.050000	0.240000	4.936390e+00	0.180000	0.260000	1.933283e-01	0.625090	0.351029	0.655151	0.290000	1.233678e+02	0.200000	4.373069e-01	0.240000	3.678794e+01	0.290000	9.929053e-01	0.220000	3.189933e+02	0.270000
6700000	0.320000	1.309964e+02	0.200000	4.201599e-01	0.270000	3.867410e+01	0.270000	9.830257e-01	0.280000	2.944680e+02	0.210000	3.272208e-01	0.270000	8.521438e+01	0.290000	5.903026e-01	0.260000	3.790830e+01	0.350000	9.929053e-01	0.220000	1.804758e+00	0.230000	7.148145e+02	0.300000	1.205450e-01	0.070000	0.130000	0.120000	0.030000	0.270000	4.936390e+00	0.270000	0.260000	1.838995e-01	0.625135	0.350890	0.655019	0.290000	1.233678e+02	0.210000	4.201599e-01	0.280000	3.678794e+01	0.220000	9.830257e-01	0.230000	3.254374e+02	0.230000
6750000	0.230000	1.363425e+02	0.280000	4.286477e-01	0.250000	3.828929e+01	0.260000	9.830257e-01	0.200000	3.004166e+02	0.220000	3.239649e-01	0.330000	8.521438e+01	0.300000	6.022275e-01	0.300000	3.867410e+01	0.340000	9.929053e-01	0.250000	1.822897e+00	0.210000	7.219985e+02	0.270000	1.254645e-01	0.010000	0.060000	0.110000	0.080000	0.290000	4.936390e+00	0.190000	0.300000	1.895001e-01	0.625037	0.350753	0.654901	0.230000	1.233678e+02	0.320000	4.243826e-01	0.250000	3.828929e+01	0.220000	9.635605e-01	0.370000	3.221993e+02	0.210000
6800000	0.240000	1.336427e+02	0.260000	4.461411e-01	0.240000	3.906278e+01	0.250000	9.732445e-01	0.260000	3.034358e+02	0.230000	3.305095e-01	0.320000	8.352702e+01	0.250000	5.962352e-01	0.280000	3.906278e+01	0.270000	9.929053e-01	0.350000	1.841217e+00	0.190000	7.077019e+02	0.260000	1.254645e-01	0.040000	0.070000	0.130000	0.040000	0.300000	4.936390e+00	0.250000	0.180000	1.895001e-01	0.625236	0.351226	0.655182	0.250000	1.258600e+02	0.360000	4.243826e-01	0.290000	3.790830e+01	0.290000	9.635605e-01	0.310000	3.158193e+02	0.300000
6850000	0.190000	1.377128e+02	0.260000	4.461411e-01	0.220000	3.945537e+01	0.300000	9.929053e-01	0.260000	3.034358e+02	0.320000	3.371862e-01	0.220000	8.436648e+01	0.170000	5.903026e-01	0.280000	3.828929e+01	0.360000	9.929053e-01	0.240000	1.841217e+00	0.260000	6.799525e+02	0.240000	1.242161e-01	0.090000	0.040000	0.080000	0.080000	0.210000	4.936390e+00	0.300000	0.300000	1.933283e-01	0.625241	0.351167	0.655047	0.260000	1.221403e+02	0.280000	4.243826e-01	0.190000	3.715767e+01	0.220000	9.830257e-01	0.290000	3.095657e+02	0.270000
6900000	0.250000	1.349859e+02	0.260000	4.329556e-01	0.260000	3.867410e+01	0.270000	9.830257e-01	0.190000	3.095657e+02	0.290000	3.439978e-01	0.190000	8.607080e+01	0.180000	5.903026e-01	0.230000	3.906278e+01	0.340000	9.929053e-01	0.220000	1.822897e+00	0.250000	7.006602e+02	0.240000	1.181580e-01	0.040000	0.060000	0.130000	0.030000	0.280000	4.936390e+00	0.300000	0.340000	1.802581e-01	0.625371	0.350990	0.654710	0.240000	1.233678e+02	0.240000	4.077423e-01	0.210000	3.678794e+01	0.270000	9.929053e-01	0.210000	3.034358e+02	0.290000
6950000	0.290000	1.349859e+02	0.290000	4.506249e-01	0.220000	3.906278e+01	0.270000	9.929053e-01	0.290000	2.974274e+02	0.230000	3.272208e-01	0.200000	8.869204e+01	0.290000	6.143933e-01	0.280000	3.985190e+01	0.340000	9.929053e-01	0.260000	1.878412e+00	0.270000	7.148145e+02	0.180000	1.181580e-01	0.090000	0.060000	0.120000	0.070000	0.240000	4.936390e+00	0.190000	0.210000	1.876145e-01	0.625077	0.350716	0.654680	0.210000	1.258600e+02	0.260000	4.159792e-01	0.300000	3.605949e+01	0.290000	9.929053e-01	0.220000	3.126768e+02	0.190000
7000000	0.310000	1.363425e+02	0.270000	4.737289e-01	0.220000	3.906278e+01	0.290000	9.929053e-01	0.230000	2.886371e+02	0.250000	3.338311e-01	0.160000	9.048374e+01	0.240000	5.903026e-01	0.410000	3.945537e+01	0.280000	9.929053e-01	0.260000	1.804758e+00	0.290000	7.077019e+02	0.270000	1.158183e-01	0.040000	0.040000	0.080000	0.040000	0.270000	4.936390e+00	0.210000	0.290000	1.876145e-01	0.624949	0.350323	0.654343	0.270000	1.258600e+02	0.280000	4.243826e-01	0.260000	3.642190e+01	0.230000	9.539729e-01	0.260000	3.004166e+02	0.250000
7050000	0.290000	1.349859e+02	0.190000	4.832989e-01	0.320000	3.790830e+01	0.250000	9.830257e-01	0.200000	2.886371e+02	0.310000	3.239649e-01	0.240000	9.231163e+01	0.270000	6.082800e-01	0.240000	3.945537e+01	0.280000	9.929053e-01	0.190000	1.786801e+00	0.280000	6.799525e+02	0.250000	1.181580e-01	0.080000	0.050000	0.070000	0.070000	0.270000	4.936390e+00	0.360000	0.330000	1.952712e-01	0.624673	0.350097	0.654452	0.200000	1.271249e+02	0.280000	4.118402e-01	0.360000	3.715767e+01	0.410000	9.732445e-01	0.300000	2.974274e+02	0.230000
7100000	0.250000	1.363425e+02	0.230000	4.832989e-01	0.230000	3.945537e+01	0.230000	9.444807e-01	0.210000	2.944680e+02	0.240000	3.175500e-01	0.340000	8.869204e+01	0.310000	6.331044e-01	0.220000	4.106558e+01	0.360000	9.929053e-01	0.230000	1.822897e+00	0.360000	6.731869e+02	0.280000	1.169823e-01	0.090000	0.060000	0.130000	0.070000	0.180000	4.936390e+00	0.290000	0.260000	1.895001e-01	0.624716	0.349947	0.654234	0.290000	1.271249e+02	0.390000	4.201599e-01	0.310000	3.790830e+01	0.400000	9.929053e-01	0.250000	3.095657e+02	0.270000
7150000	0.270000	1.336427e+02	0.240000	4.784900e-01	0.280000	3.867410e+01	0.290000	9.444807e-01	0.280000	2.915379e+02	0.360000	3.175500e-01	0.240000	8.607080e+01	0.280000	6.331044e-01	0.260000	4.025242e+01	0.390000	9.929053e-01	0.280000	1.841217e+00	0.290000	6.936885e+02	0.280000	1.205450e-01	0.060000	0.050000	0.110000	0.050000	0.230000	4.936390e+00	0.220000	0.300000	1.972337e-01	0.624974	0.350089	0.654171	0.360000	1.271249e+02	0.190000	4.286477e-01	0.290000	3.867410e+01	0.270000	9.929053e-01	0.280000	3.034358e+02	0.250000
7200000	0.350000	1.323130e+02	0.200000	4.690153e-01	0.270000	3.906278e+01	0.270000	9.635605e-01	0.230000	3.034358e+02	0.290000	3.239649e-01	0.280000	8.269591e+01	0.160000	6.523853e-01	0.180000	3.985190e+01	0.350000	9.929053e-01	0.230000	1.822897e+00	0.160000	7.077019e+02	0.330000	1.229802e-01	0.070000	0.060000	0.160000	0.040000	0.360000	4.936390e+00	0.250000	0.240000	2.012181e-01	0.625110	0.350277	0.654385	0.260000	1.309964e+02	0.300000	4.286477e-01	0.240000	3.985190e+01	0.220000	9.732445e-01	0.310000	2.974274e+02	0.190000
7250000	0.320000	1.323130e+02	0.270000	4.784900e-01	0.290000	3.753111e+01	0.230000	9.539729e-01	0.300000	3.064854e+02	0.270000	3.371862e-01	0.220000	8.521438e+01	0.300000	6.790096e-01	0.230000	4.065697e+01	0.360000	9.929053e-01	0.210000	1.804758e+00	0.260000	7.006602e+02	0.340000	1.242161e-01	0.070000	0.080000	0.130000	0.040000	0.190000	4.936390e+00	0.240000	0.210000	1.952712e-01	0.624937	0.350159	0.654376	0.230000	1.309964e+02	0.270000	4.373069e-01	0.340000	3.945537e+01	0.270000	9.929053e-01	0.290000	2.974274e+02	0.220000
7300000	0.280000	1.296930e+02	0.210000	4.643485e-01	0.240000	3.790830e+01	0.200000	9.539729e-01	0.280000	3.004166e+02	0.230000	3.272208e-01	0.260000	8.352702e+01	0.300000	6.927265e-01	0.220000	4.274149e+01	0.350000	9.929053e-01	0.240000	1.769022e+00	0.220000	7.077019e+02	0.250000	1.169823e-01	0.080000	0.060000	0.100000	0.050000	0.280000	4.936390e+00	0.240000	0.280000	1.952712e-01	0.624656	0.349870	0.654315	0.400000	1.309964e+02	0.190000	4.506249e-01	0.300000	3.867410e+01	0.250000	9.732445e-01	0.240000	3.064854e+02	0.160000
7350000	0.280000	1.284025e+02	0.280000	4.643485e-01	0.290000	3.790830e+01	0.320000	9.929053e-01	0.190000	3.004166e+02	0.340000	3.207414e-01	0.240000	8.607080e+01	0.270000	6.858338e-01	0.270000	4.106558e+01	0.330000	9.929053e-01	0.240000	1.786801e+00	0.190000	7.077019e+02	0.270000	1.146659e-01	0.070000	0.090000	0.090000	0.090000	0.290000	4.936390e+00	0.250000	0.360000	1.952712e-01	0.624709	0.349677	0.654047	0.290000	1.296930e+02	0.250000	4.417019e-01	0.230000	4.025242e+01	0.360000	9.929053e-01	0.220000	3.126768e+02	0.250000
7400000	0.260000	1.258600e+02	0.230000	4.461411e-01	0.260000	3.906278e+01	0.230000	9.830257e-01	0.220000	3.034358e+02	0.240000	3.112621e-01	0.330000	8.780954e+01	0.190000	6.858338e-01	0.330000	4.189515e+01	0.340000	9.929053e-01	0.260000	1.841217e+00	0.250000	6.936885e+02	0.230000	1.135250e-01	0.130000	0.030000	0.080000	0.050000	0.360000	4.936390e+00	0.200000	0.260000	1.992160e-01	0.624597	0.349617	0.654168	0.200000	1.349859e+02	0.330000	4.506249e-01	0.260000	3.945537e+01	0.220000	9.830257e-01	0.320000	3.034358e+02	0.300000
7450000	0.230000	1.258600e+02	0.180000	4.417019e-01	0.290000	3.828929e+01	0.270000	9.732445e-01	0.290000	2.974274e+02	0.250000	3.175500e-01	0.300000	8.780954e+01	0.190000	6.722534e-01	0.220000	4.404317e+01	0.330000	9.929053e-01	0.220000	1.786801e+00	0.260000	6.598569e+02	0.220000	1.135250e-01	0.040000	0.070000	0.090000	0.030000	0.250000	4.936390e+00	0.210000	0.270000	1.820697e-01	0.624657	0.349622	0.654140	0.180000	1.336427e+02	0.270000	4.643485e-01	0.270000	3.906278e+01	0.290000	9.929053e-01	0.210000	3.095657e+02	0.220000
7500000	0.280000	1.271249e+02	0.290000	4.417019e-01	0.190000	3.906278e+01	0.240000	9.539729e-01	0.210000	3.034358e+02	0.310000	3.175500e-01	0.280000	8.521438e+01	0.200000	6.589419e-01	0.270000	4.317105e+01	0.370000	9.929053e-01	0.240000	1.751420e+00	0.240000	6.731869e+02	0.330000	1.181580e-01	0.030000	0.060000	0.110000	0.070000	0.280000	4.936390e+00	0.300000	0.260000	1.895001e-01	0.624851	0.349856	0.654204	0.220000	1.363425e+02	0.250000	4.461411e-01	0.220000	3.906278e+01	0.290000	9.929053e-01	0.250000	3.095657e+02	0.230000
7550000	0.280000	1.246077e+02	0.260000	4.597281e-01	0.300000	3.906278e+01	0.340000	9.635605e-01	0.280000	3.064854e+02	0.240000	3.175500e-01	0.240000	8.693582e+01	0.260000	6.655643e-01	0.280000	4.231621e+01	0.410000	9.929053e-01	0.280000	1.733993e+00	0.200000	7.077019e+02	0.300000	1.193455e-01	0.090000	0.050000	0.130000	0.040000	0.260000	4.936390e+00	0.290000	0.210000	1.914046e-01	0.624695	0.349394	0.653754	0.270000	1.309964e+02	0.320000	4.506249e-01	0.290000	3.753111e+01	0.160000	9.830257e-01	0.250000	3.064854e+02	0.290000
7600000	0.310000	1.221403e+02	0.310000	4.737289e-01	0.180000	3.906278e+01	0.240000	9.635605e-01	0.220000	3.004166e+02	0.250000	3.143903e-01	0.290000	8.521438e+01	0.260000	6.790096e-01	0.270000	4.189515e+01	0.270000	9.929053e-01	0.340000	1.822897e+00	0.220000	7.292547e+02	0.200000	1.229802e-01	0.050000	0.110000	0.090000	0.030000	0.200000	4.936390e+00	0.340000	0.280000	1.914046e-01	0.624679	0.349302	0.653654	0.290000	1.296930e+02	0.250000	4.597281e-01	0.230000	3.715767e+01	0.250000	9.830257e-01	0.280000	3.064854e+02	0.320000
7650000	0.220000	1.221403e+02	0.310000	4.643485e-01	0.250000	3.985190e+01	0.330000	9.539729e-01	0.240000	3.095657e+02	0.270000	3.143903e-01	0.140000	8.436648e+01	0.270000	6.790096e-01	0.290000	4.189515e+01	0.350000	9.929053e-01	0.290000	1.897290e+00	0.240000	7.148145e+02	0.290000	1.254645e-01	0.070000	0.070000	0.080000	0.040000	0.290000	4.936390e+00	0.250000	0.210000	1.933283e-01	0.624675	0.349172	0.653502	0.300000	1.271249e+02	0.290000	4.737289e-01	0.270000	3.642190e+01	0.220000	9.830257e-01	0.300000	3.004166e+02	0.190000
7700000	0.270000	1.185305e+02	0.290000	4.737289e-01	0.250000	3.867410e+01	0.360000	9.929053e-01	0.270000	3.126768e+02	0.170000	3.207414e-01	0.190000	8.436648e+01	0.270000	6.858338e-01	0.240000	4.317105e+01	0.340000	9.929053e-01	0.230000	1.804758e+00	0.310000	6.936885e+02	0.230000	1.217565e-01	0.050000	0.060000	0.090000	0.090000	0.250000	4.936390e+00	0.240000	0.230000	1.952712e-01	0.624784	0.349143	0.653313	0.240000	1.284025e+02	0.270000	4.737289e-01	0.240000	3.678794e+01	0.230000	9.732445e-01	0.310000	2.915379e+02	0.320000
7750000	0.270000	1.185305e+02	0.300000	4.690153e-01	0.310000	3.945537e+01	0.300000	9.830257e-01	0.330000	3.064854e+02	0.290000	3.239649e-01	0.180000	8.352702e+01	0.200000	6.589419e-01	0.250000	4.231621e+01	0.340000	9.929053e-01	0.350000	1.804758e+00	0.260000	6.799525e+02	0.310000	1.217565e-01	0.070000	0.080000	0.090000	0.070000	0.260000	4.936390e+00	0.230000	0.270000	1.914046e-01	0.624874	0.349111	0.653181	0.190000	1.258600e+02	0.170000	4.881561e-01	0.270000	3.678794e+01	0.320000	9.539729e-01	0.300000	2.915379e+02	0.260000
7800000	0.210000	1.173511e+02	0.240000	4.597281e-01	0.280000	3.790830e+01	0.270000	9.929053e-01	0.330000	3.095657e+02	0.250000	3.175500e-01	0.170000	8.352702e+01	0.160000	6.394672e-01	0.330000	4.317105e+01	0.300000	9.929053e-01	0.190000	1.769022e+00	0.300000	6.799525e+02	0.170000	1.205450e-01	0.060000	0.030000	0.100000	0.030000	0.220000	4.936390e+00	0.220000	0.220000	1.784645e-01	0.624610	0.348959	0.653204	0.270000	1.258600e+02	0.210000	4.784900e-01	0.290000	3.534547e+01	0.290000	9.929053e-01	0.180000	2.944680e+02	0.280000
7850000	0.260000	1.150274e+02	0.300000	4.690153e-01	0.180000	3.678794e+01	0.320000	9.929053e-01	0.250000	3.095657e+02	0.310000	3.207414e-01	0.260000	8.352702e+01	0.300000	6.523853e-01	0.350000	4.274149e+01	0.440000	9.929053e-01	0.220000	1.716739e+00	0.230000	7.148145e+02	0.250000	1.205450e-01	0.050000	0.060000	0.100000	0.080000	0.250000	4.936390e+00	0.250000	0.330000	1.802581e-01	0.624710	0.348947	0.653138	0.220000	1.323130e+02	0.200000	4.737289e-01	0.260000	3.464558e+01	0.330000	9.929053e-01	0.210000	3.004166e+02	0.220000
7900000	0.240000	1.197217e+02	0.340000	4.832989e-01	0.190000	3.678794e+01	0.310000	9.929053e-01	0.210000	3.095657e+02	0.170000	3.207414e-01	0.230000	8.436648e+01	0.340000	6.589419e-01	0.230000	4.274149e+01	0.290000	9.929053e-01	0.300000	1.786801e+00	0.190000	7.148145e+02	0.190000	1.217565e-01	0.040000	0.060000	0.110000	0.060000	0.210000	4.936390e+00	0.220000	0.240000	1.857477e-01	0.624771	0.349173	0.653390	0.250000	1.349859e+02	0.240000	4.737289e-01	0.240000	3.534547e+01	0.370000	9.830257e-01	0.220000	3.064854e+02	0.220000
7950000	0.210000	1.197217e+02	0.260000	5.030227e-01	0.230000	3.828929e+01	0.290000	9.929053e-01	0.240000	3.095657e+02	0.180000	3.239649e-01	0.260000	8.269591e+01	0.180000	6.331044e-01	0.240000	4.189515e+01	0.360000	9.929053e-01	0.330000	1.769022e+00	0.270000	7.219985e+02	0.230000	1.169823e-01	0.120000	0.080000	0.160000	0.050000	0.240000	4.936390e+00	0.210000	0.250000	1.857477e-01	0.624686	0.349110	0.653480	0.220000	1.349859e+02	0.220000	4.690153e-01	0.310000	3.570070e+01	0.250000	9.830257e-01	0.220000	3.034358e+02	0.270000
8000000	0.320000	1.185305e+02	0.240000	4.930622e-01	0.330000	3.790830e+01	0.240000	9.830257e-01	0.270000	3.064854e+02	0.200000	3.305095e-01	0.180000	8.693582e+01	0.200000	6.331044e-01	0.270000	4.065697e+01	0.400000	9.929053e-01	0.230000	1.733993e+00	0.260000	7.292547e+02	0.310000	1.205450e-01	0.060000	0.100000	0.090000	0.080000	0.280000	4.936390e+00	0.300000	0.260000	1.838995e-01	0.624688	0.349041	0.653446	0.210000	1.349859e+02	0.270000	4.784900e-01	0.240000	3.570070e+01	0.250000	9.732445e-01	0.230000	3.034358e+02	0.330000
8050000	0.160000	1.185305e+02	0.180000	4.737289e-01	0.240000	3.867410e+01	0.270000	9.830257e-01	0.260000	2.944680e+02	0.170000	3.207414e-01	0.280000	8.521438e+01	0.280000	6.268049e-01	0.270000	3.985190e+01	0.380000	9.929053e-01	0.170000	1.751420e+00	0.280000	7.292547e+02	0.330000	1.229802e-01	0.040000	0.010000	0.110000	0.080000	0.280000	4.936390e+00	0.160000	0.310000	1.876145e-01	0.624454	0.348904	0.653447	0.260000	1.323130e+02	0.190000	4.930622e-01	0.180000	3.678794e+01	0.220000	9.830257e-01	0.250000	3.095657e+02	0.330000
8100000	0.310000	1.209250e+02	0.250000	4.551538e-01	0.250000	3.906278e+01	0.350000	9.929053e-01	0.220000	3.034358e+02	0.210000	3.143903e-01	0.200000	8.521438e+01	0.290000	6.268049e-01	0.240000	4.189515e+01	0.360000	9.929053e-01	0.250000	1.733993e+00	0.260000	7.077019e+02	0.200000	1.217565e-01	0.040000	0.080000	0.130000	0.030000	0.310000	4.936390e+00	0.190000	0.200000	2.012181e-01	0.624478	0.348942	0.653486	0.360000	1.284025e+02	0.210000	4.881561e-01	0.210000	3.678794e+01	0.320000	9.830257e-01	0.280000	3.064854e+02	0.230000
8150000	0.200000	1.197217e+02	0.230000	4.506249e-01	0.250000	3.906278e+01	0.330000	9.929053e-01	0.190000	3.034358e+02	0.310000	3.207414e-01	0.310000	8.693582e+01	0.260000	6.268049e-01	0.200000	4.274149e+01	0.370000	9.929053e-01	0.230000	1.716739e+00	0.250000	7.292547e+02	0.250000	1.169823e-01	0.080000	0.070000	0.120000	0.040000	0.280000	4.936390e+00	0.270000	0.290000	1.895001e-01	0.624222	0.348765	0.653480	0.240000	1.296930e+02	0.230000	4.784900e-01	0.240000	3.753111e+01	0.240000	9.830257e-01	0.240000	3.126768e+02	0.170000
8200000	0.200000	1.221403e+02	0.290000	4.506249e-01	0.240000	3.867410e+01	0.320000	9.929053e-01	0.300000	2.915379e+02	0.290000	3.272208e-01	0.240000	8.693582e+01	0.270000	6.331044e-01	0.220000	4.317105e+01	0.390000	9.929053e-01	0.220000	1.666002e+00	0.340000	7.365838e+02	0.280000	1.205450e-01	0.060000	0.070000	0.070000	0.040000	0.180000	4.936390e+00	0.230000	0.220000	1.766887e-01	0.624185	0.348667	0.653440	0.300000	1.271249e+02	0.280000	4.881561e-01	0.240000	3.790830e+01	0.280000	9.732445e-01	0.220000	3.034358e+02	0.210000
8250000	0.270000	1.185305e+02	0.230000	4.551538e-01	0.260000	3.753111e+01	0.290000	9.929053e-01	0.170000	2.944680e+02	0.290000	3.239649e-01	0.330000	8.521438e+01	0.290000	6.331044e-01	0.270000	4.147829e+01	0.400000	9.929053e-01	0.260000	1.699657e+00	0.250000	7.514638e+02	0.210000	1.229802e-01	0.050000	0.050000	0.110000	0.040000	0.230000	4.936390e+00	0.300000	0.260000	1.876145e-01	0.624210	0.348704	0.653385	0.320000	1.246077e+02	0.250000	4.832989e-01	0.260000	3.790830e+01	0.330000	9.929053e-01	0.250000	3.095657e+02	0.220000
8300000	0.270000	1.185305e+02	0.210000	4.461411e-01	0.320000	3.753111e+01	0.300000	9.929053e-01	0.350000	3.004166e+02	0.180000	3.175500e-01	0.160000	8.693582e+01	0.220000	6.394672e-01	0.180000	4.147829e+01	0.270000	9.929053e-01	0.350000	1.716739e+00	0.200000	7.439866e+02	0.200000	1.242161e-01	0.020000	0.110000	0.100000	0.060000	0.260000	4.936390e+00	0.230000	0.230000	1.802581e-01	0.624269	0.348738	0.653381	0.220000	1.233678e+02	0.220000	4.737289e-01	0.290000	3.642190e+01	0.230000	9.830257e-01	0.190000	3.004166e+02	0.260000
8350000	0.250000	1.161834e+02	0.320000	4.461411e-01	0.230000	3.753111e+01	0.280000	9.929053e-01	0.240000	2.944680e+02	0.280000	3.239649e-01	0.280000	8.436648e+01	0.220000	6.394672e-01	0.370000	4.106558e+01	0.440000	9.929053e-01	0.300000	1.733993e+00	0.320000	7.219985e+02	0.290000	1.332228e-01	0.060000	0.080000	0.130000	0.050000	0.270000	4.936390e+00	0.220000	0.220000	1.914046e-01	0.624290	0.348862	0.653479	0.230000	1.233678e+02	0.330000	4.737289e-01	0.250000	3.678794e+01	0.290000	9.929053e-01	0.310000	3.004166e+02	0.250000
8400000	0.190000	1.209250e+02	0.300000	4.643485e-01	0.280000	3.605949e+01	0.270000	9.929053e-01	0.270000	2.915379e+02	0.180000	3.272208e-01	0.250000	8.436648e+01	0.280000	6.655643e-01	0.230000	4.106558e+01	0.400000	9.929053e-01	0.270000	1.751420e+00	0.300000	7.590161e+02	0.240000	1.254645e-01	0.130000	0.060000	0.090000	0.020000	0.170000	4.936390e+00	0.300000	0.280000	1.876145e-01	0.624298	0.349039	0.653738	0.180000	1.258600e+02	0.160000	4.690153e-01	0.210000	3.715767e+01	0.130000	9.830257e-01	0.210000	2.944680e+02	0.260000
8450000	0.170000	1.185305e+02	0.280000	4.832989e-01	0.260000	3.499377e+01	0.210000	9.830257e-01	0.320000	2.944680e+02	0.280000	3.338311e-01	0.280000	8.187308e+01	0.270000	6.996885e-01	0.240000	4.106558e+01	0.330000	9.929053e-01	0.330000	1.804758e+00	0.270000	7.439866e+02	0.290000	1.242161e-01	0.070000	0.130000	0.110000	0.030000	0.230000	4.936390e+00	0.270000	0.220000	1.876145e-01	0.624215	0.348985	0.653646	0.300000	1.271249e+02	0.240000	4.506249e-01	0.270000	3.570070e+01	0.340000	9.929053e-01	0.210000	2.857651e+02	0.330000
8500000	0.240000	1.173511e+02	0.210000	4.930622e-01	0.330000	3.430085e+01	0.270000	9.929053e-01	0.180000	2.944680e+02	0.250000	3.272208e-01	0.160000	8.352702e+01	0.230000	7.067205e-01	0.260000	4.065697e+01	0.350000	9.929053e-01	0.290000	1.769022e+00	0.270000	7.590161e+02	0.300000	1.267255e-01	0.080000	0.060000	0.080000	0.050000	0.230000	4.936390e+00	0.230000	0.240000	1.876145e-01	0.624080	0.348805	0.653515	0.280000	1.246077e+02	0.220000	4.506249e-01	0.260000	3.499377e+01	0.270000	9.929053e-01	0.200000	2.915379e+02	0.310000
8550000	0.180000	1.197217e+02	0.270000	4.980175e-01	0.240000	3.499377e+01	0.250000	9.539729e-01	0.310000	3.004166e+02	0.200000	3.207414e-01	0.220000	8.352702e+01	0.220000	6.927265e-01	0.280000	3.985190e+01	0.310000	9.929053e-01	0.290000	1.822897e+00	0.300000	7.514638e+02	0.160000	1.267255e-01	0.040000	0.090000	0.080000	0.030000	0.280000	4.936390e+00	0.230000	0.200000	1.876145e-01	0.624230	0.348961	0.653605	0.300000	1.221403e+02	0.250000	4.417019e-01	0.140000	3.570070e+01	0.260000	9.929053e-01	0.250000	3.004166e+02	0.250000
8600000	0.210000	1.258600e+02	0.240000	4.737289e-01	0.310000	3.464558e+01	0.310000	9.350830e-01	0.220000	3.095657e+02	0.270000	3.305095e-01	0.190000	8.607080e+01	0.250000	6.790096e-01	0.240000	4.106558e+01	0.330000	9.929053e-01	0.250000	1.786801e+00	0.240000	7.590161e+02	0.270000	1.305848e-01	0.050000	0.100000	0.130000	0.060000	0.260000	4.936390e+00	0.240000	0.260000	1.838995e-01	0.624290	0.349020	0.653485	0.320000	1.233678e+02	0.250000	4.373069e-01	0.280000	3.605949e+01	0.270000	9.929053e-01	0.310000	2.944680e+02	0.300000
8650000	0.260000	1.284025e+02	0.220000	4.643485e-01	0.260000	3.395955e+01	0.270000	9.444807e-01	0.320000	3.095657e+02	0.230000	3.239649e-01	0.290000	8.436648e+01	0.240000	6.722534e-01	0.160000	4.189515e+01	0.430000	9.929053e-01	0.330000	1.786801e+00	0.220000	7.666444e+02	0.250000	1.279991e-01	0.050000	0.100000	0.090000	0.050000	0.280000	4.936390e+00	0.240000	0.240000	1.876145e-01	0.624097	0.348884	0.653551	0.170000	1.258600e+02	0.280000	4.461411e-01	0.290000	3.534547e+01	0.260000	9.929053e-01	0.230000	2.944680e+02	0.260000
8700000	0.230000	1.296930e+02	0.270000	4.643485e-01	0.220000	3.534547e+01	0.280000	9.635605e-01	0.340000	3.064854e+02	0.280000	3.207414e-01	0.230000	8.521438e+01	0.310000	6.722534e-01	0.250000	4.189515e+01	0.340000	9.929053e-01	0.220000	1.804758e+00	0.270000	7.514638e+02	0.220000	1.242161e-01	0.040000	0.050000	0.140000	0.060000	0.260000	4.936390e+00	0.340000	0.260000	1.914046e-01	0.624206	0.349030	0.653635	0.230000	1.271249e+02	0.220000	4.373069e-01	0.250000	3.605949e+01	0.250000	9.830257e-01	0.330000	2.915379e+02	0.270000
8750000	0.260000	1.271249e+02	0.250000	4.461411e-01	0.340000	3.605949e+01	0.260000	9.830257e-01	0.200000	3.064854e+02	0.290000	3.207414e-01	0.300000	8.352702e+01	0.250000	6.655643e-01	0.180000	4.231621e+01	0.280000	9.929053e-01	0.310000	1.897290e+00	0.230000	7.666444e+02	0.210000	1.181580e-01	0.070000	0.050000	0.150000	0.040000	0.330000	4.936390e+00	0.190000	0.300000	1.876145e-01	0.624330	0.349041	0.653602	0.290000	1.221403e+02	0.300000	4.506249e-01	0.180000	3.642190e+01	0.240000	9.732445e-01	0.250000	2.915379e+02	0.230000
8800000	0.320000	1.246077e+02	0.220000	4.551538e-01	0.230000	3.642190e+01	0.290000	9.929053e-01	0.230000	3.034358e+02	0.260000	3.143903e-01	0.210000	8.521438e+01	0.200000	6.394672e-01	0.200000	4.231621e+01	0.280000	9.929053e-01	0.220000	1.878412e+00	0.240000	7.439866e+02	0.210000	1.135250e-01	0.060000	0.060000	0.140000	0.070000	0.280000	4.936390e+00	0.270000	0.270000	1.876145e-01	0.624089	0.348827	0.653576	0.190000	1.271249e+02	0.250000	4.597281e-01	0.280000	3.715767e+01	0.260000	9.929053e-01	0.200000	2.974274e+02	0.240000
8850000	0.160000	1.221403e+02	0.190000	4.506249e-01	0.280000	3.642190e+01	0.350000	9.929053e-01	0.300000	3.034358e+02	0.270000	3.143903e-01	0.260000	8.436648e+01	0.160000	6.458939e-01	0.300000	4.231621e+01	0.290000	9.929053e-01	0.200000	1.786801e+00	0.220000	7.514638e+02	0.320000	1.158183e-01	0.050000	0.040000	0.100000	0.090000	0.210000	4.936390e+00	0.280000	0.360000	1.914046e-01	0.624020	0.348921	0.653702	0.250000	1.284025e+02	0.320000	4.597281e-01	0.250000	3.715767e+01	0.200000	9.539729e-01	0.200000	2.974274e+02	0.280000
8900000	0.230000	1.246077e+02	0.220000	4.506249e-01	0.250000	3.642190e+01	0.270000	9.929053e-01	0.210000	3.126768e+02	0.280000	3.239649e-01	0.260000	8.105842e+01	0.280000	6.589419e-01	0.260000	4.189515e+01	0.340000	9.929053e-01	0.220000	1.682746e+00	0.320000	7.219985e+02	0.240000	1.146659e-01	0.080000	0.060000	0.100000	0.030000	0.260000	4.936390e+00	0.240000	0.250000	1.838995e-01	0.623990	0.348631	0.653398	0.310000	1.284025e+02	0.270000	4.737289e-01	0.310000	3.790830e+01	0.210000	9.539729e-01	0.260000	2.886371e+02	0.290000
8950000	0.300000	1.209250e+02	0.200000	4.551538e-01	0.240000	3.678794e+01	0.170000	9.830257e-01	0.230000	3.126768e+02	0.220000	3.112621e-01	0.330000	8.105842e+01	0.270000	6.589419e-01	0.330000	4.106558e+01	0.410000	9.929053e-01	0.290000	1.716739e+00	0.280000	7.006602e+02	0.330000	1.169823e-01	0.080000	0.060000	0.100000	0.030000	0.260000	4.936390e+00	0.260000	0.330000	1.820697e-01	0.623960	0.348602	0.653382	0.280000	1.284025e+02	0.260000	4.690153e-01	0.200000	3.753111e+01	0.290000	9.635605e-01	0.270000	2.886371e+02	0.230000
9000000	0.300000	1.161834e+02	0.250000	4.551538e-01	0.300000	3.678794e+01	0.250000	9.732445e-01	0.180000	3.158193e+02	0.290000	3.112621e-01	0.240000	8.269591e+01	0.260000	6.722534e-01	0.330000	4.025242e+01	0.410000	9.929053e-01	0.240000	1.804758e+00	0.290000	6.799525e+02	0.290000	1.254645e-01	0.020000	0.070000	0.130000	0.060000	0.250000	4.936390e+00	0.270000	0.280000	1.895001e-01	0.624081	0.348716	0.653531	0.220000	1.296930e+02	0.320000	4.597281e-01	0.220000	3.828929e+01	0.340000	9.929053e-01	0.210000	2.944680e+02	0.250000
9050000	0.270000	1.173511e+02	0.250000	4.417019e-01	0.280000	3.678794e+01	0.280000	9.732445e-01	0.220000	3.158193e+02	0.300000	3.143903e-01	0.220000	8.187308e+01	0.260000	6.790096e-01	0.260000	3.985190e+01	0.340000	9.929053e-01	0.170000	1.897290e+00	0.190000	7.077019e+02	0.210000	1.205450e-01	0.080000	0.100000	0.120000	0.020000	0.190000	4.936390e+00	0.280000	0.230000	1.895001e-01	0.624168	0.348806	0.653645	0.370000	1.271249e+02	0.230000	4.461411e-01	0.240000	3.867410e+01	0.260000	9.929053e-01	0.260000	2.974274e+02	0.290000
9100000	0.290000	1.161834e+02	0.200000	4.506249e-01	0.260000	3.753111e+01	0.310000	9.929053e-01	0.340000	3.126768e+02	0.160000	3.143903e-01	0.270000	8.187308e+01	0.230000	6.523853e-01	0.260000	3.985190e+01	0.390000	9.929053e-01	0.210000	1.859721e+00	0.290000	7.365838e+02	0.260000	1.169823e-01	0.130000	0.070000	0.110000	0.070000	0.270000	4.936390e+00	0.270000	0.290000	2.052830e-01	0.624034	0.348620	0.653570	0.290000	1.246077e+02	0.280000	4.461411e-01	0.340000	3.790830e+01	0.290000	9.929053e-01	0.310000	2.974274e+02	0.260000
9150000	0.230000	1.161834e+02	0.220000	4.597281e-01	0.280000	3.867410e+01	0.300000	9.929053e-01	0.150000	3.064854e+02	0.210000	3.175500e-01	0.260000	8.105842e+01	0.230000	6.458939e-01	0.280000	3.906278e+01	0.380000	9.929053e-01	0.330000	1.878412e+00	0.240000	7.439866e+02	0.280000	1.169823e-01	0.060000	0.060000	0.070000	0.040000	0.250000	4.936390e+00	0.250000	0.200000	1.895001e-01	0.624030	0.348512	0.653403	0.280000	1.233678e+02	0.180000	4.417019e-01	0.270000	3.790830e+01	0.270000	9.830257e-01	0.280000	2.915379e+02	0.200000
9200000	0.230000	1.185305e+02	0.210000	4.643485e-01	0.310000	3.790830e+01	0.340000	9.929053e-01	0.260000	2.915379e+02	0.240000	3.239649e-01	0.240000	8.269591e+01	0.310000	6.589419e-01	0.230000	4.025242e+01	0.300000	9.929053e-01	0.250000	1.769022e+00	0.340000	7.148145e+02	0.330000	1.217565e-01	0.060000	0.040000	0.100000	0.040000	0.280000	4.936390e+00	0.270000	0.220000	1.895001e-01	0.624170	0.348687	0.653449	0.270000	1.185305e+02	0.240000	4.417019e-01	0.370000	3.753111e+01	0.250000	9.830257e-01	0.300000	2.886371e+02	0.240000
9250000	0.240000	1.221403e+02	0.340000	4.643485e-01	0.290000	3.790830e+01	0.290000	9.929053e-01	0.240000	2.915379e+02	0.220000	3.081650e-01	0.230000	8.269591e+01	0.220000	6.790096e-01	0.270000	4.025242e+01	0.330000	9.929053e-01	0.180000	1.822897e+00	0.310000	7.219985e+02	0.140000	1.205450e-01	0.100000	0.040000	0.080000	0.030000	0.260000	4.936390e+00	0.220000	0.210000	1.857477e-01	0.624045	0.348537	0.653366	0.300000	1.185305e+02	0.260000	4.461411e-01	0.290000	3.753111e+01	0.320000	9.929053e-01	0.220000	3.004166e+02	0.190000
9300000	0.340000	1.246077e+02	0.260000	4.690153e-01	0.230000	3.906278e+01	0.240000	9.635605e-01	0.290000	2.801066e+02	0.270000	3.207414e-01	0.190000	8.436648e+01	0.270000	6.655643e-01	0.180000	4.025242e+01	0.340000	9.929053e-01	0.220000	1.769022e+00	0.210000	7.148145e+02	0.220000	1.193455e-01	0.030000	0.040000	0.140000	0.060000	0.260000	4.936390e+00	0.330000	0.280000	1.876145e-01	0.624007	0.348617	0.653498	0.230000	1.233678e+02	0.230000	4.373069e-01	0.240000	3.753111e+01	0.290000	9.830257e-01	0.280000	2.915379e+02	0.210000
9350000	0.220000	1.258600e+02	0.240000	4.690153e-01	0.340000	3.985190e+01	0.290000	9.929053e-01	0.230000	2.857651e+02	0.300000	3.207414e-01	0.180000	8.187308e+01	0.230000	6.394672e-01	0.180000	4.065697e+01	0.330000	9.929053e-01	0.200000	1.769022e+00	0.220000	7.077019e+02	0.280000	1.169823e-01	0.080000	0.050000	0.110000	0.040000	0.230000	4.936390e+00	0.210000	0.190000	1.857477e-01	0.624076	0.348611	0.653384	0.180000	1.233678e+02	0.240000	4.417019e-01	0.260000	3.642190e+01	0.320000	9.929053e-01	0.280000	2.915379e+02	0.240000
9400000	0.280000	1.284025e+02	0.220000	4.690153e-01	0.300000	3.945537e+01	0.340000	9.929053e-01	0.260000	2.829217e+02	0.260000	3.175500e-01	0.290000	8.105842e+01	0.230000	6.331044e-01	0.330000	4.065697e+01	0.300000	9.929053e-01	0.270000	1.822897e+00	0.340000	6.799525e+02	0.300000	1.123954e-01	0.050000	0.080000	0.100000	0.050000	0.320000	4.936390e+00	0.300000	0.270000	1.933283e-01	0.624146	0.348729	0.653500	0.240000	1.271249e+02	0.230000	4.417019e-01	0.210000	3.678794e+01	0.290000	9.830257e-01	0.230000	2.944680e+02	0.270000
9450000	0.250000	1.309964e+02	0.210000	4.643485e-01	0.280000	3.867410e+01	0.190000	9.830257e-01	0.230000	2.944680e+02	0.290000	3.239649e-01	0.180000	8.269591e+01	0.260000	6.523853e-01	0.290000	4.147829e+01	0.350000	9.929053e-01	0.190000	1.769022e+00	0.230000	6.867862e+02	0.260000	1.146659e-01	0.090000	0.000000	0.080000	0.020000	0.240000	4.936390e+00	0.270000	0.230000	1.972337e-01	0.624151	0.348631	0.653331	0.270000	1.246077e+02	0.260000	4.373069e-01	0.220000	3.678794e+01	0.290000	9.830257e-01	0.250000	3.004166e+02	0.290000
9500000	0.310000	1.336427e+02	0.310000	4.643485e-01	0.270000	3.790830e+01	0.220000	9.732445e-01	0.260000	2.886371e+02	0.230000	3.305095e-01	0.220000	8.607080e+01	0.300000	6.589419e-01	0.290000	4.106558e+01	0.310000	9.929053e-01	0.290000	1.822897e+00	0.260000	6.731869e+02	0.190000	1.181580e-01	0.010000	0.040000	0.070000	0.050000	0.160000	4.936390e+00	0.220000	0.250000	1.802581e-01	0.624072	0.348632	0.653427	0.190000	1.296930e+02	0.260000	4.373069e-01	0.200000	3.753111e+01	0.240000	9.830257e-01	0.230000	3.004166e+02	0.360000
9550000	0.240000	1.349859e+02	0.180000	4.737289e-01	0.280000	3.678794e+01	0.190000	9.539729e-01	0.170000	2.974274e+02	0.260000	3.305095e-01	0.170000	8.693582e+01	0.260000	6.655643e-01	0.250000	4.106558e+01	0.410000	9.929053e-01	0.270000	1.859721e+00	0.220000	6.867862e+02	0.250000	1.193455e-01	0.050000	0.110000	0.060000	0.030000	0.180000	4.936390e+00	0.220000	0.300000	1.802581e-01	0.623916	0.348584	0.653471	0.270000	1.309964e+02	0.260000	4.373069e-01	0.200000	3.828929e+01	0.280000	9.929053e-01	0.280000	2.974274e+02	0.210000
9600000	0.260000	1.323130e+02	0.240000	4.597281e-01	0.230000	3.678794e+01	0.300000	9.635605e-01	0.300000	2.974274e+02	0.270000	3.305095e-01	0.220000	8.521438e+01	0.290000	6.790096e-01	0.200000	4.025242e+01	0.350000	9.929053e-01	0.210000	1.769022e+00	0.160000	6.936885e+02	0.340000	1.217565e-01	0.060000	0.040000	0.110000	0.030000	0.260000	4.936390e+00	0.260000	0.310000	1.895001e-01	0.623918	0.348700	0.653598	0.340000	1.284025e+02	0.280000	4.373069e-01	0.240000	3.828929e+01	0.150000	9.830257e-01	0.300000	2.915379e+02	0.270000
9650000	0.220000	1.323130e+02	0.320000	4.461411e-01	0.210000	3.678794e+01	0.280000	9.830257e-01	0.210000	3.126768e+02	0.200000	3.272208e-01	0.280000	8.352702e+01	0.210000	6.722534e-01	0.150000	4.147829e+01	0.300000	9.929053e-01	0.270000	1.841217e+00	0.340000	6.936885e+02	0.250000	1.181580e-01	0.070000	0.070000	0.140000	0.060000	0.220000	4.936390e+00	0.230000	0.330000	1.895001e-01	0.623928	0.348669	0.653580	0.230000	1.296930e+02	0.250000	4.243826e-01	0.260000	3.867410e+01	0.220000	9.732445e-01	0.210000	3.064854e+02	0.340000
9700000	0.220000	1.336427e+02	0.240000	4.506249e-01	0.180000	3.715767e+01	0.340000	9.929053e-01	0.240000	3.189933e+02	0.210000	3.272208e-01	0.280000	8.352702e+01	0.290000	6.722534e-01	0.210000	4.147829e+01	0.310000	9.929053e-01	0.330000	1.822897e+00	0.260000	7.006602e+02	0.260000	1.229802e-01	0.070000	0.050000	0.120000	0.020000	0.270000	4.936390e+00	0.240000	0.240000	1.933283e-01	0.623887	0.348744	0.653767	0.210000	1.323130e+02	0.290000	4.329556e-01	0.240000	3.867410e+01	0.240000	9.732445e-01	0.280000	2.944680e+02	0.230000
9750000	0.300000	1.284025e+02	0.330000	4.551538e-01	0.350000	3.678794e+01	0.310000	9.929053e-01	0.280000	3.126768e+02	0.240000	3.305095e-01	0.250000	8.780954e+01	0.290000	6.655643e-01	0.190000	4.317105e+01	0.330000	9.929053e-01	0.230000	1.804758e+00	0.330000	7.006602e+02	0.150000	1.267255e-01	0.030000	0.060000	0.060000	0.050000	0.190000	4.936390e+00	0.260000	0.230000	1.933283e-01	0.623936	0.348785	0.653779	0.180000	1.349859e+02	0.280000	4.373069e-01	0.260000	3.867410e+01	0.330000	9.929053e-01	0.260000	2.944680e+02	0.250000
9800000	0.230000	1.349859e+02	0.240000	4.551538e-01	0.250000	3.678794e+01	0.270000	9.929053e-01	0.320000	3.095657e+02	0.260000	3.305095e-01	0.210000	8.958341e+01	0.230000	6.523853e-01	0.180000	4.231621e+01	0.370000	9.929053e-01	0.340000	1.822897e+00	0.180000	7.219985e+02	0.260000	1.279991e-01	0.040000	0.050000	0.060000	0.040000	0.200000	4.936390e+00	0.260000	0.300000	1.972337e-01	0.623884	0.348716	0.653689	0.280000	1.349859e+02	0.280000	4.461411e-01	0.300000	3.828929e+01	0.250000	9.830257e-01	0.270000	2.886371e+02	0.270000
9850000	0.240000	1.349859e+02	0.260000	4.597281e-01	0.240000	3.753111e+01	0.360000	9.929053e-01	0.300000	3.004166e+02	0.180000	3.239649e-01	0.290000	8.869204e+01	0.280000	6.458939e-01	0.310000	4.189515e+01	0.400000	9.929053e-01	0.280000	1.878412e+00	0.190000	7.365838e+02	0.210000	1.254645e-01	0.090000	0.060000	0.070000	0.040000	0.300000	4.936390e+00	0.220000	0.150000	1.933283e-01	0.623974	0.348889	0.653761	0.270000	1.323130e+02	0.190000	4.597281e-01	0.270000	3.753111e+01	0.330000	9.929053e-01	0.250000	2.915379e+02	0.260000
9900000	0.200000	1.377128e+02	0.260000	4.690153e-01	0.290000	3.642190e+01	0.230000	9.830257e-01	0.230000	3.126768e+02	0.250000	3.272208e-01	0.330000	8.693582e+01	0.320000	6.655643e-01	0.210000	4.189515e+01	0.350000	9.929053e-01	0.280000	1.878412e+00	0.300000	7.439866e+02	0.310000	1.217565e-01	0.070000	0.050000	0.120000	0.050000	0.260000	4.936390e+00	0.220000	0.270000	1.972337e-01	0.624183	0.348960	0.653758	0.290000	1.284025e+02	0.240000	4.690153e-01	0.230000	3.753111e+01	0.320000	9.830257e-01	0.190000	2.915379e+02	0.240000
9950000	0.210000	1.336427e+02	0.240000	4.506249e-01	0.280000	3.642190e+01	0.310000	9.929053e-01	0.270000	3.126768e+02	0.200000	3.207414e-01	0.260000	8.521438e+01	0.190000	6.458939e-01	0.210000	4.147829e+01	0.350000	9.929053e-01	0.230000	1.859721e+00	0.300000	7.514638e+02	0.200000	1.205450e-01	0.080000	0.050000	0.070000	0.090000	0.330000	4.936390e+00	0.280000	0.290000	1.895001e-01	0.624170	0.349054	0.653894	0.280000	1.309964e+02	0.290000	4.690153e-01	0.340000	3.790830e+01	0.350000	9.929053e-01	0.250000	2.974274e+02	0.180000
10000000	0.240000	1.309964e+02	0.300000	4.461411e-01	0.280000	3.605949e+01	0.320000	9.929053e-01	0.300000	3.064854e+02	0.210000	3.239649e-01	0.310000	8.352702e+01	0.250000	6.331044e-01	0.270000	4.147829e+01	0.310000	9.929053e-01	0.320000	1.822897e+00	0.220000	7.514638e+02	0.210000	1.193455e-01	0.090000	0.070000	0.060000	0.070000	0.270000	4.936390e+00	0.250000	0.250000	1.857477e-01	0.624070	0.349016	0.653930	0.220000	1.271249e+02	0.240000	4.597281e-01	0.270000	3.867410e+01	0.240000	9.635605e-01	0.290000	2.886371e+02	0.330000
10050000	0.300000	1.323130e+02	0.250000	4.373069e-01	0.340000	3.605949e+01	0.290000	9.732445e-01	0.180000	3.158193e+02	0.210000	3.239649e-01	0.240000	8.352702e+01	0.310000	6.589419e-01	0.250000	4.106558e+01	0.290000	9.929053e-01	0.260000	1.841217e+00	0.230000	7.590161e+02	0.170000	1.181580e-01	0.050000	0.070000	0.070000	0.090000	0.260000	4.936390e+00	0.230000	0.260000	1.933283e-01	0.624081	0.348937	0.653810	0.280000	1.296930e+02	0.280000	4.690153e-01	0.260000	3.715767e+01	0.260000	9.830257e-01	0.260000	2.829217e+02	0.240000
10100000	0.320000	1.296930e+02	0.230000	4.373069e-01	0.190000	3.715767e+01	0.220000	9.539729e-01	0.280000	3.221993e+02	0.250000	3.175500e-01	0.280000	8.269591e+01	0.240000	6.331044e-01	0.210000	4.106558e+01	0.330000	9.929053e-01	0.320000	1.751420e+00	0.290000	7.292547e+02	0.270000	1.205450e-01	0.090000	0.070000	0.150000	0.040000	0.210000	4.936390e+00	0.290000	0.300000	1.952712e-01	0.624043	0.348993	0.653947	0.200000	1.271249e+02	0.210000	4.551538e-01	0.280000	3.605949e+01	0.180000	9.830257e-01	0.250000	2.886371e+02	0.240000
10150000	0.240000	1.323130e+02	0.250000	4.373069e-01	0.240000	3.678794e+01	0.290000	9.830257e-01	0.250000	3.189933e+02	0.300000	3.239649e-01	0.250000	8.187308e+01	0.220000	6.143933e-01	0.260000	4.106558e+01	0.380000	9.929053e-01	0.230000	1.786801e+00	0.260000	7.219985e+02	0.170000	1.205450e-01	0.050000	0.080000	0.150000	0.060000	0.220000	4.936390e+00	0.200000	0.300000	1.895001e-01	0.624021	0.348946	0.653976	0.200000	1.258600e+02	0.240000	4.551538e-01	0.240000	3.605949e+01	0.330000	9.929053e-01	0.170000	3.004166e+02	0.280000
10200000	0.160000	1.377128e+02	0.260000	4.506249e-01	0.250000	3.678794e+01	0.240000	9.635605e-01	0.330000	3.126768e+02	0.310000	3.305095e-01	0.310000	8.352702e+01	0.270000	6.143933e-01	0.310000	3.985190e+01	0.220000	9.830257e-01	0.310000	1.841217e+00	0.260000	7.219985e+02	0.280000	1.193455e-01	0.070000	0.070000	0.130000	0.100000	0.210000	4.936390e+00	0.340000	0.170000	1.820697e-01	0.624157	0.349111	0.654117	0.240000	1.258600e+02	0.220000	4.690153e-01	0.250000	3.605949e+01	0.310000	9.929053e-01	0.320000	3.034358e+02	0.230000
10250000	0.290000	1.363425e+02	0.240000	4.597281e-01	0.340000	3.678794e+01	0.230000	9.830257e-01	0.260000	3.158193e+02	0.170000	3.338311e-01	0.290000	8.269591e+01	0.230000	6.022275e-01	0.260000	3.906278e+01	0.320000	9.929053e-01	0.230000	1.751420e+00	0.250000	7.743493e+02	0.280000	1.193455e-01	0.050000	0.070000	0.160000	0.070000	0.260000	4.936390e+00	0.270000	0.250000	1.731900e-01	0.624185	0.349077	0.654055	0.170000	1.258600e+02	0.230000	4.690153e-01	0.260000	3.642190e+01	0.240000	9.830257e-01	0.240000	3.095657e+02	0.340000
10300000	0.200000	1.336427e+02	0.270000	4.597281e-01	0.230000	3.867410e+01	0.210000	9.830257e-01	0.260000	3.158193e+02	0.290000	3.405750e-01	0.260000	8.105842e+01	0.280000	6.082800e-01	0.220000	4.106558e+01	0.280000	9.929053e-01	0.220000	1.733993e+00	0.250000	7.439866e+02	0.260000	1.242161e-01	0.060000	0.090000	0.120000	0.020000	0.190000	4.936390e+00	0.190000	0.350000	1.857477e-01	0.624256	0.349055	0.653973	0.250000	1.258600e+02	0.270000	4.597281e-01	0.220000	3.642190e+01	0.310000	9.929053e-01	0.200000	3.189933e+02	0.260000
10350000	0.270000	1.309964e+02	0.290000	4.461411e-01	0.240000	4.065697e+01	0.260000	9.929053e-01	0.250000	3.221993e+02	0.190000	3.371862e-01	0.170000	8.269591e+01	0.320000	6.394672e-01	0.320000	4.106558e+01	0.430000	9.929053e-01	0.310000	1.751420e+00	0.310000	7.439866e+02	0.230000	1.181580e-01	0.060000	0.060000	0.160000	0.070000	0.290000	4.936390e+00	0.240000	0.180000	1.914046e-01	0.624199	0.349048	0.653972	0.240000	1.233678e+02	0.260000	4.643485e-01	0.240000	3.570070e+01	0.190000	9.830257e-01	0.320000	3.189933e+02	0.270000
10400000	0.210000	1.336427e+02	0.240000	4.417019e-01	0.300000	4.065697e+01	0.290000	9.830257e-01	0.310000	3.126768e+02	0.250000	3.239649e-01	0.250000	8.607080e+01	0.270000	6.523853e-01	0.260000	3.985190e+01	0.390000	9.929053e-01	0.220000	1.751420e+00	0.250000	7.219985e+02	0.230000	1.158183e-01	0.050000	0.060000	0.040000	0.050000	0.210000	4.936390e+00	0.200000	0.190000	1.895001e-01	0.624160	0.348967	0.653921	0.190000	1.221403e+02	0.340000	4.737289e-01	0.280000	3.534547e+01	0.220000	9.732445e-01	0.260000	3.064854e+02	0.240000
10450000	0.210000	1.377128e+02	0.300000	4.417019e-01	0.230000	4.106558e+01	0.260000	9.929053e-01	0.240000	3.126768e+02	0.160000	3.239649e-01	0.270000	8.352702e+01	0.280000	6.394672e-01	0.170000	4.065697e+01	0.330000	9.929053e-01	0.240000	1.769022e+00	0.260000	7.219985e+02	0.260000	1.193455e-01	0.040000	0.050000	0.110000	0.080000	0.250000	4.936390e+00	0.240000	0.200000	1.857477e-01	0.623965	0.348771	0.653859	0.310000	1.221403e+02	0.290000	4.881561e-01	0.290000	3.605949e+01	0.280000	9.635605e-01	0.290000	3.034358e+02	0.270000
10500000	0.240000	1.404948e+02	0.230000	4.329556e-01	0.320000	4.025242e+01	0.260000	9.732445e-01	0.300000	3.064854e+02	0.240000	3.143903e-01	0.330000	8.352702e+01	0.320000	6.523853e-01	0.170000	4.147829e+01	0.370000	9.929053e-01	0.200000	1.769022e+00	0.290000	7.006602e+02	0.230000	1.193455e-01	0.090000	0.090000	0.110000	0.030000	0.240000	4.936390e+00	0.250000	0.290000	1.876145e-01	0.623961	0.348825	0.653889	0.290000	1.233678e+02	0.240000	4.690153e-01	0.330000	3.570070e+01	0.270000	9.830257e-01	0.240000	3.158193e+02	0.210000
10550000	0.250000	1.404948e+02	0.370000	4.373069e-01	0.290000	3.945537e+01	0.210000	9.830257e-01	0.230000	3.034358e+02	0.270000	3.143903e-01	0.260000	8.352702e+01	0.240000	6.205681e-01	0.240000	4.189515e+01	0.320000	9.929053e-01	0.270000	1.822897e+00	0.190000	7.148145e+02	0.300000	1.169823e-01	0.060000	0.060000	0.110000	0.030000	0.150000	4.936390e+00	0.290000	0.230000	1.914046e-01	0.624014	0.348785	0.653875	0.250000	1.258600e+02	0.230000	4.643485e-01	0.300000	3.570070e+01	0.290000	9.830257e-01	0.270000	3.221993e+02	0.230000
10600000	0.290000	1.349859e+02	0.230000	4.461411e-01	0.280000	3.867410e+01	0.230000	9.635605e-01	0.250000	3.034358e+02	0.220000	3.081650e-01	0.250000	8.436648e+01	0.280000	6.268049e-01	0.260000	4.189515e+01	0.280000	9.929053e-01	0.230000	1.804758e+00	0.240000	7.077019e+02	0.250000	1.181580e-01	0.030000	0.040000	0.090000	0.060000	0.200000	4.936390e+00	0.260000	0.190000	1.820697e-01	0.624218	0.348910	0.653877	0.220000	1.296930e+02	0.250000	4.643485e-01	0.210000	3.642190e+01	0.300000	9.929053e-01	0.290000	3.221993e+02	0.230000
10650000	0.210000	1.309964e+02	0.290000	4.506249e-01	0.300000	3.828929e+01	0.260000	9.830257e-01	0.230000	3.064854e+02	0.300000	3.081650e-01	0.260000	8.187308e+01	0.320000	6.268049e-01	0.260000	4.106558e+01	0.330000	9.929053e-01	0.210000	1.822897e+00	0.260000	7.219985e+02	0.240000	1.112770e-01	0.040000	0.040000	0.170000	0.060000	0.210000	4.936390e+00	0.250000	0.290000	1.876145e-01	0.624363	0.349174	0.654035	0.210000	1.258600e+02	0.300000	4.551538e-01	0.270000	3.570070e+01	0.280000	9.732445e-01	0.220000	3.189933e+02	0.300000
10700000	0.320000	1.296930e+02	0.320000	4.506249e-01	0.160000	3.828929e+01	0.230000	9.830257e-01	0.170000	3.034358e+02	0.230000	3.020629e-01	0.260000	7.945336e+01	0.220000	6.394672e-01	0.280000	4.065697e+01	0.340000	9.929053e-01	0.290000	1.841217e+00	0.240000	7.148145e+02	0.330000	1.169823e-01	0.090000	0.070000	0.110000	0.050000	0.230000	4.936390e+00	0.220000	0.230000	1.838995e-01	0.624265	0.349113	0.654036	0.210000	1.258600e+02	0.300000	4.506249e-01	0.240000	3.534547e+01	0.200000	9.635605e-01	0.260000	3.064854e+02	0.270000
10750000	0.290000	1.271249e+02	0.270000	4.597281e-01	0.220000	3.867410e+01	0.350000	9.830257e-01	0.310000	3.034358e+02	0.240000	2.990573e-01	0.250000	8.105842e+01	0.280000	6.589419e-01	0.220000	4.147829e+01	0.360000	9.929053e-01	0.230000	1.786801e+00	0.290000	6.867862e+02	0.260000	1.217565e-01	0.070000	0.080000	0.160000	0.030000	0.170000	4.936390e+00	0.340000	0.230000	1.838995e-01	0.623999	0.348970	0.654084	0.270000	1.246077e+02	0.220000	4.417019e-01	0.210000	3.534547e+01	0.330000	9.635605e-01	0.280000	2.944680e+02	0.250000
10800000	0.260000	1.246077e+02	0.380000	4.597281e-01	0.210000	3.753111e+01	0.280000	9.929053e-01	0.300000	2.974274e+02	0.250000	2.931356e-01	0.260000	8.187308e+01	0.240000	6.458939e-01	0.230000	4.274149e+01	0.280000	9.929053e-01	0.320000	1.804758e+00	0.290000	6.799525e+02	0.280000	1.205450e-01	0.070000	0.050000	0.100000	0.050000	0.220000	4.936390e+00	0.260000	0.320000	1.972337e-01	0.624019	0.348961	0.654082	0.220000	1.246077e+02	0.340000	4.506249e-01	0.210000	3.570070e+01	0.310000	9.929053e-01	0.220000	3.034358e+02	0.180000
10850000	0.210000	1.233678e+02	0.190000	4.461411e-01	0.210000	3.678794e+01	0.300000	9.929053e-01	0.200000	3.004166e+02	0.310000	2.990573e-01	0.340000	8.269591e+01	0.150000	6.458939e-01	0.330000	4.274149e+01	0.360000	9.929053e-01	0.270000	1.804758e+00	0.190000	6.867862e+02	0.390000	1.217565e-01	0.040000	0.050000	0.070000	0.040000	0.210000	4.936390e+00	0.210000	0.260000	1.914046e-01	0.623846	0.348772	0.653989	0.260000	1.271249e+02	0.360000	4.643485e-01	0.230000	3.642190e+01	0.250000	9.830257e-01	0.330000	2.915379e+02	0.260000
10900000	0.310000	1.233678e+02	0.240000	4.373069e-01	0.240000	3.605949e+01	0.270000	9.830257e-01	0.280000	3.064854e+02	0.270000	3.020629e-01	0.260000	8.436648e+01	0.230000	6.523853e-01	0.280000	4.189515e+01	0.330000	9.929053e-01	0.200000	1.822897e+00	0.290000	6.867862e+02	0.230000	1.181580e-01	0.070000	0.080000	0.120000	0.060000	0.220000	4.936390e+00	0.170000	0.290000	1.895001e-01	0.623848	0.348677	0.653878	0.220000	1.246077e+02	0.310000	4.643485e-01	0.270000	3.753111e+01	0.200000	9.830257e-01	0.170000	2.886371e+02	0.200000
10950000	0.300000	1.233678e+02	0.250000	4.506249e-01	0.300000	3.570070e+01	0.320000	9.830257e-01	0.250000	3.095657e+02	0.270000	3.081650e-01	0.200000	8.607080e+01	0.170000	6.523853e-01	0.280000	4.065697e+01	0.370000	9.929053e-01	0.300000	1.878412e+00	0.150000	6.936885e+02	0.290000	1.146659e-01	0.060000	0.070000	0.120000	0.040000	0.300000	4.936390e+00	0.270000	0.350000	1.895001e-01	0.623973	0.348758	0.653854	0.230000	1.284025e+02	0.190000	4.506249e-01	0.310000	3.605949e+01	0.280000	9.929053e-01	0.190000	2.944680e+02	0.260000
11000000	0.220000	1.246077e+02	0.260000	4.690153e-01	0.240000	3.715767e+01	0.290000	9.929053e-01	0.220000	3.095657e+02	0.250000	3.081650e-01	0.180000	8.607080e+01	0.270000	6.331044e-01	0.210000	4.065697e+01	0.320000	9.929053e-01	0.240000	1.804758e+00	0.280000	6.936885e+02	0.280000	1.158183e-01	0.070000	0.080000	0.120000	0.040000	0.260000	4.936390e+00	0.250000	0.180000	1.876145e-01	0.623736	0.348603	0.653857	0.190000	1.284025e+02	0.230000	4.417019e-01	0.270000	3.534547e+01	0.310000	9.732445e-01	0.240000	2.944680e+02	0.270000
11050000	0.210000	1.296930e+02	0.270000	4.784900e-01	0.310000	3.790830e+01	0.220000	9.830257e-01	0.230000	3.095657e+02	0.280000	3.112621e-01	0.230000	8.869204e+01	0.280000	6.589419e-01	0.270000	4.025242e+01	0.370000	9.929053e-01	0.250000	1.786801e+00	0.280000	7.219985e+02	0.250000	1.135250e-01	0.070000	0.090000	0.080000	0.040000	0.240000	4.936390e+00	0.160000	0.220000	1.820697e-01	0.623792	0.348704	0.653919	0.280000	1.271249e+02	0.290000	4.506249e-01	0.280000	3.534547e+01	0.310000	9.732445e-01	0.330000	3.004166e+02	0.270000
11100000	0.200000	1.323130e+02	0.240000	4.690153e-01	0.250000	3.790830e+01	0.220000	9.732445e-01	0.260000	3.034358e+02	0.260000	3.239649e-01	0.340000	8.869204e+01	0.220000	6.268049e-01	0.240000	4.106558e+01	0.270000	9.929053e-01	0.260000	1.822897e+00	0.360000	7.219985e+02	0.320000	1.158183e-01	0.070000	0.060000	0.060000	0.060000	0.220000	4.936390e+00	0.320000	0.390000	1.802581e-01	0.623710	0.348635	0.653888	0.150000	1.296930e+02	0.210000	4.506249e-01	0.260000	3.430085e+01	0.270000	9.929053e-01	0.270000	2.974274e+02	0.200000
11150000	0.240000	1.323130e+02	0.300000	4.643485e-01	0.270000	3.828929e+01	0.240000	9.830257e-01	0.180000	3.064854e+02	0.250000	3.112621e-01	0.250000	9.231163e+01	0.290000	6.394672e-01	0.230000	4.189515e+01	0.330000	9.929053e-01	0.240000	1.769022e+00	0.240000	7.148145e+02	0.220000	1.135250e-01	0.080000	0.080000	0.090000	0.080000	0.200000	4.936390e+00	0.300000	0.250000	1.952712e-01	0.623820	0.348729	0.653932	0.240000	1.271249e+02	0.230000	4.417019e-01	0.210000	3.430085e+01	0.240000	9.732445e-01	0.230000	2.915379e+02	0.260000
11200000	0.240000	1.336427e+02	0.270000	4.832989e-01	0.250000	3.753111e+01	0.350000	9.929053e-01	0.290000	3.064854e+02	0.160000	3.207414e-01	0.390000	9.139312e+01	0.310000	6.394672e-01	0.300000	4.231621e+01	0.330000	9.929053e-01	0.220000	1.841217e+00	0.220000	7.365838e+02	0.250000	1.123954e-01	0.070000	0.030000	0.160000	0.080000	0.210000	4.936390e+00	0.280000	0.250000	1.933283e-01	0.623834	0.348681	0.653896	0.220000	1.271249e+02	0.270000	4.551538e-01	0.260000	3.328711e+01	0.250000	9.732445e-01	0.300000	2.857651e+02	0.190000
11250000	0.270000	1.284025e+02	0.210000	4.643485e-01	0.340000	3.678794e+01	0.240000	9.732445e-01	0.300000	2.944680e+02	0.180000	3.272208e-01	0.250000	9.139312e+01	0.240000	6.331044e-01	0.360000	4.147829e+01	0.390000	9.929053e-01	0.260000	1.878412e+00	0.350000	7.590161e+02	0.260000	1.146659e-01	0.100000	0.040000	0.090000	0.040000	0.220000	4.936390e+00	0.230000	0.290000	1.895001e-01	0.623832	0.348627	0.653814	0.300000	1.284025e+02	0.190000	4.551538e-01	0.230000	3.328711e+01	0.280000	9.929053e-01	0.230000	2.886371e+02	0.240000
11300000	0.220000	1.271249e+02	0.240000	4.690153e-01	0.340000	3.715767e+01	0.170000	9.830257e-01	0.240000	2.974274e+02	0.220000	3.272208e-01	0.320000	9.139312e+01	0.290000	6.205681e-01	0.370000	4.231621e+01	0.370000	9.929053e-01	0.220000	1.804758e+00	0.260000	7.439866e+02	0.290000	1.169823e-01	0.090000	0.090000	0.130000	0.020000	0.280000	4.936390e+00	0.220000	0.240000	1.895001e-01	0.623834	0.348708	0.653865	0.250000	1.309964e+02	0.290000	4.597281e-01	0.250000	3.464558e+01	0.280000	9.929053e-01	0.340000	2.829217e+02	0.270000
11350000	0.250000	1.284025e+02	0.250000	4.597281e-01	0.330000	3.678794e+01	0.280000	9.929053e-01	0.180000	3.034358e+02	0.230000	3.239649e-01	0.240000	9.417645e+01	0.260000	6.523853e-01	0.270000	4.189515e+01	0.250000	9.830257e-01	0.200000	1.822897e+00	0.250000	7.219985e+02	0.330000	1.205450e-01	0.060000	0.040000	0.110000	0.070000	0.240000	4.936390e+00	0.270000	0.190000	1.914046e-01	0.623877	0.348812	0.653937	0.270000	1.296930e+02	0.170000	4.506249e-01	0.200000	3.534547e+01	0.250000	9.830257e-01	0.250000	2.857651e+02	0.240000
11400000	0.290000	1.258600e+02	0.200000	4.597281e-01	0.210000	3.678794e+01	0.360000	9.929053e-01	0.250000	3.064854e+02	0.240000	3.175500e-01	0.240000	9.417645e+01	0.280000	6.655643e-01	0.230000	4.189515e+01	0.400000	9.929053e-01	0.310000	1.804758e+00	0.260000	7.219985e+02	0.280000	1.229802e-01	0.060000	0.090000	0.130000	0.070000	0.240000	4.936390e+00	0.290000	0.350000	1.838995e-01	0.623835	0.348823	0.653977	0.250000	1.296930e+02	0.210000	4.417019e-01	0.290000	3.570070e+01	0.280000	9.929053e-01	0.250000	2.915379e+02	0.210000
11450000	0.220000	1.271249e+02	0.330000	4.551538e-01	0.340000	3.499377e+01	0.260000	9.929053e-01	0.240000	3.126768e+02	0.230000	3.175500e-01	0.250000	9.417645e+01	0.220000	6.589419e-01	0.250000	4.317105e+01	0.350000	9.929053e-01	0.190000	1.804758e+00	0.280000	7.148145e+02	0.270000	1.242161e-01	0.120000	0.050000	0.100000	0.020000	0.250000	4.936390e+00	0.230000	0.270000	1.876145e-01	0.623992	0.348947	0.653999	0.330000	1.271249e+02	0.240000	4.373069e-01	0.250000	3.570070e+01	0.240000	9.732445e-01	0.210000	2.974274e+02	0.260000
11500000	0.300000	1.271249e+02	0.220000	4.373069e-01	0.250000	3.499377e+01	0.250000	9.830257e-01	0.260000	3.095657e+02	0.240000	3.207414e-01	0.330000	9.048374e+01	0.290000	6.458939e-01	0.310000	4.404317e+01	0.320000	9.929053e-01	0.170000	1.751420e+00	0.270000	7.292547e+02	0.240000	1.242161e-01	0.100000	0.040000	0.100000	0.060000	0.240000	4.936390e+00	0.350000	0.250000	1.952712e-01	0.623969	0.349043	0.654176	0.170000	1.284025e+02	0.280000	4.551538e-01	0.190000	3.715767e+01	0.230000	9.830257e-01	0.170000	3.034358e+02	0.230000
11550000	0.160000	1.284025e+02	0.350000	4.373069e-01	0.220000	3.430085e+01	0.200000	9.732445e-01	0.270000	2.974274e+02	0.270000	3.207414e-01	0.250000	8.958341e+01	0.290000	6.458939e-01	0.270000	4.274149e+01	0.430000	9.929053e-01	0.310000	1.804758e+00	0.280000	7.077019e+02	0.250000	1.217565e-01	0.070000	0.060000	0.100000	0.080000	0.270000	4.936390e+00	0.290000	0.260000	1.952712e-01	0.623927	0.349030	0.654180	0.240000	1.309964e+02	0.270000	4.597281e-01	0.160000	3.753111e+01	0.310000	9.929053e-01	0.230000	3.126768e+02	0.280000
11600000	0.250000	1.296930e+02	0.260000	4.551538e-01	0.300000	3.464558e+01	0.320000	9.830257e-01	0.200000	3.034358e+02	0.220000	3.272208e-01	0.260000	8.780954e+01	0.270000	6.268049e-01	0.230000	4.274149e+01	0.280000	9.929053e-01	0.170000	1.786801e+00	0.290000	6.936885e+02	0.220000	1.181580e-01	0.060000	0.070000	0.090000	0.040000	0.220000	4.936390e+00	0.250000	0.240000	1.838995e-01	0.623917	0.349069	0.654242	0.330000	1.271249e+02	0.360000	4.690153e-01	0.200000	3.828929e+01	0.310000	9.929053e-01	0.330000	3.126768e+02	0.260000
11650000	0.230000	1.336427e+02	0.240000	4.417019e-01	0.210000	3.464558e+01	0.260000	9.929053e-01	0.270000	2.944680e+02	0.200000	3.239649e-01	0.290000	8.780954e+01	0.300000	6.268049e-01	0.290000	4.147829e+01	0.360000	9.929053e-01	0.250000	1.804758e+00	0.210000	7.077019e+02	0.250000	1.205450e-01	0.070000	0.110000	0.120000	0.010000	0.270000	4.936390e+00	0.200000	0.230000	1.914046e-01	0.623869	0.348890	0.653986	0.220000	1.271249e+02	0.220000	4.737289e-01	0.200000	3.828929e+01	0.260000	9.929053e-01	0.240000	3.158193e+02	0.330000
11700000	0.360000	1.284025e+02	0.350000	4.597281e-01	0.210000	3.534547e+01	0.180000	9.830257e-01	0.180000	2.886371e+02	0.260000	3.239649e-01	0.330000	8.869204e+01	0.250000	6.022275e-01	0.280000	4.147829e+01	0.420000	9.929053e-01	0.220000	1.822897e+00	0.240000	7.148145e+02	0.300000	1.169823e-01	0.060000	0.110000	0.100000	0.060000	0.330000	4.936390e+00	0.330000	0.280000	1.933283e-01	0.623747	0.348850	0.654024	0.270000	1.271249e+02	0.210000	4.551538e-01	0.270000	3.715767e+01	0.290000	9.929053e-01	0.220000	3.221993e+02	0.310000
11750000	0.330000	1.246077e+02	0.240000	4.506249e-01	0.170000	3.642190e+01	0.320000	9.830257e-01	0.240000	2.886371e+02	0.230000	3.305095e-01	0.280000	8.693582e+01	0.280000	6.143933e-01	0.300000	4.231621e+01	0.410000	9.929053e-01	0.240000	1.769022e+00	0.310000	6.936885e+02	0.240000	1.181580e-01	0.040000	0.060000	0.080000	0.050000	0.320000	4.936390e+00	0.260000	0.180000	1.857477e-01	0.623738	0.348784	0.653916	0.250000	1.296930e+02	0.140000	4.373069e-01	0.350000	3.715767e+01	0.270000	9.929053e-01	0.330000	3.158193e+02	0.240000
11800000	0.250000	1.246077e+02	0.300000	4.551538e-01	0.330000	3.570070e+01	0.240000	9.539729e-01	0.280000	2.886371e+02	0.240000	3.207414e-01	0.200000	8.869204e+01	0.250000	6.082800e-01	0.200000	4.317105e+01	0.240000	9.830257e-01	0.340000	1.804758e+00	0.290000	7.006602e+02	0.270000	1.242161e-01	0.090000	0.080000	0.060000	0.060000	0.230000	4.936390e+00	0.300000	0.180000	1.972337e-01	0.623676	0.348771	0.653938	0.220000	1.271249e+02	0.230000	4.373069e-01	0.220000	3.715767e+01	0.180000	9.635605e-01	0.290000	3.126768e+02	0.320000
11850000	0.240000	1.258600e+02	0.250000	4.551538e-01	0.270000	3.678794e+01	0.300000	9.539729e-01	0.280000	2.857651e+02	0.220000	3.272208e-01	0.280000	9.048374e+01	0.260000	6.205681e-01	0.270000	4.189515e+01	0.390000	9.929053e-01	0.280000	1.822897e+00	0.280000	7.148145e+02	0.280000	1.193455e-01	0.020000	0.060000	0.100000	0.080000	0.230000	4.936390e+00	0.210000	0.220000	1.838995e-01	0.623728	0.348759	0.653887	0.310000	1.258600e+02	0.320000	4.373069e-01	0.250000	3.828929e+01	0.230000	9.635605e-01	0.340000	3.126768e+02	0.320000
11900000	0.350000	1.233678e+02	0.290000	4.643485e-01	0.270000	3.678794e+01	0.270000	9.732445e-01	0.160000	2.801066e+02	0.260000	3.338311e-01	0.270000	8.607080e+01	0.210000	6.143933e-01	0.310000	4.106558e+01	0.280000	9.929053e-01	0.200000	1.841217e+00	0.270000	7.439866e+02	0.250000	1.123954e-01	0.090000	0.040000	0.150000	0.060000	0.280000	4.936390e+00	0.280000	0.300000	1.876145e-01	0.623653	0.348665	0.653837	0.270000	1.284025e+02	0.200000	4.417019e-01	0.270000	3.828929e+01	0.240000	9.635605e-01	0.370000	3.064854e+02	0.210000
11950000	0.230000	1.258600e+02	0.240000	4.643485e-01	0.230000	3.642190e+01	0.250000	9.635605e-01	0.270000	2.829217e+02	0.300000	3.338311e-01	0.310000	8.607080e+01	0.230000	6.143933e-01	0.210000	4.147829e+01	0.300000	9.929053e-01	0.210000	1.804758e+00	0.250000	7.821316e+02	0.270000	1.181580e-01	0.060000	0.080000	0.130000	0.040000	0.240000	4.936390e+00	0.270000	0.270000	1.802581e-01	0.623585	0.348566	0.653762	0.190000	1.309964e+02	0.240000	4.201599e-01	0.230000	3.753111e+01	0.320000	9.732445e-01	0.170000	3.034358e+02	0.230000
12000000	0.210000	1.246077e+02	0.360000	4.690153e-01	0.300000	3.642190e+01	0.360000	9.830257e-01	0.220000	2.886371e+02	0.280000	3.305095e-01	0.310000	8.521438e+01	0.270000	6.143933e-01	0.300000	4.065697e+01	0.380000	9.929053e-01	0.320000	1.804758e+00	0.300000	7.743493e+02	0.390000	1.217565e-01	0.090000	0.060000	0.120000	0.040000	0.200000	4.936390e+00	0.190000	0.270000	1.914046e-01	0.623752	0.348662	0.653770	0.220000	1.349859e+02	0.210000	4.201599e-01	0.290000	3.790830e+01	0.190000	9.830257e-01	0.320000	2.915379e+02	0.240000
12050000	0.210000	1.271249e+02	0.240000	4.506249e-01	0.240000	3.715767e+01	0.270000	9.929053e-01	0.300000	2.944680e+02	0.230000	3.305095e-01	0.280000	8.521438e+01	0.210000	6.082800e-01	0.250000	4.274149e+01	0.370000	9.929053e-01	0.270000	1.822897e+00	0.260000	7.743493e+02	0.330000	1.193455e-01	0.050000	0.030000	0.070000	0.050000	0.340000	4.936390e+00	0.230000	0.170000	1.933283e-01	0.623641	0.348412	0.653537	0.370000	1.377128e+02	0.270000	4.243826e-01	0.280000	3.753111e+01	0.340000	9.929053e-01	0.240000	3.004166e+02	0.270000
12100000	0.190000	1.271249e+02	0.290000	4.506249e-01	0.270000	3.678794e+01	0.240000	9.830257e-01	0.230000	2.974274e+02	0.280000	3.439978e-01	0.230000	8.607080e+01	0.220000	6.082800e-01	0.210000	4.360493e+01	0.420000	9.929053e-01	0.270000	1.859721e+00	0.240000	7.439866e+02	0.260000	1.205450e-01	0.070000	0.080000	0.100000	0.050000	0.270000	4.936390e+00	0.270000	0.210000	1.784645e-01	0.623671	0.348532	0.653600	0.280000	1.377128e+02	0.220000	4.243826e-01	0.250000	3.828929e+01	0.270000	9.929053e-01	0.210000	3.034358e+02	0.170000
12150000	0.250000	1.284025e+02	0.250000	4.551538e-01	0.200000	3.753111e+01	0.180000	9.830257e-01	0.260000	2.915379e+02	0.250000	3.439978e-01	0.220000	8.869204e+01	0.210000	6.022275e-01	0.350000	4.189515e+01	0.370000	9.929053e-01	0.210000	1.786801e+00	0.320000	7.077019e+02	0.380000	1.205450e-01	0.050000	0.060000	0.100000	0.090000	0.300000	4.936390e+00	0.210000	0.260000	1.838995e-01	0.623605	0.348437	0.653510	0.240000	1.390968e+02	0.240000	4.201599e-01	0.240000	3.867410e+01	0.240000	9.830257e-01	0.230000	3.095657e+02	0.240000
12200000	0.270000	1.309964e+02	0.260000	4.643485e-01	0.240000	3.753111e+01	0.290000	9.929053e-01	0.240000	3.034358e+02	0.290000	3.474550e-01	0.240000	8.869204e+01	0.240000	6.022275e-01	0.240000	4.147829e+01	0.310000	9.929053e-01	0.410000	1.733993e+00	0.260000	7.148145e+02	0.140000	1.205450e-01	0.020000	0.090000	0.090000	0.050000	0.240000	4.936390e+00	0.260000	0.280000	1.972337e-01	0.623614	0.348554	0.653652	0.250000	1.447735e+02	0.320000	4.286477e-01	0.250000	3.790830e+01	0.350000	9.929053e-01	0.270000	3.064854e+02	0.230000
12250000	0.200000	1.309964e+02	0.310000	4.643485e-01	0.240000	3.753111e+01	0.210000	9.732445e-01	0.190000	3.126768e+02	0.220000	3.544741e-01	0.230000	9.323938e+01	0.210000	6.205681e-01	0.240000	4.231621e+01	0.310000	9.929053e-01	0.330000	1.716739e+00	0.280000	7.292547e+02	0.320000	1.193455e-01	0.120000	0.090000	0.110000	0.040000	0.310000	4.936390e+00	0.180000	0.280000	1.820697e-01	0.623548	0.348439	0.653568	0.200000	1.447735e+02	0.270000	4.243826e-01	0.350000	3.715767e+01	0.320000	9.929053e-01	0.270000	3.004166e+02	0.270000
12300000	0.270000	1.296930e+02	0.310000	4.690153e-01	0.250000	3.906278e+01	0.330000	9.732445e-01	0.290000	3.004166e+02	0.180000	3.439978e-01	0.300000	8.958341e+01	0.300000	6.082800e-01	0.230000	4.231621e+01	0.330000	9.929053e-01	0.230000	1.716739e+00	0.290000	7.077019e+02	0.360000	1.193455e-01	0.070000	0.070000	0.090000	0.040000	0.190000	4.936390e+00	0.350000	0.300000	1.876145e-01	0.623472	0.348224	0.653354	0.340000	1.419068e+02	0.270000	4.329556e-01	0.320000	3.790830e+01	0.280000	9.929053e-01	0.170000	3.064854e+02	0.300000
12350000	0.380000	1.246077e+02	0.190000	4.690153e-01	0.270000	3.790830e+01	0.320000	9.635605e-01	0.160000	2.915379e+02	0.230000	3.371862e-01	0.270000	8.869204e+01	0.240000	5.786138e-01	0.290000	4.147829e+01	0.270000	9.929053e-01	0.280000	1.682746e+00	0.250000	6.936885e+02	0.260000	1.229802e-01	0.070000	0.090000	0.130000	0.050000	0.230000	4.936390e+00	0.230000	0.260000	1.952712e-01	0.623574	0.348255	0.653353	0.250000	1.433329e+02	0.310000	4.506249e-01	0.300000	3.753111e+01	0.310000	9.929053e-01	0.310000	3.004166e+02	0.180000
12400000	0.310000	1.197217e+02	0.260000	4.690153e-01	0.280000	3.642190e+01	0.340000	9.929053e-01	0.250000	2.915379e+02	0.260000	3.439978e-01	0.300000	8.521438e+01	0.240000	5.844290e-01	0.280000	4.106558e+01	0.290000	9.929053e-01	0.280000	1.733993e+00	0.260000	7.292547e+02	0.220000	1.229802e-01	0.070000	0.100000	0.160000	0.070000	0.120000	4.936390e+00	0.210000	0.250000	1.914046e-01	0.623683	0.348347	0.653373	0.360000	1.377128e+02	0.220000	4.597281e-01	0.310000	3.642190e+01	0.320000	9.929053e-01	0.340000	2.974274e+02	0.270000
12450000	0.240000	1.209250e+02	0.280000	4.737289e-01	0.330000	3.534547e+01	0.350000	9.929053e-01	0.210000	2.915379e+02	0.240000	3.305095e-01	0.290000	8.187308e+01	0.260000	6.082800e-01	0.180000	4.106558e+01	0.340000	9.929053e-01	0.230000	1.751420e+00	0.290000	7.006602e+02	0.290000	1.267255e-01	0.070000	0.060000	0.050000	0.050000	0.220000	4.936390e+00	0.250000	0.240000	1.838995e-01	0.623627	0.348172	0.653212	0.290000	1.323130e+02	0.260000	4.551538e-01	0.220000	3.642190e+01	0.290000	9.929053e-01	0.270000	2.974274e+02	0.230000
12500000	0.280000	1.197217e+02	0.300000	4.737289e-01	0.280000	3.534547e+01	0.290000	9.929053e-01	0.210000	2.944680e+02	0.240000	3.207414e-01	0.160000	8.269591e+01	0.280000	6.022275e-01	0.270000	4.106558e+01	0.330000	9.929053e-01	0.270000	1.804758e+00	0.270000	6.799525e+02	0.220000	1.267255e-01	0.070000	0.050000	0.100000	0.070000	0.210000	4.936390e+00	0.200000	0.220000	1.802581e-01	0.623607	0.348145	0.653240	0.190000	1.336427e+02	0.300000	4.551538e-01	0.270000	3.715767e+01	0.270000	9.929053e-01	0.260000	2.944680e+02	0.280000
12550000	0.280000	1.173511e+02	0.280000	4.832989e-01	0.180000	3.534547e+01	0.250000	9.830257e-01	0.230000	2.974274e+02	0.260000	3.272208e-01	0.240000	8.436648e+01	0.230000	5.903026e-01	0.300000	4.025242e+01	0.310000	9.929053e-01	0.310000	1.822897e+00	0.240000	7.148145e+02	0.260000	1.279991e-01	0.090000	0.060000	0.100000	0.060000	0.190000	4.936390e+00	0.260000	0.260000	1.952712e-01	0.623524	0.348040	0.653227	0.300000	1.363425e+02	0.210000	4.417019e-01	0.190000	3.753111e+01	0.290000	9.929053e-01	0.240000	2.944680e+02	0.260000
12600000	0.310000	1.209250e+02	0.320000	4.832989e-01	0.170000	3.605949e+01	0.240000	9.732445e-01	0.240000	2.944680e+02	0.210000	3.175500e-01	0.310000	8.521438e+01	0.260000	6.143933e-01	0.260000	3.985190e+01	0.370000	9.929053e-01	0.300000	1.769022e+00	0.250000	7.292547e+02	0.220000	1.279991e-01	0.050000	0.090000	0.060000	0.080000	0.270000	4.936390e+00	0.270000	0.250000	1.876145e-01	0.623577	0.348174	0.653361	0.310000	1.336427e+02	0.250000	4.329556e-01	0.290000	3.605949e+01	0.240000	9.830257e-01	0.180000	3.004166e+02	0.230000
12650000	0.230000	1.233678e+02	0.170000	4.930622e-01	0.230000	3.642190e+01	0.330000	9.929053e-01	0.340000	2.944680e+02	0.320000	3.239649e-01	0.250000	8.869204e+01	0.260000	6.205681e-01	0.240000	3.985190e+01	0.430000	9.929053e-01	0.230000	1.804758e+00	0.270000	7.077019e+02	0.230000	1.242161e-01	0.040000	0.080000	0.090000	0.030000	0.260000	4.936390e+00	0.300000	0.260000	1.895001e-01	0.623667	0.348190	0.653394	0.280000	1.336427e+02	0.170000	4.373069e-01	0.300000	3.605949e+01	0.290000	9.929053e-01	0.280000	3.004166e+02	0.240000
12700000	0.240000	1.233678e+02	0.260000	4.980175e-01	0.200000	3.642190e+01	0.270000	9.929053e-01	0.300000	2.974274e+02	0.270000	3.371862e-01	0.320000	8.521438e+01	0.210000	6.331044e-01	0.230000	3.985190e+01	0.320000	9.929053e-01	0.230000	1.786801e+00	0.290000	6.799525e+02	0.290000	1.267255e-01	0.070000	0.060000	0.100000	0.090000	0.160000	4.936390e+00	0.240000	0.210000	1.895001e-01	0.623675	0.348087	0.653260	0.310000	1.323130e+02	0.240000	4.461411e-01	0.240000	3.642190e+01	0.300000	9.929053e-01	0.210000	3.095657e+02	0.160000
12750000	0.290000	1.233678e+02	0.200000	4.881561e-01	0.210000	3.715767e+01	0.310000	9.929053e-01	0.240000	3.095657e+02	0.230000	3.338311e-01	0.300000	8.607080e+01	0.350000	6.589419e-01	0.230000	3.985190e+01	0.310000	9.929053e-01	0.230000	1.786801e+00	0.260000	7.006602e+02	0.280000	1.254645e-01	0.060000	0.090000	0.130000	0.040000	0.210000	4.936390e+00	0.250000	0.230000	1.895001e-01	0.623608	0.348016	0.653171	0.190000	1.377128e+02	0.190000	4.461411e-01	0.240000	3.715767e+01	0.260000	9.830257e-01	0.290000	3.034358e+02	0.300000
12800000	0.240000	1.233678e+02	0.270000	4.832989e-01	0.260000	3.715767e+01	0.220000	9.732445e-01	0.210000	3.095657e+02	0.250000	3.272208e-01	0.280000	8.607080e+01	0.300000	6.523853e-01	0.190000	3.945537e+01	0.430000	9.929053e-01	0.360000	1.751420e+00	0.330000	7.006602e+02	0.300000	1.279991e-01	0.080000	0.070000	0.070000	0.040000	0.210000	4.936390e+00	0.300000	0.180000	1.857477e-01	0.623523	0.347940	0.653122	0.310000	1.323130e+02	0.250000	4.373069e-01	0.250000	3.790830e+01	0.280000	9.830257e-01	0.330000	2.974274e+02	0.230000
12850000	0.360000	1.221403e+02	0.220000	4.690153e-01	0.310000	3.642190e+01	0.290000	9.929053e-01	0.230000	3.189933e+02	0.290000	3.371862e-01	0.190000	8.780954e+01	0.250000	6.394672e-01	0.190000	4.025242e+01	0.330000	9.929053e-01	0.220000	1.733993e+00	0.210000	7.219985e+02	0.170000	1.229802e-01	0.080000	0.080000	0.090000	0.040000	0.210000	4.936390e+00	0.260000	0.320000	1.895001e-01	0.623614	0.348017	0.653175	0.210000	1.309964e+02	0.270000	4.597281e-01	0.190000	3.753111e+01	0.320000	9.929053e-01	0.200000	3.004166e+02	0.270000
12900000	0.260000	1.246077e+02	0.300000	4.690153e-01	0.260000	3.678794e+01	0.300000	9.929053e-01	0.300000	3.126768e+02	0.230000	3.239649e-01	0.230000	9.048374e+01	0.360000	6.458939e-01	0.260000	4.025242e+01	0.280000	9.929053e-01	0.310000	1.804758e+00	0.270000	7.439866e+02	0.260000	1.217565e-01	0.100000	0.120000	0.110000	0.050000	0.220000	4.936390e+00	0.190000	0.150000	1.838995e-01	0.623569	0.347889	0.653037	0.160000	1.309964e+02	0.170000	4.417019e-01	0.190000	3.828929e+01	0.200000	9.539729e-01	0.180000	3.004166e+02	0.210000
12950000	0.250000	1.296930e+02	0.340000	4.597281e-01	0.300000	3.605949e+01	0.200000	9.830257e-01	0.320000	3.126768e+02	0.310000	3.239649e-01	0.330000	9.048374e+01	0.200000	6.331044e-01	0.180000	4.106558e+01	0.320000	9.929053e-01	0.270000	1.751420e+00	0.230000	7.590161e+02	0.240000	1.229802e-01	0.080000	0.090000	0.090000	0.070000	0.270000	4.936390e+00	0.310000	0.270000	1.802581e-01	0.623571	0.347957	0.653124	0.230000	1.309964e+02	0.250000	4.417019e-01	0.250000	3.790830e+01	0.320000	9.732445e-01	0.260000	3.004166e+02	0.290000
13000000	0.160000	1.284025e+02	0.270000	4.597281e-01	0.290000	3.642190e+01	0.280000	9.929053e-01	0.280000	3.064854e+02	0.250000	3.272208e-01	0.230000	9.048374e+01	0.250000	6.268049e-01	0.390000	4.065697e+01	0.330000	9.929053e-01	0.350000	1.786801e+00	0.230000	7.743493e+02	0.230000	1.217565e-01	0.030000	0.060000	0.100000	0.040000	0.230000	4.936390e+00	0.190000	0.260000	1.857477e-01	0.623611	0.347928	0.653064	0.300000	1.309964e+02	0.310000	4.417019e-01	0.250000	3.867410e+01	0.190000	9.732445e-01	0.280000	3.064854e+02	0.290000
13050000	0.280000	1.309964e+02	0.250000	4.551538e-01	0.240000	3.715767e+01	0.180000	9.830257e-01	0.220000	3.095657e+02	0.240000	3.207414e-01	0.320000	8.958341e+01	0.240000	6.143933e-01	0.350000	4.065697e+01	0.420000	9.929053e-01	0.250000	1.769022e+00	0.320000	7.666444e+02	0.240000	1.193455e-01	0.050000	0.050000	0.090000	0.040000	0.160000	4.936390e+00	0.310000	0.290000	1.876145e-01	0.623643	0.347928	0.653067	0.270000	1.284025e+02	0.260000	4.506249e-01	0.280000	3.790830e+01	0.310000	9.732445e-01	0.230000	3.034358e+02	0.260000
13100000	0.230000	1.309964e+02	0.270000	4.643485e-01	0.230000	3.790830e+01	0.180000	9.830257e-01	0.200000	3.158193e+02	0.290000	3.239649e-01	0.270000	8.958341e+01	0.240000	6.022275e-01	0.250000	4.106558e+01	0.260000	9.929053e-01	0.210000	1.751420e+00	0.340000	7.439866e+02	0.230000	1.181580e-01	0.060000	0.060000	0.050000	0.040000	0.170000	4.936390e+00	0.250000	0.210000	1.914046e-01	0.623652	0.347902	0.653071	0.240000	1.323130e+02	0.280000	4.417019e-01	0.240000	3.753111e+01	0.270000	9.539729e-01	0.320000	2.915379e+02	0.260000
13150000	0.240000	1.309964e+02	0.330000	4.737289e-01	0.260000	3.828929e+01	0.280000	9.929053e-01	0.280000	3.064854e+02	0.230000	3.175500e-01	0.300000	8.869204e+01	0.280000	6.331044e-01	0.130000	4.189515e+01	0.320000	9.929053e-01	0.310000	1.786801e+00	0.340000	7.292547e+02	0.270000	1.229802e-01	0.030000	0.100000	0.090000	0.070000	0.230000	4.936390e+00	0.190000	0.340000	1.838995e-01	0.623598	0.347748	0.652904	0.300000	1.323130e+02	0.230000	4.329556e-01	0.360000	3.605949e+01	0.310000	9.635605e-01	0.270000	2.944680e+02	0.300000
13200000	0.280000	1.246077e+02	0.200000	4.784900e-01	0.260000	3.753111e+01	0.230000	9.830257e-01	0.260000	3.004166e+02	0.210000	3.143903e-01	0.280000	8.693582e+01	0.190000	6.082800e-01	0.310000	4.189515e+01	0.350000	9.929053e-01	0.210000	1.733993e+00	0.360000	7.148145e+02	0.300000	1.267255e-01	0.050000	0.100000	0.110000	0.030000	0.220000	4.936390e+00	0.300000	0.220000	1.857477e-01	0.623553	0.347704	0.652885	0.160000	1.296930e+02	0.270000	4.373069e-01	0.190000	3.642190e+01	0.240000	9.635605e-01	0.270000	2.944680e+02	0.180000
13250000	0.220000	1.271249e+02	0.270000	4.784900e-01	0.360000	3.678794e+01	0.250000	9.830257e-01	0.240000	2.974274e+02	0.200000	3.081650e-01	0.170000	8.693582e+01	0.260000	6.143933e-01	0.290000	4.025242e+01	0.310000	9.929053e-01	0.290000	1.822897e+00	0.320000	7.077019e+02	0.180000	1.193455e-01	0.050000	0.060000	0.100000	0.020000	0.280000	4.936390e+00	0.190000	0.290000	1.820697e-01	0.623535	0.347659	0.652873	0.290000	1.309964e+02	0.250000	4.286477e-01	0.190000	3.642190e+01	0.230000	9.830257e-01	0.280000	3.004166e+02	0.230000
13300000	0.230000	1.271249e+02	0.290000	4.832989e-01	0.270000	3.605949e+01	0.270000	9.929053e-01	0.200000	2.974274e+02	0.270000	3.207414e-01	0.280000	8.352702e+01	0.260000	6.394672e-01	0.330000	3.906278e+01	0.430000	9.929053e-01	0.270000	1.841217e+00	0.180000	7.219985e+02	0.270000	1.205450e-01	0.140000	0.050000	0.080000	0.050000	0.230000	4.936390e+00	0.270000	0.330000	1.857477e-01	0.623582	0.347812	0.653038	0.290000	1.258600e+02	0.320000	4.417019e-01	0.240000	3.642190e+01	0.280000	9.732445e-01	0.220000	2.974274e+02	0.280000
13350000	0.300000	1.258600e+02	0.170000	4.643485e-01	0.240000	3.642190e+01	0.290000	9.929053e-01	0.210000	3.004166e+02	0.300000	3.175500e-01	0.310000	8.105842e+01	0.310000	6.394672e-01	0.280000	3.985190e+01	0.340000	9.929053e-01	0.260000	1.859721e+00	0.150000	7.439866e+02	0.240000	1.229802e-01	0.080000	0.070000	0.060000	0.090000	0.260000	4.936390e+00	0.250000	0.250000	1.914046e-01	0.623626	0.347887	0.653098	0.270000	1.233678e+02	0.270000	4.506249e-01	0.200000	3.828929e+01	0.240000	9.732445e-01	0.260000	2.944680e+02	0.270000
13400000	0.280000	1.258600e+02	0.210000	4.551538e-01	0.190000	3.642190e+01	0.290000	9.929053e-01	0.310000	3.064854e+02	0.250000	3.112621e-01	0.240000	8.105842e+01	0.190000	6.205681e-01	0.250000	4.065697e+01	0.320000	9.929053e-01	0.210000	1.751420e+00	0.300000	7.365838e+02	0.220000	1.229802e-01	0.120000	0.030000	0.160000	0.060000	0.230000	4.936390e+00	0.260000	0.290000	1.857477e-01	0.623691	0.347890	0.653092	0.280000	1.221403e+02	0.200000	4.551538e-01	0.290000	3.678794e+01	0.200000	9.830257e-01	0.240000	3.064854e+02	0.190000
13450000	0.270000	1.284025e+02	0.300000	4.690153e-01	0.230000	3.715767e+01	0.240000	9.830257e-01	0.240000	3.004166e+02	0.240000	3.081650e-01	0.230000	8.436648e+01	0.200000	6.205681e-01	0.240000	4.189515e+01	0.310000	9.929053e-01	0.330000	1.769022e+00	0.180000	7.292547e+02	0.300000	1.205450e-01	0.070000	0.070000	0.100000	0.030000	0.290000	4.936390e+00	0.300000	0.270000	1.876145e-01	0.623796	0.348019	0.653186	0.200000	1.197217e+02	0.330000	4.737289e-01	0.180000	3.753111e+01	0.310000	9.732445e-01	0.220000	3.064854e+02	0.180000
13500000	0.250000	1.296930e+02	0.290000	4.690153e-01	0.230000	3.753111e+01	0.300000	9.929053e-01	0.180000	3.004166e+02	0.250000	3.081650e-01	0.310000	8.352702e+01	0.200000	6.331044e-01	0.260000	4.025242e+01	0.310000	9.929053e-01	0.320000	1.804758e+00	0.200000	7.219985e+02	0.290000	1.193455e-01	0.100000	0.070000	0.120000	0.070000	0.210000	4.936390e+00	0.200000	0.440000	1.838995e-01	0.623804	0.348026	0.653196	0.180000	1.221403e+02	0.300000	4.832989e-01	0.350000	3.605949e+01	0.230000	9.732445e-01	0.270000	3.034358e+02	0.290000
13550000	0.250000	1.284025e+02	0.300000	4.784900e-01	0.230000	3.906278e+01	0.270000	9.929053e-01	0.230000	3.034358e+02	0.260000	3.112621e-01	0.170000	8.521438e+01	0.210000	6.331044e-01	0.230000	4.025242e+01	0.380000	9.929053e-01	0.230000	1.716739e+00	0.340000	7.077019e+02	0.280000	1.217565e-01	0.070000	0.070000	0.110000	0.060000	0.260000	4.936390e+00	0.150000	0.210000	1.857477e-01	0.623909	0.348208	0.653293	0.250000	1.221403e+02	0.220000	4.690153e-01	0.250000	3.605949e+01	0.310000	9.929053e-01	0.230000	3.095657e+02	0.300000
13600000	0.300000	1.284025e+02	0.220000	4.597281e-01	0.190000	3.945537e+01	0.290000	9.929053e-01	0.330000	3.034358e+02	0.240000	3.112621e-01	0.370000	8.269591e+01	0.290000	6.268049e-01	0.230000	3.945537e+01	0.360000	9.929053e-01	0.240000	1.769022e+00	0.290000	6.936885e+02	0.280000	1.181580e-01	0.050000	0.050000	0.070000	0.010000	0.260000	4.936390e+00	0.190000	0.180000	1.857477e-01	0.623968	0.348216	0.653277	0.270000	1.233678e+02	0.250000	4.690153e-01	0.240000	3.715767e+01	0.280000	9.830257e-01	0.150000	3.158193e+02	0.220000
13650000	0.210000	1.296930e+02	0.210000	4.461411e-01	0.260000	3.867410e+01	0.320000	9.929053e-01	0.240000	2.974274e+02	0.290000	3.175500e-01	0.260000	8.269591e+01	0.240000	6.143933e-01	0.240000	4.065697e+01	0.390000	9.929053e-01	0.240000	1.751420e+00	0.250000	7.148145e+02	0.210000	1.181580e-01	0.060000	0.100000	0.100000	0.050000	0.220000	4.936390e+00	0.240000	0.270000	1.952712e-01	0.623917	0.348253	0.653342	0.220000	1.258600e+02	0.220000	4.643485e-01	0.360000	3.642190e+01	0.310000	9.929053e-01	0.210000	3.254374e+02	0.220000
13700000	0.170000	1.296930e+02	0.230000	4.461411e-01	0.330000	3.790830e+01	0.300000	9.929053e-01	0.290000	3.004166e+02	0.310000	3.207414e-01	0.260000	8.269591e+01	0.130000	6.022275e-01	0.290000	3.985190e+01	0.400000	9.929053e-01	0.370000	1.751420e+00	0.280000	7.365838e+02	0.270000	1.193455e-01	0.010000	0.070000	0.080000	0.060000	0.280000	4.936390e+00	0.210000	0.240000	1.952712e-01	0.623873	0.348343	0.653497	0.280000	1.271249e+02	0.280000	4.690153e-01	0.280000	3.678794e+01	0.300000	9.929053e-01	0.270000	3.189933e+02	0.190000
13750000	0.230000	1.309964e+02	0.210000	4.373069e-01	0.200000	3.828929e+01	0.390000	9.830257e-01	0.230000	3.064854e+02	0.310000	3.272208e-01	0.290000	8.187308e+01	0.180000	5.962352e-01	0.250000	4.106558e+01	0.440000	9.929053e-01	0.240000	1.733993e+00	0.180000	7.219985e+02	0.210000	1.169823e-01	0.100000	0.060000	0.110000	0.060000	0.290000	4.936390e+00	0.250000	0.190000	1.914046e-01	0.623823	0.348124	0.653256	0.240000	1.271249e+02	0.310000	4.690153e-01	0.220000	3.753111e+01	0.230000	9.830257e-01	0.280000	3.064854e+02	0.230000
13800000	0.220000	1.309964e+02	0.180000	4.373069e-01	0.240000	3.867410e+01	0.210000	9.635605e-01	0.220000	3.034358e+02	0.210000	3.207414e-01	0.240000	8.352702e+01	0.280000	5.962352e-01	0.310000	4.106558e+01	0.310000	9.929053e-01	0.260000	1.786801e+00	0.270000	7.006602e+02	0.210000	1.193455e-01	0.120000	0.080000	0.170000	0.080000	0.280000	4.936390e+00	0.220000	0.200000	1.876145e-01	0.623899	0.348184	0.653298	0.240000	1.284025e+02	0.240000	4.690153e-01	0.260000	3.678794e+01	0.200000	9.732445e-01	0.370000	2.974274e+02	0.300000
13850000	0.200000	1.309964e+02	0.270000	4.243826e-01	0.230000	3.867410e+01	0.180000	9.539729e-01	0.240000	2.974274e+02	0.330000	3.207414e-01	0.280000	8.352702e+01	0.290000	5.962352e-01	0.290000	3.985190e+01	0.350000	9.929053e-01	0.220000	1.769022e+00	0.190000	7.365838e+02	0.300000	1.205450e-01	0.030000	0.040000	0.140000	0.060000	0.300000	4.936390e+00	0.230000	0.260000	1.895001e-01	0.623867	0.348116	0.653217	0.290000	1.284025e+02	0.230000	4.643485e-01	0.190000	3.678794e+01	0.200000	9.830257e-01	0.200000	2.915379e+02	0.230000
13900000	0.290000	1.271249e+02	0.310000	4.243826e-01	0.200000	3.945537e+01	0.330000	9.539729e-01	0.220000	3.034358e+02	0.280000	3.239649e-01	0.250000	8.436648e+01	0.230000	5.903026e-01	0.250000	3.985190e+01	0.270000	9.929053e-01	0.210000	1.786801e+00	0.270000	7.292547e+02	0.220000	1.158183e-01	0.070000	0.030000	0.130000	0.040000	0.220000	4.936390e+00	0.270000	0.280000	1.857477e-01	0.623964	0.348264	0.653330	0.250000	1.284025e+02	0.190000	4.737289e-01	0.220000	3.753111e+01	0.290000	9.929053e-01	0.230000	2.974274e+02	0.270000
13950000	0.270000	1.296930e+02	0.310000	4.417019e-01	0.380000	3.985190e+01	0.300000	9.732445e-01	0.260000	2.944680e+02	0.240000	3.207414e-01	0.250000	8.521438e+01	0.250000	5.903026e-01	0.370000	3.867410e+01	0.360000	9.929053e-01	0.260000	1.859721e+00	0.320000	7.590161e+02	0.300000	1.193455e-01	0.040000	0.050000	0.070000	0.050000	0.280000	4.936390e+00	0.300000	0.220000	1.914046e-01	0.624161	0.348478	0.653403	0.280000	1.221403e+02	0.250000	4.690153e-01	0.200000	3.867410e+01	0.220000	9.830257e-01	0.230000	2.974274e+02	0.260000
14000000	0.190000	1.336427e+02	0.300000	4.506249e-01	0.270000	3.945537e+01	0.240000	9.830257e-01	0.300000	2.886371e+02	0.280000	3.207414e-01	0.280000	8.352702e+01	0.270000	5.903026e-01	0.290000	3.906278e+01	0.350000	9.929053e-01	0.230000	1.897290e+00	0.250000	7.590161e+02	0.320000	1.169823e-01	0.050000	0.030000	0.120000	0.050000	0.310000	4.936390e+00	0.190000	0.210000	1.933283e-01	0.624202	0.348568	0.653517	0.210000	1.246077e+02	0.230000	4.506249e-01	0.250000	3.945537e+01	0.270000	9.929053e-01	0.220000	3.004166e+02	0.210000
14050000	0.230000	1.363425e+02	0.310000	4.643485e-01	0.250000	4.106558e+01	0.240000	9.830257e-01	0.250000	2.944680e+02	0.240000	3.207414e-01	0.290000	8.352702e+01	0.240000	5.903026e-01	0.140000	3.867410e+01	0.340000	9.929053e-01	0.190000	1.841217e+00	0.260000	7.365838e+02	0.250000	1.205450e-01	0.050000	0.030000	0.060000	0.070000	0.260000	4.936390e+00	0.230000	0.250000	1.933283e-01	0.624288	0.348679	0.653642	0.270000	1.258600e+02	0.130000	4.506249e-01	0.260000	3.945537e+01	0.280000	9.929053e-01	0.440000	2.886371e+02	0.270000
14100000	0.140000	1.390968e+02	0.300000	4.643485e-01	0.250000	3.985190e+01	0.290000	9.830257e-01	0.270000	3.004166e+02	0.340000	3.207414e-01	0.230000	8.352702e+01	0.210000	5.962352e-01	0.280000	3.790830e+01	0.370000	9.929053e-01	0.270000	1.822897e+00	0.210000	7.292547e+02	0.340000	1.229802e-01	0.040000	0.080000	0.120000	0.040000	0.180000	4.936390e+00	0.250000	0.260000	1.914046e-01	0.624219	0.348612	0.653613	0.350000	1.284025e+02	0.200000	4.417019e-01	0.320000	3.945537e+01	0.270000	9.929053e-01	0.220000	2.974274e+02	0.240000
14150000	0.260000	1.363425e+02	0.180000	4.643485e-01	0.320000	3.906278e+01	0.270000	9.929053e-01	0.250000	2.974274e+02	0.290000	3.305095e-01	0.190000	8.780954e+01	0.290000	5.962352e-01	0.170000	3.867410e+01	0.410000	9.929053e-01	0.290000	1.822897e+00	0.160000	7.292547e+02	0.220000	1.229802e-01	0.030000	0.120000	0.090000	0.080000	0.180000	4.936390e+00	0.220000	0.170000	1.838995e-01	0.624234	0.348654	0.653642	0.250000	1.309964e+02	0.230000	4.551538e-01	0.280000	3.828929e+01	0.210000	9.830257e-01	0.270000	2.944680e+02	0.180000
14200000	0.280000	1.309964e+02	0.260000	4.690153e-01	0.220000	3.867410e+01	0.320000	9.929053e-01	0.250000	3.034358e+02	0.210000	3.305095e-01	0.290000	8.958341e+01	0.290000	6.022275e-01	0.210000	3.985190e+01	0.310000	9.929053e-01	0.280000	1.841217e+00	0.220000	7.365838e+02	0.160000	1.242161e-01	0.060000	0.050000	0.110000	0.030000	0.230000	4.936390e+00	0.230000	0.270000	1.895001e-01	0.624118	0.348580	0.653635	0.360000	1.271249e+02	0.260000	4.551538e-01	0.280000	3.753111e+01	0.310000	9.929053e-01	0.200000	2.944680e+02	0.300000
14250000	0.190000	1.323130e+02	0.240000	4.597281e-01	0.320000	3.790830e+01	0.320000	9.929053e-01	0.230000	3.034358e+02	0.260000	3.405750e-01	0.270000	8.958341e+01	0.340000	5.903026e-01	0.230000	4.065697e+01	0.270000	9.929053e-01	0.230000	1.841217e+00	0.290000	7.006602e+02	0.200000	1.267255e-01	0.050000	0.050000	0.150000	0.060000	0.190000	4.936390e+00	0.280000	0.350000	1.857477e-01	0.624074	0.348546	0.653631	0.300000	1.271249e+02	0.310000	4.643485e-01	0.310000	3.753111e+01	0.280000	9.929053e-01	0.250000	2.944680e+02	0.230000
14300000	0.210000	1.323130e+02	0.240000	4.551538e-01	0.240000	3.906278e+01	0.210000	9.830257e-01	0.190000	3.126768e+02	0.320000	3.474550e-01	0.230000	8.958341e+01	0.220000	6.022275e-01	0.280000	4.025242e+01	0.280000	9.929053e-01	0.200000	1.859721e+00	0.250000	7.292547e+02	0.290000	1.254645e-01	0.040000	0.090000	0.060000	0.040000	0.240000	4.936390e+00	0.240000	0.270000	1.992160e-01	0.623893	0.348316	0.653539	0.270000	1.246077e+02	0.270000	4.881561e-01	0.260000	3.642190e+01	0.300000	9.929053e-01	0.220000	3.004166e+02	0.240000
14350000	0.310000	1.309964e+02	0.250000	4.551538e-01	0.270000	3.753111e+01	0.250000	9.732445e-01	0.290000	3.004166e+02	0.190000	3.439978e-01	0.260000	8.958341e+01	0.240000	5.844290e-01	0.360000	3.945537e+01	0.370000	9.929053e-01	0.290000	1.878412e+00	0.300000	7.006602e+02	0.270000	1.279991e-01	0.060000	0.080000	0.080000	0.050000	0.210000	4.936390e+00	0.230000	0.240000	1.838995e-01	0.623904	0.348359	0.653644	0.220000	1.284025e+02	0.170000	4.881561e-01	0.270000	3.753111e+01	0.290000	9.929053e-01	0.300000	3.064854e+02	0.220000
14400000	0.180000	1.309964e+02	0.330000	4.643485e-01	0.270000	3.753111e+01	0.240000	9.539729e-01	0.280000	2.974274e+02	0.250000	3.439978e-01	0.330000	8.958341e+01	0.230000	5.844290e-01	0.210000	3.945537e+01	0.390000	9.929053e-01	0.180000	1.859721e+00	0.230000	7.077019e+02	0.250000	1.242161e-01	0.090000	0.030000	0.160000	0.050000	0.240000	4.936390e+00	0.190000	0.190000	1.876145e-01	0.623849	0.348410	0.653811	0.270000	1.284025e+02	0.240000	4.832989e-01	0.270000	3.605949e+01	0.270000	9.929053e-01	0.270000	3.004166e+02	0.290000
14450000	0.220000	1.323130e+02	0.260000	4.643485e-01	0.270000	3.715767e+01	0.350000	9.830257e-01	0.260000	2.915379e+02	0.250000	3.439978e-01	0.330000	8.693582e+01	0.260000	5.844290e-01	0.250000	3.906278e+01	0.320000	9.929053e-01	0.240000	1.786801e+00	0.200000	6.936885e+02	0.250000	1.229802e-01	0.040000	0.030000	0.160000	0.070000	0.230000	4.936390e+00	0.220000	0.320000	1.876145e-01	0.623955	0.348485	0.653861	0.280000	1.284025e+02	0.180000	4.737289e-01	0.170000	3.678794e+01	0.290000	9.929053e-01	0.270000	2.974274e+02	0.240000
14500000	0.270000	1.349859e+02	0.240000	4.506249e-01	0.200000	3.790830e+01	0.180000	9.635605e-01	0.190000	2.915379e+02	0.270000	3.405750e-01	0.210000	8.693582e+01	0.340000	6.082800e-01	0.170000	3.985190e+01	0.320000	9.929053e-01	0.250000	1.699657e+00	0.220000	7.292547e+02	0.280000	1.254645e-01	0.050000	0.080000	0.070000	0.030000	0.230000	4.936390e+00	0.280000	0.250000	1.820697e-01	0.623890	0.348493	0.653890	0.280000	1.246077e+02	0.200000	4.737289e-01	0.270000	3.715767e+01	0.250000	9.830257e-01	0.270000	3.004166e+02	0.240000
14550000	0.300000	1.309964e+02	0.270000	4.597281e-01	0.200000	3.790830e+01	0.230000	9.830257e-01	0.190000	3.004166e+02	0.260000	3.405750e-01	0.290000	8.521438e+01	0.210000	6.022275e-01	0.260000	3.867410e+01	0.350000	9.929053e-01	0.300000	1.682746e+00	0.250000	7.219985e+02	0.230000	1.217565e-01	0.070000	0.090000	0.130000	0.060000	0.220000	4.936390e+00	0.240000	0.360000	1.952712e-01	0.623968	0.348624	0.653961	0.230000	1.246077e+02	0.230000	4.643485e-01	0.270000	3.715767e+01	0.280000	9.635605e-01	0.250000	3.004166e+02	0.260000
14600000	0.290000	1.336427e+02	0.260000	4.643485e-01	0.230000	3.828929e+01	0.230000	9.732445e-01	0.220000	3.004166e+02	0.290000	3.439978e-01	0.180000	8.436648e+01	0.260000	6.143933e-01	0.140000	3.867410e+01	0.320000	9.929053e-01	0.280000	1.716739e+00	0.220000	7.219985e+02	0.290000	1.229802e-01	0.030000	0.070000	0.090000	0.030000	0.350000	4.936390e+00	0.240000	0.220000	1.933283e-01	0.623876	0.348564	0.653962	0.210000	1.271249e+02	0.270000	4.643485e-01	0.250000	3.828929e+01	0.290000	9.830257e-01	0.220000	2.974274e+02	0.200000
14650000	0.190000	1.309964e+02	0.320000	4.643485e-01	0.230000	3.867410e+01	0.260000	9.929053e-01	0.310000	2.944680e+02	0.200000	3.439978e-01	0.250000	8.436648e+01	0.230000	5.962352e-01	0.260000	3.906278e+01	0.360000	9.929053e-01	0.250000	1.733993e+00	0.200000	7.219985e+02	0.240000	1.229802e-01	0.060000	0.100000	0.100000	0.030000	0.220000	4.936390e+00	0.260000	0.250000	1.952712e-01	0.623964	0.348597	0.653943	0.290000	1.271249e+02	0.240000	4.506249e-01	0.290000	3.790830e+01	0.300000	9.929053e-01	0.280000	2.915379e+02	0.280000
14700000	0.250000	1.296930e+02	0.180000	4.461411e-01	0.300000	3.867410e+01	0.300000	9.929053e-01	0.240000	3.034358e+02	0.340000	3.509470e-01	0.320000	8.269591e+01	0.290000	6.205681e-01	0.280000	3.985190e+01	0.300000	9.929053e-01	0.220000	1.716739e+00	0.250000	7.439866e+02	0.250000	1.242161e-01	0.060000	0.070000	0.100000	0.050000	0.190000	4.936390e+00	0.290000	0.250000	1.952712e-01	0.623963	0.348556	0.653882	0.220000	1.284025e+02	0.310000	4.506249e-01	0.320000	3.790830e+01	0.310000	9.830257e-01	0.310000	2.829217e+02	0.260000
14750000	0.280000	1.296930e+02	0.270000	4.506249e-01	0.190000	3.790830e+01	0.270000	9.929053e-01	0.240000	3.034358e+02	0.250000	3.405750e-01	0.260000	8.521438e+01	0.280000	6.458939e-01	0.410000	3.906278e+01	0.370000	9.929053e-01	0.240000	1.699657e+00	0.200000	7.439866e+02	0.280000	1.193455e-01	0.080000	0.060000	0.060000	0.070000	0.210000	4.936390e+00	0.160000	0.220000	1.933283e-01	0.624020	0.348646	0.653976	0.170000	1.284025e+02	0.220000	4.329556e-01	0.290000	3.715767e+01	0.320000	9.929053e-01	0.250000	2.915379e+02	0.190000
14800000	0.320000	1.284025e+02	0.230000	4.506249e-01	0.200000	3.753111e+01	0.290000	9.929053e-01	0.230000	3.004166e+02	0.300000	3.405750e-01	0.270000	8.352702e+01	0.180000	6.523853e-01	0.230000	3.867410e+01	0.290000	9.929053e-01	0.310000	1.649425e+00	0.230000	7.514638e+02	0.290000	1.242161e-01	0.040000	0.060000	0.100000	0.030000	0.190000	4.936390e+00	0.190000	0.280000	1.914046e-01	0.624103	0.348727	0.654003	0.290000	1.284025e+02	0.260000	4.461411e-01	0.220000	3.715767e+01	0.250000	9.830257e-01	0.270000	2.915379e+02	0.290000
14850000	0.220000	1.309964e+02	0.340000	4.506249e-01	0.270000	3.753111e+01	0.220000	9.830257e-01	0.280000	2.944680e+02	0.310000	3.405750e-01	0.240000	8.352702e+01	0.210000	6.523853e-01	0.220000	3.945537e+01	0.180000	9.830257e-01	0.270000	1.733993e+00	0.190000	7.514638e+02	0.220000	1.205450e-01	0.010000	0.020000	0.140000	0.040000	0.220000	4.936390e+00	0.260000	0.330000	1.895001e-01	0.624167	0.348827	0.654066	0.300000	1.296930e+02	0.230000	4.373069e-01	0.240000	3.678794e+01	0.270000	9.929053e-01	0.250000	2.974274e+02	0.210000
14900000	0.220000	1.296930e+02	0.170000	4.461411e-01	0.210000	3.828929e+01	0.270000	9.929053e-01	0.190000	3.034358e+02	0.260000	3.439978e-01	0.200000	8.269591e+01	0.290000	6.458939e-01	0.280000	3.867410e+01	0.420000	9.929053e-01	0.180000	1.751420e+00	0.230000	7.439866e+02	0.200000	1.229802e-01	0.040000	0.020000	0.090000	0.070000	0.260000	4.936390e+00	0.280000	0.320000	1.914046e-01	0.624162	0.348838	0.654103	0.290000	1.271249e+02	0.290000	4.286477e-01	0.320000	3.605949e+01	0.280000	9.929053e-01	0.300000	2.974274e+02	0.250000
14950000	0.220000	1.323130e+02	0.240000	4.461411e-01	0.310000	3.790830e+01	0.310000	9.929053e-01	0.270000	3.034358e+02	0.210000	3.371862e-01	0.290000	8.187308e+01	0.160000	6.331044e-01	0.240000	3.867410e+01	0.410000	9.929053e-01	0.290000	1.786801e+00	0.230000	7.439866e+02	0.260000	1.254645e-01	0.040000	0.040000	0.080000	0.030000	0.140000	4.936390e+00	0.230000	0.280000	1.992160e-01	0.624124	0.348834	0.654132	0.270000	1.258600e+02	0.200000	4.286477e-01	0.210000	3.790830e+01	0.280000	9.929053e-01	0.310000	2.915379e+02	0.220000
15000000	0.300000	1.284025e+02	0.220000	4.329556e-01	0.300000	3.715767e+01	0.260000	9.929053e-01	0.240000	3.095657e+02	0.160000	3.239649e-01	0.280000	8.187308e+01	0.260000	6.331044e-01	0.240000	3.906278e+01	0.340000	9.929053e-01	0.240000	1.769022e+00	0.250000	7.590161e+02	0.290000	1.242161e-01	0.060000	0.100000	0.050000	0.040000	0.270000	4.936390e+00	0.230000	0.350000	1.876145e-01	0.624153	0.348904	0.654208	0.260000	1.258600e+02	0.290000	4.201599e-01	0.290000	3.715767e+01	0.270000	9.929053e-01	0.270000	2.886371e+02	0.320000
15050000	0.240000	1.309964e+02	0.270000	4.506249e-01	0.230000	3.753111e+01	0.290000	9.929053e-01	0.220000	3.095657e+02	0.290000	3.272208e-01	0.180000	8.187308e+01	0.280000	6.523853e-01	0.250000	3.985190e+01	0.360000	9.929053e-01	0.260000	1.751420e+00	0.260000	7.514638e+02	0.280000	1.254645e-01	0.020000	0.080000	0.050000	0.040000	0.240000	4.936390e+00	0.230000	0.320000	1.972337e-01	0.624127	0.348921	0.654251	0.210000	1.258600e+02	0.270000	4.329556e-01	0.250000	3.753111e+01	0.290000	9.929053e-01	0.190000	3.004166e+02	0.250000
15100000	0.270000	1.284025e+02	0.240000	4.461411e-01	0.290000	3.828929e+01	0.270000	9.929053e-01	0.200000	3.064854e+02	0.260000	3.272208e-01	0.240000	8.187308e+01	0.200000	6.523853e-01	0.160000	4.147829e+01	0.290000	9.929053e-01	0.340000	1.786801e+00	0.280000	7.439866e+02	0.190000	1.205450e-01	0.090000	0.060000	0.130000	0.030000	0.320000	4.936390e+00	0.200000	0.320000	1.876145e-01	0.624098	0.348862	0.654192	0.190000	1.271249e+02	0.280000	4.243826e-01	0.220000	3.753111e+01	0.290000	9.830257e-01	0.280000	3.095657e+02	0.300000
15150000	0.240000	1.296930e+02	0.230000	4.461411e-01	0.260000	3.753111e+01	0.320000	9.929053e-01	0.220000	3.126768e+02	0.280000	3.207414e-01	0.300000	8.269591e+01	0.260000	6.655643e-01	0.250000	4.189515e+01	0.370000	9.929053e-01	0.280000	1.786801e+00	0.230000	7.590161e+02	0.230000	1.193455e-01	0.070000	0.050000	0.140000	0.080000	0.270000	4.936390e+00	0.240000	0.320000	1.876145e-01	0.624024	0.348678	0.654015	0.210000	1.271249e+02	0.330000	4.417019e-01	0.320000	3.753111e+01	0.320000	9.929053e-01	0.340000	3.034358e+02	0.220000
15200000	0.220000	1.296930e+02	0.200000	4.461411e-01	0.300000	3.715767e+01	0.250000	9.830257e-01	0.230000	3.189933e+02	0.200000	3.239649e-01	0.310000	8.352702e+01	0.240000	6.523853e-01	0.280000	4.106558e+01	0.280000	9.929053e-01	0.200000	1.769022e+00	0.300000	7.439866e+02	0.280000	1.217565e-01	0.040000	0.070000	0.110000	0.010000	0.180000	4.936390e+00	0.200000	0.280000	2.032404e-01	0.624000	0.348653	0.653957	0.230000	1.258600e+02	0.270000	4.417019e-01	0.180000	3.642190e+01	0.220000	9.732445e-01	0.250000	3.034358e+02	0.260000
15250000	0.310000	1.323130e+02	0.220000	4.329556e-01	0.290000	3.790830e+01	0.260000	9.830257e-01	0.380000	3.189933e+02	0.240000	3.175500e-01	0.290000	8.187308e+01	0.250000	6.458939e-01	0.200000	4.025242e+01	0.260000	9.929053e-01	0.270000	1.878412e+00	0.340000	7.514638e+02	0.340000	1.205450e-01	0.050000	0.080000	0.150000	0.060000	0.220000	4.936390e+00	0.260000	0.240000	1.914046e-01	0.624153	0.348845	0.654077	0.200000	1.258600e+02	0.240000	4.329556e-01	0.240000	3.642190e+01	0.340000	9.929053e-01	0.230000	3.095657e+02	0.280000
15300000	0.250000	1.323130e+02	0.270000	4.417019e-01	0.200000	3.790830e+01	0.370000	9.929053e-01	0.250000	3.221993e+02	0.230000	3.239649e-01	0.290000	8.187308e+01	0.260000	6.589419e-01	0.240000	4.065697e+01	0.360000	9.929053e-01	0.230000	1.822897e+00	0.180000	7.439866e+02	0.240000	1.169823e-01	0.060000	0.060000	0.060000	0.070000	0.230000	4.936390e+00	0.200000	0.330000	1.952712e-01	0.624122	0.348894	0.654141	0.290000	1.233678e+02	0.210000	4.286477e-01	0.290000	3.534547e+01	0.270000	9.929053e-01	0.230000	3.095657e+02	0.250000
15350000	0.260000	1.336427e+02	0.270000	4.597281e-01	0.310000	3.753111e+01	0.240000	9.830257e-01	0.260000	3.158193e+02	0.210000	3.207414e-01	0.250000	8.269591e+01	0.190000	6.458939e-01	0.250000	4.231621e+01	0.410000	9.929053e-01	0.240000	1.769022e+00	0.290000	7.148145e+02	0.260000	1.217565e-01	0.080000	0.080000	0.160000	0.020000	0.270000	4.936390e+00	0.300000	0.210000	1.914046e-01	0.624210	0.349035	0.654229	0.270000	1.185305e+02	0.350000	4.461411e-01	0.210000	3.534547e+01	0.310000	9.929053e-01	0.240000	3.126768e+02	0.240000
15400000	0.410000	1.363425e+02	0.260000	4.551538e-01	0.270000	3.678794e+01	0.240000	9.830257e-01	0.260000	3.158193e+02	0.280000	3.272208e-01	0.230000	8.607080e+01	0.270000	6.394672e-01	0.220000	4.317105e+01	0.380000	9.929053e-01	0.230000	1.804758e+00	0.190000	7.219985e+02	0.250000	1.158183e-01	0.070000	0.100000	0.150000	0.050000	0.250000	4.936390e+00	0.220000	0.230000	1.838995e-01	0.624313	0.349110	0.654240	0.360000	1.185305e+02	0.340000	4.551538e-01	0.220000	3.678794e+01	0.310000	9.929053e-01	0.370000	3.004166e+02	0.280000
15450000	0.280000	1.363425e+02	0.230000	4.373069e-01	0.260000	3.678794e+01	0.290000	9.929053e-01	0.350000	3.189933e+02	0.310000	3.207414e-01	0.310000	8.693582e+01	0.270000	6.268049e-01	0.250000	4.274149e+01	0.320000	9.929053e-01	0.230000	1.786801e+00	0.280000	7.219985e+02	0.270000	1.181580e-01	0.090000	0.070000	0.130000	0.050000	0.270000	4.936390e+00	0.230000	0.290000	1.876145e-01	0.624286	0.349191	0.654371	0.210000	1.221403e+02	0.240000	4.506249e-01	0.310000	3.642190e+01	0.320000	9.929053e-01	0.270000	2.886371e+02	0.310000
15500000	0.300000	1.349859e+02	0.250000	4.373069e-01	0.210000	3.790830e+01	0.260000	9.929053e-01	0.210000	3.126768e+02	0.330000	3.239649e-01	0.250000	8.869204e+01	0.250000	6.268049e-01	0.230000	4.448581e+01	0.400000	9.929053e-01	0.180000	1.751420e+00	0.190000	7.006602e+02	0.240000	1.158183e-01	0.080000	0.040000	0.100000	0.070000	0.190000	4.936390e+00	0.240000	0.270000	1.933283e-01	0.624317	0.349272	0.654391	0.290000	1.221403e+02	0.280000	4.597281e-01	0.250000	3.715767e+01	0.190000	9.635605e-01	0.300000	2.915379e+02	0.280000
15550000	0.300000	1.309964e+02	0.220000	4.373069e-01	0.300000	3.867410e+01	0.290000	9.929053e-01	0.260000	3.189933e+02	0.320000	3.239649e-01	0.190000	8.869204e+01	0.230000	6.268049e-01	0.270000	4.317105e+01	0.320000	9.929053e-01	0.270000	1.733993e+00	0.270000	6.936885e+02	0.260000	1.146659e-01	0.070000	0.060000	0.140000	0.040000	0.220000	4.936390e+00	0.260000	0.260000	1.952712e-01	0.624254	0.349161	0.654309	0.220000	1.246077e+02	0.260000	4.597281e-01	0.170000	3.642190e+01	0.270000	9.635605e-01	0.340000	2.857651e+02	0.290000
15600000	0.260000	1.284025e+02	0.250000	4.417019e-01	0.220000	3.985190e+01	0.270000	9.830257e-01	0.180000	3.221993e+02	0.220000	3.239649e-01	0.200000	9.048374e+01	0.200000	6.205681e-01	0.320000	4.147829e+01	0.390000	9.929053e-01	0.270000	1.751420e+00	0.270000	6.867862e+02	0.270000	1.193455e-01	0.060000	0.080000	0.110000	0.000000	0.250000	4.936390e+00	0.220000	0.280000	1.952712e-01	0.624120	0.349002	0.654228	0.320000	1.246077e+02	0.200000	4.461411e-01	0.210000	3.715767e+01	0.310000	9.732445e-01	0.280000	2.829217e+02	0.240000
15650000	0.270000	1.296930e+02	0.260000	4.417019e-01	0.290000	4.065697e+01	0.380000	9.929053e-01	0.310000	3.095657e+02	0.230000	3.143903e-01	0.220000	8.958341e+01	0.200000	6.331044e-01	0.360000	4.189515e+01	0.350000	9.929053e-01	0.260000	1.733993e+00	0.200000	6.867862e+02	0.210000	1.205450e-01	0.100000	0.090000	0.120000	0.060000	0.230000	4.936390e+00	0.250000	0.260000	2.012181e-01	0.624080	0.348991	0.654219	0.260000	1.221403e+02	0.220000	4.461411e-01	0.210000	3.642190e+01	0.260000	9.929053e-01	0.300000	2.915379e+02	0.260000
15700000	0.370000	1.284025e+02	0.290000	4.597281e-01	0.290000	3.985190e+01	0.230000	9.732445e-01	0.310000	3.158193e+02	0.340000	3.143903e-01	0.210000	8.780954e+01	0.310000	6.205681e-01	0.330000	4.189515e+01	0.310000	9.929053e-01	0.250000	1.716739e+00	0.350000	6.867862e+02	0.190000	1.158183e-01	0.040000	0.060000	0.070000	0.080000	0.270000	4.936390e+00	0.270000	0.260000	1.992160e-01	0.624150	0.348953	0.654114	0.250000	1.258600e+02	0.220000	4.461411e-01	0.260000	3.678794e+01	0.270000	9.929053e-01	0.300000	2.857651e+02	0.230000
15750000	0.340000	1.284025e+02	0.320000	4.643485e-01	0.270000	3.867410e+01	0.350000	9.732445e-01	0.230000	3.126768e+02	0.240000	3.143903e-01	0.320000	8.780954e+01	0.240000	5.903026e-01	0.210000	4.065697e+01	0.330000	9.929053e-01	0.220000	1.699657e+00	0.220000	7.077019e+02	0.260000	1.205450e-01	0.030000	0.070000	0.060000	0.080000	0.150000	4.936390e+00	0.210000	0.310000	1.952712e-01	0.624158	0.349003	0.654189	0.200000	1.258600e+02	0.200000	4.506249e-01	0.320000	3.678794e+01	0.330000	9.732445e-01	0.270000	2.801066e+02	0.260000
15800000	0.210000	1.284025e+02	0.150000	4.551538e-01	0.260000	3.867410e+01	0.290000	9.830257e-01	0.320000	3.064854e+02	0.190000	3.207414e-01	0.240000	9.139312e+01	0.290000	6.022275e-01	0.240000	4.147829e+01	0.280000	9.929053e-01	0.230000	1.699657e+00	0.180000	7.365838e+02	0.220000	1.169823e-01	0.050000	0.110000	0.110000	0.080000	0.180000	4.936390e+00	0.220000	0.220000	1.838995e-01	0.624154	0.349023	0.654189	0.340000	1.258600e+02	0.270000	4.506249e-01	0.280000	3.678794e+01	0.250000	9.635605e-01	0.310000	2.829217e+02	0.190000
15850000	0.220000	1.271249e+02	0.370000	4.551538e-01	0.250000	3.906278e+01	0.220000	9.732445e-01	0.280000	2.944680e+02	0.230000	3.175500e-01	0.270000	8.958341e+01	0.160000	5.903026e-01	0.260000	4.147829e+01	0.370000	9.929053e-01	0.180000	1.751420e+00	0.280000	7.439866e+02	0.270000	1.146659e-01	0.080000	0.060000	0.090000	0.020000	0.250000	4.936390e+00	0.310000	0.280000	1.895001e-01	0.624181	0.348996	0.654134	0.290000	1.246077e+02	0.280000	4.643485e-01	0.120000	3.753111e+01	0.300000	9.635605e-01	0.250000	2.829217e+02	0.250000
15900000	0.280000	1.221403e+02	0.270000	4.643485e-01	0.240000	3.906278e+01	0.250000	9.830257e-01	0.280000	2.915379e+02	0.270000	3.239649e-01	0.380000	8.693582e+01	0.190000	5.786138e-01	0.210000	4.106558e+01	0.360000	9.929053e-01	0.260000	1.878412e+00	0.270000	7.148145e+02	0.260000	1.158183e-01	0.090000	0.130000	0.070000	0.030000	0.310000	4.936390e+00	0.260000	0.210000	1.838995e-01	0.624197	0.349111	0.654265	0.230000	1.296930e+02	0.220000	4.643485e-01	0.280000	3.867410e+01	0.280000	9.830257e-01	0.280000	2.915379e+02	0.310000
15950000	0.340000	1.221403e+02	0.270000	4.690153e-01	0.240000	4.065697e+01	0.230000	9.635605e-01	0.240000	2.974274e+02	0.240000	3.081650e-01	0.130000	8.869204e+01	0.260000	5.728565e-01	0.300000	4.025242e+01	0.300000	9.929053e-01	0.220000	1.878412e+00	0.320000	7.219985e+02	0.280000	1.135250e-01	0.080000	0.060000	0.090000	0.060000	0.210000	4.936390e+00	0.250000	0.200000	1.766887e-01	0.624160	0.349052	0.654229	0.190000	1.296930e+02	0.250000	4.597281e-01	0.310000	3.867410e+01	0.310000	9.929053e-01	0.230000	2.974274e+02	0.260000
16000000	0.270000	1.246077e+02	0.250000	4.690153e-01	0.330000	3.945537e+01	0.260000	9.929053e-01	0.230000	2.944680e+02	0.230000	3.020629e-01	0.200000	9.139312e+01	0.260000	5.903026e-01	0.290000	4.025242e+01	0.340000	9.929053e-01	0.250000	1.786801e+00	0.290000	7.219985e+02	0.320000	1.181580e-01	0.150000	0.060000	0.060000	0.050000	0.170000	4.936390e+00	0.280000	0.230000	1.857477e-01	0.624104	0.348986	0.654235	0.230000	1.271249e+02	0.210000	4.597281e-01	0.270000	3.790830e+01	0.250000	9.732445e-01	0.230000	2.974274e+02	0.230000
16050000	0.270000	1.233678e+02	0.240000	4.597281e-01	0.270000	3.945537e+01	0.260000	9.929053e-01	0.210000	2.944680e+02	0.360000	3.020629e-01	0.330000	8.958341e+01	0.280000	5.903026e-01	0.220000	4.189515e+01	0.410000	9.929053e-01	0.200000	1.822897e+00	0.270000	7.365838e+02	0.250000	1.193455e-01	0.040000	0.020000	0.090000	0.060000	0.220000	4.936390e+00	0.320000	0.240000	1.895001e-01	0.624159	0.349048	0.654274	0.210000	1.296930e+02	0.310000	4.643485e-01	0.240000	3.715767e+01	0.250000	9.830257e-01	0.260000	3.004166e+02	0.260000
16100000	0.200000	1.233678e+02	0.290000	4.597281e-01	0.270000	3.906278e+01	0.350000	9.732445e-01	0.260000	2.974274e+02	0.300000	3.050987e-01	0.290000	8.869204e+01	0.230000	6.022275e-01	0.250000	4.065697e+01	0.230000	9.732445e-01	0.250000	1.804758e+00	0.310000	7.292547e+02	0.220000	1.146659e-01	0.040000	0.060000	0.150000	0.060000	0.220000	4.936390e+00	0.250000	0.330000	1.820697e-01	0.624155	0.349094	0.654334	0.230000	1.309964e+02	0.290000	4.643485e-01	0.300000	3.605949e+01	0.250000	9.732445e-01	0.270000	2.944680e+02	0.220000
16150000	0.270000	1.258600e+02	0.240000	4.643485e-01	0.250000	3.828929e+01	0.210000	9.444807e-01	0.200000	3.004166e+02	0.210000	2.990573e-01	0.260000	8.869204e+01	0.250000	5.844290e-01	0.250000	4.147829e+01	0.380000	9.929053e-01	0.190000	1.733993e+00	0.250000	7.743493e+02	0.250000	1.169823e-01	0.080000	0.040000	0.050000	0.020000	0.260000	4.936390e+00	0.270000	0.300000	1.914046e-01	0.624185	0.349163	0.654408	0.220000	1.284025e+02	0.270000	4.737289e-01	0.230000	3.605949e+01	0.260000	9.929053e-01	0.200000	2.944680e+02	0.370000
16200000	0.240000	1.246077e+02	0.210000	4.551538e-01	0.200000	3.828929e+01	0.240000	9.257788e-01	0.290000	3.004166e+02	0.320000	2.990573e-01	0.190000	8.607080e+01	0.320000	5.962352e-01	0.250000	4.189515e+01	0.350000	9.929053e-01	0.250000	1.716739e+00	0.260000	7.219985e+02	0.240000	1.181580e-01	0.080000	0.110000	0.060000	0.020000	0.240000	4.936390e+00	0.230000	0.240000	1.952712e-01	0.624178	0.349108	0.654353	0.230000	1.271249e+02	0.260000	4.784900e-01	0.180000	3.642190e+01	0.250000	9.732445e-01	0.210000	3.034358e+02	0.200000
16250000	0.300000	1.197217e+02	0.290000	4.461411e-01	0.260000	3.906278e+01	0.210000	9.074471e-01	0.170000	3.126768e+02	0.260000	2.990573e-01	0.270000	8.269591e+01	0.230000	6.022275e-01	0.190000	4.189515e+01	0.280000	9.929053e-01	0.250000	1.733993e+00	0.240000	7.514638e+02	0.270000	1.181580e-01	0.110000	0.100000	0.120000	0.040000	0.230000	4.936390e+00	0.240000	0.260000	1.933283e-01	0.624201	0.349091	0.654293	0.200000	1.271249e+02	0.300000	4.784900e-01	0.310000	3.570070e+01	0.300000	9.539729e-01	0.220000	3.034358e+02	0.290000
16300000	0.260000	1.185305e+02	0.230000	4.461411e-01	0.210000	3.867410e+01	0.250000	9.257788e-01	0.310000	3.126768e+02	0.290000	3.050987e-01	0.260000	8.105842e+01	0.320000	6.143933e-01	0.300000	3.985190e+01	0.270000	9.929053e-01	0.310000	1.804758e+00	0.290000	7.439866e+02	0.260000	1.193455e-01	0.070000	0.030000	0.080000	0.020000	0.250000	4.936390e+00	0.290000	0.230000	1.895001e-01	0.624214	0.349132	0.654311	0.220000	1.233678e+02	0.280000	4.737289e-01	0.240000	3.642190e+01	0.260000	9.830257e-01	0.280000	3.034358e+02	0.260000
16350000	0.280000	1.138828e+02	0.210000	4.373069e-01	0.300000	3.828929e+01	0.310000	9.444807e-01	0.260000	3.095657e+02	0.210000	3.020629e-01	0.240000	8.269591e+01	0.220000	6.082800e-01	0.260000	3.828929e+01	0.410000	9.929053e-01	0.280000	1.822897e+00	0.240000	7.590161e+02	0.310000	1.229802e-01	0.070000	0.080000	0.080000	0.040000	0.260000	4.936390e+00	0.240000	0.290000	1.972337e-01	0.624309	0.349204	0.654327	0.310000	1.233678e+02	0.230000	4.643485e-01	0.270000	3.753111e+01	0.250000	9.732445e-01	0.200000	3.064854e+02	0.300000
16400000	0.190000	1.161834e+02	0.230000	4.329556e-01	0.250000	3.906278e+01	0.290000	9.732445e-01	0.320000	3.095657e+02	0.210000	3.020629e-01	0.290000	8.269591e+01	0.290000	5.962352e-01	0.350000	3.906278e+01	0.300000	9.929053e-01	0.210000	1.841217e+00	0.300000	7.365838e+02	0.240000	1.181580e-01	0.050000	0.030000	0.090000	0.050000	0.220000	4.936390e+00	0.280000	0.250000	1.952712e-01	0.624328	0.349227	0.654349	0.200000	1.233678e+02	0.220000	4.461411e-01	0.300000	3.678794e+01	0.280000	9.929053e-01	0.300000	3.004166e+02	0.270000
16450000	0.210000	1.173511e+02	0.270000	4.417019e-01	0.250000	3.985190e+01	0.230000	9.830257e-01	0.250000	3.095657e+02	0.210000	2.960817e-01	0.240000	8.521438e+01	0.270000	6.143933e-01	0.220000	3.985190e+01	0.320000	9.929053e-01	0.330000	1.878412e+00	0.200000	7.292547e+02	0.230000	1.169823e-01	0.050000	0.080000	0.190000	0.020000	0.230000	4.936390e+00	0.250000	0.300000	1.914046e-01	0.624263	0.349168	0.654340	0.230000	1.296930e+02	0.210000	4.329556e-01	0.360000	3.678794e+01	0.280000	9.929053e-01	0.340000	3.064854e+02	0.290000
16500000	0.170000	1.197217e+02	0.220000	4.506249e-01	0.270000	3.945537e+01	0.270000	9.929053e-01	0.260000	3.095657e+02	0.320000	3.050987e-01	0.380000	8.352702e+01	0.310000	6.143933e-01	0.220000	4.065697e+01	0.400000	9.929053e-01	0.230000	1.769022e+00	0.220000	7.292547e+02	0.270000	1.193455e-01	0.080000	0.010000	0.110000	0.020000	0.190000	4.936390e+00	0.280000	0.320000	1.952712e-01	0.624255	0.349165	0.654371	0.280000	1.296930e+02	0.320000	4.417019e-01	0.200000	3.790830e+01	0.290000	9.929053e-01	0.210000	3.126768e+02	0.280000
16550000	0.250000	1.185305e+02	0.270000	4.417019e-01	0.260000	3.867410e+01	0.260000	9.929053e-01	0.220000	3.126768e+02	0.240000	2.990573e-01	0.240000	8.521438e+01	0.310000	6.268049e-01	0.320000	3.945537e+01	0.430000	9.929053e-01	0.210000	1.751420e+00	0.250000	7.077019e+02	0.300000	1.205450e-01	0.030000	0.070000	0.050000	0.050000	0.260000	4.936390e+00	0.190000	0.230000	1.952712e-01	0.624240	0.349114	0.654356	0.300000	1.296930e+02	0.340000	4.329556e-01	0.260000	3.715767e+01	0.240000	9.830257e-01	0.230000	3.064854e+02	0.260000
16600000	0.240000	1.197217e+02	0.300000	4.551538e-01	0.310000	3.867410e+01	0.310000	9.929053e-01	0.250000	3.126768e+02	0.240000	2.990573e-01	0.240000	8.693582e+01	0.240000	6.331044e-01	0.260000	3.906278e+01	0.360000	9.929053e-01	0.290000	1.769022e+00	0.290000	7.006602e+02	0.240000	1.229802e-01	0.040000	0.040000	0.080000	0.050000	0.230000	4.936390e+00	0.210000	0.270000	1.895001e-01	0.624339	0.349072	0.654240	0.280000	1.258600e+02	0.220000	4.201599e-01	0.260000	3.828929e+01	0.280000	9.929053e-01	0.250000	3.034358e+02	0.300000
16650000	0.250000	1.197217e+02	0.280000	4.643485e-01	0.250000	3.828929e+01	0.290000	9.929053e-01	0.250000	3.095657e+02	0.250000	2.990573e-01	0.310000	8.521438e+01	0.310000	6.458939e-01	0.250000	3.906278e+01	0.280000	9.929053e-01	0.320000	1.822897e+00	0.340000	6.867862e+02	0.260000	1.169823e-01	0.040000	0.050000	0.170000	0.020000	0.260000	4.936390e+00	0.300000	0.280000	1.838995e-01	0.624360	0.349169	0.654347	0.320000	1.246077e+02	0.210000	4.243826e-01	0.250000	3.985190e+01	0.340000	9.929053e-01	0.240000	3.126768e+02	0.240000
16700000	0.290000	1.197217e+02	0.210000	4.551538e-01	0.240000	3.828929e+01	0.290000	9.830257e-01	0.260000	3.158193e+02	0.360000	2.990573e-01	0.230000	8.521438e+01	0.240000	6.331044e-01	0.180000	3.790830e+01	0.330000	9.929053e-01	0.220000	1.878412e+00	0.290000	6.936885e+02	0.380000	1.229802e-01	0.080000	0.070000	0.150000	0.070000	0.220000	4.936390e+00	0.200000	0.240000	1.933283e-01	0.624439	0.349285	0.654404	0.250000	1.296930e+02	0.260000	4.201599e-01	0.290000	3.985190e+01	0.220000	9.830257e-01	0.280000	3.004166e+02	0.240000
16750000	0.240000	1.246077e+02	0.310000	4.506249e-01	0.370000	3.906278e+01	0.300000	9.929053e-01	0.320000	3.158193e+02	0.230000	2.990573e-01	0.270000	8.436648e+01	0.240000	6.143933e-01	0.280000	3.715767e+01	0.270000	9.929053e-01	0.280000	1.859721e+00	0.280000	6.867862e+02	0.200000	1.193455e-01	0.100000	0.020000	0.090000	0.060000	0.290000	4.936390e+00	0.230000	0.180000	1.992160e-01	0.624447	0.349245	0.654332	0.250000	1.323130e+02	0.210000	3.996684e-01	0.350000	3.906278e+01	0.350000	9.929053e-01	0.300000	3.004166e+02	0.210000
16800000	0.290000	1.221403e+02	0.350000	4.506249e-01	0.270000	4.025242e+01	0.280000	9.929053e-01	0.320000	3.126768e+02	0.250000	3.020629e-01	0.260000	8.105842e+01	0.180000	6.022275e-01	0.250000	3.828929e+01	0.330000	9.929053e-01	0.300000	1.897290e+00	0.280000	6.731869e+02	0.260000	1.193455e-01	0.030000	0.090000	0.100000	0.060000	0.220000	4.936390e+00	0.290000	0.240000	1.820697e-01	0.624406	0.349223	0.654332	0.220000	1.309964e+02	0.280000	4.077423e-01	0.260000	4.025242e+01	0.250000	9.830257e-01	0.140000	3.034358e+02	0.250000
16850000	0.240000	1.246077e+02	0.250000	4.506249e-01	0.250000	4.025242e+01	0.170000	9.830257e-01	0.270000	3.126768e+02	0.210000	3.020629e-01	0.220000	7.945336e+01	0.310000	6.143933e-01	0.230000	3.945537e+01	0.390000	9.929053e-01	0.280000	1.916358e+00	0.240000	6.598569e+02	0.260000	1.158183e-01	0.100000	0.110000	0.120000	0.060000	0.260000	4.936390e+00	0.260000	0.290000	1.895001e-01	0.624337	0.349161	0.654321	0.330000	1.258600e+02	0.230000	3.996684e-01	0.300000	3.945537e+01	0.240000	9.444807e-01	0.300000	3.095657e+02	0.220000
16900000	0.270000	1.258600e+02	0.320000	4.597281e-01	0.340000	3.945537e+01	0.190000	9.830257e-01	0.220000	3.064854e+02	0.270000	3.081650e-01	0.280000	7.866279e+01	0.260000	6.205681e-01	0.160000	3.945537e+01	0.280000	9.929053e-01	0.240000	1.822897e+00	0.210000	6.799525e+02	0.250000	1.135250e-01	0.030000	0.070000	0.120000	0.040000	0.270000	4.936390e+00	0.230000	0.260000	1.992160e-01	0.624433	0.349229	0.654335	0.220000	1.296930e+02	0.300000	4.036852e-01	0.300000	3.867410e+01	0.320000	9.732445e-01	0.250000	3.064854e+02	0.230000
16950000	0.230000	1.284025e+02	0.210000	4.461411e-01	0.200000	3.906278e+01	0.310000	9.929053e-01	0.290000	3.064854e+02	0.260000	3.239649e-01	0.280000	7.710516e+01	0.290000	6.331044e-01	0.270000	3.867410e+01	0.360000	9.929053e-01	0.260000	1.751420e+00	0.290000	6.867862e+02	0.310000	1.146659e-01	0.090000	0.090000	0.110000	0.020000	0.240000	4.936390e+00	0.260000	0.230000	1.838995e-01	0.624429	0.349241	0.654342	0.240000	1.323130e+02	0.290000	4.118402e-01	0.220000	3.753111e+01	0.260000	9.929053e-01	0.250000	3.064854e+02	0.380000
17000000	0.260000	1.296930e+02	0.190000	4.373069e-01	0.280000	3.828929e+01	0.220000	9.830257e-01	0.260000	2.974274e+02	0.210000	3.239649e-01	0.250000	7.710516e+01	0.240000	6.205681e-01	0.310000	3.828929e+01	0.330000	9.929053e-01	0.280000	1.804758e+00	0.290000	6.867862e+02	0.290000	1.169823e-01	0.080000	0.030000	0.060000	0.030000	0.200000	4.936390e+00	0.260000	0.220000	1.876145e-01	0.624441	0.349297	0.654425	0.300000	1.349859e+02	0.320000	4.243826e-01	0.240000	3.753111e+01	0.240000	9.732445e-01	0.280000	3.095657e+02	0.220000
17050000	0.220000	1.271249e+02	0.260000	4.417019e-01	0.250000	3.828929e+01	0.170000	9.830257e-01	0.210000	2.974274e+02	0.230000	3.207414e-01	0.310000	7.710516e+01	0.300000	6.268049e-01	0.310000	3.906278e+01	0.270000	9.929053e-01	0.210000	1.804758e+00	0.230000	6.936885e+02	0.280000	1.158183e-01	0.070000	0.100000	0.120000	0.060000	0.220000	4.936390e+00	0.240000	0.240000	1.820697e-01	0.624439	0.349234	0.654379	0.310000	1.363425e+02	0.310000	4.243826e-01	0.170000	3.753111e+01	0.360000	9.830257e-01	0.300000	3.095657e+02	0.320000
17100000	0.310000	1.271249e+02	0.320000	4.597281e-01	0.260000	3.715767e+01	0.220000	9.732445e-01	0.360000	2.944680e+02	0.240000	3.207414e-01	0.130000	7.788008e+01	0.250000	6.268049e-01	0.260000	3.753111e+01	0.310000	9.929053e-01	0.290000	1.822897e+00	0.250000	7.148145e+02	0.280000	1.169823e-01	0.040000	0.070000	0.110000	0.000000	0.270000	4.936390e+00	0.280000	0.200000	1.838995e-01	0.624544	0.349377	0.654412	0.260000	1.336427e+02	0.270000	4.243826e-01	0.280000	3.642190e+01	0.310000	9.830257e-01	0.170000	3.034358e+02	0.260000
17150000	0.290000	1.271249e+02	0.210000	4.737289e-01	0.220000	3.790830e+01	0.300000	9.929053e-01	0.210000	3.004166e+02	0.190000	3.207414e-01	0.190000	8.025188e+01	0.280000	6.331044e-01	0.240000	3.867410e+01	0.300000	9.929053e-01	0.320000	1.859721e+00	0.230000	7.292547e+02	0.250000	1.169823e-01	0.040000	0.080000	0.050000	0.080000	0.260000	4.936390e+00	0.210000	0.150000	1.914046e-01	0.624596	0.349416	0.654430	0.250000	1.336427e+02	0.380000	4.243826e-01	0.190000	3.642190e+01	0.270000	9.929053e-01	0.250000	3.126768e+02	0.280000
17200000	0.310000	1.284025e+02	0.170000	4.737289e-01	0.240000	3.753111e+01	0.330000	9.830257e-01	0.380000	3.064854e+02	0.300000	3.175500e-01	0.250000	8.187308e+01	0.260000	6.331044e-01	0.290000	3.945537e+01	0.350000	9.929053e-01	0.230000	1.841217e+00	0.270000	6.936885e+02	0.240000	1.146659e-01	0.080000	0.100000	0.130000	0.120000	0.270000	4.936390e+00	0.190000	0.260000	1.876145e-01	0.624633	0.349413	0.654392	0.280000	1.323130e+02	0.320000	4.286477e-01	0.370000	3.570070e+01	0.340000	9.929053e-01	0.320000	3.064854e+02	0.310000
17250000	0.250000	1.336427e+02	0.280000	4.784900e-01	0.250000	3.828929e+01	0.350000	9.929053e-01	0.280000	3.034358e+02	0.250000	3.112621e-01	0.160000	8.187308e+01	0.260000	6.523853e-01	0.240000	4.025242e+01	0.360000	9.929053e-01	0.170000	1.878412e+00	0.210000	6.799525e+02	0.300000	1.135250e-01	0.060000	0.090000	0.080000	0.030000	0.260000	4.936390e+00	0.280000	0.230000	1.914046e-01	0.624644	0.349366	0.654329	0.310000	1.296930e+02	0.300000	4.373069e-01	0.180000	3.605949e+01	0.280000	9.929053e-01	0.170000	3.064854e+02	0.320000
17300000	0.230000	1.363425e+02	0.210000	4.690153e-01	0.290000	3.790830e+01	0.270000	9.732445e-01	0.280000	2.974274e+02	0.300000	3.081650e-01	0.230000	8.187308e+01	0.180000	6.523853e-01	0.250000	4.065697e+01	0.300000	9.929053e-01	0.240000	1.786801e+00	0.310000	7.006602e+02	0.270000	1.135250e-01	0.120000	0.050000	0.150000	0.060000	0.230000	4.936390e+00	0.220000	0.360000	1.784645e-01	0.624486	0.349175	0.654220	0.270000	1.271249e+02	0.250000	4.329556e-01	0.240000	3.678794e+01	0.250000	9.830257e-01	0.240000	3.158193e+02	0.280000
17350000	0.320000	1.349859e+02	0.320000	4.737289e-01	0.320000	3.715767e+01	0.270000	9.929053e-01	0.210000	3.004166e+02	0.250000	3.143903e-01	0.290000	7.945336e+01	0.260000	6.331044e-01	0.300000	3.906278e+01	0.440000	9.929053e-01	0.200000	1.733993e+00	0.250000	7.148145e+02	0.270000	1.181580e-01	0.050000	0.090000	0.120000	0.070000	0.220000	4.936390e+00	0.290000	0.200000	1.820697e-01	0.624521	0.349197	0.654210	0.260000	1.258600e+02	0.190000	4.159792e-01	0.220000	3.678794e+01	0.300000	9.929053e-01	0.280000	3.034358e+02	0.140000
17400000	0.310000	1.349859e+02	0.250000	4.690153e-01	0.280000	3.715767e+01	0.340000	9.929053e-01	0.330000	2.974274e+02	0.210000	3.143903e-01	0.240000	8.269591e+01	0.260000	6.331044e-01	0.280000	3.906278e+01	0.350000	9.929053e-01	0.300000	1.733993e+00	0.310000	7.006602e+02	0.230000	1.158183e-01	0.100000	0.070000	0.070000	0.040000	0.210000	4.936390e+00	0.220000	0.310000	1.933283e-01	0.624521	0.349126	0.654140	0.320000	1.258600e+02	0.200000	4.243826e-01	0.270000	3.642190e+01	0.270000	9.929053e-01	0.150000	3.095657e+02	0.220000
17450000	0.300000	1.323130e+02	0.310000	4.690153e-01	0.270000	3.678794e+01	0.340000	9.732445e-01	0.220000	3.095657e+02	0.240000	3.175500e-01	0.240000	8.352702e+01	0.310000	6.205681e-01	0.160000	3.945537e+01	0.330000	9.929053e-01	0.280000	1.751420e+00	0.280000	7.148145e+02	0.200000	1.169823e-01	0.040000	0.080000	0.060000	0.040000	0.280000	4.936390e+00	0.210000	0.290000	1.933283e-01	0.624490	0.349129	0.654173	0.240000	1.258600e+02	0.260000	4.329556e-01	0.160000	3.753111e+01	0.260000	9.830257e-01	0.210000	3.126768e+02	0.250000
17500000	0.300000	1.323130e+02	0.220000	4.690153e-01	0.230000	3.678794e+01	0.290000	9.929053e-01	0.230000	3.158193e+02	0.290000	3.112621e-01	0.180000	8.693582e+01	0.310000	6.082800e-01	0.190000	4.025242e+01	0.300000	9.929053e-01	0.230000	1.699657e+00	0.240000	7.514638e+02	0.220000	1.229802e-01	0.070000	0.110000	0.150000	0.080000	0.280000	4.936390e+00	0.240000	0.300000	1.857477e-01	0.624449	0.349079	0.654160	0.290000	1.246077e+02	0.210000	4.373069e-01	0.240000	3.790830e+01	0.210000	9.830257e-01	0.220000	3.189933e+02	0.280000
17550000	0.260000	1.336427e+02	0.260000	4.737289e-01	0.200000	3.570070e+01	0.260000	9.929053e-01	0.270000	3.064854e+02	0.290000	3.175500e-01	0.230000	8.693582e+01	0.260000	6.205681e-01	0.310000	4.025242e+01	0.360000	9.929053e-01	0.250000	1.666002e+00	0.320000	7.077019e+02	0.280000	1.305848e-01	0.080000	0.040000	0.090000	0.030000	0.240000	4.936390e+00	0.240000	0.280000	1.876145e-01	0.624454	0.349099	0.654186	0.210000	1.221403e+02	0.260000	4.551538e-01	0.250000	3.906278e+01	0.270000	9.830257e-01	0.280000	3.126768e+02	0.250000
17600000	0.230000	1.363425e+02	0.280000	4.737289e-01	0.250000	3.570070e+01	0.280000	9.929053e-01	0.350000	3.034358e+02	0.280000	3.239649e-01	0.300000	8.869204e+01	0.150000	6.205681e-01	0.250000	4.147829e+01	0.440000	9.929053e-01	0.240000	1.699657e+00	0.250000	6.936885e+02	0.190000	1.242161e-01	0.070000	0.040000	0.120000	0.030000	0.240000	4.936390e+00	0.270000	0.270000	1.820697e-01	0.624347	0.349014	0.654154	0.290000	1.233678e+02	0.150000	4.417019e-01	0.260000	3.828929e+01	0.280000	9.732445e-01	0.270000	3.095657e+02	0.300000
17650000	0.330000	1.336427e+02	0.250000	4.551538e-01	0.170000	3.605949e+01	0.310000	9.830257e-01	0.240000	3.034358e+02	0.290000	3.207414e-01	0.250000	8.607080e+01	0.270000	6.143933e-01	0.270000	4.147829e+01	0.320000	9.929053e-01	0.190000	1.751420e+00	0.240000	6.936885e+02	0.220000	1.242161e-01	0.010000	0.100000	0.150000	0.030000	0.160000	4.936390e+00	0.220000	0.170000	1.895001e-01	0.624335	0.348968	0.654105	0.230000	1.258600e+02	0.270000	4.417019e-01	0.280000	3.753111e+01	0.300000	9.732445e-01	0.240000	3.126768e+02	0.280000
17700000	0.370000	1.309964e+02	0.270000	4.506249e-01	0.270000	3.605949e+01	0.300000	9.830257e-01	0.320000	3.064854e+02	0.260000	3.272208e-01	0.230000	8.780954e+01	0.250000	5.962352e-01	0.230000	4.147829e+01	0.330000	9.929053e-01	0.290000	1.786801e+00	0.240000	7.006602e+02	0.270000	1.279991e-01	0.040000	0.050000	0.120000	0.070000	0.270000	4.936390e+00	0.220000	0.190000	2.052830e-01	0.624340	0.348950	0.654078	0.200000	1.284025e+02	0.240000	4.329556e-01	0.270000	3.605949e+01	0.350000	9.929053e-01	0.190000	3.064854e+02	0.240000
17750000	0.250000	1.336427e+02	0.210000	4.506249e-01	0.370000	3.605949e+01	0.210000	9.732445e-01	0.210000	3.126768e+02	0.180000	3.338311e-01	0.350000	8.521438e+01	0.240000	5.844290e-01	0.190000	4.025242e+01	0.380000	9.929053e-01	0.300000	1.769022e+00	0.360000	7.365838e+02	0.210000	1.267255e-01	0.040000	0.030000	0.100000	0.040000	0.260000	4.936390e+00	0.290000	0.260000	2.012181e-01	0.624388	0.348968	0.654058	0.190000	1.296930e+02	0.270000	4.461411e-01	0.250000	3.570070e+01	0.290000	9.929053e-01	0.230000	3.189933e+02	0.300000
17800000	0.160000	1.377128e+02	0.360000	4.506249e-01	0.210000	3.605949e+01	0.290000	9.732445e-01	0.290000	3.158193e+02	0.300000	3.305095e-01	0.290000	8.521438e+01	0.280000	5.728565e-01	0.230000	4.106558e+01	0.290000	9.929053e-01	0.290000	1.822897e+00	0.280000	7.077019e+02	0.160000	1.242161e-01	0.070000	0.100000	0.050000	0.050000	0.240000	4.936390e+00	0.190000	0.340000	1.972337e-01	0.624403	0.348989	0.654060	0.220000	1.284025e+02	0.260000	4.461411e-01	0.200000	3.570070e+01	0.280000	9.929053e-01	0.310000	3.095657e+02	0.300000
17850000	0.280000	1.349859e+02	0.230000	4.373069e-01	0.260000	3.642190e+01	0.230000	9.539729e-01	0.330000	3.095657e+02	0.210000	3.239649e-01	0.290000	8.352702e+01	0.270000	5.903026e-01	0.320000	4.106558e+01	0.390000	9.929053e-01	0.290000	1.733993e+00	0.310000	6.799525e+02	0.220000	1.217565e-01	0.050000	0.070000	0.080000	0.050000	0.240000	4.936390e+00	0.210000	0.300000	1.933283e-01	0.624360	0.348964	0.654064	0.180000	1.336427e+02	0.180000	4.417019e-01	0.290000	3.499377e+01	0.230000	9.830257e-01	0.190000	3.158193e+02	0.280000
17900000	0.380000	1.309964e+02	0.190000	4.461411e-01	0.220000	3.642190e+01	0.270000	9.635605e-01	0.310000	3.095657e+02	0.210000	3.239649e-01	0.180000	8.269591e+01	0.240000	5.903026e-01	0.210000	3.985190e+01	0.310000	9.929053e-01	0.310000	1.786801e+00	0.250000	7.148145e+02	0.280000	1.229802e-01	0.030000	0.070000	0.100000	0.010000	0.230000	4.936390e+00	0.280000	0.260000	1.992160e-01	0.624332	0.348903	0.654042	0.220000	1.363425e+02	0.270000	4.597281e-01	0.150000	3.499377e+01	0.410000	9.929053e-01	0.280000	3.004166e+02	0.330000
17950000	0.290000	1.284025e+02	0.230000	4.417019e-01	0.290000	3.499377e+01	0.200000	9.444807e-01	0.310000	3.034358e+02	0.290000	3.239649e-01	0.250000	8.436648e+01	0.240000	5.844290e-01	0.200000	3.985190e+01	0.350000	9.929053e-01	0.250000	1.804758e+00	0.290000	7.077019e+02	0.340000	1.229802e-01	0.030000	0.080000	0.040000	0.020000	0.210000	4.936390e+00	0.230000	0.260000	1.876145e-01	0.624384	0.348946	0.654001	0.260000	1.349859e+02	0.270000	4.597281e-01	0.280000	3.605949e+01	0.270000	9.929053e-01	0.240000	3.095657e+02	0.210000
18000000	0.320000	1.284025e+02	0.330000	4.417019e-01	0.250000	3.499377e+01	0.270000	9.635605e-01	0.250000	3.064854e+02	0.190000	3.239649e-01	0.310000	8.607080e+01	0.220000	5.728565e-01	0.270000	3.906278e+01	0.330000	9.929053e-01	0.320000	1.822897e+00	0.240000	7.077019e+02	0.260000	1.217565e-01	0.060000	0.070000	0.110000	0.060000	0.210000	4.936390e+00	0.270000	0.260000	1.933283e-01	0.624327	0.348877	0.653968	0.260000	1.349859e+02	0.240000	4.551538e-01	0.260000	3.534547e+01	0.260000	9.929053e-01	0.250000	3.004166e+02	0.330000
18050000	0.290000	1.258600e+02	0.270000	4.597281e-01	0.210000	3.570070e+01	0.270000	9.929053e-01	0.130000	3.064854e+02	0.270000	3.207414e-01	0.270000	8.693582e+01	0.260000	5.786138e-01	0.220000	3.985190e+01	0.400000	9.929053e-01	0.270000	1.804758e+00	0.180000	7.077019e+02	0.250000	1.205450e-01	0.080000	0.080000	0.140000	0.040000	0.220000	4.936390e+00	0.270000	0.340000	1.895001e-01	0.624337	0.348911	0.654003	0.350000	1.349859e+02	0.230000	4.643485e-01	0.310000	3.499377e+01	0.250000	9.830257e-01	0.210000	3.004166e+02	0.230000
18100000	0.170000	1.271249e+02	0.200000	4.690153e-01	0.190000	3.534547e+01	0.290000	9.929053e-01	0.230000	3.095657e+02	0.330000	3.207414e-01	0.350000	8.869204e+01	0.300000	5.786138e-01	0.180000	4.065697e+01	0.360000	9.929053e-01	0.290000	1.769022e+00	0.250000	7.292547e+02	0.250000	1.205450e-01	0.060000	0.030000	0.090000	0.050000	0.330000	4.936390e+00	0.240000	0.260000	1.876145e-01	0.624297	0.348871	0.654004	0.150000	1.349859e+02	0.190000	4.690153e-01	0.240000	3.570070e+01	0.230000	9.830257e-01	0.250000	3.064854e+02	0.240000
18150000	0.210000	1.296930e+02	0.270000	4.737289e-01	0.220000	3.605949e+01	0.180000	9.830257e-01	0.300000	3.095657e+02	0.310000	3.272208e-01	0.210000	9.231163e+01	0.290000	5.903026e-01	0.300000	4.065697e+01	0.360000	9.929053e-01	0.270000	1.786801e+00	0.260000	7.148145e+02	0.270000	1.205450e-01	0.090000	0.080000	0.170000	0.040000	0.230000	4.936390e+00	0.260000	0.260000	1.876145e-01	0.624361	0.348863	0.653966	0.280000	1.323130e+02	0.240000	4.597281e-01	0.330000	3.605949e+01	0.270000	9.929053e-01	0.260000	2.974274e+02	0.260000
18200000	0.310000	1.296930e+02	0.230000	4.643485e-01	0.260000	3.534547e+01	0.290000	9.929053e-01	0.200000	3.158193e+02	0.300000	3.239649e-01	0.300000	9.139312e+01	0.290000	5.844290e-01	0.260000	4.025242e+01	0.370000	9.929053e-01	0.260000	1.804758e+00	0.260000	7.006602e+02	0.210000	1.158183e-01	0.030000	0.060000	0.130000	0.050000	0.290000	4.936390e+00	0.300000	0.220000	1.914046e-01	0.624387	0.348903	0.654010	0.220000	1.363425e+02	0.200000	4.417019e-01	0.330000	3.605949e+01	0.230000	9.830257e-01	0.240000	3.034358e+02	0.200000
18250000	0.290000	1.271249e+02	0.200000	4.506249e-01	0.150000	3.642190e+01	0.330000	9.929053e-01	0.190000	3.126768e+02	0.320000	3.272208e-01	0.270000	8.958341e+01	0.270000	6.082800e-01	0.220000	4.106558e+01	0.340000	9.929053e-01	0.210000	1.804758e+00	0.270000	6.936885e+02	0.300000	1.217565e-01	0.070000	0.120000	0.150000	0.030000	0.190000	4.936390e+00	0.220000	0.220000	1.933283e-01	0.624344	0.348869	0.654027	0.230000	1.390968e+02	0.240000	4.417019e-01	0.200000	3.642190e+01	0.210000	9.732445e-01	0.300000	2.974274e+02	0.250000
18300000	0.220000	1.296930e+02	0.270000	4.597281e-01	0.200000	3.642190e+01	0.240000	9.732445e-01	0.250000	3.126768e+02	0.300000	3.338311e-01	0.240000	8.958341e+01	0.370000	6.205681e-01	0.230000	4.025242e+01	0.400000	9.929053e-01	0.180000	1.751420e+00	0.240000	7.292547e+02	0.240000	1.181580e-01	0.080000	0.070000	0.080000	0.040000	0.270000	4.936390e+00	0.200000	0.190000	1.838995e-01	0.624297	0.348761	0.653979	0.290000	1.336427e+02	0.250000	4.417019e-01	0.230000	3.715767e+01	0.220000	9.732445e-01	0.300000	2.915379e+02	0.250000
18350000	0.230000	1.296930e+02	0.270000	4.737289e-01	0.310000	3.678794e+01	0.350000	9.929053e-01	0.220000	3.189933e+02	0.220000	3.272208e-01	0.160000	8.958341e+01	0.340000	6.458939e-01	0.230000	4.189515e+01	0.390000	9.929053e-01	0.270000	1.822897e+00	0.270000	7.077019e+02	0.300000	1.242161e-01	0.110000	0.050000	0.110000	0.080000	0.290000	4.936390e+00	0.280000	0.230000	1.876145e-01	0.624257	0.348698	0.653912	0.280000	1.323130e+02	0.260000	4.417019e-01	0.350000	3.642190e+01	0.240000	9.732445e-01	0.290000	2.915379e+02	0.220000
18400000	0.230000	1.284025e+02	0.310000	4.643485e-01	0.310000	3.605949e+01	0.340000	9.929053e-01	0.270000	3.126768e+02	0.290000	3.371862e-01	0.270000	8.869204e+01	0.250000	6.458939e-01	0.350000	4.231621e+01	0.280000	9.929053e-01	0.170000	1.733993e+00	0.370000	7.077019e+02	0.260000	1.242161e-01	0.090000	0.060000	0.120000	0.010000	0.190000	4.936390e+00	0.270000	0.390000	1.820697e-01	0.624260	0.348772	0.653992	0.350000	1.323130e+02	0.280000	4.551538e-01	0.180000	3.570070e+01	0.220000	9.830257e-01	0.270000	3.004166e+02	0.270000
18450000	0.220000	1.309964e+02	0.310000	4.832989e-01	0.300000	3.605949e+01	0.220000	9.732445e-01	0.300000	3.126768e+02	0.240000	3.371862e-01	0.260000	8.693582e+01	0.310000	6.458939e-01	0.230000	4.317105e+01	0.310000	9.929053e-01	0.280000	1.786801e+00	0.330000	6.867862e+02	0.230000	1.205450e-01	0.050000	0.090000	0.110000	0.060000	0.210000	4.936390e+00	0.190000	0.220000	1.933283e-01	0.624299	0.348866	0.654051	0.340000	1.296930e+02	0.200000	4.461411e-01	0.260000	3.570070e+01	0.340000	9.830257e-01	0.320000	3.004166e+02	0.230000
18500000	0.230000	1.323130e+02	0.210000	4.784900e-01	0.250000	3.570070e+01	0.290000	9.929053e-01	0.300000	3.095657e+02	0.250000	3.371862e-01	0.260000	8.607080e+01	0.260000	6.523853e-01	0.300000	4.147829e+01	0.330000	9.929053e-01	0.270000	1.916358e+00	0.330000	6.867862e+02	0.210000	1.181580e-01	0.090000	0.070000	0.130000	0.040000	0.240000	4.936390e+00	0.200000	0.310000	1.933283e-01	0.624336	0.348995	0.654129	0.280000	1.296930e+02	0.240000	4.373069e-01	0.260000	3.570070e+01	0.270000	9.929053e-01	0.150000	2.974274e+02	0.260000
18550000	0.270000	1.296930e+02	0.240000	4.832989e-01	0.270000	3.570070e+01	0.250000	9.830257e-01	0.220000	3.095657e+02	0.180000	3.371862e-01	0.200000	8.780954e+01	0.280000	6.523853e-01	0.270000	4.106558e+01	0.380000	9.929053e-01	0.290000	1.935618e+00	0.160000	6.799525e+02	0.240000	1.169823e-01	0.060000	0.040000	0.080000	0.050000	0.220000	4.936390e+00	0.230000	0.280000	2.052830e-01	0.624350	0.348989	0.654143	0.320000	1.284025e+02	0.200000	4.373069e-01	0.230000	3.605949e+01	0.310000	9.929053e-01	0.300000	2.915379e+02	0.300000
18600000	0.340000	1.271249e+02	0.240000	4.690153e-01	0.260000	3.430085e+01	0.320000	9.929053e-01	0.280000	3.064854e+02	0.260000	3.405750e-01	0.280000	8.693582e+01	0.190000	6.523853e-01	0.280000	4.025242e+01	0.320000	9.929053e-01	0.230000	1.878412e+00	0.260000	6.867862e+02	0.250000	1.158183e-01	0.070000	0.070000	0.110000	0.020000	0.290000	4.936390e+00	0.280000	0.270000	1.952712e-01	0.624470	0.349132	0.654212	0.180000	1.284025e+02	0.210000	4.159792e-01	0.250000	3.605949e+01	0.290000	9.929053e-01	0.260000	2.886371e+02	0.200000
18650000	0.320000	1.233678e+02	0.240000	4.551538e-01	0.180000	3.395955e+01	0.250000	9.830257e-01	0.260000	3.004166e+02	0.290000	3.405750e-01	0.210000	8.521438e+01	0.350000	6.523853e-01	0.210000	3.945537e+01	0.430000	9.929053e-01	0.200000	1.786801e+00	0.250000	7.148145e+02	0.290000	1.181580e-01	0.150000	0.050000	0.050000	0.040000	0.310000	4.936390e+00	0.320000	0.210000	1.838995e-01	0.624493	0.349190	0.654276	0.300000	1.258600e+02	0.330000	4.077423e-01	0.180000	3.678794e+01	0.290000	9.929053e-01	0.260000	2.886371e+02	0.230000
18700000	0.220000	1.284025e+02	0.200000	4.551538e-01	0.260000	3.262798e+01	0.220000	9.830257e-01	0.220000	3.064854e+02	0.280000	3.405750e-01	0.220000	8.352702e+01	0.230000	6.458939e-01	0.320000	3.985190e+01	0.360000	9.929053e-01	0.240000	1.716739e+00	0.330000	7.148145e+02	0.210000	1.193455e-01	0.100000	0.050000	0.110000	0.020000	0.240000	4.936390e+00	0.270000	0.270000	1.952712e-01	0.624479	0.349171	0.654267	0.230000	1.296930e+02	0.300000	4.159792e-01	0.270000	3.642190e+01	0.250000	9.732445e-01	0.230000	2.857651e+02	0.240000
18750000	0.320000	1.271249e+02	0.240000	4.461411e-01	0.310000	3.295590e+01	0.250000	9.830257e-01	0.230000	3.064854e+02	0.220000	3.371862e-01	0.240000	8.352702e+01	0.250000	6.331044e-01	0.190000	3.985190e+01	0.330000	9.929053e-01	0.310000	1.769022e+00	0.240000	7.148145e+02	0.280000	1.205450e-01	0.030000	0.080000	0.060000	0.020000	0.230000	4.936390e+00	0.200000	0.250000	1.876145e-01	0.624525	0.349190	0.654264	0.220000	1.309964e+02	0.360000	4.286477e-01	0.300000	3.499377e+01	0.210000	9.732445e-01	0.210000	2.857651e+02	0.230000
18800000	0.280000	1.246077e+02	0.290000	4.551538e-01	0.230000	3.295590e+01	0.300000	9.830257e-01	0.230000	3.034358e+02	0.320000	3.371862e-01	0.270000	8.352702e+01	0.280000	6.523853e-01	0.330000	4.106558e+01	0.310000	9.929053e-01	0.260000	1.822897e+00	0.300000	7.077019e+02	0.320000	1.205450e-01	0.070000	0.100000	0.090000	0.050000	0.270000	4.936390e+00	0.300000	0.230000	1.802581e-01	0.624550	0.349191	0.654253	0.250000	1.336427e+02	0.320000	4.373069e-01	0.270000	3.430085e+01	0.270000	9.732445e-01	0.220000	2.915379e+02	0.310000
18850000	0.240000	1.271249e+02	0.310000	4.597281e-01	0.190000	3.295590e+01	0.190000	9.539729e-01	0.210000	3.095657e+02	0.230000	3.239649e-01	0.350000	8.269591e+01	0.270000	6.655643e-01	0.210000	4.106558e+01	0.400000	9.929053e-01	0.310000	1.878412e+00	0.230000	7.077019e+02	0.240000	1.169823e-01	0.070000	0.010000	0.090000	0.080000	0.250000	4.936390e+00	0.190000	0.290000	1.876145e-01	0.624460	0.349107	0.654244	0.310000	1.336427e+02	0.300000	4.551538e-01	0.180000	3.430085e+01	0.240000	9.732445e-01	0.160000	2.974274e+02	0.250000
18900000	0.240000	1.258600e+02	0.280000	4.551538e-01	0.300000	3.262798e+01	0.370000	9.539729e-01	0.240000	3.126768e+02	0.230000	3.272208e-01	0.260000	8.187308e+01	0.210000	6.655643e-01	0.330000	4.025242e+01	0.330000	9.929053e-01	0.230000	1.841217e+00	0.240000	7.148145e+02	0.280000	1.193455e-01	0.050000	0.080000	0.110000	0.040000	0.200000	4.936390e+00	0.280000	0.250000	1.766887e-01	0.624512	0.349089	0.654229	0.380000	1.323130e+02	0.200000	4.690153e-01	0.330000	3.464558e+01	0.270000	9.929053e-01	0.290000	2.974274e+02	0.320000
18950000	0.290000	1.284025e+02	0.280000	4.551538e-01	0.240000	3.328711e+01	0.260000	9.732445e-01	0.200000	3.189933e+02	0.260000	3.338311e-01	0.190000	8.352702e+01	0.280000	6.589419e-01	0.320000	3.906278e+01	0.330000	9.929053e-01	0.280000	1.822897e+00	0.260000	7.219985e+02	0.240000	1.181580e-01	0.050000	0.080000	0.120000	0.030000	0.260000	4.936390e+00	0.300000	0.170000	1.802581e-01	0.624523	0.349150	0.654275	0.210000	1.323130e+02	0.200000	4.737289e-01	0.140000	3.605949e+01	0.280000	9.830257e-01	0.200000	2.944680e+02	0.220000
19000000	0.200000	1.258600e+02	0.210000	4.417019e-01	0.240000	3.362165e+01	0.230000	9.635605e-01	0.180000	3.158193e+02	0.240000	3.272208e-01	0.300000	8.105842e+01	0.250000	6.458939e-01	0.310000	3.906278e+01	0.460000	9.929053e-01	0.220000	1.841217e+00	0.290000	6.799525e+02	0.270000	1.229802e-01	0.080000	0.040000	0.110000	0.050000	0.310000	4.936390e+00	0.190000	0.270000	1.857477e-01	0.624470	0.349107	0.654270	0.450000	1.336427e+02	0.320000	4.881561e-01	0.210000	3.570070e+01	0.330000	9.929053e-01	0.300000	3.004166e+02	0.350000
19050000	0.210000	1.258600e+02	0.180000	4.243826e-01	0.280000	3.430085e+01	0.270000	9.830257e-01	0.320000	3.034358e+02	0.190000	3.239649e-01	0.280000	8.105842e+01	0.240000	6.458939e-01	0.220000	3.906278e+01	0.320000	9.929053e-01	0.210000	1.786801e+00	0.310000	7.006602e+02	0.240000	1.217565e-01	0.050000	0.100000	0.110000	0.030000	0.310000	4.936390e+00	0.240000	0.250000	1.802581e-01	0.624481	0.349072	0.654194	0.180000	1.336427e+02	0.270000	4.980175e-01	0.240000	3.642190e+01	0.310000	9.929053e-01	0.240000	3.064854e+02	0.180000
19100000	0.260000	1.246077e+02	0.330000	4.329556e-01	0.260000	3.464558e+01	0.250000	9.830257e-01	0.250000	3.158193e+02	0.290000	3.305095e-01	0.240000	8.187308e+01	0.280000	6.589419e-01	0.280000	3.985190e+01	0.250000	9.830257e-01	0.250000	1.786801e+00	0.230000	7.365838e+02	0.230000	1.242161e-01	0.080000	0.090000	0.060000	0.020000	0.190000	4.936390e+00	0.280000	0.260000	1.914046e-01	0.624414	0.349058	0.654254	0.280000	1.309964e+02	0.160000	4.832989e-01	0.260000	3.715767e+01	0.290000	9.929053e-01	0.240000	3.064854e+02	0.250000
19150000	0.240000	1.271249e+02	0.240000	4.329556e-01	0.280000	3.464558e+01	0.290000	9.929053e-01	0.260000	3.004166e+02	0.210000	3.175500e-01	0.270000	7.866279e+01	0.140000	6.331044e-01	0.270000	3.945537e+01	0.340000	9.929053e-01	0.240000	1.699657e+00	0.200000	7.365838e+02	0.280000	1.305848e-01	0.060000	0.080000	0.140000	0.080000	0.290000	4.936390e+00	0.280000	0.280000	1.876145e-01	0.624370	0.348883	0.654090	0.330000	1.271249e+02	0.180000	4.737289e-01	0.290000	3.715767e+01	0.250000	9.830257e-01	0.350000	3.034358e+02	0.400000
19200000	0.200000	1.296930e+02	0.270000	4.506249e-01	0.290000	3.464558e+01	0.220000	9.635605e-01	0.230000	3.064854e+02	0.190000	3.081650e-01	0.240000	8.187308e+01	0.330000	6.143933e-01	0.210000	4.025242e+01	0.250000	9.830257e-01	0.200000	1.786801e+00	0.270000	7.292547e+02	0.210000	1.267255e-01	0.070000	0.080000	0.110000	0.030000	0.140000	4.936390e+00	0.230000	0.190000	1.857477e-01	0.624411	0.348927	0.654112	0.270000	1.296930e+02	0.290000	4.832989e-01	0.300000	3.534547e+01	0.310000	9.929053e-01	0.300000	3.034358e+02	0.180000
19250000	0.250000	1.349859e+02	0.270000	4.690153e-01	0.260000	3.570070e+01	0.270000	9.929053e-01	0.190000	3.095657e+02	0.280000	3.020629e-01	0.260000	8.025188e+01	0.270000	6.143933e-01	0.220000	4.025242e+01	0.310000	9.929053e-01	0.320000	1.859721e+00	0.290000	7.439866e+02	0.330000	1.292855e-01	0.030000	0.070000	0.060000	0.060000	0.200000	4.936390e+00	0.300000	0.180000	1.857477e-01	0.624360	0.348945	0.654163	0.360000	1.284025e+02	0.270000	5.080782e-01	0.280000	3.534547e+01	0.220000	9.830257e-01	0.250000	3.189933e+02	0.230000
19300000	0.260000	1.323130e+02	0.200000	4.643485e-01	0.220000	3.642190e+01	0.270000	9.929053e-01	0.250000	3.095657e+02	0.270000	3.020629e-01	0.200000	8.105842e+01	0.310000	6.143933e-01	0.240000	4.189515e+01	0.280000	9.929053e-01	0.320000	1.878412e+00	0.290000	7.006602e+02	0.260000	1.267255e-01	0.090000	0.040000	0.200000	0.050000	0.290000	4.936390e+00	0.230000	0.260000	1.857477e-01	0.624420	0.349003	0.654173	0.270000	1.258600e+02	0.260000	4.980175e-01	0.270000	3.534547e+01	0.330000	9.732445e-01	0.300000	3.064854e+02	0.240000
19350000	0.360000	1.309964e+02	0.330000	4.737289e-01	0.260000	3.570070e+01	0.230000	9.732445e-01	0.350000	3.034358e+02	0.200000	2.990573e-01	0.220000	8.187308e+01	0.180000	5.903026e-01	0.180000	4.065697e+01	0.350000	9.929053e-01	0.270000	1.859721e+00	0.250000	7.077019e+02	0.270000	1.254645e-01	0.010000	0.050000	0.080000	0.080000	0.250000	4.936390e+00	0.210000	0.340000	1.857477e-01	0.624360	0.348915	0.654131	0.190000	1.258600e+02	0.200000	4.980175e-01	0.250000	3.499377e+01	0.310000	9.929053e-01	0.220000	3.126768e+02	0.200000
19400000	0.240000	1.363425e+02	0.250000	4.551538e-01	0.210000	3.570070e+01	0.300000	9.929053e-01	0.210000	3.126768e+02	0.280000	2.990573e-01	0.200000	8.187308e+01	0.260000	6.082800e-01	0.360000	4.065697e+01	0.380000	9.929053e-01	0.220000	1.859721e+00	0.180000	7.219985e+02	0.280000	1.205450e-01	0.080000	0.040000	0.080000	0.030000	0.250000	4.936390e+00	0.280000	0.280000	1.857477e-01	0.624458	0.349040	0.654185	0.290000	1.209250e+02	0.160000	4.881561e-01	0.270000	3.430085e+01	0.290000	9.929053e-01	0.250000	3.064854e+02	0.210000
19450000	0.270000	1.309964e+02	0.170000	4.551538e-01	0.220000	3.678794e+01	0.250000	9.830257e-01	0.290000	3.158193e+02	0.230000	2.990573e-01	0.300000	7.945336e+01	0.300000	6.082800e-01	0.350000	4.106558e+01	0.330000	9.929053e-01	0.260000	1.916358e+00	0.280000	7.148145e+02	0.230000	1.205450e-01	0.090000	0.040000	0.070000	0.020000	0.200000	4.936390e+00	0.280000	0.310000	1.857477e-01	0.624420	0.349022	0.654213	0.210000	1.233678e+02	0.260000	4.930622e-01	0.200000	3.499377e+01	0.250000	9.830257e-01	0.290000	3.034358e+02	0.290000
19500000	0.190000	1.296930e+02	0.330000	4.597281e-01	0.320000	3.678794e+01	0.240000	9.635605e-01	0.350000	3.126768e+02	0.260000	3.050987e-01	0.300000	7.633795e+01	0.320000	6.331044e-01	0.270000	3.945537e+01	0.350000	9.929053e-01	0.240000	1.935618e+00	0.260000	6.664886e+02	0.280000	1.242161e-01	0.070000	0.050000	0.070000	0.030000	0.240000	4.936390e+00	0.190000	0.210000	1.857477e-01	0.624429	0.349022	0.654198	0.230000	1.246077e+02	0.270000	4.930622e-01	0.230000	3.570070e+01	0.270000	9.929053e-01	0.270000	3.034358e+02	0.270000
19550000	0.280000	1.271249e+02	0.240000	4.597281e-01	0.310000	3.605949e+01	0.220000	9.539729e-01	0.260000	3.126768e+02	0.210000	3.081650e-01	0.260000	7.482636e+01	0.250000	6.394672e-01	0.220000	3.867410e+01	0.310000	9.929053e-01	0.180000	1.878412e+00	0.330000	6.598569e+02	0.240000	1.242161e-01	0.070000	0.080000	0.100000	0.060000	0.320000	4.936390e+00	0.220000	0.220000	1.857477e-01	0.624490	0.349032	0.654186	0.270000	1.246077e+02	0.260000	4.832989e-01	0.250000	3.534547e+01	0.270000	9.929053e-01	0.350000	2.944680e+02	0.290000
19600000	0.250000	1.296930e+02	0.300000	4.597281e-01	0.230000	3.642190e+01	0.190000	9.350830e-01	0.310000	3.064854e+02	0.260000	3.143903e-01	0.220000	7.788008e+01	0.220000	6.523853e-01	0.230000	3.985190e+01	0.350000	9.929053e-01	0.250000	1.822897e+00	0.210000	6.467909e+02	0.290000	1.279991e-01	0.070000	0.040000	0.100000	0.070000	0.300000	4.936390e+00	0.200000	0.230000	1.857477e-01	0.624434	0.348861	0.654022	0.250000	1.246077e+02	0.300000	4.737289e-01	0.200000	3.678794e+01	0.360000	9.929053e-01	0.300000	2.944680e+02	0.240000
19650000	0.270000	1.284025e+02	0.190000	4.506249e-01	0.180000	3.642190e+01	0.240000	9.539729e-01	0.220000	3.158193e+02	0.270000	3.207414e-01	0.250000	7.866279e+01	0.200000	6.523853e-01	0.250000	4.106558e+01	0.300000	9.929053e-01	0.200000	1.804758e+00	0.260000	6.532912e+02	0.190000	1.229802e-01	0.060000	0.120000	0.060000	0.040000	0.240000	4.936390e+00	0.280000	0.220000	1.857477e-01	0.624454	0.348840	0.654014	0.200000	1.271249e+02	0.320000	4.881561e-01	0.210000	3.678794e+01	0.300000	9.929053e-01	0.240000	3.095657e+02	0.220000
19700000	0.150000	1.309964e+02	0.210000	4.551538e-01	0.210000	3.715767e+01	0.300000	9.929053e-01	0.210000	3.158193e+02	0.290000	3.338311e-01	0.170000	8.025188e+01	0.240000	6.331044e-01	0.220000	4.189515e+01	0.350000	9.929053e-01	0.260000	1.822897e+00	0.260000	6.403552e+02	0.320000	1.254645e-01	0.060000	0.070000	0.060000	0.060000	0.240000	4.936390e+00	0.300000	0.270000	1.857477e-01	0.624507	0.348900	0.654077	0.280000	1.258600e+02	0.250000	4.784900e-01	0.300000	3.499377e+01	0.240000	9.830257e-01	0.240000	3.158193e+02	0.250000
19750000	0.260000	1.323130e+02	0.270000	4.643485e-01	0.270000	3.678794e+01	0.270000	9.929053e-01	0.250000	3.221993e+02	0.290000	3.439978e-01	0.290000	7.945336e+01	0.240000	6.331044e-01	0.250000	4.189515e+01	0.360000	9.929053e-01	0.250000	1.769022e+00	0.280000	6.339835e+02	0.260000	1.242161e-01	0.020000	0.080000	0.090000	0.020000	0.280000	4.936390e+00	0.300000	0.380000	1.857477e-01	0.624406	0.348755	0.653999	0.270000	1.258600e+02	0.220000	4.690153e-01	0.250000	3.570070e+01	0.250000	9.830257e-01	0.270000	3.189933e+02	0.230000
19800000	0.270000	1.323130e+02	0.260000	4.597281e-01	0.240000	3.678794e+01	0.230000	9.444807e-01	0.270000	3.064854e+02	0.310000	3.580366e-01	0.200000	8.105842e+01	0.220000	6.331044e-01	0.190000	4.231621e+01	0.390000	9.929053e-01	0.300000	1.822897e+00	0.160000	6.598569e+02	0.270000	1.292855e-01	0.040000	0.040000	0.100000	0.030000	0.280000	4.936390e+00	0.290000	0.300000	1.857477e-01	0.624420	0.348727	0.653934	0.310000	1.221403e+02	0.270000	4.551538e-01	0.190000	3.715767e+01	0.350000	9.830257e-01	0.220000	3.320117e+02	0.280000
19850000	0.370000	1.309964e+02	0.220000	4.506249e-01	0.230000	3.678794e+01	0.320000	9.830257e-01	0.270000	3.004166e+02	0.180000	3.405750e-01	0.160000	8.352702e+01	0.250000	6.268049e-01	0.340000	4.231621e+01	0.360000	9.929053e-01	0.290000	1.822897e+00	0.280000	6.664886e+02	0.290000	1.292855e-01	0.050000	0.080000	0.110000	0.030000	0.270000	4.936390e+00	0.270000	0.240000	1.857477e-01	0.624305	0.348636	0.653911	0.330000	1.221403e+02	0.300000	4.551538e-01	0.340000	3.605949e+01	0.340000	9.929053e-01	0.260000	3.254374e+02	0.270000
19900000	0.170000	1.349859e+02	0.240000	4.506249e-01	0.210000	3.715767e+01	0.280000	9.929053e-01	0.170000	2.974274e+02	0.300000	3.338311e-01	0.270000	8.521438e+01	0.320000	6.394672e-01	0.200000	4.404317e+01	0.340000	9.929053e-01	0.260000	1.841217e+00	0.250000	6.867862e+02	0.250000	1.254645e-01	0.050000	0.070000	0.080000	0.070000	0.230000	4.936390e+00	0.310000	0.260000	1.857477e-01	0.624300	0.348631	0.653901	0.190000	1.209250e+02	0.220000	4.461411e-01	0.310000	3.678794e+01	0.270000	9.929053e-01	0.290000	3.221993e+02	0.300000
19950000	0.190000	1.323130e+02	0.210000	4.506249e-01	0.200000	3.715767e+01	0.210000	9.830257e-01	0.250000	2.974274e+02	0.330000	3.272208e-01	0.180000	8.693582e+01	0.300000	6.458939e-01	0.260000	4.274149e+01	0.340000	9.929053e-01	0.170000	1.878412e+00	0.160000	7.148145e+02	0.220000	1.254645e-01	0.090000	0.040000	0.060000	0.060000	0.210000	4.936390e+00	0.300000	0.390000	1.857477e-01	0.624248	0.348575	0.653852	0.180000	1.258600e+02	0.300000	4.506249e-01	0.290000	3.642190e+01	0.290000	9.929053e-01	0.270000	3.158193e+02	0.220000
20000000	0.250000	1.323130e+02	0.340000	4.551538e-01	0.260000	3.642190e+01	0.270000	9.830257e-01	0.230000	3.034358e+02	0.240000	3.239649e-01	0.270000	8.693582e+01	0.240000	6.331044e-01	0.220000	4.360493e+01	0.440000	9.929053e-01	0.240000	1.822897e+00	0.220000	7.439866e+02	0.200000	1.242161e-01	0.020000	0.100000	0.100000	0.010000	0.180000	4.936390e+00	0.230000	0.300000	1.857477e-01	0.624352	0.348685	0.653915	0.230000	1.284025e+02	0.270000	4.643485e-01	0.370000	3.570070e+01	0.240000	9.830257e-01	0.260000	3.221993e+02	0.350000
[truncated: 28 more columns]
