# Supplementary material for: Molecular exploration of fossil eggshell uncovers hidden lineage of giant extinct bird
Source: Nat Commun. 2023 Feb 28;14:914. doi: 10.1038/s41467-023-36405-3 (PMC9974994; doi:10.1038/s41467-023-36405-3)
Supplement: Supplementary file 10 — Supplementary Data 10 [file 41467_2023_36405_MOESM10_ESM.zip › Supplementary Data 10 Genetic_data_minus_filtered_reads/5_Phylogeny_generation/RaxML/RAxML_info.35tax_MAY18_gblocks_red]

IMPORTANT WARNING: Alignment column 9009 contains only undetermined values which will be treated as missing data

IMPORTANT WARNING
Found 1 column that contains only undetermined values which will be treated as missing data.
Normally these columns should be excluded from the analysis.

Just in case you might need it, an alignment file with 
undetermined columns removed is printed to file /Users/17598877/Desktop/PhD/EB_Paper_2/ALIGNMENTS/RAXML/may2018/nt/35tax_MAY18_gblocks.phy.reduced


Using BFGS method to optimize GTR rate parameters, to disable this specify "--no-bfgs" 
