# Supplementary material for: Molecular exploration of fossil eggshell uncovers hidden lineage of giant extinct bird
Source: Nat Commun. 2023 Feb 28;14:914. doi: 10.1038/s41467-023-36405-3 (PMC9974994; doi:10.1038/s41467-023-36405-3)
Supplement: Supplementary file 10 — Supplementary Data 10 [file 41467_2023_36405_MOESM10_ESM.zip › Supplementary Data 10 Genetic_data_minus_filtered_reads/5_Phylogeny_generation/RaxML/35tax_nt_MAY18_part.txt]

DNA, m1 = 1-3796
DNA, m2 = 3797-7593
DNA, m3 = 7594-11385
DNA, stems = 11386-13417
DNA, loops = 13418-15355
