# Supplementary material for: Molecular exploration of fossil eggshell uncovers hidden lineage of giant extinct bird
Source: Nat Commun. 2023 Feb 28;14:914. doi: 10.1038/s41467-023-36405-3 (PMC9974994; doi:10.1038/s41467-023-36405-3)
Supplement: Supplementary file 10 — Supplementary Data 10 [file 41467_2023_36405_MOESM10_ESM.zip › Supplementary Data 10 Genetic_data_minus_filtered_reads/5_Phylogeny_generation/RaxML/RAxML_bipartitionsBranchLabels.35tax_MAY18_gblocks.tre]

((((((AEPHI:0.00062994584326145429,n3757:0.00000551741862184581):0.00408790164784783756[100],(n2998:0.00132957322127416231,(n3011:0.00006983199429028287,(n2997:0.00007807304145492449,n2987:0.00065822353473028283):0.00006972511167128627[77]):0.00026617039100731266[75]):0.00426689302120557366[100]):0.00333471012452034830[87],((((n2986:0.00099822698188274358,(n3219:0.00163736600896322612,n1665:0.00036916227522467901):0.00010487176941716436[84]):0.00007966738739030546[86],(n3220:0.00047625650126137278,n08AEP07:0.00046247447741233784):0.00013476713781567174[80]):0.00039617435881592809[84],((n3026:0.00026755228583491824,n07AEP05:0.00120328595705255755):0.00045995575058193760[94],n3258:0.00162143845922057346):0.00000556594699051082[30]):0.00007002199596645624[52],(n1666:0.00033033810364204163,((n3025:0.00132526639609648620,n3222:0.00113654688989234037):0.00030070759520441385[89],n3024:0.00046109902415705426):0.00000551741862184581[46]):0.00013477619021042713[78]):0.00202148703571280964[90]):0.07538503457779405226[100],(n2988:0.00057008135075214267,(n2980:0.00151826982298945636,((((n07AEP06:0.00100387807689207966,n2990:0.00048635612526177683):0.00006943166187899299[92],n2973:0.00013391459535589661):0.00059300159302887287[99],(MULAG:0.00337025546790698134,n3221:0.00221024524726306420):0.00028156805195087432[88]):0.00029188337192103661[80],(n3004:0.00019162482676990465,n07AEP08:0.00583857558887274607):0.00056948500980324274[92]):0.00011958151805913199[66]):0.00393358004302579983[99]):0.06852900163914600606[100]):0.12980064840005442472[100],((APTMA2:0.00130804724180533737,APTMA:0.00195477062450410879):0.03496501742968195769[100],(APTOW:0.00985309073964234054,APTHA:0.01077730295755824179):0.02646891215655079385[100]):0.20402364514634857562[100]):0.17489634648418542207[100],((CASBE:0.01543377079324840216,CASCA:0.01508616446696111994):0.08837657188267911135[100],(DRONO:0.00040432152700275114,DRONO2:0.00056383123988120874):0.13225937453930938781[100]):0.17489634648418542207[100]);
