# Supplementary material for: Molecular exploration of fossil eggshell uncovers hidden lineage of giant extinct bird
Source: Nat Commun. 2023 Feb 28;14:914. doi: 10.1038/s41467-023-36405-3 (PMC9974994; doi:10.1038/s41467-023-36405-3)
Supplement: Supplementary file 10 — Supplementary Data 10 [file 41467_2023_36405_MOESM10_ESM.zip › Supplementary Data 10 Genetic_data_minus_filtered_reads/5_Phylogeny_generation/RaxML/35tax_MAY18_gblocks.phy.reduced]

35 15354
AEPHI TCA------T----ACACGGGGTCATAGCAGCATACGCAGCAAGGCTGCTCCGGGGGATTAAGCACCAATTCCCTAAACATGC----------------------------ATATGGTAACTTGTGTATATGTAGGCCGGGCAATTGGATGAACCTGAACMRRTAMA--GAA-GCCTCATTATCTGAATTATACGGAACGCTGCAGGGTGCGTGTAGGTGGGCTGCTTTGGTGAAACAAACAAATTCACATCACCCGCTTCATGAAATCCTTGTCTGCGTTCCTCTGCCACCCTAATCCTATGCTCTCGAACATTGGCCCTTAAACCGATAAATACCCGTAAAATAACTGAGTAGCGAAACGAAC-ATATCCCCGGGGTAATTTGCGAGTGCGCTTAAAAGTAAGCTGAACCACCGTTCTCAAGAGAACGCGCTCTTTCGGCCGATCAAGCACTAGAATCCCAACTTAT---------------------------------------------------------------------------------------------CAGTCACACCTTGGCCCCAGTA---------A-------GAAATACTC-GCTTTTCCGTTGAAACCCATGACAACTCAAACTATCAGGCATCTAACCCCYCA--------------------AGAGACTCATGGTGGAGGAGCACCACGGCGCCGACCGGGCATAGAGAGCGTGAATTAGACGAAGGTGATCGCCAAGGCGAGTCCAAAAATTCCCCTTCCCCGTTAGGGGGGAGTAGTCCCGGACGCGGGTGGCGATTCCTGGGTTATGGAATAAAGAAAACCGCTCTCACCTGTTGCAAGACCCCTCCGCGGGAAACCAGCACAAATTGCGGGGGCGCTCCCTTTTGCCGGTACACCGTGAA------------------AGTGACTAGTTGTAGTGCCATAGGAGGGACGTTATGAAAAGACAGAAGTATCGACCGGAAATGCCATTGTGTATCTAAGGTAGAGCGATTTGAGCCGATTGGGCTCTGCTAGGGTGACGGTACTTCCTAGTTCCCATGAGCTGGATAGGACATTCCCTTGCGGACCCTTGTCGGTACTAAATT----------------------TACAAACCGCAAAAAGTACGTCCCTCATGGCGTGCGCGAGGACTCTGTCGGTTCAAGGTGGTCGCGCAGGCGATATGCTCCACACAGACTTAAGGGCGGGCGTAACCGAGCACCGCCTCCACTAAGGAGGCGCACAGAGCCTTTATGTAGT--CATGTTAACATGCCCGCTCCCGGGACGGACAGTCACGAAAGGGGCCTTGGCACGGAAGGACGCCACATTAAACCGATTGCTTGATGGACATACAGGGTACCTCTG-----------ACCCACGCTCCWM----------------------------AATCACACTATCTATAATATTGCTGACCCTGACCAACTATTCGCCCCTCAACTAAACCTACCT---------------------------------TAACYGCCCTATACAACTTAAAGCGTCCTCGACCAGCCACCTATCGCCCCGGACACCACGCACAGAAACCACCTGCGGCCAGATAGGCCTACCATAGAAGCCCAACAATACAGT------ATGCGGGAACGTGTGCCCATTTCGAATAGCCGCTTCAGGCACTCATGGGGGTCAATGCAATTCTATATCTACGTCTACCGACCTTCGAGCGAATCGCCACAGCAGTCTGAATTAATGGTTTCGTTTGTTCTATGCACGCGGCTCCAGAACCACCGGCCCAAGACTGTGGAGATGCCAAAGGACACGACGTTCAACCGTTTAGCCGAGTTGGCTTAGGGGTGTATTGGAGTCGCCGAAGTTTCAGTCCCCAATCTATACCTGTGGGGTTTCTGGGATTTCTAAATTTGTT---------------------ATTCGCAACGGGACTCTGTGTGCCGTGCCCTTACTTCAGGACTTCTGCGAGCCCCCCTGACCCCCTCACTTA-------------------------ATTCCCATTTGTATAGCGCGTCCACTATGCCTCGAAACTCTAGCTAT--------------YATGTTGTGGGAGTGACGGTACACGTGCCCACACCCTTACAAAACAGA------------------------------------TCCAACTCTAGAGCATGCTCGCTTTTCCCACAGACACCCCGCCGCACATAAACAAACCTAACGTTGAGTACTTATTGGACACACACAACTGACCGCCAGGATCCTTACAATCCCTAACCCCCACAGATCCCACGCACCTCACTTAGATTGTGCCAATAGAGCCTGCCCTTCAGCGGGCAGGTATCGGCCCACGGTGAACAACCAGCCAGCTTTCTCGCGTTGGCAAATATTCCAGCATCAGTTTGACAGTGAAGAAACAGTTTTGGAACAATCGCATTACTTTGAAATGCACACCCTCACGCCCCCCCA-----------------------------------TAAATAGCGACTAGTTACTACCAACCGATCGCAATACATAACGCCCAACCACC-------------AGAACCCAATACCACAACCCCAAACCCTTACCAACAAAATAGAAGTTAACACTTATATTGAGAAATCTCTATACATAACCATAAGCTTACTCCAGTT----------------------------------------AATACTAGTGGGGAATTCCAGTTCGCGGGAAGGTCGGATACAGGGGCACAAGTTGTACAATGACCGTTGACACATCCCGCACGGAGATGCTGCCCTCCGGAGGCACGTGCCCTAAAGGGGATCCACACCTCAAACAGCACTCTCGGTTACTGGATGCACAGAAAAAGTTATACCGTAAGAAGCACC-CGTTCATACGTTAGACTCTTGTAACACAGGCGACAAGGCCACCCAAATTCAAGATGTAGACTCGGTTTAGCAAGACAATTCAGTGCCCACCGATTAGATACCAAAAGCAGTACACCAACAAGATCAAAACAACCGTGAAAGGCCAATAATCAAACCAAACAAAA-G-------------------------------------GTTACTCCCCATAACCAAGCAAGACCAGCTT-------------CTGGAATACTCAGCAAATCGTTGCTACACCCTACAAGCAACATCC-------------------------TTCGATCAACACAGTCCGACTAGGATCGTTTGGCATCAGCTGTCACACCGAGGTTTTATATCCAGCGTTTGTTCTAGATAAGGACCCATAGAGTGGTGCCTGCATTTGGAGAAACTTGACTAGCACGGTGTGGTTGGACACACTTGTCTCCCTCAGGAAAACCATCCGTGTAACCGAATCTGAACTCCTTTTAGACGTACATACTTATGTTGCATCGGCGATACGACCGACCCAACGTTTCTGTGACCTACAACGGGCGCGGTGCACTCACCCCATACCTAATCCCTCCCTTCCGGACTACATAGACCGGCCTAAAGCAGTTATTTACTACTCAAGACGA------CCTCATTCACCTCACCTCATACCTTTTCGCACTCTTAAACATAAAATCCTTTTCAACAATCCCC-CTAATCCTACCACCGAAAAAACAACATCACAAAATACCTAAGAACCTATCGCTACACAAAAGCCATCCCATAAACCTCAATAAAGAAAACTCTC---AAACCAAAAAGCAA------C---CT-TTTCTCTTCTTAGATTGATACGAGCATTGCTGTTACTCAGTATTTAACTGCCCCCCTTTTTCC-TY----------------------------CTCGTCTACTTGCGGCCACAACTTGCTGCTCACTCAATCTCTTTTCTTKKRKRAMYR-TCCCAACTATTTCCGCTCTTGATCCTCACAGCCTATCAGACATTCGTATAACCGCTCTTTTCAACATTTTATTCCTTTTACGCTATCCATTCTCTCCACTTTCCGTTGTGCCACGTGAAATTATTGAATTCTCTCTGTGACGTCTCACGTCCATTACACATTCTTGTTTGCCTCTCGAAGTTCGCGTATACTCTTCTTCACAACGCTACCTAATTTACCCCCTTTTCGTCACGCCGAGATCATCACTCGTTTCCCTCTATGTCCTATGTCATTAGCCTCCCTCTCCTTATCCTCTTTTCC--------------------------------------------------------------------------------------------TTACCTTTCTTCTCGTCCTCGTT----------------CCTTTCTTCTTGTTTATGTCAACCTCTCCACCAATAAGACAAACGCCCCTTCCTCCTTTCTYC--------------------AATGCTATTTGCGCGTTGCCTGTTTGCATGACGCTTGAAATAATTTCCACTTTTTTTTTCTTTGGTGAGTTCTTTGCCATCTCGTAATGTGTTCCCTTTTTCCCCTACGCGCGGCTACCTCGATCACGCCTATCTTCTATCGTCCTTGCTATTCCCTATACCCTCAAACCTTTGCTTTCCTTTTTCTCTTCCGTCTTTCAGATACCTTACCGGGACTTAAATTGTTGACATATTTTCGTGT-------------------TTGCT-CTGTTGTTTGCAATTCTGTATACGCATCCCCTTTCTCCGTATTGGTCCTAGGCTAGACCTTGCTGTTTTTCTGGTCGTTTCACCTATCTAACAATTCATAATTCTGCTTCTTCGTCAGTCTTCGACTACCGCACATGTTTCGTATCTTCAATTGTCGTCGGACAACACACTGACYCC---------------------CCAGATCACATTCCATAGTAGGCCCAACTAACCATATAAGTCCCCATGTAACCCCTTAATTATAAACTTTCTCTGGTTTATTCTTTTAATCCGCTACAATATTGCTTCCTTTTTTCTCCTATTATTAATAACATCTACTGAAGAGCAAACAT--TCTACATTCCCATCCGATGTTATAAGTTTCTACCTGTTTCCGATTACGCTCCTGTACACTCGGTAACCTTCCGCGTTAGAGCATGGCAAGATCTTTACCCTCAT------------TCATACGCGTTTT----------------------------ACCCGCCCGCGCGCATATGTTAATCGCATTGTCTTTTCTTTCCTTTCCCAAGGTCAGTCCTAT---------------------------------TTATTGTTCACTCCCCATCTATCTCTCTGTCCTTCGTGAACCTCTCATTCAGCCCCTTCCTTTTACCGTTTGCTCTGTGTCCATCCGATTTATTCCCCTCTTCTTCCTCTTCTC-----YTTATCTCTTACATTTTTTGTATAAATATCAACACAATTACGCGCTTGCCCCTTCCCGTTTGTAAACCATTCTGTTCTTTTTTAGGGATTGAGCTAGAACCCTAAGTGAGTTTTTCCACTTTTGTTGCTTACGTCCCCATGGTGCCCGTACTACTATCTTACCTTTCCGTCTCGCAAGTCAGAGAACTACTCTCTTTGTATCCTACTAAAACCTCTCAGTAGCCTTTCCGTAGTATTTGCCTTCTGTTGTCAAATCCAAATGTACCCGAGATTATTGTTTATCTAGGGCG--------------------TATGTCACACACAATCCAAGGTACTGCCGTCTCTGTTTTCTTTTTTATATCTTTCTCGCTATCACTTCTTGC-------------------------TCTTATGTACCTCTGGTGTCTAGCATTCCTTGTAGTTTCTATCTCTG-------------TTTTCTCCGACGCGTCTTTCCCGCAGCAATAATATTAGATTATTTCCT-------------------------------------TCAAATCAGYGTAATCCCTTTTCGGTTCTTTTCGAAATAAACTTGAGTTTCCTTCTACTTTTCTCCCATTTTATCTACCTTCCTTTTCGGGAACAGTGCGTATTTACTTGCTCTTTCTTATATACGCTATCCTATCACCTCTCGCGCTCGTCTTTCTTTACCTAGTATGTCACATACCTCGCTTTCCTTTATGGAGTTGTCTTTGCTCAATGACTTCTCTGGCTTCGCTGTGACATACTTCACCTGATGTTTGCGTTACAGCTCGCTTTTTCAGTCCCTTTGTCACAAAGCAGGTTTTCGGTACTTCTT-----------------------------------TCTTTYGTCCTTCCCACTTTTTCCAGGCTCCATCCTCGCACGAATTTCTATTC----------------TACCTTTACCTTTCTCTTTTCTTTCTTCCATAACCCCTCCCTACCTTCGTTCTTTTTACGCACTTCAGAGATCCATATCTGTATAAACTTTTCTCTT----------------------------------------ATTTTTTGGAGTGTTCTTTTGGGAGGCACACCCTACTTAAGTGATGTTTGTCGTCCCTACGATAACCAACATCTTCTTGTTTCCCGACCATGTACGTCCCTAGCCCTCCTTACGCTTTCGTTTTTGCACTTCAAACCTCTGTGTGCTCCTTCCCGCTCAAATAATTCTCCCGATGTTTTCTGTATCATCTTATCCACTTACTTTTGCGCTTAGTAGAAATGATGGTAATTCCCCCGTCTGATCTTGCCTTCGTACAATTTAGTAACATACGCTTTCTTCCCTCCCAGTGTCTTTACGTAGTCCTCCTAAACCCTCACTCGTCTGGTTCGTTTCCATTCCACCCTCTCTTCAC-------------------------------------YGATACTTAGTACCATTAGGAATCCATTATC-------------ATCCCACCCCTACGTTACATGCTCTCTTTTTTCCAGTCCATGACAC-------------------------CTTGTGTTCATTCGTTTCTAACCACCTCTCCTCACGGATAAGGTTGATACAGCCTTTTGTATATGGGTAAGCATAAACGACGTTTTTCTTCCCTTGATTCGGATCTGGCCTTCATTCCTCATGACTTAGCGGGTCTAACCTCGTTCTATTTCTTTCGTCTTATCTTAACGCAACTGTTCAGAATCTACATCTAATTGTCTTTTCTTCTCTTCCATTGACAATCCCACTCCCCATACAGATTTCACTTGCTCAATGGTTCTCCCTTTTTTTCTTAACAAGCTCTGCTCATTTGTTTCATTTTCGTGGACTAACTTTTGATCCTCATTTTTTTTCCTGCTAA------TAGCAGCCGACCAATAAAAAGAAACCCGAAAACCCCGTAAGACCATACAGAGCCCTAGTACCAT-CAATCAAACAAAAAAACACTCCACCTCCGTGAATGGAGAGTAAAAAACCATAAAAAAGAAGACACAACCCCAAGCAAACAACTTGGGTGGAGAG--AACACAAG-ATCC------G----TC-TATAACCTAATAAACACTGATAGCACCACTTACAACAATAGAACCAACCCAAACCGTATCACTTAC----------------------------TAACAAACCTAATGATACAATAATGACAAATGTCCCAAAAATCCACACAWWYYCTAK-CTTCAACCCACCACAAAAGAACTCGCAAATATCCCATAAAAATCAATCAATTACCTCACTACGTTCCAAACGACCTATCCACATCCACATCCACACAATATCCGTCAAAACACCACCTCGAATCCAACCACAAAAATGACATGACCTACTCTCAGTCTCGACCTTCCCACAACTTATCCGAATAAGAACCTTACCCCCCAATCCATAGAACACCACACTAACATACACACTTAACTAATTTAATCAACTCAGAAACTAATCATCCTCATAACTACACACTCCACCAAAATAAACTCCAAA--------------------------------------------------------------------------------------------CATCCAACCCACACCAAAAA-CA----------------ACACCCATAAACACCBACTATTAACATTACCACCAAAACCTATACCTTTCCCCCTCCTATCCC-------------------YATTCAACTCTTAAACAATTTTCATCTTATCAAGCGAATTACCTTTTTCTTTAATCCAAATAACACTATACTCTATCCGCACCAAGCCACCACGATCCGTAAATCTCACAAAAGAACTGAACATTCTTTTCATTCCCACCAATTCCCAAATCTCCAATCAACATCGGTGTTACAACAATCCCCCAACTAATTTTCTATCATTCTCAGCCTTTAGACTTACATCCACTACCACTTATAACTAA------------------AGCATAATTACAGCCAACCCATAACATACCACCCAACCGCTTTACTTAGTCAACATTGAACAACGTTAACACTTCCCTTTTACTCAAACCAACTCATCATTAATTCCTCAAAACTCTCAATCTCACTATTACTYTAAATACCTATATAATCACCTTACCATACAAAAACACTATCCCAATTCCT---------------------AAAAAAAGAAAATCCTAACCCCATTTCCTAGACCCACAAGGCTCTACACACACCTTAAAATACCCTTTACAAACCCAACTATCGAAAAAACCCAACGAATAACAACGATCCCCATCAACAACGCAACATCATTAAAACCCTAACACCGCAC--CTATCCTACAAAAATACTTAAAATCCACCCAAGTCCACTTCCATCCTAAACACAAAGTTACAAAACACATTCCAAACCTTACCACTGTCTCCACCAAATCACACC-----------GAACTACAATYC-----------------------------AACTCAACACAAATAGCACCTCACCCCAAAACAACACCAATTCAACACCCTTATCCCCCCTAA---------------------------------ACTCACAAACATATTCAACACAAACTCTAAATCTAAAACGATTTACCCAAAAGCTCTCTCCTCTAAACACCAGACAGTCTAACAACCCCACACCATCTATATCCACTTCAAAA------ACAAAAACACATCCCACGCCACAAGCCAGACAACTCCAACCCCATTCCCTCCAAACCAACAACCCCAATAATACATAACATAAAAATCCAAACCCAACCTCACAATGATAACGCCACAACCCAATCAGCCCATACCATAAATAATTAATAACTCAACCATTACCCATATTTAAAATTCCAACCAAAGCCCACAACCACCTTTCAACAGCTATACATTCATTTCCCCACAATCAATACCGACCTTTCAGCACACCCAACTCCACAAACACGCTACACAACTCACCCAAAA--------------------ACTAACAACATAAAACATACCTTTAATCACCCATATCCACTACACCCAACCTCCACCAATACAACAACAAA--------------------------GTACCACCCACTCATCATACCCATCCCGCAACAACAACCCCCTGACA-------------AAGACCTCTAAGAAATRAGATTAATCCCTACCACTAACAGAATCTCAC------------------------------------CTATACCTAAACTCACACAAAAGACAACTCACAACGCCTAAATAAAGCTTCACTTACACCCCACCATAGGCATCCACAACACCAACACTAAACATAATCTTCTAATCATCCTAACACCCCCACTACCAATAACAACCTATACAGCATAATACCAAATACACAACTCCAAGCACTAACTTACTGAACAGAGGCATCCTAGGTACACCCATCACTACACTCAAAAAACCACCATACCAAAATACAAACCGTGCCTTCACATCAATATCACTACCCCAACAAACCACCACTAAATCACCAACACTACAACC------------------------------------TCCCATCTAATACTACCTCACAAAAACAATCCCAACCCATAAACCAATCCTAC----------------GGCAACTCCCACCAAACCCATCTACCGGTACGCACACCAACTAAGTCATCCTATCCCCCGAACCCCCACACTTTCCACACCCAGCACCAATCTTCAC---------------------------------------TCACAACTCAACACTAACATTTAACAAAAACATCAACACCCATATACTTCTACAACTTCCAAACAATACACACAAATCATCCATCAAAACATCATTACAAAAACAACCATAGCTTTAGAAATCACCCTCCAATCCAACAAACCCACAAT-ACCTATCCCATTCAACTCCCAACAAAAAACTCAA-CCAACCACCAATACCATAACACCAACCTCACCAATCAAAAAAAACTAACCCCACTCTT-AAACCCCCACCAATCCTACTCCCCATCACCACTAACCCCCCCCCCAGTCACAAATCATCCCAACCACTTACTCTCCACAACCCATCCCCACCTACAAATAATGAACAAA-------------------------------------WCCCCCAACACCCAAACCTAAACTTCACTCC-------------ATAATACACAACGAACACCAAACCATCCCATACCAAGCACCAGATC-------------------------CAAACTACCATAAAGAACACTATCCGACCACATCCCACAGTAAATCCCTATAAACCCCTTCACCAAATCCCACCCAGAGCCATCCAGAAAACTTACTCAAAAAAACAACACCACACACTCCCAACAGAATAGTCAATCCATAACCCACCCCACACTCTCTCTTCCGTAAGACCTAATTACCCACCTTACCTAACCAATACGCCCCATACCCCCCCAGCAACCCACCCATATATCAAAACTACACTCACTCTCAAAAATCATCCAATACAAACACACAACAAACACCAATACAATACTATCAAATCCGAAATCCTCCGAA-CCCCCCCCACACC-CACAAK-----ACCGTTCGAACGCGCACCAATAAGCACCTAATCCCAAAATCCCTACAGCATCCCACCTCCCGA-CCCACCCCTCCATCACACCCACACGACCATCGAGCCCAACAACACCATCCAACAAGCGATAACCATAAACACTCACCCACGCCAAGAGTACCCA---CAAACAAACA-----------------CCAAGTATCCGCACCCCATAAATCAATATCCAGACTAAAATCACCCAAGACTTGCTTAGCTCCACTATTCATAATAGTCCTCAGGTAAACCAGCCACCGCGGTCAACGTAAAGTTAACATGCTATCCAACCAACAACATAAATGTCATAACTA----------------------CATCCACGATAAATTTAAACGAAAAACATTAGATACCTACCTAAATCTACACCCGAGAACTACGACAAACTAAAACTCTAACTAACCCACGGATAATAACCCAACACCCAATTGCCATGCAGGCCAATGAACAATAACAATACACAATCAAATATAACAATCAACGAAATGAAAAAGGCGGACAGTAACAAGAACGAAGCTGGCCCTACCACACAATACTATAAATAATAACTCCTAWAA------------------------------------------------------------------------TGAGCTCGGCAAACTTAAGCACTCTTCAAAT------------------------------------------------------------------------------------------------------------GATGAAATAACAGTGAAAAGCA-GTGAAAAACAGCAACCAACCGTACCTCTTGCATCATGAAAGAACACCGAACGGATAACCCATCGAAAAGGAGTAATCAGAAACGTGGCAAAAAACAGAAAAAATCGACTGATAGCTTTGAAACCTAAATCATCCCCTCCCGGA-------------------------------AGAATACAATCTCCACTATAATTTACCCCCAACACATACTGCCTCAAGCAATAAAAAAGTGTCAAATAACCAACCATAAAAATTCAAAAACACCATGACCACCACTATAATG--------------------------------------------------------------------CTACCTTAACGAGACAAATATTAAACCACCTTACCAACTCAATTACTAGAAATAAAAAAACTAGGCAAACTAACACCAATAGTAACACCAATATGATTCATACTAATCCTACGGGTAGCGCAATCAACTAAATATTGTATGAATTAAAAAACTGCTAAGAAATTGATCTTGCAAAAGATATGAAACGAAGATACTCAAGGATGTACTTAACCCCAAACCTACAAGGCTCACCACCTACAATACACCTTATCGGGAAAAAAAGATCAAATAAGACCA-------------------------------TAATCAGACCTATAAACTAATGAACCCACATAACAGCTCAAGCCCCTAGACATAACCTCGATGTATTCAGCAAGTTGTTCTTAACAACTGGGTTCAGCAAAGGTTTATTATCTCTAGGAAACCGAACAATACCAGAAATCTTTCTAAGGAATCAACCACCAAGAAAACCTCATCCAACCACATAGAAAACTTGGAAAAGATGA--------------------------------------------TCAATTAACCCATACAAATTTTAACC----------------------------ACATTAAATCTATGCAAACTAATTTAAGGCCTCCCTCGATAATAATTAACAGTCATCCAGCTTTCTTTAAATCACTTGCAACATTTA------------------------------AATCGAAACACTTTCAAGTTAAACCACTTTTTCTAATCTAATTGTCAGAGTCTTAAAAT--ATGAAGCACCTTTTAAAGAAAATACCCTAATTAA--------------------------------------TAAATAT--------------------------GGTAACCGCTGCTAACATTCTAAACCAAAATAGTAGCTTAGGATGCAACT------------------------------------ACCTTCCCAAATTATTTAGTATTATGCCTCTCTTA----------------------------------TTAATTTCGCTAAAATATACATGCGTGGCCCTCTTAGGAGCGGTGGCACACGTAGCCGCCCACCCCGGGGCAGTAATTTAAGCAATAAGTACTTGACTTATTATAGCGAGGGTTTCTTGTGCACAAGAGACCCAACTAACAGCGGCGTGGTAAGACCCAACTGCGCAGATG------WGCCACGCTAAGGCACATGGGCCCATGCTTAGCGATACTTCAAGTATCGCCAGCGCTGGATGGCGGTGCCCTACTAGAAGCCTGTTCTATCGCGATCCACCTCGCCTACATACCCCGTCGCTCGCCTAAAGAGGCGAGCCAGCGCTAGACAGGGGTATAGCGAGATGGAGAAATGGGCTTTTTCTAGAACAGAGAGCAACCTCTCTTTAGAAATAGATCTATTTTTAGGGCACGTACAGCCCGTCCCTCCTCAGCTAGC---------------------------------------------------GCTAGCGGCAGATGCAAAGGCCTTTAGAGGCCTCTCTCTAGC------------AAGCTTTTTAGCCAACAACTGTTGCCCCCACCTACTACAAGCGCTAGCCCCGTTCTAGAGTGGGGCTTGTAGTAGGGTGCCGTGGGGGGCCTGTGAATGTTCCCTAT-------------------------AGGGGGGGCGCCCGGCGCCCCCCTACAGGCCTAT-------------------CTGCCGGGCGCGATTCTGCAAAGGAAGGCCCGTGTTTAAACACCTTCAGCGTTGAAGGGCCGCCGTGACGTTACGGCCGCGGTACCGTGAATTGTCCACGGACGGCCGGGTCTTTCTTTGCAGAATCGTCCCTGCAGGACATAGAGACCCTGGGACTTAAAAACCATGGTTTTTGGTTGCGACCTTGGAGCTCCAA--------CAATTGAAGTCCCAGGGCGAATCTCCTGATCAGGAGGTTCGTGGATCAGGACCCAATGGTGCGCTATTGGTCGTTAACGAGTCCTGATCTAGACCGGATCCGGTCTCTCTATGACTTCTACGGAGAAGTAAGGCGCCTTTTATATATAACCCGGGGGAAATGCCTAGGTCACT------------------------------------------------------------------------GAGCTAGCTTCGGGCCCGAGATGGCCTTCCCTCACTA--------------------------------CTTAGTTT-TGTAAGACCAACAGGCCTGTCCTGATCAGAACTTAAGCAGGCCTCCTAGACAGATGGGCCCATTCTAGCTAAAGCCTAGGCCTGTCTAAGACCCTGGTACATGTACATGAGCTCAAATRATCAC------------------------------------------------CAAGAAAGGAAGGCCTCCACTGGCCAGCGCACATGCCTTTCGAGAAGTGTAATTACTAGCCGACTAACAGGCCTGTACATCTC-------GCTAGCCTAGAGCTAGGAGGACCTCCTTAATGAGCTCTTCGTATTTA----------------------------------------------------------GCTATAACTTTCT----------------------------------------------------GGGGTTACAAGAATTCCTGCTGAGCTCAGCCCCCTTGCTTTTAGGATATCCTTGGTGCCACCTTGGCCAAGTAAAAGCA------------------------------------------------------CCTTTTTAGCTCCCAAAGCTAAGTTCAAACTCTTCTGAGTTCCTACTTGGCCAAGACGGTCTGAAAAACCATGTTGCAACCAGGAA
APTHA TCCTATCAATCTTGACACAGGGTCACGGCAACATACGCAGCAGGGCTGCCCCGGGGGACTAAGCACCAATTCCCTAGACGTGCCCGAAATACCCCCTCCAGCATGACTCTTATATGGTTACTTGTGTATATGCAGGCCGGGCAATTGGATGAACCTAAGCAGATATAACGGACGCCTCATTATCCAAATTATACGGAACGCTGTAGGGTGCGTGTAGGTGGGCTGCTTCGGTGAAACAAGCAAACTCACATCACTTGCTCTGCGAAACTCTTGTTTGCGTTCCTCTGCCACCCTAATCCCATGCTTTCAAACATTGGCCCTT-AACCGACATCCACTCGAAAAATAACTGAGTAGTGAAACGAACCATATCCCCGGGGTAATTCGCGAGTGCGTTTAATAGTGAGCTGAACAACCATTCCTAAGAGAACGCGCTCTTTCGGTCGATCAAGCTCTAAAATCCAAACCAATCTCACAACGTCGCATGGCGGTAGCACACACAACGTTTATCCGTAAAAAATACACAACATTCTATAAAGGTTTCAAAAACACTAAAATTAAACGCAGTCATACTTCGGCCCCGGTACATCACCGCAACGAAGAGAAATACTCCGTTTTCCCGTTGAAACCCATGACAACTCAAAAAAATAGGCATCTAACCCCACAATGACTAGATAACTCTTAACAGAGACTCATGGTGGAGGAGCACCACGGCGCCGATCGGGCATAGAGAGCGTGAATTAGACGAAGGTGATCGCCAAGGCGAGTCCAAAAATTCCCCTTCCCCGTTAAGGGGGAGTAGTCCTGGACGCGGGTGGCGATTCCCGGATTATGGAATAAAGGAAACCGCTCTCACCTGTTGCAAGACCCCTCCGCGGGAAACCAGCACAAATTGCGGGGGCGCTCCCTTTTGCCGGTATACCGTGAATCGGATTGGAAGCTGTAGAGTGACTAGTCGTAGTGCCATAGGAGGGACGTTATGAAAAGACAGAAGTATCGACCGGAAATGCCACTGCGTATCTAAGGTAGAGCGATTCGAGCCGATTGGGCTCTGCTAGGGTGACGGTACTTCCTAGTACCCATGAGCTGGATAGGACATTCCCTCGTGGACCCTTGTCGGTACTAAATTAGTCATAAGGAACATAATGGTTTACAAACCGTAAAAAGTACGTCCCCCATGGCGTGCACGAGGACTCTGTCGGTTCAAGGTGGTCGCGCAGGCGATACGCTTCACATAGACTTATGGGCGGGCGTAACCGAGCATCGCCTCCATTAAGGAGGCGCACAGAGCCTTTATGTAGTAGCTTGTTAACATGCCTGCTCCTGGGCCGGGCAGTCACGAAAGGGGCCTTGGCACGGAAGGACGCCACATTAAACCGATTGCTTGATGGACATACAGGGTACCCCTGATTTTCTATTTACCCACACTTCAACATTTATTTCACCACTTTCCAACCAAAAAAACACACTTTCTATAACATTGCTGACCCCGACCATCTACCCGCTCCTCAACTAAACCTACCTTTCCCAAACCAACTAAAGCATGCACTTCAATCTCAACCGCCCTATACAACTTAAAGCGTCCTCGACCAGCCACCTATCGCCCCGGACAACACGCACAGAAACCACCTGCGGCCAGACAGGCCCACCATAGAAACCCAACGATACAGTATCCCAACGCGGGAACGTGTGCTTATTTCGAATAACCGCTTCCGGCACTCATGGAAGCTAATGCAATTCTATATCCACGTCTACCGACCTTCGAGCGAATCGCCACAGCAGCCTGAACTAATGGTTTCGTTTGTTCTACGCACGTGGCTCCAGAACCACCGGCCCAAGACCGTGGAGATGCCAAAGGACACGACGCTCAACCGTTTAGTCGAGTCGGCTTAGGGGTGTATTGGAGTCGCCGAAGTTTCAATCTCCAATCTATACCTGTGGGGTTTCTGGGATTTCTAAATTTGTTAAAAATACCCTCCTAAACAACATTTGCAACAAGACTCTGTGTGCCGTGCCCTTACTTCAGGACTTCTGTGAGCCCCCCTGACCCCCCTACTTATAACACCACGCGTGTACGGCGTGGTATTCCCATTTGTACAGCGCGTCCACTATGCCTCGAAACTCTATCTATCACACACATTCACGCACGTTGTGGGGGCGATGGTACACGTGCCCACACCCTTACAAATCAGACTCAACTTCAACCTAAAAACACCAGAAATCTCCCATTCTATCTCTAGAGCATGCCCGCTTTCCCCATAGACACCCCGCCACACATAAACAAACCTAATGTTGAGTACTTATTGGACACACACAACTGACCGCCAGGATCCTTACAATCCCCGACCCCCACAGATCCCACGCACATCACTTAGACTGTGCTAGTAGAGCCTGCCCTTCAGCGGGCAGGTACTGGCTCACGGTGAACGACCAGCCAATTTTCTCACGCTGGCAAATATCCCAGCATCAGTTTGACAACGAGGGAACAATTTTGGAACAATCGCATTATTTCGAAATGCACACACCCACGCCCCCCCAAATTCCGACAAAGCCCAAACAGGCAAAAGCTATTGTAAACAGCGACCAGTTACTACTAACCGACCACAATACAAAACGCCCAACCACCATCCACACGCATAAGAACCCAATACCACAATTACAACCCTTTACCGACAAAATAGAAGTCAACACAAATATTGGGAAATCTTTATACACAGCCATAAGCTTATTCCAGTTGATTATCTGATTAGTGCTAAATTATCTATTAGACACAAGAAATATTAGTGGGGAATTCCAGTTCGCGGGAAGGCCGGATACAGGGGCACAAGTCGTACAATGACCATTGACACACCCCGCACGGGGATGCTGCCCTCCGGAGGCACGTGCCCTAAAGGGGATCCACACCCCAAACAGTACTCTCGGCTACTGGATGCACAGAAAAAGTTATACCGTAAGAAGCACCCCGTCCATACGTTAGATTTTTGTAACACGGGCGACAAGGCCACCCAAATTCAAGATGCAGACTCGGTTTAGCAAGACAATTCAATGCCCACCGATTAGATACCAACAGCAGTACACCAACAAGACCAGAACAACCGAGAAAGGCCAATAACCAAACCAAACGAAAAGGAAGAATGACTGCGCTAAACACACCACAATTATAAACGTTACATCCTACAACCAAGCAAGTCCAGTTTTAAAGCGGTGGCCCAGAAATATCCAGCAAATCGTTGCTATGCCTCA-TAGCAACATCCTCAAAAATCAGCCTCTAATGTTATGTTCGATCAACACAGCCCGACTAGGATCGTTTAGCATCAGCTGTCACACCGAGGTTTTATATTCAGCGTTTGTTTTAGATAAGAACTCACAGAGTGGTGCCTGCATTTGGAGAAACTTGACTAGCACGGTGTGGTTGGACACACTTGCCTCCCTCAAGAACACCATCCGTGTAACCGAATCTGAACTCCTTTCAGACGTACACACCCACATTTCACCGGCGATACGACCGACCCAACGTTTCTGTGACCTACAATGGGCGTGGTGTACTTACCCCATACCTAGTCCTTCGCTTCCGGATCACATGGACCGGCCTAAAGCTGTTATTCACCGCTCAAGGCGAAAATT-CCTCACCCATCCTACCACACAGCTCTCTACACCCCCAAACATCGAATCAAATATAACAACTTCCACCTGTCTCTCAAATCACCAAATGCCACCACAATAAACCCAAGACTATTCCATCATCTATACTTCACCAGACAATTTACCAACAGATAAAACCTTCCAAGCCTAACAGGCAATAATCTCTCATTCTTTCTCTTCTTAGATTGATACGAGCATTGCTGTTACTCAGTATTTAACTGCCTCCCTTTCCCCCTCTTTCTCTGTCTCTCTCTCATATGTTTTTCTCGTCTACTTGCGGCCACAACTTGCTGCTCACTCAATCTCTTTTCTTTTGGAACTACTCTCAACTATTTCCGCTCTTGATCCTCACAGCCTATCAGACATTCGTATAACCGCTCTTTTCAACATTTTACTCCTTTTACGCTATCCATTCTTTCCACTTTCCGTTGTGCCACGTGAAATTATTGAATTCTCTCTGTGACGTCTCACGTCCA-TACACATTCTTGTTTGCCTCTCGAAGTTCGCGTATACTCTTCTTCACAACGCTACCTAATTTACCCCCTTTTCGTCACGTCGAGATCATCACCCGTTTCCCTCTATGTCCTATGTCATTAGCCTCCCTTTCCTTATCCTCTTTTCCACTAACTTTCTCTTCCCTGGGTGTAACACGATTCTCCTCATGGTCTTTCAACATCTTCTATATTTCCCTTTCTACCACTATCCTTCCGCACCTTACCTTTCTTCTCGTCCTCGTTCAGTTTAATCAAATCTCCCTTCTTCTTGTTTATGTCAACCTCTCCACCAATAAGATAACCGCTCCTTCCTCTCTTCTCCTTTCCTATCTCCGGTTCCAAAATGCTATTTGCGCGTTGCCTGTTTGCATGACGCTTGAAATAATTTCCACTTTTTTTTTCTTTGGTGAGTTCTTTGCCATCTCGTAATGTGTTCCCTTTTTCCCCTACGCGCGGCTACCTCGATCACGCCTATCTTCTATCGTCCTTGCTATTCCCTATACCCTCAAACCTTTGCTTTCCTTTTTCTCTTCCGTCTTTCAGATACCTTACCGGGACTTAAATTGTTGACATATTTTCGTGTTCATTCAACGAAACTGATGTTGCTTCTGTTGTTTGCAATTCTGTATACGCATCCCCTTTCTCCGTATTGGTCCTAGGCTAGACCTTGCTGTTTTTCTGGTCGTTTCACCTATCTAACAATTCATAATTCTGCTTCTTCGTCAGTCTTCGACTACCGCACATGTTTCGTATCTTCAATTGTCGTCGGACAACACACTGACTCCTGCTTCTCCTTTTTTTTGACTCCAGATTACATCCCATAGTAGGCCCAACTAACCATATAAGTCACCATGTAACCCCTTAATTATAAACTTTCTCTGGTTTATTCTTTTAATCCACTACAATATTGCTTCCTTTTTTCTCCTATTATTAATAACATCTACTGAAGAGCAAACATAATCTACATTCCCATCCGATGTTATAAGTTTCTACCTGTTTCCGATTACGCTCCTGTACACTCGGTAACCTTCCGCGTTAGAGCATGGCAAGATCTTTACCCTCATAAGCCTTCCCCCTCATACACGTTTTTTCGTCTCTTTACATTCTTCCATCCGACACTTACCCGCGCGCATATGTTAATCGCATTGTCTTTTCTTTCCTTTCCCCAGGTCAGTCCTACGTTATTCAATTTCTAATGAAGCTTTCCTTCTTTTTATTGTTCACTCCCCATCTATCTCTCTGTCCTTCGTGAACCTCTGATTCAGCCCTTTCCTTTTACCGTTTGCTCTGTGTCCATCCGATTTATTCCCCTCTTCTTCCTCTTCCCTTTTTCTTATCTCTTACATTTTTTGTATAAATATCAACACAATTACGCGCTTGCCCCTTCCCGTTTGTAAACTATTCTGTTCTTTTTTAGGGATTGAGCTAGAACCCTAAGTGAGTTTTTCCACTTTTGTTGCTTACGTCCCCATGGTGCCCGTACTACTATCTTACCTTTCCGTCTCGCAAGTCAGAGAACCACTTTCTTTGTATCCTACTAAAACCTCTCAGTAGCCTTTCCGTAGTATTTGCCTTCTGTTGTTAAATCCAAATGTACCCGAGATTATTGTTTATCTAGGGCGTATTCTTTTTCTTTGTTTTCTATGTCATACACAATCCAAGGTACTGCCGTCTCTGTTTTCTTTTTTATATCTTTCTCGCTATCACTTCTTGCCTTTTTTCTGTTAAGCAGGTAGCAATCTTATGTACCTCTGGTGTCTAGCATTCCTTGTAGTTTCTATCTCTGCTACACCCTCTTCTTTTCTCCGACGCGTCTTTCCCGCAGCAATAATATTAGATTATTTCCCTTTCTCTTCCAATTGCATCCAGTTTCCTGTAGTACCATCAAATCAGCGTAATCCCTTTTCGGTTCTTTTCGAAATGAACTTGAGTTTCCTTTTACTTTTCTCCCATTTTATCTACCTTCCTTTTCGGGAACAGTGCGTATTTACTTGCTCTTTCTTATATACGCTATCCTATCACCTCTCGCGCTCGTCTTTCTTTACCTAGTATGTCACATACCTCGCTTTCCTTTATGGAGTTGTCTTTGCTTAATGACTTCTCTGGCTTCGCTGTGACATACTTCACCTGATGTTTCCGTTACAGCTCGCTTTTTCAGTCCCTTTGTCACAAAGCAGGTTTTCGGTACTTCTTGCGGTTCATCATCTCCCCATTCATCTTTCTTAGCTTCTTTCGTCCTTCCCACTTTTTTCAGGCTCCATCCCCACCCGAATTTCTATTCTTTTTTACATTTGCT-TACCTTTACCTTTCTCTTTCCCTTCTTCCATACCCCCTCCCTACCTTCGTTCCCTTTACGCACTTCAGAGATCCATATCTGTATAAACTTTTCTCTTTCGCTTATCTGATCCACATAATTCATTTTTTCTTCTCTCAATTTTTTGGAGTGTTCTTTTGGGAGGCACACCCTACTTAAGTGATGTTTGTCGTCCCTACGATAACCAAAATCTTCTTGTTTCCCGACCATGTACGTCCCTAGCCCTCCTTACGCTTTCGTTTTTGCACTTCAAACCTCTGTGTGCTCCTTCCCGCTCAAATAATTCTCCCGATGTTTTCTGTATCATCTTATCCACTTACTTTTGCGCTTAGTCGAAATGATGGTAATTCCCCCGTCTGATCTTGCCTTCGTACAATTTAGTAACATACGCTTTCTTCCCTCCCAGTGTCTTTACGTGGTCCTCCCAAAACTTCACTCGTCTGGCTCGTTTCCATTCCACCCTCTCTTCACCCTTTCTTGTTTCTATCATCAATTCCAAGCACATCCCTGATACTTAGTACCATTAAGAATCCATTATCGAAATGCAGTCATATTCCACCCCTACGTTACATGCTCTCTTTTTTTT-ATCCTTGACACTTATTAACTTATCCCCATCCGGATGCTTGTGTTCATTCGTTTCTAACCACCTCTCCTCATGGATAAGGTTGATACAGCCTTTTGTATATGGGTAAGCATAAACGACGTTTTTCTTCCCTTGATTCGGATCTGGCCTTCATTCCTCATGACTTAGCGGGTCTAACCTCGTTCTATTTCTTTCGTCTTATCTTAACGCAACTGTTCAGAATCTACATCTAATTGTCTTTTCTTCTCTTCCATTGACAATCCCACTTCCCATACAGATTTCACTTGCTCAATGGTTCTCCCTTTTTTCCTTAACAAGCTCTGCTCACTTGTTTCATTTTCGTGGACTAACTTTTGATCCTCATTTTTTTTCCTGCTAAATTAA-TAGCAGCCGACCAATAAAAAGAAACCCGAAAACACCGTAAGACCATACAGAGCCCTAGCACCATATAACCAAACAAAAAAACACTCCACCTCCGTGAGTGGAGAGTAAAAAACCATAAAAAAGAAGACACAACCCCGAGCAAACAACTTGGGTGGAGAACAAACACAAAAATACCACCCTAAAATCCATGTAATTTAAAAAACACCAACAACACCATATACGACAACAAAGCTAACCCTACACATACTATTCACCAATCCCACTCCCCCCTATACACCACCGAAACATGTTTAAAAGCACAACTATACAAATAGTTTTAAAAATCCACTTAATGCCCACCCCCTAGCCCACCCCACAAAAGCTTATGGACAAACTACAAAAACCAATCAATTACTTCACTACACCCCAAATAATCTACCCACATCCACACTAACACAGCAACTGCTAAAAACCCACTCCGAACCCAACCACGAAAATAACACAACATACTATC-GCTCTAACCCCTTCACAATCCACCTAAATATAAACCCCATTACCCACCCTGCAAAACATTCAAATCACCCACATTTTTATTTAACCTAAATACCTAAAGAACCGGTCAACCTCACAACAAAACATTCCACCACAATCTACTCCACCCAACTAATCAGCTTATAAGAAAAACAGATTACACCACCTTAAAACCCCCCCCACATACCCCTCAAAAAATATCCAAATAAATAAACCAAATCAACCCAAAACACACCATAAAACACAAACCAAACAGAGACACACTCAACAACACCCCCCACTAACCCCACTCCCAAAACTTACACCATCCCACCTTTCATCACAATTCCGGCTTTAACCATCCATCCAATCTCTAAATAACCCCCGCCTCACTAAACAAATCACCCTCCCCTCTAACCCAGGCAACACCACATCCCATTTACAATAAATCACCATACCCCACGAAACCTATAAGCAAAACCAACGCTCTACATACTCCTACCAATCTACAGACCCCTAACCAACACCAACAACACAACAACTTTTCAGCCAACTTCTAATCATACTTTACTCCTAAACCCACATACACCCCTACTTATAACTAACACAACTTATAAACCATAAACATAATCACAACCAGCCCATAAAGCACTACCTACCCACCTCAATTAACCAACACCAGACAACTTCAACGGCTCATTTTTACTCAAATAACCTCACTACCAATTCCTATCATCCTTTATCTACACAATCACCTCAAAGAACCGTACAACTACCTCACCACATAAAAGCACCATTTCAATCACATCAACTAAAACATATTCAAACCAAAAAAAAAATCCCCAACCCCACACCCTAGACTTGTAAGGCCCTATATACAACTTAAAACATTCTCAATAAACTTAATTACTAAAAAAATCCAACGAAAAACAACGCTCAACATCTCCCACGCAATACTATCATAGTCCTAACACTACACTACGATCCCGTAAAAACACCCAAAAACTATTTAGAACTAACCTTACATTAAACACAAAATTACAAAGCAACTTTTATACCTTATAATTATCCCTGCTAAAATATACTGTAAAATCACAGCACCACAATTCATAGAACTACTAACATACTATACTACCGTAACTTCAAACAAACAGCACCCCATCCCGAAACGACACTAACTTAACACCTCTAACTCTATTAAATTAATCAAAACAACGACTAACTCCAAAACTTAACCCAAAAACATAATCAACACAAACCCCAAATTTTAAACAATCTACTCAAAGCTACCCCCCCTTAAACATCAAACATTACATCTATCCCATATCTCCTACATACACCTCCAAACCACAAACAGAAATACATCCTACAACACAAATTAGACAATCCCAACCCAATCTTCCTTAAACCAGCAACCTTAACAACACACAACATAAAAAATCAAACCTACTCCTCCAACAACAATATCAAAACCTAACCAACCTACATCAAAAAAAACCAACGTCCCAACCACCACCCAACCCCAAACCCTTATTTAAGAATCACAACCAATCTCCAACAACTACCCATCTACTCTCTCACAATCAACATTAACTTCCTCAAACGTCTAACTCTACATATATACCACTCAACCCACCCAAAAACACATACTCCAAACTCATAACTAATAACATAAAGCATACATTCAAACACCCACACCCACCACACCCAACCTTCCCCAACACACTCACAAATCTCCCCCAAAATTGAAGACAAGAGAGCAACACCCATCTATCATACTCACCTCTCAACAATGACTACCCCAAATCACACCACCGCAACAACTCATAAAAAACAAACTTCGTCCCCATCACCAACAGAATTTCACGCACACTACTACTCAGCTCATCCACTCCCGAGTCACCCCTACCCAAACTTACACAAACAACACCTCAAAACACTTAAACAAAATCCTACCCACACCTCACCACAAACACCCATACCATTAACATTAAACATAATTTTCCAATTCTCCCTACACTCTCGCAACTTATAACAACTAAAATAATACAAAACCAAACAAACGATATCGAACATTAACCTACCAAATACAAACACTTTAAACACAATCACCACCACACCCAAAAAAACATTCTATCAGTATACATACTACACCCTCACACCAACAAAACCACATTGACAAACCATCACCATACCACCAATACAACCACTATAAACATCAACAAACCACCAAAACCCATACCCACACTTCACCTAAAACCATTCCACAACAAAAACCCTACCCCACAAATCAATCCTCCACTTAAGCGCCAACA-GGCAACTCCTCTCAGATACAACCACCAGCATAATCACCAATCAACCCATCTTATCCTCCGAACCCTTGCACCCCCCACACCCAATGTAAATCCCCATACACCAACACATAAAACCCCATCCCAAACACTAACGACTCCACAACTCAACACTAACACTCAATAAAACCACCTAAACCCATATACCCCTATATTCTATAAACAACCCACACCAACCACTTGCCAAAACATCACCACAAAAACTACTACAATCCCAAAGATCTTCCCTAAATCCAATACACACAGCACAATTCATCCCACCCAACTCCTAATAAAAAACCTATCACAACCCCCATTTCTAAAACACCAACCCTAATAACTAAAAAAAACCAATACCAATTTTCAAATATTTATCAACCTCACCCCCTACCATCACACACTCCTCTCCTAACTACAAATCACCACCATCATCCACCCACTACAACCTACCCTTACTCCAAAATAACACACAAACTCCCTCACTCATAAAACACCCCCCTAACCCACCTCTACTCCCCATAACCAAACCCAAACCACACCCTACGAAGAGAATTCACAACACACCATCAACGACAAACTATTCAATACC-AGCACCAACCCATACCCCCGCCTCCCATCCAAACCACAAACCGTCACAAAGAACACTATCACACTACCCTCTACCATAAATTCATACAAACCCCTTCCCCCAATCTCACACAACACTCTCCAGAAAATCTACCCTAAAAAATAGTATCGCACATCCCTAACAAAACAAACAATCCATAACCCACCCGACACCTCCCCCCCTATAAAACCCAATCACTCACCCCACCCAATCAACACACCCAACACCCCCCTAACAGCTTAACTACACATTAAAACCATACCCATCCCCAAAAATTATACAACATATACACACAACAACCGGCTAAACAACACCGTTGAAATCGAAACACCCCCAACACCCCTCCACATTATGTAGTAATCAACCGTTCGAACGCGCACCAATGAACACCCAATCCCAAAATCCCTACTGCACGCCACCTGCCCTCGCTACCCCCCCATCAAACTCACACGATCACCGAGCCCAACAACACCGTCCAACAGACAACAATCATAAACACCCACCCACGTCAAGAGTACCCGCCACAAACAAACGAGACACCACCAAAAGTTCCAAGTATCTGCGTTCCATAAATTAACGTCCAGACAAAAATCAACCAAAACTTGCTCAGCACCACTACTCATAACAGCCCATAGGTAAACCAGCCACCGCGGTCAACGTAAAGTTAACATGTTATCGAAATAGCAAAACAGATGTCATAACCATACTTAAAACCCCCATAAAAATTACCTACGACCAATTTAAATGAAAAACATTAGATACCTACCTAAATCTACCTCCGAGAACTACGACAAACTAAAACTCTAACTAACCCACGGATAATAACCCAACACCCAATTGCCACACAGGCCAATGAACAACAACAATAAACAATCAACTATAACAAT--ACGAAATGAAAAAGGCGGACAGTAATAAGAGAGAAGCTGGCCCTACCACACAACATTATACATAATAAATCCTAAAATAAAAGGGGAAGCACACTAGCTACAAGCCAAAGCATTCAGCTTACACCTGAAAGATGTCTTAGATCATAGACTGAGCTCGGCAAACTTAAGCACCCTTCAAATCCCTCCCTCTAGCTCAATTTTAACAAACCAAACAATCTACTATAACTCCCAACATTCTACACTTAGTAGGCGAGAAAAGTTGACGCAATAGAGACACGTAGTAAGAAAGATGAAATAGCAATGAAACACAAGCAAAAAATAGCAATCAACCGTACCTTTTGCATCATGAAAGAACATCGACTGAATAACCTATCGAAAAGGAGCAATCAGAAACGTAGCAAAAAATAGAAAAAATCGACTGATAGCTTTAAAACCTCAACCATCCCCACCAGACCTGTCTTAACCATGTGATAGTAAGTACAGAAAGAAGACAATCTCCACCATAATTTTCCATTACATCATACTACCTAAAGCAATAAAAAAATGTCAAATAATCAGCTCTAAAAATCCAAAAACATTACAATCACCACTACAACATCGAGAATTAATATGAGTATACCCTTCTCTTAAAAACTTACATACACATCATTAAACTACTTATACTACTACCTCCACAAGACCAATATTAAACTACCTTACCAACTCAACTATTAGAAATAAAAAAACTAGGCAAACTTACACCAATAGCAACAACAATATGATTCACATCAATCCTACAGGTAGCGCAATCAACTAAATATTGTATGAATTAAAAAACTGCTAAGAAATTGATCTTGCAAAAGATATAAAACGAAGATAGTCAAGGACGTATCTAAATTCAAGCCTATAAGGCCAACCCCTTACAACA-ACCCTATCGGGAAAAAAAGAGCAAATAAGACCATACACCTTGTAAACAACTCCAAAACTAATAGTAACCAGACCTACTAATTAATGAACACACATAACAGCTCAAGCCCATAGACATAACCTCGATGTATTCAGCAAGTTGTTCTTAACAACTGGGTTCAGCAAAGGTTTACAACCTCCAGGAAACCGAACCATGCCAAACATCTTTCTAAGGAACCAACTACCAAGAAC--CTCTTCCCATCAC-TAGAAAACTTGGAAAAGATGATAAACATTTTACCAACAATCGAAACAGATCAAAACTTCCTCTTATCAATTAACCCATACAAATTTTAATCTAAACCATAACTTCAAAAAATTTAAAGCATACTAAATCTATGCAAACTAATTTAAGGCCTTCCTTGATAATAATTAACAGTAATCCTACTTCCTTTAGATCACTTGCAACATTTAAATCAAAATAAACTACAGCTAACCATTCCAAATCGAAACACTTTCAAGTTAAACCACTTTTTTTAATCCAATTGTCAAAATCTTAAAACAAATGAAACACCTTTTAAAGAAAATACTTTAATTAAACTTCCAAAAAATATTACCATAAACAATTTCGGCAGATTCACCCTTATAACCACTGTGATAAATTTAAAATGGTAACCGCTGCTAACATTCTAAACCAAAATAGTAACTTAGGATGCAACTTAATAGAACTTGTAAAGACTAATACACCTAGTCAAAATCTTCCCAAACTATTTACTATTACGCCTCCCTTAGGTATACCTGAGGAC-AGACTTTCCAACCTACTGTTAATTTCGCTAAAGTATACATGCGTGGCCCTCTTAGGAGCGGTGGCACACGTAGCCACCCACCCCGGGGCAGTAACTTAAGCAATAAGTACTTGACTTATTATAGCGAGGGTTTCTTGTGCACAAGAAACCCAACTAACAGTGGCGTGGTAAGACCCAACTGCGCAGATGGATCTTAGCCACGCCAAGACACATGGGCCCATGCTTAGCGGTACTTAAAGTACCGCCAGCGCTGGATGGCGGTGCCCTACTAGAAGCCTGTTCTATCGCGATCCATCTCGCCTATATACCCCGTCGCTCGCCTAAAGAGGCGAACCAGCGCTAGACAGGGGTATAGCGAGATGGAGAAATGGGCTTTTTCTAGAATAAAGGGTG-CCCCTTTTTAGAAACAGATCTATTTTTAGGGCACGTACAGCCCGTCCCTCCTCAGCTAGCTGATGAGGGTCGTAACTAAGTGTACCGGTGCACTTACAAGACGCGTCTTGAGCTAGTGGCAGGTGCAAAGGCCTTTAGAGGCCTCTCCCTAGCAATTTATACCGGAAGCTTTTTAGCCAACAATTGTTGCCCCCACCTACTACAAGCGCTAGCCCCGTTCTAGAGTGGGGCTTGTAGTAGGGTGCCGTGGGGGGCTTGTGAATGTTCTCTACGTAGATTTAAAGGAGCTCCTTTAAAAGGGGGGGCGCCCGGCGCCCCCCTACAAGCCTATATAGGCTAGAACGCGCCAGCTGCCGGGCGCGATTCTGTAAAGGAGGGCTCGTGTTTAAACACCTTCAGCGTTGAAGGGCCGCCGTGACGTTACGGCCGCGGTACCGTGAATTGTCCACGGACGGCCGGGTCCTTCTTTACGGAATCGTTCTTGCAAGACATAGAGACCCTGGGACTTAAAAACCATGGTTTTTGGCTGCGGCCTTGGAGCTCCAAACGATCGTCAATTGAAGTCCCAGGGCGAATCTCCTGATCAGGAGGTTCGTGGATCAGGACCCAATGGTGCGCTATTGGTCGTTAACGAGTCCTGATCTAGACCGGATCCGGTCTCTCTATGACTTCTACGGAGAAGTAAGGCGCCTTTTATATATAACCCGGGGGAAATGCCTAGGTCACTAGTGAAGAGGCCTCTCATTTCCTTTAGAAAAGTAGGCCTACAGGAGCCCCTATACATATTTTTCTAAGTAAGGAGCTAGCTTCGGGCCCGAGATGGCCTTCCCTTACTAAGAAACTGGATAACCAAGGCGCCTTAAGAGCTCTTAGTTTCTGTAAGACCAACAGGCCTGTCCTGATCAGAACTTAAGCAGGCCTTCTAGACAGGTGGGCCCACTCTAGCTAAAGCCTAGGCCTGTCTAAAACTCCGGTGCATGCACATGAGCTCAAATGATCACCGGAGTTTGATAAGAAGAGGCCTCTAAAGGCCTAAGCTAGCTCTTACCCAAGAAAGGAAGGCCTCCGCTAGCCAGCGCACATGCCTTTCGAGAAGTGTAATTACTAGCCGACTAACAGGCCTGTACATCTCCATTAAGGCTAGCCTAGAGCTAGGAGGACCTCCTTAATGAGCTCTTCGTATTTACATTGATCTCTTCTGGCCAGAGAAGAGCAAGAAAGTGTCTAGATGCTGATTAGCAGTAGCTATAACTTTCTGCAAATAGTTTAAACTTAGACTGTGATTCTAAAGAAGCTTCTTATTCGCCAAGGGGTTACAAGAACTCCTGCTGAGCTCAGCCCCCTTGCTTTTAGGATATCCTTGGCGCCACCTTGGCCAAGTAAAAGCAACTCTAAGTTTAAACTTGGTACCAAGAAGCTTCTTAGAGTATCAGAAAAAAAGGCCTTTCCAGCTCCCAAAGCTGGATTCAAACTCTTCTGAGTTTCTGCCCAGCCAGGACGGTCTGAAAAACCATGTTGCAACCAGAAA
APTMA TCCCATCAATCTTGACACAGGGTCATGGCAACATACGCAGCAAGGCTGCCCCGGGGGACTAAGCACCAATTCCCTAGACATGCTCGAAATACCCCCTTCAGCATGACTCCTATATAGTTACTTGTGTATATGCAGGCCGGGCAATTGGATGAACTTAAACAGATATAACGGACGCCTCATTATCGAAATTATACGGAACGCTGTAGGGTGCGTGTAGGTGGGCTGCTTCGGTGAAACAAGCAAACTCACATCACTTGCTCTGCGAAACCCTTGTTTGCGTTCCTCTGCCACCCTAATCCCATGCTTTCAAACATTGGCCCTTAAACCGATATCCACTCGAAAAATAACTGAGTAGTGAAACGAACCATATCCCCGGGGTAATTCGCGAGTGCGTTTAATAGTGAGCTGAACCACCATTCCTAAGAGAACGCGCTCTTTCGGTCGATTAAGCTCTAAAATCCAAACCAATCTCACAACGTCGCATGGCGGTAGCACACACAACGTTTATCCGTAGAAAATACACAACATTCTACAAAAGTTTCAAAAACACTAAAATTAAACACAGTCATACCTTGGCCCCGGTACATCACCGCAACGAAGAGAAATACTCCGTTTTCCCGTTGAAACCCATGACAACTCAAAAAAATAGGCATCTAACCCCACAATGACTAGATAACTCTTAACAGAGACTCATGGTGGAGGAGCACCACGGCGCCGACCGGGCATAGAGAGCGTGAATTAGACGAAGGTGATCGCCAAGGCGAGTCCAAAAATTCCCCTTCCTTGTTAAGGGGGAGTAGTCCTGGACGCGGGTGGCGATTCCCGGATTATGGAATAAAGAAAACCGCTCTCACCTGTTGCAAGACCCCTCCGCGGGAAACCAGCACAAATTGCGGGGGCGCTCCCTTTTGCCGGTATACCGTGAATCGGATTGGAAGCTGTAGAGTGACTAGTCGTAGTGCCATAGGAGGGACGTTATGAAAAGACAGAAGTATCGACCGGAAATGCCACTGCGTATCTAAGGTAGAGCGATTCGAGCCGATTGGGCTCTGCTAGGGTGACGGTACTTCCTAGTACCCATGAGCTGGATAGGACATTCCCTCGTGGACCCTTGTCGGTACTAAATTAGTTATAAGGAACATAATGGTTTACAAACCGTAAAAAGTACGTCCCCCATGGCGTGCACGAGGACTCTGTCGGTTCAAGGTGGTCGCGCAGGCGATACGCTTCACATAGACTTATGGGCGGGTGTAACCGAGCACCGCCTCCACTAAGGAGGCGCACAGAGCCTTTATGTAGTAGCTTGTTAACATGCCTGCTCCTGGGCCGGGCAGTCACGAAAGGGGCCTTGGCATGGAAGGACGCCACATTAAACCGATTGCTTGATGGACATACAGGGTACCCCTGATTTTCTATTTACCCACACTTCAACATTTATTTCACCACCTTCCAACCAAAAAAACACACTATCTATAACATTGCTGACCCCGACCATCTACTCGTTCCTCAACTAAACCTACCTTTCCCAAACCAACTAAAGCATGCACTTCAATCCCAACCGTCCTATACAACTTAAAGCGTCCTCGACCAGCCACCTGTCGCCCCGGACAACACGCACAGAAACCACCTGCGGCCAGACAGGCCTACCATAGAAACCCAACAATACAGTACCCCAACGCGGGAACGTGTGCTCATTTCGAATAACCGCTTCTGGCACTCATGGAGGCCAATGTAATTCTATATCCACGTCTACCGACCTTCGAGCGAATCGCCACAGCAGCCTGAATTAATGGTTTCGTTTGTTCTATGCACGTGGCTCCAGAACCACCGGCCCAAGACCGTGGAGATGCCAAAGAACACGACGTTCAACCGTTTAGTCGAGTCGGCTTAGGGGTGTATTGGAGTCGCCGAAGTTTCAATCTCCAATCTATACCTGTGGGGTTTCTGGGATTTCTAAATTTGTTAAAAATACCCTCCTAAACAACATTCGCAACGGGACTCTGTGTGCCGTGCCCTTACTTCAGGACTCCTGCGAGCCCCCCTGACCCCCCTACTTGTAACCCCACGCGTGTACGGCGTGGTAATCCCATTTGTACAGCGCGTCCACTATGCTTCGAAACTCTATCTATCACACACATTCACGCACGTTGTGGGGGCGATGGTACACGTGCCCATACCCTTACAAATCAGACTCAGCTTCAACCTAAAAACACTAGAAATCTCCCATTCTATCTCTAGAGCATGCCCGCTTTCCCCATAGACACCCCGCCACACATAAACAAACCTAACGTTGAGTACTTATTGGACACACACAACTGACCGCCAGGATCCTTACAATCCCTGACCCTCACAGATCCCACGCACATCACTTAGACTGCGCTAGTAGAGCCTGCCCTTCAGCGGGCAGGTACCGGCCCACGGTGAACGACCAGCCAAACTTCTAGCGTTGGCAAATATCCCAGCATCAGTTTGACAGTGAGGGAACAATTTTGGAACAATCGCATTATTTCGAAATGCACACACCCACGCCCCCCCAAATTCTGACAAAGTCCAAACAGGCAAAAGCTATTGTAAACAGCGACCAGTTACTACTAACCGACCACAATGCATAACGCCCAACCACCATCCATACGCATAAGAACCCAATACCACAACCACAACCTTTCACCAACAAAATAGAAGTCAACACAAATATTGAGAAATCTTTATACACAGCCATAAGCTTACTCCAGTTGATTACCTGATTAGTGCCAAATTATCTATTAGACACAAGAAATATTAGTGGGGAATTCCAGTTCGCGGGAAGGCCGGATACAGGGGCACAAGTCGTACAATGACCATTGACACACCCCGCACGGGGATGCTGTCCTCCGGAGGCACGTGCCCTAAAGGGGATCCACACCCCAAACAGTACTCTCGGCTACTGGATGCACAGAAAAAGTTATACCGTAAGAAGCATCCCGTCCATACGTTAGATTCTTGTAACACGGGCGACAAGGTCACCCAAATTCAAGATGCAGACTCGGTTTAGCAAGACAATTCAATGCCCACCGATTAGATACCAACAGCAGTACACCAACAAGACCAGAACAACCGAGAAAGGCCAATAAACAAACCAAACAAAAAGGAAGAAAGACTGCGCTAAACATACCACAATTATAAACGTTACATCCCACGACCAAGCAAGTCTAGTTTTAAAGCGGTGGCCCAGAAATATCCAGCAAATCGTTGCTACGCCCCA-TAGCAACATCCTCAAAAATTAGCCTCTAATGTTATGTTCGATCAACACAGCCCGACTAGGATCGTTTAGCATCAGCTGTCACACCGAGGTTTTATATTCAGCGTTTGTTTTAGATAAGAACCCACAGAGTGGTGCCTGCATTTGGAGAAACTTGACTAGCACGGTGTGGTTGGACACACTTGCCTCCCTCAGGAACACCATCCGTGTAACCGAATCTGAACTCCTTTCAGACGTACACACCCACATTTCACTGGCGATACGACTGACCCAACGTTTCTGTGACCTACAATGGGCGTGGTGCATTTACCCCATACCTAGTCCTTCGCTTCCGGACCACATGGACCGGCCTAGAGCAGTTATTCACCGCTCAAGGCGAAAATT-----------------------------------------------------------------------------------------------------------------------------------------------------------------------------GCAATAATCTCTCACTCTTTCTCTTCTTAGATTGATACGAGCATTGCTGTTACTCAGTATTTAACTGCCTCCCTTTCCCCTTCTTTCTCTGTCTCTCTCTCATATGTTTTTCTCGTCTACTTGCGGCCACAACTTGCTGCTCACTCAATCTCTTTTCTTTTGGAACTACTCTCAACTATTTCCGCTTTTGATCCTCACAGCCTATCAGACATTCGTATAACCGCTCTTTTCAACATTTTACTCCTTTTACGCTATCCATTCTTTCCACTTTCCGTTGTGCCACGTGAAATTATTGAATTCTCTCTGTGACGTCTCACGTCCACTACACATTCTTGTTTGCCTCTCGAAGTTCGCGTATACTCTTCTTCACAACGCTACCTAATTTACCCCCTTTTCGTCACGTCGAGATCATCACCCGTTTCCCTCTATGTCCTATGTCATTAGCCTCCCTTTCCTTATCCTCTTTTCCACTGACTTTCTCTTCCCTGGGTGTAACACGATTCTCCTCATGGTCTTTCAACATCTTCTATATTTCCCTTTCTACCACTATCCTTCCGCACCTTACTTTTCTTCTCGTCCTCGTTCAGTTTAATCAAATCTCCCTTCTTCTTGTTTATGTCAACCTCTCCACCAATAAGATAACCGCTCCTTCCTCTCTTCTCCTTTCTTATCTTCGGTTCCAAAATGCTATTTGCGCGTTGCCTGTTTGCATGACGCTTGAAATAATTTCCACTTTTTTTTTCTTTGGTGAGTTCTTTGCCATCTCGTAATGTGTTCCCTTTTTCCCCTACGCGCGGCTACCTCGATCACGCCTATCTTCTATCGTCCTTGCTATTCCCTATACCCTCAAACCTTTGCTTTCCTTTTTCTCTTCCGTCTTTCAGATACCTTACCGGGACTTAAATTGTTGACATATTTTCGTGTTCATTCAACGAAACTGATGTTGCTTCTGTTGTTTGCAATTCTGTATACGCATCCCCTTTCTCCGTATTGGTCCTAGGCTAGACCTTGCTGTTTTTCTGGTCGTTTCACCTATCTAACAATTCATAATTCTGCTTCTTCGTCAGTCTTCGACTACCGCACATGTTTCGTATCTTCAATTGTCGTCGGACAACACACTGACTCCTGCTTCTCCTTTTTTTTGACTCCAGATTACATCCCATAGTAGGCCCAACTAACCATATAAGTCACCATGTAACCCCTTAATTATAAACTTTCTCTGGTTTATTCTTTTAATCCACTACAATATTGCTTCCTTTTTTCTCCTATTATTAATAACATCTACTGAAGAGCAAACATAATCTACATTCCCATCTGATGTTATAAGTTTCTACCTGTTTCCGATTACGCTCCTGTACACTCGGTAACCTTCCGCGTTAGAGCATGGCAAGATCTTTACCCTCATAAGCCTTCCCCCTCATACACGTTTTTTCGTCTCTTTACATTCTTCCAACCGACACTTACCCGCGCGCATATGTTAATCGCATTGTCTTTTCCTTCCTTTCCCCAGGTCAGTCCTACGTTATTCAATTTCTAATGAAGCTTTCCTTCTTTTTATTGTTCACTCCCCATCTATCTCTCTGTCCTTCGTGAACCTCTGATTCAGCCCTTTCCTTTTACCGTTTGCTCTGTGTCCATCCGATTTATTCCCCTCTTCTTCCTCTTCCCTTTTTCTTATCTCTTACATTTTTTGTATAAATATCAACACAATTACGCGCTTGCCCCTTCCCGTTTGTAAACTATTCTGTTCTTTTTTAGGGATTGAGCTAGAACCCTAAGTGAGTTTTTCCACTTTTGTTGCTTACGTCCCCATGGTGCCCGTACTACTATCTTACCTTTCCGTCTCGCAAGTCAGAGAACCACTTTCTTTGTATCCTACTAAAACCTCTCAGTAGCCTTTCCGTAGTATTTGCCTTCTGTTGTTAAATCCAAATGTACCCGAGATTATTGTTTATCTAGGGCGTATTCTTTTTCTTTGTTTTCTATGTCATGCACAATCCAAGGTACTGCCGTCTCTGTTTTCTTTTTTATATCTTTCTCGCTATCACTTCTTGCCTTTTTTCTGTTAAGCAGGTAGCAATCTTATGTACCTCTGGTGTCTAGCATTCCTTGTAGTTTCTATCTCTGCTACACCCTCTTCTTTTCTCCGACGCGTCTTTCCCGCAGCAATAATATTAGATTATTTCCCTTTCTCTTCCAATTGCATCCAGTTTCCTGTAGTACCATCAAATCAGCGTAATCCCTTTTCGGTTCTTTTCGAAATGAACTTGAGTTTCCTTTTACTTTTCTCCCATTTTATCTACCTTCCTTTTCGGGAACAGTGCGTATTTACTTGCTCTTTCTTATATATGCTATCCTATCACCTCTCGCGCTCGTCTTTCTTTACCTAGTATGTCACATACCTCGCTTTCCTTTATGGAGTTGTCTTTGCTCAATGACTTCTCTGGCTTCGCTGTGACATACTTCACCTGATGTTTCCGTTACAGCTCGCTTTTTCAGTCCCTTTGTCACAAAGCAGGTTTTCGGTACTTCTTGTGGTTCATCATCTCCCCATTCATCTTTCTTAGCCTCTTTCGTCCTTCCCACTTTTTTCAGGCTCCATCCCCACCCGAATTTCTATTCTTTTTTACATTTGCT-TACCTTTACCTTTCTCTTTCCTTTCTTCCATACCCCCCCCCTACCTTCGTTCCTTTTACGCACTTCAGAGATCCATATCTGTATAAACTTTTCTCTTTCGCTTATCCGATCCACATAATTCATTTTTTCTTCTCTCAATTTTTTGGAGTGTTCTTTTGGGAGGCACACCCTACTTAAGTGATGTTTGTCGTCCCTACGATAACCAAAATCTTCTTGTTTCCCGACCATGTACGTCCCTAGCCCTCCTTACGCTTTCGTTTTTGCACTTCAAACCTCTGTGTGCTCCTTCCCGCTCAAATAATTCTCCCGATGTTTTCTGTATCATCTTATCCACTTACTTTTGCGCTTAATCGAAATGATGGTAATTCCCCCGTCTGATCTTGCCTTCGTACAATTTAGTAACATACGCTTTCTTCCCTCCCAGTGTCTTTACGTGGTCCTCCCAAAACTTCACTCGTCTGGTTCGTTTCCATTCCACCCTCTCTCCACCCTTTCTCGTTTCTATCATCAATTCCAAATACATCCCTGATACTTAGTACCATTAGGAATCCATTATCGAAATGCAGTCATATTCCACCCCTACGTTACATGCTCTCTTTTTTTT-ATCCTTGACACTTATTAACTTATCCCCATCCGGATGCTTGTGTTCATTCGTTTCTAACCACCTCTCCTCATGGATAAGGTTGATACAGCCTTTTGTATATGGGTAAGCATAAACGACGTTTTTCTTCCCTTGATTCGGATCTGGCCTTCATTCCTCATGACTTAGCGGGTCTAACCTCGTTCTATTTCTTTCGTCTTATCTTAACGCAACTGTTCAGAATCTACATCTAATTGTCTTTTCTTCTCTTCCATTGACAATCCCACTTCCCATACAGATTTCACTTGCTCAATGGTTCTCCCTTTTTTCCTTAACAAGCTCTGCTCATTTGTTTCATTTTCGTGGACTAACTTCTGATCCTCATTTTTTTTCTTGCTAAATTAA-----------------------------------------------------------------------------------------------------------------------------------------------------------------------------ACCGCCCCAAAATCCCTGTAATTTAAAAAACACCAACAATACCATATACGACGTCAAAGCTAGTCCTACATATACTACTCATCAATCCCACACCCCCCCGTGCACCACCAAAACATATTTAGAAACACAACTATGCAAATAGTTTTGAAAATCCATTTAATACCCACCTTCTAACCCACCCCACAAAAACTTATTGATACACCACAAGGACCAATCAACTACCCCACTACATCCCAAATAATTTACTCACATCCACACCAAAACAACAACTGCTAGAAAACCACTCCAAATCCAACCACGAAAATGACACAACATACTATCAGCCTTAACCCCTTTTCAACCCACCTAAATATGAACCCCACTACCTACCCTGCAGAACATTCAAATCATCCACATTCTTATTTAACTTAAGTACCCAAAGAATCGATCAACCTCACAACAAAACATTCCACCACAATCTACTCGAACCAACTAATCAGTTTATACGAAAAACAAACTACACTACCTTAAGATTCCCTCCACATACCCCTCAAAAAATATCCAAACAAATAAACTAAATCGACCCAAAACACACCACAAAATACAAACCAAACAAAGACACACCCAACAACACCCCCCACTAACCCCACTCCCAAAGCTTACACCACTTTCCCTTTCATCCTAATTCCGGCTTTAACCATCTATCTAATCTCTAAACAGCCCCCACCACACCAAACAAATCACCCCTCCCTTTAACCCAAACAACACCGCATCCCATCTACGACGAATCACCATATCCCACGAAATTTATAAGAAGAACCAACACTCTATATACCCCTATTAATCCACAAACCCTTAACCAACACCAACAACACAGTAATTCTCCAGCTAGTTTCTAGTCATACTTTACTCTTAAACTGACATACACTTCTACTCATACCCAACACAACTTATAAACCATAAACATAATCACAACCAGCTCACGAAACACCACCCATCCACTTCACTTAACCAACCCTAAACAACTTCAGCAATTCATTTTTATTCAAATAACCTTACCACCAATTCCTCCCATTCTTCATCTACATAATCACCTTAAAAATCCGTACAACCACCTCACCATATAGAAACATCGTTTTAATCACATCAACTAATACATATTCAAACCAAAAAAAAAATCTCCAACCCCACATCCTAGACCCATAAGGCCCTATATACAACCTAAAATATTCTCAATAAACCCAATCATTAAAAAAATCCAACAAAAAATAACACTCAACATTTTCCACACAACACCATCACAGTTCTAACACTACGCTACAATCCCGCAAAAACACCCAAAAACTATTTAGAGCTAACCTTACATTAGATACACAATTACAAAGCAACTTTTATACCTTATAATTGTCTCTGCTAAAATATATCGTAAAATCACAGCACCACAACTCACAAAACTACCAATATACTATATTACCATGACTTCAAACAAACAGCACCCTATCCCAAAACAACACTAACTTAACACTTCCAACCCTACTAAATTAATCAGAACAACAATTAATCCCAAAACTTAACCCACAAACACAATCAACGCAAACCCCAAATTTAAAACAATCTATCCAAAACTACCCCCCCTCAAACATCAAACATTACATCTATCCCATATCTTCTACATACACCCCCAAACCACAAACAAAAACACATCCCACAACACAAATTAGACAATCTCAACACAACCTTCCTCAAACTAGCAACCTCAACTACACACAACATGAAAAATCAAACCTACTCTCCCAACAACAATATCAAAACCTGACCAACCTACACTAAAAAAAACTAACGCCCCAACCGCCACCCACATTTAAAACCCTAATTAAAAATCACAACCAATTTCCAACAACCATCCATCCATTCCCTTACAATCAACATTAATTTCCTTAAACGTCTAACTCCATATATATGCCACTCAACCCACCCAAAAACACATACTCCAAACTCATAACTAATAACATAAAACACACATCCAAACACCCATACCCATCACACCCAACCTTTCCCAACACATTCACAAACTTCCCCTGAAACTAAAGGCAAAAGAGAAACACCCATCCATCACACTCACTCCTCAACAACAACTACCCCGCATCACACCACCACAACAACTCACAAAAAATAAACTTCATCCTCATCACCAACAGAATTTCACGTACACTACTACTCAACTCATCCACTTCCAGACCACCCCTGCCCAAACCCGCATAAATAACACCTCAGAGCATTTAAACAAAGTCCCACTCACACCTCACCATAAACACCTATACCACTAACGCTAAACATAATTTTCCAACCTTCCCCACACCCTCACAATTTATAATAACCAAAAAAATACACAACCAAATAAACAATATCAAACACTAACTTACTAAATACAAACACTTTAAACACAGTTACCACCACACCCAAAAAAACATCCTATTAGTACACATATCACACCTTAACACCAACAGAACCACATCAACAAACCATCACCATATCGTTAACACAACCACTACAAACATCAACAAACCATCAAAACCCATACCTATATTTCACCTAAAACCATTCCATAACAAAAACCCTATTTCACAAATCAATCCCCCACCCAAGCGCCAACA-GGCAACTCCCCTCAGATACAACTACCAACATAATCCTTAATCGATCCATCTTACCTTCTGAACCCCTACACCCCCCACAGCCAATGCAAACCCCCATACATCAACACACAAAACCCCACCCCAAACACTAACGACTCCACAATTCAACACTAACACCCAACAAAATCAACTAAACCCATATACCCCTATATTCCATAAACAACCCACACCAATCATTTACTAAAACATCACCATAAAAGTTACTACAATCCTAAAAATCTTCCCTAAGTCCAATACACACAACATAATCTACCCCACCCAACTCCCAATAAAAAACTTATCACAACCCTCACTTCCAAAGCACCAACCCTAAGAACCAAAAAAAACCAACACCAATTTCCAAATATTTATCAACCTCACCCCCTACCATCACATATCCCTTTCCTAACTACAAACCACCATCACCACCCACCCACTACAGCCCATTCTTACTCCGAAACAAAGCACAAATTCCCTCACTCATAGAATACTCCCTCAACCCACCTCCACTCCCTATAACTAAACCCAAACCACACCCTATGAAGAAAATTTACAACACACTACTAACGACAAATCATTTAATACC-AGCACCAACCCACACCCCCACCTCCCACCCGAACCATAAACCATTGCAAAGAATACTATCACACTACCCTCCACCATAAATTCATACAAACCCCCTCCCCCAATCCCACACAACACTCTCCAGAAAATCCAATCCAAAAAATAGTATCACACACCCCCAACAAAATAAACAATCCATAACCCACCATACACTTCCCCCTCTATAAAACCCGATCATCCACCCCACCCAATTAACACACCCAATACCCACCTAACAACTTAACTACACATTAAAACTATACTCACTCCCAAAAATCATACAACATATACACACAACAACCGCCTAAACAACATCGCTAAAACCGAAACACTCCCAACCTCCCTCCACATTATGTAGTAATCA---------------------------------------------------------------------------------------------------------------------------------------------------------------------------------------------------------------------------------------------------------------------------------------------------------------------------------------------------------------------------------------------------------------------------------------------------------------------------------------------------------------------------------------------------------------------------------------------------------------------------------------------------------------------------------------------------TGAGCTCGGCAAACTTAAGCATCCTTCAAAT------------------------------------------------------------------------------------------------------------------------------------------------------------------------------------------------------------------------------------------------------------------------------------------------------------------------------------------------------------------------------------------------------------------------------------------------------------------------------------------------------------------------------------------------------------------------------------------------------------------------------------------------------------------------------------------------------------------------------------------------------------------------------------------------------------------------------------------------------------------------------------------------------------------GGTTCAGCAAAGGTTTACAACCTCCAGGAAACCGAACCATACCAAACATCTTTCTAAGGAATCAACTACCAAGAAC--CTCTCCCCATCATCTAGAAAACTTGGAAAAGATGATAAACATTTTACCAACAATCGAAACAGATCAAAACTTCCTCTTATCAACTAACCCATACAAACTTTAATCTAAACCGTAACTTCAAAAAATTTAAAGCATATTAAATCTATGCAAACTAATTTAAGGCCTTCCTTGATAATAATTAACAGTAATCCTGCTTCCTTTAAATCACTTGCAACATTTAAATCAAAATAAACTACAGCTAATCATTCCAAATCGAAACACTTTCAAGTTAAACCACTTTTTTTAACCCAATTGTCAAAATCTTTAAACAAATGGAACACCTTTTAAAGAAAATACTTTAATTAAACTTCCAAAAAATATAACCATAAACAATTTCGGCAGATTCACCCTTACAACCACTGTGATAAATTTAAAACGGCAACCGCTGCTAACATTCTAAACCAAAACAGTAACTTAGGATGCAATTTAATAAA---------------------------------------------------------------------------------------------------------------------------------------------------------------------------------------------------------------------------------------------------------------------------------------------------------------------------------------------------------------------------------------------------------------------------------------------------------------------------------------------------------------------------------------------------------------------------------------------------------GCTAGTGGCAGATGCAAAGGCCTTTGGAGGCCTCTCTCTAGC-------------------------------------------------------------------------------------------------------------------------------------------------------------------------------------------------------------------------------------------------------------------------------------------------------------------------------------------------------------------------------------------------------------------------------------------------------------------------------------------------------ATCTAGACCGGATCCGGTCTCTCTATGACTTCTACGGAGAAGTAAGGCGCCTTTTATATATAACCCGGGGGAAATGCCTAGGTCACTAGTGAAGAGGCCTCTCATTTCCTTTAGAAAAGTAGGCCTACAGGAGCCCCTATACATATTTTTCTAAGTAAGGAGCTAGCTTCGGGCCCGAGATGGCCTTCCCTTACTAAGAAACTGGATAACCAAGGCGCCTTAAGAGCTCTTAGTTTCTGTAAGACCAACAGGCCTGTCCTGATCAGAACTTAAGCAGGCCTTCTAGACAGGTGGGCCCACTCTAGCTAAAGCCTAGGCCTGTCTAAAACTCCGGTGCATGCACATGAGCTCAAATGATCACCGGAGTTTGATAAGAAGAGGCCTCTAAAGGCCTAAGCTAGCTCTTACCCAAGAAAGGAAGGCCTCCGCTAGCCAGCGCACATGCCTTTCGAGAAGTGTAATTACTAGCCGACTAACAGGCCTGTACATCTCCATTAAGGCTAGCCTAGAGCTAGGAGGACCTCCTTAATGAGCTCTTCGTATTTACATTGATCTCTTCTGGCCAGAGAAGAGCAAGAAAGTGTCTAGATGCTGATTAGCAGTAGCTATAACTTTCTGCAAATAGTTTAAACTTAGACTGTGATTCTAAAGAAGCTTCTTATTCGCCAAGGGGTTACAAGAACTCCTGCTGAGCTCAGCCCCCTTGCTTTTAGGATATCCTTGGTACCACCTTGGCCAAGTAAAAGCAACTCTAAGTTTAAA------------------------------------------------------------------------------------------------------------------------------
APTMA2 TCCCATCAATCTTGACACAGGGTCATGGCAACATACGCAGCAAGGCTGCCCCGGGGGACTAAGCACCAATTCCCTAGACATGCTCGAAATACCCCCTTCAGCATGACTCCTATATAGTTACTTGTGTATATGCAGGCCGGGCAATTGGATGAACTTAAACAGATATAACGGACGCCTCATTATCGAAATTATACGGAACGCTGTAGGGTGCGTGTAGGTGGGCTGCTTCGGTGAAACAAGCAAACTCACATCACTTGCTCTGCGAAACCCTTGTTTGCGTTCCTCTGCCACCCTAATCCCATGCTTTCAAACATTGGCCCTTAAACCGATATCCACTCGAAAAATAACTGAGTAGTGAAACGAACCATATCCCCGGGGTAATTCGCGAGTGCGTTTAATAGTGAGCTGAACCACCATTCCTAAGAGAACGCGCTCTTTCGGTCGATTAAGCTCTAAAATCCAAACCAATCTCACAACGTCGCATGGCGGTAGCACACACAACGTTTATCCGTAGAAAATACACAACATTCTACAAAGGTTTCAAAAACACTAAAATTAAACACAGTCATACCTTGGCCCCGGTACATCACCGCAACGAAGAGAAATACTCCGTTTTCCCGTTGAAACCCATGACAACTCAAAAAAATAGGCATCTAACCCCACAATGACTAGATAACTCTTAACAGAGACTCATGGTGGAGGAGCACCACGGCGCCGACCGGGCATAGAGAGCGTGAATTAGACGAAGGTGATCGCCAAGGCGAGTCCAAAAATTCCCCTTCCTTGTTAAGGGGGAGTAGTCCTGGACGCGGGTGGCGATTCCCGGATTATGGAATAAAGAAAACCGCTCTCACCTGTTGCAAGACCCCTCCGCGGGAAACCAGCACAAATTGCGGGGGCGCTCCCTTTTGCCGGTATACCGTGAATCGGATTGGAAGCTGTAGAGTGACTAGTCGTAGTGCCATAGGAGGGACGTTATGAAAAGACAGAAGTATCGACCGGAAATGCCACTGCGTATCTAAGGTAGAGCGATTCGAGCCGATTGGGCTCTGCTAGGGTGACGGTACTTCCTAGTACCCATGAGCTGGATAGGACATTCCCTCGTGGACCCTTGTCGGTACTAAATTAGTTATAAGGAACATAATGGTTTACAAACCGTAAAAAGTACGTCCCCCATGGCGTGCACGAGGACTCTGTCGGTTCAAGGTGGTCGCGCAGGCGATACGCTTCACATAGACTTATGGGCGGGTGTAACCGAGCACCGCCTCCACTAAGGAGGCGCACAGAGCCTTTATGTAGTAGCTTGTTAACATGCCTGCTCCTGGGCCGGGCAGTCACGAAAGGGGCCTTGGCATGGAAGGACGCCACATTAAACCGATTGCTTGATGGACATACAGGGTACCCCTGATTTTCTATTTACCCACACTTCAACATTTATTTCACCACCTTCCAACCAAAAAAACACACTATCTATAACATTGCTGACCCCGGCCATCTACTCGTTCCTCAACTAAACCTACCTTTCCCAAACCAACTAAAGCATGCACTTCAATCCCAACCGTCCTATACAACTTAAAGCGTCCTCGACCAGCCACCTGTCGCCCCGGACAACACGCACAGAAACCACCTGCGGCCAGACAGGCCTACCATAGAAACCCAACGATACAGTACCCCAACGCGGGAACGTGTGCTCATTTCGAATAACCGCTTCTGGCACTCATGGAGGCCAATGTAATTCTATATCCACGTCTACCGACCTTCGAGCGAATCGCCACAGCAGCCTGAATTAATGGTTTCGTTTGTTCTATGCACGTGGCTCCAGAACCACCGGCCCAAGACCGTGGAGATGCCAAAGAACACGACGTTCAACCGTTTAGTCGAGTCGGCTTAGGGGTGTATTGGAGTCGCCGAAGTTTCAATCTCCAATCTATACCTGTGGGGTTTCTGGGATTTCTAAATTTGTTAAAAATACCCTCCTAAACAACATTCGCAACGGGACTCTGTGTGCCGTGCCCTTACTTC-GGACTCCTGCGAGCCCCCCTGACCCCCCTACTTGTAACCCCACGCGTGTACGGCGTGGTAATCCCATTTGTACAGCGCGTCCACTATGCTTCGAAACTCTATCTATCACACACATTCACGCACGTTGTGGGGGCGATGGTACACGTGCCCATACCCTTACAAATCAGACTCAGCTTCAACCTAAAAACACTAGAAATCTCCCATTCTATCTCTAGAGCATGCCCGCTTTCCCCATAGACACCCCGCCACACATAAACAAACCTAACGTTGAGTACTTATTGGACACACACAACTGACCGCCAGGATCCCTACAATCCCCGACCCTCACAGATCCCACGCACATCACTTAGACTGCGCTAGTAGAGCCTGCCCTTCAGCGGGCAGGTACCGGCCCACGGTGAACGACCAGCCAAACTTCTCGCGTTGGCAAATATCCCAGCATCAGTTTGACAGTGAGGGAACAATTTTGGAACAATCGCATTATTTCGAAATGCACACACCCACGCCCCCCCAAATTCTGACAAAGTCCAAACAGGCAAAAGCTATTGTAAACAGCGACCAGTTACTACTAACCGACCACAATGCAAAACGCCCAACCACCATCCATACGCATAAGAACCCAATACCACAACCACAACCTTTCACCAACAAAATAGAAGTCAACACAAATATTGAGAAATCTTTATACACAGCCATAAGCTTACTCCAGTTGATTACCTGATTAGTGCCAAATTATCTATTAGACACAAGAAATATTAGTGGGGAATTCCAGTTCGCGGGAAGGCCGGATACAGGGGCACAAGTCGTACAATGACCATTGACACACCCCGCACGGGGATGCTGTCCTCCGGAGGCACGTGCCCTAAAGGGGATCCACACCCCAAACAGTACTCTCGGCTACTGGATGCACAGAAAAAGTTATACCGTAAGAAGCATCCCGTCCATACGTTAGATTCTTGTAACACGGGCGACAAGGTCACCCAAATTCAAGATGCAGACTCGGTTTAGCAAGACAATTCAATGCCCACCGATTAGATACCAACAGCAGTACACCAACAAGACCAGAACAACCGAGAAAGGCCAATAAACAAACCAAACAAAAAGGAAGAAAGACTGCGCTAAACATACCACAATTATAAACGTTACATCCCACGACCAAGCAAGTCTAGTTTTAAAGCGGTGGCCCAGAAATATCCAGCAAATCGTTGCTACGCCCCA-TAGCAACATCCTCAAAAATTAGCCTCTAATGTTATGTTCGATCAACACAGCCCGACTAGGATCGTTTAGCATCAGCTGTCACACCGAGGTTTTATATTCAGCGTTTGTTTTAGATAAGAACCCACAGAGTGGTGCCTGCATTTGGAGAAACTTGACTAGCACGGTGTGGTTGGACACACTTGCCTCCCTCAGGAACACCATCCGTGTAACCGAATCTGAACTCCTTTCAGACGTACACACCCACATTTCACTGGCGATACGACTGACCCAACGTTTCTGTGACCTACAATGGGCGTGGTGCATTCACCCCATACCTAGTCCTTCGCTTCCGGACCACATGGACCGGCCTAGAGCAGTTATTCACCGCTCAAGGCGAAAATT-TCTCATCTATCTCACCACACAGCTTTCTACACCTCCAAACATCAAATCAAATATAGCAATCACCACCTACCTCCCAAATCATCAGTCACCACTACAACAAATCTAGAACTATTCCATCATTTATACCTCGCTAGACAATCCACTAACAAATAGAATCTTCTAAATCTAAAAAGCAATAATCTCTCACTCTTTCTCTTCTTAGATTGATACGAGCATTGCTGTTACTCAGTATTTAACTGCCTCCCTTTCCCCTTCTTTCTCTGTCTCTCTCTCATATGTTTTTCTCGTCTACTTGCGGCCACAACTTGCTGCTCACTCAATCTCTTTTCTTTTGGAACTACTCTCAACTATTTCCGCTTTTGATCCTCACAGCCTATCAGACATTCGTATAACCGCTCTTTTCAACATTTTACTCCTTTTACGCTATCCATTCTTTCCACTTTCCGTTGTGCCACGTGAAATTATTGAATTCTCTCTGTGACGTCTCACGTCCACTACACATTCTTGTTTGCCTCTCGAAGTTCGCGTATACTCTTCTTCACAACGCTACCTAATTTACCCCCTTTTCGTCACGTCGAGATCATCACCCGTTTCCCTCTATGTCCTATGTCATTAGCCTCCCTTTCCTTATCCTCTTTTCCACTGACTTTCTCTTCCCTGGGTGTAACACGATTCTCCTCATGGTCTTTCAACATCTTCTATATTTCCCTTTCTACCACTATCCTTCCGCACCTTACTTTTCTTCTCGTCCTCGTTCAGTTTAATCAAATCTCCCTTCTTCTTGTTTATGTCAACCTCTCCACCAATAAGATAACCGCTCCTTCCTCTCTTCTCCTTTCTTATCTTCGGTTCCAAAATGCTATTTGCGCGTTGCCTGTTTGCATGACGCTTGAAATAATTTCCACTTTTTTTTTCTTTGGTGAGTTCTTTGCCATCTCGTAATGTGTTCCCTTTTTCCCCTACGCGCGGCTACCTCGATCACGCCTATCTTCTATCGTCCTTGCTATTCCCTATACCCTCAAACCTTTGCTTTCCTTTTTCTCTTCCGTCTTTCAGATACCTTACCGGGACTTAAATTGTTGACATATTTTCGTGTTCATTCAACGAAACTGATGTTGCTTCTGTTGTTTGCAATTCTGTATACGCATCCCCTTTCTCCGTATTGGTCCTAGGCTAGACCTTGCTGTTTTTCTGGTCGTTTCACCTATCTAACAATTCATAATTCTGCTTCTTCGTCAGTCTTCGACTACCGCACATGTTTCGTATCTTCAATTGTCGTCGGACAACACACTGACTCCTGCTTCTCCTTTTTTTTGACTCCAGATTACATCCCATAGTAGGCCCAACTAACCATATAAGTCACCATGTAACCCCTTAATTATAAACTTTCTCTGGTTTATTCTTTTAATCCACTACAATATTGCTTCCTTTTTTCTCCTATTATTAATAACATCTACTGAAGAGCAAACATAATCTACATTCCCATCTGATGTTATAAGTTTCTACCTGTTTCCGATTACGCTCCTGTACACTCGGTAACCTTCCGCGTTAGAGCATGGCAAGATCTTTACCCTCATAAGCCTTCCCCCTCATACACGTTTTTTCGTCTCTTTACATTCTTCCAACCGACACTTACCCGCGCGCATATGTTAATCGCATTGTCTTTTCCTTCCTTTCCCCAGGTCAGTCCTACGTTATTCAATTTCTAATGAAGCTTTCCTTCTTTTTATTGTTCACTCCCCATCTATCTCTCTGTCCTTCGTGAACCTCTGATTCAGCCCTTTCCTTTTACCGTTTGCTCTGTGTCCATCCGATTTATTCCCCTCTTCTTCCTCTTCCCTTTTTCTTATCTCTTACATTTTTTGTATAAATATCAACACAATTACGCGCTTGCCCCTTCCCGTTTGTAAACTATTCTGTTCTTTTTTAGGGATTGAGCTAGAACCCTAAGTGAGTTTTTCCACTTTTGTTGCTTACGTCCCCATGGTGCCCGTACTACTATCTTACCTTTCCGTCTCGCAAGTCAGAGAACCACTTTCTTTGTATCCTACTAAAACCTCTCAGTAGCCTTTCCGTAGTATTTGCCTTCTGTTGTTAAATCCAAATGTACCCGAGATTATTGTTTATCTAGGGCGTATTCTTTTTCTTTGTTTTCTATGTCATGCACAATCCAAGGTACTGCCGTCTCTGTTTTCTTTTTTATATCTTTCTCGCTATCACTTCTTGCCTTTTTTCTGTTAAGCAGGTAGCAATCTTATGTACCTCTGGTGTCTAGCATTCCTTGTAGTTTCTATCTCTGCTACACCCTCTTCTTTTCTCCGACGCGTCTTTCCCGCAGCAATAATATTAGATTATTTCCCTTTCTCTTCCAATTGCATCCAGTTTCCTGTAGTACCATCAAATCAGCGTAATCCCTTTTCGGTTCTTTTCGAAATGAACTTGAGTTTCCTTTTACTTTTCTCCCATTTTATCTACCTTCCTTTTCGGGAACAGTGCGTATTTACTTGCTCTTTCTTATATATGCTATCCTATCACCTCTCGCGCTCGTCTTTCTTTACCTAGTATGTCACATACCTCGCTTTCCTTTATGGAGTTGTCTTTGCTCAATGACTTCTCTGGCTTCGCTGTGACATACTTCACCTGATGTTTCCGTTACAGCTCGCTTTTTCAGTCCCTTTGTCACAAAGCAGGTTTTCGGTACTTCTTGTGGTTCATCATCTCCCCATTCATCTTTCTTAGCCTCTTTCGTCCTTCCCACTTTTTTCAGGCTCCATCCCCACCCGAATTTCTATTCTTTTTTACATTTGCT-TACCTTTACCTTTCTCTTTCCTTTCTTCCATACCCCCCCCCTACCTTCGTTCCTTTTACGCACTTCAGAGATCCATATCTGTATAAACTTTTCTCTTTCGCTTATCCGATCCACATAATTCATTTTTTCTTCTCTCAATTTTTTGGAGTGTTCTTTTGGGAGGCACACCCTACTTAAGTGATGTTTGTCGTCCCTACGATAACCAAAATCTTCTTGTTTCCCGACCATGTACGTCCCTAGCCCTCCTTACGCTTTCGTTTTTGCACTTCAAACCTCTGTGTGCTCCTTCCCGCTCAAATAATTCTCCCGATGTTTTCTGTATCATCTTATCCACTTACTTTTGCGCTTAATCGAAATGATGGTAATTCCCCCGTCTGATCTTGCCTTCGTACAATTTAGTAACATACGCTTTCTTCCCTCCCAGTGTCTTTACGTGGTCCTCCCAAAACTTCACTCGTCTGGTTCGTTTCCATTCCACCCTCTCTCCACCCTTTCTCGTTTCTATCATCAATTCCAAACACATCCCTGATACTTAGTACCATTAGGAATCCATTATCGAAATGCAGTCATATTCCACCCCTACGTTACATGCTCTCTTTTTTTT-ATCCTTGACACTTATTAACTTATCCCCATCCGGATGCTTGTGTTCATTCGTTTCTAACCACCTCTCCTCATGGATAAGGTTGATACAGCCTTTTGTATATGGGTAAGCATAAACGACGTTTTTCTTCCCTTGATTCGGATCTGGCCTTCATTCCTCATGACTTAGCGGGTCTAACCTCGTTCTATTTCTTTCGTCTTATCTTAACGCAACTGTTCAGAATCTACATCTAATTGTCTTTTCTTCTCTTCCATTGACAATCCCACTTCCCATACAGATTTCACTTGCTCAATGGTTCTCCCTTTTTTCCTTAACAAGCTCTGCTCATTTGTTTCATTTTCGTGGACTAACTTCTGATCCTCATTTTTTTTCTTGCTAAATTAA-TAGCAGCCGACCAATAAAAAGAAACCCGAAAACACCGTAAGACCATACAGAGCCCTAGCACTATATAACCAAACAAAAAAACACTCCACCCCCGTGAGTGGAGAGTAAAAAACCATAAAAAAGAAGACACAACCCCGAGCAAACAACTTGGGTGGAGAACAAACACAAAAATACCGCCCCAAAATCCCTGTAATTTAAAAAACACCAACAATACCATATACGACGTCAAAGCTAGTCCTACATATACTACTCATCAATCCCACACCCCCCCGTGCACCACCAAAACATGTTTAGAAACACAACTATGCAAATAGTTTTGAAAATCCATTTAATACCCACCTTCTAACCCACCCCACAAAAACTTATTGATACACCACAAGGACCAATCAACTACCCCACTACATCCCAAATAATTTACTCACATCCACACCAAAACAACAACTGCTAGAAAACCACTCCAAATCCAACCACGAAAATGACACGACATACTATCAGCTTTAACCCCTTTTCAACCCACCTAAATATGAACCCCACTACCTACCCTGCAGAACATTCAAATCATCCACATTCTTATTTAACTTAAGTACCCAAAGAATCGATCAACCTCACAACAAAACATTCCACCACAATCTACTCGAACCAACTAATCAGTTTATACGAAAAACAAACTACACTACCTTAAAATTCCCTCCACATACCCCTCAAAAAATATCCAAACAAATAAACTAAATCGACCCAAAACACACCACAAAATACAAACCAAACAAAGACACACCCAACAACACCCCCCACTAACCCCACTCCCAAAGCTTACACCACTTTCCCTTTCATCCTAATTCCGGCTTTAACCATCTATCTAATCTCTAAACAGCCCCCACCACACCAAACAAATCACCCCTCCCTTTAACCCAAACAACACCGCATCCCATCTACGACGAATCACCATATCCCACGAAATTTATAAGAAAAACCAACACTCTATATACCCCTATTAATCCACAAACCCCTAACCAACACCAACAACACAGTAATTCTCCAGCTAATTTCTAGTCATACTTTACTCTTAAACTGACATACACTTCTACTCATACCCAACACAACTTATAAACCATAAACATAATCACAACCAGCTCACAAAACACCACCCATCCACTTCACTTAACCAACCCTAAACAACTTCAGCAATTCATTTTTATTCAAATAACCTTACCACCAATTCCTCCCATTCTTCATCTACATAATCACCTTAAAAATCCGTACAACCACCTCACCATATAGAAACATCGTTTTAATCACATCAACTAATACATATTCAAACCAAAAAAAAAATCTCCAACCCCACATCCTAGACCCATAAGGCCCTATACACAACCTAAAATATTCTCAATAAACCCAATCATTAAAAAAATCCAACAAAAAATAACACTCAACATTTTCCACACAACACCATCACAGTTCTAACACTACGCTACAATCCCGCAAAAACACCCAAAAACTATTTAGAGCTAACCTTACATTAGATACACAATTACAAAGCAACTTTTATACCTTATAATTGTCTCTGCTAAAATATATCGTAAAATCACAGCACCACAACTCACAAAACTACCAATATACTATATTACCATGACTTCAAACAAACAGCACCCTATCCCAAAACAACACTAACTTAACACTTCCAACCCTACTAAATTAATCAGAACAACAATTAATCCCAAAACTTAACCCACAAACACAATCAACGCAAACCCCAAATTTAAAACAATCTACCCAAAGCTACCCCCCCTCAAACATCAAACATTACATCTATCCCATATCTTCTACATACACCCCCAAACCACAAACAAAAACACATCCTACAACACAAATTAGACAATCTCAACACAACCTTCCTCAAACTAGCAACCTCAACTACACACAACATGAAAAATCAAACCTACTCTCCCAACAACAATATCAAAACCTGACCAACCTACACTAAAAAAAACTAACGCCCCAACCGCCACCCACACTTAAAACCCTAATTAAAAATCACAACCAATTTCCAACAACCATCCATCCATTCCCTTACAATTAACATTAATTTCCTTAAACGTCTAACTCCATATATATGCCACTCAACCCACCCAAAAACACATACTCCAAACTCATAACTAATAACATAAAACACACATCCAAACACCCATACCCATCACACCCAACCTTTCCCAACACATTCACAAACCTCCCCTGAAACTAAAGGCAAAAGAGAAACACCCATCCATCACACTCACTCCTCAACAACAACTACCCCGCATCACACCACCACAACAACTCACAAAAAATAAACTTCATCCTCATCACCAACAGAATTTCACGTACACTACTACTCAACTCATCCACTTCCAGACCACCCCTGCCCAAACCCGCATAAATAACACCTCAGAGCATTTAAACAAAGTCCCACTCACACCTCACCATAAGCACCTATACCACTAACGCTAAACATAATTTTCCAACCTTCCCCACACCCTCACAATTTATAATAGCCAAAACAATACACAACCAAATAAACAATATCAAACACTAACTTACTAAATACAAACACTTTAAACACAGTTACCACCACACCCAAAAAAACATCCTATTAGTACACATATCACACCTTAACACCAACAGAACCACATCAACAAACCATCACCATATCGTTAACACAACCACTACAAACATCAACAAACCATCAAAACCCATACCTATATTTCACCTAAAACCATTCCATAACAAAAACCCTATTTCACAAATCAATCCCCCACCCAAGCGCCAACA-GGCAACTTCCCTCAGATACAACTACCAACATAATCCTTAATCGATCCATCTTACCTTCTGAACCCCTACACCCCCCACAGCCAATGCAAATCCCCATACATCAACACACAAAACCCCACCCCAAACACTAACGACTCCACAATTCAACACTAACACCCAACAAAATCAACTAAACCCACATACCCCTATATTCCATAAACAACCCACACCAATCATTTACTAAAACATCACCATAAAAGTTACTACAATCCTAAAAATCTTCCCTAAGTCCAATACACACAACATAATCTACCCCACCCAACTCCCAATAAAAAACTTATCACAACCCTCACTTCCAAAGCACCAACCCTAAGAACCAAAAAAAACCAACACCAATTTCCAAATATTTATCAACCTCACCCCCTACCATCACATATCCCTTTCCTAACTACAAACCACCATCACCACCCACCCACTACAGCCCATTCTTACTCCGAAACAAAGCACAAATTCCCTCACTCATGGAATATTCCCTCAACCCACCTCCACTCCCTATAACTAAACCCAAACCACACCCTATGAAGAAAATTTACAACACACTACTAACGACAAATCATTTAATACC-AGCACCAACCCACACCCCCACCTCCCACCCGAACCATAAACCATTGCAAAGAATACTATCACACTACCCTCCACCGTAAATTCATACAAACCCCCTCCCCCAATCCCACACAACACTCTCCAGAAAATCCAATCTAAAAAATAGTATCACACACCCCCAACAAAATAAACAATCCATAACCCACCCTGCACTTCCCCCTCTATAAAACCCGATCATCCACCCCACCCAATTAACACACCCAATACCCACCTAACAACTTAACTACACATTAAAACTATACTCACTCCCAAAAATCATACAACATATACACACAACAACCGCCTAAACAACACCGCTAAAACCGAAACACTCCCAACCTCCCTCCACATTATGTGGTAATCAACCGTTCGAACGCGCACCAATGAACACCCAATCCCAAAATCCCTACTGCACGCCACCTGCCCCCGCTACCTCCCTATCAAACCCACACGATCACCGAGCCCAACAACACCGTCCGACAAGCAACAATCATAAACACCCACTCACGCCAAGAGTACCCACCACAAGCAAACAAGACACCACCAAAAGTTCCAAGTATCTGCGTTCCATAAATTAACGTCCAGACAAAAATCATCCAAAACTTGCTTAGCACCACTACTCATAACAGTCTAGAGGTAAACCAGCCACCGCGGTCAACGTAAAGTTAACATGTTATCGAAATAACAAGACAAATGTCATAACTACACTTAAACCCCCCATAAAAATTACCTACGACCAATTTAAATGAAAAACATTAGATACCTACCTAAATCTACCCCCGAGAACTACGACAAACTAAAACTCTAACTAACCCACGGATAATAACCCAACACCCAATTGCCACACAGGCCAATGAACAGCAACAATAAACAATCAACCACGACAAT--ACGAAATGAAAAAGGAGGACAGTAATAAGAAAGAAGCCGGCCCTACCACACAGTATCATACATAATAAACCCTAGAATAAAAGGGGAAGTATACTAGCTACAAACCAAAGCATTCAGCTTACACCTGAAAGATGTCTCAAATCATAGACTGAGCTCGGCAAACTTAAGCATCCTTCAAATCCCTTCCTCTAGCTCAATTTTAACAAACCAAACAATCTACTATAACACCCAACATTTTACACCTAGTAGGCGAGAAAAGTTGACGCAATAGAGACACGTAGTAAGAAAGATGAAATAACAATGAAATACAAGCAAAAAATAGCAATCAACCGTACCTTTTGCATCATGAAAGAACATCGACTGAATAACCTATCGAAAAGGAGCAACCAGAAACGTGGCAAAAAATAGAAAAAATCGACTGATAGCTTTAAAACCTTAACCATCCCCACCAGACCCATCTTAAACATGTGATAGTAAGTACAGAAAGAAGACAATCTCTACCATAATTTTCCATTACACCATACTACCTAAAGCAATAAAAAAATGTCAAATAATTAACTCCAAAAATCCAAAAACATTACGATCACCACTACAACATCGAGAATTAATATGAGTATACCCTTCTCTTAAAAACTTACATATACATCATTAAACTGCTTATACCACCACCTCAACAAGACCAATATTAAACTACCTTACCAACCCAACTATTAGAAATAAAAAAACTAGGCAAATCTACACCAATAGTAACAGCAATATGATTCATATCAATCCTACAGGTAGCGCAATCAACTAAATATTGTATGAACTAAAAAACTGCTAAGAAATTGATCCTGCAAAAGATATAAAACGAAGATAGTCAAGGACGTATCTAACTCCAAACCTACAAGGCTAACCACTTACAACA-GCCCTATCGGGAAAAAAAGAACAAATAAGACCACACACCTTGTAAACAACTCCAAAACTAATAGTAACCAGACCTACAAATTAATGAACGCACATAACAGCTCAAGCCCATAGACATAACCTCGATGTATTTAGCAAGTTGTTCTTAACAACTGGGTTCAGCAAAGGTTTATAACCTCCAGGAAACCGAACCATACCAAACATCTTTCTAAGGAATCAACTACCAAGAAC--CTCTCCCCATCATCTAGAAAACTTGGAAAAGATGATAAACATTTTACCAACAATCGAAACAGATCAAAACTTCCTCTTATCAACTAACCCATACAAACTTTAATCTAAACCGTAACTTCAAAAAATTTAAAGCATATTAAATCTATGCAAACTAATTTAAGGCCTTCCTTGATAATAATTAACAGTAATCCTGCTTCCTTTAAATCACTTGCAACATTTAAATCAAAATAAACTACAGCTAAACATTCCAAATCGAAACACTTTCAAGTTAAACCACTTTTTTTAACCCAATTGTCAAAATCTTTAAACAAATGGAACACCTTTTAAAGAAAATACTTTAATTAAACTTCCAAAAAATATAACCATAAACAATTTCGGCAGATTCACCCTTACAACCACTGTGATAAATTTAAAACGGCAACCGCTGCTAACATTCTAAACCAAAACAGTAACTTAGGATGCAATTTAATAAAACTTGTAAAGACTAATACACCCAATCAAAACCTCCCCAAACTATTTACTACTACACCTTTCTTAGGTATACCTGAGGAC-AGACTTTCCAACCTACTGTTAACTTCGCTAAAATATACATGCGTGGCCCTCTTAGGAGCGGTGGCACACGTAGCCACCCACCCCGGGGCAGTAATTTAAGCAATAAGTACTTGACTTATTATAGCGGGGGTTTCTTGTGCACAAGAAACCCAGCTAACAGTGGCGTGGTAAGACCCAACTGCGCAGATGGATCTTAGCCACGCTAAGACACATGGGCCCATGCTTAGCGGTGCTTGAAGTACCGCCAGCGCTGGATGGCGGTGCCCTACTAGAAGCCTGTTCTATCGCGATCCATCTCGCCTACATACCCCGTCGCCCGCCTAAAAAGGCGAGCCAGCGCTAGACAGGGGTATAGCGAGATGGAGAAATGGGCTTTTTCTAGAATAAAGGGTACCCCCTTTTTAGAAACAGATCTATTTTTAGGGCACGTACAGCCCGTCCCTCCTCAGCTAGCTGATGAGGGTCGTAACTAAGTGTACCGGTGCACTTACAAGACGCGTCTTGAGCTAGTGGCAGATGCAAAGGCCTTTGGAGGCCTCTCTCTAGCAATTTATACCGGAAGCTTTTTAGCCAACAATTGTTGCCCCCACCTACTACAAGCGCTAGCCCCGTTCTAGAGTGGGGCTTGTAGTAGGGTGCCGTGGGGGGCTTGTGAATGTTCTCTACGTAGATTTAAAGGAGCCCCTTTAAAAGGGGGGGCGCCCGGCGCCCCCCTACAAGCCTATATAGGCTAAAACGCGCCAGCTGCCGGGCGCGATTCTGTAAAGGAGGGCTCGTGTTTAAACACCTTCAGCGTTGAAGGGCCGCCGTGACGTTACGGCCGCGGTACCGTGAATTGTCCACGGACGGCCGGGTCCTTCTTTACAGAATCGTTCTTGCAAGACATAGAGACCCTGGGACTTAAAAGCCATGGTTTTTGGTTGCGACCTTGGAGCTCCAAACGATCGTCAATTGAAGTCCCAGGGCGAATCTCCTGATCAGGAGGTTCGTGGATCAGGACCCAATGGTGCGCTATTGGTCGTTAACGAGTCCTGATCTAGACCGGATCCGGTCTCTCTATGACTTCTACGGAGAAGTAAGGCGCCTTTTATATATAACCCGGGGGAAATGCCTAGGTCACTAGTGAAGAGGCCTCTCATTTCCTTTAGAAAAGTAGGCCTACAGGAGCCCCTATACATATTTTTCTAAGTAAGGAGCTAGCTTCGGGCCCGAGATGGCCTTCCCTTACTAAGAAACTGGATAACCAAGGCGCCTTAAGAGCTCTTAGTTTCTGTAAGACCAACAGGCCTGTCCTGATCAGAACTTAAGCAGGCCTTCTAGACAGGTGGGCCCACTCTAGCTAAAGCCTAGGCCTGTCTAAAACTCCGGTGCATGCACATGAGCTCAAATGATCACCGGAGTTTGATAAGAAGAGGCCTCTAAAGGCCTAAGCTAGCTCTTACCCAAGAAAGGAAGGCCTCCGCTAGCCAGCGCACATGCCTTTCGAGAAGTGTAATTACTAGCCGACTAACAGGCCTGTACATCTCCATTAAGGCTAGCCTAGAGCTAGGAGGACCTCCTTAATGAGCTCTTCGTATTTACATTGATCTCTTCTGGCCAGAGAAGAGCAAGAAAGTGTCTAGATGCTGATTAGCAGTAGCTATAACTTTCTGCAAATAGTTTAAACTTAGACTGTGATTCTAAAGAAGCTTCTTATTCGCCAAGGGGTTACAAGAACTCCTGCTGAGCTCAGCCCCCTTGCTTTTAGGATATCCTTGGTACCACCTTGGCCAAGTAAAAGCAACTCTAAGTTTAAACTTGGTACCAAGAAGCTTCTTAGAGTATCAGAAAAAAAGGCCTTTCCAGCCCCCAAAGCTGGATTCAAACTCTTCTGAGTTTCTGCTTGGCCAAGACGGTCTGAAAAACCATGTTGCAACCAGAAA
APTOW TCCCATCAATCTTGACACAGGGTCACGGCAACATACGCAGCAGGGCTGCCCCGGGGGACTAAGCACCAATTCCCTAGACGTGCCCGAAATACCCCCTCCAGCATGACTCCTATATGGTTACTTGTGTATATGCAGGCCGGGCAATTGGATGAACCTAAACAGATATAACGGACGCCTCATTATCCAAATTATACGGAACGCTGTAGGGTGCGTGTAGGTGGGCTGCTTCGGTGAAACAAGTAAACTCACATCACTTGCTCTGCGAAACTCTTGTTTGCGTTCCTCTGCCACCCTAATCCCATGCTTTCAAACATTGGCCCTTAAACCGACATCCACTCGAAAAATAACTGAGTAGTGAAACGAACCATATCCCCGGGGTAATTCGCGAGTGCGCTTAATAGTGAGCTGAACAACCATTCCTAAGAGAACGCGCTCTTTCGGTCGATCAAGCTCTAAAATCCAAACCAATCTCACAACGTCGCATGGCGGTAGCACACACAACGTTTATCCGTAGAAAATACACAACATTCTATAAAGGTTTCAAAAACACTAAAATTAAACGCAGTCATACTTCGGCCCCGGTACATCACCGCAACGAAGAGAAATACTCCGTTTTCCCGTTGAAACCCATGACAACTCAAAAAAATAGACATCTAACCCCACAATGACTAAATAACTCTTAACAGAGACTCATGGTGGAGGAGCACCACGGCGCCGATCGGGCATAGAGAGCGTGAATTAGACGAAGGTGATCGCCAAGGCGAGTCCAAAAATTCCCCTTCCCCGTTAAGGGGGAGTAGTCCTGGACGCGGGTGGCGATTCCCGGATTATGGAATAAAGAAAACCGCTCTCACCTGTTGCAAGACCCCTCCGCGGGAAACCAGCACAAATTGCGGGGGCGCTCCCTTTTGCCGGTATACCGTGAATCGGATTGGAAGCTGTAGAGTGACTAGTCGTAGTGCCATAGGAGGGACGTTATGAAAAGACAGAAGTATCGACCGGAAATGCCACTGCGTATCTAAGGTAGAGCGATTCGAGCCGATTGGGCTCTGCTAGGGTGACGGTACTTCCTAGTACCCATGAGCTGGATAGGACATTCCCTCGTGGACCCTTGTCGGTACTAAATTAGTCATAAGGAACATAATGGTTTACAAACCGTAAAAAGTACGTCCCCCATGGCGTGCACGAGGACTCTGTCGGTTCAAGGTGGTCGCGCAGGCGATACGCTTCACATAGACTTATGGGCGGGCATAACCGAGCATCGCCTCCACTAAGGAGGCGCACAGAGCCTTTATGTAGTAGCTTGTTAACATGCCTGCTCCTGGGCCGGGCAGTCACGAAAGGGGCCTTGGCACGGAAGGACGCCACATTAAACCGATTGCTTGATGGACATACAGGGTACCCCTGATTTTCTATTTACCCACACTTAAACATTTATTTCACCACTTTCCAACCAAAAAAACACACTTTCTATAACATTGCTGACCCCGACCATCTACTCGTTCCTCAACTGAACCTACCTTTCCCAAACCAACTAAAGCATGCACTTCAATCTCAACCGCCCTATACAACTTAAAGCGTCCTCGACCAGCCACCTATCGCCCCGGACAACACGCACAGAAACCACCTGCGGCCAGACAGGCCCACCATAGAAGCCCAACAATACAGTACCCCAACGCGGGAACGTGTGCTTATTTCGAATAACCGCTTCCGGCACTCATGGAAGCTAATGCAATTCTATATCTACGTCTACCGACCTTCGAGCGAATCGCCACAGCAGCCTGAACTAATGGTTTCGTTTGTTCTACGCACGTGGCTCCAGAACCACCGGCCCAAGACCGTGGAGATGCCAAAGGACACGACGCCCAACCGTTTAGTCGAGTCGGCTTAGGGGTGTATTGGAGTCGCCGAAGTTTCAATCTCCAATCTATGCCTGTGGGGTTTCTGGGATTTCTAAATTTGTTAAAAATACCCTCCTAAACAACATTTGCAACGAGACTCTGTGTGCCGTGCCCTTACTTCAGGACTCCTGTGAGCCCCCCTGACCCCCCTACTTATAACACCACGCGTGTGCGGCGTGGTATTCCCATTTGTACAGCGCGTCCACTATGCCTCGAAACTCTATCTATCACACACGTTCACGCACGTTGTGGGGGCGATGGTACACGTGCCCACACCCTTACAAACCAGACTCAGCTTCAACCTAAAAACACCAGAAATCTCCCATTCTATCTCTAGAGCATGCCCGCTTTCCCCACAGACACCCCGCCACACATAAACAAACCTAATGTTGAGTACTTATTGGACACACACAACTGACCGCCAGGATCCTTACAATCCCCGACCCCCACAGATCCCACGCACATTACTTAGACTGTGCTAGTAGAGCCTGCCCTTCAGCGGGCAGGTACCGGCTCACGGTGAACGACCAGCCAATTTTCTCACGTTGGCAAATATCCCAGCATCAGTTTGACAACGAGGGAACAATTTTGGAACAATCGCATTATTTTGAAATGCACACACCCACGCCCCCCCAAATTCCGACAAAGCCCAAACAGGCAAAAGCTATTATAAACAGCGACCAGTTACTACTAACCGACCGCAATACAAAACGCCCAACCACCATCCACACGCATAAGAACCCAATACCACAATTACAACCCTTTACCGACAAAATAGAAGTCAACACAAATATTGAGAAATCTTTATACACAGCCATAAGCTTATTCCAGTTGATTACCTGATTAGTGCCAAATTATCTATTAGACACAAGAAATATTAGTGGGGAATTCCAGTTCGCGGGAAGGCCGGATACAGGGGCACAAGTCGTACAATGACCATTGACACACCCCGCACGGGGATGCTGCCCTCCGGAGGCACGTGCCCTAAAGGGGATCCACACCCCAAACAGTACTCTCGGCTACTGGATGCACAGAAAAAGTTATACCGTAAGAAGCACCCCGTCCATACGTTAGATTTTTGTAACACGGGCGACAAGGCCACCCAAATTCAAGATGCAGACTCGGTTTAGCAAGACAATTCAATGCTCACCGATTAGATACCAACAGCAGTACACCAACAAGACCAGAACAACCGAGAAAGGCCAATAACCAAACCAAACAAAAAGGAAGAAGGACTGCGCTAAACACACCACAATTATAAACGTTACATCCCACGACCAAGCAAGTCCAGTTTTAAGGCGGTGGCCCAGAAATATCCAGCAAATCGTTGCTATGCCTCA-TAGCAACATCCTCAAAAATCAGCCTCTAATGTTATGTTCGATCAACACAGCCCGACTAGGATCGTTTAGCATCAGCTGTCACACCGAGGTTTTATATTCAGCGTTTGTTTTAGATAAGAACTCACAGAGTGGTGCCTGCATTTGGAGAAACTTGACTAGCACGGTGTGGTTGGACACACTTGCCTCCCTCAGGAACACCATCCGTGTAACCGAATCTGAACTCCTTTCAGACGTACACACCCACATTTCACCGGCGATACGACCGACCCAACGTTTCTGTGACCTACAATGGGCGTGGTGTACTTACCCCATACCTAGTCCTTCGCTTCCGGATCACATGGACCGGCCTAAAGCTGTTATTCACCGTTCAAGGCGAAAATT-CCTCACCCATCCCACCACACAGCTCCCTATACCCCCAAACATCAAATTAAATATAACAATTCCCACCTATCTCCCAAACCACCAAATGTCACTACAACAAACCCAAGATCACTCCATCATCTATACCTCACCAGATAACCCACTAACAAACAAAACTTTCCAAGCCTAATAGGCAATCATCTCTCATTCTTTCTCTTCTTAGATTGATACGAGCATTGCTGTTACTCAGTATTTAACTGCCTCCCTTTCCCCTTCTTTCTCTGTCTCTCTCTCATATGTTTTTCTCGTCTACTTGCGGCCACAACTTGCTGCTCACTCAATCTCTTTTCTTTTGGAACTACTCTCAACTATTTCCGCTTTTGATCCTCACAGCCTATCAGACATTCGTATAACCGCTCTTTTCAACATTTTACTCCTTTTACGCTATCCATTCTTTCCACTTTCCGTTGTGCCACGTGAAATTATTGAATTCTCTCTGTGACGTCTCACGTCCATTACACATTCTTGTTTGCCTCTCGAAGTTCGCGTATACTCTTCTTCACAACGCTACCTAATTTACCCCCTTTTCGTCACGTCGAGATCATCACCCGTTTCCCTCTATGTCCTATGTCATTAGCCTCCCTTTCCTTATCCTCTTTTCCACTAACTTTCTCTTCCCTGGGTGTAACACGATTCTCCTCATGGTCTTTCAGCATCTTCTATATTTCCCTTTCTACCACTATCCTTCCGCACCTTACCTTTCTTCTCGTCCTCGTTCAGTTTAATCAAATCTCCCTTCTTCTTGTTTATGTCAACCTCTCCACCAATAAGATAACCGCTCCTTCCTCTCTTCTCCTTTCCTATCTCCGGTTCCAAAATGCTATTTGCGCGTTGCCTGTTTGCATGACGCTTGAAATAATTTCCACTTTTTTTTTCTTTGGTGAGTTCTTTGCCATCTCGTAATGTGTTCCCTTTTTCCCCTACGCGCGGCTACCTCGATCACGCCTATCTTCTATCGTCCTTGCTATTCCCTATACCCTCAAACCTTTGCTTTCCTTTTTCTCTTCCGTCTTTCAGATACCTTACCGGGACTTAAATTGTTGACATATTTTCGTGTTCATTCAACGAAACTGATGTTGCTTCTGTTGTTTGCAATTCTGTATACGCATCCCCTTTCTCCGTATTGGTCCTAGGCTAGACCTTGCTGTTTTTCTGGTCGTTTCACCTATCTAACAATTCATAATTCTGCTTCTTCGTCAGTCTTCGACTACCGCACATGTTTCGTATCTTCAATTGTCGTCGGACAACACACTGACTCCTGCTTCTCCTTTTTTTTGACTCCAGATTACATCCCATAGTAGGCCCAACTAACCATATAAGTCACCATGTAACCCCTTAATTATAAACTTTCTCTGGTTTATTCTTTTAATCCACTACAATATTGCTTCCTTTTTTCTCCTATTATTAATAACATCTACTGAAGAGCAAACATAATCTACATTCCCATCCGATGTTATAAGTTTCTACCTGTTTCCGATTACGCTCCTGTACACTCGGTAACCTTCCGCGTTAGAGCATGGCAAGATCTTTACCCTCATAAGCCTTCCCCCTCATACACGTTTTTTCGTCTCTTTACATTCTTCCATCCGACACTTACCCGCGCGCATATGTTAATCGCATTGTCTTTTCTTTCCTTTCCCCAGGTCAGTCCTACGTTATTCAATTTCTAATGAAGCTTTCCTTCTTTTTATTGTTCACTCCCCATCTATCTCTCTGTCCTTCGTGAACCTCTGATTCAGCCCTTTCCTTTTACCGTTTGCTCTGTGTCCATCCGATTTATTCCCCTCTTCTTCCTCTTCCTTTTTTCTTATCTCTTACATTTTTTGTATAAATATCAACACAATTACGCGCTTGCCCCTTCCCGTTTGTAAACTATTCTGTTCTTTTTTAGGGATTGAGCTAGAACCCTAAGTGAGTTTTTCCACTTTTGTTGCTTACGTCCCCATGGTGCCCGTACTACTATCTTACCTTTCCGTCTCGCAAGTCAGAGAACCACTTTCTTTGTATCCTACTAAAACCTCTCAGTAGCCTTTCCGTAGTATTTGCCTTCTGTTGTTAAATCCAAATGTACCCGAGATTATTGTTTATCTAGGGCGTATTCTTTTTCTTTGTTTTCTATGTCATACACAATCCAAGGTACTGCCGTCTCTGTTTTCTTTTTTATATCTTTCTCGCTATCACTTCTTGCCCTTTTTCTGTTAAGCAGGTAGCAATCTTATGTACCTCTGGTGTCTAGCATTCCTTGTAGTTTCTATCTCTGCTACACCCTCTTCTTTTCTCCGACGCGTCTTTCCCGCAGCAATAATATTAGATTATTTCCCTTTCTCTTCCAATTGCATCCAGTTTCCTGTAGTACCATCAAATCAGCGTAACCCCTTTTCGGTTCTTTTCGAAATGAACTTGAGTTTCCTTTTACTTTTCTCCCATTTTATCTACCTTCCTTTTCGGGAACAGTGCGTATTTACTTGCTCTTTCTTATATACGCTATCCTATCACCTCTCGCGCTCGTCTTTCTTTACCTAGTATGTCACATACCTCGCTTTCCTTTATGGAGTTGTCTTTGCTTAATGACTTCTCTGGCTTCGCTGTGACATACTTCACCTGATGTTTCCGTTACAGCTCGCTTTTTCAGTCCCTTTGTCACAAAGCAGGTTTTCGGTACTTCTTGCGGTTCATCATCTCCCCATTCATCTTTCTTAGCTTCTTTCGTCCTTCCCACTTTTTTCAGGCTCCATCCCCACCCGAATTTCTATTCTTTTTTACATTTGCT-TACCTTTACCTTTCTCTTTCCCTTCTTCCATACCCCCTCCCTACCTTCGTTCTCTTTACGCACTTCAGAGATCCATATCTGTATAAACTTTTCTCTTTCGCTTATCTGATCCACATAATTCATTTTTTCTTCTCTCAATTTTTTGGAGTGTTCTTTTGGGAGGCACACCCTACTTAAGTGATGTTTGTCGTCCCTGCGATAACCAAAATCTTCTTGTTTCCCGACCATGTACGTCCCTAGCCCTCCTTACGCTTTCGTTTTTGCACTTCAAACCTCTGTGTGCTCCTTCCCGCTCAAATAATTCTCCCGATGTTTTCTGTATCATCTTATCCACTTACTTTTGCGCTTAGTCGAAATGATGGTAATTCCCCCGTCTGATCTTGCCTTCGTACAATTTAGTAACATACGCTTTCTTCCCTCCCAGTGTCTTTACGTGGTCCTCCCAAAACTTCACTCGTCTGGTTCGTTTCCATTCCACCCTCTCTTCACCCTTTCTTGTTTCTATCATCAATTTCAAGCACATCCCTGATACTTAGTACCATTAAGAATCCATTATCGAAATGCAGTCATATTCCACCCCTACGTTACATGCTCTCTTTTTTTT-ATCCTTGACACTTATTAACTTATCCCCATCCGGATGCTTGTGTTCATTCGTTTCTAACCACCTCTCCTCATGGATAAGGTTGATACAGCCTTTTGTATATGGGTAAGCATAAACGACGTTTTTCTTCCCTTGATTCGGATCTGGCCTTCATTCCTCATGACTTAGCGGGTCTAACCTCGTTCTATTTCTTTCGCCTTATCTTAACGCAACTGTTCAGAATCTACATCTAACTGTCTTTTCTTCTCTTCCATTGACAATCCCACTTCCCATACAGATTTCACTTGCTCAATGGTTCTCCCTTTTTTCCTTAACAAGCTCTGCTCACTTGTTTCATTTTCGTGGACTAACTTTTGATCCTCATTTTTTTTCCTGCTAAATTAA-TAGCAGCCGACCAATAAAAAGAAACCCGAAAACACCGTAAGACCATACAGAGCCCTAGCACCATATAACCAAACAAAAAAACACTCCACCTCCGTGAGTGGAGAGTAAAAAACCATAAAAAAGAAGACACAACCCCGAGCAAACAACTTGGGTGGAGAACAAACACAAAAATACCACCCTAAAATCCATGTAATTTAAAAAACACCAACAACACCATATACGACAACAAAGCTAACCCTACACGTACTACTCACCAATCCCACCCCCCCCTATACACCACCAAAACACGTTTAAAAGCACAACTATACAAATAGTTTTAAAAATCCACTTAATACCCACCCCCTAGCCCACCCCACAAAAACTTATGGACAAACTACAAAAACCAATCAATTACTTCACTACACCCCAAATAATCTACCCACATCCACACTAACACAGCAACTGCTAAAAACCTACTCCGAACCCAACCACGAAAATAACACAACATACTATCAGCTCTAACCCCTTCACAATCCACCTAAATATAAACCCCATTACCTACCCTGCAAAACATTCAAATCACCCACATTTTTATTTAACCTAAATACCTAAAGAACCGATCAACCTCACAACAAAACATTCCACCACAACCTACTCCACCCAACTAATCAGCTTATAGAAAAAACAGATTACACTACCTTAAAATCCCCCCCACATACCCCTCAAAAAATATCCAAACAGATAAACTAAATTAACCCAAAACACACTATAAAACACAAACCAAACAGAGACACACTCGACAACACCCCCCACTAACCCCACTCCCAAAACTTACACCATCCCACCCTTCATCACAATTCCGGCTTTAACCATCCATCCAATCTCTAAATAGCCCCCGCCACACTAAACAAATCACCCTCCCCTCTAACCCAGGCAACACCGCATCCCATCTACAATAAATCACCATACCACACGAAACCTATAAGCAAAACCAACACTCTACATACTTCTACCAATCTACAGATCCCTAACCAACACCAACAACACAACAACTTTTCAGCCAACTTCTAATCATACTTTACTCCTAAACCCACGCACACCCCTACTTATACCTAACACAACTTATAAACCATAAACATAATCACAACCAGCCCATAAAGCACTACCTACCCACCTCAGTTAACCAATACCAGACAATTTCAACGGCTCATTTTTACTCAAATAACCTCACTACCAATTCCTACCATTCTTTATCTACACAATCACCCCAAAGAACCGTACAACCACCTCGCCACATAAAAGCACCGTTTCAATCACATCAACTAACACATATTCAAACCAAAAAAAAAATCCCCAACCCCACACCCTAAACTTGCAAGGCCCTATATACAACTTAAAACATTCTCAATAAACTCAATTACTAAAAAAATCCAACGAAAAACAACGCTCAACATTTCCCACGCAATACTGTCACAGTCCTAACACTACACTACGATCCCGTAAAAACACCCAAAAACTATTTAGAACTAACCTTACATCAAATACAAAATTACAAAGCAACTTTTATACCTTATAATTACCCCTGCTAAAATATACTGTAAAATCACAGCACCACAATTCATAGAACTACTGATATACTATACTACCGTAACTTCAAACAAACAGCACCCCATCCCAAAACAACACTGACTTAGCACCCCCAACTCTATTAAATTAATCAAAACAACGACTAATTCCAAAACTTAACCCAAAAACATAATCAACACAAACTCCAAATCTTAAACAATCTATTCAAAGCTACCCCCCCTTAAACATCAAACATTACATCTATCCCATATCTCCTACATACACCTCCAAACCACAAACAAAAATACATCCTACAACACAAGTTAGACAATCCCAACCCAACCTTCCTTAAACCAGCAACCTCAGTAACACACAACATAAAAAATCAAGCCTACTCCTCCAACAACAATATCAAAACCTAACCAACCTACATTAAAAAAAACCAACGCCCCAACCACCACCCAAACCCAAAGCCTTAGTTAAGAATCACAACCAATCTCCAACAACTACCCATCTGCTCTCTTACAACCAACATTAACTTCCTCAAACGTCTAACTCCACATATATGCCACTCAACCCACCCAAAAACACATACTCCAAACTCATAACTAATAACATAAAACATACATTCAAACACCCACACCCACCACACCCAACTTTCCCCAACACACTCACAAATCTCCCCCAAAATTAAAGACAAGAGAGCAACACCCATCTATCACACTCACCTCTCAACAATGACTACCCCACATCACACCACCGTAACAACTCATAAAAAACAAACTTCATCCTCATCACCAACAGAATTTCACGTACACTACTACTCAGCTCATCCATTCCCAGGTCACCCCTACCCAAACTTACACAAACAACACCTTAAAACACTTAAACAAAATCCTACCCACACCTCACCACAAACACCTATACCATTAACATTAAACATAGTTTTCCAATCCTCCCTACACTCTCACAACTTATAACAACTAAAATAATACAAAACCAAACAAACGATATCGAATATTAACCTACCAAATATAAACACTTTAAACACAATCACCACCACACCCAAAAAAACATTCTATTAGTATACATACTACACCCTCACACCAACAAAACCACATTGACAAACCATCACCATACCGCTAATACAGCCACTATAGACGTCAACAAACCACCAAAACCCATACCCACACTTCACTTAAAACCATTCCACAACAAAAATCCTACTTCACAAATCAATCCTCCACTTAAGCACCAACA-GGCAACTCCTCTCAGATACAATCACCAACATAATCACCAATCAACCCATCTTATCCTCCGAACCCTTGCACCCCCCACACCCAATGTAAACCCCCATACACCAACACACAAAACCCCACCCCAAACACTAACGACTCCACAACTCAACACTAACACTCAGTAAAACCACCTAAACCCATATACCCCTGTATTCTATAAACAACCCACACCAATCACTTATCAAAACATTACCACAAAAATTACTACAACCCCAAAAATCTTCCCTAAATCCAATACACACAGCACAATTCATTCCACTCAACTCCTAACAAAAAACCTATCACAACCCCCATTTCTAAAACACCAACCCCAATAACTAAAAAAAACCAATACCAATTTTCAAATATTTATCAACCTCACCCCCTACCATCACACACTCCTCTCTTAACTACAAATCACTACCATCACCCACCCACTACAATCCATCTTCACTCCAAAATAACACACAAACTCCCTCACTCACAAAACACCCCACCAACCCACCTCTACTCCCCATAACTAAACCCAAACCACACCCTACGAAGAGAATTTACAACACACCATCAACGGCAAACTATTCAATACC-AGCACCAACCCATACCCCTGCCTCCCATCTGAACCACAAACCGTCACAAAGAACACTATCACACTACCCTCTACCATAAATTCATACAAACCTCTTCCCCCAATCTCACACAACACTCTCCAGAAAATCTACTCTAAAAAATGGTATCGCACATCACCAACAAAATAAACAATCCATAACCCACCCTACACTTTCCCCCCTATAAAACCCAATCACTCACCCCACCCAATTAACACACCCAACATCCCCCTAACAGCTTAACTACACATTGAAACCATACCCATTCCCAAAGATTATACAACATATACACACAACAACCGCCTAAACAACACCGTTGAAATCGAAACACCCCCAACACCCCCCCACATTATATGGTAATCAACCGTTCGAACGCGCACCAATGAACACCCAATCCCAAAATCCCTACTGCACGCCACCTGCCCTCGCTACCCCCCCACCAAACTCACACGATCACCGAGCCCAACAACACCGTCCAACAGACAACAATCATAAACACCCACCCACGTCAAGAGTACCCGCCACAAACAAACGAGACGCCACCAAAAGTTCCAAGTATCTGCATTCCATAAATTAACGTCCAGACAAAAATCAGCCAAAACTTGCTCAGCACCACTACTCATAACAGCCCATAGGTAAACCAGCCACCGCGGTCAACGTAAAGTTAACATGTTATCGAAATAACAAAACAGATGTCATAACCATACTTAAAACCTTCATAAAAATTACCTACGACCAATTTAAATGAAAAACATTAGATACCTACCTAAATCTACCTCCGAGAACTACGACAAACTAAAACTCTAACTAACCCACGGATAATAACCCAACACCCAATTGCCACACAGGCCAATGAACAACAACAATAAACAATCAACTATAACAAT--ACGAAATGAAAAAGGCGGACAGTAATAAGAGAGAAGCTGGCCCTACCACACAACATTATACATAATAAATCCTAAAATAAAAGGGGAAGCACACTAGCTACAAACCAAAGCATTCAGCTTACACCTGAAAGATGTCTTAGATCATAGACTGAGCTCGGCAAACTTAAGCACCCTTCAAATCCCTCCCTCTAGCTCAATTCTAACAAGCCAAACAATCTACTATAACTCCCAACATTCTACACTTAGTAGGCGAGAAAAGTTGACGCAATAGAGACACGTAGTAAGAAAGATGAAATAGCAATGAAACACAAGCAAAAAATAGCAATCAACCGTACCTTTTGCATCATGAAAGAACATCGACTGAATAACCTATCGAAAAGGAGCAACCAGGAACGTAGCAAAAAATAGAAAAAATCGACTGATAGCTTTAAAACCTCAACCATCCCCACCAGACCCGCCTTAACCATGTGATAGTAAGTACAGAAAGAAGACAATCTCTACCATAATTTTCCATTACACCATACTACCTAAAGCAATAAAAAAATGTCAAATAATCAGCTCTAAAAATCCAAAAACATTACAATCACCATTACAACATCGAGAATTAATATGAGTATACCCTTCTCTTAAAAACTTACATACCCATCATTAAACTACTTATACTACCACCTCCACAAGACCAATATTAAACTACCTTACCAACTCAACTATTAGAAATAAAAAAACTAGGCAAACTTACACCAATAGCAACAACAATATGATTCACATCAATCCTACAGGTAGCGCAATCAACTAAATATTGTATGAATTAAAAAACTGCTAAGAAATTGATCTTGCAAAAGATATAAAACGAAGATAGTCAAGGACGTATCTAAATCCAAGCCTATAAGGCCAACCCCTTACAACA-ACCCTATCGGGAAAAAAAGAGCAAATAAGACCATACACCTTGTAAACAACTCCAAAACTAATAGTAACCAGACCTACTAATTAATGAACACACATAACAGCTCAAGCCCATAGACATAACCTCGATGTATTCAGCAAGTTGTTCTTAACAACTGGGTTCAGCAAAGGTTTACAACCTCCAGGAAACCGAACCATACCAAACATCTTTCTAAGGAACCAACTACCAAGAAC--CTCTTCCCATCAC-TAGAAAACTTGGAAAAGATGATAAACATTTTACAAACAATCGAAACAGATCAAAACTTCCTCTTATCAATTAACCCATACAAATTTTAATCTAAACCATAACTTCAAAAAATTTAAAGCATACTAAATCTATGCAAACTAATTTAAGGCCTTCCTTGATAATAATTAACAGTAATCCTGCTTCCTTTAGATCACTTGCAACATTTAAATCAAAATAAACTACAGCTAATCATTCCAAATCGAAACACTTTCAAGTTAAACCACTTTTTTTAATACAATTGTCAAAATCTTAAAACAAATGAAACACCTTTTAAAGAAAATACTTTAATCAAACTTCCAAAAAATATTACCATAAACAATTTCGGCAGATTCACCCTTACAACCACTGTGATAAATTTAAAATGGTAACCGTTGCTAACATTCTAAACCAAAATAGTAACTTAGGATGCAACTTAATAGAACTTGTAAAGACTAATACACCTAATCAAAACCTTCCCAAATTATTTACTACTACGCCTCCCTTAGGTATACCTGAGGAC-AGACTTTCCAACCTACTGTTAATTTCGCTAAAGTATACATGCGTGGCCCTCTTAGGAGCGGTGGCACACGTAGCCACCCACCCCGGGGCAGTAACTTAAGCAATAAGTACTTGACTTATTATAGCGAGGGTTTCTTGTGCACAAGAAACCCAACTAACAGTGGCGTGGTAAGACCCAACTGCGCAGATGGATCTTAGCCACGCTAAGACACATGGGCCCATGCTTAGCGGTGCTTAAAGTACCGCCAGCGCTGGATGGCGGTGCCCTACTAGAAGCCTGTTCTATCGCGATCCATCTCGCCTATATACCCCGTCGCTCGCCTAAAGAGGCGAACCAGCGCTAGACAGGGGTATAGCGAGATGGAGAAATGGGCTTTTTCTAGAATAAAGGGTGCCCCCTTTTTAGAAACAGATCTATTTTTAGGGCACGTACAGCCCGTCCCTCCTCAGCTAGCTGATGAGGGTCGTAACTAAGTGTACCGGTGCACTTACAAGACGCGTCTTGAGCTAGTGGCAGGTGCAAAGGCCTTTAGAGGCCTCTCCCTAGCAATTTATACCGGAAGCTTTTTAGCCAACAATTGTTGCCCCCACCTACTACAAGCGCTAGCCCCGTTCTAGAGTGGGGCTTGTAGTAGGGTGCCGTGGGGGGCTTGTGAATGTTCTCTACGTAGATTTAAAGGAGCTCCTTTAAAAGGGGGGGCGCCCGGCGCCCCCCTACAAGCCTATATAGGCTAGAACGCGCCAGCTGCCGGGCGCGATTCTGTAAAGGAGGGCTCGTGTTTAAACACCTTCAGCGTTGAAGGGCCGCCGTGACGTTACGGCCGCGGTACCGTGAATTGTCCACGGACGGCCGGGTCCTTCTTTACGGAATCGTTCTTGCAAGACATAGAGACCCTGGGACTTAAAAACCATGGTTTTTGGCTGCGGCCTTGGAGCTCCAAACGATCGTCAATTGAAGTCCCAGGGCGAATCTCCTGATCAGGAGGTTCGTGGATCAGGACCCAATGGTGCGCTATTGGTCGTTAACGAGTCCTGATCTAGACCGGATCCGGTCTCTCTATGACTTCTACGGAGAAGTAAGGCGCCTTTTATATATAACCCGGGGGAAATGCCTAGGTCACTAGTGAAGAGGCCTCTCATTTCCTTTAGAAAAGTAGGCCTACAGGAGCCCCTATACATATTTTTCTAAGTAAGGAGCTAGCTTCGGGCCCGAGATGGCCTTCCCTTACTAAGAAACTGGATAACCAAGGCGCCTTAAGAGCTCTTAGTTTCTGTAAGACCAACAGGCCTGTCCTGATCAGAACTTAAGCAGGCCTTCTAGACAGGTGGGCCCACTCTAGCTAAAGCCTAGGCCTGTCTAAAACTCCGGTGCATACACATGAGCTCAAATGATCACCGGAGTTTGATAAGAAGAGGCCTCTAAAGGCCTAAGCTAGCTCTTACCCAAGAAAGGAAGGCCTCCGCTAGCCAGCGCACATGCCTTTCGAGAAGTGTAATTACTAGCCGACTAACAGGCCTGTACATCTCCATTAAGGCTAGCCTAGAGCTAGGAGGACCTCCTTAATGAGCTCTTCGTATTTACATTGATCTCTTCTGGCCAGAGAAGAGCAAGAAAGTGTCTAGACGCTGATTAGCAGTAGCTATAACTTTCTGCAAATAGTTTAAACTTAGACTGTGATTCTAAAGAAGCTTCTTATTCGCCAAGGGGTTACAAGAACTCCTGCTGAGCTCAGCCCCCTTGCTTTTAGGATATCCCTGGCGCCACCTTGGCCAAGTGAAAGCAACTCTAAGTTTAAACTTGGTACCAAGAAGCTTCTTAGAGTATCAGAAAAAAAGGCCTTTCCAGCTCCCAAAGCTGGATTCAAACTCTTCTGAGTTTCTGCCTAGCCAGGACGGTCTGAAAAACCATGTTGCAACCAGAAA
CASBE CTTTACCAATCTTGACACAGGGTCACGGCAGCATACGCAGCAAGGCTGTCCCGGGGGACTAAGCACCAATTCCCTAAACACGTTCGAAATACCCCCTTCAGCATGCCTCTTATACGGTTACTTGTGTATATGCAGGCCGGGCAATTGGACGAACCTGAACAGATACAACGAACGCCTCATTGTCTGAATTATACGGAACGCTGCAGGGTGCGTGTAGGTGGGCTGCTTCGGTGAAACAAACAGACTCACATCACCCGCTCTGCGAAACCCTTGTCTGCGTTCCTCTGCCACCCTAATCCCACGCTCTCAAACATTGGCCCCT-AACCGACATATACATGTAAAATAACTGAGTAGTGAAACGAACCATATCCCCGGGGTAATTCGCGGGTGCCCTTAATAGTAAGCTGAACCAACATTTCCAAGGGAACGCGCTCTTTCGGCCGATCAAGCACTAGAATCCAAACTAATCTCACAGCAGCGCATGGTGGTAGTACACACAACGTTTATCAGTAAGGAATGCACAACATTTTGCAAGGGTCTCAAAAACACTAAAATTAAACGCAGACACGCCTCGGCCCCAGTACATCACCGTAACGAAAAGGAATACTTTGCTTTCCCGTTGAAACCCATGACAACTCAAACAATCAGACGTCTAACCCCTCAACATATAGATAACTCTTAACAGAGACTCATGGTGGAGGAGCACCACGGCGCCGACCGGGCATAGAGAGCGTGAATTAGACGAAGGTGATCGCCAAGGCGAGTCCAAAAATTCTCCTTCCCTGTTAGGGGGGAGTAGTCCCGGACGCGGGTGGCGATTCCCGGGTTACGGAATAAAGAAAACCGCACTCACCTGTTGTAAGACCCCTCCGCGGGAAACCAGCACAAATTGCGGGGGCGCTCCCTTTTGCCGGTACACCGTGAATCGGATTGGAAGCTGTAGAGTGACTAGTCGTAGTGCCATAGGAGGGACGTTATGAAAAGACAGAAGTATTGACCGGAAATGCCACTGTGTATCTAAGGCAGAGCGATTCGAGCCGATTGGGCTCTGCTAGGGTGACGGTACTTCTTAGTACCCATGAGCTGGATAGGACATTCCCTTGCGGACCCTTGTCGGTACTAACTTAGTCATAAGGAATATAATGGTTTACAGGCCGCAGAAAGTACGTCCCCCATGGCGTGCGCGAGGACTCTGTCGGTTCAAGGCGGTCGCGCAGGCGATACGCTCCACACAGATTTAAGGGCGGGCATAATCGAGCATCGCCTCCACTAAGGAGGCGCATAGAGCCTTTATGTAGTAGCTTGTTAGCATGCCTGCTCTCGGGCCGGGCAGTCACGAAAGGGGCCTTGGCACGGAAGGACGCCACATTAAACCGATTGCTTGATGGACATACAGGGTACCACTGATTTCCTATTTACCCACACTTCAATGTTGATCCCACCACCTTGCAACCTAAAAAAAACACTATCTATAACATTGCTGACCTCGACCACCTCCTCGTCTCGCGGCTAAACCTACCCTTCCCAAACTAACCAACGCATGCACTTCAATCTTGACCGTCCTATACAACTTAAAGCGTCCTCGAACAGCCACCTATCGCCCCGGACACCACGCACAGAAACTACCTGTGGCCAGACAGGCCCACCATAGAAGCCCAACAATACAGTACCCTAACGGGGGAACGTGTGCCCATTTCGAATAGCCGCTTCAGGCACTCATGGGGGCCAATGTAATTCTATATTTATGCCTACCGACCTTCGGGCGGATCGCCACAGCAGCCTGAACTAATGGTTTCGTTTGTTCTACGCACGCGGCTCCAGAACCACTGGCCCAAGACCGTGGAGATGCCAAAGGACACGACGCACAACTGTTTAGCCGAGTCGGTTTAGGGGTGTATTGGAGTCGCCGAAGTTTCAGTCCCCAATCTATACCTGTGGGGTTTCTGGGATTTCTAAATTTGTTAAAAATACCCTCACAAACAAGATTCGCAACGGGACTCTGTGTGCCGTGCCCTTACTTCAGGACTTCTGCGAGCCCCCCTGACCCCCACACCTATAACTCCACGCGTGTACGGTGTGGTATCCCCATTTGTATAGCGCGTCCACTATGCCTCGAAACTCTAGCTATCACACACTTATACGCATGTTGTGGGAGCGACGGTACACGTGCCCACACCCTTACAAAACAAACCCAGTCTCAACCTGAAAACACCAGGAACCTCCCATTCCAACTCTAGAGCATGCCCGTTTTCCCCACAGACACCCCGCAGCACATAAACAAACCTAACGTTGAGAACTTATTGGACACACACAACTGACCGCCAGGATCCTTACAATCCCCGACCCCCACAGACCTCATGCACATCATTTAGACTGTGCCAATAGAGCCTGCCCTTCAGCGGGCAGGTACCGGCCTACGGTGAACGACCAGCCAATCTTCTCACGTTGGCAAATATCCCAGCATCAGTTTGACAGCGAGGAAACAGTTTTGGAACAATCGTATTATTTCGAAATGCACACACCTGCGCCCCCCCAAATTTTGATAAAGCCCAAACAGGCAAAAGCTATTACAAACAGCGACCAGTTACTACCAACCGACCACAATACATAACGCCCAACCACCACCCACACGCATGAGAACCCAATACCATAACCACAACCCCTCATCAACATAATAGAAGTTAACACATATATTGAGAAGTCTTTATACATAACCATAAGCTTACTTCAGTTGATTACCTGATTAGTGCCAAATTATCCATCAGACATAAGAAATACTAGTGGGGAATTTCAGTTCGCGGGAAGGCCGGATACAGGGGCACAAGTCGTAAAATGACCGTTGACACATCCCGCATGGAGATGCTGCCCTCCGGAGGCACGTGCCCTAAAGGGGATCCACACCCCAAACAGCAATCTCGGTTATTGGATGCACAGAAAAAGTTATACCGCAAGAAGCACCCCGTCCATACGTTAGACTCTTGTAACACGGGCGACAAGGCCACCCAAAGTCAAGACGCAGACTCGGTTTAGCAAGACAATTCAATGCCCATCGATTAGATAACAACAGCGGTACACCAACAAGATCGGAACAACCGGGAAAGGCCAATAGCCAAACCAAACAGAAAGGAAGAACGAACGCGCTACACACACTACAATTATTAACGTTACCCCCTACAACCAAGCAAGTCCAGCTTTAAAGCGGCGGTCCAGGAATACCCAGCAAATCGTTGCTACATCCTACAAGCAACATCCCCAAAAATCAGCCTCTAATATTATGTCCGATCAACACAGCCCGACTAGGATCGTTTGGCATCAGCTGTCACACCGAGGTTTTATATCCAGCGTTTGTTCTAGATAAGGACCCATAGAGTGGTGCCTGCATTTGGAGAAACTTGACTAGCACGGTGTGGTTGGACACACTTGCCTCCCTCAGGAACACCATCCGTGTAACCGAGTCTGAACTCCTTTCAGATGTACATACCCACGTTTCATCGGCGATACGACCGACCCAACGTTTTTGTGACCTACAACGGGCGTGGTGCACTCACTCCATACCTAATCCCTCGCTTTCGGACCATATAGACCGGCCTAAAGCAGTTATTCACCATTCAAGGCGAAACTTT----------------------------------------------------------------------------------------------------------------------------------------------------------------------------ACTGTAATCTCTCACTCTTTCTCTTCTTAGATTGATACGAGCATTGCTGTTACTCAGTATTTAACTGCCCCCCTTTTTCCTTCTTTCTCTGTCTCTCTCTCATATGTTTTTCTCGTCTACTTGCGGCCACAACTTGCTGCTCACTCAATCTCTTTTCTTTTGGGACTACTCTCAACTATTTCCGCTCTTGATCCTCACAGCCTATCAGACATTCGTATAACCGCTCTTTTCAACATTTTACTCCTTTTACGCTATCCATTCTCTCCACTTTCCGTTGTGCCACGTGAAATTATTGAATTCTCTCTGTGACGTCTCACGTCCA-TACACATTGCTGTTTGCCTCTCGAAGTTCGCGTATACTCTTCTTCACAACGCTACCTAATTTACCCCCTTTTCGTCACGCCGAGATCATCACCCGTTTCTCTCTATGTCCTATGTCATTAGCCTTCCTTTCCTTATCCTCTTTTCCCCTACCTTCCTCTTCCCTGGGTGTAACACGATTCTCCTCATGGTCTTTTAACATCTTCTATATTTCCCTTTCTACCACTATCCTTCCGCACCTTACCTTTCTTCTCGTCCTCGTCCAGTTTAATCAAATCCCCTTTCTTCTTGTTTATGTCAACCTCTCCACCAATAAGATAAACCCTCCTTCCTCCCTTCTCCTTTCCTATCTTCGGTTCCAAAATGCTATTTGCGCGTTGCCTGTTTGCATGACGCTTGAAATAATTTCCACTTTTTTTTTCTTTGGTGAGTTCTTTGCCATCTCGTAATGTGTTCCCTTTTTCCCCTACGCGCGGCTACCTCGATCACGCCTATCTTCTATCGTCCTTGCTATTCCCTATACCCTCAAACCTTTGCTTTCCTTTTTCTCTTCCGTCTTTCAGATACCTTACCGGGACTTAAATTGTTGACATATTTTCGTGTTCATTCAACGAAACTGATGTTGCTTCTGTTGTTTGCAATTCTGTATACGCATCCCCTTTCTCCGTATTGGTCCTAGGCTAGACCTTGCTGTTTTTCTGGTCGTTTCACCTATCTAACAATTCATAATTCTGCTTCTTCGTCAGTCTTCGACTACCGCACATGTTTCGTATCTTCAATTGTCGTCGGACAACACACTGACTCCTGCTTCTCCTTTTTTTTGACTCCAGATCACATTCCATAGTAGGCCCAACTAACCATATAAGTCACCATGTAACCCCTTAATTATAAACTTTCTCTGGTTTATTCTTTTAATCCACTACAATATTGCTTCCTTTTTTCTCCTATTATTAATAACATCTACTGAAGAGCAAACATAATCTACATTCCCATCCGATGTTATAAGTTTCTACCTGTTTCCGATTACGCTCCTGTACACTCGGTAACCTTCCGCGTTAGAGCATGGCAAGATCTTTACCCTCATAAGCCTTCTCCCTCATACACGTTTTTCCGCTTTTTTACATTCTTCCACCCAACATCCACCCGCGCGCATATGTTAATCGCATTGTCTTTTCTTTCTTTTCCCGGGGTCAGTCCTATGTTATTCAATTCCTAACGAAGCTTTCCTTTTTTTTATTGTTCACTCCCCATCTATCTCTCTGTCCTTCGTGAACCTCTGATTCAGCCCCTTCCTTTTACCGTTTGCTCTGTGTCCATCCGATTTATTCCCCTCTTCTTCCTCTTCCCTTTTTCTTATCTCTTACATTTTTTGTATAAATATCAACACAATTACGCGCTTGCCCCTTCCCGTTTGTAAGCTATTCTGTTCTTTTTTAGGGATTGAGCTAGAACCCTAAGTGAGTTTTTCCACTTTTGTTGCTTACGTCCCCATGGTGCCCGTACTACTATCTTACCTTTCCGTCTCGCAAGTCAGAGAACTACTCTCTTTGTATCCTACTAAAACCTCTCAGTAGCCTTTCCGTAGTATTTGCCTTCTGTTGTTATATCCAAATGTACCCGAGATTATTGTTTATCTAGGGCGTATTCTTTTTCTCTGTTTCCTATGTCACACACAATCCAAGGTACTGCCGTCTCTGTTTTCTTTTTTATATCTTTCTCGCTATCACTTCTTGCCTTTTTTCTGTTAAGCAGGTAGCAATCTTATGTACCTCTGGTGTCTAGCATTCCTTGTAGTTTCTATCTCTGCTACACCCTCTTCTTTTCTCCGACGCGTCTTTCCCGCAGCAATAATATTAGATTATTTCCTTTTCCCTTCCAATTGCACCCAGTTTCCTGTAGTACCATCAAATCAGCGTAATCCCTTTTCGGTTCTTTTCGAAATAAACTTGAGTTTCCTTTTACTTTTCTCCCATTTTATCTACCTTCCTTTTCGGGAACAGTGCGTATTTACTTGCTCTTTCTTATACACGCTATCCTATCACCTCTCGCGCTCGTCTTTCTTTACCTAGTATGTCACATACCTCGCTTTCCTTTATGGAGTTGTCTTTGCTCCATGTCTTCTCTGGCTTCGCTGTGACATACTTCACCTGATGTTTCCGTTACAGCTCGCTTTTTCAGTCCCTTTGTCACAAAGCAGGTTTTCGGTACTTCTTGCGGTTCATCATCTCCCCATTCATCTTCCTTAGCCCCTTTCGTCCTTCCCACTTTTTTCAGGCCCCATCCTAACACGAATTTCTATTCTTTTTTACATTCGTTATGCCTTTACCTTTCTCTTTTCTTTCTTCCATAACCTCTCCCTACCTTCGTTCTCTTTACGCACTTCAGAGATCCATATCTGTATAAACTTTTCTCTTTCGCTTATCCGATCCACATCATTTATTCTTTCTTCTCTCAATTTTTTGGAGTGTTCTTTTGGGAGGCACACCCTACTTAAGTGATGTTTGTCGTCCCTACGATAACCAACATCTTCTTGTTTCCCGACCATGTACGTCCCTAGCCCTCCTTACGCTTTCGTTTTTGCACTTCAAACCTCCGTGTGCTCCTTCCCGCTCAAATAATTCTCCCGATGTTTTCTGTATCATCTTATCCACTTACTTTTGCGCTTAGTGGAAATGATGGTAATTCCCCCGTCTGGTCTTGCCTTCGTACAATTTAGTAACATACGCTTTCTTCCCTCCCAGTGTCTTTACGTCGTCCTCCTAAACCCTCACTCGTCTGGTTCGTTTCCATTCCACCCTCTCTTCATCCTTTCTTGTTTCTATTATCAATCCCAAACACATCTCTGATACTTAGTACTTTTAAGAATCCATTATCGAAATGCAGTCATATTCCACCCCTACGTTACATGCTCTCTTTTTTCCAGTCCATGACACTTATTAGCTTATCCCCATCCGGATGCTTGTGTTCATTCGTTTCTAACCACCTCTCCTCACGGATAAGGTTGATACAGCCTTTTGTATATGGGTAAGCATAAACGACGTTTTTCTTCCCTTGATTCGGATCTGGCCTTCATTCCTCATGACTTAGCGGGTCTAACCTCGTTCTATTTCTTTCGTCTTATCTTAACGCAACTGTTCAGAATCTACATCTAATTGTCTTTTCTTTTCTTCCATTGACAATCCCACTTCCCATACAGATTTCACTTGCTCAATGGTTCTCCCTTTTTTTCTTAACAAGCTCTGCTCATTTGTTTCATTTTCGTGGACTAACTTTTGATCCTCATTTTTTTTCCTGCTAAATTAAA----------------------------------------------------------------------------------------------------------------------------------------------------------------------------CCTACCCCATGCCACATACAAACCAAAAAACACCAGTAGCACCCCACAAAGTAACAAAATTAAACCTACCCCCACCACCCACAAATTCCACCCTCTTTTACGCATAATCAAAACAAGTTCGGAAACGCAATAATACCAACAGCCTTAGAAACCAATATAGCTCTTACCTTCTAAACCACCCCAAAAAAGCCCACAGATATCCCCTGAGAGTCCGCCAATTAGACCATCAAATTCCAAATACCTCATCCATATCTACACCTACATAACAACCACTAAAATCCAACCCCATGCCCAATTACAAATACAACGCGACCTACCCTC-GCCTTGCCCATTCCATACTCCACCCAAACGCAAACCATATCCCCTACCCCAAAAAACGCCACATTCACAAACACGTCCATACAACTCAAACAACTAATAAATCCAATGCATCTACAACCACATACTCCCCCAGAACCAACCTTAACCAACTAATCCACTTATAAAAAAAATGAGGTACAACACTCCAAAGTTCCCCCCACATAACCATCAGTATGCACCCATGCAACTAAAACAAACACTTTCAAGCCACATCCTAAAACAAGGGCTAAATAGAAATACATCTAAAAGCTCTTATTACTAGCATCACTCCCAAAACTCACACCACTCCCCATTCAACCCCAACCTCGGCCTTAAATATCCATCCATCCCTTAAATGGCTTCCACCTCATCAACAAAACCGCCTGCTCCTCCAATCCGAATAACACTACAACATATTCACAATATACCACTACACACCAAAAAACATAAGAAAAAAATCAACACGCTAACCATTCCCACCATTTCCCAGACCTTCCACTGATACCAACAACACAACAATCTCCTAGCCACCTATCCGCTACATTCCACTCTTAGATTAGTACCCACCCCCATTCACCACCAATATAATCCAAAAAACATAAAAGTGGTCACGCTTAGTCTATAAAATATCATTTACTCACCCTACCTAATCAGTCATGTACGGTACTAACACTTCACCCTCACTTAAACCCACCCATTACTTACCCCTTCAAATCTCCAATCATACCATTACCTTACAAATCCGTATAAATACCCAACCATATAGAAACACCATTCCAATCAGTCCCACCAATATAAACCCAAACCAAAAATAAAATACTTAACTCCACACTCTGAACCTAGAAGGCCATATTCACAACCTAAAGCACTTTTTATAAATCTACCCATCGAAAAGATTCAACAAAAAACATTAACCACCATCTACTACATAGTATCGTCATAATCCTAACACCGCACTACCATCACGCAAAAACACTCAAAATCTATTCTAGACCATCCCCATTCCAAACACACTACTGCAAAACACACCTCAAACCTTACAACCATCCCTGTTAGGACACATCGCAAAATTTCAGAACCACAACTTACAAGACCCCCAATACACTCCACACCCACAACACCGAATAAACAGCATCCCACCCTAAAACAACGCCACCTCAACATTGCTATTCCCACCAGACCAACCAAAATAACAAATAACCCAAAAACCTAATTAACGAACACCCCCAATACAAACTCAAGTCCCAAACTACCTGTCCCGGGCCCTACTACCTTTAAACACCACACATTAAATCCATTCCATATTTTTCACAATCATTCTCAAACCACAAACAAAATTACATCCCATCACACAAATTAGACAATCCCAACCCAGACTCCTTTAAACTGATAGCCCCTACAACGCACCACGTAAAGAACTGAGCCCAATCATACAACAATAACACTATAACCCACCCAACCTACAAAAAAAAAAATCATCATTCAAATCACTACTCAAATTTTAACTTTCAATTAAAACTTATAACGAGCCTTCAACAGTTACACACCCACTTCCCTATAACCCATACTGATCCCCCAAAACACCTACCCTTGCGATCATATTACTCAGCCCACCCAAAAGCACATGTATCAGACCCACAACCAACGACATAAAACCCATCTCAACTTACCCCTACCCATCGCACCCAACCCCCTCAAACATACAGGCAAACTCCCCCCTAAGTTAACAGCAAAAAAGCAATATTTACCCACCCCACTCACCCCACATTAATAACCACTCGACAATACAAAATCATAACAGTCCACAAAAAATAATCCCAACCACCACCATCAACAGAACCCCATACGCACCATCACACAGCTACCCTACCTCCGAACTATCTCTACCAGGGATCACATCAGAAACGACCCACAACATTTGAATGAAACTCTACTCATACCTCACTATAAACATTCATAACCTCAACACTAATTATGACTTTCTAACCCCCCTGTTAATCCCACGAACAATAACAACCCAAACAAAGCAAAACCAGATAGAAAACAACGGATACTAACTTACCAAACAAAAAAATTTTAAACGCAATCACCATCGCATTCAAGAAAACACCCCATCAAAACCCAAACTGCATTTTCATATTGACAGTATCACACCAACTAACCACCACCACACCCTCAATACAAAAATCGCAAAAATTACCAAACCACCAAGATATACCCCCACACCTTAAATAACGCTATCCCGCAACAAGAATTCCACACCACAAATTAACCCTTTACCCAAAAAGCAGTCAGGTAACCCCCATTAACCCCAACCCGCAGCACACACAATAACTAACTCACACAAACTCCTAAGCCCAAACACCTTCCACCTCTAACACAAATCCCCACAAAATAACACACACAATCCCACTCCGAACATCAACAACTCCACACCCTAAAACTAATAACCAGTAAAAACATCAATATCCATACATTCCCATATCCCTCCAACAACATGCGGAAACTACCTACTAAAACACCTCAACAAAAATACCCACGACTCAATAAACCATCCCCCAACCCAGTACATCTAGCGCAACTTACTTAATCCAACCCCTAACAAAAAATCCAACCTAACCTCCACTCCCAAACCCCTAACCCCGGTGACCAAACAAAAACAATTTTACTCCCCAAACTCATACCAACATTGCCCCCTATCGCCGCCAACCCCTTACCTAAATAAAAACCACCATCACCACCCATTCTCCACAAACTCTTCACACTCAAAAACCACAAATAAACCCCTTTAATAAAAAAACACCTTACCAGCTCACCCCAACCCCCCCCAACCAAACCCAAACCTCATCTAGCAAAGAAGGCCAACGATATATCGCCAACACCAGATCACCTCGCAACAAGCACTGACCCACACCCCCATTTTCCACCACAACCACTAGTCATCACCAAAAATGCCATCCAACCACACCCCACAGTCAATTCCTATAAACCCCTCCTCCAAGCCTCCTTTAACGCCAACCAGAAAACCCACTCAAAAGAACACTATCACACACCCCTTACAAAAAAGCCAACCAACAACTCATCACACACTCCCCTCACCTCACATTCCAACCCCTCACACCACCCAACCAGCACATTTCACAACCCCCTAACCACCCACCCACACATCAAGATCACACCCATACCTAAACTTCATCCAACACACACCCACAATAACCAACAGGACATCACCATCAAGCCCAAAACCTCCCCAGCTTCCCCCCATACTCCATAATGACCA---------------------------------------------------------------------------------------------------------------------------------------------------------------------------------------------------------------------------------------------------------------------------------------------------------------------------------------------------------------------------------------------------------------------------------------------------------------------------------------------------------------------------------------------------------------------------------------------------------------------------------------------------------------------------------------------------TGAGCTCGGTAAACTTAAGCATCCTTCAAGT------------------------------------------------------------------------------------------------------------------------------------------------------------------------------------------------------------------------------------------------------------------------------------------------------------------------------------------------------------------------------------------------------------------------------------------------------------------------------------------------------------------------------------------------------------------------------------------------------------------------------------------------------------------------------------------------------------------------------------------------------------------------------------------------------------------------------------------------------------------------------------------------------------------GGTTCAGCAAAGGTTTATAACCTCTAGGAAACCGATCAATACTAAAAATCCCTCTAAGGAAACAACTACGAAGAAAACTCCATACATCCATGTAGAAAACCTGGAAAAGATGATAAACATTCCACCAATAATCGAAACAGATCAAAACTTCCTCTTATCAACCAACCCATACAAATTTTAACCTAAACTA-AACTTCAAAAAATTTAAAGTATACTAAATCTGTGCAAATTAATTTAAGGCCTCCCTTGATAATAATTAACAGTTATCCAGCTTCCTTTAAATCATTTGCAATACTTAAATTGAAGTAAACTACAGCTAGACACTCCAAATCGAAACATTTTCAAGTTAAACCACTTTTTTTAACCTAATTGTCAAAATCTTAAAACAAATGAAACACCTTTTAAAGAAACTACTTTAACTAAACTTCCAAAAAATGCAACTATAAACAATTTCGGCAGATCAAATTTTATAACAATTGTGATAAATTTAAAATGGTAACCGCTGCTAACATTCTAAGCCAAAATAGTAACTTAGGATGCAACTTAATGAAACTTGTAAAGAGTACTGCACCC-----------------------------------------------------------------------------------------------------------------------------------------------------------------------------------------------------------------------------------------------------------------------------------------------------------------------------------------------------------------------------------------------------------------------------------------------------------------------------------------------------------------------------------------------------------------------------------GCTAGCGGCAGATGCAAAGGCCTTTAGAGGCCTCTCCCTAGC--------------------------------------------------------------------------------------------------------------------------------------------------------------------------------------------------------------------------------------------------------------------------------------------------------------------------------------------------------------------------------------------------------------------------------------------------------------------------------------------------------TCTAGACCGGATCCGGTCTCTCTATGACTTCTACGGAGAAGTAAGGCGCCTTTTATATATGACCCGGGGGAAATGCCTAGGTCACTAGTGAAGAGGCCTCTCATTTCCTTTAGAAAAGTAGGCCTACAGGAGCTCCCATACATATTTTTCTAAGTAAGGAGCTAGCTTTGGGCCCGAGATGGCCTTCCCTTACTAAGAAACTGGATAACCAAGGCGCCTTAAGAGCTCTTAGTTTCTGTAAGACCGACAGGCCTGTCCTGATCAGGACTTAAGCAGGCCTCCTAGACAGATGGGCCCATTCTAGCTAAAGCCCAGGCCTGTCTAAGATCCTGGCACATGTGCATGAGCTCACATGATCACCAGGACCCGATAAGAAGAGGCCTCTAAAGGCCTAAGCTAGCTCTTACCCAAGAAAGGAAGGCCTCCGATGGCCAACGCACATGCCTTTCGAGAAGTGTAATTACTAGCCGACTAACAGGCCTGTACATCTCCATTAAGGCTAGCCTAGAGCTAGGAGGACCTCCTTAATGAGCTCTTCGTATTTACATTGATCTCTTCTGGCCAGAGAAGAGCAAGAAAGTGTCTAGACGCTGATTAGCAGTAGCTATAACTTTCTGCAAATAGTTTAAACTTAGATTGTGATTCTAAAGAAGCTTCTTATTTGCCGAGGGGTTACAAGAACTCCTGCTGAGCTCAGCCCCCTTGCTTTTAGGATATCCTTGGTGCCACCTTGGCCAAGTAAAAGCAACTCTAAGTTTAAACTTGGTACCAAGAAGCTTCTTAGAGTA---------------------------------------------------------------------------------------------------
CASCA CTTTACCAATCTTGACACAGGGTCACGGCAGCATACGCAGCAAGGCTGTCCCGGGGGACTAAGCACCAATTCCCTAAACACGTTCGAAATACCCCCTTCAGCATGCCTCTTATACGGTTACTTGTGTATATGCAGGCCGGGCAATTGGACGAACCTGAACAGATACAACGAACGCCTCATTATCTGAATTATACGGAACGCTGCAGGGTGCGTGTAGGTGGGCTGCTTCGGTGAAACAAACAGACTCACATCACCCGCTCCGCGAAACCCTTGTCTGCGTTCCTCTGCCACCCTAATCCCACGCTCTCAAACATTGGCCCCT-AACCGACATACACATGTAAAATAACTGAGTAGTGAAACGAACCATATCCCCGGGGTAATTCGCGGGTGCCCTTAATAGTAAGCTGAACCAACATTTCCAAGGGAACGCGCTCTTTCGGCCGATCAAGCACTAGAATCCAAACTAATCTCACAGCAGCGCATGGTGGTAGTACACACAACGTTTATCAGTAAGAAATGCACAACATTTTGCAAGGGTCTCAAAAACACTAAAATTAAACGCAGACATGCCTCGGCCCCAGTACATCACCGTAACGAAGAGGGATACTTTGCTTTCCCGTTGAAACCCATGACAACTCAAACAATAAGACGTCTAACCCCTCAACATATAGATAACTCTTAACAGAGACTCATGGTGGAGGAGCACCACGGCGCCGACCGGGCATAGAGAGCGTGAATTAGACGAAGGTGATCGCCAAGGCGAGTCCAAAAATTCCCCTTCTCTGTTAGGGGGGAGTAGTCCCGGACGCGGGTGGCGATTCCCGGGTTACGGAATAAAGAAAACCGCACTCACTTGTTGTAAGACCCCTCCGCGGGAAACCAGCACAAATTGCGGGGGCGCTCCCTTTTGCCGGTATACCGTGAATCGGATTGGAAGCTGTAGAGTGACTAGTCGTAGTGCCATAGGAGGGACGTTATGAAAAGACAGAAGTATTGACCGGAAATGCCACTGTGTATCTAAGGCAGAGCGATTCGAGCCGATTGGGCTCTGCTAGGGTGACGGTACTTCTTAGTACCCATGAGCTGGATAGGACATTCCCTTGCGGACCCTTGTCGGTATTAACTTAGTCATAAGGAATATAATGGTTTACAGGCCGCAGAAAGTACGTCCCCCATGGCGTGCGCGAGGACTCTGTCGGTTCAAGGCGGTCGCGCAGGCGATACGCTCCACACAGATTTAAGGGCGGGCATAATCGAGCACCGCCTCCATTAAGGAGGCGTATAGAGCCTTTATGTAGTAGCTTGTTAGCATGCCTGCTCTCGGGCCGGGCAGTCACGAAAGGGGCCTTGGCACGGAAGGACGCCACATTAAACCGATTGCTTGATGGACATACAGGGTACCACTGATTTCCTATTTACCCACACTTCAACATTGATCCCACCACCTTACAACCTAAAAAAGACACTGTCTATAACATTGCTGACCTCGACCACCTCCTCGTCTCGCGGCTAAACCTACCCTTCCCAAACTAACCAACGCATGCACTTCAATCTTGACCGTCCTATACAACCTAAAGCGTCCTCGAACAGCCACCTATCGCCCCGGACACCACGCACAGAAACTACCCGTGGCCAGACAGGCCCACCATAGAAGCCCAACAATACAGTACCCTAACGGGGGAACGTGTGCCCATTTCGAATAGCCGCTTCAGGCACTCATGGGGGCCAATGTAATTCTATATTCATGCCTACCGACCTTCGGGCGGATCGCCACAGCAGCCTGAACTAATGGTTTCGTTTGTTCTACGCACGCGGCTCCAGAACCACTGGCCCAAGACCGTGGAGATGCCAAAGGACACGACGCACAACTGTTTAGCCGAGTCGGTTTAGGGGTGTATTGGAGTCGCCGAAGTTTCAGTCCCCAATCTATACCTGTGGGGTTTCTGGGATCTCTAAATTTGTTAAAAATACCCTCACAAACAAGATTCGCAACGGGACTCTGTGTGCCGTGCCCTTACTTCAGGACTTCTGCGAGCCCCCCTGACCCCCACACCTATAACTCCACGCGTGTACGGTGTGGTATCCCCATTTGTATAGCGTGTCCACTATGCCTCGAAACTCTAGCTATCACACACTTATACGCATGTTGTGGGAGCGACGGTACACGTGCCCACACCCTTACAAAACAAACCCAGTCTCAACCTGAAAACACCAGGAATCTCCCATTCCAACTCTAGAGCATGCCCGTTTTTCCCACAGACACCCCGCAGCACATAAACAAACCTAACGTTGAGAACTTATTGGACACACACAACTGACCGCCAGGATCCTTACAATCCCCGACCCCCACAGACCTCATGCACATCATTTAGACTGCGCCAATAGAGCCTGCCCTTCAGCGGGCAGGTACCGGCCCACGGTGAACGACCAGCCAATCTTCTCACGTTGGCAAATATCCCAGCATCAGTTTGACAGCGAGGAAACAGTTTTGGAACAATCGTATTATTTCGAAATGCACACACCCGCGTCCCCCCAAATTCCGATAAAGCCCAAACAGGCAAAAGCTATTACAAACAGCGACCAGTTACTACCAACCGACCGCAATACATAACGCCCAGCCACCACCCACACGCATGAGAACCCAATACCACAACCACAACCCCTCATCAACCTAATAGAAGTTAACACATATATTGAGAAGTCTTTATACATAACCATAAGCTTACTTCAGTTGATTACCTGATTAGTGCCAAATTATCCATCAGACATAAGAAATACTAGTGGGGAATTTCAGTTCGCGGGAAGGCCGGATACAGGGGCACAAGTCGTAAAATGACCATTGACACATCCCGCATGGAGATGCTGCCCTCCGGAGGCACGTGCCCTAAAGGGGATCCACACCCCAAACAGCAATCTCGGTTATTGGATGCACAGAAAAAGTTATACCGCAAGAAGCACCCCGTCCATACGTTAGACTCTTGTAACACGGGCGACAAGGCCACCCAAAGTCAAGACGCAGACTCGGTTTAGCAAGACAATTCAATGCCCATCGATTAGATAACAACAGCGGTACACCAACAAGATCGGAACAACCGCGAAAGGCCAATAGCCAAACCAAACAGAAAGGAAGAACGAACGCGCTACACACACTACAATTATTAACGTTACCCCCTACAACCAAGCAAGTCCAGCTTTAAAGCGGCGGTCCAGGAATACCCAGCAAATCGTTGCTACACCCTACAAGCAACATCCCCAAAAATCAGCCTCTAATGTTATGTCCGATCAACACAGCCCGACTAGGATCGTTTGGCATCAGCTGTCACACCGAGGTTTTATATCCAGCGTTTGTTCTAGATAAGGACCCATAGAGTGGTGCCTGCATTTGGAGAAACTTGACTAGCACGGTGTGGTTGGACACACTTGCCTCCCTCAGGAACACCATCCGTGTAACCGAGTCTGAACTCCTTTCAGACGTACATACCCACGTTTCACCGGCGATACGACCGACCCAACGTTTTTGTGACCTACAACGGGCGTGGTGCACTCACTCCATACCTAATCCCTCGCTTCCGGACCACATAGACCGGCCTAAAGCAGTTATTCACCATTCAAGGCGAAACTTTCAACACCCATCCCACTACACATCCCCTCACACCCGCGAACACCAAATAAGAAACAGTAACACACCCTAACCCCTTAGACATCAAAACCACACTACAAAAAATACAGCAACCCACTACCGCTTAAAACCAATCCCACAAACTCCAACCAAAACAACTCTCTTAAACCTGAAAAACTGTAATCTCTCACTCTTTCTCTTCTTAGATTGATACGAGCATTGCTGTTACTCAGTATTTAACTGCCCCCCTTTTTCCTTCTTTCTCTGTCTCTCTCTCATATGTTTTTCTCGTCTACTTGCGGCCACAACTTGCTGCTCACTCAATCTCTTTTCTTTTGGAACTACTCTCAACTATTTCCGCTCTTGATCCTCACAGCCTATCAGACATTCGTATAACCGCTCTTTTCAACATTTTACTCCTTTTACGCTATCCATTCTCTCCACTTTCCGTTGTGCCACGTGAAATTATTGAATTCTCTCTGTGACGTCTCACGTCCA-TACACATTGCTGTTTGCCTCTCGAAGTTCGCGTATACTCTTCTTCACAACGCTACCTAATTTACCCCCTTTTCGTCACGCCGAGATCATCACCCGTTTCTCTCTATGTCCTATGTCATTAGCCTCCCTTTCCTTATCCTCTTTTCCCCTACCTTCTTCTTCCCTGGGCGTAACACGATTCTCCTCATGGTCTTTTAACATCTTCTATATTTCCCTTTCTACCACTATCCTTCCGCACCTTACCTTTCTTCTCGTCCTCGTTCAGTTTAATCAAATCCCCTTTCTTCTTGTTTATGTCAACCTCTCCACCAATAAGATAAACCCTCCTTCCTCCCTTCTCCTTTCCTATCTTCGGTTCCAAAATGCTATTTGCGCGTTGCCTGTTTGCATGACGCTTGAAATAATTTCCACTTTTTTTTTCTTTGGTGAGTTCTTTGCCATCTCGTAATGTGTTCCCTTTTTCCCCTACGCGCGGCTACCTCGATCACGCCTATCTTCTATCGTCCTTGCTATTCCCTATACCCTCAAACCTTTGCTTTCCTTTTTCTCTTCCGTCTTTCAGATACCTTACCGGGACTTAAATTGTTGACATATTTTCGTGTTCATTCAACGAAACTGATGTTGCTTCTGTTGTTTGCAATTCTGTATACGCATCCCCTTTCTCCGTATTGGTCCTAGGCTAGACCTTGCTGTTTTTCTGGTCGTTTCACCTATCTAACAATTCATAATTCTGCTTCTTCGTCAGTCTTCGACTACCGCACATGTTTCGTATCTTCAATTGTCGTCGGACAACACACTGACTCCTGCTTCTCCTTTTTTTTGACTCCAGATCACATTCCATAGTAGGCCCAACTAACCATATAAGTCACCATGTAACCCCTTAATTATAAACTTTCTCTGGTTTATTCTTTTAATCCACTACAATATTGCTTCCTTTTTTCTCCTATTATTAATAACATCTACTGAAGAGCAAACATAATCTACATTCCCATCCGATGTTATAAGTTTCTACCTGTTTCCGATTACGCTCCTGTACACTCGGTAACCTTCCGCGTTAGAGCATGGCAAGATCTTTACCCTCATAAGCCTTCTCCCTCATACACGTTTTTCCGCTTTTTTACATTCTTCCACCCAACACCCACCCGCGCGCATATGTTAATCGCATTGTCTTTTCTTTCTTTTCCCGGGGTCAGTCCTATGTTATTCAATTCCTAACGAAGCTTTCCTTTTTTTTATTGTTCACTCCCCATCTATCTCTCTGTCCTTCGTGAACCTCTGATTCAGCCCCTTCCTTTTACCGTTTGCTCTGTGTCCATCCGATTTATTCCCCTCTTCTTCCTCTTCCCTTTTTCTTATCTCTTACATTTTTTGTATAAATATCAACACAATTACGCGCTTGCCCCTTCCCGTTTGTAAGCTATTCTGTTCTTTTTTAGGGATTGAGCTAGAACCCTAAGTGAGTTTTTCCACTTTTGTTGCTTACGTCCCCATGGTGCCCGTACTACTATCTTACCTTTCCGTCTCGCAAGTCAGAGAACTACTCTCTTTGTATCCTACTAAAACCTCTCAGTAGCCTTTCCGTAGTATTTGCCTTCTGTTGTTATATCCAAATGTACCCGAGATTATTGTTTATCTAGGGCGTATTCTTTTTCTCTGTTTCCTATGTCACACACAATCCAAGGTACTGCCGTCTCTGTTTTCTTTTTTATATCTTTCTCGCTATCACTTCTTGCCTTTTTTCTGTTAAGCAGGTAGCAATCTTATGTACCTCTGGTGTCTAGCATTCCTTGTAGTTTCTATCTCTGCTACATCCTCTTCTTTTCTCCGACGCGTCTTTCCCGCAGCAATAATATTAGATTATTTCCTTTTCCCTTCCAATTGCACCCAGTTTCCTGTAGTACCATCAAATCAGCGTAATCCCTTTTCGGTTCTTTTCGAAATAAACTTGAGTTTCCTTTTACTTTTCTCCCATTTTATCTACCTTCCTTTTCGGGAACAGTGCGTATTTACTTGCTCTTTCTTATACACGCTATCCTATCACCTCTCGCGCTCGTCTTTCTTTACCTAGTATGTCACATACCTCGCTTTCCTTTATGGAGTTGTCTTTGCTCCATGTCTTCTCTGGCTTCGCTGTGACATACTTCACCTGATGTTTCCGTTACAGCTCGCTTTTTCAGTCCCTTTGTCACAAAGCAGGTTTTCGGTACTTCTTGCGGTTCATCATCTCCCCATTCATCTTCCTTAGCCCCTTTCGTCCTTCCCACTTTTTTCAGGTCCCATCCTAACACGAATTTCTATTCTTTTTTACATTCGTTATGCCTTTACCTTTCTCTTTTCTTTCTTCCATAACCTCTCCCTACCTTCGTTCTCTTTACGCACTTCAGAGATCCATATCTGTATAAACTTTTCTCTTTCGCTTATCCGATCCACATCATTTATTCTTTCTTCTCTCAATTTTTTGGAGTGTTCTTTTGGGAGGCACACCCTACTTAAGTGATGTTTGTCGTCCCTACGATAACCAACATCTTCTTGTTTCCCGACCATGTACGTCCCTAGCCCTCCTTACGCTTTCGTTTTTGCACTTCAAACCTCCGTGTGCTCCTTCCCGCTCAAATAATTCTCCCGATGTTTTCTGTATCATCTTATCCACTTACTTTTGCGCTTAGTGGAAATGATGGTAATTCCCCCGTCTGGTCTTGCCTTCGTACAATTTAGTAACATACGCTTTCTTCCCTCCCAGTGTCTTTACGTCGTCCTCCTAAACCCTCACTCGTCTGGTTCGTTTCCATTCCACCCTCTCTTCATCCTTTCTTGTTTCTATTATCAATCCCAAACACATCTCTGATACTTAGTACTTTTAGGAATCCATTATCGAAATGCAGTCATATTCCACCCCTACGTTACATGCTCTCTTTTTTCCAGTCCATGACACTTATTAGCTTATCCCCATCCGGATGCTTGTGTTCATTCGTTTCTAACCACCTCTCCTCACGGATAAGGTTGATACAGCCTTTTGTATATGGGTAAGCATAAACGACGTTTTTCTTCCCTTGATTCGGATCTGGCCTTCATTCCTCATGACTTAGCGGGTCTAACCTCGTTCTATTTCTTTCGTCTTATCTTAACGCAACTGTTCAGAATCTACATCTAATTGTCTTTTCTTTTCTTCCATTGACAATCCCACTTCCCATACAGATTTCACTTGCTCAATGGTTCTCCCTTTTTTTCTTAACAAGCTCTGCTCATTTGTTTCATTTTCGTGGACTAACTTTTGATCCTCATTATTTTTCCTGCTAAATTAAATAGCAGCCGACCAATAAAAAGAAACCCGAAAACGCCGTAAGACCATACAGAGCCCTAGCACTACACAATCAAACAAAAAGACACTCAACCTCCGTGAGTGGAGAGTAAAAAACCATAAAAAAGAAGACACAACCCCAAGCAAACAACTTGGGTGGAGAGCAAACACAAAAATCCTACCCCACGCTACATACAAACCAAAGAACACCAGTAGCACCCCACAAAGTGATAAAACTAAACCTATCCCCACCACTCGCAAACTTCACCCCCCTTCACGCACAATCAAAACAAGTCCGGCAGCACAATAATACCAACAGCCCTAGATACCAATATAGTTCTTACCTTCTAAACCACCCCAAAAAAGCCCACAGATACCCCATGAGAGTCAGCCAATTAGACCATCAAATTCCAAATAATTCATCCATATCTACACCCACATAACAACCACTAAAATCCAACCTCACACCCAATTACAAAAATAACGCGACCTATCCTC-GCTCTACCCATTCCGTACTCCACCCAAACACAAACCATTTCCCCTACCCCAAAAACCGCCACATTCACAAACACATCCATATAACCCAAACAACTAATAAATCCAATGCATCTACAACCATATACCCCCCCAAAACCAACCTTAACCAACTTATCCACTTATAGAAAAAATGAGGTACAACACCCCAAAATTTCCCCCACATAACCATCAGTATGCACCCATGCAACCAAAACAAACGCTTTTAAGCCACATCCTAAAATAAGAACTAAATAAAATTACACCTAAAAACTCTCATTACTAACATCACTCCCAAGACTCACACCACTCCCCATTTAACCCCAACCTCGGCCTTAAATATCCATCCATCCCCTAAATGGCTTCCACCTCATCAACAAAACCGCCTGCTCCTCCAATCCGAATAACACTACAACATATTTACAATACACCACTACATACCAAAAAACATAAGAAAAAAATCAATGCGCTAACTATTCCCACCATTTCCCAGATTTTCCACCGATAACAACAAAACAACAATCTCCTAAACACCTACCCGCTACATTCCACTCTTAAACTAGTACCCACCCCCATCCACTACCAATATAATCCAAAAAACATAAAAGTAGTCACACTCAATCTATAAAATATCATTTACTCACCCTACCTAATCAGTTATATACGGTACTAACACTTCACTCTCACTTAAACCCGCCCATTACTAACCCCTTCAAATCTCCAATCACACCATTACCTTACAAATCCGTATAAATACCCAACCATATAGAAACACCATCCCAACCAGTCCCACCAATATAAACCCAAACCAAAAATAAAATACTTAACTCCACACTCTGAACTTAGAAGGCCATATTCACAATTTAAAACACTCTCTATAAATTTACCTATCGAAGAGATTCAACAAAAAACATTAACCACCATCCACCACATAGTATCGTTATAATCCTAACACCACACTACCATCATGCAAAAACACTCAAAATCTATTCTAGTCCATCCCTATTCCAAACACATTACTGCAAAACACACTTCAAACCTTACAACCATCCCTGCTAGGACACATCGCAAAATTTCAGAACCACAACTTACAAGACCCCCAATACACCCTACACCCACAACACCGAATAAACAGCATCCCACCCTGAAACAACGCCACTTCAACACTGCTATTCCCGCCAGACCAACCAAAATAACAAATAACTCGAAAACCTAATCAACGAACACCCCCAAAACAAACTCAAATCCCAAACCACTTTCCCCGAGCTTTACTACCTTTAAACACCACACATTAAATCCATTCCATATTCTTCACAATCATTCTCAAACCACAAACAAAATTACATCCCACCACACAAATTAGACAATCCCAACCCAGACTCCTTTGAACTGATAGCCCCTGCAACGTACCACGTAAAGAACTGAGCCCAATCATACAACAATAACACTATGACCCACCCAACCTACAATAAAAAAAATAATCGTTCAAATCACCACCCAAATCTTAACTTTCAATTAAAACTTACAATGAGCCTTCAACAATTACACACCTACTTCCCTATAACCCATACTGATCCCCCAAAACACCTATCCTTGCGATCATATTACTCAGCCCACCCAAAAACACATGTACCAAACCCACAACCAACGATATAAAACCCATCTCAACTTACCCCCACCCATCGCACCCAACCCCCTCGAACATACAGACAAACTCCCCCCTAAGTTAACAGCAAAAAAGCAATATTTACCCACCCCACCCACCCCACAACAACAACCACTCGACAATACGAAATCATAACAACCCACAAAGTATAATTCCAATCACCACCACCAACAGAACCCCATATGCACCATCACACAGCTACCCCACCTCCGAGCTATCTCTATCAAGAATCACATCAAAAACAATCCACAACATTTGAACGAAACTCTACTCATACCTCACTATAAACATTCATAATCCCAACACTAATTATAACTTCCTAACTCCCCCGCTAATCCCACGAACAATAACAACCCAAACAAAACAATACCAGACAGAAAATGACGGATACTAACTTACCAAACAAAAAAATTCTAAACGCAATTACCATCACATTCAGGAAAACACCCCATCAAAACCCAAGCTGCATTTCCATATTAACAGTATCACACCAACTAACCACCACCACACCCCCAACACGAAAATCGCAAAAATTACCAAATCACCAAAATATACCCCTACACCTTAAATAACGCTATCCCGCAACAAGAATTCCACACCACAAATTAACCCTTTACCCAAAAAGCAGTCAGGTAACCCCCATTAATCCCAACCCGCAACACACACAATAACTAACTCACACAAACTCCTAAACCCAAACACCCTCCACCTCTAACACAAATCCCCACAAAATAACACATACAGTCCTACCCCCAACATCAACAACTCCACACCCTAAAACTAATAACCAGTAAAAACATCGATACCCATACATTCCCATATTCCTCCAACAACATGCGGAAACTATCTACCAAAACACCTCAACCAAAATACCCACAACTCAATCAACCATCCTCCAACCCAGTACATCTGGCGTAACTTATTCAATTCAACCCCTAACAAGAAATCCAACCTAACCTCCACTCCCAAACCCCTAACCCCAGTAACCAAACGAAAACAATTCCACTCCCCAGACTCGTACCAACATTGCCCCATATCGCCGCCAACCCCTTGCCTAAATAAAAACCACCATCACCACCCATTCTCCACAAACTCTCCACACTCAAAAATCACAAATAAACCCCTTTAATAAAAGAACACCTTACCAGCTCACCTCAACCCCCCCCAACCAAACCCAAACCCCATCTAACAAAGAAGGCCAACGATATATCGCCAACACCAGATCATTCCGCAACAAGCACTGACCTACACCCCCATTCTCCGCCACAACCACTAGTCATCACCAAAAATGCCATCCAACCACACCCCACAGTCAATTCCTACAAACCCCCCCTCCAAGCCTCCTTTAACACCAACCAGAAAATCCACCCAAAAAAACATTACCACACATCCCTAACAAAACAACCAACCAACAACTCATCGCACACTCCCCTCACCTCACGCTCTAACCCCTCACACCACCCAACCAGCACATTTCACACCCCCCTAACCACCCACCCACACATCAAGATCATACCCATACCTAAACATCATCTAACACACACCCACAACAACCGACAAAACATCACCATCAAACCCAAAACCCCCCCAACTCCCCTCCATACCCTATAATGACCGACCGTCCGAACGCGCACCAATGAACACCCAATCCCAAAATCCCTACTGCACCCCACCTCCCGCCCCTACCTCCCCACCGCGCCCACACGACCATCGAGCCCAACAACACCATCCAACAAACAATAACCGTGAACACCCACCCACGCCAAGAGTACCCACCATAAACAAATAAGATCCCGCCCAAAGTTTCAAGTATCCGCGCCCCATAAATTAACGTCAAGACAAAAATCAAACAAGACTTGCTTAGCACCACTATTCAAGACAGTTCCAAGGTAAACCAGCCACCGCGGTCAACGTAAAGTTAACATGCTATCTAACTAACAAAATGAATGTCATAACTACACCTAAAACCTCCCTAAAAAGCGCCCACGATAAATTTCAACGAAAAACATTAGATACCTACCTAAATCTACCTCCGAGAACTACGACAAACTAAAACTCTAACTAACCCACGGATAATAACCCAACACCCAATTGCCATACAGGCCAGTGAACAATAATAACACACAATCAAGTATAACAACC-ACGAAATGAAAAAGGCGGACAGTAACAAGAGAGAAACCGGCCCTACCACACAACAATATAAATAATAACCCACTGAATAAAAGGGGAAGCATACTAGCTATAAACCAAAGCATTCAGCTTACACCTGAAAGATGTCCCAAA-CTAGGACTGAGCTCGGTAAACTTAAGCATCCTTCAAGT--CCCCCTCTAGCTCAACCCCATGAATATAAATAATCTACTGCTATACCTAGCACTCTGCACCTAGTAGGCGAGAAAAGTTGACGCGATAGAGATCCGTAGTAAGAAAGATGAAATAATAGTGAAAACAAAGCAGAAAATAGCAACTAACCGTACCTTTTGCATCATGAAAGAACACCGAACGAATAACCCATCGAAAAGGAGTAATAGGGAACGTAGCAAAAAACAGAAAAAATCGACTGATAGCTTTGAAACCTAAACCACCCCCCCCCGGAATCAATCAGCCACGAGATAGCAAGTACAGAAAGAGTACAATCTATAATATAACTCATCTCCCCCAAATACTACTTTAAGCAATAAAAAAGTGTCAAATAACTA-TACTAAAAATCAAGAAACATCAGGACAACCACTACAACGTAGAGAATCAATATGAGTATACCCTTCTCTTAAAAGCTTACA--CCTAACATTAAACCACTTATATCAACACACCGACAAGACAAGTATTAAACCACCTTAACAACCCAATTACTAGAAATAAAAAAACTAGGCAAACCTACACCAATAGTAACAACAATATGATTCATATTAATCCTACGGGTAGCGCAATCAACTAAATATTGTATGAATTAAAAAACTGCTAAGAAATTGATCTTGCAAAAGATATGAAACGAAGATAATCAAGGATGCACTCAACTCAAACCTACCAAGGTTCACCATCTGCA--GCACCTCATCGGGGAAAGAAGATCAAATAAGACCATTAATCTTGTAAACTACACCAAAACTAACAGTAACCAGACCTATAAATTAATGAACCCACATAACAGCTCAAGCCCATAGACATAACCTCGATGTATTCAGCAAGTTGTTCTTAATAACTGGGTTCAGCAAAGGTTTATAGCCTCTAGGAAACCGAACAATACTAAAAATCCCTCTAAGGAAACAACTACGAAGAAAACTCCATACATCCATGTAGAAAACCTGGAAAAGATGATAAACATTCCACCAATAATCGAAACAGATCAAAACTTCCTCTTATCAACCAACCCATACAAATTTTAACCTAAACTA-AACTTCAAAAAATTTAAAGTATATTAAATCTGTGCAAGTTAATTTAAGGCCTCCCTTGATAATAGTTAACAGTTATCCAGCTTCCTTTAAATCATTTGCAATACTTAAATTGAAGTGAACTACAGCTAAACACTCCAAATCGAAACATTTTCAAGTTAAACCACTTTTTTTAACCTAATTGTCAAAATCTTAAAACAAATGAAACACCTTTTAAAGAAACTACTTTAACTAAACTTCCAAAAAATGCAACCATAAACAATTTCGGCAGATCGAACTTTATAACAATTGTGATAAATTTAAAATGGTAACCGCTGCTAACATTCTAAACCAAAACAGTAACTTAGGATGCAACTTAATGAAACTTGTAAAGACTACTGCACCCACTTAAAACCTTCCCAAATTATTTAACATTACGTCTCTCTTAGGTATACCTAAGGAC-AGACTTTCCAACCTACTGTTAATTTTGCTAGAATATACATGCGTGGCCCTCTAAGGAGCGGTGGCACACGTAGCCACCCACCCCGGGGCAGTAATTTAAGCAATAAGTACTTGACTTATCATAGCACGGGTTTCTTGTGCACAAGAGACCCAACTAACAGTGGCGTGGTAAGATCCAACTGCGCAGATGGATCTTAGCCACGCTAAGGCACATGGGCCCATGCTTAGCGATACTCGGAGTATCGCCAGCGCTGGATGGCGGTGCCCTACTAGAAGCCTGTTCTATCGCGATCCATCCCGCCTACATACCCCGTCGCCCGCCT-AAGAGGCGAGCCAGCGCTAGACAGGGGTATAGCGGGATGGAGAAATGGGCTTTTTCTAGAATAAAGGGTGCATCCTTTTTAGAAACAGATCTATTTTTAGGGCACGTACAGCCCGTCCCTCCTCAGCCAGCTGATGAGGGTCGTAACTAAGTGTACCGGTGCACTTACAAGGCGCGCCTTGAGCTAGCGGCAGATGCAAAGGCCTTTAGAGGCCTCTCCCTAGCAATTTGTACCGGAAGCTTTTTAGCCAACAGCTGTTGCCCCCACCTACTACAAGCGCTAGCCCCGTTCTAGAGTGGGGCTTGTAGTAGGGTGCCGTGGGGGGCCTGTGAATGTTCCCTATACAGGTTTAAAGGAGCTCCTTTAAAAGGGGGGGCGCCCGGCGCCCCCCTACAGGCCTATATAGGCTAAAATGCGCCAGCTGCCGGGCGCGATTCTGCAAAGGAAGGCCCGTGTTTAAACACCTTCAGCGTTGAAGGGCCGCCGTGACGTTACGGCCGCGGTACCGTGAATTGTCCACGGACGGCCGGGTCTTTCTTTGCAGAATCGTTCCTGCAGGACATAGAGACCCTGGGACTTAAAAACCATGGTTTTTGGTTGCGACCTTGGAGCTCCAAACGATCGTCAATTGAAGTCCCAGGGCGAATCTCCTGATCAGGAGGTTCGTGGATCAGGACCCAATGGTGCGCTATTGGTCGTTAACGAGTCCTGATCTAGACCGGATCCGGTCTCTCTATGACTTCTACGGAGAAGTAAGGCGCCTTTTATATATAACCCGGGGGAAATGCCTAGGTCACTAGTGAAGAGGCCTCTCATTTCCTTTAGAAAAGTAGGCCTACAGGAGCTCCCATACATATTTTTCTAAGTAAGGAGCTAGCTTTGGGCCCGAGATGGCCTTCCCTTACTAAGAAACTGGATAACCAAGGCGCCTTAAGAGCTCTTAGTTTCTGTAAGACCAACAGGCCTGTCCTGATCAGGACTTAAGCAGGCCTCCTAGACAGATGGGCCCATTATAGCTAAAGCCCAGGCCTGTCTAAGATCCTGGCACATGTGCATGAGCTCACATGATCACCAGGACCCGATAAGAAGAGGCCTCTAAAGGCCTAAGCTAGCTCTTACCCAAGAAAGGAAGGCCTCCGATGGCCAACGCACATGCCTTTCGAGAAGTGTAATTACTAGCCGACTAACAGGCCTGTACATCTCCATTAAGGCTAGCCTAGAGCTAGGAGGTCCTCCTTAATGAGCTCTTCGTATTTACATTGATCTCTTCTGGCCAGAGAAGAGCAAGAAAGTGTCTAGACGCTGATTAGCAGTAGCTATAACTTTCTGCAAATAGTTTAAACTTAGATTGTGATTCTAAAGAAGCTTCTTATTTGCCGAGGGGTTACAAGAACTCCTGCTGAGCTCAGCCCCCTTGCTTTTAGGATATCCTTGGTGCCACCTTGGCCAAGTAAAAGCAACTCTAAGTTTAAACTTGGTACCAAGAAGCTTCTTAGAGTATCAGGAAAAAAGGCCTTTTCAGCTCCCAAAGCTGAATTCAAACCCTCCTGAATTTCTGCTTGGCCAAGACGGTCTGAAAAACCGTGTTGCAACCAGAAA
DRONO CCTTACCAATCTTGACACAGGGTCATGGCAGCATACGCAGCAAGGCTGCCCCGGGGGACTAAGCACCAATTCCTTAAACACGCTCGAAATACCCCCTTCAGCACGCTTCCTATACGGTTACTTGTGTATATGCAGGCCGGGCAATTGGACGAACTTGAACAGATACAACGAACGCCTCATTATCCGAATTATACGGAACGCTGCAGGGTGCGTGTAGGTGGGCTGCTTTGGTGAAATAAACAGATTCACATCACCTGCTCCGCGAAACTCTTGTTTGCGTTCCTCTGCCACCCTAATCCCACGCTTTCAAACATTGGCCCTT-AACCGACATACACAAGTAAAATAACTGAGTAGTGAAACGAACCATATCCCCGGGGTAATTCGCGGGTGTCCTTAATAGTAAGCTGAACCAACATTTTCAGGAGAACGCGCTCTTTCGGCCGATCAAGCCCTAGAATCCAAACTAATTTCACAACAACGCATGATGGTAGTACACACAACGTTTATCAGTAGGAAATGCACTATATTTTGCAAGGGTTTCAAAAACACTAAAATTAAACGCAGACACGCTTTGGCCCCAGTACATTACCGCAACGAAGAGGAATACTCCGCTTTCCCGTTGAAACCCATGACAACTCAAACAACAAGACATCTAACTCCTCAACATATAGATAACTTTTAACAGAGACTCATGGTGGAGGAGCACCACGGCGCCGACCGGGCATAGGGAGCGTGAATTAGACGAAGGTGATCGCCAAGGCGAGTCCAAAAATTCTCCTTCTCCGTTAGGGGGGAGTAGTCCCGGACGCGGGTGGCGATTCCTGGGTTACGGAATAAAGAAAACCGCACTCACCTGTTGCAAGACCCCTCCGCGGGAAACCAGCACAAATTGCGGGGGCGCTCCCTTTTGCCGGTATACCGTGAATCGGATTGGAAGCTGTAGAGTGATTAGTCGTAGTGCCATAGGAGGGACGTTATGAAAAGACAGAAGTATTGATCGGAAATGCCACTGTGTATCTAAGGCAGAGCGATTCGAGCCGATTGGGCTCTGCTAGGGTGATGGTACTTCCTAGTACCCATGAGCTGGATAGGACATTCCCTCGCGGACCCTTGTCGGTACTAATTTAGTCATAAGGAACATAATGGTTTACAGGCCGCACAAAGTACGTCCCCCATGGCGTGCGCGAGGACTCTGTCGGTTCAAGGCGGTCGCGCAGGCGATACGCTTCATACAGACTTAAGGGCGGGCATAACCGAGCACCGCCTCCACTAAGGAGGCGCACAGAGCCTTTATGTAGTAGCTTGTTAGCATGCCTGCTCCCGGGCCGGGCAGTCACGAAAGGGGCCTTGGCACGGAAGGACGCCACATTAAACCGATTGCTTGATGGACATACAGGGTACCACTGATTTCCTGTTTACCCACACTTCAACGTTGATCCCACCACCTTACAATCCAAAAAACACACTATCTATAACATTGCTGACCTCGACCACCTCCTCACTCCTCGGCTAAACCTACCCTTCCCAAACTAACCAACGCATGCACTTCAGTCCTAACCGTCCTATACAACCTAAAGTGTCCTCGACCAGCCACCTATCGCCTCGGACACCACGCACAGAAACCACCTGCGGCCAGACAGGCCCACCATAGAAGCCCAACAATACAGTACCCCAACGGGGGAACGTGTGCCCATTTCGAATAGCCGCTTCAGGCACTCATGGGGGCCAATGCAATTCTATATTTATGCCTACCGACCTTCGGGCGGATCGCCACAGCAGCCTGAACTAATGGTTTCGTTTGTTCTATGCACGTGGCTCCAGAACCACCGGCCCAAGACCGTGGAGATGCCAAAGGACACGACGCACAACTGTTTAGCCGAGTCGGTTTAGGGGTGTATTGGAGTCGCCGAAGTTTCAGTCCCCAATCTATACCTGTGGGGTTTCTGGGATTTCTAAATTTGTTAAAAATACCCTCACAAACAAGATTCGCAACGGGACTCTGTGTGCTGTGCCCTTACTTCAGGACTCCTGCGAGCCCCCCTGACCCCCACATCTATAACCCCACGTATGTACGGTGTGGTATTTCTTTTTGTACAGCGCGTCCACTATGCCTCGAAACTCTGGCTATCACACACTTATACGTACGTTGTGGGAGCGACGTTACACGTGCCCACACCCTTACAAAACAAACCCAGCCTCAACATAAAAACACCAGGAACCTCCCATTCCAACTCTGGGGCATGCCCGCTTTCCCCACAGACACCCCGCAGCACATAAACAAACCTAACGTTGAGGACTTATTGGACACACACAACTGACCGCCAGGATCCTTACAATTCCCGACCCCCACAGACCCCACGCACCTCACTTAGACTGCGCCAATAGAGCTTGCCCTTCAGCGGGCAGGTATCGGTCCACGGTGAACGAACAGCCAATTTTCTAACGCTGGCAAATATCCCAGTATTAGTTTGACAGTGAGGAAACAGTTTTGGAACAATCGCATTACTTTGAAATGCACACACTCACGCCCCCCCAAATTTCGACAAAGCCCAAATAGGCAAAAGTTATTACAAACAGCGACCAGTTACTACCAACCGATCTTAATACATAACGCCCAACCACCACCCACACGCATGAGAACCCAATACCACAATCACAACCCTTCACCAACCTAATAGAAGTTAATACATATATTGAGAAATCTTTATACATAACCATAAGCTTACTTCAGCTGATTACCTGATTAGTGCCAAATTATTTATCAGACACAAGAACTACTAGTGGGGAATTCCAGTTCGCGGGAAGGCCGGATACAGGGGCACAAGTCGTAAAATGACCGTTGACACCCCCCGCACGGAGATGCTGCCCTCCGGAGGCACGTGTCCTAAAGGGGATCCACACCTCAAACAGAAATCTCGGCTACTGGATGCACAGAAAAAGTTATACCGCAAGAAGCACCCCGTCCATACGTTAGACTCTTGTAACACGGGCGACAAGGTCACCCAAAGTTAAGACGCAGACTCGGTTTAGCAAGACAATTCAATGCCCATCGATTAGATAACAACAGCAGTACACTAACAAGATCGGAACAACCGTGAGAGGCCAATAACCAAACCAAACAAAAAGGAAGAACGAACGTGCCACACACACTACAATTATTAATGTTACCTCCCACAACCAAGCAAGTCCAGCTTTAAAGCGGTGGTCCAGGAATACCCAGCAAATCGTTGCTACACCCTACAAGCAACATCCCCAAAAATCAGCCTCTAATGTTATGTCCGATTAACACAGCCCGACTAGGATCGTTTGGCATCAGCTGTCACACCGAGGTTTTATATCCAGCGTTTGTTCTAGATAAGGACCCATAGAGTGGTGCCTGCATTTGGAGAAACTTGACTAGCACGGTGTGGTTGGACACACTTGCCTCCCTTAGGAAAACCATCCGTGTAACCGAGTCTGAACTCCTTTCAGACGTACATACCCACGTTTCACCGGCGATACGACCGACCCAACGTTTCTGTGACCTACAACGGGCGCGGTGCACTCACTCCATACCTAATCCCTCACTTCCGGACCACATAGACCGGCCTAAAGCAGTTATTCACCACTCAAGGCGAAACTTT----------------------------------------------------------------------------------------------------------------------------------------------------------------------------ATTGTAATCTCTCACTCTTTCTCTTCTTAGATTGATACGAGCATTGCTGTTACTCAGTATTTAACTGCCCCCCTTTTTCCTTCTTTCTCTGTCTCTCTCTCATATGTTTTTCTCGTCTACTTGCGGCCACAACTTGCTGCTCACTCAATCTCTTTTCTTTTGGAACTACTCTCAACTATTTCCGCTCTTGATCCTCACAGCCTATCAGACATTCGTATAACCGCTCTTTTCAACATTTTACTCCTTTTACGCTATCCATTCTCTCTACTTTCCGTTGTGCCACGTGAAATTATTGAATTCTCTCTGTGACGTCTCACGTCCA-TACACATTGCTGTTCGCCTCTCGAAGTTCGCGTATACTCTTCTTCACAACGCTACCTAATTTACCCCCTTTTCGTCACGCCGAGATCATCACCCGTTTCCCTCTATGTCCTATGTCATTAGCCTCCCTTTCCTTATCCTCTTTTCCCCTACCTTCCTCTTCCCTGGGTGTAACACGATTCTCCTCATGGTCTTTTAACATCTTCTATATTTCCCTTTCTACCACTATCCTTCCGCACCTTACCTTTCTTCTCGTCCTCGTTCAGTTTAATCAAATCTCCTTTCTTCTTGTTTATGTCAACCTCTCCACCAATAAGATAAACACTCCTTCCTCCCTTCTCCTTTCCTATCTTCGGTTCCAAAATGCTATTTGCGCGTTGCCTGTTTGCATGACGCTTGAAATAATTTCCACTTTTTTTTTCTTTGGTGAGTTCTTTGCCATCTCGTAATGTGTTCCCTTTTTCCCCTACGCGCGGCTACCTCGATCACGCCTATCTTCTATCGTCCTTGCTATTCCCTATACCCTCAAACCTTTGCTTTCCTTTTTCTCTTCCGTCTTTCAGATACCTTACCGGGACTTAAATTGTTGACATATTTTCGTGTTCATTCAACGAAACTGATGTTGCTTCTGTTGTTTGCAATTCTGTATACGCATCCCCTTTCTCCGTATTGGTCCTAGGCTAGACCTTGCTGTTTTTCTGGTCGTTTCACCTATCTAACAATTCATAATTCTGCTTCTTCGTCAGTCTTCGACTACCGCACATGTTTCGTATCTTCAATTGTCGTCGGACAACACACTGACTCCTGCTTCTCCTTTTTTTTGACTCCAGATCACATTCCATAGTAGGCCCAACTAACCATATAAGTCACCATGTAACCCCTTAATTATAAACTTTCTCTGGTTTATTCTTTTAATCCACTACAATATTGCTTCCTTTTTTCTCCTATTATTAATAACATCTACTGAAGAGCAAACATAATCTACATTCCCATCCGATGTTATAAGTTTCTACCTGTTTCCGATTACGCTCCTGTACACTCGGTAACCTTCCGCGTTAGAGCATGGCAAGATCTTTACCCTCATAAGCCTTCCCCCTCATACACGTTTTTCCGCTTTTTTACATTCTCCCACCCAACACCCACCCGCGCGCATATGTTAATCGCATTGTCTTTTCTTTCCTTTCCCGGGGTCAGTCCTATGTTATTCAATTCCTAACGAAGCTTTCCTTTTTTTCATTGTTCACTCCCCATCTATCTCTCTGTCCTTCGTGAACCTCTGATTCAGCCCCTTCCTTTTACCGTTTGCTCTGTGTCCATCCGATTTATTCCCCTCTTCTTCCTCTTCCCTTTTTCTTATCTCTTACATTTTTTGTATAAATATCAACACAATTACGCGCTTGCCCCTTCCCGTTTGTAAGCTATTCTGTTCTTTTTTAGGGATTGAGCTAGAACCCTAAGTGAGTTTTTCCACTTTTGTTGCTTACGTCCCCATGGTGCCCGTACTACTATCTTACCTTTCCGTCTCGCAAGTCAGAGAACTACTCTCTTTGTATCCTACTAAAACCTCTCAGTAGCCTTTCCGTAGTATTTGCCTTCTGTTGTTATATCCAAATGTACCCGAGATTATTGTTTATCTAGGGCGTATTCTTTTTCTCTGTTTCCTATGTCATACACAATCCAAGGTACTGCCGTCTCTGTTTTCTTTTTTATATCTTTCTCGCTATCACCTCTTGCCTTTTTTCTGTTAAGCAGGTAGCAATCTTATGTACCTCTGGTGTCTAGCATTCCTTGTAGTTTCTATCTCTGCTACACCCTCTTCTTTTCTCCGACGCGTCTTTCCCGCAGCAATAATATTAGATTATTTCCTTTTCCCTTCCAATTGCACCCAGTTTCCTGTAGTACCATCAAATCAGCGTAATCCCTTTTCGGTTCTTTTCGAAATAAACTTGAGTTTCCTTCTACTTTTCTCCCATTTTATCTACCTTCCTTTTCGGGAACAGTGCGTATTTACTTGCTCTTTCTTATACACGCTATCCTATTACCTCTCGCGCTCGTCTTTCTTTACCTAGTATGTCACATACCTCGCTTTCCTTTATGGAGTTGTCTTTGCTCGATGTCTTCTCTGGCTTCGCTGTGACATACTTCACCTGATGTTTCCGTTACAGCTCGCTTTTTCAGTCCCTTTGTCACAAAGCAGGTTTTCGGTACTTCTTGCGGTTCATCATCTCCCCATTCATCTTCCTTAGCTCCTTTCGTCCTTCCCACTTTTTTCAGGCCCCATCCTCACACGAATTTCTATTCTTTTTTACATTCGCTATACCTTTACCTTTCTTTTTCCTTTCTTCCATAACCTCTCCCTACCTTCGTTCTCTTTACGCACTTCAGAGATCCATATCTGTATAAACTTTTCTCTTTCGCTTATCCGATCCACATCATTTATTTTTTCTTCTCTCAATTTTTTGGAGTGTTCTTTTGGGAGGCACACCCTACTTAAGTGATGTTTGTCGTCCCTACGATAACCAAAATCTTCTTGTTTCCCGACCATGTACGTCCCTAGCCCTCCTTACGCTTTCGTTTTTGCACTTCAAACCTCCGTGTGCTCCTTCCCGCTCAAATAATTCTCCCGATGTTTTCTGTATCATCTTATCCACTTACTTTTGCGCTTAGTGGAAATGATGGTAATTCCCCCGTCTGATCTTGCCTTCGTACAATTTAATAACATACGCTTTCTTCCCTCCCAGTGTTTTTACGTCGTCCTCCTAAACCCTCACTCGTCTGGTTCGTTTCCATTCCACCCTCTCTTCATCCTTTCTTGTTTCTATTATCAGTCTCAAACACATCTCTGATACTTAGTACTCTTAAGAATCCATTATCGAAATGCAGTCATATTCCACCCCTACGTTACATGCTCTCTTTTTTCCAGTCCATGACACTTATTAACTTATCCCCATCCGGATGCTTGTGTTCATTCGTTTCTAACCACCTCTCCTCACGGATAAGGTTGATACAGCCTTTTGTATATGGGTAAGCATAAACGACGTTTTTCTTCCCTTGATTCGGATCTGGCCTTCATTCCTCATGACTTAGCGGGTCTAACCTCGTTCTATTTCTTTCGTCTTATCTTAACGCAACTGTTCAGAATCTACATCTAATTGTCTTTTCTTTTCTTCCATTGACAATCCCACTTCCCATACAGATTTCACTTGCTCAATGGTTCTCCCTTTTTTTCTTAACAAGCTCTGCTCATTTGTTTCATTTTCGTGGACTAACTTTTGACCCTCATTTTTTTTCCTGCTAAATTAAA----------------------------------------------------------------------------------------------------------------------------------------------------------------------------CCTACTCTAACCTACCTACAATCCAATGAACACCAATAACACTTCACAAGATAATGAAATCAAACCCACCACTATCATCCACAAACTCCATCACTCTCACCACACAATCAAAGCATATTTAGAAGCACAACAATGAAAACAGTCCTAAAAACCAACACGATCCTCACCTTTTGACCCACCTCAAAAAAACCTGCAAACAGCCCATGGAAATCAACTAGCTAACTCATCACGCCCTAAACACTCCACATATACCCACACCAACATAACAACCATCAACACCTAACCCTATACCCAGTCACAAATACAATACGACCTATCTTC-GCCCTATCCATTTTGTATTCCACCTAAAAACGAATCATATCCCCAACCCCAAAGACCACCACATCTACACATATACTCATGCAGTCTAAACAATCAATAAACCCATTATGCCCACAAGCATATACTAATCAAAGACTCAACCCAAACAACCAATCAATTTATAAAAAGGACAAAACACAACATCCTAAAATCTCTTCCACATACCCATCTATACACACCCATACAGCTAAACCAAACATTTCCAAACAACATCATAAAACAAGAACCAATTAAAAACATACCCAAATACACTTACCACTAATATCACTTCCAAAATTCACTCTACTCATACCACCACCCTAACCTTGGACTTAATTTACCACTCAACCCTTAAACAATACCCATCTTAACAAAAAAATCACTTACCTCTCCAACCCAAACAGCACTACAATATATTTACGACCAATCGCTACATACCAAAAAACACAAAAAAAAAACTAGTATTCTAGTTATTCTTATCATTTCCCAGACCTCTCTCCAAAACCAACAACGCAATAACTCCTCAAGCAATTTCTCACCACACTCCACTCCTAAACCAACACCCACCCCTACCCATCACTAACTTAGTTCAGAAATTATAAAAACAATCACGCTTAACTCACCAAATACTACCCACTCACCTCATTTGACCAATCATAGACAACTTTAACACTCCGCTCATATCCAAACCCACCCATTACCAACTCTTCCCGGTTTTCGACCACACCATCACCCTACAAACCCATATAACTACCCAACCACACAAAAACACTATCCCAACCACTTCCACTAATACAAATCCGGACTAAAATCAAAACACCTGACTCCACATCCTAAACTTACAAGGACATATACACAGTTTAAAATATCCTATATAAATTTACCTATTAATAAAACTCAACAAAAAACATCAATCATTACCTACAACATAATATTATCGCAATCCTAATACCATACTACCACCACACAAAAGCATCCAAAACCTATTCTAAACCACCCTCATCTCAAACACGTTACTACAAAACACACCTTAAACCCTACAACTGTCCCTATTAAAACACACCGCAAAATTTCAGTACCACAATCCAAAAAACTCCCAACACATCCTACACCCACAACCTCAAATAAACAGCACCTCACCCTAAAACAACACCACCTTAGTACCACTATCCTCTACAAATAAATAAAAACAACAAATAAACTTAAAACCCAATCTAGGGATACCACCAATACAAACTCCAAACCCAAACCAATTCTCTCAAAACCCACCACCTTTAAATATCACACATTACATCTACCTTATACCTTTTGCTATCAACCCCAAACCACAAACAAAACCACATCCCACAACACAAATTAGACAACCTTAATCCAAACCCTATTAAAATAATAGTCCCCACAAAACACCACAAAAAAAATTAAACCTAACTACACAACAACTACCCCACAACTCATCCAACCTACAAAAAAAGAAATCAACACCTAAAGCACTATCTACATCCTAATCCTTGGTTAAAACTCACAACGAGCTCTCTATAACTGTACATTTACTCTTCCATAACCCGTACCAACCCCCCGAAACACCCACCCCTACGATCATATCACTCAACCCGACCAAAAACACACATACCAAACCCACAACCAACAACATAAAATCCATCCCAATCCACCCCCACCCACCATACCCAACCCCCACAAACACATTAATAGATTCCCCATTAAATCAACAGCAAAAAAGCAACATCCACCTATCTTTCCCACTTCACAATAACAACCATTTAACAACATAAAATTATAAAAATCTATGAAACGCAAAAACAATTTCCATCACCAACAGAATTTTATATGTACCACAACGCATCTACCCTACTCCCAAACTACCCTTACTAAGAGTTACATAAAACACAACTCATAACACCTAAACAAAAACCTACCCACACTTCATTATAAACATTCACAATCCAAATACTAAATGTAAATTCTCAACCTACCTAGTAACCCCACAAATAACGACAAACCAAACAAGGCAAAATCAAATAAAAGACACCAAACACTAACCTACCAAACAAGAAAACTTTAAACGAAACCACCACCACACTCGAAAAAACGCTCCATCAAAACCCACATTACATTTTCACATCAACAACGCCACACCAACCAACCACTACCGTACCCCCAATTCAAAAAACATAAAGACCATTAAAATACTAAAATACACTACCACAACTCCAACAATATCACTCTGCAATAAGAATCTCAACCCACAAGCTAACCTTCCAACTAAAAAACAGCCAGGTAACCTCCACTAACCACAACCAACAACACACCAATTAATAAACCCACACTAACCCCTGAGCCCAGATACCCTCCACCCCTAACACAAACCTTCATAGATCAGCACATACAACTCTACTTCAAACACTAACAACCTCACACCCTAGACTTATTAATTAACAAAAACATCCATACCTATACACCCACGAATCTCACCAACAACATATAAAGAACACCTATCAAAACACCTTAATCAGAACAACTACAACCCAATAAACTATCCTCTAACCCAATATATCCAATACAATTCACTTAATCTAACCTCTAGTAAAAAACTCAACCCAACCCTCACTCCTAAACCGCCCACCCCAATAACTAAACCAAAACAACTCCGCTCCCCAAATACCTACCAACACCACTCCCCACTACCACCAGCCCCATATCTAAACAAAAATCACCATCACCATCCATCCCCTATAGTCTCTCCACACCTAAAAGCTACAAACAAATTCTTTCACCAAAAAAACACCTTCCCAATCCATCTTAACCTCCTCTAATCAAACCTAAATCCCACCTAGCAAAGAAGACCAATAATACACCGCCAATACCAAATCACCCTACAACAAGCTCCAACCTACACCCCTACCTTCCACCATAACTACAAACCGCCATCAATAACACCACCCAACCACGCCCCATAACCATCCTATATAAACCCCTCTCTCAAGCCCCCCCCAATACTATTCAGAAAACCCATTCAAAAAAACAACACCACACATCCCTAACAGAACAGTCAGCCACCAACCCACCATACACCTCTCCCACTCCGAAACCCAACTTCTTATGCCACCTAACCAATACATCTCACACTTAATTAATTACCCACCTACACATTGAGATCACACCCATACATAAACATCATCTAATACACCTATACAATAACCACCAAAACACCACTGCCAGATCCAAAACCTTCTCAACCCCCCTCCATACCTTACAATGACCA---------------------------------------------------------------------------------------------------------------------------------------------------------------------------------------------------------------------------------------------------------------------------------------------------------------------------------------------------------------------------------------------------------------------------------------------------------------------------------------------------------------------------------------------------------------------------------------------------------------------------------------------------------------------------------------------------TGAGCTCGGTAAACTTAAGTACCCTTCAAGT------------------------------------------------------------------------------------------------------------------------------------------------------------------------------------------------------------------------------------------------------------------------------------------------------------------------------------------------------------------------------------------------------------------------------------------------------------------------------------------------------------------------------------------------------------------------------------------------------------------------------------------------------------------------------------------------------------------------------------------------------------------------------------------------------------------------------------------------------------------------------------------------------------------GGTTCAGCAAAGGTTTACAGCCTCCAGGAAACCGAACAATACTAAATATCCCTCTAAGGAATCAACCACGAAGAAAGCCACATATAACTACATAGAAAATTTGGAAAAGATGATAAACATTCTACCAATAATCGAAACAAATCAAAACTTCCTCTTATCAACTAACCCATACAAATTTTAACCTAAACTA-AACTTCAAAAAATTTGAAACACATTAAATCTATGCAAACTAATTTAAGGCCTTCCTTGATAATAATTAACAGTTATCCAGCTTCTTTTAAATCATTTGCAATATTTAAATTGAAGTAAACTACAGCTAATCTCTCCAAATCGAAACACTTTCAAGTTAAACCACTTTTTTTAACCCAATTGTCAAAGTCTTAAAATAAATGAAACACCTTTTAAAGAAAGCACTTTAATTAAACTTCCAAAAAATGCAACCATAAACAATTTCGGCAGATAAAATCTTATAACCATTGTGATAAATTTAAAATGGTAACCGCTGCTAACATTCTAAACCAAAACAGCAACTTAGGATGCAACTTAATTAA---------------------------------------------------------------------------------------------------------------------------------------------------------------------------------------------------------------------------------------------------------------------------------------------------------------------------------------------------------------------------------------------------------------------------------------------------------------------------------------------------------------------------------------------------------------------------------------------------------GCTAGCGGCAGATGCAAAGGCCTTTAGAGGCCTCTCCCTAGC-------------------------------------------------------------------------------------------------------------------------------------------------------------------------------------------------------------------------------------------------------------------------------------------------------------------------------------------------------------------------------------------------------------------------------------------------------------------------------------------------------ATCTAGACCGGATCCGGTCTCTCTATGACTTCTACGGAGAAGTAAGGCGCCTTTTATATATAACCCGGGGGAAATGCCTAGGTCACTAGTGAAGAGGCCTCTCATTTCCTTTAGAAAAGTAGGCCTACAAGAGCTCTTATACATATTTTTCTAAGTAAGGAGCTAGCTTCGGGCCCGAGATGGCCTTCCCTTACTAAGAAACTGGATAACCAAGGCGCCTTAAGAGCTCTTAGTTTCTGTAAGACCAACAGGCCTGTCCTGATCAGAACTTAAGCAGGCCTTCTAGACAGATGGGCCCATTCTAGCTAAAGCCTAGGCCTGTCTAAGACCCTGGTACATGTACATGAGCTCAAATGATCACCAGGGCCCGATAAGAAGAGGCCTCTAAAGGCCTAAGCTAGCTCTTACCCAAGAAAGGAAGGCCTCCGCTGGCCAACGCACATGCCTTTCGAGAAGTGTAATTACTAGCCGACTAACAGGCCTGTACATCTCCATTAAGGCTAGCCTAGAGCTAGGAGGACCTCCTTAATGAGCTCTTCGTATTTACATTGATCTATTCTGGCCAGAGAAGAGCAAGAAAGTGTCTAGACGCTGATTAGCAGTAGCTATAACTTTCTGCAAATAGTTTAAACTTAGATTGTGATTCTAAAGAAGCTTCTTATTCGCCGAGGGGTTACAAGAACTCCTGCTGAGCTCAGCCCCCTTGCTTTTAGGATATCCTTGGTGCCACCTTGGCCAAGTAAAAGCAACTCTAAGTTTAAA------------------------------------------------------------------------------------------------------------------------------
DRONO2 CCTTACCAATCTTGACACAGGGTCATGGCAGCATACGCAGCAAGGCTGCCCCGGGGGACTAAGCACCAATTCCTTAAACACGCTCGAAATACCCCCTTCAGCACGCTTCCTATACGGTTACTTGTGTATATGCAGGCCGGGCAATTGGACGAACTTGAACAGATACAACGAACGCCTCATTATCCGAATTATACGGAACGCTGCAGGGTGCGTGTAGGTGGGCTGCTTTGGTGAAATAAACAGATTCACATCACCTGCTCCGCGAAACTCTTGTTTGCGTTCCTCTGCCACCCTAATCCCACGCTTTCAAACATTGGCCCTT-AACCGACATACACAAGTAAAATAACTGAGTAGTGAAACGAACCATATCCCCGGGGTAATTCGCGGGTGTCCTTAATAGTAAGCTGAACCAACATTTTCAGGAGAACGCGCTCTTTCGGCCGATCAAGCCCTAGAATCCAAACTAATTTCACAACAACGCATGATGGTAGTACACACAACGTTTATCAGTAGGAAATGCACTATATTTTGCAAGGGTTTCAAAAACACTAAAATTAAACGCAGACACGCTTTGGCCCCAGTACATTACCGCAACGAAGAGGAATACTCCGCTTTCCCGTTGAAACCCATGACAACTCAAACAACAAGACATCTAACTCCTCAACATATAGATAACTTTTAACAGAGACTCATGGTGGAGGAGCACCACGGCGCCGACCGGGCATAGGGAGCGTGAATTAGACGAAGGTGATCGCCAAGGCGAGTCCAAAAATTCTCCTTCTCCGTTAGGGGGGAGTAGTCCCGGACGCGGGTGGCGATTCCTGGGTTACGGAATAAAGAAAACCGCACTCACCTGTTGCAAGACCCCTCCGCGGGAAACCAGCACAAATTGCGGGGGCGCTCCCTTTTGCCGGTATACCGTGAATCGGATTGGAAGCTGTAGAGTGATTAGTCGTAGTGCCATAGGAGGGACGTTATGAAAAGACAGAAGTATTGATCGGAAATGCCACTGTGTATCTAAGGCAGAGCGATTCGAGCCGATTGGGCTCTGCTAGGGTGATGGTACTTCCTAGTACCCATGAGCTGGATAGGACATTCCCTCGCGGACCCTTGTCGGTACTAATTTAGTCATAAGGAACATAATGGTTTACAGGCCGCACAAAGTACGTCCCCCATGGCGTGCGCGAGGACTCTGTCGGTTCAAGGCGGTCGCGCAGGCGATACGCTTCATACAGACTTAAGGGCGGGCATAACCGAGCACCGCCTCCACTAAGGAGGCGCACAGAGCCTTTATGTAGTAGCTTGTTAGCATGCCTGCTCCCGGGCCGGGCAGTCACGAAAGGGGCCTTGGCACGGAAGGACGCCACATTAAACCGATTGCTTGATGGACATACAGGGTACCACTGATTTCCTGTTTACCCACACTTCAACGTTGATCCCACCACCTTACAATCCAAAAAACACACTATCTATAACATTGCTGACCTCGACCACCTCCTCACTCCTCGGCTAAACCTACCCTTCCCAAACTAACCAACGCATGCACTTCAGTCCTAACCGTCCTATACAACCTAAAGTGTCCTCGACCAGCCACCTATCGCCTCGGACACCACGCACAGAAACCACCTGCGGCCAGACAGGCCCACCATAGAAGCCCAACAATACAGTACCCCAACGGGGGAACGTGTGCCCATTTCGAATAGCCGCTTCAGGCACTCATGGGGGCCAATGCAATTCTATATTTATGCCTACCGACCTTCGGGCGGATCGCCACAGCAGCCTGAACTAATGGTTTCGTTTGTTCTATGCACGTGGCTCCAGAACCACCGGCCCAAGACCGTGGAGATGCCAAAGGACACGACGCACAACTGTTTAGCCGAGTCGGTTTAGGGGTGTATTGGAGTCGCCGAAGTTTCAGTCCCCAATCTATACCTGTGGGGTTTCTGGGATTTCTAAATTTGTTAAAAATACCCTCACAAACAAGATTCGCAACGGGACTCTGTGTGCTGTGCCCTTACTTCAGGACTCCTGCGAGCCCCCCTGACCCCCACATCTATAACCCCACGTATGTACGGTGTGGTATTTCTTTTTGTACAGCGCGTCCACTATGCCTCGAAACTCTGGCTATCACACACTTATACGTACGTTGTGGGAGCGACGTTACACGTGCCCACACCCTTACAAAACAAACCCAGCCTCAACATAAAAACACCAGGAACCTCCCATTCCAACTCTGGGGCATGCCCGCTTTCCCCACAGACACCCCGCAGCACATAAACAAACCTAACGTTGAGGACTTATTGGACACACACAACTGACCGCCAGGATCCTTACAATTCCCGACCCCCACAGACCCCACGCACCTCACTTAGACTGCGCCAATAGAGCTTGCCCTTCAGCGGGCAGGTATCGGTCCACGGTGAACGAACAGCCAATTTTCTCACGCTGGCAAATATCCCAGTATTAGTTTGACAGTGAGGAAACAGTTTTGGAACAATCGCATTACTTTGAAATGCACACACTCACGCCCCCCCAAATTTCGACAAAGCCCAAATAGGCAAAAGTTATTACAAACAGCGACCAGTTACTACCAACCGATCTTAATACATAACGCCCAACCACCACCCACACGCATGAGAACCCAATACCACAATCACAACCCTTCACCAACCTAATAGAAGTTAATACATATATTGAGAAATCTTTATACATAACCATAAGCTTACTTCAGCTGATTACCTGATTAGTGCCAAATTATTTATCAGACACAAGAACTACTAGTGGGGAATTCCAGTTCGCGGGAAGGCCGGATACAGGGGCACAAGTCGTAAAATGACCGTTGACACCCCCCGCACGGAGATGCTGCCCTCCGGAGGCACGTGTCCTAAAGGGGATCCACACCTCAAACAGAAATCTCGGCTACTGGATGCACAGAAAAAGTTATACCGCAAGAAGCACCCCGTCCATACGTTAGACTCTTGTAACACGGGCGACAAGGTCACCCAAAGTTAAGACGCAGACTCGGTTTAGCAAGACAATTCAATGCCCATCGATTAGATAACAACAGCAGTACACTAGCAAGATCGGAACAACCGTGAGAGGCCAATAACCAAACCAAACAAAAAGGAAGAACGAACGTGCCACACACACTACAATTATTAATGTTACCTCCCACAACCAAGCAAGTCCAGCTTTAAAGCGGTGGTCCAGGAATACCCAGCAAATCGTTGCTACACCCTACAAGCAACATCCCCAAAAATCAGCCTCTAATGTTATGTCCGATCAACACAGCCCGACTAGGATCGTTTGGCATCAGCTGTCACACCGAGGTTTTATATCCAGCGTTTGTTCTAGATAAGGACCCATAGAGTGGTGCCTGCATTTGGAGAAACTTGACTAGCACGGTGTGGTTGGACACACTTGCCTCCCTTAGGAAAACCATCCGTGTAACCGAGTCTGAACTCCTTTCAGACGTACATACCCACGTTTCACCGGCGATACGACCGACCCAACGTTTCTGTGACCTACAACGGGCGCGGTGCACTCACTCCATACCTAATCCCTCACTTCCGGACCGCATAGACCGGCCTAAAGCAGTTATTCACCACTCAAGGCGAAACTTTCTACATCCATCCTACTACACATCCCCCTACACCTATAAACATCAAACAGAAAACAACAACATACTACAACACCTCAACTATAAAACCTCCGTCACAGGAAACACAGCAACCCACCAATACCTAAAACCAATCCCACAAACTCCAATCAAAACAACTCTTTTAAATCTGAAAAATTGTAATCTCTCACTCTTTCTCTTCTTAGATTGATACGAGCATTGCTGTTACTCAGTATTTAACTGCCCCCCTTTTTCCTTCTTTCTCTGTCTCTCTCTCATATGTTTTTCTCGTCTACTTGCGGCCACAACTTGCTGCTCACTCAATCTCTTTTCTTTTGGAACTACTCTCAACTATTTCCGCTCTTGATCCTCACAGCCTATCAGACATTCGTATAACCGCTCTTTTCAACATTTTACTCCTTTTACGCTATCCATTCTCTCTACTTTCCGTTGTGCCACGTGAAATTATTGAATTCTCTCTGTGACGTCTCACGTCCA-TACACATTGCTGTTCGCCTCTCGAAGTTCGCGTATACTCTTCTTCACAACGCTACCTAATTTACCCCCTTTTCGTCACGCCGAGATCATCACCCGTTTCCCTCTATGTCCTATGTCATTAGCCTCCCTTTCCTTATCCTCTTTTCCCCTACCTTCCTCTTCCCTGGGTGTAACACGATTCTCCTCATGGTCTTTTAACATCTTCTATATTTCCCTTTCTACCACTATCCTTCCGCACCTTACCTTTCTTCTCGTCCTCGTTCAGTTTAATCAAATCTCCTTTCTTCTTGTTTATGTCAACCTCTCCACCAATAAGATAAACACTCCTTCCTCCCTTCTCCTTTCCTATCTTCGGTTCCAAAATGCTATTTGCGCGTTGCCTGTTTGCATGACGCTTGAAATAATTTCCACTTTTTTTTTCTTTGGTGAGTTCTTTGCCATCTCGTAATGTGTTCCCTTTTTCCCCTACGCGCGGCTACCTCGATCACGCCTATCTTCTATCGTCCTTGCTATTCCCTATACCCTCAAACCTTTGCTTTCCTTTTTCTCTTCCGTCTTTCAGATACCTTACCGGGACTTAAATTGTTGACATATTTTCGTGTTCATTCAACGAAACTGATGTTGCTTCTGTTGTTTGCAATTCTGTATACGCATCCCCTTTCTCCGTATTGGTCCTAGGCTAGACCTTGCTGTTTTTCTGGTCGTTTCACCTATCTAACAATTCATAATTCTGCTTCTTCGTCAGTCTTCGACTACCGCACATGTTTCGTATCTTCAATTGTCGTCGGACAACACACTGACTCCTGCTTCTCCTTTTTTTTGACTCCAGATCACATTCCATAGTAGGCCCAACTAACCATATAAGTCACCATGTAACCCCTTAATTATAAACTTTCTCTGGTTTATTCTTTTAATCCACTACAATATTGCTTCCTTTTTTCTCCTATTATTAATAACATCTACTGAAGAGCAAACATAATCTACATTCCCATCCGATGTTATAAGTTTCTACCTGTTTCCGATTACGCTCCTGTACACTCGGTAACCTTCCGCGTTAGAGCATGGCAAGATCTTTACCCTCATAAGCCTTCCCCCTCATACACGTTTTTCCGCTTTTTTACATTCTCCCACCCAACACCCACCCGCGCGCATATGTTAATCGCATTGTCTTTTCTTTCCTTTCCCGGGGTCAGTCCTATGTTATTCAATTCCTAACGAAGCTTTCCTTTTTTTCATTGTTCACTCCCCATCTATCTCTCTGTCCTTCGTGAACCTCTGATTCAGCCCCTTCCTTTTACCGTTTGCTCTGTGTCCATCCGATTTATTCCCCTCTTCTTCCTCTTCCCTTTTTCTTATCTCTTACATTTTTTGTATAAATATCAACACAATTACGCGCTTGCCCCTTCCCGTTTGTAAGCTATTCTGTTCTTTTTTAGGGATTGAGCTAGAACCCTAAGTGAGTTTTTCCACTTTTGTTGCTTACGTCCCCATGGTGCCCGTACTACTATCTTACCTTTCCGTCTCGCAAGTCAGAGAACTACTCTCTTTGTATCCTACTAAAACCTCTCAGTAGCCTTTCCGTAGTATTTGCCTTCTGTTGTTATATCCAAATGTACCCGAGATTATTGTTTATCTAGGGCGTATTCTTTTTCTCTGTTTCCTATGTCATACACAATCCAAGGTACTGCCGTCTCTGTTTTCTTTTTTATATCTTTCTCGCTATCACCTCTTGCCTTTTTTCTGTTAAGCAGGTAGCAATCTTATGTACCTCTGGTGTCTAGCATTCCTTGTAGTTTCTATCTCTGCTACACCCTCTTCTTTTCTCCGACGCGTCTTTCCCGCAGCAATAATATTAGATTATTTCCTTTTCCCTTCCAATTGCACCCAGTTTCCTGTAGTACCATCAAATCAGCGTAATCCCTTTTCGGTTCTTTTCGAAATAAACTTGAGTTTCCTTCTACTTTTCTCCCATTTTATCTACCTTCCTTTTCGGGAACAGTGCGTATTTACTTGCTCTTTCTTATACACGCTATCCTATTACCTCTCGCGCTCGTCTTTCTTTACCTAGTATGTCACATACCTCGCTTTCCTTTATGGAGTTGTCTTTGCTCGATGTCTTCTCTGGCTTCGCTGTGACATACTTCACCTGATGTTTCCGTTACAGCTCGCTTTTTCAGTCCCTTTGTCACAAAGCAGGTTTTCGGTACTTCTTGCGGTTCATCATCTCCCCATTCATCTTCCTTAGCTCCTTTCGTCCTTCCCACTTTTTTCAGGCCCCATCCTCACACGAATTTCTATTCTTTTTTACATTCGCTATACCTTTACCTTTCTTTTTCCTTTCTTCCATAACCTCTCCCTACCTTCGTTCTCTTTACGCACTTCAGAGATCCATATCTGTATAAACTTTTCTCTTTCGCTTATCCGATCCACATCATTTATTTTTTCTTCTCTCAATTTTTTGGAGTGTTCTTTTGGGAGGCACACCCTACTTAAGTGATGTTTGTCGTCCCTACGATAACCAAAATCTTCTTGTTTCCCGACCATGTACGTCCCTAGCCCTCCTTACGCTTTCGTTTTTGCACTTCAAACCTCCGTGTGCTCCTTCCCGCTCAAATAATTCTCCCGATGTTTTCTGTATCATCTTATCCACTTACTTTTGCGCTTAGTGGAAATGATGGTAATTCCCCCGTCTGATCTTGCCTTCGTACAATTTAATAACATACGCTTTCTTCCCTCCCAGTGTTTTTACGTCGTCCTCCTAAACCCTCACTCGTCTGGTTCGTTTCCATTCCACCCTCTCTTCATCCTTTCTTGTTTCTATTATCAGTCTCAAACACATCTCTGATACTTAGTACTCTTAAGAATCCATTATCGAAATGCAGTCATATTCCACCCCTACGTTACATGCTCTCTTTTTTCCAGTCCATGACACTTATTAACTTATCCCCATCCGGATGCTTGTGTTCATTCGTTTCTAACCACCTCTCCTCACGGATAAGGTTGATACAGCCTTTTGTATATGGGTAAGCATAAACGACGTTTTTCTTCCCTTGATTCGGATCTGGCCTTCATTCCTCATGACTTAGCGGGTCTAACCTCGTTCTATTTCTTTCGTCTTATCTTAACGCAACTGTTCAGAATCTACATCTAATTGTCTTTTCTTTTCTTCCATTGACAATCCCACTTCCCATACAGATTTCACTTGCTCAATGGTTCTCCCTTTTTTTCTTAACAAGCTCTGCTCATTTGTTTCATTTTCGTGGACTAACTTTTGACCCTCATTTTTTTTCCTGCTAAATTAAATAGCAGCCGACCAATAAAAAGAAACCCGAAAACGCAGTAAGACCATACAGAGCCCTAGTACTACACAATCAAACAAAAAAACACTCAACCTCCGTGAGTGGAGAGTAAAAAACCATAAAAAAGAAGACACAACCCCAAGCAAACAACTTGGGTGGAGAGCAAACACAAAAATCCTACTCTAACCTACCTACAATCCAATGAACACCAATAACACTTCACAAGATAATGAAATCAAACCCACCACTATCATCCACAAACTCCATCACTCTCACCACACAATCAAAGCATATTTAGAAGCACAACAATGAAAACAGTCCTAAAAACCAACACGATCCTCACCTTTTGACCCACCTCAAAAAAACCTGCAAACAGCCCATGGAAATCAACTAGCTAACTCATCACGCCCTAAACACTCCACATATACCCACACCAACATAACAACCATCAACACCTAACCCTATACCCAGTCACAAATACAATACGACCTATCTTC-GCCCTATCCATTTTGTATTCCACCTAAAAACGAATCATATCCCCAACCCCAAAGACCACCACATCTACACATATACTCATGCAGTCTAAACAATCAATAAACCCATTATGCCCACAATCATATACTAATCAAAGACACAACCCAAACAACCAATCAATTTATAAAAAGGACAAAACACAACATCCTAAAATCTCTTCCACATACCCATCTATACACACCCATACAGCTAAACCAAACATTTCCAAACAACATCATAAAACAAGAACCAATTAAAAACATACCCAAATACACTTACCACTAATATCACTTCCAAAATTCACTCTACTCATACCACCACCCTAACCTTGGACTTAATTTACCACTCAACCCTTAAACAATACCCATCTTAACAAAAAAATCACTTACCTCTCCAACCCAAACAGCACTACAATATATTTACGACCAATCGCTACATACCAAAAAACACAAAAAAAAAACTAGTATTCTAGTTATTCTTATCATTTCCCAGACCTCTCTCCAAAACCAACAACGCAATAACTCCTCAAGCAATTTCTCACCACACTCCACTCCTAAACCAACACCCACCCCTACCCATCACTAACTTAGTTCAGAAATTATAAAAACAATCACGCTTAACTCACCAAATACTACCCACTCACCTCATTTGACCAATCATAGACAACTTTAACACTCCGCTCATATCCAAACCCACCCATTACCAACTCTTCCCGGTTTTCGACCACACCATCACCCTACAAACCCATATAACTACCCAACCACACAAAAACACTATCCCAACCACTTCCACTAATACAAATCCGGACTAAAATCAAAACACCTGACTCCACATCCTAAACTTACAAGGACATATACACAGTTTAAAATATCCTATATAAATTTACCTATTAATAAAACTCAACAAAAAACATCAATCATTACCTACAACATAATATTATCGCAATCCTAATACCATACTACCACCACACAAAAGCATCCAAAACCTATTCTAAACCACCCTCATCTCAAACACGTTACTACAAAACACACCTTAAACCCTACAACTGTCCCTATTAAAACACACCGCAAAATTTCAGTACCACAATCCAAAAAACGCCCAACACATCCTACACCCACAACCTCAAATAAACAGCACCTCACCCTAAAACAACACCACCTTAGTACCACTATCCTCTACAAATAAATAAAAACAACAAATAAACTTAAAACCCAATCTAGGGATACCACCAATACAAACGCCAAACCCAAACCAATTCTCTCAAAACCCACCACCTTTAAATATCACACATTACATCTACCTTATACCTTTTGCTATCAACCCCAAACCACAAACAAAACCACATCCCACAACACAAATTAGACAACCTTAATCCAAACCCTATTAAAATAATAGTCCCCACAAAACACCACAAAAAAAATTAAACCTAACTACACAACAACTACCCCACAACTCATCCAACCTACAAAAAAAGAAATCAACACCTAAAGCACTATCTACATCCTAATCCTTGGTTAAAACTCACAACGAGCTCTCTATAACTGTACATTTACTCTTCCATAACCCGTACCAACCCCCCGAAACACCCACCCCTACGATCATATCACTCAACCCGACCAAAAACACACATACCAAACCCACAACCAACAACATAAAATCCATCCCAATCCACCCCCACCCACCATACCCAACCCCCACAAACACATTAATAGATTCCCCATTAAATCAACAGCAAAAAAGCAACATCCACCTATCTTTCCCACTTCACAATAACAACCATTTAACAACATAAAATTATAAAAATCTATGAAACGCAAAAACAATTTCCATCACCAACAGAATTTTATATGTACCACAACGCATCTACCCTACTCCCAAACTACCCTTACTAAGAGTTACATAAAACACAACTCATAACACCTAAACAAAAACCTACCCACACTTCATTATAAACATTCACAATCCAAATACTAAATGTAAATTCTCAACCTACCTAGTAACCCCACAAATACCGACAAACCAAACAAGGCAAAATCAAATAAAAGACACCAAACACTAACCTACCAAACAAGAAAACTTTAAACGAAACCACCACCACACTCGAAAAAACGCTCCATCAAAACCCACATTACATCTTCACATCAACAACGCCACACCAACCAACCACTACCGTACCCCCAATTCAAAAAACATAAAGACCATTAAAATACTAAAATACACTACCACAACTCCAACAATATCACTCTGCAATAAGAATCTCAACCCACAAGCTAACCTTCCAACTAAAAAACAGCCAGGTAACCTCCACTAACCACAACCAACAACACACCAATTAATAAACCCACACTAACCCCTGAGCCCAGATACCCTCCACCCCTAACACAAACCTTCATAGATCAGCACATACAACTCTACTTCAAACACTAACAACCTCACACCCTAGACTTATTAATTAACAAAAACATCCATACCTATACACCCACGAATCTCACCAACAACATATAAAGAACACCTATCAAAACACCTTAATCAGAACAACTACAACCCAATAAACTATCCTCTAACCCAATATATCCAATACAATTCACTTAATCTAACCTCTAGTAAAAAACTCAACCCAACCCTCACTCCTAAACCGCCCACCCCAATAACTAAACCAAAACAACTCCGCTCCCCAAATACCTACCAACACCACTCCCCACTACCACCAGCCCCATATCTAAACAAAAATCACCATCACCATCCATCCCCTATAGTCTCTCCACACCTAAAAGCTACAAACAAATTCTTTCACCAAAAAAACACCTTCCCAATCCATCTTAACCTCCTCTAATCAAACCTAAATCCCACCTAGCAAAGAAGACCAATAATACACCGCCAATACCAAATCACCCTACAACAAGCTCCAACCTACACCCCTACCTTCCACCATAACTACAAACCGCCATCAATAACACCACCCAACCACGCCCCATAACCATCCTATATAAACCCCTCTCTCAAGCCCCCCCCAATACTATTCAGAAAACCCATTCAAAAAAACAACACCACACATCCCTAACAGAACAGTCAGCCACCAACCCACCATACACCTCTCCCACTCCGAAACCCAACTTCTCATGCCACCTAACCAATACATCTCACACTTAATTAATTACCCACCTACACATTGAGATCACACCCATACATAAACATCATCTAATACACCTATACAATAACCACCAAAACACCACTGCCAGATCCAAAACCTTCTCAACCCCCCTCCATACCTTACAATGACCAACCGTCCGAACGCGCACCAATAAACACCCAATCCCAAAATCCCTACTGTACCCCACCTTCCGCCCCCATCCCTCCACCACACCCACACGACCATCGAGCCCAACAACACCATCCAACAAACAATAACCGTAAACACCCACGCACGCCAAGAGTACCCACCATAAACAAATAAGATCCCACCCAAAGTTTCAAGTATCCGCACCCCATAAATTAACGTCCAGACGAAAATCATACAAGACTTGCTTAGCACCACTATTCAAAACAGTCTTAAGGTAAACCAGCCACCGCGGTCAACGTAAAGTTAATACGCTATCCAACCAACAAAATGAATGTCATAACTACACCTAAGACCACCATGAAAATCACATGTGATAAACTTTAACGAAAAACATTAGATACCTACCTAAATCTACCACTGAGAACTACGACAAACTAAAACTCTAACTAACCCACGGATAATAACCCAACACCCAGTTGCCATACAGGCCAATGAACAATAACAACACACAATCAAGTATAACAACC-ACGAAATGAAAAAGGCGGACAGTAATAAGAGAGAAGCTGGCTCTACCACACAACAATATAAATAATAATCTCTCGAACAAAAGGGGAAGTATATTAGCTATAAACCAAAGCATTCAGCTTACACCTGAAAGATGTCTATAATCAAAGACTGAGCTCGGTAAACTTAAGTACCCTTCAAGT-CCCTCCTCTAGCTCAACTCTACCTATATAAACAATCAACTAAAGCACCTAACACTATATACTTAGTAGGCGAGAAAAGTTGACGCAATAGAGACCCGTAGTAAGAAAGATGAAATAATAGTGAAAAAGAAGCAAGAAATAGCAACTAACCGTACCTTTTGCATCATGAAAGAATACTGAATGAATAACCCACCGAAAAGGAGTAACCAGGAACGTAGCAAAAAATAGAAAAAATCGACTGATAGCTTTAAAACCTAAACCATCCCCTCCCGGACTTAATTAGCCATGAGATAGAAAGTACAGGAAGAATACATTCTACACCATAACTCATTTCCCCCAAACACTACCTAAAGCAACATAGAAGTGTCAAAT-ACTTATATTAAAAATCTAAAAACATCAGGAAAACCACTATAACGTAGAGAATTAATATGAGTATATCCTTCTCTCAAAGGCTTACATTAACATTATTAAACCACTTATAT--CTACACCAACAAGACACATATAGAATTACCTTAACAACTCAATTATTAGAAATAAAAAAACTAGGCAAACCAACACCAATAGTAACAACAATATGATTCATATTAATCCTACGGGTAGCGCAATCAACTAAATATTGTATGAATTAAAAAACTGCTAAGAAATTGATCTTGCAAAAGATATGGAACGAAGATAATCGAGGATGCATTTAACTCGAACCTACTGAGGCTCAC-TTATATGCAATACCCTATCGGGAAAAAAGAATCAAATAAGACCATAAACCTTATAAACCACACCAAAACTAACAGTAACCAGACCTATAAATTAATGAACCCACATAACAGCTCAAGCCCATAGACATAACCTCGATGTATTCAGCAAGTTGTTCTTAACAACTGGGTTCAGCAAAGGTTTACAGCCTCCAGGAAACCGAACAATACTAAATATCCCTCTAAGGAATCAACCACGAAGAAAGCCACATATAACTACATAGAAAATTTGGAAAAGATGATAAACATTCTACCAATAATCGAAACAAATCAAAACTTCCTCTTATCAACTAACCCATACAAATTTTAACCTAAACTA-AACTTCAAAAAATTTGAAACACATTAAATCTATGCAAACTAATTTAAGGCCTTCCTTGATAATAATTAACAGTTATCCAGCTTCTTTTAAATCATTTGCAATATTTAAATTGAAGTAAACTACAGCTAATCTCTCCAAATCGAAACACTTTCAAGTTAAACCACTTTTTTTAACCCAATTGTCAAAGTCTTAAAATAAATGAAACACCTTTTAAAGAAAGCACTTTAATTAAACTTCCAAAAAATGCAACCATAAACAATTTCGGCAGATAAAATCTTATAACCATTGTGATAAATTTAAAATGGTAACCGCTGCTAACATTCTAAACCAAAACAGCAACTTAGGATGCAACTTAATTAAACTTGTAAAGAGTACTGCACCCACTTAAAACCTTCCCAAATTATTTAGTATTATGTCTCTCTTAGGTATACCTAAGGAC-AGACTTTCCAACCTACTGTTAATTTCGCTAAAATATACATGCGTGGCCCTCTCAGGAGCGGTGGCACACGTAGCCACCCACCCCGGGGCAGTAATTTAAGCAATAAGTACTTGACTTATTATAGCGAGGGTTTCTTGTGCACAAGAGACCCAACTAACAGTGGCGTGGTAAGATCCAACCGCGCAGATGGATCTTAGCCACGCTAAGGCACATGGGCCCATGCTTAGCGATACTCAGAGCATCGCCAGCGCTGGATGGCGGTGCCCTACTAGAAGCCTGTTCTATCGCGATCCATCTCGCCTACATACCCCGTCGCCCGCCT-AAAAGGCGAGCTAGCGCTAGACAGGGGTATAGCGAGATGGAGAAATGGGCTTTTTCTAGAATAGAAGATGCACCTTCTTTAGAAACAGATCTATTTTTAGGGCACGTACAGCCCGTCCCTCCTCAGCTAGCTGATGAGGGTCGTAACTAAGTGTACCGGTGCACTTACAAGGCGCGCCTTGAGCTAGCGGCAGATGCAAAGGCCTTTAGAGGCCTCTCCCTAGCAATTCATACCGGAAGCTTTTTAGCCAACAGCTGTTGCCCCCACCTACTACAAGCGCTAGCCCCGTTCTAGAGTGGGGCTTGTAGTAGGGTGCCGTGGGGGGCCTGTGAATGTTCCCTATGTAGGTTTAAAGGAGCTCCTTTAAAAGGGGGGGCGCCCGGCGCCCCCCTACAGGCCTATATAGGCTAAAATGCGCCAGCTGCCGGGCGCGATTCTGCAAAGGAAGGCCCGTGTTTAAACACCTTCAGCGTTGAAGGGCCGCCGTGACGTTACGGCCGCGGTACCGTGAATTGTCCACGGACGGCCGGGTCTTTCTTTGCAGAATCGTTCCTGCAGGACATAGAGACCCTGGGACTTAAAAACCATGGTTTTTGGTTGCGACCTTGGAGCTCCAAACGATCGTCAATTGAAGTCCCAGGGCGAATCTCCTGATCAGGAGGTTCGTGGATCAGGACCCAATGGTGCGCTATTGGTCGTTAACGAGTCCTGATCTAGACCGGATCCGGTCTCTCTATGACTTCTACGGAGAAGTAAGGCGCCTTTTATATATAACCCGGGGGAAATGCCTAGGTCACTAGTGAAGAGGCCTCTCATTTCCTTTAGAAAAGTAGGCCTACAAGAGCTCTTATACATATTTTTCTAAGTAAGGAGCTAGCTTCGGGCCCGAGATGGCCTTCCCTTACTAAGAAACTGGATAACCAAGGCGCCTTAAGAGCTCTTAGTTTCTGTAAGACCAACAGGCCTGTCCTGATCAGAACTTAAGCAGGCCTTCTAGACAGATGGGCCCATTCTAGCTAAAGCCTAGGCCTGTCTAAGACCCTGGTACATGTACATGAGCTCAAATGATCACCAGGGCCCGATAAGAAGAGGCCTCTAAAGGCCTAAGCTAGCTCTTACCCAAGAAAGGAAGGCCTCCGCTGGCCAACGCACATGCCTTTCGAGAAGTGTAATTACTAGCCGACTAACAGGCCTGTACATCTCCATTAAGGCTAGCCTAGAGCTAGGAGGACCTCCTTAATGAGCTCTTCGTATTTACATTGATCTCTTCTGGCCAGAGAAGAGCAAGAAAGTGTCTAGACGCTGATTAGCAGTAGCTATAACTTTCTGCAAATAGTTTAAACTTAGATTGTGATTCTAAAGAAGCTTCTTATTCGCCGAGGGGTTACAAGAACTCCTGCTGAGCTCAGCCCCCTTGCTTTTAGGATATCCTTGGTGCCACCTTGGCCAAGTAAAAGCAACTCTAAGTTTAAACTTGGTACCAAGAAGCTTCTTAGAGTATCAGGAAAAAGGGCCCTTTCAGCTCCCAAAGCTGAATTCAAACTCTCCTGAATTTCTGCTTGGCCAAGACGGTCTGAAAAACCATGTTGCAACCAGAAA
MULAG TCCCATCAATCTTGACACAGGGTCATAGCAGCATACGCAGCAAGGCTGCCCCGGGGGATTAAGCACCAATTCCCTAAACATGCCCGAAATACCCCCTTCAGCACGCCTCTTATACGGTAACTTGTGTATATGTAGGCCGGGCAATTGGATGAACCTGAACAGATACAACGAACGCCTCATTATCTGAATTATACGGAACGCTGCAGGGTGCGTGTAGGTGGGCTGCTTTGGTGAAACAAACAAACTAACATCACCCGCTTCGCGAAACCCTTGTCTGCGTTCCTCTGCCACCCTAATCCTATGCTCTCAAACATTGGCCCTTAAACCGACATATACCCGTAAAATAACTGAGTAGCGAAACGAACCATATCCCCGGGGTAATTCGCGAGTGCGCTTAGTAGTAAGCTGAACCACCGTTCTCAAGAGAACGCGCTCTTTCGGCCGATCAAGCACTAGAACCCCAACTAATCTTACAGCAACGAATGATGGTAGCACACACAACGTTTATCCGTAAGAAATACACAATATTCTACAAAGGTCTCAAAAACACTAAAATTAAACACAGTCACACCTTGGCCCCAGTACATTACCGCAACGAAGAGAAATACTCCACTTTCCCGTTGAAACCCATGACAACTCAAACAAACAGACATCTGACCCCTCAACGAATAGATAACTCTTAACAGAGACTCATGGTGGAGGAGCACCACGGCGCCGACTGGGCATAGAGAGCGTGAATTAGACGAAGGTGATCGCCAAGGCGAGTCCAAAAATTCCCCTTCCCCGTTAGGGGGGAGTAGTCCCGGACGCGGGTGGCGATTCCCGGGTTATGGAATAAAGAAAACCGCTCTCACCTGTTGCAAGACCCCTCCGCGGGAAACCAGCACAAATTGCGGGGGCGCTCCCTTTTGCCGGTACACCGTGAATCGGATTTGAAGCTGTAGAGTGACTAGTTGTAGTGCCATAGAAGGGACGTTATGAAAAGACAGAAGTATCGACCGGAAATGCCATTGCGTATCTAAGGTAGAGCGATTTGAGCCGATTGGGCTCTGCTAGGGTGATGGTACTTCCTAGTTCCCATGAGCTGGATAGGACATTCCCTTGCGGACCCTTGTCGGTACTAAATTAGTTATAAGGAATATAATGGTTTACAATCCGCAAAAAGTACGTCCCCCATGGCGTGCGCGAGGACTCTGTCGGTTCAAGGTGGTCGCGCAGGCGATATGCTCCGTATAGACTTAAGGGCGGGCATAATCGAGCACCGCCTCCACTAAGGAGGCGCACAGAGCCTTTATGTAGTAGCATGTTAACATGCTCGCTCCCGGGACGGACAGTCACGAAAGGGGCCTTGGCACGGAAGGACGCCACATTAAACCGATTGCTTGATGGACATACAGGGTACCTCTGATTTCCTATTTACCCACGCTCCAAAATTGACTCCACCACCCTACAACATAAAAACTACACTATCTATAACATTGCTGACCCCGACCAACTATTCATTCCTCAACTAAACCTACCTTTCCCAAACTAACCAAGGCATGCACTTTAATCCTAACCGCCCTATACAACCTAAAGTGTCCTCGACCAGTCACCTATCGCCTCGGACACCACGCACAGAAACCACCTGCGGCCAGACAGGCCTACCATAGAAACCCAACGATACAGTGCCTCAACGCGGGAACGTGTGCTCATTTCGAATAGCCGCTTCAGGCACTCATGGGGGTTAATGCAATTCTATATCTGTGTCTACCGATCTTCGAGCGAATCGCCACAGCAGCCTGAATTAATGGTTTCGTTTGTTCTATGCACGCGGTTCCAGAACCACCGGCTCAAGACCGTGGAGATGCCAAAGGACACGACGCTTAACCGTTTAGCCGAGTTGGCTTAGGGGTGTATTGGAGTCGTCGAAGTTTCAGTCCCCAATCTATGCCTGTGGGGTTTCTGGGATTTCTAAATTTGTTAAAAATACCCTCATACACAACATTCGCAACGGGACTCTGTGTGCCGTGCCCTTACTTCAGGATTCCTGCGAGCCCCCCTGACCCCCTCATTTATAACCCCACGCGTGTGCGGCGTGGTATTCCTATTTGTATAGCGCGTCCACTATGCTTCGAAACTCTAGCTATCACACACTTGCACGCACGTTGTGGGGGCGATGGTACACGTGCCCATACCCTTACAAAACAAACTCAACCTCAACCTAAAAACACCAGAAACCTCCCATTCCAACTCTGGAGCGTGCTTGTTTTCCCCACAGACACCCCGCCGCACATAAACAAACCTAACGTTGAGCACTTATTGGACACACACAACTGACCGCCAGGATCCTTACAATTCCTAACCCCCACAGATCCCACGCACCTCACTTAGATTGCGCCAATAGAGCCTGCCTTCCAGCGGGCAGGTACCGGCCCACGGTGAACGATCAGCCAACCTTCTCGCGCTGGCAAATATCCCAGCATCAGTTTGACAGCGAAGAAACAGTTTTGGAACAATCGCATTACTTTGAAATGCACACCCTCACGCCCTCCCAAATTCCGAAAAAGCCCAAATAGGCAAAGGCTATTATAAACAGCGACCAGTTACTACCAACCGACCACAATACATAACGCCCAACCACCACCCATACGCATAAGAACCTAATACCACAACCCCGAACCCTTACCAACGAAATAGAAGTTAACAC-TATATTGGGAAATCTCTATACATAACCATAAGCTTACTCCAGCTGATTACCTGATTAGTGCTAAATTATCCATCAGACACAGGAAATACTAGTGGGGAATTCCAGTTCGCGGGAAGGCCGGATACAGGGGCACAAGTCGTACAATGACCGTTGACGCACCCCGCACGGAGATGCTGCCCTCCGGAGGCACGTGCCCTAAAGGGGATCCACACCCCAAACAGCACTCTCGGTTACTGGATGCACAGAAAAAGTTATACCGTAAGAAGCACCCCGTTCATACGTTAGATTCTTGTAACACGGGCGACAAGGCCACCCAAATTCAAGATGTAGACTCGGTTTAGCAAGACAATTTAGTGCTCATCGAGTAGATACCAGAAGCAGTACACCAACAAGAACAAAACAACCGCGAAAGGCCAATAACCAAACCAAACAAAAAGGCAGAAAGACCGCGCTAAGCATACCACAATTATTAATGTTACCCCCCATAACCAAGCAAGACTAGCTTTAAAGCGGTGGTCCTGGAATATCCAGCAAATTGTTGCTATACCCTACAAGCAACATCCCCAAAAATCAGCCTCTAATATTATGTTCGATCAACACAGTCCGACTAGGATTGTTTGGCATCAGCTGTCACACCGAGGTTTTATATCCAGCGTTTGTTCTAGATAAGGACCCACAGAGTGGTGCCTGCATTTGGAGAAACTTGACTGGCACGGTGTGGTTGGACACACTTGCCTCCCTTAGGAAAACCATTCGTGTAACCGAATCTGAACTCCTTTTAGACGTACATACCTACGTTGCACCGGCGATACGACCAACCCAACGTTTCTGTGACCTACAACGGGCGCGGTGCACTCGCTCCATACCTAATCCCTCCCTTCCGGACCATATAGACCGGCCTAAAGCAGTTATTTACTACTCAAGGCGAAACTT-CCTCACCCATCTTACCACACATCTCCTTATACCTTCAAACATTAAATTCACTTCAGTAATCTCT-CCAATTCATTTATCAATCAATCAACACTGCAAGACACCTAAAACCCCACCACTACTTAGAAACCATTTTACTAACCTTACCCAGGAAAATTCTCCTAAAACCAAAAAGCAATAATTTCTCACTCTTTCTCTTCTTAGATTGATACGAGCATTGCTGTTACTCAGTATTCAACTGCCCCCCTTTTTCCTTCTTTCTCTGTCTCTCTCTCATATGTTTTTCTCGTCTACTTGCGGCCACAACTTGCTGCTCACTCAATCTCTTTTCTTTTGGAACTACTCCCAACTATTTCCGCTCTTGATCCTCACAGCCTATCAGACATTCGTATAACCGCTCTTTTCAACATTTTATTCCTTTTACGCTATCCATTCTCTCCACTTTCCGTTGTGCCACGTGAAATTATTGAATTCTCTCTGTGACGTCTCACGTCCATTACACATTCTTGTTTGCCTCTCGAAGTTCGCGTATACTCTTCTTCACAACGCTACCTAATTTACCCCCTTTTCGTCACGCCGAGATCATCACTCGTTTCCCTCTATGTCCTATGTCATTAGCCTCCCTCTCCTTATCCTCTTCTCCCCTACCTTCTTCTTCCTTGGGTGTAACACGATTCTCCTCATGGTCTTTTAACATCTTCTGTATTTCCCTTTCTACCACTATCCTTCCGCACCTTACCTTTCTTCTCGTCCTCGTTCAGTTTAATCAAATCCCCCTTCTTCTTGTTTATGTCAACCTCTCCACCAATAAGACAAACGCCCCTTCCTCCTTTCTCCTTTCCTATCTTCGGTTCCAAAATGCTATTTGCGCGTTGCCTGTTTGCATGACGCTTGAAATAATTTCCACTTTTTTTTTCTTTGGTGAGTTCTTTGCCATCTCGTAATGTGTTCCCTTTTTCCCCTACGCGCGGCTACCTCGATCACGCCTATCTTCTATCGTCCTTGCTATTCCCTATACCCTCAAACCTTTGCTTTCCTTTTTCTCTTCCGTCTTTCAGATACCTTACCGGGACTTAAATTGTTGACATATTTTCGTGTTCATTCAACGAAACTGATGTTGCTTCTGTTGTTTGCAATTCTGTATACGCATCCCCTTTCTCCGTATTGGTCCTAGGCTAGACCTTGCTGTTTTTCTGGTCGTTTCACCTATCTAACAATTCATAATTCTGCTTCTTCGTCAGTCTTCGACTACCGCACATGTTTCGTATCTTCAATTGTCGTCGGACAACACACTGACTCCTGCTTCTCCTTTTTTTTGACTCCAGATCACATTCCATAGTAGGCCCAACTAACCATATAAGTCCCCATGTAACCCCTTAATTATAAACTTTCTCTGGTTTATTCTTTTAATCCGCTACAATATTGCTTCCTTTTTTCTCCTATTATTAATAACATCTACTGAAGAGCAAACATAATCTACATTCCCATCCGATGTTATAAGTTTCTACCTGTTTCCGATTACGCTCCTGTACACTCGGTAACCTTCCGCGTTAGAGCATGGCAAGATCTTTACCCTCATAAGCCTTCCCCCTCATACGCGTCTTTTCGCCTTTTTACATTCTCCCACTCAACATCCACCCGCGCGCATATGTTAATCGCATTGTCTTTTCTTTCCTTTCCCAAGGTCAGTCCTACGTTATTCAATTTCTAACGAAGCTTTCCTTCTTTTTATTGTTCACTCCCCATCTATCTCTCTGTCCTTCGTGAACCCCTCATTCAGCCCCTTCCTTTTACCGTTTGCTCTGTGTCCATCCGATTTATTCCCCTCTTCTTCCTCTTCTCTTTTTCTTATCTCTTACATTTTTTGTATAAATATCAACACAATTACGCGCTTGCCCCTTCCCGTTTGTAAACCATTCCGTTCTTTTTTAGGGATTGAGCTAGAACCCTAAGTGAGTTTTTCCACTTTTGTTGCTTACGTCCCCATG-TGCCCGTACTACTATCTTACCTTTCCGTCTCGCAAGTCAGAGAACTACTCTCTTTGTATCCTACTAAAACCTCTCAGTAGCCTTTCCGTAGTATTTGCCTTCTGTTGTCAAATCCAAATGTACCCGAGATTATTGTTTATCTAGGGCGTATTCTTTTTCTCTCTTTCCTATGTCATACACAATCCAAGGTACTGCCGTCTCTGTTTTCTTTTTTATATCTTTCTCGCTATCACTTCTTGCCTTTTTTCTGTTAAGCAGGTAGCAATCTTATGTACCTCTGGTGTCTAGCATTCCTTGTAGTTTCTATCTCTGCTACACCCTCTTCTTTTCTCCGACGCGTCTTTCCCGCAGCAATAATATTAGATTATTTCCTTTTCTCTTCCAATTGCACCCAGTTTCCTGTAGTACCATCAAATCAGCGTAATCCCTTTTCGGTTCTTTTCGAAATAAACTTGAGTTTTCTTCTACTTTTCTCCCATTTTATCTACCTTCCTTTTCGGGAACAGTGCGTATTTACTTGCTCTTTCTTATACACGCTATCCTATCACCTCTCGCGCTCGTCTTTCTTTACCTAGTATGTCACATACCTCGCTTTCCTTTATGGAGTTGTCTTTGCTCAATGACTTCTCTGGCTTCGCTGTGACATACTTCACCTGATGTTTGCGTTACAGCTCGCTTTTTCAGTCCCTTTGTCACAAAGCAGGTTTTCGGTACTTCTTGCGGTTCATCATCTCCCCATTCATCTTTCTTAGCTTCTTTCGTCCTTCCCACTTTTTCCAGGCTCCATCCTCACGCGAATTTCTATTCTTTTTTACATTCTTA-TACCTTTACCTTTCTCTTTTCTTTCTTCCATAACCCCTCCCTACCTTCGTTCTCTTTACGCACTTCAGAGATCCATATCTGTATAAACTTTTCTCTTTCGCTTATCTGATCCACATCATTCATTCTTTCTTCTCTCAATTTTTTGGAGTGTTCTTTTGGGAGGCACACCCTACTTAAGTGATGTTTGTCGTCCCTACGATAACCAACATCTTCTTGTTTCCCGACCATGTACGTCCCTAGCCCTCCTTACGCTTTCGTTTTTGCACTTCAGACCTCTGTGTGCTCCTTCCCGCTCAAATAATTCTCCCGATGTTTTCTGTATCATCTTATCCACTTACTTTTGCGCTTAGTGGAAATGATGGTAATTCCCCCGTCTGATCTTGCCTTCGTACAATTTAGTAACATACGCTTTCTTCCCTCCCAGTGTCTTTACGTGGTCCTCCTAAACCCTCACTCGTCTGGTTCGTTTCCATTCCACCCTCTCTTCACCCTTTCTTGTTTCTATCATCGATTACAAACATATCTCTGATACTTAGTACCATTAAGAATCCATTATCGAAATGCAGTCATATCCCACCCCTACGTTACATGCTCTCTTTTTTCCA-TCCATGACACTTATTAACTTATCCCCATCCGGATGCTTGTGTTCATTCGTTTCTAACCACCTCTCCTCACGGATAAGGTTGATACAGCCTTTTGTATATGGGTAAGCATAAACGACGTTTTTCTTCCCTTGATTCGGATCTGGCCTTCATTCCTCATGACTTAGCGGGTCTAACCTCGTTCTATTTCTTTCGTCTTATCTTAACGCAACTGTTCAGAATCTACATCTAATTGTCTTTTCTTCTCTTCCATTGACAATCCCACTCCCCATACAGATTTCACTTGCTCAATGGTTCTCCCTTTTTTCCTTAACAAGCTCTGCTCATTTGTTTCATTTTCGTGGACTAACTTTTGATCCTCATTTTTTTTCTTGCTAAATTAA-TAGCAGCCGACCAATAAAAAGAAACCCGAAAACCCCGTAAGACCATACAGAGCCCTAGTACCAC-TAATCAAACAAAAAGACACTCCACCTCCGTGAGTGGAGAGTAAAAAACCATAAAAAAGAAGACACAACCCCAAGCAAACAACTTGGGTGGAGAGCAAACACAAAAATCTCATCTCAAACTATATACAACCTAATAAATACTGATAATATCTCTTGCAATAATAAAATCAATCCAAATCACACTATCTACAAATCTTATCCCCCTCTACATACAATCATAACAAATCCAATAATACAATAACATCAAACGCCCCAAAAACCCACACAATTCTCATCCCCTAACCCACCCCAAAAAAACCAATAGATATTCCATGAAAACCAACCAACTATTCCACCATATCCCAAACAACTTATCCACACTTACATCAATACAACACCCACCAAAACTCTACCTTAAACTAAACCACAAAAATAATGCGACATACTCTCAGTCTCGACCCTCCCACAACTTATCCAAACAACAACTTCATCCTCTAACCTATAAAACACTACACTAGCACACACATCCAACCAGTTCAATCAGCCTAGAAACTAATCATACTCACAACTATACACCCCACCTAGATAAACTCCAAACAACCCACACACCCACAAAGAAAATAAACCACACCACCTTTAAACATCCCCTACTCAACCCTCAAAAAACACACATACAAATAAACCAAACCCACCCAATCCACACCAAAAAACGTAAATCAGATAAAAACACACCTACAAACACCCACTACCAACACCACCACTAAAATTTATACTTTCTCACCTCCCACCCTACTTCCGGCCTTAACTAACCATTCAACTCTTAAATAACTTTCACCTCACCAAACAAATTACCCCTTTCTCCAACCTGAACAACACTATACCCAATTCACATCGAACCACCACAAACCACAAACTTTAAGAAAGAACCAAATGCTCTTTTTACCCTCCTCAATTCTCGGACCTCCAATCAAAACCAGCGACATAAAAACTCCTTGATAAATCTTTTACTATTCTCAACCTTTAAATCTACATCCACCACCGTTCACAACTAATGTAACCCATAAAACATAAATATAACCACAACCAACCCATAATGTATTGCCCACTTGCTTTATTTAATCAATATTAAATAACGCTAATGCTTCCCCCCTATCCAAACCAATTCATCATTAACTCCTCCAAGCTTCCAACCCCACCATTACCCCAAAAACTTAAATAATTACCCAGCCACACAAAAACACTATTCTAACTCCCCACACTGACACAAATTCAGACAAAAAGAGAAAACCCTGACCCCATCCTCTAAATCTACAAGGCTCCACACACACCTTAAAATACCCTTTACAAACTCAGCTATCAAAAAAACTCAACAAAAAATAACAACTATTACCCATGACGCAATATTGCTGAAACCCCAATACCGCACTACCACCCCACAAAAACATTCAAAAACCATTCAAATCCACTTCTATCCTAAACATAAAGCTACTAAACACACTCCAGACCTTACTACTGTCTCCACTAAATCACATCGTACAATTCCAGAACTACAACCCGCAAAACCACCAATACACCCTACTACCACAATCCAAAACAAACAGCACCTCATCCTAAAATAACACCAACCCAATACCTCTATCCCCCCCGAACCAATTAATACAACAACTAATCTCGAAAACTAACCTACAAACACATTCAATACAAACCTTAAACCCAAAACGATCTATCTGAAGACTCCCTCCCCTAGACACCAAATATCATAACCATCTCACATCATTTACACTTATTTTAAAATCACAAACAAAAAAACATCCCACACCACAAGCCAGACAACCTTAGCTCAACCCCTACCAAACCAATAACCCCAACAATACATAACATAAAAATCCAAGCTCAATCTTACAATAATAACGTTACAACCCAACCAACCCACACTCCAAACAACCAATACTCTAACCATTATCCATATCCAAAACTTCAAACAAAACTTACAATCAGCTCTTAACAACTATACACTCACTTCCCTACAACCAATACCAACCTCCTAACACACCCAACCCCACAAACATGCTACACAATTCACCCAAAGACACACACACACAATTCATCACCAGCAACATAAAACACACCTCCGGTCACCCACACCCATCACACCTAACTTCTACTAGCACAACGGCAGATCTCCACCAAAACCGATAGCAAAAAAGCACCACCCACTCACCATACTTGTCCTACAACAGTGACTTCTCAACGTCATACAACCAAAACGACCTATAAGAAACAAAATCAATCCCTATCACTAACAGAATCCCACACAAACCCTCACTCAACCCTCCCACTTCCAAAACAACTACACCCAAACTTACACAAAAAACAACCCACAATACCTAAACAAAACTTTACTTACGCCCCACCATAAACACCCACATCACTAACACTAAACATAATCTTCTAATCACTCTAATACTCCCGCTACTAATAACAATTCACACAACGTAACACCAGACAAAATACCCCAAAGACTAACTTACTGAGCAAAAGCGCTTCAAAAACACCCACTATTACACCTGAAAAATCACCACATCAAAACACAAACCACACCTTCACATCAATATCACTACCCTAACAAACCACCACCAAACCATCAATACGACAATCATAAGGACTGACAACATACCAAAACATACAGCCACGCCCCATTTAATACCACCCTATAAAAACAACCTCAACTCATAAATCAACCCCATGCTCAAAAATCATCA-GGCAACCTCCACCAGACCCCTCTGCCAACACACATATCAACTAAACCACCCCACCCCCTAAACCCCTGCATTCCCCACACTCGACACCAATTTTCATACAACGACACATATAATCCCACCCTAAACATTGATAACCCCACGACTCAACATTAACATTCAACAAAAACATCAATACCCACATACTTCCGCAACCCCCAAACAACACACACAAATCATCCATCAAAACATCCCTATAAAAACAACCACAATCCCAGAAATCGTCCCCCAATCCAACAATCCTACCACAACTCATTCCATCCAACTCCTAACAAAAAACCCACCCCAACCATCAATCCCGCAATATTATCTCCACCAATTAAAAAGAACCAACCCCACCCTTCAAACTCCCGCCAATCTCACCCCCTATTACAGCCAATTCCTTCCCCAACCACAAATCATTCCAACTACCTACTCTTCATAATCCATCCCTACCTAAAAATAACAAACAGATCCCTTCACTAAAAAAACATCCCGCCAATACACCCCTACCCCCAACACCTAAACCTAAATCCCACTCCGCAAAAAAGACCAATAACACACCACAAACACCAAACCATTCCACACTA-GCATCAGACCATACCTCCATCCCCCATCCCAGCCACAAACCACCATAAAAAACACTATCCAATCACACCCCACGACAGATTCCTATAAACCTCCCTCCCCAGCCTTTCCCAAAATCGTCCGAAAAACTCACTTAAAAAAACAATACCACACACCCTCTACAAAACAATCAATCCATAACTCACTCCACACTCTCCCCTCCACAAAACCTAACCACTCACCCCACCTAACCAATATACTCCACGTCCC-TCAACAACTCATTTACACGCCAAAACCATATCCATTCTCAAAATTCACCCAACACAAACACACAACAAATGCCAAAACAACATCATTAAATTCGAAATCCTTCAAGCCCCTCTCCACACCCCACAATGACCAACCGTTCGAACGCGCACCAATAAACACCCAATCCCAAAATCCCTACTGCACCCCACCTTCCAA-CCCACCCTTCCATCACACTCACACGACCACCGAGCCCAACAACACCATCCAACAAGCGATAACCATAAACACCCACCCACACCAAGAGTACCCACCACAAACAAGCAAGATCTTACAAAAAGTTCCAAGTATCCGCATTCCATAAATCAGTAT-CAGACAAAAATCACCCAAGACTTGCTTAGCTCCACTATTCATAATAGTACTCAGGTAAACCAGCCACCGCGGTCAACGTAAAGTTAATATGTTATCTAACCCACCAAATGAATGTCATAACTATACCTAAAACCCCCATAAAAATCACTCACGATAAATTTAAACGAAAAACATTAGATACCTACCTAAATCTACATCCGAGAACTACGACAAACTAAAACTCTAACTAACCCACGGATAATAACCCAACACCCAATTGCCATGCAGGCCAATGAACAATAATAATACACAATCAAATATAACAATCAACGAAATGAAAAAGGCGGACAGTAACAAGAACGAAGCTGGCCCTACCACATAACACTATAAATAATAATCCCTCGAATAAAAGGGGAAGTATATTAGCTATAAACAAAAGCACTCAGCTTACACCTGAAAGATGTCTAAATC-CAAGACTGAACCCGGTAAACTTAAGCATCCTTCAAATCCCTATCTCTAGCTCAACTCTATAAAACCAAACAATTCACTATAACACCTAACACTCCACACCTAGTAGGCGAGAAAAGTTGACGCAATAGAGACACGTAGTAAGAAAGATGAAATAACAATGAAAGAGAAGTAAAAGACAGCAATCAACCGTACCTCTTGCATCATGAGAGAACACCGAATGAATAACCCATCGAAAAGGAGTAATCAGGAACGTGGCAAAAAATAGAAAAAACCGACTGATAGCTTTAAAACCTAAACCAC-CCCTCCCGGACTAAACCAACCATGAGATAGTAAGTACAGAAAGAATACAATCACCATTATAATT-ATCTATGACACATACTGCTTCAAGCAATAAAAAAGTGTCAAATAACCAACTATAAAAATCCATAAACACCATGACCACCATTATAACGTTGAGAATCAATATGAGTATGCCCTTCTCCCAAAAGCTTACATCTTCATTATTAAATCACTTATACTGCTACCCTAACAAGACAAATATTAAATCACCTTACCAACTCAATTACTAGAAATAAAAAAACTAGGCAAACTAACACCAATAGTAACAACAATATGATTCATATTAATCCTACGGGTAGCGCAATCAACTAAATATTGTATGAATTAAAAAACTGCTAAGAAATTGATCTTGCAAAAGATATGGAACGAAGATACTCAAGGATGCACTTAATTCAAACCTATCAAGGCTCACCACCTGCAATACACCTTATCGGGAAAAAAAGATCAAATAAGACCATCAGTCTTGTAAGCTACTCCAAAACTAATAGTAACCAGACCTATAAACCAATGAACCCACATAACAGCTCAAGCCCCTAGACATAACCTCGATGTATTCAGCAAGTTGTTCTTAACAACTGGGTTCAGTAAAGGTTTATGATCTCTAGGAAACCGAACAATACCAAAA-TCTTTCTAAGGAACCAACTACCAAGAAAACCCCACCCAACCACGTAGAAAACTTGGAAAAGATGATAAACATTTTACCAGCAATCGAAACGAATCAAAACTTCCTCTTATCAATTAACCCATACAAATTTTAACCTAAACCATAACTTCAAAAAATTTAAAACATATTAAATCTATGCAAACTAATTTAAGGCCTTCCTCGATAATAATTAACAGTCATCCAGCTTTCTTTAAATCACTTGCAACATTTAAATTAAAATAAACTACAGCTAATCATTCCAAATCGAAACACTTTCAAGTTAAACCACTTTTTTTAATCTAATTGTCAGAGTCTTAAAACAAATGAAACACCTTTTAAAGAAACTACCTTAACTAAACTTCCAAAAAATGCAATCATAAACAATTTCGGCAAATTAAACATTACAACCACTGTGATAAATTTAAAATGGTAACCGCTGCTAACATTCTAAACCAAAATAGCAGCTTAGGATGCAACTTAATAAAACTTGTAAAGAGTACTATACCCACTTAAAACCTTCCCAAATTATTTAGTATTATGCCTCTCTTAGGTATACCTGGGGACAAGACTTTCCAACCTACTGTTAATTTCGCTAAAATATACATGCGTGGCCCTCTCAGGAGCGGCGGCACACGTAGCCGCCCACCCCGGGGCAGTAATTTAAGCAATAAGTACTTGACTTATTATAGCGAGGGTTTCTTGTGCACAAGAAACCCAACTAACAGCGGCGTGGTAAGACTCAACCGCGCAGATGGATCTTAGCCACGCTAAGGTACAT-GGCCCATGCTTAGCGATACTTCAAGTATCGCCAGCGCTGGATGGCGGTGCCCTACTAGAAGCCTGTTCTATCGCGATCCATCTCGCCTACATACCCCGTCGCCCGCCTAAAAAGGCGAGCTAGCGCTAGACAGGGGTATAGCGAGATGGAGAAATGGGCTTTTTCTAGAACAGAGAGTGCCCTCTCTTTAGAAATAGATCTATTTTTAGGGCACGTACAGCCCGTCCCTCCTCAGCTAGCTGATGAGGGTCGTAACTAAGTGTACCGGTGCACTTACAGGACGCGTCCTGAGCTAGTGGCAGATGCAAAGGCCTTTAGAGGCCTCTCTCTAGCAATTTATACCGGAAGCTTTTTAGCCAACAATTGTTGCCCCCACCTACTACAAGCGCTAGCCCCGTTCTAGAGTGGGGCTTGTAGTAGGGTGCCGTGGGGGGCCTGTGAATGTTCCCTATATAGGTTTAAAGGAGCTCCTTTAAAAGGGGGGGCGCCCGGCGCCCCCCTACAGGCCTATATAGGCTAAAACGCGCCAGCTGCCGGGCGCGATTCTGCAAAGGAAGGCCCGTGTTTAAACACCTTCAGCGTTGAAGGGCCGCCGTGACGTTACGGCCGCGGTACCGTGAATTGTCCACGGACGGCCGGGTCTTTCTTTGCAGAATCGTCCCTGCAGGACATAGAGACCCTGGGACTTAAAAACCATGGTTTTTGGTTGCGACCTTGGAGCTCCAAACGATCGTCAATTGAAGTCCCAGGGCGAATCTCCTGATCAGGAGGTTCGTGGATCAGGACCCAATGGTGCGCTATTGGTCGTTAACGAGTCCTGATCTAGACCGGATCCGGTCTCTCTATGACTTCTACGGAGAAGTAAGGCGCCTTTTATATATAACCCGGGGGAAATGCCTAGGTCACTAGTGAAGAGGCCTCTCATTTCCTTTAGAAAAGTAGGCCTACAGGAGCTCCTATACATATTTTTCTAAGTAAGGAGCTAGCTTCGGGCCCGAGATGGCCTTCCCTCACTAAGAAACTGGATAACCAAGGCGCCTTAAGAGCTCTTAGTTTCTGTAAGACCAACAGGCCTGTCCTGATCAGAACTTAAGCAGGCCTTCTAGACAGATGGGCCCACTCTAGCTAAAGCCTAGGCCTGTCTAAGACTCCGGTACATGCACATGAGCTCAAATGATCACCGGAGTCCGATAAGAAGAGGCCTCTAAAGGCCTAAGCTAGCTCTTACCCAAGAAAGGAAGGCCTCCGCTGGCCAGCGCACATGCCTTTCGAGAAGTGTAATTACTAGCCGACTAACAGGCCTGTACATCTCCATTAAGGCTAGCCTAGAGCTAGGAGGACCTCCTTAGTGAGCTCTTCGTATTTACATTGATCTCTTCTGGCCAGAGAAGAGCAAGAAAGTGTCTAGACGCTGATTAGCAATAGCTATAGCTTTCTGCAAATAGTTTAAACTTAGACTGTGATTCTAAAGAAGCTTCTTATTCGCCAAGGGGTTACAAGAATTCCTGCTGAGCTCAGCCCCCTTGCTTTTAGGATATCCTTGGTGCCACCTTGGCCAAGTAAAAGCAACTCTAAGTTTAAACTTGGTACCAAGAAGCTTCTTAGAGTATCAGAAAAAAAGGCCTTTTCAACTCCCAAAGCTGAATTCAAACTCTTCTGAATTCCTACTTGGCCAAGATGGTCTGAAAAACCATGTTGCAACTAGGAA
n07AEP05 TCATACCAATTTTGACACGGGGTCATAGCAGCATACGCAGCAAGGCTGCTCCAGGGGATTAAGCACCAATTCCCTAAACATGCCCGAAATACCCCCTTCAGCACGCCTCYTATATGGTAACTTGTGTATATGTAGRCCGGGCAATTGGATGAACCTGAACAGATACAACGAACGCCTCGTTATCTGAATTATACGGAACGCTGCAGGGTGCGTGTAGGTGGGCTGCTTTGGTGAAACAAACAGATTCACATCACCCGCTTCATGAAATCCTTGTCTGCGTTCCTCTGCCACCCTAATCCTATGCTCTCGAACATTGGCCCTTAAACCGATAAATACCCGTAAAATAACTGAGTAGCGAAACGAACCATATCCCCGGGGTAATTTGCGAGTGCGCTTAAAAGTAAGCTGAACCACCGTTCTCAAGAGAACGCGCTCTTTCGGCCGATCAAGYACTAGAATCCCAACTTATCTTACAGCAACGGATGACGGTAGCACACACAATGTTTATCCGTAAGAAATACACAACATTCTACAAGAGTCTCAAAAACACTAAAATTAAACACAGTCACACCTCGGCCCTAGTACATCACCGCAACGAAGAGAAATACTCTGCTTTTCCGTTGAAACCCATGACAACTCAAACAATCARGCATCTAACCCCTCAACGTATAGATAACTCTTAACAGAGACTCATGGTGGAGGAGCACCACGGCGCCGACCGGGCATAGAGAGCGTGAATTAGACGAAGGTGATCGCCAAGGCGAGTCCAAAAATTCCCCTTCCCCGTTAGGGGGGAGTAGTCCCGGACGCGGGTGGCGATTCCTGGGTTATGGAATAAAGAAAACCGCTCTCACCTGTTGCAAGACCCCTCCGCGGGAAACCAGCACAAATTGCGGGGGCGCTCCCTTTTGCCGGTACACCGTGAATCGGATTY----TTGTAGAGTGACTAGTTGTAGTGCCATAGGAGGGACGTTATGAAAAGACAGAAGTATCGACCGGAAATGCCATTGTGTATCTAAGGTAGAGCGATTTGAGCCGATTGGGCTCTGCTAGGGTGACGGTACTTCCTAGTTCCCATGAGCTGGATAGGACATTCCCTTGCGGACCCTTGTCGGTACTAAATTAGTCATAAGGAATATAATGGTTTACAAACCGCAAAAAGTACGTCCCTCATGGCGTGCGCGAGGACTCTGTCGGTTCAAGGTGGTCGCGCAGGCGATATGCTCCACACAGACTTAAGGGCGGGCGTAACCGAGCACCGCCTCCACTAAGGAGGCGCACAGAGCCTTTATGTAGTAGCATGTTAACATGCCCGCTCCCGGGACGGACAGTCACGAAAGGGGCCTTGGCACGGAAGGACGCCACATTAAACCGATTGCTTGATGGACATACAGGGTACCTCTGATTTTCTATTTACCCACGCTCCAAAATTAACTCAACCACTCTACAACATAAAAATCACACTATCTATAATATTGCTGACCCTGACCAACTATTCGCCCCTCAACTAAACCTACCTTTTCCAA----ACCAAGGCATGCACTTCAGTCCTAACCGCYCTATAYAACTTAAAGCGTCCTCGACCAGCCACCTATCGCCCCGGACATCACGCACAGAAACCACCTGCGGCCAGATAGGCCTACCATAGAAGCCCAACAATACAGTACCCCAATGCGGGAACGTGTGCCCATTTCGAATAGCCGCTTCAGGCACTCATGGGGGTCAATGCAATTCTATATCTACGTCTACCGACCTTCGAGCGAATCGCCACAGCAGTCTGAATTAATGGTTTCGTTTGTTCTATGCACGCGGCTCCAGAACCACCGGCCCAAGACTGTGGAGATGCCAAAGGACACGACGTTCAACCGTTTAGCCGAGTTGGCTTAGGGGTGTATTGGAGTCGCCGAAGTTTCAGTCCCCAATCTATGCCTGTGGGGTTTCTGGGATTTCTAAATTTGTTAAAAATACCCTCATAAACGGTATTCGCAACGGGACTCTGTGTGCCGTGCCCTTACTTCAGGACTTCTGCGAGCCCCCCTGACCCCCTCACTTATAACTCCACGTGTGTACGGTGTGGTATTYCCATTTGTACAGCGCGTCCACTATGCCTCGAAACTCTAGCTATCACACACTTGCACGCATGTTGTGGGAGTGACGGTACACGTGCCCACACCCTTACAAAACAGACCCAGCCTCAATCTAAAAGCACCAGAAACCTCCCATTCCAACTCTAGAGCATGCTCGCTTTTCCCACAGACACCCCGCCGCACATAAACAAACCTAACGTTGAGTACTTATTGGACACACACAACTGACCGCCAGGATCCTTACAATCCCTAACCCCCACAGATCCCACGCACCTCACTTAGATTGTGCCAATAGAGCCTGCCCTTCAGCGGGCAGGTACCGGCCCACGGTGAACAACCAGCCAGCTTTCTTGCGTTGGCAAATATTCCAGCATCAGTTTGACAGTGAAGAAACAGTTTTRGAACAATCGCATTACTTTGAAATGCACACCCTCACGCCCCCCCAAATTCCGAAAAAGCCCAAATAGGCAAAGATTATTATAAATAGCGACTAGTTACTACCAACCGATCGCAATACATAACGCCCAACCACCACCCACACGCATAAGAACCCAATACCACAACCCCAAACCCTTACCAACAAAATAGAAGTTAACACTTATATTGAGAAATCTCTATACATAACCATAAGCTTACTCCAGTTGATTACCTGATTAGTGCTAAATTATCCATCAGACACAGGAAAT-CTAGTGGGGAATTCCAGTTCGCGGGAAGGTCGGATACAGGGGCACAAGTTGTACAATGACCGTTGACACATCCCGCACGGAGATGCTGCCCTCYGGAGGCACGTGCCCTAAAGGGGATCCACACCTCAAACAGCACTCTCGGTTACTGGATGCACAGAAAAAGTTATACCGTAAGAAGCATCCCGTTCATACGTTAGACTCTTGTAACACAGGCGACAAGGCCACCCAAATTCAAGATGTAGACTCGGTTTAGCAAGACAATTCAGTGCCCACCGATTAGATACCAAAAGCAGTACACCAACAAGATCAAAACAACCGTGAAAGGCCAATAATCAAACCAAACAAAAAGGCAGAAAGACCGCGCTAAACACACTACAATTATTAACGTTACTCCCCATAACCAAGCAAGACCAGCTTTAAAGCGGTGGTCCTGGAATACTCAGCAAATCGTTGCTACACCCTACAAGCAACATCCCCAAAAATCAGCCTCTAATGTTATGTTCGATCAACACAGTCCGACTAGGATCGTTTGGCATCAGCTGTCACACCGAGGTTTTATATCCAGCGTTTGTTCTAGATAAGGACCCATAGAGTGGTGCCTGCATTTGGAGAAACTTGACTAGCACGGTGTGGTTGGACACACTTGCCTCCCTCAGGAAAACCATCCGTGTAACCGAATCTGAACTCCTTTTAGACGTACATACTTATGTTGCATCGGCGATACGACCGACCCAACGTTTCTGTGACCTACAACGGGCGCGGTGCACTCACCCCATACCTAATCCCTCCCTTCCGGACTACATAGACCGGCCTAAAGCAGTTATTTACTACTC-------------CCTCACTCACCTCACCTCATACCTTCTCGCACTCTCAAACATAAAATCTTTTTCAACAACTTCC-CTAATTTTCCCACCGAGAAAATAACACCACAAAATACCTAAAAACCTATCGC----CAAAAGCCATCCTACAAATCTCAATAAAGAAAACTCTCTCAAAACCAAAAAGCAATAATTTCTCACTCTTTCTCTTCTTAGATTGATACGAGCATTGCTGTTACTCAGTATTTAACTGCCCCCCTTTTTCCTTCTTTCTCTGTCTCTCTCTCATATGTTTTTCTCGTCTACTTGCGGCCACAACTTGCTGCTCACTCAATCTCTTTTCTTTTGGAACTGCTCCCAACTATTTCCGCTCTTGATCCTCACAGCCTATCAGACATTCGTATAACCGCTCTTTTCAACATTTTATTCCTTTTACGCTATCCATTCTCTCCACTTTCCGTTGTGCCACGTGAAATTATTGAATTCTCTCTGTGACGTCTCACGTCCATTACACATTCTTGTTTGCCTCTCGAAGTTCGCGTATACTCTTCTTCACAACGCTACCTAATTTACCCCCTTTTCGTCACGCCGAGATCATCACTCGTTTCCCTCTATGTCCTATGTCATTAGCCTCCCTCTCCTTATCCTCTTTTCCCCTACCTTCTTGTCCCTTGGGTGTAACACGATTCTCCTCATGGTCTTTTAGCATCTTCTGTACTTCCCTTTCTACCACTATCYTTCCGCACCTTACCTTTCTTCTCGTCCTCGTTCAGTTTAATCAAATCCCCTTTCTTCTTGTTTATGTCAACCTCTCCACCAATAAGACAAACGCCCCTTYCTCCTTTCTCCTTTCCTATCTTCGGTTCCAAAATGCTATTTGCGCGTTGCCTGTTTGCATGACGCTTGAAATAATTTCCACTTTTTTTTTCTTTGGTGAGTTCTTTGCCATCTCGTAATGTGTTCCCTTTTTCCCCTACGCGCGGCTACCTCGATCACGCCTATCTTCTATCGTCCTTGCTATTCCCTATACCCTCAAACCTTTGCTTTYCTTTTTCTCTTCCGTCTTTCAGATACCTTACCGGGACTTAAATTGTTGACATATTTTCGTGTTCATTCAA-----CTGATGTTGCTTCTGTTGTTTGCAATTCTGTATACGCATCCCCTTTCTCCGTATTGGTCCTAGGCTAGACCTTGCTGTTTTTCTGGTCGTTTCACCTATCTAACAATTCATAATTCTGCTTCTTCGTCAGTCTTCGACTACCGCACATGTTTCGTATCTTCAATTGTCGTCGGACAACACACTGACTCCTGCTTCTCCTTTTTTTTGACTCCAGATCACATTCCATAGTAGGCCCAACTAACCATATAAGTCCCCATGTAACCCCTTAATTATAAACTTTCTCTGGTTTATTCTTTCAATCCGCTACAATATTGCTTCCTTTTTTCTCCTATTATTAATAACATCTACTGAAGAGCAAACATAATCTACATTCCCATCCGATGTTATAAGTTTCTACCTGTTTCCGATTACGCTCCTGTACACTCGGTAACCTTCCGCGTTAGAGCATGGCAAGATCTTTACCCTCATAAGCCTTCCCCCTCATACGCGTTTTCTCGTCTTTTTACATTATCCCACTCAACACCCACCCGCGCGCATATGTTAATCGCATTGTCTTTTCTTTCCTTTCCCAAGGTCAGTCCTATGTTATTC---TTCTAACGAAGCTTTCCTTCTTTTTATTGTTYACTCCCCATCTATCTCTCTGTCCTTCGTGAACCTCTCATTCAGCCCCTTCCTTTTACCGTTTGCTCTGTGTCCATCCGATTTATTCCCCTCTTCTTCCTCTTCTCTTTTTCTTATCTCTTACATTTTTTGTATAAATATCAACACAATTACGCRCTTGCCCCTTCCCGTTTGTAAACCATTCTGTTCTTTTTTAGGGATTGAGCTAGAACCCTAAGTGAGTTTTTCCACTTTTGTTGCTTACGTCCCCATGGTGCCCGTACTACTATCTTACCTTTCCGTCTCGCAAGTCAGAGAACTACTCTCTTTGTATCCTACTAAAACCTCTCAGTAGCCTTTCCGTAGTATTTGCCTTCTGTTGTCAAATCCAAATGTACCCGAGATTATTGTTTATCTAGGGCGTATTTTTTTTCTCTCWTTCTTATGTCACACACAATCCAAGGTACTGCCGTCTCTGTTTTCTTTTTTATATCTTTCTCGCTATCACTTCTTGCCCTTTTTCTGTCAAGCAGGTAGCAATCTTATGTACCTCTGGTGTCTAGCATTCCTTGTAGTTTCTATCTCTGCTACACCCTCTTCTTTTCTCCGACGCGTCTTTCCCGCAGCAATAATATTAGATTATTTCCTTTTCTCTTCCAATTGCACCCAGTTTCCTGTAGTACCATCAAATCAGCGTAATCCCTTTTCGGTTCTTTTCGAAATAAACTTGAGTTTCCTTCTACTTTTCTCCCATTTTATCTACCTTCCTTTTCGGGAACAGTGCGTATTTACTTGCTCTTTCTTATATACGCTATCCTATCACCTCTCGCGCTCGTCTTTCTTTACCTAGTATGTCACATACCTCGCTTTCCTTTATGGAGTTGTCTTTGCTCAATGACTTCTCTGGCTTCGCTGTGACATACTTCACCTGATGTTTGCGTTACAGCTCRYTTTTTCAGTCCCTTTGTCACAAAGCAGGTTTTCGGTACTTCTTGCGGTTCATCATCTCCCCATTCATCTTTCTTAGCTTCTTTCGTCCTTCCCACTTTTTCCAGGCTCCATCCTCGCACGAATTTCTATTCTTTTTTACATTCTTA-TACCTTTACCTTTCTCTTTTCTTTCTTCCATAACCCCTCCTTACCTTCGTTCTTTTTACGCACTTCAGAGATCCATATCTGTATAAACTTTTCTCTTTCGCTTATCTGATCCACATCATTCATTCTTTCTTCTCTCAAT--TTTGGAGTGTTCTTTTGGGAGGCACACCCTACTTAAGTGATGTTTGTCGTCCCTACGATAACCAACATCTTCTTGTTTCCCGACCATGTACGTCCCTAGCCCTCCTTACGCTTTCGTTTTTGCACTTCAAACCTCTGTGTGCTCCTTCCCGCTCAAATAATTCTCCCGATGTTTTCTGTATCATCTTATCCACTTACTTTTGCGCTTAGTAGAAATGATGGTAATTCCCCCGTCTGATCTTGCCTTCGTACAATTTAGTAACATACGCTTTCTTCCCTCCCAGTGTCTTTACGTAGTCCTCCTAAACCCTCACTCGTCTGGTTCGTTTCCATTCCACCCTCTCTTCACCCTTTCTTGTTTCTATCATCAATCTTAAACACATCTCTGATACTTAGTACCATTAGGAATCCATTATCGAAATGCAGTCATATCCCACCCCTACGTTACATGCTCTCTTTTTTCCAGTCCATGACACTTATTAACTTATCCCCATCCGGATGCTTGTGTTCATTCGTTTCTAACCACCTCTCCTCACGGATAAGGTTGATACAGCCTTTTGTATATGGGTAAGCATAAACGACGTTTTTCTTCCCTTGATTCGGATCTGGCCTTCATTCCTCATGACTTAGCGGGTCTAACCTCGTTCTATTTCTTTCGTCTTATCTTAACGCAACTGTTCAGAATCTACATCTAATTGTCTTTTCTTCTCTTCCATTGACAATYCCACTCCCCATACAGATTTCACTTGCTCAATGGTTCTCCCTTTTTTTCTTAACAAGCTCTGCTCATTTGTTTCATTTTCGTGGACTAACTTTTGATCCTCATTTTTTTT--------------TAGCAGCCGACCAATAAAAAGAAACCCGAAAACCCCGTAAGACCATACAGAGCCCTAGTACCAT-CAATCAAACAAAAAAACACTCCACCTCCGTGAATGGAGAGTAAAAAACCATA----AGAAGACACAACCCCAAGCAAACAACTTGGGTGGAGAGCAAACACAAAAATCCCATTTCACACTTCATATAACCTAATAAACACTGATAGCACCACTTACAACAATAGAACCAACCCAAACCATATCACTTACATACTCTATTCCCCCCTACTTACAACCATAACAAACCTAATGATACAATAATGGCAAATRTCCCAAAAATCCACACAATTCCCATCCTTCAACCCACCACAAAAGAACTCGCAAATATCCCATAAAAATCAATCAATTACCTCACTACATTCCAAAYGACCTATCCACATCCACATCCACACAATATCCGTCAAAACACCACCCCGAATCCAACCACAGAAATGACATGACCTACTCTCAGTCTCGACCTTCCCACAACTTATCCGAATAAAAACCTTACCCCCCAATCCATAGAACACCACACTAACATACACACTTAACCAATTTAATCAACTCAGAAACTAATCATCCTCATAACTACACACTCCACCAAAATAAACTCCAAACAACCCACATATCCACAAAAAAATTAAACCACACCACTTCCGAATACCCTCTACCCACCCCTCAAAAAACATATATACAAATAAACCAAACTCATCCAACCCACACCAAAAAGCATAAGTTAAATAAAAATACACCCATAAACACCCACTATTAACATTACCACCAAAACCTATACTTTTCCYTCTTCTACCCCACCTCCGGCCTTAACTAACCATTCAACTCTTAAACAATTTTCATCTTATCAAGCGAATTACCTTTTTCTTTAATCCAAATAACACTATACCCTATCCGCACCAAACCACCACGATCCGCAAATCTCACAAAAGAACTGAACATTCTTTTCATTCCCACCAATTCCCAAATCTCCAATCAACACCAGTGTTACAACAATYCCCCAACTAATTTTCTATCATTCTCAGCCTTTAGACCTACATCCACTACCACTTATAACTAACGTAGCCT-----ACACAAGCATAATTACAGCCAACCCATAACATACTACCCAACCGCTTTACTTAGTCAACATTAAACAACATTAGCACTTCCCTTTTACTCAAACCAACTCATCATTAATTCCTCAAAACTCTCAATCTCATTATTACTCTAAATACCTATATAATCACCTCACCATACAAAAACACTGTCCCAATTCCTTCCACTATCATAAACCCAAACAAAAAAAGAAAATCCTAACCCCATTTCCTAGACCCACAAGGCTCTACACACACCTTAAAATACCCTTTACAAACCCAACTATCGAAAAAACCCAACGAATAACAACGATCCCCATCAACAACGCAACATCATTAAAACCCTAACACCGCACTACTATCTTACAAAAATACTTAAAATCCACCCAAGTCCACTTCCATCCTAAACACAAAGTTACAAAACACATTCCAAACCTTACCACTGTCTCCACCAAATCACACCGTAATATTCCAGAACTACAATTCGTAAAACCATCAATACACCCTATCATCATAACTCAACACAAATAGCACCTCACCCCAAAATAACACCAATTCAACACCCTTATCCCCCCTAAACCGATT---ACAACAACTAATCTCAAAAACCGACTTATAAACATATTCAACACAAACTCTAAATCTAAAACGATTTACCCAAAAGCTCTCTCCCCTAAACACCAGACAGTCTAACAACCCCACACCATCTATATCCACTTCAAAATCACAGACAAAAACACATTCCACGCCACAAGCCAGACAACTCCAACCCCATTCCTTCCAAACCAATAACCCCAATAATACATAACATAAAAATCCAAACCCAACCTCACAATGATAACACCACAACCCAATCAACCCATACCATAAATAATTAATAACCCAACCATTACCCATATTTAAAATCCCAACCAAAACCCACAACCACCTCTCAACAGCTATACATTCATTTCCCCACAATCAATACCGACCTTTTAGCACACCCAACTCCACAAACACGCTACACAACTCACCCAAAAACACATATACACAGTTCACCACTAACAACATAAAACATACCTTTAATCACCCATATCCACTACACCCAACCTCCACCAATACAACAACAAACTTCCTCCAAAACCAATAGCAAAAAAGTACTACCCACTCATCATACCTATCCCGCAACAACAACCCCCTGACATCATATAACCTTAAAGACCTCTAAGAAATAAAATTAATCCCTACCACTAACAGAATCTCACACATACCCTCACTCAATCCTTTCACTTCCAAAACAACTATACCTAAACTCACACAAAAAACAACTCACAACGCCTAAATAAAGCTTCACTTACACCCCACCATAAACATCCACAACACTAACACTAAACATAATTTTCTAATCATCCTAACACCCCCACTACCAATAACAACCTATACAGCATAATACCAAATACACAACTCCAAGCACTAACTTACTGAATAGAGGCACCCTAGGTACACCCATCACTACACTCAAAAAACCACCATATCAAAATACAAACCGTACCTTCACATCAATATYACTACCCCAACAAACCACCACTAAATCACCAACACTACAACCATAAAAATTAACAATACACCAACATATACAACCACACCCCATCTAATACTACCTCACAAAAACAATCCCAACCCATAAGCCAATCCTGCACTCAAAAGTCACCA-GGCAACTCCCACCAAACCCATCTACCGGTACGCACACCAACTAAGTCATCCTATCCCCCGAACCCCCACACTTCCCACACCCAGCACCAATCTTCACACAACAATACATACAACTTTACTCCAAACACTAACAACTTCA-AACTCAACACTAACATTTAACAAAAACATCAACACCCATATACTTCTACAACTTCCAAACAATACACACAAATCATCCATCAAAACATCATTACAAAAACAACCATAGCTTTAAAAATCACCCTCCAATCCAATAAACCCACAATCACCTATCCCATTCAACTCCCAACAAAAAACTCAACCCAACCACCAATACCACAACATCAACCTCATCAATCAAAAAAAACTAACCCCACTCTTCAAACCCCCACCAATCCTACTCCCCATCACTACCAACCCCCCCTCCAGCCACAAATCATCCAAACCACTTACTCTCCACAACCCATCCCCACCTACAAATAACGAACGAATCCCCCTATTAAAAAAACATCCCACCAATTCACTCTCACCCCCAACACCCAAACCTAAACTTTACTCCGCAAAAAAAATTAATAATACACAATGAACACCAAACCATCCCATACCAAGCACCAGATCTTACTCCCATCTTCTACCCTAACTACAAACTACCATAAAAAACACTATCCAACCACATTCCGCAGTAAATCCCTATAAACCCCTCCACCAAATCCCACCCAGAACCATCCAGAAAACTTACTCAAAAAAACAACACCACACACTCCCAACAGAATAGTCAATCCATAACCCACCCCACACTCTCTCCTCCGTAAGACCTAATTACCCACCTTACCTAACCAATACGCCCCATACCCCCCCAGCAACTCACCCATATATCAAAACTACACTCACTCTCAAAAATCATCCAACAYAAACACACGACAAACACCAATACAACACTATCAAATCCGAAATCTTCCAAACCCCCCCCCACAC-------------ACCGTTCGAACGCGCACCAATGAGCACCTAATCCCAAAATCCCTACAGCATCCCACCTCCCGA-CCCACCCCCCCATCACACCCACACGACCATCGAGCCCAACAACACCATCCAAC----GATAACCATAAACACTCACCCACGCCAAGAGTACCCACCACAAACAAGCAAGACATTACAAAAAGTTCCAAGTATCCGCACCCCATAAATCAATATCCAGACTAAAATCACCCAAGACTTGCTTAGCTYCACTATTCATAATAGTCCTCAGGTAAACCAGCCACCGCGGTCAACGTAAAGTTAACATGCTATCCAACCAACAACATAAATGTCATAACTATACCTAAAACCCTCATAAAAATCATCCACGATAAATTTAAACGAAAAACATTAGATACCTACCTAAATCTACACCCGAGAACTACGACAAACTAAAACTCTAACTAACCCACGGATAATAACCCAACACCCAATTGCCATGCAGGCCAATGAACAATAACAATACACAATCAAATATAACAATCAACGAAATGAAAAAGGCGGACAGTAACAAGAACGAAGCTGGCCCTACCACACAATGCTATAAATAATAACTCCTAAAATAAAAGGGGAAGCATATTAGCTATAAACTAAAGCATTCAGCTTACACCTGAAAGATGTCCTAAACCCAAGACTGAGCTCGGCAAACTTAAGCACTCTTCAAATCTCTATCTCTAGCTCAGCTCAATAAAACCAAACAATCTACTACAACACCTAACACTCCATTCCTAGTAGGCGAGAAAAGTTGACGCAATAGAGACACGTAGTAAGAAGGATGAAATAACAGTGAAAAGCAAGTGAAAAACAGCAACCAACCGTACCTCTTGCATCATGAAAGAACACCGAACGGATAACCCATCGAAAAGGAGTAATCAGAAACGTGGCAAAAAACAGAAAAAATCGACTGATAGCTTTGAAACCTAAATCATCCCC---------------------------------CAGAAAGAATACAATCTCCACTATAATTTACCCCCAACACATAYTGCCTCAAGCAATAAAAAAGTGTCAAATAACCAACCATAAAAATTCAAAAACGCCATGACCACCACTATAATGCTAAGAATCAATATGAGTATACCCTTCTCTTAAAAGCTTACATACCTATTATTAAAACACTTATACTACTACCTCAACGAGACAAATATTAAACCACCTTACCAACTCAATTACTAGAAATAAAAAAACTAGGCAAACTAACACCAATAGTAACACCAATATGATTCATACTAATCCTACGGGTAGCGCAATCAACTAAATATTGTATGAATTAAAAAACTGCTAAGAAATTGATCTTGCAAAAGATATGAAACGAAGATACTCAAGGATGTACTTAACCCAA-ACCTACAAGGCTCACCACCTACAATACACCTTATCGGGAAAAAAAGATCAAATAAGAYCATCAATCTTGTAAGCTACTCCAAAGCTAATAGTAACCAGACCTATAAACTAGTGAACCCACATAACAGCTCAAGCCCCTAGACATAACCTCGATGTATTCAGCAAGTTGTTCTTAACAACTGGGTTCAGCAAAGGTTTATTACCTCTAGGAAACCGAACAATACCAGAAATCTTTCTAAGGAATCAACCACCAAGAAAACCTCATCCAACCACATAGAAAACTTGGAAAAGATGATAAACATTTTACCAACAATCGAAACAAATCAAAATTTCCTCTTATCAATTAACCCATACAAATTTTAACCTAAACCATAACTTCAAAAAATTTAAAACACATTAAATCTATGCAAACTAATTTAAGGCCTCCCTCGATAATAA-------TCATYYAGCTTTCTTTAAATCACTTGCAACATTTAAATTGAAGTAAACTACAGCTAACCATTCCAAATCGAAACACTTTCAAGTTAAACCACTCTTTCTAATCTAATTGTCAGAGTCTTAAAATAAATGAAGCACCTTTTAAAGAAAATACCCTAATTAAACTTCCAAAAAATGCGACCATAAACAATTTCGGCAGATTAAATATTATAATCACTGTGATAAATTTAAAATGGTAACCGCTGCTAACATTCTAAACCAAAATARTAGCTTAGGATGCAACT-----------------------------ACTTAAAACCTTCCCAAATTATTTAGTATTATGCCTCTCTTAGGTATACCCATGGACAAGACTTTCCAACCTACTGTTAATTTCGCTAAAATATACATGCGTGGCCCTCTTAGGAGCGGTGGCACACGTAGCCGCCCACCCCGGGGCAGTAATTTAAGCAATAAGTACTTGACTTATTATAGCGAGGGTTTCTTGTGCACAAGAGACCCAACTAACAGCGGCGTGGTAAGACCCAACTGCGCAGATGGATCTTAGCCACGCTAAGGCACATGGGCCCATGCTTAGCGATACTTCAAGTATCGCCAGCGCTGGATGGCGGTGCCCTACTAGAAGCCTGTTCTATCGCGATCCACCTCGCCTACATACCCCGTCGCTCGCCTAAATAGGCGAGCCAGCGCTAGACAGGGGTATAGCGAGATGGAGAAATGGGCTTTTTCTAGAACAGAGAGCAATCTCTCTTTAGAAATAGATCTATTTTTAGGGCACGTACAGCCCGTCCCTCCTCAGCTAGCTGATGAGGGTCGTAACTAAGTGTACCGGTGCACTTACAGGACGCGTCCTGAGCTAGCGGCAGATGCAAAGGCCTTTAGAGGCCTCTCTCTAGCAATTTATACCGGAAGCTTTTTAGCCAACAACTGTTGCCCCCACCTACTACAAGCGCTAGCCCCGTTCTAGAGTGGGGCTTGTAGTAGGGTGCCGTGGGGGGCCTGTGAATRTTCCCTAT---------------CTCCTTTAAAAGGGGGGGCGCCCGGCGCCCCCCTACAGGCCTATATAGGCTAAAACGCGCCAGCTGCCGGGCGCGATTCTGCAAAGGAAGGCCCGTGTTTAAACACCTTCAGCGTTGAAGGGCCGCCGTGACGTTACGGCCGCGGTACCGTGAATTGTCCACGGACGGCCGGGTCTTTCTTTGCAGAATCGTCCCTGCAGGACATAGAGACCCTGGGACTTAAAAACCATGGTTTTTGGTTGCGACCTTGGAGCTCCAAACGATCGTCAATTGAAGTCCCAGGGCGAATCTCCTGATCAGGAGGTTCGTGGATCAGGACCCAATGGTGCGCTATTGGTCGTTAACGAGTCCTGATCTAGACCGGATCCGGTCTCTCTATGACTTCTACGGAGAAGTAAGGCGCCTTTTATATATAACCCGGGGGAAATGCCTAGGTCACTAGTGAAGAGGCCTCTCATTTCCTTTAGAAAAGTAGGCYTAYAGGAGCTCCTATACATATTTTTCTAAGTAAGGAGCTAGCTTCGGGCCCGAGATGGCCTTCCCTCACTAAGAAACTGGATAACCAAGGCGCCTTAAGAGCTCTTAGTTTCTGTAAGACCAACAGGCCTGTCCTGATCAGAACTTAAGCAGGCCTCCTAGACAGATGGGCCCATTCTAR----AGYCTAGGYYTGTCTAAGAYYCTGGTACATGTACATGAGCTCAAATGATCACCAGAGTCCGATAAGAAGAGGCCTCTAAAGGCCTAAGCTARCTCTTACCCAAGAAAGGAAGGCCTCCACTGGCCAGCGCACATGCCTTTCGAGAAGTGTAATTACTAGCCGACTAACAGGCCTGTACATCTCCATTAAGGCTAGCCTAGAGCTAGGAGGACCTCCTTAATGAGCTCTTCGTATTTACATTGATCTCTTCTGGCCAGAGAAGAGCAAGAAAGTGTCTAGACGCTGATTAGCAGTAGCTATAACTTTCTGCTAATAGTTTAAACTTAGACTGTGATTCTAAAGAAGCTTCTTATTCGCCAAGGGGTTACAAGAATTCCTGCTGAGCTCAGCCCCCTTGCTTTTAGRATATCCTTGGTGCCACCTTGGC--AGTAAAAGCA-----------------------------------------TCAGAAAAAAAGGCCTTTTTAGCTCCCAAAGCTAAATTCAAACTCTTCTGAGTTCCTACTTGGCCAAGACGGTCTGAAAAACCATGTTGCAACCAGGAA
n07AEP06 TCCCATCAATCTTGACACAGGGTCATAGCAGCATACGCAGCAAGGCTGCCCCGGGGGATTAAGYACCAATTCCCTAAACATGCCCGAAATACCCCCT----------TYTTATACGGTAACTTGTGTATATGTAGGCCGGGCAATTGGATGAACCTGAACAGATACAACGAACGCCTCATTATCTGAATTATACGGAACGCTGCAGGGTGCGTGTAGGTGGGCTGCTTTGGTGAAACAAACAAACTAACATCACCCGCTTCGCGAAACCCTTGTCTGCGTTCCTCTGCCACCCTAATCCTATGCTCTCAAACATTGGCCCTTAAACCGACATATACCCGTAAAATAACTGAGTAGCGAAACGAACCATATCCCCGGGGTAATTCGCGAGTGCGCTTAGTAGTAAGCTGAACCACCGTTCTCAAGAGAACGCGCTCTTTCGGCCGATCAAGCACTAGAACCCCAACTAATCTTACAGCAACGAATGATGGTAGCACACACAACGTTTATCCGTAAGAAATACACAATATTCTACAAAGGTCTCAAAAACACTAAAATTAAACACAGTCACACCTTGGCCCCAGTACATTACCGCAACGAAGAGAAAGACTCCACTTTCCCGTTGAAACCCATGACAACTCAAAYAAACAGACATCTGACCCCTCAACGAATAGATAACTCTTAACAGAGACTCATGGTGGAGGAGCACCACGGCGCCGACTGGGCATAGAGAGCGTGAATTAGACGAAGGTGATCGCCAAGGCGAGTCCAAAAATTCCCCTTCCCCGTTAGGGGGGAGTAGTCCCGGACGCGGGTGGCGATTCCCGGGTTATGGAATAAAGAAAACCGCTCTCACCTGTTGCAAGACCCCTCCGCGGGAAACCAGCACAAATTGCGGGGGCGCTCCCTTTTGCCGGTACACCGTGAATCGGATTTGAARCTGTAGARTRACTAGTTGTAGTGCCATAGGAGGGACGTTATGAAAAGACAGAAGTATCGACCGGAAATGCCATTGCGTATCTAAGGTAGAGCGATTTGAGCCGATTGGGCTCTGCTAGGGTGATGGTACTTCCTAGTTCCCATGAGCTGGATAGGACATTCCCTTGCGGACCCTTGTCGGTACTAAATTAGTTATAAGGAATATAATGGTTTACAATCCGCAAAAAGTACGTCCCCCATGGCGTGCGCGAGGACTCTGTCGGTTCAAGGTGGTCGCGCAGGCGATATGCTCCGTATAGACTTAAGGGCGGGCATAATCGAGCACCGCCTCCACTAAGGAGGCGCACAGAGCCTTTATGTAGTAGCATGTTAACATGCTCGCTCCCGGGACGGACAGTCACGAAAGGGGCCTTGGCACGGAAGGACGCCACATTAAACCGATTGCTTGATGGACATACAGGGTACCTCTGATTTCCTATTTACCCACGCTCCAAAATTGACTCCACCACCCTACAACATAAAAACTACACTATCTATAACATTGCTGACCCCGACCAACTATTCATTCCTCAACTAAACCTACCTTTCCCAAACTAACCAAGGCATGCACTTTAATCCTAACCGCCCTATACAACCTAAAGTGTCCTCGACCAGTCACCTATCGCCTCGGACACCACGCACAGAAACCACCTGCGGCCAGACAGGCCTACCATAGAAGCCCAACGGTACAGTGCCTCAACGCGGGAACGTGTGCTCATTTCGAATAGC----TCAGGCACTCATGGGGGTTAATGCAATTCTATATCTGTGTCTACCGATCTTCGAGCGAATCGCCACAGCAGCCTGAATTAATGGTTTCGTTTGTTCTATGCACGCGGTTCCAGAACCACCGGCTCAAGACCGTGGAGATGCCAAAGGACACGACGCTTAACCGTTTAGCCGAGTTGGCTTAGGGGTGTATTGGAGTCGTCGAAGTTTCAGTCCCCAATCTATGCCTGTGGGGTTTCTGGGATTTCTAAATTTGTTAAAAATACCCTCATACACAACATTCGCAACGGGACTCTGTGTGCCGTGCCCTTACTTCAGGATTCCTGCGAGCCCCCCTGACCCCCTCATTTATAACCCCACGCGTGTGCGGCGTGGTATTCCTATTTGTATAGCGCGTCCACTATGCTTCGAAACTCTAGCTATCACACACTTGCACGCACGTTGTGGGGGCGATGGTACACGTGCCCATACCCTTACAAAACAAACTCAACCTCAACCTAAAAACACCAGAAACCTCCCATTCCAACTCTGGAGCGTGCTTGTTTTCCCCACAGACACCCCGCCGCACATAAACAAACCTAACGTTGAGCACTTATTGGACACACACAACTGACCGCCAGGATCCTTATAATTCCTAACCCCCACAGATCCCACGCACCTCACTTAGATTGCGCCAATAGAGCCTGCCCTCCAGCGGGCAGGTACCGGCCCACGGTGAACGATCAGCCAACCTTCTCGCGCTGGCAAATATCCCAGCATCAGTTTGACAGCGAAGAAACAGTTTTGGAACAATCGCATTACTTTGAAATGCACACCCTCACGCCCTCCCAAATTCCGAAAAAGCCCAAATAGGCAAAGGCTATTATAAACAGCGACCAGTTACTACCAACCGACCACAATACATAACGCCCAACCACCACCCATACGCATAAGAACCTAATGCCACAACCCCAAACCCTTACCAACGAAATAGAAGTTAACACCTATATTGGGAAATCTCTATACATAACCATAAGCTTACTCCAGCTGATTACCTGATTAGTGCTAAATTATCCATCAGACACAGGAAATACTAGTGGGGAATTCCAGTTCGCGGGAAGGCCGGATACAGGGGCACAAGTCGTACAATGACCGTTGACGCACCCCGCACGGAGATGCTGCCCTCCGGAGGCACGTGCCCTAAAGGGGATCCACACCCCAAACAGCACTCTCGGTTACTGGATGCACAGAAAAAGTTATACCGTAAGAAGCACCCCGTTCATACGTTAGATTCTTGTAACACGGGCGACAAGGCCACCCAAATTCAAGATGTAGACTCGGTTTAGCAAGACAATTTAGTGCTCATCGAGTAGATACCAGAAGCAGTACACCAACAAGAACAAAACAACCGCGAAAGGCCAATAACCAAACCAAACAAAAAGGCAGAAAGACCGCGCTAAACATACCACAATTATTAATGTTACCCCCCATAACCAAGCAAGACCAGCTTTAAAGCGGTGGTCCTGGAATATCCAGCAAATTGTTGCTATACCCTACAAGCAACATCC----AAATCAGCCTCTAATATTATGTTCGATCGACACAGTCCGACTAGGATTGTTTGGCATCAGCTGTCACACCGAGGTTTTATATCCAGYGTTTGTTCTAGATAAGGACCCACAGAGTGGTGCCTGCATTTGGAGAAACTTGACTGGCACGGTGTGGTTGGACACACTTGCCTCCCTTAGGAAAACCATTCGTGTAACCGAATCTGAACTCCTTTTAGACGTACATACCTACGTTGCACCGGCGATACRACCAACCCAACGTTTCTGTGACCTACAACGGGCGCGGTGCACTCGCTCCATACCTAATCCCTCCCTTCCGGACCATATAGACCGGCCTAAAGCAGTTATTTACTACTCAAGGCGAAACTTTCTTCACCCATCTTACCATACATCTTCTTATACCTTCAAACATTAAACTCACTTCAGTAATCTCT-CCAATTCATTTATCAATCAATCAACACTGCAAGACACCTAAAACCCCACCACTACTTAGAAACCATTTTACTAACCTCGCCCAAGAAAATTCTCCCAAAACCAAAAAGCAATAATTTCTCACTCTTTCTCTTCTTAGATTGATACGAGCATTGCTGTTACTCAGTATTCAACTGCCCCCCTTTTTCCTTCTTTCTCTGTCTCTC-----------TTTCTYGTCTACTTGCGGCCACAACTTGCTGCTCACTCAATCTCTTTTCTTTTGGAACTACTCCCAACTATTTCCGYTCTTGATCCTCACAGCCTATCAGACATTCGTATAACCGCTCTTTTCAACATTTTATTCCTTTTACGCTATYCATTCTCTCCACTTTCCGTTGTGCCACGTGAAATTATTGAATTCTCTCTGTGACGTCTCACGTCCATTACACATTCTTGTTTGCCTCTCGAAGTTCGCGTATACTCTTCTTCACAACGYTACCTAATTTAYCCCCTTTTCGTCACGCCGAGATCATCACTCGTTTCTCTCTATGTCCTATGTCATTAGCCTCCCTCTCCTTATCCTCTTTTCCCCTACCTTCTTCTTCCTTGGGTGTAACACGATTCTCCTCATGGTCTTTTAACATCTTCTGTATTTCCCTTTCTACCACTATCCTTCCGCACCTTACCTTTCTTCTCGTCCTCGTTCAGTTTAATCAAATCCCCCTTCTTCTTGTTTATGTCAACCTCTCCACCAATAAGACAAACGCCCCTTCCTCCCTTCTCCTTTCCTATCTTCGGTTCCAAAATGCTATTTGCGCGTTGCCTGTTTGCATGACGCTTGAAATAATTTCCACTTTTTTTTTCTTTGGTGAGTTCTTTGCCATCTCGTAATGTGTTCCCTTTTTCCCCTACGCGCGGCTACCTCGATCACGCCTATCTTCTATCGTCCTTGCTATTCCCTATACCCTCAAACCTTTGCTTTCCTTTTTCTCTTCCGTCTTTCAGATACCTTACCGGGACTTAAATTGTTGACATATTTTCGTGTTCATTCAACGAAACTGATGTTGCTTCTGTTGTTTGCAATTCTGTATACGCATCCCCTTTCTCCGTATTGGTCCTAGGCTAGACCTTGCTGTTTTTCTGGTCGTTTCACCTATCTAACAATTCATAATTCTGCTTCTTCGTCAGTCTTCGACTACCGCACATGTTTCGTATCTTCAATTGTCGTCGGACAACACACTGACTCCTGCTTCTCCTTTTTTTTGACTCCAGATCACATTCCATAGTAGGCCCAACTAACCATATAAGTCCCCATGTAACCCCTTAATTATAAACTTTCTCTGGTTTATTCTTTTAATCCGCTACAATATTGCTTCCTTTTTTCTCCTATTATTAATAACATCTACTGAAGAGCAAACATAATCTACATTCYCATCCGATGTTATAAGTTTCTACCTGTTTCCGATTACGCTCCTGTACACTCGGTAACCTTCCGCGTTAGAGCATGGCAAGATCTTTACCCTCATAAGCCTTCCCCCTCATACGCGTCTTTTCGCCTTTTTACATTCTCCCACTCAACATCCACCCGCGCGCATATGTTAATCGCATTGTCTTTTCTTTCCTTTCCCAAGGTCAGTCCTACGTTATTCAATTTCTAACGAAGCTTTCCTTCTTTTTATTGTTCACTCCCCATCTATCTCTCTGTCCTTCGTGAACCCCTCATTCAGCCCCTTCCTTTTACCGTTTGCTCTGTGTCCATCCGATTTATTCCCCTCTTCTTCCTCTTCTCTTTTTCTTATCTCTTACATTTTTTGTATAAATATCA----AATTACGCGCTTGCCCCTTCCCGTTTGTAAACCATTCCGTTCTTTTTTAGGGATTGAGCTAGAACCCTAAGTGAGTTTTTCCACTTTTGTTGCTTACGTCCCCATGGTGCCCGTACTACTATCTTACCTTTCCGTCTCGCAAGTCAGAGAACTACTCTCTTTGTATCCTACTAAAACCTCTCAGTAGCCTTTCCGTAGTATTTGCCTTCTGTTGTCAAATCCAAATGTACCCGAGATTATTGTTTATCTAGGGCGTATTCTTTTTCTCTCTTTCCTATGTCATACACAATCCAAGGTACTGCCGTCTCTGTTTTCTTTTTTATATCTTTCTCGCTATCACTTCTTGCCTTTTTTCTGTTAAGCAGGTAGCAATCTTATGTACCTYTGGTGTCTAGCATTCCTTGTAGTTTCTATCTCTGCTACACCCTCTTCTTTTCTCCGACGCGTCTTTCCCGCAGCAATAATATTAGATTATTTCCTTTTCTCTTCCAATTGCACCCAGTTTCCTGTAGTACCATCAAATCAGCGTAATCCCTTTTCGGTTCTTTTCGAAATAAACTTGAGTTTTCTTCTACTTTTCTCCCATTTTATCTACCTTCCTTTTCGGGAACAGTGCGTATTTAYTTGCTCTTTCTTATACACGCTATCCTATCACCTCTCGCGCTCGTCTTTCTTTACCTAGTATGTCACATACCTCGCTTTCCTTTATGGAGTTGTCTTTGCTCAATGACTTCTCTGGCTTCGCTGTGACATACTTCACCTGATGTTTGCGTTACAGCTCGCTTTTTCAGTCCCTTTGTCACAAAGCAGGTTTTCGGTACTTCTTGCGGTTCATCATCTCCCCATTCATCTTTCTTAGCTTCTTTCGTCCTTCCCACTTTTTCCAGGCTCCATCCTCACGCGAATTTCTATTCTTTTTTACATTCTTA-TACCTTTACCTTTCTCTTTTCTTTCTTCCATAACCCCTCCCTACCTTCGTTCTCTTTACGCACTTCAGAGATCCATATCTGTATAAACTTTTCTCTTTCGCTTATCTGATCCACATCATTCATTCTTTCTTCTCTCAATTTTTTGGAGTGTTCTTTTGGGAGGCACACCCTACTTAAGTGATGTTTGTCGTCCCTACGATAACCAACATCTTCTTGTTTCCCGACCATGTACGTCCCTAGCCCTCCTTACGCTTTCGTTTTTGCACTTCAGACCTCTGTGTGCTCCTTCCCGCTTAAATAATTCTCCCGATGTTTTCTGTATCATCTTATCCACTTACTTTTGCGCTTAGTGGAAATGATGGTAATTCCCCCGTCTGATCTTGCCTTCGTACAATTTAGTAACATACGCTTTCTTCCCTCCCAGTGTCTTTACGTGGTCCTCCTAAACCCTCACTCGTCTGGTTCGTTTCCATTCCACCCTCTCTTCACCCTTTCTTGTTTCTATCATCGATTACAAACATATCTCTGATACTTAGTACCATTAAGAATCCATTATCGAAATGCAGTCATATCCCACCCCTACGTTACATGCTCTCTTTTTTCCAGTCCATRACAC----TAACTTATCCCCATCCGGATGCTTGTGTTCATTCGTTTCTAACCACCTCTCCTCACGGATAAGGTTGATACAGCCTTTTGTATATGGGTAAGCATAAACGACGTTTTTCTTCCCTTGATTCGGATCTGGCCTTCATTCCTCATGACTTAGCGGGTCTAACCTCGTTCTATTTCTTTCGTCTTATCTTAACGCAACTGTTCAGAATCTACATCTAATTGTCTTTTCTTCTCTTCCATTGACAATCCCACTCCCCATACAGATTTCACTTGCTCAATGGTTCTCCCTTTTTTCCTTAACAAGCTCTGCTCATTTGTTTCATTTTCGTGGACTAACTTTTGATCCTCATTTTTTTTCTTGCTAAATTAAATAGCAGCCGACCAATAAAAAGAAACCCGAAAACCCCGTAAGACCATACAGAGCCCTAGTACCAC-TAATCAAACAAAAAGACACTCCACCTCCGTGAGTGGAGAGTAAAAAACCATAAAAAAGAAGACACAACCCCAAGCAAACAACTTGGGTGGAGAACAAACACAAAAATCTCATCTCAAACTATATACAACCTAATAAATACTGATAATATCTCTTGCAATAATAAAATCAATCCAAATCACACTATCTATAAATCTTATCCCCC-----------TTATAACAAATCCAATAATACAATAACATCAAACGCCCCAAAAACCCACACAATTCTCATCCCCTAACCCACCCCAAAAAAACCAATAGATATTCCATGAAAACCAACCAACTATTCCACCACATCCCAAACAACTTATCCACACTTAYATCAATACAACACCCACCAAAACTCTACCTTAAACTAAACCACAAAAATAATGCGACATACTCTCAGTCTCGACCCTCCCACAACTTATCCAAACAACAACTTCATCCTCCAACCTATAAAACACTACACTAGCACACACATCCAACCAGTTTAATCAGCCTAAAAACTAATCATACTCACAACTATACACCCCACCTAGATAAACTCCAAACAACCCACACACCCACAAAGAAAATAAACCACACCACCTTTAAACATCCCCTACTCAACCCTCAAAAAACACACATACAAATAAACCAAACCCACCCAATCCACACCAAAAAACGTAAATCAGATAAAAACACACCTACAAACACCCACTACCAACACCACCACTAAAATTTATACTTTCTCACCTCCCACCCTACTTCCGGCCTTAACTAACCATTCAACTCTTAAATAACTTTCACCTCACCAAACAAATTACCCCTTTCTCCAACCTGAACAACACTATACCCAATTCACATCGAACCACCACAAACCACAAACTCTAAGAAAGAACCAAATGCTCTTTTTACCCTCCTCAATTCTCGGACCTCCAATYAAAACCAGCGACATAAAAACTCCTTAATAAATCTTTTACTATTCTCAACCTTTAAATCTACATCCACCACCGTTCACAACTAATGTAACCCATAAAACATGAATATAACCACAACCAACCCATAATGTATTGCCCACTTGCTTTATTTAATCAATATTAAATAACGCTAATGCTTCCCCTCTATCCAAACCAATTCATCATTAACTCCTCCAAGCTTCCAACCCCACCATTACCCCAAAAACTTAAATAATTACCCAGCCACACAAAAACACTATTCTAACTCCCCACACTGACACAAATTCAGACAAAAAGAGAAAACCCTGACCCCATCCTCTAAACCTACAAGGCTCCACACACACCTTAAAATACCCTTTACAAACTCAGCTATCAAAAAAACTCAACAAAAAATAACAACTATTACCCATGACGCAATATTGCTGAAACCCCAATACCGCACTACCACCCCACAAAAACATTCAAAAACCATTCAAATCCACTTCTATCCTAAACATAAAGCTACTAAACACACTCCAGACCTTACTACTGTCTCCACTAAACCACATCGTACAATTCCAGAACTACAACCCGCAAAACCACCAATACACCCTACTACCACAATCCAAAACAAACAGCACCTCATCCTAAAATAACACCAACCCAATACCTCTATCCCCCCCGAACCAATTAATACAACAACTAATCTCGAAAACTAACCTACAAACACATTCAATACAAACCTTAAACCCAAAACGATCTATCTGAAGGCTCCCTCCCCTAGACACCAAATATCATAACCATCTCACATCATTTACACTTATTTTAAAATCACAAACAAAAAAACATCCCACACCACAAGCCAGA----CCTAGCTCAACCCCTACCAAACCAATAACCCCAACAATACATAACATAAAAATCCAAGCTCAATCTTACAATAATAACGTTACAACCCAACCAACCCACACTCCAAACAACCAATACTCTAACCATTATCCATATCCAAAACTTCAAACAAAACTTACAATCAACTCTTAACAACTATACACTCACTTCCCTACAACCAATACCAACCTCCTAACACACCCAACCCCACAAACATGCTACACAATTCACCCAAAGACACACATACACAATTCATCACCAGCAACATAAAACACACCTCCGGTCACCCACACCCATCACACCTAACTTCTACTAGCACAACGGCAGATCTCCTCCAAAACCGATAGCAAAAAAGCACCACTCACTCACCATACTTATCCTACAACAGTGACTTCTCAACGTCATACAACCAAAACGACCTATAAAAAACAAAATCAATCCCTATCACTAACAGAATCCCACACAAACCCTCACTCAACCCTCCCACTTCCAAAACAACTACACCCAAACTTACACAAAAAACAACCCACAATACCTAAACAAAACTTTACTTACGCCCCACCATAAACACCCACATCACTAACACTAAGCATAATCTTCTAATCACTCTAATACTCCCGCTACTAATAACAATTCACACAACGTAACACCAGACAAAATACCCCAAAGACTAACTTACTGAGCAAAAGCGCTCCAAAAACACCCACTATTACACCTGAAAAATCACCACATCAAAACACAAATCATACCTTCACATCAATATCACTACCCTAACAAACCACCACCAAACCATCAATACGACAACCATAAGGACTGACAACATACCAAAACATACAGCCACGCCCCATTTAATACCACCCTATAAAAACAACCTCAACTCATAAATCAACCCCATGCTCAAAAATCATCA-GGCAACCTCCACCAGACCCCTCTGCCAACACACATATCAACTAAACCACCCCACCCCCTAAACCCCTGCATTCTCCACACTCGATACCAATTTTCATACAACGACACATATAATCCCACCCTAAACATTGATAACCCCACGACTCAACATTAACATTCAACAAAAACATCAATACCCACATACTTCCGCAACCCCCAAACAACACACACAAATCATCCATCAAAACATCCCTATAAAAACAACCACAATCCCAGAAATCATCTCCCAATCCAACAATCCTACCACAACTCATTCCATCCAACTCCTAACAAAAAACCCACCCCAACCATCAATCCCGCAATATTATCTCCACCAATTAAAAAGAACCAACCCCACCCTTCAAACTCCCGCCAATTTCACCCCCTATTACAGCCAATTCCTTTCCCAACCACAAATCATTCCAACTACCTACTCTTCATAATCCATCCCTACCTAAAAATAACAAACAGACCCCTTCACTAAAAAAACATCCCGCCAATACACCCCTACCCCCAACACCTAAACCTAAATCCCACCCCGCAAAAAAGACCAATAACACACCACAAACACCAAACCATTCCACACTAAGCATCAAAC----CCTCCATCCCCCATCCCAGCCACAAACCACCATAAAAAACACTATCCAATCACACCCCACGACAGATTCCTATAAACCTCCCTYCCCAGCCTTTCCCAAAATCGTCCGAAAAACTCACTTAAAAAGACAATACCACACACCCTCTACAAAACAATCAATCCATAACTCACTCCACACTCTCCCCTCCACAAAACCTAACCACTCACCCCACCTAACCGATATACTCCACGTCCCCTCAACAACTCATTTACACACCAAAACCATATCCATTCTCAAAATTCACCCAACATAAACACACAACAAATGCCAAAACAACACCATTAAATTCGAAATCCTTCAAACCCCTCTCCACACCCCACAATGACCAACCGTTCGAGCGCGCACCAATAAACACCCAATCCCAAAATCCCTACTGCACCCCACCTTCCAA-CCCACCCTTCCATCACACTCACACGACCACCGAGCCCAACAACACCATCCAACAAGCGATAACCATAAACACCCACCCACACCAAGAGTACCCACCACAAACAAGCAAGATCTTACAAAAAGTTCCAAGTATCCGCATTCCATAAATCAGCATCCAGACAAAAATCACCCAAGACTTGCTTAGCTCCACTATTCATAATAGTC-TCAGGTAAACCAGCCACCGCGGTCAACGTAAAGTTAATACGTTATCCAACCCACCAAATGAATGTCATAACTATACCTAAAACCCCCATAAAAATCACTCACGATAAATTTAAACGAAAAACATTAGATACCTACCTAAATCTACATCCGAGAACTACGACAAACTAAAACTCTAACTAACCCACGGATAATAACCCAACACCCAATTGCCATGCAGGCCAATGAACAATAATAATACACAATCAAATATAACAATCAACGAAATGAAAAAGGCGGACAGTAACAAGAACGAAGCTGGCCCTACCACATAACACTATAAATAATAATCCCTCGAATAAAAGGGGAAGTATATTAGCTATAAACAAAAGCACTCAGCTTACACCTGAAAGATGTCTTAAATCCAAGACTGAACCCGGTAAACTTAAGCATCCTTCAAATCCCTATCTCTAGCTCAACTCTATAAAACCAAACAATTCACTATAACACCTAACACTCCACACCTAGTAGGCGAGAAAAGTTGACGCAATAGAGACACGTAGTAAGAAAGATGAAATAACAATGAAAGAGAAGTAAAAGACAGCAATCAACCGTACCTCTTGCATCATGAGAGAACACCGAATGAATAACCCATCGAAAAGGAGTAATCAGGAACGTGGCAAAAAATAGAAAAAACCGACTGATAGCTTTAAAACCTAAACCACCCCCTCCCGGACTAAACCAACCATGAGATAGTAAGTACAGAAAGAATACAATCACCATTATAATTTATCTATGACACATACTGCTTCAAGCAATAAAAAAGTGTCAAATAACCAACTATAAAAATCCATAAACATCATGACCACCATTATAACGTTGAGAATCAATATGAGTATGCCCTTCTCCCAAAAGCTTACATCTTCATTATTAAATCACTTATACTGCTACCCTAACAAGACAAATATTAAATCACCTTACCAACTCAATTACTAGAAATAAAAAAACTAGGCAAACTAACACCAATAGTAACAACAATATGATTYATATTAATCCTACGGGTAGCGCAATCAACTAAATATTGTATGAATTAAAAAACTGCTAAGAAATTGATCTTGCAAAAGATATGGAACGAAGATACTCAAGGATGCACTTAATTCAAACCTATCAAGGCTCACCACCTGCAATACACCTTATCGGGAAAAAAAGATCAAATAAGACCATCAGTCTTGTAAGCCACTCCAAAACTAATAGTAACCAGACCTATAAACCAATGAACCCACATAACAGCTCAAGCCCCTAGACATAACCTCGATGTAT-----------------AYAACTGGGTTCAGTAAAGGTTTATGATCTCTAGGAAACCGAACAATACC-AAAATCTTTCTAAGGAACCAACTACCAAGAAAACCCCACCCAACCACGTAGAAAACTTGGAAAAGATGATAAACATTTTACCAGCAATCGAAACGAATCAAAACTTCCTCTTATCAATTAACCCATACAAATTTTAACCTAAACCATAACTTCAAAAAATTTAAAACATATTAAATCTATGCAAACTAATTTAAGGCCTTCCTCGATAATAATTAACAGTCATCCAGCTTTCTTTAAATCACTTGCAACATTTAAATTAAAATAAACTACAGCTAATCATTCCAAATCGAAACACTTTCAAGTTAAACCACTTTTTTTAATCTAATTGTCAGAGTCTTAAAACAAATGAAACACCTTTTAAAGAAACTGCCTTAACTAAACTTCCAAAAAATGCAATCATAAACAATTTCGGCAAATTAAACATTA-----------------TTAAAATGGTAACCGCTGCTAACATTCTAAACCAAAATAGCAGCTTAGGATGCAACT-----------------------------ACTTAAAACCTTCCCAAATTATTTAGTATTATGCCTCTCTTAGGTATACCTGGGGACAAGACTTTCCAACCTACTGTTAATTTCGCTAAAATATACATGCGTGGCCCTCT-AGGAGCGGCGGCACACGTAGCCGCCCACCCCGGGGCAGTAATTTAAGCAATAAGTACTTGACTTATTATAGCGAGGGTTTCTTGTGCACAAGAAACCCAACTAACAGCGGCGTGGTAAGACTCAACCGCGCAGATGGATCTTAGCCACGCTAAGGTACATGGGCCCATGCTTAGCGATACTTCAAGTATCGCCAGCGCTGGATGGCGGTGCCCTACTAGAAGCCTGTTCTATCGCGATCCATCTCGCCTACATACCCCGTCGCCCGCCTAAAAAGGCGAGCTAGCGCTAGACAGGGGTATAGCGAGATGGAGAAATGGGCTTTTTCTAGAACAGAGAGTGCCCTCTCTTTAGAAATAGATCTATTTTTAGGGCACGTACAGCCCGTCCCTCCTCAGYTAGCTGATGAGGGTCGTAACTAAGTGTACCGGTGCACTTACAGGACGCGTCCTGAGCTAGTGGCAGATGCAAAGGCCTTTAGAGGCCTCTCTCTAGCAATTTATACCGGAAGCTTTTTAGCCAACAATTGTTGCCCCCACCTACTACAAGCGCTAGCCCCGTTCTAGAGTGGGGCTTGTAGTAGGGTGCCGTGGGGGGCCTGTGAATGTTCCCTATATAGGTTTAAAGGAGCTCCTTTAAAAGGGGGGGCGCCCGGCGCCCCCCTACAGGCCTATATAGGCTAAAACGCGCCAGCTGCCGGGCGCGATTCTGCAAAGGAAGGCCCGTGTTTAAACACCTTCAGCGTTGAAGGGCCGCCGTGACGTTACGGCCGCGGTACCGTGAATTGTCCACGGACGGCCGGGTCTTTCTTTGCAGAATCGTCCCTGCAGGACATAGAGACCCTGGGACTTAAAAACCATGGTTTTTGGTTGCGACCTTGGAGCTCCAAACGATCGTCAATTGAAGTCCCAGGGCGAATCTCCTGATCAGGARGTTCGTGGATCAGGACC---------------------------GTCCTGATCTAGACCGGATCCGGTCTCTCTATGACTTCTACGGAGAAGTAAGGCGCCTTTTATATATAACCCGGGGGAAATGCCTAGGTYACTAGTGAAGAGGCCTCTCATTTCCTTTAGAAAAGTAGGCCTACAAGAGCTCCTATACATATTTTTCTAAGTAAGGAGCTAGCTTCGGGCCCGAGATGGCCTTCCCTCACTAAGAAACTGGATAACCAAGGCGCCTTAAGAGCTCTTAGTTTCTGTAAGACCAACAGGCCTGTCCTGATCAGAACTTAAGCAGGCCTTCTAGACAGATGGGCCCACTCTAGCTAAAGCCTAGGCCTGTCTAAGACTCCGGTACATGCACATGAGCTCAAATGATCACCGGAGTCCGATAAGAAGAGGCCTCTAAAGGCCTAAGCTAGCTCTTACCCAAGAAAGGAAGGCCTCCGCTGGCCAGCGCACATGCCTTTCGAGAAGTGTAATTACTAGCCGACTAACAGGCCTGTACATCTCCATTAAGGCTAGCCTAGAGCTAGGAGGACCTCCTTAGTGAGCTCTTCGTATTTACATTGATCTCTTCTGGCCAGAGAAGAGCAAGAAAGTGTCTAGACGCTGATTAGCAATAGCTATAGCTTTCTGCAAATAATT-----------------------GAAGCTTCTTATTCGCCAAGGGGTTACAAGAATTCCTGCTGAGCTCAGCCCCCTTGCTTTTAGGATATCCTTGGTGCCACCTTGGCCAAGTAAAAGCAACT--------------------------------------TCAGAAAAAAAGGCCTTTTCAACTCCCAAAGCTGAATTCAAACTCTTCTGAATTCCTACTTGGCCAAGATGGTCTGAAAAACCATGTTGCAACTAGGAA
n07AEP08 --------ATCTTGACACAGGGTCATAGCAGCATACGCAGCAAGGCTGCCCC----------------ATTCCCTAAACATGCCCGAAATACCCCCTTCAGCACGCCTCTTAT--------TTGTGTATATGTAGGCCGGGCAATTGGATGAAC-TGAACAGATACAACRAACRCCT-------------------------------------TAGGTGGGCTRCTTTGGTGAAA---------------CACCCGCTTCGCGAAACCCTTGTCTGCGTTCCTCTGC-------------------YAAACATTGGCCCTTAAACCGACATATACCCGTAAA------GAGTAGCGAAACGAACYATATCCCCGGGGTA------------------TAGTAAGCTGAACCACCGTTCTCAAGAGAACGCGCTCTTTCGGCCG-------------------------CTTACAGCAACGAATGATGGTAGCACACACAACG----------------------------ACAAAGGTCTCAAA---ACTAAAATTAAACAC----ACACCTTGGCCCCAGTACATTACCGCAACGAAGAGAAWTACTCCACTTTCCCGTTGAAACCCATGACAACTCAAACAAACA-----------------------GATAACTCTTAACAGAGACTCATG---------CACCACGGCGCCGA-TGGGCATAGAGAGCGTGAATTAGACGAAGGTGATCG--------AGTCCAAAAATTCCCCTTCC------------------------------------------GGTTATGGAATAAAGAAAACCA-----------------ACTCCTCCGCGGGA-------------------GGCGCTCCCTTTTGCCGG---------------------------------------------------------------------------------------AAATGCCATTGCGTATCTAAG-------------AGCCGATTGGGCTCTGCTAGGGTGATGGTACTTCCTAGT----------------------------------------YGGTACTAAATTAGTTATAAGG---------------AATCCGCAAAAAGTACGTCCCCCATGGCGTGCGCGAGGACTCTGTCGGTTCAAGGTGGTCGCGCAGGCGATATGCTCC--------------GCGGGCATAATCGAGCACCGCCTCCACTAAGGAGGCGCA---------------------TGTTAACATGCTCGCTCCCGGGACGGACAGTCACGAAAGGGGCCTTRGCACGGAAGGA----------AACCGATTGCTTGATGGACATACAGGGTACCTCTGATTTCTTATTT--------------ATTGACTCCACCACCCTACAACATAAAAACTACACTATCTATAACATTGCTGACCCCGACCAACTATTCATTCCTCAACTAAACCTACCTTTCCCAAACTAACCAAGGCATGCACTTTAATCCTAACCGCCCTATACAACCT---------------------------------------------------------------ACAGGCCTACCA---------------------------------AACGTGTGCTCATTTCRAATAGCCGC------------------TTAATGCAATTCTATATCTGTGTCTACCGATCTTCGAGCGAATCGCCACA--------------------------TTCTATGCACGCGGYTC--------------------TGTGGAGATGCCA----------------------------------CTTAGGGGTGTATTGGAGTCGTCGAAGTTTCAGTCCCCAATCTA-GCCTGTGGGGTTTCTGGGATTTCTARA-----TAAAAAT----------------------------------------------------AGGATTCCTGCGAGCCCCC--GACCCCCTCATTTGTA-------------GYGGCGTGGTAT-------------GCGCGTCCACTATGCTTCGAAACTCTAGCTATCACACACTTACA--------------------GTACACGTGCCCATACTCTTACAAAACAAACTCAACCTCAACCTAAAAATACCAGAAACCTCCCATTCCAACTCTGGAGCGTGCTTGTTT--------------------CACATAAACAAACCTAACGTTGAGCAC------------TACAACTGACCGCCAG-----TTACAATTCCTAACCCCCACAGATCCCACGCACCTCACTTAGATTGCGCCA-------------------------GTACCGGCCCACG-----------------------GCGCTGGCAAATATCCCAGCATCAGTTTGACAGCGAAGAAACAGTTTTGG------------------AAATGCACACCCTCACGCCCTCCC-----TCGAAAAAGCCC-------------TTATTATAAAYAGCGACCAGTTACTACC---CGACCACAATACATAACGC----------------------AGAACCTAATACCACAACCCCAAACCCTTACC---GAAATAGAAGTTAACACCTATATTGGGAAATCTCTATACATAAYTATA------------------------------------------------------AATACTAGTGGGGAATTCCAGTTCGCGGGAAGGCCGGATACAGGGGCAYAAGTCGTACAATGACCGTTGACGCACCCCGCACGGAGATGCTGCCCTCCGGAGGCACRTGCCCTAAAGGGGATCCACACCCCAAACARCAYTCTCGGTTACTGGATGCACAGAAA-AGTTATACCGTAAGAAGCACCCCGTTCATACGTTAGATTCTTGTAACACGGGCGACAAGGCCACCCAAATTCAAGATGTAGACTCGGT--------------------------AGTAGATACCAGAAGCAGTACACCAACAAGAACAAAACAACCGCGAAARGCCAATAACCAAACCAAACAAAAAGGCAGAAAGACCG-----------------TTATTAATGTTACCCCCCATAA-----------------------------------------------------------------------------------------TTAATATTATGTTCGATCAACACAGTCCGA-----------------------TCACAYYGAGGTTTTATATCCAGCGTTTGTTCTAGATAAGGACCCACAGAGTGGTGCCTGCATTTGGAGAAACTTGACTGGCACGGTGTGRTTGGA-----------------------------GTGTAACCRAAT--GAACTCCTTTTAGACGTACATACCTACGTTGCACCGGCGATACGACCAA----------CTGTGACCTACAACGGGCGCGGTGCACTCGCTCCATACCTAATCCCTCCYTTCCGRAC------GACCGGCCTAAAGCA---------------------------CTTCACCCATCTTACCATACATCTTCTTATACCTTCAAACATTAAACTCACTTCAGTA---------------------AATCAATCAACACTGCAAGACACCTAA---------------TAGAAACCATTTTACTAAC--------AGAAAATTCTCCCAAAACCAAAAA---------TCTCACTCTTTCTCTTCTTAGATTGATACGAGCATTGCTGTTAC----------------CCCCTTTTTCCTTCTTTCTCTGTCTCTCTCTCATATGTTTTTCT---------GCGGCCACAAYTTGCTGCTCACTCAATCTCTTTTCTTTTGGAACTACTCCCAACTA-------------------------------------TATAACCGCTCTTTTCAACATT---------------TATCCATTCTCTCCACTTTCCGTTGTGCCACGTGAAA-------------------ACGTCTCACGTCCATTACACATTCTTGTTTGCCTC------TTCGCGTATAYTCTTYTTYACAACGCTACCT------------------CACGCCGAGATCATCAYTCGTTTCYCTCTATGTCCTATGTCATTAR-------------------------CCTACCTTCTTCTTCCTTGGGTRTAACACRATT-----------------------------TTTCCCTTTCTACC--TATCCTTCCRCACCTT----TTCTTCTCGTCCTCGTTCAGTTTAATCAAATCCCCCTTCTTCTTGTTTATGTCAAYCTCTCCACCAATAAGACAAACGCC-----------------------TCTTCGGTTCCAAAATGCTATTTG--------CTGTTTGCATGACGC-TGAAATAATTTCCACTTTTTTTTTCTTTRGTGAGTT--------TCTCGTAATGTGTTCCCTT-------------------------------------------GTCCTTGCTATTCCCTATACCC-----------------TTTTTCTCTTCCG--------------------GACTTAAATTGTTGACA---------------------------------------------------------------------------------------GCTAGACCTTGCTGTTTTTCTG------------ATCTAACAATTCATAATTCTGCTTCTTCGTCAGTCTTCGA----------------------------------------CACACTGACTCCTGCTTCTCC----------------ATCACATTCCATAGTAGGCCCAACTAACCATATAAGTCCCCATGTAACCCCTTAATTATAAACTTTCTCTGGTTTATT-------------ACAATATTGCTTCTTTTTTTCTCCTATTATTAATAACAT---------------------YTATATTCCCATCCGATGTTATAAGTTTCTACCTGTTTCCGATTACGCTCCTGTACACT---------TCCGCGTTAGAGCATGGCAAGATCTTTACCCTCATAAGCCTTCCCCC-------------TTCGCCTTTTTACATTCTCCCACTCAACATCCACCCGCGCGCATATGTTAATCGCATTGTCTTTTCTCTCCTTT-CCAAGGTCAGTCCTACGTTATTCAATTTCTAACGAAGCTTTCCTTCTTTTTATTGTTCACTCCCCATC--------------------------------------------------------------CATCCGATTTATT---------------------------------TTACATTTTTTGTATAAATATCAACA-----------------CTTCCCGTTTGTAAACCATTCCGTTCTTTTTTAGGGATTGAGCTAGAACC--------------------------CTTACGTCCCCATGGTGC--------------------TCCGTCTCGCAAR---------------------------------CCTCTCAGTAGCCTTTCCGTAGTATTTGCCTTCTGTTGTCAAAT--AAATGTACCCGAGATTATTGTTTATCT-----GTATTCT----------------------------------------------------TCTTTTTTATATCTTTC---CTATCACTTCTTGCCT-------------CAGGTAGCAAT-------------GGTGTCTAGCATTCCTTGTAGTTTCTATCTCTGCTACACCCTCTT-------------------TCCCGCAGCAATAATATTAGATTATTTCCTTTTCTCTTCCAATTRCACCCAGTTTCCTGTAGTACCATCAAATCAGCGTAATCCCTTTTCG-------------------TGAGTTTTCTTCTACTTTTCTCCCATT-------------TTTTCGGGAACAGTRC----TTACTTGCTCTTTCTTATACACGCTATCCTATCACCTCTCGCGCTCGTCTT-------------------------YGYTTTYCTTTATR-----------------------CTCTGGCTTCGCTGTGACATACTTCACCTGATGTTTGCGTTACAGCTCGC-----------------CACAAARCAGGTTTTCGGTACTTC-----GTTCATCATCTCC-------------TTAGYTTCTTTCGTCCTTCCCACTTTTT---GGCTCCATCCTCACGCGAA-------------------------TACCTTTACCTTTCTCTTTTCTTTCTTCCATA---CCTCCYTACCTTCGTTCTCTTTACGCACTTCAGAGATCCATATYTRT------------------------------------------------------AATTTTTTGGAGTGTTCTTTTGGGAGGCACACCCTACTTAAGTGATRTTTGTCGTCCCTACGATAACCAACATCTTCTTGTTTCCCGACCATGTACGTCCCTAGCCCTCCTTACGCTTTCGTTTTTGCACTTCAGACCTYTGTGTRCTCCTTCCCGCTCAAATAATTCTCCCGATGTTTTCTGTATCATCTTATCCACTTACTTTTGCGCTTAGTGGAAATGATGGTAATTCCCCCGTCTGATCTTGCCTTCGT-------------------------TCCTCCCAGTGTCTTTACGTGGTCCTCCTAAACCCTCACTCGTCTGGTTCGTTTCCATTCCACCCTCTCTTCACCCTTTCTTGTTT------------------ATATCTCTGATAYTTARTACC-----------------------------------------------------------------------------------------TCCATCCGGATGCTTGTGTTCATTCGTTTC-----------------------GGTTGATACAGCCTTTTGTATATGGGTAAGCATAAACGACGTTTTTCTTCCCTTGATTCGGATCTGGCCTTCATTCCTCATGACTTAGCGGRTCTAA-----------------------------ACGCAACTGTTC-GAATCTACATCTAATTGTCTTTTCTTCTCTTCCATTGACAATCCCACTCC----------TTCACTTGCTCAATGGTTCTCCCTTTTTTCCTTAACAAGCTCTGCTCATTTGTTTCA------TGGACTAACTTTTGAT---------------------------TAGCAGCCGACCAATAAAAAGAAACCYGAAAACCCCGTAAGACCATACAGAGCCCTAG---------------------GACACTCCACCTCCGTGAGTGGAGART---------------AGAAGACACAACCCCAAG--------TTGGGTGGAGAGCAAACACAAAAAT--------GAACTATATACAACCTAATAAATACTGATAACATCTCTTGCAA-----------------ATCACACTATCTATAAATCTTATCCCCCTCTACATACAATCATA---------ATAATACAATAACATCAAACGCCCCAAAAACCCACACAATTCTCATCCCCTAACC-------------------------------------ACCAACTATTCCACCRCATCCCA---------------CTTACATCAATACAACACCCACCAAAACTCTACCTTA------------------ATGCGACATACTCTCAGCCTCGACCCCCCCACAAC------AAACAACAACTTCRYCCTCYAAYCYATAAAAC------------------TCCAACCAGTTTAATCAGCCTAAAAACTAATCATACTCACAACTA-------------------------ACAACCCACATACCCACAAAGAAAATAAACCACA----------------------------TCAAAAAACATACA---AAATAAACCAAACCCA---AATCCACACCAAAAAACGTAAATCAGATAAAAACACACCTACAAACACCCACTACCAACACCACCACTAAAATTTATACTT-----------------------GCCTTAACTAACCATTCAAYTCT---------YTCACCTCACCAAA--AATTACCCCTTTCTCCAACCTGAACAACACTATACC-------CATCGAACCACCACAAACCA-------------------------------------------TTCTCGGACCTCCAATCAAAAC-----------------TTCAATAAATCTT-------------------AATCTACATCCACCACCG---------------------------------------------------------------------------------------AATAACGCTAATGCTTCCCCT-------------TTCATCATTAACTCCTCCAAGCTTCCAACCCCACCATTA----------------------------------------TATTCTAACTCCCCACACTGAC---------------AAGAGAAAACCCTGACCCCATCCTCTAAACCTACAAGGCTCYACACACACYTTAAAATACCYTTTACAAACTCAGCTAT-------------CAAAAAATAACAACTATTACCCATGRCGCAATATTGCTG---------------------ATCCCACAAAAACATTCAAAAACCATTCAAATCCACTTCTATCCTAAACATAAAGCTA----------TCCAGACCTTACTACTGTCTCCACTAAATCACATCGTACAATTCCA-------------CAAAACCACCAATACACCCTACTACCACAATCCAAAACAAACAGCACCTCATCCTAAAATAACACCAACCCAATACCTCTATCCCCCCCGAACCAATTAATACAACAACTAATCTCGAAAACTAACCTACAAACACATTCAAT--------------------------------------------------------------ACCATCTCACAT----------------------------------ACATCCCACACCACAAACCAGACAA------------------CAAACCAATAACCCCAACAATACATAACATAAAAATCCAAGCTCAATCTT--------------------------ACCCACACTCCGAACAA--------------------CATATCCAAAACT----------------------------------TACACTCACTTCCCTACAACCAATACCAACCTCCTAACACACCC--CCCCACAAACATGCTACACAATTCAC------ACACA----------------------------------------------------CATCACACCTAACTTCTA---GCACAACGGCAGATC--------------TAGCAAAAAAG-------------CCATACTTATCCTACAACAGTGACTTCTCAACGTCATACAACCAA-------------------AATCAATYCCTATCACTAACAGAATCCCACACAAACCCTCACTCAACCCTCCCACTTCCAAAACAACTACACCCAAACTTACACAAAAAA--------------------AAACTTTACTTACGCCCCACCATAAAC-------------ACACTAAGCATAATCT----ATCACTCTAATACTCCCGCTACTAATGACAATTCACACAACGTAACACCA-------------------------ATTGARCAAAAGCA----------------------ACCTGAAAAATCACCACATCAAAACAYAAATCACACCTTCACATCAATATC-----------------CCACCAAACCATCAATACGACAAC-----GGACTGACAACA--------------GYTATACCCCATTTAAYACCACCCTATA--AACAACCTCAACTCATAAA--------------------------GGCAACCTCCAYCAGACCCCTCTGCTAACAC---TACCAACTAAACCACCCCACCCCCTAAACCCCCGCATTCCCCATACTC------------------------------------------------------CCACGACCCAACATTAACATTCAACAAAAACATCAATACCCACATACTTCCGCAACCCCCAAACAACACACACAAATCATCCATCAAAACATCCCTATAAAAACAACCACAATCCCAGAAATCATCTCCCAATCCAACAATCCTACCACAACTCATTCCATCCAACTCCTAACAAAAAACCCACCCCAACCATCAATCCCGCAATATTATCTCCACCAATTAAAAAGAACCAACCCCACCCTTCAAACTCCTGC-------------------------TTCCTTTCCCAACCACAAATCATTCCAACTACCTACTCTTCATAATCCATCCCTACCTAAAAATAACAAACAGACCCCTTCACTAA------------------TACCCCTACCCCYAACACCTA-----------------------------------------------------------------------------------------TCATCCCAGCCACAAACCACCATAAAAAAC-----------------------AGACTTTTATAAACCTCCCTCCCCAGCCTTTCCCAAAATCGTCCGAAAAACTTACTTAAAAAGACAATACCACACACCCTCTACAAAACAATCAATC----------------------------CAAAACCTAACCA-TCACCCCACCTAACCGATATACTCCACGTCCCCTCAACAACTCATTTACA----------ATATTCATTCTCAAAATTCACCCAACATAAACACACAACAAATGCCAAAACAACACC------TTCGAAATCCTTCAA---------------------------ACCGTTCGAACGCGYACCAATAAACACCCAATCCCAAAATCCCTACTGCACCCCACC----------------------TACTCACACGACCACCGAGCCCAACAA--------------YGATAACCATAAACACCCA--------AAGAGTACCCACCACAAACAAGCA-----------AAAGTTC-------------------------------------AATCACCCAAGACTTGCTTAGC-----------------------GGTAAACCAGCCACCGCGGTCAACGTAAAGTTAATATRTTATCCAAC-------------------------------------------------------------------------------------------------YCGAGAACTACGACAAACTAAAACTCTAAYTAAYYYAYGGATAATAACCCAACACCCAATTGCCATGCAGGCCAATGAACAATAATAATACACAATCAAATATA-------------TGAAAAAGGCGGACAGTAACAAGAACGAAGCTGGCCCTACCACATAACACTATAAATAATAACCCCTCGAATAAAAGGGGAAGTATATTAGCTATAAACAAAAGCACTCAGCTTACACCTGAAAGATGTCTTAAATCCAAGACTGAACCCGGTAAACTTAAGCATCCTTCAAATCCCTATCTCTAGCTCAAC---------------------------TATTTAACACTCCACACCTAGTAGGCGAGAAAAGTTGACGCAATAGAGACACGTAGTAAGAAAGATGAAATAACAATGAAAGAGAAGTAAAAGACAGCAATCAACCGTA--------------------------ATGAATAACCCATCGAAAAGRAGTAATCAGGAACGTGGCAAA------AAAAAACCGACTGATAGCTTTAAAACCTAAACCACCCCCTCCCGGACTAAACCAACCATGAGATAGTAA-----------ATACAATYACCATTATAATTTATCTATGACACATACTGCTTCAAGCAATAAAAAAGTGTCAAATAACCAACTATAAAAATTCAAAAACATCATGACCACCATTATAATGTTGAGAATCAATATGAGTATACCCTTCTCYCAAAAGCTTACATCTTCA-----------------------------------AAATATTAAATCACCTTACCAACTCAATTACTAGAAATAAAAAAACTAGGCAAACTAACACCAA---------------------TATTAATCCTA--------------------------TATGAATTAAAAAACTGCTAAGAAATTGATCTTGCAAAAGATATGGAACGAAGA-----------------------------------------------------CCTTATCGGGAAAAAAAGATCAAATAAGACCATCAGTCTTGTAAGCCACCCCAAA-------------------------------------------------------------------------------------------------------------------TGATCTCTAGGAAACCGAACAATACC-AAAATCTTTCTAAGGAACCAACTACCAAGAAAACCCCACCCAACCACGTAGAAAACTTGGAAAAGATGATAAACAT---------------------------------------------CCCATACAAATTTTAACC---------------------------------------ATGYAAATTAATTTAARGCCTTCCTCGAT------------TCATYCAGCTTTCTTTAAATCACTTGCAACATTTA-------------------------TTCCAAATCGAAACACTTTCAAGTTAAACCACTTTTTTTAATCTAA------------------AAATGAAACACCTTTTAAAGAAACTGCCTTAACTAAACTTCCAAAAAATGCAATCATAAACAATTTCGGCAAATTAAACAT--------CTGTGATAAATTTAAAATGGTAACCGCTGCTAACATTCTAAACCAAAATAGCAGCTTAGGATGCAACT-----------------------------ACTTAAAACCTTCCCAAATTATTTAGTATTATGCCTCTCTTA-----------GGACAAGACTTTCCAACCTACTGTTAATTT--------------------------------GCGGCGGCACACGTAGCCGCCCA-----------------------------------------------GGGTTTCTTGTGCACAAGAAACCCAACTAACAGCGGCGTGG---------------------------------------------------------------------------GCCAGCGCTGGATGGYGGTGCCCTAYTAGAAGCCTGTTCTATCGCGATCCATCTCGYYTACATACCCCGTCGCCCGCCTAAAAAGGCGAGCTAGCGCTAGACAGGGGTATAGCGAGATGRARAAAT-------------------GAGTGCCCTCTCTTTAGAAATAGATCTATTTTTAGGGCACGTACAGYCCGTCCCTCCTCAGCTAGCTGATGAGGGTCGTAACTAAGTGTACCGGTGCACTTACAGGACGCGTCCTRAGCTAGTGGCAGATRCAAAGGCCTTTAGAGGCCTCTCTCTAG-AATTTATACCGGAAGCTT----------AATTGTTGCCCCCACCTACTACAAGCGCTAGCCCCGTTCTAGAGTRA---------------GCCGTGGGGGGCCTGTGAATGTTCCCTATATAGGTTTAAAGGA-----------AGGGGGGGCGCCCGGCGCCCCCCTACAGGCYTATATAGGCTAAAACGCGC---CTGCCGGGCGCGATTCTGCAAAGGAAGGCCCGTGTTTAAACA----------------------GTGACGTTACGGCCGCGGTACCGT---------------GGYYGGGTCTTTCTTTGCAGAATCGTCCCTGCAGGACATAGAGA-------------------TGGTTTTTGGTTGCGACCTTGGAGCTCCAAACGATC------------------------------------------------------------------------------------------------------------------GACTTCTACGGAGAAGTAAGGCGCCTTTTATATATAACCCGGGGGAAATGCCTAGGTCACTAGTGAAG--------------------------------------------------------------------------TCGGGCCCGAGATGGCCTTCCCTCACTA------------------------------------------------------------------TCAGAAYTTAARYARGCCTTYTARACAGATGGGCCCAY-----CTAAAGYYTAGGCCTGTCTAAGAYTYYGGTACATGCACATGAGCTCAAATGATCAC--------------------------------------AGCTYTTACCCAAGAAAGGAAGGCCTCCGCTGGCCAGCGCACATGCCTTTCGAGAAGTGTAATTACTAGCC------------------TYTCCATTAAGGCTAGCCTAGAGCTAGGAGGACC----------GCTCTTCGTATTTACATTGATCTCTTCTGGCCAGAGAAGAGCAAGAAAGTGTCTAGACGCTGATTAGCAATAGCTATAGCTTTCT------------------GACTGTGATTCTAAAGAAGCTTCTTATTCGCCAAGGGGTTACAAGAATTCCTGCTGAGCTCAGCCCCCTTGCTTTTAGGATATCCTTGGTGCCACCTTGGCCAAGTAAAAGCA-----------------------------------------TCAGAAAAAAAGGCCTTTTCAACTCCCAAARCTGAATWCAAACTCTTCTGAATTCCTACTTGGCCAAGATGGTCTGAAAAACCATGTTGCAACTAGGAA
n08AEP07 TCATACCAATTTTGACACGGGGTCATAGCAGCATACGCAGCAAGGCTGCTCCAGGGGATTAAGCACCAATTCCCTAAACATGCCCGAAATACCCCCTTCAGCACGCCTCCTATATGGTAACTTGTGTATATGTAGGCCGGGCAATTGGATGAACCTGAACAGATACAACGAACGCCTCATTATCTGAATTATACGGAACGCTGCAGGGTGCGTGTAGGTGGGCTGCTTTGGTGAAACAAACAAATTCACATCACCCGCTTCATGAAATCCTTGTCTGCGTTCCTCTGCCACCCTAATCCTATGCTCTCGAACATTGGCCCTTAAACCGATAAATACCCGTAAAATAACTGAGTAGCGAAACGAACCATATCCCCGGGGTAATTTGCGAGTGCGCTTAAAAGTAAGCTGAACCACCGTTCTCAAGAGAACGCGCTCTTYCGGCCGATCAAGCACTAGAATCCCAACTTATCTTACAGCAACGGATGACGGTAGCACACACAATGTTTATCCGTAAGAAATACACAACATTCTACAAGAGTCTCAAAAACACTAAAATTAAACACAGTCACACCTCGGCCCTAGTACATCACCGCAACGAAGAGAAATACTCTGCTTTTCCGTTGAAACCCATGACAACTCAAACAATCAGGCATCTAACCCCTCAACGTATAGATAACTCTTAACAGAGACTCATGGTGGAGGAGCACCACGGCGCCGACCGGGCATAGAGAGCGTGAATTAGACGAAGGTGATCGCCAAGGCGAGTCCAAAAATTCCCCTTCCCCGTTAGGGGGGAGTAGTCCCGGACGCGGGTGGCGATTCCTGGGTTATGGAATAAAGAAAACCGCTCTCACCTGTTGCAAGACCCCTCCGCGGGAAACCAGCACAAATTGCGGGGGCGCTCCCTTTTGCCGGTACACCGTGAATCGGATTTGAAGCTGTAGAGTGACTAGTTGTAGTGCCATAGGAGGGACGTTATGAAAAGACAGAAGTATCGACCGGAAATGCCATTGTGTATCTAAGGTAGAGCGATTTGAGCCGATTGGGCTCTGYTAGGGTGACGGTACTTCCTAGTTCCCATGAGCTGGATAGGACATTCCCTTGCGGACCCTTGTCGGTACTAAATTAGTCATAAGGAATATAATGGTTTACAAACCGCAAAAAGTACGTCCCTCATGGCGTGCGCGAGGACTCTGTCGGTTCAAGGTGGTCGCGCAGGCGATATGCTCCACACAGACTTAAGGGCGGGCGTAACCGAGCACCGCCTCCACTAAGGAGGCGCACAGAGCCTTTATGTAGTAGCATGTTAACATGCCCGCTCCCGGGACGGACAGTCACGAAAGGGGCCTTGGCACGGAAGGACGCCACATTAAACCGATTGCTTGATGGACATACAGGGTACCTCTGATTTTCTATTTACCCACGCTCCAAAATTAACTCAACCACTCTACAACATAAAAATCACACTATCTATAATATTGCTGACCCTGACCAACTATTCGCCCCTCAACTAAACCTACCTTTTCCAAACCAACCAAGGCATGCACTTCAGTCCTAACCGCCCTATACAACTTAAAGCGTCCTCGACCAGCCACCTATCGCCCCGGACACCACGCACAGAAACCACCTGCGGCCAGATAGGCCTACCATAGAAGCCCAACAATACAGTACCCCAATGCGGGAACGTGTGCCCATTTCGAATAGCCGCTTCAGGCACTCATGGGGGTCAATGCAATTCTATATCTACGTCTACCGACCTTCGAGCGAATCGCCACAGCAGTCTGAATTAATGGTTTCGTTTGTTCTATGCACGCGGCTCCAGAACCACCGGCCCAAGACTGTGGAGATGCCAAAGGACACGACGTTCAACCGTTTAGCCGAGTTGGCTTAGGGGTGTATTGGAGTCGCCGAAGTTTCAGTCCCCAATCTATGCCTGTGGGGTTTCTGGGATTTCTAAATTTGTTAAAAATACCCTCATAAACGGTATTCGCAACGGGACTCTGTGTGCCGTGCCCTTACTTCAGGACTTCTGCGAGCCCCCCTGACCCCCTCACTTATAACTCCACGTGTGTACGGTGTGGTATTCCCATTTGTACAGCGCGTCCACTATGCCTCGAAACTCTAGCTATCACACACTTGCACGCATGTTGTGGGAGTGACGGTACACGTGCCCACACCCTTACAAAACAGACCCAGCCTCAATCTAAAAGCACCAGAAACCTCCCATTCCAACTCTAGAGCATGCTCGCTTTTCCCACAGACACCCCGCCGCACATAAACAAACCTAACGTTGAGTACTTATTGGACACACACAACTGACCGCCAGGATCCTTACAATCCCTAACCCCCACAGATCCCACGCACCTCACTTAGATTGTGCCAATAGAGCCTGCCCTTCAGCGGGCAGGTACCGGCCCACGGTGAACAACCAGCCAGCTTTCTTGCGTTGGCAAATATTCCAGCATCAGTTTGACAGTGAAGAAACAGTTTTGGAACAATCGCATTACTTTGAAATGCACACCCTCACGCCCCCCCAAATTCCGAAAAAGCCCAAATAGGCAAAGATTATTATAAATAGCGACTAGTTACTACCAACCGATCGCAATACATAACGCCCAACCACCACCCACACGCATAAGAACCCAATACCACAACCCCAAACCCTTACCAACAAAATAGAAGTTAACACTTATATTGAGAAATCTCTATACATAACCATAAGCTTACTCCAGTTGATTACCTGATTAGTGCTAAATTATCCATCAGACACAGGAAATACTAGTGGGGAATTCCAGTTCGCGGGAAGGTCGGATACAGGGGCACAAGTTGTACAATGACCGTTGACACATCCCGCACGGAGATGCTGCCCTCCGGAGGCACGTGCCCTAAAGGGGATCCACACCTCAAACAGCACTCTCGGTTACTGGATGCACAGAAAAAGTTATACCGTAAGAAGCACCCCGTTCATACGTTAGACTCTTGTAACACAGGCGACAAGGCCACCCAAATTCAAGATGTAGACTCGGTTTAGCAAGACAATTCAGTGCCCACCGATTAGATACCAAAAGCAGTACACCAACAAGATCAAAACAACCGTGAAAGGCCAATAATCAAACCAAACAAAAAGGCAGAAAGACCGCGCTAAACACACTACAATTATTAACGTTACTCCCCATAACCAAGCAAGACCAGCTTTAAAGCGGTGGTCCTGGAATACTCAGCAAATCGTTGCTACACCCTACAAGCAACATCCCCAAAAATCAGCCTCTAATGTTATGTTCGATCAACACAGTCCGACTAGGATCGTTTGGCATCAGCTGTCACACCGAGGTTTTATATCCAGCGTTTGTTCTAGATAAGGACCCATAGAGTGGTGCCTGCATTTGGAGAAACTTGACTAGCACGGTGTGGTTGGACACACTTGCCTCCCTCAGGAAAACCATCCGTGTAACCGAATCTGAACTCCTTTTAGACGTACATACTTATGTTGCATCGGCGATACGACCGACCCAACGTTTCTGTGACCTACAACGGGCGCGGTGCACTCACCCCATACCTAATCCCTCCCTTCCGGACTACATAGACCGGCCTAAAGCAGTTATTTACTACTCAAGGCGAAACT--CTTCACTCACCTCACCTCATACCTTCTCACACTCTCAAACATAAAATCTTTTTCAACAACTTCC-CTAATTTTCTCACCGAAAAAATAACACCACAAAATACCTAAAAACCTATCGCTACACAAAAGCCATCCTACAAATCTCAATAAAGAAAACTCTCTCAAAACCAAAAAGCAATAATTTCTCACTCTTTCTCTTCTTAGATTGATACGAGCATTGCTGTTACTCAGTATTTAACTGCCCCCCTTTTTCCTTCTTTCTCTGTCTCTCTCTCATATGTTTTTCTCGTCTACTTGCGGCCACAACTTGCTGCTCACTCAATCTCTTTTCTTTTGGAACTGCTCCCAACTATTTCCGCTCTTGATCCTCACAGCCTATCAGACATTCGTATAACCGCTCTTTTCAACATTTTATTCCTTTTACGCTATCCATTCTCTCCACTTTCCGTTGTGCCACGTGAAATTATTGAATTCTCTCTGTGACGTCTCACGTCCATTACACATTCTTGTTTGCCTCTCGAAGTTCGCGTATACTCTTCTTCACAACGCTACCTAATTTACCCCCTTTTCGTCACGCCGAGATCATCACTCGTTTCCCTCTATGTCCTATGTCATTAGCCTCCCTCTCCTTATCCTCTTTTCCCCTACCTTCTTGTCCCTTGGGTGTAACACGATTCTCCTCATGGTCTTTTAGCATCTTCTGTACTTCCCTTTCTACCACTATCCTTCCGCACCTTACCTTTCTTCTCGTCCTCGTTCAGTTTAATCAAATCCCCTTTCTTCTTGTTTATGTCAACCTCTCCACCAATAAGACAAACGCCCCTTCCTCCTTTCTCCTTTCCTATCTTCGGTTCCAAAATGCTATTTGCGCGTTGCCTGTTTGCATGACGCTTGAAATAATTTCCACTTTTTTTTTCTTTGGTGAGTTCTTTGCCATCTCGTAATGTGTTCCCTTTTTCCCCTACGCGCGGCTACCTCGATCACGCCTATCTTCTATCGTCCTTGCTATTCCCTATACCCTCAAACCTTTGCTTTCCTTTTTCTCTTCCGTCTTTCAGATACCTTACCGGGACTTAAATTGTTGACATATTTTCGTGTTCATTCAACGAAACTGATGTTGCTTCTGTTGTTTGCAATTCTGTATACGCATCCCCTTTCTCCGTATTGGTCCTAGGCTAGACCTTGCTGTTTTTCTGGTCGTTTCACCTATCTAACAATTCATAATTCTGCTTCTTCGTCAGTCTTCGACTACCGCACATGTTTCGTATCTTCAATTGTCGTCGGACAACACACTGACTCCTGCTTCTCCTTTTTTTTGACTCCAGATCACATTCCATAGTAGGCCCAACTAACCATATAAGTCCCCATGTAACCCCTTAATTATAAACTTTCTCTGGTTTATTCTTTCAATCCGCTACAATATTGCTTCCTTTTTTCTCCTATTATTAATAACATCTACTGAAGAGCAAACATAATCTACATTCCCATCCGATGTTATAAGTTTCTACCTGTTTCCGATTACGCTCCTGTACACTCGGTAACCTTCCGCGTTAGAGCATGGCAAGATCTTTACCCTCATAAGCCTTCCCCCTCATACGCGTTTTCTCGTCTTTTTACATTATCCCACTCAACACCCACCCGCGCGCATATGTTAATCGCATTGTCTTTTCTTTCCTTTCCCAAGGTCAGTCCTATGTTATTCAATTTCTAACGAAGCTTTCCTTCTTTTTATTGTTCACTCCCCATCTATCTCTCTGTCCTTCGTGAACCTCTCATTCAGCCCCTTCCTTTTACCGTTTGCTCTGTGTCCATCCGATTTATTCCCCTCTTCTTCCTCTTCTCTTTTTCTTATCTCTTACATTTTTTGTATAAATATCAACACAATTACGCGCTTGCCCCTTCCCGTTTGTAAACCATTCTGTTCTTTTTTAGGGATTGAGCTAGAACCCTAAGTGAGTTTTTCCACTTTTGTTGCTTACGTCCCCATGGTGCCCGTACTACTATCTTACCTTTCCGTCTCGCAAGTCAGAGAACTACTCTCTTTGTATCCTACTAAAACCTCTCAGTAGCCTTTCCGTAGTATTTGCCTTCTGTTGTCAAATCCAAATGTACCCGAGATTATTGTTTATCTAGGGCGTATTTTTTTTCTCTCTTTCTTATGTCACACACAATCCAAGGTACTGCCGTCTCTGTTTTCTTTTTTATATCTTTCTCGCTATCACTTCTTGCCCTTTTTCTGTCAAGCAGGTAGCAATCTTATGTACCTCTGGTGTCTAGCATTCCTTGTAGTTTCTATCTCTGCTACACCCTCTTCTTTTCTCCGACGCGTCTTTCCCGCAGCAATAATATTAGATTATTTCCTTTTCTCTTCCAATTGCACCCAGTTTCCTGTAGTACCATCAAATCAGCGTAATCCCTTTTCGGTTCTTTTCGAAATAAACTTGAGTTTCCTTCTACTTTTCTCCCATTTTATCTACCTTCCTTTTCGGGAACAGTGCGTATTTACTTGCTCTTTCTTATATACGCTATCCTATCACCTCTCGCGCTCGTCTTTCTTTACCTAGTATGTCACATACCTCGCTTTCCTTTATGGAGTTGTCTTTGCTCAATGACTTCTCTGGCTTCGCTGTGACATACTTCACCTGATGTTTGCGTTACAGCTCGCTTTTTCAGTCCCTTTGTCACAAAGCAGGTTTTCGGTACTTCTTGCGGTTCATCATCTCCCCATTCATCTTTCTTAGCTTCTTTCGTCCTTCCCACTTTTTCCAGGCTCCATCCTCGCACGAATTTCTATTCTTTTTTACATTCTTA-TACCTTTACCTTTCTCTTTTCTTTCTTCCATAACCCCTCCTTACCTTCGTTCTTTTTACGCACTTCAGAGATCCATATCTGTATAAACTTTTCTCTTTCGCTTATCTGATCCACATCATTCATTCTTTCTTCTCTCAATTTTTTGGAGTGTTCTTTTGGGAGGCACACCCTACTTAAGTGATGTTTGTCGTCCCTACGATAACCAACATCTTCTTGTTTCCCGACCATGTACGTCCCTAGCCCTCCTTACGCTTTCGTTTTTGCACTTCAAACCTCTGTGTGCTCCTTCCCGCTCAAATAATTCTCCCGATGTTTTCTGTATCATCTTATCCACTTACTTTTGCGCTTAGTAGAAATGATGGTAATTCCCCCGTCTGATCTTGCCTTCGTACAATTTAGTAACATACGCTTTCTTCCCTCCCAGTGTCTTTACGTAGTCCTCCTAAACCCTCACTCGTCTGGTTCGTTTCCATTCCACCCTCTCTTCACCCTTTCTTGTTTCTATCATCAATCTTAAACACATCTCTGATACTTAGTACCATTAGGAATCCATTATCGAAATGCAGTCATATCCCACCCCTACGTTACATGCTCTCTTTTTTCCAGTCCATGACACTTATTAACTTATCCCCATCCGGATGCTTGTGTTCATTCGTTTCTAACCACCTCTCCTCACGGATAAGGTTGATACAGCCTTTTGTATATGGGTAAGCATAAACGACGTTTTTCTTCCCTTGATTCGGATCTGGCCTTCATTCCTCATGACTTAGCGGGTCTAACCTCGTTCTATTTCTTTCGTCTTATCTTAACGCAACTGTTCAGAATCTACATCTAATTGTCTTTTCTTCTCTTCCATTGACAATCCCACTCCCCATACAGATTTCACTTGCTCAATGGTTCTCCCTTTTTTTCTTAACAAGCTCTGCTCATTTGTTTCATTTTCGTGGACTAACTTTTGATCCTCATTTTTTTTCCTGCTAAATTA--TAGCAGCCGACCAATAAAAAGAAACCCGAAAACCCCGTAAGACCATACAGAGCCCTAGTACCAT-CAATCAAACAAAAAAACACTCCACCTCCGTGAATGGAGAGTAAAAAACCATAAAAAAGAAGACACAACCCCAAGCAAACAACTTGGGTGGAGAGCAAACACAAAAATCCCATTTCACACTTCATATAACCTAATAAACACTGATAGCACCACTTACAACAATAGAACCAACCCAAACCGTATCACTTACATACTCTATTCCCCCCTACTTACAACCATAACAAACCTAATGATACAATAATGGCAAATGTCCCAAAAATCCACACAATTCCCATCCTTCAACCCACCACAAAAGAACTCGCAAATATCCCATAAAAATCAATCAATTACCTCACTACGTTCCAAACGACCTATCCACATCCACATCCACACAATATCCGTCAAAACACCACCCCGAATCCAACCACAGAAATGACATGACCTACTCTCAGTCTCGACCTTCCCACAACTTATCCGAATAAAAACCTTACCCCCCAATCCATAGAACACCACACTAACATACACACTTAACCAATTTAATCAACTCAGAAACTAATCATCCTCATAACTACACACTCCACCAAAATAAACTCCAAACAACCCACATATCCACAAAAAAATTAAACCACACCACTTCCGAATACCCTCTACCCACCCCTCAAAAAACATATATACAAATAAACCAAACTCATCCAACCCACACCAAAAAGCATAAGTTAAATAAAAATACACCCATAAACACCCACTATTAACATTACCACCAAAACCTATACTTTTCCCTCTTCTACCCCACCTCCGGCCTTAACTAACCATTCAACTCTTAAACAATTTTCATCTTATCAAGCGAATTACCTTTTTCTTTAATCCAAATAACACTATACCCTATCCGCACCAAACCACCACGATCCGCAAATCTCACAAAAGAACTGAACATTCTTTTCATTCCCACCAATTCCCAAATCTCCAATCAACACCAGTGTTACAACAATCCCCCAACTAATTTTCTATCATTCTCAGCCTTTAGACCTACATCCACTACCACTTATAACTAACGTAGCCTATAAAACACAAGCATAATTACAGCCAACCCATAACATACCACCCAACCGCTTTACTTAGTCAACATTAAACAACATTAGCACTTCCCTTTTACTCAAACCAACTCATCATTAATTCCTCAAAACTCTCAATCTCATTATTACTCTAAATACCTATATAATCACCTCACCATACAAAAACACTGTCCCAATTCCTTCCACTATCATAAACCCAAACAAAAAAAGAAAATCCTAACCCCATTTCCTAGACCCACAAGGCTCTACACACACCTTAAAATACCCTTTACAAACTCAACTATCGAAAAAACCCAACGAATAACAACGATCCCCATCAACAACGCAACATCATTAAAACCCTAACACCGCACTACTATCTTACAAAAATACTTAAAATCCACCCAAGTCCACTTCCATCCTAAACACAAAGTTACAAAACACATTCCAAACCTTACCACTGTCTCCACCAAATCACACCGTAATATTCCAGAACTACAATTCGTAAAGCCATCAATACAYCCTATCATCATAACTCAACACAAATAGCACCTCACCCCAAAATAACACCAATTCAACACCCCTATCCCCCCTAAACCGATTAATACAACAACTAATCTCAAAAACCGACTCACAAACATATTCAACACAAACTCTAAATCTAAAACGATTTACCCAAAAGCTCTCTCCCCTAAACACCAGACAGTCTAACAACCCCACACCATCTATATCCACTTCAAAATCACAGACAAAAACACATCCCACGCCACAAGCCAGACAACTCCAACCCCATTCCTTCCAAACCAATAACCCCAATAATACATAACATAAAAATCCAAACCCAACCTCACAATGATAACACCACAACCCAATCAACCCATACCATAAATAATTAATAACCCAACCATCACCCATATTTAAAATCCCAACCAAAACCCACAACCACCTCTCAACAGCTATACATTCATTTCCCCACAATCAATACCGACCTTTTAGCACACCCAACTCCACAAACACGCTACACAACTCACCCAAAAACACATATACACAGTTCACCACTAACAACATAAAACATACCTTTAATCACCCATATCCACTACACCCAACCTCCACCAATACAACAACAAACTTCCTCCAAAACCAATAGCAAAAAAGTACCACCCACTCATCATACCTATCCCGCAACAACAACCCCCTGACATCGTATAACCTTAAAGACCTCTAAGAAATAAAATTAATCCCTACCACTAACAGAATCTCACACATACCCTCACTCAATCCTTTCACTTCCAAAACAACTATACCTAAACTCACACAAAAAACAACTCACAACGCCTAAATAAAGCTTCACTTACACCCCACCATAGACATCCACAACACTAACACTAAACATAATTTTCTAATCATCCTAACACCCCCACTACCAATAACAACCTATACAGCATAATACCAAATACACAACTCCAAGCACTAACTTACTGAATAGAGGCACCCTAGGTACATCCATCACTACACTCAAAAAACCACCATATCAAAATACAAACCGTACCTTCACATCAATATCACTACCCCAACAAACCACCACTAAATCACCAACACTACAACCATAAAAATTAACAATACACCAACATATACAACCACACCCCATCTAATACTACCTCACAAAAACAATCCCAACCCATAAGCCAATCCTGCACTCAAAAGTCACCA-GGCAACTCCCACCAAACCCATCTACCGGTACGCACACCAACTAAGTCATCCTATCCCCCGAACCCCCACACTTCCCACACCCAGCACCAATCCTCACACAACAATACATATAACTTTACTCCAAACACTAACAACTCCACAACTCAACACTAACATTTAACAAAAACATCAACACCCATATACTTCTACAACTTCCAAACAATACACACAAATCATCCATCAAAACATCATTACAAAAACAACCATAGCTTTAGAAATCACCCTCCAATCCAATAAACCCACAATCACCTATCCCATTCAACTCCCAACAAAAAACTCAACCCAACCACCAATACCACAACACCAACCTCATCAATCAAAAAAAACTAACCCCACTCTTCAAACCCCCACCAATCCTACTCCCTATCACTACCAACCCCCCCCCCAGCCACAAATCATCCAAACCACCTACTCTCCACAACCCATCCCCACCTACAAATAACGAACGAATCCCCCTATTAAAAAAACATCCCACCAATTCACTCTCACCCCCAACACCCAAACCTAAACTTTACTCCGCAAAAAAAATTAATAATACACAATGRACACCAAACCATCCCATACCAAGCACCAGATCTTACTCCCATCTTCTACCCTAACTACAAACTACCATAAAAAACACTATCCAACCACATTCCGCAGTAAATCCCTATAAACCCCTCCACCAAATCCCGCCCAGAACCATCCAGAAAACTTACTCAAAAAAACAACACCACACACTCCCAACAGAATAGTCAATCCATAACCCACCCCACACTCTCTCCTCCGTAAGACCTAATTACCCACCTTACCTAACCAATACGCCCCATACCCCCCCAGCAACTCACCCATATATCAAAACTACACTCACTCTCAAAAATCATCCAATACAAACACACGACAAACACCAATACAACACTATCAAATCCGAAATCCTCCAAACCCCCCCCCACACCTCACAATAATC-ACCGTTCGAACGCGCACCAATGAGCACCTAATCCCAAAATCCCTACAGCATCCCACCTCCCGA-CCCACCCCCCCATCACACCCACACGACCATCGAGCCCAACAACACCATCCAACAAGCGATAACCATAAACACTCACCCACGCCAAGAGTACCCACCACAAACAAGCAAGACATTACAAAAAGTTCCAAGTATCCGCACCCCATAAATCAATATCCAGACTAAAATCACCCAAGACTTGCTTAGCTCCACTATTCATAATAGTCCTCAGGTAAACCAGCCACCGCGGTCAACGTAAAGTTAACATGCTATCCAACCAACAACATAAATGTCATAACTATACCTAAAACCCTCATAAAAATCATCCACGATAAATTTAAACGAAAAACATTAGATACCTACCTAAATCTACACCCGAGAACTACGACAAACTAAAACTCTAACTAACCCACGGATAATAACCCAACACCCAATTGCCATGCAGGCCAATGAACAATAACAATACACAATCAAATATAACAATCAACGAAATGAAAAAGGCGGACAGTAACAAGAACGAAGCTGGCCCTACCACACAATGCTATAAATAATAACTCCTAAAATAAAAGGGGAAGCATATTAGCTATAAACTAAAGCATTCAGCTTACACCTGAAAGATGTCCTAAACCCAAGACTGAGCTCGGCAAACTTAAGCACTCTTCAAATCTCTATCTCTAGCTCAGCTCAATAAAACCAAACAATCTACTACAACACCTAACACTCCATTCCTAGTAGGCGAGAAAAGTTGACGCAATAGAGACACGTAGTAAGAAGGATGAAATAACAGTGAAAAGCAAGTGAAAAACAGCAACCAACCGTACCTCTTGCATCATGAAAGAACACCGAACGGATAACCCATCGAAAAGGAGTAATCAGAAACGTGGCAAAAAACAGAAAAAATCGACTGATAGCTTTGAAACCTAAATCATCCCCTCCCGGACTAAACAAACCACGAGATAATAAGTACAGAAAGAATACAATCTCCACTATAATTTACCCCCAACACATACTGCCTCAAGCAATAAAAAAGTGTCAAATAACCAACCATAAAAATTCAAAAACGCCATGACCACCACTATAATGCTAAGAATCAATATGAGTATACCCTTCTCTTAAAAGCTTACATACCTATTATTAAAACACTTATACTACTACCTCAACGAGACAAATATTAAACCACCTTACCAACTCAATTACTAGAAATAAAAAAACTAGGCAAACTAACACCAATAGTAACACCAATATGATTCATACTAATCCTACGGGTAGCGCAATCAACTAAATATTGTATGAATTAAAAAACTGCTAAGAAATTGATCTTGCAAAAGATATGAAACGAAGATACTCAAGGATGTACTTAACCCAA-ACCTACAAGGCTCACCACCTACAATACACCTTATCGGGAAAAAAAGATCAAATAAGACCATCAATCTTGTAAGCTACTCCAAAGCTAATAGTAACCAGACCTATAAACTAGTGAACCCACATAACAGCTCAAGCCCCTAGACATAACCTCGATGTATTCAGCAAGTTGTTCTTAACAACTGGGTTCAGCAAAGGTTTATTATCTCTAGGAAACCGAACAATACCAGAAATCTTTCTAAGGAATCAACCACCAAGAAAACCTCATCCAACCACATAGAAAACTTGGAAAAGATGATAAACATTTTACCAACAATCGAAACAAATCAAAATTTCCTCTTATCAATTAACCYATACAAATTTTAACCTAAACCATAACTTCAAAAAATTTAAAACACATTAAATCTATGCAAACTAATTTAAGGCCTCCCTCGATAATAATTAACAGTCATCCAGCTTTCTTTAAATCACTTGCAACATTTAAATTGAAGTAAACTACAGCTAATCATTCCAAATCGAAACACTTTCAAGTTAAACCACTTTTTCTAATCTAATTGTCAGAGTCTTAAAATAAATGAAGCACCTTTTAAAGAAAATACCCTAATTAAACTTCCAAAAAATGCGACCATAAACAATTTCGGCAGATTAAATATTATAATCACTGTGATAAATTTAAAATGGTAACCGCTGCTAACATTCTAAACCAAAATAGTAGCTTAGGATGCAACT-----------------------------ACTTAAAACCTTCCCAAATTATTTAGTATTATGCCTCTCTTAGGTATACCCATGGACAAGACTTTCCAACCTACTGTTAATTTCGCTAAAATATACATGCGTGGCCCTCTTAGGAGCGGTGGCACACGTAGCCGCCCACCCCGGGGCAGTAATTTAAGCAATAAGTACTTGACTTATTATAGCGAGGGTTTCTTGTGCACAAGAGACCCAACTAACAGCGGCGTGGTAAGACCCAACTGCGCAGATGGATCTTAGCCACGCTAAGGCACATGGGCCCATGCTTAGCGATACTTCAAGTATCGCCAGCGCTGGATGGCGGTGCCCTACTAGAAGCCTGTTCTATCGCGATCCACCTCGCCTACATACCCCGTCGCTCGCCTAAATAGGCGAGCCAGCGCTAGACAGGGGTATAGCGAGATGGAGAAATGGGCTTTTTCTAGAACAGAGAGCAATCTCTCTTTAGAAATAGATCTATTTTTAGGGCACGTACAGCCCGTCCCTCCTCAGCTAGCTGATGAGGGTCGTAACTAAGTGTACCGGTGCACTTACAGGACGCGTCCTGAGCTAGCGGCAGATGCAAAGGCCTTTAGAGGCCTCTCTCTAGCAATTTATACCGGAAGCTTTTTAGCCAACAACTGTTGCCCCCACCTACTACAAGCGCTAGCCCCGTTCTAGAGTGGGGCTTGTAGTAGGGTGCCGTGGGGGGCCTGTGAATGTTCCCTATATAGGTTTAAAGGAGCTCCTTTAAAAGGGGGGGCGCCCGGCGCCCCCCTACAGGCCTATATAGGCTAAAACGCGCCAGCTGCCGGGCGCGATTCTGCAAAGGAAGGCCCGTGTTTAAACACCTTCAGCGTTGAAGGGCCGCCGTGACGTTACGGCCGCGGTACCGTGAATTGTCCACGGACGGCCGGGTCTTTCTTTGCAGAATCGTCCCTGCAGGACATAGAGACCCTGGGACTTAAAAACCATGGTTTTTGGTTGCGACCTTGGAGCTCCAAACGATCGTCAATTGAAGTCCCAGGGCGAATCTCCTGATCAGGAGGTTCGTGGATCAGGACCCAATGGTGCGCTATTGGTCGTTAACGAGTCCTGATCTAGACCGGATCCGGTCTCTCTATGACTTCTACGGAGAAGTAAGGCGCCTTTTATATATAACCCGGGGGAAATGCCTAGGTCACTAGTGAAGAGGCCTCTCATTTCCTTTAGAAAAGTAGGCCTACAGGAGCTCCTATACATATTTTTCTAAGTAAGGAGCTAGCTTCGGGCCCGAGATGGCCTTCCCTCACTAAGAAACTGGATAACCAAGGCGCCTTAAGAGCTCTTAGTTTCTGTAAGACCAACAGGCCTGTCCTGATCAGAACTTAAGCAGGCCTCCTAGACAGATGGGCCCATTCTAGCTAAAGCCTAGGCCTGTCTAAGACCCTGGTACATGTACATGAGCTCAAATGATCACCAGAGTCCGATAAGAAGAGGCCTCTAAAGGCCTAAGCTAGCTCTTACCCAAGAAAGGAAGGCCTCCACTGGCCAGCGCACATGCCTTTCGAGAAGTGTAATTACTAGCCGACTAACAGGCCTGTACATCTCCATTAAGGCTAGCCTAGAGCTAGGAGGACCTCCTTAATGAGCTCTTCGTATTTACATTGATCTCTTCTGGCCAGAGAAGAGCAAGAAAGTGTCTAGACGCTGATTAGCAGTAGCTATAACTTTCTGCTAATAGTTTAAACTTAGACTGTGATTCTAAAGAAGCTTCTTATTCGCCAAGGGGTTACAAGAATTCCTGCTGAGCTCAGCCCCCTTGCTTTTAGGATATCCTTGGTGCCACCTTGGCCAAGTAAAAGCA----------------------------------TARASTYTCAGAAAAAAAGGCCTTTTTAGCTCCCAAAGCTAAATTCAAACTCTTCTGAGTTCCTACTTGGCCAAGACGGTCTGAAAAACCATGTTGCAACCAGGAA
n1665 TCATACCAATTTTGACACGGGGTCATAGCAGCATACGCAGCAAGGCTGCTCCAGGGGATTAAGCACCAATTCCCTAAACATGCCCGAAATACCCCCTTCAGCACGCCTCCTATATGGTAACTTGTGTATATGTAGGCCGGGCAATTGGATGAACCTGAACAGATACAACGAACGCCTCATTATCTGAATTATACGGAACGC---------CSTGTAGGTGGGCTGCTTTGGTGAAACAAACAAATTCACATCACCCGCTTCATGAAATCCTTGTCTGCGTT---CTGCCACCCTAATCCTATGCTCTCGAACATTGGCCCTTAAACCGATAAATACCCGTAAAATAACTGAGTAGCGAAACGAACCATATCCCCGGGGTAATTTGCGAGTGCGCTTAAAAGTAAGCTGAACCACCGTTCTCAAGAGAACGCGCTCTTTCGGCCGATCAAGCACTAGAATCCCAACTTATCTTACAGCAACGGATGACGGTAGCACACACAATGTTTATCCGTAAGAAATACACAACATTCTACAAGAGTY------ACACTAAAATTAAACACAGTCACACCTCGGCCCTAGTACATCACCGCAACGAAGAGAAATACTCTGCTTTTCCGTTGAAACCCATGACAACTCAAACAATCAGGCATCTAACCCCTCAACGTATAGATAACTCTTAACAGAGACTCATGGTGGAGGAGCACCACGGCGCCGACCGGGCATAGA----------------AAGGTGATCGCCAAGGCGAGTCCAAAAATTCCCCTTCCCCGTTAGGGGGGAGTA--------CGCGGGTGGYGATTCCTGGG-TATGGAA---AGAAAACCGCTCTCACCTGTTGCAAGACCCCTCCGCGGGAAACCAGCACAAATTGCGGGGGCGCTCCCTTTTGCCGGTACACCGTGAATCGGATTTGAAGCTGTAGAG--ACTAGTTGTAGTGCCATAGGAGGGACGTTATGAAAAGACAGAAGTATCGACCGGAAATGCCATTGTGTATCTAAGGTAGAGCGATTTGAGCCGATTGGGCTCTGCTAGGGTGACGGTACTTCCTAGTTCCCATGAGCTGGATAGGACATTCCCTTGCGGACCCTTGTCGGTACTAAATTAGTCATAAGGRATATAATGGTTTACAAACCGCAAAAAGTACGTCCCTCATGGYGTGCGCGAGGACTCTGTCGGTTCAAGGTGGTCGCGCAGGCGATATGCTCCACACAGACTTAAGGGCGGGCGTAACCGAGCACCGCCTCCACTAAGGAGGCGCACAGAGCCTTTATGTAGTAGCATGTTAACATGCCCGCTCCCGGGACGGACAGTCACGAAAGGGGCCTTGGCACGGAAGGACGCCACATTAAACCGATTGCTTGATGGACATACAGGGTACCTCTGATTTTCTATTTACCCACGCTCCAAAATTAACTCAACCACTCTACAACATAAAAATCACACTATCTATAATATTGCTGACCCTGACCAACTATTCGYCCYTYAACTAAACCTACCTTTTCCAAACCAACCAAGGCATGCACTTCAGTCCTAACCGCCCTATACAACTTAAAGCGTCCTCGACCAGCCACCTATCGCCCCGGACACCACGCACAGAAACCACCTGCGGCCAGATAGGCCTACCATAGAAGCCCAACAATACAGTGCCCCAATGCGGGAACGTGTGCCCATTTCGAATAGCCGCTTCAGGCACTCATGGGGGTCAATGCAATTCTATATCTACGTCTACCGACCTTCGAGCGAATCGCCACAGCAGTCTGAATTAATGGTTTCGTTTGTTCTATGCACGCGGCTCCAGAACCACCGGCCCAAGACTGTAGAGATGCCAAAGGACACGACGTTCAACCGTTTAGCCGAGTTGGCTTAGGGGTGTATTGGAGTCGCCGAAGTTTCAGTCCCCAATCTATGCCTGTGGGGTTTCTGGGATTTCTAAATTTGTTAAAAATACCCTCATAAACGGTATTCGCAACGGGACTCTGTGTGCCGTGCCCTTACTTCAGGACTTCTGCGAGCCCCCCTGACCCCCTCACTTATAACTCCACGTGTGTACGGTGTGGTATTCCCATTTGTATAGCGCGTCCACTATGCCTCGAAACTCTAGCTATCACACACTTGCACGCATGTTGTGGGAGTGACGGTACACGTGCCCACACCCTTACAAAACAGACCCAGCCTCAATCTAAAAGCACCAGAAACCTCCCATTCCAACTCTAGAGCATGCTCGCTTTTCCCACAGACACCCCGCCGCACATAAACAAACCTAACGTTGAGTACTTATTGGACACACACAACTGACCGCCAGGATCCTTACAATCCCTAACCCCCACAGATCCCACGCACCTCACTTAGATTGTGCCAATAGAGCCTGCCCTTCAGCGGGCAGGTACCGGCCCACKGTKAACAACCAGCCAGCTTTCTTGCGTTGGCAAATATTCCAGCATCAGTTTGACAGTGAAGAAACAGTTTTGGAACAATCGCATTACTTTGAAATGCACACCCTCACGCCCCCCCAAATTCCGAAAAAGCCCAAATAGGCAAAGATTATTATAAATAGCGACTAGTTACTACCAACCGATCGCAATACATAACGCCCAACCACCACCCACACGCATAAGAACCCAATACCACAACCCCAAACCCTTACCAA-AAAATAGAAGTTAACACTTATATTGAGAAATCTCTATACATAACCATAAGCTTACTCCAGTTGATTACCTGATTAGTGCTAAATTATCCATCAGACACAGGAAATACTAGTGGGGAATTCCAGTTCGCGGGAAGGTCGGATACAGGGGCACAAGTTGTACAATGACCGTTGACACATCCCGCACGGAGATGCTGCCCTCCGGAGGCACVTGC---AAAGGGGATCCACACCTCAAACAGCACTCTCGGTTACTGGATGCACAGAAA-AGTTATACCGTAAGAAGCACCCCGTTCATACGTTAGACTCTTGTAACACAGGCGACAAGGCCACCCAAATTCAAGATGTAGACTCGGTTTAGCAAGACAATTCAGTGCCCACCGATTAGATACCAAAAGCAGTACACCAACAAGATCAAAACAACCGTGAAAGGCCAATAATCAAACCAAACAAAAAGGCAGAAAGACCGCGCTAAACACACTACAATTATTAACGTTACTCCCCATAACCAAGCAAGACCAGCTTTAAAGCGGTGGTCCTGGAATACTCAGCAAATCGTTGCTACACCCTACAAGCAACATCCCCAAAAATCAGCCTCTAATGTTATGTTCGATCAACACAGTCCGACTAGGATCGTTTGGCATCAGCTGTCACACCGAGGTTTTATATCCAGCGTTTGTTY---ATAAGGACCCATAGAGTGGTGCCTGCATTTGGAGAAACTTGACTAGCACGGTGTGGTTGGACACACTTGCCTCCCTCAGGAAAACCATCCGTGTAACCGAATCTGAACTCCTTTTAGACGTACATACTTATGTTGCATCGGCGATACGACCGACCCAACGTTTCTGTGACCTACAACGGGCGCGGTGCACTCACCCCATACCTAATCCCTCCCTTCCGGACTACATAGACCGGCCTAAAGCAGTTATTTACTACTCAAGGCGAAACT--CTTCACTCACCTCACCTCATACCTTCTCACACTCTCAAACATAAAATCTTTTTCAACAACTTCC-CTA-----------GAAAAAATAACACCACAAAATACCTAAAAACCTATCGCTACACAAAAGCCATCCTACAAATCTCAATAAAGAAAACTCTCTCAAAAYCAAAAAGCAATAATTTCTCACTCTTTCTCTTCTTAGATTGATACGAGCATTGCTGTTACTCAGTATTTAACTGCCCCCCTTTTTCCTTCTTTCTCTGTCTCTCTCTCATATGTTTTTCTCGTCTACTTGCGGCCACAACTTGCTGCTCACTCAATCTCTTTTCTTTTGGAACTGCTCCCAACTATTTCCGCTCTTGATCCTCACAGCH--------ATTCGTATAACCGCTCTTTTCAACATTTTATTCCTTTTACGCTATCCATTCTCTCCACTTTCCGTTGTGCCA--TGAAATTATTGAATTCTCTCTGTGACGTCTCACGTCCATTACACATTCTTGTTTGCCTCTCGAAGTTCGCGTATACTCTTCTTCACAACGCTACCTAATTTACCCCCTTTTCGTCACGCCGAGATCATCACTCGTTTCCCTCTATGTCCTATGTCATTAGCCTCCCTCTCCTTATCCTCTTTTCCCCTACCTTCTTGTCCCTTGGGTGTAACACGATTCTCCTCATGGTCTTTTAGCATCTTCTGTACTTCCCTT------ACTATCCTTCCGCACCTTACCTTTCTTCTCGTCCTCGTTCAGTTTAATCAAATCCCCTTTCTTCTTGTTTATGTCAACCTCTCCACCAATAAGACAAACGCCCCTTCCTCCTTTCTCCTTTCYTATCTTCGGTTCCAAAATGCTATTTGCGCGTTGCCTGTTTGCATGACGCTTGAAATAATT----------------TTGGTGAGTTCTTTGCCATCTCGTAATGTGTTCCCTTTTTCCCCTACGCGCGG---------TCACGCCTATCTTCTATCGTCCTTGYTA---CCTATACCCTCAAACCTTTGCTTTCCTTTTTCTCTTCCGTCTTTCAGATACCTTACCGGGACTTAAATTGTTGACATATTTTCGTGTTCATTCAACGAAACTGATGTT--TTTTGTTGTTTGCAATTCTGTATACGCATCCCCTTTCTCCGTATTGGTCCTAGGCTAGACCTTGCTGTTTTTCTGGTCGTTTCACCTATCTAACAATTCATAATTCTGCTTCTTCGTCAGTCTTCGACTACCGCACATGTTTCGTATCTTCAATTGTCGTCGGACAACACACTGACTCCTGCTTCTCCTTTTTTTTGACTCCAGATCACATTCCATAGTAGGCCCAACTAACCATATAAGTCCCCATGTAACCCCTTAATTATAAACTTTCTCTGGTTTATTCTTTCAATCCGCTACAATATTGCTTCCTTTTTTCTCCTATTATTAATAACATCTACTGAAGAGCAAACATAATCTACATTCCCATCCGATGTTATAAGTTTCTACCTGTTTCCGATTACGCTCCTGTACACTCGGTAACCTTCCGCGTTAGAGCATGGCAAGATCTTTACCCTCATAAGCCTTCCCCCTCATACGCGTTTTCTCGTCTTTTTACATTATCCCACWCAACACCCACCCGCGCGCATATGTTAATCGCATTGTCTTTTCTTTCCTTTCCYAAGGTCAGTCCTATGTTATTCAATTTCTAACGAAGCTTTCCTTCTTTTTATTGTTCACTCCCCATCTATCTCTCTGTCCTTCGTGAACCTCTCATTCAGCCCCTTCCTTTTACCGTTTGCTCTGTGTCCATCCGATTTATTCCCCTCTTCTTCCTCTTCTCTTTTTCTTATCTCTTACATTTTTTGTATAAATATCAACACAATTACGCGCTTGCCCCTTCCCGTTTGTAAACCATTCTGTTCTTTTTTAGGGATTGAGCTAGAACCCTAAGTGAGTTTTTCCACTTTTGTTGCTTACGTCCCCATGGTGCCCGTACTACTATCTTACCTTTCCRTCTCGCAAGTCAGAGAACTACTCTCTTTGTATCCTACTAAAACCTCTCAGTAGCCTTTCCGTAGTATTTGCCTTCTGTTGTCAAATCCAAATGTACCCGAGATTATTGTTTATCTAGGGCGTATTTTTTTTCTCTCTTTCTTATGTCACACACAATCCAAGGTACTGCCGTCTCTGTTTTCTTTTTTATATCTTTCTCGCTATCACTTCTTGCCCTTTTTCTGTCAAGCAGGTAGCAATCTTATGTACCTCTGGTGTCTAGCATTCCTTGTAGTTTCTATCTCTGCTACACCCTCTTCTTTTCTCCGACGCGTCTTTCCCGCAGCAATAATATTAGATTATTTCCTTTTCTCTTCCAATTGCACCCAGTTTCCTGTAGTACCATCAAATCAGCGTAATCCCTTTTCGGTTCTTTTCGAAATAAACTTGAGTTTCCTTCTACTTTTCTCCCATTTTATCTACCTTCCTTTTCGGGAACAGTGCGTATTTACTTGCTCTTTCTTATATACGCTATCCTATCACCTCTCGCGCTCGTCTTTCTTTACCTAGTATGTCACATACCTCGCTTTCCTTTATGGAKTTGTCTTTGCTCAATGACTTCTCTGGCTTCGCTGTGACATACTTCACCTGATGTTTGCGTTACAGCTCGCTTTTTCAGTCCCTTTGTCACAAAGCAGGTTTTCGGTACTTCTTGCGGTTCATCATCTCCCCATTCATCTTTCTTAGCTTCTTTCGTCCTTCCCACTTTTTCCAGGCTCCATCCTCGCACGAATTTCTATTCTTTTTTACATTCTTA-TACCTTTACCTTTCTCTTTTYTTTCTTCCATAAC-CCTCCTTACCTTCGTTCTTTTTACGCACTTCAGAGATCCATATCTGTATAAACTTTTCTCTTTCGCTTATCTGATCCACATCATTCATTCTTTCTTCTCTCAATTTTTTGGAGTGTTCTTTTGGGAGGCACACCCTACTTAAGTGATGTTTGTCGTCCCTACGATAACCAACATCTTCTTGTTTCCCGACCATGTACRTCCCTAGCCCTCCT---GCTTTCGTTTTTGCACTTCAAACCTCTGTGTGCTCCTTCCCGCTCAAATAATTCTCCCGATGTTTTCTGTATCATCTTATCCACTTACTTTTGCGCTTAGTAGAAATGATGGTAATTCCCCCGTCTGATCTTGCCTTCGTACAATTTAGTAACATACGCTTTCTTCCCTCCCAGTGTCTTTACGTAGTCCTCCTAAACCCTCACTCGTCTGGTTCGTTTCCATTCCACCCTCTCTTCACCCTTTCTTGTTTCTATCATCAATCTTAAACACATCTCTGATACTTAGTACCATTAGGAATCCATTATCGAAATGCAGTCATATCCCACCCCTACGTTACATGCTCTCTTTTTTCCAGTCCATGACACTTATTAACTTATCCCCATCCGGATGCTTGTGTTCATTCGTTTCTAACCACCTCTCCTCACGGATAAGGTTGATACAGCCTTTTGTATATGGGTAAGCA----YGACGTTTTTCTTCCCTTGATTCGGATCTGGCCTTCATTCCTCATGACTTAGCGGGTCTAACCTCGTTCTATTTCTTTCGTCTTATCTTAACGCAACTGTTCAGAATCTACATCTAATTGTCTTTTCTTCTCTTCCATTGACAATCCCACTCCCCATACAGATTTCACTTGCTCAATGGTTCTCCCTTTTTTTCTTAACAAGCTCTGCTCATTTGTTTCATTTTCGTGGACTAACTTTTGATCCTCATTTTTTTTCCTGCTAAATT---TAGCAGCCGACCAATAAAAAGAAACCCGAAAACCCCGTAAGACCATACAGAGCCCTAGTACCAT-CAA----------AAACACTCCACCTCCGTGAATGGAGAGTAAAAAACCATAAAAAAGAAGACACAACCCCAAGCAAACAACTTGGGTGGAGAGCAAACAYAAAAATCCCATTTCACACTTCATATAACCTAATAAACACTGATAGCACCACTTACAACAATAGAACCAACCCAAACCGTATCACTTACATACTCTATTCCCCCCTACTTACAACCATAACAAACCTAATGATACAATAATGGCAAATGTCCCAAAAATCCACACAATTCCCATCCTTCAACCCACCACAAAAGAACTCGCAAATATS--------ATCAATCAATTACCTCACTACGTTCCAAACGACCTATCCACATCCACATCCACACAATATCCGTCAAAACAC--CCCCGAATCCAACCACAGAAATGACATGACCTACTCTCAGTCTCGACCTTCCCACAACTTATCCGAATAAAAACCTTACCCCCCAATCCATAGAACACCACACTAACATACACACTTAACCAATTTAATCAACTCAGAAACTAATCATHCTCATAACTACACACTCCACCAAAATAAACTCCAAACAACCCACATATCCACAAAAAAATTAAACCACACCACTTCCGAATACCCTCTACCCACCCCTCAAAAAAC------ACAAATAAACCAAACTCATCCAACCCACACCAAAAAGCATAAGTTAAATAAAAATACACCCATAAACACCCACTATTAACATTACCACCAAAACCTATACTTTTCCCTCTTCTACCCCACCTYCGGCCTTAACTAACCATTCAACTCTTAAACAATTTTCATCTTATCAAGCGAATTACCTT-----------------ACACTATACCCTATCCGCACCAAACCACCACGATCCGCAAATCTCACAAAAKA---------TCTTTTCATWCCCACCAATTCCCAWAT----AATCAACACCAGTGTTACAACAATCCCCCAACTAATTTTCTATCATTCTCAGCCTTTAGACCTACATCCACTACCACTTATAACTAACGTAGCCTATAAAACACAAGC--AATTACAGCCAACCCATAACATACCACCCAACCGCTTTACTTAGTCAACATTAAACAACATTAGCACTTCCCTTTTACTCAAACCAACTCATCATTAATTCCTCAAAACTCTCAATCTCATTATTACTCTAAATACCTATATAATCACCTCACCATACAAAAACACTGTCCCAATTCCTTCCACTATCATAAACCCAAACAAAAAAAGAAAATCCTAACCCCATTTCCTAGACCCACAAGGCTCTACACACACCTTAAAATACCCTTTACAAACCCAACTATCGAAAAAACCCAACGAATAACAACGATCCCCATCAACAACGCAACATCATTAAAACCCTAACACCGCACTACTATCTTACAAAAATACTTAAAATCCACCCAAGTCCACTTCCATCCTAAACACAAAGTTACAAAACACATTCCAAACCTTACCACTGTCTCCACCAAATCACACCGTAATATTCCAGAACTACAATTCGTAAAGCCATCAATACACCCTATCAT-RTAACTCAACACAAATAGCACCTCACCCCAAAATAACACCAATTYAACAYYCCTATCCCCCCTAAACCGATTAATACAACAACTAATCTCAAAAACCGACTCACAAACATATTCAACACAAACTCTAAATCTAAAACGATTTACCCAAAAGCTCTCTCCCCTAAACACCAGACAGTCTAACAACCCCACACCATCTATATCCACTTCAAAATCACAGACAAAAACACATCCCACGCCACAAGCCAGACAACTCCAACCCCATTCCTTCCAAACCAATAACCCCAATAATACATAACATAAAAATCCAAACCCAACCTCACAATGATAACACCACAACCCAATCAACCCATACCATAAATAATTAATAACCCAACCATTACCCATATTTAAAATCCCAACCAAAACCCACAACCACCTCTCAACAGCTATACATTCATTTCCCCACAATCAATACCGACCTTTTAGCACACCCAACTCCACAAACACGCTACACAACTCACCCAAAAACACATATACACAGTTCACCACTAACAACATAAAACATACCTCTAATCACCCATATCCACTACACCCAACCTCCACCAATACAACAACAAACTTCCTCCAAAACCAATAGCAAAAAAGTACCACCCACTCATCATACCTATCCCGCAACAACAACCCCCTGACATCGTATAACCTTAAAGACCTCTAAGAAATAAAATTAATCCCTACCACTAACAGAATCTCACACATACCCTCACTCAATCCTTTCACTTCCAAAACAACTATACCTAAACTCACACAAAAAACAACTCACAACGCCTAAATAAAGCTTCACTTACACCCCACCATAGACATCCACAACACTAACACTAAACATAATTTTCTAATCATCCTAACACCCCCACTACCAATAACAACCTATACAGGATAATACCAAATACACAACTCCAAGCACTAACTTACTGAATAGAGGCACCCTAAGTACATCCATCACTACACTCAAAAAACCACCATATCAAAATACAAACCGTACCTTCACATCAATATCACTACCCCAACAAACCACCACTAAATCACCAACACTACAACCATAAAAATTAACAATACACCAACATATACAACCACACCCCATCTAATACTACCTCACAAAAACAATCCCAACCCATAAGCCAATCCTGCACTCAAAAGTCACCA-GGCAACTCCCACCAAACCCATYTACCRGTACGCA-ACCAACTAAGTCATCCTATYCCCCGAACCCCCACACTTCCCACACCCAGCACCAATCTTCACACAACAATACATACAACTTTACTCCAAACACTAACAACTTCACAACTCAACACTAACATTTAACAAAAACATCAACACCCATATACTTCTACAACTTCCAAACAATACACACAAATCATCCATCAAAACATCATTACAAAAACAACCAT----TTAGAAATCACCCTCCAATCCAATAAACCCACAATCACCTATCCCATTCAACTCCCAACAAAAAACTCAACCCAACCACCAATACCACAACACCAACCTCATCAATCAAAAAAAACTAACCCCACTCTTCAAACCCCCACCAATCCTACTCCCCATCACTACCAACCCCCCCCCCAGCCACAAATCATCCAAACCACTTACTCTCCACAACCCATCCCCACCTACAAATAACGAACGAATCCCCCTATTAAAAAAACATCCCACCAATTCACTCTCACCCCCAACACCCAAACCTAAACTTTACTCCGTAAAAAAAATTAATAATACACAATGAACACCAAACCATCCCATACCAAGCACCAGATCTTACTCCCATCTTCTACCCTAACTACAAACTACCATAAAAAACACTATCCAACCACATTCCGCAGTAAATCCCTATAAACCCCTCCACCAAATCCCGC----AACCATCCAGAAAACTTACTCAAAAAAACAACACCACACACTCCCAACAGAATAGTCAATCCATAACCCACCCCACACTCTCTCCTCCGTAAGACCTAATTACCCACCTTACCTAACCAATACGCCCCATACCCCCCCAGCAACTCACCCATATATCAAAACTACACTCACTCTCAAAAATCATCCAATACAAACACACGACAAACACCAATACAACACTATCAAATCCGAAATCCTCCAAACCCCCCCCCACACCTCACAATAAT--ACCGTTCGAACGCGCACCAATGAGCACCTAATCCCAAAATCCCTACAGCATCCCACCTCCCGA-CCC-----------ACACCCACACGACCATCGAGCCCAACAACACCATCCAACAAGCGATAACCATAAACACTCACCCACGCCAAGAGTACCCACCACAAACAAGCAAGACATTACAAAAAGTTCCAAGTATCCGCACCCCATAAATCAATATCCAGACTAAAATCACCCAAGACTTGCTTAGCTCCA--------------CCTCAGGTAAACCAGCCACCGCGGTCAACGTAAAGTTAACATGCTATCCAACCAACAACATAAATGTCATAACTATACCTAAAACCCTCATAAAAATCATCCACGATAAATTTAAACGAAAAACATTAGATACCTACCTAAATCTACACCCGAGAACTACGACAAACTAAAACTCTAACTAACCCACGGATAATAACCCAACACCCAATTGCCATGCAGGCCAATGAACAATAACAATACACAATCAAATATAACAATCAACGAAATGAAAAAGGCGGACAGTAACAAGAACGAAGCTGGCCCTACCACACAATGCTATAAATAATAACTCCTAAAATAAAAGGGGAAGCATATTAGCTATAAACTAAAGCATTCAGCTTACACCTGAAAGATGTCCTAAACCCAAGACTGAGCTCGGCAAACTTAAGCACTCTTCAAATCTCTATCTCTAGCTCAGCTCAATAAAACCAAACAATCTACTACAACACCTAACACTCCATTCCTAGTAGGCGAGAAAAGTTGACGCAATAGAGACACGTAGTAAGAAGGATGAAATAACAGTGAAAAGCAAGTGAAAAACAGCAACCAACCGTACCTCTTGCATCATGAAAGAACACCGAACGGATAACCCATCGAAAAGGAGTAATCAGAAACGTGGCAAAAAACAGAAAAAATCGACTGATAGCTTTGAAACCTAAATCATCCCCTCCCGGAC----CAAAYCACGAGATAATAAGTACAGAAAGAATACAATCTCCACTATAATTTACCCCCAACACATACTGCCTCAAGCAATAAAAAAGTGTCAAATAACCAACCATAAAAATTCAAAAACGCCATGACCACCACTATAATGCTAAGAATCAATATGAGTATACCCTTCTCTTAAAAGCTTACATACCTATTATTAAAACACTTATACTACTACCTCAACGAGACAAATATTAAACCACCTTACCAACTCAATTACTAGAAATAAAAAAACTAGGCAAACTAACACCAATAGTAACACCAATATGATTCATACTAATCCTACGGGTAGCGCAATCAACTAAATATTGTATGAATTAAAAAACTGCTAAGAAATTGATCTTGCAAAAGATATGAAACGAAGATACTCAAGGATGTACTTAACCCCAAACCTACAAGGCTCACCACCTACAATACACCTTATCGGGAAAAAAAGATCAAATAAGACCATCAATCTTGTAAGCTACTCCAAAGCTAATAGTAACCAGACCTATAAACTAGTGAACCCACATAACAGCTCAAGCCCCTAGACATAAYCTCGATGTATTCARCAA----TTCTTAACAACTGGGTTCAGCAAAGGTTTATTATCTCTAGGAAACCGAACAATACCAGAAATCTTTCTAAGGAATCAACCACCAAGAAAACCTCATCCAACCACATAGAAAACTTGGAAAAGATGATAAACATTTTACCAACAATCGAAACAAATCAAAATTTCCTCTTATCAATTAACCCATACAAATTTTAACCTAAACCATAACTTCAAAAAATTTAAAACACATTAAATCTATGCAAACTAATTTAAGGCCTCCCTCGATAATAATTAACAGTCATCCAGCTTTCTTTAAATCACTTGCAACATTTAAATTGAAGTAAACTACAGCTAATCATTCCAAATCGAAACACTTTCAAGTTAAACCACTTTTTCTAATCTAATTGTCAGAGTCTTAAAATAAATGAAGCACCTTTTAAAGAAAATACCCTAAT---AYTWMCARAAAATGCGACCATAAACAATTTCGGCAGATTAAATATTATAATCA-----------TTAAAATGGTAACCGCTGCTAACATTCTAAACCAAAATAGTAGCTTAGGATGCAACT--ATAAAACTTGTAAAGAGTACTGCACCCACTTAAAACCTTCCCAAATTATTTAGTATTATGCCTCTCTTAGGTATACCCATGGACAAGACTTTCCAACCTACTGTTAATTTCGCTAAAATATACATGCGTGGCCCTCTTAGGAGCGGTGGCACACGTAGCCGCCCACCCC-------------------------------------------GGGTTTCTTGTGCACAAGAGACCCAACTAACAGCGGCGTGGTAAGACCCAACTGCGCAGATGGATCTTAGCCACGCTAAGGCACATGGGCCCATGCTTAGCGATACTTCAAGTATCGCCAGCGCTGGATGGCGGTGCCCTACTAGAAGCCTGTTCTATCGCGATCCACCTCGCCTACATACCCCGTCGCTCGCCTAAATAGGCGAGCCAGCGCTAGACAGGGGTATAGCGAGATGGAGAAATGGGCTTTTTCTAGAACAGAGAGCAATCTCTCTTTAGAAATAGATCTATTTTTAGGGCACGTACAGCCCGTCCCTCCTCAGCTAGCTGATGAGGGTCGTAACTAAGTGTACCGGTGCACTTACAGGACGCGTCCTGAGCTAGCGGCAGATGCAAAGGCCTTTAGAGGCCTCTCTCTAGCAATTTATACCGGAAGCTTTTTAGCCAACAACTGTTGCCCCCACCTACTACAAGCGCTAGCCCCGTTCTAGAGTGGGGCTTGTAGTAGGGTGCCGTGGGGGGCCTGTGAATGTTCCCTATATAGGTTTAAAGGAGCTCCTTTAAAAGGGGGGGCGCCCGGCGCCCCCCTACAGGCCTATATAGGCTAAAACGCGCCAGCTGCCGGGCGCGATTCTGCAAAGGAAGGCCCGTGTTTAAACACCTTCAGCGTTGAAGGGCCGCCGTGACGTTACGGCCGCGGTACCGTGAATTGTCCACGGACGGCCGGGTCTTTCTTTGCAGAATCGTCCCTGCAGGACATAGAGACCCTGGGACTTAAAAACCATGGTTTTTGGTTGCGACCTTGGAGCTCCAAACGATCGTCAATTGAAGTCCCAGGGCGAATCTCCTGATCAGGAGGTTCGTGGATCAGGACCCAATGGTGCGCTATT-------AACGAGTCCTGATCTAGACCGGATCCGGTCTCTCTATGACTTCTACGGAGAAGTAAGGCGCCTTTTATATATAACCCGGGGGAAATGCCTAGGTCACTAGTGAAGAGGCCTCTCATTTCCTTTAGAAAAGTAGGCCTACAGGAGCTCCTATACATATTTTTCTAAGTAAGGAGCTAGCTTCGGGCCCGAGATGGCCTTCCCTCACTAAGAAACTGGATAACCAAGGCGCCTTAAGAGCTCTTAGTTTCTGTAAGACCAACAGGCCTGTCCTGATCAGAACTTAAGCAGGCCTCCTAGACAGATGGGCCCATTCTAGCTAAAGCCTAGGCCTGTCTAAGACCCTGGTACATGTACATGAGCTCAAATGATCACCAGAGTCCGATAAGAAGAGGCCTCTAAAGGCCTAAGCTAGCTCTTACCCAAGAAAGGAAGGCCTCCACTGGCCAGCGCACATGCCTTTCGAGAAGTGTAATTACTAGCCGACTAACAGGCCTGTACATCTCCATTAAGGCTAGCCTAGAGCTAGGAGGACCTCCTTAATGAGCTCTTCGTAT-TACATTGATCTCTTCTGGCCAGAGAAGAGCAAGAAAGTGTCTAGACGCTGATTAGCAGTAGCTATAACTTTCTGCTAATAGTTTAAACTTA--------------AGAAGCTTCTTATTCGCCAAGGGGTTACAAGAATTCCTGCTGAGCTCAGCCCCCTTGCTTTTAGGATATCCTTGGTGCCACCTTGGCCAAGTAAAAGCA-----------AAACTTGGTACCAAGAAGCTTCTTAGAGTATCAGAAAAAAAGGCCTTTTTAGCTCCCAAAGCTAAATTCAAACTCTTCTGAGTTCCTACTTGGCCAAGACGGTCTGAAAAACCATGTTGCAACCAGGAA
n1666 TCATACCAATTTTGACACGGGGTCATAGCAGCATACGCAGCAAGGCTGCTCCAGGGGATTAAGCACCAATTCCCTAAACATGCCCGAAATACCCCCTTCAGCACGCCTCCTATATGGTAACTTGTGTATATGTAGGCCGGGCAATTGGATGAACCTGAACAGATACAACGAACGCCTCATTATCTGAATTATACGGAACGCTGC--GGTGCGTGTAGGTGGGCTGCTTTGGTGAAACAAACAAATTCACATCACCCGCTTCATGAAATCCTTGTCTGCGTTCCTCTGCCACCCTAATCCTATGCTCTCGAACATTGGCCCTTAAACCGATAAATACCCGTAAAATAACTGAGTAGCGAAACGAACCATATCCCCGGGGTAATTTGCGAGTGCGCTTAAAAGTAAGCTGAACCACCGTTCTCAAGAGAACGCGCTCTTTCGGCCGATCAAGCACTAGAATCCCAACTTATCTTACAGCAACGGATGACGGTAGCACACACAATGTTTATCCGTAAGAAATACACAACATTCTACAAGAGTCTCAAAAACACTAAAATTAAACACAGTCACACCTCGGCCCTAGTACATCACCGCAACGAAGAGAAATACTCTGCTTTTCCGTTGAAACCCATGACAACTCAAACAATCAGGCATCTAACCCCTCAACGTATAGATAACTCTTAACAGAGACTCATGGTGGAGGAGCACCACGGCGCCGACCGGGCATAGAGAGCGTGAATTAGACGAAGGTGATCGCCAAGGCGAGTCCAAAAATTCCCCTTCCCCGTTAGGGGGGAGTAGTCCCGGACGCGGGTGGCGATTCCTGGGTTATGGAATAAAGAAAACCGCTCTCACCTGTTGCAAGACCCCTCCGCGGGAAACCAGCACAAATTGCGGGGGCGCTCCCTTTTGCCGGTACACCGTGAATCGGATTTGAAGCTGTAGAGTGACTAGTTGTAGTGCCATAGGAGGGACGTTATGAAAAGACAGAAGTATCGACCGGAAATGCCATTGTGTATCTAAGGTAGAGCGATTTGAGCCGATTGGGCTCTGCTAGGGTGACGGTACTTCCTAGTTCCCATGAGCTGGATAGGACATTCCCTTGCGGACCCTTGTCGGTACTAAATTAGTCATAAGGAATATAATGGTTTACAAACCGCAAAAAGTACGTCCCTCATGGCGTGCGCGAGGACTCTGTCGGTTCAAGGTGGTCGCGCAGGCGATATGCTCCACACAGACTTAAGGGCGGGCGTAACCGAGCACCGCCTCCACTAAGGAGGCGCACAGAGCCTTTATGTAGTAGCATGTTAACATGCCCGCTCCCGGGACGGACAGTCACGAAAGGGGCCTTGGCACGGAAGGACGCCACATTAAACCGATTGCTTGATGGACATACAGGGTACCTCTGATTTTCTATTTACCCACGCTCCAAAATTAACTCAACCACTCTACAACATAAAAATCACACTATCTATAATATTGCTGACCCTGACCAACTATTCGCCCCTCAACTAAACCTACCTTTTCCAAACCAACCAAGGCATGCACTTCAATCCTAACCGCCCTATACAACTTAAAGCGTCCTCGACCAGCCACCTATCGCCCCGGACACCACGCACAGAAACCACCTGCGGCCAGATAGGCCTACCATAGAAGCCCAACAATACAGTACCCCAATGCGGGAACGTGTGCCCATTTCGAATAGCCGCTTCAGGCACTCATGGGGGTCAATGCAATTCTATATCTACGTCTACCGACCTTCGAGCGAATCGCCACAGCAGTCTGAATTAATGGTTTCGTTTGTTCTATGCACGCGGCTCCAGAACCACCGGCCCAAGACTGTGGAGATGCCAAAGGACACGACGTTCAACCGTTTAGCCGAGTTGGCTTAGGGGTGTATTGGAGTCGCCGAAGTTTCAGTCCCCAATCTATGCCTGTGGGGTTTCTGGGATTTCTAAATTTGTTAAAAATACCCTCATAAACGGTATTCGCAACGGGACTCTGTGTGCCGTGCCCTTACTTCAGGACTTCTGCGAGCCCCCCTGACCCCCTCACTTATAACTCCACGTGTGTACGGTGTGGTATTCCCATTTGTACAGCGCGTCCACTATGCCTCGAAACTCTAGCTATCACACACTTGCACGCATATTGTGGGAGTGACGGTACACGTGCCCACACCCTTACAAAACAGACCCAGCCTCAATCTAAAAGCACCAGAAACCTCCCATTCCAACTCTAGAGCATGCTCGCTTTTCCCACAGACACCCCGCCGCACATAAACAAACCTAACGTTGAGTACTTATTGGACACACACAACTGACCGCCAGGATCCTTACAATCCCTAACCCCCACAGATCCCACGCACCTCACTTAGATTGTGCCAATAGAGCCTGCCCTTCAGCGGGCAGGTACCGGCCCACGGTGAACAACCAGCCAGCTTTCTTGCGTTGGCAAATATTCCAGCATCAGTTTGACAGTGAAGAAACAGTTTTGGAACAATCGCATTACTTTGAAATGCACACCCTCACGCCCCCCCAAATTCCGAAAAAGCCCAAATAGGCAAAGATTATTATAAATAGCGACTAGTTACTACCAACCGATCGCAATACATAACGCCCAACCACCACCCACACGCATAAGAACCCAATACCACAACCCCAAACCCTTACCAACAAAATAGAAGTTAACACTTATATTGAGAAATCTCTATACATAACCATAAGCTTACTCCAGTTGATTACCTGATTAGTGCTAAATTATCCATCAGACACAGGAAATACTAGTGGGGAATTCCAGTTCGCGGGAAGGTCGGATACAGGGGCACAAGTTGTACAATGACCGTTGACACATCCCGCACGGAGATGCTGCCCTCCGGAGGCACGTGCCCTAAAGGGGATCCACACCTCAAACAGCACTCTCGGTTACTGGATGCACAGAAAAAGTTATACCGTAAGAAGCACCCCGTTCATACGTTAGACTCTTGTAACACAGGCGACAAGGCCACCCAAATTCAAGATGTAGACTCRGTTTAGCAAGACAATTCAGTGCCCACCGATTAGATACCAAAAGCAGTACACCAACAAGATCAAAACAACCGTGAAAGGCCAATAATCAAACCAAACAAAAAGGCAGAAAGACCGCGCTAAACACACTACAATTATTAACGTTACTCCCCATAACCAAGCAAGACCAGCTTTAAAGCGGTGGTCCTGGAATACTCAGCAAATCGTTGCTACACCCTACAAGCAACATCCCCAAAAATCAGCCTCTAATGTTATGTTCGATCAACACAGTCCGACTAGGATCGTTTGGCATCAGCTGTCACACCGAGGTTTTATATCCAGCGTTTGTTCTAGATAAGGACCCATAGAGTGGTGCCTGCATTTGGAGAAACTTGACTAGCACGGTGTGGTTGGACACACTTGCCTCCCTCAGGAAAACCATCCGTGTAACCGAATCTGAACTCCTTTTAGACGTACATACTTATGTTGCATCGGCGATACGACCGACCCAACGTTTCTGTGACCTACAACGGGCGCGGTGCACTCACCCCATACCTAATCCCTCCCTTCCGGACTACATAGACCGGCCTAAAGCAGTTATTTACTACTCAAGGCGAAACTT-CCTCACTCACCTCACCTCATACCTTCTCGCACTCTCAAACATAAAATCTTTTTCAACAACTTCC-CTAATTTTCCCACCGAAAAAATAACACCACAAAATACCTAAAAACCTATCGCTACACAAAAGCCATCCTACAAATCTCAATAAAGAAAACTCTCTCAAAACCAAAAAGCAATAATTTCTCACTCTTTCTCTTCTTAGATTGATACGAGCATTGCTGTTACTCAGTATTTAACTGCCCCCCTTTTTCCTTCTTTCTCTGTCTCTCTCTCATATGTTTTTCTCGTCTACTTGCGGCCACAACTTGCTGCTCACTCAATCTCTTTTCTTTTGGAACTGCTCCCAACTATTTCCGCTCTTGATCCTCACAGCCTAT--GACATTCGTATAACCGCTCTTTTCAACATTTTATTCCTTTTACGCTATCCATTCTCTCCACTTTCCGTTGTGCCACGTGAAATTATTGAATTCTCTCTGTGACGTCTCACGTCCATTACACATTCTTGTTTGCCTCTCGAAGTTCGCGTATACTCTTCTTCACAACGCTACCTAATTTACCCCCTTTTCGTCACGCCGAGATCATCACTCGTTTCCCTCTATGTCCTATGTCATTAGCCTCCCTCTCCTTATCCTCTTTTCCCCTACCTTCTTGTCCCTTGGGTGTAACACGATTCTCCTCATGGTCTTTTAGCATCTTCTGTACTTCCCTTTCTACCACTATCCTTCCGCACCTTACCTTTCTTCTCGTCCTCGTTCAGTTTAATCAAATCCCCTTTCTTCTTGTTTATGTCAACCTCTCCACCAATAAGACAAACGCCCCTTCCTCCTTTCTCCTTTCCTATCTTCGGTTCCAAAATGCTATTTGCGCGTTGCCTGTTTGCATGACGCTTGAAATAATTTCCACTTTTTTTTTCTTTGGTGAGTTCTTTGCCATCTCGTAATGTGTTCCCTTTTTCCCCTACGCGCGGCTACCTCGATCACGCCTATCTTCTATCGTCCTTGCTATTCCCTATACCCTCAAACCTTTGCTTTCCTTTTTCTCTTCCGTCTTTCAGATACCTTACCGGGACTTAAATTGTTGACATATTTTCGTGTTCATTCAACGAAACTGATGTTGCTTCTGTTGTTTGCAATTCTGTATACGCATCCCCTTTCTCCGTATTGGTCCTAGGCTAGACCTTGCTGTTTTTCTGGTCGTTTCACCTATCTAACAATTCATAATTCTGCTTCTTCGTCAGTCTTCGACTACCGCACATGTTTCGTATCTTCAATTGTCGTCGGACAACACACTGACTCCTGCTTCTCCTTTTTTTTGACTCCAGATCACATTCCATAGTAGGCCCAACTAACCATATAAGTCCCCATGTAACCCCTTAATTATAAACTTTCTCTGGTTTATTCTTTCAATCCGCTACAATATTGCTTCCTTTTTTCTCCTATTATTAATAACATCTACTGAAGAGCAAACATAATCTACATTCCCATCCGATGTTATAAGTTTCTACCTGTTTCCGATTACGCTCCTGTACACTCGGTAACCTTCCGCGTTAGAGCATGGCAAGATCTTTACCCTCATAAGCCTTCCCCCTCATACGCGTTTTCTCGTCTTTTTACATTATCCCACTCAACACCCACCCGCGCGCATATGTTAATCGCATTGTCTTTTCTTTCCTTTCCCAAGGTCAGTCCTATGTTATTCAATTTCTAACGAAGCTTTCCTTCTTTTTATTGTTCACTCCCCATCTATCTCTCTGTCCTTCGTGAACCTCTCATTCAGCCCCTTCCTTTTACCGTTTGCTCTGTGTCCATCCGATTTATTCCCCTCTTCTTCCTCTTCTCTTTTTCTTATCTCTTACATTTTTTGTATAAATATCAACACAATTACGCGCTTGCCCCTTCCCGTTTGTAAACCATTCTGTTCTTTTTTAGGGATTGAGCTAGAACCCTAAGTGAGTTTTTCCACTTTTGTTGCTTACGTCCCCATGGTGCCCGTACTACTATCTTACCTTTCCGTCTCGCAAGTCAGAGAACTACTCTCTTTGTATCCTACTAAAACCTCTCAGTAGCCTTTCCGTAGTATTTGCCTTCTGTTGTCAAATCCAAATGTACCCGAGATTATTGTTTATCTAGGGCGTATTTTTTTTCTCTCTTTCTTATGTCACACACAATCCAAGGTACTGCCGTCTCTGTTTTCTTTTTTATATCTTTCTCGCTATCACTTCTTGCCCTTTTTCTGTCAAGCAGGTAGCAATCTTATGTACCTCTGGTGTCTAGCATTCCTTGTAGTTTCTATCTCTGCTACACCCTCTTCTTTTCTCCGACGCGTCTTTCCCGCAGCAATAATATTAGATTATTTCCTTTTCTCTTCCAATTGCACCCAGTTTCCTGTAGTACCATCAAATCAGCGTAATCCCTTTTCGGTTCTTTTCGAAATAAACTTGAGTTTCCTTCTACTTTTCTCCCATTTTATCTACCTTCCTTTTCGGGAACAGTGCGTATTTACTTGCTCTTTCTTATATACGCTATCCTATCACCTCTCGCGCTCGTCTTTCTTTACCTAGTATGTCACATACCTCGCTTTCCTTTATGGAGTTGTCTTTGCTCAATGACTTCTCTGGCTTCGCTGTGACATACTTCACCTGATGTTTGCGTTACAGCTCGCTTTTTCAGTCCCTTTGTCACAAAGCAGGTTTTCGGTACTTCTTGCGGTTCATCATCTCCCCATTCATCTTTCTTAGCTTCTTTCGTCCTTCCCACTTTTTCCAGGCTCCATCCTCGCACGAATTTCTATTCTTTTTTACATTCTTA-TACCTTTACCTTTCTCTTTTCTTTCTTCCATAACCCCTCCTTACCTTCGTTCTTTTTACGCACTTCAGAGATCCATATCTGTATAAACTTTTCTCTTTCGCTTATCTGATCCACATCATTCATTCTTTCTTCTCTCAATTTTTTGGAGTGTTCTTTTGGGAGGCACACCCTACTTAAGTGATGTTTGTCGTCCCTACGATAACCAACATCTTCTTGTTTCCCGACCATGTACGTCCCTAGCCCTCCTTACGCTTTCGTTTTTGCACTTCAAACCTCTGTGTGCTCCTTCCCGCTCAAATAATTCTCCCGATGTTTTCTGTATCATCTTATCCACTTACTTTTGCGCTTAGTAGAAATGATGGTAATTCCCCCGTCTGATCTTGCCTTCGTACAATTTAGTAACATACGCTTTCTTCCCTCCCAGTGTCTTTACGTAGTCCTCCTAAACCCTCACTCGTCTGGTTCGTTTCCATTCCACCCTCTCTTCACCCTTTCTTGTTTCTATCATCAATCTTAAACACATCTCTGATACTTAGTACCATTAGGAATCCATTATCGAAATGCAGTCATATCCCACCCCTACGTTACATGCTCTCTTTTTTCCAGTCCATGACACTTATTAACTTATCCCCATCCGGATGCTTGTGTTCATTCGTTTCTAACCACCTCTCCTCACGGATAAGGTTGATACAGCCTTTTGTATATGGGTAAGCATAAACGACGTTTTTCTTCCCTTGATTCGGATCTGGCCTTCATTCCTCATGACTTAGCGGGTCTAACCTCGTTCTATTTCTTTCGTCTTATCTTAACGCAACTGTTCAGAATCTACATCTAATTGTCTTTTCTTCTCTTCCATTGACAATCCCACTCCCCATACAGATTTCACTTGCTCAATGGTTCTCCCTTTTTTTCTTAACAAGCTCTGCTCATTTGTTTCATTTTCGTGGACTAACTTTTGATCCTCATTTTTTTTCCTGCTAAATTAA-TAGCAGCCGACCAATAAAAAGAAACCCGAAAACCCCGTAAGACCATACAGAGCCCTAGTACCAT-CAATCAAACAAAAAAACACTCCACCTCCGTGAATGGAGAGTAAAAAACCATAAAAAAGAAGACACAACCCCAAGCAAACAACTTGGGTGGAGAGCAAACACAAAAATCCCATTTCACACTTCATATAACCTAATAAACACTGATAGCACCACTTACAACAATAGAACCAACCCAAACCGTATCACTTACATACTCTATTCCCCCCTACTTACAACCATAACAAACCTAATGATACAATAATGGCAAATGTCCCAAAAATCCACACAATTCCCATCCTTCAACCCACCACAAAAGAACTCGCAAATATMCCA--AAAATCAATCAATTACCTCACTACGTTCCAAACGACCTATCCACATCCACATCCACACAATATCCGTCAAAACACCACCCCGAATCCAACCACAGAAATGACATGACCTACTCTCAGTCTCGACCTTCCCACAACTTATCCGAATAAAAACCTTACCCCCCAATCCATAGAACACCACACTAACATACACACTTAACCAATTTAATCAACTCAGAAACTAATCATCCTCATAACTACACACTCCACCAAAATAAACTCCAAACAACCCACATATCCACAAAAAAATTAAACCACACCACTTCCGAATACCCTCTACCCACCCCTCAAAAAACATATATACAAATAAACCAAACTCATCCAACCCACACCAAAAAGCATAAGTTAAATAAAAATACACCCATAAACACCCACTATTAACATTACCACCAAAACCTATACTTTTCCCTCTTCTACCCCACCTCCGGCCTTAACTAACCATTCAACTCTTAAACAATTTTCATCTTATCAAGCGAATTACCTTTTTCTTTAATCCAAATAACACTATACCCTATCCGCACCAAACCACCATGATCCGCAAATCTCACAAAAGAACTGAACATTCTTTTCATTCCCACCAATTCCCAAATCTCCAATCAACACCAGTGTTACAACAATCCCCCAACTAATTTTCTATCATTCTCAGCCTTTAGACCTACATCCACTACCACTTATAACTAACGTAGCCTATAAAACACAAGCATAATTACAGCCAACCCATAACATACCACCCAACCGCTTTACTTAGTCAACATTAAACAACATTAGCACTTCCCTTTTACTCAAACCAACTCATCATTAATTCCTCAAAACTCTCAATCTCATTATTACTCTAAATACCTATATAATCACCTCACCATACAAAAACACTGTCCCAATTCCTTCCACTATCATAAACCCAAACAAAAAAAGAAAATCCTAACCCCATTTCCTAGACCCACAAGGCTCTACACACACCTTAAAATACCCTTTACAAACCCAACTATCGAAAAAACCCAACGAATAACAACGATCCCCATCAACAACGCAACATCATTAAAACCCTAACACCGCACTACTATCTTACAAAAATACTTAAAATCCACCCAAGTCCACTTCCATCCTAAACACAAAGTTACAAAACACATTCCAAACCTTACCACTGTCTCCACCAAATCACACCGTAATATTCCAGAACTACAATTCGTAAAGCCATCAATACACCCTATCATCATAACTCAACACAAATAGCACCTCACCCCAAAATAACACCAATTCAACACCCTTATCCCCCCTAAACCGATTAATACAACAACTAATCTCAAAAACCGACTCACAAACATATTCAACACAAACTCTAAATCTAAAACGATTTACCCAAAAGCTCTCTCCCCTAAACACCAGACAGTCTAACAACCCCACACCATCTATATCCACTTCAAAATCACAGACAAAAACACATCTCACGCCACAAGCCAGACAACTCCAACCCCATTCCTTCCAAACCAATAACCCCAATAATACATAACATAAAAATCCAAACCCAACCTCACAATGATAACACCACAACCCAATCAACCCATACCATAAATAATTAATAACCCAACCATTACCCATATTTAAAATCCCAACCAAAACCCACAACCACCTCTCAACAGCTATACATTCATTTCCCCACAATCAATACCGACCTTTTAGCACACCCAACTCCACAAACACGCTACACAACTCACCCAAAAACACATATACACAGTTCACCACTAACAACATAAAACATACCTTTAATCACCCATATCCACTACACCCAACCTCCACCAATACAACAACAAACTTCCTCCAAAACCAATAGCAAAAAAGTACCACCCACTCATCATACCTATCCCGCAACAACAACCCCCTGACATCGTATAACCTTAAAGACCTCTAAGAAATAAAATTAATTCCTACCACTAACAGAATCTCACACATACCCTCACTCAATCCTTTCACTTCCAAAACAACTATACTTAAACTCACACAAAAAACAACTCACAACGCCTAAATAAAGCTTCACTTACACCCCACCATAGACATCCACAACACTAACACTAAACATAATTTTCTAATCATCCTAACACCCCCACTACCAATAACAACCTATACAGCATAATACCAAATACACAACTCCAAGCACTAACTTACTGAATAGAGGCACCCTAGGTACACCCATCACTACACTCAAAAAACCACCATATCAAAATACAAACCGTACCTTCACATCAATATCACTACCCCAACAAACCACCACTAAATCACCAACACTACAACCATAAAAATTAACAATACACCAACATATACAACCACACCCCATCTAATACTACCTCACAAAAACAATCCCAACCCATAAGCCAATCCTGCACTCAAAAGTCACCA-GGCAACTCCCACCAAACCCATCTACCGATACGCACACCAACTAAGTCATCCTATCCCCCGAACCCCCACACTTCCCACACCCAGCACCAATCTTCACACAACAATACATACAACTTTACTCCAAACACTAACAACTTCACAACTCAACACTAACATTTAACAAAAACATCAACACCCATATACTTCTACAACTTCCAAACAATACACACAAATCATCCATCAAAACATCATTACAAAAACAACCATAGCTTTAGAAATCACCCTCCAATCCAATAAACCCACAATCACCTATCCCATTCAACTCCCAACAAAAAACTCAACCCAACCACCAATACCACAACACCAACCTCATCAATCAAAAAAAACTAACCCCACTCTTCAAACCCCCACCAATCCTACTCCCCATCACTACCAACCCCCCCCCCAGCCACAAATCATCCAAACCACTTACTCTCCACAACCCATCCCCACCTACAAATAACGAACGAATCCCCCTATTAAAAAAACATCCCACCAATTCACTCTCACCCCCAACACCCAAACCTAAACTTTACTCCGCAAAAAAAATTAATAATACACAATGAACACCAAACCATCCCATACCAAGCACCAGATCTTACTCCCATCTTCTACCCTAACTACAAACTACCATAAAAAACACTATCCAACCACATTCCGCAGTAAATCCCTATAAACCCCTCCACCAAATCCCACCCAGAACCATCCAGAAAACTTACTCAAAAAAACAACACCACACACTCCCAACAGAATAGTCAATCCATAACCCACCCCACACTCTCTCCTCCGTAAGACCTAATTACCCACCTTACCTAACCAATACGCCCCATACCCCCCCAGCAACTCACCCATATATCAAAACTACACTCACTCTCAAAAATCATCCAATACAAACACACGACAAACACCAATACAACACTATCAAATCCGAAATCCTCCAAACCCCCCCCCACACCTCACAATAATCAACCGTTCGAACGCGCACCAATGAGCACCTAATCCCAAAATCCCTACAGCATCCCACCTCCCGA-CCCACCCCCCCATCACACCCACACGACCATCGAGCCCAACAACACCATCCAACAAGCGATAACCATAAACACTCACCCACGCCAAGAGTACCCACCACAAACAAGCAAGACATTACAAAAAGTTCCAAGTATCCGCACCCCATAAATCAATATCCAGACTAAAATCACCCAAGACTTGCTTAGCTCCACTATTCATAATAGTCCTCAGGTAAACCAGCCACCGCGGTCAACGTAAAGTTAACATGCTATCCAACCAACAACATAAATGTCATAACTATACCTAAAACCCTCATAAAAATCATCCACGATAAATTTAAACGAAAAACATTAGATACCTACCTAAATCTACACCCGAGAACTACGACAAACTAAAACTCTAACTAACCCACGGATAATAACCCAACACCCAATTGCCATGCAGGCCAATGAACAATAACAATACACAATCAAATATAACAATCAACGAAATGAAAAAGGCGGACAGTAACAAGAACGAAGCTGGCCCTACCACACAATGCTATAAATAATAACTCCTAAAATAAAAGGGGAAGCATATTAGCTATAAACTAAAGCATTCAGCTTACACCTGAAAGATGTCCTAAACCCAAGACTGAGCTCGGCAAACTTAAGCACTCTTCAAATCTCTATCTCTAGCTCAGCTCAATAAAACCAAACAATCTACTACAACACCTAACACTCCATTCCTAGTAGGCGAGAAAAGTTGACGCAATAGAGACACGTAGTAAGAAGGATGAAATAACAGTGAAAAGCAAGTGAAAAACAGCAACCAACCGTACCTCTTGCATCATGAAAGAACACCGAACGGATAACCCATCGAAAAGGAGTAATCAGAAACGTGGCAAAAAACAGAAAAAATCGACTGATAGCTTTGAAACCTAAATCATCCCCTCCCGGACTAAACAAACCACGAGATAATAAGTACAGAAAGAATACAATCTCCACTATAATTTACCCCCAACACATACTGCCTCAAGCAATAAAAAAGTGTCAAATAACCAACCATAAAAATTCAAAAACGCCATGACCACCACTATAATGCTAAGAATCAATATGAGTATACCCTTCTCTTAAAAGCTTACATACCTATTATTAAAACACTTATACTACTACCTCAACGAGACAAATATTAAACCACCTTACCAACTCAATTACTAGAAATAAAAAAACTAGGCAAACTAACACCAATAGTAACACCAATATGATTCATACTAATCCTACGGGTAGCGCAATCAACTAAATATTGTATGAATTAAAAAACTGCTAAGAAATTGATCTTGCAAAAGATATGAAACGAAGATACTCAAGGATGTACTTAACCCCAAACCTACAAGGCTCACCACCTACAATACACCTTATCGGGAAAAAAAGATCAAATAAGACCATCAATCTTGTAAGCTACTCCAAAGCTAATAGTAACCAGACCTATAAACTAGTGAACCCACATAACAGCTCAAGCCCCTAGACATAACCTCGATGTATTCAGCAAGTTGTTCTTAACAACTGGGTTCAGCAAAGGTTTATTATCTCTAGGAAACCGAACAATACCAGAAATCTTTCTAAGGAATCAACCACCAAGAAAACCTCATCCAACCACATAGAAAACTTGGAAAAGATGATAAACATTTTACCAACAATCGAAACAAATCAAAATTTCCTCTTATCAATTAACCCATACAAATTTTAACCTAAACCATAACTTCAAAAAATTTAAAACACATTAAATCTATGCAAACTAATTTAAGGCCTCCCTCGATAATAATTAACAGTCATCCAGCTTTCTTTAAATCACTTGCAACATTTAAATTGAAGTAAACTACAGCTAATCATTCCAAATCGAAACACTTTCAAGTTAAACCACTTTTTCTAATCTAATTGTCAGAGTCTTAAAATAAATGAAGCACCTTTTAAAGAAAATACCCTAATTAAACTTCCAAAAAATGCGACCATAAACAATTTCGGCAGATTAAATATTATAATCACTGTGATAAATTTAAAATGGTAACCGCTGCTAACATTCTAAACCAAAATAGTAGCTTAGGATGCAACTTAATAAAACTTGTAAAGAGTACTGCACCCACTTAAAACCTTCCCAAATTATTTAGTATTATGCCTCTCTTAGGTATACCCATGGACAAGACTTTCCAACCTACTGTTAATTTCGCTAAAATATACATGCGTGGCCCTCTTAGGAGCGGTGGCACACGTAGCCGCCCACCCCGGGGCAGTAATTTAAGCAATAAGTACTTGACTTATTATAGCGAGGGTCTCTTGTGCACAAGAGACCCAACTAACAGCGGCGTGGTAAGACCCAACTGCGCAGATGGATCTTAGCCACGCTAAGGCACATGGGCCCATGCTTAGCGATACTTCAAGTATCGCCAGCGCTGGATGGCGGTGCCCTACTAGAAGCCTGTTCTATCGCGATCCACCTCGCCTACATACCCCGTCGCTCGCCTAAATAGGCGAGCCAGCGCTAGACAGGGGTATAGCGAGATGGAGAAATGGGCTTTTTCTAGAACAGAGAGCAATCTCTCTTTAGAAATAGATCTATTTTTAGGGCACGTACAGCCCGTCCCTCCTCAGCTAGCTGATGAGGGTCGTAACTAAGTGTACCGGTGCACTTACAGGACGCGTCCTGAGCTAGCGGCAGATGCAAAGGCCTTTAGAGGCCTCTCTCTAGCAATTTATACCGGAAGCTTTTTAGCCAACAACTGTTGCCCCCACCTACTACAAGCGCTAGCCCCGTTCTAGAGTGGGGCTTGTAGTAGGGTGCCGTGGGGGGCCTGTGAATGTTCCCTATATAGGTTTAAAGGAGCTCCTTTAAAAGGGRGGGCGCCCGGCGCCCCCCTACAGGCCTATATAGGCTAAAACGCGCCAGCTGCCGGGCGCGATTCTGCAAAGGAAGGCCCGTGTTTAAACACCTTCAGCGTTGAAGGGCCGCCGTGACGTTACGGCCGCGGTACCGTGAATTGTCCACGGACGGCCGGGTCTTTCTTTGCAGAATCGTCCCTGCAGGACATAGAGACCCTGGGACTTAAAAACCATGGTTTTTGGTTGCGACCTTGGAGCTCCAAACGATCGTCAATTGAAGTCCCAGGGCGAATCTCCTGATCAGGAGGTTCGTGGATCAGGACCCAATGGTGCGCTATTGGTCGTTAACGAGTCCTGATCTAGACCGGATCCGGTCTCTCTATGACTTCTACGGAGAAGTAAGGCGCCTTTTATATATAACCCGGGGGAAATGCCTAGGTCACTAGTGAAGAGGCCTCTCATTTCCTTTAGAAAAGTAGGCCTACAGGAGCTCCTATACATATTTTTCTAAGTAAGGAGCTAGCTTCGGGCCCGAGATGGCCTTCCCTCACTAAGAAACTGGATAACCAAGGCGCCTTAAGAGCTCTTAGTTTCTGTAAGACCAACAGGCCTGTCCTGATCAGAACTTAAGCAGGCCTCCTAGACAGATGGGCCCATTCTAGCTAAAGCCTAGGCCTGTCTAAGACCCTGGTACATGTACATGAGCTCAAATGATCACCAGAGTCCGATAAGAAGAGGCCTCTAAAGGCCTAAGCTAGCTCTTACCCAAGAAAGGAAGGCCTCCACTGGCCAGCGCACATGCCTTTCGAGAAGTGTAATTACTAGCCGACTAACAGGCCTGTACATCTCCATTAAGGCTAGCCTAGAGCTAGGAGGACCTCCTTAATGAGCTCTTCGTATTTACATTGATCTCTTCTGGCCAGAGAAGAGCAAGAAAGTGTCTAGACGCTGATTAGCAGTAGCTATAACTTTCTGCTAATAGTTTAAACTTAGACTGTGATTCTAAAGAAGCTTCTTATTCGCCAAGGGGTTACAAGAATTCCTGCTGAGCTCAGCCCCCTTGCTTTTAGGATATCCTTGGTGCCACCTTGGCCAAGTAAAAGCAACTCTAAGTTTAAACTTGGTACCAAGAAGCTTCTTAGAGTATCAGAAAAAAAGGCCTTTTTAGCTCCCAAAGCTAAATTCAAACTCTTCTGAGTTCCTACTTGGCCAAGACGGTCTGAAAAACCATGTTGCAACCAGGAA
n2973 TCCCATCAATCTTGACACAGGGTCATAGCAGCATACGCAGCAAGGCTGCCCCGGGGGATTAAGCACCAATTCCCTAAACATGCCCGAAATACCCCCTTCAGCACGCCTCTTATACGGTAACTTGTGTATATGTAGGCCGGGCAATTGGATGAACCTGAACAGATACAACGAACGCCTCATTATCTGAATTATACGGAACGCTGCAGGGTGCGTGTAGGTGGGCTGCTTTGGTGAAACAAACAAACTAACATCACCCGCTTCGCGAAACCCTTGTCTGCGTTCCTCTGCCACCCTAATCCTATGCTCTCAAACATTGGCCCTTAAACCGACATATACCCGTAAAATAACTGAGTAGCGAAACGAACCATATCCCCGGGGTAATTCGCGAGTGCGCTTAGTAGTAAGCTGAACCACCGTTCTCAAGAGAACGCGCTCTTTCGGCCGATCAAGCACTAGAACCCCAACTAATCTTACAGCAACGAATGATGGTAGCACACACAACGTTTATCCGTAAGAAATACACAATATTCTACAAAGGTCTCAAAAACACTAAAATTAAACACAGTCACACCTTGGCCCCAGTACATTACCGCAACGAAGAGAAAGACTCCACTTTCCCGTTGAAACCCATGACAACTCAAACAAACAGACATCTGACCCCTCAACGAATAGATAACTCTTAACAGAGACTCATGGTGGAGGAGCACCACGGCGCCGACTGGGCATAGAGAGCGTGAATTAGACGAAGGTGATCGCCAAGGCGAGTCCAAAAATTCCCCTTCCCCGTTAGGGGGGAGTAGTCCCGGACGCGGGTGGCGATTCCCGGGTTATGGAATAAAGAAAACCGCTCTCACCTGTTGCAAGACCCCTCCGCGGGAAACCAGCACAAATTGCGGGGGCGCTCCCTTTTGCCGGTACACCGTGAATCGGATTTGAAGCTGTAGAGTGACTAGTTGTAGTGCCATAGGAGGGACGTTATGAAAAGACAGAAGTATCGACCGGAAATGCCATTGCGTATCTAAGGTAGAGCGATTTGAGCCGATTGGGCTCTGCTAGGGTGATGGTACTTCCTAGTTCCCATGAGCTGGATAGGACATTCCCTTGCGGACCCTTGTCGGTACTAAATTAGTTATAAGGAATATAATGGTTTACAATCCGCAAAAAGTACGTCCCCCATGGCGTGCGCGAGGACTCTGTCGGTTCAAGGTGGTCGCGCAGGCGATATGCTCCGTATAGACTTAAGGGCGGGCATAATCGAGCACCGCCTCCACTAAGGAGGCGCACAGAGCCTTTATGTAGTAGCATGTTAACATGCTCGCTCCCGGGACGGACAGTCACGAAAGGGGCCTTGGCACGGAAGGACGCCACATTAAACCGATTGCTTGATGGACATACAG-GTACCTCTGATTTCCTATTTACCCACGCTCCAAAATTGACTCCACCACCCTACAACATAAAAACTACACTATCTATAACATTGCTGACCCCGACCAACTATTCATTCCTCAACTAAACCTACCTTTCCCAAACTAACCAAGGCATGCACTTTAATCCTAACCGCCCTATACAACCTAAAGTGTCCTCGACCAGTCACCTATCGCCTCGGACACCACGCACAGAAACCACCTGCGGCCAGACAGGCCTACCATAGAAGCCCAACGGTACAGTGCCTCAACGCGGGAACGTGTGCTCATTTCGAATAGCCGCTTCAGGCACTCATGGGGGTTAATGCAATTCTATATCTGTGTCTACCGATCTTCGAGCGAATCGCCACAGCAGCCTGAATTAATGGTTTCGTTTGTTCTATGCACGCGGTTCCAGAACCACCGGCTCAAGACCGTGGAGATGCCAAAGGACACGACGCTTAACCGTTTAGCCGAGTTGGCTTAGGGGTGTATTGGAGTCGTCGAAGTTTCAGTCCCCAATCTATGCCTGTGGGGTTTCTGGGATTTCTAAATTTGTTAAAAATACCCTCATACACAACATTCGCAACGGGACTCTGTGTGCCGTGCCCTTACTTCAGGATTCCTGCGAGCCCCCCTGACCCCCTCATTTATAACCCCACGCGTGTGCGGCGTGGTATTCCTATTTGTATAGCGCGTCCACTATGCTTCGAAACTCTAGCTATCACACACTTGCACGCACGTTGTGGGGGCGATGGTACACGTGCCCATACCCTTACAAAACAAACTCAACCTCAACCTAAAAACACCAGAAACCTCCCATTCCAACTCTGGAGCGTGCTTGTTTTCCCCACAGACACCCCGCCGCACATAAACAAACCTAACGTTGAGCACTTATTGGACACACACAACTGACCGCCAGGATCCTTACAATTCCTAACCCCCACAGATCCCACGCACCTCACTTAGATTGCGCCAATAGAGCCTGCCCTCCAGCGGGCAGGTACCGGCCCACGGTGAACGATCAGCCAACCTTCTCGCGCTGGCAAATATCCCAGCATCAGTTTGACAGCGAAGAAACAGTTTTGGAACAATCGCATTACTTTGAAATGCACACCCTCACGCCCTCCCAAATTCCGAAAAAGCCCAAATAGGCAAAGGCTATTATAAACAGCGACCAGTTACTACCAACCGACCACAATACATAACGCCCAACCACCACCCATACGCATAAGAACCTAATACCACAACCCCAAACCCTTACCAACGAAATAGAAGTTAACACCTATATTGGGAAATCTCTATACATAACCATAAGCTTACTCCAGCTGATTACCTGATTAGTGCTAAATTATCCATCAGACACAGGAAATACTAGTGGGGAATTCCAGTTCGCGGGAAGGCCGGATACAGGGGCACAAGTCGTACAATGACCGTTGACGCACCCCGCACGGAGATGCTGCCCTCCGGAGGCACGTGCCCTAAAGGGGATCCACACCCCAAACAGCACTCTCGGTTACTGGATGCACAGAAAAAGTTATACCGTAAGAAGCACCCCGTTCATACGTTAGATTCTTGTAACACGGGCGACAAGGCCACCCAAATTCAAGATGTAGACTCGGTTTAGCAAGACAATTTAGTGCTCATCGAGTAGATACCAGAAGCAGTACACCAACAAGAACAAAACAACCGCGAAAGGCCAATAACCAAACCAAACAAAAAGGCAGAAAGACCGCGCTAAACATACCACAATTATTAATGTTACCCCCCATAACCAAGCAAGACCAGCTTTAAAGCGGTGGTCCTGGAATATCCAGCAAATTGTTGCTATACCCTACAAGCAACATCCCCAAAAATCAGCCTCTAATATTATGTTCGATCGACACAGTCCGACTAGGATTGTTTGGCATCAGCTGTCACACCGAGGTTTTATATCCAGCGTTTGTTCTAGATAAGGACCCACAGAGTGGTGCCTGCATTTGGAGAAACTTGACTGGCACGGTGTGGTTGGACACACTTGCCTCCCTTAGGAAAACCATTCGTGTAACCGAATCTGAACTCCTTTTAGACGTACATACCTACGTTGCACCGGCGATACGACCAACCCAACGTTTCTGTGACCTACAACGGGCGCGGTGCACTCGCTCCATACCTAATCCCTCCCTTCCGGACCATATAGACCGGCCTAAAGCAGTTATTTACTACTCAAGGCGAAACTT-CTTCACCCATCTTACCATACATCTTCTTATACCTTCAAACATTAAACTCACTTCAGTAATCTCT-CCAATTCATTTATCAATCAATCAACACTGCAAGACACCTAAAACCCTACCACTACTTAGAAACCATTTTACTAACCTCGCCCAAGAAAATTCTCCCAAAACCAAAAAGCAATAATTTCTCACTCTTTCTCTTCTTAGATTGATACGAGCATTGCTGTTACTCAGTATTCAACTGCCCCCCTTTTTCCTTCTTTCTCTGTCTCTCTCTCATATGTTTTTCTCGTCTACTTGCGGCCACAACTTGCTGCTCACTCAATCTCTTTTCTTTTGGAACTACTCCCAACTATTTCCGCTCTTGATCCTCACAGCCTATCAGACATTCGTATAACCGCTCTTTTCAACATTTTATTCCTTTTACGCTATCCATTCTCTCCACTTTCCGTTGTGCCACGTGAAATTATTGAATTCTCTCTGTGACGTCTCACGTCCATTACACATTCTTGTTTGCCTCTCGAAGTTCGCGTATACTCTTCTTCACAACGCTACCTAATTTACCCCCTTTTCGTCACGCCGAGATCATCACTCGTTTCCCTCTATGTCCTATGTCATTAGCCTCCCTCTCCTTATCCTCTTTTCCCCTACCTTCTTCTTCCTTGGGTGTAACACGATTCTCCTCATGGTCTTTTAACATCTTCTGTATTTCCCTTTCTACCACTATCCTTCCGCACCTTACCTTTCTTCTCGTCCTCGTTCAGTTTAATCAAATCCCCCTTCTTCTTGTTTATGTCAACCTCTCCACCAATAAGACAAACGCCCCTTCCTCCTTTCTCCTTTCCTATCTTCGGTTCCAAAATGCTATTTGCGCGTTGCCTGTTTGCATGACGCTTGAAATAATTTCCACTTTTTTTTTCTTTGGTGAGTTCTTTGCCATCTCGTAATGTGTTCCCTTTTTCCCCTACGCGCGGCTACCTCGATCACGCCTATCTTCTATCGTCCTTGCTATTCCCTATACCCTCAAACCTTTGCTTTCCTTTTTCTCTTCCGTCTTTCAGATACCTTACCGGGACTTAAATTGTTGACATATTTTCGTGTTCATTCAACGAAACTGATGTTGCTTCTGTTGTTTGCAATTCTGTATACGCATCCCCTTTCTCCGTATTGGTCCTAGGCTAGACCTTGCTGTTTTTCTGGTCGTTTCACCTATCTAACAATTCATAATTCTGCTTCTTCGTCAGTCTTCGACTACCGCACATGTTTCGTATCTTCAATTGTCGTCGGACAACACACTGACTCCTGCTTCTCCTTTTTTTTGACTCCAGATCACATTCCATAGTAGGCCCAACTAACCATATAAGTCCCCATGTAACCCCTTAATTATAAACTTTCTCTGGTTTATTCTTTTAATCCGCTACAATATTGCTTCCTTTTTTCTCCTATTATTAATAACATCTACTGAAGAGCAAACATAATCTACATTCCCATCCGATGTTATAAGTTTCTACCTGTTTCCGATTACGCTCCTGTACACTCGGTAACCTTCCGCGTTAGAGCATGGCAAGATCTTTACCCTCATAAGCCTTCCCCCTCATACGCGTCTTTTCGCCTTTTTACATTCTCCCACTCAACATCCACCCGCGCGCATATGTTAATCGCATTGTCTTTTCTTTCCTTTCCCAAGGTCAGTCCTACGTTATTCAATTTCTAACGAAGCTTTCCTTCTTTTTATTGTTCACTCCCCATCTATCTCTCTGTCCTTCGTGAACCCCTCATTCAGCCCCTTCCTTTTACCGTTTGCTCTGTGTCCATCCGATTTATTCCCCTCTTCTTCCTCTTCTCTTTTTCTTATCTCTTACATTTTTTGTATAAATATCAACACAATTACGCGCTTGCCCCTTCCCGTTTGTAAACCATTCCGTTCTTTTTTAGGGATTGAGCTAGAACCCTAAGTGAGTTTTTCCACTTTTGTTGCTTACGTCCCCATGGTGCCCGTACTACTATCTTACCTTTCCGTCTCGCAAGTCAGAGAACTACTCTCTTTGTATCCTACTAAAACCTCTCAGTAGCCTTTCCGTAGTATTTGCCTTCTGTTGTCAAATCCAAATGTACCCGAGATTATTGTTTATCTAGGGCGTATTCTTTTTCTCTCTTTCCTATGTCATACACAATCCAAGGTACTGCCGTCTCTGTTTTCTTTTTTATATCTTTCTCGCTATCACTTCTTGCCTTTTTTCTGTTAAGCAGGTAGCAATCTTATGTACCTCTGGTGTCTAGCATTCCTTGTAGTTTCTATCTCTGCTACACCCTCTTCTTTTCTCCGACGCGTCTTTCCCGCAGCAATAATATTAGATTATTTCCTTTTCTCTTCCAATTGCACCCAGTTTCCTGTAGTACCATCAAATCAGCGTAATCCCTTTTCGGTTCTTTTCGAAATAAACTTGAGTTTTCTTCTACTTTTCTCCCATTTTATCTACCTTCCTTTTCGGGAACAGTGCGTATTTACTTGCTCTTTCTTATACACGCTATCCTATCACCTCTCGCGCTCGTCTTTCTTTACCTAGTATGTCACATACCTCGCTTTCCTTTATGGAGTTGTCTTTGCTCAATGACTTCTCTGGCTTCGCTGTGACATACTTCACCTGATGTTTGCGTTACAGCTCGCTTTTTCAGTCCCTTTGTCACAAAGCAGGTTTTCGGTACTTCTTGCGGTTCATCATCTCCCCATTCATCTTTCTTAGCTTCTTTCGTCCTTCCCACTTTTTCCAGGCTCCATCCTCACGCGAATTTCTATTCTTTTTTACATTCTTA-TACCTTTACCTTTCTCTTTTCTTTCTTCCATAACCCCTCCCTACCTTCGTTCTCTTTACGCACTTCAGAGATCCATATCTGTATAAACTTTTCTCTTTCGCTTATCTGATCCACATCATTCATTCTTTCTTCTCTCAATTTTTTGGAGTGTTCTTTTGGGAGGCACACCCTACTTAAGTGATGTTTGTCGTCCCTACGATAACCAACATCTTCTTGTTTCCCGACCATGTACGTCCCTAGCCCTCCTTACGCTTTCGTTTTTGCACTTCAGACCTCTGTGTGCTCCTTCCCGCTCAAATAATTCTCCCGATGTTTTCTGTATCATCTTATCCACTTACTTTTGCGCTTAGTGGAAATGATGGTAATTCCCCCGTCTGATCTTGCCTTCGTACAATTTAGTAACATACGCTTTCTTCCCTCCCAGTGTCTTTACGTGGTCCTCCTAAACCCTCACTCGTCTGGTTCGTTTCCATTCCACCCTCTCTTCACCCTTTCTTGTTTCTATCATCGATTACAAACATATCTCTGATACTTAGTACCATTAAGAATCCATTATCGAAATGCAGTCATATCCCACCCCTACGTTACATGCTCTCTTTTTTCCAGTCCATGACACTTATTAACTTATCCCCATCCGGATGCTTGTGTTCATTCGTTTCTAACCACCTCTCCTCACGGATAAGGTTGATACAGCCTTTTGTATATGGGTAAGCATAAACGACGTTTTTCTTCCCTTGATTCGGATCTGGCCTTCATTCCTCATGACTTAGCGGGTCTAACCTCGTTCTATTTCTTTCGTCTTATCTTAACGCAACTGTTCAGAATCTACATCTAATTGTCTTTTCTTCTCTTCCATTGACAATCCCACTCCCCATACAGATTTCACTTGCTCAATGGTTCTCCCTTTTTTCCTTAACAAGCTCTGCTCATTTGTTTCATTTTCGTGGACTAACTTTTGATCCTCATTTTTTTTCTTGCTAAATTAA-TAGCAGCCGACCAATAAAAAGAAACCCGAAAACCCCGTAAGACCATACAGAGCCCTAGTACCAC-TAATCAAACAAAAAGACACTCCACCTCCGTGAGTGGAGAGTAAAAAACCATAAAAAAGAAGACACAACCCCAAGCAAACAACTTGGGTGGAGAGCAAACACAAAAATCTCATCTCAAACTATATACAACCTAATAAATACTGATAATATCTCTTGCAATAATAAAATCAATCCAAATCACACTATCTATAAATCTTATCCCCCTCTACATACAATCATAACAAATCCAATAATACAATAACATCAAACGCCCCAAAAACCCACACAATTCTCATCCCCTAACCCACCCCAAAAAAACCAATAGATATTCCATGAAAACCAACCAACTATTCCACCACATCCCAAACAACTTATCCACACTTACATCAATACAACACCCACCAAAACTCTACCTTAAACTAAACCACAAAAATAATGCGACATACTCTCAGTCTCGACCCTCCCACAACTTATCCAAACAACAACTTCATCCTCCAACCTATAAAACACTACACTAGCACACACATCCAACCAGTTTAATCAGCCTAAAAACTAATCATACTCACAACTATACACCCCACCTAGATAAACTCCAAACAACCCACACACCCACAAAGAAAATAAACCACACCACCTTTAAACATCCCCTACTCAACCCTCAAAAAACACACATACAAATAAACCAAACCCACCCAATCCACACCAAAAAACGTAAATCAGATAAAAACACACCTACAAACACCCACTACCAACACCACCACTAAAATTTATACTTTCTCACCTCCCACCCTACTTCCGGCCTTAACTAACCATTCAACTCTTAAATAACTTTCACCTCACCAAACAAATTACCCCTTTCTCCAACCTGAACAACACTATACCCAATTCACATCGAACCACCACAAACCACAAACTCTAAGAAAGAACCAAATGCTCTTTTTACCCTCCTCAATTCTCGGACCTCCAATCAAAACCAGCGACATAAAAACTCCTTAATAAATCTTTTACTATTCTCAACCTTTAAATCTACATCCACCACCGTTCACAACTAATGTAACCCATAAAACATGAATATAACCACAACCAACCCATAATGTATTGCCCACTTGCTTTATTTAATCAATATTAAATAACGCTAATGCTTCCCCTCTATCCAAACCAATTCATCATTAACTCCTCCAAGCTTCCAACCCCACCATTACCCCAAAAACTTAAATAATTACCCAGCCACACAAAAACACTATTCTAACTCCCCACACTGACACAAATTCAGACAAAAAGAGAAAACCCTGACCCCATCCTCTAAACCTACAAGGCTCCACACACACCTTAAAATACCCTTTACAAACTCAGCTATCAAAAAAACTCAACAAAAAATAACAACTATTACCCATGACGCAATATTGCTGAAACCCCAATACCGCACTACCACCCCACAAAAACATTCAAAAACCATTCAAATCCACTTCTATCCTAAACATAAAGCTACTAAACACACTCCAGACCTTACTACTGTCTCCACTAAACCACATCGTACAATTCCAGAACTACAACCCGCAAAACCACCAATACACCCTACTACCACAATCCAAAACAAACAGCACCTCATCCTAAAATAACACCAACCCAATACCTCTATCCCCCCCGAACCAATTAATACAACAACTAATCTCGAAAACTAACCTACAAACACATTCAATACAAACCTTAAACCCAAAACGATCTATCTGAAGGCTCCCTCCCCTAGACACCAAATATCATAACCATCTCACATCATTTACACTTATTTTAAAATCACAAACAAAAAAACATCCCACACCACAAGCCAGACAACCTTAGCTCAACCCCTACCAAACCAATAACCCCAACAATACATAACATAAAAATCCAAGCTCAATCTTACAATAATAACGTTACAACCCAACCAACCCACACTCCAAACAACCAATACTCTAACCATTATCCATATCCAAAACTTCAAACAAAACTTACAATCAACTCTTAACAACTATACACTCACTTCCCTACAACCAATACCAACCTCCTAACACACCCAACCCCATAAACATGCTACACAATTCACCCAAAGACACACATACACAATTCATCACCAGCAACATAAAACACACCTCCGGTCACCCACACCCATCACACCTAACTTCTACTAGCACAACGGCAGATCTCCTCCAAAACCGATAGCAAAAAAGCACCACTCACTCACCATACTTATCCTACAACAGTGACTTCTCAACGTCATACAACCAAAACGACCTATAAAAAACAAAATCAATCCCTATCACTAACAGAATCCCACACAAACCCTCACTCAACCCTCCCACTTCCAAAACAACTACACCCAAACTTACACAAAAAACAACCCACAATACCTAAACAAAACTTTACTTACGCCCCACCATAAACACCCACATCACTAACACTAAGCATAATCTTCTAATCACTCTAATACTCCCGCTACTAATAACAATTCACACAACGTAACACCAGACAAAATACCCCAAAGACTAACTTACTGAGCAAAAGCGCTCCAAAAACACCCACTATTACACCTGAAAAATCACCACATCAAAACACAAATCATACCTTCACATCAATATCACTACCCTAACAAACCACCACCAAACCATCAATACGACAACCATAAGGACTGACAACATACCAAAACATACAGCCACGCCCCATTTAATACCACCCTATAAAAACAACCTCAACTCATAAATCAACCCCATGCTCAAAAATCATCA-GGCAACCTCCACCAGACCCCTCTGCCAACACACATATCAACTAAACCACCCCACCCCCTAAACCCCTGCATTCCCCACACTCGATACCAATTTTCATACAACGACACATATAATCCCACCCTAAACATTGATAACCCCACGACTCAACATTAACATTCAACAAAAACATCAATACCCACATACTTCCGCAACCCCCAAACAACACACACAAATCATCCATCAAAACATCCCTATAAAAACAACCACAATCCCAGAAATCATCTCCCAATCCAACAATCCTACCACAACTCATTCCATCCAACTCCTAACAAAAAACCCACCCCAACCATCAATCCCGCAATATTATCTCCACCAATTAAAAAGAACCAACCCCACCCTTCAAACTCCCGCCAATTTCACCCCCTATTACAGCCAATTCCTTTCCCAACCACAAATCATTCCAACTACCTACTCTTCATAATCCATCCCTACCTAAAAATAACAAACAGACCCCTTCACTAAAAAAACATCCCGCCAATACACCCCTACCCCCAACACCTAAACCTAAATCCCACTCCGCAAAAAAGACCAATAACACACCACAAACACCAAACCATTCCACACTAAGCATCAGACCATACCTCCATCCCCCATCCCAGCCACAAACCACCATAAAAAACACTATCCAATCACACCCCACGACAGATTCCTATAAACCTCCCTCCCCAGCCTTTCCCAAAATCGTCCGAAAAACTCACTTAAAAAGACAATACCACACACCCTCTACAAAACAATCAATCCATAACTCACTCCACACTCTCCCCTCCACAAAACCTAACCACTCACCCCACCTAACCGATATACTCCACGTCCCCTCAACAACTCATTTACACGCCAAAACCATATCCATTCTCAAAATTCACCCAACATAAACACACAACAAATGCCAAAACAACACCATTAAATTCGAAATCCTTCAAACCCCTCTCCACACCCCACAATGACCAACCGTTCGAGCGCGCACCAATAAACACCCAATCCCAAAATCCCTACTGCACCCCACCTTCCAA-CCCACCCTTCCATCACACTCACACGACCACCGAGCCCAACAACACCATCCAACAAGCGATAACCATAAACACCCACCCACACCAAGAGTACCCACCACAAACAAGCAAGATCTTACAAAAAGTTCCAAGTATCCGCATTCCATAAATCAGCATTCAGACAAAAATCACCCAAGACTTGCTTAGCTCCACTATTCATAATAGTACTCAGGTAAACCAGCCACCGCGGTCAACGTAAAGTTAATACGTTATCCAACCCACCAAATGAATGTCATAACTATACCTAAAACCCCCATAAAAATCACTCACGATAAATTTAAACGAAAAACATTAGATACCTACCTAAATCTACATCCGAGAACTACGACAAACTAAAACTCTAACTAACCCACGGATAATAACCCAACACCCAATTGCCATGCAGGCCAATGAACAATAATAATACACAATCAAATATAACAATCAACGAAATGAAAAAGGCGGACAGTAACAAGAACGAAGCTGGCCCTACCACATAACACTATAAATAATAATCCCTCGAATAAAAGGGGAAGTATATTAGCTATAAACAAAAGCACTCAGCTTACACCTGAAAGATGTCTTAAATCCAAGACTGAACCCGGTAAACTTAAGCATCCTTCAAATCCCTATCTCTAGCTCAACTCTATAAAACCAAACAATTCACTATAACACCTAACACTCCACACCTAGTAGGCGAGAAAAGTTGACGCAATAGAGACACGTAGTAAGAAAGATGAAATAACAATGAAAGAGAAGTAAAAGACAGCAATCAACCGTACCTCTTGCATCATGAGAGAACACCGAATGAATAACCCATCGAAAAGGAGTAATCAGGAACGTGGCAAAAAATAGAAAAAACCGACTGATAGCTTTAAAACCTAAACCACCCCCTCCCGGACTAAACCAACCATGAGATAGTAAGTACAGAAAGAATACAATCACCATTATAATTTATCTATGACACATACTGCTTCAAGCAATAAAAAAGTGTCAAATAACCAACTATAAAAATCCATAAACATCATGACCACCATTATAACGTTGAGAATCAATATGAGTATGCCCTTCTCCCAAAAGCTTACATCTTCATTATTAAATCACTTATACTGCTACCCTAACAAGACAAATATTAAATCACCTTACCAACTCAATTACTAGAAATAAAAAAACTAGGCAAACTAACACCAATAGTAACAACAATATGATTCATATTAATCCTACGGGTAGCGCAATCAACTAAATATTGTATGAATTAAAAAACTGCTAAGAAATTGATCTTGCAAAAGATATGGAACGAAGATACTCAAGGATGCACTTAATTCAAACCTATCAAGGCTCACCACCTGCAATACACCTTATCGGGAAAAAAAGATCAAATAAGACCATCAGTCTTGTAAGCCACTCCAAAACTAATAGTAACCAGACCTATAAACCAATGAACCCACATAACAGCTCAAGCCCCTAGACATAACCTCGATGTATTCAGCAAGTTGTTCTTAACAACTGGGTTCAGTAAAGGTTTATGATCTCTAGGAAACCGAACAATACCAAAA-TCTTTCTAAGGAACCAACTACCAAGAAAACCCCACCCAACCACGTAGAAAACTTGGAAAAGATGATAAACATTTTACCAGCAATCGAAACGAATCAAAACTTCCTCTTATCAATTAACCCATACAAATTTTAACCTAAACCATAACTTCAAAAAATTTAAAACATATTAAATCTATGCAAACTAATTTAAGGCCTTCCTCGATAATAATTAACAGTCATCCAGCTTTCTTTAAATCACTTGCAACATTTAAATTAAAATAAACTACAGCTAATCATTCCAAATCGAAACACTTTCAAGTTAAACCACTTTTTTTAATCTAATTGTCAGAGTCTTAAAACAAATGAAACACCTTTTAAAGAAACTGCCTTAACTAAACTTCCAAAAAATGCAATCATAAACAATTTCGGCAAATTAAACATTACAACCACTGTGATAAATTTAAAATGGTAACCGCTGCTAACATTCTAAACCAAAATAGCAGCTTAGGATGCAACTTAATAAAACTTGTAAAGAGTACTATACCCACTTAAAACCTTCCCAAATTATTTAGTATTATGCCTCTCTTAGGTATACCTGGGGACAAGACTTTCCAACCTACTGTTAATTTCGCTAAAATATACATGCGTGGCCCTCTCAGGAGCGGCGGCACACGTAGCCGCCCACCCCGGGGCAGTAATTTAAGCAATAAGTACTTGACTTATTATAGCGAGGGTTTCTTGTGCACAAGAAACCCAACTAACAGCGGCGTGGTAAGACTCAACCGCGCAGATGGATCTTAGCCACGCTAAGGTACATGGGCCCATGCTTAGCGATACTTCAAGTATCGCCAGCGCTGGATGGCGGTGCCCTACTAGAAGCCTGTTCTATCGCGATCCATCTCGCCTACATACCCCGTCGCCCGCCTAAAAAGGCGAGCTAGCGCTAGACAGGGGTATAGCGAGATGGAGAAATGGGCTTTTTCTAGAACAGAGAGTGCCCTCTCTTTAGAAATAGATCTATTTTTAGGGCACGTACAGCCCGTCCCTCCTCAGCTAGCTGATGAGGGTCGTAACTAAGTGTACCGGTGCACTTACAGGACGCGTCCTGAGCTAGTGGCAGATGCAAAGGCCTTTAGAGGCCTCTCTCTAGCAATTTATACCGGAAGCTTTTTAGCCAACAATTGTTGCCCCCACCTACTACAAGCGCTAGCCCCGTTCTAGAGTGGGGCTTGTAGTAGGGTGCCGTGGGGGGCCTGTGAATGTTCCCTATATAGGTTTAAAGGAGCTCCTTTAAAAGGGGGGGCGCCCGGCGCCCCCCTACAGGCCTATATAGGCTAAAACGCGCCAGCTGCCGGGCGCGATTCTGCAAAGGAAGGCCCGTGTTTAAACACCTTCAGCGTTGAAGGGCCGCCGTGACGTTACGGCCGCGGTACCGTGAATTGTCCACGGACGGCCGGGTCTTTCTTTGCAGAATCGTCCCTGCAGGACATAGAGACCCTGGGACTTAAAAACCATGGTTTTTGGTTGCGACCTTGGAGCTCCAAACGATCGTCAATTGAAGTCCCAGGGCGAATCTCCTGATCAGGAGGTTCGTGGATCAGGACCCAATGGTGCGCTATTGGTCGTTAACGAGTCCTGATCTAGACCGGATCCGGTCTCTCTATGACTTCTACGGAGAAGTAAGGCGCCTTTTATATATAACCCGGGGGAAATGCCTAGGTCACTAGTGAAGAGGCCTCTCATTTCCTTTAGAAAAGTAGGCCTACAGGAGCTCCTATACATATTTTTCTAAGTAAGGAGCTAGCTTCGGGCCCGAGATGGCCTTCCCTCACTAAGAAACTGGATAACCAAGGCGCCTTAAGAGCTCTTAGTTTCTGTAAGACCAACAGGCCTGTCCTGATCAGAACTTAAGCAGGCCTTCTAGACAGATGGGCCCACTCTAGCTAAAGCCTAGGCCTGTCTAAGACTCCGGTACATGCACATGAGCTCAAATGATCACCGGAGTCCGATAAGAAGAGGCCTCTAAAGGCCTAAGCTAGCTCTTACCCAAGAAAGGAAGGCCTCCGCTGGCCAGCGCACATGCCTTTCGAGAAGTGTAATTACTAGCCGACTAACAGGCCTGTACATCTCCATTAAGGCTAGCCTAGAGCTAGGAGGACCTCCTTAGTGAGCTCTTCGTATTTACATTGATCTCTTCTGGCCAGAGAAGAGCAAGAAAGTGTCTAGACGCTGATTAGCAATAGCTATAGCTTTCTGCAAATAGTTTAAACTTAGACTGTGATTCTAAAGAAGCTTCTTATTCGCCAAGGGGTTACAAGAATTCCTGCTGAGCTCAGCCCCCTTGCTTTTAGGATATCCTTGGTGCCACCTTGGCCAAGTAAAAGCAACTCTAAGTTTAAACTTGGTACCAAGAAGCTTCTTAGAGTATCAGAAAAAAAGGCCTTTTCAACTCCCAAAGCTGAATTCAAACTCTTCTGAATTCCTACTTGGCCAAGATGGTCTGAAAAACCATGTTGCAACTAGGAA
n2980 --CCATCAATCTTGACACAGGGTCATAG-----TACGCAGCAAGGCTGCCCCGGGGGATTAAGCACCAATTCCCTAAACA---------------------------------ACGGTAACTTGTG---ATGTA------GCAATTGGATGAACCTGAACAGATACAACGAACGCCTCATTATCTGAATTATACGGAACGCTGCAGGGTG--------TGGGCTGCTTTGGTGAAACAAACAAACTAACATCACCCGCTTCGCGAAACCCTTGTCTGCGTTCCTCTGCCACCCTAATCCTATGCTCTCAAACATTGGCCCTTAAACCGACATATACCCGTAAAATAACTRAGTAGCGAAACGAACCATATCCCCGGGGTAATTCGCGAGTGCGCTTAGTAGTAAGCTGAACCACCGTTCTCAAGAGAA-GCGCTCTTTCGGCCGATCAAGCACTAGAACCCCAACTAATCTTR-----------GATGGTAGCACACACAACGTTTA-CCGTAARAAATAYA---------ACAAAGGTTTCAAAAACACTAAAATT-AACACART--CACCTTGRCCCCAGTAY---------A---AGAGAAAGACTCCACTTTCCCGTTGAAACCCATG-------AAACAAACAGACATCTGACY------------GATAACTCTTAACAGAGACTCATGGTGGARRARCACCACGGC------TGGGCATAGAGAGCGTGA-----ACGAAGGTGATCGCCAAGGCGAGTCCAAAAATTCCCCTTCC--------GDGGAGTAGTCCCGGACGC-------GATTCCCGGGTTATG--------AAAACCGCTCTCACCTGTTGCAAGACCCCTCCGCRRGAA--------------------------------------------------------------TAGAGTGACTAGTTGTAGTGCB-----ARGGACGTTATGAAAAGACAGAAGTATCGACCGGAAATGCYATTGCGTATCTAAGGTAGAGCGATTTGAGCCGATTGGGCTYTGCTAGGGTGATGGTACTTCCTAGTTC--ATGAGCTGGATAGGACATTCCCTTGCGGACYCTTGT--GTACTAAATTAGTTATAAGG-----------TTACAATCCGCAAAAAGTACGTCCCCCATRGCGT-CGCSAGGACTCTGTC-RT-----GTGGTCGCGCAGGCGATATGCTCCGTAT------AARGGCGGGCATAATCKAGCACCGCCTCCACTAAGGAGGCGCACAGAGCCTTTATGTAGTAGCATGTTAACATGCTCGCTCYTGGGACGGAY--------A--RRGYCTTGGCACGGAAGGACGCCACATTA---------------------------TACCTYTGATTTCCTATTTACCCACGCTCCAAAA-------------------------AAACTACACTATCTATAACATTGCTGACCCCGACCAACTATTCAT--CTCAACTAAACCTACCTTTCCCAAACTAACCAAGGCATGCACTTTAATCCTAACCGCCCTATACAACCTAAAGTGTCCTCGACCAGTCACCTATCGCCTCGGACACCACGCACAGAAACCACCTGCGGCCAGACAGGCCTACCATAGAAGYCYAA---TAY--TGCCTCAACGCGGGAACGTGTGCTCATTTCGAATAGCCGCTTCAGGTA--------GGTTAATGCAATTCTATATCTGTGTCTACCGATCTTCGAGCGAATCGCCACARCAR------------GTTTCGTTTGTTC----------------GAACCACCGGCTCAAGACCGTGGAGATGCCAAAGGACACGACGCTTAACCGTTTAGCCGAGTTGGCTTAGGGGTGTATTGGAGTCGTCGAAGTTTCAGTCCCCAATCTATGCCTGTGGGGTTTCTGGGATTTC--AATTTGTTAAAAATACCCTCATACACAAYATTCGCAACGGGACTTT----------------------------------CCCCCCTGACCCCCTCATTTATAACCCCACGCGTGTGCGRCGTGGTATTCCTATTTGTATAGCGCGTCCACTATGCTTCGAAACTCTAGCTATCACACACTTGCACGCACGTTGT-------------CACGTGCCCAYACCY-----------------------------AACACCAGAAACCTCCCATTCCAACTCTGGAGCGTGCTT-TTTTCCCCACAGACACCCCGC-----ATAAACAAACCTAACGTTGAGCACTTATTGGACACACACAACTGACCGCCAGGA-------AATTCCTAACCCCCACAGATCCCACGCACCTC---------------ATAGAGCCTGCCCTCCAGCGGGCAGGTACCGGCCCACGGT-AAC-ATCAGCCAACCTTCTCGCGCTGGCAAATATCCCAGCATCAGTTTGACAGCGAAGAAACAGTTTTGGAACAATCGCATTACTTTR-AATGCACACCCTCACGCCCTCCCAAAT----------------------AAGGCTATTATAAACAGYGAC---------YCAACCGACCACAATACATAACGCCCAACCACCACCCAT------AAGAACCTAATACCACAACCCCAAACCCTTACCAACGAAATAGAAGTTAACACCTATATTGGGAAATCTCTATACATAACCATAAGCT--CTCCAGCTGATTACCTGATTAGTGCTAAATTATCCATCAGACACAGGAAATACTAGTGGGGAA--CCAGTTCGCGGGAAGGCCGRATACAGGGGCACAARTCGTAY-ATGACCGTTGACGCACCCCGCACGGAGATGCTGCCYT-----------------AAAGGGGATCCACA----AAACARCACTCTCGGTTACTGGATGCACAGAA-------TACCGTAAGAAGCACCCCGTTCATA---------CTT--------------AAGGCCACCCAAATTCAAGATGTAGACTCGGTTTAGCAAGACAATTTAGTGCT------------ACCAGAAGCAGTACACCAACAAGAACAAAACAACCGCGAAAGGCCAATAACCAA----AACAAAAAGGYAGAAAGACCGCGCTAAACATACCACAAT----AA-------CCCCATAACCAAGCAAGACCAR---TAAAGCRGTGGTCCTGGAATATCCAGCAAATTGTTGCTATACCCTACAAGCAACATCCCCAAAA----GCCTCTAATATTAW-------CGACACAGTCCGACTAGGATTGTTTGGCATCAGCTGTCACACCGAGGTTTTATATCCAGCGTTT----------AKGACCCACAGAGTRRTGCCTGCA-----RRAAACTTRACTGRCACGGTGTGGTTGGACACACTTGCCTCCCTTAGGAAAACCATTCGTGTAAYYGAATCT-AACTCCTTTTAGACGTACATACCTACGTTGCACCGGCGATACRACCAACCCAACGTTTCWGTGACCTACAACRGGCGCRGTGC---CGCTCCATACCTAATCCCTCCCTTCCRGACCATATAGACCGGCCTAAAGCAGTTATTTAC------------------CTTCACCCATCTTACCATACATCTTCTTATACCTTCAAACATTAAACTCACTTCAGTAATCTCT-CCAATTCATTTATCAATCAACCAACACTGCAAGACACCTAAAATCCYACCACTACTTAGAAACCATTTTACTAAC--CGCCCAAGAAAATTCTCTTAA---CAAAAA--AATAATTTCTCACTCTTTCTCTTCTTA----GATACGAGCATTGCTGTTACTCAGTATTCAACTGCCCCCCTTTTTCST---------------------------------GTCTACTTGCGGC---AACTT-----TCACTCAATCTCTTTTCTTTTGGAACTACTCCCAACTATTTCCGCTCTTGATCCTCACAGCCTATCAGAYA--------ACCGCTCTTTTCAACATTTTATWCCTTTTACGCTATCCATTCTCTCCACTTTCCGTTGTGCCACGTGAAATTATTGAATTCTCTCTGTGACGTCTCACGTCCATTACACATTCTTGTTTGCCYCTCRAAGTTCGCDTATACTCTTCTTCACAACGCTACCTAATTTACCCCCTTTTCGTCACGCCGAGATCATCACTCGTTTCCCTCT-TGTCCTATGTCATTAGCCTCCCTCTCCTTATCCTCTTTTCCCCTA----------CCTTGGGTGTAACACGATTCTCCTCATGGTCTTTTAACA---------TTTCCCTTTCTACCACTATCCTTCCGYAYCTTACC--TYTTCTCRTCCTCGTTY---------A---CCCCCTTCTTCTTGTTTATGTCAACCTCTCCACC------AYAAACGCCCCTTCCTCCTTT-----------TCTTCGGTTCCAAAATGCTATTTGCGCGTTRCCTGTTTGCAT------TGAAATAATTTCCACTT-----TTCTTTGGTGAGTTCTTTGCCATCTCGTAATGTGTTCCCTTT--------CGCGYGGCTACCTCGATCA------TCTTCTATCMTCCTTG-------YTATACCCTCAAACSTTTGCTTTCCTTTTTCTCTTCCRT---------------------------------------------------------------ATGTTGCTTCTGTTGTTTGCAA-----TATACGCATCCCCTTTCTCCGTATTGGTCCTAGGCTAGAY-TTGYTGTTTTTCTGGTCGTTTCACCTATCTAACAATTCATAATTCTGCTTCTTCGTCAGTCTTCGACT--CRCACATGTTTCGTATCTTCAATTGTCGTCGGAYAA-ACACTGACTCCTGCTTCTCCT-----------YYAGATCACATTCCATAGTAGGYCCAACTAACCATATARGTMCCCATGTA-C-----AATTATAAACTTTCTCTGGTTTATTCTTT------GCTAYAATATTGCTTCCTTTTTTCTCCTATTATTAATAACATCTACTGAAGAGCAAACATAATCTACATTCCCATCCGATGTTATAAGTTT---------T--RATTACGCTCCTGTACACTCGGTAAYCT----------------------------YCYTCATAAGCCTTCCCCCTCATACGCGTCTTTT-------------------------YATHCACCCGCGCGCATATGTTAATCGCATTGTCTTTTCTTTCC---CCCAAGGTCAGTCCTACGTTATTCAATTTCTAACGAAGCTTTCCTTCTTTTTATTGTTCACTCCCCATCTATCTCTCTGTCCTTCGTGAACCCCTCATTCAGCCCCTTCCTTTTACCGTTTGCTCTGTGTCCATCCGATTTATTCCCCTCTTYTT--TCTT--CTTTTTCTTATCTCTTACATTTTTTGTATAAATATCAACACAATTAY---------CCTTCCCGTTTGTAAACCATTCCGTTCTTTTTTAGGGATTGAGCTAGAACCCTAAG------------CTTTTGTTGCTTA----------------GTACTACTATCTTRYCTTTCCGTCTCRCAAGTCAGAGAACTACTCTCTTTRTATCCTACTAAAACCTCTCAGTAGCCTTTCCGTAGTATTTGCCTTCTGTTGTCAAATCCAAATGTACCCGAGATTATTRTT---YTAGGGCGTATTCTTTTTCTCTCTTTCMTATGTCATACACAATYC----------------------------------TTTCTCGCTATCACTTCTTGCCTTTTTTCTGTTAAGCAGGTAGCAATCTTATGTACCTCTGGTGTCTAGCATTCCTTGTARTTTCTATCTCTGCTACACCCTCTTCTTTTCTCCG------------CGCAGYAATAATATT-----------------------------YCCAGTTTCCTGTAGTACCATCAAATCAGCGTAATCCCTT-TCGRTYCTTTTCGAAATAAAC-----TTTTCTTCTACTTTTCTCCCATTTTATCTACCTTCCTTTTCGGGAACAGTGCG-------TTGCTCTTTCTTATACACRCTATCCTATCACC----------------CTTTACCTAGTATGTCACATACCTCGCTTTCCTTTATGGA-TTRTYTTTGCTCAATGACTTCTCTGGCTTCGCTGTGACATACTTCACCTGATGTTTGCGTTACAGCTCGCTTTTTCAGTCCCTTTGTC-CAAAGCAGRTTTTCGGTACTTCTTGC-----------------------TTTCTTAGCTTCTTTCGTC-T---------TWCCAGGCTCCATYCTCACGCGAATTTCTATTCTTTTTT------TTA-TACCTTTACCTTTCTCTTTTCTTTCTTCCATAACCCCTCCCTACCTTCGTTCTCTTTACGCACTTCAGAGATCCATATCTGTATAAA--TTTCTCTTTCGCTTATCTGATCCACATCATTCATTCTTTCTTCTCTCAATTTTTTGGAGTGTT-TTTTGGGAGRCACACCCTACTTAAGTGATGTTTRTCGTCCY--CRATAACCAACATCTTCTTGTTTCCCGACCATGTACS-----------------GCTTTCGTTTTTGC----YAGACCTCTGTGTGCTCCTTCCCGCTCAAATA-------CGATGTTTTCTGTATCATCTTATCC---------WGC--------------ATGGTAATTCCCCCGTCTGATCTTGYCTTCGTACAATTTAGTAACATACGCT------------AGTGTCTTTACGTGGTCCTCCTAAACCCTCACTCGTCTGGTTCGTTTCCATTCC----TCTCTTCACCCTTTCTTGTTTCTATCATCGATTACAAAC-----TC-------TAGTACCATTAAGAATCCATTA--RAAATGCAGTCATATCCCACCCCTACGTTACATGCTCTCTTTTTTCCAGTCCATGACACTTATTA---TATCCCCATCCGGA--------TTCATTCGTTTCTAACCACCTCTCCTCACGGATAAGGTTGATACAGCCTTTTGTATATGGGTAA----------CGTTTTTCTTCCCTTGATTCGRAT----CYTTCATTCCTCATGACTTAGCRGGTCTAACCTCGTTCTATTTCTTTCGTCTTATCTTAACGCAAYTGTT-RGAATCTACATCTAATTGTCTTTTCTTCTCTTCCATTGACAATSCCACTCCCCATACAGATTTCACTTRCTCAATRGTTCTCCCTT---TCCTTAACAAGCTCTGCTCATTTGTTTCATTTTCGTGGACTAACTTTTGATCCTCATTTT------------------TAGCAGCCGACCAATAAAAAGAAACCCGAAAACCCCGTAAGACCATACAGAGCCCTAGTACCAC-TAATCAAACAAAAAGACACTCCACCTCCGTGAGTGGAGAGTAAAAAACCATAAAAAAGAAGACACAACCCCAARC-AACAACTTGGGTGGAGAGYAAA--CAAAAATCTCATCTCAAACTATATACAACCTAAT-----CTGATAATATCTCTTGCAATAATAAAATCAATCCAAATCACACTATC---------------------------------ACAAATCCAATAA----ATAW------ACGCCCCAAAAACCCACACAATTCTCATCCCCTAACCCACCCCAAAAAAACCAATAGATATTCCATGAAA--------ACTATTCCACCACATCCCAAACAACTTATCCACACTTACATCAATACAACACCCACCAAAACTCTACCTTAAACTAAACCACAAAAATAATGCGACATACTCTCAGTCTCGACCCTCCCACAACTTATCCAAACAACAACTTCATCCTCCAACCTATAAAGCACTACACTAGCACACACATCCAACCAGTTTAATCAGCCTAAAAACTA-TCATACTCACAACTATACACCCCACCTAGATAAACTCCAAACAA-----------ACAAAGAAAATAAACCACACCACCTTTAAACATCCCCT----------CAAAAAACACACATACAAATAAACCAAAYCCACC--ATCCACAYCAAAAAACGT--------TA--AACACACCTACAAACACCCACTACCAACACCACCA------TTTATACTTTCTCACCTCCCA-----------GCCTTAACTAACCATTCAACTCTTAAATAACTTTCACCTCA------AAATTACCCCTTTCTCCA-----AACAACACTATACCCAATTCACATCGAACCACCACAAACCAC--------AGAAAGAACCAAATGCTCT------CCTCCTCAATTCTCG--------ATCAAAACCAGCGACATAAAAACTCCTTAATAAATCTTT--------------------------------------------------------------ATRAATATAACCACAACCAACC------GTATTGCCCACTTGCTTTATTTAATCAATATTAAATAACA-TAATGCTTCCCCTCTATCCAAACCAATTCATCATTAACTCYTCCAAGCTTCCAACCCCACCATTACCC-RAAAAYTTAAACAATTACCCAGCCACACAAAAACACT-TTCTAACTCCCCACACTGAC-----------TAAAAAGAGAAAACCCTAACCCCATYCTCTAAACCTACAAGGCTCCACAC-CA-----AAATACCCTTTACAAACTCAGCTATCAA------TCAACAAAAAATAACAACTATTACCCATGACGCAATATTGCTGAAACCCCAATACCGCACTACCACCCCACAAAAACATTCAAAAACCATTC--------TT-TATCCTAAACATAAARCTAYTAAACACAC---------------------------ATCACATCRTACAATTCCAGAACTACAACCCGCA-------------------------YAATCCAAAACAAACAGCACCTCATCCTAAAATAACACCAACCC--TACCTCCATCCCCCCCGAACCAATTAATACAACAACTAATCTCGAAAACTAACCTACAAACACATTCAATRCAAACCTTAAACCCAAAACGATCTATCTGAAGACTCCCTCCCCTAGACACCAAATATCATAACCATCTCACATCATTTACACTT---TTAA-ATCACAAACAAAAAAACATCCCACACCACAAGCCAGACAACCTTAGYT--------ACCAAACCAATAACCCCAACAATACATAACATAAAAATCCAAGCTCAATCTTACAAT------------ACCCAACCAACCC----------------ATACTCTAACCATTATCCATATCCAAAACTTCAAACAAAACTTACAATCAACTCTTAACAACTATACACTCACTTCCCTACAACCAATACCAACCTCCTAACACACCCAACCCCACAAACATGCTACACAAT---CCCAAAGACACACATACACAATTCATYWCCAGCAACATAAAAYA---------------------------------TTCTACTAGCACAACGGCAGATCTCCTCCAAAACCGATAGCAAAAAAGCACCACCCACTCACCATACTTATCCTACAACARTGACTTCTCAACGTCATACAACCAAAACGACCTAT------------CAATCYCTATCACTA-----------------------------CCTCCCACTTCCAAAACAACTACACCYAAACTTACACAA-AAACAAYCCACAATACCTAAAC-----TTTACTTACGCCCCACCATAAACACCCACATCACTAACACTAAGCATAATCTT-------CTCTAATACTCCCGCTACTAATAACAATTCA----------------ACAAAATACCCCAAAGACTAACTTACTGAGCAAAAGCGCT-CAAAAACACCCACTATTACACCTAAAAAATCACCACATCAAAACACAAATCACACCTTCACATCAATATCACTACCCTAACAAACCA--ACCAAACCATCAATACGACAACCATA-----------------------TACAGCCACGCCCCATTTAA----------TAAAAACAACCTYAACTCATAAATCAACCCCATGCTCA------ATCA-GGCAACCTCCACCAGACCCCTCTGCCAACACACATACCAACTAAACCACCCCACCCCCTAAACCCCTGCATTCCCCACACTCAATAC-AATTTTCATACAACGACACATATAATCCCACCCTAAACATTGATAACCCCACGACTCAACATTA-CATTCAACAAAAACATCAATACCCACATACTTCCRCAACCC--AAACAACACACACAAATCATCCATCAAAACATCCCTA----------------CCCAGAAATCATCTC----TCCAACAATCCTACCACAACTCATTCCACCYA------AACAAAAAACCCACCCCAACCATCAA---------WTT-------------AAAAAGAACCAACCCCACCCTTCAAACTYCCGCCAATTTCACCCCCTATTACA------------CCCAACCACAAATCATTCCAACTACCTACTCTCCATAATCCATCCCTACCTAAA----ACAAACAGACCCCTTCACTAAAAAAACATCCCGCCAATA----YC-------AACACCTAAACCTAAATCCCACT--GCAAAAAAGACCAATAACACACCACAAACACCAAACCATTCCACACTAAGCATCAGACCATACCT---TCCCCCATCCCAGC--------ACCATAAAAAACACTATCCAATCACACCCCACGACAGATTCCTATAAACCTCCCTCCCCAGCC-----------CGTCCRAAAAACTTACTTAAAAA-----TACCACACACCCTTTACAAAACAATCAATCCATAACTCACTCCACACTCTCCCCTCCACAAAACCTAACCACTCACCCCACCTAACCGATATACTCCACGTCSCCTCAACAACTCATTTACACGCCAAAACCATATCCATTCTCAAAATTCACCCA----AAACACACAACAAATGCCAAAACAACACCATTAAATTCGAAATCCTTCAAGCCCCTCTC------------------ACCGTTCGAGCGCGCACCAATAAACACCCAATCCCAAAATCCCTACTGCACCCCACCTTCCAA-CCCACCCTTCCATCACACTCACACGACCACCGAGCCCAACAAYAYCATCCAACAAGCGATAACCATAAACACCCAC-CACACCAAGAGTACCCACYAC---CAAGYAAGATCTTACAAAAAGTTCCAAGTATCCGCATTCCATAAATYAR------------AATCACCCAAGACTTGCTTAGCTCCACTATTCATAATAGTACTYAGGTAAACCAGCCACCGCGGTCAACGTAAAGTTAATATGTTATCCAACCCACCAAATGAATGTCATAACTAT-------------------ATCACTCACGATAAATTTAAACGAAA---------------SCTAAATCTACATCCGAGAACTACGACAAACTAAAACTCTAACTAACCCACGG----------AACACCCAATTGCCATGCAGGCCAATGAACAATAATAATACACAATCAAATATAACAATYAACGAAATGAAAAAGGCGGACAGTAACAAGAACGAAGCTGRCCCTACCACATAACACTATAAATAATAAYCCCTCGAAT-----------TATATTAGCTATAAACAAAAGCACTCAGCTTACACCTGAAAGATGTCTTAAATCCAAGAC----------A--------YATCCTTCAAATCCCTATCTCTAGCTCAACTCTATAAAACCAAACAA------------------ACTCCACACCTAGTAGGCGAGAAAAGTTGACGCAATAGARACACGTAGTAAGAAAGATGAAATAAYAATGAAAGAGAAGTAA-AGATAGCAATCAACCGTACCTCTTGCATCATGAGAGAACACCGAATGAATAACCCATCGAAAAGGAGTAATCAGGAACGTGGCAAAAAATAGAAAAAACCGACTGATAGCTTTAAAACYTAA----------------------------------------------------------------------TATCTATGACACATACTGCTTCAAGCAATAAAAAAGTGTCAAATAACCAACTATAAAAATCCATAAACATCATGACCACCATTATAACGTTGAGAATCAATATGAGTATGCCCTTCTYCCAAAAGCTTACATC-TCATTATTAAATCACTTATACTGCTACCCTAACAAGACAAATATTAAATCACCTTACCAACTCAATTACTAGAAATAAAAAAACTAGGCAAACTAACACCAATAGTAACAACAATATRATTCATATTAATCCTACR---------------TAWATATTGTATGAATTAAAAAACTGCTAAGAAATTGATCTTGCAAAAGATATGGAACGAAGATACTCAAGGATGCACTTAATTCAAACCTATCAAGGCTYA-----------------------------AAGATCAAATAAGAYYATCAGTCTTGTAAGCCACTCCAAAACTAAT------YAGACCTATAAACC---------AYATAACAGCTCAAGCCYCTAGACATAA-----------------------------------------GTAAAGGTTTATGATCTCT----------------------------------------------------------------------------TG------------------TTACCAGCAATCGAAACGAATCAAAACTTCCTCTTATCAATTA------------TTTAACC---------ACTTCAAAAAATTTAAAAC-----------------------TTAAGGCCTTCCTCGATAATAAT------TCATCCAGCTT-------ATCACTTGCAACATTTAAATTAAAATAAACTACARCTAATCATTCCAAATCGAAAY-------------------TTTTTTAATCTAATTGTCAGAGTCTTAAAACAAATGAAACACCTTTTAAAGAAACTGCCT---------------AAAATGCAATCATAAACAATTTCGGCAAAT------TTACAACCAC-----------------GGTAACYGCTGCTAACATTCTAAACCAAAA------CTTAGGATGCAACT---------------------------------AAAACCTTCCCAAATTA-TTAGTATTATGCCTCTCTTAGGTATACCTGGGGACAAGACTTTCCAACCTACTGTTAATTTCGCTAAAATATACATGCGTGGCCYT-----GAGCGGCGGCACACGTAGCCGCCCACCCCGGGGCAGTAATTTAAGCAATAAGTACTTGACTTATTAT----AGGGTTTCTTGTGCACAAGAAACCCAACTAACAGCGGYGTGGTAAGACTCAACCGCGCAGATGGATCTTARCCACGCTAA---------------------CGATACTTCAAGTATCGCCAGCGCTGGATGGCGGTGCCCTWCTAGAAGCCTGTTCT----CGATCCATCTCGCCTACATACCCCGTCGCCCGCCTAAAAAGGCGAGCTAGCGCTAGACAGGGGTATAGCGRGATGGAGAAATGGGCTTTTTCTAGAACAGAGAGTGCCCTCTCTTTAGAAATAGATCTATTTTTAGGGCACGTACAGCCCGTCCCTCCTCAGCTAGCTGATGAGG----------------------------HAGGACGCGTCCTGA--------------------CYTTTAGAGGYCTYTYTYTAGY--TTTATACCGGAAGCTTTTTAGCCAACAATTGTTGCCCCCACCTACTACAAGCGCTAGCCCCGTTCTAGAGTGGGRYTTGTAGTAGGRTGCCGTGGGGGGCCTGTGAATGT-------------------------------------GGGCGCCCGGCGCCCCCCTACAGGCCTATATAGGCTAAAACGCGCCAGYTGCCGGGCGCGATTCTGCAAARGAAGGCCCGTGTTTAAACACCTTCAGCGTTRAAGGGCCGCCGTGACGTTACRGCCRCRRTACCGTGAA------ACGGACGGCCGGGTCTTTCTTTGCAGAATCGTCCCTGCAGGACATAGAGAYCCTG--ACTTAAAAACCA------------------------CTCCAAACGATCGTCAATTG----CCCAGGGCGAATCTCCTGATCAGGAGGTTYG---------------------------------------------------ACCGGATCCGGTCTCTCTATGACTTC-------------------------------------GGAAATGY--------------------CCTCTCATTTCCTTTAGAAAAGTAGGCCTACAGGAGCTCCTATACATATTTTTCTAAGTAAGGAGYT-------------------CCTTCCCTCACTA---------------AAGGCGCCTTAAGAGCTYTTAGTTTYTG--------------------------------AAGCAGGCCTTCTAGACAGATGGGCCCACTCTAG-TAAAGCCTAGGCCTGTCTAAAA-------------ACATRAGCTCAAATGATCACCGGAGTCCGATAAGAAGAGGCCTCTAAARGCCTAAGCTAGCTCTTACCCAASRAAGGAAGGCCTCY--------------ATGCCTTTCGAGAAGTGTAATTACTAGCCGACTAACAGGCCTGTACATCTCCATTAAGGCTAGCCTAGAGCTAGGAGGACCTCCTTAGTGAGCTCTTC----------------CTTCTGGCCAGAGAAGAGCAAGAAAGTGTCTAGACGCTGATTAGCAA-------------CTGCAAATAGTTTAAACTTARAC------------------------TCRCYAARGGGTTACAAGAATTCCTGCTGAGCTCAGCCCCCTTGCTTTTAGGAT--------TGCCACCTTGGCCAAGTAAAAGCA------------------------------------------------------CCTTTTCAACTCCCAAARCTRAATTCAAAYTCTTCTGAATTCCTACTTGGCCAAGATGGTCTGAAAAACCATGTTGCAACTAGGAA
n2986 TCATACCAATTTTGACACGGGGTCATAGCAGCATACGCAGCAAGGCTGCTCCAGGGGATTAAGCACCAATTCCCTAAACATGCCCGAAATACCCCCTTCAGCACGCCTCCTATATGGTAACTTGTGTATAT----RCCGGGCAATTGGATGAACCTGAACAGATACAACGAACGCCTCATTATCTGAATTATACGGAACG-----------RTGTAGGTGGGCTGCTTTGGTGAAACAAACAAATTCACATCACCCGCTTCATGAAATCCTTGTCTGCGTT---------CCCTAATCCTATGCTCTCGAACATTGGCCCTTAAACCGATAAATACCCGTAAAATAACTGAGTAGCGAAACGAACCATATCCCCGGGGTAATTTGCGAGTGCGCTTAAAAGTAAGCTGAACCACCGTTCTCAAGAGAACGCGCTCTTTCGGCCGATCAAGCACTAGAATCCCAACTTATCTTACAGCAACGGATGACGGTAGCACACACAATGTTTATCCGTAAGAAATACACAACATTCTACAAGAGTCTCAAAAACACTAAAATTAAACACAGTCACACCTCGGCCCTAGT---TCACCGCAACGAAGAGAAATACTCTGCTTTTCCGTTGAAACCCATGACAACTCAAACAATCAGGCATCTAACCCCTCAACGT-T-GATAACTCTTAACAGAGACTCATGGTGGAGGAGCACCACGGCGCCGACCGGGCATA-----------------MAAGGTGATCGCCAAGGCGAGTCCAAAAATTCCCCTTCCCCGTTAGGGGGGAGTAGTC-C------RGGTGGCGATTCCTGGGTTATGGAATAAAGAAAACCGCTCTCACCTGTTGCAAGACCCCTCCGCGGGAAACCAGY------TGCGGGGGCGCTCCCTTTTGCCGGTACACCGTGAATCGGATTTGAAGCTGTAGAGTGACTAGTTGTAGT-CCATAGGAGGGACGTTATGAAAAGACAGAAGTATCGACCGGAAATGCCATTGTGTATCTAAGGTAGAGCGATTTGAGCCGATTGGGCTCTGCTAGGGTGACGGTACTTCCTAGTTCCCATGAGCTGGATAGGACATTCCCTTGCGGACCCTTGTCGGTACTAAATTAGTCATAAGGAA------GGTTTACAAACCGCAAAAAGTACGTCCCTCATGGCGTGCGCGAGGACTCTGTCGGTTCAAGGTGGTCGCGCAGGCGATATGCTCCACACAGACTTAAGGGCGGGCGTAACCGAGCACCGCCTCCACTAAGGAGGCGCACAGAGCCTTTATGTAGTAGCATGTTAACATGCCCGCTCCCGGGACGGACAGTCACGAAAGGGGCCTTGGCACGGAAGGACGCCACATTAAACCGATTGCTTGATGGACATACAGGGTACCTCTGATTTTCTATTTACCCACGCTCCAAAATTAACTCAACCACTCTACAACATAAAAATCACACTATCTATAATATTGCTGACCCTGACCAACTATTCGCCCCTCAACTAAACCTACCTTTTCCAAACCAACCAAGGCATGCACTTCAGTCCTAACCGCCCTATACAACTTAAAGCGTCCTCGACCAGCCACCTATCGCCCCGGACACCACGCACAGAAACCACCTGCGGCCAGATAGGCCTACCATAGAAGCCCAACAATACAGTACCCCAATGCGGGAACGTGTGCCCATTTCGAATAGCCGCTTCAGGCACTCATGGGGGTCAATGCAATTCTATATCTACGTCTACCGACCTTCGAGCGAATCGCCACAGCAGTCTGAATTAATGGTTTCGTTTGTTCTATGCACGCGGCTC-AGAACCACCGGCCCAAGACTGTGGAGATGCCAAAGGACACGACGTTCAACCGTTTAGCCGAGTTGGCTTAGGGGTGTATTGGAGTCGCCGAAGTTTCAGTCCCCAATCTATGCCTGTGGGGTTTCTGGGATTTCTAAATTTGTTAAAAATACCCTCATAAACGGTATTCGCAACGGGACTCTGTGTGCCGTGCCCTTACTTCAGGACTTCTGCGAGCCCCCCTGACCCCCTCACTTATAACTCCACGTGTGTACGGTGTGGTATTCCCATTTGTACAGCGCGTCCACTATGCCTCGAAACTCTAGCTATCACACACTTGCACGCATGTTGTGGGAGTGACGGTACACGTGCCCACACCCTTACAAAACAGACCCAGCCTCAATCTAAAAGCACCAGAAACCTCCCATTCCAACTCTAGAGCATGCTCGCTTTTCCCACAGACACCCCGCCGCACATAAACAAACCTAACGTTGAGTACTTATTGGACACACACAACTGACCGCCAGGATCCTTACAATCCCTAACCCCCACAGATCCCACGCACCTCAMTTAGATTGTGCCAATAGAGCCTGCCCTTCAGCGGGCAGGTACCGGCCCACGGTGAACAACCAGCCAGCTTTCTTGCGTTGGCAAATATTCCAGCATCAGTTTGACAGTGAAGAAACAGTTTTGGAACAATCGCATTACTTTGAAATGCACACCCTCACGCCCCCCCAAATTCCGAAAAAGCCCAAATAGGCAAAGATTATTATAAATAGCGACTAGTTACTACCAACCGATCGCAATACATAACGCCCAACCACCACCCACACGCATAAGAACCCAATACCACAACCCCAAACCCTTACCAACAAAATAGAAGTTAACACTTATATTGAGAAATCTCTATACATAACCATAAGCTTACTCCAGTTGATTACCTGATTAGTGCTAAATTATCCATCAGACACAGGAAATACTAGTGGGGAATTCCAGTTCGCGGGAAGGTCGGATACAGGGGCACAAGTTGTACAATGACCGTTGACACATCCCGCACGGAGATGCTGCCCTCCGGAGGCACGTGCYYTAAAGGGGATCCACACCTCAAACAGCACTCTCGGTTACTGGATGCACAGAAAAAGTTATACCGTAAGAAGCACCCCGTTCATACGTTAGACTCTTGTAACACAGGCGACAAGGCCACCCAAATTCAAGATGTAGACTCGGTTTAGCAAGACAATTCAGTGCCCACCGATTAGATACCAAAAGCAGTACACCAACAAGATCAAAACAACCGTGAAAGGCCAATAATCAAACCAAACAAAAAGGCAGAAAGACCGCGCTAAACACACTACAATTATTAACGTTACTCCCCATAACCAAGCAAGACCAGCTTTAAAGCGGTGGTCCTGGAATACTCAGCAAATCGTTGCTACACCCTACTAGCAACATCCCCAAAAATCAGCCTCTAATGTTATGTTCGATCAACACAGTCCGACTAGGATCGTTTGGCATCAGCTGTCACACCGAGGTTTTATATCCAGCGTTTGTTCTAGATAAGGACCCATAGAGTGGTGCCTGCATTTGGAGAAACTTGACTAGCACGGTGTGGTTGGACACACTTGCCTCCCTCAGGAAAACCATCCGTGTAACCGAATCTGAACTCCTTTTAGACGTACATACTTATGTTGCATCGGCGATACGACCGACCCAACGTTTCTGTGACCTACAACGGGCGCGGTGCACTCACCCCATACCTAATCCCTCCCTTCCGGACTACATAGACCGGCCTAAAGCAGTTATTTACTACTCAAGGCGAAA----CTTCACTCACCTCACCTCATACCTTCTCACACTCTCAAACATAAAATCTTTTTCAACAACTTCC-CTAATCTTCTCACCGAAAAAATAACACCACAAAATACCTAAAAACCTATCGCTACACAAAAGCCATCCTACAAATCTCAATAAAGAAAACTCTCTCAAAA-------GCTATAATTTCTCACTCTTTCTCTTCTTAGATTGATACGAGCATTGCTGTTACTCAGTATTTAACTGCCCCCCTTTTTCCTTCTTTCTCTGTCTCYCTCTCATATGTTTTTCTCGTCTACTTGCGGCCACAA----CTGCTCACTCAATCTCTTTTCTTTTGGAACTGCTCCCAACTATTTCCGCTCTTGATCCTCACAGC----------TTCGTATAACCGCTCTTTTCAACATTTTATTCCTTTTACGCTATCCATTCTCTCCACTTTCCGTTGTGCC----------ATTGAATTCTCTCTGTGACGTCTCACGTCCATTACACATTCTTGTTTGCCTCTCGAAGTTCGCGTATACTCTTCTTCACAACGCTACCTAATTTACCCCCTTTTCGTCACGCCGAGATCATCACTCGTTTCCCTCTATGTCCTATGTCATTAGCCTCCCTCTCCTTATCCTCTTTTCCCCTACCTTCTTGTCCCTTGGGTGTAACACGATTCTCCTCATGGTCTTTTAGCATCTTCTGTACTTCCCTTTCTACCACTATYCTTCCGCACCTTACCTTTCTTCTCGTCCTCRT---GTTTAATCAAATCCCCTTTCTTCTTGTTTATGTCAACCTCTCCACCAATAAGACAAACGCCCCTTCCTCCTTTCTCCTTTC-T-TCTTCGGTTCCAAAATGCTATTTGCGCGTTGCCTGTTTGCATGACGCTTGAAATAA-----------------TTTGGTGAGTTCTTTGCCATCTCGTAATGTGTTCCCTTTTTCCCCTACGCGCGGCTA--T-----ACGCCTATCTTCTATCGTCCTTGCTATTCCCTATACCCTCAAACCTTTGCTTTCCTTTTTCTCTTCCGTCTTTCAG-----TTACCGGGACTTAAATTGTTGACATATTTTCGTGTTCATTCAACGAAACTGATGTTGCTTCTGTTGTTT--AATTCTGTATACGCATCCCCTTTCTCCGTATTGGTCCTAGGCTAGACCTTGCTGTTTTTCTGGTCGTTTCACCTATCTAACAATTCATAATTCTGCTTCTTCGTCAGTCTTCGACTACCGCACATGTTTCGTATCTTCAATTGTCGTCGGACAACACACTGACTCCTGCTTCTCCTT-------ACTCCAGATCACATTCCATAGTAGGCCCAACTAACCATATAAGTCCCCATGTAACCCCTTAATTATAAACTTTCTCTGGTTTATTCTTTCAATCCGCTACAATATTGCTTCCTTTTTTCTCCTATTATTAATAACATCTACTGAAGAGCAAACATAATCTACATTCCCATCCGATGTTATAAGTTTCTACCTGTTTCCGATTACGCTCCTGTACACTCGGTAACCTTCCGCGTTAGAGCATGGCAAGATCTTTACCCTCATAAGCCTTCCCCCTCATACGCGTTTTCTCGTCTTTTTACATTATCCCACTCAACACCCACCCGCGCGCATATGTTAATCGCATTGTCTTTTCTTTCCTTTCCCAAGGTCAGTCCTATGTTATTCAATTTCTAACGAAGCTTTCCTTCTTTTTATTGTTCACTCCCCATCTATCTCTCTGTCCTTCGTGAACCTCTCATTCAGCCCCTTCCTTTTACCGTTTGCTCTGTGTCCATCCGATTTATTCCCCTCTTCTTCCTCTTCTCTTTTTCTTATCTCTTACATTTTTTGTATAAATATCAACACAATTACGCGCTTGCCCCTTCCCGTTTGTAAACCATTCTGTTCTTTTTTAGGGATTGAGCTAGAACCCTAAGTGAGTTTTTCCACTTTTGTTGCTTACGTCCCCATGGTR--CRTACTACTATCTTACCTTTCCGTCTCGCAAGTCAGAGAACTACTCTCTTTGTATCCTACTAAAACCTCTCAGTAGCCTTTCCGTAGTATTTGCCTTCTGTTGTCAAATCCAAATGTACCCGAGATTATTGTTTATCTAGGGCGTATTTTTTTTCTCTCTTTCTTATGTCACACACAATCCAAGGTACTGCCGTCTCTGTTTTCTTTTTTATATCTTTCTCGCTATCACTTCTTGCCCTTTTTCTGTCAAGCAGGTAGCAATCTTATGTACCTCTGGTGTCTAGCATTCCTTGTAGTTTCTATCTCTGCTACACCCTCTTCTTTTCTCCGACGCGTCTTTCCCGCAGCAATAATATTAGATTATTTCCTTTTCTCTTCCAATTGCACCCAGTTTCCTGTAGTACCATCAAATCAGCGTAATCCCTTTTCGGTTCTTTTCGAAATAAACTTGAGTTTCCTTCTACTTTTCTCCCATTTTATCTACCTTCCTTTTCGGGAACAGTGCGTATTTACTTGCTCTTTCTTATATACGCTATCCTATCACCTCTCRCGCTCGTCTTTCTTTACCTAGTATGTCACATACCTCGCTTTCCTTTATGGAGTTGTCTTTGCTCAATGACTTCTCTGGCTTCGCTGTGACATACTTCACCTGATGTTTGCGTTACAGCTCGCTTTTTCAGTCCCTTTGTCACAAAGCAGGTTTTCGGTACTTCTTGCGGTTCATCATCTCCCCATTCATCTTTCTTAGCTTCTTTCGTCCTTCCCACTTTTTCCAGGCTCCATCCTCGCACGAATTTCTATTCTTTTTTACATTCTTA-TACCTTTACCTTTCTCTTTTCTTTCTTCCATAACCCCTCCTTACCTTC-TTCTTTTTACGCACTTCAGAGATCCATATCTGTATAAACTTTTCTCTTTCGCTTATCTGATCCACATCATTCATTCTTTCTTCTCTCAATTTTTTGGAGTGTTCTTTTGGGAGGCACACCCTACTTAAGTGATGTTTGTCGTCCCTACGATAACCAACATCTTCTTGTTTCCCGACCATGTACGTCCCTAGCCCTCCTT-CRCTTTCGTTTTTGCACTTCAAACCTCTGTGTGCTCCTTCCCGCTCAAATAATTCTCCCGATGTTTTCTGTATCATCTTATCCACTTACTTTTGCGCTTAGTAGAAATGATGGTAATTCCCCCGTCTGATCTTGCCTTCGTACAATTTAGTAACATACGCTTTCTTCCCTCCCAGTGTCTTTACGTAGTCCTCCTAAACCCTCACTCGTCTGGTTCGTTTCCATTCCACCCTCTCTTCACCCTTTCTTGTTTCTATCATCAATCTTAAACACATCTCTGATACTTAGTACCATTAGGAATCCATTATCGAAATGCAGTCATATCCCACCCCTACGTTACATGCTCTCTTTTTTCCAATCCATGACACTTATTAACTTATCCCCATCCGGATGCTTGTGTTCATTCGTTTCTAACCACCTCTCCTCACGGATAAGGTTGATACAGCCTTTTGTATATGGGTAAGCATAAACGACGTTTTTCTTCCCTTGATTCGGATCTGGCCTTCATTCCTCATGACTTAGCGGGTCTAACCTCGTTCTATTTCTTTCGTCTTATCTTAACGCAACTGTTCAGAATCTACATCTAATTGTCTTTTCTTCTCTTCCATTGACAATCCCACTCCCCATACAGATTTCACTTGCTCAATGGTTCTCCCTTTTTTTCTTAACAAGCTCTGCTCATTTGTTTCATTTTCGTGGACTAACTTTTGATCCTCATTTTTTTTCCTGCTAAA-----TAGCAGCCGACCAATAAAAAGAAACCCGAAAACCCCGTAAGACCATACAGAGCCCTAGTACCAT-CAATCAAACAAAAAAACACTCCACCTCCGTGAATGGAGAGTAAAAAACCATAAAAAAGAAGACACAACCCCAAGCAAACAACTTGGGTGGAGAGCAAAC--------CCCATTTCACACTTCATATAACCTAATAAACACTGATAGCACCACTTACAACAATAGAACCAACCCAAACCRTATCACTTACATACTCTATTCCCCCCTACTTACAACCATAACAAACCTAATGATACAAT---GRCAAATGTCCCGAAAATCCACACAATTCCCATCCTTCAACCCACCACAAAAGAACTCGCAAATAT----------TCAATCAATTACYTCACTACGTTCCAAACGACCTATCCACATCCACATCCACACAATATCCGTCAAAACA---------ATCCAACCACAGAAATGACATGACCTACTCTCAGTCTCGACCTTCCCACAACTTATCCGAATAAAAACCTTACCCCCCAATCCATAGAACACCACACTAACATACACACTTAACCAATTTAATCAACTCAGAAACTAATCATCCTCATAACTACACACTCCACCAAAATAAACTCCAAACAACCCACATATCCACAAAAAAATTAAACCACACCACTTCCGAATACCCTCTACCCACCCCTCAAAAAACATATATACAAATAAACCAAACTCATCCAACCCACACCAAAAAR---AAGTTAAATAAAAATACACCCATAAACACCCACTATTAACATTACCACCAAAACCTATACTTTTCCCTCTTCTACCCCACCT-T-GCCTTAACTAACCATTCAACTCTTAAACAATTTTCATCTTATCAAGCGAATTACCT-----------------AACACTATACCCTATCCGCACCAAACCACCACGATCCGCAAATCTCACAAAAGAACT--A-----TTTTCATTCCCACCAATTCCCAAATCTCCAATCAACACCAGTGTTACAACAATCCCCCAACTAATTTTCTATCATT-----YCTTTAGACCTACATCCACTACCACTTATAACTAACGTAGCCTATAAAACACAAGCATAATTACASCCA-YCCATAACATACYACCCAACCGCTTTACTTAGTCAACATTAAACAACATTAGCACTTCCCTTTTACTCAAACCAACTCATCATTAATTCCTCAAAACTCTCAATCTCATTATTACTCTAAATACCTATATAATCACCTCACYATACAAAAACACTGTCCCAATTCCTTCCACTATCAT-------AACAAAAAAAGAAAATCCTAACCCCATTTCCTAGACCCACAAGGCTCTACACACACCTTAAAATACCCTTTACAAACCCAACTATCGAAAAAACCCAACGAATAACAACGATCCCCATCAACAACGCAACATCATTAAAACCCTAACACCGCACTACTATCTTACAAAAATACTTAAAATCCACCCAAGTCCACTTCCATCCTAAACACAAAGTTACAAAACACATTCCAAACCTTACCACTGTCTCCACCAAATCACACCGTAATATTCCAGAACTACAATTCGTAAAGCCATCAATACACCCTATCATCATAACTCAACACAAATAGCACCTCACCCCAAAATAACACCAATTCAACACCCCTATCCCCCCTAAACCGATTAATACAACAACTAATCTCAAAAACCRACTCACAAACATATTCAACACAAACTCTAAATCTAAAACGATTTACCCAAAAGCTCTCTCCCCTAAACACCAGACAGTCTAACAACCCCACACCATCTATATCCACTTCAAAATCACAGACAAAAACACATCCCACGCCACAAGCCAGACAACTCCAACCCCATTCCTTCCAAACCAATAACCCCAATAATACATAACATAAAAATCCAAACCCAACCTCACAATGATAACACCACAACCCAATCAACCCATACCATAAATAA--AATAACCCAACCATTACCCATATTTAAAATCCCAACCAAAACCCACAACCACCTCTCAACAGCTATACATTCATTTCCCCACAATCAATACCGACCTTTTAGCACACCCAACTCCACAAACACGCTACACAACTCACCCAAAAACACATATACACAGTTCACCACTAACAACATAAAACATACCTCTAATCACCCATATCCACTACACCCAACCTCCACCAATACAACAACAAACTTCCTCCAAAACCAATAGCAAAAAAGTACCACCCACTCATCATACCTATCCCGCAACAACAACCCCCTGACATCGTATAACCTTAAAGACCTCTAAGAAATAAAATTAATCCCTACCACTAACAGAATCTCACACATACCCTCACTCAATCCTTTCACTTCCAAAACAACTATACCTAAACTCACACAAAAAACAACTCACAACGCCTAAATAAAGCTTCACTTACACCCCACCATAGACATCCACAACACTAACACTAAACATAATTTTCTAATCATCCTAACACCCCCACTACCAATAACAACCTATACAACATAATACCRAATACACAACTCCAAGCACTAACTTACTGAATAGAGGCACCCTAGGTACATCCATCACTACACTCAAAAAACCACCATATCAAAATACAAACCGTACCTTCACATCAATATCACTACCCCAACAAACCACCACTAAATCACCAACACTACAACCATAAAAATTAACAATACACCAACATATACAACCACACCCCATCTAATACTACCTCACAAAAACAATCCCAACCCATAAGCCAATCCTGCACTCAAAAGTCACCA-GGCAACTCCCACCAAACCCATCTACCGGTACACACACCAACTAAGTCATCCTATCCCCCGAACCCCCACACTTCCCACACCCAGCACCAATCTTCACACAACAATACATACAACTTTACTCCAAACACTAACAACTTCACAACTCAACACTAACATTTAACAAAAACATCAACACCCATATACTTCTACAACTTCCAAACAATACACACAAATCATCCATCAAAACATCATTACAAAAACAMCCATAG-TTTAGAAATCACCCTCCAATCCAATAAACCCACAATCACCTATCCCATTCAACTCCCAACAAAAAACTCAACCCAACCACCAATACCACAACACCAACCTCATCAATCAAAAAAAACTAACCCCACTCTTCAAACCCCCACCAATCCTACTCCCCATCACTACCAACCCCCCCCCCAGCCACAAATCATCCAAACCACTTACTCTCCACAACCCATCCCCACCTACAAATAACGAACGAATCCCCCTATTAAAAAAACATCCCACCAATTCACTCTCACCCCCAACACCCAAACCTAAACTTTACTCCGCAAAAAAAATTAATAATACACAATGAACACCAAACCATCCCATACCAGGCACCAGATCTTACTCCCATCTTCTACCCTAACTACAAACTACCATAAAAAACACTATCCAACCACATTCCGCAGTAAATCCCTATAAACCCCTCCACCAAATCCCGCCCAGAACCATCCAGAAAACTTACTCAAAAAAACAACACCACACACTCCCAACAGAATAGTCAATCCATAACCCACCCCACACTCTCTCCTCCGTAAGACCTAATTACCCACCTTACCTAACCAATACGCCCCATACCCCCCCAGCAACTCACCCATATATCAAAACTACACTCACTCTCAAAAATCATCCAATACAAACACACGACAAACACCAATACAACACTATCAAATCCGAAATCCTCCAAACCCCCCCCCACACCTCACAATA----ACCGTTCGAACGCGCACCAATGAGCACCTAATCCCAAAATCCCTACAGCATCCCACCTTCCGA-CCCACCCCCCTATCACACCCACACGACCATCGAGCCCAACAACACCATCCAACAAGCGATAACCATAAACACTCACCCACGCCAAGAGTACCCACCACAA-------AGACATTACAAAAAGTTCCAAGTATCCGCACCCCATAAATCAATATCCAGACTAAAATCACCCAAGACTTGCTTAGCTCCACTATTCATAATAGTCCTCAGGTAAACCAGCCACCGCGGTCAACGTAAAGTTAACATGCTATCCAACCAACAACATAAATGTCATAACTATACCTAAAACCCTCATAAAAATCATCCACGATAAATTTAAACGAAAAACATTAGATACCTACCTAAATCTACACCCGAGAACTACGACAAACTAAAACTCTAACTAACCCACGGATAATAACCCAACACCCAATTGCCATGCAGGCCAATGAACAATAACAATACACAATCAAATATAACAATCAACGAAATGAAAAAGGCGGACAGTAACAAGAACGAAGCTGGCCCTACCACACAATGC--TAAATAATAACTCCTAAAATAAAAGGGGAAGCATATTAGCTATAAACTAAAGCATTCAGCTTACACCTGAAAGATGTCCTAAACCCAAGACTGAGCTCGGCAAACTTAAGCACTCTTCAAATCTCTATCTCTAGCTCAGCTCAATAAAACCAAACAATCTACTACAACACCTAACACTCCATTCCTAGTAGGCGAGAAAAGTTGACGCAATAGAGACACGTAGTAAGAAGGATGAAATAACAGTGAAAAGCAAGTGAAAAACAGCAACCAACCGTACCTCTTGCATCATGAAAGAACACCGAACGGATAACCCATCGAAAAGGAGTAATCAGAAACGTGGCAAAAAACAGAAAAAATCGACTGATAGCTTTGAAACCTAAATCATCCCCTCCCGGACTAAACAAACCACGAGATAATAAGTAYAG---------------------------TYCCCAACACATACTGCCTCAAGCAATAAAAAAGTGTCAAATAACCAACCATAAAAATTCAAAAACGCCATGACCACCACTATAATGCTAAGAATCAATATGAGTATACCCTTCTCTTAAAAGCTTACAT-----TTATTAAAACACTTATACTACTACCTCAACGAGACAAATATTAAACCACCTTACCAACTCAATTACTAGAAATAAAAAAACTAGGCAAACTAACACCAATAGTAACACCAATATGATTCATACTAATCCTACGGGTAGCGCAATCAACTAAATATTGTATGAATTAAAAAACTGCTAAGAAATTGATCTTGCAAAAGATATGAAACGAAGATACTCAAGGATGTACTTAACCCCAAACCTACAAGGCTCACCACCTACAATACACCTTATCGGGAAAAAAAGATCAAATAAGACCATCAATCTTGTAAGCTACTCCAAAGCTAATAGTAACCAGACCTATAAACTAGTGAACCCACATAACAGCTCAAGCCCCTAGACATAACCTCGATGTATTCAGCAA-TTGTTCTTAACAACTGGGTTCAGCAAAGGTTTATTATCTCTAGGAAACCGAACAATAYCAGAAATCTTTCTAAGGAATCAACCACCAAGAAAACCTCATCCAACCACATAGAAAACTTGGAAAAGATGATAAACATTTTACCAACAATCGAAACAAATCAAAATTTCCTCTTATCAATTAACCCATACAAATTTTAACC-AAACCACAACTTCAAAAAATTTAAAACACATTAAATCTATGCAAACTAATTTAAGGCCTCCCTCGATAATAATTAACAGTCATCCAGCTTTCTTTAAATCACTTGCAACATTTAAATTGAAGTAAACTACAGCTAATCATTCCAAATCGAAACACTTTCAAGTTAAACCACTTTTTCTAATCTAATTGTCAGAGTCTTAAAATAAATGAAGCACCTTTTAAAGAAAATACCCTAATTAAACTTCCAAAAAATGCGACCATAAACAATTTCGGCAGATTAAATATTATAATCACTGTGATAAATTTAAAATGGTAACCGCTGCTAACATTCTAAACCAAAATAGTAGCTTAGGATGCAACT--ATAAAACTTGTAAAGAGTACTGCACCCACTTAAAACCTTCCCAAATTATTTAGTATTATGCCTCTCTTAGGTATACCCATGGACAAGACTTTCCAACCTACTGTTAATTTCGCTAAAATATACATGCGTGGCCCTCTTAGGAGCGGTGGCACACGTAGCCGCCCACCCCGGGGCAGTAATTTAAGCAATAAGTACTTGACTTATTATAGCGAGGGTTTCTTGTGCACAAGAGACCCAACTAACAGCGGCGTGGTAAGACCCAACTGCGCAGATGGATCTTAGCCACGCTAAGGCACATGGGCCCATGCTTAGCGATACTTCAAGTATCGCCAGCGCTGGATGGCGGTGCCCTACTAGAAGCCTGTTCTATCGCGATCCACCTCGCCTACATACCCCGTCGCTCGCCTAAATAGGCGAGCCAGCGCTAGACAGGGGTATAGCGRGATGGAGAAATGGGCTTTTTCTAGAACAGAGAGCAATCTCTCTTTAGAAATAGATCTATTTTTAGGGCACGTACAGCCCRTCCCTCCTCAGCTAGCTGATGAGGGTCGTAACTAAGTGTACCGGTGCACTTACAGGAYGCGTCCTGAGCTAGCGGCAGATGCAAAGGCCTTTAGAGGCCTCTCTCTAGCAATTTATACCGGAAGCTTTTTAGCCAACAACTGTTGCCCCCACCTACTACAAGCGCTAGCCCCGTTCTAGAGTGGGGCTTGTAGTAGGGTGCCGTGGGGGGCCTGTGAATGTTCCCTATATAGGTTTAAAGGAGCTCCTTT--------GGGCGCCCGGCGCCCCCCTACAGGCCTATATAGGCTAAAACGCGCCAGCTGCCGGGCGCGATTCTGCAAAGGAAGGCCCGTGTTTAAACACCTTCAGCGTTGAAGGGCCGCCGTGACGTTACGGCCGCGGTACCGTGAATTGTCCACGGACGGCCGGGTCTTTCTTTGCAGAATCGTCCCTGCAGGACATAGAGACCCTGGGACTTAAAAACCATGGTTTTTGGTTGCGACCTTGGAGCTCCAAACGATCGTCAATTGAAGTCCCAGGGCGAATCTCCTGATCAGGAGGTTCGTGGATCAGGACCCAATGGTGCGCWATT--TCGTTAACGAGTCCTGATCTAGACCGGATCCRRTCTCTCTATGACTTCTACGGAGAAGTAAGGCGCCTTTTATATATAACCCGGGGGAAATGCCTAGGTCACTAGTGAAGAGGCCTCTCATTTCCTTTAGAAAAGTAGGCCTACAGGAGCTCCTATACATATTTTTCTAAGTAAGGAGCTAGCTTCGGGCCCGAGATGGCCTTCCCTCACTA-------GGATAACCAAGGCGCCTTAAGAGCTCTTAGTTTCTGTAAGACCAACAGGCCTGTCCTGATCAGAACTTAAGCAGGCCTCCTAGACAGATGGGCCCATTCTAGCTAAAGCCTAGGCCTGTCTAAGACCCTGGTACATGTACATGAGCTCAAATGATCACCAGAGTCCGATAAGAAGAGGCCTCTAAAGGCCTAAGCTAGCTCTTACCCAAGAAAGGAAGGCCTCCACTGGCCAGCGCACATGCCTTTCGAGAAGTGTAATTACTAGCCGACTAACAGGCCTGTACATCTCCATTAAGGCTAGCCTAGAGCTAGGAGGACCTCCTTAATGAGCTCTTCGTATTTACATTGATCTCTTCTGGCCAGAGAAGAGCAAGAAAGTGTCTAGACGCTGATTAGCAGTAGCTATAGCTTTCTGCTAATAGTTTAAACTTAGACTGTGATTCTAAAGAAGCTTCTTATTCGCCAAGGGGTTACAAGAATTCCTGCTGAGCTCAGCCCCCTTGCTTTTAGGATATCCTTGGTGCCACCTTGGCCAAGTAAAAGCA-----------AAACTTGGTACCAAGAAGCTTCTTAGA---TCAGAAAAAAAGGCCTTTTTAGCTCCCAAAGCTAAATTCAAACTCTTCTGAGTTCCTACTTGGCCAAGACGGTCTGAAAAACCATGTTGCAACCAGGAA
n2987 TCATACCAATTTTGACACGGGGTCATAGCAGCATACGCAGCAAGGCTGCTCCAGGGGATTAAGCACCAATTCCCTAAACATGCCCGAAATACCCTTTTCAGCACGCCTCCTATATGGTAACTTGTGTATATGTAGGCCGGGCAATTGGATGAACCTGAACAGATAC--YRAACGCCTCATTATCTGAATTA---------------------TGTAGGTGGGCTGCTTTGGTGAAACAAACAAATTCACATCACCCGCTTCATGAAATCCTTGTCTG-----------CACCCTAATCCTATGCTCTCGAACATTGGCCCTTAAACCGATAAATACCCGTAAAATAACTGAGTAGCGAAACGAACCATATCCCCGGGGTAATTTGCGAGTGCGCTTAAAAGTAAGCTGAACCACCGTTCTCAAGAGAACGCGCTCTTTCGGCCGATCAAGCACTAGAATCCCAACTT-TYTTACAGCAACGGATGACGGTAGCACACACAATGTTTATCCGTAAGAAATACACAACATTCTACAAGAGTCTCAAAAACACTAAAATTAAACACAGTCACACCTCGGCCKT--------------ACGAAGAGAAATACTCTGCTTTTCCGTTGAAACCCATGACAACTCAAACAATCAGGCATCTAA-----------ATAGATAACTCTTAACAGAGACTCATGGTGGAGGAGCACCACGGCGCCGACCGGGCATAGAG----------------AGGTGATCGCCAAGGCGAGTCCAAAAATTCCCCTTCCCCGTTAGGGGGGAGT----------GCGGGTRGCGAYTCCTG------GGAATAAAGAAAACCGCTCTCACCTGTTGCAAGACCCCTCCGCGGGAAACCM---CAAATTGCGGGGGCGCTCCCTTTTGY------ACCGTGAATCGGATTTGAAGCTGTAGAGTGACTAGTTGTAGTGCCATAGGAGGGACGTTATGAAAAGACAGAAGTATCGACCGGAAATGCCATTGTGTA----AGGTAGAGCGATTTGAGCCGATTGGGCTCTRCTAGGGTGACGGTACTTCCTARTTCCCATGAGCTGGATAGGACA-------------------CGMTACTAAATTAGTCATAAGGAAT---ATGGTTTACAAACCGCAAAAAGTACGTCCCTCA--GCGTGCGCGAGGACTCTGTCGGTTYAAGGTGGTCGCGCAGGCGATATGCTCCACACAGACTTAAGGGCGGGCGTAACCGAGCACCGCCTCCACTAAGGAGGCGCACAGAGCCTTTATRTAGTAGCATGTTAACATGCCCGCTCCCGGRACGGACAGTC----AARGGGCCTTGGCACGGAAGGACGCCACATTAAACCGATTGCTTGATGGACA-AYAGGGTACCTCTGATTTTCTATTTACCCACGCTCCAAAATTAACTCAACCACTCTACAACATAAAAATCACACTATCTATAATATTGCTGACCCTGACCAACTATTCGCCCCTCAACTAAACCTACCTTTTCCAAACTAACCAAGGCATGCACTTCAATCCTAACCGCCCTATACAACTTAAAGCGTCCTCGACCAGCCACCTATCGCCCCGGACACCACGCACAGAAACCACCTGCGGCCAGATAGGCCTACCATAGAAGCCCAACAATACAGTACCCCAATGCGGGAACGTGTGCCCATTTCGAATAGCCGCTTCAGGCACTCATGGGGGTCAATGCAATTCTATATCTACGTCTACCGACCTTCGAGCGAATCGCCACAGCAGTCTGAATTAATRGTTTCGTTTGTTCTATGCACGCGGC----------------CAAGACTGTGGAGATGCCAAAGGACACGACGTTCAACCGTTTAGCCGAGTTGGCTTAGGGGTGTATTGGAGTCGCCGAAGTTTCAGTCCCCAATCTATGCCTGTGGGGTTTCTGG--TTTCTAAATTTGTT---------------AACGGTATTCGCAACGGGACTCTGTGTGCCGTRCCCTTACTTCAGGACTTCTGCGAGCCCCCCTGACCCCCTCACTTATAACTCCACGTGTGTACGGTGTGGTATTCCCATTTGTATAGCGCGTCCACTATGCCTCGAAACTBTAGCTATCACACACTTGCACGCATGTTGTGG------CGGTACACGTGCCCACACCCTTACAAAACAGACCCAGCCTCAATCTAAAAGCACCAGAAACCT---ATTCCAACTCTAGAGCATGCTCGCTTTTCCCACAGACACCCCGCCGCACATAAACAAACCTAACGTTGAGTATTTATTGGACACACACAACTGACCGCCAGGATCCTTACAATCCCTAACCCCCACAGATCCCA----------------------AATAGAGCCTGCCCTTCAGCGGGCAGGTACCGGCCCACRGTGAACAAYCAGCCAGCTTTCTCGCGTTGGCAAATATTCCAGCATCAGTTTGACAGTGAAGAAACAGTTTTGGAACAATCGCATTACTTTGAAATGCACA---------C-----------CGAAAAAGCCCAAATAGGCAAAGATTATTATAAATAGCGACTAGTTACTACCAACCGATCGCAATACATAACGCCCAACCACCACCCACACGCATAAGAACCCAATACCATAACCCCAAA-----------AAAATAGAAGTTAACACTTATATTGAGAAATCTCTATACATAACCATAAGCTTACTCCAGTTGATTACCTGATTAGTGCCAAATTATCCATCAGACACAGGAAATACTAGTGGGGAATTCCAGTTCGCGGGAAGGTYGGATACAGGGGCACAAGTTGTACAATGACCGTTGACACATCCCGCACGGAGATGCTGCCCTCCGGAGGCACGTGCCC---AGGGGATCCACACCTCAAACAGCACTCTCGGTTACTGGATGCAC--AAAAAGTTATACCGCAAGAAGCACCCCGTTCATACGTTAGACTCTTGTAAYACAGGCGACAAGGCMACYCAAATTCAAGATGTAGACTCGGTTTAGCAAGACAATTCAGTG-----CGATTAGATACCAAAAGCAGTACACCAACAAGATCAAAACAACCGTGAAAGGCCAATAATCAAACCAAACAAAAAGGCAGAAAGACCGCGC--AACACACTACAATTATTAACGTTACCCC---TAACCAAGCAAGACCAGCTTTAAAGCGGTGGTCCTGGAATACTCAGCAAATCGTTGCTACACCCTACAAGCAACATCCCCAAAAATCAGCCTCTAATGTTATGTTCGATCAACACAGTCCGACTAGGATCGTTTGGCATCAGCTGTCACACCGAGGTTTTATATCCAGCGTTTGTTCTAGATAAGGACCCATAGAGTGGTGCCTGC--TTGGAGAAACTTGACTAGCACGGTGTGGTTGGACACACTTGCCTCCCTCAGGAAAACCATCCGTGTAACCGAATCTGAACTCCTTTTAGACGTACATACTCATGTTGCATCGGCGATACGACCGACCCAACGTTTCTGTGACCTACAACRGGCGCGGTGCACTCACCCCATACCTAATCCCTCCCTTCCGGACTACATAGACCGGCCTAAAGCAGTTATTTACTA----------------CCTCATTCACCTCACCTCACACCTTTTCGCACTCTTGAATATAAAATCCTTTTCAA--------------------------------ACACCACAAAATACCTAA-AACCTATCGCTACACAAAAGCCATCCCATAAATCTCAGTAAAGAAAACTCTCTCAA---------RYAATAATTTCTCACTCTTTCTYTTCTTAGATTGATACGAGCATTGCTGTTACTCAGTATTTAACTGCCCCCCTTTTTCCTTCTTTCTCTGTCTCWCTCTCATATGTTTTTCTCGTCTACTTGCGGCCACAACTTGCTGCTCACTCAATCTCTTTTCTTTTGGAACT--TCCCAACTATTTCCGCTCTTGAT---------------------CGTATAACCGCTCTTTTCAACATTTTATTCCTTTTACGCTATCCATTCTCTCCACTTTCCGTTGT-----------TTATTGAATTCTCTCTGTGACGTCTCACGTCCATTACACATTCTTGTTTGCCTCTCGAAGTTCGCGTATACTCTTCTTCACAACGCTACCTAATTTACCCCCTTTTCGTCACGCCGAGATCATCACTCGTTTCCCTCTATGTCCTATGTCATTAGCCTCCCTCTCCTTATCCTCTTTT-CCCTACCTTCTTGTCCCTTGGGTGTAACACGATTCTCCTCATGGTCTTTTAGCATCTTCTGTACTTCCCTTTCTACCACTATCCTTCCGCACCTTACCTTTCTTCTCGTCYT--------------AAATCCCCTTTCTTCTTGTTTATGTCAACCTCTCCACCAATAAGACAAACGCCCCTTCCTCCT-----------TATCTTCGGTTCCAAAATGCTATTTGCGCGTTGCCTGTTTGCATGACGCTTGAAATAATT----------------TTGGTGAGTTCTTTGCCATCTCGTAATGTGTTCCCTTTTTCCCCTACGCGCG----------TCACGCCTAWCTTCTATC-----TGCTATTCCCTATACCCTCAAACCTTTGCTTTCCTTTTTCTCTTCCGTCTTT----TACCTTACCGGGACTTAAATTGTTGA-----TTTCGTGTTCATTCAACGAAACTGATGTTGCTTCTGTTGTTTGCAATTCTGTATACGCATCCCCTTTCTCCGTATTGGTCCTAGGCTAGACCTTGCTRTT----TKKTCGTTTCACCTATCTAACAATTCATAATTCTGCTTCTTCGTCAGTCTTCRACTACCGCACATGTTTCGTAT--------------------CACACTGACTCCTGCTTCTCCTTTT---TGACTCCAGATCACATTCCATAGTAGGCCCAAC--ACCATATAAGTCCCCATGTAACCCCTTAATTATAAACTTTCTCTGGTTTATTCTTTTAATCCGCTACAATATTGCTTCCTTTTTTCTCCTATTATTAATAACATCTACTGAAGAGCAAACATAATCTACATTCCCATCCGATGTTATAAGTTTCTAC-----TCCRATTACGCTCCTGTACACTCGGTAACCTTCCGCGTTAGAGCATGGCAA--TCTTTACCCTCATAAGCCTTCCCCCTCATACGCGTTTTCTCGTCTTTTTACATTATCCCACTCAACACCCACCCGCGCGCATATGTTAATCGCATTGTCTTTTCTTTCCTTTCCCAAGGTCAGTCCTATGTTATTCAATTTCTAACGAAGCTTTCCTTCTTTTTATTGTTCACTCCCCATCTATCTCTCTGTCCTTCGTGAACCTCTCATTCAGCCCCTTCCTTTTACCGTTTGCTCTGTGTCCATCCGATTTATTCCCCTCTTCTTCCTCTTCTCTTTTTCTTATCTCTTACATTTTTTGTATAAATATCAACACAATTACGCGCTTGCCCCTTCCCGTTTGTAAACCATTCTGTTCTTTTTTAGGGATTGAGCTAGAACCCTAAGTGAGTTTTTCCACTTTTGTTGCTTACGTCCCCATGGT----------------TACCTTTCCGTCTCGCAAGTCAGAGAACTACTCTCTTTGTATCCTACTAAAACCTCTCAGTAGCCTTTCCGTAGTATTTGCCTTCTGTTGTCAAATCCAAATGTACCCGAGATTA-TGTTTATCTAGGGCG---------------WTTCTTATGTCACACACAATCCAAGGTACTGCCGTCTCTGTTTTCTTTTTTATATCTTTCTCGCTATCACTTCTTRCCTTTTTTCTGTCAAGCAGGTAGCAATCTTATGTACCTCTGGTGTCTAGCATTCCTTGTAGTTTCTATCTCTGCTACACCCTCTTCTTTTCTCCGAY------TTCCCGCAGCAATAATATTAGATTATTTCCTCTTCTCTTCCAATTGCACCCAGTTTCCTGTA----CATCAAATCAGCGTAATCCCTTTTCGGTTCTTTTCGAAATAAACTTGAGTTTCCTTCTACTTTTCTCCCATTTTATCTACCTTCCTTTTCGGGAACAGTGCGTATTTACTTGCTCTTTCTTATATACGCTATC-----------------------TYTTTACCTAGTATGTCACATACCTCGCTTTCCTTTATGGAGTTGTYTTTGCTCAATGACTTCTCTGGCTTCGCTGTGACATACTTCACCTGATGTTTGCGTTACAGCTCGCTTTTTCAGTCCCTTTGTCACAAAGCAG---------------------TCATCATCTCCCCATTCATCTTTCTTAGCTTCTTTCGTCCTTCCCACTTTTTCCAGGCTCCATCCTCGCACGAATTTCTATTCTTTTTTACATTCTTA-TACCTTTACCTTTCTCTTTTVTT------------CCTCCCTACCTTC-TTCTTTTTACGCACTTCAGAGATCCATATCTGTATAAACTTTTCTCTTTCGCTTATCTGATCCACATCATTCATTCTTTCTTCTCTCAATTTTTTGGAGTGTTCTTTTGGGAGGCACACCCTACTTAAGTGATGTTTGTCGTCCCTACGATAACCAACATCTTCTTGTTTCCCGACCATGTACGTCCCTAGCCCWCCTT----TTTCGTTTTTGCACTTCAAACCTCTGTGTGCTCCTTCCCGCTC---TAATTCTCCCGATGTTTTCTGTATCATCTTATCCACTTACTTTTGCGYTTAGTAGAAATSATGGTAATTCCCCCGTCTGATCTTGCCTTCGTACAATTTAGTAACATACG-----TTCCCTCCCAGTGTCTTTACGTAGTCCTCCTAAACCCTCACTCGTCTGGTTCGTTTCCATTCCACCCTCTCTTCACCCTTTCTTGTTTCTAT--TCAATCYTAAACACATCTCTGATACTT---ACCATTAGGAATCCATTATCGAAATGCAGTCATATCCCACCCCTACGTTACATGCTCTCTTTTTTCCAGTCCATGACACTTATTAACTTATCCCCATCCGGATGCTTGTGTTCATTCGTTTCTAACCACCTCTCCTCACGGATAAGGTTGATACAGCCTTTTGTATATGGGTAAGCATAAACGACGTTTTTCTTCCCTTGATTCGG---TGGCCTTCATTCCTCATGACTTAGCGGGTCTAACCTCGTTCTATTTCTTTCGTCTTATCTTAACGCAACTGTTCAGAATCTACATCTAATTGTCTTTTCTTCTCTTCCATTGACAATCCCACTCCCCATACAGATTTCACTTGCTCAATGR-TCTCCCTTTTTTTCTTAACAAGCTCTGCTCATTTGTTTCATTTTCGTGGACTAACTTTTGATCCTCATTTTTT----------------TAGCAGCCGACCAATAAAAAGAAACCCAAAAACCCCGTAAGACCATACAGAGCCCT-------------------------------ACCTCCGTGAATGGAGAGTAAAAAACCATAAAAAAGAAGACACAACCCCAAGCAAACAACTTGGGTGGAGAGCAAA---------CCCATTTCGCACTTCATATAAC-TAATAAACACTGATAGCACCACTTACAACAATAGAACCAACCCAAACCGTATCACTTACATACTCTACTCCCCCCTACTTACAACYGTAACAAACCTAATAATACAATAATGGCAAATGTCCCAAAAATCCACACAATTCCCA-YCTTCAACCCACCACAAAAGAACT--------------------CAATCAGTTACCTCACTACGTTCCAAACGACCTATCTACATCCACATCCACACAATATCCGTCAA------------AATCCAACCACAAAAATGACATGGCCTACTCTCAGTCTCGACCTTCCCACAACTTATCCGAATAAAAACCTTACCCCCCAATCCATAGAACACCACACTAACATACACACTCAACCAATTTAATCAACTCAAAAACTAATCATCCTCATAACTACACATTCCACCAAAATAAACTCCA-ACAAMCCACACATCCACAAAAAAATTAAACCACACTACTTCCGAATATCCTCTACCCACCCCTCAAAAAACATACATACGAATAAACCAAACTCATCCAACCCACACCAAAA--------------AAAAATACACCCATAAACACCCACTATTAACATTACCACCAAAACCTATACCTTTCCCTCTCC-----------CGGCCTTAACTAACCATTCAACTCTTAAATAATTTTCATCTTATCAAGCGAATTACCTKT----------------ACACTATACTCTATCCGCACCAAACCACCACGATCCGTAAATCTCACAAAAR----------WCTTTTSATTCCCACCA------AAATCTCCAATCAACATCGGTGTTACAACAATCCCCCAACTAATTTTCTATC---CTCAGCCTTTAGACTTACATCCACTAY-----ATAACTAACGTAGCCTATAAAATACAARCATAATTACAGCCAACCCATAACATACCACCCAACCGCTTTACTTAGTCAACATTGAACAACGTTAACACTT----TTTACTCAAACCAACTCATCATTAATTCCTCAAAACTCTCAATCTCACTATTACTCTAAATACCTATATAATCA--------------------GTCCCAATTCCTCCCACTATCATAA---CAAACAAAAAAAGAAAATCCTAACCCCATTTSC--AACCCACAAGGCTCTACACACACYTTAAAATACCCTTTACAAACCCAACTATCGAAAAAACCCAACGAATAACAACGATCCCCATCAACAACGCAACATCATTAAAACCCTAACACTGCACTACTATCCTACAAAAATACTTAAAATCCACYCAAGT-----CMCATTCTAAACACAAAGTTACAAAACACATTCCAAACCTTACCACTGTCT--AYCAAATCACACCGTAATATTCCAGAATTACAAYTCGTAAAACCACCAATACACCCTATCATCATAACTCAACACAAATAGCACCTCACCCCAAAATAACACTAATTCAACACCCTTATCCCCCCTAAACCGATTAATACAACAACTAATCTCAAAAACCAACTCACAAACATATTCAACACAAACTCTAAATCTAAAACGATTTACCCAAAAGCTCTCTCCTCTAAACACCAGACAATCTAACMACCTCACACCATCTATATCCACTTCAAAACCACAGACAAAAACACATCCCACGCCACAAGCCAGACAACTCCAACTCCATTCCTTCCAAACCAACAACCCCAATAATACATAACATAAAAATCCAAACCCAACCTCACAATGACAACGCCACAACCCAATCAACCCATACCACAAATA----------------TTACCCATATTTAAAATCCCAACCAAAACCCACAACCACCTTTCAACAGTTATACATTCATCTCCCCACAATCAATACCGACCTTTCAGCACACCCAACTCCACAAACACGCTA--CAACTCACCCAAAA--------------TTCACCACTAACAACATAAAACATACCTTTAATCACCCATATCCACTACACCCAACCTCCACCAATACAACAACAAACTTCCTCCAAAACCAATAGCAAAAAAGTACCACCCACTCATCATACCTATCCCGCAACAACAACCCCCTGACATCGTATAACCTTAAAGACCTCTA------AAAATTAATCCCTACCACTAACAGAATCTCACACATACCCTTACTCAACTCTTTCACCTCCAA---AACTATACCTAAACTCACACAAAAAACAACTCACAACGCCTAAACAAAGCTCCACTTACACCCCACCATAGGCATCCACAACAC-AACACTAAACATAATTGTCTAATCATCCTAACACCCCCACTACCAATAA----------------------AATAYACAACTCCAAGCACTAACTTACTGAACAAAGGMACCCTAGGTACACCCATCACTACACTCAAAAAATCACCATACCAAAATACAAACCGTGCCTTCATATCAATATCACTACCCCAACAAACCACCACTAAATT--------T-----------AATTAACAATACACCAACGTATACAACCACACCCCATCTAATACTACCTCACAAAAACAATCCCAACCCATAAACCAACCCTACACTCAAAAGTCACCA-GGCAACTCCCACCAAACCCTTYT------------ACCAACTAAGTCATCCTATCCCCCGAACCCCCACACTTCCCACACCCAGCACCAATCTTCACACAACAATACATACAACTTTACTCCAAACACTAACAACTTCACAACTCAACACTAACATTTAACAAAAACATCAACACCTATATACTTCTACAACTTCCAAACAATACACACAAATCATCCATCAAAACATCATTACAAAAACAWCCATAG----AGAAATCACCCTCCAATCCAATAAACCCACAATCACCTATCCC---CAACTCCCAACAAAAAATTCAATCCAACCACCAATACCATAACACCAACYTCATCAATCAAAAAAAACTAACCCCACTCTTCAAACCCCCACCAACCCTACTCCCCATCA-----AACCCCCCCCCCAGCCACAAATCATCCCAACCACTTACTCTCCACAACCCATCCCCACCTACAAATAACGGACGAATCCCCCTATCAAAAAA--ATCCCACCAACTCACTCTCACCCCCAA---YCAAACCTAAACTTTACTCCGCAAAAAAAATTAATAATACACAATGAACACCAAACCATCCCATACCAAGCACCAGATCTTACTCCCATCTTCTACCCTAACTACAAACTACCATAAAGAATACTATCCAACCACATCCCACAGTAAATCCCTACAAACCCCTTCACCAAATCCCACCCAGAACCATCCAGAAAACTTACTCAAAM--ACAACACCACACACTCCCAACAGAATAGTCAATCCATAACCCACCCCACACTCTCTCTTCCGTAAGACCTAATTACCCACCTTACCTAACCAATATACCCCATACCCCCCCAGCAACTCACCTATATATCAAAACTACACTCACTCTCAAAAATCATCCAATACAAACACACGACAAACACCAATACAATACTATCAAATCCGAAATCCTCCAAACCCCCCCCCAC---------------ACCGTTCGAACGCGCACCAATAAGCACCTGATCCCAAAATCCCTACAGCATCCCAC-------------------------------CRACCATCGATCCCAACAACACCATCCAACAAGCGATAACCATAAACACTCACCCACGCCAAGAGTACCCACCACA--------AGACATTACAAAAAGTTCCAAGTATCCGCACCCCATAAATCAATAT-CAGACC-AAATCACCC-----TTGCTT------------------AGTCCTCAGGTAAACCAGCCACCGCGGTCAACGTAAARTTAACATGCTATCTAACCAACAACATAAATGTCATAACTATACCTAAAACCCTCATAAAAATCATCCACGATAAATTTAAACGAAAAACATTAGATA------------TACACCCGAGAACTACGACAAACTAAAACTCTAACTAACCCACGGATAATAACCCAACACCCAATTGCCATGCAGGCCAATGAACAATAACAATACACAATCAAATAT-ACAATCAACGAAATGAAAAAGGCGGACAGTAACAAGAA------------TACCACACAATGCTATAAATAATAACTCCTAAAATAAAAGGGGAAGCATATTAGCTATAAACTAAAGCATTCAGCTTACACCTGAAAGATGTCCTAAACCCAAGACTGAGCTCGGCAA-CTTAAGCACTCTTCAAATCTCTATCTCTAGCTCAGCTCAATAAAACCAAACAATCTACTACAACAY-----AYTYYATTCCTAGTAGGCGAGAAAAGTTGACGCAATAGAGACACGTAGTA----GGATGAAATAACAGTGAAAAGCAAGTGAAAAACAGCAACCAACCGTACCTCTTGCATCATGAAAGAACACCGAACGGATAACCCATCGAAAAGGAGTAATCAGAAACST-----------------------------YTTTGAAAC--------------------------------------------TACAGAAAGAATACAATCTCCACTATAATTTACCCCCAACACATACTGCCTCAAGCAATAAAAAAGTGTCAAATAACCAACCATAAAAATTCAAAAACGCCAT-ACCACCACTATAATGCTAAGAATCAATATGAGTATACCCTTCTCTTAAAAGCTTACATACCCATTATTAAAACACTTATAYTACTACCTCAACAAGACAAATATTAAACCACCTTACCAACTCAATTAYTAGAAATAAAAAAACTAGGCAAACTAACACCAAT---AACACCAATATGATTCATACTAATCCTACGGGTAGCGCAATCAACTAAATATTGTATGAATTAAAAAACTGCTAAGAAATTGATCTTGCAAAAGATATGAAACGAAGATACTCAAGGATGTACTTAACCCCAA-----------------------ATACACCTTATCGGGAAAAAAAGATCAAATAAGACCATCAATCTTGCAAGCTACTCCAAAGCTAATAGTAACCAGACCTATAAACTAGTGAACCCACATAACAGCTCAAGCCCCTAGACATAACCTCGATGTATTCAGC------------------------------KSTTTATTATCTCTAGGAAACCGAACAATACCAGAAATCTTTCTAAGGAATCAACCACCAAGAAAACCTCATCCAAYCACATAGAAAACTTGGAAAAGATGATAAACATTTTACCAACAATCGAAACAAATCAAAATTTCCTCTTATCAATTAACCCATACAAATTTTAAYCTAAACCATAACTTCAAAAAATTTAAAACACATTAAATCTATGCAAA-TAATTTAAGGCCTCCCTCGATAATAATTAACAGTCATCCAGCTTTCTTTAAATCACTTGCAACATTTAAATTGAAGTAAACTACAGCTAATCATTCCAAATCGAAACACTTTCAAGTTAAACCACTTTTTCTAATCTAATTGTCAGAGTCTTAAAATAAATGAAGCACCTTTTAAAGAAAATACCCTAATTAA-------------------ATAAACAATTTCGGCAGATTAAATATT-------------------------GGTAACCGCTGCTAACATTCTAAACCAAAATAGTAGCTTAGGATGCAACT-----------------------------ACTTAAAACCTTCCCAAATTATTTAGTATTATGCCTCTCTTAGGTATACCCATGGACAAGACTTTCCAACCTACTGTTAATTTCGCTAAAATATACATGCGTGGCCCTCTTAGRAGCGGTGGCACACGTAGCC--Y-----------------TTAAGCAATAAGTACTTGACTTATTATAGCGAGGGTTTCTTGTGCACAAGAGACCCAACTAACAGCGGCGTGGTAAGACCCAACTGCGCAGATGGATCTTAGCCACGCTAAGGCACATGGG--------------------AAGTATCGCCAGCGCTGGATGGCGGTGCCCTACTAGAAGCCTGTTCTATCGCGATCCACCTCGCCTACATACCCCGTCGCTCGCCTAAAGAGGCGAGCCAGCGCTAGACAGGGGTATAGCGAGAT-------------TTTTCTAGAACAGAGAGYAACCTCTCTTTAGAAATAGA------------------ACAGCCCGTCCCTCCTCAGCTAGCTGATGAGGGTCGTAACTAAGTGTACCGGTGCACTTACAGGACGCGTCCTGAGCTAGCGGCAGATGY-AAGGCCTTTAGAGGCCTCTCTCTAGC--TTTATACC--AAGCTTTTTAGCCAACAACTGTTGCCCCCACCTACTACAAGCGCTAGCCCCGTTCT------------------------------GGGCCTGTGAAT------------------------CTCCTTTAAAAGGGGGGGCGCCCGGCGCCCCCCTACAGGCCTATATAGGCTAAAACGCGCCAGCTGCCGGGCGCGATTCTGCAAAGGAAGGCCCGTGTTTAAACA--------GTTGAAGGGCCGCCGTGACGTTACGGCCGCGGTACCGTGAATTGTCCACGGACGGCCGGGTCTTTCTTTGCAGAATCGTCCCTGCAGGACATAGAGACCCTGGGACTTAAAAACCATGGTTTTTGGTTGCGACCTTGGAGCTCCAAACGATCGTCAATTGAAGTCCCAGGGCGAATCTCCTGATCAGGAGGTTCGTGGATCAGGACCCAATGGTG------------------------------------------KCTCTCTATGACTTCTACGGAGAAGTAAGGCGCCTTTTATATATAAYCCGGGGGAAATGCCTAGGTCACTAGTGAAGAGGCYTCTCATTTCCTTTAGAAAAGTAGGCCTACAGGAGCTCCTATACATATTTTTCTAAGTAAGGAGCTAGCTTCGGGCCCGAGATGGCCTTCCCTCACTAAGAAACTGGATAACCAAGGCGCCTTAAGAGCTCTTAGTTTCTGTAAGACCAACAGGCCTGTCCTGATCAGAACTTAAGCAGGCCTCCTAGACAGATGGGCCCATTCTAGCTAAAGCCTAGGCCTGTCTAAGACCCTRGTACATGTACATGAGCTCAAATGATCACCAGAGTCCGATAAGAAGAGGCCTCTAAAGGCCTAAGCTAGCTCTTACCCAAGAAAGGAAGGCCTCCACTGGCCAGCGCACATGCCTTTCGAGAAGTGTAATTACTAGCCGACTAACAGGCCTGTACATCTCCATTAAGGCTAGCCTAGAGCTAGGAGGACCTCCTTAATGAGCTCTTCGTATTT------------------------------AGAAAGTGTCTAGACGCTGATTAGCAGTAGCTATAACTTTCTGCTAATA---------------------------------------CRCCAARGRGTTACAAGAATTCCTGCTGAGCTCAGCCCCCTTGCTTTTAGGATATCCTTGGTGCCACCTTGGCCAAGTAAAAGCA-----------------------------------------TCAGAAAAAAAGGCCTTTTTAGCTCCCAAAGCTAAGTTCAAACTCTTCTGAGTTCCTACTTGGCCAAGACGGTCTGAAAAACCATGTTGCAACCAGGAA
n2988 TCCCATCAATCTTGACACAGGGTCATAGCAGCATACGCAGCAAGGCTGCCCCGGGGGATTAAGCACCAATTCCCTAAACATGCCCGAAATACCCCCYTCAGCACGCCTCTTATACGGTAACTTGTGTATATGTAGGCCGGGCAATTGGATGAACCTGAACAGATACAACGAACGCCTCATTATCTGAATTATACGGAACGCTGCAGGGTGCGTGTAGGTGGGCTGCTTTGGTGAAACAAACAAACTAACATCACCCGCTTCGCGAAACCCTTGTCTGCGTTCCTCTGCCACCCTAATCCTATGCTCTCAAACATTGGCCCTTAAACCGACATATACCCGTAAAATAACTGAGTAGCGAAACGAACCATATCCCCGGGGTAATTCGCGAGTGCGCTTAGTAGTAAGCTGAACCACCGTTCTCAAGAGAACGCGCTCTTTCGGCCGATCAAGCACTAGAACCCCAACTAATCTTACAGCAACGAATGATGGTAGCACACACAACGTTTATCCGTAAGAAATACACAATATTCTACAAAGGTCTCAAAAACACTAAAATTAAACACAGTCACACCTTGGCCCCAGTACATTACCGCAACGAAGAGAAAGACTCCACTTTCCCGTTGAAACCCATGACAACTCAAACAAAC--GCATCTAACCCCTCAACGAHTAGATAACTCTTAACAGAGACTCATGGTGGAGGAGCACCACGGCGCCGACTGGGCATAGAGAGCGTGAATTAGACGAAGGTGATCGCCAAGGCGAGTCCAAAAATTCCCCTTCCCCGTTAGGGGGGAGTAGTCCCGGACGCGGGTGGCGATTCCCGGGTTATGGAATAAAGAAAACCGCTCTCACCTGTTGCAAGACCCCTCCGCGGGAAACCASCACAAATTGCGGGGGCGCTCCCTTTTGCCGGTACACCGTGAATCGGATTTGAAGCTGTAGAGTGACTAGTTGTAGTGCCATAGGAGGGACGTTATGAAAAGACAGAAGTATCGACCGGAAATGCCATTGCGTATCTAAGGTAGAGCGATTTGAGCCGATTGGGCTCTGCTAGGGTGATGGTACTTCCTAGTTCCCATGAGCTGGATAGGACATTCCCTTGCGGACCCTTGTCGGTACTAAATTAGTTATAAGGAA--TAATGGTTTACAATCCGCAAAAAGTACGTCCCCCATGGCGTGCGCGAGGACTCTGTCGGTTCAAGGTGGTCGCGCAGGCGATATGCTCCGT--AGACTTAAGGGCGGGCATAATCGAGCACCGCCTCCACTAAGGAGGCGCACAGAGCCTTTATGTAGTAGCATGTTAACATGCTCGCTCCCGGGACGGACAGTCACGAAAGGGGCCTTGGCACGGAAGGACGCCACATTAAACCGATTGCTTGATGGACATACAGGGTACCTCTGATTTCCTATTTACCCACGCTCCAAAATTGACTCCACCACCCTACAACATAAAAACTACACTATCTATAACATTGCTGACCCCGACCAACTATTCATTCCTCAACTAAACCTACCTTTCCCAAACTAACCAAGGCATGCACTTTAATCCTAACCGCCCTATACAACCTAAAGTGTCCTCGACCAGTCACCTATCGCCTCGGACACCACGCACAGAAACCACCTGCGGCCAGACAGGCCTACCATAGAAGCCCAACGGTACAGTGCCTCAACGCGGGAACGTGTGCTCATTTCGAATAGCCGCTTCAGGCACTCATGGGGGTTAATGCAATTCTATATCTGTGTCTACCGACCTTCGAGCGAATCGCCACAGCAGCCTGAATTAATRRTTTCGTTTGTTCTATGCACGCGGTTCCAGAACCACCGGCTCAAGACCGTGGAGATGCCAAAGGACACGACGCTTAACCGTTTAGCCGAGTTGGCTTAGGGGTGTATTGGAGTCGTCGAAGTTTCAGTCCCCAATCTATGCCTGTGGGGTTTCTGGGATTTCTAAATTTGTTAAAAATACCCTCATACACAACATTCGCAACGGGACTCTGTGTGCTGTGCCCTTACTTCAGGATTCCTACRAGCCCCCCTGACCCCCTCATTTATAACCCCACGCGTGTGCGGTGTGGTATTCCTATTTGTATAGCGCGTCCACTATGCTTCGAAACTCTAGCTATCACACACTTGCACGCACGTTGTGGGAGCGATGGTACACGTGCCCATACCCTTACAAAACAAACTCAACCTCAACCTAAAAACACCAGAAACCTCCCATTCCAACTCTGGAGCGTGCTTGTTTTCCCCACAGACACCCCGCCGCACATAAACAAACCTAACGTTGAGCACTTATTGGACACACACAACTGACCGCCAGGATCCTTACAATTCCTAACCCCCACAGATCCCACGCACCTCACTTAGATTGCGCCAATAGAGCCTGCCCTCCAGCGGGCAGGTACCGGCCCACGGTGAACAAYCAGCCAACCTTCTCGCGCTGGCAAATATCCCAGCATCAGTTTGACAGCGAAGAAACAGTTTTGGAACAATCGCATTACTTTGAAATGCACACCCTTACGCCCTCCCAAATTCCGAAAAAGCCCAAATAGGCAAAGGCTATTATAAACAGCGACCAGTTACTACCAACCGACCACAATACATAACGCCCAACCACCACCCATACGCATAAGAACCTAATACCACAACCCCAAACCCTTACCAACGAAATAGAAGTTAACACCTATATTGGGAAATCTCTATACATAACCATAAGCTTACTCCAGCTGATTACCTGATTAGTGCTAAATTATCCATCAGACACAGGAAATACTAGTGGGGAATTCCAGTTCGCGGGAAGGCCGGATACAGGGGCACAAGTCGTACAATGACCGTTGACGCACCCCGCACGGAGATGCTGCCCTCCGGAGGCASGTGCCCTAAAGGGGATCCACACCCCAAACAGCACTCTCGGTTACTGGATGCACAGAAAAAGTTATACCGTAAGAAGCACCCCGTTCATACGTTAGATTCTTGTAACACGGGCGACAAGGCCACCCAAATTCAAGATGTAGACTCGGTTTAGCAAGACAATTCAGTGCCCACCGATTAGATACCAGAAGCAGTACACCAACAAGAACAAAACAACCGCGAAAGGCCAATAACCAAACCAAACAAAAAGGCAGAAAGACCGCGCTAAACATACCACAATTATTAATGTTACCCCCCATAACCAAGCAAGACCAGCTTTAAAGCGGTGGTCCTGGAATATCCAGCAAATTGTTGCTATACCCTACAAGCAACATCCCCA---ATCAGCCTCTAATATTATGTTCGATCAACACAGTCCGACTAGGATTGTTTGGCATCAGCTGTCACACCGAGGTTTTATATCCAGCGTTTGTTCTAGATAAGGACCCACAGAGTGGTGCCTGCATTTGGAGAAACTTGACTGGCACGGTGTGGTTGGACACACTTGCCTCCCTTAGGAAAACCATTCGTGTAACCGAATCTGAACTCCTTTTAGACGTACATACCTACGTTGCACCGGCGATACGACCAACCCAACGTTTCTGTGACCTACAACGGGCGCGGTGCACTCGCTCCATACCTAATCCCTCCCTTCCGGACCATATAGACCGGCCTAAAGCAGTTATTTACTACTCAAGGCGAAACTT-CTTCACCCACCTTACCATACATCTTCTTATACCTTCAAACATCAAACTCACCTCAGTAATCTCT-CCAATTCATTTATCAATCAACCAACACTGCAAGACACCTAAAACCCCACCACTACTTAGAAACCATTTTACTAACCTCGCCCAAGAAAATTCTCCCAAAA-------GCAATAATTTCTCACTCTTTCTCTTCTTAGATTGATACGAGCATTGCTGTTACTCAGTATTCAACTGCCCCCCTTTTTCCTTCTTTCTCTGTCTCTCTCTCATATGTTTTTCTCGTCTACTTGCGGCCACAACTTGCTGCTCACTCAATCTCTTTTCTTTTGGAACTACTCCCAACTATTTCCGCTCTTGATCCTCACAGCCTATCAGACATTCGTATAACCGCTCTTTTCAACATTTTATTCCTTTTACGCTATCCATTCTCTCCACTTTCCGTTGTGCCACGTGAAATTATTGAATTCTCTCTGTGACGTCTCACGTCCATTACACATTCTTGTTTGCCTCTCGAAGTTCGCGTATACTCTTCTTCACAACGCTACCTAATTTACCCCCTTTTCGTCACGCCGAGATCATCACTCGTTTCCCTCTATGTCCTATGTCATTAGCCTCCCTCTCCTTATCCTCTTTTCCCCTACCTTCTTCTTCCTTGGGTGTAACACGATTCTCCTCATGGTCTTTTAACATCTTCTGTATTTCCCTTTCTACCACTATCCTTCCGCACCTTACCTTTCTTCTCGTCCTCGTTCAGTTTAATCAAATCCCCCTTCTTCTTGTTTATGTCAACCTCTCCACCAATAAGACAAACGC--CTTCCTCCTTTCTCCTTTCCTATCTTCGGTTCCAAAATGCTATTTGCGCGTTGCCTGTTTGCATGACGCTTGAAATAATTTCCACTTTTTTTTTCTTTGGTGAGTTCTTTGCCATCTCGTAATGTGTTCCCTTTTTCCCCTACGCGCGGCTAYCTCGATCACGCCTATCTTCTATCGTCCTTGCTATTCCCTATACCCTCAAACCTTTGCTTTCCTTTTTCTCTTCCGTCTTTCAGATACCTTACCGGGACTTAAATTGTTGACATATTTTCGTGTTCATTCAACGAAACTGATGTTGCTTCTGTTGTTTGCAATTCTGTATACGCATCCCCTTTCTCCGTATTGGTCCTAGGCTAGACCTTGCTGTTTTTCTGGTCGTTTCACCTATCTAACAATTCATAATTCTGCTTCTTCGTCAGTCTTCGACTACCGCACATGTTTCGTATCTTCAATTGTCGTCGGACAACACACTGACTCCTGCTTCTCCTTT--YTTGACTCCAGATCACATTCCATAGTAGGCCCAACTAACCATATAAGTCCCCATGTAACCCCTTAATTATAAACTTTCTCTGGTTTATTCT--TAATCCGCTACAATATTGCTTCCTTTTTTCTCCTATTATTAATAACATCTACTGAAGAGCAAACATAATCTACATTCCCATCCGATGTTATAAGTTTCTACCTGTTTCCGATTACGCTCCTGTACACTCGGTAACCTTCCGCGTTAGAGCATGGCAAGATCTTTACCCTCATAAGCCTTCCCCCTCATACGCGTCTTTTCGCCTTTTTACATTCTCCCACTCAACATCCACCCGCGCGCATATGTTAATCGCATTGTCTTTTCTTTCCTTTCCCAAGGTCAGTCCTACGTTATTCAATTTCTAACGAAGCTTTCCTTCTTTTTATTGTTCACTCCCCATCTATCTCTCTGTCCTTCGTGAACCCCTCATTCAGCCCCTTCCTTTTACCGTTTGCTCTGTGTCCATCCGATTTATTCCCCTCTTCTTCCTCTTCTCTTTTTCTTATCTCTTACATTTTTTGTATAAATATCAACACAATTACGCGCTTGCCCCTTCCCGTTTGTAAACCATTCCGTTCTTTTTTAGGGATTGAGCTAGAACCCTAAGTGAGTTTTTCCACTTTTGTTGCTTACGTCCCCATGGTGCYCGTACTACTATCTTACCTTTCCGTCTCGCAAGTCAGAGAACTACTCTCTTTGTATCCTACTAAAACCTCTCAGTAGCCTTTCCGTAGTATTTGCCTTCTGTTGTCAAATCCAAATGTACCCGAGATTATTGTTTATCTAGGGCGTATTCTTTTTCTCTCTTTCCTATGTCATACACAATCCAAGGTACTGYCGTCTCTGTTTTCTTTTTTATATCTTTCTCGCTATCACTTCTTGCCTTTTTTCTGTTAAGCAGGTAGCAATCTTATGTACCTCTGGTGTCTAGCATTCCTTGTAGTTTCTATCTCTGCTACACCCTCTTCTTTTCTCCGACGCGTCTTTCCCGCAGCAATAATATTAGATTATTTCCTTTTCTCTTCCAATTGCACCCAGTTTCCTGTAGTACCATCAAATCAGCGTAATCCCTTTTCGGTTCTTTTCGAAATAAACTTGAGTTTCCTTCTACTTTTCTCCCATTTTATCTACCTTCCTTTTCGGGAACAGTGCGTATTTACTTGCTCTTTCTTATACACGCTATCCTATCACCTCTCGCGCTCGTCTTTCTTTACCTAGTATGTCACATACCTCGCTTTCCTTTATGGAGTTGTCTTTGCTCAATGACTTCTCTGGCTTCGCTGTGACATACTTCACCTGATGTTTGCGTTACAGCTCGCTTTTTCAGTCCCTTTGTCACAAAGCAGGTTTTCGGTACTTCTTGCGGTTCATCATCTCCCCATTCATCTTTCTTAGCTTCTTTCGTCCTTCCCACTTTTTCCAGGCTCCATCCTCACGCGAATTTCTATTCTTTTTTACATTCTTA-TACCTTTACCTTTCTCTTTTCTTTCTTCCATAACCCCTCCCTACCTTCGTTCTCTTTACGCACTTCAGAGATCCATATCTGTATAAACTTTTCTCTTTCGCTTATCTGATCCACATCATTCATTCTTTCTTCTCTCAATTTTTTGGAGTGTTCTTTTGGGAGGCACACCCTACTTAAGTGATGTTTGTCGTCCCTACGATAACCAACATCTTCTTGTTTCCCGACCATGTACGTCCCTAGCCCTYCTTAMGCTTTCGTTTTTGCACTTCAGACCTCTGTGTGCTCCTTCCCGCTCAAATAATTCTCCCGATGTTTTCTGTATCATCTTATCCACTTACTTTTGCGCTTAGTGGAAATGATGGTAATTCCCCCGTCTGATCTTGCCTTCGTACAATTTAGTAACATACGCTTTCTTCCCTCCCAGTGTCTTTACGTGGTCCTCCTAAACCCTCACTCGTCTGGTTCGTTTCCATTCCACCCTCTCTTCACCCTTTCTTGTTTCTATCATCGATTACAAACATATCTCTGATACTTAGTACCATTAAGAATCCATTATCGAAATGCAGTCATATCCCACCCCTACGTTACATGCTCTCTTTTTTCCAGTCCATGACACTT----WCTTATCCCCATCCGGATGCTTGTGTTCATTCGTTTCTAACCACCTCTCCTCACGGATAAGGTTGATACAGCCTTTTGTATATGGGTAAGCATAAACGACGTTTTTCTTCCCTTGATTCGGATCTGGCCTTCATTCCTCATGACTTAGCGGGTCTAACCTCGTTCTATTTCTTTCGTCTTATCTTAACGCAACTGTTCAGAATCTACATCTAATTGTCTTTTCTTCTCTTCCATTGACAATCCCACTCCCCATACAGATTTCACTTGCTCAATGGTTCTCCCTTTTTTCCTTAACAAGCTCTGCTCATTTGTTTCATTTTCGTGGACTAACTTTTGATCCTCATTTTTTTTCTTGCTAAATTAA-TAGCAGCCGACCAATAAAAAGAAACCCGAAAACCCCGTAAGACCATACAGAGCCCTAGTACCAC-TAATCAAACAAAAAGACACTCCACCTCCGTGAGTGGAGAGTAAAAAACCATAAAAAAGAAGACACAACCCCAAGCAAACAACTTGGGTGGAGAGCAAACA-------CTCATCTCAAACTATATACAACCTAATAAATACTGATAATATCTCTTGCAATAATAAAATCAATCCAAATCACACTATCTATAAATCTTATCCCCCTCTACATACAATCATAACAAATCCAATAATACAATAACATCAAACGCCCCAAAAACCCACACAATTCTCATCCCCTAACCCACCCCAAAAAAACCAATAGATATTCCATGAAAACCAACCAACTATTCCACCACATCCCAAACAACTTATCCACACTTACATCAATACAACACCCACCAAAACTCTACCTTAAACTAAACCACAAAAATAATGCGACATACTCTCAGTCTCGACCCTCCCACAACTTATCCAAACAACAACTTCATCCTCCAACCTATAAAGCACTACACTAGCACACACATCCAACCAGTTTAATCAGCCTAAAAACTAATCATACTCACAACTATACACCCCACCTAGATAAACTCCAAACAACCCACACACCCACAAAGAAAATAAACCACACCACCTTTAAACATCCCCTACTCAACCCTCAAAAAACACACATACAAATAAACCAAACCCACCCAATCCACACCAAAAAACGTAAATCAGATAAAAACACACCTACAAACACCCACTACCAACACCACCACTAAAATTTATACT--TCCCTCTCCTATCCCACYTCCGGCCTTAACTAACCATTCAACTCTTAAATAACTTTCACCTCACCAAACAAATTACCCCTTTCTCCAACCTGAACAACACTATACCCAATTCACATCGAACCACCACAAACCACAAACTTTAAGAAAGAACTAAATGCTCTTTTTACCCTCCTCAATTCTCGGACCTCCAATCAAAACCAGCGACATAAAAACTCCTTAATAAATCTTTTACTATTCTCAACCTTTAAATCTACATCCACCACCRTTCACAACTAATGTAACCCATAAAACATGAATATAACCACAACCAACCCATAATGTATTGCCCACTTGCTTTATTTAATCAATATTAAATAACGCTAATGCTTCCCCTCTATCCAAACCAATTCATCATTGACTCCTCCAAGCTTCCAACCCCACCATTACCCCAAAAACTTAAATAATTACCCAGCCACACAAAAACACTATTCTAACTCCCCACACTGACAY--AYYCAGACAAAAAGAGAAAACCCTGACCCCATCCTCTAAACCTACAAGGCTCCACACACACCTTAAAATACCCTTTACAAACTCAGCTATC---AAAACTCAACAAAAAATAACAACTATTACCCATGACGCAATATTGCTGAAACCCCAATACCGCACTACCACCCCACAAAAACATTCAAAAACCATTCAAATCCACTTCTATCCTAAACATAAAGCTACTAAACACACTCCGGACCTTACTACTGTCTCCACTAAATCACATCGTACAATTCCAGAACTACAACCCGCAAAACCACCAATACACCCTACTACCACAATCCAAAACAAACAGCACCTCATCCTAAAATAACACTAACCCAATACCTCTATCCCCCCCGAACCAATTAATACAACAACTAATCTCGAAAACTAACCTACAAACACATTCAATACAAACCTTAAACCCAAAACGATCTATCTGAAGACTCCCTCCCCTAGACACCAAATATCATAACCATCTCACATCATTTACACTTATTTTAAAATCACAAACAAAAAAACATCCCACACCACAAGCCAGACAACCTTAGCTCAACCCCTACCAAACCAATAACCCCAACAATACATAACATAAAAATCCAAACTCAATCTTACAATAATAACGTTACAACCCAACCAACCCACACTCCAAACAACYAATACTCTAACCATTATCCATATCCAAAACTTCAAACAAAACTTACAATCAACTCTTAACAACTATACACTCACTTCCCTACAACCAATACCAACCTCCTAACACACCCAACCCCACAAACATGCTACACAATTCACCCAAAGACACACATACACAATTCATCACCAGCAACATAAAACACACCTCCA-TCACCCACACCCATCACACCTAACTTCTACTAGCACAACGGCAGATCTCCTCCAAAACCGATAGCAAAAAAGCACCACCCACTCACCATACTTATCCTACAACAGTGACTTCTCAACGTCATACAACCAAAACGACCTATAAAAAACAAAATCAATCCCTATCACTAACAGAATCCCACACAAACCCTCACTCAACCCTCCCACTTCCAAAACAACTACACCCAAACTTACACAAAAAACAACCCACAATACCTAAACAAAACTTCACTTACRCCCCACCATAAACACCCACATCACTAACACTAAGCATAATCTTCTAATCACTCTAATACTCCCGCTACTAATAACAATTCACACAACGTAACACCAAACAAAATACCCCAAAGACTAACTTACTGAGCAAAAGCGCTCCAAAAACACCCACTATTACACCTGAAAAATCACCACATCAAAACACAAATCACACCTTCACATCAATATCACTACCCTAACAAACCACCACCAAACCATCAATACGACAACCATAAGGACTGACAACATACCAAAACATACAGCCACGCCCCATTTAATACCACCCTATAAAAACAACCTCAACCCATAAATCAACCCCATGCTCAAAAATCATCA-GGCAACCTCCACCAGACCCCTCTGCCAACACACATACCAACTAAACCACCCCACCCCCTAAACCACTGCATTCCCCACACTCGATACCAATTTTCATACAACGACACATATAATCCCACCCTAAACATTGATAACCCCACGACTCAACATTAACATTCAACAAAAACATCAATACCCACATACTTCYGCAACCCCCAAACAACACACACAAATCATCCATCAAAACATCCCTATAAAAACARYYACAATYCCAGAAATCATCTTCCAATCCAACAATCCTACCACAACTCATTCCATCCAACTCCYAACAAAAAACCCACCCCAACCATCAATCCCGCAATATTATCTCCACCAATTAAAAAGAACCAACCCCACCCTTCAAACTCCCGCCAATTTCACTCCCCATCACCACTAACCCCCCTCCCAACCACAAATCATTCCAACTACCTACTCTTCATAATCCATCCCTACCTAAAAATAACAAACAGACCCCTTCACTAAAAAAACATCCCACCAATACACCCCTACCCCCAACACCTAAACCCAAATCCCACTCCGCAAAAAAGACCAATAACACACCACAAACACCAAACCATTCCACACTAAGCATCAGACCAT----CCATCCCCCATCCCAGCCACAAACCACCATAAAAAACACTATCCAATCACACCCCACGACAGATTCCTATAAACCTCCCTCCCCAGCCTTTCCCAAAATCGTCCGAAAAACTTACTTAAAAAGACAATACCACACACCCTCTACAAAACAATCAATCCATAACTCACTCCACACTCTCCCCTCCACAAAACCTAACCACTCACCCCACCTAATCGATATACTCCACGTCCCCTCAACAACTCATTTACACGCCAAAACYAYATCCATTCTCAAAATTCACCCAACATAAACACACAACAAATGCCAAAACAACACCATTAAATTCGAAATCCTTCAAGCCCCTCTCCACACCCCACAATGACCAACCGTTCGAGCGCGCACCAATAAACACCCAATCCCAAAATCCCTACTGCACCCCACCTTCCAA-CCCACCCTTCCATCACACTCACACGACCACCGAGCCCAACAACACCATCCAACAAGCGATAACCATAAACACCCACCCACACCAAGAGTACCCACCACAAA------AGATCTTACAAAAAGTTCCAAGTATCCGCATTCCATAAATCAGTATTCAGACAAAAATCACCCAAGACTTGCTTAGCTCCACTATTCATAATAGTACTCAGGTAAACCAGCCACCGCGGTCAACGTAAAGTTAATATGTTATCCAACCCACCAAATRAATGTCATAACTATACCTAAAACCCCCATAAAAATCACTCACGATAAATTTAAACGAAAAACATTAGATACCTAYCTAAATCTACATCCGAGAACTACGACAAACTAAAACTCTAACTAACCCACGGATAATAACCCAACACCCAATTGCCATGCAGGCCAATGAACAATAATAATACACAATCAAATATAACAATCAA--AAATGAAAAAGGCGGACAGTAACAAGAACGAAGCTGGCCCTACCACATAACAC-------------YCCTMAAATAAAAGGGGAAGTATATTAGCTATAAACAAAAGCACTCAGCTTACACCTGAAAGATGTCTTAAATCCAAGACTGAGCTCGGCAAACTTAAGCATTCTTCAAATCCCTATCTCTAGCTCAACTCTATAAAACCAAACAATTCACTACAACACCTAACACTCCACACCTAGTAGGCGAGAAAAGTTGACGCAATAGAGACACGTAGTAAGAAAGATGA------------------------------AATCAACCGTACCTCTTGCATCATGAGAGAACACCGAATGAATAACCCATCGAAAAGGAGTAATCAGGAACGTGGCAAAAAATAGAAAAAATCGACTGATAGCTTTAAAACCTAAACCACCCCCTCCCGGACTA--------------------GTACAGAAAGAATACAATCACCATTATAATTTATCTATGACACATACTGCTTCAAGCAATAAAAAAGTGTCAAATAACCAACTATAAAAATCCATAAACATCATGACCACCATTATAACGTTGAGAATCAATATGAGTATGCCCTTCTCCCAAAAGCTTACATCTTCATTATTAAATCACTTATACTGCTACCCTAACAAGACAAATATTAAATCACCTTACCAACTCAATTACTAGAAATAAAAAAACTAGGCAAACTAACACCAATAGTAACAACAATATGATTCATATTAATCCTACGGGTAGCGCAATCAACTAAATATTGTATGAATTAAAAAACTGCTAAGAAATTGATCTTGCAAAAGATATGGAACGAAGATACTCAAGGATGCACTTAATTCAAACCTATCAAGGCTCACCACCTACAATACACCTTATCGGGAAAAAAAGATCAAATAAGACCATCAGTCTTGTAAGCCACTCCAAAACTAATAGTAACCAGACCTATAAACCAATGAACCCACATAACAGCTCAAGCCCCTAGACATAACCTCGA-------------------------------TTCAGTAAAGGTTTATGATCTCTAGGAAACCGAACAATACCAAAAATCTTTCTAAGGAACCAACTACCAAGAAAACCTCATCCAACCACRTAGAAAACTTGGAAAAGATGATAAACATTTTACCAGCAATCGAAACGAATCAAAAT---------TCAATTAACCCATACAAATTTTAACCTAAACCATAACTTCAAAAAATTTAAAACATATTAAATCTATGCAAACTAATTTAAGGCCTTCCTCGATAATAATTAACAGTCATCCAGCTTTCTTTAAATCACTTGCAACATTTAAATTAAAATAAACTACAGCTAATCATTCCAAATCGAAACACTTTCAAGTTAAACCACTTTTTYTAATCTAATTGTCAAAGTCTTAAAACAAATGAAACACCTTTTAAAGAAAATACCCTAACTAAACTTCCAAAAAATGCAATCATAAACAATTTCGGCAAATTAAACATTACAACC-----------TTTAAAATGGTAACCGCTGCTAACATTCTAAACCAAAATAGCAGCTTAGGATGCAACT-----------------------------ACTTAAAACCTTCCCAAATTATTTAGTATTATGCCTCTCTTAGGTATACCTGGGGACAAGACTTTCCAACCTACTGTTAATTTCGCTAAAATATACATGCGTGGCCCTCTCAGGAGCGGCGGCACACGTAGCCGCCCACCCCGGGGCAGTAATTTAAGCAATAAGTACTTGACTTATTATAGCGAGGGTTTCTTGTGCACAAGAAACCCAACTAACAGCGGCGTGGTAAGACTCAACCGCGCAGATGGATCTTAGCCACGCTAAGGTACATGGGCCCATGCTTAGCGATACTTCAAGTATCGCCAGCGCTGGATGGCGGTGCCCTACTAGAAGCCTGTTCTATCGCGATCCATCTCGCCTACATACCCCGTCGCCCGCCTAAAAAGGCGAGCTAGCGCTAGACAGGGGTATAGCGAGATGG--AAATGGGCTTTTTCTAGAASAGAGAGTGCCCTCTCTTTAGAAATAGATCTATTTTTAGGGCACGTACAGCCCGTCCCTCCTCAGCTAGCTGATGAGGGTCGTAACTAAGTGTACCGGTGCACTTACAGGACGCGTCCTGAGCTAGCGGCAGATGCAAAGGCCTTTAGAGGCCTCTCTCTAGCAATTTATACCGGAAGCTTTTTAGCCAACAATTGTTGCCCCCACCTACTACAAGCGCTAGCCCCGTTCTAGAGTGGGGCTTGTAGTAGGGTGCCGTGGGGGGTYTGTGAATGTTCCCTAT---------------CTCYTTTAAAAGGGGGGGCGCCCGGCGCCCCCCTACAGGCCTATATAGGCTAAAACGCGCCAGCTGCCGGGCGCGATTCTGCAAAGGAAGGCCCGTGTTTAAACACCTTCAGCGTTGAAGGGCCGCCGTGACGTTACGGCCGCGGTACCGTGAATTGTCCACGGACGGCCGGGTCTTTCTTTGCAGAATCGTCCCTGCAGGACATAGAGACCCTGGGACTTAAAAACCATGRTTTTTGGTTDCGACCTTGGAGCTCCAAACGATCGTCAATTGAAGTCCCAGGGCGAATCTCCTGATCAGGAGGTTCG--------------------------------------------------GACCGGATCCGGTCTCTCTATGACTTCTACGGAGAAGTAAGGCGCCTTTTATATATAACCCGGGGGAAATGCCTAGGTCACTAGTGAAGAGGCCTCTCATTTCCTTTAGAAAAGTAGGCCTACAGGAGCTCCTAT----------------AAGGAGCTAGCTTCGGGCCCGAGATGGCCTTCCCTCACTAAGAAACTGGATAACCAAGGCGCCTTAAGAGCTCTTAGTTTCTGTAAGACCAACAGGCCTGTCCTGATCAGAACTTAAGCAGGCCTTCTAGACAGATGGGCCCACTCTAGCTAAAGCCTAGGCCTGTCTAAGACTCCGGTACATGCACATGAGCTCAAATGATCACCGGAGTCCGATAAGAAGAGGCCTCTAAAGGCCTAAGCTAGCTCTTACCCAAGAAAGGAAGGCCTCCACTGGCCAGCGCACATGCCTTTCGAGAAGTGTAATTACTAGCCGACTAACAGGCCTGTACATCTCCATTAAGGCTAGCCTAGAGCTAGGAGGACCTCCTTAGTGAGCTCTTCGTATTTACATTGATYTCTTCTGGCCAGAGAAGAGCAAGAAAGTGTCTAGACGCTGATTAGCAATAGCTATAGCTTTCTGCAAATAGTTT---------------------AGAAGCTTCTTATTCGCCAAGGGGTTACAAGAATTCCTGCTGAGCTCAGCCCCCTTGCTTTTAGGATATCCTTGGTGCCACCTTGGCCAAGTAAAAGCA-----------------------------------------TCAGAAAAAAAGGCCTTTTCAACTCCCAAAGCTGAATTCAAACTCTTCTGAATTCCTACTTGGCCAAGATGGTCTGAAAAACCATGTTGCAACTAGGAA
n2990 TCCCATCAATCTTGACACAGGGTCATAGCAGCATACGCAGCAAGGCTGCCCCGGGGGATTAAGCACCAATT--------ATRCCCGAAATACCCCCTTCAGCACGCCTCTTATACGGTAACTTGTGTATATGTAGGCCGGGCAATTGGATGAACCTGAACAGATACAACGAACGCCTCATTATCTGAATTATACGGAACGCTGCAGRRTGYGTGTAGGTGGGCTGCTTTGGTGAAACAAACAAACTAACATCACCCGCTTCGCGAAACCCTTGTCTGCGTTCCTCTGCCACCCTAATCCTATGCTCTCAAACATTGGCCCTTAAACCGACATATACCCGTAAAATAACTGAGTAGCGAAACGAACCATATCCCCGGGGTAATTCGCGAGTGCGCTTAGTAGTAAGCTGAACCACCGTTCTCAAGAGAACGCGCTCTTTCGGCCGATCAAGCACTAGAACCCCAACTAATCTTACAGCAACGAATGATGGTAGYACACACAACGTTTATCCGTAAGAAATACACAATATTCTACAAAGGTCTCAAAAACACTAAAATTAAACACAGTCACACCTTGGCCCCAGTACATTACCGCAACGAAGAGAAAGACTCCACTTTCCCGTTGAAACCCATGACAACTCAAACAAACAGACATCTGACCCCTCAACG-ATAGATAACTCTTAACAGAGACTCATGGTGGAGGAGCACCACGGCGCCGACTGGGCATAGAGAGCGTGAATTAGACGAAGGTGATCGCCAAGGCGAGTCCAAAAATTCCCCTTCCCCGTTAGGGGGGAGT--------AYGCGGGTGGCGATTCCCGGGTTATGGAATAAAGAAAACCGCTCTCACCTRTTGCAAGACCCCTCCGCGGGAAACCAG---AAATTGCGGGGGCGCTCCCTTTTGCCGGTACACCGTGAATCGGAT-------TGTAGAGTGACTAGTTGTAGTGCCATAGGAGGGACGTTATGAAAAGACAGAAGTATCGACCGGAAATGCCATTGCGTATCTAAGGTAGAGCGATTTGAGCCGATTGGGCTCTGCTAGGGTGATGGTACTTCCTAGTTCCCATGAGCTGGATAGGACATTCCCTTGCGGACCCTTGTCGGTACTAAATTAGTTATAAGGAA--TAATGGTTTACAATCCGCAAAAAGTACGTCCCCCATGGCGT-CGCGAGGACTCTGTCGGTTCAAGGTGGTCGCGCAGGCGATATGCTCCRTATAGACTTAAGGGCGGGCATAATCGAGCACCG--TCCACTAAGGAGGCGCACAGAGCCTTTATGTAGTAGCATGTTAACATGCTCGCTCCCGGGACGGACAGTCACGAAAGGGGCCTTGGCACGGAAGGACGCCACATTAAACCGATTGCTTGATGGACATACAGGGTACCTCTGATTTCCTATTTACCCACGCTCCAAAATTGACTCCACCACCCTACAACATAAAAACTACACTATCTATAACATTGCTGACCCCGACCAACTATTC-TTCCTCAACTAAACCTACCTTTCCCAAACTAACCAAGGCATGCACTTTAATCCTAACCGCCCTATACAACCTAAAGTGTCCTCGACCAGTCACCTATCGCCTCGGACACCACGCACAGAAACCACCTGCGGCCAGACAGGCCTACCATAGAAGCCCAACGGTACAGTGCCTCAACGCGGGAACGTGTGCTCATTTCGAATAGCCGCTTCAGGCACTCATGGGGGTTAATGC-ATTCTATATCTGTGTCTACCGATCTTCGAGCGAATCGCCACAGCAGCCTGA-----TGGTTTCGTTTGTTCTATGCACGCGGTTC----------GGCTCAAGACCGTGGAGATGCCAAAGGACACGACGCTTAACCGTTTAGCCGAGTTGGCTTAGGGGTRTATTGGAGTCGTCGAAGTTTCAGTCCCCAATCTATGCCTGTGGGGTTTCTGGGATTTCTAAATTTGTTAAAAATACCCTCATACACAACATTCGCAACGGGACTCTGTGTGCCATGYCCTTACTTCAGGATTCCTGCGAGCCCCCCTGACCCCCTCATTTATAACCCCACGCGT-TGCGGTGTGGTATTCCTATTTGTATAGCGCGTCCACTATGCTTCGAAACTCTAGCTATCACACACTTGCACGCACGTTGTGGGGGCGATGGTACACGTGCCCATACCCTTACAAAACAAACTCAACCTCAACCTAAAAACACCAGAAACCTCCCATTCCAACTCTGGAGCGTGCTTGTTTTCCCCACAGACACCCCGCCGCACATAAACAAACCTAACGTTGAGCACTTATTGGACACACACAACTGACCGCCAGGATCCTTACAATTCCTAACCCCCACAGATCCCACGCACCTCWCT-----TGCGCCAATAGAGCCTGCCCTCCAGCGGGCAGGTACCGGCCC--------CGATCAGCCAACCTTCTCGCGCTGGCAAATATCCCAGCATCAGTTTGACAGCGAAGAAACAGTTTTGGAACAATCGCATTACTTTGAAATGCACACCCTCACGCCCTCCCAAATTCCGAAAAAGCCCAAATAGGCAAAGGCTATTATAAACAGCGACC-GTTACTACCAACCGACCACAATACATAACGCCCAACCACCACCCATACGCATAAGAACCTAATACCACAACCCCAAACCCTTACCAACGAAATAGAAGTTAACACCTATATTGGGAAATCTCTATACATAACCATAAGCTTACTCCAGCTGATTACCTGATTAGTGCTAAATTATCCATCAGACACAGGAAATACTAGTGGGGAATT-CAGTTCGCGGGAAGGCCGGATACAGGGGCACAAGTCGTACAATGACCGTTGACGCACCCCGCACGGAGATGCTGCCCTCCGGAGSCACGTGCCCTAAAGGGGATCCACACCCCAAACAGCACTCTCGGTTACTGGATGCACAGAAAAAGTTATACCGTAAGAAGCACCCCGTTCATACGTTAGATTCTTGTAACACGGGCGACAAGGCCACCCAAATTCAAGATGTAGACTCGGTTTAGCAAGACAATTTAGTRCTCATCGAGTAGATACCAGAAGCAGTACACCAACAAGAACAAAACAACCGCGAAAGGCCAATAACCAAACCAAACAAAAAGGCAGAAAGACCGCGCTAAACATACCACAATTATTAATGTTACCCCCCATAACCAAGCAAGACCAGCTTTAAAGCGGTGGTCCTGGAATATCCAGCAAATTGTTGCTATACCCTACAAGCAACATCCCCAAAAATCAGCCTCTAATATTATGTTCGATCGACACAGTCCGACTAGGATTGTTTGGCATCAGCTGTCACACCGAGGTTTTATATCCAGCGTTTGTTCTAGATAAGGACCCACAGAGTGGTGCCTGCATTTGGAGAAACTTGACTGGCACGGTRTGGTTGGACACACTTGCCTCCCTTAGGAAAACCATTCGTGTAACCGAATYTRAACTCCTTTTARACGTACATACCTACGTTGCACCGGCGATACRACCAACCCAACGTTTCTGTGACCTACAACGGGCGCGGTGCACTCGCTCCATACCTAATCCCTCCCTTCCGGACCATATAGACCGGCCTAAAGCAGTTATTTACTACTCAAGGCGAAACTT-CTTCACCCATCTTACCATACATCTTCTTATACCTTCAAACATTAAACTCACTTCAGTAATCTCT-CCAATTCATTTATCAATCAATCAACACTGCAAGACACCTAA-ACCCCACCACTACTTAGAAACCATTTTACTAACCTCGCCCAAGAAAATTCTCYCA----------GCAATAATTTCTCACTCTTTCTCTTCTTAGATTGATACGAGCATTGCTGTTACTCAGTATTCAACTGCCCCY--------TTCTTTCTCTRTCTCTCTCTCATATRTTTTTCTCGTCTACTTGCGGCCACAACTTGCTGCTCACTCAATCTCTTTTCTTTTGGAACTACTCCCAACTATTTCCGCTCTTGATCCTCACAGCCTATCAGACATTYGTATAACCGCTCTTTTCAACATTTTATTCCTTTTACGCTATCCATTCTCTCCACTTTCCGTTGTGCCACGTGAAATTATTGAATTCTCTCTGTGACGTCTCACGTCCATTACACATTCTTGTTTGCCTCTCGAAGTTCGCGTATACTCTTCTTCACAACGCTACCTAATTTACCCCCTTTTCGTCACGCCGAGATCATCACTCGTTTCCCTCTATGTCCTATGTCATTAGCCTCCCTCTCCTTATCCTCTTTTCCCCTACCTTCTTCTTCCTTGGGTGTAACACGATTCTCCTCATGGTCTTTTAACATCTTCTGTATTTCCCTTTCTACCACTATCCTTCCGCACCTTACCTTTCTTCTCGTCCTCGTTCAGTTTAATCAAATCCCCCTTCTTCTTGTTTATGTCAACCTCTCCACCAATAAGACAAACGCCCCTTCCTCCTTTCTCCTTTC-YATCTTCGGTTCCAAAATGCTATTTGCGCGTTGCCTGTTTGCATGACGCTTGAAATAATTTCCACTTTTTTTTTCTTTGGTGAGTTCTTTGCCATCTCGTAATGTGTTCCCTTTTTCCCCTACGCGCG---------ATCACGCCTATCTTCTATCGTCCTTGCTATTCCCTATACCCTCAAACCTWTGCTTTCCTTTTTCTCTTCCGTCTTTC----ACCTTACCGGGACTTAAATTGTTGACATATTTTCGTGTTCATTC--------TGATGTTGCTTCTGTTGTTTGCAATTCTGTATACGCATCCCCTTTCTCCGTATTGGTCCTAGGCTAGACCTTGCTGTTTTTCTGGTCGTTTCACCTATCTAACAATTCATAATTCTGCTTCTTCGTCAGTCTTCGACTACCGCACATGTTTCGTATCTTCAATTGTCGTCGGACAACACACTGACTCCTGCTTCTCCTTT--TTTGACTCCAGATCACATTCCATAGTAGGCCCAACTAACYA-ATAAGTCCCCATGTAACCCCTTAATTATAAACTTTCTCTGGTTTATTCTTYTAATCCGCTACAATATTGCTTCCTTTTTTC--CTATTATTAATAACATCTACTGAAGAGCAAACATAATCTACATTCCCATCCGATGTTATAAGTTTCTACCTGTTTCCGATTACGCTCCTGTACACTCGGTAACCTTCCGCGTTAGAGCATGGCAAGATCTTTACCCTCATAAGCCTTCCCCCTCATACGCGTCTTTTCGCCTTTTTACATTCTCCCACTCAACATCCACCCGCGCGCATATGTTAATCGCATTGTCTTTTCTTTCCTTTCCCAAGGTCAGTCCTACGTTATTCAATTTCTAACGAAGCTTTCCTTCTTTTTATTGTTCACTCCCCATCTATCTCTCTGTCCTTCGTGAACCCCTCATTCAGCCCCTTCCTTTTACCGTTTGCTCTGTGTCCATCCGATTTATTCCCCTCTTCTTCCTCTTCTCTTTTTCTTATCTCTTACATTTTTTGTATAAATATCAACACAATTACGCGCTTGCCCCTTCCCGT-TGTAAACCATTCCGTTCTTTTTTAGGGATTGAGCTAGAACCCTAAGTGAGT-----CACTTTTGTTGCTTACGTCCCCATGGTR----------TATCTTACCTTTCCGTCTCGCAAGTCAGAGAACTACTCTCTTTGTATCCTACTAAAACCTCTCAGTAGCCTTTCCRTAGTATTTGCCTTCTGTTGTCAAATCCAAATGTACCCGAGATTATTGTTTATCTAGGGCGTATTCTTTTTCTCTCTTTCCTATGTCATACACAATCCAAGGTACTGCCGTCTCTGTTTTCTTTTTTATATCTTTCTCGCTATCACTTCTTGCCTTTTTTCTGTTAARCAGGTAGCAATCTTATGTACCTCTGGTGTCTAGCATTCCTTGTAGTTTCTATCTCTGCTACACCCTCTTCTTTTCTCCGACGCGTCTTTCCCGCAGCAATAATATTAGATTATTTCCTTTTCTCTTCCAATTGCACCCAGTTTCCTGTAGTACCATCAAATCAGCGTAATCCCTTTTCGGTTCTTTTCGAAATAAACTTGAGTTTTCTTCTACTTTTCTCCCATTTTATCTACCTTCCTTTTCGGGAACAGTGCGTATTTACTTGCTCTTTCTTATACACGCTATCCTATCACCTCT------CRTCTTTCTTTACCTAGTATGTCACATACCTCGCTTTCCTTT-------TRTCTTTGCTCAATGACTTCTCTGGCTTCGCTGTGACATACTTCACCTGATGTTTGCGTTACAGCTCGCTTTTTCAGTCCCTTTGTCACAAAGCAGGTTTTCGGTACTTCTTGCGGTTCATCATCTCCCCATTCATCTTTCTTAGCTTCTTTCGTCCT-CCCACTTTTTCCAGGCTCCATCCTCACGCGAATTTCTATTCTTTTTTACATTCTTA-TACCTTTACCTTTCTCTTTTCTTTCTTCCATAACCCCTCCCTACCTTCGTTCTCTTTACGCACTTCAGAGATCCATATCTGTATAAACTTTTCTCTTTCGCTTATCTGATCCACATCATTCATTCTTTCTTCTCTCAATTTTTTGRAGTGTTCT-TTGGGAGGCACACCCTACTTAAGTGATGTTTGTCGTCCCTACGATAACCAACATCTTCTTGTTTCCCGACCATGTACGTCCCTAGCCCTCCTTACGCTTTCGTTTTTGCACTTCAGACCTCTGTGTGCTCCTTCCCGCTCAAATAATTCTCCCGATGTTTTCTGTATCATCTTATCCACTTACTTTTGCGCTTAGTGGAAATGATGGTAATTCCCCCGTCTGATCTTGCCTTCGTACAATTTAGTAACATACGCTTTCTTCCCTCCCAGTGTCTTTACGTGGTCCTCCTAAACCCTCACTCGTCTGGTTCGTTTCCATTCCACCCTCTCTTCACCCTTTCTTGTTTCTATCATCGATTACAAACATATCTCTGATACTTAGTACCATTAAGAATCCATTATCGAAATGCAGTCATATCCCACCCCTACGTTACATGCTCTCTTTTTTCCAGTCCATGACACTTATTAACTTATCCCCATCCGGATGCTTGTGTTCATTCGTTTCTAACCACCTCTCCTCACGGATAAGGTTGATACAGCCTTTTGTATATGGGTAAGCATAAACGACGTTTTTCTTCCCTTGATTCGGATCTGGCCTTCATTCCTCATGACTTAGCGGGTCTAACCTCGTTCTATTTCTTTCGTCTTATCTTAACGCAACTGTTCAGAATCTACATCTAATTGTCTTTTCTTCTCTTCCATTGACAATCCCACTCCCCATACAGATTTCACTTGCTCAATGGTTCTCCCTTTTTTCCTTAACAAGCTCTGCTCATTTGTTTCATTTTCGTGGACTAACTTTTGATCCTCATTTTTTTTCTTGCTAAATTAA-TAGCAGCCGACCAATAAAAAGAAACCCGAAAACCCCGTAAGACCATACAGAGCCCTAGTACCAC-TAATCAAACAAAAAGACACTCCACCTCCGTGAGTGGAGAGT-AAAAACCATAAAAAAGAAGACACAACCCCAAGCAAACAACTTGGGTGGAGAGCAA----------CTCATCTCAAACTATATACAACCTAATAAATACTGATAATATCTCTTGCAATAATAAAATCAATCCAAAT---------TATAAATCTTATCCCCCTCTACATACAATCATAACAAATCCAATAATACAATAACATCAAACGCCCCAAAAACCCACACAATTCTCATCCCCTAACCCACCCCAAAAAAACCAATAGATATTCCATGAAAAMYAACCAACTATTCCACCAYATCCCAAACAACTTATCCACACTTACATCAATACAACACCCACCAAAACTCTACCTTAAACTAAACCACAAAAATAATGCGACATACTCTCAGTCTCGACCCTCCCACAACTTATCCAAACAACAACTTCATCCTCCAACCTATAAAACACTACACTAGCACACACATCCAACCAGTTTAATCAGCCTAAAAACTAATCATACTCACAACTATACACCCCACCTAGATAAACTCCAAACAACCCACACACCCACAAAGAAAATAAACCACACCACCTTTAAACATCCCCTACTCAACCCTYAAAAAACACACATACAMATAAACCAAACCCACCCAATCCACACCAAAAAACGTAAATCAGATAAAAACACACCTACAAACACCCACTACCAACACCACCACTAAAATTTATACTTTCTCACCTCCCACCCTACTT-CGGCCTTAACTAACCATTCAACTCTTAAATAACTTTCACCTCACCAAACAAATTACCCCTTTCTCCAACCTGAACAACACTATACCCAATTCACATCGAACCACCACAAACCACAAACTCTAAAAAAG---------CTCTTTTTACCCTCCTCAATTCTCGGACCTCCAATCAAAACCAGCRACATAAAAACTCCTTAATAAATCTTTTACTA----CAACCTTTAAATCTACATCCACCACCGTTCACAACTAATGTAAC-------ACATGAATATAACCACAACCAACCCATAATGTATTGCCCACTTGCTTTATTTAATCAATATTAAATAACGCTAATGCTTCCCCTCTATCCAAACCAATTCATCATTAACTCCTCCAAGCTTCCAACCCCACCATTACCCCAAAAACTTAAATAATTACCCAGCCACACAAAAACACTATTCTAACTCCCCACACTGACAC--ATTCAGACAAAAAGAGAAAACCCTGACCCCATCCTCTAAACYTACAAGGCTCCACACACACCTTAAAATACCCTTTACAAACTCAGCTATCAAAAAAACTCAACAAAAAATAACAACTATTAC---TGACGCAATATTGCTGAAACCCCAATACCGCACTACCACCCCACAAAAACATTCAAAAACCATTCAAATCCACTTCTATCCTAAACATAAAGCTACTAAACACACTCCAGACCTTACTACTGTCTCCACTAAACCACATCGTACAATTCCAGAACTACAACCCGCAAAACCACCAATACACCCTACTACCACAATCCAAAACAAACAGCACCTCATCCTAAAATAACACCAAC-CAATACCTCTATCCCCCCCGAACCAATTAATACAACAACTAATCTCGAAAACTAACCTACAAACACATTCAATACAAACCTTAAACCCAAAACGATCTATCTGAAGGCTCCCTCCCCTAGACACCAAATATCATAACCATCTCACATCATTTACACTTATTTTAAAATCACAAACAAAAAAACATCCCACACCACAAGCCAGACAACCTTAGCTCAACCCCTACCAAACCAATAACCCCAACAATACATAACATAAAAATCCAAGCTCAATCTTACAATAATA-----ACAACCCAACCAACCCACACTCCAAACAA----------AACCATTATCCATATCCAAAACTTCAAACAAAACTTACAATCAACTCTTAACAACTATACACTCACTTCCCTACAACCAATACCAACCTCCTAACACACCCAACCCCACAAACATGCTACACAATTCACCCAAAGACACACATACACAATTCATCACCAGCAACATAAAACACACCTCCGRTYACCCACACCCATCACACCTAACTTCTACTAGCACAACGGCAGATCTCCTCCAAAAC-GATAGYAAAAAAGCACCACTCACTCACCATACTTATCCTACAACAGTGACTTCTCAACGTCATACAACCAAAACGACCTATAAAAAACAAAATCAATCCCTATCACTAACAGAATCCCACACAAACCCTCACTCAACCCTCCCACTTCCAAAACAACTACACCCAAACTTACACAAAAAACAACCCACAATACCTAAACAAAACTTTACTTACGCCCCACCATAAACACCCACATCACTAACACTAAGCATAATCTTCTAATCACTCTAATACTCCCGCTACTAATAACAATTCACAC-----AACACCAGACAAAATACCCCAAAGACTAACTTACTGAGCAAAA-------AAAAACACCCACTATTACACCTGAAAAATCACCACATCAAAACACAAATCATACCTTCACATCAATATCACTACCCTAACAAACCACCACCAAACCATCAATACGACAACCATAAGGACTGACAACATACCAAAACATACAGCCACGCCCCATTTAAT-CCACCCTATAAAAACAACCTCAACTCATAAATCAACCCCATGCTCAAAAATCATCA-GGCAACCTCCACCAAACCCCTCTGCCAACACACATATCAACTAAACCACCCCACCCCCTAAACCCCTGCATTCCCCACACTCGATACCAATTTTCATACAACGACACATATAATCCCACCCTAAACATTGATAACCCCACGACTCAACATTAA-ATTCAACAAAAACATCAATACCCACATACTTCCGCAACCCCCAAACAACACACACAAATCATCCATCAAAACATCCCTATAAAAACAACCACAATCCCAGAAATCATCTCCCAATCCAACAATCCTACCACAACTCATTCCATCCAACTCCTAACAAAAAACCCACCCCAACCATCAATCCCGCAATATTATCTCCACCAATTAAAAAGAACCAACCCCACCCTTCAAACTCCCGCCAATTTCACCCCCTATTACAGCCAATTCCTTTCCCAACCACAAATCATTCCAACTACCTACTCTTCATAATCCATCCCTACCTAAAAATAACAAACAGACCCCTTCACTAAAAAAACATCCCGCCAATACACCCCTACCCCCAACACCTAAACCTAAATCCCACTCCGCAAAAAAGACCAATAACACACCACAAACACCAAACCATTCCACACTAAGCATCAGACCATACCTCCATCCCCCATCCCAGCCACAAACCACCATAAAAAACACTATCCAATCACACCCCACGACAGATTCCTATAAACCTCCCTCCCCAGCCTTTCCCAAAATCGTCCGAAAAACTCACTTAAAAAGACAATACCACACACCCTCTACAAAACAATCAATCCATAACTCACTCCACACTCTCCCCTCCACAAAACCTAACCACTCACCCCACCTAACCGATATACTCCACGTCCCCTCAACAACTCATTTACACACCAAAACCATATCCATTCTCAAAATTCACCCAACATAAACACACAACAAATGCCAAAACAACACCATTAAATTCGAAATCCTTCAAACCCCTCTCCACACCCCACAATGACCAACCGTTCGAGCGCGCACCAATAAACACCCAATCCCAAAATCCCTACTGCACCCCACCTTCCAA-CCCACCCTTCCATCACACTCACACGACCACCGAGCCCAACA--AYCATCCAACAAGCGATAACCATAAACACCCACCCACACCAAGAGTACCCACYA----------AGATCTTACAAAAAGTTCCAAGTATCCGCATTCCATAAATCAGCATTCAGACAAAAATCACCCAAGACTTGCTTAGCTCCACTATTCATAATAGTACTCAGGTAAACCAGCCACCGCGGTCAACGTAAAGTTAATACGTTATCCAACCCACCAAATGAATGTCATAACTATACCTAAA--------AAAAATCWCTCACGATAAATTTAAACGAAAAACATTAGATACCTACCTAAATCTACATCCGAGAACTACGACAAACTAAAACTCTAACTAACCCACGGATAATAACCCAACACCCAATTGCCATGCAGGCCAATGAACAATAATAATACACAATCAAATATAACAATCAACGAAATGAAAAAGGCGGACAGTAACAAGAACGAAGCTGGCCCTACCACATAACATTATAAATAATAATCCCTCGAATAAAAGGGGAAGTATATTAGCTATAAACAAAAGCACTCAGCTTACACCTGAAAGATGTCTTAAATCCAAGACTGAACCCGGTAAACTTAAGCATCCTTCAAATCCCTATCTCTAGCTCAACTCTATAAAACCAAACAATTCACTATAACACCTAACACTCCACACCTAGTAGGCGAGAAAAGTTGACGCAATAGAGACACGTAGTAAGAAAGAT------A-AATGAAAGAGAAGTAAAAGACAGCAATCAACCGTACCTCTTGCATCATGAGAGAACACCGAATGAATAACCCATCGAAAAGGAGTAATCAGGAACGTGGCAAAAAATAGAAAAAACYGAC----------------------------------------------------TAGTAAGTACAGAAAGAATACAATCACCATTATAATTTATCTATGACACATACTGCTTCAAGCAATAAAAAAGTGTCAAATAACCAACTATAAAAATCCATAAACATCATGACCACCATTATAACGTTGAGAATCAATATGAGTATGCCCTTCTCCCAAAAGCTTACATCTTCATTATTAAATCACTTATACTGCTA-----------------TTAAATCACCTTACCAACTCAATTACTAGAAATAAAAAAACTAGGCAAACTAACACCAATAGTAACAACAATATGATTCATATTAATCCTACGGGTAGCGCAATCAACTAAATATTGTATGAATTAAAAAACTGCTAAGAAATTGATCTTGCAAAAGATATGGAACGAAGATACTCAAGGATGCACTTAATTCAAAYCTATTAAGGCTCACCACCTGCAATACACCTTATCGGGAAAAAAAGATCAAATAAGACCATCAGTCTTGTAAGCCACTCCAAAACTAATAGTAACCAGACCTATAAACCAATGAACCCACATAACAGCTCAAGCCCCTAGACATAACCTCGATGTAWTCAW--------------------------GTAAAGGTTTATGATCTCTAGGAAACCGAACAATACC-AAAATCTTTCTAAGGAACCAACTAY--------CCYYACCCAACCAYGTAGAAAACTTGGAAAAGATGATAAACATTTTACCAGCAATCGAAACGAATCAAAACTTCCTCTTATCAATTAACCCATACAAATTTTAACC-AAACCATAACTTCAAAAAATTTAAAAYATATTAAATCTATGCAAACTAATTTAAGGCCTTCCTCGATAATAATTAACAGTCATCCAGCTTTCTTTAAATCACTTGCAACATTTAAATTAAAATAAACTACAGCTAATCATTCCAAATCGAAACACTTTCAAGTTAAACCACTTTTTTTAATCTAATTGTCAGAGTCTTAAAACAAATGAAACACCTTTTAAAGAAACTGCYTTAACTAAA-------AAAATGCAATCATAAACAATTTCGGCAAATTAAACATTACAACC-------------------GGTAACCGCTGCTAACATTCTAAACCAAAATAGCAGCTTAGGATGCAACT-------ACTTGTAAAGAGTACTATACCCACTTAAAACCTTCCCAAATTATTTAGTATTATGCCTCTCTTAGGTATACCTGGGGACAAGACTTTCCAACCTACTGTTAATTTCGCTAAAATATACATGCGTGGCCCTCTCAGGAGCGGCGGCACACGTAGCCGCCCACCCCGGGGCAGTAATTTAAGCAATAAGTACTTGACTTATTATAGCGAGGGTTTCTTGTGCACAAGAAACCCAACTAACAGCGGCGTGGTAAGACTCAACCGCGCAGATGRATCTTAGCCACGCTAAGGTACATGGGCCCATGCTTAGCGATACTTCAAGTATCGCCAGCGCTGGATGGCGGTGCCCTACTAGAAGCCTGTTCTATCGCGATCCATCTCGCCTACATACCCCGTCGCCCGCCTAAAAAGGCGAGCTAGCGCTAGACAGGGGTATAGCGARATG-AGAWATGGRCTTTTTCTAGAACAGAGAGTGCCCTCTCTTTAGAAATAGATCTATTTTTAGGGCACGTACAGCCCGTCCCTCCTCAGCTAGCTGATGAGGGTCGTAACTAAGTGTACCGGTGCACTTACAGGACGCGTCCTGAGCTAGTGGCAGATGCAAAGGCCTTTAGAGGCCTCTCTCTAGCAATTTATACCGGAAGCTTTTTAGCCAACAATTGTTGCCCCCACCTACTACAAGCGCTAGCCCCGTTCTAGAGTGGGGCTTGTAGTAGGGTGCYGTG-----------------------ATAGGTTTAAAGGAGCTCCTTTAAAAGGGGGGGCGCCCGGCGCCCCCCTACAGGCCTATATAGGCTAAAACGCGCCAGCTGCCGGGCGCGATTCTGCAAAGGAAGGCCCGTGTTTAAACACCTTCAGCGTTGAAGGGCCGCCGTGACGTTACGGCCGCGGTACCGTGAATTGTCCACGGACGGCCGGGTCTTTCTTTGCAGAATCGTCCCTGCAGGACATAGAGACCCTGGGACTTAAAAACCATGGTTTTTGGTTGCGACCTTGGAGCTCCAAACGATCGTCAATTGAAGTCCCAGGGCGAATCTCCTGATCAGGAGGTTCGTGGATCAGGACCCAATGGTG---------------------------------CGGATCCGGTCTCTCTATGACTTCTACGGAGAAGTAAGGCGCCTTTTATATA---CCYGGGGGAAATGCCTAGGTCACTAGTGAAGAGGCCTCTCATTTCCTTTAGAAAAGTAGGCCTACAGGAGCTCCTATACAW-TTTTTCTAAGTAAGGAGCTAGCTTCGGGCCCGAGATGGCCTTCCCTCACTAAGAAAC-GGATAACCAAGGCGCCTTAAGAGCTYTTAGTTTCTGTAAGACCAACAGGCCTGTCCTGATCAGAACTTAAGCAGGCCTTCTAGACAGATRRRCCCACTCTAGCTAAAGCCTAGGCCTGTCTAAGACTCCGGTACATGCACATGAGCTCAAATGATCACCGGAGTCCGATAAGAAGAGGCCTCTAAAGGCCTAARCTAGCTCTTACCCAAGAAAGGA--GCCTCCGCTGGCCAGCGCACATGCCTTTCGAGAAGTGTAATTACTAGCCGACTAACAGGCCTGTACATCTCCATTAAGGCTAGCCTAGAGCTAGGAGGACCTCCTTAGTGAGCTCTTCGTATTTACATTRA---CTTCTGGCCAGAGAAGAGCAAGAAAGTGTCTAGACGCTGATTAGCAATAGCTATAGCTTTCTGCAAATAGTTTAAA------------------------TTCTTATTCRCCAAGGGGTTACAAGAATTCCTGCTGAGCTYAGCYYCYTTGYTTTTAGGATATCCTTGGTGCCACCTTGGCCAAGTAAAAGCA---------------TTGGTACCAAGAAGCTTCTTAGAGT-TCAGAAAAAAAGGCCTTTTCAACTCCCAAAGCTGAATTCAAACTCTTCTGAATTCCTACTTGGCCAAGATGGTCTGAAAAACCATGTTGCAACTAGGAA
n2997 TCATACCAATTTTGACACGGGGTCATAGCAGCATACGCAGCAAGGCTGCTCCAGGGGATTAAGCACCAATTCCCTAAACATGCCCGAAATACCCCCTTCAGCACGCCTCCTATATGGTAACTTGTGTATATGTAGGCCGGGCAATTGGATGAACCTGAACAGATACAACGAACGCCTCATTATCTGAATTATACGGAACGCTGCAGRGTGCGTGTAGGTGGGCTGCTTTGGTGAAACAAACAAATTCACATCACCCGCTTCATGAAATCCTTGTCTGCGTTCCTCTGCCACCCTAATCCTATGCTCTCGAACATTGGCCCTTAAACCGATAAATACCCGTAAAATAACTGAGTAGCGAAACGAACCATATCCCCGGGGTAATTTGCGAGTGCGCTTAAAAGTAAGCTGAACCACCGTTCTCAAGAGAACGCGCTCTTTCGGCCGATCAAGCACTAGAATCCCAACTTATCTTACAGCAACGGATGACGGTAGCACACACAATGTTTATCCGTAAGAAATACACAACATTCTACAAGAGTCTCAAAAACACTAAAATTAAACACAGTCACACCTCGGCCCTAGTACATCACCGCAACGAAGAGAAATACTCTGCTTTTCCGTTGAAACCCATGACAACTCAAACAATCAGGCATCTAACCCCTCAACGTATAGATAACTCTTAACAGAGACTCATGGTGGAGGAGCACCACGGCGCCGACCGGGCATAGAGAGCGTGAATTAGACGAAGGTGATCGCCAAGGCGAGTCCAAAAATTCCCCTTCCCCGTTAGGGGGGAGTAGTCCCGGACGCGGGTGGCGATTCCTGGGTTATGGAATAAAGAAAACCGCTCTCACCTGTTGCAAGACCCCTCCGCGGGAAACCAGCACAAATTGCGGGGGCGCTCCCTTTTGCCGGTACACCGTGAATCGGATTTGAAGCTGTAGAGTGACTAGTTGTAGTGCCATAGGAGGGACGTTATGAAAAGACAGAAGTATCGACCGGAAATGCCATTGTGTATCTAAGGTAGAGCGATTTGAGCCGATTGGGCTCTGCTAGGGTGACGGTACTTCCTAGTTCCCATGAGCTGGATAGGACATTCCCTTGCGGACCCTTGTCGGTACTAAATTAGTCATAAGGAAT-TAATGGTTTACAAACCGCAAAAAGTACGTCCCTCATGGCGTGCGCGAGGACTCTGTCGGTTCAAGGTGGTCGCGCAGGCGATATGCTCCACACAGACTTAAGGGCGGGCGTAACCGAGCACCGCCTCCACTAAGGAGGCGCACAGAGCCTTTATGTAGTAGCATGTTAACATGCCCGCTCCCGGGACGGACAGTCACGAAAGGGGCCTTGGCACGGAAGGACGCCACATTAAACCGATTGCTTGATGGACATACAGGGTACCTCTGATTTTCTATTTACCCACGCTCCAAAATTAACTCAACCACTCTACAACATAAAAATCACACTATCTATAATATTGCTGACCCTGACCAACTATTCGCCCCTCAACTAAACCTACCTTTTCCAAACTAACCAAGGCATGCACTTCAATCCTAACCGCCCTATACAACTTAAAGCGTCCTCGACCAGCCACCTATCGCCCCGGACACCACGCACAGAAACCACCTGCGGCCAGATAGGCCTACCATAGAAGCCCAACAATACAGTACCCCAATGCGGGAACGTGTGCCCATTTCGAATAGCCGCTTCAGGCACTCATGGGGGTCAATGCAATTCTATATCTACGTCTACCGACCTTCGAGCGAATCGCCACAGCAGTCTGAATTAATGGTTTCGTTTGTTCTATGCACGCGGCTCCAGAACCACCGGCCCAAGACTGTGGAGATGCCAAAGGACACGACGTTCAACCGTTTAGCCGAGTTGGCTTAGGGGTGTATTGGAGTCGCCGAAGTTTCAGTCCCCAATCTATGCCTGTGGGGTTTCTGGGATTTCTAAATTTGTTAAAAATACCCTCATAAACGGTATTCGCAACGGGACTCTGTGTGCCGTGCCCTTACTTCAGGACTTCTGCGAGCCCCCCTGACCCCCTCACTTATAACTCCACGTGTGTACGGTGTGGTATTCCCATTTGTATAGCGCGTCCACTATGCCTCGAAACTCTAGCTATCACACACTTGCACGCATGTTGTGGGAGTGACGGTACACGTGCCCACACCCTTACAAAACAGACCCAGCCTCAATCTAAAAGCACCAGAAACCTCCCATTCCAACTCTAGAGCATGCTCGCTTTTCCCACAGACACCCCGCCGCACATAAACAAACCTAACGTTGAGTATTTATTGGACACACACAACTGACCGCCAGGATCCTTACAATCCCTAACCCCCACAGATCCCACGCACCTCACTTAGATTGTGCCAATAGAGCCTGCCCTTCAGCGGGCAGGTACCGGCCCACGGTGAACAACCAGCCAGCTTTCTCGCGTTGGCAAATATTCCAGCATCAGTTTGACAGTGAAGAAACAGTTTTGGAACAATCGCATTACTTTGAAATGCACACCCTCACGCCCCCCCAAATTCCGAAAAAGCCCAAATAGGCAAAGATTATTATAAATAGCGACTAGTTACTACCAACCGATCGCAATACATAACGCCCAACCACCACCCACACGCATAAGAACCCAATACCATAACCCCAAACCCTTACCAACAAAATAGAAGTTAACACTTATATTGAGAAATCTCTATACATAACCATAAGCTTACTCCAGTTGATTACCTGATTAGTGCCAAATTATCCATCAGACACAGGAAATACTAGTGGGGAATTCCAGTTCGCGGGAAGGTCGGATACAGGGGCACAAGTTGTACAATGACCGTTGACACATCCCGCACGGAGATGCTGCCCTCCGGAGGCACGTGCCCTAAAGGGGATCCACACCTCAAACAGCACTCTCGGTTACTGGATGCACAGAAAAAGTTATACCGCAAGAAGCACCCCGTTCATACGTTAGACTCTTGTAACACAGGCGACAAGGCCACCCAAATTCAAGATGTAGACTCGGTTTAGCAAGACAATTCAGTGCCCACCGATTAGATACCAAAAGCAGTACACCAACAAGATCAAAACAACCGTGAAAGGCCAATAATCAAACCAAACAAAAAGGCAGAAAGACCGCGCTAAACACACTACAATTATTAACGTTACCCCCCATAACCAAGCAAGACCAGCTTTAAAGCGGTGGTCCTGGAATACTCAGCAAATCGTTGCTACACCCTACAAGCAACATCCCCAAAAATCAGCCTCTAATGTTATGTTCGATCAACACAGTCCGACTAGGATCGTTTGGCATCAGCTGTCACACCGAGGTTTTATATCCAGCGTTTGTTCTAGATAAGGACCCATAGAGTGGTGCCTGCATTTGGAGAAACTTGACTAGCACGGTGTGGTTGGACACACTTGCCTCCCTCAGGAAAACCATCCGTGTAACCGAATCTGAACTCCTTTTAGACGTACATACTCATGTTGCATCGGCGATACGACCGACCCAACGTTTCTGTGACCTACAACGGGCGCGGTGCACTCACCCCATACCTAATCCCTCCCTTCCGGACTACATAGACCGGCCTAAAGCAGTTATTTACTACTCAAGGCGAAA----CCTCATTCACCTCACCTCACACCTTTTCGCACTCTTGAATATAAAATCCTTTTCAACAATCTCC-CCAGTCCTATCACCGAAAAAACAGCACCACAAAATACCTAAGAACCTATCGCTACACAAAAGCCATCCCATAAATCTCAGTAAAGAAAACTCTCTCAAAACCAAAAAGCAATAATTTCTCACTCTTTCTCTTCTTAGATTGATACGAGCATTGCTGTTACTCAGTATTTAACTGCCCCCCTTTTTCCTTCTTTCTCTGTCTCTCTCTCATATGTTTTTCTCGTCTACTTGCGGCCACAACTTGCTGCTCACTCAATCTCTTTTCTTTTGGAACTGCTCCCAACTATTTCCGCTCTTGATCCTCACAGCCTATCAGACATTCGTATAACCGCTCTTTTCAACATTTTATTCCTTTTACGCTATCCATTCTCTCCACTTTCCGTTGTGCCACGTGAAATTATTGAATTCTCTCTGTGACGTCTCACGTCCATTACACATTCTTGTTTGCCTCTCGAAGTTCGCGTATACTCTTCTTCACAACGCTACCTAATTTACCCCCTTTTCGTCACGCCGAGATCATCACTCGTTTCCCTCTATGTCCTATGTCATTAGCCTCCCTCTCCTTATCCTCTTTTCCCCTACCTTCTTGTCCCTTGGGTGTAACACGATTCTCCTCATGGTCTTTTAGCATCTTCTGTACTTCCCTTTCTACCACTATCCTTCCGCACCTTACCTTTCTTCTCGTCCTCGTTCAGTTTAATCAAATCCCCTTTCTTCTTGTTTATGTCAACCTCTCCACCAATAAGACAAACGCCCCTTCCTCCTTTCTCCTTTCCTATCTTCGGTTCCAAAATGCTATTTGCGCGTTGCCTGTTTGCATGACGCTTGAAATAATTTCCACTTTTTTTTTCTTTGGTGAGTTCTTTGCCATCTCGTAATGTGTTCCCTTTTTCCCCTACGCGCGGCTACCTCGATCACGCCTATCTTCTATCGTCCTTGCTATTCCCTATACCCTCAAACCTTTGCTTTCCTTTTTCTCTTCCGTCTTTCAGATACCTTACCGGGACTTAAATTGTTGACATATTTTCGTGTTCATTCAACGAAACTGATGTTGCTTCTGTTGTTTGCAATTCTGTATACGCATCCCCTTTCTCCGTATTGGTCCTAGGCTAGACCTTGCTGTTTTTCTGGTCGTTTCACCTATCTAACAATTCATAATTCTGCTTCTTCGTCAGTCTTCGACTACCGCACATGTTTCGTATCTTCAATTGTCGTCGGACAACACACTGACTCCTGCTTCTCCTTTTYTTTGACTCCAGATCACATTCCATAGTAGGCCCAACTAACCATATAAGTCCCCATGTAACCCCTTAATTATAAACTTTCTCTGGTTTATTCTTTTAATCCGCTACAATATTGCTTCCTTTTTTCTCCTATTATTAATAACATCTACTGAAGAGCAAACATAATCTACATTCCCATCCGATGTTATAAGTTTCTACCTGTTTCCGATTACGCTCCTGTACACTCGGTAACCTTCCGCGTTAGAGCATGGCAAGATCTTTACCCTCATAAGCCTTCCCCCTCATACGCGTTTTCTCGTCTTTTTACATTATCCCACTCAACACCCACCCGCGCGCATATGTTAATCGCATTGTCTTTTCTTTCCTTTCCCAAGGTCAGTCCTATGTTATTCAATTTCTAACGAAGCTTTCCTTCTTTTTATTGTTCACTCCCCATCTATCTCTCTGTCCTTCGTGAACCTCTCATTCAGCCCCTTCCTTTTACCGTTTGCTCTGTGTCCATCCGATTTATTCCCCTCTTCTTCCTCTTCTCTTTTTCTTATCTCTTACATTTTTTGTATAAATATCAACACAATTACGCGCTTGCCCCTTCCCGTTTGTAAACCATTCTGTTCTTTTTTAGGGATTGAGCTAGAACCCTAAGTGAGTTTTTCCACTTTTGTTGCTTACGTCCCCATGGTGCCCGTACTACTATCTTACCTTTCCGTCTCGCAAGTCAGAGAACTACTCTCTTTGTATCCTACTAAAACCTCTCAGTAGCCTTTCCGTAGTATTTGCCTTCTGTTGTCAAATCCAAATGTACCCGAGATTATTGTTTATCTAGGGCGTATTTTTTTTCTCTCTTTCTTATGTCACACACAATCCAAGGTACTGCCGTCTCTGTTTTCTTTTTTATATCTTTCTCGCTATCACTTCTTGCCTTTTTTCTGTCAAGCAGGTAGCAATCTTATGTACCTCTGGTGTCTAGCATTCCTTGTAGTTTCTATCTCTGCTACACCCTCTTCTTTTCTCCGACGCGTCTTTCCCGCAGCAATAATATTAGATTATTTCCTCTTCTCTTCCAATTGCACCCAGTTTCCTGTAGTACCATCAAATCAGCGTAATCCCTTTTCGGTTCTTTTCGAAATAAACTTGAGTTTCCTTCTACTTTTCTCCCATTTTATCTACCTTCCTTTTCGGGAACAGTGCGTATTTACTTGCTCTTTCTTATATACGCTATCCTATCACCTCTCGCGCTCGTCTTTCTTTACCTAGTATGTCACATACCTCGCTTTCCTTTATGGAGTTGTCTTTGCTCAATGACTTCTCTGGCTTCGCTGTGACATACTTCACCTGATGTTTGCGTTACAGCTCGCTTTTTCAGTCCCTTTGTCACAAAGCAGGTTTTCGGTACTTCTTGCGGTTCATCATCTCCCCATTCATCTTTCTTAGCTTCTTTCGTCCTTCCCACTTTTTCCAGGCTCCATCCTCGCACGAATTTCTATTCTTTTTTACATTCTTA-TACCTTTACCTTTCTCTTTTCTTTCTTCCATAACCCCTCCCTACCTTCGTTCTTTTTACGCACTTCAGAGATCCATATCTGTATAAACTTTTCTCTTTCGCTTATCTGATCCACATCATTCATTCTTTCTTCTCTCAATTTTTTGGAGTGTTCTTTTGGGAGGCACACCCTACTTAAGTGATGTTTGTCGTCCCTACGATAACCAACATCTTCTTGTTTCCCGACCATGTACGTCCCTAGCCCTCCTTACGCTTTCGTTTTTGCACTTCAAACCTCTGTGTGCTCCTTCCCGCTCAAATAATTCTCCCGATGTTTTCTGTATCATCTTATCCACTTACTTTTGCGCTTAGTAGAAATGATGGTAATTCCCCCGTCTGATCTTGCCTTCGTACAATTTAGTAACATACGCTTTCTTCCCTCCCAGTGTCTTTACGTAGTCCTCCTAAACCCTCACTCGTCTGGTTCGTTTCCATTCCACCCTCTCTTCACCCTTTCTTGTTTCTATCATCAATCTTAAACACATCTCTGATACTTAGTACCATTAGGAATCCATTATCGAAATGCAGTCATATCCCACCCCTACGTTACATGCTCTCTTTTTTCCAGTCCATGACACTTATTAACTTATCCCCATCCGGATGCTTGTGTTCATTCGTTTCTAACCACCTCTCCTCACGGATAAGGTTGATACAGCCTTTTGTATATGGGTAAGCATAAACGACGTTTTTCTTCCCTTGATTCGGATCTGGCCTTCATTCCTCATGACTTAGCGGGTCTAACCTCGTTCTATTTCTTTCGTCTTATCTTAACGCAACTGTTCAGAATCTACATCTAATTGTCTTTTCTTCTCTTCCATTGACAATCCCACTCCCCATACAGATTTCACTTGCTCAATGGTTCTCCCTTTTTTTCTTAACAAGCTCTGCTCATTTGTTTCATTTTCGTGGACTAACTTTTGATCCTCATTTTTTTTCCTGCTAAAT----TAGCAGCCGACCAATAAAAAGAAACCCAAAAACCCCGTAAGACCATACAGAGCCCTAGTACCAT-CAATCAAACAAAAAAACACTCCACCTCCGTGAATGGAGAGTAAAAAACCATAAAAAAGAAGACACAACCCCAAGCAAACAACTTGGGTGGAGAGCAAACACAAAAATCCCATTTCGCACTTCATATAACCTAATAAACACTGATAGCACCACTTACAACAATAGAACCAACCCAAACCGTATCACTTACATACTCTACTCCCCCCTACTTACAACCGTAACAAACCTAATAATACAATAATGGCAAATGTCCCAAAAATCCACACAATTCCCATCCTTCAACCCACCACAAAAGAACTCGCAAATATCCCATAAAAATCAATCAGTTACCTCACTACGTTCCAAACGACCTATCTACATCCACATCCACACAATATCCGTCAAAACACCACCCCGAATCCAACCACAAAAATGACATGGCCTACTCTCAGTCTCGACCTTCCCACAACTTATCCGAATAAAAACCTTACCCCCCAATCCATAGAACACCACACTAACATACACACTCAACCAATTTAATCAACTCAAAAACTAATCATCCTCATAACTACACATTCCACCAAAATAAACTCCAAACAACCCACACATCCACAAAAAAATTAAACCACACTACTTCCGAATATCCTCTACCCACCCCTCAAAAAACATACATACGAATAAACCAAACTCATCCAACCCACACCAAAAAGCATAAGTTAAATAAAAATACACCCATAAACACCCACTATTAACATTACCACCAAAACCTATACCTTTCCCTCTCCTATCCCACCTCCGGCCTTAACTAACCATTCAACTCTTAAATAATTTTCATCTTATCAAGCGAATTACCTTTTTCTTTAATCCAAATAACACTATACTCTATCCGCACCAAACCACCACGATCCGTAAATCTCACAAAAGAACTGAACATTCTTTTCATTCCCACCAATTCCCAAATCTCCAATCAACATCGGTGTTACAACAATCCCCCAACTAATTTTCTATCATTCTCAGCCTTTAGACTTACATCCACTACCACTTATAACTAACGTAGCCTATAAAATACAAGCATAATTACAGCCAACCCATAACATACCACCCAACCGCTTTACTTAGTCAACATTGAACAACGTTAACACTTCCCTTTTACTCAAACCAACTCATCATTAATTCCTCAAAACTCTCAATCTCACTATTACTCTAAATACCTATATAATCACCTCACCATACAAAAACACTGTCCCAATTCCTCCCACTATCATA-ACCCAAACAAAAAAAGAAAATCCTAACCCCATTTCCTAAACCCACAAGGCTCTACACACACCTTAAAATACCCTTTACAAACCCAACTATCGAAAAAACCCAACGAATAACAACGATCCCCATCAACAACGCAACATCATTAAAACCCTAACACTGCACTACTATCCTACAAAAATACTTAAAATCCACCCAAGTCCACTCCCATTCTAAACACAAAGTTACAAAACACATTCCAAACCTTACCACTGTCTCCACCAAATCACACCGTAATATTCCAGAATTACAATTCGTAAAACCACCAATACACCCTATCATCATAACTCAACACAAATAGCACCTCACCCCAAAATAACACTAATTCAACACCCTTATCCCCCCTAAACCGATTAATACAACAACTAATCTCAAAAACCAACTCACAAACATATTCAACACAAACTCTAAATCTAAAACGATTTACCCAAAAGCTCTCTCCTCTAAACACCAGACAGTCTAACAACCTCACACCATCTATATCCACTTCAAAACCACAGACAAAAACACATCCCACGCCACAAGCCAGACAACTCCAACTCCATTCCTTCCAAACCAACAACCCCAATAATACATAACATAAAAATCCAAACCCAACCTCACAATGACAACGCCACAACCCAATCAACCCATACCACAAATAACTAATAACCCAACCATTACCCATATTTAAAATCCCAACCAAAACCCACAACCACCTTTCAACAGTTATACATTCATCTCCCCACAATCAATACCGACCTTTCAGCACACCCAACTCCACAAACACGCTACACAACTCACCCAAAAACACATATACACAGTTCACCACTAACAACATAAAACATACCTTTAATCACCCATATCCACTACACCCAACCTCCACCAATACAACAACAAACTTCCTCCAAAACCAATAGCAAAAAAGTACCACCCACTCATCATACCTATCCCGCAACAACAACCCCCTGACATCGTATAACCTTAAAGACCTCTAAGAAATAAAATTAATCCCTACCACTAACAGAATCTCACACATACCCTTACTCAACTCTTTCACCTCCAAAACAACTATACCTAAACTCACACAAAAAACAACTCACAACGCCTAAACAAAGCTCCACTTACACCCCACCATAGGCATCCACAACACCAACACTAAACATAATTGTCTAATCATCCTAACACCCCCACTACCAATAACAACCTATACAGCATAATACCAAATACACAACTCCAAGCACTAACTTACTGAACAAAGGCACCCTAGGTACACCCATCACTACACTCAAAAAATCACCATACCAAAATACAAACCGTGCCTTCATATCAATATCACTACCCCAACAAACCACCACTAAATTACCAACACTACAACCATAAAAATTAACAATACACCAACGTATACAACCACACCCCATCTAATACTACCTCACAAAAACAATCCCAACCCATAAACCAACCCTACACTCAAAAGTCACCA-GGCAACTCCCACCAAACCCTTCTACCGGTACGCACACCAACTAAGTCATCCTATCCCCCGAACCCCCACACTTCCCACACCCAGCACCAATCTTCACACAACAATACATACAACTTTACTCCAAACACTAACAACTTCACAACTCAACACTAACATTTAACAAAAACATCAACACCTATATACTTCTACAACTTCCAAACAATACACACAAATCATCCATCAAAACATCATTACAAAAACAACCATAGCTTTAGAAATCACCCTCCAATCCAATAAACCCACAATCACCTATCCCATTCAACTCCCAACAAAAAACTCAACCCAACCACCAATACCATAACACCAACCTCATCAATCAAAAAAAACTAACCCCACTCTTCAAACCCCCACCAACCCTACTCCCCATCACCACTAACCCCCCCCCCAGCCACAAATCATCCCAACCACTTACTCTCCACAACCCATCCCCACCTACAAATAACGGACGAATCCCCCTATCAAAAAAACATCCCACCAACTCACTCTCACCCCCAACACCCAAACCTAAACTTTACTCCGCAAAAAAAATTAATAATACACAATGAACACCAAACCATCCCATACCAAGCACCAGATCTTACTCCCATCTTCTACCCTAACTACAAACTACCATAAAGAATACTATCCAACCACATCCCACAGTAAATCCCTACAAACCCCTTCACCAAATCCCACCCAGAACCATCCAGAAAACTTACTCAAAAAAACAACACCACACACTCCCAACAGAATAGTCAATCCATAACCCACCCCACACTCTCTCTTCCGTAAGACCTAATTACCCACCTTACCTAACCAATATACCCCATACCCCCCCAGCAACTCACCTATATATCAAAACTACACTCACTCTCAAAAATCATCCAATACAAACACACGACAAACACCAATACAATACTATCAAATCCGAAATCCTCCAAACCCCCCCCCACACCTCACAATAA---ACCGTTCGAACGCGCACCAATAAGCACCTGATCCCAAAATCCCTACAGCATCCCACCTCCCGA-CCCACCCCCCCATCACACCCACACGACCATCGAGCCCAACAACACCATCCAACAAGCGATAACCATAAACACTCACCCACGCCAAGAGTACCCACCACAAACAAGCAAGACATTACAAAAAGTTCCAAGTATCCGCACCCCATAAATCAATAT-CAGACCAAAATCACCCAAGACTTGCTTAGCTCCACTATTCATAATAGTCCTCAGGTAAACCAGCCACCGCGGTCAACGTAAAGTTAACATGCTATCTAACCAACAACATAAATGTCATAACTATACCTAAAACCCTCATAAAAATCATCCACGATAAATTTAAACGAAAAACATTAGATACCTACCTAAATCTACACCCGAGAACTACGACAAACTAAAACTCTAACTAACCCACGGATAATAACCCAACACCCAATTGCCATGCAGGCCAATGAACAATAACAATACACAATCAAATATAACAATCAACGAAATGAAAAAGGCGGACAGTAACAAGAACGAAGCTGGCCCTACCACACAATGCTATAAATAATAACTCCTAAAATAAAAGGGGAAGCATATTAGCTATAAACTAAAGCATTCAGCTTACACCTGAAAGATGTCCTAAACCCAAGACTGAGCTCGGCAAACTTAAGCACTCTTCAAATCTCTATCTCTAGCTCAGCTCAATAAAACCAAACAATCTACTACAACACCTAACACTCCATTCCTAGTAGGCGAGAAAAGTTGACGCAATAGAGACACGTAGTAAGAAGGATGAAATAACAGTGAAAAGCAAGTGAAAAACAGCAACCAACCGTACCTCTTGCATCATGAAAGAACACCGAACGGATAACCCATCGAAAAGGAGTAATCAGAAACGTGGCAAAAAATAGAAAAAATCGACTGATAGCTTTGAAACCTAAATCATCCCCTCCCGGATTAAACAAACCGCGAGATAATAAGTACAGAAAGAATACAATCTCCACTATAATTTACCCCCAACACATACTGCCTCAAGCAATAAAAAAGTGTCAAATAACCAACCATAAAAATTCAAAAACGCCATGACCACCACTATAATGCTAAGAATCAATATGAGTATACCCTTCTCTTAAAAGCTTACATACCCATTATTAAAACACTTATACTACTACCTCAACAAGACAAATATTAAACCACCTTACCAACTCAATTACTAGAAATAAAAAAACTAGGCAAACTAACACCAATAGTAACACCAATATGATTCATACTAATCCTACGGGTAGCGCAATCAACTAAATATTGTATGAATTAAAAAACTGCTAAGAAATTGATCTTGCAAAAGATATGAAACGAAGATACTCAAGGATGTACTTAACCCCAAACCTACAAGGCTCATCACCTACAATACACCTTATCGGGAAAAAAAGATCAAATAAGACCATCAATCTTGCAAGCTACTCCAAAGCTAATAGTAACCAGACCTATAAACTAGTGAACCCACATAACAGCTCAAGCCCCTAGACATAACCTCGATGTATTCAGCAAGTTGTTCTTAATAACTGGGTTCAGCAAAGGTTTATTATCTCTAGGAAACCGAACAATACCAGAAATCTTTCTAAGGAATCAACCACCAAGAAAACCTCATCCAACCACATAGAAAACTTGGAAAAGATGATAAACATTTTACCAACAATCGAAACAAATCAAAAT-------TATCAATTAACCCATACAAATTTTAACCTAAACCATAACTTCAAAAAATTTAAAACACATTAAATCTATGCAAACTAATTTAAGGCCTCCCTCGATAATAATTAACAGTCATCCAGCTTTCTTTAAATCACTTGCAACATTTAAATTGAAGTAAACTACAGCTAATCATTCCAAATCGAAACACTTTCAAGTTAAACCACTTTTTCTAATCTAATTGTCAGAGTCTTAAAATAAATGAAGCACCTTTTAAAGAAAATACCCTAATTAAACTTCCAAAAAATGCGACCATAAACAATTTCGGCAGATTAAATATTATAATCACTGTGATAGATTTAAAATGGTAACCGCTGCTAACATTCTAAACCAAAATAGTAGCTTAGGATGCAACT--------YTTGTAAAGAGTACTACACCCACTTAAAACCTTCCCAAATTATTTAGTATTATGCCTCTCTTAGGTATACCCATGGACAAGACTTTCCAACCTACTGTTAATTTCGCTAAAATATACATGCGTGGCCCTCTTAGGAGCGGTGGCACACGTAGCCGCCCACCCCGGGGCAGTAATTTAAGCAATAAGTACTTGACTTATTATAGCGAGGGTTTCTTGTGCACAAGAGACCCAACTAACAGCGGCGTGGTAAGACCCAACTGCGCAGATGGATCTTAGCCACGCTAAGGCACATGGGCCCATGCTTAGCGATACTTCAAGTATCGCCAGCGCTGGATGGCGGTGCCCTACTAGAAGCCTGTTCTATCGCGATCCACCTCGCCTACATACCCCGTCGCTCGCCTAAAGAGGCGAGCCAGCGCTAGACAGGGGTATAGCGAGATGGAGAAATGGGCTTTTTCTAGAACAGAGAGCAACCTCTCTTTAGAAATAGATCTATTTTTAGGGCACGTACAGCCCGTCCCTCCTCAGCTAGCTGATGAGGGTCGTAACTAAGTGTACCGGTGCACTTACAGGACGCGTCCTGAGCTAGCGGCAGATGCAAAGGCCTTTAGAGGCCTCTCTCTAGCAATTTATACCGGAAGCTTTTTAGCCAACAACTGTTGCCCCCACCTACTACAAGCGCTAGCCCCGTTCTAGAGTGGGGCTTGTAGTAGGGTGCCGTGGGGGGCCTGTGAATGTTCCCTATATAGGTTTAAAGGAGCTCCTTTAAAAGGGGGGGCGCCCGGCGCCCCCCTACAGGCCTATATAGGCTAAAACGCGCCAGCTGCCGGGCGCGATTCTGCAAAGGAAGGCCCGTGTTTAAACACCTTCAGCGTTGAAGGGCCGCCGTGACGTTACGGCCGCGGTACCGTGAATTGTCCACGGACGGCCGGGTCTTTCTTTGCAGAATCGTCCCTGCAGGACATAGAGACCCTGGGACTTAAAAACCATGGTTTTTGGTTGCGACCTTGGAGCTCCAAACGATCGTCAATTGAAGTCCCAGGGCGAATCTCCTGATCAGGAGGTTCGTGGATCAGGACCCAATGGTGCGCTATTGGTCGTTAACGAGTCCTGATCTAGACCGGATCCGGTCTCTCTATGACTTCTACGGAGAAGTAAGGCGCCTTTTATATATAACCCGGGGGAAATGCCTAGGTCACTAGTGAAGAGGCCTCTCATTTCCTTTAGAAAAGTAGGCCTACAGGAGCTCCTAT---TATTTTTCTAAGTAAGGAGCTAGCTTCGGGCCCGAGATGGCCTTCCCTCACTAAGAAACTGGATAACCAAGGCGCCTTAAGAGCTCTTAGTTTCTGTAAGACCAACAGGCCTGTCCTGATCAGAACTTAAGCAGGCCTCCTAGACAGATGGGCCCATTCTAGCTAAAGCCTAGGCCTGTCTAAGACCCTGGTACATGTACATGAGCTCAAATGATCACCAGAGTCCGATAAGAAGAGGCCTCTAAAGGCCTAAGCTAGCTCTTACCCAAGAAAGGAAGGCCTCCACTGGCCAGCGCACATGCCTTTCGAGAAGTGTAATTACTAGCCGACTAACAGGCCTGTACATCTCCATTAAGGCTAGCCTAGAGCTAGGAGGACCTCCTTAATGAGCTCTTCGTATTTACATTGATCTCTTCTGGCCAGAGAAGAGCAAGAAAGTGTCTAGACGCTGATTAGCAGTAGCTATAACTTTCTGCTAATAGTTTAAWCTTAGMCTGTGATTCTAAAGAAGCTTCTTATTCGCCAAGGGGTTACAAGAATTCCTGCTGAGCTCAGCCCCCTTGCTTTTAGGATATCCTTGGTGCCACCTTGGCCAAGTAAAAGCA-------------------YACCAAGAAGCTTCTTAGAGTATCAGAAAAAAAGGCCTTTTTAGCTCCCAAAGCTAAGTTCAAACTCTTCTGAGTTCCTACTTGGCCAAGACGGTCTGAAAAACCATGTTGCAACCAGGAA
n2998 TCATACCAATTTTGACACGGGGTCATAGCAGCATACGCAGCAAGGCTGCTCCAGGGGATTAAGCACCAATTCCCTAAACATGCCCGAAATACCC------GCACGCCTCCTATATGGTAACTTGTGTATATGTAGGCCGGGCAATTGGATGAACCTGAACAGATACAACGAACRCCT---------AATTATACGGAAC-------------TGTAGGTGGGCTGCTTTGGTGAAACAAACAAATTCACATCACCCGCTTCATGAAATCCTTGTCTGCGTT----TRCCACCCTAATCCTATGCTCTCGAAMATTGGCCCTTAAACCGATAAATACCCGTAAAATAACTGAGTAGCGAAACGAACCATATCCCCGGGGTAATTTGCGAGTGCGCTTAAAAGTAAGCTGAACCACCGTTCTCAAGAGAACGCGCTCTTTCGGCCGATCAAGCACTAGAATCCCAACTTATCTTACAGCAACGGATGACGGTAGCACACACAATGTTTATCCGTAAGAAATACACAACATTC------------------ACTAAAATTAAACACAGTCACACCTY--------------ACCGCAACGAAGAGAAATACTCTGCTTTTCCGTTGAAACCCATGACAACTCAAACAATCAGGCA-----------------TAGATAACTCTTAACAGAGACTCATGGTGGAGGAGCACCACGGCGCCGACCGGGCATAGAGAG-----------------YGATCGCCAAGGCGA---CAAAAATTCCCY--------------------------------------------------ATGGAATAAAGAAAACCGCTCTCACCTGTTGCAAGACCCCTCCGCGGGA-------------------GGCGCTCCCTTTT----------CGTGAATCGGA---------------------------WTGCCATAGGARGGACGTTATGAAAAGACAGAAGTATCGACCGGAAATGCCATTGTGTATCTAAGGTAGAGCGATTTGAGCCGATTGGRCTCTRCTAGGGTGACGGTACTTCCTAGTTCCCATGAGCTGGATAGGACATTCC---RCGGACCCTTGTCGGTACTAAATTAGTCATAAGGAA-------GTTTACAAACCGCAAAAAGTACGTCCCTCATGGCGTGCGCGAGGACTCTGTCGGTTCAAGGTGGTCGCGCAGGCGATATGCTCCACACAGACTTAAGGGCGGGCGTAACCGAGCACCGCCTCCACTAAGGAGGCGCACAGAGCCTTTATGTAGTAGCATGTTAACATGCCCGCTCCCGGGACGGACAGTCACGAAAGGGGCCTTGGCACGGAAGGACGCCACATTAAACCGATTGCTTGATGGACATACAGGGTACCTCTGATTTTCTATTTACCCACGCTCYAAAATTAACTCAACCACTCTACAAC----AAATCACACTATCTATAATATTGCTGACCCTGACCAACTATTCGCCCCTCAACTAAACCTACCTTTTC------AACCAAGGCATGCACTTCAATCCTAACCGCCCTATACAACTTAAAGCGTCCTCGACCAGCCACCTATCGCCCCGGACACYACGCACAGAAACCACCTGCGRCY----AGGCCTACCATAGAAGCCCAACAATACAGTACCCCAATGCGGGAACGTGTGCCCATTTCGAATAGCCGTTTCAGGCACTCATGGGGGTCAATGCAATTCTATATCTACGTCTACCGACCTTCGAGCGAATCGCCACAGCAGTCTGAA-TAATGGTTTCGTTTGTTCTATGC-CRCRRCTCCAGAACCACCGGCCCAAGACTGTGGAGATGCCAAAGGACACGACGTTCAACC-TTTAGCCGAGTTGGCTTAGGGGTGTATTGRAGTCGCCGAAGTTTCAGTCCCCAATCTATGCCTGTGGGGTTTCTGGGATTTCTAAATTTGTTAAAAATACCCTCATAAACGGTATTCGCAACGGGACTCTGTGTGCCGTGCCCTTACTTCAGGACTTCTGCGAGCCCCCCTGACCCCCTCACTTATAACTCCACGTGTGTACGGTGTGGTATTCCCATTTRTATAGCGCGTCCACTATGCCTCGAAACTCTAGCTATCACACACTTGCACGCATRTTG-----RTGACGGTACACGTGCCCACACCCTTACAAAACAGACCCAGCCTCAATCTAAAAGCACCAGAAACCTCCCATTCCAACTCTAGAGCATGCTCGCTTTTCCCACAGACACCCCGCCGCACATAAACAAACCTAACGTTGAGTATTTATTGGACACACACAACTGACCGCCAGGATCCTTACAATCCCTAACCCCCACAGATCCCACGCACCTCA----------------ARAGCCTGCCCTTCAGCGGGCAGGTACCGGCCYA-----------CAGCCAGCTTTCTCGCGTTGGCAAATATTCCAGCATCAG------AGTGAAGAAACAGTTTTGGAACAATCGCATTACTTTGAAATGCACA----CACRCCCCCCCAAATTCCGAAAAAGCCCAAATAG--AAAGATTATTATAAATAGCGACTAGTTACTACCAACCGATCGCAATACATAACGCCCAACCACCACCCACACGCATAAGAACCCAATACCATAACCCC--------------AAAATAGAAGTTAACACTTATATTGAGAAATCTCTATACATAACCATAAGCTTACTCCAGTTGATTACCTGATTAGTGCCAAATTATCCATCAGACACAGGAAATACTAGTGGGGAATTCCAGTTCGCGGGAAGGTCGGATACAGGGGCACAAGTTGTACAATGACCGTTGACACATCCCGCACGGAGATGCTGCCCTCCGGAGGCA-------TAAAGGGGATCCACACCTCAAACAGCACTCTCGGTTACTGGATGCACAGAAAAAGTTATACCGCAAGAAGCACCCCGTTYAT------------------------GACAAGGCCACCCAAATTCAAGATGTAGACTCGGTTTAGCAAGACAATTCAGTGCCCACCGATTAGATACCAAAAGCAGTACACCAACAAGATCAAAACAACCGTGAAAGGCCAATAATCAAACCAAACAAAAAGGCAGAAAGACCGCGCTAAACACACTACAATTATTAACGTTACCCCCCATAACCAAGCAAGACCAGCTTTAAAGCGGTGGTCCTGGAATACTCAGCAAATCGTTGCTACACCCTACAAGCAACATCCCCAAAAATCAGCCTCTAATGTTATGTTCGATCAACACAGTCCGACTAGGATCGTTTGGCATCAGCTGTCACACCGAGRTTTTATATCCAGCGTTTGTTCTAGATAAGGACCCATAGAGTGGTGCCTGCATTTGGAGAAACTTGACTAGCACGGTGTGGTTGGACACACTTGCCTCCCTCAGGAAAACCATCCGTGTAACCGAATCTGAACTCCTTTTAGACGTACATA--YATGT-GCATCGGCGATACGACCGACCCAACGT---TGTGACCTACAACGGGCGCGGTGCACTCACCCCATACCTAATCCCTCCCTTCCGGACTACATAGACCGGCCTAAAGCAGTTATTTACTACTCAAGGC--------CCTCATTCACCTCACCTCACACCTTTTCGCACTCTTGAATATAAAATCCTTTTCAACAATCTCC-----------YACCGAAAAAACAGCACCACAAAATACCTAAGAACCTATCGC-ACACAAAAGCCAT-TCATAAATCTCAGTAAAGAAAACTCTCTCAA---------GCAATAATTTCTCACTCTTTCTCTTCTTAGATTGATACGAGCATTGCTGTTACTCAGTATTTAACTGCCCCCCTTTTTCCTTCTTTCTCTGTCY-------ATATGTTTTTCTCGTCTACTTGCGGCCACAACTTGCTGCTCACTCAATCTCTTTTCTTTTGGAACTGCTCCCAACTA--------YTTGATCCTCACAG-------------CGTATAACCGCTCTTTTCAACATTTTATTCCTTTTACGCTATCCATTCTCTCCACTTTCCGTTGTGCCA----AAATTATTGAATTCTCTCTGTGACGTCTCACGTCCATTACACATTCTTGTTTGCCTCTCGAAGTTCGCGTATACTCTTCTTCACAACGCTACCTAATTTACCCCCTTTTCGTCACGCCGAGATCATCACTCGTTTCCCTCTATGTCCTATGTCATTAGCCTCCCTCTCCTTATCCTCTTTTCCCCTACCTTCTTGTCCCTTGGGTGTAACACGATTCTCCTCATGGTCTTTTAGCATCTTCTGT-----------------TATCCTTCCGCACCTTACCTTTCTTCT--------------TTAATCAAATCCCCTTTCTTCTTGTTTATGTCAACCTCTCCACCAATAAGACAAACGCCCCTT-----------------TATCTTCGGTTCCAAAATGCTATTTGCGCGTTGCCTGTTTGCATGACGCTTGAAATAATTTCC-----------------TGAGTTCTTTGCCA----GTAATGTGTTCT--------------------------------------------------TTGCTATTCCCTATACCCTCAAACCTTTGCTTTCCTTTTTCTCTTCCGT-------------------GACTTAAATTGT-----------CRTGTTCATT---------------------------TTRCAATTCTGTATACGCATCCCCTTTCTCCGTATTGGTCCTARGCTAGACCTTGCTGTTTTTCTGGTCGTTTCACCTATCTAACAATTCATAATTCTGCTTCTTCGTCAGTCTTCGACTACCGCACATGTTTCGTATCTTCA---GTCGTCGGACAACACACTGACTCCTGCTTCTCCTTT-------YTCCAGATCACATTCCATAGTAGGCCCAA-TAACCATATAAGTCCCCATGTAACCCCTTAATTATAAACTTTCTCTGGTTTATTCTTTTAATCCGCTACAATATTGCTTCCTTTTTTCTCCTATTATTAATAACATCTACTGAAGAGCAAACATAATCTACATTCCCATCCGATGTTATAAGTTTCTACCTGTTTCCGATTACGCTCCTGTACACTCGGTAACCTTCCGCGTTAGAGCATGGCAAGATCTTTACCCTCATAAGCCTTCCCCCTCATACGCGTTTTCTCGTCTTTTTACATTATCCCAC---AYACCCACYCGCGCGCATATGTTAATCGCATTGTCTTTTCTTTCCTTTCCCAAGGTCAGTCCTATGTTA------TTCTAACGAAGCTTTCCTTCTTTTTATTGTTCACTCCCCATCTATCTCTCTGTCCTTCGTGAACCTCTCATTCAGCCCCTTCCTTTTACCGTTTGCTCTGTGT----CCGATTTATTCCCCTCTTCTTCCTCTTCTCTTTTTCTTATCTCTTACATTTTTTGTATAAATATCAACATAATTACGCGCTTGCCCCTTCCCGTTTGTAAACCATTCTGTTCTTTTTTAGGGATTGAGCTAGAACCCTAAGTGAGTT-TTCCACTTTTGTTGCTTACGTCC-CATRGTGCCCGTACTACTATCTTACCTTTCCGTCTCGCAAGTCAGAGAACTACTCTCTTT-TATCCTACTAAAACCTCTCAGTAGCCTTTCCGTAGTATTTGCCTTCTGTTGTCAAATCCAAATGTACCCGAGATTATTGTTTATCTAGGGCGTATTTTTTTTCTCTCTTTCTTATGTCACACACAATCCAAGGTACTGCCGTCTCTGTTTTCTTTTTTATATCTTTCTCGCTATCACTTCTTGCCTTTTTTCTGTCAAGCAGGTAGCAATCTTATGTACCTCTGGTGTCTAGCATTCCTTGTAGTTTCTATCTCTGCTACACCCTCTTCTTTTCTCY-----RTCTTTCCCGCAGCAATAATATTAGATTATTTCCTCTTCTCTTCCAATTGCACCCAGTTTCCTGTAGTACCATCAAATCAGCGTAATCCCTTTTCGGTTCTTTTCGAAATAAACTTGAGTTTCCTTCTACTTTTCTCCCATTTTATCTACCTTCCTTTTCGGGAACAGTGCGTATTTACTTGCTCTTTCTTATATACGCTATCCTATCACCTC----------------TTACCTAGTATGTCACATACCTCGCTTTCCTTT-----------TTTGCTCAATGACTTCTCTGGCTTCGCTGTGACATACTTC-----ATGTTTGCGTTACAGCTCGCTTTTTCAGTCCCTTTGTCACAAAGCAG----TCRRTACTTCTTGCGGTTCATCATCTCCCCATT---CTTTCTTAGCTTCTTTCGTCCTTCCCACTTTTTCCAGGCTCCATCCTCGCACGAATTTCTATTCTTTTTTACATTCTTA-TACCTTTACCTTTCTCTTTTC-------------YCYTCCCTACCTTCGTTCTTTTTACGCACTTCAGAGATCCATATCTGTATAAACTTTTCTCTTTCGCTTATCTGATCCACATCATTCATTCTTTCTTCTCTCAATTTTTTGGAGTGTTCTTTTGGGAGGCACACCCTACTTAAGTGATGTTTGTCGTCCCTACGATAACCAACATCTTCTTGTTTCCCGACCATGTACGTCCCTAGCC-------CGCTTTCGTTTTTGCACTTCAAACCTCTGTGTGCTCCTTCCCGCTCAAATAATTCTCCCGATGTTTTCTGTATCATCTTAT-------------------------ATGATGGTAATTCCCCCGTCTGATCTTGCCTTCGTACAATTTAGTAACATACGCTTTCTTCCCTCCCAGTGTCTTTACGTAGTCCTCCTAAACCCTCACTCGTCTGGTTCGTTTCCATTCCACCCTCTCTTCACCCTTTCTTGTTTCTATCATCAATCTTAAACACATCTCTGATACTTAGTACCATTAGGAATCCATTATCGAAATGCAGTCATATCCCACCCCTACGTTACATGCTCTCTTTTTTCCAGTCCATGACACTTATTAACTTATCCCCATCCGGATGCTTGTGTTCATTCGTTTCTAACCACCTCTCCTCACGGATAAGGTTGATACAGCCTTTTRTAYATGGGTAAGCATAAACGACGTTTTTCTTCCCTTGATTCGGATCTGGCCTTCATTCCTCATGACTTAGCGGGTCTAACCTCGTTCTATTTCTTTCGTCTTATCTTAACGCAACTGTTCAGAATCTACATCTAATTGTCTTTT--TCTCTTCCATTGACAATCCCACTCCCCATACAG--TTYACTTGCTCAATGGTTCTCCCTTTTTTTCTTAACAAGCTCTGCTCATTTGTTTCATTTTCGTGGACTAACTTTTGATCCTCATTTTTTTTCCTGCT--------TAGCAGCCGACCAATAAAAAGAAACCCAAAAACMCCGTAAGACCATACAGAGCCCTAGTACCAT-----------AAAAAACACTCCACCTCCGTGAATGGAGAGTAAAAAACCATAAAAAAGAAGACACA-YCCCAAGCAAACAACTTGGGTGGAGAGCAAA---------CCCATTTCGCACTTCATATAACCTAATAAACACTGATAGCACCACTTACAACAATAGAACCAACCCAAACCGTATCACTTACATACTCTACTC-------CTTACAACCGTAACAAACCTAATGATACAATAATGGCAAATGTCCCAAAAATCCACACAATTCCCATCCTTCAACCC--------AGAAYTMGCAAAT-------------CAATCAGTTACCTCACTACGTTCCAAACGACCTATCTACATCCACATCCACACAATATCCGTCAAAACA-----CCGAATCCAACCACAAAAATGAYATGGCCTACTCTCAGTCTCGACCTTCCCACAACTTATCCGAATAAAAACCTTACCCCCCAATCCATAGAACACCACACTAACATACACACTCAACCAATTTAATCAACTCAAAAACTAATCATCCTCATAACTACACATTCCACCAAAATAAACTCCAAACAACCCACACATCCACAAAAAAATTAAACCACACTACTTCCGAATATCCTCTACCCACCC------------------GAATAAACCAAACTCATCCAACCYACA--------------TTAAATAAAAATACACCCATAAACACCCACTATTAACATTACCACCAAAACCTATACCTTTCC-----------------YGGCCTTAACTAACCATTCAACTCTTAAATAATTTTCATCTTATCAAGCGAATTACCYTTTTC-----------------TATACTCTATCCGC---AAACCACCACGAT--------------------------------------------------CAAATCTCCAATCAACATCGATGTTACAACAATCCCCCAACTAATTTTY------------------GACTTACATCCAC----------AACTAACGTAG---------------------------CAACCCATAACATACCACCCAACCGCTTTACTTAGTCAACATTGAACAACGTTAACACTTCCCTTTTACTCAAACCAACTCATCATTAATTCCTCAAAACTCTCAATCTCACTATTACTCTAAATACCTATATAATCACCTC----CACAAAAACACTGTCCCAATTCCTCCCACTATCAT-------AACAAAAAAAGAAAATCCTAACCCCATTTC-TAAACCCACAAGGCTCTACACACACCTTAAAATACCCTTTACAAACCCAACTATCGAAAAAACCCAACGAATAACAACGATCCCCATCAACAACGCAACATCATTAAAACCCTAACACTGCACTACTATCCTACAAAAATACTTAAAATCCACCCAAGTCCACTCCCATTCTAAACACAAAGTTACAAAACACATTCCAAACCTTACCACTGTCTCCACCAAATCACACCGTAATATTCCAGAATTACAATTCGTAAAACCACCAATACACCCTAT----ATAACTCAACACAAATAGCACCTCACCCCAAAATAACACTAATTCAACACCCTTATCCCCCCTAAAYYG------ACGACAATTAATCTCAAAAACCAACTCACAAACATATTCAACACAAACTCTAAATCTAAAACGATTTACCCAAAAGCTCTCTCCTCTAAACACCAGACAGTCT---AACCTCACACCATCTATATCYACTTCAAAACCACAGACAAAAACACATCCCACGCCACAAGCCAGACAACTYCAACTCCATTCCTTCCAAACCAACAACCCCAATAATACATAACATAAAAATCCAAACCCAACCTCACAATGACAA-RCCACAACCCAATCAACCCATAC-ACAAATAACTAATAACCCAACCATTACCCATATTTAAAATCCCAACCAAAACCCACAACCAYCTTTCAACAGCTATACATTCATCTCCCCACAATCAATACCGACCTTTCAGCACACCCAACTCCACAAACACGCTACACAACTCACCCAAAAACACATATACACAGTTCACCACTAACAACATAAAACATACCTTTAATCACCCATATCCACTACACCCAACCTCCACCAATACAACAACAAACTTCCTCCAAAACCAATAGCAAAAAAGTACCACCCACTCATCATACCTATCCCGCAACAACAACCCCTTGACATCGTATAACCTTAAAGACCT-----AAATAAAATTAATCCCTACCACTAACAGAATCTCACACATACCCTTACTCAACTCTTTCACTTCCAAAACAACTATACCTAAACTCACACAAAAAACAACTCACAACGCCTAAATAAAGCTCCACTTACACCCCACCATAGGCATCCACAACACCAACACTAAACATAATTGTCTAATCATCCTAACACCCCCACTACCAATAACAACCTATA----------------ACACAACTCCAAGCACTAACTTACTGAACAAAG-----------ACACCCATCACTACACTCAAAAAATCACCATACCAAAATA-----CGTGCCTTCATATCAATATCACTACCCCAACAAACCACCACTAAATT---AACACTACAACCATAAAAATTAACAATACACCAA---ATACAACCACACCCCATCTAATACTACCTCACAAAAACAATCCCAACCCATAAACCAACCCTACACTCAAAAGTCACCA-GGCAACTCCCACCAAACCCTT-------------CACCAACTAAGTCATCCTATCCCCCGAACCCCCACACTTCCCACACCCAGCACCAATCTTCACACAACAATACATACAACTTTACTCCAAACACTAACAACTTCACAACTCAACACTAACATTTAACAAAAACATCAACACCTATATACTTCTACAACTTYCAAACAATACACACAAATCATCCATCAAAACATCATTACAAAAACA--------TTTAGAAATCACCCTCCAATCCAATAAACCCACAATCACCTATCCCATTCAACTCCCAACAAAAAACTCAACCCAACYMCY------------------------GTCAAAAAAAACTAACCCCACTCTTCAAACCCCCACCAACCCTACTCCCCATCACCACTAACCCCCCCCCCAGCCACAAATCATCCCAACCACTTACTCTCCACAACCCATCCCCACCTACAAATAACGGACGAATCCCCTTATCAAAAAAACATCCCACCAATTCACTCTCACCCCCAACACCCAAACCTAAACTTTACTCCGCAAAAAAAATTAATAATACACAATGAACACCAAACCATCCCATACCAAGCACCAGATCTTACTCCCATCTTCTACCCTAACTACAAACTACCATAAAGAATACTATCCAACCACATCCCACAGTAAATCCCTACAAACCCCTTCACCAAATCCCACCCAGAACCATCCAGAAAACTTACTCAAAAAAACAACACCACACACTCCCAACAGAATAGTCAATCCATAACCCACCCCACACTCTCTCTTCCGTAAGACCTAATTACCCACCTTACCTAACCAATATACC--ATAC-CCCCCAGCAACTCACCTATATATCAAAA--WCACTCACTCTCAAAAATCATCCAATACAAACACACGACAAACACCAATACAATACTATCAAATCCGAAATCCTCCAAACCCCCCCCCACACCTCACA-------ACCGTTCGAACGCGCACCAATAAGCACCTGATCCCAAAATCCCTACAGCATCCCACCTCCCGA-C---------CATCACACCCACACGACCATCGAGCCCAACAACACCATCCAACAAGCGATAACCATA-ACACTCACCCACGCCAAGAGTACCCACCACA--------AGACATTACAAAAAGTTCCAAGTATCCGCACCCCATAAATCAATAT-CAGACCAAAATCACCCAAGACTTGCTTAGCT-----------------CCTCAGGTAAACCAGCCACCGCGGTCAACGTAAAGTTAACATGCTATCTAAYTAATAACATAAATGTCATAACTATACCTAAAACCCTCATAAAAATCATCCACGATAAATTTAAACGAAAAACA--AGATACCTACCTAAATCTACACCCGAGAACTACGACAAACTAAAACTCTAACTAAYCCACGGATAATAACCCAACACCCAATTGCCATGCAGGCCAATGAACAATAACAATACACAATCAAATATAACAATCAACGAAATGAAAAAGGCGGACAGTAACAAGAACGAAGCTGGCCCTACCACACAATRC-------AATAACTCCTAAAATAAAAGGGGAMGCATATTAGCTATAAACTAAAGCATTCAGCTTACACCTGAAAGATGTCCTAAACCCAAGACTGAGCTCGGCAAACTTAAGCACTCTTCAAATCTCTATCTCTAGCTCAGCTCAATAAAACCAAACAATCTACTACAACACCTAACACTCCATTCCTAGTAGGCGAGAAAAGTTGACGCAATAGAGACACGTAGTAAGAAGGATGAAATAACARTGAAAA-GAAGTGAAAAACAGCAACCAACCGTACCTCTTGCATCATGAAAGAACACCGAACGGATAACCCATCGAAAAGGAGTAATCAGAAACGTGGCAAAAAATAGAAAAAATCGACTGATAGCTTTGAAACCTAAATCATCCCCTCCCGGACTAA--------------------------------------------ATAATTTACCCCCAACACATACTGCCTCAAGCAATAAAAAAGTRTCAAATAACCAACCATAAAAATTCAAAAACGCCATGACCACCACTATAATGCTAAGAATCAATATGAGTATACCCTTCTCTTAAAAGCTTACAT------------------------------TCAACAAGACAAATATTAAACCACCTTACCAACTCAATTACTAGAAATAAAAAAACTAGGCAAACTAACACCAATAGTAACACCAATATGATTCATACTAATCCTACGGGTAGCGCAATCAACTAAATATTGTATGAATTAAAAAACTGCTAAGAAATTGATCTTGCAAAAGATATGAAACGAAGATACTCAAGGATGTAYTTAACCCCAAACCTACAAGGCTCATCACCTACAATACACCTTATCGGGAAAAAAAGATCAAATAAGACCATCAATCTTGCAAGCTACTCCAAAGCTAATAGTAACCAGACCTATAAACTAGTGAACCCACATAACAGCTCAAGCCCCTAGACATAACCTCGATGT------------------------------------AGGTTTATTATCTCTAGGAAACCGAACAATACCAGAGATCTTTCTAAGGAATCAACCACCAAGAAAACCTCATCCAACCACATAGAAAACTTGGAAAAGATGATAAACATTTTACCAACAATCGAAACAAATCAAAAT---------TCAATTAACCCATACAAATTTTAACCTAAACCATAACTTCAAAAAATTTAAAACACATTAAATCTATGCAAACTAATTTAAGGCCTCCCTCGATAATAATTAACAGTCATCCAGCTTTCTTTAAATCACTTGCAACATTTAAATTGAAGTAAACTACAGCTAATCATTCCAAATCGAAACACTTTCAARTTAAACCACTTTTTCTAATCTAATTGTCAGAGTCTTAAAATAAATGAAGCACCTTTTAAAGAAAATACCCTA--------TCCAAAAAATGCGACCATAAACAATTTCGGCAGATTAAATATTA-----------------TTAAAATGGTAACCGCTGCTAACATTMTAAACCAAAATAGTAGCTTAGGATGCAACT-----------------------------ACTTAAAACCTTCCCAAATTATTTAGTATTATGCCTCTCTTAGGTATACCCATGGACAAGACTTTCCAACCTACTGTTAATTTCGCTAAAATATACATGCGTGGCCCTCTTAGGAGCGGTGGCACACGTAGCCGCCCAC-----------------------------TTRACTTATTATAGCGAGGGTTTCTTGTGCACAAGAGACCCAACTAACAGCGGCGTGGTAAGACTCAACTGCGCAGATGGATCTTAGCCACGCTAAGGCACATGGGCCCATGCTTAGCGATACTTCAAGTATCGCCAGCGCTGGATGGCGGTGCCCTACTAGAAGCCTGTTCTATCGCGATCCACCTCGCCTACATACCCCGTCGCTCGCCTAAAGAGGCGAGCCAGCGCTAGACAGGGGTATAGCGA-ATRGAGAAATGGGCTTTTTCTAGAACAGAGAGCAACCTTTCTTTAGAAATAGATCTATTTTTAGGGCACGTACAGCCCGTCCCTCCTCAGCTAGCTGATGAGGGTCGTAACTAAGTGTACCGGTGMACTTACAGGACGCGTCCTGAGCTAGCGGCAGATGCAAAGGCCTTTAGAGGCCTCTCTCTAGCAATTTATACCGGAAGCTTTTTAGCCAACAACTGTTGCCCCCACCTACTACAAGCGCTAGCCCCGTTCTAGAGTGGGGCTTGTAGTAGGGTRCCGTGGGGGGCCTGTGAATGTTCCCTAT---------------------------GGGGGGCGCCCGGCGCCCCCCTACAGGCCTATATAGGCTAAAACGCGC---CTGCCGGGCGCGATTCTGCAAAGGAAGGCCCGTGTTTAAACACCTTCAGCGTTGAAGGGCCGCCGTGACGTTACRGCCGCGGTACCGTGAATTGTCCACGGACGGCCGGGTCTTTCTTTGCAGAATCGTCCCTGCAGGACATAGAGACCCTGGGACTTAAAAACCATGGTTTTTGGTTGCGACCTTGGAGCTCCAAACGATCGTCAATTGAAGTCCCAGGGCGAATCTCCTGATCAGGAGGTTCGTGGAT-------------------------------------------------------RGTCTCTCTATGACTWCTACGGAGAAGTAAGGCGCCTTTTATATATAACCCGGGGGAAATGCCTAGGTCACTAGTGAAGAGGCCTCTCATTTCCTTTAGAAAAGTAGGCCTACAGGAGCTCCT----------------------AGCTAGCTTCGGGCCCGAGATGGCCTTCCCTCACTAAGAAACTGGATAACCAAGGCGCCTTAAGAGCTCTTAGTTTCTGTAAGACCAACAGGCCTGTCCTGATCAGAACTTAAGCAGGCCTCCTAGACAGATGGGCCCATTCTAGCTAAAGCCTAGGCCTGTCTAAGACCCTGGTACATGTACATGAGCTCAAATGATCACCAGAGTCCGATAAGAAGAGGCCTCTAAAGGCCTAAGCTAGCTCTTACCCAAGAAAGGAAGGCCTCCACTGGCCAGCGCACATGCCTTTCGAGAAGTGTAATTACTAGCCGACTAACAGGCCTGTACATCTCCATTAAGGCTAGCCTAGAGCTAGGAGGACCTCCTTAATGAGCTCTTCRTAT---------TCTCTTCTGGCCAGAGAAGAGCAAGAAAGTGTCTAGACGCTGATTAGCAGTAGCTATAAC--TCTGCTAATART-----------------------AGAAGCTTCTTATTCGCCAAGGGGTTACAAGAATTCCTGCTGAGCTCA------TTGCTTTTAGGATATCCTTGRTGCCACCTTGGCCAAGTAAAAGCA-----------------------------------------TCAGAAAAAAAGGCCTTTTTAGCTCCCAAAGCTAAGTTCAAACTCTTCTGAGTTCCTACTTGGCCAAGACGGTCTGAAAAACCATGTTGCAACCAGGAA
n3004 TCCCATCAATCTTGACACAGGGTCATAGCAGCATACGCAGCAAGGCTGCCCCGGGGGATTAAGCACCAATTCCCTAAACATGCCCGAAATACCCCCTTCAGCACGCCTCTTATACGGTAACTTGTGTATATGTAGGCCGGGCAATTGGATGAACCTGAACAGATACAACGAACGCCTCATTATCTGAATTATACGGAACGCTGCAGGGTGCGTGTAGGTGGGCTGCTTTGGTGAAACAAACAAACTAACATCACCCGCTTCGCGAAACCCTTGTCTGCGTTCCTCTGCCACCCTAATCCTATGCTCTCAAACATTGGCCCTTAAACCGACATATACCCGTAAAATAACTGAGTAGCGAAACGAACCATATCCCCGGGGTAATTCGCGAGTGCGCTTAGTAGTAAGCTGAACCACCGTTCTCAAGAGAACGCGCTCTTTCGGCCGATCAAGCACTAGAACCCCAACTAATCTTACAGCAACGAATGATGGTAGCACACACAACGTTTATCCGTAAGAAATACACAATATTCTACAAAGGTCTCAAAAACACTAAAATTAAACACAGTCACACCTTGGCCCCAGTACATTACCGCAACGAAGAGAAAGACTCCACTTTCCCGTTGAAACCCATGACAACTCAAACAAACAGACATCTGACCCCTCAACGAATAGATAACTCTTAACAGAGACTCATGGTGGAGGAGCACCACGGCGCCGACTGGGCATAGAGAGCGTGAATTAGACGAAGGTGATCGCCAAGGCGAGTCCAAAAATTCCCCTTCCCCGTTAGGGGGGAGTAGTCCCGGACGCGGGTGGCGATTCCCGGGTTATGGAATAAAGAAAACCGCTCTCACCTGTTGCAAGACCCCTCCGCGGGAAACCAGCACAAATTGCGGGGGCGCTCCCTTTTGCCGGTACACCGTGAATCGGATTTGAAGCTGTAGAGTGACTAGTTGTAGTGCCATAGGAGGGACGTTATGAAAAGACAGAAGTATCGACCGGAAATGCCATTGCGTATCTAAGGTAGAGCGATTTGAGCCGATTGGGCTCTGCTAGGGTGATGGTACTTCCTAGTTCCCATGAGCTGGATAGGACATTCCCTTGCGGACCCTTGTCGGTACTAAATTAGTTATAAGGAATATAATGGTTTACAATCCGCAAAAAGTACGTCCCCCATGGCGTGCGCGAGGACTCTGTCGGTTCAAGGTGGTCGCGCAGGCGATATGCTCCGTATAGACTTAAGGGCGGGCATAATCGAGCACCGCCTCCACTAAGGAGGCGCACAGAGCCTTTATGTAGTAGCATGTTAACATGCTCGCTCCCGGGACGGACAGTCACGAAAGGGGCCTTGGCACGGAAGGACGCCACATTAAACCGATTGCTTGATGGACATACAGGGTACCTCTGATTTCCTATTTACCCACGCTCCAAAATTGACTCCACCACCCTACAACATAAAAACTACACTATCTATAACATTGCTGACCCCGACCAACTATTCATTCCTCAACTAAACCTACCTTTCCCAAACTAACCAAGGCATGCACTTTAATCCTAACCGCCCTATACAACCTAAAGTGTCCTCGACCAGTCACCTATCGCCTCGGACACCACGCACAGAAACCACCTGCGGCCAGACAGGCCTACCATAGAAGCCCAACGGTACAGTGCCTCAACGCGGGAACGTGTGCTCATTTCGAATAGCCGCTTCAGGCACTCATGGGGGTTAATGCAATTCTATATCTGTGTCTACCGATCTTCGAGCGAATCGCCACAGCAGCCTGAATTAATGGTTTCGTTTGTTCTATGCACGCGGTTCCAGAACCACCGGCTCAAGACCGTGGAGATGCCAAAGGACACGACGCTTAACCGTTTAGCCGAGTTGGCTTAGGGGTGTATTGGAGTCGTCGAAGTTTCAGTCCCCAATCTATGCCTGTGGGGTTTCTGGGATTTCTAAATTTGTTAAAAATACCCTCATACACAACATTCGCAACGGGACTCTGTGTGCCGTGCCCTTACTTCAGGATTCCTGCGAGCCCCCCTGACCCCCTCATTTATAACCCCACGCGTGTGCGGCGTGGTATTCCTATTTGTATAGCGCGTCCACTATGCTTCGAAACTCTAGCTATCACACACTTGCACGCACGTTGTGGGGGCGATGGTACACGTGCCCATACCCTTACAAAACAAACTCAACCTCAACCTAAAAACACCAGAAACCTCCCATTCCAACTCTGGAGCGTGCTTGTTTTCCCCACAGACACCCCGCCGCACATAAACAAACCTAACGTTGAGCACTTATTGGACACACACAACTGACCGCCAGGATCCTTACAATTCCTAACCCCCACAGATCCCACGCACCTCACTTAGATTGCGCCAATAGAGCCTGCCCTCCAGCGGGCAGGTACCGGCCCACGGTGAACGATCAGCCAACCTTCTCGCGCTGGCAAATATCCCAGCATCAGTTTGACAGCGAAGAAACAGTTTTGGAACAATCGCATTACTTTGAAATGCACACCCTCACGCCCTCCCAAATTCCGAAAAAGCCCAAATAGGCAAAGGCTATTATAAACAGCGACCAGTTACTACCAACCGACCACAATACATAACGCCCAACCACCACCCATACGCATAAGAACCTAATACCACAACCCCAAACCCTTACCAACGAAATAGAAGTTAACACCTATATTGGGAAATCTCTATACATAACCATAAGCTTACTCCAGCTGATTACCTGATTAGTGCTAAATTATCCATCAGACACAGGAAATACTAGTGGGGAATTCCAGTTCGCGGGAAGGCCGGATACAGGGGCACAAGTCGTACAATGACCGTTGACGCACCCCGCACGGAGATGCTGCCCTCCGGAGGCACGTGCCCTAAAGGGGATCCACACCCCAAACAGCACTCTCGGTTACTGGATGCACAGAAAAAGTTATACCGTAAGAAGCACCCCGTTCATACGTTAGATTCTTGTAACACGGGCGACAAGGCCACCCAAATTCAAGATGTAGACTCGGTTTAGCAAGACAATTTAGTGCTCATCGAGTAGATACCAGAAGCAGTACACCAACAAGAACAAAACAACCGCGAAAGGCCAATAACCAAACCAAACAAAAAGGCAGAAAGACCGCGCTAAACATACCACAATTATTAATGTTACCCCCCATAACCAAGCAAGACCAGCTTTAAAGCGGTGGTCCTGGAATATCCAGCAAATTGTTGCTATACCCTACAAGCAACATCCCCAAAAATCAGCCTCTAATATTATGTTCGATCGACACAGTCCGACTAGGATTGTTTGGCATCAGCTGTCACACCGAGGTTTTATATCCAGCGTTTGTTCTAGATAAGGACCCACAGAGTGGTGCCTGCATTTGGAGAAACTTGACTGGCACGGTGTGGTTGGACACACTTGCCTCCCTTAGGAAAACCATTCGTGTAACCGAATCTGAACTCCTTTTAGACGTACATACCTACGTTGCACCGGCGATACGACCAACCCAACGTTTCTGTGACCTACAACGGGCGCGGTGCACTCGCTCCATACCTAATCCCTCCCTTCCGGACCATATAGACCGGCCTAAAGCAGTTATTTACTACTCAAGGCGAAACTT-CTTCACCCATCTTACCATACATCTTCTTATACCTTCAAACATTAAACTCACTTCAGTAATCTCT-CCAATTCATTTATCAATCAACCAACACTGCAAGACACCTAAAACCCCACCACTACTTAGAAACCATTTTACTAACCTCGCCCAAGAAAATTCTCCCAAAACCAAAAAGCAATAATTTCTCACTCTTTCTCTTCTTAGATTGATACGAGCATTGCTGTTACTCAGTATTCAACTGCCCCCCTTTTTCCTTCTTTCTCTGTCTCTCTCTCATATGTTTTTCTCGTCTACTTGCGGCCACAACTTGCTGCTCACTCAATCTCTTTTCTTTTGGAACTACTCCCAACTATTTCCGCTCTTGATCCTCACAGCCTATCAGACATTCGTATAACCGCTCTTTTCAACATTTTATTCCTTTTACGCTATCCATTCTCTCCACTTTCCGTTGTGCCACGTGAAATTATTGAATTCTCTCTGTGACGTCTCACGTCCATTACACATTCTTGTTTGCCTCTCGAAGTTCGCGTATACTCTTCTTCACAACGCTACCTAATTTACCCCCTTTTCGTCACGCCGAGATCATCACTCGTTTCCCTCTATGTCCTATGTCATTAGCCTCCCTCTCCTTATCCTCTTTTCCCCTACCTTCTTCTTCCTTGGGTGTAACACGATTCTCCTCATGGTCTTTTAACATCTTCTGTATTTCCCTTTCTACCACTATCCTTCCGCACCTTACCTTTCTTCTCGTCCTCGTTCAGTTTAATCAAATCCCCCTTCTTCTTGTTTATGTCAACCTCTCCACCAATAAGACAAACGCCCCTTCCTCCTTTCTCCTTTCCTATCTTCGGTTCCAAAATGCTATTTGCGCGTTGCCTGTTTGCATGACGCTTGAAATAATTTCCACTTTTTTTTTCTTTGGTGAGTTCTTTGCCATCTCGTAATGTGTTCCCTTTTTCCCCTACGCGCGGCTACCTCGATCACGCCTATCTTCTATCGTCCTTGCTATTCCCTATACCCTCAAACCTTTGCTTTCCTTTTTCTCTTCCGTCTTTCAGATACCTTACCGGGACTTAAATTGTTGACATATTTTCGTGTTCATTCAACGAAACTGATGTTGCTTCTGTTGTTTGCAATTCTGTATACGCATCCCCTTTCTCCGTATTGGTCCTAGGCTAGACCTTGCTGTTTTTCTGGTCGTTTCACCTATCTAACAATTCATAATTCTGCTTCTTCGTCAGTCTTCGACTACCGCACATGTTTCGTATCTTCAATTGTCGTCGGACAACACACTGACTCCTGCTTCTCCTTTTTTTTGACTCCAGATCACATTCCATAGTAGGCCCAACTAACCATATAAGTCCCCATGTAACCCCTTAATTATAAACTTTCTCTGGTTTATTCTTTTAATCCGCTACAATATTGCTTCCTTTTTTCTCCTATTATTAATAACATCTACTGAAGAGCAAACATAATCTACATTCCCATCCGATGTTATAAGTTTCTACCTGTTTCCGATTACGCTCCTGTACACTCGGTAACCTTCCGCGTTAGAGCATGGCAAGATCTTTACCCTCATAAGCCTTCCCCCTCATACGCGTCTTTTCGCCTTTTTACATTCTCCCACTCAACATCCACCCGCGCGCATATGTTAATCGCATTGTCTTTTCTTTCCTTTCCCAAGGTCAGTCCTACGTTATTCAATTTCTAACGAAGCTTTCCTTCTTTTTATTGTTCACTCCCCATCTATCTCTCTGTCCTTCGTGAACCCCTCATTCAGCCCCTTCCTTTTACCGTTTGCTCTGTGTCCATCCGATTTATTCCCCTCTTCTTCCTCTTCTCTTTTTCTTATCTCTTACATTTTTTGTATAAATATCAACACAATTACGCGCTTGCCCCTTCCCGTTTGTAAACCATTCCGTTCTTTTTTAGGGATTGAGCTAGAACCCTAAGTGAGTTTTTCCACTTTTGTTGCTTACGTCCCCATGGTGCCCGTACTACTATCTTACCTTTCCGTCTCGCAAGTCAGAGAACTACTCTCTTTGTATCCTACTAAAACCTCTCAGTAGCCTTTCCGTAGTATTTGCCTTCTGTTGTCAAATCCAAATGTACCCGAGATTATTGTTTATCTAGGGCGTATTCTTTTTCTCTCTTTCCTATGTCATACACAATCCAAGGTACTGCCGTCTCTGTTTTCTTTTTTATATCTTTCTCGCTATCACTTCTTGCCTTTTTTCTGTTAAGCAGGTAGCAATCTTATGTACCTCTGGTGTCTAGCATTCCTTGTAGTTTCTATCTCTGCTACACCCTCTTCTTTTCTCCGACGCGTCTTTCCCGCAGCAATAATATTAGATTATTTCCTTTTCTCTTCCAATTGCACCCAGTTTCCTGTAGTACCATCAAATCAGCGTAATCCCTTTTCGGTTCTTTTCGAAATAAACTTGAGTTTTCTTCTACTTTTCTCCCATTTTATCTACCTTCCTTTTCGGGAACAGTGCGTATTTACTTGCTCTTTCTTATACACGCTATCCTATCACCTCTCGCGCTCGTCTTTCTTTACCTAGTATGTCACATACCTCGCTTTCCTTTATGGAGTTGTCTTTGCTCAATGACTTCTCTGGCTTCGCTGTGACATACTTCACCTGATGTTTGCGTTACAGCTCGCTTTTTCAGTCCCTTTGTCACAAAGCAGGTTTTCGGTACTTCTTGCGGTTCATCATCTCCCCATTCATCTTTCTTAGCTTCTTTCGTCCTTCCCACTTTTTCCAGGCTCCATCCTCACGCGAATTTCTATTCTTTTTTACATTCTTA-TACCTTTACCTTTCTCTTTTCTTTCTTCCATAACCCCTCCCTACCTTCGTTCTCTTTACGCACTTCAGAGATCCATATCTGTATAAACTTTTCTCTTTCGCTTATCTGATCCACATCATTCATTCTTTCTTCTCTCAATTTTTTGGAGTGTTCTTTTGGGAGGCACACCCTACTTAAGTGATGTTTGTCGTCCCTACGATAACCAACATCTTCTTGTTTCCCGACCATGTACGTCCCTAGCCCTCCTTACGCTTTCGTTTTTGCACTTCAGACCTCTGTGTGCTCCTTCCCGCTCAAATAATTCTCCCGATGTTTTCTGTATCATCTTATCCACTTACTTTTGCGCTTAGTGGAAATGATGGTAATTCCCCCGTCTGATCTTGCCTTCGTACAATTTAGTAACATACGCTTTCTTCCCTCCCAGTGTCTTTACGTGGTCCTCCTAAACCCTCACTCGTCTGGTTCGTTTCCATTCCACCCTCTCTTCACCCTTTCTTGTTTCTATCATCGATTACAAACATATCTCTGATACTTAGTACCATTAAGAATCCATTATCGAAATGCAGTCATATCCCACCCCTACGTTACATGCTCTCTTTTTTCCAGTCCATGACACTTATTAACTTATCCCCATCCGGATGCTTGTGTTCATTCGTTTCTAACCACCTCTCCTCACGGATAAGGTTGATACAGCCTTTTGTATATGGGTAAGCATAAACGACGTTTTTCTTCCCTTGATTCGGATCTGGCCTTCATTCCTCATGACTTAGCGGGTCTAACCTCGTTCTATTTCTTTCGTCTTATCTTAACGCAACTGTTCAGAATCTACATCTAATTGTCTTTTCTTCTCTTCCATTGACAATCCCACTCCCCATACAGATTTCACTTGCTCAATGGTTCTCCCTTTTTTCCTTAACAAGCTCTGCTCATTTGTTTCATTTTCGTGGACTAACTTTTGATCCTCATTTTTTTTCTTGCTAAATTAA-TAGCAGCCGACCAATAAAAAGAAACCCGAAAACCCCGTAAGACCATACAGAGCCCTAGTACCAC-TAATCAAACAAAAAGACACTCCACCTCCGTGAGTGGAGAGTAAAAAACCATAAAAAAGAAGACACAACCCCAAGCAAACAACTTGGGTGGAGAGCAAACACAAAAATCTCATCTCAAACTATATACAACCTAATAAATACTGATAACATCTCTTGCAATAATAAAATCAATCCAAATCACACTATCTATAAATCTTATCCCCCTCTACATACAATCATAACAAATCCAATAATACAATAACATCAAACGCCCCAAAAACCCACACAATTCTCATCCCCTAACCCACCCCAAAAAAACCAATAGATATTCCATGAAAACCAACCAACTATTCCACCACATCCCAAACAACTTATCCACACTTACATCAATACAACACCCACCAAAACTCTACCTTAAACTAAACCACAAAAATAATGCGACATACTCTCAGCCTCGACCCTCCCACAACTTATCCAAACAACAACTTCATCCTCCAACCTATAAAGCACTACACTAGCACACACATCCAACCAGTTTAATCAGCCTAAAAACTAATCATACTCACAACTATACACCCCACCTAGATAAACTCCAAACAACCCACACACCCACAAAGAAAATAAACCACACCACCTTTAAACATCCCCTACTCAACCCTCAAAAAACACACATACAAATAAACCAAACCCACCCAATCCACACCAAAAAACGTAAATCAGATAAAAACACACCTACAAACACCCACTACCAACACCACCACTAAAATTTATACTTTCTCACCTCCCACCCTACTTCCGGCCTTAACTAACCATTCAACTCTTAAATAACTTTCACCTCACCAAACAAATTACCCCTTTCTCCAACCTGAACAACACTATACCCAATTCACATCGAACCACCACAAACCACAAACTTTAAGAAAGAACCAAATGCTCTTTTTACCCTCCTCAATTCTCGGACCTCCAATCAAAACCAGCGACATAAAAACTCCTTAATAAATCTTTTACTATTCTCAACCTTTAAATCTACATCCACCACCGTTCACAACTAATGTAACCCATAAAACATGAATATAACCACAACCAACCCATAATGTATTGCCCACTTGCTTTATTTAATCAATATTAAATAACGCTAATGCTTCCCCTCTATCCAAACCAATTCATCATTAACTCCTCCAAGCTTCCAACCCCACCATTACCCCAAAAACTTAAATAATTACCCAGCCACACAAAAACACTATTCTAACTCCCCACACTGACACAAATTCAGACAAAAAGAGAAAACCCTGACCCCATCCTCTAAACCTACAAGGCTCCACACACACTTTAAAATACCTTTTACAAACTCAGCTATCAAAAAAACTCAACAAAAAATAACAACTATTACCCATGACGCAATATTGCTGAAACCCCAATACCGCACTACCACCCCACAAAAACATTCAAAAACCATTCAAATCCACTTCTATCCTAAACATAAAGCTACTAAACACACTCCAGACCTTACTACTGTCTCCACTAAATCACATCGTACAATTCCAGAACTACAACCCGCAAAACCACCAATACACCCTACTACCACAATCCAAAACAAACAGCACCTCATCCTAAAATAACACCAACCCAATACCTCTATCCCCCCCGAACCAATTAATACAACAACTAATCTCGAAAACTAACCTACAAACACATTCAATACAAACCTTAAACCCAAAACGATCTATCTGAAGACTCCCTCCCCTAGACACCAAATATCATAACCATCTCACATCATTTACACTTATTTTAAAATCACAAACAAAAAAACATCCCACACCACAAGCCAGACAACCTTAGCTCAACCCCTACCAAACCAATAACCCCAACAATACATAACATAAAAATCCAAGCTCAATCTTACAATAATAACGTTACAACCCAACCAACCCACACTCCGAACAACCAATACTCTAACCATTATCCATATCCAAAACTTCAAACAAAACTTACAATCAACTCTTAACAACTATACACTCACTTCCCTACAACCAATACCAACCTCCTAACACACCCAACCCCACAAACATGCTACACAATTCACCCAAAGACACACATACACAATTCATCACCAGCAACATAAAACACACCTCCGGTCACCCACACCCATCACACCTAACTTCTACTAGCACAACGGCAGATCTCCTCCAAAACCGATAGCAAAAAAGCACCACCCACTCACCATACTTATCCTACAACAGTGACTTCTCAACGTCATACAACCAAAACGACCTATAAAAAACAAAATCAATCCCTATCACTAACAGAATCCCACACAAACCCTCACTCAACCCTCCCACTTCCAAAACAACTACACCCAAACTTACACAAAAAACAACCCACAATACCTAAACAAAACTTTACTTACGCCCCACCATAAACACCCACATCACTAACACTAAGCATAATCTTCTAATCACTCTAATACTCCCGCTACTAATAACAATTCACACAACGTAACACCAAACAAAATACCCCAAAGACTAACTTACTGAGCAAAAGCGCTCCAAAAACACCCACTATTACACCTGAAAAATCACCACATCAAAACACAAATCACACCTTCACATCAATATCACTACCCTAACAAACCACCACCAAACCATCAATACGACAACCATAAGGACTGACAACATACCAAAACATACAGCCACGCCCCATTTAACACCACCCTATAAAAACAACCTCAACTCATAAATCAACCCCATGCTCAAAAATCATCA-GGCAACCTCCACCAGACCCCTCTGCCAACACACATACCAACTAAACCACCCCACCCCCTAAACCCCTGCATTCCCCACACTCGATACCAATTTTCATACAACGACACATATAATCCCACCCTAAACATTGATAACCCCACGACTCAACATTAACATTCAACAAAAACATCAATACCCACATACTTCCGCAACCCCCAAACAACACACACAAATCATCCATCAAAACATCCCTATAAAAACAACCACAATCCCAGAAATCATCTCCCAATCCAACAATCCTACCACAACTCATTCCATCCAACTCCTAACAAAAAACCCACCCCAACCATCAATCCCGCAATATTATCTCCACCAATTAAAAAGAACCAACCCCACCCTTCAAACTCCCGCCAATTTCACCCCTTATTACAGCCAATTCCTTTCCCAACCACAAATCATTCCAACTACCTACTCTTCATAATCCATCCCTACCTAAAAATAACAAACAGACCCCTTCACTAAAAAAACATCCCGCCAATACACCCCTACCCCCAACACCTAAACCTAAATCCCACTCCGCAAAAAAGACCAATAACACACCACAAACACCAAACCATTCCACACTAAGCATCAGACCATACCTCCATCCCCCATCCCAGCCACAAACCACCATAAAAAACACTATCCAATCACACCCCACGACAGACTCCTATAAACCTCCCTCCCCAGCCTTTCCCAAAATCGTCCGAAAAACTTACTTAAAAAGACAATACCACACACCCTCTACAAAACAATCAATCCATAAYTCACTCCACACTCTCCCCTCCACAAAACCTAACCACTCACCCCACCTAACCGATATACTCCACGTCCCCTCAACAACTCATTTACACGCCAAAACCATATCCATTCTCAACATTCACCCAACATAAACACACAACAAATGCCAAAACAACACCATTAAATTCGAAATCCTTCAAGCCCCTCTCCACACCCCACAATGACCAACCGTTCGAGCGCGCACCAATAAACACCCAATCCCAAAATCCCTACTGCACCCCACCTTCCAA-CCCACCCTTCCATCACACTCACACGACCACCGAGCCCAACAACACCATCCAACAAGCGATAACCATAAACACCCACCCACACCAAGAGTACCCACCACAAACAAGCAAGATCTTACAAAAAGTTCCAAGTATCCGCATTCCATAAATCAGTATTCAGACAAAAATCACCCAAGACTTGCTTAGCTCCACTATTCATAATAGTACTCAGGTAAACCAGCCACCGCGGTCAACGTAAAGTTAATATGTTATCCAACCCACCAAATGAATGTCATAACTATACCTAAAACCCCCATAAAAATCACTCACGATAAATTTAAACGAAAAACATTAGATACCTACCTAAATCTACATCCGAGAACTACGACAAACTAAAACTCTAACTAACCCACGGATAATAACCCAACACCCAATTGCCATGCAGGCCAATGAACAATAATAATACACAATCAAATATAACAATCAACGAAATGAAAAAGGCGGACAGTAACAAGAACGAAGCTGGCCCTACCACATAACACTATAAATAATAACCCCTCGAATAAAAGGGGAAGTATATTAGCTATAAACAAAAGCACTCAGCTTACACCTGAAAGATGTCTTAAATCCAAGACTGAACCCGGTAAACTTAAGCATCCTTCAAATCCCTATCTCTAGCTCAACTCTATAAAACCAAACAATTCACTATAACACCTAACACTCCACACCTAGTAGGCGAGAAAAGTTGACGCAATAGAGACACGTAGTAAGAAAGATGAAATAACAATGAAAGAGAAGTAAAAGACAGCAATCAACCGTACCTCTTGCATCATGAGAGAACACCGAATGAATAACCCATCGAAAAGGAGTAATCAGGAACGTGGCAAAAAATAGAAAAAACCGACTGATAGCTTTAAAACCTAAACCACCCCCTCCCGGACTAAACCAACCATGAGATAGTAAGTACAGAAAGAATACAATCACCATTATAATTTATCTATGACACATACTGCTTCAAGCAATAAAAAAGTGTCAAATAACCAACTATAAAAATCCATAAACATCATGACCACCATTATAACGTTGAGAATCAATATGAGTATGCCCTTCTCCCAAAAGCTTACATCTTCATTATTAAATCACTTATACTGCTACCCTAACAAGACAAATATTAAATCACCTTACCAACTCAATTACTAGAAATAAAAAAACTAGGCAAACTAACACCAATAGTAACAACAATATGATTCATATTAATCCTACGGGTAGCGCAATCAACTAAATATTGTATGAATTAAAAAACTGCTAAGAAATTGATCTTGCAAAAGATATGGAACGAAGATACTCAAGGATGCACTTAATTCAAACCTATCAAGGCTCACCACCTGCAATACACCTTATCGGGAAAAAAAGATCAAATAAGACCATCAGTCTTGTAAGCCACCCCAAAACTAATAGTAACCAGACCTATAAACCAATGAACCCACATAACAGCTCAAGCCCCTAGACATAACCTCGATGTATTCAG-AAGTTGTTCTTAACAACTGGGTTCAGTAAAGGTTTATGATCTCTAGGAAACCGAACAATACCAAAA-TCTTTCTAAGGAACCAACTACCAAGAAAACCCCACCCAACCACGTAGAAAACTTGGAAAAGATGATAAACATTTTACCAGCAATCGAAACGAATCAAAACTTCCTCTTATCAATTAACCCATACAAATTTTAACCTAAACCATAACTTCAAAAAATTTAAAACATATTAAATCTATGCAAACTAATTTAAGGCCTTCCTCGATAATAATTAACAGTCATCCAGCTTTCTTTAAATCACTTGCAACATTTAAATTAAAATAAACTACAGCTAATCATTCCAAATCGAAACACTTTCAAGTTAAACCACTTTTTTTAATCTAATTGTCAGAGTCTTAAAACAAATGAAACACCTTTTAAAGAAACTGCCTTAACTAAACTTCCAAAAAATGCAATCATAAACAATTTCGGCAAATTAAACATTACAACCACTGTGATAAATTTAAAATGGTAACCGCTGCTAACATTCTAAACCAAAATAGCAGCTTAGGATGCAACTTAATAAAACTTGTAAAGAGTACTATACCCACTTAAAACCTTCCCAAATTATTTAGTATTATGCCTCTCTTAGGTATACCTGGGGACAAGACTTTCCAACCTACTGTTAATTTCGCTAAAATATACATGCGTGGCCCTCTCAGGAGCGGCGGCACACGTAGCCGCCCACCCCGGGGCAGTAATTTAAGCAATAAGTACTTGACTTATTATAGCGAGGGTTTCTTGTGCACAAGAAACCCAACTAACAGCGGCGTGGTAAGACTCAACCGCGCAGATGGATCTTAGCCACGCTAAGGTACATGGGCCCATGCTTAGCGATACTTCAAGTATCGCCAGCGCTGGATGGCGGTGCCCTACTAGAAGCCTGTTCTATCGCGATCCATCTCGCCTACATACCCCGTCGCCCGCCTAAAAAGGCGAGCTAGCGCTAGACAGGGGTATAGCGAAATGGAGAAATGGGCTTTTTCTAGAACAGAGAGTGCCCTCTCTTTAGAAATAGATCTATTTTTAGGGCACGTACAGCCCGTCCCTCCTCAGCTAGCTGATGAGGGTCGTAACTAAGTGTACCGGTGCACTTACAGGACGCGTCCTGAGCTAGTGGCAGATGCAAAGGCCTTTAGAGGCCTCTCTCTAGCAATTTATACCGGAAGCTTTTTAGCCAACAATTGTTGCCCCCACCTACTACAAGCGCTAGCCCCGTTCTAGAGTGGGGCTTGTAGTAGGGTGCCGTGGGGGGCCTGTGAATGTTCCCTATATAGGTTTAAAGGAGCTCCTTTAAAAGGGGGGGCGCCCGGCGCCCCCCTACAGGCCTATATAGGCTAAAACGCGCCAGCTGCCGGGCGCGATTCTGCAAAGGAAGGCCCGTGTTTAAACACCTTCAGCGTTGAAGGGCCGCCGTGACGTTACGGCCGCGGTACCGTGAATTGTCCACGGACGGCCGGGTCTTTCTTTGCAGAATCGTCCCTGCAGGACATAGAGACCCTGGGACTTAAAAACCATGGTTTTTGGTTGCGACCTTGGAGCTCCAAACGATCGTCAATTGAAGTCCCAGGGCGAATCTCCTGATCAGGAGGTTCGTGGATCAGGACCCAATGGTGCGCTATTGGTCGTTAACGAGTCCTGATCTAGACCGGATCCGGTCTCTCTATGACTTCTACGGAGAAGTAAGGCGCCTTTTATATATAACCCGGGGGAAATGCCTAGGTCACTAGTGAAGAGGCCTCTCATTTCCTTTAGAAAAGTAGGCCTACAGGAGCTCCTATACATATTTTTCTAAGTAAGGAGCTAGCTTCGGGCCCGAGATGGCCTTCCCTCACTAAGAAACTGGATAACCAAGGCGCCTTAAGAGCTCTTAGTTTCTGTAAGACCAACAGGCCTGTCCTGATCAGAACTTAAGCAGGCCTTCTAGACAGATGGGCCCACTCTAGCTAAAGCCTAGGCCTGTCTAAGACTCCGGTACATGCACATGAGCTCAAATGATCACCGGAGTCCGATAAGAAGAGGCCTCTAAAGGCCTAAGCTAGCTCTTACCCAAGAAAGGAAGGCCTCCGCTGGCCAGCGCACATGCCTTTCGAGAAGTGTAATTACTAGCCGACTAACAGGCCTGTACATCTCCATTAAGGCTAGCCTAGAGCTAGGAGGACCTCCTTAGTGAGCTCTTCGTATTTACATTGATCTCTTCTGGCCAGAGAAGAGCAAGAAAGTGTCTAGACGCTGATTAGCAATAGCTATAGCTTTCTGCAAATAGTTTAAACTTAGACTGTGATTCTAAAGAAGCTTCTTATTCGCCAAGGGGTTACAAGAATTCCTGCTGAGCTCAGCCCCCTTGCTTTTAGGATATCCTTGGTGCCACCTTGGCCAAGTAAAAGCAACTCTAAGTTTAAACTTGGTACCAAGAAGCTTCTTAGAGTATCAGAAAAAAAGGCCTTTTCAACTCCCAAAGCTGAATTCAAACTCTTCTGAATTCCTACTTGGCCAAGATGGTCTGAAAAACCATGTTGCAACTAGGAA
n3011 TCATACCAATTTTGACACGGGGTCATAGCAGCATACGCAGCAAGGCTGCTCCAGGGGATTAAGCACCAATTCCCTAAACATGCCCGAAATACCCCCTTCAGCACGCCTCCTATATGGTAACTTGTGTATATGTAGGCCGGGCAATTGGATGAACCTGAACAGATACAACGAACGCCTCATTATCTGAATTATACGGAACGCTGCAGGGTGCGTGTAGGTGGGCTGCTTTGGTGAAACAAACAAATTCACATCACCCGCTTCATGAAATCCTTGTCTGCGTTCCTCTGCCACCCTAATCCTATGCTCTCGAACATTGGCCCTTAAACCGATAAATACCCGTAAAATAACTGAGTAGCGAAACGAACCATATCCCCGGGGTAATTTGCGAGTGCGCTTAAAAGTAAGCTGAACCACCGTTCTCAAGAGAACGCGCTCTTTCGGCCGATCAAGCACTAGAATCCCAACTTATCTTACAGCAACGGATGACGGTAGCACACACAATGTTTATCCGTAAGAAATACACAACATTCTACAAGAGTCTCAAAAACACTAAAATTAAACACAGTCACACCTCGGCCCTAGTACATCACCGCAACGAAGAGAAATACTCTGCTTTTCCGTTGAAACCCATGACAACTCAAACAATCAGGCATCTAACCCCTCAACGTATAGATAACTCTTAACAGAGACTCATGGTGGAGGAGCACCACGGCGCCGACCGGGCATAGAGAGCGTGAATTAGACGAAGGTGATCGCCAAGGCGAGTCCAAAAATTCCCCTTCCCCGTTAGGGGGGAGTAGTCCCGGACGCGGGTGGCGATTCCTGGGTTATGGAATAAAGAAAACCGCTCTCACCTGTTGCAAGACCCCTCCGCGGGAAACCAGCACAAATTGCGGGGGCGCTCCCTTTTGCCGGTACACCGTGAATCGGATTTGAAGCTGTAGAGTGACTAGTTGTAGTGCCATAGGAGGGACGTTATGAAAAGACAGAAGTATCGACCGGAAATGCCATTGTGTATCTAAGGTAGAGCGATTTGAGCCGATTGGGCTCTGCTAGGGTGACGGTACTTCCTAGTTCCCATGAGCTGGATAGGACATTCCCTTGCGGACCCTTGTCGGTACTAAATTAGTCATAAGGAATATAATGGTTTACAAACCGCAAAAAGTACGTCCCTCATGGCGTGCGCGAGGACTCTGTCGGTTCAAGGTGGTCGCGCAGGCGATATGCTCCACACAGACTTAAGGGCGGGCGTAACCGAGCACCGCCTCCACTAAGGAGGCGCACAGAGCCTTTATGTAGTAGCATGTTAACATGCCCGCTCCCGGGACGGACAGTCACGAAAGGGGCCTTGGCACGGAAGGACGCCACATTAAACCGATTGCTTGATGGACATACAGGGTACCTCTGATTTTCTATTTACCCACGCTCCAAAATTAACTCAACCACTCTACAACATAAAAATCACACTATCTATAATATTGCTGACCCTGACCAACTATTCGCCCCTCAACTAAACCTACCTTTTCCAAACTAACCAAGGCATGCACTTCAATCCTAACCGCCCTATACAACTTAAAGCGTCCTCGACCAGCCACCTATCGCCCCGGACACCACGCACAGAAACCACCTGCGGCCAGATAGGCCTACCATAGAAGCCCAACAATACAGTACCCCAATGCGGGAACGTGTGCCCATTTCGAATAGCCGSTTCAGGCACTCATGGGGGTCAATGCAATTCTATATCTACGTCTACCGACCTTCGAGCGAATCGCCACAGCAGTCTGAATTAATGGTTTCGTTTGTTCTATGCACGCGGCTCCAGAACCACCGGCCCAAGACTGTGGAGATGCCAAAGGACACGACGTTCAACCGTTTAGCCGAGTTGGCTTAGGGGTGTATTGGAGTCGCCGAAGTTTCAGTCCCCAATCTATGCCTGTGGGGTTTCTGGGATTTCTAAATTTGTTAAAAATACCCTCATAAACGGTATTCGCAACGGGACTCTGTGTGCCGTGCCCTTACTTCAGGACTTCTGCGAGCCCCCCTGACCCCCTCACTTATAACTCCACGTGTGTACGGTGTGGTATTCCCATTTGTATAGCGCGTCCACTATGCCTCGAAACTCTAGCTATCACACACTTGCACGCATGTTGTGGGAGTGACGGTACACGTGCCCACACCCTTACAAAACAGACCCAGCCTCAATCTAAAAGCACCAGAAACCTCCCATTCCAACTCTAGAGCATGCTCGCTTTTCCCACAGACACCCCGCCGCACATAAACAAACCTAACGTTGAGTATTTATTGGACACACACAACTGACCGCCAGGATCCTTACAATCCCTAACCCCCACAGATCCCACGCACCTCACTTAGATTGTGCCAATAGAGCCTGCCCTTCAGCGGGCAGGTACCGGCCCACGGTGAACAACCAGCCAGCTTTCTCGCGTTGGCAAATATTCCAGCATCAGTTTGACAGTGAAGAAACAGTTTTGGAACAATCGCATTACTTTGAAATGCACACCCTCACGCCCCCCCAAATTCCGAAAAAGCCCAAATAGGCAAAGATTATTATAAATAGCGACTAGTTACTACCAACCGATCGCAATACATAACGCCCAACCACCACCCACACGCATAAGAACCCAATACCATAACCCCAAACCCTTACCAACAAAATAGAAGTTAACACTTATATTGAGAAATCTCTATACATAACCATAAGCTTACTCCAGTTGATTACCTGATTAGTGCCAAATTATCCATCAGACACAGGAAATACTAGTGGGGAATTCCAGTTCGCGGGAAGGTCGGATACAGGGGCACAAGTTGTACAATGACCGTTGACACATCCCGCACGGAGATGCTGCCCTCCGGAGGCACG---CCTAAAGGGGATCCACACCTCAAACAGCACTCTCGGTTACTGGATGCACAGAAAAAGTTATACCGCAAGAAGCACCCCGTTCATACGTTAGACTCTTGTAACACAGGCGACAAGGCCACCCAAATTCAAGATGTAGACTCGGTTTAGCAAGACAATTCAGTGCCCACCGATTAGATACCAAAAGCAGTACACCAACAAGATCAAAACAACCGTGAAAGGCCAATAATCAAACCAAACAAAAAGGCAGAAAGACCGCGCTAAACACACTACAATTATTAACGTTACCCCCCATAACCAAGCAAGACCAGCTTTAAAGCGGTGGTCCTGGAATACTCAGCAAATCGTTGCTACACCCTACAAGCAACATCCCCAAAAATCAGCCTCTAATGTTATGTTCGATCAACACAGTCCGACTAGGATCGTTTGGCATCAGCTGTCACACCGAGGTTTTATATCCAGCGTTTGTTCTAGATAAGGACCCATAGAGTGGTGCCTGCATTTGGAGAAACTTGACTAGCACGGTGTGGTTGGACACACTTGCCTCCCTCAGGAAAACCATCCGTGTAACCGAATCTGAACTCCTTTTAGACGTACATACTCATGTTGCATCGGCGATACGACCGACCCAACGTTTCTGTGACCTACAACGGGCGCGGTGCACTCACCCCATACCTAATCCCTCCCTTCCGGACTACATAGACCGGCCTAAAGCAGTTATTTACTACTCAAGGCGAAACTT-CCTCATTCACCTCACCTCACACCTTTTCGCACTCTTGAACATAAAATCCTTTTCAACAATCTCC-CCAGTCCTATCACCGAAAAAACAGCACCACAAAATACCTAAGAACCTATCGCTACACAAAAGCCATCCCATAAATCTCAGTAAAGAAAACTCTCTCAAAACCAAAAAGCAATAATTTCTCACTCTTTCTCTTCTTAGATTGATACGAGCATTGCTGTTACTCAGTATTTAACTGCCCCCCTTTTTCCTTCTTTCTCTGTCTCTCTCTCATATGTTTTTCTCGTCTACTTGCGGCCACAACTTGCTGCTCACTCAATCTCTTTTCTTTTGGAACTGCTCCCAACTATTTCCGCTCTTGATCCTCACAGCCTATYAGACATTCGTATAACCGCTCTTTTCAACATTTTATTCCTTTTACGCTATCCATTCTCTCCACTTTCCGTTGTGCCACGTGAAATTATTGAATTCTCTCTGTGACGTCTCACGTCCATTACACATTCTTGTTTGCCTCTCGAAGTTCGCGTATACTCTTCTTCACAACGCTACCTAATTTACCCCCTTTTCGTCACGCCGAGATCATCACTCGTTTCCCTCTATGTCCTATGTCATTAGCCTCCCTCTCCTTATCCTCTTTTCCCCTACCTTCTTGTCCCTTGGGTGTAACACGATTCTCCTCATGGTCTTTTAGCATCTTCTGTACTTCCCTTTCTACCACTATCCTTCCGCACCTTACCTTTCTTCTCGTCCTCGTTCAGTTTAATCAAATCCCCTTTCTTCTTGTTTATGTCAACCTCTCCACCAATAAGACAAACGCCCCTTCCTCCTTTCTCCTTTCCTATCTTCGGTTCCAAAATGCTATTTGCGCGTTGCCTGTTTGCATGACGCTTGAAATAATTTCCACTTTTTTTTTCTTTGGTGAGTTCTTTGCCATCTCGTAATGTGTTCCCTTTTTCCCCTACGCGCGGCTACCTCGATCACGCCTATCTTCTATCGTCCTTGCTATTCCCTATACCCTCAAACCTTTGCTTTCCTTTTTCTCTTCCGTCTTTCAGATACCTTACCGGGACTTAAATTGTTGACATATTTTCGTGTTCATTCAACGAAACTGATGTTGCTTCTGTTGTTTGCAATTCTGTATACGCATCCCCTTTCTCCGTATTGGTCCTAGGCTAGACCTTGCTGTTTTTCTGGTCGTTTCACCTATCTAACAATTCATAATTCTGCTTCTTCGTCAGTCTTCGACTACCGCACATGTTTCGTATCTTCAATTGTCGTCGGACAACACACTGACTCCTGCTTCTCCTTTTTTTTGACTCCAGATCACATTCCATAGTAGGCCCAACTAACCATATAAGTCCCCATGTAACCCCTTAATTATAAACTTTCTCTGGTTTATTCTTTTAATCCGCTACAATATTGCTTCCTTTTTTCTCCTATTATTAATAACATCTACTGAAGAGCAAACATAATCTACATTCCCATCCGATGTTATAAGTTTCTACCTGTTTCCGATTACGCTCCTGTACACTCGGTAACCTTCCGCGTTAGAGCATGGCAAGATCTTTACCCTCATAAGCCTTCCCCCTCATACGCGTTTTCTCGTCTTTTTACATTATCCCACTCAACACCCACCCGCGCGCATATGTTAATCGCATTGTCTTTTCTTTCCTTTCCCAAGGTCAGTCCTATGTTATTCAATTTCTAACGAAGCTTTCCTTCTTTTTATTGTTCACTCCCCATCTATCTCTCTGTCCTTCGTGAACCTCTCATTCAGCCCCTTCCTTTTACCGTTTGCTCTGTGTCCATCCGATTTATTCCCCTCTTCTTCCTCTTCTCTTTTTCTTATCTCTTACATTTTTTGTATAAATATCAACACAATTACGCGCTTGCCCCTTCCCGTTTGTAAACCATTCTGTTCTTTTTTAGGGATTGAGCTAGAACCCTAAGTGAGTTTTTCCACTTTTGTTGCTTACGTCCCCATGGTGCCCGTACTACTATCTTACCTTTCCGTCTCGCAAGTCAGAGAACTACTCTCTTTGTATCCTACTAAAACCTCTCAGTAGCCTTTCCGTAGTATTTGCCTTCTGTTGTCAAATCCAAATGTACCCGAGATTATTGTTTATCTAGGGCGTATTTTTTTTCTCTCTTTCTTATGTCACACACAATCCAAGGTACTGCCGTCTCTGTTTTCTTTTTTATATCTTTCTCGCTATCACTTCTTGCCTTTTTTCTGTCAAGCAGGTAGCAATCTTATGTACCTCTGGTGTCTAGCATTCCTTGTARTTTCTATCTCTGCTACACCCTCTTCTTTTCTCCGACGCGTCTTTCCCGCAGCAATAATATTAGATTATTTCCTCTTCTCTTCCAATTGCACCCAGTTTCCTGTAGTACCATCAAATCAGCGTAATCCCTTTTCGGTTCTTTTCGAAATAAACTTGAGTTTCCTTCTACTTTTCTCCCATTTTATCTACCTTCCTTTTCGGGAACAGTGCGTATTTACTTGCTCTTTCTTATATACGCTATCCTATCACCTCTCGCGCTCGTCTTTCTTTACCTAGTATGTCACATACCTCGCTTTCCTTTATGGAGTTGTCTTTGCTCAATGACTTCTCTGGCTTCGCTGTGACATACTTCACCTGATGTTTGCGTTACAGCTCGCTTTTTCAGTCCCTTTGTCACAAAGCAGGTTTTCGGTACTTCTTGCGGTTCATCATCTCCCCATTCATCTTTCTTAGCTTCTTTCGTCCTTCCCACTTTTTCCAGGCTCCATCCTCGCACGAATTTCTATTCTTTTTTACATTCTTA-TACCTTTACCTTTCTCTTTTCTTTCTTCCATAACCCCTCCCTACCTTCGTTCTTTTTACGCACTTCAGAGATCCATATCTGTATAAACTTTTCTCTTTCGCTTATCTGATCCACATCATTCATTCTTTCTTCTCTCAATTTTTTGGAGTGTTCTTTTGGGAGGCACACCCTACTTAAGTGATGTTTGTCGTCCCTACGATAACCAACATCTTCTTGTTTCCCGACCATGTACGTCCCTAGCCCT---TACGCTTTCGTTTTTGCACTTCAAACCTCTGTGTGCTCCTTCCCGCTCAAATAATTCTCCCGATGTTTTCTGTATCATCTTATCCACTTACTTTTGCGCTTAGTAGAAATGATGGTAATTCCCCCGTCTGATCTTGCCTTCGTACAATTTAGTAACATACGCTTTCTTCCCTCCCAGTGTCTTTACGTAGTCCTCCTAAACCCTCACTCGTCTGGTTCGTTTCCATTCCACCCTCTCTTCACCCTTTCTTGTTTCTATCATCAATCTTAAACACATCTCTGATACTTAGTACCATTAGGAATCCATTATCGAAATGCAGTCATATCCCACCCCTACGTTACATGCTCTCTTTTTTCCAGTCCATGACACTTATTAACTTATCCCCATCCGGATGCTTGTGTTCATTCGTTTCTAACCACCTCTCCTCACGGATAAGGTTGATACAGCCTTTTGTATATGGGTAAGCATAAACGACGTTTTTCTTCCCTTGATTCGGATCTGGCCTTCATTCCTCATGACTTAGCGGGTCTAACCTCGTTCTATTTCTTTCGTCTTATCTTAACGCAACTGTTCAGAATCTACATCTAATTGTCTTTTCTTCTCTTCCATTGACAATCCCACTCCCCATACAGATTTCACTTGCTCAATGGTTCTCCCTTTTTTTCTTAACAAGCTCTGCTCATTTGTTTCATTTTCGTGGACTAACTTTTGATCCTCATTTTTTTTCCTGCTAAATTAA-TAGCAGCCGACCAATAAAAAGAAACCCAAAAACCCCGTAAGACCATACAGAGCCCTAGTACCAT-CAATCAAACAAAAAAACACTCCACCTCCGTGAATGGAGAGTAAAAAACCATAAAAAAGAAGACACAACCCCAAGCAAACAACTTGGGTGGAGAGCAAACACAAAAATCCCATTTCGCACTTCATATAACCTAATAAACACTGATAGCACCACTTACAACAATAGAACCAACCCAAACCGTATCACTTACATACTCTACTCCCCCCTACTTACAACCGTAACAAACCTAATAATACAATAATGGCAAATGTCCCAAAAATCCACACAATTCCCATCCTTCAACCCACCACAAAAGAACTCGCAAATATMCCATAAAAATCAATCAGTTACCTCACTACGTTCCAAACGACCTATCTACATCCACATCCACACAATATCCGTCAAAACACCACCCCGAATCCAACCACAAAAATGACATGGCCTACTCTCAGTCTCGACCTTCCCACAACTTATCCGAATAAAAACCTTACCCCCCAATCCATAGAACACCACACTAACATACACACTCAACCAATTTAATCAACTCAAAAACTAATCATCCTCATAACTACACATTCCACCAAAATAAACTCCAAACAACCCACACATCCACAAAAAAATTAAACCACACTACTTCCGAATATCCTCTACCCACCCCTCAAAAAACATACATACGAATAAACCAAACTCATCCAACCCACACCAAAAAGCATAAGTTAAATAAAAATACACCCATAAACACCCACTATTAACATTACCACCAAAACCTATACCTTTCCCTCTCCTATCCCACCTCCGGCCTTAACTAACCATTCAACTCTTAAATAATTTTCATCTTATCAAGCGAATTACCTTTTTCTTT-ATCCAAATAACACTATACTCTATCCGCACCAAACCACCACGATCCGTAAATCTCACAAAAGAACTGAACATTCTTTTCATTCCCACCAATTCCCAAATCTCCAATCAACATCGGTGTTACAACAATCCCCCAACTAATTTTCTATCATTCTCAGCCTTTAGACTTACATCCACTACCACTTATAACTAACGTAGCCTATAAAATACAAGCATAATTACAGCCAACCCATAACATACCACCCAACCGCTTTACTTAGTCAACATTGAACAACGTTAACACTTCCCTTTTACTCAAACCAACTCATCATTAATTCCTCAAAACTCTCAATCTCACTATTACTCTAAATACCTATATAATCACCTCACCATACAAAAACACTGTCCCAATTCCTCCCACTATCATAAACCCAAACAAAAAAAGAAAATCCTAACCCCATTTCCTAAACCCACAAGGCTCTACACACACCTTAAAATACCCTTTACAAACCCAACTATCGAAAAAACCCAACGAATAACAACGATCCCCATCAACAACGCAACATCATTAAAACCCTAACACTGCACTACTATCCTACAAAAATACTTAAAATCCACCCAAGTCCACTCCCATTCTAAACACAAAGTTACAAAACACATTCCAAACCTTACCACTGTCTCCACCAAATCACACCGTAATATTCCAGAATTACAATTCGTAAAACCACCAATACACCCTATCATCATAACTCAACACAAATAGCACCTCACCCCAAAATAACACTAATTCAACACCCTTATCCCCCCTAAACCGATTAATACAACAACTAATCTCAAAAACCAACTCACAAACATATTCAACACAAACTCTAAATCTAAAACGATTTACCCAAAAGCTCTCTCCTCTAAACACCAGACAGTCTAACAACCTCACACCATCTATATCCACTTCAAAACCACAGACAAAAACACATCCCACGCCACAAGCCAGACAACTCCAACTCCATTCCTTCCAAACCAACAACCCCAATAATACATAACATAAAAATCCAAACCCAACCTCACAATGACAACGCCACAACCCAATCAACCCATACCACAAATAACTAATAACCCAACCATTACCCATATTTAAAATCCCAACCAAAACCCACAACCACCTTTCAACAGTTATACATTCATCTCCCCACAATCAATACCGACCTTTCAGCACACCCAACTCCACAAACACGCTACACAACTCACCCAAAAACACATATACACAGTTCACCACTAACAACATAAAACATACCTTTAATCACCCATATCCACTACACCCAACCTCCACCAATACAACAACAAACTTCCTCCAAAACCAATAGCAAAAAAGTACCACCCACTCATCATACCTATCCCGCAACAACAACCCCCTGACATCGTATAACCTTAAAGACCTCTAAGAAATAAAATTAATCCCTACCACTAACAGAATCTCACACATACCCTTACTCAACTCTTTCACCTCCAAAACAACTATACCTAAACTCACACAAAAAACAACTCACAACGCCTAAATAAAGCTCCACTTACACCCCACCATAGGCATCCACAACACCAACACTAAACATAATTGTCTAATCATCCTAACACCCCCACTACCAATAACAACCTATACAGCATAATACCAAATACACAACTCCAAGCACTAACTTACTGAACAAAGGCACCCTAGGTACACCCATCACTACACTCAAAAAATCACCATACCAAAATACAAACCGTGCCTTCATATCAATATCACTACCCCAACAAACCACCACTAAATTACCAACACTACAACCATAAAAATTAACAATACACCAACGTATACAACCACACCCCATCTAATACTACCTCACAAAAACAATCCCAACCCATAAACCAACCCTACACTCAAAAGTCACCA-GGCAACTCCCACCAAACCCTTCTACCGGTACGCACACCAACTAAGTCATCCTATCCCCCGAACCCCCACACTTCCCACACCCAGCACCAATCTTCACACAACAATACATACAACTTTACTCCAAACACTAACAACTTCACAACTCAACACTAACATTTAACAAAAACATCAACACCTATATACTTCTACAACTTCCAAACAATACACACAAATCATCCATCAAAACATCATTACAAAAACAAC---AGCTTTAGAAATCACCCTCCAATCCAATAAACCCACAATCACCTATCCCATTCAACTCCCAACAAAAAACTCAACCCAACCACCAATACCATAACACCAACCTCATCAATCAAAAAAAACTAACCCCACTCTTCAAACCCCCACCAACCCTACTCCCCATCACCACTAACCCCCCCCCCAGCCACAAATCATCCCAACCACTTACTCTCCACAACCCATCCCCACCTACAAATAACGGACGAATCCCCCTATCAAAAAAACATCCCACCAACTCACTCTCACCCCCAACACCCAAACCTAAACTTTACTCCGCAAAAAAAATTAATAATACACAATGAACACCAAACCATCCCATACCAAGCACCAGATCTTACTCCCATCTTCTACCCTAACTACAAACTACCATAAAGAATACTATCCAACCACATCCCACAGTAAATCCCTACAAACCCCTTCACCAAATCCCACCCAGAACCATCCAGAAAACTTACTCAAAAAAACAACACCACACACTCCCAACAGAATAGTCAATCCATAACCCACCCCACACTCTCTCTTCCGTAAGACCTAATTACCCACCTTACCTAACCAATATACCCCATACCCCCCCAGCAACTCACCTATATATCAAAACTACACTCACTCTCAAAAATCATCCAATACAAACACACGACAAACACCAATACAATACTATCAAATCCGAAATCCTCCAAACCCCCCCCCACACCTCACAATAATCAACCGTTCGAACGCGCACCAATAAGCACCTGATCCCAAAATCCCTACAGCATCCCACCTCCCGA-CCCACCCCCCCATCACACCCACACGACCATCGAGCCCAACAACACCATCCAACAAGCGATAACCATAAACACTCACCCACGCCAAGAGTACCCACCACAAACAAGCAAGACATTACAAAAAGTTCCAAGTATCCGCACCCCATAAATCAATAT-CAGACCAAAATCACCCAAGACTTGCTTAGCTCCACTATTCATAATAGTCCTCAGGTAAACCAGCCACCGCGGTCAACGTAAAGTTAACATGCTATCTAACCAACAACATAAATGTCATAACTATACCTAAAACCCTCATAAAAATCATCCACGATAAATTTAAACGAAAAACATTAGATACCTACCTAAATCTACACCCGAGAACTACGACAAACTAAAACTCTAACTAACCCACGGATAATAACCCAACACCCAATTGCCATGCAGGCCAATGAACAATAACAATACACAATCAAATATAACAATCAACGAAATGAAAAAGGCGGACAGTAACAAGAACGAAGCTGGCCCTACCACACAATGCTATAAATAATAACTCCTAAAATAAAAGGGGAAGCATATTAGCTATAAACTAAAGCATTCAGCTTACACCTGAAAGATGTCCTAAACCCAAGACTGAGCTCGGCAAACTTAAGCACTCTTCAAATCTCTATCTCTAGCTCAGCTCAATAAAACCAAACAATCTACTACAACACCTAACACTCCATTCCTAGTAGGCGAGAAAAGTTGACGCAATAGAGACACGTAGTAAGAAGGATGAAATAACAGTGAAAAGCAAGTGAAAAACAGCAACCAACCGTACCTCTTGCATCATGAAAGAACACCGAACGGATAACCCATCGAAAAGGAGTAATCAGAAACGTGGCAAAAAATAGAAAAAATCGACTGATAGCTTTGAAACCTAAATCATCCCCTCCCGGACTAAACAAACCGCGAGATAATAAGTACAGAAAGAATACAATCTCCACTATAATTTACCCCCAACACATACTGCCTCAAGCAATAAAAAAGTGTCAAATAACCAACCATAAAAATTCAAAAACGCCATGACCACCACTATAATGCTAAGAATCAATATGAGTATACCCTTCTCTTAAAAGCTTACATACCCATTATTAAAACACTTATACTACTACCTCAACAAGACAAATATTAAACCACCTTACCAACTCAATTACTAGAAATAAAAAAACTAGGCAAACTAACACCAATAGTAACACCAATATGATTCATACTAATCCTACGGGTAGCGCAATCAACTAAATATTGTATGAATTAAAAAACTGCTAAGAAATTGATCTTGCAAAAGATATGAAACGAAGATACTCAAGGATGTACTTAACCCCAAACCTACAAGGCTCATCACCTACAATACACCTTATCGGGAAAAAAAGATCAAATAAGACCATCAATCTTGCAAGCTACTCCAAAGCTAATAGTAACCAGACCTATAAACTAGTGAACCCACATAACAGCTCAAGCCCCTAGACATAACCTCGATGTATTCAGCAA-------------ACTGGGTTCAGCAAAGGTTTATTATCTCTAGGAAACCGAACAATACCAGAAATCTTTCTAAGGAATCAACCACCAAGAAAACCTCATCCAACCACATAGAAAACTTGGAAAAGATGATAAACATTTTACCAACAATCGAAACAAATCAAAATTTCCTCTTATCAATTAACCCATACAAATTTTAACCTAAACCATAACTTCAAAAAATTTAAAACACATTAAATCTATGCAAACTAATTTAAGGCCTCCCTCGATAATAATTAACAGTCATCCAGCTTTCTTTAAATCACTTGCAACATTTAAATTGAAGTAAACTACAGCTAATCATTCCAAATCGAAACACTTTCAAGTTAAACCACTTTTTCTAATCTAATTGTCAGAGTCTTAAAATAAATGAAGCACCTTTTAAAGAAAATACCCTAATTAAACTTMCAAAAAATGCGACCATAAACAATTTCGGCAGATTAAATATTATAATC-CTGTGATAGATTTAAAATGGTAACCGCTGCTAACATTCTAAACCAAAATAGTAGCTTAGGATGCAACTTAATAAAACTTGTAAAGAGTACTACACCCACTTAAAACCTTCCCAAATTATTTAGTATTATGCCTCTCTTAGGTATACCCATGGACAAGACTTTCCAACCTACTGTTAATTTCGCTAAAATATACATGCGTGGCCCTCTTAGGAGCGGTGGCACACGTAGCCGCCCACCCCGGGGCAGTAATTTAAGCAATAAGTACTTGACTTATTATAGCGAGGGTTTCTTGTGCACAAGAGACCCAACTAACAGCGGCGTGGTAAGACCCAACTGCGCAGATGGATCTTAGCCACGCTAAGGCACATGGGCCCATGCTTAGCGATACTTCAAGTATCGCCAGCGCTGGATGGCGGTGCCCTACTAGAAGCCTGTTCTATCGCGATCCACCTCGCCTACATACCCCGTCGCTCGCCTAAAGAGGCGAGCCAGCGCTAGACAGGGGTATAGCGAGATGGAGAAATGGGCTTTTTCTAGAACAGAGAGCAACCTCTCTTTAGAAATAGATCTATTTTTAGGGCACGTACAGCCCGTCCCTCCTCAGCTAGCTGATGAGGGTCGTAACTAAGTGTACCGGTGCACTTACAGGACGCGTCCTGAGCTAGCGGCAGATGCAAAGGCCTTTAGAGGCCTCTCTCTAGCAATTTATACCGGAAGCTTTTTAGCCAACAACTGTTGCCCCCACCTACTACAAGCGCTAGCCCCGTTCTAGAGTGGGGCTTGTAGTAGGGTGCCGTGGGGGGCCTGTGAATGTTCCCTATATAGGTTTAAAGGAGCTCCTTTAAAAGGGGGGGCGCCCGGCGCCCCCCTACAGGCCTATATAGGCTAAAACGCGCCAGCTGCCGGGCGCGATTCTGCAAAGGAAGGCCCGTGTTTAAACACCTTCAGCGTTGAAGGGCCGCCGTGACGTTACGGCCGCGGTACCGTGAATTGTCCACGGACGGCCGGGTCTTTCTTTGCAGAATCGTCCCTGCAGGACATAGAGACCCTGGGACTTAAAAACCATGGTTTTTGGTTGCGACCTTGGAGCTCCAAACGATCGTCAATTGAAGTCCCAGGGCGAATCTCCTGATCAGGAGGTTCGTGGATCAGGACCCAATGGTGCGCTATT-----------------GATCTAGACCGGATCCGGTCTCTCTATGACTTCTACGGAGAAGTAAGGCGCCTTTTATATATAACCCGGGGGAAATGCCTAGGTCACTAGTGAAGAGGCCTCTCATTTCCTTTAGAAAAGTAGGCCTACAGGAGCTCCTATACATATTTTTCTAAGTAAGGAGCTAGCTTCGGGCCCGAGATGGCCTTCCCTCACTAAGAAACTGGATAACCAAGGCGCCTTAAGAGCTCTTAGTTTCTGTAAGACCAACAGGCCTGTCCTGATCAGAACTTAAGCAGGCCTCCTAGACAGATGGGCCCATTCTAGCTAAAGCCTAGGCCTGTCTAAGACCCTGGTACATGTACATGAGCTCAAATGATCACCAGAGTCCGATAAGAAGAGGCCTCTAAAGGCCTAAGCTAGCTCTTACCCAAGAAAGGAAGGCCTCCACTGGCCAGCGCACATGCCTTTCGAGAAGTGTAATTACTAGCCGACTAACAGGCCTGTACATCTCCATTAAGGCTAGCCTAGAGCTAGGAGGACCTCCTTAATGAGCTCTTCGTATTTACATTGATCTCTTCTGGCCAGAGAAGAGCAAGAAAGTGTCTAGACGCTGATTAGCAGTAGCTATAACTTTCTGCTAATAGTTTAAA--TAGACTGTGATTCTAAAGAAGCTTCTTATTCGCCAAGGGGTTACAAGAATTCCTGCTGAGCTCAGCCCCCTTGCTTTTAGGATATCCTTGGTGCCACCTTGGCCAAGTAAAAGCAACTCTAAGTTTAAACTTGGTACCAAGAAGCTTCTTAGAGTATCAGAAAAAAAGGCCTTTTTAGCTCCCAAAGCTAAGTTCAAACTCTTCTGAGTTCCTACTTGGCCAAGACGGTCTGAAAAACCATGTTGCAACCAGGAA
[truncated: 138,250 more chars]
