# Supplementary material for: Molecular exploration of fossil eggshell uncovers hidden lineage of giant extinct bird
Source: Nat Commun. 2023 Feb 28;14:914. doi: 10.1038/s41467-023-36405-3 (PMC9974994; doi:10.1038/s41467-023-36405-3)
Supplement: Supplementary file 10 — Supplementary Data 10 [file 41467_2023_36405_MOESM10_ESM.zip › Supplementary Data 10 Genetic_data_minus_filtered_reads/5_Phylogeny_generation/RaxML/RAxML_bestTree.35tax_MAY18_gblocks.tre.PARTITION.2]

((((((AEPHI:0.00183702877736774493,n3757:0.00000133354815498964):0.01024996494012294160,(n2998:0.00206017420518069460,(n3011:0.00000133354815498964,(n2997:0.00000133354815498964,n2987:0.00115337515729508548):0.00026138232659896456):0.00105700902639462523):0.01104974782467528158):0.00958539022402145509,((((n2986:0.00185845204867747353,(n3219:0.00286330764675901250,n1665:0.00080801520202624223):0.00000133354815498964):0.00030164972343088765,(n3220:0.00027144953386439632,n08AEP07:0.00131451362784998642):0.00052481025311463170):0.00078833868057715255,((n3026:0.00079981079414056665,n07AEP05:0.00321964534540934624):0.00078482627209971198,n3258:0.00238237492366399862):0.00000133354815498964):0.00000133354815498964,(n1666:0.00078820081329207807,((n3025:0.00233111967983789864,n3222:0.00285029918180982516):0.00053446648793942816,n3024:0.00078746197238528995):0.00000133354815498964):0.00052484691638793020):0.00494043517393674865):0.23106923266590814747,(n2988:0.00111292545407171736,(n2980:0.00321305677215695008,((((n07AEP06:0.00132741537771172255,n2990:0.00054576679839218108):0.00026019382010704389,n2973:0.00026144367282754469):0.00184605591312521052,(MULAG:0.00800828265293713690,n3221:0.00398796768197434964):0.00000133354815498964):0.00076594636056569296,(n3004:0.00048725243384088691,n07AEP08:0.01113839469150646778):0.00190262870053602455):0.00000133354815498964):0.00705157132319308901):0.20976936354103642435):0.44817528281747653907,((APTMA2:0.00166769513653213571,APTMA:0.00629937721501749349):0.09915326255310910608,(APTOW:0.02126953940204223334,APTHA:0.02757955253027390488):0.07005062482271703916):0.62986366150899164573):0.29655425554180347980,((CASBE:0.04469450657693038731,CASCA:0.04269902205686147700):0.28143110749092797862,(DRONO:0.00032442254325145705,DRONO2:0.00157427212098059472):0.43729559376216120548):0.29655425554180347980);
