# Supplementary material for: Molecular exploration of fossil eggshell uncovers hidden lineage of giant extinct bird
Source: Nat Commun. 2023 Feb 28;14:914. doi: 10.1038/s41467-023-36405-3 (PMC9974994; doi:10.1038/s41467-023-36405-3)
Supplement: Supplementary file 10 — Supplementary Data 10 [file 41467_2023_36405_MOESM10_ESM.zip › Supplementary Data 10 Genetic_data_minus_filtered_reads/5_Phylogeny_generation/RaxML/RAxML_bootstrap.35tax_MAY18_gblocks.tre.PARTITION.1]

((((n2988:0.00000217043764705778	(((n07AEP08:0.00125381326955339230	n3004:0.00000217043764705778):0.00000217043764705778	n2980:0.00097844706737627266):0.00000217043764705778	((n3221:0.00000217043764705778	MULAG:0.00026837448901497873):0.00000217043764705778	(n2973:0.00000217043764705778	(n07AEP06:0.00108304853800617940	n2990:0.00000217043764705778):0.00000217043764705778):0.00000217043764705778):0.00000217043764705778):0.00000217043764705778):0.00152700328782189466	(((AEPHI:0.00000217043764705778	n3757:0.00000217043764705778):0.00000217043764705778	((n3011:0.00000217043764705778	(n2987:0.00000217043764705778	n2997:0.00000217043764705778):0.00000217043764705778):0.00000217043764705778	n2998:0.00059625163871613045):0.00026867013573249625):0.00000217043764705778	(n3258:0.00029689511774907512	(((n3024:0.00000217043764705778	((n3025:0.00099381019867493406	n3222:0.00000217043764705778):0.00000217043764705778	n1666:0.00000217043764705778):0.00000217043764705778):0.00000217043764705778	(n07AEP05:0.00000217043764705778	n3026:0.00000217043764705778):0.00000217043764705778):0.00000217043764705778	((n2986:0.00082826268962571544	(n3219:0.00041520489927370619	n1665:0.00054906286307460669):0.00000217043764705778):0.00000217043764705778	(n3220:0.00027622401481597249	n08AEP07:0.00000217043764705778):0.00000217043764705778):0.00000217043764705778):0.00000217043764705778):0.00134798282250856425):0.00749836286857117739):0.00728987592186983689	((APTMA2:0.00000217043764705778	APTMA:0.00056635312590944782):0.00524936579431440568	(APTHA:0.00071991092488698821	APTOW:0.00418070643206791114):0.00123580652708197756):0.01838681293440917394):0.00747302703911896862	((DRONO:0.00000217043764705778	DRONO2:0.00000217043764705778):0.00679066444369809483	(CASCA:0.00083062493076018005	CASBE:0.00115021364019039004):0.00137759444383195643):0.00747302703911896862);
((((n2988:0.00000217043764705778	(n2980:0.00000217043764705778	(((n3221:0.00118816931842026866	MULAG:0.00000217043764705778):0.00000217043764705778	(n2973:0.00000217043764705778	(n07AEP06:0.00109220399169042155	n2990:0.00000217043764705778):0.00000217043764705778):0.00000217043764705778):0.00000217043764705778	(n07AEP08:0.00256208820883162096	n3004:0.00000217043764705778):0.00000217043764705778):0.00000217043764705778):0.00054206881501429318):0.00277625474165392027	(n3219:0.00125694513673372610	(n1665:0.00082478262817607109	(((n3220:0.00000217043764705778	n08AEP07:0.00000217043764705778):0.00000217043764705778	((((AEPHI:0.00032987982017427126	n3757:0.00000217043764705778):0.00054134429604871335	((n2987:0.00000217043764705778	(n2997:0.00000217043764705778	n3011:0.00000217043764705778):0.00000217043764705778):0.00000217043764705778	n2998:0.00000217043764705778):0.00000217043764705778):0.00027057516539999579	n3258:0.00119692489796093047):0.00000217043764705778	((n3024:0.00000217043764705778	((n3025:0.00000217043764705778	n3222:0.00000217043764705778):0.00000217043764705778	n1666:0.00000217043764705778):0.00000217043764705778):0.00000217043764705778	(n07AEP05:0.00000217043764705778	n3026:0.00000217043764705778):0.00000217043764705778):0.00000217043764705778):0.00000217043764705778):0.00000217043764705778	n2986:0.00138733882265330583):0.00000217043764705778):0.00000217043764705778):0.00916879677907173930):0.00875240488601766384	((APTMA2:0.00000217043764705778	APTMA:0.00028784019351853993):0.00623084983913498123	(APTHA:0.00026301758742037075	APTOW:0.00167599662202985180):0.00164554819680695370):0.01448558026132091420):0.00515990736006028197	((DRONO:0.00000217043764705778	DRONO2:0.00000217043764705778):0.00589936075331283158	(CASCA:0.00109243909341355202	CASBE:0.00144328347488215363):0.00323880955541147033):0.00515990736006028197);
((((n2988:0.00000217043764705778	(n2980:0.00066593905780274484	(((n3221:0.00040896859128194626	MULAG:0.00000217043764705778):0.00000217043764705778	(n2973:0.00000217043764705778	(n07AEP06:0.00195858356389548788	n2990:0.00000217043764705778):0.00000217043764705778):0.00000217043764705778):0.00000217043764705778	(n07AEP08:0.00175368356213915166	n3004:0.00000217043764705778):0.00000217043764705778):0.00000217043764705778):0.00027650829890547884):0.00423341433045843277	(((((n3220:0.00028400620446350088	n08AEP07:0.00000217043764705778):0.00000217043764705778	((n3219:0.00000217043764705778	n1665:0.00027886464722873445):0.00000217043764705778	n2986:0.00113338801096755774):0.00000217043764705778):0.00000217043764705778	((n1666:0.00000217043764705778	(n3024:0.00000217043764705778	(n3025:0.00000217043764705778	n3222:0.00000217043764705778):0.00000217043764705778):0.00000217043764705778):0.00000217043764705778	(n07AEP05:0.00000217043764705778	n3026:0.00000217043764705778):0.00000217043764705778):0.00000217043764705778):0.00000217043764705778	n3258:0.00152534597218372588):0.00083111041378219409	((AEPHI:0.00068263617644590902	n3757:0.00000217043764705778):0.00027658309545834056	((n2987:0.00000217043764705778	(n2997:0.00000217043764705778	n3011:0.00000217043764705778):0.00000217043764705778):0.00000217043764705778	n2998:0.00000217043764705778):0.00055376198211835284):0.00000217043764705778):0.00835179403205254384):0.01092214423578563923	((APTMA2:0.00000217043764705778	APTMA:0.00206451712431815482):0.00661322730221122149	(APTHA:0.00031843926058359659	APTOW:0.00334263597879025029):0.00107073083158635489):0.01474081209169484340):0.00628526150014257611	((DRONO:0.00000217043764705778	DRONO2:0.00000217043764705778):0.00483798305132231328	(CASCA:0.00182987129085935749	CASBE:0.00055608742973694029):0.00758434624716526184):0.00628526150014257611);
((((APTHA:0.00034994688383172890	APTOW:0.00487500655937185990):0.00008613641843667038	(APTMA2:0.00000217043764705778	APTMA:0.00000217043764705778):0.00896904953560673929):0.01399364286411615074	((n2988:0.00000217043764705778	(((n3004:0.00000217043764705778	n07AEP08:0.00294705548490885620):0.00000217043764705778	((n2973:0.00000217043764705778	(n2990:0.00000217043764705778	n07AEP06:0.00053947111362432449):0.00000217043764705778):0.00000217043764705778	(n3221:0.00119562404230312580	MULAG:0.00026809058687637217):0.00000217043764705778):0.00000217043764705778):0.00000217043764705778	n2980:0.00000217043764705778):0.00026791246866659244):0.00432305252704556255	((((n07AEP05:0.00000217043764705778	n3026:0.00000217043764705778):0.00000217043764705778	(((n3220:0.00027472428387278076	n08AEP07:0.00000217043764705778):0.00000217043764705778	((n3219:0.00040690896888903279	n2986:0.00082671605467143222):0.00000217043764705778	n1665:0.00027248948471476843):0.00000217043764705778):0.00000217043764705778	n3258:0.00059659206663712730):0.00000217043764705778):0.00000217043764705778	(n3024:0.00000217043764705778	((n3025:0.00000217043764705778	n3222:0.00000217043764705778):0.00000217043764705778	n1666:0.00000217043764705778):0.00000217043764705778):0.00000217043764705778):0.00053685646784902509	((AEPHI:0.00132918236564060800	n3757:0.00000217043764705778):0.00107540076750284471	((n2987:0.00000217043764705778	(n2997:0.00000217043764705778	n3011:0.00000217043764705778):0.00000217043764705778):0.00000217043764705778	n2998:0.00029498340186883630):0.00026833413264436940):0.00000217043764705778):0.00893852411623823929):0.00976469342121310570):0.00512805053970119638	((DRONO:0.00000217043764705778	DRONO2:0.00000217043764705778):0.00387723395840922991	(CASCA:0.00177995849469720648	CASBE:0.00113315674953655063):0.00414273498685518819):0.00512805053970119638);
((((APTOW:0.00315112337491261271	APTHA:0.00124610860442760899):0.00000217043764705778	(APTMA2:0.00000217043764705778	APTMA:0.00028040198635254874):0.00595126990841215054):0.01495801339569366971	((n2988:0.00000217043764705778	(((((n3221:0.00039493476006027323	n07AEP06:0.00000217043764705778):0.00000217043764705778	(n2973:0.00000217043764705778	n2990:0.00000217043764705778):0.00000217043764705778):0.00000217043764705778	MULAG:0.00080659277173634580):0.00000217043764705778	(n3004:0.00000217043764705778	n07AEP08:0.00287838616834042420):0.00000217043764705778):0.00000217043764705778	n2980:0.00000217043764705778):0.00000217043764705778):0.00249701134844301656	((((n3220:0.00054733876647746122	(n1665:0.00082007604684328759	(n3219:0.00000217043764705778	n2986:0.00027268686922508201):0.00000217043764705778):0.00000217043764705778):0.00000217043764705778	(n08AEP07:0.00000217043764705778	n3258:0.00059391279880565133):0.00000217043764705778):0.00000217043764705778	((n1666:0.00000217043764705778	(n3024:0.00000217043764705778	(n3025:0.00096325831782886494	n3222:0.00000217043764705778):0.00000217043764705778):0.00000217043764705778):0.00000217043764705778	(n07AEP05:0.00000217043764705778	n3026:0.00026804203006295882):0.00000217043764705778):0.00000217043764705778):0.00053474418041245177	((AEPHI:0.00000217043764705778	n3757:0.00000217043764705778):0.00000217043764705778	((n2987:0.00000217043764705778	(n2997:0.00000217043764705778	n3011:0.00000217043764705778):0.00000217043764705778):0.00000217043764705778	n2998:0.00088884384865460595):0.00053481943322012673):0.00000217043764705778):0.00901144429524358692):0.01110560849560588217):0.00415075917757270086	((CASBE:0.00110819596736960323	CASCA:0.00365701097076333564):0.00249676774064503055	(DRONO:0.00000217043764705778	DRONO2:0.00000217043764705778):0.00465976517876197892):0.00415075917757270086);
((((APTOW:0.00324119657585667572	APTHA:0.00063301256388626848):0.00125842456513645278	(APTMA2:0.00000217043764705778	APTMA:0.00000217043764705778):0.00539860705324148732):0.01721503681400229913	((n2988:0.00000217043764705778	(((((n2973:0.00000217043764705778	(n2990:0.00000217043764705778	n07AEP06:0.00082364737602112455):0.00000217043764705778):0.00000217043764705778	(MULAG:0.00000388017229452953	n07AEP08:0.00340934601274337249):0.00026832800717329394):0.00000217043764705778	n3221:0.00040038292035220435):0.00000217043764705778	n2980:0.00097851587058898079):0.00000217043764705778	n3004:0.00000217043764705778):0.00054434177946260758):0.00589604796741995292	((n3258:0.00029643496072401460	(((n1666:0.00000217043764705778	(n3024:0.00000217043764705778	(n3025:0.00145676494587434818	n3222:0.00000217043764705778):0.00000217043764705778):0.00000217043764705778):0.00000217043764705778	(n07AEP05:0.00000217043764705778	n3026:0.00000217043764705778):0.00000217043764705778):0.00000217043764705778	((n08AEP07:0.00000217043764705778	n3220:0.00000217043764705778):0.00000217043764705778	((n1665:0.00027384699722892472	n3219:0.00000217043764705778):0.00000217043764705778	n2986:0.00055544275844390031):0.00000217043764705778):0.00000217043764705778):0.00000217043764705778):0.00081633374495451347	((AEPHI:0.00032883465851717445	n3757:0.00000217043764705778):0.00027165883316285444	(n2998:0.00059522777359626163	(n3011:0.00000217043764705778	(n2987:0.00000217043764705778	n2997:0.00000217043764705778):0.00000217043764705778):0.00000217043764705778):0.00027163063149337747):0.00000217043764705778):0.00619268360240525940):0.00646071425971679689):0.00367805994076398366	((CASCA:0.00126086564033276696	CASBE:0.00263449271390351356):0.00489523995789950105	(DRONO:0.00000217043764705778	DRONO2:0.00000217043764705778):0.00493457253941088653):0.00367805994076398366);
((((APTHA:0.00083671393599226590	APTOW:0.00189352485636724833):0.00224240402021673576	(APTMA:0.00084134075745430988	APTMA2:0.00000217043764705778):0.00735084042605195498):0.01467709819365553212	(((n3219:0.00084409765138228137	((n2986:0.00000217043764705778	((n3258:0.00120381925594411666	(((n1666:0.00000217043764705778	(n3024:0.00000217043764705778	n3222:0.00000217043764705778):0.00000217043764705778):0.00000217043764705778	n3025:0.00048013027102546829):0.00000217043764705778	(n3026:0.00026814345861538095	n07AEP05:0.00000217043764705778):0.00000217043764705778):0.00000217043764705778):0.00000217043764705778	(n08AEP07:0.00000217043764705778	n3220:0.00027489381937579254):0.00000217043764705778):0.00000217043764705778):0.00000217043764705778	n1665:0.00000217043764705778):0.00000217043764705778):0.00107197462744076737	((AEPHI:0.00098148169908859428	n3757:0.00000217043764705778):0.00053480726448166887	(n2998:0.00000217043764705778	(n2987:0.00000217043764705778	(n2997:0.00000217043764705778	n3011:0.00000217043764705778):0.00000217043764705778):0.00000217043764705778):0.00026709638397514842):0.00000217043764705778):0.00690382926031913365	(n2988:0.00000217043764705778	(n2980:0.00032643311713234863	(n3004:0.00000217043764705778	(((n2990:0.00000217043764705778	(n07AEP06:0.00161164002174545603	n2973:0.00000217043764705778):0.00000217043764705778):0.00000217043764705778	(MULAG:0.00079823731977200524	n3221:0.00115112894202925838):0.00000217043764705778):0.00000217043764705778	n07AEP08:0.00250870628156172649):0.00000217043764705778):0.00000217043764705778):0.00053173652697115345):0.00356601857692580466):0.00992222172073045812):0.00444211223236570286	((CASCA:0.00140581938094857368	CASBE:0.00111230025114706635):0.00645242329518419967	(DRONO:0.00000217043764705778	DRONO2:0.00000217043764705778):0.00433783159661392959):0.00444211223236570286);
((((APTMA2:0.00000217043764705778	APTMA:0.00056961495423097340):0.00595943227352289245	(APTHA:0.00030377575852075955	APTOW:0.00300574593532792859):0.00220391278032778474):0.01362663762632635583	((((AEPHI:0.00000217043764705778	n3757:0.00000217043764705778):0.00000217043764705778	(n2998:0.00059854332609625806	(n3011:0.00000217043764705778	(n2987:0.00000217043764705778	n2997:0.00000217043764705778):0.00000217043764705778):0.00000217043764705778):0.00000217043764705778):0.00000217043764705778	((n1666:0.00000217043764705778	(n3024:0.00000217043764705778	(n3025:0.00050186110829188949	n3222:0.00000217043764705778):0.00000217043764705778):0.00000217043764705778):0.00000217043764705778	((n3026:0.00000217043764705778	n07AEP05:0.00000217043764705778):0.00000217043764705778	((((n3220:0.00083121735135974488	n08AEP07:0.00000217043764705778):0.00000217043764705778	n2986:0.00055383346782333313):0.00000217043764705778	(n3219:0.00040527874836937327	n1665:0.00013650154100670005):0.00013874846307051402):0.00000217043764705778	n3258:0.00149988590493762425):0.00000217043764705778):0.00000217043764705778):0.00027071028119447430):0.00722192440819642654	(n2988:0.00000217043764705778	(n2980:0.00032489022564281665	(((n2973:0.00000217043764705778	(n2990:0.00000217043764705778	n07AEP06:0.00054430868278747735):0.00000217043764705778):0.00000217043764705778	(MULAG:0.00000217043764705778	n3221:0.00000217043764705778):0.00000217043764705778):0.00000217043764705778	(n07AEP08:0.00165520532392082298	n3004:0.00000217043764705778):0.00000217043764705778):0.00000217043764705778):0.00000217043764705778):0.00326367779966011805):0.00969198061230702040):0.00498735771526356061	((CASCA:0.00236046566644265146	CASBE:0.00142594353271738045):0.00449778266165984809	(DRONO:0.00000217043764705778	DRONO2:0.00000217043764705778):0.00723863721304089224):0.00498735771526356061);
((((APTMA2:0.00000217043764705778	APTMA:0.00057969628299106503):0.00797981487667830808	(APTHA:0.00000217043764705778	APTOW:0.00446101113076618778):0.00092272291310633312):0.01864579327594940300	((((AEPHI:0.00034122061893132822	n3757:0.00000217043764705778):0.00000217043764705778	(n2998:0.00060307791455658675	(n3011:0.00000217043764705778	(n2987:0.00000217043764705778	n2997:0.00000217043764705778):0.00000217043764705778):0.00000217043764705778):0.00055076328457394678):0.00000217043764705778	(((n1666:0.00000217043764705778	((n3026:0.00027607299822187873	n07AEP05:0.00000217043764705778):0.00000217043764705778	(((n3220:0.00028309303376024492	n08AEP07:0.00000217043764705778):0.00000217043764705778	(n2986:0.00028158645203345338	(n3219:0.00000217043764705778	n1665:0.00027880984400577643):0.00000217043764705778):0.00000217043764705778):0.00000217043764705778	n3258:0.00182673008917682927):0.00000217043764705778):0.00000217043764705778):0.00000217043764705778	n3024:0.00000217043764705778):0.00000217043764705778	(n3025:0.00048670172660540537	n3222:0.00000217043764705778):0.00000217043764705778):0.00138070939555453437):0.00805514186053456552	(n2988:0.00000217043764705778	(((MULAG:0.00027353156306729649	n3221:0.00239822365202881039):0.00000217043764705778	n2980:0.00000217043764705778):0.00000217043764705778	((n2973:0.00000217043764705778	(n2990:0.00000217043764705778	n07AEP06:0.00110651547919290408):0.00000217043764705778):0.00000217043764705778	(n07AEP08:0.00085684393575386354	n3004:0.00000217043764705778):0.00000217043764705778):0.00000217043764705778):0.00027368714761059752):0.00458575788647047275):0.00761425728029866723):0.00584700811144734257	((CASCA:0.00159699958036755999	CASBE:0.00086074001441047447):0.00274361775763200776	(DRONO:0.00000217043764705778	DRONO2:0.00000217043764705778):0.00661935899264298137):0.00584700811144734257);
((((APTMA2:0.00000217043764705778	APTMA:0.00000217043764705778):0.00712726260596361749	(APTHA:0.00000217043764705778	APTOW:0.00300922593765836017):0.00300667729893765818):0.01832871136501893969	((((AEPHI:0.00032439545005210246	n3757:0.00000217043764705778):0.00000217043764705778	(n2998:0.00059544322330498049	(n2987:0.00000217043764705778	(n2997:0.00000217043764705778	n3011:0.00000217043764705778):0.00000217043764705778):0.00000217043764705778):0.00000217043764705778):0.00000217043764705778	(((n3220:0.00000217043764705778	n08AEP07:0.00000217043764705778):0.00000217043764705778	((n2986:0.00055337175800730838	n3219:0.00041475368736993963):0.00000217043764705778	n1665:0.00055202551754154937):0.00000217043764705778):0.00000217043764705778	(((n3024:0.00000217043764705778	(n3025:0.00146492076696222245	n3222:0.00000217043764705778):0.00000217043764705778):0.00000217043764705778	n1666:0.00000217043764705778):0.00000217043764705778	(n3026:0.00027060917681356666	(n3258:0.00090400182217967859	n07AEP05:0.00000217043764705778):0.00000217043764705778):0.00000217043764705778):0.00000217043764705778):0.00026977909483979671):0.00555757757056943736	(n2988:0.00000217043764705778	(n2980:0.00000217043764705778	((n07AEP08:0.00251585869620562803	n3004:0.00000217043764705778):0.00000217043764705778	(n3221:0.00118246127802113660	(MULAG:0.00000217043764705778	((n2990:0.00000217043764705778	n07AEP06:0.00081646774542865801):0.00000217043764705778	n2973:0.00000217043764705778):0.00000217043764705778):0.00000217043764705778):0.00000217043764705778):0.00000217043764705778):0.00027006153574954807):0.00777342070747923455):0.01156127369961319415):0.00312670020822856031	((CASCA:0.00138620579131279844	CASBE:0.00204128982440744157):0.00462309932416040889	(DRONO:0.00000217043764705778	DRONO2:0.00000217043764705778):0.00663122408617234857):0.00312670020822856031);
((((APTHA:0.00082126215783740754	APTOW:0.00164430747342230767):0.00083717054328304771	(APTMA2:0.00000217043764705778	APTMA:0.00000217043764705778):0.00719743165519002009):0.01646562205609458651	((n2988:0.00000217043764705778	((n07AEP08:0.00210432964477108271	n3004:0.00000217043764705778):0.00000217043764705778	(n2980:0.00000217043764705778	((MULAG:0.00026932004266261468	n3221:0.00158872118874163796):0.00000217043764705778	((n2990:0.00000217043764705778	n07AEP06:0.00163068655083136241):0.00000217043764705778	n2973:0.00000217043764705778):0.00000217043764705778):0.00000217043764705778):0.00000217043764705778):0.00000217043764705778):0.00319390174274908605	(((n2998:0.00030146179315142051	((n2997:0.00000217043764705778	n2987:0.00000217043764705778):0.00000217043764705778	n3011:0.00000217043764705778):0.00000217043764705778):0.00054083540829999400	(AEPHI:0.00033072469168759084	n3757:0.00000217043764705778):0.00000217043764705778):0.00000217043764705778	(n3258:0.00060496009141875937	((((n3219:0.00165706597652631477	n1665:0.00055211339867325035):0.00000217043764705778	n2986:0.00027694191154618229):0.00000217043764705778	(n08AEP07:0.00000217043764705778	n3220:0.00055698352073975399):0.00000217043764705778):0.00000217043764705778	(((n3222:0.00000217043764705778	n3025:0.00048925217382683056):0.00000217043764705778	(n1666:0.00000217043764705778	n3024:0.00000217043764705778):0.00000217043764705778):0.00000217043764705778	(n07AEP05:0.00000217043764705778	n3026:0.00000217043764705778):0.00000217043764705778):0.00000217043764705778):0.00000217043764705778):0.00054055521344422829):0.00726703499399466903):0.01150682777045505464):0.00687308700475793011	((CASCA:0.00281181937329845737	CASBE:0.00170357934636460842):0.00483514682480014335	(DRONO:0.00000217043764705778	DRONO2:0.00000217043764705778):0.00664281534164426826):0.00687308700475793011);
((((APTMA:0.00000217043764705778	APTMA2:0.00000217043764705778):0.00686922673224086688	(APTHA:0.00036406962000510391	APTOW:0.00348601129975728216):0.00143992848888009443):0.01473341103274116055	((n08AEP07:0.00000217043764705778	(n3220:0.00083709532396742368	(((((n2998:0.00030037729623000130	((n2997:0.00000217043764705778	n2987:0.00000217043764705778):0.00000217043764705778	n3011:0.00000217043764705778):0.00000217043764705778):0.00027138878498149355	(AEPHI:0.00100460789664026380	n3757:0.00000217043764705778):0.00109006236194684678):0.00027138602108093098	((n3222:0.00000217043764705778	n3025:0.00000217043764705778):0.00000217043764705778	(n1666:0.00000217043764705778	n3024:0.00000217043764705778):0.00000217043764705778):0.00000217043764705778):0.00000217043764705778	(n3258:0.00121594102289185237	(n07AEP05:0.00000217043764705778	n3026:0.00027198152130728648):0.00000217043764705778):0.00000217043764705778):0.00000217043764705778	((n3219:0.00040969080357937957	n1665:0.00000217043764705778):0.00000217043764705778	n2986:0.00027911967319160655):0.00000217043764705778):0.00000217043764705778):0.00000217043764705778):0.00782953675416910022	(n2988:0.00000217043764705778	(n2980:0.00032853407131970921	(((MULAG:0.00053845151382348280	n3221:0.00118924768572082631):0.00000217043764705778	((n2990:0.00000217043764705778	n07AEP06:0.00081144097033922842):0.00000217043764705778	n2973:0.00000217043764705778):0.00000217043764705778):0.00000217043764705778	(n07AEP08:0.00125699668229142000	n3004:0.00000217043764705778):0.00000217043764705778):0.00000217043764705778):0.00026920330451175661):0.00439190363497994358):0.00824160992917395523):0.00582807290883861819	((CASCA:0.00260112279370638055	CASBE:0.00141741613032782894):0.00451418323862886901	(DRONO:0.00000217043764705778	DRONO2:0.00000217043764705778):0.00376839075393872172):0.00582807290883861819);
((((APTMA:0.00000217043764705778	APTMA2:0.00000217043764705778):0.00227592964189096778	(APTHA:0.00052346542516743335	APTOW:0.00217164491574420911):0.00265761049404903815):0.01525089180229352755	((((n2998:0.00029761491584668714	((n2997:0.00000217043764705778	n2987:0.00000217043764705778):0.00000217043764705778	n3011:0.00000217043764705778):0.00000217043764705778):0.00053656432739956200	(AEPHI:0.00033266899978891073	n3757:0.00000217043764705778):0.00000217043764705778):0.00000217043764705778	(((n3222:0.00000217043764705778	n3025:0.00000217043764705778):0.00000217043764705778	(n1666:0.00000217043764705778	n3024:0.00000217043764705778):0.00000217043764705778):0.00000217043764705778	((n3258:0.00149535268811632708	(n07AEP05:0.00000217043764705778	n3026:0.00080903094722113017):0.00000217043764705778):0.00000217043764705778	(((n3219:0.00041322805958102357	n1665:0.00027015498727086498):0.00000217043764705778	n2986:0.00027316549038582609):0.00000217043764705778	(n08AEP07:0.00000217043764705778	n3220:0.00027449142883180153):0.00000217043764705778):0.00000217043764705778):0.00000217043764705778):0.00080592399645552752):0.00723488277905926219	(n2988:0.00000217043764705778	(n2980:0.00098854420346359238	(((MULAG:0.00000217043764705778	n3221:0.00120135937450749244):0.00000217043764705778	((n2990:0.00000217043764705778	n07AEP06:0.00108145918673319542):0.00000217043764705778	n2973:0.00000217043764705778):0.00000217043764705778):0.00000217043764705778	(n07AEP08:0.00327976966215620322	n3004:0.00000217043764705778):0.00000217043764705778):0.00000217043764705778):0.00000217043764705778):0.00344727124992532568):0.01152051766287535799):0.00469668773631602785	((CASCA:0.00090865983087006180	CASBE:0.00114721384398831067):0.00328436172550987393	(DRONO:0.00000217043764705778	DRONO2:0.00000217043764705778):0.00781527390584029445):0.00469668773631602785);
((((APTMA:0.00000217043764705778	APTMA2:0.00000217043764705778):0.00284485783213608368	(APTHA:0.00000217043764705778	APTOW:0.00247772399218596385):0.00187054532152139885):0.01974797634823809503	((((n3011:0.00000217043764705778	(n2998:0.00120420481632327304	(n2997:0.00000217043764705778	n2987:0.00000217043764705778):0.00000217043764705778):0.00000217043764705778):0.00027304540704703803	(AEPHI:0.00033192317570656760	n3757:0.00000217043764705778):0.00027293003822270403):0.00000217043764705778	(((n2986:0.00140610736679849650	(n08AEP07:0.00000217043764705778	(((n3258:0.00120992686057271688	(n07AEP05:0.00000217043764705778	n3026:0.00000217043764705778):0.00000217043764705778):0.00000217043764705778	(n1666:0.00000217043764705778	(n3024:0.00000217043764705778	(n3222:0.00000217043764705778	n3025:0.00000217043764705778):0.00000217043764705778):0.00000217043764705778):0.00000217043764705778):0.00000217043764705778	n3220:0.00028134534231008361):0.00000217043764705778):0.00000217043764705778):0.00000217043764705778	n1665:0.00000217043764705778):0.00000217043764705778	n3219:0.00000217043764705778):0.00081945391324622847):0.00488219886108248909	(n2988:0.00000217043764705778	(n2980:0.00000217043764705778	(((MULAG:0.00054521405337226302	n3221:0.00163209077620576556):0.00000217043764705778	((n2990:0.00000217043764705778	n07AEP06:0.00165235489116612676):0.00000217043764705778	n2973:0.00000217043764705778):0.00000217043764705778):0.00000217043764705778	(n07AEP08:0.00551757695729644150	n3004:0.00000217043764705778):0.00000217043764705778):0.00000217043764705778):0.00000217043764705778):0.00387113803567820094):0.01066450610253048478):0.00519980124590758205	((CASCA:0.00145822386642909798	CASBE:0.00203907296332271224):0.00525478141083328843	(DRONO:0.00000217043764705778	DRONO2:0.00000217043764705778):0.00473367866931477099):0.00519980124590758205);
((((APTMA:0.00056872743043860641	APTMA2:0.00000217043764705778):0.00581907428446219385	(APTHA:0.00000217043764705778	APTOW:0.00333114843400820560):0.00232269923562856235):0.02252565731704635199	((((n3011:0.00000217043764705778	(n2998:0.00088791533542632460	(n2997:0.00000217043764705778	n2987:0.00000217043764705778):0.00000217043764705778):0.00000217043764705778):0.00026801267633708804	(AEPHI:0.00000217043764705778	n3757:0.00000217043764705778):0.00000217043764705778):0.00000217043764705778	(n3258:0.00029401241292889709	(((n3220:0.00027426793325286683	n08AEP07:0.00000217043764705778):0.00000217043764705778	((n1665:0.00026933295748345678	n3219:0.00000217043764705778):0.00000217043764705778	n2986:0.00109719250229585691):0.00000217043764705778):0.00000217043764705778	((n1666:0.00000217043764705778	(n3024:0.00000217043764705778	(n3222:0.00000217043764705778	n3025:0.00000217043764705778):0.00000217043764705778):0.00000217043764705778):0.00000217043764705778	(n07AEP05:0.00000217043764705778	n3026:0.00026834426062387090):0.00000217043764705778):0.00000217043764705778):0.00000217043764705778):0.00134362723522620485):0.00497318219717297633	(n2988:0.00000217043764705778	((n07AEP08:0.00251559797622134210	n3004:0.00000217043764705778):0.00000217043764705778	(n2980:0.00064688303154556608	((MULAG:0.00080519932416552031	n3221:0.00158949780707024141):0.00000217043764705778	((n2990:0.00000217043764705778	n07AEP06:0.00053807563070039810):0.00000217043764705778	n2973:0.00000217043764705778):0.00000217043764705778):0.00000217043764705778):0.00000217043764705778):0.00053501623663211736):0.00476895090098949925):0.00853877659670016637):0.00455917747482336311	((CASCA:0.00152439471761665630	CASBE:0.00056127067037268661):0.00284430833529214196	(DRONO:0.00000217043764705778	DRONO2:0.00000217043764705778):0.00463695980927447769):0.00455917747482336311);
((((APTMA:0.00028691547062344679	APTMA2:0.00000217043764705778):0.00737222744425869696	(APTHA:0.00028318977125568582	APTOW:0.00193054557039485687):0.00152428802268359301):0.01592057946711009433	((((n3011:0.00000217043764705778	(n2998:0.00030224329981101737	(n2997:0.00000217043764705778	n2987:0.00000217043764705778):0.00000217043764705778):0.00000217043764705778):0.00082305032968965294	(AEPHI:0.00067820472105160011	n3757:0.00000217043764705778):0.00054849531892227550):0.00000217043764705778	((((n3220:0.00084577813112431642	n08AEP07:0.00000217043764705778):0.00000217043764705778	(n3219:0.00124946607616648183	n2986:0.00056386523097881071):0.00000217043764705778):0.00000217043764705778	n1665:0.00055832041548816227):0.00000217043764705778	((n1666:0.00000217043764705778	(n3024:0.00000217043764705778	(n3222:0.00000217043764705778	n3025:0.00000217043764705778):0.00000217043764705778):0.00000217043764705778):0.00000217043764705778	(n3258:0.00122699266710629890	(n07AEP05:0.00000217043764705778	n3026:0.00000217043764705778):0.00000217043764705778):0.00000217043764705778):0.00000217043764705778):0.00054797170003540124):0.00854567308889697501	(n2988:0.00000217043764705778	(n2980:0.00033662126455362472	(((MULAG:0.00082239567560968394	n3221:0.00121936116252364967):0.00000217043764705778	((n2990:0.00000217043764705778	n07AEP06:0.00138292808769361285):0.00000217043764705778	n2973:0.00000217043764705778):0.00000217043764705778):0.00000217043764705778	(n07AEP08:0.00256116489007595684	n3004:0.00000217043764705778):0.00000217043764705778):0.00000217043764705778):0.00027396449321149310):0.00530328932744465135):0.00623715425049902253):0.00717745615970289807	((CASCA:0.00166727871975218917	CASBE:0.00113945218543348215):0.00466991770677694165	(DRONO:0.00000217043764705778	DRONO2:0.00000217043764705778):0.00412418542974984578):0.00717745615970289807);
((((APTMA:0.00027842249543934657	APTMA2:0.00000217043764705778):0.00577655114597793416	(APTHA:0.00065160629637851309	APTOW:0.00204788484251576834):0.00161968596899949029):0.01502299846204280948	((n08AEP07:0.00000217043764705778	(((n1665:0.00081262743619977651	(n3219:0.00040543485254667934	n2986:0.00026998390602060886):0.00000217043764705778):0.00000217043764705778	(((((n2998:0.00088695723368934756	((n2997:0.00000217043764705778	n3011:0.00000217043764705778):0.00000217043764705778	n2987:0.00000217043764705778):0.00000217043764705778):0.00079349554697047517	(AEPHI:0.00000217043764705778	n3757:0.00000217043764705778):0.00000217043764705778):0.00026410380171127090	(n1666:0.00000217043764705778	(n3024:0.00000217043764705778	(n3222:0.00000217043764705778	n3025:0.00096863652993399126):0.00000217043764705778):0.00000217043764705778):0.00000217043764705778):0.00000217043764705778	(n07AEP05:0.00000217043764705778	n3026:0.00000217043764705778):0.00000217043764705778):0.00000217043764705778	n3258:0.00088516492791542551):0.00000217043764705778):0.00000217043764705778	n3220:0.00054303363995808430):0.00000217043764705778):0.00581368336370484233	(n2988:0.00000217043764705778	(n2980:0.00065421074142677914	(((MULAG:0.00026413022008320818	n3221:0.00116645722577190061):0.00000217043764705778	((n2990:0.00000217043764705778	n07AEP06:0.00106735597032190060):0.00000217043764705778	n2973:0.00000217043764705778):0.00000217043764705778):0.00000217043764705778	(n07AEP08:0.00237687589534628634	n3004:0.00000217043764705778):0.00000217043764705778):0.00000217043764705778):0.00026380185099850423):0.00120549766817671235):0.00844033489042209789):0.00413745453686170141	((CASCA:0.00107914309058023501	CASBE:0.00111824572315832936):0.00414557605604785884	(DRONO:0.00000217043764705778	DRONO2:0.00000217043764705778):0.00481585589664281204):0.00413745453686170141);
((((APTMA:0.00056238602244904469	APTMA2:0.00000217043764705778):0.00491967228896482856	(APTHA:0.00025402029299329801	APTOW:0.00302176301318089931):0.00155723176427483576):0.01954950855716025560	(((((n2998:0.00000217043764705778	(n2997:0.00000217043764705778	n2987:0.00000217043764705778):0.00000217043764705778):0.00000217043764705778	n3011:0.00000217043764705778):0.00053714240759034841	(AEPHI:0.00066077227371965773	n3757:0.00000217043764705778):0.00026835878685102412):0.00000217043764705778	((((n3026:0.00107938236224136281	n07AEP05:0.00000217043764705778):0.00000217043764705778	((n3222:0.00000217043764705778	n3025:0.00046329959199800853):0.00000217043764705778	(n1666:0.00000217043764705778	n3024:0.00000217043764705778):0.00000217043764705778):0.00000217043764705778):0.00000217043764705778	((n3220:0.00027522991030428404	n08AEP07:0.00000217043764705778):0.00000217043764705778	((n1665:0.00027019907581253718	n3219:0.00082970255697791494):0.00000217043764705778	n2986:0.00027364293911447287):0.00000217043764705778):0.00000217043764705778):0.00000217043764705778	n3258:0.00089251356070388377):0.00053709381621114402):0.00407141604847579414	(n2988:0.00000217043764705778	((MULAG:0.00000217043764705778	n3221:0.00270037284886542103):0.00000217043764705778	(n2980:0.00000217043764705778	((n07AEP08:0.00206833190250286592	n3004:0.00000217043764705778):0.00000217043764705778	((n2990:0.00000217043764705778	n07AEP06:0.00080746431040516059):0.00000217043764705778	n2973:0.00000217043764705778):0.00000217043764705778):0.00000217043764705778):0.00000217043764705778):0.00080392784508391210):0.00510190240575436257):0.00874675239302325457):0.00387581518932775216	((CASCA:0.00163304300994958265	CASBE:0.00055093012279536669):0.00345287259952745422	(DRONO:0.00000217043764705778	DRONO2:0.00000217043764705778):0.00407135445534181992):0.00387581518932775216);
((((APTMA:0.00056912181740562519	APTMA2:0.00000217043764705778):0.00480505476492617840	(APTHA:0.00047924613845756276	APTOW:0.00278673253168420197):0.00109049305882407354):0.02163480907861167063	((((n2998:0.00089376184708698115	((n2997:0.00000217043764705778	n2987:0.00000217043764705778):0.00000217043764705778	n3011:0.00000217043764705778):0.00000217043764705778):0.00080189271016601216	(AEPHI:0.00066391951056460384	n3757:0.00000217043764705778):0.00000217043764705778):0.00000217043764705778	((((n3026:0.00026744058270693498	n07AEP05:0.00000217043764705778):0.00000217043764705778	((n3222:0.00000217043764705778	n3025:0.00000217043764705778):0.00000217043764705778	(n1666:0.00000217043764705778	n3024:0.00000217043764705778):0.00000217043764705778):0.00000217043764705778):0.00000217043764705778	((n3220:0.00110323116817493132	n08AEP07:0.00000217043764705778):0.00000217043764705778	((n1665:0.00026997512442279020	n3219:0.00041538156190488887):0.00000217043764705778	n2986:0.00027337894876849466):0.00000217043764705778):0.00000217043764705778):0.00000217043764705778	n3258:0.00148328149472081068):0.00080215079933456182):0.00402817730986144290	(n2988:0.00000217043764705778	((n07AEP08:0.00251343460200963500	n3004:0.00000217043764705778):0.00000217043764705778	((n3221:0.00275134207374570523	(MULAG:0.00026706753112368150	((n2990:0.00000217043764705778	n07AEP06:0.00189281495083882547):0.00000217043764705778	n2973:0.00000217043764705778):0.00000217043764705778):0.00000217043764705778):0.00000217043764705778	n2980:0.00000217043764705778):0.00000217043764705778):0.00000217043764705778):0.00634477950092880629):0.01165797818057432572):0.00510018052858364837	((CASCA:0.00198933904382143532	CASBE:0.00199254379613659355):0.00295787870853789301	(DRONO:0.00000217043764705778	DRONO2:0.00000217043764705778):0.00469431030585239131):0.00510018052858364837);
((((APTMA:0.00055856965937014038	APTMA2:0.00000217043764705778):0.00698485678437047418	(APTHA:0.00116580786114296774	APTOW:0.00236105528217917405):0.00175088230410939830):0.01925721083878565582	(((AEPHI:0.00033743921318370358	n3757:0.00000217043764705778):0.00000217043764705778	(((n1666:0.00000217043764705778	(n3024:0.00000217043764705778	(n3222:0.00000217043764705778	n3025:0.00098995827340776104):0.00000217043764705778):0.00000217043764705778):0.00000217043764705778	(((n3220:0.00000217043764705778	n08AEP07:0.00000217043764705778):0.00000217043764705778	((n1665:0.00000217043764705778	n3219:0.00040841235914924781):0.00000217043764705778	n2986:0.00109730291182272809):0.00000217043764705778):0.00000217043764705778	(n3026:0.00000217043764705778	(n07AEP05:0.00000217043764705778	n3258:0.00060116794218147075):0.00000217043764705778):0.00000217043764705778):0.00000217043764705778):0.00053590749133564271	(n3011:0.00000217043764705778	(n2997:0.00000217043764705778	(n2998:0.00117087263087367892	n2987:0.00000217043764705778):0.00000217043764705778):0.00000217043764705778):0.00053570669694520884):0.00000217043764705778):0.00804169068205063883	(n2988:0.00000217043764705778	((((MULAG:0.00053536313523738928	n3221:0.00241128439871617301):0.00000217043764705778	(n07AEP08:0.00124009899497519254	n3004:0.00000217043764705778):0.00000217043764705778):0.00000217043764705778	((n2990:0.00000217043764705778	n07AEP06:0.00107852941687013341):0.00000217043764705778	n2973:0.00000217043764705778):0.00000217043764705778):0.00000217043764705778	n2980:0.00032311313979660971):0.00000217043764705778):0.00444431811425528237):0.00812487416201262969):0.00650170488960254665	((CASCA:0.00240683795813875475	CASBE:0.00052463570772548929):0.00492867309410391710	(DRONO:0.00000217043764705778	DRONO2:0.00000217043764705778):0.00473678336488932237):0.00650170488960254665);
((((((AEPHI:0.00280497377882934053	n3757:0.00000217043764705778):0.00095550186303027234	(n3011:0.00000217043764705778	((n2997:0.00000217043764705778	n2987:0.00000217043764705778):0.00000217043764705778	n2998:0.00000217043764705778):0.00000217043764705778):0.00289528783033928590):0.00000217043764705778	((n1666:0.00000217043764705778	(n3024:0.00000217043764705778	(n3025:0.00326915349699395241	n3222:0.00000217043764705778):0.00000217043764705778):0.00000217043764705778):0.00000217043764705778	((n3220:0.00393030162526780517	((n2986:0.00096978941948104222	(n3258:0.00518185499752596163	n08AEP07:0.00000217043764705778):0.00000217043764705778):0.00000217043764705778	(n3219:0.00000217043764705778	n1665:0.00000217043764705778):0.00000217043764705778):0.00000217043764705778):0.00000217043764705778	(n3026:0.00000217043764705778	n07AEP05:0.00000217043764705778):0.00000217043764705778):0.00000217043764705778):0.00484534885704425520):0.03269565381306722973	((n2980:0.00219004999040576815	((n3004:0.00000217043764705778	n07AEP08:0.01012470202096890128):0.00000217043764705778	((n3221:0.00284512037538367729	MULAG:0.00000217043764705778):0.00000217043764705778	(n2973:0.00000217043764705778	(n2990:0.00000217043764705778	n07AEP06:0.00673117956643824386):0.00000217043764705778):0.00000217043764705778):0.00000217043764705778):0.00000217043764705778):0.00189071418712593968	n2988:0.00000217043764705778):0.00795478550171845739):74.96422308653242794207	((APTMA:0.00071679607468759878	APTMA2:0.00251316437240617536):74.96422308653242794207	(APTOW:74.96422308653242794207	APTHA:0.00000217043764705778):0.00000217043764705778):74.96422308653242794207):37.48211154326621397104	((CASBE:0.00268587042206392757	CASCA:0.00701442376131372787):0.00617771536607972412	(DRONO2:0.00000217043764705778	DRONO:0.00000217043764705778):0.03532702536231442647):37.48211154326621397104);
((((((AEPHI:0.00000217043764705778	n3757:0.00000217043764705778):0.00026884981133510456	(n2998:0.00029850126776485538	(n3011:0.00000217043764705778	(n2997:0.00000217043764705778	n2987:0.00000217043764705778):0.00000217043764705778):0.00000217043764705778):0.00000217043764705778):0.00000217043764705778	((n1666:0.00000217043764705778	(n3024:0.00000217043764705778	(n3025:0.00000217043764705778	n3222:0.00000217043764705778):0.00000217043764705778):0.00000217043764705778):0.00000217043764705778	((((n1665:0.00000217043764705778	(n3219:0.00125331611244164560	n2986:0.00027507080880393158):0.00000217043764705778):0.00000217043764705778	(n08AEP07:0.00000217043764705778	n3220:0.00027641453681926938):0.00000217043764705778):0.00000217043764705778	n3258:0.00059756147234653844):0.00000217043764705778	(n3026:0.00000217043764705778	n07AEP05:0.00000217043764705778):0.00000217043764705778):0.00000217043764705778):0.00080809748824579560):0.00588101302713759082	((((n3221:0.00079663455834230409	MULAG:0.00000217043764705778):0.00000217043764705778	n2980:0.00032943453410869399):0.00000217043764705778	((n3004:0.00000217043764705778	n07AEP08:0.00255770912303974031):0.00000217043764705778	(n2973:0.00000217043764705778	(n2990:0.00000217043764705778	n07AEP06:0.00135778290118205051):0.00000217043764705778):0.00000217043764705778):0.00000217043764705778):0.00026882388733674337	n2988:0.00000217043764705778):0.00347131605779984424):0.01097974892726836897	((APTMA:0.00028255017324199314	APTMA2:0.00000217043764705778):0.00503010616531816054	(APTOW:0.00271914313669379759	APTHA:0.00083368882790333895):0.00204283721382244416):0.01162600109829729257):0.00399858038418680721	((CASBE:0.00027182606953488021	CASCA:0.00091612224576701298):0.00394116204924515202	(DRONO2:0.00000217043764705778	DRONO:0.00000217043764705778):0.00395482037040977008):0.00399858038418680721);
((((((AEPHI:0.00000217043764705778	n3757:0.00000217043764705778):0.00000217043764705778	(n2998:0.00029717254014154727	(n3011:0.00000217043764705778	(n2997:0.00000217043764705778	n2987:0.00000217043764705778):0.00000217043764705778):0.00000217043764705778):0.00054059698176154669):0.00000217043764705778	((n1665:0.00027157764966705562	n3219:0.00041479481633912359):0.00000217043764705778	(((n3258:0.00149485066508730732	((n3026:0.00027047068256100845	n07AEP05:0.00000217043764705778):0.00000217043764705778	((n3025:0.00049520601656207191	n3222:0.00000217043764705778):0.00000217043764705778	(n1666:0.00000217043764705778	n3024:0.00000217043764705778):0.00000217043764705778):0.00000217043764705778):0.00000217043764705778):0.00000217043764705778	(n08AEP07:0.00000217043764705778	n3220:0.00083194425984885190):0.00000217043764705778):0.00000217043764705778	n2986:0.00027534447612667120):0.00000217043764705778):0.00108259537982743274):0.00715495485808920976	((((n3004:0.00000217043764705778	n07AEP08:0.00080689598884735206):0.00000217043764705778	((n2973:0.00000217043764705778	(n2990:0.00000217043764705778	n07AEP06:0.00190388765172954115):0.00000217043764705778):0.00000217043764705778	(n3221:0.00039137331322974003	MULAG:0.00080875975911330015):0.00000217043764705778):0.00000217043764705778):0.00000217043764705778	n2980:0.00032927156710377747):0.00026952058937806841	n2988:0.00000217043764705778):0.00428710528394510553):0.00816103396400690538	((APTMA:0.00000217043764705778	APTMA2:0.00000217043764705778):0.00916763147158814427	(APTOW:0.00312705498615590454	APTHA:0.00103136984538011451):0.00147020494672025245):0.01928346135733492034):0.00547811664533520704	((CASBE:0.00083404992630158156	CASCA:0.00199645858393105282):0.00503175716967986693	(DRONO2:0.00000217043764705778	DRONO:0.00000217043764705778):0.00413764930289753710):0.00547811664533520704);
((((((AEPHI:0.00033072089092633689	n3757:0.00000217043764705778):0.00079344380260694652	(n3011:0.00000217043764705778	((n2997:0.00000217043764705778	n2987:0.00000217043764705778):0.00000217043764705778	n2998:0.00087576314317729261):0.00000217043764705778):0.00000217043764705778):0.00000217043764705778	((n3258:0.00029259625269889908	((n3026:0.00000217043764705778	n07AEP05:0.00000217043764705778):0.00000217043764705778	((n3025:0.00048205545059210687	n3222:0.00000217043764705778):0.00000217043764705778	(n1666:0.00000217043764705778	n3024:0.00000217043764705778):0.00000217043764705778):0.00000217043764705778):0.00000217043764705778):0.00000217043764705778	((n08AEP07:0.00000217043764705778	n3220:0.00000217043764705778):0.00000217043764705778	(n2986:0.00081476057051260676	(n1665:0.00000217043764705778	n3219:0.00081240927874840082):0.00000217043764705778):0.00000217043764705778):0.00000217043764705778):0.00132394457744359432):0.00575530057474549737	((((n3004:0.00000217043764705778	n07AEP08:0.00162814952069071511):0.00000217043764705778	((n2973:0.00000217043764705778	(n2990:0.00000217043764705778	n07AEP06:0.00053314697642988255):0.00000217043764705778):0.00000217043764705778	(n3221:0.00076917934305284626	MULAG:0.00052982248283013915):0.00000217043764705778):0.00000217043764705778):0.00000217043764705778	n2980:0.00064313183860632568):0.00000217043764705778	n2988:0.00000217043764705778):0.00321769542117374737):0.00800575553612902988	((APTMA:0.00027908898218416346	APTMA2:0.00000217043764705778):0.00613579115402265209	(APTOW:0.00236539873717309806	APTHA:0.00061132990975836768):0.00190566453030257925):0.01460331472868294476):0.00467708350937516993	((CASBE:0.00251893261531120497	CASCA:0.00213887941217858141):0.00457158956870277067	(DRONO2:0.00000217043764705778	DRONO:0.00000217043764705778):0.00359768028674877990):0.00467708350937516993);
((((((AEPHI:0.00032252920452622571	n3757:0.00000217043764705778):0.00000217043764705778	((n3011:0.00000217043764705778	(n2997:0.00000217043764705778	n2987:0.00000217043764705778):0.00000217043764705778):0.00000217043764705778	n2998:0.00059700479425873522):0.00026837029709687513):0.00000217043764705778	(((n1666:0.00000217043764705778	n3025:0.00049317865369902876):0.00000217043764705778	(n3222:0.00000217043764705778	n3024:0.00000217043764705778):0.00000217043764705778):0.00000217043764705778	((n3258:0.00088835031291042727	(n3026:0.00026913299042251971	n07AEP05:0.00000217043764705778):0.00000217043764705778):0.00000217043764705778	((n08AEP07:0.00000217043764705778	n3220:0.00027415667631521489):0.00000217043764705778	(n2986:0.00054847357095198779	(n1665:0.00000217043764705778	n3219:0.00000217043764705778):0.00000217043764705778):0.00000217043764705778):0.00000217043764705778):0.00000217043764705778):0.00053704232891727726):0.00623968516667126709	((((n3004:0.00000217043764705778	n07AEP08:0.00080918033762069350):0.00000217043764705778	((n2973:0.00000217043764705778	(n2990:0.00000217043764705778	n07AEP06:0.00108552701287704511):0.00000217043764705778):0.00000217043764705778	(n3221:0.00155548170459013672	MULAG:0.00000217043764705778):0.00000217043764705778):0.00000217043764705778):0.00000217043764705778	n2980:0.00065211185320251757):0.00026895996446345868	n2988:0.00000217043764705778):0.00425942964299406545):0.00794043443221547143	((APTMA:0.00085473198706284927	APTMA2:0.00000217043764705778):0.00419030228910532380	(APTOW:0.00349156521624818111	APTHA:0.00031891384772010005):0.00181471866285283284):0.01627710972903090650):0.00435709466649536730	((CASBE:0.00143287910142752650	CASCA:0.00164537784799878182):0.00571138876256222384	(DRONO2:0.00000217043764705778	DRONO:0.00000217043764705778):0.00381745506498824610):0.00435709466649536730);
((((((AEPHI:0.00000217043764705778	n3757:0.00000217043764705778):0.00054353334681606395	((n3011:0.00000217043764705778	(n2997:0.00000217043764705778	n2987:0.00000217043764705778):0.00000217043764705778):0.00000217043764705778	n2998:0.00120280787932530004):0.00054340182362204209):0.00000217043764705778	((((n08AEP07:0.00000217043764705778	n3220:0.00055898823635891774):0.00000217043764705778	(n2986:0.00055710610862914369	(n1665:0.00000217043764705778	n3219:0.00041204755259927924):0.00000217043764705778):0.00000217043764705778):0.00000217043764705778	((n1666:0.00000217043764705778	((n3025:0.00000217043764705778	n3222:0.00000217043764705778):0.00000217043764705778	n3024:0.00000217043764705778):0.00000217043764705778):0.00000217043764705778	(n3026:0.00027193603329733144	n07AEP05:0.00000217043764705778):0.00000217043764705778):0.00000217043764705778):0.00000217043764705778	n3258:0.00060080928140739977):0.00136124818427394052):0.00680965393805856110	((((n3004:0.00000217043764705778	n07AEP08:0.00249071879866074762):0.00000217043764705778	((n2973:0.00000217043764705778	(n2990:0.00000217043764705778	n07AEP06:0.00193261534123771663):0.00000217043764705778):0.00000217043764705778	(n3221:0.00079893617855656763	MULAG:0.00000217043764705778):0.00000217043764705778):0.00000217043764705778):0.00000217043764705778	n2980:0.00000217043764705778):0.00000217043764705778	n2988:0.00000217043764705778):0.00415664664541778688):0.00710755445566793511	((APTMA:0.00000217043764705778	APTMA2:0.00000217043764705778):0.00638541240853815213	(APTOW:0.00292771607905243725	APTHA:0.00151526692094755967):0.00190995219225584246):0.01258513783912076044):0.00501553762176338343	((CASBE:0.00113339053838361933	CASCA:0.00196332050735284437):0.00396575176259252645	(DRONO2:0.00000217043764705778	DRONO:0.00000217043764705778):0.00440596944744221352):0.00501553762176338343);
((((n3219:0.00082240699907887109	(((((((n3026:0.00027308038256565676	n07AEP05:0.00000217043764705778):0.00000217043764705778	(n1666:0.00000217043764705778	((n3025:0.00049469079714683215	n3222:0.00000217043764705778):0.00000217043764705778	n3024:0.00000217043764705778):0.00000217043764705778):0.00000217043764705778):0.00000217043764705778	n3258:0.00120350133937352933):0.00000217043764705778	((AEPHI:0.00000217043764705778	n3757:0.00000217043764705778):0.00027257930209669044	(n2987:0.00000217043764705778	((n3011:0.00000217043764705778	n2997:0.00000217043764705778):0.00000217043764705778	n2998:0.00030152209070458417):0.00000217043764705778):0.00081925749260442708):0.00000217043764705778):0.00000217043764705778	(n08AEP07:0.00000217043764705778	n3220:0.00083939303684031185):0.00000217043764705778):0.00000217043764705778	n2986:0.00083844163364801307):0.00000217043764705778	n1665:0.00000217043764705778):0.00000217043764705778):0.00794741340505517209	((((n3004:0.00000217043764705778	n07AEP08:0.00130666732743763329):0.00000217043764705778	((n2973:0.00000217043764705778	(n2990:0.00000217043764705778	n07AEP06:0.00082539858392835334):0.00000217043764705778):0.00000217043764705778	(n3221:0.00200201121067344152	MULAG:0.00000217043764705778):0.00000217043764705778):0.00000217043764705778):0.00000217043764705778	n2980:0.00066185583015210974):0.00082100087724723406	n2988:0.00000217043764705778):0.00393735219470437488):0.00742396399077211409	((APTMA:0.00000217043764705778	APTMA2:0.00000217043764705778):0.00801763439047843002	(APTOW:0.00219414347887099013	APTHA:0.00031454761934330536):0.00165870028600408450):0.01760555536369732416):0.00385684653260149344	((CASBE:0.00054332131123764702	CASCA:0.00268915476676231252):0.00369708953758863482	(DRONO2:0.00000217043764705778	DRONO:0.00000217043764705778):0.00268402157231547190):0.00385684653260149344);
(((((AEPHI:0.00032685849194970067	n3757:0.00000217043764705778):0.00000217043764705778	((n2998:0.00000217043764705778	(n3011:0.00000217043764705778	(n2987:0.00000217043764705778	n2997:0.00000217043764705778):0.00000217043764705778):0.00000217043764705778):0.00053760206154919931	(((n1666:0.00000217043764705778	((n3025:0.00099698152386964826	n3222:0.00000217043764705778):0.00000217043764705778	n3024:0.00000217043764705778):0.00000217043764705778):0.00000217043764705778	(((n2986:0.00027400553772079125	(n1665:0.00109508628693504462	n3219:0.00041438136904327740):0.00000217043764705778):0.00000217043764705778	(n08AEP07:0.00000217043764705778	n3220:0.00082381643379002896):0.00000217043764705778):0.00000217043764705778	(n3026:0.00026930624069877561	n07AEP05:0.00000217043764705778):0.00000217043764705778):0.00000217043764705778):0.00000217043764705778	n3258:0.00178962889091064206):0.00000217043764705778):0.00000217043764705778):0.00746295436975026247	((((n3004:0.00000217043764705778	n07AEP08:0.00284044094803813678):0.00000217043764705778	((n2973:0.00000217043764705778	(n2990:0.00000217043764705778	n07AEP06:0.00135337824865310041):0.00000217043764705778):0.00000217043764705778	(n3221:0.00039214453333562618	MULAG:0.00026803785425997764):0.00000217043764705778):0.00000217043764705778):0.00000217043764705778	n2980:0.00096958304494399611):0.00053617912569643787	n2988:0.00000217043764705778):0.00393157129642492630):0.00920141775382332661	((APTMA:0.00000217043764705778	APTMA2:0.00000217043764705778):0.00659096496622449748	(APTOW:0.00325613336288059106	APTHA:0.00000217043764705778):0.00147652773299602482):0.01602078230656129448):0.00483258407850816439	((CASBE:0.00111194473990937066	CASCA:0.00269209089408385715):0.00535503763440639980	(DRONO2:0.00000217043764705778	DRONO:0.00000217043764705778):0.00788290455277406051):0.00483258407850816439);
((((n3025:0.00000217043764705778	(n3222:0.00000217043764705778	(n3024:0.00000217043764705778	(n1666:0.00000217043764705778	(((n3258:0.00118230444601132327	((n2986:0.00027324727277737356	(n1665:0.00000217043764705778	n3219:0.00000217043764705778):0.00000217043764705778):0.00000217043764705778	(n08AEP07:0.00000217043764705778	n3220:0.00027623346533544294):0.00000217043764705778):0.00000217043764705778):0.00000217043764705778	(n3026:0.00000217043764705778	n07AEP05:0.00000217043764705778):0.00000217043764705778):0.00000217043764705778	((AEPHI:0.00032553892742413136	n3757:0.00000217043764705778):0.00000217043764705778	(n2998:0.00000217043764705778	(n3011:0.00000217043764705778	(n2987:0.00000217043764705778	n2997:0.00000217043764705778):0.00000217043764705778):0.00000217043764705778):0.00107713677101609821):0.00000217043764705778):0.00000217043764705778):0.00000217043764705778):0.00000217043764705778):0.00000217043764705778):0.00735248252459182010	((((n3004:0.00000217043764705778	n07AEP08:0.00121141929313851654):0.00000217043764705778	((n2973:0.00000217043764705778	(n2990:0.00000217043764705778	n07AEP06:0.00107679399738943400):0.00000217043764705778):0.00000217043764705778	(n3221:0.00077179534802729495	MULAG:0.00000217043764705778):0.00000217043764705778):0.00000217043764705778):0.00000217043764705778	n2980:0.00098698345779952125):0.00053557026290419697	n2988:0.00000217043764705778):0.00490815499116983682):0.01195017326130587247	((APTMA:0.00000217043764705778	APTMA2:0.00000217043764705778):0.00700571508264216138	(APTOW:0.00249921942710790287	APTHA:0.00080619832760264493):0.00139557724753863396):0.01787201304096860260):0.00374977722066035472	((CASBE:0.00139799756617071860	CASCA:0.00108335714625705688):0.00461581529617609374	(DRONO2:0.00000217043764705778	DRONO:0.00000217043764705778):0.00456681053311130437):0.00374977722066035472);
(((((AEPHI:0.00000217043764705778	n3757:0.00000217043764705778):0.00000217043764705778	((n2998:0.00089520291117906601	(n3011:0.00000217043764705778	(n2987:0.00000217043764705778	n2997:0.00000217043764705778):0.00000217043764705778):0.00000217043764705778):0.00027043981964264518	(n3258:0.00303513074132471259	(((n2986:0.00083184143343733826	(n1665:0.00000217043764705778	n3219:0.00084024763048052306):0.00000217043764705778):0.00000217043764705778	(n08AEP07:0.00000217043764705778	n3220:0.00000217043764705778):0.00000217043764705778):0.00000217043764705778	((n3026:0.00054347667845556732	n07AEP05:0.00000217043764705778):0.00000217043764705778	((n3025:0.00000217043764705778	n3222:0.00000217043764705778):0.00000217043764705778	(n3024:0.00000217043764705778	n1666:0.00000217043764705778):0.00000217043764705778):0.00000217043764705778):0.00000217043764705778):0.00000217043764705778):0.00081303066899085518):0.00000217043764705778):0.00985549942642225014	((((n3004:0.00000217043764705778	n07AEP08:0.00124271377787243151):0.00000217043764705778	((n2973:0.00000217043764705778	(n2990:0.00000217043764705778	n07AEP06:0.00054463061365432879):0.00000217043764705778):0.00000217043764705778	(n3221:0.00155057206945930707	MULAG:0.00000217043764705778):0.00000217043764705778):0.00000217043764705778):0.00000217043764705778	n2980:0.00032387470602515179):0.00026990302923086376	n2988:0.00000217043764705778):0.00497803564730524371):0.01093702306872467063	((APTMA:0.00028436559727316009	APTMA2:0.00000217043764705778):0.00909671328498500888	(APTOW:0.00337168268735392419	APTHA:0.00022770482009377274):0.00278914708329920614):0.01685866838272704130):0.00552558020613334606	((CASBE:0.00141632759144654841	CASCA:0.00249242711821267594):0.00511240296771988019	(DRONO2:0.00000217043764705778	DRONO:0.00000217043764705778):0.00413856145832334696):0.00552558020613334606);
((((APTMA:0.00058126276305337399	APTMA2:0.00000217043764705778):0.00570608441621496629	(APTHA:0.00054719750813728705	APTOW:0.00225458351063568055):0.00197151019792771685):0.01686445518033488286	(((((n3024:0.00000217043764705778	n1666:0.00000217043764705778):0.00000217043764705778	(((n08AEP07:0.00000217043764705778	n3220:0.00028248755910660698):0.00000217043764705778	(n1665:0.00000217043764705778	(n3219:0.00084813968582327657	n2986:0.00056675730001325792):0.00000217043764705778):0.00000217043764705778):0.00000217043764705778	(n3258:0.00030286935665510133	(n07AEP05:0.00000217043764705778	n3026:0.00027711082082305791):0.00000217043764705778):0.00000217043764705778):0.00000217043764705778):0.00000217043764705778	(n3025:0.00000217043764705778	n3222:0.00000217043764705778):0.00000217043764705778):0.00082963673284617363	((n3757:0.00000217043764705778	AEPHI:0.00068109234768631453):0.00027604039558233975	(n2998:0.00000217043764705778	((n2997:0.00000217043764705778	n2987:0.00000217043764705778):0.00000217043764705778	n3011:0.00000217043764705778):0.00000217043764705778):0.00055276204051227815):0.00000217043764705778):0.00625576078332662315	(n2988:0.00000217043764705778	(((n3004:0.00000217043764705778	n07AEP08:0.00128465387422899082):0.00000217043764705778	(((n2990:0.00000217043764705778	n07AEP06:0.00083213124180534816):0.00000217043764705778	n2973:0.00000217043764705778):0.00000217043764705778	(n3221:0.00120615877746828130	MULAG:0.00000217043764705778):0.00000217043764705778):0.00000217043764705778):0.00000217043764705778	n2980:0.00000217043764705778):0.00000217043764705778):0.00606187331518485192):0.00875551427059955735):0.00363124743497240336	((CASBE:0.00082871181616748233	CASCA:0.00293262151925212161):0.00591752956438759518	(DRONO2:0.00000217043764705778	DRONO:0.00000217043764705778):0.00817670396064944759):0.00363124743497240336);
((((APTHA:0.00000217043764705778	APTOW:0.00357683210431296392):0.00102115462328331323	(APTMA:0.00000217043764705778	APTMA2:0.00000217043764705778):0.00589245460192326913):0.01622609019193593446	((((n1666:0.00000217043764705778	(((((n2986:0.00055185467887910349	(n1665:0.00000217043764705778	n3219:0.00042138777758151796):0.00000217043764705778):0.00000217043764705778	n3220:0.00055342382051769550):0.00000217043764705778	n08AEP07:0.00000217043764705778):0.00000217043764705778	(n3258:0.00121299672896063864	(n07AEP05:0.00000217043764705778	n3026:0.00000217043764705778):0.00000217043764705778):0.00000217043764705778):0.00000217043764705778	n3024:0.00000217043764705778):0.00000217043764705778):0.00000217043764705778	(n3025:0.00050207050863687196	n3222:0.00000217043764705778):0.00000217043764705778):0.00000217043764705778	((n3757:0.00000217043764705778	AEPHI:0.00065560684499619572):0.00000217043764705778	(n2998:0.00120353486942086909	((n2997:0.00000217043764705778	n2987:0.00000217043764705778):0.00000217043764705778	n3011:0.00000217043764705778):0.00000217043764705778):0.00026950301976437442):0.00000217043764705778):0.00669774010818010874	(n2988:0.00000217043764705778	(((n3004:0.00000217043764705778	n07AEP08:0.00213130950180759815):0.00000217043764705778	(((n2990:0.00000217043764705778	n07AEP06:0.00054168939630788498):0.00000217043764705778	n2973:0.00000217043764705778):0.00000217043764705778	n2980:0.00032263269748513128):0.00000217043764705778):0.00000217043764705778	(n3221:0.00078191891145121934	MULAG:0.00026895282278743392):0.00000217043764705778):0.00026854806443739429):0.00327628135438749486):0.00981538326062365851):0.00662969403522293936	((CASCA:0.00203968657501710660	CASBE:0.00053676180323017927):0.00510846947631386512	(DRONO2:0.00000217043764705778	DRONO:0.00000217043764705778):0.00287575823125606764):0.00662969403522293936);
((((APTOW:0.00406658176400148154	APTHA:0.00026213406715245853):0.00216033617571974052	(APTMA:0.00027850158951744079	APTMA2:0.00000217043764705778):0.00699212599462525723):0.01341204112986320307	((((((n3222:0.00000217043764705778	n1666:0.00000217043764705778):0.00000217043764705778	n3024:0.00000217043764705778):0.00000217043764705778	n3025:0.00048330200719427015):0.00000217043764705778	((n07AEP05:0.00000217043764705778	n3026:0.00026718532380120842):0.00000217043764705778	(((n1665:0.00026856345551094519	n3219:0.00041570783923874552):0.00000217043764705778	((n3220:0.00054632778473338427	n08AEP07:0.00000217043764705778):0.00000217043764705778	n2986:0.00027166281056163690):0.00000217043764705778):0.00000217043764705778	n3258:0.00177751487249096706):0.00000217043764705778):0.00000217043764705778):0.00133535519597876738	((n3757:0.00000217043764705778	AEPHI:0.00000217043764705778):0.00026615830985821218	(n2998:0.00088414804383661844	((n2997:0.00000217043764705778	n2987:0.00000217043764705778):0.00000217043764705778	n3011:0.00000217043764705778):0.00000217043764705778):0.00000217043764705778):0.00000217043764705778):0.00473737497248345827	(n2988:0.00000217043764705778	((n2980:0.00031722446827449498	(n3004:0.00000217043764705778	n07AEP08:0.00126383251906846193):0.00000217043764705778):0.00000217043764705778	(((n2990:0.00000217043764705778	n07AEP06:0.00107166129378580017):0.00000217043764705778	n2973:0.00000217043764705778):0.00000217043764705778	(MULAG:0.00000217043764705778	n3221:0.00074706698233373162):0.00000217043764705778):0.00000217043764705778):0.00000217043764705778):0.00500491283755315035):0.00810633739063316983):0.00437890615278677120	((CASCA:0.00089165061827826400	CASBE:0.00140087522424975396):0.00304433055251379951	(DRONO2:0.00000217043764705778	DRONO:0.00000217043764705778):0.00517525960687427282):0.00437890615278677120);
((((APTOW:0.00386152413105287371	APTHA:0.00025454378502106175):0.00138869719927861525	(APTMA:0.00028320519655481037	APTMA2:0.00000217043764705778):0.00558207871200058769):0.01579603991890361769	(((((n3219:0.00000217043764705778	((n3220:0.00054993701366215205	n08AEP07:0.00000217043764705778):0.00000217043764705778	(n1665:0.00000217043764705778	n2986:0.00054840310730337922):0.00000217043764705778):0.00000217043764705778):0.00000217043764705778	((((n3025:0.00047615601747932185	n3222:0.00000217043764705778):0.00000217043764705778	n3024:0.00000217043764705778):0.00000217043764705778	n1666:0.00000217043764705778):0.00000217043764705778	(n07AEP05:0.00000217043764705778	n3026:0.00000217043764705778):0.00000217043764705778):0.00000217043764705778):0.00000217043764705778	n3258:0.00059078805856250562):0.00053626503513906772	((n3757:0.00000217043764705778	AEPHI:0.00032392921702121061):0.00000217043764705778	(n3011:0.00000217043764705778	(n2998:0.00029474926875287197	(n2997:0.00000217043764705778	n2987:0.00000217043764705778):0.00000217043764705778):0.00000217043764705778):0.00053673350673212735):0.00000217043764705778):0.00603277568691726069	(n2988:0.00000217043764705778	((n3004:0.00000217043764705778	n07AEP08:0.00203056169273768770):0.00000217043764705778	((((n2990:0.00000217043764705778	n07AEP06:0.00080827672608188388):0.00000217043764705778	n2973:0.00000217043764705778):0.00000217043764705778	(MULAG:0.00080348198543958083	n3221:0.00157720212749927827):0.00000217043764705778):0.00000217043764705778	n2980:0.00096858372858884363):0.00000217043764705778):0.00026768572452985005):0.00533713032835917214):0.01051775650850102044):0.00554495684052861478	((CASCA:0.00205629637544272811	CASBE:0.00142619401800473484):0.00325310893363057801	(DRONO2:0.00000217043764705778	DRONO:0.00000217043764705778):0.00353169694577853488):0.00554495684052861478);
((((APTOW:0.00217714646963095785	APTHA:0.00027079042970639430):0.00166192931642039632	(APTMA:0.00028356010012017493	APTMA2:0.00000217043764705778):0.00529229268347347105):0.01593472409369616968	(((((n07AEP05:0.00000217043764705778	n3026:0.00054075781368177213):0.00000217043764705778	(((n3220:0.00027633947660909199	n08AEP07:0.00000217043764705778):0.00000217043764705778	((n3219:0.00040474698579041180	n1665:0.00000217043764705778):0.00000217043764705778	n2986:0.00110441174485023555):0.00000217043764705778):0.00000217043764705778	n3258:0.00058968233144938769):0.00000217043764705778):0.00000217043764705778	(((n3025:0.00047353472354366054	n3222:0.00000217043764705778):0.00000217043764705778	n3024:0.00000217043764705778):0.00000217043764705778	n1666:0.00000217043764705778):0.00000217043764705778):0.00080844964509536996	((n3757:0.00000217043764705778	AEPHI:0.00032556039147205043):0.00000217043764705778	(n3011:0.00000217043764705778	(n2998:0.00000217043764705778	(n2997:0.00000217043764705778	n2987:0.00000217043764705778):0.00000217043764705778):0.00000217043764705778):0.00080816323526018718):0.00000217043764705778):0.00224652870348515535	(n2988:0.00000217043764705778	((MULAG:0.00000217043764705778	n3221:0.00238456523489971811):0.00000217043764705778	((n2980:0.00064726254982218931	(n3004:0.00000217043764705778	n07AEP08:0.00168397093263215479):0.00000217043764705778):0.00000217043764705778	((n2990:0.00000217043764705778	n07AEP06:0.00081312608219791325):0.00000217043764705778	n2973:0.00000217043764705778):0.00000217043764705778):0.00000217043764705778):0.00080635248214676845):0.00459394354162448188):0.00881825706554847585):0.00778233841683179540	((CASCA:0.00107019964199093608	CASBE:0.00142240731218855028):0.00285891500262988813	(DRONO2:0.00000217043764705778	DRONO:0.00000217043764705778):0.00424643180118728942):0.00778233841683179540);
((((APTOW:0.00577356318389703020	APTHA:0.00030006882280480759):0.00104922048330955580	(APTMA:0.00028607054077938962	APTMA2:0.00000217043764705778):0.00727832489433819212):0.01810060911639949435	(((((n07AEP05:0.00000217043764705778	n3026:0.00027087705977202158):0.00000217043764705778	(((n3220:0.00000217043764705778	n08AEP07:0.00000217043764705778):0.00000217043764705778	((n3219:0.00041396781411297653	n1665:0.00054708108286181164):0.00000217043764705778	n2986:0.00055284856067524374):0.00000217043764705778):0.00000217043764705778	n3258:0.00089330477632710539):0.00000217043764705778):0.00000217043764705778	(((n3025:0.00048836587821296810	n3222:0.00000217043764705778):0.00000217043764705778	n3024:0.00000217043764705778):0.00000217043764705778	n1666:0.00000217043764705778):0.00000217043764705778):0.00081242500279744519	((n3757:0.00000217043764705778	AEPHI:0.00033373113104528495):0.00027043603193981758	(n2998:0.00059497202854200441	((n2997:0.00000217043764705778	n2987:0.00000217043764705778):0.00000217043764705778	n3011:0.00000217043764705778):0.00000217043764705778):0.00000217043764705778):0.00000217043764705778):0.00983336273927209320	(n2988:0.00000217043764705778	(((n07AEP08:0.00289044212027096074	MULAG:0.00000399370266127417):0.00107435681145847642	n3221:0.00194320295787869064):0.00000217043764705778	((n2980:0.00065914205771830348	n3004:0.00000217043764705778):0.00000217043764705778	((n2990:0.00000217043764705778	n07AEP06:0.00162748579059188115):0.00000217043764705778	n2973:0.00000217043764705778):0.00000217043764705778):0.00000217043764705778):0.00026892071023179191):0.00518743030959599363):0.00691856345548098189):0.00567800035497725061	((CASCA:0.00191986342502731212	CASBE:0.00085916202243508386):0.00443523217953007819	(DRONO2:0.00000217043764705778	DRONO:0.00000217043764705778):0.00502695720818971230):0.00567800035497725061);
((((APTHA:0.00055859567285198404	APTOW:0.00222013554963145171):0.00155177602536952998	(APTMA:0.00057534883861159027	APTMA2:0.00000217043764705778):0.00523532732036094232):0.01550927588685022986	(((((n3220:0.00083755563168554092	n08AEP07:0.00000217043764705778):0.00000217043764705778	((n3219:0.00000217043764705778	n1665:0.00000217043764705778):0.00000217043764705778	n2986:0.00000217043764705778):0.00000217043764705778):0.00000217043764705778	(n3258:0.00060270602876606402	((((n3025:0.00048715460473018238	n3222:0.00000217043764705778):0.00000217043764705778	n3024:0.00000217043764705778):0.00000217043764705778	n1666:0.00000217043764705778):0.00000217043764705778	(n07AEP05:0.00000217043764705778	n3026:0.00027281560837834042):0.00000217043764705778):0.00000217043764705778):0.00000217043764705778):0.00054432508743980574	((n3757:0.00000217043764705778	AEPHI:0.00000217043764705778):0.00027194245754023243	(n2998:0.00090255128688658255	((n2997:0.00000217043764705778	n2987:0.00000217043764705778):0.00000217043764705778	n3011:0.00000217043764705778):0.00000217043764705778):0.00054439993429029161):0.00000217043764705778):0.00704830314657313786	(n2988:0.00000217043764705778	((((n3221:0.00197305038463455517	MULAG:0.00027077043807582636):0.00000217043764705778	((n2990:0.00000217043764705778	n07AEP06:0.00137044063646884562):0.00000217043764705778	n2973:0.00000217043764705778):0.00000217043764705778):0.00000217043764705778	(n07AEP08:0.00126706947848852767	n3004:0.00000217043764705778):0.00000217043764705778):0.00000217043764705778	n2980:0.00065379037806769197):0.00000217043764705778):0.00667278807436037270):0.01129762466289272425):0.00391283410447038071	((CASCA:0.00177600737034037622	CASBE:0.00084413301781801210):0.00627385041772309492	(DRONO2:0.00000217043764705778	DRONO:0.00000217043764705778):0.00485720792078618048):0.00391283410447038071);
((((APTMA2:0.00000217043764705778	APTMA:0.00086241964744584120):0.00626573380808499204	(APTHA:0.00000217043764705778	APTOW:0.00328387051690034798):0.00238180140048153792):0.01710474406263944036	((((((n3025:0.00000217043764705778	n3222:0.00000217043764705778):0.00000217043764705778	n3024:0.00000217043764705778):0.00000217043764705778	n1666:0.00000217043764705778):0.00000217043764705778	(((n07AEP05:0.00000217043764705778	n3026:0.00000217043764705778):0.00000217043764705778	n3258:0.00150080464483051787):0.00000217043764705778	((n2986:0.00055341714991664979	(n3219:0.00168015983529280028	n1665:0.00000217043764705778):0.00000217043764705778):0.00000217043764705778	(n3220:0.00083024137416797949	n08AEP07:0.00000217043764705778):0.00000217043764705778):0.00000217043764705778):0.00000217043764705778):0.00081001740853673385	((n3757:0.00000217043764705778	AEPHI:0.00101476612139979197):0.00000217043764705778	(n2998:0.00088824457366435154	((n2997:0.00000217043764705778	n2987:0.00000217043764705778):0.00000217043764705778	n3011:0.00000217043764705778):0.00000217043764705778):0.00081103177047884970):0.00000217043764705778):0.00826417558216266564	(n2988:0.00000217043764705778	(((n3221:0.00117158747326027209	((n07AEP08:0.00207804055319407276	MULAG:0.00010077783845862859):0.00016900794374146181	(n07AEP06:0.00109290407738105166	(n2973:0.00000217043764705778	n2990:0.00000217043764705778):0.00000217043764705778):0.00000217043764705778):0.00000217043764705778):0.00000217043764705778	n3004:0.00000217043764705778):0.00000217043764705778	n2980:0.00000217043764705778):0.00026981020341200734):0.00331403648030008770):0.00903395749534194673):0.00330934634998970552	((CASCA:0.00148222051937688939	CASBE:0.00027247418668236676):0.00506150334711356030	(DRONO2:0.00000217043764705778	DRONO:0.00000217043764705778):0.00364382598603493714):0.00330934634998970552);
((((APTHA:0.00106497583328252600	APTOW:0.00166804419668862159):0.00103483761112451562	(APTMA2:0.00000217043764705778	APTMA:0.00027951720188842673):0.00622948027478372260):0.01687512470032846712	(((((n2986:0.00027366036158923859	(n3219:0.00000217043764705778	n1665:0.00054273352102005110):0.00000217043764705778):0.00000217043764705778	(n3220:0.00054691309562439057	n08AEP07:0.00000217043764705778):0.00000217043764705778):0.00000217043764705778	((((n3258:0.00146513518575843403	(n3025:0.00047886803606441260	n3222:0.00000217043764705778):0.00000217043764705778):0.00000217043764705778	n3024:0.00000217043764705778):0.00000217043764705778	n1666:0.00000217043764705778):0.00000217043764705778	(n07AEP05:0.00000217043764705778	n3026:0.00026792090796592732):0.00000217043764705778):0.00000217043764705778):0.00107169425165706063	((n3757:0.00000217043764705778	AEPHI:0.00032868381763232819):0.00000217043764705778	(n3011:0.00000217043764705778	(n2998:0.00000217043764705778	(n2997:0.00000217043764705778	n2987:0.00000217043764705778):0.00000217043764705778):0.00000217043764705778):0.00000217043764705778):0.00000217043764705778):0.00627101372210790882	(n2988:0.00000217043764705778	((n3004:0.00000217043764705778	(n3221:0.00160031357354571148	((n07AEP08:0.00248661472832844947	MULAG:0.00026409975249742701):0.00000217043764705778	(n07AEP06:0.00080618236088192874	(n2973:0.00000217043764705778	n2990:0.00000217043764705778):0.00000217043764705778):0.00000217043764705778):0.00000217043764705778):0.00000217043764705778):0.00000217043764705778	n2980:0.00032175566276667640):0.00026646114069779880):0.00344073455398051248):0.01190613349368513374):0.00505230489813459152	((CASCA:0.00294769548135837001	CASBE:0.00255753596740991530):0.00379568370519412553	(DRONO2:0.00000217043764705778	DRONO:0.00000217043764705778):0.00292964924922806342):0.00505230489813459152);
((((APTHA:0.00053014828667348002	APTOW:0.00247631562358890727):0.00113186978792050182	(APTMA2:0.00000217043764705778	APTMA:0.00028272158508162165):0.00745656316941640564):0.01402249590968895378	(((((((n1665:0.00083017447581689764	(n2986:0.00055525869687013429	n3219:0.00082765248783950795):0.00000217043764705778):0.00000217043764705778	n3220:0.00055466006491803460):0.00000217043764705778	n08AEP07:0.00000217043764705778):0.00000217043764705778	((((n3025:0.00146974331073823541	n3222:0.00000217043764705778):0.00000217043764705778	n3024:0.00000217043764705778):0.00000217043764705778	n1666:0.00000217043764705778):0.00000217043764705778	(n07AEP05:0.00000217043764705778	n3026:0.00054255520065766866):0.00000217043764705778):0.00000217043764705778):0.00000217043764705778	n3258:0.00119995937082370378):0.00135647385649203004	((n3757:0.00000217043764705778	AEPHI:0.00064795384609725665):0.00027046187524661070	(n2998:0.00059982209324530847	((n3011:0.00000217043764705778	n2997:0.00000217043764705778):0.00000217043764705778	n2987:0.00000217043764705778):0.00000217043764705778):0.00054131433887848516):0.00000217043764705778):0.00303494533628535920	((((n07AEP08:0.00209200933129867137	n3004:0.00000217043764705778):0.00000217043764705778	((MULAG:0.00000217043764705778	n3221:0.00118096059700082247):0.00000217043764705778	(n2973:0.00000217043764705778	(n2990:0.00000217043764705778	n07AEP06:0.00108156142521196566):0.00000217043764705778):0.00000217043764705778):0.00000217043764705778):0.00000217043764705778	n2980:0.00032134211973216642):0.00000217043764705778	n2988:0.00000217043764705778):0.00810814289533234520):0.00824726477176528604):0.00618151157941093828	((CASCA:0.00132041395255902264	CASBE:0.00112820927617909394):0.00538826926436520009	(DRONO2:0.00000217043764705778	DRONO:0.00000217043764705778):0.00680247779595438608):0.00618151157941093828);
((((APTMA2:0.00000217043764705778	APTMA:0.00000217043764705778):0.00681515790185646935	(APTOW:0.00239763146884649147	APTHA:0.00143323636090907764):0.00180512656049493930):0.01337959102430547227	((((AEPHI:0.00099651457633302297	n3757:0.00000217043764705778):0.00000217043764705778	(n2998:0.00090371028807359444	(n3011:0.00000217043764705778	(n2997:0.00000217043764705778	n2987:0.00000217043764705778):0.00000217043764705778):0.00000217043764705778):0.00080545037484990999):0.00000217043764705778	((n3025:0.00000217043764705778	n3222:0.00000217043764705778):0.00000217043764705778	((n1666:0.00000217043764705778	n3024:0.00000217043764705778):0.00000217043764705778	((n3026:0.00000217043764705778	n07AEP05:0.00000217043764705778):0.00000217043764705778	(((n08AEP07:0.00000217043764705778	n3220:0.00027564181872687864):0.00000217043764705778	((n1665:0.00054445261968158150	n3219:0.00000217043764705778):0.00000217043764705778	n2986:0.00055139487272906455):0.00000217043764705778):0.00000217043764705778	n3258:0.00059302816341172957):0.00000217043764705778):0.00000217043764705778):0.00000217043764705778):0.00080539309902504343):0.00590786004770050936	(n2988:0.00000217043764705778	(n2980:0.00098190434818650960	((n3004:0.00000217043764705778	n07AEP08:0.00376409990994209338):0.00000217043764705778	((n3221:0.00080512428587288954	MULAG:0.00000217043764705778):0.00000217043764705778	(n2973:0.00000217043764705778	(n07AEP06:0.00081100148784932040	n2990:0.00000217043764705778):0.00000217043764705778):0.00000217043764705778):0.00000217043764705778):0.00000217043764705778):0.00000217043764705778):0.00434584007033966217):0.00962617013470448875):0.00399168060291652319	((CASBE:0.00199849223425925667	CASCA:0.00028539091216645023):0.00414005801859741122	(DRONO2:0.00000217043764705778	DRONO:0.00000217043764705778):0.00306436188577117845):0.00399168060291652319);
((((APTMA2:0.00000217043764705778	APTMA:0.00028698178738762207):0.00369501526595140180	(APTOW:0.00371671089416254459	APTHA:0.00128743007519887447):0.00174911336887344617):0.01609521234951116764	((n3025:0.00000217043764705778	(n3222:0.00000217043764705778	(n3024:0.00000217043764705778	((((AEPHI:0.00033320146025631959	n3757:0.00000217043764705778):0.00027250597916278187	(n3011:0.00000217043764705778	(n2997:0.00000217043764705778	(n2998:0.00151255185483733286	n2987:0.00000217043764705778):0.00000217043764705778):0.00000217043764705778):0.00027193487245595827):0.00054477670932718354	((n3026:0.00054519661455309457	n07AEP05:0.00000217043764705778):0.00000217043764705778	(((n08AEP07:0.00000217043764705778	n3220:0.00000217043764705778):0.00000217043764705778	((n1665:0.00027400436469156037	n3219:0.00000217043764705778):0.00000217043764705778	n2986:0.00083524974636096222):0.00000217043764705778):0.00000217043764705778	n3258:0.00059707331614450852):0.00000217043764705778):0.00000217043764705778):0.00000217043764705778	n1666:0.00000217043764705778):0.00000217043764705778):0.00000217043764705778):0.00000217043764705778):0.00758986787176294930	(n2988:0.00000217043764705778	((n3004:0.00000217043764705778	n07AEP08:0.00174816169338433891):0.00000217043764705778	(((n3221:0.00311175719306356615	MULAG:0.00054406731336359849):0.00000217043764705778	(n2973:0.00000217043764705778	(n07AEP06:0.00109605749485876128	n2990:0.00000217043764705778):0.00000217043764705778):0.00000217043764705778):0.00000217043764705778	n2980:0.00000217043764705778):0.00000217043764705778):0.00081575936079790977):0.00524729084992528894):0.01025909666503006801):0.00570392745532022436	((CASBE:0.00056653555330100013	CASCA:0.00114905424746394305):0.00439000158017448239	(DRONO2:0.00000217043764705778	DRONO:0.00000217043764705778):0.00430739523425173899):0.00570392745532022436);
((((APTMA2:0.00000217043764705778	APTMA:0.00056371702536087858):0.00511455228802201560	(APTOW:0.00242742118676285293	APTHA:0.00082407800794037905):0.00131264821032027359):0.01926869426502753752	((n08AEP07:0.00000217043764705778	(n3220:0.00055300896735667232	(((n1665:0.00000217043764705778	n3219:0.00041333913858342830):0.00000217043764705778	n2986:0.00027374009959728286):0.00000217043764705778	(n3258:0.00179172829463151409	(((n1666:0.00000217043764705778	((n3025:0.00000217043764705778	n3222:0.00000217043764705778):0.00000217043764705778	n3024:0.00000217043764705778):0.00000217043764705778):0.00000217043764705778	((AEPHI:0.00065388061893579066	n3757:0.00000217043764705778):0.00000217043764705778	((n3011:0.00000217043764705778	(n2997:0.00000217043764705778	n2987:0.00000217043764705778):0.00000217043764705778):0.00000217043764705778	n2998:0.00029525194739192501):0.00000217043764705778):0.00026788569355122593):0.00000217043764705778	(n3026:0.00080743196133580952	n07AEP05:0.00000217043764705778):0.00000217043764705778):0.00000217043764705778):0.00000217043764705778):0.00000217043764705778):0.00000217043764705778):0.00558331606290348413	(n2988:0.00000217043764705778	(n2980:0.00000217043764705778	((n3004:0.00000217043764705778	n07AEP08:0.00289339781486814109):0.00000217043764705778	((n3221:0.00076443128910209327	MULAG:0.00000217043764705778):0.00000217043764705778	(n2973:0.00000217043764705778	(n07AEP06:0.00188839451368045977	n2990:0.00000217043764705778):0.00000217043764705778):0.00000217043764705778):0.00000217043764705778):0.00000217043764705778):0.00080280672955361217):0.00488080842798206509):0.01225278535503609295):0.00420908376807251940	((CASBE:0.00053932902477067484	CASCA:0.00206657714839735126):0.00405352110242358354	(DRONO2:0.00000217043764705778	DRONO:0.00000217043764705778):0.00856830015147633760):0.00420908376807251940);
((((APTMA2:0.00000217043764705778	APTMA:0.00057424170885994445):0.00753283109663331011	(APTOW:0.00216638199066005593	APTHA:0.00059963423198429130):0.00298467053974514184):0.02362898609103603054	(((AEPHI:0.00065566017900196567	n3757:0.00000217043764705778):0.00053709526793955121	(((n2987:0.00000217043764705778	(n3011:0.00000217043764705778	n2997:0.00000217043764705778):0.00000217043764705778):0.00000217043764705778	n2998:0.00000217043764705778):0.00080684050431778650	(((n3026:0.00000217043764705778	n07AEP05:0.00000217043764705778):0.00000217043764705778	((n08AEP07:0.00000217043764705778	(n3220:0.00083026783278665483	((n1665:0.00027127371482047683	n3219:0.00000217043764705778):0.00000217043764705778	n2986:0.00137916673852353684):0.00000217043764705778):0.00000217043764705778):0.00000217043764705778	n3258:0.00089345708803567571):0.00000217043764705778):0.00000217043764705778	((n3025:0.00000217043764705778	n3222:0.00000217043764705778):0.00000217043764705778	(n3024:0.00000217043764705778	n1666:0.00000217043764705778):0.00000217043764705778):0.00000217043764705778):0.00161680684699416202):0.00000217043764705778):0.00707421153905391040	(n2988:0.00000217043764705778	(((n07AEP06:0.00107346939213607347	(n2990:0.00000217043764705778	n2973:0.00000217043764705778):0.00000217043764705778):0.00000217043764705778	(n2980:0.00000217043764705778	(n3221:0.00118904327657530376	MULAG:0.00080376947541380985):0.00000217043764705778):0.00000217043764705778):0.00000217043764705778	(n3004:0.00000217043764705778	n07AEP08:0.00292073773894551292):0.00000217043764705778):0.00026657234325487761):0.00436999986771169791):0.01021533840725883172):0.00439633415070637013	((CASCA:0.00163882805832412672	CASBE:0.00083752936134557862):0.00527709174789012074	(DRONO2:0.00000217043764705778	DRONO:0.00000217043764705778):0.00506381568956870611):0.00439633415070637013);
((((APTMA2:0.00000217043764705778	APTMA:0.00000217043764705778):0.00581856925324462405	(APTOW:0.00226546487799954765	APTHA:0.00135048528283885196):0.00255981863279483015):0.01970870748593324395	((((AEPHI:0.00033043400416722895	n3757:0.00000217043764705778):0.00000217043764705778	((n3011:0.00000217043764705778	(n2997:0.00000217043764705778	n2987:0.00000217043764705778):0.00000217043764705778):0.00000217043764705778	n2998:0.00059891774995870671):0.00026863239327493615):0.00000217043764705778	((n3026:0.00026962409823456370	((n08AEP07:0.00000217043764705778	(n3220:0.00027563752907990561	((n1665:0.00027181321910012019	n3219:0.00041927629837360968):0.00000217043764705778	n2986:0.00027388993155709555):0.00000217043764705778):0.00000217043764705778):0.00000217043764705778	(n07AEP05:0.00000217043764705778	n3258:0.00119388174698227870):0.00000217043764705778):0.00000217043764705778):0.00000217043764705778	(n1666:0.00000217043764705778	((n3025:0.00100626265393526245	n3222:0.00000217043764705778):0.00000217043764705778	n3024:0.00000217043764705778):0.00000217043764705778):0.00000217043764705778):0.00053755035996994808):0.00836322097258944061	(MULAG:0.00053387620441434490	(((((n3004:0.00000217043764705778	n07AEP08:0.00248870175570521310):0.00000217043764705778	n2980:0.00063934171907187353):0.00000217043764705778	n2988:0.00026879290402706876):0.00000217043764705778	(n2973:0.00000217043764705778	(n07AEP06:0.00053564711228501342	n2990:0.00000217043764705778):0.00000217043764705778):0.00000217043764705778):0.00000217043764705778	n3221:0.00078812639320866875):0.00000217043764705778):0.00372224662761379797):0.01139175132953969619):0.00502729519941660409	((CASCA:0.00136719461890799079	CASBE:0.00055715567791971032):0.00134634102399905971	(DRONO2:0.00000217043764705778	DRONO:0.00000217043764705778):0.00686763077029756055):0.00502729519941660409);
((((APTMA2:0.00000217043764705778	APTMA:0.00000217043764705778):0.00824160594904912135	(APTOW:0.00298559173699257472	APTHA:0.00059755884679244464):0.00165754728495839379):0.01568454225072544658	((((AEPHI:0.00098981304190596522	n3757:0.00000217043764705778):0.00000217043764705778	(n2987:0.00000217043764705778	(n3011:0.00000217043764705778	(n2998:0.00000217043764705778	n2997:0.00000217043764705778):0.00000217043764705778):0.00000217043764705778):0.00135284981837164426):0.00000217043764705778	((n1665:0.00027227547320327452	n3219:0.00000217043764705778):0.00000217043764705778	(n2986:0.00027570700680002515	((n08AEP07:0.00000217043764705778	n3220:0.00083144201214533221):0.00000217043764705778	(((n1666:0.00000217043764705778	((n3025:0.00000217043764705778	n3222:0.00000217043764705778):0.00000217043764705778	n3024:0.00000217043764705778):0.00000217043764705778):0.00000217043764705778	(n07AEP05:0.00000217043764705778	n3026:0.00054056244615564375):0.00000217043764705778):0.00000217043764705778	n3258:0.00181303153879794061):0.00000217043764705778):0.00000217043764705778):0.00000217043764705778):0.00135175505711996095):0.00544612265722064885	(((n3004:0.00000217043764705778	n07AEP08:0.00167629217183578910):0.00000217043764705778	(n2980:0.00098804322730063391	((n2973:0.00000217043764705778	(n07AEP06:0.00135820191202033628	n2990:0.00000217043764705778):0.00000217043764705778):0.00000217043764705778	(MULAG:0.00053912960115147155	n3221:0.00159943328308004133):0.00000217043764705778):0.00000217043764705778):0.00000217043764705778):0.00080825591487373647	n2988:0.00000217043764705778):0.00294789463436620621):0.00863413639269626325):0.00412654750371889336	((CASCA:0.00118269044946048545	CASBE:0.00000217043764705778):0.00375819129675675255	(DRONO2:0.00000217043764705778	DRONO:0.00000217043764705778):0.00469675446924961316):0.00412654750371889336);
((((APTMA2:0.00000217043764705778	APTMA:0.00000217043764705778):0.00607413126360002546	(APTOW:0.00375051904412655301	APTHA:0.00038262060984601708):0.00053610549934386806):0.01921461062634476774	((((AEPHI:0.00032979573116576543	n3757:0.00000217043764705778):0.00000217043764705778	(n2987:0.00000217043764705778	(n2998:0.00000217043764705778	(n2997:0.00000217043764705778	n3011:0.00000217043764705778):0.00000217043764705778):0.00000217043764705778):0.00134805740869035559):0.00000217043764705778	((n1666:0.00000217043764705778	((n3025:0.00000217043764705778	n3222:0.00000217043764705778):0.00000217043764705778	n3024:0.00000217043764705778):0.00000217043764705778):0.00000217043764705778	((n07AEP05:0.00000217043764705778	n3026:0.00000217043764705778):0.00000217043764705778	(n3258:0.00119547883727646131	(((n1665:0.00027257742094371665	n3219:0.00000217043764705778):0.00000217043764705778	n2986:0.00083122621850325858):0.00000217043764705778	(n08AEP07:0.00000217043764705778	n3220:0.00138120595886718372):0.00000217043764705778):0.00000217043764705778):0.00000217043764705778):0.00000217043764705778):0.00053723302302972128):0.00768008075856369942	((n2980:0.00065774349553852614	(((n2973:0.00000217043764705778	(n07AEP06:0.00218031844394794101	n2990:0.00000217043764705778):0.00000217043764705778):0.00000217043764705778	(MULAG:0.00026895277501272493	n3221:0.00079717721071821549):0.00000217043764705778):0.00000217043764705778	(n3004:0.00000217043764705778	n07AEP08:0.00247650720880448908):0.00000217043764705778):0.00000217043764705778):0.00053806787749452218	n2988:0.00000217043764705778):0.00445679886023594551):0.00952612469126890189):0.00539383362288473056	((CASCA:0.00238734647144625946	CASBE:0.00114705998096588900):0.00296603876104898842	(DRONO2:0.00000217043764705778	DRONO:0.00000217043764705778):0.00436858068323913492):0.00539383362288473056);
((((APTMA2:0.00000217043764705778	APTMA:0.00000217043764705778):0.00851795366072175507	(APTOW:0.00340443153104787568	APTHA:0.00132991404366213789):0.00064751863104053019):0.01112142283559278827	((((AEPHI:0.00100127828834006794	n3757:0.00000217043764705778):0.00000217043764705778	(n2998:0.00060287544630864705	(n2987:0.00000217043764705778	(n2997:0.00000217043764705778	n3011:0.00000217043764705778):0.00000217043764705778):0.00000217043764705778):0.00081797725266410232):0.00000217043764705778	(((n3024:0.00000217043764705778	n1666:0.00000217043764705778):0.00000217043764705778	((n07AEP05:0.00000217043764705778	n3026:0.00000217043764705778):0.00000217043764705778	(((n1665:0.00000217043764705778	n3219:0.00000217043764705778):0.00000217043764705778	n2986:0.00083617834112415955):0.00000217043764705778	(n08AEP07:0.00000217043764705778	n3220:0.00083689343393124577):0.00000217043764705778):0.00000217043764705778):0.00000217043764705778):0.00000217043764705778	(n3258:0.00089953326601961941	(n3025:0.00096798523185420953	n3222:0.00000217043764705778):0.00000217043764705778):0.00000217043764705778):0.00081759708840753627):0.00654687023430851420	(((n3004:0.00000217043764705778	n07AEP08:0.00165569925417875081):0.00000217043764705778	(n2980:0.00066056824947530819	((n2973:0.00000217043764705778	(n07AEP06:0.00109705220998116098	n2990:0.00000217043764705778):0.00000217043764705778):0.00000217043764705778	(MULAG:0.00000217043764705778	n3221:0.00000217043764705778):0.00000217043764705778):0.00000217043764705778):0.00000217043764705778):0.00027233796767578205	n2988:0.00000217043764705778):0.00162379293143616386):0.01377796775752647418):0.00362012921771440481	((CASCA:0.00195129643962533065	CASBE:0.00083510024286958292):0.00646951367557295921	(DRONO2:0.00000217043764705778	DRONO:0.00000217043764705778):0.00337296495349571858):0.00362012921771440481);
((((APTMA2:0.00000217043764705778	APTMA:0.00000217043764705778):0.00879147013957294610	(APTOW:0.00269974384631055473	APTHA:0.00170651321221629315):0.00105249990117511536):0.01669576025875749159	((((n2998:0.00029634778689739569	(n2987:0.00000217043764705778	(n2997:0.00000217043764705778	n3011:0.00000217043764705778):0.00000217043764705778):0.00000217043764705778):0.00216784814709677226	(((((n1665:0.00054736742926923202	n3219:0.00041006732855554439):0.00000217043764705778	n2986:0.00055269617845644882):0.00000217043764705778	(n08AEP07:0.00000217043764705778	n3220:0.00083098036156453237):0.00000217043764705778):0.00000217043764705778	(n3258:0.00089154572272391499	(n07AEP05:0.00000217043764705778	n3026:0.00027006344606096011):0.00000217043764705778):0.00000217043764705778):0.00000217043764705778	(((n3025:0.00000217043764705778	n3222:0.00000217043764705778):0.00000217043764705778	n3024:0.00000217043764705778):0.00000217043764705778	n1666:0.00000217043764705778):0.00000217043764705778):0.00053933332962483971):0.00000217043764705778	(AEPHI:0.00000217043764705778	n3757:0.00000217043764705778):0.00000217043764705778):0.00557634488947948703	(((n07AEP08:0.00338167995912998232	MULAG:0.00006976545754628636):0.00019958868582784805	((n3004:0.00000217043764705778	n2980:0.00032244303454252601):0.00000217043764705778	(n3221:0.00118428386028256562	((n07AEP06:0.00081407730908517940	n2990:0.00000217043764705778):0.00000217043764705778	n2973:0.00000217043764705778):0.00000217043764705778):0.00000217043764705778):0.00000217043764705778):0.00053869786160230034	n2988:0.00000217043764705778):0.00226836784151123513):0.00483184914353234143):0.00583926595449188023	((CASCA:0.00155626715830163272	CASBE:0.00142156489876198947):0.00404237987112177153	(DRONO2:0.00000217043764705778	DRONO:0.00000217043764705778):0.00451480146219037162):0.00583926595449188023);
((((APTOW:0.00265121028988797103	APTHA:0.00066046670275110597):0.00112586971435325932	(APTMA2:0.00000217043764705778	APTMA:0.00028551206704636100):0.00834225422189255675):0.01601993730586312448	((n08AEP07:0.00000217043764705778	(n3220:0.00056005834219656232	((((n07AEP05:0.00000217043764705778	n3026:0.00000217043764705778):0.00000217043764705778	((((n3025:0.00000217043764705778	n3222:0.00000217043764705778):0.00000217043764705778	n3024:0.00000217043764705778):0.00000217043764705778	n1666:0.00000217043764705778):0.00000217043764705778	((AEPHI:0.00065973897794329133	n3757:0.00000217043764705778):0.00027124598432486287	(n2998:0.00030269289631215765	(n3011:0.00000217043764705778	(n2987:0.00000217043764705778	n2997:0.00000217043764705778):0.00000217043764705778):0.00000217043764705778):0.00081560774132953756):0.00000217043764705778):0.00000217043764705778):0.00000217043764705778	n3258:0.00151206230841804110):0.00000217043764705778	(n2986:0.00111502970859091600	(n1665:0.00055032185378871084	n3219:0.00000217043764705778):0.00000217043764705778):0.00000217043764705778):0.00000217043764705778):0.00000217043764705778):0.00626177705212924846	(n2988:0.00000217043764705778	(n2980:0.00000217043764705778	(((MULAG:0.00000217043764705778	((n07AEP06:0.00191710005309726696	n2990:0.00000217043764705778):0.00000217043764705778	n2973:0.00000217043764705778):0.00000217043764705778):0.00000217043764705778	n3221:0.00199490579295201345):0.00000217043764705778	(n07AEP08:0.00292957253943517846	n3004:0.00000217043764705778):0.00000217043764705778):0.00000217043764705778):0.00000217043764705778):0.00295439340664272691):0.00874611603031230644):0.00845265120061664162	((CASBE:0.00114074993593684792	CASCA:0.00171272219466193096):0.00489846596237724502	(DRONO2:0.00000217043764705778	DRONO:0.00000217043764705778):0.00385863087584777890):0.00845265120061664162);
((((APTMA:0.00000217043764705778	APTMA2:0.00000217043764705778):0.00593525763711902007	(APTOW:0.00405687558023037822	APTHA:0.00070793846967765926):0.00099301101039728592):0.01451836205317230850	((((n3757:0.00000217043764705778	AEPHI:0.00000217043764705778):0.00027152403928567127	(n2987:0.00000217043764705778	(n2997:0.00000217043764705778	(n2998:0.00059892262717223580	n3011:0.00000217043764705778):0.00000217043764705778):0.00000217043764705778):0.00000217043764705778):0.00000217043764705778	(n3258:0.00029887346123233749	((((n3219:0.00041938018563632826	n1665:0.00000217043764705778):0.00000217043764705778	n2986:0.00027731133571043691):0.00000217043764705778	(n3220:0.00000217043764705778	n08AEP07:0.00000217043764705778):0.00000217043764705778):0.00000217043764705778	((n1666:0.00000217043764705778	(n3024:0.00000217043764705778	(n3025:0.00050645893292394599	n3222:0.00000217043764705778):0.00000217043764705778):0.00000217043764705778):0.00000217043764705778	(n07AEP05:0.00000217043764705778	n3026:0.00027212350246897087):0.00000217043764705778):0.00000217043764705778):0.00000217043764705778):0.00163475220819529494):0.00772521190628063219	(n2988:0.00000217043764705778	((n3004:0.00000217043764705778	n07AEP08:0.00341518067664621115):0.00000217043764705778	(((n3221:0.00040629409000795695	MULAG:0.00027183802339683926):0.00000217043764705778	(n2973:0.00000217043764705778	(n2990:0.00000217043764705778	n07AEP06:0.00165152416475395627):0.00000217043764705778):0.00000217043764705778):0.00000217043764705778	n2980:0.00065846376083706477):0.00000217043764705778):0.00000217043764705778):0.00324406729463825282):0.00957590402663363420):0.00498224814301545440	((DRONO2:0.00000217043764705778	DRONO:0.00000217043764705778):0.00180347088233744632	(CASBE:0.00051500169902163090	CASCA:0.00254974916542181256):0.00628478794504404477):0.00498224814301545440);
((((APTMA:0.00112300650827534278	APTMA2:0.00000217043764705778):0.00740504226483485167	(APTOW:0.00397845851318518774	APTHA:0.00064867987334761752):0.00186878001403301131):0.01700265453757114284	((((n3757:0.00000217043764705778	AEPHI:0.00032768371646368292):0.00000217043764705778	((n3011:0.00000217043764705778	(n2987:0.00000217043764705778	n2997:0.00000217043764705778):0.00000217043764705778):0.00000217043764705778	n2998:0.00118249785339599278):0.00053501537994738271):0.00000217043764705778	((n1666:0.00000217043764705778	(n3024:0.00000217043764705778	(n3025:0.00242602202824252584	n3222:0.00000217043764705778):0.00000217043764705778):0.00000217043764705778):0.00000217043764705778	((n07AEP05:0.00000217043764705778	n3026:0.00053602891447134828):0.00000217043764705778	((((n3219:0.00042539191559321302	n1665:0.00000217043764705778):0.00000217043764705778	n2986:0.00027295940079966692):0.00000217043764705778	(n3220:0.00027408720694515178	n08AEP07:0.00000217043764705778):0.00000217043764705778):0.00000217043764705778	n3258:0.00029875371926675869):0.00000217043764705778):0.00000217043764705778):0.00134017868770643241):0.00569875959882257949	(n2988:0.00000217043764705778	((n3004:0.00000217043764705778	n07AEP08:0.00213198922207693100):0.00000217043764705778	(((n3221:0.00161519696291171667	MULAG:0.00026722808284999666):0.00000217043764705778	(n2973:0.00000217043764705778	(n2990:0.00000217043764705778	n07AEP06:0.00080931650462257401):0.00000217043764705778):0.00000217043764705778):0.00000217043764705778	n2980:0.00064534335316507373):0.00000217043764705778):0.00026716365982169896):0.00510465120085293062):0.00571161502734487698):0.00421514140366476865	((DRONO2:0.00000217043764705778	DRONO:0.00000217043764705778):0.00344452011632091727	(CASBE:0.00138709514712712111	CASCA:0.00197653095254627254):0.00624893536924929320):0.00421514140366476865);
((((APTMA:0.00057791651889904205	APTMA2:0.00000217043764705778):0.00662105209010341832	(APTOW:0.00387993168625480655	APTHA:0.00030573580706042013):0.00153589466369373224):0.01565037373812620813	((((n3757:0.00000217043764705778	AEPHI:0.00066508826946399787):0.00000217043764705778	((n3011:0.00000217043764705778	(n2987:0.00000217043764705778	n2997:0.00000217043764705778):0.00000217043764705778):0.00000217043764705778	n2998:0.00030122341947190468):0.00054803939669037342):0.00000217043764705778	((n1666:0.00000217043764705778	(n3024:0.00000217043764705778	(n3025:0.00000217043764705778	n3222:0.00000217043764705778):0.00000217043764705778):0.00000217043764705778):0.00000217043764705778	((n07AEP05:0.00000217043764705778	n3026:0.00054944250479538521):0.00000217043764705778	((((n3219:0.00083768291799424428	n1665:0.00055629750691391642):0.00000217043764705778	n2986:0.00027920284270563210):0.00000217043764705778	(n3220:0.00028047252918910175	n08AEP07:0.00000217043764705778):0.00000217043764705778):0.00000217043764705778	n3258:0.00091298230658707399):0.00000217043764705778):0.00000217043764705778):0.00109753516246648944):0.00495679442789156467	(n2988:0.00000217043764705778	(n2980:0.00032717944652491197	((n3004:0.00000217043764705778	n07AEP08:0.00086903485462890072):0.00000217043764705778	((n3221:0.00039874601741146111	MULAG:0.00109887488788726361):0.00000217043764705778	(n2973:0.00000217043764705778	(n2990:0.00000217043764705778	n07AEP06:0.00027573616430859034):0.00000217043764705778):0.00000217043764705778):0.00000217043764705778):0.00000217043764705778):0.00054780540694618861):0.00291152731459854005):0.00957567545092738795):0.00549911442021777577	((DRONO2:0.00000217043764705778	DRONO:0.00000217043764705778):0.00582770953743368299	(CASBE:0.00054396538614836652	CASCA:0.00255138459541200992):0.00529959865727702359):0.00549911442021777577);
((((APTMA:0.00027975245503958666	APTMA2:0.00000217043764705778):0.00500810999468723986	(APTOW:0.00206530869062041596	APTHA:0.00067824842253776758):0.00193333443307046457):0.01576286385910167370	((((n3757:0.00000217043764705778	AEPHI:0.00000217043764705778):0.00053657305700566087	((n3011:0.00000217043764705778	(n2987:0.00000217043764705778	n2997:0.00000217043764705778):0.00000217043764705778):0.00000217043764705778	n2998:0.00058665451248248964):0.00080570240755861559):0.00000217043764705778	(((((n3219:0.00080504042410972881	n1665:0.00026960025827206817):0.00000217043764705778	n2986:0.00000217043764705778):0.00000217043764705778	(n3220:0.00055037198858734872	n08AEP07:0.00000217043764705778):0.00000217043764705778):0.00000217043764705778	((n1666:0.00000217043764705778	(n3024:0.00000217043764705778	(n3025:0.00048618402437652458	n3222:0.00000217043764705778):0.00000217043764705778):0.00000217043764705778):0.00000217043764705778	(n07AEP05:0.00000217043764705778	n3026:0.00000217043764705778):0.00000217043764705778):0.00000217043764705778):0.00000217043764705778	n3258:0.00149388343589919206):0.00080562951404048301):0.00515488315578711484	(n2988:0.00000217043764705778	(n2980:0.00098160868456774464	(n3004:0.00000217043764705778	((n3221:0.00158684006410126591	(n07AEP08:0.00041084866296690897	MULAG:0.00000217043764705778):0.00000217043764705778):0.00000217043764705778	(n2973:0.00000217043764705778	(n2990:0.00000217043764705778	n07AEP06:0.00054003296174141011):0.00000217043764705778):0.00000217043764705778):0.00000217043764705778):0.00000217043764705778):0.00080410545884695940):0.00292827517193547686):0.00855330990788095991):0.00553190895864508116	((DRONO2:0.00000217043764705778	DRONO:0.00000217043764705778):0.00430423900566954259	(CASBE:0.00055096568811824169	CASCA:0.00163126030818533819):0.00349442928412248060):0.00553190895864508116);
((((APTMA:0.00028111922326355297	APTMA2:0.00000217043764705778):0.00641238313097900522	(APTOW:0.00258175563227255054	APTHA:0.00039801707633011320):0.00138857261982483189):0.01901639875460812285	((((n3757:0.00000217043764705778	AEPHI:0.00032730482616860428):0.00053941916033270118	((n3011:0.00000217043764705778	(n2987:0.00000217043764705778	n2997:0.00000217043764705778):0.00000217043764705778):0.00000217043764705778	n2998:0.00030211497778493519):0.00026958158319289450):0.00000217043764705778	((n1666:0.00000217043764705778	(n3024:0.00000217043764705778	(n3025:0.00000217043764705778	n3222:0.00000217043764705778):0.00000217043764705778):0.00000217043764705778):0.00000217043764705778	(((n07AEP05:0.00000217043764705778	n3026:0.00000217043764705778):0.00000217043764705778	n3258:0.00090952002332106061):0.00000217043764705778	(((n3219:0.00083849459222973277	n1665:0.00027279669497303410):0.00000217043764705778	n2986:0.00027529174017504267):0.00000217043764705778	(n3220:0.00055588567575056075	n08AEP07:0.00000217043764705778):0.00000217043764705778):0.00000217043764705778):0.00000217043764705778):0.00162331863462650619):0.00834874603724773852	(n2988:0.00000217043764705778	(((n07AEP08:0.00246340738674385865	n3004:0.00000217043764705778):0.00000217043764705778	n2980:0.00031633487005633512):0.00000217043764705778	(((n2990:0.00000217043764705778	n07AEP06:0.00080563029092451755):0.00000217043764705778	n2973:0.00000217043764705778):0.00000217043764705778	(n3221:0.00154001950129037607	MULAG:0.00026712305128809397):0.00000217043764705778):0.00000217043764705778):0.00000217043764705778):0.00334906151042089475):0.00883934835452133971):0.00696105846749774885	((DRONO2:0.00000217043764705778	DRONO:0.00000217043764705778):0.00506365323338404429	(CASBE:0.00083823888318584319	CASCA:0.00146210856921856307):0.00431151050451678442):0.00696105846749774885);
((((APTMA:0.00000217043764705778	APTMA2:0.00000217043764705778):0.00560468176769203085	(APTOW:0.00128908080809080083	APTHA:0.00093100938349731681):0.00105237770278243377):0.02198673559201591229	((((n3757:0.00000217043764705778	AEPHI:0.00000217043764705778):0.00054113977041723473	((n3011:0.00000217043764705778	(n2987:0.00000217043764705778	n2997:0.00000217043764705778):0.00000217043764705778):0.00000217043764705778	n2998:0.00090234881108028082):0.00027042948300114964):0.00000217043764705778	((n1666:0.00000217043764705778	(n3024:0.00000217043764705778	(n3025:0.00049731941352467433	n3222:0.00000217043764705778):0.00000217043764705778):0.00000217043764705778):0.00000217043764705778	(((n07AEP05:0.00000217043764705778	n3026:0.00054229359762266198):0.00000217043764705778	n3258:0.00089303998277140320):0.00000217043764705778	(((n3219:0.00043202300280995222	n1665:0.00000217043764705778):0.00000217043764705778	n2986:0.00082865688648349793):0.00000217043764705778	(n3220:0.00055539803581276749	n08AEP07:0.00000217043764705778):0.00000217043764705778):0.00000217043764705778):0.00000217043764705778):0.00081195078843742405):0.00605308065981352041	(n2988:0.00000217043764705778	(((n07AEP08:0.00170193448069642711	n3004:0.00000217043764705778):0.00000217043764705778	n2980:0.00032271307786619035):0.00000217043764705778	(((n2990:0.00000217043764705778	n07AEP06:0.00191714342811126915):0.00000217043764705778	n2973:0.00000217043764705778):0.00000217043764705778	(n3221:0.00076893295528227738	MULAG:0.00000217043764705778):0.00000217043764705778):0.00000217043764705778):0.00027019212313591243):0.00452480757955133015):0.00801318876210712835):0.00452044272753577593	((DRONO2:0.00000217043764705778	DRONO:0.00000217043764705778):0.00538430786261745627	(CASBE:0.00084711073487426657	CASCA:0.00164203758723717734):0.00343273015843577507):0.00452044272753577593);
((((APTMA:0.00028454892201498847	APTMA2:0.00000217043764705778):0.00766882327793305500	(APTOW:0.00326823276220586639	APTHA:0.00031419099869690734):0.00064028973053891739):0.02088655967930300519	((((n3757:0.00000217043764705778	AEPHI:0.00032989897915924876):0.00000217043764705778	((n3011:0.00000217043764705778	(n2987:0.00000217043764705778	n2997:0.00000217043764705778):0.00000217043764705778):0.00000217043764705778	n2998:0.00090040294613756068):0.00054320159633588984):0.00000217043764705778	((((n08AEP07:0.00000217043764705778	(n2986:0.00139370736314450676	(n3219:0.00000217043764705778	n1665:0.00000217043764705778):0.00000217043764705778):0.00000217043764705778):0.00000217043764705778	n3220:0.00055772361896632295):0.00000217043764705778	((((n3025:0.00048290763149915898	n3222:0.00000217043764705778):0.00000217043764705778	n3024:0.00000217043764705778):0.00000217043764705778	n1666:0.00000217043764705778):0.00000217043764705778	(n07AEP05:0.00000217043764705778	n3026:0.00000217043764705778):0.00000217043764705778):0.00000217043764705778):0.00000217043764705778	n3258:0.00059904768962084970):0.00218323112310214035):0.00688171318768115037	(n2988:0.00000217043764705778	((n3221:0.00159746944153830593	MULAG:0.00000217043764705778):0.00000217043764705778	(((n07AEP08:0.00168962503979165277	n3004:0.00000217043764705778):0.00000217043764705778	n2980:0.00000217043764705778):0.00000217043764705778	((n07AEP06:0.00109366588891524562	n2990:0.00000217043764705778):0.00000217043764705778	n2973:0.00000217043764705778):0.00000217043764705778):0.00000217043764705778):0.00081350168211460265):0.00652223039287774201):0.01074995435590938783):0.00502888509773588826	((DRONO2:0.00000217043764705778	DRONO:0.00000217043764705778):0.00569495034842179212	(CASBE:0.00115101150951321739	CASCA:0.00136075075055595201):0.00342411103323966067):0.00502888509773588826);
((((APTMA:0.00028466187390245536	APTMA2:0.00000217043764705778):0.00551136844918185837	(APTOW:0.00454984728549867427	APTHA:0.00123487044287569152):0.00048723560995318874):0.01669748382030249861	((((n3757:0.00000217043764705778	AEPHI:0.00032704324219317692):0.00000217043764705778	((n3011:0.00000217043764705778	(n2987:0.00000217043764705778	n2997:0.00000217043764705778):0.00000217043764705778):0.00000217043764705778	n2998:0.00118445132956759825):0.00026785701454542165):0.00000217043764705778	((((n3025:0.00000217043764705778	n3222:0.00000217043764705778):0.00000217043764705778	n3024:0.00000217043764705778):0.00000217043764705778	n1666:0.00000217043764705778):0.00000217043764705778	((n3258:0.00148866812587287209	(n07AEP05:0.00000217043764705778	n3026:0.00080746174851014177):0.00000217043764705778):0.00000217043764705778	((n3220:0.00055198884008462437	n08AEP07:0.00000217043764705778):0.00000217043764705778	((n3219:0.00040816593873258330	n2986:0.00054610890492001133):0.00000217043764705778	n1665:0.00027183450909356238):0.00000217043764705778):0.00000217043764705778):0.00000217043764705778):0.00080459614728406784):0.00725028518497280311	(n2988:0.00000217043764705778	((n3221:0.00075539238887951411	MULAG:0.00000217043764705778):0.00000217043764705778	(((n3004:0.00000217043764705778	n2980:0.00064722672653156916):0.00000217043764705778	((n07AEP06:0.00134439395785591626	n2990:0.00000217043764705778):0.00000217043764705778	n2973:0.00000217043764705778):0.00000217043764705778):0.00000217043764705778	n07AEP08:0.00041810467604729668):0.00000217043764705778):0.00000217043764705778):0.00465244307199156638):0.01158927664454463546):0.00573222430937088759	((DRONO2:0.00000217043764705778	DRONO:0.00000217043764705778):0.00410983303254483859	(CASBE:0.00055318300170374669	CASCA:0.00148966977621889612):0.00433175420562493738):0.00573222430937088759);
((((APTMA:0.00000217043764705778	APTMA2:0.00000217043764705778):0.00583594372984769152	(APTOW:0.00334290840501169336	APTHA:0.00082403692328909188):0.00024923402867722442):0.02080562109105202687	((((n3757:0.00000217043764705778	AEPHI:0.00066619048042310298):0.00081202138007390454	((n3011:0.00000217043764705778	(n2987:0.00000217043764705778	n2997:0.00000217043764705778):0.00000217043764705778):0.00000217043764705778	n2998:0.00119451911326124739):0.00054132518031355689):0.00000217043764705778	((((n3220:0.00083471831950387976	n08AEP07:0.00000217043764705778):0.00000217043764705778	((n3219:0.00085902263899002710	n2986:0.00027557432317344038):0.00000217043764705778	n1665:0.00027441799536084192):0.00000217043764705778):0.00000217043764705778	(((n3025:0.00048599266249124164	n3222:0.00000217043764705778):0.00000217043764705778	(n3024:0.00000217043764705778	n1666:0.00000217043764705778):0.00000217043764705778):0.00000217043764705778	(n07AEP05:0.00000217043764705778	n3026:0.00054223362846638097):0.00000217043764705778):0.00000217043764705778):0.00000217043764705778	n3258:0.00119627056977329640):0.00081204379379084710):0.00652497308674745025	(n2988:0.00000217043764705778	(n2980:0.00065767097825830797	((n07AEP08:0.00335367801284724900	n3004:0.00000217043764705778):0.00000217043764705778	((n3221:0.00325415741788195228	MULAG:0.00000217043764705778):0.00000217043764705778	((n07AEP06:0.00191612816719428534	n2990:0.00000217043764705778):0.00000217043764705778	n2973:0.00000217043764705778):0.00000217043764705778):0.00000217043764705778):0.00000217043764705778):0.00000217043764705778):0.00433900780125768756):0.01073238286828479687):0.00339994498380677629	((DRONO2:0.00000217043764705778	DRONO:0.00000217043764705778):0.00582252860221646202	(CASBE:0.00086211198722160941	CASCA:0.00247173676617153506):0.00474088933523251609):0.00339994498380677629);
((((APTMA:0.00028529153176194255	APTMA2:0.00000217043764705778):0.00601156369055999649	(APTOW:0.00360956832458843389	APTHA:0.00080683661966789329):0.00080718657637223986):0.01969759538201297858	((((n3757:0.00000217043764705778	AEPHI:0.00033017698286838602):0.00027146820088853652	((n3011:0.00000217043764705778	(n2987:0.00000217043764705778	n2997:0.00000217043764705778):0.00000217043764705778):0.00000217043764705778	n2998:0.00059855902350780044):0.00108875807342535087):0.00000217043764705778	(((n3220:0.00139484114987804375	n08AEP07:0.00000217043764705778):0.00000217043764705778	(n2986:0.00055220095024465486	(n1665:0.00000217043764705778	n3219:0.00041723516540912115):0.00000217043764705778):0.00000217043764705778):0.00000217043764705778	(((n07AEP05:0.00000217043764705778	n3026:0.00000217043764705778):0.00000217043764705778	(n1666:0.00000217043764705778	((n3025:0.00101275970226212628	n3222:0.00000217043764705778):0.00000217043764705778	n3024:0.00000217043764705778):0.00000217043764705778):0.00000217043764705778):0.00000217043764705778	n3258:0.00090449847193163223):0.00000217043764705778):0.00136175703670308556):0.00558151151822116123	(n2988:0.00000217043764705778	(n2980:0.00098702967792567865	((n07AEP08:0.00124070221789376791	n3004:0.00000217043764705778):0.00000217043764705778	((n3221:0.00079237981850184330	MULAG:0.00054382276131309819):0.00000217043764705778	((n07AEP06:0.00137070865682856441	n2990:0.00000217043764705778):0.00000217043764705778	n2973:0.00000217043764705778):0.00000217043764705778):0.00000217043764705778):0.00000217043764705778):0.00054305135900577131):0.00523293047205757554):0.01058128447391941222):0.00558505809467691339	((DRONO2:0.00000217043764705778	DRONO:0.00000217043764705778):0.00343164761156788175	(CASBE:0.00143945951467625314	CASCA:0.00118571413188589656):0.00527151166027244825):0.00558505809467691339);
((((APTHA:0.00080301201970051485	APTOW:0.00527509703257956174):0.00143094831166566032	(APTMA:0.00028526572908516793	APTMA2:0.00000217043764705778):0.00418901705215639960):0.01576461678781891987	((n2988:0.00000217043764705778	(((n2980:0.00064299366617832498	((n07AEP06:0.00135860852643784045	n2990:0.00000217043764705778):0.00000217043764705778	n2973:0.00000217043764705778):0.00000217043764705778):0.00000217043764705778	(n07AEP08:0.00122904715402433716	n3004:0.00000217043764705778):0.00000217043764705778):0.00000217043764705778	(MULAG:0.00000217043764705778	n3221:0.00191262301461129222):0.00000217043764705778):0.00000217043764705778):0.00482084529149623322	((((n3026:0.00000217043764705778	n07AEP05:0.00000217043764705778):0.00000217043764705778	(n3258:0.00151304661704510131	((n3220:0.00027698167992625330	((n3219:0.00000217043764705778	n1665:0.00027242861486642667):0.00000217043764705778	n2986:0.00139058229122602183):0.00000217043764705778):0.00000217043764705778	n08AEP07:0.00000217043764705778):0.00000217043764705778):0.00000217043764705778):0.00000217043764705778	(((n3222:0.00000217043764705778	n3025:0.00000217043764705778):0.00000217043764705778	n3024:0.00000217043764705778):0.00000217043764705778	n1666:0.00000217043764705778):0.00000217043764705778):0.00162946110123177211	((n3757:0.00000217043764705778	AEPHI:0.00000217043764705778):0.00027063165322131104	(n3011:0.00000217043764705778	((n2987:0.00000217043764705778	n2997:0.00000217043764705778):0.00000217043764705778	n2998:0.00029536977667247365):0.00000217043764705778):0.00027051352561518652):0.00000217043764705778):0.00927184152227188141):0.01265285413747965423):0.00641351232429719816	((CASCA:0.00347021902319421226	CASBE:0.00084384540027596740):0.00221643837835199193	(DRONO2:0.00000217043764705778	DRONO:0.00000217043764705778):0.00615029001363503851):0.00641351232429719816);
((((((((n3026:0.00054025749531775571	n07AEP05:0.00000217043764705778):0.00000217043764705778	n3258:0.00089733641496627932):0.00000217043764705778	(((n3219:0.00042112360940543960	n2986:0.00110407743993877505):0.00000217043764705778	n1665:0.00027372392386189434):0.00000217043764705778	(n3220:0.00027542378679292081	n08AEP07:0.00000217043764705778):0.00000217043764705778):0.00000217043764705778):0.00000217043764705778	(((n3222:0.00000217043764705778	n3025:0.00000217043764705778):0.00000217043764705778	n3024:0.00000217043764705778):0.00000217043764705778	n1666:0.00000217043764705778):0.00000217043764705778):0.00080876341820918418	((n3757:0.00000217043764705778	AEPHI:0.00033678544951978417):0.00026902462564671470	(n3011:0.00000217043764705778	((n2987:0.00000217043764705778	n2997:0.00000217043764705778):0.00000217043764705778	n2998:0.00029643165123867453):0.00000217043764705778):0.00053865320758411401):0.00000217043764705778):0.00653512909693735981	(n3221:0.00000217043764705778	((MULAG:0.00000217043764705778	((n2980:0.00000217043764705778	(n3004:0.00000217043764705778	n07AEP08:0.00217025844480139016):0.00000217043764705778):0.00000217043764705778	(n2973:0.00000217043764705778	(n07AEP06:0.00108573766775064040	n2990:0.00000217043764705778):0.00000217043764705778):0.00000217043764705778):0.00000217043764705778):0.00026882513629135747	n2988:0.00000217043764705778):0.00074431179476011525):0.00223370750390904657):0.00811815967065834115	((APTHA:0.00126425455291492199	APTOW:0.00426839593129372131):0.00161969415943876110	(APTMA:0.00000217043764705778	APTMA2:0.00000217043764705778):0.00824940001545949528):0.01772859017775211057):0.00535498778520992601	((CASCA:0.00237669622269721719	CASBE:0.00168328788375489923):0.00515276241294294716	(DRONO2:0.00000217043764705778	DRONO:0.00000217043764705778):0.00743271947504777191):0.00535498778520992601);
((((n08AEP07:0.00000217043764705778	(((((((n3222:0.00000217043764705778	n3025:0.00000217043764705778):0.00000217043764705778	n3024:0.00000217043764705778):0.00000217043764705778	n1666:0.00000217043764705778):0.00000217043764705778	((n3757:0.00000217043764705778	AEPHI:0.00066387265923363136):0.00000217043764705778	(((n3011:0.00000217043764705778	n2997:0.00000217043764705778):0.00000217043764705778	n2987:0.00000217043764705778):0.00000217043764705778	n2998:0.00030216926793890964):0.00054420483866074194):0.00081684304774385546):0.00000217043764705778	((n3026:0.00027271881109840423	n07AEP05:0.00000217043764705778):0.00000217043764705778	n3258:0.00180324812550537619):0.00000217043764705778):0.00000217043764705778	(n2986:0.00000217043764705778	(n3219:0.00127615545499684398	n1665:0.00000217043764705778):0.00000217043764705778):0.00000217043764705778):0.00000217043764705778	n3220:0.00140260628969801951):0.00000217043764705778):0.00924642467844289176	(n2988:0.00000217043764705778	(n2980:0.00000217043764705778	((n3004:0.00000217043764705778	n07AEP08:0.00292337900654547058):0.00000217043764705778	((n2973:0.00000217043764705778	(n07AEP06:0.00164163401852005322	n2990:0.00000217043764705778):0.00000217043764705778):0.00000217043764705778	(n3221:0.00117021263337224800	MULAG:0.00054171985633698675):0.00000217043764705778):0.00000217043764705778):0.00000217043764705778):0.00000217043764705778):0.00491998380170285531):0.00497063250551612289	((APTHA:0.00034484015520496375	APTOW:0.00210878588642940401):0.00243735073307284897	(APTMA:0.00028850117524794081	APTMA2:0.00000217043764705778):0.00627308704914587411):0.02122188389349174628):0.00579288058175796237	((CASCA:0.00173464382685548286	CASBE:0.00026560516657966134):0.00420527368778824111	(DRONO2:0.00000217043764705778	DRONO:0.00000217043764705778):0.00573827309368909414):0.00579288058175796237);
(((((((n3220:0.00054813714466142485	(n2986:0.00054868942554757785	(n3219:0.00080568407484474128	n1665:0.00027075083254131518):0.00000217043764705778):0.00000217043764705778):0.00000217043764705778	n08AEP07:0.00000217043764705778):0.00000217043764705778	((n3258:0.00089391636570487374	(n3222:0.00000217043764705778	n3025:0.00100507975383710285):0.00000217043764705778):0.00000217043764705778	((n3026:0.00000217043764705778	n07AEP05:0.00000217043764705778):0.00000217043764705778	(n3024:0.00000217043764705778	n1666:0.00000217043764705778):0.00000217043764705778):0.00000217043764705778):0.00000217043764705778):0.00161052242143201936	((n3757:0.00000217043764705778	AEPHI:0.00000217043764705778):0.00026719578037026322	(n2998:0.00029300410321525647	(n3011:0.00000217043764705778	(n2997:0.00000217043764705778	n2987:0.00000217043764705778):0.00000217043764705778):0.00000217043764705778):0.00053504314466942414):0.00000217043764705778):0.00487039708244822213	(n2988:0.00000217043764705778	((n3004:0.00000217043764705778	n07AEP08:0.00293228876193714610):0.00000217043764705778	(((n2973:0.00000217043764705778	(n07AEP06:0.00080806355678184928	n2990:0.00000217043764705778):0.00000217043764705778):0.00000217043764705778	(n3221:0.00039359205464372933	MULAG:0.00026749127521602978):0.00000217043764705778):0.00000217043764705778	n2980:0.00063859570583152273):0.00000217043764705778):0.00026722582438640089):0.00249825389531200962):0.00933007111529720809	((APTHA:0.00145251068187543975	APTOW:0.00183167066930250500):0.00172317867724092037	(APTMA:0.00000217043764705778	APTMA2:0.00000217043764705778):0.00614214330578049389):0.01982381418720676955):0.00597774336960265554	((CASCA:0.00145697883842062161	CASBE:0.00054220906092969552):0.00475010296371915480	(DRONO2:0.00000217043764705778	DRONO:0.00000217043764705778):0.00355881155714647549):0.00597774336960265554);
(((((((n3024:0.00000217043764705778	n1666:0.00000217043764705778):0.00000217043764705778	(n3025:0.00198669934750581685	n3222:0.00000217043764705778):0.00000217043764705778):0.00000217043764705778	(((n3220:0.00027895850358442670	(n2986:0.00139493623654028979	(n3219:0.00000217043764705778	n1665:0.00110577661027868581):0.00000217043764705778):0.00000217043764705778):0.00000217043764705778	(n3258:0.00089776909449600822	n08AEP07:0.00000217043764705778):0.00000217043764705778):0.00000217043764705778	(n3026:0.00000217043764705778	n07AEP05:0.00000217043764705778):0.00000217043764705778):0.00000217043764705778):0.00081376492840424500	((n3757:0.00000217043764705778	AEPHI:0.00000217043764705778):0.00027069099313611086	(n2998:0.00030021281775954260	(n3011:0.00000217043764705778	(n2997:0.00000217043764705778	n2987:0.00000217043764705778):0.00000217043764705778):0.00000217043764705778):0.00054220701393186928):0.00000217043764705778):0.00761327695032109220	(n2988:0.00000217043764705778	(n2980:0.00066514846562977232	((n3004:0.00000217043764705778	n07AEP08:0.00170055979507971336):0.00000217043764705778	((n2973:0.00000217043764705778	(n07AEP06:0.00109020665280180071	n2990:0.00000217043764705778):0.00000217043764705778):0.00000217043764705778	(n3221:0.00160168350562533567	MULAG:0.00027024095925013949):0.00000217043764705778):0.00000217043764705778):0.00000217043764705778):0.00026972943045088459):0.00427640694711925624):0.00885576587981430630	((APTHA:0.00000217043764705778	APTOW:0.00220639862336380246):0.00092667685461079454	(APTMA:0.00000217043764705778	APTMA2:0.00000217043764705778):0.00699033523846614643):0.01833443312082964211):0.00558994534401039290	((DRONO2:0.00000217043764705778	DRONO:0.00000217043764705778):0.00490920095563055631	(CASCA:0.00249609692107856471	CASBE:0.00082443086407827987):0.00483603134846115768):0.00558994534401039290);
((((((n3024:0.00000217043764705778	(n1666:0.00000217043764705778	n3222:0.00000217043764705778):0.00000217043764705778):0.00000217043764705778	(((n1665:0.00000217043764705778	(n2986:0.00054759120657065993	n3219:0.00041499182857948776):0.00000217043764705778):0.00000217043764705778	(n08AEP07:0.00000217043764705778	n3220:0.00082399390218661531):0.00000217043764705778):0.00000217043764705778	((n3025:0.00047926278646876001	n3258:0.00118597406372492205):0.00000217043764705778	(n3026:0.00080648526963191219	n07AEP05:0.00000217043764705778):0.00000217043764705778):0.00000217043764705778):0.00000217043764705778):0.00080355283727643419	((n3757:0.00000217043764705778	AEPHI:0.00066967056866950160):0.00000217043764705778	(n3011:0.00000217043764705778	(n2997:0.00000217043764705778	(n2998:0.00000217043764705778	n2987:0.00000217043764705778):0.00000217043764705778):0.00000217043764705778):0.00053559205300241170):0.00000217043764705778):0.00705426287776660891	(n2988:0.00000217043764705778	((((n2973:0.00000217043764705778	(n07AEP06:0.00107308993806904730	n2990:0.00000217043764705778):0.00000217043764705778):0.00000217043764705778	(n3221:0.00118692966002910644	MULAG:0.00026683408289889595):0.00000217043764705778):0.00000217043764705778	(n07AEP08:0.00330773028936961772	n3004:0.00000217043764705778):0.00000217043764705778):0.00000217043764705778	n2980:0.00000217043764705778):0.00000217043764705778):0.00313247523802226467):0.00858963701898093727	((APTHA:0.00000217043764705778	APTOW:0.00164011432017636440):0.00239386654630492201	(APTMA:0.00000217043764705778	APTMA2:0.00000217043764705778):0.00531688431066662873):0.01375739720897288174):0.00650568271814994450	((CASCA:0.00027826489653663033	CASBE:0.00140933098203555843):0.00387917876550256937	(DRONO2:0.00000217043764705778	DRONO:0.00000217043764705778):0.00405008246568347961):0.00650568271814994450);
(((((n3757:0.00000217043764705778	AEPHI:0.00000217043764705778):0.00000217043764705778	(((n3011:0.00000217043764705778	(n2997:0.00000217043764705778	n2987:0.00000217043764705778):0.00000217043764705778):0.00000217043764705778	n2998:0.00029421218166222456):0.00053834906883607023	(((n3024:0.00000217043764705778	n1666:0.00000217043764705778):0.00000217043764705778	(n3025:0.00095455434119617627	n3222:0.00000217043764705778):0.00000217043764705778):0.00000217043764705778	((n3258:0.00119823174528710993	((n2986:0.00082711027789542525	(n1665:0.00054526897364295880	n3219:0.00000217043764705778):0.00000217043764705778):0.00000217043764705778	(n08AEP07:0.00000217043764705778	n3220:0.00082789107059719398):0.00000217043764705778):0.00000217043764705778):0.00000217043764705778	(n3026:0.00000217043764705778	n07AEP05:0.00000217043764705778):0.00000217043764705778):0.00000217043764705778):0.00107812057861718879):0.00000217043764705778):0.00871539087239719609	(n2988:0.00000217043764705778	((((n2973:0.00000217043764705778	(n07AEP06:0.00053932365091058419	n2990:0.00000217043764705778):0.00000217043764705778):0.00000217043764705778	(n3221:0.00156009663718536498	MULAG:0.00026860564279645576):0.00000217043764705778):0.00000217043764705778	(n07AEP08:0.00252860040103585143	n3004:0.00000217043764705778):0.00000217043764705778):0.00000217043764705778	n2980:0.00000217043764705778):0.00026847368219564338):0.00271043602019901833):0.00991286755514233543	((APTMA2:0.00000217043764705778	APTMA:0.00056305210471074374):0.00635481135106350913	(APTHA:0.00138301519142998647	APTOW:0.00411736342285357656):0.00118458334558436203):0.01639216911997605497):0.00572959307971905238	((CASCA:0.00208962361792514604	CASBE:0.00055165995837411544):0.00241382789819374367	(DRONO2:0.00000217043764705778	DRONO:0.00000217043764705778):0.00896921335787569801):0.00572959307971905238);
(((((n3757:0.00000217043764705778	AEPHI:0.00032277095358048514):0.00026807412040764190	((n3011:0.00000217043764705778	(n2997:0.00000217043764705778	(n2998:0.00149446204327855370	n2987:0.00000217043764705778):0.00000217043764705778):0.00000217043764705778):0.00053659178582452383	(((n3024:0.00000217043764705778	n1666:0.00000217043764705778):0.00000217043764705778	(n3025:0.00000217043764705778	n3222:0.00000217043764705778):0.00000217043764705778):0.00000217043764705778	(((n2986:0.00000217043764705778	(n1665:0.00000217043764705778	n3219:0.00000217043764705778):0.00000217043764705778):0.00000217043764705778	(n08AEP07:0.00000217043764705778	n3220:0.00083029085755063708):0.00000217043764705778):0.00000217043764705778	((n3026:0.00026881377529332120	n07AEP05:0.00000217043764705778):0.00000217043764705778	n3258:0.00120338142793056675):0.00000217043764705778):0.00000217043764705778):0.00134468258826157469):0.00000217043764705778):0.00558935436462080701	(n2988:0.00000217043764705778	((((n2973:0.00000217043764705778	(n07AEP06:0.00162262599105249586	n2990:0.00000217043764705778):0.00000217043764705778):0.00000217043764705778	(n3221:0.00038990390308309939	MULAG:0.00053384354526073900):0.00000217043764705778):0.00000217043764705778	(n07AEP08:0.00285655758239711319	n3004:0.00000217043764705778):0.00000217043764705778):0.00000217043764705778	n2980:0.00000217043764705778):0.00000217043764705778):0.00476113057315853249):0.00721258522622513550	((APTMA2:0.00000217043764705778	APTMA:0.00056737944162628666):0.00609454215828949229	(APTHA:0.00107874153906196480	APTOW:0.00299644733329100174):0.00118009283203768614):0.02097323079401000948):0.00525486253748121482	((CASCA:0.00143932709928692179	CASBE:0.00171633594419058491):0.00351905678586324558	(DRONO2:0.00000217043764705778	DRONO:0.00000217043764705778):0.00476064481477661734):0.00525486253748121482);
(((((n3757:0.00000217043764705778	AEPHI:0.00000217043764705778):0.00000217043764705778	((n3011:0.00000217043764705778	(n2997:0.00000217043764705778	(n2998:0.00089414288358678783	n2987:0.00000217043764705778):0.00000217043764705778):0.00000217043764705778):0.00108013594352449082	(((n3024:0.00000217043764705778	n1666:0.00000217043764705778):0.00000217043764705778	(n3025:0.00000217043764705778	n3222:0.00000217043764705778):0.00000217043764705778):0.00000217043764705778	(((n2986:0.00082440267335976087	(n1665:0.00000217043764705778	n3219:0.00082285213891258207):0.00000217043764705778):0.00000217043764705778	(n08AEP07:0.00000217043764705778	n3220:0.00110737175591010448):0.00000217043764705778):0.00000217043764705778	((n3026:0.00000217043764705778	n07AEP05:0.00000217043764705778):0.00000217043764705778	n3258:0.00210291132074586417):0.00000217043764705778):0.00000217043764705778):0.00135106745643209856):0.00000217043764705778):0.00469934452078613063	(n2988:0.00000217043764705778	((n3221:0.00116896992013208853	MULAG:0.00081082269238315016):0.00000217043764705778	((n07AEP08:0.00245760626871351171	n3004:0.00000217043764705778):0.00000217043764705778	(n2980:0.00032142157579196338	(n2973:0.00000217043764705778	(n07AEP06:0.00054188278235291101	n2990:0.00000217043764705778):0.00000217043764705778):0.00000217043764705778):0.00000217043764705778):0.00000217043764705778):0.00053868841456644482):0.00200299137624036045):0.00706886962025906999	((APTMA2:0.00000217043764705778	APTMA:0.00000217043764705778):0.00696714914581690430	(APTHA:0.00000217043764705778	APTOW:0.00245424729043233671):0.00108253552591259161):0.01761002781605575801):0.00447463948629928804	((CASCA:0.00201737534373085808	CASBE:0.00111859134779158757):0.00366528354787909677	(DRONO2:0.00000217043764705778	DRONO:0.00000217043764705778):0.00469627745749942854):0.00447463948629928804);
(((((n3757:0.00000217043764705778	AEPHI:0.00097338898535004954):0.00000217043764705778	(((n3011:0.00000217043764705778	(n2997:0.00000217043764705778	n2987:0.00000217043764705778):0.00000217043764705778):0.00000217043764705778	n2998:0.00029514383046157309):0.00053569512456073053	(((n3026:0.00026792833549861626	n07AEP05:0.00000217043764705778):0.00000217043764705778	(((n3024:0.00000217043764705778	n1666:0.00000217043764705778):0.00000217043764705778	(n3025:0.00000217043764705778	n3222:0.00000217043764705778):0.00000217043764705778):0.00000217043764705778	((n2986:0.00000217043764705778	(n1665:0.00026925049531114774	n3219:0.00082591751173685386):0.00000217043764705778):0.00000217043764705778	(n08AEP07:0.00000217043764705778	n3220:0.00055101127679883799):0.00000217043764705778):0.00000217043764705778):0.00000217043764705778):0.00000217043764705778	n3258:0.00147782184584182761):0.00053527039521407524):0.00000217043764705778):0.00623546960455704114	(n2988:0.00000217043764705778	((n3221:0.00038801039690998252	MULAG:0.00000217043764705778):0.00000217043764705778	(((n2973:0.00000217043764705778	(n07AEP06:0.00134847616631427088	n2990:0.00000217043764705778):0.00000217043764705778):0.00000217043764705778	(n3004:0.00000217043764705778	n2980:0.00000217043764705778):0.00000217043764705778):0.00000217043764705778	n07AEP08:0.00379197803699553217):0.00000217043764705778):0.00053477102634018954):0.00254003963855294751):0.01129490397657956398	((APTMA2:0.00000217043764705778	APTMA:0.00056478063984588837):0.00556536787601885716	(APTHA:0.00033202531704970778	APTOW:0.00268305010823779912):0.00102156983797913872):0.01218766605811631536):0.00518148026089548883	((CASCA:0.00137827711305526981	CASBE:0.00083286515315186165):0.00758265645215911669	(DRONO2:0.00000217043764705778	DRONO:0.00000217043764705778):0.00226790845044463462):0.00518148026089548883);
((((APTOW:0.00255092628168455916	APTHA:0.00056603851841601578):0.00253826178047305510	(APTMA2:0.00000217043764705778	APTMA:0.00000217043764705778):0.00570021200051973060):0.01662528661217909862	((n3222:0.00000217043764705778	(((n2988:0.00000217043764705778	(((((n07AEP08:0.00177422370794402080	MULAG:0.00000229127166760936):0.00027554965527208208	(n07AEP06:0.00168002401590103181	(n2973:0.00000217043764705778	n2990:0.00000217043764705778):0.00000217043764705778):0.00000217043764705778):0.00000217043764705778	n3221:0.00119607442807210455):0.00000217043764705778	n3004:0.00000217043764705778):0.00000217043764705778	n2980:0.00033192670948817651):0.00027733198693905665):0.01098362946505778738	((n3757:0.00000217043764705778	AEPHI:0.00000217043764705778):0.00000217043764705778	(n2998:0.00061110897238934002	((n2987:0.00000217043764705778	n2997:0.00000217043764705778):0.00000217043764705778	n3011:0.00000217043764705778):0.00000217043764705778):0.00027802737643162022):0.00000217043764705778):0.00139325490258430766	((n1666:0.00000217043764705778	((((n2986:0.00056964704235366924	(n1665:0.00028000511890701444	n3219:0.00042951628100356532):0.00000217043764705778):0.00000217043764705778	(n3220:0.00057259211458851047	n08AEP07:0.00000217043764705778):0.00000217043764705778):0.00000217043764705778	n3258:0.00091875139918615818):0.00000217043764705778	(n3026:0.00000217043764705778	n07AEP05:0.00000217043764705778):0.00000217043764705778):0.00000217043764705778):0.00000217043764705778	n3024:0.00000217043764705778):0.00000217043764705778):0.00000217043764705778):0.00000217043764705778	n3025:0.00000217043764705778):0.01887407317922924765):0.00473705165181137217	((CASCA:0.00209765659304981048	CASBE:0.00055644959722074669):0.00449501320959463848	(DRONO:0.00000217043764705778	DRONO2:0.00000217043764705778):0.00517622890073811924):0.00473705165181137217);
((((APTOW:0.00176699341970998629	APTHA:0.00068107149415138322):0.00088075527920362029	(APTMA2:0.00000217043764705778	APTMA:0.00028008271478881822):0.00587672688002327526):0.01593213958534927394	((((((n2973:0.00000217043764705778	(n2990:0.00000217043764705778	n07AEP06:0.00053489863076375212):0.00000217043764705778):0.00000217043764705778	(n3221:0.00078058696332457950	MULAG:0.00026576092824260120):0.00000217043764705778):0.00000217043764705778	(n07AEP08:0.00122663180503401682	n3004:0.00000217043764705778):0.00000217043764705778):0.00000217043764705778	n2980:0.00000217043764705778):0.00053173430008556541	n2988:0.00000217043764705778):0.00385204029650337409	(((n3757:0.00000217043764705778	AEPHI:0.00032295381577641263):0.00053413269251549307	((n2997:0.00000217043764705778	(n2987:0.00000217043764705778	n2998:0.00058880636112597774):0.00000217043764705778):0.00000217043764705778	n3011:0.00000217043764705778):0.00026687565208250423):0.00000217043764705778	((((n2986:0.00027188773222348861	(n1665:0.00000217043764705778	n3219:0.00040581400011495373):0.00000217043764705778):0.00000217043764705778	(n3220:0.00000217043764705778	n08AEP07:0.00000217043764705778):0.00000217043764705778):0.00000217043764705778	((n3024:0.00000217043764705778	(n3025:0.00000217043764705778	n3222:0.00000217043764705778):0.00000217043764705778):0.00000217043764705778	n1666:0.00000217043764705778):0.00000217043764705778):0.00000217043764705778	(n3026:0.00026806918357195133	(n07AEP05:0.00000217043764705778	n3258:0.00029749361480196066):0.00000217043764705778):0.00000217043764705778):0.00026695290265036563):0.00545837606459426226):0.00733404026730506090):0.00513577110262046499	((CASCA:0.00057329668836309509	CASBE:0.00056159726029153794):0.00297088363983444553	(DRONO:0.00000217043764705778	DRONO2:0.00000217043764705778):0.00398792464403730125):0.00513577110262046499);
((((APTOW:0.00305647579107446192	APTHA:0.00034357846940662461):0.00037089380505787433	(APTMA2:0.00000217043764705778	APTMA:0.00029066654025438531):0.00931624189523291152):0.01804243248124590138	((((((n2973:0.00000217043764705778	(n2990:0.00000217043764705778	n07AEP06:0.00138407370117998450):0.00000217043764705778):0.00000217043764705778	(n3221:0.00083599796946607545	MULAG:0.00027460677814893780):0.00000217043764705778):0.00000217043764705778	(n07AEP08:0.00210882214229043703	n3004:0.00000217043764705778):0.00000217043764705778):0.00000217043764705778	n2980:0.00000217043764705778):0.00027443505677046426	n2988:0.00000217043764705778):0.00551418049401730583	(((n3757:0.00000217043764705778	AEPHI:0.00135272620712028713):0.00027528316174839265	(((n2997:0.00000217043764705778	n3011:0.00000217043764705778):0.00000217043764705778	n2987:0.00000217043764705778):0.00000217043764705778	n2998:0.00000217043764705778):0.00027525887842921642):0.00000217043764705778	(((n3024:0.00000217043764705778	(n3025:0.00000217043764705778	n3222:0.00000217043764705778):0.00000217043764705778):0.00000217043764705778	n1666:0.00000217043764705778):0.00000217043764705778	(n3258:0.00120579082696023942	((n3026:0.00027578860157656526	n07AEP05:0.00000217043764705778):0.00000217043764705778	((n2986:0.00056559547753273526	(n1665:0.00027775763369438191	n3219:0.00042242035688728048):0.00000217043764705778):0.00000217043764705778	(n3220:0.00000217043764705778	n08AEP07:0.00000217043764705778):0.00000217043764705778):0.00000217043764705778):0.00000217043764705778):0.00000217043764705778):0.00082691495072587844):0.00672985514712144944):0.00743232843404056411):0.00604062397242982520	((CASCA:0.00123579185234694408	CASBE:0.00204971232830335887):0.00777768711927195530	(DRONO:0.00000217043764705778	DRONO2:0.00000217043764705778):0.00608080152110351824):0.00604062397242982520);
((((APTOW:0.00172941624139094424	APTHA:0.00097693842864318963):0.00071643838551874964	(APTMA2:0.00000217043764705778	APTMA:0.00028277212153541035):0.00434237313732156651):0.01683996365098560863	((((((n2973:0.00000217043764705778	(n2990:0.00000217043764705778	n07AEP06:0.00108059951160333892):0.00000217043764705778):0.00000217043764705778	(n3221:0.00279741775556358258	MULAG:0.00026746134000857466):0.00000217043764705778):0.00000217043764705778	(n07AEP08:0.00207995463792482165	n3004:0.00000217043764705778):0.00000217043764705778):0.00000217043764705778	n2980:0.00032324068080778621):0.00053512704130962731	n2988:0.00000217043764705778):0.00384155542184023199	(((n3757:0.00000217043764705778	AEPHI:0.00032181319569552484):0.00000217043764705778	(((n2997:0.00000217043764705778	n3011:0.00000217043764705778):0.00000217043764705778	n2987:0.00000217043764705778):0.00000217043764705778	n2998:0.00060517022084870449):0.00053666424264212900):0.00000217043764705778	(((n3024:0.00000217043764705778	(n3025:0.00000217043764705778	n3222:0.00000217043764705778):0.00000217043764705778):0.00000217043764705778	n1666:0.00000217043764705778):0.00000217043764705778	(n3258:0.00029682656818931605	((n3026:0.00053754284326385155	n07AEP05:0.00000217043764705778):0.00000217043764705778	((n2986:0.00054839859362092571	(n1665:0.00054319610700551536	n3219:0.00083871331879114522):0.00000217043764705778):0.00000217043764705778	(n3220:0.00055236913499167174	n08AEP07:0.00000217043764705778):0.00000217043764705778):0.00000217043764705778):0.00000217043764705778):0.00000217043764705778):0.00053619108206795876):0.00666596651197299411):0.00749431953611457910):0.00547384379512005307	((CASCA:0.00120327533031769416	CASBE:0.00168857674712619209):0.00437578101345105584	(DRONO:0.00000217043764705778	DRONO2:0.00000217043764705778):0.00464919168208863948):0.00547384379512005307);
((((APTOW:0.00244581987704968430	APTHA:0.00027294097782788913):0.00198769707639170857	(APTMA2:0.00000217043764705778	APTMA:0.00028157323181917103):0.00722428494963778083):0.02060448123772879239	((((n3004:0.00000217043764705778	(((n2973:0.00000217043764705778	(n2990:0.00000217043764705778	n07AEP06:0.00108822574822645124):0.00000217043764705778):0.00000217043764705778	(n3221:0.00077393024143840327	MULAG:0.00000217043764705778):0.00000217043764705778):0.00000217043764705778	n07AEP08:0.00325560857781108685):0.00000217043764705778):0.00000217043764705778	n2980:0.00000217043764705778):0.00053835606693612942	n2988:0.00000217043764705778):0.00502472147605802395	(n3258:0.00090684523170201953	(n08AEP07:0.00000217043764705778	(((((n3024:0.00000217043764705778	(n3025:0.00000217043764705778	n3222:0.00000217043764705778):0.00000217043764705778):0.00000217043764705778	n1666:0.00000217043764705778):0.00000217043764705778	(n3026:0.00054195902767737738	n07AEP05:0.00000217043764705778):0.00000217043764705778):0.00000217043764705778	((n3757:0.00000217043764705778	AEPHI:0.00033299715600034488):0.00081296126605360413	((n3011:0.00000217043764705778	(n2987:0.00000217043764705778	n2997:0.00000217043764705778):0.00000217043764705778):0.00000217043764705778	n2998:0.00059083924899973371):0.00027087683727256099):0.00054124832100914931):0.00000217043764705778	(((n2986:0.00000217043764705778	n3219:0.00000217043764705778):0.00000217043764705778	n3220:0.00055409208182665402):0.00000217043764705778	n1665:0.00000217043764705778):0.00000217043764705778):0.00000217043764705778):0.00084752054555966639):0.00539880431273613744):0.00801492867257560561):0.00377871531523027611	((CASCA:0.00233382627279113365	CASBE:0.00083976297734159467):0.00504918868930789074	(DRONO:0.00000217043764705778	DRONO2:0.00000217043764705778):0.00879321448324659263):0.00377871531523027611);
((((APTOW:0.00235598391454673508	APTHA:0.00032778953755861577):0.00161679586165259766	(APTMA2:0.00000217043764705778	APTMA:0.00000217043764705778):0.00771851637404028391):0.01638839412657982011	(((n2980:0.00064536903899645485	(((n2973:0.00000217043764705778	(n2990:0.00000217043764705778	n07AEP06:0.00106792614613031430):0.00000217043764705778):0.00000217043764705778	(n3221:0.00192650131007129064	MULAG:0.00106314447710864884):0.00000217043764705778):0.00000217043764705778	(n07AEP08:0.00243114474160308243	n3004:0.00000217043764705778):0.00000217043764705778):0.00000217043764705778):0.00000217043764705778	n2988:0.00000217043764705778):0.00255826809206435683	((n3757:0.00000217043764705778	AEPHI:0.00000217043764705778):0.00026475624712786510	((n3011:0.00000217043764705778	((n2987:0.00000217043764705778	n2997:0.00000217043764705778):0.00000217043764705778	n2998:0.00000217043764705778):0.00000217043764705778):0.00026469999957029662	(((n3024:0.00000217043764705778	(n3025:0.00000217043764705778	n3222:0.00000217043764705778):0.00000217043764705778):0.00000217043764705778	n1666:0.00000217043764705778):0.00000217043764705778	((n3258:0.00208936215047551875	(n3026:0.00000217043764705778	n07AEP05:0.00000217043764705778):0.00000217043764705778):0.00000217043764705778	((n1665:0.00053862857999735514	n3219:0.00081286467925101541):0.00000217043764705778	((n08AEP07:0.00000217043764705778	n3220:0.00000217043764705778):0.00000217043764705778	n2986:0.00027130176157775501):0.00000217043764705778):0.00000217043764705778):0.00000217043764705778):0.00079554127100389378):0.00000217043764705778):0.00782196308005880282):0.00558031923203630015):0.00668101252102451439	((CASCA:0.00087384516307954341	CASBE:0.00168514266409190510):0.00406368255418986576	(DRONO:0.00000217043764705778	DRONO2:0.00000217043764705778):0.00433840007019469041):0.00668101252102451439);
((((APTOW:0.00354817887545021918	APTHA:0.00000217043764705778):0.00113625144885727103	(APTMA2:0.00000217043764705778	APTMA:0.00000217043764705778):0.00719559007020408557):0.01494305070083415919	((((n3221:0.00078167641038833944	MULAG:0.00026896748025848901):0.00000217043764705778	(((n07AEP08:0.00085327657277430285	n3004:0.00000217043764705778):0.00000217043764705778	(n2973:0.00000217043764705778	(n2990:0.00000217043764705778	n07AEP06:0.00027042285687963277):0.00000217043764705778):0.00000217043764705778):0.00000217043764705778	n2980:0.00000217043764705778):0.00000217043764705778):0.00080670790448901953	n2988:0.00000217043764705778):0.00549464167390794657	((n3757:0.00000217043764705778	AEPHI:0.00032769943696554381):0.00026918818041059343	((n3011:0.00000217043764705778	((n2987:0.00000217043764705778	n2997:0.00000217043764705778):0.00000217043764705778	n2998:0.00088723380258662744):0.00000217043764705778):0.00026915143377705033	((n1666:0.00000217043764705778	(((n3026:0.00026990389660063238	n07AEP05:0.00000217043764705778):0.00000217043764705778	((n2986:0.00110626994305729263	(n1665:0.00054907945547510301	n3219:0.00000217043764705778):0.00000217043764705778):0.00000217043764705778	(n08AEP07:0.00000217043764705778	n3220:0.00027501466768402978):0.00000217043764705778):0.00000217043764705778):0.00000217043764705778	(n3258:0.00089825612834133978	(n3025:0.00000217043764705778	n3222:0.00000217043764705778):0.00000217043764705778):0.00000217043764705778):0.00000217043764705778):0.00000217043764705778	n3024:0.00000217043764705778):0.00080922502896541276):0.00000217043764705778):0.00563120855156135861):0.00731177849283662969):0.00568364983816354447	((CASCA:0.00093931844095635961	CASBE:0.00055481413600235439):0.00462224297348447135	(DRONO:0.00000217043764705778	DRONO2:0.00000217043764705778):0.00357184615349460423):0.00568364983816354447);
((((APTOW:0.00320797950220924567	APTHA:0.00033927735378859626):0.00250955329227465574	(APTMA2:0.00000217043764705778	APTMA:0.00028369003577346109):0.00373719495380970797):0.01860904933381708065	(((((n07AEP08:0.00201272623024033532	n3004:0.00000217043764705778):0.00000217043764705778	((n3221:0.00154907904986184846	MULAG:0.00026664288313726914):0.00000217043764705778	(n2973:0.00000217043764705778	(n2990:0.00000217043764705778	n07AEP06:0.00026853704009774637):0.00000217043764705778):0.00000217043764705778):0.00000217043764705778):0.00000217043764705778	n2980:0.00000217043764705778):0.00000217043764705778	n2988:0.00000217043764705778):0.00504151569684626200	(((n3757:0.00000217043764705778	AEPHI:0.00065038376985670652):0.00053794433715992644	(n2998:0.00090049742793972933	(n3011:0.00000217043764705778	(n2987:0.00000217043764705778	n2997:0.00000217043764705778):0.00000217043764705778):0.00000217043764705778):0.00107809076150365579):0.00000217043764705778	(((((n1665:0.00027267588041124879	n3219:0.00000217043764705778):0.00000217043764705778	((n08AEP07:0.00000217043764705778	n3220:0.00083330628139940358):0.00000217043764705778	n2986:0.00000217043764705778):0.00000217043764705778):0.00000217043764705778	n3258:0.00000217043764705778):0.00000217043764705778	(n3026:0.00026953777764364352	n07AEP05:0.00000217043764705778):0.00000217043764705778):0.00000217043764705778	((n3222:0.00000217043764705778	n3025:0.00148498711125090747):0.00000217043764705778	(n3024:0.00000217043764705778	n1666:0.00000217043764705778):0.00000217043764705778):0.00000217043764705778):0.00080728678157758948):0.00529047840257364319):0.00978374620493344810):0.00410671237512282537	((CASCA:0.00226820777841636170	CASBE:0.00229753417199954867):0.00335442919671637358	(DRONO:0.00000217043764705778	DRONO2:0.00000217043764705778):0.00494086052567566884):0.00410671237512282537);
((((APTOW:0.00254128689799060659	APTHA:0.00054280654945752999):0.00157417728206662305	(APTMA2:0.00000217043764705778	APTMA:0.00087120571397737430):0.00341268908437272322):0.01942764202257057579	(((((n07AEP08:0.00126428911114919427	n3004:0.00000217043764705778):0.00000217043764705778	((n3221:0.00118905589969675032	MULAG:0.00000217043764705778):0.00000217043764705778	(n2973:0.00000217043764705778	(n2990:0.00000217043764705778	n07AEP06:0.00164799574941892251):0.00000217043764705778):0.00000217043764705778):0.00000217043764705778):0.00000217043764705778	n2980:0.00000217043764705778):0.00027105286407661292	n2988:0.00000217043764705778):0.00566741209333010854	(((n3757:0.00000217043764705778	AEPHI:0.00066411083077793818):0.00054592381379736817	(n2998:0.00152065368244036188	(n3011:0.00000217043764705778	(n2987:0.00000217043764705778	n2997:0.00000217043764705778):0.00000217043764705778):0.00000217043764705778):0.00164500426276403431):0.00000217043764705778	((n1665:0.00055722721774907743	(n3219:0.00085936177733596426	n2986:0.00000217043764705778):0.00000217043764705778):0.00000217043764705778	(((n3024:0.00000217043764705778	n1666:0.00000217043764705778):0.00000217043764705778	((n3026:0.00027363721735519544	n07AEP05:0.00000217043764705778):0.00000217043764705778	(n3258:0.00181126520136943290	(n3222:0.00000217043764705778	n3025:0.00050098401309927676):0.00000217043764705778):0.00000217043764705778):0.00000217043764705778):0.00000217043764705778	(n08AEP07:0.00000217043764705778	n3220:0.00169683289009560975):0.00000217043764705778):0.00000217043764705778):0.00054609333399869436):0.00680153374620557152):0.00780568200339797503):0.00493792684180119085	((CASCA:0.00128795017441763133	CASBE:0.00057409559343713098):0.00266644182008634071	(DRONO:0.00000217043764705778	DRONO2:0.00000217043764705778):0.00478887353756083777):0.00493792684180119085);
((((APTOW:0.00411677311223130737	APTHA:0.00000217043764705778):0.00029691727825243520	(APTMA2:0.00000217043764705778	APTMA:0.00085038675430204190):0.00805151964945120986):0.01540659294434487507	(((((n07AEP08:0.00375002240460933691	n3004:0.00000217043764705778):0.00000217043764705778	((n3221:0.00156315229655329619	MULAG:0.00026862447173421958):0.00000217043764705778	(n2973:0.00000217043764705778	(n2990:0.00000217043764705778	n07AEP06:0.00053890937945199290):0.00000217043764705778):0.00000217043764705778):0.00000217043764705778):0.00000217043764705778	n2980:0.00065021872686073798):0.00026765105779237179	n2988:0.00000217043764705778):0.00340226599558762039	(((n3757:0.00000217043764705778	AEPHI:0.00000217043764705778):0.00107896319647872527	(n3011:0.00000217043764705778	((n2987:0.00000217043764705778	n2997:0.00000217043764705778):0.00000217043764705778	n2998:0.00059228942302634233):0.00000217043764705778):0.00053889015109638116):0.00000217043764705778	(((n3024:0.00000217043764705778	n1666:0.00000217043764705778):0.00000217043764705778	(n3258:0.00210849940216736604	(n3222:0.00000217043764705778	n3025:0.00188621419426975479):0.00000217043764705778):0.00000217043764705778):0.00000217043764705778	(((n08AEP07:0.00000217043764705778	n3220:0.00110589301679143949):0.00000217043764705778	(n2986:0.00110284807902166489	(n1665:0.00000916378112816688	n3219:0.00165218685187757362):0.00054206474018320930):0.00000217043764705778):0.00000217043764705778	(n3026:0.00026998820126319955	n07AEP05:0.00000217043764705778):0.00000217043764705778):0.00000217043764705778):0.00107919671797899585):0.00613540812192450366):0.00787950547845983444):0.00435844017063169182	((DRONO:0.00000217043764705778	DRONO2:0.00000217043764705778):0.00762811418058926324	(CASCA:0.00290652821285060023	CASBE:0.00025063173142055755):0.00464742017445191839):0.00435844017063169182);
((((APTMA2:0.00000217043764705778	APTMA:0.00000217043764705778):0.00524644913528655912	(APTOW:0.00219874131504626093	APTHA:0.00051685917311029264):0.00320700735534712456):0.01407002949113866398	((((AEPHI:0.00099198587312416598	n3757:0.00000217043764705778):0.00026691700328822536	(n2998:0.00059030559396347536	((n2997:0.00000217043764705778	n2987:0.00000217043764705778):0.00000217043764705778	n3011:0.00000217043764705778):0.00000217043764705778):0.00107062514536383356):0.00000217043764705778	((n3258:0.00059238561783416140	(n3025:0.00000217043764705778	n3222:0.00000217043764705778):0.00000217043764705778):0.00000217043764705778	(n3024:0.00000217043764705778	(n1666:0.00000217043764705778	(((n1665:0.00000217043764705778	(n3219:0.00041556573635752390	n2986:0.00000217043764705778):0.00000217043764705778):0.00000217043764705778	(n08AEP07:0.00000217043764705778	n3220:0.00054991273381765871):0.00000217043764705778):0.00000217043764705778	(n3026:0.00026799148689504054	n07AEP05:0.00000217043764705778):0.00000217043764705778):0.00000217043764705778):0.00000217043764705778):0.00000217043764705778):0.00053456371859026731):0.00460178429850696420	((((n3221:0.00076895589624246326	MULAG:0.00053397953068812383):0.00000217043764705778	((n2990:0.00000217043764705778	n07AEP06:0.00243233338625963025):0.00000217043764705778	n2973:0.00000217043764705778):0.00000217043764705778):0.00000217043764705778	(n2980:0.00065561125190120818	(n3004:0.00000217043764705778	n07AEP08:0.00041215860339822324):0.00000217043764705778):0.00000217043764705778):0.00026685063296207068	n2988:0.00000217043764705778):0.00397670407470557871):0.01493443809553522683):0.00660866991683841786	((DRONO:0.00000217043764705778	DRONO2:0.00000217043764705778):0.00347990825023038186	(CASBE:0.00083336057138335535	CASCA:0.00216866892561812241):0.00230232061153807892):0.00660866991683841786);
((((APTMA2:0.00000217043764705778	APTMA:0.00028355241061192712):0.00713033787577594877	(APTOW:0.00241419448867325219	APTHA:0.00034391932346773793):0.00119812517143802781):0.01642249190374370921	((((n3011:0.00000217043764705778	(n2998:0.00029911000559140825	(n2997:0.00000217043764705778	n2987:0.00000217043764705778):0.00000217043764705778):0.00000217043764705778):0.00053892965062620401	((n3220:0.00055175551518603979	((n2986:0.00082648541035895652	(n1665:0.00000916236606837812	n3219:0.00042213997616891591):0.00081363733804763034):0.00000217043764705778	n08AEP07:0.00000217043764705778):0.00000217043764705778):0.00000217043764705778	(((n3026:0.00026992691184203870	n07AEP05:0.00000217043764705778):0.00000217043764705778	(n3024:0.00000217043764705778	(n1666:0.00000217043764705778	n3222:0.00000217043764705778):0.00000217043764705778):0.00000217043764705778):0.00000217043764705778	(n3025:0.00000217043764705778	n3258:0.00059936764998512167):0.00000217043764705778):0.00000217043764705778):0.00026904822227354335):0.00000217043764705778	(AEPHI:0.00000217043764705778	n3757:0.00000217043764705778):0.00026895679683092101):0.00664873421559481273	((n2980:0.00131580556878460749	((n3004:0.00000217043764705778	n07AEP08:0.00162943580228047517):0.00000217043764705778	((n3221:0.00078204748246707358	MULAG:0.00000217043764705778):0.00000217043764705778	((n2990:0.00000217043764705778	n07AEP06:0.00080725043363875958):0.00000217043764705778	n2973:0.00000217043764705778):0.00000217043764705778):0.00000217043764705778):0.00000217043764705778):0.00026745320970066847	n2988:0.00000217043764705778):0.00316305238243472101):0.01049651184693234547):0.00386743376526925767	((DRONO:0.00000217043764705778	DRONO2:0.00000217043764705778):0.00434497117780569767	(CASBE:0.00027158953861172546	CASCA:0.00147473558661421469):0.00427698859354749654):0.00386743376526925767);
((((APTHA:0.00025194210844266339	APTOW:0.00220894628512359947):0.00331526959762814231	(APTMA2:0.00000217043764705778	APTMA:0.00000217043764705778):0.00531801090307900109):0.01470615089906343424	((((n2987:0.00000217043764705778	(n2998:0.00000217043764705778	(n3011:0.00000217043764705778	n2997:0.00000217043764705778):0.00000217043764705778):0.00000217043764705778):0.00107733872396114381	((n1666:0.00000217043764705778	((n3025:0.00000217043764705778	n3222:0.00000217043764705778):0.00000217043764705778	n3024:0.00000217043764705778):0.00000217043764705778):0.00000217043764705778	((n3258:0.00119479199536777492	(n3026:0.00080991506019083856	n07AEP05:0.00000217043764705778):0.00000217043764705778):0.00000217043764705778	((n3220:0.00055137027952138567	n08AEP07:0.00000217043764705778):0.00000217043764705778	(n2986:0.00082645310984024670	(n1665:0.00027051072788266583	n3219:0.00081149642161206100):0.00000217043764705778):0.00000217043764705778):0.00000217043764705778):0.00000217043764705778):0.00053752904048629804):0.00000217043764705778	(n3757:0.00000217043764705778	AEPHI:0.00065540067584408468):0.00000217043764705778):0.00744168863228713423	(n2988:0.00000217043764705778	(((((n2990:0.00000217043764705778	n07AEP06:0.00081286446510116662):0.00000217043764705778	n2973:0.00000217043764705778):0.00000217043764705778	(MULAG:0.00026954519925479056	n3221:0.00197851430558531249):0.00000217043764705778):0.00000217043764705778	(n07AEP08:0.00125802446808812572	n3004:0.00000217043764705778):0.00000217043764705778):0.00000217043764705778	n2980:0.00000217043764705778):0.00026906498250420328):0.00326073265428206485):0.00684422619030352220):0.00516436114839906226	((CASCA:0.00164305148002511663	CASBE:0.00112914126423857477):0.00353720206118794678	(DRONO:0.00000217043764705778	DRONO2:0.00000217043764705778):0.00363978254471235144):0.00516436114839906226);
((((APTOW:0.00278743859427162035	APTHA:0.00025682278221547558):0.00240832668286484900	(APTMA2:0.00000217043764705778	APTMA:0.00000217043764705778):0.00429588969037708688):0.01564051667497524598	((n3025:0.00046899066285591167	(n3222:0.00000217043764705778	(n3024:0.00000217043764705778	(n1666:0.00000217043764705778	((n3026:0.00026978876477953400	n07AEP05:0.00000217043764705778):0.00000217043764705778	(((n3220:0.00055172814759929588	n08AEP07:0.00000217043764705778):0.00000217043764705778	(n2986:0.00082778021190559698	(n1665:0.00027015933616162324	n3219:0.00041215706697140348):0.00000265882461671103):0.00000217043764705778):0.00000217043764705778	(((n3757:0.00000217043764705778	AEPHI:0.00065749316499762840):0.00026930464739903076	(n2998:0.00089038557492366699	(n3011:0.00000217043764705778	(n2987:0.00000217043764705778	n2997:0.00000217043764705778):0.00000217043764705778):0.00000217043764705778):0.00081037675112090714):0.00081025704510458922	n3258:0.00178984244404386920):0.00000217043764705778):0.00000217043764705778):0.00000217043764705778):0.00000217043764705778):0.00000217043764705778):0.00000217043764705778):0.00598270424652705499	(n2988:0.00000217043764705778	((((n07AEP06:0.00135850611791930214	(n2973:0.00000217043764705778	n2990:0.00000217043764705778):0.00000217043764705778):0.00000217043764705778	(MULAG:0.00026874597621636212	n3221:0.00038283487331451942):0.00000217043764705778):0.00000217043764705778	(n07AEP08:0.00124108038078507826	n3004:0.00000217043764705778):0.00000217043764705778):0.00000217043764705778	n2980:0.00032909382726225146):0.00026855757151838004):0.00295508314683861446):0.00979017639734665671):0.00469203235988286185	((CASCA:0.00089200539508629329	CASBE:0.00113388229725210087):0.00702775390300967428	(DRONO:0.00000217043764705778	DRONO2:0.00000217043764705778):0.00590275062238341391):0.00469203235988286185);
((((APTOW:0.00352219155858343302	APTHA:0.00094990965732831003):0.00125786053385957631	(APTMA2:0.00000217043764705778	APTMA:0.00000217043764705778):0.00806757332559727459):0.02234438312705686047	((((n3757:0.00000217043764705778	AEPHI:0.00066715703585145379):0.00054185216823945026	(n2998:0.00060104142085652147	(n3011:0.00000217043764705778	(n2987:0.00000217043764705778	n2997:0.00000217043764705778):0.00000217043764705778):0.00000217043764705778):0.00135846369939362620):0.00000217043764705778	((((n3025:0.00097845869412671919	n3222:0.00000217043764705778):0.00000217043764705778	n3024:0.00000217043764705778):0.00000217043764705778	n1666:0.00000217043764705778):0.00000217043764705778	((((n3220:0.00139509871048453232	n08AEP07:0.00000217043764705778):0.00000217043764705778	((n3219:0.00042465135998188155	n1665:0.00054930752517013813):0.00000217043764705778	n2986:0.00082860829855128785):0.00000217043764705778):0.00000217043764705778	n3258:0.00090208980420885523):0.00000217043764705778	(n3026:0.00027132603768998672	n07AEP05:0.00000217043764705778):0.00000217043764705778):0.00000217043764705778):0.00081324615557172011):0.00459376051118275640	(n2988:0.00000217043764705778	(((n07AEP08:0.00286562212096160788	n3004:0.00000217043764705778):0.00000217043764705778	((n2973:0.00000217043764705778	(n2990:0.00000217043764705778	n07AEP06:0.00109467873311753410):0.00000217043764705778):0.00000217043764705778	(MULAG:0.00000217043764705778	n3221:0.00040303806734466884):0.00000217043764705778):0.00000217043764705778):0.00000217043764705778	n2980:0.00032945675570896958):0.00054207092604034376):0.00566951171717326903):0.00996960904723409765):0.00472882830027568715	((CASCA:0.00148862962849158191	CASBE:0.00025868970344033039):0.00442969656688163658	(DRONO:0.00000217043764705778	DRONO2:0.00000217043764705778):0.00586221225843806034):0.00472882830027568715);
((((APTOW:0.00326690653142463388	APTHA:0.00000217043764705778):0.00179239479608245809	(APTMA2:0.00000217043764705778	APTMA:0.00055871755893722389):0.00652144959720708014):0.01729819576710054166	((((n3757:0.00000217043764705778	AEPHI:0.00000217043764705778):0.00027069615283099044	(n2998:0.00059874212300629274	(n3011:0.00000217043764705778	(n2987:0.00000217043764705778	n2997:0.00000217043764705778):0.00000217043764705778):0.00000217043764705778):0.00054163035850291179):0.00000217043764705778	((((n3025:0.00000217043764705778	n3222:0.00000217043764705778):0.00000217043764705778	n3024:0.00000217043764705778):0.00000217043764705778	n1666:0.00000217043764705778):0.00000217043764705778	((((n3220:0.00055881266847665066	n08AEP07:0.00000217043764705778):0.00000217043764705778	((n3219:0.00041351829355616677	n1665:0.00000217043764705778):0.00000217043764705778	n2986:0.00055709550319661206):0.00000217043764705778):0.00000217043764705778	n3258:0.00059354363080450204):0.00000217043764705778	(n3026:0.00081724378651091471	n07AEP05:0.00000217043764705778):0.00000217043764705778):0.00000217043764705778):0.00027057023532532751):0.00728361711258723732	(n2988:0.00000217043764705778	(((n07AEP08:0.00082855452406235645	n3004:0.00000217043764705778):0.00000217043764705778	((n2973:0.00000217043764705778	(n2990:0.00000217043764705778	n07AEP06:0.00135698671631244265):0.00000217043764705778):0.00000217043764705778	(MULAG:0.00000217043764705778	n3221:0.00077801421065417568):0.00000217043764705778):0.00000217043764705778):0.00000217043764705778	n2980:0.00032654489971831017):0.00000217043764705778):0.00344389618460053636):0.01077712477661639003):0.00548030088148005259	((CASCA:0.00162620667978960812	CASBE:0.00229261701938099881):0.00519034267691786348	(DRONO:0.00000217043764705778	DRONO2:0.00000217043764705778):0.00325305887850070065):0.00548030088148005259);
((((APTOW:0.00269852239752829725	APTHA:0.00027193667772996966):0.00012922113405286015	(APTMA2:0.00000217043764705778	APTMA:0.00000217043764705778):0.00756394468461849337):0.01626370885206686670	((((n3757:0.00000217043764705778	AEPHI:0.00064558465543145341):0.00026763243184796436	(n2987:0.00000217043764705778	((n2997:0.00000217043764705778	n3011:0.00000217043764705778):0.00000217043764705778	n2998:0.00029580155356216924):0.00000217043764705778):0.00026760414970059362):0.00000217043764705778	(((n1666:0.00000217043764705778	((((n3220:0.00000217043764705778	n08AEP07:0.00000217043764705778):0.00000217043764705778	((n3219:0.00083346765227215324	n1665:0.00000217043764705778):0.00000217043764705778	n2986:0.00000217043764705778):0.00000217043764705778):0.00000217043764705778	n3258:0.00149683892368773276):0.00000217043764705778	(n3026:0.00000217043764705778	n07AEP05:0.00000217043764705778):0.00000217043764705778):0.00000217043764705778):0.00000217043764705778	n3024:0.00000217043764705778):0.00000217043764705778	(n3025:0.00098332238006833641	n3222:0.00000217043764705778):0.00000217043764705778):0.00026766132004667979):0.00707419839599045339	(n2988:0.00000217043764705778	((MULAG:0.00053467508798432292	n3221:0.00038764452635978527):0.00000217043764705778	((n2980:0.00164319883170252912	(n07AEP08:0.00121521184391670573	n3004:0.00000217043764705778):0.00000217043764705778):0.00000217043764705778	(n2973:0.00000217043764705778	(n2990:0.00000217043764705778	n07AEP06:0.00080670316811029400):0.00000217043764705778):0.00000217043764705778):0.00000217043764705778):0.00026726841104682475):0.00431206753377527847):0.00920475049218183981):0.00389392481673942175	((CASCA:0.00173320741160487481	CASBE:0.00083737549362172836):0.00314845993883668390	(DRONO:0.00000217043764705778	DRONO2:0.00000217043764705778):0.00459877807475501423):0.00389392481673942175);
((((APTOW:0.00237477334222410989	APTHA:0.00065500324742910306):0.00118209950971223925	(APTMA2:0.00000217043764705778	APTMA:0.00028434669191584481):0.00733869611574853968):0.01641570683157181701	((((n3757:0.00000217043764705778	AEPHI:0.00065660641156740018):0.00000217043764705778	(n2998:0.00119803528386571616	((n2997:0.00000217043764705778	n3011:0.00000217043764705778):0.00000217043764705778	n2987:0.00000217043764705778):0.00000217043764705778):0.00081047262900339854):0.00000217043764705778	(((n3222:0.00000217043764705778	((n3024:0.00000217043764705778	n1666:0.00000217043764705778):0.00000217043764705778	(n3026:0.00000217043764705778	n07AEP05:0.00000217043764705778):0.00000217043764705778):0.00000217043764705778):0.00000217043764705778	(n3220:0.00055396315301177435	(n08AEP07:0.00000217043764705778	((n3219:0.00042074421045843824	n1665:0.00054655842247198659):0.00000217043764705778	n2986:0.00111133863340017618):0.00000217043764705778):0.00000217043764705778):0.00000217043764705778):0.00000217043764705778	(n3025:0.00000217043764705778	n3258:0.00149938498142684678):0.00000217043764705778):0.00053969681139449748):0.00567471751961642120	(n2988:0.00000217043764705778	((MULAG:0.00026973688153924820	n3221:0.00039512610000865038):0.00000217043764705778	((n2980:0.00033007731937055140	(n07AEP08:0.00126752660522260223	n3004:0.00000217043764705778):0.00000217043764705778):0.00000217043764705778	(n2973:0.00000217043764705778	(n2990:0.00000217043764705778	n07AEP06:0.00027222864024602353):0.00000217043764705778):0.00000217043764705778):0.00000217043764705778):0.00026954337586800341):0.00272842481585597709):0.00825756640298151191):0.00551950548525105642	((CASCA:0.00237723375497786828	CASBE:0.00113412428859495308):0.00399218254995899018	(DRONO:0.00000217043764705778	DRONO2:0.00000217043764705778):0.00407122610193337391):0.00551950548525105642);
((((APTOW:0.00385256882398624491	APTHA:0.00051382930186291069):0.00199452265914744223	(APTMA2:0.00000217043764705778	APTMA:0.00028677199226427417):0.00587218324718465860):0.01775273011655467692	((((n3757:0.00000217043764705778	AEPHI:0.00066589308126480844):0.00000217043764705778	(n2998:0.00059350282088447518	((n2997:0.00000217043764705778	n3011:0.00000217043764705778):0.00000217043764705778	n2987:0.00000217043764705778):0.00000217043764705778):0.00053842309447236516):0.00000217043764705778	((((n3025:0.00000217043764705778	(n3024:0.00000217043764705778	n1666:0.00000217043764705778):0.00000217043764705778):0.00000217043764705778	(n3026:0.00053885110290615595	n07AEP05:0.00000217043764705778):0.00000217043764705778):0.00000217043764705778	(((n3219:0.00000217043764705778	n1665:0.00027017350704719586):0.00000217043764705778	n2986:0.00027250163870173882):0.00000217043764705778	(n3220:0.00055209677462955708	n08AEP07:0.00000217043764705778):0.00000217043764705778):0.00000217043764705778):0.00000217043764705778	(n3222:0.00000217043764705778	n3258:0.00178768331124288735):0.00000217043764705778):0.00107822302229987690):0.00895848589438044511	(n2988:0.00000217043764705778	(n2980:0.00129976285743450782	((n07AEP08:0.00165291857910892289	n3004:0.00000217043764705778):0.00000217043764705778	((n2973:0.00000217043764705778	(n2990:0.00000217043764705778	n07AEP06:0.00107872431089947617):0.00000217043764705778):0.00000217043764705778	(MULAG:0.00026776162164123235	n3221:0.00236168485667803988):0.00000217043764705778):0.00000217043764705778):0.00000217043764705778):0.00026772503283713158):0.00384258429539425335):0.01266573166003946531):0.00614719998311415248	((CASCA:0.00260156066780988654	CASBE:0.00053980937173591726):0.00594335394151511084	(DRONO:0.00000217043764705778	DRONO2:0.00000217043764705778):0.00456492725246940029):0.00614719998311415248);
((((APTOW:0.00340619686604052684	APTHA:0.00100526212453969197):0.00333064709935899971	(APTMA2:0.00000217043764705778	APTMA:0.00028515174178118366):0.00618572967716045797):0.01415037535339421816	((((n3757:0.00000217043764705778	AEPHI:0.00033832569672203965):0.00027309844794771564	(n2998:0.00151802204889770354	((n2997:0.00000217043764705778	n3011:0.00000217043764705778):0.00000217043764705778	n2987:0.00000217043764705778):0.00000217043764705778):0.00082046032329216763):0.00000217043764705778	((((n1666:0.00000217043764705778	((n3222:0.00000217043764705778	n3025:0.00000217043764705778):0.00000217043764705778	n3024:0.00000217043764705778):0.00000217043764705778):0.00000217043764705778	(n3026:0.00000217043764705778	n07AEP05:0.00000217043764705778):0.00000217043764705778):0.00000217043764705778	(((n3219:0.00085836265886587580	n1665:0.00027498842538003381):0.00000217043764705778	n2986:0.00055870585588663289):0.00000217043764705778	(n3220:0.00056042380311852405	n08AEP07:0.00000217043764705778):0.00000217043764705778):0.00000217043764705778):0.00000217043764705778	n3258:0.00121256699272443693):0.00109460780561413795):0.00737177085891339672	(n2988:0.00000217043764705778	(n2980:0.00066183236661337031	((n07AEP08:0.00163881182567721714	n3004:0.00000217043764705778):0.00000217043764705778	((n2973:0.00000217043764705778	(n2990:0.00000217043764705778	n07AEP06:0.00109457030610307302):0.00000217043764705778):0.00000217043764705778	(MULAG:0.00000217043764705778	n3221:0.00160734756441745230):0.00000217043764705778):0.00000217043764705778):0.00000217043764705778):0.00054417690549165936):0.00512460142528635768):0.01336818816256417179):0.00574296626923680512	((CASCA:0.00183537141927947521	CASBE:0.00141609483885358003):0.00578226316949042793	(DRONO:0.00000217043764705778	DRONO2:0.00000217043764705778):0.00392482467067291254):0.00574296626923680512);
((((n2988:0.00000217043764705778	(n2980:0.00032065599197097106	((n3004:0.00000217043764705778	n07AEP08:0.00211203616242455674):0.00000217043764705778	((n2973:0.00000217043764705778	(n2990:0.00000217043764705778	n07AEP06:0.00162963467619861102):0.00000217043764705778):0.00000217043764705778	(n3221:0.00194168041744072293	MULAG:0.00026876493964668767):0.00000217043764705778):0.00000217043764705778):0.00000217043764705778):0.00000217043764705778):0.00313508696631029050	(((AEPHI:0.00033295056792404209	n3757:0.00000217043764705778):0.00053872301270606543	(n2998:0.00059719391998600240	(n3011:0.00000217043764705778	(n2997:0.00000217043764705778	n2987:0.00000217043764705778):0.00000217043764705778):0.00000217043764705778):0.00080929405460895690):0.00000217043764705778	((n1666:0.00000217043764705778	(n3024:0.00000217043764705778	(n3222:0.00000217043764705778	n3025:0.00000217043764705778):0.00000217043764705778):0.00000217043764705778):0.00000217043764705778	((n3258:0.00149395628999874578	(n3026:0.00027005302290555747	n07AEP05:0.00000217043764705778):0.00000217043764705778):0.00000217043764705778	((n3220:0.00082881326834004286	n08AEP07:0.00000217043764705778):0.00000217043764705778	(n2986:0.00055161639012167878	(n3219:0.00081789154285577840	n1665:0.00054558305935957345):0.00000217043764705778):0.00000217043764705778):0.00000217043764705778):0.00000217043764705778):0.00135047750612040870):0.00684558634446158932):0.01247424402383180003	((APTOW:0.00202472992361223255	APTHA:0.00101810798140239997):0.00335149722308204735	(APTMA2:0.00000217043764705778	APTMA:0.00028611682212169954):0.00304385514482003643):0.01879149714749988112):0.00589574102019630591	((CASCA:0.00116943940359447748	CASBE:0.00084424643864062707):0.00448902930077234481	(DRONO2:0.00000217043764705778	DRONO:0.00000217043764705778):0.00627788857432723738):0.00589574102019630591);
((((n2988:0.00000217043764705778	(n2980:0.00000217043764705778	((n3004:0.00000217043764705778	n07AEP08:0.00251554547900678617):0.00000217043764705778	((n2973:0.00000217043764705778	(n2990:0.00000217043764705778	n07AEP06:0.00081809635659886278):0.00000217043764705778):0.00000217043764705778	(n3221:0.00078222736444010432	MULAG:0.00027030790995875408):0.00000217043764705778):0.00000217043764705778):0.00000217043764705778):0.00000217043764705778):0.00541568759257421515	(((AEPHI:0.00000217043764705778	n3757:0.00000217043764705778):0.00027164315416122189	(n3011:0.00000217043764705778	((n2997:0.00000217043764705778	n2987:0.00000217043764705778):0.00000217043764705778	n2998:0.00089533428689608449):0.00000217043764705778):0.00027163494327065888):0.00000217043764705778	(((((n3220:0.00055692945978318934	n08AEP07:0.00000217043764705778):0.00000217043764705778	(n2986:0.00055743637046282396	(n3219:0.00000217043764705778	n1665:0.00055208330579170617):0.00000217043764705778):0.00000217043764705778):0.00000217043764705778	((n3024:0.00000217043764705778	(n3222:0.00000217043764705778	n1666:0.00000217043764705778):0.00000217043764705778):0.00000217043764705778	(n3026:0.00000217043764705778	n07AEP05:0.00000217043764705778):0.00000217043764705778):0.00000217043764705778):0.00000217043764705778	n3258:0.00152278792891103105):0.00000217043764705778	n3025:0.00050424062297482004):0.00108762334141159238):0.00563524533023153796):0.00925646040839058978	((APTOW:0.00292514214144508865	APTHA:0.00093895541564157671):0.00136348399106736681	(APTMA2:0.00000217043764705778	APTMA:0.00000217043764705778):0.00819475712198576220):0.01594029355246232710):0.00615214975295345391	((CASCA:0.00059522361510840776	CASBE:0.00057608777246951465):0.00432690254511682807	(DRONO2:0.00000217043764705778	DRONO:0.00000217043764705778):0.00491837198336952421):0.00615214975295345391);
((((n2988:0.00000217043764705778	(n2980:0.00000217043764705778	((n3004:0.00000217043764705778	n07AEP08:0.00165699384850592269):0.00000217043764705778	((n2973:0.00000217043764705778	(n2990:0.00000217043764705778	n07AEP06:0.00081342873708360503):0.00000217043764705778):0.00000217043764705778	(n3221:0.00000217043764705778	MULAG:0.00026872070477179037):0.00000217043764705778):0.00000217043764705778):0.00000217043764705778):0.00053763571625497705):0.00474972101253908190	(((AEPHI:0.00032815269950283848	n3757:0.00000217043764705778):0.00026762160454237076	(n2998:0.00178297165129916667	(n3011:0.00000217043764705778	(n2997:0.00000217043764705778	n2987:0.00000217043764705778):0.00000217043764705778):0.00000217043764705778):0.00026772155373059524):0.00000217043764705778	(((n3025:0.00000217043764705778	n3222:0.00000217043764705778):0.00000217043764705778	(n1666:0.00000217043764705778	n3024:0.00000217043764705778):0.00000217043764705778):0.00000217043764705778	((n3258:0.00058948246295178097	(n3026:0.00053734515295967417	n07AEP05:0.00000217043764705778):0.00000217043764705778):0.00000217043764705778	((n3220:0.00027488917550824412	n08AEP07:0.00000217043764705778):0.00000217043764705778	(n2986:0.00055206942699299085	(n3219:0.00081616576535377720	n1665:0.00000217043764705778):0.00000217043764705778):0.00000217043764705778):0.00000217043764705778):0.00000217043764705778):0.00053553136858609676):0.00574790324241243166):0.00908619136778538589	((APTOW:0.00328194149115555896	APTHA:0.00000217043764705778):0.00147977986993708881	(APTMA2:0.00000217043764705778	APTMA:0.00000217043764705778):0.00927126843724574920):0.01899955820973650220):0.00513787404850901512	((CASCA:0.00141756055115556585	CASBE:0.00112805718116994387):0.00503347812132645157	(DRONO2:0.00000217043764705778	DRONO:0.00000217043764705778):0.00403946056929581875):0.00513787404850901512);
((((n2988:0.00000217043764705778	(n2980:0.00032525737191046658	((n3004:0.00000217043764705778	n07AEP08:0.00126255960313086850):0.00000217043764705778	((n2973:0.00000217043764705778	(n2990:0.00000217043764705778	n07AEP06:0.00082046376973124837):0.00000217043764705778):0.00000217043764705778	(n3221:0.00038517279226088030	MULAG:0.00054228321532270472):0.00000217043764705778):0.00000217043764705778):0.00000217043764705778):0.00000217043764705778):0.00319946820582161411	(((AEPHI:0.00000217043764705778	n3757:0.00000217043764705778):0.00054097426407794360	(n2998:0.00060576837234981582	(n3011:0.00000217043764705778	(n2997:0.00000217043764705778	n2987:0.00000217043764705778):0.00000217043764705778):0.00000217043764705778):0.00054085893563475258):0.00000217043764705778	(((n3025:0.00050475608018652385	n3222:0.00000217043764705778):0.00000217043764705778	(n1666:0.00000217043764705778	n3024:0.00000217043764705778):0.00000217043764705778):0.00000217043764705778	((n3258:0.00179942207574824119	(n3026:0.00027105105341343965	n07AEP05:0.00000217043764705778):0.00000217043764705778):0.00000217043764705778	((n3220:0.00111010418956480872	n08AEP07:0.00000217043764705778):0.00000217043764705778	(n2986:0.00055308258580231116	(n3219:0.00000217043764705778	n1665:0.00054841663039977180):0.00000217043764705778):0.00000217043764705778):0.00000217043764705778):0.00000217043764705778):0.00081213982835210059):0.00857263822150000632):0.00865609776298920976	((APTOW:0.00254967281611672477	APTHA:0.00078821584217961911):0.00146135737814178843	(APTMA2:0.00000217043764705778	APTMA:0.00000217043764705778):0.00753485222861815553):0.01700209841895778187):0.00575637826307910574	((CASCA:0.00057350664321170069	CASBE:0.00086368616722076676):0.00510220402256951304	(DRONO2:0.00000217043764705778	DRONO:0.00000217043764705778):0.00572858035496207584):0.00575637826307910574);
((((n2988:0.00000217043764705778	((n3004:0.00000217043764705778	n07AEP08:0.00082895249512143082):0.00000217043764705778	(((n2973:0.00000217043764705778	(n2990:0.00000217043764705778	n07AEP06:0.00134779849394260870):0.00000217043764705778):0.00000217043764705778	(n3221:0.00118468287447859462	MULAG:0.00000217043764705778):0.00000217043764705778):0.00000217043764705778	n2980:0.00064829437627556832):0.00000217043764705778):0.00080089074042357527):0.00315930830213206849	(((AEPHI:0.00000217043764705778	n3757:0.00000217043764705778):0.00000217043764705778	(n2998:0.00029513100632087239	(n3011:0.00000217043764705778	(n2997:0.00000217043764705778	n2987:0.00000217043764705778):0.00000217043764705778):0.00000217043764705778):0.00053636291028070831):0.00000217043764705778	((n1666:0.00000217043764705778	(n3024:0.00000217043764705778	(n3025:0.00000217043764705778	n3222:0.00000217043764705778):0.00000217043764705778):0.00000217043764705778):0.00000217043764705778	((n3258:0.00089123490519546988	(n3026:0.00026820396019707399	n07AEP05:0.00000217043764705778):0.00000217043764705778):0.00000217043764705778	((n3220:0.00082888711690849845	n08AEP07:0.00000217043764705778):0.00000217043764705778	(n2986:0.00054782269853310040	(n3219:0.00041187009384901569	n1665:0.00054271289635126480):0.00000217043764705778):0.00000217043764705778):0.00000217043764705778):0.00000217043764705778):0.00134302592146610554):0.00660595259388733255):0.00867741068023440525	((APTOW:0.00500491169594320402	APTHA:0.00021875280246930125):0.00254729803527613827	(APTMA2:0.00000217043764705778	APTMA:0.00056297056252467093):0.00667790212022933202):0.01863566653617182087):0.00647152461991305512	((CASCA:0.00251866395761558793	CASBE:0.00082364634575278928):0.00478782595465447689	(DRONO2:0.00000217043764705778	DRONO:0.00000217043764705778):0.00588365353228598436):0.00647152461991305512);
((((n2988:0.00000217043764705778	((n3004:0.00000217043764705778	n07AEP08:0.00000217043764705778):0.00000217043764705778	(((n2973:0.00000217043764705778	(n2990:0.00000217043764705778	n07AEP06:0.00081795754284786574):0.00000217043764705778):0.00000217043764705778	(n3221:0.00116578074095016315	MULAG:0.00054204993377520501):0.00000217043764705778):0.00000217043764705778	n2980:0.00032838304016073267):0.00000217043764705778):0.00027062365290297512):0.00445038369763211834	(((AEPHI:0.00067701874697701512	n3757:0.00000217043764705778):0.00027060780797039829	(n2998:0.00060221045046593750	(n3011:0.00000217043764705778	(n2997:0.00000217043764705778	n2987:0.00000217043764705778):0.00000217043764705778):0.00000217043764705778):0.00000217043764705778):0.00000217043764705778	((n1666:0.00000217043764705778	(n3024:0.00000217043764705778	(n3025:0.00048781850296766730	n3222:0.00000217043764705778):0.00000217043764705778):0.00000217043764705778):0.00000217043764705778	((n3258:0.00090216774025989879	(n3026:0.00000217043764705778	n07AEP05:0.00000217043764705778):0.00000217043764705778):0.00000217043764705778	((n3220:0.00027812973495512086	n08AEP07:0.00000217043764705778):0.00000217043764705778	(n2986:0.00083198270783236292	(n3219:0.00000217043764705778	n1665:0.00027365157789191875):0.00000217043764705778):0.00000217043764705778):0.00000217043764705778):0.00000217043764705778):0.00054143969654203824):0.00423484827860950725):0.01255414654307468111	((APTOW:0.00406282495386665280	APTHA:0.00038582283000202937):0.00068098296352809250	(APTMA2:0.00000217043764705778	APTMA:0.00000217043764705778):0.00800110898499835528):0.01786533432332749680):0.00788447439685356112	((CASCA:0.00093414178615094001	CASBE:0.00056579367966843122):0.00752336798670661267	(DRONO2:0.00000217043764705778	DRONO:0.00000217043764705778):0.00741555962139248213):0.00788447439685356112);
((((n2988:0.00000217043764705778	((n3004:0.00000217043764705778	n07AEP08:0.00123849462538683404):0.00000217043764705778	(((n2973:0.00000217043764705778	(n2990:0.00000217043764705778	n07AEP06:0.00080817073833482284):0.00000217043764705778):0.00000217043764705778	(n3221:0.00038078528018996348	MULAG:0.00080415229815308461):0.00000217043764705778):0.00000217043764705778	n2980:0.00000217043764705778):0.00000217043764705778):0.00000217043764705778):0.00453808903649161044	(((AEPHI:0.00032460648496018444	n3757:0.00000217043764705778):0.00026880507901162618	(n2998:0.00117830535975801953	(n3011:0.00000217043764705778	(n2997:0.00000217043764705778	n2987:0.00000217043764705778):0.00000217043764705778):0.00000217043764705778):0.00080743043531061041):0.00000217043764705778	(((n1665:0.00027166915030944826	n3219:0.00000217043764705778):0.00000217043764705778	n2986:0.00000217043764705778):0.00000217043764705778	(((n3024:0.00000217043764705778	n1666:0.00000217043764705778):0.00000217043764705778	((n3258:0.00236758443928086716	(n3025:0.00195814850264525771	n3222:0.00000217043764705778):0.00000217043764705778):0.00000217043764705778	(n3026:0.00026932938968680952	n07AEP05:0.00000217043764705778):0.00000217043764705778):0.00000217043764705778):0.00000217043764705778	(n3220:0.00054858281945736941	n08AEP07:0.00000217043764705778):0.00000217043764705778):0.00000217043764705778):0.00161867027593572111):0.00511838254787229212):0.00780867545190279053	((APTOW:0.00407637882477561095	APTHA:0.00139932792154867430):0.00156528146166187059	(APTMA2:0.00000217043764705778	APTMA:0.00028141440258319444):0.00638342672512921556):0.01823893878401139021):0.00551249739275396899	((CASCA:0.00135470046468802083	CASBE:0.00140889145064866141):0.00372870394879981073	(DRONO2:0.00000217043764705778	DRONO:0.00000217043764705778):0.00189972121356417572):0.00551249739275396899);
((((n2988:0.00000217043764705778	(n2980:0.00000217043764705778	((n3004:0.00000217043764705778	n07AEP08:0.00084229564311110729):0.00000217043764705778	((n2973:0.00000217043764705778	(n2990:0.00000217043764705778	n07AEP06:0.00053571677618453612):0.00000217043764705778):0.00000217043764705778	(n3221:0.00152614822592925855	MULAG:0.00000217043764705778):0.00000217043764705778):0.00000217043764705778):0.00000217043764705778):0.00000217043764705778):0.00500897018097297766	(((AEPHI:0.00032635815031339027	n3757:0.00000217043764705778):0.00079994456270487447	(n3011:0.00000217043764705778	(n2997:0.00000217043764705778	(n2998:0.00029294236829543872	n2987:0.00000217043764705778):0.00000217043764705778):0.00000217043764705778):0.00079987781170483361):0.00000217043764705778	(((n3025:0.00096413784453625170	n3222:0.00000217043764705778):0.00000217043764705778	(n1666:0.00000217043764705778	n3024:0.00000217043764705778):0.00000217043764705778):0.00000217043764705778	((n3258:0.00088009734586479897	(((n2986:0.00027184657839700955	(n3220:0.00055062150107624695	n08AEP07:0.00000217043764705778):0.00000217043764705778):0.00000217043764705778	n1665:0.00027091379369303102):0.00000217043764705778	n3219:0.00042704719564499663):0.00000217043764705778):0.00000217043764705778	(n3026:0.00000217043764705778	n07AEP05:0.00000217043764705778):0.00000217043764705778):0.00000217043764705778):0.00079979471572732999):0.00614089522014448809):0.01010842316737209021	((APTOW:0.00294572502333470716	APTHA:0.00030220510949455128):0.00138105807074011201	(APTMA2:0.00000217043764705778	APTMA:0.00027986706391446090):0.00631255377070388118):0.01346542507970973322):0.00428193457309848993	((CASCA:0.00255848982029061815	CASBE:0.00167424551574457225):0.00294092696257628470	(DRONO2:0.00000217043764705778	DRONO:0.00000217043764705778):0.00455234151905759780):0.00428193457309848993);
((((n2988:0.00000217043764705778	(n2980:0.00032851330114883770	((n3004:0.00000217043764705778	n07AEP08:0.00168217993146078048):0.00000217043764705778	((n2973:0.00000217043764705778	(n2990:0.00000217043764705778	n07AEP06:0.00191390558233122299):0.00000217043764705778):0.00000217043764705778	(n3221:0.00196537788466991190	MULAG:0.00000217043764705778):0.00000217043764705778):0.00000217043764705778):0.00000217043764705778):0.00000217043764705778):0.00318595780370778360	(((AEPHI:0.00000217043764705778	n3757:0.00000217043764705778):0.00027041967373801523	(n2998:0.00029553599794153142	(n2987:0.00000217043764705778	(n3011:0.00000217043764705778	n2997:0.00000217043764705778):0.00000217043764705778):0.00000217043764705778):0.00108590526444468476):0.00000217043764705778	(((n3220:0.00110836945808224889	n08AEP07:0.00000217043764705778):0.00000217043764705778	((n3219:0.00042670651354685787	n1665:0.00000217043764705778):0.00000217043764705778	n2986:0.00138696763165034229):0.00000217043764705778):0.00000217043764705778	(((n1666:0.00000217043764705778	(n3024:0.00000217043764705778	(n3025:0.00000217043764705778	n3222:0.00000217043764705778):0.00000217043764705778):0.00000217043764705778):0.00000217043764705778	(n3026:0.00027118464748890217	n07AEP05:0.00000217043764705778):0.00000217043764705778):0.00000217043764705778	n3258:0.00180494613472724301):0.00000217043764705778):0.00217729938230274301):0.00842965424563435310):0.00843956029404154158	((APTOW:0.00277199996499888747	APTHA:0.00084131969896358426):0.00107933129775768678	(APTMA2:0.00000217043764705778	APTMA:0.00000217043764705778):0.00568365757867990342):0.02307361737824876677):0.00356520713090017821	((CASCA:0.00109852986878118957	CASBE:0.00142703595520519478):0.00491051327419061642	(DRONO2:0.00000217043764705778	DRONO:0.00000217043764705778):0.00793526985760337200):0.00356520713090017821);
((((n2988:0.00000217043764705778	(n2980:0.00000217043764705778	((n3004:0.00000217043764705778	n07AEP08:0.00206197518055519337):0.00000217043764705778	((n2973:0.00000217043764705778	(n2990:0.00000217043764705778	n07AEP06:0.00027454739664420656):0.00000217043764705778):0.00000217043764705778	(n3221:0.00116419100901909230	MULAG:0.00000217043764705778):0.00000217043764705778):0.00000217043764705778):0.00000217043764705778):0.00027219588496823675):0.00561510623257655429	(((AEPHI:0.00000217043764705778	n3757:0.00000217043764705778):0.00054685324484674653	(n2998:0.00150344747440106464	(n2987:0.00000217043764705778	(n3011:0.00000217043764705778	n2997:0.00000217043764705778):0.00000217043764705778):0.00000217043764705778):0.00027338909884423132):0.00000217043764705778	(n3219:0.00000217043764705778	(n1665:0.00000217043764705778	(((n3258:0.00091131147325928293	n2986:0.00055877191968742063):0.00000217043764705778	(n3220:0.00027941199823218888	n08AEP07:0.00000217043764705778):0.00000217043764705778):0.00000217043764705778	((n1666:0.00000217043764705778	(n3024:0.00000217043764705778	(n3025:0.00000217043764705778	n3222:0.00000217043764705778):0.00000217043764705778):0.00000217043764705778):0.00000217043764705778	(n3026:0.00000217043764705778	n07AEP05:0.00000217043764705778):0.00000217043764705778):0.00000217043764705778):0.00000217043764705778):0.00000217043764705778):0.00082048780748364490):0.00507370086995545793):0.00908703724602342132	((APTOW:0.00148845682977485948	APTHA:0.00043918238747556328):0.00344124252713046532	(APTMA2:0.00000217043764705778	APTMA:0.00028757580733776450):0.00708061748690908162):0.01451063688022721614):0.00634355942609283758	((CASCA:0.00258637329084284058	CASBE:0.00112511311625116913):0.00542273246327058117	(DRONO2:0.00000217043764705778	DRONO:0.00000217043764705778):0.00551068241850346391):0.00634355942609283758);
((((APTOW:0.00316271348226436055	APTHA:0.00039931103845295248):0.00149397061896556311	(APTMA:0.00000217043764705778	APTMA2:0.00000217043764705778):0.00644454026310463130):0.01330945113669198404	((n2988:0.00000217043764705778	(((n3221:0.00114538964094908061	((n07AEP08:0.00163938984656548004	MULAG:0.00011903407738855005):0.00015056286793746097	(n2973:0.00000217043764705778	(n2990:0.00000217043764705778	n07AEP06:0.00136141598007043598):0.00000217043764705778):0.00000217043764705778):0.00000217043764705778):0.00000217043764705778	n3004:0.00000217043764705778):0.00000217043764705778	n2980:0.00000217043764705778):0.00000217043764705778):0.00320037470407514213	(((AEPHI:0.00000217043764705778	n3757:0.00000217043764705778):0.00000217043764705778	(n2998:0.00089009822957572863	((n2997:0.00000217043764705778	n2987:0.00000217043764705778):0.00000217043764705778	n3011:0.00000217043764705778):0.00000217043764705778):0.00053914659163049514):0.00000217043764705778	((n1666:0.00000217043764705778	(n3024:0.00000217043764705778	(n3025:0.00048616735654081686	n3222:0.00000217043764705778):0.00000217043764705778):0.00000217043764705778):0.00000217043764705778	(((n3258:0.00118339141510380875	n07AEP05:0.00000217043764705778):0.00000217043764705778	n3026:0.00000217043764705778):0.00000217043764705778	((n08AEP07:0.00000217043764705778	n3220:0.00027721991491779635):0.00000217043764705778	(n2986:0.00027586414819992441	(n3219:0.00041057333927479713	n1665:0.00000217043764705778):0.00000217043764705778):0.00000217043764705778):0.00000217043764705778):0.00000217043764705778):0.00026934259426029196):0.00650946609031857922):0.01143913794142062922):0.00720176855971295816	((CASCA:0.00154959791719618445	CASBE:0.00140908197672816207):0.00582936784477205983	(DRONO2:0.00000217043764705778	DRONO:0.00000217043764705778):0.00350915149366741669):0.00720176855971295816);
((((APTOW:0.00403334613111611985	APTHA:0.00067812020307457077):0.00194874683283264736	(APTMA:0.00000217043764705778	APTMA2:0.00000217043764705778):0.00710756642050794276):0.01833303648389719015	((n2988:0.00000217043764705778	(((n3221:0.00078679124277079512	((n07AEP08:0.00125700685872241324	MULAG:0.00081226198873493756):0.00000273590939870097	(n2973:0.00000217043764705778	(n2990:0.00000217043764705778	n07AEP06:0.00109314108575248904):0.00000217043764705778):0.00000217043764705778):0.00000217043764705778):0.00000217043764705778	n3004:0.00000217043764705778):0.00000217043764705778	n2980:0.00032099861788470539):0.00135979336603311201):0.00452372920527832536	(((AEPHI:0.00000217043764705778	n3757:0.00000217043764705778):0.00000217043764705778	(n3011:0.00000217043764705778	(n2998:0.00029731915085632092	(n2997:0.00000217043764705778	n2987:0.00000217043764705778):0.00000217043764705778):0.00000217043764705778):0.00000217043764705778):0.00000217043764705778	((n1666:0.00000217043764705778	(n3024:0.00000217043764705778	(n3025:0.00000217043764705778	n3222:0.00000217043764705778):0.00000217043764705778):0.00000217043764705778):0.00000217043764705778	((n07AEP05:0.00000217043764705778	n3026:0.00027124551747587474):0.00000217043764705778	(n3258:0.00179411572263871210	((n08AEP07:0.00000217043764705778	n3220:0.00055457654830314246):0.00000217043764705778	(n2986:0.00027568443586268730	(n3219:0.00000217043764705778	n1665:0.00000217043764705778):0.00000217043764705778):0.00000217043764705778):0.00000217043764705778):0.00000217043764705778):0.00000217043764705778):0.00163042547138564191):0.00762930330372076169):0.00771400351844874540):0.00425175038831778797	((CASCA:0.00295438010391046351	CASBE:0.00050888475030418600):0.00608256436547172964	(DRONO2:0.00000217043764705778	DRONO:0.00000217043764705778):0.00538608565030361357):0.00425175038831778797);
((((APTOW:0.00531571429192002985	APTHA:0.00079658054242424123):0.00142720127197399293	(APTMA:0.00028677636424660210	APTMA2:0.00000217043764705778):0.00763274802450479833):0.02733492829656849338	((n2988:0.00000217043764705778	((((MULAG:0.00000217043764705778	n3221:0.00196183738679099433):0.00000217043764705778	(n2973:0.00000217043764705778	(n2990:0.00000217043764705778	n07AEP06:0.00136336904752305896):0.00000217043764705778):0.00000217043764705778):0.00000217043764705778	(n07AEP08:0.00125449701162061921	n3004:0.00000217043764705778):0.00000217043764705778):0.00000217043764705778	n2980:0.00000217043764705778):0.00000217043764705778):0.00529245152315636729	(((AEPHI:0.00067909633870827835	n3757:0.00000217043764705778):0.00000217043764705778	(n2998:0.00060382353688568811	((n2997:0.00000217043764705778	n2987:0.00000217043764705778):0.00000217043764705778	n3011:0.00000217043764705778):0.00000217043764705778):0.00054329375092031554):0.00000217043764705778	((((n3025:0.00097933676344082610	n3222:0.00000217043764705778):0.00000217043764705778	n3024:0.00000217043764705778):0.00000217043764705778	n1666:0.00000217043764705778):0.00000217043764705778	((n07AEP05:0.00000217043764705778	n3026:0.00027179070070134726):0.00000217043764705778	(n3258:0.00089581748406925216	((n08AEP07:0.00000217043764705778	n3220:0.00000217043764705778):0.00000217043764705778	(n2986:0.00111424211359902178	(n3219:0.00000217043764705778	n1665:0.00027473152840498791):0.00000217043764705778):0.00000217043764705778):0.00000217043764705778):0.00000217043764705778):0.00000217043764705778):0.00136143346239881650):0.00899825550609725452):0.01048637894560998547):0.00625137541859321043	((CASCA:0.00495618803422750564	CASBE:0.00140796963294195559):0.00405480157700628500	(DRONO2:0.00000217043764705778	DRONO:0.00000217043764705778):0.00587348686397283059):0.00625137541859321043);
((((APTOW:0.00322506355642067019	APTHA:0.00031947628979521443):0.00184282240295038729	(APTMA:0.00000217043764705778	APTMA2:0.00000217043764705778):0.00445590712314632501):0.01817566432671652993	((n2988:0.00000217043764705778	((((MULAG:0.00026699503274598357	n3221:0.00077340887762441634):0.00000217043764705778	(n2973:0.00000217043764705778	(n2990:0.00000217043764705778	n07AEP06:0.00053738207141163430):0.00000217043764705778):0.00000217043764705778):0.00000217043764705778	(n07AEP08:0.00161187528733800671	n3004:0.00000217043764705778):0.00000217043764705778):0.00000217043764705778	n2980:0.00063660507459639346):0.00053411892599429577):0.00582884711874991947	(((AEPHI:0.00033451573892152121	n3757:0.00000217043764705778):0.00000217043764705778	(n3011:0.00000217043764705778	(n2998:0.00118983418027048004	(n2997:0.00000217043764705778	n2987:0.00000217043764705778):0.00000217043764705778):0.00000217043764705778):0.00053574584007674841):0.00000217043764705778	(((n3222:0.00000217043764705778	n3024:0.00000217043764705778):0.00000217043764705778	n1666:0.00000217043764705778):0.00000217043764705778	((n08AEP07:0.00000217043764705778	(n3220:0.00137776371078763508	(n2986:0.00027267340116619209	(n3219:0.00042385371468971168	n1665:0.00000217043764705778):0.00000217043764705778):0.00000217043764705778):0.00000217043764705778):0.00000217043764705778	((n07AEP05:0.00000217043764705778	n3026:0.00026767756068040382):0.00000217043764705778	(n3025:0.00048804383582594238	n3258:0.00145171709034234227):0.00000217043764705778):0.00000217043764705778):0.00000217043764705778):0.00242112889844611724):0.00883945743504170427):0.00745661072544390527):0.00622198574478281547	((CASCA:0.00283592518552734825	CASBE:0.00053659796953321704):0.00401747238572063795	(DRONO2:0.00000217043764705778	DRONO:0.00000217043764705778):0.00949992533247753096):0.00622198574478281547);
((((APTOW:0.00336581163615634095	APTHA:0.00000217043764705778):0.00134084938988636416	(APTMA:0.00028806739558386968	APTMA2:0.00000217043764705778):0.00683156071148250700):0.02067998471384195971	((n2988:0.00000217043764705778	((n07AEP08:0.00345349216498084697	n3004:0.00000217043764705778):0.00000217043764705778	(n2980:0.00000217043764705778	((MULAG:0.00027232020583493633	n3221:0.00078370843921288366):0.00000217043764705778	(n2973:0.00000217043764705778	(n2990:0.00000217043764705778	n07AEP06:0.00137224264147282871):0.00000217043764705778):0.00000217043764705778):0.00000217043764705778):0.00000217043764705778):0.00054331475367758782):0.00551531333371781205	(((AEPHI:0.00032820135938494088	n3757:0.00000217043764705778):0.00000217043764705778	(n2998:0.00089992359244475478	((n2997:0.00000217043764705778	n2987:0.00000217043764705778):0.00000217043764705778	n3011:0.00000217043764705778):0.00000217043764705778):0.00027091780078801958):0.00000217043764705778	((((n3025:0.00000217043764705778	n3222:0.00000217043764705778):0.00000217043764705778	n3024:0.00000217043764705778):0.00000217043764705778	n1666:0.00000217043764705778):0.00000217043764705778	((n07AEP05:0.00000217043764705778	n3026:0.00027127055226044083):0.00000217043764705778	((n08AEP07:0.00000217043764705778	n3258:0.00120501819976360255):0.00000217043764705778	(n3220:0.00027835049574656762	(n2986:0.00167191127535849912	(n3219:0.00000217043764705778	n1665:0.00054674751893986860):0.00000217043764705778):0.00000217043764705778):0.00000217043764705778):0.00000217043764705778):0.00000217043764705778):0.00135869355549365326):0.00582301841666408616):0.00778413229311692139):0.00460663985571864269	((CASCA:0.00137257734616371471	CASBE:0.00202499905282431912):0.00495800432332475609	(DRONO2:0.00000217043764705778	DRONO:0.00000217043764705778):0.00520515620603445583):0.00460663985571864269);
((((APTOW:0.00240237532257840799	APTHA:0.00061692381967246317):0.00216304626875024695	(APTMA:0.00027971924156398328	APTMA2:0.00000217043764705778):0.00728606436031501575):0.01832733432338625595	((n2988:0.00000217043764705778	(((n3221:0.00154550035568402672	(n2973:0.00000217043764705778	(n2990:0.00000217043764705778	n07AEP06:0.00108347235958197339):0.00000217043764705778):0.00000217043764705778):0.00000217043764705778	(MULAG:0.00000217043764705778	n2980:0.00000217043764705778):0.00000217043764705778):0.00000217043764705778	(n07AEP08:0.00165370619613142839	n3004:0.00000217043764705778):0.00000217043764705778):0.00026860000973145454):0.00379948631926746829	(((AEPHI:0.00065129110596174786	n3757:0.00000217043764705778):0.00000217043764705778	(n2998:0.00029876053374495938	((n2997:0.00000217043764705778	n2987:0.00000217043764705778):0.00000217043764705778	n3011:0.00000217043764705778):0.00000217043764705778):0.00135274166128153666):0.00000217043764705778	((((n3025:0.00048200207247115905	n3222:0.00000217043764705778):0.00000217043764705778	n3024:0.00000217043764705778):0.00000217043764705778	n1666:0.00000217043764705778):0.00000217043764705778	(((n07AEP05:0.00000217043764705778	n3026:0.00027018860503309305):0.00000217043764705778	((n08AEP07:0.00000217043764705778	n3220:0.00111534832921337417):0.00000217043764705778	(n2986:0.00082951586797604473	(n3219:0.00079992088064842904	n1665:0.00013264501952844259):0.00014111426517584633):0.00000217043764705778):0.00000217043764705778):0.00000217043764705778	n3258:0.00210092822756944133):0.00000217043764705778):0.00080956963238956259):0.00448612789121397883):0.00748509642005651139):0.00594218266128493725	((CASCA:0.00274136721894398120	CASBE:0.00111284758168109254):0.00255032959665449930	(DRONO2:0.00000217043764705778	DRONO:0.00000217043764705778):0.00364292794073906804):0.00594218266128493725);
((((APTOW:0.00222266023340525346	APTHA:0.00026106660197266303):0.00099842314365285200	(APTMA:0.00028488824834219041	APTMA2:0.00000217043764705778):0.00712281913312087962):0.02204086971007296336	((n2988:0.00000217043764705778	((((MULAG:0.00000217043764705778	n3221:0.00114866016051021224):0.00000217043764705778	(n2973:0.00000217043764705778	(n2990:0.00000217043764705778	n07AEP06:0.00000217043764705778):0.00000217043764705778):0.00000217043764705778):0.00000217043764705778	n2980:0.00000217043764705778):0.00000217043764705778	(n07AEP08:0.00250683543579783381	n3004:0.00000217043764705778):0.00000217043764705778):0.00026948621078632209):0.00467632823198974035	(((AEPHI:0.00000217043764705778	n3757:0.00000217043764705778):0.00054071842609254746	(n3011:0.00000217043764705778	(n2998:0.00000217043764705778	(n2997:0.00000217043764705778	n2987:0.00000217043764705778):0.00000217043764705778):0.00000217043764705778):0.00054115699188209696):0.00000217043764705778	((((n3025:0.00000217043764705778	n3222:0.00000217043764705778):0.00000217043764705778	n3024:0.00000217043764705778):0.00000217043764705778	n1666:0.00000217043764705778):0.00000217043764705778	(((n08AEP07:0.00000217043764705778	n3220:0.00055623217132724854):0.00000217043764705778	(n2986:0.00055342802054117078	(n3219:0.00041608804720422843	n1665:0.00027284516005458544):0.00000217043764705778):0.00000217043764705778):0.00000217043764705778	(n3258:0.00059388818465612740	(n07AEP05:0.00000217043764705778	n3026:0.00054263496810704858):0.00000217043764705778):0.00000217043764705778):0.00000217043764705778):0.00054077367660603111):0.01014657109424659323):0.00954307437933339144):0.00819767740628674947	((CASCA:0.00267152174004690619	CASBE:0.00052814234667710250):0.00586778186845690868	(DRONO2:0.00000217043764705778	DRONO:0.00000217043764705778):0.00310293531551232658):0.00819767740628674947);
((((APTOW:0.00246682272226520080	APTHA:0.00082161838263616134):0.00222363191213617237	(APTMA:0.00000217043764705778	APTMA2:0.00000217043764705778):0.00508015260330806333):0.01803054764350303305	((n2988:0.00000217043764705778	(((MULAG:0.00053847416210553987	(n2980:0.00032146499569882215	n3221:0.00000217043764705778):0.00000217043764705778):0.00000217043764705778	(n2973:0.00000217043764705778	(n2990:0.00000217043764705778	n07AEP06:0.00108693560171025218):0.00000217043764705778):0.00000217043764705778):0.00000217043764705778	(n07AEP08:0.00212508903601574132	n3004:0.00000217043764705778):0.00000217043764705778):0.00026867370483811786):0.00260354755861229607	(((AEPHI:0.00000217043764705778	n3757:0.00000217043764705778):0.00000217043764705778	(n2998:0.00089418927871247008	((n2997:0.00000217043764705778	n2987:0.00000217043764705778):0.00000217043764705778	n3011:0.00000217043764705778):0.00000217043764705778):0.00026953069034037729):0.00000217043764705778	((((n3025:0.00000217043764705778	n3222:0.00000217043764705778):0.00000217043764705778	n3024:0.00000217043764705778):0.00000217043764705778	n1666:0.00000217043764705778):0.00000217043764705778	((n07AEP05:0.00000217043764705778	n3026:0.00027067299516357607):0.00000217043764705778	((((n08AEP07:0.00000217043764705778	n3220:0.00027723958350704545):0.00000217043764705778	(n2986:0.00082944339388876646	n1665:0.00000217043764705778):0.00000217043764705778):0.00000217043764705778	n3219:0.00083451257084397748):0.00000217043764705778	n3258:0.00059911542660539413):0.00000217043764705778):0.00000217043764705778):0.00135282444428371884):0.00721500745637228182):0.01180560316422321968):0.00467866246229558039	((CASCA:0.00135925814235216447	CASBE:0.00169984632795614952):0.00619013004098460228	(DRONO2:0.00000217043764705778	DRONO:0.00000217043764705778):0.00461466035868005140):0.00467866246229558039);
((((APTOW:0.00268556620577652984	APTHA:0.00169357257958403958):0.00085151468716528924	(APTMA:0.00000217043764705778	APTMA2:0.00000217043764705778):0.00729505171541309800):0.01872180546952885438	((n2988:0.00000217043764705778	((n07AEP08:0.00164963072743595849	n3004:0.00000217043764705778):0.00000217043764705778	(((MULAG:0.00026786264218100993	n3221:0.00156267440450346632):0.00000217043764705778	n2980:0.00065679648000144871):0.00000217043764705778	(n2973:0.00000217043764705778	(n2990:0.00000217043764705778	n07AEP06:0.00135228192677847416):0.00000217043764705778):0.00000217043764705778):0.00000217043764705778):0.00000217043764705778):0.00458440985228493816	(((AEPHI:0.00032737934964616671	n3757:0.00000217043764705778):0.00000217043764705778	(n2998:0.00030038150392193181	((n2997:0.00000217043764705778	n2987:0.00000217043764705778):0.00000217043764705778	n3011:0.00000217043764705778):0.00000217043764705778):0.00134631468896074277):0.00000217043764705778	((((n3025:0.00049089621361435212	n3222:0.00000217043764705778):0.00000217043764705778	n3024:0.00000217043764705778):0.00000217043764705778	n1666:0.00000217043764705778):0.00000217043764705778	((n07AEP05:0.00000217043764705778	n3026:0.00000217043764705778):0.00000217043764705778	(((n08AEP07:0.00000217043764705778	n3220:0.00138002005579094980):0.00000217043764705778	(n2986:0.00000217043764705778	(n3219:0.00041726757558403093	n1665:0.00027512813217568405):0.00027348033114027719):0.00000217043764705778):0.00000217043764705778	n3258:0.00178274805384420407):0.00000217043764705778):0.00000217043764705778):0.00053677175530209432):0.00532453334503230763):0.00622864021986391150):0.00509974356489901245	((CASCA:0.00116922862850649101	CASBE:0.00114302570287595773):0.00454554904605450252	(DRONO2:0.00000217043764705778	DRONO:0.00000217043764705778):0.00578596763224632597):0.00509974356489901245);
((((APTOW:0.00243182777975252569	APTHA:0.00058069897171252396):0.00216242875945961465	(APTMA:0.00056847457636838435	APTMA2:0.00000217043764705778):0.00904347468793120605):0.01289991959878590382	((n2988:0.00000217043764705778	((n07AEP08:0.00041132622980155365	n3004:0.00000217043764705778):0.00000217043764705778	(n2980:0.00032672732029100072	((n2973:0.00000217043764705778	(n2990:0.00000217043764705778	n07AEP06:0.00163038118403937898):0.00000217043764705778):0.00000217043764705778	(MULAG:0.00000217043764705778	n3221:0.00079180572052631941):0.00000217043764705778):0.00000217043764705778):0.00000217043764705778):0.00053762854967485409):0.00209801905245181374	(n3025:0.00094740479705310581	(n3222:0.00000217043764705778	(n3024:0.00000217043764705778	(n1666:0.00000217043764705778	(((n07AEP05:0.00000217043764705778	n3026:0.00053932259339849328):0.00000217043764705778	(((n08AEP07:0.00000217043764705778	n3220:0.00221545178152316412):0.00000217043764705778	(n2986:0.00054934412362608669	(n3219:0.00084276368695175726	n1665:0.00027214320490128661):0.00000217043764705778):0.00000217043764705778):0.00000217043764705778	n3258:0.00059388937326555378):0.00000217043764705778):0.00000217043764705778	((AEPHI:0.00033133691841395535	n3757:0.00000217043764705778):0.00000217043764705778	(n2998:0.00089559638859660587	((n2997:0.00000217043764705778	n2987:0.00000217043764705778):0.00000217043764705778	n3011:0.00000217043764705778):0.00000217043764705778):0.00189083659371346176):0.00053734682937028769):0.00000217043764705778):0.00000217043764705778):0.00000217043764705778):0.00000217043764705778):0.00701132294605107467):0.00887680842879205734):0.00488386954629939102	((CASCA:0.00351932331716919670	CASBE:0.00111496248089682317):0.00394443650689219830	(DRONO2:0.00000217043764705778	DRONO:0.00000217043764705778):0.00484790921979745201):0.00488386954629939102);
((((n2988:0.00000217043764705778	((n07AEP08:0.00209662347460743944	n3004:0.00000217043764705778):0.00000217043764705778	(((n3221:0.00117179509579676917	MULAG:0.00026997492061055803):0.00000217043764705778	(n2973:0.00000217043764705778	(n07AEP06:0.00109330665957129737	n2990:0.00000217043764705778):0.00000217043764705778):0.00000217043764705778):0.00000217043764705778	n2980:0.00032731832740246300):0.00000217043764705778):0.00000217043764705778):0.00287304877983186316	(((AEPHI:0.00032969295883754921	n3757:0.00000217043764705778):0.00000217043764705778	(n2998:0.00119576616609552060	(n3011:0.00000217043764705778	(n2987:0.00000217043764705778	n2997:0.00000217043764705778):0.00000217043764705778):0.00000217043764705778):0.00081073674157218490):0.00000217043764705778	(n3258:0.00000217043764705778	(((((n3026:0.00027091372472332070	n07AEP05:0.00000217043764705778):0.00000217043764705778	n3024:0.00000217043764705778):0.00000217043764705778	n1666:0.00000217043764705778):0.00000217043764705778	(n3025:0.00000217043764705778	n3222:0.00000217043764705778):0.00000217043764705778):0.00000217043764705778	((n08AEP07:0.00000217043764705778	n3220:0.00000217043764705778):0.00000217043764705778	(n2986:0.00083274106115923297	(n3219:0.00000217043764705778	n1665:0.00000217043764705778):0.00000217043764705778):0.00000217043764705778):0.00000217043764705778):0.00000217043764705778):0.00081131777216032330):0.00411365423781641544):0.01017857897955871602	((APTMA:0.00028337554707893135	APTMA2:0.00000217043764705778):0.00494712069792878698	(APTHA:0.00091517304864698523	APTOW:0.00347404119577845744):0.00197330602217009451):0.01650647269782718959):0.00440136476209737268	((CASCA:0.00113940789193657955	CASBE:0.00084956645395126140):0.00599825481949969874	(DRONO2:0.00000217043764705778	DRONO:0.00000217043764705778):0.00564759756704298881):0.00440136476209737268);
((((n2988:0.00000217043764705778	((n07AEP08:0.00423099154534105609	n3004:0.00000217043764705778):0.00000217043764705778	(((n3221:0.00201888853180821242	MULAG:0.00027106334439912710):0.00000217043764705778	(n2973:0.00000217043764705778	(n07AEP06:0.00136538163359919995	n2990:0.00000217043764705778):0.00000217043764705778):0.00000217043764705778):0.00000217043764705778	n2980:0.00032383023775288877):0.00000217043764705778):0.00027032638849869094):0.00511410380809827671	(((AEPHI:0.00000217043764705778	n3757:0.00000217043764705778):0.00027169598302736342	(n2998:0.00060082311623967501	(n3011:0.00000217043764705778	(n2987:0.00000217043764705778	n2997:0.00000217043764705778):0.00000217043764705778):0.00000217043764705778):0.00000217043764705778):0.00000217043764705778	(((n3024:0.00000217043764705778	n1666:0.00000217043764705778):0.00000217043764705778	(n3025:0.00000217043764705778	n3222:0.00000217043764705778):0.00000217043764705778):0.00000217043764705778	((n3258:0.00242637491703978636	(n3026:0.00027240156191653692	n07AEP05:0.00000217043764705778):0.00000217043764705778):0.00000217043764705778	((n08AEP07:0.00000217043764705778	n3220:0.00027964667320517844):0.00000217043764705778	(n2986:0.00083603243571557875	(n3219:0.00082315551517387784	n1665:0.00027475943723836375):0.00000217043764705778):0.00000217043764705778):0.00000217043764705778):0.00000217043764705778):0.00081657486024621750):0.00690472288965995971):0.00908982037759441426	((APTMA:0.00028609550395881488	APTMA2:0.00000217043764705778):0.00388570517036581188	(APTHA:0.00085396835142067422	APTOW:0.00217281585116564082):0.00119835842742723321):0.02235065305238953873):0.00488599522625384180	((CASCA:0.00208897140257710816	CASBE:0.00112216042494367603):0.00671038387889179733	(DRONO2:0.00000217043764705778	DRONO:0.00000217043764705778):0.00479910861373279620):0.00488599522625384180);
((((n2988:0.00000217043764705778	(n2980:0.00097307035737864895	((n07AEP08:0.00289667378393234330	n3004:0.00000217043764705778):0.00000217043764705778	((n3221:0.00038945569493888777	MULAG:0.00054093209240757599):0.00000217043764705778	(n2973:0.00000217043764705778	(n07AEP06:0.00190612513539514003	n2990:0.00000217043764705778):0.00000217043764705778):0.00000217043764705778):0.00000217043764705778):0.00000217043764705778):0.00026987610804903202):0.00659622738369899150	(((AEPHI:0.00032689441818390259	n3757:0.00000217043764705778):0.00027078137138251659	(n2998:0.00059653694674788012	(n3011:0.00000217043764705778	(n2987:0.00000217043764705778	n2997:0.00000217043764705778):0.00000217043764705778):0.00000217043764705778):0.00054176804904031216):0.00000217043764705778	((n3025:0.00101987292941169106	n3222:0.00000217043764705778):0.00000217043764705778	(((n3258:0.00150569060193805047	(n3026:0.00027170178973731483	n07AEP05:0.00000217043764705778):0.00000217043764705778):0.00000217043764705778	((n08AEP07:0.00000217043764705778	n3220:0.00027714803258039071):0.00000217043764705778	(n2986:0.00110967423455899804	(n3219:0.00042193921626335870	n1665:0.00000217043764705778):0.00000217043764705778):0.00000217043764705778):0.00000217043764705778):0.00000217043764705778	(n3024:0.00000217043764705778	n1666:0.00000217043764705778):0.00000217043764705778):0.00000217043764705778):0.00027074827412590645):0.00752674929254263433):0.01176237530575020493	((APTMA:0.00000217043764705778	APTMA2:0.00000217043764705778):0.00750834876736799182	(APTHA:0.00041829733153888617	APTOW:0.00262998388202017328):0.00105357487478250625):0.01594799445594483403):0.00471232358635450838	((CASCA:0.00276115205364938767	CASBE:0.00050668371916353456):0.00616147962518073279	(DRONO2:0.00000217043764705778	DRONO:0.00000217043764705778):0.00513986171902830729):0.00471232358635450838);
((((n2988:0.00000217043764705778	(n2980:0.00032297952062321694	((n07AEP08:0.00252620766472686289	n3004:0.00000217043764705778):0.00000217043764705778	((n3221:0.00204193523636695632	MULAG:0.00026924283562127491):0.00000217043764705778	(n2973:0.00000217043764705778	(n07AEP06:0.00190378264774010214	n2990:0.00000217043764705778):0.00000217043764705778):0.00000217043764705778):0.00000217043764705778):0.00000217043764705778):0.00053747680760361165):0.00307659456348276976	(((AEPHI:0.00000217043764705778	n3757:0.00000217043764705778):0.00053831236112617312	(n2987:0.00000217043764705778	(n2997:0.00000217043764705778	(n2998:0.00029924279106706691	n3011:0.00000217043764705778):0.00000217043764705778):0.00000217043764705778):0.00053859592677500808):0.00000217043764705778	(((n3026:0.00000217043764705778	n07AEP05:0.00000217043764705778):0.00000217043764705778	(((n08AEP07:0.00000217043764705778	n3220:0.00082959746450745014):0.00000217043764705778	(n2986:0.00082949904545388071	(n3219:0.00123643632682251571	n1665:0.00000217043764705778):0.00000217043764705778):0.00000217043764705778):0.00000217043764705778	n3258:0.00059917248162490784):0.00000217043764705778):0.00000217043764705778	(((n3025:0.00000217043764705778	n3222:0.00000217043764705778):0.00000217043764705778	n3024:0.00000217043764705778):0.00000217043764705778	n1666:0.00000217043764705778):0.00000217043764705778):0.00080833038629065496):0.00907464380364184434):0.00816949189510580813	((APTMA:0.00028154203107323130	APTMA2:0.00000217043764705778):0.00659023771152940970	(APTHA:0.00022790978664304453	APTOW:0.00336709937377009791):0.00263636606542981848):0.02042096012294281754):0.00359919460907983475	((CASCA:0.00113259113458511677	CASBE:0.00084697830024670594):0.00406635339790809534	(DRONO2:0.00000217043764705778	DRONO:0.00000217043764705778):0.00760359386006493644):0.00359919460907983475);
((((n2988:0.00000217043764705778	(n2980:0.00000217043764705778	((n07AEP08:0.00243419523750057487	n3004:0.00000217043764705778):0.00000217043764705778	((n3221:0.00076277689926659777	MULAG:0.00026504211056279460):0.00000217043764705778	(n2973:0.00000217043764705778	(n07AEP06:0.00079991610279786594	n2990:0.00000217043764705778):0.00000217043764705778):0.00000217043764705778):0.00000217043764705778):0.00000217043764705778):0.00026491729628244366):0.00107959923204801697	(((AEPHI:0.00032215545835442133	n3757:0.00000217043764705778):0.00000217043764705778	(n2998:0.00059668563472727498	(n3011:0.00000217043764705778	(n2987:0.00000217043764705778	n2997:0.00000217043764705778):0.00000217043764705778):0.00000217043764705778):0.00026517734627263341):0.00000217043764705778	((((n08AEP07:0.00000217043764705778	n3220:0.00109324468012337336):0.00000217043764705778	(n2986:0.00027057087896178842	(n3219:0.00082731823567132464	n1665:0.00080913760930343759):0.00000217043764705778):0.00000217043764705778):0.00000217043764705778	(n3258:0.00177790783383415820	(n3026:0.00053215749849129762	n07AEP05:0.00000217043764705778):0.00000217043764705778):0.00000217043764705778):0.00000217043764705778	(((n3025:0.00000217043764705778	n3222:0.00000217043764705778):0.00000217043764705778	n3024:0.00000217043764705778):0.00000217043764705778	n1666:0.00000217043764705778):0.00000217043764705778):0.00053064533436523054):0.00679633641720474389):0.01310252408653984207	((APTMA:0.00028030146697586092	APTMA2:0.00000217043764705778):0.00779660002132099000	(APTHA:0.00024260375064783974	APTOW:0.00352497855594520633):0.00166661937092757039):0.01627917403243539507):0.00449936975515133168	((CASCA:0.00175446527171484613	CASBE:0.00108662399269792787):0.00585455796623886304	(DRONO2:0.00000217043764705778	DRONO:0.00000217043764705778):0.00505702376996316171):0.00449936975515133168);
((((n2988:0.00000217043764705778	(n2980:0.00032638769141826062	((n07AEP08:0.00206635088946516710	n3004:0.00000217043764705778):0.00000217043764705778	((n3221:0.00118100591337613704	MULAG:0.00000217043764705778):0.00000217043764705778	(n07AEP06:0.00134003640600531765	(n2990:0.00000217043764705778	n2973:0.00000217043764705778):0.00000217043764705778):0.00000217043764705778):0.00000217043764705778):0.00000217043764705778):0.00026516779723911621):0.00233180524109740262	(((AEPHI:0.00032959227084972744	n3757:0.00000217043764705778):0.00000217043764705778	(n2998:0.00117506394494671599	(n2987:0.00000217043764705778	(n2997:0.00000217043764705778	n3011:0.00000217043764705778):0.00000217043764705778):0.00000217043764705778):0.00026581625037482248):0.00000217043764705778	(((n08AEP07:0.00000217043764705778	(n3220:0.00027145920746762532	(n2986:0.00027167299221393648	(n3219:0.00000217043764705778	n1665:0.00000217043764705778):0.00000217043764705778):0.00000217043764705778):0.00000217043764705778):0.00000217043764705778	(n3026:0.00000217043764705778	n07AEP05:0.00000217043764705778):0.00000217043764705778):0.00000217043764705778	((n3025:0.00048775597404780995	(n3258:0.00119670211320847862	n3222:0.00000217043764705778):0.00000217043764705778):0.00000217043764705778	(n3024:0.00000217043764705778	n1666:0.00000217043764705778):0.00000217043764705778):0.00000217043764705778):0.00053193007863659887):0.00753120829485202578):0.00857235578613536366	((APTMA:0.00056097926283553998	APTMA2:0.00000217043764705778):0.00780752580076497695	(APTHA:0.00163385918972262377	APTOW:0.00329207733670159718):0.00048486738684938775):0.02102573810687788022):0.00423321673183326991	((CASCA:0.00225527038019254994	CASBE:0.00025743003689278441):0.00239754595519401075	(DRONO2:0.00000217043764705778	DRONO:0.00000217043764705778):0.00569118789186319994):0.00423321673183326991);
((((n2988:0.00000217043764705778	(n2980:0.00064954858195605605	((n07AEP08:0.00125481611281815452	n3004:0.00000217043764705778):0.00000217043764705778	((n3221:0.00278844444619433035	MULAG:0.00054199371022859962):0.00000217043764705778	(n2973:0.00000217043764705778	(n07AEP06:0.00109489992210233815	n2990:0.00000217043764705778):0.00000217043764705778):0.00000217043764705778):0.00000217043764705778):0.00000217043764705778):0.00027098994796970454):0.00158429068687520854	(((AEPHI:0.00032760419840864217	n3757:0.00000217043764705778):0.00027238928363876064	(n2998:0.00060135465242075979	((n2987:0.00000217043764705778	n2997:0.00000217043764705778):0.00000217043764705778	n3011:0.00000217043764705778):0.00000217043764705778):0.00081885592995597980):0.00000217043764705778	((((n2986:0.00055632900808901084	(n3219:0.00000217043764705778	n1665:0.00000217043764705778):0.00000217043764705778):0.00000217043764705778	(n08AEP07:0.00000217043764705778	n3220:0.00055857224632016090):0.00000217043764705778):0.00000217043764705778	(n3258:0.00090400524554170387	(n3026:0.00027315507058394420	n07AEP05:0.00000217043764705778):0.00000217043764705778):0.00000217043764705778):0.00000217043764705778	(n1666:0.00000217043764705778	((n3025:0.00000217043764705778	n3222:0.00000217043764705778):0.00000217043764705778	n3024:0.00000217043764705778):0.00000217043764705778):0.00000217043764705778):0.00054523585487509750):0.00677819907289417198):0.00703596565993815180	((APTMA:0.00028701628462615041	APTMA2:0.00000217043764705778):0.00543537780557973478	(APTHA:0.00037766427602991723	APTOW:0.00432349476495265481):0.00190830776162100686):0.01872849743923786503):0.00606210922169703095	((CASCA:0.00080981347182348029	CASBE:0.00114913213230009642):0.00492281843693198953	(DRONO2:0.00000217043764705778	DRONO:0.00000217043764705778):0.00399913731189094346):0.00606210922169703095);
((((n2988:0.00000217043764705778	((n07AEP08:0.00162359801928650660	n3004:0.00000217043764705778):0.00000217043764705778	((n2980:0.00000217043764705778	(n3221:0.00118746052266413852	MULAG:0.00026905523473803530):0.00000217043764705778):0.00000217043764705778	(n07AEP06:0.00162912543114173574	(n2990:0.00000217043764705778	n2973:0.00000217043764705778):0.00000217043764705778):0.00000217043764705778):0.00000217043764705778):0.00000217043764705778):0.00673486666176325438	(((AEPHI:0.00065574177196215777	n3757:0.00000217043764705778):0.00054046243525805835	(n2998:0.00000217043764705778	((n2987:0.00000217043764705778	n2997:0.00000217043764705778):0.00000217043764705778	n3011:0.00000217043764705778):0.00000217043764705778):0.00054065355563903174):0.00000217043764705778	((((n2986:0.00027647048577669292	(n3219:0.00041463069366250187	n1665:0.00000217043764705778):0.00000217043764705778):0.00000217043764705778	(n08AEP07:0.00000217043764705778	n3220:0.00055428361910492534):0.00000217043764705778):0.00000217043764705778	((n3026:0.00000217043764705778	n07AEP05:0.00000217043764705778):0.00000217043764705778	(n1666:0.00000217043764705778	((n3025:0.00097158078436787370	n3222:0.00000217043764705778):0.00000217043764705778	n3024:0.00000217043764705778):0.00000217043764705778):0.00000217043764705778):0.00000217043764705778):0.00000217043764705778	n3258:0.00207725858131846451):0.00027007002746875212):0.00569007544519163026):0.01036276573130460316	((APTMA:0.00000217043764705778	APTMA2:0.00000217043764705778):0.00607705550185479258	(APTHA:0.00086018755978218338	APTOW:0.00217614307412594557):0.00212233071770064107):0.01953542570287717869):0.00482895548078726526	((CASCA:0.00198580241288647333	CASBE:0.00143851819165533436):0.00527361535521474970	(DRONO2:0.00000217043764705778	DRONO:0.00000217043764705778):0.00643317576795173710):0.00482895548078726526);
((((n2988:0.00000217043764705778	(((n07AEP08:0.00129168155410169382	n3004:0.00000217043764705778):0.00000217043764705778	((n3221:0.00156465454626302240	MULAG:0.00026979930735168884):0.00000217043764705778	(n2973:0.00000217043764705778	(n07AEP06:0.00163706950509252976	n2990:0.00000217043764705778):0.00000217043764705778):0.00000217043764705778):0.00000217043764705778):0.00000217043764705778	n2980:0.00000217043764705778):0.00026941387615190009):0.00629374295159133845	(((AEPHI:0.00000217043764705778	n3757:0.00000217043764705778):0.00053895214600156846	(n2998:0.00088752572695169135	((n2987:0.00000217043764705778	n2997:0.00000217043764705778):0.00000217043764705778	n3011:0.00000217043764705778):0.00000217043764705778):0.00081009669341786680):0.00000217043764705778	((n1666:0.00000217043764705778	((n3025:0.00000217043764705778	n3222:0.00000217043764705778):0.00000217043764705778	n3024:0.00000217043764705778):0.00000217043764705778):0.00000217043764705778	(((n2986:0.00082477043740041792	(n3219:0.00041460038277582568	n1665:0.00027133839728570079):0.00000217043764705778):0.00000217043764705778	(n08AEP07:0.00000217043764705778	n3220:0.00110971420384728013):0.00000217043764705778):0.00000217043764705778	(n3258:0.00206703014950060469	(n3026:0.00027072551722931172	n07AEP05:0.00000217043764705778):0.00000217043764705778):0.00000217043764705778):0.00000217043764705778):0.00135286521882638450):0.00607347004648745199):0.00632284542688807492	((APTMA:0.00057367213853718433	APTMA2:0.00000217043764705778):0.00820508327708128690	(APTHA:0.00060770684321534484	APTOW:0.00130356205089313722):0.00142709689949921067):0.01944419407224665802):0.00537964559473126831	((CASCA:0.00114093153682470598	CASBE:0.00144887033552607057):0.00383536424171865504	(DRONO2:0.00000217043764705778	DRONO:0.00000217043764705778):0.00462550386507332330):0.00537964559473126831);
((((n2988:0.00000217043764705778	(((n07AEP08:0.00295555573478371728	n3004:0.00000217043764705778):0.00000217043764705778	((n3221:0.00077807581587079988	MULAG:0.00000217043764705778):0.00000217043764705778	(n2973:0.00000217043764705778	(n07AEP06:0.00163097478933928001	n2990:0.00000217043764705778):0.00000217043764705778):0.00000217043764705778):0.00000217043764705778):0.00000217043764705778	n2980:0.00000217043764705778):0.00000217043764705778):0.00343908734901535174	(((AEPHI:0.00101078715862462382	n3757:0.00000217043764705778):0.00026937011828820926	(n3011:0.00000217043764705778	(n2998:0.00029800991870088312	(n2987:0.00000217043764705778	n2997:0.00000217043764705778):0.00000217043764705778):0.00000217043764705778):0.00000217043764705778):0.00000217043764705778	((n1666:0.00000217043764705778	((n3025:0.00047700752845527286	n3222:0.00000217043764705778):0.00000217043764705778	n3024:0.00000217043764705778):0.00000217043764705778):0.00000217043764705778	(((n08AEP07:0.00000217043764705778	n3220:0.00000217043764705778):0.00000217043764705778	(n1665:0.00082395354023614780	(n2986:0.00083265472480359448	n3219:0.00041985402392946019):0.00000217043764705778):0.00000217043764705778):0.00000217043764705778	(n3258:0.00089786237194199113	(n3026:0.00054012612996102516	n07AEP05:0.00000217043764705778):0.00000217043764705778):0.00000217043764705778):0.00000217043764705778):0.00080892165746897834):0.00911061620878091810):0.01008436427187065464	((APTMA:0.00000217043764705778	APTMA2:0.00000217043764705778):0.01019616673716846646	(APTHA:0.00025321881052461296	APTOW:0.00386004465081122823):0.00243178956735205180):0.01926280557947816080):0.00603896684910506382	((CASCA:0.00144654358520266996	CASBE:0.00143333383997214930):0.00526492247242027391	(DRONO2:0.00000217043764705778	DRONO:0.00000217043764705778):0.00450333034833628413):0.00603896684910506382);
((((((AEPHI:0.00064981953038418692	n3757:0.00000217043764705778):0.00026869229623301670	(n2998:0.00118735006619393162	((n2997:0.00000217043764705778	n2987:0.00000217043764705778):0.00000217043764705778	n3011:0.00000217043764705778):0.00000217043764705778):0.00053803198555549584):0.00000217043764705778	((n1666:0.00000217043764705778	(n3024:0.00000217043764705778	(n3222:0.00000217043764705778	n3025:0.00000217043764705778):0.00000217043764705778):0.00000217043764705778):0.00000217043764705778	((n07AEP05:0.00000217043764705778	n3026:0.00000217043764705778):0.00000217043764705778	(((n3219:0.00042365762515286597	n1665:0.00027042249982755850):0.00000217043764705778	n2986:0.00110639979042200572):0.00000217043764705778	((n3258:0.00089140677689655324	n08AEP07:0.00000217043764705778):0.00000217043764705778	n3220:0.00055033963719492980):0.00000217043764705778):0.00000217043764705778):0.00000217043764705778):0.00107786408526754063):0.00399143484686192377	(n2988:0.00000217043764705778	((n3221:0.00118442754110144582	MULAG:0.00026872416260618549):0.00000217043764705778	((n2973:0.00000217043764705778	(n2990:0.00000217043764705778	n07AEP06:0.00299869930840963557):0.00000217043764705778):0.00000217043764705778	((n3004:0.00000217043764705778	n07AEP08:0.00169699645679384048):0.00000217043764705778	n2980:0.00032277093937578593):0.00000217043764705778):0.00000217043764705778):0.00000217043764705778):0.00510943684174030958):0.00693337226166630769	((APTMA:0.00028189726047740156	APTMA2:0.00000217043764705778):0.00796449652715873133	(APTOW:0.00191029268792471747	APTHA:0.00000217043764705778):0.00125355222641256774):0.01326587404482610331):0.00435160813960121847	((CASCA:0.00082372092773825927	CASBE:0.00285249635539146359):0.00544503552880274116	(DRONO2:0.00000217043764705778	DRONO:0.00000217043764705778):0.00263379458031921159):0.00435160813960121847);
((((((AEPHI:0.00033371298451333713	n3757:0.00000217043764705778):0.00000217043764705778	(n2998:0.00029631141538914122	((n2997:0.00000217043764705778	n2987:0.00000217043764705778):0.00000217043764705778	n3011:0.00000217043764705778):0.00000217043764705778):0.00107302985501165314):0.00000217043764705778	(((n3258:0.00177674416795429958	n08AEP07:0.00000217043764705778):0.00000217043764705778	(n3220:0.00054918560072518487	((n3219:0.00000217043764705778	n1665:0.00027102819960807110):0.00000217043764705778	n2986:0.00027344611007413692):0.00000217043764705778):0.00000217043764705778):0.00000217043764705778	((n1666:0.00000217043764705778	(n3024:0.00000217043764705778	(n3222:0.00000217043764705778	n3025:0.00049589243408151851):0.00000217043764705778):0.00000217043764705778):0.00000217043764705778	(n07AEP05:0.00000217043764705778	n3026:0.00026827836560598835):0.00000217043764705778):0.00000217043764705778):0.00053572678922915668):0.00720459789040168563	(n2988:0.00000217043764705778	(((n3004:0.00000217043764705778	n07AEP08:0.00126021873677643914):0.00000217043764705778	n2980:0.00032662587316425177):0.00000217043764705778	((n3221:0.00075920760283316286	MULAG:0.00080112795500877703):0.00000217043764705778	(n2973:0.00000217043764705778	(n2990:0.00000217043764705778	n07AEP06:0.00026808894316680864):0.00000217043764705778):0.00000217043764705778):0.00000217043764705778):0.00000217043764705778):0.00502878516164665269):0.01133837332028137142	((APTMA:0.00000217043764705778	APTMA2:0.00000217043764705778):0.00437254197356696291	(APTOW:0.00364167575710783696	APTHA:0.00073629974320156587):0.00236851320091951241):0.01667502572521957840):0.00428997733136939671	((CASCA:0.00087114023265652356	CASBE:0.00198079811988883170):0.00219055198108828895	(DRONO2:0.00000217043764705778	DRONO:0.00000217043764705778):0.00696648791001634477):0.00428997733136939671);
((((((AEPHI:0.00032636175004559524	n3757:0.00000217043764705778):0.00000217043764705778	(n2998:0.00029944727520341138	((n2997:0.00000217043764705778	n2987:0.00000217043764705778):0.00000217043764705778	n3011:0.00000217043764705778):0.00000217043764705778):0.00053186813342593470):0.00000217043764705778	((n3222:0.00000217043764705778	n3025:0.00244686930922820506):0.00000217043764705778	((((n07AEP05:0.00000217043764705778	n3026:0.00000217043764705778):0.00000217043764705778	(((n08AEP07:0.00000217043764705778	n3220:0.00054632802885112484):0.00000217043764705778	((n3219:0.00083577217939419810	n1665:0.00027046926566459261):0.00000217043764705778	n2986:0.00000217043764705778):0.00000217043764705778):0.00000217043764705778	n3258:0.00059209450475472948):0.00000217043764705778):0.00000217043764705778	n1666:0.00000217043764705778):0.00000217043764705778	n3024:0.00000217043764705778):0.00000217043764705778):0.00026571054900147596):0.00444265192739737649	(n2988:0.00000217043764705778	(n2980:0.00000217043764705778	(((n3221:0.00039020842586138328	MULAG:0.00000217043764705778):0.00000217043764705778	(n2973:0.00000217043764705778	(n2990:0.00000217043764705778	n07AEP06:0.00133761479044661115):0.00000217043764705778):0.00000217043764705778):0.00000217043764705778	(n3004:0.00000217043764705778	n07AEP08:0.00242104899306975043):0.00000217043764705778):0.00000217043764705778):0.00026553411025919668):0.00456883691628662617):0.01156934840926143911	((APTMA:0.00027712554400419133	APTMA2:0.00000217043764705778):0.00532967896477558236	(APTOW:0.00179482312485269619	APTHA:0.00064976696984909391):0.00164625125267712624):0.01517552036049904171):0.00437161204504647825	((CASCA:0.00122733220207255946	CASBE:0.00138769577647688278):0.00491727962287236055	(DRONO2:0.00000217043764705778	DRONO:0.00000217043764705778):0.00416806243151255067):0.00437161204504647825);
((((((AEPHI:0.00000217043764705778	n3757:0.00000217043764705778):0.00026696272827715948	(n2998:0.00058959124242487075	((n2997:0.00000217043764705778	n2987:0.00000217043764705778):0.00000217043764705778	n3011:0.00000217043764705778):0.00000217043764705778):0.00053411577532935686):0.00000217043764705778	((((n08AEP07:0.00000217043764705778	n3220:0.00027395610911704196):0.00000217043764705778	((n3219:0.00000217043764705778	n1665:0.00054099390825240376):0.00000217043764705778	n2986:0.00027212086174373013):0.00000217043764705778):0.00000217043764705778	(((n1666:0.00000217043764705778	n3024:0.00000217043764705778):0.00000217043764705778	(n3222:0.00000217043764705778	n3025:0.00000217043764705778):0.00000217043764705778):0.00000217043764705778	(n07AEP05:0.00000217043764705778	n3026:0.00026747521345713189):0.00000217043764705778):0.00000217043764705778):0.00000217043764705778	n3258:0.00118085745993177387):0.00026679382504231157):0.00661802202380373360	(n2988:0.00000217043764705778	(n2980:0.00000217043764705778	(((n3221:0.00198525689061519175	MULAG:0.00000217043764705778):0.00000217043764705778	(n2973:0.00000217043764705778	(n2990:0.00000217043764705778	n07AEP06:0.00107378243474675738):0.00000217043764705778):0.00000217043764705778):0.00000217043764705778	(n3004:0.00000217043764705778	n07AEP08:0.00244314805366954669):0.00000217043764705778):0.00000217043764705778):0.00026591513225101974):0.00378909459911394792):0.01228567173215852106	((APTMA:0.00055957704212149565	APTMA2:0.00000217043764705778):0.00338898832578253279	(APTOW:0.00262835924700396831	APTHA:0.00034736320232531948):0.00171956349250540117):0.01681394447580322402):0.00392689671455493262	((CASCA:0.00139026668093661051	CASBE:0.00112128223648548932):0.00345807799737697912	(DRONO2:0.00000217043764705778	DRONO:0.00000217043764705778):0.00526993724714573501):0.00392689671455493262);
((((((AEPHI:0.00000217043764705778	n3757:0.00000217043764705778):0.00026952138617297955	(n2998:0.00059036812096604574	((n2997:0.00000217043764705778	n2987:0.00000217043764705778):0.00000217043764705778	n3011:0.00000217043764705778):0.00000217043764705778):0.00081025011957298681):0.00000217043764705778	((((n08AEP07:0.00000217043764705778	n3220:0.00082932768008901888):0.00000217043764705778	((n3219:0.00124785000774557957	n1665:0.00081836545377630596):0.00000217043764705778	n2986:0.00027444622630867148):0.00000217043764705778):0.00000217043764705778	(((n1666:0.00000217043764705778	n3024:0.00000217043764705778):0.00000217043764705778	(n3222:0.00000217043764705778	n3025:0.00000217043764705778):0.00000217043764705778):0.00000217043764705778	(n07AEP05:0.00000217043764705778	n3026:0.00026953398430161918):0.00000217043764705778):0.00000217043764705778):0.00000217043764705778	n3258:0.00118521287741638797):0.00135161498790856041):0.00406572746493230434	(n2988:0.00000217043764705778	(n2980:0.00064351298698912677	(((n3221:0.00231582021991381080	MULAG:0.00026928559544009477):0.00000217043764705778	(n2973:0.00000217043764705778	(n2990:0.00000217043764705778	n07AEP06:0.00191010260649090470):0.00000217043764705778):0.00000217043764705778):0.00000217043764705778	(n3004:0.00000217043764705778	n07AEP08:0.00041828604381819557):0.00000217043764705778):0.00000217043764705778):0.00053927364369603555):0.00450356595215790911):0.00994943280096192290	((APTMA:0.00000217043764705778	APTMA2:0.00000217043764705778):0.00739157741129402909	(APTOW:0.00332672734616451179	APTHA:0.00081675319087476004):0.00239051988552751353):0.01532582580384984731):0.00704036195773313691	((CASCA:0.00287190398491232518	CASBE:0.00051187629921276337):0.00744889475541576571	(DRONO2:0.00000217043764705778	DRONO:0.00000217043764705778):0.00419473865117859102):0.00704036195773313691);
((((((AEPHI:0.00000217043764705778	n3757:0.00000217043764705778):0.00026140405861026786	(n2998:0.00057586237730744897	((n2997:0.00000217043764705778	n2987:0.00000217043764705778):0.00000217043764705778	n3011:0.00000217043764705778):0.00000217043764705778):0.00078559782862983290):0.00000217043764705778	(((n1666:0.00000217043764705778	n3024:0.00000217043764705778):0.00000217043764705778	(n3222:0.00000217043764705778	n3025:0.00000217043764705778):0.00000217043764705778):0.00000217043764705778	((n3258:0.00116157617177387951	(n07AEP05:0.00000217043764705778	n3026:0.00000217043764705778):0.00000217043764705778):0.00000217043764705778	((n08AEP07:0.00000217043764705778	n3220:0.00026787095492825439):0.00000217043764705778	((n3219:0.00039725626439631958	n1665:0.00079867719843554992):0.00000217043764705778	n2986:0.00000217043764705778):0.00000217043764705778):0.00000217043764705778):0.00000217043764705778):0.00104882071655019332):0.00968450947231623213	(n2988:0.00000217043764705778	((n3221:0.00112950436410615596	MULAG:0.00000217043764705778):0.00000217043764705778	(((n3004:0.00000217043764705778	n07AEP08:0.00288298939191721209):0.00000217043764705778	n2980:0.00000217043764705778):0.00000217043764705778	(n2973:0.00000217043764705778	(n2990:0.00000217043764705778	n07AEP06:0.00131947605784032843):0.00000217043764705778):0.00000217043764705778):0.00000217043764705778):0.00130947234361709236):0.00451491754898386381):0.01010351747982516681	((APTMA:0.00083174937854686650	APTMA2:0.00000217043764705778):0.00626078110054310508	(APTOW:0.00322766351697089098	APTHA:0.00110742156067533291):0.00086314372662416332):0.01814048023702571899):0.00379115272481559979	((CASCA:0.00082945173329174561	CASBE:0.00111152075165790775):0.00402574778403357036	(DRONO2:0.00000217043764705778	DRONO:0.00000217043764705778):0.00362745372813225424):0.00379115272481559979);
((((((AEPHI:0.00000217043764705778	n3757:0.00000217043764705778):0.00000217043764705778	(n2987:0.00000217043764705778	(n3011:0.00000217043764705778	(n2998:0.00089111508357779393	n2997:0.00000217043764705778):0.00000217043764705778):0.00000217043764705778):0.00108075260159584685):0.00000217043764705778	((((n08AEP07:0.00000217043764705778	n3220:0.00055499434817099849):0.00000217043764705778	((n3219:0.00000217043764705778	n1665:0.00000217043764705778):0.00000217043764705778	n2986:0.00111066967151220034):0.00000217043764705778):0.00000217043764705778	(((n1666:0.00000217043764705778	n3024:0.00000217043764705778):0.00000217043764705778	(n3222:0.00000217043764705778	n3025:0.00096829875842085360):0.00000217043764705778):0.00000217043764705778	(n07AEP05:0.00000217043764705778	n3026:0.00054167176876275915):0.00000217043764705778):0.00000217043764705778):0.00000217043764705778	n3258:0.00148387282098083953):0.00053938468913294479):0.00577691882803255466	(n2988:0.00000217043764705778	(((n3004:0.00000217043764705778	n07AEP08:0.00167135394204567301):0.00000217043764705778	n2980:0.00000217043764705778):0.00000217043764705778	((n2973:0.00000217043764705778	(n2990:0.00000217043764705778	n07AEP06:0.00108351146242184854):0.00000217043764705778):0.00000217043764705778	(n3221:0.00079383211295774153	MULAG:0.00000217043764705778):0.00000217043764705778):0.00000217043764705778):0.00053761623618636689):0.00244337888875759439):0.00995969514920207882	((APTMA:0.00028484437690759425	APTMA2:0.00000217043764705778):0.00575106034846612456	(APTOW:0.00334896860005147196	APTHA:0.00048424280847532723):0.00133282371774421835):0.01770305301923082164):0.00595370399919891748	((CASCA:0.00170188298802957530	CASBE:0.00084883831395484908):0.00253154175058914032	(DRONO2:0.00000217043764705778	DRONO:0.00000217043764705778):0.00319708585450935532):0.00595370399919891748);
((((n08AEP07:0.00000217043764705778	(n3220:0.00083522743475683916	(((n3219:0.00000217043764705778	n1665:0.00055051123048401669):0.00000217043764705778	n2986:0.00055290092682409387):0.00000217043764705778	(n3258:0.00119796226672141222	((n07AEP05:0.00000217043764705778	n3026:0.00000217043764705778):0.00000217043764705778	(((AEPHI:0.00032599220033922719	n3757:0.00000217043764705778):0.00000217043764705778	(n2998:0.00059976639049151917	(n3011:0.00000217043764705778	(n2997:0.00000217043764705778	n2987:0.00000217043764705778):0.00000217043764705778):0.00000217043764705778):0.00081157513460023399):0.00054052548684927870	((n1666:0.00000217043764705778	n3024:0.00000217043764705778):0.00000217043764705778	(n3222:0.00000217043764705778	n3025:0.00144286737412103951):0.00000217043764705778):0.00000217043764705778):0.00000217043764705778):0.00000217043764705778):0.00000217043764705778):0.00000217043764705778):0.00000217043764705778):0.00626352406727940982	(n2988:0.00000217043764705778	(n2980:0.00000217043764705778	(((n2973:0.00000217043764705778	(n2990:0.00000217043764705778	n07AEP06:0.00054274113708321404):0.00000217043764705778):0.00000217043764705778	(n3221:0.00118001351978157449	MULAG:0.00026974200945377875):0.00000217043764705778):0.00000217043764705778	(n3004:0.00000217043764705778	n07AEP08:0.00082139880152569996):0.00000217043764705778):0.00000217043764705778):0.00000217043764705778):0.00288064985055233418):0.00750540102888028020	((APTMA:0.00028315479998129489	APTMA2:0.00000217043764705778):0.00781809400375493325	(APTOW:0.00121257572393791615	APTHA:0.00071478561594923130):0.00105242475314250468):0.01549379426034060668):0.00610436892365091854	((CASCA:0.00190867662502094038	CASBE:0.00113032485731497665):0.00242862982659741971	(DRONO2:0.00000217043764705778	DRONO:0.00000217043764705778):0.00407339906717706351):0.00610436892365091854);
((((n3025:0.00048706186925021505	(((((n08AEP07:0.00000217043764705778	(n3220:0.00027430720346634029	((n3219:0.00041619699079036259	n1665:0.00027102147964846475):0.00000217043764705778	n2986:0.00110325711888514333):0.00000217043764705778):0.00000217043764705778):0.00000217043764705778	(n3258:0.00059192434040986465	(n07AEP05:0.00000217043764705778	n3026:0.00026864893466606164):0.00000217043764705778):0.00000217043764705778):0.00000217043764705778	((AEPHI:0.00000217043764705778	n3757:0.00000217043764705778):0.00000217043764705778	(n3011:0.00000217043764705778	((n2997:0.00000217043764705778	n2987:0.00000217043764705778):0.00000217043764705778	n2998:0.00058663341721376411):0.00000217043764705778):0.00053697679524487613):0.00026816157810299060):0.00000217043764705778	(n1666:0.00000217043764705778	n3024:0.00000217043764705778):0.00000217043764705778):0.00000217043764705778	n3222:0.00000217043764705778):0.00000217043764705778):0.00650286220240362325	(n2988:0.00000217043764705778	(n2980:0.00031995801203637392	(((n2973:0.00000217043764705778	(n2990:0.00000217043764705778	n07AEP06:0.00026847574979454650):0.00000217043764705778):0.00000217043764705778	(n3221:0.00156725812276227450	MULAG:0.00026680921510642027):0.00000217043764705778):0.00000217043764705778	(n3004:0.00000217043764705778	n07AEP08:0.00247478227655383888):0.00000217043764705778):0.00000217043764705778):0.00026674896130798897):0.00723262326021800045):0.00899929134737788294	((APTMA:0.00000217043764705778	APTMA2:0.00000217043764705778):0.00849807522614198785	(APTOW:0.00247615007759207110	APTHA:0.00000217043764705778):0.00177263658737989577):0.01863500411158999781):0.00542136057299230645	((CASCA:0.00189140632687490712	CASBE:0.00023993391178307543):0.00695951806309101726	(DRONO2:0.00000217043764705778	DRONO:0.00000217043764705778):0.00567162797164400771):0.00542136057299230645);
((((((((n3025:0.00049402394519549231	n3222:0.00000217043764705778):0.00000217043764705778	(((n2986:0.00027594707124854251	(n3220:0.00082889341918342694	n08AEP07:0.00000217043764705778):0.00000217043764705778):0.00000217043764705778	(n3219:0.00041549606058608168	n1665:0.00027281361083751388):0.00000217043764705778):0.00000217043764705778	(n3258:0.00119632761726649428	(n07AEP05:0.00000217043764705778	n3026:0.00000217043764705778):0.00000217043764705778):0.00000217043764705778):0.00000217043764705778):0.00000217043764705778	n1666:0.00000217043764705778):0.00000217043764705778	n3024:0.00000217043764705778):0.00080911937184568561	((AEPHI:0.00000217043764705778	n3757:0.00000217043764705778):0.00000217043764705778	(n2998:0.00029770444675111931	(n3011:0.00000217043764705778	(n2997:0.00000217043764705778	n2987:0.00000217043764705778):0.00000217043764705778):0.00000217043764705778):0.00080918615977755993):0.00000217043764705778):0.00658872686480281838	(n2988:0.00000217043764705778	(((n2973:0.00000217043764705778	(n2990:0.00000217043764705778	n07AEP06:0.00027015900692761892):0.00000217043764705778):0.00000217043764705778	(n2980:0.00000217043764705778	(n3221:0.00038491042885091807	MULAG:0.00080512256201274680):0.00000217043764705778):0.00000217043764705778):0.00000217043764705778	(n3004:0.00000217043764705778	n07AEP08:0.00287751517104437851):0.00000217043764705778):0.00000217043764705778):0.00351828977000512386):0.00884481612044334640	((APTOW:0.00357851062139618930	APTHA:0.00024404097107304798):0.00210477052625635680	(APTMA:0.00057486696313826385	APTMA2:0.00000217043764705778):0.00721554710419795072):0.01931578086560759022):0.00492671933946689858	((CASCA:0.00219573584291494345	CASBE:0.00113227384055154486):0.00329672386814851802	(DRONO2:0.00000217043764705778	DRONO:0.00000217043764705778):0.00584238915128551094):0.00492671933946689858);
((((APTOW:0.00345002808813147516	APTHA:0.00069272583936878514):0.00050829935854877165	(APTMA:0.00000217043764705778	APTMA2:0.00000217043764705778):0.00864033038014266376):0.01626004946910356366	((((((n08AEP07:0.00000217043764705778	n3220:0.00027938153792162065):0.00000217043764705778	(n2986:0.00027633774593196792	(n1665:0.00054950699853024499	n3219:0.00041572299925840659):0.00000217043764705778):0.00000217043764705778):0.00000217043764705778	((n1666:0.00000217043764705778	(n3024:0.00000217043764705778	(n3222:0.00000217043764705778	n3025:0.00000217043764705778):0.00000217043764705778):0.00000217043764705778):0.00000217043764705778	(n07AEP05:0.00000217043764705778	n3026:0.00081648160835640017):0.00000217043764705778):0.00000217043764705778):0.00000217043764705778	n3258:0.00119594671538032250):0.00081393821420245108	((n2998:0.00030050208128844691	(n3011:0.00000217043764705778	(n2987:0.00000217043764705778	n2997:0.00000217043764705778):0.00000217043764705778):0.00000217043764705778):0.00054188546374153690	(AEPHI:0.00000217043764705778	n3757:0.00000217043764705778):0.00000217043764705778):0.00000217043764705778):0.00595328524761533969	(n2988:0.00000217043764705778	(((n07AEP08:0.00214364343635486780	n3004:0.00000217043764705778):0.00000217043764705778	((n2973:0.00000217043764705778	(n2990:0.00000217043764705778	n07AEP06:0.00163682483768853057):0.00000217043764705778):0.00000217043764705778	(n3221:0.00118081254132954331	MULAG:0.00054129217892936597):0.00000217043764705778):0.00000217043764705778):0.00000217043764705778	n2980:0.00000217043764705778):0.00027016214429559745):0.00505142194649189392):0.00768422456632301704):0.00417490849684153901	((DRONO2:0.00000217043764705778	DRONO:0.00000217043764705778):0.00385984348633016967	(CASCA:0.00145069319636595092	CASBE:0.00171175796850390181):0.00552086089990183170):0.00417490849684153901);
((((APTOW:0.00276421124278291262	APTHA:0.00053704502929907770):0.00250722440876120951	(APTMA:0.00028284300347620279	APTMA2:0.00000217043764705778):0.00654425378041727755):0.01972818132946906750	((((n2998:0.00059486793497422121	(n3011:0.00000217043764705778	(n2987:0.00000217043764705778	n2997:0.00000217043764705778):0.00000217043764705778):0.00000217043764705778):0.00027008950765730166	(AEPHI:0.00097982691508358903	n3757:0.00000217043764705778):0.00027016292478513747):0.00000217043764705778	(((n1666:0.00000217043764705778	(n3025:0.00048201387637457024	n3222:0.00000217043764705778):0.00000217043764705778):0.00000217043764705778	n3024:0.00000217043764705778):0.00000217043764705778	((n08AEP07:0.00000217043764705778	((n2986:0.00166504314939363717	(n1665:0.00027187618339343092	n3219:0.00039903020129546405):0.00000217043764705778):0.00000217043764705778	n3220:0.00027623706777358002):0.00000217043764705778):0.00000217043764705778	(n3258:0.00148765746788471283	(n07AEP05:0.00000217043764705778	n3026:0.00081344519874973118):0.00000217043764705778):0.00000217043764705778):0.00000217043764705778):0.00108301172496960327):0.00562888058794000501	(n2988:0.00000217043764705778	((((n07AEP06:0.00081591471780394133	n2990:0.00000217043764705778):0.00000217043764705778	n2973:0.00000217043764705778):0.00000217043764705778	(n3221:0.00078834317275010279	MULAG:0.00027056620194376122):0.00000217043764705778):0.00000217043764705778	(n2980:0.00065543829707512768	(n07AEP08:0.00329861039053027045	n3004:0.00000217043764705778):0.00000217043764705778):0.00000217043764705778):0.00081013763609447858):0.00377050685039886490):0.00849155315785645425):0.00567475014372536678	((CASCA:0.00273632044088691030	CASBE:0.00082401730103482946):0.00440638648396294349	(DRONO2:0.00000217043764705778	DRONO:0.00000217043764705778):0.00602199056620445101):0.00567475014372536678);
((((APTOW:0.00300711885297867600	APTHA:0.00113447444673617811):0.00213823995426972498	(APTMA:0.00000217043764705778	APTMA2:0.00000217043764705778):0.00534086334032039898):0.01565231215317430813	((((n3011:0.00000217043764705778	((n2987:0.00000217043764705778	n2997:0.00000217043764705778):0.00000217043764705778	n2998:0.00207569421621974773):0.00000217043764705778):0.00081153188651674412	(AEPHI:0.00032798530359348410	n3757:0.00000217043764705778):0.00000217043764705778):0.00000217043764705778	((((n2986:0.00027472980756569458	(n1665:0.00000217043764705778	n3219:0.00041955088965636559):0.00000217043764705778):0.00000217043764705778	(n3220:0.00000217043764705778	n08AEP07:0.00000217043764705778):0.00000217043764705778):0.00000217043764705778	((n07AEP05:0.00000217043764705778	n3026:0.00054226285982638875):0.00000217043764705778	((n1666:0.00000217043764705778	(n3025:0.00049919919610909064	n3222:0.00000217043764705778):0.00000217043764705778):0.00000217043764705778	n3024:0.00000217043764705778):0.00000217043764705778):0.00000217043764705778):0.00000217043764705778	n3258:0.00089167978604507705):0.00081176446450896339):0.00820123404700740834	(n2988:0.00000217043764705778	(n2980:0.00000217043764705778	((n07AEP08:0.00168148206248451798	n3004:0.00000217043764705778):0.00000217043764705778	(((n07AEP06:0.00081926531078434868	n2990:0.00000217043764705778):0.00000217043764705778	n2973:0.00000217043764705778):0.00000217043764705778	(n3221:0.00038535861409401938	MULAG:0.00000217043764705778):0.00000217043764705778):0.00000217043764705778):0.00000217043764705778):0.00000217043764705778):0.00373943962930120034):0.00623245990194674047):0.00590889297468453947	((CASCA:0.00108318319857646814	CASBE:0.00113841205320349206):0.00253965493031383348	(DRONO2:0.00000217043764705778	DRONO:0.00000217043764705778):0.00750154367124998209):0.00590889297468453947);
((((APTOW:0.00360710174776868045	APTHA:0.00111477222391071027):0.00167624246271959364	(APTMA:0.00086467416414237760	APTMA2:0.00000217043764705778):0.00492080067131278609):0.02093384340882133501	(((((n2998:0.00059613323637181534	(n3011:0.00000217043764705778	n2997:0.00000217043764705778):0.00000217043764705778):0.00000217043764705778	n2987:0.00000217043764705778):0.00027118758183937924	(AEPHI:0.00000217043764705778	n3757:0.00000217043764705778):0.00000217043764705778):0.00000217043764705778	(((n2986:0.00055431325124078931	(n1665:0.00000217043764705778	n3219:0.00000217043764705778):0.00000217043764705778):0.00000217043764705778	(n3220:0.00027796281206054682	n08AEP07:0.00000217043764705778):0.00000217043764705778):0.00000217043764705778	((n3258:0.00149360893096801405	(n07AEP05:0.00000217043764705778	n3026:0.00000217043764705778):0.00000217043764705778):0.00000217043764705778	((n1666:0.00000217043764705778	(n3025:0.00096030072006686538	n3222:0.00000217043764705778):0.00000217043764705778):0.00000217043764705778	n3024:0.00000217043764705778):0.00000217043764705778):0.00000217043764705778):0.00054288125918833328):0.00714871237704827172	(n2988:0.00000217043764705778	(n2980:0.00032642241850261937	((n07AEP08:0.00211836823412148677	n3004:0.00000217043764705778):0.00000217043764705778	((n07AEP06:0.00219865291823168789	(n2990:0.00000217043764705778	n2973:0.00000217043764705778):0.00000217043764705778):0.00000217043764705778	(n3221:0.00117956433637588995	MULAG:0.00027115549148601755):0.00000217043764705778):0.00000217043764705778):0.00000217043764705778):0.00027131842512264221):0.00334191756647561275):0.01067953563256455150):0.00369221950275529535	((CASCA:0.00285019775617815271	CASBE:0.00141330035662878177):0.00519844374066295162	(DRONO2:0.00000217043764705778	DRONO:0.00000217043764705778):0.00390578427707645491):0.00369221950275529535);
((((APTOW:0.00302942255505863093	APTHA:0.00000217043764705778):0.00160341154087868332	(APTMA:0.00028828002807166297	APTMA2:0.00000217043764705778):0.00659830543484206215):0.01887872443388808469	(((((n2997:0.00000217043764705778	(n2987:0.00000217043764705778	n2998:0.00029478393890578321):0.00000217043764705778):0.00000217043764705778	n3011:0.00000217043764705778):0.00053738127026064836	(AEPHI:0.00032763364125899011	n3757:0.00000217043764705778):0.00026847858241546048):0.00000217043764705778	(((n07AEP05:0.00000217043764705778	n3026:0.00026955888293554904):0.00000217043764705778	((((n3220:0.00055139905520538415	n08AEP07:0.00000217043764705778):0.00000217043764705778	n2986:0.00000217043764705778):0.00000217043764705778	n1665:0.00000217043764705778):0.00000217043764705778	(n3219:0.00040329343611713106	n3258:0.00118230700803299057):0.00000217043764705778):0.00000217043764705778):0.00000217043764705778	((n3025:0.00000217043764705778	n3222:0.00000217043764705778):0.00000217043764705778	(n3024:0.00000217043764705778	n1666:0.00000217043764705778):0.00000217043764705778):0.00000217043764705778):0.00080653596835602236):0.00669095290084658831	(n2988:0.00000217043764705778	(n2980:0.00000217043764705778	((n07AEP08:0.00247051583053452088	n3004:0.00000217043764705778):0.00000217043764705778	((n2973:0.00000217043764705778	(n07AEP06:0.00107884486432738140	n2990:0.00000217043764705778):0.00000217043764705778):0.00000217043764705778	(n3221:0.00193773704401114448	MULAG:0.00026772349383025917):0.00000217043764705778):0.00000217043764705778):0.00000217043764705778):0.00107273364166195944):0.00408784383569507637):0.00754515237573751864):0.00462296139292682484	((CASCA:0.00025502884799176792	CASBE:0.00145731367646943235):0.00475020496663816627	(DRONO2:0.00000217043764705778	DRONO:0.00000217043764705778):0.00231592834693663749):0.00462296139292682484);
((((APTOW:0.00202703219982848602	APTHA:0.00126522157998222823):0.00060430816691258403	(APTMA:0.00028531137829933631	APTMA2:0.00000217043764705778):0.00828919166516316544):0.01811565458137068263	((((((n2997:0.00000217043764705778	n2987:0.00000217043764705778):0.00000217043764705778	n3011:0.00000217043764705778):0.00000217043764705778	n2998:0.00029902335604987159):0.00026946920335718877	(AEPHI:0.00033254286328348773	n3757:0.00000217043764705778):0.00053941806661834426):0.00000217043764705778	(((n07AEP05:0.00000217043764705778	n3026:0.00000217043764705778):0.00000217043764705778	((((n3220:0.00027735712771880504	n2986:0.00055335086984675960):0.00000217043764705778	(n3219:0.00000217043764705778	n1665:0.00027166451294607924):0.00000217043764705778):0.00000217043764705778	n08AEP07:0.00000217043764705778):0.00000217043764705778	n3258:0.00180104140362536574):0.00000217043764705778):0.00000217043764705778	(n1666:0.00000217043764705778	((n3025:0.00000217043764705778	n3222:0.00000217043764705778):0.00000217043764705778	n3024:0.00000217043764705778):0.00000217043764705778):0.00000217043764705778):0.00108069497357604497):0.00625943813564095938	(n2988:0.00000217043764705778	(n2980:0.00000217043764705778	(n3004:0.00000217043764705778	((n07AEP08:0.00305783112667935147	(n2973:0.00000217043764705778	(n07AEP06:0.00053708131126412137	n2990:0.00000217043764705778):0.00000217043764705778):0.00000217043764705778):0.00000217043764705778	(n3221:0.00353566580311392032	MULAG:0.00053529139332963364):0.00000217043764705778):0.00000217043764705778):0.00000217043764705778):0.00000217043764705778):0.00712960343158527791):0.00900903308108522843):0.00593076209955461977	((CASCA:0.00111879300454299844	CASBE:0.00171414909648757454):0.00356902861193233523	(DRONO2:0.00000217043764705778	DRONO:0.00000217043764705778):0.00459502542144074773):0.00593076209955461977);
((((APTOW:0.00248777589408509438	APTHA:0.00000217043764705778):0.00188081525658670250	(APTMA:0.00000217043764705778	APTMA2:0.00000217043764705778):0.00456409663958508988):0.02013713871913471593	((((n3011:0.00000217043764705778	(n2997:0.00000217043764705778	(n2998:0.00030082044606566605	n2987:0.00000217043764705778):0.00000217043764705778):0.00000217043764705778):0.00136046857068076923	(AEPHI:0.00000217043764705778	n3757:0.00000217043764705778):0.00027106337174432921):0.00000217043764705778	(((((n08AEP07:0.00000217043764705778	n3220:0.00084099103037747931):0.00000217043764705778	(n2986:0.00083538131659745079	(n3219:0.00083988563932370082	n1665:0.00027438908527085460):0.00000217043764705778):0.00000217043764705778):0.00000217043764705778	n3258:0.00060700703715861311):0.00000217043764705778	(n07AEP05:0.00000217043764705778	n3026:0.00000217043764705778):0.00000217043764705778):0.00000217043764705778	(n1666:0.00000217043764705778	((n3025:0.00000217043764705778	n3222:0.00000217043764705778):0.00000217043764705778	n3024:0.00000217043764705778):0.00000217043764705778):0.00000217043764705778):0.00027108733017699977):0.00524482266656247764	(n2988:0.00000217043764705778	(((n07AEP08:0.00126724591380841323	n3004:0.00000217043764705778):0.00000217043764705778	((n2973:0.00000217043764705778	(n07AEP06:0.00136208527239475201	n2990:0.00000217043764705778):0.00000217043764705778):0.00000217043764705778	(n3221:0.00158814687110113016	MULAG:0.00027087652219894600):0.00000217043764705778):0.00000217043764705778):0.00000217043764705778	n2980:0.00064393052829152134):0.00054093924647002727):0.00505850210367678101):0.00995775669186219764):0.00303361327275590131	((CASCA:0.00285178350139725281	CASBE:0.00171710670301695100):0.00179596912207082449	(DRONO2:0.00000217043764705778	DRONO:0.00000217043764705778):0.00535248105723132826):0.00303361327275590131);
((((APTOW:0.00443932159595580335	APTHA:0.00024523980620329972):0.00152092367382671012	(APTMA:0.00000217043764705778	APTMA2:0.00000217043764705778):0.00375688379441281107):0.01210421197246543991	(((((n3011:0.00000217043764705778	(n2997:0.00000217043764705778	n2987:0.00000217043764705778):0.00000217043764705778):0.00000217043764705778	n2998:0.00000217043764705778):0.00054088023001923390	(AEPHI:0.00065103719142036527	n3757:0.00000217043764705778):0.00054089889054991544):0.00000217043764705778	(((((n08AEP07:0.00000217043764705778	n3220:0.00083557678260066058):0.00000217043764705778	(n2986:0.00083013349100124405	(n3219:0.00084428799110643129	n1665:0.00000217043764705778):0.00000217043764705778):0.00000217043764705778):0.00000217043764705778	n3258:0.00121044596736226699):0.00000217043764705778	(n07AEP05:0.00000217043764705778	n3026:0.00081579722920955048):0.00000217043764705778):0.00000217043764705778	((n3025:0.00048389951577029657	n3222:0.00000217043764705778):0.00000217043764705778	(n3024:0.00000217043764705778	n1666:0.00000217043764705778):0.00000217043764705778):0.00000217043764705778):0.00108409076645491452):0.00554667955745074756	(n2988:0.00000217043764705778	((n07AEP08:0.00126908389148891031	n3004:0.00000217043764705778):0.00000217043764705778	(((n2973:0.00000217043764705778	(n07AEP06:0.00136364891769991700	n2990:0.00000217043764705778):0.00000217043764705778):0.00000217043764705778	(n3221:0.00118285386946060289	MULAG:0.00000217043764705778):0.00000217043764705778):0.00000217043764705778	n2980:0.00000217043764705778):0.00000217043764705778):0.00135609513222945534):0.00471233429851895206):0.01141492639146309343):0.00523510928022351187	((CASCA:0.00091171079447099218	CASBE:0.00142919397747040869):0.00380543545103136831	(DRONO2:0.00000217043764705778	DRONO:0.00000217043764705778):0.00420625983093939494):0.00523510928022351187);
((((APTOW:0.00253686893568174027	APTHA:0.00102406270661625472):0.00103699720113284996	(APTMA:0.00000217043764705778	APTMA2:0.00000217043764705778):0.00817023192230822461):0.02151019030018848019	((n08AEP07:0.00000217043764705778	(n3220:0.00083905950349832763	((n2986:0.00083926487660764535	(n3219:0.00041731649971343175	n1665:0.00000217043764705778):0.00000217043764705778):0.00000217043764705778	(n3258:0.00244578259987676596	((n07AEP05:0.00000217043764705778	n3026:0.00000217043764705778):0.00000217043764705778	(((n3025:0.00149840175190611995	n3222:0.00000217043764705778):0.00000217043764705778	(n3024:0.00000217043764705778	n1666:0.00000217043764705778):0.00000217043764705778):0.00000217043764705778	(((n3011:0.00000217043764705778	(n2997:0.00000217043764705778	n2987:0.00000217043764705778):0.00000217043764705778):0.00000217043764705778	n2998:0.00030236794426719449):0.00054451785997395696	(AEPHI:0.00134923153698767112	n3757:0.00000217043764705778):0.00000217043764705778):0.00027191859997322394):0.00000217043764705778):0.00000217043764705778):0.00000217043764705778):0.00000217043764705778):0.00000217043764705778):0.00860632175772252372	(n2988:0.00000217043764705778	(((n2973:0.00000217043764705778	(n07AEP06:0.00303257462105145908	n2990:0.00000217043764705778):0.00000217043764705778):0.00000217043764705778	(n3221:0.00078867056300502443	MULAG:0.00108840216203835629):0.00000217043764705778):0.00000217043764705778	(n2980:0.00000217043764705778	(n07AEP08:0.00249667404497053722	n3004:0.00000217043764705778):0.00000217043764705778):0.00000217043764705778):0.00054221535909356334):0.00248629428421460541):0.01139320393198040536):0.00431742195448460431	((CASCA:0.00147065289394075673	CASBE:0.00085333742816969438):0.00474364740941042497	(DRONO2:0.00000217043764705778	DRONO:0.00000217043764705778):0.00708845976003154386):0.00431742195448460431);
((((APTHA:0.00117241436767892668	APTOW:0.00241327848586506610):0.00087081933234964477	(APTMA:0.00056483472418336817	APTMA2:0.00000217043764705778):0.00726470286202365086):0.01619116583938725457	(((AEPHI:0.00000217043764705778	n3757:0.00000217043764705778):0.00026850051118704535	(((((n08AEP07:0.00000217043764705778	n3220:0.00027580205223886136):0.00000217043764705778	(n2986:0.00109977960502891732	(n3219:0.00000217043764705778	n1665:0.00054549083065070830):0.00000217043764705778):0.00000217043764705778):0.00000217043764705778	((n07AEP05:0.00000217043764705778	n3026:0.00026938242394710624):0.00000217043764705778	((n1666:0.00000217043764705778	n3024:0.00000217043764705778):0.00000217043764705778	(n3025:0.00000217043764705778	n3222:0.00000217043764705778):0.00000217043764705778):0.00000217043764705778):0.00000217043764705778):0.00000217043764705778	n3258:0.00089182766185834741):0.00080630050038377372	((n3011:0.00000217043764705778	(n2997:0.00000217043764705778	n2987:0.00000217043764705778):0.00000217043764705778):0.00000217043764705778	n2998:0.00059145035473726537):0.00000217043764705778):0.00000217043764705778):0.00648901444575117683	(n2988:0.00000217043764705778	((((n2973:0.00000217043764705778	(n07AEP06:0.00080874765064074339	n2990:0.00000217043764705778):0.00000217043764705778):0.00000217043764705778	(n3221:0.00078108277347898453	MULAG:0.00026809231386184054):0.00000217043764705778):0.00000217043764705778	(n07AEP08:0.00123548898079128399	n3004:0.00000217043764705778):0.00000217043764705778):0.00000217043764705778	n2980:0.00032577062373109018):0.00080357097514884230):0.00299030903869761675):0.00899917971269067161):0.00558010709526340042	((CASCA:0.00109753670993028825	CASBE:0.00054755238333794654):0.00528947043358128990	(DRONO2:0.00000217043764705778	DRONO:0.00000217043764705778):0.00619488563586633508):0.00558010709526340042);
((((APTMA:0.00000217043764705778	APTMA2:0.00000217043764705778):0.00685324751822315344	(APTOW:0.00416409457889649337	APTHA:0.00028279216344730205):0.00188607210275206459):0.01685730750033834560	((((n3757:0.00000217043764705778	AEPHI:0.00033721492556080607):0.00000217043764705778	((n3011:0.00000217043764705778	(n2998:0.00000217043764705778	n2997:0.00000217043764705778):0.00000217043764705778):0.00000217043764705778	n2987:0.00000217043764705778):0.00000217043764705778):0.00000217043764705778	(n3258:0.00149726779416911463	(((n1666:0.00000217043764705778	((n3222:0.00000217043764705778	n3025:0.00000217043764705778):0.00000217043764705778	n3024:0.00000217043764705778):0.00000217043764705778):0.00000217043764705778	((n08AEP07:0.00000217043764705778	n3220:0.00027554933131052544):0.00000217043764705778	(n2986:0.00055249460601417553	(n3219:0.00041778713124272993	n1665:0.00000217043764705778):0.00000217043764705778):0.00000217043764705778):0.00000217043764705778):0.00000217043764705778	(n3026:0.00027087574164769515	n07AEP05:0.00000217043764705778):0.00000217043764705778):0.00000217043764705778):0.00054045321824960706):0.00711364136239617945	(n2988:0.00000217043764705778	(n3004:0.00000217043764705778	((n07AEP08:0.00333174857969539785	((n3221:0.00241790646175912187	MULAG:0.00027018592441727270):0.00000217043764705778	(n07AEP06:0.00054158939060335975	(n2990:0.00000217043764705778	n2973:0.00000217043764705778):0.00000217043764705778):0.00000217043764705778):0.00000217043764705778):0.00000217043764705778	n2980:0.00032448508468967401):0.00000217043764705778):0.00026961767731946071):0.00376291925925350971):0.00903786017969062869):0.00630681411599505037	((CASCA:0.00175348090292815951	CASBE:0.00054229279454598499):0.00524994342610332447	(DRONO:0.00000217043764705778	DRONO2:0.00000217043764705778):0.00378385864525678916):0.00630681411599505037);
((((APTMA:0.00000217043764705778	APTMA2:0.00000217043764705778):0.00447634862439788821	(APTOW:0.00257700578259107901	APTHA:0.00095647606137744452):0.00124272500732612872):0.01451254611795707063	((((n3757:0.00000217043764705778	AEPHI:0.00000217043764705778):0.00000217043764705778	((n3011:0.00000217043764705778	(n2997:0.00000217043764705778	n2987:0.00000217043764705778):0.00000217043764705778):0.00000217043764705778	n2998:0.00029258692675834748):0.00053683574447862181):0.00000217043764705778	((n1666:0.00000217043764705778	((n3222:0.00000217043764705778	n3025:0.00048595101869005269):0.00000217043764705778	n3024:0.00000217043764705778):0.00000217043764705778):0.00000217043764705778	((n3258:0.00090000922834515323	((n08AEP07:0.00000217043764705778	n3220:0.00027506280407030710):0.00000217043764705778	(n2986:0.00054867298760741788	(n3219:0.00000217043764705778	n1665:0.00000217043764705778):0.00000217043764705778):0.00000217043764705778):0.00000217043764705778):0.00000217043764705778	(n3026:0.00026962788759788829	n07AEP05:0.00000217043764705778):0.00000217043764705778):0.00000217043764705778):0.00026830554128553277):0.00416514297137817076	(n2988:0.00000217043764705778	(n2980:0.00064488890174246166	((n07AEP08:0.00080800344177078039	n3004:0.00000217043764705778):0.00000217043764705778	((n3221:0.00197684408452908919	MULAG:0.00053482072722642511):0.00000217043764705778	(n07AEP06:0.00080681628029335506	(n2990:0.00000217043764705778	n2973:0.00000217043764705778):0.00000217043764705778):0.00000217043764705778):0.00000217043764705778):0.00000217043764705778):0.00080348833852768081):0.00434300981077693615):0.00920366110560305768):0.00516283413663464179	((CASCA:0.00145958139776291478	CASBE:0.00111972407079818058):0.00479599038745440187	(DRONO:0.00000217043764705778	DRONO2:0.00000217043764705778):0.00481117009206334396):0.00516283413663464179);
((((APTMA:0.00000217043764705778	APTMA2:0.00000217043764705778):0.00743845882258309821	(APTOW:0.00244310184987907601	APTHA:0.00054003368638760321):0.00119337118031379160):0.01942109716043631529	((((n3757:0.00000217043764705778	AEPHI:0.00098744053440058283):0.00026623315138413873	((n3011:0.00000217043764705778	(n2997:0.00000217043764705778	n2987:0.00000217043764705778):0.00000217043764705778):0.00000217043764705778	n2998:0.00058528802586201652):0.00053255691856084924):0.00000217043764705778	((n1666:0.00000217043764705778	((n3222:0.00000217043764705778	n3025:0.00096419004560328826):0.00000217043764705778	n3024:0.00000217043764705778):0.00000217043764705778):0.00000217043764705778	((n3258:0.00029508931470234535	((n08AEP07:0.00000217043764705778	n3220:0.00054878061104833792):0.00000217043764705778	((n2986:0.00000217043764705778	n3219:0.00041131050201213956):0.00000217043764705778	n1665:0.00000217043764705778):0.00000217043764705778):0.00000217043764705778):0.00000217043764705778	(n3026:0.00026672716316744426	n07AEP05:0.00000217043764705778):0.00000217043764705778):0.00000217043764705778):0.00079900100468118321):0.00490933088011529309	(n2988:0.00000217043764705778	(n2980:0.00000217043764705778	((n07AEP08:0.00122693648605815670	n3004:0.00000217043764705778):0.00000217043764705778	((n3221:0.00038643311918893562	MULAG:0.00079795309369797983):0.00000217043764705778	(n2973:0.00000217043764705778	(n07AEP06:0.00134442318088447837	n2990:0.00000217043764705778):0.00000217043764705778):0.00000217043764705778):0.00000217043764705778):0.00000217043764705778):0.00053189679653618631):0.00326046717780096662):0.00795101413907530960):0.00347747975505471353	((CASCA:0.00202092336944493514	CASBE:0.00081907757808582842):0.00435640292457949944	(DRONO:0.00000217043764705778	DRONO2:0.00000217043764705778):0.00454981581673568562):0.00347747975505471353);
((((APTMA:0.00028482835317660536	APTMA2:0.00000217043764705778):0.00798938811980959805	(APTOW:0.00356820960656315054	APTHA:0.00054144279195084436):0.00097098243714676476):0.01517237155989214180	((((n3757:0.00000217043764705778	AEPHI:0.00000217043764705778):0.00026857282783653361	((n3011:0.00000217043764705778	(n2997:0.00000217043764705778	n2987:0.00000217043764705778):0.00000217043764705778):0.00000217043764705778	n2998:0.00089127884831303723):0.00161798595155920291):0.00000217043764705778	((n1666:0.00000217043764705778	((n3222:0.00000217043764705778	n3025:0.00048817455396935787):0.00000217043764705778	n3024:0.00000217043764705778):0.00000217043764705778):0.00000217043764705778	((n3258:0.00210455536982771503	((n08AEP07:0.00000217043764705778	n3220:0.00082837159771929534):0.00000217043764705778	((n2986:0.00000217043764705778	n3219:0.00083991236779490180):0.00000217043764705778	n1665:0.00000217043764705778):0.00000217043764705778):0.00000217043764705778):0.00000217043764705778	(n3026:0.00081074994711732699	n07AEP05:0.00000217043764705778):0.00000217043764705778):0.00000217043764705778):0.00080699355571906917):0.00564580206624413876	(n2988:0.00000217043764705778	(n2980:0.00000217043764705778	((n07AEP08:0.00208649400274248109	n3004:0.00000217043764705778):0.00000217043764705778	((n3221:0.00078405330234237796	MULAG:0.00026780651064304965):0.00000217043764705778	(n2973:0.00000217043764705778	(n07AEP06:0.00190011406884880996	n2990:0.00000217043764705778):0.00000217043764705778):0.00000217043764705778):0.00000217043764705778):0.00000217043764705778):0.00080425727796642088):0.00259591231427114873):0.01321559321545120146):0.00346899785021680725	((CASCA:0.00307403810345916991	CASBE:0.00113534318527325879):0.00242649166991029761	(DRONO:0.00000217043764705778	DRONO2:0.00000217043764705778):0.00693912032532395095):0.00346899785021680725);
((((APTMA:0.00028351320064295521	APTMA2:0.00000217043764705778):0.00554788583847934131	(APTOW:0.00354279858100507022	APTHA:0.00000217043764705778):0.00163400411820863092):0.01354958486447188463	((((n3757:0.00000217043764705778	AEPHI:0.00033121867823569773):0.00053574633189945467	((n3011:0.00000217043764705778	(n2997:0.00000217043764705778	n2987:0.00000217043764705778):0.00000217043764705778):0.00000217043764705778	n2998:0.00089808440329530270):0.00026788350132606840):0.00000217043764705778	(((n08AEP07:0.00000217043764705778	n3220:0.00027378493537993129):0.00000217043764705778	(n2986:0.00082642669025954961	(n3219:0.00041837722612607527	n1665:0.00000217043764705778):0.00000217043764705778):0.00000217043764705778):0.00000217043764705778	((n3026:0.00026848142673941756	(n07AEP05:0.00000217043764705778	n3258:0.00059305475241858824):0.00000217043764705778):0.00000217043764705778	(n1666:0.00000217043764705778	((n3222:0.00000217043764705778	n3025:0.00000217043764705778):0.00000217043764705778	n3024:0.00000217043764705778):0.00000217043764705778):0.00000217043764705778):0.00000217043764705778):0.00107359905211846032):0.00499040413855906650	(n2988:0.00000217043764705778	(n2980:0.00000217043764705778	((n07AEP08:0.00212061539562672860	n3004:0.00000217043764705778):0.00000217043764705778	((n3221:0.00155254995700009253	MULAG:0.00053442268875680897):0.00000217043764705778	(n2973:0.00000217043764705778	(n07AEP06:0.00053739936656392357	n2990:0.00000217043764705778):0.00000217043764705778):0.00000217043764705778):0.00000217043764705778):0.00000217043764705778):0.00000217043764705778):0.00409451659577164413):0.00760005673249394050):0.00400835002653806682	((CASCA:0.00195412865687787790	CASBE:0.00112334946619462831):0.00206778983786228823	(DRONO:0.00000217043764705778	DRONO2:0.00000217043764705778):0.00766995060668684663):0.00400835002653806682);
((((APTMA:0.00028376334903869777	APTMA2:0.00000217043764705778):0.00735002207510828190	(APTOW:0.00235511941403654824	APTHA:0.00066593833568714294):0.00121099951562113404):0.02433128677250670502	((((n3757:0.00000217043764705778	AEPHI:0.00000217043764705778):0.00106932574924095388	((n3011:0.00000217043764705778	(n2997:0.00000217043764705778	n2987:0.00000217043764705778):0.00000217043764705778):0.00000217043764705778	n2998:0.00088964698296652503):0.00026667888615541148):0.00000217043764705778	(((((n08AEP07:0.00000217043764705778	n3220:0.00054839048503456920):0.00000217043764705778	(n2986:0.00027106093374726212	(n3219:0.00000217043764705778	n1665:0.00000217043764705778):0.00000217043764705778):0.00000217043764705778):0.00000217043764705778	(n3026:0.00026717762408403944	n07AEP05:0.00000217043764705778):0.00000217043764705778):0.00000217043764705778	n3258:0.00147808222826286578):0.00000217043764705778	(n1666:0.00000217043764705778	((n3222:0.00000217043764705778	n3025:0.00097887053925949075):0.00000217043764705778	n3024:0.00000217043764705778):0.00000217043764705778):0.00000217043764705778):0.00106935052242573543):0.00576630604973297437	(n2988:0.00000217043764705778	(n2980:0.00000217043764705778	((n07AEP08:0.00288273433287869170	n3004:0.00000217043764705778):0.00000217043764705778	((n3221:0.00116090816561802493	MULAG:0.00000217043764705778):0.00000217043764705778	(n2973:0.00000217043764705778	(n07AEP06:0.00134416771438595779	n2990:0.00000217043764705778):0.00000217043764705778):0.00000217043764705778):0.00000217043764705778):0.00000217043764705778):0.00000217043764705778):0.00583465433897915539):0.01170572236844525695):0.00441859821263669832	((CASCA:0.00264383558219363421	CASBE:0.00024944957910735441):0.00422408547709114852	(DRONO:0.00000217043764705778	DRONO2:0.00000217043764705778):0.00367686138096523941):0.00441859821263669832);
((((APTMA:0.00085640504963372722	APTMA2:0.00000217043764705778):0.00739118386479420582	(APTOW:0.00190664854567295424	APTHA:0.00138677442256336485):0.00190929274772977907):0.01512547557758524806	((n08AEP07:0.00000217043764705778	((n3220:0.00083950247195677130	(n2986:0.00000217043764705778	(n3219:0.00084124474191298471	n1665:0.00027462686034091975):0.00000217043764705778):0.00000217043764705778):0.00000217043764705778	((((n1666:0.00000217043764705778	((n3025:0.00100107038204655841	n3222:0.00000217043764705778):0.00000217043764705778	n3024:0.00000217043764705778):0.00000217043764705778):0.00000217043764705778	((n3757:0.00000217043764705778	AEPHI:0.00067199618397000601):0.00000217043764705778	((n2987:0.00000217043764705778	(n3011:0.00000217043764705778	n2997:0.00000217043764705778):0.00000217043764705778):0.00000217043764705778	n2998:0.00030422108722808795):0.00027136327133453725):0.00027136346696697984):0.00000217043764705778	(n3026:0.00000217043764705778	n07AEP05:0.00000217043764705778):0.00000217043764705778):0.00000217043764705778	n3258:0.00182486076790855595):0.00000217043764705778):0.00000217043764705778):0.00819511032865393764	(n2988:0.00000217043764705778	(n2980:0.00032738153318420655	(n3004:0.00000217043764705778	(((n3221:0.00119755514579448271	MULAG:0.00027012374247168568):0.00000217043764705778	(n2973:0.00000217043764705778	(n07AEP06:0.00136444861118306389	n2990:0.00000217043764705778):0.00000217043764705778):0.00000217043764705778):0.00000217043764705778	n07AEP08:0.00040811991678599833):0.00000217043764705778):0.00000217043764705778):0.00027023599110619605):0.00536700381842687615):0.00838300157616108862):0.00524893692406790038	((CASCA:0.00109767517529891384	CASBE:0.00027193891361125913):0.00398446799734167301	(DRONO:0.00000217043764705778	DRONO2:0.00000217043764705778):0.00386524227732500418):0.00524893692406790038);
((((APTMA:0.00057761969560273278	APTMA2:0.00000217043764705778):0.00735230717753031053	(APTOW:0.00260899675272909838	APTHA:0.00158831393622381771):0.00098695810613576881):0.02443361336777000181	((((n3757:0.00000217043764705778	AEPHI:0.00033325703434331579):0.00000217043764705778	((n3011:0.00000217043764705778	(n2997:0.00000217043764705778	n2987:0.00000217043764705778):0.00000217043764705778):0.00000217043764705778	n2998:0.00060373823647731086):0.00027397572818382517):0.00000217043764705778	((((n08AEP07:0.00000217043764705778	n3220:0.00000217043764705778):0.00000217043764705778	(n2986:0.00084112676816551794	(n3219:0.00000217043764705778	n1665:0.00027577980210289005):0.00000217043764705778):0.00000217043764705778):0.00000217043764705778	((n1666:0.00000217043764705778	((n3025:0.00000217043764705778	n3222:0.00000217043764705778):0.00000217043764705778	n3024:0.00000217043764705778):0.00000217043764705778):0.00000217043764705778	(n3026:0.00054896363708048079	n07AEP05:0.00000217043764705778):0.00000217043764705778):0.00000217043764705778):0.00000217043764705778	n3258:0.00180294431367402112):0.00109810769707378701):0.00701109194680666573	(n2988:0.00000217043764705778	(n2980:0.00033127703754214706	(((n3221:0.00078349509708278164	MULAG:0.00054541344950215600):0.00000217043764705778	(n2973:0.00000217043764705778	(n07AEP06:0.00109690082968955604	n2990:0.00000217043764705778):0.00000217043764705778):0.00000217043764705778):0.00000217043764705778	(n07AEP08:0.00084296305085238747	n3004:0.00000217043764705778):0.00000217043764705778):0.00000217043764705778):0.00000217043764705778):0.00457594936991359124):0.00959503885173540114):0.00545015398810861241	((CASCA:0.00089867606277072368	CASBE:0.00086994043460626041):0.00591948579396672780	(DRONO:0.00000217043764705778	DRONO2:0.00000217043764705778):0.00407468920763370303):0.00545015398810861241);
((((APTMA:0.00000217043764705778	APTMA2:0.00000217043764705778):0.00693367336567493261	(APTOW:0.00444852883403224018	APTHA:0.00082976998592702443):0.00132196603962085233):0.01586218267883440433	((((n3757:0.00000217043764705778	AEPHI:0.00032723176216293084):0.00054447180787251014	((n3011:0.00000217043764705778	(n2997:0.00000217043764705778	n2987:0.00000217043764705778):0.00000217043764705778):0.00000217043764705778	n2998:0.00000217043764705778):0.00027218175716479953):0.00000217043764705778	(((n08AEP07:0.00000217043764705778	n3220:0.00055766740449480926):0.00000217043764705778	(n2986:0.00055726679739288821	(n3219:0.00169795596656660054	n1665:0.00000217043764705778):0.00000217043764705778):0.00000217043764705778):0.00000217043764705778	((n3258:0.00120239578619750183	(n3025:0.00000217043764705778	n3222:0.00000217043764705778):0.00000217043764705778):0.00000217043764705778	((n3024:0.00000217043764705778	n1666:0.00000217043764705778):0.00000217043764705778	(n3026:0.00027255298614907767	n07AEP05:0.00000217043764705778):0.00000217043764705778):0.00000217043764705778):0.00000217043764705778):0.00191265138673254900):0.00986759610629393824	(n2988:0.00000217043764705778	(n2980:0.00098123667249635171	(((n3221:0.00039470447990937342	MULAG:0.00027211592355696318):0.00000217043764705778	(n2973:0.00000217043764705778	(n07AEP06:0.00164652279420803688	n2990:0.00000217043764705778):0.00000217043764705778):0.00000217043764705778):0.00000217043764705778	(n07AEP08:0.00294076021070881774	n3004:0.00000217043764705778):0.00000217043764705778):0.00000217043764705778):0.00000217043764705778):0.00480339087572630077):0.00866322025076365562):0.00518329234661891493	((CASCA:0.00171684809587740366	CASBE:0.00115517415233413112):0.00384355774691059115	(DRONO:0.00000217043764705778	DRONO2:0.00000217043764705778):0.00702876318635823824):0.00518329234661891493);
((((APTMA:0.00000217043764705778	APTMA2:0.00000217043764705778):0.00524966023683770718	(APTOW:0.00444764154466312667	APTHA:0.00030010132566874446):0.00118201557641622662):0.02101671627143373786	((((n3757:0.00000217043764705778	AEPHI:0.00000217043764705778):0.00027176824508952553	((n3011:0.00000217043764705778	(n2997:0.00000217043764705778	n2987:0.00000217043764705778):0.00000217043764705778):0.00000217043764705778	n2998:0.00030290206573063499):0.00109019632876877011):0.00000217043764705778	(((n3025:0.00000217043764705778	n3222:0.00000217043764705778):0.00000217043764705778	(n1666:0.00000217043764705778	n3024:0.00000217043764705778):0.00000217043764705778):0.00000217043764705778	((n3026:0.00000217043764705778	n07AEP05:0.00000217043764705778):0.00000217043764705778	(n3220:0.00055705361847440717	((n2986:0.00140065636201070170	(n3219:0.00000217043764705778	n1665:0.00055049400623601887):0.00000217043764705778):0.00000217043764705778	(n3258:0.00121103064084677006	n08AEP07:0.00000217043764705778):0.00000217043764705778):0.00000217043764705778):0.00000217043764705778):0.00000217043764705778):0.00054402296448658046):0.01087251666345501883	(n2988:0.00000217043764705778	(n2980:0.00033167352134809685	(((n3221:0.00117047690750268513	MULAG:0.00027167859164686092):0.00000217043764705778	(n2973:0.00000217043764705778	(n07AEP06:0.00027224110477580598	n2990:0.00000217043764705778):0.00000217043764705778):0.00000217043764705778):0.00000217043764705778	(n07AEP08:0.00085086347604867193	n3004:0.00000217043764705778):0.00000217043764705778):0.00000217043764705778):0.00027099063494043392):0.00409119800384838417):0.00703949786779611234):0.00542024992984276293	((CASCA:0.00177791277907183350	CASBE:0.00084793186047837704):0.00352560326158782474	(DRONO:0.00000217043764705778	DRONO2:0.00000217043764705778):0.00547880388717975845):0.00542024992984276293);
((((((((n3221:0.00080741969010543924	MULAG:0.00000217043764705778):0.00000217043764705778	((n2973:0.00000217043764705778	n2990:0.00000217043764705778):0.00000217043764705778	n07AEP06:0.00135423632434838407):0.00000217043764705778):0.00000217043764705778	(n3004:0.00000217043764705778	n07AEP08:0.00205208730522047321):0.00000217043764705778):0.00000217043764705778	n2980:0.00000217043764705778):0.00026789689482317871	n2988:0.00000217043764705778):0.00204819475113348541	(((n3222:0.00000217043764705778	n3025:0.00046851657405391208):0.00000217043764705778	(n3024:0.00000217043764705778	(n1666:0.00000217043764705778	(((n07AEP05:0.00000217043764705778	n3026:0.00026841762041089742):0.00000217043764705778	((n2986:0.00054507661495288486	(n3219:0.00041310086415755884	n1665:0.00000217043764705778):0.00000217043764705778):0.00000217043764705778	(n3220:0.00027410092510486846	n08AEP07:0.00000217043764705778):0.00000217043764705778):0.00000217043764705778):0.00000217043764705778	n3258:0.00058800242149734258):0.00000217043764705778):0.00000217043764705778):0.00000217043764705778):0.00053532112750210713	((n3757:0.00000217043764705778	AEPHI:0.00000217043764705778):0.00026741503811399201	(n2998:0.00147309184996228062	(n2987:0.00000217043764705778	(n3011:0.00000217043764705778	n2997:0.00000217043764705778):0.00000217043764705778):0.00000217043764705778):0.00026738161512981798):0.00000217043764705778):0.00515019164028943013):0.01158715511743686061	((APTOW:0.00188356890893869662	APTHA:0.00085759028998222549):0.00127925047543500365	(APTMA2:0.00000217043764705778	APTMA:0.00056294456915828431):0.00732035423069404400):0.01522562828670153204):0.00461339719931131483	((CASCA:0.00225520041102427165	CASBE:0.00083309302440609967):0.00591988677379746801	(DRONO2:0.00000217043764705778	DRONO:0.00000217043764705778):0.00585710803832491331):0.00461339719931131483);
((((APTHA:0.00061419506046360526	APTOW:0.00320051644640540487):0.00254645990763981665	(APTMA2:0.00000217043764705778	APTMA:0.00027853159187310575):0.00535106119178469213):0.01672906326675515504	((((((n2990:0.00000217043764705778	n2973:0.00000217043764705778):0.00000217043764705778	(n07AEP06:0.00107353367742424452	(n3221:0.00077823816402252462	MULAG:0.00026622080535812151):0.00000217043764705778):0.00000217043764705778):0.00000217043764705778	(n3004:0.00000217043764705778	n07AEP08:0.00208535457747739683):0.00000217043764705778):0.00000217043764705778	n2980:0.00000217043764705778):0.00106719208718913418	n2988:0.00000217043764705778):0.00316664148217741821	(((n1666:0.00000217043764705778	(((n3026:0.00026699927378350847	n07AEP05:0.00000217043764705778):0.00000217043764705778	(((n3219:0.00080775790292465029	n1665:0.00053915265119215249):0.00000217043764705778	(n3220:0.00109837366501782264	n2986:0.00054613668303204088):0.00000217043764705778):0.00000217043764705778	(n08AEP07:0.00000217043764705778	n3258:0.00117546164938464766):0.00000217043764705778):0.00000217043764705778):0.00000217043764705778	n3024:0.00000217043764705778):0.00000217043764705778):0.00000217043764705778	(n3222:0.00000217043764705778	n3025:0.00000217043764705778):0.00000217043764705778):0.00133511010809458084	((n3757:0.00000217043764705778	AEPHI:0.00032228131730147465):0.00000217043764705778	(n2998:0.00087188608720530515	(n3011:0.00000217043764705778	(n2997:0.00000217043764705778	n2987:0.00000217043764705778):0.00000217043764705778):0.00000217043764705778):0.00106742531082110680):0.00000217043764705778):0.00484924092463046106):0.01094218202225246891):0.00454220551669435972	((CASCA:0.00318787580320168936	CASBE:0.00052248516077750367):0.00353546854490432863	(DRONO2:0.00000217043764705778	DRONO:0.00000217043764705778):0.00465537885670533856):0.00454220551669435972);
(((((((((n07AEP06:0.00109451518934652143	n2990:0.00000217043764705778):0.00000217043764705778	n2973:0.00000217043764705778):0.00000217043764705778	(n3221:0.00120319219125452985	MULAG:0.00027074014638194487):0.00000217043764705778):0.00000217043764705778	(n07AEP08:0.00218079975013633952	n3004:0.00000217043764705778):0.00000217043764705778):0.00000217043764705778	n2980:0.00032694907600744994):0.00027091842190341914	n2988:0.00000217043764705778):0.00255269709964876758	(((n1666:0.00000217043764705778	(n3024:0.00000217043764705778	(n3222:0.00000217043764705778	n3025:0.00099897792390644296):0.00000217043764705778):0.00000217043764705778):0.00000217043764705778	((n3258:0.00153936757544502912	((n3220:0.00027885506735331027	n08AEP07:0.00000217043764705778):0.00000217043764705778	(n2986:0.00027766002621091673	(n3219:0.00000217043764705778	n1665:0.00055361482413713561):0.00000217043764705778):0.00000217043764705778):0.00000217043764705778):0.00000217043764705778	(n3026:0.00054602162809911400	n07AEP05:0.00000217043764705778):0.00000217043764705778):0.00000217043764705778):0.00136534428407527448	((n3757:0.00000217043764705778	AEPHI:0.00000217043764705778):0.00027213562491846003	(n2998:0.00060376112850573586	(n3011:0.00000217043764705778	(n2997:0.00000217043764705778	n2987:0.00000217043764705778):0.00000217043764705778):0.00000217043764705778):0.00081785770732961194):0.00000217043764705778):0.00867570506948273437):0.00777207887631857237	((APTOW:0.00274489712811302805	APTHA:0.00000217043764705778):0.00128688910217129903	(APTMA2:0.00000217043764705778	APTMA:0.00056569184844829795):0.00511030689523010902):0.01517526180196745317):0.00546827471184035008	((CASCA:0.00108937596291023338	CASBE:0.00054874152277296061):0.00576040358436274384	(DRONO2:0.00000217043764705778	DRONO:0.00000217043764705778):0.00445589432557752952):0.00546827471184035008);
(((((n3757:0.00000217043764705778	AEPHI:0.00065771112683466382):0.00053922482820053879	((n2998:0.00059369608836175086	(n3011:0.00000217043764705778	(n2997:0.00000217043764705778	n2987:0.00000217043764705778):0.00000217043764705778):0.00000217043764705778):0.00026948894420078203	((n3026:0.00054071184334918458	(n3258:0.00060119692446120433	n07AEP05:0.00000217043764705778):0.00000217043764705778):0.00000217043764705778	((n1666:0.00000217043764705778	(n3024:0.00000217043764705778	(n3222:0.00000217043764705778	n3025:0.00102781033472979389):0.00000217043764705778):0.00000217043764705778):0.00000217043764705778	((n3220:0.00027594135557271573	n08AEP07:0.00000217043764705778):0.00000217043764705778	(n2986:0.00082808082657285685	(n3219:0.00000217043764705778	n1665:0.00054737363387679912):0.00000217043764705778):0.00000217043764705778):0.00000217043764705778):0.00000217043764705778):0.00053929934683653727):0.00000217043764705778):0.00644255573957613729	(n2988:0.00000217043764705778	((n3004:0.00000217043764705778	(n07AEP08:0.00166806130539505514	((n3221:0.00077090006575559512	MULAG:0.00080694387143956825):0.00000217043764705778	(n2973:0.00000217043764705778	(n2990:0.00000217043764705778	n07AEP06:0.00027004518554057775):0.00000217043764705778):0.00000217043764705778):0.00000217043764705778):0.00000217043764705778):0.00000217043764705778	n2980:0.00032209276096518437):0.00000217043764705778):0.00338542136910895044):0.00958916915792477204	((APTOW:0.00412852434237930693	APTHA:0.00000217043764705778):0.00031713199405579315	(APTMA2:0.00000217043764705778	APTMA:0.00028220441310176480):0.00546571524567324510):0.01926037721395815541):0.00482024406569804380	((CASCA:0.00182481835400506980	CASBE:0.00111348029812437482):0.00375676917425235655	(DRONO2:0.00000217043764705778	DRONO:0.00000217043764705778):0.00549103965438204385):0.00482024406569804380);
((((((n3757:0.00000217043764705778	AEPHI:0.00099814054241388682):0.00027139264787560095	(n2998:0.00030123518546877690	(n3011:0.00000217043764705778	(n2997:0.00000217043764705778	n2987:0.00000217043764705778):0.00000217043764705778):0.00000217043764705778):0.00054344354526065315):0.00000217043764705778	(((((n3220:0.00083869178410706879	n08AEP07:0.00000217043764705778):0.00000217043764705778	(n2986:0.00112081269876413607	(n3219:0.00000217043764705778	n1665:0.00027569189696758761):0.00000217043764705778):0.00000217043764705778):0.00000217043764705778	(n1666:0.00000217043764705778	(n3024:0.00000217043764705778	(n3222:0.00000217043764705778	n3025:0.00193387240943937661):0.00000217043764705778):0.00000217043764705778):0.00000217043764705778):0.00000217043764705778	(n3026:0.00027209634223893927	n07AEP05:0.00000217043764705778):0.00000217043764705778):0.00000217043764705778	n3258:0.00089622342884290891):0.00081529797269792783):0.00756256071301284090	(n2988:0.00000217043764705778	((((n3221:0.00039873088514037882	MULAG:0.00027239079758476019):0.00000217043764705778	((n2990:0.00000217043764705778	n07AEP06:0.00082153350435278192):0.00000217043764705778	n2973:0.00000217043764705778):0.00000217043764705778):0.00000217043764705778	(n3004:0.00000217043764705778	n07AEP08:0.00333726126839829556):0.00000217043764705778):0.00000217043764705778	n2980:0.00000217043764705778):0.00000217043764705778):0.00280188727803022241):0.00929093914423590427	((APTOW:0.00475192243849236785	APTHA:0.00000217043764705778):0.00053148998938304783	(APTMA2:0.00000217043764705778	APTMA:0.00028632709828902071):0.00724054060614230839):0.01290799493335235970):0.00643148504659508784	((CASCA:0.00117993892302981139	CASBE:0.00144921865872528238):0.00485795972880290108	(DRONO2:0.00000217043764705778	DRONO:0.00000217043764705778):0.00490002535560292267):0.00643148504659508784);
((((((n3757:0.00000217043764705778	AEPHI:0.00033958778964127058):0.00109773017438168845	(n2998:0.00060886893761257508	(n3011:0.00000217043764705778	(n2997:0.00000217043764705778	n2987:0.00000217043764705778):0.00000217043764705778):0.00000217043764705778):0.00082336168722877345):0.00000217043764705778	((n1666:0.00000217043764705778	(n3024:0.00000217043764705778	(n3222:0.00000217043764705778	n3025:0.00000217043764705778):0.00000217043764705778):0.00000217043764705778):0.00000217043764705778	((n3026:0.00027463741371566366	n07AEP05:0.00000217043764705778):0.00000217043764705778	(n3258:0.00211295673138131319	((n3220:0.00113221200975998867	n08AEP07:0.00000217043764705778):0.00000217043764705778	(n2986:0.00056029612740647529	(n3219:0.00000217043764705778	n1665:0.00027674097576557629):0.00000217043764705778):0.00000217043764705778):0.00000217043764705778):0.00000217043764705778):0.00000217043764705778):0.00027383179733743006):0.00815740502394771833	(n2988:0.00000217043764705778	((((n3221:0.00282293072818902337	MULAG:0.00054723371412129362):0.00000217043764705778	((n2990:0.00000217043764705778	n07AEP06:0.00082597770217040546):0.00000217043764705778	n2973:0.00000217043764705778):0.00000217043764705778):0.00000217043764705778	(n3004:0.00000217043764705778	n07AEP08:0.00127764362789488319):0.00000217043764705778):0.00000217043764705778	n2980:0.00000217043764705778):0.00000217043764705778):0.00489899667283527022):0.00746764680554350916	((APTOW:0.00342264415069643132	APTHA:0.00076858986997517824):0.00000217043764705778	(APTMA2:0.00000217043764705778	APTMA:0.00057816595608535992):0.00908143506767483330):0.01880018579304723950):0.00516631554360959689	((CASCA:0.00250425312524127754	CASBE:0.00202070096765141977):0.00393252600366271118	(DRONO2:0.00000217043764705778	DRONO:0.00000217043764705778):0.00559393142489092270):0.00516631554360959689);
((((((n3757:0.00000217043764705778	AEPHI:0.00066799035584279656):0.00000217043764705778	(n2998:0.00090034526057777169	(n3011:0.00000217043764705778	(n2997:0.00000217043764705778	n2987:0.00000217043764705778):0.00000217043764705778):0.00000217043764705778):0.00081579698825285935):0.00000217043764705778	(((n3222:0.00000217043764705778	n3025:0.00000217043764705778):0.00000217043764705778	(n1666:0.00000217043764705778	n3024:0.00000217043764705778):0.00000217043764705778):0.00000217043764705778	((n3026:0.00136499566056871792	n07AEP05:0.00000217043764705778):0.00000217043764705778	(n3220:0.00138961072599221827	((n2986:0.00083337157905153802	(n3219:0.00000217043764705778	n1665:0.00082630861916446914):0.00000217043764705778):0.00000217043764705778	(n08AEP07:0.00000217043764705778	n3258:0.00120925189276727412):0.00000217043764705778):0.00000217043764705778):0.00000217043764705778):0.00000217043764705778):0.00136035571777785641):0.00857194630369106057	(n2988:0.00000217043764705778	((((n3221:0.00120063930753308286	MULAG:0.00108678014016844312):0.00000217043764705778	((n2990:0.00000217043764705778	n07AEP06:0.00109324286937447532):0.00000217043764705778	n2973:0.00000217043764705778):0.00000217043764705778):0.00000217043764705778	(n3004:0.00000217043764705778	n07AEP08:0.00176106298704525118):0.00000217043764705778):0.00000217043764705778	n2980:0.00032469935025489596):0.00000217043764705778):0.00322777474041501021):0.00738817567801422753	((APTOW:0.00467966487766158668	APTHA:0.00000217043764705778):0.00132684014023373817	(APTMA2:0.00000217043764705778	APTMA:0.00000217043764705778):0.00539981106233993185):0.01673465599192278802):0.00444440847777428146	((CASCA:0.00271184151746714898	CASBE:0.00083137042005098196):0.00570267082233418682	(DRONO2:0.00000217043764705778	DRONO:0.00000217043764705778):0.00715366987802132023):0.00444440847777428146);
((((((n3757:0.00000217043764705778	AEPHI:0.00032880153320071463):0.00000217043764705778	(n3011:0.00000217043764705778	((n2997:0.00000217043764705778	n2987:0.00000217043764705778):0.00000217043764705778	n2998:0.00000217043764705778):0.00000217043764705778):0.00000217043764705778):0.00000217043764705778	(((n3222:0.00000217043764705778	n3025:0.00098878063461217778):0.00000217043764705778	(n1666:0.00000217043764705778	n3024:0.00000217043764705778):0.00000217043764705778):0.00000217043764705778	((n3258:0.00180992123122838402	((n08AEP07:0.00000217043764705778	n3220:0.00055409646559097898):0.00000217043764705778	(n2986:0.00027652877780379837	(n3219:0.00041913945051791427	n1665:0.00082801131622162931):0.00000217043764705778):0.00000217043764705778):0.00000217043764705778):0.00000217043764705778	(n3026:0.00027052035880199875	n07AEP05:0.00000217043764705778):0.00000217043764705778):0.00000217043764705778):0.00026962396784493172):0.00853606322025196075	(n2988:0.00000217043764705778	(((n3221:0.00039924754572970674	(MULAG:0.00027019196498316665	((n2990:0.00000217043764705778	n07AEP06:0.00135916342037662201):0.00000217043764705778	n2973:0.00000217043764705778):0.00000217043764705778):0.00000217043764705778):0.00000217043764705778	(n3004:0.00000217043764705778	n07AEP08:0.00213099004082142147):0.00000217043764705778):0.00000217043764705778	n2980:0.00000217043764705778):0.00054076452792449438):0.00338406275146578908):0.00950363863224855561	((APTOW:0.00178285893358843552	APTHA:0.00179667605825621917):0.00062936478314726729	(APTMA2:0.00000217043764705778	APTMA:0.00028432259503383443):0.00675002330862040090):0.02055953809633995211):0.00408152183971176134	((CASCA:0.00072908303575696342	CASBE:0.00323603706696199258):0.00223950006111439063	(DRONO2:0.00000217043764705778	DRONO:0.00000217043764705778):0.00629890754349334003):0.00408152183971176134);
((((((n3757:0.00000217043764705778	AEPHI:0.00032751928409562107):0.00053653038489494210	(n2998:0.00059632124998665944	(n3011:0.00000217043764705778	(n2997:0.00000217043764705778	n2987:0.00000217043764705778):0.00000217043764705778):0.00000217043764705778):0.00107472807747218042):0.00000217043764705778	(((n3222:0.00000217043764705778	n3025:0.00047388863667000849):0.00000217043764705778	(n1666:0.00000217043764705778	n3024:0.00000217043764705778):0.00000217043764705778):0.00000217043764705778	((n3258:0.00088108666353620363	((n08AEP07:0.00000217043764705778	n3220:0.00055237495243427566):0.00000217043764705778	((n2986:0.00054815299942490969	n3219:0.00041267180655825316):0.00000217043764705778	n1665:0.00000217043764705778):0.00000217043764705778):0.00000217043764705778):0.00000217043764705778	(n3026:0.00080835246505673436	n07AEP05:0.00000217043764705778):0.00000217043764705778):0.00000217043764705778):0.00107420255403186944):0.00584956028291802599	(n2988:0.00000217043764705778	(((((n2990:0.00000217043764705778	n07AEP06:0.00053964362176817571):0.00000217043764705778	n2973:0.00000217043764705778):0.00000217043764705778	(n3221:0.00195977509394796266	MULAG:0.00000217043764705778):0.00000217043764705778):0.00000217043764705778	(n3004:0.00000217043764705778	n07AEP08:0.00205256443229011928):0.00000217043764705778):0.00000217043764705778	n2980:0.00032840504234997144):0.00000217043764705778):0.00479889150299882359):0.00859445807342026219	((APTOW:0.00408203921282276720	APTHA:0.00145552774901222580):0.00091124176612626835	(APTMA2:0.00000217043764705778	APTMA:0.00000217043764705778):0.00632289861494809285):0.01442013927998778491):0.00462667541453734305	((CASCA:0.00084191327895198381	CASBE:0.00114016422897725311):0.00377023050165603947	(DRONO2:0.00000217043764705778	DRONO:0.00000217043764705778):0.00436738069147218043):0.00462667541453734305);
((((((n3757:0.00000217043764705778	AEPHI:0.00033237895308973960):0.00026815274337760650	(n2998:0.00000217043764705778	(n3011:0.00000217043764705778	(n2997:0.00000217043764705778	n2987:0.00000217043764705778):0.00000217043764705778):0.00000217043764705778):0.00080565035167576315):0.00000217043764705778	((n1666:0.00000217043764705778	(n3024:0.00000217043764705778	(n3222:0.00000217043764705778	n3025:0.00047276141549865608):0.00000217043764705778):0.00000217043764705778):0.00000217043764705778	((((n3258:0.00118075673144137127	n08AEP07:0.00000217043764705778):0.00000217043764705778	n3220:0.00055010126301987714):0.00000217043764705778	((n2986:0.00082097613930525641	n3219:0.00000217043764705778):0.00000217043764705778	n1665:0.00027192779859948926):0.00000217043764705778):0.00000217043764705778	(n3026:0.00026828507526124266	n07AEP05:0.00000217043764705778):0.00000217043764705778):0.00000217043764705778):0.00107483624249858829):0.00671903279183059306	(n2988:0.00000217043764705778	(((((n2990:0.00000217043764705778	n07AEP06:0.00054013444618691831):0.00000217043764705778	n2973:0.00000217043764705778):0.00000217043764705778	(n3221:0.00038491729930225006	MULAG:0.00026820068856402054):0.00000217043764705778):0.00000217043764705778	(n3004:0.00000217043764705778	n07AEP08:0.00249989568647411217):0.00000217043764705778):0.00000217043764705778	n2980:0.00000217043764705778):0.00053639991230633498):0.00340969243556773485):0.00994067700961706949	((APTOW:0.00454488772221883774	APTHA:0.00070720723023805730):0.00038921087271550595	(APTMA2:0.00000217043764705778	APTMA:0.00000217043764705778):0.00698062146870973704):0.02077788561238209930):0.00502122711696170038	((CASCA:0.00177750963979914816	CASBE:0.00142092794201126088):0.00502384134883628215	(DRONO2:0.00000217043764705778	DRONO:0.00000217043764705778):0.00550910692644038680):0.00502122711696170038);
((((((n2998:0.00059436358454510914	((n2997:0.00000217043764705778	n2987:0.00000217043764705778):0.00000217043764705778	n3011:0.00000217043764705778):0.00000217043764705778):0.00080929139129872960	(AEPHI:0.00000217043764705778	n3757:0.00000217043764705778):0.00026924374852157432):0.00000217043764705778	((n3220:0.00055659628267090721	(((n3219:0.00041565724002970634	n1665:0.00027299416898654821):0.00000217043764705778	n2986:0.00082638064431952995):0.00000217043764705778	n08AEP07:0.00000217043764705778):0.00000217043764705778):0.00000217043764705778	(((n3024:0.00000217043764705778	((n3025:0.00096870104949117806	n3222:0.00000217043764705778):0.00000217043764705778	n1666:0.00000217043764705778):0.00000217043764705778):0.00000217043764705778	(n07AEP05:0.00000217043764705778	n3026:0.00000217043764705778):0.00000217043764705778):0.00000217043764705778	n3258:0.00059265028274578968):0.00000217043764705778):0.00107925261652418755):0.00650385270222611240	((((n07AEP08:0.00245670900689302354	n3004:0.00000217043764705778):0.00000217043764705778	((n2973:0.00000217043764705778	(n07AEP06:0.00134745562293351337	n2990:0.00000217043764705778):0.00000217043764705778):0.00000217043764705778	(MULAG:0.00026768786693599371	n3221:0.00038867025924866299):0.00000217043764705778):0.00000217043764705778):0.00000217043764705778	n2980:0.00096769290259256409):0.00026742781345614038	n2988:0.00000217043764705778):0.00345730331299059189):0.00969244227225446106	((APTMA:0.00000217043764705778	APTMA2:0.00000217043764705778):0.00345386003088087945	(APTOW:0.00227076142869105362	APTHA:0.00156667904012398884):0.00103155386132331361):0.01806086969986415991):0.00819212961090222749	((CASBE:0.00028160818722534371	CASCA:0.00057155718344348739):0.00374503485742699134	(DRONO:0.00000217043764705778	DRONO2:0.00000217043764705778):0.00728961338656100664):0.00819212961090222749);
((((((n2998:0.00090416958529628054	(n2987:0.00000217043764705778	(n3011:0.00000217043764705778	n2997:0.00000217043764705778):0.00000217043764705778):0.00000217043764705778):0.00000217043764705778	(AEPHI:0.00032817886286577112	n3757:0.00000217043764705778):0.00026806507346483957):0.00000217043764705778	((n3024:0.00000217043764705778	((n3025:0.00000217043764705778	n3222:0.00000217043764705778):0.00000217043764705778	n1666:0.00000217043764705778):0.00000217043764705778):0.00000217043764705778	(((n07AEP05:0.00000217043764705778	n3026:0.00000217043764705778):0.00000217043764705778	n3258:0.00212434823686226707):0.00000217043764705778	(((n3219:0.00085201056411749376	n1665:0.00055091872096696415):0.00000217043764705778	n2986:0.00083311461971698523):0.00000217043764705778	(n08AEP07:0.00000217043764705778	n3220:0.00000217043764705778):0.00000217043764705778):0.00000217043764705778):0.00000217043764705778):0.00080536695785868968):0.00638038139819064459	((((n07AEP08:0.00210446818001802779	n3004:0.00000217043764705778):0.00000217043764705778	((n2973:0.00000217043764705778	(n07AEP06:0.00162833578955887950	n2990:0.00000217043764705778):0.00000217043764705778):0.00000217043764705778	(MULAG:0.00026800572967310290	n3221:0.00078806707554418445):0.00000217043764705778):0.00000217043764705778):0.00000217043764705778	n2980:0.00000217043764705778):0.00000217043764705778	n2988:0.00000217043764705778):0.00467738881977425823):0.00910150057423436687	((APTMA:0.00057515460585640923	APTMA2:0.00000217043764705778):0.00589247890355838744	(APTOW:0.00377857490204526556	APTHA:0.00090234420253223774):0.00156071834635289905):0.01912495088277433794):0.00573935203050525596	((CASBE:0.00173789878880143051	CASCA:0.00116962943738243555):0.00316821044072459904	(DRONO:0.00000217043764705778	DRONO2:0.00000217043764705778):0.00569326903244697386):0.00573935203050525596);
((((((n2998:0.00029758848017621340	(n3011:0.00000217043764705778	(n2997:0.00000217043764705778	n2987:0.00000217043764705778):0.00000217043764705778):0.00000217043764705778):0.00108441678289359104	(AEPHI:0.00032770812420964990	n3757:0.00000217043764705778):0.00000217043764705778):0.00000217043764705778	(((((n3219:0.00042696900387878957	n1665:0.00027233414004365207):0.00000217043764705778	n2986:0.00027689723620682262):0.00000217043764705778	(n08AEP07:0.00000217043764705778	n3220:0.00111497775155101680):0.00000217043764705778):0.00000217043764705778	((n3024:0.00000217043764705778	((n3025:0.00000217043764705778	n3222:0.00000217043764705778):0.00000217043764705778	n1666:0.00000217043764705778):0.00000217043764705778):0.00000217043764705778	(n07AEP05:0.00000217043764705778	n3026:0.00081571798219182839):0.00000217043764705778):0.00000217043764705778):0.00000217043764705778	n3258:0.00090486945977461192):0.00162809965171802160):0.00465735446420218434	((((n07AEP08:0.00293403126595192035	n3004:0.00000217043764705778):0.00000217043764705778	((n2973:0.00000217043764705778	(n07AEP06:0.00162985436292857806	n2990:0.00000217043764705778):0.00000217043764705778):0.00000217043764705778	(MULAG:0.00053892490330059489	n3221:0.00078183775325636599):0.00000217043764705778):0.00000217043764705778):0.00000217043764705778	n2980:0.00000217043764705778):0.00053941594706276763	n2988:0.00000217043764705778):0.00544137604003009420):0.00824574004820482001	((APTMA:0.00000217043764705778	APTMA2:0.00000217043764705778):0.00700997989561900035	(APTOW:0.00237083076047111055	APTHA:0.00092827092649126351):0.00155169004862051050):0.01395602025835044821):0.00343751640321548124	((CASBE:0.00112915290170928907	CASCA:0.00177252336876041329):0.00523329757159934558	(DRONO:0.00000217043764705778	DRONO2:0.00000217043764705778):0.00388315650693624517):0.00343751640321548124);
((((((n2998:0.00060245918989239951	(n3011:0.00000217043764705778	(n2997:0.00000217043764705778	n2987:0.00000217043764705778):0.00000217043764705778):0.00000217043764705778):0.00081222094167212548	(AEPHI:0.00000217043764705778	n3757:0.00000217043764705778):0.00054032361261017981):0.00000217043764705778	(((n3025:0.00000217043764705778	n3222:0.00000217043764705778):0.00000217043764705778	(n1666:0.00000217043764705778	n3024:0.00000217043764705778):0.00000217043764705778):0.00000217043764705778	((n3258:0.00181867888422178586	(n07AEP05:0.00000217043764705778	n3026:0.00027052781976455160):0.00000217043764705778):0.00000217043764705778	(((n3219:0.00126748368636882638	n1665:0.00027357471591925824):0.00000217043764705778	n2986:0.00027592213384098658):0.00000217043764705778	(n08AEP07:0.00000217043764705778	n3220:0.00195771930566920882):0.00000217043764705778):0.00000217043764705778):0.00000217043764705778):0.00108305588436473040):0.00819171228373717988	((((n07AEP08:0.00256163448649267614	n3004:0.00000217043764705778):0.00000217043764705778	((n2973:0.00000217043764705778	(n07AEP06:0.00164063212299643264	n2990:0.00000217043764705778):0.00000217043764705778):0.00000217043764705778	(MULAG:0.00000217043764705778	n3221:0.00196397814284754359):0.00000217043764705778):0.00000217043764705778):0.00000217043764705778	n2980:0.00066429256402140144):0.00026969502696134204	n2988:0.00000217043764705778):0.00238761804395082105):0.00686062841566516170	((APTMA:0.00000217043764705778	APTMA2:0.00000217043764705778):0.00939563611719175691	(APTOW:0.00130287803305943577	APTHA:0.00034064072496875047):0.00104013445751745238):0.01724759584552340227):0.00591958245677108846	((CASBE:0.00083885166528077074	CASCA:0.00108062795081885943):0.00599246659259565408	(DRONO:0.00000217043764705778	DRONO2:0.00000217043764705778):0.00440725232407851181):0.00591958245677108846);
((((((n2998:0.00118659201324777157	(n3011:0.00000217043764705778	(n2997:0.00000217043764705778	n2987:0.00000217043764705778):0.00000217043764705778):0.00000217043764705778):0.00134814190758159817	(AEPHI:0.00065703679545095353	n3757:0.00000217043764705778):0.00026882363998518937):0.00000217043764705778	(((((n3219:0.00041589623379043760	n1665:0.00000217043764705778):0.00000217043764705778	n2986:0.00055173425336525815):0.00000217043764705778	(n08AEP07:0.00000217043764705778	n3220:0.00082701411779879106):0.00000217043764705778):0.00000217043764705778	((n1666:0.00000217043764705778	(n3024:0.00000217043764705778	n3025:0.00000217043764705778):0.00000217043764705778):0.00000217043764705778	(n07AEP05:0.00000217043764705778	n3026:0.00000217043764705778):0.00000217043764705778):0.00000217043764705778):0.00000217043764705778	(n3222:0.00000217043764705778	n3258:0.00149817726363308179):0.00000217043764705778):0.00080769926064018787):0.00966808711409941623	((((n07AEP08:0.00081231509806026995	n3004:0.00000217043764705778):0.00000217043764705778	((n2973:0.00000217043764705778	(n07AEP06:0.00053992227302428176	n2990:0.00000217043764705778):0.00000217043764705778):0.00000217043764705778	(MULAG:0.00000217043764705778	n3221:0.00038151859530298612):0.00000217043764705778):0.00000217043764705778):0.00000217043764705778	n2980:0.00032390263803891412):0.00000217043764705778	n2988:0.00000217043764705778):0.00566118710444033814):0.00925987146552256606	((APTMA:0.00000217043764705778	APTMA2:0.00000217043764705778):0.00667615794943972329	(APTOW:0.00275622551766923751	APTHA:0.00025576745432224780):0.00108538788331351277):0.01789219107554903751):0.00409337405483115729	((CASBE:0.00112129950273154072	CASCA:0.00204516149605780051):0.00519989561515782264	(DRONO:0.00000217043764705778	DRONO2:0.00000217043764705778):0.00690994638044947415):0.00409337405483115729);
((((((n2998:0.00058972661272761794	(n3011:0.00000217043764705778	(n2997:0.00000217043764705778	n2987:0.00000217043764705778):0.00000217043764705778):0.00000217043764705778):0.00133665583169186833	(AEPHI:0.00032754493102630074	n3757:0.00000217043764705778):0.00053306924311451957):0.00000217043764705778	(n3258:0.00148137012574494232	((((n3219:0.00040150077458414791	n1665:0.00026939208952496261):0.00000217043764705778	n2986:0.00081866862930768890):0.00000217043764705778	(n08AEP07:0.00000217043764705778	n3220:0.00082194011071219327):0.00000217043764705778):0.00000217043764705778	((n07AEP05:0.00000217043764705778	n3026:0.00026707158723122460):0.00000217043764705778	(n1666:0.00000217043764705778	(n3024:0.00000217043764705778	(n3025:0.00047949602992541132	n3222:0.00000217043764705778):0.00000217043764705778):0.00000217043764705778):0.00000217043764705778):0.00000217043764705778):0.00000217043764705778):0.00053302252281868664):0.00677831778455849788	((((n07AEP08:0.00127939233527413882	n3004:0.00000217043764705778):0.00000217043764705778	((n2973:0.00000217043764705778	(n07AEP06:0.00053690080756835213	n2990:0.00000217043764705778):0.00000217043764705778):0.00000217043764705778	(MULAG:0.00053545995136656643	n3221:0.00077473307701057565):0.00000217043764705778):0.00000217043764705778):0.00000217043764705778	n2980:0.00096611376828088314):0.00026688649187209219	n2988:0.00000217043764705778):0.00296916324748893942):0.00929520819526177301	((APTMA:0.00028209241606782332	APTMA2:0.00000217043764705778):0.00685155702157481082	(APTOW:0.00386847707026005292	APTHA:0.00000217043764705778):0.00138397086913771882):0.01928448022387301355):0.00767426371469816324	((CASBE:0.00139239230019329546	CASCA:0.00230395509718065057):0.00620121897415446249	(DRONO:0.00000217043764705778	DRONO2:0.00000217043764705778):0.00734813604097085508):0.00767426371469816324);
((((((n2998:0.00059438442031778404	(n3011:0.00000217043764705778	(n2997:0.00000217043764705778	n2987:0.00000217043764705778):0.00000217043764705778):0.00000217043764705778):0.00163527598255869895	(AEPHI:0.00032585319879918656	n3757:0.00000217043764705778):0.00000217043764705778):0.00000217043764705778	(((n1665:0.00000217043764705778	n3219:0.00000217043764705778):0.00000217043764705778	n2986:0.00111515423064066882):0.00000217043764705778	(((n3025:0.00048192046529215501	n3222:0.00000217043764705778):0.00000217043764705778	n3258:0.00269952298957639586):0.00000217043764705778	((n08AEP07:0.00000217043764705778	n3220:0.00139719976742762970):0.00000217043764705778	(n3024:0.00000217043764705778	(n1666:0.00000217043764705778	(n07AEP05:0.00000217043764705778	n3026:0.00081651946256186352):0.00000217043764705778):0.00000217043764705778):0.00000217043764705778):0.00000217043764705778):0.00000217043764705778):0.00163391661178733977):0.00694464720506534228	((((n07AEP08:0.00331455752158476375	n3004:0.00000217043764705778):0.00000217043764705778	((n2973:0.00000217043764705778	(n07AEP06:0.00136603762504242479	n2990:0.00000217043764705778):0.00000217043764705778):0.00000217043764705778	(MULAG:0.00027083954130225680	n3221:0.00158748585392299961):0.00000217043764705778):0.00000217043764705778):0.00000217043764705778	n2980:0.00000217043764705778):0.00054172684672564974	n2988:0.00000217043764705778):0.00283863248000979645):0.01059268053830592082	((APTMA:0.00000217043764705778	APTMA2:0.00000217043764705778):0.00489587143954947016	(APTOW:0.00279321430160898217	APTHA:0.00082847425550798169):0.00156617467311038669):0.01823664565585720460):0.00630283317870791553	((CASBE:0.00085497829330317141	CASCA:0.00176865752591526520):0.00569923553413227528	(DRONO:0.00000217043764705778	DRONO2:0.00000217043764705778):0.00526197138237302110):0.00630283317870791553);
((((APTMA:0.00028084224908917713	APTMA2:0.00000217043764705778):0.00523351312561240543	(APTOW:0.00215650006417692896	APTHA:0.00000217043764705778):0.00111346531924411910):0.01316606134822075752	((((n2998:0.00058964382397369672	(n3011:0.00000217043764705778	(n2997:0.00000217043764705778	n2987:0.00000217043764705778):0.00000217043764705778):0.00000217043764705778):0.00053433826384405834	(AEPHI:0.00031925065541071044	n3757:0.00000217043764705778):0.00106932777146948477):0.00000217043764705778	((n1666:0.00000217043764705778	((n3025:0.00000217043764705778	n3222:0.00000217043764705778):0.00000217043764705778	n3024:0.00000217043764705778):0.00000217043764705778):0.00000217043764705778	(((((n1665:0.00000217043764705778	n3219:0.00040873741368217489):0.00000217043764705778	n2986:0.00000217043764705778):0.00000217043764705778	(n08AEP07:0.00000217043764705778	n3220:0.00109053016660234274):0.00000217043764705778):0.00000217043764705778	n3258:0.00117603014141355036):0.00000217043764705778	(n07AEP05:0.00000217043764705778	n3026:0.00107171805660313574):0.00000217043764705778):0.00000217043764705778):0.00053372526664690820):0.00668442390955454983	((n2980:0.00000217043764705778	((n3004:0.00000217043764705778	n07AEP08:0.00380757115076513176):0.00000217043764705778	((n2973:0.00000217043764705778	(n07AEP06:0.00215701756662501796	n2990:0.00000217043764705778):0.00000217043764705778):0.00000217043764705778	(MULAG:0.00053311364862359710	n3221:0.00076996594063746511):0.00000217043764705778):0.00000217043764705778):0.00000217043764705778):0.00053342289074419019	n2988:0.00000217043764705778):0.00436589481886640735):0.00998374786686740713):0.00477094983659150096	((CASBE:0.00111945253400227204	CASCA:0.00183945767733264621):0.00421179456035962550	(DRONO:0.00000217043764705778	DRONO2:0.00000217043764705778):0.00169001767306702056):0.00477094983659150096);
((((APTMA:0.00028514366864271359	APTMA2:0.00000217043764705778):0.00699481429718383247	(APTOW:0.00247364233393535362	APTHA:0.00054463467407920522):0.00261618238687924467):0.01898688019282105191	((((n2998:0.00090949687469650911	(n3011:0.00000217043764705778	(n2997:0.00000217043764705778	n2987:0.00000217043764705778):0.00000217043764705778):0.00000217043764705778):0.00054686291010450604	(AEPHI:0.00000217043764705778	n3757:0.00000217043764705778):0.00027310401594093253):0.00000217043764705778	(((n08AEP07:0.00000217043764705778	(n1665:0.00000217043764705778	((n3219:0.00000217043764705778	n3220:0.00055852803226080251):0.00000217043764705778	n2986:0.00056004729723578344):0.00000217043764705778):0.00000217043764705778):0.00000217043764705778	((n07AEP05:0.00000217043764705778	n3026:0.00000217043764705778):0.00000217043764705778	(n1666:0.00000217043764705778	((n3025:0.00000217043764705778	n3222:0.00000217043764705778):0.00000217043764705778	n3024:0.00000217043764705778):0.00000217043764705778):0.00000217043764705778):0.00000217043764705778):0.00000217043764705778	n3258:0.00122224207726168480):0.00000217043764705778):0.00519912269106819359	((n2980:0.00032858494042779590	((n3004:0.00000217043764705778	n07AEP08:0.00083797567605736528):0.00000217043764705778	(n3221:0.00080332180013203329	((n2973:0.00000217043764705778	(n07AEP06:0.00165093520262998275	n2990:0.00000217043764705778):0.00000217043764705778):0.00000217043764705778	MULAG:0.00027322978152170764):0.00000217043764705778):0.00000217043764705778):0.00000217043764705778):0.00027238506642122062	n2988:0.00000217043764705778):0.00416485216302640762):0.00531409550939000025):0.00407950831083213165	((CASBE:0.00175924889017487819	CASCA:0.00171646274564778351):0.00622717910905548015	(DRONO:0.00000217043764705778	DRONO2:0.00000217043764705778):0.00513826579714688533):0.00407950831083213165);
((((APTMA:0.00028295375443786305	APTMA2:0.00000217043764705778):0.00543021094637056306	(APTOW:0.00442915892165943008	APTHA:0.00132899048058516319):0.00016903397928649694):0.01840099081738975212	((((n2998:0.00059595932022991742	(n3011:0.00000217043764705778	(n2997:0.00000217043764705778	n2987:0.00000217043764705778):0.00000217043764705778):0.00000217043764705778):0.00053753690154601517	(AEPHI:0.00033099058262849393	n3757:0.00000217043764705778):0.00026844587316221356):0.00000217043764705778	((((n1666:0.00000217043764705778	((n3025:0.00099099265132246840	n3222:0.00000217043764705778):0.00000217043764705778	n3024:0.00000217043764705778):0.00000217043764705778):0.00000217043764705778	(n07AEP05:0.00000217043764705778	n3026:0.00053835304885548215):0.00000217043764705778):0.00000217043764705778	((n08AEP07:0.00000217043764705778	n3220:0.00027564898160642172):0.00000217043764705778	(n2986:0.00110463503918778417	(n1665:0.00000217043764705778	n3219:0.00164441930973931671):0.00000217043764705778):0.00000217043764705778):0.00000217043764705778):0.00000217043764705778	n3258:0.00088629921198905273):0.00107599952562756470):0.00761083865294447191	(((n3004:0.00000217043764705778	n07AEP08:0.00125640186389687600):0.00000217043764705778	((n2973:0.00000217043764705778	(n07AEP06:0.00107666219468760993	n2990:0.00000217043764705778):0.00000217043764705778):0.00000217043764705778	(n2980:0.00033140368829533834	(n3221:0.00077411652791212226	MULAG:0.00026741807245125361):0.00000217043764705778):0.00000217043764705778):0.00000217043764705778):0.00053427808519768605	n2988:0.00000217043764705778):0.00519645694304867074):0.00688773705224359715):0.00473813876227889910	((CASBE:0.00027129607351843805	CASCA:0.00160732805563074403):0.00206172298089241958	(DRONO:0.00000217043764705778	DRONO2:0.00000217043764705778):0.00464883805709438973):0.00473813876227889910);
((((APTMA2:0.00000217043764705778	APTMA:0.00028190956511825276):0.00587267055905203814	(APTOW:0.00197060167117334801	APTHA:0.00102177461531350613):0.00278676311955495127):0.01592591140354555554	((n3222:0.00000217043764705778	(n3025:0.00000217043764705778	((n3024:0.00000217043764705778	n1666:0.00000217043764705778):0.00000217043764705778	(((n3258:0.00150394638332672511	(n07AEP05:0.00000217043764705778	n3026:0.00054490348435330476):0.00000217043764705778):0.00000217043764705778	((n08AEP07:0.00000217043764705778	n3220:0.00055943909210401474):0.00000217043764705778	(n2986:0.00027791863040183982	(n3219:0.00085864271730765518	n1665:0.00000217043764705778):0.00000217043764705778):0.00000217043764705778):0.00000217043764705778):0.00000217043764705778	((n3757:0.00000217043764705778	AEPHI:0.00033224579657464831):0.00000217043764705778	((n2987:0.00000217043764705778	(n2997:0.00000217043764705778	n3011:0.00000217043764705778):0.00000217043764705778):0.00000217043764705778	n2998:0.00091364400082574434):0.00054265723029646852):0.00054235535151434119):0.00000217043764705778):0.00000217043764705778):0.00000217043764705778):0.00802164206817793449	(n2988:0.00000217043764705778	(n2980:0.00098429829555335326	((n07AEP08:0.00168039287772122877	n3004:0.00000217043764705778):0.00000217043764705778	(((n07AEP06:0.00081230399389718721	n2990:0.00000217043764705778):0.00000217043764705778	n2973:0.00000217043764705778):0.00000217043764705778	(n3221:0.00079336211322970744	MULAG:0.00134635499052897472):0.00000217043764705778):0.00000217043764705778):0.00000217043764705778):0.00000217043764705778):0.00536687611299846608):0.00897014626230491045):0.00428258431630887133	((CASCA:0.00114969744843299525	CASBE:0.00198850926118479716):0.00313433584882604659	(DRONO2:0.00000217043764705778	DRONO:0.00000217043764705778):0.00427742046423452114):0.00428258431630887133);
((((APTOW:0.00319310198832775107	APTHA:0.00091789436353326116):0.00173119136815526081	(APTMA2:0.00000217043764705778	APTMA:0.00000217043764705778):0.00784248273873986400):0.01913942610317585433	(((n3757:0.00000217043764705778	AEPHI:0.00000217043764705778):0.00108315075171940174	((((n2987:0.00000217043764705778	n2997:0.00000217043764705778):0.00000217043764705778	n2998:0.00000217043764705778):0.00000217043764705778	n3011:0.00000217043764705778):0.00054157268266019989	(((n3222:0.00000217043764705778	n3025:0.00098160898681999109):0.00000217043764705778	(n3024:0.00000217043764705778	n1666:0.00000217043764705778):0.00000217043764705778):0.00000217043764705778	((n3258:0.00239594615986875748	(((n3219:0.00041108594123846038	n1665:0.00027307129067505103):0.00000217043764705778	(n2986:0.00082789260201311329	n3220:0.00167488794542271159):0.00000217043764705778):0.00000217043764705778	n08AEP07:0.00000217043764705778):0.00000217043764705778):0.00000217043764705778	(n07AEP05:0.00000217043764705778	n3026:0.00000217043764705778):0.00000217043764705778):0.00000217043764705778):0.00081211100082481387):0.00000217043764705778):0.00594805376573269082	(n2988:0.00000217043764705778	(n2980:0.00097263647753598431	((n07AEP08:0.00207947738547406081	n3004:0.00000217043764705778):0.00000217043764705778	(((n07AEP06:0.00217361962903448369	n2990:0.00000217043764705778):0.00000217043764705778	n2973:0.00000217043764705778):0.00000217043764705778	(n3221:0.00039286804593766138	MULAG:0.00000217043764705778):0.00000217043764705778):0.00000217043764705778):0.00000217043764705778):0.00026882467837953020):0.00435918968162756198):0.00601409579330734051):0.00482618035515829189	((CASCA:0.00113703529296675394	CASBE:0.00204092289648975453):0.00460358195093963935	(DRONO2:0.00000217043764705778	DRONO:0.00000217043764705778):0.00350141181758036176):0.00482618035515829189);
((((APTOW:0.00325671003893130860	APTHA:0.00081037862203520552):0.00231134221322938692	(APTMA2:0.00000217043764705778	APTMA:0.00000217043764705778):0.00531576823714009512):0.01372462050671087626	((((n3757:0.00000217043764705778	AEPHI:0.00097533541650785948):0.00000217043764705778	((n2997:0.00000217043764705778	(n2998:0.00059179425091808913	n3011:0.00000217043764705778):0.00000217043764705778):0.00000217043764705778	n2987:0.00000217043764705778):0.00026745500890410488):0.00000217043764705778	(((n3222:0.00000217043764705778	n3025:0.00048084366726680274):0.00000217043764705778	(n3024:0.00000217043764705778	n1666:0.00000217043764705778):0.00000217043764705778):0.00000217043764705778	((n3258:0.00058911881442815796	((n2986:0.00000217043764705778	(n3219:0.00040742118965209333	n1665:0.00000217043764705778):0.00000217043764705778):0.00000217043764705778	(n08AEP07:0.00000217043764705778	n3220:0.00027431653642644198):0.00000217043764705778):0.00000217043764705778):0.00000217043764705778	(n07AEP05:0.00000217043764705778	n3026:0.00026796531861926509):0.00000217043764705778):0.00000217043764705778):0.00053499224726898868):0.00710643693844575930	(n2988:0.00000217043764705778	(n2980:0.00000217043764705778	((n07AEP08:0.00123851319587258541	n3004:0.00000217043764705778):0.00000217043764705778	(n3221:0.00078817549216835599	(MULAG:0.00026599397811649905	((n07AEP06:0.00080345676430172935	n2990:0.00000217043764705778):0.00000217043764705778	n2973:0.00000217043764705778):0.00000217043764705778):0.00000217043764705778):0.00000217043764705778):0.00000217043764705778):0.00053218701240867819):0.00422151477698997322):0.00821667618184057993):0.00489985625488270193	((CASCA:0.00084828930597542274	CASBE:0.00027236809886306876):0.00388674387562703985	(DRONO2:0.00000217043764705778	DRONO:0.00000217043764705778):0.00550766883000658632):0.00489985625488270193);
((((APTOW:0.00356051587798856574	APTHA:0.00054386218995426054):0.00206800102979086105	(APTMA2:0.00000217043764705778	APTMA:0.00056499780725560418):0.00479309689263636429):0.01735804680767355848	((((n3757:0.00000217043764705778	AEPHI:0.00099575110535490494):0.00026661729911946268	(n2998:0.00118466790338216024	(n3011:0.00000217043764705778	(n2997:0.00000217043764705778	n2987:0.00000217043764705778):0.00000217043764705778):0.00000217043764705778):0.00133752168637193448):0.00000217043764705778	(((n3222:0.00000217043764705778	n3025:0.00000217043764705778):0.00000217043764705778	(n3024:0.00000217043764705778	n1666:0.00000217043764705778):0.00000217043764705778):0.00000217043764705778	((n3258:0.00029726374296456712	((n2986:0.00000217043764705778	(n3219:0.00000217043764705778	n1665:0.00053926275973553500):0.00000217043764705778):0.00000217043764705778	(n08AEP07:0.00000217043764705778	n3220:0.00054744522850652341):0.00000217043764705778):0.00000217043764705778):0.00000217043764705778	(n07AEP05:0.00000217043764705778	n3026:0.00026693310682383294):0.00000217043764705778):0.00000217043764705778):0.00133689739853165199):0.00737325023495105647	(n2988:0.00000217043764705778	(n2980:0.00000217043764705778	((n07AEP08:0.00247089743828284806	n3004:0.00000217043764705778):0.00000217043764705778	(((n07AEP06:0.00107738056449685699	n2990:0.00000217043764705778):0.00000217043764705778	n2973:0.00000217043764705778):0.00000217043764705778	(n3221:0.00116631381949916231	MULAG:0.00079730882129937914):0.00000217043764705778):0.00000217043764705778):0.00000217043764705778):0.00000217043764705778):0.00419282807004458385):0.00853758021864962913):0.00528799969716930995	((CASCA:0.00107879309638161708	CASBE:0.00171824351822367333):0.00435186522041073557	(DRONO2:0.00000217043764705778	DRONO:0.00000217043764705778):0.00580217882076647807):0.00528799969716930995);
((((APTOW:0.00370065462847830699	APTHA:0.00066213484865120236):0.00099558767557973780	(APTMA2:0.00000217043764705778	APTMA:0.00028395841908438547):0.00697676737488422526):0.01367665765663290782	((((n3757:0.00000217043764705778	AEPHI:0.00000217043764705778):0.00026820041445612633	(((n3011:0.00000217043764705778	n2997:0.00000217043764705778):0.00000217043764705778	n2998:0.00178249547692078329):0.00000217043764705778	n2987:0.00000217043764705778):0.00053705707967015878):0.00000217043764705778	(((n3222:0.00000217043764705778	n3025:0.00000217043764705778):0.00000217043764705778	(n3024:0.00000217043764705778	n1666:0.00000217043764705778):0.00000217043764705778):0.00000217043764705778	(((n2986:0.00000217043764705778	(n3219:0.00040481975240585339	n1665:0.00027044523421042050):0.00000217043764705778):0.00000217043764705778	(n08AEP07:0.00000217043764705778	n3220:0.00165828968799722480):0.00000217043764705778):0.00000217043764705778	((n3258:0.00179115386968775538	n07AEP05:0.00000217043764705778):0.00000217043764705778	n3026:0.00053824431034999354):0.00000217043764705778):0.00000217043764705778):0.00188648999903257854):0.00470432450899594453	(n2988:0.00000217043764705778	(n2980:0.00064117640166074549	((n07AEP08:0.00170477668151790642	n3004:0.00000217043764705778):0.00000217043764705778	(((n07AEP06:0.00135670211395000871	n2990:0.00000217043764705778):0.00000217043764705778	n2973:0.00000217043764705778):0.00000217043764705778	(n3221:0.00231549175594190698	MULAG:0.00026749064956581466):0.00000217043764705778):0.00000217043764705778):0.00000217043764705778):0.00080350370980389080):0.00434430814239796913):0.00591754114460140562):0.00557122727709706209	((CASCA:0.00151945544690865165	CASBE:0.00026599919401165846):0.00348310413082547404	(DRONO2:0.00000217043764705778	DRONO:0.00000217043764705778):0.00251680941158575902):0.00557122727709706209);
((((APTOW:0.00359763215022692153	APTHA:0.00028573425650797811):0.00041245846757736429	(APTMA2:0.00000217043764705778	APTMA:0.00057413921550112789):0.00853999168243772463):0.01812403817924957555	((((n3757:0.00000217043764705778	AEPHI:0.00032749757049672207):0.00135949843518339626	((n3011:0.00000217043764705778	(n2987:0.00000217043764705778	n2997:0.00000217043764705778):0.00000217043764705778):0.00000217043764705778	n2998:0.00151232637771946663):0.00108818570515095540):0.00000217043764705778	(((((n07AEP05:0.00000217043764705778	n3026:0.00027174129541027668):0.00000217043764705778	(n3220:0.00111827391551615370	((n2986:0.00083557611921896758	(n3219:0.00000217043764705778	n1665:0.00082940099397100044):0.00000217043764705778):0.00000217043764705778	n08AEP07:0.00000217043764705778):0.00000217043764705778):0.00000217043764705778):0.00000217043764705778	n1666:0.00000217043764705778):0.00000217043764705778	n3024:0.00000217043764705778):0.00000217043764705778	(n3258:0.00120553299552952865	(n3222:0.00000217043764705778	n3025:0.00048527510945670424):0.00000217043764705778):0.00000217043764705778):0.00054248435611253039):0.00534230663806374313	(n2988:0.00000217043764705778	((n3221:0.00274889899328575492	MULAG:0.00027064711429706899):0.00000217043764705778	(((n07AEP08:0.00416106498164675164	n3004:0.00000217043764705778):0.00000217043764705778	n2980:0.00000217043764705778):0.00000217043764705778	((n07AEP06:0.00109044462224392011	n2990:0.00000217043764705778):0.00000217043764705778	n2973:0.00000217043764705778):0.00000217043764705778):0.00000217043764705778):0.00054055302843066476):0.00450240204893401913):0.00928700137801748843):0.00434728736459115851	((CASCA:0.00031577583553173420	CASBE:0.00145318833682569776):0.00478567787664396782	(DRONO2:0.00000217043764705778	DRONO:0.00000217043764705778):0.00389621520841853912):0.00434728736459115851);
((((APTOW:0.00330640608347229940	APTHA:0.00026647957432349319):0.00080424011372860966	(APTMA2:0.00000217043764705778	APTMA:0.00085080363897322331):0.00538058027685630897):0.01233835187604962955	((((n3757:0.00000217043764705778	AEPHI:0.00065996644965017452):0.00026997425305798849	((n3011:0.00000217043764705778	(n2987:0.00000217043764705778	n2997:0.00000217043764705778):0.00000217043764705778):0.00000217043764705778	n2998:0.00089957756426201725):0.00081140962526445612):0.00000217043764705778	(((n07AEP05:0.00000217043764705778	n3026:0.00000217043764705778):0.00000217043764705778	(n3258:0.00089882793403037566	((n1665:0.00000217043764705778	(n2986:0.00055334227195709255	n3219:0.00000217043764705778):0.00000217043764705778):0.00000217043764705778	(n08AEP07:0.00000217043764705778	n3220:0.00055336571802059567):0.00000217043764705778):0.00000217043764705778):0.00000217043764705778):0.00000217043764705778	(n1666:0.00000217043764705778	(n3024:0.00000217043764705778	(n3222:0.00000217043764705778	n3025:0.00049102816052040363):0.00000217043764705778):0.00000217043764705778):0.00000217043764705778):0.00026990657248750563):0.00700871817287076516	(n2988:0.00000217043764705778	((n07AEP08:0.00214866287031911839	n3004:0.00000217043764705778):0.00000217043764705778	(n2980:0.00032967103873766490	(((n07AEP06:0.00081478224168696667	n2990:0.00000217043764705778):0.00000217043764705778	n2973:0.00000217043764705778):0.00000217043764705778	(n3221:0.00077360572119191849	MULAG:0.00026937645524990802):0.00000217043764705778):0.00000217043764705778):0.00000217043764705778):0.00053880601496084904):0.00400104241755826207):0.00995890367063987161):0.00633795627132630220	((CASCA:0.00117478942307570780	CASBE:0.00260180429519804796):0.00297930276489701516	(DRONO2:0.00000217043764705778	DRONO:0.00000217043764705778):0.00510648261967145550):0.00633795627132630220);
((((APTOW:0.00355588480039673634	APTHA:0.00000217043764705778):0.00036055929140409225	(APTMA2:0.00000217043764705778	APTMA:0.00028152228070807021):0.00592627759596450580):0.01703790400737183186	((((n3757:0.00000217043764705778	AEPHI:0.00032969766722957091):0.00000217043764705778	((n3011:0.00000217043764705778	(n2987:0.00000217043764705778	n2997:0.00000217043764705778):0.00000217043764705778):0.00000217043764705778	n2998:0.00119858178709586222):0.00053715063150250298):0.00000217043764705778	(((n07AEP05:0.00000217043764705778	n3026:0.00026885026772841675):0.00000217043764705778	(n3258:0.00089800396094953422	((n1665:0.00000776967897926205	n3219:0.00082763252463037486):0.00054151962126777536	(n2986:0.00082702291681496136	(n08AEP07:0.00000217043764705778	n3220:0.00000217043764705778):0.00000217043764705778):0.00000217043764705778):0.00000217043764705778):0.00000217043764705778):0.00000217043764705778	((n3025:0.00048711860540768886	n3222:0.00000217043764705778):0.00000217043764705778	(n1666:0.00000217043764705778	n3024:0.00000217043764705778):0.00000217043764705778):0.00000217043764705778):0.00080622816943669816):0.00437834875137494469	(n2988:0.00000217043764705778	((n07AEP08:0.00255226177555306893	n3004:0.00000217043764705778):0.00000217043764705778	((MULAG:0.00026774576820067983	(n3221:0.00197218002419233393	n2980:0.00097948755582225435):0.00000217043764705778):0.00000217043764705778	((n07AEP06:0.00162460868919118051	n2990:0.00000217043764705778):0.00000217043764705778	n2973:0.00000217043764705778):0.00000217043764705778):0.00000217043764705778):0.00000217043764705778):0.00519357027346187359):0.00783163330779141666):0.00577848593942249800	((CASCA:0.00150056756634908998	CASBE:0.00170474817127334584):0.00527837920914221107	(DRONO2:0.00000217043764705778	DRONO:0.00000217043764705778):0.00386831780199565741):0.00577848593942249800);
((((APTOW:0.00334088512011322843	APTHA:0.00108959417869546071):0.00161778571613665264	(APTMA2:0.00000217043764705778	APTMA:0.00000217043764705778):0.00419291183588212969):0.01727217692342604416	((((n3757:0.00000217043764705778	AEPHI:0.00033390032423301255):0.00080798573913503811	((n3011:0.00000217043764705778	(n2987:0.00000217043764705778	n2997:0.00000217043764705778):0.00000217043764705778):0.00000217043764705778	n2998:0.00119321452628697402):0.00026885042869349650):0.00000217043764705778	(((n07AEP05:0.00000217043764705778	n3026:0.00000217043764705778):0.00000217043764705778	(n3258:0.00089194093450501246	((n08AEP07:0.00000217043764705778	n3220:0.00000217043764705778):0.00000217043764705778	((n1665:0.00027186506534927546	n3219:0.00000217043764705778):0.00000217043764705778	n2986:0.00027475766195942921):0.00000217043764705778):0.00000217043764705778):0.00000217043764705778):0.00000217043764705778	((n3025:0.00000217043764705778	n3222:0.00000217043764705778):0.00000217043764705778	(n1666:0.00000217043764705778	n3024:0.00000217043764705778):0.00000217043764705778):0.00000217043764705778):0.00107872177086470750):0.00491435098804784455	(n2988:0.00000217043764705778	((n07AEP08:0.00041693347245559095	n3004:0.00000217043764705778):0.00000217043764705778	(((n07AEP06:0.00108573452303602669	n2990:0.00000217043764705778):0.00000217043764705778	n2973:0.00000217043764705778):0.00000217043764705778	(n2980:0.00032134083739378472	(MULAG:0.00107728620610691235	n3221:0.00077799214741777669):0.00000217043764705778):0.00000217043764705778):0.00000217043764705778):0.00026854900873975098):0.00306273627377191436):0.01000415744658680883):0.00419173760350430129	((CASCA:0.00219527202197726231	CASBE:0.00081556086411820516):0.00546388054855603041	(DRONO2:0.00000217043764705778	DRONO:0.00000217043764705778):0.00426150561579510985):0.00419173760350430129);
((((APTOW:0.00435750866275869207	APTHA:0.00036312035852325306):0.00177434432448111165	(APTMA2:0.00000217043764705778	APTMA:0.00086487051245089281):0.00899494839213191288):0.01709949171717513663	((((n3757:0.00000217043764705778	AEPHI:0.00065585692178675469):0.00000217043764705778	((n2987:0.00000217043764705778	(n2997:0.00000217043764705778	n3011:0.00000217043764705778):0.00000217043764705778):0.00000217043764705778	n2998:0.00149620296899104265):0.00081313516103044417):0.00000217043764705778	(((((n08AEP07:0.00000217043764705778	n3220:0.00000217043764705778):0.00000217043764705778	((n1665:0.00000217043764705778	n3219:0.00000217043764705778):0.00000217043764705778	n2986:0.00027663648006825519):0.00000217043764705778):0.00000217043764705778	(n07AEP05:0.00000217043764705778	n3026:0.00000217043764705778):0.00000217043764705778):0.00000217043764705778	(n1666:0.00000217043764705778	(n3024:0.00000217043764705778	(n3025:0.00101214923222309335	n3222:0.00000217043764705778):0.00000217043764705778):0.00000217043764705778):0.00000217043764705778):0.00000217043764705778	n3258:0.00089790303330377914):0.00081339741349520280):0.00525859745500014287	(n2988:0.00000217043764705778	(((n07AEP08:0.00082515857090327343	n3004:0.00000217043764705778):0.00000217043764705778	(((n07AEP06:0.00054447643648814729	n2990:0.00000217043764705778):0.00000217043764705778	n2973:0.00000217043764705778):0.00000217043764705778	(MULAG:0.00000217043764705778	n3221:0.00190592663672529603):0.00000217043764705778):0.00000217043764705778):0.00000217043764705778	n2980:0.00066149949185044011):0.00027006758598991439):0.00535200474311163001):0.00920107438794174649):0.00566543821728296339	((CASCA:0.00205143494356161988	CASBE:0.00142927952330957112):0.00329018438769396616	(DRONO2:0.00000217043764705778	DRONO:0.00000217043764705778):0.00464943462511041052):0.00566543821728296339);
((((n3025:0.00049081442469981992	(n3222:0.00000217043764705778	((((n3258:0.00029243256981874386	((n1665:0.00000217043764705778	n3219:0.00000217043764705778):0.00000217043764705778	((n3220:0.00082143619352586302	n08AEP07:0.00000217043764705778):0.00000217043764705778	n2986:0.00109135141738726641):0.00000217043764705778):0.00000217043764705778):0.00000217043764705778	(n3026:0.00080264302632378367	n07AEP05:0.00000217043764705778):0.00000217043764705778):0.00000217043764705778	((n3757:0.00000217043764705778	AEPHI:0.00032666773681240731):0.00000217043764705778	(n2998:0.00088143106045289726	(n2987:0.00000217043764705778	(n2997:0.00000217043764705778	n3011:0.00000217043764705778):0.00000217043764705778):0.00000217043764705778):0.00080125844770477473):0.00053332452416412048):0.00000217043764705778	(n1666:0.00000217043764705778	n3024:0.00000217043764705778):0.00000217043764705778):0.00000217043764705778):0.00000217043764705778):0.00593950880897818091	(n2988:0.00000217043764705778	((n3004:0.00000217043764705778	(n2980:0.00000217043764705778	((n3221:0.00039206229455493539	MULAG:0.00026728514395208487):0.00000217043764705778	(n2973:0.00000217043764705778	(n07AEP06:0.00053669047116433730	n2990:0.00000217043764705778):0.00000217043764705778):0.00000217043764705778):0.00000217043764705778):0.00000217043764705778):0.00000217043764705778	n07AEP08:0.00165632444776284918):0.00026659023798691390):0.00263900940533097050):0.00885649063119160231	((APTOW:0.00134557893851425681	APTHA:0.00136626680313059945):0.00136328399311615449	(APTMA2:0.00000217043764705778	APTMA:0.00028140675735944403):0.00396889384025552600):0.01510412665173254711):0.00405677118360464953	((CASCA:0.00137447444342623203	CASBE:0.00169596582564183053):0.00469474807465807605	(DRONO:0.00000217043764705778	DRONO2:0.00000217043764705778):0.00484687885351737981):0.00405677118360464953);
((((n3025:0.00058156029465142431	((((n2986:0.00081948247637416056	(n1665:0.00026895196504972044	n3219:0.00000217043764705778):0.00000217043764705778):0.00000217043764705778	(n3220:0.00082297494870301477	n08AEP07:0.00000217043764705778):0.00000217043764705778):0.00000217043764705778	((n1666:0.00000217043764705778	(n3024:0.00000217043764705778	(n3026:0.00026715161340281290	n07AEP05:0.00000217043764705778):0.00000217043764705778):0.00000217043764705778):0.00000217043764705778	(n3222:0.00000217043764705778	n3258:0.00088055851597412175):0.00000217043764705778):0.00000217043764705778):0.00058089706577897431	((n3757:0.00000217043764705778	AEPHI:0.00064383604806235450):0.00053714478231581633	(n2987:0.00000217043764705778	((n2997:0.00000217043764705778	n3011:0.00000217043764705778):0.00000217043764705778	n2998:0.00058909391453886191):0.00000217043764705778):0.00187910095825835990):0.00021623763038565585):0.00000217043764705778):0.00465489849623434114	(n2988:0.00000217043764705778	((n2980:0.00000217043764705778	((n3221:0.00076511404935700688	MULAG:0.00000217043764705778):0.00000217043764705778	(n2973:0.00000217043764705778	(n07AEP06:0.00080478874876396508	n2990:0.00000217043764705778):0.00000217043764705778):0.00000217043764705778):0.00000217043764705778):0.00000217043764705778	(n07AEP08:0.00124180652673401277	n3004:0.00000217043764705778):0.00000217043764705778):0.00026623022337615579):0.00378347272213080347):0.01446872612755520544	((APTOW:0.00213548558674968260	APTHA:0.00084775088572135648):0.00132692846140639834	(APTMA2:0.00000217043764705778	APTMA:0.00028382703856878538):0.00514719237148577018):0.01667393508490706486):0.00580574688102208913	((CASCA:0.00111666744653786659	CASBE:0.00083152379653836470):0.00488145632673682873	(DRONO:0.00000217043764705778	DRONO2:0.00000217043764705778):0.00525931842811111494):0.00580574688102208913);
((((n08AEP07:0.00000217043764705778	((((n3026:0.00054375471787600292	n07AEP05:0.00000217043764705778):0.00000217043764705778	(n1666:0.00000217043764705778	((n3025:0.00000217043764705778	n3222:0.00000217043764705778):0.00000217043764705778	n3024:0.00000217043764705778):0.00000217043764705778):0.00000217043764705778):0.00000217043764705778	((n3258:0.00149729268874042743	((n3757:0.00000217043764705778	AEPHI:0.00032654321997716853):0.00000217043764705778	((n2987:0.00000217043764705778	(n2997:0.00000217043764705778	n3011:0.00000217043764705778):0.00000217043764705778):0.00000217043764705778	n2998:0.00000217043764705778):0.00108636551591577879):0.00027091401118939888):0.00000217043764705778	((n1665:0.00000217043764705778	n3219:0.00122951396558471288):0.00000217043764705778	n2986:0.00055453469010628080):0.00000217043764705778):0.00000217043764705778):0.00000217043764705778	n3220:0.00139844264777763726):0.00000217043764705778):0.00422177796912179618	(n2988:0.00000217043764705778	(n2980:0.00032758592467965725	(((n3221:0.00118950715788496012	MULAG:0.00026991630027934163):0.00000217043764705778	(n2973:0.00000217043764705778	(n07AEP06:0.00108830452702941794	n2990:0.00000217043764705778):0.00000217043764705778):0.00000217043764705778):0.00000217043764705778	(n07AEP08:0.00299392765099812299	n3004:0.00000217043764705778):0.00000217043764705778):0.00000217043764705778):0.00000217043764705778):0.00552642953391508686):0.01141120822672901311	((APTHA:0.00073430701458089087	APTOW:0.00118394756234573299):0.00275495431159517761	(APTMA2:0.00000217043764705778	APTMA:0.00000217043764705778):0.00721119057263572630):0.01879353064740749840):0.00548895452213523424	((CASBE:0.00115129861067681341	CASCA:0.00144221301696535894):0.00526512985126111836	(DRONO:0.00000217043764705778	DRONO2:0.00000217043764705778):0.00511364033011429617):0.00548895452213523424);
((((((n3757:0.00000217043764705778	AEPHI:0.00000217043764705778):0.00000217043764705778	((n2987:0.00000217043764705778	(n2997:0.00000217043764705778	n3011:0.00000217043764705778):0.00000217043764705778):0.00000217043764705778	n2998:0.00000217043764705778):0.00054307319735367435):0.00000217043764705778	(n3258:0.00090339679407304852	((((n1665:0.00027451829791857259	n3219:0.00000217043764705778):0.00000217043764705778	n2986:0.00139885663787248462):0.00000217043764705778	(n08AEP07:0.00000217043764705778	n3220:0.00083455233553896555):0.00000217043764705778):0.00000217043764705778	((n3026:0.00027209759356805263	n07AEP05:0.00000217043764705778):0.00000217043764705778	((n3025:0.00048648542410830949	n3222:0.00000217043764705778):0.00000217043764705778	(n3024:0.00000217043764705778	n1666:0.00000217043764705778):0.00000217043764705778):0.00000217043764705778):0.00000217043764705778):0.00000217043764705778):0.00054278539301036747):0.00816754746386847384	(n2988:0.00000217043764705778	(n2980:0.00032766832044147569	(((n3221:0.00038497639172328985	MULAG:0.00000217043764705778):0.00000217043764705778	(n2973:0.00000217043764705778	(n07AEP06:0.00000217043764705778	n2990:0.00000217043764705778):0.00000217043764705778):0.00000217043764705778):0.00000217043764705778	(n07AEP08:0.00253258158168294303	n3004:0.00000217043764705778):0.00000217043764705778):0.00000217043764705778):0.00027022112562266062):0.00450478449873896718):0.00917369528540684653	((APTHA:0.00061092387995150899	APTOW:0.00349290199925549006):0.00059446365558630382	(APTMA2:0.00000217043764705778	APTMA:0.00028392602555300453):0.00981841136889244001):0.01678035229526153235):0.00597375152266974366	((DRONO:0.00000217043764705778	DRONO2:0.00000217043764705778):0.00600023597199501445	(CASBE:0.00113628081925530849	CASCA:0.00209964406305111762):0.00374152260349591616):0.00597375152266974366);
((((((n3757:0.00000217043764705778	AEPHI:0.00000217043764705778):0.00000217043764705778	((n3011:0.00000217043764705778	(n2987:0.00000217043764705778	n2997:0.00000217043764705778):0.00000217043764705778):0.00000217043764705778	n2998:0.00059960511621434903):0.00027167447037981264):0.00000217043764705778	(((n3025:0.00000217043764705778	n3222:0.00000217043764705778):0.00000217043764705778	(n3024:0.00000217043764705778	n1666:0.00000217043764705778):0.00000217043764705778):0.00000217043764705778	(((n3258:0.00150180919107160320	n08AEP07:0.00000217043764705778):0.00000217043764705778	(n3220:0.00055886810439174993	((n1665:0.00000217043764705778	n3219:0.00041193951858149703):0.00000217043764705778	n2986:0.00055532679978398402):0.00000217043764705778):0.00000217043764705778):0.00000217043764705778	(n3026:0.00054573443590672508	n07AEP05:0.00000217043764705778):0.00000217043764705778):0.00000217043764705778):0.00000217043764705778):0.00842028412885315047	(n2988:0.00000217043764705778	(((n2980:0.00032643247013757262	(n3221:0.00000217043764705778	MULAG:0.00054224471299582752):0.00000217043764705778):0.00000217043764705778	(n2973:0.00000217043764705778	(n07AEP06:0.00163708969488495426	n2990:0.00000217043764705778):0.00000217043764705778):0.00000217043764705778):0.00000217043764705778	(n07AEP08:0.00214067909958677713	n3004:0.00000217043764705778):0.00000217043764705778):0.00000217043764705778):0.00324793678518918438):0.00887167085502956962	((APTHA:0.00059362219906895579	APTOW:0.00300750011623218032):0.00099561250029141886	(APTMA2:0.00000217043764705778	APTMA:0.00028620326567687114):0.00717901975278464541):0.01567758678105603959):0.00409294432891613158	((DRONO:0.00000217043764705778	DRONO2:0.00000217043764705778):0.00502620616343150105	(CASBE:0.00111011011167872192	CASCA:0.00331808456523739791):0.00509747377952282036):0.00409294432891613158);
((((((n3757:0.00000217043764705778	AEPHI:0.00032614674988203887):0.00000217043764705778	((n3011:0.00000217043764705778	(n2987:0.00000217043764705778	n2997:0.00000217043764705778):0.00000217043764705778):0.00000217043764705778	n2998:0.00151026770900277232):0.00027020435542315441):0.00000217043764705778	(((((n1665:0.00082929208667019687	n3219:0.00000217043764705778):0.00000217043764705778	n2986:0.00083360531162667603):0.00000217043764705778	(n08AEP07:0.00000217043764705778	n3220:0.00027754679254630570):0.00000217043764705778):0.00000217043764705778	((n3026:0.00000217043764705778	n07AEP05:0.00000217043764705778):0.00000217043764705778	((n3025:0.00101623504694908686	n3222:0.00000217043764705778):0.00000217043764705778	(n3024:0.00000217043764705778	n1666:0.00000217043764705778):0.00000217043764705778):0.00000217043764705778):0.00000217043764705778):0.00000217043764705778	n3258:0.00182691966228696787):0.00108379209284450930):0.00486055345850113212	(n2988:0.00000217043764705778	(n2980:0.00064401594049117556	((n3221:0.00161639306148922521	(MULAG:0.00026940669284001965	(n2973:0.00000217043764705778	(n07AEP06:0.00081627757133678790	n2990:0.00000217043764705778):0.00000217043764705778):0.00000217043764705778):0.00000217043764705778):0.00000217043764705778	(n07AEP08:0.00210797474919488569	n3004:0.00000217043764705778):0.00000217043764705778):0.00000217043764705778):0.00000217043764705778):0.00372683221911970005):0.00571486943493643585	((APTHA:0.00093024487083184836	APTOW:0.00291519735959287936):0.00061024913312660673	(APTMA2:0.00000217043764705778	APTMA:0.00028314304585038363):0.00624813157993692365):0.01559416120247502334):0.00503443451575430554	((DRONO:0.00000217043764705778	DRONO2:0.00000217043764705778):0.00472284471340787999	(CASBE:0.00000217043764705778	CASCA:0.00113093295842224767):0.00284933021049279612):0.00503443451575430554);
((((((n3757:0.00000217043764705778	AEPHI:0.00000217043764705778):0.00081912779532133495	(n3011:0.00000217043764705778	((n2987:0.00000217043764705778	n2997:0.00000217043764705778):0.00000217043764705778	n2998:0.00090325833445232965):0.00000217043764705778):0.00027258544753095245):0.00000217043764705778	(((((n1665:0.00000217043764705778	n3219:0.00084898386233552632):0.00000217043764705778	n2986:0.00055502768083351970):0.00000217043764705778	(n08AEP07:0.00000217043764705778	n3220:0.00027853378832864864):0.00000217043764705778):0.00000217043764705778	((n3026:0.00027307047582814776	n07AEP05:0.00000217043764705778):0.00000217043764705778	(n1666:0.00000217043764705778	((n3025:0.00000217043764705778	n3222:0.00000217043764705778):0.00000217043764705778	n3024:0.00000217043764705778):0.00000217043764705778):0.00000217043764705778):0.00000217043764705778):0.00000217043764705778	n3258:0.00060039031588393881):0.00164145832213926507):0.00711796959549603446	(n2988:0.00000217043764705778	(n2980:0.00098738036638102962	(((n2973:0.00000217043764705778	(n07AEP06:0.00138206641218621110	n2990:0.00000217043764705778):0.00000217043764705778):0.00000217043764705778	(n3221:0.00160689988827717508	MULAG:0.00000217043764705778):0.00000217043764705778):0.00000217043764705778	(n07AEP08:0.00258516753928433093	n3004:0.00000217043764705778):0.00000217043764705778):0.00000217043764705778):0.00000217043764705778):0.00638026900029863096):0.00824647965758735189	((APTHA:0.00022476283184244688	APTOW:0.00281147443999637528):0.00398713827921428742	(APTMA2:0.00000217043764705778	APTMA:0.00058084954875653461):0.00550419696455607937):0.01935688364392991467):0.00405226954041956744	((DRONO:0.00000217043764705778	DRONO2:0.00000217043764705778):0.00549053408753999439	(CASBE:0.00085971324794299319	CASCA:0.00215578234630321589):0.00500230568157460521):0.00405226954041956744);
((((((n3757:0.00000217043764705778	AEPHI:0.00000217043764705778):0.00027393972915075476	(n2998:0.00000217043764705778	(n3011:0.00000217043764705778	(n2987:0.00000217043764705778	n2997:0.00000217043764705778):0.00000217043764705778):0.00000217043764705778):0.00082403962402364563):0.00000217043764705778	(((n3025:0.00049305352506429469	n3222:0.00000217043764705778):0.00000217043764705778	(n3024:0.00000217043764705778	n1666:0.00000217043764705778):0.00000217043764705778):0.00000217043764705778	(((((n1665:0.00000217043764705778	n3219:0.00000217043764705778):0.00000217043764705778	n2986:0.00028056392203886182):0.00000217043764705778	(n08AEP07:0.00000217043764705778	n3220:0.00140845439562566391):0.00000217043764705778):0.00000217043764705778	n3258:0.00244369853612098637):0.00000217043764705778	(n3026:0.00110251638988353388	n07AEP05:0.00000217043764705778):0.00000217043764705778):0.00000217043764705778):0.00082327905244957680):0.00668026661191334185	(n2988:0.00000217043764705778	(n2980:0.00000217043764705778	(((n2973:0.00000217043764705778	(n07AEP06:0.00137678793353496198	n2990:0.00000217043764705778):0.00000217043764705778):0.00000217043764705778	MULAG:0.00000217043764705778):0.00000217043764705778	(n3221:0.00120613517857299157	(n07AEP08:0.00083324947384097665	n3004:0.00000217043764705778):0.00000217043764705778):0.00000217043764705778):0.00000217043764705778):0.00082116747444836366):0.00420044230352611958):0.01101400694875011646	((APTHA:0.00026902613836610385	APTOW:0.00224412306085606866):0.00157965248817031382	(APTMA2:0.00000217043764705778	APTMA:0.00028883667934841102):0.00686492893809991216):0.01766282021866877674):0.00582940238890430548	((DRONO:0.00000217043764705778	DRONO2:0.00000217043764705778):0.00608455832132751787	(CASBE:0.00114723856984567355	CASCA:0.00149466276984377890):0.00446346724516246199):0.00582940238890430548);
((((n08AEP07:0.00000217043764705778	(n3220:0.00000217043764705778	((((n3026:0.00053763703287052281	n07AEP05:0.00000217043764705778):0.00000217043764705778	(((n3025:0.00049474683733178714	n3222:0.00000217043764705778):0.00000217043764705778	n1666:0.00000217043764705778):0.00000217043764705778	n3024:0.00000217043764705778):0.00000217043764705778):0.00000217043764705778	(n3258:0.00120019421871222988	((n3757:0.00000217043764705778	AEPHI:0.00032651870872526823):0.00000217043764705778	(n2998:0.00090206983410733466	(n3011:0.00000217043764705778	(n2987:0.00000217043764705778	n2997:0.00000217043764705778):0.00000217043764705778):0.00000217043764705778):0.00000217043764705778):0.00053658276139697202):0.00000217043764705778):0.00000217043764705778	((n1665:0.00027292922725012425	n3219:0.00000217043764705778):0.00000217043764705778	n2986:0.00000217043764705778):0.00000217043764705778):0.00000217043764705778):0.00000217043764705778):0.00693864363492766468	(n2988:0.00000217043764705778	((n07AEP08:0.00167952489376423813	n3004:0.00000217043764705778):0.00000217043764705778	(((n2973:0.00000217043764705778	(n07AEP06:0.00190075528754929325	n2990:0.00000217043764705778):0.00000217043764705778):0.00000217043764705778	(MULAG:0.00026837276206784520	n3221:0.00077875318008140462):0.00000217043764705778):0.00000217043764705778	n2980:0.00032788588231516227):0.00000217043764705778):0.00000217043764705778):0.00401226456882445692):0.00962946357143980650	((APTHA:0.00000217043764705778	APTOW:0.00354795156861211977):0.00122860534249678377	(APTMA2:0.00000217043764705778	APTMA:0.00028618090990410099):0.00808493222871055871):0.01788785691506102754):0.00447929488555605815	((DRONO:0.00000217043764705778	DRONO2:0.00000217043764705778):0.00624030975849768771	(CASBE:0.00142037401236264982	CASCA:0.00169322848255460540):0.00355653949437662476):0.00447929488555605815);
((((((n3757:0.00000217043764705778	AEPHI:0.00000217043764705778):0.00026680119484766491	(n2998:0.00029149078228690912	(n3011:0.00000217043764705778	(n2987:0.00000217043764705778	n2997:0.00000217043764705778):0.00000217043764705778):0.00000217043764705778):0.00160813357228199163):0.00000217043764705778	((((n3220:0.00109760428592077259	n08AEP07:0.00000217043764705778):0.00000217043764705778	(n2986:0.00000217043764705778	(n3219:0.00081263824734707129	n1665:0.00000217043764705778):0.00000217043764705778):0.00000217043764705778):0.00000217043764705778	((n3026:0.00053541138902651983	n07AEP05:0.00000217043764705778):0.00000217043764705778	((n3024:0.00000217043764705778	n1666:0.00000217043764705778):0.00000217043764705778	(n3025:0.00049116922336518091	n3222:0.00000217043764705778):0.00000217043764705778):0.00000217043764705778):0.00000217043764705778):0.00000217043764705778	n3258:0.00058201178940936265):0.00106977503962073705):0.00366542545143273097	(n2988:0.00000217043764705778	((n07AEP08:0.00483465342510608787	n3004:0.00000217043764705778):0.00000217043764705778	((((n07AEP06:0.00080451560429194787	n2990:0.00000217043764705778):0.00000217043764705778	n2973:0.00000217043764705778):0.00000217043764705778	(MULAG:0.00079851371233964901	n3221:0.00077740312912375647):0.00000217043764705778):0.00000217043764705778	n2980:0.00032312259166838411):0.00000217043764705778):0.00000217043764705778):0.00491198527105865621):0.00843155115103988266	((APTHA:0.00023754052704012298	APTOW:0.00355988622753708201):0.00231481665717446061	(APTMA2:0.00000217043764705778	APTMA:0.00027857830749559976):0.00522071526916662379):0.02082682297727193529):0.00474942413281354957	((DRONO:0.00000217043764705778	DRONO2:0.00000217043764705778):0.00532975808894138765	(CASBE:0.00084177091631623604	CASCA:0.00056599982142285039):0.00319530418745578044):0.00474942413281354957);
((((APTMA:0.00028014634595349789	APTMA2:0.00000217043764705778):0.00538624697856840938	(APTHA:0.00032310578943405552	APTOW:0.00291109779369973665):0.00169805807770076153):0.01892563375143676771	((((AEPHI:0.00064750910756378698	n3757:0.00000217043764705778):0.00026682226271970358	((n3011:0.00000217043764705778	(n2997:0.00000217043764705778	n2987:0.00000217043764705778):0.00000217043764705778):0.00000217043764705778	n2998:0.00059093884426470703):0.00026675465057410854):0.00000217043764705778	((n1666:0.00000217043764705778	(n3024:0.00000217043764705778	(n3025:0.00097436627036173176	n3222:0.00000217043764705778):0.00000217043764705778):0.00000217043764705778):0.00000217043764705778	((n3258:0.00118749605069436051	(((n3219:0.00085570742063745557	n1665:0.00054224346695672142):0.00000217043764705778	n2986:0.00109415074328152997):0.00000217043764705778	(n08AEP07:0.00000217043764705778	n3220:0.00000217043764705778):0.00000217043764705778):0.00000217043764705778):0.00000217043764705778	(n3026:0.00026759902368414214	n07AEP05:0.00000217043764705778):0.00000217043764705778):0.00000217043764705778):0.00107042504527358399):0.00791621936408849584	(n2988:0.00000217043764705778	((n3004:0.00000217043764705778	(n07AEP08:0.00168247480069942191	((n3221:0.00155217674106404406	MULAG:0.00053364205493829065):0.00000217043764705778	((n2990:0.00000217043764705778	n07AEP06:0.00053493677145611141):0.00000217043764705778	n2973:0.00000217043764705778):0.00000217043764705778):0.00000217043764705778):0.00000217043764705778):0.00000217043764705778	n2980:0.00032310822612960550):0.00026592016254430744):0.00393221968345752130):0.00808275836626516815):0.00328879566410831842	((CASCA:0.00288395828303075362	CASBE:0.00226242411653557272):0.00145231460431409563	(DRONO2:0.00000217043764705778	DRONO:0.00000217043764705778):0.00364930375165792645):0.00328879566410831842);
((((APTMA:0.00000217043764705778	APTMA2:0.00000217043764705778):0.00772633459231713508	(APTHA:0.00099226913880159939	APTOW:0.00336909249711026372):0.00145658016342047341):0.01497734890680842493	((((AEPHI:0.00000217043764705778	n3757:0.00000217043764705778):0.00026716520228358255	(n3011:0.00000217043764705778	(n2997:0.00000217043764705778	(n2998:0.00059651835056011174	n2987:0.00000217043764705778):0.00000217043764705778):0.00000217043764705778):0.00080286192963279282):0.00000217043764705778	(((n1665:0.00027181088027128917	(n3219:0.00000217043764705778	n2986:0.00054862921831750754):0.00000217043764705778):0.00000217043764705778	(n08AEP07:0.00000217043764705778	n3220:0.00027387349594359169):0.00000217043764705778):0.00000217043764705778	((n1666:0.00000217043764705778	(n3024:0.00000217043764705778	(n3025:0.00048710880254837637	n3222:0.00000217043764705778):0.00000217043764705778):0.00000217043764705778):0.00000217043764705778	(n3026:0.00053561442035169129	(n07AEP05:0.00000217043764705778	n3258:0.00029600793845247392):0.00000217043764705778):0.00000217043764705778):0.00000217043764705778):0.00107069963000287868):0.00675156193052629632	(n2988:0.00000217043764705778	((((n3221:0.00321462052088120846	MULAG:0.00026715945831065722):0.00000217043764705778	((n2990:0.00000217043764705778	n07AEP06:0.00053786748690551702):0.00000217043764705778	n2973:0.00000217043764705778):0.00000217043764705778):0.00000217043764705778	(n3004:0.00000217043764705778	n07AEP08:0.00202084918325922021):0.00000217043764705778):0.00000217043764705778	n2980:0.00032747601349494636):0.00053406864287264364):0.00515507159757852551):0.00644141367719819422):0.00502466194018199447	((CASCA:0.00176556481318757680	CASBE:0.00199047373952485713):0.00286425992376459961	(DRONO2:0.00000217043764705778	DRONO:0.00000217043764705778):0.00475413240604161038):0.00502466194018199447);
((((APTMA:0.00057368216378626228	APTMA2:0.00000217043764705778):0.00639897585377112617	(APTHA:0.00173711325618532619	APTOW:0.00411074995526691887):0.00172359103501826825):0.01981305752123807898	((((AEPHI:0.00033204387123355147	n3757:0.00000217043764705778):0.00027134187058566923	(n3011:0.00000217043764705778	(n2998:0.00121011820876684825	(n2987:0.00000217043764705778	n2997:0.00000217043764705778):0.00000217043764705778):0.00000217043764705778):0.00054299975157593198):0.00000217043764705778	((((n3026:0.00027162887768598096	n07AEP05:0.00000217043764705778):0.00000217043764705778	((n3025:0.00098150793332688383	n3222:0.00000217043764705778):0.00000217043764705778	(n1666:0.00000217043764705778	n3024:0.00000217043764705778):0.00000217043764705778):0.00000217043764705778):0.00000217043764705778	((n1665:0.00027623603175337458	(n3219:0.00000217043764705778	n2986:0.00055299711615412956):0.00000217043764705778):0.00000217043764705778	(n08AEP07:0.00000217043764705778	n3220:0.00055253248797380557):0.00000217043764705778):0.00000217043764705778):0.00000217043764705778	n3258:0.00059747685129050597):0.00108741861603378598):0.00667437245833575610	(n2988:0.00000217043764705778	((((n3221:0.00039329547571942365	MULAG:0.00054177422459968560):0.00000217043764705778	((n2990:0.00000217043764705778	n07AEP06:0.00109134138467067944):0.00000217043764705778	n2973:0.00000217043764705778):0.00000217043764705778):0.00000217043764705778	(n3004:0.00000217043764705778	n07AEP08:0.00250734113481198076):0.00000217043764705778):0.00000217043764705778	n2980:0.00000217043764705778):0.00027020953780745502):0.00584534130539113295):0.01057538726386276183):0.00412841000786183607	((CASCA:0.00301410005772710567	CASBE:0.00053089526047351882):0.00509356895112180776	(DRONO2:0.00000217043764705778	DRONO:0.00000217043764705778):0.00454266659174653534):0.00412841000786183607);
((((APTMA:0.00056513322761131066	APTMA2:0.00000217043764705778):0.00719313770156909411	(APTHA:0.00053739399850288860	APTOW:0.00300681474796592445):0.00109544002460805630):0.01895108496362604700	((((AEPHI:0.00032767943683044648	n3757:0.00000217043764705778):0.00000217043764705778	(n2998:0.00000217043764705778	((n2987:0.00000217043764705778	n2997:0.00000217043764705778):0.00000217043764705778	n3011:0.00000217043764705778):0.00000217043764705778):0.00080559241643268179):0.00000217043764705778	((((n3026:0.00000217043764705778	n07AEP05:0.00000217043764705778):0.00000217043764705778	(n3222:0.00000217043764705778	(n1666:0.00000217043764705778	n3024:0.00000217043764705778):0.00000217043764705778):0.00000217043764705778):0.00000217043764705778	(n3025:0.00000217043764705778	((n08AEP07:0.00000217043764705778	n3220:0.00082550328053095491):0.00000217043764705778	((n1665:0.00054414183395548404	n3219:0.00166975159402173146):0.00000217043764705778	n2986:0.00054787632248955295):0.00000217043764705778):0.00000217043764705778):0.00000217043764705778):0.00000217043764705778	n3258:0.00147608305790662784):0.00080520272854521578):0.00787066266088647971	(n2988:0.00000217043764705778	((((n3221:0.00077546227321245525	MULAG:0.00053488221926160191):0.00000217043764705778	((n2990:0.00000217043764705778	n07AEP06:0.00107643468506880488):0.00000217043764705778	n2973:0.00000217043764705778):0.00000217043764705778):0.00000217043764705778	(n3004:0.00000217043764705778	n07AEP08:0.00122688457524634917):0.00000217043764705778):0.00000217043764705778	n2980:0.00000217043764705778):0.00000217043764705778):0.00406964653143589237):0.00680993130346176437):0.00566944408083012216	((CASCA:0.00139105128076292151	CASBE:0.00143176473727738419):0.00447260818809797501	(DRONO2:0.00000217043764705778	DRONO:0.00000217043764705778):0.00461609952705311841):0.00566944408083012216);
((((APTMA:0.00000217043764705778	APTMA2:0.00000217043764705778):0.00407098816191887002	(APTHA:0.00055891686778112648	APTOW:0.00217199605632973887):0.00038091178964719182):0.01974463965286493011	((((AEPHI:0.00000217043764705778	n3757:0.00000217043764705778):0.00054084015692650663	(n3011:0.00000217043764705778	(n2998:0.00059462365271117814	(n2987:0.00000217043764705778	n2997:0.00000217043764705778):0.00000217043764705778):0.00000217043764705778):0.00027020518668086823):0.00000217043764705778	(((n3025:0.00194651211477685953	n3222:0.00000217043764705778):0.00000217043764705778	(n1666:0.00000217043764705778	n3024:0.00000217043764705778):0.00000217043764705778):0.00000217043764705778	(((((n08AEP07:0.00000217043764705778	n3220:0.00055351186756507579):0.00000217043764705778	(n3219:0.00042343963400603670	n2986:0.00055230550808074946):0.00000217043764705778):0.00000217043764705778	n1665:0.00000217043764705778):0.00000217043764705778	n3258:0.00150831013774459168):0.00000217043764705778	(n3026:0.00000217043764705778	n07AEP05:0.00000217043764705778):0.00000217043764705778):0.00000217043764705778):0.00027015729102780752):0.00453491003015302815	(n2988:0.00000217043764705778	((((n3221:0.00157977558512504266	MULAG:0.00026964199600084705):0.00000217043764705778	((n2990:0.00000217043764705778	n07AEP06:0.00027111185206927558):0.00000217043764705778	n2973:0.00000217043764705778):0.00000217043764705778):0.00000217043764705778	(n3004:0.00000217043764705778	n07AEP08:0.00251752693180321572):0.00000217043764705778):0.00000217043764705778	n2980:0.00065036822994612086):0.00053932891272095431):0.00661771609463496831):0.00739916581032406314):0.00496780130760045898	((CASCA:0.00235800976009412164	CASBE:0.00084119991710859799):0.00422483257377736111	(DRONO2:0.00000217043764705778	DRONO:0.00000217043764705778):0.00590974438609079798):0.00496780130760045898);
((((APTMA:0.00028707421984480172	APTMA2:0.00000217043764705778):0.00525798290152368689	(APTHA:0.00112297152342889046	APTOW:0.00216900200927437267):0.00262206079154753526):0.01639707980581859778	((((AEPHI:0.00101400031002342158	n3757:0.00000217043764705778):0.00027135079962447070	(n2998:0.00090087295559970379	((n2987:0.00000217043764705778	n2997:0.00000217043764705778):0.00000217043764705778	n3011:0.00000217043764705778):0.00000217043764705778):0.00054314118377635950):0.00000217043764705778	(((n3025:0.00049123595845255140	n3222:0.00000217043764705778):0.00000217043764705778	(n1666:0.00000217043764705778	n3024:0.00000217043764705778):0.00000217043764705778):0.00000217043764705778	((((n08AEP07:0.00000217043764705778	n3220:0.00055374854392752852):0.00000217043764705778	((n3219:0.00083656150978186417	n2986:0.00083530938316773323):0.00000217043764705778	n1665:0.00000217043764705778):0.00000217043764705778):0.00000217043764705778	n3258:0.00029672421830307321):0.00000217043764705778	(n3026:0.00027176870537169766	n07AEP05:0.00000217043764705778):0.00000217043764705778):0.00000217043764705778):0.00000217043764705778):0.00624099684147449291	(n2988:0.00000217043764705778	((((n3221:0.00159575705521890774	MULAG:0.00027126963384407297):0.00000217043764705778	((n2990:0.00000217043764705778	n07AEP06:0.00109452898880817054):0.00000217043764705778	n2973:0.00000217043764705778):0.00000217043764705778):0.00000217043764705778	(n3004:0.00000217043764705778	n07AEP08:0.00082934622893477881):0.00000217043764705778):0.00000217043764705778	n2980:0.00065845884282725786):0.00081342622532915531):0.00509811491532211319):0.01031225620392907730):0.00518877357277708860	((CASCA:0.00154413449515616082	CASBE:0.00000217043764705778):0.00613061502113177066	(DRONO2:0.00000217043764705778	DRONO:0.00000217043764705778):0.00449631638874981032):0.00518877357277708860);
((((APTMA:0.00000217043764705778	APTMA2:0.00000217043764705778):0.00860167812060824190	(APTHA:0.00000217043764705778	APTOW:0.00222164643835779090):0.00011862871951837976):0.01796327294243661027	((n08AEP07:0.00000217043764705778	(n3220:0.00027856666446535579	(((n3219:0.00127272503808244751	n2986:0.00083708121268052807):0.00000217043764705778	n1665:0.00027804453493241734):0.00000217043764705778	((n3258:0.00180060642668183348	((n3026:0.00027402892692166198	n07AEP05:0.00000217043764705778):0.00000217043764705778	((n3025:0.00048629543646582315	n3222:0.00000217043764705778):0.00000217043764705778	(n1666:0.00000217043764705778	n3024:0.00000217043764705778):0.00000217043764705778):0.00000217043764705778):0.00000217043764705778):0.00000217043764705778	((AEPHI:0.00033671303722039125	n3757:0.00000217043764705778):0.00082224470435633430	(n2998:0.00060127395968679774	((n2987:0.00000217043764705778	n2997:0.00000217043764705778):0.00000217043764705778	n3011:0.00000217043764705778):0.00000217043764705778):0.00054482235298700305):0.00082174561869744411):0.00000217043764705778):0.00000217043764705778):0.00000217043764705778):0.00822149371462569528	(n2988:0.00000217043764705778	((((n3221:0.00157079725292382085	MULAG:0.00027175771655793416):0.00000217043764705778	((n2990:0.00000217043764705778	n07AEP06:0.00109462661677236215):0.00000217043764705778	n2973:0.00000217043764705778):0.00000217043764705778):0.00000217043764705778	(n3004:0.00000217043764705778	n07AEP08:0.00169361811613374328):0.00000217043764705778):0.00000217043764705778	n2980:0.00032704072237964890):0.00000217043764705778):0.00612553201258488663):0.00780298904383947001):0.00588531290928551599	((CASCA:0.00292514288863856848	CASBE:0.00141908529310231612):0.00512468552826095877	(DRONO2:0.00000217043764705778	DRONO:0.00000217043764705778):0.00517643515059119409):0.00588531290928551599);
((((APTMA:0.00057396166493547322	APTMA2:0.00000217043764705778):0.00864472530334483430	(APTHA:0.00157340569655205231	APTOW:0.00374536607665147811):0.00084845570191130547):0.01653318204368771360	((n08AEP07:0.00000217043764705778	(n3220:0.00055992095137610636	((n2986:0.00112345912424374490	(n1665:0.00000217043764705778	n3219:0.00041959262416948345):0.00000217043764705778):0.00000217043764705778	((((AEPHI:0.00033301732791751407	n3757:0.00000217043764705778):0.00027285509818359690	(n2998:0.00030241828965658495	((n2987:0.00000217043764705778	n2997:0.00000217043764705778):0.00000217043764705778	n3011:0.00000217043764705778):0.00000217043764705778):0.00054671522079143833):0.00054636309423014703	((n3025:0.00149015447695929524	n3222:0.00000217043764705778):0.00000217043764705778	(n1666:0.00000217043764705778	n3024:0.00000217043764705778):0.00000217043764705778):0.00000217043764705778):0.00000217043764705778	(n3258:0.00090982552799468038	(n3026:0.00000217043764705778	n07AEP05:0.00000217043764705778):0.00000217043764705778):0.00000217043764705778):0.00000217043764705778):0.00000217043764705778):0.00000217043764705778):0.00821947405050176168	(n2988:0.00000217043764705778	((((n3221:0.00039731949535905909	MULAG:0.00027216939970722901):0.00000217043764705778	(n07AEP06:0.00054699177762151604	(n2973:0.00000217043764705778	n2990:0.00000217043764705778):0.00000217043764705778):0.00000217043764705778):0.00000217043764705778	(n3004:0.00000217043764705778	n07AEP08:0.00214119751333226435):0.00000217043764705778):0.00000217043764705778	n2980:0.00000217043764705778):0.00027192354411626618):0.00421422134707234892):0.01024540954050959241):0.00475657833535291646	((CASCA:0.00171559857053229614	CASBE:0.00143590392929156133):0.00467085682560734565	(DRONO2:0.00000217043764705778	DRONO:0.00000217043764705778):0.00457022277193946686):0.00475657833535291646);
((((APTMA:0.00028476262227540529	APTMA2:0.00000217043764705778):0.00392309135098528432	(APTHA:0.00179397089566188492	APTOW:0.00173131937053581648):0.00330222008047274026):0.01305596549421593131	((n08AEP07:0.00000217043764705778	((n3220:0.00054810726218279852	(n2986:0.00000217043764705778	(n1665:0.00027081673337264067	n3219:0.00081526787232178767):0.00000217043764705778):0.00000217043764705778):0.00000217043764705778	(((n1666:0.00000217043764705778	n3024:0.00000217043764705778):0.00000217043764705778	(((AEPHI:0.00032447848474715486	n3757:0.00000217043764705778):0.00026908883203995783	(n2998:0.00000217043764705778	((n2987:0.00000217043764705778	n2997:0.00000217043764705778):0.00000217043764705778	n3011:0.00000217043764705778):0.00000217043764705778):0.00080850578941327493):0.00026822304732118082	(n3025:0.00048798646011951604	n3222:0.00000217043764705778):0.00000217043764705778):0.00000217043764705778):0.00000217043764705778	(n3026:0.00026926726285135544	(n07AEP05:0.00000217043764705778	n3258:0.00030003779344704994):0.00000217043764705778):0.00000217043764705778):0.00000217043764705778):0.00000217043764705778):0.00607177212306073740	(n2988:0.00000217043764705778	((((n3221:0.00201193383318953346	MULAG:0.00026891224693252597):0.00000217043764705778	(n2973:0.00000217043764705778	(n2990:0.00000217043764705778	n07AEP06:0.00135953542777738213):0.00000217043764705778):0.00000217043764705778):0.00000217043764705778	(n3004:0.00000217043764705778	n07AEP08:0.00123437987569763688):0.00000217043764705778):0.00000217043764705778	n2980:0.00000217043764705778):0.00026871296809859662):0.00474987591526896194):0.00813598131946009773):0.00364692643233785214	((CASCA:0.00028530934226532614	CASBE:0.00145388096961762453):0.00499008480972180576	(DRONO2:0.00000217043764705778	DRONO:0.00000217043764705778):0.00440288199307805640):0.00364692643233785214);
((((APTMA:0.00028234168766978198	APTMA2:0.00000217043764705778):0.00626613765234067255	(APTHA:0.00053802076535392428	APTOW:0.00221168550991188888):0.00166057132930432492):0.01832944606409749738	(((AEPHI:0.00000217043764705778	n3757:0.00000217043764705778):0.00027058544114732754	((n2998:0.00029523689853442464	((n2987:0.00000217043764705778	n2997:0.00000217043764705778):0.00000217043764705778	n3011:0.00000217043764705778):0.00000217043764705778):0.00027077636657784731	(n3222:0.00000217043764705778	(((n3026:0.00027113935885171467	n07AEP05:0.00000217043764705778):0.00000217043764705778	(((n3025:0.00047416288405481875	n3258:0.00179922389230332061):0.00000217043764705778	n08AEP07:0.00000217043764705778):0.00000217043764705778	((n3220:0.00027681416956758606	n2986:0.00027599604134733639):0.00000217043764705778	(n1665:0.00027325549045304642	n3219:0.00041202562977666251):0.00000217043764705778):0.00000217043764705778):0.00000217043764705778):0.00000217043764705778	(n1666:0.00000217043764705778	n3024:0.00000217043764705778):0.00000217043764705778):0.00000217043764705778):0.00108484263543424096):0.00000217043764705778):0.00543248278379978092	(n2988:0.00000217043764705778	((n3004:0.00000217043764705778	n07AEP08:0.00248611741239899812):0.00000217043764705778	((MULAG:0.00026833661205003423	(n3221:0.00118369875269189878	n2980:0.00000217043764705778):0.00000217043764705778):0.00000217043764705778	(n2973:0.00000217043764705778	(n2990:0.00000217043764705778	n07AEP06:0.00108186874357911857):0.00000217043764705778):0.00000217043764705778):0.00000217043764705778):0.00000217043764705778):0.00643241255502805150):0.00917009986493248601):0.00577017248839075975	((CASCA:0.00170344489958004818	CASBE:0.00169846553796053432):0.00531770691463903569	(DRONO2:0.00000217043764705778	DRONO:0.00000217043764705778):0.00452828292510974902):0.00577017248839075975);
((((APTHA:0.00054433311580576410	APTOW:0.00246254919899117431):0.00018027803108970289	(APTMA2:0.00000217043764705778	APTMA:0.00000217043764705778):0.00759829602393788991):0.01666406482286420312	((((n3757:0.00000217043764705778	AEPHI:0.00032893920257440510):0.00053466640746554746	(n2998:0.00059056403694510617	(n2987:0.00000217043764705778	(n3011:0.00000217043764705778	n2997:0.00000217043764705778):0.00000217043764705778):0.00000217043764705778):0.00080239216040061323):0.00000217043764705778	(((n1666:0.00000217043764705778	n3024:0.00000217043764705778):0.00000217043764705778	(n3025:0.00097643766027820313	n3222:0.00000217043764705778):0.00000217043764705778):0.00000217043764705778	(((n2986:0.00082249591884411084	(n3219:0.00000217043764705778	n1665:0.00027030099188242516):0.00000217043764705778):0.00000217043764705778	(n3220:0.00000217043764705778	n08AEP07:0.00000217043764705778):0.00000217043764705778):0.00000217043764705778	(n3258:0.00059261571220741956	(n07AEP05:0.00000217043764705778	n3026:0.00000217043764705778):0.00000217043764705778):0.00000217043764705778):0.00000217043764705778):0.00107095571283913923):0.00680138426846126076	((n2980:0.00000217043764705778	((((n2990:0.00000217043764705778	n07AEP06:0.00080479101772598476):0.00000217043764705778	n2973:0.00000217043764705778):0.00000217043764705778	(n3221:0.00115446294003372662	MULAG:0.00000217043764705778):0.00000217043764705778):0.00000217043764705778	(n3004:0.00000217043764705778	n07AEP08:0.00123704239219663242):0.00000217043764705778):0.00000217043764705778):0.00053341931022540920	n2988:0.00000217043764705778):0.00551020551190777377):0.00895430733840277097):0.00463767190651620011	((CASCA:0.00230875888263027806	CASBE:0.00139377790053871534):0.00328760800329790798	(DRONO2:0.00000217043764705778	DRONO:0.00000217043764705778):0.00500121531017131207):0.00463767190651620011);
((((APTHA:0.00058516597637897280	APTOW:0.00327718284897240411):0.00356971928297522513	(APTMA2:0.00000217043764705778	APTMA:0.00028718915150816190):0.00602777593784405326):0.01829171384265462427	((n08AEP07:0.00000217043764705778	((n2986:0.00084474842777054868	(n3219:0.00000217043764705778	n1665:0.00027705784368170825):0.00000217043764705778):0.00000217043764705778	(((n3258:0.00181575419287709748	(n07AEP05:0.00000217043764705778	n3026:0.00027420491864126853):0.00000217043764705778):0.00000217043764705778	(((n3757:0.00000217043764705778	AEPHI:0.00067540642784419999):0.00027331864168105241	(n2998:0.00060961017427329242	((n2987:0.00000217043764705778	n2997:0.00000217043764705778):0.00000217043764705778	n3011:0.00000217043764705778):0.00000217043764705778):0.00027380066315463845):0.00054750008052836666	((n1666:0.00000217043764705778	n3024:0.00000217043764705778):0.00000217043764705778	(n3025:0.00099439946638249033	n3222:0.00000217043764705778):0.00000217043764705778):0.00000217043764705778):0.00000217043764705778):0.00000217043764705778	n3220:0.00112835344251040973):0.00000217043764705778):0.00000217043764705778):0.00802053550494725466	((n2980:0.00000217043764705778	((((n2990:0.00000217043764705778	n07AEP06:0.00027333208783079271):0.00000217043764705778	n2973:0.00000217043764705778):0.00000217043764705778	(n3221:0.00158724189720200917	MULAG:0.00027173874111836470):0.00000217043764705778):0.00000217043764705778	(n3004:0.00000217043764705778	n07AEP08:0.00170104768960922565):0.00000217043764705778):0.00000217043764705778):0.00027131732441757796	n2988:0.00000217043764705778):0.00356262122843335315):0.00933185306620547272):0.00428138026402040579	((CASCA:0.00156786903105841967	CASBE:0.00054590532060357143):0.00611391062845685184	(DRONO2:0.00000217043764705778	DRONO:0.00000217043764705778):0.00427354136362218754):0.00428138026402040579);
((((APTHA:0.00026040434770867332	APTOW:0.00193945973290692237):0.00075841093898769971	(APTMA2:0.00000217043764705778	APTMA:0.00000217043764705778):0.00982537310834145916):0.01779154134866703027	(((n3757:0.00000217043764705778	AEPHI:0.00098350048547734452):0.00000217043764705778	((n2998:0.00000217043764705778	((n2987:0.00000217043764705778	n2997:0.00000217043764705778):0.00000217043764705778	n3011:0.00000217043764705778):0.00000217043764705778):0.00026854714920429866	(((n1666:0.00000217043764705778	n3024:0.00000217043764705778):0.00000217043764705778	(n3025:0.00047425898935825214	n3222:0.00000217043764705778):0.00000217043764705778):0.00000217043764705778	((n08AEP07:0.00000217043764705778	((n2986:0.00082793089643909737	(n3219:0.00000217043764705778	n1665:0.00000217043764705778):0.00000217043764705778):0.00000217043764705778	n3220:0.00027517142746138850):0.00000217043764705778):0.00000217043764705778	(n3258:0.00089390379008527209	(n07AEP05:0.00000217043764705778	n3026:0.00053950091656187246):0.00000217043764705778):0.00000217043764705778):0.00000217043764705778):0.00053744581463206320):0.00000217043764705778):0.00412330798270801012	(((((n07AEP06:0.00217322362313391356	n2990:0.00000217043764705778):0.00000217043764705778	n2973:0.00000217043764705778):0.00000217043764705778	(n2980:0.00032834256449810979	(n3221:0.00039685109474852639	MULAG:0.00026884989133131294):0.00000217043764705778):0.00000217043764705778):0.00000217043764705778	(n3004:0.00000217043764705778	n07AEP08:0.00539658313578745760):0.00000217043764705778):0.00053747574313759957	n2988:0.00000217043764705778):0.00413424058602621450):0.00696305100962345529):0.00520434288280233540	((CASCA:0.00144261092031171701	CASBE:0.00115763692534520983):0.00509651924421982653	(DRONO2:0.00000217043764705778	DRONO:0.00000217043764705778):0.00332004604852181211):0.00520434288280233540);
((((APTHA:0.00139341380869711776	APTOW:0.00359302481519528389):0.00180088068539351032	(APTMA2:0.00000217043764705778	APTMA:0.00028483468092017829):0.00845096082261561840):0.02244611137801387143	((n08AEP07:0.00000217043764705778	(((n2986:0.00138932975777180095	(n1665:0.00027329956304825528	n3219:0.00000217043764705778):0.00000217043764705778):0.00000217043764705778	((n3258:0.00090204405038040543	(n07AEP05:0.00000217043764705778	n3026:0.00081477006793864281):0.00000217043764705778):0.00000217043764705778	(((n3757:0.00000217043764705778	AEPHI:0.00033072256736582954):0.00026996021391126427	(n2998:0.00119902136002119296	((n2987:0.00000217043764705778	n2997:0.00000217043764705778):0.00000217043764705778	n3011:0.00000217043764705778):0.00000217043764705778):0.00054070020030171171):0.00000217043764705778	((n1666:0.00000217043764705778	n3024:0.00000217043764705778):0.00000217043764705778	(n3025:0.00098385776579674772	n3222:0.00000217043764705778):0.00000217043764705778):0.00000217043764705778):0.00000217043764705778):0.00000217043764705778):0.00000217043764705778	n3220:0.00055805677157199436):0.00000217043764705778):0.00899645773218859038	(((((n07AEP06:0.00136302243116207021	n2990:0.00000217043764705778):0.00000217043764705778	n2973:0.00000217043764705778):0.00000217043764705778	((n3004:0.00000217043764705778	n07AEP08:0.00125800771340745551):0.00000217043764705778	n2980:0.00031877374698321417):0.00000217043764705778):0.00000217043764705778	(n3221:0.00157882101731015006	MULAG:0.00026918743996084531):0.00000217043764705778):0.00026866406426927762	n2988:0.00000217043764705778):0.00473217894163500963):0.00942948692922245153):0.00500660801794848478	((CASCA:0.00383688185509888481	CASBE:0.00022701854671196482):0.00468472702225487640	(DRONO2:0.00000217043764705778	DRONO:0.00000217043764705778):0.00520862005393471494):0.00500660801794848478);
((((APTHA:0.00052555840506990012	APTOW:0.00245321178157789990):0.00143138142809399603	(APTMA2:0.00000217043764705778	APTMA:0.00028234743644356538):0.00524491806957153375):0.01447347850840276229	(((n3757:0.00000217043764705778	AEPHI:0.00000217043764705778):0.00000217043764705778	((n3011:0.00000217043764705778	(n2998:0.00058897608451191337	(n2987:0.00000217043764705778	n2997:0.00000217043764705778):0.00000217043764705778):0.00000217043764705778):0.00080180284870881558	(((n3220:0.00027358504553909541	n08AEP07:0.00000217043764705778):0.00000217043764705778	(n2986:0.00027216713444936269	(n1665:0.00026994633506295353	n3219:0.00082555449842545568):0.00000217043764705778):0.00000217043764705778):0.00000217043764705778	(((n3258:0.00088816888794108660	n07AEP05:0.00000217043764705778):0.00000217043764705778	n3026:0.00026746396583552284):0.00000217043764705778	((n1666:0.00000217043764705778	n3024:0.00000217043764705778):0.00000217043764705778	(n3025:0.00049469653270290607	n3222:0.00000217043764705778):0.00000217043764705778):0.00000217043764705778):0.00000217043764705778):0.00133811662177656002):0.00000217043764705778):0.00807434933150012919	((((n3221:0.00195047672049900099	(MULAG:0.00000217043764705778	((n07AEP06:0.00188979146217954294	n2990:0.00000217043764705778):0.00000217043764705778	n2973:0.00000217043764705778):0.00000217043764705778):0.00000217043764705778):0.00000217043764705778	(n3004:0.00000217043764705778	n07AEP08:0.00163532514131478645):0.00000217043764705778):0.00000217043764705778	n2980:0.00032996608596556274):0.00053320620486710141	n2988:0.00000217043764705778):0.00324443693724891808):0.00851499400700299856):0.00488861561479098095	((CASCA:0.00116279233373038724	CASBE:0.00027417401285253731):0.00191200591665328088	(DRONO2:0.00000217043764705778	DRONO:0.00000217043764705778):0.00443168448314500314):0.00488861561479098095);
((((APTHA:0.00000217043764705778	APTOW:0.00301551569145510441):0.00025731993501285614	(APTMA2:0.00000217043764705778	APTMA:0.00057097132460465899):0.00584171321056742906):0.01378527579354505046	((n3025:0.00049064967636008720	(n3222:0.00000217043764705778	((((n3258:0.00030133452981654757	(n3220:0.00000217043764705778	(n08AEP07:0.00000217043764705778	(n2986:0.00055720686421245060	(n1665:0.00000217043764705778	n3219:0.00127469023968439254):0.00000217043764705778):0.00000217043764705778):0.00000217043764705778):0.00000217043764705778):0.00000217043764705778	(n07AEP05:0.00000217043764705778	n3026:0.00000217043764705778):0.00000217043764705778):0.00000217043764705778	((n3757:0.00000217043764705778	AEPHI:0.00033003377037886582):0.00027138398891979169	(n2998:0.00060247110249022002	((n2987:0.00000217043764705778	n2997:0.00000217043764705778):0.00000217043764705778	n3011:0.00000217043764705778):0.00000217043764705778):0.00000217043764705778):0.00000217043764705778):0.00000217043764705778	(n1666:0.00000217043764705778	n3024:0.00000217043764705778):0.00000217043764705778):0.00000217043764705778):0.00000217043764705778):0.00505087819795281209	(((n3004:0.00000217043764705778	n07AEP08:0.00295335487418912001):0.00000217043764705778	(n2980:0.00065295988398513297	(((n07AEP06:0.00136418684061841329	n2990:0.00000217043764705778):0.00000217043764705778	n2973:0.00000217043764705778):0.00000217043764705778	(n3221:0.00117873450323697799	MULAG:0.00027018514120976175):0.00000217043764705778):0.00000217043764705778):0.00000217043764705778):0.00026997501242408795	n2988:0.00000217043764705778):0.00441587719789015339):0.00724583231183227247):0.00454979135136787411	((CASCA:0.00165179900908655423	CASBE:0.00026837426371298346):0.00295748392949161118	(DRONO2:0.00000217043764705778	DRONO:0.00000217043764705778):0.00596250184639806041):0.00454979135136787411);
((((APTHA:0.00086073902057317339	APTOW:0.00218357996670955198):0.00000217043764705778	(APTMA2:0.00000217043764705778	APTMA:0.00028553502564340717):0.00842187413159676407):0.02116352476776952110	(((n3757:0.00000217043764705778	AEPHI:0.00000217043764705778):0.00027102321860778900	((n2998:0.00150564963384555001	((n2987:0.00000217043764705778	n2997:0.00000217043764705778):0.00000217043764705778	n3011:0.00000217043764705778):0.00000217043764705778):0.00081451347566271516	(((n1666:0.00000217043764705778	n3024:0.00000217043764705778):0.00000217043764705778	(n3025:0.00147164243894910818	n3222:0.00000217043764705778):0.00000217043764705778):0.00000217043764705778	((n3258:0.00211335169474301211	((n2986:0.00167882281308569508	(n1665:0.00027529034163755573	n3219:0.00041930337438849703):0.00000217043764705778):0.00000217043764705778	(n3220:0.00083345384645137010	n08AEP07:0.00000217043764705778):0.00000217043764705778):0.00000217043764705778):0.00000217043764705778	(n07AEP05:0.00000217043764705778	n3026:0.00000217043764705778):0.00000217043764705778):0.00000217043764705778):0.00054262899774583037):0.00000217043764705778):0.00774778836909616620	(((n3004:0.00000217043764705778	n07AEP08:0.00458851071189877134):0.00000217043764705778	(n2980:0.00064739885177223920	(((n07AEP06:0.00219237467913206609	n2990:0.00000217043764705778):0.00000217043764705778	n2973:0.00000217043764705778):0.00000217043764705778	(n3221:0.00039056198986605559	MULAG:0.00027129167031962332):0.00000217043764705778):0.00000217043764705778):0.00000217043764705778):0.00000217043764705778	n2988:0.00000217043764705778):0.00564225871962471467):0.00783528431186526590):0.00527132479687248204	((CASCA:0.00146752951333974264	CASBE:0.00141316669179584044):0.00734136888993404402	(DRONO2:0.00000217043764705778	DRONO:0.00000217043764705778):0.00621142889220707359):0.00527132479687248204);
((((APTHA:0.00065674952977303098	APTOW:0.00235989576645079767):0.00184497382396621012	(APTMA2:0.00000217043764705778	APTMA:0.00028731118233098110):0.00561707216223750368):0.02029486132529884079	((((n3757:0.00000217043764705778	AEPHI:0.00033806570648019327):0.00081598964420265512	(n2998:0.00060309982368257663	((n2987:0.00000217043764705778	n2997:0.00000217043764705778):0.00000217043764705778	n3011:0.00000217043764705778):0.00000217043764705778):0.00054361007338044412):0.00000217043764705778	(((n1666:0.00000217043764705778	n3024:0.00000217043764705778):0.00000217043764705778	(n3025:0.00099536524080602509	n3222:0.00000217043764705778):0.00000217043764705778):0.00000217043764705778	(((n2986:0.00112433278453897938	(n1665:0.00000217043764705778	n3219:0.00042051157428655330):0.00000217043764705778):0.00000217043764705778	(n3220:0.00056024793718337359	n08AEP07:0.00000217043764705778):0.00000217043764705778):0.00000217043764705778	((n07AEP05:0.00000217043764705778	n3026:0.00000217043764705778):0.00000217043764705778	n3258:0.00060437624831783331):0.00000217043764705778):0.00000217043764705778):0.00054377358025073960):0.00559710344917351780	((n2980:0.00032882832685723060	(((((n3221:0.00193790177036036199	n07AEP06:0.00136413330465614646):0.00000217043764705778	n2990:0.00000217043764705778):0.00000217043764705778	n2973:0.00000217043764705778):0.00000217043764705778	MULAG:0.00000217043764705778):0.00000217043764705778	(n3004:0.00000217043764705778	n07AEP08:0.00166107990705404622):0.00000217043764705778):0.00000217043764705778):0.00054132466340084807	n2988:0.00000217043764705778):0.00446430463946674832):0.01270693686618948499):0.00479317259560014218	((CASCA:0.00140122170376835112	CASBE:0.00145598835806527152):0.00276431942137709977	(DRONO2:0.00000217043764705778	DRONO:0.00000217043764705778):0.00429376090159662351):0.00479317259560014218);
((((APTHA:0.00000217043764705778	APTOW:0.00440245175174156910):0.00301610270996353035	(APTMA2:0.00000217043764705778	APTMA:0.00000217043764705778):0.00755920298660114811):0.01964379412919828663	((((n3757:0.00000217043764705778	AEPHI:0.00000217043764705778):0.00000217043764705778	(n2998:0.00089272704605813068	(n2987:0.00000217043764705778	(n2997:0.00000217043764705778	n3011:0.00000217043764705778):0.00000217043764705778):0.00000217043764705778):0.00000217043764705778):0.00000217043764705778	((n3025:0.00000217043764705778	n3222:0.00000217043764705778):0.00000217043764705778	(((((n2986:0.00027367274852010379	(n1665:0.00000217043764705778	n3219:0.00042466998742397215):0.00000217043764705778):0.00000217043764705778	(n3220:0.00055142132683634658	n08AEP07:0.00000217043764705778):0.00000217043764705778):0.00000217043764705778	((n07AEP05:0.00000217043764705778	n3026:0.00026892458408492959):0.00000217043764705778	n3258:0.00210487650779599350):0.00000217043764705778):0.00000217043764705778	n3024:0.00000217043764705778):0.00000217043764705778	n1666:0.00000217043764705778):0.00000217043764705778):0.00053688595242796491):0.00862276547719825759	((((n3004:0.00000217043764705778	n07AEP08:0.00210685214009507897):0.00000217043764705778	((MULAG:0.00026796175595905788	n3221:0.00077518240936206260):0.00000217043764705778	((n2990:0.00000217043764705778	n2973:0.00000217043764705778):0.00000217043764705778	n07AEP06:0.00081163799348261153):0.00000217043764705778):0.00000217043764705778):0.00000217043764705778	n2980:0.00033228170055239645):0.00080471128972422015	n2988:0.00000217043764705778):0.00219194413062034129):0.00815105500449528515):0.00553417974023951049	((CASCA:0.00234180463488126720	CASBE:0.00053287647269989610):0.00415161794103832693	(DRONO2:0.00000217043764705778	DRONO:0.00000217043764705778):0.00407067784870895032):0.00553417974023951049);
((((APTHA:0.00111908919644316770	APTOW:0.00415490251147015641):0.00318735133405985589	(APTMA2:0.00000217043764705778	APTMA:0.00057234122008617701):0.00331172554834788940):0.01826606268301056435	((((n3757:0.00000217043764705778	AEPHI:0.00034081744643779335):0.00081421595175602064	(n2998:0.00029903241547176536	(n3011:0.00000217043764705778	(n2987:0.00000217043764705778	n2997:0.00000217043764705778):0.00000217043764705778):0.00000217043764705778):0.00108719003108141785):0.00000217043764705778	((((n2986:0.00027774068853882752	(n1665:0.00000217043764705778	n3219:0.00042017479017702374):0.00000217043764705778):0.00000217043764705778	(n3220:0.00083536487987564858	n08AEP07:0.00000217043764705778):0.00000217043764705778):0.00000217043764705778	((n07AEP05:0.00000217043764705778	n3026:0.00054409118848417328):0.00000217043764705778	(n3024:0.00000217043764705778	n1666:0.00000217043764705778):0.00000217043764705778):0.00000217043764705778):0.00000217043764705778	(n3258:0.00090036915506943953	(n3025:0.00049319879009561798	n3222:0.00000217043764705778):0.00000217043764705778):0.00000217043764705778):0.00054250828860858389):0.00716765566554690946	((((n3004:0.00000217043764705778	n07AEP08:0.00298793120675768962):0.00000217043764705778	((MULAG:0.00000217043764705778	n3221:0.00235435056773311427):0.00000217043764705778	(n2973:0.00000217043764705778	(n07AEP06:0.00191110764411463511	n2990:0.00000217043764705778):0.00000217043764705778):0.00000217043764705778):0.00000217043764705778):0.00000217043764705778	n2980:0.00065341864830751044):0.00026989414269226644	n2988:0.00000217043764705778):0.00572587863645859872):0.01007429216019214459):0.00537745758654998348	((CASCA:0.00253044639708021029	CASBE:0.00142025672053192943):0.00517365128223258412	(DRONO2:0.00000217043764705778	DRONO:0.00000217043764705778):0.00434707918430244505):0.00537745758654998348);
((((n2988:0.00000217043764705778	(n2980:0.00032743155364594966	((n3004:0.00000217043764705778	n07AEP08:0.00249340891241196230):0.00000217043764705778	((n3221:0.00039474697743045902	MULAG:0.00000217043764705778):0.00000217043764705778	((n2990:0.00000217043764705778	n07AEP06:0.00054355027698188888):0.00000217043764705778	n2973:0.00000217043764705778):0.00000217043764705778):0.00000217043764705778):0.00000217043764705778):0.00027013840607148645):0.00519915682660575945	((((n2987:0.00000217043764705778	(n3011:0.00000217043764705778	n2997:0.00000217043764705778):0.00000217043764705778):0.00000217043764705778	n2998:0.00029764742558358460):0.00027108754701305333	(AEPHI:0.00000217043764705778	n3757:0.00000217043764705778):0.00000217043764705778):0.00000217043764705778	(((n3024:0.00000217043764705778	n3025:0.00049368145449256917):0.00000217043764705778	(n3222:0.00000217043764705778	n1666:0.00000217043764705778):0.00000217043764705778):0.00000217043764705778	((n3026:0.00000217043764705778	n07AEP05:0.00000217043764705778):0.00000217043764705778	(n3258:0.00090244946330028946	((n3220:0.00027796587402245925	n08AEP07:0.00000217043764705778):0.00000217043764705778	(n2986:0.00083006356817348561	(n3219:0.00000217043764705778	n1665:0.00027347291435417563):0.00000217043764705778):0.00000217043764705778):0.00000217043764705778):0.00000217043764705778):0.00000217043764705778):0.00027102714361507829):0.00774830105194920706):0.00816655946006985753	((APTOW:0.00165403625958679000	APTHA:0.00083469019118692850):0.00133933003642414897	(APTMA2:0.00000217043764705778	APTMA:0.00086235127936453695):0.00742076279273941927):0.02057848243748278821):0.00653783192146405265	((CASBE:0.00086196468336921289	CASCA:0.00228392609969620304):0.00224820856293829474	(DRONO2:0.00000217043764705778	DRONO:0.00000217043764705778):0.00331958337374653554):0.00653783192146405265);
((((n2988:0.00000217043764705778	(((n3004:0.00000217043764705778	n07AEP08:0.00205099111585316284):0.00000217043764705778	((n3221:0.00118072422057079879	MULAG:0.00053662042450284381):0.00000217043764705778	((n2990:0.00000217043764705778	n07AEP06:0.00053914660468811827):0.00000217043764705778	n2973:0.00000217043764705778):0.00000217043764705778):0.00000217043764705778):0.00000217043764705778	n2980:0.00097317830278906075):0.00026754812365978309):0.00519553705320819834	((AEPHI:0.00064916787638898002	n3757:0.00000217043764705778):0.00026774902710023358	(((n3024:0.00000217043764705778	((n3025:0.00000217043764705778	n3222:0.00000217043764705778):0.00000217043764705778	n1666:0.00000217043764705778):0.00000217043764705778):0.00000217043764705778	((n3026:0.00026816063259798824	n07AEP05:0.00000217043764705778):0.00000217043764705778	(n3258:0.00058554432518207128	(((n2986:0.00054933547181073867	(n3219:0.00041394592321022461	n1665:0.00000217043764705778):0.00000217043764705778):0.00000217043764705778	n3220:0.00110217326124080060):0.00000217043764705778	n08AEP07:0.00000217043764705778):0.00000217043764705778):0.00000217043764705778):0.00000217043764705778):0.00080470309470363473	((n3011:0.00000217043764705778	(n2997:0.00000217043764705778	n2987:0.00000217043764705778):0.00000217043764705778):0.00000217043764705778	n2998:0.00000217043764705778):0.00161456342955678040):0.00000217043764705778):0.00511815235456556522):0.00816284081122176444	((APTMA2:0.00000217043764705778	APTMA:0.00000217043764705778):0.00947366881245394893	(APTOW:0.00327435978289647217	APTHA:0.00055569813740554981):0.00028689807403061752):0.01758322122650351343):0.00504447187308269991	((CASBE:0.00142566167604897217	CASCA:0.00112576795043561927):0.00415738584652293290	(DRONO2:0.00000217043764705778	DRONO:0.00000217043764705778):0.00478665167702497282):0.00504447187308269991);
((((n2988:0.00000217043764705778	(((n3004:0.00000217043764705778	n07AEP08:0.00369461925871985512):0.00000217043764705778	((n3221:0.00270675348459956545	MULAG:0.00052443572536414100):0.00000217043764705778	((n2990:0.00000217043764705778	n07AEP06:0.00132137476693731590):0.00000217043764705778	n2973:0.00000217043764705778):0.00000217043764705778):0.00000217043764705778):0.00000217043764705778	n2980:0.00031358128468468002):0.00000217043764705778):0.00647168302863388063	((AEPHI:0.00000217043764705778	n3757:0.00000217043764705778):0.00000217043764705778	(((n3024:0.00000217043764705778	((n3025:0.00047441809563996665	n3222:0.00000217043764705778):0.00000217043764705778	n1666:0.00000217043764705778):0.00000217043764705778):0.00000217043764705778	(((n2986:0.00080909377488529795	(n3219:0.00000217043764705778	n1665:0.00053335311983956283):0.00000217043764705778):0.00000217043764705778	(n3220:0.00080714389357942461	n08AEP07:0.00000217043764705778):0.00000217043764705778):0.00000217043764705778	(n3026:0.00000217043764705778	(n07AEP05:0.00000217043764705778	n3258:0.00116936073931563512):0.00000217043764705778):0.00000217043764705778):0.00000217043764705778):0.00026337900692536241	((n3011:0.00000217043764705778	(n2997:0.00000217043764705778	n2987:0.00000217043764705778):0.00000217043764705778):0.00000217043764705778	n2998:0.00087771021146316997):0.00026347761314857485):0.00000217043764705778):0.00805341536633228695):0.00697325429605312030	((APTMA2:0.00000217043764705778	APTMA:0.00027813718272679195):0.00656392627807461052	(APTOW:0.00269359122450997046	APTHA:0.00000217043764705778):0.00171707923656492394):0.02345555353844002225):0.00623341675294745989	((CASBE:0.00136999067715664257	CASCA:0.00086382482983225046):0.00410882462345989966	(DRONO2:0.00000217043764705778	DRONO:0.00000217043764705778):0.00629182320854157831):0.00623341675294745989);
[truncated: 287 more rows]
