# Supplementary material for: Molecular exploration of fossil eggshell uncovers hidden lineage of giant extinct bird
Source: Nat Commun. 2023 Feb 28;14:914. doi: 10.1038/s41467-023-36405-3 (PMC9974994; doi:10.1038/s41467-023-36405-3)
Supplement: Supplementary file 10 — Supplementary Data 10 [file 41467_2023_36405_MOESM10_ESM.zip › Supplementary Data 10 Genetic_data_minus_filtered_reads/5_Phylogeny_generation/RaxML/RAxML_bestTree.35tax_MAY18_gblocks.tre.PARTITION.3]

((((((AEPHI:0.00069622932445718489,n3757:0.00000518226208168545):0.00301191016183723721,(n2998:0.00226448603436362524,(n3011:0.00000518226208168545,(n2997:0.00055341997516194618,n2987:0.00000518226208168545):0.00000518226208168545):0.00000518226208168545):0.00395491324776037125):0.00148746380246354143,((((n2986:0.00102031368711856876,(n3219:0.00200217194384383519,n1665:0.00000518226208168545):0.00000518226208168545):0.00000518226208168545,(n3220:0.00000518226208168545,n08AEP07:0.00050130170744361248):0.00000518226208168545):0.00000518226208168545,((n3026:0.00000518226208168545,n07AEP05:0.00155024482137011374):0.00048966310449793417,n3258:0.00054430206262453997):0.00000554894740278911):0.00000518226208168545,(n1666:0.00000518226208168545,((n3025:0.00261809446626198395,n3222:0.00054321350997686138):0.00000518226208168545,n3024:0.00049486732633675977):0.00000518226208168545):0.00000518226208168545):0.00000518226208168545):0.04558535742671129820,(n2988:0.00000518226208168545,(n2980:0.00000518226208168545,((((n07AEP06:0.00101980760582797477,n2990:0.00161589868605600145):0.00000518226208168545,n2973:0.00000518226208168545):0.00100266726613847004,(MULAG:0.00353325320764924945,n3221:0.00247166236272683372):0.00000518226208168545):0.00025766008716475035,(n3004:0.00000518226208168545,n07AEP08:0.00622109883905323357):0.00071942855751606840):0.00086706227328251797):0.00803089381199764869):0.03546513417274731877):0.03002831530647334310,((APTMA2:0.00424798427983289276,APTMA:0.00000518226208168545):0.02948302330273668351,(APTOW:0.00819625716716812329,APTHA:0.00790762489571831401):0.02077288713367113002):0.13762890346000467012):0.03345743940565795022,((CASBE:0.01400437997004643984,CASCA:0.01285020263629997606):0.06043799914804672685,(DRONO:0.00000518226208168545,DRONO2:0.00000518226208168545):0.08457777447570072327):0.03345743940565795022);
