# Supplementary material for: Molecular exploration of fossil eggshell uncovers hidden lineage of giant extinct bird
Source: Nat Commun. 2023 Feb 28;14:914. doi: 10.1038/s41467-023-36405-3 (PMC9974994; doi:10.1038/s41467-023-36405-3)
Supplement: Supplementary file 10 — Supplementary Data 10 [file 41467_2023_36405_MOESM10_ESM.zip › Supplementary Data 10 Genetic_data_minus_filtered_reads/5_Phylogeny_generation/RaxML/RAxML_bootstrap.35tax_MAY18_gblocks.tre.PARTITION.0]

((((n2988:0.00140456666705201941	(((n07AEP08:0.00418381397212697244	n3004:0.00000240397992693324):0.00000240397992693324	n2980:0.00293070443834104544):0.00000240397992693324	((n3221:0.00403003045629360575	MULAG:0.00486534481258470847):0.00085428984712862814	(n2973:0.00000240397992693324	(n07AEP06:0.00027014316769118389	n2990:0.00027326753491256650):0.00000240397992693324):0.00000240397992693324):0.00000240397992693324):0.00248222597755601206):0.03954091530562890006	(((AEPHI:0.00000240397992693324	n3757:0.00000240397992693324):0.00557809253464135787	((n3011:0.00027024062050532007	(n2987:0.00183171718948001595	n2997:0.00000240397992693324):0.00000240397992693324):0.00000240397992693324	n2998:0.00030793650736071835):0.00304429894608637197):0.00123443272054789494	(n3258:0.00276104446718400095	(((n3024:0.00108375530548696780	((n3025:0.00102718894194895119	n3222:0.00190919729717461853):0.00086921798722269512	n1666:0.00000240397992693324):0.00000240397992693324):0.00000240397992693324	(n07AEP05:0.00054626909783001942	n3026:0.00000240397992693324):0.00135450161836602866):0.00000240397992693324	((n2986:0.00027347733568416980	(n3219:0.00086548477137360705	n1665:0.00000240397992693324):0.00138624019061684952):0.00000240397992693324	(n3220:0.00111319274576794072	n08AEP07:0.00000240397992693324):0.00000240397992693324):0.00108253323105304985):0.00063375839064004689):0.00264825194929474471):0.03282973752357970509):0.04249011341793022811	((APTMA2:0.00140938587339802706	APTMA:0.00010168594288200250):0.01082342823593594391	(APTHA:0.00723475653157276948	APTOW:0.00863620194850267531):0.02527143312081243237):0.08839723244600121432):0.02727845731081688166	((DRONO:0.00083750194125599149	DRONO2:0.00077619462268669974):0.05188162938249893386	(CASCA:0.00502348000910728381	CASBE:0.01341383686770481441):0.02561343116394381586):0.02727845731081688166);
((((n2988:0.00037266361203426102	(n2980:0.00160269062367087616	(((n3221:0.00116355057931844322	MULAG:0.00309771932249933071):0.00135890715055645632	(n2973:0.00000240397992693324	(n07AEP06:0.00110783621483848864	n2990:0.00028054283728737767):0.00000240397992693324):0.00000240397992693324):0.00027370103698932214	(n07AEP08:0.00459288686290413098	n3004:0.00000240397992693324):0.00000240397992693324):0.00000240397992693324):0.00298258169526746230):0.03832355421328417083	(n3219:0.00042929025795872576	(n1665:0.00035259418986191874	(((n3220:0.00056295765975488180	n08AEP07:0.00000240397992693324):0.00000240397992693324	((((AEPHI:0.00000240397992693324	n3757:0.00000240397992693324):0.00428446452765889139	((n2987:0.00153936505304037873	(n2997:0.00000240397992693324	n3011:0.00000240397992693324):0.00000240397992693324):0.00000240397992693324	n2998:0.00123493592781080685):0.00308124681349492176):0.00536800767837393705	n3258:0.00155335109054359380):0.00089768909703482290	((n3024:0.00027597759836087734	((n3025:0.00053641729556079272	n3222:0.00000240397992693324):0.00120989063554028027	n1666:0.00027579836780085754):0.00000240397992693324):0.00027585454277864475	(n07AEP05:0.00111293277998221929	n3026:0.00000240397992693324):0.00027632274675662872):0.00000240397992693324):0.00110410946554537789):0.00000240397992693324	n2986:0.00055778065424584317):0.00105251858126227085):0.00000240397992693324):0.03859152354545665464):0.05562942600419351624	((APTMA2:0.00239642516368616205	APTMA:0.00219470707207552670):0.00427610163769097818	(APTHA:0.01356391235888358172	APTOW:0.01233793830587578272):0.03241684402890476768):0.09590439046991741656):0.03154887578195259695	((DRONO:0.00032166211428081697	DRONO2:0.00134670825402865429):0.04366924852589067901	(CASCA:0.00892509423808122114	CASBE:0.00883402616549507254):0.03502095628596904597):0.03154887578195259695);
((((n2988:0.00000240397992693324	(n2980:0.00316697129461776918	(((n3221:0.00113075492045908860	MULAG:0.00493088543618032654):0.00068217771912120872	(n2973:0.00000240397992693324	(n07AEP06:0.00079441738111996226	n2990:0.00026721862376305391):0.00000240397992693324):0.00000240397992693324):0.00026208332942287540	(n07AEP08:0.00437480766920116896	n3004:0.00000240397992693324):0.00000240397992693324):0.00000240397992693324):0.00346792078821768100):0.02932036800135393376	(((((n3220:0.00054274293925906031	n08AEP07:0.00000240397992693324):0.00000240397992693324	((n3219:0.00170598420423816112	n1665:0.00011023845355087146):0.00015981963569015878	n2986:0.00133838948760147541):0.00000240397992693324):0.00026347959657025522	((n1666:0.00000240397992693324	(n3024:0.00052737852966962045	(n3025:0.00052295203614914838	n3222:0.00171663920716664869):0.00066099333071243434):0.00000240397992693324):0.00000240397992693324	(n07AEP05:0.00053500312900696173	n3026:0.00000240397992693324):0.00079372220019717325):0.00000240397992693324):0.00028948442420809282	n3258:0.00297956580763071837):0.00146729711868103679	((AEPHI:0.00000240397992693324	n3757:0.00000240397992693324):0.00270302977458256608	((n2987:0.00089409876390130665	(n2997:0.00000240397992693324	n3011:0.00000240397992693324):0.00000240397992693324):0.00000240397992693324	n2998:0.00119767684289185132):0.00383008541214825476):0.00344674161082677861):0.03495239164102258156):0.05194180745708641689	((APTMA2:0.00108364683883082594	APTMA:0.00251796650659625318):0.01196103426532354672	(APTHA:0.01144192373818891592	APTOW:0.01114536032092535919):0.01796855953978869144):0.08219964830009647561):0.03142771130278382979	((DRONO:0.00120697671966241908	DRONO2:0.00067245011345159534):0.03905442935542094429	(CASCA:0.00785291815264631092	CASBE:0.00550278095939570056):0.03598048072332450664):0.03142771130278382979);
((((APTHA:0.01123321881201770102	APTOW:0.01087692195613456508):0.02034600343827015420	(APTMA2:0.00171605115887728298	APTMA:0.00141277103524312954):0.01444182283051276619):0.10230064618876065496	((n2988:0.00028333009049346010	(((n3004:0.00000240397992693324	n07AEP08:0.00411015866606095383):0.00000240397992693324	((n2973:0.00000240397992693324	(n2990:0.00054330446342521421	n07AEP06:0.00053381561805871584):0.00000240397992693324):0.00000240397992693324	(n3221:0.00115398276600034259	MULAG:0.00421441335374258229):0.00035252420540481246):0.00000240397992693324):0.00000240397992693324	n2980:0.00319474477468433774):0.00350536237176625768):0.03696123872744704747	((((n07AEP05:0.00081272737037240469	n3026:0.00000240397992693324):0.00053649221065735393	(((n3220:0.00109681918972314102	n08AEP07:0.00000240397992693324):0.00000240397992693324	((n3219:0.00042617315881156087	n2986:0.00054029684396587473):0.00000240397992693324	n1665:0.00027440990189130202):0.00000240397992693324):0.00107082907542458252	n3258:0.00266835139565916625):0.00000240397992693324):0.00026794455108606805	(n3024:0.00026774551702233234	((n3025:0.00000240397992693324	n3222:0.00273122133935291018):0.00000240397992693324	n1666:0.00080453982341961293):0.00000240397992693324):0.00000240397992693324):0.00053750586098852589	((AEPHI:0.00000240397992693324	n3757:0.00000240397992693324):0.00612668021573789957	((n2987:0.00149031372223321123	(n2997:0.00000240397992693324	n3011:0.00053308254393057174):0.00000240397992693324):0.00000240397992693324	n2998:0.00119227747104412021):0.00408744143897250486):0.00647193617797835446):0.04718518321183086395):0.03687043600294082762):0.02991253064067434311	((DRONO:0.00093478535753080709	DRONO2:0.00101038140709163197):0.04110995359603782096	(CASCA:0.00880031393587223966	CASBE:0.00977402208426942504):0.03167476392756714276):0.02991253064067434311);
((((APTOW:0.01110576411594944510	APTHA:0.00970089737579405385):0.02355429855840054237	(APTMA2:0.00150281987037117429	APTMA:0.00032986384351934341):0.01526270850597679675):0.09519445367528964197	((n2988:0.00104832559279786366	(((((n3221:0.00149603599041981815	n07AEP06:0.00026942930770174604):0.00000240397992693324	(n2973:0.00000240397992693324	n2990:0.00055035437155513157):0.00000240397992693324):0.00000240397992693324	MULAG:0.00604274401882765044):0.00000240397992693324	(n3004:0.00000240397992693324	n07AEP08:0.00711908845979142800):0.00000240397992693324):0.00000240397992693324	n2980:0.00413143401130152549):0.00340051666982378858):0.03430772133203650182	((((n3220:0.00055284202246370841	(n1665:0.00083379711266893489	(n3219:0.00210733762321314638	n2986:0.00109118176887193778):0.00000240397992693324):0.00000240397992693324):0.00000240397992693324	(n08AEP07:0.00000240397992693324	n3258:0.00211134617700698378):0.00000240397992693324):0.00000240397992693324	((n1666:0.00000240397992693324	(n3024:0.00000240397992693324	(n3025:0.00000240397992693324	n3222:0.00099825470167936941):0.00141540457308336710):0.00000240397992693324):0.00000240397992693324	(n07AEP05:0.00081894861440789783	n3026:0.00000240397992693324):0.00054013392458967819):0.00026910500210723730):0.00291965105816807810	((AEPHI:0.00000240397992693324	n3757:0.00000240397992693324):0.00678005843604662355	((n2987:0.00120769533675277188	(n2997:0.00000240397992693324	n3011:0.00027075155378681503):0.00000240397992693324):0.00000240397992693324	n2998:0.00030450644832453452):0.00505562521308505937):0.00277886252547811718):0.03573798278828159425):0.04235109788761055177):0.02590317502178829043	((CASBE:0.00893770473826343247	CASCA:0.00995241333064784094):0.04228038815331502942	(DRONO:0.00112779463437776874	DRONO2:0.00122907019440559370):0.03450956141431504171):0.02590317502178829043);
((((APTOW:0.00868741619280057921	APTHA:0.01345000238079527982):0.02531825016310819410	(APTMA2:0.00139277925981525592	APTMA:0.00091196722010302420):0.01337048988150606361):0.09311664420324332336	((n2988:0.00249427806541932615	(((((n2973:0.00000240397992693324	(n2990:0.00027291004775501827	n07AEP06:0.00053921832122650671):0.00000240397992693324):0.00000240397992693324	(MULAG:0.00330597596509173359	n07AEP08:0.00462625054032871422):0.00211851952038832631):0.00000240397992693324	n3221:0.00225552324839629849):0.00053430993631277271	n2980:0.00257372528207923607):0.00000240397992693324	n3004:0.00000240397992693324):0.00327535584732840208):0.03892268750071120609	((n3258:0.00269892255381857550	(((n1666:0.00000240397992693324	(n3024:0.00054100950952569460	(n3025:0.00000240397992693324	n3222:0.00186847283205366851):0.00000240397992693324):0.00000240397992693324):0.00000240397992693324	(n07AEP05:0.00109271280755217359	n3026:0.00000240397992693324):0.00081163858420391598):0.00000240397992693324	((n08AEP07:0.00000240397992693324	n3220:0.00083481611471757002):0.00000240397992693324	((n1665:0.00041802995922327193	n3219:0.00084483766858074977):0.00041500707589164974	n2986:0.00082054760497164193):0.00000240397992693324):0.00054024892491313459):0.00087307825520948040):0.00068107653815220734	((AEPHI:0.00000240397992693324	n3757:0.00000240397992693324):0.00500840334984836450	(n2998:0.00060991262238844590	(n3011:0.00027077402069042728	(n2987:0.00092216812284613009	n2997:0.00000240397992693324):0.00000240397992693324):0.00000240397992693324):0.00162569811677192120):0.00234785570364016028):0.03315786569751068974):0.03673909764452667343):0.03215216178210944520	((CASCA:0.00828804444857458682	CASBE:0.00428729698898598719):0.02960618959761893154	(DRONO:0.00030722788613230266	DRONO2:0.00000240397992693324):0.04609059806584697716):0.03215216178210944520);
((((APTHA:0.01161434222265797511	APTOW:0.00777046142545283289):0.02805933754940895600	(APTMA:0.00159863952900471396	APTMA2:0.00148929112861720869):0.01449171071649573740):0.08349476438105572773	(((n3219:0.00040342806235993005	((n2986:0.00056634817971776502	((n3258:0.00299085783250605062	(((n1666:0.00026577807668298422	(n3024:0.00079892468109325570	n3222:0.00212860390472600046):0.00000240397992693324):0.00000240397992693324	n3025:0.00000240397992693324):0.00026383412666566457	(n3026:0.00000240397992693324	n07AEP05:0.00080795188313974309):0.00053417757447129328):0.00000240397992693324):0.00079584711390962937	(n08AEP07:0.00000240397992693324	n3220:0.00000240397992693324):0.00000240397992693324):0.00050851027946216705):0.00054570775188812672	n1665:0.00054665327457222880):0.00000240397992693324):0.00248480265265651036	((AEPHI:0.00000240397992693324	n3757:0.00000240397992693324):0.00376453211885428157	(n2998:0.00060014711454473891	(n2987:0.00119835916013198143	(n2997:0.00000240397992693324	n3011:0.00026598547162794356):0.00000240397992693324):0.00000240397992693324):0.00387349245196006321):0.00224578194432228147):0.04324966848222092097	(n2988:0.00000240397992693324	(n2980:0.00282246847278101818	(n3004:0.00000240397992693324	(((n2990:0.00026944460083226071	(n07AEP06:0.00026415299739971325	n2973:0.00000240397992693324):0.00000240397992693324):0.00000240397992693324	(MULAG:0.00423358480207823400	n3221:0.00149512851134133047):0.00113121513428389052):0.00000240397992693324	n07AEP08:0.00536852630901276176):0.00105422373194379937):0.00000240397992693324):0.00407247272586456956):0.02926566444453242155):0.05301154019815653567):0.03046240031905561932	((CASCA:0.01008589935542909821	CASBE:0.00653486270217882789):0.03215801322842392479	(DRONO:0.00090321699829460094	DRONO2:0.00070678277787395371):0.05890375777759355308):0.03046240031905561932);
((((APTMA2:0.00025396252241149074	APTMA:0.00215770514221650398):0.01028033150812073492	(APTHA:0.00989002231473058192	APTOW:0.00971615721780142751):0.02004367287532718422):0.08175789204220748618	((((AEPHI:0.00000240397992693324	n3757:0.00000240397992693324):0.00490800458405351529	(n2998:0.00000240397992693324	(n3011:0.00000240397992693324	(n2987:0.00174485192840834018	n2997:0.00000240397992693324):0.00000240397992693324):0.00000240397992693324):0.00296629141131181471):0.00146725438731405179	((n1666:0.00026378756841994574	(n3024:0.00026365711392356799	(n3025:0.00000240397992693324	n3222:0.00000240397992693324):0.00116842047888065181):0.00000240397992693324):0.00000240397992693324	((n3026:0.00000240397992693324	n07AEP05:0.00080175916078162313):0.00079327183846916629	((((n3220:0.00054226060553197659	n08AEP07:0.00000240397992693324):0.00000240397992693324	n2986:0.00080380019770048556):0.00000240397992693324	(n3219:0.00255332386364149439	n1665:0.00053926742275941207):0.00000240397992693324):0.00052463853072453063	n3258:0.00087497914436705489):0.00000240397992693324):0.00026431362948618878):0.00067900192703315915):0.03713493332162109972	(n2988:0.00078674092675474485	(n2980:0.00318287292241817114	(((n2973:0.00000240397992693324	(n2990:0.00053768617558274442	n07AEP06:0.00079559197215895285):0.00000240397992693324):0.00000240397992693324	(MULAG:0.00357371069877164462	n3221:0.00310883634439029690):0.00124405257847373272):0.00000240397992693324	(n07AEP08:0.00329076819413651536	n3004:0.00000240397992693324):0.00000240397992693324):0.00000240397992693324):0.00297980591972371459):0.03542723565064689883):0.04256187847145202069):0.02618898095414318866	((CASCA:0.00574967193622516210	CASBE:0.01213827725426939834):0.03125750039267526786	(DRONO:0.00059905209264635715	DRONO2:0.00030013836533895687):0.03592521833470328080):0.02618898095414318866);
((((APTMA2:0.00139019575105043202	APTMA:0.00000240397992693324):0.01264043772693995184	(APTHA:0.01142565915622958950	APTOW:0.01036027559417355970):0.02680720429737778326):0.08804116730355282527	((((AEPHI:0.00000240397992693324	n3757:0.00000240397992693324):0.00339237892418166711	(n2998:0.00061495749942792562	(n3011:0.00027541530473725587	(n2987:0.00271398302973854290	n2997:0.00000240397992693324):0.00000240397992693324):0.00000240397992693324):0.00363913675078729286):0.00466186893570364521	(((n1666:0.00000240397992693324	((n3026:0.00000240397992693324	n07AEP05:0.00000240397992693324):0.00054925364782620358	(((n3220:0.00056269149289553085	n08AEP07:0.00000240397992693324):0.00000240397992693324	(n2986:0.00082942122537736380	(n3219:0.00130449649945212488	n1665:0.00037501976094859692):0.00074650440097662023):0.00000240397992693324):0.00137420166442039763	n3258:0.00246009276906983656):0.00000240397992693324):0.00054936602690627953):0.00000240397992693324	n3024:0.00137643713156037012):0.00000240397992693324	(n3025:0.00053733721411769659	n3222:0.00093002524443862062):0.00000240397992693324):0.00075991705946052313):0.04195917361474646445	(n2988:0.00023348634261069541	(((MULAG:0.00248489997846145384	n3221:0.00197640626769562651):0.00139642234260377177	n2980:0.00096963049550916839):0.00081755793184398891	((n2973:0.00054489647593737958	(n2990:0.00055494511782973430	n07AEP06:0.00055172171210093196):0.00000240397992693324):0.00000240397992693324	(n07AEP08:0.00546567423935840572	n3004:0.00000240397992693324):0.00000240397992693324):0.00000240397992693324):0.00455010522474623338):0.03338147279377227244):0.04867091939848370435):0.02274761502797310528	((CASCA:0.00924791470194665823	CASBE:0.00792487908709998100):0.03920196793989361161	(DRONO:0.00086519859262445403	DRONO2:0.00080141930938361773):0.03934186660136679975):0.02274761502797310528);
((((APTMA2:0.00154662629537797832	APTMA:0.00100327505367298325):0.01877077627913767421	(APTHA:0.01100103259032888560	APTOW:0.01519667649306696844):0.02677290352506484644):0.09245064071222730551	((((AEPHI:0.00000240397992693324	n3757:0.00000240397992693324):0.00606516410838041538	(n2998:0.00218335022108680091	(n2987:0.00123353304125532097	(n2997:0.00000240397992693324	n3011:0.00000240397992693324):0.00000240397992693324):0.00000240397992693324):0.00427823610638212136):0.00244856428259192542	(((n3220:0.00084477249712559322	n08AEP07:0.00000240397992693324):0.00000240397992693324	((n2986:0.00168217279294354503	n3219:0.00216153012255856361):0.00000240397992693324	n1665:0.00056575706807980965):0.00000240397992693324):0.00000240397992693324	(((n3024:0.00082965636047111868	(n3025:0.00000240397992693324	n3222:0.00158446400299899911):0.00000240397992693324):0.00000240397992693324	n1666:0.00027608809111840819):0.00000240397992693324	(n3026:0.00000240397992693324	(n3258:0.00276945101379581825	n07AEP05:0.00055846105404497748):0.00000240397992693324):0.00027568239538900595):0.00027540548924395080):0.00093358678796021501):0.04158271323090168697	(n2988:0.00000240397992693324	(n2980:0.00161345289641923054	((n07AEP08:0.00641629503586029198	n3004:0.00000240397992693324):0.00000240397992693324	(n3221:0.00112442506146414028	(MULAG:0.00275599380826930997	((n2990:0.00000240397992693324	n07AEP06:0.00082994756176225709):0.00000240397992693324	n2973:0.00027322764394849763):0.00000240397992693324):0.00000240397992693324):0.00027330982694138587):0.00000240397992693324):0.00479179517077473090):0.03250061464612497009):0.04145794185586508529):0.03140453305883415813	((CASCA:0.01026104001133568838	CASBE:0.00863519830472113739):0.03301921119171975089	(DRONO:0.00025219499909379632	DRONO2:0.00043748509039780474):0.04535096625186454955):0.03140453305883415813);
((((APTHA:0.01100633698616104023	APTOW:0.00743620256468747586):0.02019139173183492897	(APTMA2:0.00192743221802035912	APTMA:0.00083758885922891307):0.01609855730768546336):0.08575918847678193346	((n2988:0.00139882014116083655	((n07AEP08:0.00637562716108232373	n3004:0.00000240397992693324):0.00000240397992693324	(n2980:0.00289636766979231314	((MULAG:0.00487982264633291061	n3221:0.00156942304755796789):0.00083771177211660339	((n2990:0.00054994205141096597	n07AEP06:0.00054118856584683538):0.00000240397992693324	n2973:0.00053494467334711698):0.00000240397992693324):0.00000240397992693324):0.00000240397992693324):0.00411455517159533320):0.04755452128660422884	(((n2998:0.00121673926605151295	((n2997:0.00000240397992693324	n2987:0.00120421236772317621):0.00000240397992693324	n3011:0.00053652487096421321):0.00000240397992693324):0.00223207526290013399	(AEPHI:0.00000240397992693324	n3757:0.00000240397992693324):0.00378222167269465746):0.00325225666952888917	(n3258:0.00148992669044907804	((((n3219:0.00042372446874200371	n1665:0.00000240397992693324):0.00027358924315406879	n2986:0.00053976684233974950):0.00000240397992693324	(n08AEP07:0.00000240397992693324	n3220:0.00027405742093413165):0.00000240397992693324):0.00034429480346757273	(((n3222:0.00061399212805509740	n3025:0.00151004464177226737):0.00057653823868707979	(n1666:0.00053597217475879718	n3024:0.00134390369932576594):0.00000240397992693324):0.00000240397992693324	(n07AEP05:0.00027075456182557223	n3026:0.00000240397992693324):0.00053600461139053875):0.00019159695300177392):0.00030921609816068841):0.00228493879206129093):0.03112799473730584743):0.04918776570760909073):0.03676858556772919645	((CASCA:0.00736320859267026485	CASBE:0.00499431437707221256):0.03115847537233071632	(DRONO:0.00061128438104115091	DRONO2:0.00071052618443886810):0.04137289683788136774):0.03676858556772919645);
((((APTMA:0.00087838482508058259	APTMA2:0.00071990742887963915):0.01878831095722440989	(APTHA:0.01053865972639034254	APTOW:0.00976073855082871047):0.02410604744262059840):0.07660619440292718019	((n08AEP07:0.00000240397992693324	(n3220:0.00027545300568160687	(((((n2998:0.00154648066959058158	((n2997:0.00000240397992693324	n2987:0.00182674756361759973):0.00000240397992693324	n3011:0.00000240397992693324):0.00000240397992693324):0.00328478397655825212	(AEPHI:0.00000240397992693324	n3757:0.00000240397992693324):0.00509043503005423333):0.00473387427209482226	((n3222:0.00227835312128093831	n3025:0.00000240397992693324):0.00073696441365825739	(n1666:0.00027009575012509077	n3024:0.00081168320453882717):0.00000240397992693324):0.00000240397992693324):0.00054141099725285070	(n3258:0.00364587915939791141	(n07AEP05:0.00082229046402392599	n3026:0.00000240397992693324):0.00081496967831384338):0.00000240397992693324):0.00162501809259577175	((n3219:0.00172383506229967687	n1665:0.00000240397992693324):0.00110236394308621749	n2986:0.00054404991869275176):0.00000240397992693324):0.00000240397992693324):0.00000240397992693324):0.03532296996600667316	(n2988:0.00000240397992693324	(n2980:0.00197231268943672162	(((MULAG:0.00356306993282616688	n3221:0.00113166858555973303):0.00194423967770471565	((n2990:0.00027656885824011655	n07AEP06:0.00027170412242646859):0.00000240397992693324	n2973:0.00026965431559151205):0.00000240397992693324):0.00026970990399373618	(n07AEP08:0.00548527169608839949	n3004:0.00000240397992693324):0.00000240397992693324):0.00000240397992693324):0.00361438958528213653):0.03696806247506789073):0.03522342152000176863):0.03661219553639840502	((CASCA:0.00219808489721781773	CASBE:0.00995229548367897870):0.03074006698390582132	(DRONO:0.00005583768643335222	DRONO2:0.00131213103055315182):0.04387492112638067404):0.03661219553639840502);
((((APTMA:0.00046906120650419244	APTMA2:0.00204448927283995205):0.01367529190274701344	(APTHA:0.00916701790685867449	APTOW:0.00907905900390693250):0.01737846987752449113):0.08143231643890394555	((((n2998:0.00149819128162235462	((n2997:0.00000240397992693324	n2987:0.00149862050095179848):0.00000240397992693324	n3011:0.00026513240608197800):0.00000240397992693324):0.00298214531295872476	(AEPHI:0.00000240397992693324	n3757:0.00000240397992693324):0.00326640908523982872):0.00153799098866617360	(((n3222:0.00182735441202704855	n3025:0.00000240397992693324):0.00000240397992693324	(n1666:0.00000240397992693324	n3024:0.00026459352989685933):0.00000240397992693324):0.00000240397992693324	((n3258:0.00389875783565015377	(n07AEP05:0.00000240397992693324	n3026:0.00000240397992693324):0.00159482687181711734):0.00000240397992693324	(((n3219:0.00207240855687463969	n1665:0.00041129220880667340):0.00040432091081016536	n2986:0.00053596693489219862):0.00000240397992693324	(n08AEP07:0.00000240397992693324	n3220:0.00027008087843842786):0.00000240397992693324):0.00000240397992693324):0.00026459347674495843):0.00145509300107398657):0.03157079771572229160	(n2988:0.00076324588927984818	(n2980:0.00251374781519692015	(((MULAG:0.00411844695908248661	n3221:0.00037747054684532047):0.00067954127050864411	((n2990:0.00026789046502285487	n07AEP06:0.00106382973844784830):0.00000240397992693324	n2973:0.00000240397992693324):0.00000240397992693324):0.00026313402566085120	(n07AEP08:0.00559554030342572593	n3004:0.00000240397992693324):0.00000240397992693324):0.00000240397992693324):0.00191306039835026018):0.04514725140144230237):0.06503651013058167618):0.02890293855885831334	((CASCA:0.00775445952860593160	CASBE:0.00859116562061671384):0.02047796791836764899	(DRONO:0.00000574818913260171	DRONO2:0.00156691806460628196):0.04413444467476367733):0.02890293855885831334);
((((APTMA:0.00153208987754742355	APTMA2:0.00007677706400574115):0.01602784867526112211	(APTHA:0.01281351030928398055	APTOW:0.00933815616299138625):0.02176099542274357451):0.09294920737044883030	((((n3011:0.00000240397992693324	(n2998:0.00147669185858670025	(n2997:0.00000240397992693324	n2987:0.00175877459636805764):0.00000240397992693324):0.00105662747237222519):0.00156367596023509439	(AEPHI:0.00000240397992693324	n3757:0.00000240397992693324):0.00518321287633848830):0.00498073921352590234	(((n2986:0.00107674609322748645	(n08AEP07:0.00000240397992693324	(((n3258:0.00382360591382066095	(n07AEP05:0.00053347662033397414	n3026:0.00000240397992693324):0.00053026943931449634):0.00000240397992693324	(n1666:0.00000240397992693324	(n3024:0.00106207400414945799	(n3222:0.00119298703001825715	n3025:0.00000240397992693324):0.00000240397992693324):0.00000240397992693324):0.00026462259628685182):0.00052959099510790897	n3220:0.00108108666954318650):0.00000240397992693324):0.00000240397992693324):0.00201545709258523767	n1665:0.00078533413225109522):0.00000240397992693324	n3219:0.00081813115836468556):0.00152395033314951887):0.03024018302956904200	(n2988:0.00070136431892708971	(n2980:0.00349607890338974421	(((MULAG:0.00275472360222430790	n3221:0.00109367153091468423):0.00101670097681663229	((n2990:0.00054731642972266181	n07AEP06:0.00080302867885623046):0.00000240397992693324	n2973:0.00000240397992693324):0.00000240397992693324):0.00053091455753003218	(n07AEP08:0.00836895860126926107	n3004:0.00000240397992693324):0.00000240397992693324):0.00000240397992693324):0.00390920041407147919):0.04771977582615905683):0.04508454443641431858):0.04023144173595184087	((CASCA:0.01120618568617969164	CASBE:0.00928430012960265554):0.02981702797159680243	(DRONO:0.00000240397992693324	DRONO2:0.00034015828401772732):0.03509453722044579560):0.04023144173595184087);
((((APTMA:0.00310271559802680107	APTMA2:0.00300713365177705414):0.01742525745001282517	(APTHA:0.00878027115366712164	APTOW:0.00989248761771215415):0.02131043186903729472):0.09191847199781720545	((((n3011:0.00000240397992693324	(n2998:0.00087535238662185262	(n2997:0.00000240397992693324	n2987:0.00203765034906396979):0.00000240397992693324):0.00050885489234933005):0.00340488745028151964	(AEPHI:0.00000240397992693324	n3757:0.00000240397992693324):0.00524238781530910695):0.00305488168094922036	(n3258:0.00377494660865919330	(((n3220:0.00130072670535661089	n08AEP07:0.00000240397992693324):0.00000240397992693324	((n1665:0.00078221612154437067	n3219:0.00082418082733346312):0.00077544983298437505	n2986:0.00128264968965307907):0.00000240397992693324):0.00033335420544654699	((n1666:0.00025225983415992599	(n3024:0.00050454239948958428	(n3222:0.00147207773319803573	n3025:0.00047788748099941611):0.00000240397992693324):0.00000240397992693324):0.00000240397992693324	(n07AEP05:0.00102337363368233962	n3026:0.00000240397992693324):0.00050566193675917188):0.00017143642336847110):0.00046916774731209609):0.00369379905383856707):0.03847062468984144279	(n2988:0.00001221729365339271	((n07AEP08:0.00613956970344391433	n3004:0.00000240397992693324):0.00000240397992693324	(n2980:0.00309839106368289862	((MULAG:0.00251620180855839561	n3221:0.00258533701175221297):0.00030132095384704214	((n2990:0.00026078943935602626	n07AEP06:0.00051083434243202072):0.00000240397992693324	n2973:0.00000240397992693324):0.00000240397992693324):0.00000240397992693324):0.00000240397992693324):0.00499264066312805118):0.04296123112752987805):0.05588960219094046833):0.03174950300337057996	((CASCA:0.00594073829966624504	CASBE:0.00907014282538269601):0.03619664202971229622	(DRONO:0.00153395255087904756	DRONO2:0.00151897055183646186):0.04307987948211199764):0.03174950300337057996);
((((APTMA:0.00095613439058006913	APTMA2:0.00342948762658262622):0.02024615394231021534	(APTHA:0.00955050362992294205	APTOW:0.00832291919503117678):0.02551333904064246802):0.08812737651755171708	((((n3011:0.00000240397992693324	(n2998:0.00059243740219640522	(n2997:0.00000240397992693324	n2987:0.00088345420580183335):0.00000240397992693324):0.00026171693186704495):0.00363020950072716125	(AEPHI:0.00000240397992693324	n3757:0.00000240397992693324):0.00604693578368869188):0.00267933991657068934	((((n3220:0.00000240397992693324	n08AEP07:0.00000240397992693324):0.00000240397992693324	(n3219:0.00080781533530803701	n2986:0.00106178511986196734):0.00000240397992693324):0.00000240397992693324	n1665:0.00000240397992693324):0.00091204278113958537	((n1666:0.00000240397992693324	(n3024:0.00104473410356154006	(n3222:0.00059189160366005889	n3025:0.00049514342378562549):0.00000240397992693324):0.00000240397992693324):0.00000240397992693324	(n3258:0.00205402564752432725	(n07AEP05:0.00079492884771195638	n3026:0.00000240397992693324):0.00078552163044994807):0.00000240397992693324):0.00065593403153538113):0.00000240397992693324):0.03216645826537916503	(n2988:0.00000240397992693324	(n2980:0.00217810911625099029	(((MULAG:0.00159804394416309076	n3221:0.00265406273227178531):0.00076471244127159844	((n2990:0.00026744527282425863	n07AEP06:0.00000240397992693324):0.00000240397992693324	n2973:0.00000240397992693324):0.00000240397992693324):0.00026014697324458459	(n07AEP08:0.00616839646277767949	n3004:0.00000240397992693324):0.00000240397992693324):0.00000240397992693324):0.00616762581505344003):0.03804877887492397887):0.04939039397963879835):0.03239180744881767215	((CASCA:0.00713885567550553903	CASBE:0.00974244110033903148):0.02865866742828789351	(DRONO:0.00037104187309357315	DRONO2:0.00126166824259062020):0.04774151468028656892):0.03239180744881767215);
((((APTMA:0.00066466836443435464	APTMA2:0.00173072974573816834):0.02208776542743788249	(APTHA:0.01307630975980874841	APTOW:0.01172909391337717891):0.01108567293502429885):0.08360193831989443103	((n08AEP07:0.00000240397992693324	(((n1665:0.00027863378710829144	(n3219:0.00042604560943580407	n2986:0.00013133820510388412):0.00014250082021215977):0.00000240397992693324	(((((n2998:0.00030157506590833673	((n2997:0.00000240397992693324	n3011:0.00027155463918410855):0.00000240397992693324	n2987:0.00153426021752870508):0.00000240397992693324):0.00276303205919734658	(AEPHI:0.00000240397992693324	n3757:0.00000240397992693324):0.00563649547961073312):0.00416219192929467071	(n1666:0.00000240397992693324	(n3024:0.00054327135616423830	(n3222:0.00100057601970629387	n3025:0.00000240397992693324):0.00085947142080495967):0.00000240397992693324):0.00000240397992693324):0.00054218376466671917	(n07AEP05:0.00054793780964281077	n3026:0.00000240397992693324):0.00027169984759958820):0.00000240397992693324	n3258:0.00182151051599668758):0.00054201165692200693):0.00000240397992693324	n3220:0.00055982617989664871):0.00000240397992693324):0.03871077631780783096	(n2988:0.00028437182633379713	(n2980:0.00162996681971441446	(((MULAG:0.00353242303157086639	n3221:0.00272907845376511079):0.00113134652006307928	((n2990:0.00027978919821835537	n07AEP06:0.00027130305089136797):0.00000240397992693324	n2973:0.00026960541363633576):0.00000240397992693324):0.00000240397992693324	(n07AEP08:0.01081832009740188102	n3004:0.00000240397992693324):0.00000240397992693324):0.00000240397992693324):0.00384939050780923287):0.04616940947053462668):0.04615737262064657093):0.02402686779137986131	((CASCA:0.00400664439756692053	CASBE:0.01075101177068180612):0.03586258753518566794	(DRONO:0.00031632029760212001	DRONO2:0.00133752299094205373):0.04330695098882923061):0.02402686779137986131);
((((APTMA:0.00000240397992693324	APTMA2:0.00305159856070771028):0.02358160412032302838	(APTHA:0.01131360479591655456	APTOW:0.01159234465183495329):0.01654054166788023958):0.08507611029447635642	(((((n2998:0.00029367307567655280	(n2997:0.00000240397992693324	n2987:0.00206269995699222839):0.00000240397992693324):0.00052271792867801938	n3011:0.00000240397992693324):0.00246760535551090315	(AEPHI:0.00000240397992693324	n3757:0.00000240397992693324):0.00532442768984798219):0.00335285797881191986	((((n3026:0.00000240397992693324	n07AEP05:0.00052620061804056631):0.00026146668958888553	((n3222:0.00088996820824404363	n3025:0.00000240397992693324):0.00000240397992693324	(n1666:0.00052353399957945899	n3024:0.00131154325055471963):0.00000240397992693324):0.00000240397992693324):0.00016690845486882220	((n3220:0.00026494298200306073	n08AEP07:0.00000240397992693324):0.00000240397992693324	((n1665:0.00081101673689531616	n3219:0.00119985589596713262):0.00080485273000864435	n2986:0.00079185206496634752):0.00000240397992693324):0.00061869217856542179):0.00165826609917891577	n3258:0.00204396607145356088):0.00034017367227800593):0.03260493905135319198	(n2988:0.00068514549903742473	((MULAG:0.00151853685378907852	n3221:0.00142600980778766987):0.00112165431225415019	(n2980:0.00216592343157189469	((n07AEP08:0.00654340518549478660	n3004:0.00000240397992693324):0.00000240397992693324	((n2990:0.00026623707069059428	n07AEP06:0.00000240397992693324):0.00000240397992693324	n2973:0.00000240397992693324):0.00000240397992693324):0.00000240397992693324):0.00024974539679035150):0.00359002389199090596):0.04577835753073680042):0.05234634208760252649):0.03249115965970916092	((CASCA:0.00715004413311928766	CASBE:0.01115764189357529301):0.02293933546926815725	(DRONO:0.00000240397992693324	DRONO2:0.00000240397992693324):0.06016646050212709484):0.03249115965970916092);
((((APTMA:0.00233499843467437507	APTMA2:0.00077207152655246270):0.02082849291799735228	(APTHA:0.00883593053383316222	APTOW:0.01094327910777369295):0.01810658467857643311):0.07367700009848636433	((((n2998:0.00149903663253113254	((n2997:0.00000240397992693324	n2987:0.00208281566413757264):0.00000240397992693324	n3011:0.00026254319781934869):0.00000240397992693324):0.00337570526823492397	(AEPHI:0.00000240397992693324	n3757:0.00000240397992693324):0.00478769247435203212):0.00155916899673943024	((((n3026:0.00000240397992693324	n07AEP05:0.00160571874089137680):0.00026393468137213375	((n3222:0.00331376304596635871	n3025:0.00000240397992693324):0.00000240397992693324	(n1666:0.00079263857192040982	n3024:0.00105710457214611251):0.00000240397992693324):0.00000240397992693324):0.00018167828583116728	((n3220:0.00162290042384697492	n08AEP07:0.00000240397992693324):0.00000240397992693324	((n1665:0.00033947378756165475	n3219:0.00124124925771142126):0.00101583794134594424	n2986:0.00134421969676285272):0.00000240397992693324):0.00034618267075887623):0.00053435960892786200	n3258:0.00240579041892008579):0.00250397577676534071):0.04242379340339427762	(n2988:0.00131804971618147714	((n07AEP08:0.00540935659017169161	n3004:0.00000240397992693324):0.00000240397992693324	((n3221:0.00227055082091046643	(MULAG:0.00265561505608671823	((n2990:0.00081710160809779400	n07AEP06:0.00079953781387457961):0.00000240397992693324	n2973:0.00026340465403570473):0.00000240397992693324):0.00000240397992693324):0.00026341953042084503	n2980:0.00159009870809616034):0.00000240397992693324):0.00300202267703702629):0.02798690363785637583):0.05535950420300864844):0.02789500337210139638	((CASCA:0.01168592769560618944	CASBE:0.00735696010831774893):0.04477694458236556457	(DRONO:0.00062438934699847286	DRONO2:0.00090589105961143561):0.03265571903747683385):0.02789500337210139638);
((((APTMA:0.00127820985682571388	APTMA2:0.00066364874230214832):0.02148042066011357498	(APTHA:0.00876164950367228079	APTOW:0.01196993496897756637):0.01215166076756486052):0.09676546505616986926	(((AEPHI:0.00000240397992693324	n3757:0.00000240397992693324):0.00177655880994739336	(((n1666:0.00000240397992693324	(n3024:0.00079409815437648666	(n3222:0.00232628877502915037	n3025:0.00000240397992693324):0.00037308085202207537):0.00000240397992693324):0.00000240397992693324	(((n3220:0.00108491064886137231	n08AEP07:0.00000240397992693324):0.00000240397992693324	((n1665:0.00054702151584657094	n3219:0.00123903163116542226):0.00026903191662629053	n2986:0.00161494770574687092):0.00000240397992693324):0.00079429079372836105	(n3026:0.00000240397992693324	(n07AEP05:0.00107227333130867678	n3258:0.00380126142371638165):0.00000240397992693324):0.00026429186709353347):0.00026445289009478117):0.00687475846514993497	(n3011:0.00000240397992693324	(n2997:0.00000240397992693324	(n2998:0.00000240397992693324	n2987:0.00120078730308836108):0.00000240397992693324):0.00079972704676051730):0.00349507878389799425):0.00186389625662027590):0.04684347823635970354	(n2988:0.00072636812653737272	((((MULAG:0.00315367182669043945	n3221:0.00111575700590650357):0.00056190211785510293	(n07AEP08:0.00580307545396866863	n3004:0.00000240397992693324):0.00000240397992693324):0.00000240397992693324	((n2990:0.00000240397992693324	n07AEP06:0.00052877699299124696):0.00000240397992693324	n2973:0.00000240397992693324):0.00000240397992693324):0.00000240397992693324	n2980:0.00157104824437622609):0.00440879340533287083):0.03552435541521514056):0.04074142938746267567):0.02958850867850176466	((CASCA:0.00812816281606060231	CASBE:0.00759784961458036517):0.03089234781421658707	(DRONO:0.00100774914781462280	DRONO2:0.00028590640878185802):0.04018433342202035186):0.02958850867850176466);
((((((AEPHI:0.00000240397992693324	n3757:0.00000240397992693324):0.00617635722201060819	(n3011:0.00000240397992693324	((n2997:0.00000240397992693324	n2987:0.00088428146121005669):0.00000240397992693324	n2998:0.00151475648624645382):0.00080571378857617669):0.00378601154033446873):0.00205810687671186812	((n1666:0.00026669577153604573	(n3024:0.00107046064720051873	(n3025:0.00000240397992693324	n3222:0.00076184062391224799):0.00071454599294967704):0.00000240397992693324):0.00000240397992693324	((n3220:0.00081632995783608754	((n2986:0.00108428486841445019	(n3258:0.00144932932813619862	n08AEP07:0.00000240397992693324):0.00000240397992693324):0.00000240397992693324	(n3219:0.00129706406294726102	n1665:0.00068476633342006300):0.00067714363718571376):0.00000240397992693324):0.00053070176740671745	(n3026:0.00000240397992693324	n07AEP05:0.00053826070140234109):0.00026721541368283789):0.00080319949295920134):0.00333057594155293903):0.04535855314796951449	((n2980:0.00403181758844213187	((n3004:0.00000240397992693324	n07AEP08:0.00654170712710029894):0.00000240397992693324	((n3221:0.00148335824277941392	MULAG:0.00212936009498260843):0.00051410326836054431	(n2973:0.00000240397992693324	(n2990:0.00000240397992693324	n07AEP06:0.00079577461356476710):0.00000240397992693324):0.00000240397992693324):0.00026204369735280977):0.00000240397992693324):0.00141553543706531048	n2988:0.00151562167459141721):0.02901997861119086017):0.03100673537650939365	((APTMA:0.00216927799057248585	APTMA2:0.00207895892247571268):0.01867791140956834989	(APTOW:0.01039514325939711742	APTHA:0.01060850472827400658):0.01948850765895500034):0.10592497424305584441):0.03986606316419125107	((CASBE:0.00857268946146936411	CASCA:0.00892379244318985965):0.03060268868919958571	(DRONO2:0.00062213281265833718	DRONO:0.00096433643171121581):0.04633008774499430132):0.03986606316419125107);
((((((AEPHI:0.00000240397992693324	n3757:0.00000240397992693324):0.00484843437683122810	(n2998:0.00087239667194653054	(n3011:0.00051968657486110631	(n2997:0.00000240397992693324	n2987:0.00058278384108019553):0.00000240397992693324):0.00000240397992693324):0.00398368145353881261):0.00345381345975695562	((n1666:0.00077854449460186201	(n3024:0.00051837827222879192	(n3025:0.00000240397992693324	n3222:0.00089977098219644238):0.00085392032584433793):0.00000240397992693324):0.00000240397992693324	((((n1665:0.00052917373917156464	(n3219:0.00040524592449000250	n2986:0.00040431574674814832):0.00038088660915032338):0.00000240397992693324	(n08AEP07:0.00000240397992693324	n3220:0.00052662499948279368):0.00000240397992693324):0.00155922385448348266	n3258:0.00171754429931440604):0.00000240397992693324	(n3026:0.00000240397992693324	n07AEP05:0.00078470514869383504):0.00051875964349179526):0.00077877933984372993):0.00054077819065298971):0.04671760901581370473	((((n3221:0.00224013236070399070	MULAG:0.00163425201802752315):0.00127416106098115329	n2980:0.00189813008527181266):0.00024119259024364063	((n3004:0.00000240397992693324	n07AEP08:0.00711362675587770988):0.00000240397992693324	(n2973:0.00051848220402147562	(n2990:0.00053091868909107241	n07AEP06:0.00052270542236476745):0.00000240397992693324):0.00000240397992693324):0.00000240397992693324):0.00164160157836820480	n2988:0.00072886839267637105):0.04641774641948553937):0.04414003843932834403	((APTMA:0.00218064369938398249	APTMA2:0.00189519707935207433):0.02068000018416400049	(APTOW:0.00922084825781287198	APTHA:0.00913567555276936609):0.01641711054074604381):0.08644037646198828029):0.04069474148413036035	((CASBE:0.00892556331090079737	CASCA:0.00652164424053619605):0.03169460817226391752	(DRONO2:0.00066921784006142445	DRONO:0.00088455089080786118):0.04429115842872578812):0.04069474148413036035);
((((((AEPHI:0.00000240397992693324	n3757:0.00000240397992693324):0.00786514602827372185	(n2998:0.00088984701301937630	(n3011:0.00000240397992693324	(n2997:0.00000240397992693324	n2987:0.00206520671235714852):0.00000240397992693324):0.00000240397992693324):0.00182127519956460683):0.00299974677624271005	((n1665:0.00105486443143269358	n3219:0.00123207501687041848):0.00000240397992693324	(((n3258:0.00263998227398368418	((n3026:0.00000240397992693324	n07AEP05:0.00184015052101287762):0.00182599023893257641	((n3025:0.00000240397992693324	n3222:0.00251927478213368524):0.00047496956819262495	(n1666:0.00025948158376024239	n3024:0.00025985763007354011):0.00000240397992693324):0.00000240397992693324):0.00000240397992693324):0.00129927988745280132	(n08AEP07:0.00000240397992693324	n3220:0.00160382154139340890):0.00000240397992693324):0.00025889468220177800	n2986:0.00000240397992693324):0.00115507193457699709):0.00149573990489580591):0.03417866694282118561	((((n3004:0.00000240397992693324	n07AEP08:0.00369440381180254681):0.00000240397992693324	((n2973:0.00051228672953530210	(n2990:0.00185266817875966031	n07AEP06:0.00051817747699438841):0.00000240397992693324):0.00000240397992693324	(n3221:0.00036922928148013331	MULAG:0.00172570295351616204):0.00085503444945815783):0.00000240397992693324):0.00000240397992693324	n2980:0.00157414223028645738):0.00315541244015891953	n2988:0.00028143539758898297):0.04437185179686173320):0.05007882549269232486	((APTMA:0.00054316879890610296	APTMA2:0.00103850029492185878):0.02262156901827200306	(APTOW:0.01072813808911666708	APTHA:0.00998768920340694852):0.02089596895726032050):0.09371598242460975337):0.02335254608341593568	((CASBE:0.00772960821811517589	CASCA:0.00880002944270048479):0.02668739278091621439	(DRONO2:0.00036480483901762289	DRONO:0.00054265170043556817):0.05041329157864751775):0.02335254608341593568);
((((((AEPHI:0.00000240397992693324	n3757:0.00000240397992693324):0.00555696696551831286	(n3011:0.00000240397992693324	((n2997:0.00000240397992693324	n2987:0.00144491979978627109):0.00000240397992693324	n2998:0.00086979864751030012):0.00051732645576385388):0.00213743630640806596):0.00300761467102059069	((n3258:0.00229959140679929187	((n3026:0.00000240397992693324	n07AEP05:0.00077897433432415797):0.00129434259456082893	((n3025:0.00000240397992693324	n3222:0.00192263824102942575):0.00044612996199962457	(n1666:0.00000240397992693324	n3024:0.00025785776618401712):0.00000240397992693324):0.00000240397992693324):0.00000240397992693324):0.00016429186623086420	((n08AEP07:0.00000240397992693324	n3220:0.00079060318192212533):0.00000240397992693324	(n2986:0.00052264631537125405	(n1665:0.00000240397992693324	n3219:0.00122735571437455069):0.00079020826228486682):0.00000240397992693324):0.00060692834276623267):0.00238034521568258189):0.03930195796472575609	((((n3004:0.00000240397992693324	n07AEP08:0.00438912645195378703):0.00000240397992693324	((n2973:0.00025823909065377345	(n2990:0.00026572719653573316	n07AEP06:0.00078234319245728428):0.00000240397992693324):0.00000240397992693324	(n3221:0.00344005660833868231	MULAG:0.00367421787334939413):0.00053275679734586686):0.00025827151567019152):0.00000240397992693324	n2980:0.00125290150531729870):0.00477201543071166783	n2988:0.00027639713102991061):0.04692912346136985519):0.03963716889816178840	((APTMA:0.00289388661903024679	APTMA2:0.00195350748794210225):0.02047546697201598626	(APTOW:0.00779489389723169845	APTHA:0.00671911720694394390):0.01896834255434006258):0.08537807142144417105):0.03767667571276265420	((CASBE:0.00700100621197729742	CASCA:0.00882728161341747412):0.03652789288090994152	(DRONO2:0.00027837244694384504	DRONO:0.00064334675138677977):0.03780820581053010582):0.03767667571276265420);
((((((AEPHI:0.00000240397992693324	n3757:0.00000240397992693324):0.00422260154216443952	((n3011:0.00000240397992693324	(n2997:0.00000240397992693324	n2987:0.00211745562373860880):0.00000240397992693324):0.00000240397992693324	n2998:0.00061275695412979319):0.00333182097550482675):0.00292022701234305156	(((n1666:0.00027168822212127858	n3025:0.00148205299041706973):0.00000240397992693324	(n3222:0.00153254759023528013	n3024:0.00027187636925376932):0.00000240397992693324):0.00000240397992693324	((n3258:0.00119656111254812453	(n3026:0.00000240397992693324	n07AEP05:0.00054951998559808822):0.00054489936404894513):0.00000240397992693324	((n08AEP07:0.00000240397992693324	n3220:0.00055798910005800436):0.00000240397992693324	(n2986:0.00027334375079004803	(n1665:0.00027537984120369022	n3219:0.00126300720191102004):0.00000240397992693324):0.00000240397992693324):0.00163552199535427906):0.00054438424789468001):0.00128676879855087623):0.03720951131917345917	((((n3004:0.00000240397992693324	n07AEP08:0.00717252356993607846):0.00000240397992693324	((n2973:0.00027328183403551394	(n2990:0.00113025560206623968	n07AEP06:0.00111654393098295566):0.00000240397992693324):0.00000240397992693324	(n3221:0.00118849717379707130	MULAG:0.00461203484182845253):0.00068100524100762872):0.00027328551006701484):0.00000240397992693324	n2980:0.00298838080500712444):0.00390093642921546333	n2988:0.00000240397992693324):0.03376132346139814472):0.03790461562647336885	((APTMA:0.00000240397992693324	APTMA2:0.00226875781660458055):0.01426715026536014633	(APTOW:0.00964365351062912782	APTHA:0.00753535808768429714):0.02187445319800235266):0.08134032737876774333):0.03205421250998511523	((CASBE:0.00980804640085562035	CASCA:0.00768730083513622774):0.02005679419463184815	(DRONO2:0.00126646045923278598	DRONO:0.00006238870666364394):0.04847314061634482724):0.03205421250998511523);
((((((AEPHI:0.00000240397992693324	n3757:0.00000240397992693324):0.00188521973678959466	((n3011:0.00026752763119202881	(n2997:0.00000240397992693324	n2987:0.00088438729461286952):0.00000240397992693324):0.00000240397992693324	n2998:0.00119845736740309080):0.00302278439345834071):0.00428055688144652387	((((n08AEP07:0.00000240397992693324	n3220:0.00109714829078110974):0.00000240397992693324	(n2986:0.00136016457616825923	(n1665:0.00073906606142740573	n3219:0.00081238926938241465):0.00036636379799975246):0.00000240397992693324):0.00000240397992693324	((n1666:0.00026742090751588670	((n3025:0.00051320514329526170	n3222:0.00305773007866117462):0.00000240397992693324	n3024:0.00026753471336189271):0.00000240397992693324):0.00000240397992693324	(n3026:0.00000240397992693324	n07AEP05:0.00054144666594555977):0.00053513931780150561):0.00000240397992693324):0.00000240397992693324	n3258:0.00325646550595434878):0.00014159094342033348):0.03570982889107121583	((((n3004:0.00000240397992693324	n07AEP08:0.00545873185030406379):0.00000240397992693324	((n2973:0.00053141394748424200	(n2990:0.00054763584172337534	n07AEP06:0.00026896150784486232):0.00000240397992693324):0.00000240397992693324	(n3221:0.00304163248974141350	MULAG:0.00360950720349579928):0.00043085762645604333):0.00000240397992693324):0.00000240397992693324	n2980:0.00224933682560946860):0.00544326148933538343	n2988:0.00055814267356862630):0.04064112133557061524):0.04158950256256845057	((APTMA:0.00126375748174470393	APTMA2:0.00099840915851118705):0.01793362468408719185	(APTOW:0.00950557332965808882	APTHA:0.01066585593582788233):0.01912356028232625391):0.10259589902500257375):0.03310085658341645198	((CASBE:0.00697190029420280324	CASCA:0.00944902246398435924):0.03350866083255640143	(DRONO2:0.00067171229433486777	DRONO:0.00059216565341296053):0.04006430655842366934):0.03310085658341645198);
((((n3219:0.00169302141111276456	(((((((n3026:0.00000240397992693324	n07AEP05:0.00054543267216970801):0.00108108744399945016	(n1666:0.00026953802435526378	((n3025:0.00000240397992693324	n3222:0.00215986243790360641):0.00000240397992693324	n3024:0.00162670404438300734):0.00000240397992693324):0.00000240397992693324):0.00000240397992693324	n3258:0.00183643732722454586):0.00000240397992693324	((AEPHI:0.00000240397992693324	n3757:0.00000240397992693324):0.00532646473315612125	(n2987:0.00213937485227169016	((n3011:0.00000240397992693324	n2997:0.00000240397992693324):0.00000240397992693324	n2998:0.00030722577130219957):0.00035363607169865493):0.00294265791369286529):0.00415800377602142373):0.00107780590529850352	(n08AEP07:0.00000240397992693324	n3220:0.00111213296707817801):0.00000240397992693324):0.00000240397992693324	n2986:0.00054713599891506733):0.00110241735613081002	n1665:0.00000240397992693324):0.00000240397992693324):0.04447091107699047141	((((n3004:0.00000240397992693324	n07AEP08:0.00836564227307124222):0.00000240397992693324	((n2973:0.00026723313419904095	(n2990:0.00000240397992693324	n07AEP06:0.00080803275549314361):0.00000240397992693324):0.00000240397992693324	(n3221:0.00230015136307786970	MULAG:0.00341974220450973112):0.00146929935225517975):0.00026730647601523990):0.00000240397992693324	n2980:0.00223782240500813032):0.00245079135445390364	n2988:0.00138545654622859141):0.04052829670580292837):0.04663511997466822379	((APTMA:0.00325591203918765065	APTMA2:0.00116259740405655581):0.01454316211518167333	(APTOW:0.01086319126397644434	APTHA:0.00638032207913988899):0.02074874948136260291):0.09739065673256790123):0.02796142142483594786	((CASBE:0.00735337095407973158	CASCA:0.00765352677245866031):0.02542091368138168703	(DRONO2:0.00097126480181032029	DRONO:0.00066232211372869022):0.04033785065288975763):0.02796142142483594786);
(((((AEPHI:0.00000240397992693324	n3757:0.00000240397992693324):0.00520085874258083714	((n2998:0.00029829603093329095	(n3011:0.00026405480624966811	(n2987:0.00149449233657922048	n2997:0.00000240397992693324):0.00000240397992693324):0.00000240397992693324):0.00282532287588342255	(((n1666:0.00000240397992693324	((n3025:0.00049214828455420515	n3222:0.00182415136791930156):0.00057426840529136412	n3024:0.00132253332123179646):0.00000240397992693324):0.00026381989002775933	(((n2986:0.00026375094173511652	(n1665:0.00054428616169720180	n3219:0.00085256596945543315):0.00054055936103831646):0.00000240397992693324	(n08AEP07:0.00000240397992693324	n3220:0.00000240397992693324):0.00000240397992693324):0.00132153772608440290	(n3026:0.00000240397992693324	n07AEP05:0.00053421989812571535):0.00053054971536334739):0.00000240397992693324):0.00121726707298282157	n3258:0.00394539273811750010):0.00713484041749611487):0.00019215333199952339):0.04177339033588299555	((((n3004:0.00000240397992693324	n07AEP08:0.00791833814224625170):0.00000240397992693324	((n2973:0.00026204337593105218	(n2990:0.00080863917612969546	n07AEP06:0.00000240397992693324):0.00000240397992693324):0.00000240397992693324	(n3221:0.00185947451405253606	MULAG:0.00182358996132508944):0.00135112025353309635):0.00026205225921552250):0.00000240397992693324	n2980:0.00188464185163164069):0.00347443162755165522	n2988:0.00027877728918384464):0.03601133688329295757):0.03255054235594232598	((APTMA:0.00176324178840183820	APTMA2:0.00043379004702487779):0.01890454722380602998	(APTOW:0.00839373878304654208	APTHA:0.00894639640563248129):0.02891949876175780448):0.08380418145558593546):0.03489687627453085667	((CASBE:0.01012873063750262780	CASCA:0.01077152000395644425):0.02955905716787968207	(DRONO2:0.00094344377054136430	DRONO:0.00064974685168483831):0.03903386559336731454):0.03489687627453085667);
((((n3025:0.00050598546951586057	(n3222:0.00091605168418101770	(n3024:0.00108107823349850858	(n1666:0.00026944526460548899	(((n3258:0.00463836322528640883	((n2986:0.00054422502907103894	(n1665:0.00000240397992693324	n3219:0.00127120903458845355):0.00082341750848551032):0.00000240397992693324	(n08AEP07:0.00000240397992693324	n3220:0.00055251915495639473):0.00000240397992693324):0.00000240397992693324):0.00000240397992693324	(n3026:0.00000240397992693324	n07AEP05:0.00136718878798857487):0.00108269153736079669):0.00026937512494565465	((AEPHI:0.00000240397992693324	n3757:0.00000240397992693324):0.00451080616578684694	(n2998:0.00125374230253925251	(n3011:0.00027062006674495939	(n2987:0.00092202440724847357	n2997:0.00000240397992693324):0.00000240397992693324):0.00000240397992693324):0.00471388797398139981):0.00414271049583910065):0.00000240397992693324):0.00000240397992693324):0.00032353074461000412):0.00000240397992693324):0.04114736757515244370	((((n3004:0.00000240397992693324	n07AEP08:0.00662239345523220075):0.00000240397992693324	((n2973:0.00026431895061660647	(n2990:0.00027111163831743801	n07AEP06:0.00079933462796303006):0.00000240397992693324):0.00000240397992693324	(n3221:0.00228967310413936932	MULAG:0.00347769106015712428):0.00000240397992693324):0.00026441597892811435):0.00000240397992693324	n2980:0.00192999392099703934):0.00398601691413255719	n2988:0.00120573482331177138):0.04586791945244458185):0.03259079783744819186	((APTMA:0.00130584738941222096	APTMA2:0.00183926566109053938):0.01105132709262320739	(APTOW:0.01260749106993530426	APTHA:0.01023506329257100125):0.02576736407607750981):0.10992974591055149070):0.03545253690203203217	((CASBE:0.00963147386630510902	CASCA:0.01175044267097195838):0.02797488168502836742	(DRONO2:0.00032293158160850467	DRONO:0.00000240397992693324):0.04512597146700515066):0.03545253690203203217);
(((((AEPHI:0.00000240397992693324	n3757:0.00000240397992693324):0.00491411738960514932	((n2998:0.00150524643728902076	(n3011:0.00026441037606309351	(n2987:0.00297418883055581163	n2997:0.00000240397992693324):0.00000240397992693324):0.00000240397992693324):0.00390457936864133277	(n3258:0.00212101312708560998	(((n2986:0.00134337241789597500	(n1665:0.00068233665387725060	n3219:0.00122616424726409230):0.00067697890096187136):0.00000240397992693324	(n08AEP07:0.00000240397992693324	n3220:0.00109394671650472008):0.00000240397992693324):0.00108742591302891803	((n3026:0.00000240397992693324	n07AEP05:0.00187227548860972566):0.00132945168688112158	((n3025:0.00052390342563261969	n3222:0.00245015256479869277):0.00000240397992693324	(n3024:0.00079565633713252096	n1666:0.00026416758024451259):0.00000240397992693324):0.00026521012692755678):0.00023662129924657038):0.00092273418832006270):0.00445449254356158463):0.00116379160429522905):0.04195995190053377483	((((n3004:0.00000240397992693324	n07AEP08:0.00615955645549615821):0.00000240397992693324	((n2973:0.00000240397992693324	(n2990:0.00026959234722565820	n07AEP06:0.00026584515067201969):0.00000240397992693324):0.00000240397992693324	(n3221:0.00259184068303916449	MULAG:0.00380405345707696954):0.00155439852230002226):0.00000240397992693324):0.00000240397992693324	n2980:0.00159591979947220491):0.00307700050123318417	n2988:0.00149242819758628985):0.03823362160671921195):0.04547342525110711908	((APTMA:0.00202750677188360661	APTMA2:0.00078387879915397369):0.01849185670937805032	(APTOW:0.01078314560609953086	APTHA:0.01332053374106331560):0.02013699530648213956):0.07713316977565712329):0.02841034220612952133	((CASBE:0.00486239411865373346	CASCA:0.00981118600626389864):0.02626645206392799400	(DRONO2:0.00027876028535414122	DRONO:0.00095225742371416496):0.04114450319885566004):0.02841034220612952133);
((((APTMA:0.00113440448779778208	APTMA2:0.00139364990492998864):0.01410966422640543526	(APTHA:0.01168647004394755308	APTOW:0.00782201186159485473):0.02320320885759926191):0.07431402247747301293	(((((n3024:0.00000240397992693324	n1666:0.00025978280042599817):0.00000240397992693324	(((n08AEP07:0.00000240397992693324	n3220:0.00053512860406322322):0.00000240397992693324	(n1665:0.00053630026248720924	(n3219:0.00084167012539840996	n2986:0.00065582160582509322):0.00066378655911120805):0.00000240397992693324):0.00051981531570369742	(n3258:0.00357647867269037835	(n07AEP05:0.00078477975042738602	n3026:0.00000240397992693324):0.00051997708995963189):0.00000240397992693324):0.00025973361490783076):0.00000240397992693324	(n3025:0.00101250905796956077	n3222:0.00091480633900494596):0.00086161723579411824):0.00082167356296067870	((n3757:0.00000240397992693324	AEPHI:0.00000240397992693324):0.00266112196063863875	(n2998:0.00059362042088616674	((n2997:0.00000240397992693324	n2987:0.00175764519345522445):0.00000240397992693324	n3011:0.00000240397992693324):0.00000240397992693324):0.00319197003160775865):0.00235762876837398907):0.04350416551646187069	(n2988:0.00099394948111982437	(((n3004:0.00000240397992693324	n07AEP08:0.00546630821265594365):0.00000240397992693324	(((n2990:0.00079852922773957164	n07AEP06:0.00078363405854512866):0.00000240397992693324	n2973:0.00051690974371742453):0.00000240397992693324	(n3221:0.00415750888702345629	MULAG:0.00234382810791786090):0.00052706598294381430):0.00025827697641781183):0.00000240397992693324	n2980:0.00349432386587838085):0.00351875616612231561):0.03528797343599173603):0.04246359060747811887):0.02886168686141992595	((CASBE:0.00954022071582631345	CASCA:0.00300476542797052659):0.03426896172417171621	(DRONO2:0.00125665918478291231	DRONO:0.00030582361600697328):0.03043655916175778270):0.02886168686141992595);
((((APTHA:0.00861341248473583045	APTOW:0.00804773158373962849):0.01912118156679783881	(APTMA:0.00091128542468885230	APTMA2:0.00000240397992693324):0.01893726115080399466):0.08342788778355757218	((((n1666:0.00051763722355021343	(((((n2986:0.00112443231315701212	(n1665:0.00000240397992693324	n3219:0.00042046384521500171):0.00052593063053521570):0.00046571553637833119	n3220:0.00079921787235439365):0.00000240397992693324	n08AEP07:0.00000240397992693324):0.00025842260025406061	(n3258:0.00204301647042321810	(n07AEP05:0.00131637693253228313	n3026:0.00000240397992693324):0.00051859511334423629):0.00000240397992693324):0.00025851618296498190	n3024:0.00103971016231195782):0.00000240397992693324):0.00000240397992693324	(n3025:0.00000240397992693324	n3222:0.00104240623939497049):0.00096714172481962525):0.00355349958879004136	((n3757:0.00000240397992693324	AEPHI:0.00000240397992693324):0.00566298351089178451	(n2998:0.00088627342786311704	((n2997:0.00000240397992693324	n2987:0.00028999758899683845):0.00000240397992693324	n3011:0.00000240397992693324):0.00000240397992693324):0.00323281847569225093):0.00189432876184127911):0.03153885376435512644	(n2988:0.00000240397992693324	(((n3004:0.00000240397992693324	n07AEP08:0.00651998236358782533):0.00000240397992693324	(((n2990:0.00053016659927955219	n07AEP06:0.00025959312584449592):0.00000240397992693324	n2973:0.00025782486169968429):0.00000240397992693324	n2980:0.00186520697729352096):0.00000240397992693324):0.00000240397992693324	(n3221:0.00219467447803849440	MULAG:0.00167980530126539645):0.00039517661052551064):0.00608736592219076035):0.04457310770761773594):0.04838892054881317739):0.02135149263289665492	((CASCA:0.01199516253019816334	CASBE:0.01091759601041950196):0.02733411054153257400	(DRONO2:0.00094283092155324503	DRONO:0.00031309840365275547):0.04662997705247941965):0.02135149263289665492);
((((APTOW:0.00967233452825645365	APTHA:0.01313234733959274883):0.01453876225374499571	(APTMA:0.00112312571824888245	APTMA2:0.00088749467938807299):0.01901405775351531699):0.09146073129625174880	((((((n3222:0.00268836299574703964	n1666:0.00000240397992693324):0.00000240397992693324	n3024:0.00026234289434423527):0.00000240397992693324	n3025:0.00051175248756410484):0.00000240397992693324	((n07AEP05:0.00079098766649211740	n3026:0.00000240397992693324):0.00052660463631507969	(((n1665:0.00040762772483834069	n3219:0.00203274874378974769):0.00040078006916742027	((n3220:0.00134479659819097342	n08AEP07:0.00000240397992693324):0.00000240397992693324	n2986:0.00080132880791071264):0.00000240397992693324):0.00000240397992693324	n3258:0.00175074385420791114):0.00051986956491018130):0.00026304285232474242):0.00221629050560577133	((n3757:0.00000240397992693324	AEPHI:0.00000240397992693324):0.00347646087993369211	(n2998:0.00029279491423457664	((n2997:0.00000240397992693324	n2987:0.00087531588700080233):0.00000240397992693324	n3011:0.00000240397992693324):0.00000240397992693324):0.00411777361556474840):0.00300453458495590761):0.03973992807551583045	(n2988:0.00000240397992693324	((n2980:0.00344599013414656615	(n3004:0.00000240397992693324	n07AEP08:0.00577352117669178121):0.00000240397992693324):0.00000240397992693324	(((n2990:0.00027038552672899771	n07AEP06:0.00079605846045961845):0.00000240397992693324	n2973:0.00026211293208399522):0.00000240397992693324	(MULAG:0.00251415139224696067	n3221:0.00113040075310225671):0.00093553514672468886):0.00052492868120288709):0.00294370336642084266):0.05054343114059953179):0.03605031241274447157):0.03130470751936226953	((CASCA:0.00678568445399629471	CASBE:0.00836864443571295503):0.02413052324974948940	(DRONO2:0.00023859553652490778	DRONO:0.00132757719116729589):0.06297055138880357228):0.03130470751936226953);
((((APTOW:0.00632964047355512056	APTHA:0.01426551855533877283):0.02302898190160023936	(APTMA:0.00000240397992693324	APTMA2:0.00247959097940742088):0.01193346954984273768):0.08774814028726102277	(((((n3219:0.00079887780114305568	((n3220:0.00080154204758788353	n08AEP07:0.00000240397992693324):0.00000240397992693324	(n1665:0.00108366772791011366	n2986:0.00106005713492908645):0.00000240397992693324):0.00000368339533538717):0.00034679253824282353	((((n3025:0.00097426363798273072	n3222:0.00122425400769093505):0.00114087719640983067	n3024:0.00026198836064505614):0.00000240397992693324	n1666:0.00000240397992693324):0.00000240397992693324	(n07AEP05:0.00132519796934407567	n3026:0.00000240397992693324):0.00026185225668724310):0.00017389652961498104):0.00078739098867690370	n3258:0.00261591196851756547):0.00030905047459291911	((n3757:0.00000240397992693324	AEPHI:0.00000240397992693324):0.00451978656950364870	(n3011:0.00000240397992693324	(n2998:0.00118801156894960866	(n2997:0.00000240397992693324	n2987:0.00057499207073072182):0.00000240397992693324):0.00052485329424964324):0.00331055323153230932):0.00237677987789318076):0.04354916726497302937	(n2988:0.00057203397422227512	((n3004:0.00000240397992693324	n07AEP08:0.00837724183933023087):0.00000240397992693324	((((n2990:0.00026645808734765435	n07AEP06:0.00026263678671436109):0.00000240397992693324	n2973:0.00000240397992693324):0.00000240397992693324	(MULAG:0.00284688345092501795	n3221:0.00108727027858181841):0.00056134222062067531):0.00025987090950827874	n2980:0.00155665768509127443):0.00000240397992693324):0.00502539378622269932):0.03694132730613296223):0.04044250646088009410):0.03137164403499784898	((CASCA:0.01033597282795196970	CASBE:0.00597959950651643160):0.02795708854707813426	(DRONO2:0.00125030742438430762	DRONO:0.00005501622613980826):0.04543067994706053575):0.03137164403499784898);
((((APTOW:0.00835779322791947200	APTHA:0.01158493076102186034):0.02211770842314541088	(APTMA:0.00045188943343150322	APTMA2:0.00156792122553340760):0.01185264718695887808):0.08929751835010175942	(((((n07AEP05:0.00027266762503691668	n3026:0.00000240397992693324):0.00027176577824024800	(((n3220:0.00028078400963111688	n08AEP07:0.00000240397992693324):0.00000240397992693324	((n3219:0.00130588274248457075	n1665:0.00139662945250971886):0.00000240397992693324	n2986:0.00027146267084689972):0.00000240397992693324):0.00053969895601518577	n3258:0.00244621991815526874):0.00000240397992693324):0.00081401154342818213	(((n3025:0.00104063551988174685	n3222:0.00144608441896720060):0.00131966529546288119	n3024:0.00054228674425469726):0.00000240397992693324	n1666:0.00027069075343726931):0.00000240397992693324):0.00000240397992693324	((n3757:0.00000240397992693324	AEPHI:0.00000240397992693324):0.00392401044282155928	(n3011:0.00000240397992693324	(n2998:0.00153705345985003568	(n2997:0.00000240397992693324	n2987:0.00090409786910571933):0.00000240397992693324):0.00027122917124223014):0.00188223214739459215):0.00501669610780074073):0.03735315821905933753	(n2988:0.00069142455538123324	((MULAG:0.00289221246430264312	n3221:0.00114517146839891379):0.00070165958417501748	((n2980:0.00098651344919446402	(n3004:0.00000240397992693324	n07AEP08:0.00374221342086700996):0.00000240397992693324):0.00000240397992693324	((n2990:0.00083435306303189310	n07AEP06:0.00110012952909400411):0.00000240397992693324	n2973:0.00054328012745578057):0.00000240397992693324):0.00053402638275848880):0.00321224810108200519):0.03441101948369362090):0.04467995852169068943):0.02772769359302459588	((CASCA:0.00919004225067081466	CASBE:0.01082587229034862042):0.03384091525429262087	(DRONO2:0.00074389090147780287	DRONO:0.00051586555665276285):0.03564259764353535503):0.02772769359302459588);
((((APTOW:0.01723972569270100161	APTHA:0.00986977833143794225):0.01604080787511191417	(APTMA:0.00203685190774114582	APTMA2:0.00092574516004148392):0.01828284246499320420):0.09507306658825867562	(((((n07AEP05:0.00082699628461034179	n3026:0.00000240397992693324):0.00027471440029672558	(((n3220:0.00168969204033038835	n08AEP07:0.00000240397992693324):0.00000240397992693324	((n3219:0.00126197193049629912	n1665:0.00084468222034318741):0.00027540712546272661	n2986:0.00000240397992693324):0.00000240397992693324):0.00054843333496625804	n3258:0.00151211143290446966):0.00000240397992693324):0.00082405412475409861	(((n3025:0.00101552914745792026	n3222:0.00104037538393575435):0.00048789002384913083	n3024:0.00054928114556891618):0.00000240397992693324	n1666:0.00000240397992693324):0.00000240397992693324):0.00000240397992693324	((n3757:0.00000240397992693324	AEPHI:0.00000240397992693324):0.00454446139149205543	(n2998:0.00030407719612763072	((n2997:0.00000240397992693324	n2987:0.00153030050887459422):0.00000240397992693324	n3011:0.00027354599334741695):0.00000240397992693324):0.00246335314087664081):0.00597448398951609585):0.03515971610006812798	(n2988:0.00033040239297562837	(((n07AEP08:0.00316069817542775520	MULAG:0.00198360777957445802):0.00090774337793395759	n3221:0.00292774688613248700):0.00073721237670023795	((n2980:0.00098474905275562109	n3004:0.00000240397992693324):0.00027448635074120865	((n2990:0.00055978764320399957	n07AEP06:0.00055523595107606193):0.00000240397992693324	n2973:0.00000240397992693324):0.00000240397992693324):0.00139442575205409687):0.00417255280644918559):0.03628007972939294862):0.03406257603797503003):0.02810316853964794220	((CASCA:0.00656117568439634671	CASBE:0.00791107868737970371):0.02864673112083499992	(DRONO2:0.00031988516603397889	DRONO:0.00033268770697585668):0.04142502999117847473):0.02810316853964794220);
((((APTHA:0.00887387132403356232	APTOW:0.00996023977292175011):0.01638331531596393109	(APTMA:0.00105263384165311404	APTMA2:0.00190279469255142742):0.01148757001086088241):0.09326187016353712500	(((((n3220:0.00079939058544441330	n08AEP07:0.00000240397992693324):0.00000240397992693324	((n3219:0.00164075958435057454	n1665:0.00107325889248663614):0.00052358508745913208	n2986:0.00025928196709902260):0.00000240397992693324):0.00061818946164902511	(n3258:0.00262199904373806338	((((n3025:0.00000240397992693324	n3222:0.00000240397992693324):0.00084453471542916283	n3024:0.00077869476708579649):0.00000240397992693324	n1666:0.00025878197353329600):0.00000240397992693324	(n07AEP05:0.00026086771754310037	n3026:0.00000240397992693324):0.00077767555615200913):0.00000240397992693324):0.00067749705974170225):0.00172602413584398325	((n3757:0.00000240397992693324	AEPHI:0.00000240397992693324):0.00720188198692481817	(n2998:0.00058793257670121466	((n2997:0.00000240397992693324	n2987:0.00201902774722484976):0.00000240397992693324	n3011:0.00000240397992693324):0.00000240397992693324):0.00415202690381155214):0.00254423368748123071):0.03795703667421789634	(n2988:0.00000240397992693324	((((n3221:0.00301915374041735558	MULAG:0.00373313333924256245):0.00179905782051824922	((n2990:0.00079529342382972531	n07AEP06:0.00025918087117234755):0.00000240397992693324	n2973:0.00025867579699112640):0.00000240397992693324):0.00000240397992693324	(n07AEP08:0.00731331628887675871	n3004:0.00000240397992693324):0.00000240397992693324):0.00000240397992693324	n2980:0.00186862540840846553):0.00422721841587754207):0.04605483770850159198):0.04100422051174772847):0.03104927245623475066	((CASCA:0.00854088818833563350	CASBE:0.00796793069458456155):0.02621156027600278493	(DRONO2:0.00062617050732810477	DRONO:0.00031584705335720268):0.04979605380253266517):0.03104927245623475066);
((((APTMA2:0.00173697232243672580	APTMA:0.00119074500423635692):0.00606079161530195809	(APTHA:0.01082071221694825940	APTOW:0.00722579640778978939):0.01544117631108139939):0.07398380850371912010	((((((n3025:0.00000240397992693324	n3222:0.00000240397992693324):0.00150451702136934632	n3024:0.00081366954330634842):0.00000240397992693324	n1666:0.00081263742186262226):0.00000240397992693324	(((n07AEP05:0.00027257221075894952	n3026:0.00000240397992693324):0.00027028768181632949	n3258:0.00335418290247709115):0.00000240397992693324	((n2986:0.00027293270148772157	(n3219:0.00042561837615816685	n1665:0.00000240397992693324):0.00139054077581461546):0.00000240397992693324	(n3220:0.00110480828210402209	n08AEP07:0.00000240397992693324):0.00000240397992693324):0.00054105134771853221):0.00054104568334184771):0.00230863873769701329	((n3757:0.00000240397992693324	AEPHI:0.00000240397992693324):0.00473566042163149018	(n2998:0.00060754005189735756	((n2997:0.00000240397992693324	n2987:0.00120131997786215991):0.00000240397992693324	n3011:0.00027063763388508928):0.00000240397992693324):0.00333754937980318368):0.00133053913740292990):0.03454305603619297477	(n2988:0.00182657905492285407	(((n3221:0.00234052134797569636	((n07AEP08:0.00415661840666176063	MULAG:0.00179784763775386359):0.00229863798861843415	(n07AEP06:0.00054334290137531981	(n2973:0.00026932348277186954	n2990:0.00055498521907633598):0.00000240397992693324):0.00000240397992693324):0.00000240397992693324):0.00026933449699428105	n3004:0.00000240397992693324):0.00000240397992693324	n2980:0.00261100047246736345):0.00261532207786117172):0.03174307773440990937):0.04472903299915272080):0.03426550842551544934	((CASCA:0.00483203354892356319	CASBE:0.00993166233053801098):0.03209293472460810620	(DRONO2:0.00081659876969984897	DRONO:0.00050288192811599904):0.04099286438720277370):0.03426550842551544934);
((((APTHA:0.01075856818226833371	APTOW:0.00955564973755880509):0.01803164982791081658	(APTMA2:0.00189814553154210759	APTMA:0.00066191731852269112):0.02100137492230288658):0.07838468983756921582	(((((n2986:0.00218236712802512018	(n3219:0.00083013290004453654	n1665:0.00054770952800422851):0.00027130351745743885):0.00000240397992693324	(n3220:0.00136155057836351593	n08AEP07:0.00000240397992693324):0.00000240397992693324):0.00067278397401835820	((((n3258:0.00229806268315255191	(n3025:0.00053090231234637899	n3222:0.00000240397992693324):0.00118555272057822327):0.00061180235126406324	n3024:0.00106737044118636088):0.00000240397992693324	n1666:0.00079997587935873803):0.00000240397992693324	(n07AEP05:0.00080399889035255156	n3026:0.00000240397992693324):0.00160427117596342395):0.00012680323053888918):0.00195423593923736098	((n3757:0.00000240397992693324	AEPHI:0.00000240397992693324):0.00480840215175105511	(n3011:0.00000240397992693324	(n2998:0.00030579857065474121	(n2997:0.00000240397992693324	n2987:0.00059802454694468459):0.00000240397992693324):0.00026736503455974519):0.00316864569552800747):0.00329452304922955679):0.04129112834596568998	(n2988:0.00168227442061422237	((n3004:0.00000240397992693324	(n3221:0.00222252416421838978	((n07AEP08:0.00207549273872915333	MULAG:0.00388553651200756415):0.00096793941938838211	(n07AEP06:0.00026732820081078131	(n2973:0.00026482083284867487	n2990:0.00054233730402219299):0.00000240397992693324):0.00000240397992693324):0.00000240397992693324):0.00079663829571368760):0.00000240397992693324	n2980:0.00126878162311788679):0.00521141941285591798):0.03708380729728792680):0.06157443941695094763):0.03415247369182490556	((CASCA:0.00848673301356445316	CASBE:0.00401761667415887966):0.03229909310403223516	(DRONO2:0.00067053953695178354	DRONO:0.00033792339585296554):0.04862215031369353235):0.03415247369182490556);
((((APTHA:0.00884094579982984408	APTOW:0.01203053330164548934):0.01576938009073902691	(APTMA2:0.00203599581406344998	APTMA:0.00059810832952014151):0.01855179044944671798):0.10579174809874512808	(((((((n1665:0.00027751236288783257	(n2986:0.00109812848277098538	n3219:0.00085075387552675059):0.00000240397992693324):0.00000240397992693324	n3220:0.00139198619066906062):0.00000240397992693324	n08AEP07:0.00000240397992693324):0.00136809875132150685	((((n3025:0.00050409017483562960	n3222:0.00213886146212075197):0.00000240397992693324	n3024:0.00135987829144369721):0.00000240397992693324	n1666:0.00000240397992693324):0.00000240397992693324	(n07AEP05:0.00109629469519455930	n3026:0.00000240397992693324):0.00108582752030681145):0.00026022654453543889):0.00032770016409764947	n3258:0.00214815489456585823):0.00009085664108170053	((n3757:0.00000240397992693324	AEPHI:0.00000240397992693324):0.00627498290305356001	(n2998:0.00156681542563818273	((n3011:0.00027123009986517301	n2997:0.00000240397992693324):0.00000240397992693324	n2987:0.00152217106728517299):0.00000240397992693324):0.00446658323955434131):0.00428864377649479118):0.03963555282131715068	((((n07AEP08:0.00702990033333845445	n3004:0.00000240397992693324):0.00000240397992693324	((MULAG:0.00485210920777581767	n3221:0.00158375029485496779):0.00182171416887503125	(n2973:0.00000240397992693324	(n2990:0.00000240397992693324	n07AEP06:0.00054794726430158541):0.00000240397992693324):0.00000240397992693324):0.00027132262150069743):0.00000240397992693324	n2980:0.00131183951854832621):0.00257875539163827635	n2988:0.00045620997987504309):0.03631433915886685820):0.06404716286346824605):0.03244776831361718961	((CASCA:0.00787003369515885780	CASBE:0.00767695278668167717):0.02293055009440693806	(DRONO2:0.00127902746207050411	DRONO:0.00004866604735158636):0.05314871806711450597):0.03244776831361718961);
((((APTMA2:0.00271688320259430224	APTMA:0.00130161407034259089):0.01123772949193590012	(APTOW:0.01178540211204300373	APTHA:0.00947226381179577283):0.02007495262389197288):0.09878245915113405273	((((AEPHI:0.00000240397992693324	n3757:0.00000240397992693324):0.00616726815959838318	(n2998:0.00064314907165762653	(n3011:0.00056331655867075876	(n2997:0.00000240397992693324	n2987:0.00250504458019279539):0.00000240397992693324):0.00000240397992693324):0.00406506788653815659):0.00395562337340457995	((n3025:0.00104357880341239204	n3222:0.00197355651111985522):0.00088260714938017651	((n1666:0.00056027149527221245	n3024:0.00028005911981342197):0.00000240397992693324	((n3026:0.00000240397992693324	n07AEP05:0.00028266337782906063):0.00140993893743414844	(((n08AEP07:0.00000240397992693324	n3220:0.00086108093878253507):0.00000240397992693324	((n1665:0.00000240397992693324	n3219:0.00174018665434156694):0.00028671686203371043	n2986:0.00200024712459745489):0.00000240397992693324):0.00055652489332851161	n3258:0.00158724426381141805):0.00000240397992693324):0.00056245419877732651):0.00000240397992693324):0.00126430162043394512):0.03561769321594974308	(n2988:0.00080754797958424275	(n2980:0.00202267892870322498	((n3004:0.00000240397992693324	n07AEP08:0.00632941585665906716):0.00000240397992693324	((n3221:0.00117695432959256398	MULAG:0.00357966004570640798):0.00096234395601595287	(n2973:0.00027937290521940264	(n07AEP06:0.00000240397992693324	n2990:0.00028488643818853833):0.00000240397992693324):0.00000240397992693324):0.00027945030740166520):0.00000240397992693324):0.00439809265674779605):0.04280734773406730947):0.04212269974855357979):0.03123692780849846029	((CASBE:0.01023426063357406324	CASCA:0.00672855233737824389):0.01884285212032946188	(DRONO2:0.00031016376123737811	DRONO:0.00136080887981385439):0.05030233876951276800):0.03123692780849846029);
((((APTMA2:0.00126448370944632618	APTMA:0.00040204533110891309):0.01450166090071921751	(APTOW:0.00735753791409419784	APTHA:0.01072019626244123842):0.02388069731803824786):0.07687225954386342486	((n3025:0.00100469336228823920	(n3222:0.00076200050391091677	(n3024:0.00105920299783983222	((((AEPHI:0.00000240397992693324	n3757:0.00000240397992693324):0.00380110346612037592	(n3011:0.00000240397992693324	(n2997:0.00000240397992693324	(n2998:0.00030131938430089778	n2987:0.00179774197870182623):0.00000240397992693324):0.00026500482582106051):0.00269756299212003687):0.00350874654109984904	((n3026:0.00000240397992693324	n07AEP05:0.00053485577351122695):0.00026451827250093473	(((n08AEP07:0.00000240397992693324	n3220:0.00054488292731695294):0.00000240397992693324	((n1665:0.00000240397992693324	n3219:0.00126123574750115416):0.00027149427007200187	n2986:0.00161383315226709657):0.00000240397992693324):0.00105860262122737451	n3258:0.00241137805374524528):0.00000240397992693324):0.00026400318703464576):0.00000240397992693324	n1666:0.00026405908084968114):0.00000240397992693324):0.00071928756043076992):0.00000240397992693324):0.03931873219654558743	(n2988:0.00156316891215193057	((n3004:0.00000240397992693324	n07AEP08:0.00606392457677387003):0.00000240397992693324	(((n3221:0.00075753142449626798	MULAG:0.00317137457337818675):0.00139074383997194123	(n2973:0.00000240397992693324	(n07AEP06:0.00000240397992693324	n2990:0.00027126896029092563):0.00000240397992693324):0.00000240397992693324):0.00026503479072560347	n2980:0.00190644646893425970):0.00000240397992693324):0.00284875931624314557):0.03365512167576916597):0.06133237771599550636):0.02933670459907686268	((CASBE:0.00477036652208531059	CASCA:0.00667412188431013801):0.03111714631471022841	(DRONO2:0.00000240397992693324	DRONO:0.00000240397992693324):0.04213511077389419518):0.02933670459907686268);
((((APTMA2:0.00195071710895283594	APTMA:0.00062697571953911047):0.02020532918601723391	(APTOW:0.01151345396215011120	APTHA:0.00903038919496732505):0.02069515059302020482):0.08697235083027816949	((n08AEP07:0.00000240397992693324	(n3220:0.00162003790223859195	(((n1665:0.00000240397992693324	n3219:0.00197009529228629006):0.00080441954325736792	n2986:0.00159008652371416610):0.00000240397992693324	(n3258:0.00321533430797615351	(((n1666:0.00000240397992693324	((n3025:0.00100247992175943996	n3222:0.00121304070551380761):0.00000240397992693324	n3024:0.00104273048883032058):0.00000240397992693324):0.00000240397992693324	((AEPHI:0.00000240397992693324	n3757:0.00000240397992693324):0.00375438950772838094	((n3011:0.00000240397992693324	(n2997:0.00000240397992693324	n2987:0.00115676596156489729):0.00000240397992693324):0.00000240397992693324	n2998:0.00029461354367359453):0.00262867088512736165):0.00675041904159369693):0.00026085592359830758	(n3026:0.00000240397992693324	n07AEP05:0.00052649626284737060):0.00078341665607807446):0.00025651991625174193):0.00000240397992693324):0.00000240397992693324):0.00000240397992693324):0.03305001934569882366	(n2988:0.00059136039708534950	(n2980:0.00189488130376089920	((n3004:0.00000240397992693324	n07AEP08:0.00861423815406599756):0.00000240397992693324	((n3221:0.00146271718502867108	MULAG:0.00266694825700501117):0.00075449243954733858	(n2973:0.00025998864623259966	(n07AEP06:0.00026145258434753430	n2990:0.00053472049777442696):0.00000240397992693324):0.00000240397992693324):0.00025997571594223130):0.00000240397992693324):0.00338960065831215998):0.04759312452975322100):0.06325881638656274952):0.02762542003515476574	((CASBE:0.00656655436022640301	CASCA:0.00619503605842416406):0.03443026513792169646	(DRONO2:0.00030580846681349300	DRONO:0.00031545604889159952):0.03328055696616035591):0.02762542003515476574);
((((APTMA2:0.00287847456304314488	APTMA:0.00147993317103192463):0.01676370541969541758	(APTOW:0.01090281637340587313	APTHA:0.01136608216147470644):0.02202748401023163147):0.10366513627870350966	(((AEPHI:0.00000240397992693324	n3757:0.00000240397992693324):0.00261976654841903842	(((n2987:0.00129593037660105290	(n3011:0.00000240397992693324	n2997:0.00000240397992693324):0.00000240397992693324):0.00000240397992693324	n2998:0.00031627723831272964):0.00223842400731422099	(((n3026:0.00000240397992693324	n07AEP05:0.00028139683467024611):0.00197248544454079952	((n08AEP07:0.00000240397992693324	(n3220:0.00086353573018944528	((n1665:0.00174001969907147951	n3219:0.00219499731033174399):0.00000240397992693324	n2986:0.00170555708153916118):0.00000240397992693324):0.00000240397992693324):0.00083459447806877448	n3258:0.00283914066807708886):0.00000240397992693324):0.00084232107298615048	((n3025:0.00000240397992693324	n3222:0.00200316870265145920):0.00090474526297035294	(n3024:0.00027986144777712919	n1666:0.00000240397992693324):0.00000240397992693324):0.00000240397992693324):0.00461188918741864406):0.00206330061545565140):0.03539232535059142620	(n2988:0.00172905302355075134	(((n07AEP06:0.00055278176372541268	(n2990:0.00000240397992693324	n2973:0.00000240397992693324):0.00000240397992693324):0.00000240397992693324	(n2980:0.00100475603466487848	(n3221:0.00191843994178158661	MULAG:0.00245756047776717968):0.00245208783765650442):0.00095647659983844502):0.00000240397992693324	(n3004:0.00000240397992693324	n07AEP08:0.00723504300985177307):0.00000240397992693324):0.00223212523872649967):0.04554014910713728020):0.02267056580159686544):0.03073776367104393697	((CASCA:0.01025606020153608557	CASBE:0.00568491074382819050):0.02445148414340672996	(DRONO2:0.00104073981825167556	DRONO:0.00096312433727896809):0.04219761531788370629):0.03073776367104393697);
((((APTMA2:0.00200341089528444484	APTMA:0.00172099537053898482):0.02245200949925735615	(APTOW:0.01018897697081746524	APTHA:0.00992718149517260277):0.01565975325632344359):0.09002852641327262206	((((AEPHI:0.00000240397992693324	n3757:0.00000240397992693324):0.00584236840634000040	((n3011:0.00026681595663313637	(n2997:0.00000240397992693324	n2987:0.00147965626383849574):0.00000240397992693324):0.00000240397992693324	n2998:0.00091583801214960671):0.00357914645446922924):0.00296743838067609544	((n3026:0.00000240397992693324	((n08AEP07:0.00000240397992693324	(n3220:0.00137555658686937341	((n1665:0.00054532402823692682	n3219:0.00128029976286306822):0.00000240397992693324	n2986:0.00026599706968765432):0.00000240397992693324):0.00000240397992693324):0.00053438121257243188	(n07AEP05:0.00108198363384302571	n3258:0.00357418377981214052):0.00000240397992693324):0.00000240397992693324):0.00053437391269015944	(n1666:0.00053470255772076146	((n3025:0.00000240397992693324	n3222:0.00187517904543797287):0.00057571432515654856	n3024:0.00107031930908778957):0.00000240397992693324):0.00000240397992693324):0.00254070080228114160):0.03623063368591158961	(MULAG:0.00036621861894872536	(((((n3004:0.00000240397992693324	n07AEP08:0.00506904855193818487):0.00000240397992693324	n2980:0.00160070222181270109):0.00000240397992693324	n2988:0.00408293654686294871):0.00026602181684926989	(n2973:0.00026603681299146537	(n07AEP06:0.00080703732658294431	n2990:0.00136700194028730533):0.00000240397992693324):0.00000240397992693324):0.00055561278271009057	n3221:0.00189779265676615246):0.00289965390987316149):0.03462090069044262974):0.03940939937857627223):0.02794862647306918177	((CASCA:0.00621289837403940243	CASBE:0.00698829570172822181):0.02985012334840993903	(DRONO2:0.00030605308358532825	DRONO:0.00067391923397476961):0.04052529728491732069):0.02794862647306918177);
((((APTMA2:0.00228044379474146366	APTMA:0.00000240397992693324):0.00925851193793612165	(APTOW:0.00756677236465842611	APTHA:0.01190128116132941130):0.02373948551483789915):0.09466752872827777221	((((AEPHI:0.00000240397992693324	n3757:0.00000240397992693324):0.00345525148546107878	(n2987:0.00204040009479807992	(n3011:0.00025875295048763804	(n2998:0.00173677761277033524	n2997:0.00000240397992693324):0.00000240397992693324):0.00052220615706642453):0.00320933013167873111):0.00172439463144836731	((n1665:0.00052714936506063838	n3219:0.00199625541421896398):0.00000240397992693324	(n2986:0.00053990993255651301	((n08AEP07:0.00000240397992693324	n3220:0.00000240397992693324):0.00000240397992693324	(((n1666:0.00000240397992693324	((n3025:0.00049413703965597389	n3222:0.00120788189010997472):0.00107265100861094831	n3024:0.00104016813119358980):0.00000240397992693324):0.00000240397992693324	(n07AEP05:0.00157098105931452979	n3026:0.00000240397992693324):0.00051983679966614512):0.00000240397992693324	n3258:0.00175037693664468748):0.00051789922490403880):0.00024533257647137082):0.00052660659294172512):0.00121646861964932714):0.03075764902068108680	(((n3004:0.00000240397992693324	n07AEP08:0.00612776814024454733):0.00000240397992693324	(n2980:0.00095311742166091220	((n2973:0.00051874494979948181	(n07AEP06:0.00078650658331514257	n2990:0.00052769947972693620):0.00000240397992693324):0.00000240397992693324	(MULAG:0.00190884707305347600	n3221:0.00411657159468183098):0.00124257199894335538):0.00000240397992693324):0.00000240397992693324):0.00385736155279196684	n2988:0.00045766335365317226):0.04642411876390980380):0.04581514662145676209):0.03487161948960199737	((CASCA:0.00674244225556438863	CASBE:0.00814205975552311292):0.02713782941226212594	(DRONO2:0.00000240397992693324	DRONO:0.00029893761256038050):0.04688142097278315268):0.03487161948960199737);
((((APTMA2:0.00100183749884630367	APTMA:0.00130594451453996908):0.01727849615626520646	(APTOW:0.01149189583170139028	APTHA:0.00824160028773540838):0.02099045127168362029):0.07999559145019523310	((((AEPHI:0.00000240397992693324	n3757:0.00000240397992693324):0.00477522614418968844	(n2987:0.00089944831910010751	(n2998:0.00122387548107630827	(n2997:0.00000240397992693324	n3011:0.00000240397992693324):0.00000240397992693324):0.00087453105536070301):0.00270259028320379933):0.00128841450933408976	((n1666:0.00026970321234370945	((n3025:0.00000240397992693324	n3222:0.00181883429397052421):0.00000240397992693324	n3024:0.00108119202328894317):0.00000240397992693324):0.00000240397992693324	((n07AEP05:0.00081746904048700798	n3026:0.00000240397992693324):0.00108488870023952825	(n3258:0.00242085334961142460	(((n1665:0.00000240397992693324	n3219:0.00289599495638536829):0.00027504137117087150	n2986:0.00001746102934400155):0.00025500110947927811	(n08AEP07:0.00000240397992693324	n3220:0.00137970562198251340):0.00000240397992693324):0.00080578413670607781):0.00000240397992693324):0.00054197017666525156):0.00199629970065931181):0.03451271221236231618	((n2980:0.00127333394246750354	(((n2973:0.00026811758838454590	(n07AEP06:0.00000240397992693324	n2990:0.00083005590332391264):0.00000240397992693324):0.00000240397992693324	(MULAG:0.00135471199332646750	n3221:0.00074756467983077559):0.00134927179707371170):0.00053697697550580243	(n3004:0.00000240397992693324	n07AEP08:0.01033957627906807210):0.00000240397992693324):0.00000240397992693324):0.00300957680626987066	n2988:0.00055537139255638912):0.03770838692774033940):0.04971601941490126630):0.02440218115590070402	((CASCA:0.00696699994675951863	CASBE:0.01174425572635256348):0.03223831769966616773	(DRONO2:0.00039455648819038000	DRONO:0.00024319184911597057):0.04302035313255729576):0.02440218115590070402);
((((APTMA2:0.00218754429308133137	APTMA:0.00033930344365276221):0.02069685405451715532	(APTOW:0.01173099440789860531	APTHA:0.01589788409019402340):0.01738698114280973900):0.10074381369108896533	((((AEPHI:0.00000240397992693324	n3757:0.00000240397992693324):0.00387946037987995079	(n2998:0.00091172077967308150	(n2987:0.00118871736100908303	(n2997:0.00000240397992693324	n3011:0.00000240397992693324):0.00000240397992693324):0.00000240397992693324):0.00385050593944884353):0.00324224929303453717	(((n3024:0.00080927785157910808	n1666:0.00000240397992693324):0.00000240397992693324	((n07AEP05:0.00081658232457878382	n3026:0.00000240397992693324):0.00053924369578966299	(((n1665:0.00055452831241167031	n3219:0.00172532938361748137):0.00054761551976922266	n2986:0.00109047703961213656):0.00000240397992693324	(n08AEP07:0.00000240397992693324	n3220:0.00220811712702756761):0.00000240397992693324):0.00080690973488829352):0.00026932214949433039):0.00085085590237085704	(n3258:0.00243461593405262886	(n3025:0.00000240397992693324	n3222:0.00000240397992693324):0.00119309239657215379):0.00027979030598072532):0.00000240397992693324):0.04221616683505495515	(((n3004:0.00000240397992693324	n07AEP08:0.00547219501590023860):0.00000240397992693324	(n2980:0.00223274544128195538	((n2973:0.00026607785985093127	(n07AEP06:0.00000240397992693324	n2990:0.00000240397992693324):0.00000240397992693324):0.00000240397992693324	(MULAG:0.00470960504694295339	n3221:0.00074335819402351422):0.00153848884692003212):0.00053286206516736298):0.00000240397992693324):0.00359456377852652781	n2988:0.00106927399632961574):0.04131416576347912012):0.05376331217058367279):0.03323513001069834660	((CASCA:0.00610302224112872077	CASBE:0.01211688490911402676):0.03583547666187279768	(DRONO2:0.00162207701026545904	DRONO:0.00029327436029266620):0.05070500271698705208):0.03323513001069834660);
((((APTMA2:0.00058523409760130455	APTMA:0.00242285954016208767):0.01333490405613418917	(APTOW:0.01134819677758120045	APTHA:0.01119816790088377749):0.02624307017711764028):0.10259711631158562051	((((n2998:0.00149857489296868610	(n2987:0.00119431590116311987	(n2997:0.00000240397992693324	n3011:0.00000240397992693324):0.00000240397992693324):0.00000240397992693324):0.00328075705455494609	(((((n1665:0.00054936572784640262	n3219:0.00166726626624606896):0.00000240397992693324	n2986:0.00054459143378442806):0.00000240397992693324	(n08AEP07:0.00000240397992693324	n3220:0.00109014588924118182):0.00000240397992693324):0.00000240397992693324	(n3258:0.00297112617715894565	(n07AEP05:0.00162058226625413459	n3026:0.00000240397992693324):0.00107260785799553112):0.00000240397992693324):0.00080389649945596152	(((n3025:0.00049469318522133462	n3222:0.00162426512602824877):0.00050294133783249280	n3024:0.00080433520759758766):0.00000240397992693324	n1666:0.00000240397992693324):0.00000240397992693324):0.00496465402154358439):0.00480554212646260633	(AEPHI:0.00000240397992693324	n3757:0.00000240397992693324):0.00054843979864681465):0.03749048005264880856	(((n07AEP08:0.00439856706171242850	MULAG:0.00239555697305371147):0.00080823746721345473	((n3004:0.00000240397992693324	n2980:0.00312554732785514733):0.00052977261725257422	(n3221:0.00218856022234907143	((n07AEP06:0.00026581002560036694	n2990:0.00054403553030720159):0.00000240397992693324	n2973:0.00000240397992693324):0.00000240397992693324):0.00000240397992693324):0.00108571395830897740):0.00136601406362820864	n2988:0.00189410234907515305):0.05273079384690929766):0.03610173798418691432):0.03230124714703615230	((CASCA:0.01178762683805605928	CASBE:0.00840182135407195434):0.03038144485674980355	(DRONO2:0.00065659490065775935	DRONO:0.00128494942317865625):0.05651292468019904203):0.03230124714703615230);
((((APTOW:0.00968815714482726756	APTHA:0.01328581704503678171):0.01277148555238255025	(APTMA2:0.00000240397992693324	APTMA:0.00094963640735064563):0.02105975173599336850):0.11081601522916822988	((n08AEP07:0.00000240397992693324	(n3220:0.00111283064033691412	((((n07AEP05:0.00110702634275731200	n3026:0.00000240397992693324):0.00081863178204640669	((((n3025:0.00104160075392990717	n3222:0.00079783256512994702):0.00073526578482019877	n3024:0.00054386044330347202):0.00000240397992693324	n1666:0.00054397245071950197):0.00000240397992693324	((AEPHI:0.00000240397992693324	n3757:0.00000240397992693324):0.00399055114465499215	(n2998:0.00030846300244838473	(n3011:0.00027197897243910426	(n2987:0.00302729777354627042	n2997:0.00000240397992693324):0.00000240397992693324):0.00000240397992693324):0.00443749578770764094):0.00672804416606482061):0.00027200467885117488):0.00000240397992693324	n3258:0.00183114841447196792):0.00081446031438330501	(n2986:0.00137498101047948506	(n1665:0.00035166891691129789	n3219:0.00087786721343410324):0.00105124098932447428):0.00000240397992693324):0.00000240397992693324):0.00000240397992693324):0.03687365379655033193	(n2988:0.00028170128284530347	(n2980:0.00326917985054818493	(((MULAG:0.00467573486178446494	((n07AEP06:0.00027216293561419701	n2990:0.00083571550543947023):0.00000240397992693324	n2973:0.00054115193182368800):0.00000240397992693324):0.00000240397992693324	n3221:0.00354856951319580715):0.00054154590205735941	(n07AEP08:0.00572086252347486432	n3004:0.00000240397992693324):0.00000240397992693324):0.00000240397992693324):0.00386127564953538723):0.04021852967672627510):0.03653861552736086676):0.03180791204564604319	((CASBE:0.00954961147806240515	CASCA:0.00954290581499302008):0.03252720620614895503	(DRONO2:0.00036419264829396696	DRONO:0.00064395761480383394):0.04599321457354074716):0.03180791204564604319);
((((APTMA:0.00134437410407569832	APTMA2:0.00175863421993121107):0.01554243285435337810	(APTOW:0.00966299352730154958	APTHA:0.01111734842413755059):0.01229169589962191347):0.08105218830644259076	((((n3757:0.00000240397992693324	AEPHI:0.00000240397992693324):0.00468212612167714926	(n2987:0.00060857488037226540	(n2997:0.00000240397992693324	(n2998:0.00091219173902219145	n3011:0.00000240397992693324):0.00000240397992693324):0.00061103465047671816):0.00400510852703431924):0.00418130805951084147	(n3258:0.00276936515622342502	((((n3219:0.00042651340611389588	n1665:0.00056604201675897528):0.00112654966491679124	n2986:0.00082653949331634388):0.00000240397992693324	(n3220:0.00056213298833103129	n08AEP07:0.00000240397992693324):0.00000240397992693324):0.00041245433490522240	((n1666:0.00000240397992693324	(n3024:0.00081931867694558659	(n3025:0.00000240397992693324	n3222:0.00080684673567369227):0.00073417973027205458):0.00000240397992693324):0.00000240397992693324	(n07AEP05:0.00027506364253430965	n3026:0.00000240397992693324):0.00081969433205844361):0.00095581406899996409):0.00027765015522292620):0.00148332914197757230):0.03432701956657095710	(n2988:0.00146148380725665103	((n3004:0.00000240397992693324	n07AEP08:0.00413353400059152630):0.00000240397992693324	(((n3221:0.00225188869773259703	MULAG:0.00325803031270256336):0.00028382176768023678	(n2973:0.00000240397992693324	(n2990:0.00138412999116695255	n07AEP06:0.00136407377932204910):0.00000240397992693324):0.00000240397992693324):0.00000240397992693324	n2980:0.00226344610017808643):0.00000240397992693324):0.00321316619409357882):0.04756153385360958191):0.04846750195201984801):0.02521027978151706844	((DRONO2:0.00024945909292419340	DRONO:0.00162471669274216095):0.05194239681348124249	(CASBE:0.00832707510219457374	CASCA:0.00640656692827897261):0.02395006577163419359):0.02521027978151706844);
((((APTMA:0.00204057349247520944	APTMA2:0.00093184284970066703):0.02090523032074385543	(APTOW:0.00939036182721983588	APTHA:0.01105278007137084316):0.01459939743810524139):0.08561492188363027667	((((n3757:0.00000240397992693324	AEPHI:0.00000240397992693324):0.00419696903577529597	((n3011:0.00053954354506863624	(n2987:0.00181788436271424956	n2997:0.00000240397992693324):0.00000240397992693324):0.00000240397992693324	n2998:0.00061072128323442273):0.00386042282271191126):0.00463167433932808875	((n1666:0.00026945481992064584	(n3024:0.00162374660130322262	(n3025:0.00053133225610985091	n3222:0.00110521985746124107):0.00070968682269365502):0.00000240397992693324):0.00000240397992693324	((n07AEP05:0.00027184782160971855	n3026:0.00000240397992693324):0.00108241282916063234	((((n3219:0.00125081123943162177	n1665:0.00046674514841714432):0.00092522501257620517	n2986:0.00136479773890135574):0.00000240397992693324	(n3220:0.00138693416859570384	n08AEP07:0.00000240397992693324):0.00000240397992693324):0.00080734781634684346	n3258:0.00391804709724885396):0.00000240397992693324):0.00054023528136746114):0.00238658849539277870):0.03026342754430953394	(n2988:0.00041138103896423575	((n3004:0.00000240397992693324	n07AEP08:0.00545634807623774244):0.00000240397992693324	(((n3221:0.00113285874513194512	MULAG:0.00345605339962895466):0.00084141333940360326	(n2973:0.00000240397992693324	(n2990:0.00054232832760257074	n07AEP06:0.00079797250027831192):0.00000240397992693324):0.00000240397992693324):0.00026487614016355599	n2980:0.00285707827894529512):0.00000240397992693324):0.00450953462417770425):0.04708874617452154382):0.04471711306370011740):0.03105389011958218162	((DRONO2:0.00026521290409727542	DRONO:0.00100364876293880891):0.05265683507542756603	(CASBE:0.00755325645584598460	CASCA:0.00857759144206743027):0.02101646480616769022):0.03105389011958218162);
((((APTMA:0.00099861547987123737	APTMA2:0.00126930548870803550):0.01415964343250861006	(APTOW:0.01027809126021219863	APTHA:0.01124155821115718074):0.02364484512328425200):0.09775241169019641130	((((n3757:0.00000240397992693324	AEPHI:0.00000240397992693324):0.00504556987671250876	((n3011:0.00026922193137292951	(n2987:0.00149917169375440016	n2997:0.00000240397992693324):0.00000240397992693324):0.00000240397992693324	n2998:0.00090224225574882060):0.00304456685727177859):0.00076785644947114740	((n1666:0.00000240397992693324	(n3024:0.00027014489134147957	(n3025:0.00050476765916917306	n3222:0.00000240397992693324):0.00178228894805267492):0.00000240397992693324):0.00000240397992693324	((n07AEP05:0.00054284271093582353	n3026:0.00000240397992693324):0.00081246367362623577	((((n3219:0.00125448717761083650	n1665:0.00074163570292760494):0.00036501197264855696	n2986:0.00027300989049499594):0.00000240397992693324	(n3220:0.00082457238520157862	n08AEP07:0.00000240397992693324):0.00000240397992693324):0.00080717452406241837	n3258:0.00120688577566500487):0.00000240397992693324):0.00054175701056760693):0.00170741386337256015):0.03940901708284900995	(n2988:0.00063928742236761950	(n2980:0.00098853887355107540	((n3004:0.00000240397992693324	n07AEP08:0.00631910890088588102):0.00000240397992693324	((n3221:0.00116624790095460544	MULAG:0.00490838591120031000):0.00063484207055756298	(n2973:0.00054479914951963289	(n2990:0.00027697115536871414	n07AEP06:0.00027614133704137580):0.00000240397992693324):0.00000240397992693324):0.00000240397992693324):0.00000240397992693324):0.00240270491663959179):0.03519790002287007807):0.03470596352208368818):0.03324023453465890787	((DRONO2:0.00096537685234761956	DRONO:0.00032222955004075388):0.04215736181924988751	(CASBE:0.00476442745260442779	CASCA:0.00870434331994823784):0.03821238771434086468):0.03324023453465890787);
((((APTMA:0.00134821864412407741	APTMA2:0.00348377087358498058):0.01573003914360778660	(APTOW:0.01055818705169385072	APTHA:0.01389917602389633203):0.02195169909159622179):0.07443175670955297363	((((n3757:0.00000240397992693324	AEPHI:0.00000240397992693324):0.00338187474889167653	((n3011:0.00027444145292647052	(n2987:0.00091343457889951109	n2997:0.00000240397992693324):0.00000240397992693324):0.00000240397992693324	n2998:0.00060978721541321795):0.00222063888274886189):0.00451205250191111414	(((((n3219:0.00042903868084601430	n1665:0.00042055095916316247):0.00041942145632064442	n2986:0.00082920113364032125):0.00000240397992693324	(n3220:0.00055873101713243938	n08AEP07:0.00000240397992693324):0.00000240397992693324):0.00082251877910274158	((n1666:0.00000240397992693324	(n3024:0.00164935220869235483	(n3025:0.00052674244494906942	n3222:0.00109608168766472448):0.00104770627507068566):0.00000240397992693324):0.00000240397992693324	(n07AEP05:0.00138845207699331242	n3026:0.00000240397992693324):0.00082285963228216456):0.00000240397992693324):0.00030429708243184849	n3258:0.00211694523510990752):0.00000240397992693324):0.03309453117624457097	(n2988:0.00009975589192766646	(n2980:0.00227568810750587193	(n3004:0.00000240397992693324	((n3221:0.00344233903118497516	(n07AEP08:0.00763856996730752618	MULAG:0.00145925603849724936):0.00163893543531575610):0.00074158385422729586	(n2973:0.00027109850619916879	(n2990:0.00110639046425393484	n07AEP06:0.00081998631325400746):0.00000240397992693324):0.00000240397992693324):0.00054307100199281260):0.00000240397992693324):0.00576416611943157253):0.05232206951442083115):0.03932081440968075714):0.03260848018178463814	((DRONO2:0.00033291536671079013	DRONO:0.00065979345986721027):0.05043278369687291540	(CASBE:0.00593463517831203415	CASCA:0.01021679877521083739):0.03077904734602392167):0.03260848018178463814);
((((APTMA:0.00084457454468131064	APTMA2:0.00226580622682261666):0.01594186095274893397	(APTOW:0.01025223969617224291	APTHA:0.01127806737237972701):0.01975433573681414923):0.07663090453264650992	((((n3757:0.00000240397992693324	AEPHI:0.00000240397992693324):0.00579296207256569350	((n3011:0.00026471749737147808	(n2987:0.00087673086211299996	n2997:0.00000240397992693324):0.00000240397992693324):0.00000240397992693324	n2998:0.00177311995997333507):0.00271075742342638277):0.00235456307048797575	((n1666:0.00026463615241716478	(n3024:0.00026461585687948441	(n3025:0.00000240397992693324	n3222:0.00205656276680053849):0.00091708079757110077):0.00000240397992693324):0.00000240397992693324	(((n07AEP05:0.00026664018039173238	n3026:0.00000240397992693324):0.00079532021250057526	n3258:0.00357276482726799020):0.00000240397992693324	(((n3219:0.00123049062969130614	n1665:0.00068571479612906320):0.00067830899953730923	n2986:0.00134586817891692518):0.00000240397992693324	(n3220:0.00108205298035517314	n08AEP07:0.00000240397992693324):0.00000240397992693324):0.00026459899924046728):0.00026459128901200313):0.00176742230441472937):0.03946997323852578093	(n2988:0.00057573981961054385	(((n07AEP08:0.00544331595811288742	n3004:0.00000240397992693324):0.00000240397992693324	n2980:0.00287566642969250795):0.00000240397992693324	(((n2990:0.00027129934702711962	n07AEP06:0.00053540288415495187):0.00000240397992693324	n2973:0.00026427523476623750):0.00000240397992693324	(n3221:0.00076022008786751072	MULAG:0.00282398761155357690):0.00119701844340384229):0.00000240397992693324):0.00265820930990603565):0.04117257856361124929):0.03957853747277716161):0.03582635312243889064	((DRONO2:0.00032163423230950324	DRONO:0.00000240397992693324):0.04248903756164210815	(CASBE:0.00979658431876410593	CASCA:0.00402000683845660494):0.03148459788189662822):0.03582635312243889064);
((((APTMA:0.00060655782605209595	APTMA2:0.00107520445558548748):0.01715116758489221641	(APTOW:0.01247940786287074152	APTHA:0.00919983230420536036):0.01695283527059234310):0.09530604113010177070	((((n3757:0.00000240397992693324	AEPHI:0.00000240397992693324):0.00414865787750606351	((n3011:0.00000240397992693324	(n2987:0.00150224561028488484	n2997:0.00000240397992693324):0.00000240397992693324):0.00000240397992693324	n2998:0.00121264528235759503):0.00329574284437841912):0.00115780706909300222	((n1666:0.00053533387019470908	(n3024:0.00053508762940202568	(n3025:0.00107821128262712844	n3222:0.00106662511858154224):0.00194766816114784339):0.00000240397992693324):0.00000240397992693324	(((n07AEP05:0.00081554463854839783	n3026:0.00000240397992693324):0.00026877792120974043	n3258:0.00395140195799897290):0.00000240397992693324	(((n3219:0.00126237427757822009	n1665:0.00000240397992693324):0.00054365394169545117	n2986:0.00054479761105314208):0.00000240397992693324	(n3220:0.00109728576201846041	n08AEP07:0.00000240397992693324):0.00000240397992693324):0.00080265420216870862):0.00080399635734269967):0.00186206313485678412):0.03800489260613493236	(n2988:0.00299170701774352597	(((n07AEP08:0.00453267473317836914	n3004:0.00000240397992693324):0.00000240397992693324	n2980:0.00193263708390068096):0.00000240397992693324	(((n2990:0.00055058077944813869	n07AEP06:0.00053807019955781220):0.00000240397992693324	n2973:0.00053336761651747908):0.00000240397992693324	(n3221:0.00076441320336149813	MULAG:0.00408135499892356250):0.00079516241429595331):0.00026648229423358201):0.00113931416957589542):0.04168328505581420790):0.05146764223319769127):0.02838607640704308641	((DRONO2:0.00121803603569129869	DRONO:0.00075134350476463939):0.04357026438308879424	(CASBE:0.01024206138520726041	CASCA:0.00877209973541084528):0.03492033107585149759):0.02838607640704308641);
((((APTMA:0.00000240397992693324	APTMA2:0.00166919427492991427):0.01460515188173959998	(APTOW:0.01060948386745554084	APTHA:0.00762379113333848824):0.01939333529447986523):0.09046275410114772153	((((n3757:0.00000240397992693324	AEPHI:0.00000240397992693324):0.00634285441904438706	((n3011:0.00000240397992693324	(n2987:0.00090163964384056526	n2997:0.00000240397992693324):0.00000240397992693324):0.00000240397992693324	n2998:0.00060448571289826222):0.00327954485576675532):0.00414574844577628859	((((n08AEP07:0.00000240397992693324	(n2986:0.00054002819543518281	(n3219:0.00214305972124548489	n1665:0.00073682439716454427):0.00035899782882926277):0.00000240397992693324):0.00000240397992693324	n3220:0.00082120261546812237):0.00031500810417357128	((((n3025:0.00000240397992693324	n3222:0.00279012883896791880):0.00000240397992693324	n3024:0.00160804247020665189):0.00000240397992693324	n1666:0.00026694214496671983):0.00000240397992693324	(n07AEP05:0.00135049289375822629	n3026:0.00000240397992693324):0.00053429473132394535):0.00048691103626715153):0.00026993131360987765	n3258:0.00245583607765319668):0.00000240397992693324):0.03532366731614302452	(n2988:0.00080247907379072086	((n3221:0.00154207332481267126	MULAG:0.00072038294318832246):0.00143214702422127748	(((n07AEP08:0.00717724863682965650	n3004:0.00000240397992693324):0.00000240397992693324	n2980:0.00229540266835364867):0.00000240397992693324	((n07AEP06:0.00080090166818795117	n2990:0.00109244521741897697):0.00000240397992693324	n2973:0.00079708496511425640):0.00000240397992693324):0.00106158390335398499):0.00562536491265324887):0.03493940926748014680):0.05244159755736907402):0.02467060808097021329	((DRONO2:0.00034274735576130037	DRONO:0.00056245729401176951):0.05494059066745116127	(CASBE:0.00889877630260217829	CASCA:0.00762485760390635165):0.03160580155007666758):0.02467060808097021329);
((((APTMA:0.00000240397992693324	APTMA2:0.00064274522954998645):0.00726147484006189111	(APTOW:0.00867909477383911609	APTHA:0.00997801322894929441):0.02511456338175065139):0.08977699430184232776	((((n3757:0.00000240397992693324	AEPHI:0.00000240397992693324):0.00257897444454618366	((n3011:0.00078643735993237554	(n2987:0.00297140799735672772	n2997:0.00000240397992693324):0.00000240397992693324):0.00000240397992693324	n2998:0.00059904284315840891):0.00576211062602384385):0.00288330279811858459	((((n3025:0.00047207307267741724	n3222:0.00122667316359438496):0.00115455684275441155	n3024:0.00105199114379391553):0.00000240397992693324	n1666:0.00078746372611360671):0.00000240397992693324	((n3258:0.00293382764749186824	(n07AEP05:0.00079478021866609438	n3026:0.00000240397992693324):0.00105141652765820088):0.00000240397992693324	((n3220:0.00135279563953287192	n08AEP07:0.00000240397992693324):0.00000240397992693324	((n3219:0.00084232520620617529	n2986:0.00011824010873516873):0.00014574809572195238	n1665:0.00000240397992693324):0.00000240397992693324):0.00026187012384683864):0.00026186422979306251):0.00179401426668954699):0.04098901720108297925	(n2988:0.00212657788167316866	((n3221:0.00187873065612618930	MULAG:0.00268552476738826091):0.00073525299499406006	(((n3004:0.00000240397992693324	n2980:0.00382328704168739169):0.00026006607044058624	((n07AEP06:0.00026206640802751779	n2990:0.00133329718305659202):0.00000240397992693324	n2973:0.00026002453892607177):0.00000240397992693324):0.00052444094852417222	n07AEP08:0.00702317396603975141):0.00000240397992693324):0.00378197348579377641):0.03388297038458725624):0.04372221936229532535):0.02957906684821659526	((DRONO2:0.00000240397992693324	DRONO:0.00000240397992693324):0.03721304778677431840	(CASBE:0.00765559290670640540	CASCA:0.00494847829158341461):0.03590149147695251980):0.02957906684821659526);
((((APTMA:0.00000240397992693324	APTMA2:0.00198553332346720684):0.01467869053573386991	(APTOW:0.01176434306442964046	APTHA:0.01278935010819618780):0.01672660782781944938):0.07442422559816565253	((((n3757:0.00000240397992693324	AEPHI:0.00000240397992693324):0.00844286973831198662	((n3011:0.00026891279071364994	(n2987:0.00090450027722235014	n2997:0.00000240397992693324):0.00000240397992693324):0.00000240397992693324	n2998:0.00030399334498688765):0.00397282724898967866):0.00226949904920981408	((((n3220:0.00054803274181268143	n08AEP07:0.00000240397992693324):0.00000240397992693324	((n3219:0.00000240397992693324	n2986:0.00108534905837334868):0.00000240397992693324	n1665:0.00000240397992693324):0.00000240397992693324):0.00032390005663590453	(((n3025:0.00000240397992693324	n3222:0.00279083028745980444):0.00000240397992693324	(n3024:0.00161703012900571582	n1666:0.00053751614915223780):0.00000240397992693324):0.00000240397992693324	(n07AEP05:0.00054319880930142508	n3026:0.00000240397992693324):0.00053816762350236832):0.00021364926048039680):0.00027425132275779406	n3258:0.00178670439527281954):0.00068637138314527459):0.03764658271967792624	(n2988:0.00000240397992693324	(n2980:0.00097767710150351017	((n07AEP08:0.00285926923078073068	n3004:0.00000240397992693324):0.00000240397992693324	((n3221:0.00190814308678904638	MULAG:0.00268122490453540736):0.00085836436877757534	((n07AEP06:0.00081168531539388335	n2990:0.00055203994975273202):0.00000240397992693324	n2973:0.00026875120236314492):0.00000240397992693324):0.00000240397992693324):0.00000240397992693324):0.00409335336718597790):0.03800873231173955424):0.05422576151501457692):0.03656336018439960284	((DRONO2:0.00125456767981313704	DRONO:0.00006499991325885487):0.03844769901594440042	(CASBE:0.00885512269563295748	CASCA:0.00551500403065937131):0.04214615693971255489):0.03656336018439960284);
((((APTMA:0.00199402027039669721	APTMA2:0.00014711997565736707):0.02199436528762964763	(APTOW:0.00987069190135090278	APTHA:0.01378627976547443582):0.01683263146387208031):0.09902373494886423932	((((n3757:0.00000240397992693324	AEPHI:0.00000240397992693324):0.00336507205984425345	((n3011:0.00051324645435227886	(n2987:0.00257615542625299352	n2997:0.00000240397992693324):0.00000240397992693324):0.00000240397992693324	n2998:0.00087837503478308215):0.00293007091791897814):0.00276546754475591244	(((n3220:0.00052721894818687958	n08AEP07:0.00000240397992693324):0.00000240397992693324	(n2986:0.00000240397992693324	(n1665:0.00000240397992693324	n3219:0.00084976220197843528):0.00078926494647464315):0.00000240397992693324):0.00106961029367084906	(((n07AEP05:0.00103486308210687123	n3026:0.00000240397992693324):0.00077061434756279699	(n1666:0.00000240397992693324	((n3025:0.00046964579516228447	n3222:0.00000240397992693324):0.00115255172736868799	n3024:0.00077148327664830138):0.00000240397992693324):0.00000240397992693324):0.00000240397992693324	n3258:0.00228746541340955727):0.00021501883734394031):0.00068079396118083584):0.03437569795906826597	(n2988:0.00023691284696074591	(n2980:0.00311606711990844443	((n07AEP08:0.00669116299288083534	n3004:0.00000240397992693324):0.00000240397992693324	((n3221:0.00147730641974922719	MULAG:0.00245285570632469089):0.00090358451745423888	((n07AEP06:0.00102757654283385240	n2990:0.00078730471366205530):0.00000240397992693324	n2973:0.00127385680411146759):0.00000240397992693324):0.00000240397992693324):0.00000240397992693324):0.00368332511256043481):0.04608429117378078088):0.04992754699891579356):0.03164418437879319007	((DRONO2:0.00000240397992693324	DRONO:0.00030952214552785448):0.04495422716671055446	(CASBE:0.00850685967387182149	CASCA:0.00922525555071021346):0.02929078364091848227):0.03164418437879319007);
((((APTHA:0.00592947452788484403	APTOW:0.01407716391789355821):0.02239376721807305459	(APTMA:0.00162451349760185811	APTMA2:0.00161927345601148819):0.01705352805950366771):0.09549009167420824395	((n2988:0.00069667817831730108	(((n2980:0.00162262807225658622	((n07AEP06:0.00080592398829880602	n2990:0.00054302217460002475):0.00000240397992693324	n2973:0.00053230649311911582):0.00000240397992693324):0.00000240397992693324	(n07AEP08:0.00791966983075419531	n3004:0.00000240397992693324):0.00000240397992693324):0.00051334495323600814	(MULAG:0.00159022387074941418	n3221:0.00189978303597980740):0.00221657088045166314):0.00454153124216024381):0.03313738653459458172	((((n3026:0.00000240397992693324	n07AEP05:0.00082330622660216498):0.00190874758319221297	(n3258:0.00205508095245425949	((n3220:0.00027570808729855721	((n3219:0.00085323856637738041	n1665:0.00055442565106522050):0.00027419685351377858	n2986:0.00018424038305015310):0.00009001168059707370):0.00000240397992693324	n08AEP07:0.00000240397992693324):0.00054144168046481984):0.00000240397992693324):0.00027054191784537052	(((n3222:0.00337633587043946644	n3025:0.00048488498631705330):0.00062623570840443011	n3024:0.00108664743751522679):0.00000240397992693324	n1666:0.00027059493937272574):0.00000240397992693324):0.00240987394236933392	((n3757:0.00000240397992693324	AEPHI:0.00000240397992693324):0.00541038849182009542	(n3011:0.00000240397992693324	((n2987:0.00151287572557635215	n2997:0.00000240397992693324):0.00000240397992693324	n2998:0.00091786955310619309):0.00054533389989948593):0.00267755514079939892):0.00128040713740884722):0.04652613276277731136):0.04161108799303279288):0.02890051040864491036	((CASCA:0.00769039036745058739	CASBE:0.00906720269900545411):0.03536646060220616922	(DRONO2:0.00027506298580423557	DRONO:0.00132181472150871642):0.05077574655185755625):0.02890051040864491036);
((((((((n3026:0.00000240397992693324	n07AEP05:0.00027400457851200929):0.00081649610291601371	n3258:0.00208898834230494780):0.00000240397992693324	(((n3219:0.00208911194517945884	n2986:0.00074386413145498221):0.00063919977226580286	n1665:0.00000240397992693324):0.00000240397992693324	(n3220:0.00055137357747377471	n08AEP07:0.00000240397992693324):0.00000240397992693324):0.00027168599289338207):0.00081672502007691162	(((n3222:0.00213902065590099643	n3025:0.00051129171784210822):0.00000240397992693324	n3024:0.00027197102651315243):0.00000240397992693324	n1666:0.00081696302937654544):0.00000240397992693324):0.00190346851267534679	((n3757:0.00000240397992693324	AEPHI:0.00000240397992693324):0.00364842916292959290	(n3011:0.00000240397992693324	((n2987:0.00090374454007749743	n2997:0.00000240397992693324):0.00000240397992693324	n2998:0.00059811571337519602):0.00027294618246422508):0.00451804404607886092):0.00314824732664990142):0.03674545781442970643	(n3221:0.00220631164466373935	((MULAG:0.00433479846222630926	((n2980:0.00193534986602719142	(n3004:0.00000240397992693324	n07AEP08:0.01110705030912797174):0.00000240397992693324):0.00026900478663104143	(n2973:0.00053934351366194074	(n07AEP06:0.00054626493616520913	n2990:0.00083154048795031803):0.00000240397992693324):0.00000240397992693324):0.00031617772838282417):0.00117784249550813270	n2988:0.00441546621783154170):0.00041880903638670715):0.05271925670272820802):0.03648585915271916613	((APTHA:0.01272599269405317798	APTOW:0.01020405170155621287):0.02162763964979018058	(APTMA:0.00043321234350696429	APTMA2:0.00140233997848883212):0.01102731745999541678):0.10519009815337775071):0.03046713599561974573	((CASCA:0.00849400800869579489	CASBE:0.00756720699022467563):0.02544537861331159709	(DRONO2:0.00083610702789879080	DRONO:0.00051099943834142852):0.04169103588589952863):0.03046713599561974573);
((((n08AEP07:0.00000240397992693324	(((((((n3222:0.00064158267964341134	n3025:0.00000240397992693324):0.00060678042436490488	n3024:0.00054579162342982838):0.00000240397992693324	n1666:0.00000240397992693324):0.00000240397992693324	((n3757:0.00000240397992693324	AEPHI:0.00000240397992693324):0.00395507641261251194	(((n3011:0.00000240397992693324	n2997:0.00000240397992693324):0.00000240397992693324	n2987:0.00281987962037123134):0.00000240397992693324	n2998:0.00093301376860644217):0.00307995979657494203):0.00593165444362690926):0.00027300007812813511	((n3026:0.00000240397992693324	n07AEP05:0.00082752653044215415):0.00082007384032603840	n3258:0.00213245297029685888):0.00000240397992693324):0.00219457153214284995	(n2986:0.00193921073748215718	(n3219:0.00182158652839848841	n1665:0.00000240397992693324):0.00027937761283977099):0.00000240397992693324):0.00000240397992693324	n3220:0.00167898748559794733):0.00000240397992693324):0.04735241105180682669	(n2988:0.00000240397992693324	(n2980:0.00095312715892453446	((n3004:0.00000240397992693324	n07AEP08:0.00598576071048734747):0.00000240397992693324	((n2973:0.00000240397992693324	(n07AEP06:0.00081744457100801373	n2990:0.00000240397992693324):0.00000240397992693324):0.00000240397992693324	(n3221:0.00260062167320095029	MULAG:0.00374919281780501830):0.00118532486927849464):0.00026946666841614735):0.00000240397992693324):0.00586279140150813751):0.03699737626975702076):0.04461221302636610153	((APTHA:0.00869212060843391546	APTOW:0.01186793550955708709):0.01497621499963990195	(APTMA:0.00079665964986964694	APTMA2:0.00062023175489605924):0.02393654441586657786):0.09487131834151109333):0.03192250924178276911	((CASCA:0.01071755303291374931	CASBE:0.00855224952447422929):0.03216309148143747798	(DRONO2:0.00030833556947729206	DRONO:0.00135342661025697800):0.05299574822556087778):0.03192250924178276911);
(((((((n3220:0.00084054190758733589	(n2986:0.00166569883660289868	(n3219:0.00129246983977377144	n1665:0.00028306014506666801):0.00056282683385918395):0.00000240397992693324):0.00000240397992693324	n08AEP07:0.00000240397992693324):0.00064820444850596239	((n3258:0.00062316132587435767	(n3222:0.00080671283684869202	n3025:0.00000240397992693324):0.00074455957266266457):0.00028624121788397081	((n3026:0.00000240397992693324	n07AEP05:0.00027489003435311521):0.00081970027425338663	(n3024:0.00027311656685819282	n1666:0.00027268184445099837):0.00000240397992693324):0.00000240397992693324):0.00016819800887989760):0.00143140238799703686	((n3757:0.00000240397992693324	AEPHI:0.00000240397992693324):0.00610700891136493895	(n2998:0.00062317970876218996	(n3011:0.00027253087694456801	(n2997:0.00000240397992693324	n2987:0.00091530974287796216):0.00000240397992693324):0.00000240397992693324):0.00294358470542025559):0.00018527694759338368):0.03288635210041120777	(n2988:0.00016305266575362715	((n3004:0.00000240397992693324	n07AEP08:0.00431336295790802314):0.00000240397992693324	(((n2973:0.00027038786023511808	(n07AEP06:0.00054528919471263156	n2990:0.00027783916275942984):0.00000240397992693324):0.00000240397992693324	(n3221:0.00306616580645852543	MULAG:0.00248522885944308172):0.00162374198539554462):0.00054148982749613382	n2980:0.00292171718366489698):0.00000240397992693324):0.00397982453866056480):0.04477459882486822806):0.05415453240994458350	((APTHA:0.01378527386865284129	APTOW:0.00720322148552711861):0.01777928464704411904	(APTMA:0.00013499050577290834	APTMA2:0.00092560162668255694):0.01905490114079892022):0.07805844608335035795):0.03044156236311687871	((CASCA:0.00662897523499182857	CASBE:0.00787677009817333400):0.02416878375480097096	(DRONO2:0.00033806096754761429	DRONO:0.00000240397992693324):0.04666466842536821924):0.03044156236311687871);
(((((((n3024:0.00137170381564774915	n1666:0.00054727978333977002):0.00000240397992693324	(n3025:0.00000240397992693324	n3222:0.00353906845965264909):0.00000240397992693324):0.00000240397992693324	(((n3220:0.00056153013489085226	(n2986:0.00027830726463150696	(n3219:0.00129022896020072517	n1665:0.00042336066103128110):0.00041975703908871261):0.00000240397992693324):0.00000240397992693324	(n3258:0.00432976801533383002	n08AEP07:0.00000240397992693324):0.00000240397992693324):0.00082144721746443947	(n3026:0.00000240397992693324	n07AEP05:0.00000240397992693324):0.00054843646216933429):0.00027380379781954880):0.00186034101752391109	((n3757:0.00000240397992693324	AEPHI:0.00000240397992693324):0.00423679150309070295	(n2998:0.00061748706464080432	(n3011:0.00000240397992693324	(n2997:0.00000240397992693324	n2987:0.00061591110579022165):0.00000240397992693324):0.00000240397992693324):0.00417936227457400052):0.00328084123587158230):0.03053854248908017405	(n2988:0.00192806329577838750	(n2980:0.00161184617915621406	((n3004:0.00000240397992693324	n07AEP08:0.00893274334894172441):0.00000240397992693324	((n2973:0.00053925150511879686	(n07AEP06:0.00027039783954506831	n2990:0.00027833319985308343):0.00000240397992693324):0.00000240397992693324	(n3221:0.00229849512491402596	MULAG:0.00330488970553057459):0.00162476492539562526):0.00053963878876218420):0.00000240397992693324):0.00306558643724046337):0.04916478191400036613):0.03292370147459509205	((APTHA:0.00902050903996657293	APTOW:0.01487881040181699560):0.02080481138664695348	(APTMA:0.00079232048957512762	APTMA2:0.00017564412040517363):0.01944177784245077964):0.09608246408078952028):0.03030974955140281965	((DRONO2:0.00109151504535811455	DRONO:0.00087450410775782297):0.04274175033995810530	(CASCA:0.01250125388607973946	CASBE:0.01077657540296046712):0.03163555401674291584):0.03030974955140281965);
((((((n3024:0.00000240397992693324	(n1666:0.00026341353413599140	n3222:0.00090767942198595594):0.00000240397992693324):0.00000240397992693324	(((n1665:0.00053983221309511986	(n2986:0.00053529931553775688	n3219:0.00165415037522452946):0.00000240397992693324):0.00000240397992693324	(n08AEP07:0.00000240397992693324	n3220:0.00081301816901124509):0.00000240397992693324):0.00052605695712591900	((n3025:0.00050084393242522715	n3258:0.00150704585292509149):0.00000240397992693324	(n3026:0.00000240397992693324	n07AEP05:0.00026589428601112025):0.00052849605167055666):0.00000240397992693324):0.00052799274404046815):0.00199253867736203221	((n3757:0.00000240397992693324	AEPHI:0.00000240397992693324):0.00489651192705867905	(n3011:0.00000240397992693324	(n2997:0.00000240397992693324	(n2998:0.00150350204414880081	n2987:0.00150880435665414164):0.00000240397992693324):0.00052925977451604941):0.00295994793869170693):0.00300331285362105899):0.04200986088467374702	(n2988:0.00000240397992693324	((((n2973:0.00000240397992693324	(n07AEP06:0.00026393166450430490	n2990:0.00026784791385289113):0.00000240397992693324):0.00000240397992693324	(n3221:0.00231590267108077678	MULAG:0.00232405452730731791):0.00111514500394739439):0.00026088307584448494	(n07AEP08:0.00564047828001480473	n3004:0.00000240397992693324):0.00000240397992693324):0.00000240397992693324	n2980:0.00188524949852459408):0.00562832092203724172):0.03653133400722986812):0.04148883107512193330	((APTHA:0.00784578252018364175	APTOW:0.01006560127259602255):0.01683511408894604322	(APTMA:0.00045246804552874416	APTMA2:0.00364709499563422657):0.01651399525382607827):0.08308787032251561955):0.02736921560404686343	((CASCA:0.00718954860218330195	CASBE:0.00789165811889591673):0.03312577222204984156	(DRONO2:0.00031188809128248354	DRONO:0.00000240397992693324):0.03711036688167282382):0.02736921560404686343);
(((((n3757:0.00000240397992693324	AEPHI:0.00000240397992693324):0.00168150877266827286	(((n3011:0.00026052925341404535	(n2997:0.00000240397992693324	n2987:0.00177928274692791804):0.00000240397992693324):0.00000240397992693324	n2998:0.00239531523974172243):0.00454597276907621559	(((n3024:0.00182787766011374914	n1666:0.00000240397992693324):0.00000240397992693324	(n3025:0.00049644022536021769	n3222:0.00000240397992693324):0.00230670861910707353):0.00000240397992693324	((n3258:0.00412183458779183994	((n2986:0.00185562471906361502	(n1665:0.00026837806578409399	n3219:0.00083154893679713736):0.00026659949614248052):0.00000240397992693324	(n08AEP07:0.00000240397992693324	n3220:0.00080093492481805688):0.00000240397992693324):0.00013509895620484244):0.00012202288688798446	(n3026:0.00000240397992693324	n07AEP05:0.00078566322997648689):0.00078338839087524655):0.00052203685410590951):0.00596331826106501466):0.00385870070558100731):0.04013635696484905979	(n2988:0.00151025920215597329	((((n2973:0.00052369316255419524	(n07AEP06:0.00079601212961290214	n2990:0.00000240397992693324):0.00000240397992693324):0.00000240397992693324	(n3221:0.00113035610742119185	MULAG:0.00247567606281005317):0.00069696163773462440):0.00052413083205652257	(n07AEP08:0.00847754928540946952	n3004:0.00000240397992693324):0.00000240397992693324):0.00000240397992693324	n2980:0.00156351486752751728):0.00250866927290911658):0.02721130579931829371):0.02955362472119600278	((APTMA2:0.00084000797757184838	APTMA:0.00178376452757106926):0.01239072577555391623	(APTHA:0.00704910744035260658	APTOW:0.00819726182978995285):0.02290379349360674097):0.08880110796931689476):0.03472404892116624786	((CASCA:0.00860606944741970636	CASBE:0.00902600710443538651):0.02026682434751191433	(DRONO2:0.00181416648747646358	DRONO:0.00153187058468941327):0.04828340730069534403):0.03472404892116624786);
(((((n3757:0.00000240397992693324	AEPHI:0.00000240397992693324):0.00190186824441060430	((n3011:0.00000240397992693324	(n2997:0.00000240397992693324	(n2998:0.00061373411433831074	n2987:0.00089259332176252505):0.00000240397992693324):0.00080710246723401989):0.00273831911729006299	(((n3024:0.00160897395659820048	n1666:0.00026686138586447261):0.00000240397992693324	(n3025:0.00101922957840255477	n3222:0.00217133669326118137):0.00000240397992693324):0.00000240397992693324	(((n2986:0.00081389582942368829	(n1665:0.00110916665315570115	n3219:0.00165207999224079830):0.00054483483890443258):0.00000240397992693324	(n08AEP07:0.00000240397992693324	n3220:0.00193964611333561688):0.00000240397992693324):0.00080225007203637872	((n3026:0.00000240397992693324	n07AEP05:0.00054151167996234581):0.00053588599828123713	n3258:0.00273661976983537863):0.00000240397992693324):0.00026685799703982105):0.00436962245940188728):0.00281978527577968121):0.04242577093996539872	(n2988:0.00179550318327405538	((((n2973:0.00026517571044241045	(n07AEP06:0.00053562687476228527	n2990:0.00027100455319206121):0.00000240397992693324):0.00000240397992693324	(n3221:0.00152797701715031223	MULAG:0.00223536230984263534):0.00044021756946363029):0.00026514937191411800	(n07AEP08:0.00463673797674137456	n3004:0.00000240397992693324):0.00000240397992693324):0.00000240397992693324	n2980:0.00228844475115199666):0.00419047722283533586):0.03413714658165579313):0.04720700268910196090	((APTMA2:0.00199340622027192535	APTMA:0.00000240397992693324):0.01347252028635122917	(APTHA:0.01057104446051226714	APTOW:0.00861672175868156628):0.02250264676452955193):0.07904482024357872838):0.02918127900680211537	((CASCA:0.00889377429510158739	CASBE:0.00786499401938008796):0.03529065418519607145	(DRONO2:0.00132333134733185150	DRONO:0.00000240397992693324):0.04006668603840106424):0.02918127900680211537);
(((((n3757:0.00000240397992693324	AEPHI:0.00000240397992693324):0.00147546196205804604	((n3011:0.00000240397992693324	(n2997:0.00000240397992693324	(n2998:0.00060020847210364965	n2987:0.00146069474484753067):0.00000240397992693324):0.00053558165076980592):0.00388934631310266198	(((n3024:0.00107901735001977969	n1666:0.00026838063776284332):0.00000240397992693324	(n3025:0.00151132845416888516	n3222:0.00188912735996713725):0.00116567210915523994):0.00000240397992693324	(((n2986:0.00054551536815489903	(n1665:0.00032125276328818901	n3219:0.00169849032115365378):0.00160535355561591451):0.00000240397992693324	(n08AEP07:0.00000240397992693324	n3220:0.00082768528943050147):0.00000240397992693324):0.00026832358836991702	((n3026:0.00000240397992693324	n07AEP05:0.00216803153011676901):0.00107738728437875857	n3258:0.00428558269616287259):0.00000240397992693324):0.00053716952905127793):0.00746194412663494719):0.00125761461969387521):0.04099939934835771654	(n2988:0.00158131478943007242	((n3221:0.00278604337524364799	MULAG:0.00151760376889966265):0.00203645828621113042	((n07AEP08:0.00829316541724551409	n3004:0.00000240397992693324):0.00000240397992693324	(n2980:0.00463985686294061776	(n2973:0.00080974998733003014	(n07AEP06:0.00108922444740339620	n2990:0.00000240397992693324):0.00000240397992693324):0.00000240397992693324):0.00000240397992693324):0.00026491148537542247):0.00145609106151918001):0.03430215121879198054):0.04247979604615702981	((APTMA2:0.00127014520934489762	APTMA:0.00040235978436310211):0.01724748095910708448	(APTHA:0.00913839906310420953	APTOW:0.01425627936609718052):0.01805014327251448780):0.10364823889657671929):0.03586873996828572608	((CASCA:0.00870993643238223390	CASBE:0.01163129003615884574):0.02902439061106035223	(DRONO2:0.00100639558843281917	DRONO:0.00057168318186858846):0.03816491518127631405):0.03586873996828572608);
(((((n3757:0.00000240397992693324	AEPHI:0.00000240397992693324):0.00324934374300085574	(((n3011:0.00000240397992693324	(n2997:0.00000240397992693324	n2987:0.00291974203589869278):0.00000240397992693324):0.00000240397992693324	n2998:0.00000240397992693324):0.00460231990069062246	(((n3026:0.00000240397992693324	n07AEP05:0.00026061470352367692):0.00051898767171336304	(((n3024:0.00025923918824254842	n1666:0.00025935291818067328):0.00000240397992693324	(n3025:0.00000240397992693324	n3222:0.00076390303795377046):0.00069507321659954618):0.00000240397992693324	((n2986:0.00104972842368557294	(n1665:0.00000240397992693324	n3219:0.00204332421470233491):0.00079369703401524743):0.00000240397992693324	(n08AEP07:0.00000240397992693324	n3220:0.00026346617172634204):0.00000240397992693324):0.00025927522911358385):0.00000240397992693324):0.00056507731400287024	n3258:0.00143534226024308277):0.00224745377299118013):0.00219550580917753915):0.03502367190508640787	(n2988:0.00002954843711232113	((n3221:0.00223503236006032885	MULAG:0.00319217972504337198):0.00126182106765695902	(((n2973:0.00051666754829735614	(n07AEP06:0.00026081324809810937	n2990:0.00026540841118202291):0.00000240397992693324):0.00000240397992693324	(n3004:0.00000240397992693324	n2980:0.00218572056238329482):0.00051710139741776163):0.00104782109245586024	n07AEP08:0.00862706420440512330):0.00000240397992693324):0.00580748126566501578):0.03331010518925468789):0.04065332133010309684	((APTMA2:0.00117439191444470409	APTMA:0.00075191827084260374):0.01562317128414137009	(APTHA:0.01103593992212466117	APTOW:0.00720283023085283459):0.01940476822981275842):0.09327692777779146571):0.02944375226625794290	((CASCA:0.01217374382048654752	CASBE:0.00640413311876553495):0.04532898867041414842	(DRONO2:0.00028758535594699815	DRONO:0.00063557189298867262):0.03703743432102457600):0.02944375226625794290);
((((APTOW:0.01046750194374164097	APTHA:0.01259233943671481462):0.01716452530380772543	(APTMA2:0.00000240397992693324	APTMA:0.00030477111787914521):0.02283920730680636529):0.07985881259291444101	((n3222:0.00123046583781697425	(((n2988:0.00000240397992693324	(((((n07AEP08:0.00696795624140710869	MULAG:0.00236234109493538074):0.00250005182313886446	(n07AEP06:0.00000240397992693324	(n2973:0.00053285643555088871	n2990:0.00000240397992693324):0.00000240397992693324):0.00000240397992693324):0.00000240397992693324	n3221:0.00302951625377252762):0.00000240397992693324	n3004:0.00000240397992693324):0.00000240397992693324	n2980:0.00284425868984374648):0.00387351546368173939):0.07636562268788761598	((n3757:0.00000240397992693324	AEPHI:0.00000240397992693324):0.00408650653467510817	(n2998:0.00120140368230472138	((n2987:0.00206683750152682677	n2997:0.00000240397992693324):0.00000240397992693324	n3011:0.00026512247544144388):0.00000240397992693324):0.00496035910620368573):0.00275487554384721070):0.00163572146922295945	((n1666:0.00000240397992693324	((((n2986:0.00000240397992693324	(n1665:0.00000240397992693324	n3219:0.00087189499846963598):0.00053713853825875380):0.00000240397992693324	(n3220:0.00190810784878708904	n08AEP07:0.00000240397992693324):0.00000240397992693324):0.00079518345779649969	n3258:0.00239979315133443793):0.00000240397992693324	(n3026:0.00000240397992693324	n07AEP05:0.00107318963811504149):0.00053092535938606617):0.00026530441957516303):0.00000240397992693324	n3024:0.00026523318415702906):0.00000240397992693324):0.00084549302575642358):0.00000240397992693324	n3025:0.00000240397992693324):0.05750077800075911738):0.02967278578070485853	((CASCA:0.00656747227291644680	CASBE:0.00977591916989565754):0.03544897458670660806	(DRONO:0.00062734800014004294	DRONO2:0.00031177328008563312):0.04577396925541039191):0.02967278578070485853);
((((APTOW:0.01194776439647044289	APTHA:0.00882997442095324360):0.02451948805913547330	(APTMA2:0.00045929491231394261	APTMA:0.00241905707639141453):0.01676994563118600762):0.10274193536277938243	((((((n2973:0.00027074648833151844	(n2990:0.00027665647937235129	n07AEP06:0.00109787234408544282):0.00000240397992693324):0.00000240397992693324	(n3221:0.00350648543409678602	MULAG:0.00448422804920835250):0.00131764025837568838):0.00000240397992693324	(n07AEP08:0.00347709925150847463	n3004:0.00000240397992693324):0.00000240397992693324):0.00000240397992693324	n2980:0.00163081834109165495):0.00350365851241213637	n2988:0.00176952146743492066):0.03448231725986188739	(((n3757:0.00000240397992693324	AEPHI:0.00000240397992693324):0.00567355148575239120	((n2997:0.00000240397992693324	(n2987:0.00090765141895420747	n2998:0.00060729507966113738):0.00000240397992693324):0.00027240051282955818	n3011:0.00000240397992693324):0.00330181079030406879):0.00478184881912106698	((((n2986:0.00082373892169235359	(n1665:0.00027935041146405737	n3219:0.00127378792357934578):0.00111244542544816096):0.00000240397992693324	(n3220:0.00083484448339366543	n08AEP07:0.00000240397992693324):0.00000240397992693324):0.00081377650020324221	((n3024:0.00027120331204530206	(n3025:0.00000240397992693324	n3222:0.00152757674012983795):0.00000240397992693324):0.00000240397992693324	n1666:0.00000240397992693324):0.00000240397992693324):0.00000240397992693324	(n3026:0.00000240397992693324	(n07AEP05:0.00054831655223792019	n3258:0.00364305524470802649):0.00000240397992693324):0.00027077032278263166):0.00206414856988277511):0.04171147138352214456):0.05785337499620418766):0.02661541906732917476	((CASCA:0.00819492953401709454	CASBE:0.00738880950160249270):0.03720306487877456797	(DRONO:0.00057584416270342208	DRONO2:0.00106466481297617672):0.04035937290780460679):0.02661541906732917476);
((((APTOW:0.00942161960237224497	APTHA:0.01218872088279293608):0.01587169363722606280	(APTMA2:0.00134880980104641504	APTMA:0.00066427320613616180):0.01540873713158800486):0.09237904168929994553	((((((n2973:0.00080513135147254806	(n2990:0.00055152751114311449	n07AEP06:0.00081670342326848537):0.00000240397992693324):0.00000240397992693324	(n3221:0.00117408620520449898	MULAG:0.00447890986145450115):0.00125062003971818905):0.00026797712738848759	(n07AEP08:0.00239738794499329147	n3004:0.00000240397992693324):0.00000240397992693324):0.00000240397992693324	n2980:0.00194063747825819221):0.00344274976289271747	n2988:0.00012038609104143144):0.04056268316143087083	(((n3757:0.00000240397992693324	AEPHI:0.00000240397992693324):0.00245807361222097559	(((n2997:0.00000240397992693324	n3011:0.00000240397992693324):0.00000240397992693324	n2987:0.00090244624415591695):0.00000240397992693324	n2998:0.00181767312104967106):0.00360063776853263625):0.00444160004110429833	(((n3024:0.00107952305912963238	(n3025:0.00094645351559050994	n3222:0.00273664720357257507):0.00061604988469566137):0.00000240397992693324	n1666:0.00000240397992693324):0.00000240397992693324	(n3258:0.00239144052975136462	((n3026:0.00000240397992693324	n07AEP05:0.00027137567391225610):0.00107908893008066371	((n2986:0.00007768301168468804	(n1665:0.00055553025807864704	n3219:0.00083821382028965487):0.00055239090932637661):0.00019499512062147310	(n3220:0.00082892575238851032	n08AEP07:0.00000240397992693324):0.00000240397992693324):0.00053842546860618612):0.00000240397992693324):0.00053862729429494558):0.00116550137282066366):0.02804016855674736422):0.04223128280346172964):0.03760585759154244645	((CASCA:0.00969664131486305293	CASBE:0.00984595231931524248):0.03173150903496557013	(DRONO:0.00033765724590650902	DRONO2:0.00031945640427439486):0.04532877801586677330):0.03760585759154244645);
((((APTOW:0.00820677021312803644	APTHA:0.01366467284330847437):0.01957017549896195377	(APTMA2:0.00155250374085353173	APTMA:0.00097343512123147086):0.01123094734874752199):0.06971132064502856551	((((((n2973:0.00082735302161696632	(n2990:0.00056494985719963932	n07AEP06:0.00027780422707169910):0.00000240397992693324):0.00000240397992693324	(n3221:0.00315939966359775554	MULAG:0.00228449251855652753):0.00134378699921416695):0.00000240397992693324	(n07AEP08:0.00606756929403483216	n3004:0.00000240397992693324):0.00000240397992693324):0.00000240397992693324	n2980:0.00100448969858577962):0.00423269666915824898	n2988:0.00175557330873427086):0.03952683913362724233	(((n3757:0.00000240397992693324	AEPHI:0.00000240397992693324):0.00465842005847602950	(((n2997:0.00000240397992693324	n3011:0.00028042878548256939):0.00000240397992693324	n2987:0.00156742597194413098):0.00000240397992693324	n2998:0.00095293527139314106):0.00494558692724790094):0.00214186972438381446	(((n3024:0.00111756078329443309	(n3025:0.00000240397992693324	n3222:0.00088478620764930425):0.00164115723820456444):0.00000240397992693324	n1666:0.00055844574108202742):0.00000240397992693324	(n3258:0.00374260876438309341	((n3026:0.00000240397992693324	n07AEP05:0.00028232050181935291):0.00168401889571460580	((n2986:0.00227796897258798281	(n1665:0.00076926181859324628	n3219:0.00226377778741152207):0.00037228740205423654):0.00000240397992693324	(n3220:0.00085627380374899906	n08AEP07:0.00000240397992693324):0.00000240397992693324):0.00139713746682111834):0.00000240397992693324):0.00027990121904406358):0.00405602505026135627):0.03399153481616696421):0.05184066542276929979):0.03114282107569109337	((CASCA:0.00760526173303005103	CASBE:0.00595864635636569710):0.03706418529701249742	(DRONO:0.00066032310681306576	DRONO2:0.00033746901476808315):0.05030409328925011803):0.03114282107569109337);
((((APTOW:0.01170525432306812087	APTHA:0.00841514053908512354):0.02017668438759446028	(APTMA2:0.00137121065098837203	APTMA:0.00156894465049224195):0.01815836280721364049):0.08847099505408563547	((((n3004:0.00000240397992693324	(((n2973:0.00000240397992693324	(n2990:0.00026463490752844587	n07AEP06:0.00000240397992693324):0.00000240397992693324):0.00000240397992693324	(n3221:0.00108704240413232925	MULAG:0.00251990055284034408):0.00142766468238971237):0.00000240397992693324	n07AEP08:0.00646442491649768924):0.00051969092566359293):0.00000240397992693324	n2980:0.00219316498572669390):0.00534291161064562661	n2988:0.00000240397992693324):0.03253417054495801736	(n3258:0.00354047067206882853	(n08AEP07:0.00000240397992693324	(((((n3024:0.00078438445859276083	(n3025:0.00051056615206308451	n3222:0.00147344434431690005):0.00000240397992693324):0.00000240397992693324	n1666:0.00026066243391568723):0.00000240397992693324	(n3026:0.00000240397992693324	n07AEP05:0.00052883257234142623):0.00157564547109791814):0.00000240397992693324	((n3757:0.00000240397992693324	AEPHI:0.00000240397992693324):0.00432767313045432159	((n3011:0.00026101776162221560	(n2987:0.00146814241649719478	n2997:0.00000240397992693324):0.00000240397992693324):0.00000240397992693324	n2998:0.00090146082953200448):0.00428924463280175479):0.00599496317735449206):0.00051976750977690458	(((n2986:0.00025718190902943949	n3219:0.00042548681412049962):0.00000240397992693324	n3220:0.00080098492348946667):0.00000240397992693324	n1665:0.00000240397992693324):0.00000240397992693324):0.00000240397992693324):0.00000240397992693324):0.03990566345005804039):0.05721310365316371188):0.03821362738428642908	((CASCA:0.00756414547731215723	CASBE:0.00925188858108594823):0.02930860271340536560	(DRONO:0.00031219897932154413	DRONO2:0.00063940139845653204):0.03841276280008642380):0.03821362738428642908);
((((APTOW:0.01022702994310970524	APTHA:0.01503933839059795087):0.02713055862828042675	(APTMA2:0.00021381344371726864	APTMA:0.00168721663034323796):0.01367487163376081977):0.08358521130480622841	(((n2980:0.00162088428632813195	(((n2973:0.00053893189191964056	(n2990:0.00027667443264499131	n07AEP06:0.00136293180434368254):0.00000240397992693324):0.00000240397992693324	(n3221:0.00235960346532907697	MULAG:0.00425917071781226845):0.00122931819417758793):0.00026931280080966610	(n07AEP08:0.00760870401523455839	n3004:0.00000240397992693324):0.00000240397992693324):0.00000240397992693324):0.00520067869975933232	n2988:0.00037133701724270478):0.02991145246364297280	((n3757:0.00000240397992693324	AEPHI:0.00000240397992693324):0.00308551430317165502	((n3011:0.00000240397992693324	((n2987:0.00123994942653067011	n2997:0.00000240397992693324):0.00000240397992693324	n2998:0.00093914812375209440):0.00082469270742377854):0.00216935061927353958	(((n3024:0.00027362038219556862	(n3025:0.00000240397992693324	n3222:0.00186844614625138812):0.00000240397992693324):0.00000240397992693324	n1666:0.00054734029492957349):0.00000240397992693324	((n3258:0.00185834708387824527	(n3026:0.00000240397992693324	n07AEP05:0.00055407725804237668):0.00220783563642556980):0.00000240397992693324	((n1665:0.00028303667791827872	n3219:0.00044452760441385464):0.00028177826411347127	((n08AEP07:0.00000240397992693324	n3220:0.00169679847091725377):0.00000240397992693324	n2986:0.00139621726634062550):0.00000240397992693324):0.00136869192806627227):0.00027469869604166965):0.00599365218192966787):0.00326181764620022329):0.04913234692131308173):0.03911859197780398478):0.03771039932706449216	((CASCA:0.00734003944012600294	CASBE:0.01276929550112954927):0.01990891025653740432	(DRONO:0.00202463652730867439	DRONO2:0.00020922456023031934):0.04874644450120320383):0.03771039932706449216);
((((APTOW:0.00863207343173572929	APTHA:0.01103115697829601394):0.02831641272387325214	(APTMA2:0.00257969928880590624	APTMA:0.00000240397992693324):0.01142048097316271903):0.10085822998781711346	((((n3221:0.00150454794572318440	MULAG:0.00492046176360124397):0.00149554495384806208	(((n07AEP08:0.00754080172963932874	n3004:0.00000240397992693324):0.00000240397992693324	(n2973:0.00026145285669224749	(n2990:0.00000240397992693324	n07AEP06:0.00026311413950776315):0.00000240397992693324):0.00000240397992693324):0.00000240397992693324	n2980:0.00312063214562491569):0.00000240397992693324):0.00337439221979471578	n2988:0.00143557420796207639):0.04080721851606865930	((n3757:0.00000240397992693324	AEPHI:0.00000240397992693324):0.00266027315603614700	((n3011:0.00000240397992693324	((n2987:0.00147297668267328268	n2997:0.00000240397992693324):0.00000240397992693324	n2998:0.00029135692553109284):0.00052393390114012213):0.00318655790797541276	((n1666:0.00026090016606455257	(((n3026:0.00000240397992693324	n07AEP05:0.00000240397992693324):0.00026155126875039743	((n2986:0.00052588155229039036	(n1665:0.00000240397992693324	n3219:0.00121742143720266296):0.00026762150941875116):0.00000240397992693324	(n08AEP07:0.00000240397992693324	n3220:0.00053243302374893599):0.00000240397992693324):0.00157102949595081735):0.00000240397992693324	(n3258:0.00105712978213487463	(n3025:0.00000240397992693324	n3222:0.00255171615850866744):0.00074994941396497089):0.00065275511482409693):0.00026034139216856101):0.00000240397992693324	n3024:0.00026107867356276810):0.00483572258460476453):0.00172390867032005024):0.03734806870018163999):0.03593495835365743962):0.04049225431777199458	((CASCA:0.00820555116113803364	CASBE:0.00406206518073651355):0.03714479575282436663	(DRONO:0.00001645884663974024	DRONO2:0.00124040048859920342):0.05382258739230968286):0.04049225431777199458);
((((APTOW:0.01313370177019915035	APTHA:0.01255479847865209782):0.01917003780776221911	(APTMA2:0.00026877264777750895	APTMA:0.00380379827677705716):0.01814140166243981625):0.09130184132130685082	(((((n07AEP08:0.01203104897401587742	n3004:0.00000240397992693324):0.00000240397992693324	((n3221:0.00252591101266056882	MULAG:0.00348165504870203346):0.00150031495785249110	(n2973:0.00103301499244539828	(n2990:0.00106117086021101413	n07AEP06:0.00025951304737110211):0.00000240397992693324):0.00000240397992693324):0.00051625451806053290):0.00000240397992693324	n2980:0.00093061101360602941):0.00240116391619269332	n2988:0.00108426468320844049):0.04856715133502335913	(((n3757:0.00000240397992693324	AEPHI:0.00000240397992693324):0.00602937408171514821	(n2998:0.00087080349074064849	(n3011:0.00025832853349090336	(n2987:0.00290224885273105597	n2997:0.00000240397992693324):0.00000240397992693324):0.00000240397992693324):0.00446248668652198584):0.00336822242595620058	(((((n1665:0.00039805621842850774	n3219:0.00122816451167068663):0.00039485017596175681	((n08AEP07:0.00000240397992693324	n3220:0.00053332947351962144):0.00000240397992693324	n2986:0.00026247201274730194):0.00000240397992693324):0.00207906081263916883	n3258:0.00435940200457341897):0.00000240397992693324	(n3026:0.00000240397992693324	n07AEP05:0.00105066034453436753):0.00025978067725354728):0.00051909378193765177	((n3222:0.00209576594039267939	n3025:0.00099334368458550682):0.00000240397992693324	(n3024:0.00077937562098294108	n1666:0.00051880239671505952):0.00000240397992693324):0.00000240397992693324):0.00268163662117006877):0.03249526715542427890):0.06349393354613994123):0.02563654191137320834	((CASCA:0.00933768443986192180	CASBE:0.00994558143727732394):0.02959380638435664401	(DRONO:0.00227560149219590158	DRONO2:0.00022274369164878110):0.03804586159906031551):0.02563654191137320834);
((((APTOW:0.01098925491775851193	APTHA:0.00889397175143983275):0.01060289685744658997	(APTMA2:0.00319861066580781313	APTMA:0.00053488549115507877):0.02044445853502176169):0.09835703305803387975	(((((n07AEP08:0.00810162216190753182	n3004:0.00000240397992693324):0.00000240397992693324	((n3221:0.00174463617113415409	MULAG:0.00382571621811140204):0.00000240397992693324	(n2973:0.00025185028770843598	(n2990:0.00051844360094104112	n07AEP06:0.00025376183287821732):0.00000240397992693324):0.00000240397992693324):0.00050417527918773949):0.00000240397992693324	n2980:0.00431060918267687793):0.00269578915289562550	n2988:0.00224005999929874832):0.03574230299514033482	(((n3757:0.00000240397992693324	AEPHI:0.00000240397992693324):0.00338249198185113171	(n2998:0.00143073979607532403	(n3011:0.00050703086950134853	(n2987:0.00138534505193889921	n2997:0.00000240397992693324):0.00000240397992693324):0.00000240397992693324):0.00257551451240709342):0.00148875047493473049	((n1665:0.00078124965623591806	(n3219:0.00079536467671484888	n2986:0.00000240397992693324):0.00000240397992693324):0.00000240397992693324	(((n3024:0.00101622312992365356	n1666:0.00025300013248468335):0.00000240397992693324	((n3026:0.00000240397992693324	n07AEP05:0.00128614372518587685):0.00101553063558388343	(n3258:0.00141998687836843726	(n3222:0.00088327029231449392	n3025:0.00047639402261082553):0.00083340379425908833):0.00079758876275726979):0.00000240397992693324):0.00000240397992693324	(n08AEP07:0.00000240397992693324	n3220:0.00052059249345181820):0.00000240397992693324):0.00050638072414741560):0.00110851116288166818):0.03523040762965238409):0.04429216378759354145):0.02410577693845219679	((CASCA:0.00623705747758961614	CASBE:0.00821080167577349293):0.02738531294786949316	(DRONO:0.00081368819108786127	DRONO2:0.00099236428738614648):0.04172931561835513392):0.02410577693845219679);
((((APTOW:0.00659964832686991097	APTHA:0.00866910534926947952):0.01831319432793989538	(APTMA2:0.00111914734708307823	APTMA:0.00117845167292413423):0.01545519372758198499):0.07375769045012213476	(((((n07AEP08:0.00629707430242226664	n3004:0.00000240397992693324):0.00000240397992693324	((n3221:0.00312620352108025331	MULAG:0.00350269123709385502):0.00109066008516733393	(n2973:0.00000240397992693324	(n2990:0.00000240397992693324	n07AEP06:0.00026822974691673206):0.00000240397992693324):0.00000240397992693324):0.00026573007283870072):0.00000240397992693324	n2980:0.00290738548310169598):0.00310253540818129130	n2988:0.00213577458071041769):0.03975335379407318737	(((n3757:0.00000240397992693324	AEPHI:0.00000240397992693324):0.00327701894396690467	(n3011:0.00000240397992693324	((n2987:0.00089480080928183746	n2997:0.00000240397992693324):0.00000240397992693324	n2998:0.00060024259047515864):0.00106607684649976091):0.00185927702478239933):0.00408033820779475989	(((n3024:0.00133631548383117264	n1666:0.00026613946370923999):0.00000240397992693324	(n3258:0.00298931521113952534	(n3222:0.00046677505257717742	n3025:0.00000240397992693324):0.00043082609799182118):0.00084219642459356259):0.00000240397992693324	(((n08AEP07:0.00000240397992693324	n3220:0.00082225752881158172):0.00000240397992693324	(n2986:0.00081115239083828870	(n1665:0.00000240397992693324	n3219:0.00043577725982800090):0.00081447146756509394):0.00000240397992693324):0.00079955469830273287	(n3026:0.00000240397992693324	n07AEP05:0.00000240397992693324):0.00053255864390838595):0.00000240397992693324):0.00087391765492394330):0.03334886614520594234):0.05283659155458450551):0.03330855920273308179	((DRONO:0.00017832830872556812	DRONO2:0.00078260345007839967):0.03700435230766008915	(CASCA:0.00838647110687801636	CASBE:0.01044563474602945921):0.02914679571245130940):0.03330855920273308179);
((((APTMA2:0.00186848776480059943	APTMA:0.00203173671622239142):0.01891292336208025282	(APTOW:0.01090173377085336057	APTHA:0.01164329668472179925):0.02146279349705157782):0.08725847929592721319	((((AEPHI:0.00000240397992693324	n3757:0.00000240397992693324):0.00378838559276098875	(n2998:0.00058208728354671021	((n2997:0.00000240397992693324	n2987:0.00115757906055880379):0.00000240397992693324	n3011:0.00026127122358964418):0.00000240397992693324):0.00293339358421585176):0.00408548548733229412	((n3258:0.00235762038571337698	(n3025:0.00051033801918818689	n3222:0.00126288271040587269):0.00079607217224456344):0.00054365450118183558	(n3024:0.00078521465231458744	(n1666:0.00026139285977677971	(((n1665:0.00053704763261171694	(n3219:0.00000240397992693324	n2986:0.00052575045091888715):0.00000240397992693324):0.00000240397992693324	(n08AEP07:0.00000240397992693324	n3220:0.00106554389763491406):0.00000240397992693324):0.00052415889613872729	(n3026:0.00000240397992693324	n07AEP05:0.00026396303229730896):0.00184118238831717401):0.00026103947212799178):0.00000240397992693324):0.00062370689966435812):0.00092501402613298796):0.04108715068471541915	((((n3221:0.00257181287532724876	MULAG:0.00255059423502820241):0.00032466841828886379	((n2990:0.00053331506456345595	n07AEP06:0.00052101713518945048):0.00000240397992693324	n2973:0.00000240397992693324):0.00000240397992693324):0.00000240397992693324	(n2980:0.00188961431969440481	(n3004:0.00000240397992693324	n07AEP08:0.00602915451980316850):0.00000240397992693324):0.00000240397992693324):0.00386459823641003078	n2988:0.00170841240081333876):0.03638680285443927215):0.04942115633302397032):0.03337581470179672161	((DRONO:0.00098814131425025396	DRONO2:0.00095068157802356943):0.04758742547627596575	(CASBE:0.00700854348924592838	CASCA:0.00584688671200982776):0.03470510118042154091):0.03337581470179672161);
((((APTMA2:0.00033918007228787497	APTMA:0.00000240397992693324):0.02073692088600470954	(APTOW:0.00970460970344035577	APTHA:0.01356291218183469302):0.01831455470621762630):0.08102228220515367285	((((n3011:0.00000240397992693324	(n2998:0.00091186621287502447	(n2997:0.00000240397992693324	n2987:0.00089264342597444369):0.00000240397992693324):0.00053711475475241930):0.00385807449543137775	((n3220:0.00082274679041412658	((n2986:0.00062763111229705850	(n1665:0.00000240397992693324	n3219:0.00084624254244673898):0.00165381402804166055):0.00046083591128673297	n08AEP07:0.00000240397992693324):0.00000240397992693324):0.00079892854549848142	(((n3026:0.00000240397992693324	n07AEP05:0.00000240397992693324):0.00080549547678808334	(n3024:0.00080756283946803280	(n1666:0.00000240397992693324	n3222:0.00184657556577738765):0.00000240397992693324):0.00000240397992693324):0.00000240397992693324	(n3025:0.00101172150227286147	n3258:0.00269461415185109692):0.00000240397992693324):0.00000240397992693324):0.00495380597400480599):0.00138806633561116004	(AEPHI:0.00000240397992693324	n3757:0.00000240397992693324):0.00111109331478936304):0.03980669953780920783	((n2980:0.00224622128828993670	((n3004:0.00000240397992693324	n07AEP08:0.00494484054850888397):0.00000240397992693324	((n3221:0.00193666021142145151	MULAG:0.00458828664272474020):0.00148581005274585733	((n2990:0.00083757682479051023	n07AEP06:0.00054833023519747963):0.00000240397992693324	n2973:0.00000240397992693324):0.00000240397992693324):0.00027017322609936093):0.00000240397992693324):0.00312287398649207159	n2988:0.00046817013848508886):0.03898950991789218445):0.05959626727262650608):0.02813183620098072546	((DRONO:0.00000240397992693324	DRONO2:0.00166363705050227677):0.05095556714687071026	(CASBE:0.01137441855587194989	CASCA:0.00787095688909775042):0.02793980942063425260):0.02813183620098072546);
((((APTHA:0.00825088986624617111	APTOW:0.01122872003403827326):0.01590521326432419238	(APTMA2:0.00059250841982843574	APTMA:0.00197446334416720480):0.01724351073572994233):0.09084761944191260818	((((n2987:0.00060175046628536857	(n2998:0.00031189109433654824	(n3011:0.00054611243659100116	n2997:0.00000240397992693324):0.00000240397992693324):0.00104537454264014588):0.00289594964708063309	((n1666:0.00000240397992693324	((n3025:0.00000240397992693324	n3222:0.00084761030045017813):0.00040026978478293853	n3024:0.00191755429696508135):0.00000240397992693324):0.00000240397992693324	((n3258:0.00184061995163815862	(n3026:0.00000240397992693324	n07AEP05:0.00110581681696777265):0.00081955652502231288):0.00000240397992693324	((n3220:0.00056058024060085649	n08AEP07:0.00000240397992693324):0.00000240397992693324	(n2986:0.00137988535490416960	(n1665:0.00084199525915072985	n3219:0.00174621476161122401):0.00055198028997797239):0.00000240397992693324):0.00027229129165484890):0.00027238547561534451):0.00475444381819262272):0.00048125991919001631	(n3757:0.00000240397992693324	AEPHI:0.00000240397992693324):0.00289644480647544954):0.03320188077143351041	(n2988:0.00000240397992693324	(((((n2990:0.00000240397992693324	n07AEP06:0.00026872399982803152):0.00000240397992693324	n2973:0.00026691449793565450):0.00000240397992693324	(MULAG:0.00359892138483006987	n3221:0.00191947152988255739):0.00046737166478764611):0.00053455694503658311	(n07AEP08:0.00698482376324610198	n3004:0.00000240397992693324):0.00000240397992693324):0.00000240397992693324	n2980:0.00193856524884909709):0.00383428306531559621):0.04987421671281520169):0.03371155377510411111):0.02855559781363736435	((CASCA:0.01150187746706398534	CASBE:0.01166914836059982155):0.02553885646032657414	(DRONO:0.00063287248804134977	DRONO2:0.00033494462792482227):0.04851355928557053721):0.02855559781363736435);
((((APTOW:0.01130183114646683001	APTHA:0.00913968310282252568):0.01496822123142981485	(APTMA2:0.00111486526311565474	APTMA:0.00182637942963010010):0.01641856295780143998):0.08228712289067857677	((n3025:0.00000240397992693324	(n3222:0.00122191369346048417	(n3024:0.00081519536562598132	(n1666:0.00000240397992693324	((n3026:0.00000240397992693324	n07AEP05:0.00027402074935448697):0.00054536005195375938	(((n3220:0.00083929176108949713	n08AEP07:0.00000240397992693324):0.00000240397992693324	(n2986:0.00110254761852003505	(n1665:0.00000240397992693324	n3219:0.00085626138402476325):0.00167917539737261158):0.00000240397992693324):0.00081232997112209797	(((n3757:0.00000240397992693324	AEPHI:0.00000240397992693324):0.00247778661486053667	(n2998:0.00091411816709196625	(n3011:0.00000240397992693324	(n2987:0.00152810466588041739	n2997:0.00000240397992693324):0.00000240397992693324):0.00000240397992693324):0.00445294330695128731):0.00503023866677403467	n3258:0.00310960696859480766):0.00169337416911706398):0.00000240397992693324):0.00054326128059773522):0.00000240397992693324):0.00033404151291006347):0.00000240397992693324):0.03944850912635269879	(n2988:0.00244811334003731821	((((n07AEP06:0.00053775567243620839	(n2973:0.00080178866423354122	n2990:0.00027432194001045143):0.00000240397992693324):0.00000240397992693324	(MULAG:0.00328394608253008416	n3221:0.00239737381903319148):0.00050157846419298486):0.00026694220813903307	(n07AEP08:0.00513409165808774264	n3004:0.00000240397992693324):0.00000240397992693324):0.00000240397992693324	n2980:0.00193075470029398016):0.00530353469169961463):0.03936277867630716409):0.04739943609621002224):0.02529638442940910711	((CASCA:0.01175189246008860600	CASBE:0.00471864092392382597):0.03147852743526640545	(DRONO:0.00061519878597503025	DRONO2:0.00000240397992693324):0.04834935572495546036):0.02529638442940910711);
((((APTOW:0.01730257674305005905	APTHA:0.00710157109442897082):0.01796018367099968399	(APTMA2:0.00000240397992693324	APTMA:0.00092993131486154693):0.02055884110130153791):0.09309277426309155168	((((n3757:0.00000240397992693324	AEPHI:0.00000240397992693324):0.00447741742303508182	(n2998:0.00091214118352524946	(n3011:0.00054050066151187096	(n2987:0.00245715795424955325	n2997:0.00000240397992693324):0.00000240397992693324):0.00000240397992693324):0.00272186207761584368):0.00393285670521891992	((((n3025:0.00102423853276097316	n3222:0.00126376450457311583):0.00058563685204859385	n3024:0.00000240397992693324):0.00000240397992693324	n1666:0.00027017262238891759):0.00000240397992693324	((((n3220:0.00138152671954293077	n08AEP07:0.00000240397992693324):0.00000240397992693324	((n3219:0.00043884596385304191	n1665:0.00027293437367997315):0.00000298516438622069	n2986:0.00054961323374902915):0.00000240397992693324):0.00026998284430178516	n3258:0.00300734403621001796):0.00000240397992693324	(n3026:0.00000240397992693324	n07AEP05:0.00027330017976100738):0.00054125323307443248):0.00027012905594306970):0.00022867249357864670):0.03762666184589339574	(n2988:0.00128622102513303578	(((n07AEP08:0.00853228768231413873	n3004:0.00000240397992693324):0.00000240397992693324	((n2973:0.00080201480921955918	(n2990:0.00027487787310838938	n07AEP06:0.00054041814077244663):0.00000240397992693324):0.00000240397992693324	(MULAG:0.00368744814545909037	n3221:0.00000240397992693324):0.00090987121173476484):0.00026695654738534240):0.00000240397992693324	n2980:0.00261030035547652308):0.00419394611903936478):0.04031947315367169493):0.04452773009164952972):0.03254929246402835097	((CASCA:0.00604398734160228705	CASBE:0.00867631217795969412):0.03037832168278029391	(DRONO:0.00091421627371200459	DRONO2:0.00066458453415386813):0.04098159535301924145):0.03254929246402835097);
((((APTOW:0.01016584338024191340	APTHA:0.01044341594548639507):0.01962194721232101216	(APTMA2:0.00106250161799188530	APTMA:0.00063524386538570533):0.01802344221056076737):0.08861807470216041815	((((n3757:0.00000240397992693324	AEPHI:0.00000240397992693324):0.00639001751858985206	(n2998:0.00030549614278065811	(n3011:0.00026659289225852944	(n2987:0.00152801996574942903	n2997:0.00000240397992693324):0.00000240397992693324):0.00000240397992693324):0.00354057364254086208):0.00214722793955837753	((((n3025:0.00053349498271277327	n3222:0.00154903913913741285):0.00000240397992693324	n3024:0.00053497383856198027):0.00000240397992693324	n1666:0.00026736597978018964):0.00000240397992693324	((((n3220:0.00111150021047588788	n08AEP07:0.00000240397992693324):0.00000240397992693324	((n3219:0.00219811556630709502	n1665:0.00036567087087949397):0.00072455531260093612	n2986:0.00000240397992693324):0.00000240397992693324):0.00106904756148798723	n3258:0.00393422151295678979):0.00000240397992693324	(n3026:0.00000240397992693324	n07AEP05:0.00108954530334529824):0.00080863860477902892):0.00053639674420789840):0.00232350576841412011):0.03691901487669732584	(n2988:0.00071637383114060726	(((n07AEP08:0.00292183904678879752	n3004:0.00000240397992693324):0.00000240397992693324	((n2973:0.00026589020328511657	(n2990:0.00000240397992693324	n07AEP06:0.00053549882755187710):0.00000240397992693324):0.00000240397992693324	(MULAG:0.00276124693711780628	n3221:0.00153848422268228462):0.00155965375791337056):0.00026598843174106503):0.00000240397992693324	n2980:0.00063677182265628137):0.00226777171227316929):0.04962774881942709493):0.05819666469506282885):0.03199171764604519241	((CASCA:0.00410249253710412345	CASBE:0.01258042296946722607):0.02963579965297806831	(DRONO:0.00000240397992693324	DRONO2:0.00065049354778343507):0.03792386376963761963):0.03199171764604519241);
((((APTOW:0.01133700314677914961	APTHA:0.01106909870365367816):0.02490828855491880600	(APTMA2:0.00038558314143294993	APTMA:0.00064605616486189366):0.01619798734873793139):0.09941317151696425769	((((n3757:0.00000240397992693324	AEPHI:0.00000240397992693324):0.00402760649229948978	(n2987:0.00091871256524653298	((n2997:0.00000240397992693324	n3011:0.00000240397992693324):0.00000240397992693324	n2998:0.00092881980135344378):0.00126113589457526741):0.00209140789627944215):0.00186232039626869667	(((n1666:0.00000240397992693324	((((n3220:0.00028256931099315255	n08AEP07:0.00000240397992693324):0.00000240397992693324	((n3219:0.00125666410392001517	n1665:0.00000240397992693324):0.00056577924675953119	n2986:0.00000240397992693324):0.00000240397992693324):0.00111139413859666011	n3258:0.00183121920156489090):0.00000240397992693324	(n3026:0.00000240397992693324	n07AEP05:0.00084340099976294291):0.00111804698938460932):0.00055833221571957548):0.00000240397992693324	n3024:0.00111514783264667896):0.00000240397992693324	(n3025:0.00051338489890404373	n3222:0.00109559546082451048):0.00104147533620794520):0.00160656373404610871):0.04500729791465420820	(n2988:0.00000240397992693324	((MULAG:0.00223759197748420006	n3221:0.00038935275667974667):0.00088910225886317158	((n2980:0.00266797757048313922	(n07AEP08:0.00388877351843568836	n3004:0.00000240397992693324):0.00000240397992693324):0.00000240397992693324	(n2973:0.00027887623419301010	(n2990:0.00028547932846606158	n07AEP06:0.00028302169521176099):0.00000240397992693324):0.00000240397992693324):0.00054643054640279918):0.00402672327358148847):0.02765228800464192976):0.04719927002369508212):0.03538883004351361938	((CASCA:0.00399982224009998426	CASBE:0.00414908744887879533):0.03945364253984500608	(DRONO:0.00033952946743761388	DRONO2:0.00104074163843161744):0.04614816846897360630):0.03538883004351361938);
((((APTOW:0.00819548706459228594	APTHA:0.01129803358908618681):0.02481155990968305844	(APTMA2:0.00127528383409862382	APTMA:0.00040674945233444895):0.01371144738103522234):0.09469374666403587715	((((n3757:0.00000240397992693324	AEPHI:0.00000240397992693324):0.00450331257947424353	(n2998:0.00060475206391329204	((n2997:0.00000240397992693324	n3011:0.00027263135837299378):0.00000240397992693324	n2987:0.00060510986434143843):0.00000240397992693324):0.00417928336403389483):0.00263305598482153425	(((n3222:0.00123683699228130948	((n3024:0.00135865797691756040	n1666:0.00027051366018050906):0.00000240397992693324	(n3026:0.00000240397992693324	n07AEP05:0.00081882433788409473):0.00163216164845965080):0.00000240397992693324):0.00000240397992693324	(n3220:0.00027641210895160010	(n08AEP07:0.00000240397992693324	((n3219:0.00124970820348153065	n1665:0.00000240397992693324):0.00027659442596463039	n2986:0.00109436892376245029):0.00000240397992693324):0.00000240397992693324):0.00080712912556576012):0.00030387339336720456	(n3025:0.00000240397992693324	n3258:0.00184717604405878490):0.00000240397992693324):0.00183387009966919806):0.03976516589313509181	(n2988:0.00153840800193261532	((MULAG:0.00458712805265148061	n3221:0.00199029802381147508):0.00124725453025630408	((n2980:0.00196869110770192188	(n07AEP08:0.00928713536135142466	n3004:0.00000240397992693324):0.00000240397992693324):0.00026988411841668923	(n2973:0.00054217165494186207	(n2990:0.00027668528346044065	n07AEP06:0.00027341931236507310):0.00000240397992693324):0.00000240397992693324):0.00052363382644713742):0.00321749398678061000):0.04515018230135148941):0.05250739885102629484):0.03621031133926507634	((CASCA:0.01130968525412863294	CASBE:0.01142144592617386732):0.02792518828336634784	(DRONO:0.00034478005628147995	DRONO2:0.00031770707821089417):0.04779258114415679826):0.03621031133926507634);
((((APTOW:0.01048486440272869760	APTHA:0.01237248447773367857):0.01882553975247453978	(APTMA2:0.00080829901321811666	APTMA:0.00120854562925425970):0.01869078413570115019):0.08208542951231095897	((((n3757:0.00000240397992693324	AEPHI:0.00000240397992693324):0.00549599292127867824	(n2998:0.00180851604966377681	((n2997:0.00000240397992693324	n3011:0.00000240397992693324):0.00000240397992693324	n2987:0.00150953096590914653):0.00000240397992693324):0.00284272195783945823):0.00445073081397234956	((((n3025:0.00101327550018866903	(n3024:0.00054032594216649090	n1666:0.00054055543863991884):0.00000240397992693324):0.00000240397992693324	(n3026:0.00000240397992693324	n07AEP05:0.00164774314755650230):0.00054093148595490232):0.00015896379149716116	(((n3219:0.00125023679338330898	n1665:0.00055540040054865810):0.00000240397992693324	n2986:0.00137207929097089083):0.00000240397992693324	(n3220:0.00027544831924788748	n08AEP07:0.00000240397992693324):0.00000240397992693324):0.00065241964282299341):0.00024938559740332687	(n3222:0.00244930027640539094	n3258:0.00138037353876704059):0.00129495210084162936):0.00060045998700962487):0.03352176511080993959	(n2988:0.00336285287801553348	(n2980:0.00293074413264386973	((n07AEP08:0.00848092206520376611	n3004:0.00000240397992693324):0.00000240397992693324	((n2973:0.00000240397992693324	(n2990:0.00000240397992693324	n07AEP06:0.00027354437682154502):0.00000240397992693324):0.00000240397992693324	(MULAG:0.00493736557783362989	n3221:0.00272721350417805481):0.00029833707357436288):0.00027093557651645017):0.00000240397992693324):0.00275156457710239557):0.04277493368188720751):0.05033172352286644641):0.03393176916893264616	((CASCA:0.00878237469147948556	CASBE:0.00884215914175147909):0.02104912083080717755	(DRONO:0.00033437620656656837	DRONO2:0.00063974835832593087):0.05259627835362418180):0.03393176916893264616);
((((APTOW:0.01256383494160352894	APTHA:0.00821530921248567018):0.01779326921698331024	(APTMA2:0.00029705532441210613	APTMA:0.00098793972883158792):0.01925504224340051501):0.09082409675684469108	((((n3757:0.00000240397992693324	AEPHI:0.00000240397992693324):0.00534711466237897982	(n2998:0.00031110593859540642	((n2997:0.00000240397992693324	n3011:0.00000240397992693324):0.00000240397992693324	n2987:0.00122851524772219140):0.00000240397992693324):0.00169170516948119226):0.00411375981383968817	((((n1666:0.00137046772225348488	((n3222:0.00191100591666860031	n3025:0.00053561337580229770):0.00059247439349179086	n3024:0.00137086780348023157):0.00000240397992693324):0.00000240397992693324	(n3026:0.00000240397992693324	n07AEP05:0.00138851624789708265):0.00000240397992693324):0.00048305775921843948	(((n3219:0.00172746306150759984	n1665:0.00084097031575487311):0.00000240397992693324	n2986:0.00137955854918631027):0.00000240397992693324	(n3220:0.00140168143489933974	n08AEP07:0.00000240397992693324):0.00000240397992693324):0.00061227310323601976):0.00068016329619398775	n3258:0.00214390788886846886):0.00119793454206775733):0.03796578864808779902	(n2988:0.00075906906070827198	(n2980:0.00066257604456463172	((n07AEP08:0.00822670485358290883	n3004:0.00000240397992693324):0.00000240397992693324	((n2973:0.00027182849467394357	(n2990:0.00083714834279300830	n07AEP06:0.00000240397992693324):0.00000240397992693324):0.00000240397992693324	(MULAG:0.00427289713363465922	n3221:0.00275062953143041149):0.00098923573037581385):0.00027190878866851945):0.00000240397992693324):0.00368522720047268285):0.03553992400057080780):0.03463453799875799294):0.02984364361467645860	((CASCA:0.00977610337800158442	CASBE:0.00579251521380700577):0.01877806152179718399	(DRONO:0.00063337475741197485	DRONO2:0.00000240397992693324):0.04527991988869844303):0.02984364361467645860);
((((n2988:0.00142323766855176662	(n2980:0.00325083270285018468	((n3004:0.00000240397992693324	n07AEP08:0.00652429986311907090):0.00000240397992693324	((n2973:0.00026986726003124168	(n2990:0.00027987620629094627	n07AEP06:0.00027197528513306862):0.00000240397992693324):0.00000240397992693324	(n3221:0.00153404600181239101	MULAG:0.00256575540249345422):0.00126917670862254335):0.00000240397992693324):0.00000240397992693324):0.00477548542304976568):0.03534106707255230129	(((AEPHI:0.00000240397992693324	n3757:0.00000240397992693324):0.00563083952617127181	(n2998:0.00031015727218542137	(n3011:0.00027143487202743862	(n2997:0.00000240397992693324	n2987:0.00090467681089700101):0.00000240397992693324):0.00000240397992693324):0.00449053621543111289):0.00346901393201778929	((n1666:0.00027162570110920466	(n3024:0.00027207484674516348	(n3222:0.00112737432550046013	n3025:0.00054716441967372952):0.00102299722175850966):0.00000240397992693324):0.00000240397992693324	((n3258:0.00187370334769488872	(n3026:0.00000240397992693324	n07AEP05:0.00192733068459051177):0.00136292385996415917):0.00000240397992693324	((n3220:0.00111844838808388899	n08AEP07:0.00000240397992693324):0.00000240397992693324	(n2986:0.00027487305254185381	(n3219:0.00130048470601369323	n1665:0.00074794325724639654):0.00036851760925117280):0.00000240397992693324):0.00081579840624328040):0.00054368619538791530):0.00042513235196876267):0.03548659663729316488):0.04801385195877113515	((APTOW:0.00614056831528184740	APTHA:0.01114007978961779714):0.01898798611568556019	(APTMA2:0.00201279586960010932	APTMA:0.00105814410688449172):0.02039191914748816545):0.08347372189172488910):0.03196862910185162276	((CASCA:0.00518721897578460975	CASBE:0.01010424915456189197):0.03354266042683323040	(DRONO2:0.00031174492763539566	DRONO:0.00068734828801417344):0.03990343713998280306):0.03196862910185162276);
((((n2988:0.00000240397992693324	(n2980:0.00354147758998723996	((n3004:0.00000240397992693324	n07AEP08:0.00532718204259940552):0.00000240397992693324	((n2973:0.00000240397992693324	(n2990:0.00026635571061941311	n07AEP06:0.00131800595773907546):0.00000240397992693324):0.00000240397992693324	(n3221:0.00185793088886960253	MULAG:0.00280167238108446374):0.00360670557091378498):0.00026022800333995694):0.00000240397992693324):0.00506636326504319393):0.03836479185653880741	(((AEPHI:0.00000240397992693324	n3757:0.00000240397992693324):0.00516890760908299881	(n3011:0.00000240397992693324	((n2997:0.00000240397992693324	n2987:0.00176996403411926206):0.00000240397992693324	n2998:0.00150398807098304620):0.00026293266068342177):0.00352801349977583225):0.00326907869155965191	(((((n3220:0.00162812077353241243	n08AEP07:0.00000240397992693324):0.00000240397992693324	(n2986:0.00133484254908123787	(n3219:0.00284549959572981230	n1665:0.00053839033971868940):0.00000240397992693324):0.00000240397992693324):0.00210781367487585013	((n3024:0.00052549769444660156	(n3222:0.00332594175692978384	n1666:0.00000240397992693324):0.00000240397992693324):0.00000240397992693324	(n3026:0.00000240397992693324	n07AEP05:0.00134009659355982156):0.00026291264770658695):0.00000240397992693324):0.00000240397992693324	n3258:0.00147267539005826553):0.00000240397992693324	n3025:0.00155389981246562979):0.00131478623273585346):0.04489457973659900791):0.03343861069414442999	((APTOW:0.01313317801185293066	APTHA:0.01330676001618483900):0.02119760503351682257	(APTMA2:0.00077680354925494584	APTMA:0.00176999038067539435):0.01344713379309001207):0.10928690621552300533):0.02953058359807083158	((CASCA:0.00908941654321684250	CASBE:0.00491400415475977230):0.04426789395945778666	(DRONO2:0.00033124416904564208	DRONO:0.00000240397992693324):0.03796043659277949234):0.02953058359807083158);
((((n2988:0.00160477707914789456	(n2980:0.00316457885203925504	((n3004:0.00000240397992693324	n07AEP08:0.00816348290023267802):0.00000240397992693324	((n2973:0.00051988622290971380	(n2990:0.00053442401800926555	n07AEP06:0.00052707247610615608):0.00000240397992693324):0.00000240397992693324	(n3221:0.00181860298460295158	MULAG:0.00336480688946640648):0.00165919040174603667):0.00025975151124730335):0.00000240397992693324):0.00371128832992621361):0.04021052842140417777	(((AEPHI:0.00000240397992693324	n3757:0.00000240397992693324):0.00561957100913111282	(n2998:0.00148489057771762850	(n3011:0.00077723450670809336	(n2997:0.00000240397992693324	n2987:0.00117047991800994962):0.00000240397992693324):0.00000240397992693324):0.00372904983849259210):0.00205350866182954245	(((n3025:0.00000240397992693324	n3222:0.00240463769226470546):0.00147263718151310614	(n1666:0.00051618243483242735	n3024:0.00051636040103798450):0.00000240397992693324):0.00000240397992693324	((n3258:0.00231321039195557217	(n3026:0.00000240397992693324	n07AEP05:0.00130674923935075000):0.00051756861444179664):0.00000240397992693324	((n3220:0.00026334678805866918	n08AEP07:0.00000240397992693324):0.00000240397992693324	(n2986:0.00052075370962711065	(n3219:0.00302280438360335961	n1665:0.00071403038799148588):0.00034480961938304541):0.00000240397992693324):0.00051460845532955884):0.00077583059432233270):0.00113385725100041321):0.03899735121477642535):0.04755555154380477351	((APTOW:0.01216864220954066815	APTHA:0.01180183490915906637):0.01953975341671575910	(APTMA2:0.00094284135831160015	APTMA:0.00167873770112350780):0.01741813801820392762):0.09450251480562649187):0.03154576643811261155	((CASCA:0.00919429941482512170	CASBE:0.00812442581922788974):0.02606399004066441843	(DRONO2:0.00000240397992693324	DRONO:0.00000240397992693324):0.04780367179307393882):0.03154576643811261155);
((((n2988:0.00218596818413854680	(n2980:0.00032705501442687525	((n3004:0.00000240397992693324	n07AEP08:0.00380988993349651219):0.00000240397992693324	((n2973:0.00000240397992693324	(n2990:0.00028032686546190577	n07AEP06:0.00027628962560668900):0.00000240397992693324):0.00000240397992693324	(n3221:0.00151926072324698480	MULAG:0.00363700918773267887):0.00194641620820955926):0.00027389221422221188):0.00000240397992693324):0.00342937341539713454):0.04031602012463939705	(((AEPHI:0.00000240397992693324	n3757:0.00000240397992693324):0.00452690767221330774	(n2998:0.00061129508239938146	(n3011:0.00027612804675724342	(n2997:0.00000240397992693324	n2987:0.00061885085214210037):0.00000240397992693324):0.00000240397992693324):0.00367147766954299161):0.00386709750418429230	(((n3025:0.00000240397992693324	n3222:0.00181504505458081008):0.00163074698544944034	(n1666:0.00000240397992693324	n3024:0.00082284564828692881):0.00000240397992693324):0.00000240397992693324	((n3258:0.00345242964162297689	(n3026:0.00000240397992693324	n07AEP05:0.00027692765664717636):0.00082388353107132361):0.00000240397992693324	((n3220:0.00056274215330250348	n08AEP07:0.00000240397992693324):0.00000240397992693324	(n2986:0.00111087434515477865	(n3219:0.00175776478400033295	n1665:0.00028318460128048354):0.00027955479583082225):0.00000240397992693324):0.00082299532665574074):0.00082329916074217586):0.00190698315462482001):0.04332251198999721720):0.05352456545228331808	((APTOW:0.00789636592803351703	APTHA:0.01361438609682726238):0.02264485848886547623	(APTMA2:0.00082299415999541152	APTMA:0.00122601474761636670):0.01297342249585132883):0.08693348384310833898):0.03643590594346478306	((CASCA:0.00461180049290050957	CASBE:0.01070321098290545787):0.03382699228696414706	(DRONO2:0.00000240397992693324	DRONO:0.00096041433304869792):0.03773056087264307912):0.03643590594346478306);
((((n2988:0.00000240397992693324	((n3004:0.00000240397992693324	n07AEP08:0.01042375953433100251):0.00000240397992693324	(((n2973:0.00000240397992693324	(n2990:0.00054650910613978786	n07AEP06:0.00027049188615304193):0.00000240397992693324):0.00000240397992693324	(n3221:0.00113312441735978248	MULAG:0.00475832061562327102):0.00155731792588518028):0.00053671447459198180	n2980:0.00258725238616262310):0.00000240397992693324):0.00555315428675706799):0.04220697466514097829	(((AEPHI:0.00000240397992693324	n3757:0.00000240397992693324):0.00527383580551635690	(n2998:0.00121256014033072524	(n3011:0.00053506701314753554	(n2997:0.00000240397992693324	n2987:0.00060262305132189925):0.00000240397992693324):0.00000240397992693324):0.00243652275975540745):0.00187872677874452096	((n1666:0.00000240397992693324	(n3024:0.00053529647543377524	(n3025:0.00000240397992693324	n3222:0.00187003274054917774):0.00000240397992693324):0.00000240397992693324):0.00000240397992693324	((n3258:0.00393259771936789633	(n3026:0.00000240397992693324	n07AEP05:0.00081002654381745010):0.00134014975487980028):0.00000240397992693324	((n3220:0.00081929885997408412	n08AEP07:0.00000240397992693324):0.00000240397992693324	(n2986:0.00026798534383640611	(n3219:0.00128675350523407015	n1665:0.00000240397992693324):0.00027285460429384017):0.00000240397992693324):0.00000240397992693324):0.00053457444938934053):0.00340937640621611715):0.03784127313592779845):0.04721429199536022331	((APTOW:0.01208950140616643285	APTHA:0.01062243525289930518):0.01850626300133709906	(APTMA2:0.00166303439879537593	APTMA:0.00043719227507186035):0.02250919306621802091):0.09803237762626644536):0.02875156959799608433	((CASCA:0.00263140054318545050	CASBE:0.01089903121282181225):0.03413439073783956085	(DRONO2:0.00084135833606667672	DRONO:0.00012484039327231852):0.05750212914492777716):0.02875156959799608433);
((((n2988:0.00216352189657495128	((n3004:0.00000240397992693324	n07AEP08:0.00762765191410665587):0.00000240397992693324	(((n2973:0.00026144590487061866	(n2990:0.00026905285803246722	n07AEP06:0.00000240397992693324):0.00000240397992693324):0.00000240397992693324	(n3221:0.00107394750983854769	MULAG:0.00433755258699149420):0.00127983801706091599):0.00052360791796550682	n2980:0.00317887745928903181):0.00000240397992693324):0.00352592017573238273):0.04244369347903247797	(((AEPHI:0.00000240397992693324	n3757:0.00000240397992693324):0.00267131294883308839	(n2998:0.00059213535556743035	(n3011:0.00026222738652914872	(n2997:0.00000240397992693324	n2987:0.00232297562079840977):0.00000240397992693324):0.00000240397992693324):0.00267491723191575761):0.00300824061393116298	((n1666:0.00000240397992693324	(n3024:0.00000240397992693324	(n3025:0.00000240397992693324	n3222:0.00218909792335997755):0.00082986416223149975):0.00000240397992693324):0.00000240397992693324	((n3258:0.00117250423061761636	(n3026:0.00000240397992693324	n07AEP05:0.00106475947317808523):0.00000240397992693324):0.00000240397992693324	((n3220:0.00054055283151681094	n08AEP07:0.00000240397992693324):0.00000240397992693324	(n2986:0.00215443392391763758	(n3219:0.00125432424535947516	n1665:0.00027052091759161798):0.00053748705145867587):0.00000240397992693324):0.00052560096391268771):0.00026261473986646561):0.00020780230881069670):0.04102923542548569252):0.04915154386455982544	((APTOW:0.01052950434742438643	APTHA:0.01075403131832960470):0.01647190569513131211	(APTMA2:0.00096051767130054557	APTMA:0.00095574499606954663):0.01943317661887002806):0.09675041696896170829):0.03410614860876584609	((CASCA:0.00594949692601459256	CASBE:0.00815702317573630160):0.03067852534669442480	(DRONO2:0.00000240397992693324	DRONO:0.00031405809199136091):0.03885795162961432764):0.03410614860876584609);
((((n2988:0.00201831203531958187	((n3004:0.00000240397992693324	n07AEP08:0.00700416083115661114):0.00000240397992693324	(((n2973:0.00026283995034852791	(n2990:0.00080764473651521356	n07AEP06:0.00000240397992693324):0.00000240397992693324):0.00000240397992693324	(n3221:0.00256920858025013821	MULAG:0.00243799511770728542):0.00101554593884013613):0.00026285321736800197	n2980:0.00222654649662004005):0.00000240397992693324):0.00313507710535569639):0.03700836615760349363	(((AEPHI:0.00000240397992693324	n3757:0.00000240397992693324):0.00603059137889020141	(n2998:0.00118357967625201221	(n3011:0.00000240397992693324	(n2997:0.00000240397992693324	n2987:0.00147339477932592264):0.00000240397992693324):0.00000240397992693324):0.00154780049898317596):0.00245483365241603484	(((n1665:0.00000240397992693324	n3219:0.00039748236901055372):0.00000240397992693324	n2986:0.00054402244279612747):0.00000240397992693324	(((n3024:0.00000240397992693324	n1666:0.00000240397992693324):0.00000240397992693324	((n3258:0.00146338724565737359	(n3025:0.00000240397992693324	n3222:0.00071955479236139727):0.00132772910165841664):0.00054622776383862184	(n3026:0.00000240397992693324	n07AEP05:0.00132532094844652168):0.00052607134087365984):0.00000240397992693324):0.00052471588955520904	(n3220:0.00107458733158750626	n08AEP07:0.00000240397992693324):0.00000240397992693324):0.00103498316572580521):0.00164629728260117804):0.03268741907069157987):0.05405146007896621113	((APTOW:0.01049103219602578498	APTHA:0.01118313975184437488):0.01778939371973872405	(APTMA2:0.00075362174278530364	APTMA:0.00188903991231913248):0.01927177863763726920):0.07868519333597243093):0.02460163296795873922	((CASCA:0.00839414581467985872	CASBE:0.01014604845630156724):0.02626518835598133650	(DRONO2:0.00000240397992693324	DRONO:0.00094234493707915290):0.04798762770473741224):0.02460163296795873922);
((((n2988:0.00141473598921962014	(n2980:0.00362535503712101657	((n3004:0.00000240397992693324	n07AEP08:0.00738915668478406021):0.00000240397992693324	((n2973:0.00054026821427926751	(n2990:0.00054984676682795605	n07AEP06:0.00000240397992693324):0.00000240397992693324):0.00000240397992693324	(n3221:0.00114682268033515196	MULAG:0.00612018433457611321):0.00107292983707719600):0.00026998054776146511):0.00000240397992693324):0.00218712726352003834):0.04224876689247970135	(((AEPHI:0.00000240397992693324	n3757:0.00000240397992693324):0.00417509714624674042	(n3011:0.00000240397992693324	(n2997:0.00000240397992693324	(n2998:0.00030625177369683068	n2987:0.00303098609884777789):0.00000240397992693324):0.00054323552497743065):0.00332608144371901318):0.00159611049904249003	(((n3025:0.00052037629024229636	n3222:0.00232619459788993652):0.00072145469634713128	(n1666:0.00054020739713699539	n3024:0.00217426850467601282):0.00000240397992693324):0.00000240397992693324	((n3258:0.00301646681511027115	(((n2986:0.00027388948843579976	(n3220:0.00167520165552156831	n08AEP07:0.00000240397992693324):0.00000240397992693324):0.00013665770660614929	n1665:0.00027803850840730934):0.00002406465296807606	n3219:0.00083145913921817670):0.00004785699802314965):0.00006004003547708797	(n3026:0.00000240397992693324	n07AEP05:0.00136551906729170730):0.00054221687870993683):0.00027061607472869583):0.00117994642660158747):0.03785832000921999368):0.03797984228385697242	((APTOW:0.00874786346537806056	APTHA:0.01348988230764358934):0.01830450561851972024	(APTMA2:0.00029131526612937011	APTMA:0.00070102401175582566):0.01605643632276728197):0.10758397790331604427):0.02710764510343890987	((CASCA:0.00918928785508908545	CASBE:0.00480911109210219786):0.03026753078247557127	(DRONO2:0.00076393364613316797	DRONO:0.00050371282917152746):0.04735160579111093171):0.02710764510343890987);
((((n2988:0.00191045309904463306	(n2980:0.00158029163058520617	((n3004:0.00000240397992693324	n07AEP08:0.00722555840366564343):0.00000240397992693324	((n2973:0.00000240397992693324	(n2990:0.00000240397992693324	n07AEP06:0.00000240397992693324):0.00000240397992693324):0.00000240397992693324	(n3221:0.00190493166735981531	MULAG:0.00371291325406430213):0.00029807419801121556):0.00052871046210819638):0.00000240397992693324):0.00186044933882686123):0.04637633126752122026	(((AEPHI:0.00000240397992693324	n3757:0.00000240397992693324):0.00506424490792698693	(n2998:0.00029980481036001410	(n2987:0.00234399641447448435	(n3011:0.00053114989215987654	n2997:0.00000240397992693324):0.00000240397992693324):0.00000240397992693324):0.00284479383398355580):0.00306172923569469077	(((n3220:0.00217440744205436593	n08AEP07:0.00000240397992693324):0.00000240397992693324	((n3219:0.00085824949573026115	n1665:0.00027064200606307699):0.00026818048863040629	n2986:0.00080365994317256335):0.00000240397992693324):0.00064935850166114714	(((n1666:0.00000240397992693324	(n3024:0.00053008298298176573	(n3025:0.00050378866090085327	n3222:0.00148339327698006622):0.00000240397992693324):0.00000240397992693324):0.00000240397992693324	(n3026:0.00000240397992693324	n07AEP05:0.00080250186164265453):0.00026487313410472754):0.00000240397992693324	n3258:0.00119673396492568011):0.00014471217607920625):0.00161696621582605718):0.03383021532288299493):0.05427949068115194703	((APTOW:0.00902672922592265455	APTHA:0.01476445037322368474):0.01502182950402590651	(APTMA2:0.00093927911951419824	APTMA:0.00155959553859551692):0.02275697943441885862):0.08735514445381216408):0.04025133975501704597	((CASCA:0.00717534941448764139	CASBE:0.01010746063662640998):0.02766519505149506522	(DRONO2:0.00000240397992693324	DRONO:0.00061472467826479999):0.04963437606266469376):0.04025133975501704597);
((((n2988:0.00065533334900129143	(n2980:0.00228048490019005677	((n3004:0.00000240397992693324	n07AEP08:0.00789314324258033953):0.00000240397992693324	((n2973:0.00000240397992693324	(n2990:0.00082790614997802132	n07AEP06:0.00027062472844691202):0.00000240397992693324):0.00000240397992693324	(n3221:0.00073265062100114021	MULAG:0.00347732706868977837):0.00085853757940054039):0.00026718657582503255):0.00000240397992693324):0.00343110816510996388):0.03780110133101247799	(((AEPHI:0.00000240397992693324	n3757:0.00000240397992693324):0.00413403711426865716	(n2998:0.00061268445155195897	(n2987:0.00210693070731609580	(n3011:0.00026752235306279224	n2997:0.00000240397992693324):0.00000240397992693324):0.00000240397992693324):0.00185721861484611293):0.00309204325391755326	(n3219:0.00125265872456050776	(n1665:0.00027486921127072955	(((n3258:0.00208231880852689701	n2986:0.00081800721534662686):0.00000240397992693324	(n3220:0.00110217884347120205	n08AEP07:0.00000240397992693324):0.00000240397992693324):0.00000240397992693324	((n1666:0.00026782854618422232	(n3024:0.00189006266305353381	(n3025:0.00102769065701360752	n3222:0.00184883439368223887):0.00087065880880119319):0.00000240397992693324):0.00026847740983327602	(n3026:0.00000240397992693324	n07AEP05:0.00108955515990712972):0.00053745964730511587):0.00053517396239852741):0.00083820050685335203):0.00000240397992693324):0.00132832226749413605):0.03601689271839372125):0.04702412430704702023	((APTOW:0.00930331726550226272	APTHA:0.01153502354829708497):0.02168812765875611712	(APTMA2:0.00085279594080391301	APTMA:0.00105167662761860669):0.01725775960749736937):0.09844349782249114944):0.02968697296968277055	((CASCA:0.00975266424536844721	CASBE:0.00744751457125727295):0.02015639246432307172	(DRONO2:0.00068154564350327463	DRONO:0.00090395521721226382):0.05012134161061281706):0.02968697296968277055);
((((APTOW:0.00835481700774405762	APTHA:0.00691888998062528595):0.01518986102695953945	(APTMA:0.00241138119499559322	APTMA2:0.00000240397992693324):0.02451393983053854614):0.09296135135423885809	((n2988:0.00359396337516808403	(((n3221:0.00255317595114006556	((n07AEP08:0.00555073550745589176	MULAG:0.00258063503001021042):0.00157426471028672085	(n2973:0.00000240397992693324	(n2990:0.00052321496152750566	n07AEP06:0.00025932946882410707):0.00000240397992693324):0.00000240397992693324):0.00000240397992693324):0.00102813688553341572	n3004:0.00000240397992693324):0.00000240397992693324	n2980:0.00124991300510668120):0.00384946938676640179):0.03312122142035185679	(((AEPHI:0.00000240397992693324	n3757:0.00000240397992693324):0.00481632862599474902	(n2998:0.00057524386845384781	((n2997:0.00000240397992693324	n2987:0.00203799972605507194):0.00000240397992693324	n3011:0.00025633616291090272):0.00000240397992693324):0.00450316279152780403):0.00113033730327633908	((n1666:0.00000240397992693324	(n3024:0.00102518999066490376	(n3025:0.00097015625743012237	n3222:0.00146318626554678313):0.00000240397992693324):0.00000240397992693324):0.00000240397992693324	(((n3258:0.00492068494363322520	n07AEP05:0.00206559920849137780):0.00000240397992693324	n3026:0.00000240397992693324):0.00025516336463037053	((n08AEP07:0.00000240397992693324	n3220:0.00025986119212019921):0.00000240397992693324	(n2986:0.00077474377988685566	(n3219:0.00242321421049730571	n1665:0.00000240397992693324):0.00051880234628552896):0.00000240397992693324):0.00076849392133767421):0.00025608505523502860):0.00366052272906700234):0.04989386225190967777):0.05985436508004188250):0.03200695735544271253	((CASCA:0.00364938283726961221	CASBE:0.00898452575165301602):0.02964866394727378590	(DRONO2:0.00060136964594335938	DRONO:0.00126945986856855705):0.04915183409858217556):0.03200695735544271253);
((((APTOW:0.00885790171224273143	APTHA:0.00731394675454215965):0.01989882868178880285	(APTMA:0.00216679688637998712	APTMA2:0.00123953866387630906):0.01436900356519504873):0.09649631700382924060	((n2988:0.00023538278732247367	(((n3221:0.00375538881629693903	((n07AEP08:0.00540653736516077173	MULAG:0.00291386193205031216):0.00380332897835273989	(n2973:0.00000240397992693324	(n2990:0.00053827146869027582	n07AEP06:0.00053229268878946445):0.00000240397992693324):0.00000240397992693324):0.00000240397992693324):0.00026314344053076727	n3004:0.00000240397992693324):0.00000240397992693324	n2980:0.00353928323537432837):0.00459624793512208602):0.03633239338322816897	(((AEPHI:0.00000240397992693324	n3757:0.00000240397992693324):0.00257460848515291474	(n3011:0.00000240397992693324	(n2998:0.00089805059499819715	(n2997:0.00000240397992693324	n2987:0.00057980383386419183):0.00000240397992693324):0.00026442969747715177):0.00474120025257881300):0.00159022480503836247	((n1666:0.00000240397992693324	(n3024:0.00000240397992693324	(n3025:0.00000240397992693324	n3222:0.00242259712055016086):0.00000240397992693324):0.00000240397992693324):0.00000240397992693324	((n07AEP05:0.00133593765248169512	n3026:0.00000240397992693324):0.00052774954867595286	(n3258:0.00322348939156283723	((n08AEP07:0.00000240397992693324	n3220:0.00000240397992693324):0.00000240397992693324	(n2986:0.00134024172442754057	(n3219:0.00039282303966112035	n1665:0.00027082379848792645):0.00081198033530839760):0.00000240397992693324):0.00105409781386069839):0.00000240397992693324):0.00026383210288219336):0.00436206790892002504):0.03723418869113950813):0.04789266141955267342):0.03123342476749942087	((CASCA:0.00689640610259561419	CASBE:0.00795538868806856467):0.03759720818703893297	(DRONO2:0.00057368333385140764	DRONO:0.00096026614133918448):0.03409417040258342496):0.03123342476749942087);
((((APTOW:0.00754887559420860076	APTHA:0.01271347093586156461):0.01620114052104092150	(APTMA:0.00036875834998764700	APTMA2:0.00151409548451555053):0.01913009966061979261):0.09339638891043772206	((n2988:0.00000240397992693324	((((MULAG:0.00259866085533655379	n3221:0.00150354979262156004):0.00109264032091356935	(n2973:0.00000240397992693324	(n2990:0.00026697454352468219	n07AEP06:0.00105376777518620185):0.00000240397992693324):0.00000240397992693324):0.00026017787892383351	(n07AEP08:0.00787730881549144647	n3004:0.00000240397992693324):0.00000240397992693324):0.00000240397992693324	n2980:0.00501430103398251611):0.00512393619207334242):0.03957029927549386011	(((AEPHI:0.00000240397992693324	n3757:0.00000240397992693324):0.00461429366128210741	(n2998:0.00121023122487835008	((n2997:0.00000240397992693324	n2987:0.00209428880857231688):0.00000240397992693324	n3011:0.00026007482214791068):0.00000240397992693324):0.00181301858330541938):0.00228619828235956599	((((n3025:0.00103216539141058627	n3222:0.00093051760121302496):0.00084420795726442271	n3024:0.00104701978026527226):0.00000240397992693324	n1666:0.00026096640072479927):0.00000240397992693324	((n07AEP05:0.00079332457572864714	n3026:0.00000240397992693324):0.00078647102605062722	(n3258:0.00207671192244902316	((n08AEP07:0.00000240397992693324	n3220:0.00053504486073599066):0.00000240397992693324	(n2986:0.00079154829841082827	(n3219:0.00086463251087268481	n1665:0.00054592651954088207):0.00054036836519727102):0.00000240397992693324):0.00130597073553564958):0.00000240397992693324):0.00026158307628586789):0.00206519495068530545):0.03920890937658663700):0.05861906712102196715):0.03073794322084826003	((CASCA:0.00991923661643537811	CASBE:0.00664285913086205999):0.03422802986793142127	(DRONO2:0.00163212888261570432	DRONO:0.00000240397992693324):0.04879061931264595808):0.03073794322084826003);
((((APTOW:0.00744609241296806390	APTHA:0.01271184632240233287):0.02091178621985654781	(APTMA:0.00158847904365626855	APTMA2:0.00000240397992693324):0.01433991862099373224):0.10490198474669444606	((n2988:0.00156674413239542938	((((MULAG:0.00278861399522250739	n3221:0.00038847837742194200):0.00103328439701670985	(n2973:0.00026996858436066206	(n2990:0.00055231970336352921	n07AEP06:0.00054508477518060941):0.00000240397992693324):0.00000240397992693324):0.00026994167618385066	(n07AEP08:0.00723734372013803105	n3004:0.00000240397992693324):0.00000240397992693324):0.00000240397992693324	n2980:0.00261423592623074826):0.00483346055769096495):0.04520155721066401733	(((AEPHI:0.00000240397992693324	n3757:0.00000240397992693324):0.00220836929134341723	(n3011:0.00000240397992693324	(n2998:0.00152889864782034673	(n2997:0.00000240397992693324	n2987:0.00212157680537824848):0.00000240397992693324):0.00054357827387643213):0.00191872228592668563):0.00484808665991116189	(((n3222:0.00216215055823926975	n3024:0.00108523171546502455):0.00000240397992693324	n1666:0.00027053386580214720):0.00000240397992693324	((n08AEP07:0.00000240397992693324	(n3220:0.00110720783372028489	(n2986:0.00027359936887000124	(n3219:0.00042275107099734615	n1665:0.00091991557407794598):0.00045735402344323052):0.00000240397992693324):0.00000240397992693324):0.00108433927237170389	((n07AEP05:0.00027432253110622694	n3026:0.00000240397992693324):0.00081354893737951633	(n3025:0.00050700269032325634	n3258:0.00240327674354421164):0.00000240397992693324):0.00000240397992693324):0.00054142724909397649):0.00074273455592224877):0.03693917517389736643):0.04431319625823863101):0.03254463657286701950	((CASCA:0.00885336593133687760	CASBE:0.00771939188338595025):0.03307757860411587175	(DRONO2:0.00060686453921222330	DRONO:0.00067030019283307544):0.04621253319027944506):0.03254463657286701950);
((((APTOW:0.00953192904457972161	APTHA:0.00895930144751116118):0.01527587512417028469	(APTMA:0.00193642559894736574	APTMA2:0.00074591158558482275):0.01902220656067051333):0.09364166697445570897	((n2988:0.00164592367605446771	((n07AEP08:0.00502690562488814375	n3004:0.00000240397992693324):0.00000240397992693324	(n2980:0.00195883239668109875	((MULAG:0.00309811253526042548	n3221:0.00271937081443745891):0.00072391803947364618	(n2973:0.00026931428461537027	(n2990:0.00166664260224145687	n07AEP06:0.00054259967064563500):0.00000240397992693324):0.00000240397992693324):0.00053938528880328053):0.00000240397992693324):0.00589389032316724095):0.04660361721690853276	(((AEPHI:0.00000240397992693324	n3757:0.00000240397992693324):0.00383580316037832698	(n2998:0.00000240397992693324	((n2997:0.00000240397992693324	n2987:0.00118956722952080719):0.00000240397992693324	n3011:0.00026806402010926228):0.00000240397992693324):0.00304927571054087717):0.00313937743294681257	((((n3025:0.00000240397992693324	n3222:0.00232162401310708009):0.00071191538664944556	n3024:0.00135430695876798948):0.00000240397992693324	n1666:0.00026951653151401349):0.00000240397992693324	((n07AEP05:0.00082383730317240136	n3026:0.00000240397992693324):0.00026938124590610224	((n08AEP07:0.00000240397992693324	n3258:0.00295503420936328197):0.00000240397992693324	(n3220:0.00055163312438416404	(n2986:0.00081995133611287047	(n3219:0.00210088841424032908	n1665:0.00000240397992693324):0.00110009325753045737):0.00000240397992693324):0.00000240397992693324):0.00000240397992693324):0.00053936505229886943):0.00187127824839967982):0.02530325445895886122):0.04832199819204658492):0.02739525168233925348	((CASCA:0.00981296542306269413	CASBE:0.00943636185315134372):0.02756484933932970560	(DRONO2:0.00098870352335543457	DRONO:0.00000240397992693324):0.04393970729434558409):0.02739525168233925348);
((((APTOW:0.01346200736703868396	APTHA:0.00861018215615630238):0.01966864150991940244	(APTMA:0.00293679489957118876	APTMA2:0.00147894649332139488):0.01638813161778113203):0.11533238242176796495	((n2988:0.00072022486828398821	(((n3221:0.00336978186212942739	(n2973:0.00000240397992693324	(n2990:0.00027757483629939480	n07AEP06:0.00027208266445861740):0.00000240397992693324):0.00000240397992693324):0.00000240397992693324	(MULAG:0.00342803040032787620	n2980:0.00129295405528592408):0.00123561794985373175):0.00000240397992693324	(n07AEP08:0.00544364399463350811	n3004:0.00000240397992693324):0.00000240397992693324):0.00397863603438324952):0.04660607420300349329	(((AEPHI:0.00000240397992693324	n3757:0.00000240397992693324):0.00333629886933766492	(n2998:0.00123522862552660545	((n2997:0.00000240397992693324	n2987:0.00060409296456613939):0.00000240397992693324	n3011:0.00027188806417657835):0.00000240397992693324):0.00336771284919838015):0.00228106567750187630	((((n3025:0.00101975467023304256	n3222:0.00077878725548010199):0.00074309358626029054	n3024:0.00108664954590098834):0.00000240397992693324	n1666:0.00027112935876920450):0.00000240397992693324	(((n07AEP05:0.00109522343430104889	n3026:0.00000240397992693324):0.00027175839985531166	((n08AEP07:0.00000240397992693324	n3220:0.00028003059022639409):0.00000240397992693324	(n2986:0.00027437393336112413	(n3219:0.00127967472923614929	n1665:0.00026433834755944924):0.00029255525761777543):0.00000240397992693324):0.00081364372085829197):0.00000240397992693324	n3258:0.00119224126014155730):0.00027145724412420291):0.00317772787413423763):0.03376207473804142961):0.04378633618508176450):0.02758472383954003321	((CASCA:0.01046671689856119858	CASBE:0.00451880178147165933):0.03383526553915944951	(DRONO2:0.00027514901499295212	DRONO:0.00100498325086154192):0.04530025869994309257):0.02758472383954003321);
((((APTOW:0.01241119083125817417	APTHA:0.00911766441601381816):0.02359898835566865555	(APTMA:0.00177324498400094300	APTMA2:0.00000240397992693324):0.01548437904433031323):0.09679547383684769524	((n2988:0.00000240397992693324	((((MULAG:0.00282900117203191848	n3221:0.00179494210985904623):0.00079644177049146203	(n2973:0.00025537614436838945	(n2990:0.00026128775995423384	n07AEP06:0.00051558596134376473):0.00000240397992693324):0.00000240397992693324):0.00025538338637554910	n2980:0.00190671350378419924):0.00000240397992693324	(n07AEP08:0.00801575093054420103	n3004:0.00000240397992693324):0.00000240397992693324):0.00609122136575344572):0.03836724507795846034	(((AEPHI:0.00000240397992693324	n3757:0.00000240397992693324):0.00504826146122361406	(n3011:0.00000240397992693324	(n2998:0.00088159033292880651	(n2997:0.00000240397992693324	n2987:0.00115077034658430701):0.00000240397992693324):0.00051299411812357983):0.00260185882476525769):0.00397958764037690312	((((n3025:0.00097136288144346805	n3222:0.00206451282221155590):0.00000240397992693324	n3024:0.00025555727017846056):0.00000240397992693324	n1666:0.00051167789404921670):0.00000240397992693324	(((n08AEP07:0.00000240397992693324	n3220:0.00104241132371233019):0.00000240397992693324	(n2986:0.00077535971575340044	(n3219:0.00040475472574811705	n1665:0.00052474280499771586):0.00000240397992693324):0.00000240397992693324):0.00051169532865619519	(n3258:0.00114034242516711389	(n07AEP05:0.00051789825892187085	n3026:0.00000240397992693324):0.00102602884048505223):0.00000240397992693324):0.00025559258978239324):0.00075023637752121496):0.04583029127437943107):0.06071054805652133929):0.03114414761046771160	((CASCA:0.00800585166480274370	CASBE:0.01004455454157498519):0.02384589592308246353	(DRONO2:0.00029904207692705605	DRONO:0.00060584140509278958):0.05226678554176945185):0.03114414761046771160);
((((APTOW:0.00828625702789212784	APTHA:0.01086959016564133587):0.02026268809267760262	(APTMA:0.00086123832383223475	APTMA2:0.00117079168428646692):0.01805949128612435034):0.08473469735141801740	((n2988:0.00092624333345929977	(((MULAG:0.00144146733473975359	(n2980:0.00291565628097156023	n3221:0.00178814941593153699):0.00000240397992693324):0.00148644480337712563	(n2973:0.00052850993337636126	(n2990:0.00000240397992693324	n07AEP06:0.00053258234927133785):0.00000240397992693324):0.00000240397992693324):0.00000240397992693324	(n07AEP08:0.00455538987347799476	n3004:0.00026252157775026152):0.00000240397992693324):0.00399355372896579002):0.04127502495065741434	(((AEPHI:0.00000240397992693324	n3757:0.00000240397992693324):0.00474195285440176095	(n2998:0.00060752436190482503	((n2997:0.00000240397992693324	n2987:0.00274132331715583408):0.00000240397992693324	n3011:0.00026936955767208753):0.00000240397992693324):0.00475089957293684841):0.00442032615857824909	((((n3025:0.00000240397992693324	n3222:0.00122075161660381831):0.00000240397992693324	n3024:0.00053601889653345238):0.00000240397992693324	n1666:0.00026767866975786297):0.00000240397992693324	((n07AEP05:0.00053934606820665550	n3026:0.00000240397992693324):0.00053565994272288843	((((n08AEP07:0.00000240397992693324	n3220:0.00163852194399793667):0.00000240397992693324	(n2986:0.00135576555171208952	n1665:0.00027368283885810285):0.00000240397992693324):0.00000240397992693324	n3219:0.00122957731103469857):0.00053433365700337326	n3258:0.00149019283386949970):0.00000240397992693324):0.00026758107635971052):0.00115931768554409435):0.04163046114962846295):0.05626831230369214176):0.02818082483412969949	((CASCA:0.00793699108385104157	CASBE:0.00874040224961024348):0.02503276018467859299	(DRONO2:0.00069073222271720709	DRONO:0.00090945075052587562):0.04482610020045001836):0.02818082483412969949);
((((APTOW:0.01056031019287670229	APTHA:0.00819194936040433010):0.01885875001913312268	(APTMA:0.00120117471986455615	APTMA2:0.00218723964054231895):0.01621519306226727394):0.07580458770489270637	((n2988:0.00000240397992693324	((n07AEP08:0.00777576563274072312	n3004:0.00000240397992693324):0.00000240397992693324	(((MULAG:0.00449699154215935787	n3221:0.00163861316517487652):0.00107275133156080511	n2980:0.00202277397529280903):0.00026126987133825595	(n2973:0.00000240397992693324	(n2990:0.00084937791733141386	n07AEP06:0.00055175435653884446):0.00000240397992693324):0.00000240397992693324):0.00000240397992693324):0.00477857619670702966):0.03184188218875800419	(((AEPHI:0.00000240397992693324	n3757:0.00000240397992693324):0.00367030134797673721	(n2998:0.00094500227476323085	((n2997:0.00000240397992693324	n2987:0.00092222132458351543):0.00000240397992693324	n3011:0.00000240397992693324):0.00000240397992693324):0.00250893093725384044):0.00235194236555226737	((((n3025:0.00000240397992693324	n3222:0.00092641248704893899):0.00000240397992693324	n3024:0.00082318411406858522):0.00000240397992693324	n1666:0.00027415578825743312):0.00000240397992693324	((n07AEP05:0.00083411733796845389	n3026:0.00000240397992693324):0.00027398690510204880	(((n08AEP07:0.00000240397992693324	n3220:0.00027918213570011407):0.00000240397992693324	(n2986:0.00083596116355916141	(n3219:0.00208963946760733644	n1665:0.00038548072697587956):0.00045553741086834228):0.00000240397992693324):0.00082306600452967905	n3258:0.00277183222174401042):0.00000240397992693324):0.00082361776280370639):0.00191196434080690694):0.03277661120055997551):0.03075232892598048218):0.02975335713448316877	((CASCA:0.00677491685151497373	CASBE:0.00896526164411850547):0.02608162488706785784	(DRONO2:0.00000240397992693324	DRONO:0.00031079869438956672):0.04296700517150676274):0.02975335713448316877);
((((APTOW:0.00960044379349285666	APTHA:0.01193771723741990191):0.01343427641118282410	(APTMA:0.00095726279602397781	APTMA2:0.00169046168026639842):0.02700574155371333884):0.09289980661393910932	((n2988:0.00107059373641341712	((n07AEP08:0.00377662717066477600	n3004:0.00000240397992693324):0.00000240397992693324	(n2980:0.00228645310446971102	((n2973:0.00000240397992693324	(n2990:0.00027386951421210653	n07AEP06:0.00054355517800298337):0.00000240397992693324):0.00000240397992693324	(MULAG:0.00342129989402248716	n3221:0.00113542124584323223):0.00095302958422927627):0.00026874624561890840):0.00000240397992693324):0.00472893679581140071):0.03424993167795725019	(n3025:0.00154323928072026698	(n3222:0.00058714685793272050	(n3024:0.00082171373567823075	(n1666:0.00027346947856368866	(((n07AEP05:0.00027592530985825396	n3026:0.00000240397992693324):0.00082498315493811502	(((n08AEP07:0.00000240397992693324	n3220:0.00168406508310370989):0.00000240397992693324	(n2986:0.00083110064829318355	(n3219:0.00257812827820415270	n1665:0.00037422726387243799):0.00074021725477810166):0.00000240397992693324):0.00081794045966586024	n3258:0.00302885971315826905):0.00000240397992693324):0.00054897734422438161	((AEPHI:0.00000240397992693324	n3757:0.00000240397992693324):0.00197588537396046994	(n2998:0.00030608151492637166	((n2997:0.00000240397992693324	n2987:0.00184359776132444011):0.00000240397992693324	n3011:0.00027428085171921692):0.00000240397992693324):0.00248359208948324998):0.00504436271002944251):0.00000240397992693324):0.00000240397992693324):0.00033898300632989879):0.00000240397992693324):0.03287485568034001493):0.04777358800636161140):0.03108143263145020721	((CASCA:0.00261613464117506876	CASBE:0.00915881061800759115):0.02715103649014849116	(DRONO2:0.00100130104321147846	DRONO:0.00032222176904207745):0.05103779840847223748):0.03108143263145020721);
((((n2988:0.00000240397992693324	((n07AEP08:0.00741668298922334036	n3004:0.00000240397992693324):0.00000240397992693324	(((n3221:0.00074982880246971906	MULAG:0.00524157936910247396):0.00073166367029838160	(n2973:0.00026572853728090088	(n07AEP06:0.00080745936432499894	n2990:0.00082037073139590538):0.00000240397992693324):0.00000240397992693324):0.00000240397992693324	n2980:0.00158079722818562154):0.00000240397992693324):0.00353215243440345395):0.03663808065359744348	(((AEPHI:0.00000240397992693324	n3757:0.00000240397992693324):0.00639719323280361907	(n2998:0.00092261329799211305	(n3011:0.00079798913829339467	(n2987:0.00307656710613140715	n2997:0.00000240397992693324):0.00000240397992693324):0.00000240397992693324):0.00642341741643740263):0.00266159656261575695	(n3258:0.00248181708814391609	(((((n3026:0.00000240397992693324	n07AEP05:0.00106716692818840334):0.00053007026744842864	n3024:0.00052942228282265038):0.00000240397992693324	n1666:0.00000240397992693324):0.00003844189554721028	(n3025:0.00105313864449928089	n3222:0.00125459826682028331):0.00058069056039486465):0.00005995596425955829	((n08AEP07:0.00000240397992693324	n3220:0.00054683665261626320):0.00000240397992693324	(n2986:0.00080296671253009657	(n3219:0.00122974138889259360	n1665:0.00000240397992693324):0.00109344709152435688):0.00000240397992693324):0.00043113891359132549):0.00025441308525872130):0.00387940839598182544):0.05219213784917108717):0.04953824306118573967	((APTMA:0.00158451234601725776	APTMA2:0.00000240397992693324):0.01783511131241782496	(APTHA:0.00816371544618649941	APTOW:0.01024107290819090479):0.01570211598318947688):0.09208495707927513707):0.03360348219776208151	((CASCA:0.00493255613014773747	CASBE:0.00970789603487387694):0.03580909119815733205	(DRONO2:0.00132703844983863184	DRONO:0.00032173868453826485):0.03609975398726921608):0.03360348219776208151);
((((n2988:0.00072724535244748359	((n07AEP08:0.00674456412271280236	n3004:0.00000240397992693324):0.00000240397992693324	(((n3221:0.00227235912794606938	MULAG:0.00432127870769135822):0.00000240397992693324	(n2973:0.00026631530845231858	(n07AEP06:0.00000240397992693324	n2990:0.00054441832141367732):0.00000240397992693324):0.00000240397992693324):0.00026632756046956075	n2980:0.00224574564165506800):0.00000240397992693324):0.00364575359070824171):0.05101797891676362884	(((AEPHI:0.00000240397992693324	n3757:0.00000240397992693324):0.00470605244559949183	(n2998:0.00089821155024546356	(n3011:0.00026766333152852920	(n2987:0.00150520304397742640	n2997:0.00000240397992693324):0.00000240397992693324):0.00000240397992693324):0.00359597272210532976):0.00143191897620165241	(((n3024:0.00000240397992693324	n1666:0.00026757198681283623):0.00000240397992693324	(n3025:0.00050923998026514063	n3222:0.00207225685860079872):0.00033010310592705868):0.00000240397992693324	((n3258:0.00117463760769865146	(n3026:0.00000240397992693324	n07AEP05:0.00080703769781071820):0.00188688773701707418):0.00000240397992693324	((n08AEP07:0.00000240397992693324	n3220:0.00082002280176029705):0.00000240397992693324	(n2986:0.00054045864908211201	(n3219:0.00080800434341759132	n1665:0.00000240397992693324):0.00054479241819369690):0.00000240397992693324):0.00107071216982652126):0.00080625003358228062):0.00129934151362653570):0.03050687651471341993):0.05770807776403433231	((APTMA:0.00125650202212251264	APTMA2:0.00096408763545901871):0.02105003793517077823	(APTHA:0.01438675162117375277	APTOW:0.00798185892246881280):0.01666629578600267031):0.09254000388211340578):0.02858499056437882255	((CASCA:0.00897605497075616536	CASBE:0.01105145522480145692):0.02283123044429197571	(DRONO2:0.00000240397992693324	DRONO:0.00030475118453156540):0.04347600117961887556):0.02858499056437882255);
((((n2988:0.00031312480563140850	(n2980:0.00223375668068467436	((n07AEP08:0.00646933706717529606	n3004:0.00000240397992693324):0.00000240397992693324	((n3221:0.00110321724831039122	MULAG:0.00405607825324178113):0.00000240397992693324	(n2973:0.00053323006114006837	(n07AEP06:0.00026886754104997652	n2990:0.00054273929262294897):0.00000240397992693324):0.00000240397992693324):0.00000240397992693324):0.00000240397992693324):0.00430117520118881470):0.03661631626969628212	(((AEPHI:0.00000240397992693324	n3757:0.00000240397992693324):0.00665886145966196503	(n2998:0.00150645450770590028	(n3011:0.00106580299371668145	(n2987:0.00208416898599843000	n2997:0.00000240397992693324):0.00000240397992693324):0.00000240397992693324):0.00497392614134355236):0.00308703959113711384	((n3025:0.00161057770623911165	n3222:0.00228545409717886405):0.00105673779436283189	(((n3258:0.00205847690487107136	(n3026:0.00000240397992693324	n07AEP05:0.00000240397992693324):0.00160314803840866165):0.00000240397992693324	((n08AEP07:0.00000240397992693324	n3220:0.00109242593448286929):0.00000240397992693324	(n2986:0.00080641483580627985	(n3219:0.00127563460690117546	n1665:0.00054506169259269067):0.00000240397992693324):0.00000240397992693324):0.00052542406824748972):0.00053568575400778442	(n3024:0.00079673553152811202	n1666:0.00053100029103990139):0.00000240397992693324):0.00000240397992693324):0.00224974848829971336):0.03964328645984595278):0.03928313241033239839	((APTMA:0.00174543061427276684	APTMA2:0.00145676132518527410):0.01337224255907424469	(APTHA:0.01190624995358013222	APTOW:0.00914423062613860423):0.01739713176735730935):0.08874391427926711651):0.03300399822065062938	((CASCA:0.00789037708141226805	CASBE:0.00764746955326839860):0.04089723545645869429	(DRONO2:0.00073618763164370795	DRONO:0.00058951336735052755):0.03834754406172190960):0.03300399822065062938);
((((n2988:0.00104161427062851673	(n2980:0.00376595058968974983	((n07AEP08:0.01059552270747202325	n3004:0.00000240397992693324):0.00000240397992693324	((n3221:0.00300657828006014932	MULAG:0.00272034701757258978):0.00099263683002412742	(n2973:0.00000240397992693324	(n07AEP06:0.00079218457790851599	n2990:0.00026784464601220282):0.00000240397992693324):0.00000240397992693324):0.00052478402472878763):0.00000240397992693324):0.00300640594505468184):0.04002800117613608544	(((AEPHI:0.00000240397992693324	n3757:0.00000240397992693324):0.00324036336263502445	(n2987:0.00057674782594736851	(n2997:0.00000240397992693324	(n2998:0.00119098391916648539	n3011:0.00000240397992693324):0.00000240397992693324):0.00089011334682633793):0.00455981772888113500):0.00215742957922187293	(((n3026:0.00000240397992693324	n07AEP05:0.00133041188498076476):0.00026425421447367879	(((n08AEP07:0.00000240397992693324	n3220:0.00134955310111935537):0.00000240397992693324	(n2986:0.00079826762065934582	(n3219:0.00299643787577534484	n1665:0.00000240397992693324):0.00080756303886732642):0.00000240397992693324):0.00052543407414389770	n3258:0.00088277689783194284):0.00000240397992693324):0.00079249744270358297	(((n3025:0.00049196048495182419	n3222:0.00239298847936465688):0.00000240397992693324	n3024:0.00132177964831288008):0.00000240397992693324	n1666:0.00000240397992693324):0.00000240397992693324):0.00024782027021103063):0.03062886293374942823):0.04426946938762844203	((APTMA:0.00131519372268236174	APTMA2:0.00134479703386702377):0.01253972901226799858	(APTHA:0.01171045580255981010	APTOW:0.01003518183440498673):0.03101532439830649579):0.10076946940993110335):0.03110739386044488602	((CASCA:0.00793827228854024174	CASBE:0.01108075020387767375):0.03613170605964265147	(DRONO2:0.00064993678685923331	DRONO:0.00000240397992693324):0.04509151680664741368):0.03110739386044488602);
((((n2988:0.00000240397992693324	(n2980:0.00192867786785078056	((n07AEP08:0.00877006584655560216	n3004:0.00000240397992693324):0.00000240397992693324	((n3221:0.00191433780564883508	MULAG:0.00161839650359091075):0.00159227232779447477	(n2973:0.00000240397992693324	(n07AEP06:0.00026650159648867913	n2990:0.00054221297000231505):0.00000240397992693324):0.00000240397992693324):0.00026473658402377439):0.00000240397992693324):0.00407947741311215622):0.04243869340316461236	(((AEPHI:0.00000240397992693324	n3757:0.00000240397992693324):0.00522866877967067319	(n2998:0.00119830451284904478	(n3011:0.00079688814591015553	(n2987:0.00089219137783023007	n2997:0.00000240397992693324):0.00000240397992693324):0.00000240397992693324):0.00463169545498379708):0.00284505993668699884	((((n08AEP07:0.00000240397992693324	n3220:0.00081628130858790650):0.00000240397992693324	(n2986:0.00133713953092467488	(n3219:0.00252743653443450846	n1665:0.00054062969883886377):0.00000240397992693324):0.00000240397992693324):0.00079139424506546332	(n3258:0.00179615146874293960	(n3026:0.00000240397992693324	n07AEP05:0.00079592417580607059):0.00052752450074871498):0.00000240397992693324):0.00079215802311119129	(((n3025:0.00000240397992693324	n3222:0.00051884126639560016):0.00097868013746418327	n3024:0.00079258959334083643):0.00000240397992693324	n1666:0.00026357428760582791):0.00000240397992693324):0.00124055695469969525):0.02387773857720467199):0.04093709221230177470	((APTMA:0.00188774971559840798	APTMA2:0.00152652372964391875):0.01771989548013011909	(APTHA:0.01107076066215091116	APTOW:0.00977711584420694682):0.01525371145856544916):0.08612563490690686163):0.03170939547868908276	((CASCA:0.00717026291259512377	CASBE:0.01088768763639677735):0.02558953170503624336	(DRONO2:0.00123790205366953207	DRONO:0.00037970174088831714):0.05270729433185199209):0.03170939547868908276);
((((n2988:0.00294307620000253903	(n2980:0.00221791318354008565	((n07AEP08:0.00719094338684786363	n3004:0.00000240397992693324):0.00000240397992693324	((n3221:0.00113056700451833717	MULAG:0.00372283882456085667):0.00000240397992693324	(n07AEP06:0.00026485474985477996	(n2990:0.00080380319493745362	n2973:0.00026246004037543369):0.00000240397992693324):0.00000240397992693324):0.00078943969183210426):0.00000240397992693324):0.00275153642641970614):0.04161858854612388720	(((AEPHI:0.00000240397992693324	n3757:0.00000240397992693324):0.00407555252803366158	(n2998:0.00088779499096120970	(n2987:0.00029622357509495454	(n2997:0.00000240397992693324	n3011:0.00000240397992693324):0.00000240397992693324):0.00000240397992693324):0.00350981746542564088):0.00122343080696627523	(((n08AEP07:0.00000240397992693324	(n3220:0.00080569624636174638	(n2986:0.00053084189331358640	(n3219:0.00163626493936376506	n1665:0.00000240397992693324):0.00080140845192206854):0.00000240397992693324):0.00000240397992693324):0.00052720073900313713	(n3026:0.00000240397992693324	n07AEP05:0.00026546941324805080):0.00105783967005605587):0.00026296351779447755	((n3025:0.00000240397992693324	(n3258:0.00328037400093307086	n3222:0.00000240397992693324):0.00133230245672514690):0.00000240397992693324	(n3024:0.00105474398357460254	n1666:0.00000240397992693324):0.00000240397992693324):0.00000240397992693324):0.00262720352712229399):0.02722699762110178737):0.04868173185403219111	((APTMA:0.00105129242885563840	APTMA2:0.00063454270716398057):0.01885138298070009044	(APTHA:0.00937316302482250896	APTOW:0.01003478923799123838):0.01601857595449088234):0.07777048846279006888):0.03100682589560094932	((CASCA:0.00944441526419277817	CASBE:0.00985451033196058264):0.02764651069852799500	(DRONO2:0.00093421458320601131	DRONO:0.00031811439871820817):0.04716106465274105125):0.03100682589560094932);
((((n2988:0.00180547857588252625	(n2980:0.00290034546165917695	((n07AEP08:0.00702198615549469787	n3004:0.00000240397992693324):0.00000240397992693324	((n3221:0.00266974057820008751	MULAG:0.00269477555939432768):0.00084848077540685643	(n2973:0.00053787561723961310	(n07AEP06:0.00027136935721088092	n2990:0.00110101897155001323):0.00000240397992693324):0.00000240397992693324):0.00053820754751930666):0.00000240397992693324):0.00428989350193877909):0.03671465887229186098	(((AEPHI:0.00000240397992693324	n3757:0.00000240397992693324):0.00516614072020396553	(n2998:0.00060045545333779955	((n2987:0.00151295860758782490	n2997:0.00000240397992693324):0.00000240397992693324	n3011:0.00054349516074204583):0.00000240397992693324):0.00496094121948289276):0.00281096761501028504	((((n2986:0.00054581045601436080	(n3219:0.00126069133323066180	n1665:0.00103453888847990162):0.00033830118803895832):0.00000240397992693324	(n08AEP07:0.00000240397992693324	n3220:0.00110348085178664859):0.00000240397992693324):0.00053861081191727996	(n3258:0.00514449154462102119	(n3026:0.00000240397992693324	n07AEP05:0.00109083747238604574):0.00108290960504132884):0.00000240397992693324):0.00026912878735044292	(n1666:0.00000240397992693324	((n3025:0.00048865126200653224	n3222:0.00183379192506525398):0.00000240397992693324	n3024:0.00135021634106119687):0.00000240397992693324):0.00000240397992693324):0.00427122539730614894):0.04116954464967302607):0.05316822149518916213	((APTMA:0.00165275542442670570	APTMA2:0.00116614192811280914):0.01255964399968010139	(APTHA:0.01061337616130099068	APTOW:0.01112315619760329347):0.02428103967093521443):0.10421627979341387127):0.02986123464866489649	((CASCA:0.00376719512276359105	CASBE:0.00948301060950716007):0.03010169475176992585	(DRONO2:0.00133772797930996399	DRONO:0.00031893321033270978):0.03898383713302764481):0.02986123464866489649);
((((n2988:0.00000240397992693324	((n07AEP08:0.00414979561140835923	n3004:0.00000240397992693324):0.00000240397992693324	((n2980:0.00225500327035153695	(n3221:0.00341803777799071663	MULAG:0.00267700342908462965):0.00215822361689146187):0.00022105209053056610	(n07AEP06:0.00000240397992693324	(n2990:0.00107313233777305049	n2973:0.00052244596015393332):0.00000240397992693324):0.00000240397992693324):0.00000240397992693324):0.00346732717706257779):0.03358954305902484005	(((AEPHI:0.00000240397992693324	n3757:0.00000240397992693324):0.00493382821202892514	(n2998:0.00089771607548026647	((n2987:0.00206166506756163149	n2997:0.00000240397992693324):0.00000240397992693324	n3011:0.00000240397992693324):0.00000240397992693324):0.00241349478867386230):0.00413966758285271106	((((n2986:0.00053767104522144322	(n3219:0.00128547980359434489	n1665:0.00027198783996203928):0.00081318507340600579):0.00000240397992693324	(n08AEP07:0.00000240397992693324	n3220:0.00108747376251100880):0.00000240397992693324):0.00133069802803513471	((n3026:0.00000240397992693324	n07AEP05:0.00107857428044314256):0.00079864253797972242	(n1666:0.00053097664728182260	((n3025:0.00050073925616522428	n3222:0.00000240397992693324):0.00058776876631360709	n3024:0.00079671833204693007):0.00000240397992693324):0.00000240397992693324):0.00000240397992693324):0.00027327314936838716	n3258:0.00363965176161531361):0.00109237238353046984):0.04259007316239375035):0.03968568082521160834	((APTMA:0.00101317399999749868	APTMA2:0.00234247445195855629):0.02146235969802360796	(APTHA:0.01015906256679131869	APTOW:0.00878661967260770983):0.02265313608707145154):0.09247799458426333996):0.02860199834274562009	((CASCA:0.01105885145124316932	CASBE:0.00579309527655419518):0.03053158087511263774	(DRONO2:0.00033142032260878503	DRONO:0.00000240397992693324):0.04315962673000425104):0.02860199834274562009);
((((n2988:0.00063392188291211242	(((n07AEP08:0.00707775775651982297	n3004:0.00000240397992693324):0.00000240397992693324	((n3221:0.00036319556258018585	MULAG:0.00167222810202057558):0.00066706516895988785	(n2973:0.00025795893045189628	(n07AEP06:0.00052188139695915009	n2990:0.00026498002321124163):0.00000240397992693324):0.00000240397992693324):0.00025805640637512067):0.00000240397992693324	n2980:0.00185287155122629190):0.00305237651411570561):0.03441768203267159265	(((AEPHI:0.00000240397992693324	n3757:0.00000240397992693324):0.00345321379394151031	(n2998:0.00087659259605221630	((n2987:0.00115458316803539619	n2997:0.00000240397992693324):0.00000240397992693324	n3011:0.00025780058358341058):0.00000240397992693324):0.00288986768255752001):0.00348124562636199873	((n1666:0.00025796545812377522	((n3025:0.00000240397992693324	n3222:0.00146410247947449776):0.00000240397992693324	n3024:0.00077576294843689807):0.00000240397992693324):0.00000240397992693324	(((n2986:0.00104874887608922478	(n3219:0.00203256031380274907	n1665:0.00121620029962005898):0.00039145080416200549):0.00000240397992693324	(n08AEP07:0.00000240397992693324	n3220:0.00052969062873132599):0.00000240397992693324):0.00103426654758711632	(n3258:0.00145392252150156271	(n3026:0.00000240397992693324	n07AEP05:0.00130610460608274626):0.00051702400641872117):0.00000240397992693324):0.00025810735869266274):0.00076446344903142712):0.03330861709677282456):0.05042337625112239263	((APTMA:0.00091929704226481775	APTMA2:0.00121376729585534970):0.01716784905009363302	(APTHA:0.00618110483978949292	APTOW:0.00874578575945761036):0.01391441228022014497):0.09104722956860346328):0.02325782504309012455	((CASCA:0.00493119640921660385	CASBE:0.01392940561173898299):0.02343749617427424992	(DRONO2:0.00031186933357735502	DRONO:0.00058598235381263032):0.04283713582872624576):0.02325782504309012455);
((((n2988:0.00080643027457739653	(((n07AEP08:0.00867820247357732437	n3004:0.00000240397992693324):0.00000240397992693324	((n3221:0.00155563807620729181	MULAG:0.00436735738056876974):0.00096066831595360413	(n2973:0.00052244301315142324	(n07AEP06:0.00026311516294154412	n2990:0.00000240397992693324):0.00000240397992693324):0.00000240397992693324):0.00026111584221711432):0.00000240397992693324	n2980:0.00154847144160763853):0.00460815925431979235):0.03620535793069145497	(((AEPHI:0.00000240397992693324	n3757:0.00000240397992693324):0.00522356866323373317	(n3011:0.00000240397992693324	(n2998:0.00147621511374901901	(n2987:0.00174345021275396843	n2997:0.00000240397992693324):0.00000240397992693324):0.00052135136479564115):0.00203535765144741620):0.00163690329966034915	((n1666:0.00052047866548559198	((n3025:0.00150433056501468381	n3222:0.00000240397992693324):0.00086445509761561652	n3024:0.00052022078526483227):0.00000240397992693324):0.00000240397992693324	(((n08AEP07:0.00000240397992693324	n3220:0.00133059053394816475):0.00000240397992693324	(n1665:0.00080730705484220538	(n2986:0.00078627561852104874	n3219:0.00040833842541257025):0.00000240397992693324):0.00000240397992693324):0.00104127363834064630	(n3258:0.00320205774033359859	(n3026:0.00000240397992693324	n07AEP05:0.00052584879458834205):0.00078187382255063349):0.00000240397992693324):0.00026050626671368779):0.00385721786558181588):0.03254275701163217294):0.04411616691685464609	((APTMA:0.00222324997831428684	APTMA2:0.00062551358438093206):0.01821635241891758974	(APTHA:0.00906483153471473145	APTOW:0.01084380927677274474):0.02201683777921430857):0.09673091592575737419):0.03061027836171607494	((CASCA:0.00684394844660374171	CASBE:0.00876097595242702684):0.02182468704275889945	(DRONO2:0.00061982644638726653	DRONO:0.00066198269867142180):0.04871969284823816915):0.03061027836171607494);
((((((AEPHI:0.00000240397992693324	n3757:0.00000240397992693324):0.00582927217174652752	(n2998:0.00215114028836014366	((n2997:0.00000240397992693324	n2987:0.00092211444717921784):0.00000240397992693324	n3011:0.00000240397992693324):0.00000240397992693324):0.00218796545865848971):0.00126157597513310319	((n1666:0.00053908295545440166	(n3024:0.00053914379884595397	(n3222:0.00145765001392496904	n3025:0.00048031399602129231):0.00130110399563025561):0.00000240397992693324):0.00000240397992693324	((n07AEP05:0.00081728463135924715	n3026:0.00000240397992693324):0.00081034885317227774	(((n3219:0.00128165475984836274	n1665:0.00000240397992693324):0.00082248767881209974	n2986:0.00027209767096436551):0.00000240397992693324	((n3258:0.00276291768648869677	n08AEP07:0.00000240397992693324):0.00000240397992693324	n3220:0.00000240397992693324):0.00000240397992693324):0.00000240397992693324):0.00107967180644530283):0.00180526291055200681):0.03621888721316975090	(n2988:0.00049734771790117870	((n3221:0.00235965178131503214	MULAG:0.00261518373217217107):0.00173880802458214112	((n2973:0.00053692623572164280	(n2990:0.00083305335851057403	n07AEP06:0.00054196780460848061):0.00000240397992693324):0.00000240397992693324	((n3004:0.00000240397992693324	n07AEP08:0.00748317494589158250):0.00000240397992693324	n2980:0.00291414962733406663):0.00000240397992693324):0.00000240397992693324):0.00506045190008947744):0.04029573069191616508):0.03911762342278703869	((APTMA:0.00063170457175707839	APTMA2:0.00000240397992693324):0.01610170558946574793	(APTOW:0.01258134493866675321	APTHA:0.00865845174996236408):0.01913396076295204376):0.09580036397773938894):0.03672559728440454030	((CASCA:0.00657991776846961977	CASBE:0.00943181281308844502):0.01493705021320138569	(DRONO2:0.00034975698892061288	DRONO:0.00000240397992693324):0.05139130794953367110):0.03672559728440454030);
((((((AEPHI:0.00000240397992693324	n3757:0.00000240397992693324):0.00351758714076614264	(n2998:0.00120120382545149370	((n2997:0.00000240397992693324	n2987:0.00057985779649083003):0.00000240397992693324	n3011:0.00026555260289723448):0.00000240397992693324):0.00412083881417005596):0.00399801347086778391	(((n3258:0.00178321029059544064	n08AEP07:0.00000240397992693324):0.00000240397992693324	(n3220:0.00054526719783971704	((n3219:0.00200423723104867658	n1665:0.00000240397992693324):0.00053806103736198823	n2986:0.00080658597162226676):0.00000240397992693324):0.00000240397992693324):0.00026533529988919747	((n1666:0.00000240397992693324	(n3024:0.00106550363104479387	(n3222:0.00141537726464595272	n3025:0.00000240397992693324):0.00065208945008715462):0.00000240397992693324):0.00000240397992693324	(n07AEP05:0.00026888927270572044	n3026:0.00000240397992693324):0.00053262487966453044):0.00000240397992693324):0.00095680818531490759):0.03016081508882301893	(n2988:0.00039640330894243807	(((n3004:0.00000240397992693324	n07AEP08:0.00550005797024366062):0.00000240397992693324	n2980:0.00161075249835575360):0.00000240397992693324	((n3221:0.00228328943148130986	MULAG:0.00544645149750771530):0.00113101664754845289	(n2973:0.00026833534129213493	(n2990:0.00027466792664820216	n07AEP06:0.00000240397992693324):0.00000240397992693324):0.00000240397992693324):0.00026828580059294881):0.00484184825286812850):0.03908418756311925896):0.03392334344061413015	((APTMA:0.00252535441159701217	APTMA2:0.00132869990238901510):0.01931109695337252311	(APTOW:0.01149184021542093426	APTHA:0.00951422011218847757):0.01790747672110337002):0.09741905448083873487):0.03964787192179491243	((CASCA:0.00560961709828932016	CASBE:0.01017699353564201908):0.03114862377727814491	(DRONO2:0.00097619223114988360	DRONO:0.00032159189126096740):0.03894673225172911452):0.03964787192179491243);
((((((AEPHI:0.00000240397992693324	n3757:0.00000240397992693324):0.00216571635503793637	(n2998:0.00120719055995341211	((n2997:0.00000240397992693324	n2987:0.00177809020071128718):0.00000240397992693324	n3011:0.00053736843717530809):0.00000240397992693324):0.00614084430229569402):0.00236142983045202265	((n3222:0.00086248326015337512	n3025:0.00000240397992693324):0.00123580861060018535	((((n07AEP05:0.00054426567788756904	n3026:0.00000240397992693324):0.00053932154674988034	(((n08AEP07:0.00000240397992693324	n3220:0.00083323693515592958):0.00000240397992693324	((n3219:0.00173637827936235617	n1665:0.00000240397992693324):0.00109993184851749212	n2986:0.00054371757174957128):0.00000240397992693324):0.00107687238651044451	n3258:0.00242888513949715643):0.00000240397992693324):0.00026896917562222616	n1666:0.00080837601448387913):0.00000240397992693324	n3024:0.00053791007673905278):0.00000240397992693324):0.00124120307238072530):0.03754897842609372649	(n2988:0.00026957749941082640	(n2980:0.00096813690550345832	(((n3221:0.00068111091126095316	MULAG:0.00540538949347844563):0.00143075142080686187	(n2973:0.00000240397992693324	(n2990:0.00027179442880469879	n07AEP06:0.00162197335760204506):0.00000240397992693324):0.00000240397992693324):0.00026656385316153625	(n3004:0.00000240397992693324	n07AEP08:0.01058201402947554597):0.00000240397992693324):0.00000240397992693324):0.00271210911670749120):0.03854114714790153606):0.04319545233020120195	((APTMA:0.00072387744895424687	APTMA2:0.00264243819824808938):0.01149769485267096783	(APTOW:0.00971327849040670363	APTHA:0.01090528744438386266):0.02124751421910137453):0.09189501003604362561):0.02698252995880627211	((CASCA:0.01064506014936271797	CASBE:0.00917708746603421860):0.02188846437678466580	(DRONO2:0.00072086207508310711	DRONO:0.00059783257547277974):0.04851492986027079735):0.02698252995880627211);
((((((AEPHI:0.00000240397992693324	n3757:0.00000240397992693324):0.00365165909862650694	(n2998:0.00153859608963743933	((n2997:0.00000240397992693324	n2987:0.00060713005314773068):0.00000240397992693324	n3011:0.00054036695677419321):0.00000240397992693324):0.00359015121905410925):0.00336634918606695029	((((n08AEP07:0.00000240397992693324	n3220:0.00194013680519299807):0.00000240397992693324	((n3219:0.00043290182585840008	n1665:0.00055869151005666048):0.00055566717326335465	n2986:0.00137138929993215418):0.00000240397992693324):0.00000240397992693324	(((n1666:0.00080953992225627955	n3024:0.00108125642944577869):0.00000240397992693324	(n3222:0.00184014154100824515	n3025:0.00055508155809818444):0.00000240397992693324):0.00000240397992693324	(n07AEP05:0.00137151418640064221	n3026:0.00000240397992693324):0.00162355027084567041):0.00026836445550455106):0.00091764555485147426	n3258:0.00211764075179535953):0.00418247137620279038):0.03244031182624515508	(n2988:0.00034209064132549827	(n2980:0.00094150019367350319	(((n3221:0.00270139771721304841	MULAG:0.00379029125342110907):0.00133721183319429637	(n2973:0.00053029459901459016	(n2990:0.00000240397992693324	n07AEP06:0.00026802928829383643):0.00000240397992693324):0.00000240397992693324):0.00079691140635548396	(n3004:0.00000240397992693324	n07AEP08:0.00671624391635383504):0.00000240397992693324):0.00000240397992693324):0.00209353697848813861):0.04340600966101812452):0.04334400746022880335	((APTMA:0.00177706914062352892	APTMA2:0.00135800257896623007):0.01544646827638404205	(APTOW:0.00771678861179775182	APTHA:0.01146417943185572969):0.02104835822160883510):0.09025181693446814035):0.03008371462022618389	((CASCA:0.00836327560138934271	CASBE:0.00749503362968759017):0.02218879490477848257	(DRONO2:0.00067655825309583916	DRONO:0.00033562628605480913):0.05293206976385474855):0.03008371462022618389);
((((((AEPHI:0.00000240397992693324	n3757:0.00000240397992693324):0.00568928909608558409	(n2998:0.00090492391654481300	((n2997:0.00000240397992693324	n2987:0.00153294845127863481):0.00000240397992693324	n3011:0.00000240397992693324):0.00000240397992693324):0.00232414173703649526):0.00361533929759050342	((((n08AEP07:0.00000240397992693324	n3220:0.00055225740727968492):0.00000240397992693324	((n3219:0.00084201878668752680	n1665:0.00074114372271732564):0.00036542535962322438	n2986:0.00163951133872501805):0.00000240397992693324):0.00125807789932723770	(((n1666:0.00026953020001752812	n3024:0.00053979749344966054):0.00000240397992693324	(n3222:0.00000240397992693324	n3025:0.00149911055406343934):0.00118805187038566228):0.00000240397992693324	(n07AEP05:0.00136636892280083333	n3026:0.00000240397992693324):0.00054009358060202984):0.00009381003552036872):0.00026521512201891224	n3258:0.00331787297265917535):0.00000240397992693324):0.04252190189678407145	(n2988:0.00074449251013597635	(n2980:0.00162238435140729578	(((n3221:0.00077858019210462330	MULAG:0.00397957129640516289):0.00097247906753330647	(n2973:0.00027049943452545956	(n2990:0.00027835446166101765	n07AEP06:0.00109907559595456296):0.00000240397992693324):0.00000240397992693324):0.00027052873499599063	(n3004:0.00000240397992693324	n07AEP08:0.00595878655688526857):0.00000240397992693324):0.00000240397992693324):0.00483764024354401898):0.04000294144275307745):0.04042136306346669206	((APTMA:0.00101495655596419440	APTMA2:0.00164148434600481217):0.01188875185284121901	(APTOW:0.01254777919720389580	APTHA:0.00764290522323893707):0.01871157256136336822):0.10169249095743645994):0.04030376173675458140	((CASCA:0.00554341004789636691	CASBE:0.00919129458444709058):0.02255141057236632884	(DRONO2:0.00078484446542975424	DRONO:0.00085395114497228899):0.04080057071432686283):0.04030376173675458140);
((((((AEPHI:0.00000240397992693324	n3757:0.00000240397992693324):0.00430120621180760197	(n2998:0.00115420629967120263	((n2997:0.00000240397992693324	n2987:0.00085646189788679051):0.00000240397992693324	n3011:0.00000240397992693324):0.00000240397992693324):0.00316310377105960333):0.00349362213531743222	(((n1666:0.00025727555728432031	n3024:0.00051533840775978531):0.00000240397992693324	(n3222:0.00201972763973562756	n3025:0.00093219689418187746):0.00000240397992693324):0.00000240397992693324	((n3258:0.00286123647730527567	(n07AEP05:0.00130289183579693408	n3026:0.00000240397992693324):0.00129062263002962803):0.00000240397992693324	((n08AEP07:0.00000240397992693324	n3220:0.00052691806373823911):0.00000240397992693324	((n3219:0.00239435828678222955	n1665:0.00078777930011424255):0.00000240397992693324	n2986:0.00077803602882315075):0.00000240397992693324):0.00025719703386238601):0.00025719001113381064):0.00182534166253562821):0.04992888511366741500	(n2988:0.00075038174485824762	((n3221:0.00000240397992693324	MULAG:0.00175713580789431780):0.00057932860778687795	(((n3004:0.00000240397992693324	n07AEP08:0.00429640867615144976):0.00000240397992693324	n2980:0.00153675019374528861):0.00000240397992693324	(n2973:0.00051360320101055343	(n2990:0.00052310680126192353	n07AEP06:0.00000240397992693324):0.00000240397992693324):0.00000240397992693324):0.00024720587652688988):0.00318139306276541464):0.03056063049505489126):0.03354138645795353563	((APTMA:0.00267870200272887294	APTMA2:0.00039784134746777592):0.01713643793158020970	(APTOW:0.01168673887210880738	APTHA:0.00826733016231978764):0.01525623527714698065):0.07839030311614700319):0.03463224599109692575	((CASCA:0.00787844463839619709	CASBE:0.00841528415913510471):0.03324150586749045205	(DRONO2:0.00059746342449498995	DRONO:0.00063857815732744805):0.04303326159430844594):0.03463224599109692575);
((((((AEPHI:0.00000240397992693324	n3757:0.00000240397992693324):0.00596195558280611035	(n2987:0.00209581696988107814	(n3011:0.00026346201873284921	(n2998:0.00089771118434793398	n2997:0.00000240397992693324):0.00000240397992693324):0.00135863578776599021):0.00275532750232083913):0.00352862529821344707	((((n08AEP07:0.00000240397992693324	n3220:0.00027008154962114263):0.00000240397992693324	((n3219:0.00169321947943230282	n1665:0.00027013690152706787):0.00000240397992693324	n2986:0.00000240397992693324):0.00000240397992693324):0.00033255024930340998	(((n1666:0.00026425822356014958	n3024:0.00186282768401760520):0.00000240397992693324	(n3222:0.00121368244485441437	n3025:0.00000240397992693324):0.00056682061564177183):0.00000240397992693324	(n07AEP05:0.00080100094884472388	n3026:0.00000240397992693324):0.00052883210000134425):0.00019631797977820488):0.00054208051247893224	n3258:0.00358602664492634450):0.00000240397992693324):0.03452458038309273725	(n2988:0.00000240397992693324	(((n3004:0.00000240397992693324	n07AEP08:0.00706277436919858139):0.00000240397992693324	n2980:0.00126190625549684387):0.00000240397992693324	((n2973:0.00079580644852293801	(n2990:0.00027175509615828678	n07AEP06:0.00026666087284428442):0.00000240397992693324):0.00000240397992693324	(n3221:0.00274467259209801393	MULAG:0.00377435540461277998):0.00134610611809957603):0.00053052461169719820):0.00435138118469980892):0.03830962275631596275):0.05149853580446780987	((APTMA:0.00298512051462238980	APTMA2:0.00120191712273881005):0.01280320734208429193	(APTOW:0.01149311732153697647	APTHA:0.01157301868358922604):0.02088879920919306868):0.09121313675552765454):0.03229223552904948724	((CASCA:0.00808134944914554350	CASBE:0.01180829568123939639):0.02673058860804640099	(DRONO2:0.00130032498291020142	DRONO:0.00031399882791370337):0.05746673383799088403):0.03229223552904948724);
((((n08AEP07:0.00000240397992693324	(n3220:0.00108484077629094461	(((n3219:0.00339450368664962919	n1665:0.00000240397992693324):0.00191198794819599522	n2986:0.00079793448356325837):0.00000240397992693324	(n3258:0.00265785170174030619	((n07AEP05:0.00000240397992693324	n3026:0.00000240397992693324):0.00106039567181979316	(((AEPHI:0.00000240397992693324	n3757:0.00000240397992693324):0.00725492057959207983	(n2998:0.00059779860239890850	(n3011:0.00026404355634317145	(n2997:0.00000240397992693324	n2987:0.00060429752402587451):0.00000240397992693324):0.00000240397992693324):0.00233302676176479684):0.00554012915253777015	((n1666:0.00026381758914619370	n3024:0.00052829132691922592):0.00000240397992693324	(n3222:0.00212354871065691857	n3025:0.00050136764430741576):0.00000240397992693324):0.00000240397992693324):0.00053023039029465794):0.00000240397992693324):0.00105226466153352134):0.00000240397992693324):0.00000240397992693324):0.03283429765506964276	(n2988:0.00188937386818432474	(n2980:0.00248625648664315248	(((n2973:0.00000240397992693324	(n2990:0.00052436979298301520	n07AEP06:0.00051836012546818580):0.00000240397992693324):0.00000240397992693324	(n3221:0.00034449874800167454	MULAG:0.00346198891710791309):0.00153320783771270538):0.00051687045895141485	(n3004:0.00000240397992693324	n07AEP08:0.01105154718262327598):0.00000240397992693324):0.00000240397992693324):0.00509824128812490143):0.04757201335441452184):0.06071769642263702416	((APTMA:0.00078311391945379012	APTMA2:0.00238121722696978859):0.02031638791893039531	(APTOW:0.01146638885238442443	APTHA:0.01254413744541288574):0.01564763715366661312):0.09450062395573534391):0.03145355744149942040	((CASCA:0.00924901774729865005	CASBE:0.00940799361783919118):0.02765081951783168387	(DRONO2:0.00033195560008047309	DRONO:0.00000240397992693324):0.05118295752608448268):0.03145355744149942040);
((((n3025:0.00000240397992693324	(((((n08AEP07:0.00000240397992693324	(n3220:0.00000240397992693324	((n3219:0.00167890346899983488	n1665:0.00080002074611547640):0.00000240397992693324	n2986:0.00026403258108609264):0.00000240397992693324):0.00000240397992693324):0.00052234448006179479	(n3258:0.00204417276771678416	(n07AEP05:0.00052864856461857818	n3026:0.00000240397992693324):0.00052233810335482861):0.00000240397992693324):0.00078430309477954150	((AEPHI:0.00000240397992693324	n3757:0.00000240397992693324):0.00544824720028840286	(n3011:0.00000240397992693324	((n2997:0.00000240397992693324	n2987:0.00088368722058067674):0.00000240397992693324	n2998:0.00060042204646164029):0.00052473279990210915):0.00267582901023877620):0.00374031847715493998):0.00000240397992693324	(n1666:0.00052239169852617026	n3024:0.00078473105790121431):0.00000240397992693324):0.00090545563509086683	n3222:0.00238462005011018429):0.00000240397992693324):0.04200078100046086838	(n2988:0.00117804124821194070	(n2980:0.00223060907849646772	(((n2973:0.00026102498051284805	(n2990:0.00026673151054143013	n07AEP06:0.00052772166128969389):0.00000240397992693324):0.00000240397992693324	(n3221:0.00181344599559815612	MULAG:0.00404816356186033389):0.00181130519689942258):0.00000240397992693324	(n3004:0.00000240397992693324	n07AEP08:0.00800138669305339341):0.00000240397992693324):0.00000240397992693324):0.00254784396296655518):0.03689381004087693983):0.05140058705410122802	((APTMA:0.00180345433150619220	APTMA2:0.00078980066509714468):0.02124767891926928123	(APTOW:0.00797093323743483517	APTHA:0.01101049172721303704):0.01644988171289377826):0.07661738329299982997):0.02733210326241094709	((CASCA:0.00672711230347608057	CASBE:0.00592841601096376781):0.03898786305338112351	(DRONO2:0.00027137334308937846	DRONO:0.00098634475519624181):0.04509201703013984708):0.02733210326241094709);
((((((((n3025:0.00000240397992693324	n3222:0.00154990527421179701):0.00000240397992693324	(((n2986:0.00109605015650217721	(n3220:0.00054970850406891854	n08AEP07:0.00000240397992693324):0.00000240397992693324):0.00000240397992693324	(n3219:0.00216909428265148196	n1665:0.00055817605891526185):0.00027157066131103458):0.00053573967369056484	(n3258:0.00273930588738287208	(n07AEP05:0.00054313696403861657	n3026:0.00000240397992693324):0.00000240397992693324):0.00000240397992693324):0.00080676145976248408):0.00000240397992693324	n1666:0.00000240397992693324):0.00000240397992693324	n3024:0.00026886413766787168):0.00241459560777925429	((AEPHI:0.00000240397992693324	n3757:0.00000240397992693324):0.00273181607205414019	(n2998:0.00000240397992693324	(n3011:0.00026902393290520764	(n2997:0.00000240397992693324	n2987:0.00210242151399552425):0.00000240397992693324):0.00000240397992693324):0.00246587096580384467):0.00258768971995734483):0.03447715471609296561	(n2988:0.00087113120245997362	(((n2973:0.00000240397992693324	(n2990:0.00109955219244937258	n07AEP06:0.00080871297085311866):0.00000240397992693324):0.00000240397992693324	(n2980:0.00230308071291026196	(n3221:0.00150498897709852066	MULAG:0.00393785992590027500):0.00068738566413748187):0.00056641568104143236):0.00000240397992693324	(n3004:0.00000240397992693324	n07AEP08:0.00570433703406903001):0.00000240397992693324):0.00347408097502504730):0.04304380681188490348):0.05373142512043112967	((APTOW:0.01172758977299395364	APTHA:0.00922029779569316817):0.01944007855253470848	(APTMA:0.00124218535122016301	APTMA2:0.00136709108611717130):0.01793531677118873416):0.07740070810061133733):0.03456998677099125394	((CASCA:0.00956356953570219881	CASBE:0.00730388753264191951):0.03424090466867091287	(DRONO2:0.00028059532705605289	DRONO:0.00098842074508297692):0.04788794552481400596):0.03456998677099125394);
((((APTOW:0.01010566788793048308	APTHA:0.01047559659095717230):0.02110646937085657385	(APTMA:0.00107744215155997514	APTMA2:0.00081917201616988938):0.01394340457348357092):0.08869217828048879537	((((((n08AEP07:0.00000240397992693324	n3220:0.00026355325153561783):0.00000240397992693324	(n2986:0.00052156245194773471	(n1665:0.00039918527418504889	n3219:0.00207756318033271506):0.00039233938007004972):0.00000240397992693324):0.00031436322372838381	((n1666:0.00025797154764543634	(n3024:0.00077619187905858783	(n3222:0.00139947934601076162	n3025:0.00048089299549162518):0.00064333789153607403):0.00000240397992693324):0.00000240397992693324	(n07AEP05:0.00000240397992693324	n3026:0.00000240397992693324):0.00103573101557623325):0.00046105851384557262):0.00028131000542020048	n3258:0.00203308842727951489):0.00077555818190608045	((n2998:0.00234552427963364944	(n3011:0.00025563034417989684	(n2987:0.00170681068914043266	n2997:0.00000240397992693324):0.00000240397992693324):0.00000240397992693324):0.00216385673706594303	(AEPHI:0.00000240397992693324	n3757:0.00000240397992693324):0.00417188074762830669):0.00075092058344954516):0.04311723345109199496	(n2988:0.00065815636548094381	(((n07AEP08:0.00927728951866317771	n3004:0.00000240397992693324):0.00000240397992693324	((n2973:0.00051627945439300848	(n2990:0.00053047067245446441	n07AEP06:0.00078069578068980640):0.00000240397992693324):0.00000240397992693324	(n3221:0.00186631719685972897	MULAG:0.00373879383801081809):0.00045489498420757428):0.00025797072626295526):0.00000240397992693324	n2980:0.00217254088963174559):0.00355708541401045025):0.03631233591282113926):0.03937451499693889884):0.02948557620121776413	((DRONO2:0.00066530894367471008	DRONO:0.00031255928234749463):0.03970132818417696635	(CASCA:0.00712180717616398788	CASBE:0.00791583604958884766):0.02893056459895251842):0.02948557620121776413);
((((APTOW:0.01129277490098582089	APTHA:0.01113670270436736831):0.01104380319751962526	(APTMA:0.00222047445208052282	APTMA2:0.00005192205076299108):0.01993326861142694778):0.09375014656163045690	((((n2998:0.00060608383648840512	(n3011:0.00027207656898320691	(n2987:0.00247666171847167257	n2997:0.00000240397992693324):0.00000240397992693324):0.00000240397992693324):0.00245249902126103408	(AEPHI:0.00000240397992693324	n3757:0.00000240397992693324):0.00481408858077773255):0.00381611928419277671	(((n1666:0.00000240397992693324	(n3025:0.00052359827063674794	n3222:0.00125942967646163503):0.00000240397992693324):0.00000240397992693324	n3024:0.00027203885331134433):0.00000240397992693324	((n08AEP07:0.00000240397992693324	((n2986:0.00138054775252354931	(n1665:0.00000240397992693324	n3219:0.00042513316963432851):0.00196841704661527206):0.00000240397992693324	n3220:0.00140135886254828877):0.00000240397992693324):0.00108870740797338853	(n3258:0.00211068839115878927	(n07AEP05:0.00000240397992693324	n3026:0.00000240397992693324):0.00027187441047134996):0.00000240397992693324):0.00027157998660259507):0.00275307912579716161):0.04120980897191133668	(n2988:0.00000240397992693324	((((n07AEP06:0.00000240397992693324	n2990:0.00027655485309013524):0.00000240397992693324	n2973:0.00054392857178783209):0.00000240397992693324	(n3221:0.00387817992183186024	MULAG:0.00371410265742038370):0.00156367407361062251):0.00000240397992693324	(n2980:0.00233108414069035409	(n07AEP08:0.01041420695836531470	n3004:0.00000240397992693324):0.00000240397992693324):0.00000240397992693324):0.00699906958035594051):0.04227244023670132661):0.06261970591876551973):0.03458426009394321987	((CASCA:0.00608369263754231313	CASBE:0.00690337775930827124):0.02537101751175797199	(DRONO2:0.00086063782248494325	DRONO:0.00014124492770001431):0.05382735950656655777):0.03458426009394321987);
((((APTOW:0.00995827027152878207	APTHA:0.00789190801731600063):0.01650751527711152161	(APTMA:0.00076017166168646042	APTMA2:0.00157281660195422550):0.02427878520702526216):0.08180447608977332863	((((n3011:0.00000240397992693324	((n2987:0.00090923910627825838	n2997:0.00000240397992693324):0.00000240397992693324	n2998:0.00124603671420634083):0.00054097399712552737):0.00258451751309269999	(AEPHI:0.00000240397992693324	n3757:0.00000240397992693324):0.00521614572822217543):0.00060223261089064847	((((n2986:0.00082306776615563711	(n1665:0.00055498735611257948	n3219:0.00044135327903489752):0.00055343332587434214):0.00000240397992693324	(n3220:0.00000240397992693324	n08AEP07:0.00000240397992693324):0.00000240397992693324):0.00032231897969454027	((n07AEP05:0.00054526104397229467	n3026:0.00000240397992693324):0.00081309121363144700	((n1666:0.00000240397992693324	(n3025:0.00000240397992693324	n3222:0.00169663371307499371):0.00076714625764539180):0.00000240397992693324	n3024:0.00054077594779548355):0.00000240397992693324):0.00021814838793075540):0.00024282191174158522	n3258:0.00405419815335940435):0.00308748250361814839):0.03564760621381125177	(n2988:0.00098514963313819600	(n2980:0.00129388801509402779	((n07AEP08:0.00405964463418642327	n3004:0.00000240397992693324):0.00000240397992693324	(((n07AEP06:0.00000240397992693324	n2990:0.00027200785180578628):0.00000240397992693324	n2973:0.00079849207976002501):0.00000240397992693324	(n3221:0.00149552311879172896	MULAG:0.00293495898446404294):0.00166114905599229631):0.00026578583153893584):0.00000240397992693324):0.00312812050040316104):0.03283487349670265176):0.05278950734655926680):0.03675426254768256185	((CASCA:0.00469303332353084544	CASBE:0.01151419857777935714):0.03987536890314206939	(DRONO2:0.00037148423311984986	DRONO:0.00058627963003207522):0.04147231803556851448):0.03675426254768256185);
((((APTOW:0.01202373144141325248	APTHA:0.01265808635830394276):0.01949890558825524700	(APTMA:0.00000240397992693324	APTMA2:0.00259398118134544385):0.01473197416531453821):0.08889373616411955226	(((((n2998:0.00090369863592331843	(n3011:0.00026871371475113053	n2997:0.00000240397992693324):0.00000240397992693324):0.00073056340679432624	n2987:0.00059591687886331561):0.00252042847726125212	(AEPHI:0.00000240397992693324	n3757:0.00000240397992693324):0.00616121188446087757):0.00469589285274851428	(((n2986:0.00219674304542439485	(n1665:0.00055442636782664664	n3219:0.00129618684823795791):0.00027307469919505189):0.00000240397992693324	(n3220:0.00137869476472146386	n08AEP07:0.00000240397992693324):0.00000240397992693324):0.00053558575245195132	((n3258:0.00180787226908699821	(n07AEP05:0.00080999748589903229	n3026:0.00000240397992693324):0.00080449206633183734):0.00000240397992693324	((n1666:0.00026773505874279932	(n3025:0.00000240397992693324	n3222:0.00086680453608712824):0.00124501892260628702):0.00000240397992693324	n3024:0.00188479304733564393):0.00000240397992693324):0.00000240397992693324):0.00000240397992693324):0.04150917798309319839	(n2988:0.00000240397992693324	(n2980:0.00128270756511155077	((n07AEP08:0.00645472129627413203	n3004:0.00000240397992693324):0.00000240397992693324	((n07AEP06:0.00053933360876377281	(n2990:0.00110356678175156913	n2973:0.00053416154961725255):0.00000240397992693324):0.00000240397992693324	(n3221:0.00191221734981790936	MULAG:0.00233405602887351788):0.00090532580243795355):0.00026685346299452336):0.00000240397992693324):0.00357360682630805887):0.03856618816418558304):0.03681818561292567182):0.03117003090483162417	((CASCA:0.00820008454644486663	CASBE:0.00911180761392256164):0.04248281242890006304	(DRONO2:0.00177039353011148736	DRONO:0.00028005666450849699):0.04411374728780455973):0.03117003090483162417);
((((APTOW:0.00710633798138148379	APTHA:0.01101858262131875932):0.02415521115938409902	(APTMA:0.00163626458933107668	APTMA2:0.00249370035100455892):0.01468996862404350207):0.09903619913838192235	(((((n2997:0.00000240397992693324	(n2987:0.00061652303502036584	n2998:0.00062341371156969083):0.00000240397992693324):0.00055006276484721966	n3011:0.00000240397992693324):0.00455937552539066853	(AEPHI:0.00000240397992693324	n3757:0.00000240397992693324):0.00275961541333101220):0.00126701025490762826	(((n07AEP05:0.00166250395723518203	n3026:0.00000240397992693324):0.00082371667703931453	((((n3220:0.00084322440478320918	n08AEP07:0.00000240397992693324):0.00000240397992693324	n2986:0.00083406541106686007):0.00000240397992693324	n1665:0.00084180311948879745):0.00081754233562355389	(n3219:0.00085036488421912592	n3258:0.00213820964944038371):0.00000240397992693324):0.00000240397992693324):0.00027432734872212951	((n3025:0.00000240397992693324	n3222:0.00079057686142068693):0.00073790409445832045	(n3024:0.00054801539205204426	n1666:0.00027365880503724664):0.00000240397992693324):0.00000240397992693324):0.00422764674284234650):0.03927797374119867957	(n2988:0.00067959238085360464	(n2980:0.00167935897973611010	((n07AEP08:0.00958096842470671298	n3004:0.00000240397992693324):0.00000240397992693324	((n2973:0.00054933972633403451	(n07AEP06:0.00027666748771328065	n2990:0.00000240397992693324):0.00000240397992693324):0.00000240397992693324	(n3221:0.00153541426525704607	MULAG:0.00343741063544940545):0.00074605028787792045):0.00054980235606817468):0.00000240397992693324):0.00266140400266886906):0.05059919780548807061):0.03645507582062074148):0.03580891186365001838	((CASCA:0.00518567814125036990	CASBE:0.00747951718829858048):0.02099185426544799421	(DRONO2:0.00029220172619006090	DRONO:0.00068318361691115429):0.04772161610813798610):0.03580891186365001838);
((((APTOW:0.00920791794190893749	APTHA:0.00960928805210569358):0.02671611831874578027	(APTMA:0.00000240397992693324	APTMA2:0.00464123737831911420):0.01969140929721283073):0.08883114676654860209	((((((n2997:0.00000240397992693324	n2987:0.00244000188879393409):0.00000240397992693324	n3011:0.00000240397992693324):0.00000240397992693324	n2998:0.00000240397992693324):0.00188110340559579053	(AEPHI:0.00000240397992693324	n3757:0.00000240397992693324):0.00332058392688742033):0.00138844872041570411	(((n07AEP05:0.00081427234102926505	n3026:0.00000240397992693324):0.00107922433051776327	((((n3220:0.00083432587304828809	n2986:0.00109304360410612898):0.00000240397992693324	(n3219:0.00085244502581894438	n1665:0.00000240397992693324):0.00055159732164160823):0.00000240397992693324	n08AEP07:0.00000240397992693324):0.00080845904603740499	n3258:0.00271511927077919919):0.00000240397992693324):0.00053861747401567255	(n1666:0.00026913577896746875	((n3025:0.00149708133029093928	n3222:0.00031091039332876703):0.00030008010732644519	n3024:0.00135088695711587086):0.00000240397992693324):0.00000240397992693324):0.00251974463805477306):0.05503465178371323013	(n2988:0.00019185481826932305	(n2980:0.00159758618027140871	(n3004:0.00000240397992693324	((n07AEP08:0.00377662130911337289	(n2973:0.00026607904565632698	(n07AEP06:0.00000240397992693324	n2990:0.00082721189431410368):0.00000240397992693324):0.00000240397992693324):0.00000240397992693324	(n3221:0.00265150364358698312	MULAG:0.00286778694400381369):0.00090680673058279523):0.00133698457084014083):0.00000240397992693324):0.00396029150163129586):0.03410631617715344927):0.04217621545977784381):0.03157917208289668515	((CASCA:0.00654074413141573531	CASBE:0.00813242655323502192):0.02463018406790792522	(DRONO2:0.00033825262317522707	DRONO:0.00000240397992693324):0.05381831540580931522):0.03157917208289668515);
((((APTOW:0.01147914661520346019	APTHA:0.00895304612472247290):0.02486343267987902936	(APTMA:0.00061764569970422457	APTMA2:0.00321890821235375039):0.01556341933785362723):0.08686383204812433978	((((n3011:0.00000240397992693324	(n2997:0.00000240397992693324	(n2998:0.00118348102470034171	n2987:0.00202726354684596094):0.00000240397992693324):0.00052184682719780967):0.00431080211618138469	(AEPHI:0.00000240397992693324	n3757:0.00000240397992693324):0.00348094733515489892):0.00258039168890157470	(((((n08AEP07:0.00000240397992693324	n3220:0.00000240397992693324):0.00000240397992693324	(n2986:0.00132628344043586978	(n3219:0.00078325290496985102	n1665:0.00071911116580424146):0.00035584952037564892):0.00000240397992693324):0.00104229852221443108	n3258:0.00205032150396469237):0.00000240397992693324	(n07AEP05:0.00052523946336026080	n3026:0.00000240397992693324):0.00026053765665353876):0.00052085421311314970	(n1666:0.00026014806468536858	((n3025:0.00048258463871201572	n3222:0.00236129503505968803):0.00000240397992693324	n3024:0.00000240397992693324):0.00000240397992693324):0.00000240397992693324):0.00060411864670115503):0.03280566876752702421	(n2988:0.00135173882018415270	(((n07AEP08:0.00607199403284319067	n3004:0.00000240397992693324):0.00000240397992693324	((n2973:0.00052386081829357192	(n07AEP06:0.00000240397992693324	n2990:0.00107969763071611964):0.00000240397992693324):0.00000240397992693324	(n3221:0.00037540978595146249	MULAG:0.00303468599780949960):0.00066671621689736609):0.00000240397992693324):0.00000240397992693324	n2980:0.00223200358830471287):0.00318029239831600511):0.03420564335924344834):0.04168870210079976546):0.02904532196282332349	((CASCA:0.01042540405928301522	CASBE:0.00759483412149361808):0.02728277331208486117	(DRONO2:0.00094604682565290084	DRONO:0.00000240397992693324):0.04357294767969770166):0.02904532196282332349);
((((APTOW:0.00953379320639119801	APTHA:0.00840663091377209966):0.01852470792288617510	(APTMA:0.00062804800428162646	APTMA2:0.00000240397992693324):0.01927231542750861698):0.08968266781146597144	(((((n3011:0.00000240397992693324	(n2997:0.00000240397992693324	n2987:0.00149487956231590040):0.00000240397992693324):0.00000240397992693324	n2998:0.00060253365204650223):0.00291382527189711299	(AEPHI:0.00000240397992693324	n3757:0.00000240397992693324):0.00450537958895586010):0.00264780345572862737	(((((n08AEP07:0.00000240397992693324	n3220:0.00110589968929785038):0.00000240397992693324	(n2986:0.00081257826268761146	(n3219:0.00082127937137602613	n1665:0.00000240397992693324):0.00110461629738768793):0.00000240397992693324):0.00160883992441724320	n3258:0.00147881750443362779):0.00000240397992693324	(n07AEP05:0.00000240397992693324	n3026:0.00000240397992693324):0.00162012235050045558):0.00053970805958241579	((n3025:0.00052153985342893474	n3222:0.00045867333074396481):0.00043754818654133176	(n3024:0.00053742506476993791	n1666:0.00000240397992693324):0.00000240397992693324):0.00000240397992693324):0.00336677495427004612):0.04200863759829884247	(n2988:0.00097623071193311134	((n07AEP08:0.00855578087513496517	n3004:0.00000240397992693324):0.00000240397992693324	(((n2973:0.00052869707304660800	(n07AEP06:0.00106632581939017325	n2990:0.00000240397992693324):0.00000240397992693324):0.00000240397992693324	(n3221:0.00151314792151973168	MULAG:0.00306391607518225568):0.00040887256045507467):0.00026423507787187668	n2980:0.00125565641220458097):0.00000240397992693324):0.00255492744498103707):0.05036870214753979419):0.04989630331247567330):0.02916369271222344489	((CASCA:0.00488634095607844675	CASBE:0.00737628572119090019):0.02716488836098644027	(DRONO2:0.00130135015665380272	DRONO:0.00003780019565770781):0.05036218142462236397):0.02916369271222344489);
((((APTOW:0.01119958337686633235	APTHA:0.00992797654317644981):0.02015772508884728503	(APTMA:0.00261241564743472593	APTMA2:0.00000240397992693324):0.02435822488968049718):0.09838518096713839978	((n08AEP07:0.00000240397992693324	(n3220:0.00000240397992693324	((n2986:0.00084437489096008300	(n3219:0.00129134367390549513	n1665:0.00000240397992693324):0.00085323807530588011):0.00000240397992693324	(n3258:0.00315961878348931151	((n07AEP05:0.00084064474191114828	n3026:0.00000240397992693324):0.00083664030184505192	(((n3025:0.00053584863938002214	n3222:0.00176249994771825440):0.00169442613424812061	(n3024:0.00055722900076988699	n1666:0.00000240397992693324):0.00000240397992693324):0.00000240397992693324	(((n3011:0.00000240397992693324	(n2997:0.00000240397992693324	n2987:0.00156811066252312680):0.00000240397992693324):0.00000240397992693324	n2998:0.00063338973263111890):0.00367461210438361184	(AEPHI:0.00000240397992693324	n3757:0.00000240397992693324):0.00285846595966304275):0.00545447165027072422):0.00055769842415792528):0.00000240397992693324):0.00251304804053872378):0.00000240397992693324):0.00000240397992693324):0.03377283946371074930	(n2988:0.00118780550815839330	(((n2973:0.00027501463116538853	(n07AEP06:0.00027656250775042021	n2990:0.00028329275923304133):0.00000240397992693324):0.00000240397992693324	(n3221:0.00153474669489822471	MULAG:0.00267039439066586119):0.00265105305867079002):0.00027493385505677570	(n2980:0.00231764412105566094	(n07AEP08:0.00386486843537818623	n3004:0.00000240397992693324):0.00000240397992693324):0.00000240397992693324):0.00505201994351513282):0.05254928326945631362):0.04317919672456374536):0.02943864272613770650	((CASCA:0.00939119493251354236	CASBE:0.00806557531698358539):0.03806415196452991867	(DRONO2:0.00027249749017778152	DRONO:0.00106746642199522781):0.04328129760670586940):0.02943864272613770650);
((((APTHA:0.01206444486644138274	APTOW:0.00705228523629066427):0.02290903721249110125	(APTMA:0.00030605322395220138	APTMA2:0.00221696925156186688):0.00566564669351975452):0.09061250388360299335	(((AEPHI:0.00000240397992693324	n3757:0.00000240397992693324):0.00145480772991711158	(((((n08AEP07:0.00000240397992693324	n3220:0.00083523397934109867):0.00000240397992693324	(n2986:0.00109969153055865373	(n3219:0.00122033015539395849	n1665:0.00000240397992693324):0.00055484208201310610):0.00000240397992693324):0.00053882802327789609	((n07AEP05:0.00054749313306671956	n3026:0.00000240397992693324):0.00081849781262450128	((n1666:0.00000240397992693324	n3024:0.00027082248146370581):0.00000240397992693324	(n3025:0.00050289898875013461	n3222:0.00188988036360561071):0.00084933032945059932):0.00027132699137236106):0.00000240397992693324):0.00108873050808919809	n3258:0.00210069536660105688):0.00416193506146478494	((n3011:0.00027130329661379323	(n2997:0.00000240397992693324	n2987:0.00212202019161536774):0.00000240397992693324):0.00000240397992693324	n2998:0.00150603004874578020):0.00508058280515719454):0.00193621689223123935):0.03022305216882706369	(n2988:0.00070831339162111555	((((n2973:0.00054700898395423090	(n07AEP06:0.00083009544566670112	n2990:0.00112664035769381482):0.00000240397992693324):0.00000240397992693324	(n3221:0.00039088887281546128	MULAG:0.00324210606885211739):0.00035028709433917749):0.00027327372658003695	(n07AEP08:0.00573508454602793781	n3004:0.00000240397992693324):0.00000240397992693324):0.00000240397992693324	n2980:0.00329027534326066474):0.00547977697541108307):0.03712167684754056479):0.04890087130817900862):0.02941171520419906885	((CASCA:0.00555846201044882509	CASBE:0.00587614989060546763):0.03045906041750803817	(DRONO2:0.00239783158150519687	DRONO:0.00000240397992693324):0.04661980248693523010):0.02941171520419906885);
((((APTMA:0.00105848853885859230	APTMA2:0.00054753680274882038):0.01808577306882653765	(APTOW:0.01232928225822865244	APTHA:0.01034817774336121987):0.02110247798530590774):0.09183780142691112813	((((n3757:0.00000240397992693324	AEPHI:0.00000240397992693324):0.00570876047909527843	((n3011:0.00026032634056168851	(n2998:0.00180512971942198720	n2997:0.00000240397992693324):0.00000240397992693324):0.00079664864102259650	n2987:0.00147714366671944874):0.00293387060134016548):0.00266938092204786325	(n3258:0.00175946710045960528	(((n1666:0.00000240397992693324	((n3222:0.00240802767605583379	n3025:0.00098387817079565484):0.00000240397992693324	n3024:0.00078522850852564424):0.00000240397992693324):0.00000240397992693324	((n08AEP07:0.00000240397992693324	n3220:0.00053325560528770988):0.00000240397992693324	(n2986:0.00106263400470914108	(n3219:0.00334968765476252725	n1665:0.00081103244692209259):0.00079059060693570642):0.00000240397992693324):0.00052198517925331942):0.00000240397992693324	(n3026:0.00000240397992693324	n07AEP05:0.00105730849955566059):0.00078462351029013320):0.00089495166157854222):0.00155724534159059442):0.03961447582743671952	(n2988:0.00008394205662979339	(n3004:0.00000240397992693324	((n07AEP08:0.00408806354665649553	((n3221:0.00151384594723824551	MULAG:0.00449688357681075988):0.00163415312489878614	(n07AEP06:0.00052635624160793804	(n2990:0.00053661193006941795	n2973:0.00026004235815439800):0.00000240397992693324):0.00000240397992693324):0.00000240397992693324):0.00078227539267417077	n2980:0.00254922168134067827):0.00000240397992693324):0.00666961643298101103):0.03524368104992522954):0.05097400404651513534):0.02917774082825098231	((CASCA:0.00538637483403902467	CASBE:0.00847380073942843350):0.03397340045653636509	(DRONO:0.00000240397992693324	DRONO2:0.00099268055471574894):0.04755398012622489429):0.02917774082825098231);
((((APTMA:0.00088631661195218354	APTMA2:0.00000240397992693324):0.01844916961349791010	(APTOW:0.00784442437914834381	APTHA:0.00930574676232842797):0.01516950205717321025):0.07887770863712095792	((((n3757:0.00000240397992693324	AEPHI:0.00000240397992693324):0.00270190034091110374	((n3011:0.00026511568321842233	(n2997:0.00000240397992693324	n2987:0.00239013118598514936):0.00000240397992693324):0.00000240397992693324	n2998:0.00149857511341368170):0.00464502840460936407):0.00187009574893910301	((n1666:0.00026485245751087672	((n3222:0.00000240397992693324	n3025:0.00050651208162791025):0.00173047229634515441	n3024:0.00052997990831976378):0.00000240397992693324):0.00000240397992693324	((n3258:0.00177292893380304314	((n08AEP07:0.00000240397992693324	n3220:0.00081248757980088577):0.00000240397992693324	(n2986:0.00053712892500748022	(n3219:0.00126252474617896270	n1665:0.00122436394103654644):0.00039899022457892691):0.00000240397992693324):0.00105999761079855564):0.00000240397992693324	(n3026:0.00000240397992693324	n07AEP05:0.00053517627911182680):0.00106304155991024992):0.00079699135432112478):0.00000240397992693324):0.03406776106740913579	(n2988:0.00053494382637369047	(n2980:0.00129065335272599739	((n07AEP08:0.00658172347439430361	n3004:0.00000240397992693324):0.00000240397992693324	((n3221:0.00036618688353571302	MULAG:0.00299457237407272248):0.00049512699651017649	(n07AEP06:0.00053736606239239578	(n2990:0.00027077644681467128	n2973:0.00000240397992693324):0.00000240397992693324):0.00000240397992693324):0.00000240397992693324):0.00000240397992693324):0.00354263649270656397):0.03327797967718899158):0.04814602433404943649):0.03566407588105161008	((CASCA:0.00635156047778332074	CASBE:0.00793035920624858386):0.03171449424424423180	(DRONO:0.00022971011069394974	DRONO2:0.00038289865666272003):0.04670453335799494565):0.03566407588105161008);
((((APTMA:0.00124397311985040239	APTMA2:0.00103993214235848712):0.01639781548026669755	(APTOW:0.01199762372475113824	APTHA:0.01220215305074424418):0.02119964208619376511):0.09457634200914054323	((((n3757:0.00000240397992693324	AEPHI:0.00000240397992693324):0.00459184586968719097	((n3011:0.00000240397992693324	(n2997:0.00000240397992693324	n2987:0.00113672470194564005):0.00000240397992693324):0.00000240397992693324	n2998:0.00086524565024246648):0.00185305138596736059):0.00225549032053480071	((n1666:0.00000240397992693324	((n3222:0.00180007178749503694	n3025:0.00051831800748673913):0.00000240397992693324	n3024:0.00131715149166244418):0.00000240397992693324):0.00000240397992693324	((n3258:0.00410916601830631223	((n08AEP07:0.00000240397992693324	n3220:0.00053578476928131907):0.00000240397992693324	((n2986:0.00052927223602233168	n3219:0.00082682416706124785):0.00000265221374680194	n1665:0.00133574522442622278):0.00000240397992693324):0.00026236988977872209):0.00000240397992693324	(n3026:0.00000240397992693324	n07AEP05:0.00159750309296198697):0.00026276833656544183):0.00026251444209444123):0.00095753361741588079):0.03797019145422566438	(n2988:0.00145868756623826370	(n2980:0.00062973012341229991	((n07AEP08:0.00607224076500014788	n3004:0.00000240397992693324):0.00000240397992693324	((n3221:0.00186513959764577730	MULAG:0.00363560788253660099):0.00068281889408623709	(n2973:0.00053141324849788568	(n07AEP06:0.00080703066785114258	n2990:0.00054469815991708981):0.00000240397992693324):0.00000240397992693324):0.00000240397992693324):0.00000240397992693324):0.00349826799641739846):0.04447642531492161655):0.05299686570316501644):0.02937842270059058680	((CASCA:0.00868904853084114838	CASBE:0.00794772230138738635):0.03653757995759945865	(DRONO:0.00154014966460283326	DRONO2:0.00065732271428176937):0.03631100497373345587):0.02937842270059058680);
((((APTMA:0.00102463294530784257	APTMA2:0.00060855547075964773):0.01605917034989972486	(APTOW:0.01188506862749511526	APTHA:0.01244708406683021386):0.02516557360944626440):0.09696233718988077344	((((n3757:0.00000240397992693324	AEPHI:0.00000240397992693324):0.00440107855420277753	((n3011:0.00000240397992693324	(n2997:0.00000240397992693324	n2987:0.00089813707848897045):0.00000240397992693324):0.00000240397992693324	n2998:0.00090058582839214576):0.00354434263393644611):0.00387516674535495764	((n1666:0.00000240397992693324	((n3222:0.00085214101516404379	n3025:0.00052761447091370108):0.00123346821459175641	n3024:0.00026575850746089020):0.00000240397992693324):0.00000240397992693324	((n3258:0.00243331380215803996	((n08AEP07:0.00000240397992693324	n3220:0.00027047297860302225):0.00000240397992693324	((n2986:0.00080515662594194152	n3219:0.00259129511162670308):0.00000240397992693324	n1665:0.00027125855538701060):0.00000240397992693324):0.00106384553376932573):0.00000240397992693324	(n3026:0.00000240397992693324	n07AEP05:0.00107389146302641842):0.00133728245351445274):0.00026611023088877659):0.00079991437070224449):0.05018970601519788521	(n2988:0.00044791548752379326	(n2980:0.00230345676813653978	((n07AEP08:0.00967444953663268783	n3004:0.00000240397992693324):0.00000240397992693324	((n3221:0.00231275485580546445	MULAG:0.00367293338662488334):0.00178421358959203252	(n2973:0.00000240397992693324	(n07AEP06:0.00026974657978002582	n2990:0.00081668675010814016):0.00000240397992693324):0.00000240397992693324):0.00053579517944719586):0.00000240397992693324):0.00391970442291371315):0.02971422241937448153):0.05168656566839401750):0.02807254663629736580	((CASCA:0.01130245465642838384	CASBE:0.00709657581184621345):0.02863031811869268944	(DRONO:0.00032731057633719583	DRONO2:0.00061739911330353065):0.05103919634805826472):0.02807254663629736580);
((((APTMA:0.00121486316509880621	APTMA2:0.00098254482526586358):0.01760694154453204194	(APTOW:0.00944339407288021827	APTHA:0.00440325138294529392):0.01796449432509710994):0.07846198844399310257	((((n3757:0.00000240397992693324	AEPHI:0.00000240397992693324):0.00550613423304801772	((n3011:0.00052080132749305751	(n2997:0.00000240397992693324	n2987:0.00146170220746823145):0.00000240397992693324):0.00000240397992693324	n2998:0.00000240397992693324):0.00308039287888054771):0.00131748702532927557	(((n08AEP07:0.00000240397992693324	n3220:0.00080544312250771326):0.00000240397992693324	(n2986:0.00026317061339867378	(n3219:0.00083196900484637396	n1665:0.00000995935335013230):0.00025595159003180768):0.00000240397992693324):0.00094083397048287708	((n3026:0.00000240397992693324	(n07AEP05:0.00026192603235824716	n3258:0.00291977899393299238):0.00000240397992693324):0.00000240397992693324	(n1666:0.00025984696440533862	((n3222:0.00088745117575274920	n3025:0.00097073766938861263):0.00000240397992693324	n3024:0.00104199839647885597):0.00000240397992693324):0.00000240397992693324):0.00036280975274667642):0.00162005454555693004):0.04004002591923992715	(n2988:0.00026256548607809176	(n2980:0.00247339997784137237	((n07AEP08:0.00729766506965987341	n3004:0.00000240397992693324):0.00000240397992693324	((n3221:0.00153271185333152911	MULAG:0.00386021311442283702):0.00167334454840466608	(n2973:0.00051693245846045569	(n07AEP06:0.00026008311470065363	n2990:0.00079358388831670952):0.00000240397992693324):0.00000240397992693324):0.00025835537648008868):0.00000240397992693324):0.00507597391674145196):0.03971014048198494295):0.04363848074290129636):0.02767360779397055881	((CASCA:0.00806596019690669457	CASBE:0.00395609666581908312):0.01464782087833314296	(DRONO:0.00051064288872237288	DRONO2:0.00136153631501031015):0.04912241300319359488):0.02767360779397055881);
((((APTMA:0.00083856764448329217	APTMA2:0.00008603709998176004):0.01539757863196943195	(APTOW:0.00886765775078860591	APTHA:0.01216548194306566605):0.01787713931341393739):0.10182742457662434521	((((n3757:0.00000240397992693324	AEPHI:0.00000240397992693324):0.00302368298305575852	((n3011:0.00000240397992693324	(n2997:0.00000240397992693324	n2987:0.00146588773627491400):0.00000240397992693324):0.00000240397992693324	n2998:0.00118676856045229389):0.00098060370834024912):0.00432178845293722767	(((((n08AEP07:0.00000240397992693324	n3220:0.00160592263607053551):0.00000240397992693324	(n2986:0.00079487706191957021	(n3219:0.00165375940544695973	n1665:0.00053415116359541376):0.00000240397992693324):0.00000240397992693324):0.00052451766853465771	(n3026:0.00000240397992693324	n07AEP05:0.00053026705696857868):0.00052447032134840098):0.00000240397992693324	n3258:0.00349716980939123725):0.00026197786383575048	(n1666:0.00026210742586724075	((n3222:0.00000240397992693324	n3025:0.00050145834600362677):0.00086618076173578754	n3024:0.00105090270654563042):0.00000240397992693324):0.00000240397992693324):0.00255878973293311753):0.03227846088404076608	(n2988:0.00071011441033450647	(n2980:0.00215614546226840752	((n07AEP08:0.00800900079539906828	n3004:0.00000240397992693324):0.00000240397992693324	((n3221:0.00144785485956619854	MULAG:0.00394719492203780050):0.00000240397992693324	(n2973:0.00025923189114052846	(n07AEP06:0.00000240397992693324	n2990:0.00026513414848147509):0.00000240397992693324):0.00000240397992693324):0.00000240397992693324):0.00000240397992693324):0.00492904432721362040):0.03724239734346634911):0.04863065748075448558):0.02575549085229665580	((CASCA:0.01053043529965132750	CASBE:0.00757476179405186436):0.03027660467598139102	(DRONO:0.00035846475046615695	DRONO2:0.00160436519578942304):0.03611817803144403566):0.02575549085229665580);
((((APTMA:0.00112111386957637984	APTMA2:0.00118524157454637387):0.01194793132676170294	(APTOW:0.01016535880758426616	APTHA:0.00883744757349215655):0.02506520076163605212):0.09839145600836081418	((n08AEP07:0.00000240397992693324	((n3220:0.00056454278045496911	(n2986:0.00083797042889366023	(n3219:0.00131385489510691560	n1665:0.00071039839273875655):0.00070432172766797540):0.00000240397992693324):0.00000240397992693324	((((n1666:0.00000240397992693324	((n3025:0.00106120294582002627	n3222:0.00222470574018090788):0.00000240397992693324	n3024:0.00055368813456729642):0.00000240397992693324):0.00000240397992693324	((n3757:0.00000240397992693324	AEPHI:0.00000240397992693324):0.00340925596579728625	((n2987:0.00093647228055614910	(n3011:0.00000240397992693324	n2997:0.00000240397992693324):0.00000240397992693324):0.00000240397992693324	n2998:0.00188125137914276690):0.00425443449680528579):0.00539894950880013061):0.00027652230984637113	(n3026:0.00000240397992693324	n07AEP05:0.00195757682241059399):0.00055459794503133421):0.00000240397992693324	n3258:0.00376085593931458967):0.00110683800664944073):0.00000240397992693324):0.04126484245585531480	(n2988:0.00200231855352672088	(n2980:0.00411389644554244639	(n3004:0.00000240397992693324	(((n3221:0.00280479972026904684	MULAG:0.00409237138084647331):0.00180189367511756791	(n2973:0.00027466558890074783	(n07AEP06:0.00055559297822271457	n2990:0.00000240397992693324):0.00000240397992693324):0.00000240397992693324):0.00000240397992693324	n07AEP08:0.00376089798211163423):0.00055014799809907731):0.00000240397992693324):0.00362318221770631561):0.04688629949547385573):0.04572051463100047786):0.03654920526667630731	((CASCA:0.01388453056597628056	CASBE:0.00556142163931686376):0.03623607578639984061	(DRONO:0.00034449714885084032	DRONO2:0.00067349010056047326):0.05474725016992231658):0.03654920526667630731);
((((APTMA:0.00134112144109631531	APTMA2:0.00165434588956779398):0.01794803640795638797	(APTOW:0.01093537152049623394	APTHA:0.01091066279117736473):0.01642129146708637064):0.08974263523907426154	((((n3757:0.00000240397992693324	AEPHI:0.00000240397992693324):0.00456598589737508900	((n3011:0.00000240397992693324	(n2997:0.00000240397992693324	n2987:0.00122914716245912090):0.00000240397992693324):0.00000240397992693324	n2998:0.00123110634353418118):0.00262308168087313628):0.00124878737694995336	((((n08AEP07:0.00000240397992693324	n3220:0.00027673585063935346):0.00000240397992693324	(n2986:0.00054720096532408376	(n3219:0.00043217272293381582	n1665:0.00027722291674385459):0.00000240397992693324):0.00000240397992693324):0.00068354943109793142	((n1666:0.00026919342085498751	((n3025:0.00049183503273426315	n3222:0.00117437039904994857):0.00099682924216772648	n3024:0.00053935479966938521):0.00000240397992693324):0.00000240397992693324	(n3026:0.00000240397992693324	n07AEP05:0.00081207969720581907):0.00135073207135980923):0.00066703095611129256):0.00040370260539637271	n3258:0.00211324851008957764):0.00082980265970869450):0.03621437621445406513	(n2988:0.00000240397992693324	(n2980:0.00418396098396919217	(((n3221:0.00192197667599913898	MULAG:0.00359374690755063239):0.00077510241601575478	(n2973:0.00026907089215733244	(n07AEP06:0.00027149488971715564	n2990:0.00027731888544710803):0.00000240397992693324):0.00000240397992693324):0.00000240397992693324	(n07AEP08:0.00747764284591641119	n3004:0.00000240397992693324):0.00000240397992693324):0.00000240397992693324):0.00304145718158674912):0.04307883642499966276):0.05008640159747859699):0.02785921069602014313	((CASCA:0.00978675250452019745	CASBE:0.00686827772078547807):0.03349915304021833240	(DRONO:0.00063109179245207430	DRONO2:0.00000240397992693324):0.03455189487997385733):0.02785921069602014313);
((((APTMA:0.00019628115156651390	APTMA2:0.00255941629982436381):0.01947649013869344817	(APTOW:0.00810702605635501769	APTHA:0.00898442512845156437):0.02052219047273311919):0.08686757524793350949	((((n3757:0.00000240397992693324	AEPHI:0.00000240397992693324):0.00450981759507905738	((n3011:0.00026391780875141411	(n2997:0.00000240397992693324	n2987:0.00118285128131310493):0.00000240397992693324):0.00000240397992693324	n2998:0.00182020479777415638):0.00339142879195377138):0.00390844405285409400	(((n08AEP07:0.00000240397992693324	n3220:0.00108719437484157172):0.00000240397992693324	(n2986:0.00053241481832365877	(n3219:0.00169039775433679719	n1665:0.00000240397992693324):0.00027044670357373636):0.00000240397992693324):0.00067559999005819464	((n3258:0.00208867488152400353	(n3025:0.00101797859474704556	n3222:0.00202706440739839483):0.00095907421875666651):0.00082844055112819696	((n3024:0.00079407822569797174	n1666:0.00000240397992693324):0.00000240397992693324	(n3026:0.00000240397992693324	n07AEP05:0.00106816658437343588):0.00105960134961790675):0.00000240397992693324):0.00011486995796113200):0.00071148898132494570):0.03887272529041010949	(n2988:0.00213144183751838622	(n2980:0.00388303644224146510	(((n3221:0.00313560009009856630	MULAG:0.00506129411060262865):0.00091295445675762792	(n2973:0.00000240397992693324	(n07AEP06:0.00026910088807960989	n2990:0.00081817764054277931):0.00000240397992693324):0.00000240397992693324):0.00026581109331784734	(n07AEP08:0.00503686772103922355	n3004:0.00000240397992693324):0.00000240397992693324):0.00000240397992693324):0.00335233892544355453):0.03809900694611737665):0.04331037490038520954):0.02867917912946741504	((CASCA:0.00784968694729661597	CASBE:0.00852048384453562777):0.02547713534669176702	(DRONO:0.00000240397992693324	DRONO2:0.00063249541266007328):0.05033878115559896338):0.02867917912946741504);
((((APTMA:0.00166700911168658436	APTMA2:0.00101632803109945021):0.02312732700699060909	(APTOW:0.01102173378662221238	APTHA:0.01236885157229933654):0.01942039302173049695):0.08702122088177015324	((((n3757:0.00000240397992693324	AEPHI:0.00000240397992693324):0.00464897008552565133	((n3011:0.00026263950791479822	(n2997:0.00000240397992693324	n2987:0.00059494159521355811):0.00000240397992693324):0.00000240397992693324	n2998:0.00241244450998325324):0.00351417486613715994):0.00102699456111580707	(((n3025:0.00000240397992693324	n3222:0.00371894174743432311):0.00058096468335317537	(n1666:0.00026274656628287645	n3024:0.00000240397992693324):0.00000240397992693324):0.00000240397992693324	((n3026:0.00000240397992693324	n07AEP05:0.00132718028472799689):0.00105785160059066407	(n3220:0.00054068168647076022	((n2986:0.00053371518886989231	(n3219:0.00172384323802674379	n1665:0.00027189309336898913):0.00000240397992693324):0.00000240397992693324	(n3258:0.00324372997408168802	n08AEP07:0.00000240397992693324):0.00000240397992693324):0.00012828447656456886):0.00013095099020836077):0.00052895074724665261):0.00306264981373512504):0.03930533400641016140	(n2988:0.00073825592539785226	(n2980:0.00283110176615355893	(((n3221:0.00223260700676676267	MULAG:0.00247284661373082084):0.00097224551626270105	(n2973:0.00000240397992693324	(n07AEP06:0.00105728728458282764	n2990:0.00027038069453619773):0.00000240397992693324):0.00000240397992693324):0.00052446731356210448	(n07AEP08:0.00711689511245807045	n3004:0.00000240397992693324):0.00000240397992693324):0.00000240397992693324):0.00381898487523916162):0.03802498364624540966):0.05304582291012418377):0.03257010859381844620	((CASCA:0.01067874481222634390	CASBE:0.00689737354834953163):0.02745844741536533282	(DRONO:0.00062337641543202930	DRONO2:0.00030382656446988255):0.04610130958336810386):0.03257010859381844620);
((((((((n3221:0.00192008614007397617	MULAG:0.00391783832715406500):0.00151680182647685648	((n2973:0.00026692849911421864	n2990:0.00000240397992693324):0.00000240397992693324	n07AEP06:0.00108129792272439163):0.00000240397992693324):0.00026700677216456311	(n3004:0.00000240397992693324	n07AEP08:0.00827787734886458425):0.00000240397992693324):0.00000240397992693324	n2980:0.00166278182800973554):0.00358338518941017431	n2988:0.00051739344594885336):0.03716176150077805940	(((n3222:0.00215140504935145511	n3025:0.00108575439306320782):0.00065168298641661235	(n3024:0.00026641376399618995	(n1666:0.00026631365304196394	(((n07AEP05:0.00026843441049349338	n3026:0.00000240397992693324):0.00106820514486720571	((n2986:0.00054173404134862568	(n3219:0.00255598560954202123	n1665:0.00000240397992693324):0.00054602361712724392):0.00000240397992693324	(n3220:0.00082363275890413054	n08AEP07:0.00000240397992693324):0.00000240397992693324):0.00187138607456001013):0.00000240397992693324	n3258:0.00271496565296558195):0.00026666342027291791):0.00000240397992693324):0.00000240397992693324):0.00144812390093308264	((n3757:0.00000240397992693324	AEPHI:0.00000240397992693324):0.00530199625073750781	(n2998:0.00185450720524570675	(n2987:0.00214226154554470870	(n3011:0.00107575515381936530	n2997:0.00000240397992693324):0.00000240397992693324):0.00000240397992693324):0.00527457761336582679):0.00530696762684651664):0.03965513660861962747):0.04547585937999425870	((APTOW:0.00774505082801473909	APTHA:0.00970944426590548623):0.02491954047539061620	(APTMA2:0.00107834449406106871	APTMA:0.00156802642357188105):0.01334531094853556345):0.07850007123663381436):0.03320126541783349761	((CASCA:0.00744205186200567852	CASBE:0.00600990010524278615):0.02383779397094987901	(DRONO2:0.00030255415492208424	DRONO:0.00033602447423120908):0.04701283399737533897):0.03320126541783349761);
((((APTHA:0.01026466711211628142	APTOW:0.01349397712801374619):0.02086625114688201929	(APTMA2:0.00097254776744624505	APTMA:0.00191322918929783784):0.01699694067909447021):0.08959546313804575557	((((((n2990:0.00054894040430823504	n2973:0.00080045602982586894):0.00000240397992693324	(n07AEP06:0.00053884727872426010	(n3221:0.00156413527344251855	MULAG:0.00243998865983334132):0.00242270527586164715):0.00000240397992693324):0.00026636006904618770	(n3004:0.00000240397992693324	n07AEP08:0.00573642188684064629):0.00000240397992693324):0.00000240397992693324	n2980:0.00427541037519138696):0.00329356147820383631	n2988:0.00000240397992693324):0.03740292792542500994	(((n1666:0.00000240397992693324	(((n3026:0.00000240397992693324	n07AEP05:0.00135440114083129831):0.00080617000491106975	(((n3219:0.00169070688622708471	n1665:0.00054231504223339715):0.00000240397992693324	(n3220:0.00000240397992693324	n2986:0.00053985473852109149):0.00000240397992693324):0.00000240397992693324	(n08AEP07:0.00000240397992693324	n3258:0.00327293445038156095):0.00000240397992693324):0.00026685558383949664):0.00026887539690860957	n3024:0.00053649009103846803):0.00000240397992693324):0.00000240397992693324	(n3222:0.00179755747010714264	n3025:0.00254216466528809889):0.00000240397992693324):0.00314626916177669028	((n3757:0.00000240397992693324	AEPHI:0.00000240397992693324):0.00322783590725017177	(n2998:0.00182994746107666357	(n3011:0.00026783393018352231	(n2997:0.00000240397992693324	n2987:0.00177722817511123329):0.00000240397992693324):0.00000240397992693324):0.00365204279670281427):0.00074559542715881845):0.04169266492532795743):0.05498853685860786294):0.02675007578811328113	((CASCA:0.00811420388053539846	CASBE:0.00611725741764664564):0.02314653630027315931	(DRONO2:0.00024674700497059069	DRONO:0.00163128867748869671):0.04211847619277201554):0.02675007578811328113);
(((((((((n07AEP06:0.00026407341010542350	n2990:0.00000240397992693324):0.00000240397992693324	n2973:0.00000240397992693324):0.00000240397992693324	(n3221:0.00299116227988326360	MULAG:0.00273437576531720310):0.00098825604947992847):0.00052541697159749095	(n07AEP08:0.00866571607708317530	n3004:0.00000240397992693324):0.00000240397992693324):0.00000240397992693324	n2980:0.00249867531449935723):0.00266543939801184085	n2988:0.00053535249814995456):0.03685900020316161541	(((n1666:0.00000240397992693324	(n3024:0.00131450323606312289	(n3222:0.00050957505457989644	n3025:0.00049655340751666283):0.00096362122063915908):0.00000240397992693324):0.00000240397992693324	((n3258:0.00207972771876819467	((n3220:0.00134335020685032104	n08AEP07:0.00000240397992693324):0.00000240397992693324	(n2986:0.00078957898310791808	(n3219:0.00167437548597364010	n1665:0.00000240397992693324):0.00053814450795693081):0.00000240397992693324):0.00130968699981501616):0.00000240397992693324	(n3026:0.00000240397992693324	n07AEP05:0.00079441091710211924):0.00131598232345406393):0.00026290251895722791):0.00221671797759145570	((n3757:0.00000240397992693324	AEPHI:0.00000240397992693324):0.00524746748903630149	(n2998:0.00059682884932570654	(n3011:0.00026216064251311790	(n2997:0.00000240397992693324	n2987:0.00148126548867103533):0.00000240397992693324):0.00000240397992693324):0.00484667460826183026):0.00323670447329174561):0.03947918646393219072):0.04833084067082544372	((APTOW:0.00886569964026633767	APTHA:0.00783411130539587650):0.01539880048609105698	(APTMA2:0.00075420355628742026	APTMA:0.00175618641458442893):0.01821612999197978061):0.07140586799262459150):0.02894533624351744786	((CASCA:0.00883693612988841609	CASBE:0.00588083248337562502):0.03575392246245200079	(DRONO2:0.00104379277756172137	DRONO:0.00153182956446612029):0.03260595059285893715):0.02894533624351744786);
(((((n3757:0.00000240397992693324	AEPHI:0.00000240397992693324):0.00347163049396420186	((n2998:0.00087404615523417747	(n3011:0.00000240397992693324	(n2997:0.00000240397992693324	n2987:0.00145492422366946188):0.00000240397992693324):0.00000240397992693324):0.00289861296375698834	((n3026:0.00000240397992693324	(n3258:0.00346763589791113146	n07AEP05:0.00103940862522369738):0.00000240397992693324):0.00025596388466558124	((n1666:0.00051292700170068174	(n3024:0.00051389407283961670	(n3222:0.00275773731838647182	n3025:0.00047321776671615476):0.00080319976673866333):0.00000240397992693324):0.00000240397992693324	((n3220:0.00131990749968443027	n08AEP07:0.00000240397992693324):0.00000240397992693324	(n2986:0.00025757531937322514	(n3219:0.00000240397992693324	n1665:0.00087802509898551255):0.00043833260000341576):0.00000240397992693324):0.00025620157166837655):0.00000240397992693324):0.00363692515310479626):0.00105098121197446802):0.04209499738937495794	(n2988:0.00208526771210715885	((n3004:0.00000240397992693324	(n07AEP08:0.00641072222982871486	((n3221:0.00144748326030580236	MULAG:0.00138456141510456712):0.00275248312910205111	(n2973:0.00000240397992693324	(n2990:0.00078579633102373204	n07AEP06:0.00077106437479002618):0.00000240397992693324):0.00000240397992693324):0.00000240397992693324):0.00102266307665235638):0.00000240397992693324	n2980:0.00214550519902881017):0.00429815273321991227):0.04665887079988608604):0.03749479137846165044	((APTOW:0.00994815288402286016	APTHA:0.01101955724004177739):0.01705314606021925833	(APTMA2:0.00166425811905613306	APTMA:0.00026196207485322634):0.03144631281227416864):0.10225984406411106620):0.03325404532426974591	((CASCA:0.01269329067078956222	CASBE:0.00585831528981091074):0.02726776033795743834	(DRONO2:0.00120903710997502306	DRONO:0.00001882892151344140):0.05850429789730775959):0.03325404532426974591);
((((((n3757:0.00000240397992693324	AEPHI:0.00000240397992693324):0.00506984080685074761	(n2998:0.00029330161424841991	(n3011:0.00025784284456193638	(n2997:0.00000240397992693324	n2987:0.00262023989505753450):0.00000240397992693324):0.00000240397992693324):0.00235424716215856767):0.00159005139457345191	(((((n3220:0.00131972593617486864	n08AEP07:0.00000240397992693324):0.00000240397992693324	(n2986:0.00157228116233927486	(n3219:0.00085534693657488036	n1665:0.00026247797835272018):0.00052270006218240665):0.00000240397992693324):0.00077382999360880804	(n1666:0.00000240397992693324	(n3024:0.00129508855577773851	(n3222:0.00053133511272907897	n3025:0.00000240397992693324):0.00150509258930021038):0.00000240397992693324):0.00000240397992693324):0.00000240397992693324	(n3026:0.00000240397992693324	n07AEP05:0.00052304746316318414):0.00051613169534114455):0.00051153454269457928	n3258:0.00172935064816580092):0.00133832797125421751):0.03510285229576681765	(n2988:0.00074079400184147383	((((n3221:0.00146749182818377007	MULAG:0.00290226744584080225):0.00177064977652226620	((n2990:0.00104759071256980236	n07AEP06:0.00025760342283703944):0.00000240397992693324	n2973:0.00000240397992693324):0.00000240397992693324):0.00076528664476864831	(n3004:0.00000240397992693324	n07AEP08:0.00819469273439442022):0.00000240397992693324):0.00000240397992693324	n2980:0.00279573278290765016):0.00344965367681957305):0.04515115662707338412):0.05113584586243481028	((APTOW:0.00884076334385923424	APTHA:0.01099533597037619798):0.01682695045448154639	(APTMA2:0.00169826095713438764	APTMA:0.00028343013536591443):0.01865828423831810551):0.08600375911266638917):0.02855411591663225765	((CASCA:0.00622762476142803452	CASBE:0.01186313988103641567):0.02716981306797707288	(DRONO2:0.00073725915346425995	DRONO:0.00047228990079991511):0.04224077045786319567):0.02855411591663225765);
((((((n3757:0.00000240397992693324	AEPHI:0.00000240397992693324):0.00440120462409913319	(n2998:0.00060248783170414129	(n3011:0.00053944178135169752	(n2997:0.00000240397992693324	n2987:0.00270620146371454645):0.00000240397992693324):0.00000240397992693324):0.00251900126740989966):0.00139012278591600668	((n1666:0.00000240397992693324	(n3024:0.00107665143099421956	(n3222:0.00045816677156159687	n3025:0.00000240397992693324):0.00044261594178889670):0.00000240397992693324):0.00000240397992693324	((n3026:0.00000240397992693324	n07AEP05:0.00108361691313975926):0.00053706873785511460	(n3258:0.00243337996078075904	((n3220:0.00027543577424907298	n08AEP07:0.00000240397992693324):0.00000240397992693324	(n2986:0.00108901252940938730	(n3219:0.00125769428097548654	n1665:0.00055881327598001664):0.00027412476043746646):0.00000240397992693324):0.00026818369800002200):0.00000240397992693324):0.00026829472353965585):0.00473965579299991547):0.04008689758064531289	(n2988:0.00106896656862558105	((((n3221:0.00193890580246266673	MULAG:0.00380368747728260150):0.00030191642589189602	((n2990:0.00055149804047228599	n07AEP06:0.00109236647425751628):0.00000240397992693324	n2973:0.00026982830922191311):0.00000240397992693324):0.00026981286053962591	(n3004:0.00000240397992693324	n07AEP08:0.00556707054058706418):0.00000240397992693324):0.00000240397992693324	n2980:0.00198032955736262770):0.00392691976075414811):0.04008268765573005932):0.05775260792448820568	((APTOW:0.00943014417234307699	APTHA:0.01300297617130490024):0.01946105982168958373	(APTMA2:0.00046765764569068274	APTMA:0.00300569317319453405):0.01680272856090704939):0.08912803271204014499):0.03023656401352356471	((CASCA:0.00328238238123401216	CASBE:0.00570192493842870511):0.02726287911634438579	(DRONO2:0.00024275153797018495	DRONO:0.00163818914374309096):0.04021144542379807146):0.03023656401352356471);
((((((n3757:0.00000240397992693324	AEPHI:0.00000240397992693324):0.00473403439444177593	(n2998:0.00122426157835465424	(n3011:0.00026887274674162900	(n2997:0.00000240397992693324	n2987:0.00121841013949899966):0.00000240397992693324):0.00000240397992693324):0.00301292729868685378):0.00220951444821006161	(((n3222:0.00185904242886401221	n3025:0.00101148557702251669):0.00000240397992693324	(n1666:0.00026882229029756653	n3024:0.00189289697734940673):0.00000240397992693324):0.00000240397992693324	((n3026:0.00000240397992693324	n07AEP05:0.00108750532668226707):0.00108028870908533038	(n3220:0.00000240397992693324	((n2986:0.00081527779322568294	(n3219:0.00125376133542796182	n1665:0.00055078494285621467):0.00000240397992693324):0.00000240397992693324	(n08AEP07:0.00000240397992693324	n3258:0.00305349560757773707):0.00000240397992693324):0.00000240397992693324):0.00053579306786452933):0.00053987722162152736):0.00084607099846702985):0.03180276605108511151	(n2988:0.00023922897744500595	((((n3221:0.00074880440237063068	MULAG:0.00391029114615402875):0.00129779079328643313	((n2990:0.00027699227309449254	n07AEP06:0.00000240397992693324):0.00000240397992693324	n2973:0.00000240397992693324):0.00000240397992693324):0.00000240397992693324	(n3004:0.00000240397992693324	n07AEP08:0.00771497298642347291):0.00000240397992693324):0.00000240397992693324	n2980:0.00130688384346909427):0.00305092503987413515):0.04801065856124424325):0.03369243092139970891	((APTOW:0.01002137221849825482	APTHA:0.01395284563015688865):0.01440918418611956443	(APTMA2:0.00071109386948056848	APTMA:0.00185385804073835898):0.02231220600820757807):0.09861184902752725967):0.03548014439180119384	((CASCA:0.00578910907615739958	CASBE:0.00917950810568447621):0.03076640005658662358	(DRONO2:0.00098402073248153089	DRONO:0.00066073908074920434):0.04404839855932925208):0.03548014439180119384);
((((((n3757:0.00000240397992693324	AEPHI:0.00000240397992693324):0.00386969092630516610	(n3011:0.00000240397992693324	((n2997:0.00000240397992693324	n2987:0.00090124180991127455):0.00000240397992693324	n2998:0.00091358124278384674):0.00053597953150995748):0.00299951339633930478):0.00239719173120103409	(((n3222:0.00273142035403233733	n3025:0.00000240397992693324):0.00037044445097309106	(n1666:0.00000240397992693324	n3024:0.00187623909854079556):0.00000240397992693324):0.00000240397992693324	((n3258:0.00149468348076698147	((n08AEP07:0.00000240397992693324	n3220:0.00054683421052466449):0.00000240397992693324	(n2986:0.00162251810159223927	(n3219:0.00130207751804341785	n1665:0.00000240397992693324):0.00082347279022508514):0.00000240397992693324):0.00079619098896701040):0.00000240397992693324	(n3026:0.00000240397992693324	n07AEP05:0.00054032276637903367):0.00080386556321458452):0.00080322399440021413):0.00258745091554803564):0.04924856948086061420	(n2988:0.00043139661616161166	(((n3221:0.00304045488426403976	(MULAG:0.00460777504272396991	((n2990:0.00081929381479992969	n07AEP06:0.00026909803796890846):0.00000240397992693324	n2973:0.00080146872662787273):0.00000240397992693324):0.00000240397992693324):0.00000240397992693324	(n3004:0.00000240397992693324	n07AEP08:0.00871232175485919282):0.00000240397992693324):0.00000240397992693324	n2980:0.00322674648263405334):0.00420501922074580092):0.03337435471855273311):0.04402116518584407029	((APTOW:0.00993687808947088698	APTHA:0.01140181815415203942):0.01802668686469777876	(APTMA2:0.00090247515739948301	APTMA:0.00205916035985502120):0.01997227907565931465):0.09820480540271114833):0.03160231610139331571	((CASCA:0.01066244439954296998	CASBE:0.00930139466044680591):0.02322049603675904045	(DRONO2:0.00000240397992693324	DRONO:0.00031363629891266042):0.05346802147131166777):0.03160231610139331571);
((((((n3757:0.00000240397992693324	AEPHI:0.00000240397992693324):0.00474913912525381978	(n2998:0.00057160166945451486	(n3011:0.00025677975575879171	(n2997:0.00000240397992693324	n2987:0.00084263074795563452):0.00000240397992693324):0.00000240397992693324):0.00344280060456180837):0.00076953296616481392	(((n3222:0.00139580551314643871	n3025:0.00099082501673160078):0.00032894138653238999	(n1666:0.00051389709331347449	n3024:0.00051419430200745967):0.00000240397992693324):0.00000240397992693324	((n3258:0.00141072923278219944	((n08AEP07:0.00000240397992693324	n3220:0.00078541867044410927):0.00000240397992693324	((n2986:0.00130441797334980699	n3219:0.00240654919386843824):0.00000240397992693324	n1665:0.00052203293014936201):0.00000240397992693324):0.00077093225969911779):0.00000240397992693324	(n3026:0.00000240397992693324	n07AEP05:0.00104260583192431941):0.00077202206224438708):0.00051377697560096598):0.00105641166140516560):0.03637383076127018861	(n2988:0.00000240397992693324	(((((n2990:0.00052984993877291692	n07AEP06:0.00051725548197311831):0.00000240397992693324	n2973:0.00000240397992693324):0.00000240397992693324	(n3221:0.00185850892886284627	MULAG:0.00493500352717097645):0.00222218110097634853):0.00025724747660708724	(n3004:0.00000240397992693324	n07AEP08:0.00917674195857890417):0.00000240397992693324):0.00000240397992693324	n2980:0.00314732157835720481):0.00552146085137849782):0.03865961303454831105):0.04906316107742883514	((APTOW:0.00650317508820175139	APTHA:0.00593252066524327989):0.02108679297761800048	(APTMA2:0.00144637310137513673	APTMA:0.00077064964088219897):0.01647813612062125690):0.08849355286341678561):0.02724672926962943414	((CASCA:0.00523785681174659002	CASBE:0.00727312873787319507):0.03050582755791428000	(DRONO2:0.00149130765381881580	DRONO:0.00065610960601613494):0.03661510439478687234):0.02724672926962943414);
((((((n3757:0.00000240397992693324	AEPHI:0.00000240397992693324):0.00631246764124575657	(n2998:0.00060157282602485787	(n3011:0.00000240397992693324	(n2997:0.00000240397992693324	n2987:0.00177624307739431822):0.00000240397992693324):0.00000240397992693324):0.00353211566484796981):0.00128130478740152423	((n1666:0.00000240397992693324	(n3024:0.00052786223911723224	(n3222:0.00183122021329900297	n3025:0.00000240397992693324):0.00000240397992693324):0.00000240397992693324):0.00000240397992693324	((((n3258:0.00454336765902456537	n08AEP07:0.00000240397992693324):0.00000240397992693324	n3220:0.00081090222948573007):0.00000240397992693324	((n2986:0.00079492226729486418	n3219:0.00084985985411115399):0.00000240397992693324	n1665:0.00135604297586958372):0.00000240397992693324):0.00052538329196554151	(n3026:0.00000240397992693324	n07AEP05:0.00026598050551100743):0.00052914346159341815):0.00079411577504880483):0.00000240397992693324):0.04558479579895503842	(n2988:0.00048542183655182487	(((((n2990:0.00000240397992693324	n07AEP06:0.00106367079153891131):0.00000240397992693324	n2973:0.00026299426473766610):0.00000240397992693324	(n3221:0.00264884906296261428	MULAG:0.00250170924988722156):0.00121968429174371617):0.00000240397992693324	(n3004:0.00000240397992693324	n07AEP08:0.00696256985719669041):0.00000240397992693324):0.00000240397992693324	n2980:0.00093534267494027525):0.00388761788192396734):0.03125389131962278549):0.04943693206316347039	((APTOW:0.01092460413633394856	APTHA:0.01024109023361377720):0.01267138204332483691	(APTMA2:0.00165377828616799496	APTMA:0.00067665922783067558):0.01537854410717487581):0.07542438074430521389):0.03013099718960033160	((CASCA:0.00644892051906538043	CASBE:0.00926441181335195020):0.03449625433376968947	(DRONO2:0.00038979776536904266	DRONO:0.00023307700721457103):0.04033915405624433070):0.03013099718960033160);
((((((n2998:0.00088479554470551969	((n2997:0.00000240397992693324	n2987:0.00116199946795107994):0.00000240397992693324	n3011:0.00026344387822539272):0.00000240397992693324):0.00350678264019378769	(AEPHI:0.00000240397992693324	n3757:0.00000240397992693324):0.00294798473973129733):0.00244427184359155515	((n3220:0.00107787181858282673	(((n3219:0.00000240397992693324	n1665:0.00040133049498659065):0.00040068660840680170	n2986:0.00053461756772391479):0.00000240397992693324	n08AEP07:0.00000240397992693324):0.00000240397992693324):0.00105025274653397071	(((n3024:0.00105432579066552182	((n3025:0.00049196060109290641	n3222:0.00000240397992693324):0.00115720768529661020	n1666:0.00026286156986233937):0.00000240397992693324):0.00000240397992693324	(n07AEP05:0.00079428113597659411	n3026:0.00000240397992693324):0.00131883087705765155):0.00000240397992693324	n3258:0.00207273761836356462):0.00000240397992693324):0.00078588063827763710):0.04761107175591011015	((((n07AEP08:0.00612743214381514592	n3004:0.00000240397992693324):0.00000240397992693324	((n2973:0.00000240397992693324	(n07AEP06:0.00026382446098833861	n2990:0.00081486525222872089):0.00000240397992693324):0.00000240397992693324	(MULAG:0.00307546927429044881	n3221:0.00269195938850910928):0.00199541567480429789):0.00000240397992693324):0.00000240397992693324	n2980:0.00126922963525482940):0.00482975592622808623	n2988:0.00142036321963499488):0.03829327286367380234):0.03840582487719621657	((APTMA:0.00037902302706551946	APTMA2:0.00151968557113812768):0.01385621973088602132	(APTOW:0.00856072535137913579	APTHA:0.01166852874298003259):0.02021313075871764009):0.08267873107262836696):0.02981805827479204127	((CASBE:0.00927330953924217216	CASCA:0.00630714217108616516):0.03247821246987537408	(DRONO:0.00057991949897900712	DRONO2:0.00063077945549090697):0.04268852011692904347):0.02981805827479204127);
((((((n2998:0.00090587770979112955	(n2987:0.00118219836977100112	(n3011:0.00000240397992693324	n2997:0.00000240397992693324):0.00000240397992693324):0.00000240397992693324):0.00185799448434953180	(AEPHI:0.00000240397992693324	n3757:0.00000240397992693324):0.00497335263867192210):0.00192348604707495946	((n3024:0.00241263180860080322	((n3025:0.00000240397992693324	n3222:0.00045849406137175972):0.00044120574934702824	n1666:0.00026603858192687839):0.00000240397992693324):0.00000240397992693324	(((n07AEP05:0.00107725041169411248	n3026:0.00000240397992693324):0.00079981815107173281	n3258:0.00209118273145401717):0.00000240397992693324	(((n3219:0.00127279311251577093	n1665:0.00027198697108232517):0.00000240397992693324	n2986:0.00053879191755771270):0.00000240397992693324	(n08AEP07:0.00000240397992693324	n3220:0.00000240397992693324):0.00000240397992693324):0.00079852056577221276):0.00026635862828580377):0.00196854053826306863):0.02988872223700032513	((((n07AEP08:0.00788336153811423045	n3004:0.00000240397992693324):0.00000240397992693324	((n2973:0.00053136305360016259	(n07AEP06:0.00080200445208524916	n2990:0.00000240397992693324):0.00000240397992693324):0.00000240397992693324	(MULAG:0.00304505383179157164	n3221:0.00304848035012928505):0.00072491260447498903):0.00000240397992693324):0.00000240397992693324	n2980:0.00286234044968611961):0.00300497652003449585	n2988:0.00000240397992693324):0.04161179332233862910):0.04132635829488100904	((APTMA:0.00251594158308338263	APTMA2:0.00153711319037234625):0.01066774856324519127	(APTOW:0.00785072790281860292	APTHA:0.00970529947203008746):0.02491728758430026072):0.07621413531043405576):0.02933688056917573006	((CASBE:0.00466534798550143591	CASCA:0.01233472566116569115):0.01997900031904930804	(DRONO:0.00055642752538519213	DRONO2:0.00100035674992185290):0.04771282971835419384):0.02933688056917573006);
((((((n2998:0.00146172577574264924	(n3011:0.00026116292514706161	(n2997:0.00000240397992693324	n2987:0.00202480643292958550):0.00000240397992693324):0.00000240397992693324):0.00296683349804681981	(AEPHI:0.00000240397992693324	n3757:0.00000240397992693324):0.00429819614191039989):0.00265688809522303827	(((((n3219:0.00123651100591666606	n1665:0.00026527514582527713):0.00000240397992693324	n2986:0.00026407762082080995):0.00000240397992693324	(n08AEP07:0.00000240397992693324	n3220:0.00080875404323576898):0.00000240397992693324):0.00078674152819235127	((n3024:0.00078736370642421016	((n3025:0.00097531722297214917	n3222:0.00149599919963301848):0.00000240397992693324	n1666:0.00026179140747405703):0.00000240397992693324):0.00000240397992693324	(n07AEP05:0.00026437076064946355	n3026:0.00000240397992693324):0.00078767814601843626):0.00000240397992693324):0.00025424918577108592	n3258:0.00320839673880899670):0.00142365434629351155):0.03608461850375006136	((((n07AEP08:0.00405034835898544256	n3004:0.00000240397992693324):0.00000240397992693324	((n2973:0.00000240397992693324	(n07AEP06:0.00026028096001669374	n2990:0.00052817565750645974):0.00000240397992693324):0.00000240397992693324	(MULAG:0.00383829172523850312	n3221:0.00109049502388684511):0.00036152913539748812):0.00025839649256911796):0.00000240397992693324	n2980:0.00124031717330730915):0.00519875166769323809	n2988:0.00102637900496283636):0.03949613139428592018):0.04520552065732109936	((APTMA:0.00227942971493389109	APTMA2:0.00051482551360043942):0.01717213761578161371	(APTOW:0.01066741671972804874	APTHA:0.00972963949542947001):0.01559809103556545826):0.09017905189657195175):0.02744896206010857820	((CASBE:0.00716230880205192145	CASCA:0.00867709389432580643):0.03484435503812027130	(DRONO:0.00031705592085989751	DRONO2:0.00029965933391868830):0.03368096074729112072):0.02744896206010857820);
((((((n2998:0.00029779426952579349	(n3011:0.00000240397992693324	(n2997:0.00000240397992693324	n2987:0.00086913866055952080):0.00000240397992693324):0.00000240397992693324):0.00235855947746129802	(AEPHI:0.00000240397992693324	n3757:0.00000240397992693324):0.00323634738340279659):0.00162544498577813119	(((n3025:0.00050074835493089877	n3222:0.00206010598689448324):0.00000240397992693324	(n1666:0.00026060343392306305	n3024:0.00078308559394644464):0.00000240397992693324):0.00000240397992693324	((n3258:0.00381153140323207571	(n07AEP05:0.00079139456250119629	n3026:0.00000240397992693324):0.00026089415975283543):0.00000240397992693324	(((n3219:0.00118942804852374944	n1665:0.00106443127665241779):0.00000240397992693324	n2986:0.00105817402766611207):0.00000240397992693324	(n08AEP07:0.00000240397992693324	n3220:0.00080080808285131453):0.00000240397992693324):0.00130627544472397160):0.00052201160282878164):0.00244440755443274321):0.03767858646474405576	((((n07AEP08:0.00442260991560620379	n3004:0.00000240397992693324):0.00000240397992693324	((n2973:0.00000240397992693324	(n07AEP06:0.00052257321610804663	n2990:0.00026801472001786793):0.00000240397992693324):0.00000240397992693324	(MULAG:0.00354939029930247119	n3221:0.00113320489466111132):0.00146223447928664810):0.00000240397992693324):0.00000240397992693324	n2980:0.00158260941750209194):0.00414063556422989993	n2988:0.00147382544095361412):0.03835007393726915653):0.05252072511633191360	((APTMA:0.00210018773993963766	APTMA2:0.00000240397992693324):0.01450690926776425707	(APTOW:0.01031310078016542918	APTHA:0.00973866867949083580):0.02593683326699501232):0.07947823606098659843):0.02617718075235544312	((CASBE:0.00685057631663252287	CASCA:0.01001350968170528974):0.03161263591382911659	(DRONO:0.00064885886295021930	DRONO2:0.00026755815728355970):0.04416948531086646590):0.02617718075235544312);
((((((n2998:0.00122247661854793218	(n3011:0.00026699659632521472	(n2997:0.00000240397992693324	n2987:0.00149869364858901404):0.00000240397992693324):0.00000240397992693324):0.00381242363547636392	(AEPHI:0.00000240397992693324	n3757:0.00000240397992693324):0.00528319276254951477):0.00131174959938513925	(((((n3219:0.00168628014104728568	n1665:0.00027281011906836168):0.00000240397992693324	n2986:0.00108169191541798325):0.00000240397992693324	(n08AEP07:0.00000240397992693324	n3220:0.00027345384979211818):0.00000240397992693324):0.00000240397992693324	((n1666:0.00026617557909301926	(n3024:0.00133582113433176452	n3025:0.00153838138969564263):0.00000240397992693324):0.00000240397992693324	(n07AEP05:0.00080599021736448104	n3026:0.00000240397992693324):0.00026638460291457822):0.00026553500395734970):0.00027892719120503260	(n3222:0.00122902894728406853	n3258:0.00149069453584414822):0.00056980842151810990):0.00201839845395666460):0.03478399931583917720	((((n07AEP08:0.01133519904312660538	n3004:0.00000240397992693324):0.00000240397992693324	((n2973:0.00026913654905822765	(n07AEP06:0.00081571868070095426	n2990:0.00082838368278682244):0.00000240397992693324):0.00000240397992693324	(MULAG:0.00578301804663124315	n3221:0.00115522904231576354):0.00000240397992693324):0.00053906082195699331):0.00000240397992693324	n2980:0.00327718276135996163):0.00110573454398577866	n2988:0.00137434256775117699):0.03709226390481652758):0.04450482852748666868	((APTMA:0.00028931238376623354	APTMA2:0.00040143986489275758):0.01711196208152934023	(APTOW:0.01021867695981660586	APTHA:0.00950527467566917965):0.01788227714721997083):0.08958401633257477570):0.02469480808720810050	((CASBE:0.00845512052041865435	CASCA:0.00446089848676902833):0.02596675555486193873	(DRONO:0.00057930207959984675	DRONO2:0.00037409834501028803):0.05206543937079578105):0.02469480808720810050);
((((((n2998:0.00089037773804346860	(n3011:0.00025918464238928297	(n2997:0.00000240397992693324	n2987:0.00234679753636958576):0.00000240397992693324):0.00000240397992693324):0.00485304318083884956	(AEPHI:0.00000240397992693324	n3757:0.00000240397992693324):0.00593107045773367657):0.00507898838246963538	(n3258:0.00206653058714928624	((((n3219:0.00202945128910579772	n1665:0.00000240397992693324):0.00080366330832653578	n2986:0.00052192992583432335):0.00000240397992693324	(n08AEP07:0.00000240397992693324	n3220:0.00080241306180797083):0.00000240397992693324):0.00000240397992693324	((n07AEP05:0.00131042405926875345	n3026:0.00000240397992693324):0.00078073784951451450	(n1666:0.00000240397992693324	(n3024:0.00077739842899595660	(n3025:0.00194061469441486980	n3222:0.00000240397992693324):0.00086027466568021945):0.00000240397992693324):0.00000240397992693324):0.00051710444380100322):0.00063579841448169834):0.00076513535388877561):0.04278484108933807567	((((n07AEP08:0.00496842516544769835	n3004:0.00000240397992693324):0.00000240397992693324	((n2973:0.00051723422218029336	(n07AEP06:0.00052077794429526562	n2990:0.00105969105917617175):0.00000240397992693324):0.00000240397992693324	(MULAG:0.00254805116338785269	n3221:0.00221006163003046457):0.00032892604121912631):0.00000240397992693324):0.00000240397992693324	n2980:0.00156017628346988031):0.00295132061426867619	n2988:0.00127756882590098170):0.03111895789427488249):0.04679119605023999984	((APTMA:0.00096164814011213560	APTMA2:0.00169674939472818590):0.01556717068307910713	(APTOW:0.00916766718013305518	APTHA:0.01203431272380883765):0.02176649186907193140):0.09467879464613206120):0.03367182594296169035	((CASBE:0.00783033920710628564	CASCA:0.00836760616362948635):0.03616760568336236520	(DRONO:0.00031639523580252239	DRONO2:0.00060616502748747538):0.04002427671377091489):0.03367182594296169035);
((((((n2998:0.00088890747322226300	(n3011:0.00026236213547698090	(n2997:0.00000240397992693324	n2987:0.00117813846561217383):0.00000240397992693324):0.00000240397992693324):0.00324524478378274963	(AEPHI:0.00000240397992693324	n3757:0.00000240397992693324):0.00603438955364876250):0.00275314927999066464	(((n1665:0.00054113465289698591	n3219:0.00040358019012990689):0.00000240397992693324	n2986:0.00027527680222197713):0.00000240397992693324	(((n3025:0.00149691294756848915	n3222:0.00060798481035821683):0.00056344335818503800	n3258:0.00145789199332106690):0.00027308623434124147	((n08AEP07:0.00000240397992693324	n3220:0.00080497163024027829):0.00000240397992693324	(n3024:0.00105265469011738434	(n1666:0.00026228475951236120	(n07AEP05:0.00026450647248678415	n3026:0.00000240397992693324):0.00052544758739494785):0.00000240397992693324):0.00052468293201536652):0.00026150018532779685):0.00051546151939228639):0.00104140915969717592):0.04263606091292763273	((((n07AEP08:0.00359708453449682870	n3004:0.00000240397992693324):0.00000240397992693324	((n2973:0.00026071840734753922	(n07AEP06:0.00000240397992693324	n2990:0.00053382988875412367):0.00000240397992693324):0.00000240397992693324	(MULAG:0.00209805531090755722	n3221:0.00185631659578863414):0.00000240397992693324):0.00000240397992693324):0.00000240397992693324	n2980:0.00188051962476051913):0.00320926430300828283	n2988:0.00025436729222168687):0.03887880601622176191):0.04693778280761983640	((APTMA:0.00116053492765034777	APTMA2:0.00124299018663959334):0.02126116817418096522	(APTOW:0.01311530704331810224	APTHA:0.00880279916051811967):0.01183480921651349806):0.09723870117140545610):0.02943640770028796774	((CASBE:0.00608599826406736738	CASCA:0.01146902807351794958):0.03018474395086136186	(DRONO:0.00031601005358703848	DRONO2:0.00100607489330022050):0.04234435616882418346):0.02943640770028796774);
((((APTMA:0.00078349312963066668	APTMA2:0.00250531568480270080):0.01888220163065221918	(APTOW:0.00938495521849162448	APTHA:0.01004342707357498178):0.01623532919751120851):0.09673274886622397484	((((n2998:0.00238678861716302548	(n3011:0.00026132286410368311	(n2997:0.00000240397992693324	n2987:0.00057738379124640672):0.00000240397992693324):0.00000240397992693324):0.00350447071487620682	(AEPHI:0.00000240397992693324	n3757:0.00000240397992693324):0.00570579777084483618):0.00139371879179539570	((n1666:0.00078727628406378514	((n3025:0.00000240397992693324	n3222:0.00270312080222634595):0.00000240397992693324	n3024:0.00052482194313493156):0.00000240397992693324):0.00000240397992693324	(((((n1665:0.00036085458982856264	n3219:0.00081014593009792345):0.00071817235977396224	n2986:0.00106382365777252935):0.00000240397992693324	(n08AEP07:0.00000240397992693324	n3220:0.00026893471630637887):0.00000240397992693324):0.00026165720711568831	n3258:0.00262398687888168317):0.00000240397992693324	(n07AEP05:0.00105990369092643223	n3026:0.00000240397992693324):0.00078750546677589406):0.00026179506709269500):0.00153091472857613711):0.03952722320199389405	((n2980:0.00093874697189071424	((n3004:0.00000240397992693324	n07AEP08:0.00576335161015149432):0.00000240397992693324	((n2973:0.00026199147093423274	(n07AEP06:0.00053060112444641325	n2990:0.00107835830137686548):0.00000240397992693324):0.00000240397992693324	(MULAG:0.00321196627744940776	n3221:0.00226567034736284900):0.00104785221294143526):0.00052475083363678454):0.00000240397992693324):0.00384386284923583137	n2988:0.00132503169285185787):0.03880374234427676899):0.04484952492497329413):0.04250454160185287295	((CASBE:0.01138348060029277173	CASCA:0.00761731836377898663):0.03264553631317194948	(DRONO:0.00000240397992693324	DRONO2:0.00125391107037549094):0.04889192589754964152):0.04250454160185287295);
((((APTMA:0.00152728320725590313	APTMA2:0.00000240397992693324):0.01358402620649381762	(APTOW:0.00956917459316302191	APTHA:0.01000400990581527816):0.01951923138646764408):0.08495153818205823659	((((n2998:0.00029968718081857710	(n3011:0.00053593970900993662	(n2997:0.00000240397992693324	n2987:0.00177646424482068668):0.00000240397992693324):0.00000240397992693324):0.00309390529383007234	(AEPHI:0.00000240397992693324	n3757:0.00000240397992693324):0.00575810295455990873):0.00129742794755125781	(((n08AEP07:0.00000240397992693324	(n1665:0.00054825414490961033	((n3219:0.00125998466781011755	n3220:0.00055747051376704997):0.00054832951775446350	n2986:0.00081247091790319370):0.00000240397992693324):0.00000240397992693324):0.00032839080402906963	((n07AEP05:0.00027040778735947895	n3026:0.00000240397992693324):0.00026819139601831166	(n1666:0.00053647500505659015	((n3025:0.00000240397992693324	n3222:0.00050713680997060300):0.00096359226194663223	n3024:0.00053620128512725203):0.00000240397992693324):0.00000240397992693324):0.00047682823804373061):0.00075707154683214077	n3258:0.00211318323207939501):0.00146474436208323213):0.03101771421394358685	((n2980:0.00290071693316004860	((n3004:0.00000240397992693324	n07AEP08:0.00625575060439523874):0.00000240397992693324	(n3221:0.00275008646333634033	((n2973:0.00080974003528488643	(n07AEP06:0.00054317222949038868	n2990:0.00055365638701072558):0.00000240397992693324):0.00000240397992693324	MULAG:0.00354790576167176566):0.00000240397992693324):0.00026957413096875685):0.00000240397992693324):0.00366131917862719735	n2988:0.00133217024844686500):0.04448038619540128913):0.03551523775425690505):0.02859426412252639646	((CASBE:0.00860354822520177642	CASCA:0.00757124288398059418):0.02238268979946289941	(DRONO:0.00000240397992693324	DRONO2:0.00160729490451081889):0.04425171190125844894):0.02859426412252639646);
((((APTMA:0.00095239024939504455	APTMA2:0.00058005295807626465):0.01201879236004281190	(APTOW:0.01099122704304262427	APTHA:0.01177210733450802585):0.02397797260158254437):0.10465201010739204335	((((n2998:0.00087060439269452553	(n3011:0.00000240397992693324	(n2997:0.00000240397992693324	n2987:0.00085798690963271348):0.00000240397992693324):0.00000240397992693324):0.00317731436103330534	(AEPHI:0.00000240397992693324	n3757:0.00000240397992693324):0.00454880472922433287):0.00214886464634827731	((((n1666:0.00025877133128870955	((n3025:0.00047664524745756268	n3222:0.00239429069318902038):0.00111482674124245822	n3024:0.00051909818619344549):0.00000240397992693324):0.00026002322681169748	(n07AEP05:0.00052427797962738114	n3026:0.00000240397992693324):0.00130087195600780167):0.00001083681843582117	((n08AEP07:0.00000240397992693324	n3220:0.00105934176169232216):0.00000240397992693324	(n2986:0.00026089998864776406	(n1665:0.00026506122316902235	n3219:0.00118762425150756648):0.00026267874540031945):0.00000240397992693324):0.00102527998434187475):0.00081180858301823028	n3258:0.00202537123738172906):0.00357893236434545870):0.03862761272792770983	(((n3004:0.00000240397992693324	n07AEP08:0.00701077592476747995):0.00000240397992693324	((n2973:0.00077206256356299673	(n07AEP06:0.00025926141924588177	n2990:0.00026399992674914499):0.00000240397992693324):0.00000240397992693324	(n2980:0.00251979168391945965	(n3221:0.00149599485224287268	MULAG:0.00300919745586514980):0.00065090761598761394):0.00024105963937073329):0.00000240397992693324):0.00378018879976845402	n2988:0.00204995276270614245):0.03740819999977301052):0.03632212221524160761):0.03010618538695445170	((CASBE:0.00775487955215969568	CASCA:0.00623185271845701477):0.03446681717053352856	(DRONO:0.00031476991399893378	DRONO2:0.00029029295354674931):0.04417348940776901628):0.03010618538695445170);
((((APTMA2:0.00033326995333894416	APTMA:0.00126206608523481124):0.01860500125906879021	(APTOW:0.00962072081851013221	APTHA:0.01122134282416620971):0.02055778221424036517):0.08130212206435587230	((n3222:0.00139109184284853609	(n3025:0.00000240397992693324	((n3024:0.00134845367292641565	n1666:0.00026862354294279414):0.00000240397992693324	(((n3258:0.00240531483885344632	(n07AEP05:0.00081717451961072049	n3026:0.00000240397992693324):0.00162504900632109961):0.00000240397992693324	((n08AEP07:0.00000240397992693324	n3220:0.00055034915976288413):0.00000240397992693324	(n2986:0.00082218140516574455	(n3219:0.00168448808863017508	n1665:0.00099701015424425517):0.00065399650486475070):0.00000240397992693324):0.00026851906681007098):0.00080717712459636292	((n3757:0.00000240397992693324	AEPHI:0.00000240397992693324):0.00471131826030588442	((n2987:0.00059535764694288200	(n2997:0.00000240397992693324	n3011:0.00000240397992693324):0.00000240397992693324):0.00000240397992693324	n2998:0.00090342863893224355):0.00132900626987506238):0.00412001375780367014):0.00000240397992693324):0.00068811402777299970):0.00000240397992693324):0.04129357263409052375	(n2988:0.00000240397992693324	(n2980:0.00126991357318871037	((n07AEP08:0.00487030714984930391	n3004:0.00000240397992693324):0.00000240397992693324	(((n07AEP06:0.00133819328854671549	n2990:0.00054523815748013383):0.00000240397992693324	n2973:0.00026557958321498108):0.00000240397992693324	(n3221:0.00269326767739524195	MULAG:0.00264609294424875520):0.00111807957319069143):0.00026563473928853870):0.00000240397992693324):0.00381657444151687220):0.03376119581014097593):0.05824623111273817544):0.02287229557937471222	((CASCA:0.00609646958778644558	CASBE:0.01061010856156853650):0.02247593870470804278	(DRONO2:0.00029867496953832324	DRONO:0.00095490521330447741):0.04473165225964389341):0.02287229557937471222);
((((APTOW:0.00799717745225606014	APTHA:0.01043095276578460615):0.01459261604831498492	(APTMA2:0.00091389422477204370	APTMA:0.00069367683474665185):0.01438299863467416319):0.07350710066333966675	(((n3757:0.00000240397992693324	AEPHI:0.00000240397992693324):0.00134444345600307218	((((n2987:0.00145948996807113759	n2997:0.00000240397992693324):0.00000240397992693324	n2998:0.00208761129047441889):0.00079283577087402410	n3011:0.00000240397992693324):0.00187820754615680230	(((n3222:0.00106670001378931178	n3025:0.00098473922422429591):0.00188117038781818830	(n3024:0.00132685636151883522	n1666:0.00000240397992693324):0.00000240397992693324):0.00000240397992693324	((n3258:0.00294717701341888714	(((n3219:0.00082905595425355842	n1665:0.00000240397992693324):0.00161746572017000090	(n2986:0.00080241948820520648	n3220:0.00081176021242315960):0.00000240397992693324):0.00000240397992693324	n08AEP07:0.00000240397992693324):0.00026363247610736938):0.00000240397992693324	(n07AEP05:0.00159701281347306308	n3026:0.00000240397992693324):0.00079317136536088484):0.00026362490077498207):0.00348728164557058403):0.00272310747375901531):0.03717887372477055724	(n2988:0.00046562625281612878	(n2980:0.00062626954800267356	((n07AEP08:0.00806562329049120320	n3004:0.00000240397992693324):0.00000240397992693324	(((n07AEP06:0.00053538915278546033	n2990:0.00081558308438363662):0.00000240397992693324	n2973:0.00052905470761041291):0.00000240397992693324	(n3221:0.00224637488557013132	MULAG:0.00411220948852225859):0.00100271274403502023):0.00052954798528527850):0.00000240397992693324):0.00365837604795932712):0.03161485009231576604):0.03394864822045470104):0.03047865294758968224	((CASCA:0.01239235912285382643	CASBE:0.00594889869350767250):0.03622262976932043993	(DRONO2:0.00027954401039722660	DRONO:0.00095343069906650576):0.03651363232507890549):0.03047865294758968224);
((((APTOW:0.00829783548308460003	APTHA:0.00923815425072700529):0.01881439331738216786	(APTMA2:0.00135199224853221585	APTMA:0.00012448998404150920):0.01055118234612733609):0.09790576912480573879	((((n3757:0.00000240397992693324	AEPHI:0.00000240397992693324):0.00379372331017087004	((n2997:0.00000240397992693324	(n2998:0.00263362148273999690	n3011:0.00000240397992693324):0.00000240397992693324):0.00165915651503040847	n2987:0.00175930972102531316):0.00209058863531393947):0.00348409906520016910	(((n3222:0.00201833875270851287	n3025:0.00050282199962879324):0.00092789373628125369	(n3024:0.00131778081299782830	n1666:0.00000240397992693324):0.00000240397992693324):0.00000240397992693324	((n3258:0.00230307413288727584	((n2986:0.00079261963372026219	(n3219:0.00040467536153727875	n1665:0.00053696368805298774):0.00026731755400665282):0.00000240397992693324	(n08AEP07:0.00000240397992693324	n3220:0.00080339854899448549):0.00000240397992693324):0.00000240397992693324):0.00078529639069979847	(n07AEP05:0.00026488343127930610	n3026:0.00000240397992693324):0.00052710816952467520):0.00052715266491535056):0.00000240397992693324):0.04426602374545443586	(n2988:0.00218781477554440750	(n2980:0.00224394656406397665	((n07AEP08:0.00587126095961713022	n3004:0.00000240397992693324):0.00000240397992693324	(n3221:0.00339674148735758831	(MULAG:0.00452100152287408536	((n07AEP06:0.00052885045792017192	n2990:0.00053401716771867382):0.00000240397992693324	n2973:0.00026161309517403874):0.00000240397992693324):0.00000240397992693324):0.00000240397992693324):0.00000240397992693324):0.00348715193706231096):0.04599578096311798120):0.05099934898398031380):0.03262221834372063672	((CASCA:0.00558315033977198772	CASBE:0.00745789480804153696):0.04262867169024226605	(DRONO2:0.00098039092205631133	DRONO:0.00000240397992693324):0.04250074808714986857):0.03262221834372063672);
((((APTOW:0.01269122056613611500	APTHA:0.00975661226170692307):0.01422233710072685550	(APTMA2:0.00102497195900359719	APTMA:0.00305853231920993722):0.01809343996332328161):0.10259155109704472253	((((n3757:0.00000240397992693324	AEPHI:0.00000240397992693324):0.00603272031270212818	(n2998:0.00155432984202045761	(n3011:0.00027393053036950382	(n2997:0.00000240397992693324	n2987:0.00218650276565713828):0.00000240397992693324):0.00000240397992693324):0.00480582400279362578):0.00229989993045492339	(((n3222:0.00125627947577226025	n3025:0.00051919237533137820):0.00000240397992693324	(n3024:0.00027472828513468200	n1666:0.00000240397992693324):0.00000240397992693324):0.00000240397992693324	((n3258:0.00247913968687313952	((n2986:0.00000240397992693324	(n3219:0.00173523830551718431	n1665:0.00056526305104959759):0.00055617413993624000):0.00000240397992693324	(n08AEP07:0.00000240397992693324	n3220:0.00084539729736403987):0.00000240397992693324):0.00137306383999118002):0.00000240397992693324	(n07AEP05:0.00110821001499719803	n3026:0.00000240397992693324):0.00082733440600579473):0.00082655919590727894):0.00138709878618017025):0.03633211497970984666	(n2988:0.00000240397992693324	(n2980:0.00195110812807442391	((n07AEP08:0.00752690545855721864	n3004:0.00000240397992693324):0.00000240397992693324	(((n07AEP06:0.00110246384800089816	n2990:0.00056458394187771125):0.00000240397992693324	n2973:0.00082311829913439636):0.00000240397992693324	(n3221:0.00157844393160836241	MULAG:0.00370535767070367429):0.00130573748890641856):0.00027399707374610937):0.00000240397992693324):0.00307172788689825862):0.04133514938681526196):0.04471502820132120665):0.02750484199713620903	((CASCA:0.00903173692504982868	CASBE:0.00691481098171995053):0.03259081909812612532	(DRONO2:0.00100660628337342320	DRONO:0.00164644981071226460):0.04768339044989942932):0.02750484199713620903);
((((APTOW:0.01152981751988776601	APTHA:0.01157462505521074034):0.01903432932711679113	(APTMA2:0.00188553812864236821	APTMA:0.00114586872866128515):0.01327768201698316039):0.09017170929618827102	((((n3757:0.00000240397992693324	AEPHI:0.00000240397992693324):0.00539109342921423405	(((n3011:0.00055105217352704734	n2997:0.00000240397992693324):0.00000240397992693324	n2998:0.00062293075790131652):0.00119973287503616377	n2987:0.00061625596879302444):0.00338888820460799337):0.00051162124531462959	(((n3222:0.00286473736074501764	n3025:0.00159709700965375090):0.00063580175179429703	(n3024:0.00000240397992693324	n1666:0.00000240397992693324):0.00000240397992693324):0.00000240397992693324	(((n2986:0.00112148690695965721	(n3219:0.00085645462074424906	n1665:0.00056566309283129028):0.00027915475245748135):0.00000240397992693324	(n08AEP07:0.00000240397992693324	n3220:0.00112873850806862884):0.00000240397992693324):0.00137627000719862166	((n3258:0.00307988328579377260	n07AEP05:0.00038462493881416781):0.00044625388476312688	n3026:0.00000240397992693324):0.00000240397992693324):0.00082455967357623666):0.00433272735179257313):0.03580606621240638165	(n2988:0.00126013867313708259	(n2980:0.00232325052224037487	((n07AEP08:0.00349674409671001454	n3004:0.00000240397992693324):0.00000240397992693324	(((n07AEP06:0.00027573639333432199	n2990:0.00056446229570930291):0.00000240397992693324	n2973:0.00000240397992693324):0.00000240397992693324	(n3221:0.00159119107365831300	MULAG:0.00207440416867691593):0.00123708874766848649):0.00000240397992693324):0.00000240397992693324):0.00463317769233707270):0.03649178582914989338):0.05819346990271875852):0.03634519590950846535	((CASCA:0.00884492114459263512	CASBE:0.00850917311203591535):0.03327163469983879934	(DRONO2:0.00072175314509530459	DRONO:0.00060650311615148447):0.04184095307202019554):0.03634519590950846535);
((((APTOW:0.00835281519742130801	APTHA:0.01040234561860748676):0.01872648240728993704	(APTMA2:0.00332600677341647177	APTMA:0.00017000150510006805):0.01545542782170723946):0.10540721408392889069	((((n3757:0.00000240397992693324	AEPHI:0.00000240397992693324):0.00505635827798369027	((n3011:0.00026970668663621488	(n2987:0.00150435762232665614	n2997:0.00000240397992693324):0.00000240397992693324):0.00000240397992693324	n2998:0.00089686870590366787):0.00417526092575904763):0.00374909139444765723	(((((n07AEP05:0.00081302620247027330	n3026:0.00000240397992693324):0.00053925768988771002	(n3220:0.00110444109798367635	((n2986:0.00081396124461291302	(n3219:0.00085134552215733472	n1665:0.00055333186441978261):0.00000240397992693324):0.00000240397992693324	n08AEP07:0.00000240397992693324):0.00000240397992693324):0.00080679839656706582):0.00026943192718922832	n1666:0.00053861954477778555):0.00000240397992693324	n3024:0.00053901000094727040):0.00034759054976345047	(n3258:0.00211959098055217914	(n3222:0.00102809702479162920	n3025:0.00000240397992693324):0.00048100756185802325):0.00056244170362040598):0.00119984802642664982):0.02454103615154601403	(n2988:0.00083373292338913838	((n3221:0.00152904889101663274	MULAG:0.00378132330911520311):0.00066132369096203597	(((n07AEP08:0.00566416069419071588	n3004:0.00000240397992693324):0.00000240397992693324	n2980:0.00359262925393046429):0.00000240397992693324	((n07AEP06:0.00082383008006447654	n2990:0.00027812973254257213):0.00000240397992693324	n2973:0.00000240397992693324):0.00000240397992693324):0.00024876165504860180):0.00336607595781862135):0.04383729228728670130):0.03399058476006657642):0.02699846639904890724	((CASCA:0.00454286553124020210	CASBE:0.00907958549720722444):0.03439260405320162389	(DRONO2:0.00033609934703048304	DRONO:0.00000240397992693324):0.04277531363590761360):0.02699846639904890724);
((((APTOW:0.00771048068205551929	APTHA:0.01073093859718766627):0.02059664214606071742	(APTMA2:0.00378633322800637313	APTMA:0.00139379670366694772):0.01661689309179694221):0.10954263887397609756	((((n3757:0.00000240397992693324	AEPHI:0.00000240397992693324):0.00417033323434455507	((n3011:0.00027288105493814289	(n2987:0.00184161043119705097	n2997:0.00000240397992693324):0.00000240397992693324):0.00000240397992693324	n2998:0.00094175388067872117):0.00452623863236769741):0.00118661638251010230	(((n07AEP05:0.00082508631031635870	n3026:0.00000240397992693324):0.00081776795907573111	(n3258:0.00278219765658699065	((n1665:0.00084306859081113730	(n2986:0.00110023224772789379	n3219:0.00129373974137719176):0.00000240397992693324):0.00000240397992693324	(n08AEP07:0.00000240397992693324	n3220:0.00055795552103864805):0.00000240397992693324):0.00081462277615161019):0.00000240397992693324):0.00027208377337082105	(n1666:0.00027174289081812510	(n3024:0.00081625287625849963	(n3222:0.00056557107050632328	n3025:0.00000240397992693324):0.00160683263489505850):0.00000240397992693324):0.00000240397992693324):0.00194324974407569448):0.03928945998811040480	(n2988:0.00053245548394201410	((n07AEP08:0.00587828128587774851	n3004:0.00000240397992693324):0.00000240397992693324	(n2980:0.00292909323649229126	(((n07AEP06:0.00054869937046274386	n2990:0.00000240397992693324):0.00000240397992693324	n2973:0.00081927665652366363):0.00000240397992693324	(n3221:0.00036539711440443726	MULAG:0.00472280882219277328):0.00085301142146415978):0.00027254513532202568):0.00000240397992693324):0.00364187818226216660):0.03754195309796298091):0.04024691394733720395):0.03496583638645066328	((CASCA:0.01192062296102706052	CASBE:0.00681283753357987427):0.02512207667528882152	(DRONO2:0.00134217693998558768	DRONO:0.00033259811771850668):0.04319807192592068495):0.03496583638645066328);
((((APTOW:0.00726049965242357275	APTHA:0.01115295248004995014):0.02999061540391741165	(APTMA2:0.00152414905106660757	APTMA:0.00154194904580711887):0.00609484535571238727):0.08769757344947209932	((((n3757:0.00000240397992693324	AEPHI:0.00000240397992693324):0.00235622175598320044	((n3011:0.00000240397992693324	(n2987:0.00116420769772292154	n2997:0.00000240397992693324):0.00000240397992693324):0.00000240397992693324	n2998:0.00059298168732474304):0.00327785889814745596):0.00212919839343038387	(((n07AEP05:0.00026556067874653920	n3026:0.00000240397992693324):0.00105721934952828097	(n3258:0.00175840436326880271	((n1665:0.00000240397992693324	n3219:0.00120962451267220598):0.00080352949070329807	(n2986:0.00079914421839980454	(n08AEP07:0.00000240397992693324	n3220:0.00107403566085253620):0.00000240397992693324):0.00000240397992693324):0.00000240397992693324):0.00051966317544475265):0.00026366103539053322	((n3025:0.00048184559856291154	n3222:0.00181073845339935311):0.00000240397992693324	(n1666:0.00026261644111026612	n3024:0.00131736835187946846):0.00000240397992693324):0.00000240397992693324):0.00172588398126562333):0.03295301081821959410	(n2988:0.00004148924373666266	((n07AEP08:0.00436041433034496315	n3004:0.00000240397992693324):0.00000240397992693324	((MULAG:0.00275735306389047119	(n3221:0.00074658546194349238	n2980:0.00192736981386157943):0.00000240397992693324):0.00099894264776610080	((n07AEP06:0.00026762788744082752	n2990:0.00000240397992693324):0.00000240397992693324	n2973:0.00026532687883412686):0.00000240397992693324):0.00026396495290947609):0.00185346843923096046):0.04736559585536682243):0.04451596375028363251):0.03038109917165278742	((CASCA:0.00774006579894620430	CASBE:0.01274271417155813275):0.03340812114648019499	(DRONO2:0.00103587937440555037	DRONO:0.00056144887302918061):0.04544583602096145120):0.03038109917165278742);
((((APTOW:0.01144561750901433410	APTHA:0.00881326706331841611):0.02899808142890836909	(APTMA2:0.00000240397992693324	APTMA:0.00152314681802860358):0.01252452362213164055):0.08911475217495402890	((((n3757:0.00000240397992693324	AEPHI:0.00000240397992693324):0.00518900912224057320	((n3011:0.00000240397992693324	(n2987:0.00235486829413007704	n2997:0.00000240397992693324):0.00000240397992693324):0.00000240397992693324	n2998:0.00059807440881277625):0.00268412135574855586):0.00310348090685835234	(((n07AEP05:0.00079265916601342352	n3026:0.00000240397992693324):0.00131375325270393262	(n3258:0.00410431262622341832	((n08AEP07:0.00000240397992693324	n3220:0.00134221188220644077):0.00000240397992693324	((n1665:0.00000240397992693324	n3219:0.00249224524202308314):0.00079975169142791570	n2986:0.00052922520077216672):0.00000240397992693324):0.00026161574321577265):0.00000240397992693324):0.00026182495989113199	((n3025:0.00101138015586481572	n3222:0.00127591150973989658):0.00106794366688559993	(n1666:0.00026182090408842105	n3024:0.00131541875783563263):0.00000240397992693324):0.00000240397992693324):0.00121595664415599073):0.03959459037269101589	(n2988:0.00082984600848401251	((n07AEP08:0.00716189699876697110	n3004:0.00000240397992693324):0.00000240397992693324	(((n07AEP06:0.00000240397992693324	n2990:0.00026754516429344468):0.00000240397992693324	n2973:0.00000240397992693324):0.00000240397992693324	(n2980:0.00160915735006994455	(MULAG:0.00268807568561276041	n3221:0.00183616029529486287):0.00098355982128004089):0.00110160774265183965):0.00000240397992693324):0.00237528414826055495):0.03586252884081209819):0.04537976610357437324):0.04140568288770229977	((CASCA:0.00755492943679802933	CASBE:0.00737510584597921189):0.03049308381893967718	(DRONO2:0.00131792362541748227	DRONO:0.00031553590494355123):0.05242681129575191973):0.04140568288770229977);
((((APTOW:0.00962953942450584313	APTHA:0.01316810002051371602):0.02029123256966133132	(APTMA2:0.00266666056959389414	APTMA:0.00053593418553948087):0.01353830380010917142):0.09183999837074803552	((((n3757:0.00000240397992693324	AEPHI:0.00000240397992693324):0.00385427568077106875	((n2987:0.00181770300233285976	(n2997:0.00000240397992693324	n3011:0.00054051546858385768):0.00000240397992693324):0.00000240397992693324	n2998:0.00121847332958439371):0.00334286233730295449):0.00113648746708504582	(((((n08AEP07:0.00000240397992693324	n3220:0.00137752117990256793):0.00000240397992693324	((n1665:0.00000240397992693324	n3219:0.00084905796960066762):0.00165104545631612797	n2986:0.00027036687062955968):0.00000240397992693324):0.00135073519826615874	(n07AEP05:0.00081677651053099114	n3026:0.00000240397992693324):0.00026985564319655813):0.00000240397992693324	(n1666:0.00000240397992693324	(n3024:0.00026970328879375534	(n3025:0.00050822279544035162	n3222:0.00098504912203007484):0.00085735566499932738):0.00000240397992693324):0.00026748209596341488):0.00079007782356791995	n3258:0.00274691391513961613):0.00278615515057711914):0.03494710368743672579	(n2988:0.00026255287081753032	(((n07AEP08:0.00547202759207086886	n3004:0.00000240397992693324):0.00000240397992693324	(((n07AEP06:0.00026944685278462157	n2990:0.00027266643380861514):0.00000240397992693324	n2973:0.00026682430169163563):0.00000240397992693324	(MULAG:0.00268788532440712930	n3221:0.00151473841286666757):0.00165102738736702475):0.00000240397992693324):0.00000240397992693324	n2980:0.00392373670075488873):0.00530522809378304594):0.04375501116970832716):0.05138127676624654888):0.02713853730908052930	((CASCA:0.00849671148731802155	CASBE:0.00535100359069056678):0.02488198505633928970	(DRONO2:0.00031672564282345979	DRONO:0.00096773069184723530):0.04744508653312282109):0.02713853730908052930);
((((n3025:0.00000240397992693324	(n3222:0.00122477113062967671	((((n3258:0.00302130428218238666	((n1665:0.00027579171563330690	n3219:0.00167219448523003205):0.00027257176183774370	((n3220:0.00110618146743940459	n08AEP07:0.00000240397992693324):0.00000240397992693324	n2986:0.00081465552830045445):0.00012749951411594824):0.00013061617800354659):0.00000784179307810103	(n3026:0.00000240397992693324	n07AEP05:0.00053904724598787055):0.00107574068901001348):0.00026937360046238684	((n3757:0.00000240397992693324	AEPHI:0.00000240397992693324):0.00390658022642340064	(n2998:0.00029952512418509735	(n2987:0.00120118508260723769	(n2997:0.00000240397992693324	n3011:0.00000240397992693324):0.00000240397992693324):0.00000240397992693324):0.00185833579052960079):0.00696359471606025279):0.00000240397992693324	(n1666:0.00000240397992693324	n3024:0.00107451004848995151):0.00000240397992693324):0.00000240397992693324):0.00000240397992693324):0.04544579860892992290	(n2988:0.00113390666382634227	((n3004:0.00000240397992693324	(n2980:0.00191747853987638082	((n3221:0.00227366478101089821	MULAG:0.00310132829032668455):0.00039984606234082102	(n2973:0.00000240397992693324	(n07AEP06:0.00080427320841095612	n2990:0.00027101057799466740):0.00000240397992693324):0.00000240397992693324):0.00000240397992693324):0.00000240397992693324):0.00103925648677100080	n07AEP08:0.00628154521384192022):0.00247367369444914881):0.03935804373238346865):0.04461017685811193012	((APTOW:0.00911822895955607254	APTHA:0.01122762839208556011):0.02172921565301578692	(APTMA2:0.00249937425965779869	APTMA:0.00130087629070519306):0.02377456998372291797):0.10345246881879843759):0.03250233570167747332	((CASCA:0.00893508996512636967	CASBE:0.01161299424365025770):0.03059569272745521831	(DRONO:0.00122560748374770517	DRONO2:0.00074092635795625647):0.04557523065414129104):0.03250233570167747332);
((((n3025:0.00000240397992693324	((((n2986:0.00107635784657438092	(n1665:0.00081883842116251525	n3219:0.00087970895888902676):0.00000240397992693324):0.00000240397992693324	(n3220:0.00027199194077378956	n08AEP07:0.00000240397992693324):0.00000240397992693324):0.00000240397992693324	((n1666:0.00053032632957453673	(n3024:0.00132905293204841680	(n3026:0.00000240397992693324	n07AEP05:0.00026707982410328375):0.00079596006324463367):0.00000240397992693324):0.00000240397992693324	(n3222:0.00092408110871164764	n3258:0.00264120526034633020):0.00062023369341358131):0.00026162043109674918):0.00000240397992693324	((n3757:0.00000240397992693324	AEPHI:0.00000240397992693324):0.00468288068149817511	(n2987:0.00118891100450636117	((n2997:0.00000240397992693324	n3011:0.00000240397992693324):0.00000240397992693324	n2998:0.00092350217778868653):0.00067241196369106405):0.00339744204274293341):0.00350538382744161429):0.00000240397992693324):0.03786014407867675097	(n2988:0.00096281175500038257	((n2980:0.00255524268114466508	((n3221:0.00146605373035812504	MULAG:0.00448921708539087687):0.00033262234940511452	(n2973:0.00000240397992693324	(n07AEP06:0.00000240397992693324	n2990:0.00000240397992693324):0.00000240397992693324):0.00000240397992693324):0.00026313309425487808):0.00000240397992693324	(n07AEP08:0.01006615477131461017	n3004:0.00000240397992693324):0.00000240397992693324):0.00418341457089605861):0.04477966198274202503):0.05198809334529691517	((APTOW:0.01309259608465822983	APTHA:0.01143630292145660608):0.02465325434068258922	(APTMA2:0.00144913541492462964	APTMA:0.00088566211997641591):0.01032106932362597887):0.09411789304288716018):0.03023042785814086808	((CASCA:0.00688196495340479865	CASBE:0.00683921713150088210):0.03023636885497943058	(DRONO:0.00088410270314736173	DRONO2:0.00070589376863222934):0.04461975608039918384):0.03023042785814086808);
((((n08AEP07:0.00000240397992693324	((((n3026:0.00000240397992693324	n07AEP05:0.00077453016689152908):0.00025518698604074343	(n1666:0.00000240397992693324	((n3025:0.00000240397992693324	n3222:0.00059018326361924361):0.00000240397992693324	n3024:0.00102327117240369274):0.00000240397992693324):0.00000240397992693324):0.00127796896056482320	((n3258:0.00325321906315232875	((n3757:0.00000240397992693324	AEPHI:0.00000240397992693324):0.00693659028091314286	((n2987:0.00087731822072016988	(n2997:0.00000240397992693324	n3011:0.00000240397992693324):0.00000240397992693324):0.00000240397992693324	n2998:0.00058361198824000507):0.00206242033649919106):0.00391591908417164656):0.00132834253922393996	((n1665:0.00052153195013616678	n3219:0.00245412685394258987):0.00000533511934219637	n2986:0.00000240397992693324):0.00000240397992693324):0.00153532922679076715):0.00000240397992693324	n3220:0.00131567314542349969):0.00000240397992693324):0.04074595586114872214	(n2988:0.00038744150907190023	(n2980:0.00306943225394328218	(((n3221:0.00294199028054848094	MULAG:0.00336067385717684665):0.00077952803541539071	(n2973:0.00025504581636966628	(n07AEP06:0.00025757754071992239	n2990:0.00130026997148688893):0.00000240397992693324):0.00000240397992693324):0.00025508020741504296	(n07AEP08:0.00784512130532554613	n3004:0.00000240397992693324):0.00000240397992693324):0.00000240397992693324):0.00535291537717319087):0.04369846635533315010):0.05136002684140791169	((APTHA:0.01247830244997643646	APTOW:0.00728792358384670966):0.02076355107501903427	(APTMA2:0.00097126809806246902	APTMA:0.00122827843572657653):0.01701357975079772003):0.10334072889613436785):0.03689652941970431033	((CASBE:0.00762402107581416043	CASCA:0.00927573058566324125):0.02871681975770264475	(DRONO:0.00000240397992693324	DRONO2:0.00203364676613856541):0.05102871904508879397):0.03689652941970431033);
((((((n3757:0.00000240397992693324	AEPHI:0.00000240397992693324):0.00538510406116387338	((n2987:0.00181287954673593180	(n2997:0.00000240397992693324	n3011:0.00079983295418804465):0.00000240397992693324):0.00000240397992693324	n2998:0.00093787647799872299):0.00480099574293793487):0.00210315744671289717	(n3258:0.00306649040808482402	((((n1665:0.00000240397992693324	n3219:0.00220398743362436962):0.00000240397992693324	n2986:0.00026994624527024332):0.00000240397992693324	(n08AEP07:0.00000240397992693324	n3220:0.00137376345102920862):0.00000240397992693324):0.00039525887925260378	((n3026:0.00000240397992693324	n07AEP05:0.00053654241799068144):0.00133524353674110735	((n3025:0.00000240397992693324	n3222:0.00142504207952420716):0.00132702498577331671	(n3024:0.00160146790084157655	n1666:0.00026583776710689525):0.00000240397992693324):0.00000240397992693324):0.00093851942929548877):0.00026198552017501900):0.00031823386385024217):0.04070403480260438578	(n2988:0.00175920499716646973	(n2980:0.00257320489079097738	(((n3221:0.00072951958049097905	MULAG:0.00429557008621611006):0.00000240397992693324	(n2973:0.00026456282943415545	(n07AEP06:0.00026659194839650260	n2990:0.00055230385859945995):0.00000240397992693324):0.00000240397992693324):0.00079583206276364411	(n07AEP08:0.00735175892743568284	n3004:0.00000240397992693324):0.00000240397992693324):0.00000240397992693324):0.00315339068569852341):0.04054717010284888262):0.04097971135585073282	((APTHA:0.01054286666720014032	APTOW:0.00886860523693697687):0.02141804229518244271	(APTMA2:0.00314149574884218467	APTMA:0.00146499674254868886):0.01823636453738700092):0.07350165122721902256):0.02897790808925435405	((DRONO:0.00031733108712915856	DRONO2:0.00000240397992693324):0.04317648912695908753	(CASBE:0.00832266593039707701	CASCA:0.01019962206173958934):0.02636137758823807811):0.02897790808925435405);
((((((n3757:0.00000240397992693324	AEPHI:0.00000240397992693324):0.00453218136273755845	((n3011:0.00025899776324575481	(n2987:0.00142709762483413452	n2997:0.00000240397992693324):0.00000240397992693324):0.00000240397992693324	n2998:0.00146316271519257688):0.00237897009102189423):0.00188827955821014009	(((n3025:0.00000240397992693324	n3222:0.00325752900777520745):0.00000240397992693324	(n3024:0.00052063863086923882	n1666:0.00025989379250227791):0.00000240397992693324):0.00000240397992693324	(((n3258:0.00142819557220623004	n08AEP07:0.00000240397992693324):0.00000240397992693324	(n3220:0.00159981715650607710	((n1665:0.00026642956917158551	n3219:0.00197792961033022713):0.00052804937586917308	n2986:0.00025914474535495641):0.00000240397992693324):0.00000240397992693324):0.00025914019820595820	(n3026:0.00000240397992693324	n07AEP05:0.00104902210203957984):0.00052151023790721225):0.00026052350026882672):0.00106540127575211266):0.03618756344560968008	(n2988:0.00062274758499991211	(((n2980:0.00127589570641634966	(n3221:0.00186181464297284689	MULAG:0.00171764635576516340):0.00170508371207836289):0.00050854953077251357	(n2973:0.00025811846517211366	(n07AEP06:0.00077919605092949317	n2990:0.00080261277979553161):0.00000240397992693324):0.00000240397992693324):0.00000240397992693324	(n07AEP08:0.00513799039393981940	n3004:0.00000240397992693324):0.00000240397992693324):0.00333862802101828320):0.03549883109748544485):0.03917919324785592433	((APTHA:0.01314617821724267839	APTOW:0.00628722349840312323):0.01825203991711807708	(APTMA2:0.00033746716416516149	APTMA:0.00089227296643231812):0.02010166099706116316):0.07827450764921085880):0.02943641118210226296	((DRONO:0.00115031225188178400	DRONO2:0.00098928161408791079):0.03351632642130647488	(CASBE:0.00394227280644530043	CASCA:0.01137675188323579792):0.02815701336597016199):0.02943641118210226296);
((((((n3757:0.00000240397992693324	AEPHI:0.00000240397992693324):0.00424657139344757073	((n3011:0.00000240397992693324	(n2987:0.00183275291972150468	n2997:0.00000240397992693324):0.00000240397992693324):0.00000240397992693324	n2998:0.00121811857152835093):0.00362897208094359412):0.00460520498473005174	(((((n1665:0.00056613520879816750	n3219:0.00212521728155519582):0.00055672067546990833	n2986:0.00083047276085758664):0.00000240397992693324	(n08AEP07:0.00000240397992693324	n3220:0.00084098233518200736):0.00000240397992693324):0.00054634239248522770	((n3026:0.00000240397992693324	n07AEP05:0.00138396217013868122):0.00137139992270322712	((n3025:0.00051323726607506231	n3222:0.00097753767560347020):0.00178819910096506799	(n3024:0.00109563589181232231	n1666:0.00000240397992693324):0.00000240397992693324):0.00000240397992693324):0.00000240397992693324):0.00062221059782681300	n3258:0.00343811700999958371):0.00042605179391614625):0.03678027808232463280	(n2988:0.00197828411325702558	(n2980:0.00227312480634313165	((n3221:0.00276109064488831973	(MULAG:0.00494524110661422826	(n2973:0.00054083835804556181	(n07AEP06:0.00081782691465874199	n2990:0.00000240397992693324):0.00000240397992693324):0.00000240397992693324):0.00000240397992693324):0.00135784436393087782	(n07AEP08:0.01011671901930553952	n3004:0.00000240397992693324):0.00000240397992693324):0.00000240397992693324):0.00299817699947619145):0.03679131682909683732):0.04671293991315077221	((APTHA:0.01219167632755384020	APTOW:0.00918412257045882890):0.02451916945111617258	(APTMA2:0.00243589254151104330	APTMA:0.00147078212497795606):0.01953079066907893735):0.07295459372342436022):0.03340810381351577013	((DRONO:0.00051907778685810813	DRONO2:0.00088670107113192462):0.03925728089305774438	(CASBE:0.00658918346469583149	CASCA:0.00992534349156348750):0.02779118919007897079):0.03340810381351577013);
((((((n3757:0.00000240397992693324	AEPHI:0.00000240397992693324):0.00457472627108531076	(n3011:0.00000240397992693324	((n2987:0.00355805501456821650	n2997:0.00000240397992693324):0.00000240397992693324	n2998:0.00150597417761548372):0.00026207452556510088):0.00241156036620763028):0.00360160568596121743	(((((n1665:0.00000240397992693324	n3219:0.00166804313050255941):0.00026606198608831929	n2986:0.00052989836536665317):0.00000240397992693324	(n08AEP07:0.00000240397992693324	n3220:0.00188001540065824363):0.00000240397992693324):0.00104521655899855802	((n3026:0.00000240397992693324	n07AEP05:0.00052533932978546607):0.00026085901960904345	(n1666:0.00000240397992693324	((n3025:0.00099045642841214866	n3222:0.00074702002181268028):0.00071697086191972650	n3024:0.00078388994699707100):0.00000240397992693324):0.00000240397992693324):0.00000240397992693324):0.00025193768150661610	n3258:0.00118727378050657688):0.00183931164991931926):0.03633271223233205255	(n2988:0.00044142776262552565	(n2980:0.00189477965103363767	(((n2973:0.00000240397992693324	(n07AEP06:0.00106165854378923764	n2990:0.00054341841805269169):0.00000240397992693324):0.00000240397992693324	(n3221:0.00153861793569901170	MULAG:0.00449364435471310761):0.00085781920689831435):0.00026254588032818691	(n07AEP08:0.00880387171166936711	n3004:0.00000240397992693324):0.00000240397992693324):0.00000240397992693324):0.00468167915623191998):0.04137214165445424890):0.05020481351704761397	((APTHA:0.01312451728688457907	APTOW:0.01047902536288734462):0.02310629168726650862	(APTMA2:0.00184169457969687064	APTMA:0.00182900059700574617):0.01748786003807241071):0.08600183985726668479):0.02156373527875883600	((DRONO:0.00017760390364391602	DRONO2:0.00076248117170698226):0.04181880127695675881	(CASBE:0.00885586670964859032	CASCA:0.00605580335514046761):0.03068920335038535438):0.02156373527875883600);
((((((n3757:0.00000240397992693324	AEPHI:0.00000240397992693324):0.00492258800748318452	(n2998:0.00148771753831650048	(n3011:0.00026322605087467657	(n2987:0.00118477611544230373	n2997:0.00000240397992693324):0.00000240397992693324):0.00000240397992693324):0.00408631229965411482):0.00336000969890416128	(((n3025:0.00051953198541666618	n3222:0.00163467347576288732):0.00075825179350914439	(n3024:0.00106077665597999692	n1666:0.00052894478266227488):0.00000240397992693324):0.00000240397992693324	(((((n1665:0.00000240397992693324	n3219:0.00213263227196613817):0.00053908460353193992	n2986:0.00080236085642248491):0.00000240397992693324	(n08AEP07:0.00000240397992693324	n3220:0.00080848911350720495):0.00000240397992693324):0.00052608221503315468	n3258:0.00237671105387400649):0.00000240397992693324	(n3026:0.00000240397992693324	n07AEP05:0.00053232498756251097):0.00052986734415314408):0.00079501822357763274):0.00244263763591835497):0.03178420377617111048	(n2988:0.00057325695518209386	(n2980:0.00125520950851208029	(((n2973:0.00026478061285248729	(n07AEP06:0.00080394570885028991	n2990:0.00108834997456450306):0.00000240397992693324):0.00000240397992693324	MULAG:0.00429897012934552132):0.00000240397992693324	(n3221:0.00492560735451810262	(n07AEP08:0.00692036215379900153	n3004:0.00000240397992693324):0.00000240397992693324):0.00000240397992693324):0.00000240397992693324):0.00270624102904005754):0.04630028740401581633):0.03467469317020763914	((APTHA:0.00810264079135484226	APTOW:0.01323926097204243015):0.01309930607564406026	(APTMA2:0.00058639524815202342	APTMA:0.00170394766165488944):0.02304901075363136737):0.07729824085666746336):0.02887381034331038335	((DRONO:0.00084150885957759089	DRONO2:0.00114264108676709894):0.05584548781614368657	(CASBE:0.00780221170203534292	CASCA:0.00553728040833242549):0.01973358184796996512):0.02887381034331038335);
((((n08AEP07:0.00000240397992693324	(n3220:0.00082303412521966303	((((n3026:0.00000240397992693324	n07AEP05:0.00188339347037355036):0.00026603377854480175	(((n3025:0.00105561366042797073	n3222:0.00185713988021292192):0.00056615110280225801	n1666:0.00026580461565036941):0.00000240397992693324	n3024:0.00000240397992693324):0.00000240397992693324):0.00000240397992693324	(n3258:0.00298921156399338571	((n3757:0.00000240397992693324	AEPHI:0.00000240397992693324):0.00355796861852059488	(n2998:0.00180638167608880790	(n3011:0.00000240397992693324	(n2987:0.00240283115599297572	n2997:0.00000240397992693324):0.00000240397992693324):0.00000240397992693324):0.00437866746922608609):0.00287926949554773723):0.00118653667173114182):0.00159969513405309885	((n1665:0.00108811481962870524	n3219:0.00127920417116121100):0.00000240397992693324	n2986:0.00026756339674078656):0.00000240397992693324):0.00000240397992693324):0.00000240397992693324):0.04275264851164149726	(n2988:0.00055156617978488259	((n07AEP08:0.00658979168448755714	n3004:0.00000240397992693324):0.00000240397992693324	(((n2973:0.00000240397992693324	(n07AEP06:0.00026562801243100378	n2990:0.00027064516877983833):0.00000240397992693324):0.00000240397992693324	(MULAG:0.00474615524844357230	n3221:0.00272862019875325839):0.00227406926893639625):0.00026316936546163551	n2980:0.00064687527654213510):0.00000240397992693324):0.00404434260692034409):0.04549370301598160138):0.03516085227096546473	((APTHA:0.01045246404392551932	APTOW:0.00877639412258602800):0.02237662725712198653	(APTMA2:0.00000240397992693324	APTMA:0.00189474740812078804):0.01340952028053828821):0.09036296698673870753):0.03665090395067173434	((DRONO:0.00015940797165339335	DRONO2:0.00082266376925455823):0.04182483407934437653	(CASBE:0.00638101993319581222	CASCA:0.00818713804755269101):0.03344726290155679987):0.03665090395067173434);
((((((n3757:0.00000240397992693324	AEPHI:0.00000240397992693324):0.00549196100066394032	(n2998:0.00060300833141490207	(n3011:0.00000240397992693324	(n2987:0.00178818170321674874	n2997:0.00000240397992693324):0.00000240397992693324):0.00000240397992693324):0.00160624594561827603):0.00240834321723669594	((((n3220:0.00027326536938152826	n08AEP07:0.00000240397992693324):0.00000240397992693324	(n2986:0.00030998906244286115	(n3219:0.00167611389497042147	n1665:0.00000240397992693324):0.00053969561824843018):0.00022905603193000023):0.00000240397992693324	((n3026:0.00000240397992693324	n07AEP05:0.00108210492214131791):0.00107310431246663814	((n3024:0.00080140174388372337	n1666:0.00000240397992693324):0.00000240397992693324	(n3025:0.00103118188255777745	n3222:0.00102949797678527689):0.00047999359692107931):0.00026787057890168963):0.00053265835318660820):0.00056340378124237057	n3258:0.00271538123830712859):0.00167732727454834147):0.03286266228986318982	(n2988:0.00093501344858733476	((n07AEP08:0.00673999282129392370	n3004:0.00000240397992693324):0.00000240397992693324	((((n07AEP06:0.00026574573850778239	n2990:0.00054138726913192286):0.00000240397992693324	n2973:0.00026298735376676958):0.00000240397992693324	(MULAG:0.00480980024675325274	n3221:0.00259704598932527890):0.00000240397992693324):0.00079094527736438117	n2980:0.00315008973382363685):0.00000240397992693324):0.00255355686788308030):0.03917371662543790711):0.04802299298839723951	((APTHA:0.01247787631931016744	APTOW:0.00684365890074926670):0.03188120061826246743	(APTMA2:0.00135281600371056762	APTMA:0.00069084117746132274):0.00850162448627190571):0.08241157089777279010):0.03572843275117987966	((DRONO:0.00000240397992693324	DRONO2:0.00167309281801583795):0.03843941058320210491	(CASBE:0.00912357739450226843	CASCA:0.00753559077304865026):0.03449859876117700175):0.03572843275117987966);
((((APTMA:0.00103582746198454330	APTMA2:0.00099122750891071361):0.02084022575354031390	(APTHA:0.00855845467629185765	APTOW:0.01009178474617937298):0.01773841216934140749):0.07920996995117580985	((((AEPHI:0.00000240397992693324	n3757:0.00000240397992693324):0.00362766784205578079	((n3011:0.00000240397992693324	(n2997:0.00000240397992693324	n2987:0.00150149041358000343):0.00000240397992693324):0.00000240397992693324	n2998:0.00000240397992693324):0.00301669183467048133):0.00527814262154748838	((n1666:0.00000240397992693324	(n3024:0.00108350711471310646	(n3025:0.00000240397992693324	n3222:0.00062071796983562198):0.00116215437188948588):0.00000240397992693324):0.00000240397992693324	((n3258:0.00335703946855420631	(((n3219:0.00172228647891579218	n1665:0.00000240397992693324):0.00082718563815728442	n2986:0.00027216308144946194):0.00000240397992693324	(n08AEP07:0.00000240397992693324	n3220:0.00138374811552920379):0.00000240397992693324):0.00244743457186914846):0.00000240397992693324	(n3026:0.00000240397992693324	n07AEP05:0.00137151247418699075):0.00027023822294608939):0.00027022015273831966):0.00002812587110613616):0.05763723001142815466	(n2988:0.00085204664546639287	((n3004:0.00000240397992693324	(n07AEP08:0.00583920374805878706	((n3221:0.00261287780573008594	MULAG:0.00471404454255566329):0.00071210724416431151	((n2990:0.00081484803869986131	n07AEP06:0.00053579638042987668):0.00000240397992693324	n2973:0.00026606716740126048):0.00000240397992693324):0.00000240397992693324):0.00133705955354540269):0.00000240397992693324	n2980:0.00194678175593076684):0.00270373865451708746):0.03721162504656813641):0.04957265665702837582):0.03015946663209177411	((CASCA:0.00610867350860292823	CASBE:0.00723242370651689878):0.03222915632039190237	(DRONO2:0.00173385797217091246	DRONO:0.00031849285177253616):0.03346840551128173191):0.03015946663209177411);
((((APTMA:0.00232754176750447211	APTMA2:0.00180851418015817961):0.01553866757185669648	(APTHA:0.00869363237660837965	APTOW:0.00932351536023286707):0.01795746056501378377):0.08484001468310364835	((((AEPHI:0.00000240397992693324	n3757:0.00000240397992693324):0.00303065052116475823	(n3011:0.00000240397992693324	(n2997:0.00000240397992693324	(n2998:0.00031463695622227457	n2987:0.00183721661432082882):0.00000240397992693324):0.00027372575809235148):0.00225520120790247266):0.00289679295341106367	(((n1665:0.00000240397992693324	(n3219:0.00088436339348813041	n2986:0.00010369647174339282):0.00017089068062383562):0.00000240397992693324	(n08AEP07:0.00000240397992693324	n3220:0.00000240397992693324):0.00000240397992693324):0.00054558325545499232	((n1666:0.00027256244066339901	(n3024:0.00054557066216096549	(n3025:0.00052171043909117715	n3222:0.00157278422065134250):0.00000240397992693324):0.00000240397992693324):0.00000240397992693324	(n3026:0.00000240397992693324	(n07AEP05:0.00138787034379869831	n3258:0.00217358231862173779):0.00000240397992693324):0.00027211088377378852):0.00000240397992693324):0.00282466141623552306):0.03013535616210846410	(n2988:0.00048980081427430280	((((n3221:0.00237501357371653265	MULAG:0.00362389285908088984):0.00133924141349250881	((n2990:0.00055976353952273314	n07AEP06:0.00136955145123286151):0.00000240397992693324	n2973:0.00027076775174463973):0.00000240397992693324):0.00054226205045164520	(n3004:0.00000240397992693324	n07AEP08:0.00333434173053756598):0.00000240397992693324):0.00000240397992693324	n2980:0.00364773188703049244):0.00453758031282190406):0.04286479642685792069):0.04440414548268235839):0.03578911207543068046	((CASCA:0.00868525528521361424	CASBE:0.00888781602082120564):0.03049617014397866879	(DRONO2:0.00000240397992693324	DRONO:0.00095151722631954148):0.03842709055838413462):0.03578911207543068046);
((((APTMA:0.00124445702966865016	APTMA2:0.00071734882914680431):0.01992649674934335313	(APTHA:0.01268514495794171790	APTOW:0.00911711360607442810):0.01864950992058458240):0.08556411047242443169	((((AEPHI:0.00000240397992693324	n3757:0.00000240397992693324):0.00599767999947206035	(n3011:0.00000240397992693324	(n2998:0.00116743284106446388	(n2987:0.00202386906294738838	n2997:0.00000240397992693324):0.00000240397992693324):0.00025801571694093457):0.00309460897777177587):0.00146874628464537427	((((n3026:0.00000240397992693324	n07AEP05:0.00026067311383778870):0.00155461673400192303	((n3025:0.00099479790573917589	n3222:0.00197291177592664015):0.00036740860811010123	(n1666:0.00000240397992693324	n3024:0.00051714412471392200):0.00000240397992693324):0.00000240397992693324):0.00006382743597236438	((n1665:0.00079182249276886897	(n3219:0.00167477345572597503	n2986:0.00130633534903358832):0.00000240397992693324):0.00000240397992693324	(n08AEP07:0.00000240397992693324	n3220:0.00052926311722057947):0.00000240397992693324):0.00097061673351899358):0.00054164828894820536	n3258:0.00291068896145267077):0.00144316596118450975):0.04330644482634717768	(n2988:0.00036882863287235438	((((n3221:0.00256162499583264701	MULAG:0.00426139853494739412):0.00073237777079734781	((n2990:0.00052967160869219485	n07AEP06:0.00025988318906059853):0.00000240397992693324	n2973:0.00000240397992693324):0.00000240397992693324):0.00000240397992693324	(n3004:0.00000240397992693324	n07AEP08:0.00556467397336859494):0.00000240397992693324):0.00000240397992693324	n2980:0.00061207282359996759):0.00356826069371522000):0.04447553106694365072):0.05748906972568476603):0.02414531963816883564	((CASCA:0.01304007286923637883	CASBE:0.00926241844710635510):0.02938824597365137167	(DRONO2:0.00164128776842201911	DRONO:0.00063467785802467230):0.03952940827384509442):0.02414531963816883564);
((((APTMA:0.00109450870123234596	APTMA2:0.00272732054239277402):0.01239917745803359450	(APTHA:0.01217972752437591899	APTOW:0.00798252220714474811):0.02760258279957266206):0.08498603918117388079	((((AEPHI:0.00000240397992693324	n3757:0.00000240397992693324):0.00515472575842400478	(n2998:0.00089882404431440631	((n2987:0.00059283006795855288	n2997:0.00000240397992693324):0.00000240397992693324	n3011:0.00026729043353354549):0.00000240397992693324):0.00173265712333544827):0.00041397977142284810	((((n3026:0.00000240397992693324	n07AEP05:0.00081216881937961076):0.00053654448848004788	(n3222:0.00214909182594792301	(n1666:0.00026781365362737390	n3024:0.00080456411576501196):0.00000240397992693324):0.00000240397992693324):0.00019241312284747287	(n3025:0.00102417474741179054	((n08AEP07:0.00000240397992693324	n3220:0.00108951733363685005):0.00000240397992693324	((n1665:0.00082621877712992994	n3219:0.00122082117982994149):0.00054465199685704792	n2986:0.00029537362776375296):0.00024686876732694306):0.00027087388654123884):0.00034137879121939326):0.00029458463378493368	n3258:0.00213762955159245600):0.00280370610233158374):0.03144327167423312946	(n2988:0.00096566948324671960	((((n3221:0.00187722579882929909	MULAG:0.00369892921024198061):0.00198782682344244123	((n2990:0.00027098099057619240	n07AEP06:0.00080388496327467426):0.00000240397992693324	n2973:0.00053142149516235558):0.00000240397992693324):0.00000240397992693324	(n3004:0.00000240397992693324	n07AEP08:0.00732052732007600505):0.00000240397992693324):0.00000240397992693324	n2980:0.00127535019274363634):0.00422253224969645381):0.03774000509712676504):0.03854347329825605351):0.02783179486641719491	((CASCA:0.00625333752298701771	CASBE:0.01016956668994994234):0.04045428608257144870	(DRONO2:0.00138385912273329410	DRONO:0.00052955744065016571):0.03645468467292641013):0.02783179486641719491);
((((APTMA:0.00051709061921151366	APTMA2:0.00119147961191098896):0.01625848941180816493	(APTHA:0.01032867257517155156	APTOW:0.00695340696871598295):0.02682429794601450326):0.09676642690767363331	((((AEPHI:0.00000240397992693324	n3757:0.00000240397992693324):0.00328936269122655179	(n3011:0.00000240397992693324	(n2998:0.00122158892895459642	(n2987:0.00119065821958509125	n2997:0.00000240397992693324):0.00000240397992693324):0.00053461765122064429):0.00241184217968386369):0.00077950921947311628	(((n3025:0.00101828500177428326	n3222:0.00215865769074442045):0.00000240397992693324	(n1666:0.00053259778570813397	n3024:0.00079991263069573572):0.00000240397992693324):0.00000240397992693324	(((((n08AEP07:0.00000240397992693324	n3220:0.00109329151289471751):0.00000240397992693324	(n3219:0.00118615691605348096	n2986:0.00135158519006210731):0.00000240397992693324):0.00000240397992693324	n1665:0.00027262627897461862):0.00106287710994705390	n3258:0.00265031634425134683):0.00000240397992693324	(n3026:0.00000240397992693324	n07AEP05:0.00054191344757468867):0.00080099173734583481):0.00026662258399461959):0.00225668649758815508):0.03333013276909691652	(n2988:0.00069870730785667181	((((n3221:0.00150825454666776325	MULAG:0.00161995589249933850):0.00128956501714329905	((n2990:0.00026922065543176846	n07AEP06:0.00026413083713100141):0.00000240397992693324	n2973:0.00078759274561261380):0.00000240397992693324):0.00026215195142125977	(n3004:0.00000240397992693324	n07AEP08:0.00534320173454050969):0.00000240397992693324):0.00000240397992693324	n2980:0.00287042930044448469):0.00493518105089843766):0.03878385310775405576):0.04411683318320363395):0.02977949296766492504	((CASCA:0.00892132121636730197	CASBE:0.00587276893840410919):0.02795131332607761823	(DRONO2:0.00095460397502431145	DRONO:0.00031618869144061870):0.04165802571136405924):0.02977949296766492504);
((((APTMA:0.00233692525327018228	APTMA2:0.00097243164580676858):0.01568850186410548561	(APTHA:0.01110309007858747629	APTOW:0.01076772155966767251):0.02816012162629331211):0.09988952985935602158	((((AEPHI:0.00000240397992693324	n3757:0.00000240397992693324):0.00585283312666536829	(n2998:0.00030810027496139741	((n2987:0.00090727210793713317	n2997:0.00000240397992693324):0.00000240397992693324	n3011:0.00000240397992693324):0.00000240397992693324):0.00211212762991664846):0.00340662573886142033	(((n3025:0.00051605140638793221	n3222:0.00144691036035157587):0.00069726943461976632	(n1666:0.00026644751268141420	n3024:0.00080127547330507564):0.00000240397992693324):0.00000240397992693324	((((n08AEP07:0.00000240397992693324	n3220:0.00082229868358061275):0.00000240397992693324	((n3219:0.00253622862559367036	n2986:0.00081167428895871001):0.00000240397992693324	n1665:0.00000240397992693324):0.00000240397992693324):0.00080078822226141465	n3258:0.00119660827744727852):0.00000240397992693324	(n3026:0.00000240397992693324	n07AEP05:0.00027021266093971814):0.00000240397992693324):0.00026646539869843588):0.00196142986056158227):0.03707856367339686793	(n2988:0.00094906188704122732	((((n3221:0.00310582917216940726	MULAG:0.00272228423024080922):0.00189102915994285238	((n2990:0.00054960705451871151	n07AEP06:0.00107475704887247179):0.00000240397992693324	n2973:0.00026659784888968753):0.00000240397992693324):0.00026664295435279778	(n3004:0.00000240397992693324	n07AEP08:0.00453496915032716719):0.00000240397992693324):0.00000240397992693324	n2980:0.00160486360712268935):0.00343166974055380191):0.03725292557850129471):0.04651484225788957844):0.02984094659413658382	((CASCA:0.00913956445762001413	CASBE:0.00449805633269195326):0.03243563068679879841	(DRONO2:0.00030226611594176697	DRONO:0.00100393206656535969):0.04054808862781817541):0.02984094659413658382);
((((APTMA:0.00035373795717069087	APTMA2:0.00066383672555091222):0.01288419041032293731	(APTHA:0.00758194398485612531	APTOW:0.00826932317741359280):0.01781784996654096204):0.08462234045716997277	((n08AEP07:0.00000240397992693324	(n3220:0.00084298099811436417	(((n3219:0.00170501698803737257	n2986:0.00110817453148998090):0.00000240397992693324	n1665:0.00084252654109062870):0.00000240397992693324	((n3258:0.00155787394401917033	((n3026:0.00000240397992693324	n07AEP05:0.00165924037795122737):0.00082342523780749833	((n3025:0.00000240397992693324	n3222:0.00101265891291238788):0.00143817447076742414	(n1666:0.00000240397992693324	n3024:0.00054823539296379139):0.00000240397992693324):0.00000240397992693324):0.00000240397992693324):0.00000240397992693324	((AEPHI:0.00000240397992693324	n3757:0.00000240397992693324):0.00310615981057905379	(n2998:0.00062625871594256769	((n2987:0.00189918162020987933	n2997:0.00000240397992693324):0.00000240397992693324	n3011:0.00027374416760391672):0.00000240397992693324):0.00597125393601502606):0.00334797863082459931):0.00136939027441797820):0.00000240397992693324):0.00000240397992693324):0.03266832711122699684	(n2988:0.00127235953163404021	((((n3221:0.00119204419245937001	MULAG:0.00347304217693373326):0.00190595265140993016	((n2990:0.00085244438235884321	n07AEP06:0.00055745416853783167):0.00000240397992693324	n2973:0.00000240397992693324):0.00000240397992693324):0.00027702661015200806	(n3004:0.00000240397992693324	n07AEP08:0.00665724662507108812):0.00000240397992693324):0.00000240397992693324	n2980:0.00299765824739511161):0.00475740168388771433):0.04325031163430737707):0.03210796246077800287):0.02936909307700326724	((CASCA:0.00599411932604585525	CASBE:0.00808424723731845582):0.01937859291339598042	(DRONO2:0.00064758194569070960	DRONO:0.00033147507323611820):0.05956914989940845923):0.02936909307700326724);
((((APTMA:0.00029843920976153204	APTMA2:0.00129729690133121895):0.01758186277513465109	(APTHA:0.00984275726931948744	APTOW:0.00991498222358237064):0.02009330302671611529):0.08530878437631150835	((n08AEP07:0.00000240397992693324	(n3220:0.00135428120019862931	((n2986:0.00016632849874674641	(n1665:0.00027041570769894603	n3219:0.00132798902712691976):0.00026799307378469776):0.00010311574921701585	((((AEPHI:0.00000240397992693324	n3757:0.00000240397992693324):0.00244501462673727766	(n2998:0.00089627890800796247	((n2987:0.00205744719813872679	n2997:0.00000240397992693324):0.00000240397992693324	n3011:0.00000240397992693324):0.00000240397992693324):0.00187302666392566322):0.00547422304610047962	((n3025:0.00047757189993830659	n3222:0.00055355336448371223):0.00207027708488046304	(n1666:0.00052964027592620057	n3024:0.00132827942164708544):0.00000240397992693324):0.00000240397992693324):0.00052950630312332907	(n3258:0.00264864042562189652	(n3026:0.00000240397992693324	n07AEP05:0.00000240397992693324):0.00079504376807704483):0.00000240397992693324):0.00106115626764354811):0.00000240397992693324):0.00000240397992693324):0.03618189796009439047	(n2988:0.00138124752341790488	((((n3221:0.00074440921459023514	MULAG:0.00327053393951661853):0.00039373542142427458	(n07AEP06:0.00052279847310261719	(n2973:0.00000240397992693324	n2990:0.00105972427931219247):0.00000240397992693324):0.00000240397992693324):0.00025844018110929626	(n3004:0.00000240397992693324	n07AEP08:0.00885907088882999932):0.00000240397992693324):0.00000240397992693324	n2980:0.00154238883252830303):0.00314803884269352578):0.03737689590143451757):0.05092717681003532115):0.03026416221338609075	((CASCA:0.00886220619166658806	CASBE:0.00606722802696175578):0.03728904993861788253	(DRONO2:0.00064207117303421307	DRONO:0.00056431280000873339):0.04460654175956762363):0.03026416221338609075);
((((APTMA:0.00211896122916038722	APTMA2:0.00201870037685555762):0.01913253664229916037	(APTHA:0.01068390798525893116	APTOW:0.01083290855804332556):0.02198838436479356312):0.09715676888375160414	((n08AEP07:0.00000240397992693324	((n3220:0.00081192725212582558	(n2986:0.00107127764268582690	(n1665:0.00082010524660917547	n3219:0.00254614224958443075):0.00000240397992693324):0.00000240397992693324):0.00000240397992693324	(((n1666:0.00079775693709232360	n3024:0.00079778059187317926):0.00000240397992693324	(((AEPHI:0.00000240397992693324	n3757:0.00000240397992693324):0.00554726115694692198	(n2998:0.00119425006922516314	((n2987:0.00090181256334334505	n2997:0.00000240397992693324):0.00000240397992693324	n3011:0.00000240397992693324):0.00000240397992693324):0.00413038553580233683):0.00661582032708236956	(n3025:0.00099540865440674725	n3222:0.00127025865306953207):0.00109996534510826494):0.00000240397992693324):0.00053099009000696288	(n3026:0.00000240397992693324	(n07AEP05:0.00134064685014791758	n3258:0.00239707725763017594):0.00000240397992693324):0.00000240397992693324):0.00079679344982354556):0.00000240397992693324):0.04602892888860134202	(n2988:0.00000240397992693324	((((n3221:0.00227199561868244183	MULAG:0.00425728965221685435):0.00250939614734533873	(n2973:0.00026406921868735633	(n2990:0.00054336432138899317	n07AEP06:0.00026791171025180671):0.00000240397992693324):0.00000240397992693324):0.00000240397992693324	(n3004:0.00000240397992693324	n07AEP08:0.00707549521583020983):0.00000240397992693324):0.00000240397992693324	n2980:0.00252217279649644263):0.00377750688143508933):0.03289995379685291266):0.04625950996379792068):0.02914734328308172390	((CASCA:0.00756026916667264237	CASBE:0.01194698124291330120):0.03117849059839700523	(DRONO2:0.00027765693531754134	DRONO:0.00199221833765949718):0.03995741017303573728):0.02914734328308172390);
((((APTMA:0.00194736987343138604	APTMA2:0.00053499652780400182):0.01880505080403286830	(APTHA:0.01047364420464725818	APTOW:0.01022949666696261820):0.01628765757666671837):0.09475925106925692232	(((AEPHI:0.00000240397992693324	n3757:0.00000240397992693324):0.00165735074860568713	((n2998:0.00150358626364077382	((n2987:0.00087670424840376681	n2997:0.00000240397992693324):0.00000240397992693324	n3011:0.00026234663322930997):0.00000240397992693324):0.00294022986154559478	(n3222:0.00212483233576457684	(((n3026:0.00000240397992693324	n07AEP05:0.00053635093148096278):0.00132963935330254919	(((n3025:0.00000240397992693324	n3258:0.00327869001117980742):0.00000240397992693324	n08AEP07:0.00000240397992693324):0.00000240397992693324	((n3220:0.00081064312297905023	n2986:0.00000240397992693324):0.00000240397992693324	(n1665:0.00096226338161364052	n3219:0.00389349654539638450):0.00093783381364668226):0.00000240397992693324):0.00052202520931749602):0.00079697943640303086	(n1666:0.00026329377086213904	n3024:0.00079171905355874313):0.00000240397992693324):0.00000240397992693324):0.00542406606651649279):0.00135095659421331240):0.02914893107057369911	(n2988:0.00020579526486633917	((n3004:0.00000240397992693324	n07AEP08:0.00573284178586886198):0.00000240397992693324	((MULAG:0.00430427612232850507	(n3221:0.00229234687560732949	n2980:0.00358253183338093448):0.00000240397992693324):0.00078034151040049318	(n2973:0.00026250742129033865	(n2990:0.00027072073259763063	n07AEP06:0.00026495833498878441):0.00000240397992693324):0.00000240397992693324):0.00000240397992693324):0.00329204061183967830):0.04020201815859198585):0.03659207608739641765):0.02972141769384717414	((CASCA:0.00506552684107795109	CASBE:0.00687812761103136130):0.02347777875863666860	(DRONO2:0.00056714296256907141	DRONO:0.00097341248121855968):0.04093325912647793885):0.02972141769384717414);
((((APTHA:0.00636648681314458051	APTOW:0.01414324551769370608):0.02466710298211986438	(APTMA2:0.00083087920710728756	APTMA:0.00081229195986064304):0.01867632630433233021):0.08366351760540233218	((((n3757:0.00000240397992693324	AEPHI:0.00000240397992693324):0.00411281392745669553	(n2998:0.00060008541362769263	(n2987:0.00147577904881132475	(n3011:0.00000240397992693324	n2997:0.00000240397992693324):0.00000240397992693324):0.00000240397992693324):0.00438713860545023298):0.00476442149792925471	(((n1666:0.00053350996560588891	n3024:0.00026642627419404345):0.00000240397992693324	(n3025:0.00000240397992693324	n3222:0.00166820532027139932):0.00076105365070604680):0.00000240397992693324	(((n2986:0.00053747076349742193	(n3219:0.00041210495609715105	n1665:0.00041197748114593462):0.00041081013313242203):0.00000240397992693324	(n3220:0.00054502195354128925	n08AEP07:0.00000240397992693324):0.00000240397992693324):0.00080057208896716821	(n3258:0.00148502301059449103	(n07AEP05:0.00080782018444976286	n3026:0.00000240397992693324):0.00106846544687486155):0.00000240397992693324):0.00053336094220204835):0.00017608252040491638):0.04228984057448758466	((n2980:0.00290575849036688733	((((n2990:0.00082404444100052962	n07AEP06:0.00027090705900075656):0.00000240397992693324	n2973:0.00026740278383940411):0.00000240397992693324	(n3221:0.00230290651967239753	MULAG:0.00302380337528095500):0.00132369704259853644):0.00000240397992693324	(n3004:0.00000240397992693324	n07AEP08:0.00722711684895230733):0.00000240397992693324):0.00000240397992693324):0.00429555511621343509	n2988:0.00062639719897614155):0.02960677044238678793):0.04363893520447725133):0.04065423818082766066	((CASCA:0.00981057466313769305	CASBE:0.00646398320307312469):0.02568863178525464599	(DRONO2:0.00069924167179208135	DRONO:0.00089086241925563181):0.03864411073069050351):0.04065423818082766066);
((((APTHA:0.00776567584335907755	APTOW:0.01193580731761417768):0.03293897068336575085	(APTMA2:0.00009857051411931381	APTMA:0.00214784423367014822):0.01854014045201463415):0.09518082396554089497	((n08AEP07:0.00000240397992693324	((n2986:0.00080738779482949509	(n3219:0.00208873310344017673	n1665:0.00073187214114621196):0.00035742389009228834):0.00000240397992693324	(((n3258:0.00208605210157020030	(n07AEP05:0.00107499284633611109	n3026:0.00000240397992693324):0.00106795788858933755):0.00000240397992693324	(((n3757:0.00000240397992693324	AEPHI:0.00000240397992693324):0.00303968120407927455	(n2998:0.00120593970350915984	((n2987:0.00120318766688081260	n2997:0.00000240397992693324):0.00000240397992693324	n3011:0.00026683187013596516):0.00000240397992693324):0.00381071687559784728):0.00604518211491963334	((n1666:0.00079949852445126881	n3024:0.00106730054603866521):0.00000240397992693324	(n3025:0.00049437286349634439	n3222:0.00123844322338544392):0.00056690539935754880):0.00000240397992693324):0.00026610466954556480):0.00160086491516025684	n3220:0.00135772179762301743):0.00000240397992693324):0.00000240397992693324):0.04345107661736634375	((n2980:0.00159565253580939439	((((n2990:0.00136972454517222584	n07AEP06:0.00107193498877785655):0.00000240397992693324	n2973:0.00026570707544365399):0.00000240397992693324	(n3221:0.00037557352728040427	MULAG:0.00513184952695503599):0.00083088284832974512):0.00053214489448522614	(n3004:0.00000240397992693324	n07AEP08:0.00989656857781363343):0.00000240397992693324):0.00000240397992693324):0.00543716363425321599	n2988:0.00141840353701522520):0.03287550949660638516):0.05102323861455410753):0.02951620595387219326	((CASCA:0.00844031743391929039	CASBE:0.00392918361184307289):0.02574214615909173332	(DRONO2:0.00184352323881348192	DRONO:0.00051321737584468508):0.04674467919205959471):0.02951620595387219326);
((((APTHA:0.01391981670958529309	APTOW:0.00700613591602695061):0.01943356233869097602	(APTMA2:0.00121969978489673472	APTMA:0.00137704915908375114):0.01659814247338280840):0.08176831983194887687	(((n3757:0.00000240397992693324	AEPHI:0.00000240397992693324):0.00415955320676151662	((n2998:0.00183653548684113775	((n2987:0.00060310544337487397	n2997:0.00000240397992693324):0.00000240397992693324	n3011:0.00000240397992693324):0.00000240397992693324):0.00471367332006928166	(((n1666:0.00052957732831603271	n3024:0.00079441920973483994):0.00000240397992693324	(n3025:0.00150608311701809581	n3222:0.00110207026956978958):0.00099706324422932239):0.00000240397992693324	((n08AEP07:0.00000240397992693324	((n2986:0.00081015544856957126	(n3219:0.00081887317502960975	n1665:0.00026847352203105063):0.00000240397992693324):0.00000240397992693324	n3220:0.00108959372670378268):0.00000240397992693324):0.00079432833810754464	(n3258:0.00327679392644053069	(n07AEP05:0.00053354343897451205	n3026:0.00000240397992693324):0.00106373288832133485):0.00000240397992693324):0.00026503222518999171):0.00372733838356080916):0.00181631360523456034):0.04607878716706315797	(((((n07AEP06:0.00079811296514471579	n2990:0.00081465682401496095):0.00000240397992693324	n2973:0.00000240397992693324):0.00000240397992693324	(n2980:0.00096233463333483956	(n3221:0.00226684190809557911	MULAG:0.00366610183508875569):0.00057911927448899762):0.00082792184074177938):0.00000240397992693324	(n3004:0.00000240397992693324	n07AEP08:0.00687247634465944571):0.00000240397992693324):0.00327475419569890711	n2988:0.00133949155947513760):0.03270752353093065584):0.04545875228157187503):0.03241099124352362498	((CASCA:0.01274107611008937040	CASBE:0.00568547499168441627):0.03709048716081148056	(DRONO2:0.00000240397992693324	DRONO:0.00000240397992693324):0.04051105330328229337):0.03241099124352362498);
((((APTHA:0.01101091577161978675	APTOW:0.01022329645858083107):0.02453212486370000625	(APTMA2:0.00206116452410807019	APTMA:0.00078028199220046498):0.01672693154556575967):0.08466533589320222875	((n08AEP07:0.00000240397992693324	(((n2986:0.00110470172570495883	(n1665:0.00027758185848987305	n3219:0.00084766455217910141):0.00000240397992693324):0.00000240397992693324	((n3258:0.00397521076058881921	(n07AEP05:0.00027467220850531236	n3026:0.00000240397992693324):0.00081996789491572161):0.00000240397992693324	(((n3757:0.00000240397992693324	AEPHI:0.00000240397992693324):0.00596336309491704315	(n2998:0.00122648200783284319	((n2987:0.00091260526913826314	n2997:0.00000240397992693324):0.00000240397992693324	n3011:0.00000240397992693324):0.00000240397992693324):0.00482664035771969858):0.00274558984560905944	((n1666:0.00027261260759259254	n3024:0.00136928633475222740):0.00000240397992693324	(n3025:0.00100499243850966295	n3222:0.00112435735615143743):0.00102602415367035048):0.00000240397992693324):0.00054634360210893457):0.00109231557903677876):0.00000240397992693324	n3220:0.00027969788778557311):0.00000240397992693324):0.03999227883737949130	(((((n07AEP06:0.00027138886778122325	n2990:0.00027539588033899962):0.00000240397992693324	n2973:0.00026828079664371169):0.00000240397992693324	((n3004:0.00000240397992693324	n07AEP08:0.00447349370329834344):0.00000240397992693324	n2980:0.00258263075981521274):0.00026627850216598295):0.00026149092949914060	(n3221:0.00196534350812616618	MULAG:0.00182014888958375730):0.00090023082794030639):0.00176917359424594279	n2988:0.00290685104314162635):0.04185810653405412640):0.04512897534028253999):0.03321088742498422286	((CASCA:0.01082915725585212666	CASBE:0.01036021565050893219):0.02799709008907254673	(DRONO2:0.00037843955404380232	DRONO:0.00094069884045735802):0.04713699736697612996):0.03321088742498422286);
((((APTHA:0.00883788165683042047	APTOW:0.01213856226627940509):0.02034473527018962336	(APTMA2:0.00213076668039464869	APTMA:0.00158816070895888002):0.01809216795054496493):0.09211475413748831942	(((n3757:0.00000240397992693324	AEPHI:0.00000240397992693324):0.00129109850351570425	((n3011:0.00000240397992693324	(n2998:0.00030880369003701236	(n2987:0.00304299619819629451	n2997:0.00000240397992693324):0.00000240397992693324):0.00026927432749677461):0.00299760392261705366	(((n3220:0.00027581148922559113	n08AEP07:0.00000240397992693324):0.00000240397992693324	(n2986:0.00027254546353737397	(n1665:0.00000240397992693324	n3219:0.00168820896174412213):0.00027293068884126658):0.00000240397992693324):0.00107707807992106714	(((n3258:0.00240070530904630932	n07AEP05:0.00054472194129820092):0.00000240397992693324	n3026:0.00000240397992693324):0.00080851332195668968	((n1666:0.00026885562017614831	n3024:0.00162072823417045613):0.00000240397992693324	(n3025:0.00000240397992693324	n3222:0.00094183907621101751):0.00088949849130425505):0.00000240397992693324):0.00000240397992693324):0.00527462924779828826):0.00234074353619588083):0.04300171138163065565	((((n3221:0.00187134928873652104	(MULAG:0.00326731461717444729	((n07AEP06:0.00081566135731620177	n2990:0.00055704401620534775):0.00000240397992693324	n2973:0.00000240397992693324):0.00000240397992693324):0.00000240397992693324):0.00000240397992693324	(n3004:0.00000240397992693324	n07AEP08:0.00474091476843687548):0.00000240397992693324):0.00000240397992693324	n2980:0.00266785887804075724):0.00468254172339750696	n2988:0.00170245481761226950):0.03378611978215055600):0.04823775042230804555):0.04841375947535930119	((CASCA:0.00447171936970701140	CASBE:0.00775748031918353093):0.02996969425083906291	(DRONO2:0.00061328583578725102	DRONO:0.00067887880818866297):0.05166417058846571597):0.04841375947535930119);
((((APTHA:0.01222953456807566140	APTOW:0.00817978358747972929):0.01507588305272849691	(APTMA2:0.00300059721192296120	APTMA:0.00204913345035308281):0.01930586403858748981):0.09450375261736115862	((n3025:0.00100860866924642632	(n3222:0.00219049405027850041	((((n3258:0.00328861174861500016	(n3220:0.00055102436693525681	(n08AEP07:0.00000240397992693324	(n2986:0.00081817727016123313	(n1665:0.00166600073169343170	n3219:0.00127595909858933322):0.00000240397992693324):0.00000240397992693324):0.00009745815030330619):0.00005913942797373249):0.00011148668224515448	(n07AEP05:0.00081515184869434794	n3026:0.00000240397992693324):0.00053973564783841698):0.00026997160335305093	((n3757:0.00000240397992693324	AEPHI:0.00000240397992693324):0.00389430833289147824	(n2998:0.00151798139718260956	((n2987:0.00242777900500098891	n2997:0.00000240397992693324):0.00000240397992693324	n3011:0.00053761052179798633):0.00000240397992693324):0.00301472832751003205):0.00555517025544094867):0.00000240397992693324	(n1666:0.00026925415603505876	n3024:0.00189443181169691413):0.00000240397992693324):0.00000240397992693324):0.00000240397992693324):0.03718909175895761254	(((n3004:0.00000240397992693324	n07AEP08:0.00588204177695190143):0.00000240397992693324	(n2980:0.00294231472552836278	(((n07AEP06:0.00000240397992693324	n2990:0.00055145136688623158):0.00000240397992693324	n2973:0.00027018731629138492):0.00000240397992693324	(n3221:0.00325027500427277913	MULAG:0.00416012821614436794):0.00106370253539375724):0.00054093450584019164):0.00000240397992693324):0.00356519383824263148	n2988:0.00171612731966431283):0.03817650868083179161):0.04438810601623340707):0.03232176317519047659	((CASCA:0.00795281198164502108	CASBE:0.00991891710858768330):0.02672112176995502381	(DRONO2:0.00071129140200756327	DRONO:0.00058997270753119425):0.04609225023046783359):0.03232176317519047659);
((((APTHA:0.00937352220732659384	APTOW:0.00942089096782445894):0.02192467352803996461	(APTMA2:0.00090218871342165005	APTMA:0.00021178767968694180):0.02051647047918152972):0.09108368133759982277	(((n3757:0.00000240397992693324	AEPHI:0.00000240397992693324):0.00086782436464827219	((n2998:0.00030802547464332418	((n2987:0.00153823011748973411	n2997:0.00000240397992693324):0.00000240397992693324	n3011:0.00000240397992693324):0.00000240397992693324):0.00397262007549806923	(((n1666:0.00000240397992693324	n3024:0.00110170847323974542):0.00000240397992693324	(n3025:0.00104871325323125405	n3222:0.00000240397992693324):0.00121881956441797341):0.00000240397992693324	((n3258:0.00373207755139760237	((n2986:0.00111094415247007649	(n1665:0.00042593347364379566	n3219:0.00216569051623043823):0.00041898157302631901):0.00000240397992693324	(n3220:0.00056336502134260750	n08AEP07:0.00000240397992693324):0.00000240397992693324):0.00082555690232909184):0.00000240397992693324	(n07AEP05:0.00082934964021185527	n3026:0.00000240397992693324):0.00165593853756339140):0.00027471076279510681):0.00420273571491619827):0.00166174481262007642):0.03575202922759202623	(((n3004:0.00000240397992693324	n07AEP08:0.00428941982482993443):0.00000240397992693324	(n2980:0.00299309424809086856	(((n07AEP06:0.00166969535252031081	n2990:0.00028211467532519656):0.00000240397992693324	n2973:0.00055176243045532082):0.00000240397992693324	(n3221:0.00240630529847217804	MULAG:0.00226772540837891050):0.00108354566416913223):0.00027566303710078847):0.00000240397992693324):0.00298933707491205302	n2988:0.00184809079640779338):0.04107129559841243838):0.04888633727545247526):0.03121816421062314356	((CASCA:0.00545127329610389268	CASBE:0.00879632543315478875):0.02857301427619425918	(DRONO2:0.00042778140282157266	DRONO:0.00025448952716370830):0.04558886323301215848):0.03121816421062314356);
((((APTHA:0.01209453825605526223	APTOW:0.01021431061458191562):0.02178221513512819049	(APTMA2:0.00073667148488904943	APTMA:0.00093586548488291184):0.01852707039350579357):0.07889538409663623963	((((n3757:0.00000240397992693324	AEPHI:0.00000240397992693324):0.00475048835974009598	(n2998:0.00059188759289844955	((n2987:0.00152970811983763771	n2997:0.00000240397992693324):0.00000240397992693324	n3011:0.00026856601652070638):0.00000240397992693324):0.00354418854359972186):0.00361570609351133561	(((n1666:0.00000240397992693324	n3024:0.00026805095439215920):0.00000240397992693324	(n3025:0.00000240397992693324	n3222:0.00114040338007903087):0.00036515256893275235):0.00000240397992693324	(((n2986:0.00026906460935109433	(n1665:0.00027064211961683746	n3219:0.00083624916985870106):0.00000240397992693324):0.00000240397992693324	(n3220:0.00081941183722331870	n08AEP07:0.00000240397992693324):0.00000240397992693324):0.00053630846074177480	((n07AEP05:0.00054127324836990471	n3026:0.00000240397992693324):0.00188844273720056117	n3258:0.00418236347222550580):0.00000240397992693324):0.00080576154757900872):0.00312061866393301785):0.03954044299885473013	((n2980:0.00197078347206753202	(((((n3221:0.00230770919742724449	n07AEP06:0.00053966191285467822):0.00000240397992693324	n2990:0.00110005143525276211):0.00000240397992693324	n2973:0.00026761466458790115):0.00000240397992693324	MULAG:0.00628390291037741328):0.00026753631965702759	(n3004:0.00000240397992693324	n07AEP08:0.00584133690697669333):0.00000240397992693324):0.00000240397992693324):0.00464605942309625434	n2988:0.00169405941276853391):0.04480002489969414636):0.04609904843355571574):0.03164366958528250229	((CASCA:0.01127054842981762769	CASBE:0.01052942970726419847):0.03310126505212269282	(DRONO2:0.00095355518039564853	DRONO:0.00031795458501604398):0.04756436133411892642):0.03164366958528250229);
((((APTHA:0.00882928014619733734	APTOW:0.01130640513177678767):0.01383676746955694002	(APTMA2:0.00040227999959301114	APTMA:0.00251048501901129711):0.02154666487694742796):0.09632869312622120705	((((n3757:0.00000240397992693324	AEPHI:0.00000240397992693324):0.00308053145350329705	(n2998:0.00031206385439805541	(n2987:0.00061573450684945428	(n2997:0.00000240397992693324	n3011:0.00000240397992693324):0.00000240397992693324):0.00000240397992693324):0.00395905862664191078):0.00302628950891863655	((n3025:0.00000240397992693324	n3222:0.00267966839599670858):0.00117617820489582703	(((((n2986:0.00195495486796522450	(n1665:0.00028566177577687551	n3219:0.00171192932542361064):0.00056648102601572037):0.00000240397992693324	(n3220:0.00112593347051761074	n08AEP07:0.00000240397992693324):0.00000240397992693324):0.00081877362849370929	((n07AEP05:0.00110761316049088742	n3026:0.00000240397992693324):0.00054746921044432166	n3258:0.00402674032948282298):0.00000240397992693324):0.00054755485418663517	n3024:0.00164666893837806514):0.00000240397992693324	n1666:0.00054661533150338179):0.00000240397992693324):0.00210899584972222770):0.04104764823718400762	((((n3004:0.00000240397992693324	n07AEP08:0.00615449044536956185):0.00000240397992693324	((MULAG:0.00295657330231078848	n3221:0.00114230991084997963):0.00258015235481314203	((n2990:0.00084145786185697684	n2973:0.00027209431272332517):0.00000240397992693324	n07AEP06:0.00110680167611918660):0.00000240397992693324):0.00027215183604088538):0.00000240397992693324	n2980:0.00296579170961159232):0.00368813903794858221	n2988:0.00049035121057019830):0.03069208325275067997):0.05096453390223265600):0.02249760650668731349	((CASCA:0.01042199825105826101	CASBE:0.00618591903783964614):0.02993597592095155815	(DRONO2:0.00104315246870501023	DRONO:0.00097127075306447275):0.04820112570238636873):0.02249760650668731349);
((((APTHA:0.01366350971265943744	APTOW:0.00917969051596653589):0.01497390205720326370	(APTMA2:0.00068862733348570946	APTMA:0.00000240397992693324):0.02081390059291231970):0.09225640538540699764	((((n3757:0.00000240397992693324	AEPHI:0.00000240397992693324):0.00457141531208493830	(n2998:0.00150436989334981836	(n3011:0.00026484315405876299	(n2987:0.00089353740302680054	n2997:0.00000240397992693324):0.00000240397992693324):0.00000240397992693324):0.00142763671563490217):0.00345133752957902740	((((n2986:0.00135465875506103942	(n1665:0.00054847522754419972	n3219:0.00169344624627986275):0.00000240397992693324):0.00000240397992693324	(n3220:0.00082148735287432522	n08AEP07:0.00000240397992693324):0.00000240397992693324):0.00120182431464405234	((n07AEP05:0.00053972162131454620	n3026:0.00000240397992693324):0.00080325846303941448	(n3024:0.00080290484291772489	n1666:0.00000240397992693324):0.00000240397992693324):0.00013767339857440983):0.00038444705569682758	(n3258:0.00271019531282721540	(n3025:0.00100076185694518579	n3222:0.00123953730655713230):0.00056482799250094336):0.00113249647610710034):0.00056210419969058417):0.04630732132815374574	((((n3004:0.00000240397992693324	n07AEP08:0.00448300207601152242):0.00000240397992693324	((MULAG:0.00334371986357802266	n3221:0.00228585911327113065):0.00096671111386782953	(n2973:0.00026583615768133395	(n07AEP06:0.00134446802223803425	n2990:0.00054482760138011065):0.00000240397992693324):0.00000240397992693324):0.00026576823905745666):0.00000240397992693324	n2980:0.00191549125216570570):0.00552561646119181359	n2988:0.00160997241558912528):0.03102648111879007312):0.03693703600028972606):0.02607065465174204788	((CASCA:0.00797413260067867530	CASBE:0.00585383663708075735):0.03163806534043372976	(DRONO2:0.00231031072565929382	DRONO:0.00000240397992693324):0.04089447741062957054):0.02607065465174204788);
((((n2988:0.00122973525717237305	(n2980:0.00216360832983192005	((n3004:0.00000240397992693324	n07AEP08:0.00439313094474532480):0.00000240397992693324	((n3221:0.00213850081256448899	MULAG:0.00272274982812356538):0.00064231925849001989	((n2990:0.00026188803610556797	n07AEP06:0.00025698095856431643):0.00000240397992693324	n2973:0.00051228058528222909):0.00000240397992693324):0.00025591668189637717):0.00000240397992693324):0.00348675068638315978):0.05438397778716989178	((((n2987:0.00057917862310794693	(n3011:0.00000240397992693324	n2997:0.00000240397992693324):0.00000240397992693324):0.00000240397992693324	n2998:0.00028908361269461313):0.00285484479676542278	(AEPHI:0.00000240397992693324	n3757:0.00000240397992693324):0.00539500575217876938):0.00563723169555648083	(((n3024:0.00077432451871186768	n3025:0.00000240397992693324):0.00000240397992693324	(n3222:0.00206220402170970282	n1666:0.00025752211449903015):0.00000240397992693324):0.00000240397992693324	((n3026:0.00000240397992693324	n07AEP05:0.00078148186218684416):0.00025786785523014869	(n3258:0.00319208863466894505	((n3220:0.00026524055040115415	n08AEP07:0.00000240397992693324):0.00000240397992693324	(n2986:0.00209943994711922315	(n3219:0.00202504770642793468	n1665:0.00105437104280528093):0.00000240397992693324):0.00000240397992693324):0.00077253882473925684):0.00000240397992693324):0.00025759827852010243):0.00028824754669681455):0.03558651156510169583):0.04657269206718225169	((APTOW:0.01405708687239140900	APTHA:0.01017378109453901704):0.01901097567098613758	(APTMA2:0.00098806347615832714	APTMA:0.00193522880869082892):0.01523174533732801414):0.07235163756565639315):0.03082234421190547385	((CASBE:0.00716145076296076377	CASCA:0.00819363351948530425):0.04004585690745030707	(DRONO2:0.00056928909432509944	DRONO:0.00127711572973271121):0.04263936388504661196):0.03082234421190547385);
((((n2988:0.00077238895124012122	(((n3004:0.00000240397992693324	n07AEP08:0.00425489153711505405):0.00000240397992693324	((n3221:0.00305135592741748434	MULAG:0.00344851169505356074):0.00091921562628153480	((n2990:0.00027466016058234563	n07AEP06:0.00000240397992693324):0.00000240397992693324	n2973:0.00026891055751087603):0.00000240397992693324):0.00026891635772758948):0.00000240397992693324	n2980:0.00130759934160039229):0.00250034677061177673):0.03618455666932860609	((AEPHI:0.00000240397992693324	n3757:0.00000240397992693324):0.00483227215839636577	(((n3024:0.00108244418798182228	((n3025:0.00048529810189761968	n3222:0.00148391493296394636):0.00093590217521512611	n1666:0.00026988171688276374):0.00000240397992693324):0.00000240397992693324	((n3026:0.00000240397992693324	n07AEP05:0.00054490824198617587):0.00081228837078617595	(n3258:0.00354633779043522649	(((n2986:0.00054306063136277960	(n3219:0.00083389552571114982	n1665:0.00000240397992693324):0.00054558191835465226):0.00000240397992693324	n3220:0.00193850253700594789):0.00000240397992693324	n08AEP07:0.00000240397992693324):0.00080949024000165630):0.00000240397992693324):0.00027025669726602511):0.00475910079528436142	((n3011:0.00081307364329979862	(n2997:0.00000240397992693324	n2987:0.00151223308923462921):0.00000240397992693324):0.00000240397992693324	n2998:0.00150717281851094130):0.00441755341957672000):0.00033445692964254855):0.03569606146186274365):0.03694385383637929093	((APTMA2:0.00032898589581010384	APTMA:0.00192484499905634979):0.01944927510277001670	(APTOW:0.01014585983041470588	APTHA:0.01168068373092287504):0.02470228688078603824):0.09004904796611022666):0.02459253558389915342	((CASBE:0.00705640961895803373	CASCA:0.01068290620878013450):0.02974517631643377319	(DRONO2:0.00138964359642136637	DRONO:0.00123593625338063438):0.04427590103459257131):0.02459253558389915342);
((((n2988:0.00178818198654723910	(((n3004:0.00000240397992693324	n07AEP08:0.01029375683074783797):0.00000240397992693324	((n3221:0.00149040844028792844	MULAG:0.00442192694055495387):0.00142162363884903455	((n2990:0.00053420906709649818	n07AEP06:0.00078741213455495119):0.00000240397992693324	n2973:0.00052076080470006602):0.00000240397992693324):0.00052116973254527925):0.00000240397992693324	n2980:0.00095754749752866540):0.00490598313022676692):0.04102842075474699701	((AEPHI:0.00000240397992693324	n3757:0.00000240397992693324):0.00281065621176998601	(((n3024:0.00000240397992693324	((n3025:0.00105467848445340673	n3222:0.00238353413382329758):0.00000240397992693324	n1666:0.00026109042091435806):0.00000240397992693324):0.00000240397992693324	(((n2986:0.00078986525464642520	(n3219:0.00040165933660181853	n1665:0.00035609187261439649):0.00071108431857506255):0.00000240397992693324	(n3220:0.00106509844521273690	n08AEP07:0.00000240397992693324):0.00000240397992693324):0.00078462340357807756	(n3026:0.00000240397992693324	(n07AEP05:0.00052625988123812105	n3258:0.00415184982395312967):0.00000240397992693324):0.00026088990706064994):0.00052364576071959668):0.00339759086776493047	((n3011:0.00026036634475044178	(n2997:0.00000240397992693324	n2987:0.00143742746966930629):0.00000240397992693324):0.00000240397992693324	n2998:0.00116409433076289067):0.00326574647497668508):0.00206306665806059528):0.04177884690606142870):0.04255085854550767765	((APTMA2:0.00277795715840286695	APTMA:0.00108269740317509322):0.01633917304111734067	(APTOW:0.00750378511685680181	APTHA:0.00952137918674087272):0.01884323839595591563):0.08740567478783536903):0.03827334917226455496	((CASBE:0.00526263837153244981	CASCA:0.00820010140158734628):0.03734678197107003245	(DRONO2:0.00031718662126301359	DRONO:0.00095142498296287709):0.04097073959459913983):0.03827334917226455496);
[truncated: 287 more rows]
