# Supplementary material for: Molecular exploration of fossil eggshell uncovers hidden lineage of giant extinct bird
Source: Nat Commun. 2023 Feb 28;14:914. doi: 10.1038/s41467-023-36405-3 (PMC9974994; doi:10.1038/s41467-023-36405-3)
Supplement: Supplementary file 10 — Supplementary Data 10 [file 41467_2023_36405_MOESM10_ESM.zip › Supplementary Data 10 Genetic_data_minus_filtered_reads/5_Phylogeny_generation/RaxML/RAxML_bestTree.35tax_MAY18_gblocks.tre.PARTITION.4]

((((((AEPHI:0.00000903305955923969,n3757:0.00000903305955923969):0.00000903305955923969,(n2998:0.00118583012659431546,(n3011:0.00000903305955923969,(n2997:0.00000903305955923969,n2987:0.00000903305955923969):0.00000903305955923969):0.00000903305955923969):0.00000903305955923969):0.00053168173453247824,((((n2986:0.00054150823058607346,(n3219:0.00197861423842912026,n1665:0.00000903305955923969):0.00000903305955923969):0.00000903305955923969,(n3220:0.00054629654511438586,n08AEP07:0.00054037376418774685):0.00000903305955923969):0.00000903305955923969,((n3026:0.00000903305955923969,n07AEP05:0.00000903305955923969):0.00000903305955923969,n3258:0.00000903305955923969):0.00000903305955923969):0.00000903305955923969,(n1666:0.00053289562179231244,((n3025:0.00124495403561340778,n3222:0.00000903305955923969):0.00000903305955923969,n3024:0.00000903305955923969):0.00000903305955923969):0.00000903305955923969):0.00109132661734521173):0.00960071184045648528,(n2988:0.00088816062370809887,(n2980:0.00071052865849771305,((((n07AEP06:0.00111190734144666075,n2990:0.00000903305955923969):0.00000903305955923969,n2973:0.00000903305955923969):0.00000903305955923969,(MULAG:0.00000903305955923969,n3221:0.00108811532240618678):0.00000903305955923969):0.00000903305955923969,(n3004:0.00053296218704637025,n07AEP08:0.00080318796959304476):0.00000903305955923969):0.00000903305955923969):0.00077020629164832437):0.00988943502220136599):0.00999544870130981977,((APTMA2:0.00000903305955923969,APTMA:0.00000903305955923969):0.00593125240671152614,(APTOW:0.00224384029793197725,APTHA:0.00153725331849686401):0.00898948764426994729):0.02261361451074243509):0.00600309386343553329,((CASBE:0.00256078843704631931,CASCA:0.00279209089750696903):0.01675552197021590306,(DRONO:0.00138179182532283335,DRONO2:0.00000903305955923969):0.00610852514949470661):0.00600309386343553329);
