# Supplementary material for: Molecular exploration of fossil eggshell uncovers hidden lineage of giant extinct bird
Source: Nat Commun. 2023 Feb 28;14:914. doi: 10.1038/s41467-023-36405-3 (PMC9974994; doi:10.1038/s41467-023-36405-3)
Supplement: Supplementary file 10 — Supplementary Data 10 [file 41467_2023_36405_MOESM10_ESM.zip › Supplementary Data 10 Genetic_data_minus_filtered_reads/5_Phylogeny_generation/RaxML/RAxML_info.35tax_MAY18_gblocks.tre]

IMPORTANT WARNING: Alignment column 9009 contains only undetermined values which will be treated as missing data

IMPORTANT WARNING
Found 1 column that contains only undetermined values which will be treated as missing data.
Normally these columns should be excluded from the analysis.


A mixed model file with model assignments for undetermined
columns removed has already been printed to  file /Applications/raxmlGUI.app/Contents/Resources/Scripts/raxmlgui/part.txt.reduced
An alignment file with undetermined columns removed has already
been printed to file /Users/17598877/Desktop/PhD/EB_Paper_2/ALIGNMENTS/RAXML/may2018/nt/35tax_MAY18_gblocks.phy.reduced

Alignment has 1 completely undetermined sites that will be automatically removed from the input data


This is RAxML version 8.1.22 released by Alexandros Stamatakis on June 15 2015.

With greatly appreciated code contributions by:
Andre Aberer      (HITS)
Simon Berger      (HITS)
Alexey Kozlov     (HITS)
Kassian Kobert    (HITS)
David Dao         (KIT and HITS)
Nick Pattengale   (Sandia)
Wayne Pfeiffer    (SDSC)
Akifumi S. Tanabe (NRIFS)

Alignment has 7209 distinct alignment patterns

Proportion of gaps and completely undetermined characters in this alignment: 8.89%

RAxML rapid bootstrapping and subsequent ML search

Using 5 distinct models/data partitions with individual per partition branch length optimization


Executing 500 rapid bootstrap inferences and thereafter a thorough ML search 

All free model parameters will be estimated by RAxML
GAMMA model of rate heteorgeneity, ML estimate of alpha-parameter

GAMMA Model parameters will be estimated up to an accuracy of 0.1000000000 Log Likelihood units

Partition: 0
Alignment Patterns: 1633
Name: m1
DataType: DNA
Substitution Matrix: GTR


Partition: 1
Alignment Patterns: 1190
Name: m2
DataType: DNA
Substitution Matrix: GTR


Partition: 2
Alignment Patterns: 2510
Name: m3
DataType: DNA
Substitution Matrix: GTR


Partition: 3
Alignment Patterns: 1041
Name: stems
DataType: DNA
Substitution Matrix: GTR


Partition: 4
Alignment Patterns: 835
Name: loops
DataType: DNA
Substitution Matrix: GTR


RAxML was called as follows:

./raxmlHPC-PTHREADS-SSE3-Mac -T 2 -f a -x 731 -k -m GTRGAMMA -p 259 -N 500 -o CASBE,CASCA,DRONO,DRONO2 -s /Users/17598877/Desktop/PhD/EB_Paper_2/ALIGNMENTS/RAXML/may2018/nt/35tax_MAY18_gblocks.phy -n 35tax_MAY18_gblocks.tre -q /Applications/raxmlGUI.app/Contents/Resources/Scripts/raxmlgui/part.txt -M -O -w /Users/17598877/Desktop/PhD/EB_Paper_2/ALIGNMENTS/RAXML/may2018/nt/ 


Time for BS model parameter optimization 105770307.130539
Bootstrap[0]: Time 105770325.653535 seconds, bootstrap likelihood -48640.390416, best rearrangement setting 8
Bootstrap[1]: Time 32.679115 seconds, bootstrap likelihood -48789.285122, best rearrangement setting 8
Bootstrap[2]: Time 34.936094 seconds, bootstrap likelihood -48797.786404, best rearrangement setting 10
Bootstrap[3]: Time 38.514036 seconds, bootstrap likelihood -48749.309293, best rearrangement setting 5
Bootstrap[4]: Time 42.141250 seconds, bootstrap likelihood -49348.701065, best rearrangement setting 7
Bootstrap[5]: Time 36.752083 seconds, bootstrap likelihood -48749.712474, best rearrangement setting 11
Bootstrap[6]: Time 35.549768 seconds, bootstrap likelihood -48687.882343, best rearrangement setting 5
Bootstrap[7]: Time 47.935514 seconds, bootstrap likelihood -48244.002499, best rearrangement setting 12
Bootstrap[8]: Time 42.479975 seconds, bootstrap likelihood -48988.168758, best rearrangement setting 14
Bootstrap[9]: Time 42.258279 seconds, bootstrap likelihood -48295.464131, best rearrangement setting 15
Bootstrap[10]: Time 44.322693 seconds, bootstrap likelihood -48691.517703, best rearrangement setting 12
Bootstrap[11]: Time 34.746156 seconds, bootstrap likelihood -48413.888967, best rearrangement setting 11
Bootstrap[12]: Time 33.414792 seconds, bootstrap likelihood -48382.644365, best rearrangement setting 5
Bootstrap[13]: Time 32.220314 seconds, bootstrap likelihood -49238.588647, best rearrangement setting 13
Bootstrap[14]: Time 36.960017 seconds, bootstrap likelihood -49100.618307, best rearrangement setting 14
Bootstrap[15]: Time 33.584069 seconds, bootstrap likelihood -49206.334860, best rearrangement setting 12
Bootstrap[16]: Time 72.569165 seconds, bootstrap likelihood -48297.319552, best rearrangement setting 15
Bootstrap[17]: Time 63.820498 seconds, bootstrap likelihood -48610.337826, best rearrangement setting 6
Bootstrap[18]: Time 37.878839 seconds, bootstrap likelihood -49134.113711, best rearrangement setting 7
Bootstrap[19]: Time 50.027322 seconds, bootstrap likelihood -48776.232632, best rearrangement setting 7
Bootstrap[20]: Time 57.160456 seconds, bootstrap likelihood -50077.669832, best rearrangement setting 7
Bootstrap[21]: Time 39.669202 seconds, bootstrap likelihood -48604.922312, best rearrangement setting 9
Bootstrap[22]: Time 36.754263 seconds, bootstrap likelihood -49104.230939, best rearrangement setting 15
Bootstrap[23]: Time 61.539087 seconds, bootstrap likelihood -48623.534156, best rearrangement setting 9
Bootstrap[24]: Time 65.024616 seconds, bootstrap likelihood -48411.181412, best rearrangement setting 13
Bootstrap[25]: Time 68.036319 seconds, bootstrap likelihood -48654.703931, best rearrangement setting 15
Bootstrap[26]: Time 40.879790 seconds, bootstrap likelihood -48448.136076, best rearrangement setting 6
Bootstrap[27]: Time 38.380996 seconds, bootstrap likelihood -49266.456430, best rearrangement setting 13
Bootstrap[28]: Time 33.427702 seconds, bootstrap likelihood -48807.102254, best rearrangement setting 5
Bootstrap[29]: Time 37.850397 seconds, bootstrap likelihood -48957.523533, best rearrangement setting 7
Bootstrap[30]: Time 48.834947 seconds, bootstrap likelihood -49005.808380, best rearrangement setting 10
Bootstrap[31]: Time 39.167678 seconds, bootstrap likelihood -48881.080523, best rearrangement setting 9
Bootstrap[32]: Time 34.448194 seconds, bootstrap likelihood -48769.123382, best rearrangement setting 6
Bootstrap[33]: Time 35.879803 seconds, bootstrap likelihood -48810.742286, best rearrangement setting 8
Bootstrap[34]: Time 34.064658 seconds, bootstrap likelihood -48542.775749, best rearrangement setting 10
Bootstrap[35]: Time 34.206969 seconds, bootstrap likelihood -48681.403630, best rearrangement setting 10
Bootstrap[36]: Time 41.420812 seconds, bootstrap likelihood -48560.865397, best rearrangement setting 6
Bootstrap[37]: Time 37.383696 seconds, bootstrap likelihood -48425.545411, best rearrangement setting 14
Bootstrap[38]: Time 39.709527 seconds, bootstrap likelihood -49071.426151, best rearrangement setting 13
Bootstrap[39]: Time 37.324036 seconds, bootstrap likelihood -49188.978431, best rearrangement setting 6
Bootstrap[40]: Time 35.615623 seconds, bootstrap likelihood -48055.104581, best rearrangement setting 10
Bootstrap[41]: Time 34.488802 seconds, bootstrap likelihood -48315.674576, best rearrangement setting 8
Bootstrap[42]: Time 41.391619 seconds, bootstrap likelihood -48974.474692, best rearrangement setting 5
Bootstrap[43]: Time 45.742810 seconds, bootstrap likelihood -49434.143115, best rearrangement setting 14
Bootstrap[44]: Time 39.746318 seconds, bootstrap likelihood -48484.941756, best rearrangement setting 10
Bootstrap[45]: Time 37.862143 seconds, bootstrap likelihood -48919.452474, best rearrangement setting 8
Bootstrap[46]: Time 36.503247 seconds, bootstrap likelihood -48242.419298, best rearrangement setting 7
Bootstrap[47]: Time 39.201677 seconds, bootstrap likelihood -49017.724430, best rearrangement setting 8
Bootstrap[48]: Time 35.661426 seconds, bootstrap likelihood -49374.787720, best rearrangement setting 13
Bootstrap[49]: Time 40.690854 seconds, bootstrap likelihood -49223.337480, best rearrangement setting 14
Bootstrap[50]: Time 34.797337 seconds, bootstrap likelihood -48451.339879, best rearrangement setting 11
Bootstrap[51]: Time 36.013795 seconds, bootstrap likelihood -48889.404359, best rearrangement setting 10
Bootstrap[52]: Time 46.774907 seconds, bootstrap likelihood -48391.862565, best rearrangement setting 14
Bootstrap[53]: Time 36.347312 seconds, bootstrap likelihood -48705.262386, best rearrangement setting 9
Bootstrap[54]: Time 41.247003 seconds, bootstrap likelihood -48834.957196, best rearrangement setting 10
Bootstrap[55]: Time 15.049123 seconds, bootstrap likelihood -48736.749908, best rearrangement setting 11
Bootstrap[56]: Time 51.743813 seconds, bootstrap likelihood -49249.198576, best rearrangement setting 10
Bootstrap[57]: Time 37.660757 seconds, bootstrap likelihood -48917.886998, best rearrangement setting 12
Bootstrap[58]: Time 32.385159 seconds, bootstrap likelihood -48536.934187, best rearrangement setting 8
Bootstrap[59]: Time 34.601334 seconds, bootstrap likelihood -49097.089330, best rearrangement setting 11
Bootstrap[60]: Time 44.107817 seconds, bootstrap likelihood -49139.403898, best rearrangement setting 15
Bootstrap[61]: Time 48.168874 seconds, bootstrap likelihood -48877.049993, best rearrangement setting 9
Bootstrap[62]: Time 41.977259 seconds, bootstrap likelihood -48989.308204, best rearrangement setting 12
Bootstrap[63]: Time 38.150749 seconds, bootstrap likelihood -48164.185063, best rearrangement setting 11
Bootstrap[64]: Time 45.068519 seconds, bootstrap likelihood -48763.271738, best rearrangement setting 8
Bootstrap[65]: Time 36.463544 seconds, bootstrap likelihood -48705.371648, best rearrangement setting 6
Bootstrap[66]: Time 36.341201 seconds, bootstrap likelihood -49317.148125, best rearrangement setting 7
Bootstrap[67]: Time 30.224284 seconds, bootstrap likelihood -48302.155010, best rearrangement setting 11
Bootstrap[68]: Time 31.049970 seconds, bootstrap likelihood -48656.185702, best rearrangement setting 9
Bootstrap[69]: Time 32.207989 seconds, bootstrap likelihood -48791.490506, best rearrangement setting 8
Bootstrap[70]: Time 53.025546 seconds, bootstrap likelihood -48971.719048, best rearrangement setting 7
Bootstrap[71]: Time 76.784328 seconds, bootstrap likelihood -48783.305509, best rearrangement setting 10
Bootstrap[72]: Time 40.186158 seconds, bootstrap likelihood -48453.656367, best rearrangement setting 11
Bootstrap[73]: Time 16.980791 seconds, bootstrap likelihood -48743.290469, best rearrangement setting 8
Bootstrap[74]: Time 38.654203 seconds, bootstrap likelihood -48836.081707, best rearrangement setting 13
Bootstrap[75]: Time 49.054310 seconds, bootstrap likelihood -48831.018989, best rearrangement setting 13
Bootstrap[76]: Time 34.112789 seconds, bootstrap likelihood -48680.660061, best rearrangement setting 6
Bootstrap[77]: Time 41.525199 seconds, bootstrap likelihood -49699.873168, best rearrangement setting 6
Bootstrap[78]: Time 50.123274 seconds, bootstrap likelihood -49082.275820, best rearrangement setting 13
Bootstrap[79]: Time 40.722627 seconds, bootstrap likelihood -48789.878002, best rearrangement setting 7
Bootstrap[80]: Time 34.514345 seconds, bootstrap likelihood -49458.640237, best rearrangement setting 5
Bootstrap[81]: Time 36.751305 seconds, bootstrap likelihood -48779.480077, best rearrangement setting 13
Bootstrap[82]: Time 50.615882 seconds, bootstrap likelihood -48139.584133, best rearrangement setting 15
Bootstrap[83]: Time 49.453755 seconds, bootstrap likelihood -49226.186095, best rearrangement setting 13
Bootstrap[84]: Time 48.748053 seconds, bootstrap likelihood -48970.247481, best rearrangement setting 15
Bootstrap[85]: Time 15.909284 seconds, bootstrap likelihood -49267.078433, best rearrangement setting 5
Bootstrap[86]: Time 43.586071 seconds, bootstrap likelihood -48155.360810, best rearrangement setting 15
Bootstrap[87]: Time 46.158684 seconds, bootstrap likelihood -48981.636181, best rearrangement setting 10
Bootstrap[88]: Time 43.010275 seconds, bootstrap likelihood -49138.106296, best rearrangement setting 10
Bootstrap[89]: Time 43.700563 seconds, bootstrap likelihood -48648.621625, best rearrangement setting 6
Bootstrap[90]: Time 41.523591 seconds, bootstrap likelihood -48353.126815, best rearrangement setting 7
Bootstrap[91]: Time 42.708053 seconds, bootstrap likelihood -48912.707159, best rearrangement setting 7
Bootstrap[92]: Time 42.564208 seconds, bootstrap likelihood -49531.366246, best rearrangement setting 10
Bootstrap[93]: Time 16.426273 seconds, bootstrap likelihood -48946.429690, best rearrangement setting 10
Bootstrap[94]: Time 42.944187 seconds, bootstrap likelihood -48368.299122, best rearrangement setting 6
Bootstrap[95]: Time 17.822894 seconds, bootstrap likelihood -49073.624783, best rearrangement setting 14
Bootstrap[96]: Time 42.071419 seconds, bootstrap likelihood -48057.962147, best rearrangement setting 13
Bootstrap[97]: Time 44.894595 seconds, bootstrap likelihood -48711.110786, best rearrangement setting 13
Bootstrap[98]: Time 40.469494 seconds, bootstrap likelihood -49000.885667, best rearrangement setting 6
Bootstrap[99]: Time 43.641725 seconds, bootstrap likelihood -48933.117944, best rearrangement setting 6
Bootstrap[100]: Time 47.370495 seconds, bootstrap likelihood -49568.417752, best rearrangement setting 8
Bootstrap[101]: Time 40.467819 seconds, bootstrap likelihood -48937.844503, best rearrangement setting 6
Bootstrap[102]: Time 45.889548 seconds, bootstrap likelihood -49388.403618, best rearrangement setting 7
Bootstrap[103]: Time 41.730159 seconds, bootstrap likelihood -48969.496392, best rearrangement setting 10
Bootstrap[104]: Time 45.513706 seconds, bootstrap likelihood -48701.137266, best rearrangement setting 11
Bootstrap[105]: Time 42.700019 seconds, bootstrap likelihood -48848.709604, best rearrangement setting 15
Bootstrap[106]: Time 44.380355 seconds, bootstrap likelihood -49734.167565, best rearrangement setting 15
Bootstrap[107]: Time 41.821118 seconds, bootstrap likelihood -48682.362437, best rearrangement setting 6
Bootstrap[108]: Time 42.273958 seconds, bootstrap likelihood -48339.177267, best rearrangement setting 8
Bootstrap[109]: Time 43.282203 seconds, bootstrap likelihood -48687.524538, best rearrangement setting 6
Bootstrap[110]: Time 44.499760 seconds, bootstrap likelihood -48897.256800, best rearrangement setting 14
Bootstrap[111]: Time 43.209894 seconds, bootstrap likelihood -48634.933828, best rearrangement setting 11
Bootstrap[112]: Time 41.230408 seconds, bootstrap likelihood -49085.545355, best rearrangement setting 6
Bootstrap[113]: Time 44.334242 seconds, bootstrap likelihood -49103.133421, best rearrangement setting 7
Bootstrap[114]: Time 40.849887 seconds, bootstrap likelihood -49029.262168, best rearrangement setting 11
Bootstrap[115]: Time 39.203383 seconds, bootstrap likelihood -48116.347374, best rearrangement setting 5
Bootstrap[116]: Time 43.903577 seconds, bootstrap likelihood -49010.087276, best rearrangement setting 6
Bootstrap[117]: Time 40.375071 seconds, bootstrap likelihood -49142.572387, best rearrangement setting 11
Bootstrap[118]: Time 41.254266 seconds, bootstrap likelihood -48703.584380, best rearrangement setting 7
Bootstrap[119]: Time 46.934350 seconds, bootstrap likelihood -48729.741590, best rearrangement setting 12
Bootstrap[120]: Time 46.916391 seconds, bootstrap likelihood -48337.353939, best rearrangement setting 5
Bootstrap[121]: Time 88.108169 seconds, bootstrap likelihood -48557.388585, best rearrangement setting 12
Bootstrap[122]: Time 67.189367 seconds, bootstrap likelihood -48951.965644, best rearrangement setting 12
Bootstrap[123]: Time 54.258284 seconds, bootstrap likelihood -48726.583692, best rearrangement setting 11
Bootstrap[124]: Time 17.578266 seconds, bootstrap likelihood -49043.223152, best rearrangement setting 8
Bootstrap[125]: Time 43.071848 seconds, bootstrap likelihood -49013.176892, best rearrangement setting 10
Bootstrap[126]: Time 41.332086 seconds, bootstrap likelihood -48933.900550, best rearrangement setting 8
Bootstrap[127]: Time 42.302026 seconds, bootstrap likelihood -48982.279681, best rearrangement setting 9
Bootstrap[128]: Time 43.069545 seconds, bootstrap likelihood -49107.513632, best rearrangement setting 14
Bootstrap[129]: Time 44.398454 seconds, bootstrap likelihood -49325.159286, best rearrangement setting 6
Bootstrap[130]: Time 50.254104 seconds, bootstrap likelihood -48857.875714, best rearrangement setting 6
Bootstrap[131]: Time 53.871152 seconds, bootstrap likelihood -49082.849629, best rearrangement setting 11
Bootstrap[132]: Time 40.390781 seconds, bootstrap likelihood -48200.881741, best rearrangement setting 7
Bootstrap[133]: Time 41.839171 seconds, bootstrap likelihood -48951.732135, best rearrangement setting 10
Bootstrap[134]: Time 60.909165 seconds, bootstrap likelihood -48761.717844, best rearrangement setting 5
Bootstrap[135]: Time 42.126767 seconds, bootstrap likelihood -48921.617899, best rearrangement setting 8
Bootstrap[136]: Time 42.457478 seconds, bootstrap likelihood -48214.868683, best rearrangement setting 15
Bootstrap[137]: Time 39.010044 seconds, bootstrap likelihood -48599.023937, best rearrangement setting 5
Bootstrap[138]: Time 43.445183 seconds, bootstrap likelihood -48988.733673, best rearrangement setting 5
Bootstrap[139]: Time 47.896235 seconds, bootstrap likelihood -48694.854403, best rearrangement setting 8
Bootstrap[140]: Time 41.133165 seconds, bootstrap likelihood -49597.339055, best rearrangement setting 9
Bootstrap[141]: Time 43.190975 seconds, bootstrap likelihood -48633.457794, best rearrangement setting 8
Bootstrap[142]: Time 41.103944 seconds, bootstrap likelihood -49208.194591, best rearrangement setting 15
Bootstrap[143]: Time 17.138251 seconds, bootstrap likelihood -49212.257399, best rearrangement setting 8
Bootstrap[144]: Time 39.960017 seconds, bootstrap likelihood -48269.134748, best rearrangement setting 5
Bootstrap[145]: Time 43.209836 seconds, bootstrap likelihood -48709.347319, best rearrangement setting 13
Bootstrap[146]: Time 43.797449 seconds, bootstrap likelihood -48830.246277, best rearrangement setting 15
Bootstrap[147]: Time 54.009050 seconds, bootstrap likelihood -48693.599980, best rearrangement setting 7
Bootstrap[148]: Time 41.808182 seconds, bootstrap likelihood -49062.114645, best rearrangement setting 9
Bootstrap[149]: Time 43.959355 seconds, bootstrap likelihood -49481.301111, best rearrangement setting 10
Bootstrap[150]: Time 52.482934 seconds, bootstrap likelihood -48618.813576, best rearrangement setting 14
Bootstrap[151]: Time 55.509760 seconds, bootstrap likelihood -48845.691487, best rearrangement setting 7
Bootstrap[152]: Time 54.074560 seconds, bootstrap likelihood -49215.871620, best rearrangement setting 11
Bootstrap[153]: Time 49.074341 seconds, bootstrap likelihood -49975.791114, best rearrangement setting 5
Bootstrap[154]: Time 42.464418 seconds, bootstrap likelihood -48608.648069, best rearrangement setting 12
Bootstrap[155]: Time 40.064196 seconds, bootstrap likelihood -48431.423773, best rearrangement setting 9
Bootstrap[156]: Time 42.173688 seconds, bootstrap likelihood -48832.733622, best rearrangement setting 8
Bootstrap[157]: Time 43.703644 seconds, bootstrap likelihood -49058.900969, best rearrangement setting 11
Bootstrap[158]: Time 40.501269 seconds, bootstrap likelihood -48857.367095, best rearrangement setting 15
Bootstrap[159]: Time 40.644512 seconds, bootstrap likelihood -48836.865816, best rearrangement setting 14
Bootstrap[160]: Time 40.534770 seconds, bootstrap likelihood -48761.606097, best rearrangement setting 10
Bootstrap[161]: Time 40.917660 seconds, bootstrap likelihood -48141.899833, best rearrangement setting 8
Bootstrap[162]: Time 40.045210 seconds, bootstrap likelihood -48787.894420, best rearrangement setting 10
Bootstrap[163]: Time 43.664962 seconds, bootstrap likelihood -48273.855290, best rearrangement setting 15
Bootstrap[164]: Time 41.792171 seconds, bootstrap likelihood -48206.854246, best rearrangement setting 8
Bootstrap[165]: Time 41.507341 seconds, bootstrap likelihood -49055.819670, best rearrangement setting 14
Bootstrap[166]: Time 42.071318 seconds, bootstrap likelihood -49093.975429, best rearrangement setting 8
Bootstrap[167]: Time 46.977933 seconds, bootstrap likelihood -49066.803338, best rearrangement setting 13
Bootstrap[168]: Time 40.714780 seconds, bootstrap likelihood -48707.490653, best rearrangement setting 14
Bootstrap[169]: Time 40.387676 seconds, bootstrap likelihood -48993.488897, best rearrangement setting 15
Bootstrap[170]: Time 41.392496 seconds, bootstrap likelihood -48547.794824, best rearrangement setting 14
Bootstrap[171]: Time 45.429175 seconds, bootstrap likelihood -48424.592843, best rearrangement setting 8
Bootstrap[172]: Time 45.300409 seconds, bootstrap likelihood -49045.415634, best rearrangement setting 11
Bootstrap[173]: Time 41.668376 seconds, bootstrap likelihood -48844.877127, best rearrangement setting 6
Bootstrap[174]: Time 41.138927 seconds, bootstrap likelihood -48501.160789, best rearrangement setting 6
Bootstrap[175]: Time 39.357249 seconds, bootstrap likelihood -48861.005723, best rearrangement setting 5
Bootstrap[176]: Time 44.147530 seconds, bootstrap likelihood -48884.572431, best rearrangement setting 13
Bootstrap[177]: Time 44.138993 seconds, bootstrap likelihood -48378.017082, best rearrangement setting 7
Bootstrap[178]: Time 43.020466 seconds, bootstrap likelihood -49232.778374, best rearrangement setting 6
Bootstrap[179]: Time 40.719417 seconds, bootstrap likelihood -48862.470102, best rearrangement setting 13
Bootstrap[180]: Time 53.914422 seconds, bootstrap likelihood -48517.499854, best rearrangement setting 8
Bootstrap[181]: Time 51.068722 seconds, bootstrap likelihood -48785.652398, best rearrangement setting 7
Bootstrap[182]: Time 56.270501 seconds, bootstrap likelihood -49337.757506, best rearrangement setting 12
Bootstrap[183]: Time 60.535991 seconds, bootstrap likelihood -48726.977399, best rearrangement setting 13
Bootstrap[184]: Time 51.493166 seconds, bootstrap likelihood -48979.611394, best rearrangement setting 9
Bootstrap[185]: Time 44.516140 seconds, bootstrap likelihood -48637.875958, best rearrangement setting 15
Bootstrap[186]: Time 40.937712 seconds, bootstrap likelihood -48712.745818, best rearrangement setting 5
Bootstrap[187]: Time 46.981085 seconds, bootstrap likelihood -48501.001393, best rearrangement setting 6
Bootstrap[188]: Time 45.542540 seconds, bootstrap likelihood -48891.725545, best rearrangement setting 6
Bootstrap[189]: Time 47.341655 seconds, bootstrap likelihood -48814.673468, best rearrangement setting 8
Bootstrap[190]: Time 42.919177 seconds, bootstrap likelihood -48808.461663, best rearrangement setting 9
Bootstrap[191]: Time 43.053552 seconds, bootstrap likelihood -48836.764555, best rearrangement setting 13
Bootstrap[192]: Time 44.499446 seconds, bootstrap likelihood -49431.003077, best rearrangement setting 12
Bootstrap[193]: Time 43.655089 seconds, bootstrap likelihood -48891.426866, best rearrangement setting 12
Bootstrap[194]: Time 43.737399 seconds, bootstrap likelihood -48641.702363, best rearrangement setting 15
Bootstrap[195]: Time 41.747063 seconds, bootstrap likelihood -48575.264096, best rearrangement setting 8
Bootstrap[196]: Time 41.821519 seconds, bootstrap likelihood -48776.564401, best rearrangement setting 14
Bootstrap[197]: Time 45.256089 seconds, bootstrap likelihood -48774.700751, best rearrangement setting 6
Bootstrap[198]: Time 41.822085 seconds, bootstrap likelihood -49099.142779, best rearrangement setting 6
Bootstrap[199]: Time 43.101278 seconds, bootstrap likelihood -48514.715786, best rearrangement setting 12
Bootstrap[200]: Time 53.799276 seconds, bootstrap likelihood -49187.969259, best rearrangement setting 12
Bootstrap[201]: Time 43.062690 seconds, bootstrap likelihood -49112.060741, best rearrangement setting 15
Bootstrap[202]: Time 42.071593 seconds, bootstrap likelihood -49016.039958, best rearrangement setting 14
Bootstrap[203]: Time 43.291326 seconds, bootstrap likelihood -48677.761803, best rearrangement setting 15
Bootstrap[204]: Time 45.052518 seconds, bootstrap likelihood -49048.504202, best rearrangement setting 6
Bootstrap[205]: Time 45.684571 seconds, bootstrap likelihood -48626.898852, best rearrangement setting 15
Bootstrap[206]: Time 44.594933 seconds, bootstrap likelihood -48710.198383, best rearrangement setting 14
Bootstrap[207]: Time 46.993085 seconds, bootstrap likelihood -49452.154684, best rearrangement setting 5
Bootstrap[208]: Time 44.492678 seconds, bootstrap likelihood -49186.918868, best rearrangement setting 9
Bootstrap[209]: Time 44.806595 seconds, bootstrap likelihood -49316.596207, best rearrangement setting 10
Bootstrap[210]: Time 47.351963 seconds, bootstrap likelihood -49071.227453, best rearrangement setting 10
Bootstrap[211]: Time 49.037234 seconds, bootstrap likelihood -48426.275358, best rearrangement setting 14
Bootstrap[212]: Time 40.193596 seconds, bootstrap likelihood -49361.746947, best rearrangement setting 11
Bootstrap[213]: Time 45.456022 seconds, bootstrap likelihood -48975.894291, best rearrangement setting 12
Bootstrap[214]: Time 41.374147 seconds, bootstrap likelihood -48895.970452, best rearrangement setting 5
Bootstrap[215]: Time 44.363793 seconds, bootstrap likelihood -48709.654895, best rearrangement setting 14
Bootstrap[216]: Time 42.064130 seconds, bootstrap likelihood -48446.563191, best rearrangement setting 12
Bootstrap[217]: Time 41.824969 seconds, bootstrap likelihood -49112.696946, best rearrangement setting 9
Bootstrap[218]: Time 44.413912 seconds, bootstrap likelihood -48551.596233, best rearrangement setting 12
Bootstrap[219]: Time 42.537661 seconds, bootstrap likelihood -48749.067911, best rearrangement setting 15
Bootstrap[220]: Time 43.831087 seconds, bootstrap likelihood -49134.574531, best rearrangement setting 10
Bootstrap[221]: Time 41.005906 seconds, bootstrap likelihood -48806.229667, best rearrangement setting 5
Bootstrap[222]: Time 50.441223 seconds, bootstrap likelihood -48425.354547, best rearrangement setting 8
Bootstrap[223]: Time 54.189439 seconds, bootstrap likelihood -49572.079653, best rearrangement setting 7
Bootstrap[224]: Time 44.831150 seconds, bootstrap likelihood -48940.682420, best rearrangement setting 10
Bootstrap[225]: Time 48.560294 seconds, bootstrap likelihood -48908.237531, best rearrangement setting 13
Bootstrap[226]: Time 40.456785 seconds, bootstrap likelihood -48765.158801, best rearrangement setting 13
Bootstrap[227]: Time 38.807294 seconds, bootstrap likelihood -48521.016308, best rearrangement setting 5
Bootstrap[228]: Time 42.985883 seconds, bootstrap likelihood -48523.593871, best rearrangement setting 15
Bootstrap[229]: Time 41.170257 seconds, bootstrap likelihood -49306.097094, best rearrangement setting 15
Bootstrap[230]: Time 42.750924 seconds, bootstrap likelihood -48595.396922, best rearrangement setting 6
Bootstrap[231]: Time 46.063799 seconds, bootstrap likelihood -48574.263980, best rearrangement setting 7
Bootstrap[232]: Time 43.276884 seconds, bootstrap likelihood -48970.789637, best rearrangement setting 10
Bootstrap[233]: Time 43.251771 seconds, bootstrap likelihood -48939.601123, best rearrangement setting 13
Bootstrap[234]: Time 34.106204 seconds, bootstrap likelihood -48378.023555, best rearrangement setting 12
Bootstrap[235]: Time 14.871041 seconds, bootstrap likelihood -48542.556509, best rearrangement setting 12
Bootstrap[236]: Time 31.025235 seconds, bootstrap likelihood -49141.743342, best rearrangement setting 5
Bootstrap[237]: Time 33.982233 seconds, bootstrap likelihood -48884.185104, best rearrangement setting 9
Bootstrap[238]: Time 37.496155 seconds, bootstrap likelihood -49677.784463, best rearrangement setting 5
Bootstrap[239]: Time 43.676351 seconds, bootstrap likelihood -49112.057317, best rearrangement setting 8
Bootstrap[240]: Time 42.699922 seconds, bootstrap likelihood -49629.406464, best rearrangement setting 13
Bootstrap[241]: Time 42.504044 seconds, bootstrap likelihood -48955.063168, best rearrangement setting 13
Bootstrap[242]: Time 43.686504 seconds, bootstrap likelihood -48782.333467, best rearrangement setting 6
Bootstrap[243]: Time 19.166271 seconds, bootstrap likelihood -49163.462054, best rearrangement setting 9
Bootstrap[244]: Time 41.039326 seconds, bootstrap likelihood -48456.573505, best rearrangement setting 14
Bootstrap[245]: Time 43.723050 seconds, bootstrap likelihood -49363.394257, best rearrangement setting 13
Bootstrap[246]: Time 42.807272 seconds, bootstrap likelihood -48813.948926, best rearrangement setting 12
Bootstrap[247]: Time 41.898770 seconds, bootstrap likelihood -48547.512603, best rearrangement setting 12
Bootstrap[248]: Time 45.125932 seconds, bootstrap likelihood -48732.675821, best rearrangement setting 10
Bootstrap[249]: Time 42.968742 seconds, bootstrap likelihood -49060.398440, best rearrangement setting 11
Bootstrap[250]: Time 41.105594 seconds, bootstrap likelihood -48362.910880, best rearrangement setting 7
Bootstrap[251]: Time 43.558804 seconds, bootstrap likelihood -49503.911522, best rearrangement setting 10
Bootstrap[252]: Time 45.146958 seconds, bootstrap likelihood -48643.389619, best rearrangement setting 14
Bootstrap[253]: Time 50.423710 seconds, bootstrap likelihood -48518.807588, best rearrangement setting 11
Bootstrap[254]: Time 44.450261 seconds, bootstrap likelihood -49214.694837, best rearrangement setting 12
Bootstrap[255]: Time 43.522196 seconds, bootstrap likelihood -48583.606167, best rearrangement setting 5
Bootstrap[256]: Time 44.002902 seconds, bootstrap likelihood -48236.906980, best rearrangement setting 13
Bootstrap[257]: Time 52.580081 seconds, bootstrap likelihood -48668.764561, best rearrangement setting 8
Bootstrap[258]: Time 49.184675 seconds, bootstrap likelihood -49460.408675, best rearrangement setting 9
Bootstrap[259]: Time 53.505792 seconds, bootstrap likelihood -48897.219413, best rearrangement setting 8
Bootstrap[260]: Time 63.769958 seconds, bootstrap likelihood -49423.544094, best rearrangement setting 11
Bootstrap[261]: Time 47.865992 seconds, bootstrap likelihood -49005.823572, best rearrangement setting 10
Bootstrap[262]: Time 45.219000 seconds, bootstrap likelihood -49469.887593, best rearrangement setting 7
Bootstrap[263]: Time 42.055200 seconds, bootstrap likelihood -48395.376128, best rearrangement setting 8
Bootstrap[264]: Time 39.596919 seconds, bootstrap likelihood -48516.066490, best rearrangement setting 10
Bootstrap[265]: Time 38.421039 seconds, bootstrap likelihood -48998.470082, best rearrangement setting 5
Bootstrap[266]: Time 49.641061 seconds, bootstrap likelihood -49103.764061, best rearrangement setting 13
Bootstrap[267]: Time 44.435536 seconds, bootstrap likelihood -48683.395274, best rearrangement setting 12
Bootstrap[268]: Time 43.743291 seconds, bootstrap likelihood -49414.778587, best rearrangement setting 9
Bootstrap[269]: Time 40.859166 seconds, bootstrap likelihood -48634.395894, best rearrangement setting 10
Bootstrap[270]: Time 39.722768 seconds, bootstrap likelihood -48825.770572, best rearrangement setting 15
Bootstrap[271]: Time 41.571952 seconds, bootstrap likelihood -48857.876326, best rearrangement setting 9
Bootstrap[272]: Time 38.003144 seconds, bootstrap likelihood -48488.562722, best rearrangement setting 12
Bootstrap[273]: Time 40.217495 seconds, bootstrap likelihood -48983.429196, best rearrangement setting 7
Bootstrap[274]: Time 37.950500 seconds, bootstrap likelihood -48644.688283, best rearrangement setting 7
Bootstrap[275]: Time 39.687691 seconds, bootstrap likelihood -48913.451247, best rearrangement setting 14
Bootstrap[276]: Time 37.516279 seconds, bootstrap likelihood -49964.268682, best rearrangement setting 10
Bootstrap[277]: Time 40.375132 seconds, bootstrap likelihood -48502.257575, best rearrangement setting 12
Bootstrap[278]: Time 40.332760 seconds, bootstrap likelihood -48889.853703, best rearrangement setting 14
Bootstrap[279]: Time 37.011338 seconds, bootstrap likelihood -48791.975441, best rearrangement setting 15
Bootstrap[280]: Time 43.242229 seconds, bootstrap likelihood -49057.600227, best rearrangement setting 15
Bootstrap[281]: Time 43.317889 seconds, bootstrap likelihood -49781.600060, best rearrangement setting 14
Bootstrap[282]: Time 43.922126 seconds, bootstrap likelihood -48880.067522, best rearrangement setting 11
Bootstrap[283]: Time 45.575859 seconds, bootstrap likelihood -48336.685192, best rearrangement setting 9
Bootstrap[284]: Time 45.541247 seconds, bootstrap likelihood -49870.504645, best rearrangement setting 13
Bootstrap[285]: Time 41.481420 seconds, bootstrap likelihood -49406.169637, best rearrangement setting 5
Bootstrap[286]: Time 41.793083 seconds, bootstrap likelihood -48779.556101, best rearrangement setting 7
Bootstrap[287]: Time 41.916019 seconds, bootstrap likelihood -48648.097078, best rearrangement setting 12
Bootstrap[288]: Time 45.146848 seconds, bootstrap likelihood -48239.784103, best rearrangement setting 7
Bootstrap[289]: Time 39.692920 seconds, bootstrap likelihood -49170.736351, best rearrangement setting 6
Bootstrap[290]: Time 59.489462 seconds, bootstrap likelihood -49514.541144, best rearrangement setting 15
Bootstrap[291]: Time 51.399668 seconds, bootstrap likelihood -49161.901911, best rearrangement setting 7
Bootstrap[292]: Time 59.417184 seconds, bootstrap likelihood -48945.488170, best rearrangement setting 14
Bootstrap[293]: Time 66.465461 seconds, bootstrap likelihood -48403.122401, best rearrangement setting 15
Bootstrap[294]: Time 68.908688 seconds, bootstrap likelihood -48408.274625, best rearrangement setting 13
Bootstrap[295]: Time 72.837231 seconds, bootstrap likelihood -48772.093596, best rearrangement setting 14
Bootstrap[296]: Time 95.306297 seconds, bootstrap likelihood -48619.773597, best rearrangement setting 12
Bootstrap[297]: Time 81.976597 seconds, bootstrap likelihood -49069.867253, best rearrangement setting 13
Bootstrap[298]: Time 75.776354 seconds, bootstrap likelihood -49212.926924, best rearrangement setting 11
Bootstrap[299]: Time 85.254036 seconds, bootstrap likelihood -49174.533070, best rearrangement setting 12
Bootstrap[300]: Time 76.950758 seconds, bootstrap likelihood -48930.428416, best rearrangement setting 6
Bootstrap[301]: Time 84.933110 seconds, bootstrap likelihood -48882.234514, best rearrangement setting 6
Bootstrap[302]: Time 72.399467 seconds, bootstrap likelihood -48408.183944, best rearrangement setting 10
Bootstrap[303]: Time 83.950712 seconds, bootstrap likelihood -48617.311374, best rearrangement setting 13
Bootstrap[304]: Time 70.188865 seconds, bootstrap likelihood -48474.224587, best rearrangement setting 5
Bootstrap[305]: Time 76.221243 seconds, bootstrap likelihood -48472.448990, best rearrangement setting 9
Bootstrap[306]: Time 70.913229 seconds, bootstrap likelihood -48782.282535, best rearrangement setting 10
Bootstrap[307]: Time 85.670535 seconds, bootstrap likelihood -48933.756221, best rearrangement setting 11
Bootstrap[308]: Time 70.725785 seconds, bootstrap likelihood -48982.876308, best rearrangement setting 7
Bootstrap[309]: Time 61.257793 seconds, bootstrap likelihood -48237.313619, best rearrangement setting 12
Bootstrap[310]: Time 64.776207 seconds, bootstrap likelihood -48617.429960, best rearrangement setting 6
Bootstrap[311]: Time 70.593208 seconds, bootstrap likelihood -48786.289369, best rearrangement setting 8
Bootstrap[312]: Time 71.752785 seconds, bootstrap likelihood -48329.096835, best rearrangement setting 7
Bootstrap[313]: Time 65.067557 seconds, bootstrap likelihood -48798.422488, best rearrangement setting 12
Bootstrap[314]: Time 55.958810 seconds, bootstrap likelihood -48451.289235, best rearrangement setting 5
Bootstrap[315]: Time 63.426489 seconds, bootstrap likelihood -49057.789324, best rearrangement setting 13
Bootstrap[316]: Time 59.807731 seconds, bootstrap likelihood -48420.292359, best rearrangement setting 13
Bootstrap[317]: Time 60.834331 seconds, bootstrap likelihood -48500.684985, best rearrangement setting 8
Bootstrap[318]: Time 67.170282 seconds, bootstrap likelihood -49374.805728, best rearrangement setting 14
Bootstrap[319]: Time 59.348874 seconds, bootstrap likelihood -48585.838628, best rearrangement setting 9
Bootstrap[320]: Time 73.663403 seconds, bootstrap likelihood -49852.899103, best rearrangement setting 13
Bootstrap[321]: Time 58.815637 seconds, bootstrap likelihood -48752.406359, best rearrangement setting 10
Bootstrap[322]: Time 59.009652 seconds, bootstrap likelihood -49061.786762, best rearrangement setting 15
Bootstrap[323]: Time 58.506012 seconds, bootstrap likelihood -49197.670907, best rearrangement setting 6
Bootstrap[324]: Time 61.649025 seconds, bootstrap likelihood -49770.217926, best rearrangement setting 11
Bootstrap[325]: Time 58.335602 seconds, bootstrap likelihood -48915.937787, best rearrangement setting 13
Bootstrap[326]: Time 50.381439 seconds, bootstrap likelihood -48957.553030, best rearrangement setting 12
Bootstrap[327]: Time 58.837651 seconds, bootstrap likelihood -48810.554745, best rearrangement setting 15
Bootstrap[328]: Time 51.480982 seconds, bootstrap likelihood -49270.536109, best rearrangement setting 5
Bootstrap[329]: Time 51.555598 seconds, bootstrap likelihood -48889.520661, best rearrangement setting 6
Bootstrap[330]: Time 58.969719 seconds, bootstrap likelihood -49262.675931, best rearrangement setting 8
Bootstrap[331]: Time 65.966445 seconds, bootstrap likelihood -49492.645520, best rearrangement setting 7
Bootstrap[332]: Time 54.615495 seconds, bootstrap likelihood -48783.246003, best rearrangement setting 8
Bootstrap[333]: Time 51.965631 seconds, bootstrap likelihood -49048.278410, best rearrangement setting 11
Bootstrap[334]: Time 52.535748 seconds, bootstrap likelihood -48630.295849, best rearrangement setting 12
Bootstrap[335]: Time 51.938236 seconds, bootstrap likelihood -48440.233884, best rearrangement setting 10
Bootstrap[336]: Time 52.819527 seconds, bootstrap likelihood -48943.238288, best rearrangement setting 10
Bootstrap[337]: Time 52.599642 seconds, bootstrap likelihood -49019.981255, best rearrangement setting 5
Bootstrap[338]: Time 52.524417 seconds, bootstrap likelihood -48473.698972, best rearrangement setting 8
Bootstrap[339]: Time 50.998725 seconds, bootstrap likelihood -49149.484639, best rearrangement setting 10
Bootstrap[340]: Time 49.231385 seconds, bootstrap likelihood -48458.915537, best rearrangement setting 7
Bootstrap[341]: Time 54.314208 seconds, bootstrap likelihood -48209.041861, best rearrangement setting 9
Bootstrap[342]: Time 51.158263 seconds, bootstrap likelihood -49684.729060, best rearrangement setting 12
Bootstrap[343]: Time 51.837550 seconds, bootstrap likelihood -48693.445872, best rearrangement setting 15
Bootstrap[344]: Time 57.211454 seconds, bootstrap likelihood -48449.525270, best rearrangement setting 6
Bootstrap[345]: Time 55.835997 seconds, bootstrap likelihood -49039.512975, best rearrangement setting 15
Bootstrap[346]: Time 75.870572 seconds, bootstrap likelihood -49011.581164, best rearrangement setting 11
Bootstrap[347]: Time 72.231725 seconds, bootstrap likelihood -48953.114187, best rearrangement setting 9
Bootstrap[348]: Time 71.601912 seconds, bootstrap likelihood -49353.015194, best rearrangement setting 6
Bootstrap[349]: Time 71.410833 seconds, bootstrap likelihood -48960.835318, best rearrangement setting 14
Bootstrap[350]: Time 67.902815 seconds, bootstrap likelihood -48934.122613, best rearrangement setting 5
Bootstrap[351]: Time 66.447738 seconds, bootstrap likelihood -48324.717477, best rearrangement setting 5
Bootstrap[352]: Time 83.639883 seconds, bootstrap likelihood -49578.733404, best rearrangement setting 15
Bootstrap[353]: Time 84.551164 seconds, bootstrap likelihood -49211.812876, best rearrangement setting 11
Bootstrap[354]: Time 70.804312 seconds, bootstrap likelihood -49049.000292, best rearrangement setting 8
Bootstrap[355]: Time 62.593458 seconds, bootstrap likelihood -49047.864016, best rearrangement setting 10
Bootstrap[356]: Time 66.215702 seconds, bootstrap likelihood -48752.514112, best rearrangement setting 13
Bootstrap[357]: Time 30.171877 seconds, bootstrap likelihood -48711.313011, best rearrangement setting 11
Bootstrap[358]: Time 82.171104 seconds, bootstrap likelihood -48918.481164, best rearrangement setting 7
Bootstrap[359]: Time 71.108273 seconds, bootstrap likelihood -48655.645258, best rearrangement setting 14
Bootstrap[360]: Time 78.850506 seconds, bootstrap likelihood -49736.540494, best rearrangement setting 11
Bootstrap[361]: Time 77.965128 seconds, bootstrap likelihood -49072.113346, best rearrangement setting 8
Bootstrap[362]: Time 70.214291 seconds, bootstrap likelihood -48611.179628, best rearrangement setting 10
Bootstrap[363]: Time 78.448448 seconds, bootstrap likelihood -48994.819169, best rearrangement setting 10
Bootstrap[364]: Time 81.802559 seconds, bootstrap likelihood -48542.044956, best rearrangement setting 11
Bootstrap[365]: Time 68.623539 seconds, bootstrap likelihood -48906.735595, best rearrangement setting 7
Bootstrap[366]: Time 65.048709 seconds, bootstrap likelihood -48541.994953, best rearrangement setting 9
Bootstrap[367]: Time 65.359704 seconds, bootstrap likelihood -49363.206615, best rearrangement setting 6
Bootstrap[368]: Time 68.408414 seconds, bootstrap likelihood -48990.539906, best rearrangement setting 13
Bootstrap[369]: Time 66.269308 seconds, bootstrap likelihood -48846.572867, best rearrangement setting 5
Bootstrap[370]: Time 71.673748 seconds, bootstrap likelihood -48802.730102, best rearrangement setting 7
Bootstrap[371]: Time 66.951038 seconds, bootstrap likelihood -49121.695538, best rearrangement setting 7
Bootstrap[372]: Time 69.064661 seconds, bootstrap likelihood -49220.955742, best rearrangement setting 14
Bootstrap[373]: Time 64.419097 seconds, bootstrap likelihood -49560.271114, best rearrangement setting 9
Bootstrap[374]: Time 69.194197 seconds, bootstrap likelihood -48494.648222, best rearrangement setting 14
Bootstrap[375]: Time 26.625872 seconds, bootstrap likelihood -49033.370384, best rearrangement setting 12
Bootstrap[376]: Time 66.954615 seconds, bootstrap likelihood -49275.220213, best rearrangement setting 11
Bootstrap[377]: Time 62.881790 seconds, bootstrap likelihood -48639.328537, best rearrangement setting 10
Bootstrap[378]: Time 68.308102 seconds, bootstrap likelihood -48650.990003, best rearrangement setting 8
Bootstrap[379]: Time 61.264218 seconds, bootstrap likelihood -48818.424407, best rearrangement setting 15
Bootstrap[380]: Time 62.850490 seconds, bootstrap likelihood -49596.679763, best rearrangement setting 8
Bootstrap[381]: Time 30.209873 seconds, bootstrap likelihood -48573.445263, best rearrangement setting 7
Bootstrap[382]: Time 27.425152 seconds, bootstrap likelihood -48651.644426, best rearrangement setting 12
Bootstrap[383]: Time 25.746041 seconds, bootstrap likelihood -48695.341304, best rearrangement setting 7
Bootstrap[384]: Time 61.256457 seconds, bootstrap likelihood -48224.223684, best rearrangement setting 10
Bootstrap[385]: Time 61.464918 seconds, bootstrap likelihood -49161.314764, best rearrangement setting 14
Bootstrap[386]: Time 62.077338 seconds, bootstrap likelihood -49542.646014, best rearrangement setting 9
Bootstrap[387]: Time 70.305675 seconds, bootstrap likelihood -48864.466650, best rearrangement setting 7
Bootstrap[388]: Time 63.311863 seconds, bootstrap likelihood -49608.274733, best rearrangement setting 7
Bootstrap[389]: Time 60.944049 seconds, bootstrap likelihood -49124.156388, best rearrangement setting 6
Bootstrap[390]: Time 61.886193 seconds, bootstrap likelihood -48866.405884, best rearrangement setting 7
Bootstrap[391]: Time 62.831927 seconds, bootstrap likelihood -49377.330073, best rearrangement setting 7
Bootstrap[392]: Time 60.478327 seconds, bootstrap likelihood -48923.087628, best rearrangement setting 5
Bootstrap[393]: Time 57.348557 seconds, bootstrap likelihood -49139.615506, best rearrangement setting 5
Bootstrap[394]: Time 69.272239 seconds, bootstrap likelihood -48788.022125, best rearrangement setting 5
Bootstrap[395]: Time 62.871490 seconds, bootstrap likelihood -49192.336762, best rearrangement setting 10
Bootstrap[396]: Time 60.040896 seconds, bootstrap likelihood -48184.836531, best rearrangement setting 15
Bootstrap[397]: Time 61.345276 seconds, bootstrap likelihood -49186.915285, best rearrangement setting 13
Bootstrap[398]: Time 65.971375 seconds, bootstrap likelihood -49617.364861, best rearrangement setting 11
Bootstrap[399]: Time 60.991514 seconds, bootstrap likelihood -48839.173237, best rearrangement setting 7
Bootstrap[400]: Time 59.213905 seconds, bootstrap likelihood -48869.606384, best rearrangement setting 9
Bootstrap[401]: Time 49.472862 seconds, bootstrap likelihood -48787.130013, best rearrangement setting 9
Bootstrap[402]: Time 55.339214 seconds, bootstrap likelihood -49056.898854, best rearrangement setting 8
Bootstrap[403]: Time 46.615857 seconds, bootstrap likelihood -48686.263637, best rearrangement setting 5
Bootstrap[404]: Time 57.675818 seconds, bootstrap likelihood -49022.772946, best rearrangement setting 11
Bootstrap[405]: Time 48.921330 seconds, bootstrap likelihood -48787.903582, best rearrangement setting 12
Bootstrap[406]: Time 47.906247 seconds, bootstrap likelihood -49384.445592, best rearrangement setting 13
Bootstrap[407]: Time 49.225350 seconds, bootstrap likelihood -48890.338584, best rearrangement setting 6
Bootstrap[408]: Time 48.180639 seconds, bootstrap likelihood -48892.587344, best rearrangement setting 9
Bootstrap[409]: Time 47.963122 seconds, bootstrap likelihood -49049.985846, best rearrangement setting 9
Bootstrap[410]: Time 57.247220 seconds, bootstrap likelihood -49774.504709, best rearrangement setting 15
Bootstrap[411]: Time 65.417778 seconds, bootstrap likelihood -48883.602447, best rearrangement setting 11
Bootstrap[412]: Time 64.296202 seconds, bootstrap likelihood -48882.667155, best rearrangement setting 9
Bootstrap[413]: Time 56.599199 seconds, bootstrap likelihood -48586.017008, best rearrangement setting 15
Bootstrap[414]: Time 46.798154 seconds, bootstrap likelihood -49100.303727, best rearrangement setting 15
Bootstrap[415]: Time 49.063314 seconds, bootstrap likelihood -48517.642253, best rearrangement setting 7
Bootstrap[416]: Time 43.461771 seconds, bootstrap likelihood -49106.744072, best rearrangement setting 15
Bootstrap[417]: Time 40.078484 seconds, bootstrap likelihood -48125.526195, best rearrangement setting 15
Bootstrap[418]: Time 43.497252 seconds, bootstrap likelihood -48256.860691, best rearrangement setting 15
Bootstrap[419]: Time 39.901470 seconds, bootstrap likelihood -48264.648037, best rearrangement setting 5
Bootstrap[420]: Time 42.472148 seconds, bootstrap likelihood -48349.533303, best rearrangement setting 11
Bootstrap[421]: Time 42.216717 seconds, bootstrap likelihood -48252.089154, best rearrangement setting 10
Bootstrap[422]: Time 41.749016 seconds, bootstrap likelihood -48984.933413, best rearrangement setting 13
Bootstrap[423]: Time 41.626734 seconds, bootstrap likelihood -48891.985894, best rearrangement setting 10
Bootstrap[424]: Time 42.913568 seconds, bootstrap likelihood -49480.398374, best rearrangement setting 8
Bootstrap[425]: Time 41.974985 seconds, bootstrap likelihood -49278.712886, best rearrangement setting 14
Bootstrap[426]: Time 44.059134 seconds, bootstrap likelihood -48768.297851, best rearrangement setting 10
Bootstrap[427]: Time 40.489029 seconds, bootstrap likelihood -48713.762678, best rearrangement setting 12
Bootstrap[428]: Time 42.338906 seconds, bootstrap likelihood -49601.978019, best rearrangement setting 5
Bootstrap[429]: Time 45.096748 seconds, bootstrap likelihood -48556.033771, best rearrangement setting 14
Bootstrap[430]: Time 41.406345 seconds, bootstrap likelihood -49074.342866, best rearrangement setting 14
Bootstrap[431]: Time 40.483100 seconds, bootstrap likelihood -49213.056944, best rearrangement setting 14
Bootstrap[432]: Time 42.312980 seconds, bootstrap likelihood -48871.954783, best rearrangement setting 15
Bootstrap[433]: Time 43.444087 seconds, bootstrap likelihood -48509.624320, best rearrangement setting 9
Bootstrap[434]: Time 48.211465 seconds, bootstrap likelihood -48684.704326, best rearrangement setting 5
Bootstrap[435]: Time 42.975623 seconds, bootstrap likelihood -49556.977356, best rearrangement setting 14
Bootstrap[436]: Time 43.127476 seconds, bootstrap likelihood -48823.485939, best rearrangement setting 10
Bootstrap[437]: Time 50.137300 seconds, bootstrap likelihood -48697.327166, best rearrangement setting 8
Bootstrap[438]: Time 41.400505 seconds, bootstrap likelihood -48354.617623, best rearrangement setting 12
Bootstrap[439]: Time 43.111689 seconds, bootstrap likelihood -49085.579174, best rearrangement setting 12
Bootstrap[440]: Time 50.083259 seconds, bootstrap likelihood -48706.298597, best rearrangement setting 9
Bootstrap[441]: Time 43.581115 seconds, bootstrap likelihood -48962.015187, best rearrangement setting 5
Bootstrap[442]: Time 38.889174 seconds, bootstrap likelihood -48319.892203, best rearrangement setting 12
Bootstrap[443]: Time 40.519633 seconds, bootstrap likelihood -49732.389380, best rearrangement setting 8
Bootstrap[444]: Time 47.001747 seconds, bootstrap likelihood -49172.520688, best rearrangement setting 13
Bootstrap[445]: Time 39.865463 seconds, bootstrap likelihood -48382.129133, best rearrangement setting 6
Bootstrap[446]: Time 41.680338 seconds, bootstrap likelihood -48801.595459, best rearrangement setting 13
Bootstrap[447]: Time 48.558364 seconds, bootstrap likelihood -49341.214834, best rearrangement setting 14
Bootstrap[448]: Time 42.145830 seconds, bootstrap likelihood -48755.723232, best rearrangement setting 14
Bootstrap[449]: Time 45.227440 seconds, bootstrap likelihood -48661.867481, best rearrangement setting 14
Bootstrap[450]: Time 41.602123 seconds, bootstrap likelihood -48434.935007, best rearrangement setting 8
Bootstrap[451]: Time 40.836720 seconds, bootstrap likelihood -48952.613761, best rearrangement setting 6
Bootstrap[452]: Time 41.199336 seconds, bootstrap likelihood -48965.594931, best rearrangement setting 12
Bootstrap[453]: Time 41.319734 seconds, bootstrap likelihood -49038.041603, best rearrangement setting 14
Bootstrap[454]: Time 40.260755 seconds, bootstrap likelihood -48587.607638, best rearrangement setting 9
Bootstrap[455]: Time 41.747064 seconds, bootstrap likelihood -48792.649012, best rearrangement setting 14
Bootstrap[456]: Time 43.043062 seconds, bootstrap likelihood -48826.231702, best rearrangement setting 6
Bootstrap[457]: Time 44.155904 seconds, bootstrap likelihood -48185.954250, best rearrangement setting 13
Bootstrap[458]: Time 42.277180 seconds, bootstrap likelihood -48753.067902, best rearrangement setting 10
Bootstrap[459]: Time 50.967644 seconds, bootstrap likelihood -49174.514987, best rearrangement setting 8
Bootstrap[460]: Time 52.765261 seconds, bootstrap likelihood -48398.080747, best rearrangement setting 11
Bootstrap[461]: Time 57.062756 seconds, bootstrap likelihood -49330.303830, best rearrangement setting 11
Bootstrap[462]: Time 48.056192 seconds, bootstrap likelihood -48396.000384, best rearrangement setting 6
Bootstrap[463]: Time 53.388006 seconds, bootstrap likelihood -48866.248638, best rearrangement setting 14
Bootstrap[464]: Time 48.016363 seconds, bootstrap likelihood -49583.418851, best rearrangement setting 14
Bootstrap[465]: Time 49.430233 seconds, bootstrap likelihood -49545.849549, best rearrangement setting 10
Bootstrap[466]: Time 50.656924 seconds, bootstrap likelihood -48537.769365, best rearrangement setting 10
Bootstrap[467]: Time 49.782609 seconds, bootstrap likelihood -49749.041785, best rearrangement setting 11
Bootstrap[468]: Time 46.723912 seconds, bootstrap likelihood -49292.904254, best rearrangement setting 12
Bootstrap[469]: Time 47.521715 seconds, bootstrap likelihood -48771.672627, best rearrangement setting 11
Bootstrap[470]: Time 49.572064 seconds, bootstrap likelihood -48776.326216, best rearrangement setting 10
Bootstrap[471]: Time 39.258062 seconds, bootstrap likelihood -48927.708545, best rearrangement setting 5
Bootstrap[472]: Time 41.361807 seconds, bootstrap likelihood -49089.781177, best rearrangement setting 8
Bootstrap[473]: Time 41.646645 seconds, bootstrap likelihood -48620.904829, best rearrangement setting 13
Bootstrap[474]: Time 41.547120 seconds, bootstrap likelihood -48863.568923, best rearrangement setting 5
Bootstrap[475]: Time 42.390642 seconds, bootstrap likelihood -49070.274227, best rearrangement setting 11
Bootstrap[476]: Time 41.089253 seconds, bootstrap likelihood -48350.462415, best rearrangement setting 10
Bootstrap[477]: Time 42.080752 seconds, bootstrap likelihood -48976.296162, best rearrangement setting 11
Bootstrap[478]: Time 44.379942 seconds, bootstrap likelihood -48935.388496, best rearrangement setting 7
Bootstrap[479]: Time 43.671944 seconds, bootstrap likelihood -48959.415911, best rearrangement setting 13
Bootstrap[480]: Time 40.623721 seconds, bootstrap likelihood -48567.547425, best rearrangement setting 11
Bootstrap[481]: Time 41.487924 seconds, bootstrap likelihood -48511.615542, best rearrangement setting 9
Bootstrap[482]: Time 43.291026 seconds, bootstrap likelihood -48748.408974, best rearrangement setting 6
Bootstrap[483]: Time 41.936302 seconds, bootstrap likelihood -48714.995517, best rearrangement setting 11
Bootstrap[484]: Time 42.489067 seconds, bootstrap likelihood -49404.090239, best rearrangement setting 15
Bootstrap[485]: Time 43.905188 seconds, bootstrap likelihood -48781.820801, best rearrangement setting 11
Bootstrap[486]: Time 40.947656 seconds, bootstrap likelihood -48556.665320, best rearrangement setting 8
Bootstrap[487]: Time 48.309181 seconds, bootstrap likelihood -48657.450495, best rearrangement setting 15
Bootstrap[488]: Time 42.857879 seconds, bootstrap likelihood -48833.981324, best rearrangement setting 6
Bootstrap[489]: Time 45.913824 seconds, bootstrap likelihood -48757.801108, best rearrangement setting 13
Bootstrap[490]: Time 50.796872 seconds, bootstrap likelihood -49293.882138, best rearrangement setting 10
Bootstrap[491]: Time 52.321135 seconds, bootstrap likelihood -48765.326997, best rearrangement setting 9
Bootstrap[492]: Time 46.281784 seconds, bootstrap likelihood -49253.130021, best rearrangement setting 6
Bootstrap[493]: Time 44.337940 seconds, bootstrap likelihood -48992.547649, best rearrangement setting 6
Bootstrap[494]: Time 44.159091 seconds, bootstrap likelihood -48438.992511, best rearrangement setting 13
Bootstrap[495]: Time 54.666897 seconds, bootstrap likelihood -48830.565300, best rearrangement setting 11
Bootstrap[496]: Time 43.013009 seconds, bootstrap likelihood -49085.736304, best rearrangement setting 12
Bootstrap[497]: Time 44.088787 seconds, bootstrap likelihood -48590.462131, best rearrangement setting 7
Bootstrap[498]: Time 38.677066 seconds, bootstrap likelihood -48671.932088, best rearrangement setting 5
Bootstrap[499]: Time 41.827588 seconds, bootstrap likelihood -48076.703807, best rearrangement setting 9


Overall Time for 500 Rapid Bootstraps 105794260.434267 seconds
Average Time per Rapid Bootstrap 211588.520869 seconds

Starting ML Search ...

Fast ML optimization finished

Fast ML search Time: 20929.991617 seconds

Slow ML Search 0 Likelihood: -52093.445921
Slow ML Search 1 Likelihood: -51692.301241
Slow ML Search 2 Likelihood: -51727.798743
Slow ML Search 3 Likelihood: -51727.801711
Slow ML Search 4 Likelihood: -52093.461678
Slow ML Search 5 Likelihood: -51979.333995
Slow ML Search 6 Likelihood: -51727.801713
Slow ML Search 7 Likelihood: -52041.454407
Slow ML Search 8 Likelihood: -50876.111316
Slow ML Search 9 Likelihood: -52093.461747
Slow ML optimization finished

Slow ML search Time: 1306.216704 seconds
Thorough ML search Time: 425.764208 seconds

Final ML Optimization Likelihood: -48908.965533

Model Information:

Model Parameters of Partition 0, Name: m1, Type of Data: DNA
alpha: 0.164451
Tree-Length: 0.484342
rate A <-> C: 1.633717
rate A <-> G: 9.885252
rate A <-> T: 2.540658
rate C <-> G: 0.000000
rate C <-> T: 32.815878
rate G <-> T: 1.000000

freq pi(A): 0.297756
freq pi(C): 0.285841
freq pi(G): 0.198650
freq pi(T): 0.217753

Model Parameters of Partition 1, Name: m2, Type of Data: DNA
alpha: 0.020000
Tree-Length: 0.083896
rate A <-> C: 3.997600
rate A <-> G: 27.475434
rate A <-> T: 1.386321
rate C <-> G: 3.284616
rate C <-> T: 23.529491
rate G <-> T: 1.000000

freq pi(A): 0.198887
freq pi(C): 0.290543
freq pi(G): 0.123728
freq pi(T): 0.386842

Model Parameters of Partition 2, Name: m3, Type of Data: DNA
alpha: 1.503882
Tree-Length: 3.253874
rate A <-> C: 0.160556
rate A <-> G: 11.953980
rate A <-> T: 0.206056
rate C <-> G: 0.091645
rate C <-> T: 6.183453
rate G <-> T: 1.000000

freq pi(A): 0.406798
freq pi(C): 0.365955
freq pi(G): 0.040043
freq pi(T): 0.187203

Model Parameters of Partition 3, Name: stems, Type of Data: DNA
alpha: 0.252438
Tree-Length: 0.605718
rate A <-> C: 2.766624
rate A <-> G: 13.871161
rate A <-> T: 1.297254
rate C <-> G: 0.702477
rate C <-> T: 27.635148
rate G <-> T: 1.000000

freq pi(A): 0.423644
freq pi(C): 0.232230
freq pi(G): 0.112961
freq pi(T): 0.231165

Model Parameters of Partition 4, Name: loops, Type of Data: DNA
alpha: 0.020000
Tree-Length: 0.126839
rate A <-> C: 2.917567
rate A <-> G: 31.632123
rate A <-> T: 0.825348
rate C <-> G: 0.000000
rate C <-> T: 35.885887
rate G <-> T: 1.000000

freq pi(A): 0.258918
freq pi(C): 0.257306
freq pi(G): 0.243991
freq pi(T): 0.239785


ML search took 22661.986151 secs or 6.294996 hours

Combined Bootstrap and ML search took 105816922.420584 secs or 29393.589561 hours

Drawing Bootstrap Support Values on best-scoring ML tree ...


Found 1 tree in File /Users/17598877/Desktop/PhD/EB_Paper_2/ALIGNMENTS/RAXML/may2018/nt/RAxML_bestTree.35tax_MAY18_gblocks.tre


Found 1 tree in File /Users/17598877/Desktop/PhD/EB_Paper_2/ALIGNMENTS/RAXML/may2018/nt/RAxML_bestTree.35tax_MAY18_gblocks.tre

Program execution info written to /Users/17598877/Desktop/PhD/EB_Paper_2/ALIGNMENTS/RAXML/may2018/nt/RAxML_info.35tax_MAY18_gblocks.tre
All 500 bootstrapped trees written to: /Users/17598877/Desktop/PhD/EB_Paper_2/ALIGNMENTS/RAXML/may2018/nt/RAxML_bootstrap.35tax_MAY18_gblocks.tre

Best-scoring ML tree written to: /Users/17598877/Desktop/PhD/EB_Paper_2/ALIGNMENTS/RAXML/may2018/nt/RAxML_bestTree.35tax_MAY18_gblocks.tre

Per-Partition branch lengths of best-scoring ML tree written to /Users/17598877/Desktop/PhD/EB_Paper_2/ALIGNMENTS/RAXML/may2018/nt/RAxML_bestTree.35tax_MAY18_gblocks.tre.PARTITION.0 to  /Users/17598877/Desktop/PhD/EB_Paper_2/ALIGNMENTS/RAXML/may2018/nt/RAxML_bestTree.35tax_MAY18_gblocks.tre.PARTITION.4

Best-scoring ML tree with support values written to: /Users/17598877/Desktop/PhD/EB_Paper_2/ALIGNMENTS/RAXML/may2018/nt/RAxML_bipartitions.35tax_MAY18_gblocks.tre

Best-scoring ML tree with support values as branch labels written to: /Users/17598877/Desktop/PhD/EB_Paper_2/ALIGNMENTS/RAXML/may2018/nt/RAxML_bipartitionsBranchLabels.35tax_MAY18_gblocks.tre

Overall execution time for full ML analysis: 105816923.072246 secs or 29393.589742 hours or 1224.732906 days
