# Supplementary material for: Molecular exploration of fossil eggshell uncovers hidden lineage of giant extinct bird
Source: Nat Commun. 2023 Feb 28;14:914. doi: 10.1038/s41467-023-36405-3 (PMC9974994; doi:10.1038/s41467-023-36405-3)
Supplement: Supplementary file 10 — Supplementary Data 10 [file 41467_2023_36405_MOESM10_ESM.zip › Supplementary Data 10 Genetic_data_minus_filtered_reads/5_Phylogeny_generation/RaxML/RAxML_bestTree.35tax_MAY18_gblocks.tre.PARTITION.1]

((((((AEPHI:0.00033004674731692321,n3757:0.00000764859424239656):0.00026932313156138778,(n2998:0.00059528883759669483,(n3011:0.00000764859424239656,(n2997:0.00000764859424239656,n2987:0.00000764859424239656):0.00000764859424239656):0.00000764859424239656):0.00053910156885400747):0.00000764859424239656,((((n2986:0.00055111033119073657,(n3219:0.00041562175324314280,n1665:0.00026664754755651950):0.00000764859424239656):0.00000764859424239656,(n3220:0.00055320108759568897,n08AEP07:0.00000764859424239656):0.00000764859424239656):0.00000764859424239656,((n3026:0.00027002839715474633,n07AEP05:0.00000764859424239656):0.00000764859424239656,n3258:0.00119509026660690040):0.00000764859424239656):0.00000764859424239656,(n1666:0.00000764859424239656,((n3025:0.00048958518212745186,n3222:0.00000764859424239656):0.00000764859424239656,n3024:0.00000764859424239656):0.00000764859424239656):0.00000764859424239656):0.00080905534670774632):0.00655984791394931613,(n2988:0.00000764859424239656,(n2980:0.00032489477182134181,((((n07AEP06:0.00108476619557854406,n2990:0.00000764859424239656):0.00000764859424239656,n2973:0.00000764859424239656):0.00000764859424239656,(MULAG:0.00026873970617630514,n3221:0.00117572191407072538):0.00000764859424239656):0.00000764859424239656,(n3004:0.00000764859424239656,n07AEP08:0.00208895808987662017):0.00000764859424239656):0.00000764859424239656):0.00026850507547546907):0.00412650296557331032):0.00897266203108768902,((APTMA2:0.00000764859424239656,APTMA:0.00028382674165599664):0.00649887355308590743,(APTOW:0.00293665829636631298,APTHA:0.00063450228329566634):0.00155608601376142487):0.01799095793799031576):0.00507276059536378686,((CASBE:0.00112888268844585620,CASCA:0.00176145454282371000):0.00447452425827589515,(DRONO:0.00000764859424239656,DRONO2:0.00000764859424239656):0.00506211388375045652):0.00507276059536378686);
