# Supplementary material for: Molecular exploration of fossil eggshell uncovers hidden lineage of giant extinct bird
Source: Nat Commun. 2023 Feb 28;14:914. doi: 10.1038/s41467-023-36405-3 (PMC9974994; doi:10.1038/s41467-023-36405-3)
Supplement: Supplementary file 10 — Supplementary Data 10 [file 41467_2023_36405_MOESM10_ESM.zip › Supplementary Data 10 Genetic_data_minus_filtered_reads/5_Phylogeny_generation/RaxML/RAxML_bootstrap.35tax_MAY18_gblocks.tre.PARTITION.2]

((((n2988:0.00000057295881594098	(((n07AEP08:0.00929550185110125313	n3004:0.00050328113174494574):0.00297476340012833721	n2980:0.00388420467044272785):0.00000057295881594098	((n3221:0.00572681360007358531	MULAG:0.00699454492501821404):0.00000057295881594098	(n2973:0.00078782437964649134	(n07AEP06:0.00000057295881594098	n2990:0.00054192258327723838):0.00000057295881594098):0.00103005586095307445):0.00238361593824390613):0.00733868588859408911):0.21018032161483607423	(((AEPHI:0.00094093398530336963	n3757:0.00000057295881594098):0.00879589680303811787	((n3011:0.00000057295881594098	(n2987:0.00058864605489032467	n2997:0.00000057295881594098):0.00053572460774562792):0.00135788424515294998	n2998:0.00242410596654076427):0.01336787507727808626):0.01488607942391814362	(n3258:0.00273336177154924085	(((n3024:0.00134457222847546602	((n3025:0.00149072495509991465	n3222:0.00185758777005329214):0.00000057295881594098	n1666:0.00243440473988196368):0.00000057295881594098):0.00026826855691359581	(n07AEP05:0.00219221513917885547	n3026:0.00246099072699015702):0.00052684808166471547):0.00000057295881594098	((n2986:0.00129579973560427675	(n3219:0.00559420690917059992	n1665:0.00049906527921588114):0.00004692462329143726):0.00062828099439150560	(n3220:0.00027603830575837277	n08AEP07:0.00080431745252456787):0.00053511879115920879):0.00080528778053301346):0.00000057295881594098):0.00192386301548572777):0.20594972218363691296):0.42954364930652272347	((APTMA2:0.00279578889831635187	APTMA:0.00658193985510423154):0.12147249045478722418	(APTHA:0.04129235908715774006	APTOW:0.01322729183102036576):0.03820339738958020148):0.65190982677169462267):0.30082442130930209245	((DRONO:0.00033499490963652899	DRONO2:0.00130345352214972124):0.43547112551167732608	(CASCA:0.04133188697492138491	CASBE:0.05438364765447684102):0.31217492124398371622):0.30082442130930209245);
((((n2988:0.00097885047312422564	(n2980:0.00414472780113113795	(((n3221:0.00362402401817284647	MULAG:0.00993106817005542063):0.00000057295881594098	(n2973:0.00079014212912511270	(n07AEP06:0.00105993920099903662	n2990:0.00081828419073964062):0.00000057295881594098):0.00132988164519078599):0.00078134431225352599	(n07AEP08:0.00896556813741327709	n3004:0.00000057295881594098):0.00105772358618023326):0.00000057295881594098):0.00633876128964042627):0.17163738249777635292	(n3219:0.00000057295881594098	(n1665:0.00105477909890628490	(((n3220:0.00026408155996316589	n08AEP07:0.00127713607729572267):0.00051029490102632408	((((AEPHI:0.00357043500758502273	n3757:0.00000057295881594098):0.00988454953639745885	((n2987:0.00113204919399103308	(n2997:0.00000057295881594098	n3011:0.00000057295881594098):0.00000057295881594098):0.00131096771712361365	n2998:0.00111969737490091479):0.00934379172637878584):0.01589209515871920983	n3258:0.00145451290858132241):0.00000057295881594098	((n3024:0.00127713586372683765	((n3025:0.00093375968261342915	n3222:0.00205377398582134215):0.00145168244298901714	n1666:0.00076737836671686617):0.00000057295881594098):0.00051050303416879913	(n07AEP05:0.00392489585770260194	n3026:0.00025267167384695718):0.00103100786909751034):0.00000057295881594098):0.00076664272195662837):0.00060206429496090686	n2986:0.00202832449925673553):0.00000057295881594098):0.00414794875286223896):0.27453259769950799640):0.42618369754665558213	((APTMA2:0.00095909134404104307	APTMA:0.00768835152516442102):0.10054727416784360605	(APTHA:0.02850161908918957474	APTOW:0.02012799876727929677):0.07887843139289041350):0.63696961397671980620):0.25378953487597727401	((DRONO:0.00119287152019765781	DRONO2:0.00215326483258869569):0.36995848048283463960	(CASCA:0.03328616144940088617	CASBE:0.05992721748949334654):0.32975443000642423730):0.25378953487597727401);
((((n2988:0.00000057295881594098	(n2980:0.00476404155797528067	(((n3221:0.00352965699446310208	MULAG:0.00718450990363738579):0.00000057295881594098	(n2973:0.00025364202602905797	(n07AEP06:0.00185397433472503370	n2990:0.00082006020804703918):0.00104428181670249555):0.00264123848374926045):0.00050813361147589533	(n07AEP08:0.01026537806429331755	n3004:0.00000057295881594098):0.00209107210035024485):0.00000057295881594098):0.00644988866387798294):0.19163359922453154782	(((((n3220:0.00026754349116652246	n08AEP07:0.00077915809593368044):0.00051889966339343661	((n3219:0.00038782445532403503	n1665:0.00013498717863465754):0.00012949790019036435	n2986:0.00134030784855994670):0.00000057295881594098):0.00077851516772486831	((n1666:0.00051920404571359545	(n3024:0.00051922694617886477	(n3025:0.00187454552062764454	n3222:0.00091192245619182554):0.00168551507361189745):0.00000057295881594098):0.00051884949606197529	(n07AEP05:0.00237693724403774788	n3026:0.00000057295881594098):0.00156564086331127238):0.00000057295881594098):0.00000057295881594098	n3258:0.00204786975133731345):0.00745906137905730411	((AEPHI:0.00122082098259858503	n3757:0.00000057295881594098):0.00970115138119749879	((n2987:0.00028306044558791039	(n2997:0.00000057295881594098	n3011:0.00000057295881594098):0.00000057295881594098):0.00212258758115200586	n2998:0.00229402685084966482):0.01166998250080826527):0.00806411950997105997):0.21372710336873762538):0.37248625394675904943	((APTMA2:0.00053388344521412650	APTMA:0.00727055228987948804):0.12474419777587011926	(APTHA:0.02859644734537480568	APTOW:0.02610357056708107956):0.06634922198577890284):0.74962674670164097801):0.31438419577262266547	((DRONO:0.00020023034757404211	DRONO2:0.00174257952802280925):0.43756399694746178630	(CASCA:0.04722468976184515665	CASBE:0.03941178745830663244):0.27468896128441938620):0.31438419577262266547);
((((APTHA:0.03404230440610687275	APTOW:0.02336581299487802688):0.09530261695363094476	(APTMA2:0.00012103985111282165	APTMA:0.00709076134773549849):0.08160702646001670446):0.54585141060571118476	((n2988:0.00000057295881594098	(((n3004:0.00165830003494989641	n07AEP08:0.00807367314535644039):0.00160391627402050349	((n2973:0.00052744198547664985	(n2990:0.00082713105081687202	n07AEP06:0.00080162264920091903):0.00026318643562020457):0.00398511733374601589	(n3221:0.00313127867753859677	MULAG:0.00835973112303395154):0.00000057295881594098):0.00128886164979840701):0.00000057295881594098	n2980:0.00418398500862529783):0.00717275537623923709):0.23546910408985974317	((((n07AEP05:0.00345959423779917214	n3026:0.00079125089962778727):0.00025442058746330608	(((n3220:0.00054204894537780029	n08AEP07:0.00182739334731240764):0.00104093968929859894	((n3219:0.00280630919874873827	n2986:0.00241279637263194270):0.00000057295881594098	n1665:0.00080663047409584626):0.00000057295881594098):0.00078087176128589873	n3258:0.00120336671564271478):0.00000057295881594098):0.00000057295881594098	(n3024:0.00026036992265293180	((n3025:0.00256957525843023570	n3222:0.00223380890403358442):0.00147548227413583683	n1666:0.00104453975116417181):0.00000057295881594098):0.00026022014344696554):0.00832636193894801917	((AEPHI:0.00214982888282768672	n3757:0.00000057295881594098):0.01138315252271173902	((n2987:0.00114938438104641365	(n2997:0.00000057295881594098	n3011:0.00000057295881594098):0.00000057295881594098):0.00133029532296346175	n2998:0.00206915116334697785):0.01047998993688649405):0.00406009346868437676):0.22110918099321524855):0.44402681391874909700):0.27510100680280824559	((DRONO:0.00016890156193036471	DRONO2:0.00147722945264777542):0.45873984482317509137	(CASCA:0.05649714397984614833	CASBE:0.03042102211830664468):0.33853026213540438061):0.27510100680280824559);
((((APTOW:0.02681214423873482661	APTHA:0.03029677273186041908):0.07869315410944149880	(APTMA2:0.00175803675011546013	APTMA:0.00459293729982228859):0.08035711503118832255):0.63179644980736160420	((n2988:0.00145568487812754578	(((((n3221:0.00314414747046505008	n07AEP06:0.00079599320843839951):0.00000057295881594098	(n2973:0.00000057295881594098	n2990:0.00054237739800557070):0.00000057295881594098):0.00025479637326122364	MULAG:0.00784352011253622652):0.00080833953209682508	(n3004:0.00000057295881594098	n07AEP08:0.01217113462009836687):0.00396908525905840474):0.00000057295881594098	n2980:0.00161512815576256036):0.00667154255765185777):0.26428499080160822166	((((n3220:0.00027012030374866061	(n1665:0.00161560828696495455	(n3219:0.00161793143539742295	n2986:0.00215937675716038752):0.00000057295881594098):0.00000057295881594098):0.00000057295881594098	(n08AEP07:0.00157663809789062030	n3258:0.00269962703427723862):0.00000057295881594098):0.00052418702451862277	((n1666:0.00131241107347431982	(n3024:0.00026174160863704052	(n3025:0.00348134392708916588	n3222:0.00243571867016842197):0.00000057295881594098):0.00000057295881594098):0.00131505024319350343	(n07AEP05:0.00401639868696062122	n3026:0.00000057295881594098):0.00079080604690106649):0.00000057295881594098):0.00369014136687017104	((AEPHI:0.00184315542365286102	n3757:0.00000057295881594098):0.01077782565775395676	((n2987:0.00115007762822256815	(n2997:0.00000057295881594098	n3011:0.00000057295881594098):0.00000057295881594098):0.00104646124879105313	n2998:0.00266050996043422968):0.00928144504631487829):0.00881676696821728952):0.16031641568438781409):0.47549296461108864209):0.29699299451126159877	((CASBE:0.05809588194890476232	CASCA:0.03071144905213225168):0.31252666280347196626	(DRONO:0.00000057295881594098	DRONO2:0.00328926285984302300):0.39271138216293860479):0.29699299451126159877);
((((APTOW:0.02208223017501596830	APTHA:0.02312560737234825581):0.05906046831732887636	(APTMA2:0.00372438981564284259	APTMA:0.00510361485954398831):0.11096124030488782597):0.54921732548961554876	((n2988:0.00000057295881594098	(((((n2973:0.00026253446411285929	(n2990:0.00054756058142960400	n07AEP06:0.00160618589896519243):0.00026114829116242929):0.00262703630479172280	(MULAG:0.00726069650284164470	n07AEP08:0.01429034949519440365):0.00000057295881594098):0.00063171036499820924	n3221:0.00267057452040245051):0.00030944303027335848	n2980:0.00251511564609428620):0.00000057295881594098	n3004:0.00093825116793821940):0.00855174641729771964):0.22312818603895046010	((n3258:0.00204630358830170484	(((n1666:0.00129464348469038770	(n3024:0.00000057295881594098	(n3025:0.00286442434473064460	n3222:0.00213367992321528534):0.00081963157081053266):0.00000057295881594098):0.00103422138141091727	(n07AEP05:0.00422757547639832781	n3026:0.00052510827303755517):0.00051260047877112983):0.00000057295881594098	((n08AEP07:0.00285440119220829866	n3220:0.00000057295881594098):0.00051665668866895096	((n1665:0.00026419014459258278	n3219:0.00159968520953814811):0.00000057295881594098	n2986:0.00155890789792623771):0.00030236542054670263):0.00103572203439588847):0.00000057295881594098):0.00273108447391533400	((AEPHI:0.00119536264574244123	n3757:0.00000057295881594098):0.01079539853258922391	(n2998:0.00200055645711941796	(n3011:0.00000057295881594098	(n2987:0.00085635358724030729	n2997:0.00000057295881594098):0.00076847031270637766):0.00050986418013072149):0.00906020697869606463):0.00843751549271959042):0.24082097544976305281):0.42539480623685616001):0.25278412182798415397	((CASCA:0.04127587315982290256	CASBE:0.04955386790792738055):0.26840528834581628415	(DRONO:0.00018903693344988272	DRONO2:0.00118172125852269213):0.41630074703091446420):0.25278412182798415397);
((((APTHA:0.02638201617056999682	APTOW:0.02397395852815663309):0.06119941947358780582	(APTMA:0.00935047486352047139	APTMA2:0.00114873292140903909):0.10566776993019506847):0.63642704203967781496	(((n3219:0.00246337605966797345	((n2986:0.00083695058792266654	((n3258:0.00330214855303139713	(((n1666:0.00054053194411499389	(n3024:0.00027017085035896073	n3222:0.00185858269524630747):0.00000057295881594098):0.00000057295881594098	n3025:0.00246506767393561178):0.00081131120151128726	(n3026:0.00109701947359834616	n07AEP05:0.00385524648766342581):0.00026199753204211548):0.00000057295881594098):0.00054048771517765568	(n08AEP07:0.00108342522312312724	n3220:0.00027965961841320023):0.00081153036390749721):0.00000057295881594098):0.00000057295881594098	n1665:0.00027605081253745135):0.00000057295881594098):0.00268476333759408740	((AEPHI:0.00093041256580404309	n3757:0.00000057295881594098):0.00816490258883624878	(n2998:0.00174241581499035621	(n2987:0.00203413382254833460	(n2997:0.00000057295881594098	n3011:0.00000057295881594098):0.00000057295881594098):0.00248668397702063232):0.01260282816262484409):0.01351817404151715515):0.18566446291028149140	(n2988:0.00000057295881594098	(n2980:0.00189565916407986390	(n3004:0.00183710224181902874	(((n2990:0.00081183944314776335	(n07AEP06:0.00131265136478987210	n2973:0.00000057295881594098):0.00000057295881594098):0.00259844723174665684	(MULAG:0.00988737238792159259	n3221:0.00392473395085203482):0.00000057295881594098):0.00183935195712344834	n07AEP08:0.01445428801287491731):0.00000057295881594098):0.00000057295881594098):0.00760147141010913355):0.24589827774608022382):0.43048988661462500582):0.33788172962219203965	((CASCA:0.05115807042570985619	CASBE:0.03439152306697620953):0.33268168602354503127	(DRONO:0.00000057295881594098	DRONO2:0.00221068640722877404):0.38437453699836243715):0.33788172962219203965);
((((APTMA2:0.00183857571199282782	APTMA:0.00413847327257784239):0.09419254246186954671	(APTHA:0.02474277666672133544	APTOW:0.02011632891027189535):0.07181778745296342470):0.64351089050597587438	((((AEPHI:0.00283160076244711508	n3757:0.00000057295881594098):0.01074864545722934751	(n2998:0.00118046393837825388	(n3011:0.00000057295881594098	(n2987:0.00234797371364378442	n2997:0.00000057295881594098):0.00053621411284236601):0.00110163781724367978):0.00992758126152861603):0.01480561011871744763	((n1666:0.00026612216490785385	(n3024:0.00159986778761593150	(n3025:0.00191373387493343336	n3222:0.00243039056648164864):0.00000057295881594098):0.00000057295881594098):0.00053255120625671172	((n3026:0.00110003419764369281	n07AEP05:0.00523806633539458232):0.00105355151861672922	((((n3220:0.00000057295881594098	n08AEP07:0.00133193852160695746):0.00079872743235674757	n2986:0.00137557846737507345):0.00000057295881594098	(n3219:0.00325116167354669826	n1665:0.00027275386591366546):0.00000057295881594098):0.00053229253016774279	n3258:0.00299407804674753147):0.00000057295881594098):0.00000057295881594098):0.00000057295881594098):0.28367363080454849333	(n2988:0.00353045758791515349	(n2980:0.00293636020096449011	(((n2973:0.00053309654549653905	(n2990:0.00055288300840494308	n07AEP06:0.00000057295881594098):0.00026740609598042942):0.00106962097632454190	(MULAG:0.00816939036625184689	n3221:0.00399056263127259628):0.00000057295881594098):0.00160527334839645941	(n07AEP08:0.00877004608290404830	n3004:0.00000057295881594098):0.00217058542568700609):0.00000057295881594098):0.00504148427166167378):0.18032735083686671218):0.41773319947055659318):0.28452874066099720363	((CASCA:0.02220657301879931655	CASBE:0.05989719362834073496):0.18732840210472823106	(DRONO:0.00000057295881594098	DRONO2:0.00134574070578366740):0.47553441070841834248):0.28452874066099720363);
((((APTMA2:0.00000057295881594098	APTMA:0.00549528394382695160):0.14546596554242630095	(APTHA:0.02947516913317382165	APTOW:0.01933156998466879078):0.04363911593923548021):0.70158874212492039479	((((AEPHI:0.00246500309326760708	n3757:0.00000057295881594098):0.00883257190625460348	(n2998:0.00416946822438485788	(n3011:0.00000057295881594098	(n2987:0.00057637634692684183	n2997:0.00000057295881594098):0.00000057295881594098):0.00132716569119833419):0.01295480045530135807):0.00507579583374322737	(((n1666:0.00000057295881594098	((n3026:0.00109083353581160216	n07AEP05:0.00248940643389634420):0.00163283432226980253	(((n3220:0.00028041285971110532	n08AEP07:0.00244114339972132267):0.00026877147274149895	(n2986:0.00187810617686938138	(n3219:0.00341090955657952742	n1665:0.00170139907443099081):0.00000057295881594098):0.00061366894116358624):0.00108243676781154328	n3258:0.00121702246060124237):0.00000057295881594098):0.00000057295881594098):0.00000057295881594098	n3024:0.00107946020874886061):0.00000057295881594098	(n3025:0.00254816574576728150	n3222:0.00279355569674946723):0.00116122123995467640):0.00577894372501497593):0.30423192993296693798	(n2988:0.00257645125836232719	(((MULAG:0.00769077030146791529	n3221:0.00429036222276103687):0.00000057295881594098	n2980:0.00347585854411279482):0.00000057295881594098	((n2973:0.00051943227739233166	(n2990:0.00054126041853949376	n07AEP06:0.00184373822901447658):0.00025636174532200722):0.00234692546866072972	(n07AEP08:0.01050176061718710759	n3004:0.00057039763596859717):0.00228498701223602387):0.00000057295881594098):0.00514326951237853089):0.17456842869323543899):0.47844419009140487509):0.30257484707343534902	((CASCA:0.03734650881761326230	CASBE:0.05376582378344726965):0.34032338308038823094	(DRONO:0.00023998080868472326	DRONO2:0.00224281360891168081):0.39225194404978275253):0.30257484707343534902);
((((APTMA2:0.00143392460543586122	APTMA:0.00625928149896039319):0.10132649855941376627	(APTHA:0.02701385008452388686	APTOW:0.02437674182746071838):0.05169372362884910865):0.66080673276698442820	((((AEPHI:0.00221620021655498075	n3757:0.00000057295881594098):0.00830345566311607719	(n2998:0.00184275483127012982	(n2987:0.00119020347392789338	(n2997:0.00000057295881594098	n3011:0.00000057295881594098):0.00000057295881594098):0.00053086297690014097):0.00825751969412096345):0.00468212164216049494	(((n3220:0.00054894994419215010	n08AEP07:0.00133255977510959292):0.00026418177724562176	((n2986:0.00163660013784769571	n3219:0.00285544552190991488):0.00000057295881594098	n1665:0.00027495258372163534):0.00000057295881594098):0.00159772281720557100	(((n3024:0.00159410625017877448	(n3025:0.00223145509797791465	n3222:0.00231457668025847980):0.00051196322895001925):0.00000057295881594098	n1666:0.00106300333321342265):0.00026517321626985874	(n3026:0.00053136081257356674	(n3258:0.00151161532484280566	n07AEP05:0.00297142562402356262):0.00000057295881594098):0.00026747794684722716):0.00000057295881594098):0.01002860556353977854):0.20806639163003787241	(n2988:0.00149984520979246539	(n2980:0.00261333543648971899	((n07AEP08:0.01327550412122752502	n3004:0.00000057295881594098):0.00245985664310258015	(n3221:0.00403872046772591267	(MULAG:0.01002014814882610204	((n2990:0.00055699941037662740	n07AEP06:0.00081659319897762117):0.00000057295881594098	n2973:0.00027049584678241545):0.00204198580667397725):0.00039828140298540829):0.00050020232391009627):0.00000057295881594098):0.00688254430486435771):0.24391270243707485754):0.43106187067105466992):0.29946494455142069757	((CASCA:0.03801701209995309722	CASBE:0.04559002541938717012):0.29255562514258443008	(DRONO:0.00074405982271339506	DRONO2:0.00170625011783483355):0.39318219878423699143):0.29946494455142069757);
((((APTHA:0.02366741662259393836	APTOW:0.02395401639608180436):0.07899072230093684421	(APTMA2:0.00014782674478655149	APTMA:0.00836238893465359422):0.09651799162385506226):0.65105289394222509713	((n2988:0.00126806481821210067	((n07AEP08:0.01070005710536611407	n3004:0.00091342591372939406):0.00222780677008318226	(n2980:0.00286191656385896423	((MULAG:0.00694231089112808900	n3221:0.00445928526569559086):0.00000057295881594098	((n2990:0.00000057295881594098	n07AEP06:0.00133491986516531564):0.00053149927892043097	n2973:0.00026159657122465797):0.00212218343766774897):0.00133863308412001942):0.00000057295881594098):0.00718180922719479677):0.16081109045971525573	(((n2998:0.00295554345596347762	((n2997:0.00000057295881594098	n2987:0.00175490962567792248):0.00053218817256418588	n3011:0.00000057295881594098):0.00136304128252192442):0.01301905465350926272	(AEPHI:0.00270983083443789409	n3757:0.00000057295881594098):0.01418496220891918812):0.00764463808537042041	(n3258:0.00240547014065322414	((((n3219:0.00408589017422706594	n1665:0.00000057295881594098):0.00000057295881594098	n2986:0.00263565101817904435):0.00064365990139985090	(n08AEP07:0.00106644358248209579	n3220:0.00027550391614744531):0.00026556832255139097):0.00106905926979171959	(((n3222:0.00216462982960607866	n3025:0.00296693804249174983):0.00000057295881594098	(n1666:0.00026705172437407930	n3024:0.00053451091441598627):0.00000057295881594098):0.00026690768609934708	(n07AEP05:0.00243493627791663541	n3026:0.00053807384867755068):0.00053473232481162779):0.00000057295881594098):0.00000057295881594098):0.00579159590195101222):0.28109677810802241593):0.36565971095511334843):0.28971189054992207979	((CASCA:0.04363717592333701822	CASBE:0.04719249852182735849):0.25729291063754994306	(DRONO:0.00000057295881594098	DRONO2:0.00138070910394662229):0.43071978193006477120):0.28971189054992207979);
((((APTMA:0.00645856017484653950	APTMA2:0.00269900360626240503):0.10025457476079779884	(APTHA:0.02414913110985382819	APTOW:0.02522404019555275420):0.07500173567193266222):0.61357960371217801221	((n08AEP07:0.00000057295881594098	(n3220:0.00027098204219211532	(((((n2998:0.00174639038477928678	((n2997:0.00000057295881594098	n2987:0.00172278490360411492):0.00105432809679821137	n3011:0.00000057295881594098):0.00106985963237756594):0.00899753308632200537	(AEPHI:0.00093161819133525813	n3757:0.00000057295881594098):0.00885976565369783579):0.01306884130053975572	((n3222:0.00295035362770759875	n3025:0.00241586421000435222):0.00046896759966430615	(n1666:0.00052714592265044565	n3024:0.00052683970919871134):0.00000057295881594098):0.00105621171815201620):0.00000057295881594098	(n3258:0.00574255700633213850	(n07AEP05:0.00376849110987664566	n3026:0.00026437591167071588):0.00026401910298830028):0.00000057295881594098):0.00105511005455506679	((n3219:0.00326618176526691532	n1665:0.00053759374122449850):0.00000057295881594098	n2986:0.00162622654584406172):0.00026517840651734808):0.00026271534839218208):0.00105249656261295296):0.21309797593692256235	(n2988:0.00000057295881594098	(n2980:0.00289653582660152681	(((MULAG:0.00670260421576222495	n3221:0.00392787162883868630):0.00000057295881594098	((n2990:0.00191893704161277454	n07AEP06:0.00080278957963807597):0.00025540809990211869	n2973:0.00000057295881594098):0.00184048487838403031):0.00156668442395695227	(n07AEP08:0.01022131330073679407	n3004:0.00000057295881594098):0.00134609388948812251):0.00000057295881594098):0.00632684497896797773):0.22498336790517847739):0.44775288762861276126):0.30948285368559597108	((CASCA:0.04019075780627325706	CASBE:0.04603781529130068079):0.31539512423468124558	(DRONO:0.00016533934675995134	DRONO2:0.00170541940349527941):0.40086550316730895638):0.30948285368559597108);
((((APTMA:0.00525982184445480255	APTMA2:0.00283951822543077352):0.07447836485984905830	(APTHA:0.03140368586070264867	APTOW:0.01883178880809560987):0.07000923967479048826):0.69366117863838172575	((((n2998:0.00238057959967381870	((n2997:0.00000057295881594098	n2987:0.00115602634178738018):0.00000057295881594098	n3011:0.00000057295881594098):0.00078654575158487359):0.01249313933453308212	(AEPHI:0.00093255751432671705	n3757:0.00000057295881594098):0.01169144147253318826):0.01358434843204271540	(((n3222:0.00329700737326119042	n3025:0.00194182630553716719):0.00061968348061545054	(n1666:0.00052737139143041337	n3024:0.00052712153545698731):0.00000057295881594098):0.00026356005933712059	((n3258:0.00179495964759298189	(n07AEP05:0.00297800194698186584	n3026:0.00107816107701114204):0.00131906695846064422):0.00000057295881594098	(((n3219:0.00204040352165581586	n1665:0.00054250467887418481):0.00000057295881594098	n2986:0.00217567063286631642):0.00000057295881594098	(n08AEP07:0.00105541641553250401	n3220:0.00000057295881594098):0.00079098351308821567):0.00052738835409451429):0.00000057295881594098):0.00000057295881594098):0.22715648687707168385	(n2988:0.00162119289637234162	(n2980:0.00228582889030543631	(((MULAG:0.00842574129123679384	n3221:0.00450683348167463943):0.00000057295881594098	((n2990:0.00137367514452524787	n07AEP06:0.00080425215011780890):0.00000057295881594098	n2973:0.00026577761011262733):0.00213259712864334551):0.00049334789121193389	(n07AEP08:0.01193555304858508193	n3004:0.00037745551399123630):0.00260543344759191263):0.00000057295881594098):0.00725336532876098491):0.23522918261869812939):0.40132645073515338385):0.35250798289597851110	((CASCA:0.03962650835681715000	CASBE:0.05101499159697232832):0.30723076976791374726	(DRONO:0.00024875493749573063	DRONO2:0.00114521565067461271):0.39500824559113617562):0.35250798289597851110);
((((APTMA:0.00521157635651255027	APTMA2:0.00053658997983639135):0.08809121706080562386	(APTHA:0.02608113648519879563	APTOW:0.02362427746023168171):0.08222690565693346887):0.63688799302960785731	((((n3011:0.00000057295881594098	(n2998:0.00317981148267339024	(n2997:0.00000057295881594098	n2987:0.00170049757650935353):0.00025705982910190976):0.00000057295881594098):0.01282703536462542239	(AEPHI:0.00213017580028413648	n3757:0.00000057295881594098):0.00984303053341352430):0.01124457772789222432	(((n2986:0.00134205886679472251	(n08AEP07:0.00157080454752381651	(((n3258:0.00090234999959490142	(n07AEP05:0.00428985940864989347	n3026:0.00132607765398050988):0.00104394273126215973):0.00000057295881594098	(n1666:0.00078473890929304732	(n3024:0.00078472622727827456	(n3222:0.00303772733240229411	n3025:0.00327050643917484434):0.00063744357645325689):0.00000057295881594098):0.00130909207590606765):0.00052271699649756231	n3220:0.00053801714792971872):0.00000057295881594098):0.00026297336525469363):0.00000057295881594098	n1665:0.00109843594703478722):0.00000057295881594098	n3219:0.00244252834273543662):0.00266944240279873377):0.18982013798186431197	(n2988:0.00081590379791568132	(n2980:0.00191492936672314632	(((MULAG:0.00775983434300294220	n3221:0.00237688672345701384):0.00000057295881594098	((n2990:0.00054733843150947341	n07AEP06:0.00158520507665565655):0.00025678111205669545	n2973:0.00000057295881594098):0.00132176503643440923):0.00105342498921857626	(n07AEP08:0.00989096441801663555	n3004:0.00042381892232004365):0.00165604779680850623):0.00000057295881594098):0.00701845580451743688):0.24758646920125257362):0.41641452171577059138):0.26921250666888008052	((CASCA:0.04433193621520843675	CASBE:0.04400632716217083018):0.32657541828224917468	(DRONO:0.00000057295881594098	DRONO2:0.00109065425896912624):0.49715908288987731289):0.26921250666888008052);
((((APTMA:0.00357667957917196487	APTMA2:0.00488618395460183475):0.11165150797653757009	(APTHA:0.02786560102687452717	APTOW:0.02102266859416437872):0.04690638097203848195):0.69263850823791661693	((((n3011:0.00000057295881594098	(n2998:0.00146685511508160482	(n2997:0.00000057295881594098	n2987:0.00115252922778252094):0.00025884887430949465):0.00000057295881594098):0.00842313365271102343	(AEPHI:0.00089866427638872655	n3757:0.00000057295881594098):0.00842318184190718119):0.00846914725447367803	(n3258:0.00209026136465699681	(((n3220:0.00108411418287565424	n08AEP07:0.00156439866996663495):0.00051818782355301759	((n1665:0.00162151071501434227	n3219:0.00290343789002494614):0.00000057295881594098	n2986:0.00156542986301897802):0.00030615516002168748):0.00025980679493734269	((n1666:0.00208874750004492838	(n3024:0.00077867352833024762	(n3222:0.00333139127721173963	n3025:0.00066589204869946217):0.00103931072630355733):0.00000057295881594098):0.00051975201010430743	(n07AEP05:0.00210935317668569777	n3026:0.00026093056019832223):0.00025958417575724842):0.00000057295881594098):0.00000057295881594098):0.00788653350344720519):0.25280700416874679615	(n2988:0.00438182111513090149	((n07AEP08:0.01415104994502375951	n3004:0.00102507332615771134):0.00249527359989918079	(n2980:0.00423461819803140453	((MULAG:0.00884519678767515562	n3221:0.00315316187968621431):0.00000057295881594098	((n2990:0.00027551294977302759	n07AEP06:0.00133939105955143290):0.00052938329371099273	n2973:0.00000057295881594098):0.00132455571174610958):0.00047397270967123228):0.00000057295881594098):0.00504379617231862434):0.20259237968149862441):0.45391876634940736546):0.22762594428609070341	((CASCA:0.05138095752392773247	CASBE:0.03555007801660434175):0.29801496625593160150	(DRONO:0.00030573615819016613	DRONO2:0.00410261317601016366):0.42112073247873005322):0.22762594428609070341);
((((APTMA:0.00886685096667485378	APTMA2:0.00220241197120409375):0.11171027741610872752	(APTHA:0.02339515322078076359	APTOW:0.02338132173462143665):0.07064982803400804423):0.59366332324941872844	((((n3011:0.00000057295881594098	(n2998:0.00270581527214660113	(n2997:0.00000057295881594098	n2987:0.00058777759953094924):0.00026601327594851204):0.00000057295881594098):0.01097371924266983371	(AEPHI:0.00123885593892659844	n3757:0.00000057295881594098):0.00846047543288401191):0.00685857085462429541	((((n3220:0.00000057295881594098	n08AEP07:0.00215433325361642130):0.00053681013961330267	(n3219:0.00083467870219558157	n2986:0.00221785188177428148):0.00000057295881594098):0.00000057295881594098	n1665:0.00112545628100907424):0.00134528441294521012	((n1666:0.00107674633468753935	(n3024:0.00053560940993137253	(n3222:0.00323310833898611191	n3025:0.00146864997211480319):0.00076571029688250432):0.00000057295881594098):0.00134407902512136460	(n3258:0.00212438763007455128	(n07AEP05:0.00384398734810652461	n3026:0.00081738619682377291):0.00080735066849245169):0.00000057295881594098):0.00000057295881594098):0.00486410246934177847):0.20863124469123633942	(n2988:0.00185062764545018579	(n2980:0.00251117009986188619	(((MULAG:0.00777661385707829108	n3221:0.00308528873934800756):0.00000057295881594098	((n2990:0.00107355971846561033	n07AEP06:0.00181988995993779645):0.00024735348719328860	n2973:0.00025473322015778809):0.00230895983025338402):0.00181047100273092087	(n07AEP08:0.00888696498964656328	n3004:0.00000057295881594098):0.00227738481614698975):0.00000057295881594098):0.00883750634267138971):0.24703789795217201419):0.42432803020643039549):0.31268637461406401101	((CASCA:0.03593444961186622461	CASBE:0.05285551738839592423):0.25142752062218798326	(DRONO:0.00004416415705349083	DRONO2:0.00260791879124215240):0.52648727465951872251):0.31268637461406401101);
((((APTMA:0.00422412641221119392	APTMA2:0.00265034186304485440):0.11428430827912158807	(APTHA:0.02198807459349038859	APTOW:0.02741874617764723798):0.05550191092021904832):0.58156033685238828213	((n08AEP07:0.00000057295881594098	(((n1665:0.00027296847917229267	(n3219:0.00208523190187977865	n2986:0.00298814470785169943):0.00000057295881594098):0.00000057295881594098	(((((n2998:0.00117404268349355421	((n2997:0.00000057295881594098	n3011:0.00000057295881594098):0.00000057295881594098	n2987:0.00235085364627438250):0.00108869373997642601):0.01207118025402449668	(AEPHI:0.00248608585655736092	n3757:0.00000057295881594098):0.01149948492925258366):0.01022217998004923238	(n1666:0.00026326034955597311	(n3024:0.00052703588520204147	(n3222:0.00209072249162488939	n3025:0.00100458934971839439):0.00064960077028816037):0.00000057295881594098):0.00079106595827064109):0.00000057295881594098	(n07AEP05:0.00324439073894102143	n3026:0.00134439054461734471):0.00051301073934211276):0.00000057295881594098	n3258:0.00180923340731200611):0.00131844469769751608):0.00052504897931972109	n3220:0.00000057295881594098):0.00184298904048002554):0.23881120737376401730	(n2988:0.00277321663374624581	(n2980:0.00470504914693814068	(((MULAG:0.00778862912549334492	n3221:0.00309719982356782865):0.00000057295881594098	((n2990:0.00053617773394938931	n07AEP06:0.00077554895773477596):0.00025503439658881307	n2973:0.00051103701675931528):0.00204977387191622061):0.00026184514730265697	(n07AEP08:0.01080288604051938411	n3004:0.00000057295881594098):0.00075943096351470580):0.00000057295881594098):0.00593263553893281798):0.20359805340925199446):0.39922269825672146437):0.31412424500278679496	((CASCA:0.04356186687962688292	CASBE:0.04104009889593668303):0.26179479674154576552	(DRONO:0.00044332763104917378	DRONO2:0.00092128252148481057):0.44268820542951314856):0.31412424500278679496);
((((APTMA:0.01179470060447652784	APTMA2:0.00000057295881594098):0.10250267281113788209	(APTHA:0.02443245055497880389	APTOW:0.02708523399729444517):0.05651617116278957742):0.69646730862822658903	(((((n2998:0.00274069574753636530	(n2997:0.00000057295881594098	n2987:0.00029677606685155023):0.00053596550377039401):0.00000057295881594098	n3011:0.00000057295881594098):0.01320900942105409336	(AEPHI:0.00217007933405965765	n3757:0.00000057295881594098):0.00770827074970818933):0.01128785986823535592	((((n3026:0.00082166322209779093	n07AEP05:0.00273673485715238227):0.00053164261727001920	((n3222:0.00241464735608849530	n3025:0.00179781462665511041):0.00140356153757456212	(n1666:0.00053673542303969571	n3024:0.00134484378714045272):0.00000057295881594098):0.00080615422044661897):0.00000057295881594098	((n3220:0.00140538189039884475	n08AEP07:0.00080661957842860217):0.00080901738762949131	((n1665:0.00083594910282620133	n3219:0.00250064460199746945):0.00000059823887676195	n2986:0.00249867320204587339):0.00000057295881594098):0.00026878323153863026):0.00000057295881594098	n3258:0.00249145555893225991):0.00334859308555016805):0.23825964598439533515	(n2988:0.00123245794834246723	((MULAG:0.00831398821542437064	n3221:0.00442703301789849121):0.00000057295881594098	(n2980:0.00586282380706405933	((n07AEP08:0.00779841169354731668	n3004:0.00000057295881594098):0.00131502885383019317	((n2990:0.00082285583629764154	n07AEP06:0.00026571062246996636):0.00026254363355816427	n2973:0.00026232077784345769):0.00078819476874794365):0.00000057295881594098):0.00000057295881594098):0.00479678954466450369):0.20687154322607045898):0.50781984784506584152):0.25540555615720611504	((CASCA:0.04797252898915378011	CASBE:0.04055324573960696066):0.32607133714725228257	(DRONO:0.00027288835867965379	DRONO2:0.00222327784917279942):0.35667697126151037823):0.25540555615720611504);
((((APTMA:0.00438027220082295304	APTMA2:0.00189848578390682150):0.08903349083142414466	(APTHA:0.02766687475999118212	APTOW:0.02030721657533448785):0.07061626113229051149):0.75250004096705758183	((((n2998:0.00201331191257711440	((n2997:0.00000057295881594098	n2987:0.00113894498579190820):0.00025852983651063411	n3011:0.00000057295881594098):0.00183776908122424993):0.01178470963489647305	(AEPHI:0.00121358880534893862	n3757:0.00000057295881594098):0.00981381184590289675):0.00317473664079675555	((((n3026:0.00052247496730084152	n07AEP05:0.00263218086635074290):0.00051933052182067145	((n3222:0.00209625779177902757	n3025:0.00395662379639329966):0.00104925237171937867	(n1666:0.00000057295881594098	n3024:0.00077718522502236566):0.00000057295881594098):0.00051856565360081824):0.00000057295881594098	((n3220:0.00000057295881594098	n08AEP07:0.00103833092318413511):0.00000057295881594098	((n1665:0.00053582596610683199	n3219:0.00364465168163826412):0.00000057295881594098	n2986:0.00141002134822533097):0.00045113018232790467):0.00103903550077801411):0.00000057295881594098	n3258:0.00352171538958632969):0.01068773358011700092):0.28123472249694891900	(n2988:0.00093200635914665619	((n07AEP08:0.01089627784978152748	n3004:0.00055033236996684714):0.00161494490415851487	((n3221:0.00464070088327025315	(MULAG:0.00716221457427584137	((n2990:0.00055013528446189262	n07AEP06:0.00161215922994091499):0.00052665989837598099	n2973:0.00000057295881594098):0.00223429441078941719):0.00070175105559905522):0.00048988663308570965	n2980:0.00158445687747609475):0.00000057295881594098):0.00842368177164589879):0.16357718373267124412):0.43542508443867500301):0.24290372180002098301	((CASCA:0.03686691202886552277	CASBE:0.06013094419992490863):0.30419754010878902184	(DRONO:0.00000057295881594098	DRONO2:0.00163779863102281168):0.39877288418956230442):0.24290372180002098301);
((((APTMA:0.00752234542152631965	APTMA2:0.00000057295881594098):0.07370342045115588214	(APTHA:0.02228757722358299179	APTOW:0.03159724060426347125):0.09967091304338175639):0.59475534544647890023	(((AEPHI:0.00062793364774212600	n3757:0.00000057295881594098):0.01173813504424290124	(((n1666:0.00109950627260480167	(n3024:0.00027408601372188213	(n3222:0.00381681934049215047	n3025:0.00260437977632624633):0.00000057295881594098):0.00000057295881594098):0.00054938419257705444	(((n3220:0.00028517889255583829	n08AEP07:0.00303998563966666148):0.00054950662777799035	((n1665:0.00021309465350723256	n3219:0.00385078528980865387):0.00007218562131605617	n2986:0.00084775258501741690):0.00111557312699296250):0.00110152470055982130	(n3026:0.00044710156030451024	(n07AEP05:0.00184469676301700510	n3258:0.00267817660507805189):0.00000057295881594098):0.00038017203890082724):0.00000057295881594098):0.01556152412712525496	(n3011:0.00000057295881594098	(n2997:0.00000057295881594098	(n2998:0.00585664292637268560	n2987:0.00089377567569504243):0.00000057295881594098):0.00000057295881594098):0.01353753503110022814):0.00000057295881594098):0.19411038993481280479	(n2988:0.00225478928633142742	((((MULAG:0.00816277994347756365	n3221:0.00413352469722209296):0.00000057295881594098	(n07AEP08:0.00753448524239817667	n3004:0.00000057295881594098):0.00241422550506179391):0.00000057295881594098	((n2990:0.00083963987725408089	n07AEP06:0.00135470644436199686):0.00026164969413838607	n2973:0.00000057295881594098):0.00134018737031525162):0.00000057295881594098	n2980:0.00330374701037478751):0.00601015052717739084):0.26495513218821176160):0.47877563958472357797):0.30327480866466199894	((CASCA:0.03790122878140273627	CASBE:0.04746890371486564564):0.24887734489341542532	(DRONO:0.00109253102707751264	DRONO2:0.00051179839652618151):0.51492413103628353888):0.30327480866466199894);
((((((AEPHI:0.00279467734606291939	n3757:0.00000057295881594098):0.00957924907645137449	(n3011:0.00000057295881594098	((n2997:0.00000057295881594098	n2987:0.00117086925857577575):0.00052376545410768151	n2998:0.00390331969731803983):0.00000057295881594098):0.01603015262384584888):0.01546448900349287059	((n1666:0.00237127362253486060	(n3024:0.00078533366404697521	(n3025:0.00127053237648136214	n3222:0.00345573655474225262):0.00061308027005020573):0.00000057295881594098):0.00105067772563118304	((n3220:0.00000057295881594098	((n2986:0.00273807853775756213	(n3258:0.00238927674264070812	n08AEP07:0.00131435431862569549):0.00000057295881594098):0.00000057295881594098	(n3219:0.00244748101937364380	n1665:0.00053701531606994437):0.00000057295881594098):0.00000057295881594098):0.00026238669394989199	(n3026:0.00079623463684144063	n07AEP05:0.00266806486305563167):0.00025876963597342643):0.00000057295881594098):0.00000057295881594098):0.23970014394279498537	((n2980:0.00290845506402267681	((n3004:0.00053841842352437977	n07AEP08:0.00907406574061089474):0.00318344285726790150	((n3221:0.00472438601928074076	MULAG:0.00720055942296587287):0.00000057295881594098	(n2973:0.00000057295881594098	(n2990:0.00139093469141665302	n07AEP06:0.00106801885842014205):0.00051972869011689419):0.00210582239155798594):0.00104177726475824140):0.00000057295881594098):0.00509437074824829056	n2988:0.00253838772201488887):0.20108626744840665812):0.49435626540418514674	((APTMA:0.00768725050470064203	APTMA2:0.00045014688873298099):0.10691620557397055191	(APTOW:0.02258893196769277273	APTHA:0.02347727812249031723):0.05929209688739273815):0.56709326293810646824):0.31017085225508939095	((CASBE:0.04726298008127173544	CASCA:0.03983067145431795630):0.24183803649461660390	(DRONO2:0.00110724812816305127	DRONO:0.00000057295881594098):0.44155801631547603181):0.31017085225508939095);
((((((AEPHI:0.00059258263426714393	n3757:0.00000057295881594098):0.00672357060918006826	(n2998:0.00231066574722649373	(n3011:0.00000057295881594098	(n2997:0.00000057295881594098	n2987:0.00112447550820815199):0.00025697563473296367):0.00156437599062848464):0.01100216742356384565):0.01205753931108254073	((n1666:0.00077518288857622347	(n3024:0.00000057295881594098	(n3025:0.00418782516730724710	n3222:0.00448534662496166952):0.00000057295881594098):0.00000057295881594098):0.00025787310787088631	((((n1665:0.00000057295881594098	(n3219:0.00401117403658041941	n2986:0.00290194342228640347):0.00000057295881594098):0.00056414703573915532	(n08AEP07:0.00233280586319785897	n3220:0.00000057295881594098):0.00025834140006935550):0.00025802700001706271	n3258:0.00116679626524399138):0.00000057295881594098	(n3026:0.00104485410777608364	n07AEP05:0.00183848580393802265):0.00051056616915652446):0.00000057295881594098):0.00896753235708591147):0.27189672363909739294	((((n3221:0.00361885695639974558	MULAG:0.00974042392393955660):0.00000057295881594098	n2980:0.00348244465315156702):0.00000057295881594098	((n3004:0.00057762196925178338	n07AEP08:0.01208875280257365979):0.00226011627973740897	(n2973:0.00025781228013008282	(n2990:0.00026530790827829470	n07AEP06:0.00182673772040009346):0.00000057295881594098):0.00284487716310663106):0.00000057295881594098):0.00628126669911256621	n2988:0.00143182448124243127):0.22545998056995636416):0.54402189731340888645	((APTMA:0.00374483108914408936	APTMA2:0.00319036340939793731):0.12711109721613156331	(APTOW:0.02006086624606117849	APTHA:0.02855829259410902141):0.04738478546609782571):0.62304551851412781627):0.27765064536972650089	((CASBE:0.03772473951629446570	CASCA:0.04864310260441882805):0.25574902673672389453	(DRONO2:0.00305843949419886633	DRONO:0.00000057295881594098):0.46372391050463906970):0.27765064536972650089);
((((((AEPHI:0.00155735304853231102	n3757:0.00000057295881594098):0.00933045161405196208	(n2998:0.00170792946233042022	(n3011:0.00000057295881594098	(n2997:0.00000057295881594098	n2987:0.00173638202681206935):0.00026180632754917220):0.00161907541067843786):0.01235585610758266339):0.01257323578906626230	((n1665:0.00109662700959949630	n3219:0.00331050482495944898):0.00000057295881594098	(((n3258:0.00210009687068337010	((n3026:0.00108064833184965130	n07AEP05:0.00355021197751155277):0.00133199054895407330	((n3025:0.00382470474386391139	n3222:0.00397762324299203752):0.00000057295881594098	(n1666:0.00000057295881594098	n3024:0.00053130684387878483):0.00000057295881594098):0.00079697338916063230):0.00000057295881594098):0.00053113096162028925	(n08AEP07:0.00079667532447933939	n3220:0.00000057295881594098):0.00053121652137168144):0.00026464869564105792	n2986:0.00165583336948331591):0.00000057295881594098):0.00276710061620989451):0.22226014655385792351	((((n3004:0.00090284363205830388	n07AEP08:0.00850214307819806628):0.00221167964484998876	((n2973:0.00000057295881594098	(n2990:0.00053968230431814196	n07AEP06:0.00156851907458984666):0.00051242395620462711):0.00104193211585777061	(n3221:0.00602426944328953405	MULAG:0.00901162124887361533):0.00000057295881594098):0.00051202281327380604):0.00000057295881594098	n2980:0.00344379828285395996):0.00632144688833933405	n2988:0.00085631230108081482):0.23231633803472431787):0.47241234938483100958	((APTMA:0.00792005244667528044	APTMA2:0.00019743542716841903):0.09819741997054877436	(APTOW:0.02605458977884462374	APTHA:0.03235601049042891031):0.06570520052668638034):0.61996219104043703840):0.29354026640281988270	((CASBE:0.04106495293793747947	CASCA:0.05112341370495406684):0.34418361578735728878	(DRONO2:0.00161135704170582900	DRONO:0.00078958380905129911):0.34775967115912026495):0.29354026640281988270);
((((((AEPHI:0.00122061704721817708	n3757:0.00000057295881594098):0.01160658260505885962	(n3011:0.00000057295881594098	((n2997:0.00000057295881594098	n2987:0.00085297718502428310):0.00026157843858256734	n2998:0.00174010301074116317):0.00000057295881594098):0.01368296498074252250):0.01208064541080248327	((n3258:0.00235270372482413500	((n3026:0.00000057295881594098	n07AEP05:0.00344066676231413130):0.00000057295881594098	((n3025:0.00165951046822004509	n3222:0.00139935202772389564):0.00049194327503623749	(n1666:0.00078461161562745575	n3024:0.00052269954712834291):0.00000057295881594098):0.00026105304586022986):0.00000057295881594098):0.00000057295881594098	((n08AEP07:0.00104682894301481194	n3220:0.00026791542894266939):0.00052286701137122839	(n2986:0.00089491305465890555	(n1665:0.00106712859546908624	n3219:0.00355723367993067635):0.00000057295881594098):0.00043418181776515373):0.00078535969528350385):0.00040177253565117825):0.26633813363085984127	((((n3004:0.00000057295881594098	n07AEP08:0.00941110272408115719):0.00244605302716540849	((n2973:0.00053917292685657324	(n2990:0.00111658818936890419	n07AEP06:0.00108250165494345042):0.00000057295881594098):0.00190549130551013373	(n3221:0.00576720177552272114	MULAG:0.00900031159157503938):0.00000057295881594098):0.00133639083719311281):0.00000057295881594098	n2980:0.00528285697018209596):0.00892747497665792589	n2988:0.00000057295881594098):0.18397773290287272596):0.44631851298204233691	((APTMA:0.00848147603696077640	APTMA2:0.00000057295881594098):0.10751944647596661797	(APTOW:0.01910087177452039070	APTHA:0.03343690138561438568):0.05859722732755553998):0.58441156253407111620):0.31168528950426177548	((CASBE:0.05788222490706970702	CASCA:0.03448093122431390711):0.29112915004218536952	(DRONO2:0.00000057295881594098	DRONO:0.00193417712881377435):0.49374080734865483100):0.31168528950426177548);
((((((AEPHI:0.00315604975666567344	n3757:0.00000057295881594098):0.01214966812756034485	((n3011:0.00000057295881594098	(n2997:0.00000057295881594098	n2987:0.00180210155218552882):0.00026802856534272155):0.00163563595332667528	n2998:0.00273338886149949176):0.00747899361856478422):0.00520589097790929468	(((n1666:0.00107202644252358159	n3025:0.00384306694571142065):0.00000057295881594098	(n3222:0.00374053545109970806	n3024:0.00079982936419163502):0.00000057295881594098):0.00053383272574083682	((n3258:0.00154609576747996927	(n3026:0.00081583865962510361	n07AEP05:0.00219530051638374031):0.00134256814756766765):0.00000057295881594098	((n08AEP07:0.00080204105247985323	n3220:0.00027717493021097502):0.00026664117909098073	(n2986:0.00248339395614420675	(n1665:0.00140986508583216901	n3219:0.00331093431555482551):0.00000057295881594098):0.00000057295881594098):0.00000057295881594098):0.00000057295881594098):0.01026041958920318950):0.27127934764900091258	((((n3004:0.00000057295881594098	n07AEP08:0.01306560581267406616):0.00213840103026985374	((n2973:0.00025562773584140048	(n2990:0.00000057295881594098	n07AEP06:0.00135348532601777699):0.00162104534362387696):0.00298782634337115471	(n3221:0.00236771379483160550	MULAG:0.00895076467265977851):0.00000057295881594098):0.00075544063350689247):0.00000057295881594098	n2980:0.00226221513305669428):0.00574096796722502623	n2988:0.00000057295881594098):0.18317477737226592338):0.44067570353714374809	((APTMA:0.00704083487522614866	APTMA2:0.00219702846972155089):0.11199810821056205290	(APTOW:0.02371858214937628759	APTHA:0.03207840926486853900):0.06279869298341692052):0.60200834527162228049):0.29130372650758851183	((CASBE:0.05174859111259134253	CASCA:0.03376437467011541432):0.27000324271239301011	(DRONO2:0.00167764409585866611	DRONO:0.00000057295881594098):0.47636185122220076060):0.29130372650758851183);
((((((AEPHI:0.00091064021632284537	n3757:0.00000057295881594098):0.01297705356075279023	((n3011:0.00000057295881594098	(n2997:0.00000057295881594098	n2987:0.00147902220776467458):0.00026480941511011947):0.00161980947856081776	n2998:0.00237211705096695893):0.01035854067480100789):0.01292613732730790548	((((n08AEP07:0.00079506304881274696	n3220:0.00000057295881594098):0.00052999654512534756	(n2986:0.00165156872958723716	(n1665:0.00109062479108891432	n3219:0.00333914556081137907):0.00000057295881594098):0.00026795317126053155):0.00079458002341696219	((n1666:0.00079387151906063977	((n3025:0.00343781034195286611	n3222:0.00273034335729104493):0.00073351355696968520	n3024:0.00132312288437876654):0.00000057295881594098):0.00079363438497704643	(n3026:0.00026224278247780622	n07AEP05:0.00353033934112155457):0.00133380568605503285):0.00000057295881594098):0.00000057295881594098	n3258:0.00091361586841652077):0.00364415341750353458):0.18264970662948851188	((((n3004:0.00000057295881594098	n07AEP08:0.01377492159427368308):0.00078896563758965249	((n2973:0.00026010377742282937	(n2990:0.00054122904289102217	n07AEP06:0.00184735348469856398):0.00025630850618193633):0.00102789432754320101	(n3221:0.00440853952578141792	MULAG:0.00875876646349541682):0.00000057295881594098):0.00106350051894299577):0.00000057295881594098	n2980:0.00321733546195862976):0.00441816696623066347	n2988:0.00175762739342037537):0.24129712980246939558):0.38166189646817333392	((APTMA:0.00638034973794956474	APTMA2:0.00241189393848578477):0.12245517822168421052	(APTOW:0.02085688981845298939	APTHA:0.02887650838048965926):0.05803271064808909752):0.63267401400633860309):0.28260819329834641067	((CASBE:0.04171889654200799935	CASCA:0.03683375254080897832):0.30675820918214369293	(DRONO2:0.00161089292323979868	DRONO:0.00000057295881594098):0.48223432227819873486):0.28260819329834641067);
((((n3219:0.00329071629603025582	(((((((n3026:0.00053406429428449087	n07AEP05:0.00241080866408630761):0.00052368594186960767	(n1666:0.00026313267213879386	((n3025:0.00225243191072496077	n3222:0.00225952262377492833):0.00051244534076459519	n3024:0.00105023511245207700):0.00000057295881594098):0.00052597175114402585):0.00000057295881594098	n3258:0.00147486778394530270):0.00000057295881594098	((AEPHI:0.00121594528195106857	n3757:0.00000057295881594098):0.01060522337133933644	(n2987:0.00140035605015765446	((n3011:0.00000057295881594098	n2997:0.00000057295881594098):0.00000057295881594098	n2998:0.00143795180289220457):0.00000057295881594098):0.01201987117399945688):0.01332849224963382831):0.00237318876830472847	(n08AEP07:0.00131345285591257421	n3220:0.00000057295881594098):0.00052442126224066632):0.00000057295881594098	n2986:0.00134957516865257671):0.00000057295881594098	n1665:0.00165157431511519788):0.00000057295881594098):0.22800950758139115759	((((n3004:0.00072072998806124407	n07AEP08:0.00930301994978146446):0.00282250752367144619	((n2973:0.00026836669210510009	(n2990:0.00027519985042375329	n07AEP06:0.00135466858239180368):0.00000057295881594098):0.00243917965800850584	(n3221:0.00371694413063323277	MULAG:0.00574259329570204514):0.00000057295881594098):0.00105352591538175307):0.00000057295881594098	n2980:0.00330622162455060549):0.00976633820093594264	n2988:0.00000057295881594098):0.18054231873684675747):0.47319264225934321022	((APTMA:0.00862353315569888874	APTMA2:0.00203140802884054167):0.08545254673697053049	(APTOW:0.02166079137022574458	APTHA:0.02576723195605921946):0.08924977555345423030):0.68545645309165237347):0.30602363300307416916	((CASBE:0.05008130972052884933	CASCA:0.04019743914058127726):0.28895997868580852730	(DRONO2:0.00165812299413448105	DRONO:0.00027556041317337442):0.47099066204388162493):0.30602363300307416916);
(((((AEPHI:0.00061562270771474620	n3757:0.00000057295881594098):0.01255794766472482019	((n2998:0.00299515427082066655	(n3011:0.00000057295881594098	(n2987:0.00145499861115802099	n2997:0.00000057295881594098):0.00000057295881594098):0.00161774492265016239):0.01088922239894354015	(((n1666:0.00079991702524731957	((n3025:0.00221121930188772743	n3222:0.00478392133762846946):0.00154856968564570977	n3024:0.00053247670271850517):0.00000057295881594098):0.00133460712412319439	(((n2986:0.00214614827067307430	(n1665:0.00111844503521280774	n3219:0.00328620597962496442):0.00000057295881594098):0.00034833688933529289	(n08AEP07:0.00160487669625991396	n3220:0.00000057295881594098):0.00080075013189744937):0.00000057295881594098	(n3026:0.00134841010398304849	n07AEP05:0.00244398805613462887):0.00052820418822860002):0.00000057295881594098):0.00000057295881594098	n3258:0.00216202960405718859):0.01668588591427551740):0.00000057295881594098):0.22062363229452147673	((((n3004:0.00060271739884332361	n07AEP08:0.00914581757291839728):0.00176323350761407719	((n2973:0.00026172718590007339	(n2990:0.00055625351138048672	n07AEP06:0.00212763049764828037):0.00025838694603269087):0.00213040072089805280	(n3221:0.00394806833146908991	MULAG:0.01049415306418613643):0.00000057295881594098):0.00050771272666855682):0.00000057295881594098	n2980:0.00576824573484808860):0.00837007899090411872	n2988:0.00000057295881594098):0.24509831783574301256):0.50209360560145910313	((APTMA:0.00884239851073259468	APTMA2:0.00117094972830654800):0.10590452795661750574	(APTOW:0.01910482345126971251	APTHA:0.03468669965162728130):0.06618132053836708883):0.71103203336154230385):0.31701275353615937513	((CASBE:0.05262929922298458657	CASCA:0.02558867857838862531):0.31053478071854911935	(DRONO2:0.00250433019973736589	DRONO:0.00000057295881594098):0.42087518368353982190):0.31701275353615937513);
((((n3025:0.00205983616470467069	(n3222:0.00530581831340676789	(n3024:0.00135775248016155705	(n1666:0.00108536229955048065	(((n3258:0.00274216536792664485	((n2986:0.00125756919937095903	(n1665:0.00171705575053610147	n3219:0.00382849187350026718):0.00000057295881594098):0.00040256885102545108	(n08AEP07:0.00298871285905338933	n3220:0.00027757144906781511):0.00081040517596266484):0.00108651662139032639):0.00000057295881594098	(n3026:0.00082244255070266831	n07AEP05:0.00247047699979308045):0.00026698254958306658):0.00000057295881594098	((AEPHI:0.00187256535157899234	n3757:0.00000057295881594098):0.01105779454365161951	(n2998:0.00273220425312709590	(n3011:0.00000057295881594098	(n2987:0.00058616712764203113	n2997:0.00000057295881594098):0.00000057295881594098):0.00079415958821206652):0.01164777664924694471):0.01505361823948678235):0.00054165226473925872):0.00000057295881594098):0.00000057295881594098):0.00000057295881594098):0.23414298796842619721	((((n3004:0.00183628119412871499	n07AEP08:0.01063845191374136745):0.00129703009935755714	((n2973:0.00000057295881594098	(n2990:0.00082017773980059389	n07AEP06:0.00105283750504377074):0.00077392523796689214):0.00129555544848261161	(n3221:0.00315639860819082749	MULAG:0.00816737384199943232):0.00000057295881594098):0.00102517629903353734):0.00000057295881594098	n2980:0.00255917272944573143):0.00541290022760045671	n2988:0.00184881397691413546):0.23520176147465607364):0.49597886735223145616	((APTMA:0.00826303796933001988	APTMA2:0.00000057295881594098):0.08632515948811693429	(APTOW:0.01536241531208851208	APTHA:0.02869047412912609230):0.07665596649252170991):0.69308157165821648871):0.30614162431488795013	((CASBE:0.05187228362459701814	CASCA:0.03769390810122811436):0.28739001286594068052	(DRONO2:0.00055488213893689175	DRONO:0.00025474992547213851):0.41173633593696035149):0.30614162431488795013);
(((((AEPHI:0.00212469708534501582	n3757:0.00000057295881594098):0.00961802265302696968	((n2998:0.00146530912207144207	(n3011:0.00000057295881594098	(n2987:0.00172465473540514948	n2997:0.00000057295881594098):0.00000057295881594098):0.00184603988219506727):0.01143299850344118955	(n3258:0.00325501663922220805	(((n2986:0.00155452872880946233	(n1665:0.00000057295881594098	n3219:0.00160867649153726734):0.00000057295881594098):0.00060087429468644175	(n08AEP07:0.00078451731122291331	n3220:0.00000057295881594098):0.00052322635908165027):0.00078445401049564122	((n3026:0.00133783689575424684	n07AEP05:0.00374531273429162988):0.00050527343307908278	((n3025:0.00285398461613278623	n3222:0.00212559629461938314):0.00000057295881594098	(n3024:0.00104516821469291987	n1666:0.00156986463139239672):0.00000057295881594098):0.00104461853579351760):0.00000057295881594098):0.00000057295881594098):0.01586431840444433097):0.00000057295881594098):0.18585746592236115915	((((n3004:0.00030908400679524465	n07AEP08:0.01058137865622258561):0.00181191427122974046	((n2973:0.00026009444239822026	(n2990:0.00054412818181611387	n07AEP06:0.00185082758948871412):0.00025833112608625829):0.00290546093932339848	(n3221:0.00351245628575705968	MULAG:0.00873743682010280805):0.00000057295881594098):0.00046046188073255927):0.00000057295881594098	n2980:0.00220041437141394727):0.00753591934316068593	n2988:0.00000057295881594098):0.29533331388618250246):0.41385403805081394379	((APTMA:0.00538779911832591978	APTMA2:0.00099185902130923291):0.10216185409495603942	(APTOW:0.02070517333951961761	APTHA:0.02413728313140459450):0.06862486794719604988):0.63155935150841779890):0.28464121737683945046	((CASBE:0.04940820287447934139	CASCA:0.03746913884260316685):0.28187121508315149399	(DRONO2:0.00108127747027662977	DRONO:0.00000057295881594098):0.44167359911550535534):0.28464121737683945046);
((((APTMA:0.00763463370481409342	APTMA2:0.00372164770496703897):0.11240608216528809316	(APTHA:0.03147032889936601796	APTOW:0.02970341700584717623):0.07336399748717958857):0.67564745926171021484	(((((n3024:0.00157757532955606528	n1666:0.00078846203771759822):0.00000057295881594098	(((n08AEP07:0.00052264703491752232	n3220:0.00081552908538418242):0.00026049582807293625	(n1665:0.00081507476312273639	(n3219:0.00290347191706416628	n2986:0.00243656799902225614):0.00000057295881594098):0.00000057295881594098):0.00078560141686185951	(n3258:0.00059000135836171231	(n07AEP05:0.00511888980913538343	n3026:0.00106641181883151775):0.00078172686119105125):0.00000057295881594098):0.00000057295881594098):0.00000057295881594098	(n3025:0.00245651083691574837	n3222:0.00208686146729762569):0.00000057295881594098):0.00383390009692768539	((n3757:0.00000057295881594098	AEPHI:0.00213211383740260487):0.00833782084784429230	(n2998:0.00233756352936475556	((n2997:0.00000057295881594098	n2987:0.00057991939091346157):0.00051871072459851468	n3011:0.00000057295881594098):0.00132429118359896720):0.01193452062085877813):0.01392061875749707120):0.26820680602622737343	(n2988:0.00089287553294469760	(((n3004:0.00048887836041472475	n07AEP08:0.00988985471893016888):0.00241633878293293297	(((n2990:0.00082063756499871766	n07AEP06:0.00133242020288051443):0.00052490700154726581	n2973:0.00052484281174654333):0.00185166240018092986	(n3221:0.00697170111937537879	MULAG:0.00664481863634893127):0.00000057295881594098):0.00076542528786991912):0.00000057295881594098	n2980:0.00227712137471616782):0.00783555578281449477):0.21210641337621960467):0.41001209887198647452):0.28228654564214611389	((CASBE:0.05467679394145084221	CASCA:0.03374029002204843863):0.20369854370820872358	(DRONO2:0.00295853282230680104	DRONO:0.00000057295881594098):0.45212800488387755449):0.28228654564214611389);
((((APTHA:0.02805215330661416789	APTOW:0.02616088024224964143):0.05899045702848127598	(APTMA:0.01066300370024578746	APTMA2:0.00000057295881594098):0.12004101401179870234):0.65444075171499749288	((((n1666:0.00078853525672910383	(((((n2986:0.00134330387960587610	(n1665:0.00080418310538210320	n3219:0.00329885854381197679):0.00000057295881594098):0.00026452505136918391	n3220:0.00053549034572959481):0.00000057295881594098	n08AEP07:0.00104743362652304933):0.00104850473244284879	(n3258:0.00088644052744029224	(n07AEP05:0.00322265443438674373	n3026:0.00079396801078626005):0.00105398221275439827):0.00000057295881594098):0.00000057295881594098	n3024:0.00026201658445085550):0.00000057295881594098):0.00000057295881594098	(n3025:0.00239873616576606434	n3222:0.00258898225458747923):0.00048090387477904805):0.00000057295881594098	((n3757:0.00000057295881594098	AEPHI:0.00092956405986130105):0.01060341269924880078	(n2998:0.00117957308086075381	((n2997:0.00000057295881594098	n2987:0.00261523579157823529):0.00026183376401459893	n3011:0.00000057295881594098):0.00079251921591978747):0.00756268147506481466):0.01648378706462727550):0.28674651396276140680	(n2988:0.00163164320074713669	(((n3004:0.00037104392200215598	n07AEP08:0.01379424823481838203):0.00254737612373371692	(((n2990:0.00027284446737157520	n07AEP06:0.00106383929287806990):0.00026313451258791335	n2973:0.00026146884582020028):0.00264894894328743854	n2980:0.00257852309030813000):0.00000057295881594098):0.00000057295881594098	(n3221:0.00161969205509665667	MULAG:0.00588855751154850147):0.00000057295881594098):0.00715003269482062092):0.15459542575283310994):0.54813576433843547164):0.27152734619740920285	((CASCA:0.03196701351960978127	CASBE:0.05324957356252632557):0.22180222318006548310	(DRONO2:0.00227391228981793647	DRONO:0.00026160998842392284):0.46639509172865006859):0.27152734619740920285);
((((APTOW:0.02568555065036872559	APTHA:0.02752537888311562195):0.08923224618618945392	(APTMA:0.00752952016485096149	APTMA2:0.00000057295881594098):0.08863832019407069662):0.67051767036468667982	((((((n3222:0.00242167486576211864	n1666:0.00011378572612271817):0.00014551715012203360	n3024:0.00103817169134334006):0.00000057295881594098	n3025:0.00244555652688651076):0.00129824662460253579	((n07AEP05:0.00399031271423565693	n3026:0.00052513911080803450):0.00130487228842154955	(((n1665:0.00000057295881594098	n3219:0.00243294901304532589):0.00000057295881594098	((n3220:0.00027090927643112794	n08AEP07:0.00313892640463303563):0.00078016213504778051	n2986:0.00188799974114831678):0.00000057295881594098):0.00078035087760651087	n3258:0.00118937140201977884):0.00000057295881594098):0.00000057295881594098):0.00365470722900704129	((n3757:0.00000057295881594098	AEPHI:0.00211310052751556739):0.01004950181518475018	(n2998:0.00114182750570828947	((n2997:0.00000057295881594098	n2987:0.00143701190639294613):0.00025838423573085688	n3011:0.00000057295881594098):0.00106860591359481940):0.01030154107194296981):0.00896396768204910620):0.28091844867627097093	(n2988:0.00000057295881594098	((n2980:0.00227119453335323683	(n3004:0.00157134605991398235	n07AEP08:0.01165949434205266338):0.00189049948497243213):0.00000057295881594098	(((n2990:0.00000057295881594098	n07AEP06:0.00182776494415058471):0.00000057295881594098	n2973:0.00025870696807559737):0.00206461324473734224	(MULAG:0.00739394315653109716	n3221:0.00535130574985686735):0.00000057295881594098):0.00154475270936429315):0.00848402201947247130):0.14705282514746059741):0.50880773118344935213):0.27242909395829822961	((CASCA:0.05993986041041884233	CASBE:0.03019887416222812038):0.28080835174429880086	(DRONO2:0.00195394747039444967	DRONO:0.00052921959927036070):0.49036086434124787070):0.27242909395829822961);
((((APTOW:0.02031265390163393067	APTHA:0.03071728337580848650):0.05523259146945331405	(APTMA:0.01050267194960146158	APTMA2:0.00102972530943783083):0.11438667714711887868):0.76545979619132598071	(((((n3219:0.00202922362403254973	((n3220:0.00000057295881594098	n08AEP07:0.00078733928133648131):0.00078747504504550448	(n1665:0.00135320445127092275	n2986:0.00108585961944389331):0.00000057295881594098):0.00000057295881594098):0.00105174849792701703	((((n3025:0.00191702517340263529	n3222:0.00211330608119992538):0.00000057295881594098	n3024:0.00052637245787652694):0.00000057295881594098	n1666:0.00131765397150027455):0.00078968886924530386	(n07AEP05:0.00375425692809804685	n3026:0.00053537885391411475):0.00078844041416560693):0.00000057295881594098):0.00000057295881594098	n3258:0.00088826657921021025):0.00624160599615868755	((n3757:0.00000057295881594098	AEPHI:0.00154559360568815745):0.00951373573057193687	(n3011:0.00000057295881594098	(n2998:0.00175295133530126916	(n2997:0.00000057295881594098	n2987:0.00114627426229871993):0.00052419963931384019):0.00000057295881594098):0.01305334889459438055):0.00983047731557316201):0.27995238658758148098	(n2988:0.00193779596129203856	((n3004:0.00055501517384810265	n07AEP08:0.01048914167854789192):0.00216758186720696381	((((n2990:0.00027005621237561201	n07AEP06:0.00105318600861209434):0.00026136474646887102	n2973:0.00026000974289243237):0.00236100108502247576	(MULAG:0.00691407918920493216	n3221:0.00324342190945389047):0.00000057295881594098):0.00000057295881594098	n2980:0.00483927136612824840):0.00097704293918533737):0.00600164710869132822):0.19489689028331672049):0.45241004688944991274):0.29094370006057446165	((CASCA:0.03426981401298728053	CASBE:0.03885973924095219301):0.28786767601962504060	(DRONO2:0.00259941983931681175	DRONO:0.00073464511146388611):0.42129644952942602032):0.29094370006057446165);
((((APTOW:0.01905222263594589724	APTHA:0.02557320767741515233):0.07661455679428129384	(APTMA:0.00579391947812007892	APTMA2:0.00137207186651809739):0.09515633375663089255):0.56676116711567936512	(((((n07AEP05:0.00451454495478133266	n3026:0.00052482122000182781):0.00077857528980877181	(((n3220:0.00000057295881594098	n08AEP07:0.00103686767891507750):0.00025858089955978306	((n3219:0.00435657576184182802	n1665:0.00081015226514151439):0.00000057295881594098	n2986:0.00080703653289618835):0.00052697906394426374):0.00129816378210343341	n3258:0.00260887542456315989):0.00000057295881594098):0.00000057295881594098	(((n3025:0.00285914027397818175	n3222:0.00165721797533482408):0.00040084832796503754	n3024:0.00077651916631506603):0.00000057295881594098	n1666:0.00077732363114419237):0.00077796147919263802):0.00756459394962371006	((n3757:0.00000057295881594098	AEPHI:0.00091081890432521159):0.00919238716599594767	(n3011:0.00000057295881594098	(n2998:0.00175495666197163810	(n2997:0.00000057295881594098	n2987:0.00113232512454439801):0.00026025174200592727):0.00000057295881594098):0.00961005832810099547):0.00568509240429035823):0.23897400266874491148	(n2988:0.00193264635699822449	((MULAG:0.00782311679637753485	n3221:0.00513249721652587077):0.00000057295881594098	((n2980:0.00257893304289001906	(n3004:0.00038323641229226545	n07AEP08:0.00992564666403086132):0.00218082085729713864):0.00035453687657360382	((n2990:0.00055270352977193865	n07AEP06:0.00161307497214846799):0.00026183173745278912	n2973:0.00026457184206636332):0.00133333744289438260):0.00000057295881594098):0.00514652147710948325):0.24524729077575432856):0.45445023204965906416):0.30752718675051937680	((CASCA:0.06051340780975290184	CASBE:0.04166256474692503486):0.28640514957747220670	(DRONO2:0.00173235548458668684	DRONO:0.00090953352237195095):0.44783580149976226492):0.30752718675051937680);
((((APTOW:0.02156718491912759314	APTHA:0.02004837020746600557):0.06109274604173337703	(APTMA:0.00861588505258340312	APTMA2:0.00092314327831427340):0.10601054650704308524):0.58301637718157750534	(((((n07AEP05:0.00213213755171436613	n3026:0.00105267669933532143):0.00051819879215420995	(((n3220:0.00026959386269906935	n08AEP07:0.00235060580126270329):0.00078087546252468369	((n3219:0.00412203148607573778	n1665:0.00135364879946343300):0.00000057295881594098	n2986:0.00324346485006439056):0.00026245255683998275):0.00182697704375920852	n3258:0.00298954244285057043):0.00000057295881594098):0.00000057295881594098	(((n3025:0.00274780558151028293	n3222:0.00379733148704500820):0.00053819624719657496	n3024:0.00104198608702746592):0.00000057295881594098	n1666:0.00078123806331215323):0.00078162950293637564):0.00118129874274486724	((n3757:0.00000057295881594098	AEPHI:0.00124844079535348291):0.00997822305944066207	(n2998:0.00118740798193664259	((n2997:0.00000057295881594098	n2987:0.00116226296462595621):0.00000057295881594098	n3011:0.00000057295881594098):0.00106676228983961473):0.01071332884336684450):0.01083573827102459960):0.20646433823297874466	(n2988:0.00000057295881594098	(((n07AEP08:0.01287460198998717498	MULAG:0.00792308030766629076):0.00092385398259286469	n3221:0.00642970275769804214):0.00000057295881594098	((n2980:0.00190547296025676827	n3004:0.00184882746709380021):0.00048566531373590117	((n2990:0.00110235464754847605	n07AEP06:0.00240749800795020483):0.00025087218635322671	n2973:0.00026219627045845351):0.00211653138868206012):0.00000057295881594098):0.00536149399836147698):0.24304899374601687811):0.46138527184594474440):0.29702863847279409315	((CASCA:0.04247857135620575902	CASBE:0.05105158128356836883):0.27071667227881412998	(DRONO2:0.00080694270688458347	DRONO:0.00029422297112506661):0.46372099534642469143):0.29702863847279409315);
((((APTHA:0.03254799170887551218	APTOW:0.01509222603749740474):0.07755702931334587658	(APTMA:0.00614922836665779144	APTMA2:0.00024314204955165991):0.11076401727243299911):0.66826352889689688563	(((((n3220:0.00027094824873088687	n08AEP07:0.00131529951476235972):0.00026175347005463501	((n3219:0.00278316196353601934	n1665:0.00108865652279609235):0.00000057295881594098	n2986:0.00216732868888432160):0.00000057295881594098):0.00078837747835069037	(n3258:0.00206793272569049356	((((n3025:0.00122412981633099999	n3222:0.00371952846208949226):0.00125647442140224387	n3024:0.00078631618416216719):0.00000057295881594098	n1666:0.00236736285622719464):0.00078671467295794771	(n07AEP05:0.00428141863039580624	n3026:0.00079055760235596209):0.00000057295881594098):0.00000057295881594098):0.00000057295881594098):0.00243543467754313205	((n3757:0.00000057295881594098	AEPHI:0.00091705758349140394):0.01258971885532761750	(n2998:0.00176205986793063997	((n2997:0.00000057295881594098	n2987:0.00028829681716117966):0.00052740680633540590	n3011:0.00000057295881594098):0.00108326463038937483):0.01111348886298516893):0.00970379700202318903):0.27262326480006132678	(n2988:0.00000057295881594098	((((n3221:0.00482014450963900998	MULAG:0.00832824493587955815):0.00000057295881594098	((n2990:0.00027282466635649696	n07AEP06:0.00132459906129273313):0.00052555933847585551	n2973:0.00026073661730070639):0.00131976502642024390):0.00158864388236936555	(n07AEP08:0.01038483139372011095	n3004:0.00044674774792336891):0.00218266821882653287):0.00000057295881594098	n2980:0.00322005012580498353):0.00955782584752072964):0.18298272761814723952):0.43153353778954495201):0.27444687552892560456	((CASCA:0.06136082146403197546	CASBE:0.02825683119289232673):0.32495339615098445263	(DRONO2:0.00082966112500463651	DRONO:0.00000057295881594098):0.43839172335097897903):0.27444687552892560456);
((((APTMA2:0.00429873448874757823	APTMA:0.00396199081760747682):0.07527419586275622965	(APTHA:0.02601563100082456698	APTOW:0.01781223891832325532):0.11084884769281823369):0.62254637915725030695	((((((n3025:0.00251513686313972274	n3222:0.00164446487686769217):0.00076798579934130354	n3024:0.00052064567043208769):0.00000057295881594098	n1666:0.00026035938246248556):0.00104218132695000059	(((n07AEP05:0.00238803353988479477	n3026:0.00131615796136624538):0.00104353641615723678	n3258:0.00268764477649456818):0.00000057295881594098	((n2986:0.00189192542304299802	(n3219:0.00286291399237140719	n1665:0.00054002677089607797):0.00000057295881594098):0.00000057295881594098	(n3220:0.00027044596372579856	n08AEP07:0.00156890814020202440):0.00078229740085135010):0.00052113706565716674):0.00000057295881594098):0.00383121796703447684	((n3757:0.00000057295881594098	AEPHI:0.00242608258173336372):0.01065132389026874488	(n2998:0.00263043500880444326	((n2997:0.00000057295881594098	n2987:0.00086122601568628353):0.00052112188854885606	n3011:0.00000057295881594098):0.00106238813228946936):0.00970075564487176377):0.00993572751116334092):0.20430409387497361351	(n2988:0.00144808347113756773	(((n3221:0.00450747240190653518	((n07AEP08:0.01487528069103387536	MULAG:0.00674956879426974465):0.00000057295881594098	(n07AEP06:0.00162025361265961845	(n2973:0.00000057295881594098	n2990:0.00027451589362503077):0.00000057295881594098):0.00315719582212820732):0.00026990123561348458):0.00113103242641042880	n3004:0.00216170014410986848):0.00000057295881594098	n2980:0.00364434181598957642):0.00600074947256613953):0.20133951008124456594):0.38525880104670401360):0.24902725396345692932	((CASCA:0.04945227426935425857	CASBE:0.03503102020744033179):0.28919866814142103362	(DRONO2:0.00217989103119193423	DRONO:0.00059398118505750875):0.44872037591647190302):0.24902725396345692932);
((((APTHA:0.03194761955957094862	APTOW:0.01586300355179963775):0.07319415522596910140	(APTMA2:0.00292346888792311245	APTMA:0.00698242235926709639):0.09868019841904163147):0.66201735600681599347	(((((n2986:0.00106617449846822115	(n3219:0.00403124834658637361	n1665:0.00048931986134353143):0.00004488383892901578):0.00025707765186952194	(n3220:0.00026529451100525001	n08AEP07:0.00103554390294140122):0.00155690725396956083):0.00181903729426133114	((((n3258:0.00205056260377296882	(n3025:0.00239528863899206171	n3222:0.00270079373530212816):0.00000057295881594098):0.00000057295881594098	n3024:0.00051861497895849568):0.00000057295881594098	n1666:0.00051876594394284037):0.00025902639542622587	(n07AEP05:0.00320343263935284365	n3026:0.00159313625392090165):0.00076041302130026888):0.00000057295881594098):0.00872770565485485837	((n3757:0.00000057295881594098	AEPHI:0.00178710381256325427):0.01191146723496612839	(n3011:0.00000057295881594098	(n2998:0.00230947798753605195	(n2997:0.00000057295881594098	n2987:0.00113179394049432768):0.00025952985350193876):0.00000057295881594098):0.00887691437582813214):0.00558236199270246893):0.20418285239177358381	(n2988:0.00205198021665677598	((n3004:0.00120624160503037241	(n3221:0.00237978372942455321	((n07AEP08:0.01147552887819036811	MULAG:0.00756463024465738650):0.00000057295881594098	(n07AEP06:0.00158742665124336681	(n2973:0.00000057295881594098	n2990:0.00054073695865544083):0.00000057295881594098):0.00321305678191311341):0.00059636734151600221):0.00000057295881594098):0.00000057295881594098	n2980:0.00384403684781128982):0.00477530217685306554):0.20178540759763108348):0.39500297423945057718):0.28447925297323073401	((CASCA:0.04881315555877976942	CASBE:0.04990985355678933394):0.24940745839241734716	(DRONO2:0.00106251472941036183	DRONO:0.00000057295881594098):0.45753660606102775077):0.28447925297323073401);
((((APTHA:0.03136319767796082875	APTOW:0.02291009442595060355):0.06710139506815966659	(APTMA2:0.00387812114042454309	APTMA:0.00332366931487238513):0.11238672472376586009):0.70899969571546694880	(((((((n1665:0.00230020650383801033	(n2986:0.00068149155352186669	n3219:0.00323501139059816523):0.00000057295881594098):0.00066846321129274502	n3220:0.00000057295881594098):0.00000057295881594098	n08AEP07:0.00132516388992189060):0.00052970174100107283	((((n3025:0.00361762014444365430	n3222:0.00369559212804979661):0.00105881271871568279	n3024:0.00106019404612841335):0.00000057295881594098	n1666:0.00079594328893104361):0.00052975773974007611	(n07AEP05:0.00297198377028194032	n3026:0.00026582184126001642):0.00053130090760022920):0.00000057295881594098):0.00000057295881594098	n3258:0.00241749177115082843):0.00533677041467139988	((n3757:0.00000057295881594098	AEPHI:0.00156343666674288104):0.00933511137392328307	(n2998:0.00234255666874856735	((n3011:0.00000057295881594098	n2997:0.00000057295881594098):0.00000057295881594098	n2987:0.00087094910015541845):0.00108649922202789552):0.00975998498225123280):0.00930982313240631514):0.28900637390121092229	((((n07AEP08:0.01267273173707189268	n3004:0.00149253871082386360):0.00241922763546542977	((MULAG:0.00901304193420156448	n3221:0.00635020529130031399):0.00000057295881594098	(n2973:0.00052121898681701184	(n2990:0.00082076069235293304	n07AEP06:0.00132112102964789826):0.00025637947893708096):0.00155529558852084680):0.00107320752485979458):0.00000057295881594098	n2980:0.00289971437605764408):0.00750091277302078474	n2988:0.00000057295881594098):0.20087219504387904268):0.33741002864396574257):0.26244307325517846063	((CASCA:0.04671679326465209836	CASBE:0.04006511469739357234):0.25483961236451702081	(DRONO2:0.00084286055313335180	DRONO:0.00020692278403536339):0.45683207942250753097):0.26244307325517846063);
((((APTMA2:0.00251693320215579108	APTMA:0.00350408953597655844):0.08837142975433326386	(APTOW:0.02235646866374811637	APTHA:0.02098841272423382365):0.06799380290486448097):0.68144661289092667289	((((AEPHI:0.00120894635433624548	n3757:0.00000057295881594098):0.01013616878495701874	(n2998:0.00334367073425726304	(n3011:0.00000057295881594098	(n2997:0.00000057295881594098	n2987:0.00087781037727996110):0.00000057295881594098):0.00104692297531757284):0.01097535543787001369):0.01067389629526206349	((n3025:0.00313664335825931907	n3222:0.00350364135626766082):0.00000057295881594098	((n1666:0.00053759064662948065	n3024:0.00080616693510405764):0.00000057295881594098	((n3026:0.00109072729988683487	n07AEP05:0.00273999875376190012):0.00053341826788823039	(((n08AEP07:0.00053890833216578137	n3220:0.00027842774072950110):0.00107904807498013342	((n1665:0.00110438783976867460	n3219:0.00249987634986387512):0.00000057295881594098	n2986:0.00266914149534062343):0.00042178968255602309):0.00107759863619279151	n3258:0.00372247225525732320):0.00000057295881594098):0.00000057295881594098):0.00000057295881594098):0.00414853315924226980):0.20874230836296034375	(n2988:0.00000057295881594098	(n2980:0.00454828830300944148	((n3004:0.00071334421310253354	n07AEP08:0.01421955886091631933):0.00171918650377734378	((n3221:0.00441784933877759859	MULAG:0.00725626918919648495):0.00000057295881594098	(n2973:0.00000057295881594098	(n07AEP06:0.00107236076448732876	n2990:0.00138668364040827035):0.00000057295881594098):0.00347977140449863770):0.00074495083966054745):0.00000057295881594098):0.00630356514916848628):0.23296304876836676501):0.39442121235634347576):0.27745828879591294402	((CASBE:0.05435247713884457099	CASCA:0.03042018894572444745):0.18543484806599125347	(DRONO2:0.00082730516692112945	DRONO:0.00000057295881594098):0.56408261553855876258):0.27745828879591294402);
((((APTMA2:0.00180654000604352997	APTMA:0.00365125620187517486):0.08946964720877394195	(APTOW:0.01881542246609256216	APTHA:0.02191513697200097449):0.08544535149210838454):0.67692253907491228837	((n3025:0.00000057295881594098	(n3222:0.00179788825849548596	(n3024:0.00000057295881594098	((((AEPHI:0.00091189897727045246	n3757:0.00000057295881594098):0.01250901160760230571	(n3011:0.00000057295881594098	(n2997:0.00000057295881594098	(n2998:0.00205844634784056778	n2987:0.00116152419492588244):0.00000057295881594098):0.00000057295881594098):0.01128477477268500888):0.01687970117821378097	((n3026:0.00106863626982968331	n07AEP05:0.00268933928945761565):0.00130519420519348110	(((n08AEP07:0.00078428416156553461	n3220:0.00026965831896690322):0.00078363468651999077	((n1665:0.00053640483315490280	n3219:0.00239305613420581157):0.00000057295881594098	n2986:0.00188883581392905605):0.00000057295881594098):0.00130658385733641914	n3258:0.00146579430215091179):0.00000057295881594098):0.00000057295881594098):0.00052156639275812702	n1666:0.00026055742744985586):0.00000057295881594098):0.00202445262173604800):0.00283161086478352433):0.23274189360768215984	(n2988:0.00272282427847629627	((n3004:0.00042871764763688624	n07AEP08:0.01164998902629377393):0.00250748854044273743	(((n3221:0.00522905801195119434	MULAG:0.00790329169724711920):0.00000057295881594098	(n2973:0.00026599319398880485	(n07AEP06:0.00162851291202267823	n2990:0.00027767719768480791):0.00053756640501133172):0.00190711651933439010):0.00050716534184343080	n2980:0.00320775216725873585):0.00000057295881594098):0.00553886865209325067):0.19768794818367990684):0.42759425908306258890):0.21147197680694729272	((CASBE:0.06110849562859235751	CASCA:0.03272675835930045907):0.24623517711709491662	(DRONO2:0.00191809840321463402	DRONO:0.00000057295881594098):0.49173903458303674929):0.21147197680694729272);
((((APTMA2:0.00245165391884471888	APTMA:0.00450847709577549029):0.10730672398784465993	(APTOW:0.01877794449479896349	APTHA:0.03190753232847488158):0.05170558523820001362):0.61499262707463486777	((n08AEP07:0.00000057295881594098	(n3220:0.00026774388202617977	(((n1665:0.00062317588164984353	n3219:0.00119669409715758091):0.00128488037950189754	n2986:0.00206913930834774860):0.00032619423481770811	(n3258:0.00391639359838878709	(((n1666:0.00181199551654307313	((n3025:0.00193599387712709383	n3222:0.00332435341229168945):0.00000057295881594098	n3024:0.00025766508038021553):0.00000057295881594098):0.00051512887314880131	((AEPHI:0.00240411618162084291	n3757:0.00000057295881594098):0.01138058488012649340	((n3011:0.00000057295881594098	(n2997:0.00000057295881594098	n2987:0.00085418362801214002):0.00077195435261267933):0.00104072850072929731	n2998:0.00264321442471949272):0.01077058351964925789):0.01647543197537272575):0.00000057295881594098	(n3026:0.00104903258327099171	n07AEP05:0.00289775562258708357):0.00129063767308929401):0.00000057295881594098):0.00077495095718489336):0.00103334614943201286):0.00180967352361852433):0.26932557444947113900	(n2988:0.00332424381679812409	(n2980:0.00288794917044203191	((n3004:0.00059820145514526710	n07AEP08:0.01336364870077425167):0.00231334980196925156	((n3221:0.00199327122489741755	MULAG:0.00642032826723811303):0.00000057295881594098	(n2973:0.00000057295881594098	(n07AEP06:0.00135156381306730322	n2990:0.00110172323114825395):0.00025759414590170417):0.00159440906530709174):0.00105537203925094858):0.00000057295881594098):0.00433748916486434433):0.19380923295740154488):0.37133090102341070882):0.29927816913154620115	((CASBE:0.04072787243483516617	CASCA:0.04414407673312756991):0.31868720902634062320	(DRONO2:0.00054163778666951802	DRONO:0.00000057295881594098):0.47252249312850258534):0.29927816913154620115);
((((APTMA2:0.00313210995095318480	APTMA:0.00319939511787190175):0.12279420622368245053	(APTOW:0.01568955695568065647	APTHA:0.03374747444504805349):0.06197447807406415710):0.65704000965959485914	(((AEPHI:0.00278973563090776028	n3757:0.00000057295881594098):0.00589174200884160990	(((n2987:0.00058730214309647059	(n3011:0.00000057295881594098	n2997:0.00000057295881594098):0.00000057295881594098):0.00131982702173917186	n2998:0.00238989382066535656):0.01092656475417091121	(((n3026:0.00053744674436711343	n07AEP05:0.00435512530702875534):0.00052706150904750554	((n08AEP07:0.00265939975107562510	(n3220:0.00027385853649323236	((n1665:0.00081730315382056720	n3219:0.00290887696008164777):0.00000057295881594098	n2986:0.00269304852714832149):0.00086950225606959551):0.00000057295881594098):0.00079542576711083991	n3258:0.00271090473292337226):0.00000057295881594098):0.00000057295881594098	((n3025:0.00431522887036420513	n3222:0.00272444276197548498):0.00048221142278353563	(n3024:0.00132761588969588932	n1666:0.00053020002641998110):0.00000057295881594098):0.00052980090750615711):0.01456099749420905649):0.00458103444556571485):0.26455600187552691382	(n2988:0.00108303704629754112	(((n07AEP06:0.00079377752644595992	(n2990:0.00027176087963839480	n2973:0.00078651858265321294):0.00000057295881594098):0.00157023566951183585	(n2980:0.00517103205180508788	(n3221:0.00278135210386277164	MULAG:0.00799250271164512853):0.00000057295881594098):0.00000057295881594098):0.00000057295881594098	(n3004:0.00044580427124614019	n07AEP08:0.01260609825688816486):0.00217935844249807567):0.00861240865483183307):0.18132860626896535328):0.38457759547423953084):0.31417934726461937966	((CASCA:0.04492282256666287055	CASBE:0.05171483083738793313):0.28219440244947180396	(DRONO2:0.00238565529179388678	DRONO:0.00056154483798858106):0.47104435943833078415):0.31417934726461937966);
((((APTMA2:0.00018707316594191651	APTMA:0.00962410336459744442):0.07975388248040593542	(APTOW:0.02500498108999696378	APTHA:0.01563914223844945980):0.08873808279006940858):0.60212615977616912311	((((AEPHI:0.00245745991161158564	n3757:0.00000057295881594098):0.01384869068599533896	((n3011:0.00000057295881594098	(n2997:0.00000057295881594098	n2987:0.00235730422849560152):0.00053565970548972303):0.00163680525861320666	n2998:0.00210288917715207484):0.01306618061198628993):0.00964041433587110516	((n3026:0.00243415753826712678	((n08AEP07:0.00080292654047469454	(n3220:0.00000057295881594098	((n1665:0.00110805405310120618	n3219:0.00339304203371327152):0.00000057295881594098	n2986:0.00097265187527139307):0.00094440909209185444):0.00000057295881594098):0.00026709032530309468	(n07AEP05:0.00630478111546760572	n3258:0.00301461259073603155):0.00000057295881594098):0.00000057295881594098):0.00000057295881594098	(n1666:0.00026727377256005282	((n3025:0.00185989621791239059	n3222:0.00163250123391715319):0.00091359837437779011	n3024:0.00053452965824065085):0.00000057295881594098):0.00026688048858176033):0.00346237156183958235):0.18849799164066022295	(MULAG:0.00117415571785788866	(((((n3004:0.00041570347487839145	n07AEP08:0.01361440192049545236):0.00286297668311917769	n2980:0.00161912239427488376):0.00000057295881594098	n2988:0.00640569963457589178):0.00132556457645070379	(n2973:0.00026830295847571611	(n07AEP06:0.00109049878487228551	n2990:0.00056172480845318124):0.00026731405306682388):0.00161224007238546592):0.00000057295881594098	n3221:0.00203987351221508913):0.01118330184221738577):0.24062933717379894616):0.47144999469246468005):0.28798315554791636961	((CASCA:0.05013871311351600357	CASBE:0.03483759101799838165):0.30045770585014919263	(DRONO2:0.00108499666360888330	DRONO:0.00000057295881594098):0.39557755300275465604):0.28798315554791636961);
((((APTMA2:0.00047429918763836168	APTMA:0.00799505494447777000):0.09981307159579096144	(APTOW:0.02043471959583132574	APTHA:0.03269109624967127259):0.07796812981500059192):0.63639007132667202438	((((AEPHI:0.00092883362940247274	n3757:0.00000057295881594098):0.01023449124881067526	(n2987:0.00144552662468099588	(n3011:0.00000057295881594098	(n2998:0.00292105893943615238	n2997:0.00000057295881594098):0.00000057295881594098):0.00000057295881594098):0.01838063908549826889):0.01756039122357838309	((n1665:0.00000057295881594098	n3219:0.00281980193419895499):0.00092433367389792450	(n2986:0.00146494202449357438	((n08AEP07:0.00078822960082849535	n3220:0.00027079863770976622):0.00105094450958391006	(((n1666:0.00157747406488871521	((n3025:0.00198819919868568808	n3222:0.00252640732829239982):0.00048035478764782663	n3024:0.00026171317607024162):0.00000057295881594098):0.00131426363071237120	(n07AEP05:0.00133517453990915119	n3026:0.00106540885525924808):0.00025486798943227763):0.00000057295881594098	n3258:0.00088608466836423276):0.00026244903186707744):0.00015291274685724920):0.00000057295881594098):0.00000057295881594098):0.23909480671078867098	(((n3004:0.00046805997437745556	n07AEP08:0.01110790950952562049):0.00137143306167945844	(n2980:0.00281724350786120110	((n2973:0.00052028909729840995	(n07AEP06:0.00237288324323939705	n2990:0.00053864044218387389):0.00025490825552518048):0.00156624310554301263	(MULAG:0.00847291939895014265	n3221:0.00155444624794394502):0.00000057295881594098):0.00101497006724162874):0.00000057295881594098):0.00402523041127941968	n2988:0.00300199664524626684):0.19065678844937394842):0.43252803979137499635):0.26903655250535335464	((CASCA:0.04443322865845655834	CASBE:0.04331704370473862808):0.29519538283463392370	(DRONO2:0.00162319017573929795	DRONO:0.00000057295881594098):0.41248251524072804264):0.26903655250535335464);
((((APTMA2:0.00096302933639366153	APTMA:0.00666234220435987096):0.08087625673247619829	(APTOW:0.02204075608263152478	APTHA:0.02533693434922423826):0.08158159920826438261):0.64680077001825209138	((((AEPHI:0.00184276756241336906	n3757:0.00000057295881594098):0.00900362645594877942	(n2987:0.00087538443887289841	(n2998:0.00270213064531534637	(n2997:0.00000057295881594098	n3011:0.00000057295881594098):0.00000057295881594098):0.00000057295881594098):0.01291078397221068381):0.00491181445021590581	((n1666:0.00079636047901301759	((n3025:0.00235733924908196942	n3222:0.00159518983737071303):0.00050577030107045698	n3024:0.00079670004423046576):0.00000057295881594098):0.00053100113360021793	((n07AEP05:0.00408436497720914265	n3026:0.00108743461198743032):0.00105658696669348067	(n3258:0.00331749264446052489	(((n1665:0.00110328928080641580	n3219:0.00161842975450930790):0.00000057295881594098	n2986:0.00124174421995787800):0.00040067997412978305	(n08AEP07:0.00133323663717704118	n3220:0.00027500614803774830):0.00053178470863467209):0.00053177058336352728):0.00000057295881594098):0.00000057295881594098):0.01102287658785081753):0.24126240046779987014	((n2980:0.00192858341130381652	(((n2973:0.00000057295881594098	(n07AEP06:0.00134085387622397459	n2990:0.00055488303688688780):0.00026154933258452516):0.00401533069555289491	(MULAG:0.00781923367513540427	n3221:0.00439474349130422950):0.00000057295881594098):0.00050140583099153385	(n3004:0.00000057295881594098	n07AEP08:0.00988030867334392486):0.00131677214531891631):0.00000057295881594098):0.00793977993450514091	n2988:0.00134586580304651288):0.24776265007100883864):0.52220239704644633161):0.27635949230742801186	((CASCA:0.04826349877488796819	CASBE:0.03658497557364814856):0.27638915833844279746	(DRONO2:0.00041832376912175333	DRONO:0.00066193762552179249):0.41045594828006443100):0.27635949230742801186);
((((APTMA2:0.00213664164339897721	APTMA:0.00514996345720939580):0.09218976882190722810	(APTOW:0.01771461032178911488	APTHA:0.03540143995070229449):0.07753311596747959611):0.66752532104460771123	((((AEPHI:0.00314118431994446154	n3757:0.00000057295881594098):0.00996615658674010647	(n2998:0.00213820547860421074	(n2987:0.00147935310762120696	(n2997:0.00000057295881594098	n3011:0.00000057295881594098):0.00000057295881594098):0.00107562396112352836):0.01002524334036141059):0.01611988633801458501	(((n3024:0.00026621887706987997	n1666:0.00000057295881594098):0.00000057295881594098	((n07AEP05:0.00245749821325274556	n3026:0.00053870646173830776):0.00133943474924489683	(((n1665:0.00025874700105013170	n3219:0.00333305866805526070):0.00001802895025269404	n2986:0.00110598598040334345):0.00026963208255151061	(n08AEP07:0.00133336454596842701	n3220:0.00000057295881594098):0.00053243866839987753):0.00000057295881594098):0.00000057295881594098):0.00000057295881594098	(n3258:0.00243795779445101510	(n3025:0.00195266749849093684	n3222:0.00093610286045942622):0.00000057295881594098):0.00000057295881594098):0.00073100522484501095):0.23170463232595089886	(((n3004:0.00038203160883515082	n07AEP08:0.01341070074358112485):0.00226472741529420334	(n2980:0.00193046546324183565	((n2973:0.00026456673463772239	(n07AEP06:0.00161204553842439328	n2990:0.00027836502189316852):0.00026407558134607735):0.00133030899990874639	(MULAG:0.00808480753178453942	n3221:0.00447062296005479223):0.00000057295881594098):0.00053771525501152397):0.00000057295881594098):0.00625745998012189678	n2988:0.00000057295881594098):0.20018354613292382860):0.41501911257581042269):0.31884529733456146161	((CASCA:0.03773532542793429229	CASBE:0.04790713871794695378):0.30809360785031403296	(DRONO2:0.00070630463885129786	DRONO:0.00038255002019146216):0.44710462154723340511):0.31884529733456146161);
((((APTMA2:0.00299972196723442570	APTMA:0.00496975625556688588):0.07713518801481540621	(APTOW:0.02082727853586632469	APTHA:0.03163817457059876770):0.12578319778403382334):0.64572412126821832068	((((n2998:0.00149979265336716745	(n2987:0.00176490769062830869	(n2997:0.00000057295881594098	n3011:0.00000057295881594098):0.00000057295881594098):0.00106675811754409090):0.01085871321889732635	(((((n1665:0.00253885667154534790	n3219:0.00291716486269308697):0.00000057295881594098	n2986:0.00267089217090387939):0.00032301020523657447	(n08AEP07:0.00052553788074470933	n3220:0.00109779018443604930):0.00052567181010176108):0.00078885597913408889	(n3258:0.00240264996248320747	(n07AEP05:0.00462205667753793053	n3026:0.00078473450305180533):0.00294417808409289756):0.00000057295881594098):0.00000057295881594098	(((n3025:0.00147943490129446025	n3222:0.00377578588868811380):0.00109404910222122903	n3024:0.00131402554145346098):0.00000057295881594098	n1666:0.00078810308766137519):0.00026243251751063596):0.01388911695088346221):0.00000057295881594098	(AEPHI:0.00278430732737033199	n3757:0.00000057295881594098):0.00834906364226449885):0.22056753857094890670	(((n07AEP08:0.00817979503504577543	MULAG:0.01131364950585728862):0.00031612041534615675	((n3004:0.00158951655058125227	n2980:0.00293956258250312229):0.00000057295881594098	(n3221:0.00253352525281245067	((n07AEP06:0.00052657402464999410	n2990:0.00000057295881594098):0.00000057295881594098	n2973:0.00026191727264946477):0.00255075632429155406):0.00035826891253902283):0.00000057295881594098):0.00941203677857377179	n2988:0.00108656090210847286):0.25047052810678288592):0.45451185483955530708):0.30769410024412641169	((CASCA:0.04332956649236827801	CASBE:0.04274179245698440932):0.33686997248353084400	(DRONO2:0.00021233951602057520	DRONO:0.00057933942174556773):0.42508433558788399909):0.30769410024412641169);
((((APTOW:0.02259116958656864557	APTHA:0.02806851696677140767):0.06167738987021838259	(APTMA2:0.00169036646346904678	APTMA:0.00559417760029138483):0.10154756669805915792):0.60488095786630546868	((n08AEP07:0.00000057295881594098	(n3220:0.00027354370155690811	((((n07AEP05:0.00215926312875083142	n3026:0.00053602429444975100):0.00106645035223006481	((((n3025:0.00395104831329550106	n3222:0.00204170109802862638):0.00073008802145710155	n3024:0.00106425490894154068):0.00000057295881594098	n1666:0.00026517837223019895):0.00026524589033190737	((AEPHI:0.00190750243016842317	n3757:0.00000057295881594098):0.00801023295722960715	(n2998:0.00454617527020829450	(n3011:0.00000057295881594098	(n2987:0.00147078103354720754	n2997:0.00000057295881594098):0.00080218425848084269):0.00245105582835963105):0.01213393970416848551):0.01052744433582818162):0.00000057295881594098):0.00000057295881594098	n3258:0.00333335819315158004):0.00106141469269464437	(n2986:0.00108474082126483354	(n1665:0.00225613642242464751	n3219:0.00404196962470974863):0.00000057295881594098):0.00000057295881594098):0.00052977697152780875):0.00185993151052841988):0.20008234570274574526	(n2988:0.00137205521502750238	(n2980:0.00282494338354925953	(((MULAG:0.00839299132421664380	((n07AEP06:0.00133256359138487113	n2990:0.00027476935596138148):0.00026201757159267214	n2973:0.00026235983196540964):0.00110132972910828011):0.00060590053082202320	n3221:0.00442937665303687507):0.00066630698466547717	(n07AEP08:0.01794940533338585179	n3004:0.00054499572109750522):0.00155409915065541650):0.00000057295881594098):0.00618810242010682521):0.19767207833276512208):0.48886178738006813571):0.32788484155305808176	((CASBE:0.03916694360806754344	CASCA:0.04235465325188397800):0.28846385226246368250	(DRONO2:0.00169879049787199075	DRONO:0.00098592969602772306):0.47695174579277571647):0.32788484155305808176);
((((APTMA:0.00755731459182632046	APTMA2:0.00000057295881594098):0.10902051642455917735	(APTOW:0.02040022324791571431	APTHA:0.02847366351898649242):0.08637536958762033479):0.60638186392402260161	((((n3757:0.00000057295881594098	AEPHI:0.00212071643795108894):0.00901006556242356545	(n2987:0.00028294395966350341	(n2997:0.00000057295881594098	(n2998:0.00057790498210110418	n3011:0.00000057295881594098):0.00025816931265123144):0.00000057295881594098):0.01496150578417027206):0.01077705948459280715	(n3258:0.00358568775044507734	((((n3219:0.00162196934619883177	n1665:0.00077417919988432291):0.00005423160120792682	n2986:0.00113752480188955519):0.00074289213497554820	(n3220:0.00027264419054938947	n08AEP07:0.00132182414893049628):0.00052808276084635286):0.00052854211497283736	((n1666:0.00026398353278228142	(n3024:0.00052829446797297158	(n3025:0.00395469531889168675	n3222:0.00134982101983487372):0.00043605551183469721):0.00000057295881594098):0.00026386600402046216	(n07AEP05:0.00407610667236161985	n3026:0.00052605853119522088):0.00214159967393767530):0.00000057295881594098):0.00000057295881594098):0.00271323303902130030):0.19267557825546713368	(n2988:0.00000057295881594098	((n3004:0.00000057295881594098	n07AEP08:0.00907939549502119296):0.00284211801292993298	(((n3221:0.00278373784739371867	MULAG:0.00685698619205094267):0.00000057295881594098	(n2973:0.00025894912398634437	(n2990:0.00054163095617001012	n07AEP06:0.00104939108514912689):0.00025748101207545928):0.00104168852484565742):0.00079013123178623670	n2980:0.00413401099002906700):0.00000057295881594098):0.00990599199766678713):0.26899341373569224389):0.36073539470276799745):0.28200176264228432599	((DRONO2:0.00122189825163796710	DRONO:0.00033973115555107556):0.43345843462549465963	(CASBE:0.02999627830139503862	CASCA:0.05282934772754028369):0.27416801028443876787):0.28200176264228432599);
((((APTMA:0.00567308437826353953	APTMA2:0.00102327345697214925):0.08378400089816204210	(APTOW:0.01979834762331041456	APTHA:0.02697253405928546136):0.09086163401442888532):0.55445725172480531118	((((n3757:0.00000057295881594098	AEPHI:0.00184537083954307919):0.00716731679177763214	((n3011:0.00000057295881594098	(n2987:0.00088517908313453316	n2997:0.00000057295881594098):0.00026390892588694863):0.00134044862945065972	n2998:0.00238845047264184696):0.00863580205015767460):0.01184624868837069918	((n1666:0.00080253803470184827	(n3024:0.00106679706198848658	(n3025:0.00201019771608455106	n3222:0.00281911651672005084):0.00083369272842025090):0.00000057295881594098):0.00080124270368626591	((n07AEP05:0.00439212541953724195	n3026:0.00136763447125645764):0.00051269233955500426	((((n3219:0.00205537591289331380	n1665:0.00000057295881594098):0.00000057295881594098	n2986:0.00123532487065437834):0.00040226918275363576	(n3220:0.00027457256720364430	n08AEP07:0.00106861053125355265):0.00026612471741766820):0.00053401008012720513	n3258:0.00181683922497627155):0.00000057295881594098):0.00000057295881594098):0.00484591792684902021):0.21714239018939232584	(n2988:0.00371814627791907867	((n3004:0.00055105350152359481	n07AEP08:0.01402921725749655020):0.00159550921639732470	(((n3221:0.00327065241108289101	MULAG:0.01204965785209737884):0.00000057295881594098	(n2973:0.00107450844391177979	(n2990:0.00027803345565679660	n07AEP06:0.00135221271900237043):0.00000057295881594098):0.00269036887065689841):0.00160355133283601975	n2980:0.00426532655199353926):0.00000057295881594098):0.00400083960426446221):0.22875507866018726655):0.46706165256220788518):0.32068136725703888512	((DRONO2:0.00027027507619731121	DRONO:0.00000057295881594098):0.39956953626532065726	(CASBE:0.04384549113936048181	CASCA:0.04794269694241228008):0.28158888140428900426):0.32068136725703888512);
((((APTMA:0.00524009751166396639	APTMA2:0.00295838027665458643):0.10027141236424816362	(APTOW:0.01716025634098145361	APTHA:0.02858659977397284141):0.08139765356724633361):0.60023382492069987659	((((n3757:0.00000057295881594098	AEPHI:0.00181761349501835252):0.01394131856899954135	((n3011:0.00000057295881594098	(n2987:0.00085665268097853946	n2997:0.00000057295881594098):0.00026067278944037683):0.00102966294537986921	n2998:0.00266341819718731408):0.01038853790960712203):0.01344630821352561095	((n1666:0.00026236590509673917	(n3024:0.00026214498171934250	(n3025:0.00193691642269945888	n3222:0.00259810834957907924):0.00041325232491213351):0.00000057295881594098):0.00078741449242640245	((n07AEP05:0.00268121611110813457	n3026:0.00052860004308467748):0.00132187759663134302	((((n3219:0.00366773654317848700	n1665:0.00023421255789708563):0.00003246306306131706	n2986:0.00107454945459188904):0.00079321362614578135	(n3220:0.00000057295881594098	n08AEP07:0.00316124565864085889):0.00105051423497410615):0.00078711858446402997	n3258:0.00237644142454955130):0.00000057295881594098):0.00000057295881594098):0.00000057295881594098):0.17597149396568145807	(n2988:0.00219073381214445438	(n2980:0.00329644600201299152	((n3004:0.00107250176976492065	n07AEP08:0.01104569057559287755):0.00242272906849571061	((n3221:0.00283123681612277179	MULAG:0.00619035563400054632):0.00000057295881594098	(n2973:0.00000057295881594098	(n2990:0.00000057295881594098	n07AEP06:0.00106160240330677256):0.00052745911215843931):0.00239216874678472224):0.00103910147487482367):0.00000057295881594098):0.00858538688409155384):0.26989416456201398287):0.44921124484299029822):0.31639232584238163870	((DRONO2:0.00137634555672006475	DRONO:0.00025430013705946523):0.45257201272959934890	(CASBE:0.02357028687506057540	CASCA:0.05647217906693163814):0.24675268672392269842):0.31639232584238163870);
((((APTMA:0.00859471706404342332	APTMA2:0.00000057295881594098):0.09078789352928942624	(APTOW:0.02488104063981134637	APTHA:0.02726712378275056650):0.09413239219820387915):0.59689702285550716443	((((n3757:0.00000057295881594098	AEPHI:0.00223339313860643077):0.01029737502212242986	((n3011:0.00000057295881594098	(n2987:0.00147318041705985902	n2997:0.00000057295881594098):0.00026762253940968643):0.00189403212214323642	n2998:0.00242644030687090128):0.00965449262075729515):0.01060146072930556911	(((((n3219:0.00251107934056884639	n1665:0.00137445821857293130):0.00000057295881594098	n2986:0.00155461758565808767):0.00037727250035033913	(n3220:0.00055370218995791148	n08AEP07:0.00242844586288870883):0.00026615297612925021):0.00053908426554338871	((n1666:0.00108178945446952982	(n3024:0.00134846865607927014	(n3025:0.00293950200690382222	n3222:0.00190662426224973039):0.00000057295881594098):0.00000057295881594098):0.00026911810430692198	(n07AEP05:0.00219095221030199926	n3026:0.00026740875789754736):0.00108549933950034621):0.00000057295881594098):0.00000057295881594098	n3258:0.00212797982214732147):0.00767592569694798468):0.19221131991269427286	(n2988:0.00000057295881594098	(n2980:0.00400308017328115939	(n3004:0.00324908017403978226	((n3221:0.00419435926237867775	(n07AEP08:0.01444608667399069693	MULAG:0.00698324156401358871):0.00038226122518345078):0.00000057295881594098	(n2973:0.00053859025574153811	(n2990:0.00000057295881594098	n07AEP06:0.00135722684651533223):0.00027061525026515879):0.00160498832848700291):0.00028527344509033281):0.00000057295881594098):0.01085704505818442002):0.21768498576227204855):0.42891667878640604705):0.30208521745424449234	((DRONO2:0.00137331874138832541	DRONO:0.00074985038389464886):0.37879136454678830059	(CASBE:0.04000520968000070149	CASCA:0.04408638484941083957):0.35992240729817398526):0.30208521745424449234);
((((APTMA:0.00545161723457546644	APTMA2:0.00233007769271937649):0.08214040973864787654	(APTOW:0.02027618919614381648	APTHA:0.02818851320133347257):0.07533156939481347458):0.57047949200490755128	((((n3757:0.00000057295881594098	AEPHI:0.00214245336729666997):0.00883048789344198677	((n3011:0.00000057295881594098	(n2987:0.00172621655197755007	n2997:0.00000057295881594098):0.00000057295881594098):0.00132457541191120321	n2998:0.00178051942811916441):0.00656170763715439604):0.00957124788063615575	((n1666:0.00053167275008610918	(n3024:0.00026602251101311174	(n3025:0.00335202395044100539	n3222:0.00212629080175861509):0.00000057295881594098):0.00000057295881594098):0.00079856773349544724	(((n07AEP05:0.00242962285018467807	n3026:0.00080747129387421363):0.00026196671656823284	n3258:0.00244128352546910078):0.00000057295881594098	(((n3219:0.00294581871292261353	n1665:0.00000057295881594098):0.00000057295881594098	n2986:0.00163939174092397259):0.00026710325629047347	(n3220:0.00027598188194813221	n08AEP07:0.00132808067975194758):0.00026473955421115294):0.00133120744367798221):0.00000057295881594098):0.00730359422091643798):0.22631955192660593856	(n2988:0.00117268475553554885	(((n07AEP08:0.01375991109545941608	n3004:0.00041619559663334837):0.00245161459858480061	n2980:0.00388429432213012243):0.00000057295881594098	(((n2990:0.00134734360024165042	n07AEP06:0.00210252072825619588):0.00000057295881594098	n2973:0.00025967894115833844):0.00213298369849307780	(n3221:0.00277275601365784951	MULAG:0.00853188824742123937):0.00000057295881594098):0.00075463324305231178):0.00586774757187408409):0.21008156678641951021):0.48360985023151764617):0.26517901041023816955	((DRONO2:0.00021938625843521603	DRONO:0.00113555878601678817):0.50325970393640750977	(CASBE:0.04924017602055012072	CASCA:0.03886107951238833985):0.25428203947226774018):0.26517901041023816955);
((((APTMA:0.00515563544452621314	APTMA2:0.00150809544156983895):0.08214159264729792298	(APTOW:0.02782383472866784349	APTHA:0.02565930977847105318):0.06777796115625524254):0.67793932698323167152	((((n3757:0.00000057295881594098	AEPHI:0.00248097529196048385):0.00767542646130940295	((n3011:0.00000057295881594098	(n2987:0.00178759977800654565	n2997:0.00000057295881594098):0.00053176475339125856):0.00106951041459718153	n2998:0.00242598913331513706):0.01100974942095031377):0.01221090815149179776	((n1666:0.00159290391519353110	(n3024:0.00026478420898948913	(n3025:0.00248335681839766337	n3222:0.00450555309551260979):0.00042933546461041604):0.00000057295881594098):0.00079528888525250033	(((n07AEP05:0.00381262090708002748	n3026:0.00053232168700582602):0.00241895294110779958	n3258:0.00090087551457337760):0.00000057295881594098	(((n3219:0.00170327658197021365	n1665:0.00233124698884352262):0.00000057295881594098	n2986:0.00298917257407935264):0.00058111719694513883	(n3220:0.00000057295881594098	n08AEP07:0.00079545969428234113):0.00053036593026911649):0.00026431062826560303):0.00000057295881594098):0.00658115586307325869):0.30401454130524691033	(n2988:0.00159934765517324908	(((n07AEP08:0.00843700316007571158	n3004:0.00080823798884480742):0.00157338012911286199	n2980:0.00414275876001971455):0.00000057295881594098	(((n2990:0.00000057295881594098	n07AEP06:0.00053002424351078048):0.00026481514611508699	n2973:0.00026231858742707751):0.00212214892331791033	(n3221:0.00335296034120636903	MULAG:0.00585340544560890297):0.00000057295881594098):0.00156919653588056206):0.00597539829543741047):0.17918335983474006912):0.42161591067743198202):0.26426404087944482812	((DRONO2:0.00132120677738426667	DRONO:0.00026351656589216330):0.34517269878389494897	(CASBE:0.03849305470003325236	CASCA:0.04905463647917419900):0.32792471603556128112):0.26426404087944482812);
((((APTMA:0.00650575644470836444	APTMA2:0.00035675953733023923):0.12029843940100402866	(APTOW:0.02582076378985871321	APTHA:0.02356784917715905661):0.06085072307819348880):0.68263565203721632280	((((n3757:0.00000057295881594098	AEPHI:0.00210066030310273851):0.01130679427546224004	((n3011:0.00000057295881594098	(n2987:0.00142493599463806419	n2997:0.00000057295881594098):0.00051907066622069423):0.00025368070278009643	n2998:0.00231723279662376545):0.00774643025287497823):0.01021338658811817186	((((n08AEP07:0.00260386429331112756	(n2986:0.00215580953066055051	(n3219:0.00364810384663083074	n1665:0.00000057295881594098):0.00000057295881594098):0.00000057295881594098):0.00000057295881594098	n3220:0.00000057295881594098):0.00130021432892611167	((((n3025:0.00124546902595967291	n3222:0.00288046767062552023):0.00083023983665018910	n3024:0.00051873511944332392):0.00000057295881594098	n1666:0.00025907201206411409):0.00129882077144979641	(n07AEP05:0.00185164614139985491	n3026:0.00052513595509134448):0.00077928237948550157):0.00000057295881594098):0.00000057295881594098	n3258:0.00327972537933461953):0.00529311250311210232):0.24760264888671015826	(n2988:0.00278049622571693335	((n3221:0.00398179741138103820	MULAG:0.00828470209070542377):0.00000057295881594098	(((n07AEP08:0.01159686922169596464	n3004:0.00000057295881594098):0.00287575787461772942	n2980:0.00287007031061460799):0.00000057295881594098	((n07AEP06:0.00078877332577251388	n2990:0.00080241034388554898):0.00000057295881594098	n2973:0.00026076493474826623):0.00209397318854617808):0.00000057295881594098):0.00808000073476366522):0.21526818249499257707):0.41779691434295423980):0.31941423096671828219	((DRONO2:0.00103660317838220862	DRONO:0.00115306643446217664):0.46466583832400409904	(CASBE:0.04185123972717785801	CASCA:0.04796739622721787194):0.25704572020460647597):0.31941423096671828219);
((((APTMA:0.00469644850871759126	APTMA2:0.00215966273827296633):0.10675507384985642723	(APTOW:0.01895622362276036532	APTHA:0.03446936281738766095):0.06892347654659637668):0.62673627636137529962	((((n3757:0.00000057295881594098	AEPHI:0.00061408198779782557):0.00709794862492046322	((n3011:0.00000057295881594098	(n2987:0.00144330646186140925	n2997:0.00000057295881594098):0.00000057295881594098):0.00133594405848103267	n2998:0.00145317355897993036):0.01326429228730284168):0.01349182447581427982	((((n3025:0.00147018937654874379	n3222:0.00201658166896356763):0.00125728993189144289	n3024:0.00105238249496405318):0.00000057295881594098	n1666:0.00132042219197451302):0.00158586548778920150	((n3258:0.00207336253445075105	(n07AEP05:0.00243041353965923329	n3026:0.00080053535855594937):0.00079094972672135973):0.00000057295881594098	((n3220:0.00027243716386559746	n08AEP07:0.00079353718347825915):0.00026378140341044203	((n3219:0.00244229344000795835	n2986:0.00054426875093980143):0.00054906945762895557	n1665:0.00136688384969626360):0.00000057295881594098):0.00052804525723452284):0.00000057295881594098):0.00000057295881594098):0.23020465629123146312	(n2988:0.00159109050066620779	((n3221:0.00237187930378923977	MULAG:0.00720500892881237309):0.00000057295881594098	(((n3004:0.00104703261862988694	n2980:0.00251245501835159219):0.00000057295881594098	((n07AEP06:0.00106184141330244977	n2990:0.00054503301228475166):0.00052177805931910787	n2973:0.00000057295881594098):0.00315771157161829708):0.00000057295881594098	n07AEP08:0.00733057889420581782):0.00000057295881594098):0.00655623180566745987):0.19646725240418230762):0.38051706917790917295):0.27762827235738002374	((DRONO2:0.00057308448331685915	DRONO:0.00270598733905574569):0.36040611661045407477	(CASBE:0.04795304036731721370	CASCA:0.03635946032052572024):0.34266601011930253318):0.27762827235738002374);
((((APTMA:0.00585077341944692780	APTMA2:0.00170302001120532375):0.10276729736041331775	(APTOW:0.02568284664178495033	APTHA:0.02417350310708855574):0.06573710659663571654):0.61179743065927449930	((((n3757:0.00000057295881594098	AEPHI:0.00212754518753529567):0.01091270500565197712	((n3011:0.00000057295881594098	(n2987:0.00143601133190674650	n2997:0.00000057295881594098):0.00025909924917648776):0.00240818540249947361	n2998:0.00168062801664139875):0.01449826358849906106):0.01609404367165232635	((((n3220:0.00053706955786521566	n08AEP07:0.00208240054965894063):0.00025676830792546122	((n3219:0.00161130083527884303	n2986:0.00187545128183189179):0.00000057295881594098	n1665:0.00000057295881594098):0.00078536154921547067):0.00103790364367289012	(((n3025:0.00417731537672565070	n3222:0.00325161300386812889):0.00000057295881594098	(n3024:0.00103391177396548219	n1666:0.00025866138753780343):0.00000057295881594098):0.00051766102485582756	(n07AEP05:0.00371981194512228464	n3026:0.00052335280848291965):0.00130130989231686412):0.00000057295881594098):0.00000057295881594098	n3258:0.00204686873876259350):0.00000057295881594098):0.25445918013131668678	(n2988:0.00126178284919857444	(n2980:0.00378844205966957347	((n07AEP08:0.01090226358868096046	n3004:0.00047823664071315288):0.00187882537879064337	((n3221:0.00387328730653884639	MULAG:0.00880173346691091874):0.00000057295881594098	((n07AEP06:0.00026335427307793661	n2990:0.00026747498002061459):0.00026210324036418382	n2973:0.00026150512091089440):0.00052557844538961892):0.00052764802886511670):0.00000057295881594098):0.00822790668687867904):0.18736801400932437400):0.48503701010089550483):0.31978781690238994306	((DRONO2:0.00081807128533852209	DRONO:0.00000057295881594098):0.45766418101978195709	(CASBE:0.05170883131298589785	CASCA:0.03322827182673399743):0.25540153967884710040):0.31978781690238994306);
((((APTMA:0.00426519886204804622	APTMA2:0.00415722560838876869):0.08769931041728269705	(APTOW:0.02510001221665436599	APTHA:0.03235618129510422353):0.07328976309717129267):0.58212202410572500000	((((n3757:0.00000057295881594098	AEPHI:0.00214492101133988925):0.00802141719306695943	((n3011:0.00000057295881594098	(n2987:0.00085784687800468816	n2997:0.00000057295881594098):0.00000057295881594098):0.00159701852364742833	n2998:0.00202437788724717455):0.01243394205581425938):0.01277017220309650467	(((n3220:0.00054249276073963979	n08AEP07:0.00130930606504086103):0.00052206625742943981	(n2986:0.00258061809857940789	(n1665:0.00108062669596024094	n3219:0.00205193281938755717):0.00000057295881594098):0.00063149448370655953):0.00052316366880000202	(((n07AEP05:0.00319262639134821388	n3026:0.00026231108510818064):0.00078773040862188085	(n1666:0.00052353868921034151	((n3025:0.00118938831167014801	n3222:0.00367592165267314466):0.00044813455284583009	n3024:0.00131177749774057909):0.00000057295881594098):0.00052301585581680636):0.00000057295881594098	n3258:0.00300865918690451260):0.00000057295881594098):0.00000057295881594098):0.23114325140349126220	(n2988:0.00305770409201069210	(n2980:0.00221857354627908376	((n07AEP08:0.01153579379972605005	n3004:0.00063306865600602281):0.00120562529173170552	((n3221:0.00440377822144325665	MULAG:0.00788484670908162766):0.00000057295881594098	((n07AEP06:0.00183511191788872461	n2990:0.00081045199808414811):0.00051232285845335035	n2973:0.00025805998660247131):0.00078115419803301614):0.00074990073145858756):0.00000057295881594098):0.00745016104393231814):0.22016088262945293641):0.47670079177167190565):0.27024747247283131824	((DRONO2:0.00132822170190034219	DRONO:0.00000057295881594098):0.43655820365448605447	(CASBE:0.04719136778585642650	CASCA:0.03099149619205907730):0.32818624557452219515):0.27024747247283131824);
((((APTHA:0.02898407950004578890	APTOW:0.02279523153473481459):0.07742897062976454581	(APTMA:0.00510924293649380606	APTMA2:0.00287907036153195331):0.09026333311558372430):0.58888786173753004949	((n2988:0.00074096066738082165	(((n2980:0.00319195104886883753	((n07AEP06:0.00294061934213028396	n2990:0.00108659172803173020):0.00000057295881594098	n2973:0.00052845844751836393):0.00264787284419658103):0.00000057295881594098	(n07AEP08:0.01276036244473354071	n3004:0.00122560651308985268):0.00115124598816971897):0.00000057295881594098	(MULAG:0.00810461425193304517	n3221:0.00231763856799778803):0.00000057295881594098):0.00764807701708845704):0.25793750560751316225	((((n3026:0.00160846365820233148	n07AEP05:0.00320352062769083297):0.00023012554393612455	(n3258:0.00148455788561621194	((n3220:0.00000057295881594098	((n3219:0.00318766457818096339	n1665:0.00054416361378135946):0.00000057295881594098	n2986:0.00161295026861618803):0.00000057295881594098):0.00000057295881594098	n08AEP07:0.00078206089839713739):0.00156665843467494823):0.00000057295881594098):0.00000057295881594098	(((n3222:0.00133181386706023486	n3025:0.00280149199455552748):0.00048742971448594632	n3024:0.00104470532466097383):0.00000057295881594098	n1666:0.00104467961840736868):0.00078199823240119096):0.00331473076465148460	((n3757:0.00000057295881594098	AEPHI:0.00059771810041339126):0.01415052794955648334	(n3011:0.00000057295881594098	((n2987:0.00172417937627030327	n2997:0.00000057295881594098):0.00052116345478582407	n2998:0.00236856762836879387):0.00000057295881594098):0.01305853525873816937):0.01267001989004578125):0.17434503803820550205):0.47768529172781398762):0.28981388974257155100	((CASCA:0.04631083292050275357	CASBE:0.04215098460185252860):0.28156995003147505807	(DRONO2:0.00330302063138925104	DRONO:0.00050340081479755829):0.43182006210770795818):0.28981388974257155100);
((((((((n3026:0.00081706927287795723	n07AEP05:0.00245290815798365498):0.00053088667834102273	n3258:0.00245922655261860724):0.00000057295881594098	(((n3219:0.00126259575363036908	n2986:0.00192915711198619715):0.00000057295881594098	n1665:0.00168043550955166918):0.00000057295881594098	(n3220:0.00027527950562580047	n08AEP07:0.00080145715684145583):0.00026661979770773516):0.00080297651655903660):0.00000057295881594098	(((n3222:0.00174165867344908717	n3025:0.00243788311760834370):0.00048520123317420579	n3024:0.00133843841489731611):0.00000057295881594098	n1666:0.00053593103138003769):0.00080399290860478853):0.00248951661122861915	((n3757:0.00000057295881594098	AEPHI:0.00121247738206988918):0.01335293594497102831	(n3011:0.00000057295881594098	((n2987:0.00145574995540616965	n2997:0.00000057295881594098):0.00000057295881594098	n2998:0.00392280064965391199):0.00000057295881594098):0.01079297695582188965):0.01120092118927808710):0.21768124814009032209	(n3221:0.00000057295881594098	((MULAG:0.00757884648542442394	((n2980:0.00364809194826928255	(n3004:0.00070780969663559264	n07AEP08:0.00920575760895774205):0.00197326636482032369):0.00053569301194828574	(n2973:0.00026631751062156832	(n07AEP06:0.00134242156577367520	n2990:0.00027457448910394021):0.00000057295881594098):0.00240934502837359234):0.00000057295881594098):0.00044017240228593337	n2988:0.00807850327628983379):0.00206930308999929207):0.20968729394909207953):0.50730957196222337124	((APTHA:0.03597222383376219579	APTOW:0.01804613957244135050):0.08949604703698504915	(APTMA:0.00641054952597557102	APTMA2:0.00329798164894157817):0.08788438077155363848):0.63666104257709010827):0.34179705446543479086	((CASCA:0.03729533535852583986	CASBE:0.04869610840047714634):0.24862545917737979839	(DRONO2:0.00185051558639528287	DRONO:0.00061209327202745229):0.45501076902435999560):0.34179705446543479086);
((((n08AEP07:0.00000057295881594098	(((((((n3222:0.00369151693653141204	n3025:0.00190940078732594067):0.00000057295881594098	n3024:0.00026153806243702410):0.00000057295881594098	n1666:0.00078583695583636615):0.00104821878203189916	((n3757:0.00000057295881594098	AEPHI:0.00150766233153353337):0.00701650596494334759	(((n3011:0.00000057295881594098	n2997:0.00000057295881594098):0.00000057295881594098	n2987:0.00087566498402269423):0.00106452904741746561	n2998:0.00147088235238306258):0.01161753740751859248):0.01497298742618672664):0.00000057295881594098	((n3026:0.00160368013345839897	n07AEP05:0.00322466260192360524):0.00077460639027982002	n3258:0.00238440778788615547):0.00000057295881594098):0.00000057295881594098	(n2986:0.00245743760649603507	(n3219:0.00370700642008203437	n1665:0.00108915718085199017):0.00000057295881594098):0.00000057295881594098):0.00026136660456183898	n3220:0.00027241455033274602):0.00183975488022146048):0.21447815257266297784	(n2988:0.00326370755600090311	(n2980:0.00448301004674738282	((n3004:0.00052305607268726109	n07AEP08:0.01036881543100711539):0.00050263971616716847	((n2973:0.00051280715128452104	(n07AEP06:0.00103618550595086217	n2990:0.00000057295881594098):0.00025882981449944274):0.00390093794851903300	(n3221:0.00392453245402006254	MULAG:0.00925762140391546418):0.00000057295881594098):0.00026653980858618357):0.00000057295881594098):0.00420555029860492265):0.25029214997540749632):0.57836755212001145221	((APTHA:0.02829292314805286965	APTOW:0.02564332498257293827):0.05464245727353729543	(APTMA:0.00692839051444932991	APTMA2:0.00085586765524779088):0.11817212542631962136):0.57409725582791304443):0.32108185196401362038	((CASCA:0.02663197426519289465	CASBE:0.05174526455955587301):0.25368022037534931901	(DRONO2:0.00204930061398370328	DRONO:0.00070716313119923932):0.48378125867577004282):0.32108185196401362038);
(((((((n3220:0.00000057295881594098	(n2986:0.00160381660608738047	(n3219:0.00119789625287426227	n1665:0.00079751012063444457):0.00000057295881594098):0.00026198007278473330):0.00000057295881594098	n08AEP07:0.00129540623042940259):0.00103648762511356052	((n3258:0.00176182428769623245	(n3222:0.00251766677225623899	n3025:0.00173220160985258971):0.00080637833897199529):0.00000057295881594098	((n3026:0.00026036965678704303	n07AEP05:0.00237138225238573211):0.00051982797169675490	(n3024:0.00155853492464962909	n1666:0.00025887710900847919):0.00000057295881594098):0.00000057295881594098):0.00000057295881594098):0.00708944906736123752	((n3757:0.00000057295881594098	AEPHI:0.00180867630353834415):0.00863988090905310792	(n2998:0.00205477758388202892	(n3011:0.00000057295881594098	(n2997:0.00000057295881594098	n2987:0.00258064506232612160):0.00051617134897383437):0.00076279540616382580):0.01283401500292907262):0.00977068699988238587):0.24397837251343129639	(n2988:0.00000057295881594098	((n3004:0.00123318749658270156	n07AEP08:0.01054866844197632769):0.00117736234906044282	(((n2973:0.00079349813510236540	(n07AEP06:0.00133325923460791951	n2990:0.00109699315160534687):0.00000057295881594098):0.00104541262550100788	(n3221:0.00277832978150788744	MULAG:0.00891719805108944635):0.00000057295881594098):0.00105609680238868530	n2980:0.00254095190255231029):0.00000057295881594098):0.00798372988629377466):0.17061742897569229238):0.48495581632281481443	((APTHA:0.02329316425778071853	APTOW:0.02350308826338048940):0.04931426442619913503	(APTMA:0.00366577661647362512	APTMA2:0.00320904322145535879):0.09851131166546409079):0.68319186639604578826):0.24873247048533536629	((CASCA:0.03650395028480579729	CASBE:0.04808160421490609293):0.30810539059054220523	(DRONO2:0.00151371739132758658	DRONO:0.00037881975127834560):0.40984278580179117624):0.24873247048533536629);
(((((((n3024:0.00081414685540490790	n1666:0.00081449035462531909):0.00000057295881594098	(n3025:0.00050279271208114953	n3222:0.00262951276279977091):0.00049810884167962631):0.00081337736970050925	(((n3220:0.00113170831537969365	(n2986:0.00109274129672378502	(n3219:0.00171270219062510704	n1665:0.00027701298528759466):0.00000057295881594098):0.00106733304322313683):0.00027521703992969840	(n3258:0.00158641516249484948	n08AEP07:0.00349340579067708738):0.00000057295881594098):0.00032874491811634023	(n3026:0.00000057295881594098	n07AEP05:0.00248439387369106621):0.00136056356837172833):0.00000057295881594098):0.00637056074717933310	((n3757:0.00000057295881594098	AEPHI:0.00312651649517358158):0.00974354293845287878	(n2998:0.00336125118499458432	(n3011:0.00000057295881594098	(n2997:0.00000057295881594098	n2987:0.00058743571880231192):0.00053753634312153913):0.00025573474042092886):0.01063032938912876479):0.01043734195934493611):0.21832337283516350945	(n2988:0.00074976732074584582	(n2980:0.00422092222130310366	((n3004:0.00000057295881594098	n07AEP08:0.00998582825654755445):0.00105857426489489167	((n2973:0.00053160555599249823	(n07AEP06:0.00053675737027333989	n2990:0.00082488683574579922):0.00026541804196890449):0.00187569327775467917	(n3221:0.00244870970101263540	MULAG:0.00811636747596477214):0.00000057295881594098):0.00105018902598758099):0.00000057295881594098):0.00913415287219538144):0.20217040580840914266):0.47729199557787960195	((APTHA:0.03287319980432105992	APTOW:0.02316482922470686559):0.08464250105147259895	(APTMA:0.00626243821811999120	APTMA2:0.00216188904544783490):0.09570346432301625461):0.75013731861342602958):0.25676304740562394535	((DRONO2:0.00087228587192976677	DRONO:0.00021128822575631592):0.46597540627773570421	(CASCA:0.03978792606438154300	CASBE:0.04881328478386149500):0.29595658333534158313):0.25676304740562394535);
((((((n3024:0.00026752485644799189	(n1666:0.00161284809178636828	n3222:0.00282192063132858306):0.00000057295881594098):0.00053516956045208573	(((n1665:0.00054865641419307493	(n2986:0.00054905555939391943	n3219:0.00170022449850307754):0.00000057295881594098):0.00054120492754782955	(n08AEP07:0.00053475317792110798	n3220:0.00027759295893056219):0.00026672849258360453):0.00107139235118392179	((n3025:0.00174168092849061101	n3258:0.00000057295881594098):0.00191684470641383152	(n3026:0.00082119930042090603	n07AEP05:0.00357271879601375264):0.00106782389714408957):0.00000057295881594098):0.00000057295881594098):0.00238019206066496323	((n3757:0.00000057295881594098	AEPHI:0.00186964074286342951):0.00880554073066378180	(n3011:0.00000057295881594098	(n2997:0.00000057295881594098	(n2998:0.00329951134590657051	n2987:0.00117272972142006449):0.00000057295881594098):0.00000057295881594098):0.01031295254241520153):0.00860017058580057371):0.21399595124044790140	(n2988:0.00118879531325332831	((((n2973:0.00052839426941379125	(n07AEP06:0.00000057295881594098	n2990:0.00082135286594110205):0.00053164043139906491):0.00107525108529317589	(n3221:0.00201332690873453702	MULAG:0.01108351698630646691):0.00000057295881594098):0.00129463416204003527	(n07AEP08:0.00894989874114726462	n3004:0.00043208456264637882):0.00169696745996086558):0.00000057295881594098	n2980:0.00486173710483274717):0.00287335759095009614):0.21605227715136091082):0.45054575350124170807	((APTHA:0.03249349489045452732	APTOW:0.01099464172034190883):0.08312931435298184790	(APTMA:0.00576113707918581106	APTMA2:0.00215524423813352739):0.09064244983755193052):0.63011358665980821137):0.30190361266445875366	((CASCA:0.03862635382148404267	CASBE:0.03921410050079056353):0.28676765352597566316	(DRONO2:0.00195743393086572929	DRONO:0.00102997690250433011):0.40233302509910434663):0.30190361266445875366);
(((((n3757:0.00000057295881594098	AEPHI:0.00182814302643180375):0.00832246598275873835	(((n3011:0.00000057295881594098	(n2997:0.00000057295881594098	n2987:0.00115153462188113086):0.00051945079881197769):0.00077541270754505278	n2998:0.00204336735635572784):0.01011111896428298039	(((n3024:0.00104354956505132946	n1666:0.00026087822448803095):0.00000057295881594098	(n3025:0.00276121877294448594	n3222:0.00331103507312839433):0.00154121126391984498):0.00130795644545409428	((n3258:0.00268713206180335937	((n2986:0.00190286176048369386	(n1665:0.00136753028194701331	n3219:0.00485091763643287575):0.00000057295881594098):0.00026395172764547849	(n08AEP07:0.00131026621567883854	n3220:0.00054066465862620506):0.00026044180630935097):0.00078475444576754151):0.00000057295881594098	(n3026:0.00160209339075575432	n07AEP05:0.00430994816998692739):0.00103507440056308550):0.00000057295881594098):0.01295180244417177412):0.00043942114788144782):0.28109574553625793492	(n2988:0.00000057295881594098	((((n2973:0.00000057295881594098	(n07AEP06:0.00078112184335138468	n2990:0.00107177071264207588):0.00000057295881594098):0.00157457619173796454	(n3221:0.00464886145293944876	MULAG:0.00926612496910919972):0.00000057295881594098):0.00076482439605279288	(n07AEP08:0.01288522483591137031	n3004:0.00100536874921666589):0.00129907816247688324):0.00000057295881594098	n2980:0.00220203820609301279):0.00767777093207134675):0.19100676904943997281):0.50663832892583882117	((APTMA2:0.00373684934871383731	APTMA:0.00232047259639045012):0.07686271168930448872	(APTHA:0.02343353726638969931	APTOW:0.02008243016503365869):0.09567824209984904238):0.66994740549884557179):0.26967206328369480728	((CASCA:0.04331161035954524813	CASBE:0.05207031778840912062):0.28631885653377475709	(DRONO2:0.00082777212517385051	DRONO:0.00000057295881594098):0.49095050289440078650):0.26967206328369480728);
(((((n3757:0.00000057295881594098	AEPHI:0.00121202700621284693):0.01356030576350039825	((n3011:0.00000057295881594098	(n2997:0.00000057295881594098	(n2998:0.00301289903495077088	n2987:0.00088872321321394781):0.00000057295881594098):0.00000057295881594098):0.00937521915153846121	(((n3024:0.00052545353678917458	n1666:0.00132153030431975756):0.00000057295881594098	(n3025:0.00176731174524802077	n3222:0.00182963109195357016):0.00049524554248838836):0.00026235370595070236	(((n2986:0.00226330523786892612	(n1665:0.00080880845936026375	n3219:0.00041137920587040055):0.00000057295881594098):0.00072169602568958205	(n08AEP07:0.00131259515294283218	n3220:0.00027095708830657673):0.00078724862371483818):0.00105200427457848673	((n3026:0.00106532856282465661	n07AEP05:0.00296107052169770164):0.00105157530750923521	n3258:0.00181938358870400432):0.00000057295881594098):0.00000057295881594098):0.01572916009444709495):0.00000057295881594098):0.23512694092536265411	(n2988:0.00083034754879078728	((((n2973:0.00000057295881594098	(n07AEP06:0.00106136008163095299	n2990:0.00136261556304018410):0.00051654638227451510):0.00213516148704303004	(n3221:0.00285227811463728423	MULAG:0.00828893226414813104):0.00000057295881594098):0.00022527170230820549	(n07AEP08:0.01047599553001994817	n3004:0.00043988656385906134):0.00216350141323463961):0.00000057295881594098	n2980:0.00355719922760908093):0.00860534271042651816):0.23752231339350698969):0.49702779098423555126	((APTMA2:0.00000057295881594098	APTMA:0.00523241608981594910):0.08996072346917044493	(APTHA:0.02759214804032723845	APTOW:0.01786515702796579938):0.08928498487817988771):0.58739646515301435770):0.29244801438213136047	((CASCA:0.03993429695632437493	CASBE:0.03992422206808549090):0.28236551790600145084	(DRONO2:0.00259917081473120398	DRONO:0.00039115654676799322):0.40909773914132457895):0.29244801438213136047);
(((((n3757:0.00000057295881594098	AEPHI:0.00121132301797117039):0.00981882247384767079	((n3011:0.00000057295881594098	(n2997:0.00000057295881594098	(n2998:0.00320663549405962112	n2987:0.00115228044979604795):0.00000057295881594098):0.00000057295881594098):0.01257316657183010430	(((n3024:0.00026357518461018174	n1666:0.00052864461085035900):0.00000057295881594098	(n3025:0.00047181931709244090	n3222:0.00238441486413929794):0.00000057295881594098):0.00026371076617694584	(((n2986:0.00294995392172924496	(n1665:0.00021439888747061618	n3219:0.00325987751557515375):0.00005354848329757742):0.00028786820617180228	(n08AEP07:0.00157955647134305332	n3220:0.00000057295881594098):0.00026257575980523958):0.00105500069873359437	((n3026:0.00107471440947333593	n07AEP05:0.00351271556967664962):0.00078506572548854917	n3258:0.00327903587138634852):0.00000057295881594098):0.00000057295881594098):0.01197770789149828555):0.00022109388309254227):0.27524519057489221785	(n2988:0.00000057295881594098	((n3221:0.00280099076547435898	MULAG:0.01029234494540172233):0.00000057295881594098	((n07AEP08:0.00841725514841525427	n3004:0.00000057295881594098):0.00321065704373822182	(n2980:0.00257783995911961680	(n2973:0.00053193780025644120	(n07AEP06:0.00053429861120364932	n2990:0.00027368096921589330):0.00000057295881594098):0.00213490315447545202):0.00000057295881594098):0.00000057295881594098):0.00738132752144373978):0.18533223842902318834):0.39574300648605181818	((APTMA2:0.00235292109702897731	APTMA:0.00600741325571209784):0.11254621777032890184	(APTHA:0.02958409312593533388	APTOW:0.01505599513021913492):0.06211779640877348324):0.69325117325311369498):0.29045846133255676103	((CASCA:0.05054990927583138949	CASBE:0.04128791803186813991):0.33082028282761249960	(DRONO2:0.00079957681355541941	DRONO:0.00055607388131401311):0.45091373749488561362):0.29045846133255676103);
(((((n3757:0.00000057295881594098	AEPHI:0.00210080212828216498):0.00936960026463825452	(((n3011:0.00000057295881594098	(n2997:0.00000057295881594098	n2987:0.00200500454366372375):0.00025749266653079931):0.00156510511583166263	n2998:0.00206289219117511890):0.00905327557515135141	(((n3026:0.00000057295881594098	n07AEP05:0.00208878729475392823):0.00077413598194330316	(((n3024:0.00129025648960018834	n1666:0.00051527456096104500):0.00000057295881594098	(n3025:0.00149479721090065823	n3222:0.00368823883447034085):0.00057768666064613686):0.00025745847559333101	((n2986:0.00207409987188131046	(n1665:0.00026678975984903777	n3219:0.00247054169836028337):0.00000057295881594098):0.00086748828684593126	(n08AEP07:0.00233254707113125792	n3220:0.00000057295881594098):0.00051676064135492078):0.00051560239809085259):0.00000057295881594098):0.00000057295881594098	n3258:0.00444444959068948913):0.01863782591559735163):0.00000057295881594098):0.25536983169211663336	(n2988:0.00000057295881594098	((n3221:0.00237191645272181789	MULAG:0.00673822214515435846):0.00057074493087327580	(((n2973:0.00025673770338915209	(n07AEP06:0.00183869967210421176	n2990:0.00162370901647970571):0.00024303589043842406):0.00154606186666735382	(n3004:0.00207341389432302630	n2980:0.00380884429750026404):0.00000057295881594098):0.00000057295881594098	n07AEP08:0.01241566695080539677):0.00000057295881594098):0.00827233690726867678):0.19809079183000258273):0.40470619068610724778	((APTMA2:0.00087721056074391312	APTMA:0.00646297668739210813):0.11277997432911013309	(APTHA:0.02446040440286144715	APTOW:0.02507099237214428789):0.06287025848161900687):0.66389480702965775194):0.31700974419363386891	((CASCA:0.03664016246235528990	CASBE:0.04802817825638803356):0.24176926844549942452	(DRONO2:0.00160941734478261753	DRONO:0.00000057295881594098):0.52093749406121803158):0.31700974419363386891);
((((APTOW:0.02192540173539745882	APTHA:0.03336626333657532334):0.09550784842584957024	(APTMA2:0.00175841979710735646	APTMA:0.00310739384274500395):0.08378461757306222835):0.57941247004063300974	((n3222:0.00202965732489498920	(((n2988:0.00142455553529284291	(((((n07AEP08:0.01046943275257002613	MULAG:0.00699679576456009068):0.00000240761490227771	(n07AEP06:0.00132869750008265258	(n2973:0.00105778714550366134	n2990:0.00136867054037111981):0.00000057295881594098):0.00185611198809670463):0.00026010362213726697	n3221:0.00356737539281800622):0.00019049960314279909	n3004:0.00192508279661761633):0.00000057295881594098	n2980:0.00126011470218173995):0.00711421901521290881):0.46734502946394246292	((n3757:0.00000057295881594098	AEPHI:0.00217823416839972367):0.00807837192291372894	(n2998:0.00077193737689485137	((n2987:0.00203531378838325274	n2997:0.00000057295881594098):0.00052421765739073191	n3011:0.00000057295881594098):0.00221243918324688258):0.01081351026527155139):0.01158583050653774933):0.00000057295881594098	((n1666:0.00052586264257511897	((((n2986:0.00299567570792826912	(n1665:0.00026892651585929436	n3219:0.00368922147333336633):0.00000057295881594098):0.00026497907710227214	(n3220:0.00081764300621333112	n08AEP07:0.00158114410800133708):0.00052328390241495844):0.00026249406519816869	n3258:0.00147501471949108387):0.00000057295881594098	(n3026:0.00053775627718631461	n07AEP05:0.00592522958586452070):0.00051780117866449284):0.00000057295881594098):0.00000057295881594098	n3024:0.00105236220352459479):0.00000057295881594098):0.00121210280424260465):0.00000057295881594098	n3025:0.00189910697100491364):0.58392344395182937955):0.26735021890107929510	((CASCA:0.03919946229589379993	CASBE:0.04978446441017836399):0.26851020262577451891	(DRONO:0.00070613580636349918	DRONO2:0.00094332946609174205):0.41609269971800610932):0.26735021890107929510);
((((APTOW:0.02018511400287154728	APTHA:0.02846750385231917521):0.08310738957621895129	(APTMA2:0.00119185252681594045	APTMA:0.00664624883046717810):0.09119370214220655357):0.64857630491407247675	((((((n2973:0.00053137008848550677	(n2990:0.00027580893215867886	n07AEP06:0.00134185741489974836):0.00026520915993177038):0.00161522537295340457	(n3221:0.00370560825694415171	MULAG:0.00730939774885433838):0.00000057295881594098):0.00051979059924233361	(n07AEP08:0.01148700179553606426	n3004:0.00082298849641829674):0.00077905287590967760):0.00000057295881594098	n2980:0.00324318957083879816):0.00224762722233000714	n2988:0.00400800461051450951):0.19876060237404474806	(((n3757:0.00000057295881594098	AEPHI:0.00302492703052292030):0.00994706518659215812	((n2997:0.00000057295881594098	(n2987:0.00114994828782291614	n2998:0.00383266897970835135):0.00000057295881594098):0.00000057295881594098	n3011:0.00000057295881594098):0.01212403441792163188):0.01039809103328046339	((((n2986:0.00269251684630427953	(n1665:0.00139679432251800517	n3219:0.00163961850146338776):0.00000057295881594098):0.00029218713494556656	(n3220:0.00054543953710283052	n08AEP07:0.00131789357894563069):0.00052525039720904376):0.00078969854255445918	((n3024:0.00158125944886744756	(n3025:0.00226510484795275965	n3222:0.00254809993037091688):0.00079866293235056004):0.00000057295881594098	n1666:0.00052602466998533819):0.00026282969159432891):0.00000057295881594098	(n3026:0.00079215221835232566	(n07AEP05:0.00480275847636188902	n3258:0.00149143984858811037):0.00000057295881594098):0.00000057295881594098):0.00355641657582675668):0.25659027153296554147):0.46042888843906770724):0.28024617593770939639	((CASCA:0.04311354682317449644	CASBE:0.04487739909697267826):0.33770768953386776090	(DRONO:0.00142655277506110491	DRONO2:0.00183117835125138012):0.46241121492298303819):0.28024617593770939639);
((((APTOW:0.01714076919459462528	APTHA:0.02520810844980020740):0.05307832736255448103	(APTMA2:0.00030108138200414996	APTMA:0.00723774987092177212):0.10796429955129202560):0.65917655170034372691	((((((n2973:0.00000057295881594098	(n2990:0.00000057295881594098	n07AEP06:0.00215464277506121488):0.00000057295881594098):0.00348305573428429882	(n3221:0.00368869375745296477	MULAG:0.00702681363916259679):0.00000057295881594098):0.00027363715586675198	(n07AEP08:0.01504316784850429599	n3004:0.00068310556372074699):0.00198725382876299228):0.00000057295881594098	n2980:0.00364571932812893414):0.00607497189390174535	n2988:0.00306697717669810908):0.20230758347070651459	(((n3757:0.00000057295881594098	AEPHI:0.00121211376331128605):0.00806468209962711395	(((n2997:0.00000057295881594098	n3011:0.00000057295881594098):0.00000057295881594098	n2987:0.00057657909195920536):0.00130442002614481085	n2998:0.00268335204269981717):0.00962915695974053513):0.00906867279385167868	(((n3024:0.00078770424223368587	(n3025:0.00000057295881594098	n3222:0.00354777074546611549):0.00093198152772956005):0.00000057295881594098	n1666:0.00131718236120425582):0.00000057295881594098	(n3258:0.00029823237714222603	((n3026:0.00026188984989228726	n07AEP05:0.00267567356927439449):0.00105817299593064830	((n2986:0.00055043311667032923	(n1665:0.00165515759244790517	n3219:0.00333608023048367636):0.00000057295881594098):0.00052522603401951252	(n3220:0.00027175805542266985	n08AEP07:0.00211512588898636915):0.00158495166936637789):0.00026299043602043487):0.00000057295881594098):0.00000057295881594098):0.00720248286208407217):0.28595836961071807725):0.50189101514696832229):0.30276384188801569453	((CASCA:0.03983639363061345501	CASBE:0.05175103966933451705):0.26550937096773474799	(DRONO:0.00074344300528822720	DRONO2:0.00119659807001333681):0.43984094261400019654):0.30276384188801569453);
((((APTOW:0.01982403128990105692	APTHA:0.02638915831213687821):0.08661933415264011504	(APTMA2:0.00386589359716289641	APTMA:0.00326818137405823772):0.12289913748804566496):0.54111261405380772782	((((((n2973:0.00026171769776744892	(n2990:0.00000057295881594098	n07AEP06:0.00079785239655960811):0.00052967930872107542):0.00157473215111416731	(n3221:0.00435808055831746199	MULAG:0.00837195186006964298):0.00000057295881594098):0.00054643440713057691	(n07AEP08:0.01102527182331450133	n3004:0.00080433353262717605):0.00396564087335639880):0.00000057295881594098	n2980:0.00390431591539321414):0.00665807572266827619	n2988:0.00072242549883406147):0.25645827770000673151	(((n3757:0.00000057295881594098	AEPHI:0.00186004738160106160):0.00886271850245080872	(((n2997:0.00000057295881594098	n3011:0.00000057295881594098):0.00000057295881594098	n2987:0.00229268238540059456):0.00156878120114710049	n2998:0.00234417550040896079):0.01322217002820195129):0.00601017695734656996	(((n3024:0.00130953550235557415	(n3025:0.00486057763080328855	n3222:0.00302577130288887936):0.00000057295881594098):0.00000057295881594098	n1666:0.00052345088330487657):0.00078617872665684744	(n3258:0.00390675584900291445	((n3026:0.00079807792973561652	n07AEP05:0.00213862501449583802):0.00104903140950369958	((n2986:0.00186405624494880972	(n1665:0.00053324316849831434	n3219:0.00373389157078337069):0.00000057295881594098):0.00029963550770315504	(n3220:0.00081123498410062020	n08AEP07:0.00104849787079127829):0.00052274653783683175):0.00052392466775328717):0.00000057295881594098):0.00000057295881594098):0.00926179336315203182):0.21214021611694433567):0.47370688388342990782):0.29207377883382767969	((CASCA:0.04967251840425167958	CASBE:0.04664598940126547105):0.28422368849422968706	(DRONO:0.00000057295881594098	DRONO2:0.00163141562085335938):0.41921367881020327184):0.29207377883382767969);
((((APTOW:0.02404702932421531186	APTHA:0.02249657434293735742):0.11669047593465926849	(APTMA2:0.00059065537903033277	APTMA:0.00698631710761883542):0.07035739539007222765):0.60825978884063258700	((((n3004:0.00212807377825510648	(((n2973:0.00052058941381444540	(n2990:0.00000057295881594098	n07AEP06:0.00078816314967530257):0.00026233064986038769):0.00292266725626842650	(n3221:0.00522278976668657472	MULAG:0.00796963869456347035):0.00000057295881594098):0.00149272946036741122	n07AEP08:0.01148529262790724641):0.00000057295881594098):0.00000057295881594098	n2980:0.00349567103272424269):0.00894441703499681239	n2988:0.00000057295881594098):0.19833812560654306978	(n3258:0.00000057295881594098	(n08AEP07:0.00344773293846558802	(((((n3024:0.00104158992021617159	(n3025:0.00245613988752080379	n3222:0.00420858089362029231):0.00000057295881594098):0.00000057295881594098	n1666:0.00104270215884453535):0.00078143341536039169	(n3026:0.00105233444054022131	n07AEP05:0.00237752990967164592):0.00051772632064353379):0.00000057295881594098	((n3757:0.00000057295881594098	AEPHI:0.00152633013985043853):0.00810331706397088292	((n3011:0.00000057295881594098	(n2987:0.00200195774440907297	n2997:0.00000057295881594098):0.00026097614385954760):0.00107604361561292440	n2998:0.00234309381302175374):0.01184548065949954029):0.01372321938241133008):0.00073433451263228038	(((n2986:0.00049104634047792523	n3219:0.00561938342858917146):0.00000057295881594098	n3220:0.00053634102059227124):0.00000057295881594098	n1665:0.00136700655777542289):0.00008808850783996081):0.00000057295881594098):0.00378707774568723702):0.25180671284826494638):0.48324882147508479990):0.28465281715813561814	((CASCA:0.05320089256372458053	CASBE:0.02329259061101292619):0.38367430419346532089	(DRONO:0.00083195359894177418	DRONO2:0.00252081765376304615):0.42115455792419154157):0.28465281715813561814);
((((APTOW:0.02224389684329756631	APTHA:0.02452153731252230268):0.07225152213666066747	(APTMA2:0.00323240288259584981	APTMA:0.00503486256077543669):0.08127992813658714566):0.55206295903120161661	(((n2980:0.00450202699242103783	(((n2973:0.00025902784265305188	(n2990:0.00054495401828824727	n07AEP06:0.00052640977896997645):0.00052308113187771654):0.00156256753373885731	(n3221:0.00317654632147117621	MULAG:0.00610034993522697543):0.00000057295881594098):0.00132182429543174643	(n07AEP08:0.01634419455235106705	n3004:0.00072720748220195610):0.00212035655535460030):0.00000057295881594098):0.00533651455345749478	n2988:0.00134574066789632375):0.24418896815660762201	((n3757:0.00000057295881594098	AEPHI:0.00305151852280833268):0.00988317416486404927	((n3011:0.00000057295881594098	((n2987:0.00083378970610794038	n2997:0.00000057295881594098):0.00025403094911072331	n2998:0.00399875165451510535):0.00000057295881594098):0.01181822657975524493	(((n3024:0.00076635026028105729	(n3025:0.00145066099855989828	n3222:0.00266330623747034877):0.00000057295881594098):0.00000057295881594098	n1666:0.00051003880397132439):0.00051021784631960249	((n3258:0.00115647727562455372	(n3026:0.00104368621292172999	n07AEP05:0.00505184677908372595):0.00179560626998204989):0.00000057295881594098	((n1665:0.00027509277469909459	n3219:0.00116904631929026673):0.00026151376279212189	((n08AEP07:0.00178971707613661602	n3220:0.00026319571519102270):0.00025405076374980263	n2986:0.00158979776668078808):0.00000057295881594098):0.00025488396460093804):0.00000057295881594098):0.01715695417897274491):0.00000057295881594098):0.21621025240307958915):0.34721398544016579546):0.23176976011620856188	((CASCA:0.03104975385022790135	CASBE:0.06334671154304820362):0.26102901560348207299	(DRONO:0.00000057295881594098	DRONO2:0.00081636082891117464):0.40019103734021105323):0.23176976011620856188);
((((APTOW:0.02443099615536040159	APTHA:0.03273385661268585212):0.05119165518841774926	(APTMA2:0.00192071707437183764	APTMA:0.00742689256222541731):0.12417401546120758471):0.69146823745648622328	((((n3221:0.00373193027083511611	MULAG:0.00513077153020509089):0.00000057295881594098	(((n07AEP08:0.01191134560678747296	n3004:0.00037104754573568510):0.00256742148391929381	(n2973:0.00000057295881594098	(n2990:0.00000057295881594098	n07AEP06:0.00053549172859985973):0.00000057295881594098):0.00106600847326117180):0.00000057295881594098	n2980:0.00196522171342415359):0.00000057295881594098):0.01165624580960898486	n2988:0.00000057295881594098):0.23574453955994809085	((n3757:0.00000057295881594098	AEPHI:0.00124265960931719968):0.01004100294512650857	((n3011:0.00000057295881594098	((n2987:0.00028645525603095189	n2997:0.00000057295881594098):0.00026045442652610905	n2998:0.00147251825221905480):0.00000057295881594098):0.01159977396574622677	((n1666:0.00078463209263376530	(((n3026:0.00052983883100875175	n07AEP05:0.00321489595669170345):0.00131390327717299609	((n2986:0.00144286792816822936	(n1665:0.00164684639886398805	n3219:0.00378023394203908956):0.00000057295881594098):0.00070080858191985413	(n08AEP07:0.00156866707654386797	n3220:0.00053876867907034164):0.00025863632409629133):0.00078471648907927878):0.00000057295881594098	(n3258:0.00180084112498893551	(n3025:0.00220424244994360486	n3222:0.00269969954403993274):0.00051015497182851227):0.00000057295881594098):0.00000057295881594098):0.00000057295881594098	n3024:0.00052238079335382385):0.01329458846708731629):0.00000057295881594098):0.20799709101993929528):0.37958689142677159989):0.31797266915141231269	((CASCA:0.04185459516617946740	CASBE:0.04799605412518266612):0.25968773115880222635	(DRONO:0.00000057295881594098	DRONO2:0.00138998751727244523):0.48142378771194249687):0.31797266915141231269);
((((APTOW:0.02622628733496858849	APTHA:0.02533791911991771506):0.09967615927417672328	(APTMA2:0.00080772319661142104	APTMA:0.00801351037024879316):0.08531624199156578880):0.65310175044880636186	(((((n07AEP08:0.01164459107417733369	n3004:0.00062871211042940447):0.00247727156948012372	((n3221:0.00361294816345288181	MULAG:0.00748861993609145540):0.00000057295881594098	(n2973:0.00025362201820698112	(n2990:0.00053041383032479794	n07AEP06:0.00128907776039020611):0.00025183249225840419):0.00126883983531001529):0.00047467964012229701):0.00000057295881594098	n2980:0.00401749398272441358):0.00740401736103052117	n2988:0.00000057295881594098):0.22048371789990681147	(((n3757:0.00000057295881594098	AEPHI:0.00180940198887402756):0.01194595821340758111	(n2998:0.00176357275447799520	(n3011:0.00000057295881594098	(n2987:0.00202875491700469333	n2997:0.00000057295881594098):0.00026166432807967822):0.00105861991146446598):0.00960965725898032912):0.01081881904001831193	(((((n1665:0.00000057295881594098	n3219:0.00161302271057343666):0.00000057295881594098	((n08AEP07:0.00236774182416469919	n3220:0.00000057295881594098):0.00026202193312155396	n2986:0.00162080121396247670):0.00000057295881594098):0.00052367202148887750	n3258:0.00269541374497136435):0.00000057295881594098	(n3026:0.00026265739589546302	n07AEP05:0.00186848475998914725):0.00105527585570152900):0.00000057295881594098	((n3222:0.00579431258318454431	n3025:0.00049251907855801325):0.00000057295881594098	(n3024:0.00026199036227398184	n1666:0.00026174668061961236):0.00000057295881594098):0.00131286147639983865):0.00200386280442384039):0.25822746117534056687):0.54739831883051959238):0.27212777129556114941	((CASCA:0.03624047966953984623	CASBE:0.06346484230781919422):0.30442899410396639936	(DRONO:0.00126056965684445731	DRONO2:0.00091747491828544307):0.42398727085594833941):0.27212777129556114941);
((((APTOW:0.01817191259030008846	APTHA:0.02885223455858383634):0.07294148161053416735	(APTMA2:0.00161332071811594768	APTMA:0.00631730174578745869):0.09960484811760976498):0.60595638336632529075	(((((n07AEP08:0.01331738669386666428	n3004:0.00046971065161410482):0.00135358708173634432	((n3221:0.00395979892113378865	MULAG:0.00871967860351664445):0.00000057295881594098	(n2973:0.00025617232029567192	(n2990:0.00080720334112535424	n07AEP06:0.00182821781390638417):0.00025121848143761177):0.00236517467944558080):0.00074304065997726082):0.00000057295881594098	n2980:0.00186689218389217838):0.00588169165262303947	n2988:0.00000057295881594098):0.17049150703666762774	(((n3757:0.00000057295881594098	AEPHI:0.00340372693144567941):0.01015497609097496673	(n2998:0.00351951601526339329	(n3011:0.00000057295881594098	(n2987:0.00086417224610147456	n2997:0.00000057295881594098):0.00000057295881594098):0.00128638291027878657):0.01325578629356909295):0.00827009082835396432	((n1665:0.00000057295881594098	(n3219:0.00357848099468798799	n2986:0.00194638487152779373):0.00000057295881594098):0.00099562692083480521	(((n3024:0.00051791896076993184	n1666:0.00155940582920188146):0.00025719921309358022	((n3026:0.00025807937137613734	n07AEP05:0.00263128749537129905):0.00078253271199717992	(n3258:0.00235244037207234420	(n3222:0.00519054223108468722	n3025:0.00235792222139063730):0.00000057295881594098):0.00000057295881594098):0.00000057295881594098):0.00047928369478967962	(n08AEP07:0.00025822293693757137	n3220:0.00000057295881594098):0.00133138058808119145):0.00000057295881594098):0.00170998214174601106):0.25358810483529209412):0.44441301834079471877):0.29204278019771506836	((CASCA:0.03022470820058406962	CASBE:0.05443934115283685649):0.33412120837142950114	(DRONO:0.00086254674369119311	DRONO2:0.00105081715977154832):0.45722759844433208398):0.29204278019771506836);
((((APTOW:0.02036076461074916299	APTHA:0.03056315410502995905):0.09711606887968628199	(APTMA2:0.00000057295881594098	APTMA:0.00806459915067719683):0.07837397782018115655):0.64831696933692017915	(((((n07AEP08:0.00788140067222432850	n3004:0.00036745747894155944):0.00071494943566356934	((n3221:0.00314461243233518607	MULAG:0.00660726474016774465):0.00000057295881594098	(n2973:0.00052281288264136147	(n2990:0.00082570582512296370	n07AEP06:0.00185769169741710895):0.00051925185958997893):0.00130859441790269915):0.00023275472839871388):0.00000057295881594098	n2980:0.00579052248937681011):0.00573879617585674063	n2988:0.00107846709579644852):0.20402448401263034716	(((n3757:0.00000057295881594098	AEPHI:0.00123171120048945937):0.01187104268777488571	(n3011:0.00000057295881594098	((n2987:0.00143501098069113010	n2997:0.00000057295881594098):0.00026124405628077013	n2998:0.00410949434131418091):0.00000057295881594098):0.01291842514485917574):0.01101406404438937288	(((n3024:0.00209453939102007946	n1666:0.00104904437896637657):0.00000057295881594098	(n3258:0.00445438074220993584	(n3222:0.00243119616479971733	n3025:0.00097965566703048321):0.00088307533789557663):0.00000057295881594098):0.00052190453785988446	(((n08AEP07:0.00052310239454032555	n3220:0.00080678419877042683):0.00052305875038715244	(n2986:0.00180659838808218051	(n1665:0.00162533205839336886	n3219:0.00357698735606663213):0.00000057295881594098):0.00087832644815002622):0.00131031706726681459	(n3026:0.00054043912671761847	n07AEP05:0.00538823620507267523):0.00077561534180731184):0.00000057295881594098):0.00493915548153802189):0.23384592934664830133):0.34502888246339913358):0.29512940629385447933	((DRONO:0.00066975628765833907	DRONO2:0.00071161670874614010):0.49844292179151156175	(CASCA:0.05772938554991171450	CASBE:0.02714977468728383206):0.28009713228555449538):0.29512940629385447933);
((((APTMA2:0.00146408106800618456	APTMA:0.01021457462898636703):0.11687106190167197151	(APTOW:0.01777971125622651929	APTHA:0.03298462392329799125):0.05039411778819621185):0.62645494498017662011	((((AEPHI:0.00366294453278647380	n3757:0.00000057295881594098):0.01086361941791573818	(n2998:0.00203409220981677153	((n2997:0.00000057295881594098	n2987:0.00084913811436925651):0.00000057295881594098	n3011:0.00000057295881594098):0.00103122786535590413):0.01058364639964503445):0.01526624026782447303	((n3258:0.00263893330944375186	(n3025:0.00374257285709160255	n3222:0.00312581398403148723):0.00053022314388059919):0.00000057295881594098	(n3024:0.00025860154347976630	(n1666:0.00155738606880157079	(((n1665:0.00133768640646847654	(n3219:0.00198144483788412857	n2986:0.00348468708381426519):0.00000057295881594098):0.00028013916770145249	(n08AEP07:0.00129469598048204083	n3220:0.00000057295881594098):0.00077630776857656931):0.00025874874358827418	(n3026:0.00052278209180723896	n07AEP05:0.00315766184823879515):0.00103926797816708961):0.00000057295881594098):0.00000057295881594098):0.00000057295881594098):0.00020416129498569848):0.20915882017422157690	((((n3221:0.00315517984035253119	MULAG:0.00757938443780320579):0.00000057295881594098	((n2990:0.00082182834647047073	n07AEP06:0.00133958279060926292):0.00000057295881594098	n2973:0.00079593788277555126):0.00269254364701006525):0.00075255170210139109	(n2980:0.00493833351059467726	(n3004:0.00054846153755946274	n07AEP08:0.01562135948473223485):0.00212668186123567398):0.00000057295881594098):0.00302587460395412327	n2988:0.00353547870973000642):0.22716713194398061026):0.40240279079198970624):0.25948753897747350861	((DRONO:0.00008425031935143366	DRONO2:0.00260419888032424997):0.39495040863974384404	(CASBE:0.05937339900137030696	CASCA:0.03544484443188930523):0.32010493111872101446):0.25948753897747350861);
((((APTMA2:0.00270438695851161906	APTMA:0.00598455140643261961):0.09883985163281180930	(APTOW:0.02051194063801329431	APTHA:0.02964901646439528637):0.06361114708186034472):0.67406301390194778289	((((n3011:0.00000057295881594098	(n2998:0.00181746232219426600	(n2997:0.00000057295881594098	n2987:0.00119529857112796872):0.00080616244723375927):0.00000057295881594098):0.01378851726842165309	((n3220:0.00083020955100360780	((n2986:0.00055236735466175917	(n1665:0.00030975665412057455	n3219:0.00334103109817942504):0.00025141218370651242):0.00054347509829511139	n08AEP07:0.00215261231431106495):0.00000057295881594098):0.00161949841555343740	(((n3026:0.00109253797467658573	n07AEP05:0.00385781603081368106):0.00081100543219399127	(n3024:0.00081210145318785928	(n1666:0.00135672256416517951	n3222:0.00282845444129194764):0.00000057295881594098):0.00027014191199261966):0.00000057295881594098	(n3025:0.00264452953669677780	n3258:0.00236254399209806813):0.00056510098170002023):0.00000057295881594098):0.01293883521353571785):0.00576666124046550880	(AEPHI:0.00416582328726539108	n3757:0.00000057295881594098):0.00237135826626547327):0.22992631508862626522	((n2980:0.00261458554769240792	((n3004:0.00081373050611844720	n07AEP08:0.00971626772370159583):0.00239338355521210872	((n3221:0.00401541969135336008	MULAG:0.00847823710832768321):0.00000057295881594098	((n2990:0.00056063658087789829	n07AEP06:0.00135072569984286974):0.00052999781059758573	n2973:0.00000057295881594098):0.00078861669439283719):0.00054611894536507480):0.00000057295881594098):0.00560929264544515662	n2988:0.00291008457931552379):0.21291912958322192773):0.46368184927200445378):0.27782702108185802770	((DRONO:0.00079016501393509332	DRONO2:0.00140804070502072534):0.48238886177706880032	(CASBE:0.05036905023711754636	CASCA:0.05370668843896578282):0.27878490882788214966):0.27782702108185802770);
((((APTHA:0.03119370249588770613	APTOW:0.02033064550838933893):0.06856543537750389716	(APTMA2:0.00000057295881594098	APTMA:0.00843233065605245025):0.10880137004501505560):0.56363512876738142143	((((n2987:0.00028307994730396259	(n2998:0.00147626063465960554	(n3011:0.00000057295881594098	n2997:0.00000057295881594098):0.00000057295881594098):0.00000057295881594098):0.01044300714981778386	((n1666:0.00026349943993429737	((n3025:0.00098027369364649532	n3222:0.00180117945251123505):0.00034764292893005929	n3024:0.00105448957466674478):0.00000057295881594098):0.00026353046415425181	((n3258:0.00240500084459789338	(n3026:0.00107094663791701601	n07AEP05:0.00352688062138089122):0.00105413583887841713):0.00000057295881594098	((n3220:0.00054855202872280929	n08AEP07:0.00079299470446308801):0.00132383179237224586	(n2986:0.00220049532220964288	(n1665:0.00026963263125555148	n3219:0.00168152553004252085):0.00000057295881594098):0.00000057295881594098):0.00132248565533628804):0.00000057295881594098):0.01259316601921312700):0.00000057295881594098	(n3757:0.00000057295881594098	AEPHI:0.00273815003739399758):0.00966711475453050154):0.22681902321648428345	(n2988:0.00084358495584214239	(((((n2990:0.00112302234542044290	n07AEP06:0.00108302492441991836):0.00053039276995151170	n2973:0.00053293364885843809):0.00079171730827011662	(MULAG:0.00813944614759973262	n3221:0.00480854095047476403):0.00000057295881594098):0.00106299917146525846	(n07AEP08:0.00952803149336097464	n3004:0.00062923978630216126):0.00153023344321328919):0.00000057295881594098	n2980:0.00293968670396592587):0.00685402555945598731):0.22506425687511022460):0.46712827770899206792):0.28395328116065371438	((CASCA:0.04192169056782279329	CASBE:0.04701898259329918145):0.29356808342063694939	(DRONO:0.00000057295881594098	DRONO2:0.00109959522380878106):0.42121827525289795568):0.28395328116065371438);
((((APTOW:0.02625774675181260717	APTHA:0.02266065266922709029):0.08041306905773484837	(APTMA2:0.00000057295881594098	APTMA:0.00915761396546507095):0.08850295964450942410):0.52452191437043316213	((n3025:0.00000057295881594098	(n3222:0.00324990620148408842	(n3024:0.00104769008954817638	(n1666:0.00078735685105090240	((n3026:0.00053517737537788932	n07AEP05:0.00266600256751725910):0.00025413464371056130	(((n3220:0.00000057295881594098	n08AEP07:0.00184000203191900138):0.00026230766659536417	(n2986:0.00190877345178364229	(n1665:0.00165302126476693772	n3219:0.00248866651248083994):0.00000057295881594098):0.00026502148829568188):0.00052442400094122790	(((n3757:0.00000057295881594098	AEPHI:0.00245199449441354557):0.01283654445676727165	(n2998:0.00115589165806322417	(n3011:0.00000057295881594098	(n2987:0.00144350909378399526	n2997:0.00000057295881594098):0.00026037531832721097):0.00080332303641706901):0.01145531497178564617):0.01702507545814174739	n3258:0.00450809682845878645):0.00000057295881594098):0.00000057295881594098):0.00026181128015746578):0.00000057295881594098):0.00044182046789796722):0.00188922539964404205):0.23880670405004086887	(n2988:0.00000057295881594098	((((n07AEP06:0.00104940375148667190	(n2973:0.00000057295881594098	n2990:0.00026811102868635903):0.00000057295881594098):0.00104227862182083506	(MULAG:0.01035079723944149800	n3221:0.00237943438568177269):0.00000057295881594098):0.00150603733609036496	(n07AEP08:0.00596250231486892147	n3004:0.00000057295881594098):0.00243169007462322494):0.00000057295881594098	n2980:0.00286580455745273025):0.00901781853968432016):0.22016751873555090446):0.50977378980210963366):0.28204695336623702984	((CASCA:0.05229465766695149537	CASBE:0.03878502472253752414):0.32830901058942857373	(DRONO:0.00061559261626702318	DRONO2:0.00179012747569705388):0.47972590584080632148):0.28204695336623702984);
((((APTOW:0.02330459693648841146	APTHA:0.02065785642348359069):0.07155010946462170285	(APTMA2:0.00000057295881594098	APTMA:0.00683847467778247575):0.10771519319441588691):0.60991078273233967355	((((n3757:0.00000057295881594098	AEPHI:0.00180984532453276506):0.01077602776919450549	(n2998:0.00226464893965744145	(n3011:0.00000057295881594098	(n2987:0.00084779292350948123	n2997:0.00000057295881594098):0.00077457634064487788):0.00105822470147034836):0.00993373069713169611):0.01156106064226944743	((((n3025:0.00172570859575507055	n3222:0.00234459229039827525):0.00106849052865248600	n3024:0.00026051043229098495):0.00000057295881594098	n1666:0.00026082931060997472):0.00026083899771036994	((((n3220:0.00000057295881594098	n08AEP07:0.00208981457449687515):0.00078324846845568880	((n3219:0.00441585809370057415	n1665:0.00026662056722344277):0.00000057295881594098	n2986:0.00215299611180174355):0.00026179617691122852):0.00104484209168841384	n3258:0.00295722163184553802):0.00000057295881594098	(n3026:0.00079514297075943712	n07AEP05:0.00238908384156460898):0.00104713066521060325):0.00000057295881594098):0.00307718655438814952):0.19961047882497820471	(n2988:0.00000057295881594098	(((n07AEP08:0.00817016128636765225	n3004:0.00040635992106848420):0.00116976796880391052	((n2973:0.00053067834788937424	(n2990:0.00027292906068507013	n07AEP06:0.00134313070478782846):0.00026515264960655865):0.00214928482819924833	(MULAG:0.00677138818604417804	n3221:0.00281246556558470071):0.00000057295881594098):0.00161189173226078527):0.00000057295881594098	n2980:0.00394381284123359807):0.00772140594442769033):0.26130929648041023583):0.47212728195178410573):0.28482332766034884619	((CASCA:0.05658297031446252873	CASBE:0.04909040397306482090):0.24160452818235517158	(DRONO:0.00000057295881594098	DRONO2:0.00243427963509067376):0.46649536582777623162):0.28482332766034884619);
((((APTOW:0.02131428529408118180	APTHA:0.02634436787877659711):0.08829196102397404711	(APTMA2:0.00174309660645740661	APTMA:0.00724440954579232913):0.08386620239391359699):0.61744108719674684060	((((n3757:0.00000057295881594098	AEPHI:0.00117307918815468351):0.01212439478888156785	(n2998:0.00175135058396452760	(n3011:0.00000057295881594098	(n2987:0.00202706160511120607	n2997:0.00000057295881594098):0.00026010737204165154):0.00158867256299623097):0.00680078306207858134):0.00705654998615772716	((((n3025:0.00161569170257534343	n3222:0.00374619583017178018):0.00143192442534645988	n3024:0.00000057295881594098):0.00000057295881594098	n1666:0.00257258310961971503):0.00102344266103114004	((((n3220:0.00000057295881594098	n08AEP07:0.00076629228835456236):0.00051095134203167603	((n3219:0.00374242071093822126	n1665:0.00026223445707545563):0.00000057295881594098	n2986:0.00158510439888907579):0.00025784668585691634):0.00051097187474815231	n3258:0.00145712497206211891):0.00000057295881594098	(n3026:0.00077677334754628496	n07AEP05:0.00314146696679828237):0.00102415056274663720):0.00000057295881594098):0.00832648245848018574):0.21453340028753450919	(n2988:0.00116353239020885817	(((n07AEP08:0.01000913204885156386	n3004:0.00040605563330713666):0.00240359796002798456	((n2973:0.00000057295881594098	(n2990:0.00000057295881594098	n07AEP06:0.00180117231305671746):0.00025562294481171828):0.00282061244444842913	(MULAG:0.00939742780674284253	n3221:0.00345931432226103145):0.00000057295881594098):0.00025959402849972773):0.00000057295881594098	n2980:0.00339359420968065153):0.00648807408857008262):0.21980363450319381768):0.44680079516211990143):0.26611654595125361356	((CASCA:0.03948421190354657606	CASBE:0.05526765219498676329):0.28586698894060674769	(DRONO:0.00069816320908751425	DRONO2:0.00060883830397377833):0.47579231745652739161):0.26611654595125361356);
((((APTOW:0.01972377042478863987	APTHA:0.02464216281057237182):0.06247575648497032813	(APTMA2:0.00000057295881594098	APTMA:0.00631184376131993432):0.11045774090406355883):0.67170009574545630482	((((n3757:0.00000057295881594098	AEPHI:0.00060019955914596287):0.01149376262260465992	(n2987:0.00085375523900034739	((n2997:0.00000057295881594098	n3011:0.00000057295881594098):0.00000057295881594098	n2998:0.00323614450484254216):0.00000057295881594098):0.01340339608527090290):0.01363320293109498114	(((n1666:0.00052288110807063642	((((n3220:0.00081233546849896767	n08AEP07:0.00209574350105684983):0.00078096926742117728	((n3219:0.00291884654604148384	n1665:0.00134903506821344547):0.00000057295881594098	n2986:0.00242384963131324219):0.00026268762023298959):0.00052223260416039724	n3258:0.00207522338717075570):0.00000057295881594098	(n3026:0.00106889295734167457	n07AEP05:0.00295610493595981289):0.00077675119674016258):0.00000057295881594098):0.00000057295881594098	n3024:0.00130758333102346620):0.00000057295881594098	(n3025:0.00351806010408464362	n3222:0.00397215860706148175):0.00000057295881594098):0.00266447463000044332):0.24319786811340515786	(n2988:0.00139788458955338881	((MULAG:0.00817529059499865450	n3221:0.00281483999250874920):0.00000057295881594098	((n2980:0.00362508046242656333	(n07AEP08:0.01111541657930135985	n3004:0.00035619070012257297):0.00171190848640097207):0.00032729448797012362	(n2973:0.00052981317273984735	(n2990:0.00027377018458237337	n07AEP06:0.00107459246512015797):0.00053298570300905769):0.00160184696150093386):0.00000057295881594098):0.00765612217859675936):0.22173630066452873488):0.43543892544499213093):0.26856024071071765702	((CASCA:0.04514546719073812137	CASBE:0.04532093160071070520):0.24161362157671339990	(DRONO:0.00000057295881594098	DRONO2:0.00271707452300615996):0.43323527665070438175):0.26856024071071765702);
((((APTOW:0.02100907685579496767	APTHA:0.02747306452571601429):0.05228237953662785709	(APTMA2:0.00012311561975806865	APTMA:0.00791053392565670491):0.13066532564849200893):0.62222335781107718233	((((n3757:0.00000057295881594098	AEPHI:0.00060839363969956430):0.00955819692290298291	(n2998:0.00173578394349645357	((n2997:0.00000057295881594098	n3011:0.00000057295881594098):0.00000057295881594098	n2987:0.00058555815481903348):0.00192809602670514246):0.00891868068398617500):0.01021164844044076744	(((n3222:0.00370396422299909805	((n3024:0.00133131867666585893	n1666:0.00053344443304119979):0.00000057295881594098	(n3026:0.00080675060170937000	n07AEP05:0.00352321890008164317):0.00080062592275357658):0.00000057295881594098):0.00000057295881594098	(n3220:0.00054966164456008066	(n08AEP07:0.00106560774849617920	((n3219:0.00123464310865225874	n1665:0.00054227381732875027):0.00000057295881594098	n2986:0.00072590270510917282):0.00035562019141660621):0.00000057295881594098):0.00133380279072371094):0.00000057295881594098	(n3025:0.00162348862267161541	n3258:0.00276240849268559029):0.00077190996612905793):0.00489344847471210025):0.25046954997065434823	(n2988:0.00000057295881594098	((MULAG:0.00677795665645809352	n3221:0.00459091713452511145):0.00000057295881594098	((n2980:0.00362298229821280673	(n07AEP08:0.01084502245914328693	n3004:0.00000057295881594098):0.00133742873103456458):0.00000057295881594098	(n2973:0.00026477136013214656	(n2990:0.00195489362981813653	n07AEP06:0.00136347422461409289):0.00079412629884659692):0.00133868640211188650):0.00000057295881594098):0.00602716626513604813):0.17758326137345223361):0.43616954953786685190):0.25925048989691651391	((CASCA:0.05033428562234198989	CASBE:0.04957965349767681773):0.29445127785221120176	(DRONO:0.00016147061274741803	DRONO2:0.00251029643195330946):0.39591621427411377576):0.25925048989691651391);
((((APTOW:0.02747370024694486407	APTHA:0.02302695690541647217):0.09592175506087324832	(APTMA2:0.00000057295881594098	APTMA:0.00575458409078829971):0.06933446693251898996):0.64167357532324886815	((((n3757:0.00000057295881594098	AEPHI:0.00206907016205633374):0.01376325417709407459	(n2998:0.00115424748470191636	((n2997:0.00000057295881594098	n3011:0.00000057295881594098):0.00000057295881594098	n2987:0.00084579974877545987):0.00051254688904497057):0.01077262468557868905):0.01283421438990361117	((((n3025:0.00253514080121254332	(n3024:0.00156207962431449080	n1666:0.00078475527323000540):0.00000057295881594098):0.00026102667323259980	(n3026:0.00053076435434188936	n07AEP05:0.00294730702174857574):0.00131066659210847146):0.00000057295881594098	(((n3219:0.00245243400202864144	n1665:0.00135109807025691120):0.00000057295881594098	n2986:0.00134811826005131440):0.00078895830897236818	(n3220:0.00053685119154612193	n08AEP07:0.00104004263431178899):0.00025821892697331928):0.00104240163622129210):0.00000057295881594098	(n3222:0.00389612390163469489	n3258:0.00295615464794445016):0.00000057295881594098):0.00161443869582631860):0.26088485378246117907	(n2988:0.00242864209420963440	(n2980:0.00227102354333492311	((n07AEP08:0.01652407236278471275	n3004:0.00000057295881594098):0.00082066994071851372	((n2973:0.00054146330933826686	(n2990:0.00000057295881594098	n07AEP06:0.00163811180634525775):0.00027206056414624076):0.00133384693916501558	(MULAG:0.00739795749840649330	n3221:0.00690223543937023166):0.00000057295881594098):0.00082005131958531722):0.00000057295881594098):0.00595560119562974031):0.20911845904316592182):0.48238362406024476448):0.28270879035030427318	((CASCA:0.03410431073395096130	CASBE:0.03931025803079351427):0.26117073508870142229	(DRONO:0.00000057295881594098	DRONO2:0.00188341524354809081):0.41031433728575933406):0.28270879035030427318);
((((APTOW:0.02003862698396146474	APTHA:0.02712498630015155315):0.06689455145189518448	(APTMA2:0.00109941286316475465	APTMA:0.00661518519690247348):0.12494985295528611424):0.63642169501020806610	((((n3757:0.00000057295881594098	AEPHI:0.00308261920462927748):0.01002479726079478356	(n2998:0.00086748275598124086	((n2997:0.00000057295881594098	n3011:0.00000057295881594098):0.00000057295881594098	n2987:0.00028718964213237134):0.00080728940387880073):0.01114302342572960278):0.01818090366578438075	((((n1666:0.00000057295881594098	((n3222:0.00422059707937995788	n3025:0.00239963213383814549):0.00000057295881594098	n3024:0.00131501221162964345):0.00000057295881594098):0.00052526534646844727	(n3026:0.00161034194291938076	n07AEP05:0.00295589038796779165):0.00050857374955191816):0.00000057295881594098	(((n3219:0.00531356240260248778	n1665:0.00053776456738711378):0.00000057295881594098	n2986:0.00135662567680599881):0.00026554727181741996	(n3220:0.00027219521536976378	n08AEP07:0.00026303068903572294):0.00026267405924259636):0.00000057295881594098):0.00000057295881594098	n3258:0.00118418460330636799):0.00000057295881594098):0.29676594159129171535	(n2988:0.00273169109930709387	(n2980:0.00475656358447119811	((n07AEP08:0.01182542949311065142	n3004:0.00097403106347312919):0.00189551739613830444	((n2973:0.00025850961233529426	(n2990:0.00134246260018260088	n07AEP06:0.00105179512764752136):0.00025360509749083166):0.00184169149919717070	(MULAG:0.00637415168204662728	n3221:0.00432708570136705172):0.00000057295881594098):0.00077067665378002163):0.00000057295881594098):0.00559309768319352345):0.20046002911150961889):0.41976930752012486803):0.30446470630499139487	((CASCA:0.03696272042305014105	CASBE:0.04749073709321836867):0.25550807129520713978	(DRONO:0.00140796309111705393	DRONO2:0.00077454140211815346):0.52727337799095597148):0.30446470630499139487);
((((n2988:0.00271156901383245346	(n2980:0.00254285404113886076	((n3004:0.00068041321422616626	n07AEP08:0.01493907193108644921):0.00065032688376065039	((n2973:0.00052169671416065779	(n2990:0.00000057295881594098	n07AEP06:0.00079078231438547682):0.00000057295881594098):0.00182992074746408787	(n3221:0.00357644792051729039	MULAG:0.00558401689026545231):0.00000057295881594098):0.00050795133518746999):0.00000057295881594098):0.00535007708137321802):0.19606219069820252088	(((AEPHI:0.00122801103314274527	n3757:0.00000057295881594098):0.01084891503669687708	(n2998:0.00271344174565159042	(n3011:0.00000057295881594098	(n2997:0.00000057295881594098	n2987:0.00115689771024870105):0.00000057295881594098):0.00077643647154348138):0.00966939584540668813):0.00520737149806580271	((n1666:0.00079176864154394458	(n3024:0.00026291908668785272	(n3222:0.00341644085018389309	n3025:0.00243579731009604993):0.00053953040523258239):0.00000057295881594098):0.00105615988795989537	((n3258:0.00303838637207134218	(n3026:0.00106969329778761426	n07AEP05:0.00297074330222990091):0.00078896465551927468):0.00000057295881594098	((n3220:0.00055043597643767111	n08AEP07:0.00185483126707256039):0.00105712024361195238	(n2986:0.00136637076677827499	(n3219:0.00246313994480658370	n1665:0.00081736082845402841):0.00000057295881594098):0.00000057295881594098):0.00079180995847661652):0.00000057295881594098):0.00794690930496481408):0.21810018641159537034):0.47585541036488637756	((APTOW:0.02004346442894922725	APTHA:0.02287409594280955666):0.06121840765493896663	(APTMA2:0.00463026710775210192	APTMA:0.00434476104438170745):0.10084703463107257126):0.60575988025609051046):0.26448650276634644296	((CASCA:0.03433315395730182629	CASBE:0.04118984111924429981):0.28528201433258043584	(DRONO2:0.00207888548430371382	DRONO:0.00123372788322857448):0.43277223494514382995):0.26448650276634644296);
((((n2988:0.00000057295881594098	(n2980:0.00389078975181925656	((n3004:0.00061335390142523911	n07AEP08:0.01259925641837758917):0.00179167134814882389	((n2973:0.00026155106979642174	(n2990:0.00055108129947313274	n07AEP06:0.00133993820383878953):0.00079570240775293257):0.00161858578166981359	(n3221:0.00403884301431113590	MULAG:0.01035302480761797830):0.00000057295881594098):0.00075520632584123205):0.00000057295881594098):0.00766918952088106644):0.22281403859720977367	(((AEPHI:0.00185899476234313511	n3757:0.00000057295881594098):0.01034619134204218388	(n3011:0.00000057295881594098	((n2997:0.00000057295881594098	n2987:0.00145606420581895625):0.00079682536693853449	n2998:0.00383782301438212502):0.00000057295881594098):0.01159146471449510815):0.00976891884546985181	(((((n3220:0.00027237827631243418	n08AEP07:0.00105902676501447106):0.00052918819710697407	(n2986:0.00081939719919091412	(n3219:0.00375810232906242025	n1665:0.00082390750131525409):0.00000057295881594098):0.00053504637691607882):0.00079500896006258796	((n3024:0.00053031108359449786	(n3222:0.00181075630879550344	n1666:0.00000442596998014345):0.00052626778765090714):0.00026465983307713472	(n3026:0.00081392601414540292	n07AEP05:0.00407606601317916494):0.00105670035865508788):0.00000057295881594098):0.00000057295881594098	n3258:0.00029730829023906524):0.00000057295881594098	n3025:0.00142135207902880788):0.00438498269951118503):0.23722779396794987927):0.39496266460551476829	((APTOW:0.02198961540345310828	APTHA:0.02736446454379900042):0.06395642830005661417	(APTMA2:0.00126294706435337370	APTMA:0.00553897406661026884):0.10729276177479052379):0.69664991752605531783):0.30532691863087069173	((CASCA:0.03838321630301319565	CASBE:0.05149958823978642575):0.28735056144407017387	(DRONO2:0.00164295307521085702	DRONO:0.00000057295881594098):0.41741845671676641727):0.30532691863087069173);
((((n2988:0.00000057295881594098	(n2980:0.00428366172829959535	((n3004:0.00111408208436914683	n07AEP08:0.00814567049941590862):0.00163634967575549306	((n2973:0.00000057295881594098	(n2990:0.00054986736626871338	n07AEP06:0.00108499816808646987):0.00053350669778151789):0.00134709831855203991	(n3221:0.00409165157673684401	MULAG:0.01126371178667518076):0.00000057295881594098):0.00074029387367743687):0.00000057295881594098):0.00725639703262018817):0.19338493309114490604	(((AEPHI:0.00183619189173082377	n3757:0.00000057295881594098):0.01358901045843902838	(n2998:0.00202311728324346563	(n3011:0.00000057295881594098	(n2997:0.00000057295881594098	n2987:0.00084965753114689348):0.00051744005621534941):0.00159042311574406222):0.00909623526178330796):0.01348981090319083080	(((n3025:0.00342575298393787498	n3222:0.00366185975340095051):0.00000057295881594098	(n1666:0.00184262387466532134	n3024:0.00131308499350594760):0.00000057295881594098):0.00052432475750817528	((n3258:0.00299418036813118259	(n3026:0.00052817376048674058	n07AEP05:0.00321146246460320833):0.00105328112177888026):0.00000057295881594098	((n3220:0.00108704970300500412	n08AEP07:0.00158069512656830425):0.00052251961677500492	(n2986:0.00242622827203266798	(n3219:0.00241469945239703408	n1665:0.00081729591097633473):0.00000057295881594098):0.00000057295881594098):0.00105001473843361519):0.00000057295881594098):0.00113657725225559092):0.27227930204770839362):0.49207410371270032812	((APTOW:0.02659970896618573180	APTHA:0.02392032521237786799):0.05600049074398922438	(APTMA2:0.00097484113943654201	APTMA:0.00669697231302798877):0.10835356872486973101):0.64182982165982227496):0.27354468622519528820	((CASCA:0.04813042464990312935	CASBE:0.04227926967508763983):0.29988186163590835331	(DRONO2:0.00155226122090093522	DRONO:0.00149043917687706495):0.41937835291126657200):0.27354468622519528820);
((((n2988:0.00000057295881594098	(n2980:0.00159400309646322638	((n3004:0.00061140082997568595	n07AEP08:0.01258680614250813623):0.00176867168912204836	((n2973:0.00000057295881594098	(n2990:0.00109160184797181667	n07AEP06:0.00106174698918720038):0.00051780931454685128):0.00367745727220538179	(n3221:0.00275722761110090827	MULAG:0.00660764461987166287):0.00000057295881594098):0.00156155575756579922):0.00000057295881594098):0.00786257871711275487):0.19155132248800757488	(((AEPHI:0.00380938657522428151	n3757:0.00000057295881594098):0.00947409256544598684	(n2998:0.00205635633215667159	(n3011:0.00000057295881594098	(n2997:0.00000057295881594098	n2987:0.00145847344972612532):0.00000057295881594098):0.00163036325856115850):0.00980059136995564163):0.00507185638659486075	(((n3025:0.00288757302757357412	n3222:0.00215465200264341799):0.00000057295881594098	(n1666:0.00052666154217859064	n3024:0.00000057295881594098):0.00000057295881594098):0.00026321308567520016	((n3258:0.00178981723174898586	(n3026:0.00053487934391757870	n07AEP05:0.00241532549870834921):0.00079088416808297880):0.00000057295881594098	((n3220:0.00000057295881594098	n08AEP07:0.00131751968306468691):0.00000057295881594098	(n2986:0.00246514732356770995	(n3219:0.00281964212183109754	n1665:0.00108352923456064864):0.00000057295881594098):0.00000057295881594098):0.00026305447190890462):0.00000057295881594098):0.00802162392423865986):0.26395386341810728181):0.51195241789042067460	((APTOW:0.01406005055953700629	APTHA:0.03198801800177993038):0.09861550215011989640	(APTMA2:0.00254611735553685091	APTMA:0.00698295125251807269):0.08834619633932548621):0.68669478338982081755):0.27583648181096442897	((CASCA:0.05019313807098663843	CASBE:0.04134268802380515473):0.34265639427173499865	(DRONO2:0.00184097447211049696	DRONO:0.00000057295881594098):0.41407694550101092901):0.27583648181096442897);
((((n2988:0.00176190188239607371	((n3004:0.00000057295881594098	n07AEP08:0.01290507341789136168):0.00320945324372740905	(((n2973:0.00078757796830796389	(n2990:0.00081510937744109656	n07AEP06:0.00053016200151259434):0.00026156453116354386):0.00265634471444403403	(n3221:0.00234786371719943347	MULAG:0.00614351069331245912):0.00000057295881594098):0.00046156423478602550	n2980:0.00321731809825286921):0.00000057295881594098):0.00558502527348354785):0.18138538304836657189	(((AEPHI:0.00061731592347611167	n3757:0.00000057295881594098):0.00965211025354884358	(n2998:0.00266575053780156775	(n3011:0.00000057295881594098	(n2997:0.00000057295881594098	n2987:0.00057619580018128792):0.00026421527923787148):0.00106011912161690187):0.00602090926870734507):0.00721146021518064180	((n1666:0.00053338476492121852	(n3024:0.00026630885415766819	(n3025:0.00392410797710150260	n3222:0.00266848535634684608):0.00042291825433989994):0.00000057295881594098):0.00026656118927810552	((n3258:0.00398491151433473696	(n3026:0.00025880987854059990	n07AEP05:0.00464533551947868186):0.00108093968441646030):0.00000057295881594098	((n3220:0.00055367733897652950	n08AEP07:0.00026532623158656950):0.00080171515561164438	(n2986:0.00247060270208836934	(n3219:0.00125192940115771830	n1665:0.00027261545898257024):0.00000057295881594098):0.00053852122968869388):0.00080061336409183550):0.00000057295881594098):0.00308804609149784717):0.25261224163728612790):0.42587749096842186791	((APTOW:0.02012631409965796522	APTHA:0.02904481929816844082):0.08555606047727619401	(APTMA2:0.00139303422646270408	APTMA:0.00469884430842381316):0.09185664677286263513):0.58410004493353018251):0.30483851472553302742	((CASCA:0.02663912100555285503	CASBE:0.05912420332923789407):0.26021153934537644137	(DRONO2:0.00165615288193232809	DRONO:0.00142917899821956725):0.40280131585514961090):0.30483851472553302742);
((((n2988:0.00210247900317429674	((n3004:0.00000057295881594098	n07AEP08:0.00849404111712828529):0.00263408224253533366	(((n2973:0.00000057295881594098	(n2990:0.00026978278851335437	n07AEP06:0.00104841657765116837):0.00025866426495079587):0.00289413344287093059	(n3221:0.00280690443159132543	MULAG:0.00766364338785100775):0.00000057295881594098):0.00074632596511666556	n2980:0.00324041829944775404):0.00000057295881594098):0.00569538645191720178):0.22362385597930919956	(((AEPHI:0.00179710447858221715	n3757:0.00000057295881594098):0.00817508886599274849	(n2998:0.00347485218746524781	(n3011:0.00000057295881594098	(n2997:0.00000057295881594098	n2987:0.00056075934565838232):0.00025442125120631027):0.00155578172545116356):0.01228586819246889859):0.01792061792279348031	((n1666:0.00102556203121314366	(n3024:0.00153861753975355537	(n3025:0.00047430340438221887	n3222:0.00324428640536627861):0.00000057295881594098):0.00000057295881594098):0.00051158741985052260	((n3258:0.00291066642608915844	(n3026:0.00156612793139813749	n07AEP05:0.00209272518920682569):0.00101804007411979104):0.00000057295881594098	((n3220:0.00000057295881594098	n08AEP07:0.00179545966221830050):0.00025608059854821831	(n2986:0.00341498767266114290	(n3219:0.00276204773890421874	n1665:0.00078561548098757814):0.00000057295881594098):0.00027723822181815967):0.00076877688227590998):0.00000057295881594098):0.00000057295881594098):0.21461309001858466794):0.44829681657859077326	((APTOW:0.02041739284942534552	APTHA:0.02823618191914383652):0.08624857590085240056	(APTMA2:0.00000057295881594098	APTMA:0.00802575662456402744):0.08485236810463760160):0.54572767195849036792):0.32183763098028655980	((CASCA:0.04419871003691534794	CASBE:0.04513564444113182805):0.28832371255199662485	(DRONO2:0.00152510668654297224	DRONO:0.00119420389171902264):0.44099503672745526961):0.32183763098028655980);
((((n2988:0.00092709026947782806	((n3004:0.00066430107783485820	n07AEP08:0.01524884682620080388):0.00257436704895608673	(((n2973:0.00000057295881594098	(n2990:0.00055420716116268295	n07AEP06:0.00054316637343639822):0.00000057295881594098):0.00331333026102800625	(n3221:0.00315922950680016298	MULAG:0.00796897124775994455):0.00000057295881594098):0.00048755953118225420	n2980:0.00563513517439903720):0.00000057295881594098):0.00713246503898276075):0.22390300895972034545	(((AEPHI:0.00184022599032802729	n3757:0.00000057295881594098):0.01039893975867044185	(n2998:0.00145153023524569632	(n3011:0.00000057295881594098	(n2997:0.00000057295881594098	n2987:0.00085809580866413090):0.00026005178882503315):0.00132595570401517837):0.01221520396975355263):0.01142848302176552658	(((n1665:0.00054113033814971268	n3219:0.00203314076521964428):0.00000057295881594098	n2986:0.00127965986320536856):0.00061998104911205082	(((n3024:0.00105484015127046125	n1666:0.00052668971910237096):0.00000057295881594098	((n3258:0.00326096330104742784	(n3025:0.00197511428026643076	n3222:0.00308864908855472015):0.00000057295881594098):0.00000057295881594098	(n3026:0.00133096686348041352	n07AEP05:0.00351595703976204012):0.00105398363197041316):0.00000057295881594098):0.00000057295881594098	(n3220:0.00000057295881594098	n08AEP07:0.00105507775619016167):0.00026337610048197523):0.00000057295881594098):0.00520411062053485925):0.19090630161612670568):0.41270613920337662073	((APTOW:0.02291708001237145395	APTHA:0.02835925988024886810):0.07351260829252106999	(APTMA2:0.00086829305134213325	APTMA:0.00735983194543130340):0.11064048457785248536):0.65702816561470422929):0.30138980017935562694	((CASCA:0.03145290705531826603	CASBE:0.05670650187280060206):0.23261557936984139650	(DRONO2:0.00167140636915078531	DRONO:0.00000057295881594098):0.49541239755747867868):0.30138980017935562694);
((((n2988:0.00093601230496759291	(n2980:0.00226427033106629599	((n3004:0.00118970072689229866	n07AEP08:0.01083472350240166984):0.00151372574526675440	((n2973:0.00000057295881594098	(n2990:0.00000057295881594098	n07AEP06:0.00053906704170799660):0.00053487073524164698):0.00242565623212549200	(n3221:0.00399277508954354494	MULAG:0.00654593569492888626):0.00000057295881594098):0.00186653694501749852):0.00000057295881594098):0.00632037837374913036):0.18000846761351618763	(((AEPHI:0.00268888872677460053	n3757:0.00000057295881594098):0.01168441552366215365	(n3011:0.00000057295881594098	(n2997:0.00000057295881594098	(n2998:0.00319676073513641950	n2987:0.00345068198668426092):0.00000057295881594098):0.00000057295881594098):0.00876996289959925193):0.01542506069327952839	(((n3025:0.00354004260113469169	n3222:0.00274878953589857743):0.00073314628677315725	(n1666:0.00000057295881594098	n3024:0.00025939219976586992):0.00000057295881594098):0.00077862046561385319	((n3258:0.00207617406079972861	(((n2986:0.00240615615792491664	(n3220:0.00000057295881594098	n08AEP07:0.00025884184716911849):0.00077701977220012415):0.00000057295881594098	n1665:0.00079945777407085098):0.00000057295881594098	n3219:0.00447118835084219911):0.00077768203372490809):0.00000057295881594098	(n3026:0.00078559384275350935	n07AEP05:0.00344738484850868080):0.00104203708192562600):0.00000057295881594098):0.00220874672897633300):0.24921070777418605213):0.48346535231371823294	((APTOW:0.01717442008487475580	APTHA:0.02621466287307816501):0.07646109714108764721	(APTMA2:0.00103944675471908787	APTMA:0.00424397672869168598):0.10402153741266682851):0.57410256114210278522):0.27671507325804761690	((CASCA:0.04234655275296757976	CASBE:0.04169209097335641045):0.26786942495108978513	(DRONO2:0.00221910296731759162	DRONO:0.00000057295881594098):0.44218878046135962068):0.27671507325804761690);
((((n2988:0.00115385761790588455	(n2980:0.00194565599549056121	((n3004:0.00000057295881594098	n07AEP08:0.01042016757130356970):0.00265943013719079167	((n2973:0.00026285240772357983	(n2990:0.00000057295881594098	n07AEP06:0.00079899313069613654):0.00052957371700333863):0.00078370643303661460	(n3221:0.00327436699328129523	MULAG:0.00892504974127093093):0.00000057295881594098):0.00160609520759569984):0.00000057295881594098):0.00703152371254360444):0.21268581433440578166	(((AEPHI:0.00183116871942022087	n3757:0.00000057295881594098):0.01147865133869776025	(n2998:0.00117966770770462702	(n2987:0.00057970574704452869	(n3011:0.00000057295881594098	n2997:0.00000057295881594098):0.00000057295881594098):0.00105130480649315815):0.01165164292946448826):0.00840843086342502738	(((n3220:0.00000057295881594098	n08AEP07:0.00156459105352693304):0.00026008417818578449	((n3219:0.00240925763962090414	n1665:0.00081137209162926872):0.00000057295881594098	n2986:0.00208945327774942525):0.00087008107737145894):0.00052158004619265431	(((n1666:0.00052134247918510365	(n3024:0.00078170187847911399	(n3025:0.00145779224508900320	n3222:0.00268551221493875834):0.00036485211702439997):0.00000057295881594098):0.00052133533852829030	(n3026:0.00052722200728543694	n07AEP05:0.00400696254340275875):0.00052172383535753518):0.00000057295881594098	n3258:0.00353718546289087622):0.00000057295881594098):0.00078790273614569209):0.22133628903898164286):0.44496860312521707703	((APTOW:0.01604813314301278826	APTHA:0.02881145334173344091):0.09216384916883631206	(APTMA2:0.00089889005404875241	APTMA:0.00939760511375193307):0.08227767221048204460):0.65370364304005978973):0.27823114018290773242	((CASCA:0.05353808845803233879	CASBE:0.03849167536423661606):0.23976690785907908698	(DRONO2:0.00136245121405387227	DRONO:0.00000057295881594098):0.50780224295519771349):0.27823114018290773242);
((((n2988:0.00000057295881594098	(n2980:0.00294454499283566644	((n3004:0.00000057295881594098	n07AEP08:0.01009135911852404935):0.00159168671229920696	((n2973:0.00026631898088248795	(n2990:0.00055372881737257877	n07AEP06:0.00188433909508229518):0.00000057295881594098):0.00213946473934195419	(n3221:0.00486076265793090097	MULAG:0.00676607814478787876):0.00000057295881594098):0.00108531015088049010):0.00000057295881594098):0.00631297887516032996):0.17827089630443407331	(((AEPHI:0.00211824833828149492	n3757:0.00000057295881594098):0.01412579296014078271	(n2998:0.00273526462124290158	(n2987:0.00147244704936062756	(n3011:0.00000057295881594098	n2997:0.00000057295881594098):0.00000057295881594098):0.00108093794043348794):0.01102013419341931963):0.00681406097327855176	(n3219:0.00343487315702774212	(n1665:0.00111532217470973146	(((n3258:0.00338337225288899528	n2986:0.00054852072270543948):0.00000057295881594098	(n3220:0.00027576325986392454	n08AEP07:0.00133495383848371719):0.00053193246538170403):0.00000057295881594098	((n1666:0.00080055167383025802	(n3024:0.00000057295881594098	(n3025:0.00201777346657871018	n3222:0.00253032888560188272):0.00000057295881594098):0.00000057295881594098):0.00080035292091852541	(n3026:0.00081163034143948425	n07AEP05:0.00272683084206998922):0.00080129062754718974):0.00079842741940277812):0.00000057295881594098):0.00000057295881594098):0.00915434492257193033):0.27347119962490296086):0.54922362177543015971	((APTOW:0.02660129670037367222	APTHA:0.02534649732137363165):0.05898657088172749169	(APTMA2:0.00326800463763887543	APTMA:0.00679974974567828204):0.12686409734059969634):0.66215723873674481315):0.29058031489712465856	((CASCA:0.03706740182802062411	CASBE:0.03721209682537569147):0.33946144188494770111	(DRONO2:0.00184318852172702654	DRONO:0.00030768090372443525):0.39926606740760500758):0.29058031489712465856);
((((APTOW:0.02259349247382995418	APTHA:0.03002031010642431524):0.07832970239274705815	(APTMA:0.00583710398246882825	APTMA2:0.00342042431127802726):0.11314651568966586914):0.63857437381133352883	((n2988:0.00195381062916348460	(((n3221:0.00608444175472491917	((n07AEP08:0.01191845467770882155	MULAG:0.00731780687642694713):0.00000057295881594098	(n2973:0.00025848534665710919	(n2990:0.00054115443066596639	n07AEP06:0.00157893900072598645):0.00025738610073805176):0.00276012372805895748):0.00027900672767844494):0.00000057295881594098	n3004:0.00218617573350609251):0.00000057295881594098	n2980:0.00445867189169358615):0.00797807012811164139):0.21840628536394834924	(((AEPHI:0.00240379962199436213	n3757:0.00000057295881594098):0.01053673810344059325	(n2998:0.00267165322711637992	((n2997:0.00000057295881594098	n2987:0.00057054362670286773):0.00000057295881594098	n3011:0.00000057295881594098):0.00103495110590355360):0.01514155578987769375):0.01026843066451225452	((n1666:0.00104269971016869925	(n3024:0.00208192281331575886	(n3025:0.00431911997364119518	n3222:0.00317232054623979012):0.00051664996225031230):0.00000057295881594098):0.00078036288929135382	(((n3258:0.00178070959429326619	n07AEP05:0.00290938485677981430):0.00000057295881594098	n3026:0.00104430382576968755):0.00000057295881594098	((n08AEP07:0.00078061482111601796	n3220:0.00026890366919349101):0.00078118116127341990	(n2986:0.00286317319992990911	(n3219:0.00205185313971791537	n1665:0.00135282777831027151):0.00000057295881594098):0.00034796623506186061):0.00052053277770750103):0.00000057295881594098):0.00500347310723704870):0.22796845981360777667):0.47992463526357581616):0.28240916421164091732	((CASCA:0.05214220399885267920	CASBE:0.03759980980503850601):0.24358870077159036627	(DRONO2:0.00275949374386903670	DRONO:0.00102951394940652271):0.49985962386695159676):0.28240916421164091732);
((((APTOW:0.02139362489935203032	APTHA:0.02588867514320106200):0.07230532125201859228	(APTMA:0.00962384778178917988	APTMA2:0.00000057295881594098):0.09436673192446266845):0.60225216799880842977	((n2988:0.00168363079030981453	(((n3221:0.00513409262811186703	((n07AEP08:0.01001971999409088585	MULAG:0.00948979868665210911):0.00000057295881594098	(n2973:0.00026255025989666318	(n2990:0.00135475462331445052	n07AEP06:0.00132328398636003528):0.00000057295881594098):0.00066245142675139539):0.00038934486487341130):0.00000057295881594098	n3004:0.00263102853149672737):0.00000057295881594098	n2980:0.00354131883587337692):0.00760818413451553373):0.26813693963751883409	(((AEPHI:0.00184556943137129071	n3757:0.00000057295881594098):0.01247477773500367884	(n3011:0.00000057295881594098	(n2998:0.00492364628418528495	(n2997:0.00000057295881594098	n2987:0.00114201549808983253):0.00025907892743342269):0.00000057295881594098):0.01259228443565407057):0.01200332806271808134	((n1666:0.00026283702867488747	(n3024:0.00052639205492760075	(n3025:0.00223039644483652736	n3222:0.00413214876502184837):0.00054643516462514257):0.00000057295881594098):0.00026283077620530639	((n07AEP05:0.00240513947426757068	n3026:0.00105572153130469200):0.00000057295881594098	(n3258:0.00266746738063272084	((n08AEP07:0.00131956206640124543	n3220:0.00000057295881594098):0.00105443322412199594	(n2986:0.00163618498423602965	(n3219:0.00327416738062273182	n1665:0.00110030054152900352):0.00000057295881594098):0.00000057295881594098):0.00026293369383854919):0.00000057295881594098):0.00000057295881594098):0.00418145492965111502):0.21110459201459039202):0.44227941092921896349):0.28212679422417097364	((CASCA:0.04660776000779714989	CASBE:0.04396074424353945548):0.29672560545808895904	(DRONO2:0.00206733231380790616	DRONO:0.00014099412285405421):0.41121928578881028482):0.28212679422417097364);
((((APTOW:0.01584309087717219316	APTHA:0.02407768124528930631):0.05003492550180049792	(APTMA:0.00939886770497355001	APTMA2:0.00000057295881594098):0.13182824168514412078):0.61245076475805593219	((n2988:0.00000057295881594098	((((MULAG:0.00859015422038387176	n3221:0.00325311022731436918):0.00000057295881594098	(n2973:0.00052717589939539058	(n2990:0.00054236789787302276	n07AEP06:0.00052918974073636667):0.00000057295881594098):0.00184678711483327040):0.00053516567270330267	(n07AEP08:0.01415912742794450153	n3004:0.00049488575211969457):0.00241703191394411487):0.00000057295881594098	n2980:0.00321916287569974039):0.00903616471050841009):0.19773335553339635440	(((AEPHI:0.00122262128810938131	n3757:0.00000057295881594098):0.00666147382598356822	(n2998:0.00117307753913085478	((n2997:0.00000057295881594098	n2987:0.00177962565990206134):0.00000057295881594098	n3011:0.00000057295881594098):0.00136356867854247883):0.00937985080170660596):0.00000057295881594098	((((n3025:0.00097558446127155745	n3222:0.00208937209344051741):0.00066598763020717501	n3024:0.00052889172945978660):0.00000057295881594098	n1666:0.00079366712741576844):0.00052842644106750687	((n07AEP05:0.00107426819194190786	n3026:0.00160069145641196660):0.00052652300311947309	(n3258:0.00212635739465384709	((n08AEP07:0.00237195818006366143	n3220:0.00027243265545963028):0.00026046142357482297	(n2986:0.00080843885081762900	(n3219:0.00257176488831126204	n1665:0.00225720279933204785):0.00000057295881594098):0.00079311286918487371):0.00158742535593939249):0.00000057295881594098):0.00000057295881594098):0.01106657009281021911):0.26313209921689478810):0.46809235289060574514):0.29242973668055505243	((CASCA:0.02946495026161118774	CASBE:0.05698611840944489693):0.27985122462151501566	(DRONO2:0.00164840657804293171	DRONO:0.00021943367906091329):0.40746054719201446614):0.29242973668055505243);
((((APTOW:0.02494816030715192937	APTHA:0.02526243900243501858):0.05386591816235990204	(APTMA:0.00696906856298168918	APTMA2:0.00038385154052077212):0.10612179532195671616):0.49570106049109641244	((n2988:0.00214521959090068241	((((MULAG:0.00870431453175713257	n3221:0.00359888855770657988):0.00000057295881594098	(n2973:0.00000057295881594098	(n2990:0.00055124808146810218	n07AEP06:0.00161473618352434034):0.00052719464428641017):0.00108519299803013121):0.00051061169367070780	(n07AEP08:0.00786405170931325954	n3004:0.00179909514918340967):0.00086308976948040652):0.00000057295881594098	n2980:0.00426368463731113985):0.00604097535156112447):0.21211638239075034096	(((AEPHI:0.00122378343177936160	n3757:0.00000057295881594098):0.00605418222116417201	(n3011:0.00000057295881594098	(n2998:0.00203619795909781940	(n2997:0.00000057295881594098	n2987:0.00115756402336116546):0.00026270966501189844):0.00000057295881594098):0.00988027541393998211):0.01518797270703740356	(((n3222:0.00298795167371030627	n3024:0.00104623212832367267):0.00000057295881594098	n1666:0.00078382308621613276):0.00078471589775769572	((n08AEP07:0.00130469889458008251	(n3220:0.00053626038855278618	(n2986:0.00100226335773114005	(n3219:0.00237635460104285373	n1665:0.00081435805818648888):0.00000057295881594098):0.00032733788760422902):0.00000057295881594098):0.00156962325544587390	((n07AEP05:0.00426447489951776830	n3026:0.00000057295881594098):0.00000057295881594098	(n3025:0.00236486817598032320	n3258:0.00265938560682635544):0.00000057295881594098):0.00052323442041662363):0.00000057295881594098):0.00370751552110897215):0.24907847453133991067):0.48210240866436626650):0.25702297785759675719	((CASCA:0.04233013006506441273	CASBE:0.05311188885830903095):0.31613289912041048213	(DRONO2:0.00135762319936894287	DRONO:0.00025430129281868983):0.40767650986887893350):0.25702297785759675719);
((((APTOW:0.02835770433956208425	APTHA:0.03819334806087496675):0.05755966588011849489	(APTMA:0.00698923384131675679	APTMA2:0.00007518006043799761):0.10784392456368259439):0.53672377191875852986	((n2988:0.00192734721399348335	((n07AEP08:0.01036006988501440504	n3004:0.00000057295881594098):0.00292819945325018894	(n2980:0.00394691028539804860	((MULAG:0.00867802686766447513	n3221:0.00363901284332320647):0.00000057295881594098	(n2973:0.00000057295881594098	(n2990:0.00055434972139941393	n07AEP06:0.00162024157382944655):0.00026222766258213946):0.00217645999534176642):0.00022853031237637610):0.00000057295881594098):0.00631988624825747212):0.20794669771943335990	(((AEPHI:0.00215607955181603556	n3757:0.00000057295881594098):0.01008871256781520252	(n2998:0.00179574835667298737	((n2997:0.00000057295881594098	n2987:0.00088062292497831038):0.00026351417810496726	n3011:0.00000057295881594098):0.00107232033846482678):0.01031650537741895732):0.01364545542192820149	((((n3025:0.00205836726706484134	n3222:0.00404394353888687646):0.00062411407045998555	n3024:0.00026498821374274016):0.00000057295881594098	n1666:0.00053031240641901835):0.00026475788962802707	((n07AEP05:0.00352301635685798491	n3026:0.00081159086329682850):0.00079177578631170638	((n08AEP07:0.00212713140900176951	n3258:0.00300926214547849727):0.00000057295881594098	(n3220:0.00082793804693926298	(n2986:0.00110012714124508920	(n3219:0.00384238591653097939	n1665:0.00000057295881594098):0.00000057295881594098):0.00026888497563938937):0.00000057295881594098):0.00052993178451176521):0.00000057295881594098):0.00119438927832511439):0.21415759926957081416):0.39662167589278879420):0.30427930419909859916	((CASCA:0.04675321917454000609	CASBE:0.03827530826922755092):0.28124714525607041882	(DRONO2:0.00220199588558390742	DRONO:0.00000057295881594098):0.42457106816902301372):0.30427930419909859916);
((((APTOW:0.01503302250512745901	APTHA:0.02778966800744562052):0.06294587757971631392	(APTMA:0.00639275082794140467	APTMA2:0.00343510078868043602):0.11519236985476842550):0.64103004519959971841	((n2988:0.00000057295881594098	(((n3221:0.00321088760415154167	(n2973:0.00000057295881594098	(n2990:0.00083716455938778961	n07AEP06:0.00135228876798375568):0.00026150954495035870):0.00122336199205998089):0.00033918753480729840	(MULAG:0.00755010195412845163	n2980:0.00331678702405248556):0.00000057295881594098):0.00000057295881594098	(n07AEP08:0.01347109654729381802	n3004:0.00080026577041596386):0.00244526186706127630):0.00831217643660280524):0.20254915516149291088	(((AEPHI:0.00213353477559766755	n3757:0.00000057295881594098):0.01211122785005614572	(n2998:0.00264592276652493011	((n2997:0.00000057295881594098	n2987:0.00233433248182673839):0.00000057295881594098	n3011:0.00000057295881594098):0.00135081888993284741):0.01152950308913260578):0.00877125913110492379	((((n3025:0.00195546875966798230	n3222:0.00231552597498141128):0.00073641051428672384	n3024:0.00157365913588798862):0.00000057295881594098	n1666:0.00000057295881594098):0.00026194129992695368	(((n07AEP05:0.00187564944263701088	n3026:0.00106720411556969681):0.00051556476416670196	((n08AEP07:0.00104372003310723043	n3220:0.00053916305753803364):0.00052128502165194968	(n2986:0.00129077448907404316	(n3219:0.00332573737290201574	n1665:0.00026571329163806352):0.00000057295881594098):0.00031194373404279607):0.00209956352958429095):0.00000057295881594098	n3258:0.00206088808508174751):0.00000057295881594098):0.00750662152921318434):0.23637405909745978771):0.42875978168347911312):0.28693100243510510916	((CASCA:0.03963580532852225419	CASBE:0.05015962126300898410):0.20770130028287922541	(DRONO2:0.00191793723220045069	DRONO:0.00135245143906960290):0.48659082765235039947):0.28693100243510510916);
((((APTOW:0.02325205724316881106	APTHA:0.02681432842437414185):0.07687612244711798659	(APTMA:0.00505475568987854684	APTMA2:0.00131284720670955314):0.09027289528969589805):0.62658862452658947717	((n2988:0.00000057295881594098	((((MULAG:0.01587724276539679430	n3221:0.00473377414312755370):0.00000057295881594098	(n2973:0.00051159626336628300	(n2990:0.00079919767910488081	n07AEP06:0.00104527132304946843):0.00077406939706141104):0.00204587840071416074):0.00152456474842916842	n2980:0.00215672484202580114):0.00000057295881594098	(n07AEP08:0.01163805910827983570	n3004:0.00288554182842174411):0.00000057295881594098):0.00833107164072282094):0.22302278515768678147	(((AEPHI:0.00120499123006183448	n3757:0.00000057295881594098):0.01084388755790716141	(n3011:0.00000057295881594098	(n2998:0.00207722185976274903	(n2997:0.00000057295881594098	n2987:0.00143422000993646869):0.00026148732483951767):0.00000057295881594098):0.01423931992271443465):0.01157589650358215733	((((n3025:0.00343081770493671584	n3222:0.00239913231585297182):0.00000057295881594098	n3024:0.00077986984872001786):0.00000057295881594098	n1666:0.00130447994324688196):0.00025996942723038944	(((n08AEP07:0.00156681763904341050	n3220:0.00054445811664338793):0.00052033896892568889	(n2986:0.00053578313500507739	(n3219:0.00319394381025625692	n1665:0.00052946307384332716):0.00001162985015962902):0.00026285054216014232):0.00025998595370812486	(n3258:0.00380320433993556074	(n07AEP05:0.00374687776430293433	n3026:0.00105549728268683517):0.00157249220583174248):0.00000057295881594098):0.00000057295881594098):0.00000057295881594098):0.21721355915969650652):0.41406460353470314617):0.29845172148010629121	((CASCA:0.03478211795320995670	CASBE:0.05339149554471332715):0.29696244699716606297	(DRONO2:0.00086050838441499621	DRONO:0.00103192983643370919):0.44470917328875270158):0.29845172148010629121);
((((APTOW:0.01937418456733406430	APTHA:0.03133709196215111320):0.07485352425881348915	(APTMA:0.00870154007689314009	APTMA2:0.00161508789972771819):0.08975993638880636061):0.54305938402370157458	((n2988:0.00077471709908192394	(((MULAG:0.00664452962048510745	(n2980:0.00184378288990147041	n3221:0.00164565358184678404):0.00096701012016898362):0.00000057295881594098	(n2973:0.00052401675483468616	(n2990:0.00082120556723451780	n07AEP06:0.00132445805775889503):0.00025797266351011542):0.00158040370716126051):0.00024545663873154700	(n07AEP08:0.00898325629080469826	n3004:0.00064681473647197596):0.00066630090788927698):0.00573498512781643165):0.23722088401350302500	(((AEPHI:0.00218480192286140589	n3757:0.00000057295881594098):0.01086833555492779969	(n2998:0.00149502462412500663	((n2997:0.00000057295881594098	n2987:0.00059141266846677860):0.00026812050904941672	n3011:0.00000057295881594098):0.00054278045825916453):0.01103563510438566007):0.00819509310743102813	((((n3025:0.00219302284791588007	n3222:0.00146895143037594844):0.00057133227307882672	n3024:0.00026951342364158593):0.00000057295881594098	n1666:0.00026933320131983327):0.00080926953087134866	((n07AEP05:0.00277638314196799020	n3026:0.00192509191697390748):0.00134516877374639952	((((n08AEP07:0.00216945313878470856	n3220:0.00027891047041796473):0.00053883572072812018	(n2986:0.00195602852130436714	n1665:0.00055741613975582858):0.00000057295881594098):0.00000057295881594098	n3219:0.00204781804019430478):0.00000057295881594098	n3258:0.00214131477198033606):0.00026880954825100206):0.00000057295881594098):0.00226853382511111017):0.19319276219847428266):0.44673102641742151730):0.34800583025800579939	((CASCA:0.04045623646321105937	CASBE:0.05280306441850462357):0.31558028241801389102	(DRONO2:0.00277116908962379491	DRONO:0.00000057295881594098):0.45704285669620769994):0.34800583025800579939);
((((APTOW:0.02037581419187805415	APTHA:0.02574304482735949653):0.05384152141012187032	(APTMA:0.00517393898391750248	APTMA2:0.00445697963457949205):0.11195422700070198352):0.65907534981766102700	((n2988:0.00097555919193652362	((n07AEP08:0.01219096275054314116	n3004:0.00036578527984907337):0.00180229742298974936	(((MULAG:0.00888480721834122855	n3221:0.00328946497520800482):0.00000057295881594098	n2980:0.00360157617317232370):0.00000057295881594098	(n2973:0.00000057295881594098	(n2990:0.00054882241345846779	n07AEP06:0.00053277680575877101):0.00026215771304640881):0.00158458370841711672):0.00020741798739667259):0.00507691300244138624):0.21963971055704781254	(((AEPHI:0.00121879520112998241	n3757:0.00000057295881594098):0.01143786020578282416	(n2998:0.00233078018420560190	((n2997:0.00000057295881594098	n2987:0.00086364157672326285):0.00052234863000165735	n3011:0.00000057295881594098):0.00214576994285121427):0.00953842914334422295):0.00708883939934969089	((((n3025:0.00399411610980403634	n3222:0.00343084552730943708):0.00000057295881594098	n3024:0.00079296610789741202):0.00000057295881594098	n1666:0.00026439276319478830):0.00052858700823185786	((n07AEP05:0.00516988711225029821	n3026:0.00053607779524700110):0.00106082703658717998	(((n08AEP07:0.00132664866004242711	n3220:0.00000057295881594098):0.00079639002496588527	(n2986:0.00137756114636576827	(n3219:0.00285604145302639041	n1665:0.00036467146522223617):0.00045443645695767755):0.00080478156734479958):0.00052869406085816369	n3258:0.00243047236301623939):0.00000057295881594098):0.00000057295881594098):0.00879173286897045984):0.25829357884014852997):0.49738698627614802428):0.23948704757516539599	((CASCA:0.04087648635360417032	CASBE:0.04621525363954018251):0.25350909502503088389	(DRONO2:0.00190111218712325693	DRONO:0.00033369214022090223):0.46824749221744194072):0.23948704757516539599);
((((APTOW:0.01740119649226727627	APTHA:0.02678330355285617539):0.05109289857520320222	(APTMA:0.00801002499164114000	APTMA2:0.00173474692991218470):0.11884084691310387027):0.57069550687126602284	((n2988:0.00000057295881594098	((n07AEP08:0.01071526390239183925	n3004:0.00226113678155548479):0.00128226557260363778	(n2980:0.00365008575323150187	((n2973:0.00000057295881594098	(n2990:0.00000057295881594098	n07AEP06:0.00053588524651905002):0.00026628637286020356):0.00297255528218356383	(MULAG:0.00816570462052869026	n3221:0.00478178617432044751):0.00000057295881594098):0.00044707505832335831):0.00000057295881594098):0.00945908563401318819):0.22872754714436802082	(n3025:0.00325374867674746871	(n3222:0.00269791100104743590	(n3024:0.00051223584037291881	(n1666:0.00051240849195641994	(((n07AEP05:0.00262434080378849731	n3026:0.00131179758338356386):0.00049507326754247489	(((n08AEP07:0.00128306306560335725	n3220:0.00026734473942600023):0.00025589989474303750	(n2986:0.00286006658273843528	(n3219:0.00199428297838050378	n1665:0.00019092340975521428):0.00007123112512026619):0.00083752731533470607):0.00001351723283001847	n3258:0.00116071855406413987):0.00024245618314397565):0.00000057295881594098	((AEPHI:0.00119685790815526015	n3757:0.00000057295881594098):0.00731129234157536223	(n2998:0.00085420106885555338	((n2997:0.00000057295881594098	n2987:0.00224517304566901679):0.00000057295881594098	n3011:0.00000057295881594098):0.00077898833769100145):0.01245776872129356408):0.01829384603594080491):0.00025584072961006027):0.00000057295881594098):0.00094503085617885830):0.00000057295881594098):0.26390022736533619296):0.50804712062848977894):0.26333671159407795459	((CASCA:0.04058499001846802706	CASBE:0.05583831717964072433):0.36939100517598577600	(DRONO2:0.00194454533877649557	DRONO:0.00023260679719669210):0.41527355354667211396):0.26333671159407795459);
((((n2988:0.00250011995874901624	((n07AEP08:0.01256656305041217898	n3004:0.00054090107971075632):0.00263072129842255656	(((n3221:0.00367741907755143394	MULAG:0.00803250542107172665):0.00000057295881594098	(n2973:0.00052886143930177653	(n07AEP06:0.00214350563412634126	n2990:0.00055774103011547180):0.00025982535521954718):0.00157411943827778919):0.00080880224983920809	n2980:0.00416636337607663096):0.00000057295881594098):0.00289154848789744583):0.20371633515645870549	(((AEPHI:0.00242313128608803762	n3757:0.00000057295881594098):0.00909913583501520754	(n2998:0.00085710999660816665	(n3011:0.00000057295881594098	(n2987:0.00204782663877485114	n2997:0.00000057295881594098):0.00000057295881594098):0.00108272391344204797):0.00922929335837955299):0.01483448124148722437	(n3258:0.00236462202044042087	(((((n3026:0.00079746784103175178	n07AEP05:0.00429779591069964773):0.00078202511318360474	n3024:0.00157389385450780006):0.00000057295881594098	n1666:0.00052309230419138916):0.00000057295881594098	(n3025:0.00271067596607403810	n3222:0.00272940973579993869):0.00072457325716643068):0.00000057295881594098	((n08AEP07:0.00104835839351898530	n3220:0.00027109868112017111):0.00104837344174991227	(n2986:0.00134512380508259189	(n3219:0.00245807318765902099	n1665:0.00162549538872241279):0.00000057295881594098):0.00000057295881594098):0.00026126824494292818):0.00000057295881594098):0.00219705140572560957):0.25588959860653431866):0.43463217120232050528	((APTMA:0.00962875592945415526	APTMA2:0.00063786380716611012):0.08947355287865169093	(APTHA:0.03310810379365870110	APTOW:0.02267183665616831836):0.08550329679694616825):0.67930979472514596562):0.25479016865052717122	((CASCA:0.05368670949096612105	CASBE:0.03431870532809021268):0.22540101746459698107	(DRONO2:0.00162851959451965002	DRONO:0.00000057295881594098):0.43093026759467129017):0.25479016865052717122);
((((n2988:0.00307055558833134370	((n07AEP08:0.01127078330874809603	n3004:0.00000057295881594098):0.00158947353901330675	(((n3221:0.00432950075156717570	MULAG:0.00783974599638892662):0.00000057295881594098	(n2973:0.00000057295881594098	(n07AEP06:0.00187895743298870164	n2990:0.00110034488386413407):0.00025305966475767407):0.00105829939893679111):0.00079192761812148813	n2980:0.00422439593906667570):0.00000057295881594098):0.00771275002592682838):0.16118210689546094705	(((AEPHI:0.00278551053550959342	n3757:0.00000057295881594098):0.00907435342670075140	(n2998:0.00147546358287403245	(n3011:0.00000057295881594098	(n2987:0.00203044503883149669	n2997:0.00000057295881594098):0.00105064854663015125):0.00160126181436034596):0.01251598452395590727):0.01010058805310388823	(((n3024:0.00052491542626161784	n1666:0.00026218777133157737):0.00000057295881594098	(n3025:0.00099882249455014206	n3222:0.00212631463847265520):0.00000057295881594098):0.00131361541130631905	((n3258:0.00332947814410092420	(n3026:0.00106364503475157553	n07AEP05:0.00296276721045019486):0.00131831460372876979):0.00000057295881594098	((n08AEP07:0.00157718081502335856	n3220:0.00027216810080550407):0.00131343887714539592	(n2986:0.00270449537216330962	(n3219:0.00289724356426945742	n1665:0.00247734666577006804):0.00000057295881594098):0.00000057295881594098):0.00105050536739413071):0.00000057295881594098):0.00647799464328009320):0.26890249216220618589):0.45360835687726541732	((APTMA:0.00410359152043882850	APTMA2:0.00524925636952195719):0.07708229956055032139	(APTHA:0.02526087915350056987	APTOW:0.01869364713859523672):0.08955873117628770919):0.59979119481257980873):0.25012098658445081067	((CASCA:0.03525667509715208620	CASBE:0.06095246975359266267):0.30714551632446618346	(DRONO2:0.00161246749066266135	DRONO:0.00000057295881594098):0.41186250120593126400):0.25012098658445081067);
((((n2988:0.00000057295881594098	(n2980:0.00385619158838515106	((n07AEP08:0.00957373262123910156	n3004:0.00000057295881594098):0.00340369418880161331	((n3221:0.00477696985317701845	MULAG:0.00851424848308165311):0.00000057295881594098	(n2973:0.00026124267153072585	(n07AEP06:0.00158647671497257167	n2990:0.00081744537474316248):0.00000057295881594098):0.00236433976874000961):0.00078585651703949404):0.00000057295881594098):0.00758104133247109423):0.21682844854895200193	(((AEPHI:0.00121675087032968284	n3757:0.00000057295881594098):0.00810851834221008524	(n2998:0.00314657552721864199	(n3011:0.00000057295881594098	(n2987:0.00170512510339417239	n2997:0.00000057295881594098):0.00025804307604995557):0.00210746742044309529):0.01187800434640755298):0.00881834552857279318	((n3025:0.00000057295881594098	n3222:0.00121092294729972295):0.00116119445785396822	(((n3258:0.00208202145054647934	(n3026:0.00079359691046611226	n07AEP05:0.00186753094448983254):0.00131131214438348696):0.00000057295881594098	((n08AEP07:0.00052120587135312817	n3220:0.00027102740336323216):0.00157230918063002898	(n2986:0.00189235211121204080	(n3219:0.00469268846243705087	n1665:0.00026685414873444307):0.00000057295881594098):0.00026209758978552666):0.00130781355666008338):0.00000057295881594098	(n3024:0.00078225616137140100	n1666:0.00052133169012217283):0.00000057295881594098):0.00000057295881594098):0.00590164006286912537):0.23746902203635247841):0.47325047803141401248	((APTMA:0.00648980341165138978	APTMA2:0.00142107288118655016):0.10921176687186484600	(APTHA:0.02224331602604357611	APTOW:0.02250755310781505508):0.06206299197734282957):0.62554882874995887398):0.30438888682126630236	((CASCA:0.04124426163505665738	CASBE:0.04323914693011646215):0.25617216505084289269	(DRONO2:0.00247076234254246189	DRONO:0.00052232442291159833):0.43217122780497796430):0.30438888682126630236);
((((n2988:0.00177604558846385574	(n2980:0.00224732703407305853	((n07AEP08:0.01015594752402470408	n3004:0.00111453230235401628):0.00181291918526493390	((n3221:0.00405702121036488009	MULAG:0.00483302763307719065):0.00000057295881594098	(n2973:0.00052890415127884748	(n07AEP06:0.00160007529264952013	n2990:0.00000057295881594098):0.00026538839840737027):0.00106530219687810015):0.00106054346438749238):0.00000057295881594098):0.00649029282472861433):0.21240487890938875015	(((AEPHI:0.00307900899388210622	n3757:0.00000057295881594098):0.00917434370649981672	(n2987:0.00057796950552197260	(n2997:0.00000057295881594098	(n2998:0.00175628215109006783	n3011:0.00000057295881594098):0.00025909930475726320):0.00000057295881594098):0.01270144243007023666):0.00899521606831883355	(((n3026:0.00106766700353118208	n07AEP05:0.00453396853700804500):0.00103415420010667756	(((n08AEP07:0.00183349487082656425	n3220:0.00108734630907829344):0.00078204438402887388	(n2986:0.00108080340779865419	(n3219:0.00159195067468849774	n1665:0.00103015140693272209):0.00006328571469029859):0.00026333379796595642):0.00104392241813635526	n3258:0.00207942471644322188):0.00000057295881594098):0.00000057295881594098	(((n3025:0.00377954410012474283	n3222:0.00318954243067354594):0.00073889865315902858	n3024:0.00182523302716246097):0.00000057295881594098	n1666:0.00000057295881594098):0.00052055321110919511):0.00809961700433288294):0.20594602209888138167):0.48940365564863597125	((APTMA:0.00278980197130609215	APTMA2:0.00383078788313922234):0.11689740790686156680	(APTHA:0.02689060454575216072	APTOW:0.01586755117253620118):0.06497189013350831988):0.64714790303661695603):0.25907703604741438852	((CASCA:0.03595831426429796362	CASBE:0.04843568535187561808):0.32691137824558302860	(DRONO2:0.00061305134168263356	DRONO:0.00100704377508291560):0.44517287348202078112):0.25907703604741438852);
((((n2988:0.00186154858389123525	(n2980:0.00353263922689451291	((n07AEP08:0.01039888152018092829	n3004:0.00038701410536937927):0.00226507652396499073	((n3221:0.00404251409019734404	MULAG:0.00722015650203107831):0.00000057295881594098	(n2973:0.00026113699043410352	(n07AEP06:0.00053197959621316914	n2990:0.00082088453498644449):0.00052905491258030250):0.00211286783368473717):0.00103862653662669465):0.00000057295881594098):0.00407477296468215875):0.23728818275553117956	(((AEPHI:0.00246230688494287857	n3757:0.00000057295881594098):0.01094699291098778435	(n2998:0.00335887433741093684	(n3011:0.00000057295881594098	(n2987:0.00148162417334719789	n2997:0.00000057295881594098):0.00053281520494964619):0.00134621583346104042):0.01132674429995400057):0.00644248425063613690	((((n08AEP07:0.00106820748986150753	n3220:0.00027483728466805416):0.00026618680089795762	(n2986:0.00165143716552303122	(n3219:0.00344016432126699944	n1665:0.00000057295881594098):0.00000057295881594098):0.00000057295881594098):0.00106836936846978463	(n3258:0.00367897856671012312	(n3026:0.00163373171846288817	n07AEP05:0.00329315632697482676):0.00078829630997240556):0.00000057295881594098):0.00000057295881594098	(((n3025:0.00295941777407065761	n3222:0.00378370854223270860):0.00090242909967895189	n3024:0.00079999483264052028):0.00000057295881594098	n1666:0.00080123725296860472):0.00133654932333709064):0.00964000335239036284):0.22212645773756511947):0.40596669575919219763	((APTMA:0.00577522386916445255	APTMA2:0.00388127600865782957):0.07158935685220813028	(APTHA:0.03182002357901582423	APTOW:0.02320375534634323833):0.07783240621000551973):0.59895548436109935508):0.29999509516754324645	((CASCA:0.04986919848088180313	CASBE:0.04104892350312835947):0.23559886495075077484	(DRONO2:0.00297304852296292627	DRONO:0.00000057295881594098):0.46916171899042435900):0.29999509516754324645);
((((n2988:0.00293964829294907819	(n2980:0.00330822890116555480	((n07AEP08:0.00956313892097353929	n3004:0.00000057295881594098):0.00271860505682773330	((n3221:0.00452985711275923682	MULAG:0.00668157138318380660):0.00000057295881594098	(n07AEP06:0.00160686407557111442	(n2990:0.00082464047520044265	n2973:0.00052930555425773063):0.00000057295881594098):0.00076959856747067074):0.00129715138595518195):0.00000057295881594098):0.00573379268889805203):0.24327877508447456889	(((AEPHI:0.00125235568487150990	n3757:0.00000057295881594098):0.00874863136112608020	(n2998:0.00206382986940785744	(n2987:0.00144746131304827191	(n2997:0.00000057295881594098	n3011:0.00000057295881594098):0.00000057295881594098):0.00160112868993741628):0.01017614989667986816):0.00738549380223887508	(((n08AEP07:0.00078235506258993799	(n3220:0.00026967746485693041	(n2986:0.00271550829726138277	(n3219:0.00421190009995447978	n1665:0.00053601888958583542):0.00000057295881594098):0.00026432978377267453):0.00000057295881594098):0.00052121949502905536	(n3026:0.00052990181689229073	n07AEP05:0.00267455238983429697):0.00105218216429305922):0.00000057295881594098	((n3025:0.00145136672329519451	(n3258:0.00453313893862733724	n3222:0.00244624500555251081):0.00000057295881594098):0.00000057295881594098	(n3024:0.00026146621998833074	n1666:0.00104878905486349098):0.00000057295881594098):0.00078574417402959011):0.00678746595756575186):0.17514653855206294142):0.48727638432860836959	((APTMA:0.00345586950017623884	APTMA2:0.00323554125072166802):0.09486887682677257183	(APTHA:0.02830848559230007833	APTOW:0.02024667010950555526):0.07307885245258735618):0.68041180796762745775):0.27166675194910205882	((CASCA:0.03783888418478199150	CASBE:0.05708653705450890403):0.31342358629593419783	(DRONO2:0.00110633184081543562	DRONO:0.00000057295881594098):0.35712489874031017045):0.27166675194910205882);
((((n2988:0.00186821267891077152	(n2980:0.00383919218260040870	((n07AEP08:0.00948041135595964653	n3004:0.00000057295881594098):0.00264762989531036434	((n3221:0.00555277443899696108	MULAG:0.00777934268591775127):0.00000057295881594098	(n2973:0.00000057295881594098	(n07AEP06:0.00214168951727240417	n2990:0.00082526913792849025):0.00025509447024974266):0.00078659774702000737):0.00053733610576037010):0.00000057295881594098):0.00487286605501274089):0.20584642631679436753	(((AEPHI:0.00189859758087265805	n3757:0.00000057295881594098):0.00881430157784410598	(n2998:0.00209343914217401030	((n2987:0.00057891457914565855	n2997:0.00000057295881594098):0.00053124563084201422	n3011:0.00000057295881594098):0.00106987216842277218):0.01548420591945078376):0.01152824054849498417	((((n2986:0.00195743771851664876	(n3219:0.00253340684564803530	n1665:0.00056224024871502805):0.00000057295881594098):0.00000057295881594098	(n08AEP07:0.00108426403086344021	n3220:0.00027994449737548202):0.00027004213482132778):0.00135685851807915581	(n3258:0.00184749173750647401	(n3026:0.00110754668389047035	n07AEP05:0.00501346153296272461):0.00108260130242939499):0.00000057295881594098):0.00000057295881594098	(n1666:0.00054259655256380754	((n3025:0.00251088824982404965	n3222:0.00314019428980279874):0.00000057295881594098	n3024:0.00000057295881594098):0.00000057295881594098):0.00027108502767432991):0.00299140116022500154):0.22813069603099869753):0.43256434667979659636	((APTMA:0.00979249681436661530	APTMA2:0.00015290696264168394):0.09880091930771285613	(APTHA:0.02630155527818933692	APTOW:0.02247343759401404170):0.07787439174146140730):0.59413128833403050510):0.33755428536321324673	((CASCA:0.02676290932133528963	CASBE:0.05918977330585321189):0.26031369454848929390	(DRONO2:0.00265958839876676359	DRONO:0.00000057295881594098):0.46675399653489352270):0.33755428536321324673);
((((n2988:0.00123253246322200150	((n07AEP08:0.01070334942478892715	n3004:0.00033377985918612186):0.00129794191814139965	((n2980:0.00221847905970645092	(n3221:0.00356422303762974268	MULAG:0.01047837842313797257):0.00000057295881594098):0.00000057295881594098	(n07AEP06:0.00158101013681104913	(n2990:0.00053752716325872131	n2973:0.00026182429925355512):0.00000057295881594098):0.00236687793237058252):0.00046448705367823582):0.00890687075643451127):0.20669065525169719177	(((AEPHI:0.00183279297323662429	n3757:0.00000057295881594098):0.01193835432410948229	(n2998:0.00198777136471549321	((n2987:0.00113872387878347645	n2997:0.00000057295881594098):0.00025856678701312633	n3011:0.00000057295881594098):0.00159681533594905516):0.01204324131381696340):0.00974934002781167701	((((n2986:0.00188527279513030221	(n3219:0.00362585408647015826	n1665:0.00026909923158752641):0.00000057295881594098):0.00000057295881594098	(n08AEP07:0.00183268165305630767	n3220:0.00054378703308767193):0.00025900136859092115):0.00026066038847410793	((n3026:0.00079078007490192216	n07AEP05:0.00238734595605654548):0.00025701804258280661	(n1666:0.00052131307274176685	((n3025:0.00504979328456061759	n3222:0.00333585254136410572):0.00000057295881594098	n3024:0.00052134926034439811):0.00000057295881594098):0.00130502107956374661):0.00000057295881594098):0.00000057295881594098	n3258:0.00323715457096554471):0.00612421832812311273):0.26251557466491626247):0.44643746082868546177	((APTMA:0.00553176990524450150	APTMA2:0.00369553658450328618):0.09550118049341463355	(APTHA:0.02645270396360651505	APTOW:0.01828923547826969212):0.07142159377289139521):0.69680309025330677830):0.27228934054332665227	((CASCA:0.03071530995727392993	CASBE:0.04943404623232263567):0.29263270956810105705	(DRONO2:0.00135230372592972845	DRONO:0.00113025303674587252):0.45953063289872292385):0.27228934054332665227);
((((n2988:0.00264934748475111320	(((n07AEP08:0.01038205599872005051	n3004:0.00000057295881594098):0.00290006091133075119	((n3221:0.00475822535781151527	MULAG:0.00641484488804147830):0.00000057295881594098	(n2973:0.00026160575669547222	(n07AEP06:0.00080194064759138818	n2990:0.00027539115426164636):0.00053261017190639091):0.00265390823924787321):0.00000057295881594098):0.00000057295881594098	n2980:0.00392535923923719148):0.00692219593039546457):0.18629013438556310533	(((AEPHI:0.00122837270243438055	n3757:0.00000057295881594098):0.01047430115786253911	(n2998:0.00144593865845090786	((n2987:0.00260429436381191164	n2997:0.00000057295881594098):0.00026264937236581266	n3011:0.00000057295881594098):0.00134455528905744865):0.01120820807324577825):0.00922883754871125020	((n1666:0.00161320549557817782	((n3025:0.00101433951314812095	n3222:0.00464767420744048587):0.00000057295881594098	n3024:0.00080496711389309718):0.00000057295881594098):0.00026769346350632458	(((n2986:0.00182424585301745935	(n3219:0.00335153637295767257	n1665:0.00027299497440939354):0.00000057295881594098):0.00089799030798868055	(n08AEP07:0.00133968660528290418	n3220:0.00027667000794766772):0.00134025122824556263):0.00053574268258909242	(n3258:0.00305490286155606257	(n3026:0.00109998166800275737	n07AEP05:0.00579968923318358899):0.00133463565841634817):0.00000057295881594098):0.00000057295881594098):0.00749255324265803244):0.26516521607701121210):0.46305294508242228479	((APTMA:0.00567664249142763293	APTMA2:0.00039847563121399250):0.09278496087081558596	(APTHA:0.02399093407659393454	APTOW:0.02351689329813843460):0.08736023326461857252):0.61120288006267742276):0.27202819330819916210	((CASCA:0.03502675450168955124	CASBE:0.05995997080841433680):0.29157941066901266192	(DRONO2:0.00162094603615784783	DRONO:0.00050663464552500362):0.43663523589682728954):0.27202819330819916210);
((((n2988:0.00000057295881594098	(((n07AEP08:0.01156211637211735331	n3004:0.00000057295881594098):0.00078164473305599141	((n3221:0.00398116326216234502	MULAG:0.00768452732133381722):0.00000057295881594098	(n2973:0.00052091346571788474	(n07AEP06:0.00131319935755259162	n2990:0.00054119744011643027):0.00000057295881594098):0.00156524229093193447):0.00077895490498822075):0.00000057295881594098	n2980:0.00414077303627793155):0.00697808258114366014):0.21124123804843900065	(((AEPHI:0.00305781297562350909	n3757:0.00000057295881594098):0.00869918025797269956	(n3011:0.00000057295881594098	(n2998:0.00418281499149833827	(n2987:0.00173155644196910105	n2997:0.00000057295881594098):0.00026241132943751301):0.00000057295881594098):0.01252575594692359288):0.01082115987967118519	((n1666:0.00105258868186884104	((n3025:0.00172391963722092379	n3222:0.00352010228184732824):0.00055811273850944212	n3024:0.00000057295881594098):0.00000057295881594098):0.00131635745973400844	(((n08AEP07:0.00158389776108403490	n3220:0.00027272775860692213):0.00131769130406329880	(n1665:0.00055149995670289280	(n2986:0.00217454496673698087	n3219:0.00040710997710184768):0.00000057295881594098):0.00000057295881594098):0.00052577521963904721	(n3258:0.00360952194015650525	(n3026:0.00106233067738244072	n07AEP05:0.00267598856120769427):0.00052301713312305042):0.00000057295881594098):0.00000057295881594098):0.00000057295881594098):0.23293121409576150738):0.38752794596896911195	((APTMA:0.00336386286204312006	APTMA2:0.00331823623680015372):0.06303609789150833864	(APTHA:0.02709890426041379474	APTOW:0.02061887604254243958):0.10012598165082364776):0.64161039845220102507):0.33453827829004290084	((CASCA:0.02834314517385203708	CASBE:0.06045946091722349119):0.27439830423856237385	(DRONO2:0.00144430890683308545	DRONO:0.00077098063119567721):0.42378959018459966268):0.33453827829004290084);
((((((AEPHI:0.00149933133608389619	n3757:0.00000057295881594098):0.00906447501894792028	(n2998:0.00146576301464400099	((n2997:0.00000057295881594098	n2987:0.00143274979370910851):0.00026112542674830804	n3011:0.00000057295881594098):0.00078613290581420136):0.01355431067601817197):0.00842153831922681784	((n1666:0.00079295373694613269	(n3024:0.00079065962777485812	(n3222:0.00231965034054375848	n3025:0.00143730981583583238):0.00070826727181379592):0.00000057295881594098):0.00026357837414116628	((n07AEP05:0.00270063420604603824	n3026:0.00080629345499224259):0.00078831902704850254	(((n3219:0.00286129427425733506	n1665:0.00027103203330584532):0.00000057295881594098	n2986:0.00081737642159434947):0.00000057295881594098	((n3258:0.00208595833238625714	n08AEP07:0.00211792626061944704):0.00000057295881594098	n3220:0.00027197153984924194):0.00000057295881594098):0.00000057295881594098):0.00000057295881594098):0.00987539748110524175):0.17996478965266660133	(n2988:0.00000057295881594098	((n3221:0.00430827668751250243	MULAG:0.00905590499913737877):0.00000057295881594098	((n2973:0.00052030094787280034	(n2990:0.00053905845809603347	n07AEP06:0.00079032416467665189):0.00052119291208555234):0.00078398644303391931	((n3004:0.00062993057623649234	n07AEP08:0.01574422386955913813):0.00306049395624972617	n2980:0.00189555870706931053):0.00000057295881594098):0.00000057295881594098):0.00952593986645234279):0.24856624227003540351):0.40052988143322448833	((APTMA:0.00517860933984110646	APTMA2:0.00034728331904880955):0.11417035952095366813	(APTOW:0.01625570746345284673	APTHA:0.02832764114767888711):0.06991028806702290210):0.63927167678778629156):0.23611878144363554477	((CASCA:0.04211110103393936321	CASBE:0.04728383802692723292):0.29721185518316123320	(DRONO2:0.00151786249350273090	DRONO:0.00088832602707519673):0.44025681197636551412):0.23611878144363554477);
((((((AEPHI:0.00216831327335452071	n3757:0.00000057295881594098):0.00976182761326384318	(n2998:0.00264706282342443925	((n2997:0.00000057295881594098	n2987:0.00144787495082887314):0.00026039626354776622	n3011:0.00000057295881594098):0.00158366689844969101):0.00959302796432894879):0.00679313737948722580	(((n3258:0.00145892770045902504	n08AEP07:0.00186057222463099263):0.00000057295881594098	(n3220:0.00136419130064332800	((n3219:0.00451715173427879452	n1665:0.00101491987477712181):0.00009516222508005570	n2986:0.00173467493541022981):0.00067821543530089540):0.00002776609784897219):0.00076205167347269149	((n1666:0.00052282768079206521	(n3024:0.00026077996727318602	(n3222:0.00425113686038721891	n3025:0.00346911178995449286):0.00000057295881594098):0.00000057295881594098):0.00078478265675121866	(n07AEP05:0.00347692114365583419	n3026:0.00052670081792303644):0.00078633702512454580):0.00000057295881594098):0.00505320184443101839):0.21690869888705049950	(n2988:0.00000057295881594098	(((n3004:0.00000057295881594098	n07AEP08:0.00955567959136597277):0.00183921475647853155	n2980:0.00326839078860495210):0.00000057295881594098	((n3221:0.00314513852033099055	MULAG:0.00724505824519642780):0.00000057295881594098	(n2973:0.00026505373190750337	(n2990:0.00000057295881594098	n07AEP06:0.00240846095843801023):0.00026643058122261589):0.00106192874952002478):0.00080781494890584833):0.00899892829318369586):0.17256696596147336198):0.39714060086063102117	((APTMA:0.00753436475631820250	APTMA2:0.00000057295881594098):0.10555631152850826482	(APTOW:0.01739973809721319029	APTHA:0.03449563623675842156):0.07818679279397747206):0.65752215105160594089):0.30683185924981615234	((CASCA:0.03793732898712406237	CASBE:0.05183339095772161037):0.30272677312916618231	(DRONO2:0.00075412040189408122	DRONO:0.00059620136595423423):0.38116432701132241245):0.30683185924981615234);
((((((AEPHI:0.00241461823832050601	n3757:0.00000057295881594098):0.01180813511353195205	(n2998:0.00115797662976031314	((n2997:0.00000057295881594098	n2987:0.00113532485119703284):0.00077640032716063507	n3011:0.00000057295881594098):0.00077970688087613909):0.00914853651635704965):0.00000057295881594098	((n3222:0.00412993948958932482	n3025:0.00252829807117713797):0.00084383889825506275	((((n07AEP05:0.00418987603842351734	n3026:0.00000057295881594098):0.00051391765828534119	(((n08AEP07:0.00153547326073601078	n3220:0.00026300018376165774):0.00025456207716885324	((n3219:0.00276923727331211851	n1665:0.00108229933603675669):0.00000057295881594098	n2986:0.00131887402800134499):0.00051718452406728237):0.00153957894340988059	n3258:0.00174029267220820972):0.00000057295881594098):0.00000057295881594098	n1666:0.00102882445086211220):0.00000057295881594098	n3024:0.00128049127144924733):0.00000057295881594098):0.01268515028710007035):0.23698032820703787693	(n2988:0.00000057295881594098	(n2980:0.00346846977734942621	(((n3221:0.00278364267387083307	MULAG:0.00759928666861987671):0.00000057295881594098	(n2973:0.00000057295881594098	(n2990:0.00026343848431703484	n07AEP06:0.00180749164012701806):0.00000057295881594098):0.00233909950563556453):0.00152641750058623584	(n3004:0.00032795904214318739	n07AEP08:0.00912701581242649981):0.00225005512312728131):0.00000057295881594098):0.00774909621733667169):0.21376576255593038312):0.40457647472518909471	((APTMA:0.00511525478672049134	APTMA2:0.00207246159970301711):0.10427437578298401344	(APTOW:0.02560226942607443656	APTHA:0.02068238493885555737):0.06645206527378318129):0.56385811602217894567):0.34375085351196077443	((CASCA:0.03550092259021998126	CASBE:0.04806516298434743151):0.27507456740361108105	(DRONO2:0.00119500718272008049	DRONO:0.00019066773847612378):0.45405503389796397773):0.34375085351196077443);
((((((AEPHI:0.00125034748543467961	n3757:0.00000057295881594098):0.00925484691322975978	(n2998:0.00367175088056730711	((n2997:0.00000057295881594098	n2987:0.00087882340656718100):0.00053411048805886846	n3011:0.00000057295881594098):0.00106932884635540203):0.00906272088706491612):0.00485899172154408403	((((n08AEP07:0.00214785821381252399	n3220:0.00000057295881594098):0.00026747333039993425	((n3219:0.00332688300233969494	n1665:0.00027396965938316444):0.00000057295881594098	n2986:0.00220380399318332275):0.00000057295881594098):0.00026766116801150015	(((n1666:0.00053688523655046842	n3024:0.00107233309443392592):0.00000057295881594098	(n3222:0.00405689061870283512	n3025:0.00240331263637023462):0.00098403353264499369):0.00026789848614338296	(n07AEP05:0.00246825928024464389	n3026:0.00081683138900716726):0.00080262183016338400):0.00000057295881594098):0.00000057295881594098	n3258:0.00272315763269177866):0.00969332537921038448):0.26684724043291646600	(n2988:0.00139228230509497717	(n2980:0.00259251396958501109	(((n3221:0.00402737590833464418	MULAG:0.00671820680124578067):0.00000057295881594098	(n2973:0.00026417237749422080	(n2990:0.00054548454859592482	n07AEP06:0.00106495945498798249):0.00000057295881594098):0.00212277161325470079):0.00000057295881594098	(n3004:0.00000057295881594098	n07AEP08:0.01229942158016580911):0.00239000073502358473):0.00000057295881594098):0.00737616789573579054):0.21378851388085509666):0.47148040919045902664	((APTMA:0.00529855266158901078	APTMA2:0.00264712739098401295):0.11397391014603089343	(APTOW:0.02024639305727764238	APTHA:0.02907828387831075390):0.06614015998289579645):0.67125425994727583312):0.32646074169450278735	((CASCA:0.04979827257404123575	CASBE:0.03780997625505939236):0.24511915334186351600	(DRONO2:0.00032870117808856135	DRONO:0.00049439794386492344):0.42714033770510323462):0.32646074169450278735);
((((((AEPHI:0.00152134794635589874	n3757:0.00000057295881594098):0.01156382413093069890	(n2998:0.00298791629083104129	((n2997:0.00000057295881594098	n2987:0.00146155413597644007):0.00078439609273744026	n3011:0.00000057295881594098):0.00050582109145666640):0.01546939595789252261):0.01030269895679011664	((((n08AEP07:0.00051863587040128364	n3220:0.00081246686142927836):0.00078029478021825898	((n3219:0.00291457219710740531	n1665:0.00139251583929015017):0.00000057295881594098	n2986:0.00350567719908878540):0.00000057295881594098):0.00077942735852652321	(((n1666:0.00077941944315332908	n3024:0.00051912523387493748):0.00000057295881594098	(n3222:0.00310314006824587672	n3025:0.00240919561801973244):0.00108794975977292356):0.00103935086166709453	(n07AEP05:0.00185956858233735957	n3026:0.00105693958214636021):0.00077527485968284634):0.00000057295881594098):0.00000057295881594098	n3258:0.00331484723466762008):0.00254868893095146470):0.23595334629496730883	(n2988:0.00120304192660028540	(n2980:0.00350037155698335002	(((n3221:0.00479805710704509902	MULAG:0.00765485170881196383):0.00000057295881594098	(n2973:0.00025830727025091794	(n2990:0.00027134341180573671	n07AEP06:0.00209378543915903544):0.00025693499561451661):0.00104397625824325150):0.00078311539557346800	(n3004:0.00034789262153571768	n07AEP08:0.01240773947478081285):0.00171198954209956676):0.00000057295881594098):0.00551818519575659160):0.23710005401113964929):0.42931036572245945271	((APTMA:0.00585675145883299275	APTMA2:0.00185500771623795294):0.10941558897858036370	(APTOW:0.02013416082214816369	APTHA:0.02755187451410935282):0.06467476178953920907):0.58305057971400264805):0.34690080250490085145	((CASCA:0.05619412985250876735	CASBE:0.03985099398694667144):0.28204425281103556733	(DRONO2:0.00108865697758454578	DRONO:0.00000057295881594098):0.42881289164745345355):0.34690080250490085145);
((((((AEPHI:0.00181020160437706337	n3757:0.00000057295881594098):0.00979347285185185740	(n2998:0.00208746107845747065	((n2997:0.00000057295881594098	n2987:0.00114892311666834734):0.00026277466815116348	n3011:0.00000057295881594098):0.00052595866293685763):0.01279277690864325835):0.00732187849398636438	(((n1666:0.00026148617330149908	n3024:0.00078472447897597237):0.00000057295881594098	(n3222:0.00230064646086117425	n3025:0.00066905963096782265):0.00116211479342134263):0.00026146056889486989	((n3258:0.00236125228862905196	(n07AEP05:0.00344831473236738295	n3026:0.00078715683342855079):0.00000057295881594098):0.00000057295881594098	((n08AEP07:0.00104629943081849708	n3220:0.00053864527102260044):0.00078464864141346378	((n3219:0.00244967384991677268	n1665:0.00053937936128864710):0.00000057295881594098	n2986:0.00210552047475838760):0.00058468218987420175):0.00131051668628551720):0.00000057295881594098):0.00741026805503575137):0.26265310509891404145	(n2988:0.00000057295881594098	((n3221:0.00581321307177640537	MULAG:0.00976892965148866248):0.00000057295881594098	(((n3004:0.00136406944820574756	n07AEP08:0.01406457891654876689):0.00129768074752013157	n2980:0.00335925333911234712):0.00000057295881594098	(n2973:0.00026449880696298943	(n2990:0.00109437168602338698	n07AEP06:0.00187215095276759740):0.00000057295881594098):0.00373733485438111548):0.00000057295881594098):0.00821512737172517063):0.19065564050460159784):0.47191887776410512689	((APTMA:0.00778717958316823503	APTMA2:0.00000057295881594098):0.11547782260666006326	(APTOW:0.02358170344300607874	APTHA:0.02775388651728217040):0.06726119214750420072):0.61299931793891770937):0.28664425714238178644	((CASCA:0.06186377728599803949	CASBE:0.03509341959831963065):0.26821381979252795213	(DRONO2:0.00075776397385366096	DRONO:0.00114974476726432831):0.43420421706584011456):0.28664425714238178644);
((((((AEPHI:0.00091486601678302112	n3757:0.00000057295881594098):0.00862795210255751406	(n2987:0.00179109361011363030	(n3011:0.00000057295881594098	(n2998:0.00363623030318321492	n2997:0.00000057295881594098):0.00000057295881594098):0.00000057295881594098):0.01249952192305978267):0.01078126386963115975	((((n08AEP07:0.00104760443580899018	n3220:0.00053956209535182750):0.00078543725233754945	((n3219:0.00283923338176877722	n1665:0.00054343322579714971):0.00000057295881594098	n2986:0.00348873987244755412):0.00084740859475677358):0.00104920801169486517	(((n1666:0.00157633857633042679	n3024:0.00078645400998515465):0.00000057295881594098	(n3222:0.00173680340869549420	n3025:0.00193401168432563741):0.00067047287525394688):0.00026193041791675460	(n07AEP05:0.00185860281777166765	n3026:0.00000057295881594098):0.00052462815748218947):0.00000057295881594098):0.00000057295881594098	n3258:0.00392620483872599228):0.00110116689559590971):0.22982533312150324467	(n2988:0.00083387650541959766	(((n3004:0.00034183882246308799	n07AEP08:0.01180449299392013519):0.00233521985449973261	n2980:0.00480790946878602733):0.00000057295881594098	((n2973:0.00052321027320168748	(n2990:0.00081203460563538429	n07AEP06:0.00131686821833980339):0.00000057295881594098):0.00234584317975262014	(n3221:0.00276817459912485301	MULAG:0.00796236159370762239):0.00000057295881594098):0.00100530101937653543):0.00904225725747172596):0.20308733019143179743):0.48388168744082860062	((APTMA:0.00660211712952015525	APTMA2:0.00250534490866088358):0.10465259026188149238	(APTOW:0.02300894264218391813	APTHA:0.02831190272620334389):0.06563722356598819530):0.63248093026152363283):0.28362400921175406898	((CASCA:0.03685679973634835294	CASBE:0.04433697294148199880):0.27462626756526181682	(DRONO2:0.00082108276908883678	DRONO:0.00000057295881594098):0.38053686506181594318):0.28362400921175406898);
((((n08AEP07:0.00000057295881594098	(n3220:0.00000057295881594098	(((n3219:0.00617972236767207715	n1665:0.00113886833459977467):0.00000057295881594098	n2986:0.00138430003923228711):0.00000057295881594098	(n3258:0.00150378825459606671	((n07AEP05:0.00329603771069257416	n3026:0.00027549227811430682):0.00026494814463656058	(((AEPHI:0.00125513679738808418	n3757:0.00000057295881594098):0.01079825342998498409	(n2998:0.00117159879176471590	(n3011:0.00000057295881594098	(n2997:0.00000057295881594098	n2987:0.00175657520621264680):0.00026659532466254756):0.00109529325928500580):0.01089291749117527255):0.01607911442234757904	((n1666:0.00026899887102474647	n3024:0.00080921866276944827):0.00000057295881594098	(n3222:0.00050206010000464576	n3025:0.00383868333307974116):0.00107821629644888942):0.00053822833132495822):0.00000057295881594098):0.00000057295881594098):0.00080841477018722566):0.00026903508230434882):0.00216094378650312675):0.20194024184069592209	(n2988:0.00240078698573913119	(n2980:0.00363809116182384337	(((n2973:0.00000057295881594098	(n2990:0.00057032147903533943	n07AEP06:0.00276871637921053369):0.00026448053568975665):0.00250392219012819097	(n3221:0.00610773729630778844	MULAG:0.00835557001802446006):0.00000057295881594098):0.00023016419632371639	(n3004:0.00068618745415587631	n07AEP08:0.00587732427019441259):0.00203594885748557960):0.00000057295881594098):0.00660946266242126365):0.22489324099047375283):0.44643851467580009107	((APTMA:0.00432000390066614951	APTMA2:0.00372345790278782876):0.07065106474372466472	(APTOW:0.01561741053651857780	APTHA:0.04142699651348792644):0.10085636434219126534):0.59740979008796590843):0.33161644514043758791	((CASCA:0.06151788115921097422	CASBE:0.03141277397459936449):0.26261034409660116706	(DRONO2:0.00131292046723598902	DRONO:0.00034145546448754061):0.56102875475305924446):0.33161644514043758791);
((((n3025:0.00167467236098184391	(((((n08AEP07:0.00182897157806006247	(n3220:0.00026925164953850011	((n3219:0.00287924732650636202	n1665:0.00048306551430800159):0.00005454759713984253	n2986:0.00135164487448220555):0.00026266267029253500):0.00000057295881594098):0.00052116043434926771	(n3258:0.00206082482508896389	(n07AEP05:0.00318897395877922691	n3026:0.00106070017132456557):0.00051112709309228171):0.00000057295881594098):0.00000057295881594098	((AEPHI:0.00243324495094782416	n3757:0.00000057295881594098):0.00895751426496335136	(n3011:0.00000057295881594098	((n2997:0.00000057295881594098	n2987:0.00229054733678968510):0.00051895810721622096	n2998:0.00263299036333515925):0.00000057295881594098):0.01208945548875006021):0.01383792363491149861):0.00026028057047749190	(n1666:0.00078310033315097600	n3024:0.00052137943294670224):0.00000057295881594098):0.00159981804546929828	n3222:0.00366622416549186115):0.00000057295881594098):0.26639373956821849054	(n2988:0.00000057295881594098	(n2980:0.00227966468750403183	(((n2973:0.00000057295881594098	(n2990:0.00027473257483684254	n07AEP06:0.00080806058634939784):0.00000057295881594098):0.00238925504899675182	(n3221:0.00409665328284671264	MULAG:0.00944847951179675176):0.00000057295881594098):0.00160937530516577863	(n3004:0.00000057295881594098	n07AEP08:0.01165995421638472973):0.00187078369148543228):0.00000057295881594098):0.00830433029812478567):0.16872169908372988689):0.33849400967251525030	((APTMA:0.00601322196245847405	APTMA2:0.00004898737706781279):0.09369414633619115029	(APTOW:0.01811589608721874203	APTHA:0.03527557173617946323):0.08214009771409726268):0.63737505992774923236):0.35617244583658602686	((CASCA:0.03278641760458476245	CASBE:0.05282684134114403601):0.22125236537753820154	(DRONO2:0.00055631555669787371	DRONO:0.00080159442902072854):0.55288094057807468662):0.35617244583658602686);
((((((((n3025:0.00000057295881594098	n3222:0.00098628784615046412):0.00228853730956409592	(((n2986:0.00217614441467801770	(n3220:0.00000057295881594098	n08AEP07:0.00131952085591894859):0.00079005235740263913):0.00000057295881594098	(n3219:0.00323854849093473379	n1665:0.00081488934826832603):0.00000057295881594098):0.00052594452015280947	(n3258:0.00208195356188930862	(n07AEP05:0.00376394892848206384	n3026:0.00079628419997321872):0.00078824720034696239):0.00000057295881594098):0.00000057295881594098):0.00000057295881594098	n1666:0.00052648065548873931):0.00000057295881594098	n3024:0.00210625995463045680):0.00701326048693799546	((AEPHI:0.00272976097291139199	n3757:0.00000057295881594098):0.01009390211700275132	(n2998:0.00204417465240039602	(n3011:0.00000057295881594098	(n2997:0.00000057295881594098	n2987:0.00229701731132817477):0.00052015291849307420):0.00131369710918086070):0.00840624720049073029):0.01029982996682065992):0.20230206973809741755	(n2988:0.00310037528019658105	(((n2973:0.00000057295881594098	(n2990:0.00027866410368893648	n07AEP06:0.00295938060015862609):0.00026074908393524852):0.00239209366763303141	(n2980:0.00462824349370007711	(n3221:0.00278207040863699510	MULAG:0.00887806922940618214):0.00000057295881594098):0.00000057295881594098):0.00000057295881594098	(n3004:0.00000057295881594098	n07AEP08:0.01191489103340419818):0.00212562046202311849):0.00534885693901748175):0.24875006876627517305):0.44741217465192745228	((APTOW:0.02012965825290832789	APTHA:0.02659056540499007970):0.08531504141981131883	(APTMA:0.00544796538401572539	APTMA2:0.00160070824695984206):0.07812053198270967058):0.56174631244434969357):0.25845078065592214100	((CASCA:0.04765757171133871289	CASBE:0.04097542281283707288):0.25487697445451656941	(DRONO2:0.00146345207422322941	DRONO:0.00063876815367158008):0.46029933428151165176):0.25845078065592214100);
((((APTOW:0.01487393801891475839	APTHA:0.02432086719049732573):0.08660694352904252380	(APTMA:0.00764706497913354016	APTMA2:0.00125175427114329217):0.06997496741913637741):0.60019011614707207247	((((((n08AEP07:0.00131421838466634243	n3220:0.00054349757753727483):0.00052445055907488804	(n2986:0.00161139067561258701	(n1665:0.00165538264441939475	n3219:0.00319520772198819301):0.00000057295881594098):0.00053065325619387651):0.00078888382742365692	((n1666:0.00131863380293934570	(n3024:0.00026286212649985138	(n3222:0.00241797659176397253	n3025:0.00376121560446269869):0.00191259484225527322):0.00000057295881594098):0.00078918794432373477	(n07AEP05:0.00321877887060258421	n3026:0.00080121940059879138):0.00078561103339057088):0.00000057295881594098):0.00000057295881594098	n3258:0.00244805494987938681):0.00883915069572491739	((n2998:0.00116618024217922259	(n3011:0.00000057295881594098	(n2987:0.00057271123314384565	n2997:0.00000057295881594098):0.00000057295881594098):0.00132584604458182943):0.01096467612988325652	(AEPHI:0.00091657005850295673	n3757:0.00000057295881594098):0.00975585406203172655):0.00570032963891466907):0.27187929916823699861	(n2988:0.00088362006895292020	(((n07AEP08:0.01050422078645847634	n3004:0.00000057295881594098):0.00213661889789541629	((n2973:0.00000057295881594098	(n2990:0.00027260190994078166	n07AEP06:0.00105961405432287515):0.00131272343177842119):0.00261698044897930564	(n3221:0.00350629855348435571	MULAG:0.01008690782131296815):0.00000057295881594098):0.00126697087657903730):0.00000057295881594098	n2980:0.00476390228615572019):0.00693154260164385080):0.14647615396100036045):0.53042963054492309194):0.29874653368084591598	((DRONO2:0.00132782952872372386	DRONO:0.00000057295881594098):0.41811927986480162955	(CASCA:0.03330199595244549143	CASBE:0.05471322070644326491):0.36593900025941727971):0.29874653368084591598);
((((APTOW:0.01779539991276397545	APTHA:0.02938652107989405196):0.06061985914285925037	(APTMA:0.00667934801135647901	APTMA2:0.00105715694410352416):0.09819882924850076300):0.61990911916812985183	((((n2998:0.00206634540933810489	(n3011:0.00000057295881594098	(n2987:0.00262451379484299240	n2997:0.00000057295881594098):0.00026399400713521465):0.00242610387495740621):0.01130038693840276602	(AEPHI:0.00122690489006074604	n3757:0.00000057295881594098):0.00963257403078328009):0.01207644458392057724	(((n1666:0.00105958680849424763	(n3025:0.00294385597550003101	n3222:0.00153258889277541510):0.00000057295881594098):0.00000057295881594098	n3024:0.00052876024337030034):0.00052853259180872384	((n08AEP07:0.00105417242315154151	((n2986:0.00188838191111377510	(n1665:0.00109391110079273650	n3219:0.00495732575530161233):0.00000057295881594098):0.00000057295881594098	n3220:0.00027170824362840652):0.00000057295881594098):0.00079211790365155610	(n3258:0.00271925560317343162	(n07AEP05:0.00459811665631626280	n3026:0.00000057295881594098):0.00052945136715772947):0.00000057295881594098):0.00000057295881594098):0.00000057295881594098):0.26157118336457141350	(n2988:0.00126069028248503262	((((n07AEP06:0.00133967278547589492	n2990:0.00110333994590561604):0.00000057295881594098	n2973:0.00000057295881594098):0.00159239429971473894	(n3221:0.00709772300932529424	MULAG:0.00698248531334044482):0.00000057295881594098):0.00080913295062929116	(n2980:0.00387048395448811190	(n07AEP08:0.01156518363392037424	n3004:0.00035918164651714551):0.00176235456387482318):0.00000057295881594098):0.00582788579125250155):0.21103453988433945598):0.41013635315127416892):0.31669647612122114877	((CASCA:0.03526426386731817270	CASBE:0.04515937904863657343):0.35588954658176913393	(DRONO2:0.00023082743109200410	DRONO:0.00110524161001521550):0.33655208874798736574):0.31669647612122114877);
((((APTOW:0.02211812158336090572	APTHA:0.02372795564574300617):0.08413722329139874945	(APTMA:0.00529927078118501253	APTMA2:0.00166152549406030706):0.08437859502383500410):0.61053928269888901870	((((n3011:0.00000057295881594098	((n2987:0.00206195766846163772	n2997:0.00000057295881594098):0.00026848506717584952	n2998:0.00272990504809262659):0.00000057295881594098):0.01109016974214157257	(AEPHI:0.00030443066014840199	n3757:0.00000057295881594098):0.00997622522577622066):0.01620528372035236198	((((n2986:0.00109740045075780619	(n1665:0.00076896764689940640	n3219:0.00287379035439596460):0.00005914203663345100):0.00107366807203542044	(n3220:0.00000057295881594098	n08AEP07:0.00186676828288620642):0.00053199409893329671):0.00026627542006133967	((n07AEP05:0.00243193907193498069	n3026:0.00080742097222956377):0.00053109532039457305	((n1666:0.00000057295881594098	(n3025:0.00080166685203636294	n3222:0.00299739284343647190):0.00049566835290247298):0.00000057295881594098	n3024:0.00106407287296079989):0.00053229912972154456):0.00000057295881594098):0.00000057295881594098	n3258:0.00209990816213678159):0.00000057295881594098):0.20125873651266718012	(n2988:0.00122223215740756589	(n2980:0.00300551043437609182	((n07AEP08:0.00878192835034546752	n3004:0.00054437096754601821):0.00214709808131423882	(((n07AEP06:0.00161763235474927979	n2990:0.00082653066101223054):0.00026113188363773542	n2973:0.00026530181859651741):0.00214221631344090318	(n3221:0.00460641061728097548	MULAG:0.00679973468121163830):0.00000057295881594098):0.00079562888446148489):0.00000057295881594098):0.00767800293538426892):0.22883736879674229647):0.45279423994773021489):0.28957858077872639102	((CASCA:0.04472270707647580529	CASBE:0.03596082440568945660):0.29605173560397390897	(DRONO2:0.00188667807032571067	DRONO:0.00000057295881594098):0.49186225652250331608):0.28957858077872639102);
((((APTOW:0.02369377379567379552	APTHA:0.03008272543170277188):0.05662788137418581919	(APTMA:0.00756992574176619352	APTMA2:0.00115582116755191117):0.11285285359805470595):0.76076003995601115815	(((((n2998:0.00270290087582882727	(n3011:0.00000057295881594098	n2997:0.00000057295881594098):0.00000057295881594098):0.00000057295881594098	n2987:0.00146258930217362708):0.01108353892570721790	(AEPHI:0.00154605433645085616	n3757:0.00000057295881594098):0.01095311091864894192):0.00646317583052303992	(((n2986:0.00192236175644362804	(n1665:0.00055166857439566466	n3219:0.00498762547511271640):0.00000057295881594098):0.00000057295881594098	(n3220:0.00000057295881594098	n08AEP07:0.00079840334944639689):0.00106429317281882090):0.00213727169078462790	((n3258:0.00238990068712998565	(n07AEP05:0.00382911355957545876	n3026:0.00054308761986384812):0.00106988043381660140):0.00000057295881594098	((n1666:0.00080185066486532675	(n3025:0.00249760880824170198	n3222:0.00276021614860739485):0.00088472865078417209):0.00000057295881594098	n3024:0.00133616632867106276):0.00026669588456582516):0.00000057295881594098):0.01152639164969891140):0.25322651106636134832	(n2988:0.00000057295881594098	(n2980:0.00361459625113083388	((n07AEP08:0.01052231742673607334	n3004:0.00076591263341876286):0.00110850396404221850	((n07AEP06:0.00080851149482824645	(n2990:0.00055442127874364550	n2973:0.00053584182239281217):0.00000057295881594098):0.00134375498242234482	(n3221:0.00407840320730738174	MULAG:0.00872032949136969382):0.00000057295881594098):0.00053023578670556451):0.00000057295881594098):0.00820639132302598134):0.18534508272403307783):0.45593897090516299908):0.30724479484480915481	((CASCA:0.04276444691880012389	CASBE:0.04681902729223614418):0.29201978500660419336	(DRONO2:0.00196755234342285094	DRONO:0.00022282970944659518):0.47608390710895287512):0.30724479484480915481);
((((APTOW:0.01804154397362211018	APTHA:0.04098828097435144868):0.05045459036756302224	(APTMA:0.00699968111941303046	APTMA2:0.00010053947464986423):0.14424902629773733720):0.60814681256216251981	(((((n2997:0.00000057295881594098	(n2987:0.00141694302379903212	n2998:0.00292265956058672394):0.00000057295881594098):0.00000057295881594098	n3011:0.00000057295881594098):0.01280453453476871652	(AEPHI:0.00237962369555175636	n3757:0.00000057295881594098):0.00844168920202173836):0.00633579977594097427	(((n07AEP05:0.00238367184509765068	n3026:0.00026200948823587182):0.00025945167331824633	((((n3220:0.00000057295881594098	n08AEP07:0.00078000277390550816):0.00025983448160764636	n2986:0.00186614873218331678):0.00000057295881594098	n1665:0.00080165164879339413):0.00026008787729413913	(n3219:0.00163040751005274608	n3258:0.00000057295881594098):0.00170439622596107987):0.00000057295881594098):0.00000057295881594098	((n3025:0.00000057295881594098	n3222:0.00450382892992192470):0.00081410060085736723	(n3024:0.00052053530821861169	n1666:0.00078122612619106605):0.00000057295881594098):0.00104174956765810912):0.00871815077646289488):0.23428602255067221272	(n2988:0.00129109564640045044	(n2980:0.00316070378869151352	((n07AEP08:0.01226906864467688582	n3004:0.00077004503256819133):0.00186300850502860074	((n2973:0.00000057295881594098	(n07AEP06:0.00078810378181550899	n2990:0.00080737235760715005):0.00025629705765118938):0.00289319368973242359	(n3221:0.00234068668538773813	MULAG:0.01117185436609667917):0.00000057295881594098):0.00096875451260173412):0.00000057295881594098):0.00924944755019401106):0.21362977897252841131):0.42629251215295660415):0.30840055915794101216	((CASCA:0.03891311130029338761	CASBE:0.04317428401241838604):0.24560739453765806362	(DRONO2:0.00135406568851632100	DRONO:0.00000057295881594098):0.47799778382314772607):0.30840055915794101216);
((((APTOW:0.01565867968137327898	APTHA:0.02885996160822456788):0.07674792538111124829	(APTMA:0.00880074925061378327	APTMA2:0.00000057295881594098):0.09201058818806945316):0.62107029170987082534	((((((n2997:0.00000057295881594098	n2987:0.00141567481339746485):0.00077552529970374186	n3011:0.00000057295881594098):0.00103390141336933100	n2998:0.00204185650728970491):0.01267105537574690632	(AEPHI:0.00152843158964042353	n3757:0.00000057295881594098):0.01050806307036257319):0.01100213396455095895	(((n07AEP05:0.00402783634676480689	n3026:0.00053299631538291595):0.00025813686212183406	((((n3220:0.00000057295881594098	n2986:0.00162459080626554215):0.00000057295881594098	(n3219:0.00325102986334484170	n1665:0.00081789143517898807):0.00000057295881594098):0.00000057295881594098	n08AEP07:0.00158002291686320140):0.00000057295881594098	n3258:0.00089675643950934403):0.00026190545742067940):0.00000057295881594098	(n1666:0.00131490011969731145	((n3025:0.00468343980554450454	n3222:0.00202251005628103532):0.00045190785044189316	n3024:0.00157926177439999637):0.00000057295881594098):0.00052529033957876569):0.00922502778448332401):0.25684591263616723955	(n2988:0.00129988313655719887	(n2980:0.00524190942092713375	(n3004:0.00211592326191605267	((n07AEP08:0.01519209887009160577	(n2973:0.00026473066138811270	(n07AEP06:0.00107125697850377912	n2990:0.00027567567367724834):0.00052871053155684753):0.00000057295881594098):0.00185379209691826068	(n3221:0.00488675118820793963	MULAG:0.00838150527469420925):0.00000057295881594098):0.00027098534746829373):0.00000057295881594098):0.00718047499469660466):0.24451823854548662696):0.47343967583692853074):0.30070992750589781162	((CASCA:0.03464857890666411117	CASBE:0.04703218151415113762):0.27486326249681403144	(DRONO2:0.00074123023993178045	DRONO:0.00062161740866569577):0.35881177810594722111):0.30070992750589781162);
((((APTOW:0.02458863339092351441	APTHA:0.02900901535806049356):0.04845089804849524867	(APTMA:0.00537969448151179221	APTMA2:0.00000279217633180031):0.12824569142279709788):0.59089203822167546409	((((n3011:0.00000057295881594098	(n2997:0.00000057295881594098	(n2998:0.00327127023922319871	n2987:0.00115397447509149359):0.00000057295881594098):0.00000057295881594098):0.01143125800901227153	(AEPHI:0.00182159056702994155	n3757:0.00000057295881594098):0.00736779708020016480):0.01127130801648606323	(((((n08AEP07:0.00106284147732738413	n3220:0.00000057295881594098):0.00079663232601944725	(n2986:0.00135594925529338817	(n3219:0.00328680783984686749	n1665:0.00082269045050312216):0.00000057295881594098):0.00000057295881594098):0.00106484338644891366	n3258:0.00151165682306999031):0.00000057295881594098	(n07AEP05:0.00273471112010301165	n3026:0.00136290660040011948):0.00078662347724746319):0.00000057295881594098	(n1666:0.00106927048828256324	((n3025:0.00285291971412218086	n3222:0.00272000649096040088):0.00036158701746723915	n3024:0.00079865760960596351):0.00000057295881594098):0.00053260713142859397):0.00259277268630468509):0.20949454406159370712	(n2988:0.00131278529980496505	(((n07AEP08:0.00992332727055772121	n3004:0.00037387731574230085):0.00146152232833919441	((n2973:0.00026194034390777536	(n07AEP06:0.00159779218206166393	n2990:0.00054936884736620428):0.00052346435621003907):0.00078335419090144666	(n3221:0.00438826249475815673	MULAG:0.00776740427724201613):0.00000057295881594098):0.00080547634470185708):0.00000057295881594098	n2980:0.00253216415451951128):0.00600374936576703218):0.22073639464674377209):0.47152682430267683911):0.28935978225607533743	((CASCA:0.04653476839703060697	CASBE:0.02482813783853573403):0.33480240285454504479	(DRONO2:0.00044853708305031271	DRONO:0.00037871512629460369):0.42554819832124290979):0.28935978225607533743);
((((APTOW:0.02243457498753845952	APTHA:0.01897892158734614670):0.13670694310020189977	(APTMA:0.00857814314369668290	APTMA2:0.00078577218644015868):0.03865579317910172036):0.58693098379843489099	(((((n3011:0.00000057295881594098	(n2997:0.00000057295881594098	n2987:0.00057565773826605781):0.00078084223377324980):0.00050770829511465553	n2998:0.00179695190630068942):0.01157664207233758541	(AEPHI:0.00060265104030018490	n3757:0.00000057295881594098):0.01128869647506984888):0.01290206237682616636	(((((n08AEP07:0.00026189386578371948	n3220:0.00000057295881594098):0.00078583068645359975	(n2986:0.00210706853677449088	(n3219:0.00285864584660058992	n1665:0.00023228483529764662):0.00003958943038606929):0.00033796793629832457):0.00000057295881594098	n3258:0.00149096963566702051):0.00000057295881594098	(n07AEP05:0.00159815888367877330	n3026:0.00026160341916477961):0.00105416637499507865):0.00000057295881594098	((n3025:0.00477738257112654986	n3222:0.00276522585870860732):0.00000057295881594098	(n3024:0.00052288485926108345	n1666:0.00000057295881594098):0.00000057295881594098):0.00078510519434031817):0.00347533793630322007):0.22236090600845703769	(n2988:0.00197655379614717925	((n07AEP08:0.01279608493512351432	n3004:0.00075876090278573010):0.00298110181276799906	(((n2973:0.00000057295881594098	(n07AEP06:0.00135040509247143030	n2990:0.00055615794754100816):0.00053085789931695850):0.00294605281049262636	(n3221:0.00555832710401756285	MULAG:0.00618486044260545612):0.00000057295881594098):0.00000057295881594098	n2980:0.00321167194978582999):0.00000057295881594098):0.00515612827918020700):0.23427610158856745914):0.35439441567467716565):0.34948878400859861859	((CASCA:0.05195426081984096112	CASBE:0.04669204017065402279):0.31868025514436010281	(DRONO2:0.00261682246140876058	DRONO:0.00041850151081537892):0.47567180551325671800):0.34948878400859861859);
((((APTOW:0.02209247532926005356	APTHA:0.02889469575490733952):0.09891126233323323247	(APTMA:0.00622968172160841532	APTMA2:0.00221035950694462892):0.08228562834147935823):0.57680040902370977030	((n08AEP07:0.00000057295881594098	(n3220:0.00027320163492581748	((n2986:0.00054667413964395626	(n3219:0.00249481243899477186	n1665:0.00054346178219981530):0.00000057295881594098):0.00000057295881594098	(n3258:0.00272591019058016993	((n07AEP05:0.00298304197332591257	n3026:0.00080950278873117621):0.00105867640143781586	(((n3025:0.00336176848406009128	n3222:0.00308549704597566683):0.00000057295881594098	(n3024:0.00079297424952265558	n1666:0.00079180361093149484):0.00000057295881594098):0.00105728823580716804	(((n3011:0.00000057295881594098	(n2997:0.00000057295881594098	n2987:0.00233170259698328979):0.00026038719710483880):0.00078900555999809982	n2998:0.00234476221677613547):0.01569098655675674192	(AEPHI:0.00123228762414938223	n3757:0.00000057295881594098):0.00943802362994852935):0.01443706810095358138):0.00000057295881594098):0.00000057295881594098):0.00105574488439572761):0.00026287364830199737):0.00105478145796873333):0.22916770535924116392	(n2988:0.00083391916533754424	(((n2973:0.00052639805311763971	(n07AEP06:0.00080060319896748484	n2990:0.00082380932025789486):0.00026165056494631053):0.00237908946546579007	(n3221:0.00157021097339554499	MULAG:0.00889220354757241753):0.00000057295881594098):0.00053171559932465337	(n2980:0.00384679398645310262	(n07AEP08:0.00984770959045824790	n3004:0.00000057295881594098):0.00000057295881594098):0.00052352974368599908):0.00969522242012561646):0.21386802208009642046):0.45647295767373213815):0.31754495705728885691	((CASCA:0.03088406455843252865	CASBE:0.04976440032207746916):0.29739594038869671122	(DRONO2:0.00276142994501740778	DRONO:0.00000057295881594098):0.51664448122061878976):0.31754495705728885691);
((((APTHA:0.03047757034846874241	APTOW:0.01623090964343800596):0.10035481051790276497	(APTMA:0.00670893177910989336	APTMA2:0.00151240810190810329):0.08763352513668236365):0.58296026847707738128	(((AEPHI:0.00061943296577460910	n3757:0.00000057295881594098):0.00816797517432013218	(((((n08AEP07:0.00079438423062666607	n3220:0.00027337581697251694):0.00026414548460224925	(n2986:0.00163674377413724754	(n3219:0.00328127954826674950	n1665:0.00109577473092532253):0.00000057295881594098):0.00000057295881594098):0.00079451034316510940	((n07AEP05:0.00377450415086378211	n3026:0.00027059800114007207):0.00026158884721291234	((n1666:0.00079620704728526712	n3024:0.00105989926555867748):0.00000057295881594098	(n3025:0.00144789649262520186	n3222:0.00367697143981362152):0.00000057295881594098):0.00079490867626834177):0.00000057295881594098):0.00000057295881594098	n3258:0.00332562533992654136):0.01418966232188031279	((n3011:0.00000057295881594098	(n2997:0.00000057295881594098	n2987:0.00029211282314299362):0.00053277127848561968):0.00106799336017683448	n2998:0.00242618425505321950):0.01382202846922597241):0.00000057295881594098):0.20078601991205724531	(n2988:0.00092646169589579699	((((n2973:0.00000057295881594098	(n07AEP06:0.00081004326714432932	n2990:0.00055523627965961542):0.00026519735193576292):0.00270054452351399391	(n3221:0.00365631391076136781	MULAG:0.00817739719948190787):0.00000057295881594098):0.00075264131905012418	(n07AEP08:0.01556726887110621710	n3004:0.00000057295881594098):0.00188430797071918233):0.00000057295881594098	n2980:0.00291101248421224163):0.00788443421095043687):0.22369951274871993641):0.45576499951304499936):0.30086980074081115522	((CASCA:0.04629328644591948483	CASBE:0.04294407630660532216):0.30314944064910220867	(DRONO2:0.00104997460907198031	DRONO:0.00000057295881594098):0.46134957613897292772):0.30086980074081115522);
((((APTMA:0.00773986534671719951	APTMA2:0.00000057295881594098):0.12348707321256062464	(APTOW:0.02668911487215018530	APTHA:0.02233802965509152152):0.05204418307871087196):0.65957076054369079277	((((n3757:0.00000057295881594098	AEPHI:0.00178951261374736092):0.01294153536382853902	((n3011:0.00000057295881594098	(n2998:0.00264978610607137120	n2997:0.00000057295881594098):0.00000057295881594098):0.00000057295881594098	n2987:0.00144774822058883518):0.01316707650404094591):0.01024137601289696123	(n3258:0.00207177985086538915	(((n1666:0.00104573730087245795	((n3222:0.00240015550540818683	n3025:0.00349100131423429796):0.00000057295881594098	n3024:0.00052253191191348224):0.00000057295881594098):0.00052201145604952460	((n08AEP07:0.00104462984396671232	n3220:0.00000057295881594098):0.00026073502271141793	(n2986:0.00189391600042621076	(n3219:0.00407931761340118125	n1665:0.00026780470511284763):0.00000057295881594098):0.00000057295881594098):0.00078355846439329168):0.00000057295881594098	(n3026:0.00106907637268324708	n07AEP05:0.00430053566735363966):0.00077474358673869728):0.00000057295881594098):0.00337734284968509895):0.28839499600909740407	(n2988:0.00211062959031312622	(n3004:0.00219349087603316678	((n07AEP08:0.01297736774177675120	((n3221:0.00566963700692795988	MULAG:0.00617657429665550810):0.00000057295881594098	(n07AEP06:0.00159321115637328626	(n2990:0.00054188309428618135	n2973:0.00000057295881594098):0.00000057295881594098):0.00238311497384384409):0.00152011347659632232):0.00000057295881594098	n2980:0.00484420163081423615):0.00000057295881594098):0.00431488116418783912):0.19774115097841540867):0.50582324301966685720):0.29172857685282033158	((CASCA:0.03268389582279947192	CASBE:0.06339776466212800055):0.31246374324296088965	(DRONO:0.00000057295881594098	DRONO2:0.00244193040589752190):0.52106483842066175782):0.29172857685282033158);
((((APTMA:0.00845367648428508624	APTMA2:0.00105831762214587933):0.08774815898008814230	(APTOW:0.02369677967077882252	APTHA:0.03124810569677432745):0.07961803051551914756):0.65990606773988524925	((((n3757:0.00000057295881594098	AEPHI:0.00153717550186894332):0.00992832719186318574	((n3011:0.00000057295881594098	(n2997:0.00000057295881594098	n2987:0.00113722788937660295):0.00000057295881594098):0.00186564622089655202	n2998:0.00288504412378363159):0.01369497478840903462):0.00548680788553778873	((n1666:0.00026218437835293567	((n3222:0.00346549784434022111	n3025:0.00190082952049301299):0.00057270632599817710	n3024:0.00157611832844324032):0.00000057295881594098):0.00026189783185383097	((n3258:0.00416508947974401564	((n08AEP07:0.00183600056317218094	n3220:0.00054264404176839007):0.00078550627305122806	(n2986:0.00107428720998323864	(n3219:0.00403412952055366356	n1665:0.00108786803347950311):0.00000057295881594098):0.00026290279685247959):0.00157519751394513555):0.00000057295881594098	(n3026:0.00080398026938328557	n07AEP05:0.00295445702127560559):0.00051385992801921158):0.00000057295881594098):0.01104036275298756614):0.22422664839992106911	(n2988:0.00423745903822830578	(n2980:0.00250059741287186194	((n07AEP08:0.01096981855726113578	n3004:0.00000057295881594098):0.00285749733940566641	((n3221:0.00493733988434808067	MULAG:0.00539118961795226857):0.00000057295881594098	(n07AEP06:0.00128337228349713339	(n2990:0.00026383590513149788	n2973:0.00000057295881594098):0.00000057295881594098):0.00178029461413397086):0.00047337409749136859):0.00000057295881594098):0.00372151562438557135):0.21171095602341466480):0.43853808753462797387):0.27638215143300920440	((CASCA:0.02771219408868169642	CASBE:0.05568067059222209930):0.31635518539159679374	(DRONO:0.00006967326817872977	DRONO2:0.00269557516298175783):0.45485052814397186616):0.27638215143300920440);
((((APTMA:0.00507525111921825964	APTMA2:0.00117050922274841793):0.08499386780218019799	(APTOW:0.02349143554355526478	APTHA:0.02830082925102490876):0.08004948740375950056):0.65033159544778562644	((((n3757:0.00000057295881594098	AEPHI:0.00187017665637018182):0.00877179609884823352	((n3011:0.00000057295881594098	(n2997:0.00000057295881594098	n2987:0.00086426155833581406):0.00026106530296762006):0.00131396555117379134	n2998:0.00206918283577606265):0.01367558641487900961):0.00298399292693005223	((n1666:0.00052402800742363978	((n3222:0.00430193848888337210	n3025:0.00141462054095134763):0.00000057295881594098	n3024:0.00026118028869021877):0.00000057295881594098):0.00026139418678739357	((n3258:0.00267876650875284970	((n08AEP07:0.00156946817745983705	n3220:0.00000057295881594098):0.00026098807588494170	((n2986:0.00134690184375625384	n3219:0.00314941045993462690):0.00000057295881594098	n1665:0.00000057295881594098):0.00000057295881594098):0.00104684322574500840):0.00000057295881594098	(n3026:0.00079684157851549252	n07AEP05:0.00481721194681464324):0.00051926536813614904):0.00000057295881594098):0.01617430434818117185):0.22025648738379957625	(n2988:0.00263286248487107398	(n2980:0.00506800503498744653	((n07AEP08:0.01080638427601729977	n3004:0.00000057295881594098):0.00157687597463669203	((n3221:0.00555246972531437191	MULAG:0.00892740032879243799):0.00000057295881594098	(n2973:0.00025810004964674400	(n07AEP06:0.00103818500417848943	n2990:0.00106863249458473029):0.00000057295881594098):0.00361323684648622197):0.00075872994756067086):0.00000057295881594098):0.00585858828019554783):0.24698615550469332769):0.41328288926249928670):0.32047921790323535829	((CASCA:0.03761408747087797988	CASBE:0.06890970121644546253):0.31533889836156819841	(DRONO:0.00068535050879984789	DRONO2:0.00117436788749460358):0.36050820479931955376):0.32047921790323535829);
((((APTMA:0.00866456891521994420	APTMA2:0.00000057295881594098):0.08957852813594675834	(APTOW:0.02259724509501608025	APTHA:0.02330730264836021470):0.06760609037031597990):0.80577886151561328720	((((n3757:0.00000057295881594098	AEPHI:0.00154115907718426121):0.01240709568076172990	((n3011:0.00000057295881594098	(n2997:0.00000057295881594098	n2987:0.00117061275966196736):0.00026355242178575694):0.00107986519503997782	n2998:0.00117324650264602265):0.00661276292794663566):0.01384672061713829172	((n1666:0.00133248176640255486	((n3222:0.00413098213198624317	n3025:0.00046419032121936508):0.00043042860335038859	n3024:0.00000057295881594098):0.00000057295881594098):0.00026513302102757424	((n3258:0.00426686663553771297	((n08AEP07:0.00159182250976292361	n3220:0.00027362510908988464):0.00052890300739705600	((n2986:0.00108824480650930350	n3219:0.00205562971794497713):0.00000057295881594098	n1665:0.00110754149630149195):0.00080114265179492415):0.00053030687692730792):0.00000057295881594098	(n3026:0.00053678006236236976	n07AEP05:0.00162425952030137758):0.00106654102883781176):0.00000057295881594098):0.00182474854274856739):0.24922002433614071082	(n2988:0.00341516178833285158	(n2980:0.00318395717843202725	((n07AEP08:0.00978640293695992244	n3004:0.00048869188597827444):0.00240133731444262984	((n3221:0.00485676761061494284	MULAG:0.00805069999447126025):0.00000057295881594098	(n2973:0.00026259065688268631	(n07AEP06:0.00106066420909032883	n2990:0.00027017422823549705):0.00000057295881594098):0.00235504739427243228):0.00082439585831174374):0.00000057295881594098):0.00613604545167145687):0.21375344832259146610):0.38558631638660501029):0.26841186880015655003	((CASCA:0.05083311581347307179	CASBE:0.05720109948324481747):0.37794577276347629535	(DRONO:0.00023068353572289359	DRONO2:0.00198380639080229185):0.44626611528833348697):0.26841186880015655003);
((((APTMA:0.00640008451787362886	APTMA2:0.00083475039142055579):0.10619609128709646406	(APTOW:0.01808626517331253167	APTHA:0.03032625283884726394):0.06555442783137606366):0.69962564397652149406	((((n3757:0.00000057295881594098	AEPHI:0.00184256205590034149):0.00920133593967733393	((n3011:0.00000057295881594098	(n2997:0.00000057295881594098	n2987:0.00028983856344989801):0.00026375379839251441):0.00132855878437111957	n2998:0.00359892147329147647):0.01342080554670397469):0.01005252737272331956	(((n08AEP07:0.00053005189330068659	n3220:0.00000057295881594098):0.00026516125821198113	(n2986:0.00146361059791600919	(n3219:0.00084130571355136728	n1665:0.00051035505498665454):0.00031834092395350547):0.00071132999262781709):0.00026466309149520507	((n3026:0.00158762269021996724	(n07AEP05:0.00461340013506827181	n3258:0.00184233749979529943):0.00000057295881594098):0.00054956108980066881	(n1666:0.00079483575284611425	((n3222:0.00263250148042811025	n3025:0.00068046329850077148):0.00095685709849632154	n3024:0.00026456935880687281):0.00000057295881594098):0.00079445257422792797):0.00000057295881594098):0.00525940113972109529):0.21041224547699749481	(n2988:0.00327096694420713971	(n2980:0.00384774172584404677	((n07AEP08:0.00571508524114559390	n3004:0.00072298872189418867):0.00141896561936752418	((n3221:0.00400548379838917921	MULAG:0.00914210420754333307):0.00000057295881594098	(n2973:0.00026020368038502358	(n07AEP06:0.00185281271355489346	n2990:0.00027209261867156226):0.00052502972314342328):0.00159301030825815442):0.00047356273795432364):0.00000057295881594098):0.00576827379569851487):0.21667404011303403877):0.46259780009646439547):0.30698822109016626891	((CASCA:0.04817948984143841790	CASBE:0.03073029264048707937):0.30566495495101214663	(DRONO:0.00000057295881594098	DRONO2:0.00265658581497583372):0.35489213484846632296):0.30698822109016626891);
((((APTMA:0.00636735811993354144	APTMA2:0.00014872245730944680):0.11511110608794729304	(APTOW:0.02109512348489928080	APTHA:0.02469395862986993595):0.05790193591186062333):0.66829844241134184202	((((n3757:0.00000057295881594098	AEPHI:0.00247834721573641364):0.01113464902163208148	((n3011:0.00000057295881594098	(n2997:0.00000057295881594098	n2987:0.00112041900632229023):0.00051410259047260333):0.00048456742029147153	n2998:0.00268441787691569081):0.00941846780093954367):0.00938713143521406612	(((((n08AEP07:0.00209275058982911610	n3220:0.00027226891233302146):0.00025977498188449542	(n2986:0.00162345378644274726	(n3219:0.00121545588372770261	n1665:0.00166691972876168272):0.00000057295881594098):0.00026381196603644493):0.00026040655899685014	(n3026:0.00026015314520344568	n07AEP05:0.00373247081554609061):0.00078868232426781049):0.00000057295881594098	n3258:0.00238403481067894860):0.00000057295881594098	(n1666:0.00052153826074100820	((n3222:0.00217970176340628614	n3025:0.00335101640632724492):0.00051887898604815422	n3024:0.00052120498556716720):0.00000057295881594098):0.00078191674550519448):0.00390410130302438043):0.21317848176113926573	(n2988:0.00087000795450777046	(n2980:0.00195320886507859177	((n07AEP08:0.00859499885670226248	n3004:0.00085894336935448193):0.00254802390840338155	((n3221:0.00282020945744933032	MULAG:0.00913181775213084586):0.00000057295881594098	(n2973:0.00026022655099183388	(n07AEP06:0.00105959657270916167	n2990:0.00109016930083937836):0.00025554835960885271):0.00105947441718691211):0.00078179109804642492):0.00000057295881594098):0.00373274690461837359):0.25214552987012051055):0.44201883861876956061):0.28381764697994671387	((CASCA:0.04973460862825294926	CASBE:0.03563549063000703149):0.29205058089813257238	(DRONO:0.00008902852738380145	DRONO2:0.00209415862337849123):0.49998031690639999081):0.28381764697994671387);
((((APTMA:0.00412880540214948140	APTMA2:0.00269041624657756582):0.11919905657085858031	(APTOW:0.01715814444230959884	APTHA:0.02736601624898368432):0.05144104036539568631):0.65968449657482797210	((n08AEP07:0.00000057295881594098	((n3220:0.00000057295881594098	(n2986:0.00209224777376441733	(n3219:0.00378344919557154500	n1665:0.00046507350325391590):0.00007947206455310313):0.00116895264478528247):0.00000057295881594098	((((n1666:0.00106500255600471753	((n3025:0.00348219478009891654	n3222:0.00270310753446288861):0.00042498621818179948	n3024:0.00106276196546975813):0.00000057295881594098):0.00079663883367733649	((n3757:0.00000057295881594098	AEPHI:0.00184749925847139647):0.00919588102604075065	((n2987:0.00087241301937751895	(n3011:0.00000057295881594098	n2997:0.00000057295881594098):0.00000057295881594098):0.00107011774779523284	n2998:0.00121700669292066515):0.01224785767539084483):0.01630625492949771757):0.00000057295881594098	(n3026:0.00000057295881594098	n07AEP05:0.00378598628680696173):0.00106543020165708428):0.00000057295881594098	n3258:0.00335397326446343824):0.00106103911974877009):0.00132345358143921735):0.18088809318697748885	(n2988:0.00000057295881594098	(n2980:0.00330523678924173449	(n3004:0.00081799210702136217	(((n3221:0.00451264741171831987	MULAG:0.00825889903961256507):0.00000057295881594098	(n2973:0.00054339350188544009	(n07AEP06:0.00247431080980748189	n2990:0.00000057295881594098):0.00027350103313313154):0.00244017116823549204):0.00083262599128715179	n07AEP08:0.01524074576071359974):0.00000057295881594098):0.00000057295881594098):0.00415559440948508243):0.25011470598823509759):0.43119417870299553419):0.30654040822594885718	((CASCA:0.03124556051255988898	CASBE:0.05750133251800580020):0.25066821500744551621	(DRONO:0.00001111439288342069	DRONO2:0.00297031046598961786):0.45486033204870096602):0.30654040822594885718);
((((APTMA:0.00775774051212747492	APTMA2:0.00030036461378887038):0.11395121970794493127	(APTOW:0.01879511566900539735	APTHA:0.03105445427920285051):0.05607699742333546733):0.76718465459186391264	((((n3757:0.00000057295881594098	AEPHI:0.00061647937070969815):0.01099667036030120733	((n3011:0.00000057295881594098	(n2997:0.00000057295881594098	n2987:0.00058859976839232447):0.00026238158866058854):0.00104473193365443666	n2998:0.00422295174596662524):0.01018128874195411461):0.01238624363785328399	((((n08AEP07:0.00078480797156024805	n3220:0.00136003334208371820):0.00052209181450557792	(n2986:0.00297366088823933965	(n3219:0.00529275187328019214	n1665:0.00165890330995514985):0.00000057295881594098):0.00026393233445033730):0.00026085377909655741	((n1666:0.00000057295881594098	((n3025:0.00075463270936047355	n3222:0.00357917653447856806):0.00047610318048899502	n3024:0.00026095168194997668):0.00000057295881594098):0.00026095056732298696	(n3026:0.00025884707640724515	n07AEP05:0.00453914165468901742):0.00158242371420727937):0.00000057295881594098):0.00000057295881594098	n3258:0.00301742796826712754):0.00501403625773783231):0.27792139405343624370	(n2988:0.00000057295881594098	(n2980:0.00261105455067853166	(((n3221:0.00497095065982917222	MULAG:0.00753272707909591940):0.00000057295881594098	(n2973:0.00052799146935483864	(n07AEP06:0.00080294472311487634	n2990:0.00055441141545764473):0.00053114329684985772):0.00185862408024806722):0.00026795796599393218	(n07AEP08:0.00788990294738379540	n3004:0.00000057295881594098):0.00344690947375486190):0.00000057295881594098):0.00765420744963286534):0.20018976565102505893):0.35707103027126863015):0.32213747391075908677	((CASCA:0.04779384888866848591	CASBE:0.04107622894291201865):0.29635907627275870357	(DRONO:0.00000057295881594098	DRONO2:0.00136929005602161487):0.42247284367180015785):0.32213747391075908677);
((((APTMA:0.00793396368975386734	APTMA2:0.00136023497160347897):0.08514785524643329884	(APTOW:0.02566685192064512705	APTHA:0.02373442623365178139):0.08484449028864957110):0.59930445359108197589	((((n3757:0.00000057295881594098	AEPHI:0.00241347094659361385):0.01245067909530816162	((n3011:0.00000057295881594098	(n2997:0.00000057295881594098	n2987:0.00116886853700934974):0.00000057295881594098):0.00080581538208178709	n2998:0.00205985559926600290):0.00956218478843667494):0.00834333559228869932	(((n08AEP07:0.00157851768421667419	n3220:0.00027275767703935382):0.00052406616126893257	(n2986:0.00189736617322454359	(n3219:0.00203157717800671019	n1665:0.00168661022283202720):0.00000057295881594098):0.00000057295881594098):0.00052498094327766418	((n3258:0.00327611318201788491	(n3025:0.00180817587240732387	n3222:0.00494552793756660152):0.00065675141319273070):0.00000057295881594098	((n3024:0.00078950277604405256	n1666:0.00132017946491370941):0.00000057295881594098	(n3026:0.00160052563484083571	n07AEP05:0.00323435031360264861):0.00078212250888575873):0.00000057295881594098):0.00000057295881594098):0.00890336894978937220):0.22527672970547499287	(n2988:0.00057317521688651861	(n2980:0.00323635506252595425	(((n3221:0.00448226084219393531	MULAG:0.00594025242461020033):0.00000057295881594098	(n2973:0.00000057295881594098	(n07AEP06:0.00188349395210336053	n2990:0.00027850940066634697):0.00052932998651335716):0.00214479137434165018):0.00079731594198541908	(n07AEP08:0.01185315359176446204	n3004:0.00081722355091897023):0.00158192161725799626):0.00000057295881594098):0.00776469543245053920):0.21885057508303606966):0.44368419847600010231):0.27887218596518259517	((CASCA:0.03187125397478539346	CASBE:0.06330907303085640814):0.24581286303463639742	(DRONO:0.00064272671844215422	DRONO2:0.00096986384868896780):0.46736882348473463011):0.27887218596518259517);
((((APTMA:0.00767013279120019875	APTMA2:0.00193022716216230492):0.09872786532601642018	(APTOW:0.02465310886798295631	APTHA:0.02391353008137420480):0.07020551088923333849):0.65766138923022288143	((((n3757:0.00000057295881594098	AEPHI:0.00209669068262720087):0.01157627327843145822	((n3011:0.00000057295881594098	(n2997:0.00000057295881594098	n2987:0.00176073409108072772):0.00026199564537720264):0.00105273275601137765	n2998:0.00297432640214226936):0.00939171069780638489):0.01038685525594963167	(((n3025:0.00096986307695667330	n3222:0.00464633810369597961):0.00000057295881594098	(n1666:0.00158347249612699891	n3024:0.00184280861098692884):0.00000057295881594098):0.00078894153696598636	((n3026:0.00106757150272974890	n07AEP05:0.00324607122579367770):0.00185533828575756149	(n3220:0.00054076942216767145	((n2986:0.00240934459436437402	(n3219:0.00621250463146297630	n1665:0.00080676567742905478):0.00000057295881594098):0.00029453853087195090	(n3258:0.00297094210206733707	n08AEP07:0.00131543087073748627):0.00000057295881594098):0.00000057295881594098):0.00052567542333184936):0.00000057295881594098):0.00478387466633484713):0.19461193021914818813	(n2988:0.00546457318968786819	(n2980:0.00510633233683889520	(((n3221:0.00401720302220398041	MULAG:0.00655331066607030364):0.00000057295881594098	(n2973:0.00051733645358781777	(n07AEP06:0.00077936337546076202	n2990:0.00053689645484341784):0.00000057295881594098):0.00181820816385393864):0.00071708215228228993	(n07AEP08:0.01447011798564903050	n3004:0.00000057295881594098):0.00265287393817455284):0.00000057295881594098):0.00429293070879132200):0.22681532147478722372):0.47954460493846085001):0.30796569703345472169	((CASCA:0.04098788345906969471	CASBE:0.04474579851424952126):0.30369733845233354286	(DRONO:0.00000057295881594098	DRONO2:0.00137737200825047883):0.44190483299538280137):0.30796569703345472169);
((((((((n3221:0.00159859761919007551	MULAG:0.00908490956947698332):0.00000057295881594098	((n2973:0.00026099550115443130	n2990:0.00054210821929217298):0.00000057295881594098	n07AEP06:0.00131648640273517503):0.00132740031195938157):0.00104903954007793581	(n3004:0.00077609315506977467	n07AEP08:0.01143962948469156617):0.00265393068554419659):0.00000057295881594098	n2980:0.00389572769190373817):0.00595428613305295194	n2988:0.00000057295881594098):0.23322634869576269745	(((n3222:0.00235335919734544746	n3025:0.00432304595056568798):0.00000057295881594098	(n3024:0.00025593504042422283	(n1666:0.00025646651669185191	(((n07AEP05:0.00155791323605555159	n3026:0.00077548963312650497):0.00051242379013927250	((n2986:0.00158593247586422408	(n3219:0.00157448973456749720	n1665:0.00106146657865733803):0.00000057295881594098):0.00000057295881594098	(n3220:0.00053084113673312764	n08AEP07:0.00102802464516880249):0.00051206089655597654):0.00025638555739962703):0.00000057295881594098	n3258:0.00291390883716954744):0.00000057295881594098):0.00000057295881594098):0.00000057295881594098):0.00759214256520058649	((n3757:0.00000057295881594098	AEPHI:0.00237581688045571159):0.00945573028536806845	(n2998:0.00227622100700901244	(n2987:0.00168314381550370472	(n3011:0.00000057295881594098	n2997:0.00000057295881594098):0.00000057295881594098):0.00181970544847646779):0.01012003807476725969):0.00791817472483065561):0.21427721669028232387):0.55944827721529677422	((APTOW:0.01463801735164726829	APTHA:0.03255430275514321903):0.05014152869975114363	(APTMA2:0.00217402372659798119	APTMA:0.00521126477069575912):0.11819737857243159396):0.58937770713100923192):0.30341066236243507959	((CASCA:0.04046274448149116826	CASBE:0.04762824342369609970):0.27685682907729719515	(DRONO2:0.00151245851710863407	DRONO:0.00036783721891995257):0.44586943346203894434):0.30341066236243507959);
((((APTHA:0.02550834099148836104	APTOW:0.01928122094452467891):0.09637147926887879024	(APTMA2:0.00223372300840526472	APTMA:0.00330978265992097100):0.07856442276436444161):0.66459393467456140403	((((((n2990:0.00135999152168531047	n2973:0.00000057295881594098):0.00000057295881594098	(n07AEP06:0.00158396865146281300	(n3221:0.00277691925024093527	MULAG:0.00859092411492579436):0.00049877269656029954):0.00000057295881594098):0.00208559771417920776	(n3004:0.00042518118072559292	n07AEP08:0.01221580688446955408):0.00331805056499379558):0.00000057295881594098	n2980:0.00225866399905768223):0.00295906166286143742	n2988:0.00599888090253972509):0.23290816274349648851	(((n1666:0.00104582828236665345	(((n3026:0.00156855762880113219	n07AEP05:0.00316772914585610561):0.00000057295881594098	(((n3219:0.00201337030078637931	n1665:0.00026753871895413554):0.00000057295881594098	(n3220:0.00053878592328078707	n2986:0.00258281462563130686):0.00000057295881594098):0.00062529131628161260	(n08AEP07:0.00208855472977041495	n3258:0.00328248485677579745):0.00000057295881594098):0.00000057295881594098):0.00000057295881594098	n3024:0.00130345069908866635):0.00000057295881594098):0.00000057295881594098	(n3222:0.00252642688749416325	n3025:0.00282821166353997358):0.00080340323743400026):0.00144214285985730059	((n3757:0.00000057295881594098	AEPHI:0.00181975924214516287):0.00901863109776522912	(n2998:0.00117925241408466954	(n3011:0.00000057295881594098	(n2997:0.00000057295881594098	n2987:0.00028916962605932567):0.00026175739000178151):0.00106964023528961479):0.00819153188716945958):0.01339837429169630882):0.27534087041275623342):0.40764659460793889467):0.30310336514367602900	((CASCA:0.02782947105792498918	CASBE:0.05383859562664027737):0.25830786682838302593	(DRONO2:0.00271192639781571562	DRONO:0.00032052244493892810):0.52524725309579933796):0.30310336514367602900);
(((((((((n07AEP06:0.00106611328625267222	n2990:0.00054935545297796716):0.00026292917538548675	n2973:0.00026296035545409136):0.00235997204642046394	(n3221:0.00435560623398423014	MULAG:0.01102420991608302030):0.00000057295881594098):0.00160354893803133836	(n07AEP08:0.01377375794204309389	n3004:0.00034702309710315203):0.00203138915898027099):0.00000057295881594098	n2980:0.00453434745026235625):0.00870883417223424806	n2988:0.00222585974721511114):0.23676193488200078519	(((n1666:0.00105315344156658151	(n3024:0.00131226699543162458	(n3222:0.00422957196872023478	n3025:0.00342092426816166658):0.00000057295881594098):0.00000057295881594098):0.00078831190915828477	((n3258:0.00178739316953735981	((n3220:0.00000057295881594098	n08AEP07:0.00131663745317471114):0.00052552192208380551	(n2986:0.00054015283372922478	(n3219:0.00242757438160238559	n1665:0.00053846199089186862):0.00000057295881594098):0.00000057295881594098):0.00052503585331478101):0.00000057295881594098	(n3026:0.00080188422942953396	n07AEP05:0.00294294132012070482):0.00051921317330971427):0.00000057295881594098):0.00882478829958450312	((n3757:0.00000057295881594098	AEPHI:0.00184837614358288353):0.00891699533949642451	(n2998:0.00057328822217555457	(n3011:0.00000057295881594098	(n2997:0.00000057295881594098	n2987:0.00086417981302825363):0.00052576103140409972):0.00080811593303378184):0.01335416221722721120):0.00681189698204179815):0.22957927165361610711):0.36702996315069058575	((APTOW:0.02266518851775729815	APTHA:0.02549412416438290307):0.08896116999689930582	(APTMA2:0.00100460961322849105	APTMA:0.00766697981556314131):0.07492435313473476410):0.65027231683675745799):0.34598109469119869841	((CASCA:0.04182381174186487055	CASBE:0.04840296611831811091):0.30738743617146829790	(DRONO2:0.00200908982623179428	DRONO:0.00067931121115601871):0.42176995627022478841):0.34598109469119869841);
(((((n3757:0.00000057295881594098	AEPHI:0.00089730897553692455):0.01144995208844223206	((n2998:0.00240686340460052666	(n3011:0.00000057295881594098	(n2997:0.00000057295881594098	n2987:0.00087690845573103681):0.00026465205719763621):0.00052664275466689768):0.01045768753659487814	((n3026:0.00157822200708489365	(n3258:0.00088540133868088701	n07AEP05:0.00291063557816736984):0.00000057295881594098):0.00000057295881594098	((n1666:0.00131205877563866989	(n3024:0.00156745546638169470	(n3222:0.00411580997680444788	n3025:0.00128895046134656888):0.00049655547569737145):0.00000057295881594098):0.00052258801530080461	((n3220:0.00108699826840485069	n08AEP07:0.00052315453297873793):0.00078615868925172136	(n2986:0.00308842240036377984	(n3219:0.00404568828233179030	n1665:0.00221002300100925754):0.00000057295881594098):0.00066816064483193785):0.00026094418108024502):0.00000057295881594098):0.01700305698282610078):0.00000057295881594098):0.20868923547387868700	(n2988:0.00074317134599812267	((n3004:0.00213909977410289658	(n07AEP08:0.01421053832904000183	((n3221:0.00391317319037463602	MULAG:0.00860609689471976240):0.00000057295881594098	(n2973:0.00026335744228106836	(n2990:0.00082907655545733832	n07AEP06:0.00134238414753673377):0.00052798912965497261):0.00159958186224265606):0.00103981377952392295):0.00000057295881594098):0.00000057295881594098	n2980:0.00289468994000565034):0.00917476795939570558):0.23292066509543388197):0.39738260498166766421	((APTOW:0.02006947788591699477	APTHA:0.03082196927902048494):0.06465430425781817925	(APTMA2:0.00281601085989983306	APTMA:0.00466461549024992268):0.12068380590043972789):0.62924753075278849757):0.30440354377759359927	((CASCA:0.04073731479609347256	CASBE:0.06284521034168701059):0.29554904889060784612	(DRONO2:0.00126250783137454034	DRONO:0.00095938256185973208):0.38992476304212081439):0.30440354377759359927);
((((((n3757:0.00000057295881594098	AEPHI:0.00218901033076877773):0.01032853641779738277	(n2998:0.00204285391908953437	(n3011:0.00000057295881594098	(n2997:0.00000057295881594098	n2987:0.00000057295881594098):0.00026871085839305734):0.00137435419956005852):0.01013923170404691307):0.01437785907535622451	(((((n3220:0.00000057295881594098	n08AEP07:0.00213784001809809877):0.00080005618119164171	(n2986:0.00248658282549185910	(n3219:0.00162308278892352793	n1665:0.00082677571906496564):0.00000057295881594098):0.00000057295881594098):0.00080010458021072815	(n1666:0.00053305005214186090	(n3024:0.00159998443560624426	(n3222:0.00385082964492572356	n3025:0.00243827895346372756):0.00040902424634581578):0.00000057295881594098):0.00053330462807925773):0.00000057295881594098	(n3026:0.00053984154605213417	n07AEP05:0.00271875798259346279):0.00053117824419042015):0.00000057295881594098	n3258:0.00327692546271269583):0.00000057295881594098):0.24606730965233969410	(n2988:0.00000057295881594098	((((n3221:0.00289311967514654413	MULAG:0.00994598267311900576):0.00000057295881594098	((n2990:0.00054469279604212821	n07AEP06:0.00106280191127899404):0.00000057295881594098	n2973:0.00026358175462118816):0.00158655743794947220):0.00027079194021227565	(n3004:0.00083230498418650938	n07AEP08:0.00928428512507823225):0.00206122125185825410):0.00000057295881594098	n2980:0.00353733412911641336):0.00878936777365292056):0.23589719647182241791):0.47579720798014263350	((APTOW:0.01608948665828866323	APTHA:0.03259931275357590835):0.07260491070168346994	(APTMA2:0.00111722941356828288	APTMA:0.00643034715313350880):0.09307616515534783419):0.75746941661899669374):0.29866894215466149864	((CASCA:0.03251900217802685539	CASBE:0.06160989603379394414):0.31857850065747883583	(DRONO2:0.00165153105245883212	DRONO:0.00000057295881594098):0.46855310738227090583):0.29866894215466149864);
((((((n3757:0.00000057295881594098	AEPHI:0.00093915308459556783):0.01082231834832327391	(n2998:0.00117687814395368742	(n3011:0.00000057295881594098	(n2997:0.00000057295881594098	n2987:0.00087376636745150856):0.00026617792981249451):0.00108888564792226222):0.01005347186028657941):0.00918465087407612131	((n1666:0.00053745799576316558	(n3024:0.00000057295881594098	(n3222:0.00339436719892082352	n3025:0.00196137342301744809):0.00097628109006690929):0.00000057295881594098):0.00053710477117115108	((n3026:0.00054374265977463765	n07AEP05:0.00356391058555570028):0.00026610238798635452	(n3258:0.00030739457018786318	((n3220:0.00000057295881594098	n08AEP07:0.00080451810200454646):0.00053567202585666582	(n2986:0.00221413144181936087	(n3219:0.00256395260951086104	n1665:0.00027318725356526008):0.00000057295881594098):0.00000057295881594098):0.00053664569542427164):0.00000057295881594098):0.00000057295881594098):0.00482179636736163823):0.22197498125014772374	(n2988:0.00098288872214719481	((((n3221:0.00403191877865671094	MULAG:0.00682110365082245346):0.00000057295881594098	((n2990:0.00053418727252275934	n07AEP06:0.00104351263407669102):0.00000057295881594098	n2973:0.00025936771223214678):0.00261167517597142573):0.00102614671626786265	(n3004:0.00000057295881594098	n07AEP08:0.00849724504255799234):0.00235539414598964682):0.00000057295881594098	n2980:0.00348832652866327758):0.00630787761845881447):0.21401059565512414729):0.38251539283681973425	((APTOW:0.02440088607698468609	APTHA:0.02461246104878416635):0.09040851909711257461	(APTMA2:0.00248265510343073648	APTMA:0.00440158348404632183):0.08228033526612003878):0.74319210731286788896):0.30867512184924450480	((CASCA:0.03757025275878874554	CASBE:0.03945646637157698006):0.26530373289829256578	(DRONO2:0.00054874159207903201	DRONO:0.00000057295881594098):0.40684151018843056624):0.30867512184924450480);
((((((n3757:0.00000057295881594098	AEPHI:0.00155055362567913684):0.01059581632252537889	(n2998:0.00206107805776107244	(n3011:0.00000057295881594098	(n2997:0.00000057295881594098	n2987:0.00174307976617758104):0.00026126988479523915):0.00133485563666441002):0.01284425045737947781):0.01089648109685897003	(((n3222:0.00166322608452051848	n3025:0.00100816499138508360):0.00103601689791441454	(n1666:0.00052965704782053790	n3024:0.00079338291336815490):0.00000057295881594098):0.00079362437197506397	((n3026:0.00052958105743270247	n07AEP05:0.00381329216195644503):0.00160284454747647645	(n3220:0.00000057295881594098	((n2986:0.00216981743927658960	(n3219:0.00294837162589061536	n1665:0.00081488136134958637):0.00000057295881594098):0.00030016556395333501	(n08AEP07:0.00106059919319405728	n3258:0.00211172549329988191):0.00000057295881594098):0.00000057295881594098):0.00000057295881594098):0.00000057295881594098):0.00588867281861414973):0.26261193899532031537	(n2988:0.00000057295881594098	((((n3221:0.00399993064321768881	MULAG:0.00685466450159819950):0.00000057295881594098	((n2990:0.00081169044672151081	n07AEP06:0.00157496645994394265):0.00000057295881594098	n2973:0.00026031265452534458):0.00182425983084012148):0.00048540683915418128	(n3004:0.00000057295881594098	n07AEP08:0.00993687779225511936):0.00134121689674975139):0.00000057295881594098	n2980:0.00288638625720410861):0.00643495388984412133):0.24786821400994574205):0.46179058006543677317	((APTOW:0.02165612766170311315	APTHA:0.03118760501392998929):0.04179211377313828135	(APTMA2:0.00310498424362642446	APTMA:0.00464146394511423099):0.11978685460188981393):0.66914554066940845622):0.31583579354761365243	((CASCA:0.04147722417095291159	CASBE:0.04224844579768779335):0.28773850061539762990	(DRONO2:0.00040973844419821623	DRONO:0.00149837305664174826):0.46904911888753009208):0.31583579354761365243);
((((((n3757:0.00000057295881594098	AEPHI:0.00188274284259086662):0.01074880460485993713	(n3011:0.00000057295881594098	((n2997:0.00000057295881594098	n2987:0.00058788856566566899):0.00053834818222273204	n2998:0.00357472379927217072):0.00000057295881594098):0.01226456969153575348):0.00837623989476953164	(((n3222:0.00578156822796274932	n3025:0.00447355801726826395):0.00000057295881594098	(n1666:0.00053164291259417875	n3024:0.00186790505809922508):0.00000057295881594098):0.00026567660413360036	((n3258:0.00148601192014118002	((n08AEP07:0.00186857067176691332	n3220:0.00000057295881594098):0.00160021450959714658	(n2986:0.00217426292400991561	(n3219:0.00241844508858364343	n1665:0.00044729541283376978):0.00010757932913130619):0.00029944541326272983):0.00079921014630785652):0.00000057295881594098	(n3026:0.00081075150679656453	n07AEP05:0.00546441011019632283):0.00052521215532679748):0.00000057295881594098):0.00667392454078453035):0.23743221257824620452	(n2988:0.00188725329091006381	(((n3221:0.00443487667196141872	(MULAG:0.00752810791028362021	((n2990:0.00054483168287817302	n07AEP06:0.00132453714505924476):0.00052197692207925719	n2973:0.00026077552728502812):0.00080870481598708296):0.00063272221810574836):0.00065839659096706988	(n3004:0.00000057295881594098	n07AEP08:0.00958801714219446877):0.00183136651850232860):0.00000057295881594098	n2980:0.00222993687090962314):0.00928364733785379606):0.18213239276091741647):0.42862000085526441584	((APTOW:0.02571338392507906134	APTHA:0.02790999984028416994):0.07621731686891446145	(APTMA2:0.00173792338335305887	APTMA:0.00572199988593896126):0.09875128449993508806):0.69025749519383139408):0.30468366948092551194	((CASCA:0.04137658146650568386	CASBE:0.04555983549778788028):0.28404997482911226170	(DRONO2:0.00103911199035657941	DRONO:0.00032559359753769825):0.46920679317786173623):0.30468366948092551194);
((((((n3757:0.00000057295881594098	AEPHI:0.00029609225787927265):0.01220739650496180384	(n2998:0.00231857408139951550	(n3011:0.00000057295881594098	(n2997:0.00000057295881594098	n2987:0.00056642433709251368):0.00025782848614418295):0.00104858084671668366):0.00858689638888552979):0.01420873687396938083	(((n3222:0.00514822871650962889	n3025:0.00228497616922151330):0.00063660527374718068	(n1666:0.00182465758712576265	n3024:0.00025963801207553130):0.00000057295881594098):0.00077933611540377437	((n3258:0.00295860705996997281	((n08AEP07:0.00207760446233662454	n3220:0.00026834190992728864):0.00025767591176114739	((n2986:0.00294388395823792391	n3219:0.00239546593122011648):0.00000057295881594098	n1665:0.00080244432918510813):0.00000057295881594098):0.00129780231475525205):0.00000057295881594098	(n3026:0.00079092091943932402	n07AEP05:0.00291710009909915916):0.00077758108547483452):0.00000057295881594098):0.00384941530982550045):0.21775057257511001851	(n2988:0.00000057295881594098	(((((n2990:0.00081733704560379874	n07AEP06:0.00107068467912485523):0.00000057295881594098	n2973:0.00026544344754380299):0.00216750065887196279	(n3221:0.00377977848541335374	MULAG:0.00703483777114110968):0.00000057295881594098):0.00023254553508948804	(n3004:0.00053674993713013217	n07AEP08:0.00858192300252441469):0.00158773052750793824):0.00000057295881594098	n2980:0.00495242925343145242):0.00627030453467940056):0.21685241057757567718):0.44311575193672098072	((APTOW:0.02151645036489859344	APTHA:0.02474586570047707448):0.06676713365425918090	(APTMA2:0.00110992295577730079	APTMA:0.00628069729062649684):0.09908968913578931892):0.68490966343504977587):0.27145412497423537790	((CASCA:0.04395393721858713992	CASBE:0.03269571095494916424):0.32080941160688802860	(DRONO2:0.00159510632256392392	DRONO:0.00085961559520933168):0.43023398262629158895):0.27145412497423537790);
((((((n3757:0.00000057295881594098	AEPHI:0.00185575606956223343):0.00986084330080865684	(n2998:0.00173379863750466792	(n3011:0.00000057295881594098	(n2997:0.00000057295881594098	n2987:0.00056799575118116801):0.00026056738994498691):0.00106333310137258987):0.01157221904958192354):0.00150013960283488395	((n1666:0.00051992131280195742	(n3024:0.00104119227075102341	(n3222:0.00254709657292096414	n3025:0.00164919156738362852):0.00062855147454651177):0.00000057295881594098):0.00130335738162784759	((((n3258:0.00207053678397252057	n08AEP07:0.00208807789394858207):0.00000057295881594098	n3220:0.00053797933956939339):0.00000057295881594098	((n2986:0.00160974948035707958	n3219:0.00161505616758619050):0.00000057295881594098	n1665:0.00000057295881594098):0.00026280351097188978):0.00052042910655722343	(n3026:0.00159523804623407095	n07AEP05:0.00375760324075194267):0.00156730717006240534):0.00000057295881594098):0.01227498419799297191):0.23298737315885856280	(n2988:0.00000057295881594098	(((((n2990:0.00027632998513678775	n07AEP06:0.00053328724562761777):0.00026566467018929705	n2973:0.00026317183531509924):0.00266516587853094086	(n3221:0.00199060228887309749	MULAG:0.00616664338178035069):0.00000057295881594098):0.00078212116876721536	(n3004:0.00000057295881594098	n07AEP08:0.01442398688739360627):0.00159542851815094497):0.00000057295881594098	n2980:0.00222443873333152704):0.00712318518401268072):0.16322070799818216846):0.55855351551705667568	((APTOW:0.02294732582011971625	APTHA:0.02956459287294908866):0.08312764065788021128	(APTMA2:0.00000057295881594098	APTMA:0.00979256446716412002):0.08100734267189391158):0.61959685701565325733):0.28838865585516876289	((CASCA:0.03584147567892610742	CASBE:0.04771324659872581975):0.33929492742820627216	(DRONO2:0.00378854262474804084	DRONO:0.00000057295881594098):0.40220450507154875686):0.28838865585516876289);
((((((n2998:0.00177627390568359201	((n2997:0.00000057295881594098	n2987:0.00085310769239429357):0.00000057295881594098	n3011:0.00000057295881594098):0.00101178679199666376):0.01052009891523817547	(AEPHI:0.00119858959302011339	n3757:0.00000057295881594098):0.00890190488985095375):0.01363837360504590972	((n3220:0.00053297621067108377	(((n3219:0.00319508957084764988	n1665:0.00134445714149097916):0.00000057295881594098	n2986:0.00293457778420601941):0.00025976536926804243	n08AEP07:0.00103162065108282678):0.00000057295881594098):0.00077372163095811757	(((n3024:0.00025762156028772586	((n3025:0.00189393638450757805	n3222:0.00268540311783983712):0.00000057295881594098	n1666:0.00051591797437875548):0.00000057295881594098):0.00051563350358430830	(n07AEP05:0.00343071566438740011	n3026:0.00051916274740679670):0.00182231173019100582):0.00000057295881594098	n3258:0.00117012415451908051):0.00000057295881594098):0.00000057295881594098):0.20914275783248342799	((((n07AEP08:0.01262815683451666560	n3004:0.00047980459637881907):0.00187347460569493363	((n2973:0.00051771227873700508	(n07AEP06:0.00078816772410350772	n2990:0.00026894843785966961):0.00052164737251948203):0.00183774109868351182	(MULAG:0.00657635034503181986	n3221:0.00276833371671534635):0.00000057295881594098):0.00102906620817129067):0.00000057295881594098	n2980:0.00285014885204689381):0.00923065279194470317	n2988:0.00000057295881594098):0.22898390633933268790):0.48877241310488084292	((APTMA:0.00666357524517860282	APTMA2:0.00168213159014429315):0.09439880974778788736	(APTOW:0.02906527890690553326	APTHA:0.02188456494431575972):0.07530698141546703084):0.63650596495429767607):0.29972646055165169665	((CASBE:0.03697571953658217864	CASCA:0.05304165804142753349):0.28438435773865811118	(DRONO:0.00067352430039180973	DRONO2:0.00151530536573416799):0.46096517826732608114):0.29972646055165169665);
((((((n2998:0.00237921937148783671	(n2987:0.00029166938285819999	(n3011:0.00000057295881594098	n2997:0.00000057295881594098):0.00000057295881594098):0.00107692928919156904):0.01148055217738097426	(AEPHI:0.00282711163873212946	n3757:0.00000057295881594098):0.00981941215517059297):0.01461688977634404210	((n3024:0.00105804402518631935	((n3025:0.00242114073699964448	n3222:0.00184443794011679104):0.00000057295881594098	n1666:0.00079492281298074879):0.00000057295881594098):0.00105873930592437909	(((n07AEP05:0.00378940213825188854	n3026:0.00053740994097344627):0.00079165469360806208	n3258:0.00237926934338737696):0.00000057295881594098	(((n3219:0.00203716109711384518	n1665:0.00025957434631545173):0.00001446125634577191	n2986:0.00212861714376142395):0.00059122373597484366	(n08AEP07:0.00026372311163208546	n3220:0.00027342840238176402):0.00026339468478817432):0.00052867358474963739):0.00000057295881594098):0.00000057295881594098):0.23763420879701330213	((((n07AEP08:0.01000047732368254325	n3004:0.00046888111740362598):0.00138132710093730594	((n2973:0.00000057295881594098	(n07AEP06:0.00132473740202155633	n2990:0.00000057295881594098):0.00026253018279190051):0.00158194519469394344	(MULAG:0.00774865399830721759	n3221:0.00365689716868843138):0.00000057295881594098):0.00078078412266846899):0.00000057295881594098	n2980:0.00259092605856393703):0.00627012596681257930	n2988:0.00000057295881594098):0.21893113501244912400):0.43305068570804283734	((APTMA:0.00679931227180884373	APTMA2:0.00063096370213042900):0.09836590780725772143	(APTOW:0.02372307151598447572	APTHA:0.02819964322156743100):0.06775818537991401547):0.70138957256671430329):0.28343335405855268894	((CASBE:0.04285763256192271636	CASCA:0.03937814056076462815):0.24136228620362948361	(DRONO:0.00000057295881594098	DRONO2:0.00192267703347321467):0.45773695674426767566):0.28343335405855268894);
((((((n2998:0.00209161283851476898	(n3011:0.00000057295881594098	(n2997:0.00000057295881594098	n2987:0.00058106853397541089):0.00052572025250198517):0.00160749714058572107):0.00963005836206515947	(AEPHI:0.00121668916934999883	n3757:0.00000057295881594098):0.01003246831380554330):0.00339214876192684214	(((((n3219:0.00420962877979576006	n1665:0.00109620834516079946):0.00000057295881594098	n2986:0.00181665018695310854):0.00035289408997415505	(n08AEP07:0.00131648269493133438	n3220:0.00000057295881594098):0.00026250526460846026):0.00079077243114309673	((n3024:0.00105252807258916347	((n3025:0.00356882510498302517	n3222:0.00388843116742571037):0.00037256470762662416	n1666:0.00026347414228596711):0.00000057295881594098):0.00052701363519902511	(n07AEP05:0.00325247570986631060	n3026:0.00107451312580159899):0.00131877622904685962):0.00000057295881594098):0.00000057295881594098	n3258:0.00119797871932500683):0.01088636884458628329):0.20384924390459777110	((((n07AEP08:0.01132816535015681095	n3004:0.00105472402827756838):0.00101100476119011617	((n2973:0.00000057295881594098	(n07AEP06:0.00182178600042443017	n2990:0.00026665615591300130):0.00000057295881594098):0.00205918468071915372	(MULAG:0.00627739911585936672	n3221:0.00318192155382998393):0.00000057295881594098):0.00052457059195636134):0.00000057295881594098	n2980:0.00388252590713171995):0.00402626694201296733	n2988:0.00202622110971748893):0.21639389251260679470):0.45310102464259965904	((APTMA:0.00545033417903329452	APTMA2:0.00069748970252926786):0.08977211557214188897	(APTOW:0.02594777970420203070	APTHA:0.02756416131654513754):0.10385718500916869822):0.53985228176862010141):0.30403795234209735066	((CASBE:0.06070164902824819186	CASCA:0.03153348719080144996):0.27225974667317864863	(DRONO:0.00044069190966757765	DRONO2:0.00205661488705386180):0.45693737550111923618):0.30403795234209735066);
((((((n2998:0.00206657697908092580	(n3011:0.00000057295881594098	(n2997:0.00000057295881594098	n2987:0.00114357578176424359):0.00026302759474129407):0.00133957324867172594):0.00942759730674590929	(AEPHI:0.00061690800237509307	n3757:0.00000057295881594098):0.01039699909711928189):0.00641513333007078575	(((n3025:0.00155213199251504476	n3222:0.00418143027168065614):0.00039808012117773450	(n1666:0.00106019689707732259	n3024:0.00052989714765302900):0.00000057295881594098):0.00079509027768683374	((n3258:0.00059300576351889792	(n07AEP05:0.00352757107089054448	n3026:0.00053398218328880374):0.00133157160652880475):0.00000057295881594098	(((n3219:0.00247215940426074058	n1665:0.00054554707189704372):0.00000057295881594098	n2986:0.00135323191256729852):0.00000057295881594098	(n08AEP07:0.00079218502878058484	n3220:0.00026983570126948590):0.00079111244366478022):0.00158854243182661599):0.00000057295881594098):0.00765521241957920102):0.23462662676411946694	((((n07AEP08:0.01043590681285580524	n3004:0.00054070237844009404):0.00000057295881594098	((n2973:0.00000057295881594098	(n07AEP06:0.00080288565099221102	n2990:0.00000057295881594098):0.00053213618936097905):0.00187459605967752363	(MULAG:0.00732740001572305087	n3221:0.00328093797179551542):0.00000057295881594098):0.00078755607516808467):0.00000057295881594098	n2980:0.00356981656873209176):0.00817681724518952782	n2988:0.00122103127964556715):0.20903619059775421785):0.41844805861174333428	((APTMA:0.00619303714094017466	APTMA2:0.00089500928559867535):0.10284989268949747132	(APTOW:0.02055624917866440832	APTHA:0.03146709807105812357):0.06461376369576904422):0.58372408450452772932):0.29870705928565094434	((CASBE:0.04431956287929270794	CASCA:0.03713917732572826619):0.21138617109042312503	(DRONO:0.00057625209455560138	DRONO2:0.00106649589451759540):0.48700612057079906148):0.29870705928565094434);
((((((n2998:0.00174553836337304892	(n3011:0.00000057295881594098	(n2997:0.00000057295881594098	n2987:0.00057036848352800249):0.00000057295881594098):0.00132098808962126521):0.00701422760876062139	(AEPHI:0.00153909013380638037	n3757:0.00000057295881594098):0.00897017840832712611):0.01300276460263164076	(((((n3219:0.00200122762685860794	n1665:0.00045453869223314547):0.00008558238024514438	n2986:0.00186985310017443655):0.00026232613992288996	(n08AEP07:0.00183446760687651367	n3220:0.00054527447656016925):0.00078465313719526021):0.00130990160937110352	((n1666:0.00052359900437644140	(n3024:0.00078090939334480984	n3025:0.00147349024653661669):0.00000347451533461393):0.00026163316459057798	(n07AEP05:0.00372840113825288278	n3026:0.00025942005949061004):0.00079068895481514600):0.00000057295881594098):0.00000057295881594098	(n3222:0.00245731580415954913	n3258:0.00088527943882574071):0.00000057295881594098):0.00369846163832556222):0.24668502019927218694	((((n07AEP08:0.01137516150074510679	n3004:0.00000057295881594098):0.00183155785212953072	((n2973:0.00000057295881594098	(n07AEP06:0.00132224607232268214	n2990:0.00054068644412536145):0.00052068216433141779):0.00158283363821217090	(MULAG:0.00583398993096664008	n3221:0.00358357103775162932):0.00000057295881594098):0.00051869463950538256):0.00000057295881594098	n2980:0.00221392598161565665):0.00712507066379596075	n2988:0.00122963670412978821):0.20983264973651666319):0.38224404329567979177	((APTMA:0.00600530212268502242	APTMA2:0.00119918589224434651):0.10711960635395186003	(APTOW:0.01953387969158432505	APTHA:0.02791974767521038236):0.05181090297115845816):0.63864202066822950421):0.29660677268770063719	((CASBE:0.04246134151216687802	CASCA:0.04522197951071256494):0.25971906707674224934	(DRONO:0.00000057295881594098	DRONO2:0.00134146282009525524):0.40041547821398071338):0.29660677268770063719);
((((((n2998:0.00354624735144766414	(n3011:0.00000057295881594098	(n2997:0.00000057295881594098	n2987:0.00115024338304599099):0.00026309518169041697):0.00103919878787354534):0.01001615163007764896	(AEPHI:0.00092737643958640758	n3757:0.00000057295881594098):0.00954972029696470916):0.00534137550245108832	(n3258:0.00177443574516487272	((((n3219:0.00122526371130900831	n1665:0.00023566873717982586):0.00003719932344229343	n2986:0.00153520888138668232):0.00089810085053039891	(n08AEP07:0.00105580456250370922	n3220:0.00027046424468147966):0.00132318636210874670):0.00185675921282936387	((n07AEP05:0.00353020699710463078	n3026:0.00025652488600980562):0.00160983265106058289	(n1666:0.00026434091174964243	(n3024:0.00106053240884199725	(n3025:0.00338991827726983818	n3222:0.00234579395114996184):0.00037512987879828542):0.00000057295881594098):0.00026429828075290692):0.00000057295881594098):0.00000057295881594098):0.00762767815857080117):0.23650696892559963658	((((n07AEP08:0.01174597495832892767	n3004:0.00049905353469366896):0.00193175356280256998	((n2973:0.00080243806105610607	(n07AEP06:0.00134543177314579436	n2990:0.00054594388412169991):0.00000057295881594098):0.00188771907010587829	(MULAG:0.00985403149503417432	n3221:0.00399718902771387281):0.00000057295881594098):0.00186485212708645482):0.00000057295881594098	n2980:0.00256071401252104622):0.00776715420392845926	n2988:0.00000057295881594098):0.22144603007697039043):0.47606772581734962957	((APTMA:0.00721105160493381529	APTMA2:0.00126041384774766433):0.10311490347251062172	(APTOW:0.01488344051489438880	APTHA:0.03222230741008019067):0.08685581912939628613):0.61794986381716932033):0.29294280465825117687	((CASBE:0.06464106837030537955	CASCA:0.03042465896857332597):0.31228269811914505238	(DRONO:0.00017491373803581390	DRONO2:0.00200179537021598700):0.40222826561095181841):0.29294280465825117687);
((((((n2998:0.00174970348587283743	(n3011:0.00000057295881594098	(n2997:0.00000057295881594098	n2987:0.00202115643114293263):0.00026065589696981742):0.00131280039115564936):0.01271256521649574353	(AEPHI:0.00185911054833070590	n3757:0.00000057295881594098):0.00819929909478903443):0.00794196175527417218	(((n1665:0.00110479286604130535	n3219:0.00331704429386903317):0.00000057295881594098	n2986:0.00026876312220936848):0.00106653050360501532	(((n3025:0.00343420265278332557	n3222:0.00364742727852548692):0.00000057295881594098	n3258:0.00297518576299906495):0.00000057295881594098	((n08AEP07:0.00052631156884120527	n3220:0.00054620623540667628):0.00105673590334747565	(n3024:0.00052641737841244976	(n1666:0.00132022681030673455	(n07AEP05:0.00106971196317695648	n3026:0.00079774127068051558):0.00079328767281702404):0.00000057295881594098):0.00000057295881594098):0.00000057295881594098):0.00000057295881594098):0.00785311089947626252):0.27823846987338340941	((((n07AEP08:0.01417284798108651815	n3004:0.00071667576573975758):0.00136918572336864599	((n2973:0.00051848337628876049	(n07AEP06:0.00078567326658224074	n2990:0.00027077703059638289):0.00052359874578834841):0.00234108374132232155	(MULAG:0.00957704531584967732	n3221:0.00590372110990370572):0.00000057295881594098):0.00104206101126358701):0.00000057295881594098	n2980:0.00252885976319151221):0.00662880956462919436	n2988:0.00062229971933591320):0.17953440110068302760):0.50687673446696346335	((APTMA:0.00728503996319331514	APTMA2:0.00140547346132850531):0.07726105948035766335	(APTOW:0.02529079555508335214	APTHA:0.02577703748809297840):0.09523118909126782050):0.65841327214724676420):0.27473384198858669114	((CASBE:0.05596667791481627074	CASCA:0.04595815112227052274):0.30268723117261508992	(DRONO:0.00000057295881594098	DRONO2:0.00108255720361602665):0.43506181372746566272):0.27473384198858669114);
((((APTMA:0.00449075904991131074	APTMA2:0.00401542468896305075):0.10316814251782499556	(APTOW:0.01724217725766507767	APTHA:0.02531509017503337858):0.08717223549543336170):0.66390381761530414817	((((n2998:0.00147938550211227748	(n3011:0.00000057295881594098	(n2997:0.00000057295881594098	n2987:0.00141521496557127824):0.00052502609928492018):0.00106839148912975463):0.01076764366626127394	(AEPHI:0.00247917886708056258	n3757:0.00000057295881594098):0.00980512248418297441):0.00601757065588022066	((n1666:0.00052558414892837522	((n3025:0.00243897533900708924	n3222:0.00232781852113565519):0.00037456391058280757	n3024:0.00078934200417598091):0.00000057295881594098):0.00052541988311527129	(((((n1665:0.00165003589968275017	n3219:0.00368101391823931435):0.00000057295881594098	n2986:0.00027054208330464516):0.00000057295881594098	(n08AEP07:0.00105092481186152198	n3220:0.00027093059233586781):0.00078679239198561272):0.00078757800366174716	n3258:0.00264799256423149405):0.00000057295881594098	(n07AEP05:0.00406273842415385330	n3026:0.00242926221461461141):0.00048851016037205835):0.00000057295881594098):0.00593646242558357878):0.19095365660183052925	((n2980:0.00193763545952027822	((n3004:0.00000057295881594098	n07AEP08:0.01103278976468045208):0.00217024897381799158	((n2973:0.00000057295881594098	(n07AEP06:0.00026870058065159422	n2990:0.00027593377142139195):0.00053385569383122789):0.00130957699797184081	(MULAG:0.00844640223063408691	n3221:0.00573292208413912763):0.00000057295881594098):0.00161119658115274557):0.00000057295881594098):0.00684802666371447846	n2988:0.00198441655868561440):0.28105770358018145050):0.45574913961825330722):0.30878916163814462692	((CASBE:0.04275261124623414705	CASCA:0.03656222791704219488):0.27246568967362005953	(DRONO:0.00000057295881594098	DRONO2:0.00239534016722249598):0.43094770950870675552):0.30878916163814462692);
((((APTMA:0.00428615221069621102	APTMA2:0.00172414724316983809):0.10689305888324096561	(APTOW:0.02123034523168641774	APTHA:0.02920292936733831501):0.05794930144887774220):0.60627951086947451387	((((n2998:0.00149989214615358734	(n3011:0.00000057295881594098	(n2997:0.00000057295881594098	n2987:0.00175261899280012580):0.00000057295881594098):0.00132452342629118939):0.00851826758852228250	(AEPHI:0.00121550085847740809	n3757:0.00000057295881594098):0.00894562725403969146):0.01329519335812907356	(((n08AEP07:0.00154527338733270129	(n1665:0.00106904187767082139	((n3219:0.00325977078437093880	n3220:0.00014440825125931178):0.00012224146139076081	n2986:0.00187070549754249599):0.00000057295881594098):0.00000057295881594098):0.00181183613662143795	((n07AEP05:0.00263560229769152716	n3026:0.00078597813575488683):0.00051663934313556504	(n1666:0.00130127091911687981	((n3025:0.00342791327159074023	n3222:0.00306235657174345468):0.00000057295881594098	n3024:0.00129708571234175927):0.00000057295881594098):0.00103739780542887400):0.00000057295881594098):0.00000057295881594098	n3258:0.00331921659082145886):0.00323709334725296935):0.18666587787385588437	((n2980:0.00220453071767044663	((n3004:0.00000057295881594098	n07AEP08:0.01356067903902045436):0.00178842940212911301	(n3221:0.00525818203233904217	((n2973:0.00000057295881594098	(n07AEP06:0.00156384344552339127	n2990:0.00026905952840120803):0.00051390208597560120):0.00080412767461812923	MULAG:0.00739138295739315537):0.00074797298463525513):0.00051729195545354453):0.00000057295881594098):0.00626978637427149169	n2988:0.00087010726616481248):0.25327296749648520180):0.44668213174076637495):0.30484792043105274351	((CASBE:0.03375191054219021936	CASCA:0.06175647183092435738):0.33849620513727002313	(DRONO:0.00000057295881594098	DRONO2:0.00189474722850555802):0.44285091910372398338):0.30484792043105274351);
((((APTMA:0.00592709228916296280	APTMA2:0.00251753795404970407):0.09604972416597284957	(APTOW:0.02008113394265170076	APTHA:0.02270746146012997749):0.07032577248783818125):0.57559221842709928918	((((n2998:0.00055271991639952551	(n3011:0.00000057295881594098	(n2997:0.00000057295881594098	n2987:0.00115048034024068193):0.00051855524221386731):0.00080620477475788657):0.01292161481064754702	(AEPHI:0.00120876825895797142	n3757:0.00000057295881594098):0.01018387514687619545):0.00969979233761599120	((((n1666:0.00104223502480535772	((n3025:0.00376279210469205282	n3222:0.00257517990678696358):0.00045588273581144623	n3024:0.00026003898632791564):0.00000057295881594098):0.00130351238499325076	(n07AEP05:0.00241544940987181581	n3026:0.00132986447294373413):0.00130205708751987407):0.00000057295881594098	((n08AEP07:0.00260831081243879416	n3220:0.00000057295881594098):0.00078077169514052238	(n2986:0.00171696594866801544	(n1665:0.00026659568405355165	n3219:0.00243276787733131758):0.00000057295881594098):0.00041489372718426826):0.00078348726307500517):0.00000057295881594098	n3258:0.00296390920255909388):0.00330151803507477797):0.17450193908968392176	(((n3004:0.00053703862686446733	n07AEP08:0.01112224974474788561):0.00207534463139770345	((n2973:0.00000057295881594098	(n07AEP06:0.00104600589007443909	n2990:0.00053348784121661310):0.00000057295881594098):0.00208412188784599852	(n2980:0.00191306484546459711	(n3221:0.00516501133860929225	MULAG:0.00818626983266084254):0.00000057295881594098):0.00000057295881594098):0.00000057295881594098):0.00560173808208637002	n2988:0.00305902712338857125):0.27733235883630674712):0.47598085299919801194):0.27274799284202466687	((CASBE:0.04831475243757749755	CASCA:0.04833641225365361421):0.33614644099797752475	(DRONO:0.00000057295881594098	DRONO2:0.00184263427989403298):0.35734902392031858698):0.27274799284202466687);
((((APTMA2:0.00318961528860184536	APTMA:0.00404107112015105688):0.10290447856190954035	(APTOW:0.01870261803875479870	APTHA:0.03031966020632240535):0.05698863687926951360):0.62771739906224388594	((n3222:0.00000057295881594098	(n3025:0.00332517402890484875	((n3024:0.00188207557037242700	n1666:0.00053710571954745608):0.00000057295881594098	(((n3258:0.00276315370473805954	(n07AEP05:0.00298499161837509136	n3026:0.00026945322513073470):0.00000057295881594098):0.00000057295881594098	((n08AEP07:0.00187643885824943747	n3220:0.00000057295881594098):0.00053470523692081360	(n2986:0.00165465975470646047	(n3219:0.00167580066956125222	n1665:0.00110171491949538213):0.00000057295881594098):0.00000057295881594098):0.00134201302919845960):0.00000057295881594098	((n3757:0.00000057295881594098	AEPHI:0.00179433769052434150):0.01656423161736677446	((n2987:0.00118982408719608751	(n2997:0.00000057295881594098	n3011:0.00000057295881594098):0.00000057295881594098):0.00136023469181221850	n2998:0.00275843940446232616):0.01058883594954745412):0.01216754299880888970):0.00026835708136427523):0.00293928184826551921):0.00275047674496819213):0.21825256625923508680	(n2988:0.00366513861733854494	(n2980:0.00254309368359646130	((n07AEP08:0.00913599768212694160	n3004:0.00075352334978581205):0.00220470849423905907	(((n07AEP06:0.00130268543233717934	n2990:0.00000057295881594098):0.00000057295881594098	n2973:0.00051675129958101448):0.00102688847077546277	(n3221:0.00277860720355416245	MULAG:0.00631623978291105410):0.00000057295881594098):0.00122569344860960555):0.00000057295881594098):0.00535646146754656209):0.22666156450344696061):0.42540703849252875512):0.26285408391842163267	((CASCA:0.03137540767535268449	CASBE:0.04915405454680876057):0.27379984560197068166	(DRONO2:0.00081016446097100490	DRONO:0.00054668343744952209):0.49864524191229492311):0.26285408391842163267);
((((APTOW:0.01991832782589960174	APTHA:0.02965409467065423937):0.05792537578500880219	(APTMA2:0.00138554761710797214	APTMA:0.00531940662506585633):0.11064968864622069800):0.50519865168073274653	(((n3757:0.00000057295881594098	AEPHI:0.00060122059738641699):0.00825313697194455208	((((n2987:0.00084574661075806465	n2997:0.00000057295881594098):0.00051686184835854322	n2998:0.00289261899508802328):0.00000057295881594098	n3011:0.00000057295881594098):0.01095082220823526825	(((n3222:0.00357376088830451809	n3025:0.00297128444559380386):0.00127548936567650545	(n3024:0.00052253868321888968	n1666:0.00078372418030187691):0.00000057295881594098):0.00026080897564954018	((n3258:0.00205281545882708737	(((n3219:0.00202424488676017887	n1665:0.00079754976567769338):0.00000057295881594098	(n2986:0.00242775495652760393	n3220:0.00053996998602220470):0.00000057295881594098):0.00000057295881594098	n08AEP07:0.00104585325558422416):0.00078356382265792619):0.00000057295881594098	(n07AEP05:0.00346345675046389389	n3026:0.00079357927520698110):0.00051803541290215401):0.00000057295881594098):0.01292357019345701657):0.00016913400271744374):0.22601127238140097941	(n2988:0.00000057295881594098	(n2980:0.00188450050945812857	((n07AEP08:0.01173839105776025744	n3004:0.00000057295881594098):0.00154655149673991110	(((n07AEP06:0.00131098737447705592	n2990:0.00053729737848245019):0.00051599297944018732	n2973:0.00000057295881594098):0.00315178176405675079	(n3221:0.00352840453692294899	MULAG:0.00769386245501772151):0.00000057295881594098):0.00074429768494727391):0.00000057295881594098):0.01278814888496981710):0.23463509601305251873):0.57219196754369816560):0.27405114292987586833	((CASCA:0.04068691305762122540	CASBE:0.03837456889051995418):0.26216256568568668817	(DRONO2:0.00274552295025560751	DRONO:0.00000057295881594098):0.44324783214868634929):0.27405114292987586833);
((((APTOW:0.02077056387619764452	APTHA:0.03562129264627150044):0.04548844649178773736	(APTMA2:0.00000057295881594098	APTMA:0.00701903179418409545):0.12216430522925431079):0.57431194616071035153	((((n3757:0.00000057295881594098	AEPHI:0.00122037415730848783):0.00829238989247739998	((n2997:0.00000057295881594098	(n2998:0.00559615822187703883	n3011:0.00000057295881594098):0.00052248625936696005):0.00000057295881594098	n2987:0.00057828527455729595):0.01508317715424990768):0.01117772058391460280	(((n3222:0.00306371263128937506	n3025:0.00145545703185428164):0.00000057295881594098	(n3024:0.00185890087845290517	n1666:0.00000057295881594098):0.00000057295881594098):0.00052877217956007910	((n3258:0.00209297743247738137	((n2986:0.00215541380103095957	(n3219:0.00293230755789044900	n1665:0.00138796676344319649):0.00000057295881594098):0.00029968909727679264	(n08AEP07:0.00105931577387573098	n3220:0.00000057295881594098):0.00105952223184317142):0.00052934466921993972):0.00000057295881594098	(n07AEP05:0.00242683023167961478	n3026:0.00053519932634738562):0.00052895264289002134):0.00000057295881594098):0.00309901852829720399):0.23492181927176902789	(n2988:0.00174893336724383282	(n2980:0.00226609895748986065	((n07AEP08:0.01435340145503337210	n3004:0.00000057295881594098):0.00236858172632405106	(n3221:0.00360620812769109995	(MULAG:0.00796640791852179508	((n07AEP06:0.00107840055652341131	n2990:0.00055174781945568495):0.00000057295881594098	n2973:0.00000057295881594098):0.00140447748910538911):0.00129514400958402370):0.00053862587825316782):0.00000057295881594098):0.00840630965769945636):0.24884404953857688914):0.48864915014695797790):0.29787384694500185223	((CASCA:0.04771479144328570621	CASBE:0.03796331141954153998):0.27795164061985833115	(DRONO2:0.00055518675727635875	DRONO:0.00052971913157099293):0.48666280077887980049):0.29787384694500185223);
((((APTOW:0.02192687074815828988	APTHA:0.03126429377763436518):0.06260846851899395937	(APTMA2:0.00260000876728729924	APTMA:0.00456632312405550606):0.09521395767924570319):0.59828978125178666758	((((n3757:0.00000057295881594098	AEPHI:0.00209597995246366348):0.00984684428632334914	(n2998:0.00055619348123829506	(n3011:0.00000057295881594098	(n2997:0.00000057295881594098	n2987:0.00113839132570702612):0.00077868333113179089):0.00106916400200776467):0.01175262013090782286):0.01112230258676356713	(((n3222:0.00196266556270131192	n3025:0.00143282875020709082):0.00140184820900434251	(n3024:0.00185581417261069734	n1666:0.00105833352431231108):0.00000057295881594098):0.00079325409985736149	((n3258:0.00240414572652689800	((n2986:0.00191855379860025681	(n3219:0.00083862586878061176	n1665:0.00082488835679502589):0.00000057295881594098):0.00000057295881594098	(n08AEP07:0.00052915124088808623	n3220:0.00000057295881594098):0.00079375865292906844):0.00000057295881594098):0.00026389570962722248	(n07AEP05:0.00216021355705244651	n3026:0.00080865534899415641):0.00079023445979428686):0.00000057295881594098):0.00000057295881594098):0.23280911231920883853	(n2988:0.00253112484803351932	(n2980:0.00521994291350627929	((n07AEP08:0.00873767785819394571	n3004:0.00000057295881594098):0.00292600272520872470	(((n07AEP06:0.00132449634798787797	n2990:0.00027239966686135741):0.00026094432160463825	n2973:0.00000057295881594098):0.00212048778235947224	(n3221:0.00313670553856625501	MULAG:0.00751571530381032419):0.00000057295881594098):0.00131419662537985067):0.00000057295881594098):0.00684286779045307093):0.21315248232585837229):0.51315009017863000285):0.29294456469021074030	((CASCA:0.05099337747362644307	CASBE:0.04725059371162496774):0.28504334160888000760	(DRONO2:0.00080461594438187289	DRONO:0.00058967100464728424):0.47828800414754274462):0.29294456469021074030);
((((APTOW:0.02225938866630989069	APTHA:0.03154666469238339571):0.06917882367852110082	(APTMA2:0.00201544742182004641	APTMA:0.00259740782399844189):0.09392033034640324962):0.70035418688420936206	((((n3757:0.00000057295881594098	AEPHI:0.00184148916233974926):0.00987370274145814124	(((n3011:0.00000057295881594098	n2997:0.00000057295881594098):0.00000057295881594098	n2998:0.00204302270237465521):0.00000057295881594098	n2987:0.00057190844012441238):0.01641640054190522321):0.00633541120148747600	(((n3222:0.00264524408304644010	n3025:0.00398721724386444636):0.00039328660448392848	(n3024:0.00026236787618524329	n1666:0.00026252148624599311):0.00000057295881594098):0.00078766189144003989	(((n2986:0.00163729324602155096	(n3219:0.00369459327406484626	n1665:0.00054523130972370184):0.00000057295881594098):0.00026498005057543701	(n08AEP07:0.00184714068814743958	n3220:0.00000057295881594098):0.00105384957254130510):0.00078899264361076491	((n3258:0.00116527370033952323	n07AEP05:0.00509095195683663838):0.00000057295881594098	n3026:0.00158616851524458766):0.00000057295881594098):0.00000057295881594098):0.00419655540082387434):0.23726055607970578110	(n2988:0.00000057295881594098	(n2980:0.00346324077574437133	((n07AEP08:0.00927773283750483145	n3004:0.00000057295881594098):0.00157132010334927854	(((n07AEP06:0.00000057295881594098	n2990:0.00026926489752841131):0.00052175448456469830	n2973:0.00000057295881594098):0.00184051275136699758	(n3221:0.00398817761881456716	MULAG:0.00799846903384513266):0.00000057295881594098):0.00154531836785537936):0.00000057295881594098):0.00860524566923643285):0.18764971595033119733):0.36475076456961924576):0.25545910413167388642	((CASCA:0.03158510048321581248	CASBE:0.05752584484682137650):0.34468878902750593740	(DRONO2:0.00259808649238061143	DRONO:0.00011514457552304382):0.42441472149311715301):0.25545910413167388642);
((((APTOW:0.02032925636503412140	APTHA:0.03136774878721045046):0.11236068438812979453	(APTMA2:0.00447259367481321959	APTMA:0.00648662555559567991):0.06466843222330845298):0.65260539611322798681	((((n3757:0.00000057295881594098	AEPHI:0.00121299884707350820):0.01084708376340002070	((n3011:0.00000057295881594098	(n2987:0.00173843199664604577	n2997:0.00000057295881594098):0.00079327917285241232):0.00160268335504648758	n2998:0.00355734844126455192):0.01450133071177449155):0.01123393848140269609	(((((n07AEP05:0.00270075562553710215	n3026:0.00133910342078018166):0.00078576745074393462	(n3220:0.00027058710032799838	((n2986:0.00135285058745508507	(n3219:0.00450744319202425140	n1665:0.00023772271108022774):0.00003172470565031752):0.00053235786252143591	n08AEP07:0.00131743717989266248):0.00000057295881594098):0.00105492179067434534):0.00000057295881594098	n1666:0.00052808072189941037):0.00000057295881594098	n3024:0.00185011068336657088):0.00000057295881594098	(n3258:0.00268994077792623432	(n3222:0.00287414146540138863	n3025:0.00146858841255658248):0.00135751850787774143):0.00000057295881594098):0.00402025923423820868):0.23813958919715810802	(n2988:0.00076056248396757327	((n3221:0.00351481828002601004	MULAG:0.00776681803906797801):0.00000057295881594098	(((n07AEP08:0.01187879660869588412	n3004:0.00094528333524265297):0.00275026665364543066	n2980:0.00385403906561722961):0.00000057295881594098	((n07AEP06:0.00105397677382640994	n2990:0.00053962570757491236):0.00000057295881594098	n2973:0.00026182274386789739):0.00052366495066593407):0.00000057295881594098):0.00872925885940841785):0.22303356154487574692):0.44798242164771007179):0.29771895457380331829	((CASCA:0.04986009452722366814	CASBE:0.03572000575048460413):0.30728728431028728973	(DRONO2:0.00101824743281940132	DRONO:0.00034941612113432860):0.41018036831605814152):0.29771895457380331829);
((((APTOW:0.02169965745924106945	APTHA:0.02301669915642752529):0.07334463790129053251	(APTMA2:0.00190957506076367724	APTMA:0.00671148525347129831):0.10217347405604636223):0.67736295035505222906	((((n3757:0.00000057295881594098	AEPHI:0.00121970680578907314):0.01026688238344149011	((n3011:0.00000057295881594098	(n2987:0.00116047608076566880	n2997:0.00000057295881594098):0.00131887257914202276):0.00159843492691420287	n2998:0.00208324335957875114):0.01108901187427088243):0.00383684379303803535	(((n07AEP05:0.00379750893755272491	n3026:0.00107588039581048506):0.00105404476846168477	(n3258:0.00270120187931779422	((n1665:0.00108302621826249245	(n2986:0.00190452584501277266	n3219:0.00202122780544379413):0.00000057295881594098):0.00026654823173319152	(n08AEP07:0.00238688757548569455	n3220:0.00054653279577842597):0.00052667833691875802):0.00079282376423585712):0.00000057295881594098):0.00000057295881594098	(n1666:0.00052788479332366116	(n3024:0.00026411634626610645	(n3222:0.00260366287835806388	n3025:0.00175679023813001076):0.00062995903106501496):0.00000057295881594098):0.00052818305507429462):0.00663381666659141646):0.28883801219772514690	(n2988:0.00120296016551118190	((n07AEP08:0.01050106840973752398	n3004:0.00052530697187211340):0.00154290348004811604	(n2980:0.00253485546674329931	(((n07AEP06:0.00130729942284403457	n2990:0.00026896693722092526):0.00025715430216169735	n2973:0.00000057295881594098):0.00209464988100409224	(n3221:0.00315433756539362309	MULAG:0.01015594402037752961):0.00000057295881594098):0.00078547122329400562):0.00000057295881594098):0.00685090142391274297):0.15708718468494042853):0.41488926632704697939):0.28790225983082456951	((CASCA:0.04430276549683091064	CASBE:0.04839292991373461694):0.29252356419381175812	(DRONO2:0.00136736861885755493	DRONO:0.00053783798001538221):0.47110307024893716132):0.28790225983082456951);
((((APTOW:0.01980679347067353102	APTHA:0.02823830092597510999):0.06871213205338431995	(APTMA2:0.00303895512288481981	APTMA:0.00425816151503660700):0.09005319641387812823):0.56992841101963009898	((((n3757:0.00000057295881594098	AEPHI:0.00304901197549731651):0.00970842560470211620	((n3011:0.00000057295881594098	(n2987:0.00085861537395530050	n2997:0.00000057295881594098):0.00077845469773154782):0.00103229744087102908	n2998:0.00234866084627836794):0.01145702163043624613):0.01307214055003215816	(((n07AEP05:0.00430266332676975359	n3026:0.00081519670320294359):0.00024334526260046105	(n3258:0.00269161565057072279	((n1665:0.00110480245567994495	n3219:0.00337177812752201657):0.00000057295881594098	(n2986:0.00189132371955579373	(n08AEP07:0.00000057295881594098	n3220:0.00054345211696783325):0.00104968637990652440):0.00000057295881594098):0.00078793738686532206):0.00000057295881594098):0.00000057295881594098	((n3025:0.00139298775053685688	n3222:0.00302976634698874517):0.00039299532712789404	(n1666:0.00184641300693227516	n3024:0.00078845003343183987):0.00000057295881594098):0.00052560819321493765):0.00000057295881594098):0.22953480836566492185	(n2988:0.00000057295881594098	((n07AEP08:0.00917642917983697327	n3004:0.00035160646053808078):0.00172627763324210916	((MULAG:0.00921904595038113700	(n3221:0.00277250308236644174	n2980:0.00250089839671015961):0.00091369529239194113):0.00000057295881594098	((n07AEP06:0.00077890316268654626	n2990:0.00000057295881594098):0.00000057295881594098	n2973:0.00051746029694027746):0.00207597970487996986):0.00000057295881594098):0.00803083216942203706):0.23165883745035820152):0.42880892959940397624):0.25425192409929170401	((CASCA:0.03640608338498854679	CASBE:0.04118093755728309546):0.31626699640321326301	(DRONO2:0.00123489014615775321	DRONO:0.00067039600920864532):0.42214833587361155764):0.25425192409929170401);
((((APTOW:0.01903185483030529410	APTHA:0.03217444951939969766):0.07742042004153920631	(APTMA2:0.00258599520740886634	APTMA:0.00502728958757291122):0.08034983512970260422):0.65109191747490546831	((((n3757:0.00000057295881594098	AEPHI:0.00157344483808474615):0.00900645630014815061	((n3011:0.00000057295881594098	(n2987:0.00173572703055390994	n2997:0.00000057295881594098):0.00026066237540835343):0.00160827803428281214	n2998:0.00113467698092762997):0.01298056157035299210):0.01363004433800659408	(((n07AEP05:0.00350408378955450236	n3026:0.00080662492590459511):0.00078219605072348799	(n3258:0.00238590599564640843	((n08AEP07:0.00131302533087917779	n3220:0.00027074833260516934):0.00052391990757405028	((n1665:0.00026770772026882701	n3219:0.00162681448877335217):0.00000057295881594098	n2986:0.00242514994076175119):0.00000057295881594098):0.00105093472499342565):0.00000057295881594098):0.00000057295881594098	((n3025:0.00237497248638859210	n3222:0.00302107465886013952):0.00123520761682539338	(n1666:0.00105273284193159390	n3024:0.00105177420842316838):0.00000057295881594098):0.00026263368573073274):0.00294434528206303364):0.24508716273911695938	(n2988:0.00184439878088515983	((n07AEP08:0.01251147888275768935	n3004:0.00000057295881594098):0.00213836740668371444	(((n07AEP06:0.00105604013875024551	n2990:0.00027187787434729472):0.00078274151594194801	n2973:0.00000057295881594098):0.00284043933955203725	(n2980:0.00541167027723492896	(MULAG:0.00759674367843867458	n3221:0.00347839264507142235):0.00000057295881594098):0.00000057295881594098):0.00100956949710139508):0.00757754068365321456):0.22715518912787732719):0.47174794130413422177):0.30758305147299958016	((CASCA:0.03430037843156583111	CASBE:0.05798978125399632810):0.25869756657768216979	(DRONO2:0.00165783311858968825	DRONO:0.00000057295881594098):0.46465053802578476505):0.30758305147299958016);
((((APTOW:0.01698975269740065491	APTHA:0.03010148532316906864):0.06114866113506266937	(APTMA2:0.00153672326592511118	APTMA:0.00783112543445058096):0.09082374803516030104):0.65952415983857848314	((((n3757:0.00000057295881594098	AEPHI:0.00213960310044969621):0.00982560905865769059	((n2987:0.00113169554594005580	(n2997:0.00000057295881594098	n3011:0.00000057295881594098):0.00000057295881594098):0.00103438025375392076	n2998:0.00229808702162392778):0.00897565504009681728):0.01157937556965071488	(((((n08AEP07:0.00102374948913638375	n3220:0.00000057295881594098):0.00076678862389349179	((n1665:0.00026075632868558055	n3219:0.00448740695407373342):0.00000057295881594098	n2986:0.00159004191140086465):0.00000057295881594098):0.00102618065179699248	(n07AEP05:0.00287387453142878705	n3026:0.00051839366410926988):0.00077495992815868324):0.00000057295881594098	(n1666:0.00077181909305409717	(n3024:0.00025713684947168298	(n3025:0.00216464222074568610	n3222:0.00192541442176605228):0.00202386773077712018):0.00000057295881594098):0.00051428319802692476):0.00000057295881594098	n3258:0.00233757612637427396):0.00137803536542206403):0.26989919973744130877	(n2988:0.00204564883611968147	(((n07AEP08:0.01025553065876156321	n3004:0.00000057295881594098):0.00316640479774350650	(((n07AEP06:0.00077569476151250621	n2990:0.00053195724554586056):0.00000057295881594098	n2973:0.00051336773827147892):0.00179507883415512873	(MULAG:0.01054536874127246296	n3221:0.00270043058774569649):0.00000057295881594098):0.00046694046673306116):0.00000057295881594098	n2980:0.00601153877560094748):0.00736955191206312924):0.23120147783981651046):0.44584664433444631815):0.26985407437112962636	((CASCA:0.03999822162532587488	CASBE:0.04209704317354974468):0.29336633686185725756	(DRONO2:0.00204586366881971812	DRONO:0.00034895679122317659):0.36593442482906152202):0.26985407437112962636);
((((n3025:0.00000057295881594098	(n3222:0.00232101696190158222	((((n3258:0.00210945645149661874	((n1665:0.00026733883053122918	n3219:0.00239744527689607313):0.00000057295881594098	((n3220:0.00054121348843875919	n08AEP07:0.00183368619170431362):0.00052096624675591874	n2986:0.00107377985094777141):0.00000057295881594098):0.00130911061331599201):0.00000057295881594098	(n3026:0.00025679620182822882	n07AEP05:0.00373917786683539448):0.00105671680130415852):0.00000057295881594098	((n3757:0.00000057295881594098	AEPHI:0.00091515895258769634):0.01032255646963275639	(n2998:0.00051079429643207655	(n2987:0.00114262249237851951	(n2997:0.00000057295881594098	n3011:0.00000057295881594098):0.00000057295881594098):0.00190489444557522696):0.01062108385775399969):0.01295398638171912226):0.00078445446740615921	(n1666:0.00104658613220694240	n3024:0.00209628871592315190):0.00000057295881594098):0.00122210345485924575):0.00298069919846632092):0.21172064541974333629	(n2988:0.00212287757720341225	((n3004:0.00237636838468380327	(n2980:0.00452220921306655151	((n3221:0.00557852589065322476	MULAG:0.00636014482573565507):0.00000057295881594098	(n2973:0.00000057295881594098	(n07AEP06:0.00078637852287591001	n2990:0.00108046566990971371):0.00000057295881594098):0.00211153515510741855):0.00073878069870617687):0.00000057295881594098):0.00000057295881594098	n07AEP08:0.01129545033415223047):0.00683147687242028311):0.23828695994140922099):0.39717063450743600450	((APTOW:0.02219065136258686205	APTHA:0.02865720810702775817):0.08617839090495790777	(APTMA2:0.00352158503317882843	APTMA:0.00406752341335417985):0.08669332118450864821):0.64056425413805528901):0.27708961281316524250	((CASCA:0.03442825622274985065	CASBE:0.04871405704822554666):0.28028243027197047299	(DRONO:0.00000057295881594098	DRONO2:0.00189774883803666013):0.49974260518174545842):0.27708961281316524250);
((((n3025:0.00169560849992711916	((((n2986:0.00183526991376041461	(n1665:0.00051630845764882199	n3219:0.00281086633617104106):0.00002859410473832067):0.00029865384295139159	(n3220:0.00027033086692876878	n08AEP07:0.00078340138046073234):0.00078308778627776579):0.00026078714343829868	((n1666:0.00078431841339808442	(n3024:0.00078421514437610504	(n3026:0.00079317144786887075	n07AEP05:0.00266063539224824317):0.00078351265735804407):0.00000057295881594098):0.00000057295881594098	(n3222:0.00242244068994907800	n3258:0.00352180567443583252):0.00000057295881594098):0.00000057295881594098):0.00005907408053071096	((n3757:0.00000057295881594098	AEPHI:0.00091236376207527465):0.00906970715517842196	(n2987:0.00086722261099125028	((n2997:0.00000057295881594098	n3011:0.00000057295881594098):0.00000057295881594098	n2998:0.00294879670945821142):0.00000057295881594098):0.00995206755138863808):0.01617755895486244419):0.00209799017313808166):0.26116271892623277306	(n2988:0.00000057295881594098	((n2980:0.00394940062966006589	((n3221:0.00329640068083838621	MULAG:0.00802884161029220056):0.00000057295881594098	(n2973:0.00000057295881594098	(n07AEP06:0.00052767365781263009	n2990:0.00027142510123326233):0.00000057295881594098):0.00213005859155452953):0.00103066356081656725):0.00000057295881594098	(n07AEP08:0.00643829471123119352	n3004:0.00060240235314498812):0.00177813265322538825):0.00738280075164725932):0.21124897789832514094):0.45267027968505918478	((APTOW:0.01805749657058631011	APTHA:0.02760898439719012762):0.06194739065152113366	(APTMA2:0.00260773054642882487	APTMA:0.00535077268379084269):0.10835137783069652417):0.64933149081809804493):0.26598051381581411245	((CASCA:0.03714745155416505906	CASBE:0.04643504819593484434):0.19292896742451670633	(DRONO:0.00020690838782487674	DRONO2:0.00086615430409504304):0.47616277647926052996):0.26598051381581411245);
((((n08AEP07:0.00000057295881594098	((((n3026:0.00107054617382918490	n07AEP05:0.00402500714891723243):0.00077224051165628146	(n1666:0.00157034811204057045	((n3025:0.00234506817507379407	n3222:0.00270591162057331721):0.00000057295881594098	n3024:0.00078260525454837524):0.00000057295881594098):0.00026152949003412833):0.00024319191934346415	((n3258:0.00207861788529156667	((n3757:0.00000057295881594098	AEPHI:0.00248652255748330747):0.01216811998695435486	((n2987:0.00000057295881594098	(n2997:0.00000057295881594098	n3011:0.00000057295881594098):0.00000057295881594098):0.00076724507247204145	n2998:0.00255619142236370627):0.01050026107230518646):0.01503061992682227024):0.00000057295881594098	((n1665:0.00053296620856488710	n3219:0.00237978816468950062):0.00000057295881594098	n2986:0.00188275876191805057):0.00133371899172381615):0.00000057295881594098):0.00184999860407254291	n3220:0.00000057295881594098):0.00209351941857930041):0.19514533079044069086	(n2988:0.00077746486557224968	(n2980:0.00325950333699269543	(((n3221:0.00314554395078573681	MULAG:0.00759175512070813917):0.00000057295881594098	(n2973:0.00080049930714461094	(n07AEP06:0.00134417664215017926	n2990:0.00000057295881594098):0.00000057295881594098):0.00240118249065468569):0.00073289673217890650	(n07AEP08:0.01330305206647795779	n3004:0.00096226845227305653):0.00233880368015439806):0.00000057295881594098):0.00960547507862116387):0.23225093313446820709):0.43616664705886637465	((APTHA:0.02777022321121292575	APTOW:0.01909541744615452993):0.07977450262821746130	(APTMA2:0.00186461488560529798	APTMA:0.00511844288712374508):0.08701267535111921470):0.62951134808349928917):0.28885231886761558728	((CASBE:0.04593152338179286309	CASCA:0.03557536644205085835):0.25312810266143187521	(DRONO:0.00015341860990888346	DRONO2:0.00205066924778377069):0.45679763798387768015):0.28885231886761558728);
((((((n3757:0.00000057295881594098	AEPHI:0.00243158938568790789):0.01196121245277369238	((n2987:0.00114824848067673771	(n2997:0.00000057295881594098	n3011:0.00000057295881594098):0.00000057295881594098):0.00132693418375401644	n2998:0.00146168848027632744):0.00900499609422163172):0.00967192798548643061	(n3258:0.00240967641821726412	((((n1665:0.00046891970576056939	n3219:0.00250047827044665768):0.00007668588248590011	n2986:0.00190373180375966178):0.00053210757242248721	(n08AEP07:0.00078985346292788795	n3220:0.00027286244371601610):0.00079028946000774469):0.00078919301721231349	((n3026:0.00053397128834203292	n07AEP05:0.00294848897768742579):0.00105465720206359835	((n3025:0.00413846202817515132	n3222:0.00297684420090529997):0.00114321566987286914	(n3024:0.00026269620306706472	n1666:0.00052585734686299722):0.00000057295881594098):0.00078860975048623870):0.00000057295881594098):0.00000057295881594098):0.00252504883803445586):0.28681362234029283975	(n2988:0.00113478794367895871	(n2980:0.00095756903654858211	(((n3221:0.00281536802166063461	MULAG:0.01001582661258072077):0.00000057295881594098	(n2973:0.00000057295881594098	(n07AEP06:0.00080099284858619029	n2990:0.00082014892540834385):0.00026092248949190932):0.00105661694415771622):0.00026976268732205951	(n07AEP08:0.01500040966699738715	n3004:0.00035931672507149117):0.00283351397247373757):0.00000057295881594098):0.00625896903696156279):0.21833910781523044320):0.43027968725027587737	((APTHA:0.03331835919157600384	APTOW:0.02186087044299680343):0.08299363884010592385	(APTMA2:0.00353240306022003115	APTMA:0.00629942975500887448):0.08560409527689517850):0.60161126718161839211):0.28000524790979053336	((DRONO:0.00057299210622947111	DRONO2:0.00184105690488197793):0.43705794693292893127	(CASBE:0.03791057838609752928	CASCA:0.04638028592845786641):0.26850546850542206245):0.28000524790979053336);
((((((n3757:0.00000057295881594098	AEPHI:0.00310115078990596095):0.01271443487833699183	((n3011:0.00000057295881594098	(n2987:0.00175461093407187083	n2997:0.00000057295881594098):0.00000057295881594098):0.00162966991626959561	n2998:0.00111876726560514021):0.01252639041725010262):0.01123137300372909278	(((n3025:0.00264502380378048773	n3222:0.00295197936875213297):0.00151316377367520581	(n3024:0.00078684277964129147	n1666:0.00105082226273092130):0.00000057295881594098):0.00026218010262838343	(((n3258:0.00299446527318667291	n08AEP07:0.00052348727445302085):0.00000057295881594098	(n3220:0.00000057295881594098	((n1665:0.00111465871186282729	n3219:0.00326834499252882330):0.00000057295881594098	n2986:0.00181121407204233890):0.00035070860216823675):0.00000057295881594098):0.00052397953239841045	(n3026:0.00187719116863806451	n07AEP05:0.00269797378985742057):0.00050688444440842454):0.00000057295881594098):0.00548721354461516840):0.25271986448334538000	(n2988:0.00000057295881594098	(((n2980:0.00289661597242991085	(n3221:0.00558613464014049224	MULAG:0.00725327165346349289):0.00000057295881594098):0.00000057295881594098	(n2973:0.00026447362648998948	(n07AEP06:0.00187837088872833190	n2990:0.00027177985427163221):0.00000057295881594098):0.00079428562060152822):0.00018035023561691708	(n07AEP08:0.01274330448181784474	n3004:0.00000057295881594098):0.00220818393197945960):0.00884198005919654278):0.20688073101879039806):0.40017622124503410275	((APTHA:0.02941796121261404037	APTOW:0.02029051333893644796):0.06443286014108241810	(APTMA2:0.00237438881209325013	APTMA:0.00728486679876470550):0.11799243857550435755):0.73010106388698459146):0.30896518148181795205	((DRONO:0.00000057295881594098	DRONO2:0.00163656741706507802):0.38259494047276731976	(CASBE:0.04357289423006808354	CASCA:0.04289260194689862443):0.28139742254848182368):0.30896518148181795205);
((((((n3757:0.00000057295881594098	AEPHI:0.00210706187467121081):0.00780653665923290024	((n3011:0.00000057295881594098	(n2987:0.00084805387434758758	n2997:0.00000057295881594098):0.00025793300024487602):0.00239725619788584221	n2998:0.00224321359614183596):0.01255043470446491442):0.01492614623968904763	(((((n1665:0.00053800380857156149	n3219:0.00274823101257844768):0.00000057295881594098	n2986:0.00053036243081265708):0.00026106651042788850	(n08AEP07:0.00181736357951971109	n3220:0.00000057295881594098):0.00025892895725955988):0.00051782037553349091	((n3026:0.00078767862210285002	n07AEP05:0.00291129947443019696):0.00103674711927632490	((n3025:0.00151618111592350313	n3222:0.00125215679913713422):0.00105041275352178048	(n3024:0.00103572650891442281	n1666:0.00233937710138632914):0.00000057295881594098):0.00103605145929757747):0.00000057295881594098):0.00000057295881594098	n3258:0.00293013077836722828):0.00000057295881594098):0.21528012927123893472	(n2988:0.00000057295881594098	(n2980:0.00259261960619077553	((n3221:0.00204313551652314648	(MULAG:0.00796040014145636861	(n2973:0.00026601473125378291	(n07AEP06:0.00108569965999518120	n2990:0.00055497931086833448):0.00053454889249553216):0.00111099516841215687):0.00072223572351554283):0.00110531954666421716	(n07AEP08:0.01107363184158139877	n3004:0.00110662739520360617):0.00322269707193525729):0.00000057295881594098):0.00720019678434391779):0.23747403903071118147):0.49675349151804792935	((APTHA:0.02728109263103020363	APTOW:0.02599387030930941367):0.10539693139675364308	(APTMA2:0.00106108533793693454	APTMA:0.00443182880204068697):0.07120114601735097470):0.52560602096815911555):0.29969506830389203156	((DRONO:0.00023232040808101985	DRONO2:0.00227096309483333170):0.51101123180948904157	(CASBE:0.04336557037345956794	CASCA:0.04637743854432171270):0.28036517111929581958):0.29969506830389203156);
((((((n3757:0.00000057295881594098	AEPHI:0.00189910413202980981):0.01347091323957593130	(n3011:0.00000057295881594098	((n2987:0.00058589770028533996	n2997:0.00000057295881594098):0.00026876249799367085	n2998:0.00271236955164044823):0.00000057295881594098):0.00893216888282309489):0.01556557020253092512	(((((n1665:0.00084939604299646130	n3219:0.00165412042677347509):0.00000057295881594098	n2986:0.00221031493075670967):0.00030626213528320593	(n08AEP07:0.00135914568851887513	n3220:0.00000057295881594098):0.00027083899781633067):0.00000057295881594098	((n3026:0.00081886065114200721	n07AEP05:0.00469867313554557346):0.00108935058248713426	(n1666:0.00135540737237563541	((n3025:0.00303011710188684025	n3222:0.00280571424035091664):0.00000057295881594098	n3024:0.00054055435842655293):0.00000057295881594098):0.00054176750242711843):0.00000057295881594098):0.00000057295881594098	n3258:0.00120661225293879114):0.00000057295881594098):0.24373871464283697330	(n2988:0.00000057295881594098	(n2980:0.00518392967300911316	(((n2973:0.00104255712937896972	(n07AEP06:0.00104974943772914286	n2990:0.00026833413761784470):0.00000057295881594098):0.00209493480539823564	(n3221:0.00239935487492995035	MULAG:0.00661731395985014608):0.00000057295881594098):0.00103849318397515123	(n07AEP08:0.01186727390950085073	n3004:0.00000057295881594098):0.00131661563347447051):0.00000057295881594098):0.00730591188961265091):0.20265472698592207346):0.38581542717351241523	((APTHA:0.02604234215956842055	APTOW:0.01932487292802233941):0.06962039342476145087	(APTMA2:0.00111545095107654568	APTMA:0.00413214094073741881):0.09411432756312648751):0.64375792793982533624):0.25930977606481941944	((DRONO:0.00023279803298439740	DRONO2:0.00193487789346442917):0.45368973237487658645	(CASBE:0.05411847057599866728	CASCA:0.03961182499526321593):0.26920424988717028825):0.25930977606481941944);
((((((n3757:0.00000057295881594098	AEPHI:0.00220636490049270139):0.00645609103210744491	(n2998:0.00395416059766141598	(n3011:0.00000057295881594098	(n2987:0.00088506842974041613	n2997:0.00000057295881594098):0.00026672031723458790):0.00105444367139755535):0.01151850759039763604):0.00920463094528948915	(((n3025:0.00149752209669796067	n3222:0.00124191028367156230):0.00000057295881594098	(n3024:0.00053467139196068268	n1666:0.00134237628404336386):0.00000057295881594098):0.00080316217962770502	(((((n1665:0.00197639689168973599	n3219:0.00509164734386128789):0.00000057295881594098	n2986:0.00221065800953293076):0.00000057295881594098	(n08AEP07:0.00080149360966102015	n3220:0.00027681550553964760):0.00053408977536113518):0.00053527457017913120	n3258:0.00243298402543347565):0.00000057295881594098	(n3026:0.00081314142721288646	n07AEP05:0.00301709155946022376):0.00080273293676809182):0.00000057295881594098):0.00658729326548054567):0.21495733564916888469	(n2988:0.00091126535717483601	(n2980:0.00387854266796826882	(((n2973:0.00000057295881594098	(n07AEP06:0.00053716206774242234	n2990:0.00000057295881594098):0.00026623920109479922):0.00108410776407679463	MULAG:0.00569558448069172173):0.00213938085973044891	(n3221:0.00508626105768183231	(n07AEP08:0.01335818759385975357	n3004:0.00000057295881594098):0.00288351076259413122):0.00000057295881594098):0.00000057295881594098):0.00339604017581966473):0.22797522271080805645):0.51041862253618919265	((APTHA:0.02741656628956690850	APTOW:0.02003367162284456007):0.07643955073852407023	(APTMA2:0.00000057295881594098	APTMA:0.00734215058135109355):0.08291338101894500656):0.58697256470285996688):0.29348537925203593835	((DRONO:0.00170288868798979106	DRONO2:0.00101667106078009734):0.45690093365339201625	(CASBE:0.03971950364241732395	CASCA:0.04861873605015401556):0.25780857279843794050):0.29348537925203593835);
((((n08AEP07:0.00000057295881594098	(n3220:0.00026513402029689777	((((n3026:0.00078563671940265695	n07AEP05:0.00157579895185107170):0.00051113573816475167	(((n3025:0.00238121685925620288	n3222:0.00393859821220789337):0.00000057295881594098	n1666:0.00077512692861211071):0.00000057295881594098	n3024:0.00077384650595073282):0.00025766679131103957):0.00000057295881594098	(n3258:0.00263808150210919235	((n3757:0.00000057295881594098	AEPHI:0.00179161691903732844):0.01285501282420667066	(n2998:0.00173827974899754597	(n3011:0.00000057295881594098	(n2987:0.00056466058262085676	n2997:0.00000057295881594098):0.00076767695667552484):0.00051836243407912938):0.01093836923781266006):0.01397410206637482791):0.00000057295881594098):0.00103259407378463309	((n1665:0.00106355348141316027	n3219:0.00323163068695527748):0.00000057295881594098	n2986:0.00317624415981094480):0.00000057295881594098):0.00025717478808505212):0.00180934998262828801):0.22788455910335467247	(n2988:0.00102968821980262289	((n07AEP08:0.00991030937052651308	n3004:0.00000057295881594098):0.00431170788955631025	(((n2973:0.00000057295881594098	(n07AEP06:0.00187713683152581755	n2990:0.00027623539118236027):0.00026261104944854795):0.00239364254945245540	(MULAG:0.00670540649719711390	n3221:0.00560166153420895829):0.00000057295881594098):0.00074707053069212421	n2980:0.00318861905140894542):0.00000057295881594098):0.01112569946976098810):0.21132539892642465684):0.45406540162188790966	((APTHA:0.02201549749753976479	APTOW:0.02053753352149813999):0.07892759932627095576	(APTMA2:0.00031711570525905003	APTMA:0.00830611135187234867):0.11328243050062782038):0.60299530121827893403):0.27395779284074145421	((DRONO:0.00036982573333370339	DRONO2:0.00125489537235173388):0.42287213162516218423	(CASBE:0.04283705760493396880	CASCA:0.04778034733056277933):0.33403634437172963212):0.27395779284074145421);
((((((n3757:0.00000057295881594098	AEPHI:0.00122960122876143350):0.01139943880997075845	(n2998:0.00179738039631696981	(n3011:0.00000057295881594098	(n2987:0.00058828569399454794	n2997:0.00000057295881594098):0.00053200877600666880):0.00079857099644031846):0.01256260878169727403):0.01222767294099927175	((((n3220:0.00027734921079624182	n08AEP07:0.00133931234739569820):0.00080293146169474179	(n2986:0.00245826779573695645	(n3219:0.00201564460770666237	n1665:0.00052522592640867486):0.00002937344492025470):0.00029857985663011579):0.00026692797281139619	((n3026:0.00027011825012538071	n07AEP05:0.00299970213266423586):0.00080483727015407314	((n3024:0.00107039869297088442	n1666:0.00053372132912415243):0.00000057295881594098	(n3025:0.00241742618789060441	n3222:0.00148372150617158394):0.00094391108131268041):0.00080163181575258660):0.00000057295881594098):0.00000057295881594098	n3258:0.00302345772926345324):0.00388417000455810449):0.23136916566571888443	(n2988:0.00105412605369715920	((n07AEP08:0.00802043841537831807	n3004:0.00000057295881594098):0.00353252843252081609	((((n07AEP06:0.00104639129933733555	n2990:0.00026852183420608049):0.00000057295881594098	n2973:0.00000057295881594098):0.00156201645197512188	(MULAG:0.00731958522439413433	n3221:0.00528777695106447728):0.00000057295881594098):0.00006612366283644086	n2980:0.00190466915431385846):0.00006050478087073264):0.00751425881820432483):0.21442772317831418349):0.40353638891397242139	((APTHA:0.03115011279473594782	APTOW:0.02041017368268893684):0.08278281888181451831	(APTMA2:0.00172084051142713237	APTMA:0.00853880493171310824):0.08706238830036751308):0.64941823913815333036):0.31906189810072016488	((DRONO:0.00044962907113436777	DRONO2:0.00199963556884583333):0.42193539180307815251	(CASBE:0.04815615645244002846	CASCA:0.04333443466703663927):0.29335959932081728807):0.31906189810072016488);
((((APTMA:0.00781039771825987796	APTMA2:0.00247548278349660417):0.09613684916812208214	(APTHA:0.01998849836543337838	APTOW:0.02547074180317986450):0.08341527497824606507):0.58292432327728760377	((((AEPHI:0.00185596395807099165	n3757:0.00000057295881594098):0.01180796534756165146	((n3011:0.00000057295881594098	(n2997:0.00000057295881594098	n2987:0.00028852395548695096):0.00052397792174544257):0.00051744689460910388	n2998:0.00207627567565789057):0.01370455829859817259):0.00456870709179628236	((n1666:0.00026174777563015532	(n3024:0.00052349521155308171	(n3025:0.00094359878939048139	n3222:0.00445328520760648536):0.00000057295881594098):0.00000057295881594098):0.00026173326648549708	((n3258:0.00439510863459871906	(((n3219:0.00197709093562104714	n1665:0.00164813407485236703):0.00000057295881594098	n2986:0.00097573255376929148):0.00063368847208971951	(n08AEP07:0.00078714617474074039	n3220:0.00054127865838997705):0.00078693242895711316):0.00000057295881594098):0.00000057295881594098	(n3026:0.00053256523912707169	n07AEP05:0.00402644843849477106):0.00104889352280499045):0.00000057295881594098):0.00761807244714310210):0.23538352963635664206	(n2988:0.00146127189908560533	((n3004:0.00187189323312063078	(n07AEP08:0.00756569574553301368	((n3221:0.00268185955315681894	MULAG:0.01043522706659388150):0.00000057295881594098	((n2990:0.00027207680996908540	n07AEP06:0.00079608668490226521):0.00000057295881594098	n2973:0.00000057295881594098):0.00398519614125254253):0.00100716425983741358):0.00000057295881594098):0.00000057295881594098	n2980:0.00457280497824940919):0.00672769117708002257):0.21649353103024890355):0.48392363794828929802):0.30965455325492113881	((CASCA:0.04087732722269686592	CASBE:0.04329759378636440642):0.28617761661407342677	(DRONO2:0.00319942777129123826	DRONO:0.00000057295881594098):0.41174244242164953489):0.30965455325492113881);
((((APTMA:0.00386642132676508644	APTMA2:0.00453240689070642279):0.10840049884610811204	(APTHA:0.02972457490874337235	APTOW:0.02415739155043159642):0.07141221869397133826):0.57946027213661388533	((((AEPHI:0.00265309795223900823	n3757:0.00000057295881594098):0.01284275981256243794	(n3011:0.00000057295881594098	(n2997:0.00000057295881594098	(n2998:0.00232800908743954846	n2987:0.00198344353124780366):0.00000057295881594098):0.00000057295881594098):0.01274811624704960678):0.00573746532793714768	(((n1665:0.00078319417164268842	(n3219:0.00276927727729565703	n2986:0.00184772882064186878):0.00000057295881594098):0.00000057295881594098	(n08AEP07:0.00102241062054399191	n3220:0.00000057295881594098):0.00076619930536624191):0.00000057295881594098	((n1666:0.00076457973917284927	(n3024:0.00101917677922556808	(n3025:0.00094815623759826964	n3222:0.00311785424004566757):0.00042461988125012707):0.00000057295881594098):0.00102097684047697582	(n3026:0.00154109787052803741	(n07AEP05:0.00337556344303398736	n3258:0.00230488949188062571):0.00000057295881594098):0.00000057295881594098):0.00000057295881594098):0.00577544199318523986):0.21751094391069661360	(n2988:0.00000057295881594098	((((n3221:0.00314325939988185877	MULAG:0.01069114014927760765):0.00000057295881594098	((n2990:0.00080896331638278542	n07AEP06:0.00183947830285810716):0.00025283680697561344	n2973:0.00051767137966684466):0.00234861685690540339):0.00128698106280935253	(n3004:0.00080584524188490937	n07AEP08:0.00960389283315934983):0.00156698077179857486):0.00000057295881594098	n2980:0.00437527516297733180):0.01091911761219575665):0.22821619292499381593):0.38276612482419025696):0.27996810125812199299	((CASCA:0.04862775000520314778	CASBE:0.03351527004905231755):0.28581854320643867995	(DRONO2:0.00216822143882185615	DRONO:0.00000057295881594098):0.45251798325638908915):0.27996810125812199299);
((((APTMA:0.00540810481818155154	APTMA2:0.00472347003301602439):0.09826412482235710733	(APTHA:0.02496137449826830654	APTOW:0.02912393185210475355):0.05520334572186710170):0.63973049877802801166	((((AEPHI:0.00091593417185466459	n3757:0.00000057295881594098):0.01135137641429019573	(n3011:0.00000057295881594098	(n2998:0.00323423727429995910	(n2987:0.00114532022725352743	n2997:0.00000057295881594098):0.00078142617608249992):0.00000057295881594098):0.01424418960028310879):0.00882445830180033329	((((n3026:0.00079593531286729067	n07AEP05:0.00376128434286811990):0.00052079682454912442	((n3025:0.00236217534202896569	n3222:0.00187107880984009709):0.00109129908511254158	(n1666:0.00078893835212262076	n3024:0.00026199890833211931):0.00000057295881594098):0.00078666202809551369):0.00000057295881594098	((n1665:0.00053531700217958626	(n3219:0.00368198506024817410	n2986:0.00107715735275239004):0.00000057295881594098):0.00000057295881594098	(n08AEP07:0.00236723846265263823	n3220:0.00027003938928097960):0.00052343938506130587):0.00026277148880259136):0.00000057295881594098	n3258:0.00147668926965481410):0.00512808176003704767):0.28332760654029282010	(n2988:0.00125157370794213435	((((n3221:0.00471889077591578030	MULAG:0.01044925332364753275):0.00000057295881594098	((n2990:0.00054212808111768148	n07AEP06:0.00132890225160827899):0.00052685451122712150	n2973:0.00026051401656339556):0.00236590207312689128):0.00026821497081021170	(n3004:0.00096753585607096113	n07AEP08:0.00793447200260793614):0.00190660847439038804):0.00000057295881594098	n2980:0.00355480218848388749):0.00625888173677784619):0.19158381608592151002):0.48885138967337021798):0.31711986452281271109	((CASCA:0.03637684125488355180	CASBE:0.05447145309305961164):0.28548634060125782641	(DRONO2:0.00086790007431778078	DRONO:0.00022022987792969656):0.38667881897783518141):0.31711986452281271109);
((((APTMA:0.00824413003801416876	APTMA2:0.00036012861979714691):0.11778962836126866121	(APTHA:0.03125301863331077928	APTOW:0.01982958155767452005):0.06707473299292800173):0.61804612619725773914	((((AEPHI:0.00251188349323950037	n3757:0.00000057295881594098):0.01201716757781277553	(n2998:0.00147102016769652048	((n2987:0.00000057295881594098	n2997:0.00000057295881594098):0.00026493629398846829	n3011:0.00000057295881594098):0.00081066844751817504):0.01304465989181337153):0.00556203131844121377	((((n3026:0.00080128628090536495	n07AEP05:0.00377369316837182674):0.00105162865794037816	(n3222:0.00330904136201021302	(n1666:0.00052524751244831757	n3024:0.00157865985792967896):0.00000057295881594098):0.00026244600679863777):0.00000057295881594098	(n3025:0.00232028717717530511	((n08AEP07:0.00131550879156274868	n3220:0.00027124105613536825):0.00105151979051133792	((n1665:0.00109517453306514603	n3219:0.00239248001007858532):0.00000057295881594098	n2986:0.00259056009597343579):0.00036117847509790912):0.00013142692413256672):0.00013133975326666618):0.00000057295881594098	n3258:0.00267270288597693190):0.00485516527002170101):0.21500284773463812504	(n2988:0.00087917009804866519	((((n3221:0.00277924820621369435	MULAG:0.00680961851899267341):0.00000057295881594098	((n2990:0.00026876788985730969	n07AEP06:0.00209764983090578476):0.00025710389827296101	n2973:0.00077669373654721510):0.00129149475832117519):0.00075636737857671618	(n3004:0.00058881608895350703	n07AEP08:0.01337367377579201655):0.00229479110101691534):0.00000057295881594098	n2980:0.00278748587465146727):0.00717269137427779119):0.24397027754466829585):0.40647644480557915125):0.30590564851605722696	((CASCA:0.03928334224698693672	CASBE:0.04924405620964488611):0.31507861159730682354	(DRONO2:0.00193243964804573577	DRONO:0.00075648145004777350):0.42819910528958748941):0.30590564851605722696);
((((APTMA:0.00421753233923599039	APTMA2:0.00467664671235603485):0.09738565019895957520	(APTHA:0.02856372743118134813	APTOW:0.01903620016293941855):0.07557903219194120337):0.58477009566030702103	((((AEPHI:0.00089656232719008779	n3757:0.00000057295881594098):0.01132715243955681288	(n3011:0.00000057295881594098	(n2998:0.00288085759016868705	(n2987:0.00139143727203781212	n2997:0.00000057295881594098):0.00025527754533274911):0.00000057295881594098):0.01136429377247023635):0.01332440228822916010	(((n3025:0.00218682426345423800	n3222:0.00318154520647370622):0.00076808214538150339	(n1666:0.00155293813619535427	n3024:0.00025781233213551284):0.00000057295881594098):0.00051586537651811433	(((((n08AEP07:0.00155217543005755428	n3220:0.00000057295881594098):0.00051617106222520194	(n3219:0.00356331502812906511	n2986:0.00212042461076609361):0.00000057295881594098):0.00000057295881594098	n1665:0.00133969716726025550):0.00012988668219316500	n3258:0.00204650037680575254):0.00012828116915094290	(n3026:0.00079141486781650816	n07AEP05:0.00448622681090465446):0.00050554029970089796):0.00000057295881594098):0.00299255678699559408):0.19189624969511689945	(n2988:0.00135691425815248059	((((n3221:0.00358706964704732546	MULAG:0.00687931199408221405):0.00000057295881594098	((n2990:0.00027135995762228875	n07AEP06:0.00105514772035060250):0.00052177323053307940	n2973:0.00026006799883135985):0.00052232639630367601):0.00026290934298019982	(n3004:0.00058495051506973425	n07AEP08:0.01337016288762148467):0.00230025138541860904):0.00000057295881594098	n2980:0.00482040990075207048):0.00696753761530484201):0.21738073831285925630):0.43071376668530286791):0.29420733819248245933	((CASCA:0.04290614502644943262	CASBE:0.04339408558749380251):0.27559619208368058008	(DRONO2:0.00130618607126593562	DRONO:0.00000057295881594098):0.44758277086870223993):0.29420733819248245933);
((((APTMA:0.00924249585845197084	APTMA2:0.00098107510726701979):0.10549565737458392600	(APTHA:0.02793466507081187114	APTOW:0.01820691831790905921):0.06968598724335722805):0.63681321595544126968	((((AEPHI:0.00185412277323174896	n3757:0.00000057295881594098):0.00656550190423489319	(n2998:0.00203127269910417969	((n2987:0.00028755750301505981	n2997:0.00000057295881594098):0.00000057295881594098	n3011:0.00000057295881594098):0.00135480785285363296):0.01388930364823524194):0.00752176879290876801	(((n3025:0.00299502195039961757	n3222:0.00174921745184344174):0.00126258016374626559	(n1666:0.00079845602819794529	n3024:0.00026547378919061738):0.00000057295881594098):0.00026583537982022618	((((n08AEP07:0.00106404285768072621	n3220:0.00000057295881594098):0.00079729467092966820	((n3219:0.00123913542722566558	n2986:0.00109511408148455620):0.00000057295881594098	n1665:0.00110231204870628666):0.00000057295881594098):0.00079745888924035141	n3258:0.00242241207142379232):0.00000057295881594098	(n3026:0.00080560658598633937	n07AEP05:0.00519049273365963012):0.00079726815641965290):0.00000057295881594098):0.00792349185623701831):0.19913271022910489227	(n2988:0.00156748712875148626	((((n3221:0.00241169161671601776	MULAG:0.00675076426792400267):0.00000057295881594098	((n2990:0.00054869948214563997	n07AEP06:0.00053586087349211456):0.00026530167012240360	n2973:0.00052991736509406509):0.00216071540222221919):0.00023474395416862504	(n3004:0.00099146517872642122	n07AEP08:0.01470474354681271245):0.00192672277345219407):0.00000057295881594098	n2980:0.00354220962661727602):0.00637556324622894337):0.23707758306016663008):0.45070618474200185855):0.28304898362804820078	((CASCA:0.04171966402308079080	CASBE:0.04793738347882668671):0.23653633925427236528	(DRONO2:0.00097488261897251251	DRONO:0.00089799666321213492):0.47690305867012744434):0.28304898362804820078);
((((APTMA:0.00991666296113758242	APTMA2:0.00155879996495600338):0.10218221349402890896	(APTHA:0.02585849475015645701	APTOW:0.02428079984397765040):0.06703651823522767395):0.57898977671932727596	((n08AEP07:0.00000057295881594098	(n3220:0.00000057295881594098	(((n3219:0.00370607901137162341	n2986:0.00138109384832474391):0.00000057295881594098	n1665:0.00000057295881594098):0.00054003032079945530	((n3258:0.00238890992006959499	((n3026:0.00109835756277641325	n07AEP05:0.00245935470502198347):0.00025266931274745783	((n3025:0.00143406859127554712	n3222:0.00390009911863523767):0.00041357649753595967	(n1666:0.00053649176994361738	n3024:0.00080410768458253842):0.00000057295881594098):0.00053636479416129630):0.00000057295881594098):0.00000057295881594098	((AEPHI:0.00219684903283727789	n3757:0.00000057295881594098):0.01107607379107852265	(n2998:0.00264768760456078611	((n2987:0.00086866212875715140	n2997:0.00000057295881594098):0.00026519765439394187	n3011:0.00000057295881594098):0.00134852415023655609):0.01071222340263783615):0.01337724901382169457):0.00080420495352774568):0.00080210030139273231):0.00053391495744101907):0.21423650041353850537	(n2988:0.00000057295881594098	((((n3221:0.00434552946770546972	MULAG:0.00685898301371655125):0.00000057295881594098	((n2990:0.00081676568631997828	n07AEP06:0.00052677939982495429):0.00026020048922098348	n2973:0.00052101700728213879):0.00208144163995291039):0.00099394272534358776	(n3004:0.00063760928459547709	n07AEP08:0.00793688709671029960):0.00283327044106730088):0.00000057295881594098	n2980:0.00509485373182188943):0.00678941176528936353):0.21853346697099934604):0.47795828468947298973):0.29561525887424344727	((CASCA:0.04734748767062862962	CASBE:0.04384542039653785417):0.29948349382266442609	(DRONO2:0.00235888550274746369	DRONO:0.00010765479730194441):0.42090443982155639757):0.29561525887424344727);
((((APTMA:0.00630477166464842378	APTMA2:0.00125283133973579010):0.09460151389498529240	(APTHA:0.03352059690609429654	APTOW:0.01090063138773955317):0.06166742807583198288):0.55745830638319437966	((n08AEP07:0.00000057295881594098	(n3220:0.00026952734721359797	((n2986:0.00289471708821571055	(n1665:0.00053473221226523599	n3219:0.00123686894232815725):0.00000057295881594098):0.00084656101556476195	((((AEPHI:0.00180919226710667168	n3757:0.00000057295881594098):0.00867882250299166838	(n2998:0.00176471110812682214	((n2987:0.00085273044347447752	n2997:0.00000057295881594098):0.00025727983984220708	n3011:0.00000057295881594098):0.00050829453445169672):0.00918023230384545745):0.01777150713823760428	((n3025:0.00340182643033623165	n3222:0.00302292563455347366):0.00000057295881594098	(n1666:0.00025910106769104388	n3024:0.00077937067261334614):0.00000057295881594098):0.00025915433817324369):0.00000057295881594098	(n3258:0.00235771876468254208	(n3026:0.00105283940230190974	n07AEP05:0.00185050872826622061):0.00051362154688518972):0.00000057295881594098):0.00103966854832972678):0.00130198443017537357):0.00234355637540214308):0.23847607880197024821	(n2988:0.00216755865616725029	((((n3221:0.00239370770780022871	MULAG:0.00742268680704685248):0.00000057295881594098	(n07AEP06:0.00131063186229009700	(n2973:0.00026044766362969945	n2990:0.00108154116544710035):0.00000057295881594098):0.00262007259742001427):0.00026427783642384212	(n3004:0.00041517795608043598	n07AEP08:0.01046894715662838489):0.00246165226342298519):0.00000057295881594098	n2980:0.00446576542649372230):0.00457182165333579887):0.22742698108650552524):0.45088427031287436897):0.29191477552175343346	((CASCA:0.03823761230006511580	CASBE:0.04700013079834210183):0.26683200469568829627	(DRONO2:0.00217341824468806092	DRONO:0.00000057295881594098):0.45152711604810508161):0.29191477552175343346);
((((APTMA:0.00779881705003052008	APTMA2:0.00136480930558876743):0.10137857789672023723	(APTHA:0.02567973759686018043	APTOW:0.02547841395723393632):0.05525021886880465000):0.64266019174021749016	((n08AEP07:0.00031504106000120784	((n3220:0.00000057295881594098	(n2986:0.00188932017134574109	(n1665:0.00080290037290824936	n3219:0.00284840766202860670):0.00000057295881594098):0.00026296667293678638):0.00000057295881594098	(((n1666:0.00026069528390097209	n3024:0.00130605856177070864):0.00000057295881594098	(((AEPHI:0.00362190553393414768	n3757:0.00000057295881594098):0.01018375045032574207	(n2998:0.00204035182517964481	((n2987:0.00198042127480103653	n2997:0.00000057295881594098):0.00000057295881594098	n3011:0.00000057295881594098):0.00050736190554476277):0.01221756388570065764):0.01263988437223436019	(n3025:0.00234341182121483062	n3222:0.00226724212802281635):0.00050931982764615565):0.00000057295881594098):0.00000057295881594098	(n3026:0.00105057191496194403	(n07AEP05:0.00425425098025880490	n3258:0.00147814236332124743):0.00000057295881594098):0.00000057295881594098):0.00182866169219716751):0.00098919295803922376):0.23046948848251605502	(n2988:0.00000057295881594098	((((n3221:0.00239020464271977968	MULAG:0.00769963059723586217):0.00000057295881594098	(n2973:0.00051766900528690005	(n2990:0.00026957645592732383	n07AEP06:0.00052258710251199122):0.00025986140619722154):0.00234649022026216019):0.00104321687936704340	(n3004:0.00026826476346750730	n07AEP08:0.01053278024784266680):0.00103920469571250015):0.00000057295881594098	n2980:0.00259864372816700443):0.00897140168085538633):0.21240380382954041072):0.50558330376581261945):0.28822032867503999398	((CASCA:0.03922251340500772926	CASBE:0.04218703331676940116):0.28421861628829470092	(DRONO2:0.00247033817992463670	DRONO:0.00000057295881594098):0.38019254643325472998):0.28822032867503999398);
((((APTMA:0.00807736668105184415	APTMA2:0.00177018820602022585):0.10199555929608854210	(APTHA:0.02620965790259339318	APTOW:0.02645844768448072162):0.07260877091154369078):0.65957653085255774084	(((AEPHI:0.00119073458942072462	n3757:0.00000057295881594098):0.00778984061765922598	((n2998:0.00116618961845700803	((n2987:0.00112922867589465266	n2997:0.00000057295881594098):0.00050920822639850696	n3011:0.00000057295881594098):0.00102287842917310099):0.01041853350147298012	(n3222:0.00302379240853907017	(((n3026:0.00025926142724145797	n07AEP05:0.00345545286777135426):0.00078173762050379745	(((n3025:0.00225887067964008559	n3258:0.00000057295881594098):0.00354453969101315011	n08AEP07:0.00207883643142243741):0.00000057295881594098	((n3220:0.00026796964153692830	n2986:0.00261197317914172930):0.00000057295881594098	(n1665:0.00080146248919454747	n3219:0.00247068829978299917):0.00000057295881594098):0.00035431845792440738):0.00000057295881594098):0.00000057295881594098	(n1666:0.00051852209715275795	n3024:0.00077639107488580369):0.00000057295881594098):0.00000057295881594098):0.01108705590973501666):0.00335029693336219223):0.26565099685304788268	(n2988:0.00212190414807078348	((n3004:0.00034108688917106023	n07AEP08:0.01377245933303120583):0.00100485832830414621	((MULAG:0.01093472933254266595	(n3221:0.00398417769571159184	n2980:0.00238630244067559614):0.00072241842562005901):0.00000057295881594098	(n2973:0.00000057295881594098	(n2990:0.00055110504063264100	n07AEP06:0.00134582741808986716):0.00026223043684047706):0.00380107285163552465):0.00018553895561723000):0.00442920757045348924):0.18302020597172416472):0.40441541696258331839):0.33075566682805751517	((CASCA:0.02788888382293693360	CASBE:0.05379393964844115389):0.25896597707488366868	(DRONO2:0.00130456584990235156	DRONO:0.00033802178560620545):0.46092953645189072009):0.33075566682805751517);
((((APTHA:0.02807295165308744053	APTOW:0.02372678580054161240):0.05506866308396193149	(APTMA2:0.00089608507832118691	APTMA:0.00743889750004896825):0.12620982695529214812):0.64066336966700010436	((((n3757:0.00000057295881594098	AEPHI:0.00317133593881731854):0.00961729866090982495	(n2998:0.00122600046779001645	(n2987:0.00059555853505720876	(n3011:0.00000057295881594098	n2997:0.00000057295881594098):0.00000057295881594098):0.00082210740600151071):0.01204144601175770497):0.01235083743665153083	(((n1666:0.00054204609732748648	n3024:0.00054208892897294114):0.00000057295881594098	(n3025:0.00401529723999793659	n3222:0.00232965372157800058):0.00049227784558602118):0.00108505361917845037	(((n2986:0.00333617460851671523	(n3219:0.00253884737666012399	n1665:0.00000057295881594098):0.00084950011757642645):0.00028780511609834071	(n3220:0.00000057295881594098	n08AEP07:0.00054015568174548684):0.00026997597742467336):0.00081266875305662672	(n3258:0.00217260687279715193	(n07AEP05:0.00387557626283401881	n3026:0.00082556646950639450):0.00108585967545978684):0.00000057295881594098):0.00000057295881594098):0.00000057295881594098):0.22019339200810345014	((n2980:0.00407039822651418179	((((n2990:0.00053139780619630261	n07AEP06:0.00232252752011271810):0.00075778511268747531	n2973:0.00000057295881594098):0.00101238430246898287	(n3221:0.00636826475918684555	MULAG:0.00460521246263274724):0.00000057295881594098):0.00102554217248577604	(n3004:0.00000057295881594098	n07AEP08:0.00716676099598780470):0.00151841902208526614):0.00000057295881594098):0.00631682524786978533	n2988:0.00208227576634508306):0.22291813368985319288):0.45070483814148182278):0.24511500978290493014	((CASCA:0.03545849493892322402	CASBE:0.05479151985145741532):0.25448930588624452120	(DRONO2:0.00193331983797576253	DRONO:0.00023658775450124671):0.46830469056884349577):0.24511500978290493014);
((((APTHA:0.02751567844676180985	APTOW:0.02232733043074126497):0.05819963859174998727	(APTMA2:0.00361067910904860987	APTMA:0.00306621982738887119):0.12119722518791804788):0.61910271752404899548	((n08AEP07:0.00060254679599822906	((n2986:0.00185006066297051111	(n3219:0.00281717205792466523	n1665:0.00026331437951738497):0.00000057295881594098):0.00000057295881594098	(((n3258:0.00320704720634097922	(n07AEP05:0.00395330134116841057	n3026:0.00026045135842566586):0.00051531477261639621):0.00000057295881594098	(((n3757:0.00000057295881594098	AEPHI:0.00149698271452013186):0.01003012887577792341	(n2998:0.00228901257622224526	((n2987:0.00085130496519781143	n2997:0.00000057295881594098):0.00025786136388874180	n3011:0.00000057295881594098):0.00078783805217988727):0.01058030715852253251):0.01334464391482677835	((n1666:0.00128949341007601271	n3024:0.00051428041236967713):0.00000057295881594098	(n3025:0.00216363060292117885	n3222:0.00242684829567117689):0.00089245933755693310):0.00051482412026186274):0.00000057295881594098):0.00077303731311691279	n3220:0.00026769115646240761):0.00000057295881594098):0.00120416111700344061):0.21116129769355534984	((n2980:0.00491911059328321246	((((n2990:0.00054752141886530955	n07AEP06:0.00053711323653728941):0.00000057295881594098	n2973:0.00000057295881594098):0.00133523678764367213	(n3221:0.00238172392516122636	MULAG:0.00790556744149975739):0.00000057295881594098):0.00045763725173542601	(n3004:0.00140681539214081966	n07AEP08:0.01215484427323632391):0.00136580687640575397):0.00000057295881594098):0.00701058236370448885	n2988:0.00000057295881594098):0.20757647399891146489):0.44093049131866091095):0.26482606081398230025	((CASCA:0.04093536840121055759	CASBE:0.04356947297934417318):0.28088720089458535378	(DRONO2:0.00187106383532727573	DRONO:0.00000057295881594098):0.43205096336564918769):0.26482606081398230025);
((((APTHA:0.03111985129670918199	APTOW:0.02312187435366713437):0.06691781343705162366	(APTMA2:0.00457490880027608578	APTMA:0.00549281867376870056):0.09666989236965750631):0.62973065187665333564	(((n3757:0.00000057295881594098	AEPHI:0.00182288487095801349):0.00833544250978633487	((n2998:0.00027936230371063359	((n2987:0.00175050285334681630	n2997:0.00000057295881594098):0.00026527150314285738	n3011:0.00000057295881594098):0.00081938968802261535):0.01302109177802324852	(((n1666:0.00052386549844403809	n3024:0.00104876900794021247):0.00000057295881594098	(n3025:0.00285984871410479690	n3222:0.00240731624619039148):0.00000057295881594098):0.00078589827639307015	((n08AEP07:0.00130591700259038231	((n2986:0.00128081539234316082	(n3219:0.00403465905715958209	n1665:0.00074654943157694432):0.00007395997486956612):0.00031402754297668416	n3220:0.00026781955192767108):0.00000057295881594098):0.00130919527664737230	(n3258:0.00236614284998045224	(n07AEP05:0.00375802146502719195	n3026:0.00080523805206612062):0.00051523468923004700):0.00000057295881594098):0.00000057295881594098):0.01509403398488232129):0.00183996198013419688):0.25021071115751913894	(((((n07AEP06:0.00189007118390435930	n2990:0.00055306815694743789):0.00000057295881594098	n2973:0.00026729590173435453):0.00326626141378464708	(n2980:0.00364004712945313223	(n3221:0.00491444643717340625	MULAG:0.00959913064516480612):0.00000057295881594098):0.00000057295881594098):0.00018642509455281918	(n3004:0.00000057295881594098	n07AEP08:0.00938927479465090017):0.00220200053271820935):0.00752649794350602249	n2988:0.00000057295881594098):0.18343966359940866440):0.42193190693696380755):0.31624704505609879668	((CASCA:0.04598055080646311354	CASBE:0.03656894722419189864):0.33619954011964275908	(DRONO2:0.00130383976489935284	DRONO:0.00035645095540530870):0.43414907045824085996):0.31624704505609879668);
((((APTHA:0.03653446212773447943	APTOW:0.01655579468079965491):0.08178779375187807121	(APTMA2:0.00000057295881594098	APTMA:0.00842847335952150514):0.09108064642113326836):0.75117019737954371372	((n08AEP07:0.00042890339101228609	(((n2986:0.00278353936648852900	(n1665:0.00055658910887101975	n3219:0.00208794990707635237):0.00000057295881594098):0.00000057295881594098	((n3258:0.00247426235863773243	(n07AEP05:0.00247526574433461211	n3026:0.00054776477298973327):0.00053809801942020978):0.00000057295881594098	(((n3757:0.00000057295881594098	AEPHI:0.00126972249964446993):0.01159284723399521370	(n2998:0.00216903515734857789	((n2987:0.00089014244411985744	n2997:0.00000057295881594098):0.00027120874900525685	n3011:0.00000057295881594098):0.00108425811828091116):0.01184322745048614622):0.01169407032400508403	((n1666:0.00053952917153441023	n3024:0.00053834555681012619):0.00000057295881594098	(n3025:0.00075800809155815549	n3222:0.00390209790860016883):0.00210802480465467797):0.00108053953017489394):0.00000057295881594098):0.00080949899348814285):0.00053844145782890821	n3220:0.00000057295881594098):0.00146191342314155957):0.27179112831511670345	(((((n07AEP06:0.00189500021560630970	n2990:0.00111878574810597578):0.00079041881766948429	n2973:0.00000057295881594098):0.00240377994568291694	((n3004:0.00000057295881594098	n07AEP08:0.01059394834585503792):0.00322155566847802128	n2980:0.00131001660303802555):0.00000057295881594098):0.00000057295881594098	(n3221:0.00485464997752047683	MULAG:0.00871244291743765442):0.00000057295881594098):0.00797026966717285720	n2988:0.00000057295881594098):0.17630966676005610516):0.44172261093742337668):0.31633859400998387557	((CASCA:0.05673261112925193084	CASBE:0.03843620274935395653):0.31975019493706768881	(DRONO2:0.00164980010947442485	DRONO:0.00022336818072394202):0.45522683010624676037):0.31633859400998387557);
((((APTHA:0.03745667805168383796	APTOW:0.02068021787559119751):0.07224446229413018783	(APTMA2:0.00160086139701169595	APTMA:0.00851849724909368826):0.09610564204465329996):0.60424207759287051900	(((n3757:0.00000057295881594098	AEPHI:0.00123758707768694396):0.00956163676097380837	((n3011:0.00000057295881594098	(n2998:0.00362512560493366250	(n2987:0.00088564229319231349	n2997:0.00000057295881594098):0.00080202108248544413):0.00000057295881594098):0.01085166194171842055	(((n3220:0.00054660281349590322	n08AEP07:0.00158582676527009190):0.00132186377382133660	(n2986:0.00185943309348435867	(n1665:0.00054046269293121080	n3219:0.00323704250338083255):0.00000057295881594098):0.00030227868636982492):0.00105744056519495614	(((n3258:0.00208944423407866290	n07AEP05:0.00373826660112390767):0.00000057295881594098	n3026:0.00159297454114131886):0.00000057295881594098	((n1666:0.00105747200093664622	n3024:0.00079026798162694205):0.00000057295881594098	(n3025:0.00239882232720704802	n3222:0.00274495694552478022):0.00000057295881594098):0.00079172393886941422):0.00000057295881594098):0.01666705945897422117):0.00196846730841384286):0.22460764141851080611	((((n3221:0.00281505146167050028	(MULAG:0.00926413127754111172	((n07AEP06:0.00079371457813881021	n2990:0.00054150012181924533):0.00026035721251974666	n2973:0.00026073097128083227):0.00137053928008137719):0.00088370240527207761):0.00063784293464481934	(n3004:0.00052785908952743049	n07AEP08:0.01057469325882093303):0.00259643088335481881):0.00000057295881594098	n2980:0.00158525099901397838):0.00806096524621038694	n2988:0.00000057295881594098):0.22727973702910708731):0.46680013176904988637):0.30206403975581280763	((CASCA:0.04721872110988233062	CASBE:0.05261149823791019114):0.33584852777646706512	(DRONO2:0.00138151302159821672	DRONO:0.00081294199523636735):0.43946941923663668250):0.30206403975581280763);
((((APTHA:0.02776083938821320360	APTOW:0.02059127817860343171):0.07616321000557892129	(APTMA2:0.00260484127366273971	APTMA:0.00436336129344118070):0.09166631610989621481):0.73160439933592058548	((n3025:0.00402408202288337489	(n3222:0.00191032032340118568	((((n3258:0.00243307966834960905	(n3220:0.00000057295881594098	(n08AEP07:0.00135685038058247997	(n2986:0.00330375878621220944	(n1665:0.00056010398935516935	n3219:0.00127470835557217288):0.00000057295881594098):0.00035180365957917267):0.00000057295881594098):0.00054181607278183858):0.00000057295881594098	(n07AEP05:0.00247617442037143714	n3026:0.00000057295881594098):0.00081503799545755635):0.00000057295881594098	((n3757:0.00000057295881594098	AEPHI:0.00282668530299680799):0.00733795397882395541	(n2998:0.00147640988318573194	((n2987:0.00118503823228479884	n2997:0.00000057295881594098):0.00026840970084673508	n3011:0.00000057295881594098):0.00220442658418666584):0.00731086406745882784):0.01665739771278299322):0.00081272003485175826	(n1666:0.00000057295881594098	n3024:0.00081248125580349979):0.00000057295881594098):0.00118313521460174619):0.00155691348549754304):0.24409467523712896631	(((n3004:0.00105529645239559587	n07AEP08:0.01145726897432795821):0.00154267616983861928	(n2980:0.00422084303938049209	(((n07AEP06:0.00052187768417505951	n2990:0.00000057295881594098):0.00000057295881594098	n2973:0.00000057295881594098):0.00400251025456850856	(n3221:0.00570100640849625397	MULAG:0.00725537497934756418):0.00000057295881594098):0.00074517940713771970):0.00000057295881594098):0.00783616036544768253	n2988:0.00000057295881594098):0.20781116021502962776):0.42841092223564969377):0.30177345080509265784	((CASCA:0.04465553822613373830	CASBE:0.04310461310561942289):0.24731453863267735538	(DRONO2:0.00219786275103894075	DRONO:0.00052159352956839629):0.45457367758290373461):0.30177345080509265784);
((((APTHA:0.03145269094983844937	APTOW:0.01752973011032721642):0.07903955472001314431	(APTMA2:0.00126360373429715506	APTMA:0.00786582445598695522):0.09398343919610385733):0.68612634267376870767	(((n3757:0.00000057295881594098	AEPHI:0.00183386443649002939):0.00942485272296323187	((n2998:0.00048209182401631615	((n2987:0.00085473358655678675	n2997:0.00000057295881594098):0.00026011886417916317	n3011:0.00000057295881594098):0.00218646550740354264):0.01200743558157050563	(((n1666:0.00105535917803859479	n3024:0.00078928683546850475):0.00000057295881594098	(n3025:0.00173859789516522334	n3222:0.00275335436499287226):0.00129244038536185566):0.00052644744816209227	((n3258:0.00148953646865274602	((n2986:0.00108081702299306728	(n1665:0.00083097621058032638	n3219:0.00363816503479387748):0.00000057295881594098):0.00000057295881594098	(n3220:0.00027144666706456006	n08AEP07:0.00105585345185139554):0.00052672322369393815):0.00052625952847362169):0.00000057295881594098	(n07AEP05:0.00431952296336305438	n3026:0.00000057295881594098):0.00079285417847983482):0.00000057295881594098):0.01656187585121687844):0.00000057295881594098):0.22463529329607564988	(((n3004:0.00088726781703632170	n07AEP08:0.00896423416298132436):0.00173075066686183168	(n2980:0.00259191856820313420	(((n07AEP06:0.00079173638030086732	n2990:0.00000057295881594098):0.00026277607507625570	n2973:0.00052183403230997706):0.00262601307952472314	(n3221:0.00517333532638739220	MULAG:0.00962219244785833885):0.00000057295881594098):0.00026458403246933939):0.00000057295881594098):0.00927223386967299459	n2988:0.00101412788044589206):0.23050316877745039013):0.40901370112638169019):0.28690234312301060582	((CASCA:0.03086752663947564881	CASBE:0.05586672627212151826):0.28006789310232638179	(DRONO2:0.00175660844730562093	DRONO:0.00016382331199745663):0.48462901923389645198):0.28690234312301060582);
((((APTHA:0.02646422164316801842	APTOW:0.02600267479510434340):0.05902148873316977185	(APTMA2:0.00007522576084584549	APTMA:0.00966776501884961982):0.12659103180960307178):0.61064521023933393540	((((n3757:0.00000057295881594098	AEPHI:0.00183518361100794909):0.01030678570590752227	(n2998:0.00140578593524257490	((n2987:0.00200503990206826049	n2997:0.00000057295881594098):0.00000057295881594098	n3011:0.00000057295881594098):0.00267988913622045763):0.00955778147378025938):0.00938624702277950258	(((n1666:0.00052168536591605270	n3024:0.00052032933537508224):0.00000057295881594098	(n3025:0.00137644009140522501	n3222:0.00298933730403164741):0.00031770972963025579):0.00052070756357101464	(((n2986:0.00079731689510608675	(n1665:0.00076603434885346637	n3219:0.00117907229768078321):0.00004100182989945483):0.00026216742540753813	(n3220:0.00026835219216046204	n08AEP07:0.00209060672913491787):0.00130481318536936216):0.00026036240548285285	((n07AEP05:0.00294309035081611031	n3026:0.00079651237541915408):0.00183786779072776687	n3258:0.00263711521230840067):0.00000057295881594098):0.00000057295881594098):0.00526362171488435095):0.28286407666202073585	((n2980:0.00307074014363837222	(((((n3221:0.00236301961190932275	n07AEP06:0.00102058822714315000):0.00000057295881594098	n2990:0.00157216195923147320):0.00000057295881594098	n2973:0.00075972075424056299):0.00047872564207186621	MULAG:0.00855394175520498429):0.00179997628486101911	(n3004:0.00000057295881594098	n07AEP08:0.00913833010512319667):0.00205821656488320215):0.00000057295881594098):0.00890432971978445502	n2988:0.00099707435258205961):0.16638215603083211791):0.42215696791590101578):0.28870667242080644277	((CASCA:0.04284080369850595121	CASBE:0.03951430997569949782):0.33794774451562092921	(DRONO2:0.00085408377832775322	DRONO:0.00021361185851225296):0.42743390058489971750):0.28870667242080644277);
((((APTHA:0.03144774141675932277	APTOW:0.01841056656297031940):0.07350383918656586135	(APTMA2:0.00134390437537401089	APTMA:0.00737083476522194716):0.09630270192624172665):0.65118654132142717028	((((n3757:0.00000057295881594098	AEPHI:0.00152054065633693458):0.01107190127930536561	(n2998:0.00138226611850880438	(n2987:0.00055892114569843561	(n2997:0.00000057295881594098	n3011:0.00000057295881594098):0.00000057295881594098):0.00186533687141753166):0.01257250189276487920):0.00944513545410732847	((n3025:0.00236625830639915387	n3222:0.00263403718544540479):0.00097895635324743262	(((((n2986:0.00135118557777712039	(n1665:0.00053445265116509432	n3219:0.00281276334506020678):0.00000057295881594098):0.00026359786010344362	(n3220:0.00000057295881594098	n08AEP07:0.00183235574111315557):0.00026121272899515361):0.00052220092780152312	((n07AEP05:0.00424486083829891427	n3026:0.00052378059289505331):0.00000057295881594098	n3258:0.00235073825049685525):0.00000057295881594098):0.00000057295881594098	n3024:0.00104393038216071170):0.00000057295881594098	n1666:0.00000057295881594098):0.00000057295881594098):0.00362041362296621101):0.23267422058665937490	((((n3004:0.00180170840968654918	n07AEP08:0.01451993433967598522):0.00084965510217744548	((MULAG:0.00858174260551798282	n3221:0.00316467885357348076):0.00000057295881594098	((n2990:0.00000057295881594098	n2973:0.00000057295881594098):0.00000057295881594098	n07AEP06:0.00079404093536935812):0.00184473260281650805):0.00077597287789786735):0.00000057295881594098	n2980:0.00418804896688878148):0.00509824925971346082	n2988:0.00364137537578057904):0.22268036262375426326):0.41636418146170395271):0.28184461886560513433	((CASCA:0.03582074964930816174	CASBE:0.05128699928215233600):0.30373437887058130080	(DRONO2:0.00175311637936754962	DRONO:0.00012236595772720230):0.46358145459742938765):0.28184461886560513433);
((((APTHA:0.02916984596404260943	APTOW:0.01767123931303946419):0.07398684983890568834	(APTMA2:0.00000057295881594098	APTMA:0.00743694630831241623):0.10203450972743517700):0.58846831462387472200	((((n3757:0.00000057295881594098	AEPHI:0.00299811282172664836):0.00858963903967489666	(n2998:0.00287220704270611587	(n3011:0.00000057295881594098	(n2987:0.00085396455394129607	n2997:0.00000057295881594098):0.00000057295881594098):0.00238812280981698898):0.01163048213120154023):0.01441893679232120716	((((n2986:0.00214569189501066879	(n1665:0.00080499240278031944	n3219:0.00319917023945537598):0.00000057295881594098):0.00000057295881594098	(n3220:0.00026796642941531485	n08AEP07:0.00156819186553148419):0.00026002597472827053):0.00130523083910464763	((n07AEP05:0.00239419692127524350	n3026:0.00079024832306067501):0.00104380830626301020	(n3024:0.00130386794203195266	n1666:0.00104371411298387275):0.00025978769470316542):0.00000057295881594098):0.00000057295881594098	(n3258:0.00204885016060818523	(n3025:0.00212207504083468694	n3222:0.00192026446220978984):0.00143710679721926831):0.00000057295881594098):0.00000057295881594098):0.25037106600139230617	((((n3004:0.00101293509781396414	n07AEP08:0.01273304472961374854):0.00295604135570116293	((MULAG:0.01055273811848158987	n3221:0.00318143694352279348):0.00000057295881594098	(n2973:0.00026373445422339328	(n07AEP06:0.00080185517966279644	n2990:0.00054285785274437739):0.00026367029683548336):0.00162152178009665709):0.00049808729344941259):0.00000057295881594098	n2980:0.00448762142990419104):0.00533760510903984447	n2988:0.00165666425133351083):0.21385125392079604167):0.48672325047649217522):0.31933030136889994921	((CASCA:0.04763202305940696796	CASBE:0.04500523195232560003):0.32630016730475147613	(DRONO2:0.00221345776854769668	DRONO:0.00025466530022702320):0.41383252424346406162):0.31933030136889994921);
((((n2988:0.00226948631425217097	(n2980:0.00357793722562009097	((n3004:0.00000057295881594098	n07AEP08:0.01187606874089451245):0.00217310799121475271	((n3221:0.00119431781395221061	MULAG:0.00872520503033265109):0.00000057295881594098	((n2990:0.00082685786134693092	n07AEP06:0.00134018570574241376):0.00026066976034296767	n2973:0.00026362800564642687):0.00214878574528197964):0.00046721452035001923):0.00000057295881594098):0.00912302423857170100):0.22516360516093839039	((((n2987:0.00112290918345390425	(n3011:0.00000057295881594098	n2997:0.00000057295881594098):0.00000057295881594098):0.00186284048025669394	n2998:0.00052140710087597792):0.01460992305135897125	(AEPHI:0.00179478799518966803	n3757:0.00000057295881594098):0.01058061568406843886):0.00938699529147550733	(((n3024:0.00013164749070712419	n3025:0.00241070944028622678):0.00012609945375548974	(n3222:0.00325472976447871171	n1666:0.00025756834228449693):0.00000057295881594098):0.00051552211997781374	((n3026:0.00079129053643907019	n07AEP05:0.00290761967069436697):0.00024487316411776202	(n3258:0.00380745016506950362	((n3220:0.00053446706699156188	n08AEP07:0.00155020467095250375):0.00077266635394202779	(n2986:0.00186137214854465512	(n3219:0.00400879158740259992	n1665:0.00026686555464523618):0.00000057295881594098):0.00000057295881594098):0.00077299484502894888):0.00000057295881594098):0.00000057295881594098):0.00347879515880974944):0.22756844500455861158):0.50325239331415971833	((APTOW:0.02587163633459937245	APTHA:0.03035731906073379713):0.06885013293188407824	(APTMA2:0.00274674267069693976	APTMA:0.00524581698465885395):0.09106760938240371361):0.70442415826510496046):0.27998358986588500752	((CASBE:0.05658324331531151830	CASCA:0.02866240157571993408):0.28994428187226062299	(DRONO2:0.00000057295881594098	DRONO:0.00027207053199506775):0.49358222781795474399):0.27998358986588500752);
((((n2988:0.00162093596716330647	(((n3004:0.00074498760728888413	n07AEP08:0.00699407339037662421):0.00106770080383194132	((n3221:0.00272240501004607964	MULAG:0.00913264451922582952):0.00000057295881594098	((n2990:0.00026932173346139014	n07AEP06:0.00052733646398326565):0.00026147588187957853	n2973:0.00026050482356803137):0.00130592148846697394):0.00160724686441581117):0.00000057295881594098	n2980:0.00475084576786037778):0.00547558438537865382):0.26508999905670654895	((AEPHI:0.00123905309163117069	n3757:0.00000057295881594098):0.00993778243627443936	(((n3024:0.00133573590368184052	((n3025:0.00211538663883056909	n3222:0.00198451506660510344):0.00129400863392754644	n1666:0.00080363930315023883):0.00000057295881594098):0.00080392113165363415	((n3026:0.00053944779014582982	n07AEP05:0.00299113591469792528):0.00053639979126456842	(n3258:0.00216633198745274898	(((n2986:0.00268887804325993124	(n3219:0.00253199196732318632	n1665:0.00170730453558511639):0.00000057295881594098):0.00032863779085907403	n3220:0.00000057295881594098):0.00000057295881594098	n08AEP07:0.00133825904955960453):0.00107154490279611023):0.00000057295881594098):0.00000057295881594098):0.01426115431752213343	((n3011:0.00000057295881594098	(n2997:0.00000057295881594098	n2987:0.00118083731256471620):0.00026459905921706346):0.00189009237254111938	n2998:0.00326260299044063519):0.01406507909133880400):0.00000057295881594098):0.19094416085156676322):0.39466811765904230569	((APTMA2:0.00000057295881594098	APTMA:0.00889169482229158932):0.08113663730441965372	(APTOW:0.02080514501248033332	APTHA:0.02782919276677334186):0.08622814575001140625):0.60845138830884137882):0.30446349726541671599	((CASBE:0.03438509916398165001	CASCA:0.04512374362353441248):0.33439537230066274098	(DRONO2:0.00083773747238561464	DRONO:0.00159757304535863799):0.40318790069938442722):0.30446349726541671599);
((((n2988:0.00000057295881594098	(((n3004:0.00196674297509460711	n07AEP08:0.00791651749346148313):0.00191341465012999736	((n3221:0.00377582398964659534	MULAG:0.00575121614260838167):0.00000057295881594098	((n2990:0.00084050977987792323	n07AEP06:0.00164077471920897602):0.00053333411228036437	n2973:0.00000057295881594098):0.00080189774841025920):0.00102570633029690672):0.00000057295881594098	n2980:0.00301163438666907004):0.00876615609499404626):0.22350115696554218037	((AEPHI:0.00189599668816009688	n3757:0.00000057295881594098):0.00758749760537964259	(((n3024:0.00053182212457437734	((n3025:0.00290983571967957412	n3222:0.00207613271549448274):0.00097054280669492193	n1666:0.00053233023122458355):0.00000057295881594098):0.00053202794105081292	(((n2986:0.00136734565986120003	(n3219:0.00378355418244347933	n1665:0.00083906796800380394):0.00000057295881594098):0.00000057295881594098	(n3220:0.00110170800156245466	n08AEP07:0.00106806833287337029):0.00026416753313139070):0.00053256504407422781	(n3026:0.00189245689721649971	(n07AEP05:0.00491303479905502716	n3258:0.00243834231831271953):0.00000057295881594098):0.00025386391596674099):0.00000057295881594098):0.01436303067634331007	((n3011:0.00000057295881594098	(n2997:0.00000057295881594098	n2987:0.00029687508905293386):0.00053280273959555036):0.00244451428107885166	n2998:0.00145872539570747538):0.00980321869824485499):0.00000057295881594098):0.22940908771919096831):0.52483929771238091444	((APTMA2:0.00086807076162039032	APTMA:0.00692344854337778506):0.09534092453467700456	(APTOW:0.01757407406259445595	APTHA:0.03129263366099166443):0.07245874482085125357):0.63538891055473267766):0.29639701990523320552	((CASBE:0.05047551431412887479	CASCA:0.04609802374150252791):0.31592162929994982434	(DRONO2:0.00238818018128492517	DRONO:0.00030965693228212401):0.39578769128365443031):0.29639701990523320552);
[truncated: 287 more rows]
