# Supplementary material for: Molecular exploration of fossil eggshell uncovers hidden lineage of giant extinct bird
Source: Nat Commun. 2023 Feb 28;14:914. doi: 10.1038/s41467-023-36405-3 (PMC9974994; doi:10.1038/s41467-023-36405-3)
Supplement: Supplementary file 10 — Supplementary Data 10 [file 41467_2023_36405_MOESM10_ESM.zip › Supplementary Data 10 Genetic_data_minus_filtered_reads/5_Phylogeny_generation/RaxML/RAxML_bootstrap.35tax_MAY18_gblocks.tre.PARTITION.4]

((((n2988:0.00055364455551222807	(((n07AEP08:0.00079054112024399409	n3004:0.00052469865510229249):0.00000287971673346472	n2980:0.00000287971673346472):0.00000287971673346472	((n3221:0.00106279587568203671	MULAG:0.00000287971673346472):0.00000287971673346472	(n2973:0.00000287971673346472	(n07AEP06:0.00162912734740786763	n2990:0.00000287971673346472):0.00000287971673346472):0.00000287971673346472):0.00000287971673346472):0.00105899239153124051):0.00858180886744219079	(((AEPHI:0.00000287971673346472	n3757:0.00000287971673346472):0.00000287971673346472	((n3011:0.00000287971673346472	(n2987:0.00000287971673346472	n2997:0.00000287971673346472):0.00000287971673346472):0.00000287971673346472	n2998:0.00116980702960553366):0.00000287971673346472):0.00052835513643991285	(n3258:0.00000287971673346472	(((n3024:0.00000287971673346472	((n3025:0.00000287971673346472	n3222:0.00000287971673346472):0.00000287971673346472	n1666:0.00105337755870836742):0.00000287971673346472):0.00000287971673346472	(n07AEP05:0.00000287971673346472	n3026:0.00000287971673346472):0.00000287971673346472):0.00000287971673346472	((n2986:0.00000287971673346472	(n3219:0.00097521390869500547	n1665:0.00000287971673346472):0.00000287971673346472):0.00000287971673346472	(n3220:0.00107415823418859839	n08AEP07:0.00053279267432364546):0.00000287971673346472):0.00000287971673346472):0.00000287971673346472):0.00053042682038305670):0.00696580935047248859):0.01081602975489287174	((APTMA2:0.00000287971673346472	APTMA:0.00000287971673346472):0.00819231919765343181	(APTHA:0.00143007387346860975	APTOW:0.00069142863809249779):0.00987492162701711362):0.01768764549180640994):0.00623291529406835246	((DRONO:0.00000287971673346472	DRONO2:0.00000287971673346472):0.00525241117778888541	(CASCA:0.00221190239110237831	CASBE:0.00262001044275811607):0.01770715553984014007):0.00623291529406835246);
((((n2988:0.00113215281784172640	(n2980:0.00214508664517783351	(((n3221:0.00108902407480954188	MULAG:0.00000287971673346472):0.00000287971673346472	(n2973:0.00000287971673346472	(n07AEP06:0.00222787095281420586	n2990:0.00000287971673346472):0.00000287971673346472):0.00000287971673346472):0.00000287971673346472	(n07AEP08:0.00239790930785792463	n3004:0.00159811944894751160):0.00000287971673346472):0.00000287971673346472):0.00000287971673346472):0.00859496333523536958	(n3219:0.00573810533600575996	(n1665:0.00000287971673346472	(((n3220:0.00163764922279249791	n08AEP07:0.00000287971673346472):0.00000287971673346472	((((AEPHI:0.00000287971673346472	n3757:0.00000287971673346472):0.00000287971673346472	((n2987:0.00000287971673346472	(n2997:0.00000287971673346472	n3011:0.00000287971673346472):0.00000287971673346472):0.00000287971673346472	n2998:0.00118391679216121220):0.00000287971673346472):0.00106498714042872452	n3258:0.00000287971673346472):0.00000287971673346472	((n3024:0.00000287971673346472	((n3025:0.00131536285382806602	n3222:0.00000287971673346472):0.00000287971673346472	n1666:0.00106562638988268025):0.00000287971673346472):0.00000287971673346472	(n07AEP05:0.00000287971673346472	n3026:0.00000287971673346472):0.00000287971673346472):0.00000287971673346472):0.00000287971673346472):0.00000287971673346472	n2986:0.00107929180520830370):0.00000287971673346472):0.00000287971673346472):0.01219869285250974392):0.01035620800098830709	((APTMA2:0.00000287971673346472	APTMA:0.00000287971673346472):0.00578000976266471872	(APTHA:0.00042415788304813530	APTOW:0.00333305497504196666):0.01061250858125464998):0.02249827845978460625):0.00395838540615399328	((DRONO:0.00143558531716549923	DRONO2:0.00000287971673346472):0.00814401136704368152	(CASCA:0.00000287971673346472	CASBE:0.00138872270995091642):0.01742218875375792925):0.00395838540615399328);
((((n2988:0.00183840534794200636	(n2980:0.00000287971673346472	(((n3221:0.00113828025056661691	MULAG:0.00000287971673346472):0.00000287971673346472	(n2973:0.00000287971673346472	(n07AEP06:0.00110763362153019733	n2990:0.00000287971673346472):0.00000287971673346472):0.00000287971673346472):0.00000287971673346472	(n07AEP08:0.00000287971673346472	n3004:0.00000287971673346472):0.00000287971673346472):0.00000287971673346472):0.00042911099394268853):0.00894343022507400678	(((((n3220:0.00054630510785474496	n08AEP07:0.00053851715715289678):0.00000287971673346472	((n3219:0.00095929108199354653	n1665:0.00000287971673346472):0.00000287971673346472	n2986:0.00053883673723613542):0.00000287971673346472):0.00000287971673346472	((n1666:0.00000287971673346472	(n3024:0.00000287971673346472	(n3025:0.00127591820423518108	n3222:0.00000287971673346472):0.00000287971673346472):0.00000287971673346472):0.00000287971673346472	(n07AEP05:0.00000287971673346472	n3026:0.00000287971673346472):0.00000287971673346472):0.00000287971673346472):0.00000287971673346472	n3258:0.00000287971673346472):0.00268127232446705365	((AEPHI:0.00000287971673346472	n3757:0.00000287971673346472):0.00000287971673346472	((n2987:0.00000287971673346472	(n2997:0.00000287971673346472	n3011:0.00000287971673346472):0.00000287971673346472):0.00000287971673346472	n2998:0.00118879613870662626):0.00000287971673346472):0.00000287971673346472):0.00931892581286050160):0.00694296820253218362	((APTMA2:0.00000287971673346472	APTMA:0.00000287971673346472):0.00127645050188143544	(APTHA:0.00053358422930678182	APTOW:0.00107142261509681684):0.00924664266093373939):0.02057025823724257033):0.00790485265171056960	((DRONO:0.00141878541022091571	DRONO2:0.00000287971673346472):0.00653373208013881615	(CASCA:0.00288867378035512603	CASBE:0.00407628145896047050):0.01416229880101155074):0.00790485265171056960);
((((APTHA:0.00187854199595261580	APTOW:0.00187646094335922465):0.00730564005077772530	(APTMA2:0.00000287971673346472	APTMA:0.00000287971673346472):0.00692560781698220700):0.01905933191557000056	((n2988:0.00169344339924414815	(((n3004:0.00000287971673346472	n07AEP08:0.00000287971673346472):0.00000287971673346472	((n2973:0.00000287971673346472	(n2990:0.00000287971673346472	n07AEP06:0.00000287971673346472):0.00000287971673346472):0.00000287971673346472	(n3221:0.00000287971673346472	MULAG:0.00000287971673346472):0.00000287971673346472):0.00000287971673346472):0.00000287971673346472	n2980:0.00071399100989347924):0.00000287971673346472):0.00870264606189361661	((((n07AEP05:0.00000287971673346472	n3026:0.00000287971673346472):0.00000287971673346472	(((n3220:0.00000287971673346472	n08AEP07:0.00000287971673346472):0.00000287971673346472	((n3219:0.00000287971673346472	n2986:0.00053726626556185680):0.00000287971673346472	n1665:0.00000287971673346472):0.00000287971673346472):0.00000287971673346472	n3258:0.00000287971673346472):0.00000287971673346472):0.00000287971673346472	(n3024:0.00000287971673346472	((n3025:0.00117274532007864371	n3222:0.00000287971673346472):0.00000287971673346472	n1666:0.00000287971673346472):0.00000287971673346472):0.00000287971673346472):0.00052477486860946212	((AEPHI:0.00000287971673346472	n3757:0.00000287971673346472):0.00000287971673346472	((n2987:0.00000287971673346472	(n2997:0.00000287971673346472	n3011:0.00000287971673346472):0.00000287971673346472):0.00000287971673346472	n2998:0.00236409468660907359):0.00000287971673346472):0.00107758824150828731):0.00760335512061124062):0.01361211600288880948):0.00359852342304988436	((DRONO:0.00000287971673346472	DRONO2:0.00000287971673346472):0.00454293761197921853	(CASCA:0.00696014568822824007	CASBE:0.00376542523561389057):0.01645367450633175230):0.00359852342304988436);
((((APTOW:0.00440664286047161811	APTHA:0.00273408231881892361):0.00432840947498009700	(APTMA2:0.00000287971673346472	APTMA:0.00000287971673346472):0.02033306273445781645):99.46184260400609389308	((n2988:0.00146946604054211806	(((((n3221:0.00222139368855587367	n07AEP06:0.00142498832588873795):0.00000287971673346472	(n2973:0.00000287971673346472	n2990:0.00000287971673346472):0.00000287971673346472):0.00000287971673346472	MULAG:0.00000287971673346472):0.00000287971673346472	(n3004:0.00000287971673346472	n07AEP08:0.00376726443674829745):0.00000287971673346472):0.00000287971673346472	n2980:0.00349318072214705854):0.00137808506902585733):0.05995466718021944669	((((n3220:0.00000287971673346472	(n1665:0.00000287971673346472	(n3219:0.00474343817444985126	n2986:0.00000287971673346472):0.00139856939161662358):0.00000287971673346472):0.00000287971673346472	(n08AEP07:0.00000287971673346472	n3258:0.00000287971673346472):0.00000287971673346472):0.00000287971673346472	((n1666:0.00280429427148856441	(n3024:0.00000287971673346472	(n3025:0.00551613070302211898	n3222:0.00000287971673346472):0.00000287971673346472):0.00000287971673346472):0.00000287971673346472	(n07AEP05:0.00000287971673346472	n3026:0.00000287971673346472):0.00000287971673346472):0.00000287971673346472):0.00422697323630897171	((AEPHI:0.00000287971673346472	n3757:0.00000287971673346472):0.00000287971673346472	((n2987:0.00000287971673346472	(n2997:0.00000287971673346472	n3011:0.00000287971673346472):0.00000287971673346472):0.00000287971673346472	n2998:0.00584259006418759354):0.00000287971673346472):0.00000287971673346472):0.00399951177469767740):99.46184260400609389308):49.73092130200304694654	((CASBE:99.46184260400609389308	CASCA:0.00000287971673346472):0.12863703936869347322	(DRONO:0.00000287971673346472	DRONO2:99.46184260400609389308):0.00000287971673346472):49.73092130200304694654);
((((APTOW:0.00699774168713699230	APTHA:0.00479848102704715906):0.00478157654720426026	(APTMA2:0.00000287971673346472	APTMA:0.00000287971673346472):0.03332521585606497416):99.46184260400609389308	((n2988:0.00000287971673346472	(((((n2973:0.00000287971673346472	(n2990:0.00000287971673346472	n07AEP06:0.00509240005456609249):0.00000287971673346472):0.00000287971673346472	(MULAG:0.00000287971673346472	n07AEP08:0.00000287971673346472):0.00000287971673346472):0.00000287971673346472	n3221:0.00000287971673346472):0.00000287971673346472	n2980:0.00625236074364220532):0.00000287971673346472	n3004:0.00000287971673346472):0.00164860412491156039):0.07800957620329927733	((n3258:0.00000287971673346472	(((n1666:0.00000287971673346472	(n3024:0.00000287971673346472	(n3025:0.00000287971673346472	n3222:0.00000287971673346472):0.00000287971673346472):0.00000287971673346472):0.00000287971673346472	(n07AEP05:0.00000287971673346472	n3026:0.00000287971673346472):0.00000287971673346472):0.00000287971673346472	((n08AEP07:0.00000287971673346472	n3220:0.00331575858872426837):0.00000287971673346472	((n1665:0.00000287971673346472	n3219:0.00281006385194389413):0.00000287971673346472	n2986:0.00326911259237460316):0.00000287971673346472):0.00000287971673346472):0.00000287971673346472):0.00662779538010664464	((AEPHI:0.00000287971673346472	n3757:0.00000287971673346472):0.00000287971673346472	(n2998:0.00351374148780293815	(n3011:0.00000287971673346472	(n2987:0.00000287971673346472	n2997:0.00000287971673346472):0.00000287971673346472):0.00000287971673346472):0.00000287971673346472):0.00000287971673346472):0.00638447422341413898):99.46184260400609389308):49.73092130200304694654	((CASCA:0.00032156578989195496	CASBE:0.00363477440595935805):99.46184260400609389308	(DRONO:0.00000344509946878666	DRONO2:0.00805594181185894341):0.00000287971673346472):49.73092130200304694654);
((((APTHA:0.00102412284665693589	APTOW:0.00113274609849940396):0.00747688231007890246	(APTMA:0.00000287971673346472	APTMA2:0.00000287971673346472):0.00201443757008989109):0.01917120181478105742	(((n3219:0.00198983481739056474	((n2986:0.00000287971673346472	((n3258:0.00000287971673346472	(((n1666:0.00000287971673346472	(n3024:0.00000287971673346472	n3222:0.00000287971673346472):0.00000287971673346472):0.00000287971673346472	n3025:0.00000287971673346472):0.00000287971673346472	(n3026:0.00000287971673346472	n07AEP05:0.00000287971673346472):0.00000287971673346472):0.00000287971673346472):0.00000287971673346472	(n08AEP07:0.00054158364726166950	n3220:0.00000287971673346472):0.00000287971673346472):0.00000287971673346472):0.00000287971673346472	n1665:0.00000287971673346472):0.00000287971673346472):0.00335291090410523747	((AEPHI:0.00000287971673346472	n3757:0.00000287971673346472):0.00000287971673346472	(n2998:0.00059007317328734735	(n2987:0.00000287971673346472	(n2997:0.00000287971673346472	n3011:0.00000287971673346472):0.00000287971673346472):0.00000287971673346472):0.00000287971673346472):0.00045529520749458866):0.01030824837701575618	(n2988:0.00000287971673346472	(n2980:0.00000287971673346472	(n3004:0.00053505367639273876	(((n2990:0.00000287971673346472	(n07AEP06:0.00000287971673346472	n2973:0.00000287971673346472):0.00000287971673346472):0.00000287971673346472	(MULAG:0.00000287971673346472	n3221:0.00111531840195834044):0.00000287971673346472):0.00000287971673346472	n07AEP08:0.00000287971673346472):0.00000287971673346472):0.00000287971673346472):0.00053382870607282648):0.00870274339249412637):0.01104659750013773506):0.00565509368582375101	((CASCA:0.00188280502766305065	CASBE:0.00410221414611965964):0.01444805850268790666	(DRONO:0.00140882373498396152	DRONO2:0.00000287971673346472):0.00311675608403539500):0.00565509368582375101);
((((APTMA2:0.00000287971673346472	APTMA:0.00000287971673346472):0.00408912235938302480	(APTHA:0.00052467502987778520	APTOW:0.00268170133540456511):0.00643091767418608497):0.01922341239302136767	((((AEPHI:0.00000287971673346472	n3757:0.00000287971673346472):0.00000287971673346472	(n2998:0.00059252822981776566	(n3011:0.00000287971673346472	(n2987:0.00000287971673346472	n2997:0.00000287971673346472):0.00000287971673346472):0.00000287971673346472):0.00000287971673346472):0.00000287971673346472	((n1666:0.00052921603621938491	(n3024:0.00000287971673346472	(n3025:0.00126257252257584718	n3222:0.00000287971673346472):0.00000287971673346472):0.00000287971673346472):0.00000287971673346472	((n3026:0.00000287971673346472	n07AEP05:0.00000287971673346472):0.00000287971673346472	((((n3220:0.00109305857182556785	n08AEP07:0.00053674104508217213):0.00000287971673346472	n2986:0.00053971112842760613):0.00000287971673346472	(n3219:0.00206689213870499787	n1665:0.00000287971673346472):0.00000287971673346472):0.00000287971673346472	n3258:0.00000287971673346472):0.00000287971673346472):0.00000287971673346472):0.00052913552945581244):0.00648173375706088354	(n2988:0.00000287971673346472	(n2980:0.00000287971673346472	(((n2973:0.00000287971673346472	(n2990:0.00000287971673346472	n07AEP06:0.00110495712422913083):0.00000287971673346472):0.00000287971673346472	(MULAG:0.00000287971673346472	n3221:0.00000287971673346472):0.00000287971673346472):0.00000287971673346472	(n07AEP08:0.00160813605127810158	n3004:0.00000287971673346472):0.00000287971673346472):0.00000287971673346472):0.00106090711374931686):0.01047293961465712263):0.01749165275421356650):0.00405266946608052580	((CASCA:0.00371015454896973752	CASBE:0.00250316970961013624):0.01586799837852026149	(DRONO:0.00551234295725644766	DRONO2:0.00000287971673346472):0.00506822912855429183):0.00405266946608052580);
((((APTMA2:0.00000287971673346472	APTMA:0.00000287971673346472):0.00584517784042413915	(APTHA:0.00301001059931983381	APTOW:0.00349491062627628989):0.00916866393633932776):0.01899068602202491282	((((AEPHI:0.00000287971673346472	n3757:0.00000287971673346472):0.00000287971673346472	(n2998:0.00176633663915228478	(n3011:0.00000287971673346472	(n2987:0.00000287971673346472	n2997:0.00000287971673346472):0.00000287971673346472):0.00000287971673346472):0.00000287971673346472):0.00053316155114000905	(((n1666:0.00053009960751369866	((n3026:0.00000287971673346472	n07AEP05:0.00000287971673346472):0.00000287971673346472	(((n3220:0.00108320015387441525	n08AEP07:0.00107675566554519446):0.00000287971673346472	(n2986:0.00000287971673346472	(n3219:0.00289148153061721076	n1665:0.00000287971673346472):0.00000287971673346472):0.00000287971673346472):0.00000287971673346472	n3258:0.00000287971673346472):0.00000287971673346472):0.00000287971673346472):0.00000287971673346472	n3024:0.00000287971673346472):0.00000287971673346472	(n3025:0.00000287971673346472	n3222:0.00000287971673346472):0.00000287971673346472):0.00052822302406007281):0.00733472206037214750	(n2988:0.00058244422756435407	(((MULAG:0.00000287971673346472	n3221:0.00000287971673346472):0.00000287971673346472	n2980:0.00000287971673346472):0.00000287971673346472	((n2973:0.00000287971673346472	(n2990:0.00000287971673346472	n07AEP06:0.00165253295987907484):0.00000287971673346472):0.00000287971673346472	(n07AEP08:0.00160952635147338925	n3004:0.00000287971673346472):0.00000287971673346472):0.00000287971673346472):0.00051742768900251096):0.01062480120463733975):0.00804580365422615310):0.00609324715642214302	((CASCA:0.00411788065994522518	CASBE:0.00258332875805934725):0.01003527799664727209	(DRONO:0.00139125286742035098	DRONO2:0.00000287971673346472):0.00632030440877861480):0.00609324715642214302);
((((APTMA2:0.00000287971673346472	APTMA:0.00000287971673346472):0.00757332308539153138	(APTHA:0.00070946042812447074	APTOW:0.00369287520689897666):0.00959928557064147585):0.02171806843594272993	((((AEPHI:0.00000287971673346472	n3757:0.00000287971673346472):0.00000287971673346472	(n2998:0.00060305155806619055	(n2987:0.00000287971673346472	(n2997:0.00000287971673346472	n3011:0.00000287971673346472):0.00000287971673346472):0.00000287971673346472):0.00000287971673346472):0.00108201178549101676	(((n3220:0.00055627922741564471	n08AEP07:0.00110487142770808629):0.00000287971673346472	((n2986:0.00110391495227303051	n3219:0.00201545852725388370):0.00000287971673346472	n1665:0.00000287971673346472):0.00000287971673346472):0.00000287971673346472	(((n3024:0.00000287971673346472	(n3025:0.00124127959238105922	n3222:0.00000287971673346472):0.00000287971673346472):0.00000287971673346472	n1666:0.00000287971673346472):0.00000287971673346472	(n3026:0.00000287971673346472	(n3258:0.00000287971673346472	n07AEP05:0.00000287971673346472):0.00000287971673346472):0.00000287971673346472):0.00000287971673346472):0.00167294850090636202):0.01051082528566700883	(n2988:0.00233978286027431565	(n2980:0.00144805628384284861	((n07AEP08:0.00000287971673346472	n3004:0.00108793801651767426):0.00000287971673346472	(n3221:0.00000287971673346472	(MULAG:0.00000287971673346472	((n2990:0.00000287971673346472	n07AEP06:0.00170680406248455694):0.00000287971673346472	n2973:0.00000287971673346472):0.00000287971673346472):0.00000287971673346472):0.00000287971673346472):0.00000287971673346472):0.00000287971673346472):0.00933233220288882427):0.01283043241858992413):0.00676154348022496750	((CASCA:0.00349550670909114019	CASBE:0.00000287971673346472):0.01471613308721331052	(DRONO:0.00271563172438658677	DRONO2:0.00000287971673346472):0.00323537253133060606):0.00676154348022496750);
((((APTHA:0.00000287971673346472	APTOW:0.00271013345930963588):0.01162426085902762765	(APTMA2:0.00000287971673346472	APTMA:0.00000287971673346472):0.01165092381894894565):0.03348202101285629312	((n2988:0.00186531894469465619	((n07AEP08:0.00000287971673346472	n3004:0.00000287971673346472):0.00000287971673346472	(n2980:0.00072172421356676017	((MULAG:0.00000287971673346472	n3221:0.00107893332262053989):0.00000287971673346472	((n2990:0.00000287971673346472	n07AEP06:0.00168974848074638219):0.00000287971673346472	n2973:0.00000287971673346472):0.00000287971673346472):0.00000287971673346472):0.00000287971673346472):0.00044674976370400246):0.01347384263821341244	(((n2998:0.00060177114428147335	((n2997:0.00000287971673346472	n2987:0.00000287971673346472):0.00000287971673346472	n3011:0.00000287971673346472):0.00000287971673346472):0.00000287971673346472	(AEPHI:0.00000287971673346472	n3757:0.00000287971673346472):0.00000287971673346472):0.00000287971673346472	(n3258:0.00000287971673346472	((((n3219:0.00000287971673346472	n1665:0.00000287971673346472):0.00000287971673346472	n2986:0.00165730999799497511):0.00000287971673346472	(n08AEP07:0.00109790583174938327	n3220:0.00055407724130365104):0.00000287971673346472):0.00000287971673346472	(((n3222:0.00000287971673346472	n3025:0.00000287971673346472):0.00000287971673346472	(n1666:0.00053901124513185475	n3024:0.00000287971673346472):0.00000287971673346472):0.00000287971673346472	(n07AEP05:0.00000287971673346472	n3026:0.00000287971673346472):0.00000287971673346472):0.00000287971673346472):0.00000287971673346472):0.00216878424385774475):0.01418824070829669860):0.01116990389718607729):0.00313898004732248315	((CASCA:0.00000287971673346472	CASBE:0.00419803632206651803):0.01525366919051107835	(DRONO:0.00143030820470808027	DRONO2:0.00000287971673346472):0.00981185836288922530):0.00313898004732248315);
((((APTMA:0.00000287971673346472	APTMA2:0.00000287971673346472):0.00770377416802746785	(APTHA:0.00205591892346680422	APTOW:0.00062841077543814136):0.01622604640353265265):0.02147799911993436908	((n08AEP07:0.00162949738402611228	(n3220:0.00163032423000753325	(((((n2998:0.00059728137670779329	((n2997:0.00000287971673346472	n2987:0.00000287971673346472):0.00000287971673346472	n3011:0.00000287971673346472):0.00000287971673346472):0.00000287971673346472	(AEPHI:0.00000287971673346472	n3757:0.00000287971673346472):0.00000287971673346472):0.00268143913405666104	((n3222:0.00000287971673346472	n3025:0.00119848137398427448):0.00000287971673346472	(n1666:0.00000287971673346472	n3024:0.00000287971673346472):0.00000287971673346472):0.00000287971673346472):0.00000287971673346472	(n3258:0.00000287971673346472	(n07AEP05:0.00000287971673346472	n3026:0.00000287971673346472):0.00000287971673346472):0.00000287971673346472):0.00000287971673346472	((n3219:0.00184798337593445358	n1665:0.00000287971673346472):0.00000287971673346472	n2986:0.00000287971673346472):0.00000287971673346472):0.00000287971673346472):0.00000287971673346472):0.00934634834064516570	(n2988:0.00000287971673346472	(n2980:0.00000287971673346472	(((MULAG:0.00000287971673346472	n3221:0.00218117308115757958):0.00000287971673346472	((n2990:0.00000287971673346472	n07AEP06:0.00278700315168703503):0.00000287971673346472	n2973:0.00000287971673346472):0.00000287971673346472):0.00000287971673346472	(n07AEP08:0.00000287971673346472	n3004:0.00000287971673346472):0.00000287971673346472):0.00000287971673346472):0.00160294348462572899):0.00593935531540685287):0.00823890517106481979):0.00446639135370787213	((CASCA:0.00312017370928636224	CASBE:0.00110636177457989647):0.01692454588981339922	(DRONO:0.00000287971673346472	DRONO2:0.00000287971673346472):0.00536817313468970249):0.00446639135370787213);
((((APTMA:0.00000287971673346472	APTMA2:0.00000287971673346472):0.00596913197303802420	(APTHA:0.00106999369484081334	APTOW:0.00000287971673346472):0.00916097156384373251):0.02281522823324153709	((((n2998:0.00059459282344587801	((n2997:0.00000287971673346472	n2987:0.00000287971673346472):0.00000287971673346472	n3011:0.00000287971673346472):0.00000287971673346472):0.00000287971673346472	(AEPHI:0.00000287971673346472	n3757:0.00000287971673346472):0.00000287971673346472):0.00000287971673346472	(((n3222:0.00000287971673346472	n3025:0.00000287971673346472):0.00000287971673346472	(n1666:0.00053275754970645291	n3024:0.00000287971673346472):0.00000287971673346472):0.00000287971673346472	((n3258:0.00000287971673346472	(n07AEP05:0.00000287971673346472	n3026:0.00000287971673346472):0.00000287971673346472):0.00000287971673346472	(((n3219:0.00000287971673346472	n1665:0.00000287971673346472):0.00000287971673346472	n2986:0.00054474998858422574):0.00000287971673346472	(n08AEP07:0.00108678053520461291	n3220:0.00054745939905540247):0.00000287971673346472):0.00000287971673346472):0.00000287971673346472):0.00160551434376118266):0.00435592272350879273	(n2988:0.00117870267142057626	(n2980:0.00000287971673346472	(((MULAG:0.00000287971673346472	n3221:0.00111307495498143912):0.00000287971673346472	((n2990:0.00000287971673346472	n07AEP06:0.00167009553438291066):0.00000287971673346472	n2973:0.00000287971673346472):0.00000287971673346472):0.00000287971673346472	(n07AEP08:0.00000287971673346472	n3004:0.00000287971673346472):0.00000287971673346472):0.00000287971673346472):0.00105862133582791738):0.00852557406892632749):0.01211756200119842516):0.00398498057050686392	((CASCA:0.00000287971673346472	CASBE:0.00393329490465048771):0.01910228646356730564	(DRONO:0.00134174258235456208	DRONO2:0.00000287971673346472):0.00712976737745210122):0.00398498057050686392);
((((APTMA:0.00000287971673346472	APTMA2:0.00000287971673346472):0.00573429306463814521	(APTHA:0.00266956181958234989	APTOW:0.00166856583261614866):0.00783859056686672835):0.02291820674582215750	((((n3011:0.00000287971673346472	(n2998:0.00299187027269739872	(n2997:0.00000287971673346472	n2987:0.00000287971673346472):0.00000287971673346472):0.00000287971673346472):0.00000287971673346472	(AEPHI:0.00000287971673346472	n3757:0.00000287971673346472):0.00000287971673346472):0.00050482374747139289	(((n2986:0.00108800908112757300	(n08AEP07:0.00108729244979911084	(((n3258:0.00000287971673346472	(n07AEP05:0.00000287971673346472	n3026:0.00000287971673346472):0.00000287971673346472):0.00000287971673346472	(n1666:0.00053417232686949487	(n3024:0.00000287971673346472	(n3222:0.00000287971673346472	n3025:0.00000287971673346472):0.00000287971673346472):0.00000287971673346472):0.00000287971673346472):0.00000287971673346472	n3220:0.00054672699603621681):0.00000287971673346472):0.00000287971673346472):0.00000287971673346472	n1665:0.00000287971673346472):0.00000287971673346472	n3219:0.00198530553993431138):0.00165335533288868733):0.00953893286680080298	(n2988:0.00180456590700690681	(n2980:0.00144920224097729055	(((MULAG:0.00000287971673346472	n3221:0.00108220801142707270):0.00000287971673346472	((n2990:0.00000287971673346472	n07AEP06:0.00166455609825433932):0.00000287971673346472	n2973:0.00000287971673346472):0.00000287971673346472):0.00000287971673346472	(n07AEP08:0.00000287971673346472	n3004:0.00053377713778752134):0.00000287971673346472):0.00000287971673346472):0.00101481189285427577):0.00699326946957894244):0.00828719378164305583):0.00588726099797695895	((CASCA:0.00000287971673346472	CASBE:0.00263288273186459759):0.01847003011599020542	(DRONO:0.00271387520389988280	DRONO2:0.00000287971673346472):0.00778531643888300765):0.00588726099797695895);
((((APTMA:0.00000287971673346472	APTMA2:0.00000287971673346472):0.00461181584910115138	(APTHA:0.00157604731297986285	APTOW:0.00442503720316080214):0.00964581568453920860):0.01976030415194060530	((((n3011:0.00000287971673346472	(n2998:0.00058918972078929137	(n2997:0.00000287971673346472	n2987:0.00000287971673346472):0.00000287971673346472):0.00000287971673346472):0.00000287971673346472	(AEPHI:0.00000287971673346472	n3757:0.00000287971673346472):0.00000287971673346472):0.00162904723840661281	(n3258:0.00000287971673346472	(((n3220:0.00054925275291677045	n08AEP07:0.00000287971673346472):0.00000287971673346472	((n1665:0.00000287971673346472	n3219:0.00100454378926331605):0.00000287971673346472	n2986:0.00107934524617968666):0.00000287971673346472):0.00000287971673346472	((n1666:0.00053430673659638221	(n3024:0.00000287971673346472	(n3222:0.00000287971673346472	n3025:0.00128836914172397819):0.00000287971673346472):0.00000287971673346472):0.00000287971673346472	(n07AEP05:0.00000287971673346472	n3026:0.00000287971673346472):0.00000287971673346472):0.00000287971673346472):0.00000287971673346472):0.00219986317735989829):0.01116760050544517331	(n2988:0.00000287971673346472	((n07AEP08:0.00082212791095751111	n3004:0.00000287971673346472):0.00000287971673346472	(n2980:0.00000287971673346472	((MULAG:0.00000287971673346472	n3221:0.00230061050458276253):0.00000287971673346472	((n2990:0.00000287971673346472	n07AEP06:0.00055857900028964008):0.00000287971673346472	n2973:0.00000287971673346472):0.00000287971673346472):0.00000287971673346472):0.00000287971673346472):0.00107451989262067195):0.00798596173904174422):0.01007719920724103532):0.00537157609327939146	((CASCA:0.00154346788798768748	CASBE:0.00117659342502589672):0.01766370162187328938	(DRONO:0.00129077120672710485	DRONO2:0.00000287971673346472):0.00083603698946839152):0.00537157609327939146);
((((APTMA:0.00000287971673346472	APTMA2:0.00000287971673346472):0.00609625870171023876	(APTHA:0.00107923422004394063	APTOW:0.00165344074493244575):0.00723678985016412268):0.03095515190746423242	((((n3011:0.00000287971673346472	(n2998:0.00122181720548170331	(n2997:0.00000287971673346472	n2987:0.00000287971673346472):0.00000287971673346472):0.00000287971673346472):0.00000287971673346472	(AEPHI:0.00000287971673346472	n3757:0.00000287971673346472):0.00000287971673346472):0.00000287971673346472	((((n3220:0.00055376420763174187	n08AEP07:0.00000287971673346472):0.00000287971673346472	(n3219:0.00204028720319171346	n2986:0.00054530234581111987):0.00000287971673346472):0.00000287971673346472	n1665:0.00000287971673346472):0.00000287971673346472	((n1666:0.00054084028612453065	(n3024:0.00000287971673346472	(n3222:0.00000287971673346472	n3025:0.00254007498904599031):0.00000287971673346472):0.00000287971673346472):0.00000287971673346472	(n3258:0.00000287971673346472	(n07AEP05:0.00000287971673346472	n3026:0.00000287971673346472):0.00000287971673346472):0.00000287971673346472):0.00000287971673346472):0.00217606596050993160):0.01492903826100282563	(n2988:0.00000287971673346472	(n2980:0.00075361108830179779	(((MULAG:0.00000287971673346472	n3221:0.00112278430108391381):0.00000287971673346472	((n2990:0.00000287971673346472	n07AEP06:0.00056318727038273686):0.00000287971673346472	n2973:0.00000287971673346472):0.00000287971673346472):0.00000287971673346472	(n07AEP08:0.00000287971673346472	n3004:0.00163008314659561005):0.00000287971673346472):0.00025110882138081248):0.00192972205465420784):0.00901515607442228417):0.01136885933999813060):0.00733973924268436963	((CASCA:0.00128096192027995440	CASBE:0.00544300067882342448):0.01730306501165341723	(DRONO:0.00277692049601803393	DRONO2:0.00000287971673346472):0.00489017531777948770):0.00733973924268436963);
((((APTMA:0.00000287971673346472	APTMA2:0.00000287971673346472):0.00860734153002397188	(APTHA:0.00104412100488308272	APTOW:0.00161213453339435829):0.00993623284785357178):0.01510847051501717879	((n08AEP07:0.00106923049568461597	(((n1665:0.00000287971673346472	(n3219:0.00098666562118502059	n2986:0.00058075657676283799):0.00049523157562378762):0.00000287971673346472	(((((n2998:0.00058637199012676294	((n2997:0.00000287971673346472	n3011:0.00000287971673346472):0.00000287971673346472	n2987:0.00000287971673346472):0.00000287971673346472):0.00000287971673346472	(AEPHI:0.00000287971673346472	n3757:0.00000287971673346472):0.00000287971673346472):0.00000287971673346472	(n1666:0.00052601301793056955	(n3024:0.00000287971673346472	(n3222:0.00000287971673346472	n3025:0.00246758577762106390):0.00000287971673346472):0.00000287971673346472):0.00000287971673346472):0.00000287971673346472	(n07AEP05:0.00000287971673346472	n3026:0.00000287971673346472):0.00000287971673346472):0.00000287971673346472	n3258:0.00000287971673346472):0.00000287971673346472):0.00000287971673346472	n3220:0.00000287971673346472):0.00000287971673346472):0.00919052408244996726	(n2988:0.00055138130232585726	(n2980:0.00069208068898654411	(((MULAG:0.00000287971673346472	n3221:0.00434178949738787696):0.00000287971673346472	((n2990:0.00000287971673346472	n07AEP06:0.00000287971673346472):0.00000287971673346472	n2973:0.00000287971673346472):0.00000287971673346472):0.00000287971673346472	(n07AEP08:0.00077859545734695413	n3004:0.00158281570587598527):0.00000287971673346472):0.00000287971673346472):0.00106576498257488612):0.01317578488971876509):0.01776254802480993836):0.00529202705541533154	((CASCA:0.00249802977371430543	CASBE:0.00259224690666104993):0.01578587031385448800	(DRONO:0.00138027622052876555	DRONO2:0.00000287971673346472):0.00498511330680592724):0.00529202705541533154);
((((APTMA:0.00000287971673346472	APTMA2:0.00000287971673346472):0.00332348213199322711	(APTHA:0.00030915118426877062	APTOW:0.00183949193121907251):0.00630635923972979514):0.02580154587190254187	(((((n2998:0.00058329243475164301	(n2997:0.00000287971673346472	n2987:0.00000287971673346472):0.00000287971673346472):0.00000287971673346472	n3011:0.00000287971673346472):0.00000287971673346472	(AEPHI:0.00000287971673346472	n3757:0.00000287971673346472):0.00000287971673346472):0.00000287971673346472	((((n3026:0.00000287971673346472	n07AEP05:0.00000287971673346472):0.00000287971673346472	((n3222:0.00000287971673346472	n3025:0.00128428053077855159):0.00000287971673346472	(n1666:0.00053465530063478799	n3024:0.00000287971673346472):0.00000287971673346472):0.00000287971673346472):0.00000287971673346472	((n3220:0.00109269143829106774	n08AEP07:0.00054301986118999686):0.00000287971673346472	((n1665:0.00000287971673346472	n3219:0.00097479067981752086):0.00000287971673346472	n2986:0.00108314769867226654):0.00000287971673346472):0.00000287971673346472):0.00000287971673346472	n3258:0.00000287971673346472):0.00215067295881643528):0.01500417730852386840	(n2988:0.00000287971673346472	((MULAG:0.00000287971673346472	n3221:0.00219424086678715515):0.00000287971673346472	(n2980:0.00070495780163491110	((n07AEP08:0.00078774866440679077	n3004:0.00053417002218299995):0.00000287971673346472	((n2990:0.00000287971673346472	n07AEP06:0.00222879268493264776):0.00000287971673346472	n2973:0.00000287971673346472):0.00000287971673346472):0.00000287971673346472):0.00000287971673346472):0.00160918647206743644):0.00991145883646991736):0.00580025346660027925):0.00807869555230791674	((CASCA:0.00482184567509044530	CASBE:0.00118587548992591112):0.01415434716345599295	(DRONO:0.00000287971673346472	DRONO2:0.00000287971673346472):0.00668051772614357275):0.00807869555230791674);
((((APTMA:0.00000287971673346472	APTMA2:0.00000287971673346472):0.00473730547995560285	(APTHA:0.00046526607715310545	APTOW:0.00380301051658022207):0.00864082100871847898):0.02551934914271396931	((((n2998:0.00174266833972465764	((n2997:0.00000287971673346472	n2987:0.00000287971673346472):0.00000287971673346472	n3011:0.00000287971673346472):0.00000287971673346472):0.00000287971673346472	(AEPHI:0.00000287971673346472	n3757:0.00000287971673346472):0.00000287971673346472):0.00108020503443652252	((((n3026:0.00000287971673346472	n07AEP05:0.00000287971673346472):0.00000287971673346472	((n3222:0.00000287971673346472	n3025:0.00000287971673346472):0.00000287971673346472	(n1666:0.00105688907917291549	n3024:0.00000287971673346472):0.00000287971673346472):0.00000287971673346472):0.00000287971673346472	((n3220:0.00000287971673346472	n08AEP07:0.00107505025253144229):0.00000287971673346472	((n1665:0.00000287971673346472	n3219:0.00289922867333483039):0.00000287971673346472	n2986:0.00107654602659286599):0.00000287971673346472):0.00000287971673346472):0.00000287971673346472	n3258:0.00000287971673346472):0.00052233149235278149):0.00575946638283162619	(n2988:0.00057509835982008292	((n07AEP08:0.00079412507333693084	n3004:0.00052759475789179006):0.00000287971673346472	((n3221:0.00213154873866692801	(MULAG:0.00000287971673346472	((n2990:0.00000287971673346472	n07AEP06:0.00055018269485695331):0.00000287971673346472	n2973:0.00000287971673346472):0.00000287971673346472):0.00000287971673346472):0.00000287971673346472	n2980:0.00070382602687765630):0.00000287971673346472):0.00051809234994620553):0.00940738513471874038):0.00552562165732631543):0.00762770986104303796	((CASCA:0.00622692203453116544	CASBE:0.00094597016694150291):0.01738640609718884039	(DRONO:0.00134993063066012444	DRONO2:0.00000287971673346472):0.00753555790211343692):0.00762770986104303796);
((((APTMA:0.00000287971673346472	APTMA2:0.00000287971673346472):0.00629117801066865923	(APTHA:0.00095970643284309378	APTOW:0.00120507342554919384):0.00914776663488036171):0.02596699283151331430	(((AEPHI:0.00000287971673346472	n3757:0.00000287971673346472):0.00000287971673346472	(((n1666:0.00053746863585207600	(n3024:0.00000287971673346472	(n3222:0.00000287971673346472	n3025:0.00252133463356113722):0.00000287971673346472):0.00000287971673346472):0.00000287971673346472	(((n3220:0.00000287971673346472	n08AEP07:0.00054532195584160376):0.00000287971673346472	((n1665:0.00000287971673346472	n3219:0.00103501246854437027):0.00000287971673346472	n2986:0.00000287971673346472):0.00000287971673346472):0.00000287971673346472	(n3026:0.00000287971673346472	(n07AEP05:0.00000287971673346472	n3258:0.00000287971673346472):0.00000287971673346472):0.00000287971673346472):0.00000287971673346472):0.00107689971448835355	(n3011:0.00000287971673346472	(n2997:0.00000287971673346472	(n2998:0.00305840491000729329	n2987:0.00000287971673346472):0.00000287971673346472):0.00000287971673346472):0.00000287971673346472):0.00000287971673346472):0.00827885482065629161	(n2988:0.00175333289017592193	((((MULAG:0.00000287971673346472	n3221:0.00111893405087576110):0.00000287971673346472	(n07AEP08:0.00000287971673346472	n3004:0.00161730358567278810):0.00000287971673346472):0.00000287971673346472	((n2990:0.00000287971673346472	n07AEP06:0.00112200185424049959):0.00000287971673346472	n2973:0.00000287971673346472):0.00000287971673346472):0.00000287971673346472	n2980:0.00144726169666061096):0.00000287971673346472):0.01396892470674833409):0.00677513644709505387):0.00241420395049037539	((CASCA:0.00535741252491468440	CASBE:0.00235078077522018775):0.01477056528579510225	(DRONO:0.00000287971673346472	DRONO2:0.00000287971673346472):0.00808167742941589065):0.00241420395049037539);
((((((AEPHI:0.00000287971673346472	n3757:0.00000287971673346472):0.00000287971673346472	(n3011:0.00000287971673346472	((n2997:0.00000287971673346472	n2987:0.00000287971673346472):0.00000287971673346472	n2998:0.00058541369476898736):0.00000287971673346472):0.00000287971673346472):0.00052521433241689152	((n1666:0.00052550950623145949	(n3024:0.00000287971673346472	(n3025:0.00000287971673346472	n3222:0.00000287971673346472):0.00000287971673346472):0.00000287971673346472):0.00000287971673346472	((n3220:0.00053986401713318694	((n2986:0.00106974646621906910	(n3258:0.00000287971673346472	n08AEP07:0.00052648232807734100):0.00000287971673346472):0.00000287971673346472	(n3219:0.00498263422660707046	n1665:0.00000287971673346472):0.00000287971673346472):0.00000287971673346472):0.00000287971673346472	(n3026:0.00000287971673346472	n07AEP05:0.00000287971673346472):0.00000287971673346472):0.00000287971673346472):0.00000287971673346472):0.00429753053191928806	((n2980:0.00212186748222426003	((n3004:0.00000287971673346472	n07AEP08:0.00232608771199286019):0.00000287971673346472	((n3221:0.00109678394463623929	MULAG:0.00000287971673346472):0.00000287971673346472	(n2973:0.00000287971673346472	(n2990:0.00000287971673346472	n07AEP06:0.00109701983997181158):0.00000287971673346472):0.00000287971673346472):0.00000287971673346472):0.00000287971673346472):0.00049011139649330780	n2988:0.00115859663316156400):0.00959109943213484230):0.01139194106546869388	((APTMA:0.00000287971673346472	APTMA2:0.00000287971673346472):0.00446238594865129568	(APTOW:0.00328666473081234891	APTHA:0.00043606107185766366):0.01062680436825188569):0.02208621436438207297):0.00505575577102051078	((CASBE:0.00404485298257899455	CASCA:0.00370237406802592824):0.00929715274273208020	(DRONO2:0.00000287971673346472	DRONO:0.00000287971673346472):0.00247787059801506896):0.00505575577102051078);
((((((AEPHI:0.00000287971673346472	n3757:0.00000287971673346472):0.00000287971673346472	(n2998:0.00000287971673346472	(n3011:0.00000287971673346472	(n2997:0.00000287971673346472	n2987:0.00000287971673346472):0.00000287971673346472):0.00000287971673346472):0.00000287971673346472):0.00052115806205310156	((n1666:0.00052957236621312218	(n3024:0.00000287971673346472	(n3025:0.00000287971673346472	n3222:0.00000287971673346472):0.00000287971673346472):0.00000287971673346472):0.00000287971673346472	((((n1665:0.00000287971673346472	(n3219:0.00096025761021410316	n2986:0.00000287971673346472):0.00000287971673346472):0.00000287971673346472	(n08AEP07:0.00162479179006399599	n3220:0.00000287971673346472):0.00000287971673346472):0.00000287971673346472	n3258:0.00000287971673346472):0.00000287971673346472	(n3026:0.00000287971673346472	n07AEP05:0.00000287971673346472):0.00000287971673346472):0.00000287971673346472):0.00054296327664218544):0.01325118573794906336	((((n3221:0.00000287971673346472	MULAG:0.00000287971673346472):0.00000287971673346472	n2980:0.00070947346059293485):0.00000287971673346472	((n3004:0.00052918331550893031	n07AEP08:0.00000287971673346472):0.00000287971673346472	(n2973:0.00000287971673346472	(n2990:0.00000287971673346472	n07AEP06:0.00055551977999119943):0.00000287971673346472):0.00000287971673346472):0.00000287971673346472):0.00052185178874568524	n2988:0.00291327266284444183):0.00749078650582124701):0.01093271921753998996	((APTMA:0.00000287971673346472	APTMA2:0.00000287971673346472):0.00252873755465902279	(APTOW:0.00051541184330510437	APTHA:0.00108110712638633368):0.00849760238578956169):0.01880494857810359813):0.00859491334621652857	((CASBE:0.00000287971673346472	CASCA:0.00000287971673346472):0.01871757314872601885	(DRONO2:0.00000287971673346472	DRONO:0.00140152712165822133):0.00410160476357540604):0.00859491334621652857);
((((((AEPHI:0.00000287971673346472	n3757:0.00000287971673346472):0.00000287971673346472	(n2998:0.00117962771179235221	(n3011:0.00000287971673346472	(n2997:0.00000287971673346472	n2987:0.00000287971673346472):0.00000287971673346472):0.00000287971673346472):0.00000287971673346472):0.00000287971673346472	((n1665:0.00000287971673346472	n3219:0.00198760513297542444):0.00000287971673346472	(((n3258:0.00000287971673346472	((n3026:0.00000287971673346472	n07AEP05:0.00000287971673346472):0.00000287971673346472	((n3025:0.00123158720972636640	n3222:0.00000287971673346472):0.00000287971673346472	(n1666:0.00157544411252997303	n3024:0.00000287971673346472):0.00000287971673346472):0.00000287971673346472):0.00000287971673346472):0.00000287971673346472	(n08AEP07:0.00053037773276154757	n3220:0.00107426377772736211):0.00000287971673346472):0.00000287971673346472	n2986:0.00106883830820059820):0.00000287971673346472):0.00104783945601977604):0.01052538213473732873	((((n3004:0.00000287971673346472	n07AEP08:0.00079963608333532784):0.00000287971673346472	((n2973:0.00000287971673346472	(n2990:0.00000287971673346472	n07AEP06:0.00108981232452175464):0.00000287971673346472):0.00000287971673346472	(n3221:0.00104623458535897163	MULAG:0.00000287971673346472):0.00000287971673346472):0.00000287971673346472):0.00026842437742500159	n2980:0.00070524753189250486):0.00040312749653017297	n2988:0.00096403232188633386):0.01030999849355729303):0.00784166975947127483	((APTMA:0.00000287971673346472	APTMA2:0.00000287971673346472):0.00325753397741187318	(APTOW:0.00107737865230506493	APTHA:0.00050049099845445087):0.01223203142352815263):0.02496637055335444721):0.00556426333772115124	((CASBE:0.00124854871772261608	CASCA:0.00133293952464750556):0.01912110609596644195	(DRONO2:0.00000287971673346472	DRONO:0.00137007837299479244):0.00765237323205821950):0.00556426333772115124);
((((((AEPHI:0.00000287971673346472	n3757:0.00000287971673346472):0.00000287971673346472	(n3011:0.00000287971673346472	((n2997:0.00000287971673346472	n2987:0.00000287971673346472):0.00000287971673346472	n2998:0.00118370395404185000):0.00000287971673346472):0.00000287971673346472):0.00053989473104965795	((n3258:0.00000287971673346472	((n3026:0.00000287971673346472	n07AEP05:0.00000287971673346472):0.00000287971673346472	((n3025:0.00253954097484629208	n3222:0.00000287971673346472):0.00000287971673346472	(n1666:0.00053648651863685869	n3024:0.00000287971673346472):0.00000287971673346472):0.00000287971673346472):0.00000287971673346472):0.00000287971673346472	((n08AEP07:0.00000287971673346472	n3220:0.00055154755047685995):0.00000287971673346472	(n2986:0.00000287971673346472	(n1665:0.00000287971673346472	n3219:0.00412522096030414412):0.00000287971673346472):0.00000287971673346472):0.00000287971673346472):0.00053328384099839133):0.01047388062007761043	((((n3004:0.00000287971673346472	n07AEP08:0.00160963194920080870):0.00000287971673346472	((n2973:0.00000287971673346472	(n2990:0.00000287971673346472	n07AEP06:0.00111583392964902366):0.00000287971673346472):0.00000287971673346472	(n3221:0.00107755442561934325	MULAG:0.00000287971673346472):0.00000287971673346472):0.00000287971673346472):0.00000287971673346472	n2980:0.00283972171044443019):0.00000287971673346472	n2988:0.00057008250302991619):0.00920897677359110850):0.00522591556322509788	((APTMA:0.00000287971673346472	APTMA2:0.00000287971673346472):0.00435820318206482215	(APTOW:0.00400563285686620935	APTHA:0.00260539543172369449):0.00765973617664001977):0.02360314389319554534):0.00615524687172873917	((CASBE:0.00256852040475143021	CASCA:0.00281272201266776281):0.01282959300984278656	(DRONO2:0.00000287971673346472	DRONO:0.00000287971673346472):0.00631201669935731614):0.00615524687172873917);
((((((AEPHI:0.00000287971673346472	n3757:0.00000287971673346472):0.00000287971673346472	((n3011:0.00000287971673346472	(n2997:0.00000287971673346472	n2987:0.00000287971673346472):0.00000287971673346472):0.00000287971673346472	n2998:0.00059780413643646907):0.00000287971673346472):0.00103842840991779273	(((n1666:0.00107083650556077589	n3025:0.00000287971673346472):0.00000287971673346472	(n3222:0.00000287971673346472	n3024:0.00000287971673346472):0.00000287971673346472):0.00000287971673346472	((n3258:0.00000287971673346472	(n3026:0.00000287971673346472	n07AEP05:0.00000287971673346472):0.00000287971673346472):0.00000287971673346472	((n08AEP07:0.00109346951437835167	n3220:0.00000287971673346472):0.00000287971673346472	(n2986:0.00000287971673346472	(n1665:0.00000287971673346472	n3219:0.00201628342014801209):0.00000287971673346472):0.00000287971673346472):0.00000287971673346472):0.00000287971673346472):0.00278685907631012102):0.01149193434129911449	((((n3004:0.00000287971673346472	n07AEP08:0.00079002911519494411):0.00000287971673346472	((n2973:0.00000287971673346472	(n2990:0.00000287971673346472	n07AEP06:0.00000287971673346472):0.00000287971673346472):0.00000287971673346472	(n3221:0.00109744012320803870	MULAG:0.00000287971673346472):0.00000287971673346472):0.00000287971673346472):0.00000287971673346472	n2980:0.00147041621020674610):0.00107261478809168214	n2988:0.00000287971673346472):0.00444201986903059853):0.00789360651955152773	((APTMA:0.00000287971673346472	APTMA2:0.00000287971673346472):0.00480546054931308819	(APTOW:0.00163863944242939358	APTHA:0.00271265346147793896):0.01184217465226633341):0.02588373980734011079):0.00710256255148875720	((CASBE:0.00282139409748559996	CASCA:0.00182999479713913068):0.01596876669638577426	(DRONO2:0.00000287971673346472	DRONO:0.00304332160864661042):0.00592985841372418217):0.00710256255148875720);
((((((AEPHI:0.00000287971673346472	n3757:0.00000287971673346472):0.00000287971673346472	((n3011:0.00000287971673346472	(n2997:0.00000287971673346472	n2987:0.00000287971673346472):0.00000287971673346472):0.00000287971673346472	n2998:0.00059650030975096416):0.00000287971673346472):0.00046900542448183037	((((n08AEP07:0.00110334066897299762	n3220:0.00222551061586308795):0.00000287971673346472	(n2986:0.00111032007084396040	(n1665:0.00000287971673346472	n3219:0.00408665616848543235):0.00000287971673346472):0.00000287971673346472):0.00000287971673346472	((n1666:0.00163171881062380299	((n3025:0.00000287971673346472	n3222:0.00000287971673346472):0.00000287971673346472	n3024:0.00000287971673346472):0.00000287971673346472):0.00000287971673346472	(n3026:0.00000287971673346472	n07AEP05:0.00000287971673346472):0.00000287971673346472):0.00000287971673346472):0.00000287971673346472	n3258:0.00000287971673346472):0.00225903480512703843):0.01299486666000864224	((((n3004:0.00000287971673346472	n07AEP08:0.00331683466015228034):0.00000287971673346472	((n2973:0.00000287971673346472	(n2990:0.00000287971673346472	n07AEP06:0.00401144271425616077):0.00000287971673346472):0.00000287971673346472	(n3221:0.00102948444261885433	MULAG:0.00000287971673346472):0.00000287971673346472):0.00000287971673346472):0.00000287971673346472	n2980:0.00073163364044033746):0.00108299187028496882	n2988:0.00000287971673346472):0.00630120937572638349):0.01233039203321618232	((APTMA:0.00000287971673346472	APTMA2:0.00000287971673346472):0.00476245409017145554	(APTOW:0.00341914321339142728	APTHA:0.00153246898504653711):0.00684870302540374881):0.02102356339074461927):0.00995283853579029439	((CASBE:0.00403494903943804346	CASCA:0.00179389401283802999):0.01300289570064861247	(DRONO2:0.00000287971673346472	DRONO:0.00000287971673346472):0.00788978938694167437):0.00995283853579029439);
((((n3219:0.00000287971673346472	(((((((n3026:0.00000287971673346472	n07AEP05:0.00000287971673346472):0.00000287971673346472	(n1666:0.00000287971673346472	((n3025:0.00249765214301981685	n3222:0.00000287971673346472):0.00000287971673346472	n3024:0.00000287971673346472):0.00000287971673346472):0.00000287971673346472):0.00000287971673346472	n3258:0.00000287971673346472):0.00000287971673346472	((AEPHI:0.00000287971673346472	n3757:0.00000287971673346472):0.00000287971673346472	(n2987:0.00000287971673346472	((n3011:0.00000287971673346472	n2997:0.00000287971673346472):0.00000287971673346472	n2998:0.00121371539755624636):0.00000287971673346472):0.00000287971673346472):0.00217492525297075705):0.00000287971673346472	(n08AEP07:0.00166104375446899689	n3220:0.00055383607902741584):0.00000287971673346472):0.00000287971673346472	n2986:0.00000287971673346472):0.00000287971673346472	n1665:0.00000287971673346472):0.00000287971673346472):0.01760517214622346963	((((n3004:0.00000287971673346472	n07AEP08:0.00000287971673346472):0.00000287971673346472	((n2973:0.00000287971673346472	(n2990:0.00000287971673346472	n07AEP06:0.00056329891123667178):0.00000287971673346472):0.00000287971673346472	(n3221:0.00000287971673346472	MULAG:0.00000287971673346472):0.00000287971673346472):0.00000287971673346472):0.00000287971673346472	n2980:0.00145628558979493650):0.00000287971673346472	n2988:0.00000287971673346472):0.00576328029565575332):0.00651188626204537557	((APTMA:0.00000287971673346472	APTMA2:0.00000287971673346472):0.00390142068414219608	(APTOW:0.00224730750997766430	APTHA:0.00103349878968727184):0.01463259211059593154):0.01847878523929505357):0.00727204238070347942	((CASBE:0.00257585448730523981	CASCA:0.00350649792634087154):0.01013499364066739773	(DRONO2:0.00000287971673346472	DRONO:0.00000287971673346472):0.00295258648762923744):0.00727204238070347942);
(((((AEPHI:0.00000287971673346472	n3757:0.00000287971673346472):0.00000287971673346472	((n2998:0.00118512157709919170	(n3011:0.00000287971673346472	(n2987:0.00000287971673346472	n2997:0.00000287971673346472):0.00000287971673346472):0.00000287971673346472):0.00000287971673346472	(((n1666:0.00052786181065921903	((n3025:0.00263425840280421056	n3222:0.00000287971673346472):0.00000287971673346472	n3024:0.00000287971673346472):0.00000287971673346472):0.00000287971673346472	(((n2986:0.00000287971673346472	(n1665:0.00000287971673346472	n3219:0.00302396194177194724):0.00000287971673346472):0.00000287971673346472	(n08AEP07:0.00000287971673346472	n3220:0.00161713549869915880):0.00000287971673346472):0.00000287971673346472	(n3026:0.00000287971673346472	n07AEP05:0.00000287971673346472):0.00000287971673346472):0.00000287971673346472):0.00000287971673346472	n3258:0.00000287971673346472):0.00105769702884954647):0.00000287971673346472):0.00845266424860599726	((((n3004:0.00158900867584757023	n07AEP08:0.00080613208961106714):0.00000287971673346472	((n2973:0.00000287971673346472	(n2990:0.00000287971673346472	n07AEP06:0.00165064779866502375):0.00000287971673346472):0.00000287971673346472	(n3221:0.00219575884128976953	MULAG:0.00000287971673346472):0.00000287971673346472):0.00000287971673346472):0.00000287971673346472	n2980:0.00000287971673346472):0.00052672224886570797	n2988:0.00000287971673346472):0.00956803427874274894):0.00743063461735492432	((APTMA:0.00000287971673346472	APTMA2:0.00000287971673346472):0.00527560208366182563	(APTOW:0.00498977412782354666	APTHA:0.00092377172272986607):0.00991467818955820736):0.01784419473272988443):0.00842199480677379222	((CASBE:0.00384770672723384758	CASCA:0.00469136238024840668):0.01758657478810055075	(DRONO2:0.00000287971673346472	DRONO:0.00000287971673346472):0.00195964035210432607):0.00842199480677379222);
((((n3025:0.00000287971673346472	(n3222:0.00000287971673346472	(n3024:0.00000287971673346472	(n1666:0.00107958585269970000	(((n3258:0.00000287971673346472	((n2986:0.00000287971673346472	(n1665:0.00000287971673346472	n3219:0.00202951051747917322):0.00000287971673346472):0.00000287971673346472	(n08AEP07:0.00000287971673346472	n3220:0.00055106225100730072):0.00000287971673346472):0.00000287971673346472):0.00000287971673346472	(n3026:0.00000287971673346472	n07AEP05:0.00000287971673346472):0.00000287971673346472):0.00000287971673346472	((AEPHI:0.00000287971673346472	n3757:0.00000287971673346472):0.00000287971673346472	(n2998:0.00059750938179219755	(n3011:0.00000287971673346472	(n2987:0.00000287971673346472	n2997:0.00000287971673346472):0.00000287971673346472):0.00000287971673346472):0.00000287971673346472):0.00162133076768045982):0.00000287971673346472):0.00000287971673346472):0.00000287971673346472):0.00172098189554365476):0.00950536730039204178	((((n3004:0.00000287971673346472	n07AEP08:0.00000287971673346472):0.00000287971673346472	((n2973:0.00000287971673346472	(n2990:0.00000287971673346472	n07AEP06:0.00055629238755120674):0.00000287971673346472):0.00000287971673346472	(n3221:0.00000287971673346472	MULAG:0.00000287971673346472):0.00000287971673346472):0.00000287971673346472):0.00000287971673346472	n2980:0.00072199089386128148):0.00000287971673346472	n2988:0.00115251020929260498):0.00971378924182106536):0.01418416185290858646	((APTMA:0.00000287971673346472	APTMA2:0.00000287971673346472):0.00726911404099863864	(APTOW:0.00245922010681624229	APTHA:0.00080023417267303140):0.01215318802351410786):0.01684278917973759671):0.00534975429485748735	((CASBE:0.00551172246849065701	CASCA:0.00341223283326096052):0.01412073828578868859	(DRONO2:0.00000287971673346472	DRONO:0.00000287971673346472):0.00277499630309050761):0.00534975429485748735);
(((((AEPHI:0.00000287971673346472	n3757:0.00000287971673346472):0.00000287971673346472	((n2998:0.00058840976716122476	(n3011:0.00000287971673346472	(n2987:0.00000287971673346472	n2997:0.00000287971673346472):0.00000287971673346472):0.00000287971673346472):0.00000287971673346472	(n3258:0.00000287971673346472	(((n2986:0.00107498260344284229	(n1665:0.00000287971673346472	n3219:0.00000287971673346472):0.00000287971673346472):0.00000287971673346472	(n08AEP07:0.00000287971673346472	n3220:0.00000287971673346472):0.00000287971673346472):0.00000287971673346472	((n3026:0.00000287971673346472	n07AEP05:0.00000287971673346472):0.00000287971673346472	((n3025:0.00127597776138610236	n3222:0.00000287971673346472):0.00000287971673346472	(n3024:0.00000287971673346472	n1666:0.00000287971673346472):0.00000287971673346472):0.00000287971673346472):0.00000287971673346472):0.00000287971673346472):0.00159243860526122271):0.00000287971673346472):0.01028692923224660931	((((n3004:0.00000287971673346472	n07AEP08:0.00000287971673346472):0.00000287971673346472	((n2973:0.00000287971673346472	(n2990:0.00000287971673346472	n07AEP06:0.00000287971673346472):0.00000287971673346472):0.00000287971673346472	(n3221:0.00107111376001212881	MULAG:0.00000287971673346472):0.00000287971673346472):0.00000287971673346472):0.00000287971673346472	n2980:0.00000287971673346472):0.00050734082899160692	n2988:0.00059183296701977646):0.00541990511394360112):0.00784552547318476297	((APTMA:0.00000287971673346472	APTMA2:0.00000287971673346472):0.00495459498366239946	(APTOW:0.00000287971673346472	APTHA:0.00213906697675657559):0.00946970100928329339):0.01850653283353473691):0.00666537586591143139	((CASBE:0.00403767376191362104	CASCA:0.00152603640007199413):0.01376075356020043869	(DRONO2:0.00000287971673346472	DRONO:0.00000287971673346472):0.00504079655200555601):0.00666537586591143139);
((((APTMA:0.00000287971673346472	APTMA2:0.00000287971673346472):0.00429926144111620299	(APTHA:0.00115285639987079691	APTOW:0.00259806893419957689):0.00922675491111189273):0.02141344858725850731	(((((n3024:0.00000287971673346472	n1666:0.00000287971673346472):0.00000287971673346472	(((n08AEP07:0.00053697427686508388	n3220:0.00054604102847437188):0.00000287971673346472	(n1665:0.00000287971673346472	(n3219:0.00202331791482215310	n2986:0.00008656961183438734):0.00045151703543085483):0.00000287971673346472):0.00000287971673346472	(n3258:0.00000287971673346472	(n07AEP05:0.00000287971673346472	n3026:0.00000287971673346472):0.00000287971673346472):0.00000287971673346472):0.00000287971673346472):0.00000287971673346472	(n3025:0.00116177946516019849	n3222:0.00000287971673346472):0.00000287971673346472):0.00108524307281255032	((n3757:0.00000287971673346472	AEPHI:0.00000287971673346472):0.00000287971673346472	(n2998:0.00059022532169322349	((n2997:0.00000287971673346472	n2987:0.00000287971673346472):0.00000287971673346472	n3011:0.00000287971673346472):0.00000287971673346472):0.00000287971673346472):0.00051826040530967134):0.00909157147761636454	(n2988:0.00000287971673346472	(((n3004:0.00000287971673346472	n07AEP08:0.00078754760212088124):0.00000287971673346472	(((n2990:0.00000287971673346472	n07AEP06:0.00110267254984484963):0.00000287971673346472	n2973:0.00000287971673346472):0.00000287971673346472	(n3221:0.00000287971673346472	MULAG:0.00000287971673346472):0.00000287971673346472):0.00000287971673346472):0.00000287971673346472	n2980:0.00000287971673346472):0.00000287971673346472):0.00898985252276907759):0.00951339298495308683):0.00323434099402477226	((CASBE:0.00253153886381518025	CASCA:0.00224095682516790547):0.01768847409077466126	(DRONO2:0.00000287971673346472	DRONO:0.00134426581234337646):0.00600534636685306177):0.00323434099402477226);
((((APTHA:0.00106915001150876057	APTOW:0.00272553802620689040):0.00991035937039893601	(APTMA:0.00000287971673346472	APTMA2:0.00000287971673346472):0.00729848397555621711):0.02858642017329323520	((((n1666:0.00053500878029732687	(((((n2986:0.00054627304209648798	(n1665:0.00000287971673346472	n3219:0.00205580502476906913):0.00000287971673346472):0.00000287971673346472	n3220:0.00109668404399830034):0.00000287971673346472	n08AEP07:0.00219544044434774252):0.00000287971673346472	(n3258:0.00000287971673346472	(n07AEP05:0.00000287971673346472	n3026:0.00000287971673346472):0.00000287971673346472):0.00000287971673346472):0.00000287971673346472	n3024:0.00000287971673346472):0.00000287971673346472):0.00000287971673346472	(n3025:0.00122175276059340661	n3222:0.00000287971673346472):0.00000287971673346472):0.00107987048028270046	((n3757:0.00000287971673346472	AEPHI:0.00000287971673346472):0.00000287971673346472	(n2998:0.00180795048274383103	((n2997:0.00000287971673346472	n2987:0.00000287971673346472):0.00000287971673346472	n3011:0.00000287971673346472):0.00000287971673346472):0.00000287971673346472):0.00108158551736068699):0.00801656051563819777	(n2988:0.00000287971673346472	(((n3004:0.00161209269809065676	n07AEP08:0.00080879706048912336):0.00000287971673346472	(((n2990:0.00000287971673346472	n07AEP06:0.00111782958087904244):0.00000287971673346472	n2973:0.00000287971673346472):0.00000287971673346472	n2980:0.00000287971673346472):0.00000287971673346472):0.00000287971673346472	(n3221:0.00000287971673346472	MULAG:0.00000287971673346472):0.00000287971673346472):0.00107562057514707667):0.00919022082804501518):0.01289556265308213108):0.00486978201761482671	((CASCA:0.00152137114137373118	CASBE:0.00134731748803029738):0.02308543670662725755	(DRONO2:0.00000287971673346472	DRONO:0.00000287971673346472):0.01160077472852956079):0.00486978201761482671);
((((APTOW:0.00162690542620049232	APTHA:0.00000287971673346472):0.00733218023748607919	(APTMA:0.00000287971673346472	APTMA2:0.00000287971673346472):0.00564699467669951653):0.02175114198711214364	((((((n3222:0.00000287971673346472	n1666:0.00000287971673346472):0.00000287971673346472	n3024:0.00000287971673346472):0.00000287971673346472	n3025:0.00122619798652074340):0.00000287971673346472	((n07AEP05:0.00000287971673346472	n3026:0.00000287971673346472):0.00000287971673346472	(((n1665:0.00000287971673346472	n3219:0.00387692164557491012):0.00000287971673346472	((n3220:0.00055201071295369545	n08AEP07:0.00000287971673346472):0.00000287971673346472	n2986:0.00165758295922663486):0.00000287971673346472):0.00000287971673346472	n3258:0.00000287971673346472):0.00000287971673346472):0.00000287971673346472):0.00000287971673346472	((n3757:0.00000287971673346472	AEPHI:0.00000287971673346472):0.00000287971673346472	(n2998:0.00179662497845872000	((n2997:0.00000287971673346472	n2987:0.00000287971673346472):0.00000287971673346472	n3011:0.00000287971673346472):0.00000287971673346472):0.00000287971673346472):0.00108167876841165113):0.01158810199747960061	(n2988:0.00000287971673346472	((n2980:0.00072300438757468206	(n3004:0.00053981439526220557	n07AEP08:0.00333649168672448286):0.00000287971673346472):0.00000287971673346472	(((n2990:0.00000287971673346472	n07AEP06:0.00056125731099849422):0.00000287971673346472	n2973:0.00000287971673346472):0.00000287971673346472	(MULAG:0.00000287971673346472	n3221:0.00000287971673346472):0.00000287971673346472):0.00000287971673346472):0.00053930024565336738):0.01455638340118791882):0.01234146663154057910):0.00703344431458056887	((CASCA:0.00168352030381077079	CASBE:0.00127915561574193175):0.01794708675393716715	(DRONO2:0.00000287971673346472	DRONO:0.00141437070706418766):0.00504927490490289076):0.00703344431458056887);
((((APTOW:0.00335450061065532736	APTHA:0.00093401923178958787):0.01083505677270418799	(APTMA:0.00000287971673346472	APTMA2:0.00000287971673346472):0.01097899795313669359):0.02754010038550232242	(((((n3219:0.00285494093798791329	((n3220:0.00000287971673346472	n08AEP07:0.00053604051297526361):0.00000287971673346472	(n1665:0.00000287971673346472	n2986:0.00107659530881777090):0.00000287971673346472):0.00000287971673346472):0.00000287971673346472	((((n3025:0.00122215897819015289	n3222:0.00000287971673346472):0.00000287971673346472	n3024:0.00000287971673346472):0.00000287971673346472	n1666:0.00158875213717125344):0.00000287971673346472	(n07AEP05:0.00000287971673346472	n3026:0.00000287971673346472):0.00000287971673346472):0.00000287971673346472):0.00000287971673346472	n3258:0.00000287971673346472):0.00110216392115613723	((n3757:0.00000287971673346472	AEPHI:0.00000287971673346472):0.00000287971673346472	(n3011:0.00000287971673346472	(n2998:0.00175140044897842883	(n2997:0.00000287971673346472	n2987:0.00000287971673346472):0.00000287971673346472):0.00000287971673346472):0.00000287971673346472):0.00049286853680866191):0.01337584751727404278	(n2988:0.00083997415437134508	((n3004:0.00052779260541632636	n07AEP08:0.00078212117473620802):0.00000287971673346472	((((n2990:0.00000287971673346472	n07AEP06:0.00054474634919820652):0.00000287971673346472	n2973:0.00000287971673346472):0.00000287971673346472	(MULAG:0.00000287971673346472	n3221:0.00000287971673346472):0.00000287971673346472):0.00000287971673346472	n2980:0.00000287971673346472):0.00000287971673346472):0.00241951075827913711):0.01093281517226283098):0.01263036567809297864):0.00486434350363749730	((CASCA:0.00263915308947777283	CASBE:0.00268814717804961726):0.01905007724958870247	(DRONO2:0.00000287971673346472	DRONO:0.00144658155335058904):0.00753144146529566207):0.00486434350363749730);
((((APTOW:0.00282885445562083273	APTHA:0.00035752209802840650):0.00283823202965560739	(APTMA:0.00000287971673346472	APTMA2:0.00000287971673346472):0.00600282605850185110):0.02296010374431955992	(((((n07AEP05:0.00000287971673346472	n3026:0.00000287971673346472):0.00000287971673346472	(((n3220:0.00053886169105037899	n08AEP07:0.00053290058165103387):0.00000287971673346472	((n3219:0.00200614777431569555	n1665:0.00000287971673346472):0.00000287971673346472	n2986:0.00000287971673346472):0.00000287971673346472):0.00000287971673346472	n3258:0.00000287971673346472):0.00000287971673346472):0.00000287971673346472	(((n3025:0.00128460947360777228	n3222:0.00000287971673346472):0.00000287971673346472	n3024:0.00000287971673346472):0.00000287971673346472	n1666:0.00105572734747245425):0.00000287971673346472):0.00052394685646937021	((n3757:0.00000287971673346472	AEPHI:0.00000287971673346472):0.00000287971673346472	(n3011:0.00000287971673346472	(n2998:0.00000287971673346472	(n2997:0.00000287971673346472	n2987:0.00000287971673346472):0.00000287971673346472):0.00000287971673346472):0.00000287971673346472):0.00160667659925738050):0.00601292362227794953	(n2988:0.00055880548118163013	((MULAG:0.00000287971673346472	n3221:0.00110470208629647013):0.00000287971673346472	((n2980:0.00141827934143502104	(n3004:0.00000287971673346472	n07AEP08:0.00077769862003043396):0.00000287971673346472):0.00000287971673346472	((n2990:0.00000287971673346472	n07AEP06:0.00164058452093797575):0.00000287971673346472	n2973:0.00000287971673346472):0.00000287971673346472):0.00000287971673346472):0.00106879104635869502):0.00792931676540527958):0.01004027040170223269):0.00432409125309101902	((CASCA:0.00000287971673346472	CASBE:0.00501406149559683722):0.01602759707054247224	(DRONO2:0.00000287971673346472	DRONO:0.00254243100927865808):0.00802327611619283419):0.00432409125309101902);
((((APTOW:0.00149855428524711177	APTHA:0.00172004890044995793):0.01312741223559284534	(APTMA:0.00000287971673346472	APTMA2:0.00000287971673346472):0.00469864088022130082):0.02763420427070501298	(((((n07AEP05:0.00000287971673346472	n3026:0.00000287971673346472):0.00000287971673346472	(((n3220:0.00054605943397392700	n08AEP07:0.00219151491486312003):0.00000287971673346472	((n3219:0.00096072017134964582	n1665:0.00000287971673346472):0.00000287971673346472	n2986:0.00054521817198220927):0.00000287971673346472):0.00000287971673346472	n3258:0.00000287971673346472):0.00000287971673346472):0.00000287971673346472	(((n3025:0.00000287971673346472	n3222:0.00000287971673346472):0.00000287971673346472	n3024:0.00000287971673346472):0.00000287971673346472	n1666:0.00000287971673346472):0.00000287971673346472):0.00160256671689344601	((n3757:0.00000287971673346472	AEPHI:0.00000287971673346472):0.00000287971673346472	(n2998:0.00120044792462518468	((n2997:0.00000287971673346472	n2987:0.00000287971673346472):0.00000287971673346472	n3011:0.00000287971673346472):0.00000287971673346472):0.00000287971673346472):0.00000287971673346472):0.01113691683706394958	(n2988:0.00000287971673346472	(((n07AEP08:0.00081783541917947373	MULAG:0.00000287971673346472):0.00000287971673346472	n3221:0.00224360181244752897):0.00000287971673346472	((n2980:0.00146616775575219909	n3004:0.00106570643292179502):0.00000287971673346472	((n2990:0.00000287971673346472	n07AEP06:0.00167758692673893647):0.00000287971673346472	n2973:0.00000287971673346472):0.00000287971673346472):0.00000287971673346472):0.00160666879614799443):0.00952500647056639220):0.00700320611969657697):0.00439467192304016357	((CASCA:0.00000287971673346472	CASBE:0.00394970883602414891):0.01634762508453035251	(DRONO2:0.00000287971673346472	DRONO:0.00000287971673346472):0.00536385020808827998):0.00439467192304016357);
((((APTHA:0.00163221596014999620	APTOW:0.00000287971673346472):0.00935024711515070051	(APTMA:0.00000287971673346472	APTMA2:0.00000287971673346472):0.00664769347173560857):0.01921611549080031595	(((((n3220:0.00110232256128887148	n08AEP07:0.00055009296809053836):0.00000287971673346472	((n3219:0.00194943918586425375	n1665:0.00000287971673346472):0.00000287971673346472	n2986:0.00000287971673346472):0.00000287971673346472):0.00000287971673346472	(n3258:0.00000287971673346472	((((n3025:0.00130706218177098986	n3222:0.00000287971673346472):0.00000287971673346472	n3024:0.00000287971673346472):0.00000287971673346472	n1666:0.00054069065621247046):0.00000287971673346472	(n07AEP05:0.00000287971673346472	n3026:0.00000287971673346472):0.00000287971673346472):0.00000287971673346472):0.00000287971673346472):0.00166542798844568243	((n3757:0.00000287971673346472	AEPHI:0.00000287971673346472):0.00000287971673346472	(n2998:0.00179127988047635806	((n2997:0.00000287971673346472	n2987:0.00000287971673346472):0.00000287971673346472	n3011:0.00000287971673346472):0.00000287971673346472):0.00000287971673346472):0.00051621878997344423):0.00848449470882748150	(n2988:0.00000287971673346472	((((n3221:0.00218681380455777946	MULAG:0.00000287971673346472):0.00000287971673346472	((n2990:0.00000287971673346472	n07AEP06:0.00169191824475749589):0.00000287971673346472	n2973:0.00000287971673346472):0.00000287971673346472):0.00000287971673346472	(n07AEP08:0.00082998122220159960	n3004:0.00054133423485892883):0.00000287971673346472):0.00000287971673346472	n2980:0.00000287971673346472):0.00217907712162204682):0.00527159722099436543):0.01130387004289657056):0.00679018312764625293	((CASCA:0.00163422521960453052	CASBE:0.00511540688247375409):0.02031241968164952671	(DRONO2:0.00000287971673346472	DRONO:0.00132691755466604155):0.00467160399520103256):0.00679018312764625293);
((((APTMA2:0.00000287971673346472	APTMA:0.00000287971673346472):0.00633968618174406313	(APTHA:0.00095964929468455543	APTOW:0.00176408264809711063):0.01117872955857382618):0.02331306900203440960	((((((n3025:0.00252332204988838004	n3222:0.00000287971673346472):0.00000287971673346472	n3024:0.00000287971673346472):0.00000287971673346472	n1666:0.00054065492100626323):0.00000287971673346472	(((n07AEP05:0.00000287971673346472	n3026:0.00000287971673346472):0.00000287971673346472	n3258:0.00000287971673346472):0.00000287971673346472	((n2986:0.00054736588222574305	(n3219:0.00209319853753256631	n1665:0.00000287971673346472):0.00000287971673346472):0.00000287971673346472	(n3220:0.00166471070975915706	n08AEP07:0.00054607992025064119):0.00000287971673346472):0.00000287971673346472):0.00000287971673346472):0.00054000082927685899	((n3757:0.00000287971673346472	AEPHI:0.00000287971673346472):0.00000287971673346472	(n2998:0.00000287971673346472	((n2997:0.00000287971673346472	n2987:0.00000287971673346472):0.00000287971673346472	n3011:0.00000287971673346472):0.00000287971673346472):0.00000287971673346472):0.00000287971673346472):0.01545101671362340834	(n2988:0.00105835682754478909	(((n3221:0.00112256826609553558	((n07AEP08:0.00082576463157720101	MULAG:0.00000287971673346472):0.00000287971673346472	(n07AEP06:0.00169245130378794617	(n2973:0.00000287971673346472	n2990:0.00000287971673346472):0.00000287971673346472):0.00000287971673346472):0.00000287971673346472):0.00000287971673346472	n3004:0.00108350267043733984):0.00000287971673346472	n2980:0.00069766041873372468):0.00063312545265076941):0.00697721914596328291):0.00803671408056139125):0.00796072779372287119	((CASCA:0.00570783356752148363	CASBE:0.00241041480787915728):0.01328330711443165280	(DRONO2:0.00000287971673346472	DRONO:0.00267687938437915357):0.00138859560444755674):0.00796072779372287119);
((((APTHA:0.00062907253200112289	APTOW:0.00260526190054684390):0.00806696200628818048	(APTMA2:0.00000287971673346472	APTMA:0.00000287971673346472):0.00848875935302001970):0.01278040305606732534	(((((n2986:0.00000287971673346472	(n3219:0.00100144560923526153	n1665:0.00000287971673346472):0.00000287971673346472):0.00000287971673346472	(n3220:0.00000287971673346472	n08AEP07:0.00000287971673346472):0.00000287971673346472):0.00000287971673346472	((((n3258:0.00000287971673346472	(n3025:0.00000287971673346472	n3222:0.00000287971673346472):0.00000287971673346472):0.00000287971673346472	n3024:0.00000287971673346472):0.00000287971673346472	n1666:0.00053403282291618250):0.00000287971673346472	(n07AEP05:0.00000287971673346472	n3026:0.00000287971673346472):0.00000287971673346472):0.00000287971673346472):0.00160748394077564276	((n3757:0.00000287971673346472	AEPHI:0.00000287971673346472):0.00000287971673346472	(n3011:0.00000287971673346472	(n2998:0.00119160580980253112	(n2997:0.00000287971673346472	n2987:0.00000287971673346472):0.00000287971673346472):0.00000287971673346472):0.00000287971673346472):0.00000287971673346472):0.01271472953226810039	(n2988:0.00172658671835955349	((n3004:0.00053413783917351091	(n3221:0.00000287971673346472	((n07AEP08:0.00000287971673346472	MULAG:0.00000287971673346472):0.00000287971673346472	(n07AEP06:0.00000287971673346472	(n2973:0.00000287971673346472	n2990:0.00000287971673346472):0.00000287971673346472):0.00000287971673346472):0.00000287971673346472):0.00000287971673346472):0.00000287971673346472	n2980:0.00000287971673346472):0.00000287971673346472):0.00388438041133221416):0.01216806527445846338):0.00818097250537115801	((CASCA:0.00163404085504068085	CASBE:0.00131105811441444681):0.01284992788043861668	(DRONO2:0.00000287971673346472	DRONO:0.00284056838583899044):0.00548932808589568805):0.00818097250537115801);
((((APTHA:0.00102223300574161052	APTOW:0.00321615591754810092):0.01262046076929476505	(APTMA2:0.00000287971673346472	APTMA:0.00000287971673346472):0.00714708676041355198):0.01808646893939834174	(((((((n1665:0.00000287971673346472	(n2986:0.00052958042393366084	n3219:0.00000287971673346472):0.00000287971673346472):0.00000287971673346472	n3220:0.00106802020770427157):0.00000287971673346472	n08AEP07:0.00106207079225726720):0.00000287971673346472	((((n3025:0.00126407235169134096	n3222:0.00000287971673346472):0.00000287971673346472	n3024:0.00000287971673346472):0.00000287971673346472	n1666:0.00000287971673346472):0.00000287971673346472	(n07AEP05:0.00000287971673346472	n3026:0.00000287971673346472):0.00000287971673346472):0.00000287971673346472):0.00000287971673346472	n3258:0.00000287971673346472):0.00053744953338248516	((n3757:0.00000287971673346472	AEPHI:0.00000287971673346472):0.00000287971673346472	(n2998:0.00115896599131918351	((n3011:0.00000287971673346472	n2997:0.00000287971673346472):0.00000287971673346472	n2987:0.00000287971673346472):0.00000287971673346472):0.00000287971673346472):0.00051195116199847222):0.01411619004449783665	((((n07AEP08:0.00000287971673346472	n3004:0.00052185585606994475):0.00000287971673346472	((MULAG:0.00000287971673346472	n3221:0.00204251631982178350):0.00000287971673346472	(n2973:0.00000287971673346472	(n2990:0.00000287971673346472	n07AEP06:0.00108497492814332267):0.00000287971673346472):0.00000287971673346472):0.00000287971673346472):0.00000287971673346472	n2980:0.00068223855750116887):0.00045259912106197867	n2988:0.00230992501535151520):0.00744369444059738046):0.00647044720854402563):0.00497049159851629344	((CASCA:0.00503544459234430905	CASBE:0.00224378717504789557):0.01767700229121489316	(DRONO2:0.00000287971673346472	DRONO:0.00128607587838074338):0.00654790827411317038):0.00497049159851629344);
((((APTMA2:0.00000287971673346472	APTMA:0.00000287971673346472):0.00788052115184334143	(APTOW:0.00347888486377999004	APTHA:0.00181925893632302565):0.01444249887738460747):0.01848108016447210303	((((AEPHI:0.00000287971673346472	n3757:0.00000287971673346472):0.00000287971673346472	(n2998:0.00173493311142300984	(n3011:0.00000287971673346472	(n2997:0.00000287971673346472	n2987:0.00000287971673346472):0.00000287971673346472):0.00000287971673346472):0.00000287971673346472):0.00159617606527038191	((n3025:0.00117581905612746469	n3222:0.00000287971673346472):0.00000287971673346472	((n1666:0.00051940838323548833	n3024:0.00000287971673346472):0.00000287971673346472	((n3026:0.00000287971673346472	n07AEP05:0.00000287971673346472):0.00000287971673346472	(((n08AEP07:0.00052732616464158883	n3220:0.00000287971673346472):0.00000287971673346472	((n1665:0.00000287971673346472	n3219:0.00189523804320803485):0.00000287971673346472	n2986:0.00052919340279622364):0.00000287971673346472):0.00000287971673346472	n3258:0.00000287971673346472):0.00000287971673346472):0.00000287971673346472):0.00000287971673346472):0.00103236982915437796):0.01073042542049635999	(n2988:0.00000287971673346472	(n2980:0.00138459162803626222	((n3004:0.00000287971673346472	n07AEP08:0.00078504450429846382):0.00000287971673346472	((n3221:0.00102985851898611193	MULAG:0.00000287971673346472):0.00000287971673346472	(n2973:0.00000287971673346472	(n07AEP06:0.00000287971673346472	n2990:0.00000287971673346472):0.00000287971673346472):0.00000287971673346472):0.00000287971673346472):0.00000287971673346472):0.00103917852243629342):0.00429842489403466001):0.01106743314739374109):0.00405924474005120266	((CASBE:0.00389222697524127395	CASCA:0.00124175386924103848):0.01929162912436770475	(DRONO2:0.00000287971673346472	DRONO:0.00000287971673346472):0.00555195764700618186):0.00405924474005120266);
((((APTMA2:0.00000287971673346472	APTMA:0.00000287971673346472):0.01184209603148554495	(APTOW:0.00332497431692570927	APTHA:0.00052390563648345716):0.01063048842064961627):0.02478159171233969976	((n3025:0.00000287971673346472	(n3222:0.00000287971673346472	(n3024:0.00000287971673346472	((((AEPHI:0.00000287971673346472	n3757:0.00000287971673346472):0.00000287971673346472	(n3011:0.00000287971673346472	(n2997:0.00000287971673346472	(n2998:0.00060359532473363631	n2987:0.00000287971673346472):0.00000287971673346472):0.00000287971673346472):0.00000287971673346472):0.00163805206791240495	((n3026:0.00000287971673346472	n07AEP05:0.00000287971673346472):0.00000287971673346472	(((n08AEP07:0.00000287971673346472	n3220:0.00055975510697240391):0.00000287971673346472	((n1665:0.00000287971673346472	n3219:0.00407180051101578740):0.00000287971673346472	n2986:0.00055446959894792569):0.00000287971673346472):0.00000287971673346472	n3258:0.00000287971673346472):0.00000287971673346472):0.00000287971673346472):0.00000287971673346472	n1666:0.00000287971673346472):0.00000287971673346472):0.00000287971673346472):0.00131116457213075323):0.01259608606582088633	(n2988:0.00074647842462753416	((n3004:0.00108695914659770747	n07AEP08:0.00080239176771034631):0.00000287971673346472	(((n3221:0.00000287971673346472	MULAG:0.00000287971673346472):0.00000287971673346472	(n2973:0.00000287971673346472	(n07AEP06:0.00056286854597590371	n2990:0.00000287971673346472):0.00000287971673346472):0.00000287971673346472):0.00000287971673346472	n2980:0.00000287971673346472):0.00000287971673346472):0.00204735102000634748):0.00426539557118952532):0.01341284316192188283):0.00798378619933954974	((CASBE:0.00136271888605758468	CASCA:0.00000287971673346472):0.02277814016425483770	(DRONO2:0.00000287971673346472	DRONO:0.00140363932873389659):0.00005178753087246504):0.00798378619933954974);
((((APTMA2:0.00000287971673346472	APTMA:0.00000287971673346472):0.00923451896333531835	(APTOW:0.00322923058637059578	APTHA:0.00105415124461642989):0.01197220826491546784):0.01752889193115413080	((n08AEP07:0.00107374887073180244	(n3220:0.00054125255603802095	(((n1665:0.00000287971673346472	n3219:0.00102132397934881860):0.00000287971673346472	n2986:0.00053643172069699555):0.00000287971673346472	(n3258:0.00000287971673346472	(((n1666:0.00000287971673346472	((n3025:0.00000287971673346472	n3222:0.00000287971673346472):0.00000287971673346472	n3024:0.00000287971673346472):0.00000287971673346472):0.00000287971673346472	((AEPHI:0.00000287971673346472	n3757:0.00000287971673346472):0.00000287971673346472	((n3011:0.00000287971673346472	(n2997:0.00000287971673346472	n2987:0.00000287971673346472):0.00000287971673346472):0.00000287971673346472	n2998:0.00117908698392872797):0.00000287971673346472):0.00000287971673346472):0.00000287971673346472	(n3026:0.00000287971673346472	n07AEP05:0.00000287971673346472):0.00000287971673346472):0.00000287971673346472):0.00000287971673346472):0.00000287971673346472):0.00000287971673346472):0.00932571148760322904	(n2988:0.00000287971673346472	(n2980:0.00000287971673346472	((n3004:0.00000287971673346472	n07AEP08:0.00081096477328125984):0.00000287971673346472	((n3221:0.00108244454632939113	MULAG:0.00000287971673346472):0.00000287971673346472	(n2973:0.00000287971673346472	(n07AEP06:0.00165873805722296778	n2990:0.00000287971673346472):0.00000287971673346472):0.00000287971673346472):0.00000287971673346472):0.00000287971673346472):0.00159066057949745852):0.00403577642423199809):0.01551590208193899881):0.00576643401945205886	((CASBE:0.00125739575238833275	CASCA:0.00106508622915673550):0.01538834114833832929	(DRONO2:0.00000287971673346472	DRONO:0.00134498238205908748):0.00572888887280879194):0.00576643401945205886);
((((APTMA2:0.00000287971673346472	APTMA:0.00000287971673346472):0.00346931033918244014	(APTOW:0.00268272157326071093	APTHA:0.00000287971673346472):0.01047059385979001028):0.02142867567488340730	(((AEPHI:0.00000287971673346472	n3757:0.00000287971673346472):0.00000287971673346472	(((n2987:0.00000287971673346472	(n3011:0.00000287971673346472	n2997:0.00000287971673346472):0.00000287971673346472):0.00000287971673346472	n2998:0.00235858013573050571):0.00000287971673346472	(((n3026:0.00000287971673346472	n07AEP05:0.00000287971673346472):0.00000287971673346472	((n08AEP07:0.00000287971673346472	(n3220:0.00000287971673346472	((n1665:0.00000287971673346472	n3219:0.00100002829439793163):0.00000287971673346472	n2986:0.00054028111755953295):0.00000287971673346472):0.00000287971673346472):0.00000287971673346472	n3258:0.00000287971673346472):0.00000287971673346472):0.00000287971673346472	((n3025:0.00000287971673346472	n3222:0.00000287971673346472):0.00000287971673346472	(n3024:0.00000287971673346472	n1666:0.00000287971673346472):0.00000287971673346472):0.00000287971673346472):0.00106631836848531834):0.00000287971673346472):0.00998453053813636374	(n2988:0.00156519391594826308	(((n07AEP06:0.00000287971673346472	(n2990:0.00000287971673346472	n2973:0.00000287971673346472):0.00000287971673346472):0.00000287971673346472	(n2980:0.00072941625077169235	(n3221:0.00000287971673346472	MULAG:0.00000287971673346472):0.00000287971673346472):0.00000287971673346472):0.00000287971673346472	(n3004:0.00000287971673346472	n07AEP08:0.00000287971673346472):0.00000287971673346472):0.00068423490614523961):0.01638311814959185139):0.01391630066483234493):0.00239362996444209735	((CASCA:0.00333031315578972715	CASBE:0.00000287971673346472):0.01974895795762639933	(DRONO2:0.00000287971673346472	DRONO:0.00134110812444885132):0.00671422974858110460):0.00239362996444209735);
((((APTMA2:0.00000287971673346472	APTMA:0.00000287971673346472):0.00864473898818335189	(APTOW:0.00367153775442719335	APTHA:0.00123657556951144621):0.00814284319612809324):0.01874102757491362750	((((AEPHI:0.00000287971673346472	n3757:0.00000287971673346472):0.00000287971673346472	((n3011:0.00000287971673346472	(n2997:0.00000287971673346472	n2987:0.00000287971673346472):0.00000287971673346472):0.00000287971673346472	n2998:0.00178809547225390066):0.00000287971673346472):0.00332152620021544795	((n3026:0.00000287971673346472	((n08AEP07:0.00000287971673346472	(n3220:0.00055034181337146651	((n1665:0.00000287971673346472	n3219:0.00306548484461355688):0.00000287971673346472	n2986:0.00054243645494332496):0.00000287971673346472):0.00000287971673346472):0.00000287971673346472	(n07AEP05:0.00000287971673346472	n3258:0.00000287971673346472):0.00000287971673346472):0.00000287971673346472):0.00000287971673346472	(n1666:0.00053597118735170261	((n3025:0.00122479887301019759	n3222:0.00000287971673346472):0.00000287971673346472	n3024:0.00000287971673346472):0.00000287971673346472):0.00000287971673346472):0.00106652937946841620):0.00832407422260518851	(MULAG:0.00000287971673346472	(((((n3004:0.00053612823547115741	n07AEP08:0.00081774071862637744):0.00000287971673346472	n2980:0.00070760042323311670):0.00000287971673346472	n2988:0.00056985199510238094):0.00000287971673346472	(n2973:0.00000287971673346472	(n07AEP06:0.00055451292996701372	n2990:0.00000287971673346472):0.00000287971673346472):0.00000287971673346472):0.00000287971673346472	n3221:0.00000287971673346472):0.00000287971673346472):0.00949904495330327475):0.01062268420489317043):0.00472907507344514245	((CASCA:0.00286014187692837461	CASBE:0.00403422449578218472):0.01409397645404549849	(DRONO2:0.00000287971673346472	DRONO:0.00138922237228098389):0.00816707780953328244):0.00472907507344514245);
((((APTMA2:0.00000287971673346472	APTMA:0.00000287971673346472):0.01048386142654926870	(APTOW:0.00163187160607388706	APTHA:0.00000287971673346472):0.01043160079513639170):0.02173336994244089507	((((AEPHI:0.00000287971673346472	n3757:0.00000287971673346472):0.00000287971673346472	(n2987:0.00000287971673346472	(n3011:0.00000287971673346472	(n2998:0.00061212557143560959	n2997:0.00000287971673346472):0.00000287971673346472):0.00000287971673346472):0.00000287971673346472):0.00052675449122370141	((n1665:0.00000287971673346472	n3219:0.00314336600491587313):0.00000287971673346472	(n2986:0.00000287971673346472	((n08AEP07:0.00110472271069274970	n3220:0.00279653422249726176):0.00000287971673346472	(((n1666:0.00000287971673346472	((n3025:0.00133478607247329963	n3222:0.00000287971673346472):0.00000287971673346472	n3024:0.00000287971673346472):0.00000287971673346472):0.00000287971673346472	(n07AEP05:0.00000287971673346472	n3026:0.00000287971673346472):0.00000287971673346472):0.00000287971673346472	n3258:0.00000287971673346472):0.00000287971673346472):0.00000287971673346472):0.00000287971673346472):0.00110410196194354383):0.00982684298386738569	(((n3004:0.00000287971673346472	n07AEP08:0.00081178488760173557):0.00000287971673346472	(n2980:0.00142878206029186370	((n2973:0.00000287971673346472	(n07AEP06:0.00285230493018523998	n2990:0.00000287971673346472):0.00000287971673346472):0.00000287971673346472	(MULAG:0.00000287971673346472	n3221:0.00218007053857752339):0.00000287971673346472):0.00000287971673346472):0.00000287971673346472):0.00068141749659871671	n2988:0.00103560866274497536):0.01179761037347755968):0.00604646079872760058):0.00787725452463799818	((CASCA:0.00000287971673346472	CASBE:0.00263616928035817098):0.01496696193234745703	(DRONO2:0.00000287971673346472	DRONO:0.00000287971673346472):0.01041569447885861040):0.00787725452463799818);
((((APTMA2:0.00000287971673346472	APTMA:0.00000287971673346472):0.00915708835192523968	(APTOW:0.00247465934854018731	APTHA:0.00078170250885148341):0.00966580788638228723):0.01505684097970480008	((((AEPHI:0.00000287971673346472	n3757:0.00000287971673346472):0.00000287971673346472	(n2987:0.00000287971673346472	(n2998:0.00060025070886974630	(n2997:0.00000287971673346472	n3011:0.00000287971673346472):0.00000287971673346472):0.00000287971673346472):0.00000287971673346472):0.00104087094622941204	((n1666:0.00000287971673346472	((n3025:0.00255185869281528968	n3222:0.00000287971673346472):0.00000287971673346472	n3024:0.00000287971673346472):0.00000287971673346472):0.00000287971673346472	((n07AEP05:0.00000287971673346472	n3026:0.00000287971673346472):0.00000287971673346472	(n3258:0.00000287971673346472	(((n1665:0.00000287971673346472	n3219:0.00095167831539811666):0.00000287971673346472	n2986:0.00054867564064904595):0.00000287971673346472	(n08AEP07:0.00164336305926135028	n3220:0.00110061805091791684):0.00000287971673346472):0.00000287971673346472):0.00000287971673346472):0.00000287971673346472):0.00222187772964722256):0.01185260159075514526	((n2980:0.00073047564007606449	(((n2973:0.00000287971673346472	(n07AEP06:0.00168646255269159356	n2990:0.00000287971673346472):0.00000287971673346472):0.00000287971673346472	(MULAG:0.00000287971673346472	n3221:0.00111202194662864606):0.00000287971673346472):0.00000287971673346472	(n3004:0.00000287971673346472	n07AEP08:0.00080486224932192882):0.00000287971673346472):0.00000287971673346472):0.00185259208891768563	n2988:0.00151396702015594979):0.00893209776650034579):0.00923862942333341340):0.00564631451099949395	((CASCA:0.00247342491160110981	CASBE:0.00269949977219466558):0.01448256487909590010	(DRONO2:0.00000287971673346472	DRONO:0.00000287971673346472):0.00624007131760072418):0.00564631451099949395);
((((APTMA2:0.00000287971673346472	APTMA:0.00000287971673346472):0.00667157968505530975	(APTOW:0.00209643976099625415	APTHA:0.00279858927696449407):0.01011954969625143350):0.01890207305905758708	((((AEPHI:0.00000287971673346472	n3757:0.00000287971673346472):0.00000287971673346472	(n2998:0.00059647974692664620	(n2987:0.00000287971673346472	(n2997:0.00000287971673346472	n3011:0.00000287971673346472):0.00000287971673346472):0.00000287971673346472):0.00000287971673346472):0.00000287971673346472	(((n3024:0.00000287971673346472	n1666:0.00000287971673346472):0.00000287971673346472	((n07AEP05:0.00000287971673346472	n3026:0.00000287971673346472):0.00000287971673346472	(((n1665:0.00000287971673346472	n3219:0.00095458299596759132):0.00000287971673346472	n2986:0.00054167190905243020):0.00000287971673346472	(n08AEP07:0.00054093880971034449	n3220:0.00054787648371925799):0.00000287971673346472):0.00000287971673346472):0.00000287971673346472):0.00000287971673346472	(n3258:0.00000287971673346472	(n3025:0.00124095778625802310	n3222:0.00000287971673346472):0.00000287971673346472):0.00000287971673346472):0.00053333051348805464):0.01250782058062571700	(((n3004:0.00106919679620816116	n07AEP08:0.00081077170557973500):0.00000287971673346472	(n2980:0.00069989093948582843	((n2973:0.00000287971673346472	(n07AEP06:0.00111377035133928192	n2990:0.00000287971673346472):0.00000287971673346472):0.00000287971673346472	(MULAG:0.00000287971673346472	n3221:0.00217069066997775846):0.00000287971673346472):0.00000287971673346472):0.00000287971673346472):0.00050516987091377467	n2988:0.00060906349363031942):0.01149180902508188315):0.00960105650820454980):0.00797219177127476107	((CASCA:0.00000287971673346472	CASBE:0.00411989249837513109):0.02013261152176314475	(DRONO2:0.00000287971673346472	DRONO:0.00140914515736971003):0.01070554711740421237):0.00797219177127476107);
((((APTMA2:0.00000287971673346472	APTMA:0.00000287971673346472):0.00673227330708569063	(APTOW:0.00212928904372593599	APTHA:0.00052929313853493408):0.00719486996314211598):0.01917118546315336319	((((n2998:0.00176293786632854602	(n2987:0.00000287971673346472	(n2997:0.00000287971673346472	n3011:0.00000287971673346472):0.00000287971673346472):0.00000287971673346472):0.00000287971673346472	(((((n1665:0.00000287971673346472	n3219:0.00313789768810344418):0.00000287971673346472	n2986:0.00000287971673346472):0.00000287971673346472	(n08AEP07:0.00000287971673346472	n3220:0.00163616306190277712):0.00000287971673346472):0.00000287971673346472	(n3258:0.00000287971673346472	(n07AEP05:0.00000287971673346472	n3026:0.00000287971673346472):0.00000287971673346472):0.00000287971673346472):0.00000287971673346472	(((n3025:0.00000287971673346472	n3222:0.00000287971673346472):0.00000287971673346472	n3024:0.00000287971673346472):0.00000287971673346472	n1666:0.00105964068308099318):0.00000287971673346472):0.00212584916986517094):0.00000287971673346472	(AEPHI:0.00000287971673346472	n3757:0.00000287971673346472):0.00000287971673346472):0.00957078148199928987	(((n07AEP08:0.00077782711610064009	MULAG:0.00000287971673346472):0.00000287971673346472	((n3004:0.00052780176816818677	n2980:0.00000287971673346472):0.00000287971673346472	(n3221:0.00000287971673346472	((n07AEP06:0.00275800615103630881	n2990:0.00000287971673346472):0.00000287971673346472	n2973:0.00000287971673346472):0.00000287971673346472):0.00000287971673346472):0.00000287971673346472):0.00000287971673346472	n2988:0.00113040010778969378):0.00489881900869104138):0.01362407278237609022):0.00833547773748603144	((CASCA:0.00375242500250800616	CASBE:0.00358763433599742923):0.01824152166815039278	(DRONO2:0.00000287971673346472	DRONO:0.00127296056752535620):0.00583901612541049431):0.00833547773748603144);
((((APTOW:0.00116596576442843953	APTHA:0.00149913941796399417):0.00771193986740437067	(APTMA2:0.00000287971673346472	APTMA:0.00000287971673346472):0.01018728639695093072):0.01804119864370504894	((n08AEP07:0.00000287971673346472	(n3220:0.00054132796182520464	((((n07AEP05:0.00000287971673346472	n3026:0.00000287971673346472):0.00000287971673346472	((((n3025:0.00119654802853862499	n3222:0.00000287971673346472):0.00000287971673346472	n3024:0.00000287971673346472):0.00000287971673346472	n1666:0.00000287971673346472):0.00000287971673346472	((AEPHI:0.00000287971673346472	n3757:0.00000287971673346472):0.00000287971673346472	(n2998:0.00000287971673346472	(n3011:0.00000287971673346472	(n2987:0.00000287971673346472	n2997:0.00000287971673346472):0.00000287971673346472):0.00000287971673346472):0.00000287971673346472):0.00212810489958778840):0.00000287971673346472):0.00000287971673346472	n3258:0.00000287971673346472):0.00000287971673346472	(n2986:0.00053648811652729964	(n1665:0.00000287971673346472	n3219:0.00000287971673346472):0.00000287971673346472):0.00000287971673346472):0.00000287971673346472):0.00000287971673346472):0.00872519344767564223	(n2988:0.00167562496961816258	(n2980:0.00067574923832701796	(((MULAG:0.00000287971673346472	((n07AEP06:0.00054448839416906835	n2990:0.00000287971673346472):0.00000287971673346472	n2973:0.00000287971673346472):0.00000287971673346472):0.00000287971673346472	n3221:0.00206783598492364835):0.00000287971673346472	(n07AEP08:0.00000287971673346472	n3004:0.00000287971673346472):0.00000287971673346472):0.00000287971673346472):0.00000287971673346472):0.01192629243161163512):0.01262487982266248185):0.00321974241737057673	((CASBE:0.00107381646769560729	CASCA:0.00652352569011287534):0.01264938753738122437	(DRONO2:0.00000287971673346472	DRONO:0.00000287971673346472):0.00431024911242426124):0.00321974241737057673);
((((APTMA:0.00000287971673346472	APTMA2:0.00000287971673346472):0.00386972580365618421	(APTOW:0.00080923988990626902	APTHA:0.00186135115305904463):0.00982054971318237040):0.02453177790017862028	((((n3757:0.00000287971673346472	AEPHI:0.00000287971673346472):0.00000287971673346472	(n2987:0.00000287971673346472	(n2997:0.00000287971673346472	(n2998:0.00000287971673346472	n3011:0.00000287971673346472):0.00000287971673346472):0.00000287971673346472):0.00000287971673346472):0.00107317653213483415	(n3258:0.00000287971673346472	((((n3219:0.00300137191966886154	n1665:0.00000287971673346472):0.00000287971673346472	n2986:0.00000287971673346472):0.00000287971673346472	(n3220:0.00109491424524849014	n08AEP07:0.00108292330317517524):0.00000287971673346472):0.00000287971673346472	((n1666:0.00053168293707405703	(n3024:0.00000287971673346472	(n3025:0.00000287971673346472	n3222:0.00000287971673346472):0.00000287971673346472):0.00000287971673346472):0.00000287971673346472	(n07AEP05:0.00000287971673346472	n3026:0.00000287971673346472):0.00000287971673346472):0.00000287971673346472):0.00000287971673346472):0.00107362489957837513):0.01034757469697650603	(n2988:0.00405497750103541929	((n3004:0.00000287971673346472	n07AEP08:0.00000287971673346472):0.00000287971673346472	(((n3221:0.00348180153832059695	MULAG:0.00000287971673346472):0.00000287971673346472	(n2973:0.00000287971673346472	(n2990:0.00000287971673346472	n07AEP06:0.00223977454037949672):0.00000287971673346472):0.00000287971673346472):0.00000287971673346472	n2980:0.00072278615897474851):0.00000287971673346472):0.00000287971673346472):0.00908411640634704948):0.00735726886725283392):0.00645717076234777511	((DRONO2:0.00000287971673346472	DRONO:0.00133810533370708998):0.00596990213438037490	(CASBE:0.00239794386161205041	CASCA:0.00496596518700177965):0.01457117192490554013):0.00645717076234777511);
((((APTMA:0.00000287971673346472	APTMA2:0.00000287971673346472):0.00681789706079596793	(APTOW:0.00162764557713319566	APTHA:0.00050534029572312953):0.00651863244207202645):0.01970872214147075668	((((n3757:0.00000287971673346472	AEPHI:0.00000287971673346472):0.00000287971673346472	((n3011:0.00000287971673346472	(n2987:0.00000287971673346472	n2997:0.00000287971673346472):0.00000287971673346472):0.00000287971673346472	n2998:0.00178070287398562508):0.00000287971673346472):0.00050624853553200800	((n1666:0.00000287971673346472	(n3024:0.00000287971673346472	(n3025:0.00130572491514220211	n3222:0.00000287971673346472):0.00000287971673346472):0.00000287971673346472):0.00000287971673346472	((n07AEP05:0.00000287971673346472	n3026:0.00000287971673346472):0.00000287971673346472	((((n3219:0.00284131517758400443	n1665:0.00000287971673346472):0.00000287971673346472	n2986:0.00000287971673346472):0.00000287971673346472	(n3220:0.00108416585158305255	n08AEP07:0.00108250209143076460):0.00000287971673346472):0.00000287971673346472	n3258:0.00000287971673346472):0.00000287971673346472):0.00000287971673346472):0.00109430487748956597):0.01220052215378676815	(n2988:0.00088824719459710167	((n3004:0.00052985585148630104	n07AEP08:0.00078776766063337253):0.00000287971673346472	(((n3221:0.00205842516116184083	MULAG:0.00000287971673346472):0.00000287971673346472	(n2973:0.00000287971673346472	(n2990:0.00000287971673346472	n07AEP06:0.00166389862240087869):0.00000287971673346472):0.00000287971673346472):0.00000287971673346472	n2980:0.00000287971673346472):0.00000287971673346472):0.00130608646037298141):0.01058166029198881128):0.00722987737330987174):0.00827984145094919771	((DRONO2:0.00000287971673346472	DRONO:0.00000287971673346472):0.00926277512134283422	(CASBE:0.00113971870253037140	CASCA:0.00251240529636364597):0.02280232338989818600):0.00827984145094919771);
((((APTMA:0.00000287971673346472	APTMA2:0.00000287971673346472):0.00479353982565662584	(APTOW:0.00098339523613861493	APTHA:0.00059283170751171809):0.00786829738260176950):0.01553637130886782562	((((n3757:0.00000287971673346472	AEPHI:0.00000287971673346472):0.00000287971673346472	((n3011:0.00000287971673346472	(n2987:0.00000287971673346472	n2997:0.00000287971673346472):0.00000287971673346472):0.00000287971673346472	n2998:0.00058347766707202468):0.00000287971673346472):0.00104776261309745241	((n1666:0.00157567016034811948	(n3024:0.00000287971673346472	(n3025:0.00000287971673346472	n3222:0.00000287971673346472):0.00000287971673346472):0.00000287971673346472):0.00000287971673346472	((n07AEP05:0.00000287971673346472	n3026:0.00000287971673346472):0.00000287971673346472	((((n3219:0.00193980500965698481	n1665:0.00000287971673346472):0.00000287971673346472	n2986:0.00053128654693353227):0.00000287971673346472	(n3220:0.00053774079606071017	n08AEP07:0.00000287971673346472):0.00000287971673346472):0.00000287971673346472	n3258:0.00000287971673346472):0.00000287971673346472):0.00000287971673346472):0.00000287971673346472):0.00875467328401423502	(n2988:0.00281707460663832088	(n2980:0.00000287971673346472	((n3004:0.00104761714963146004	n07AEP08:0.00078086771810707215):0.00000287971673346472	((n3221:0.00000287971673346472	MULAG:0.00000287971673346472):0.00000287971673346472	(n2973:0.00000287971673346472	(n2990:0.00000287971673346472	n07AEP06:0.00108882319178892897):0.00000287971673346472):0.00000287971673346472):0.00000287971673346472):0.00000287971673346472):0.00000287971673346472):0.00804387241389358486):0.00908599379740140586):0.00436670347424776475	((DRONO2:0.00000287971673346472	DRONO:0.00411626945712156769):0.00516295439135255364	(CASBE:0.00120746899575947288	CASCA:0.00330559974975322890):0.01169203643830261062):0.00436670347424776475);
((((APTMA:0.00000287971673346472	APTMA2:0.00000287971673346472):0.00826836590047744582	(APTOW:0.00066596742200880177	APTHA:0.00094638333132960576):0.00475042693167827563):0.01636343103415201228	((((n3757:0.00000287971673346472	AEPHI:0.00000287971673346472):0.00000287971673346472	((n3011:0.00000287971673346472	(n2987:0.00000287971673346472	n2997:0.00000287971673346472):0.00000287971673346472):0.00000287971673346472	n2998:0.00059583731152212265):0.00000287971673346472):0.00052337315071178240	(((((n3219:0.00101836849639767597	n1665:0.00000287971673346472):0.00000287971673346472	n2986:0.00000287971673346472):0.00000287971673346472	(n3220:0.00000287971673346472	n08AEP07:0.00000287971673346472):0.00000287971673346472):0.00000287971673346472	((n1666:0.00000287971673346472	(n3024:0.00000287971673346472	(n3025:0.00000287971673346472	n3222:0.00000287971673346472):0.00000287971673346472):0.00000287971673346472):0.00000287971673346472	(n07AEP05:0.00000287971673346472	n3026:0.00000287971673346472):0.00000287971673346472):0.00000287971673346472):0.00000287971673346472	n3258:0.00000287971673346472):0.00109294766503904546):0.00862231409864462096	(n2988:0.00237090300826012235	(n2980:0.00000287971673346472	(n3004:0.00161282065037488876	((n3221:0.00319768438169161636	(n07AEP08:0.00080999422378043979	MULAG:0.00000287971673346472):0.00000287971673346472):0.00000287971673346472	(n2973:0.00000287971673346472	(n2990:0.00000287971673346472	n07AEP06:0.00055607182076619611):0.00000287971673346472):0.00000287971673346472):0.00000287971673346472):0.00000287971673346472):0.00103898580219357922):0.00620047935301007956):0.00973589112915752321):0.00467546249551064209	((DRONO2:0.00000287971673346472	DRONO:0.00287051167089619197):0.00466544118045806016	(CASBE:0.00120478013267194951	CASCA:0.00282626531002617152):0.02142548319198106857):0.00467546249551064209);
((((APTMA:0.00000287971673346472	APTMA2:0.00000287971673346472):0.00827951264019135408	(APTOW:0.00150163653835375327	APTHA:0.00227428873219134940):0.00848867070906545416):0.01681321824618813021	((((n3757:0.00000287971673346472	AEPHI:0.00000287971673346472):0.00000287971673346472	((n3011:0.00000287971673346472	(n2987:0.00000287971673346472	n2997:0.00000287971673346472):0.00000287971673346472):0.00000287971673346472	n2998:0.00058361743951703435):0.00000287971673346472):0.00052855965776318881	((n1666:0.00106754317709051479	(n3024:0.00000287971673346472	(n3025:0.00245567757001395647	n3222:0.00000287971673346472):0.00000287971673346472):0.00000287971673346472):0.00000287971673346472	(((n07AEP05:0.00000287971673346472	n3026:0.00000287971673346472):0.00000287971673346472	n3258:0.00000287971673346472):0.00000287971673346472	(((n3219:0.00282513899619438831	n1665:0.00000287971673346472):0.00000287971673346472	n2986:0.00054117095762531845):0.00000287971673346472	(n3220:0.00108940821131900249	n08AEP07:0.00108322804402215169):0.00000287971673346472):0.00000287971673346472):0.00000287971673346472):0.00054258603348153174):0.00905813486681065691	(n2988:0.00057898249732351518	(((n07AEP08:0.00160896340810372891	n3004:0.00000287971673346472):0.00000287971673346472	n2980:0.00000287971673346472):0.00000287971673346472	(((n2990:0.00000287971673346472	n07AEP06:0.00222945025161573867):0.00000287971673346472	n2973:0.00000287971673346472):0.00000287971673346472	(n3221:0.00000287971673346472	MULAG:0.00000287971673346472):0.00000287971673346472):0.00000287971673346472):0.00052366036748933054):0.01091902202116954573):0.01137855075131270245):0.00242199876054645337	((DRONO2:0.00000287971673346472	DRONO:0.00000287971673346472):0.00831554356706501636	(CASBE:0.00386208642505827876	CASCA:0.00137867644939452909):0.01966500614833808017):0.00242199876054645337);
((((APTMA:0.00000287971673346472	APTMA2:0.00000287971673346472):0.00621792930537132162	(APTOW:0.00274734448054002279	APTHA:0.00156969841630952289):0.00522371718575799244):0.02172390065983193300	((((n3757:0.00000287971673346472	AEPHI:0.00000287971673346472):0.00000287971673346472	((n3011:0.00000287971673346472	(n2987:0.00000287971673346472	n2997:0.00000287971673346472):0.00000287971673346472):0.00000287971673346472	n2998:0.00118578175899451037):0.00000287971673346472):0.00000287971673346472	((n1666:0.00000287971673346472	(n3024:0.00000287971673346472	(n3025:0.00120794931045638981	n3222:0.00000287971673346472):0.00000287971673346472):0.00000287971673346472):0.00000287971673346472	(((n07AEP05:0.00000287971673346472	n3026:0.00000287971673346472):0.00000287971673346472	n3258:0.00000287971673346472):0.00000287971673346472	(((n3219:0.00102474703796288859	n1665:0.00000287971673346472):0.00000287971673346472	n2986:0.00000287971673346472):0.00000287971673346472	(n3220:0.00054537857702452854	n08AEP07:0.00054058037795643680):0.00000287971673346472):0.00000287971673346472):0.00000287971673346472):0.00053263879746769419):0.00447122470361294849	(n2988:0.00114303729465572252	(((n07AEP08:0.00080482997152760052	n3004:0.00106667881604256593):0.00000287971673346472	n2980:0.00070369070950506687):0.00000287971673346472	(((n2990:0.00000287971673346472	n07AEP06:0.00166196644632155889):0.00000287971673346472	n2973:0.00000287971673346472):0.00000287971673346472	(n3221:0.00109550312717842367	MULAG:0.00000287971673346472):0.00000287971673346472):0.00000287971673346472):0.00000287971673346472):0.01070932919230716332):0.01120425207669152948):0.00495799779981690586	((DRONO2:0.00000287971673346472	DRONO:0.00141462649905285134):0.00609959183345718144	(CASBE:0.00121507100740937289	CASCA:0.00409908579883831031):0.01219184707030021922):0.00495799779981690586);
((((APTMA:0.00000287971673346472	APTMA2:0.00000287971673346472):0.00818410905454875458	(APTOW:0.00376308632852815879	APTHA:0.00106048636731450566):0.00519339155746714309):0.02371409684457350536	((((n3757:0.00000287971673346472	AEPHI:0.00000287971673346472):0.00000287971673346472	((n3011:0.00000287971673346472	(n2987:0.00000287971673346472	n2997:0.00000287971673346472):0.00000287971673346472):0.00000287971673346472	n2998:0.00000287971673346472):0.00000287971673346472):0.00052897690414331372	((((n08AEP07:0.00107287888640702459	(n2986:0.00000287971673346472	(n3219:0.00098338389899210710	n1665:0.00000287971673346472):0.00000287971673346472):0.00000287971673346472):0.00000287971673346472	n3220:0.00053724850048774407):0.00000287971673346472	((((n3025:0.00000287971673346472	n3222:0.00000287971673346472):0.00000287971673346472	n3024:0.00000287971673346472):0.00000287971673346472	n1666:0.00052756691075361926):0.00000287971673346472	(n07AEP05:0.00000287971673346472	n3026:0.00000287971673346472):0.00000287971673346472):0.00000287971673346472):0.00000287971673346472	n3258:0.00000287971673346472):0.00053265087576586192):0.00411284082226392404	(n2988:0.00056845259557658945	((n3221:0.00000287971673346472	MULAG:0.00000287971673346472):0.00000287971673346472	(((n07AEP08:0.00000287971673346472	n3004:0.00052746194571511821):0.00000287971673346472	n2980:0.00139578350792762297):0.00000287971673346472	((n07AEP06:0.00054514689278262511	n2990:0.00000287971673346472):0.00000287971673346472	n2973:0.00000287971673346472):0.00000287971673346472):0.00000287971673346472):0.00052269906754665236):0.01276902203181132060):0.00715068932615276105):0.00407836951037340942	((DRONO2:0.00000287971673346472	DRONO:0.00419523253956959660):0.00691485161326669488	(CASBE:0.00534528135220847713	CASCA:0.00290340192755629556):0.01363961438771654940):0.00407836951037340942);
((((APTMA:0.00000287971673346472	APTMA2:0.00000287971673346472):0.00311277443304646675	(APTOW:0.00340792113050089737	APTHA:0.00258167701157042788):0.00784837388899286420):0.02838056210403780769	((((n3757:0.00000287971673346472	AEPHI:0.00000287971673346472):0.00000287971673346472	((n3011:0.00000287971673346472	(n2987:0.00000287971673346472	n2997:0.00000287971673346472):0.00000287971673346472):0.00000287971673346472	n2998:0.00179397987841188144):0.00000287971673346472):0.00051551831744196721	((((n3025:0.00133824431638303017	n3222:0.00000287971673346472):0.00000287971673346472	n3024:0.00000287971673346472):0.00000287971673346472	n1666:0.00053186873163320423):0.00000287971673346472	((n3258:0.00000287971673346472	(n07AEP05:0.00000287971673346472	n3026:0.00000287971673346472):0.00000287971673346472):0.00000287971673346472	((n3220:0.00110020968840124551	n08AEP07:0.00054068419672135203):0.00000287971673346472	((n3219:0.00193970612700234248	n2986:0.00032592962701286950):0.00021878396189738031	n1665:0.00000287971673346472):0.00000287971673346472):0.00000287971673346472):0.00000287971673346472):0.00109044576976603629):0.01012082536469890645	(n2988:0.00000287971673346472	((n3221:0.00107201195930665093	MULAG:0.00000287971673346472):0.00000287971673346472	(((n3004:0.00000287971673346472	n2980:0.00071048056021868935):0.00000287971673346472	((n07AEP06:0.00111087830474154367	n2990:0.00000287971673346472):0.00000287971673346472	n2973:0.00000287971673346472):0.00000287971673346472):0.00000287971673346472	n07AEP08:0.00078187988269152304):0.00000287971673346472):0.00268171648022775839):0.01166064916120302178):0.01202682309083152358):0.00787070567456358422	((DRONO2:0.00000287971673346472	DRONO:0.00551433933508463717):0.00305962842420139146	(CASBE:0.00121473905131817134	CASCA:0.00167169906003078526):0.01880901199304924401):0.00787070567456358422);
((((APTMA:0.00000287971673346472	APTMA2:0.00000287971673346472):0.00208167859182074172	(APTOW:0.00270460243685456290	APTHA:0.00156683967841362757):0.00509461861798878989):0.02511706784042862586	((((n3757:0.00000287971673346472	AEPHI:0.00000287971673346472):0.00000287971673346472	((n3011:0.00000287971673346472	(n2987:0.00000287971673346472	n2997:0.00000287971673346472):0.00000287971673346472):0.00000287971673346472	n2998:0.00000287971673346472):0.00000287971673346472):0.00107725192993658216	((((n3220:0.00053791791960608394	n08AEP07:0.00000287971673346472):0.00000287971673346472	((n3219:0.00294736046128484929	n2986:0.00000287971673346472):0.00000287971673346472	n1665:0.00000287971673346472):0.00000287971673346472):0.00000287971673346472	(((n3025:0.00000287971673346472	n3222:0.00000287971673346472):0.00000287971673346472	(n3024:0.00000287971673346472	n1666:0.00105591415150571404):0.00000287971673346472):0.00000287971673346472	(n07AEP05:0.00000287971673346472	n3026:0.00000287971673346472):0.00000287971673346472):0.00000287971673346472):0.00000287971673346472	n3258:0.00000287971673346472):0.00052111958456429607):0.00787957705360622235	(n2988:0.00000287971673346472	(n2980:0.00141642729702318843	((n07AEP08:0.00163759747397896672	n3004:0.00000287971673346472):0.00000287971673346472	((n3221:0.00105567334485951641	MULAG:0.00000287971673346472):0.00000287971673346472	((n07AEP06:0.00109129237570178110	n2990:0.00000287971673346472):0.00000287971673346472	n2973:0.00000287971673346472):0.00000287971673346472):0.00000287971673346472):0.00000287971673346472):0.00052473306985677368):0.00721654406604807942):0.00929205156269192686):0.00408112537390921057	((DRONO2:0.00000287971673346472	DRONO:0.00000287971673346472):0.00421718934898229238	(CASBE:0.00000287971673346472	CASCA:0.00219190709583084965):0.01326823533232016246):0.00408112537390921057);
((((APTMA:0.00000287971673346472	APTMA2:0.00000287971673346472):0.01056534589667886687	(APTOW:0.00218224428237451945	APTHA:0.00104753165725664753):0.00642117380213778292):0.02532369238292681707	((((n3757:0.00000287971673346472	AEPHI:0.00000287971673346472):0.00000287971673346472	((n3011:0.00000287971673346472	(n2987:0.00000287971673346472	n2997:0.00000287971673346472):0.00000287971673346472):0.00000287971673346472	n2998:0.00000287971673346472):0.00000287971673346472):0.00106785186188512455	(((n3220:0.00000287971673346472	n08AEP07:0.00054015035668706344):0.00000287971673346472	(n2986:0.00054109037146596556	(n1665:0.00000287971673346472	n3219:0.00000287971673346472):0.00000287971673346472):0.00000287971673346472):0.00000287971673346472	(((n07AEP05:0.00000287971673346472	n3026:0.00000287971673346472):0.00000287971673346472	(n1666:0.00106828719575203807	((n3025:0.00000287971673346472	n3222:0.00000287971673346472):0.00000287971673346472	n3024:0.00000287971673346472):0.00000287971673346472):0.00000287971673346472):0.00000287971673346472	n3258:0.00000287971673346472):0.00000287971673346472):0.00000287971673346472):0.01475894593977653164	(n2988:0.00106833182670879479	(n2980:0.00000287971673346472	((n07AEP08:0.00000287971673346472	n3004:0.00053285631293123101):0.00000287971673346472	((n3221:0.00318262859409367037	MULAG:0.00000287971673346472):0.00000287971673346472	((n07AEP06:0.00223036000179634847	n2990:0.00000287971673346472):0.00000287971673346472	n2973:0.00000287971673346472):0.00000287971673346472):0.00000287971673346472):0.00000287971673346472):0.00061515731019487149):0.01158582549036503602):0.00716824390189503384):0.00774920372614775876	((DRONO2:0.00000287971673346472	DRONO:0.00292688283930786454):0.00498447580169345417	(CASBE:0.00284102429630730437	CASCA:0.00000287971673346472):0.01378046641231786378):0.00774920372614775876);
((((APTHA:0.00006553159025594477	APTOW:0.00311072704589813488):0.01109610734835559352	(APTMA:0.00000287971673346472	APTMA2:0.00000287971673346472):0.00665757574800413584):0.01962435107801921777	((n2988:0.00000287971673346472	(((n2980:0.00000287971673346472	((n07AEP06:0.00054521919766772908	n2990:0.00000287971673346472):0.00000287971673346472	n2973:0.00000287971673346472):0.00000287971673346472):0.00000287971673346472	(n07AEP08:0.00000287971673346472	n3004:0.00000287971673346472):0.00000287971673346472):0.00000287971673346472	(MULAG:0.00000287971673346472	n3221:0.00105288344313425337):0.00000287971673346472):0.00105215613525521225):0.00997798968386446293	((((n3026:0.00000287971673346472	n07AEP05:0.00000287971673346472):0.00000287971673346472	(n3258:0.00000287971673346472	((n3220:0.00000287971673346472	((n3219:0.00292442916342118943	n1665:0.00000287971673346472):0.00000287971673346472	n2986:0.00000287971673346472):0.00000287971673346472):0.00000287971673346472	n08AEP07:0.00106630317567542516):0.00000287971673346472):0.00000287971673346472):0.00000287971673346472	(((n3222:0.00000287971673346472	n3025:0.00000287971673346472):0.00000287971673346472	n3024:0.00000287971673346472):0.00000287971673346472	n1666:0.00157884959563842965):0.00000287971673346472):0.00157906051409172424	((n3757:0.00000287971673346472	AEPHI:0.00000287971673346472):0.00000287971673346472	(n3011:0.00000287971673346472	((n2987:0.00000287971673346472	n2997:0.00000287971673346472):0.00000287971673346472	n2998:0.00175311441284957252):0.00000287971673346472):0.00000287971673346472):0.00000287971673346472):0.00615080935100360392):0.00772173962115992821):0.00743893217675330263	((CASCA:0.00449312785034757748	CASBE:0.00113608366955046973):0.01487099031317408102	(DRONO2:0.00000287971673346472	DRONO:0.00000287971673346472):0.00332039687582112155):0.00743893217675330263);
((((((((n3026:0.00000287971673346472	n07AEP05:0.00000287971673346472):0.00000287971673346472	n3258:0.00000287971673346472):0.00000287971673346472	(((n3219:0.00096225994950681240	n2986:0.00216580799620677165):0.00000287971673346472	n1665:0.00000287971673346472):0.00000287971673346472	(n3220:0.00053769084757568873	n08AEP07:0.00107526530774138007):0.00000287971673346472):0.00000287971673346472):0.00000287971673346472	(((n3222:0.00000287971673346472	n3025:0.00122860495535802913):0.00000287971673346472	n3024:0.00000287971673346472):0.00000287971673346472	n1666:0.00000287971673346472):0.00000287971673346472):0.00163265477574990191	((n3757:0.00000287971673346472	AEPHI:0.00000287971673346472):0.00000287971673346472	(n3011:0.00000287971673346472	((n2987:0.00000287971673346472	n2997:0.00000287971673346472):0.00000287971673346472	n2998:0.00116429298945650624):0.00000287971673346472):0.00000287971673346472):0.00050379738287482370):0.00811620599775631467	(n3221:0.00000287971673346472	((MULAG:0.00000287971673346472	((n2980:0.00283310535440944346	(n3004:0.00106195125583255045	n07AEP08:0.00078526647357676229):0.00000287971673346472):0.00000287971673346472	(n2973:0.00000287971673346472	(n07AEP06:0.00109263211600719415	n2990:0.00000287971673346472):0.00000287971673346472):0.00000287971673346472):0.00000287971673346472):0.00000287971673346472	n2988:0.00112794411625806120):0.00208098169411226113):0.01523353368736455986):0.00743292456194397360	((APTHA:0.00151890575451342231	APTOW:0.00224778025731916424):0.00634530250721181827	(APTMA:0.00000287971673346472	APTMA2:0.00000287971673346472):0.00312348711283231932):0.02308565843788041097):0.00551534131682226807	((CASCA:0.00000287971673346472	CASBE:0.00561955212516630862):0.01411807714999770667	(DRONO2:0.00000287971673346472	DRONO:0.00435393287803294109):0.00628082995654997110):0.00551534131682226807);
((((n08AEP07:0.00161726179096636949	(((((((n3222:0.00000287971673346472	n3025:0.00251619300538231776):0.00000287971673346472	n3024:0.00000287971673346472):0.00000287971673346472	n1666:0.00052892043893893825):0.00000287971673346472	((n3757:0.00000287971673346472	AEPHI:0.00000287971673346472):0.00000287971673346472	(((n3011:0.00000287971673346472	n2997:0.00000287971673346472):0.00000287971673346472	n2987:0.00000287971673346472):0.00000287971673346472	n2998:0.00118778177776027779):0.00000287971673346472):0.00105994111409523327):0.00000287971673346472	((n3026:0.00000287971673346472	n07AEP05:0.00000287971673346472):0.00000287971673346472	n3258:0.00000287971673346472):0.00000287971673346472):0.00000287971673346472	(n2986:0.00162969852001467819	(n3219:0.00099004019388514381	n1665:0.00000287971673346472):0.00000287971673346472):0.00000287971673346472):0.00000287971673346472	n3220:0.00054305464020315477):0.00000287971673346472):0.00778249408496529353	(n2988:0.00307263824448089813	(n2980:0.00000287971673346472	((n3004:0.00105904583969373663	n07AEP08:0.00079418424006604232):0.00000287971673346472	((n2973:0.00000287971673346472	(n07AEP06:0.00110514527119241410	n2990:0.00000287971673346472):0.00000287971673346472):0.00000287971673346472	(n3221:0.00215863017407738915	MULAG:0.00000287971673346472):0.00000287971673346472):0.00000287971673346472):0.00000287971673346472):0.00036220773957745437):0.01240085931166782889):0.00613917939348624948	((APTHA:0.00289886798861941491	APTOW:0.00414971913913900724):0.01153306227412360940	(APTMA:0.00000287971673346472	APTMA2:0.00000287971673346472):0.00539945078977373174):0.02298735337609437990):0.00476942749289785591	((CASCA:0.00285254212534873574	CASBE:0.00126413018096982552):0.01283343779144690243	(DRONO2:0.00000287971673346472	DRONO:0.00000287971673346472):0.00417316537789850280):0.00476942749289785591);
(((((((n3220:0.00000287971673346472	(n2986:0.00053717609543137276	(n3219:0.00203830043798484961	n1665:0.00000287971673346472):0.00000287971673346472):0.00000287971673346472):0.00000287971673346472	n08AEP07:0.00053707891167166879):0.00000287971673346472	((n3258:0.00000287971673346472	(n3222:0.00000287971673346472	n3025:0.00000287971673346472):0.00000287971673346472):0.00000287971673346472	((n3026:0.00000287971673346472	n07AEP05:0.00000287971673346472):0.00000287971673346472	(n3024:0.00000287971673346472	n1666:0.00052894035236692664):0.00000287971673346472):0.00000287971673346472):0.00000287971673346472):0.00052902635487809895	((n3757:0.00000287971673346472	AEPHI:0.00000287971673346472):0.00000287971673346472	(n2998:0.00178693544169161787	(n3011:0.00000287971673346472	(n2997:0.00000287971673346472	n2987:0.00000287971673346472):0.00000287971673346472):0.00000287971673346472):0.00000287971673346472):0.00000287971673346472):0.00580846306936723487	(n2988:0.00228386722589750575	((n3004:0.00052775798112524757	n07AEP08:0.00081460809450233757):0.00000287971673346472	(((n2973:0.00000287971673346472	(n07AEP06:0.00055298790385118802	n2990:0.00000287971673346472):0.00000287971673346472):0.00000287971673346472	(n3221:0.00111030024943817285	MULAG:0.00000287971673346472):0.00000287971673346472):0.00000287971673346472	n2980:0.00071348720653933908):0.00000287971673346472):0.00054594135981355697):0.01165235078997173268):0.00485436575158805072	((APTHA:0.00146775453272165210	APTOW:0.00227647367239818378):0.00884045194309009477	(APTMA:0.00000287971673346472	APTMA2:0.00000287971673346472):0.00462531778285465642):0.02380158892625149070):0.00489673236706933499	((CASCA:0.00390560948763064375	CASBE:0.00249916222576597154):0.01285902853742322549	(DRONO2:0.00000287971673346472	DRONO:0.00135398864022861750):0.00541707024675306455):0.00489673236706933499);
(((((((n3024:0.00000287971673346472	n1666:0.00000287971673346472):0.00000287971673346472	(n3025:0.00118763582849180601	n3222:0.00000287971673346472):0.00000287971673346472):0.00000287971673346472	(((n3220:0.00054454667691972137	(n2986:0.00053552602319515720	(n3219:0.00304515256423105226	n1665:0.00000287971673346472):0.00000287971673346472):0.00000287971673346472):0.00000287971673346472	(n3258:0.00000287971673346472	n08AEP07:0.00000287971673346472):0.00000287971673346472):0.00000287971673346472	(n3026:0.00000287971673346472	n07AEP05:0.00000287971673346472):0.00000287971673346472):0.00000287971673346472):0.00052333494926456114	((n3757:0.00000287971673346472	AEPHI:0.00000287971673346472):0.00000287971673346472	(n2998:0.00178457302187431271	(n3011:0.00000287971673346472	(n2997:0.00000287971673346472	n2987:0.00000287971673346472):0.00000287971673346472):0.00000287971673346472):0.00000287971673346472):0.00107505741724030451):0.00992427850385976633	(n2988:0.00000287971673346472	(n2980:0.00000287971673346472	((n3004:0.00105774294856537878	n07AEP08:0.00162113550113127634):0.00000287971673346472	((n2973:0.00000287971673346472	(n07AEP06:0.00165616052436552696	n2990:0.00000287971673346472):0.00000287971673346472):0.00000287971673346472	(n3221:0.00115587190874044958	MULAG:0.00000287971673346472):0.00000287971673346472):0.00000287971673346472):0.00000287971673346472):0.00052629248280129811):0.00572491151501346857):0.01386297858091601470	((APTHA:0.00000287971673346472	APTOW:0.00265965369723123683):0.00953577319495691779	(APTMA:0.00000287971673346472	APTMA2:0.00000287971673346472):0.00311745839357227507):0.01655420213312228800):0.00728959549780102637	((DRONO2:0.00000287971673346472	DRONO:0.00280770024550997324):0.00361338993193820266	(CASCA:0.00156155545930198214	CASBE:0.00547042966006409340):0.01939931246676699847):0.00728959549780102637);
((((((n3024:0.00000287971673346472	(n1666:0.00000287971673346472	n3222:0.00000287971673346472):0.00000287971673346472):0.00000287971673346472	(((n1665:0.00000287971673346472	(n2986:0.00000287971673346472	n3219:0.00569167508680418991):0.00000287971673346472):0.00000287971673346472	(n08AEP07:0.00160416994480930015	n3220:0.00000287971673346472):0.00000287971673346472):0.00000287971673346472	((n3025:0.00000287971673346472	n3258:0.00000287971673346472):0.00000287971673346472	(n3026:0.00000287971673346472	n07AEP05:0.00000287971673346472):0.00000287971673346472):0.00000287971673346472):0.00000287971673346472):0.00649624675264463131	((n3757:0.00000287971673346472	AEPHI:0.00000287971673346472):0.00000287971673346472	(n3011:0.00000287971673346472	(n2997:0.00000287971673346472	(n2998:0.00170194891618990650	n2987:0.00000287971673346472):0.00000287971673346472):0.00000287971673346472):0.00000287971673346472):0.00000287971673346472):0.03767236659045626601	(n2988:0.00000287971673346472	((((n2973:0.00000287971673346472	(n07AEP06:0.00000287971673346472	n2990:0.00000287971673346472):0.00000287971673346472):0.00000287971673346472	(n3221:0.00000287971673346472	MULAG:0.00000287971673346472):0.00000287971673346472):0.00000287971673346472	(n07AEP08:0.00226796430357063686	n3004:0.00159998322424382590):0.00000287971673346472):0.00000287971673346472	n2980:0.00215570205467199112):0.00000287971673346472):0.00817635543074784685):99.46184260400609389308	((APTHA:0.00346684022010319923	APTOW:0.00139997405577573625):0.00460501320489437385	(APTMA:0.00000287971673346472	APTMA2:0.00000287971673346472):0.03401488788084072734):99.46184260400609389308):49.73092130200304694654	((CASCA:99.46184260400609389308	CASBE:99.46184260400609389308):99.46184260400609389308	(DRONO2:0.00000287971673346472	DRONO:0.01055033495476973004):0.00000287971673346472):49.73092130200304694654);
(((((n3757:0.00000287971673346472	AEPHI:0.00000287971673346472):0.00000287971673346472	(((n3011:0.00000287971673346472	(n2997:0.00000287971673346472	n2987:0.00000287971673346472):0.00000287971673346472):0.00000287971673346472	n2998:0.00000287971673346472):0.00000287971673346472	(((n3024:0.00000287971673346472	n1666:0.00144951288179290326):0.00000287971673346472	(n3025:0.00330373186552973671	n3222:0.00000287971673346472):0.00000287971673346472):0.00000287971673346472	((n3258:0.00000287971673346472	((n2986:0.00146473035112405022	(n1665:0.00000287971673346472	n3219:0.00241287208307357790):0.00000287971673346472):0.00000287971673346472	(n08AEP07:0.00000287971673346472	n3220:0.00291823167945052088):0.00000287971673346472):0.00000287971673346472):0.00000287971673346472	(n3026:0.00000287971673346472	n07AEP05:0.00000287971673346472):0.00000287971673346472):0.00000287971673346472):0.00739757589522596886):0.00000287971673346472):0.00005342221704467244	(n2988:0.00000287971673346472	((((n2973:0.00000287971673346472	(n07AEP06:0.00439264145744791730	n2990:0.00000287971673346472):0.00000287971673346472):0.00000287971673346472	(n3221:0.00218255810324419902	MULAG:0.00000287971673346472):0.00000287971673346472):0.00000287971673346472	(n07AEP08:0.00217193335004112718	n3004:0.00000287971673346472):0.00000287971673346472):0.00000287971673346472	n2980:0.00180762431456713154):0.00893582415303532072):0.05954275690552388034):99.46184260400609389308	((APTMA2:0.00000287971673346472	APTMA:0.00000287971673346472):0.00000287971673346472	(APTHA:0.00300192593302451910	APTOW:0.00293845898407977439):0.05424291444098832543):99.46184260400609389308):49.73092130200304694654	((CASCA:0.05952944914038395957	CASBE:99.46184260400609389308):0.00000637869223216470	(DRONO2:0.00000287971673346472	DRONO:0.00441114905416710966):0.01635748759937765903):49.73092130200304694654);
(((((n3757:0.00000287971673346472	AEPHI:0.00000287971673346472):0.00000287971673346472	((n3011:0.00000287971673346472	(n2997:0.00000287971673346472	(n2998:0.00237659868633202133	n2987:0.00000287971673346472):0.00000287971673346472):0.00000287971673346472):0.00000287971673346472	(((n3024:0.00000287971673346472	n1666:0.00053473823553379049):0.00000287971673346472	(n3025:0.00125604038584952718	n3222:0.00000287971673346472):0.00000287971673346472):0.00000287971673346472	(((n2986:0.00000287971673346472	(n1665:0.00000287971673346472	n3219:0.00094785145336525190):0.00000287971673346472):0.00000287971673346472	(n08AEP07:0.00000287971673346472	n3220:0.00000287971673346472):0.00000287971673346472):0.00000287971673346472	((n3026:0.00000287971673346472	n07AEP05:0.00000287971673346472):0.00000287971673346472	n3258:0.00000287971673346472):0.00000287971673346472):0.00000287971673346472):0.00269361869468811872):0.00000287971673346472):0.00976372242115955934	(n2988:0.00000287971673346472	((((n2973:0.00000287971673346472	(n07AEP06:0.00000287971673346472	n2990:0.00000287971673346472):0.00000287971673346472):0.00000287971673346472	(n3221:0.00000287971673346472	MULAG:0.00000287971673346472):0.00000287971673346472):0.00000287971673346472	(n07AEP08:0.00000287971673346472	n3004:0.00000287971673346472):0.00000287971673346472):0.00000287971673346472	n2980:0.00148412857578060324):0.00052957971787931835):0.00249694479424452786):0.01070796000194356931	((APTMA2:0.00000287971673346472	APTMA:0.00000287971673346472):0.00217214219762429817	(APTHA:0.00089407071690599297	APTOW:0.00235071589869471215):0.00975038744525033238):0.01347141121548078684):0.00787761036073439044	((CASCA:0.00000287971673346472	CASBE:0.00402572317311575539):0.01151233754602201675	(DRONO2:0.00000287971673346472	DRONO:0.00137126901629902966):0.00548634674654682394):0.00787761036073439044);
(((((n3757:0.00000287971673346472	AEPHI:0.00000287971673346472):0.00000287971673346472	((n3011:0.00000287971673346472	(n2997:0.00000287971673346472	(n2998:0.00236786947027755462	n2987:0.00000287971673346472):0.00000287971673346472):0.00000287971673346472):0.00000287971673346472	(((n3024:0.00000287971673346472	n1666:0.00000287971673346472):0.00000287971673346472	(n3025:0.00118979507005788549	n3222:0.00000287971673346472):0.00000287971673346472):0.00000287971673346472	(((n2986:0.00000287971673346472	(n1665:0.00000287971673346472	n3219:0.00101515157099643888):0.00000287971673346472):0.00000287971673346472	(n08AEP07:0.00054538193805167361	n3220:0.00000287971673346472):0.00000287971673346472):0.00000287971673346472	((n3026:0.00000287971673346472	n07AEP05:0.00000287971673346472):0.00000287971673346472	n3258:0.00000287971673346472):0.00000287971673346472):0.00000287971673346472):0.00161908218383430085):0.00000287971673346472):0.01111772679283929907	(n2988:0.00000287971673346472	((n3221:0.00000287971673346472	MULAG:0.00000287971673346472):0.00000287971673346472	((n07AEP08:0.00000287971673346472	n3004:0.00000287971673346472):0.00000287971673346472	(n2980:0.00000287971673346472	(n2973:0.00000287971673346472	(n07AEP06:0.00055805884333020304	n2990:0.00000287971673346472):0.00000287971673346472):0.00000287971673346472):0.00000287971673346472):0.00000287971673346472):0.00162087308737197586):0.00369553164922963029):0.00936441654923927079	((APTMA2:0.00000287971673346472	APTMA:0.00000287971673346472):0.00541691032338512644	(APTHA:0.00078637886132963382	APTOW:0.00411897522349600337):0.00916456074862632454):0.02316003442307721510):0.00798505665615089830	((CASCA:0.00000287971673346472	CASBE:0.00272474003124997593):0.01731499667884059748	(DRONO2:0.00000287971673346472	DRONO:0.00281492336445846774):0.00536053520671986479):0.00798505665615089830);
(((((n3757:0.00000287971673346472	AEPHI:0.00000287971673346472):0.00000287971673346472	(((n3011:0.00000287971673346472	(n2997:0.00000287971673346472	n2987:0.00000287971673346472):0.00000287971673346472):0.00000287971673346472	n2998:0.00117516429976515196):0.00000287971673346472	(((n3026:0.00000287971673346472	n07AEP05:0.00000287971673346472):0.00000287971673346472	(((n3024:0.00000287971673346472	n1666:0.00160430527095909727):0.00000287971673346472	(n3025:0.00000287971673346472	n3222:0.00000287971673346472):0.00000287971673346472):0.00000287971673346472	((n2986:0.00054402451581012014	(n1665:0.00000287971673346472	n3219:0.00098322572842992262):0.00000287971673346472):0.00000287971673346472	(n08AEP07:0.00054105292249250630	n3220:0.00109158138550428463):0.00000287971673346472):0.00000287971673346472):0.00000287971673346472):0.00000287971673346472	n3258:0.00000287971673346472):0.00053257400428678259):0.00000287971673346472):0.01011108516626706491	(n2988:0.00056591004935542066	((n3221:0.00000287971673346472	MULAG:0.00000287971673346472):0.00000287971673346472	(((n2973:0.00000287971673346472	(n07AEP06:0.00111214753148011400	n2990:0.00000287971673346472):0.00000287971673346472):0.00000287971673346472	(n3004:0.00000287971673346472	n2980:0.00071608543016818545):0.00000287971673346472):0.00000287971673346472	n07AEP08:0.00000287971673346472):0.00000287971673346472):0.00107747937018130044):0.00901315432912053530):0.00722565786647307896	((APTMA2:0.00000287971673346472	APTMA:0.00000287971673346472):0.00640238612469052563	(APTHA:0.00172198768549455057	APTOW:0.00258987658051856385):0.00540879390124084959):0.03076728454906293986):0.00668493674775605135	((CASCA:0.00170950459660478395	CASBE:0.00000287971673346472):0.01648819643399879187	(DRONO2:0.00000287971673346472	DRONO:0.00000287971673346472):0.00800459859000065242):0.00668493674775605135);
((((APTOW:0.00055257099617579426	APTHA:0.00055284794722021305):0.01076583892328670730	(APTMA2:0.00000287971673346472	APTMA:0.00000287971673346472):0.00555606342567915336):0.02181988308839023089	((n3222:0.00000287971673346472	(((n2988:0.00058398911802186391	(((((n07AEP08:0.00082154323761189087	MULAG:0.00000287971673346472):0.00000287971673346472	(n07AEP06:0.00057160664844598213	(n2973:0.00000287971673346472	n2990:0.00000287971673346472):0.00000287971673346472):0.00000287971673346472):0.00000287971673346472	n3221:0.00114766808558460962):0.00000287971673346472	n3004:0.00165423361861957111):0.00000287971673346472	n2980:0.00000287971673346472):0.00000287971673346472):0.02844208256904492624	((n3757:0.00000287971673346472	AEPHI:0.00000287971673346472):0.00000287971673346472	(n2998:0.00183009907751908877	((n2987:0.00000287971673346472	n2997:0.00000287971673346472):0.00000287971673346472	n3011:0.00000287971673346472):0.00000287971673346472):0.00000287971673346472):0.00117969304500747940):0.00047285671004890050	((n1666:0.00054904935116752401	((((n2986:0.00000287971673346472	(n1665:0.00000287971673346472	n3219:0.00103391736020855686):0.00000287971673346472):0.00000287971673346472	(n3220:0.00000287971673346472	n08AEP07:0.00000287971673346472):0.00000287971673346472):0.00000287971673346472	n3258:0.00000287971673346472):0.00000287971673346472	(n3026:0.00000287971673346472	n07AEP05:0.00000287971673346472):0.00000287971673346472):0.00000287971673346472):0.00000287971673346472	n3024:0.00000287971673346472):0.00000287971673346472):0.00000287971673346472):0.00000287971673346472	n3025:0.00000287971673346472):0.01880021694888981201):0.00306796826260055579	((CASCA:0.00199823224359632710	CASBE:0.00288621875638481835):0.01640018393730393806	(DRONO:0.00152852270633674760	DRONO2:0.00000287971673346472):0.00684260858154576556):0.00306796826260055579);
((((APTOW:0.00209074732845323727	APTHA:0.00009509608988105864):0.00968519459079967074	(APTMA2:0.00000287971673346472	APTMA:0.00000287971673346472):0.00448862151988390669):0.01991492777491015581	((((((n2973:0.00000287971673346472	(n2990:0.00000287971673346472	n07AEP06:0.00171507325147566029):0.00000287971673346472):0.00000287971673346472	(n3221:0.00110369774896061385	MULAG:0.00000287971673346472):0.00000287971673346472):0.00000287971673346472	(n07AEP08:0.00246486888647888189	n3004:0.00054458976956910034):0.00000287971673346472):0.00000287971673346472	n2980:0.00072349556078130897):0.00000287971673346472	n2988:0.00058675665880595751):0.00960215650693041142	(((n3757:0.00000287971673346472	AEPHI:0.00000287971673346472):0.00000287971673346472	((n2997:0.00000287971673346472	(n2987:0.00000287971673346472	n2998:0.00061039945867335274):0.00000287971673346472):0.00000287971673346472	n3011:0.00000287971673346472):0.00000287971673346472):0.00000287971673346472	((((n2986:0.00110606094623408335	(n1665:0.00000287971673346472	n3219:0.00518781705694791161):0.00000287971673346472):0.00000287971673346472	(n3220:0.00000287971673346472	n08AEP07:0.00000287971673346472):0.00000287971673346472):0.00000287971673346472	((n3024:0.00000287971673346472	(n3025:0.00246080379403326851	n3222:0.00000287971673346472):0.00000287971673346472):0.00000287971673346472	n1666:0.00109213106737819990):0.00000287971673346472):0.00000287971673346472	(n3026:0.00000287971673346472	(n07AEP05:0.00000287971673346472	n3258:0.00000287971673346472):0.00000287971673346472):0.00000287971673346472):0.00164091561521277954):0.01306333954716126962):0.00848085272124881814):0.00581489181818181222	((CASCA:0.00282702597075498632	CASBE:0.00121606910067439304):0.01740437016287976757	(DRONO:0.00000287971673346472	DRONO2:0.00000287971673346472):0.00535067152474843870):0.00581489181818181222);
((((APTOW:0.00085348460544616060	APTHA:0.00353716897247397227):0.01114664563401243473	(APTMA2:0.00000287971673346472	APTMA:0.00000287971673346472):0.00406782925216691259):0.02170325866045323682	((((((n2973:0.00000287971673346472	(n2990:0.00000287971673346472	n07AEP06:0.00112392649730377165):0.00000287971673346472):0.00000287971673346472	(n3221:0.00000287971673346472	MULAG:0.00000287971673346472):0.00000287971673346472):0.00000287971673346472	(n07AEP08:0.00082120566715638849	n3004:0.00108232530117441730):0.00000287971673346472):0.00000287971673346472	n2980:0.00000287971673346472):0.00217545603421186607	n2988:0.00000287971673346472):0.00906907638426741533	(((n3757:0.00000287971673346472	AEPHI:0.00000287971673346472):0.00000287971673346472	(((n2997:0.00000287971673346472	n3011:0.00000287971673346472):0.00000287971673346472	n2987:0.00000287971673346472):0.00000287971673346472	n2998:0.00120327907064584749):0.00000287971673346472):0.00108674531635587278	(((n3024:0.00000287971673346472	(n3025:0.00000287971673346472	n3222:0.00000287971673346472):0.00000287971673346472):0.00000287971673346472	n1666:0.00054067954750801827):0.00000287971673346472	(n3258:0.00000287971673346472	((n3026:0.00000287971673346472	n07AEP05:0.00000287971673346472):0.00000287971673346472	((n2986:0.00054972190734785948	(n1665:0.00000287971673346472	n3219:0.00094855892745299706):0.00000287971673346472):0.00000287971673346472	(n3220:0.00055310338621598909	n08AEP07:0.00000287971673346472):0.00000287971673346472):0.00000287971673346472):0.00000287971673346472):0.00000287971673346472):0.00165840232040382002):0.00899354323636540783):0.01340100027578669702):0.00638573118472829122	((CASCA:0.00352523248183119310	CASBE:0.00262771433940104824):0.01582437988397658590	(DRONO:0.00142955792645718541	DRONO2:0.00000287971673346472):0.00594265461837562448):0.00638573118472829122);
((((APTOW:0.00127208771884555262	APTHA:0.00368357017416853479):0.00914672233757081454	(APTMA2:0.00000287971673346472	APTMA:0.00000287971673346472):0.00639068870694850261):0.02313680967900685892	((((((n2973:0.00000287971673346472	(n2990:0.00000287971673346472	n07AEP06:0.00168376043889009730):0.00000287971673346472):0.00000287971673346472	(n3221:0.00000287971673346472	MULAG:0.00000287971673346472):0.00000287971673346472):0.00000287971673346472	(n07AEP08:0.00000287971673346472	n3004:0.00054112114724883084):0.00000287971673346472):0.00000287971673346472	n2980:0.00069079089426826495):0.00000287971673346472	n2988:0.00171514976830991245):0.01457467671928647755	(((n3757:0.00000287971673346472	AEPHI:0.00000287971673346472):0.00000287971673346472	(((n2997:0.00000287971673346472	n3011:0.00000287971673346472):0.00000287971673346472	n2987:0.00000287971673346472):0.00000287971673346472	n2998:0.00179037616228196650):0.00000287971673346472):0.00050084906916494400	(((n3024:0.00000287971673346472	(n3025:0.00125901131553097091	n3222:0.00000287971673346472):0.00000287971673346472):0.00000287971673346472	n1666:0.00054071492817203107):0.00000287971673346472	(n3258:0.00000287971673346472	((n3026:0.00000287971673346472	n07AEP05:0.00000287971673346472):0.00000287971673346472	((n2986:0.00054965565571321519	(n1665:0.00000287971673346472	n3219:0.00000287971673346472):0.00000287971673346472):0.00000287971673346472	(n3220:0.00110794749806451993	n08AEP07:0.00054582431010240392):0.00000287971673346472):0.00000287971673346472):0.00000287971673346472):0.00000287971673346472):0.00222785684715064245):0.00778404117549121120):0.00951014029469298035):0.00505215965414152965	((CASCA:0.00272552597909616169	CASBE:0.00266168354140919501):0.01893802562504970366	(DRONO:0.00000287971673346472	DRONO2:0.00000287971673346472):0.00745496041976306551):0.00505215965414152965);
((((APTOW:0.00079778901055442433	APTHA:0.00355259944923467727):0.00741293840909596716	(APTMA2:0.00000287971673346472	APTMA:0.00000287971673346472):0.00653023417611486683):0.02253681889481306752	((((n3004:0.00000287971673346472	(((n2973:0.00000287971673346472	(n2990:0.00000287971673346472	n07AEP06:0.00167456319976201748):0.00000287971673346472):0.00000287971673346472	(n3221:0.00000287971673346472	MULAG:0.00000287971673346472):0.00000287971673346472):0.00000287971673346472	n07AEP08:0.00242145773451815823):0.00000287971673346472):0.00000287971673346472	n2980:0.00070184642236102506):0.00051073362045167808	n2988:0.00116944719249065742):0.00435932630388381846	(n3258:0.00000287971673346472	(n08AEP07:0.00000287971673346472	(((((n3024:0.00000287971673346472	(n3025:0.00118294588514465302	n3222:0.00000287971673346472):0.00000287971673346472):0.00000287971673346472	n1666:0.00000287971673346472):0.00000287971673346472	(n3026:0.00000287971673346472	n07AEP05:0.00000287971673346472):0.00000287971673346472):0.00000287971673346472	((n3757:0.00000287971673346472	AEPHI:0.00000287971673346472):0.00000287971673346472	((n3011:0.00000287971673346472	(n2987:0.00000287971673346472	n2997:0.00000287971673346472):0.00000287971673346472):0.00000287971673346472	n2998:0.00059111989067077799):0.00000287971673346472):0.00270659128988855972):0.00000287971673346472	(((n2986:0.00000287971673346472	n3219:0.00393979789670776976):0.00000287971673346472	n3220:0.00000287971673346472):0.00000287971673346472	n1665:0.00000287971673346472):0.00000287971673346472):0.00000287971673346472):0.00000287971673346472):0.00820541279190617305):0.01053578680263548249):0.00392510070845446084	((CASCA:0.00149051932072825737	CASBE:0.00134876764158999929):0.01062252630315369158	(DRONO:0.00580766128969398970	DRONO2:0.00000287971673346472):0.00799309185873243663):0.00392510070845446084);
((((APTOW:0.00482770178622580082	APTHA:0.00000287971673346472):0.00846670907677902346	(APTMA2:0.00000287971673346472	APTMA:0.00000287971673346472):0.00712193972512130402):0.02142103694804440434	(((n2980:0.00000287971673346472	(((n2973:0.00000287971673346472	(n2990:0.00000287971673346472	n07AEP06:0.00220804130193067404):0.00000287971673346472):0.00000287971673346472	(n3221:0.00000287971673346472	MULAG:0.00000287971673346472):0.00000287971673346472):0.00000287971673346472	(n07AEP08:0.00000287971673346472	n3004:0.00105823567218121133):0.00000287971673346472):0.00000287971673346472):0.00213221936715068776	n2988:0.00000287971673346472):0.00626624679697654081	((n3757:0.00000287971673346472	AEPHI:0.00000287971673346472):0.00000287971673346472	((n3011:0.00000287971673346472	((n2987:0.00000287971673346472	n2997:0.00000287971673346472):0.00000287971673346472	n2998:0.00000287971673346472):0.00000287971673346472):0.00000287971673346472	(((n3024:0.00000287971673346472	(n3025:0.00380534124282579924	n3222:0.00000287971673346472):0.00000287971673346472):0.00000287971673346472	n1666:0.00052961822524165186):0.00000287971673346472	((n3258:0.00000287971673346472	(n3026:0.00000287971673346472	n07AEP05:0.00000287971673346472):0.00000287971673346472):0.00000287971673346472	((n1665:0.00000287971673346472	n3219:0.00099879918080578167):0.00000287971673346472	((n08AEP07:0.00000287971673346472	n3220:0.00163135672381047405):0.00000287971673346472	n2986:0.00000287971673346472):0.00000287971673346472):0.00000287971673346472):0.00000287971673346472):0.00052936882789849011):0.00000287971673346472):0.01132195636525792741):0.00632937408288061516):0.00664125202484613670	((CASCA:0.00000287971673346472	CASBE:0.00000287971673346472):0.01819847260419073243	(DRONO:0.00135471572161105741	DRONO2:0.00000287971673346472):0.00405910154457132105):0.00664125202484613670);
((((APTOW:0.00441666735564535604	APTHA:0.00098579843222157230):0.01146860122783615113	(APTMA2:0.00000287971673346472	APTMA:0.00000287971673346472):0.00621539331461117266):0.02291156124737284833	((((n3221:0.00000287971673346472	MULAG:0.00000287971673346472):0.00000287971673346472	(((n07AEP08:0.00079617156397205941	n3004:0.00000287971673346472):0.00000287971673346472	(n2973:0.00000287971673346472	(n2990:0.00000287971673346472	n07AEP06:0.00000287971673346472):0.00000287971673346472):0.00000287971673346472):0.00000287971673346472	n2980:0.00073884639533647561):0.00000287971673346472):0.00162437165121121418	n2988:0.00056363143012891652):0.00576636303062753180	((n3757:0.00000287971673346472	AEPHI:0.00000287971673346472):0.00000287971673346472	((n3011:0.00000287971673346472	((n2987:0.00000287971673346472	n2997:0.00000287971673346472):0.00000287971673346472	n2998:0.00000287971673346472):0.00000287971673346472):0.00000287971673346472	((n1666:0.00053137347831351393	(((n3026:0.00000287971673346472	n07AEP05:0.00000287971673346472):0.00000287971673346472	((n2986:0.00054013291034927765	(n1665:0.00000287971673346472	n3219:0.00099827749394012480):0.00000287971673346472):0.00000287971673346472	(n08AEP07:0.00000287971673346472	n3220:0.00000287971673346472):0.00000287971673346472):0.00000287971673346472):0.00000287971673346472	(n3258:0.00000287971673346472	(n3025:0.00000287971673346472	n3222:0.00000287971673346472):0.00000287971673346472):0.00000287971673346472):0.00000287971673346472):0.00000287971673346472	n3024:0.00000287971673346472):0.00159954324934985645):0.00000287971673346472):0.01030706251213095621):0.00819807028301978817):0.00332839144276155354	((CASCA:0.00134332163926129231	CASBE:0.00507701733335059070):0.01735221018361181311	(DRONO:0.00261814263775727793	DRONO2:0.00000287971673346472):0.00744199181018907752):0.00332839144276155354);
((((APTOW:0.00342249752937606082	APTHA:0.00146066263202172548):0.01139995450774859524	(APTMA2:0.00000287971673346472	APTMA:0.00000287971673346472):0.00923140028977166745):0.02144369081479908026	(((((n07AEP08:0.00080873530054138755	n3004:0.00000287971673346472):0.00000287971673346472	((n3221:0.00000287971673346472	MULAG:0.00000287971673346472):0.00000287971673346472	(n2973:0.00000287971673346472	(n2990:0.00000287971673346472	n07AEP06:0.00110902284957936637):0.00000287971673346472):0.00000287971673346472):0.00000287971673346472):0.00000287971673346472	n2980:0.00000287971673346472):0.00043022530160083091	n2988:0.00183517665797087483):0.00453075717713873841	(((n3757:0.00000287971673346472	AEPHI:0.00000287971673346472):0.00000287971673346472	(n2998:0.00059261064402385565	(n3011:0.00000287971673346472	(n2987:0.00000287971673346472	n2997:0.00000287971673346472):0.00000287971673346472):0.00000287971673346472):0.00000287971673346472):0.00049394103453874829	(((((n1665:0.00000287971673346472	n3219:0.00530003976591554311):0.00000287971673346472	((n08AEP07:0.00000287971673346472	n3220:0.00109413260250720628):0.00000287971673346472	n2986:0.00000287971673346472):0.00000287971673346472):0.00000287971673346472	n3258:0.00000287971673346472):0.00000287971673346472	(n3026:0.00000287971673346472	n07AEP05:0.00000287971673346472):0.00000287971673346472):0.00000287971673346472	((n3222:0.00000287971673346472	n3025:0.00496612213279729129):0.00000287971673346472	(n3024:0.00000287971673346472	n1666:0.00107383522787874754):0.00000287971673346472):0.00000287971673346472):0.00166650058757868797):0.01215762023749414507):0.01001071766133950283):0.00965732165852105015	((CASCA:0.00571481292509906820	CASBE:0.00213931903271286951):0.02454902213293735924	(DRONO:0.00000287971673346472	DRONO2:0.00000287971673346472):0.00264289577475478434):0.00965732165852105015);
((((APTOW:0.00281208718203813718	APTHA:0.00312330419158783103):0.01017218155116685410	(APTMA2:0.00000287971673346472	APTMA:0.00000287971673346472):0.00637521692607040825):0.01828356081149296389	(((((n07AEP08:0.00077441124668253889	n3004:0.00106211710798060645):0.00000287971673346472	((n3221:0.00105360259282510438	MULAG:0.00000287971673346472):0.00000287971673346472	(n2973:0.00000287971673346472	(n2990:0.00000287971673346472	n07AEP06:0.00110656235758210646):0.00000287971673346472):0.00000287971673346472):0.00000287971673346472):0.00000287971673346472	n2980:0.00070078399845753005):0.00106150232931599849	n2988:0.00000287971673346472):0.00950611153973145509	(((n3757:0.00000287971673346472	AEPHI:0.00000287971673346472):0.00000287971673346472	(n2998:0.00000287971673346472	(n3011:0.00000287971673346472	(n2987:0.00000287971673346472	n2997:0.00000287971673346472):0.00000287971673346472):0.00000287971673346472):0.00000287971673346472):0.00055233149093121992	((n1665:0.00000287971673346472	(n3219:0.00190881391898761743	n2986:0.00029285422433079515):0.00024623321611855502):0.00000287971673346472	(((n3024:0.00000287971673346472	n1666:0.00106168301364575738):0.00000287971673346472	((n3026:0.00000287971673346472	n07AEP05:0.00000287971673346472):0.00000287971673346472	(n3258:0.00000287971673346472	(n3222:0.00000287971673346472	n3025:0.00126711531037111734):0.00000287971673346472):0.00000287971673346472):0.00000287971673346472):0.00000287971673346472	(n08AEP07:0.00000287971673346472	n3220:0.00054605813887082845):0.00000287971673346472):0.00000287971673346472):0.00106881204290839638):0.00259912988710711773):0.01457948167460372882):0.00518846075920516986	((CASCA:0.00437592041344006099	CASBE:0.00107002484034492335):0.01498911722416995315	(DRONO:0.00000287971673346472	DRONO2:0.00000287971673346472):0.00479492004325189711):0.00518846075920516986);
((((APTOW:0.00107228071349064775	APTHA:0.00163237834474531896):0.01398366269751391902	(APTMA2:0.00000287971673346472	APTMA:0.00000287971673346472):0.00138681433345688807):0.02526459334787921687	(((((n07AEP08:0.00080641732477589056	n3004:0.00053685633757310364):0.00000287971673346472	((n3221:0.00110839193820097613	MULAG:0.00000287971673346472):0.00000287971673346472	(n2973:0.00000287971673346472	(n2990:0.00000287971673346472	n07AEP06:0.00055562957704735269):0.00000287971673346472):0.00000287971673346472):0.00000287971673346472):0.00076920012772263373	n2980:0.00148356737076927865):0.00085003633184119729	n2988:0.00000287971673346472):0.00803875720683350746	(((n3757:0.00000287971673346472	AEPHI:0.00000287971673346472):0.00000287971673346472	(n3011:0.00000287971673346472	((n2987:0.00000287971673346472	n2997:0.00000287971673346472):0.00000287971673346472	n2998:0.00058728389658227909):0.00000287971673346472):0.00000287971673346472):0.00000287971673346472	(((n3024:0.00000287971673346472	n1666:0.00053677036520645015):0.00000287971673346472	(n3258:0.00000287971673346472	(n3222:0.00000287971673346472	n3025:0.00364805858817653051):0.00000287971673346472):0.00000287971673346472):0.00000287971673346472	(((n08AEP07:0.00000287971673346472	n3220:0.00000287971673346472):0.00000287971673346472	(n2986:0.00000287971673346472	(n1665:0.00000287971673346472	n3219:0.00421148397534785307):0.00000287971673346472):0.00000287971673346472):0.00000287971673346472	(n3026:0.00000287971673346472	n07AEP05:0.00000287971673346472):0.00000287971673346472):0.00000287971673346472):0.00161679791814826933):0.00868057800012634988):0.00912726557275740126):0.00868380496104930941	((DRONO:0.00132900486818465823	DRONO2:0.00000287971673346472):0.00694103809518286513	(CASCA:0.00231310732600574238	CASBE:0.00118010694367496195):0.01707635523238242373):0.00868380496104930941);
((((APTMA2:0.00000287971673346472	APTMA:0.00000287971673346472):0.00724675766928827448	(APTOW:0.00424860220825143148	APTHA:0.00060412661507133921):0.01448052498826956670):0.02578549655259640763	((((AEPHI:0.00000287971673346472	n3757:0.00000287971673346472):0.00000287971673346472	(n2998:0.00000287971673346472	((n2997:0.00000287971673346472	n2987:0.00000287971673346472):0.00000287971673346472	n3011:0.00000287971673346472):0.00000287971673346472):0.00000287971673346472):0.00219632011576586855	((n3258:0.00000287971673346472	(n3025:0.00248876488641459935	n3222:0.00000287971673346472):0.00000287971673346472):0.00000287971673346472	(n3024:0.00000287971673346472	(n1666:0.00000287971673346472	(((n1665:0.00000287971673346472	(n3219:0.00303424560638141261	n2986:0.00000287971673346472):0.00000287971673346472):0.00000287971673346472	(n08AEP07:0.00054047722591608774	n3220:0.00054630352451973292):0.00000287971673346472):0.00000287971673346472	(n3026:0.00000287971673346472	n07AEP05:0.00000287971673346472):0.00000287971673346472):0.00000287971673346472):0.00000287971673346472):0.00000287971673346472):0.00103802098627877909):0.01460994516336769355	((((n3221:0.00000287971673346472	MULAG:0.00000287971673346472):0.00000287971673346472	((n2990:0.00000287971673346472	n07AEP06:0.00111359981081086599):0.00000287971673346472	n2973:0.00000287971673346472):0.00000287971673346472):0.00000287971673346472	(n2980:0.00144299132255816575	(n3004:0.00053153167910288625	n07AEP08:0.00000287971673346472):0.00000287971673346472):0.00000287971673346472):0.00104716563050084063	n2988:0.00059880189957955249):0.00252604527138176665):0.00933642012853153937):0.01005712662900016229	((DRONO:0.00132444284479069302	DRONO2:0.00000287971673346472):0.00517488252116126302	(CASBE:0.00259486401862600189	CASCA:0.00000287971673346472):0.01776212899653936000):0.01005712662900016229);
((((APTMA2:0.00000287971673346472	APTMA:0.00000287971673346472):0.00912752343304515552	(APTOW:0.00418262984192395177	APTHA:0.00014938478145476428):0.00650122189411756965):0.02506860835863607140	((((n3011:0.00000287971673346472	(n2998:0.00179326409595328452	(n2997:0.00000287971673346472	n2987:0.00000287971673346472):0.00000287971673346472):0.00000287971673346472):0.00000287971673346472	((n3220:0.00164765481589420693	((n2986:0.00000287971673346472	(n1665:0.00000287971673346472	n3219:0.00200823719400293347):0.00000287971673346472):0.00000287971673346472	n08AEP07:0.00054272081080496105):0.00000287971673346472):0.00000287971673346472	(((n3026:0.00000287971673346472	n07AEP05:0.00000287971673346472):0.00000287971673346472	(n3024:0.00000287971673346472	(n1666:0.00107265359261832856	n3222:0.00000287971673346472):0.00000287971673346472):0.00000287971673346472):0.00000287971673346472	(n3025:0.00000287971673346472	n3258:0.00000287971673346472):0.00000287971673346472):0.00000287971673346472):0.00053544450087875518):0.00000287971673346472	(AEPHI:0.00000287971673346472	n3757:0.00000287971673346472):0.00000287971673346472):0.00796894015095137541	((n2980:0.00071255405128218760	((n3004:0.00000287971673346472	n07AEP08:0.00159962173173703150):0.00000287971673346472	((n3221:0.00222648873205625415	MULAG:0.00000287971673346472):0.00000287971673346472	((n2990:0.00000287971673346472	n07AEP06:0.00223258624474500112):0.00000287971673346472	n2973:0.00000287971673346472):0.00000287971673346472):0.00000287971673346472):0.00000287971673346472):0.00102975779424017673	n2988:0.00120691883304996925):0.01038841295185445775):0.00794327313237527637):0.00416623733578536538	((DRONO:0.00000287971673346472	DRONO2:0.00000287971673346472):0.00904495878261499589	(CASBE:0.00266934764765293375	CASCA:0.00124808354515221144):0.01478318678165561027):0.00416623733578536538);
((((APTHA:0.00000287971673346472	APTOW:0.00373862721615451140):0.00771401812287995058	(APTMA2:0.00000287971673346472	APTMA:0.00000287971673346472):0.01025948053262383183):0.01964616562870938332	((((n2987:0.00000287971673346472	(n2998:0.00000287971673346472	(n3011:0.00000287971673346472	n2997:0.00000287971673346472):0.00000287971673346472):0.00000287971673346472):0.00000287971673346472	((n1666:0.00052968419874306421	((n3025:0.00121178791501581266	n3222:0.00000287971673346472):0.00000287971673346472	n3024:0.00000287971673346472):0.00000287971673346472):0.00000287971673346472	((n3258:0.00000287971673346472	(n3026:0.00000287971673346472	n07AEP05:0.00000287971673346472):0.00000287971673346472):0.00000287971673346472	((n3220:0.00000287971673346472	n08AEP07:0.00000287971673346472):0.00000287971673346472	(n2986:0.00107631285331561918	(n1665:0.00000287971673346472	n3219:0.00401465966701007506):0.00000287971673346472):0.00000287971673346472):0.00000287971673346472):0.00000287971673346472):0.00106111990641135430):0.00000287971673346472	(n3757:0.00000287971673346472	AEPHI:0.00000287971673346472):0.00000287971673346472):0.00783106837286704285	(n2988:0.00100823489748346666	(((((n2990:0.00000287971673346472	n07AEP06:0.00000287971673346472):0.00000287971673346472	n2973:0.00000287971673346472):0.00000287971673346472	(MULAG:0.00000287971673346472	n3221:0.00104007945264842218):0.00000287971673346472):0.00000287971673346472	(n07AEP08:0.00157941522434369382	n3004:0.00159380034485160976):0.00000287971673346472):0.00000287971673346472	n2980:0.00070860075677193796):0.00173321184204284942):0.00542390604399527274):0.01354857328331343647):0.00478850993720275186	((CASCA:0.00135492063226777017	CASBE:0.00000287971673346472):0.01603873510142814554	(DRONO:0.00000287971673346472	DRONO2:0.00000287971673346472):0.00606750465593482689):0.00478850993720275186);
((((APTOW:0.00529696768938814171	APTHA:0.00089257616200144369):0.00676048544972339318	(APTMA2:0.00000287971673346472	APTMA:0.00000287971673346472):0.03992735898256678795):99.46184260400609389308	((n3025:0.00000287971673346472	(n3222:0.00000287971673346472	(n3024:0.00000287971673346472	(n1666:0.00000287971673346472	((n3026:0.00000287971673346472	n07AEP05:0.00000287971673346472):0.00000287971673346472	(((n3220:0.00311310542013220259	n08AEP07:0.00000287971673346472):0.00000287971673346472	(n2986:0.00151884838328157244	(n1665:0.00000287971673346472	n3219:0.00592054008476852918):0.00000287971673346472):0.00000287971673346472):0.00000287971673346472	(((n3757:0.00000287971673346472	AEPHI:0.00000287971673346472):0.00000287971673346472	(n2998:0.00316380580416080999	(n3011:0.00000287971673346472	(n2987:0.00000287971673346472	n2997:0.00000287971673346472):0.00000287971673346472):0.00000287971673346472):0.00000287971673346472):0.00774777759450938526	n3258:0.00000287971673346472):0.00000287971673346472):0.00000287971673346472):0.00000287971673346472):0.00000287971673346472):0.00000287971673346472):0.01643911999827639067):0.04832483337187397365	(n2988:0.00158504398272746360	((((n07AEP06:0.00477867904063441172	(n2973:0.00000287971673346472	n2990:0.00000287971673346472):0.00000287971673346472):0.00000287971673346472	(MULAG:0.00000287971673346472	n3221:0.00475025465441670808):0.00000287971673346472):0.00000287971673346472	(n07AEP08:0.00209193040540101363	n3004:0.00000287971673346472):0.00000287971673346472):0.00000287971673346472	n2980:0.00193107942307956361):0.00000287971673346472):0.01315623256804454751):99.46184260400609389308):49.73092130200304694654	((CASCA:0.06464907562183330736	CASBE:99.46184260400609389308):0.00000375497067851558	(DRONO:0.00000287971673346472	DRONO2:0.00000287971673346472):0.01672477973934442114):49.73092130200304694654);
((((APTOW:0.00413058261284858595	APTHA:0.00073120886661287002):0.00869643634627070665	(APTMA2:0.00000287971673346472	APTMA:0.00000287971673346472):0.00509211306887545710):0.02347463372912279855	((((n3757:0.00000287971673346472	AEPHI:0.00000287971673346472):0.00000287971673346472	(n2998:0.00059774651886873456	(n3011:0.00000287971673346472	(n2987:0.00000287971673346472	n2997:0.00000287971673346472):0.00000287971673346472):0.00000287971673346472):0.00000287971673346472):0.00051610562227081224	((((n3025:0.00247954204060617592	n3222:0.00000287971673346472):0.00000287971673346472	n3024:0.00000287971673346472):0.00000287971673346472	n1666:0.00106689454381197427):0.00000287971673346472	((((n3220:0.00054918321110909382	n08AEP07:0.00053833092821000067):0.00000287971673346472	((n3219:0.00309117697408878766	n1665:0.00000287971673346472):0.00000287971673346472	n2986:0.00000287971673346472):0.00000287971673346472):0.00000287971673346472	n3258:0.00000287971673346472):0.00000287971673346472	(n3026:0.00000287971673346472	n07AEP05:0.00000287971673346472):0.00000287971673346472):0.00000287971673346472):0.00109705188674344791):0.01033180523604740157	(n2988:0.00055266775449858618	(((n07AEP08:0.00079356511322612735	n3004:0.00053190672009906302):0.00000287971673346472	((n2973:0.00000287971673346472	(n2990:0.00000287971673346472	n07AEP06:0.00055477534080148846):0.00000287971673346472):0.00000287971673346472	(MULAG:0.00000287971673346472	n3221:0.00112773638867587388):0.00000287971673346472):0.00000287971673346472):0.00000287971673346472	n2980:0.00141411622814016516):0.00162887945072765741):0.00924779152158503037):0.00982696697123530694):0.00631958131166596940	((CASCA:0.00295119080811310011	CASBE:0.00105303685588472749):0.01963914886771175178	(DRONO:0.00385559209853862921	DRONO2:0.00000287971673346472):0.00224484015797252667):0.00631958131166596940);
((((APTOW:0.00218336883089987818	APTHA:0.00333727926814929863):0.00637199346248601504	(APTMA2:0.00000287971673346472	APTMA:0.00000287971673346472):0.00644421111191745884):0.02781691726562147624	((((n3757:0.00000287971673346472	AEPHI:0.00000287971673346472):0.00000287971673346472	(n2998:0.00179655381786605070	(n3011:0.00000287971673346472	(n2987:0.00000287971673346472	n2997:0.00000287971673346472):0.00000287971673346472):0.00000287971673346472):0.00000287971673346472):0.00000287971673346472	((((n3025:0.00121593441869515722	n3222:0.00000287971673346472):0.00000287971673346472	n3024:0.00000287971673346472):0.00000287971673346472	n1666:0.00000287971673346472):0.00000287971673346472	((((n3220:0.00055673483525970138	n08AEP07:0.00054937802807772786):0.00000287971673346472	((n3219:0.00395117938841443167	n1665:0.00000287971673346472):0.00000287971673346472	n2986:0.00055045734762280626):0.00000287971673346472):0.00000287971673346472	n3258:0.00000287971673346472):0.00000287971673346472	(n3026:0.00000287971673346472	n07AEP05:0.00000287971673346472):0.00000287971673346472):0.00000287971673346472):0.00108560701897217446):0.01218889581388413537	(n2988:0.00105696481440834553	(((n07AEP08:0.00083260665541222000	n3004:0.00054215112472233635):0.00000287971673346472	((n2973:0.00000287971673346472	(n2990:0.00000287971673346472	n07AEP06:0.00113634359915305004):0.00000287971673346472):0.00000287971673346472	(MULAG:0.00000287971673346472	n3221:0.00109527978959955566):0.00000287971673346472):0.00000287971673346472):0.00000287971673346472	n2980:0.00071735982018769824):0.00064385481820904437):0.01132603514124084707):0.00582890099546007345):0.00733364208648349964	((CASCA:0.00382025273311895541	CASBE:0.00113971184472287592):0.01650954028367570756	(DRONO:0.00000287971673346472	DRONO2:0.00000287971673346472):0.00515049373312564170):0.00733364208648349964);
((((APTOW:0.00105420690937040474	APTHA:0.00159920295206309468):0.00716733037087574111	(APTMA2:0.00000287971673346472	APTMA:0.00000287971673346472):0.00523821359048147906):0.02045873809509314231	((((n3757:0.00000287971673346472	AEPHI:0.00000287971673346472):0.00000287971673346472	(n2987:0.00000287971673346472	((n2997:0.00000287971673346472	n3011:0.00000287971673346472):0.00000287971673346472	n2998:0.00119127266093449133):0.00000287971673346472):0.00000287971673346472):0.00000287971673346472	(((n1666:0.00105522245922778099	((((n3220:0.00162447211745582096	n08AEP07:0.00107159015579349841):0.00000287971673346472	((n3219:0.00098186111679747046	n1665:0.00000287971673346472):0.00000287971673346472	n2986:0.00107394987063982850):0.00000287971673346472):0.00000287971673346472	n3258:0.00000287971673346472):0.00000287971673346472	(n3026:0.00000287971673346472	n07AEP05:0.00000287971673346472):0.00000287971673346472):0.00000287971673346472):0.00000287971673346472	n3024:0.00000287971673346472):0.00000287971673346472	(n3025:0.00000287971673346472	n3222:0.00000287971673346472):0.00000287971673346472):0.00105543220981844325):0.00657990164335488150	(n2988:0.00057002887960101722	((MULAG:0.00000287971673346472	n3221:0.00000287971673346472):0.00000287971673346472	((n2980:0.00000287971673346472	(n07AEP08:0.00080141100896937497	n3004:0.00052539970302653723):0.00000287971673346472):0.00000287971673346472	(n2973:0.00000287971673346472	(n2990:0.00000287971673346472	n07AEP06:0.00219788081094746427):0.00000287971673346472):0.00000287971673346472):0.00000287971673346472):0.00000287971673346472):0.01099203958169508652):0.00686418748635536560):0.00347341313021535354	((CASCA:0.00367935442801533164	CASBE:0.00117733151962422125):0.01227278055184499728	(DRONO:0.00000287971673346472	DRONO2:0.00000287971673346472):0.00794412217348688249):0.00347341313021535354);
((((APTOW:0.00215413755859126047	APTHA:0.00054823880030219663):0.00681512503434173952	(APTMA2:0.00000287971673346472	APTMA:0.00000287971673346472):0.01030985848399608960):0.02557008146151788439	((((n3757:0.00000287971673346472	AEPHI:0.00000287971673346472):0.00000287971673346472	(n2998:0.00239987828477028833	((n2997:0.00000287971673346472	n3011:0.00000287971673346472):0.00000287971673346472	n2987:0.00000287971673346472):0.00000287971673346472):0.00000287971673346472):0.00048625268672901047	(((n3222:0.00000287971673346472	((n3024:0.00000287971673346472	n1666:0.00107039789554581703):0.00000287971673346472	(n3026:0.00000287971673346472	n07AEP05:0.00000287971673346472):0.00000287971673346472):0.00000287971673346472):0.00000287971673346472	(n3220:0.00000287971673346472	(n08AEP07:0.00054277962971437978	((n3219:0.00193239774897062400	n1665:0.00000287971673346472):0.00000287971673346472	n2986:0.00000287971673346472):0.00000287971673346472):0.00000287971673346472):0.00000287971673346472):0.00000287971673346472	(n3025:0.00123102202886099803	n3258:0.00000287971673346472):0.00000287971673346472):0.00166883548705951319):0.01209859211958019994	(n2988:0.00116397420329802394	((MULAG:0.00000287971673346472	n3221:0.00213905845137745852):0.00000287971673346472	((n2980:0.00141396865933105550	(n07AEP08:0.00159577182945391046	n3004:0.00107049763088263358):0.00000287971673346472):0.00000287971673346472	(n2973:0.00000287971673346472	(n2990:0.00000287971673346472	n07AEP06:0.00000287971673346472):0.00000287971673346472):0.00000287971673346472):0.00000287971673346472):0.00161238189324639262):0.00962236634432265571):0.01211849734883944062):0.00427785838011813559	((CASCA:0.00137291102649544721	CASBE:0.00269013930199199112):0.02217366660283544288	(DRONO:0.00000287971673346472	DRONO2:0.00000287971673346472):0.00732163751835550932):0.00427785838011813559);
((((APTOW:0.00218056624389813096	APTHA:0.00000287971673346472):0.00851553119034130501	(APTMA2:0.00000287971673346472	APTMA:0.00000287971673346472):0.00749680497687299236):0.02402534958922140917	((((n3757:0.00000287971673346472	AEPHI:0.00000287971673346472):0.00000287971673346472	(n2998:0.00121051260193175332	((n2997:0.00000287971673346472	n3011:0.00000287971673346472):0.00000287971673346472	n2987:0.00000287971673346472):0.00000287971673346472):0.00000287971673346472):0.00051830397190253763	((((n3025:0.00000287971673346472	(n3024:0.00000287971673346472	n1666:0.00108807491752966733):0.00000287971673346472):0.00000287971673346472	(n3026:0.00000287971673346472	n07AEP05:0.00000287971673346472):0.00000287971673346472):0.00000287971673346472	(((n3219:0.00200202902946566451	n1665:0.00000287971673346472):0.00000287971673346472	n2986:0.00110094585674083353):0.00000287971673346472	(n3220:0.00167779608342551070	n08AEP07:0.00054992713112135799):0.00000287971673346472):0.00000287971673346472):0.00000287971673346472	(n3222:0.00000287971673346472	n3258:0.00000287971673346472):0.00000287971673346472):0.00167946079651094316):0.00766214744915267795	(n2988:0.00000287971673346472	(n2980:0.00000287971673346472	((n07AEP08:0.00166960185902955750	n3004:0.00054253212049644374):0.00000287971673346472	((n2973:0.00000287971673346472	(n2990:0.00000287971673346472	n07AEP06:0.00226927853226352059):0.00000287971673346472):0.00000287971673346472	(MULAG:0.00000287971673346472	n3221:0.00323396308650837714):0.00000287971673346472):0.00000287971673346472):0.00000287971673346472):0.00163972503766704231):0.01559872428622985363):0.01278590946361854788):0.00518309171425217641	((CASCA:0.00445570845807106465	CASBE:0.00398207396392852818):0.01408071443116125712	(DRONO:0.00000287971673346472	DRONO2:0.00000287971673346472):0.00632068486221092508):0.00518309171425217641);
((((APTOW:0.00052819246071503332	APTHA:0.00160558915865635274):0.00936651783434686198	(APTMA2:0.00000287971673346472	APTMA:0.00000287971673346472):0.00401653834901170501):0.01999015120179192806	((((n3757:0.00000287971673346472	AEPHI:0.00000287971673346472):0.00000287971673346472	(n2998:0.00000287971673346472	((n2997:0.00000287971673346472	n3011:0.00000287971673346472):0.00000287971673346472	n2987:0.00000287971673346472):0.00000287971673346472):0.00000287971673346472):0.00053463735494462331	((((n1666:0.00106378307117828592	((n3222:0.00000287971673346472	n3025:0.00000287971673346472):0.00000287971673346472	n3024:0.00000287971673346472):0.00000287971673346472):0.00000287971673346472	(n3026:0.00000287971673346472	n07AEP05:0.00000287971673346472):0.00000287971673346472):0.00000287971673346472	(((n3219:0.00198857709020544039	n1665:0.00000287971673346472):0.00000287971673346472	n2986:0.00000287971673346472):0.00000287971673346472	(n3220:0.00054666840288224226	n08AEP07:0.00053866408690904583):0.00000287971673346472):0.00000287971673346472):0.00000287971673346472	n3258:0.00000287971673346472):0.00053532483640720977):0.00673713723762854426	(n2988:0.00000287971673346472	(n2980:0.00000287971673346472	((n07AEP08:0.00078239289516409782	n3004:0.00053057317555584547):0.00000287971673346472	((n2973:0.00000287971673346472	(n2990:0.00000287971673346472	n07AEP06:0.00055646546892400121):0.00000287971673346472):0.00000287971673346472	(MULAG:0.00000287971673346472	n3221:0.00334232122893188656):0.00000287971673346472):0.00000287971673346472):0.00000287971673346472):0.00052742785927675112):0.01261540484854980007):0.00821855567970286582):0.00508831068280045980	((CASCA:0.00368876009022401675	CASBE:0.00113004141798354277):0.01330461629624289308	(DRONO:0.00132091117669093632	DRONO2:0.00000287971673346472):0.00476901107089246559):0.00508831068280045980);
((((n2988:0.00056580911788585658	(n2980:0.00071144047336551782	((n3004:0.00158360318912869106	n07AEP08:0.00158837937961254822):0.00000287971673346472	((n2973:0.00000287971673346472	(n2990:0.00000287971673346472	n07AEP06:0.00054610509495186968):0.00000287971673346472):0.00000287971673346472	(n3221:0.00105376504930821779	MULAG:0.00000287971673346472):0.00000287971673346472):0.00000287971673346472):0.00000287971673346472):0.00051850428505954404):0.00881669620561156657	(((AEPHI:0.00000287971673346472	n3757:0.00000287971673346472):0.00000287971673346472	(n2998:0.00058127012680726428	(n3011:0.00000287971673346472	(n2997:0.00000287971673346472	n2987:0.00000287971673346472):0.00000287971673346472):0.00000287971673346472):0.00000287971673346472):0.00052575024969132671	((n1666:0.00105402822547114006	(n3024:0.00000287971673346472	(n3222:0.00000287971673346472	n3025:0.00000287971673346472):0.00000287971673346472):0.00000287971673346472):0.00000287971673346472	((n3258:0.00000287971673346472	(n3026:0.00000287971673346472	n07AEP05:0.00000287971673346472):0.00000287971673346472):0.00000287971673346472	((n3220:0.00054087365014988595	n08AEP07:0.00000287971673346472):0.00000287971673346472	(n2986:0.00053448635443807961	(n3219:0.00502943858086891352	n1665:0.00000287971673346472):0.00000287971673346472):0.00000287971673346472):0.00000287971673346472):0.00000287971673346472):0.00000287971673346472):0.00326195007331034218):0.00653182299343743177	((APTOW:0.00050344393270163046	APTHA:0.00375776906127977747):0.01125421341454025531	(APTMA2:0.00000287971673346472	APTMA:0.00000287971673346472):0.00317804890660525674):0.02267213419205033054):0.00605000890962555278	((CASCA:0.00000287971673346472	CASBE:0.00408545196075885304):0.01444483114031091392	(DRONO2:0.00000287971673346472	DRONO:0.00000287971673346472):0.00338762649670717401):0.00605000890962555278);
((((n2988:0.00128635056666614859	(n2980:0.00208446035054617260	((n3004:0.00105575508790306223	n07AEP08:0.00000287971673346472):0.00000287971673346472	((n2973:0.00000287971673346472	(n2990:0.00000287971673346472	n07AEP06:0.00327970091044184559):0.00000287971673346472):0.00000287971673346472	(n3221:0.00000287971673346472	MULAG:0.00000287971673346472):0.00000287971673346472):0.00000287971673346472):0.00000287971673346472):0.00198669101768423608):0.00773885493261127540	(((AEPHI:0.00000287971673346472	n3757:0.00000287971673346472):0.00000287971673346472	(n3011:0.00000287971673346472	((n2997:0.00000287971673346472	n2987:0.00000287971673346472):0.00000287971673346472	n2998:0.00351302278010399939):0.00000287971673346472):0.00000287971673346472):0.00054364836976475536	(((((n3220:0.00107850062718526860	n08AEP07:0.00000287971673346472):0.00000287971673346472	(n2986:0.00107159397787277041	(n3219:0.00097449386136664532	n1665:0.00000287971673346472):0.00000287971673346472):0.00000287971673346472):0.00000287971673346472	((n3024:0.00000287971673346472	(n3222:0.00000287971673346472	n1666:0.00000287971673346472):0.00000287971673346472):0.00000287971673346472	(n3026:0.00000287971673346472	n07AEP05:0.00000287971673346472):0.00000287971673346472):0.00000287971673346472):0.00000287971673346472	n3258:0.00000287971673346472):0.00053445255538260832	n3025:0.00121288591081457732):0.00000287971673346472):0.01003254035384262659):0.01840171727046889180	((APTOW:0.00440378531547246967	APTHA:0.00095911595432705929):0.00894248417267867572	(APTMA2:0.00000287971673346472	APTMA:0.00000287971673346472):0.00619705387736655365):0.02011306390884033332):0.00467323119811310396	((CASCA:0.00230131075609405541	CASBE:0.00000287971673346472):0.01473583841938365217	(DRONO2:0.00000287971673346472	DRONO:0.00000287971673346472):0.00930264556035313196):0.00467323119811310396);
((((n2988:0.00057252499901062502	(n2980:0.00211560761027406027	((n3004:0.00000287971673346472	n07AEP08:0.00243560451098986594):0.00000287971673346472	((n2973:0.00000287971673346472	(n2990:0.00000287971673346472	n07AEP06:0.00280904272709408924):0.00000287971673346472):0.00000287971673346472	(n3221:0.00000287971673346472	MULAG:0.00000287971673346472):0.00000287971673346472):0.00000287971673346472):0.00000287971673346472):0.00000287971673346472):0.01213009853830214479	(((AEPHI:0.00000287971673346472	n3757:0.00000287971673346472):0.00000287971673346472	(n2998:0.00177719561047163751	(n3011:0.00000287971673346472	(n2997:0.00000287971673346472	n2987:0.00000287971673346472):0.00000287971673346472):0.00000287971673346472):0.00000287971673346472):0.00050104491499954951	(((n3025:0.00000287971673346472	n3222:0.00000287971673346472):0.00000287971673346472	(n1666:0.00053316136029730858	n3024:0.00000287971673346472):0.00000287971673346472):0.00000287971673346472	((n3258:0.00000287971673346472	(n3026:0.00000287971673346472	n07AEP05:0.00000287971673346472):0.00000287971673346472):0.00000287971673346472	((n3220:0.00109398274261395196	n08AEP07:0.00000287971673346472):0.00000287971673346472	(n2986:0.00054217306174344322	(n3219:0.00309057058787141513	n1665:0.00000287971673346472):0.00000287971673346472):0.00000287971673346472):0.00000287971673346472):0.00000287971673346472):0.00165089144910218863):0.00929464737626760004):0.00847993488644120143	((APTOW:0.00227604878518546669	APTHA:0.00096001393688667741):0.00920420165774460744	(APTMA2:0.00000287971673346472	APTMA:0.00000287971673346472):0.01050041015647793646):0.02929864586310121366):0.00861840687190449858	((CASCA:0.00572201739062111556	CASBE:0.00387591906076926443):0.01944993246564818631	(DRONO2:0.00000287971673346472	DRONO:0.00142127790766408612):0.00774831142630600170):0.00861840687190449858);
((((n2988:0.00000287971673346472	(n2980:0.00069003335379555226	((n3004:0.00052932057685119800	n07AEP08:0.00000287971673346472):0.00000287971673346472	((n2973:0.00000287971673346472	(n2990:0.00000287971673346472	n07AEP06:0.00054699201058184914):0.00000287971673346472):0.00000287971673346472	(n3221:0.00322858030238356956	MULAG:0.00000287971673346472):0.00000287971673346472):0.00000287971673346472):0.00000287971673346472):0.00000287971673346472):0.00618277089418207536	(((AEPHI:0.00000287971673346472	n3757:0.00000287971673346472):0.00000287971673346472	(n2998:0.00117078975593543967	(n3011:0.00000287971673346472	(n2997:0.00000287971673346472	n2987:0.00000287971673346472):0.00000287971673346472):0.00000287971673346472):0.00000287971673346472):0.00051209740143599478	(((n3025:0.00124667641092974634	n3222:0.00000287971673346472):0.00000287971673346472	(n1666:0.00052955916318785426	n3024:0.00000287971673346472):0.00000287971673346472):0.00000287971673346472	((n3258:0.00000287971673346472	(n3026:0.00000287971673346472	n07AEP05:0.00000287971673346472):0.00000287971673346472):0.00000287971673346472	((n3220:0.00000287971673346472	n08AEP07:0.00000287971673346472):0.00000287971673346472	(n2986:0.00107496814538876194	(n3219:0.00000287971673346472	n1665:0.00000287971673346472):0.00000287971673346472):0.00000287971673346472):0.00000287971673346472):0.00000287971673346472):0.00108012947973025312):0.01087057413028603980):0.00935095153651648373	((APTOW:0.00620005224517651294	APTHA:0.00141875885735134747):0.00930568844762472841	(APTMA2:0.00000287971673346472	APTMA:0.00000287971673346472):0.00583069673624390158):0.02120578446336764122):0.00356806103903467651	((CASCA:0.00000287971673346472	CASBE:0.00388144319075379432):0.01696227849474549534	(DRONO2:0.00000287971673346472	DRONO:0.00000287971673346472):0.00160164852543391144):0.00356806103903467651);
((((n2988:0.00113449366929118008	((n3004:0.00000287971673346472	n07AEP08:0.00000287971673346472):0.00000287971673346472	(((n2973:0.00000287971673346472	(n2990:0.00000287971673346472	n07AEP06:0.00110263903115209077):0.00000287971673346472):0.00000287971673346472	(n3221:0.00000287971673346472	MULAG:0.00000287971673346472):0.00000287971673346472):0.00000287971673346472	n2980:0.00070879538580289605):0.00000287971673346472):0.00000287971673346472):0.00364401173004568228	(((AEPHI:0.00000287971673346472	n3757:0.00000287971673346472):0.00000287971673346472	(n2998:0.00175511368325038182	(n3011:0.00000287971673346472	(n2997:0.00000287971673346472	n2987:0.00000287971673346472):0.00000287971673346472):0.00000287971673346472):0.00000287971673346472):0.00052733845167944539	((n1666:0.00000287971673346472	(n3024:0.00000287971673346472	(n3025:0.00251016305955370196	n3222:0.00000287971673346472):0.00000287971673346472):0.00000287971673346472):0.00000287971673346472	((n3258:0.00000287971673346472	(n3026:0.00000287971673346472	n07AEP05:0.00000287971673346472):0.00000287971673346472):0.00000287971673346472	((n3220:0.00054432561703517731	n08AEP07:0.00053831634306303127):0.00000287971673346472	(n2986:0.00000287971673346472	(n3219:0.00197474105268934195	n1665:0.00000287971673346472):0.00000287971673346472):0.00000287971673346472):0.00000287971673346472):0.00000287971673346472):0.00053928961125172467):0.01085259252829585790):0.01029551492005711770	((APTOW:0.00300468648941243626	APTHA:0.00292810683581533684):0.00867757817161983643	(APTMA2:0.00000287971673346472	APTMA:0.00000287971673346472):0.00390252407293131473):0.02237186049158610898):0.00461431593143997280	((CASCA:0.00441538664354179482	CASBE:0.00250183995374218685):0.01521304177087234866	(DRONO2:0.00000287971673346472	DRONO:0.00000287971673346472):0.00962037863747681153):0.00461431593143997280);
((((n2988:0.00114224462936930379	((n3004:0.00053172198799319732	n07AEP08:0.00078741482797683527):0.00000287971673346472	(((n2973:0.00000287971673346472	(n2990:0.00000287971673346472	n07AEP06:0.00110750438149173603):0.00000287971673346472):0.00000287971673346472	(n3221:0.00000287971673346472	MULAG:0.00000287971673346472):0.00000287971673346472):0.00000287971673346472	n2980:0.00140707965739582147):0.00000287971673346472):0.00000287971673346472):0.00363223103901663463	(((AEPHI:0.00000287971673346472	n3757:0.00000287971673346472):0.00000287971673346472	(n2998:0.00118552424582852450	(n3011:0.00000287971673346472	(n2997:0.00000287971673346472	n2987:0.00000287971673346472):0.00000287971673346472):0.00000287971673346472):0.00000287971673346472):0.00105712283729596040	((n1666:0.00106555222481529658	(n3024:0.00000287971673346472	(n3025:0.00125933096239637908	n3222:0.00000287971673346472):0.00000287971673346472):0.00000287971673346472):0.00000287971673346472	((n3258:0.00000287971673346472	(n3026:0.00000287971673346472	n07AEP05:0.00000287971673346472):0.00000287971673346472):0.00000287971673346472	((n3220:0.00054477474892494228	n08AEP07:0.00108252015595412744):0.00000287971673346472	(n2986:0.00053950185045676627	(n3219:0.00194217821063265923	n1665:0.00000287971673346472):0.00000287971673346472):0.00000287971673346472):0.00000287971673346472):0.00000287971673346472):0.00163225906611953698):0.01164232728314119371):0.00836137501384329358	((APTOW:0.00487114455074629405	APTHA:0.00109588965680151428):0.01017706885688238888	(APTMA2:0.00000287971673346472	APTMA:0.00000287971673346472):0.00586626226678839229):0.01348896887926321828):0.00636438176258512581	((CASCA:0.00450152901494791161	CASBE:0.00226718559532158729):0.01932851592395343904	(DRONO2:0.00000287971673346472	DRONO:0.00130048094030561345):0.00292370391733755720):0.00636438176258512581);
((((n2988:0.00175885754149099544	((n3004:0.00000287971673346472	n07AEP08:0.00000287971673346472):0.00000287971673346472	(((n2973:0.00000287971673346472	(n2990:0.00000287971673346472	n07AEP06:0.00000287971673346472):0.00000287971673346472):0.00000287971673346472	(n3221:0.00109246593231770365	MULAG:0.00000287971673346472):0.00000287971673346472):0.00000287971673346472	n2980:0.00071183400161138795):0.00000287971673346472):0.00047075290464555612):0.00650474592269406626	(((AEPHI:0.00000287971673346472	n3757:0.00000287971673346472):0.00000287971673346472	(n2998:0.00058763844185305374	(n3011:0.00000287971673346472	(n2997:0.00000287971673346472	n2987:0.00000287971673346472):0.00000287971673346472):0.00000287971673346472):0.00000287971673346472):0.00000287971673346472	(((n1665:0.00000287971673346472	n3219:0.00000287971673346472):0.00000287971673346472	n2986:0.00000287971673346472):0.00000287971673346472	(((n3024:0.00000287971673346472	n1666:0.00000287971673346472):0.00000287971673346472	((n3258:0.00000287971673346472	(n3025:0.00000287971673346472	n3222:0.00000287971673346472):0.00000287971673346472):0.00000287971673346472	(n3026:0.00000287971673346472	n07AEP05:0.00000287971673346472):0.00000287971673346472):0.00000287971673346472):0.00000287971673346472	(n3220:0.00000287971673346472	n08AEP07:0.00105991188289071168):0.00000287971673346472):0.00000287971673346472):0.00104335295123760062):0.00615475399585525135):0.00950698426164420761	((APTOW:0.00175145017593946644	APTHA:0.00301915446945557079):0.00784581326170253474	(APTMA2:0.00000287971673346472	APTMA:0.00000287971673346472):0.00902286562047806100):0.02204976732012406751):0.00481042738232066117	((CASCA:0.00119965116893049170	CASBE:0.00413459073860550537):0.01283003802665180944	(DRONO2:0.00000287971673346472	DRONO:0.00142488154467772525):0.00542616488192637723):0.00481042738232066117);
((((n2988:0.00119096631453466384	(n2980:0.00000287971673346472	((n3004:0.00053430792586950696	n07AEP08:0.00000287971673346472):0.00000287971673346472	((n2973:0.00000287971673346472	(n2990:0.00000287971673346472	n07AEP06:0.00000287971673346472):0.00000287971673346472):0.00000287971673346472	(n3221:0.00210631487925164477	MULAG:0.00000287971673346472):0.00000287971673346472):0.00000287971673346472):0.00000287971673346472):0.00049695235046740883):0.00995653964907027358	(((AEPHI:0.00000287971673346472	n3757:0.00000287971673346472):0.00000287971673346472	(n3011:0.00000287971673346472	(n2997:0.00000287971673346472	(n2998:0.00118366319214065056	n2987:0.00000287971673346472):0.00000287971673346472):0.00000287971673346472):0.00000287971673346472):0.00107014348597182546	(((n3025:0.00253307751610344590	n3222:0.00000287971673346472):0.00000287971673346472	(n1666:0.00000287971673346472	n3024:0.00000287971673346472):0.00000287971673346472):0.00000287971673346472	((n3258:0.00000287971673346472	(((n2986:0.00000287971673346472	(n3220:0.00000287971673346472	n08AEP07:0.00054317746271716281):0.00000287971673346472):0.00000287971673346472	n1665:0.00000287971673346472):0.00000287971673346472	n3219:0.00000287971673346472):0.00000287971673346472):0.00000287971673346472	(n3026:0.00000287971673346472	n07AEP05:0.00000287971673346472):0.00000287971673346472):0.00000287971673346472):0.00000287971673346472):0.00843598112333236901):0.01415609749541126353	((APTOW:0.00221544250232075159	APTHA:0.00100989937090854224):0.00578883961199640976	(APTMA2:0.00000287971673346472	APTMA:0.00000287971673346472):0.00203674598650646329):0.02229154702291081397):0.00216823812513399026	((CASCA:0.00379068396214519423	CASBE:0.00113026217315069163):0.02091660859686593141	(DRONO2:0.00000287971673346472	DRONO:0.00143244813888960773):0.01032546236184400841):0.00216823812513399026);
((((n2988:0.00226469425276030903	(n2980:0.00072217528459555245	((n3004:0.00106710535753827291	n07AEP08:0.00000287971673346472):0.00000287971673346472	((n2973:0.00000287971673346472	(n2990:0.00000287971673346472	n07AEP06:0.00055244291585423598):0.00000287971673346472):0.00000287971673346472	(n3221:0.00109418302263380638	MULAG:0.00000287971673346472):0.00000287971673346472):0.00000287971673346472):0.00000287971673346472):0.00000287971673346472):0.01796083481177716129	(((AEPHI:0.00000287971673346472	n3757:0.00000287971673346472):0.00000287971673346472	(n2998:0.00117843614656634819	(n2987:0.00000287971673346472	(n3011:0.00000287971673346472	n2997:0.00000287971673346472):0.00000287971673346472):0.00000287971673346472):0.00000287971673346472):0.00107842242749015644	(((n3220:0.00054271205377215480	n08AEP07:0.00053997882009387311):0.00000287971673346472	((n3219:0.00200283868759326862	n1665:0.00000287971673346472):0.00000287971673346472	n2986:0.00108018956873138627):0.00000287971673346472):0.00000287971673346472	(((n1666:0.00053260553292792565	(n3024:0.00000287971673346472	(n3025:0.00267578310014616409	n3222:0.00000287971673346472):0.00000287971673346472):0.00000287971673346472):0.00000287971673346472	(n3026:0.00000287971673346472	n07AEP05:0.00000287971673346472):0.00000287971673346472):0.00000287971673346472	n3258:0.00000287971673346472):0.00000287971673346472):0.00106190094132598066):0.01053094433489148302):0.00977532779920121941	((APTOW:0.00091852848991327482	APTHA:0.00564006897836750055):0.00479533546895194018	(APTMA2:0.00000287971673346472	APTMA:0.00000287971673346472):0.00831013381570566353):0.02432553698596326072):0.00745004517743585049	((CASCA:0.00000287971673346472	CASBE:0.00132416375358744066):0.01911205497634204525	(DRONO2:0.00000287971673346472	DRONO:0.00136624622296339384):0.00570463568726594164):0.00745004517743585049);
((((n2988:0.00148926927850205983	(n2980:0.00071249400847355003	((n3004:0.00108472510298799219	n07AEP08:0.00164946602846140081):0.00000287971673346472	((n2973:0.00000287971673346472	(n2990:0.00000287971673346472	n07AEP06:0.00224941464067599742):0.00000287971673346472):0.00000287971673346472	(n3221:0.00108537722327241488	MULAG:0.00000287971673346472):0.00000287971673346472):0.00000287971673346472):0.00000287971673346472):0.00078100825036542124):0.00926507336205525597	(((AEPHI:0.00000287971673346472	n3757:0.00000287971673346472):0.00000287971673346472	(n2998:0.00242475823561208404	(n2987:0.00000287971673346472	(n3011:0.00000287971673346472	n2997:0.00000287971673346472):0.00000287971673346472):0.00000287971673346472):0.00000287971673346472):0.00054108837256361408	(n3219:0.00508231563074728384	(n1665:0.00000287971673346472	(((n3258:0.00000287971673346472	n2986:0.00164971166914084462):0.00000287971673346472	(n3220:0.00110420782124839032	n08AEP07:0.00054915953712001754):0.00000287971673346472):0.00000287971673346472	((n1666:0.00054201575096103334	(n3024:0.00000287971673346472	(n3025:0.00257216747326035255	n3222:0.00000287971673346472):0.00000287971673346472):0.00000287971673346472):0.00000287971673346472	(n3026:0.00000287971673346472	n07AEP05:0.00000287971673346472):0.00000287971673346472):0.00000287971673346472):0.00000287971673346472):0.00000287971673346472):0.00000287971673346472):0.01567779994694376566):0.01005811760193972386	((APTOW:0.00198696673311646831	APTHA:0.00073935455192026471):0.00566814598021684289	(APTMA2:0.00000287971673346472	APTMA:0.00000287971673346472):0.00478806998496190094):0.02633983599854798283):0.00587821417606984673	((CASCA:0.00000287971673346472	CASBE:0.00285895201520212829):0.01834122197402911561	(DRONO2:0.00000287971673346472	DRONO:0.00147322039555922049):0.00765633916272089564):0.00587821417606984673);
((((APTOW:0.00305646960089463659	APTHA:0.00128546877540762299):0.00955632863236816066	(APTMA:0.00000287971673346472	APTMA2:0.00000287971673346472):0.00371985266312144063):0.02140199254230906040	((n2988:0.00000287971673346472	(((n3221:0.00000287971673346472	((n07AEP08:0.00160886850091348696	MULAG:0.00000287971673346472):0.00000287971673346472	(n2973:0.00000287971673346472	(n2990:0.00000287971673346472	n07AEP06:0.00111746884240408739):0.00000287971673346472):0.00000287971673346472):0.00000287971673346472):0.00000287971673346472	n3004:0.00107113877665236169):0.00000287971673346472	n2980:0.00000287971673346472):0.00162002534064573100):0.01307975828999970863	(((AEPHI:0.00000287971673346472	n3757:0.00000287971673346472):0.00000287971673346472	(n2998:0.00059949173465942765	((n2997:0.00000287971673346472	n2987:0.00000287971673346472):0.00000287971673346472	n3011:0.00000287971673346472):0.00000287971673346472):0.00000287971673346472):0.00046573776269226880	((n1666:0.00106985695243660842	(n3024:0.00000287971673346472	(n3025:0.00000287971673346472	n3222:0.00000287971673346472):0.00000287971673346472):0.00000287971673346472):0.00000287971673346472	(((n3258:0.00000287971673346472	n07AEP05:0.00000287971673346472):0.00000287971673346472	n3026:0.00000287971673346472):0.00000287971673346472	((n08AEP07:0.00054098082268790298	n3220:0.00054895117518845348):0.00000287971673346472	(n2986:0.00054327475404164830	(n3219:0.00493715134279585407	n1665:0.00000287971673346472):0.00000287971673346472):0.00000287971673346472):0.00000287971673346472):0.00000287971673346472):0.00168789081450589312):0.01594540053516477207):0.00910436824932370561):0.00609303766089994581	((CASCA:0.00614857605686700958	CASBE:0.00397890525498371690):0.01016306263710239910	(DRONO2:0.00000287971673346472	DRONO:0.00279459940632011171):0.00742750133877624445):0.00609303766089994581);
((((APTOW:0.00328067092516928912	APTHA:0.00000287971673346472):0.01089878437208487497	(APTMA:0.00000287971673346472	APTMA2:0.00000287971673346472):0.00815262788578092167):0.02242382645218225778	((n2988:0.00116363618725453589	(((n3221:0.00105385963039898874	((n07AEP08:0.00000287971673346472	MULAG:0.00000287971673346472):0.00000287971673346472	(n2973:0.00000287971673346472	(n2990:0.00000287971673346472	n07AEP06:0.00169988940967588783):0.00000287971673346472):0.00000287971673346472):0.00000287971673346472):0.00000287971673346472	n3004:0.00054086021876182842):0.00000287971673346472	n2980:0.00000287971673346472):0.00000287971673346472):0.00610291298203411749	(((AEPHI:0.00000287971673346472	n3757:0.00000287971673346472):0.00000287971673346472	(n3011:0.00000287971673346472	(n2998:0.00181327421285689869	(n2997:0.00000287971673346472	n2987:0.00000287971673346472):0.00000287971673346472):0.00000287971673346472):0.00000287971673346472):0.00000287971673346472	((n1666:0.00108522153541173007	(n3024:0.00000287971673346472	(n3025:0.00546374731682780588	n3222:0.00000287971673346472):0.00000287971673346472):0.00000287971673346472):0.00000287971673346472	((n07AEP05:0.00000287971673346472	n3026:0.00000287971673346472):0.00000287971673346472	(n3258:0.00000287971673346472	((n08AEP07:0.00110419905762056884	n3220:0.00111378330405505926):0.00000287971673346472	(n2986:0.00054895868103178760	(n3219:0.00297279239847672658	n1665:0.00000287971673346472):0.00000287971673346472):0.00000287971673346472):0.00000287971673346472):0.00000287971673346472):0.00000287971673346472):0.00000287971673346472):0.01813536979871610555):0.01438047065719537040):0.00892361916868436231	((CASCA:0.00381665656563280132	CASBE:0.00000287971673346472):0.01823761521785216208	(DRONO2:0.00000287971673346472	DRONO:0.00000287971673346472):0.00512626863739612786):0.00892361916868436231);
((((APTOW:0.00093603367866253401	APTHA:0.00170490824766817220):0.00572783974668239666	(APTMA:0.00000287971673346472	APTMA2:0.00000287971673346472):0.00886529014347318435):0.02943441402159560974	((n2988:0.00152738041811760895	((((MULAG:0.00000287971673346472	n3221:0.00098851688456386274):0.00000287971673346472	(n2973:0.00000287971673346472	(n2990:0.00000287971673346472	n07AEP06:0.00274905496820427794):0.00000287971673346472):0.00000287971673346472):0.00000287971673346472	(n07AEP08:0.00000287971673346472	n3004:0.00000287971673346472):0.00000287971673346472):0.00000287971673346472	n2980:0.00139132452174588455):0.00120844165512978678):0.00404011487178973679	(((AEPHI:0.00000287971673346472	n3757:0.00000287971673346472):0.00000287971673346472	(n2998:0.00058372258889953304	((n2997:0.00000287971673346472	n2987:0.00000287971673346472):0.00000287971673346472	n3011:0.00000287971673346472):0.00000287971673346472):0.00000287971673346472):0.00048303142633676486	((((n3025:0.00000287971673346472	n3222:0.00000287971673346472):0.00000287971673346472	n3024:0.00000287971673346472):0.00000287971673346472	n1666:0.00000287971673346472):0.00000287971673346472	((n07AEP05:0.00000287971673346472	n3026:0.00000287971673346472):0.00000287971673346472	(n3258:0.00000287971673346472	((n08AEP07:0.00053010241911595512	n3220:0.00162526071269313596):0.00000287971673346472	(n2986:0.00053351521214120665	(n3219:0.00098006041994956584	n1665:0.00000287971673346472):0.00000287971673346472):0.00000287971673346472):0.00000287971673346472):0.00000287971673346472):0.00000287971673346472):0.00110147248295134779):0.01615098117854459406):0.01138232394846199966):0.00617230312581969892	((CASCA:0.00354021115033193758	CASBE:0.00242189208672648724):0.02391583164598845568	(DRONO2:0.00000287971673346472	DRONO:0.00274391988829941584):0.00330765262015817168):0.00617230312581969892);
((((APTOW:0.00211346790580249763	APTHA:0.00109344051900022604):0.00926235208711301619	(APTMA:0.00000287971673346472	APTMA2:0.00000287971673346472):0.00650536361234219703):0.02588895573404867423	((n2988:0.00362450276748424319	((((MULAG:0.00000287971673346472	n3221:0.00108345826801779809):0.00000287971673346472	(n2973:0.00000287971673346472	(n2990:0.00000287971673346472	n07AEP06:0.00054999642777523220):0.00000287971673346472):0.00000287971673346472):0.00000287971673346472	(n07AEP08:0.00080818017553734717	n3004:0.00000287971673346472):0.00000287971673346472):0.00000287971673346472	n2980:0.00073056486156920916):0.00037220189245710687):0.01200659311256248481	(((AEPHI:0.00000287971673346472	n3757:0.00000287971673346472):0.00000287971673346472	(n3011:0.00000287971673346472	(n2998:0.00000287971673346472	(n2997:0.00000287971673346472	n2987:0.00000287971673346472):0.00000287971673346472):0.00000287971673346472):0.00000287971673346472):0.00159257423419109471	(((n3222:0.00000287971673346472	n3024:0.00000287971673346472):0.00000287971673346472	n1666:0.00052945653876891520):0.00000287971673346472	((n08AEP07:0.00053528033791214473	(n3220:0.00054420046702966191	(n2986:0.00108085871208128161	(n3219:0.00204352041430337986	n1665:0.00000287971673346472):0.00000287971673346472):0.00000287971673346472):0.00000287971673346472):0.00000287971673346472	((n07AEP05:0.00000287971673346472	n3026:0.00000287971673346472):0.00000287971673346472	(n3025:0.00248324594161014644	n3258:0.00000287971673346472):0.00000287971673346472):0.00000287971673346472):0.00000287971673346472):0.00000287971673346472):0.01259806659231311153):0.01080888931975188851):0.00570124094178764418	((CASCA:0.00354542576619890082	CASBE:0.00000287971673346472):0.02151512167929573241	(DRONO2:0.00000287971673346472	DRONO:0.00000287971673346472):0.00641297385355495304):0.00570124094178764418);
((((APTOW:0.00105724282619838782	APTHA:0.00050216014955273389):0.01010881759972740573	(APTMA:0.00000287971673346472	APTMA2:0.00000287971673346472):0.00343111794358615411):0.01693779004366358087	((n2988:0.00171120790131971869	((n07AEP08:0.00076863437937292600	n3004:0.00051683974637249533):0.00000287971673346472	(n2980:0.00000287971673346472	((MULAG:0.00000287971673346472	n3221:0.00327730960367771801):0.00000287971673346472	(n2973:0.00000287971673346472	(n2990:0.00000287971673346472	n07AEP06:0.00053904023211022564):0.00000287971673346472):0.00000287971673346472):0.00000287971673346472):0.00000287971673346472):0.00154736848585185324):0.00940976250538931754	(((AEPHI:0.00000287971673346472	n3757:0.00000287971673346472):0.00000287971673346472	(n2998:0.00057631550722306128	((n2997:0.00000287971673346472	n2987:0.00000287971673346472):0.00000287971673346472	n3011:0.00000287971673346472):0.00000287971673346472):0.00000287971673346472):0.00000287971673346472	((((n3025:0.00000287971673346472	n3222:0.00000287971673346472):0.00000287971673346472	n3024:0.00000287971673346472):0.00000287971673346472	n1666:0.00103624528856326214):0.00000287971673346472	((n07AEP05:0.00000287971673346472	n3026:0.00000287971673346472):0.00000287971673346472	((n08AEP07:0.00105009022670592557	n3258:0.00000287971673346472):0.00000287971673346472	(n3220:0.00052832529445751551	(n2986:0.00105397994983349487	(n3219:0.00194468210546276448	n1665:0.00000287971673346472):0.00000287971673346472):0.00000287971673346472):0.00000287971673346472):0.00000287971673346472):0.00000287971673346472):0.00103606765291155804):0.00943819779809919324):0.01084706520745581937):0.00358797073546748748	((CASCA:0.00275307122556495273	CASBE:0.00114966820295755133):0.01914637671629178944	(DRONO2:0.00000287971673346472	DRONO:0.00136715713014844771):0.00461052467345837973):0.00358797073546748748);
((((APTOW:0.00269218557109122351	APTHA:0.00162146786536110691):0.01058812371317123351	(APTMA:0.00000287971673346472	APTMA2:0.00000287971673346472):0.00474298624544368212):0.02716868099157315752	((n2988:0.00115581924899238334	(((n3221:0.00113561962004265593	(n2973:0.00000287971673346472	(n2990:0.00000287971673346472	n07AEP06:0.00000287971673346472):0.00000287971673346472):0.00000287971673346472):0.00000287971673346472	(MULAG:0.00000287971673346472	n2980:0.00072915328227901425):0.00000287971673346472):0.00000287971673346472	(n07AEP08:0.00160991559600559271	n3004:0.00053327470987402841):0.00000287971673346472):0.00000287971673346472):0.01078258751986708487	(((AEPHI:0.00000287971673346472	n3757:0.00000287971673346472):0.00000287971673346472	(n2998:0.00059515277860454254	((n2997:0.00000287971673346472	n2987:0.00000287971673346472):0.00000287971673346472	n3011:0.00000287971673346472):0.00000287971673346472):0.00000287971673346472):0.00000287971673346472	((((n3025:0.00000287971673346472	n3222:0.00000287971673346472):0.00000287971673346472	n3024:0.00000287971673346472):0.00000287971673346472	n1666:0.00000287971673346472):0.00000287971673346472	(((n07AEP05:0.00000287971673346472	n3026:0.00000287971673346472):0.00000287971673346472	((n08AEP07:0.00054054996774471312	n3220:0.00000287971673346472):0.00000287971673346472	(n2986:0.00108284055723579598	(n3219:0.00305075613311239042	n1665:0.00000287971673346472):0.00000287971673346472):0.00000287971673346472):0.00000287971673346472):0.00000287971673346472	n3258:0.00000287971673346472):0.00000287971673346472):0.00214258267547938952):0.00676988789618063365):0.01105045869254021700):0.00269208349812692779	((CASCA:0.00741459069015038778	CASBE:0.00494890994554455718):0.01064715586028993147	(DRONO2:0.00000287971673346472	DRONO:0.00129509795084651810):0.00688943315271978770):0.00269208349812692779);
((((APTOW:0.00176904318115684114	APTHA:0.00318580239166480926):0.00824177088876835474	(APTMA:0.00000287971673346472	APTMA2:0.00000287971673346472):0.00442660022261663535):0.02120007183675453113	((n2988:0.00057874825682755295	((((MULAG:0.00000287971673346472	n3221:0.00227568759867147240):0.00000287971673346472	(n2973:0.00000287971673346472	(n2990:0.00000287971673346472	n07AEP06:0.00170735164339478316):0.00000287971673346472):0.00000287971673346472):0.00000287971673346472	n2980:0.00140758014901733370):0.00000287971673346472	(n07AEP08:0.00082792264816652493	n3004:0.00162825382641389226):0.00000287971673346472):0.00000287971673346472):0.00853654857258605293	(((AEPHI:0.00000287971673346472	n3757:0.00000287971673346472):0.00000287971673346472	(n3011:0.00000287971673346472	(n2998:0.00183962074278694234	(n2997:0.00000287971673346472	n2987:0.00000287971673346472):0.00000287971673346472):0.00000287971673346472):0.00000287971673346472):0.00000287971673346472	((((n3025:0.00260521765320663890	n3222:0.00000287971673346472):0.00000287971673346472	n3024:0.00000287971673346472):0.00000287971673346472	n1666:0.00000287971673346472):0.00000287971673346472	(((n08AEP07:0.00111160689704994388	n3220:0.00111516022306098334):0.00000287971673346472	(n2986:0.00055292156111709219	(n3219:0.00097567135431302901	n1665:0.00000287971673346472):0.00000287971673346472):0.00000287971673346472):0.00000287971673346472	(n3258:0.00000287971673346472	(n07AEP05:0.00000287971673346472	n3026:0.00000287971673346472):0.00000287971673346472):0.00000287971673346472):0.00000287971673346472):0.00108553318070298368):0.01053742039855926939):0.00872882253398613549):0.00665009510979119520	((CASCA:0.00000287971673346472	CASBE:0.00000287971673346472):0.01732487581529346815	(DRONO2:0.00000287971673346472	DRONO:0.00000287971673346472):0.00742293693404024596):0.00665009510979119520);
((((APTOW:0.00396407910873094928	APTHA:0.00203734445076444743):0.00861097166117680453	(APTMA:0.00000287971673346472	APTMA2:0.00000287971673346472):0.00736986268855671731):0.02730618675837453643	((n2988:0.00208481124711877141	(((MULAG:0.00000287971673346472	(n2980:0.00139029470606367696	n3221:0.00000287971673346472):0.00000287971673346472):0.00000287971673346472	(n2973:0.00000287971673346472	(n2990:0.00000287971673346472	n07AEP06:0.00338330002758781192):0.00000287971673346472):0.00000287971673346472):0.00000287971673346472	(n07AEP08:0.00160108511354222242	n3004:0.00053472577020234624):0.00000287971673346472):0.00184492801757378316):0.00741257314964724728	(((AEPHI:0.00000287971673346472	n3757:0.00000287971673346472):0.00000287971673346472	(n2998:0.00181258504837963886	((n2997:0.00000287971673346472	n2987:0.00000287971673346472):0.00000287971673346472	n3011:0.00000287971673346472):0.00000287971673346472):0.00000287971673346472):0.00000287971673346472	((((n3025:0.00126043247853753330	n3222:0.00000287971673346472):0.00000287971673346472	n3024:0.00000287971673346472):0.00000287971673346472	n1666:0.00000287971673346472):0.00000287971673346472	((n07AEP05:0.00000287971673346472	n3026:0.00000287971673346472):0.00000287971673346472	((((n08AEP07:0.00054395803326063219	n3220:0.00110663874743369335):0.00000287971673346472	(n2986:0.00000287971673346472	n1665:0.00000287971673346472):0.00000287971673346472):0.00000287971673346472	n3219:0.00296848452310178972):0.00000287971673346472	n3258:0.00000287971673346472):0.00000287971673346472):0.00000287971673346472):0.00107309513477788854):0.01135036306635527938):0.01129753864864679186):0.00444184693226505004	((CASCA:0.00088459992706182359	CASBE:0.00273340953915513982):0.01365903777204603015	(DRONO2:0.00000287971673346472	DRONO:0.00284672969301533185):0.00607239015751863485):0.00444184693226505004);
((((APTOW:0.00215993043472167273	APTHA:0.00217218439307500979):0.00434294987941988980	(APTMA:0.00000287971673346472	APTMA2:0.00000287971673346472):0.00526239662554310681):0.02038645935123533856	((n2988:0.00000287971673346472	((n07AEP08:0.00162627635230936643	n3004:0.00214642165870756975):0.00000287971673346472	(((MULAG:0.00000287971673346472	n3221:0.00441431246670252308):0.00000287971673346472	n2980:0.00000287971673346472):0.00000287971673346472	(n2973:0.00000287971673346472	(n2990:0.00000287971673346472	n07AEP06:0.00000287971673346472):0.00000287971673346472):0.00000287971673346472):0.00000287971673346472):0.00053575614294447697):0.00436890092641067582	(((AEPHI:0.00000287971673346472	n3757:0.00000287971673346472):0.00000287971673346472	(n2998:0.00000287971673346472	((n2997:0.00000287971673346472	n2987:0.00000287971673346472):0.00000287971673346472	n3011:0.00000287971673346472):0.00000287971673346472):0.00000287971673346472):0.00046526488209134177	((((n3025:0.00127798735410098873	n3222:0.00000287971673346472):0.00000287971673346472	n3024:0.00000287971673346472):0.00000287971673346472	n1666:0.00053255133459781607):0.00000287971673346472	((n07AEP05:0.00000287971673346472	n3026:0.00000287971673346472):0.00000287971673346472	(((n08AEP07:0.00054215294597115900	n3220:0.00000287971673346472):0.00000287971673346472	(n2986:0.00000287971673346472	(n3219:0.00294239981397970835	n1665:0.00000287971673346472):0.00000287971673346472):0.00000287971673346472):0.00000287971673346472	n3258:0.00000287971673346472):0.00000287971673346472):0.00000287971673346472):0.00114329670798617340):0.02200827608288143805):0.01256468745933725893):0.00721144809010070865	((CASCA:0.00000287971673346472	CASBE:0.00137179603384814997):0.02082071154511269326	(DRONO2:0.00000287971673346472	DRONO:0.00285278188959131465):0.00099136093422913974):0.00721144809010070865);
((((APTOW:0.00213295307902967596	APTHA:0.00000287971673346472):0.00654455314695982695	(APTMA:0.00000287971673346472	APTMA2:0.00000287971673346472):0.00792407497250475178):0.01655520952283415573	((n2988:0.00058141733086333291	((n07AEP08:0.00000287971673346472	n3004:0.00053044741804009882):0.00000287971673346472	(n2980:0.00070706242545543060	((n2973:0.00000287971673346472	(n2990:0.00000287971673346472	n07AEP06:0.00000287971673346472):0.00000287971673346472):0.00000287971673346472	(MULAG:0.00000287971673346472	n3221:0.00109575027806085379):0.00000287971673346472):0.00000287971673346472):0.00000287971673346472):0.00052123554440799025):0.00608157503265140380	(n3025:0.00000287971673346472	(n3222:0.00000287971673346472	(n3024:0.00000287971673346472	(n1666:0.00000287971673346472	(((n07AEP05:0.00000287971673346472	n3026:0.00000287971673346472):0.00000287971673346472	(((n08AEP07:0.00053994494971677581	n3220:0.00000287971673346472):0.00000287971673346472	(n2986:0.00054106212861671865	(n3219:0.00097286784487573218	n1665:0.00000287971673346472):0.00000287971673346472):0.00000287971673346472):0.00000287971673346472	n3258:0.00000287971673346472):0.00000287971673346472):0.00000287971673346472	((AEPHI:0.00000287971673346472	n3757:0.00000287971673346472):0.00000287971673346472	(n2998:0.00118961544131926324	((n2997:0.00000287971673346472	n2987:0.00000287971673346472):0.00000287971673346472	n3011:0.00000287971673346472):0.00000287971673346472):0.00000287971673346472):0.00000287971673346472):0.00000287971673346472):0.00000287971673346472):0.00000287971673346472):0.00255039477871862093):0.00348630736314180711):0.00666954378330989351):0.00521047845603089723	((CASCA:0.00253626665048279536	CASBE:0.00114625154478486136):0.01866970861713060023	(DRONO2:0.00000287971673346472	DRONO:0.00133764963456972923):0.00548892361283286230):0.00521047845603089723);
((((n2988:0.00000287971673346472	((n07AEP08:0.00000287971673346472	n3004:0.00000287971673346472):0.00000287971673346472	(((n3221:0.00110206332809028272	MULAG:0.00000287971673346472):0.00000287971673346472	(n2973:0.00000287971673346472	(n07AEP06:0.00111761620984759144	n2990:0.00000287971673346472):0.00000287971673346472):0.00000287971673346472):0.00000287971673346472	n2980:0.00000287971673346472):0.00000287971673346472):0.00162917638125132411):0.01051889384618634286	(((AEPHI:0.00000287971673346472	n3757:0.00000287971673346472):0.00000287971673346472	(n2998:0.00060313720000396956	(n3011:0.00000287971673346472	(n2987:0.00000287971673346472	n2997:0.00000287971673346472):0.00000287971673346472):0.00000287971673346472):0.00000287971673346472):0.00000287971673346472	(n3258:0.00000287971673346472	(((((n3026:0.00000287971673346472	n07AEP05:0.00000287971673346472):0.00000287971673346472	n3024:0.00000287971673346472):0.00000287971673346472	n1666:0.00107945844211033157):0.00000287971673346472	(n3025:0.00126437477395346530	n3222:0.00000287971673346472):0.00000287971673346472):0.00000287971673346472	((n08AEP07:0.00054617626669266155	n3220:0.00110215868687165005):0.00000287971673346472	(n2986:0.00110203956910235766	(n3219:0.00097177135902666676	n1665:0.00000287971673346472):0.00000287971673346472):0.00000287971673346472):0.00000287971673346472):0.00000287971673346472):0.00107997276630734029):0.00681604267273545113):0.01271248047730899958	((APTMA:0.00000287971673346472	APTMA2:0.00000287971673346472):0.00800957814005235670	(APTHA:0.00188129278051253515	APTOW:0.00193352771996998141):0.00828144007944441908):0.02403096843603366381):0.00596935410122328633	((CASCA:0.00185064284295223969	CASBE:0.00000287971673346472):0.01405246251077761632	(DRONO2:0.00000287971673346472	DRONO:0.00138631205165062259):0.00544959988104939085):0.00596935410122328633);
((((n2988:0.00097573821798416802	((n07AEP08:0.00000287971673346472	n3004:0.00000287971673346472):0.00000287971673346472	(((n3221:0.00193785220663599228	MULAG:0.00000287971673346472):0.00000287971673346472	(n2973:0.00000287971673346472	(n07AEP06:0.00107946782827405326	n2990:0.00000287971673346472):0.00000287971673346472):0.00000287971673346472):0.00000287971673346472	n2980:0.00000287971673346472):0.00000287971673346472):0.00117117957083061634):0.01066752326809882780	(((AEPHI:0.00000287971673346472	n3757:0.00000287971673346472):0.00000287971673346472	(n2998:0.00171843621668086276	(n3011:0.00000287971673346472	(n2987:0.00000287971673346472	n2997:0.00000287971673346472):0.00000287971673346472):0.00000287971673346472):0.00000287971673346472):0.00000287971673346472	(((n3024:0.00000287971673346472	n1666:0.00051954924184214484):0.00000287971673346472	(n3025:0.00120710044904567848	n3222:0.00000287971673346472):0.00000287971673346472):0.00000287971673346472	((n3258:0.00000287971673346472	(n3026:0.00000287971673346472	n07AEP05:0.00000287971673346472):0.00000287971673346472):0.00000287971673346472	((n08AEP07:0.00052862688534412324	n3220:0.00106668147373320966):0.00000287971673346472	(n2986:0.00000287971673346472	(n3219:0.00000287971673346472	n1665:0.00000287971673346472):0.00000287971673346472):0.00000287971673346472):0.00000287971673346472):0.00000287971673346472):0.00156471900138622447):0.00816633461366637545):0.01155641650798904310	((APTMA:0.00000287971673346472	APTMA2:0.00000287971673346472):0.00458528702253651037	(APTHA:0.00050034531585586438	APTOW:0.00106454424797313612):0.01020387963320416522):0.01524726589208772604):0.00393199329999408421	((CASCA:0.00113496163012529946	CASBE:0.00407863203527343912):0.02089009557667987835	(DRONO2:0.00000287971673346472	DRONO:0.00000287971673346472):0.00587147133517793105):0.00393199329999408421);
((((n2988:0.00000287971673346472	(n2980:0.00000287971673346472	((n07AEP08:0.00000287971673346472	n3004:0.00053608483791231292):0.00000287971673346472	((n3221:0.00000287971673346472	MULAG:0.00000287971673346472):0.00000287971673346472	(n2973:0.00000287971673346472	(n07AEP06:0.00055400460840110627	n2990:0.00000287971673346472):0.00000287971673346472):0.00000287971673346472):0.00000287971673346472):0.00000287971673346472):0.00107482993704444097):0.01501410384472261390	(((AEPHI:0.00000287971673346472	n3757:0.00000287971673346472):0.00000287971673346472	(n2998:0.00177452253679400524	(n3011:0.00000287971673346472	(n2987:0.00000287971673346472	n2997:0.00000287971673346472):0.00000287971673346472):0.00000287971673346472):0.00000287971673346472):0.00049603861333055732	((n3025:0.00121243102338494343	n3222:0.00000287971673346472):0.00000287971673346472	(((n3258:0.00000287971673346472	(n3026:0.00000287971673346472	n07AEP05:0.00000287971673346472):0.00000287971673346472):0.00000287971673346472	((n08AEP07:0.00054456484154896190	n3220:0.00000287971673346472):0.00000287971673346472	(n2986:0.00054322938297923491	(n3219:0.00000287971673346472	n1665:0.00000287971673346472):0.00000287971673346472):0.00000287971673346472):0.00000287971673346472):0.00000287971673346472	(n3024:0.00000287971673346472	n1666:0.00053617355072409527):0.00000287971673346472):0.00000287971673346472):0.00166604031485214515):0.00979095851345083805):0.00947595612633703871	((APTMA:0.00000287971673346472	APTMA2:0.00000287971673346472):0.00517608540851907922	(APTHA:0.00203285621835529867	APTOW:0.00177731596653899339):0.00913456779390754009):0.02512819171495752138):0.00660941218230784097	((CASCA:0.00000287971673346472	CASBE:0.00279725319449512788):0.01152314776996534937	(DRONO2:0.00000287971673346472	DRONO:0.00289723869907168585):0.01415063823793696711):0.00660941218230784097);
((((n2988:0.00113734249376071044	(n2980:0.00141067298783269278	((n07AEP08:0.00159634884885174653	n3004:0.00000287971673346472):0.00000287971673346472	((n3221:0.00102286048081742993	MULAG:0.00000287971673346472):0.00000287971673346472	(n2973:0.00000287971673346472	(n07AEP06:0.00111188744623999655	n2990:0.00000287971673346472):0.00000287971673346472):0.00000287971673346472):0.00000287971673346472):0.00000287971673346472):0.00000287971673346472):0.00520143744472639086	(((AEPHI:0.00000287971673346472	n3757:0.00000287971673346472):0.00000287971673346472	(n2987:0.00000287971673346472	(n2997:0.00000287971673346472	(n2998:0.00058832416556684408	n3011:0.00000287971673346472):0.00000287971673346472):0.00000287971673346472):0.00000287971673346472):0.00053545571949201848	(((n3026:0.00000287971673346472	n07AEP05:0.00000287971673346472):0.00000287971673346472	(((n08AEP07:0.00162410216048856091	n3220:0.00109303030792536212):0.00000287971673346472	(n2986:0.00000287971673346472	(n3219:0.00190871735658144285	n1665:0.00000287971673346472):0.00000287971673346472):0.00000287971673346472):0.00000287971673346472	n3258:0.00000287971673346472):0.00000287971673346472):0.00000287971673346472	(((n3025:0.00366269809602490616	n3222:0.00000287971673346472):0.00000287971673346472	n3024:0.00000287971673346472):0.00000287971673346472	n1666:0.00000287971673346472):0.00000287971673346472):0.00052616775641465522):0.01620146498175365976):0.01196379362193861901	((APTMA:0.00000287971673346472	APTMA2:0.00000287971673346472):0.00508916826124246758	(APTHA:0.00284129620094227637	APTOW:0.00147121311642416574):0.00679853191480188791):0.01920044766112683279):0.00511418256888988929	((CASCA:0.00246619808815640813	CASBE:0.00000287971673346472):0.01784104835842442380	(DRONO2:0.00000287971673346472	DRONO:0.00000287971673346472):0.00494845852043968547):0.00511418256888988929);
((((n2988:0.00056563150142816248	(n2980:0.00000287971673346472	((n07AEP08:0.00078337102682341051	n3004:0.00105172068173166864):0.00000287971673346472	((n3221:0.00104421806425723839	MULAG:0.00000287971673346472):0.00000287971673346472	(n2973:0.00000287971673346472	(n07AEP06:0.00000287971673346472	n2990:0.00000287971673346472):0.00000287971673346472):0.00000287971673346472):0.00000287971673346472):0.00000287971673346472):0.00000287971673346472):0.01052935104266358203	(((AEPHI:0.00000287971673346472	n3757:0.00000287971673346472):0.00000287971673346472	(n2998:0.00058611600434904307	(n3011:0.00000287971673346472	(n2987:0.00000287971673346472	n2997:0.00000287971673346472):0.00000287971673346472):0.00000287971673346472):0.00000287971673346472):0.00052499532710713044	((((n08AEP07:0.00000287971673346472	n3220:0.00000287971673346472):0.00000287971673346472	(n2986:0.00000287971673346472	(n3219:0.00102220305895355901	n1665:0.00000287971673346472):0.00000287971673346472):0.00000287971673346472):0.00000287971673346472	(n3258:0.00000287971673346472	(n3026:0.00000287971673346472	n07AEP05:0.00000287971673346472):0.00000287971673346472):0.00000287971673346472):0.00000287971673346472	(((n3025:0.00000287971673346472	n3222:0.00000287971673346472):0.00000287971673346472	n3024:0.00000287971673346472):0.00000287971673346472	n1666:0.00000287971673346472):0.00000287971673346472):0.00000287971673346472):0.00735403172403101789):0.00808744306368591737	((APTMA:0.00000287971673346472	APTMA2:0.00000287971673346472):0.00408012505216965877	(APTHA:0.00051041845876441795	APTOW:0.00106888241911090435):0.00682635127950402109):0.02498551550100006069):0.00453705128823358658	((CASCA:0.00113572360271688632	CASBE:0.00000287971673346472):0.01768301578955799869	(DRONO2:0.00000287971673346472	DRONO:0.00000287971673346472):0.00380383520706254049):0.00453705128823358658);
((((n2988:0.00000287971673346472	(n2980:0.00071722873634668738	((n07AEP08:0.00000287971673346472	n3004:0.00053374248024623571):0.00000287971673346472	((n3221:0.00101999581989383348	MULAG:0.00000287971673346472):0.00000287971673346472	(n07AEP06:0.00167120315298995080	(n2990:0.00000287971673346472	n2973:0.00000287971673346472):0.00000287971673346472):0.00000287971673346472):0.00000287971673346472):0.00000287971673346472):0.00053053114731362147):0.01098422259758673539	(((AEPHI:0.00000287971673346472	n3757:0.00000287971673346472):0.00000287971673346472	(n2998:0.00059016593374321190	(n2987:0.00000287971673346472	(n2997:0.00000287971673346472	n3011:0.00000287971673346472):0.00000287971673346472):0.00000287971673346472):0.00000287971673346472):0.00107888476017207785	(((n08AEP07:0.00108551137659463909	(n3220:0.00164453122191891084	(n2986:0.00054431028293687141	(n3219:0.00093848356960625327	n1665:0.00000287971673346472):0.00000287971673346472):0.00000287971673346472):0.00000287971673346472):0.00000287971673346472	(n3026:0.00000287971673346472	n07AEP05:0.00000287971673346472):0.00000287971673346472):0.00000287971673346472	((n3025:0.00251404673844656933	(n3258:0.00000287971673346472	n3222:0.00000287971673346472):0.00000287971673346472):0.00000287971673346472	(n3024:0.00000287971673346472	n1666:0.00000287971673346472):0.00000287971673346472):0.00000287971673346472):0.00107951070475856997):0.00969314069642803096):0.01280060109086783755	((APTMA:0.00000287971673346472	APTMA2:0.00000287971673346472):0.00574021284909223984	(APTHA:0.00010644217622072029	APTOW:0.00204301617696063531):0.00756947956808457292):0.02549637876148679039):0.00533641487120893945	((CASCA:0.00154597542253680415	CASBE:0.00265118287574364663):0.02255337557315090918	(DRONO2:0.00000287971673346472	DRONO:0.00000287971673346472):0.00471262975794516873):0.00533641487120893945);
((((n2988:0.00133651925414287730	(n2980:0.00070270662586751546	((n07AEP08:0.00234811356520027784	n3004:0.00107073225122184695):0.00000287971673346472	((n3221:0.00226344783627278716	MULAG:0.00000287971673346472):0.00000287971673346472	(n2973:0.00000287971673346472	(n07AEP06:0.00055459975894942459	n2990:0.00000287971673346472):0.00000287971673346472):0.00000287971673346472):0.00000287971673346472):0.00000287971673346472):0.00198661212625672210):0.00761935366108776064	(((AEPHI:0.00000287971673346472	n3757:0.00000287971673346472):0.00000287971673346472	(n2998:0.00177500299203327380	((n2987:0.00000287971673346472	n2997:0.00000287971673346472):0.00000287971673346472	n3011:0.00000287971673346472):0.00000287971673346472):0.00000287971673346472):0.00107057427305338776	((((n2986:0.00054375699381474030	(n3219:0.00498755012300096043	n1665:0.00000287971673346472):0.00000287971673346472):0.00000287971673346472	(n08AEP07:0.00000287971673346472	n3220:0.00054609282948354899):0.00000287971673346472):0.00000287971673346472	(n3258:0.00000287971673346472	(n3026:0.00000287971673346472	n07AEP05:0.00000287971673346472):0.00000287971673346472):0.00000287971673346472):0.00000287971673346472	(n1666:0.00000287971673346472	((n3025:0.00000287971673346472	n3222:0.00000287971673346472):0.00000287971673346472	n3024:0.00000287971673346472):0.00000287971673346472):0.00000287971673346472):0.00000287971673346472):0.00698541488284194333):0.00984442236056318198	((APTMA:0.00000287971673346472	APTMA2:0.00000287971673346472):0.00442995978412909219	(APTHA:0.00082428705615909099	APTOW:0.00296280390727582301):0.00938092885639662047):0.01940367754408511142):0.00279252756831284811	((CASCA:0.00468127505050785174	CASBE:0.00119938351522884184):0.00784997482831938619	(DRONO2:0.00000287971673346472	DRONO:0.00134063544664811667):0.00452152188633765401):0.00279252756831284811);
((((n2988:0.00123775012549441903	((n07AEP08:0.00165215696053214373	n3004:0.00000287971673346472):0.00000287971673346472	((n2980:0.00000287971673346472	(n3221:0.00000287971673346472	MULAG:0.00000287971673346472):0.00000287971673346472):0.00000287971673346472	(n07AEP06:0.00225427569292036651	(n2990:0.00000287971673346472	n2973:0.00000287971673346472):0.00000287971673346472):0.00000287971673346472):0.00000287971673346472):0.00100344242771280073):0.00839669836974351810	(((AEPHI:0.00000287971673346472	n3757:0.00000287971673346472):0.00000287971673346472	(n2998:0.00119526348377585554	((n2987:0.00000287971673346472	n2997:0.00000287971673346472):0.00000287971673346472	n3011:0.00000287971673346472):0.00000287971673346472):0.00000287971673346472):0.00000287971673346472	((((n2986:0.00109927826682828427	(n3219:0.00298583045091162843	n1665:0.00000287971673346472):0.00000287971673346472):0.00000287971673346472	(n08AEP07:0.00054699153202311397	n3220:0.00165744411281768781):0.00000287971673346472):0.00000287971673346472	((n3026:0.00000287971673346472	n07AEP05:0.00000287971673346472):0.00000287971673346472	(n1666:0.00053891083915213274	((n3025:0.00125129374024189979	n3222:0.00000287971673346472):0.00000287971673346472	n3024:0.00000287971673346472):0.00000287971673346472):0.00000287971673346472):0.00000287971673346472):0.00000287971673346472	n3258:0.00000287971673346472):0.00162369530312052334):0.00939704170066224531):0.00911586992004363196	((APTMA:0.00000287971673346472	APTMA2:0.00000287971673346472):0.00704681208567788792	(APTHA:0.00165069188137778513	APTOW:0.00107111686241314306):0.00960151004081193256):0.01747823077039432904):0.00717565053899885119	((CASCA:0.00109264925564230442	CASBE:0.00397738312829535104):0.01788508969518419825	(DRONO2:0.00000287971673346472	DRONO:0.00137141252190643281):0.00436120421994308591):0.00717565053899885119);
((((n2988:0.00000287971673346472	(((n07AEP08:0.00000287971673346472	n3004:0.00000287971673346472):0.00000287971673346472	((n3221:0.00108792844000306561	MULAG:0.00000287971673346472):0.00000287971673346472	(n2973:0.00000287971673346472	(n07AEP06:0.00164797892118930130	n2990:0.00000287971673346472):0.00000287971673346472):0.00000287971673346472):0.00000287971673346472):0.00068559564153363416	n2980:0.00068478530093156020):0.00090258510315511804):0.00859592195730758853	(((AEPHI:0.00000287971673346472	n3757:0.00000287971673346472):0.00000287971673346472	(n2998:0.00057651607768424479	((n2987:0.00000287971673346472	n2997:0.00000287971673346472):0.00000287971673346472	n3011:0.00000287971673346472):0.00000287971673346472):0.00000287971673346472):0.00046064945738626291	((n1666:0.00000287971673346472	((n3025:0.00254351323949055137	n3222:0.00000287971673346472):0.00000287971673346472	n3024:0.00000287971673346472):0.00000287971673346472):0.00000287971673346472	(((n2986:0.00000287971673346472	(n3219:0.00193202443033152396	n1665:0.00000287971673346472):0.00000287971673346472):0.00000287971673346472	(n08AEP07:0.00107377591224625912	n3220:0.00000287971673346472):0.00000287971673346472):0.00000287971673346472	(n3258:0.00000287971673346472	(n3026:0.00000287971673346472	n07AEP05:0.00000287971673346472):0.00000287971673346472):0.00000287971673346472):0.00000287971673346472):0.00220051698053857093):0.01248451675172987212):0.00710792310650964869	((APTMA:0.00000287971673346472	APTMA2:0.00000287971673346472):0.00780451590982905990	(APTHA:0.00053719340128488080	APTOW:0.00158188297708444434):0.01324185186335816861):0.02176853082999288813):0.00864008082301045630	((CASCA:0.00268574354721635598	CASBE:0.00499308224694777758):0.01737896516104248459	(DRONO2:0.00000287971673346472	DRONO:0.00261576093946553267):0.00638535206601009101):0.00864008082301045630);
((((n2988:0.00056185809097712767	(((n07AEP08:0.00000287971673346472	n3004:0.00000287971673346472):0.00000287971673346472	((n3221:0.00113267233732211635	MULAG:0.00000287971673346472):0.00000287971673346472	(n2973:0.00000287971673346472	(n07AEP06:0.00054707403473819229	n2990:0.00000287971673346472):0.00000287971673346472):0.00000287971673346472):0.00000287971673346472):0.00000287971673346472	n2980:0.00069945099285687951):0.00000287971673346472):0.01126591160776436659	(((AEPHI:0.00000287971673346472	n3757:0.00000287971673346472):0.00000287971673346472	(n3011:0.00000287971673346472	(n2998:0.00119169669333714780	(n2987:0.00000287971673346472	n2997:0.00000287971673346472):0.00000287971673346472):0.00000287971673346472):0.00000287971673346472):0.00000287971673346472	((n1666:0.00000287971673346472	((n3025:0.00000287971673346472	n3222:0.00000287971673346472):0.00000287971673346472	n3024:0.00000287971673346472):0.00000287971673346472):0.00000287971673346472	(((n08AEP07:0.00053415067108095692	n3220:0.00000287971673346472):0.00000287971673346472	(n1665:0.00000287971673346472	(n2986:0.00160667235018872412	n3219:0.00097312328621956986):0.00000287971673346472):0.00000287971673346472):0.00000287971673346472	(n3258:0.00000287971673346472	(n3026:0.00000287971673346472	n07AEP05:0.00000287971673346472):0.00000287971673346472):0.00000287971673346472):0.00000287971673346472):0.00105768250053562694):0.00563068562511480006):0.00751200046417135718	((APTMA:0.00000287971673346472	APTMA2:0.00000287971673346472):0.00830085224285783026	(APTHA:0.00370327516869093081	APTOW:0.00112089351708399127):0.01240452210129557205):0.01564615583240076130):0.00432933612399012593	((CASCA:0.00114898766706761834	CASBE:0.00000287971673346472):0.01565317520767395623	(DRONO2:0.00000287971673346472	DRONO:0.00135693369829985116):0.00715966392505708836):0.00432933612399012593);
((((((AEPHI:0.00000287971673346472	n3757:0.00000287971673346472):0.00000287971673346472	(n2998:0.00232997080791717088	((n2997:0.00000287971673346472	n2987:0.00000287971673346472):0.00000287971673346472	n3011:0.00000287971673346472):0.00000287971673346472):0.00000287971673346472):0.00000287971673346472	((n1666:0.00104685233922675544	(n3024:0.00000287971673346472	(n3222:0.00000287971673346472	n3025:0.00000287971673346472):0.00000287971673346472):0.00000287971673346472):0.00000287971673346472	((n07AEP05:0.00000287971673346472	n3026:0.00000287971673346472):0.00000287971673346472	(((n3219:0.00000287971673346472	n1665:0.00000287971673346472):0.00000287971673346472	n2986:0.00211884178069275675):0.00000287971673346472	((n3258:0.00000287971673346472	n08AEP07:0.00000287971673346472):0.00000287971673346472	n3220:0.00000287971673346472):0.00000287971673346472):0.00000287971673346472):0.00000287971673346472):0.00000287971673346472):0.00781314343578308999	(n2988:0.00000287971673346472	((n3221:0.00000287971673346472	MULAG:0.00000287971673346472):0.00000287971673346472	((n2973:0.00000287971673346472	(n2990:0.00000287971673346472	n07AEP06:0.00000287971673346472):0.00000287971673346472):0.00000287971673346472	((n3004:0.00104379657641992681	n07AEP08:0.00000287971673346472):0.00000287971673346472	n2980:0.00000287971673346472):0.00000287971673346472):0.00000287971673346472):0.00157167342922949656):0.00939383716884247162):0.01629166330372261787	((APTMA:0.00000287971673346472	APTMA2:0.00000287971673346472):0.00738868958391779036	(APTOW:0.00075424864330092100	APTHA:0.00349455481029370451):0.00794790618774280505):0.02027119829205191112):0.00442263493241741319	((CASCA:0.00658360194672094785	CASBE:0.00247168099785007945):0.01399452338916901475	(DRONO2:0.00000287971673346472	DRONO:0.00139925171523689056):0.00581641998401372963):0.00442263493241741319);
((((((AEPHI:0.00000287971673346472	n3757:0.00000287971673346472):0.00000287971673346472	(n2998:0.00177499058078976475	((n2997:0.00000287971673346472	n2987:0.00000287971673346472):0.00000287971673346472	n3011:0.00000287971673346472):0.00000287971673346472):0.00000287971673346472):0.00000287971673346472	(((n3258:0.00000287971673346472	n08AEP07:0.00000287971673346472):0.00000287971673346472	(n3220:0.00000287971673346472	((n3219:0.00097135506838332724	n1665:0.00000287971673346472):0.00000287971673346472	n2986:0.00053900072272583077):0.00000287971673346472):0.00000287971673346472):0.00000287971673346472	((n1666:0.00052977280442513769	(n3024:0.00000287971673346472	(n3222:0.00000287971673346472	n3025:0.00000287971673346472):0.00000287971673346472):0.00000287971673346472):0.00000287971673346472	(n07AEP05:0.00000287971673346472	n3026:0.00000287971673346472):0.00000287971673346472):0.00000287971673346472):0.00052971419088118730):0.00483399745879338309	(n2988:0.00075960003056138679	(((n3004:0.00000287971673346472	n07AEP08:0.00078352651375604692):0.00000287971673346472	n2980:0.00139272840799192473):0.00000287971673346472	((n3221:0.00215645131253136817	MULAG:0.00000287971673346472):0.00000287971673346472	(n2973:0.00000287971673346472	(n2990:0.00000287971673346472	n07AEP06:0.00000287971673346472):0.00000287971673346472):0.00000287971673346472):0.00000287971673346472):0.00089196544613289754):0.01047822654470979484):0.00781476546370972469	((APTMA:0.00000287971673346472	APTMA2:0.00000287971673346472):0.00606490241375681836	(APTOW:0.00497588882550681517	APTHA:0.00041400502737695802):0.00858386984741769249):0.02750732014116552548):0.00665906043716305625	((CASCA:0.00172015728976226490	CASBE:0.00126201491752626189):0.01393508590431676020	(DRONO2:0.00000287971673346472	DRONO:0.00136292194236828715):0.00476616912117378087):0.00665906043716305625);
((((((AEPHI:0.00000287971673346472	n3757:0.00000287971673346472):0.00000287971673346472	(n2998:0.00058789714129550761	((n2997:0.00000287971673346472	n2987:0.00000287971673346472):0.00000287971673346472	n3011:0.00000287971673346472):0.00000287971673346472):0.00000287971673346472):0.00000287971673346472	((n3222:0.00000287971673346472	n3025:0.00125909215413614684):0.00000287971673346472	((((n07AEP05:0.00000287971673346472	n3026:0.00000287971673346472):0.00000287971673346472	(((n08AEP07:0.00107611795461471835	n3220:0.00000287971673346472):0.00000287971673346472	((n3219:0.00308307952278496404	n1665:0.00000287971673346472):0.00000287971673346472	n2986:0.00161731605304284566):0.00000287971673346472):0.00000287971673346472	n3258:0.00000287971673346472):0.00000287971673346472):0.00000287971673346472	n1666:0.00053024967403634226):0.00000287971673346472	n3024:0.00000287971673346472):0.00000287971673346472):0.00106265821784923471):0.01394335849352065781	(n2988:0.00177832909967832911	(n2980:0.00070783271479871299	(((n3221:0.00217673728131363492	MULAG:0.00000287971673346472):0.00000287971673346472	(n2973:0.00000287971673346472	(n2990:0.00000287971673346472	n07AEP06:0.00111016605882415984):0.00000287971673346472):0.00000287971673346472):0.00000287971673346472	(n3004:0.00053061325436586397	n07AEP08:0.00156734138852326790):0.00000287971673346472):0.00018662902557153681):0.00028043919573893028):0.00935877620749660764):0.00678209018693601631	((APTMA:0.00000287971673346472	APTMA2:0.00000287971673346472):0.00725671931496110669	(APTOW:0.00524311241615600665	APTHA:0.00124216875000139680):0.00832829332378911755):0.02044198347420250403):0.00913251657528253540	((CASCA:0.00383880122175180721	CASBE:0.00231544025131026491):0.01803207432833440343	(DRONO2:0.00000287971673346472	DRONO:0.00258506924964491862):0.00812593179384706737):0.00913251657528253540);
((((((AEPHI:0.00000287971673346472	n3757:0.00000287971673346472):0.00000287971673346472	(n2998:0.00115638856379965296	((n2997:0.00000287971673346472	n2987:0.00000287971673346472):0.00000287971673346472	n3011:0.00000287971673346472):0.00000287971673346472):0.00000287971673346472):0.00163387978879982166	((((n08AEP07:0.00000287971673346472	n3220:0.00107343573104729580):0.00000287971673346472	((n3219:0.00098466354751800488	n1665:0.00000287971673346472):0.00000287971673346472	n2986:0.00000287971673346472):0.00000287971673346472):0.00000287971673346472	(((n1666:0.00052327127284345048	n3024:0.00000287971673346472):0.00000287971673346472	(n3222:0.00000287971673346472	n3025:0.00123346678499175293):0.00000287971673346472):0.00000287971673346472	(n07AEP05:0.00000287971673346472	n3026:0.00000287971673346472):0.00000287971673346472):0.00000287971673346472):0.00000287971673346472	n3258:0.00000287971673346472):0.00046880211377455167):0.01135706400640985707	(n2988:0.00134549644999425828	(n2980:0.00070009782769556498	(((n3221:0.00212800907559393014	MULAG:0.00000287971673346472):0.00000287971673346472	(n2973:0.00000287971673346472	(n2990:0.00000287971673346472	n07AEP06:0.00108513541710829027):0.00000287971673346472):0.00000287971673346472):0.00000287971673346472	(n3004:0.00000287971673346472	n07AEP08:0.00077775848669003737):0.00000287971673346472):0.00000287971673346472):0.00191496519183801056):0.00811632937238268570):0.01357436305791252275	((APTMA:0.00000287971673346472	APTMA2:0.00000287971673346472):0.00695377626881892204	(APTOW:0.00225142054348835855	APTHA:0.00198834301279255179):0.00842482724347401804):0.03214039403496218861):0.00818976979003646459	((CASCA:0.00159793156024234072	CASBE:0.00278753820383393540):0.02162756199873153151	(DRONO2:0.00000287971673346472	DRONO:0.00295395357687350561):0.00182498184567195113):0.00818976979003646459);
((((((AEPHI:0.00000287971673346472	n3757:0.00000287971673346472):0.00000287971673346472	(n2998:0.00295484697935468688	((n2997:0.00000287971673346472	n2987:0.00000287971673346472):0.00000287971673346472	n3011:0.00000287971673346472):0.00000287971673346472):0.00000287971673346472):0.00105421482322109019	((((n08AEP07:0.00108718222159511066	n3220:0.00163441602119575465):0.00000287971673346472	((n3219:0.00000287971673346472	n1665:0.00000287971673346472):0.00000287971673346472	n2986:0.00000287971673346472):0.00000287971673346472):0.00000287971673346472	(((n1666:0.00053282151683879773	n3024:0.00000287971673346472):0.00000287971673346472	(n3222:0.00000287971673346472	n3025:0.00242725866815542103):0.00000287971673346472):0.00000287971673346472	(n07AEP05:0.00000287971673346472	n3026:0.00000287971673346472):0.00000287971673346472):0.00000287971673346472):0.00000287971673346472	n3258:0.00000287971673346472):0.00218822711658306661):0.00800693702258586937	(n2988:0.00085681966508141560	(n2980:0.00068015901498038938	(((n3221:0.00102249560071158031	MULAG:0.00000287971673346472):0.00000287971673346472	(n2973:0.00000287971673346472	(n2990:0.00000287971673346472	n07AEP06:0.00221559502009294326):0.00000287971673346472):0.00000287971673346472):0.00000287971673346472	(n3004:0.00000287971673346472	n07AEP08:0.00000287971673346472):0.00000287971673346472):0.00000287971673346472):0.00079481767785900457):0.01055853985007211733):0.00908056893036019060	((APTMA:0.00000287971673346472	APTMA2:0.00000287971673346472):0.00893365372729343181	(APTOW:0.00486291028283842783	APTHA:0.00000287971673346472):0.00797737106113265843):0.01852143270122789259):0.00592368136099277656	((CASCA:0.00000287971673346472	CASBE:0.00133422390923672069):0.02108870798762551776	(DRONO2:0.00000287971673346472	DRONO:0.00138729333727918153):0.00945753393017591086):0.00592368136099277656);
((((((AEPHI:0.00000287971673346472	n3757:0.00000287971673346472):0.00000287971673346472	(n2998:0.00000287971673346472	((n2997:0.00000287971673346472	n2987:0.00000287971673346472):0.00000287971673346472	n3011:0.00000287971673346472):0.00000287971673346472):0.00000287971673346472):0.00106444299068415371	(((n1666:0.00000287971673346472	n3024:0.00000287971673346472):0.00000287971673346472	(n3222:0.00000287971673346472	n3025:0.00124452860316681549):0.00000287971673346472):0.00000287971673346472	((n3258:0.00000287971673346472	(n07AEP05:0.00000287971673346472	n3026:0.00000287971673346472):0.00000287971673346472):0.00000287971673346472	((n08AEP07:0.00109482965217858638	n3220:0.00000287971673346472):0.00000287971673346472	((n3219:0.00096402959063051664	n1665:0.00000287971673346472):0.00000287971673346472	n2986:0.00165254348594651656):0.00000287971673346472):0.00000287971673346472):0.00000287971673346472):0.00167353766362747774):0.01234738118451286608	(n2988:0.00000287971673346472	((n3221:0.00000287971673346472	MULAG:0.00000287971673346472):0.00000287971673346472	(((n3004:0.00000287971673346472	n07AEP08:0.00000287971673346472):0.00000287971673346472	n2980:0.00070813164860066566):0.00000287971673346472	(n2973:0.00000287971673346472	(n2990:0.00000287971673346472	n07AEP06:0.00055999230645865363):0.00000287971673346472):0.00000287971673346472):0.00000287971673346472):0.00162066642505409326):0.00616455861760425647):0.01369584741533727557	((APTMA:0.00000287971673346472	APTMA2:0.00000287971673346472):0.00452056618633581153	(APTOW:0.00371591418250579592	APTHA:0.00177582462002624916):0.01032228743628709790):0.01246365556904039003):0.00792854746128242999	((CASCA:0.00156178355196807104	CASBE:0.00251787902076117120):0.02260719646529956231	(DRONO2:0.00000287971673346472	DRONO:0.00410664927883473262):0.00491848007178232252):0.00792854746128242999);
((((((AEPHI:0.00000287971673346472	n3757:0.00000287971673346472):0.00000287971673346472	(n2987:0.00000287971673346472	(n3011:0.00000287971673346472	(n2998:0.00180589035204800933	n2997:0.00000287971673346472):0.00000287971673346472):0.00000287971673346472):0.00000287971673346472):0.00105811424465049818	((((n08AEP07:0.00110113809568124351	n3220:0.00055486987946761228):0.00000287971673346472	((n3219:0.00195577134308331981	n1665:0.00000287971673346472):0.00000287971673346472	n2986:0.00165415632994897564):0.00000287971673346472):0.00000287971673346472	(((n1666:0.00108494397392321540	n3024:0.00000287971673346472):0.00000287971673346472	(n3222:0.00000287971673346472	n3025:0.00000287971673346472):0.00000287971673346472):0.00000287971673346472	(n07AEP05:0.00000287971673346472	n3026:0.00000287971673346472):0.00000287971673346472):0.00000287971673346472):0.00000287971673346472	n3258:0.00000287971673346472):0.00337479724374385292):0.00910321450164133447	(n2988:0.00000287971673346472	(((n3004:0.00108652521867547993	n07AEP08:0.00000287971673346472):0.00000287971673346472	n2980:0.00000287971673346472):0.00000287971673346472	((n2973:0.00000287971673346472	(n2990:0.00000287971673346472	n07AEP06:0.00170412470583328874):0.00000287971673346472):0.00000287971673346472	(n3221:0.00211226985692415528	MULAG:0.00000287971673346472):0.00000287971673346472):0.00000287971673346472):0.00108958400866007027):0.01183275193350006617):0.00933081874675613723	((APTMA:0.00000287971673346472	APTMA2:0.00000287971673346472):0.00589722214686272568	(APTOW:0.00314239831170370952	APTHA:0.00125493369841593767):0.01010587594898415542):0.02392927625314025808):0.00953295329487782034	((CASCA:0.00000287971673346472	CASBE:0.00282262428747332740):0.02071149873248872425	(DRONO2:0.00000287971673346472	DRONO:0.00144369287267402820):0.00534078200336361632):0.00953295329487782034);
((((n08AEP07:0.00052742184737768292	(n3220:0.00000287971673346472	(((n3219:0.00382650129682937700	n1665:0.00000287971673346472):0.00000287971673346472	n2986:0.00052897547250424970):0.00000287971673346472	(n3258:0.00000287971673346472	((n07AEP05:0.00000287971673346472	n3026:0.00000287971673346472):0.00000287971673346472	(((AEPHI:0.00000287971673346472	n3757:0.00000287971673346472):0.00000287971673346472	(n2998:0.00000287971673346472	(n3011:0.00000287971673346472	(n2997:0.00000287971673346472	n2987:0.00000287971673346472):0.00000287971673346472):0.00000287971673346472):0.00000287971673346472):0.00051992400047049393	((n1666:0.00209288877437199860	n3024:0.00000287971673346472):0.00000287971673346472	(n3222:0.00000287971673346472	n3025:0.00000287971673346472):0.00000287971673346472):0.00000287971673346472):0.00000287971673346472):0.00000287971673346472):0.00000287971673346472):0.00000287971673346472):0.00000287971673346472):0.00415495561023720723	(n2988:0.00000287971673346472	(n2980:0.00000287971673346472	(((n2973:0.00000287971673346472	(n2990:0.00000287971673346472	n07AEP06:0.00108361319818844827):0.00000287971673346472):0.00000287971673346472	(n3221:0.00213083315890878235	MULAG:0.00000287971673346472):0.00000287971673346472):0.00000287971673346472	(n3004:0.00051988529230529703	n07AEP08:0.00079058176841298401):0.00000287971673346472):0.00000287971673346472):0.00209183283478266277):0.00958966745282607662):0.01294292898894015657	((APTMA:0.00000287971673346472	APTMA2:0.00000287971673346472):0.00781439452795012687	(APTOW:0.00101441878629913735	APTHA:0.00320239678653072438):0.00991026362187750337):0.02341827125548463090):0.00570689331509453140	((CASCA:0.00100318222217121830	CASBE:0.00257327841818733504):0.01513895231541135741	(DRONO2:0.00000287971673346472	DRONO:0.00000287971673346472):0.00630891515371478917):0.00570689331509453140);
((((n3025:0.00000287971673346472	(((((n08AEP07:0.00053838190407824651	(n3220:0.00000287971673346472	((n3219:0.00487135689022931504	n1665:0.00000287971673346472):0.00000287971673346472	n2986:0.00000287971673346472):0.00000287971673346472):0.00000287971673346472):0.00000287971673346472	(n3258:0.00000287971673346472	(n07AEP05:0.00000287971673346472	n3026:0.00000287971673346472):0.00000287971673346472):0.00000287971673346472):0.00000287971673346472	((AEPHI:0.00000287971673346472	n3757:0.00000287971673346472):0.00000287971673346472	(n3011:0.00000287971673346472	((n2997:0.00000287971673346472	n2987:0.00000287971673346472):0.00000287971673346472	n2998:0.00059206352246931595):0.00000287971673346472):0.00000287971673346472):0.00052907424387244192):0.00000287971673346472	(n1666:0.00000287971673346472	n3024:0.00000287971673346472):0.00000287971673346472):0.00000287971673346472	n3222:0.00000287971673346472):0.00000287971673346472):0.01035949198441434363	(n2988:0.00000287971673346472	(n2980:0.00000287971673346472	(((n2973:0.00000287971673346472	(n2990:0.00000287971673346472	n07AEP06:0.00222444378130601727):0.00000287971673346472):0.00000287971673346472	(n3221:0.00000287971673346472	MULAG:0.00000287971673346472):0.00000287971673346472):0.00000287971673346472	(n3004:0.00052969267216070623	n07AEP08:0.00160310552764500740):0.00000287971673346472):0.00000287971673346472):0.00105943802225562790):0.00305679588591046018):0.01321130663957307411	((APTMA:0.00000287971673346472	APTMA2:0.00000287971673346472):0.00596491186967646261	(APTOW:0.00211214644132925577	APTHA:0.00055198439544591955):0.00978773714124733622):0.02024643718509367210):0.00862299458615393630	((CASCA:0.00000287971673346472	CASBE:0.00126114088932335064):0.01829412872874752391	(DRONO2:0.00000287971673346472	DRONO:0.00000287971673346472):0.00647869481342021238):0.00862299458615393630);
((((((((n3025:0.00000287971673346472	n3222:0.00000287971673346472):0.00000287971673346472	(((n2986:0.00178619418342768738	(n3220:0.00000287971673346472	n08AEP07:0.00177435717056891279):0.00000287971673346472):0.00000287971673346472	(n3219:0.00351797265848389790	n1665:0.00000287971673346472):0.00000287971673346472):0.00000287971673346472	(n3258:0.00000287971673346472	(n07AEP05:0.00000287971673346472	n3026:0.00000287971673346472):0.00000287971673346472):0.00000287971673346472):0.00000287971673346472):0.00000287971673346472	n1666:0.00355239276363187662):0.00000287971673346472	n3024:0.00000287971673346472):0.00102603147545209214	((AEPHI:0.00000287971673346472	n3757:0.00000287971673346472):0.00000287971673346472	(n2998:0.00191588921242647706	(n3011:0.00000287971673346472	(n2997:0.00000287971673346472	n2987:0.00000287971673346472):0.00000287971673346472):0.00000287971673346472):0.00000287971673346472):0.00616691407554225985):99.46184260400609389308	(n2988:0.00754670612558654315	(((n2973:0.00000287971673346472	(n2990:0.00000287971673346472	n07AEP06:0.00000287971673346472):0.00000287971673346472):0.00000287971673346472	(n2980:0.00244391660210503030	(n3221:0.00000287971673346472	MULAG:0.00000287971673346472):0.00000287971673346472):0.00000287971673346472):0.00000287971673346472	(n3004:0.00176517369442546535	n07AEP08:0.00000287971673346472):0.00000287971673346472):0.00000287971673346472):99.46184260400609389308):99.46184260400609389308	((APTOW:0.00611867118988855367	APTHA:0.00106040226755867053):0.00685073828180779183	(APTMA:0.00000287971673346472	APTMA2:0.00000287971673346472):0.04613863210174130175):99.46184260400609389308):49.73092130200304694654	((CASCA:99.46184260400609389308	CASBE:99.46184260400609389308):99.46184260400609389308	(DRONO2:0.00000287971673346472	DRONO:0.00589967354138204707):99.46184260400609389308):49.73092130200304694654);
((((APTOW:0.00441491440004505853	APTHA:0.00044695924379091435):0.00912357084177513669	(APTMA:0.00000287971673346472	APTMA2:0.00000287971673346472):0.00798614981964990318):0.02228213553121151380	((((((n08AEP07:0.00217640272580543097	n3220:0.00000287971673346472):0.00000287971673346472	(n2986:0.00000287971673346472	(n1665:0.00000287971673346472	n3219:0.00000287971673346472):0.00000287971673346472):0.00000287971673346472):0.00000287971673346472	((n1666:0.00000287971673346472	(n3024:0.00000287971673346472	(n3222:0.00000287971673346472	n3025:0.00247831156027029454):0.00000287971673346472):0.00000287971673346472):0.00000287971673346472	(n07AEP05:0.00000287971673346472	n3026:0.00000287971673346472):0.00000287971673346472):0.00000287971673346472):0.00000287971673346472	n3258:0.00000287971673346472):0.00050733405309804399	((n2998:0.00117404992770621689	(n3011:0.00000287971673346472	(n2987:0.00000287971673346472	n2997:0.00000287971673346472):0.00000287971673346472):0.00000287971673346472):0.00000287971673346472	(AEPHI:0.00000287971673346472	n3757:0.00000287971673346472):0.00000287971673346472):0.00109262414765581243):0.00928950227493320277	(n2988:0.00000287971673346472	(((n07AEP08:0.00000287971673346472	n3004:0.00000287971673346472):0.00000287971673346472	((n2973:0.00000287971673346472	(n2990:0.00000287971673346472	n07AEP06:0.00055251823982288150):0.00000287971673346472):0.00000287971673346472	(n3221:0.00212928104966565637	MULAG:0.00000287971673346472):0.00000287971673346472):0.00000287971673346472):0.00000287971673346472	n2980:0.00139508243385926445):0.00052990201138495598):0.01032977808231283663):0.01637943511265124719):0.00339536824551326354	((DRONO2:0.00000287971673346472	DRONO:0.00000287971673346472):0.00914018838719229954	(CASCA:0.00296380511453356961	CASBE:0.00242253460088575614):0.02380336819233530576):0.00339536824551326354);
((((APTOW:0.00054242606728761649	APTHA:0.00054377293195138194):0.01120957134606319523	(APTMA:0.00000287971673346472	APTMA2:0.00000287971673346472):0.00420154592464441323):0.02166402203381971245	((((n2998:0.00305656302484997623	(n3011:0.00000287971673346472	(n2987:0.00000287971673346472	n2997:0.00000287971673346472):0.00000287971673346472):0.00000287971673346472):0.00000287971673346472	(AEPHI:0.00000287971673346472	n3757:0.00000287971673346472):0.00000287971673346472):0.00054056571509364187	(((n1666:0.00054110809876248853	(n3025:0.00513001985254970920	n3222:0.00000287971673346472):0.00000287971673346472):0.00000287971673346472	n3024:0.00000287971673346472):0.00000287971673346472	((n08AEP07:0.00110255784387662775	((n2986:0.00166384806074625405	(n1665:0.00000287971673346472	n3219:0.00000287971673346472):0.00000287971673346472):0.00000287971673346472	n3220:0.00223202353751002702):0.00000287971673346472):0.00000287971673346472	(n3258:0.00000287971673346472	(n07AEP05:0.00000287971673346472	n3026:0.00000287971673346472):0.00000287971673346472):0.00000287971673346472):0.00000287971673346472):0.00000287971673346472):0.01180966234022185792	(n2988:0.00115657497887199263	((((n07AEP06:0.00284336582251190238	n2990:0.00000287971673346472):0.00000287971673346472	n2973:0.00000287971673346472):0.00000287971673346472	(n3221:0.00000287971673346472	MULAG:0.00000287971673346472):0.00000287971673346472):0.00000287971673346472	(n2980:0.00070895252521883294	(n07AEP08:0.00000287971673346472	n3004:0.00108215563361694429):0.00000287971673346472):0.00000287971673346472):0.00000287971673346472):0.01187486788339897799):0.01556305169678498176):0.00649700838867327702	((CASCA:0.00380956550635064674	CASBE:0.00000287971673346472):0.01723761494757596047	(DRONO2:0.00000287971673346472	DRONO:0.00137648635664588178):0.00664081845310691976):0.00649700838867327702);
((((APTOW:0.00436947109513989747	APTHA:0.00212308808404770497):0.01029471746589533283	(APTMA:0.00000287971673346472	APTMA2:0.00000287971673346472):0.00323771627010548168):0.01635594054461303112	((((n3011:0.00000287971673346472	((n2987:0.00000287971673346472	n2997:0.00000287971673346472):0.00000287971673346472	n2998:0.00059350085882965426):0.00000287971673346472):0.00000287971673346472	(AEPHI:0.00000287971673346472	n3757:0.00000287971673346472):0.00000287971673346472):0.00159347299457471845	((((n2986:0.00053827631649510201	(n1665:0.00000287971673346472	n3219:0.00099580048459809605):0.00000287971673346472):0.00000287971673346472	(n3220:0.00163542696380988947	n08AEP07:0.00053634072421980419):0.00000287971673346472):0.00000287971673346472	((n07AEP05:0.00000287971673346472	n3026:0.00000287971673346472):0.00000287971673346472	((n1666:0.00106187547183990406	(n3025:0.00234921117240318757	n3222:0.00000287971673346472):0.00000287971673346472):0.00000287971673346472	n3024:0.00000287971673346472):0.00000287971673346472):0.00000287971673346472):0.00000287971673346472	n3258:0.00000287971673346472):0.00000287971673346472):0.00402203730307015665	(n2988:0.00000287971673346472	(n2980:0.00071639637708631639	((n07AEP08:0.00080824119894210055	n3004:0.00052971613664465984):0.00000287971673346472	(((n07AEP06:0.00166799058059609838	n2990:0.00000287971673346472):0.00000287971673346472	n2973:0.00000287971673346472):0.00000287971673346472	(n3221:0.00228721400100425493	MULAG:0.00000287971673346472):0.00000287971673346472):0.00000287971673346472):0.00025481392082459854):0.00027512666310409734):0.01100480514655817997):0.00848444004461991995):0.00545681838812678201	((CASCA:0.00250571977057086580	CASBE:0.00653420107263800575):0.01537494023924467108	(DRONO2:0.00000287971673346472	DRONO:0.00000287971673346472):0.00396199078389963041):0.00545681838812678201);
((((APTOW:0.00327463381523269113	APTHA:0.00161856007996812198):0.00654335233144747591	(APTMA:0.00000287971673346472	APTMA2:0.00000287971673346472):0.00686534440388758029):0.01803776090441282579	(((((n2998:0.00000287971673346472	(n3011:0.00000287971673346472	n2997:0.00000287971673346472):0.00000287971673346472):0.00000287971673346472	n2987:0.00000287971673346472):0.00000287971673346472	(AEPHI:0.00000287971673346472	n3757:0.00000287971673346472):0.00000287971673346472):0.00000287971673346472	(((n2986:0.00000287971673346472	(n1665:0.00000287971673346472	n3219:0.00207120414311320195):0.00000287971673346472):0.00000287971673346472	(n3220:0.00166641781446214823	n08AEP07:0.00054365550949129278):0.00000287971673346472):0.00000287971673346472	((n3258:0.00000287971673346472	(n07AEP05:0.00000287971673346472	n3026:0.00000287971673346472):0.00000287971673346472):0.00000287971673346472	((n1666:0.00053669636195496863	(n3025:0.00257319415904187039	n3222:0.00000287971673346472):0.00000287971673346472):0.00000287971673346472	n3024:0.00000287971673346472):0.00000287971673346472):0.00000287971673346472):0.00161557630275788178):0.01121720907772481499	(n2988:0.00224027521007706286	(n2980:0.00000287971673346472	((n07AEP08:0.00163938831728477688	n3004:0.00107379238010016712):0.00000287971673346472	((n07AEP06:0.00225823088829042208	(n2990:0.00000287971673346472	n2973:0.00000287971673346472):0.00000287971673346472):0.00000287971673346472	(n3221:0.00000287971673346472	MULAG:0.00000287971673346472):0.00000287971673346472):0.00000287971673346472):0.00000287971673346472):0.00116256236452906081):0.00696931804761652309):0.01096373130350856810):0.00823172150215959429	((CASCA:0.00438127614778717651	CASBE:0.00105191708350911703):0.01936534478835061010	(DRONO2:0.00000287971673346472	DRONO:0.00000287971673346472):0.00589177473955934325):0.00823172150215959429);
((((APTOW:0.00277800050611909724	APTHA:0.00158754924091264330):0.00550303354804309967	(APTMA:0.00000287971673346472	APTMA2:0.00000287971673346472):0.00656152015542215555):0.03631009439215186763	(((((n2997:0.00000287971673346472	(n2987:0.00000287971673346472	n2998:0.00059536460841679072):0.00000287971673346472):0.00000287971673346472	n3011:0.00000287971673346472):0.00000287971673346472	(AEPHI:0.00000287971673346472	n3757:0.00000287971673346472):0.00000287971673346472):0.00053884959625148470	(((n07AEP05:0.00000287971673346472	n3026:0.00000287971673346472):0.00000287971673346472	((((n3220:0.00055408283735563894	n08AEP07:0.00000287971673346472):0.00000287971673346472	n2986:0.00000287971673346472):0.00000287971673346472	n1665:0.00000287971673346472):0.00000287971673346472	(n3219:0.00199594036572938718	n3258:0.00000287971673346472):0.00000287971673346472):0.00000287971673346472):0.00000287971673346472	((n3025:0.00246027499960203497	n3222:0.00000287971673346472):0.00000287971673346472	(n3024:0.00000287971673346472	n1666:0.00053901573739816651):0.00000287971673346472):0.00000287971673346472):0.00000287971673346472):0.00898821749525602343	(n2988:0.00000287971673346472	(n2980:0.00000287971673346472	((n07AEP08:0.00081779926483584642	n3004:0.00053941205118024685):0.00000287971673346472	((n2973:0.00000287971673346472	(n07AEP06:0.00113022655109652455	n2990:0.00000287971673346472):0.00000287971673346472):0.00000287971673346472	(n3221:0.00106620758402007514	MULAG:0.00000287971673346472):0.00000287971673346472):0.00000287971673346472):0.00000287971673346472):0.00162741360384089338):0.01389646532491143477):0.00894611231843766078):0.00460235083188511793	((CASCA:0.00110784907078852884	CASBE:0.00000287971673346472):0.01609616597737003468	(DRONO2:0.00000287971673346472	DRONO:0.00281848956040090404):0.00810768316913436544):0.00460235083188511793);
((((APTOW:0.00328277724872630015	APTHA:0.00103286747321042682):0.01098679756747146866	(APTMA:0.00000287971673346472	APTMA2:0.00000287971673346472):0.00553252771181728369):0.01877511680456850351	((((((n2997:0.00000287971673346472	n2987:0.00000287971673346472):0.00000287971673346472	n3011:0.00000287971673346472):0.00000287971673346472	n2998:0.00293864830272570115):0.00000287971673346472	(AEPHI:0.00000287971673346472	n3757:0.00000287971673346472):0.00000287971673346472):0.00053613556688309404	(((n07AEP05:0.00000287971673346472	n3026:0.00000287971673346472):0.00000287971673346472	((((n3220:0.00108521560437630144	n2986:0.00000287971673346472):0.00000287971673346472	(n3219:0.00290203757687825577	n1665:0.00000287971673346472):0.00000287971673346472):0.00000287971673346472	n08AEP07:0.00053924495160872024):0.00000287971673346472	n3258:0.00000287971673346472):0.00000287971673346472):0.00000287971673346472	(n1666:0.00000287971673346472	((n3025:0.00248235812731351395	n3222:0.00000287971673346472):0.00000287971673346472	n3024:0.00000287971673346472):0.00000287971673346472):0.00000287971673346472):0.00053082889898846549):0.00895120461061488931	(n2988:0.00168942840360712860	(n2980:0.00000287971673346472	(n3004:0.00000287971673346472	((n07AEP08:0.00157226171541211793	(n2973:0.00000287971673346472	(n07AEP06:0.00275982296834514614	n2990:0.00000287971673346472):0.00000287971673346472):0.00000287971673346472):0.00000287971673346472	(n3221:0.00000287971673346472	MULAG:0.00000287971673346472):0.00000287971673346472):0.00000287971673346472):0.00000287971673346472):0.00000287971673346472):0.00670802855210561599):0.00685263345379845575):0.00669341114790728779	((CASCA:0.00330510763117832082	CASBE:0.00422389120020033679):0.01562407453828794542	(DRONO2:0.00000287971673346472	DRONO:0.00000287971673346472):0.01173986230161408809):0.00669341114790728779);
((((APTOW:0.00272639103535183506	APTHA:0.00155527369689645485):0.00720359760077200588	(APTMA:0.00000287971673346472	APTMA2:0.00000287971673346472):0.00520700345024801507):0.02701140909366757728	((((n3011:0.00000287971673346472	(n2997:0.00000287971673346472	(n2998:0.00292865661485458258	n2987:0.00000287971673346472):0.00000287971673346472):0.00000287971673346472):0.00000287971673346472	(AEPHI:0.00000287971673346472	n3757:0.00000287971673346472):0.00000287971673346472):0.00161689587628140608	(((((n08AEP07:0.00053582820960083898	n3220:0.00000287971673346472):0.00000287971673346472	(n2986:0.00053576663087296793	(n3219:0.00097864904670725769	n1665:0.00000287971673346472):0.00000287971673346472):0.00000287971673346472):0.00000287971673346472	n3258:0.00000287971673346472):0.00000287971673346472	(n07AEP05:0.00000287971673346472	n3026:0.00000287971673346472):0.00000287971673346472):0.00000287971673346472	(n1666:0.00052775457289038147	((n3025:0.00000287971673346472	n3222:0.00000287971673346472):0.00000287971673346472	n3024:0.00000287971673346472):0.00000287971673346472):0.00000287971673346472):0.00105198785649299707):0.00734923720563914959	(n2988:0.00069484132790203926	(((n07AEP08:0.00076952028314683052	n3004:0.00000287971673346472):0.00000287971673346472	((n2973:0.00000287971673346472	(n07AEP06:0.00000287971673346472	n2990:0.00000287971673346472):0.00000287971673346472):0.00000287971673346472	(n3221:0.00000287971673346472	MULAG:0.00000287971673346472):0.00000287971673346472):0.00000287971673346472):0.00000287971673346472	n2980:0.00000287971673346472):0.00147375195880728718):0.01222336961060209622):0.00966159077878800399):0.00353184825276177915	((CASCA:0.00298733695141072900	CASBE:0.00124763484080646120):0.01483469806464856461	(DRONO2:0.00000287971673346472	DRONO:0.00288684871618584112):0.00737032875503219453):0.00353184825276177915);
((((APTOW:0.00109397436223862944	APTHA:0.00109319128944099491):0.00386462916547219114	(APTMA:0.00000287971673346472	APTMA2:0.00000287971673346472):0.00511799052440335429):0.02019289468894685732	(((((n3011:0.00000287971673346472	(n2997:0.00000287971673346472	n2987:0.00000287971673346472):0.00000287971673346472):0.00000287971673346472	n2998:0.00244269815105475257):0.00000287971673346472	(AEPHI:0.00000287971673346472	n3757:0.00000287971673346472):0.00000287971673346472):0.00000287971673346472	(((((n08AEP07:0.00000287971673346472	n3220:0.00056016171023057877):0.00000287971673346472	(n2986:0.00000287971673346472	(n3219:0.00303414385307970453	n1665:0.00000287971673346472):0.00000287971673346472):0.00000287971673346472):0.00000287971673346472	n3258:0.00000287971673346472):0.00000287971673346472	(n07AEP05:0.00000287971673346472	n3026:0.00000287971673346472):0.00000287971673346472):0.00000287971673346472	((n3025:0.00375695356979994675	n3222:0.00000287971673346472):0.00000287971673346472	(n3024:0.00000287971673346472	n1666:0.00000287971673346472):0.00000287971673346472):0.00000287971673346472):0.00163617397225381857):0.01019097794772978217	(n2988:0.00000287971673346472	((n07AEP08:0.00000287971673346472	n3004:0.00054317568195478281):0.00000287971673346472	(((n2973:0.00000287971673346472	(n07AEP06:0.00114064907621589415	n2990:0.00000287971673346472):0.00000287971673346472):0.00000287971673346472	(n3221:0.00108085936163067830	MULAG:0.00000287971673346472):0.00000287971673346472):0.00000287971673346472	n2980:0.00071366607182256564):0.00000287971673346472):0.00054533819904219964):0.01070423142543981861):0.00750440625042580849):0.00723556355380906239	((CASCA:0.00000287971673346472	CASBE:0.00137108467905994917):0.01948552139552359869	(DRONO2:0.00000287971673346472	DRONO:0.00280888221819013172):0.00536026764989938360):0.00723556355380906239);
((((APTOW:0.00317461715722257504	APTHA:0.00000287971673346472):0.00781166695932698513	(APTMA:0.00000287971673346472	APTMA2:0.00000287971673346472):0.00592108681506027350):0.02536177766863857014	((n08AEP07:0.00000287971673346472	(n3220:0.00000287971673346472	((n2986:0.00053457697269529295	(n3219:0.00102724065280019629	n1665:0.00000287971673346472):0.00000287971673346472):0.00000287971673346472	(n3258:0.00000287971673346472	((n07AEP05:0.00000287971673346472	n3026:0.00000287971673346472):0.00000287971673346472	(((n3025:0.00000287971673346472	n3222:0.00000287971673346472):0.00000287971673346472	(n3024:0.00000287971673346472	n1666:0.00000287971673346472):0.00000287971673346472):0.00000287971673346472	(((n3011:0.00000287971673346472	(n2997:0.00000287971673346472	n2987:0.00000287971673346472):0.00000287971673346472):0.00000287971673346472	n2998:0.00058512918993407594):0.00000287971673346472	(AEPHI:0.00000287971673346472	n3757:0.00000287971673346472):0.00000287971673346472):0.00105238881825730286):0.00000287971673346472):0.00000287971673346472):0.00000287971673346472):0.00000287971673346472):0.00000287971673346472):0.00560235379217204413	(n2988:0.00218629449282723614	(((n2973:0.00000287971673346472	(n07AEP06:0.00000287971673346472	n2990:0.00000287971673346472):0.00000287971673346472):0.00000287971673346472	(n3221:0.00000287971673346472	MULAG:0.00000287971673346472):0.00000287971673346472):0.00000287971673346472	(n2980:0.00071009305404729319	(n07AEP08:0.00000287971673346472	n3004:0.00000287971673346472):0.00000287971673346472):0.00000287971673346472):0.00061864342495662782):0.01040951475599453946):0.00766952954410874115):0.00354235464558446062	((CASCA:0.00095322847270021000	CASBE:0.00000287971673346472):0.01815474737497020652	(DRONO2:0.00000287971673346472	DRONO:0.00536361684684802300):0.00289660620438944496):0.00354235464558446062);
((((APTHA:0.00081836760882325024	APTOW:0.00186918428063087777):0.01210219283510850091	(APTMA:0.00000287971673346472	APTMA2:0.00000287971673346472):0.00697699380061412959):0.02137723869921117487	(((AEPHI:0.00000287971673346472	n3757:0.00000287971673346472):0.00000287971673346472	(((((n08AEP07:0.00000287971673346472	n3220:0.00000287971673346472):0.00000287971673346472	(n2986:0.00054325267403111449	(n3219:0.00098044910846340730	n1665:0.00000287971673346472):0.00000287971673346472):0.00000287971673346472):0.00000287971673346472	((n07AEP05:0.00000287971673346472	n3026:0.00000287971673346472):0.00000287971673346472	((n1666:0.00053259090875495019	n3024:0.00000287971673346472):0.00000287971673346472	(n3025:0.00000287971673346472	n3222:0.00000287971673346472):0.00000287971673346472):0.00000287971673346472):0.00000287971673346472):0.00000287971673346472	n3258:0.00000287971673346472):0.00160267437707049907	((n3011:0.00000287971673346472	(n2997:0.00000287971673346472	n2987:0.00000287971673346472):0.00000287971673346472):0.00000287971673346472	n2998:0.00000287971673346472):0.00000287971673346472):0.00000287971673346472):0.00831106299034805283	(n2988:0.00000287971673346472	((((n2973:0.00000287971673346472	(n07AEP06:0.00055386237657550517	n2990:0.00000287971673346472):0.00000287971673346472):0.00000287971673346472	(n3221:0.00000287971673346472	MULAG:0.00000287971673346472):0.00000287971673346472):0.00000287971673346472	(n07AEP08:0.00078524068821810629	n3004:0.00053276832061053387):0.00000287971673346472):0.00000287971673346472	n2980:0.00072052119157638909):0.00160511375852600744):0.00754922071077760663):0.01191183216684020725):0.00438748873651931531	((CASCA:0.00386045120373558091	CASBE:0.00268234950322465649):0.01350059359348129880	(DRONO2:0.00000287971673346472	DRONO:0.00000287971673346472):0.00567275557790759919):0.00438748873651931531);
((((APTMA:0.00000287971673346472	APTMA2:0.00000287971673346472):0.00648083200699418101	(APTOW:0.00298029402259347709	APTHA:0.00074485427672635980):0.00545449035643192064):0.01268513055839473255	((((n3757:0.00000287971673346472	AEPHI:0.00000287971673346472):0.00000287971673346472	((n3011:0.00000287971673346472	(n2998:0.00176160202533209745	n2997:0.00000287971673346472):0.00000287971673346472):0.00000287971673346472	n2987:0.00000287971673346472):0.00000287971673346472):0.00159197738581926050	(n3258:0.00000287971673346472	(((n1666:0.00000287971673346472	((n3222:0.00000287971673346472	n3025:0.00131412189183775134):0.00000287971673346472	n3024:0.00000287971673346472):0.00000287971673346472):0.00000287971673346472	((n08AEP07:0.00000287971673346472	n3220:0.00000287971673346472):0.00000287971673346472	(n2986:0.00000287971673346472	(n3219:0.00000287971673346472	n1665:0.00000287971673346472):0.00000287971673346472):0.00000287971673346472):0.00000287971673346472):0.00000287971673346472	(n3026:0.00000287971673346472	n07AEP05:0.00000287971673346472):0.00000287971673346472):0.00000287971673346472):0.00159911107359417292):0.01486778121534297961	(n2988:0.00195232016261006887	(n3004:0.00000287971673346472	((n07AEP08:0.00000287971673346472	((n3221:0.00203304852312390701	MULAG:0.00000287971673346472):0.00000287971673346472	(n07AEP06:0.00110197767997506440	(n2990:0.00000287971673346472	n2973:0.00000287971673346472):0.00000287971673346472):0.00000287971673346472):0.00000287971673346472):0.00000287971673346472	n2980:0.00000287971673346472):0.00000287971673346472):0.00030042752358227755):0.00772749275867734217):0.01013055105638833650):0.00988599263933792431	((CASCA:0.00321667381728312244	CASBE:0.00512747553295664175):0.02463266537409298379	(DRONO:0.00135420735679640260	DRONO2:0.00000287971673346472):0.00439687497658664776):0.00988599263933792431);
((((APTMA:0.00000287971673346472	APTMA2:0.00000287971673346472):0.00519539168356529090	(APTOW:0.00328601287509544451	APTHA:0.00260659718855830091):0.01138604618466250440):0.01512783500880909675	((((n3757:0.00000287971673346472	AEPHI:0.00000287971673346472):0.00000287971673346472	((n3011:0.00000287971673346472	(n2997:0.00000287971673346472	n2987:0.00000287971673346472):0.00000287971673346472):0.00000287971673346472	n2998:0.00058129866563304050):0.00000287971673346472):0.00000287971673346472	((n1666:0.00000287971673346472	((n3222:0.00000287971673346472	n3025:0.00119617043827009955):0.00000287971673346472	n3024:0.00000287971673346472):0.00000287971673346472):0.00000287971673346472	((n3258:0.00000287971673346472	((n08AEP07:0.00000287971673346472	n3220:0.00053962097587808785):0.00000287971673346472	(n2986:0.00000287971673346472	(n3219:0.00186613996932521163	n1665:0.00000287971673346472):0.00000287971673346472):0.00000287971673346472):0.00000287971673346472):0.00000287971673346472	(n3026:0.00000287971673346472	n07AEP05:0.00000287971673346472):0.00000287971673346472):0.00000287971673346472):0.00052611862619357996):0.01016892557170331023	(n2988:0.00000287971673346472	(n2980:0.00000287971673346472	((n07AEP08:0.00000287971673346472	n3004:0.00158091498434014617):0.00000287971673346472	((n3221:0.00000287971673346472	MULAG:0.00000287971673346472):0.00000287971673346472	(n07AEP06:0.00054827829672532771	(n2990:0.00000287971673346472	n2973:0.00000287971673346472):0.00000287971673346472):0.00000287971673346472):0.00000287971673346472):0.00000287971673346472):0.00157842748462464931):0.00539415143516113783):0.01125685538811244980):0.00534094142255403352	((CASCA:0.00336566311545735946	CASBE:0.00378857311539292519):0.01134295022543414799	(DRONO:0.00402832045309970636	DRONO2:0.00000287971673346472):0.00257850084025104849):0.00534094142255403352);
((((APTMA:0.00000287971673346472	APTMA2:0.00000287971673346472):0.00232253181313145677	(APTOW:0.00219386357056438209	APTHA:0.00156640852978683727):0.00829614247726225169):0.02078181259045381452	((((n3757:0.00000287971673346472	AEPHI:0.00000287971673346472):0.00000287971673346472	((n3011:0.00000287971673346472	(n2997:0.00000287971673346472	n2987:0.00000287971673346472):0.00000287971673346472):0.00000287971673346472	n2998:0.00117142217062192206):0.00000287971673346472):0.00161012113787435338	((n1666:0.00000287971673346472	((n3222:0.00000287971673346472	n3025:0.00131142956345928511):0.00000287971673346472	n3024:0.00000287971673346472):0.00000287971673346472):0.00000287971673346472	((n3258:0.00000287971673346472	((n08AEP07:0.00000287971673346472	n3220:0.00054288151010549446):0.00000287971673346472	((n2986:0.00107813575035961996	n3219:0.00309471408876241987):0.00000287971673346472	n1665:0.00000287971673346472):0.00000287971673346472):0.00000287971673346472):0.00000287971673346472	(n3026:0.00000287971673346472	n07AEP05:0.00000287971673346472):0.00000287971673346472):0.00000287971673346472):0.00159654472614435437):0.00456758303222459545	(n2988:0.00000287971673346472	(n2980:0.00000287971673346472	((n07AEP08:0.00079197968763470737	n3004:0.00000287971673346472):0.00000287971673346472	((n3221:0.00207080595916322953	MULAG:0.00000287971673346472):0.00000287971673346472	(n2973:0.00000287971673346472	(n07AEP06:0.00165945858194106407	n2990:0.00000287971673346472):0.00000287971673346472):0.00000287971673346472):0.00000287971673346472):0.00000287971673346472):0.00000287971673346472):0.01528409154798573283):0.01189932154672415122):0.00449356773099396454	((CASCA:0.00329762911852307531	CASBE:0.00526870482759630738):0.01437978578567128754	(DRONO:0.00000287971673346472	DRONO2:0.00000287971673346472):0.00703308503103737114):0.00449356773099396454);
((((APTMA:0.00000287971673346472	APTMA2:0.00000287971673346472):0.00391986671983213589	(APTOW:0.00170721371611252427	APTHA:0.00101274799327323258):0.00808282888768239310):0.02780589697828299983	((((n3757:0.00000287971673346472	AEPHI:0.00000287971673346472):0.00000287971673346472	((n3011:0.00000287971673346472	(n2997:0.00000287971673346472	n2987:0.00000287971673346472):0.00000287971673346472):0.00000287971673346472	n2998:0.00180948058922533760):0.00000287971673346472):0.00052125156108704469	((n1666:0.00000287971673346472	((n3222:0.00000287971673346472	n3025:0.00250709496607768320):0.00000287971673346472	n3024:0.00000287971673346472):0.00000287971673346472):0.00000287971673346472	((n3258:0.00000287971673346472	((n08AEP07:0.00000287971673346472	n3220:0.00055013699900698803):0.00000287971673346472	((n2986:0.00054394729556341806	n3219:0.00101797135495270102):0.00000287971673346472	n1665:0.00000287971673346472):0.00000287971673346472):0.00000287971673346472):0.00000287971673346472	(n3026:0.00000287971673346472	n07AEP05:0.00000287971673346472):0.00000287971673346472):0.00000287971673346472):0.00110055206272521855):0.01122600619972265179	(n2988:0.00057355337786324230	(n2980:0.00072416360888581590	((n07AEP08:0.00081992326282563492	n3004:0.00053971633296022133):0.00000287971673346472	((n3221:0.00110406882529491069	MULAG:0.00000287971673346472):0.00000287971673346472	(n2973:0.00000287971673346472	(n07AEP06:0.00112197613601127148	n2990:0.00000287971673346472):0.00000287971673346472):0.00000287971673346472):0.00000287971673346472):0.00000287971673346472):0.00109658807104305025):0.01028359017382857871):0.00931484404019580770):0.00506671413665759750	((CASCA:0.00329011539623586934	CASBE:0.00391145687541047393):0.01559666316553234497	(DRONO:0.00273179743239413027	DRONO2:0.00000287971673346472):0.00960755333047720421):0.00506671413665759750);
((((APTMA:0.00000287971673346472	APTMA2:0.00000287971673346472):0.01251093551146837887	(APTOW:0.00111366606031359019	APTHA:0.00157400279815761652):0.00679135346897546087):0.01918604772047861895	((((n3757:0.00000287971673346472	AEPHI:0.00000287971673346472):0.00000287971673346472	((n3011:0.00000287971673346472	(n2997:0.00000287971673346472	n2987:0.00000287971673346472):0.00000287971673346472):0.00000287971673346472	n2998:0.00118722695148041767):0.00000287971673346472):0.00051117062933393775	(((n08AEP07:0.00054019673697748398	n3220:0.00000287971673346472):0.00000287971673346472	(n2986:0.00053865371475832040	(n3219:0.00385417165472334323	n1665:0.00000287971673346472):0.00000287971673346472):0.00000287971673346472):0.00000287971673346472	((n3026:0.00000287971673346472	(n07AEP05:0.00000287971673346472	n3258:0.00000287971673346472):0.00000287971673346472):0.00000287971673346472	(n1666:0.00000287971673346472	((n3222:0.00000287971673346472	n3025:0.00122626016917418254):0.00000287971673346472	n3024:0.00000287971673346472):0.00000287971673346472):0.00000287971673346472):0.00000287971673346472):0.00163967347918299376):0.00701774772596272783	(n2988:0.00058340056362516757	(n2980:0.00000287971673346472	((n07AEP08:0.00232968554355293938	n3004:0.00053215363007059785):0.00000287971673346472	((n3221:0.00103665543397451630	MULAG:0.00000287971673346472):0.00000287971673346472	(n2973:0.00000287971673346472	(n07AEP06:0.00055167959035190843	n2990:0.00000287971673346472):0.00000287971673346472):0.00000287971673346472):0.00000287971673346472):0.00000287971673346472):0.00051946082050308531):0.01181225195829526016):0.01244177602729530652):0.00489511419917326197	((CASCA:0.00633970971566468009	CASBE:0.00098350495340312734):0.01836375942389236252	(DRONO:0.00139508905959144329	DRONO2:0.00000287971673346472):0.00665947380918183608):0.00489511419917326197);
((((APTMA:0.00000287971673346472	APTMA2:0.00000287971673346472):0.00396140355479128198	(APTOW:0.00099670761487286887	APTHA:0.00113974843097443658):0.00600771376536758574):0.02863761982170515488	((((n3757:0.00000287971673346472	AEPHI:0.00000287971673346472):0.00000287971673346472	((n3011:0.00000287971673346472	(n2997:0.00000287971673346472	n2987:0.00000287971673346472):0.00000287971673346472):0.00000287971673346472	n2998:0.00059061080229746261):0.00000287971673346472):0.00000287971673346472	(((((n08AEP07:0.00000287971673346472	n3220:0.00109022546156845946):0.00000287971673346472	(n2986:0.00161585625597218349	(n3219:0.00200962534820454952	n1665:0.00000287971673346472):0.00000287971673346472):0.00000287971673346472):0.00000287971673346472	(n3026:0.00000287971673346472	n07AEP05:0.00000287971673346472):0.00000287971673346472):0.00000287971673346472	n3258:0.00000287971673346472):0.00000287971673346472	(n1666:0.00159357988096610185	((n3222:0.00000287971673346472	n3025:0.00000287971673346472):0.00000287971673346472	n3024:0.00000287971673346472):0.00000287971673346472):0.00000287971673346472):0.00106022766271209653):0.00728146965649937618	(n2988:0.00063658113167935470	(n2980:0.00142395513758246601	((n07AEP08:0.00079890249689741264	n3004:0.00000287971673346472):0.00000287971673346472	((n3221:0.00226363760910207627	MULAG:0.00000287971673346472):0.00000287971673346472	(n2973:0.00000287971673346472	(n07AEP06:0.00110329499203334447	n2990:0.00000287971673346472):0.00000287971673346472):0.00000287971673346472):0.00000287971673346472):0.00000287971673346472):0.00207607123681615357):0.01256255660699051938):0.00875075058505683095):0.00563913631034258615	((CASCA:0.00234541186431287598	CASBE:0.00414490274204856301):0.00452261533401894251	(DRONO:0.00283190037668496451	DRONO2:0.00000287971673346472):0.00525732285165109257):0.00563913631034258615);
((((APTMA:0.00000287971673346472	APTMA2:0.00000287971673346472):0.00964991458621844260	(APTOW:0.00102368797361143031	APTHA:0.00213598755364586721):0.00698578968126626829):0.02039092806756437337	((n08AEP07:0.00053041724115657858	((n3220:0.00000287971673346472	(n2986:0.00000287971673346472	(n3219:0.00192462267196184746	n1665:0.00000287971673346472):0.00000287971673346472):0.00000287971673346472):0.00000287971673346472	((((n1666:0.00000287971673346472	((n3025:0.00122046033985743888	n3222:0.00000287971673346472):0.00000287971673346472	n3024:0.00000287971673346472):0.00000287971673346472):0.00000287971673346472	((n3757:0.00000287971673346472	AEPHI:0.00000287971673346472):0.00000287971673346472	((n2987:0.00000287971673346472	(n3011:0.00000287971673346472	n2997:0.00000287971673346472):0.00000287971673346472):0.00000287971673346472	n2998:0.00171417592969550902):0.00000287971673346472):0.00052160465562907951):0.00000287971673346472	(n3026:0.00000287971673346472	n07AEP05:0.00000287971673346472):0.00000287971673346472):0.00000287971673346472	n3258:0.00000287971673346472):0.00000287971673346472):0.00000287971673346472):0.00410639748848556831	(n2988:0.00054845757896766875	(n2980:0.00000287971673346472	(n3004:0.00000287971673346472	(((n3221:0.00104770737440762203	MULAG:0.00000287971673346472):0.00000287971673346472	(n2973:0.00000287971673346472	(n07AEP06:0.00000287971673346472	n2990:0.00000287971673346472):0.00000287971673346472):0.00000287971673346472):0.00000287971673346472	n07AEP08:0.00077850616173515206):0.00000287971673346472):0.00000287971673346472):0.00264954160733044033):0.01090940724787808729):0.01516588921907608550):0.00557853313126377860	((CASCA:0.00150301333823587039	CASBE:0.00265962301840209220):0.01803845655124772240	(DRONO:0.00282370019761222580	DRONO2:0.00000287971673346472):0.00608545802091226603):0.00557853313126377860);
((((APTMA:0.00000287971673346472	APTMA2:0.00000287971673346472):0.00686847632125872892	(APTOW:0.00158281857209331103	APTHA:0.00389826559069724821):0.01146649119578810501):0.02115308593996064260	((((n3757:0.00000287971673346472	AEPHI:0.00000287971673346472):0.00000287971673346472	((n3011:0.00000287971673346472	(n2997:0.00000287971673346472	n2987:0.00000287971673346472):0.00000287971673346472):0.00000287971673346472	n2998:0.00300141672582650504):0.00000287971673346472):0.00000287971673346472	((((n08AEP07:0.00000287971673346472	n3220:0.00000287971673346472):0.00000287971673346472	(n2986:0.00109371518984199422	(n3219:0.00000287971673346472	n1665:0.00000287971673346472):0.00000287971673346472):0.00000287971673346472):0.00000287971673346472	((n1666:0.00000287971673346472	((n3025:0.00124901831615185075	n3222:0.00000287971673346472):0.00000287971673346472	n3024:0.00000287971673346472):0.00000287971673346472):0.00000287971673346472	(n3026:0.00000287971673346472	n07AEP05:0.00000287971673346472):0.00000287971673346472):0.00000287971673346472):0.00000287971673346472	n3258:0.00000287971673346472):0.00053775239582179815):0.00693022802274458581	(n2988:0.00055883865833383491	(n2980:0.00000287971673346472	(((n3221:0.00109471548137027590	MULAG:0.00000287971673346472):0.00000287971673346472	(n2973:0.00000287971673346472	(n07AEP06:0.00000287971673346472	n2990:0.00000287971673346472):0.00000287971673346472):0.00000287971673346472):0.00000287971673346472	(n07AEP08:0.00000287971673346472	n3004:0.00053679070479863958):0.00000287971673346472):0.00000287971673346472):0.00109132410455308566):0.01096204718138906603):0.01394690156244807189):0.00384633412374645045	((CASCA:0.00000287971673346472	CASBE:0.00000287971673346472):0.02212823699465200564	(DRONO:0.00150581988129733354	DRONO2:0.00000287971673346472):0.00569676566455124943):0.00384633412374645045);
((((APTMA:0.00000287971673346472	APTMA2:0.00000287971673346472):0.00972723960042568177	(APTOW:0.00163344365388446051	APTHA:0.00162661395920456718):0.00875588185546173625):0.02052262346582946900	((((n3757:0.00000287971673346472	AEPHI:0.00000287971673346472):0.00000287971673346472	((n3011:0.00000287971673346472	(n2997:0.00000287971673346472	n2987:0.00000287971673346472):0.00000287971673346472):0.00000287971673346472	n2998:0.00178964891206872373):0.00000287971673346472):0.00000287971673346472	(((n08AEP07:0.00054633919629193915	n3220:0.00055201315308095976):0.00000287971673346472	(n2986:0.00164248955812842804	(n3219:0.00193268418274842126	n1665:0.00000287971673346472):0.00000287971673346472):0.00000287971673346472):0.00000287971673346472	((n3258:0.00000287971673346472	(n3025:0.00000287971673346472	n3222:0.00000287971673346472):0.00000287971673346472):0.00000287971673346472	((n3024:0.00000287971673346472	n1666:0.00000287971673346472):0.00000287971673346472	(n3026:0.00000287971673346472	n07AEP05:0.00000287971673346472):0.00000287971673346472):0.00000287971673346472):0.00000287971673346472):0.00053789203843207522):0.00866438730678059307	(n2988:0.00000287971673346472	(n2980:0.00070396748545141388	(((n3221:0.00000287971673346472	MULAG:0.00000287971673346472):0.00000287971673346472	(n2973:0.00000287971673346472	(n07AEP06:0.00112080366360593395	n2990:0.00000287971673346472):0.00000287971673346472):0.00000287971673346472):0.00000287971673346472	(n07AEP08:0.00165993718072449874	n3004:0.00000287971673346472):0.00000287971673346472):0.00000287971673346472):0.00162349151471096451):0.01003288601260632178):0.01466910339215413833):0.00337887183292998961	((CASCA:0.00385267732056091819	CASBE:0.00389941597627416377):0.01385756540366116576	(DRONO:0.00000287971673346472	DRONO2:0.00000287971673346472):0.00495502661321838359):0.00337887183292998961);
((((APTMA:0.00000287971673346472	APTMA2:0.00000287971673346472):0.00899257523317287775	(APTOW:0.00394314633131039559	APTHA:0.00315843433719519137):0.00997943820488067339):0.02327854678958262216	((((n3757:0.00000287971673346472	AEPHI:0.00000287971673346472):0.00000287971673346472	((n3011:0.00000287971673346472	(n2997:0.00000287971673346472	n2987:0.00000287971673346472):0.00000287971673346472):0.00000287971673346472	n2998:0.00059124644352201027):0.00000287971673346472):0.00000287971673346472	(((n3025:0.00127521217411439691	n3222:0.00000287971673346472):0.00000287971673346472	(n1666:0.00000287971673346472	n3024:0.00000287971673346472):0.00000287971673346472):0.00000287971673346472	((n3026:0.00000287971673346472	n07AEP05:0.00000287971673346472):0.00000287971673346472	(n3220:0.00165091593833704997	((n2986:0.00000287971673346472	(n3219:0.00193119578302693401	n1665:0.00000287971673346472):0.00000287971673346472):0.00000287971673346472	(n3258:0.00000287971673346472	n08AEP07:0.00053869448786326816):0.00000287971673346472):0.00000287971673346472):0.00000287971673346472):0.00000287971673346472):0.00106734415024613109):0.01317822645128621274	(n2988:0.00287916285864155304	(n2980:0.00000287971673346472	(((n3221:0.00000287971673346472	MULAG:0.00000287971673346472):0.00000287971673346472	(n2973:0.00000287971673346472	(n07AEP06:0.00279819263476494559	n2990:0.00000287971673346472):0.00000287971673346472):0.00000287971673346472):0.00000287971673346472	(n07AEP08:0.00081287108758818145	n3004:0.00053236160261459393):0.00000287971673346472):0.00000287971673346472):0.00000287971673346472):0.00829994919939671533):0.00830071285897437429):0.00465839715414806139	((CASCA:0.00200807298360433911	CASBE:0.00000287971673346472):0.01250527615668487781	(DRONO:0.00000287971673346472	DRONO2:0.00000287971673346472):0.00716846503804597149):0.00465839715414806139);
((((((((n3221:0.00110277497728370876	MULAG:0.00000287971673346472):0.00000287971673346472	((n2973:0.00000287971673346472	n2990:0.00000287971673346472):0.00000287971673346472	n07AEP06:0.00344089759856532670):0.00000287971673346472):0.00000287971673346472	(n3004:0.00054854178391953176	n07AEP08:0.00000287971673346472):0.00000287971673346472):0.00000287971673346472	n2980:0.00000287971673346472):0.00109841764363460110	n2988:0.00000287971673346472):0.00916457682647739413	(((n3222:0.00000287971673346472	n3025:0.00126009953993852877):0.00000287971673346472	(n3024:0.00000287971673346472	(n1666:0.00000287971673346472	(((n07AEP05:0.00000287971673346472	n3026:0.00000287971673346472):0.00000287971673346472	((n2986:0.00055655921847464211	(n3219:0.00098456541210740871	n1665:0.00000287971673346472):0.00000287971673346472):0.00000287971673346472	(n3220:0.00112962588158184159	n08AEP07:0.00000287971673346472):0.00000287971673346472):0.00000287971673346472):0.00000287971673346472	n3258:0.00000287971673346472):0.00000287971673346472):0.00000287971673346472):0.00000287971673346472):0.00229076442186821466	((n3757:0.00000287971673346472	AEPHI:0.00000287971673346472):0.00000287971673346472	(n2998:0.00121631779307368655	(n2987:0.00000287971673346472	(n3011:0.00000287971673346472	n2997:0.00000287971673346472):0.00000287971673346472):0.00000287971673346472):0.00000287971673346472):0.00047674516919736054):0.01236209688726682895):0.01078751081406715759	((APTOW:0.00000287971673346472	APTHA:0.00109989472163528963):0.00705053203716650510	(APTMA2:0.00000287971673346472	APTMA:0.00000287971673346472):0.00614123440198678129):0.01640493178380858855):0.00574416644693751151	((CASCA:0.00420468026413244218	CASBE:0.00236052554147821690):0.01775508606137577230	(DRONO2:0.00000287971673346472	DRONO:0.00260223543149024810):0.01095150278334246045):0.00574416644693751151);
((((APTHA:0.00151319004376962939	APTOW:0.00330298763367208254):0.00566616668834143012	(APTMA2:0.00000287971673346472	APTMA:0.00000287971673346472):0.00384704392566306841):0.02544695759204120000	((((((n2990:0.00000287971673346472	n2973:0.00000287971673346472):0.00000287971673346472	(n07AEP06:0.00166216592939171653	(n3221:0.00000287971673346472	MULAG:0.00000287971673346472):0.00000287971673346472):0.00000287971673346472):0.00000287971673346472	(n3004:0.00052775185293269195	n07AEP08:0.00000287971673346472):0.00000287971673346472):0.00000287971673346472	n2980:0.00070867848232311842):0.00000287971673346472	n2988:0.00000287971673346472):0.00703219711762050580	(((n1666:0.00212184158983456765	(((n3026:0.00000287971673346472	n07AEP05:0.00000287971673346472):0.00000287971673346472	(((n3219:0.00000287971673346472	n1665:0.00000287971673346472):0.00000287971673346472	(n3220:0.00108083118577411742	n2986:0.00053601655626441067):0.00000287971673346472):0.00000287971673346472	(n08AEP07:0.00161974192051744423	n3258:0.00000287971673346472):0.00000287971673346472):0.00000287971673346472):0.00000287971673346472	n3024:0.00000287971673346472):0.00000287971673346472):0.00000287971673346472	(n3222:0.00000287971673346472	n3025:0.00125284774942915639):0.00000287971673346472):0.00052486756982020192	((n3757:0.00000287971673346472	AEPHI:0.00000287971673346472):0.00000287971673346472	(n2998:0.00059477087695052142	(n3011:0.00000287971673346472	(n2997:0.00000287971673346472	n2987:0.00000287971673346472):0.00000287971673346472):0.00000287971673346472):0.00000287971673346472):0.00053157205761015407):0.01115590496335413205):0.00685629192147542508):0.00570850273482614943	((CASCA:0.00531493484885756269	CASBE:0.00557257832586895412):0.00973187340537779583	(DRONO2:0.00000287971673346472	DRONO:0.00000287971673346472):0.00358521736823140492):0.00570850273482614943);
(((((((((n07AEP06:0.00113239089441376228	n2990:0.00000287971673346472):0.00000287971673346472	n2973:0.00000287971673346472):0.00000287971673346472	(n3221:0.00000287971673346472	MULAG:0.00000287971673346472):0.00000287971673346472):0.00000287971673346472	(n07AEP08:0.00000287971673346472	n3004:0.00053659381901673478):0.00000287971673346472):0.00000287971673346472	n2980:0.00000287971673346472):0.00000287971673346472	n2988:0.00173123446888612427):0.01400966100838073672	(((n1666:0.00107398784907278885	(n3024:0.00000287971673346472	(n3222:0.00000287971673346472	n3025:0.00000287971673346472):0.00000287971673346472):0.00000287971673346472):0.00000287971673346472	((n3258:0.00000287971673346472	((n3220:0.00109872049971485811	n08AEP07:0.00054544330894072126):0.00000287971673346472	(n2986:0.00000287971673346472	(n3219:0.00298836984901189534	n1665:0.00000287971673346472):0.00000287971673346472):0.00000287971673346472):0.00000287971673346472):0.00000287971673346472	(n3026:0.00000287971673346472	n07AEP05:0.00000287971673346472):0.00000287971673346472):0.00000287971673346472):0.00053566791505947598	((n3757:0.00000287971673346472	AEPHI:0.00000287971673346472):0.00000287971673346472	(n2998:0.00181825317409663005	(n3011:0.00000287971673346472	(n2997:0.00000287971673346472	n2987:0.00000287971673346472):0.00000287971673346472):0.00000287971673346472):0.00000287971673346472):0.00000287971673346472):0.01072200350422549721):0.00757309702311840648	((APTOW:0.00278553073538361298	APTHA:0.00046431283728025862):0.01125058402295555510	(APTMA2:0.00000287971673346472	APTMA:0.00000287971673346472):0.00413665359672331888):0.02205982223604876710):0.00499813236548514710	((CASCA:0.00293885586369278806	CASBE:0.00508469369623048510):0.01880547396328124607	(DRONO2:0.00000287971673346472	DRONO:0.00000287971673346472):0.00280172255011974921):0.00499813236548514710);
(((((n3757:0.00000287971673346472	AEPHI:0.00000287971673346472):0.00000287971673346472	((n2998:0.00132825732887430865	(n3011:0.00000287971673346472	(n2997:0.00000287971673346472	n2987:0.00000287971673346472):0.00000287971673346472):0.00000287971673346472):0.00000287971673346472	((n3026:0.00000287971673346472	(n3258:0.00000287971673346472	n07AEP05:0.00000287971673346472):0.00000287971673346472):0.00000287971673346472	((n1666:0.00258146433355075635	(n3024:0.00000287971673346472	(n3222:0.00000287971673346472	n3025:0.00000287971673346472):0.00000287971673346472):0.00000287971673346472):0.00000287971673346472	((n3220:0.00000287971673346472	n08AEP07:0.00129029217518332462):0.00000287971673346472	(n2986:0.00129212705509197754	(n3219:0.00641729341800195349	n1665:0.00000287971673346472):0.00000287971673346472):0.00000287971673346472):0.00000287971673346472):0.00000287971673346472):0.00389109441956614127):0.00000287971673346472):0.03710697496713083465	(n2988:0.00077459567010721136	((n3004:0.00128689708010768888	(n07AEP08:0.00349031488176656385	((n3221:0.00389838737674790903	MULAG:0.00000287971673346472):0.00000287971673346472	(n2973:0.00000287971673346472	(n2990:0.00000287971673346472	n07AEP06:0.00130978941344016861):0.00000287971673346472):0.00000287971673346472):0.00000287971673346472):0.00000287971673346472):0.00000287971673346472	n2980:0.00160152856205759866):0.00447753636866357607):0.00869184433745976218):99.46184260400609389308	((APTOW:0.00534141319883759715	APTHA:0.00532976167548346660):0.00793467398424020816	(APTMA2:0.00000287971673346472	APTMA:0.00000287971673346472):0.06156368061002587960):99.46184260400609389308):49.73092130200304694654	((CASCA:0.06017324929163516550	CASBE:99.46184260400609389308):0.00001236661049051506	(DRONO2:0.00000287971673346472	DRONO:0.00000287971673346472):0.01992048553737390398):49.73092130200304694654);
((((((n3757:0.00000287971673346472	AEPHI:0.00000287971673346472):0.00000287971673346472	(n2998:0.00058785869371596035	(n3011:0.00000287971673346472	(n2997:0.00000287971673346472	n2987:0.00000287971673346472):0.00000287971673346472):0.00000287971673346472):0.00000287971673346472):0.00053140631441957892	(((((n3220:0.00000287971673346472	n08AEP07:0.00000287971673346472):0.00000287971673346472	(n2986:0.00000287971673346472	(n3219:0.00099832490365739835	n1665:0.00000287971673346472):0.00000287971673346472):0.00000287971673346472):0.00000287971673346472	(n1666:0.00000287971673346472	(n3024:0.00000287971673346472	(n3222:0.00000287971673346472	n3025:0.00000287971673346472):0.00000287971673346472):0.00000287971673346472):0.00000287971673346472):0.00000287971673346472	(n3026:0.00000287971673346472	n07AEP05:0.00000287971673346472):0.00000287971673346472):0.00000287971673346472	n3258:0.00000287971673346472):0.00052585037280737722):0.00847744603852717236	(n2988:0.00092282350956652518	((((n3221:0.00319575324518230845	MULAG:0.00000287971673346472):0.00000287971673346472	((n2990:0.00000287971673346472	n07AEP06:0.00055071186086899974):0.00000287971673346472	n2973:0.00000287971673346472):0.00000287971673346472):0.00000287971673346472	(n3004:0.00000287971673346472	n07AEP08:0.00000287971673346472):0.00000287971673346472):0.00000287971673346472	n2980:0.00211591033096742397):0.00073984055237399438):0.00890030209338694978):0.00721569882023052889	((APTOW:0.00131358149972736113	APTHA:0.00027739756905068339):0.00747221042815386215	(APTMA2:0.00000287971673346472	APTMA:0.00000287971673346472):0.00489812548338907066):0.02567250647112463355):0.00583792150905227195	((CASCA:0.00000287971673346472	CASBE:0.00134917088586947696):0.01561595327057098241	(DRONO2:0.00000287971673346472	DRONO:0.00000287971673346472):0.00658408114975748884):0.00583792150905227195);
((((((n3757:0.00000287971673346472	AEPHI:0.00000287971673346472):0.00000287971673346472	(n2998:0.00000287971673346472	(n3011:0.00000287971673346472	(n2997:0.00000287971673346472	n2987:0.00000287971673346472):0.00000287971673346472):0.00000287971673346472):0.00000287971673346472):0.00053181488193939231	((n1666:0.00000287971673346472	(n3024:0.00000287971673346472	(n3222:0.00000287971673346472	n3025:0.00000287971673346472):0.00000287971673346472):0.00000287971673346472):0.00000287971673346472	((n3026:0.00000287971673346472	n07AEP05:0.00000287971673346472):0.00000287971673346472	(n3258:0.00000287971673346472	((n3220:0.00108754904009946882	n08AEP07:0.00053684517008596342):0.00000287971673346472	(n2986:0.00000287971673346472	(n3219:0.00398990121715588585	n1665:0.00000287971673346472):0.00000287971673346472):0.00000287971673346472):0.00000287971673346472):0.00000287971673346472):0.00000287971673346472):0.00052784733052954017):0.00570404508482947898	(n2988:0.00146456847797789844	((((n3221:0.00215734211590508894	MULAG:0.00000287971673346472):0.00000287971673346472	((n2990:0.00000287971673346472	n07AEP06:0.00109914697738626899):0.00000287971673346472	n2973:0.00000287971673346472):0.00000287971673346472):0.00000287971673346472	(n3004:0.00105995913377150827	n07AEP08:0.00081221638871612303):0.00000287971673346472):0.00000287971673346472	n2980:0.00000287971673346472):0.00074607867925582320):0.00864424837504392148):0.00946143975918247587	((APTOW:0.00222302486370646885	APTHA:0.00152575233705866159):0.00829018560309302023	(APTMA2:0.00000287971673346472	APTMA:0.00000287971673346472):0.00530960163416022406):0.02082145165233800430):0.00953636731818355982	((CASCA:0.00311574682665570479	CASBE:0.00112264260125083826):0.01898472406750478444	(DRONO2:0.00000287971673346472	DRONO:0.00410550887328111659):0.00147931758638219775):0.00953636731818355982);
((((((n3757:0.00000287971673346472	AEPHI:0.00000287971673346472):0.00000287971673346472	(n2998:0.00059145355303135501	(n3011:0.00000287971673346472	(n2997:0.00000287971673346472	n2987:0.00000287971673346472):0.00000287971673346472):0.00000287971673346472):0.00000287971673346472):0.00051725074175220439	(((n3222:0.00000287971673346472	n3025:0.00136030493006777053):0.00000287971673346472	(n1666:0.00053318522037750372	n3024:0.00000287971673346472):0.00000287971673346472):0.00000287971673346472	((n3026:0.00000287971673346472	n07AEP05:0.00000287971673346472):0.00000287971673346472	(n3220:0.00275466702194372172	((n2986:0.00053967030377979636	(n3219:0.00101049036875638432	n1665:0.00000287971673346472):0.00000287971673346472):0.00000287971673346472	(n08AEP07:0.00000287971673346472	n3258:0.00000287971673346472):0.00000287971673346472):0.00000287971673346472):0.00000287971673346472):0.00000287971673346472):0.00109331513165738083):0.01031008873839277078	(n2988:0.00056101017430251819	((((n3221:0.00106895487362927656	MULAG:0.00000287971673346472):0.00000287971673346472	((n2990:0.00000287971673346472	n07AEP06:0.00334967867533863574):0.00000287971673346472	n2973:0.00000287971673346472):0.00000287971673346472):0.00000287971673346472	(n3004:0.00000287971673346472	n07AEP08:0.00080977757688686968):0.00000287971673346472):0.00000287971673346472	n2980:0.00209740231932568303):0.00000287971673346472):0.00781256854106586462):0.00906486732937672804	((APTOW:0.00174060847813189523	APTHA:0.00149063527348194469):0.00703231742189604995	(APTMA2:0.00000287971673346472	APTMA:0.00000287971673346472):0.00654392391090562273):0.02505577006538318649):0.00468138930432729708	((CASCA:0.00296847010425321280	CASBE:0.00113355960145205908):0.01889458280688312633	(DRONO2:0.00000287971673346472	DRONO:0.00270123025105379602):0.00312772950134525100):0.00468138930432729708);
((((((n3757:0.00000287971673346472	AEPHI:0.00000287971673346472):0.00000287971673346472	(n3011:0.00000287971673346472	((n2997:0.00000287971673346472	n2987:0.00000287971673346472):0.00000287971673346472	n2998:0.00177798821772866484):0.00000287971673346472):0.00000287971673346472):0.00000287971673346472	(((n3222:0.00000287971673346472	n3025:0.00125796565391982540):0.00000287971673346472	(n1666:0.00052968894551785905	n3024:0.00000287971673346472):0.00000287971673346472):0.00000287971673346472	((n3258:0.00000287971673346472	((n08AEP07:0.00000287971673346472	n3220:0.00054443621338436088):0.00000287971673346472	(n2986:0.00053730710159944999	(n3219:0.00000287971673346472	n1665:0.00000287971673346472):0.00000287971673346472):0.00000287971673346472):0.00000287971673346472):0.00000287971673346472	(n3026:0.00000287971673346472	n07AEP05:0.00000287971673346472):0.00000287971673346472):0.00000287971673346472):0.00106087898559974214):0.00577444422327102851	(n2988:0.00058354490228582361	(((n3221:0.00319193178191949948	(MULAG:0.00000287971673346472	((n2990:0.00000287971673346472	n07AEP06:0.00110792157575534097):0.00000287971673346472	n2973:0.00000287971673346472):0.00000287971673346472):0.00000287971673346472):0.00000287971673346472	(n3004:0.00106172803344637464	n07AEP08:0.00000287971673346472):0.00000287971673346472):0.00000287971673346472	n2980:0.00217009159870057595):0.00051894617084465955):0.00940887602261459254):0.01119023142056043731	((APTOW:0.00281624580157767163	APTHA:0.00256764097757888844):0.01416863899475975797	(APTMA2:0.00000287971673346472	APTMA:0.00000287971673346472):0.00538994998946347881):0.02229243402280774514):0.00538209336360805438	((CASCA:0.00244511223149209214	CASBE:0.00000287971673346472):0.01398153155114196036	(DRONO2:0.00000287971673346472	DRONO:0.00279665930617749997):0.00687515524835172805):0.00538209336360805438);
((((((n3757:0.00000287971673346472	AEPHI:0.00000287971673346472):0.00000287971673346472	(n2998:0.00059607614283871651	(n3011:0.00000287971673346472	(n2997:0.00000287971673346472	n2987:0.00000287971673346472):0.00000287971673346472):0.00000287971673346472):0.00000287971673346472):0.00224932341025329066	(((n3222:0.00000287971673346472	n3025:0.00268440238080361370):0.00000287971673346472	(n1666:0.00053552217225095143	n3024:0.00000287971673346472):0.00000287971673346472):0.00000287971673346472	((n3258:0.00000287971673346472	((n08AEP07:0.00109089149388075213	n3220:0.00054811787315050262):0.00000287971673346472	((n2986:0.00000287971673346472	n3219:0.00402390101364335975):0.00000287971673346472	n1665:0.00000287971673346472):0.00000287971673346472):0.00000287971673346472):0.00000287971673346472	(n3026:0.00000287971673346472	n07AEP05:0.00000287971673346472):0.00000287971673346472):0.00000287971673346472):0.00273464211682205574):0.00670628968455152727	(n2988:0.00119332436409991184	(((((n2990:0.00000287971673346472	n07AEP06:0.00111744549387495515):0.00000287971673346472	n2973:0.00000287971673346472):0.00000287971673346472	(n3221:0.00000287971673346472	MULAG:0.00000287971673346472):0.00000287971673346472):0.00000287971673346472	(n3004:0.00000287971673346472	n07AEP08:0.00078150171387022886):0.00000287971673346472):0.00000287971673346472	n2980:0.00145286669789587339):0.00050109255144150083):0.00687030755426797004):0.01040480388789086393	((APTOW:0.00207014203533101336	APTHA:0.00172926070810706478):0.00929005472909538547	(APTMA2:0.00000287971673346472	APTMA:0.00000287971673346472):0.00859706848832877957):0.02428284669557489311):0.00575014135808811760	((CASCA:0.00379043000436960235	CASBE:0.00000287971673346472):0.01666704571721820335	(DRONO2:0.00000287971673346472	DRONO:0.00139204959273633118):0.00377027732319439859):0.00575014135808811760);
((((((n3757:0.00000287971673346472	AEPHI:0.00000287971673346472):0.00000287971673346472	(n2998:0.00000287971673346472	(n3011:0.00000287971673346472	(n2997:0.00000287971673346472	n2987:0.00000287971673346472):0.00000287971673346472):0.00000287971673346472):0.00000287971673346472):0.00108808210059643156	((n1666:0.00000287971673346472	(n3024:0.00000287971673346472	(n3222:0.00000287971673346472	n3025:0.00000287971673346472):0.00000287971673346472):0.00000287971673346472):0.00000287971673346472	((((n3258:0.00000287971673346472	n08AEP07:0.00000287971673346472):0.00000287971673346472	n3220:0.00054733258053182518):0.00000287971673346472	((n2986:0.00000287971673346472	n3219:0.00296554158620928286):0.00000287971673346472	n1665:0.00000287971673346472):0.00000287971673346472):0.00000287971673346472	(n3026:0.00000287971673346472	n07AEP05:0.00000287971673346472):0.00000287971673346472):0.00000287971673346472):0.00217633101161745319):0.00667257748004804023	(n2988:0.00000287971673346472	(((((n2990:0.00000287971673346472	n07AEP06:0.00166768648988642942):0.00000287971673346472	n2973:0.00000287971673346472):0.00000287971673346472	(n3221:0.00106374069581902401	MULAG:0.00000287971673346472):0.00000287971673346472):0.00000287971673346472	(n3004:0.00000287971673346472	n07AEP08:0.00235902717461585918):0.00000287971673346472):0.00000287971673346472	n2980:0.00000287971673346472):0.00053149378734571409):0.00841419439980277926):0.00799535004221718290	((APTOW:0.00278362009264416198	APTHA:0.00044568909427193101):0.01071773074363758030	(APTMA2:0.00000287971673346472	APTMA:0.00000287971673346472):0.00692024521058400097):0.02633537389944207857):0.00535027906985036453	((CASCA:0.00000287971673346472	CASBE:0.00140986304428200484):0.02577950431908037493	(DRONO2:0.00000287971673346472	DRONO:0.00291864731607640628):0.00614763392951483446):0.00535027906985036453);
((((((n2998:0.00370359764073005743	((n2997:0.00000287971673346472	n2987:0.00000287971673346472):0.00000287971673346472	n3011:0.00000287971673346472):0.00000287971673346472):0.00000287971673346472	(AEPHI:0.00000287971673346472	n3757:0.00000287971673346472):0.00000287971673346472):0.00166091421481549557	((n3220:0.00055806415667082132	(((n3219:0.00202767258994556278	n1665:0.00000287971673346472):0.00000287971673346472	n2986:0.00000287971673346472):0.00000287971673346472	n08AEP07:0.00110767962332470704):0.00000287971673346472):0.00000287971673346472	(((n3024:0.00000287971673346472	((n3025:0.00261239841316526994	n3222:0.00000287971673346472):0.00000287971673346472	n1666:0.00108797527066536916):0.00000287971673346472):0.00000287971673346472	(n07AEP05:0.00000287971673346472	n3026:0.00000287971673346472):0.00000287971673346472):0.00000287971673346472	n3258:0.00000287971673346472):0.00000287971673346472):0.00108545731060089761):0.00783504974003607774	((((n07AEP08:0.00084203258242754135	n3004:0.00054212871824260516):0.00000287971673346472	((n2973:0.00000287971673346472	(n07AEP06:0.00114473832214225641	n2990:0.00000287971673346472):0.00000287971673346472):0.00000287971673346472	(MULAG:0.00000287971673346472	n3221:0.00110272452527615658):0.00000287971673346472):0.00000287971673346472):0.00000287971673346472	n2980:0.00070601177951237781):0.00054124065845338547	n2988:0.00000287971673346472):0.01467796686315761198):0.00920386464848794647	((APTMA:0.00000287971673346472	APTMA2:0.00000287971673346472):0.00707760092693270667	(APTOW:0.00384001727158777987	APTHA:0.00000287971673346472):0.00595393490994097253):0.02171060416712525948):0.00718484161180684127	((CASBE:0.00000287971673346472	CASCA:0.00537642438930052615):0.01633071979910943536	(DRONO:0.00140171217727034689	DRONO2:0.00000287971673346472):0.00676874671394362033):0.00718484161180684127);
((((((n2998:0.00056596785295669790	(n2987:0.00000287971673346472	(n3011:0.00000287971673346472	n2997:0.00000287971673346472):0.00000287971673346472):0.00000287971673346472):0.00000287971673346472	(AEPHI:0.00000287971673346472	n3757:0.00000287971673346472):0.00000287971673346472):0.00105810281666847807	((n3024:0.00000287971673346472	((n3025:0.00000287971673346472	n3222:0.00000287971673346472):0.00000287971673346472	n1666:0.00000287971673346472):0.00000287971673346472):0.00000287971673346472	(((n07AEP05:0.00000287971673346472	n3026:0.00000287971673346472):0.00000287971673346472	n3258:0.00000287971673346472):0.00000287971673346472	(((n3219:0.00000287971673346472	n1665:0.00000287971673346472):0.00000287971673346472	n2986:0.00000287971673346472):0.00000287971673346472	(n08AEP07:0.00000287971673346472	n3220:0.00052976665891618820):0.00000287971673346472):0.00000287971673346472):0.00000287971673346472):0.00051368562083227496):0.00494821437351160038	((((n07AEP08:0.00000287971673346472	n3004:0.00000287971673346472):0.00000287971673346472	((n2973:0.00000287971673346472	(n07AEP06:0.00107738237916452334	n2990:0.00000287971673346472):0.00000287971673346472):0.00000287971673346472	(MULAG:0.00000287971673346472	n3221:0.00208290658045489014):0.00000287971673346472):0.00000287971673346472):0.00000287971673346472	n2980:0.00068493277864294577):0.00078022914238249426	n2988:0.00139223611077661470):0.01203006967328164138):0.01087577762298666366	((APTMA:0.00000287971673346472	APTMA2:0.00000287971673346472):0.00439076423742817707	(APTOW:0.00261309683732621756	APTHA:0.00374553262267489709):0.00881523216991704668):0.02265361130152046890):0.00381059389458894560	((CASBE:0.00254463154629240573	CASCA:0.00125633744868490732):0.01872763569047984980	(DRONO:0.00000287971673346472	DRONO2:0.00000287971673346472):0.00727324070757150425):0.00381059389458894560);
((((((n2998:0.00059027974719197179	(n3011:0.00000287971673346472	(n2997:0.00000287971673346472	n2987:0.00000287971673346472):0.00000287971673346472):0.00000287971673346472):0.00000287971673346472	(AEPHI:0.00000287971673346472	n3757:0.00000287971673346472):0.00000287971673346472):0.00052632248380364501	(((((n3219:0.00095425505911099170	n1665:0.00000287971673346472):0.00000287971673346472	n2986:0.00053288101511351647):0.00000287971673346472	(n08AEP07:0.00000287971673346472	n3220:0.00162865578811285309):0.00000287971673346472):0.00000287971673346472	((n3024:0.00000287971673346472	((n3025:0.00000287971673346472	n3222:0.00000287971673346472):0.00000287971673346472	n1666:0.00158145794640393144):0.00000287971673346472):0.00000287971673346472	(n07AEP05:0.00000287971673346472	n3026:0.00000287971673346472):0.00000287971673346472):0.00000287971673346472):0.00000287971673346472	n3258:0.00000287971673346472):0.00053080897166965187):0.00633771858190896285	((((n07AEP08:0.00076381945162272077	n3004:0.00158164348856678705):0.00000287971673346472	((n2973:0.00000287971673346472	(n07AEP06:0.00164173874861877223	n2990:0.00000287971673346472):0.00000287971673346472):0.00000287971673346472	(MULAG:0.00000287971673346472	n3221:0.00220276757136459497):0.00000287971673346472):0.00000287971673346472):0.00000287971673346472	n2980:0.00000287971673346472):0.00052516524627044139	n2988:0.00000287971673346472):0.01120714363752565480):0.01475972707483393098	((APTMA:0.00000287971673346472	APTMA2:0.00000287971673346472):0.00514359433116932940	(APTOW:0.00216023324366516715	APTHA:0.00262207697098737914):0.00836619256845313498):0.02518290641074445724):0.00452983269223185357	((CASBE:0.00564800197790067855	CASCA:0.00284584138340168063):0.01715655204703599515	(DRONO:0.00146025508414662233	DRONO2:0.00000287971673346472):0.00890906174822565441):0.00452983269223185357);
((((((n2998:0.00118491137912342197	(n3011:0.00000287971673346472	(n2997:0.00000287971673346472	n2987:0.00000287971673346472):0.00000287971673346472):0.00000287971673346472):0.00000287971673346472	(AEPHI:0.00000287971673346472	n3757:0.00000287971673346472):0.00000287971673346472):0.00053612890382756788	(((n3025:0.00126182915606436814	n3222:0.00000287971673346472):0.00000287971673346472	(n1666:0.00053280735167185553	n3024:0.00000287971673346472):0.00000287971673346472):0.00000287971673346472	((n3258:0.00000287971673346472	(n07AEP05:0.00000287971673346472	n3026:0.00000287971673346472):0.00000287971673346472):0.00000287971673346472	(((n3219:0.00102806162094826051	n1665:0.00000287971673346472):0.00000287971673346472	n2986:0.00163514454177696861):0.00000287971673346472	(n08AEP07:0.00000287971673346472	n3220:0.00000287971673346472):0.00000287971673346472):0.00000287971673346472):0.00000287971673346472):0.00053009352318017305):0.00963978638088864616	((((n07AEP08:0.00000287971673346472	n3004:0.00000287971673346472):0.00000287971673346472	((n2973:0.00000287971673346472	(n07AEP06:0.00055583707348956122	n2990:0.00000287971673346472):0.00000287971673346472):0.00000287971673346472	(MULAG:0.00000287971673346472	n3221:0.00000287971673346472):0.00000287971673346472):0.00000287971673346472):0.00000287971673346472	n2980:0.00142502948537007873):0.00000287971673346472	n2988:0.00114088013414682509):0.00723643475815893052):0.01082084441537694251	((APTMA:0.00000287971673346472	APTMA2:0.00000287971673346472):0.00796556422565362909	(APTOW:0.00227887274972690852	APTHA:0.00093961055274158071):0.00756033754446392044):0.02378611927969476528):0.00611521455532401236	((CASBE:0.00396676241674495406	CASCA:0.00231350197886323388):0.01471064906083656941	(DRONO:0.00275335293248640030	DRONO2:0.00000287971673346472):0.00346594982039219847):0.00611521455532401236);
((((((n2998:0.00298282640535758956	(n3011:0.00000287971673346472	(n2997:0.00000287971673346472	n2987:0.00000287971673346472):0.00000287971673346472):0.00000287971673346472):0.00000287971673346472	(AEPHI:0.00000287971673346472	n3757:0.00000287971673346472):0.00000287971673346472):0.00043388701668979867	(((((n3219:0.00098234539301109386	n1665:0.00000287971673346472):0.00000287971673346472	n2986:0.00109613930411626395):0.00000287971673346472	(n08AEP07:0.00000287971673346472	n3220:0.00055311918860048324):0.00000287971673346472):0.00000287971673346472	((n1666:0.00108126783264276389	(n3024:0.00000287971673346472	n3025:0.00000287971673346472):0.00000287971673346472):0.00000287971673346472	(n07AEP05:0.00000287971673346472	n3026:0.00000287971673346472):0.00000287971673346472):0.00000287971673346472):0.00000287971673346472	(n3222:0.00000287971673346472	n3258:0.00000287971673346472):0.00000287971673346472):0.00229697231610034684):0.01627470115769629952	((((n07AEP08:0.00082424784585714535	n3004:0.00000287971673346472):0.00000287971673346472	((n2973:0.00000287971673346472	(n07AEP06:0.00112356050729211783	n2990:0.00000287971673346472):0.00000287971673346472):0.00000287971673346472	(MULAG:0.00000287971673346472	n3221:0.00000287971673346472):0.00000287971673346472):0.00000287971673346472):0.00000287971673346472	n2980:0.00072316949128732014):0.00000287971673346472	n2988:0.00346745791031530422):0.01104692979736068663):0.01231782236800651673	((APTMA:0.00000287971673346472	APTMA2:0.00000287971673346472):0.00845033698096939179	(APTOW:0.00160576391556901997	APTHA:0.00056865523733519517):0.00947400297383858316):0.02282322596415730862):0.00553579833300207099	((CASBE:0.00252188127251405441	CASCA:0.00377195999927821797):0.01718510161281984125	(DRONO:0.00000287971673346472	DRONO2:0.00000287971673346472):0.00569179649897529148):0.00553579833300207099);
((((((n2998:0.00000287971673346472	(n3011:0.00000287971673346472	(n2997:0.00000287971673346472	n2987:0.00000287971673346472):0.00000287971673346472):0.00000287971673346472):0.00000287971673346472	(AEPHI:0.00000287971673346472	n3757:0.00000287971673346472):0.00000287971673346472):0.00109125602619689543	(n3258:0.00000287971673346472	((((n3219:0.00604246165001806786	n1665:0.00000287971673346472):0.00000287971673346472	n2986:0.00109005952335202360):0.00000287971673346472	(n08AEP07:0.00054195531026816663	n3220:0.00054772990336838135):0.00000287971673346472):0.00000287971673346472	((n07AEP05:0.00000287971673346472	n3026:0.00000287971673346472):0.00000287971673346472	(n1666:0.00000287971673346472	(n3024:0.00000287971673346472	(n3025:0.00000287971673346472	n3222:0.00000287971673346472):0.00000287971673346472):0.00000287971673346472):0.00000287971673346472):0.00000287971673346472):0.00000287971673346472):0.00107320684760623579):0.00379140297468062194	((((n07AEP08:0.00314447817871320702	n3004:0.00000287971673346472):0.00000287971673346472	((n2973:0.00000287971673346472	(n07AEP06:0.00111186959122782508	n2990:0.00000287971673346472):0.00000287971673346472):0.00000287971673346472	(MULAG:0.00000287971673346472	n3221:0.00107733522633570561):0.00000287971673346472):0.00000287971673346472):0.00000287971673346472	n2980:0.00071635187123453737):0.00149599925142638733	n2988:0.00128088535304557005):0.00982460124222164950):0.01164366723645987416	((APTMA:0.00000287971673346472	APTMA2:0.00000287971673346472):0.00506041959793575736	(APTOW:0.00052224854568634637	APTHA:0.00108919823073775723):0.00723052600724111236):0.02039558428525183389):0.00609272317826120915	((CASBE:0.00000287971673346472	CASCA:0.00279843332767565909):0.01929700001529110337	(DRONO:0.00287496226574662480	DRONO2:0.00000287971673346472):0.00789215447908336171):0.00609272317826120915);
((((((n2998:0.00120236597016833732	(n3011:0.00000287971673346472	(n2997:0.00000287971673346472	n2987:0.00000287971673346472):0.00000287971673346472):0.00000287971673346472):0.00000287971673346472	(AEPHI:0.00000287971673346472	n3757:0.00000287971673346472):0.00000287971673346472):0.00000287971673346472	(((n1665:0.00000287971673346472	n3219:0.00406824188164175114):0.00000287971673346472	n2986:0.00000287971673346472):0.00000287971673346472	(((n3025:0.00250744253886985707	n3222:0.00000287971673346472):0.00000287971673346472	n3258:0.00000287971673346472):0.00000287971673346472	((n08AEP07:0.00000287971673346472	n3220:0.00163835834374819801):0.00000287971673346472	(n3024:0.00000287971673346472	(n1666:0.00053295476508475193	(n07AEP05:0.00000287971673346472	n3026:0.00000287971673346472):0.00000287971673346472):0.00000287971673346472):0.00000287971673346472):0.00000287971673346472):0.00000287971673346472):0.00000287971673346472):0.00688232045649220248	((((n07AEP08:0.00079715062296654244	n3004:0.00106517277403827041):0.00000287971673346472	((n2973:0.00000287971673346472	(n07AEP06:0.00220674398435644938	n2990:0.00000287971673346472):0.00000287971673346472):0.00000287971673346472	(MULAG:0.00000287971673346472	n3221:0.00000287971673346472):0.00000287971673346472):0.00000287971673346472):0.00000287971673346472	n2980:0.00071748893946461652):0.00108277947457443733	n2988:0.00055954582115100402):0.01255701896949878993):0.01083682700715673554	((APTMA:0.00000287971673346472	APTMA2:0.00000287971673346472):0.00754095316840322581	(APTOW:0.00262549283529590460	APTHA:0.00392105395223469547):0.00682795114792824568):0.02359463534673967439):0.00622131410859387123	((CASBE:0.00394929569723681886	CASCA:0.00182005787974778453):0.01989414760256543943	(DRONO:0.00000287971673346472	DRONO2:0.00000287971673346472):0.01314466633917847800):0.00622131410859387123);
((((APTMA:0.00000287971673346472	APTMA2:0.00000287971673346472):0.00777702681983143043	(APTOW:0.00236339133366901544	APTHA:0.00085637126623203629):0.00889756728963189865):0.02732273746206176704	((((n2998:0.00000287971673346472	(n3011:0.00000287971673346472	(n2997:0.00000287971673346472	n2987:0.00000287971673346472):0.00000287971673346472):0.00000287971673346472):0.00000287971673346472	(AEPHI:0.00000287971673346472	n3757:0.00000287971673346472):0.00000287971673346472):0.00049610590756315467	((n1666:0.00053226610109080802	((n3025:0.00265367670069001794	n3222:0.00000287971673346472):0.00000287971673346472	n3024:0.00000287971673346472):0.00000287971673346472):0.00000287971673346472	(((((n1665:0.00000287971673346472	n3219:0.00000287971673346472):0.00000287971673346472	n2986:0.00000287971673346472):0.00000287971673346472	(n08AEP07:0.00000287971673346472	n3220:0.00000287971673346472):0.00000287971673346472):0.00000287971673346472	n3258:0.00000287971673346472):0.00000287971673346472	(n07AEP05:0.00000287971673346472	n3026:0.00000287971673346472):0.00000287971673346472):0.00000287971673346472):0.00164877260689911967):0.01087349926056528464	((n2980:0.00072176295150116988	((n3004:0.00053169768991246107	n07AEP08:0.00000287971673346472):0.00000287971673346472	((n2973:0.00000287971673346472	(n07AEP06:0.00111856784898046666	n2990:0.00000287971673346472):0.00000287971673346472):0.00000287971673346472	(MULAG:0.00000287971673346472	n3221:0.00000287971673346472):0.00000287971673346472):0.00000287971673346472):0.00000287971673346472):0.00256186224835545061	n2988:0.00071524500749712997):0.00519895766098772086):0.00797023920917528522):0.00779237088119622435	((CASBE:0.00095033176819928284	CASCA:0.00578198039658766542):0.02016191552112306384	(DRONO:0.00137767607978822853	DRONO2:0.00000287971673346472):0.00536243218260442495):0.00779237088119622435);
((((APTMA:0.00000287971673346472	APTMA2:0.00000287971673346472):0.00670012397180768694	(APTOW:0.00160596505538476036	APTHA:0.00208871318580724488):0.01202851531273306171):0.02441453585356552838	((((n2998:0.00173198246775340629	(n3011:0.00000287971673346472	(n2997:0.00000287971673346472	n2987:0.00000287971673346472):0.00000287971673346472):0.00000287971673346472):0.00000287971673346472	(AEPHI:0.00000287971673346472	n3757:0.00000287971673346472):0.00000287971673346472):0.00105187400016326844	(((n08AEP07:0.00000287971673346472	(n1665:0.00000287971673346472	((n3219:0.00000287971673346472	n3220:0.00000287971673346472):0.00000287971673346472	n2986:0.00000287971673346472):0.00000287971673346472):0.00000287971673346472):0.00000287971673346472	((n07AEP05:0.00000287971673346472	n3026:0.00000287971673346472):0.00000287971673346472	(n1666:0.00000287971673346472	((n3025:0.00000287971673346472	n3222:0.00000287971673346472):0.00000287971673346472	n3024:0.00000287971673346472):0.00000287971673346472):0.00000287971673346472):0.00000287971673346472):0.00000287971673346472	n3258:0.00000287971673346472):0.00103724614154631928):0.01125333033979930217	((n2980:0.00140661485119979515	((n3004:0.00051923539798345137	n07AEP08:0.00000287971673346472):0.00000287971673346472	(n3221:0.00000287971673346472	((n2973:0.00000287971673346472	(n07AEP06:0.00000287971673346472	n2990:0.00000287971673346472):0.00000287971673346472):0.00000287971673346472	MULAG:0.00000287971673346472):0.00000287971673346472):0.00000287971673346472):0.00000287971673346472):0.00076636421996907687	n2988:0.00198656342547931563):0.00997073085904935479):0.01163948330664323766):0.00929565546710227342	((CASBE:0.00419607675357977408	CASCA:0.00125636794942155698):0.01500365870972104020	(DRONO:0.00000287971673346472	DRONO2:0.00000287971673346472):0.00438139058360559330):0.00929565546710227342);
((((APTMA:0.00000287971673346472	APTMA2:0.00000287971673346472):0.00872875927942743345	(APTOW:0.00425561435301634490	APTHA:0.00072324697935023414):0.00794027906289702934):0.02434864186977815995	((((n2998:0.00180661942677717759	(n3011:0.00000287971673346472	(n2997:0.00000287971673346472	n2987:0.00000287971673346472):0.00000287971673346472):0.00000287971673346472):0.00000287971673346472	(AEPHI:0.00000287971673346472	n3757:0.00000287971673346472):0.00000287971673346472):0.00103532317341387603	((((n1666:0.00219631250133481672	((n3025:0.00390884005509897423	n3222:0.00000287971673346472):0.00000287971673346472	n3024:0.00000287971673346472):0.00000287971673346472):0.00000287971673346472	(n07AEP05:0.00000287971673346472	n3026:0.00000287971673346472):0.00000287971673346472):0.00000287971673346472	((n08AEP07:0.00055288451513558568	n3220:0.00056038859597615123):0.00000287971673346472	(n2986:0.00055296532804354024	(n1665:0.00000287971673346472	n3219:0.00103658763667394452):0.00000287971673346472):0.00000287971673346472):0.00000287971673346472):0.00000287971673346472	n3258:0.00000287971673346472):0.00284779306655813308):0.01180288887576819330	(((n3004:0.00054484284020660668	n07AEP08:0.00080010684687074007):0.00000287971673346472	((n2973:0.00000287971673346472	(n07AEP06:0.00171756428143157789	n2990:0.00000287971673346472):0.00000287971673346472):0.00000287971673346472	(n2980:0.00146198825907279382	(n3221:0.00221107132756712295	MULAG:0.00000287971673346472):0.00000287971673346472):0.00000287971673346472):0.00000287971673346472):0.00164538655015749290	n2988:0.00000287971673346472):0.01551543869987128538):0.00557878855175548190):0.00800070561237085920	((CASBE:0.00291980350507798627	CASCA:0.00000287971673346472):0.02412308498820924310	(DRONO:0.00000287971673346472	DRONO2:0.00000287971673346472):0.00884196997756084464):0.00800070561237085920);
((((APTMA2:0.00000287971673346472	APTMA:0.00000287971673346472):0.00816821283032435203	(APTOW:0.00212314630274157900	APTHA:0.00000287971673346472):0.01039404757164524504):0.02289640333998311378	((n3222:0.00000287971673346472	(n3025:0.00000287971673346472	((n3024:0.00000287971673346472	n1666:0.00000287971673346472):0.00000287971673346472	(((n3258:0.00000287971673346472	(n07AEP05:0.00000287971673346472	n3026:0.00000287971673346472):0.00000287971673346472):0.00000287971673346472	((n08AEP07:0.00107031210655686871	n3220:0.00054525323511894752):0.00000287971673346472	(n2986:0.00107124985886069982	(n3219:0.00592828036249634215	n1665:0.00000287971673346472):0.00000287971673346472):0.00000287971673346472):0.00000287971673346472):0.00000287971673346472	((n3757:0.00000287971673346472	AEPHI:0.00000287971673346472):0.00000287971673346472	((n2987:0.00000287971673346472	(n2997:0.00000287971673346472	n3011:0.00000287971673346472):0.00000287971673346472):0.00000287971673346472	n2998:0.00059431061069901536):0.00000287971673346472):0.00212325299120092121):0.00000287971673346472):0.00000287971673346472):0.00000287971673346472):0.00848448539999490346	(n2988:0.00000287971673346472	(n2980:0.00069907581078880541	((n07AEP08:0.00236546713803432182	n3004:0.00000287971673346472):0.00000287971673346472	(((n07AEP06:0.00055123477754115424	n2990:0.00000287971673346472):0.00000287971673346472	n2973:0.00000287971673346472):0.00000287971673346472	(n3221:0.00000287971673346472	MULAG:0.00000287971673346472):0.00000287971673346472):0.00000287971673346472):0.00000287971673346472):0.00052763543735120781):0.00841895954565367692):0.00738992093161241429):0.00708218028746128350	((CASCA:0.00197028642508412276	CASBE:0.00116546034543249977):0.01650566826375817614	(DRONO2:0.00000287971673346472	DRONO:0.00260941754935323060):0.00443993030115250476):0.00708218028746128350);
((((APTOW:0.00218233381267832335	APTHA:0.00218919239522276246):0.01172639938025295432	(APTMA2:0.00000287971673346472	APTMA:0.00000287971673346472):0.00593087248445838596):0.02586959110968403003	(((n3757:0.00000287971673346472	AEPHI:0.00000287971673346472):0.00000287971673346472	((((n2987:0.00000287971673346472	n2997:0.00000287971673346472):0.00000287971673346472	n2998:0.00120479706852073950):0.00000287971673346472	n3011:0.00000287971673346472):0.00000287971673346472	(((n3222:0.00000287971673346472	n3025:0.00000287971673346472):0.00000287971673346472	(n3024:0.00000287971673346472	n1666:0.00107931150261845457):0.00000287971673346472):0.00000287971673346472	((n3258:0.00000287971673346472	(((n3219:0.00201637328976826159	n1665:0.00000287971673346472):0.00000287971673346472	(n2986:0.00000287971673346472	n3220:0.00110428887756361480):0.00000287971673346472):0.00000287971673346472	n08AEP07:0.00054738033223498148):0.00000287971673346472):0.00000287971673346472	(n07AEP05:0.00000287971673346472	n3026:0.00000287971673346472):0.00000287971673346472):0.00000287971673346472):0.00053839766585592143):0.00000287971673346472):0.00780514267563761372	(n2988:0.00058114721772295637	(n2980:0.00142837018047605444	((n07AEP08:0.00000287971673346472	n3004:0.00053916136282138461):0.00000287971673346472	(((n07AEP06:0.00112390277234591528	n2990:0.00000287971673346472):0.00000287971673346472	n2973:0.00000287971673346472):0.00000287971673346472	(n3221:0.00234407364470628305	MULAG:0.00000287971673346472):0.00000287971673346472):0.00000287971673346472):0.00000287971673346472):0.00000287971673346472):0.00725515233613293568):0.00866358470355753016):0.00594963876185550938	((CASCA:0.00364723947625043322	CASBE:0.00124163945897274057):0.01197003193511923802	(DRONO2:0.00000287971673346472	DRONO:0.00142778560991327179):0.00461377012967872490):0.00594963876185550938);
((((APTOW:0.00218445015058176071	APTHA:0.00158915039926238563):0.01170567128939787281	(APTMA2:0.00000287971673346472	APTMA:0.00000287971673346472):0.00237877813704280528):0.01414992625535743155	((((n3757:0.00000287971673346472	AEPHI:0.00000287971673346472):0.00000287971673346472	((n2997:0.00000287971673346472	(n2998:0.00176436874416534164	n3011:0.00000287971673346472):0.00000287971673346472):0.00000287971673346472	n2987:0.00000287971673346472):0.00000287971673346472):0.00106248637222295913	(((n3222:0.00000287971673346472	n3025:0.00000287971673346472):0.00000287971673346472	(n3024:0.00000287971673346472	n1666:0.00000287971673346472):0.00000287971673346472):0.00000287971673346472	((n3258:0.00000287971673346472	((n2986:0.00000287971673346472	(n3219:0.00379494360174435687	n1665:0.00000287971673346472):0.00000287971673346472):0.00000287971673346472	(n08AEP07:0.00053922447607094410	n3220:0.00000287971673346472):0.00000287971673346472):0.00000287971673346472):0.00000287971673346472	(n07AEP05:0.00000287971673346472	n3026:0.00000287971673346472):0.00000287971673346472):0.00000287971673346472):0.00108380544926981403):0.01608497521223776691	(n2988:0.00000287971673346472	(n2980:0.00000287971673346472	((n07AEP08:0.00159312954731783167	n3004:0.00000287971673346472):0.00000287971673346472	(n3221:0.00219837925106636072	(MULAG:0.00000287971673346472	((n07AEP06:0.00000287971673346472	n2990:0.00000287971673346472):0.00000287971673346472	n2973:0.00000287971673346472):0.00000287971673346472):0.00000287971673346472):0.00000287971673346472):0.00000287971673346472):0.00268179170185867252):0.00674173208195712973):0.01537692061601262858):0.01036423962527127304	((CASCA:0.00462724298168124253	CASBE:0.00121293970426358160):0.01104401446390998465	(DRONO2:0.00000287971673346472	DRONO:0.00141834552925597314):0.00365237418076526463):0.01036423962527127304);
((((APTOW:0.00232240825563392308	APTHA:0.00092225757565913755):0.00672783102296135947	(APTMA2:0.00000287971673346472	APTMA:0.00000287971673346472):0.00465740370691752371):0.02269675786086480102	((((n3757:0.00000287971673346472	AEPHI:0.00000287971673346472):0.00000287971673346472	(n2998:0.00059115693067217313	(n3011:0.00000287971673346472	(n2997:0.00000287971673346472	n2987:0.00000287971673346472):0.00000287971673346472):0.00000287971673346472):0.00000287971673346472):0.00000287971673346472	(((n3222:0.00000287971673346472	n3025:0.00000287971673346472):0.00000287971673346472	(n3024:0.00000287971673346472	n1666:0.00053481145537156668):0.00000287971673346472):0.00000287971673346472	((n3258:0.00000287971673346472	((n2986:0.00000287971673346472	(n3219:0.00000287971673346472	n1665:0.00000287971673346472):0.00000287971673346472):0.00000287971673346472	(n08AEP07:0.00000287971673346472	n3220:0.00000287971673346472):0.00000287971673346472):0.00000287971673346472):0.00000287971673346472	(n07AEP05:0.00000287971673346472	n3026:0.00000287971673346472):0.00000287971673346472):0.00000287971673346472):0.00161085685328327100):0.01218272507604960773	(n2988:0.00241543480005691194	(n2980:0.00000287971673346472	((n07AEP08:0.00000287971673346472	n3004:0.00000287971673346472):0.00000287971673346472	(((n07AEP06:0.00055839285514937720	n2990:0.00000287971673346472):0.00000287971673346472	n2973:0.00000287971673346472):0.00000287971673346472	(n3221:0.00337820950288409382	MULAG:0.00000287971673346472):0.00000287971673346472):0.00000287971673346472):0.00000287971673346472):0.00153760531927401483):0.01129361641646764274):0.01845663748061988213):0.00692584771206570301	((CASCA:0.00206985725547875364	CASBE:0.00267444801603618654):0.01252797751886607254	(DRONO2:0.00000287971673346472	DRONO:0.00000287971673346472):0.00600142987709528612):0.00692584771206570301);
((((APTOW:0.00219692806162758835	APTHA:0.00160009083150720313):0.01075417056679137118	(APTMA2:0.00000287971673346472	APTMA:0.00000287971673346472):0.00639657415297290293):0.02147740128795655457	((((n3757:0.00000287971673346472	AEPHI:0.00000287971673346472):0.00000287971673346472	(((n3011:0.00000287971673346472	n2997:0.00000287971673346472):0.00000287971673346472	n2998:0.00117753032749169846):0.00000287971673346472	n2987:0.00000287971673346472):0.00000287971673346472):0.00000287971673346472	(((n3222:0.00000287971673346472	n3025:0.00124725922146317648):0.00000287971673346472	(n3024:0.00000287971673346472	n1666:0.00000287971673346472):0.00000287971673346472):0.00000287971673346472	(((n2986:0.00054099105867756606	(n3219:0.00195760755251748152	n1665:0.00000287971673346472):0.00000287971673346472):0.00000287971673346472	(n08AEP07:0.00000287971673346472	n3220:0.00054558602805802989):0.00000287971673346472):0.00000287971673346472	((n3258:0.00000287971673346472	n07AEP05:0.00000287971673346472):0.00000287971673346472	n3026:0.00000287971673346472):0.00000287971673346472):0.00000287971673346472):0.00107270962968563114):0.01314053855767022619	(n2988:0.00113500712741491667	(n2980:0.00142045908155206892	((n07AEP08:0.00081323335050401059	n3004:0.00000287971673346472):0.00000287971673346472	(((n07AEP06:0.00111085558707002627	n2990:0.00000287971673346472):0.00000287971673346472	n2973:0.00000287971673346472):0.00000287971673346472	(n3221:0.00198738547580221614	MULAG:0.00000287971673346472):0.00000287971673346472):0.00000287971673346472):0.00000287971673346472):0.00000287971673346472):0.00890142150318553108):0.01509184534576446177):0.00727208764469408544	((CASCA:0.00141239594399311338	CASBE:0.00269825532824304309):0.02156611327233804928	(DRONO2:0.00000287971673346472	DRONO:0.00000287971673346472):0.00338784336320723791):0.00727208764469408544);
((((APTOW:0.00330853725542538122	APTHA:0.00264203501011942661):0.00742118456347422382	(APTMA2:0.00000287971673346472	APTMA:0.00000287971673346472):0.00281263353324585300):0.02136533689141420847	((((n3757:0.00000287971673346472	AEPHI:0.00000287971673346472):0.00000287971673346472	((n3011:0.00000287971673346472	(n2987:0.00000287971673346472	n2997:0.00000287971673346472):0.00000287971673346472):0.00000287971673346472	n2998:0.00237021822962503025):0.00000287971673346472):0.00053275755242835037	(((((n07AEP05:0.00000287971673346472	n3026:0.00000287971673346472):0.00000287971673346472	(n3220:0.00054520614264136390	((n2986:0.00000287971673346472	(n3219:0.00205360846613974459	n1665:0.00000287971673346472):0.00000287971673346472):0.00000287971673346472	n08AEP07:0.00000287971673346472):0.00000287971673346472):0.00000287971673346472):0.00000287971673346472	n1666:0.00106219550416829776):0.00000287971673346472	n3024:0.00000287971673346472):0.00000287971673346472	(n3258:0.00000287971673346472	(n3222:0.00000287971673346472	n3025:0.00000287971673346472):0.00000287971673346472):0.00000287971673346472):0.00052835691061415364):0.00648282042867355870	(n2988:0.00000287971673346472	((n3221:0.00217786814865304898	MULAG:0.00000287971673346472):0.00000287971673346472	(((n07AEP08:0.00076852098871792510	n3004:0.00000287971673346472):0.00000287971673346472	n2980:0.00073172809188887125):0.00000287971673346472	((n07AEP06:0.00055446270411602127	n2990:0.00000287971673346472):0.00000287971673346472	n2973:0.00000287971673346472):0.00000287971673346472):0.00000287971673346472):0.00160030290476861361):0.00937760642693406463):0.00712830715148897454):0.00586937804994593082	((CASCA:0.00149039364168380940	CASBE:0.00383791925893822022):0.01890845668378749247	(DRONO2:0.00000287971673346472	DRONO:0.00000287971673346472):0.00568583588449389499):0.00586937804994593082);
((((APTOW:0.00107415976171982620	APTHA:0.00055200337613937357):0.01019946251048748330	(APTMA2:0.00000287971673346472	APTMA:0.00000287971673346472):0.00400642009251276320):0.03448366172258129220	((((n3757:0.00000287971673346472	AEPHI:0.00000287971673346472):0.00000287971673346472	((n3011:0.00000287971673346472	(n2987:0.00000287971673346472	n2997:0.00000287971673346472):0.00000287971673346472):0.00000287971673346472	n2998:0.00180063643006271416):0.00000287971673346472):0.00000287971673346472	(((n07AEP05:0.00000287971673346472	n3026:0.00000287971673346472):0.00000287971673346472	(n3258:0.00000287971673346472	((n1665:0.00000287971673346472	(n2986:0.00054605625254983614	n3219:0.00292937440394284553):0.00000287971673346472):0.00000287971673346472	(n08AEP07:0.00165047102423897642	n3220:0.00000287971673346472):0.00000287971673346472):0.00000287971673346472):0.00000287971673346472):0.00000287971673346472	(n1666:0.00000287971673346472	(n3024:0.00000287971673346472	(n3222:0.00000287971673346472	n3025:0.00373705014916529774):0.00000287971673346472):0.00000287971673346472):0.00000287971673346472):0.00216921929420520448):0.00995565356929467224	(n2988:0.00087074579983512318	((n07AEP08:0.00000287971673346472	n3004:0.00107879758862163564):0.00000287971673346472	(n2980:0.00144827380172190471	(((n07AEP06:0.00000287971673346472	n2990:0.00000287971673346472):0.00000287971673346472	n2973:0.00000287971673346472):0.00000287971673346472	(n3221:0.00000287971673346472	MULAG:0.00000287971673346472):0.00000287971673346472):0.00000287971673346472):0.00000287971673346472):0.00081200552244346412):0.01440353196693315053):0.01057447665294272005):0.00735665664670995777	((CASCA:0.00351440376603820524	CASBE:0.00114402358606071285):0.01574826606804379317	(DRONO2:0.00000287971673346472	DRONO:0.00274507515948414077):0.00779066712842721096):0.00735665664670995777);
((((APTOW:0.00108096410030573530	APTHA:0.00267811453682786178):0.01090206786596523668	(APTMA2:0.00000287971673346472	APTMA:0.00000287971673346472):0.00555403854964657030):0.01518850433303547444	((((n3757:0.00000287971673346472	AEPHI:0.00000287971673346472):0.00000287971673346472	((n3011:0.00000287971673346472	(n2987:0.00000287971673346472	n2997:0.00000287971673346472):0.00000287971673346472):0.00000287971673346472	n2998:0.00177345598047646516):0.00000287971673346472):0.00107020434832495108	(((n07AEP05:0.00000287971673346472	n3026:0.00000287971673346472):0.00000287971673346472	(n3258:0.00000287971673346472	((n1665:0.00000287971673346472	n3219:0.00000287971673346472):0.00000287971673346472	(n2986:0.00053883264036490048	(n08AEP07:0.00107977466280315885	n3220:0.00000287971673346472):0.00000287971673346472):0.00000287971673346472):0.00000287971673346472):0.00000287971673346472):0.00000287971673346472	((n3025:0.00246187432499609489	n3222:0.00000287971673346472):0.00000287971673346472	(n1666:0.00106161595695004451	n3024:0.00000287971673346472):0.00000287971673346472):0.00000287971673346472):0.00107022921557680035):0.00731444221808854721	(n2988:0.00000287971673346472	((n07AEP08:0.00000287971673346472	n3004:0.00000287971673346472):0.00000287971673346472	((MULAG:0.00000287971673346472	(n3221:0.00107028229848506987	n2980:0.00138015087261313227):0.00000287971673346472):0.00000287971673346472	((n07AEP06:0.00166814323317089185	n2990:0.00000287971673346472):0.00000287971673346472	n2973:0.00000287971673346472):0.00000287971673346472):0.00000287971673346472):0.00052957045443121622):0.00894267306613151687):0.01213425519963154918):0.00433603968861017135	((CASCA:0.00248253031827432719	CASBE:0.00000287971673346472):0.01000518406573582160	(DRONO2:0.00000287971673346472	DRONO:0.00000287971673346472):0.01340994257946056395):0.00433603968861017135);
((((APTOW:0.00209854450255636668	APTHA:0.00169599472574262955):0.00424560586866211311	(APTMA2:0.00000287971673346472	APTMA:0.00000287971673346472):0.00559570302478909747):0.01441873327157095798	((((n3757:0.00000287971673346472	AEPHI:0.00000287971673346472):0.00000287971673346472	((n3011:0.00000287971673346472	(n2987:0.00000287971673346472	n2997:0.00000287971673346472):0.00000287971673346472):0.00000287971673346472	n2998:0.00178623737733369964):0.00000287971673346472):0.00000287971673346472	(((n07AEP05:0.00000287971673346472	n3026:0.00000287971673346472):0.00000287971673346472	(n3258:0.00000287971673346472	((n08AEP07:0.00109257037132686960	n3220:0.00054621493053860889):0.00000287971673346472	((n1665:0.00000287971673346472	n3219:0.00098841461857447459):0.00000287971673346472	n2986:0.00000287971673346472):0.00000287971673346472):0.00000287971673346472):0.00000287971673346472):0.00000287971673346472	((n3025:0.00000287971673346472	n3222:0.00000287971673346472):0.00000287971673346472	(n1666:0.00000287971673346472	n3024:0.00000287971673346472):0.00000287971673346472):0.00000287971673346472):0.00215108636063546721):0.01794060849619342687	(n2988:0.00114378388863292917	((n07AEP08:0.00080352756744760524	n3004:0.00000287971673346472):0.00000287971673346472	(((n07AEP06:0.00168656569382949592	n2990:0.00000287971673346472):0.00000287971673346472	n2973:0.00000287971673346472):0.00000287971673346472	(n2980:0.00000287971673346472	(MULAG:0.00000287971673346472	n3221:0.00336163680191157131):0.00000287971673346472):0.00000287971673346472):0.00000287971673346472):0.00000287971673346472):0.01088916541347084710):0.01252684429761721438):0.00834438093559203807	((CASCA:0.00393098769985266230	CASBE:0.00254299224581286312):0.01398868451111156229	(DRONO2:0.00000287971673346472	DRONO:0.00279107288795952483):0.00776837116327659064):0.00834438093559203807);
((((APTOW:0.00279300568536917882	APTHA:0.00429545454653392379):0.00584243581351563505	(APTMA2:0.00000287971673346472	APTMA:0.00000287971673346472):0.00392540073115555874):0.02296988922630570015	((((n3757:0.00000287971673346472	AEPHI:0.00000287971673346472):0.00000287971673346472	((n2987:0.00000287971673346472	(n2997:0.00000287971673346472	n3011:0.00000287971673346472):0.00000287971673346472):0.00000287971673346472	n2998:0.00059130654974637504):0.00000287971673346472):0.00050725573701333141	(((((n08AEP07:0.00108450545236280578	n3220:0.00108988157040389709):0.00000287971673346472	((n1665:0.00000287971673346472	n3219:0.00291681184437659518):0.00000287971673346472	n2986:0.00000287971673346472):0.00000287971673346472):0.00000287971673346472	(n07AEP05:0.00000287971673346472	n3026:0.00000287971673346472):0.00000287971673346472):0.00000287971673346472	(n1666:0.00053333462366420318	(n3024:0.00000287971673346472	(n3025:0.00128836262102494234	n3222:0.00000287971673346472):0.00000287971673346472):0.00000287971673346472):0.00000287971673346472):0.00000287971673346472	n3258:0.00000287971673346472):0.00164782077520998251):0.00855959485865573702	(n2988:0.00000287971673346472	(((n07AEP08:0.00165187192768118801	n3004:0.00106798269831756380):0.00000287971673346472	(((n07AEP06:0.00278036156467011521	n2990:0.00000287971673346472):0.00000287971673346472	n2973:0.00000287971673346472):0.00000287971673346472	(MULAG:0.00000287971673346472	n3221:0.00000287971673346472):0.00000287971673346472):0.00000287971673346472):0.00080166375759470505	n2980:0.00138207374169049737):0.00080299236632658624):0.00554065554816867388):0.00907985768002620396):0.00608366835717920763	((CASCA:0.00000287971673346472	CASBE:0.00251874698986111981):0.00859480069186679269	(DRONO2:0.00000287971673346472	DRONO:0.00393243379847829904):0.01075307309869257336):0.00608366835717920763);
((((n3025:0.00000287971673346472	(n3222:0.00000287971673346472	((((n3258:0.00000287971673346472	((n1665:0.00000287971673346472	n3219:0.00000287971673346472):0.00000287971673346472	((n3220:0.00000287971673346472	n08AEP07:0.00000287971673346472):0.00000287971673346472	n2986:0.00000287971673346472):0.00000287971673346472):0.00000287971673346472):0.00000287971673346472	(n3026:0.00000287971673346472	n07AEP05:0.00000287971673346472):0.00000287971673346472):0.00000287971673346472	((n3757:0.00000287971673346472	AEPHI:0.00000287971673346472):0.00000287971673346472	(n2998:0.00000287971673346472	(n2987:0.00000287971673346472	(n2997:0.00000287971673346472	n3011:0.00000287971673346472):0.00000287971673346472):0.00000287971673346472):0.00000287971673346472):0.00052439091077879267):0.00000287971673346472	(n1666:0.00000287971673346472	n3024:0.00000287971673346472):0.00000287971673346472):0.00000287971673346472):0.00330347292668767929):0.00481337250434773871	(n2988:0.00000287971673346472	((n3004:0.00105191187930220764	(n2980:0.00000287971673346472	((n3221:0.00107215716097405593	MULAG:0.00000287971673346472):0.00000287971673346472	(n2973:0.00000287971673346472	(n07AEP06:0.00218937209812944573	n2990:0.00000287971673346472):0.00000287971673346472):0.00000287971673346472):0.00000287971673346472):0.00000287971673346472):0.00000287971673346472	n07AEP08:0.00000287971673346472):0.00105279874964791728):0.00406764598924152371):0.01117653438068674440	((APTOW:0.00052680027768550665	APTHA:0.00052576970455761065):0.00743114198064862095	(APTMA2:0.00000287971673346472	APTMA:0.00000287971673346472):0.00747686892839070135):0.01437039847566971666):0.00377998674307262594	((CASCA:0.00117969843660757222	CASBE:0.00379796643634782447):0.01834444057758627400	(DRONO:0.00000287971673346472	DRONO2:0.00000287971673346472):0.00625310499944632843):0.00377998674307262594);
((((n3025:0.00000287971673346472	((((n2986:0.00054154662034889113	(n1665:0.00000287971673346472	n3219:0.00000287971673346472):0.00000287971673346472):0.00000287971673346472	(n3220:0.00109240524395933002	n08AEP07:0.00054123157936662822):0.00000287971673346472):0.00000287971673346472	((n1666:0.00053319842759913386	(n3024:0.00000287971673346472	(n3026:0.00000287971673346472	n07AEP05:0.00000287971673346472):0.00000287971673346472):0.00000287971673346472):0.00000287971673346472	(n3222:0.00000287971673346472	n3258:0.00000287971673346472):0.00000287971673346472):0.00000287971673346472):0.00106791519919945143	((n3757:0.00000287971673346472	AEPHI:0.00000287971673346472):0.00000287971673346472	(n2987:0.00000287971673346472	((n2997:0.00000287971673346472	n3011:0.00000287971673346472):0.00000287971673346472	n2998:0.00116780801595859794):0.00000287971673346472):0.00000287971673346472):0.00000287971673346472):0.00211354013651991572):0.01056317521838034783	(n2988:0.00232261265363894196	((n2980:0.00070818956928142204	((n3221:0.00109882340170916145	MULAG:0.00000287971673346472):0.00000287971673346472	(n2973:0.00000287971673346472	(n07AEP06:0.00167503116316264074	n2990:0.00000287971673346472):0.00000287971673346472):0.00000287971673346472):0.00000287971673346472):0.00000287971673346472	(n07AEP08:0.00000287971673346472	n3004:0.00000287971673346472):0.00000287971673346472):0.00048955783371373558):0.00859602127199905058):0.00928310357606578623	((APTOW:0.00149589529811053009	APTHA:0.00282746803785618181):0.01072503460063241147	(APTMA2:0.00000287971673346472	APTMA:0.00000287971673346472):0.00356668940279718976):0.02011445279819494558):0.00681254229804409330	((CASCA:0.00239547475578581704	CASBE:0.00121077567117445985):0.01591072499727146441	(DRONO:0.00274485237328995482	DRONO2:0.00000287971673346472):0.00531936304415709261):0.00681254229804409330);
((((n08AEP07:0.00000287971673346472	((((n3026:0.00000287971673346472	n07AEP05:0.00000287971673346472):0.00000287971673346472	(n1666:0.00054920118773174912	((n3025:0.00123977843216833733	n3222:0.00000287971673346472):0.00000287971673346472	n3024:0.00000287971673346472):0.00000287971673346472):0.00000287971673346472):0.00000287971673346472	((n3258:0.00000287971673346472	((n3757:0.00000287971673346472	AEPHI:0.00000287971673346472):0.00000287971673346472	((n2987:0.00000287971673346472	(n2997:0.00000287971673346472	n3011:0.00000287971673346472):0.00000287971673346472):0.00000287971673346472	n2998:0.00060886613472227664):0.00000287971673346472):0.00165357592763659017):0.00000287971673346472	((n1665:0.00000287971673346472	n3219:0.00000287971673346472):0.00000287971673346472	n2986:0.00055592855137954426):0.00000287971673346472):0.00000287971673346472):0.00000287971673346472	n3220:0.00113137347043384701):0.00000287971673346472):0.01387754199772098240	(n2988:0.00237523573245721322	(n2980:0.00072362744991315633	(((n3221:0.00000287971673346472	MULAG:0.00000287971673346472):0.00000287971673346472	(n2973:0.00000287971673346472	(n07AEP06:0.00115194721219132761	n2990:0.00000287971673346472):0.00000287971673346472):0.00000287971673346472):0.00000287971673346472	(n07AEP08:0.00000287971673346472	n3004:0.00000287971673346472):0.00000287971673346472):0.00000287971673346472):0.00000287971673346472):0.01359149432093166056):0.01353394226741240144	((APTHA:0.00216753669249850718	APTOW:0.00284855024461023792):0.00904646570203544893	(APTMA2:0.00000287971673346472	APTMA:0.00000287971673346472):0.00690566120148093134):0.03481312282064864122):0.01013075380181772608	((CASBE:0.00575170900683523792	CASCA:0.00868730012313045225):0.01664131126296843066	(DRONO:0.00000287971673346472	DRONO2:0.00000287971673346472):0.00192819518393950941):0.01013075380181772608);
((((((n3757:0.00000287971673346472	AEPHI:0.00000287971673346472):0.00000287971673346472	((n2987:0.00000287971673346472	(n2997:0.00000287971673346472	n3011:0.00000287971673346472):0.00000287971673346472):0.00000287971673346472	n2998:0.00122395758239529835):0.00000287971673346472):0.00000287971673346472	(n3258:0.00000287971673346472	((((n1665:0.00000287971673346472	n3219:0.00316922524098177090):0.00000287971673346472	n2986:0.00165546875749135827):0.00000287971673346472	(n08AEP07:0.00000287971673346472	n3220:0.00111899414752855805):0.00000287971673346472):0.00000287971673346472	((n3026:0.00000287971673346472	n07AEP05:0.00000287971673346472):0.00000287971673346472	((n3025:0.00000287971673346472	n3222:0.00000287971673346472):0.00000287971673346472	(n3024:0.00000287971673346472	n1666:0.00054412065243400487):0.00000287971673346472):0.00000287971673346472):0.00000287971673346472):0.00000287971673346472):0.00109047639106768382):0.01481937737183587102	(n2988:0.00104552070069396453	(n2980:0.00000287971673346472	(((n3221:0.00000287971673346472	MULAG:0.00000287971673346472):0.00000287971673346472	(n2973:0.00000287971673346472	(n07AEP06:0.00171110651161396582	n2990:0.00000287971673346472):0.00000287971673346472):0.00000287971673346472):0.00000287971673346472	(n07AEP08:0.00172172446698666830	n3004:0.00000287971673346472):0.00000287971673346472):0.00000287971673346472):0.00066729553432439933):0.00757228933137863748):0.00964458585175064810	((APTHA:0.00057584704269367779	APTOW:0.00161158766805070811):0.00593332587590436090	(APTMA2:0.00000287971673346472	APTMA:0.00000287971673346472):0.00722153294062121299):0.02292171590542151777):0.01026207419199593428	((DRONO:0.00141754386463078543	DRONO2:0.00000287971673346472):0.00484603563020519299	(CASBE:0.00000287971673346472	CASCA:0.00206484130774181379):0.01594949836378750305):0.01026207419199593428);
((((((n3757:0.00000287971673346472	AEPHI:0.00000287971673346472):0.00000287971673346472	((n3011:0.00000287971673346472	(n2987:0.00000287971673346472	n2997:0.00000287971673346472):0.00000287971673346472):0.00000287971673346472	n2998:0.00058448601252150375):0.00000287971673346472):0.00000287971673346472	(((n3025:0.00127343070611670686	n3222:0.00000287971673346472):0.00000287971673346472	(n3024:0.00000287971673346472	n1666:0.00053382691670189250):0.00000287971673346472):0.00000287971673346472	(((n3258:0.00000287971673346472	n08AEP07:0.00108404955887401837):0.00000287971673346472	(n3220:0.00108970428860788817	((n1665:0.00000287971673346472	n3219:0.00364939454741295636):0.00000287971673346472	n2986:0.00109159890518113496):0.00000287971673346472):0.00000287971673346472):0.00000287971673346472	(n3026:0.00000287971673346472	n07AEP05:0.00000287971673346472):0.00000287971673346472):0.00000287971673346472):0.00214839518914753573):0.01233829839011407921	(n2988:0.00205799903892877906	(((n2980:0.00070212233120246651	(n3221:0.00210052188852641710	MULAG:0.00000287971673346472):0.00000287971673346472):0.00000287971673346472	(n2973:0.00000287971673346472	(n07AEP06:0.00111210384596876046	n2990:0.00000287971673346472):0.00000287971673346472):0.00000287971673346472):0.00000287971673346472	(n07AEP08:0.00080766564855399073	n3004:0.00160776844796183069):0.00000287971673346472):0.00185374397522719407):0.01159565725162196338):0.01430483578289642836	((APTHA:0.00214927060489533651	APTOW:0.00000287971673346472):0.00887033456098693801	(APTMA2:0.00000287971673346472	APTMA:0.00000287971673346472):0.00685710048586757933):0.03099499520815642700):0.00749160174665142609	((DRONO:0.00444686373135173407	DRONO2:0.00000287971673346472):0.00072480383944236457	(CASBE:0.00124392756447078276	CASCA:0.00307632165844368794):0.01681738188962423122):0.00749160174665142609);
((((((n3757:0.00000287971673346472	AEPHI:0.00000287971673346472):0.00000287971673346472	((n3011:0.00000287971673346472	(n2987:0.00000287971673346472	n2997:0.00000287971673346472):0.00000287971673346472):0.00000287971673346472	n2998:0.00179392638736972001):0.00000287971673346472):0.00053523375685080282	(((((n1665:0.00000287971673346472	n3219:0.00393265541853793279):0.00000287971673346472	n2986:0.00000287971673346472):0.00000287971673346472	(n08AEP07:0.00109158996778310432	n3220:0.00000287971673346472):0.00000287971673346472):0.00000287971673346472	((n3026:0.00000287971673346472	n07AEP05:0.00000287971673346472):0.00000287971673346472	((n3025:0.00000287971673346472	n3222:0.00000287971673346472):0.00000287971673346472	(n3024:0.00000287971673346472	n1666:0.00000287971673346472):0.00000287971673346472):0.00000287971673346472):0.00000287971673346472):0.00000287971673346472	n3258:0.00000287971673346472):0.00000287971673346472):0.00711242658558195601	(n2988:0.00186943836903863208	(n2980:0.00000287971673346472	((n3221:0.00108293572209570196	(MULAG:0.00000287971673346472	(n2973:0.00000287971673346472	(n07AEP06:0.00055848853057351372	n2990:0.00000287971673346472):0.00000287971673346472):0.00000287971673346472):0.00000287971673346472):0.00000287971673346472	(n07AEP08:0.00160594986729327232	n3004:0.00053571666232674997):0.00000287971673346472):0.00000287971673346472):0.00096965208558649448):0.00701587130398156206):0.00965691446777152025	((APTHA:0.00049031556394476140	APTOW:0.00275442649972571733):0.00903426380530654785	(APTMA2:0.00000287971673346472	APTMA:0.00000287971673346472):0.00751329704541569242):0.02553049235232166328):0.00596565833939662581	((DRONO:0.00136284902765668615	DRONO2:0.00000287971673346472):0.00483679391153668450	(CASBE:0.00385075771184559138	CASCA:0.00294688469900803449):0.01728945536883580436):0.00596565833939662581);
((((((n3757:0.00000287971673346472	AEPHI:0.00000287971673346472):0.00000287971673346472	(n3011:0.00000287971673346472	((n2987:0.00000287971673346472	n2997:0.00000287971673346472):0.00000287971673346472	n2998:0.00000287971673346472):0.00000287971673346472):0.00000287971673346472):0.00105036743791116715	(((((n1665:0.00000287971673346472	n3219:0.00309107857645779310):0.00000287971673346472	n2986:0.00054113951890033768):0.00000287971673346472	(n08AEP07:0.00054066300051290497	n3220:0.00218301860089284818):0.00000287971673346472):0.00000287971673346472	((n3026:0.00000287971673346472	n07AEP05:0.00000287971673346472):0.00000287971673346472	(n1666:0.00000287971673346472	((n3025:0.00124608685135279358	n3222:0.00000287971673346472):0.00000287971673346472	n3024:0.00000287971673346472):0.00000287971673346472):0.00000287971673346472):0.00000287971673346472):0.00000287971673346472	n3258:0.00000287971673346472):0.00163361131110912987):0.01234437560378920905	(n2988:0.00000287971673346472	(n2980:0.00000287971673346472	(((n2973:0.00000287971673346472	(n07AEP06:0.00221518466149389897	n2990:0.00000287971673346472):0.00000287971673346472):0.00000287971673346472	(n3221:0.00107232032956397255	MULAG:0.00000287971673346472):0.00000287971673346472):0.00000287971673346472	(n07AEP08:0.00000287971673346472	n3004:0.00213824875713062917):0.00000287971673346472):0.00000287971673346472):0.00268507048888740095):0.00926039060148109786):0.01432252383555777074	((APTHA:0.00103126437746541466	APTOW:0.00219347997123198451):0.00822504265541439128	(APTMA2:0.00000287971673346472	APTMA:0.00000287971673346472):0.00369962172699824952):0.02093072213687232827):0.00779079192843033091	((DRONO:0.00130171637387814379	DRONO2:0.00000287971673346472):0.00389428508595072694	(CASBE:0.00376872506635879574	CASCA:0.00133534404676537263):0.01712733014619101032):0.00779079192843033091);
((((((n3757:0.00000287971673346472	AEPHI:0.00000287971673346472):0.00000287971673346472	(n2998:0.00117886800229804111	(n3011:0.00000287971673346472	(n2987:0.00000287971673346472	n2997:0.00000287971673346472):0.00000287971673346472):0.00000287971673346472):0.00000287971673346472):0.00052806645611431678	(((n3025:0.00128928221952823315	n3222:0.00000287971673346472):0.00000287971673346472	(n3024:0.00000287971673346472	n1666:0.00107495011726775548):0.00000287971673346472):0.00000287971673346472	(((((n1665:0.00000287971673346472	n3219:0.00299368792195076235):0.00000287971673346472	n2986:0.00109590420648826028):0.00000287971673346472	(n08AEP07:0.00108939424473642799	n3220:0.00110005377482956784):0.00000287971673346472):0.00000287971673346472	n3258:0.00000287971673346472):0.00000287971673346472	(n3026:0.00000287971673346472	n07AEP05:0.00000287971673346472):0.00000287971673346472):0.00000287971673346472):0.00109193934491991023):0.00656308508553729748	(n2988:0.00000287971673346472	(n2980:0.00071285512861885220	(((n2973:0.00000287971673346472	(n07AEP06:0.00225125875018544405	n2990:0.00000287971673346472):0.00000287971673346472):0.00000287971673346472	MULAG:0.00000287971673346472):0.00000287971673346472	(n3221:0.00449240052760226018	(n07AEP08:0.00247735526111831326	n3004:0.00000287971673346472):0.00000287971673346472):0.00000287971673346472):0.00000287971673346472):0.00053409950618121002):0.01182179981080406887):0.01171800510329659532	((APTHA:0.00150151983913315379	APTOW:0.00174289819290476952):0.00588689809740224491	(APTMA2:0.00000287971673346472	APTMA:0.00000287971673346472):0.00556397272805456925):0.02707586106859709990):0.00510162009483846289	((DRONO:0.00000287971673346472	DRONO2:0.00000287971673346472):0.00840185410787518648	(CASBE:0.00245280819838873980	CASCA:0.00571784600176158953):0.01628736924416186380):0.00510162009483846289);
((((n08AEP07:0.00000287971673346472	(n3220:0.00000287971673346472	((((n3026:0.00000287971673346472	n07AEP05:0.00000287971673346472):0.00000287971673346472	(((n3025:0.00000287971673346472	n3222:0.00000287971673346472):0.00000287971673346472	n1666:0.00052214550942101992):0.00000287971673346472	n3024:0.00000287971673346472):0.00000287971673346472):0.00000287971673346472	(n3258:0.00000287971673346472	((n3757:0.00000287971673346472	AEPHI:0.00000287971673346472):0.00000287971673346472	(n2998:0.00114390344934263855	(n3011:0.00000287971673346472	(n2987:0.00000287971673346472	n2997:0.00000287971673346472):0.00000287971673346472):0.00000287971673346472):0.00000287971673346472):0.00210073228631611980):0.00000287971673346472):0.00000287971673346472	((n1665:0.00000287971673346472	n3219:0.00093237371680162198):0.00000287971673346472	n2986:0.00052904025492511047):0.00000287971673346472):0.00000287971673346472):0.00000287971673346472):0.00948294391166438697	(n2988:0.00000287971673346472	((n07AEP08:0.00076084080716272667	n3004:0.00104394638627063117):0.00000287971673346472	(((n2973:0.00000287971673346472	(n07AEP06:0.00107427315199367626	n2990:0.00000287971673346472):0.00000287971673346472):0.00000287971673346472	(MULAG:0.00000287971673346472	n3221:0.00099975699815187439):0.00000287971673346472):0.00000287971673346472	n2980:0.00067752591959743206):0.00000287971673346472):0.00263005278626257622):0.00854732010220993210):0.01364127374948351928	((APTHA:0.00211585712303210150	APTOW:0.00211393180498311304):0.00772393382237225503	(APTMA2:0.00000287971673346472	APTMA:0.00000287971673346472):0.00742660616673937631):0.02587735158103119174):0.00355853988407299352	((DRONO:0.00271040623062558401	DRONO2:0.00000287971673346472):0.00914147291136613305	(CASBE:0.00380474141906875056	CASCA:0.00406379560826469061):0.01755136871670491192):0.00355853988407299352);
((((((n3757:0.00000287971673346472	AEPHI:0.00000287971673346472):0.00000287971673346472	(n2998:0.00178288115241426854	(n3011:0.00000287971673346472	(n2987:0.00000287971673346472	n2997:0.00000287971673346472):0.00000287971673346472):0.00000287971673346472):0.00000287971673346472):0.00051054821031673841	((((n3220:0.00273305728731117453	n08AEP07:0.00000287971673346472):0.00000287971673346472	(n2986:0.00000287971673346472	(n3219:0.00290658043363580974	n1665:0.00000287971673346472):0.00000287971673346472):0.00000287971673346472):0.00000287971673346472	((n3026:0.00000287971673346472	n07AEP05:0.00000287971673346472):0.00000287971673346472	((n3024:0.00000287971673346472	n1666:0.00052738377357993142):0.00000287971673346472	(n3025:0.00000287971673346472	n3222:0.00000287971673346472):0.00000287971673346472):0.00000287971673346472):0.00000287971673346472):0.00000287971673346472	n3258:0.00000287971673346472):0.00108726736173185025):0.01075298915887414226	(n2988:0.00113399744621125185	((n07AEP08:0.00242055813381464096	n3004:0.00000287971673346472):0.00000287971673346472	((((n07AEP06:0.00275527767141265333	n2990:0.00000287971673346472):0.00000287971673346472	n2973:0.00000287971673346472):0.00000287971673346472	(MULAG:0.00000287971673346472	n3221:0.00000287971673346472):0.00000287971673346472):0.00000287971673346472	n2980:0.00000287971673346472):0.00000287971673346472):0.00000287971673346472):0.00624533124109083806):0.00748566569488954246	((APTHA:0.00048586631381667067	APTOW:0.00217767032654110279):0.01218619714898407265	(APTMA2:0.00000287971673346472	APTMA:0.00000287971673346472):0.00470863394946568429):0.02206695551307782943):0.00427646921987177072	((DRONO:0.00276709839263093900	DRONO2:0.00000287971673346472):0.00347043250412123897	(CASBE:0.00262222977692898405	CASCA:0.00167923331919019145):0.01638313302060049118):0.00427646921987177072);
((((APTMA:0.00000287971673346472	APTMA2:0.00000287971673346472):0.01175557097485655476	(APTHA:0.00000287971673346472	APTOW:0.00381908628444361208):0.00538420068003207190):0.02209535336131866062	((((AEPHI:0.00000287971673346472	n3757:0.00000287971673346472):0.00000287971673346472	((n3011:0.00000287971673346472	(n2997:0.00000287971673346472	n2987:0.00000287971673346472):0.00000287971673346472):0.00000287971673346472	n2998:0.00181873788798362973):0.00000287971673346472):0.00000287971673346472	((n1666:0.00053881804014579342	(n3024:0.00000287971673346472	(n3025:0.00000287971673346472	n3222:0.00000287971673346472):0.00000287971673346472):0.00000287971673346472):0.00000287971673346472	((n3258:0.00000287971673346472	(((n3219:0.00409765532312155855	n1665:0.00000287971673346472):0.00000287971673346472	n2986:0.00054721546613376666):0.00000287971673346472	(n08AEP07:0.00000287971673346472	n3220:0.00000287971673346472):0.00000287971673346472):0.00000287971673346472):0.00000287971673346472	(n3026:0.00000287971673346472	n07AEP05:0.00000287971673346472):0.00000287971673346472):0.00000287971673346472):0.00162340966876802612):0.01115076811035743340	(n2988:0.00166999044127458317	((n3004:0.00107907541666417872	(n07AEP08:0.00328636397376456729	((n3221:0.00000287971673346472	MULAG:0.00000287971673346472):0.00000287971673346472	((n2990:0.00000287971673346472	n07AEP06:0.00000287971673346472):0.00000287971673346472	n2973:0.00000287971673346472):0.00000287971673346472):0.00000287971673346472):0.00000287971673346472):0.00000287971673346472	n2980:0.00072894674520756803):0.00060943422502281370):0.00839756361061206463):0.00930171999547456559):0.00637516633903308354	((CASCA:0.00359795187446661224	CASBE:0.00000287971673346472):0.01628587884998650148	(DRONO2:0.00000287971673346472	DRONO:0.00141329705258607698):0.00515260142967826143):0.00637516633903308354);
((((APTMA:0.00000287971673346472	APTMA2:0.00000287971673346472):0.00567805627248083554	(APTHA:0.00271461791099855557	APTOW:0.00108498717071896299):0.00791903152132357284):0.02481719663163668710	((((AEPHI:0.00000287971673346472	n3757:0.00000287971673346472):0.00000287971673346472	(n3011:0.00000287971673346472	(n2997:0.00000287971673346472	(n2998:0.00119729736772578965	n2987:0.00000287971673346472):0.00000287971673346472):0.00000287971673346472):0.00000287971673346472):0.00000287971673346472	(((n1665:0.00000287971673346472	(n3219:0.00101461222637914202	n2986:0.00026639859379031129):0.00028033448523262630):0.00000287971673346472	(n08AEP07:0.00054365331122277428	n3220:0.00054884144712225936):0.00000287971673346472):0.00000287971673346472	((n1666:0.00000287971673346472	(n3024:0.00000287971673346472	(n3025:0.00000287971673346472	n3222:0.00000287971673346472):0.00000287971673346472):0.00000287971673346472):0.00000287971673346472	(n3026:0.00000287971673346472	(n07AEP05:0.00000287971673346472	n3258:0.00000287971673346472):0.00000287971673346472):0.00000287971673346472):0.00000287971673346472):0.00107326169998061974):0.00561207990620711701	(n2988:0.00000287971673346472	((((n3221:0.00214498682458952403	MULAG:0.00000287971673346472):0.00000287971673346472	((n2990:0.00000287971673346472	n07AEP06:0.00337211135530513569):0.00000287971673346472	n2973:0.00000287971673346472):0.00000287971673346472):0.00000287971673346472	(n3004:0.00000287971673346472	n07AEP08:0.00081643734913559353):0.00000287971673346472):0.00000287971673346472	n2980:0.00000287971673346472):0.00107232457199517425):0.00676906409967414132):0.01231085397942010065):0.00374271090894669591	((CASCA:0.00505086301064811439	CASBE:0.00239319768085917558):0.01265602743296240403	(DRONO2:0.00000287971673346472	DRONO:0.00000287971673346472):0.00974886117427443445):0.00374271090894669591);
((((APTMA:0.00000287971673346472	APTMA2:0.00000287971673346472):0.00723546692717832313	(APTHA:0.00107943770849788984	APTOW:0.00377754079746079338):0.00566346408278957120):0.01554454154923457128	((((AEPHI:0.00000287971673346472	n3757:0.00000287971673346472):0.00000287971673346472	(n3011:0.00000287971673346472	(n2998:0.00117812072176320124	(n2987:0.00000287971673346472	n2997:0.00000287971673346472):0.00000287971673346472):0.00000287971673346472):0.00000287971673346472):0.00051195416559370152	((((n3026:0.00000287971673346472	n07AEP05:0.00000287971673346472):0.00000287971673346472	((n3025:0.00244718831053021644	n3222:0.00000287971673346472):0.00000287971673346472	(n1666:0.00000287971673346472	n3024:0.00000287971673346472):0.00000287971673346472):0.00000287971673346472):0.00000287971673346472	((n1665:0.00000287971673346472	(n3219:0.00283661252524423967	n2986:0.00000287971673346472):0.00000287971673346472):0.00000287971673346472	(n08AEP07:0.00162480120458526403	n3220:0.00000287971673346472):0.00000287971673346472):0.00000287971673346472):0.00000287971673346472	n3258:0.00000287971673346472):0.00109193867447742506):0.01040166205687081263	(n2988:0.00000287971673346472	((((n3221:0.00211508842037345024	MULAG:0.00000287971673346472):0.00000287971673346472	((n2990:0.00000287971673346472	n07AEP06:0.00000287971673346472):0.00000287971673346472	n2973:0.00000287971673346472):0.00000287971673346472):0.00000287971673346472	(n3004:0.00053114370593822626	n07AEP08:0.00000287971673346472):0.00000287971673346472):0.00000287971673346472	n2980:0.00071164325242238115):0.00000287971673346472):0.01294000399593336903):0.01681436879720645677):0.00627827192164524556	((CASCA:0.00704225555986838590	CASBE:0.00393664639570846277):0.01526185808731327608	(DRONO2:0.00000287971673346472	DRONO:0.00000287971673346472):0.00267392118552691209):0.00627827192164524556);
((((APTMA:0.00000287971673346472	APTMA2:0.00000287971673346472):0.00432760116216508294	(APTHA:0.00138825095345201173	APTOW:0.00394921349355340477):0.00398934617455467145):0.02301711295264039295	((((AEPHI:0.00000287971673346472	n3757:0.00000287971673346472):0.00000287971673346472	(n2998:0.00000287971673346472	((n2987:0.00000287971673346472	n2997:0.00000287971673346472):0.00000287971673346472	n3011:0.00000287971673346472):0.00000287971673346472):0.00000287971673346472):0.00157876967945515733	((((n3026:0.00000287971673346472	n07AEP05:0.00000287971673346472):0.00000287971673346472	(n3222:0.00000287971673346472	(n1666:0.00157948029799433653	n3024:0.00000287971673346472):0.00000287971673346472):0.00000287971673346472):0.00000287971673346472	(n3025:0.00128122505479737040	((n08AEP07:0.00053316989821260586	n3220:0.00053508663928177372):0.00000287971673346472	((n1665:0.00000287971673346472	n3219:0.00000287971673346472):0.00000287971673346472	n2986:0.00053360867217119672):0.00000287971673346472):0.00000287971673346472):0.00000287971673346472):0.00000287971673346472	n3258:0.00000287971673346472):0.00000287971673346472):0.00813866126100600343	(n2988:0.00092891593797010739	((((n3221:0.00000287971673346472	MULAG:0.00000287971673346472):0.00000287971673346472	((n2990:0.00000287971673346472	n07AEP06:0.00108503307879370507):0.00000287971673346472	n2973:0.00000287971673346472):0.00000287971673346472):0.00000287971673346472	(n3004:0.00157753025293631659	n07AEP08:0.00000287971673346472):0.00000287971673346472):0.00000287971673346472	n2980:0.00071558279486522733):0.00123180205649417993):0.01224991605084749767):0.01245142791299263738):0.00307656310478412413	((CASCA:0.00248561229758516126	CASBE:0.00246644183555148108):0.01366254427892447769	(DRONO2:0.00000287971673346472	DRONO:0.00131066614684570469):0.00777726425952033826):0.00307656310478412413);
((((APTMA:0.00000287971673346472	APTMA2:0.00000287971673346472):0.00614309988950103008	(APTHA:0.00214447985098323345	APTOW:0.00109512994206032777):0.00917403994567449373):0.02901260511332713621	((((AEPHI:0.00000287971673346472	n3757:0.00000287971673346472):0.00000287971673346472	(n3011:0.00000287971673346472	(n2998:0.00000287971673346472	(n2987:0.00000287971673346472	n2997:0.00000287971673346472):0.00000287971673346472):0.00000287971673346472):0.00000287971673346472):0.00104738382503031472	(((n3025:0.00258211489332996810	n3222:0.00000287971673346472):0.00000287971673346472	(n1666:0.00053543374513305290	n3024:0.00000287971673346472):0.00000287971673346472):0.00000287971673346472	(((((n08AEP07:0.00054228384056698891	n3220:0.00054985654595360084):0.00000287971673346472	(n3219:0.00099375955506418568	n2986:0.00000287971673346472):0.00000287971673346472):0.00000287971673346472	n1665:0.00000287971673346472):0.00000287971673346472	n3258:0.00000287971673346472):0.00000287971673346472	(n3026:0.00000287971673346472	n07AEP05:0.00000287971673346472):0.00000287971673346472):0.00000287971673346472):0.00220645042783282471):0.01089291440510614488	(n2988:0.00000287971673346472	((((n3221:0.00108702614916711513	MULAG:0.00000287971673346472):0.00000287971673346472	((n2990:0.00000287971673346472	n07AEP06:0.00111463779922618580):0.00000287971673346472	n2973:0.00000287971673346472):0.00000287971673346472):0.00000287971673346472	(n3004:0.00000287971673346472	n07AEP08:0.00000287971673346472):0.00000287971673346472):0.00000287971673346472	n2980:0.00141883725211018911):0.00161188452957321802):0.00868293530021190148):0.01085675659744004401):0.00856774271418276820	((CASCA:0.00626189814389044828	CASBE:0.00000287971673346472):0.01558062788957924327	(DRONO2:0.00000287971673346472	DRONO:0.00129363309822558910):0.00472984740376486325):0.00856774271418276820);
((((APTMA:0.00000287971673346472	APTMA2:0.00000287971673346472):0.00408467211070968374	(APTHA:0.00319124448147743234	APTOW:0.00219107730564779835):0.00474540686322684393):0.02146493660933377137	((((AEPHI:0.00000287971673346472	n3757:0.00000287971673346472):0.00000287971673346472	(n2998:0.00115959184622047235	((n2987:0.00000287971673346472	n2997:0.00000287971673346472):0.00000287971673346472	n3011:0.00000287971673346472):0.00000287971673346472):0.00000287971673346472):0.00050946531019008170	(((n3025:0.00118931001256542598	n3222:0.00000287971673346472):0.00000287971673346472	(n1666:0.00052626784535402145	n3024:0.00000287971673346472):0.00000287971673346472):0.00000287971673346472	((((n08AEP07:0.00053291104484021277	n3220:0.00000287971673346472):0.00000287971673346472	((n3219:0.00198542779032614925	n2986:0.00000287971673346472):0.00000287971673346472	n1665:0.00000287971673346472):0.00000287971673346472):0.00000287971673346472	n3258:0.00000287971673346472):0.00000287971673346472	(n3026:0.00000287971673346472	n07AEP05:0.00000287971673346472):0.00000287971673346472):0.00000287971673346472):0.00107629592621920150):0.00895262491554625617	(n2988:0.00000287971673346472	((((n3221:0.00103411775677082611	MULAG:0.00000287971673346472):0.00000287971673346472	((n2990:0.00000287971673346472	n07AEP06:0.00109618364544755665):0.00000287971673346472	n2973:0.00000287971673346472):0.00000287971673346472):0.00000287971673346472	(n3004:0.00105589193744557905	n07AEP08:0.00080852277284827344):0.00000287971673346472):0.00000287971673346472	n2980:0.00070091814932438578):0.00105297842921189691):0.00886174110900764603):0.01279149317822529837):0.00573538415056540872	((CASCA:0.00139273566705367139	CASBE:0.00561477027773274982):0.01214520328667352371	(DRONO2:0.00000287971673346472	DRONO:0.00000287971673346472):0.01051088002987445903):0.00573538415056540872);
((((APTMA:0.00000287971673346472	APTMA2:0.00000287971673346472):0.00347543580856580266	(APTHA:0.00106756402407038784	APTOW:0.00107161323850563160):0.00877458158481234096):0.02604298914286837241	((n08AEP07:0.00054099927322100129	(n3220:0.00275148744887696202	(((n3219:0.00198095946864195425	n2986:0.00107956637868523715):0.00000287971673346472	n1665:0.00000287971673346472):0.00000287971673346472	((n3258:0.00000287971673346472	((n3026:0.00000287971673346472	n07AEP05:0.00000287971673346472):0.00000287971673346472	((n3025:0.00124631654010581481	n3222:0.00000287971673346472):0.00000287971673346472	(n1666:0.00053235330468398166	n3024:0.00000287971673346472):0.00000287971673346472):0.00000287971673346472):0.00000287971673346472):0.00000287971673346472	((AEPHI:0.00000287971673346472	n3757:0.00000287971673346472):0.00000287971673346472	(n2998:0.00000287971673346472	((n2987:0.00000287971673346472	n2997:0.00000287971673346472):0.00000287971673346472	n3011:0.00000287971673346472):0.00000287971673346472):0.00000287971673346472):0.00106684483355426788):0.00000287971673346472):0.00000287971673346472):0.00000287971673346472):0.01077227857671888590	(n2988:0.00000287971673346472	((((n3221:0.00000287971673346472	MULAG:0.00000287971673346472):0.00000287971673346472	((n2990:0.00000287971673346472	n07AEP06:0.00391173702363440019):0.00000287971673346472	n2973:0.00000287971673346472):0.00000287971673346472):0.00000287971673346472	(n3004:0.00106540385109490346	n07AEP08:0.00080669792225027874):0.00000287971673346472):0.00000287971673346472	n2980:0.00070225436104761577):0.00106484201141805604):0.01066636405353867979):0.00870666441013865158):0.00458607706121815298	((CASCA:0.00136532069466007572	CASBE:0.00517020721385614331):0.01725473242492609957	(DRONO2:0.00000287971673346472	DRONO:0.00132386834312271337):0.00694502085588145478):0.00458607706121815298);
((((APTMA:0.00000287971673346472	APTMA2:0.00000287971673346472):0.00491516977034873494	(APTHA:0.00109217106378738755	APTOW:0.00215355355329473848):0.00985503961823659506):0.02428263678441904688	((n08AEP07:0.00054404487220485634	(n3220:0.00054825734725065707	((n2986:0.00054627845774089052	(n1665:0.00000287971673346472	n3219:0.00094954871840836333):0.00000287971673346472):0.00000287971673346472	((((AEPHI:0.00000287971673346472	n3757:0.00000287971673346472):0.00000287971673346472	(n2998:0.00000287971673346472	((n2987:0.00000287971673346472	n2997:0.00000287971673346472):0.00000287971673346472	n3011:0.00000287971673346472):0.00000287971673346472):0.00000287971673346472):0.00000287971673346472	((n3025:0.00000287971673346472	n3222:0.00000287971673346472):0.00000287971673346472	(n1666:0.00000287971673346472	n3024:0.00000287971673346472):0.00000287971673346472):0.00000287971673346472):0.00000287971673346472	(n3258:0.00000287971673346472	(n3026:0.00000287971673346472	n07AEP05:0.00000287971673346472):0.00000287971673346472):0.00000287971673346472):0.00000287971673346472):0.00000287971673346472):0.00000287971673346472):0.01524780257349558389	(n2988:0.00225936688138849567	((((n3221:0.00110432416824538188	MULAG:0.00000287971673346472):0.00000287971673346472	(n07AEP06:0.00055340160332728789	(n2973:0.00000287971673346472	n2990:0.00000287971673346472):0.00000287971673346472):0.00000287971673346472):0.00000287971673346472	(n3004:0.00107428562387848416	n07AEP08:0.00000287971673346472):0.00000287971673346472):0.00000287971673346472	n2980:0.00071208439003700972):0.00057229298707716259):0.00734760355480509712):0.00831770131138111039):0.00844520264803392748	((CASCA:0.00261389073986953869	CASBE:0.00121278914195541631):0.01266534607613279545	(DRONO2:0.00000287971673346472	DRONO:0.00269468639140718830):0.00420206418583135045):0.00844520264803392748);
((((APTMA:0.00000287971673346472	APTMA2:0.00000287971673346472):0.01119833730627738111	(APTHA:0.00105153176012611708	APTOW:0.00221445599107515786):0.00844199962449351804):0.02780433601370895305	((n08AEP07:0.00000287971673346472	((n3220:0.00055048524196700673	(n2986:0.00109308298933997322	(n1665:0.00000287971673346472	n3219:0.00396771493741435513):0.00000287971673346472):0.00000287971673346472):0.00000287971673346472	(((n1666:0.00053851473694322099	n3024:0.00000287971673346472):0.00000287971673346472	(((AEPHI:0.00000287971673346472	n3757:0.00000287971673346472):0.00000287971673346472	(n2998:0.00242216399365215379	((n2987:0.00000287971673346472	n2997:0.00000287971673346472):0.00000287971673346472	n3011:0.00000287971673346472):0.00000287971673346472):0.00000287971673346472):0.00107787244882064982	(n3025:0.00000287971673346472	n3222:0.00000287971673346472):0.00000287971673346472):0.00000287971673346472):0.00000287971673346472	(n3026:0.00000287971673346472	(n07AEP05:0.00000287971673346472	n3258:0.00000287971673346472):0.00000287971673346472):0.00000287971673346472):0.00000287971673346472):0.00000287971673346472):0.00704162874065225944	(n2988:0.00184230192569539205	((((n3221:0.00105783762027856490	MULAG:0.00000287971673346472):0.00000287971673346472	(n2973:0.00000287971673346472	(n2990:0.00000287971673346472	n07AEP06:0.00224359130938823733):0.00000287971673346472):0.00000287971673346472):0.00000287971673346472	(n3004:0.00053753842737069195	n07AEP08:0.00158797417526418600):0.00000287971673346472):0.00000287971673346472	n2980:0.00000287971673346472):0.00155783712243623179):0.01031971262376747342):0.01422955546755456067):0.00292140059813990197	((CASCA:0.00399367971341924987	CASBE:0.00417762515462328458):0.01182197984345933692	(DRONO2:0.00000287971673346472	DRONO:0.00146454594599577741):0.00936389855063526899):0.00292140059813990197);
((((APTMA:0.00000287971673346472	APTMA2:0.00000287971673346472):0.00544616906251813027	(APTHA:0.00219395938651900484	APTOW:0.00251648525817754157):0.00542466515133959402):0.01689509175432825708	(((AEPHI:0.00000287971673346472	n3757:0.00000287971673346472):0.00000287971673346472	((n2998:0.00000287971673346472	((n2987:0.00000287971673346472	n2997:0.00000287971673346472):0.00000287971673346472	n3011:0.00000287971673346472):0.00000287971673346472):0.00000287971673346472	(n3222:0.00000287971673346472	(((n3026:0.00000287971673346472	n07AEP05:0.00000287971673346472):0.00000287971673346472	(((n3025:0.00242231808851843490	n3258:0.00000287971673346472):0.00000287971673346472	n08AEP07:0.00052123892679800448):0.00000287971673346472	((n3220:0.00000287971673346472	n2986:0.00052793862281070257):0.00000287971673346472	(n1665:0.00000287971673346472	n3219:0.00000287971673346472):0.00000287971673346472):0.00000287971673346472):0.00000287971673346472):0.00000287971673346472	(n1666:0.00103423868355735984	n3024:0.00000287971673346472):0.00000287971673346472):0.00000287971673346472):0.00051617332049098377):0.00000287971673346472):0.00930659843745996161	(n2988:0.00058470222612933790	((n3004:0.00000287971673346472	n07AEP08:0.00000287971673346472):0.00000287971673346472	((MULAG:0.00000287971673346472	(n3221:0.00000287971673346472	n2980:0.00000287971673346472):0.00000287971673346472):0.00000287971673346472	(n2973:0.00000287971673346472	(n2990:0.00000287971673346472	n07AEP06:0.00161532753987908041):0.00000287971673346472):0.00000287971673346472):0.00000287971673346472):0.00049698112595104925):0.00668391530358973356):0.01310520231408573121):0.00668733687086779226	((CASCA:0.00276352369340314907	CASBE:0.00107897957196232764):0.01810235962946165483	(DRONO2:0.00000287971673346472	DRONO:0.00127591204057580197):0.00621100666927532335):0.00668733687086779226);
((((APTHA:0.00045992995305047419	APTOW:0.00654330025820235202):0.00817562441224053624	(APTMA2:0.00000287971673346472	APTMA:0.00000287971673346472):0.04109048670603638459):99.46184260400609389308	((((n3757:0.00000287971673346472	AEPHI:0.00000287971673346472):0.00000287971673346472	(n2998:0.00000287971673346472	(n2987:0.00000287971673346472	(n3011:0.00000287971673346472	n2997:0.00000287971673346472):0.00000287971673346472):0.00000287971673346472):0.00000287971673346472):0.00047938950602068606	(((n1666:0.00136342380054903602	n3024:0.00000287971673346472):0.00000287971673346472	(n3025:0.00000287971673346472	n3222:0.00000287971673346472):0.00000287971673346472):0.00000287971673346472	(((n2986:0.00137044884593431047	(n3219:0.00742749121465723951	n1665:0.00000287971673346472):0.00000287971673346472):0.00000287971673346472	(n3220:0.00137268406380899291	n08AEP07:0.00000287971673346472):0.00000287971673346472):0.00000287971673346472	(n3258:0.00000287971673346472	(n07AEP05:0.00000287971673346472	n3026:0.00000287971673346472):0.00000287971673346472):0.00000287971673346472):0.00000287971673346472):0.00505916806645939892):0.05376270045700273087	((n2980:0.00696771953266341580	((((n2990:0.00000287971673346472	n07AEP06:0.00565600473321093127):0.00000287971673346472	n2973:0.00000287971673346472):0.00000287971673346472	(n3221:0.00441215475941279366	MULAG:0.00000287971673346472):0.00000287971673346472):0.00000287971673346472	(n3004:0.00136774075584960436	n07AEP08:0.00364811510216285712):0.00000287971673346472):0.00000287971673346472):0.00235312637975528720	n2988:0.00478384917373218029):0.01212020561748958052):99.46184260400609389308):49.73092130200304694654	((CASCA:0.04828756180887802674	CASBE:99.46184260400609389308):0.00000786518140819093	(DRONO2:0.00000287971673346472	DRONO:0.00000287971673346472):0.01533467644113121336):49.73092130200304694654);
((((APTHA:0.00074768943953831932	APTOW:0.00518873403116088070):0.01116973192260136034	(APTMA2:0.00000287971673346472	APTMA:0.00000287971673346472):0.00194808963565919527):0.01963605315029457593	((n08AEP07:0.00053867962187207935	((n2986:0.00107867885024915343	(n3219:0.00195461946207840971	n1665:0.00000287971673346472):0.00000287971673346472):0.00000287971673346472	(((n3258:0.00000287971673346472	(n07AEP05:0.00000287971673346472	n3026:0.00000287971673346472):0.00000287971673346472):0.00000287971673346472	(((n3757:0.00000287971673346472	AEPHI:0.00000287971673346472):0.00000287971673346472	(n2998:0.00176743555998029925	((n2987:0.00000287971673346472	n2997:0.00000287971673346472):0.00000287971673346472	n3011:0.00000287971673346472):0.00000287971673346472):0.00000287971673346472):0.00053047640353486546	((n1666:0.00106309886647103701	n3024:0.00000287971673346472):0.00000287971673346472	(n3025:0.00000287971673346472	n3222:0.00000287971673346472):0.00000287971673346472):0.00000287971673346472):0.00000287971673346472):0.00000287971673346472	n3220:0.00054280810595392541):0.00000287971673346472):0.00000287971673346472):0.00533878786077187414	((n2980:0.00071020392445086402	((((n2990:0.00000287971673346472	n07AEP06:0.00165570639443680945):0.00000287971673346472	n2973:0.00000287971673346472):0.00000287971673346472	(n3221:0.00000287971673346472	MULAG:0.00000287971673346472):0.00000287971673346472):0.00000287971673346472	(n3004:0.00052977265050986827	n07AEP08:0.00000287971673346472):0.00000287971673346472):0.00000287971673346472):0.00106077667801741178	n2988:0.00000287971673346472):0.00977557719665029905):0.01324584627481006048):0.00581575923153144266	((CASCA:0.00103759785178192789	CASBE:0.00793462997422995746):0.01969267233873842754	(DRONO2:0.00000287971673346472	DRONO:0.00000287971673346472):0.00468644830456941414):0.00581575923153144266);
((((APTHA:0.00106849712543040571	APTOW:0.00106849951442991760):0.00920582449299188824	(APTMA2:0.00000287971673346472	APTMA:0.00000287971673346472):0.00245124291417722281):0.02413533221925864489	(((n3757:0.00000287971673346472	AEPHI:0.00000287971673346472):0.00000287971673346472	((n2998:0.00176172434550949416	((n2987:0.00000287971673346472	n2997:0.00000287971673346472):0.00000287971673346472	n3011:0.00000287971673346472):0.00000287971673346472):0.00000287971673346472	(((n1666:0.00160170932567110249	n3024:0.00000287971673346472):0.00000287971673346472	(n3025:0.00000287971673346472	n3222:0.00000287971673346472):0.00000287971673346472):0.00000287971673346472	((n08AEP07:0.00162417286473849403	((n2986:0.00054027235801082005	(n3219:0.00091431221896512091	n1665:0.00000287971673346472):0.00000287971673346472):0.00000287971673346472	n3220:0.00054085516713668310):0.00000287971673346472):0.00000287971673346472	(n3258:0.00000287971673346472	(n07AEP05:0.00000287971673346472	n3026:0.00000287971673346472):0.00000287971673346472):0.00000287971673346472):0.00000287971673346472):0.00268087652242206742):0.00000287971673346472):0.01142515882128062980	(((((n07AEP06:0.00110647787826174872	n2990:0.00000287971673346472):0.00000287971673346472	n2973:0.00000287971673346472):0.00000287971673346472	(n2980:0.00139012047014221325	(n3221:0.00106093800276116671	MULAG:0.00000287971673346472):0.00000287971673346472):0.00000287971673346472):0.00000287971673346472	(n3004:0.00106712189500685604	n07AEP08:0.00078757765371695158):0.00000287971673346472):0.00160582701054225283	n2988:0.00000287971673346472):0.00768940944815286239):0.01305585250537621804):0.00591499006594428146	((CASCA:0.00205967566099328437	CASBE:0.00132042006817121357):0.02030878279509542444	(DRONO2:0.00000287971673346472	DRONO:0.00000287971673346472):0.00321355306170228614):0.00591499006594428146);
((((APTHA:0.00265385087201191940	APTOW:0.00168710092976230509):0.00899157552180355514	(APTMA2:0.00000287971673346472	APTMA:0.00000287971673346472):0.00526027263698302348):0.01627834842787956662	((n08AEP07:0.00000287971673346472	(((n2986:0.00000287971673346472	(n1665:0.00000287971673346472	n3219:0.00000287971673346472):0.00000287971673346472):0.00000287971673346472	((n3258:0.00000287971673346472	(n07AEP05:0.00000287971673346472	n3026:0.00000287971673346472):0.00000287971673346472):0.00000287971673346472	(((n3757:0.00000287971673346472	AEPHI:0.00000287971673346472):0.00000287971673346472	(n2998:0.00180071079165782118	((n2987:0.00000287971673346472	n2997:0.00000287971673346472):0.00000287971673346472	n3011:0.00000287971673346472):0.00000287971673346472):0.00000287971673346472):0.00161365838969317380	((n1666:0.00000287971673346472	n3024:0.00000287971673346472):0.00000287971673346472	(n3025:0.00000287971673346472	n3222:0.00000287971673346472):0.00000287971673346472):0.00000287971673346472):0.00000287971673346472):0.00000287971673346472):0.00000287971673346472	n3220:0.00055073885082604595):0.00000287971673346472):0.01491608939658901553	(((((n07AEP06:0.00112000636244211256	n2990:0.00000287971673346472):0.00000287971673346472	n2973:0.00000287971673346472):0.00000287971673346472	((n3004:0.00053588987814474312	n07AEP08:0.00000287971673346472):0.00000287971673346472	n2980:0.00000287971673346472):0.00000287971673346472):0.00000287971673346472	(n3221:0.00225271616318572674	MULAG:0.00000287971673346472):0.00000287971673346472):0.00064078658169199076	n2988:0.00222737585879353821):0.00787847517208883734):0.00950977362972234633):0.00200761092737090615	((CASCA:0.00311815502463499896	CASBE:0.00407937704921052663):0.01817921257196181486	(DRONO2:0.00000287971673346472	DRONO:0.00000287971673346472):0.00700944924224144658):0.00200761092737090615);
((((APTHA:0.00022725311537929272	APTOW:0.00301808416528681579):0.00911219274557860739	(APTMA2:0.00000287971673346472	APTMA:0.00000287971673346472):0.00645761748677176495):0.02301279855055017240	(((n3757:0.00000287971673346472	AEPHI:0.00000287971673346472):0.00000287971673346472	((n3011:0.00000287971673346472	(n2998:0.00059306501866760928	(n2987:0.00000287971673346472	n2997:0.00000287971673346472):0.00000287971673346472):0.00000287971673346472):0.00000287971673346472	(((n3220:0.00055034828102856509	n08AEP07:0.00000287971673346472):0.00000287971673346472	(n2986:0.00109120697251291715	(n1665:0.00000287971673346472	n3219:0.00293286719861283671):0.00000287971673346472):0.00000287971673346472):0.00000287971673346472	(((n3258:0.00000287971673346472	n07AEP05:0.00000287971673346472):0.00000287971673346472	n3026:0.00000287971673346472):0.00000287971673346472	((n1666:0.00053745113921404631	n3024:0.00000287971673346472):0.00000287971673346472	(n3025:0.00000287971673346472	n3222:0.00000287971673346472):0.00000287971673346472):0.00000287971673346472):0.00000287971673346472):0.00216023455820780119):0.00000287971673346472):0.00936258812983401488	((((n3221:0.00000287971673346472	(MULAG:0.00000287971673346472	((n07AEP06:0.00056080914684569631	n2990:0.00000287971673346472):0.00000287971673346472	n2973:0.00000287971673346472):0.00000287971673346472):0.00000287971673346472):0.00000287971673346472	(n3004:0.00053682855575861886	n07AEP08:0.00245430890808044167):0.00000287971673346472):0.00000287971673346472	n2980:0.00071957855733133767):0.00000287971673346472	n2988:0.00115430403867989337):0.00976984828493553115):0.00228480761308410283):0.00574456274081426924	((CASCA:0.00000287971673346472	CASBE:0.00539524002211669556):0.01885927222991045857	(DRONO2:0.00000287971673346472	DRONO:0.00136274673248210987):0.00189929623360851813):0.00574456274081426924);
((((APTHA:0.00247793085512448916	APTOW:0.00285977316096902752):0.00562301740957867578	(APTMA2:0.00000287971673346472	APTMA:0.00000287971673346472):0.00691276735028643809):0.01847683067790101621	((n3025:0.00000287971673346472	(n3222:0.00000287971673346472	((((n3258:0.00000287971673346472	(n3220:0.00000287971673346472	(n08AEP07:0.00160296783803321862	(n2986:0.00000287971673346472	(n1665:0.00000287971673346472	n3219:0.00105385001620631673):0.00000287971673346472):0.00000287971673346472):0.00000287971673346472):0.00000287971673346472):0.00000287971673346472	(n07AEP05:0.00000287971673346472	n3026:0.00000287971673346472):0.00000287971673346472):0.00000287971673346472	((n3757:0.00000287971673346472	AEPHI:0.00000287971673346472):0.00000287971673346472	(n2998:0.00117772824581579183	((n2987:0.00000287971673346472	n2997:0.00000287971673346472):0.00000287971673346472	n3011:0.00000287971673346472):0.00000287971673346472):0.00000287971673346472):0.00157970996213106871):0.00000287971673346472	(n1666:0.00000287971673346472	n3024:0.00000287971673346472):0.00000287971673346472):0.00000287971673346472):0.00000287971673346472):0.00569312445487397609	(((n3004:0.00158035100639551370	n07AEP08:0.00000287971673346472):0.00000287971673346472	(n2980:0.00212464131097570659	(((n07AEP06:0.00109808627756269143	n2990:0.00000287971673346472):0.00000287971673346472	n2973:0.00000287971673346472):0.00000287971673346472	(n3221:0.00215353370486994411	MULAG:0.00000287971673346472):0.00000287971673346472):0.00000287971673346472):0.00000287971673346472):0.00105328142212179053	n2988:0.00000287971673346472):0.00704680087934272947):0.00985673464893464281):0.00456522631564361490	((CASCA:0.00304799440912829032	CASBE:0.00247963538915629963):0.01478269083311506416	(DRONO2:0.00000287971673346472	DRONO:0.00000287971673346472):0.00730010210643933059):0.00456522631564361490);
((((APTHA:0.00165799000416508541	APTOW:0.00382446447697776682):0.00193409366215157794	(APTMA2:0.00000287971673346472	APTMA:0.00000287971673346472):0.01037260720804627709):0.02404207212332215918	(((n3757:0.00000287971673346472	AEPHI:0.00000287971673346472):0.00000287971673346472	((n2998:0.00180315386277891802	((n2987:0.00000287971673346472	n2997:0.00000287971673346472):0.00000287971673346472	n3011:0.00000287971673346472):0.00000287971673346472):0.00000287971673346472	(((n1666:0.00053805225479714000	n3024:0.00000287971673346472):0.00000287971673346472	(n3025:0.00128229756065916900	n3222:0.00000287971673346472):0.00000287971673346472):0.00000287971673346472	((n3258:0.00000287971673346472	((n2986:0.00000287971673346472	(n1665:0.00000287971673346472	n3219:0.00299802215994343212):0.00000287971673346472):0.00000287971673346472	(n3220:0.00055256780725987994	n08AEP07:0.00054732177454337380):0.00000287971673346472):0.00000287971673346472):0.00000287971673346472	(n07AEP05:0.00000287971673346472	n3026:0.00000287971673346472):0.00000287971673346472):0.00000287971673346472):0.00053787512412345256):0.00000287971673346472):0.00737750464928548389	(((n3004:0.00162055338031548185	n07AEP08:0.00081024294350319948):0.00000287971673346472	(n2980:0.00072753843499210832	(((n07AEP06:0.00056824195597647911	n2990:0.00000287971673346472):0.00000287971673346472	n2973:0.00000287971673346472):0.00000287971673346472	(n3221:0.00445154428407687746	MULAG:0.00000287971673346472):0.00000287971673346472):0.00000287971673346472):0.00000287971673346472):0.00108195803157487493	n2988:0.00000287971673346472):0.01155251411367249660):0.01304028794043604438):0.00895166503275976987	((CASCA:0.00389597953216246204	CASBE:0.00000287971673346472):0.01687627035766234643	(DRONO2:0.00000287971673346472	DRONO:0.00287384581647636079):0.00179733297985349609):0.00895166503275976987);
((((APTHA:0.00182653809483643184	APTOW:0.00248283410245556200):0.00375008837862811882	(APTMA2:0.00000287971673346472	APTMA:0.00000287971673346472):0.01048346131217377762):0.02462127140173673776	((((n3757:0.00000287971673346472	AEPHI:0.00000287971673346472):0.00000287971673346472	(n2998:0.00000287971673346472	((n2987:0.00000287971673346472	n2997:0.00000287971673346472):0.00000287971673346472	n3011:0.00000287971673346472):0.00000287971673346472):0.00000287971673346472):0.00000287971673346472	(((n1666:0.00214447954110832733	n3024:0.00000287971673346472):0.00000287971673346472	(n3025:0.00240840626096701805	n3222:0.00000287971673346472):0.00000287971673346472):0.00000287971673346472	(((n2986:0.00000287971673346472	(n1665:0.00000287971673346472	n3219:0.00207156184208735598):0.00000287971673346472):0.00000287971673346472	(n3220:0.00054744271172394734	n08AEP07:0.00108128377435237014):0.00000287971673346472):0.00000287971673346472	((n07AEP05:0.00000287971673346472	n3026:0.00000287971673346472):0.00000287971673346472	n3258:0.00000287971673346472):0.00000287971673346472):0.00000287971673346472):0.00053248184269828139):0.00503793745625912351	((n2980:0.00141906539788970529	(((((n3221:0.00109324667636491023	n07AEP06:0.00167053749124400960):0.00000287971673346472	n2990:0.00000287971673346472):0.00000287971673346472	n2973:0.00000287971673346472):0.00000287971673346472	MULAG:0.00000287971673346472):0.00000287971673346472	(n3004:0.00160232697772576000	n07AEP08:0.00000287971673346472):0.00000287971673346472):0.00025446933760057820):0.00027753533373925604	n2988:0.00000287971673346472):0.00947635905650109217):0.01009434812716726755):0.00567081592503637742	((CASCA:0.00201837298767549439	CASBE:0.00115727913738122488):0.01391127030137282936	(DRONO2:0.00000287971673346472	DRONO:0.00127865611910345993):0.00701034569531980463):0.00567081592503637742);
((((APTHA:0.00081267016336506262	APTOW:0.00347837869833067959):0.00509988960504501824	(APTMA2:0.00000287971673346472	APTMA:0.00000287971673346472):0.00508137891208165250):0.02382939457926627411	((((n3757:0.00000287971673346472	AEPHI:0.00000287971673346472):0.00000287971673346472	(n2998:0.00059073863189808274	(n2987:0.00000287971673346472	(n2997:0.00000287971673346472	n3011:0.00000287971673346472):0.00000287971673346472):0.00000287971673346472):0.00000287971673346472):0.00000287971673346472	((n3025:0.00132798478976841445	n3222:0.00000287971673346472):0.00000287971673346472	(((((n2986:0.00000287971673346472	(n1665:0.00000287971673346472	n3219:0.00294617915853229682):0.00000287971673346472):0.00000287971673346472	(n3220:0.00054419010773113972	n08AEP07:0.00108199873781139231):0.00000287971673346472):0.00000287971673346472	((n07AEP05:0.00000287971673346472	n3026:0.00000287971673346472):0.00000287971673346472	n3258:0.00000287971673346472):0.00000287971673346472):0.00000287971673346472	n3024:0.00000287971673346472):0.00000287971673346472	n1666:0.00000287971673346472):0.00000287971673346472):0.00053051215329163830):0.00954306696243491237	((((n3004:0.00106220661490870382	n07AEP08:0.00158821471943947686):0.00000287971673346472	((MULAG:0.00000287971673346472	n3221:0.00214906610167571845):0.00000287971673346472	((n2990:0.00000287971673346472	n2973:0.00000287971673346472):0.00000287971673346472	n07AEP06:0.00055573706057848531):0.00000287971673346472):0.00000287971673346472):0.00000287971673346472	n2980:0.00140707041423380076):0.00212700795686461986	n2988:0.00174919525928218540):0.00625045143836001991):0.01518179705111317654):0.00474191310198350275	((CASCA:0.00335102238025015162	CASBE:0.00250484655725456999):0.02304214442476670149	(DRONO2:0.00000287971673346472	DRONO:0.00142096472345538808):0.00622590441903582165):0.00474191310198350275);
((((APTHA:0.00085474906101867874	APTOW:0.00244807538168188930):0.01144840422989474964	(APTMA2:0.00000287971673346472	APTMA:0.00000287971673346472):0.00496716000867007765):0.02425802871514894099	((((n3757:0.00000287971673346472	AEPHI:0.00000287971673346472):0.00000287971673346472	(n2998:0.00060271838087151241	(n3011:0.00000287971673346472	(n2987:0.00000287971673346472	n2997:0.00000287971673346472):0.00000287971673346472):0.00000287971673346472):0.00000287971673346472):0.00000287971673346472	((((n2986:0.00000287971673346472	(n1665:0.00000287971673346472	n3219:0.00000287971673346472):0.00000287971673346472):0.00000287971673346472	(n3220:0.00111372123398450150	n08AEP07:0.00055138104285688361):0.00000287971673346472):0.00000287971673346472	((n07AEP05:0.00000287971673346472	n3026:0.00000287971673346472):0.00000287971673346472	(n3024:0.00000287971673346472	n1666:0.00108732396539774879):0.00000287971673346472):0.00000287971673346472):0.00000287971673346472	(n3258:0.00000287971673346472	(n3025:0.00000287971673346472	n3222:0.00000287971673346472):0.00000287971673346472):0.00000287971673346472):0.00163433953904019861):0.01272873127424304328	((((n3004:0.00000287971673346472	n07AEP08:0.00000287971673346472):0.00000287971673346472	((MULAG:0.00000287971673346472	n3221:0.00000287971673346472):0.00000287971673346472	(n2973:0.00000287971673346472	(n07AEP06:0.00113041015834588836	n2990:0.00000287971673346472):0.00000287971673346472):0.00000287971673346472):0.00000287971673346472):0.00000287971673346472	n2980:0.00000287971673346472):0.00108982043157048879	n2988:0.00000287971673346472):0.00861506398123755221):0.01399996162249663237):0.00576746261425829885	((CASCA:0.00000287971673346472	CASBE:0.00398425589954917291):0.01773392322887431399	(DRONO2:0.00000287971673346472	DRONO:0.00135488333566624510):0.00574917755278000087):0.00576746261425829885);
((((n2988:0.00000287971673346472	(n2980:0.00215803398508081007	((n3004:0.00000287971673346472	n07AEP08:0.00251655700075998669):0.00000287971673346472	((n3221:0.00112929388850236886	MULAG:0.00000287971673346472):0.00000287971673346472	((n2990:0.00000287971673346472	n07AEP06:0.00170548649304444358):0.00000287971673346472	n2973:0.00000287971673346472):0.00000287971673346472):0.00000287971673346472):0.00033957689532610998):0.00074079123009878516):0.00921063512407747920	((((n2987:0.00000287971673346472	(n3011:0.00000287971673346472	n2997:0.00000287971673346472):0.00000287971673346472):0.00000287971673346472	n2998:0.00060259864253405600):0.00000287971673346472	(AEPHI:0.00000287971673346472	n3757:0.00000287971673346472):0.00000287971673346472):0.00052121031712494765	(((n3024:0.00000287971673346472	n3025:0.00000287971673346472):0.00000287971673346472	(n3222:0.00000287971673346472	n1666:0.00108072267010762293):0.00000287971673346472):0.00000287971673346472	((n3026:0.00000287971673346472	n07AEP05:0.00000287971673346472):0.00000287971673346472	(n3258:0.00000287971673346472	((n3220:0.00167347922032424416	n08AEP07:0.00165530615791850818):0.00000287971673346472	(n2986:0.00055171377407626815	(n3219:0.00397259594101335468	n1665:0.00000287971673346472):0.00000287971673346472):0.00000287971673346472):0.00000287971673346472):0.00000287971673346472):0.00000287971673346472):0.00110684002019298898):0.01043866393974786540):0.00742724527315439132	((APTOW:0.00060387039598094189	APTHA:0.00102613385106519752):0.00798663540248282892	(APTMA2:0.00000287971673346472	APTMA:0.00000287971673346472):0.00568031303709752664):0.02002892012208394579):0.00884690192890860011	((CASBE:0.00115720582765498048	CASCA:0.00297462371476801563):0.01464938508729364715	(DRONO2:0.00000287971673346472	DRONO:0.00000287971673346472):0.00628745444145595387):0.00884690192890860011);
((((n2988:0.00075208308458067814	(((n3004:0.00163283903371184156	n07AEP08:0.00252405962546738485):0.00000287971673346472	((n3221:0.00000287971673346472	MULAG:0.00000287971673346472):0.00000287971673346472	((n2990:0.00000287971673346472	n07AEP06:0.00056563951593825549):0.00000287971673346472	n2973:0.00000287971673346472):0.00000287971673346472):0.00000287971673346472):0.00000287971673346472	n2980:0.00000287971673346472):0.00148115106412478859):0.01803665733298788487	((AEPHI:0.00000287971673346472	n3757:0.00000287971673346472):0.00000287971673346472	(((n3024:0.00000287971673346472	((n3025:0.00000287971673346472	n3222:0.00000287971673346472):0.00000287971673346472	n1666:0.00054286659417742051):0.00000287971673346472):0.00000287971673346472	((n3026:0.00000287971673346472	n07AEP05:0.00000287971673346472):0.00000287971673346472	(n3258:0.00000287971673346472	(((n2986:0.00000287971673346472	(n3219:0.00294145802507039811	n1665:0.00000287971673346472):0.00000287971673346472):0.00000287971673346472	n3220:0.00000287971673346472):0.00000287971673346472	n08AEP07:0.00166575321942817817):0.00000287971673346472):0.00000287971673346472):0.00000287971673346472):0.00218493232589832970	((n3011:0.00000287971673346472	(n2997:0.00000287971673346472	n2987:0.00000287971673346472):0.00000287971673346472):0.00000287971673346472	n2998:0.00121162853852513591):0.00000287971673346472):0.00000287971673346472):0.00813279927620067129):0.00755751759990912295	((APTMA2:0.00000287971673346472	APTMA:0.00000287971673346472):0.00862755059023813733	(APTOW:0.00109246554293332280	APTHA:0.00109276764105499372):0.00588905853104745424):0.02992643465140624667):0.00560080845232280040	((CASBE:0.00123488264821508911	CASCA:0.00370708022754546486):0.01383542445443093280	(DRONO2:0.00000287971673346472	DRONO:0.00146459661789341057):0.00727948189012630423):0.00560080845232280040);
((((n2988:0.00109942090873622542	(((n3004:0.00000287971673346472	n07AEP08:0.00077649915534686574):0.00000287971673346472	((n3221:0.00000287971673346472	MULAG:0.00000287971673346472):0.00000287971673346472	((n2990:0.00000287971673346472	n07AEP06:0.00107793571976788302):0.00000287971673346472	n2973:0.00000287971673346472):0.00000287971673346472):0.00000287971673346472):0.00000287971673346472	n2980:0.00000287971673346472):0.00000287971673346472):0.00687492271950349617	((AEPHI:0.00000287971673346472	n3757:0.00000287971673346472):0.00000287971673346472	(((n3024:0.00000287971673346472	((n3025:0.00120413207522099123	n3222:0.00000287971673346472):0.00000287971673346472	n1666:0.00051994508954648054):0.00000287971673346472):0.00000287971673346472	(((n2986:0.00052710077745045489	(n3219:0.00187254113297769345	n1665:0.00000287971673346472):0.00000287971673346472):0.00000287971673346472	(n3220:0.00106502996226881660	n08AEP07:0.00000287971673346472):0.00000287971673346472):0.00000287971673346472	(n3026:0.00000287971673346472	(n07AEP05:0.00000287971673346472	n3258:0.00000287971673346472):0.00000287971673346472):0.00000287971673346472):0.00000287971673346472):0.00104123817301801365	((n3011:0.00000287971673346472	(n2997:0.00000287971673346472	n2987:0.00000287971673346472):0.00000287971673346472):0.00000287971673346472	n2998:0.00113921859408150513):0.00000287971673346472):0.00000287971673346472):0.00670127414104268199):0.00990134583984104977	((APTMA2:0.00000287971673346472	APTMA:0.00000287971673346472):0.00483968020086244545	(APTOW:0.00221609233637649504	APTHA:0.00416432339542576087):0.01263129440078320301):0.02080039512960656090):0.00697225636979910066	((CASBE:0.00408837410492852733	CASCA:0.00148031796680358953):0.01645265458650888371	(DRONO2:0.00000287971673346472	DRONO:0.00140047587566769546):0.00570618715848002570):0.00697225636979910066);
[truncated: 287 more rows]
