# Supplementary material for: Molecular exploration of fossil eggshell uncovers hidden lineage of giant extinct bird
Source: Nat Commun. 2023 Feb 28;14:914. doi: 10.1038/s41467-023-36405-3 (PMC9974994; doi:10.1038/s41467-023-36405-3)
Supplement: Supplementary file 10 — Supplementary Data 10 [file 41467_2023_36405_MOESM10_ESM.zip › Supplementary Data 10 Genetic_data_minus_filtered_reads/5_Phylogeny_generation/RaxML/RAxML_bestTree.35tax_MAY18_gblocks.tre.PARTITION.0]

((((((AEPHI:0.00000594858433879973,n3757:0.00000594858433879973):0.00441193291997680863,(n2998:0.00090733949001110500,(n3011:0.00026608714988494899,(n2997:0.00000594858433879973,n2987:0.00149547966086114930):0.00000594858433879973):0.00000594858433879973):0.00356254557387587854):0.00284008365441302786,((((n2986:0.00080771840691764316,(n3219:0.00126560453944347582,n1665:0.00041212718094582238):0.00040781547109099175):0.00000594858433879973,(n3220:0.00082023697231419792,n08AEP07:0.00000594858433879973):0.00000594858433879973):0.00080010301076859937,((n3026:0.00000594858433879973,n07AEP05:0.00080951839340091618):0.00080224999652293817,n3258:0.00268774951640600489):0.00000594858433879973):0.00026685566562150483,(n1666:0.00026649583145620987,((n3025:0.00050559054963090176,n3222:0.00144749713254182697):0.00066749837267545504,n3024:0.00080145624096793840):0.00000594858433879973):0.00000594858433879973):0.00187334502358428470):0.03828635181871560544,(n2988:0.00073053248298942503,(n2980:0.00224174296459666135,((((n07AEP06:0.00053617744160117131,n2990:0.00054490413665294582):0.00000594858433879973,n2973:0.00026551991440754564):0.00000594858433879973,(MULAG:0.00346944722477307609,n3221:0.00190261288738189293):0.00112251376456374793):0.00026547986319496705,(n3004:0.00000594858433879973,n07AEP08:0.00666233148650213769):0.00000594858433879973):0.00000594858433879973):0.00390746346249185809):0.03953093374895887135):0.04727838365528181513,((APTMA2:0.00133906039243972480,APTMA:0.00132425779306142091):0.01709229870391596601,(APTOW:0.01014164455504364994,APTHA:0.01039618811355655370):0.01983697740892877148):0.09298396279066138692):0.03149665027394182165,((CASBE:0.00785752546581501739,CASCA:0.00831139351757837277):0.03102122543012748174,(DRONO:0.00059551692248944977,DRONO2:0.00069334065020665791):0.04478441381276554445):0.03149665027394182165);
