# Supplementary material for: Molecular exploration of fossil eggshell uncovers hidden lineage of giant extinct bird
Source: Nat Commun. 2023 Feb 28;14:914. doi: 10.1038/s41467-023-36405-3 (PMC9974994; doi:10.1038/s41467-023-36405-3)
Supplement: Supplementary file 10 — Supplementary Data 10 [file 41467_2023_36405_MOESM10_ESM.zip › Supplementary Data 10 Genetic_data_minus_filtered_reads/5_Phylogeny_generation/RaxML/RAxML_bootstrap.35tax_MAY18_gblocks.tre.PARTITION.3]

((((n2988:0.00116872856237693317	(((n07AEP08:0.00649549152239110427	n3004:0.00000163631588949523):0.00000163631588949523	n2980:0.00132149665678575070):0.00000163631588949523	((n3221:0.00249309998034876823	MULAG:0.00249764112414169268):0.00000163631588949523	(n2973:0.00000163631588949523	(n07AEP06:0.00051043370150577504	n2990:0.00106127409761119849):0.00000163631588949523):0.00000163631588949523):0.00000163631588949523):0.00574770428289338685):0.04147539963653201767	(((AEPHI:0.00000163631588949523	n3757:0.00000163631588949523):0.00203051023203278374	((n3011:0.00000163631588949523	(n2987:0.00000163631588949523	n2997:0.00000163631588949523):0.00000163631588949523):0.00000163631588949523	n2998:0.00168130247760175304):0.00614999123917571791):0.00099213218641118115	(n3258:0.00000163631588949523	(((n3024:0.00050079245849321032	((n3025:0.00000163631588949523	n3222:0.00164680694818212701):0.00000163631588949523	n1666:0.00000163631588949523):0.00000163631588949523):0.00000163631588949523	(n07AEP05:0.00103883633351702022	n3026:0.00000163631588949523):0.00100346730743083304):0.00000163631588949523	((n2986:0.00154431747559928838	(n3219:0.00221162812541618676	n1665:0.00000163631588949523):0.00000163631588949523):0.00000163631588949523	(n3220:0.00000163631588949523	n08AEP07:0.00000163631588949523):0.00000163631588949523):0.00000163631588949523):0.00000163631588949523):0.00000163631588949523):0.02916379523687560871):0.04732929571824823906	((APTMA2:0.00200442066496597229	APTMA:0.00000163631588949523):0.02256081215791974973	(APTHA:0.01262074102374184832	APTOW:0.01111738237698170310):0.02264917449955508241):0.17917524660736600106):0.02966998568308080314	((DRONO:0.00000163631588949523	DRONO2:0.00000163631588949523):0.08171075870373008254	(CASCA:0.00973988940640516804	CASBE:0.02402553887795547474):0.06212780814912041705):0.02966998568308080314);
((((n2988:0.00000163631588949523	(n2980:0.00061829529918597487	(((n3221:0.00493783073871282858	MULAG:0.00218500594378388075):0.00161542111697106664	(n2973:0.00000163631588949523	(n07AEP06:0.00199356413525357025	n2990:0.00051959104844931598):0.00000163631588949523):0.00000163631588949523):0.00000163631588949523	(n07AEP08:0.00449555786150240399	n3004:0.00000163631588949523):0.00000163631588949523):0.00000163631588949523):0.00883415601503042582):0.04318032104100045371	(n3219:0.00181503821635331801	(n1665:0.00000163631588949523	(((n3220:0.00000163631588949523	n08AEP07:0.00000163631588949523):0.00000163631588949523	((((AEPHI:0.00068402209299679327	n3757:0.00000163631588949523):0.00197056150444493809	((n2987:0.00000163631588949523	(n2997:0.00000163631588949523	n3011:0.00000163631588949523):0.00000163631588949523):0.00000163631588949523	n2998:0.00443035128287756156):0.00297128823486447844):0.00097033294842271110	n3258:0.00000163631588949523):0.00000163631588949523	((n3024:0.00097520709797954588	((n3025:0.00250616267177193857	n3222:0.00000163631588949523):0.00000163631588949523	n1666:0.00000163631588949523):0.00000163631588949523):0.00000163631588949523	(n07AEP05:0.00153167440322492243	n3026:0.00000163631588949523):0.00000163631588949523):0.00000163631588949523):0.00000163631588949523):0.00000163631588949523	n2986:0.00150208932022716235):0.00000163631588949523):0.00000163631588949523):0.02802263318993801142):0.03258431781987113085	((APTMA2:0.00179697978591849953	APTMA:0.00000163631588949523):0.02526744958838128899	(APTHA:0.00827544330802401813	APTOW:0.00503198855145586561):0.01880153180797882601):0.12543074335114670625):0.02922624636321073319	((DRONO:0.00000163631588949523	DRONO2:0.00000163631588949523):0.07599780109713596965	(CASCA:0.02529055429264042559	CASBE:0.00542928048467478715):0.05776897059185059913):0.02922624636321073319);
((((n2988:0.00000163631588949523	(n2980:0.00000163631588949523	(((n3221:0.00238405079356358027	MULAG:0.00343843694531955268):0.00000163631588949523	(n2973:0.00000163631588949523	(n07AEP06:0.00149263961401663097	n2990:0.00368421712080532846):0.00000163631588949523):0.00097344710460295835):0.00024158957130056876	(n07AEP08:0.00852047294279100267	n3004:0.00000163631588949523):0.00070771372155179488):0.00095505745845763930):0.00454173998814880707):0.03389106351598738381	(((((n3220:0.00000163631588949523	n08AEP07:0.00048281585376274983):0.00000163631588949523	((n3219:0.00388134433153062555	n1665:0.00000163631588949523):0.00000163631588949523	n2986:0.00196058276772994363):0.00000163631588949523):0.00000163631588949523	((n1666:0.00000163631588949523	(n3024:0.00095305617865006618	(n3025:0.00357096537958783225	n3222:0.00052648426749393761):0.00000163631588949523):0.00000163631588949523):0.00000163631588949523	(n07AEP05:0.00099279311069280936	n3026:0.00000163631588949523):0.00143261835320937503):0.00000163631588949523):0.00000163631588949523	n3258:0.00052885964829967101):0.00000163631588949523	((AEPHI:0.00000163631588949523	n3757:0.00000163631588949523):0.00338463323065872016	((n2987:0.00000163631588949523	(n2997:0.00000163631588949523	n3011:0.00000163631588949523):0.00000163631588949523):0.00000163631588949523	n2998:0.00218881133352177371):0.00432825199968445498):0.00193307697539289226):0.05634510268088651491):0.03116005692704940794	((APTMA2:0.00175762783108588728	APTMA:0.00000163631588949523):0.02649792619991920423	(APTHA:0.00943735775934134540	APTOW:0.01055743548552289836):0.02075462242554166822):0.12082934807297851521):0.04395581511623514182	((DRONO:0.00000163631588949523	DRONO2:0.00000163631588949523):0.07123756269865433310	(CASCA:0.00760517844779501611	CASBE:0.02211033591286058059):0.06370985586910016263):0.04395581511623514182);
((((APTHA:0.00936683623385431777	APTOW:0.00683139226870769709):0.01961692868406280515	(APTMA2:0.00630852292508815755	APTMA:0.00000163631588949523):0.02694497495906509124):0.13964790198505655505	((n2988:0.00000163631588949523	(((n3004:0.00000163631588949523	n07AEP08:0.00648349451661995192):0.00075630445522633825	((n2973:0.00000163631588949523	(n2990:0.00166339381378145259	n07AEP06:0.00207739259779697334):0.00000163631588949523):0.00000163631588949523	(n3221:0.00271567045267318225	MULAG:0.00412322193099527636):0.00000163631588949523):0.00025213922346852154):0.00000163631588949523	n2980:0.00067754335226213967):0.01317714545288755160):0.03718874236487153262	((((n07AEP05:0.00000163631588949523	n3026:0.00000163631588949523):0.00151484703426958862	(((n3220:0.00000163631588949523	n08AEP07:0.00000163631588949523):0.00000163631588949523	((n3219:0.00198371858350501187	n2986:0.00070426800289068495):0.00084142314145201828	n1665:0.00000163631588949523):0.00000163631588949523):0.00000163631588949523	n3258:0.00000163631588949523):0.00000163631588949523):0.00000163631588949523	(n3024:0.00050230225474904623	((n3025:0.00399427753818777567	n3222:0.00014839943669977201):0.00040037261554204097	n1666:0.00000163631588949523):0.00000163631588949523):0.00000163631588949523):0.00000163631588949523	((AEPHI:0.00069109770607862634	n3757:0.00000163631588949523):0.00307462575062932009	((n2987:0.00000163631588949523	(n2997:0.00000163631588949523	n3011:0.00000163631588949523):0.00000163631588949523):0.00000163631588949523	n2998:0.00349071984193154942):0.00569800384563487819):0.00098660843096410266):0.04085000545302486935):0.04521225511711526868):0.02678816899841758234	((DRONO:0.00000163631588949523	DRONO2:0.00000163631588949523):0.07646092332953181858	(CASCA:0.01516311959149939208	CASBE:0.00855349238979557711):0.06407047328618735438):0.02678816899841758234);
((((APTOW:0.00687771485005643415	APTHA:0.00868163006066588298):0.02187050566850087807	(APTMA2:0.00476660085603811644	APTMA:0.00000163631588949523):0.02963745391365115583):0.13835788227309675502	((n2988:0.00000163631588949523	(((((n3221:0.00413462814677699984	n07AEP06:0.00000163631588949523):0.00262828052499660542	(n2973:0.00000163631588949523	n2990:0.00110206787533140608):0.00000163631588949523):0.00103316745284515112	MULAG:0.00476597673718860259):0.00000163631588949523	(n3004:0.00000163631588949523	n07AEP08:0.00902625710477072268):0.00202919225974167606):0.00110097239867088903	n2980:0.00000163631588949523):0.00513023808922473748):0.04466749621716539081	((((n3220:0.00000163631588949523	(n1665:0.00000163631588949523	(n3219:0.00298690973678391669	n2986:0.00012160274098152408):0.00040415088871493941):0.00000163631588949523):0.00000163631588949523	(n08AEP07:0.00000163631588949523	n3258:0.00000163631588949523):0.00102025442173677371):0.00000163631588949523	((n1666:0.00000163631588949523	(n3024:0.00152325220330921810	(n3025:0.00391529046033569847	n3222:0.00000163631588949523):0.00000163631588949523):0.00000163631588949523):0.00000163631588949523	(n07AEP05:0.00213490724780572702	n3026:0.00000163631588949523):0.00152776429763617225):0.00000163631588949523):0.00000163631588949523	((AEPHI:0.00072524447787153618	n3757:0.00000163631588949523):0.00309044299735540800	((n2987:0.00000163631588949523	(n2997:0.00056608277866798760	n3011:0.00000163631588949523):0.00000163631588949523):0.00000163631588949523	n2998:0.00300693864668350993):0.00516262133101771849):0.00152076980799332301):0.05116936489249598180):0.02028645075061470682):0.03716903176996625563	((CASBE:0.01605127079881132901	CASCA:0.01835232416749219345):0.05800330424098783244	(DRONO:0.00000163631588949523	DRONO2:0.00000163631588949523):0.09102185608260346394):0.03716903176996625563);
((((APTOW:0.00722076808557310396	APTHA:0.00641194693790678259):0.02539791024556974086	(APTMA2:0.00210380457390997935	APTMA:0.00000163631588949523):0.03360440829256493983):0.11685700389986876380	((n2988:0.00000163631588949523	(((((n2973:0.00000163631588949523	(n2990:0.00220152242088474418	n07AEP06:0.00103126147128866446):0.00000163631588949523):0.00253836320866919745	(MULAG:0.00414904269436336490	n07AEP08:0.00646068614408948361):0.00000163631588949523):0.00000163631588949523	n3221:0.00373730006880344454):0.00000163631588949523	n2980:0.00000163631588949523):0.00000163631588949523	n3004:0.00050505935404435371):0.01142352210555101603):0.03590651638259413636	((n3258:0.00057821430154304408	(((n1666:0.00000163631588949523	(n3024:0.00103376268420150895	(n3025:0.00274582401961931876	n3222:0.00057933888569369752):0.00000163631588949523):0.00000163631588949523):0.00000163631588949523	(n07AEP05:0.00161814573680742267	n3026:0.00000163631588949523):0.00155701855737985372):0.00000163631588949523	((n08AEP07:0.00052178571742292226	n3220:0.00000163631588949523):0.00000163631588949523	((n1665:0.00000163631588949523	n3219:0.00107431939184923796):0.00000163631588949523	n2986:0.00105968818409337600):0.00000163631588949523):0.00000163631588949523):0.00000163631588949523):0.00000163631588949523	((AEPHI:0.00147965606547166778	n3757:0.00000163631588949523):0.00260762546625534046	(n2998:0.00178317306023204752	(n3011:0.00000163631588949523	(n2987:0.00000163631588949523	n2997:0.00060429488568462450):0.00000163631588949523):0.00000163631588949523):0.00304104239294057752):0.00051562043551786564):0.03660166365021935708):0.02299546821049953255):0.03416112820009033907	((CASCA:0.01360516966816675832	CASBE:0.01151104998404683250):0.06484118819865761219	(DRONO:0.00000163631588949523	DRONO2:0.00000163631588949523):0.07970166832400965573):0.03416112820009033907);
((((APTHA:0.01023264564843031667	APTOW:0.01019841425539185810):0.03584187949391060696	(APTMA:0.00000163631588949523	APTMA2:0.00904493115860805115):0.01925585953772646422):0.11421919989305173715	(((n3219:0.00102393078551522463	((n2986:0.00000163631588949523	((n3258:0.00058440720580309441	(((n1666:0.00000163631588949523	(n3024:0.00000163631588949523	n3222:0.00057900382423890925):0.00000163631588949523):0.00000163631588949523	n3025:0.00142064584378680616):0.00000163631588949523	(n3026:0.00000163631588949523	n07AEP05:0.00273378198709056360):0.00000163631588949523):0.00000163631588949523):0.00000163631588949523	(n08AEP07:0.00053423248333845633	n3220:0.00000163631588949523):0.00000163631588949523):0.00000163631588949523):0.00000163631588949523	n1665:0.00000163631588949523):0.00000163631588949523):0.00000163631588949523	((AEPHI:0.00000163631588949523	n3757:0.00000163631588949523):0.00486894176508091518	(n2998:0.00374846045476901054	(n2987:0.00000163631588949523	(n2997:0.00000163631588949523	n3011:0.00000163631588949523):0.00000163631588949523):0.00000163631588949523):0.00430867604250261341):0.00103292284731347364):0.05292225746001678194	(n2988:0.00000163631588949523	(n2980:0.00000163631588949523	(n3004:0.00000163631588949523	(((n2990:0.00112162622172116261	(n07AEP06:0.00053957436689682815	n2973:0.00000163631588949523):0.00000163631588949523):0.00052173486592338729	(MULAG:0.00265005197679076335	n3221:0.00253734303055673863):0.00000163631588949523):0.00000163631588949523	n07AEP08:0.00830474851345834250):0.00000163631588949523):0.00127012842430056770):0.00446606853314436558):0.02985751181615982353):0.03616487390532827778):0.03115005813153371925	((CASCA:0.00442862466762483468	CASBE:0.02518422613769173701):0.08626834055826534953	(DRONO:0.00000163631588949523	DRONO2:0.00000163631588949523):0.07322957641547295227):0.03115005813153371925);
((((APTMA2:0.01110049574593047032	APTMA:0.00000163631588949523):0.02200617315528678730	(APTHA:0.00782868577160721231	APTOW:0.00706890150244641070):0.01719279868437818826):0.15880886559411333536	((((AEPHI:0.00000163631588949523	n3757:0.00000163631588949523):0.00410430967011120394	(n2998:0.00351336939971553033	(n3011:0.00000163631588949523	(n2987:0.00000163631588949523	n2997:0.00000163631588949523):0.00000163631588949523):0.00000163631588949523):0.00458498458303590022):0.00255185230349633035	((n1666:0.00000163631588949523	(n3024:0.00100734850136133930	(n3025:0.00125022903362467883	n3222:0.00047663872526408120):0.00007510519823643824):0.00000163631588949523):0.00000163631588949523	((n3026:0.00000163631588949523	n07AEP05:0.00261995365145942238):0.00050236261482192570	((((n3220:0.00000163631588949523	n08AEP07:0.00050866625655567651):0.00000163631588949523	n2986:0.00103952881404563782):0.00000163631588949523	(n3219:0.00389849164236407341	n1665:0.00000163631588949523):0.00000163631588949523):0.00000163631588949523	n3258:0.00054434360938367707):0.00000163631588949523):0.00000163631588949523):0.00000163631588949523):0.04456425295380300744	(n2988:0.00000163631588949523	(n2980:0.00134283793291570556	(((n2973:0.00000163631588949523	(n2990:0.00165094174336034003	n07AEP06:0.00104151257417836791):0.00000163631588949523):0.00000163631588949523	(MULAG:0.00315669784960806313	n3221:0.00000163631588949523):0.00306937645582970511):0.00000163631588949523	(n07AEP08:0.00876767693643740534	n3004:0.00000163631588949523):0.00203249788835237590):0.00000163631588949523):0.00680626089593907354):0.04214918302447116794):0.03958787665687291124):0.03907513038124551391	((CASCA:0.01255980062071707787	CASBE:0.01561021074611471278):0.06193008936805791814	(DRONO:0.00000163631588949523	DRONO2:0.00000163631588949523):0.09298536835631159014):0.03907513038124551391);
((((APTMA2:0.00452982721889552773	APTMA:0.00000163631588949523):0.02710347484347444547	(APTHA:0.00860909765425188836	APTOW:0.00875938218508064484):0.01847357916829333799):0.18285206253987393299	((((AEPHI:0.00000163631588949523	n3757:0.00000163631588949523):0.00203156450253787722	(n2998:0.00116190545209962116	(n3011:0.00000163631588949523	(n2987:0.00000163631588949523	n2997:0.00110374646343781402):0.00000163631588949523):0.00000163631588949523):0.00504950654811489076):0.00408241146422928889	(((n1666:0.00000163631588949523	((n3026:0.00000163631588949523	n07AEP05:0.00158005763504541529):0.00050199411263407662	(((n3220:0.00000163631588949523	n08AEP07:0.00051256954097557482):0.00000163631588949523	(n2986:0.00157732444319385267	(n3219:0.00304592502102525023	n1665:0.00000163631588949523):0.00000163631588949523):0.00000163631588949523):0.00000163631588949523	n3258:0.00053909752943259455):0.00000163631588949523):0.00000163631588949523):0.00000163631588949523	n3024:0.00050164806427404186):0.00000163631588949523	(n3025:0.00402932210771504446	n3222:0.00054201141777609563):0.00000163631588949523):0.00000163631588949523):0.04253815173378300285	(n2988:0.00000163631588949523	(((MULAG:0.00367485762274323341	n3221:0.00309301903105029235):0.00052587047902669202	n2980:0.00000163631588949523):0.00000163631588949523	((n2973:0.00000163631588949523	(n2990:0.00053191885783667315	n07AEP06:0.00153632526490356139):0.00000163631588949523):0.00101028313457458092	(n07AEP08:0.00468674047760392083	n3004:0.00000163631588949523):0.00147782508564753669):0.00000163631588949523):0.00912236305154296226):0.04451600343725103243):0.01496441676557486514):0.04476889377001419534	((CASCA:0.00585308531575888351	CASBE:0.00967876024460309278):0.07074568826065248672	(DRONO:0.00000163631588949523	DRONO2:0.00000163631588949523):0.07009548089740469390):0.04476889377001419534);
((((APTMA2:0.00311393621669414080	APTMA:0.00000163631588949523):0.03354506965378008937	(APTHA:0.01014730109925278401	APTOW:0.00712899750596720193):0.02123551301202014976):0.12791190133434987564	((((AEPHI:0.00069674672271938839	n3757:0.00000163631588949523):0.00203828450277837320	(n2998:0.00179179439503207843	(n2987:0.00000163631588949523	(n2997:0.00000163631588949523	n3011:0.00000163631588949523):0.00000163631588949523):0.00000163631588949523):0.00302692492598142463):0.00203935900255548591	(((n3220:0.00000163631588949523	n08AEP07:0.00102005087131779113):0.00000163631588949523	((n2986:0.00156251786073095312	n3219:0.00210339305336672494):0.00000766796423271912	n1665:0.00000163631588949523):0.00000163631588949523):0.00000163631588949523	(((n3024:0.00101454132381036100	(n3025:0.00253810074110400732	n3222:0.00114183510564116173):0.00000163631588949523):0.00000163631588949523	n1666:0.00000163631588949523):0.00000163631588949523	(n3026:0.00000163631588949523	(n3258:0.00000163631588949523	n07AEP05:0.00159085716626683926):0.00104895719759952040):0.00000163631588949523):0.00000163631588949523):0.00000163631588949523):0.03861643072280893096	(n2988:0.00000163631588949523	(n2980:0.00071002310700196409	((n07AEP08:0.00471945828089434614	n3004:0.00000163631588949523):0.00000163631588949523	(n3221:0.00137896570558923874	(MULAG:0.00255399904114671141	((n2990:0.00504503176466326517	n07AEP06:0.00051930717975496774):0.00000163631588949523	n2973:0.00000163631588949523):0.00151689275647755653):0.00000163631588949523):0.00000163631588949523):0.00000163631588949523):0.01114025023651958254):0.03207164471860104310):0.03587453931031452797):0.03879175315892790382	((CASCA:0.01580209289060650543	CASBE:0.00343920820407671692):0.04154869377500960970	(DRONO:0.00000163631588949523	DRONO2:0.00000163631588949523):0.08945188439206552822):0.03879175315892790382);
((((APTHA:0.00975287784269577261	APTOW:0.00588614324866307444):0.02408122970197807897	(APTMA2:0.00768384461895718022	APTMA:0.00000163631588949523):0.02067314064659337564):0.16242656039112882138	((n2988:0.00000163631588949523	((n07AEP08:0.00477618607226250758	n3004:0.00000163631588949523):0.00138440668917195944	(n2980:0.00000163631588949523	((MULAG:0.00256859228667027494	n3221:0.00141894270167104231):0.00000163631588949523	((n2990:0.00168078125812773024	n07AEP06:0.00000163631588949523):0.00000163631588949523	n2973:0.00000163631588949523):0.00102789248377408685):0.00000163631588949523):0.00013197624345013937):0.01084431463717593774):0.02072536927289308703	(((n2998:0.00352758481033387666	((n2997:0.00101699201530552051	n2987:0.00000163631588949523):0.00000163631588949523	n3011:0.00000163631588949523):0.00000163631588949523):0.00151607769694659571	(AEPHI:0.00071275892130060424	n3757:0.00000163631588949523):0.00521563453419067631):0.00152744792881125070	(n3258:0.00000163631588949523	((((n3219:0.00100030331463247515	n1665:0.00000163631588949523):0.00000163631588949523	n2986:0.00000163631588949523):0.00000163631588949523	(n08AEP07:0.00000163631588949523	n3220:0.00000163631588949523):0.00000163631588949523):0.00000163631588949523	(((n3222:0.00055816957248828883	n3025:0.00417611744541156616):0.00000163631588949523	(n1666:0.00000163631588949523	n3024:0.00000163631588949523):0.00000163631588949523):0.00000163631588949523	(n07AEP05:0.00159403616771048684	n3026:0.00000163631588949523):0.00000163631588949523):0.00000163631588949523):0.00000163631588949523):0.00001062254108422225):0.05458589597601093413):0.02950040677680202186):0.02520060688473184374	((CASCA:0.02214764162228893829	CASBE:0.01006482388584530041):0.04355204375241546882	(DRONO:0.00000163631588949523	DRONO2:0.00000163631588949523):0.09349658985071333805):0.02520060688473184374);
((((APTMA:0.00000163631588949523	APTMA2:0.00193529177277946976):0.03143550127891226592	(APTHA:0.00868577197142658512	APTOW:0.00643379431990445325):0.01929337864801274754):0.14797885443355379698	((n08AEP07:0.00000163631588949523	(n3220:0.00000163631588949523	(((((n2998:0.00272875487277720501	((n2997:0.00048579117724693719	n2987:0.00000163631588949523):0.00000163631588949523	n3011:0.00000163631588949523):0.00000163631588949523):0.00446424499215815253	(AEPHI:0.00069436128514270947	n3757:0.00000163631588949523):0.00702350136544234969):0.00093185379322520835	((n3222:0.00052740676001524259	n3025:0.00000163631588949523):0.00000163631588949523	(n1666:0.00000163631588949523	n3024:0.00097342956841429723):0.00000163631588949523):0.00000163631588949523):0.00000163631588949523	(n3258:0.00104993097147573419	(n07AEP05:0.00152097174947739213	n3026:0.00000163631588949523):0.00000163631588949523):0.00096820961306090319):0.00000163631588949523	((n3219:0.00287836971954428351	n1665:0.00000163631588949523):0.00000163631588949523	n2986:0.00150714847758719791):0.00000163631588949523):0.00000163631588949523):0.00097809825869795385):0.03487780139239537308	(n2988:0.00000163631588949523	(n2980:0.00000163631588949523	(((MULAG:0.00510595823845997471	n3221:0.00118756718825853251):0.00000163631588949523	((n2990:0.00380096053647867825	n07AEP06:0.00000163631588949523):0.00000163631588949523	n2973:0.00000163631588949523):0.00150760822338424634):0.00047171203837868651	(n07AEP08:0.00464869554936351084	n3004:0.00000163631588949523):0.00000163631588949523):0.00000163631588949523):0.00872885936102926752):0.02603948464580023436):0.03643167457955432537):0.03469387081477130069	((CASCA:0.01058143915503876632	CASBE:0.01286646963419348436):0.04341516883198673349	(DRONO:0.00000163631588949523	DRONO2:0.00000163631588949523):0.07288206005719856384):0.03469387081477130069);
((((APTMA:0.00000163631588949523	APTMA2:0.00661141491555626570):0.03296306707919565565	(APTHA:0.01560717458807043059	APTOW:0.00533444918282081470):0.01572247176075483241):0.14937511200340553019	((((n2998:0.00176007661757637780	((n2997:0.00107174334265184050	n2987:0.00000163631588949523):0.00000163631588949523	n3011:0.00000163631588949523):0.00000163631588949523):0.00596835936214375629	(AEPHI:0.00071195387260169335	n3757:0.00000163631588949523):0.00453305186768710681):0.00300508112140742594	(((n3222:0.00000163631588949523	n3025:0.00362465474430233910):0.00000163631588949523	(n1666:0.00000163631588949523	n3024:0.00000163631588949523):0.00000163631588949523):0.00000163631588949523	((n3258:0.00054983015540317379	(n07AEP05:0.00257659048622623735	n3026:0.00000163631588949523):0.00000163631588949523):0.00049403656224460634	(((n3219:0.00098509562371188993	n1665:0.00000163631588949523):0.00000163631588949523	n2986:0.00050749156686463585):0.00000163631588949523	(n08AEP07:0.00049982891282284575	n3220:0.00000163631588949523):0.00000163631588949523):0.00000163631588949523):0.00000163631588949523):0.00000163631588949523):0.06725577339628448226	(n2988:0.00000163631588949523	(n2980:0.00000163631588949523	(((MULAG:0.00459075189934130250	n3221:0.00351949282395115940):0.00000163631588949523	((n2990:0.00159635885421090338	n07AEP06:0.00103789821699564497):0.00000163631588949523	n2973:0.00000163631588949523):0.00049495453959993974):0.00000163631588949523	(n07AEP08:0.00478124800028570645	n3004:0.00000163631588949523):0.00049491184961294359):0.00346523209008664079):0.00695129417143137366):0.02552317367640700996):0.03318640697846859944):0.03084698498938632377	((CASCA:0.01980116458001864727	CASBE:0.00882264203631112805):0.07376315853761741814	(DRONO:0.00000163631588949523	DRONO2:0.00000163631588949523):0.08044931539093172490):0.03084698498938632377);
((((APTMA:0.00000163631588949523	APTMA2:0.00790074988486269211):0.02763944626127445153	(APTHA:0.01162107572264181252	APTOW:0.00912187104233098608):0.03064176578338388690):0.17271804516966182685	((((n3011:0.00000163631588949523	(n2998:0.00437335689669568484	(n2997:0.00000163631588949523	n2987:0.00000163631588949523):0.00000163631588949523):0.00000163631588949523):0.00363159967637105520	(AEPHI:0.00072742588236653983	n3757:0.00000163631588949523):0.00204745307387135204):0.00155773833123851050	(((n2986:0.00052914121401540599	(n08AEP07:0.00000163631588949523	(((n3258:0.00000163631588949523	(n07AEP05:0.00267589587762434664	n3026:0.00000163631588949523):0.00000163631588949523):0.00000163631588949523	(n1666:0.00000163631588949523	(n3024:0.00051257995124239040	(n3222:0.00056292458838083930	n3025:0.00383920992676217709):0.00000163631588949523):0.00000163631588949523):0.00000163631588949523):0.00000163631588949523	n3220:0.00000163631588949523):0.00000163631588949523):0.00000163631588949523):0.00000163631588949523	n1665:0.00000163631588949523):0.00000163631588949523	n3219:0.00212956395720582991):0.00000163631588949523):0.06166755333062615835	(n2988:0.00000163631588949523	(n2980:0.00000163631588949523	(((MULAG:0.00477803913121733256	n3221:0.00412148202532169883):0.00000163631588949523	((n2990:0.00226332056996064691	n07AEP06:0.00105817300692855531):0.00000163631588949523	n2973:0.00000163631588949523):0.00104117568563065130):0.00095182981175026592	(n07AEP08:0.00929508439235066965	n3004:0.00000163631588949523):0.00161767115037349967):0.00099671991554338727):0.01104855659192588262):0.03244853598085885998):0.01491316727165659453):0.04229035499359373729	((CASCA:0.02972635684097093070	CASBE:0.01556270975384061589):0.06835308994879750466	(DRONO:0.00000163631588949523	DRONO2:0.00000163631588949523):0.09444188013470045107):0.04229035499359373729);
((((APTMA:0.00000163631588949523	APTMA2:0.01405425091767848259):0.03099634900555560402	(APTHA:0.00780647330600171309	APTOW:0.00787262950620502486):0.01587053050647850919):0.12128264529838529706	((((n3011:0.00000163631588949523	(n2998:0.00284627588361353575	(n2997:0.00060462626399618931	n2987:0.00000163631588949523):0.00000163631588949523):0.00000163631588949523):0.00244086577631118413	(AEPHI:0.00000163631588949523	n3757:0.00000163631588949523):0.00256641663697048305):0.00255453729608232354	(n3258:0.00000163631588949523	(((n3220:0.00000163631588949523	n08AEP07:0.00000163631588949523):0.00000163631588949523	((n1665:0.00000163631588949523	n3219:0.00516548165642270653):0.00000163631588949523	n2986:0.00154772604903594363):0.00000163631588949523):0.00000163631588949523	((n1666:0.00000163631588949523	(n3024:0.00151910087846679584	(n3222:0.00113557113183319295	n3025:0.00266284967380959808):0.00000163631588949523):0.00000163631588949523):0.00000163631588949523	(n07AEP05:0.00318875226445112375	n3026:0.00000163631588949523):0.00101613097259566076):0.00000163631588949523):0.00000163631588949523):0.00000163631588949523):0.04871218259723981980	(n2988:0.00000163631588949523	((n07AEP08:0.00762359911876914643	n3004:0.00000163631588949523):0.00066291142162120450	(n2980:0.00000163631588949523	((MULAG:0.00100254437803121653	n3221:0.00113474389038455180):0.00000163631588949523	((n2990:0.00106219372927367044	n07AEP06:0.00000163631588949523):0.00000163631588949523	n2973:0.00000163631588949523):0.00000163631588949523):0.00000163631588949523):0.00083440791527181679):0.00957937941199493367):0.02947097954796044916):0.02696342210671354850):0.02708094944513336072	((CASCA:0.00338957593379499286	CASBE:0.01707713357694484735):0.05329314622246660027	(DRONO:0.00000163631588949523	DRONO2:0.00000163631588949523):0.07103065646043485448):0.02708094944513336072);
((((APTMA:0.00000163631588949523	APTMA2:0.00640724400134357400):0.02451156334963952577	(APTHA:0.01181315003564674219	APTOW:0.00729210871816187659):0.01982486034703317274):0.14410682712768635438	((((n3011:0.00000163631588949523	(n2998:0.00443729462991250458	(n2997:0.00056101780029796117	n2987:0.00000163631588949523):0.00000163631588949523):0.00000163631588949523):0.00283967562888607413	(AEPHI:0.00069567571607297564	n3757:0.00000163631588949523):0.00291447898574005585):0.00192911829850576444	((((n3220:0.00000163631588949523	n08AEP07:0.00000163631588949523):0.00000163631588949523	(n3219:0.00175270025812588833	n2986:0.00098196807368878245):0.00000278315903296692):0.00000163631588949523	n1665:0.00000163631588949523):0.00000163631588949523	((n1666:0.00000163631588949523	(n3024:0.00047768733574538421	(n3222:0.00052706478011186806	n3025:0.00354445291258456609):0.00000163631588949523):0.00000163631588949523):0.00000163631588949523	(n3258:0.00000163631588949523	(n07AEP05:0.00099645616981114600	n3026:0.00000163631588949523):0.00000163631588949523):0.00000163631588949523):0.00000163631588949523):0.00000163631588949523):0.03744025365128871019	(n2988:0.00000163631588949523	(n2980:0.00000163631588949523	(((MULAG:0.00196224700153083478	n3221:0.00221700651736950107):0.00000163631588949523	((n2990:0.00000163631588949523	n07AEP06:0.00100388560617872499):0.00000163631588949523	n2973:0.00000163631588949523):0.00048855438857405649):0.00000163631588949523	(n07AEP08:0.00632655617805500097	n3004:0.00000163631588949523):0.00194068499840444812):0.00000163631588949523):0.00867152464832301323):0.02410187682960598585):0.03148764602831554543):0.02506366129068236803	((CASCA:0.01122856750742934860	CASBE:0.00141419020321120487):0.06573409910277341894	(DRONO:0.00000163631588949523	DRONO2:0.00000163631588949523):0.07804685327320033672):0.02506366129068236803);
((((APTMA:0.00000163631588949523	APTMA2:0.00597008406246851437):0.01791594336570376603	(APTHA:0.01073809841959906183	APTOW:0.01102631293388538040):0.03711240522467469660):0.14988650818560136924	((n08AEP07:0.00000163631588949523	(((n1665:0.00000163631588949523	(n3219:0.00214520301449970920	n2986:0.00000163631588949523):0.00000163631588949523):0.00000163631588949523	(((((n2998:0.00426945058495832586	((n2997:0.00060198713147131518	n3011:0.00000163631588949523):0.00000163631588949523	n2987:0.00000163631588949523):0.00000163631588949523):0.00423858047823153384	(AEPHI:0.00000163631588949523	n3757:0.00000163631588949523):0.00214023844599859096):0.00000163631588949523	(n1666:0.00000163631588949523	(n3024:0.00106702717410824856	(n3222:0.00000163631588949523	n3025:0.00260916718876570697):0.00000163631588949523):0.00000163631588949523):0.00000163631588949523):0.00000163631588949523	(n07AEP05:0.00164958635301005714	n3026:0.00000163631588949523):0.00000163631588949523):0.00000163631588949523	n3258:0.00057733499554167274):0.00000163631588949523):0.00000163631588949523	n3220:0.00000163631588949523):0.00053284552485909455):0.04616481424386222054	(n2988:0.00185952676399359670	(n2980:0.00071362437913951584	(((MULAG:0.00330412253411994494	n3221:0.00262900395036371349):0.00000163631588949523	((n2990:0.00115590854757135954	n07AEP06:0.00054542492272071209):0.00000163631588949523	n2973:0.00000163631588949523):0.00326694245278021534):0.00078771437597619691	(n07AEP08:0.00249007758719524972	n3004:0.00000163631588949523):0.00078113226055629619):0.00000163631588949523):0.00462777661784948609):0.04170146912969736192):0.03064659507010425443):0.04132175690589368067	((CASCA:0.01589679677432764490	CASBE:0.00715029377436281460):0.06748021444209231778	(DRONO:0.00000163631588949523	DRONO2:0.00000163631588949523):0.10809692947067120472):0.04132175690589368067);
((((APTMA:0.00000163631588949523	APTMA2:0.00000163631588949523):0.02999419677468741566	(APTHA:0.00909004290208032840	APTOW:0.00938023393029520369):0.01748361942388830526):0.14107770967191352041	(((((n2998:0.00421619855938739404	(n2997:0.00046234951640687709	n2987:0.00000163631588949523):0.00005348433944656866):0.00000163631588949523	n3011:0.00000163631588949523):0.00418851579354621167	(AEPHI:0.00145728556265703967	n3757:0.00000163631588949523):0.00206256095405322939):0.00259839798801382452	((((n3026:0.00000163631588949523	n07AEP05:0.00215701720213521504):0.00000163631588949523	((n3222:0.00056097824152847252	n3025:0.00266145469306635881):0.00000163631588949523	(n1666:0.00000163631588949523	n3024:0.00051070539769914876):0.00000163631588949523):0.00000163631588949523):0.00000163631588949523	((n3220:0.00000163631588949523	n08AEP07:0.00157599713557893609):0.00000163631588949523	((n1665:0.00000163631588949523	n3219:0.00297190964189587110):0.00000163631588949523	n2986:0.00052324055872926610):0.00000163631588949523):0.00000163631588949523):0.00000163631588949523	n3258:0.00167632611772705544):0.00000163631588949523):0.05017752387842562556	(n2988:0.00000163631588949523	((MULAG:0.00263043341303016882	n3221:0.00233364100199014764):0.00000163631588949523	(n2980:0.00202200960720591441	((n07AEP08:0.00952846819171076879	n3004:0.00000163631588949523):0.00050882518245508454	((n2990:0.00109511796218708982	n07AEP06:0.00105645008411249758):0.00000163631588949523	n2973:0.00000163631588949523):0.00000163631588949523):0.00000163631588949523):0.00151875554317804388):0.00537854202746691074):0.03553862890685626635):0.03935435799785086397):0.03327058965781930222	((CASCA:0.01353284123484186328	CASBE:0.02150530488953316527):0.05981206444899254959	(DRONO:0.00000163631588949523	DRONO2:0.00000163631588949523):0.07193649142825975229):0.03327058965781930222);
((((APTMA:0.00000163631588949523	APTMA2:0.00798984633936562945):0.02788363669001429207	(APTHA:0.00561952107489154928	APTOW:0.00932326296433909005):0.01334257942279603107):0.13950575890823962988	((((n2998:0.00223830097083325703	((n2997:0.00124425976503009998	n2987:0.00000163631588949523):0.00000163631588949523	n3011:0.00000163631588949523):0.00000163631588949523):0.00123950788591501251	(AEPHI:0.00132155848396230363	n3757:0.00000163631588949523):0.00049301527866733896):0.00000163631588949523	((((n3026:0.00000163631588949523	n07AEP05:0.00102682421730213242):0.00000163631588949523	((n3222:0.00218916352959865404	n3025:0.00678722353453809369):0.00000163631588949523	(n1666:0.00000163631588949523	n3024:0.00000163631588949523):0.00000163631588949523):0.00000163631588949523):0.00000163631588949523	((n3220:0.00000163631588949523	n08AEP07:0.00049724927104645921):0.00000163631588949523	((n1665:0.00000163631588949523	n3219:0.00197894530545282164):0.00000163631588949523	n2986:0.00102041489410042985):0.00000163631588949523):0.00000163631588949523):0.00000163631588949523	n3258:0.00054123168396027241):0.00000163631588949523):0.03512729295381807060	(n2988:0.00000163631588949523	((n07AEP08:0.00520312865764936596	n3004:0.00000163631588949523):0.00000163631588949523	((n3221:0.00475893521216047988	(MULAG:0.00408073291848991791	((n2990:0.00159188934371487403	n07AEP06:0.00149614512276974873):0.00000163631588949523	n2973:0.00000163631588949523):0.00149322325870878151):0.00000215509710222574):0.00041324287941671179	n2980:0.00204003113302941852):0.00005790355927937013):0.00841271602492188464):0.03358592487190575904):0.03796636278647703283):0.03013372553692670111	((CASCA:0.01033647975286603078	CASBE:0.01076951105743641397):0.05656877365315730183	(DRONO:0.00000163631588949523	DRONO2:0.00000163631588949523):0.09572256875640025586):0.03013372553692670111);
((((APTMA:0.00000163631588949523	APTMA2:0.00259399895275126994):0.02679164838389554160	(APTHA:0.00904798054351883124	APTOW:0.00702276505303244588):0.02807334217191941733):0.11175525531371342802	(((AEPHI:0.00195799861239247513	n3757:0.00000163631588949523):0.00000163631588949523	(((n1666:0.00000163631588949523	(n3024:0.00048867055941518179	(n3222:0.00053460153008535126	n3025:0.00392983638620274245):0.00000163631588949523):0.00000163631588949523):0.00000163631588949523	(((n3220:0.00000163631588949523	n08AEP07:0.00198294723804011376):0.00000163631588949523	((n1665:0.00000163631588949523	n3219:0.00180196045382602431):0.00000163631588949523	n2986:0.00100619845971920176):0.00000163631588949523):0.00000163631588949523	(n3026:0.00000163631588949523	(n07AEP05:0.00050631917379548048	n3258:0.00000163631588949523):0.00200988074534143605):0.00048741996140623907):0.00000163631588949523):0.00000163631588949523	(n3011:0.00000163631588949523	(n2997:0.00058948676881659184	(n2998:0.00055063472359139724	n2987:0.00000163631588949523):0.00000163631588949523):0.00000163631588949523):0.00236063984552288683):0.00245284147190073624):0.06168440275332075923	(n2988:0.00000163631588949523	((((MULAG:0.00248896766009870001	n3221:0.00345111603456292170):0.00000163631588949523	(n07AEP08:0.00638580062971034600	n3004:0.00000163631588949523):0.00048836693677984267):0.00000163631588949523	((n2990:0.00106397467461282575	n07AEP06:0.00150106057754960842):0.00000163631588949523	n2973:0.00000163631588949523):0.00146896554546978005):0.00093795256451152241	n2980:0.00000163631588949523):0.00769440980130444742):0.03932999819085671728):0.03160023363350192294):0.01890204810546968969	((CASCA:0.00942301475136996143	CASBE:0.00618479575838066630):0.05373784798811697544	(DRONO:0.00000163631588949523	DRONO2:0.00000163631588949523):0.07818337645812983849):0.01890204810546968969);
((((((AEPHI:0.00071124683397205516	n3757:0.00000163631588949523):0.00516733086789394197	(n3011:0.00000163631588949523	((n2997:0.00050370408982340772	n2987:0.00000163631588949523):0.00000163631588949523	n2998:0.00115886841577092872):0.00000163631588949523):0.00407656409158460749):0.00150911233089042287	((n1666:0.00000163631588949523	(n3024:0.00100807582389166950	(n3025:0.00129868304376238881	n3222:0.00044574138181235901):0.00009836456286473935):0.00000163631588949523):0.00000163631588949523	((n3220:0.00000163631588949523	((n2986:0.00102942236128583621	(n3258:0.00000163631588949523	n08AEP07:0.00000163631588949523):0.00050503357549088108):0.00000163631588949523	(n3219:0.00196328480379935957	n1665:0.00000163631588949523):0.00000163631588949523):0.00000163631588949523):0.00000163631588949523	(n3026:0.00000163631588949523	n07AEP05:0.00105328098711187203):0.00050342650526414027):0.00000163631588949523):0.00000163631588949523):0.05944187251406685829	((n2980:0.00042334663340223144	((n3004:0.00000163631588949523	n07AEP08:0.00657929823234614398):0.00000163631588949523	((n3221:0.00000163631588949523	MULAG:0.00804782599102093175):0.00000163631588949523	(n2973:0.00000163631588949523	(n2990:0.00112293245671416702	n07AEP06:0.00160981656331672684):0.00000163631588949523):0.00103083127874906404):0.00000163631588949523):0.00117730451927499464):0.00829989398673380493	n2988:0.00000163631588949523):0.03466931094139764913):0.03128092412571626540	((APTMA:0.00000163631588949523	APTMA2:0.00248110772918583604):0.04003268733673524121	(APTOW:0.00904683620625585869	APTHA:0.00364803340597235574):0.01625741137754690632):0.15361085595217674471):0.04483845138284417442	((CASBE:0.00417207676100080603	CASCA:0.01951101636437590700):0.04983144045972145303	(DRONO2:0.00000163631588949523	DRONO:0.00000163631588949523):0.07907954107640312313):0.04483845138284417442);
((((((AEPHI:0.00069852397470725560	n3757:0.00000163631588949523):0.00306722455467715654	(n2998:0.00236934749284602349	(n3011:0.00000163631588949523	(n2997:0.00000163631588949523	n2987:0.00000163631588949523):0.00000163631588949523):0.00000163631588949523):0.00409974812558366701):0.00000163631588949523	((n1666:0.00000163631588949523	(n3024:0.00000163631588949523	(n3025:0.00387754193037301081	n3222:0.00000163631588949523):0.00000163631588949523):0.00000163631588949523):0.00000163631588949523	((((n1665:0.00000163631588949523	(n3219:0.00100403773285220508	n2986:0.00023213862804865532):0.00029046180678185123):0.00000163631588949523	(n08AEP07:0.00051135956198210492	n3220:0.00000163631588949523):0.00000163631588949523):0.00000163631588949523	n3258:0.00054671809053886023):0.00000163631588949523	(n3026:0.00000163631588949523	n07AEP05:0.00158341360177053324):0.00000163631588949523):0.00000163631588949523):0.00049314077244475918):0.03427731362897031009	((((n3221:0.00000163631588949523	MULAG:0.00255764155697464288):0.00000163631588949523	n2980:0.00139520324384440888):0.00000163631588949523	((n3004:0.00000163631588949523	n07AEP08:0.00230228991434453878):0.00050292441646656054	(n2973:0.00000163631588949523	(n2990:0.00054395027546737175	n07AEP06:0.00051929070714302171):0.00000163631588949523):0.00000163631588949523):0.00000163631588949523):0.00927195412609768156	n2988:0.00000163631588949523):0.03330498842953844713):0.02845680622544012259	((APTMA:0.00000163631588949523	APTMA2:0.00749455015649444847):0.02092889956103205149	(APTOW:0.00670335376316714103	APTHA:0.01131301929750547913):0.01972631389987060391):0.13199355761248446339):0.02834488469490671625	((CASBE:0.00377936085225364250	CASCA:0.01554293950419089257):0.05353605457790503591	(DRONO2:0.00000163631588949523	DRONO:0.00000163631588949523):0.09753943337544739023):0.02834488469490671625);
((((((AEPHI:0.00000163631588949523	n3757:0.00000163631588949523):0.00148853967467027894	(n2998:0.00281083693136713244	(n3011:0.00000163631588949523	(n2997:0.00163561194200975268	n2987:0.00000163631588949523):0.00000163631588949523):0.00000163631588949523):0.00438531473678365966):0.00100525135043945000	((n1665:0.00000163631588949523	n3219:0.00000163631588949523):0.00000163631588949523	(((n3258:0.00166238700523037883	((n3026:0.00000163631588949523	n07AEP05:0.00263597682210590413):0.00000163631588949523	((n3025:0.00284868072789532922	n3222:0.00054950230894667044):0.00000163631588949523	(n1666:0.00000163631588949523	n3024:0.00000163631588949523):0.00000163631588949523):0.00000163631588949523):0.00000163631588949523):0.00000163631588949523	(n08AEP07:0.00152166744256282209	n3220:0.00000163631588949523):0.00000163631588949523):0.00000163631588949523	n2986:0.00255951598671878009):0.00000163631588949523):0.00000163631588949523):0.06561786284526810453	((((n3004:0.00000163631588949523	n07AEP08:0.00408836623295377039):0.00200795092452364611	((n2973:0.00000163631588949523	(n2990:0.00112814460983899395	n07AEP06:0.00000163631588949523):0.00000163631588949523):0.00254274839012368168	(n3221:0.00126563301250055349	MULAG:0.00153789085483414020):0.00000163631588949523):0.00000163631588949523):0.00233986678866350203	n2980:0.00000163631588949523):0.00585341282831427362	n2988:0.00000163631588949523):0.01630376101953113707):0.03254242369672442903	((APTMA:0.00000163631588949523	APTMA2:0.00519443841699251431):0.02941653487956566101	(APTOW:0.00857480963954201231	APTHA:0.00725704445241456570):0.01201515254845292660):0.11985101703400836970):0.03726935662499231833	((CASBE:0.00920886572977107701	CASCA:0.01421927309120160805):0.06804660115112921848	(DRONO2:0.00000163631588949523	DRONO:0.00000163631588949523):0.06323580505481331271):0.03726935662499231833);
((((((AEPHI:0.00000163631588949523	n3757:0.00000163631588949523):0.00455343488447987072	(n3011:0.00000163631588949523	((n2997:0.00000163631588949523	n2987:0.00000163631588949523):0.00000163631588949523	n2998:0.00224206941175202632):0.00000163631588949523):0.00200574868755780010):0.00098898149194477343	((n3258:0.00054027040263954175	((n3026:0.00000163631588949523	n07AEP05:0.00154097791267773440):0.00000163631588949523	((n3025:0.00246175225637579580	n3222:0.00110426898935084218):0.00000163631588949523	(n1666:0.00000163631588949523	n3024:0.00000163631588949523):0.00000163631588949523):0.00000163631588949523):0.00000163631588949523):0.00000163631588949523	((n08AEP07:0.00050070892518643949	n3220:0.00000163631588949523):0.00000163631588949523	(n2986:0.00101070012671245196	(n1665:0.00000163631588949523	n3219:0.00096298368035225407):0.00000163631588949523):0.00000163631588949523):0.00000163631588949523):0.00000163631588949523):0.04524316028161455561	((((n3004:0.00000163631588949523	n07AEP08:0.00932043970847456875):0.00000163631588949523	((n2973:0.00000163631588949523	(n2990:0.00325288380119766445	n07AEP06:0.00051092975528435115):0.00000163631588949523):0.00050007701294905505	(n3221:0.00123040093030682808	MULAG:0.00200731660919571892):0.00000163631588949523):0.00049126250730071707):0.00000163631588949523	n2980:0.00000163631588949523):0.00375393651662136269	n2988:0.00064044340760199304):0.04720770162232647976):0.03340216130688564156	((APTMA:0.00000163631588949523	APTMA2:0.00197004883593323828):0.03203751604225625604	(APTOW:0.00811301565500069204	APTHA:0.00513334754786156332):0.01590179845062021646):0.13451604790011656432):0.02523232785411847964	((CASBE:0.01527281670979325004	CASCA:0.01897059754024461864):0.05368697606960302210	(DRONO2:0.00000163631588949523	DRONO:0.00000163631588949523):0.07290540889947537406):0.02523232785411847964);
((((((AEPHI:0.00070516911930101423	n3757:0.00000163631588949523):0.00047494582288086832	((n3011:0.00000163631588949523	(n2997:0.00049829866987515967	n2987:0.00000163631588949523):0.00000163631588949523):0.00000163631588949523	n2998:0.00355270750762272988):0.00252745963945323268):0.00305179710406476611	(((n1666:0.00000163631588949523	n3025:0.00140232587008603908):0.00000163631588949523	(n3222:0.00055182348225501891	n3024:0.00000163631588949523):0.00000163631588949523):0.00000163631588949523	((n3258:0.00055852988750266228	(n3026:0.00000163631588949523	n07AEP05:0.00263832856957071839):0.00201635408234231801):0.00000163631588949523	((n08AEP07:0.00050869822925127175	n3220:0.00000163631588949523):0.00000163631588949523	(n2986:0.00207933008307099702	(n1665:0.00000163631588949523	n3219:0.00544838102161968041):0.00000163631588949523):0.00000163631588949523):0.00000163631588949523):0.00000163631588949523):0.00000163631588949523):0.03289970754636509925	((((n3004:0.00000163631588949523	n07AEP08:0.00758702065597062492):0.00069523592982628280	((n2973:0.00000163631588949523	(n2990:0.00162776555679086752	n07AEP06:0.00102248023530117924):0.00000163631588949523):0.00151884836367280340	(n3221:0.00247116023194910404	MULAG:0.00359258920266466259):0.00000163631588949523):0.00028093695467266603):0.00000163631588949523	n2980:0.00134497329725636271):0.00448387311010998036	n2988:0.00000163631588949523):0.04106040510242978114):0.01866059129273186026	((APTMA:0.00000163631588949523	APTMA2:0.01139284799349626377):0.03040462229329105731	(APTOW:0.00325154213971984209	APTHA:0.00742510160333516994):0.01993954739101503129):0.14993414114497963241):0.04231503028287916107	((CASBE:0.01619650122541609408	CASCA:0.02021261275662680768):0.06637671136416831152	(DRONO2:0.00000163631588949523	DRONO:0.00000163631588949523):0.08870288054269614975):0.04231503028287916107);
((((((AEPHI:0.00000163631588949523	n3757:0.00000163631588949523):0.00317305826910916191	((n3011:0.00000163631588949523	(n2997:0.00114267878810822760	n2987:0.00000163631588949523):0.00000163631588949523):0.00000163631588949523	n2998:0.00059795959618834675):0.00523550992387755709):0.00209092662283055526	((((n08AEP07:0.00159805198935231304	n3220:0.00000163631588949523):0.00000163631588949523	(n2986:0.00053470881168252019	(n1665:0.00000163631588949523	n3219:0.00330286646919997033):0.00000163631588949523):0.00000163631588949523):0.00000163631588949523	((n1666:0.00000163631588949523	((n3025:0.00265574144512320184	n3222:0.00000163631588949523):0.00000163631588949523	n3024:0.00052128078831037157):0.00000163631588949523):0.00000163631588949523	(n3026:0.00000163631588949523	n07AEP05:0.00277496573913321287):0.00000163631588949523):0.00000163631588949523):0.00000163631588949523	n3258:0.00172800563307770388):0.00000163631588949523):0.05545382810738857388	((((n3004:0.00000163631588949523	n07AEP08:0.00661642755758532711):0.00075510271624702481	((n2973:0.00000163631588949523	(n2990:0.00171964779783215422	n07AEP06:0.00054181610084168817):0.00000163631588949523):0.00000163631588949523	(n3221:0.00386625441556536333	MULAG:0.00425485068686496520):0.00000163631588949523):0.00134632466837381233):0.00104660671358443877	n2980:0.00000163631588949523):0.00829055611564806852	n2988:0.00000163631588949523):0.02856317464680519988):0.01893356169226483379	((APTMA:0.00000163631588949523	APTMA2:0.00233750834535679857):0.04583317023944178531	(APTOW:0.01125189528314731249	APTHA:0.01043628223861859869):0.01884273312987268592):0.14750262674243988514):0.04036927307302900364	((CASBE:0.00643319320085058641	CASCA:0.00556014127576306277):0.04889933747330649921	(DRONO2:0.00000163631588949523	DRONO:0.00000163631588949523):0.06397623594908939670):0.04036927307302900364);
((((n3219:0.00102195260955180206	(((((((n3026:0.00000163631588949523	n07AEP05:0.00052517889455941900):0.00051158473665553110	(n1666:0.00000163631588949523	((n3025:0.00126436343795188386	n3222:0.00000163631588949523):0.00000163631588949523	n3024:0.00051230454414944815):0.00000163631588949523):0.00000163631588949523):0.00000163631588949523	n3258:0.00000163631588949523):0.00000163631588949523	((AEPHI:0.00071011170283376995	n3757:0.00000163631588949523):0.00208077789256325618	(n2987:0.00000163631588949523	((n3011:0.00000163631588949523	n2997:0.00056446528349170060):0.00000163631588949523	n2998:0.00174540001491088159):0.00000163631588949523):0.00516970679507387180):0.00206422860485752082):0.00000163631588949523	(n08AEP07:0.00000163631588949523	n3220:0.00000163631588949523):0.00000163631588949523):0.00000163631588949523	n2986:0.00052220639708979214):0.00000163631588949523	n1665:0.00000163631588949523):0.00000163631588949523):0.04759962124484274498	((((n3004:0.00000163631588949523	n07AEP08:0.00486668428997078829):0.00051353432234725615	((n2973:0.00000163631588949523	(n2990:0.00333690048332846477	n07AEP06:0.00104792125538057048):0.00000163631588949523):0.00051324880936457287	(n3221:0.00127556233165741686	MULAG:0.00577454374106890940):0.00000163631588949523):0.00000163631588949523):0.00000163631588949523	n2980:0.00000163631588949523):0.00857107786331161303	n2988:0.00000163631588949523):0.03243417157271413082):0.02758545204530075609	((APTMA:0.00000163631588949523	APTMA2:0.00572114324547859550):0.02067138381312554410	(APTOW:0.01040700630940426079	APTHA:0.00969429835296373686):0.02840705671013577308):0.11747285155964438952):0.02908957359188665479	((CASBE:0.01505099495584881313	CASCA:0.00887555178557932443):0.07698248687347354624	(DRONO2:0.00000163631588949523	DRONO:0.00000163631588949523):0.06838817570591559925):0.02908957359188665479);
(((((AEPHI:0.00143515616327277761	n3757:0.00000163631588949523):0.00000163631588949523	((n2998:0.00354460440430407484	(n3011:0.00000163631588949523	(n2987:0.00000163631588949523	n2997:0.00074765963668054543):0.00000163631588949523):0.00000163631588949523):0.00226547593557159489	(((n1666:0.00000163631588949523	((n3025:0.00257156904831798818	n3222:0.00055073428478381392):0.00000163631588949523	n3024:0.00000163631588949523):0.00000163631588949523):0.00000163631588949523	(((n2986:0.00154367775417174158	(n1665:0.00000163631588949523	n3219:0.00278191957313685600):0.00000163631588949523):0.00000163631588949523	(n08AEP07:0.00101283321707754397	n3220:0.00000163631588949523):0.00000163631588949523):0.00000163631588949523	(n3026:0.00000163631588949523	n07AEP05:0.00208880034159279835):0.00050178281382059380):0.00000163631588949523):0.00000163631588949523	n3258:0.00110464962800337833):0.00150676656058783341):0.00407896700323452828):0.04042012940510503194	((((n3004:0.00000163631588949523	n07AEP08:0.00713010112369305560):0.00100060445253644364	((n2973:0.00000163631588949523	(n2990:0.00107049706692847330	n07AEP06:0.00102942064438644619):0.00000163631588949523):0.00251053188558886774	(n3221:0.00120704233211472349	MULAG:0.00201100032860026786):0.00000163631588949523):0.00000163631588949523):0.00000163631588949523	n2980:0.00069050867452437813):0.01017098071888022405	n2988:0.00000163631588949523):0.02093317035995994474):0.04015379145527025323	((APTMA:0.00000163631588949523	APTMA2:0.00195976515647455166):0.02806573288497097446	(APTOW:0.00710238107774012473	APTHA:0.00816952453984716616):0.01868762893134861408):0.11472528907531426290):0.03392822716222478746	((CASBE:0.02212921498579553323	CASCA:0.00406506453890341946):0.06655097759582837003	(DRONO2:0.00000163631588949523	DRONO:0.00000163631588949523):0.07310433001839294898):0.03392822716222478746);
((((n3025:0.00000163631588949523	(n3222:0.00054971698637216494	(n3024:0.00049737812732901943	(n1666:0.00000163631588949523	(((n3258:0.00053913260051324091	((n2986:0.00358834194449306415	(n1665:0.00000163631588949523	n3219:0.00101495171385054426):0.00000163631588949523):0.00000163631588949523	(n08AEP07:0.00050100345252693961	n3220:0.00000163631588949523):0.00000163631588949523):0.00000163631588949523):0.00000163631588949523	(n3026:0.00000163631588949523	n07AEP05:0.00154866107618912489):0.00000163631588949523):0.00000163631588949523	((AEPHI:0.00000163631588949523	n3757:0.00004274101847833600):0.00044570906363183642	(n2998:0.00111220173882242723	(n3011:0.00000163631588949523	(n2987:0.00000163631588949523	n2997:0.00056886886935474752):0.00000163631588949523):0.00000163631588949523):0.00343967234224278225):0.00050009158958621235):0.00000163631588949523):0.00000163631588949523):0.00000163631588949523):0.00368835901126425775):0.01975185182197983572	((((n3004:0.00000163631588949523	n07AEP08:0.00942580054419418605):0.00064738612553765223	((n2973:0.00000163631588949523	(n2990:0.00052230785364350415	n07AEP06:0.00100963384634902994):0.00000163631588949523):0.00099610459607790778	(n3221:0.00345720222423804343	MULAG:0.00405851071596431256):0.00000163631588949523):0.00032038516914141660):0.00000163631588949523	n2980:0.00000163631588949523):0.00818576706933003655	n2988:0.00000163631588949523):0.03773278072228323371):0.02181260947023968763	((APTMA:0.00000163631588949523	APTMA2:0.01016465515362583762):0.02408042415625377339	(APTOW:0.00641796347644834307	APTHA:0.00737670089298948697):0.01961244537956694997):0.12923022982620113730):0.04232192458679669839	((CASBE:0.01635159741780053272	CASCA:0.00719225455426301171):0.05732425653722847403	(DRONO2:0.00000163631588949523	DRONO:0.00000163631588949523):0.07186158909862676303):0.04232192458679669839);
(((((AEPHI:0.00000163631588949523	n3757:0.00000163631588949523):0.00000163631588949523	((n2998:0.00171075180186704015	(n3011:0.00000163631588949523	(n2987:0.00000163631588949523	n2997:0.00000163631588949523):0.00000163631588949523):0.00000163631588949523):0.00550919829378262310	(n3258:0.00054791109652916193	(((n2986:0.00154098683879935359	(n1665:0.00000163631588949523	n3219:0.00098253964239377808):0.00000163631588949523):0.00000163631588949523	(n08AEP07:0.00049840305317808045	n3220:0.00000163631588949523):0.00000163631588949523):0.00000163631588949523	((n3026:0.00000163631588949523	n07AEP05:0.00204764581231495386):0.00000163631588949523	((n3025:0.00000163631588949523	n3222:0.00055189826604588800):0.00000163631588949523	(n3024:0.00049342965931554257	n1666:0.00000163631588949523):0.00000163631588949523):0.00000163631588949523):0.00000163631588949523):0.00000163631588949523):0.00149208588223158616):0.00452988611047194963):0.02908426629838999078	((((n3004:0.00000163631588949523	n07AEP08:0.00699905833879643259):0.00146206035488401394	((n2973:0.00000163631588949523	(n2990:0.00370066638774220512	n07AEP06:0.00050256603651654280):0.00000163631588949523):0.00097325072923006961	(n3221:0.00000163631588949523	MULAG:0.00296742548904792335):0.00146388356567878552):0.00000163631588949523):0.00000163631588949523	n2980:0.00000163631588949523):0.00846240383908267689	n2988:0.00000163631588949523):0.03697309871042875340):0.02661261670380784747	((APTMA:0.00000163631588949523	APTMA2:0.00174480629910618796):0.02712948802143586371	(APTOW:0.00864425873697701602	APTHA:0.00770878754232748233):0.01640439171158052448):0.12922790872917147564):0.03417180437505955987	((CASBE:0.01570370105083177675	CASCA:0.01934506697017342527):0.04351531407984417926	(DRONO2:0.00000163631588949523	DRONO:0.00000163631588949523):0.09181978578868879581):0.03417180437505955987);
((((APTMA:0.00000163631588949523	APTMA2:0.00313006522965082919):0.02782310481149361664	(APTHA:0.00640751309578290774	APTOW:0.01367854328322647486):0.02316373116936102511):0.16205749957197665423	(((((n3024:0.00000163631588949523	n1666:0.00000163631588949523):0.00000163631588949523	(((n08AEP07:0.00000163631588949523	n3220:0.00000163631588949523):0.00000163631588949523	(n1665:0.00000163631588949523	(n3219:0.00103566432506382259	n2986:0.00048212254868331566):0.00054813156664685399):0.00000163631588949523):0.00000163631588949523	(n3258:0.00000163631588949523	(n07AEP05:0.00103425997001815569	n3026:0.00000163631588949523):0.00049263862913118063):0.00000163631588949523):0.00000163631588949523):0.00000163631588949523	(n3025:0.00431230411478237315	n3222:0.00164589750050118683):0.00000163631588949523):0.00000163631588949523	((n3757:0.00000163631588949523	AEPHI:0.00069970725010824557):0.00251926345742136456	(n2998:0.00464775915824523333	((n2997:0.00049353815651237843	n2987:0.00000163631588949523):0.00000163631588949523	n3011:0.00000163631588949523):0.00000163631588949523):0.00297230025515401227):0.00300281180880845140):0.05170073832993979379	(n2988:0.00000163631588949523	(((n3004:0.00000163631588949523	n07AEP08:0.00690108536666289053):0.00000163631588949523	(((n2990:0.00215454294077277583	n07AEP06:0.00153154480502519161):0.00000163631588949523	n2973:0.00000163631588949523):0.00049798369646004211	(n3221:0.00127770392735945424	MULAG:0.00199310503117005981):0.00000163631588949523):0.00098324610383704000):0.00258241006103880101	n2980:0.00000163631588949523):0.00443741658102666039):0.03035500628529995068):0.04846118775027000170):0.03346969311152308418	((CASBE:0.01671138658969540877	CASCA:0.01611669514983946408):0.08098103896405331459	(DRONO2:0.00000163631588949523	DRONO:0.00000163631588949523):0.09002531861987350670):0.03346969311152308418);
((((APTHA:0.00976358277003080630	APTOW:0.01401810600446112484):0.03115501729176963983	(APTMA:0.00000163631588949523	APTMA2:0.00342596829373663890):0.02143245266395547854):0.13956723323559835914	((((n1666:0.00000163631588949523	(((((n2986:0.00050421645933455155	(n1665:0.00000163631588949523	n3219:0.00100629538216108136):0.00000163631588949523):0.00000163631588949523	n3220:0.00000163631588949523):0.00000163631588949523	n08AEP07:0.00050060112796092250):0.00000163631588949523	(n3258:0.00054280336359361584	(n07AEP05:0.00103012552889105379	n3026:0.00000163631588949523):0.00000163631588949523):0.00049094388449263580):0.00000163631588949523	n3024:0.00000163631588949523):0.00000163631588949523):0.00000163631588949523	(n3025:0.00269751130421158006	n3222:0.00054495987814917515):0.00000163631588949523):0.00149849577872497803	((n3757:0.00000163631588949523	AEPHI:0.00070480106955852129):0.00249677206632995625	(n2998:0.00229005397884712771	((n2997:0.00118726349841252353	n2987:0.00000163631588949523):0.00000163631588949523	n3011:0.00000163631588949523):0.00000163631588949523):0.00178626735519786832):0.00000163631588949523):0.04434335769224798801	(n2988:0.00000163631588949523	(((n3004:0.00000163631588949523	n07AEP08:0.00226377142758635514):0.00198544398221783174	(((n2990:0.00267206893545027116	n07AEP06:0.00154028406455513169):0.00000163631588949523	n2973:0.00000163631588949523):0.00000163631588949523	n2980:0.00067977251755080347):0.00000163631588949523):0.00092901863240273303	(n3221:0.00000163631588949523	MULAG:0.00361389625658537156):0.00000163631588949523):0.00700989444911902671):0.04019891147771868789):0.04601111125040457245):0.04802624473669250826	((CASCA:0.00000163631588949523	CASBE:0.03255922672429041598):0.08069860552917924867	(DRONO2:0.00000163631588949523	DRONO:0.00000163631588949523):0.10363076115649820508):0.04802624473669250826);
((((APTOW:0.00721142009509831341	APTHA:0.00921218046232043057):0.02045885580613671095	(APTMA:0.00000163631588949523	APTMA2:0.00660173720612022494):0.02584171633335469176):0.12813676429879763963	((((((n3222:0.00000163631588949523	n1666:0.00000163631588949523):0.00000163631588949523	n3024:0.00000163631588949523):0.00000163631588949523	n3025:0.00287451429011265644):0.00000163631588949523	((n07AEP05:0.00159899018245785677	n3026:0.00000163631588949523):0.00000163631588949523	(((n1665:0.00000163631588949523	n3219:0.00202934056905009321):0.00000163631588949523	((n3220:0.00000163631588949523	n08AEP07:0.00000163631588949523):0.00000163631588949523	n2986:0.00000163631588949523):0.00000163631588949523):0.00000163631588949523	n3258:0.00000163631588949523):0.00000163631588949523):0.00000163631588949523):0.00000163631588949523	((n3757:0.00000163631588949523	AEPHI:0.00000163631588949523):0.00314070893090122663	(n2998:0.00180338749526801198	((n2997:0.00000163631588949523	n2987:0.00000163631588949523):0.00000163631588949523	n3011:0.00000163631588949523):0.00000163631588949523):0.00524655667811255427):0.00100272316650348858):0.04857580147152070621	(n2988:0.00000163631588949523	((n2980:0.00000163631588949523	(n3004:0.00000163631588949523	n07AEP08:0.00334631758948705522):0.00077951166640661401):0.00000163631588949523	(((n2990:0.00166701281110534960	n07AEP06:0.00161975200675039724):0.00000163631588949523	n2973:0.00000163631588949523):0.00211641282123214416	(MULAG:0.00186845130090036900	n3221:0.00000163631588949523):0.00185050460269521903):0.00023102995285199574):0.01107365017933768445):0.03603685102236824783):0.03391252251701813714):0.03468996011988692563	((CASCA:0.02924287518820118184	CASBE:0.00000163631588949523):0.05367744151651440698	(DRONO2:0.00000163631588949523	DRONO:0.00000163631588949523):0.07991323070982346566):0.03468996011988692563);
((((APTOW:0.00785874869216597952	APTHA:0.00421364560829374027):0.02023145206180836098	(APTMA:0.00000163631588949523	APTMA2:0.00000163631588949523):0.02832304383536063744):0.13840173040095044010	(((((n3219:0.00102173274368026756	((n3220:0.00000163631588949523	n08AEP07:0.00050147588251266942):0.00000163631588949523	(n1665:0.00000163631588949523	n2986:0.00102148416895754611):0.00000163631588949523):0.00000163631588949523):0.00000163631588949523	((((n3025:0.00261523602019769806	n3222:0.00000163631588949523):0.00000163631588949523	n3024:0.00049542670546379826):0.00000163631588949523	n1666:0.00000163631588949523):0.00000163631588949523	(n07AEP05:0.00155242712422497850	n3026:0.00000163631588949523):0.00000163631588949523):0.00000163631588949523):0.00000163631588949523	n3258:0.00054104140535317748):0.00000163631588949523	((n3757:0.00000163631588949523	AEPHI:0.00000163631588949523):0.00199120422499000091	(n3011:0.00000163631588949523	(n2998:0.00342157992242228927	(n2997:0.00059767936475689488	n2987:0.00000163631588949523):0.00000163631588949523):0.00000163631588949523):0.00545495746766800228):0.00049491408141541960):0.04326046958756297328	(n2988:0.00000163631588949523	((n3004:0.00000163631588949523	n07AEP08:0.00617152546510427863):0.00071204069362953331	((((n2990:0.00109123296499228739	n07AEP06:0.00206068564489718387):0.00000163631588949523	n2973:0.00000163631588949523):0.00151202969136909589	(MULAG:0.00263126829964453832	n3221:0.00450388798364136696):0.00051096058567838911):0.00000163631588949523	n2980:0.00000163631588949523):0.00026226277133599072):0.00706002620890149295):0.03670239136314454309):0.02786762662106340854):0.02701633783620305956	((CASCA:0.01433714823663996378	CASBE:0.01164070303743482485):0.06619264016754074220	(DRONO2:0.00000163631588949523	DRONO:0.00000163631588949523):0.07184457655808482168):0.02701633783620305956);
((((APTOW:0.00570993892680494563	APTHA:0.00881100284481075788):0.01733799463749280054	(APTMA:0.00000163631588949523	APTMA2:0.00479985325889728531):0.04608149344181688978):0.12891012977532295691	(((((n07AEP05:0.00212558694375036480	n3026:0.00000163631588949523):0.00000163631588949523	(((n3220:0.00000163631588949523	n08AEP07:0.00102398223903683817):0.00000163631588949523	((n3219:0.00103178862969914575	n1665:0.00000163631588949523):0.00000163631588949523	n2986:0.00051959697101210687):0.00000163631588949523):0.00000163631588949523	n3258:0.00111660091054351855):0.00000163631588949523):0.00000163631588949523	(((n3025:0.00391872182590976940	n3222:0.00056968924894110044):0.00000163631588949523	n3024:0.00152307353565526537):0.00000163631588949523	n1666:0.00000163631588949523):0.00000163631588949523):0.00000163631588949523	((n3757:0.00000163631588949523	AEPHI:0.00000163631588949523):0.00410533415998478365	(n3011:0.00000163631588949523	(n2998:0.00000163631588949523	(n2997:0.00000163631588949523	n2987:0.00000163631588949523):0.00000163631588949523):0.00000163631588949523):0.00355583957211387568):0.00101553517960321091):0.06626419888892108589	(n2988:0.00000163631588949523	((MULAG:0.00312030844821187085	n3221:0.00000163631588949523):0.00000163631588949523	((n2980:0.00000163631588949523	(n3004:0.00000163631588949523	n07AEP08:0.00538322042255255651):0.00100551990709043496):0.00000163631588949523	((n2990:0.00000163631588949523	n07AEP06:0.00000163631588949523):0.00000163631588949523	n2973:0.00000163631588949523):0.00000163631588949523):0.00043813414483997152):0.00790643101449209525):0.03291408220018536557):0.04609083807802593497):0.02959156090703839170	((CASCA:0.01095233848742083876	CASBE:0.02052172223946872529):0.08327543919938731887	(DRONO2:0.00000163631588949523	DRONO:0.00000163631588949523):0.07629392309021909568):0.02959156090703839170);
((((APTOW:0.00651591162861685225	APTHA:0.01225397431258229593):0.02080620667874684415	(APTMA:0.00000163631588949523	APTMA2:0.00700312054880329691):0.02466384362969276448):0.14534527743234393338	(((((n07AEP05:0.00158492354321941543	n3026:0.00000163631588949523):0.00000163631588949523	(((n3220:0.00000163631588949523	n08AEP07:0.00000163631588949523):0.00000163631588949523	((n3219:0.00206546625437428136	n1665:0.00000163631588949523):0.00000163631588949523	n2986:0.00000163631588949523):0.00000163631588949523):0.00000163631588949523	n3258:0.00000163631588949523):0.00000163631588949523):0.00000163631588949523	(((n3025:0.00134058606155776426	n3222:0.00000163631588949523):0.00000163631588949523	n3024:0.00000163631588949523):0.00000163631588949523	n1666:0.00000163631588949523):0.00000163631588949523):0.00000163631588949523	((n3757:0.00000163631588949523	AEPHI:0.00069626666490859657):0.00418444408647335175	(n2998:0.00413337177585467678	((n2997:0.00000163631588949523	n2987:0.00000163631588949523):0.00000163631588949523	n3011:0.00000163631588949523):0.00000163631588949523):0.00469249324673145368):0.00154317161462621828):0.04260665730505367593	(n2988:0.00000163631588949523	(((n07AEP08:0.00981795894778979272	MULAG:0.00360852545470349796):0.00000163631588949523	n3221:0.00123873900870389523):0.00000163631588949523	((n2980:0.00069592843296606074	n3004:0.00000163631588949523):0.00000163631588949523	((n2990:0.00327324073919074005	n07AEP06:0.00051778492002320115):0.00000163631588949523	n2973:0.00000163631588949523):0.00100847396998394404):0.00000163631588949523):0.00496497140138981146):0.04386762517960071661):0.01933931907716536849):0.03785338205502154774	((CASCA:0.00336636728703153948	CASBE:0.01972052477153636574):0.07246423100774654347	(DRONO2:0.00000163631588949523	DRONO:0.00000163631588949523):0.07718164004588519422):0.03785338205502154774);
((((APTHA:0.00768650548194814778	APTOW:0.00821321217834533775):0.02057335672118843287	(APTMA:0.00000163631588949523	APTMA2:0.00365020944206708494):0.03385644927508059399):0.11305776526183985986	(((((n3220:0.00000163631588949523	n08AEP07:0.00000163631588949523):0.00000163631588949523	((n3219:0.00216136106966170749	n1665:0.00000163631588949523):0.00000163631588949523	n2986:0.00050442626654561228):0.00000163631588949523):0.00000163631588949523	(n3258:0.00000163631588949523	((((n3025:0.00271327188916031890	n3222:0.00000163631588949523):0.00000163631588949523	n3024:0.00049723243658848434):0.00000163631588949523	n1666:0.00000163631588949523):0.00000163631588949523	(n07AEP05:0.00051378192344178847	n3026:0.00000163631588949523):0.00049569980618208924):0.00000163631588949523):0.00000163631588949523):0.00000163631588949523	((n3757:0.00000163631588949523	AEPHI:0.00000163631588949523):0.00252743598979309793	(n2998:0.00223335972328611793	((n2997:0.00065839763899863332	n2987:0.00000163631588949523):0.00000163631588949523	n3011:0.00000163631588949523):0.00000163631588949523):0.00539225125646142223):0.00097555470898918865):0.04748919681796138353	(n2988:0.00000163631588949523	((((n3221:0.00000163631588949523	MULAG:0.00507971566206022809):0.00000163631588949523	((n2990:0.00218083787346546199	n07AEP06:0.00000163631588949523):0.00000163631588949523	n2973:0.00000163631588949523):0.00000163631588949523):0.00000163631588949523	(n07AEP08:0.00855009034673265451	n3004:0.00000163631588949523):0.00049559874930765670):0.00000163631588949523	n2980:0.00000163631588949523):0.01187334888041311799):0.03343383251659008681):0.02709513639057170575):0.03567560984356557552	((CASCA:0.01494247822537477476	CASBE:0.01156960844558587234):0.04309731834056572397	(DRONO2:0.00000163631588949523	DRONO:0.00000163631588949523):0.08567106640543610541):0.03567560984356557552);
((((APTMA2:0.00000163631588949523	APTMA:0.00000163631588949523):0.03536461249280270502	(APTHA:0.00658689058216266592	APTOW:0.01029025552590784667):0.01904192815365209068):0.11729186880608818977	((((((n3025:0.00594098055105981605	n3222:0.00000163631588949523):0.00000163631588949523	n3024:0.00093683562908876514):0.00000163631588949523	n1666:0.00000163631588949523):0.00000163631588949523	(((n07AEP05:0.00049021788112720271	n3026:0.00000163631588949523):0.00141249385415756728	n3258:0.00051843456716014807):0.00000163631588949523	((n2986:0.00048215968472302472	(n3219:0.00179341521613397619	n1665:0.00000163631588949523):0.00000163631588949523):0.00000163631588949523	(n3220:0.00000163631588949523	n08AEP07:0.00047762731550271732):0.00000163631588949523):0.00000163631588949523):0.00000163631588949523):0.00000163631588949523	((n3757:0.00000163631588949523	AEPHI:0.00000163631588949523):0.00676209635542407948	(n2998:0.00394791338406621107	((n2997:0.00000163631588949523	n2987:0.00000163631588949523):0.00000163631588949523	n3011:0.00000163631588949523):0.00000163631588949523):0.00288343970519630175):0.00091776084758382929):0.05408711339465694518	(n2988:0.00000163631588949523	(((n3221:0.00591996901001230844	((n07AEP08:0.01138144802771040402	MULAG:0.00224004460847059125):0.00000163631588949523	(n07AEP06:0.00244215325818953818	(n2973:0.00000163631588949523	n2990:0.00050010398535253384):0.00000163631588949523):0.00174034250501774136):0.00000163631588949523):0.00036310227045979233	n3004:0.00069800918949302357):0.00200183228187666897	n2980:0.00000163631588949523):0.00570056601196207349):0.03408899009867220192):0.01875499911667379699):0.02783650019431198677	((CASCA:0.01397038731029104711	CASBE:0.01623058386465953823):0.08244460716792145760	(DRONO2:0.00000163631588949523	DRONO:0.00000163631588949523):0.08227997438494115412):0.02783650019431198677);
((((APTHA:0.00833921318729833119	APTOW:0.01350698257741527603):0.02163501893225526496	(APTMA2:0.01120911491787459670	APTMA:0.00000163631588949523):0.02008886463264194719):0.14348962793076372457	(((((n2986:0.00216718559914719265	(n3219:0.00219020042459161643	n1665:0.00000163631588949523):0.00000163631588949523):0.00000163631588949523	(n3220:0.00000163631588949523	n08AEP07:0.00052487817183696967):0.00000163631588949523):0.00000163631588949523	((((n3258:0.00056443320287291219	(n3025:0.00424185312325306950	n3222:0.00057424776404436636):0.00000163631588949523):0.00000163631588949523	n3024:0.00155686125061378416):0.00000163631588949523	n1666:0.00000163631588949523):0.00000163631588949523	(n07AEP05:0.00217466885123741935	n3026:0.00000163631588949523):0.00103997742583920058):0.00000163631588949523):0.00000163631588949523	((n3757:0.00000163631588949523	AEPHI:0.00000163631588949523):0.00261477453899633394	(n3011:0.00000163631588949523	(n2998:0.00426235948026292347	(n2997:0.00062350745496690208	n2987:0.00000163631588949523):0.00000163631588949523):0.00000163631588949523):0.00569078719401132881):0.00051568662650095095):0.04139014992675784516	(n2988:0.00000163631588949523	((n3004:0.00132680726673837721	(n3221:0.00368857816713294342	((n07AEP08:0.01099569127765464768	MULAG:0.00431460833147364557):0.00000163631588949523	(n07AEP06:0.00000163631588949523	(n2973:0.00000163631588949523	n2990:0.00223079439245256082):0.00000163631588949523):0.00070429107048931492):0.00000163631588949523):0.00000163631588949523):0.00000163631588949523	n2980:0.00133100268686529464):0.00786478954192788501):0.03791931787457226977):0.03708055766140348070):0.03807688160718701587	((CASCA:0.02897918147447197876	CASBE:0.00348581079257369005):0.06443860405653666079	(DRONO2:0.00000163631588949523	DRONO:0.00000163631588949523):0.07904306437468086588):0.03807688160718701587);
((((APTHA:0.00751588098901588217	APTOW:0.00401222312003638847):0.02668977533591746290	(APTMA2:0.00237707098445351763	APTMA:0.00000163631588949523):0.02347087172982669293):0.11655343568780728025	(((((((n1665:0.00000163631588949523	(n2986:0.00051649268539445854	n3219:0.00000163631588949523):0.00000374224162616160):0.00000163631588949523	n3220:0.00000163631588949523):0.00000163631588949523	n08AEP07:0.00051635944673156741):0.00000163631588949523	((((n3025:0.00139742483463543821	n3222:0.00055528353353354748):0.00000163631588949523	n3024:0.00102063072995071534):0.00000163631588949523	n1666:0.00000163631588949523):0.00000163631588949523	(n07AEP05:0.00212008125347131751	n3026:0.00000163631588949523):0.00050808390167535829):0.00000163631588949523):0.00000163631588949523	n3258:0.00056658904879056430):0.00048767441138503536	((n3757:0.00000163631588949523	AEPHI:0.00147243533340965776):0.00575233692518340323	(n2998:0.00532199947663895747	((n3011:0.00000163631588949523	n2997:0.00000163631588949523):0.00000163631588949523	n2987:0.00000163631588949523):0.00000163631588949523):0.00415279910297340106):0.00000163631588949523):0.05244068709730427547	((((n07AEP08:0.00677611301601760332	n3004:0.00000163631588949523):0.00000163631588949523	((MULAG:0.00102070380274983988	n3221:0.00383792684682407589):0.00000163631588949523	(n2973:0.00000163631588949523	(n2990:0.00276390887622918625	n07AEP06:0.00052682429252083217):0.00000163631588949523):0.00204757866939239350):0.00152485634682562247):0.00000163631588949523	n2980:0.00139291050463527175):0.00378574903138504098	n2988:0.00134727576641928675):0.02859384720671913349):0.04678748600675189384):0.03100712869212033512	((CASCA:0.01369254762522857140	CASBE:0.01376976960921843032):0.03695948794326257836	(DRONO2:0.00000163631588949523	DRONO:0.00000163631588949523):0.08459874056483192295):0.03100712869212033512);
((((APTMA2:0.00212317527442493041	APTMA:0.00000163631588949523):0.03442954561626675181	(APTOW:0.00599014713263139580	APTHA:0.00221271045054674889):0.01531182361548264793):0.11502638263695103005	((((AEPHI:0.00210766310646601923	n3757:0.00000163631588949523):0.00306729813645478105	(n2998:0.00346974738471315242	(n3011:0.00000163631588949523	(n2997:0.00050280993613990973	n2987:0.00000163631588949523):0.00000163631588949523):0.00000163631588949523):0.00252334884808727176):0.00306183330446135665	((n3025:0.00272554699776508336	n3222:0.00112829488229844563):0.00000163631588949523	((n1666:0.00000163631588949523	n3024:0.00100620914635239449):0.00000163631588949523	((n3026:0.00000163631588949523	n07AEP05:0.00000163631588949523):0.00000163631588949523	(((n08AEP07:0.00000163631588949523	n3220:0.00000163631588949523):0.00000163631588949523	((n1665:0.00000163631588949523	n3219:0.00293836347708373779):0.00000163631588949523	n2986:0.00051562022728114318):0.00000163631588949523):0.00000163631588949523	n3258:0.00000163631588949523):0.00000163631588949523):0.00000163631588949523):0.00000163631588949523):0.00000163631588949523):0.04253186693301622134	(n2988:0.00000163631588949523	(n2980:0.00000163631588949523	((n3004:0.00000163631588949523	n07AEP08:0.01142764920838272233):0.00069444958838631296	((n3221:0.00000163631588949523	MULAG:0.00354250812736639801):0.00000163631588949523	(n2973:0.00000163631588949523	(n07AEP06:0.00051580135018818192	n2990:0.00053753621275566467):0.00000163631588949523):0.00000163631588949523):0.00080501172797411795):0.00000163631588949523):0.00709603326280445167):0.02595129533944385766):0.03768149796802796464):0.03025229469858238887	((CASBE:0.02034974450432841878	CASCA:0.01722083441282727320):0.06619590510221914914	(DRONO2:0.00000163631588949523	DRONO:0.00000163631588949523):0.06171055887298960291):0.03025229469858238887);
((((APTMA2:0.01451399522991770642	APTMA:0.00000163631588949523):0.02581897048389282176	(APTOW:0.00717882832546771002	APTHA:0.00533613693290677094):0.01071020768740574801):0.15445193063498077746	((n3025:0.00000163631588949523	(n3222:0.00000163631588949523	(n3024:0.00000163631588949523	((((AEPHI:0.00137322211723166243	n3757:0.00000163631588949523):0.00359299715308749766	(n3011:0.00000163631588949523	(n2997:0.00057522720641393758	(n2998:0.00227888099199650930	n2987:0.00000163631588949523):0.00000163631588949523):0.00000163631588949523):0.00352422094589859188):0.00046176001909883175	((n3026:0.00000163631588949523	n07AEP05:0.00156564139788389748):0.00000163631588949523	(((n08AEP07:0.00000163631588949523	n3220:0.00000163631588949523):0.00000163631588949523	((n1665:0.00000163631588949523	n3219:0.00198696277917596864):0.00000163631588949523	n2986:0.00208098033118495713):0.00000163631588949523):0.00000163631588949523	n3258:0.00000163631588949523):0.00000163631588949523):0.00000163631588949523):0.00000163631588949523	n1666:0.00000163631588949523):0.00000163631588949523):0.00000163631588949523):0.00408610307324139537):0.03602191573518249978	(n2988:0.00000163631588949523	((n3004:0.00000163631588949523	n07AEP08:0.00534375793636086838):0.00145895535505140587	(((n3221:0.00042770762194153743	MULAG:0.00245752049087658193):0.00199090839002863786	(n2973:0.00000163631588949523	(n07AEP06:0.00207385620719996704	n2990:0.00107880185965639067):0.00000163631588949523):0.00101952042069705889):0.00000163631588949523	n2980:0.00068600829511663360):0.00054326823954583192):0.01071799844009040104):0.04279498876242682909):0.02550346309500048370):0.03593029753959326583	((CASBE:0.01458724567903255109	CASCA:0.00924769365844916626):0.07310335770768119912	(DRONO2:0.00000163631588949523	DRONO:0.00000163631588949523):0.07384935032594232285):0.03593029753959326583);
((((APTMA2:0.00216315570084561672	APTMA:0.00000163631588949523):0.03032903067964631827	(APTOW:0.00824020790276143965	APTHA:0.00904455288981479213):0.02039509265142267630):0.15062103442747643012	((n08AEP07:0.00000163631588949523	(n3220:0.00000163631588949523	(((n1665:0.00000163631588949523	n3219:0.00100140715867360545):0.00000163631588949523	n2986:0.00152223153237987540):0.00000163631588949523	(n3258:0.00054577672793480465	(((n1666:0.00000163631588949523	((n3025:0.00544498104843820115	n3222:0.00000163631588949523):0.00000163631588949523	n3024:0.00049395943453257548):0.00000163631588949523):0.00000163631588949523	((AEPHI:0.00000163631588949523	n3757:0.00000163631588949523):0.00250475964584081189	((n3011:0.00000163631588949523	(n2997:0.00149577744341902025	n2987:0.00000163631588949523):0.00000163631588949523):0.00000163631588949523	n2998:0.00230734877896434992):0.00250543161683797460):0.00098720186085589075):0.00000163631588949523	(n3026:0.00000163631588949523	n07AEP05:0.00104393889742104818):0.00099427109235280869):0.00000163631588949523):0.00000163631588949523):0.00000163631588949523):0.00049642882697631396):0.04538760384566468964	(n2988:0.00000163631588949523	(n2980:0.00000163631588949523	((n3004:0.00000163631588949523	n07AEP08:0.00637183150039249968):0.00068618069276093823	((n3221:0.00378250762391513186	MULAG:0.00304947369643174086):0.00000163631588949523	(n2973:0.00000163631588949523	(n07AEP06:0.00102621032082237393	n2990:0.00220036177933963153):0.00000163631588949523):0.00252709444782739465):0.00078676516607608705):0.00183348682539384838):0.00633499210249964528):0.03023412535270165319):0.01521954934171695917):0.03084860389195246202	((CASBE:0.00777268330617220463	CASCA:0.02215608507909792163):0.05875301273485156184	(DRONO2:0.00000163631588949523	DRONO:0.00000163631588949523):0.09227853836507697582):0.03084860389195246202);
((((APTMA2:0.00166256327453957395	APTMA:0.00000163631588949523):0.02744869109716774683	(APTOW:0.01077646535689620773	APTHA:0.00817772171522620703):0.01955457743293476797):0.14334355619255839676	(((AEPHI:0.00071342373820346215	n3757:0.00000163631588949523):0.00000163631588949523	(((n2987:0.00000163631588949523	(n3011:0.00000163631588949523	n2997:0.00060284579214650547):0.00000163631588949523):0.00000163631588949523	n2998:0.00237644160859894985):0.00552204844261706615	(((n3026:0.00000163631588949523	n07AEP05:0.00154035283705569455):0.00049579620692274831	((n08AEP07:0.00050314369279729106	(n3220:0.00000163631588949523	((n1665:0.00000163631588949523	n3219:0.00312388871418763526):0.00000163631588949523	n2986:0.00155115771311747420):0.00000163631588949523):0.00000163631588949523):0.00000163631588949523	n3258:0.00054433199669342712):0.00000163631588949523):0.00000163631588949523	((n3025:0.00681084567675967201	n3222:0.00000163631588949523):0.00000163631588949523	(n3024:0.00049654602302411002	n1666:0.00000163631588949523):0.00000163631588949523):0.00000163631588949523):0.00096334503086803718):0.00355854374823915158):0.04814659138799786547	(n2988:0.00000163631588949523	(((n07AEP06:0.00208236043247099793	(n2990:0.00000163631588949523	n2973:0.00000163631588949523):0.00000163631588949523):0.00103259879785633397	(n2980:0.00068812301482936724	(n3221:0.00084998552646352017	MULAG:0.00362805324370193407):0.00273008044021187321):0.00000163631588949523):0.00047915765580508994	(n3004:0.00000163631588949523	n07AEP08:0.00472562359557492356):0.00000163631588949523):0.00846963685437029587):0.04401106971112000998):0.03138572906111031235):0.03502524538504905860	((CASCA:0.01187495303707167618	CASBE:0.01242909800275889508):0.07194044439461652618	(DRONO2:0.00000163631588949523	DRONO:0.00000163631588949523):0.08599263065370296721):0.03502524538504905860);
((((APTMA2:0.00652559795068553220	APTMA:0.00000163631588949523):0.02547045830028080507	(APTOW:0.00612357641962439636	APTHA:0.00768329951183424880):0.02000888394392145650):0.16215717055339071151	((((AEPHI:0.00070161453877553713	n3757:0.00000163631588949523):0.00535683291122820721	((n3011:0.00000163631588949523	(n2997:0.00000163631588949523	n2987:0.00000163631588949523):0.00000163631588949523):0.00000163631588949523	n2998:0.00672823937283763707):0.00478710450126421713):0.00155031773819144184	((n3026:0.00000163631588949523	((n08AEP07:0.00105829314687406551	(n3220:0.00000163631588949523	((n1665:0.00000163631588949523	n3219:0.00000163631588949523):0.00000163631588949523	n2986:0.00000163631588949523):0.00000163631588949523):0.00000163631588949523):0.00000163631588949523	(n07AEP05:0.00163195919820606104	n3258:0.00000163631588949523):0.00106779237252294947):0.00000163631588949523):0.00000163631588949523	(n1666:0.00000163631588949523	((n3025:0.00829398672571183757	n3222:0.00116601296735936158):0.00000163631588949523	n3024:0.00104098989778285216):0.00000163631588949523):0.00000163631588949523):0.00000163631588949523):0.07898123888259263314	(MULAG:0.00000163631588949523	(((((n3004:0.00000163631588949523	n07AEP08:0.00607429147521790485):0.00000163631588949523	n2980:0.00000163631588949523):0.00050178328612042228	n2988:0.00821205535162413368):0.00000163631588949523	(n2973:0.00000163631588949523	(n07AEP06:0.00161078592466621317	n2990:0.00112168650463533980):0.00000163631588949523):0.00214424913468676172):0.00144059904672467869	n3221:0.00229324573787949076):0.00198838756328031420):0.03942457349815525064):0.03965254262157622001):0.02858245405525975530	((CASCA:0.01336343035585897156	CASBE:0.01667495072165195436):0.07205820774862903288	(DRONO2:0.00000163631588949523	DRONO:0.00000163631588949523):0.08899658990877676312):0.02858245405525975530);
((((APTMA2:0.00613782687223354828	APTMA:0.00000163631588949523):0.02062310392208267437	(APTOW:0.00921977288335924967	APTHA:0.00927246894947462291):0.02558710744971918333):0.12519130711149162316	((((AEPHI:0.00138929748292492949	n3757:0.00000163631588949523):0.00407831224290306979	(n2987:0.00000163631588949523	(n3011:0.00000163631588949523	(n2998:0.00230381272886495724	n2997:0.00100851061088852532):0.00000163631588949523):0.00000163631588949523):0.00404738592847453567):0.00151327024502563687	((n1665:0.00000163631588949523	n3219:0.00198574911988334650):0.00000163631588949523	(n2986:0.00155684582321961840	((n08AEP07:0.00050922176510391525	n3220:0.00000163631588949523):0.00000163631588949523	(((n1666:0.00000163631588949523	((n3025:0.00365705067297841802	n3222:0.00000163631588949523):0.00000163631588949523	n3024:0.00050042485230764814):0.00000163631588949523):0.00000163631588949523	(n07AEP05:0.00263163563615138266	n3026:0.00000163631588949523):0.00050162437941781769):0.00000163631588949523	n3258:0.00055878912168240283):0.00000163631588949523):0.00000163631588949523):0.00000163631588949523):0.00000163631588949523):0.03952051562473851698	(((n3004:0.00000163631588949523	n07AEP08:0.00314084857813859289):0.00000163631588949523	(n2980:0.00000163631588949523	((n2973:0.00000163631588949523	(n07AEP06:0.00210886468027714387	n2990:0.00111252987732443067):0.00000163631588949523):0.00000163631588949523	(MULAG:0.00312302152328605438	n3221:0.00268405846099310482):0.00000163631588949523):0.00000163631588949523):0.00101661622970457429):0.00750099977827100705	n2988:0.00000163631588949523):0.03712284621512539073):0.03164378903105203450):0.03718223226491271238	((CASCA:0.00737368088438703547	CASBE:0.02669285588115027918):0.06977538117173071042	(DRONO2:0.00000163631588949523	DRONO:0.00000163631588949523):0.10021271808836709760):0.03718223226491271238);
((((APTMA2:0.00822597776852254658	APTMA:0.00000163631588949523):0.02403422211689013738	(APTOW:0.00495201293276739934	APTHA:0.00992337353983544293):0.02090819495381498680):0.13889894025769350394	((((AEPHI:0.00138571868322048472	n3757:0.00000163631588949523):0.00352947584386362244	(n2987:0.00000163631588949523	(n2998:0.00227465883651166304	(n2997:0.00067153749617089641	n3011:0.00000163631588949523):0.00000163631588949523):0.00000163631588949523):0.00134105984429568883):0.00049842264587417824	((n1666:0.00000163631588949523	((n3025:0.00252821453431392945	n3222:0.00054337054035168272):0.00000163631588949523	n3024:0.00099801324491298709):0.00000163631588949523):0.00000163631588949523	((n07AEP05:0.00260530289972207710	n3026:0.00000163631588949523):0.00099846514163617374	(n3258:0.00111706330745482891	(((n1665:0.00000163631588949523	n3219:0.00527683861329366830):0.00000163631588949523	n2986:0.00102592265593070566):0.00000163631588949523	(n08AEP07:0.00101302416540971192	n3220:0.00000163631588949523):0.00000163631588949523):0.00000163631588949523):0.00000163631588949523):0.00000163631588949523):0.00000163631588949523):0.04209987095856376760	((n2980:0.00000163631588949523	(((n2973:0.00000163631588949523	(n07AEP06:0.00205058439115075137	n2990:0.00162668302142216013):0.00000163631588949523):0.00150096050348616614	(MULAG:0.00150885482407831775	n3221:0.00366841144435631639):0.00000163631588949523):0.00000163631588949523	(n3004:0.00000163631588949523	n07AEP08:0.00625502143948775211):0.00000163631588949523):0.00122559978473405851):0.00756121419670691391	n2988:0.00000163631588949523):0.04150184240310898082):0.02617855994843512613):0.02868420125542750845	((CASCA:0.01071127258378769785	CASBE:0.00529507459768188953):0.06179239905708631964	(DRONO2:0.00000163631588949523	DRONO:0.00000163631588949523):0.08193417833781467541):0.02868420125542750845);
((((APTMA2:0.00211055795844854307	APTMA:0.00000163631588949523):0.03914137083707754095	(APTOW:0.00846180661909472914	APTHA:0.00894135239573092683):0.02175841149105714120):0.17122792660983399138	((((AEPHI:0.00070838219461675503	n3757:0.00000163631588949523):0.00350556062555241630	(n2998:0.00410128967786694068	(n2987:0.00000163631588949523	(n2997:0.00063553988061519227	n3011:0.00000163631588949523):0.00000163631588949523):0.00000163631588949523):0.00386091304499006907):0.00049287690673943077	(((n3024:0.00000163631588949523	n1666:0.00000163631588949523):0.00000163631588949523	((n07AEP05:0.00210782217530484581	n3026:0.00000163631588949523):0.00000163631588949523	(((n1665:0.00000163631588949523	n3219:0.00323121891296960844):0.00000163631588949523	n2986:0.00102322921154244031):0.00000163631588949523	(n08AEP07:0.00100643384878472972	n3220:0.00000163631588949523):0.00000163631588949523):0.00000163631588949523):0.00000163631588949523):0.00000163631588949523	(n3258:0.00110510936464204958	(n3025:0.00000163631588949523	n3222:0.00055763521052215668):0.00000163631588949523):0.00000163631588949523):0.00000163631588949523):0.04052663043161069262	(((n3004:0.00000163631588949523	n07AEP08:0.00773042767976323594):0.00131086313492316357	(n2980:0.00208641089322443140	((n2973:0.00000163631588949523	(n07AEP06:0.00100805488306384057	n2990:0.00160871390498215942):0.00000163631588949523):0.00000163631588949523	(MULAG:0.00296031551108230304	n3221:0.00255844375946323891):0.00000163631588949523):0.00000163631588949523):0.00113793358394028593):0.01120312409826290656	n2988:0.00000163631588949523):0.03384984866018250771):0.01985742860232426327):0.04209616497397680041	((CASCA:0.00645543917664944625	CASBE:0.03202145525601467896):0.05909758057459428560	(DRONO2:0.00000163631588949523	DRONO:0.00000163631588949523):0.10575794378672563611):0.04209616497397680041);
((((APTMA2:0.00461724506538680954	APTMA:0.00000163631588949523):0.02425077350004378740	(APTOW:0.01137455586672094301	APTHA:0.00953616864585036562):0.02321064094011493148):0.12876548403918558483	((((n2998:0.00164494651439903985	(n2987:0.00000163631588949523	(n2997:0.00000163631588949523	n3011:0.00000163631588949523):0.00000163631588949523):0.00000163631588949523):0.00588388783115112880	(((((n1665:0.00000163631588949523	n3219:0.00191400548113249440):0.00000163631588949523	n2986:0.00049545715987049936):0.00000163631588949523	(n08AEP07:0.00048649392619677813	n3220:0.00000163631588949523):0.00000163631588949523):0.00000163631588949523	(n3258:0.00052941118448339495	(n07AEP05:0.00099563060800240857	n3026:0.00000163631588949523):0.00000163631588949523):0.00000163631588949523):0.00000163631588949523	(((n3025:0.00126254957032233164	n3222:0.00052881782406139725):0.00000163631588949523	n3024:0.00048078608542376472):0.00000163631588949523	n1666:0.00000163631588949523):0.00000163631588949523):0.00046386575346177322):0.00440612010549273382	(AEPHI:0.00000163631588949523	n3757:0.00000163631588949523):0.00000163631588949523):0.03054211786721251765	(((n07AEP08:0.00761185968895735070	MULAG:0.00145744801995213746):0.00000163631588949523	((n3004:0.00048126252795974801	n2980:0.00062969084475401275):0.00000163631588949523	(n3221:0.00231569041292909936	((n07AEP06:0.00198444155114368319	n2990:0.00051446705319624407):0.00000163631588949523	n2973:0.00000163631588949523):0.00039360867160457847):0.00056972213524691029):0.00000163631588949523):0.00833616976719299754	n2988:0.00000163631588949523):0.04570008098606712088):0.03466396306076887507):0.03118512990109020833	((CASCA:0.01044053924920298679	CASBE:0.00424700675691194653):0.03720766398585267226	(DRONO2:0.00000163631588949523	DRONO:0.00000163631588949523):0.08342490173769259720):0.03118512990109020833);
((((APTOW:0.00671657354245932051	APTHA:0.01045106368435746308):0.01179145366363785682	(APTMA2:0.00733449214869100110	APTMA:0.00000163631588949523):0.03605027112863359168):0.16440011118634678677	((n08AEP07:0.00000163631588949523	(n3220:0.00000163631588949523	((((n07AEP05:0.00258638348296205689	n3026:0.00000163631588949523):0.00049165357412273632	((((n3025:0.00132996166259006588	n3222:0.00163916792098682497):0.00000163631588949523	n3024:0.00147415122759123160):0.00000163631588949523	n1666:0.00000163631588949523):0.00000163631588949523	((AEPHI:0.00138151478488477428	n3757:0.00000163631588949523):0.00296494333409786336	(n2998:0.00350061959440756219	(n3011:0.00000163631588949523	(n2987:0.00000163631588949523	n2997:0.00114647703774540177):0.00000163631588949523):0.00000163631588949523):0.00230183222523118501):0.00148593290876238449):0.00000163631588949523):0.00000163631588949523	n3258:0.00108834968210765114):0.00000163631588949523	(n2986:0.00000163631588949523	(n1665:0.00000163631588949523	n3219:0.00098973587786147410):0.00000163631588949523):0.00000163631588949523):0.00000163631588949523):0.00098558540307464092):0.03363062382459494626	(n2988:0.00000163631588949523	(n2980:0.00000163631588949523	(((MULAG:0.00147530798127845511	((n07AEP06:0.00049847360923889038	n2990:0.00158239205106191594):0.00000163631588949523	n2973:0.00000163631588949523):0.00048558483012199507):0.00000163631588949523	n3221:0.00116762047122324951):0.00000163631588949523	(n07AEP08:0.00856719639874438908	n3004:0.00000163631588949523):0.00048562928869587819):0.00000163631588949523):0.00703378348804358650):0.03889009602003324489):0.03279802737666266677):0.03282881260829761949	((CASBE:0.00000163631588949523	CASCA:0.02258933942944810550):0.05586660460057413929	(DRONO2:0.00000163631588949523	DRONO:0.00000163631588949523):0.09504136072355293119):0.03282881260829761949);
((((APTMA:0.00000163631588949523	APTMA2:0.00593026968449114882):0.03752248245407245608	(APTOW:0.00994292413639226262	APTHA:0.00717931530524396934):0.01371415449494220277):0.12955224945134394265	((((n3757:0.00000163631588949523	AEPHI:0.00000163631588949523):0.00000163631588949523	(n2987:0.00000163631588949523	(n2997:0.00000163631588949523	(n2998:0.00279794595348149171	n3011:0.00000163631588949523):0.00000163631588949523):0.00000163631588949523):0.00348826097244946598):0.00098284735245384542	(n3258:0.00000163631588949523	((((n3219:0.00733608790140460876	n1665:0.00000163631588949523):0.00000163631588949523	n2986:0.00050992968843768815):0.00000163631588949523	(n3220:0.00000163631588949523	n08AEP07:0.00000163631588949523):0.00000163631588949523):0.00000163631588949523	((n1666:0.00000163631588949523	(n3024:0.00000163631588949523	(n3025:0.00000163631588949523	n3222:0.00111945789508762156):0.00000163631588949523):0.00000163631588949523):0.00000163631588949523	(n07AEP05:0.00153855514900009226	n3026:0.00000163631588949523):0.00000163631588949523):0.00000163631588949523):0.00000163631588949523):0.00000163631588949523):0.03355236505084156079	(n2988:0.00000163631588949523	((n3004:0.00000163631588949523	n07AEP08:0.00835066590632209393):0.00062060112964493848	(((n3221:0.00522247568202153806	MULAG:0.00220823108625215966):0.00156717394601578962	(n2973:0.00000163631588949523	(n2990:0.00000163631588949523	n07AEP06:0.00149282241094122309):0.00000163631588949523):0.00048020763364337271):0.00000163631588949523	n2980:0.00064947524094716256):0.00130860667551684854):0.00980329987230636746):0.03734291558930929317):0.03331855186928531914):0.03201801741077302949	((DRONO2:0.00000163631588949523	DRONO:0.00000163631588949523):0.08007381229392493416	(CASBE:0.02604415637805585979	CASCA:0.01292553706672386511):0.06252716574630612367):0.03201801741077302949);
((((APTMA:0.00000163631588949523	APTMA2:0.00433624407285058272):0.04363211760278143392	(APTOW:0.01307776275980758289	APTHA:0.01253000183627305843):0.00891881776500177796):0.15135490253676237016	((((n3757:0.00000163631588949523	AEPHI:0.00070699579665180125):0.00252796938332624501	((n3011:0.00000163631588949523	(n2987:0.00000163631588949523	n2997:0.00000163631588949523):0.00000163631588949523):0.00000163631588949523	n2998:0.00057099057571060046):0.00406687033044582542):0.00254205006594016578	((n1666:0.00000163631588949523	(n3024:0.00050030172850022583	(n3025:0.00000163631588949523	n3222:0.00000163631588949523):0.00000163631588949523):0.00000163631588949523):0.00000163631588949523	((n07AEP05:0.00208926682161328673	n3026:0.00000163631588949523):0.00000163631588949523	((((n3219:0.00000163631588949523	n1665:0.00000163631588949523):0.00000163631588949523	n2986:0.00052597178493840721):0.00000163631588949523	(n3220:0.00000163631588949523	n08AEP07:0.00050970627322270115):0.00000163631588949523):0.00000163631588949523	n3258:0.00054223579177317303):0.00000163631588949523):0.00000163631588949523):0.00000163631588949523):0.04392920243135858827	(n2988:0.00000163631588949523	((n3004:0.00000163631588949523	n07AEP08:0.00616082054808835249):0.00074412518263141433	(((n3221:0.00679752509736963970	MULAG:0.00407034649171409638):0.00000163631588949523	(n2973:0.00000163631588949523	(n2990:0.00054500179629618224	n07AEP06:0.00102897126140738299):0.00000163631588949523):0.00050626263692370426):0.00000163631588949523	n2980:0.00000163631588949523):0.00024371534064137238):0.01136878059835673589):0.04445804652751988301):0.04149553156066106141):0.02948297897797773695	((DRONO2:0.00000163631588949523	DRONO:0.00000163631588949523):0.08860195796800443557	(CASBE:0.00846998140403167586	CASCA:0.01337915221075478001):0.05653004771408420143):0.02948297897797773695);
((((APTMA:0.00000163631588949523	APTMA2:0.00185784340507762604):0.03200227848899437483	(APTOW:0.00997584664159025837	APTHA:0.00473874369681988403):0.01805177189399757159):0.14308622340930773897	((((n3757:0.00000163631588949523	AEPHI:0.00205510646062671614):0.00149071506838841785	((n3011:0.00000163631588949523	(n2987:0.00000163631588949523	n2997:0.00000163631588949523):0.00000163631588949523):0.00000163631588949523	n2998:0.00295105056047186053):0.00457616635456014470):0.00353111537314659309	((n1666:0.00000163631588949523	(n3024:0.00000163631588949523	(n3025:0.00267740570662988774	n3222:0.00111154006683069836):0.00000163631588949523):0.00000163631588949523):0.00000163631588949523	((n07AEP05:0.00051856017092096818	n3026:0.00000163631588949523):0.00049755301538778108	((((n3219:0.00200799031112460858	n1665:0.00000163631588949523):0.00000163631588949523	n2986:0.00102976227037322775):0.00000163631588949523	(n3220:0.00000163631588949523	n08AEP07:0.00000163631588949523):0.00000163631588949523):0.00000163631588949523	n3258:0.00000163631588949523):0.00000163631588949523):0.00000163631588949523):0.00000163631588949523):0.04740993763227181051	(n2988:0.00000163631588949523	(n2980:0.00000163631588949523	((n3004:0.00000163631588949523	n07AEP08:0.00377475859443575108):0.00075962008329027466	((n3221:0.00366565520124390466	MULAG:0.00668134999841765286):0.00000163631588949523	(n2973:0.00000163631588949523	(n2990:0.00000163631588949523	n07AEP06:0.00102443736928343652):0.00000163631588949523):0.00204044737120110406):0.00017923373341073337):0.00086812642554460497):0.01300575170472735749):0.04002426841433925908):0.01488149195565828184):0.04044164371540343722	((DRONO2:0.00000163631588949523	DRONO:0.00000163631588949523):0.07928180507179799497	(CASBE:0.00382606819969988788	CASCA:0.01678965362930354491):0.06239629535110584324):0.04044164371540343722);
((((APTMA:0.00000163631588949523	APTMA2:0.00715417054858726205):0.02902590078766120393	(APTOW:0.01142990816099990169	APTHA:0.00093116680326338721):0.01846971813365907988):0.11228690470073672547	((((n3757:0.00000163631588949523	AEPHI:0.00000163631588949523):0.00298812424762463736	((n3011:0.00000163631588949523	(n2987:0.00000163631588949523	n2997:0.00052504607545043403):0.00000163631588949523):0.00000163631588949523	n2998:0.00226513546437470291):0.00808337297987923344):0.00100837586824460809	(((((n3219:0.00205898441478693899	n1665:0.00000163631588949523):0.00000163631588949523	n2986:0.00154265298095629497):0.00000163631588949523	(n3220:0.00000163631588949523	n08AEP07:0.00149960906621326756):0.00000163631588949523):0.00000163631588949523	((n1666:0.00000163631588949523	(n3024:0.00000163631588949523	(n3025:0.00414227139692805411	n3222:0.00000163631588949523):0.00000163631588949523):0.00000163631588949523):0.00000163631588949523	(n07AEP05:0.00204243786514022403	n3026:0.00000163631588949523):0.00099200004473551959):0.00000163631588949523):0.00000163631588949523	n3258:0.00164803994229647155):0.00000163631588949523):0.05256984338989351829	(n2988:0.00000163631588949523	(n2980:0.00000163631588949523	(n3004:0.00100203028187170339	((n3221:0.00124272569198437049	(n07AEP08:0.00816974221261589431	MULAG:0.00458946540082236752):0.00000163631588949523):0.00000163631588949523	(n2973:0.00000163631588949523	(n2990:0.00273099872057591241	n07AEP06:0.00102253776643565584):0.00000163631588949523):0.00200870502065585632):0.00000163631588949523):0.00105958870381808669):0.00484917511674140024):0.04966890168329261834):0.03374350404543410842):0.03780469894222852900	((DRONO2:0.00000163631588949523	DRONO:0.00000163631588949523):0.09489565148984181742	(CASBE:0.02204968883096935020	CASCA:0.00215908758075284302):0.07073668190376235232):0.03780469894222852900);
((((APTMA:0.00000163631588949523	APTMA2:0.01115751799212734256):0.03148553752706872294	(APTOW:0.00974806915950038495	APTHA:0.00883859420871980876):0.02003007868320774709):0.14004086908477875184	((((n3757:0.00000163631588949523	AEPHI:0.00138804224789385771):0.00672690434065791650	((n3011:0.00000163631588949523	(n2987:0.00000163631588949523	n2997:0.00000163631588949523):0.00000163631588949523):0.00000163631588949523	n2998:0.00281611555788194952):0.00457352358832122542):0.00193353119378249618	((n1666:0.00000163631588949523	(n3024:0.00000163631588949523	(n3025:0.00411985212198782719	n3222:0.00111442333865471692):0.00000163631588949523):0.00000163631588949523):0.00000163631588949523	(((n07AEP05:0.00312210085270052742	n3026:0.00000163631588949523):0.00000163631588949523	n3258:0.00110740129447941529):0.00000163631588949523	(((n3219:0.00545239029201017786	n1665:0.00000163631588949523):0.00000163631588949523	n2986:0.00000163631588949523):0.00000163631588949523	(n3220:0.00000163631588949523	n08AEP07:0.00101258552340505441):0.00000163631588949523):0.00000163631588949523):0.00000163631588949523):0.00007250514091138725):0.04720190820456086900	(n2988:0.00000163631588949523	(((n07AEP08:0.00560643667841085463	n3004:0.00000163631588949523):0.00000163631588949523	n2980:0.00000163631588949523):0.00000163631588949523	(((n2990:0.00328317235015311831	n07AEP06:0.00050784590968400752):0.00000163631588949523	n2973:0.00000163631588949523):0.00150080063672053420	(n3221:0.00117411494465091714	MULAG:0.00202428483866216218):0.00000163631588949523):0.00048135058559250864):0.00856206791636285845):0.03344155203514124347):0.02746622245592209369):0.05036188546786721232	((DRONO2:0.00000163631588949523	DRONO:0.00000163631588949523):0.08394715821437262471	(CASBE:0.03090599460381650634	CASCA:0.00000163631588949523):0.05990133517389573115):0.05036188546786721232);
((((APTMA:0.00000163631588949523	APTMA2:0.00191008168350247608):0.04314407613997740115	(APTOW:0.00906342402401895224	APTHA:0.00441260544273364315):0.01776960424675774752):0.12929293620500476036	((((n3757:0.00000163631588949523	AEPHI:0.00066059993369135686):0.00287229635258443852	((n3011:0.00000163631588949523	(n2987:0.00000163631588949523	n2997:0.00053340239558087978):0.00000163631588949523):0.00000163631588949523	n2998:0.00106770568956243944):0.00377782698407391456):0.00047119786960254901	((n1666:0.00000163631588949523	(n3024:0.00094788763299142882	(n3025:0.00124033000510290962	n3222:0.00000163631588949523):0.00000163631588949523):0.00000163631588949523):0.00000163631588949523	(((n07AEP05:0.00048892648255667961	n3026:0.00000163631588949523):0.00142243768676242636	n3258:0.00000163631588949523):0.00000163631588949523	(((n3219:0.00403070375026326477	n1665:0.00000163631588949523):0.00000163631588949523	n2986:0.00147704503880203555):0.00000163631588949523	(n3220:0.00000163631588949523	n08AEP07:0.00000163631588949523):0.00000163631588949523):0.00000163631588949523):0.00000163631588949523):0.00000163631588949523):0.04097475986873652665	(n2988:0.00000163631588949523	(((n07AEP08:0.00352375523861531105	n3004:0.00000163631588949523):0.00143002129865157988	n2980:0.00128319211249842253):0.00000163631588949523	(((n2990:0.00154286773310535383	n07AEP06:0.00048778538816606832):0.00000163631588949523	n2973:0.00000163631588949523):0.00095195507060930984	(n3221:0.00012429579189579106	MULAG:0.00374523572453182513):0.00108122425436209387):0.00000163631588949523):0.00836913075204823512):0.02793355494349197138):0.04233252897162440020):0.03490338115666814095	((DRONO2:0.00000163631588949523	DRONO:0.00000163631588949523):0.08602756979320143327	(CASBE:0.00280782076064226699	CASCA:0.00268826338381377089):0.07417392009321195634):0.03490338115666814095);
((((APTMA:0.00000163631588949523	APTMA2:0.00626481932078362669):0.03734664897707561798	(APTOW:0.00658729597507162843	APTHA:0.00569021979116487043):0.02609446304807071584):0.16656008138823091835	((((n3757:0.00000163631588949523	AEPHI:0.00147776131772269642):0.00408008504893297291	((n3011:0.00000163631588949523	(n2987:0.00000163631588949523	n2997:0.00000163631588949523):0.00000163631588949523):0.00000163631588949523	n2998:0.00292333142770814835):0.00151393314303528942):0.00050139167371081978	((((n08AEP07:0.00102235670709051383	(n2986:0.00153695434042265045	(n3219:0.00106339882875306109	n1665:0.00000163631588949523):0.00000163631588949523):0.00000163631588949523):0.00000163631588949523	n3220:0.00000163631588949523):0.00000163631588949523	((((n3025:0.00271249549829030321	n3222:0.00169576227452665441):0.00000163631588949523	n3024:0.00000163631588949523):0.00000163631588949523	n1666:0.00000163631588949523):0.00000163631588949523	(n07AEP05:0.00212182305295257386	n3026:0.00000163631588949523):0.00101316116016488228):0.00000163631588949523):0.00000163631588949523	n3258:0.00113342308845654606):0.00000163631588949523):0.04723137251127212943	(n2988:0.00000163631588949523	((n3221:0.00000163631588949523	MULAG:0.00265805924476465553):0.00000163631588949523	(((n07AEP08:0.00395837123546150145	n3004:0.00000163631588949523):0.00000821773880571541	n2980:0.00067986757369229908):0.00099509688052705643	((n07AEP06:0.00051772909039587717	n2990:0.00277007992063023605):0.00000163631588949523	n2973:0.00000163631588949523):0.00000163631588949523):0.00090396452661631484):0.01362051187159232964):0.03057929088678217056):0.03324979713232563416):0.05013469469175160786	((DRONO2:0.00000163631588949523	DRONO:0.00000163631588949523):0.09821562743838485599	(CASBE:0.01505930582395380302	CASCA:0.01294406383948912102):0.04650212627078243594):0.05013469469175160786);
((((APTMA:0.00000163631588949523	APTMA2:0.00241363385044953381):0.02393434784871464188	(APTOW:0.00645994161572640679	APTHA:0.01245590406441134633):0.02699061648974589167):0.16926787191445513692	((((n3757:0.00000163631588949523	AEPHI:0.00071392513675902361):0.00716673626958204760	((n3011:0.00000163631588949523	(n2987:0.00000163631588949523	n2997:0.00060187219893986842):0.00000163631588949523):0.00000163631588949523	n2998:0.00237334776417519365):0.00493819966924256577):0.00147218522265954400	((((n3025:0.00515167104366916727	n3222:0.00000163631588949523):0.00000163631588949523	n3024:0.00049403734989548803):0.00000163631588949523	n1666:0.00000163631588949523):0.00000163631588949523	((n3258:0.00055459328716260135	(n07AEP05:0.00156843078040304557	n3026:0.00000163631588949523):0.00000163631588949523):0.00049613906783566258	((n3220:0.00000163631588949523	n08AEP07:0.00050045134263853664):0.00000163631588949523	((n3219:0.00000163631588949523	n2986:0.00103802393979146525):0.00000163631588949523	n1665:0.00000163631588949523):0.00000163631588949523):0.00000163631588949523):0.00000163631588949523):0.00000163631588949523):0.05245471138662232552	(n2988:0.00000163631588949523	((n3221:0.00130098610619545246	MULAG:0.00368665077707544661):0.00000163631588949523	(((n3004:0.00000163631588949523	n2980:0.00067850096956020931):0.00000163631588949523	((n07AEP06:0.00051806891396746703	n2990:0.00109464072273239305):0.00000163631588949523	n2973:0.00000163631588949523):0.00100555112258628437):0.00000163631588949523	n07AEP08:0.00395703563616355350):0.00044225288984870163):0.00631520660221383465):0.03351701455217893921):0.03389122716215836606):0.03510789317789630298	((DRONO2:0.00000163631588949523	DRONO:0.00000163631588949523):0.08159612718867642611	(CASBE:0.01746353135832844072	CASCA:0.02119878252959827777):0.05259075069433095939):0.03510789317789630298);
((((APTMA:0.00000163631588949523	APTMA2:0.00569261225730321920):0.02767163314168774244	(APTOW:0.00913381221332387923	APTHA:0.00597643015316518325):0.02018343055196016728):0.18865292638009811821	((((n3757:0.00000163631588949523	AEPHI:0.00134737086207210432):0.00102082720870699697	((n3011:0.00000163631588949523	(n2987:0.00000163631588949523	n2997:0.00000163631588949523):0.00000163631588949523):0.00000163631588949523	n2998:0.00288604867742713392):0.00204856971010019097):0.00151947217801751697	((((n3220:0.00000163631588949523	n08AEP07:0.00051267514632608903):0.00000163631588949523	((n3219:0.00000163631588949523	n2986:0.00000163631588949523):0.00000163631588949523	n1665:0.00000163631588949523):0.00000163631588949523):0.00000163631588949523	(((n3025:0.00305224302777658144	n3222:0.00000163631588949523):0.00000163631588949523	(n3024:0.00050588687526545916	n1666:0.00000163631588949523):0.00000163631588949523):0.00000163631588949523	(n07AEP05:0.00053068968828961529	n3026:0.00000163631588949523):0.00254361815626280054):0.00000163631588949523):0.00000163631588949523	n3258:0.00056670481866102147):0.00000163631588949523):0.03787057555601424513	(n2988:0.00000163631588949523	(n2980:0.00000163631588949523	((n07AEP08:0.00774955833868033912	n3004:0.00000163631588949523):0.00000163631588949523	((n3221:0.00225946475480692322	MULAG:0.00131551136489691293):0.00036655096573848939	((n07AEP06:0.00156917228866234855	n2990:0.00167639112793568348):0.00000163631588949523	n2973:0.00000163631588949523):0.00000163631588949523):0.00050646473340129681):0.00000163631588949523):0.00712409953352431159):0.03585696010091989766):0.02881894535910544189):0.03886645840871796181	((DRONO2:0.00000163631588949523	DRONO:0.00000163631588949523):0.10764131173860301549	(CASBE:0.00908030780403187160	CASCA:0.01177541892652847304):0.06909647213923417186):0.03886645840871796181);
((((APTMA:0.00000163631588949523	APTMA2:0.00271496477559590938):0.02592906043197431079	(APTOW:0.00824698128582065579	APTHA:0.00680975802648641111):0.02494524367167980788):0.12936182156681153010	((((n3757:0.00000163631588949523	AEPHI:0.00069706969775288187):0.00299371263056420799	((n3011:0.00000163631588949523	(n2987:0.00000163631588949523	n2997:0.00054394685707532522):0.00000163631588949523):0.00000163631588949523	n2998:0.00173497206218668006):0.00499565344951271272):0.00149041019445487317	(((n3220:0.00000163631588949523	n08AEP07:0.00050129295542346015):0.00000163631588949523	(n2986:0.00050708570639313322	(n1665:0.00000163631588949523	n3219:0.00097026881310350319):0.00000163631588949523):0.00000163631588949523):0.00000163631588949523	(((n07AEP05:0.00103051976965907403	n3026:0.00000163631588949523):0.00049293102577786189	(n1666:0.00000163631588949523	((n3025:0.00257428158472879738	n3222:0.00000163631588949523):0.00000163631588949523	n3024:0.00000163631588949523):0.00000163631588949523):0.00000163631588949523):0.00000163631588949523	n3258:0.00053643940518906263):0.00000163631588949523):0.00000163631588949523):0.04346042027039506705	(n2988:0.00000163631588949523	(n2980:0.00064384638311176443	((n07AEP08:0.00384380962553050251	n3004:0.00000163631588949523):0.00000163631588949523	((n3221:0.00477832376735313341	MULAG:0.00300646797748664726):0.00000163631588949523	((n07AEP06:0.00202465958206129179	n2990:0.00317417459129026294):0.00000163631588949523	n2973:0.00000163631588949523):0.00148056143233739226):0.00047376937362243927):0.00000163631588949523):0.01082696334341210279):0.04340521579293776105):0.03566412056162474031):0.03869802473873396736	((DRONO2:0.00000163631588949523	DRONO:0.00000163631588949523):0.08407584809671064807	(CASBE:0.00704230188254917604	CASCA:0.01947454262059397645):0.04461317087223656830):0.03869802473873396736);
((((APTHA:0.01214945231249833432	APTOW:0.00711759262372739249):0.02174521286736389933	(APTMA:0.00000163631588949523	APTMA2:0.00545409414414967705):0.02411942129715848732):0.15899609207813830691	((n2988:0.00000163631588949523	(((n2980:0.00209046099169645340	((n07AEP06:0.00105032402567281939	n2990:0.00054834411533372692):0.00000163631588949523	n2973:0.00000163631588949523):0.00053719566295395928):0.00000163631588949523	(n07AEP08:0.00393084930552155525	n3004:0.00000163631588949523):0.00098947763376622320):0.00000163631588949523	(MULAG:0.00416402486151138101	n3221:0.00646599816991369394):0.00000163631588949523):0.01249467826606136082):0.03396458595938721403	((((n3026:0.00000163631588949523	n07AEP05:0.00218470251746980372):0.00000163631588949523	(n3258:0.00056811183443568184	((n3220:0.00000163631588949523	((n3219:0.00000163631588949523	n1665:0.00000163631588949523):0.00000163631588949523	n2986:0.00053630222903641061):0.00000163631588949523):0.00000163631588949523	n08AEP07:0.00052716555738279922):0.00000163631588949523):0.00000163631588949523):0.00000163631588949523	(((n3222:0.00058088877743171709	n3025:0.00265741315741997849):0.00000163631588949523	n3024:0.00000163631588949523):0.00000163631588949523	n1666:0.00000163631588949523):0.00000163631588949523):0.00000163631588949523	((n3757:0.00000163631588949523	AEPHI:0.00073355895726983224):0.00210509392910983653	(n3011:0.00000163631588949523	((n2987:0.00000163631588949523	n2997:0.00119659167027474640):0.00000163631588949523	n2998:0.00236010057338190181):0.00000163631588949523):0.00300544912441939134):0.00052158303742099192):0.04390841558063421357):0.04660887161416882307):0.02296813229283199698	((CASCA:0.00917051810557168411	CASBE:0.01918504770298128104):0.06769345965255919861	(DRONO2:0.00000163631588949523	DRONO:0.00000163631588949523):0.09235624374645899637):0.02296813229283199698);
((((((((n3026:0.00000163631588949523	n07AEP05:0.00104387427303600632):0.00049719430192408790	n3258:0.00000163631588949523):0.00000163631588949523	(((n3219:0.00309837548019134979	n2986:0.00013804746244152334):0.00036962882027147004	n1665:0.00000163631588949523):0.00000163631588949523	(n3220:0.00000163631588949523	n08AEP07:0.00000163631588949523):0.00000163631588949523):0.00000163631588949523):0.00000163631588949523	(((n3222:0.00000163631588949523	n3025:0.00000163631588949523):0.00000163631588949523	n3024:0.00049752280442143032):0.00000163631588949523	n1666:0.00000163631588949523):0.00000163631588949523):0.00139179705420000815	((n3757:0.00000163631588949523	AEPHI:0.00070328206597203313):0.00566302550290817205	(n3011:0.00000163631588949523	((n2987:0.00000163631588949523	n2997:0.00112999633444260347):0.00000163631588949523	n2998:0.00233422175398481733):0.00000163631588949523):0.00344049042509473289):0.00167137177090779859):0.04662845514441860822	(n3221:0.00000163631588949523	((MULAG:0.00311773528351370725	((n2980:0.00000163631588949523	(n3004:0.00000163631588949523	n07AEP08:0.00553715086940958275):0.00148215098127327033):0.00000163631588949523	(n2973:0.00000163631588949523	(n07AEP06:0.00051073700179691444	n2990:0.00220333852265498396):0.00000163631588949523):0.00151988784392418958):0.00097799345355150942):0.00566332628589977672	n2988:0.00124255893815535283):0.00343466932558645147):0.02926462066989940838):0.04217082951907833582	((APTHA:0.00596980097333733167	APTOW:0.01259144535398917103):0.01911178916543037828	(APTMA:0.00000163631588949523	APTMA2:0.00721149959174048356):0.03414340161368786819):0.11423955979069698452):0.03920566673406017388	((CASCA:0.00469453506272100342	CASBE:0.00537328499414891584):0.08720350912654918629	(DRONO2:0.00000163631588949523	DRONO:0.00000163631588949523):0.07532767908976921445):0.03920566673406017388);
((((n08AEP07:0.00000163631588949523	(((((((n3222:0.00175153100923740811	n3025:0.00275383764215725736):0.00000163631588949523	n3024:0.00000163631588949523):0.00000163631588949523	n1666:0.00000163631588949523):0.00000163631588949523	((n3757:0.00000163631588949523	AEPHI:0.00073447098093368344):0.00105846504835141421	(((n3011:0.00000163631588949523	n2997:0.00052910912912730015):0.00000163631588949523	n2987:0.00000163631588949523):0.00000163631588949523	n2998:0.00124030552302083251):0.00319556185081754009):0.00104788029307691273):0.00000163631588949523	((n3026:0.00000163631588949523	n07AEP05:0.00223909434597518693):0.00000163631588949523	n3258:0.00176490723775536988):0.00052363898917075593):0.00000163631588949523	(n2986:0.00107621839478250951	(n3219:0.00201848833801180532	n1665:0.00000163631588949523):0.00000163631588949523):0.00000163631588949523):0.00000163631588949523	n3220:0.00000163631588949523):0.00159868267340148012):0.04038600792989696653	(n2988:0.00000163631588949523	(n2980:0.00141981982580116043	((n3004:0.00000163631588949523	n07AEP08:0.00411460522218278380):0.00211333276632550164	((n2973:0.00000163631588949523	(n07AEP06:0.00000163631588949523	n2990:0.00114502427679158956):0.00000163631588949523):0.00211332581595349844	(n3221:0.00244258478636820474	MULAG:0.00320327356789096860):0.00000163631588949523):0.00000163631588949523):0.00000163631588949523):0.00944770896573664427):0.03324805725311014842):0.02986282145410971978	((APTHA:0.01053495802382622970	APTOW:0.00620525419548636267):0.02051887927101893327	(APTMA:0.00000163631588949523	APTMA2:0.00279692216243679478):0.02939367799958961247):0.14766206614625462801):0.03671743734598163778	((CASCA:0.01344964778895411418	CASBE:0.00676983967141253119):0.04794255916740854800	(DRONO2:0.00000163631588949523	DRONO:0.00000163631588949523):0.07614113424301158228):0.03671743734598163778);
(((((((n3220:0.00000163631588949523	(n2986:0.00050340672681865059	(n3219:0.00296490245256253188	n1665:0.00000163631588949523):0.00000163631588949523):0.00000163631588949523):0.00000163631588949523	n08AEP07:0.00049206410028306111):0.00000163631588949523	((n3258:0.00053773277621544768	(n3222:0.00000163631588949523	n3025:0.00000163631588949523):0.00000163631588949523):0.00000163631588949523	((n3026:0.00000163631588949523	n07AEP05:0.00359396175002354469):0.00000163631588949523	(n3024:0.00048538291323816312	n1666:0.00000163631588949523):0.00000163631588949523):0.00000163631588949523):0.00000163631588949523):0.00000163631588949523	((n3757:0.00000163631588949523	AEPHI:0.00068184971905581229):0.00344731077583782831	(n2998:0.00112997160211019743	(n3011:0.00000163631588949523	(n2997:0.00106643620214072823	n2987:0.00000163631588949523):0.00000163631588949523):0.00000163631588949523):0.00484649843743137874):0.00048025490417590434):0.04028094101547826517	(n2988:0.00000163631588949523	((n3004:0.00000163631588949523	n07AEP08:0.00373531524901597311):0.00064563668926045383	(((n2973:0.00000163631588949523	(n07AEP06:0.00050034591911031143	n2990:0.00212016429375092453):0.00000163631588949523):0.00049267784685223370	(n3221:0.00233888007826205764	MULAG:0.00446268682935375971):0.00000163631588949523):0.00000163631588949523	n2980:0.00000163631588949523):0.00079979293713285647):0.01097957487600392107):0.03088750145265127187):0.03098268766384013745	((APTHA:0.00542998432714197118	APTOW:0.00626153283829194648):0.02216503690059760945	(APTMA:0.00000163631588949523	APTMA2:0.00542308748582417260):0.03483275678949298432):0.18174377685839035457):0.04422118021366325258	((CASCA:0.01206143799922557505	CASBE:0.01327684686738129886):0.06133191844331212228	(DRONO2:0.00000163631588949523	DRONO:0.00000163631588949523):0.08266802013890896250):0.04422118021366325258);
(((((((n3024:0.00000163631588949523	n1666:0.00000163631588949523):0.00000163631588949523	(n3025:0.00269645067793389780	n3222:0.00041881817791073573):0.00013833521347242800):0.00000163631588949523	(((n3220:0.00000163631588949523	(n2986:0.00052346221855149118	(n3219:0.00000163631588949523	n1665:0.00000163631588949523):0.00000163631588949523):0.00000163631588949523):0.00000163631588949523	(n3258:0.00000163631588949523	n08AEP07:0.00000163631588949523):0.00204486334266967872):0.00000163631588949523	(n3026:0.00000163631588949523	n07AEP05:0.00318695859150602140):0.00050635532368701632):0.00000163631588949523):0.00000163631588949523	((n3757:0.00000163631588949523	AEPHI:0.00000163631588949523):0.00365094159509938556	(n2998:0.00115101810424113782	(n3011:0.00000163631588949523	(n2997:0.00000163631588949523	n2987:0.00000163631588949523):0.00000163631588949523):0.00000163631588949523):0.00464028298137626662):0.00308164061796304756):0.06192334741935884984	(n2988:0.00000163631588949523	(n2980:0.00000163631588949523	((n3004:0.00000163631588949523	n07AEP08:0.00884210422433320993):0.00149368936372030526	((n2973:0.00000163631588949523	(n07AEP06:0.00157346006310757716	n2990:0.00108928601053799611):0.00000163631588949523):0.00155419473865160804	(n3221:0.00129328341824801706	MULAG:0.00519500051008025317):0.00000163631588949523):0.00000163631588949523):0.00077565676107695732):0.01121783899492735138):0.03960235405845569795):0.02889826579728780459	((APTHA:0.00661416992695688672	APTOW:0.00982802258932074894):0.02090672112130311303	(APTMA:0.00000163631588949523	APTMA2:0.00519300524115551623):0.02142101807974256672):0.11949078480818570158):0.02742434440263324599	((DRONO2:0.00000163631588949523	DRONO:0.00000163631588949523):0.08757426557185810090	(CASCA:0.01233751125781795688	CASBE:0.02224557588521028362):0.04638935726956397443):0.02742434440263324599);
((((((n3024:0.00000163631588949523	(n1666:0.00000163631588949523	n3222:0.00000163631588949523):0.00000163631588949523):0.00000163631588949523	(((n1665:0.00000163631588949523	(n2986:0.00201591400979506206	n3219:0.00100935768915143644):0.00009691756288628738):0.00000163631588949523	(n08AEP07:0.00051786747632291371	n3220:0.00000163631588949523):0.00000163631588949523):0.00000163631588949523	((n3025:0.00799504851909706334	n3258:0.00003396474630518091):0.00053075899602376205	(n3026:0.00000163631588949523	n07AEP05:0.00106599120129591382):0.00098564280184805617):0.00055193067576703560):0.00000163631588949523):0.00000797720301328718	((n3757:0.00000163631588949523	AEPHI:0.00000163631588949523):0.00312381375320879440	(n3011:0.00000163631588949523	(n2997:0.00062352054061004221	(n2998:0.00116878467382525771	n2987:0.00000163631588949523):0.00000163631588949523):0.00000163631588949523):0.00508389988429621027):0.00099337934254266108):0.05721959624544268458	(n2988:0.00000163631588949523	((((n2973:0.00000163631588949523	(n07AEP06:0.00053016568612178621	n2990:0.00166702205566199410):0.00000163631588949523):0.00052219855730876986	(n3221:0.00000163631588949523	MULAG:0.00420038745707691525):0.00000163631588949523):0.00024794549126784299	(n07AEP08:0.01036940248160948298	n3004:0.00000163631588949523):0.00077120434608382821):0.00000163631588949523	n2980:0.00214003351380330975):0.00518556710552283123):0.03397973590884532241):0.04856704814458934899	((APTHA:0.00676666806685444645	APTOW:0.00834458659084675453):0.02669509086336481138	(APTMA:0.00000163631588949523	APTMA2:0.00659897458490333027):0.02289499802443058230):0.13213610180074472633):0.04221304766391059671	((CASCA:0.00757435475047513185	CASBE:0.01780621096158383973):0.05964954098292712947	(DRONO2:0.00000163631588949523	DRONO:0.00000163631588949523):0.07084372434731558976):0.04221304766391059671);
(((((n3757:0.00000163631588949523	AEPHI:0.00069693695605071862):0.00000163631588949523	(((n3011:0.00000163631588949523	(n2997:0.00174772458436159815	n2987:0.00000163631588949523):0.00000163631588949523):0.00000163631588949523	n2998:0.00168104582145268424):0.00174534598715391041	(((n3024:0.00049347760840861633	n1666:0.00000163631588949523):0.00000163631588949523	(n3025:0.00266220015940110124	n3222:0.00000163631588949523):0.00000163631588949523):0.00000163631588949523	((n3258:0.00000163631588949523	((n2986:0.00100929889972746056	(n1665:0.00000163631588949523	n3219:0.00000163631588949523):0.00000163631588949523):0.00000163631588949523	(n08AEP07:0.00000163631588949523	n3220:0.00000163631588949523):0.00000163631588949523):0.00000163631588949523):0.00000163631588949523	(n3026:0.00000163631588949523	n07AEP05:0.00051706301895030802):0.00049303527848207059):0.00000163631588949523):0.00098586490526630867):0.00149300242181024255):0.02524890030998377596	(n2988:0.00000163631588949523	((((n2973:0.00000163631588949523	(n07AEP06:0.00204441914543445225	n2990:0.00163388584478542289):0.00000163631588949523):0.00000163631588949523	(n3221:0.00582756130463544641	MULAG:0.00150319816043269780):0.00000163631588949523):0.00029284716673512218	(n07AEP08:0.00393045449274195997	n3004:0.00000163631588949523):0.00069349444827513697):0.00000163631588949523	n2980:0.00068556995714001191):0.00650915434508444243):0.04349631280079292728):0.03033222846243603318	((APTMA2:0.00233726251569144755	APTMA:0.00000163631588949523):0.01945791275471124571	(APTHA:0.00208591828770423064	APTOW:0.01169430054004197417):0.02855504973808677821):0.11484284835176519768):0.02735782326371866829	((CASCA:0.01400196631610453775	CASBE:0.01071910181788987039):0.07432427661325732848	(DRONO2:0.00000163631588949523	DRONO:0.00000163631588949523):0.06587312940428216579):0.02735782326371866829);
(((((n3757:0.00000163631588949523	AEPHI:0.00069014893548989683):0.00000163631588949523	((n3011:0.00000163631588949523	(n2997:0.00111326330965273723	(n2998:0.00115087624899297501	n2987:0.00000163631588949523):0.00000163631588949523):0.00000163631588949523):0.00450625837027379857	(((n3024:0.00050168423653099918	n1666:0.00000163631588949523):0.00000163631588949523	(n3025:0.00540343205801923840	n3222:0.00057040575219217103):0.00000163631588949523):0.00000163631588949523	(((n2986:0.00103953161783531633	(n1665:0.00000163631588949523	n3219:0.00311092892706004657):0.00000163631588949523):0.00000163631588949523	(n08AEP07:0.00000163631588949523	n3220:0.00000163631588949523):0.00000163631588949523):0.00000163631588949523	((n3026:0.00000163631588949523	n07AEP05:0.00104940238068132810):0.00000163631588949523	n3258:0.00000163631588949523):0.00000163631588949523):0.00000163631588949523):0.00099217115583804562):0.00307435741483584471):0.03826508244086405941	(n2988:0.00000163631588949523	((((n2973:0.00000163631588949523	(n07AEP06:0.00051482619330535980	n2990:0.00000163631588949523):0.00000163631588949523):0.00100465041438207526	(n3221:0.00262155102364673926	MULAG:0.00356770411886192691):0.00000163631588949523):0.00149491190588303484	(n07AEP08:0.00601128973583857189	n3004:0.00000163631588949523):0.00000163631588949523):0.00000163631588949523	n2980:0.00000163631588949523):0.00731322333026062765):0.02240689768992081346):0.03262128710461272008	((APTMA2:0.00470629583110650142	APTMA:0.00000163631588949523):0.02237650611360171918	(APTHA:0.00871509426144967750	APTOW:0.00708074718716946057):0.02669114008133803909):0.15529918915628970755):0.03218472389241603532	((CASCA:0.01362128457947238414	CASBE:0.00606849147991320257):0.05282720979844093140	(DRONO2:0.00000163631588949523	DRONO:0.00000163631588949523):0.08268047936655389951):0.03218472389241603532);
(((((n3757:0.00000163631588949523	AEPHI:0.00000163631588949523):0.00000163631588949523	((n3011:0.00000163631588949523	(n2997:0.00000163631588949523	(n2998:0.00351908712754728584	n2987:0.00000163631588949523):0.00000163631588949523):0.00000163631588949523):0.00253835560195248520	(((n3024:0.00050549755108498053	n1666:0.00000163631588949523):0.00000163631588949523	(n3025:0.00417568886948426529	n3222:0.00000163631588949523):0.00000163631588949523):0.00000163631588949523	(((n2986:0.00104876050981445122	(n1665:0.00000163631588949523	n3219:0.00000163631588949523):0.00000163631588949523):0.00000163631588949523	(n08AEP07:0.00000163631588949523	n3220:0.00000163631588949523):0.00000163631588949523):0.00000163631588949523	((n3026:0.00000163631588949523	n07AEP05:0.00157635837455680325):0.00000163631588949523	n3258:0.00000163631588949523):0.00000163631588949523):0.00000163631588949523):0.00050240036309231529):0.00409962222048667647):0.05798900106085209949	(n2988:0.00000163631588949523	((n3221:0.00116260304939139734	MULAG:0.00259123691926764444):0.00000163631588949523	((n07AEP08:0.00557966708870170219	n3004:0.00000163631588949523):0.00100076772138146678	(n2980:0.00138185585817223442	(n2973:0.00000163631588949523	(n07AEP06:0.00103479146494221794	n2990:0.00163455705176832858):0.00000163631588949523):0.00046087896747359588):0.00053742515331432349):0.00044374914102704118):0.00796714528458658533):0.03590450736728309500):0.03555483447530344981	((APTMA2:0.00223828795449858980	APTMA:0.00000163631588949523):0.02230913832642929251	(APTHA:0.00453048473491942782	APTOW:0.01022223763528183442):0.02498400986727102036):0.13504702072403751423):0.03379874965842129264	((CASCA:0.01658644686503950652	CASBE:0.01613632372311660929):0.04904749379752788851	(DRONO2:0.00000163631588949523	DRONO:0.00000163631588949523):0.08197682511285615814):0.03379874965842129264);
(((((n3757:0.00000163631588949523	AEPHI:0.00144139470157206100):0.00000163631588949523	(((n3011:0.00000163631588949523	(n2997:0.00000163631588949523	n2987:0.00000163631588949523):0.00000163631588949523):0.00000163631588949523	n2998:0.00474372191964251861):0.00450269358217819746	(((n3026:0.00000163631588949523	n07AEP05:0.00259090987228460757):0.00000163631588949523	(((n3024:0.00049381071196900287	n1666:0.00000163631588949523):0.00000163631588949523	(n3025:0.00129883412438114667	n3222:0.00000163631588949523):0.00000163631588949523):0.00000163631588949523	((n2986:0.00102541164642575336	(n1665:0.00000163631588949523	n3219:0.00206009244924805794):0.00000163631588949523):0.00000163631588949523	(n08AEP07:0.00050427760477271967	n3220:0.00000163631588949523):0.00000163631588949523):0.00000163631588949523):0.00000163631588949523):0.00000163631588949523	n3258:0.00053470039065790028):0.00249583456744336676):0.00351220805546630056):0.04333747166205983992	(n2988:0.00000163631588949523	((n3221:0.00247625326097344108	MULAG:0.00252598801120862025):0.00000163631588949523	(((n2973:0.00000163631588949523	(n07AEP06:0.00050641940013361020	n2990:0.00216616410653785616):0.00000163631588949523):0.00048955930221780859	(n3004:0.00000163631588949523	n2980:0.00000163631588949523):0.00000163631588949523):0.00000163631588949523	n07AEP08:0.00621544175580725916):0.00045444750208613468):0.00514251264814253456):0.02957627853725790235):0.04109837231530834301	((APTMA2:0.00181850624045731216	APTMA:0.00000163631588949523):0.04055812752004199495	(APTHA:0.00698775253272473224	APTOW:0.00852262544697243718):0.01090963183729612256):0.12043921864756351736):0.03029641828176192139	((CASCA:0.01602860060306085868	CASBE:0.01219482383937563023):0.06357902074922909541	(DRONO2:0.00000163631588949523	DRONO:0.00000163631588949523):0.07826849707178543114):0.03029641828176192139);
((((APTOW:0.00390705800505008940	APTHA:0.00789397897860806032):0.02784713711649765625	(APTMA2:0.00225025300040033842	APTMA:0.00000163631588949523):0.02471968817546554495):0.15857129883976447959	((n3222:0.00000163631588949523	(((n2988:0.00000163631588949523	(((((n07AEP08:0.00895838979665575935	MULAG:0.00552105381739658157):0.00000163631588949523	(n07AEP06:0.00152247097960413321	(n2973:0.00000163631588949523	n2990:0.00212767190264269825):0.00000163631588949523):0.00190157438503134411):0.00000163631588949523	n3221:0.00631077124622655972):0.00000163631588949523	n3004:0.00056712037885994478):0.00000163631588949523	n2980:0.00066259129663915489):0.00788033434818154535):0.08306031118773975208	((n3757:0.00000163631588949523	AEPHI:0.00067138030059510356):0.00248410511530161322	(n2998:0.00286009546731516963	((n2987:0.00000163631588949523	n2997:0.00100205725828175036):0.00000163631588949523	n3011:0.00000163631588949523):0.00000163631588949523):0.00253531052519667113):0.00090267396452029349):0.00166836432565663825	((n1666:0.00000163631588949523	((((n2986:0.00050810936736161820	(n1665:0.00000163631588949523	n3219:0.00100197197097140131):0.00000163631588949523):0.00000163631588949523	(n3220:0.00000163631588949523	n08AEP07:0.00000163631588949523):0.00000163631588949523):0.00000163631588949523	n3258:0.00000163631588949523):0.00000163631588949523	(n3026:0.00000163631588949523	n07AEP05:0.00155348560029184429):0.00000163631588949523):0.00000163631588949523):0.00000163631588949523	n3024:0.00000163631588949523):0.00000163631588949523):0.00000163631588949523):0.00334205635975823746	n3025:0.00000163631588949523):0.05580451936996030926):0.04387400522179087103	((CASCA:0.01836262452005646070	CASBE:0.02172980846052258858):0.06174757308694604763	(DRONO:0.00000163631588949523	DRONO2:0.00000163631588949523):0.08848960639831122965):0.04387400522179087103);
((((APTOW:0.00784336701851116522	APTHA:0.00560666909120749544):0.01724563733848283320	(APTMA2:0.00624310540685710062	APTMA:0.00000163631588949523):0.02609475209159877948):0.14305311139554349742	((((((n2973:0.00000163631588949523	(n2990:0.00110114714871671539	n07AEP06:0.00000163631588949523):0.00000163631588949523):0.00049676936420261098	(n3221:0.00264662113684243153	MULAG:0.00301727757363334055):0.00000163631588949523):0.00000163631588949523	(n07AEP08:0.00385574446265706233	n3004:0.00000163631588949523):0.00049683960433050730):0.00184835211745940564	n2980:0.00000163631588949523):0.00788913815744794224	n2988:0.00000163631588949523):0.03560473911951715642	(((n3757:0.00000163631588949523	AEPHI:0.00073687655461348732):0.00301265647539470521	((n2997:0.00149896588913966218	(n2987:0.00000163631588949523	n2998:0.00290799519464776191):0.00000163631588949523):0.00000163631588949523	n3011:0.00000163631588949523):0.00401471339170976060):0.00049180198994273438	((((n2986:0.00152890860449130363	(n1665:0.00000163631588949523	n3219:0.00212453268642790382):0.00000163631588949523):0.00000163631588949523	(n3220:0.00000163631588949523	n08AEP07:0.00101215910195407246):0.00000163631588949523):0.00000163631588949523	((n3024:0.00049678067283992857	(n3025:0.00000163631588949523	n3222:0.00000163631588949523):0.00000163631588949523):0.00000163631588949523	n1666:0.00000163631588949523):0.00000163631588949523):0.00000163631588949523	(n3026:0.00000163631588949523	(n07AEP05:0.00158213831625015678	n3258:0.00000163631588949523):0.00102970129771414137):0.00000163631588949523):0.00000163631588949523):0.04774386251726110003):0.03151771530403575661):0.03315098896672406120	((CASCA:0.00712913856018471126	CASBE:0.01130097370532435856):0.06862706625168034369	(DRONO:0.00000163631588949523	DRONO2:0.00000163631588949523):0.07528054236424479295):0.03315098896672406120);
((((APTOW:0.00532976286765241870	APTHA:0.00780745518315291865):0.01363213710644211110	(APTMA2:0.00471026128099565847	APTMA:0.00000163631588949523):0.02475751514609883519):0.10871230065694570399	((((((n2973:0.00000163631588949523	(n2990:0.00107029213717727348	n07AEP06:0.00050663482290943206):0.00000163631588949523):0.00100988195006963756	(n3221:0.00124231764082850522	MULAG:0.00557145862379282864):0.00000163631588949523):0.00011838486492914261	(n07AEP08:0.00457127792801856857	n3004:0.00000163631588949523):0.00134427642039307012):0.00000163631588949523	n2980:0.00065765679402913764):0.00777566922714559294	n2988:0.00000163631588949523):0.02548351706627045160	(((n3757:0.00000163631588949523	AEPHI:0.00138025419234696347):0.00149359333853534134	(((n2997:0.00000163631588949523	n3011:0.00000163631588949523):0.00000163631588949523	n2987:0.00000163631588949523):0.00000163631588949523	n2998:0.00287240781181652936):0.00248498364040615049):0.00149249261793603198	(((n3024:0.00099322983111508451	(n3025:0.00000163631588949523	n3222:0.00000163631588949523):0.00000163631588949523):0.00000163631588949523	n1666:0.00000163631588949523):0.00000163631588949523	(n3258:0.00053994670272355233	((n3026:0.00000163631588949523	n07AEP05:0.00205820072095320647):0.00049431945252720148	((n2986:0.00000163631588949523	(n1665:0.00000163631588949523	n3219:0.00000163631588949523):0.00000163631588949523):0.00000163631588949523	(n3220:0.00000163631588949523	n08AEP07:0.00050035896074491018):0.00000163631588949523):0.00000163631588949523):0.00000163631588949523):0.00000163631588949523):0.00000163631588949523):0.04143069755496323059):0.04401754142794812863):0.02814023425122571392	((CASCA:0.00997245453013681851	CASBE:0.00247031307798374882):0.06407601296314127670	(DRONO:0.00000163631588949523	DRONO2:0.00000163631588949523):0.06718827187842281445):0.02814023425122571392);
((((APTOW:0.00869852482039997973	APTHA:0.00724015401891438780):0.02033785282312895043	(APTMA2:0.00319636904747885907	APTMA:0.00000163631588949523):0.03111722650335518869):0.09023142370487642616	((((((n2973:0.00000163631588949523	(n2990:0.00158476171801513917	n07AEP06:0.00100959371573181413):0.00000163631588949523):0.00147308354489295002	(n3221:0.00343216150478982537	MULAG:0.00348409356763140559):0.00000163631588949523):0.00046764806916550691	(n07AEP08:0.00591429572492532547	n3004:0.00000163631588949523):0.00000163631588949523):0.00000163631588949523	n2980:0.00067442168178105557):0.00711995872720459343	n2988:0.00000163631588949523):0.03738303806540626412	(((n3757:0.00000163631588949523	AEPHI:0.00000163631588949523):0.00345886486495567292	(((n2997:0.00000163631588949523	n3011:0.00000163631588949523):0.00000163631588949523	n2987:0.00000163631588949523):0.00000163631588949523	n2998:0.00054948401627878359):0.00245494383657592291):0.00246465318713812295	(((n3024:0.00097404215303445636	(n3025:0.00417770068974260278	n3222:0.00000163631588949523):0.00000163631588949523):0.00000163631588949523	n1666:0.00000163631588949523):0.00000163631588949523	(n3258:0.00000163631588949523	((n3026:0.00000163631588949523	n07AEP05:0.00152165101771513421):0.00097790719601555348	((n2986:0.00099379652980131927	(n1665:0.00000163631588949523	n3219:0.00000163631588949523):0.00000163631588949523):0.00000163631588949523	(n3220:0.00000163631588949523	n08AEP07:0.00000163631588949523):0.00000163631588949523):0.00000163631588949523):0.00000163631588949523):0.00000163631588949523):0.00000163631588949523):0.04934553470072822190):0.03433532266684071604):0.03668196091682145166	((CASCA:0.00473459890070214180	CASBE:0.00863386636219019496):0.06996824329595058289	(DRONO:0.00000163631588949523	DRONO2:0.00000163631588949523):0.08885068098282862536):0.03668196091682145166);
((((APTOW:0.00526742059022159738	APTHA:0.00485321503415091660):0.01579866907495878006	(APTMA2:0.00229062879596097927	APTMA:0.00000163631588949523):0.02546090372590472869):0.13699432319076307318	((((n3004:0.00000163631588949523	(((n2973:0.00000163631588949523	(n2990:0.00333316296404788598	n07AEP06:0.00214855373129511180):0.00000163631588949523):0.00000163631588949523	(n3221:0.00252772447193754012	MULAG:0.00000163631588949523):0.00000163631588949523):0.00207813932063446094	n07AEP08:0.00913724098728375261):0.00000163631588949523):0.00000163631588949523	n2980:0.00000163631588949523):0.00695498373959646098	n2988:0.00067214715219956502):0.03891084178812088262	(n3258:0.00000163631588949523	(n08AEP07:0.00000163631588949523	(((((n3024:0.00101980155155850880	(n3025:0.00127260758924982865	n3222:0.00056286057048511638):0.00000163631588949523):0.00000163631588949523	n1666:0.00000163631588949523):0.00000163631588949523	(n3026:0.00000163631588949523	n07AEP05:0.00264489507290109789):0.00050725382892443272):0.00000163631588949523	((n3757:0.00000163631588949523	AEPHI:0.00000163631588949523):0.00306064221333086786	((n3011:0.00000163631588949523	(n2987:0.00000163631588949523	n2997:0.00050830424832914360):0.00000163631588949523):0.00000163631588949523	n2998:0.00478658586584305903):0.00358823580357439361):0.00000163631588949523):0.00000163631588949523	(((n2986:0.00051377018215536792	n3219:0.00103820222093524363):0.00000163631588949523	n3220:0.00000163631588949523):0.00000163631588949523	n1665:0.00000163631588949523):0.00000163631588949523):0.00152937556996824288):0.00000163631588949523):0.05337230376884852245):0.02853973963080191911):0.02876392088903510086	((CASCA:0.01458647990276146569	CASBE:0.00666191322377580365):0.06825622487241041203	(DRONO:0.00000163631588949523	DRONO2:0.00000163631588949523):0.07574058562100079162):0.02876392088903510086);
((((APTOW:0.00788461976221837592	APTHA:0.00442768678229213310):0.01836811526131197289	(APTMA2:0.00457976105088735153	APTMA:0.00000163631588949523):0.03365196311321917710):0.12806331623787214902	(((n2980:0.00063053407435346368	(((n2973:0.00000163631588949523	(n2990:0.00416023054673198955	n07AEP06:0.00145843005953618190):0.00000163631588949523):0.00190709972969038666	(n3221:0.00235812904185978087	MULAG:0.00585049925625285173):0.00000163631588949523):0.00000163631588949523	(n07AEP08:0.00219962970144915336	n3004:0.00000163631588949523):0.00000163631588949523):0.00000163631588949523):0.00995808800421375817	n2988:0.00000163631588949523):0.03047012430498157246	((n3757:0.00000163631588949523	AEPHI:0.00198606796670085153):0.00000163631588949523	((n3011:0.00000163631588949523	((n2987:0.00000163631588949523	n2997:0.00000163631588949523):0.00000163631588949523	n2998:0.00219508614765336974):0.00000163631588949523):0.00530607218927270710	(((n3024:0.00000163631588949523	(n3025:0.00124286294306567933	n3222:0.00104298757537413548):0.00000163631588949523):0.00000163631588949523	n1666:0.00000163631588949523):0.00000163631588949523	((n3258:0.00000163631588949523	(n3026:0.00000163631588949523	n07AEP05:0.00098250695335606745):0.00047410412944989979):0.00000163631588949523	((n1665:0.00000163631588949523	n3219:0.00000163631588949523):0.00000163631588949523	((n08AEP07:0.00000163631588949523	n3220:0.00000163631588949523):0.00000163631588949523	n2986:0.00048877516422711823):0.00000163631588949523):0.00000163631588949523):0.00000163631588949523):0.00000163631588949523):0.00335730116923164783):0.04325515257658297391):0.03462134135383643924):0.03376270507627526091	((CASCA:0.02541326905318004245	CASBE:0.01926461383670189514):0.03534976186843727386	(DRONO:0.00000163631588949523	DRONO2:0.00000163631588949523):0.10704444114431113655):0.03376270507627526091);
((((APTOW:0.00959461265241702554	APTHA:0.00894232631768602723):0.02352083984336332187	(APTMA2:0.00559391844090889167	APTMA:0.00000163631588949523):0.03994064410410292504):0.11589614876380130437	((((n3221:0.00235232242983019011	MULAG:0.00261032473303244011):0.00000163631588949523	(((n07AEP08:0.00737094646833472925	n3004:0.00000163631588949523):0.00050399850201624950	(n2973:0.00000163631588949523	(n2990:0.00055623597832168341	n07AEP06:0.00103603098485281785):0.00000163631588949523):0.00151275408120917442):0.00000163631588949523	n2980:0.00000163631588949523):0.00097787900621741381):0.00684088514800639501	n2988:0.00116829108828015609):0.03496882770096876314	((n3757:0.00000163631588949523	AEPHI:0.00000163631588949523):0.00000163631588949523	((n3011:0.00000163631588949523	((n2987:0.00000163631588949523	n2997:0.00101975276209859828):0.00000163631588949523	n2998:0.00170391557444164168):0.00000163631588949523):0.00307654640671233166	((n1666:0.00000163631588949523	(((n3026:0.00000163631588949523	n07AEP05:0.00160955796857664788):0.00000163631588949523	((n2986:0.00051707616353826517	(n1665:0.00000163631588949523	n3219:0.00206853153192319622):0.00000163631588949523):0.00000163631588949523	(n08AEP07:0.00051286770812794893	n3220:0.00000163631588949523):0.00000163631588949523):0.00000163631588949523):0.00000163631588949523	(n3258:0.00056720894137063935	(n3025:0.00539976979545384386	n3222:0.00000163631588949523):0.00000163631588949523):0.00000163631588949523):0.00000163631588949523):0.00000163631588949523	n3024:0.00050638999747920003):0.00152144690766380509):0.00412148342740248971):0.04207960909818170281):0.03974470225522983013):0.02625531384855059325	((CASCA:0.01144282201598793500	CASBE:0.01251115889369307579):0.06265117060511123104	(DRONO:0.00000163631588949523	DRONO2:0.00000163631588949523):0.08488432926756407648):0.02625531384855059325);
((((APTOW:0.01024954609037520385	APTHA:0.00794973432919178317):0.02892670639318547024	(APTMA2:0.00386710266442702195	APTMA:0.00000163631588949523):0.02742377437790707514):0.12130731087925857026	(((((n07AEP08:0.00767617519558201709	n3004:0.00000163631588949523):0.00000163631588949523	((n3221:0.00376327753670170932	MULAG:0.00300214679819273220):0.00000163631588949523	(n2973:0.00000163631588949523	(n2990:0.00053060151290033842	n07AEP06:0.00151655012498864354):0.00000163631588949523):0.00049578000387097594):0.00048317427879206160):0.00044391443242515591	n2980:0.00097745649639468255):0.00918080791108798026	n2988:0.00000163631588949523):0.04437643646683043369	(((n3757:0.00000163631588949523	AEPHI:0.00139509616881036930):0.00049453303350110815	(n2998:0.00290523736291737559	(n3011:0.00000163631588949523	(n2987:0.00000163631588949523	n2997:0.00000163631588949523):0.00000163631588949523):0.00000163631588949523):0.00149091608841171947):0.00098644319595107333	(((((n1665:0.00000163631588949523	n3219:0.00206167361020877411):0.00000163631588949523	((n08AEP07:0.00000163631588949523	n3220:0.00000163631588949523):0.00000163631588949523	n2986:0.00101874990318075848):0.00000163631588949523):0.00000163631588949523	n3258:0.00000163631588949523):0.00000163631588949523	(n3026:0.00000163631588949523	n07AEP05:0.00050939812971489713):0.00000163631588949523):0.00000163631588949523	((n3222:0.00107552037763290450	n3025:0.00392632048319299740):0.00000163631588949523	(n3024:0.00000163631588949523	n1666:0.00000163631588949523):0.00000163631588949523):0.00000163631588949523):0.00000163631588949523):0.03757664080238946186):0.02883385270802818479):0.03266671932544074064	((CASCA:0.01180768995692319315	CASBE:0.00959527735312359562):0.05940986474347546148	(DRONO:0.00000163631588949523	DRONO2:0.00000163631588949523):0.08015259359558805918):0.03266671932544074064);
((((APTOW:0.00946990184938337892	APTHA:0.00997038665241107257):0.01851648548650506806	(APTMA2:0.00808164087224057422	APTMA:0.00000163631588949523):0.03539250517948399483):0.13281894006390040919	(((((n07AEP08:0.00618067844615752347	n3004:0.00000163631588949523):0.00048882973908428789	((n3221:0.00475519301770904127	MULAG:0.00451700586294136695):0.00000163631588949523	(n2973:0.00000163631588949523	(n2990:0.00214015288570867891	n07AEP06:0.00202007127722490538):0.00000163631588949523):0.00196321011427623643):0.00000163631588949523):0.00194819429216665186	n2980:0.00000163631588949523):0.00867891810181966282	n2988:0.00000163631588949523):0.04322914851798753677	(((n3757:0.00000163631588949523	AEPHI:0.00072350037382015134):0.00347933238412902667	(n2998:0.00170427968661998304	(n3011:0.00000163631588949523	(n2987:0.00000163631588949523	n2997:0.00061238076660971596):0.00000163631588949523):0.00000163631588949523):0.00435286909968691810):0.00149548654693155330	((n1665:0.00000163631588949523	(n3219:0.00099467435056325559	n2986:0.00105102218301296414):0.00099696644447310107):0.00000163631588949523	(((n3024:0.00098755320494282742	n1666:0.00000163631588949523):0.00000163631588949523	((n3026:0.00000163631588949523	n07AEP05:0.00153972820677978489):0.00247467655131482136	(n3258:0.00000163631588949523	(n3222:0.00053206640320994881	n3025:0.00553543416704823862):0.00000163631588949523):0.00000163631588949523):0.00000163631588949523):0.00000163631588949523	(n08AEP07:0.00000163631588949523	n3220:0.00000163631588949523):0.00000163631588949523):0.00000163631588949523):0.00000163631588949523):0.04491436010271465662):0.03038661751867797328):0.03600317239979743816	((CASCA:0.00864303390957791087	CASBE:0.01632285317618117904):0.07778975734199074232	(DRONO:0.00000163631588949523	DRONO2:0.00000163631588949523):0.10621846980422325335):0.03600317239979743816);
((((APTOW:0.00793439318810464089	APTHA:0.00697849327528134687):0.02318681735711072139	(APTMA2:0.00391541980078224071	APTMA:0.00000163631588949523):0.03602988673929533037):0.14392321663124563180	(((((n07AEP08:0.00461633085290755977	n3004:0.00000163631588949523):0.00051355035635916786	((n3221:0.00131668391481671514	MULAG:0.00524066020547355686):0.00000163631588949523	(n2973:0.00000163631588949523	(n2990:0.00281955717545078139	n07AEP06:0.00106098736781333448):0.00000163631588949523):0.00102796921522717104):0.00000163631588949523):0.00000163631588949523	n2980:0.00000163631588949523):0.00706364487648481008	n2988:0.00000163631588949523):0.02648449562574160115	(((n3757:0.00000163631588949523	AEPHI:0.00067599613691164055):0.00359933010659634371	(n3011:0.00000163631588949523	((n2987:0.00000163631588949523	n2997:0.00068458321621222510):0.00000163631588949523	n2998:0.00236815781023294418):0.00000163631588949523):0.00702448237972838792):0.00360249750369043406	(((n3024:0.00000163631588949523	n1666:0.00000163631588949523):0.00000163631588949523	(n3258:0.00056299299081546516	(n3222:0.00170117253584416042	n3025:0.00000163631588949523):0.00000163631588949523):0.00000163631588949523):0.00000163631588949523	(((n08AEP07:0.00051044171937424760	n3220:0.00000163631588949523):0.00000163631588949523	(n2986:0.00104142931302038540	(n1665:0.00000163631588949523	n3219:0.00312032649217976665):0.00000163631588949523):0.00000163631588949523):0.00000163631588949523	(n3026:0.00000163631588949523	n07AEP05:0.00209797259163751288):0.00050713373152835070):0.00000163631588949523):0.00000163631588949523):0.04878280027125239671):0.03648739667915510548):0.04006013317511467747	((DRONO:0.00000163631588949523	DRONO2:0.00000163631588949523):0.09632495552759096080	(CASCA:0.00814644039624110375	CASBE:0.02017616432296210488):0.06102195394067993356):0.04006013317511467747);
((((APTMA2:0.00000163631588949523	APTMA:0.00000163631588949523):0.02544938187042922184	(APTOW:0.00747858111290974296	APTHA:0.00573066504600171743):0.02153176359232077466):0.14927602448728444218	((((AEPHI:0.00067855417271588353	n3757:0.00000163631588949523):0.00501024115665760564	(n2998:0.00271802080105197240	((n2997:0.00058316676991505075	n2987:0.00000163631588949523):0.00000163631588949523	n3011:0.00000163631588949523):0.00000163631588949523):0.00538729550583100843):0.00194396220164948122	((n3258:0.00000163631588949523	(n3025:0.00230618735915199755	n3222:0.00000163631588949523):0.00000163631588949523):0.00000163631588949523	(n3024:0.00048733527206448377	(n1666:0.00000163631588949523	(((n1665:0.00000163631588949523	(n3219:0.00280398968815377897	n2986:0.00049556967361634484):0.00000166902636255470):0.00000163631588949523	(n08AEP07:0.00000163631588949523	n3220:0.00000163631588949523):0.00000163631588949523):0.00000163631588949523	(n3026:0.00000163631588949523	n07AEP05:0.00050002479197551962):0.00048605187941105682):0.00000163631588949523):0.00000163631588949523):0.00000163631588949523):0.00000163631588949523):0.04348994391458314845	((((n3221:0.00230967944796223092	MULAG:0.00398776911496706056):0.00000163631588949523	((n2990:0.00052421737753390941	n07AEP06:0.00049907104502460613):0.00000163631588949523	n2973:0.00000163631588949523):0.00298208229268853231):0.00050899194097441675	(n2980:0.00064470142153268530	(n3004:0.00000163631588949523	n07AEP08:0.00773893644769425241):0.00140154636795656847):0.00000163631588949523):0.00599804436549157376	n2988:0.00000163631588949523):0.03794912107397234446):0.04677395647827126829):0.02853769690545067753	((DRONO:0.00000163631588949523	DRONO2:0.00000163631588949523):0.08162109235993916800	(CASBE:0.02718043484651342517	CASCA:0.00067218359907947735):0.06965401171339824504):0.02853769690545067753);
((((APTMA2:0.00753045030763329227	APTMA:0.00000163631588949523):0.02312691459062577934	(APTOW:0.01052574650821232020	APTHA:0.00742909560909458221):0.02071212460967641542):0.15507671852226778686	((((n3011:0.00000163631588949523	(n2998:0.00351685555531205344	(n2997:0.00000163631588949523	n2987:0.00000163631588949523):0.00000163631588949523):0.00000163631588949523):0.00360438980958323763	((n3220:0.00000163631588949523	((n2986:0.00208035701037953720	(n1665:0.00000163631588949523	n3219:0.00322063049738843463):0.00000163631588949523):0.00000163631588949523	n08AEP07:0.00051346285907684364):0.00000163631588949523):0.00000163631588949523	(((n3026:0.00000163631588949523	n07AEP05:0.00106018801976211284):0.00000163631588949523	(n3024:0.00152181609909588650	(n1666:0.00000163631588949523	n3222:0.00000163631588949523):0.00000163631588949523):0.00000163631588949523):0.00000163631588949523	(n3025:0.00555639117918174663	n3258:0.00001444892402981669):0.00054796203304035825):0.00000163631588949523):0.00151640713296714662):0.00570899227748495990	(AEPHI:0.00000163631588949523	n3757:0.00000163631588949523):0.00000163631588949523):0.03511329851357676557	((n2980:0.00067970521985167426	((n3004:0.00000163631588949523	n07AEP08:0.00509360552103053400):0.00000163631588949523	((n3221:0.00379848351287486981	MULAG:0.00371277210829790020):0.00000163631588949523	((n2990:0.00337013565337893973	n07AEP06:0.00212303940143676031):0.00000163631588949523	n2973:0.00000163631588949523):0.00049856517476838680):0.00155134010280914836):0.00000163631588949523):0.00928948612543175831	n2988:0.00000163631588949523):0.02803385120059021657):0.03844414348477103588):0.03587122361207451676	((DRONO:0.00000163631588949523	DRONO2:0.00000163631588949523):0.08315402979779241976	(CASBE:0.01808425920825940808	CASCA:0.01865116622955446252):0.03181271158878887229):0.03587122361207451676);
((((APTHA:0.01354888941103538774	APTOW:0.00364040376742013781):0.01201620251047458114	(APTMA2:0.00196306089034784057	APTMA:0.00000163631588949523):0.03341392216355388439):0.13674977243568139929	((((n2987:0.00000163631588949523	(n2998:0.00275654434355570004	(n3011:0.00000163631588949523	n2997:0.00098272041493142003):0.00000163631588949523):0.00000163631588949523):0.00247731099039538586	((n1666:0.00000163631588949523	((n3025:0.00375243154303819002	n3222:0.00035660138854741886):0.00017553261826830748	n3024:0.00000163631588949523):0.00000163631588949523):0.00000163631588949523	((n3258:0.00053415856849267651	(n3026:0.00000163631588949523	n07AEP05:0.00103116580804931378):0.00048337358189064433):0.00000163631588949523	((n3220:0.00000163631588949523	n08AEP07:0.00049651364236030597):0.00000163631588949523	(n2986:0.00149548825930033349	(n1665:0.00000163631588949523	n3219:0.00098878697760801859):0.00000163631588949523):0.00000163631588949523):0.00000163631588949523):0.00000163631588949523):0.00096264428844963085):0.00246991981039858385	(n3757:0.00000163631588949523	AEPHI:0.00138775376160178254):0.00000163631588949523):0.04546092102282144054	(n2988:0.00000163631588949523	(((((n2990:0.00164339618279310670	n07AEP06:0.00103158263135151237):0.00000163631588949523	n2973:0.00000163631588949523):0.00000163631588949523	(MULAG:0.00255329486628331354	n3221:0.00353104014504540369):0.00000163631588949523):0.00030700666756629241	(n07AEP08:0.00705181495151386076	n3004:0.00000163631588949523):0.00069120560969186489):0.00104012320462656331	n2980:0.00000163631588949523):0.00716599700103033761):0.02978041573220287924):0.02851186210186138631):0.02355078039400776424	((CASCA:0.01144106797638826632	CASBE:0.00804241421790246117):0.05239241209013140860	(DRONO:0.00000163631588949523	DRONO2:0.00000163631588949523):0.07842376944349963019):0.02355078039400776424);
((((APTOW:0.00546973604701856114	APTHA:0.01278191480656319656):0.02774963888739285719	(APTMA2:0.00243465690497568455	APTMA:0.00000163631588949523):0.01987116452287773088):0.13438353260492211239	((n3025:0.00000163631588949523	(n3222:0.00056671415125863112	(n3024:0.00051107891100850582	(n1666:0.00000163631588949523	((n3026:0.00000163631588949523	n07AEP05:0.00160179061015019455):0.00000163631588949523	(((n3220:0.00000163631588949523	n08AEP07:0.00000163631588949523):0.00000163631588949523	(n2986:0.00156769424677579415	(n1665:0.00000163631588949523	n3219:0.00217743228690273202):0.00000163631588949523):0.00000163631588949523):0.00000163631588949523	(((n3757:0.00000163631588949523	AEPHI:0.00071370698528053027):0.00312778983186486016	(n2998:0.00237711149126713190	(n3011:0.00000163631588949523	(n2987:0.00000163631588949523	n2997:0.00000163631588949523):0.00000163631588949523):0.00000163631588949523):0.00313030805267010184):0.00048293660925438007	n3258:0.00000163631588949523):0.00000163631588949523):0.00000163631588949523):0.00000163631588949523):0.00000163631588949523):0.00000163631588949523):0.00000163631588949523):0.04919677339281863793	(n2988:0.00000163631588949523	((((n07AEP06:0.00052184032967091847	(n2973:0.00000163631588949523	n2990:0.00273942365207387748):0.00000163631588949523):0.00153337629513810659	(MULAG:0.00361551448618167848	n3221:0.00384055718138570428):0.00000163631588949523):0.00048285801996042683	(n07AEP08:0.00651349727930359852	n3004:0.00000163631588949523):0.00000163631588949523):0.00000163631588949523	n2980:0.00068492618247756299):0.01144618360824514736):0.02662747512582156612):0.04137905636839858681):0.03331616206726367019	((CASCA:0.00605575473339741484	CASBE:0.00618626128379955002):0.06648629250759863218	(DRONO:0.00000163631588949523	DRONO2:0.00000163631588949523):0.08824545879262035708):0.03331616206726367019);
((((APTOW:0.00676597311318142668	APTHA:0.01143246539027591158):0.01828839880847437163	(APTMA2:0.00000163631588949523	APTMA:0.00000163631588949523):0.03645931071294538500):0.12913590973796409966	((((n3757:0.00000163631588949523	AEPHI:0.00068768628861683634):0.00355051308464839500	(n2998:0.00295356969884185772	(n3011:0.00000163631588949523	(n2987:0.00000163631588949523	n2997:0.00000163631588949523):0.00000163631588949523):0.00000163631588949523):0.00250378303016614767):0.00202274959810345599	((((n3025:0.00383937182216594845	n3222:0.00000163631588949523):0.00000163631588949523	n3024:0.00049848645793544415):0.00000163631588949523	n1666:0.00000163631588949523):0.00000163631588949523	((((n3220:0.00000163631588949523	n08AEP07:0.00000163631588949523):0.00000163631588949523	((n3219:0.00000163631588949523	n1665:0.00000163631588949523):0.00000163631588949523	n2986:0.00155568632086168024):0.00000163631588949523):0.00000163631588949523	n3258:0.00000163631588949523):0.00000163631588949523	(n3026:0.00000163631588949523	n07AEP05:0.00000163631588949523):0.00000163631588949523):0.00000163631588949523):0.00000163631588949523):0.05788845882828794892	(n2988:0.00000163631588949523	(((n07AEP08:0.00909296093540713085	n3004:0.00000163631588949523):0.00000163631588949523	((n2973:0.00000163631588949523	(n2990:0.00218600757817310381	n07AEP06:0.00000163631588949523):0.00000163631588949523):0.00048876912188496686	(MULAG:0.00560678975844297860	n3221:0.00250928846196290124):0.00000163631588949523):0.00100696458356873235):0.00000163631588949523	n2980:0.00000163631588949523):0.00731418065577404963):0.02902177191600545728):0.02329429131979633694):0.02456606550548978696	((CASCA:0.01226467187089551152	CASBE:0.01826595373218245152):0.05967027613588994639	(DRONO:0.00000163631588949523	DRONO2:0.00000163631588949523):0.07441989891112976707):0.02456606550548978696);
((((APTOW:0.00882971690817863086	APTHA:0.00654701288539646670):0.01792450608881251961	(APTMA2:0.00000163631588949523	APTMA:0.00000163631588949523):0.04007250116943616991):0.13438049896437317954	((((n3757:0.00000163631588949523	AEPHI:0.00000163631588949523):0.00519005557310737217	(n2998:0.00057044945843986300	(n3011:0.00000163631588949523	(n2987:0.00000163631588949523	n2997:0.00000163631588949523):0.00000163631588949523):0.00000163631588949523):0.00146912368503736160):0.00309961553268693927	((((n3025:0.00643992422462648807	n3222:0.00055665065136155357):0.00000163631588949523	n3024:0.00000163631588949523):0.00000163631588949523	n1666:0.00000163631588949523):0.00000163631588949523	((((n3220:0.00000163631588949523	n08AEP07:0.00000163631588949523):0.00000163631588949523	((n3219:0.00305837365291006897	n1665:0.00000163631588949523):0.00000163631588949523	n2986:0.00052057707971544273):0.00000163631588949523):0.00000163631588949523	n3258:0.00000163631588949523):0.00000163631588949523	(n3026:0.00000163631588949523	n07AEP05:0.00000163631588949523):0.00000163631588949523):0.00000163631588949523):0.00000163631588949523):0.04974283712598878693	(n2988:0.00000163631588949523	(((n07AEP08:0.00620901221363692139	n3004:0.00000163631588949523):0.00157277506477834089	((n2973:0.00000163631588949523	(n2990:0.00271937036530799569	n07AEP06:0.00051920044330236816):0.00000163631588949523):0.00257554475752449791	(MULAG:0.00467500672142198963	n3221:0.00263553041434169298):0.00000163631588949523):0.00040306801141636544):0.00000163631588949523	n2980:0.00137980747956514436):0.01096002245172959279):0.03844155795134603787):0.03749763515373259054):0.02832583351927746296	((CASCA:0.00469203616475955074	CASBE:0.01880742503621132475):0.09210839690711633554	(DRONO:0.00000163631588949523	DRONO2:0.00000163631588949523):0.08170897325377614318):0.02832583351927746296);
((((APTOW:0.00811150529524228871	APTHA:0.00649265032982065428):0.02197542184412012989	(APTMA2:0.00000163631588949523	APTMA:0.00000163631588949523):0.03968244887184667336):0.13441975571461142747	((((n3757:0.00000163631588949523	AEPHI:0.00142366707133904057):0.00569119764267667170	(n2987:0.00000163631588949523	((n2997:0.00151221374261116103	n3011:0.00000163631588949523):0.00000163631588949523	n2998:0.00338839772582384940):0.00000163631588949523):0.00248990909436757300):0.00129181035113342551	(((n1666:0.00000163631588949523	((((n3220:0.00000163631588949523	n08AEP07:0.00000163631588949523):0.00000163631588949523	((n3219:0.00093903206196903550	n1665:0.00000163631588949523):0.00000163631588949523	n2986:0.00255687784845974771):0.00000163631588949523):0.00000163631588949523	n3258:0.00000163631588949523):0.00000163631588949523	(n3026:0.00000163631588949523	n07AEP05:0.00000163631588949523):0.00050080227294434069):0.00000163631588949523):0.00000163631588949523	n3024:0.00049718308699520509):0.00000163631588949523	(n3025:0.00541389480071353003	n3222:0.00109760145318210461):0.00000163631588949523):0.00075910196568430128):0.04970641295123934961	(n2988:0.00043462388249630219	((MULAG:0.00050919428951719085	n3221:0.00370381459295657028):0.00000163631588949523	((n2980:0.00000163631588949523	(n07AEP08:0.00646130965141999795	n3004:0.00000163631588949523):0.00050680900042713499):0.00000163631588949523	(n2973:0.00000163631588949523	(n2990:0.00220715642248762826	n07AEP06:0.00261076491252847011):0.00000163631588949523):0.00050664909294567695):0.00000163631588949523):0.00661664313760780727):0.03693838003681576554):0.03587907592215698604):0.03141343864386442197	((CASCA:0.01867269246180019993	CASBE:0.02149094165481095844):0.06484873153161535564	(DRONO:0.00000163631588949523	DRONO2:0.00000163631588949523):0.07244486131902148907):0.03141343864386442197);
((((APTOW:0.01255279806158721666	APTHA:0.00481950924852009906):0.02566458587299750779	(APTMA2:0.00233548350356604451	APTMA:0.00000163631588949523):0.01718522223022843701):0.15994410643883000267	((((n3757:0.00000163631588949523	AEPHI:0.00068355998874217747):0.00297833233251965568	(n2998:0.00289820640431817612	((n2997:0.00099050697590379001	n3011:0.00000163631588949523):0.00000163631588949523	n2987:0.00000163631588949523):0.00000163631588949523):0.00500366850797793940):0.00149251027240764815	(((n3222:0.00108900948482350897	((n3024:0.00147854177819908969	n1666:0.00000163631588949523):0.00000163631588949523	(n3026:0.00000163631588949523	n07AEP05:0.00255891377679612906):0.00098485640526060599):0.00000163631588949523):0.00000163631588949523	(n3220:0.00000163631588949523	(n08AEP07:0.00099854882034916786	((n3219:0.00000163631588949523	n1665:0.00000163631588949523):0.00000163631588949523	n2986:0.00202934172830980530):0.00000163631588949523):0.00000163631588949523):0.00000163631588949523):0.00000163631588949523	(n3025:0.00000163631588949523	n3258:0.00108487723701105546):0.00000163631588949523):0.00000163631588949523):0.06331366697681935218	(n2988:0.00000163631588949523	((MULAG:0.00308265985639595737	n3221:0.00384762952482518503):0.00000163631588949523	((n2980:0.00068704169500476944	(n07AEP08:0.00553855720017194277	n3004:0.00000163631588949523):0.00000163631588949523):0.00000163631588949523	(n2973:0.00000163631588949523	(n2990:0.00214192838014688270	n07AEP06:0.00102193528775693554):0.00000163631588949523):0.00049674505145775422):0.00096789762900989333):0.00481851550616428301):0.03215843637303296421):0.04840012680058403127):0.02921025305450879531	((CASCA:0.01255454544850960995	CASBE:0.01257678726278026356):0.06902837723066765352	(DRONO:0.00000163631588949523	DRONO2:0.00000163631588949523):0.09104408808561825772):0.02921025305450879531);
((((APTOW:0.00684309988168052118	APTHA:0.01007005547959714982):0.01278774912691314422	(APTMA2:0.01130270251519766359	APTMA:0.00000163631588949523):0.02791822161354109294):0.14728274244954228656	((((n3757:0.00000163631588949523	AEPHI:0.00067902999993102280):0.00301899277273115062	(n2998:0.00170082276953087592	((n2997:0.00077702423685486631	n3011:0.00000163631588949523):0.00000163631588949523	n2987:0.00000163631588949523):0.00000163631588949523):0.00473939199342520139):0.00148219021805614973	((((n3025:0.00141916635343974180	(n3024:0.00148392946896114372	n1666:0.00000163631588949523):0.00000163631588949523):0.00000163631588949523	(n3026:0.00000163631588949523	n07AEP05:0.00104080267888521840):0.00149439388390281260):0.00000163631588949523	(((n3219:0.00341303157703088224	n1665:0.00000163631588949523):0.00000163631588949523	n2986:0.00050590789301275716):0.00000163631588949523	(n3220:0.00000163631588949523	n08AEP07:0.00000163631588949523):0.00000163631588949523):0.00000163631588949523):0.00000163631588949523	(n3222:0.00112758687511453496	n3258:0.00000163631588949523):0.00000163631588949523):0.00000163631588949523):0.03553037800161231580	(n2988:0.00000163631588949523	(n2980:0.00137322686088245556	((n07AEP08:0.00623830603594881673	n3004:0.00000163631588949523):0.00000163631588949523	((n2973:0.00000163631588949523	(n2990:0.00272045105459450213	n07AEP06:0.00204207674441631275):0.00000163631588949523):0.00247672998307158464	(MULAG:0.00149141564268475552	n3221:0.00383960409955476671):0.00000163631588949523):0.00146176978714504307):0.00000163631588949523):0.01228001138337941195):0.04285483231673431481):0.02383936943021543534):0.03899064748625648974	((CASCA:0.00998396899001034212	CASBE:0.01351630161963991369):0.05622022992563501659	(DRONO:0.00000163631588949523	DRONO2:0.00000163631588949523):0.10976985753924028977):0.03899064748625648974);
((((APTOW:0.00824402509988453845	APTHA:0.00808537463847213561):0.01900141818548898784	(APTMA2:0.00357397625251311152	APTMA:0.00000163631588949523):0.02655567607114312292):0.12992207913011605269	((((n3757:0.00000163631588949523	AEPHI:0.00000163631588949523):0.00409704863169847375	(n2998:0.00171973877026871942	((n2997:0.00000163631588949523	n3011:0.00000163631588949523):0.00000163631588949523	n2987:0.00000163631588949523):0.00000163631588949523):0.00356475327398957358):0.00200357285052327498	((((n1666:0.00000163631588949523	((n3222:0.00027775498711221988	n3025:0.00137092535176909958):0.00027836363117283254	n3024:0.00000163631588949523):0.00000163631588949523):0.00000163631588949523	(n3026:0.00000163631588949523	n07AEP05:0.00052413214490470972):0.00050235670664875592):0.00000163631588949523	(((n3219:0.00217927466224837217	n1665:0.00000163631588949523):0.00000163631588949523	n2986:0.00154644626527257294):0.00000163631588949523	(n3220:0.00000163631588949523	n08AEP07:0.00000163631588949523):0.00000163631588949523):0.00000163631588949523):0.00000163631588949523	n3258:0.00000163631588949523):0.00000163631588949523):0.05434992347864209955	(n2988:0.00000163631588949523	(n2980:0.00000163631588949523	((n07AEP08:0.00542246432644129858	n3004:0.00000163631588949523):0.00074555700543340057	((n2973:0.00000163631588949523	(n2990:0.00109893570947227964	n07AEP06:0.00051678179756693764):0.00000163631588949523):0.00050440929827495317	(MULAG:0.00252939457310897209	n3221:0.00135426064504245275):0.00000163631588949523):0.00024805950453261498):0.00000163631588949523):0.00921466550416956062):0.03491485835205693222):0.03721417687219680942):0.03046300358206056533	((CASCA:0.01450958124539214640	CASBE:0.01824080893333779319):0.05774269987026001832	(DRONO:0.00000163631588949523	DRONO2:0.00000163631588949523):0.08935085069250614520):0.03046300358206056533);
((((n2988:0.00000163631588949523	(n2980:0.00000163631588949523	((n3004:0.00000163631588949523	n07AEP08:0.00521130667409662983):0.00143729392133629141	((n2973:0.00000163631588949523	(n2990:0.00107646885784218826	n07AEP06:0.00152662909664858979):0.00000163631588949523):0.00050030157917133316	(n3221:0.00236911021962634425	MULAG:0.00300900147103493184):0.00000163631588949523):0.00004554321096014042):0.00000163631588949523):0.00930040451837498006):0.02874645700075218607	(((AEPHI:0.00137287864830957563	n3757:0.00000163631588949523):0.00400206210045345612	(n2998:0.00452518720498254218	(n3011:0.00000163631588949523	(n2997:0.00055363433782244233	n2987:0.00000163631588949523):0.00000163631588949523):0.00000163631588949523):0.00391690275441858218):0.00098838279564834636	((n1666:0.00000163631588949523	(n3024:0.00049153599517009756	(n3222:0.00000163631588949523	n3025:0.00382663854493848349):0.00000163631588949523):0.00000163631588949523):0.00000163631588949523	((n3258:0.00000163631588949523	(n3026:0.00000163631588949523	n07AEP05:0.00153798710177202092):0.00049067134965140985):0.00000163631588949523	((n3220:0.00000163631588949523	n08AEP07:0.00000163631588949523):0.00000163631588949523	(n2986:0.00101800798622666091	(n3219:0.00212972116921907864	n1665:0.00000163631588949523):0.00000163631588949523):0.00000163631588949523):0.00000163631588949523):0.00000163631588949523):0.00000163631588949523):0.05243354854908052060):0.03378655190527241753	((APTOW:0.00675644912286262316	APTHA:0.00788034973499461729):0.02590011326369522776	(APTMA2:0.00854939656124804187	APTMA:0.00000163631588949523):0.01977470427680198817):0.13095867947160896860):0.03063896773189657766	((CASCA:0.01109131118665574942	CASBE:0.02320605917846520205):0.08270384167502214945	(DRONO2:0.00000163631588949523	DRONO:0.00000163631588949523):0.09558091042574048957):0.03063896773189657766);
((((n2988:0.00000163631588949523	(n2980:0.00000163631588949523	((n3004:0.00000163631588949523	n07AEP08:0.00646048411612402430):0.00050177125582213651	((n2973:0.00000163631588949523	(n2990:0.00054208298740224476	n07AEP06:0.00051648282726924472):0.00000163631588949523):0.00100462625937733146	(n3221:0.00256582773531075252	MULAG:0.00409278764373199010):0.00000163631588949523):0.00000163631588949523):0.00292396319530245988):0.00769663455358900357):0.03687890930672272499	(((AEPHI:0.00000163631588949523	n3757:0.00000163631588949523):0.00202260180167331341	(n3011:0.00000163631588949523	((n2997:0.00000163631588949523	n2987:0.00000163631588949523):0.00000163631588949523	n2998:0.00230923240624499471):0.00000163631588949523):0.00304248276850598411):0.00050345704377629109	(((((n3220:0.00000163631588949523	n08AEP07:0.00000163631588949523):0.00000163631588949523	(n2986:0.00104776646846625938	(n3219:0.00439495462265209694	n1665:0.00000163631588949523):0.00000163631588949523):0.00000163631588949523):0.00000163631588949523	((n3024:0.00100772772410927095	(n3222:0.00055508333146740566	n1666:0.00000163631588949523):0.00000163631588949523):0.00000163631588949523	(n3026:0.00000163631588949523	n07AEP05:0.00104693184432912080):0.00000163631588949523):0.00000163631588949523):0.00000163631588949523	n3258:0.00000163631588949523):0.00000163631588949523	n3025:0.00518197352188597311):0.00000163631588949523):0.05533561725086768440):0.02531336207676869801	((APTOW:0.00990686564175783518	APTHA:0.00785989444311243311):0.02157792617686950937	(APTMA2:0.00332507236283906965	APTMA:0.00000163631588949523):0.02912854584526278906):0.14148937124326965709):0.03559452175485292025	((CASCA:0.00682850491434850316	CASBE:0.01365172029135247600):0.04948798288299122161	(DRONO2:0.00000163631588949523	DRONO:0.00000163631588949523):0.09654217142274593155):0.03559452175485292025);
((((n2988:0.00000163631588949523	(n2980:0.00000163631588949523	((n3004:0.00000163631588949523	n07AEP08:0.00550028655368527825):0.00072010164052122027	((n2973:0.00000163631588949523	(n2990:0.00106847835189157760	n07AEP06:0.00101305692763291387):0.00000163631588949523):0.00049777370124421750	(n3221:0.00343010199903784254	MULAG:0.00299515299519884136):0.00000163631588949523):0.00025847060597446707):0.00092204979602354621):0.00514896774508848912):0.03434950817339612467	(((AEPHI:0.00279659502119145292	n3757:0.00000163631588949523):0.00297116657779507602	(n2998:0.00285535757695898470	(n3011:0.00000163631588949523	(n2997:0.00048962019773194688	n2987:0.00000163631588949523):0.00000163631588949523):0.00000163631588949523):0.00246485748720491138):0.00148519688314553179	(((n3025:0.00131786864071366770	n3222:0.00026633767071441414):0.00027557372746751660	(n1666:0.00000163631588949523	n3024:0.00049139930319865098):0.00000163631588949523):0.00000163631588949523	((n3258:0.00107375297989360167	(n3026:0.00000163631588949523	n07AEP05:0.00206202101076675016):0.00000163631588949523):0.00049012774701492933	((n3220:0.00000163631588949523	n08AEP07:0.00099865668152631076):0.00000163631588949523	(n2986:0.00000163631588949523	(n3219:0.00100210780142376602	n1665:0.00000163631588949523):0.00000163631588949523):0.00000163631588949523):0.00000163631588949523):0.00000163631588949523):0.00000163631588949523):0.05162270256817109992):0.02706232650656382327	((APTOW:0.00771424769613799494	APTHA:0.00761958177076858291):0.01622853146024395149	(APTMA2:0.00157280749221221875	APTMA:0.00000163631588949523):0.02384731063252188560):0.13563669393503544058):0.03407962551770520043	((CASCA:0.01684383744320831419	CASBE:0.01245369628959805755):0.06200811909212170653	(DRONO2:0.00000163631588949523	DRONO:0.00000163631588949523):0.07944007092374326395):0.03407962551770520043);
((((n2988:0.00000163631588949523	(n2980:0.00036141250824454452	((n3004:0.00000163631588949523	n07AEP08:0.00535743281438187148):0.00000163631588949523	((n2973:0.00000163631588949523	(n2990:0.00053105194426129464	n07AEP06:0.00153866800271064874):0.00000163631588949523):0.00049524977347433375	(n3221:0.00250255548779015685	MULAG:0.00352237986168452404):0.00000163631588949523):0.00000163631588949523):0.00035763855431047872):0.01103602016410818072):0.03308746982030941197	(((AEPHI:0.00067962270470128328	n3757:0.00000163631588949523):0.00297134475165105683	(n2998:0.00277593031636104654	(n3011:0.00000163631588949523	(n2997:0.00000163631588949523	n2987:0.00000163631588949523):0.00000163631588949523):0.00000163631588949523):0.00346573947805700741):0.00096502789836326608	(((n3025:0.00124559187155486159	n3222:0.00053846148835558520):0.00000163631588949523	(n1666:0.00000163631588949523	n3024:0.00000163631588949523):0.00000163631588949523):0.00000163631588949523	((n3258:0.00053294313531827852	(n3026:0.00000163631588949523	n07AEP05:0.00202179829509867509):0.00000163631588949523):0.00097247696363795828	((n3220:0.00000163631588949523	n08AEP07:0.00049546461079193432):0.00000163631588949523	(n2986:0.00050032609732222769	(n3219:0.00094468971873402853	n1665:0.00000163631588949523):0.00000163631588949523):0.00000163631588949523):0.00000163631588949523):0.00000163631588949523):0.00000163631588949523):0.04958412735116946024):0.03081771683393604369	((APTOW:0.00538871061420367198	APTHA:0.00689061860366917047):0.02165490498907768693	(APTMA2:0.00384223643759070300	APTMA:0.00000163631588949523):0.03014702927089896872):0.14600287423830435318):0.02954979775603438011	((CASCA:0.01783518828385514260	CASBE:0.00629317531209550897):0.07098873804450719915	(DRONO2:0.00000163631588949523	DRONO:0.00000163631588949523):0.07532722614080150647):0.02954979775603438011);
((((n2988:0.00000163631588949523	((n3004:0.00000163631588949523	n07AEP08:0.00475979783053881011):0.00063866350285321928	(((n2973:0.00000163631588949523	(n2990:0.00000163631588949523	n07AEP06:0.00052872633444715897):0.00000163631588949523):0.00050984920293725635	(n3221:0.00000163631588949523	MULAG:0.00206794080307006432):0.00207309595499153686):0.00000163631588949523	n2980:0.00205040414145745689):0.00088939347010120009):0.01304914809451455590):0.02358042222449070399	(((AEPHI:0.00073230100635219382	n3757:0.00000163631588949523):0.00252460491232054697	(n2998:0.00116806802342033162	(n3011:0.00000163631588949523	(n2997:0.00057224877012694185	n2987:0.00000163631588949523):0.00000163631588949523):0.00000163631588949523):0.00413226485216689789):0.00085415113947955761	((n1666:0.00000163631588949523	(n3024:0.00152974389199741611	(n3025:0.00271597293240282691	n3222:0.00224095038270118651):0.00000163631588949523):0.00000163631588949523):0.00000163631588949523	((n3258:0.00055987486063098458	(n3026:0.00000163631588949523	n07AEP05:0.00161679448309781323):0.00000163631588949523):0.00000163631588949523	((n3220:0.00000163631588949523	n08AEP07:0.00052054215725798054):0.00000163631588949523	(n2986:0.00103524788628697848	(n3219:0.00477196299812600484	n1665:0.00000163631588949523):0.00000163631588949523):0.00000163631588949523):0.00000163631588949523):0.00000163631588949523):0.00126271562594126494):0.03825603604962928006):0.01680940109540174712	((APTOW:0.00411187452094418683	APTHA:0.00584403319762455062):0.01715131804572185212	(APTMA2:0.00530127581962562284	APTMA:0.00000163631588949523):0.03518491937709836148):0.14711730889413210388):0.04508271222017386226	((CASCA:0.01426301541661728449	CASBE:0.01338940735972793741):0.05752981864778642512	(DRONO2:0.00000163631588949523	DRONO:0.00000163631588949523):0.06955674948477881536):0.04508271222017386226);
((((n2988:0.00000163631588949523	((n3004:0.00000163631588949523	n07AEP08:0.00539790089844134017):0.00134773761321175557	(((n2973:0.00000163631588949523	(n2990:0.00216811958249379802	n07AEP06:0.00052020334886614269):0.00000163631588949523):0.00151288551175958767	(n3221:0.00123748940868604164	MULAG:0.00151554420716943977):0.00000163631588949523):0.00000163631588949523	n2980:0.00000163631588949523):0.00014541483872085518):0.00988345002267412148):0.02516761386885440696	(((AEPHI:0.00000163631588949523	n3757:0.00000163631588949523):0.00304314731832653999	(n2998:0.00466796600654502403	(n3011:0.00000163631588949523	(n2997:0.00000163631588949523	n2987:0.00000163631588949523):0.00000163631588949523):0.00000163631588949523):0.00303357098057107895):0.00000163631588949523	((n1666:0.00000163631588949523	(n3024:0.00149680766592494405	(n3025:0.00393995406554346634	n3222:0.00054948979660784827):0.00000163631588949523):0.00000163631588949523):0.00000163631588949523	((n3258:0.00054792080851081594	(n3026:0.00000163631588949523	n07AEP05:0.00261443342251060137):0.00000163631588949523):0.00049858044734598815	((n3220:0.00000163631588949523	n08AEP07:0.00050714542421600962):0.00000163631588949523	(n2986:0.00000163631588949523	(n3219:0.00528054401902566372	n1665:0.00000163631588949523):0.00000163631588949523):0.00000163631588949523):0.00000163631588949523):0.00000163631588949523):0.00049882210349437735):0.04502076039459947110):0.02122259286229044931	((APTOW:0.00937660980860440495	APTHA:0.00753512758518800306):0.02165299564443027777	(APTMA2:0.00746622914240474295	APTMA:0.00000163631588949523):0.03284668850871289014):0.17340806699305993943):0.03532319828875778167	((CASCA:0.01397130261018369665	CASBE:0.02156107040837845421):0.05230129999388965362	(DRONO2:0.00000163631588949523	DRONO:0.00000163631588949523):0.09296678123662008297):0.03532319828875778167);
((((n2988:0.00000163631588949523	((n3004:0.00000163631588949523	n07AEP08:0.00425967212088256691):0.00071988389666568294	(((n2973:0.00000163631588949523	(n2990:0.00000163631588949523	n07AEP06:0.00109673366318165403):0.00000163631588949523):0.00052989094312210492	(n3221:0.00131192064697210811	MULAG:0.00267443994756656582):0.00000163631588949523):0.00021358477177851635	n2980:0.00072732342529225106):0.00011548176743096822):0.00920063631745648633):0.02951663361378973824	(((AEPHI:0.00074074303906049516	n3757:0.00000163631588949523):0.00318687339146148281	(n2998:0.00180327260586273896	(n3011:0.00000163631588949523	(n2997:0.00065342527266048936	n2987:0.00000163631588949523):0.00000163631588949523):0.00000163631588949523):0.00464178356158017474):0.00211511935477489213	(((n1665:0.00000163631588949523	n3219:0.00105333854245826192):0.00000163631588949523	n2986:0.00000163631588949523):0.00000163631588949523	(((n3024:0.00052368430595105503	n1666:0.00000163631588949523):0.00000163631588949523	((n3258:0.00057802889855549007	(n3025:0.00418111518314597756	n3222:0.00059136130475385832):0.00000163631588949523):0.00000163631588949523	(n3026:0.00000163631588949523	n07AEP05:0.00164712762766091756):0.00052437074586607704):0.00000163631588949523):0.00000163631588949523	(n3220:0.00000163631588949523	n08AEP07:0.00053380669782229068):0.00000163631588949523):0.00000163631588949523):0.00000163631588949523):0.04561029433020211826):0.04529804457376578747	((APTOW:0.00899722216375764550	APTHA:0.00458016952021283660):0.01381989583961553553	(APTMA2:0.00000163631588949523	APTMA:0.00000163631588949523):0.03212774795402910388):0.10607924534966035879):0.03232522329276608236	((CASCA:0.00782197456105277779	CASBE:0.01023757085870270409):0.05763022743460664149	(DRONO2:0.00000163631588949523	DRONO:0.00000163631588949523):0.10566056659370490212):0.03232522329276608236);
((((n2988:0.00000163631588949523	(n2980:0.00016909099431966173	((n3004:0.00000163631588949523	n07AEP08:0.00876592413646228030):0.00000163631588949523	((n2973:0.00000163631588949523	(n2990:0.00205647211450932883	n07AEP06:0.00098091094526244166):0.00000163631588949523):0.00194636251504905818	(n3221:0.00000163631588949523	MULAG:0.00329233094895878264):0.00160509077867824796):0.00044269376800290522):0.00062646220797497193):0.00855679152443677635):0.02287960574256753254	(((AEPHI:0.00137375404462600583	n3757:0.00000163631588949523):0.00241138928593636823	(n3011:0.00000163631588949523	(n2997:0.00000163631588949523	(n2998:0.00054665960851873487	n2987:0.00000163631588949523):0.00000163631588949523):0.00000163631588949523):0.00639977146977090215):0.00000163631588949523	(((n3025:0.00376042899822586667	n3222:0.00157274334256155305):0.00000163631588949523	(n1666:0.00000163631588949523	n3024:0.00047658586952092170):0.00000163631588949523):0.00000163631588949523	((n3258:0.00000163631588949523	(((n2986:0.00049137782916069473	(n3220:0.00000163631588949523	n08AEP07:0.00000163631588949523):0.00000163631588949523):0.00000163631588949523	n1665:0.00000163631588949523):0.00000163631588949523	n3219:0.00295333106493794739):0.00000163631588949523):0.00000163631588949523	(n3026:0.00000163631588949523	n07AEP05:0.00049329330544532182):0.00000163631588949523):0.00000163631588949523):0.00097093608265607972):0.06138888469388526642):0.04335980009246806488	((APTOW:0.00895138062815302275	APTHA:0.00954331193341421101):0.01371922446318318833	(APTMA2:0.00246960847227401491	APTMA:0.00000163631588949523):0.03151786230169601605):0.15503216592867152812):0.03977199788583440226	((CASCA:0.01843701876627446001	CASBE:0.00154313907131184316):0.05987254017115405808	(DRONO2:0.00000163631588949523	DRONO:0.00000163631588949523):0.07932756181453869126):0.03977199788583440226);
((((n2988:0.00000163631588949523	(n2980:0.00000163631588949523	((n3004:0.00000163631588949523	n07AEP08:0.00390125409486493345):0.00000163631588949523	((n2973:0.00000163631588949523	(n2990:0.00054306722299551620	n07AEP06:0.00206271474261296916):0.00000163631588949523):0.00050227902787043849	(n3221:0.00126221419568543227	MULAG:0.00201768126131205566):0.00000163631588949523):0.00149242285540755423):0.00000163631588949523):0.00506605280292222494):0.04578013177938967254	(((AEPHI:0.00000163631588949523	n3757:0.00000163631588949523):0.00099348523040316758	(n2998:0.00057504694570099295	(n2987:0.00000163631588949523	(n3011:0.00000163631588949523	n2997:0.00000163631588949523):0.00000163631588949523):0.00000163631588949523):0.00301482810339980846):0.00251199162883221317	(((n3220:0.00000163631588949523	n08AEP07:0.00050499753116812682):0.00000163631588949523	((n3219:0.00000163631588949523	n1665:0.00000163631588949523):0.00000163631588949523	n2986:0.00103015427074374874):0.00000163631588949523):0.00000163631588949523	(((n1666:0.00000163631588949523	(n3024:0.00099228286213947866	(n3025:0.00138206008004348666	n3222:0.00055856302574712848):0.00000163631588949523):0.00000163631588949523):0.00000163631588949523	(n3026:0.00000163631588949523	n07AEP05:0.00155434333948540563):0.00000163631588949523):0.00000163631588949523	n3258:0.00053851431741690941):0.00000163631588949523):0.00000163631588949523):0.03173564025501332542):0.02208861248511975392	((APTOW:0.01498783520740079936	APTHA:0.00390592299731024051):0.01333053006830931496	(APTMA2:0.00000163631588949523	APTMA:0.00000163631588949523):0.04254969670148182198):0.14930159852111377083):0.03490846070336744988	((CASCA:0.01925927382348234865	CASBE:0.01287674554837752242):0.03336244073681345762	(DRONO2:0.00000163631588949523	DRONO:0.00000163631588949523):0.08666208304043721000):0.03490846070336744988);
((((n2988:0.00000163631588949523	(n2980:0.00070287985217243104	((n3004:0.00000163631588949523	n07AEP08:0.00646541072884477402):0.00153790564514644300	((n2973:0.00000163631588949523	(n2990:0.00112697388231233113	n07AEP06:0.00157767061852001297):0.00000163631588949523):0.00102365340337580261	(n3221:0.00368283302655357482	MULAG:0.00472287606117320971):0.00000163631588949523):0.00000163631588949523):0.00000163631588949523):0.00870161883903834178):0.03072546357392547112	(((AEPHI:0.00000163631588949523	n3757:0.00000163631588949523):0.00153840634738256800	(n2998:0.00057239937890391716	(n2987:0.00000163631588949523	(n3011:0.00000163631588949523	n2997:0.00128598424238692130):0.00000163631588949523):0.00000163631588949523):0.00128607500406884316):0.00182376247984950522	(n3219:0.00313450416052453180	(n1665:0.00000163631588949523	(((n3258:0.00000163631588949523	n2986:0.00051965835182956059):0.00000163631588949523	(n3220:0.00000163631588949523	n08AEP07:0.00000163631588949523):0.00000163631588949523):0.00000163631588949523	((n1666:0.00000163631588949523	(n3024:0.00101882166302721630	(n3025:0.00410075844964862945	n3222:0.00170249412184830134):0.00000163631588949523):0.00000163631588949523):0.00000163631588949523	(n3026:0.00000163631588949523	n07AEP05:0.00106885939385757927):0.00000163631588949523):0.00000163631588949523):0.00000163631588949523):0.00000163631588949523):0.00023248628266443907):0.04053248575521980340):0.03057122786744900442	((APTOW:0.01087062967905126111	APTHA:0.00501037604581767472):0.01961970357042471663	(APTMA2:0.00446114317929438911	APTMA:0.00000163631588949523):0.02882159721508216477):0.12609197163924465435):0.04845325555119530531	((CASCA:0.02432069232637202802	CASBE:0.01785453652976094416):0.07115055250470933568	(DRONO2:0.00000163631588949523	DRONO:0.00000163631588949523):0.07382966047345403127):0.04845325555119530531);
((((APTOW:0.00420223530603105241	APTHA:0.01032322630718948350):0.02960312045525106961	(APTMA:0.00000163631588949523	APTMA2:0.00577702181157335043):0.02816217830805526137):0.16778880883011093594	((n2988:0.00000163631588949523	(((n3221:0.00246044479235318003	((n07AEP08:0.00627777441364826307	MULAG:0.00311924922792185992):0.00000163631588949523	(n2973:0.00000163631588949523	(n2990:0.00055445395100509054	n07AEP06:0.00053014433595403160):0.00000163631588949523):0.00000163631588949523):0.00036489092785888671):0.00065623113269353754	n3004:0.00000163631588949523):0.00000163631588949523	n2980:0.00000163631588949523):0.01124355525377619507):0.03995669452107322023	(((AEPHI:0.00072977366413613299	n3757:0.00000163631588949523):0.00416063481864203943	(n2998:0.00116196731159056853	((n2997:0.00058207085118022761	n2987:0.00000163631588949523):0.00000163631588949523	n3011:0.00000163631588949523):0.00000163631588949523):0.00353882901935022570):0.00153294252446513216	((n1666:0.00000163631588949523	(n3024:0.00000163631588949523	(n3025:0.00140308152329642706	n3222:0.00055837732648513991):0.00000163631588949523):0.00000163631588949523):0.00000163631588949523	(((n3258:0.00000163631588949523	n07AEP05:0.00267504947161122759):0.00156534740948591666	n3026:0.00000163631588949523):0.00050896883547642789	((n08AEP07:0.00156577500891513484	n3220:0.00000163631588949523):0.00000163631588949523	(n2986:0.00212360790052766200	(n3219:0.00000163631588949523	n1665:0.00000163631588949523):0.00000163631588949523):0.00000163631588949523):0.00000163631588949523):0.00000163631588949523):0.00000163631588949523):0.04687922299101410922):0.01714457540200357497):0.03775609209673256444	((CASCA:0.01166594597328501903	CASBE:0.01009022615939304465):0.05626221040264598600	(DRONO2:0.00000163631588949523	DRONO:0.00000163631588949523):0.08427297870599459451):0.03775609209673256444);
((((APTOW:0.00744920204040077673	APTHA:0.00393001749710514617):0.01152716742424104296	(APTMA:0.00000163631588949523	APTMA2:0.00341630574078236830):0.03712452835325087686):0.16452422150499224074	((n2988:0.00000163631588949523	(((n3221:0.00245673057845815493	((n07AEP08:0.00366396001021544737	MULAG:0.00654933109633686669):0.00000163631588949523	(n2973:0.00000163631588949523	(n2990:0.00000163631588949523	n07AEP06:0.00000163631588949523):0.00000163631588949523):0.00246005187210310674):0.00000163631588949523):0.00000163631588949523	n3004:0.00000163631588949523):0.00000163631588949523	n2980:0.00000163631588949523):0.00863816379872957806):0.02787042176266281424	(((AEPHI:0.00067734321120456454	n3757:0.00000163631588949523):0.00297013882908988116	(n3011:0.00000163631588949523	(n2998:0.00336801657618672305	(n2997:0.00059683533873613125	n2987:0.00000163631588949523):0.00000163631588949523):0.00000163631588949523):0.00484055168300541114):0.00148918834989778827	((n1666:0.00000163631588949523	(n3024:0.00098685883935124407	(n3025:0.00000163631588949523	n3222:0.00000163631588949523):0.00000163631588949523):0.00000163631588949523):0.00000163631588949523	((n07AEP05:0.00204288751552817154	n3026:0.00000163631588949523):0.00000163631588949523	(n3258:0.00000163631588949523	((n08AEP07:0.00000163631588949523	n3220:0.00000163631588949523):0.00000163631588949523	(n2986:0.00050500053841615673	(n3219:0.00194151123296231300	n1665:0.00000163631588949523):0.00000163631588949523):0.00000163631588949523):0.00000163631588949523):0.00000163631588949523):0.00000163631588949523):0.00000163631588949523):0.04347368488242933648):0.02061713551338568984):0.04772749669736675582	((CASCA:0.01798706574675143152	CASBE:0.01334911568301304537):0.05479178397150094582	(DRONO2:0.00000163631588949523	DRONO:0.00000163631588949523):0.09030108031416683723):0.04772749669736675582);
((((APTOW:0.00568441632398064989	APTHA:0.00836951769334944549):0.01188066683159634540	(APTMA:0.00000163631588949523	APTMA2:0.00000163631588949523):0.03529438662291889406):0.12140099800878099978	((n2988:0.00000163631588949523	((((MULAG:0.00356576392494663144	n3221:0.00397564447835496975):0.00000163631588949523	(n2973:0.00000163631588949523	(n2990:0.00053437929128252769	n07AEP06:0.00101660773707718389):0.00000163631588949523):0.00099268606262995526):0.00198371075493173872	(n07AEP08:0.00468059326047657633	n3004:0.00000163631588949523):0.00000163631588949523):0.00121358193506982738	n2980:0.00000163631588949523):0.00983942284314877867):0.03314916312333279075	(((AEPHI:0.00143968343449333755	n3757:0.00000163631588949523):0.00251067611563620015	(n2998:0.00285673531888769837	((n2997:0.00055011417731938952	n2987:0.00000163631588949523):0.00000163631588949523	n3011:0.00000163631588949523):0.00000163631588949523):0.00447626401990725703):0.00149568707383717302	((((n3025:0.00130360326634710146	n3222:0.00110929774649867817):0.00000163631588949523	n3024:0.00049602802846998334):0.00000163631588949523	n1666:0.00000163631588949523):0.00000163631588949523	((n07AEP05:0.00104134181882173664	n3026:0.00000163631588949523):0.00000163631588949523	(n3258:0.00054480500791315905	((n08AEP07:0.00050272231475845394	n3220:0.00000163631588949523):0.00000163631588949523	(n2986:0.00000163631588949523	(n3219:0.00292905761777932433	n1665:0.00000163631588949523):0.00000163631588949523):0.00000163631588949523):0.00000163631588949523):0.00000163631588949523):0.00000163631588949523):0.00000163631588949523):0.04210839495555290801):0.02927346763138941391):0.02723793196223310217	((CASCA:0.00221303515595445022	CASBE:0.01575653023659503299):0.07034056784906721205	(DRONO2:0.00000163631588949523	DRONO:0.00000163631588949523):0.09461172443803485266):0.02723793196223310217);
((((APTOW:0.00883408789214354742	APTHA:0.00769601202027477699):0.02251890991013005133	(APTMA:0.00000163631588949523	APTMA2:0.00367336360270415331):0.01717343171487508563):0.11855988757936726519	((n2988:0.00000163631588949523	((((MULAG:0.00251214075466333394	n3221:0.00119636936763936152):0.00000163631588949523	(n2973:0.00000163631588949523	(n2990:0.00212869934026226624	n07AEP06:0.00102355117454213046):0.00000163631588949523):0.00099608673149989536):0.00024753309244234515	(n07AEP08:0.00466078222007456928	n3004:0.00000163631588949523):0.00072835756210906720):0.00106132524428818593	n2980:0.00000163631588949523):0.00617470132478766583):0.04532917565937211180	(((AEPHI:0.00000163631588949523	n3757:0.00000163631588949523):0.00199574490775197757	(n3011:0.00000163631588949523	(n2998:0.00233077209006771896	(n2997:0.00049580035450774772	n2987:0.00000163631588949523):0.00000163631588949523):0.00000163631588949523):0.00453410535565713837):0.00299187677420018278	(((n3222:0.00053926616196678324	n3024:0.00000163631588949523):0.00000163631588949523	n1666:0.00000163631588949523):0.00000163631588949523	((n08AEP07:0.00000163631588949523	(n3220:0.00000163631588949523	(n2986:0.00051478793563041413	(n3219:0.00284156071505492405	n1665:0.00000163631588949523):0.00000163631588949523):0.00000163631588949523):0.00000163631588949523):0.00000163631588949523	((n07AEP05:0.00000163631588949523	n3026:0.00000163631588949523):0.00000163631588949523	(n3025:0.00251153227864777361	n3258:0.00000163631588949523):0.00000163631588949523):0.00000163631588949523):0.00000163631588949523):0.00000163631588949523):0.04480995821837993609):0.02123303639679097535):0.03039633743369279245	((CASCA:0.01408060640198090241	CASBE:0.00207398460077653840):0.06091357424488159922	(DRONO2:0.00000163631588949523	DRONO:0.00000163631588949523):0.09918468618916227719):0.03039633743369279245);
((((APTOW:0.01124203344832140627	APTHA:0.00867216438877788619):0.01991904522356343146	(APTMA:0.00000163631588949523	APTMA2:0.00815778024957830930):0.03498337844418929199):0.14304441113220586757	((n2988:0.00000163631588949523	((n07AEP08:0.01094734472947184352	n3004:0.00000163631588949523):0.00073538631894409854	(n2980:0.00000163631588949523	((MULAG:0.00370792199739966187	n3221:0.00545886968734238340):0.00001159190607843374	(n2973:0.00000163631588949523	(n2990:0.00223301143662945484	n07AEP06:0.00160917892018172829):0.00000163631588949523):0.00000163631588949523):0.00000163631588949523):0.00082275361705604988):0.01019836785200415284):0.03211698445632908683	(((AEPHI:0.00151501897916364960	n3757:0.00000163631588949523):0.00158408840292515113	(n2998:0.00187850006240965661	((n2997:0.00063547298350099385	n2987:0.00000163631588949523):0.00000163631588949523	n3011:0.00000163631588949523):0.00000163631588949523):0.00585443676000512152):0.00266999244654785505	((((n3025:0.00270576361678238290	n3222:0.00058746888067082767):0.00000163631588949523	n3024:0.00052847088058235515):0.00000163631588949523	n1666:0.00000163631588949523):0.00000163631588949523	((n07AEP05:0.00276410963649171117	n3026:0.00000163631588949523):0.00052856522038119750	((n08AEP07:0.00000163631588949523	n3258:0.00000163631588949523):0.00105728696202029172	(n3220:0.00000163631588949523	(n2986:0.00110016352868352678	(n3219:0.00214971985920042004	n1665:0.00000163631588949523):0.00000163631588949523):0.00000163631588949523):0.00000163631588949523):0.00000163631588949523):0.00000163631588949523):0.00000163631588949523):0.05047170910148046641):0.03153466889422811698):0.03958437567388758266	((CASCA:0.00829800429647654762	CASBE:0.02063476978496718225):0.08411083927747840805	(DRONO2:0.00000163631588949523	DRONO:0.00000163631588949523):0.08223424342887368510):0.03958437567388758266);
((((APTOW:0.01199834869701666556	APTHA:0.00775834918071228400):0.01945316467165831772	(APTMA:0.00000163631588949523	APTMA2:0.01086194757200677034):0.02722158571241364150):0.15792877686462325482	((n2988:0.00000163631588949523	(((n3221:0.00372772007958440191	(n2973:0.00000163631588949523	(n2990:0.00326770211555610758	n07AEP06:0.00051616157379269240):0.00000163631588949523):0.00152093697066737880):0.00000163631588949523	(MULAG:0.00305220886126126266	n2980:0.00068127831960377271):0.00000163631588949523):0.00048043138583715695	(n07AEP08:0.00812465209438124197	n3004:0.00000163631588949523):0.00000163631588949523):0.01024228680411586045):0.03591421065272146218	(((AEPHI:0.00000163631588949523	n3757:0.00000163631588949523):0.00258041939017107083	(n2998:0.00000163631588949523	((n2997:0.00050773119943330796	n2987:0.00000163631588949523):0.00000163631588949523	n3011:0.00000163631588949523):0.00000163631588949523):0.00257165814095013838):0.00000163631588949523	((((n3025:0.00416787545146838669	n3222:0.00167822451061548725):0.00000163631588949523	n3024:0.00000163631588949523):0.00000163631588949523	n1666:0.00000163631588949523):0.00000163631588949523	(((n07AEP05:0.00211399175334911569	n3026:0.00000163631588949523):0.00000163631588949523	((n08AEP07:0.00051311701472835547	n3220:0.00000163631588949523):0.00000163631588949523	(n2986:0.00052552843353370724	(n3219:0.00000163631588949523	n1665:0.00000163631588949523):0.00000163631588949523):0.00000163631588949523):0.00000163631588949523):0.00000163631588949523	n3258:0.00055322379446584905):0.00000163631588949523):0.00049788424010779972):0.05485078877247770435):0.01567278569331904264):0.03222415035487103535	((CASCA:0.01756294712577531614	CASBE:0.02354395455495191664):0.05481893375998999479	(DRONO2:0.00000163631588949523	DRONO:0.00000163631588949523):0.10056963615411204649):0.03222415035487103535);
((((APTOW:0.00810109646030961542	APTHA:0.00626308797559067820):0.01822605000656383339	(APTMA:0.00000163631588949523	APTMA2:0.00000163631588949523):0.03494325855368508177):0.11410411447308335675	((n2988:0.00000163631588949523	((((MULAG:0.00247641518247670393	n3221:0.00247638420412237773):0.00001153239478972852	(n2973:0.00000163631588949523	(n2990:0.00107469375030846319	n07AEP06:0.00050024010329686812):0.00000163631588949523):0.00099126860793962704):0.00000163631588949523	n2980:0.00200504353471886530):0.00043485703361416909	(n07AEP08:0.00685453469683739401	n3004:0.00000163631588949523):0.00201592312186111861):0.00897463028459172425):0.03261423093732929851	(((AEPHI:0.00000163631588949523	n3757:0.00000163631588949523):0.00244854563141159044	(n3011:0.00000163631588949523	(n2998:0.00109532196174615885	(n2997:0.00057356021567441504	n2987:0.00000163631588949523):0.00000163631588949523):0.00000163631588949523):0.00644576943283349697):0.00150327021705419267	((((n3025:0.00250879501777444541	n3222:0.00000163631588949523):0.00000163631588949523	n3024:0.00000163631588949523):0.00000163631588949523	n1666:0.00000163631588949523):0.00000163631588949523	(((n08AEP07:0.00099306947942427292	n3220:0.00000163631588949523):0.00000163631588949523	(n2986:0.00151741685792608906	(n3219:0.00291277688476443159	n1665:0.00000163631588949523):0.00000163631588949523):0.00000163631588949523):0.00000163631588949523	(n3258:0.00107219967425684418	(n07AEP05:0.00100874408251445122	n3026:0.00000163631588949523):0.00098071257194977781):0.00000163631588949523):0.00000163631588949523):0.00000163631588949523):0.03867018901333066361):0.02983931085682706846):0.02938018681296654389	((CASCA:0.00024911962682025988	CASBE:0.03153957436210906573):0.07502927152564711766	(DRONO2:0.00000163631588949523	DRONO:0.00000163631588949523):0.08077908650202990370):0.02938018681296654389);
((((APTOW:0.00639146944328877233	APTHA:0.01961673350056102050):0.03386858270186027253	(APTMA:0.00000163631588949523	APTMA2:0.00914989771482779823):0.02377500058664960836):0.14266471284370824124	((n2988:0.00000163631588949523	(((MULAG:0.00367676356781957564	(n2980:0.00140617922785619205	n3221:0.00398932259726302463):0.00000163631588949523):0.00000163631588949523	(n2973:0.00000163631588949523	(n2990:0.00055214718024098014	n07AEP06:0.00107116685818485361):0.00000163631588949523):0.00000163631588949523):0.00000163631588949523	(n07AEP08:0.01038473996891499211	n3004:0.00000163631588949523):0.00051468872158587473):0.00946505721800910450):0.04923058455276056733	(((AEPHI:0.00077379597181071391	n3757:0.00000163631588949523):0.00263165521410774206	(n2998:0.00244020345006552408	((n2997:0.00000163631588949523	n2987:0.00000163631588949523):0.00000163631588949523	n3011:0.00000163631588949523):0.00000163631588949523):0.00263267045170722559):0.00000163631588949523	((((n3025:0.00136208675742839364	n3222:0.00000163631588949523):0.00000163631588949523	n3024:0.00000163631588949523):0.00000163631588949523	n1666:0.00000163631588949523):0.00000163631588949523	((n07AEP05:0.00384677184338817757	n3026:0.00000163631588949523):0.00000163631588949523	((((n08AEP07:0.00107146050471621825	n3220:0.00000163631588949523):0.00000163631588949523	(n2986:0.00000163631588949523	n1665:0.00000163631588949523):0.00000163631588949523):0.00000163631588949523	n3219:0.00106887077332918539):0.00000163631588949523	n3258:0.00113560492369679019):0.00000163631588949523):0.00000163631588949523):0.00000163631588949523):0.04147460903848545349):0.01830087275303052263):0.03445096910931458312	((CASCA:0.02636062401740827191	CASBE:0.01197806902150819718):0.04404960561545386705	(DRONO2:0.00000163631588949523	DRONO:0.00000163631588949523):0.07037595269903354489):0.03445096910931458312);
((((APTOW:0.00570001416158288400	APTHA:0.00488387811260701694):0.00831340929426654940	(APTMA:0.00000163631588949523	APTMA2:0.00266665003837443428):0.04282088392090708379):0.16077606684773351753	((n2988:0.00000163631588949523	((n07AEP08:0.00881269698207178334	n3004:0.00000163631588949523):0.00151092227416535605	(((MULAG:0.00413128859259910119	n3221:0.00413564024017430438):0.00000163631588949523	n2980:0.00139608424624353112):0.00000163631588949523	(n2973:0.00000163631588949523	(n2990:0.00281408615665336946	n07AEP06:0.00263378620730863374):0.00000163631588949523):0.00051358518121419696):0.00000163631588949523):0.00946404631844301181):0.04566565360919500050	(((AEPHI:0.00072864222275185043	n3757:0.00000163631588949523):0.00310344523699656455	(n2998:0.00298192357956566676	((n2997:0.00000163631588949523	n2987:0.00000163631588949523):0.00000163631588949523	n3011:0.00000163631588949523):0.00000163631588949523):0.00259102036934868822):0.00000163631588949523	((((n3025:0.00623506952462901144	n3222:0.00056111717290218723):0.00000163631588949523	n3024:0.00050804869466269183):0.00000163631588949523	n1666:0.00000163631588949523):0.00000163631588949523	((n07AEP05:0.00052948367849367213	n3026:0.00000163631588949523):0.00000163631588949523	(((n08AEP07:0.00051601951514488275	n3220:0.00000163631588949523):0.00000163631588949523	(n2986:0.00210829519324125247	(n3219:0.00551202402729040856	n1665:0.00000163631588949523):0.00000163631588949523):0.00000163631588949523):0.00000163631588949523	n3258:0.00056651490052870483):0.00000163631588949523):0.00000163631588949523):0.00050338007672816125):0.04776838257317517211):0.02627726757614157888):0.05293411568811051682	((CASCA:0.01253227383677482307	CASBE:0.00805112398095694272):0.05731145202484765055	(DRONO2:0.00000163631588949523	DRONO:0.00000163631588949523):0.09200075394264246864):0.05293411568811051682);
((((APTOW:0.00707526103464244539	APTHA:0.00577927032944311470):0.01666808897893709215	(APTMA:0.00000163631588949523	APTMA2:0.00398658441744340151):0.03233677209429330207):0.14068081329093864995	((n2988:0.00000163631588949523	((n07AEP08:0.00491946309434801530	n3004:0.00000163631588949523):0.00051583031017339749	(n2980:0.00000163631588949523	((n2973:0.00000163631588949523	(n2990:0.00341158348299460583	n07AEP06:0.00266821026504373161):0.00000163631588949523):0.00103299600276636266	(MULAG:0.00650602589818576483	n3221:0.00544278843344532005):0.00000163631588949523):0.00000163631588949523):0.00000163631588949523):0.01000740580002186519):0.03583479439999168875	(n3025:0.00000163631588949523	(n3222:0.00058425388122695422	(n3024:0.00000163631588949523	(n1666:0.00000163631588949523	(((n07AEP05:0.00160886895355403202	n3026:0.00000163631588949523):0.00051556482139177246	(((n08AEP07:0.00052086258368079399	n3220:0.00000163631588949523):0.00000163631588949523	(n2986:0.00052998868299062424	(n3219:0.00321784160549181113	n1665:0.00000163631588949523):0.00000163631588949523):0.00000163631588949523):0.00000163631588949523	n3258:0.00057619030155499655):0.00000163631588949523):0.00000163631588949523	((AEPHI:0.00147197337205567285	n3757:0.00000163631588949523):0.00208258701859067924	(n2998:0.00118090774732783864	((n2997:0.00145600423256560469	n2987:0.00000163631588949523):0.00000163631588949523	n3011:0.00000163631588949523):0.00000163631588949523):0.00218984721495444181):0.00156096031563418363):0.00000163631588949523):0.00000163631588949523):0.00000163631588949523):0.00435507150005222127):0.03097868266889736155):0.03947849819061850785):0.04077771680963161727	((CASCA:0.02987348910640374652	CASBE:0.01173785075910654778):0.04683534766627842072	(DRONO2:0.00000163631588949523	DRONO:0.00000163631588949523):0.08918054969929056774):0.04077771680963161727);
((((n2988:0.00000163631588949523	((n07AEP08:0.00595276314610354573	n3004:0.00000163631588949523):0.00199002285745351415	(((n3221:0.00032054118905172580	MULAG:0.00248132859260218747):0.00088105345390808421	(n2973:0.00000163631588949523	(n07AEP06:0.00202001523504729760	n2990:0.00105488159937017190):0.00000163631588949523):0.00049567206198377354):0.00000163631588949523	n2980:0.00000163631588949523):0.00045959152719789929):0.00913851074790384722):0.02822571387352917557	(((AEPHI:0.00068667163883604193	n3757:0.00000163631588949523):0.00295768414717698840	(n2998:0.00164959099929744887	(n3011:0.00000163631588949523	(n2987:0.00000163631588949523	n2997:0.00048759313232957187):0.00000163631588949523):0.00000163631588949523):0.00047207896817966655):0.00148318044338911835	(n3258:0.00054074899519369456	(((((n3026:0.00000163631588949523	n07AEP05:0.00152372515860508661):0.00000163631588949523	n3024:0.00048755095532827971):0.00000163631588949523	n1666:0.00000163631588949523):0.00000163631588949523	(n3025:0.00124461721702787283	n3222:0.00053652255509725950):0.00000163631588949523):0.00000163631588949523	((n08AEP07:0.00049448948162642654	n3220:0.00000163631588949523):0.00000163631588949523	(n2986:0.00201207505165096291	(n3219:0.00186167455420099999	n1665:0.00000163631588949523):0.00000163631588949523):0.00000163631588949523):0.00000163631588949523):0.00000163631588949523):0.00000163631588949523):0.04348427874556107242):0.02513760676603370506	((APTMA:0.00000163631588949523	APTMA2:0.00610646435961382985):0.02400789495879739402	(APTHA:0.00409973701664304805	APTOW:0.01117122499811273005):0.02362895748855204509):0.14205069181081625418):0.03767553730134017009	((CASCA:0.01298065941137157946	CASBE:0.00554851936486296538):0.05818464676123151491	(DRONO2:0.00000163631588949523	DRONO:0.00000163631588949523):0.09187742595748543684):0.03767553730134017009);
((((n2988:0.00000163631588949523	((n07AEP08:0.00569574289134669801	n3004:0.00000163631588949523):0.00063185548529827787	(((n3221:0.00379825207056810107	MULAG:0.00308862237155920621):0.00000163631588949523	(n2973:0.00000163631588949523	(n07AEP06:0.00051731980342631324	n2990:0.00272067039591375372):0.00000163631588949523):0.00102539260635174331):0.00000163631588949523	n2980:0.00067781489924752811):0.00138362863537254822):0.00807152781373896878):0.02252726213520811829	(((AEPHI:0.00000163631588949523	n3757:0.00000163631588949523):0.00258559542416930601	(n2998:0.00116094075680151345	(n3011:0.00000163631588949523	(n2987:0.00000163631588949523	n2997:0.00067832877486389415):0.00000163631588949523):0.00000163631588949523):0.00344718398170770291):0.00078667868119807773	(((n3024:0.00000163631588949523	n1666:0.00000163631588949523):0.00000163631588949523	(n3025:0.00124379025638813212	n3222:0.00056085789067246352):0.00000163631588949523):0.00000163631588949523	((n3258:0.00000163631588949523	(n3026:0.00000163631588949523	n07AEP05:0.00052643007259553238):0.00101624703940979993):0.00000163631588949523	((n08AEP07:0.00000163631588949523	n3220:0.00000163631588949523):0.00000163631588949523	(n2986:0.00208180716400145453	(n3219:0.00307289034426631033	n1665:0.00000163631588949523):0.00000163631588949523):0.00000163631588949523):0.00000163631588949523):0.00000163631588949523):0.00128514169494888040):0.05112249111252330919):0.02995221709780911123	((APTMA:0.00000163631588949523	APTMA2:0.00327216849576414696):0.02289564501597672261	(APTHA:0.00449834448183181797	APTOW:0.00444509685214605592):0.02022159855954267643):0.14323702051069042707):0.03802828950133863017	((CASCA:0.01424478846472022886	CASBE:0.00527865929328211192):0.04323061547790649217	(DRONO2:0.00000163631588949523	DRONO:0.00000163631588949523):0.09536688449011636315):0.03802828950133863017);
((((n2988:0.00000163631588949523	(n2980:0.00000163631588949523	((n07AEP08:0.00660637693814655931	n3004:0.00000163631588949523):0.00049921757969770470	((n3221:0.00249074791132419164	MULAG:0.00202130481129429284):0.00000163631588949523	(n2973:0.00000163631588949523	(n07AEP06:0.00155969539401949351	n2990:0.00000163631588949523):0.00000163631588949523):0.00099961169511835813):0.00000163631588949523):0.00092574565196220239):0.00740173951582865069):0.04237694240686904618	(((AEPHI:0.00142320267833310164	n3757:0.00000163631588949523):0.00303186214300350853	(n2998:0.00232825410629112356	(n3011:0.00000163631588949523	(n2987:0.00000163631588949523	n2997:0.00000163631588949523):0.00000163631588949523):0.00000163631588949523):0.00608385323821400165):0.00199921908212794593	((n3025:0.00270013179741952986	n3222:0.00000163631588949523):0.00000163631588949523	(((n3258:0.00000163631588949523	(n3026:0.00000163631588949523	n07AEP05:0.00103319242222506096):0.00000163631588949523):0.00049484580501333545	((n08AEP07:0.00000163631588949523	n3220:0.00000163631588949523):0.00000163631588949523	(n2986:0.00101531140460695457	(n3219:0.00000163631588949523	n1665:0.00000163631588949523):0.00000163631588949523):0.00000163631588949523):0.00000163631588949523):0.00000163631588949523	(n3024:0.00199770770203969378	n1666:0.00000163631588949523):0.00000163631588949523):0.00000163631588949523):0.00000163631588949523):0.03972755189105407758):0.02633969496810630376	((APTMA:0.00000163631588949523	APTMA2:0.00223803105962451553):0.03317582687854903067	(APTHA:0.00301154723746911539	APTOW:0.01479607214652813550):0.02169998736495529212):0.11019144451355974978):0.03390247946553701097	((CASCA:0.01880978210789912772	CASBE:0.00837959262486504854):0.04100285817866582833	(DRONO2:0.00000163631588949523	DRONO:0.00000163631588949523):0.07804954540210946867):0.03390247946553701097);
((((n2988:0.00000163631588949523	(n2980:0.00000163631588949523	((n07AEP08:0.00310386578832671329	n3004:0.00000163631588949523):0.00000163631588949523	((n3221:0.00235997128294761953	MULAG:0.00353490540684937155):0.00000163631588949523	(n2973:0.00000163631588949523	(n07AEP06:0.00102497120661361354	n2990:0.00053913874031074325):0.00000163631588949523):0.00100807946665254695):0.00048582223659334226):0.00098760299726423405):0.01300107124768980042):0.04250232049658365929	(((AEPHI:0.00071985055221069445	n3757:0.00000163631588949523):0.00312371340392855008	(n2987:0.00000163631588949523	(n2997:0.00051196231011486426	(n2998:0.00237701293986323928	n3011:0.00000163631588949523):0.00000163631588949523):0.00000163631588949523):0.00414474849372603767):0.00000163631588949523	(((n3026:0.00000163631588949523	n07AEP05:0.00000163631588949523):0.00000163631588949523	(((n08AEP07:0.00000163631588949523	n3220:0.00000163631588949523):0.00000163631588949523	(n2986:0.00104623228962788116	(n3219:0.00000163631588949523	n1665:0.00000163631588949523):0.00000163631588949523):0.00000163631588949523):0.00000163631588949523	n3258:0.00000163631588949523):0.00000163631588949523):0.00000163631588949523	(((n3025:0.00283681592077372714	n3222:0.00113018149013842883):0.00000163631588949523	n3024:0.00050819403118618255):0.00000163631588949523	n1666:0.00000163631588949523):0.00000163631588949523):0.00103925073397581960):0.04426545878259417061):0.03066101800659087537	((APTMA:0.00000163631588949523	APTMA2:0.00000163631588949523):0.03517868044999013927	(APTHA:0.00601174826908164230	APTOW:0.01120307449070188921):0.02649925745294356982):0.13602682735036150663):0.03857699554504795403	((CASCA:0.02003780538374259901	CASBE:0.00231434473062302462):0.05980927103753540253	(DRONO2:0.00000163631588949523	DRONO:0.00000163631588949523):0.09619902336622034034):0.03857699554504795403);
((((n2988:0.00000163631588949523	(n2980:0.00000163631588949523	((n07AEP08:0.00312139533100076402	n3004:0.00000163631588949523):0.00146996660591804454	((n3221:0.00370625895202829651	MULAG:0.00403569507713868666):0.00000163631588949523	(n2973:0.00000163631588949523	(n07AEP06:0.00302295531976456283	n2990:0.00052055443603820750):0.00000163631588949523):0.00049788182210686992):0.00000163631588949523):0.00354965749565719661):0.00990213718249978621):0.03839955041443879336	(((AEPHI:0.00000163631588949523	n3757:0.00000163631588949523):0.00507432198089407052	(n2998:0.00110873840880243196	(n3011:0.00000163631588949523	(n2987:0.00000163631588949523	n2997:0.00000163631588949523):0.00000163631588949523):0.00000163631588949523):0.00558139127542215275):0.00000163631588949523	((((n08AEP07:0.00049284142231321233	n3220:0.00000163631588949523):0.00000163631588949523	(n2986:0.00101172620189468815	(n3219:0.00100977276507821620	n1665:0.00000163631588949523):0.00000163631588949523):0.00000163631588949523):0.00000163631588949523	(n3258:0.00052610614387905476	(n3026:0.00000163631588949523	n07AEP05:0.00303050204876440703):0.00048674836084910516):0.00000163631588949523):0.00000163631588949523	(((n3025:0.00503594476463035002	n3222:0.00106310317210150159):0.00000163631588949523	n3024:0.00098012174991420802):0.00000163631588949523	n1666:0.00000163631588949523):0.00000163631588949523):0.00042304412163276275):0.06451982355345603493):0.03495888925905313999	((APTMA:0.00000163631588949523	APTMA2:0.00597935854361172827):0.02855466460608356571	(APTHA:0.01095742746987356762	APTOW:0.00538413727719614169):0.01431130502818160968):0.17194980323708047854):0.03351104762867516268	((CASCA:0.01081839746020496311	CASBE:0.00978004398289528988):0.07208542103677358093	(DRONO2:0.00000163631588949523	DRONO:0.00000163631588949523):0.07901219786332226713):0.03351104762867516268);
((((n2988:0.00000163631588949523	(n2980:0.00000163631588949523	((n07AEP08:0.00619223510522630936	n3004:0.00000163631588949523):0.00074451031803651876	((n3221:0.00112838289130189865	MULAG:0.00418006275317005498):0.00000163631588949523	(n07AEP06:0.00052339875042848043	(n2990:0.00000163631588949523	n2973:0.00000163631588949523):0.00000163631588949523):0.00051450404721498696):0.00027315483398345934):0.00098575952290543825):0.00682825295513286770):0.03789749937925863260	(((AEPHI:0.00000163631588949523	n3757:0.00000163631588949523):0.00258106754357631356	(n2998:0.00177588208776580624	(n2987:0.00000163631588949523	(n2997:0.00000163631588949523	n3011:0.00000163631588949523):0.00000163631588949523):0.00000163631588949523):0.00418606122516641116):0.00000163631588949523	(((n08AEP07:0.00051587459746590503	(n3220:0.00000163631588949523	(n2986:0.00052110552885241814	(n3219:0.00097853429250165536	n1665:0.00000163631588949523):0.00000163631588949523):0.00000163631588949523):0.00000163631588949523):0.00000163631588949523	(n3026:0.00000163631588949523	n07AEP05:0.00105330266201109101):0.00050905967357874049):0.00000163631588949523	((n3025:0.00767153025441994884	(n3258:0.00054965029977512361	n3222:0.00000163631588949523):0.00000163631588949523):0.00000163631588949523	(n3024:0.00050871893708793873	n1666:0.00000163631588949523):0.00000163631588949523):0.00000163631588949523):0.00049717349315348274):0.05172920004670231164):0.01384636945549193657	((APTMA:0.00000163631588949523	APTMA2:0.00155895516223955675):0.02030902244850630103	(APTHA:0.00465346383304086290	APTOW:0.00708555712687590662):0.02722989630592102459):0.15433721589494803217):0.03298001907211235706	((CASCA:0.01217625326263174594	CASBE:0.01010315232603115933):0.05450703331670823243	(DRONO2:0.00000163631588949523	DRONO:0.00000163631588949523):0.08585930799586986850):0.03298001907211235706);
((((n2988:0.00000163631588949523	(n2980:0.00000163631588949523	((n07AEP08:0.00721765753416060696	n3004:0.00000163631588949523):0.00099773845221814463	((n3221:0.00361183676172926234	MULAG:0.00457956189497442292):0.00000163631588949523	(n2973:0.00000163631588949523	(n07AEP06:0.00155148653981578119	n2990:0.00106399646288323933):0.00000163631588949523):0.00149742329429022707):0.00000163631588949523):0.00269108367140901902):0.00604630617897171548):0.03608388296720659721	(((AEPHI:0.00070988094139048713	n3757:0.00000163631588949523):0.00507953183122454837	(n2998:0.00399970513527165856	((n2987:0.00000163631588949523	n2997:0.00000163631588949523):0.00000163631588949523	n3011:0.00000163631588949523):0.00000163631588949523):0.00401923374325548546):0.00150128420104371626	((((n2986:0.00101427045442501981	(n3219:0.00286840479173876154	n1665:0.00000163631588949523):0.00000163631588949523):0.00000163631588949523	(n08AEP07:0.00050617973407383681	n3220:0.00000163631588949523):0.00000163631588949523):0.00000163631588949523	(n3258:0.00053961738349353559	(n3026:0.00000163631588949523	n07AEP05:0.00155201862484963737):0.00000163631588949523):0.00049693599223855185):0.00000163631588949523	(n1666:0.00000163631588949523	((n3025:0.00255537061658154055	n3222:0.00000163631588949523):0.00000163631588949523	n3024:0.00000163631588949523):0.00000163631588949523):0.00000163631588949523):0.00000163631588949523):0.05445974188980518688):0.01797510574463911937	((APTMA:0.00000163631588949523	APTMA2:0.00408794072700911001):0.03232416696040895515	(APTHA:0.00634144805002515022	APTOW:0.00790004527058756588):0.00947239591629193273):0.15719785548215714499):0.04916314161707340674	((CASCA:0.01888275698670478786	CASBE:0.00450644869217030949):0.05780987928809644405	(DRONO2:0.00000163631588949523	DRONO:0.00000163631588949523):0.09123079115186660815):0.04916314161707340674);
((((n2988:0.00000163631588949523	((n07AEP08:0.00551540016616626928	n3004:0.00000163631588949523):0.00000163631588949523	((n2980:0.00000163631588949523	(n3221:0.00120721718843322542	MULAG:0.00356180810680212451):0.00000163631588949523):0.00000163631588949523	(n07AEP06:0.00051196705754484053	(n2990:0.00278684939992795283	n2973:0.00000163631588949523):0.00000163631588949523):0.00000163631588949523):0.00100388511304568668):0.01252755668837007320):0.03394813837758194758	(((AEPHI:0.00000163631588949523	n3757:0.00000163631588949523):0.00569731596509982698	(n2998:0.00224730689752765085	((n2987:0.00000163631588949523	n2997:0.00057563492855153698):0.00000163631588949523	n3011:0.00000163631588949523):0.00000163631588949523):0.00350756020590359827):0.00257956182391059574	((((n2986:0.00051474894487741078	(n3219:0.00200455719034691978	n1665:0.00000163631588949523):0.00000163631588949523):0.00000163631588949523	(n08AEP07:0.00051061846981426584	n3220:0.00000163631588949523):0.00000163631588949523):0.00000163631588949523	((n3026:0.00000163631588949523	n07AEP05:0.00105616874633355606):0.00101121310286129171	(n1666:0.00000163631588949523	((n3025:0.00133564993417791575	n3222:0.00055815836383531008):0.00000163631588949523	n3024:0.00100964936416967255):0.00000163631588949523):0.00000163631588949523):0.00000163631588949523):0.00000163631588949523	n3258:0.00055445714083849067):0.00000163631588949523):0.04900831377443722742):0.03474912769074905289	((APTMA:0.00000163631588949523	APTMA2:0.00330759241074837047):0.01808140013990823178	(APTHA:0.00551952341649657001	APTOW:0.00684976213574867241):0.02832617229204753909):0.15203670217155809685):0.02994400145010272379	((CASCA:0.00000163631588949523	CASBE:0.01777110687017805293):0.06188341976709835213	(DRONO2:0.00000163631588949523	DRONO:0.00000163631588949523):0.09676421035498956880):0.02994400145010272379);
((((n2988:0.00000163631588949523	(((n07AEP08:0.00646938827554242261	n3004:0.00000163631588949523):0.00070720811677300226	((n3221:0.00125361605448395829	MULAG:0.00205111120334245918):0.00000163631588949523	(n2973:0.00000163631588949523	(n07AEP06:0.00051629370110838730	n2990:0.00055187274572469219):0.00000163631588949523):0.00101464139595025126):0.00080140808231966300):0.00000163631588949523	n2980:0.00000163631588949523):0.01106874315296248537):0.02708812897512831788	(((AEPHI:0.00069778411789933495	n3757:0.00000163631588949523):0.00203391050369971724	(n2998:0.00285922246107652616	((n2987:0.00000163631588949523	n2997:0.00050129335743682004):0.00000163631588949523	n3011:0.00000163631588949523):0.00000163631588949523):0.00303829329889492364):0.00142024997183698128	((n1666:0.00000163631588949523	((n3025:0.00548252997542130350	n3222:0.00056135379001097342):0.00000163631588949523	n3024:0.00000163631588949523):0.00000163631588949523):0.00000163631588949523	(((n2986:0.00153035443728407423	(n3219:0.00211278181463171516	n1665:0.00000163631588949523):0.00000163631588949523):0.00000163631588949523	(n08AEP07:0.00000163631588949523	n3220:0.00000163631588949523):0.00000163631588949523):0.00000163631588949523	(n3258:0.00000163631588949523	(n3026:0.00000163631588949523	n07AEP05:0.00104183423464303780):0.00100159485669790421):0.00000163631588949523):0.00000163631588949523):0.00007902249006794037):0.03864450692129623582):0.02093764355633612184	((APTMA:0.00000163631588949523	APTMA2:0.00158887385912899492):0.03141190018129556838	(APTHA:0.00414112982382739553	APTOW:0.00787153153243656811):0.01765579433495388650):0.14790998435535107625):0.03416984615932708302	((CASCA:0.02196167728794963178	CASBE:0.01443554458345571757):0.05594287343263320417	(DRONO2:0.00000163631588949523	DRONO:0.00000163631588949523):0.06004687845867601181):0.03416984615932708302);
((((n2988:0.00000163631588949523	(((n07AEP08:0.00606692790005733309	n3004:0.00000163631588949523):0.00200171024996952541	((n3221:0.00000163631588949523	MULAG:0.00457541223391774287):0.00000163631588949523	(n2973:0.00000163631588949523	(n07AEP06:0.00000163631588949523	n2990:0.00330102240701868072):0.00000163631588949523):0.00099818177903554300):0.00000163631588949523):0.00000163631588949523	n2980:0.00000163631588949523):0.01098461770019887318):0.02682225278795649995	(((AEPHI:0.00072312969699884111	n3757:0.00000163631588949523):0.00400372018502928324	(n3011:0.00000163631588949523	(n2998:0.00177327134225606299	(n2987:0.00000163631588949523	n2997:0.00054255873963788550):0.00000163631588949523):0.00000163631588949523):0.00494009731267213304):0.00099350330740976428	((n1666:0.00000163631588949523	((n3025:0.00361216204682085528	n3222:0.00108875671976967590):0.00000163631588949523	n3024:0.00049348125655717377):0.00000163631588949523):0.00000163631588949523	(((n08AEP07:0.00100335422784758881	n3220:0.00000163631588949523):0.00000163631588949523	(n1665:0.00000163631588949523	(n2986:0.00000163631588949523	n3219:0.00000163631588949523):0.00000163631588949523):0.00000163631588949523):0.00000163631588949523	(n3258:0.00109280830018770848	(n3026:0.00000163631588949523	n07AEP05:0.00260651421354696038):0.00000163631588949523):0.00049350837003323087):0.00000163631588949523):0.00000163631588949523):0.06817209779560358396):0.01398871396606564226	((APTMA:0.00000163631588949523	APTMA2:0.00200672419721247301):0.02756778621660436329	(APTHA:0.01357920077637612792	APTOW:0.00770034701544287416):0.01963565042376157893):0.14712103270768092655):0.04250542111241070731	((CASCA:0.01462938235604136113	CASBE:0.00154609168091050732):0.06019552750207571995	(DRONO2:0.00000163631588949523	DRONO:0.00000163631588949523):0.09462622193237997525):0.04250542111241070731);
((((((AEPHI:0.00000163631588949523	n3757:0.00000163631588949523):0.00099519246569672423	(n2998:0.00055187845692676412	((n2997:0.00049711048568635641	n2987:0.00000163631588949523):0.00000163631588949523	n3011:0.00000163631588949523):0.00000163631588949523):0.00250030267337553180):0.00049882967373618761	((n1666:0.00000163631588949523	(n3024:0.00150453757598170115	(n3222:0.00000163631588949523	n3025:0.00667284281917307053):0.00000163631588949523):0.00000163631588949523):0.00000163631588949523	((n07AEP05:0.00206993882876630808	n3026:0.00000163631588949523):0.00099878832198700999	(((n3219:0.00000163631588949523	n1665:0.00000163631588949523):0.00000163631588949523	n2986:0.00153563079495771149):0.00000163631588949523	((n3258:0.00000163631588949523	n08AEP07:0.00000163631588949523):0.00049809335402723842	n3220:0.00000163631588949523):0.00000163631588949523):0.00000163631588949523):0.00000163631588949523):0.00000163631588949523):0.05364196729102224670	(n2988:0.00000163631588949523	((n3221:0.00000163631588949523	MULAG:0.00101076790918029082):0.00000163631588949523	((n2973:0.00000163631588949523	(n2990:0.00106386688075155709	n07AEP06:0.00000163631588949523):0.00000163631588949523):0.00050051378663264277	((n3004:0.00000163631588949523	n07AEP08:0.00301054878725471198):0.00098717040055912655	n2980:0.00000163631588949523):0.00000163631588949523):0.00098688703284492045):0.00929847428665418058):0.02305792422309303757):0.01887004042338908880	((APTMA:0.00000163631588949523	APTMA2:0.00659146295381652682):0.03683764207632079374	(APTOW:0.00931961970211877405	APTHA:0.01209827977312438220):0.01657359653600830318):0.13907164680382014255):0.03947934492810271923	((CASCA:0.00738993061887425161	CASBE:0.00711081193235811940):0.05070134856832902992	(DRONO2:0.00000163631588949523	DRONO:0.00000163631588949523):0.08300214686181665857):0.03947934492810271923);
((((((AEPHI:0.00144624785698351812	n3757:0.00000163631588949523):0.00212116295694729637	(n2998:0.00116495810585784095	((n2997:0.00052435497032180727	n2987:0.00000163631588949523):0.00000163631588949523	n3011:0.00000163631588949523):0.00000163631588949523):0.00424469141591237668):0.00208994070513915517	(((n3258:0.00000163631588949523	n08AEP07:0.00000163631588949523):0.00104806026756689851	(n3220:0.00000163631588949523	((n3219:0.00103376983244514399	n1665:0.00000163631588949523):0.00000163631588949523	n2986:0.00052964293022721024):0.00000163631588949523):0.00000163631588949523):0.00000163631588949523	((n1666:0.00000163631588949523	(n3024:0.00052038606038926028	(n3222:0.00000163631588949523	n3025:0.00129413930206894357):0.00000163631588949523):0.00000163631588949523):0.00000163631588949523	(n07AEP05:0.00217631066918590882	n3026:0.00000163631588949523):0.00000163631588949523):0.00000163631588949523):0.00000163631588949523):0.04542380556986660989	(n2988:0.00000163631588949523	(((n3004:0.00000163631588949523	n07AEP08:0.00942656083897103030):0.00000163631588949523	n2980:0.00067429868151815207):0.00000163631588949523	((n3221:0.00084995996387634306	MULAG:0.00547671998493236712):0.00045589258551499457	(n2973:0.00000163631588949523	(n2990:0.00164806898478915163	n07AEP06:0.00207901689257311995):0.00000163631588949523):0.00000163631588949523):0.00101654189358523503):0.00839516769175375176):0.03127360092749366383):0.02250675653154109862	((APTMA:0.00000163631588949523	APTMA2:0.00419118323175586647):0.03124978423645843537	(APTOW:0.00453513700368060341	APTHA:0.00932574459911365665):0.01541878239357998524):0.17711893959772842533):0.03596224320754124598	((CASCA:0.01244467451726783205	CASBE:0.00420337528192297593):0.05982256064277290813	(DRONO2:0.00000163631588949523	DRONO:0.00000163631588949523):0.09415885437731127960):0.03596224320754124598);
((((((AEPHI:0.00000163631588949523	n3757:0.00000163631588949523):0.00096484445235775593	(n2998:0.00269888828804243884	((n2997:0.00000163631588949523	n2987:0.00000163631588949523):0.00000163631588949523	n3011:0.00000163631588949523):0.00000163631588949523):0.00445656560331284934):0.00196372949136947288	((n3222:0.00054168800707375371	n3025:0.00390652112519759582):0.00000163631588949523	((((n07AEP05:0.00151370649380831940	n3026:0.00000163631588949523):0.00000163631588949523	(((n08AEP07:0.00049156865597860494	n3220:0.00000163631588949523):0.00000163631588949523	((n3219:0.00277372449088273722	n1665:0.00000163631588949523):0.00000163631588949523	n2986:0.00000163631588949523):0.00000163631588949523):0.00000163631588949523	n3258:0.00053404200916059392):0.00000163631588949523):0.00000163631588949523	n1666:0.00000163631588949523):0.00000163631588949523	n3024:0.00097048666747362466):0.00000163631588949523):0.00000163631588949523):0.05740632630887344823	(n2988:0.00000163631588949523	(n2980:0.00000163631588949523	(((n3221:0.00000163631588949523	MULAG:0.00271858951803329463):0.00271525860734423080	(n2973:0.00000163631588949523	(n2990:0.00103838867259012932	n07AEP06:0.00048716222559700898):0.00000163631588949523):0.00244640501198480119):0.00091732309800952080	(n3004:0.00000163631588949523	n07AEP08:0.00604283790226372002):0.00000163631588949523):0.00095426893737774637):0.00774506112900691986):0.03500095446810939231):0.03064197141860383958	((APTMA:0.00000163631588949523	APTMA2:0.00445088105194056064):0.03983059387884591018	(APTOW:0.00284683416563969718	APTHA:0.01154107662346469387):0.01136998241027296734):0.13693225001524550466):0.03644477293727493156	((CASCA:0.01951979832455975200	CASBE:0.00137693865489635510):0.05019231758652979714	(DRONO2:0.00000163631588949523	DRONO:0.00000163631588949523):0.08742419961320649358):0.03644477293727493156);
((((((AEPHI:0.00000163631588949523	n3757:0.00000163631588949523):0.00343446068754562749	(n2998:0.00285687687166952644	((n2997:0.00096234754596111085	n2987:0.00000163631588949523):0.00000163631588949523	n3011:0.00000163631588949523):0.00000163631588949523):0.00389299698199129787):0.00244053031487790261	((((n08AEP07:0.00048729339479613434	n3220:0.00000163631588949523):0.00000163631588949523	((n3219:0.00188131837997607891	n1665:0.00000163631588949523):0.00000163631588949523	n2986:0.00248230825523362104):0.00000163631588949523):0.00000163631588949523	(((n1666:0.00000163631588949523	n3024:0.00048124983863846894):0.00000163631588949523	(n3222:0.00000163631588949523	n3025:0.00634522592052056810):0.00000163631588949523):0.00000163631588949523	(n07AEP05:0.00050803379961257751	n3026:0.00000163631588949523):0.00097080428278693474):0.00000163631588949523):0.00000163631588949523	n3258:0.00053180872558256402):0.00000163631588949523):0.05550306113027590055	(n2988:0.00000163631588949523	(n2980:0.00000163631588949523	(((n3221:0.00118863055859684129	MULAG:0.00393237678041518952):0.00000163631588949523	(n2973:0.00000163631588949523	(n2990:0.00105345727125778841	n07AEP06:0.00099276716699965030):0.00000163631588949523):0.00048402111576382220):0.00000163631588949523	(n3004:0.00000163631588949523	n07AEP08:0.00839242609422893686):0.00048425267817402351):0.00000163631588949523):0.00722080920394221285):0.03024469459595402129):0.02345943901028904946	((APTMA:0.00000163631588949523	APTMA2:0.00276662606278555399):0.03207647573997834262	(APTOW:0.00785899523409379873	APTHA:0.00685962554377394455):0.01307810709527613968):0.17082535529352374515):0.02854276286773091420	((CASCA:0.02016136000716797771	CASBE:0.00620576519656831482):0.07289370874758205332	(DRONO2:0.00000163631588949523	DRONO:0.00000163631588949523):0.07032702023390234591):0.02854276286773091420);
((((((AEPHI:0.00000163631588949523	n3757:0.00000163631588949523):0.00464929990538084838	(n2998:0.00226687352688865291	((n2997:0.00050490414158310269	n2987:0.00000163631588949523):0.00000163631588949523	n3011:0.00000163631588949523):0.00000163631588949523):0.00355952155088858991):0.00255747303403690198	((((n08AEP07:0.00000163631588949523	n3220:0.00000163631588949523):0.00000163631588949523	((n3219:0.00096366054004962164	n1665:0.00000163631588949523):0.00000163631588949523	n2986:0.00051623319627393249):0.00000163631588949523):0.00000163631588949523	(((n1666:0.00000163631588949523	n3024:0.00050586961281069817):0.00000163631588949523	(n3222:0.00056112655783445323	n3025:0.00123458126508995563):0.00000163631588949523):0.00000163631588949523	(n07AEP05:0.00000163631588949523	n3026:0.00000163631588949523):0.00000163631588949523):0.00000163631588949523):0.00000163631588949523	n3258:0.00000163631588949523):0.00000163631588949523):0.04413339842588447776	(n2988:0.00000163631588949523	(n2980:0.00137302478313649774	(((n3221:0.00371696289922356787	MULAG:0.00469076660690052102):0.00000163631588949523	(n2973:0.00000163631588949523	(n2990:0.00168028751456461762	n07AEP06:0.00261646199174315639):0.00000163631588949523):0.00050922614152892106):0.00000163631588949523	(n3004:0.00000163631588949523	n07AEP08:0.00463725386805286660):0.00101986823330858269):0.00000163631588949523):0.00997546702182401830):0.03715463467750294152):0.04388491515642500146	((APTMA:0.00000163631588949523	APTMA2:0.00000163631588949523):0.03474180937542983849	(APTOW:0.01096811684032444195	APTHA:0.00623602629508206163):0.02310151095704278054):0.12318433368077620627):0.02589574110222477715	((CASCA:0.00578663614461739223	CASBE:0.01927168035960468567):0.05258974658811763070	(DRONO2:0.00000163631588949523	DRONO:0.00000163631588949523):0.06012290685259834289):0.02589574110222477715);
((((((AEPHI:0.00000163631588949523	n3757:0.00000163631588949523):0.00294154569936257463	(n2998:0.00347368633301180663	((n2997:0.00053967089132054506	n2987:0.00000163631588949523):0.00000163631588949523	n3011:0.00000163631588949523):0.00000163631588949523):0.00503718217594274591):0.00093676703279521264	(((n1666:0.00000163631588949523	n3024:0.00049105982718498432):0.00000163631588949523	(n3222:0.00000163631588949523	n3025:0.00145563833139764043):0.00000163631588949523):0.00000163631588949523	((n3258:0.00000163631588949523	(n07AEP05:0.00000163631588949523	n3026:0.00000163631588949523):0.00147121782377597423):0.00000163631588949523	((n08AEP07:0.00000163631588949523	n3220:0.00000163631588949523):0.00000163631588949523	((n3219:0.00000163631588949523	n1665:0.00000163631588949523):0.00000163631588949523	n2986:0.00050619116622435277):0.00000163631588949523):0.00000163631588949523):0.00000163631588949523):0.00214020794177552246):0.04999935348286951159	(n2988:0.00002584295513112339	((n3221:0.00227630088071879410	MULAG:0.00503592085208674333):0.00000163631588949523	(((n3004:0.00000163631588949523	n07AEP08:0.00434277857437496018):0.00000163631588949523	n2980:0.00000163631588949523):0.00000163631588949523	(n2973:0.00000163631588949523	(n2990:0.00103433568767015665	n07AEP06:0.00099532316260413068):0.00000163631588949523):0.00000163631588949523):0.00039362267305585377):0.00675190873935290099):0.04337673170599437578):0.02801102227977227133	((APTMA:0.00000163631588949523	APTMA2:0.00227983073978657190):0.01719180017486411985	(APTOW:0.01212463889244264244	APTHA:0.00359541952260161420):0.03017548695297437439):0.14423584264477906647):0.04440440738454252273	((CASCA:0.01625139775439518250	CASBE:0.01186988179441548184):0.04805734522806043990	(DRONO2:0.00000163631588949523	DRONO:0.00000163631588949523):0.08905158412601450746):0.04440440738454252273);
((((((AEPHI:0.00069844390583445961	n3757:0.00000163631588949523):0.00310146312051091510	(n2987:0.00000163631588949523	(n3011:0.00000163631588949523	(n2998:0.00414161630048776996	n2997:0.00182900079465005702):0.00000163631588949523):0.00000163631588949523):0.00431667492949430135):0.00099446421406489387	((((n08AEP07:0.00000163631588949523	n3220:0.00000163631588949523):0.00000163631588949523	((n3219:0.00000163631588949523	n1665:0.00000163631588949523):0.00000163631588949523	n2986:0.00052887785126555812):0.00000163631588949523):0.00000163631588949523	(((n1666:0.00000163631588949523	n3024:0.00050701880871876668):0.00000163631588949523	(n3222:0.00056081758517806390	n3025:0.00122517208424897288):0.00000163631588949523):0.00000163631588949523	(n07AEP05:0.00000163631588949523	n3026:0.00000163631588949523):0.00050644647296620258):0.00000163631588949523):0.00000163631588949523	n3258:0.00000163631588949523):0.00000163631588949523):0.05885521885960140476	(n2988:0.00000163631588949523	(((n3004:0.00000163631588949523	n07AEP08:0.00600062058764764053):0.00076629663714229289	n2980:0.00000163631588949523):0.00000163631588949523	((n2973:0.00000163631588949523	(n2990:0.00164301056918550676	n07AEP06:0.00051437598579714798):0.00000163631588949523):0.00256383652928081351	(n3221:0.00000163631588949523	MULAG:0.00361032566409767676):0.00000163631588949523):0.00020397577218500790):0.00615001137653204549):0.03586358391003390683):0.02865698243908039802	((APTMA:0.00000163631588949523	APTMA2:0.00000163631588949523):0.03765168762465756491	(APTOW:0.01229915198832982025	APTHA:0.00273896127717521056):0.01779115216783385897):0.14636920459892188706):0.03323514545763963518	((CASCA:0.00929466527873787710	CASBE:0.01309302379318968805):0.07027160818413402676	(DRONO2:0.00000163631588949523	DRONO:0.00000163631588949523):0.08105286032301764476):0.03323514545763963518);
((((n08AEP07:0.00000163631588949523	(n3220:0.00000163631588949523	(((n3219:0.00335456440554298980	n1665:0.00000163631588949523):0.00000163631588949523	n2986:0.00268568068427784464):0.00000163631588949523	(n3258:0.00114331383653692282	((n07AEP05:0.00384767348047767395	n3026:0.00000163631588949523):0.00000163631588949523	(((AEPHI:0.00073534359188660392	n3757:0.00000163631588949523):0.00369910224806821539	(n2998:0.00294381697334976464	(n3011:0.00000163631588949523	(n2997:0.00000163631588949523	n2987:0.00000163631588949523):0.00000163631588949523):0.00000163631588949523):0.00313423346376196822):0.00210320855177195589	((n1666:0.00000163631588949523	n3024:0.00051805307369354138):0.00000163631588949523	(n3222:0.00000163631588949523	n3025:0.00397348859032602576):0.00000163631588949523):0.00000163631588949523):0.00000163631588949523):0.00000163631588949523):0.00000163631588949523):0.00000163631588949523):0.00104821460434358386):0.05549780852494066302	(n2988:0.00000163631588949523	(n2980:0.00000163631588949523	(((n2973:0.00000163631588949523	(n2990:0.00172833798310656267	n07AEP06:0.00107145460880646607):0.00000163631588949523):0.00053107021713301721	(n3221:0.00120731986879292898	MULAG:0.00424293021374331277):0.00000163631588949523):0.00103398906660471775	(n3004:0.00000163631588949523	n07AEP08:0.00324285272202417879):0.00000163631588949523):0.00000163631588949523):0.00955166152132124781):0.03784359410395315981):0.00782396601188056241	((APTMA:0.00000163631588949523	APTMA2:0.01172188678394201281):0.01821545672651219902	(APTOW:0.01276374232693306722	APTHA:0.00995844072808949564):0.02619511223532897809):0.17182592534269056084):0.03984590121707451416	((CASCA:0.01856087841390685264	CASBE:0.01471783018673384659):0.05881073913218012872	(DRONO2:0.00000163631588949523	DRONO:0.00000163631588949523):0.09446126956781236705):0.03984590121707451416);
((((n3025:0.00000163631588949523	(((((n08AEP07:0.00050393513120382954	(n3220:0.00000163631588949523	((n3219:0.00000163631588949523	n1665:0.00000163631588949523):0.00000163631588949523	n2986:0.00051078843355780769):0.00000163631588949523):0.00000163631588949523):0.00000163631588949523	(n3258:0.00053679972671756776	(n07AEP05:0.00207449577243708086	n3026:0.00000163631588949523):0.00000163631588949523):0.00000163631588949523):0.00000163631588949523	((AEPHI:0.00000163631588949523	n3757:0.00000163631588949523):0.00251553232683538169	(n3011:0.00000163631588949523	((n2997:0.00049532058938860264	n2987:0.00000163631588949523):0.00000163631588949523	n2998:0.00421953203847488280):0.00000163631588949523):0.00402548724189766109):0.00098349087447585312):0.00000163631588949523	(n1666:0.00000163631588949523	n3024:0.00049684732852855800):0.00000163631588949523):0.00000163631588949523	n3222:0.00108311369873529567):0.00267143298440444691):0.04399313716942805652	(n2988:0.00000163631588949523	(n2980:0.00000163631588949523	(((n2973:0.00000163631588949523	(n2990:0.00158234095788466048	n07AEP06:0.00050181890625516663):0.00000163631588949523):0.00250824839346393573	(n3221:0.00488456824199738193	MULAG:0.00609393791072209996):0.00000163631588949523):0.00043201369642953294	(n3004:0.00000163631588949523	n07AEP08:0.00523792233864606507):0.00000163631588949523):0.00000163631588949523):0.01130297875426117260):0.05015859913219432309):0.02633049514754314327	((APTMA:0.00000163631588949523	APTMA2:0.00000163631588949523):0.04336709466513431754	(APTOW:0.00846123560409704246	APTHA:0.00866007328149785878):0.01767094975790401909):0.14305764806040943693):0.04919916603848006886	((CASCA:0.00835246004721963524	CASBE:0.01092986052002838104):0.04710219411635056114	(DRONO2:0.00000163631588949523	DRONO:0.00000163631588949523):0.09145706384612496687):0.04919916603848006886);
((((((((n3025:0.00251741896820029468	n3222:0.00032776768600548361):0.00022337761885015057	(((n2986:0.00102203379552134334	(n3220:0.00000163631588949523	n08AEP07:0.00000163631588949523):0.00000163631588949523):0.00000163631588949523	(n3219:0.00093966310138782216	n1665:0.00000163631588949523):0.00000163631588949523):0.00000163631588949523	(n3258:0.00000163631588949523	(n07AEP05:0.00103384869953850262	n3026:0.00000163631588949523):0.00000163631588949523):0.00098639374050775918):0.00000163631588949523):0.00000163631588949523	n1666:0.00000163631588949523):0.00000163631588949523	n3024:0.00049085925842344558):0.00000163631588949523	((AEPHI:0.00000163631588949523	n3757:0.00000163631588949523):0.00248054930007018991	(n2998:0.00169824208844098087	(n3011:0.00000163631588949523	(n2997:0.00148767274536744029	n2987:0.00000163631588949523):0.00000163631588949523):0.00000163631588949523):0.00398738029647199496):0.00048897041049059369):0.04772139937264040233	(n2988:0.00000163631588949523	(((n2973:0.00000163631588949523	(n2990:0.00107666676360306792	n07AEP06:0.00049691785485170390):0.00000163631588949523):0.00049054174837784368	(n2980:0.00199899128318990803	(n3221:0.00194014558228692950	MULAG:0.00329617202093196449):0.00142341268311701975):0.00000163631588949523):0.00137345600816898426	(n3004:0.00000163631588949523	n07AEP08:0.00291883431869570604):0.00058941009830912534):0.01337164406950346225):0.02468356614649630867):0.02522782115699454333	((APTOW:0.00450891522445653892	APTHA:0.01125821612837590684):0.01309348133292741537	(APTMA:0.00000163631588949523	APTMA2:0.00509545862779949357):0.03106281404162473947):0.13836819528673949264):0.03882500615228157842	((CASCA:0.00435522542322885897	CASBE:0.02612248912972838996):0.05257203356530259358	(DRONO2:0.00000163631588949523	DRONO:0.00000163631588949523):0.10477899762582114362):0.03882500615228157842);
((((APTOW:0.01359943139451905147	APTHA:0.00822387949667365177):0.02557780166267274724	(APTMA:0.00000163631588949523	APTMA2:0.00256543652279731579):0.02907511508209374013):0.16947091209422110447	((((((n08AEP07:0.00000163631588949523	n3220:0.00000163631588949523):0.00000163631588949523	(n2986:0.00000163631588949523	(n1665:0.00000163631588949523	n3219:0.00000163631588949523):0.00000163631588949523):0.00000163631588949523):0.00000163631588949523	((n1666:0.00000163631588949523	(n3024:0.00000163631588949523	(n3222:0.00054674205409718454	n3025:0.00135744126106305207):0.00000163631588949523):0.00000163631588949523):0.00000163631588949523	(n07AEP05:0.00053010443731199011	n3026:0.00000163631588949523):0.00102139220032471394):0.00000163631588949523):0.00000163631588949523	n3258:0.00000163631588949523):0.00000163631588949523	((n2998:0.00237147871587439904	(n3011:0.00000163631588949523	(n2987:0.00000163631588949523	n2997:0.00000163631588949523):0.00000163631588949523):0.00000163631588949523):0.00203452236974634854	(AEPHI:0.00000163631588949523	n3757:0.00000163631588949523):0.00308551014032493621):0.00103018018222460076):0.03654903290060433629	(n2988:0.00000163631588949523	(((n07AEP08:0.00686644044804445974	n3004:0.00000163631588949523):0.00049927493234096188	((n2973:0.00000163631588949523	(n2990:0.00106963310080141860	n07AEP06:0.00051601469510519592):0.00000163631588949523):0.00049929530277557010	(n3221:0.00122319204099990107	MULAG:0.00355044785194394029):0.00000163631588949523):0.00000163631588949523):0.00000163631588949523	n2980:0.00000163631588949523):0.01063083089207601285):0.04848066562381011385):0.03059326984857958440):0.04121023725627936951	((DRONO2:0.00000163631588949523	DRONO:0.00000163631588949523):0.10169223576194959258	(CASCA:0.02151441503412742512	CASBE:0.01105264335217612942):0.02505131536979606985):0.04121023725627936951);
((((APTOW:0.00599700795823946385	APTHA:0.00769802875094361978):0.02260792937379788037	(APTMA:0.00000163631588949523	APTMA2:0.00436149435748737786):0.01993953767672775740):0.14284503853654301198	((((n2998:0.00110978540037299524	(n3011:0.00000163631588949523	(n2987:0.00000163631588949523	n2997:0.00055886313981130949):0.00000163631588949523):0.00000163631588949523):0.00339951822015082533	(AEPHI:0.00145039731738426532	n3757:0.00000163631588949523):0.00196082600299233136):0.00249339232437467001	(((n1666:0.00000163631588949523	(n3025:0.00261090045903558405	n3222:0.00000163631588949523):0.00000163631588949523):0.00000163631588949523	n3024:0.00000163631588949523):0.00000163631588949523	((n08AEP07:0.00050045054225668600	((n2986:0.00050593024923220251	(n1665:0.00000163631588949523	n3219:0.00192383591621917436):0.00000163631588949523):0.00000163631588949523	n3220:0.00000163631588949523):0.00000163631588949523):0.00000163631588949523	(n3258:0.00054379600650462804	(n07AEP05:0.00155509635810841635	n3026:0.00000163631588949523):0.00098048816025870416):0.00000163631588949523):0.00000163631588949523):0.00000163631588949523):0.04956836133697710423	(n2988:0.00000163631588949523	((((n07AEP06:0.00000163631588949523	n2990:0.00053701489867129845):0.00000163631588949523	n2973:0.00000163631588949523):0.00000163631588949523	(n3221:0.00122104595747330185	MULAG:0.00399155132353036166):0.00000163631588949523):0.00098095888073458496	(n2980:0.00000163631588949523	(n07AEP08:0.00950477520070223611	n3004:0.00000163631588949523):0.00000163631588949523):0.00000163631588949523):0.00722250711338241584):0.02990760626653005128):0.04323478433963118261):0.02470112681205476404	((CASCA:0.02301303196620564998	CASBE:0.00000163631588949523):0.05517066809473170769	(DRONO2:0.00000163631588949523	DRONO:0.00000163631588949523):0.07461139344927145145):0.02470112681205476404);
((((APTOW:0.00726662023426049609	APTHA:0.00703945442891985504):0.02027739971359056662	(APTMA:0.00000163631588949523	APTMA2:0.00220749914662212365):0.02813908820075018691):0.11373193039876576538	((((n3011:0.00000163631588949523	((n2987:0.00000163631588949523	n2997:0.00054669565383863746):0.00000163631588949523	n2998:0.00166588424292847168):0.00000163631588949523):0.00387800524089244999	(AEPHI:0.00067107306579142071	n3757:0.00000163631588949523):0.00393035829210700884):0.00048059543928010508	((((n2986:0.00099433524745716094	(n1665:0.00000163631588949523	n3219:0.00000163631588949523):0.00000163631588949523):0.00000163631588949523	(n3220:0.00000163631588949523	n08AEP07:0.00000163631588949523):0.00000163631588949523):0.00000163631588949523	((n07AEP05:0.00049870144094978444	n3026:0.00000163631588949523):0.00000163631588949523	((n1666:0.00000163631588949523	(n3025:0.00126893109930924231	n3222:0.00105888591533173800):0.00000163631588949523):0.00000163631588949523	n3024:0.00146385034945793443):0.00000163631588949523):0.00000163631588949523):0.00000163631588949523	n3258:0.00000163631588949523):0.00000163631588949523):0.05040764979662927525	(n2988:0.00000163631588949523	(n2980:0.00000163631588949523	((n07AEP08:0.00532673883561576075	n3004:0.00000163631588949523):0.00137552955036011177	(((n07AEP06:0.00148905066428019661	n2990:0.00260812664375677326):0.00000163631588949523	n2973:0.00000163631588949523):0.00097915652469699171	(n3221:0.00463650228218929518	MULAG:0.00345825574228154475):0.00000163631588949523):0.00006263217615258902):0.00408128601908924315):0.00635840485942727046):0.03308561801398327701):0.01355901425393554911):0.03327981240605835944	((CASCA:0.00975690675259054813	CASBE:0.01291299386951399487):0.05431425460137525446	(DRONO2:0.00000163631588949523	DRONO:0.00000163631588949523):0.07969448443502050172):0.03327981240605835944);
((((APTOW:0.00509220312412421699	APTHA:0.00972122623966286195):0.02238832539609151434	(APTMA:0.00000163631588949523	APTMA2:0.00795190659632655575):0.03110194015506680815):0.12229269641004628100	(((((n2998:0.00280055448063097102	(n3011:0.00000163631588949523	n2997:0.00000163631588949523):0.00000163631588949523):0.00000163631588949523	n2987:0.00000163631588949523):0.00298632204877683025	(AEPHI:0.00066943085996028424	n3757:0.00000163631588949523):0.00349882810765997539):0.00302487455816662218	(((n2986:0.00000163631588949523	(n1665:0.00000163631588949523	n3219:0.00000163631588949523):0.00000163631588949523):0.00000163631588949523	(n3220:0.00000163631588949523	n08AEP07:0.00000163631588949523):0.00000163631588949523):0.00000163631588949523	((n3258:0.00000163631588949523	(n07AEP05:0.00154150509296808666	n3026:0.00000163631588949523):0.00049256720261022825):0.00000163631588949523	((n1666:0.00000163631588949523	(n3025:0.00000163631588949523	n3222:0.00000163631588949523):0.00000163631588949523):0.00000163631588949523	n3024:0.00000163631588949523):0.00000163631588949523):0.00000163631588949523):0.00000163631588949523):0.03001156391655527764	(n2988:0.00000163631588949523	(n2980:0.00000163631588949523	((n07AEP08:0.00392495860745674819	n3004:0.00000163631588949523):0.00070873833672601522	((n07AEP06:0.00102474178235917594	(n2990:0.00167822784346414663	n2973:0.00000163631588949523):0.00000163631588949523):0.00000163631588949523	(n3221:0.00000163631588949523	MULAG:0.00311767663361973762):0.00150025318229934316):0.00029590785038981785):0.00000163631588949523):0.00705445139559066504):0.04410952082484638492):0.03472198068060615428):0.03504813557684702957	((CASCA:0.02255100361470470036	CASBE:0.02249683092110720678):0.05215934701324761308	(DRONO2:0.00000163631588949523	DRONO:0.00000163631588949523):0.09380554866665252733):0.03504813557684702957);
((((APTOW:0.00282961496279219562	APTHA:0.00847642026665173208):0.01980359141552871793	(APTMA:0.00000163631588949523	APTMA2:0.00610770602350298869):0.03074449306126633696):0.13593927496819860345	(((((n2997:0.00000163631588949523	(n2987:0.00000163631588949523	n2998:0.00165367425445739412):0.00000163631588949523):0.00000163631588949523	n3011:0.00000163631588949523):0.00584412285887595060	(AEPHI:0.00066237131774418288	n3757:0.00000163631588949523):0.00388114325034903673):0.00145418335006554812	(((n07AEP05:0.00200218776675359800	n3026:0.00000163631588949523):0.00048178800820027605	((((n3220:0.00000163631588949523	n08AEP07:0.00000163631588949523):0.00000163631588949523	n2986:0.00098205103128428165):0.00000163631588949523	n1665:0.00000163631588949523):0.00000163631588949523	(n3219:0.00096638963519499470	n3258:0.00000163631588949523):0.00000163631588949523):0.00000163631588949523):0.00000163631588949523	((n3025:0.00123095049212679371	n3222:0.00000163631588949523):0.00000163631588949523	(n3024:0.00000163631588949523	n1666:0.00000163631588949523):0.00000163631588949523):0.00000163631588949523):0.00000163631588949523):0.06227148688066595078	(n2988:0.00122111599248165919	(n2980:0.00000163631588949523	((n07AEP08:0.00691050532844254828	n3004:0.00000163631588949523):0.00000163631588949523	((n2973:0.00000163631588949523	(n07AEP06:0.00050434682946304613	n2990:0.00160140028701008909):0.00000163631588949523):0.00196147156462804203	(n3221:0.00356541170297874736	MULAG:0.00297577235850419834):0.00000163631588949523):0.00046057922094100586):0.00000163631588949523):0.00607335577103984559):0.02378614735699568702):0.04684782654866218726):0.02166761404630578730	((CASCA:0.00000163631588949523	CASBE:0.01612450045496508638):0.06211406566725303363	(DRONO2:0.00000163631588949523	DRONO:0.00000163631588949523):0.08158634791417467003):0.02166761404630578730);
((((APTOW:0.01045714443180754093	APTHA:0.00618081858156253969):0.01426708104875673046	(APTMA:0.00000163631588949523	APTMA2:0.00983836098245126182):0.02056400599106164920):0.17010015931681740642	((((((n2997:0.00000163631588949523	n2987:0.00000163631588949523):0.00000163631588949523	n3011:0.00000163631588949523):0.00000163631588949523	n2998:0.00176379126345378137):0.00417898893927733713	(AEPHI:0.00073300305119327279	n3757:0.00000163631588949523):0.00367384709313726835):0.00210598678692224374	(((n07AEP05:0.00162078361274058092	n3026:0.00000163631588949523):0.00051821184092936518	((((n3220:0.00000163631588949523	n2986:0.00212462830082970179):0.00000163631588949523	(n3219:0.00000163631588949523	n1665:0.00000163631588949523):0.00000163631588949523):0.00000163631588949523	n08AEP07:0.00104980223067926981):0.00000163631588949523	n3258:0.00115547612859906359):0.00000163631588949523):0.00000163631588949523	(n1666:0.00000163631588949523	((n3025:0.00126310499712020273	n3222:0.00115368177596462170):0.00000163631588949523	n3024:0.00000163631588949523):0.00000163631588949523):0.00000163631588949523):0.00000163631588949523):0.04615675630458745959	(n2988:0.00000163631588949523	(n2980:0.00000163631588949523	(n3004:0.00051463126429469614	((n07AEP08:0.00723464915213838707	(n2973:0.00000163631588949523	(n07AEP06:0.00105573374565132378	n2990:0.00285992933142297130):0.00000163631588949523):0.00154689628691611811):0.00000163631588949523	(n3221:0.00264271324416199670	MULAG:0.00421645777810228471):0.00000163631588949523):0.00000163631588949523):0.00000163631588949523):0.00672958720841523601):0.02758996827024684170):0.01387398346465447928):0.04185159442410666536	((CASCA:0.01270977658941747218	CASBE:0.01278930568164019649):0.05432096856588313621	(DRONO2:0.00000163631588949523	DRONO:0.00000163631588949523):0.11982346892235312685):0.04185159442410666536);
((((APTOW:0.00941207306052286967	APTHA:0.00947926752348670840):0.01250501916169994079	(APTMA:0.00000163631588949523	APTMA2:0.00272052314848588404):0.03837481976693404850):0.17228160241931844698	((((n3011:0.00000163631588949523	(n2997:0.00098296574140815983	(n2998:0.00172484682225491448	n2987:0.00000163631588949523):0.00000163631588949523):0.00000163631588949523):0.00344841704565769817	(AEPHI:0.00000163631588949523	n3757:0.00000163631588949523):0.00246435678370016901):0.00147986121755264610	(((((n08AEP07:0.00049346365649101680	n3220:0.00000163631588949523):0.00000163631588949523	(n2986:0.00101199382488069639	(n3219:0.00204640648408109874	n1665:0.00000163631588949523):0.00000163631588949523):0.00000163631588949523):0.00000163631588949523	n3258:0.00055157759501607139):0.00000163631588949523	(n07AEP05:0.00207349110308806695	n3026:0.00000163631588949523):0.00098438989848719828):0.00000163631588949523	(n1666:0.00000163631588949523	((n3025:0.00120860098266995235	n3222:0.00056523362565583611):0.00000163631588949523	n3024:0.00048923448618643872):0.00000163631588949523):0.00000163631588949523):0.00000163631588949523):0.06025741368101971557	(n2988:0.00000163631588949523	(((n07AEP08:0.00763502885264567398	n3004:0.00000163631588949523):0.00073603479616046763	((n2973:0.00000163631588949523	(n07AEP06:0.00150323801930037516	n2990:0.00269125004323758025):0.00000163631588949523):0.00098542842494977871	(n3221:0.00268158291997729580	MULAG:0.00452638772761261403):0.00000163631588949523):0.00072936742978636977):0.00068369365008735198	n2980:0.00000163631588949523):0.00768186477435520414):0.03655227477094217386):0.01546457621902506616):0.03626201968253756069	((CASCA:0.01452599423624318341	CASBE:0.02094464995544396274):0.04818826962271546832	(DRONO2:0.00000163631588949523	DRONO:0.00000163631588949523):0.08351999992773072312):0.03626201968253756069);
((((APTOW:0.00566761172727818854	APTHA:0.01010194055789804569):0.02561402257614913899	(APTMA:0.00000163631588949523	APTMA2:0.00407114659794457785):0.02338764761004550469):0.17020665711985849544	(((((n3011:0.00000163631588949523	(n2997:0.00000163631588949523	n2987:0.00000163631588949523):0.00000163631588949523):0.00000163631588949523	n2998:0.00167714365800705843):0.00503481626852346400	(AEPHI:0.00000163631588949523	n3757:0.00000163631588949523):0.00302454972902447758):0.00248334086960539345	(((((n08AEP07:0.00050152361032990069	n3220:0.00000163631588949523):0.00000163631588949523	(n2986:0.00153322301134013023	(n3219:0.00397955314893814853	n1665:0.00000163631588949523):0.00000163631588949523):0.00000163631588949523):0.00000163631588949523	n3258:0.00054089933764173202):0.00000163631588949523	(n07AEP05:0.00155981204254338488	n3026:0.00000163631588949523):0.00098557551580745017):0.00000163631588949523	((n3025:0.00126789504875373174	n3222:0.00055243945046406010):0.00000163631588949523	(n3024:0.00000163631588949523	n1666:0.00000163631588949523):0.00000163631588949523):0.00000163631588949523):0.00000163631588949523):0.03962134402981642295	(n2988:0.00000163631588949523	((n07AEP08:0.00888845115426201669	n3004:0.00000163631588949523):0.00062492875340422146	(((n2973:0.00000163631588949523	(n07AEP06:0.00050859184592773506	n2990:0.00000163631588949523):0.00000163631588949523):0.00000163631588949523	(n3221:0.00000163631588949523	MULAG:0.00610189578189625648):0.00000163631588949523):0.00000163631588949523	n2980:0.00000163631588949523):0.00085426593092034916):0.01146811801822212804):0.02831836095218162250):0.01862396999418328494):0.03942264292998785141	((CASCA:0.02461397534016399394	CASBE:0.00685389960280115371):0.02882268541029336939	(DRONO2:0.00000163631588949523	DRONO:0.00000163631588949523):0.08590109519941674376):0.03942264292998785141);
((((APTOW:0.00555007010638361616	APTHA:0.00931251947364789348):0.01426192916094946687	(APTMA:0.00000163631588949523	APTMA2:0.00440849230547773422):0.03641235727222970342):0.15093173591797826028	((n08AEP07:0.00000163631588949523	(n3220:0.00000163631588949523	((n2986:0.00051752113625392346	(n3219:0.00297381194178710038	n1665:0.00000163631588949523):0.00000163631588949523):0.00000163631588949523	(n3258:0.00110532996572082053	((n07AEP05:0.00262160650330382121	n3026:0.00000163631588949523):0.00049970687238602544	(((n3025:0.00265179823121505136	n3222:0.00054834664939789484):0.00000163631588949523	(n3024:0.00099763752713007527	n1666:0.00000163631588949523):0.00000163631588949523):0.00000163631588949523	(((n3011:0.00000163631588949523	(n2997:0.00000163631588949523	n2987:0.00000163631588949523):0.00000163631588949523):0.00000163631588949523	n2998:0.00232103709166061462):0.00251547321938725473	(AEPHI:0.00069738546307992664	n3757:0.00000163631588949523):0.00251738416897117527):0.00099474398861321340):0.00000163631588949523):0.00000163631588949523):0.00000163631588949523):0.00000163631588949523):0.00100206417899256902):0.03806397477648050531	(n2988:0.00000163631588949523	(((n2973:0.00000163631588949523	(n07AEP06:0.00051216923721164750	n2990:0.00053688747780643981):0.00000163631588949523):0.00151277505580696870	(n3221:0.00123400739359333465	MULAG:0.00357231388801295454):0.00000163631588949523):0.00000163631588949523	(n2980:0.00134642941577395379	(n07AEP08:0.00679132452688550187	n3004:0.00000163631588949523):0.00248674593478519571):0.00000163631588949523):0.00955150172781957588):0.03801383792349849466):0.01564523123982022174):0.04226250924969944534	((CASCA:0.00710409957519712084	CASBE:0.02444472056447566724):0.05587791021489773441	(DRONO2:0.00000163631588949523	DRONO:0.00000163631588949523):0.09376508847960170201):0.04226250924969944534);
((((APTHA:0.00812575822775396701	APTOW:0.00781084358687548098):0.01449418394907878160	(APTMA:0.00000163631588949523	APTMA2:0.00584582921780847815):0.03123110558992353222):0.13735103718678670637	(((AEPHI:0.00000163631588949523	n3757:0.00000163631588949523):0.00000163631588949523	(((((n08AEP07:0.00000163631588949523	n3220:0.00000163631588949523):0.00000163631588949523	(n2986:0.00150273131372493296	(n3219:0.00509030098804172208	n1665:0.00000163631588949523):0.00000163631588949523):0.00000163631588949523):0.00000163631588949523	((n07AEP05:0.00050443762566847400	n3026:0.00000163631588949523):0.00048694675530521376	((n1666:0.00000163631588949523	n3024:0.00000163631588949523):0.00000163631588949523	(n3025:0.00133512743479380250	n3222:0.00053596744242352548):0.00000163631588949523):0.00000163631588949523):0.00000163631588949523):0.00000163631588949523	n3258:0.00000163631588949523):0.00094057162890376334	((n3011:0.00000163631588949523	(n2997:0.00057359924628077241	n2987:0.00000163631588949523):0.00000163631588949523):0.00000163631588949523	n2998:0.00110549961400795995):0.00645580627969747235):0.00349440582880306775):0.04187519507996914636	(n2988:0.00000163631588949523	((((n2973:0.00000163631588949523	(n07AEP06:0.00149838553229463662	n2990:0.00215396149645285173):0.00000163631588949523):0.00147532452345767420	(n3221:0.00603492038521379406	MULAG:0.00348487226978250100):0.00000163631588949523):0.00076765513015289997	(n07AEP08:0.01087822999509640252	n3004:0.00000163631588949523):0.00067301826254135980):0.00212499512316347483	n2980:0.00000163631588949523):0.00766672113132636085):0.03220315688067069276):0.03765999862548056326):0.03694420468941730235	((CASCA:0.02141341575055422802	CASBE:0.01264616286619042393):0.04479999146087277478	(DRONO2:0.00000163631588949523	DRONO:0.00000163631588949523):0.08770138699030562146):0.03694420468941730235);
((((APTMA:0.00000163631588949523	APTMA2:0.00661322463525289197):0.03320189915321298396	(APTOW:0.00776966711975844541	APTHA:0.01284911037024953108):0.02210430514898985288):0.13628730565417782050	((((n3757:0.00000163631588949523	AEPHI:0.00000163631588949523):0.00248563559646051112	((n3011:0.00000163631588949523	(n2998:0.00222378769546023201	n2997:0.00099391532019928262):0.00000163631588949523):0.00000163631588949523	n2987:0.00000163631588949523):0.00299045485578644781):0.00099759343642111232	(n3258:0.00054305262543246583	(((n1666:0.00000163631588949523	((n3222:0.00054387218206542343	n3025:0.00272110565896112409):0.00000163631588949523	n3024:0.00000163631588949523):0.00000163631588949523):0.00000163631588949523	((n08AEP07:0.00049849106803182594	n3220:0.00000163631588949523):0.00000163631588949523	(n2986:0.00102624414807055185	(n3219:0.00000163631588949523	n1665:0.00000163631588949523):0.00000163631588949523):0.00000163631588949523):0.00000163631588949523):0.00000163631588949523	(n3026:0.00000163631588949523	n07AEP05:0.00205419021205414248):0.00000163631588949523):0.00000163631588949523):0.00000163631588949523):0.03571784872597277838	(n2988:0.00000163631588949523	(n3004:0.00000163631588949523	((n07AEP08:0.00697216103358131063	((n3221:0.00123643477424582437	MULAG:0.00452919962205386266):0.00000163631588949523	(n07AEP06:0.00201823721695327087	(n2990:0.00159553781597613947	n2973:0.00000163631588949523):0.00000163631588949523):0.00099569486677227666):0.00047614596318568684):0.00000163631588949523	n2980:0.00000163631588949523):0.00000163631588949523):0.00645455073772073073):0.04800825783701079957):0.03122871368473044765):0.03135839882994332500	((CASCA:0.02336511659453067644	CASBE:0.01252622854323242468):0.05574293819205448225	(DRONO:0.00000163631588949523	DRONO2:0.00000163631588949523):0.07846798372471218419):0.03135839882994332500);
((((APTMA:0.00000163631588949523	APTMA2:0.00000163631588949523):0.03377866207079172761	(APTOW:0.00932010111640572091	APTHA:0.00997762388783540906):0.01309571697649905553):0.13724759441236383806	((((n3757:0.00000163631588949523	AEPHI:0.00140704282063100006):0.00349977340935389222	((n3011:0.00000163631588949523	(n2997:0.00099247867507642465	n2987:0.00000163631588949523):0.00000163631588949523):0.00000163631588949523	n2998:0.00174017180181632774):0.00248682377900050038):0.00049658122593822002	((n1666:0.00000163631588949523	((n3222:0.00054943764843280978	n3025:0.00131174309547191052):0.00000163631588949523	n3024:0.00000163631588949523):0.00000163631588949523):0.00000163631588949523	((n3258:0.00109306898034127213	((n08AEP07:0.00100514590091875977	n3220:0.00000163631588949523):0.00000163631588949523	(n2986:0.00153138803841460489	(n3219:0.00202687281782704988	n1665:0.00000163631588949523):0.00000163631588949523):0.00000163631588949523):0.00000163631588949523):0.00000163631588949523	(n3026:0.00000163631588949523	n07AEP05:0.00104137770608127137):0.00000163631588949523):0.00000163631588949523):0.00000163631588949523):0.03720479190091335875	(n2988:0.00000163631588949523	(n2980:0.00134931569525784329	((n07AEP08:0.00778111810406913705	n3004:0.00000163631588949523):0.00000163631588949523	((n3221:0.00245521919680660424	MULAG:0.00299396087394680679):0.00000163631588949523	(n07AEP06:0.00101040691363974149	(n2990:0.00000163631588949523	n2973:0.00000163631588949523):0.00000163631588949523):0.00049832024091998135):0.00048583928582513413):0.00000163631588949523):0.00855928920628742929):0.03608547302396441364):0.03191163215938724873):0.02895044343180625673	((CASCA:0.00932323114246933274	CASBE:0.01306147458118655548):0.08934294322623720364	(DRONO:0.00000163631588949523	DRONO2:0.00000163631588949523):0.09244368712433004287):0.02895044343180625673);
((((APTMA:0.00000163631588949523	APTMA2:0.00251562524590358836):0.03126950601034724636	(APTOW:0.00985710181899587812	APTHA:0.00897114846589355981):0.02637088691247519920):0.14753779479196360569	((((n3757:0.00000163631588949523	AEPHI:0.00222058563836904400):0.00100410340505256235	((n3011:0.00000163631588949523	(n2997:0.00000163631588949523	n2987:0.00000163631588949523):0.00000163631588949523):0.00000163631588949523	n2998:0.00296406483096801074):0.00307049099941289570):0.00153224154130966652	((n1666:0.00000163631588949523	((n3222:0.00055269376303150629	n3025:0.00251787523574800460):0.00000163631588949523	n3024:0.00101947836916753908):0.00000163631588949523):0.00000163631588949523	((n3258:0.00000163631588949523	((n08AEP07:0.00000163631588949523	n3220:0.00000163631588949523):0.00000163631588949523	((n2986:0.00052934315165029176	n3219:0.00296053083004258876):0.00000168151792864078	n1665:0.00000163631588949523):0.00000163631588949523):0.00000163631588949523):0.00000163631588949523	(n3026:0.00000163631588949523	n07AEP05:0.00104598102760579035):0.00050664962057669590):0.00000163631588949523):0.00000163631588949523):0.05540572668731037764	(n2988:0.00000163631588949523	(n2980:0.00000163631588949523	((n07AEP08:0.00394625351412285653	n3004:0.00000163631588949523):0.00050301122783331421	((n3221:0.00479048635661675354	MULAG:0.00577768139115218855):0.00000163631588949523	(n2973:0.00000163631588949523	(n07AEP06:0.00311653294802553436	n2990:0.00108487287461902951):0.00000163631588949523):0.00202026630789996090):0.00000163631588949523):0.00000163631588949523):0.00447995981650118561):0.04252527277712494364):0.02940292822359408254):0.03503682347666561836	((CASCA:0.01514676468183590030	CASBE:0.00260422282393419800):0.05837241833722355694	(DRONO:0.00000163631588949523	DRONO2:0.00000163631588949523):0.08813690171561736064):0.03503682347666561836);
((((APTMA:0.00000163631588949523	APTMA2:0.00266843002978199399):0.03329712677235483614	(APTOW:0.01495902050332111044	APTHA:0.00893070414510686687):0.01529681949886930840):0.15297123133590551092	((((n3757:0.00000163631588949523	AEPHI:0.00000163631588949523):0.00295897193094215617	((n3011:0.00000163631588949523	(n2997:0.00147199487132202355	n2987:0.00000163631588949523):0.00000163631588949523):0.00000163631588949523	n2998:0.00224404050925736251):0.00344989066661859209):0.00098619587752297360	((n1666:0.00000163631588949523	((n3222:0.00054429493849877855	n3025:0.00000163631588949523):0.00000163631588949523	n3024:0.00098018485287124524):0.00000163631588949523):0.00000163631588949523	((n3258:0.00000163631588949523	((n08AEP07:0.00000163631588949523	n3220:0.00000163631588949523):0.00000163631588949523	((n2986:0.00306785305219027310	n3219:0.00207597168506369004):0.00000163631588949523	n1665:0.00000163631588949523):0.00000163631588949523):0.00000163631588949523):0.00000163631588949523	(n3026:0.00000163631588949523	n07AEP05:0.00051563183238597331):0.00000163631588949523):0.00000163631588949523):0.00000163631588949523):0.04101238424372485869	(n2988:0.00000163631588949523	(n2980:0.00133923829423262630	((n07AEP08:0.00750336778852886237	n3004:0.00000163631588949523):0.00068812251815969245	((n3221:0.00000163631588949523	MULAG:0.00506736373657184699):0.00000163631588949523	(n2973:0.00000163631588949523	(n07AEP06:0.00050557183711988981	n2990:0.00052525836202492471):0.00000163631588949523):0.00199415313913914620):0.00024824549411794157):0.00000163631588949523):0.00815085746780255978):0.03135890153911703726):0.03460227952945956614):0.03070488594715517494	((CASCA:0.01449115380203890718	CASBE:0.01217836182844942404):0.05641063086723701464	(DRONO:0.00000163631588949523	DRONO2:0.00000163631588949523):0.06504021562024504821):0.03070488594715517494);
((((APTMA:0.00000163631588949523	APTMA2:0.00214080071245679147):0.02614711198139822029	(APTOW:0.01032025353370734887	APTHA:0.00755250518381732090):0.01757672400542315341):0.13643191164145870853	((((n3757:0.00000163631588949523	AEPHI:0.00000163631588949523):0.00308958923451976191	((n3011:0.00000163631588949523	(n2997:0.00127868804932373525	n2987:0.00000163631588949523):0.00000163631588949523):0.00000163631588949523	n2998:0.00299497524718472970):0.00386675923216225122):0.00155914353690098724	(((n08AEP07:0.00156572680051033351	n3220:0.00000163631588949523):0.00000163631588949523	(n2986:0.00106451263335614779	(n3219:0.00420286850446933025	n1665:0.00000163631588949523):0.00000163631588949523):0.00000163631588949523):0.00000163631588949523	((n3026:0.00000163631588949523	(n07AEP05:0.00107310558440878870	n3258:0.00000163631588949523):0.00158563317675284752):0.00000163631588949523	(n1666:0.00000163631588949523	((n3222:0.00056304021000585310	n3025:0.00685217868181781358):0.00000163631588949523	n3024:0.00051194550329389395):0.00000163631588949523):0.00000163631588949523):0.00000163631588949523):0.00000163631588949523):0.04725235560815538999	(n2988:0.00000163631588949523	(n2980:0.00000163631588949523	((n07AEP08:0.00492982126872914140	n3004:0.00000163631588949523):0.00000163631588949523	((n3221:0.00235451670042670976	MULAG:0.00361044124323595421):0.00000163631588949523	(n2973:0.00000163631588949523	(n07AEP06:0.00104998836480775645	n2990:0.00278209388424697319):0.00000163631588949523):0.00102882700736086036):0.00049571934564310153):0.00124746790402840372):0.00590720767542556990):0.04730532617967548453):0.01470762046439449619):0.04080446825879843059	((CASCA:0.01830354032333446346	CASBE:0.00811349233301086707):0.05965605018550213662	(DRONO:0.00000163631588949523	DRONO2:0.00000163631588949523):0.08558444897893519032):0.04080446825879843059);
((((APTMA:0.00000163631588949523	APTMA2:0.00418970886585671217):0.03641506985576974109	(APTOW:0.00530682741362435359	APTHA:0.00599224560947341986):0.01806849841849250682):0.12081284253378898885	((((n3757:0.00000163631588949523	AEPHI:0.00141828695609196725):0.00249753113837192708	((n3011:0.00000163631588949523	(n2997:0.00000163631588949523	n2987:0.00000163631588949523):0.00000163631588949523):0.00000163631588949523	n2998:0.00167715212015656797):0.00554823145870709383):0.00202071458983044345	(((((n08AEP07:0.00050258498279920512	n3220:0.00000163631588949523):0.00000163631588949523	(n2986:0.00102316217825418375	(n3219:0.00100049121245932319	n1665:0.00000163631588949523):0.00000163631588949523):0.00000163631588949523):0.00000163631588949523	(n3026:0.00000163631588949523	n07AEP05:0.00103308865986269090):0.00099830554492780503):0.00000163631588949523	n3258:0.00054906713522275170):0.00000163631588949523	(n1666:0.00000163631588949523	((n3222:0.00055440913795364369	n3025:0.00263820437887329808):0.00000163631588949523	n3024:0.00049733775768438196):0.00000163631588949523):0.00000163631588949523):0.00000163631588949523):0.03685288133830064844	(n2988:0.00000163631588949523	(n2980:0.00000163631588949523	((n07AEP08:0.00564958295657970802	n3004:0.00000163631588949523):0.00148328883255462759	((n3221:0.00123545785951084046	MULAG:0.00353262530585389273):0.00000163631588949523	(n2973:0.00000163631588949523	(n07AEP06:0.00000163631588949523	n2990:0.00268768419352925086):0.00000163631588949523):0.00098754342765436658):0.00000163631588949523):0.00000163631588949523):0.01093181723502037808):0.03071803836565623405):0.04501769464232773660):0.02478686383599081403	((CASCA:0.01084326733980229239	CASBE:0.01421654218730175785):0.05500033462901589287	(DRONO:0.00000163631588949523	DRONO2:0.00000163631588949523):0.09767859616934033984):0.02478686383599081403);
((((APTMA:0.00000163631588949523	APTMA2:0.01011683020542061481):0.01919769121701484643	(APTOW:0.01021893864994740352	APTHA:0.00617808697004922688):0.02892954778317023343):0.16635807019297324527	((n08AEP07:0.00000163631588949523	((n3220:0.00000163631588949523	(n2986:0.00154484072961846462	(n3219:0.00197946606278908040	n1665:0.00000163631588949523):0.00000163631588949523):0.00000163631588949523):0.00000163631588949523	((((n1666:0.00000163631588949523	((n3025:0.00126825543954798398	n3222:0.00000163631588949523):0.00000163631588949523	n3024:0.00049680228075043513):0.00000163631588949523):0.00000163631588949523	((n3757:0.00000163631588949523	AEPHI:0.00071029571513611927):0.00304422480702138233	((n2987:0.00000163631588949523	(n3011:0.00000163631588949523	n2997:0.00067673542898185484):0.00000163631588949523):0.00000163631588949523	n2998:0.00113594731875703487):0.00696841832812055643):0.00251802515444097099):0.00000163631588949523	(n3026:0.00000163631588949523	n07AEP05:0.00208583175413642845):0.00000163631588949523):0.00000163631588949523	n3258:0.00054803073116535235):0.00000163631588949523):0.00050036130474388828):0.04161996122520907754	(n2988:0.00000163631588949523	(n2980:0.00067422919486519466	(n3004:0.00000163631588949523	(((n3221:0.00275975555945436437	MULAG:0.00363542973076144390):0.00000163631588949523	(n2973:0.00000163631588949523	(n07AEP06:0.00052389812247858757	n2990:0.00221493347323620466):0.00000163631588949523):0.00101856580297320282):0.00049646407966317477	n07AEP08:0.00563648532560331178):0.00000163631588949523):0.00000163631588949523):0.00740656790455757313):0.03116581831716539949):0.02941775653547139616):0.02807782955285332074	((CASCA:0.00464783546288581421	CASBE:0.00641361520014599711):0.06427762347175437763	(DRONO:0.00000163631588949523	DRONO2:0.00000163631588949523):0.08770596033326021057):0.02807782955285332074);
((((APTMA:0.00000163631588949523	APTMA2:0.00766958870377686640):0.03434181307322283633	(APTOW:0.00862367665144758884	APTHA:0.01427193004656359711):0.02060577247314678007):0.13710203807550441768	((((n3757:0.00000163631588949523	AEPHI:0.00141322847601258361):0.00197658083468416285	((n3011:0.00000163631588949523	(n2997:0.00149020605534827479	n2987:0.00000163631588949523):0.00000163631588949523):0.00000163631588949523	n2998:0.00110081665871690753):0.00605943827316380006):0.00251427203378794479	((((n08AEP07:0.00049863272899738637	n3220:0.00000163631588949523):0.00000163631588949523	(n2986:0.00051129628561436436	(n3219:0.00303584012621167538	n1665:0.00000163631588949523):0.00000163631588949523):0.00000163631588949523):0.00000163631588949523	((n1666:0.00000163631588949523	((n3025:0.00511120947001559092	n3222:0.00054503453126342508):0.00000163631588949523	n3024:0.00000163631588949523):0.00000163631588949523):0.00000163631588949523	(n3026:0.00000163631588949523	n07AEP05:0.00260205412872850346):0.00099237140638312803):0.00000163631588949523):0.00000163631588949523	n3258:0.00054693526560782070):0.00000163631588949523):0.05360040971621245209	(n2988:0.00000163631588949523	(n2980:0.00000163631588949523	(((n3221:0.00116360231465715224	MULAG:0.00408691564645644479):0.00000163631588949523	(n2973:0.00000163631588949523	(n07AEP06:0.00050637586237433101	n2990:0.00161736141516347250):0.00000163631588949523):0.00049383631742399832):0.00000163631588949523	(n07AEP08:0.00617123660563437693	n3004:0.00000163631588949523):0.00098912586801514781):0.00082855882603338098):0.00848190005299033663):0.03156157727853642347):0.00933853762163002962):0.03915375547660621125	((CASCA:0.00159379236313779817	CASBE:0.01891337818349139721):0.03952169728232587942	(DRONO:0.00000163631588949523	DRONO2:0.00000163631588949523):0.10192576313253801090):0.03915375547660621125);
((((APTMA:0.00000163631588949523	APTMA2:0.00984481330892693872):0.02464216145352625051	(APTOW:0.00440358175739954515	APTHA:0.00888563265885235903):0.02076599739516322637):0.09362350510172576246	((((n3757:0.00000163631588949523	AEPHI:0.00139280533431934781):0.00299700129447535600	((n3011:0.00000163631588949523	(n2997:0.00099082785394279658	n2987:0.00000163631588949523):0.00000163631588949523):0.00000163631588949523	n2998:0.00168007329750358820):0.00297818856849986534):0.00347707900681759217	(((n08AEP07:0.00049604494139135881	n3220:0.00000163631588949523):0.00000163631588949523	(n2986:0.00101288892635262068	(n3219:0.00745999893991678917	n1665:0.00000163631588949523):0.00000163631588949523):0.00000163631588949523):0.00000163631588949523	((n3258:0.00054080968934211774	(n3025:0.00680683595226406514	n3222:0.00000163631588949523):0.00000163631588949523):0.00000163631588949523	((n3024:0.00000163631588949523	n1666:0.00000163631588949523):0.00000163631588949523	(n3026:0.00000163631588949523	n07AEP05:0.00256198639267334874):0.00000163631588949523):0.00000163631588949523):0.00000163631588949523):0.00000163631588949523):0.04423422475317653757	(n2988:0.00000163631588949523	(n2980:0.00068272763104659350	(((n3221:0.00352827935251862285	MULAG:0.00304945879942384061):0.00000163631588949523	(n2973:0.00000163631588949523	(n07AEP06:0.00102431589862431215	n2990:0.00162559633912237925):0.00000163631588949523):0.00200409938588815917):0.00000163631588949523	(n07AEP08:0.00616808483112275992	n3004:0.00000163631588949523):0.00000163631588949523):0.00000163631588949523):0.01043656546363283012):0.02833747738424945845):0.03343424391308138371):0.03664436671911512622	((CASCA:0.00000163631588949523	CASBE:0.01304340568053490891):0.05406790439192991210	(DRONO:0.00000163631588949523	DRONO2:0.00000163631588949523):0.09450707361453937472):0.03664436671911512622);
((((APTMA:0.00000163631588949523	APTMA2:0.00535756640218284196):0.02878690468491295826	(APTOW:0.00997846597845701740	APTHA:0.00886206854975583186):0.01887318638831965087):0.13218098701681563201	((((n3757:0.00000163631588949523	AEPHI:0.00000163631588949523):0.00197500562136777510	((n3011:0.00000163631588949523	(n2997:0.00000163631588949523	n2987:0.00000163631588949523):0.00000163631588949523):0.00000163631588949523	n2998:0.00343259815736173673):0.00397271083817849965):0.00000163631588949523	(((n3025:0.00260278051929074784	n3222:0.00276603752887234506):0.00000163631588949523	(n1666:0.00000163631588949523	n3024:0.00000163631588949523):0.00000163631588949523):0.00000163631588949523	((n3026:0.00000163631588949523	n07AEP05:0.00255196734902070734):0.00148131290873871864	(n3220:0.00000163631588949523	((n2986:0.00101701707339248376	(n3219:0.00204903973037577278	n1665:0.00000163631588949523):0.00000163631588949523):0.00000163631588949523	(n3258:0.00000163631588949523	n08AEP07:0.00000163631588949523):0.00049283242224440005):0.00000163631588949523):0.00000163631588949523):0.00000163631588949523):0.00000163631588949523):0.03548995301365094612	(n2988:0.00000163631588949523	(n2980:0.00067482725833107173	(((n3221:0.00244965250260107108	MULAG:0.00450208958441828278):0.00000163631588949523	(n2973:0.00000163631588949523	(n07AEP06:0.00202603428662798167	n2990:0.00428077168482062387):0.00000163631588949523):0.00000163631588949523):0.00049126380861043905	(n07AEP08:0.00556067042655114877	n3004:0.00000163631588949523):0.00000163631588949523):0.00000163631588949523):0.00694618686754958775):0.03893540515284742154):0.03487607192749208468):0.03068145419206521479	((CASCA:0.00081098252573936136	CASBE:0.02645913162592047896):0.09928714754089761063	(DRONO:0.00000163631588949523	DRONO2:0.00000163631588949523):0.06381773450931982339):0.03068145419206521479);
((((((((n3221:0.00200131505829383334	MULAG:0.00127676969941682640):0.00049201028320765923	((n2973:0.00000163631588949523	n2990:0.00055087364024073902):0.00000163631588949523	n07AEP06:0.00160113730507178043):0.00051515477975035194):0.00000163631588949523	(n3004:0.00000163631588949523	n07AEP08:0.00583777399839907705):0.00000163631588949523):0.00089483121933116858	n2980:0.00000163631588949523):0.00308344648341641247	n2988:0.00000163631588949523):0.04308795732422235347	(((n3222:0.00000163631588949523	n3025:0.00397886991498542456):0.00000163631588949523	(n3024:0.00051008520514601733	(n1666:0.00000163631588949523	(((n07AEP05:0.00212763915053476452	n3026:0.00000163631588949523):0.00050808166486387323	((n2986:0.00104056872772983729	(n3219:0.00325422762087047845	n1665:0.00000163631588949523):0.00000163631588949523):0.00000163631588949523	(n3220:0.00000163631588949523	n08AEP07:0.00155898183239954716):0.00000163631588949523):0.00000163631588949523):0.00000163631588949523	n3258:0.00169649003485974567):0.00000163631588949523):0.00000163631588949523):0.00000163631588949523):0.00000163631588949523	((n3757:0.00000163631588949523	AEPHI:0.00000163631588949523):0.00256293728206022581	(n2998:0.00361693416765743831	(n2987:0.00000163631588949523	(n3011:0.00000163631588949523	n2997:0.00000163631588949523):0.00000163631588949523):0.00000163631588949523):0.00309833569256111286):0.00257328361135480662):0.04292158021058852663):0.02414579167904182602	((APTOW:0.00503590079801933231	APTHA:0.01200484550590768737):0.01826451110778546175	(APTMA2:0.00885678267270802178	APTMA:0.00000163631588949523):0.02914068667368954757):0.13512828093292056364):0.02742581531499471009	((CASCA:0.00476560162130686919	CASBE:0.01656454359494501788):0.06328403125165003862	(DRONO2:0.00000163631588949523	DRONO:0.00000163631588949523):0.07343096800858216200):0.02742581531499471009);
((((APTHA:0.00750311674712177655	APTOW:0.00844514642662785517):0.02851948755337586558	(APTMA2:0.00434320772937078596	APTMA:0.00000163631588949523):0.03455386913093230067):0.17085516765735014877	((((((n2990:0.00000163631588949523	n2973:0.00000163631588949523):0.00000163631588949523	(n07AEP06:0.00051735937053262087	(n3221:0.00117952750197323044	MULAG:0.00362853057435994376):0.00000163631588949523):0.00255091577201566489):0.00050656680452863475	(n3004:0.00000163631588949523	n07AEP08:0.00573502707924947869):0.00203375081520058669):0.00000163631588949523	n2980:0.00000163631588949523):0.00769898861941451830	n2988:0.00000163631588949523):0.03479144793243013623	(((n1666:0.00000163631588949523	(((n3026:0.00000163631588949523	n07AEP05:0.00158695811192339814):0.00000163631588949523	(((n3219:0.00201132516220276251	n1665:0.00000163631588949523):0.00000163631588949523	(n3220:0.00000163631588949523	n2986:0.00154388039039089786):0.00000163631588949523):0.00000163631588949523	(n08AEP07:0.00000163631588949523	n3258:0.00000163631588949523):0.00101982739161283445):0.00000163631588949523):0.00000163631588949523	n3024:0.00050829975371082946):0.00000163631588949523):0.00000163631588949523	(n3222:0.00054443512239029106	n3025:0.00136017986609066055):0.00000163631588949523):0.00105509976059934055	((n3757:0.00000163631588949523	AEPHI:0.00000163631588949523):0.00417405160850240192	(n2998:0.00113973316080447930	(n3011:0.00000163631588949523	(n2997:0.00000163631588949523	n2987:0.00000163631588949523):0.00000163631588949523):0.00000163631588949523):0.00312224045211817545):0.00099895502677387082):0.06913274862433511914):0.05040270103907149718):0.04197618038508845600	((CASCA:0.00326803652071592024	CASBE:0.01716947874002065777):0.05949776570497965211	(DRONO2:0.00000163631588949523	DRONO:0.00000163631588949523):0.07993436624464944629):0.04197618038508845600);
(((((((((n07AEP06:0.00050789221422439443	n2990:0.00161880354031343271):0.00000163631588949523	n2973:0.00000163631588949523):0.00050366048285414985	(n3221:0.00000163631588949523	MULAG:0.00504950673715153994):0.00000163631588949523):0.00008028035015147326	(n07AEP08:0.00719749018684757644	n3004:0.00000163631588949523):0.00139314931765434358):0.00131192972885161977	n2980:0.00000163631588949523):0.00569798320208913123	n2988:0.00000163631588949523):0.02590446879316062739	(((n1666:0.00000163631588949523	(n3024:0.00000163631588949523	(n3222:0.00000163631588949523	n3025:0.00497486444111865708):0.00000163631588949523):0.00000163631588949523):0.00000163631588949523	((n3258:0.00109641588003465962	((n3220:0.00000163631588949523	n08AEP07:0.00099671324797307652):0.00000163631588949523	(n2986:0.00254373914939039561	(n3219:0.00207642203705046173	n1665:0.00000163631588949523):0.00000163631588949523):0.00000163631588949523):0.00000163631588949523):0.00000163631588949523	(n3026:0.00000163631588949523	n07AEP05:0.00153939167574026667):0.00148043735917040872):0.00000163631588949523):0.00000163631588949523	((n3757:0.00000163631588949523	AEPHI:0.00066403438615278377):0.00299318470529666078	(n2998:0.00339428820834052503	(n3011:0.00000163631588949523	(n2997:0.00000163631588949523	n2987:0.00000163631588949523):0.00000163631588949523):0.00000163631588949523):0.00448424728852578249):0.00147751762216591885):0.05126715556605159624):0.03734937137935024493	((APTOW:0.00514810525774649346	APTHA:0.01024014806385773260):0.02442830373180789397	(APTMA2:0.00787817338217151365	APTMA:0.00000163631588949523):0.02715702895898372549):0.14572899087957166819):0.03274872707885129880	((CASCA:0.01223501195620498895	CASBE:0.02258864033320770459):0.06515784742552618858	(DRONO2:0.00000163631588949523	DRONO:0.00000163631588949523):0.08200633066288710860):0.03274872707885129880);
(((((n3757:0.00000163631588949523	AEPHI:0.00143995031255817157):0.00000163631588949523	((n2998:0.00234440813709175687	(n3011:0.00000163631588949523	(n2997:0.00000163631588949523	n2987:0.00000163631588949523):0.00000163631588949523):0.00000163631588949523):0.00565585911893194942	((n3026:0.00000163631588949523	(n3258:0.00000163631588949523	n07AEP05:0.00000163631588949523):0.00103918045796998898):0.00050338434619570693	((n1666:0.00000163631588949523	(n3024:0.00100886372315653144	(n3222:0.00055553664644874938	n3025:0.00131488091626905568):0.00000163631588949523):0.00000163631588949523):0.00000163631588949523	((n3220:0.00000163631588949523	n08AEP07:0.00102763008366963770):0.00000163631588949523	(n2986:0.00102562723750519421	(n3219:0.00102637241424906626	n1665:0.00000163631588949523):0.00000163631588949523):0.00000163631588949523):0.00000163631588949523):0.00000163631588949523):0.00200197878666054721):0.00206103626352842524):0.04686024161988251030	(n2988:0.00000163631588949523	((n3004:0.00000163631588949523	(n07AEP08:0.00648067668784944179	((n3221:0.00000163631588949523	MULAG:0.00517525574844836678):0.00000163631588949523	(n2973:0.00000163631588949523	(n2990:0.00165755179771044344	n07AEP06:0.00052590151424668739):0.00000163631588949523):0.00000163631588949523):0.00000163631588949523):0.00000163631588949523):0.00000163631588949523	n2980:0.00139786178453770371):0.00904977949278932409):0.02587668565999325446):0.02091393200797565452	((APTOW:0.00909296119831331899	APTHA:0.00667794739937693956):0.01910955477620387977	(APTMA2:0.00195312863246115695	APTMA:0.00000163631588949523):0.03378684851320652716):0.11995693331441119323):0.04048586135880669068	((CASCA:0.01711252179013532035	CASBE:0.01292503913091637945):0.04797162505021131118	(DRONO2:0.00000163631588949523	DRONO:0.00000163631588949523):0.06364253476494817485):0.04048586135880669068);
((((((n3757:0.00000163631588949523	AEPHI:0.00138226838900125859):0.00100864152679402399	(n2998:0.00170934716752218813	(n3011:0.00000163631588949523	(n2997:0.00068890469588343394	n2987:0.00000163631588949523):0.00000163631588949523):0.00000163631588949523):0.00491415880785543539):0.00407886152687590882	(((((n3220:0.00000163631588949523	n08AEP07:0.00000163631588949523):0.00000163631588949523	(n2986:0.00103000311619965367	(n3219:0.00418304042672566854	n1665:0.00000163631588949523):0.00000163631588949523):0.00000163631588949523):0.00000163631588949523	(n1666:0.00000163631588949523	(n3024:0.00050229376769560144	(n3222:0.00000163631588949523	n3025:0.00417374864126434254):0.00000163631588949523):0.00000163631588949523):0.00000163631588949523):0.00000163631588949523	(n3026:0.00000163631588949523	n07AEP05:0.00052461285408212386):0.00151664742684526213):0.00000163631588949523	n3258:0.00000163631588949523):0.00000163631588949523):0.04244260899704639656	(n2988:0.00000163631588949523	((((n3221:0.00000163631588949523	MULAG:0.00513372327760946209):0.00000163631588949523	((n2990:0.00110196988745570631	n07AEP06:0.00051685045729829918):0.00000163631588949523	n2973:0.00000163631588949523):0.00049895414939830039):0.00000163631588949523	(n3004:0.00000163631588949523	n07AEP08:0.00684352601583110374):0.00000163631588949523):0.00000163631588949523	n2980:0.00068173135982570112):0.00667208157156828213):0.03210370234841288667):0.03415707481727489614	((APTOW:0.01281838313752082202	APTHA:0.00622208168154425242):0.01142214676489366337	(APTMA2:0.00224058625438765691	APTMA:0.00000163631588949523):0.03112505886266895422):0.13693909637796958245):0.03206663420213926724	((CASCA:0.00000163631588949523	CASBE:0.03005328983530174136):0.05680071482118342202	(DRONO2:0.00000163631588949523	DRONO:0.00000163631588949523):0.08303236452534512591):0.03206663420213926724);
((((((n3757:0.00000163631588949523	AEPHI:0.00137032034775134721):0.00257675941895951386	(n2998:0.00238550282174577371	(n3011:0.00000163631588949523	(n2997:0.00059854987558175172	n2987:0.00000163631588949523):0.00000163631588949523):0.00000163631588949523):0.00613083802369033572):0.00357850950162490709	((n1666:0.00000163631588949523	(n3024:0.00000163631588949523	(n3222:0.00056066371259828407	n3025:0.00129085437660207821):0.00000163631588949523):0.00000163631588949523):0.00000163631588949523	((n3026:0.00000163631588949523	n07AEP05:0.00106696100891356038):0.00000163631588949523	(n3258:0.00054899978009838551	((n3220:0.00000163631588949523	n08AEP07:0.00051815114755607631):0.00000163631588949523	(n2986:0.00052373633699096651	(n3219:0.00000163631588949523	n1665:0.00000163631588949523):0.00000163631588949523):0.00000163631588949523):0.00000163631588949523):0.00000163631588949523):0.00000163631588949523):0.00000163631588949523):0.04441134165212339002	(n2988:0.00000163631588949523	((((n3221:0.00401011745705610878	MULAG:0.00469366061840614281):0.00000163631588949523	((n2990:0.00164854805518185226	n07AEP06:0.00052218270516563080):0.00000163631588949523	n2973:0.00000163631588949523):0.00308774024206141503):0.00099879508995707241	(n3004:0.00000163631588949523	n07AEP08:0.00975398563322132234):0.00147422481501924079):0.00000163631588949523	n2980:0.00211788500147284909):0.00874445006608946113):0.04100674719503679538):0.02496094710394680324	((APTOW:0.00478747284082254795	APTHA:0.00583286074846597544):0.02265008920016967769	(APTMA2:0.00581852872907309346	APTMA:0.00000163631588949523):0.02945054671687348524):0.13316833610530345866):0.03680973032616987467	((CASCA:0.01329056122934438484	CASBE:0.01511457470650515687):0.05183655906399619456	(DRONO2:0.00000163631588949523	DRONO:0.00000163631588949523):0.08479307813848152575):0.03680973032616987467);
((((((n3757:0.00000163631588949523	AEPHI:0.00000163631588949523):0.00299566802223681606	(n2998:0.00000163631588949523	(n3011:0.00000163631588949523	(n2997:0.00000163631588949523	n2987:0.00000163631588949523):0.00000163631588949523):0.00000163631588949523):0.00451352450366281598):0.00000163631588949523	(((n3222:0.00108988156520186470	n3025:0.00131220035249217577):0.00000163631588949523	(n1666:0.00000163631588949523	n3024:0.00049486636766729738):0.00000163631588949523):0.00000163631588949523	((n3026:0.00000163631588949523	n07AEP05:0.00206913667729498188):0.00049624744836762515	(n3220:0.00000163631588949523	((n2986:0.00000163631588949523	(n3219:0.00097884395322717132	n1665:0.00000163631588949523):0.00000163631588949523):0.00000163631588949523	(n08AEP07:0.00000163631588949523	n3258:0.00000163631588949523):0.00099558912166267588):0.00000163631588949523):0.00000163631588949523):0.00000163631588949523):0.00000163631588949523):0.05256838341524328745	(n2988:0.00000163631588949523	((((n3221:0.00119227235589353868	MULAG:0.00450873597536093854):0.00000163631588949523	((n2990:0.00053394141647907618	n07AEP06:0.00050239742525426249):0.00000163631588949523	n2973:0.00000163631588949523):0.00049770187085985506):0.00000163631588949523	(n3004:0.00000163631588949523	n07AEP08:0.00691558778079712916):0.00196084421832231574):0.00162680159492942407	n2980:0.00000163631588949523):0.00859245118282369984):0.03501195173628393609):0.02824370377176453270	((APTOW:0.01318848130805848340	APTHA:0.00305021819476444279):0.02162121875621656614	(APTMA2:0.00375361034745089455	APTMA:0.00000163631588949523):0.03379235980683013840):0.12079203641945031322):0.03542904414866720336	((CASCA:0.01835276681531762197	CASBE:0.00653035422206019265):0.03718092154366237079	(DRONO2:0.00000163631588949523	DRONO:0.00000163631588949523):0.09132276660221481934):0.03542904414866720336);
((((((n3757:0.00000163631588949523	AEPHI:0.00070030449537751159):0.00351891737997184293	(n3011:0.00000163631588949523	((n2997:0.00000163631588949523	n2987:0.00000163631588949523):0.00000163631588949523	n2998:0.00222271974827741026):0.00000163631588949523):0.00452989782788248627):0.00202167087326857262	(((n3222:0.00054169891467479496	n3025:0.00237786543463325501):0.00000163631588949523	(n1666:0.00000163631588949523	n3024:0.00000163631588949523):0.00000163631588949523):0.00000163631588949523	((n3258:0.00053960241513980917	((n08AEP07:0.00050141028302628848	n3220:0.00000163631588949523):0.00000163631588949523	(n2986:0.00153940226571964707	(n3219:0.00301898806726306297	n1665:0.00000163631588949523):0.00000163631588949523):0.00000163631588949523):0.00000163631588949523):0.00000163631588949523	(n3026:0.00000163631588949523	n07AEP05:0.00154672997762845404):0.00049844702636787409):0.00000163631588949523):0.00000163631588949523):0.03873902152272217653	(n2988:0.00000163631588949523	(((n3221:0.00255517195783631435	(MULAG:0.00409441586236174073	((n2990:0.00329630311384132915	n07AEP06:0.00102643228372512659):0.00000163631588949523	n2973:0.00000163631588949523):0.00050408060546722742):0.00024893165673977566):0.00006563837002836870	(n3004:0.00000163631588949523	n07AEP08:0.00868465822513527289):0.00068309022905904313):0.00000163631588949523	n2980:0.00066568687856079873):0.00827852236093526948):0.03221538068959171192):0.02502603685033026951	((APTOW:0.01121337955429964860	APTHA:0.00771444542354797827):0.03082599838106160964	(APTMA2:0.00418192164977028869	APTMA:0.00000163631588949523):0.03166593299305601322):0.14521190352727572637):0.03676573007597520176	((CASCA:0.01267821351476700054	CASBE:0.01644809718266222048):0.05982641985675637986	(DRONO2:0.00000163631588949523	DRONO:0.00000163631588949523):0.09646823169786357399):0.03676573007597520176);
((((((n3757:0.00000163631588949523	AEPHI:0.00070826058155689286):0.00249432895863203061	(n2998:0.00465825679470444672	(n3011:0.00000163631588949523	(n2997:0.00125222081681543177	n2987:0.00000163631588949523):0.00000163631588949523):0.00000163631588949523):0.00633456512578015746):0.00000163631588949523	(((n3222:0.00000163631588949523	n3025:0.00000163631588949523):0.00000163631588949523	(n1666:0.00000163631588949523	n3024:0.00049522847753927354):0.00000163631588949523):0.00000163631588949523	((n3258:0.00000163631588949523	((n08AEP07:0.00000163631588949523	n3220:0.00000163631588949523):0.00000163631588949523	((n2986:0.00151287200496879638	n3219:0.00099209105491903228):0.00000163631588949523	n1665:0.00000163631588949523):0.00000163631588949523):0.00000163631588949523):0.00000163631588949523	(n3026:0.00000163631588949523	n07AEP05:0.00104372050926307761):0.00049606417851196644):0.00000163631588949523):0.00000163631588949523):0.05833686046074955389	(n2988:0.00000163631588949523	(((((n2990:0.00104589169959435637	n07AEP06:0.00099717912001036466):0.00000163631588949523	n2973:0.00000163631588949523):0.00147653040877966679	(n3221:0.00476417448180015655	MULAG:0.00594613667389190092):0.00000163631588949523):0.00045295160511291891	(n3004:0.00000163631588949523	n07AEP08:0.00773379057205395883):0.00000163631588949523):0.00000163631588949523	n2980:0.00000163631588949523):0.01475213911603936133):0.02924154574429409584):0.04079867510279760329	((APTOW:0.00917980415488831719	APTHA:0.00708192532240713764):0.02653049270139922616	(APTMA2:0.00422929477702170976	APTMA:0.00000163631588949523):0.02673571522132685979):0.16627821241127010987):0.03464778341613794499	((CASCA:0.02197730866346866638	CASBE:0.01212125046471012636):0.03859726704702153705	(DRONO2:0.00000163631588949523	DRONO:0.00000163631588949523):0.07034878634191810143):0.03464778341613794499);
((((((n3757:0.00000163631588949523	AEPHI:0.00000163631588949523):0.00299865846413802702	(n2998:0.00230138495476458127	(n3011:0.00000163631588949523	(n2997:0.00068136617368291937	n2987:0.00000163631588949523):0.00000163631588949523):0.00000163631588949523):0.00483802324802252038):0.00150311168742034863	((n1666:0.00000163631588949523	(n3024:0.00049579572797742004	(n3222:0.00226825481000482183	n3025:0.00125635156532321528):0.00000163631588949523):0.00000163631588949523):0.00000163631588949523	((((n3258:0.00000163631588949523	n08AEP07:0.00000163631588949523):0.00149968123738089976	n3220:0.00000163631588949523):0.00000163631588949523	((n2986:0.00101688009245409685	n3219:0.00604431822855698749):0.00000163631588949523	n1665:0.00000163631588949523):0.00000163631588949523):0.00000163631588949523	(n3026:0.00000163631588949523	n07AEP05:0.00265145298292647448):0.00000163631588949523):0.00000163631588949523):0.00000163631588949523):0.04417567583845649626	(n2988:0.00000163631588949523	(((((n2990:0.00276043449816596028	n07AEP06:0.00051046136217627641):0.00000163631588949523	n2973:0.00000163631588949523):0.00049310269634466231	(n3221:0.00240424572293828709	MULAG:0.00454636983206688390):0.00000163631588949523):0.00000163631588949523	(n3004:0.00000163631588949523	n07AEP08:0.00478339520983254735):0.00000163631588949523):0.00000163631588949523	n2980:0.00135528398922264530):0.00718084221855066086):0.04082088988708049843):0.02877476932612610741	((APTOW:0.00926254316965768008	APTHA:0.00653374630190502962):0.01797844230403074922	(APTMA2:0.00431805198177179130	APTMA:0.00000163631588949523):0.02438732622213823226):0.14436692170139453495):0.02784438526006677295	((CASCA:0.01577440809773240568	CASBE:0.00927050596000135972):0.06549154786532601635	(DRONO2:0.00000163631588949523	DRONO:0.00000163631588949523):0.09594463399606636966):0.02784438526006677295);
((((((n2998:0.00290305943293542399	((n2997:0.00050529615647332304	n2987:0.00000163631588949523):0.00000163631588949523	n3011:0.00000163631588949523):0.00000163631588949523):0.00253389099930732224	(AEPHI:0.00073309711994149602	n3757:0.00000163631588949523):0.00202573030187695909):0.00100850695318132548	((n3220:0.00000163631588949523	(((n3219:0.00111225979302302311	n1665:0.00000163631588949523):0.00000163631588949523	n2986:0.00051874470489107728):0.00000163631588949523	n08AEP07:0.00000163631588949523):0.00000163631588949523):0.00000163631588949523	(((n3024:0.00050346986547662644	((n3025:0.00526098701922418470	n3222:0.00000163631588949523):0.00000163631588949523	n1666:0.00000163631588949523):0.00000163631588949523):0.00000163631588949523	(n07AEP05:0.00106652741868741205	n3026:0.00000163631588949523):0.00000163631588949523):0.00000163631588949523	n3258:0.00000163631588949523):0.00000163631588949523):0.00000163631588949523):0.03837326893514863418	((((n07AEP08:0.00455395221076127215	n3004:0.00000163631588949523):0.00072514581347208685	((n2973:0.00000163631588949523	(n07AEP06:0.00157541306304543574	n2990:0.00055203491747046198):0.00000163631588949523):0.00050988492015576815	(MULAG:0.00204919899272735942	n3221:0.00252181257521170944):0.00000163631588949523):0.00028303087079889743):0.00000163631588949523	n2980:0.00143822050623659608):0.00832515323145865960	n2988:0.00000163631588949523):0.04007811543796659798):0.03670573128128278018	((APTMA:0.00000163631588949523	APTMA2:0.00463250855565515169):0.02001748482980597599	(APTOW:0.00440236744115175393	APTHA:0.00503761787589328876):0.01796564479315541918):0.14391540217101653210):0.04146959976169455747	((CASBE:0.01938463267617463598	CASCA:0.01560947704245432312):0.04456762272418959142	(DRONO:0.00000163631588949523	DRONO2:0.00000163631588949523):0.08662220867521475132):0.04146959976169455747);
((((((n2998:0.00226395867905286293	(n2987:0.00000163631588949523	(n3011:0.00000163631588949523	n2997:0.00000163631588949523):0.00000163631588949523):0.00000163631588949523):0.00305388283923700406	(AEPHI:0.00071709246471319101	n3757:0.00000163631588949523):0.00307036144523005049):0.00203971254025229684	((n3024:0.00000163631588949523	((n3025:0.00140742556719287916	n3222:0.00054895110217003968):0.00000163631588949523	n1666:0.00000163631588949523):0.00000163631588949523):0.00000163631588949523	(((n07AEP05:0.00210366213212555189	n3026:0.00000163631588949523):0.00050269031600983600	n3258:0.00113486628492756678):0.00000163631588949523	(((n3219:0.00415307894562410088	n1665:0.00000163631588949523):0.00000163631588949523	n2986:0.00052031948056847704):0.00000163631588949523	(n08AEP07:0.00102530081170483468	n3220:0.00000163631588949523):0.00000163631588949523):0.00000163631588949523):0.00000163631588949523):0.00000163631588949523):0.04349140712846502610	((((n07AEP08:0.00792279288183683414	n3004:0.00000163631588949523):0.00072540798929038146	((n2973:0.00000163631588949523	(n07AEP06:0.00104453317252647449	n2990:0.00165179684884920607):0.00000163631588949523):0.00102500301280403498	(MULAG:0.00311154959906145443	n3221:0.00263776167923920543):0.00000163631588949523):0.00027644596074704827):0.00000163631588949523	n2980:0.00000163631588949523):0.01016912393701730269	n2988:0.00000163631588949523):0.03601742436960478355):0.04160832949240825251	((APTMA:0.00000163631588949523	APTMA2:0.00164411413401762676):0.03999302289939082877	(APTOW:0.00755240925150299156	APTHA:0.00348074053423659026):0.01688570777286033456):0.12515446024032153560):0.02669983281781307394	((CASBE:0.00630004772227218696	CASCA:0.02147043777544503304):0.03632205651021329362	(DRONO:0.00000163631588949523	DRONO2:0.00000163631588949523):0.08084229923842650711):0.02669983281781307394);
((((((n2998:0.00234066146202280495	(n3011:0.00000163631588949523	(n2997:0.00000163631588949523	n2987:0.00000163631588949523):0.00000163631588949523):0.00000163631588949523):0.00401536325784775106	(AEPHI:0.00000163631588949523	n3757:0.00000163631588949523):0.00406859632383742981):0.00298792452801953292	(((((n3219:0.00195013605047066724	n1665:0.00000163631588949523):0.00000163631588949523	n2986:0.00103161041414960401):0.00000163631588949523	(n08AEP07:0.00050231981297327083	n3220:0.00000163631588949523):0.00000163631588949523):0.00000163631588949523	((n3024:0.00000163631588949523	((n3025:0.00000163631588949523	n3222:0.00000163631588949523):0.00000163631588949523	n1666:0.00000163631588949523):0.00000163631588949523):0.00000163631588949523	(n07AEP05:0.00154702295222564632	n3026:0.00000163631588949523):0.00049556142743609405):0.00000163631588949523):0.00000163631588949523	n3258:0.00053435504027061565):0.00000163631588949523):0.05008992644888374257	((((n07AEP08:0.01135417531186012040	n3004:0.00000163631588949523):0.00074526050752642950	((n2973:0.00000163631588949523	(n07AEP06:0.00103405824339048011	n2990:0.00162370681020801389):0.00000163631588949523):0.00050971165923085636	(MULAG:0.00409402948812553902	n3221:0.00377195233710242439):0.00000163631588949523):0.00075359269822984696):0.00088834765130818105	n2980:0.00000163631588949523):0.00696631173418586162	n2988:0.00000163631588949523):0.03675347643527639846):0.02821191671808862336	((APTMA:0.00000163631588949523	APTMA2:0.00883350638829329474):0.03289145650571672491	(APTOW:0.01364348893920542920	APTHA:0.00229032331622473903):0.00887714430603402799):0.13023749716326885051):0.03165077554681902661	((CASBE:0.00678425824026636023	CASCA:0.01704078742681946340):0.06585908115606074753	(DRONO:0.00000163631588949523	DRONO2:0.00000163631588949523):0.08226076038454943617):0.03165077554681902661);
((((((n2998:0.00109712575341173449	(n3011:0.00000163631588949523	(n2997:0.00112929519301744057	n2987:0.00000163631588949523):0.00000163631588949523):0.00000163631588949523):0.00283906804073925240	(AEPHI:0.00070589426092378430	n3757:0.00000163631588949523):0.00349606219139678891):0.00151042810659899078	(((n3025:0.00512821914482653688	n3222:0.00108087809876806075):0.00000163631588949523	(n1666:0.00000163631588949523	n3024:0.00000163631588949523):0.00000163631588949523):0.00000163631588949523	((n3258:0.00054433117240961155	(n07AEP05:0.00153280904619000971	n3026:0.00000163631588949523):0.00044230916199949243):0.00054705254323680690	(((n3219:0.00183224997923633632	n1665:0.00000163631588949523):0.00000163631588949523	n2986:0.00000163631588949523):0.00000163631588949523	(n08AEP07:0.00049659055197785967	n3220:0.00000163631588949523):0.00000163631588949523):0.00000163631588949523):0.00000163631588949523):0.00000163631588949523):0.04032240450110411573	((((n07AEP08:0.00689958072535485321	n3004:0.00000163631588949523):0.00048799115301904796	((n2973:0.00000163631588949523	(n07AEP06:0.00099689654655681840	n2990:0.00158377627459092992):0.00000163631588949523):0.00000163631588949523	(MULAG:0.00498836648733590182	n3221:0.00118409117871101015):0.00000163631588949523):0.00000163631588949523):0.00000163631588949523	n2980:0.00000163631588949523):0.00889134614107792848	n2988:0.00000163631588949523):0.04803761339422026044):0.02240170120948804452	((APTMA:0.00000163631588949523	APTMA2:0.00353878451556187542):0.02458725767831097808	(APTOW:0.00621390539619045071	APTHA:0.00988943917737035612):0.01687646568740806471):0.14378692869174097835):0.04089266937622319104	((CASBE:0.02517767210160144070	CASCA:0.01243798579770418779):0.05514662053563279542	(DRONO:0.00000163631588949523	DRONO2:0.00000163631588949523):0.09489903781820320516):0.04089266937622319104);
((((((n2998:0.00058358694397676869	(n3011:0.00000163631588949523	(n2997:0.00119335874221751731	n2987:0.00000163631588949523):0.00000163631588949523):0.00000163631588949523):0.00359848597754771531	(AEPHI:0.00000163631588949523	n3757:0.00000785322238084958):0.00051443853035893709):0.00210073898661136725	(((((n3219:0.00097822221331622119	n1665:0.00000163631588949523):0.00000163631588949523	n2986:0.00053510986292757518):0.00000163631588949523	(n08AEP07:0.00000163631588949523	n3220:0.00000163631588949523):0.00000163631588949523):0.00000163631588949523	((n1666:0.00000163631588949523	(n3024:0.00051943976187940008	n3025:0.00131747501800507229):0.00000178569858270404):0.00000163631588949523	(n07AEP05:0.00054992501632335775	n3026:0.00000163631588949523):0.00052364831439873874):0.00000163631588949523):0.00000163631588949523	(n3222:0.00000163631588949523	n3258:0.00000163631588949523):0.00000163631588949523):0.00000163631588949523):0.03490661962179741201	((((n07AEP08:0.00713232100777643537	n3004:0.00000163631588949523):0.00000163631588949523	((n2973:0.00000163631588949523	(n07AEP06:0.00262514158283723691	n2990:0.00221796149804220910):0.00000163631588949523):0.00051529954392906779	(MULAG:0.00313574702512691783	n3221:0.00496741121380694321):0.00000163631588949523):0.00050176227580333720):0.00000163631588949523	n2980:0.00000163631588949523):0.00803521757916630941	n2988:0.00000163631588949523):0.04059641260390726286):0.03655577481919230348	((APTMA:0.00000163631588949523	APTMA2:0.00208640564908735802):0.03059881466660579336	(APTOW:0.00790232352542220677	APTHA:0.01014771001291724269):0.03557594766654063184):0.17051974125710228636):0.02247309950997137401	((CASBE:0.00000163631588949523	CASCA:0.02896052622889619052):0.04445392470517496586	(DRONO:0.00000163631588949523	DRONO2:0.00000163631588949523):0.07900482057115200407):0.02247309950997137401);
((((((n2998:0.00230023115940541922	(n3011:0.00000163631588949523	(n2997:0.00104248501768367560	n2987:0.00000163631588949523):0.00000163631588949523):0.00000163631588949523):0.00422216279177803182	(AEPHI:0.00075749735604223735	n3757:0.00000163631588949523):0.00261682463774539969):0.00156637239284553617	(n3258:0.00056544237107123308	((((n3219:0.00099331955835724184	n1665:0.00000163631588949523):0.00000163631588949523	n2986:0.00000163631588949523):0.00000163631588949523	(n08AEP07:0.00052670840255174050	n3220:0.00000163631588949523):0.00000163631588949523):0.00000163631588949523	((n07AEP05:0.00163232962956253672	n3026:0.00000163631588949523):0.00103801743574039561	(n1666:0.00000163631588949523	(n3024:0.00103930704678548646	(n3025:0.00540927756359842887	n3222:0.00015489985616832182):0.00041997874862724602):0.00000163631588949523):0.00000163631588949523):0.00000163631588949523):0.00000163631588949523):0.00000163631588949523):0.04326361206796570935	((((n07AEP08:0.00481472126049026661	n3004:0.00000163631588949523):0.00209951117698549492	((n2973:0.00000163631588949523	(n07AEP06:0.00161271874017825069	n2990:0.00170610697052839657):0.00000163631588949523):0.00000163631588949523	(MULAG:0.00374156396890844853	n3221:0.00253284172159306533):0.00000163631588949523):0.00000163631588949523):0.00101036428170742836	n2980:0.00000163631588949523):0.01049543357718827306	n2988:0.00000163631588949523):0.03306557722624823420):0.02809732336823645912	((APTMA:0.00000163631588949523	APTMA2:0.00761398341732156831):0.02205047056290088819	(APTOW:0.00630506257515765778	APTHA:0.00852801722418094869):0.03241124031314341486):0.15438758426743595664):0.03181358497067236085	((CASBE:0.00989740304507563153	CASCA:0.01375284591002102000):0.05148588343810932277	(DRONO:0.00000163631588949523	DRONO2:0.00000163631588949523):0.08541214295538497592):0.03181358497067236085);
((((((n2998:0.00291577472763142592	(n3011:0.00000163631588949523	(n2997:0.00000163631588949523	n2987:0.00000163631588949523):0.00000163631588949523):0.00000163631588949523):0.00670919266208336654	(AEPHI:0.00220779921671730413	n3757:0.00000163631588949523):0.00307881836351926253):0.00000163631588949523	(((n1665:0.00000163631588949523	n3219:0.00203184211255956482):0.00000163631588949523	n2986:0.00051773488622457707):0.00000163631588949523	(((n3025:0.00000163631588949523	n3222:0.00055818894056350386):0.00000163631588949523	n3258:0.00000163631588949523):0.00000163631588949523	((n08AEP07:0.00000163631588949523	n3220:0.00000163631588949523):0.00000163631588949523	(n3024:0.00000163631588949523	(n1666:0.00000163631588949523	(n07AEP05:0.00051918086150159332	n3026:0.00000163631588949523):0.00000163631588949523):0.00000163631588949523):0.00000163631588949523):0.00000163631588949523):0.00000163631588949523):0.00047400542227911700):0.04496064698128638543	((((n07AEP08:0.00968275348252231952	n3004:0.00000163631588949523):0.00196370779100826743	((n2973:0.00000163631588949523	(n07AEP06:0.00050159014214278973	n2990:0.00266738060962668855):0.00000163631588949523):0.00099335273688404410	(MULAG:0.00151402918335503413	n3221:0.00000163631588949523):0.00148406843641505975):0.00000163631588949523):0.00000163631588949523	n2980:0.00000163631588949523):0.01128375334346367470	n2988:0.00000163631588949523):0.03976664053675568744):0.01864201660827391818	((APTMA:0.00000163631588949523	APTMA2:0.00208986807867976620):0.03297490652040408615	(APTOW:0.00735870570289222457	APTHA:0.00602753973235653148):0.01241665906027857036):0.13598211824604439224):0.03778583511400376155	((CASBE:0.00766060777702051374	CASCA:0.01221288731408655230):0.05100552327022669918	(DRONO:0.00000163631588949523	DRONO2:0.00000163631588949523):0.09332155422501262065):0.03778583511400376155);
((((APTMA:0.00000163631588949523	APTMA2:0.00684868852127463231):0.02600086188792011255	(APTOW:0.00950108551643337983	APTHA:0.00621582038242308663):0.01776614199806420338):0.13340144543554147138	((((n2998:0.00173245368168318528	(n3011:0.00000163631588949523	(n2997:0.00054548021471742959	n2987:0.00000163631588949523):0.00000163631588949523):0.00000163631588949523):0.00555098168206655598	(AEPHI:0.00000163631588949523	n3757:0.00000163631588949523):0.00303115585460223122):0.00101511146168089357	((n1666:0.00000163631588949523	((n3025:0.00134821959116549926	n3222:0.00000163631588949523):0.00000163631588949523	n3024:0.00000163631588949523):0.00000163631588949523):0.00000163631588949523	(((((n1665:0.00000163631588949523	n3219:0.00419479787054587508):0.00000163631588949523	n2986:0.00265425663008894783):0.00000163631588949523	(n08AEP07:0.00000163631588949523	n3220:0.00000163631588949523):0.00000163631588949523):0.00000163631588949523	n3258:0.00000163631588949523):0.00000163631588949523	(n07AEP05:0.00104338027510753289	n3026:0.00000163631588949523):0.00000163631588949523):0.00000163631588949523):0.00000163631588949523):0.04451336964524665180	((n2980:0.00000163631588949523	((n3004:0.00000163631588949523	n07AEP08:0.01094425718142304042):0.00000163631588949523	((n2973:0.00000163631588949523	(n07AEP06:0.00156057450682929393	n2990:0.00164153751168906329):0.00000163631588949523):0.00050340408465560722	(MULAG:0.00308696335036263026	n3221:0.00131878174206087172):0.00000163631588949523):0.00000163631588949523):0.00000163631588949523):0.00802825055976645607	n2988:0.00024890044411295299):0.03171319424226565209):0.03345148776990627265):0.03227906888622950055	((CASBE:0.02833615603076849662	CASCA:0.01185119035354396597):0.05231273971322938227	(DRONO:0.00000163631588949523	DRONO2:0.00000163631588949523):0.09690648686153584268):0.03227906888622950055);
((((APTMA:0.00000163631588949523	APTMA2:0.00208128656380753702):0.03220437850579479372	(APTOW:0.01024748604791407385	APTHA:0.00480710062698223254):0.02691052353173119596):0.13634557692713616950	((((n2998:0.00173967904391102396	(n3011:0.00000163631588949523	(n2997:0.00050321133080859519	n2987:0.00000163631588949523):0.00000163631588949523):0.00000163631588949523):0.00306366858512344869	(AEPHI:0.00000163631588949523	n3757:0.00000163631588949523):0.00253865905284980913):0.00101481078602663212	(((n08AEP07:0.00000163631588949523	(n1665:0.00000163631588949523	((n3219:0.00193714533950710443	n3220:0.00000163631588949523):0.00000163631588949523	n2986:0.00102445675501335715):0.00000163631588949523):0.00000163631588949523):0.00000163631588949523	((n07AEP05:0.00105306061561267410	n3026:0.00000163631588949523):0.00100655274309260716	(n1666:0.00000163631588949523	((n3025:0.00000163631588949523	n3222:0.00167420264407489288):0.00000163631588949523	n3024:0.00050070222420530580):0.00000163631588949523):0.00000163631588949523):0.00000163631588949523):0.00000163631588949523	n3258:0.00000163631588949523):0.00050209152951892347):0.05672400130359644271	((n2980:0.00000163631588949523	((n3004:0.00000163631588949523	n07AEP08:0.00235709206935730406):0.00000163631588949523	(n3221:0.00370523598592255570	((n2973:0.00000163631588949523	(n07AEP06:0.00051288368959280159	n2990:0.00054128393822458465):0.00000163631588949523):0.00205401753165740039	MULAG:0.00574374473906031583):0.00005345981567703273):0.00041024531860782724):0.00000163631588949523):0.00793123693788807746	n2988:0.00000163631588949523):0.02591432016265222266):0.03610961902592159378):0.03316971002560411413	((CASBE:0.01517309674402067890	CASCA:0.02202622986454313633):0.05939345235596409783	(DRONO:0.00000163631588949523	DRONO2:0.00000163631588949523):0.09177121460524141627):0.03316971002560411413);
((((APTMA:0.00000163631588949523	APTMA2:0.01424545337785191809):0.02670650391540840135	(APTOW:0.00414715686282629212	APTHA:0.01166629143043254081):0.01311508352175936448):0.14883221490192433123	((((n2998:0.00222166957638455153	(n3011:0.00000163631588949523	(n2997:0.00054718545591008578	n2987:0.00000163631588949523):0.00000163631588949523):0.00000163631588949523):0.00443457913992621050	(AEPHI:0.00000163631588949523	n3757:0.00000163631588949523):0.00248494435007985161):0.00197909306379468169	((((n1666:0.00000163631588949523	((n3025:0.00122135637402313955	n3222:0.00054740177814114666):0.00000163631588949523	n3024:0.00098222187456953455):0.00000163631588949523):0.00000163631588949523	(n07AEP05:0.00258659935369636145	n3026:0.00000163631588949523):0.00049339689056030812):0.00000163631588949523	((n08AEP07:0.00049753770989597506	n3220:0.00000163631588949523):0.00000163631588949523	(n2986:0.00202284811284515623	(n1665:0.00000163631588949523	n3219:0.00103079796691402017):0.00000163631588949523):0.00000163631588949523):0.00000163631588949523):0.00000163631588949523	n3258:0.00054703961879548049):0.00000163631588949523):0.04470089969008464448	(((n3004:0.00000163631588949523	n07AEP08:0.00961783106096094666):0.00071492991725997262	((n2973:0.00000163631588949523	(n07AEP06:0.00153825625432803931	n2990:0.00053601163290136573):0.00000163631588949523):0.00152098646100706759	(n2980:0.00135293605128909960	(n3221:0.00000163631588949523	MULAG:0.00380855286262878805):0.00125130764604086610):0.00000163631588949523):0.00024952126707266129):0.01223922880051929105	n2988:0.00000163631588949523):0.03664337485256546900):0.02624389923302310537):0.02767867744254734128	((CASBE:0.01502760845171901248	CASCA:0.01318072846583294606):0.05666356925337726058	(DRONO:0.00000163631588949523	DRONO2:0.00000163631588949523):0.07419744362566911555):0.02767867744254734128);
((((APTMA2:0.00866406824431950780	APTMA:0.00000163631588949523):0.03537571423015335725	(APTOW:0.01412454440788195320	APTHA:0.01103590276577316037):0.01712270532039413679):0.13543664203635616405	((n3222:0.00000163631588949523	(n3025:0.00243540627483524504	((n3024:0.00000163631588949523	n1666:0.00000163631588949523):0.00000163631588949523	(((n3258:0.00054780799559014980	(n07AEP05:0.00208626327163003973	n3026:0.00000163631588949523):0.00049911586617460758):0.00000163631588949523	((n08AEP07:0.00050786288366899256	n3220:0.00000163631588949523):0.00000163631588949523	(n2986:0.00154932212299885861	(n3219:0.00301632730151279874	n1665:0.00000163631588949523):0.00000163631588949523):0.00000163631588949523):0.00000163631588949523):0.00000163631588949523	((n3757:0.00000163631588949523	AEPHI:0.00142370955693579414):0.00514656313008167964	((n2987:0.00000163631588949523	(n2997:0.00055625915939790430	n3011:0.00000163631588949523):0.00000163631588949523):0.00000163631588949523	n2998:0.00230603728907452900):0.00453833812437406687):0.00097301241258684163):0.00000163631588949523):0.00000163631588949523):0.00000163631588949523):0.05232882897640844799	(n2988:0.00000163631588949523	(n2980:0.00000163631588949523	((n07AEP08:0.00305483833149505909	n3004:0.00000163631588949523):0.00075868619821338338	(((n07AEP06:0.00052488157044976603	n2990:0.00110198778403529959):0.00000163631588949523	n2973:0.00000163631588949523):0.00000163631588949523	(n3221:0.00125500435730396039	MULAG:0.00463904934807451551):0.00000163631588949523):0.00025309743546501114):0.00094423990226732480):0.00751247039659429586):0.03885477539556794757):0.02139391435781935052):0.02747641138277560208	((CASCA:0.01332948338455356915	CASBE:0.01416878702595350883):0.06131766735984493094	(DRONO2:0.00000163631588949523	DRONO:0.00000163631588949523):0.08577703487783028269):0.02747641138277560208);
((((APTOW:0.00777438484282889832	APTHA:0.01310154753641131799):0.01574738097451117494	(APTMA2:0.00490220944237469876	APTMA:0.00000163631588949523):0.02538567562013308021):0.13608868273140725669	(((n3757:0.00000163631588949523	AEPHI:0.00070666046322902536):0.00000163631588949523	((((n2987:0.00000163631588949523	n2997:0.00000163631588949523):0.00000163631588949523	n2998:0.00226945984423095916):0.00000163631588949523	n3011:0.00000163631588949523):0.00402588747198295675	(((n3222:0.00000163631588949523	n3025:0.00402078857180794037):0.00000163631588949523	(n3024:0.00049946933675939229	n1666:0.00000163631588949523):0.00000163631588949523):0.00000163631588949523	((n3258:0.00000163631588949523	(((n3219:0.00207841369555058315	n1665:0.00000163631588949523):0.00000163631588949523	(n2986:0.00051132069428976848	n3220:0.00000163631588949523):0.00000163631588949523):0.00000163631588949523	n08AEP07:0.00000163631588949523):0.00000163631588949523):0.00000163631588949523	(n07AEP05:0.00103378546775297303	n3026:0.00000163631588949523):0.00000163631588949523):0.00000163631588949523):0.00000163631588949523):0.00250696545375683798):0.04732023426195631349	(n2988:0.00000163631588949523	(n2980:0.00000163631588949523	((n07AEP08:0.00640616937334708217	n3004:0.00000163631588949523):0.00000163631588949523	(((n07AEP06:0.00000163631588949523	n2990:0.00372683280707388495):0.00000163631588949523	n2973:0.00000163631588949523):0.00099360465247260864	(n3221:0.00115461036170512216	MULAG:0.00402389488608398491):0.00000163631588949523):0.00048220063399414994):0.00000163631588949523):0.01119754034157227802):0.03160055893822900919):0.02921306212046306458):0.02226860983198326524	((CASCA:0.01315127096857010916	CASBE:0.01201152595626336222):0.05728652054165748325	(DRONO2:0.00000163631588949523	DRONO:0.00000163631588949523):0.08608399112206693848):0.02226860983198326524);
((((APTOW:0.00644956133633085241	APTHA:0.00534919928473579290):0.01905652063185755973	(APTMA2:0.00477715666064449599	APTMA:0.00000163631588949523):0.04202402056931967694):0.14447438691015782042	((((n3757:0.00000163631588949523	AEPHI:0.00000163631588949523):0.00095616565982456568	((n2997:0.00096027575841587656	(n2998:0.00053632541752219871	n3011:0.00000163631588949523):0.00000163631588949523):0.00000163631588949523	n2987:0.00000163631588949523):0.00192654941911531152):0.00000163631588949523	(((n3222:0.00105114191738079959	n3025:0.00000163631588949523):0.00000163631588949523	(n3024:0.00095258237917370849	n1666:0.00000163631588949523):0.00000163631588949523):0.00000163631588949523	((n3258:0.00000163631588949523	((n2986:0.00049175581249923323	(n3219:0.00277741461432792639	n1665:0.00000163631588949523):0.00000163631588949523):0.00000163631588949523	(n08AEP07:0.00000163631588949523	n3220:0.00000163631588949523):0.00000163631588949523):0.00000163631588949523):0.00000163631588949523	(n07AEP05:0.00098539406771064580	n3026:0.00000163631588949523):0.00047499986180512768):0.00000163631588949523):0.00047559347888064077):0.03708230318023503225	(n2988:0.00016078114058916298	(n2980:0.00064612221071351386	((n07AEP08:0.01078729695723323022	n3004:0.00000163631588949523):0.00000163631588949523	(n3221:0.00347286842269620621	(MULAG:0.00387773027973563724	((n07AEP06:0.00145843811608215848	n2990:0.00103728469662439844):0.00000163631588949523	n2973:0.00000163631588949523):0.00144863783155262734):0.00007775430772891517):0.00086882641783753796):0.00000163631588949523):0.01029902128817138454):0.04152438523877081261):0.03141312933238298716):0.02829135946421842615	((CASCA:0.00342840494183465315	CASBE:0.02270590701612078613):0.08435746390411648366	(DRONO2:0.00000163631588949523	DRONO:0.00000163631588949523):0.07582629415081644508):0.02829135946421842615);
((((APTOW:0.00828315430008531861	APTHA:0.00665535132506042161):0.01875265221864036436	(APTMA2:0.00217488395064790790	APTMA:0.00000163631588949523):0.02408331750315333489):0.11654119541282877137	((((n3757:0.00000163631588949523	AEPHI:0.00067185730415373951):0.00345928756813364919	(n2998:0.00282141898170252354	(n3011:0.00000163631588949523	(n2997:0.00045482457882833438	n2987:0.00000163631588949523):0.00003220328504474606):0.00000163631588949523):0.00342354647376307475):0.00198148718349066026	(((n3222:0.00162525124752598265	n3025:0.00257524434274454799):0.00000163631588949523	(n3024:0.00000163631588949523	n1666:0.00000163631588949523):0.00000163631588949523):0.00000163631588949523	((n3258:0.00000163631588949523	((n2986:0.00253112052257287168	(n3219:0.00200237380561145125	n1665:0.00000163631588949523):0.00000163631588949523):0.00000163631588949523	(n08AEP07:0.00000163631588949523	n3220:0.00000163631588949523):0.00000163631588949523):0.00000163631588949523):0.00000163631588949523	(n07AEP05:0.00050612385116765928	n3026:0.00000163631588949523):0.00048810408459897095):0.00000163631588949523):0.00000163631588949523):0.05147952639705295069	(n2988:0.00000163631588949523	(n2980:0.00000163631588949523	((n07AEP08:0.00967526860195973629	n3004:0.00000163631588949523):0.00000163631588949523	(((n07AEP06:0.00000163631588949523	n2990:0.00000163631588949523):0.00000163631588949523	n2973:0.00000163631588949523):0.00247066157835051795	(n3221:0.00000163631588949523	MULAG:0.00300487387440285430):0.00000163631588949523):0.00145136450710680394):0.00173744333226268153):0.01138816393026718249):0.02684807571561427172):0.03831053322416724805):0.02637755122776194033	((CASCA:0.01271237861606190449	CASBE:0.00088818609037590469):0.07866793789725545771	(DRONO2:0.00000163631588949523	DRONO:0.00000163631588949523):0.08084987078404250183):0.02637755122776194033);
((((APTOW:0.01022262470798211871	APTHA:0.00574807167781997072):0.02103657904052701547	(APTMA2:0.00433868374663666252	APTMA:0.00000163631588949523):0.02411998969002495177):0.13965901702080626978	((((n3757:0.00000163631588949523	AEPHI:0.00149086856432505740):0.00202968612327734119	(((n3011:0.00000163631588949523	n2997:0.00056292352705361723):0.00000163631588949523	n2998:0.00230730928250711493):0.00000163631588949523	n2987:0.00000163631588949523):0.00456685650272968362):0.00152208007720285271	(((n3222:0.00000163631588949523	n3025:0.00400645602391475498):0.00000163631588949523	(n3024:0.00000163631588949523	n1666:0.00000163631588949523):0.00000163631588949523):0.00000163631588949523	(((n2986:0.00105289142147205086	(n3219:0.00200224406043112823	n1665:0.00000163631588949523):0.00000163631588949523):0.00000163631588949523	(n08AEP07:0.00051033226871128809	n3220:0.00000163631588949523):0.00000163631588949523):0.00000163631588949523	((n3258:0.00000163631588949523	n07AEP05:0.00052754947643902266):0.00051982538540309162	n3026:0.00000163631588949523):0.00050469182837921715):0.00000163631588949523):0.00000163631588949523):0.05564588455050591131	(n2988:0.00000163631588949523	(n2980:0.00000163631588949523	((n07AEP08:0.00771892501784932159	n3004:0.00000163631588949523):0.00151684101369341197	(((n07AEP06:0.00103920044623958966	n2990:0.00000163631588949523):0.00000163631588949523	n2973:0.00000163631588949523):0.00050418737820395764	(n3221:0.00512894475816562563	MULAG:0.00203860537495818448):0.00000163631588949523):0.00000163631588949523):0.00107990502124577655):0.00914864869983070261):0.03377201119565180487):0.04177337202946491274):0.03607701661513641050	((CASCA:0.01757710693487124498	CASBE:0.01678285387594374498):0.05243536210486554605	(DRONO2:0.00000163631588949523	DRONO:0.00000163631588949523):0.09052112747878594823):0.03607701661513641050);
((((APTOW:0.01175717423967910166	APTHA:0.00970346588489319657):0.01974101534961771390	(APTMA2:0.00546114390545804525	APTMA:0.00000163631588949523):0.01731147312412299397):0.12900186283731757131	((((n3757:0.00000163631588949523	AEPHI:0.00072326919888360849):0.00210369896906021986	((n3011:0.00000163631588949523	(n2987:0.00000163631588949523	n2997:0.00062208664464377336):0.00000163631588949523):0.00000163631588949523	n2998:0.00234475236737279697):0.00250705051271413182):0.00262577880383781407	(((((n07AEP05:0.00108414282656492649	n3026:0.00000163631588949523):0.00051977419505137357	(n3220:0.00000163631588949523	((n2986:0.00217658025975528283	(n3219:0.00526384280495567364	n1665:0.00000163631588949523):0.00000163631588949523):0.00000163631588949523	n08AEP07:0.00052713501428681975):0.00000163631588949523):0.00000163631588949523):0.00000163631588949523	n1666:0.00000163631588949523):0.00000163631588949523	n3024:0.00104085196207459488):0.00000163631588949523	(n3258:0.00056088010919604948	(n3222:0.00171062929982783983	n3025:0.00513617340931788943):0.00000163631588949523):0.00000163631588949523):0.00000163631588949523):0.03614344445844783205	(n2988:0.00000163631588949523	((n3221:0.00115459047020882136	MULAG:0.00161748526470204814):0.00000163631588949523	(((n07AEP08:0.00316979726230232246	n3004:0.00000163631588949523):0.00142273790121824032	n2980:0.00000163631588949523):0.00007023200116062364	((n07AEP06:0.00000163631588949523	n2990:0.00165166609070046145):0.00000163631588949523	n2973:0.00000163631588949523):0.00157733750588297228):0.00152670034804953513):0.00603674305047960987):0.04112277732582162587):0.04520279540111599159):0.03339487278807672099	((CASCA:0.01991262133484530267	CASBE:0.00576376870668250142):0.06410746954188491220	(DRONO2:0.00000163631588949523	DRONO:0.00000163631588949523):0.09131113927585039758):0.03339487278807672099);
((((APTOW:0.00901659315855332134	APTHA:0.00844720939603544121):0.01663298389564397961	(APTMA2:0.00585425959243731503	APTMA:0.00000163631588949523):0.04227776120012532307):0.12635379630278800733	((((n3757:0.00000163631588949523	AEPHI:0.00068359881187798411):0.00201586751457024380	((n3011:0.00000163631588949523	(n2987:0.00000163631588949523	n2997:0.00063494227880030803):0.00000163631588949523):0.00000163631588949523	n2998:0.00000163631588949523):0.00651065893163250021):0.00151303385592384048	(((n07AEP05:0.00155996285269732683	n3026:0.00000163631588949523):0.00100071217655570881	(n3258:0.00055439364055317737	((n1665:0.00000163631588949523	(n2986:0.00050929404986116064	n3219:0.00196887993894597716):0.00000163631588949523):0.00000163631588949523	(n08AEP07:0.00050656786774684744	n3220:0.00000163631588949523):0.00000163631588949523):0.00000163631588949523):0.00000163631588949523):0.00000163631588949523	(n1666:0.00000163631588949523	(n3024:0.00000163631588949523	(n3222:0.00000163631588949523	n3025:0.00406640646724218662):0.00000163631588949523):0.00000163631588949523):0.00000163631588949523):0.00000163631588949523):0.04614180565013357299	(n2988:0.00012768182493228875	((n07AEP08:0.00846946085571516696	n3004:0.00000163631588949523):0.00068611422409074448	(n2980:0.00000163631588949523	(((n07AEP06:0.00051038233367095543	n2990:0.00053528275756820954):0.00000163631588949523	n2973:0.00000163631588949523):0.00100092450563785650	(n3221:0.00116425167074114973	MULAG:0.00252573290271131297):0.00000163631588949523):0.00000163631588949523):0.00079018173130241591):0.00855250779400371086):0.02905891968781324289):0.03296521119075791761):0.02944870816194802843	((CASCA:0.00685683999421328374	CASBE:0.01636297746935305025):0.07378167257194527540	(DRONO2:0.00000163631588949523	DRONO:0.00000163631588949523):0.05983855819289952971):0.02944870816194802843);
((((APTOW:0.00754688198585292108	APTHA:0.00773295699452219987):0.01520525536758294931	(APTMA2:0.00180323317672468762	APTMA:0.00000163631588949523):0.02646099237279294497):0.15836277292785111426	((((n3757:0.00000163631588949523	AEPHI:0.00065318739258558747):0.00194868236451537597	((n3011:0.00000163631588949523	(n2987:0.00000163631588949523	n2997:0.00189145830509858761):0.00000163631588949523):0.00000163631588949523	n2998:0.00164236430189594281):0.00251237235073336566):0.00097047560799313093	(((n07AEP05:0.00252569897747189796	n3026:0.00000163631588949523):0.00048561313422095946	(n3258:0.00105333573630517771	((n1665:0.00000163631588949523	n3219:0.00098990861491750522):0.00000163631588949523	(n2986:0.00049940121225587315	(n08AEP07:0.00098016192304776367	n3220:0.00000163631588949523):0.00000163631588949523):0.00000163631588949523):0.00000163631588949523):0.00000163631588949523):0.00000163631588949523	((n3025:0.00000163631588949523	n3222:0.00162763085574305511):0.00000163631588949523	(n1666:0.00000163631588949523	n3024:0.00048409271817095683):0.00000163631588949523):0.00000163631588949523):0.00000163631588949523):0.05293071132442627585	(n2988:0.00000163631588949523	((n07AEP08:0.00754147080593760635	n3004:0.00000163631588949523):0.00065836884130354907	((MULAG:0.00348251233371210753	(n3221:0.00391744700672148373	n2980:0.00067760498298556962):0.00000163631588949523):0.00000163631588949523	((n07AEP06:0.00249765169333099422	n2990:0.00052700489929652925):0.00000163631588949523	n2973:0.00000163631588949523):0.00098254189203569008):0.00029680016697222647):0.00713545620065318513):0.02329029770437142030):0.01754861122330511961):0.03289908216294901849	((CASCA:0.00190459389869842362	CASBE:0.02353604934545495964):0.06959871209475133880	(DRONO2:0.00000163631588949523	DRONO:0.00000163631588949523):0.07853447333398649866):0.03289908216294901849);
((((APTOW:0.01056412061463142885	APTHA:0.00671908740862132894):0.01509218047500568080	(APTMA2:0.00202211831084234865	APTMA:0.00000163631588949523):0.03885577902142462597):0.15436218693422035231	((((n3757:0.00000163631588949523	AEPHI:0.00207188753330565236):0.00340140893383732894	((n3011:0.00000163631588949523	(n2987:0.00000163631588949523	n2997:0.00000163631588949523):0.00000163631588949523):0.00000163631588949523	n2998:0.00338966093716473347):0.00542475569458743690):0.00245732410106479834	(((n07AEP05:0.00251840556851380811	n3026:0.00000163631588949523):0.00000163631588949523	(n3258:0.00104644308731148658	((n08AEP07:0.00098517123706356818	n3220:0.00000163631588949523):0.00000163631588949523	((n1665:0.00000163631588949523	n3219:0.00284522068621222276):0.00000163631588949523	n2986:0.00198033254771888285):0.00000163631588949523):0.00000163631588949523):0.00000163631588949523):0.00000163631588949523	((n3025:0.00360241795807795433	n3222:0.00000163631588949523):0.00000163631588949523	(n1666:0.00000163631588949523	n3024:0.00048340760439809406):0.00000163631588949523):0.00000163631588949523):0.00000163631588949523):0.03903441472046759869	(n2988:0.00000163631588949523	((n07AEP08:0.00571221154597517222	n3004:0.00000163631588949523):0.00134394048963971621	(((n07AEP06:0.00100755740131346148	n2990:0.00105070151301042540):0.00000163631588949523	n2973:0.00000163631588949523):0.00246080605513613335	(n2980:0.00000163631588949523	(MULAG:0.00300341162101001131	n3221:0.00466051108140792033):0.00000163631588949523):0.00000163631588949523):0.00056919199348644451):0.00531611850581485690):0.03859683498173773625):0.03393605972528354608):0.02726889979619891505	((CASCA:0.02703519432190504626	CASBE:0.00133193314156607677):0.03474713429268223852	(DRONO2:0.00000163631588949523	DRONO:0.00000163631588949523):0.07980651436300073565):0.02726889979619891505);
((((APTOW:0.00764040327902793925	APTHA:0.00502369596336136020):0.01473104117792663204	(APTMA2:0.00838639693582400418	APTMA:0.00000163631588949523):0.03087406466190315002):0.13497146029566300940	((((n3757:0.00000163631588949523	AEPHI:0.00072036061002736789):0.00150247272881068317	((n2987:0.00000163631588949523	(n2997:0.00000163631588949523	n3011:0.00000163631588949523):0.00000163631588949523):0.00000163631588949523	n2998:0.00171645779474537781):0.00360079169102579116):0.00000163631588949523	(((((n08AEP07:0.00000163631588949523	n3220:0.00000163631588949523):0.00000163631588949523	((n1665:0.00000163631588949523	n3219:0.00100419057997813113):0.00000163631588949523	n2986:0.00208572214672967434):0.00000163631588949523):0.00000163631588949523	(n07AEP05:0.00052510668433528615	n3026:0.00000163631588949523):0.00050213771009461911):0.00000163631588949523	(n1666:0.00000163631588949523	(n3024:0.00000163631588949523	(n3025:0.00130162841060056525	n3222:0.00166141688306108929):0.00000163631588949523):0.00000163631588949523):0.00000163631588949523):0.00000163631588949523	n3258:0.00000163631588949523):0.00155437197455637085):0.03981576238861520706	(n2988:0.00000163631588949523	(((n07AEP08:0.00476124478761568923	n3004:0.00000163631588949523):0.00130466301502999392	(((n07AEP06:0.00000163631588949523	n2990:0.00215226447717397490):0.00000163631588949523	n2973:0.00000163631588949523):0.00000163631588949523	(MULAG:0.00350221004772489127	n3221:0.00116378746348420252):0.00000163631588949523):0.00018087630760821405):0.00000163631588949523	n2980:0.00065481341895915835):0.00942969175621383507):0.02295054577397126136):0.01824322291317568775):0.04409228731971628207	((CASCA:0.01707291524618121184	CASBE:0.00730937953601909843):0.04462131111176569770	(DRONO2:0.00000163631588949523	DRONO:0.00000163631588949523):0.07924276473311848978):0.04409228731971628207);
((((n3025:0.00139986154618262915	(n3222:0.00056111000761760476	((((n3258:0.00055037479499035682	((n1665:0.00000163631588949523	n3219:0.00310607052042518022):0.00000163631588949523	((n3220:0.00000163631588949523	n08AEP07:0.00051051624703361853):0.00000163631588949523	n2986:0.00051974838180226515):0.00000163631588949523):0.00000163631588949523):0.00000163631588949523	(n3026:0.00000163631588949523	n07AEP05:0.00211254391651702561):0.00050168522070027498):0.00000163631588949523	((n3757:0.00000163631588949523	AEPHI:0.00000163631588949523):0.00466258352205689650	(n2998:0.00349072776165856207	(n2987:0.00000163631588949523	(n2997:0.00000163631588949523	n3011:0.00000163631588949523):0.00000163631588949523):0.00000163631588949523):0.00513780873134789609):0.00252451185602235902):0.00000163631588949523	(n1666:0.00000163631588949523	n3024:0.00000163631588949523):0.00000163631588949523):0.00000163631588949523):0.00000163631588949523):0.04589149985532031684	(n2988:0.00000163631588949523	((n3004:0.00000163631588949523	(n2980:0.00138305389109648173	((n3221:0.00123756860686289900	MULAG:0.00255437347947349257):0.00000163631588949523	(n2973:0.00000163631588949523	(n07AEP06:0.00051845418542911315	n2990:0.00055081959458442675):0.00000163631588949523):0.00000163631588949523):0.00049071784307787910):0.00001534578865581641):0.00000163631588949523	n07AEP08:0.00477792727309383439):0.00696973557933500392):0.04485287210774553668):0.03549038423740781545	((APTOW:0.00661387805417291280	APTHA:0.00962840381229482581):0.02531852462909420579	(APTMA2:0.00339765860593803024	APTMA:0.00000163631588949523):0.01584529011354494574):0.14669483735557045656):0.03357446477405678226	((CASCA:0.01189886839850030388	CASBE:0.01944390453878687419):0.07286416193387630635	(DRONO:0.00000163631588949523	DRONO2:0.00000163631588949523):0.08440520243730896544):0.03357446477405678226);
((((n3025:0.00000163631588949523	((((n2986:0.00154263211837372374	(n1665:0.00000163631588949523	n3219:0.00303877821540536868):0.00000163631588949523):0.00000163631588949523	(n3220:0.00000163631588949523	n08AEP07:0.00050505853893337293):0.00000163631588949523):0.00000163631588949523	((n1666:0.00000163631588949523	(n3024:0.00000163631588949523	(n3026:0.00000163631588949523	n07AEP05:0.00103937899130616723):0.00000163631588949523):0.00000163631588949523):0.00000163631588949523	(n3222:0.00220691525984633439	n3258:0.00054245596466435074):0.00000163631588949523):0.00000163631588949523):0.00000163631588949523	((n3757:0.00000163631588949523	AEPHI:0.00071362126359484832):0.00252182923140527966	(n2987:0.00000163631588949523	((n2997:0.00000163631588949523	n3011:0.00000163631588949523):0.00000163631588949523	n2998:0.00113372051527431167):0.00000163631588949523):0.00302215467639630917):0.00149983562741479561):0.00550865822228427220):0.02639752901537063129	(n2988:0.00000163631588949523	((n2980:0.00068017998682954315	((n3221:0.00363966905958347086	MULAG:0.00353525639493253814):0.00000163631588949523	(n2973:0.00000163631588949523	(n07AEP06:0.00257029028761337737	n2990:0.00215564368421182137):0.00000163631588949523):0.00099488245511027726):0.00039085183925158181):0.00059446396129403509	(n07AEP08:0.00481312811883092238	n3004:0.00000163631588949523):0.00000163631588949523):0.00763218174277143988):0.04551532835598075949):0.04980923066722579146	((APTOW:0.00940615248702234528	APTHA:0.01191215685694424833):0.01319632925891312154	(APTMA2:0.00534638844074740698	APTMA:0.00000163631588949523):0.03463966841270687408):0.13310430562873917792):0.02546772194929469713	((CASCA:0.01686292029643163271	CASBE:0.02192320344400440491):0.06011704151778175798	(DRONO:0.00000163631588949523	DRONO2:0.00000163631588949523):0.08580610127478836835):0.02546772194929469713);
((((n08AEP07:0.00000163631588949523	((((n3026:0.00000163631588949523	n07AEP05:0.00151719446257371124):0.00048543008216786433	(n1666:0.00000163631588949523	((n3025:0.00123265305008358724	n3222:0.00000163631588949523):0.00000163631588949523	n3024:0.00000163631588949523):0.00000163631588949523):0.00000163631588949523):0.00000163631588949523	((n3258:0.00107045584192283971	((n3757:0.00000163631588949523	AEPHI:0.00000163631588949523):0.00144283840303913798	((n2987:0.00000163631588949523	(n2997:0.00000163631588949523	n3011:0.00000163631588949523):0.00000163631588949523):0.00000163631588949523	n2998:0.00165199768671911787):0.00343384416789469177):0.00196591740921820638):0.00000163631588949523	((n1665:0.00000163631588949523	n3219:0.00188366890281612786):0.00000163631588949523	n2986:0.00100139085748702172):0.00000163631588949523):0.00000163631588949523):0.00000163631588949523	n3220:0.00000163631588949523):0.00097809409960321640):0.03419726862657423289	(n2988:0.00000163631588949523	(n2980:0.00000163631588949523	(((n3221:0.00122397171440151941	MULAG:0.00095627504440129604):0.00000163631588949523	(n2973:0.00000163631588949523	(n07AEP06:0.00000163631588949523	n2990:0.00307830438286327626):0.00000163631588949523):0.00142721814653359066):0.00000163631588949523	(n07AEP08:0.00705710579066920821	n3004:0.00000163631588949523):0.00000163631588949523):0.00000163631588949523):0.01001331172368438716):0.03096779709824332150):0.01545649338005148331	((APTHA:0.00498284302786286375	APTOW:0.00862960382404260283):0.01399757330438568259	(APTMA2:0.01085784295465757471	APTMA:0.00000163631588949523):0.03238979437881722018):0.15640616509143109858):0.04621182028121355312	((CASBE:0.01226407375250506554	CASCA:0.01719722740750804710):0.03529108895522572314	(DRONO:0.00000163631588949523	DRONO2:0.00000163631588949523):0.07541709794193222904):0.04621182028121355312);
((((((n3757:0.00000163631588949523	AEPHI:0.00214657335062500140):0.00206692723790481963	((n2987:0.00000163631588949523	(n2997:0.00066375969673002847	n3011:0.00000163631588949523):0.00000163631588949523):0.00000163631588949523	n2998:0.00121197449537198323):0.00403104292161093718):0.00262815975116480584	(n3258:0.00000163631588949523	((((n1665:0.00000163631588949523	n3219:0.00000163631588949523):0.00000163631588949523	n2986:0.00106900042838091545):0.00000163631588949523	(n08AEP07:0.00000163631588949523	n3220:0.00000163631588949523):0.00000163631588949523):0.00000163631588949523	((n3026:0.00000163631588949523	n07AEP05:0.00162905776128064307):0.00000163631588949523	((n3025:0.00135357038931901812	n3222:0.00000163631588949523):0.00000163631588949523	(n3024:0.00000163631588949523	n1666:0.00000163631588949523):0.00000163631588949523):0.00000163631588949523):0.00000163631588949523):0.00000163631588949523):0.00000163631588949523):0.03087831507054557972	(n2988:0.00000163631588949523	(n2980:0.00000163631588949523	(((n3221:0.00128420739329031274	MULAG:0.00365971415156021371):0.00000163631588949523	(n2973:0.00000163631588949523	(n07AEP06:0.00052675662425032675	n2990:0.00055912431150258581):0.00000163631588949523):0.00154721329971786725):0.00049353522851196198	(n07AEP08:0.00621120863356134506	n3004:0.00000163631588949523):0.00000163631588949523):0.00000163631588949523):0.00840542536713958371):0.03625041146659865876):0.03117580813145848229	((APTHA:0.00686511811205346972	APTOW:0.00806774204306244004):0.01745454446091171050	(APTMA2:0.00856938934607314601	APTMA:0.00000163631588949523):0.03309782833514761380):0.11802371067471656430):0.02359820592809770690	((DRONO:0.00000163631588949523	DRONO2:0.00000163631588949523):0.08400071638677492070	(CASBE:0.00853230456971102585	CASCA:0.01315557717197739576):0.07672500236410353947):0.02359820592809770690);
((((((n3757:0.00000163631588949523	AEPHI:0.00134571791396691535):0.00152026331705032891	((n3011:0.00000163631588949523	(n2987:0.00000163631588949523	n2997:0.00000163631588949523):0.00000163631588949523):0.00000163631588949523	n2998:0.00361750373276457709):0.00458828678189323203):0.00150277185798649454	(((n3025:0.00000163631588949523	n3222:0.00054859733242604671):0.00000163631588949523	(n3024:0.00000163631588949523	n1666:0.00000163631588949523):0.00000163631588949523):0.00000163631588949523	(((n3258:0.00000163631588949523	n08AEP07:0.00000163631588949523):0.00100416869988637926	(n3220:0.00000163631588949523	((n1665:0.00000163631588949523	n3219:0.00309019622115486170):0.00000163631588949523	n2986:0.00051454946188721456):0.00000163631588949523):0.00000163631588949523):0.00000163631588949523	(n3026:0.00000163631588949523	n07AEP05:0.00314894693956072969):0.00200883083296580882):0.00000163631588949523):0.00000163631588949523):0.05242033352379561750	(n2988:0.00000163631588949523	(((n2980:0.00065764426199914989	(n3221:0.00125983346555419689	MULAG:0.00254028055753545336):0.00000163631588949523):0.00000163631588949523	(n2973:0.00000163631588949523	(n07AEP06:0.00051889104196140153	n2990:0.00053908395597424528):0.00000163631588949523):0.00151770162306866284):0.00025799921157000839	(n07AEP08:0.00700585037616384930	n3004:0.00000163631588949523):0.00072648089047810732):0.00793760721070932949):0.03052730544580713884):0.02778529650765625136	((APTHA:0.01128447788000013288	APTOW:0.00396311212516009016):0.02740704282096893124	(APTMA2:0.01402873316345982883	APTMA:0.00000163631588949523):0.02638627532786800428):0.13839577024444879583):0.02431051101266609726	((DRONO:0.00000163631588949523	DRONO2:0.00000163631588949523):0.07118347684340564641	(CASBE:0.00478396760185767576	CASCA:0.01296451268004439501):0.06901819304250961240):0.02431051101266609726);
((((((n3757:0.00000163631588949523	AEPHI:0.00201319112388767627):0.00294187943251189316	((n3011:0.00000163631588949523	(n2987:0.00000163631588949523	n2997:0.00000163631588949523):0.00000163631588949523):0.00000163631588949523	n2998:0.00109882589853229793):0.00194036423669841302):0.00145971604426171626	(((((n1665:0.00000163631588949523	n3219:0.00287100380424025079):0.00000163631588949523	n2986:0.00049294679085327606):0.00000163631588949523	(n08AEP07:0.00049007401096939798	n3220:0.00000163631588949523):0.00000163631588949523):0.00000163631588949523	((n3026:0.00000163631588949523	n07AEP05:0.00099772207566084753):0.00048314275158694556	((n3025:0.00121995784440859212	n3222:0.00108275387514675334):0.00000163631588949523	(n3024:0.00195257717507185116	n1666:0.00000163631588949523):0.00000163631588949523):0.00000163631588949523):0.00000163631588949523):0.00000163631588949523	n3258:0.00054274443058357255):0.00000163631588949523):0.04375491687048009559	(n2988:0.00000163631588949523	(n2980:0.00066124941756142569	((n3221:0.00000163631588949523	(MULAG:0.00347763038905379331	(n2973:0.00000163631588949523	(n07AEP06:0.00099915126025746162	n2990:0.00103902009320382062):0.00000163631588949523):0.00098357478698864946):0.00009132119205806906):0.00056550097499382627	(n07AEP08:0.00584866738844248921	n3004:0.00000163631588949523):0.00128433075959545140):0.00000163631588949523):0.00703595450341999544):0.02492737029506150379):0.03951514975051585027	((APTHA:0.00471435534882823012	APTOW:0.00898976615216079585):0.01202172860889355252	(APTMA2:0.00680964699563892800	APTMA:0.00000163631588949523):0.04337324366632035882):0.14762913420954040800):0.03999229816444443975	((DRONO:0.00000163631588949523	DRONO2:0.00000163631588949523):0.09063684270907514107	(CASBE:0.01429927409174066785	CASCA:0.01271166543759094658):0.03713317099565396212):0.03999229816444443975);
((((((n3757:0.00000163631588949523	AEPHI:0.00217013121957689535):0.00202283273292844712	(n3011:0.00000163631588949523	((n2987:0.00000163631588949523	n2997:0.00063015562733328187):0.00000163631588949523	n2998:0.00353019893739193145):0.00000163631588949523):0.00715222228897115404):0.00095569017505004795	(((((n1665:0.00000163631588949523	n3219:0.00208394887503737586):0.00000163631588949523	n2986:0.00103236575226938279):0.00000163631588949523	(n08AEP07:0.00000163631588949523	n3220:0.00000163631588949523):0.00000163631588949523):0.00000163631588949523	((n3026:0.00000163631588949523	n07AEP05:0.00052783902441373568):0.00101173462836396961	(n1666:0.00000163631588949523	((n3025:0.00389795695027109331	n3222:0.00055443218443854332):0.00000163631588949523	n3024:0.00050237554190590155):0.00000163631588949523):0.00000163631588949523):0.00000163631588949523):0.00000163631588949523	n3258:0.00000163631588949523):0.00058205558921576889):0.03977684074716716922	(n2988:0.00019113100558407371	(n2980:0.00067536618991269641	(((n2973:0.00000163631588949523	(n07AEP06:0.00103765111101044357	n2990:0.00107490679034254037):0.00000163631588949523):0.00152053337232301283	(n3221:0.00778835616198433889	MULAG:0.00465418255563062374):0.00000163631588949523):0.00060542281128329802	(n07AEP08:0.00646101304958248985	n3004:0.00000163631588949523):0.00137329450599914422):0.00000163631588949523):0.00963859740895572220):0.02968514971329818883):0.02474758086271093560	((APTHA:0.01011850946881256985	APTOW:0.01077653254906989558):0.03746108967757415947	(APTMA2:0.00381413504523179939	APTMA:0.00000163631588949523):0.00877179758809938301):0.13776687426679060100):0.04165434507024488864	((DRONO:0.00000163631588949523	DRONO2:0.00000163631588949523):0.08742476553772006442	(CASBE:0.01223510033294243626	CASCA:0.02353260596242026312):0.05452278575429932855):0.04165434507024488864);
((((((n3757:0.00000163631588949523	AEPHI:0.00000163631588949523):0.00360412110439404165	(n2998:0.00116959608289374326	(n3011:0.00000163631588949523	(n2987:0.00000163631588949523	n2997:0.00112119912835519368):0.00000163631588949523):0.00000163631588949523):0.00397956950759507325):0.00111317244292929995	(((n3025:0.00280897155542637628	n3222:0.00000163631588949523):0.00000163631588949523	(n3024:0.00000163631588949523	n1666:0.00000163631588949523):0.00000163631588949523):0.00000163631588949523	(((((n1665:0.00000163631588949523	n3219:0.00000163631588949523):0.00000163631588949523	n2986:0.00051581922877297316):0.00000163631588949523	(n08AEP07:0.00153838273537967255	n3220:0.00000163631588949523):0.00000163631588949523):0.00000163631588949523	n3258:0.00167511710930794405):0.00000163631588949523	(n3026:0.00000163631588949523	n07AEP05:0.00265511221650628106):0.00000163631588949523):0.00000163631588949523):0.00040142397334357402):0.05089697702990235439	(n2988:0.00000163631588949523	(n2980:0.00000163631588949523	(((n2973:0.00000163631588949523	(n07AEP06:0.00158122752210049559	n2990:0.00394822336757885608):0.00000163631588949523):0.00050335120813899006	MULAG:0.00203696963941705275):0.00000163631588949523	(n3221:0.00391944666080181522	(n07AEP08:0.00642950618224018364	n3004:0.00000163631588949523):0.00000163631588949523):0.00000163631588949523):0.00097760837228339707):0.01062174337093373978):0.02596488720694133806):0.03547840183919644813	((APTHA:0.01310785921338987990	APTOW:0.00738780723695198292):0.01791191723908074074	(APTMA2:0.00190583069281053991	APTMA:0.00000163631588949523):0.01935939643742642588):0.13590004375471906317):0.03262500026201962250	((DRONO:0.00000163631588949523	DRONO2:0.00000163631588949523):0.06691251881579059202	(CASBE:0.01015475750967871800	CASCA:0.01011103990445032588):0.07730261347857515786):0.03262500026201962250);
((((n08AEP07:0.00000163631588949523	(n3220:0.00000163631588949523	((((n3026:0.00000163631588949523	n07AEP05:0.00147861877308714021):0.00047745028196131132	(((n3025:0.00000163631588949523	n3222:0.00053152368809626128):0.00000163631588949523	n1666:0.00000163631588949523):0.00000163631588949523	n3024:0.00047729049942014994):0.00000163631588949523):0.00000163631588949523	(n3258:0.00105077440616575444	((n3757:0.00000163631588949523	AEPHI:0.00068435816324416215):0.00192086054048100233	(n2998:0.00221625490935554049	(n3011:0.00000163631588949523	(n2987:0.00000163631588949523	n2997:0.00053257675755952151):0.00000163631588949523):0.00000163631588949523):0.00378273414528859176):0.00191956248980682323):0.00000163631588949523):0.00000163631588949523	((n1665:0.00000163631588949523	n3219:0.00000163631588949523):0.00000163631588949523	n2986:0.00196348224821887938):0.00000163631588949523):0.00000163631588949523):0.00095764870980565985):0.03936503387305739787	(n2988:0.00000163631588949523	((n07AEP08:0.00578703909197659811	n3004:0.00000163631588949523):0.00063530671126315913	(((n2973:0.00000163631588949523	(n07AEP06:0.00000163631588949523	n2990:0.00154668815630211540):0.00000163631588949523):0.00143771114503001072	(MULAG:0.00240783887487489197	n3221:0.00119501737097261877):0.00000163631588949523):0.00000163631588949523	n2980:0.00000163631588949523):0.00077242013895444388):0.00591904428296303325):0.03395923895898055739):0.01986779090334567233	((APTHA:0.00505101382654021911	APTOW:0.00839315638306522942):0.01940015078500372317	(APTMA2:0.00213082355855665189	APTMA:0.00000163631588949523):0.02995324929214470550):0.12699249407015270052):0.03905632079027947234	((DRONO:0.00000163631588949523	DRONO2:0.00000163631588949523):0.07799681335445354802	(CASBE:0.01421995844586600166	CASCA:0.00285219372054193801):0.07531404426486315584):0.03905632079027947234);
((((((n3757:0.00000163631588949523	AEPHI:0.00000163631588949523):0.00394564486459333171	(n2998:0.00228405896663178834	(n3011:0.00000163631588949523	(n2987:0.00000163631588949523	n2997:0.00000163631588949523):0.00000163631588949523):0.00000163631588949523):0.00442098201123834050):0.00047938092338374204	((((n3220:0.00000163631588949523	n08AEP07:0.00000163631588949523):0.00000163631588949523	(n2986:0.00101788897221326150	(n3219:0.00208193085547389101	n1665:0.00000163631588949523):0.00000163631588949523):0.00000163631588949523):0.00000163631588949523	((n3026:0.00000163631588949523	n07AEP05:0.00000163631588949523):0.00097221558848342466	((n3024:0.00000163631588949523	n1666:0.00000163631588949523):0.00000163631588949523	(n3025:0.00251023749206678859	n3222:0.00000163631588949523):0.00000163631588949523):0.00000163631588949523):0.00000163631588949523):0.00000163631588949523	n3258:0.00000163631588949523):0.00000163631588949523):0.05753786936239944916	(n2988:0.00000163631588949523	((n07AEP08:0.00930318783526146338	n3004:0.00000163631588949523):0.00067486047931514996	((((n07AEP06:0.00151686246263321289	n2990:0.00162404856874656255):0.00000163631588949523	n2973:0.00000163631588949523):0.00000163631588949523	(MULAG:0.00348189863563231001	n3221:0.00000163631588949523):0.00000163631588949523):0.00000163631588949523	n2980:0.00138674272701532993):0.00128644882609779427):0.00745763544380347986):0.03616991076492544199):0.02146068237136101661	((APTHA:0.01026101414070428042	APTOW:0.00878302009310859104):0.01418660402279039653	(APTMA2:0.00000163631588949523	APTMA:0.00000163631588949523):0.03657379018207623095):0.12285749495811801313):0.02795477939686892913	((DRONO:0.00000163631588949523	DRONO2:0.00000163631588949523):0.08853527721030152176	(CASBE:0.00536352914908619187	CASCA:0.01268052339403231456):0.05042766748036665164):0.02795477939686892913);
((((APTMA:0.00000163631588949523	APTMA2:0.00000163631588949523):0.05127828249777057618	(APTHA:0.00176677113990366384	APTOW:0.00903627776135415388):0.01691432813245616687):0.10714228583314132359	((((AEPHI:0.00069906017340012124	n3757:0.00000163631588949523):0.00202807482201547516	((n3011:0.00000163631588949523	(n2997:0.00000163631588949523	n2987:0.00000163631588949523):0.00000163631588949523):0.00000163631588949523	n2998:0.00172318858064147832):0.00563064139597954302):0.00115605517961603777	((n1666:0.00000163631588949523	(n3024:0.00049897865436754460	(n3025:0.00130140252273867191	n3222:0.00000163631588949523):0.00000163631588949523):0.00000163631588949523):0.00000163631588949523	((n3258:0.00054657787999777823	(((n3219:0.00319709726102972158	n1665:0.00000163631588949523):0.00000163631588949523	n2986:0.00052252926976198845):0.00000163631588949523	(n08AEP07:0.00050479344305422581	n3220:0.00000163631588949523):0.00000163631588949523):0.00000163631588949523):0.00000163631588949523	(n3026:0.00000163631588949523	n07AEP05:0.00051753674435128761):0.00049807151455143412):0.00000163631588949523):0.00035177156460645275):0.03631119341498517672	(n2988:0.00000163631588949523	((n3004:0.00100891855983787151	(n07AEP08:0.00797079623796583155	((n3221:0.00247082492697214698	MULAG:0.00306314940875310800):0.00000163631588949523	((n2990:0.00053826003705272443	n07AEP06:0.00362399575170053740):0.00000163631588949523	n2973:0.00000163631588949523):0.00050575355649483183):0.00098238672021552027):0.00000163631588949523):0.00000163631588949523	n2980:0.00000163631588949523):0.00842583787416486575):0.04536702656282965568):0.02981401278793004150):0.04011925613577595195	((CASCA:0.00810911881834571434	CASBE:0.01611258592573422063):0.06228526891177746383	(DRONO2:0.00000163631588949523	DRONO:0.00000163631588949523):0.07352583400379131273):0.04011925613577595195);
((((APTMA:0.00000163631588949523	APTMA2:0.00451259772970775790):0.02661457936755666845	(APTHA:0.00946630034709600859	APTOW:0.00634488886855578884):0.02136915262725508358):0.13621436948469056727	((((AEPHI:0.00070133510525022247	n3757:0.00000163631588949523):0.00251959435273949907	(n3011:0.00000163631588949523	(n2997:0.00111907197638026236	(n2998:0.00349911697378473040	n2987:0.00000163631588949523):0.00000163631588949523):0.00000163631588949523):0.00396963360100369925):0.00254514578605043998	(((n1665:0.00000163631588949523	(n3219:0.00503050347988175887	n2986:0.00021084702385087910):0.00030742258226783991):0.00000163631588949523	(n08AEP07:0.00153286831930979036	n3220:0.00000163631588949523):0.00000163631588949523):0.00000163631588949523	((n1666:0.00000163631588949523	(n3024:0.00000163631588949523	(n3025:0.00275254884295903814	n3222:0.00000163631588949523):0.00000163631588949523):0.00000163631588949523):0.00000163631588949523	(n3026:0.00000163631588949523	(n07AEP05:0.00158277225019614926	n3258:0.00000163631588949523):0.00154772450156154414):0.00100671265023617100):0.00000163631588949523):0.00000163631588949523):0.04629418005633662014	(n2988:0.00080280496922869487	((((n3221:0.00073228347304065452	MULAG:0.00122898172767329280):0.00048489621971805767	((n2990:0.00000163631588949523	n07AEP06:0.00154737906864977032):0.00000163631588949523	n2973:0.00000163631588949523):0.00050208831770932254):0.00099861591305588655	(n3004:0.00000163631588949523	n07AEP08:0.00488346174147681264):0.00000163631588949523):0.00195669440216355087	n2980:0.00000163631588949523):0.00904684649943365664):0.03618220935813566685):0.02404366578024318482):0.04585404224363021780	((CASCA:0.02053784168579882510	CASBE:0.02558611553172038949):0.05901451933638087594	(DRONO2:0.00000163631588949523	DRONO:0.00000163631588949523):0.09613597490686986990):0.04585404224363021780);
((((APTMA:0.00000163631588949523	APTMA2:0.01067283692942803258):0.02971907134638667250	(APTHA:0.00804775940573262787	APTOW:0.00933384195284675706):0.02018463249510992971):0.14792948844620248949	((((AEPHI:0.00071216924993191730	n3757:0.00000163631588949523):0.00304004835873500617	(n3011:0.00000163631588949523	(n2998:0.00114361667160482847	(n2987:0.00000163631588949523	n2997:0.00000163631588949523):0.00049766890739148025):0.00000163631588949523):0.00823557926362164343):0.00147499931528811273	((((n3026:0.00000163631588949523	n07AEP05:0.00208692460100134026):0.00000163631588949523	((n3025:0.00000163631588949523	n3222:0.00000163631588949523):0.00000163631588949523	(n1666:0.00000163631588949523	n3024:0.00049510979463104616):0.00000163631588949523):0.00000163631588949523):0.00000163631588949523	((n1665:0.00000163631588949523	(n3219:0.00196491470170075556	n2986:0.00102510908656949350):0.00000165439803292146):0.00000163631588949523	(n08AEP07:0.00000163631588949523	n3220:0.00000163631588949523):0.00000163631588949523):0.00000163631588949523):0.00000163631588949523	n3258:0.00000163631588949523):0.00000163631588949523):0.04926323897654706629	(n2988:0.00000163631588949523	((((n3221:0.00000163631588949523	MULAG:0.00505827208111867075):0.00000163631588949523	((n2990:0.00216348375724499144	n07AEP06:0.00000163631588949523):0.00000163631588949523	n2973:0.00049132239548948652):0.00047603984863143372):0.00124966608640876748	(n3004:0.00000163631588949523	n07AEP08:0.00548040964871011026):0.00124374984114220682):0.00129877778040081980	n2980:0.00000163631588949523):0.00648516439603438397):0.03865522773145742969):0.02472539246476605779):0.03611614329269252632	((CASCA:0.01508411988333211926	CASBE:0.03450452247498710795):0.05842885452128782769	(DRONO2:0.00000163631588949523	DRONO:0.00000163631588949523):0.08317595452657570998):0.03611614329269252632);
((((APTMA:0.00000163631588949523	APTMA2:0.00267101559448862163):0.03745221846599155330	(APTHA:0.00855675388339043747	APTOW:0.00449626646978030717):0.01298436214285630247):0.15419862486898056053	((((AEPHI:0.00000163631588949523	n3757:0.00000163631588949523):0.00359824727902183401	(n2998:0.00346526453301114912	((n2987:0.00000163631588949523	n2997:0.00161620592937888473):0.00000163631588949523	n3011:0.00000163631588949523):0.00000163631588949523):0.00659901637008622824):0.00097063371570264042	((((n3026:0.00000163631588949523	n07AEP05:0.00264816756899346507):0.00000163631588949523	(n3222:0.00055373240724136664	(n1666:0.00000163631588949523	n3024:0.00000163631588949523):0.00000163631588949523):0.00000163631588949523):0.00000163631588949523	(n3025:0.00000163631588949523	((n08AEP07:0.00101900563948985139	n3220:0.00000163631588949523):0.00000163631588949523	((n1665:0.00000163631588949523	n3219:0.00291146486838583969):0.00000163631588949523	n2986:0.00051548800118339586):0.00000163631588949523):0.00000163631588949523):0.00000163631588949523):0.00000163631588949523	n3258:0.00109962382243858651):0.00000163631588949523):0.05754018935228912696	(n2988:0.00000163631588949523	((((n3221:0.00243802614126608025	MULAG:0.00358552922008008182):0.00000163631588949523	((n2990:0.00165276354385207060	n07AEP06:0.00051681029658861514):0.00000163631588949523	n2973:0.00000163631588949523):0.00100636848203446150):0.00000163631588949523	(n3004:0.00000163631588949523	n07AEP08:0.00466924336529935761):0.00050250474865839035):0.00093005636528291444	n2980:0.00000163631588949523):0.01062158766027743173):0.02346024870451064726):0.03958724188061453486):0.03342239551153039501	((CASCA:0.02003625863520477543	CASBE:0.00049642325065383294):0.05498923460444540834	(DRONO2:0.00000163631588949523	DRONO:0.00000163631588949523):0.10312431020183697450):0.03342239551153039501);
((((APTMA:0.00000163631588949523	APTMA2:0.00197141971526512087):0.02280683352051517121	(APTHA:0.00428916504567188658	APTOW:0.00498622698511718993):0.02271145290835133862):0.09044993828509108325	((((AEPHI:0.00134227533211984809	n3757:0.00000163631588949523):0.00098326574726072496	(n3011:0.00000163631588949523	(n2998:0.00168271181203633806	(n2987:0.00000163631588949523	n2997:0.00000163631588949523):0.00000163631588949523):0.00000163631588949523):0.00298316890689865862):0.00098464807245182240	(((n3025:0.00131476604127015177	n3222:0.00029725604447701455):0.00025051317984101882	(n1666:0.00000163631588949523	n3024:0.00000163631588949523):0.00000163631588949523):0.00000163631588949523	(((((n08AEP07:0.00000163631588949523	n3220:0.00000163631588949523):0.00000163631588949523	(n3219:0.00095182825597750118	n2986:0.00100702153503537720):0.00000276758638137718):0.00000163631588949523	n1665:0.00000163631588949523):0.00000163631588949523	n3258:0.00000163631588949523):0.00000163631588949523	(n3026:0.00000163631588949523	n07AEP05:0.00102127074645097515):0.00049314531761926266):0.00000163631588949523):0.00000163631588949523):0.04872734078435736471	(n2988:0.00000163631588949523	((((n3221:0.00336393555579938674	MULAG:0.00351949256258942854):0.00000163631588949523	((n2990:0.00264742918119698816	n07AEP06:0.00203602954187239197):0.00000163631588949523	n2973:0.00000163631588949523):0.00150194577766190338):0.00047371372633849907	(n3004:0.00000163631588949523	n07AEP08:0.00516176872462540629):0.00000163631588949523):0.00090504766898056915	n2980:0.00000163631588949523):0.00872520508232835570):0.02810368717160875024):0.02761487230034337728):0.03345761670890307765	((CASCA:0.00963373972594826211	CASBE:0.00920052930328306255):0.05435234956444573440	(DRONO2:0.00000163631588949523	DRONO:0.00000163631588949523):0.05380471607913535348):0.03345761670890307765);
((((APTMA:0.00000163631588949523	APTMA2:0.00000163631588949523):0.02603279792075659932	(APTHA:0.01256038546262413375	APTOW:0.00761203654932917414):0.02504912518747966915):0.13745374068359808573	((((AEPHI:0.00000163631588949523	n3757:0.00000163631588949523):0.00306935026047602984	(n2998:0.00116172221339017230	((n2987:0.00000163631588949523	n2997:0.00153610850467957071):0.00000163631588949523	n3011:0.00000163631588949523):0.00000163631588949523):0.00412257446424125779):0.00050341386327110778	(((n3025:0.00392509907785591923	n3222:0.00000163631588949523):0.00000163631588949523	(n1666:0.00000163631588949523	n3024:0.00050642655240080916):0.00000163631588949523):0.00000163631588949523	((((n08AEP07:0.00000163631588949523	n3220:0.00000163631588949523):0.00000163631588949523	((n3219:0.00302322278122372666	n2986:0.00208806948593113747):0.00000163631588949523	n1665:0.00000163631588949523):0.00000163631588949523):0.00000163631588949523	n3258:0.00000163631588949523):0.00000163631588949523	(n3026:0.00000163631588949523	n07AEP05:0.00105780610564781179):0.00050535988520561154):0.00000163631588949523):0.00000163631588949523):0.04605499616135288327	(n2988:0.00000163631588949523	((((n3221:0.00355083976405938572	MULAG:0.00245257754832307710):0.00009101942321350222	((n2990:0.00053609024011143380	n07AEP06:0.00154312013768706318):0.00000163631588949523	n2973:0.00000163631588949523):0.00000163631588949523):0.00000163631588949523	(n3004:0.00000163631588949523	n07AEP08:0.00536137912713966196):0.00148755627921056083):0.00000163631588949523	n2980:0.00000163631588949523):0.00825434300888067997):0.03602349788857257817):0.03763670224948854892):0.03076175616918858102	((CASCA:0.02308281804461308206	CASBE:0.02681123639326298685):0.06369385025329916961	(DRONO2:0.00000163631588949523	DRONO:0.00000163631588949523):0.06820260329793915999):0.03076175616918858102);
((((APTMA:0.00000163631588949523	APTMA2:0.00207187740441282546):0.03287298931155920728	(APTHA:0.00786419239520631634	APTOW:0.01258394076847745707):0.02101987777462297272):0.17233498161809118754	((n08AEP07:0.00000163631588949523	(n3220:0.00000163631588949523	(((n3219:0.00095187964420752249	n2986:0.00050030501071635786):0.00000383853145247349	n1665:0.00000163631588949523):0.00000163631588949523	((n3258:0.00104120049261103654	((n3026:0.00000163631588949523	n07AEP05:0.00151154461564536788):0.00000163631588949523	((n3025:0.00128752484786879813	n3222:0.00108519528667181103):0.00000163631588949523	(n1666:0.00000163631588949523	n3024:0.00048499146112967475):0.00000163631588949523):0.00000163631588949523):0.00000163631588949523):0.00000163631588949523	((AEPHI:0.00068174550095575842	n3757:0.00000163631588949523):0.00195916589790716324	(n2998:0.00219810047677219912	((n2987:0.00000163631588949523	n2997:0.00122391603045053881):0.00000163631588949523	n3011:0.00000163631588949523):0.00000163631588949523):0.00622118433493870984):0.00097317997932073953):0.00000163631588949523):0.00000163631588949523):0.00097437881863446699):0.04610450308174619816	(n2988:0.00000163631588949523	((((n3221:0.00469466594021874725	MULAG:0.00268272939384995137):0.00051486351077063776	((n2990:0.00000163631588949523	n07AEP06:0.00201474060046657978):0.00000163631588949523	n2973:0.00000163631588949523):0.00048934405075432127):0.00000163631588949523	(n3004:0.00000163631588949523	n07AEP08:0.00542648750005245758):0.00048944567801597098):0.00092375376272195095	n2980:0.00075445786327606927):0.00693017907778104014):0.02685679278252004962):0.02621373216187294214):0.03940456580713246754	((CASCA:0.00288570138223965232	CASBE:0.03000739087622795315):0.06736954142365775278	(DRONO2:0.00000163631588949523	DRONO:0.00000163631588949523):0.10151308586240104237):0.03940456580713246754);
((((APTMA:0.00000163631588949523	APTMA2:0.00479516414458598054):0.03118615234376939313	(APTHA:0.01077129183064003647	APTOW:0.00524189509272987922):0.00845070593917291758):0.13403963904856563971	((n08AEP07:0.00000163631588949523	(n3220:0.00000163631588949523	((n2986:0.00051486375047233961	(n1665:0.00000163631588949523	n3219:0.00106947722471554814):0.00000163631588949523):0.00000163631588949523	((((AEPHI:0.00000163631588949523	n3757:0.00000163631588949523):0.00251632784248670806	(n2998:0.00175125137676634653	((n2987:0.00000163631588949523	n2997:0.00060057666020552492):0.00000163631588949523	n3011:0.00000163631588949523):0.00000163631588949523):0.00242382273959272469):0.00202760828404362605	((n3025:0.00676150114210716680	n3222:0.00000163631588949523):0.00000163631588949523	(n1666:0.00000163631588949523	n3024:0.00050046488246368638):0.00000163631588949523):0.00000163631588949523):0.00000163631588949523	(n3258:0.00054909881169553146	(n3026:0.00000163631588949523	n07AEP05:0.00103429331946136658):0.00100130070954599130):0.00000163631588949523):0.00000163631588949523):0.00000163631588949523):0.00050092232808595760):0.04450073406279470012	(n2988:0.00000163631588949523	((((n3221:0.00617738496279709136	MULAG:0.00464106754561448114):0.00000163631588949523	(n07AEP06:0.00207063195002529701	(n2973:0.00000163631588949523	n2990:0.00162793069757223596):0.00000163631588949523):0.00152890073272925870):0.00024762035544104996	(n3004:0.00000163631588949523	n07AEP08:0.00609069439438624828):0.00072469854925675528):0.00000163631588949523	n2980:0.00000163631588949523):0.00784772269218040469):0.04213220326489000578):0.02025264017455602125):0.03730633673159824276	((CASCA:0.01232259319203984904	CASBE:0.01683884529223102916):0.05230329994126541732	(DRONO2:0.00000163631588949523	DRONO:0.00000163631588949523):0.09671739607610198297):0.03730633673159824276);
((((APTMA:0.00000163631588949523	APTMA2:0.00396514708801507573):0.03152138499475699157	(APTHA:0.00616132880086728892	APTOW:0.00727975815300586655):0.02889258238319256100):0.12836115705461892400	((n08AEP07:0.00000163631588949523	((n3220:0.00000163631588949523	(n2986:0.00000163631588949523	(n1665:0.00000163631588949523	n3219:0.00103390235476786630):0.00000163631588949523):0.00000163631588949523):0.00000163631588949523	(((n1666:0.00000163631588949523	n3024:0.00000163631588949523):0.00000163631588949523	(((AEPHI:0.00146967730953715824	n3757:0.00000163631588949523):0.00306673652619893254	(n2998:0.00173680656824963010	((n2987:0.00000163631588949523	n2997:0.00050719590207818472):0.00000163631588949523	n3011:0.00000163631588949523):0.00000163631588949523):0.00411748074845018092):0.00205038457224782132	(n3025:0.00000163631588949523	n3222:0.00000163631588949523):0.00000163631588949523):0.00000163631588949523):0.00000163631588949523	(n3026:0.00000163631588949523	(n07AEP05:0.00053452937924242713	n3258:0.00000163631588949523):0.00105091616184389293):0.00000163631588949523):0.00000163631588949523):0.00102244122236923372):0.04238329630473298276	(n2988:0.00000163631588949523	((((n3221:0.00510438073876894483	MULAG:0.00203241234073585526):0.00000163631588949523	(n2973:0.00000163631588949523	(n2990:0.00166272625548808707	n07AEP06:0.00051366041168251846):0.00000163631588949523):0.00000163631588949523):0.00000163631588949523	(n3004:0.00000163631588949523	n07AEP08:0.00555599863721010709):0.00100532997564034142):0.00243975620982048516	n2980:0.00094116967047792204):0.00755104473591691229):0.03750732557937134365):0.02995732808204546252):0.03239402416049552702	((CASCA:0.01162811026066234987	CASBE:0.01487116364832765866):0.05648611999360377695	(DRONO2:0.00000163631588949523	DRONO:0.00000163631588949523):0.11111336623866339968):0.03239402416049552702);
((((APTMA:0.00000163631588949523	APTMA2:0.00640345013001345637):0.02827891274797745061	(APTHA:0.00538413894885069345	APTOW:0.01011249371032730583):0.01959561388597540546):0.12201194808695098315	(((AEPHI:0.00070582350966043122	n3757:0.00000163631588949523):0.00000163631588949523	((n2998:0.00237162794165393480	((n2987:0.00000163631588949523	n2997:0.00000163631588949523):0.00000163631588949523	n3011:0.00000163631588949523):0.00000163631588949523):0.00509859495153640926	(n3222:0.00056886606522143157	(((n3026:0.00000163631588949523	n07AEP05:0.00211280370138042586):0.00050223165224169415	(((n3025:0.00131579436587860249	n3258:0.00000163631588949523):0.00000163631588949523	n08AEP07:0.00000163631588949523):0.00151800160679061813	((n3220:0.00000163631588949523	n2986:0.00103344390996131397):0.00000163631588949523	(n1665:0.00000163631588949523	n3219:0.00098595235481936617):0.00000163631588949523):0.00000163631588949523):0.00000163631588949523):0.00000163631588949523	(n1666:0.00000163631588949523	n3024:0.00000163631588949523):0.00000163631588949523):0.00000163631588949523):0.00201152811706776244):0.00254862885078136663):0.05821637257759680606	(n2988:0.00291810814633751371	((n3004:0.00000163631588949523	n07AEP08:0.00953127034990796512):0.00073162811769543717	((MULAG:0.00420677440266260718	(n3221:0.00257757609414887429	n2980:0.00000163631588949523):0.00000163631588949523):0.00000163631588949523	(n2973:0.00000163631588949523	(n2990:0.00167311648332321814	n07AEP06:0.00211932077161216745):0.00000163631588949523):0.00208279740410439529):0.00025403291713728122):0.00383268509923233433):0.04151178202214360347):0.02831091593993452851):0.03600309037153196640	((CASCA:0.01328408523481233554	CASBE:0.02003935575073119424):0.04025563606278907691	(DRONO2:0.00000163631588949523	DRONO:0.00000163631588949523):0.11178881094430470622):0.03600309037153196640);
((((APTHA:0.00953497230184036787	APTOW:0.00818204669834169708):0.02016167723728311267	(APTMA2:0.00407587390800304237	APTMA:0.00000163631588949523):0.03383298774511532547):0.13608079923977844938	((((n3757:0.00000163631588949523	AEPHI:0.00071965505139292565):0.00409369544724945324	(n2998:0.00175619561538205423	(n2987:0.00000163631588949523	(n3011:0.00000163631588949523	n2997:0.00000163631588949523):0.00000163631588949523):0.00000163631588949523):0.00403729281426341846):0.00253663184670034104	(((n1666:0.00000163631588949523	n3024:0.00050036205822225511):0.00000163631588949523	(n3025:0.00405095783176150342	n3222:0.00000163631588949523):0.00000163631588949523):0.00000163631588949523	(((n2986:0.00051344095095483212	(n3219:0.00000163631588949523	n1665:0.00000163631588949523):0.00000163631588949523):0.00000163631588949523	(n3220:0.00000163631588949523	n08AEP07:0.00050862709006066259):0.00000163631588949523):0.00000163631588949523	(n3258:0.00055392825187073106	(n07AEP05:0.00104634262622106092	n3026:0.00000163631588949523):0.00044199423314886390):0.00056332399220876991):0.00000163631588949523):0.00000163631588949523):0.04742881645037679700	((n2980:0.00000163631588949523	((((n2990:0.00054489151191587312	n07AEP06:0.00000163631588949523):0.00000163631588949523	n2973:0.00000163631588949523):0.00101094560539809002	(n3221:0.00000163631588949523	MULAG:0.00579114783025515712):0.00000163631588949523):0.00000163631588949523	(n3004:0.00000163631588949523	n07AEP08:0.00850487800010080175):0.00050474416217736085):0.00000163631588949523):0.00751658910034934055	n2988:0.00000163631588949523):0.03007363575884916193):0.04532515504857537875):0.03033119029675992312	((CASCA:0.01928516179382867152	CASBE:0.00000163631588949523):0.06116193698820607955	(DRONO2:0.00000163631588949523	DRONO:0.00000163631588949523):0.09292485119418163186):0.03033119029675992312);
((((APTHA:0.00774270185578081714	APTOW:0.00678312994484408030):0.02921937269394047146	(APTMA2:0.00554374890906377416	APTMA:0.00000163631588949523):0.02101613316415434918):0.15829932803220955750	((n08AEP07:0.00000163631588949523	((n2986:0.00101162928315264348	(n3219:0.00197043160386255233	n1665:0.00000163631588949523):0.00000163631588949523):0.00000163631588949523	(((n3258:0.00106958340000984191	(n07AEP05:0.00153693218137559398	n3026:0.00000163631588949523):0.00000163631588949523):0.00000163631588949523	(((n3757:0.00000163631588949523	AEPHI:0.00066046761567091960):0.00245447406099170463	(n2998:0.00056503071596207533	((n2987:0.00000163631588949523	n2997:0.00000163631588949523):0.00000163631588949523	n3011:0.00000163631588949523):0.00000163631588949523):0.00549837491710333456):0.00098811960045554897	((n1666:0.00000163631588949523	n3024:0.00097968229905878506):0.00000163631588949523	(n3025:0.00506821557705860494	n3222:0.00000163631588949523):0.00000163631588949523):0.00000163631588949523):0.00000163631588949523):0.00000163631588949523	n3220:0.00000163631588949523):0.00000163631588949523):0.00098303059392959059):0.05010131852462963026	((n2980:0.00000163631588949523	((((n2990:0.00053916832426691348	n07AEP06:0.00357394040902258431):0.00000163631588949523	n2973:0.00000163631588949523):0.00152236449284464097	(n3221:0.00000163631588949523	MULAG:0.00246678467933114307):0.00364228940395240055):0.00025307819849278867	(n3004:0.00000163631588949523	n07AEP08:0.00297129946496809457):0.00070777401927135067):0.00000163631588949523):0.00668737356545456851	n2988:0.00000163631588949523):0.03317867145875432605):0.02233939760589288143):0.03200528137617621866	((CASCA:0.01267817605664101933	CASBE:0.01712703601587982002):0.05577629973427954135	(DRONO2:0.00000163631588949523	DRONO:0.00000163631588949523):0.07799415124318580250):0.03200528137617621866);
((((APTHA:0.00866704235940838827	APTOW:0.00833172261848244382):0.02585024076284209507	(APTMA2:0.00210764334741301608	APTMA:0.00000163631588949523):0.02834376896450199398):0.16916048316118387218	(((n3757:0.00000163631588949523	AEPHI:0.00000163631588949523):0.00000163631588949523	((n2998:0.00451834725294842504	((n2987:0.00000163631588949523	n2997:0.00097665351286199296):0.00000163631588949523	n3011:0.00000163631588949523):0.00000163631588949523):0.00345675313623625699	(((n1666:0.00000163631588949523	n3024:0.00000163631588949523):0.00000163631588949523	(n3025:0.00130712126674455273	n3222:0.00212021074999710086):0.00000163631588949523):0.00000163631588949523	((n08AEP07:0.00049152194628617829	((n2986:0.00000163631588949523	(n3219:0.00096790673198437452	n1665:0.00000163631588949523):0.00000163631588949523):0.00000163631588949523	n3220:0.00000163631588949523):0.00000163631588949523):0.00000163631588949523	(n3258:0.00000163631588949523	(n07AEP05:0.00000163631588949523	n3026:0.00048989891886564818):0.00000163631588949523):0.00146061209477293865):0.00000163631588949523):0.00095332403243332650):0.00395969350813121877):0.03967643405329784878	(((((n07AEP06:0.00049691432061686476	n2990:0.00160165914748690253):0.00000163631588949523	n2973:0.00000163631588949523):0.00242697904435153081	(n2980:0.00066052360322050511	(n3221:0.00307944925161433370	MULAG:0.00000163631588949523):0.00214148424543328863):0.00000163631588949523):0.00000163631588949523	(n3004:0.00000163631588949523	n07AEP08:0.00468384992942481437):0.00000163631588949523):0.00979633491199664169	n2988:0.00000163631588949523):0.03332449425316378472):0.01950595790376160807):0.04867004731736383066	((CASCA:0.01603843594184603885	CASBE:0.00894985877660355034):0.06069336683546789485	(DRONO2:0.00000163631588949523	DRONO:0.00000163631588949523):0.07885070435660518351):0.04867004731736383066);
((((APTHA:0.00543109541290159262	APTOW:0.01105950633412406889):0.03290329673737526356	(APTMA2:0.00425269634434719945	APTMA:0.00000163631588949523):0.02692672789695416818):0.12620035099418444591	((n08AEP07:0.00000163631588949523	(((n2986:0.00051339471668801733	(n1665:0.00000163631588949523	n3219:0.00000163631588949523):0.00000163631588949523):0.00000163631588949523	((n3258:0.00055014512366653777	(n07AEP05:0.00156621859274349651	n3026:0.00000163631588949523):0.00000163631588949523):0.00000163631588949523	(((n3757:0.00000163631588949523	AEPHI:0.00069530834816943833):0.00251673925914341597	(n2998:0.00361804755073147008	((n2987:0.00000163631588949523	n2997:0.00000163631588949523):0.00000163631588949523	n3011:0.00000163631588949523):0.00000163631588949523):0.00099833704997325987):0.00100691558525852170	((n1666:0.00000163631588949523	n3024:0.00099967969263163202):0.00000163631588949523	(n3025:0.00277699239126136645	n3222:0.00000163631588949523):0.00000163631588949523):0.00000163631588949523):0.00000163631588949523):0.00000163631588949523):0.00000163631588949523	n3220:0.00000163631588949523):0.00050228270184331876):0.03840797974730314479	(((((n07AEP06:0.00102375846445925886	n2990:0.00000163631588949523):0.00000163631588949523	n2973:0.00000163631588949523):0.00152281806147959334	((n3004:0.00000163631588949523	n07AEP08:0.00629527629646040900):0.00045786192283872080	n2980:0.00000163631588949523):0.00000301153157549766):0.00099075957170898865	(n3221:0.00494240656472338599	MULAG:0.00104806326045695235):0.00000163631588949523):0.00453656729607505946	n2988:0.00000163631588949523):0.02947809128009890381):0.02132015314886033866):0.02675381808939574987	((CASCA:0.00486222373867086898	CASBE:0.01380335526994773583):0.04630678691889045240	(DRONO2:0.00000163631588949523	DRONO:0.00000163631588949523):0.07823266140660005419):0.02675381808939574987);
((((APTHA:0.00979689405179432100	APTOW:0.00575555523440088573):0.01157328109037469681	(APTMA2:0.00218581581691328162	APTMA:0.00000163631588949523):0.03839876740548283512):0.12913815565018393894	(((n3757:0.00000163631588949523	AEPHI:0.00064297907535901353):0.00000163631588949523	((n3011:0.00000163631588949523	(n2998:0.00105878371586768196	(n2987:0.00000163631588949523	n2997:0.00000163631588949523):0.00000163631588949523):0.00000163631588949523):0.00292021495503871301	(((n3220:0.00000163631588949523	n08AEP07:0.00145690843423603366):0.00000163631588949523	(n2986:0.00196776694096254283	(n1665:0.00000163631588949523	n3219:0.00472105341682240321):0.00000163631588949523):0.00000163631588949523):0.00000163631588949523	(((n3258:0.00000163631588949523	n07AEP05:0.00049574787227031028):0.00146556213190327423	n3026:0.00000163631588949523):0.00143394458182432324	((n1666:0.00000163631588949523	n3024:0.00143889759490675164):0.00000163631588949523	(n3025:0.00117633945407919350	n3222:0.00052747724628342046):0.00000163631588949523):0.00000163631588949523):0.00000163631588949523):0.00044255762425934051):0.00391040867177161553):0.02517838021018195191	((((n3221:0.00220477127350919870	(MULAG:0.00287678016072418722	((n07AEP06:0.00195408269731876241	n2990:0.00203042476586965314):0.00000163631588949523	n2973:0.00000163631588949523):0.00095315867124365382):0.00003928832586017160):0.00042675581361825314	(n3004:0.00000163631588949523	n07AEP08:0.01127646076987418380):0.00000163631588949523):0.00000163631588949523	n2980:0.00000163631588949523):0.00830133748995600176	n2988:0.00000163631588949523):0.04451509590411958234):0.02354514255674738932):0.03963913225597531786	((CASCA:0.01400392286052993922	CASBE:0.02969266639479875222):0.04602567158920852636	(DRONO2:0.00000163631588949523	DRONO:0.00000163631588949523):0.06191222654327243474):0.03963913225597531786);
((((APTHA:0.00890632167139798932	APTOW:0.00596983762821373665):0.02183851540508716799	(APTMA2:0.00292316080114611142	APTMA:0.00000163631588949523):0.02583096333214300946):0.12260061550844775224	((n3025:0.00000163631588949523	(n3222:0.00162376707014178835	((((n3258:0.00000163631588949523	(n3220:0.00000163631588949523	(n08AEP07:0.00000163631588949523	(n2986:0.00149566573562848323	(n1665:0.00000163631588949523	n3219:0.00000163631588949523):0.00000163631588949523):0.00000163631588949523):0.00000163631588949523):0.00000163631588949523):0.00000163631588949523	(n07AEP05:0.00100053042222785610	n3026:0.00000163631588949523):0.00000163631588949523):0.00000163631588949523	((n3757:0.00000163631588949523	AEPHI:0.00278178775312253003):0.00145744453544251868	(n2998:0.00164164423410829226	((n2987:0.00000163631588949523	n2997:0.00000163631588949523):0.00000163631588949523	n3011:0.00000163631588949523):0.00000163631588949523):0.00393786057513904279):0.00147267396889648331):0.00000163631588949523	(n1666:0.00000163631588949523	n3024:0.00048499124292689165):0.00000163631588949523):0.00000163631588949523):0.00490402816342254324):0.03626729216383250270	(((n3004:0.00000163631588949523	n07AEP08:0.00672155040838322542):0.00061836198190365658	(n2980:0.00065371355684368292	(((n07AEP06:0.00049838327360375264	n2990:0.00260123083090510725):0.00000163631588949523	n2973:0.00000163631588949523):0.00048570939289745331	(n3221:0.00240339492351670765	MULAG:0.00294206322943243309):0.00000163631588949523):0.00000163631588949523):0.00227567682444597625):0.00799021547455711773	n2988:0.00000163631588949523):0.04197875555817728865):0.02490192316532054140):0.03072562848776184616	((CASCA:0.01638741886321273822	CASBE:0.02111567326342789555):0.06931426925937780870	(DRONO2:0.00000163631588949523	DRONO:0.00000163631588949523):0.09203960612875619618):0.03072562848776184616);
((((APTHA:0.00747207837594568349	APTOW:0.00901868132973941347):0.01797663148775259165	(APTMA2:0.00483909356023449425	APTMA:0.00000163631588949523):0.02572982794563702033):0.14461552241610287073	(((n3757:0.00000163631588949523	AEPHI:0.00211780495674466400):0.00000163631588949523	((n2998:0.00292605962176816252	((n2987:0.00000163631588949523	n2997:0.00000163631588949523):0.00000163631588949523	n3011:0.00000163631588949523):0.00000163631588949523):0.00256917478120160733	(((n1666:0.00000163631588949523	n3024:0.00000163631588949523):0.00000163631588949523	(n3025:0.00143814707972709285	n3222:0.00000163631588949523):0.00000163631588949523):0.00000163631588949523	((n3258:0.00000163631588949523	((n2986:0.00104555054921911302	(n1665:0.00000163631588949523	n3219:0.00000163631588949523):0.00000163631588949523):0.00000163631588949523	(n3220:0.00000163631588949523	n08AEP07:0.00000163631588949523):0.00000163631588949523):0.00000163631588949523):0.00000163631588949523	(n07AEP05:0.00000163631588949523	n3026:0.00000163631588949523):0.00101195045191819662):0.00000163631588949523):0.00047808958672753354):0.00307161910366780507):0.03524986982725757112	(((n3004:0.00000163631588949523	n07AEP08:0.00709006398462593088):0.00066741037852392044	(n2980:0.00068604073879149083	(((n07AEP06:0.00051230172206692735	n2990:0.00271597064547788453):0.00000163631588949523	n2973:0.00000163631588949523):0.00101708560146898446	(n3221:0.00241168668549922695	MULAG:0.00464140191296553463):0.00000163631588949523):0.00000163631588949523):0.00030997026845538196):0.00837622728226724948	n2988:0.00000163631588949523):0.03222740605964430349):0.02232311853367540538):0.02817399093764745219	((CASCA:0.01052720315453558111	CASBE:0.00715947169153929256):0.05496645457171532578	(DRONO2:0.00000163631588949523	DRONO:0.00000163631588949523):0.06886791763699474933):0.02817399093764745219);
((((APTHA:0.00409941871690334362	APTOW:0.01002016649427387752):0.02620425212106393745	(APTMA2:0.00672458819635044294	APTMA:0.00000163631588949523):0.02684477625266814063):0.12872784098600015268	((((n3757:0.00000163631588949523	AEPHI:0.00000163631588949523):0.00149489497677738020	(n2998:0.00173192772143597896	((n2987:0.00000163631588949523	n2997:0.00055742622641168408):0.00000163631588949523	n3011:0.00000163631588949523):0.00000163631588949523):0.00452524890606653078):0.00151015470327064234	(((n1666:0.00000163631588949523	n3024:0.00100470393823137954):0.00000163631588949523	(n3025:0.00139928241626481576	n3222:0.00000163631588949523):0.00000163631588949523):0.00000163631588949523	(((n2986:0.00103905539497164056	(n1665:0.00000163631588949523	n3219:0.00396895764113796689):0.00000163631588949523):0.00000163631588949523	(n3220:0.00000163631588949523	n08AEP07:0.00050735917482426485):0.00000163631588949523):0.00000163631588949523	((n07AEP05:0.00208249729927908718	n3026:0.00000163631588949523):0.00000163631588949523	n3258:0.00054369496676688264):0.00000163631588949523):0.00000163631588949523):0.00000163631588949523):0.03617985696751618852	((n2980:0.00000163631588949523	(((((n3221:0.00229548590346376940	n07AEP06:0.00000163631588949523):0.00313694750261558951	n2990:0.00164863903613768912):0.00000163631588949523	n2973:0.00000163631588949523):0.00201016263928142447	MULAG:0.00407926300995241093):0.00000163631588949523	(n3004:0.00000163631588949523	n07AEP08:0.00654237039166301326):0.00100232427102049594):0.00000163631588949523):0.01161479595962381858	n2988:0.00000163631588949523):0.03696426815788798198):0.03501890713185374510):0.02356103438582033902	((CASCA:0.01739739542027358629	CASBE:0.02048400509045348455):0.07212795326687033992	(DRONO2:0.00000163631588949523	DRONO:0.00000163631588949523):0.08224556704319502254):0.02356103438582033902);
((((APTHA:0.01327956187228280203	APTOW:0.00814911562126921854):0.02569398673738292407	(APTMA2:0.00189010252409993647	APTMA:0.00000163631588949523):0.02817714042422244519):0.13493219571124362433	((((n3757:0.00000163631588949523	AEPHI:0.00000163631588949523):0.00407710328694622405	(n2998:0.00280118404852072863	(n2987:0.00000163631588949523	(n2997:0.00100695859810493544	n3011:0.00000163631588949523):0.00000163631588949523):0.00000163631588949523):0.00253498153341241185):0.00000163631588949523	((n3025:0.00136042943636295729	n3222:0.00000163631588949523):0.00000163631588949523	(((((n2986:0.00000163631588949523	(n1665:0.00000163631588949523	n3219:0.00404327456664291783):0.00000163631588949523):0.00000163631588949523	(n3220:0.00000163631588949523	n08AEP07:0.00000163631588949523):0.00000163631588949523):0.00000163631588949523	((n07AEP05:0.00051621389728188504	n3026:0.00000163631588949523):0.00250824738896943513	n3258:0.00000163631588949523):0.00000163631588949523):0.00000163631588949523	n3024:0.00200485957531134316):0.00000163631588949523	n1666:0.00000163631588949523):0.00000163631588949523):0.00050052588442761495):0.04247127808431678392	((((n3004:0.00000163631588949523	n07AEP08:0.00553120631159136414):0.00145447026556816406	((MULAG:0.00407231390350465579	n3221:0.00486993470147666432):0.00000163631588949523	((n2990:0.00270374153273988645	n2973:0.00000163631588949523):0.00000163631588949523	n07AEP06:0.00153342811666046870):0.00151152062939251611):0.00000624809118090348):0.00000163631588949523	n2980:0.00068224847191427653):0.00857862490633743563	n2988:0.00042758309977785161):0.04003593726483640342):0.05618389320168094142):0.03432471318861472082	((CASCA:0.02235004210271264793	CASBE:0.00637663939830139179):0.05138106847833436019	(DRONO2:0.00000163631588949523	DRONO:0.00000163631588949523):0.10015249382333751837):0.03432471318861472082);
((((APTHA:0.01119289754287084229	APTOW:0.00734813309348622545):0.02211918582773977557	(APTMA2:0.00207443156574878751	APTMA:0.00000163631588949523):0.04086466967687013563):0.16831598977854819732	((((n3757:0.00000163631588949523	AEPHI:0.00000163631588949523):0.00560728433934786896	(n2998:0.00355993434076947671	(n3011:0.00000163631588949523	(n2987:0.00000163631588949523	n2997:0.00114094514049275370):0.00000163631588949523):0.00000163631588949523):0.00286612632650007186):0.00101442932885532954	((((n2986:0.00258986589143737206	(n1665:0.00000163631588949523	n3219:0.00216898132063512170):0.00000163631588949523):0.00000163631588949523	(n3220:0.00000163631588949523	n08AEP07:0.00050727664629820752):0.00000163631588949523):0.00000163631588949523	((n07AEP05:0.00156832442692872529	n3026:0.00000163631588949523):0.00000163631588949523	(n3024:0.00100235837018602752	n1666:0.00000163631588949523):0.00000163631588949523):0.00000163631588949523):0.00000163631588949523	(n3258:0.00056095436225800117	(n3025:0.00548467417457834845	n3222:0.00000163631588949523):0.00000163631588949523):0.00000163631588949523):0.00000163631588949523):0.05260645257819137471	((((n3004:0.00000163631588949523	n07AEP08:0.00546988229574806896):0.00076241135133484235	((MULAG:0.00307263865883056295	n3221:0.00000163631588949523):0.00000163631588949523	(n2973:0.00000163631588949523	(n07AEP06:0.00105023640215326616	n2990:0.00280538062531398083):0.00000163631588949523):0.00051167657321976785):0.00074757309535425983):0.00000163631588949523	n2980:0.00000163631588949523):0.00911431031848963270	n2988:0.00000163631588949523):0.02880696295519333261):0.03544153526890701789):0.03339268549696066540	((CASCA:0.01187844579312808367	CASBE:0.00878961482351705257):0.08154501158866180044	(DRONO2:0.00000163631588949523	DRONO:0.00000163631588949523):0.07398052592311589459):0.03339268549696066540);
((((n2988:0.00111297355409836177	(n2980:0.00067831924843127472	((n3004:0.00000163631588949523	n07AEP08:0.00500363123200027633):0.00000163631588949523	((n3221:0.00101553267665333404	MULAG:0.00397904101137778934):0.00026082162103691688	((n2990:0.00218128623539432182	n07AEP06:0.00104939904184785343):0.00000163631588949523	n2973:0.00000163631588949523):0.00000163631588949523):0.00000163631588949523):0.00000163631588949523):0.00854604613873783878):0.04224366754408964003	((((n2987:0.00000163631588949523	(n3011:0.00000163631588949523	n2997:0.00000163631588949523):0.00000163631588949523):0.00000163631588949523	n2998:0.00235204488764620022):0.00355458147290237114	(AEPHI:0.00000163631588949523	n3757:0.00000163631588949523):0.00514419427019645065):0.00150089851488449623	(((n3024:0.00000163631588949523	n3025:0.00129024694949941105):0.00000163631588949523	(n3222:0.00000163631588949523	n1666:0.00000163631588949523):0.00000163631588949523):0.00000163631588949523	((n3026:0.00000163631588949523	n07AEP05:0.00421618939347356315):0.00000163631588949523	(n3258:0.00055172000774125643	((n3220:0.00000163631588949523	n08AEP07:0.00051008487097355809):0.00000163631588949523	(n2986:0.00051719290016201652	(n3219:0.00308269129995728279	n1665:0.00000163631588949523):0.00000163631588949523):0.00000163631588949523):0.00000163631588949523):0.00000163631588949523):0.00000163631588949523):0.00000163631588949523):0.02994588233145107498):0.03283836964856932245	((APTOW:0.00496551994502204656	APTHA:0.00946845434441742975):0.02405928361214517211	(APTMA2:0.01608756518662132762	APTMA:0.00000163631588949523):0.00971429752787753183):0.16681261651844950245):0.03623899907492626749	((CASBE:0.01146099412625133790	CASCA:0.01821777712120953296):0.06857644234191796750	(DRONO2:0.00000163631588949523	DRONO:0.00000163631588949523):0.08033239013498826020):0.03623899907492626749);
((((n2988:0.00000163631588949523	(((n3004:0.00000163631588949523	n07AEP08:0.00622460278277407481):0.00000163631588949523	((n3221:0.00233983275594270256	MULAG:0.00270223682034087401):0.00030436192562003424	((n2990:0.00000163631588949523	n07AEP06:0.00099199125016399782):0.00000163631588949523	n2973:0.00000163631588949523):0.00000163631588949523):0.00048181120032645916):0.00000163631588949523	n2980:0.00000163631588949523):0.00891598772794911613):0.02435258499306073438	((AEPHI:0.00068591658646719930	n3757:0.00000163631588949523):0.00000163631588949523	(((n3024:0.00048035833366028431	((n3025:0.00145177919088556174	n3222:0.00000163631588949523):0.00000163631588949523	n1666:0.00000163631588949523):0.00000163631588949523):0.00000163631588949523	((n3026:0.00000163631588949523	n07AEP05:0.00100022429523584345):0.00144237225864767417	(n3258:0.00052991334971246766	(((n2986:0.00148643588961552245	(n3219:0.00200198693716169968	n1665:0.00000163631588949523):0.00000163631588949523):0.00000163631588949523	n3220:0.00000163631588949523):0.00000163631588949523	n08AEP07:0.00048362371305444223):0.00000163631588949523):0.00000163631588949523):0.00000163631588949523):0.00143424786773810320	((n3011:0.00000163631588949523	(n2997:0.00096210409100154894	n2987:0.00000163631588949523):0.00000163631588949523):0.00000163631588949523	n2998:0.00221889386369511282):0.00291871721569905186):0.00492886230050927025):0.03602492065928897952):0.02855320238889359069	((APTMA2:0.00955087521112918739	APTMA:0.00000163631588949523):0.02642876704369982732	(APTOW:0.00832911909385670134	APTHA:0.01084327141538629982):0.01843212155860779466):0.12728508561493562246):0.02903400128962504295	((CASBE:0.01677709585029072553	CASCA:0.00777342690456300691):0.05915479015146812847	(DRONO2:0.00000163631588949523	DRONO:0.00000163631588949523):0.07129803775621648687):0.02903400128962504295);
((((n2988:0.00000163631588949523	(((n3004:0.00000163631588949523	n07AEP08:0.00309611146351787547):0.00066677693169038175	((n3221:0.00000163631588949523	MULAG:0.00300046112840433648):0.00000163631588949523	((n2990:0.00381350519161508536	n07AEP06:0.00151218449254244495):0.00000163631588949523	n2973:0.00000163631588949523):0.00199887605442994982):0.00079486483073381285):0.00000163631588949523	n2980:0.00000163631588949523):0.00808524745267395414):0.03237853961549388287	((AEPHI:0.00065988120195895343	n3757:0.00000163631588949523):0.00000163631588949523	(((n3024:0.00049028942427994276	((n3025:0.00283331937821946741	n3222:0.00109383129884159554):0.00000163631588949523	n1666:0.00000163631588949523):0.00000163631588949523):0.00000163631588949523	(((n2986:0.00100290519903275285	(n3219:0.00098736553273337697	n1665:0.00000163631588949523):0.00000163631588949523):0.00000163631588949523	(n3220:0.00000163631588949523	n08AEP07:0.00199866549382107057):0.00000163631588949523):0.00000163631588949523	(n3026:0.00000163631588949523	(n07AEP05:0.00051525361826311087	n3258:0.00000163631588949523):0.00203241647837475690):0.00048766202253815481):0.00000163631588949523):0.00246015601063162819	((n3011:0.00000163631588949523	(n2997:0.00146905610585959415	n2987:0.00000163631588949523):0.00000163631588949523):0.00000163631588949523	n2998:0.00327896490863843846):0.00344415930123317861):0.00399511773665686340):0.03542629526359809128):0.03610129956411767954	((APTMA2:0.00407122101771807601	APTMA:0.00000163631588949523):0.02424510680839539120	(APTOW:0.00501515782783095408	APTHA:0.00795435119662634207):0.02712798064102927079):0.13687015045832526261):0.03061146485724838828	((CASBE:0.00983923186293030223	CASCA:0.00286906286671001227):0.06711183768246031800	(DRONO2:0.00000163631588949523	DRONO:0.00000163631588949523):0.09328473383123667140):0.03061146485724838828);
[truncated: 287 more rows]
