# Supplementary material for: Molecular exploration of fossil eggshell uncovers hidden lineage of giant extinct bird
Source: Nat Commun. 2023 Feb 28;14:914. doi: 10.1038/s41467-023-36405-3 (PMC9974994; doi:10.1038/s41467-023-36405-3)
Supplement: Supplementary file 10 — Supplementary Data 10 [file 41467_2023_36405_MOESM10_ESM.zip › Supplementary Data 10 Genetic_data_minus_filtered_reads/5_Phylogeny_generation/RaxML/RAxML_bootstrap.35tax_MAY18_gblocks.tre]

((((n2988:0.00057248716256865981	(((n07AEP08:0.00459897367492149642	n3004:0.00019183902679883441):0.00073619907479171242	n2980:0.00210082060479593576):0.00000185258768637867	((n3221:0.00287496839187546252	MULAG:0.00332714434736165483):0.00021246602730456510	(n2973:0.00019622995751630029	(n07AEP06:0.00060794717539225038	n2990:0.00034271740815770493):0.00000185258768637867):0.00025603844687628835):0.00059024101643533110):0.00332052830036704428):0.06862045739692632096	(((AEPHI:0.00023403369042272371	n3757:0.00000185258768637867):0.00382047042308727687	((n3011:0.00006807037377701021	(n2987:0.00059931631379563294	n2997:0.00000185258768637867):0.00013398492460786125):0.00033698135455518169	n2998:0.00119227385900512960):0.00493397660620788735):0.00417918716375064760	(n3258:0.00143150422823914211	(((n3024:0.00066709917781767334	((n3025:0.00086836985396037704	n3222:0.00114950904896628215):0.00021615674111185167	n1666:0.00073537617110233904):0.00000185258768637867):0.00006794832901685996	(n07AEP05:0.00081471034000727576	n3026:0.00060934534261333274):0.00059866072895552733):0.00000185258768637867	((n2986:0.00079712414992112626	(n3219:0.00211368662845114186	n1665:0.00026017842629420573):0.00035542569018771572):0.00015683768361362667	(n3220:0.00054747994764011343	n08AEP07:0.00026718844071875946):0.00013383534464960181):0.00046758428798624585):0.00015794359609246046):0.00153026651296626817):0.06556004524502981323):0.12599366279114848632	((APTMA2:0.00130491528741190485	APTMA:0.00179090025621175602):0.03798619719478105866	(APTHA:0.01401281749394859590	APTOW:0.00799350904918107869):0.02023007149342763433):0.21330751168671063800):0.08758097496097984325	((DRONO:0.00029088642100446872	DRONO2:0.00051484786549766141):0.13350353584681456942	(CASCA:0.01322067986233986699	CASBE:0.02053876315212992132):0.09420832426942332694):0.08758097496097984325);
((((n2988:0.00047747372160392035	(n2980:0.00177271537186330687	(((n3221:0.00226723932995136082	MULAG:0.00350797030750499804):0.00055079727646503067	(n2973:0.00019680222456550266	(n07AEP06:0.00135073665288211334	n2990:0.00034106337310545827):0.00000185258768637867):0.00033006733498656347):0.00026170329951982361	(n07AEP08:0.00488038544240282802	n3004:0.00020320562930620562):0.00026286978374851443):0.00000185258768637867):0.00360602744356146266):0.05933922231312725726	(n3219:0.00138159335593784145	(n1665:0.00055215062086563891	(((n3220:0.00041184387193272671	n08AEP07:0.00031704411967523191):0.00012770616870237203	((((AEPHI:0.00105462498910760104	n3757:0.00000185258768637867):0.00389484178713263383	((n2987:0.00066120719502566567	(n2997:0.00000185258768637867	n3011:0.00000185258768637867):0.00000185258768637867):0.00032539736616393419	n2998:0.00131807576084282314):0.00346295473979084650):0.00558075585685694885	n3258:0.00103974266631560726):0.00022319571029557169	((n3024:0.00051352584920125708	((n3025:0.00086140809705884645	n3222:0.00050880094598893671):0.00065867005539566590	n1666:0.00039291468552961198):0.00000185258768637867):0.00019536328537087669	(n07AEP05:0.00144784143933121296	n3026:0.00006409735964694808):0.00032399498600362199):0.00000185258768637867):0.00046337691330015766):0.00015036461421533308	n2986:0.00131681334290799758):0.00026147451204934220):0.00102586598062825150):0.08484065911278114436):0.12676476779857970278	((APTMA2:0.00106799727591337700	APTMA:0.00251266665215603901):0.03149735909273157497	(APTHA:0.01160444482480962533	APTOW:0.00952118520176483546):0.03172478664268141985):0.20400439984410445593):0.07610569955428170275	((DRONO:0.00055600728208801437	DRONO2:0.00086572089027610419):0.11468617725372846905	(CASCA:0.01404269077984897536	CASBE:0.01823119934465026667):0.10072209874594330314):0.07610569955428170275);
((((n2988:0.00023353479905033293	(n2980:0.00212451355139033939	(((n3221:0.00171137862597949518	MULAG:0.00344892823212807889):0.00016991440310786297	(n2973:0.00006433694575625796	(n07AEP06:0.00147586326221131061	n2990:0.00075702496917823617):0.00025955092559493207):0.00078246236544383409):0.00022312979622589831	(n07AEP08:0.00517785180084972922	n3004:0.00000185258768637867):0.00061145474568184168):0.00012803154832845688):0.00317351113781159065):0.06122550310321539513	(((((n3220:0.00033964735076836937	n08AEP07:0.00032537990534331907):0.00012983073911618760	((n3219:0.00115281994918204245	n1665:0.00013012612441888163):0.00007260315965639582	n2986:0.00126958952763192990):0.00000185258768637867):0.00025847769871619467	((n1666:0.00012990589304192173	(n3024:0.00038561615535900900	(n3025:0.00122630586692703560	n3222:0.00072014449238965903):0.00058069984135143227):0.00000185258768637867):0.00012981835248380711	(n07AEP05:0.00085144057662893380	n3026:0.00000185258768637867):0.00077329793677597281):0.00000185258768637867):0.00007282805769362642	n3258:0.00168984423510759141):0.00274863348641103634	((AEPHI:0.00047141678388145763	n3757:0.00000185258768637867):0.00358024668097032877	((n2987:0.00029205601756258410	(n2997:0.00000185258768637867	n3011:0.00000185258768637867):0.00000185258768637867):0.00052579145920363948	n2998:0.00130277646121298107):0.00453843500622447358):0.00309995718860052319):0.07211044785416144409):0.11251208672234033759	((APTMA2:0.00063324197841281907	APTMA:0.00292879653483948564):0.03906065592138008996	(APTHA:0.01128452425897454037	APTOW:0.01155969379602343229):0.02500309390219157199):0.22764270684859455596):0.09376273524492809153	((DRONO:0.00052767546868133421	DRONO2:0.00059762190035557601):0.12914176423615025824	(CASCA:0.01542519668348580827	CASBE:0.01466967192844964227):0.08881271863734739591):0.09376273524492809153);
((((APTHA:0.01274576322438632225	APTOW:0.01080480416264482067):0.03210060175902796492	(APTMA2:0.00128993961842004319	APTMA:0.00210115293446079066):0.03037794027141985098):0.18441392044938423322	((n2988:0.00028469145263468142	(((n3004:0.00041115591878080525	n07AEP08:0.00459681311810692869):0.00049760354294708996	((n2973:0.00013193989262781070	(n2990:0.00055958550405028787	n07AEP06:0.00073860427363918414):0.00006669352103045601):0.00098566187030718838	(n3221:0.00171387285305278419	MULAG:0.00371835102197538066):0.00008841350835291702):0.00035309163521243770):0.00000185258768637867	n2980:0.00200322145063933565):0.00444816173566312933):0.07436603613472764218	((((n07AEP05:0.00105624474990836893	n3026:0.00019707598703623598):0.00039683627036211060	(((n3220:0.00047352267727615880	n08AEP07:0.00045290613026747193):0.00025872573313771098	((n3219:0.00116178206922550780	n2986:0.00109477747378287980):0.00011299280063043541	n1665:0.00033497098953078161):0.00000185258768637867):0.00045866217624132766	n3258:0.00110493624325008494):0.00000185258768637867):0.00006750271196149108	(n3024:0.00019785883703396073	((n3025:0.00131221693709570870	n3222:0.00124732678504130734):0.00041878715687171787	n1666:0.00045792825342106383):0.00000185258768637867):0.00006596112467584163):0.00238793754438841469	((AEPHI:0.00095192937831972192	n3757:0.00000185258768637867):0.00499849722828304109	((n2987:0.00065336030446834774	(n2997:0.00000185258768637867	n3011:0.00013305330599807673):0.00000185258768637867):0.00033016947465285332	n2998:0.00163897665355484815):0.00441893701706959352):0.00286965478487015164):0.07483534909411468372):0.12886504824573818961):0.08058711663405929149	((DRONO:0.00027392849258354464	DRONO2:0.00061565271023644253):0.13508081296163348961	(CASCA:0.01945065704612779570	CASBE:0.01181509505686217584):0.10299687477401692215):0.08058711663405929149);
((((APTOW:0.01161148399678518274	APTHA:0.01168105184662972945):0.02869450506638220044	(APTMA2:0.00143734378858027031	APTMA:0.00128550089102014175):0.03157462669962760038):12.75573064006625756406	((n2988:0.00080482849130169166	(((((n3221:0.00207142167036522334	n07AEP06:0.00044376432372225536):0.00034947151649357216	(n2973:0.00000185258768637867	n2990:0.00041673322103107649):0.00000185258768637867):0.00020113826141673945	MULAG:0.00426115145352183155):0.00020129527879669728	(n3004:0.00000185258768637867	n07AEP08:0.00714708716521180679):0.00125003702223938206):0.00014734242227096850	n2980:0.00186187473821484897):0.00334139591816672889):0.08783210627223465850	((((n3220:0.00033930998892895916	(n1665:0.00080842773807192206	(n3219:0.00191503560038317985	n2986:0.00088683033634130866):0.00023128831791334654):0.00000185258768637867):0.00000185258768637867	(n08AEP07:0.00039099306848826157	n3258:0.00133600032283740303):0.00013665993372530470):0.00013113622211902596	((n1666:0.00067935159118939401	(n3024:0.00026771254826399136	(n3025:0.00231278648469798558	n3222:0.00084931166880592433):0.00035119153855402380):0.00000185258768637867):0.00032640536774859957	(n07AEP05:0.00147758564106269816	n3026:0.00006760186711865537):0.00053188310519189765):0.00006778961257868259):0.00229894126074580958	((AEPHI:0.00055256262476754774	n3757:0.00000185258768637867):0.00474726072067082044	((n2987:0.00058365916527081325	(n2997:0.00007655333096929496	n3011:0.00006819669282980132):0.00000185258768637867):0.00026008904120309424	n2998:0.00208739603397447475):0.00435742140830043447):0.00306610342684931906):0.05792396585865487724):12.68749509094495842021):6.36277466998896912287	((CASBE:12.57314341439168003944	CASCA:0.01337694663378497656):0.11214839492922953901	(DRONO:0.00028008516058564744	DRONO2:12.55530791185808858756):0.11869364763208799241):6.36277466998896912287);
((((APTOW:0.01024047245013940191	APTHA:0.01064592078281824047):0.02511787156776443611	(APTMA2:0.00154323985921070352	APTMA:0.00148669913616680501):0.04069137544266839684):12.73254028628355882802	((n2988:0.00061792358081710181	(((((n2973:0.00006653254512943048	(n2990:0.00049492538149607985	n07AEP06:0.00151282448824493479):0.00006619029023460958):0.00098606201784936847	(MULAG:0.00316047634922098737	n07AEP08:0.00637064894708712186):0.00059084404809295462):0.00015768441697105884	n3221:0.00181100318074595623):0.00020961873665965709	n2980:0.00228868630069093597):0.00000185258768637867	n3004:0.00029999598382505458):0.00477578343842725416):0.08077122372867524824	((n3258:0.00132269915430383478	(((n1666:0.00032136680962138113	(n3024:0.00027160818041575932	(n3025:0.00143184772678502797	n3222:0.00106633724878792504):0.00020408335478755736):0.00000185258768637867):0.00025706694030182449	(n07AEP05:0.00152901984033229957	n3026:0.00013136368422240441):0.00053418863045659850):0.00000185258768637867	((n08AEP07:0.00077531920333743717	n3220:0.00062580697856715463):0.00012927693442812421	((n1665:0.00023688221289287209	n3219:0.00110124868570681531):0.00010386127286822471	n2986:0.00127800321072176187):0.00007636706094555008):0.00039040993799842777):0.00021711112285457911):0.00188136768591671416	((AEPHI:0.00057324296680147369	n3757:0.00000185258768637867):0.00431633576794645136	(n2998:0.00147143782477692289	(n3011:0.00006820224736712790	(n2987:0.00044054537450922900	n2997:0.00008161044973038694):0.00019145131561386632):0.00012759982098091646):0.00310894589349798448):0.00273288030817152869):0.07483918766043751170):12.67294792334989317339):6.35288919508625404831	((CASCA:0.01439329542650428194	CASBE:0.01592882036017764791):12.63757359847174654988	(DRONO:0.00012381912328191791	DRONO2:0.00130995259710030808):0.12595102156504575652):6.35288919508625404831);
((((APTHA:0.01107572979218670803	APTOW:0.00980136133494433244):0.02828940664812101130	(APTMA:0.00291256757852539558	APTMA2:0.00184976669183010848):0.03429334879343499953):0.19894601974104100806	(((n3219:0.00130337616135781922	((n2986:0.00034778457767918803	((n3258:0.00193016409696340676	(((n1666:0.00020028638894694135	(n3024:0.00026534341668644042	n3222:0.00106268237811954188):0.00000185258768637867):0.00000185258768637867	n3025:0.00091634655102126416):0.00026666289868535500	(n3026:0.00033834655005167901	n07AEP05:0.00151433449418222421):0.00019787141808828165):0.00000185258768637867):0.00033132549233439064	(n08AEP07:0.00040769709489026648	n3220:0.00013820456156661936):0.00020208311541218888):0.00012697825611387301):0.00013617466130658778	n1665:0.00020442565437465453):0.00000185258768637867):0.00196572897412656622	((AEPHI:0.00047361674098749949	n3757:0.00000185258768637867):0.00372367092473360967	(n2998:0.00114968942341459285	(n2987:0.00079963004622929043	(n2997:0.00000185258768637867	n3011:0.00006701836484523210):0.00000185258768637867):0.00061568916903416979):0.00470600980145236426):0.00408765719302138075):0.06654676127824868392	(n2988:0.00000185258768637867	(n2980:0.00124716078184003822	(n3004:0.00052247494314322247	(((n2990:0.00041640364459067134	(n07AEP06:0.00085973552619376210	n2973:0.00000185258768637867):0.00000185258768637867):0.00071211581696534263	(MULAG:0.00403641463086767786	n3221:0.00209993349815705424):0.00028093081758992239):0.00045585878689073981	n07AEP08:0.00661596452698241105):0.00026189607984842276):0.00016972909962406914):0.00367362898708698676):0.07388103337296553219):0.12803106502232336483):0.09689123996623426327	((CASCA:0.01629621314281368832	CASBE:0.01423293248306321292):0.10492806738144948298	(DRONO:0.00040202229754004093	DRONO2:0.00072168859132972505):0.12062498719708100725):0.09689123996623426327);
((((APTMA2:0.00198672083220951395	APTMA:0.00169671321885686869):0.03070061835380795412	(APTHA:0.00973170100958513883	APTOW:0.00938631614270159405):0.02631979657907125916):0.20591361699052032619	((((AEPHI:0.00070085131137830135	n3757:0.00000185258768637867):0.00441140286712680182	(n2998:0.00097983715233755891	(n3011:0.00000185258768637867	(n2987:0.00101222960175357786	n2997:0.00000185258768637867):0.00013410578652148206):0.00027371248597344119):0.00379223742837689944):0.00435697222468294041	((n1666:0.00019847554778652392	(n3024:0.00059441809201819947	(n3025:0.00092203909085169524	n3222:0.00066465338529676397):0.00029985228802227186):0.00000185258768637867):0.00013320139164938255	((n3026:0.00027331654212144497	n07AEP05:0.00183916602281807874):0.00052363531210098096	((((n3220:0.00047794699327009067	n08AEP07:0.00046506184535957256):0.00019892199039532732	n2986:0.00088102331084073074):0.00000185258768637867	(n3219:0.00231104511400620320	n1665:0.00023500529364288024):0.00003562794020252191):0.00026225061099120875	n3258:0.00139890091139654007):0.00000185258768637867):0.00006660503198277924):0.00030196300570257538):0.08772363880878929210	(n2988:0.00106731668037059690	(n2980:0.00177033755977827937	(((n2973:0.00013333603936712294	(n2990:0.00048883495327984769	n07AEP06:0.00060874949454325694):0.00006773538194133346):0.00026580732484771162	(MULAG:0.00331927815319635463	n3221:0.00175501580924337409):0.00071482289147966748):0.00039806329348941017	(n07AEP08:0.00475161538246558508	n3004:0.00000185258768637867):0.00080641348238175332):0.00000185258768637867):0.00301668694958192544):0.06098988244344520637):0.12350744357560723696):0.08364293103768261073	((CASCA:0.00961868929900105106	CASBE:0.02052446009048481193):0.06529162739933623560	(DRONO:0.00084477404111978191	DRONO2:0.00040759250274295634):0.14103013428704100352):0.08364293103768261073);
((((APTMA2:0.00094423512501170506	APTMA:0.00150135206527840254):0.04533972577870468840	(APTHA:0.01162221547919610812	APTOW:0.01003805188385363707):0.02123269496666342279):0.22620063893059449978	((((AEPHI:0.00069418215509830009	n3757:0.00000185258768637867):0.00328928693530917754	(n2998:0.00170736432417521928	(n3011:0.00006934972126590094	(n2987:0.00081441118592874518	n2997:0.00014770955133221585):0.00000185258768637867):0.00032939674871683671):0.00490316777519618410):0.00301392241883683418	(((n1666:0.00006839890449842071	((n3026:0.00033878015508856358	n07AEP05:0.00082525494697741932):0.00060628603898142946	(((n3220:0.00041529850198514760	n08AEP07:0.00080760942262478883):0.00006807250212507807	(n2986:0.00094752321258399666	(n3219:0.00193329939049880157	n1665:0.00058233201552270429):0.00018581801678007492):0.00015322987497828458):0.00060812389876098579	n3258:0.00143215875465476836):0.00000185258768637867):0.00013707910392537820):0.00000185258768637867	n3024:0.00067411488290675266):0.00000185258768637867	(n3025:0.00141598269355358141	n3222:0.00099231045447196781):0.00028842401101560533):0.00202306862112025315):0.09403789623146759091	(n2988:0.00076813754954115109	(((MULAG:0.00306759681232999723	n3221:0.00255072633499653064):0.00041587743620898272	n2980:0.00109905198243761843):0.00020338472273113208	((n2973:0.00026408374514233485	(n2990:0.00034213697250647031	n07AEP06:0.00127717912819813486):0.00006500846170256321):0.00071466961910422993	(n07AEP08:0.00497955119552330634	n3004:0.00014254591522875977):0.00076125269558424723):0.00000185258768637867):0.00373511403126633576):0.05972153773057345405):0.13504288992549123849):0.08847149842585383395	((CASCA:0.01319678446160042415	CASBE:0.01705425561824600728):0.10502785850504527121	(DRONO:0.00044951643259217059	DRONO2:0.00075301817939736756):0.11828743771879117463):0.08847149842585383395);
((((APTMA2:0.00114942959694932807	APTMA:0.00179461477810109954):0.03681682431842894093	(APTHA:0.01082271178054261020	APTOW:0.01192964427536604040):0.02414818155780301678):0.21021633927683247567	((((AEPHI:0.00072058357979716396	n3757:0.00000185258768637867):0.00382033213017494424	(n2998:0.00145528325216341204	(n2987:0.00059995439826290408	(n2997:0.00000185258768637867	n3011:0.00000185258768637867):0.00000185258768637867):0.00013278455711175329):0.00349804447783044802):0.00216841413621008186	(((n3220:0.00041536152962654986	n08AEP07:0.00060460368401752036):0.00006693927719184435	((n2986:0.00130294744563361274	n3219:0.00187475806825554707):0.00000265083631432129	n1665:0.00034485514200480980):0.00000185258768637867):0.00039619901944065039	(((n3024:0.00073388057519435245	(n3025:0.00140640201200666341	n3222:0.00111522837877310599):0.00012811808944997711):0.00000185258768637867	n1666:0.00033183685468023648):0.00006718406977624466	(n3026:0.00019929160333118741	(n3258:0.00128206138781953552	n07AEP05:0.00108317288696480464):0.00014045855561882438):0.00013531628930944981):0.00006934729456194198):0.00298503253551041887):0.06946517902577824255	(n2988:0.00066699908994208887	(n2980:0.00132142523236949581	((n07AEP08:0.00611123665930694143	n3004:0.00013880992681506162):0.00060906533010728851	(n3221:0.00175045926168424242	(MULAG:0.00349431302740494353	((n2990:0.00080669772444389213	n07AEP06:0.00089288343451370781):0.00000185258768637867	n2973:0.00013545453486019416):0.00070642450337641096):0.00010004932546457658):0.00019219083949950912):0.00000185258768637867):0.00442551601868437870):0.07560353708736067269):0.12590793911306827346):0.08846450479744898121	((CASCA:0.01479881261557237232	CASBE:0.01435168871659545445):0.08889670577093798653	(DRONO:0.00058958730180806761	DRONO2:0.00053056106789922544):0.12217800718957355643):0.08846450479744898121);
((((APTHA:0.01005894181948787519	APTOW:0.00928056651655006712):0.02935651713618325775	(APTMA2:0.00153082833122231490	APTMA:0.00227292241745261905):0.03379743323796833426):0.21174562295020973868	((n2988:0.00089512239430377663	((n07AEP08:0.00537102565070822751	n3004:0.00022724177305025132):0.00073477122628375253	(n2980:0.00151455028263948596	((MULAG:0.00332745056488730753	n3221:0.00220589546915905908):0.00020836739680139680	((n2990:0.00035944520472307807	n07AEP06:0.00108016200259716854):0.00013294166411702358	n2973:0.00019796206970177946):0.00066150986647162645):0.00033222812077402761):0.00001910221207111418):0.00428258302385157649):0.05669566947045232008	(((n2998:0.00164791863594509363	((n2997:0.00013622817588576408	n2987:0.00073213492089911213):0.00013311175632774877	n3011:0.00013390435936656072):0.00033825465979588651):0.00410108093695210011	(AEPHI:0.00084614842220963652	n3757:0.00000185258768637867):0.00512859819068727050):0.00289461935217472446	(n3258:0.00111246830612185803	((((n3219:0.00165612507965823340	n1665:0.00013785189881158728):0.00006889826042378957	n2986:0.00106209770428429182):0.00016063483331198779	(n08AEP07:0.00040323829468255184	n3220:0.00034367268671119615):0.00006728162402356059):0.00035019498517689873	(((n3222:0.00076102959594928556	n3025:0.00177992273175589305):0.00014379694396184542	(n1666:0.00026723416706951912	n3024:0.00046534690346843814):0.00000185258768637867):0.00006761232137996945	(n07AEP05:0.00088000073478148233	n3026:0.00013456496709665365):0.00026566307052638749):0.00004862714322839347):0.00007770635874377967):0.00240372181402163151):0.08791246820492751302):0.11060415840983099656):0.08605310770928790987	((CASCA:0.01622152797779613173	CASBE:0.01517006555802804559):0.08011550169533700194	(DRONO:0.00033255901026840132	DRONO2:0.00051768741994622739):0.13183101677931649554):0.08605310770928790987);
((((APTMA:0.00181294108737214466	APTMA2:0.00110140850569435348):0.03622996145307501997	(APTHA:0.01006710565491796688	APTOW:0.01043401165600557796):0.02943570195646544319):0.19637472631373653620	((n08AEP07:0.00020716618930244945	(n3220:0.00054801724816100372	(((((n2998:0.00132433895882456834	((n2997:0.00006592727039305591	n2987:0.00087811373959348685):0.00026203141588038593	n3011:0.00000185258768637867):0.00026586625054114747):0.00369194202402835800	(AEPHI:0.00057131101192764910	n3757:0.00000185258768637867):0.00464549729198742052):0.00492603704434661175	((n3222:0.00136244181517182830	n3025:0.00074911357146958415):0.00029910903485977060	(n1666:0.00019804876233590410	n3024:0.00046048128877132266):0.00000185258768637867):0.00026249649394162559):0.00013511236610041951	(n3258:0.00275926531125883284	(n07AEP05:0.00133595161109095859	n3026:0.00013371071448918837):0.00026779134785533305):0.00012977214870320172):0.00066338660498727346	((n3219:0.00194813130145123818	n1665:0.00013444642552087402):0.00027379788012825987	n2986:0.00080488226672187672):0.00006718535128127475):0.00006657720660545710):0.00039080745611032427):0.06907998484674564288	(n2988:0.00000185258768637867	(n2980:0.00128461743138374540	(((MULAG:0.00334508105226850438	n3221:0.00197617550581079271):0.00048193649473108767	((n2990:0.00104610652361166595	n07AEP06:0.00081805018961663410):0.00006477300059882493	n2973:0.00006792542044544740):0.00065544389959936290):0.00051683342135872424	(n07AEP08:0.00480628088650784067	n3004:0.00000185258768637867):0.00033407024094795484):0.00000185258768637867):0.00387983612238152094):0.06997143899879072759):0.12716092607517581747):0.09206150822927081090	((CASCA:0.01290425539747034125	CASBE:0.01602051555868425764):0.09447127504251089103	(DRONO:0.00005574497576727679	DRONO2:0.00074659641704397268):0.12107846609137494498):0.09206150822927081090);
((((APTMA:0.00141576709579789356	APTMA2:0.00208243532782950280):0.02744885529278681680	(APTHA:0.01235016268303247566	APTOW:0.00813770592196973348):0.02547653196669929024):0.21782209049761855346	((((n2998:0.00133976499815195303	((n2997:0.00014347415069152950	n2987:0.00065705394815629621):0.00000185258768637867	n3011:0.00006680745975128359):0.00019591425613675142):0.00474484412473934799	(AEPHI:0.00040770264406472665	n3757:0.00000185258768637867):0.00429507144378398105):0.00413290514395766272	(((n3222:0.00126694928596786729	n3025:0.00096064279766130815):0.00015471490292292555	(n1666:0.00019880426792235077	n3024:0.00019668241611753970):0.00000185258768637867):0.00006678577109629088	((n3258:0.00185001085656762913	(n07AEP05:0.00107777678778155149	n3026:0.00046745021116760576):0.00072109500336100466):0.00006701849237529269	(((n3219:0.00124907872692031326	n1665:0.00030302102604054651):0.00010121931099188534	n2986:0.00087317022031960039):0.00000185258768637867	(n08AEP07:0.00046504385299692597	n3220:0.00020411256779697014):0.00019700996760341614):0.00013192665069934414):0.00006667421917792640):0.00076205616292733818):0.07513151944583552899	(n2988:0.00073851215244889030	(n2980:0.00143090870490449290	(((MULAG:0.00370703658942247430	n3221:0.00210945643811913039):0.00016926258866646041	((n2990:0.00061756792449224043	n07AEP06:0.00107718981651946217):0.00000185258768637867	n2973:0.00006733329845007141):0.00059355027287560068):0.00018798265296703269	(n07AEP08:0.00577456785422738195	n3004:0.00009490728136031020):0.00071029090978327555):0.00046023650153088831):0.00331798647195515268):0.07454785319912493602):0.12393963702599733456):0.09992904826800494411	((CASCA:0.01454681192176129380	CASBE:0.01666772195835636641):0.09390542563468005921	(DRONO:0.00023294993905367627	DRONO2:0.00067127006262965294):0.12192104364294328867):0.09992904826800494411);
((((APTMA:0.00166666967431105140	APTMA2:0.00119798125292053378):0.03079808892794089203	(APTHA:0.01148297195362350288	APTOW:0.01017223636748797698):0.03118956982847530951):0.21086617112191502477	((((n3011:0.00000185258768637867	(n2998:0.00240441963762945150	(n2997:0.00000185258768637867	n2987:0.00085580576507899523):0.00006518082301620203):0.00026249036138198433):0.00410217206306633109	(AEPHI:0.00070526537376813206	n3757:0.00000185258768637867):0.00405058784180143457):0.00427816817014496815	(((n2986:0.00115265335103222392	(n08AEP07:0.00052642858283244995	(((n3258:0.00146790511084010774	(n07AEP05:0.00154612327309414598	n3026:0.00032912810542565712):0.00038997243210339092):0.00000185258768637867	(n1666:0.00026252851556851598	(n3024:0.00052506933379335360	(n3222:0.00112037826556282390	n3025:0.00131709730576205233):0.00015909998324864681):0.00000185258768637867):0.00038976308922284618):0.00026111075861760255	n3220:0.00053892003271750223):0.00000185258768637867):0.00006664091260557311):0.00049954371805311856	n1665:0.00046648730479984522):0.00000185258768637867	n3219:0.00133830194565866928):0.00144742514988063266):0.06491679739538323834	(n2988:0.00060337925791053139	(n2980:0.00152082407419318983	(((MULAG:0.00336454324310832276	n3221:0.00194291871687054390):0.00025261925436563472	((n2990:0.00057089114250455939	n07AEP06:0.00134869858673917955):0.00006511200600966253	n2973:0.00000185258768637867):0.00046563942926288268):0.00051822495862729567	(n07AEP08:0.00710620327225868192	n3004:0.00017336520001194953):0.00062447131209052826):0.00013354529802223311):0.00429021130139584442):0.07906289346389654138):0.11961870845520736206):0.08404261587229194808	((CASCA:0.01801142797116757691	CASBE:0.01605702113844310192):0.10068214478610575113	(DRONO:0.00034403763745376946	DRONO2:0.00035450424505314824):0.14608027667864997845):0.08404261587229194808);
((((APTMA:0.00179142012720092162	APTMA2:0.00381077651566622813):0.03799885693449606833	(APTHA:0.01028355981466054850	APTOW:0.01006057675508505340):0.02074236599083928781):0.21785768073200867390	((((n3011:0.00000185258768637867	(n2998:0.00124922379861254550	(n2997:0.00008165430545066175	n2987:0.00078945591143891848):0.00006562254962698451):0.00012706345544431918):0.00331119686851907239	(AEPHI:0.00022359703114856641	n3757:0.00000185258768637867):0.00371637144448891833):0.00339058372984304664	(n3258:0.00152267481937559614	(((n3220:0.00072662547951130604	n08AEP07:0.00038797107609150314):0.00012965498134394395	((n1665:0.00066093543327363526	n3219:0.00173158976181005098):0.00019297425358490996	n2986:0.00131602664990117723):0.00007730277166260540):0.00014768054970335716	((n1666:0.00064628583459023863	(n3024:0.00051894159972530238	(n3222:0.00133767187637031586	n3025:0.00079812874300387495):0.00025832353184070681):0.00000185258768637867):0.00013004118892606846	(n07AEP05:0.00119673380554993205	n3026:0.00013196055125831867):0.00032448720211822720):0.00004364281533416281):0.00011725152353332920):0.00347062147738077349):0.08101699763880208793	(n2988:0.00108603671556808078	((n07AEP08:0.00674668488682722209	n3004:0.00025480822742798685):0.00070532537296665704	(n2980:0.00197212783783852789	((MULAG:0.00313818783303435912	n3221:0.00225135351693958249):0.00007575442649064686	((n2990:0.00027397590237361304	n07AEP06:0.00066078435175521836):0.00013241921394579909	n2973:0.00000185258768637867):0.00032875232823335469):0.00011873798924248194):0.00011206438200348676):0.00401538819943068285):0.06673036834671360051):0.13284512138006768223):0.06944124454881825392	((CASCA:0.01517540955880715761	CASBE:0.01356732617868679214):0.09251667030333277086	(DRONO:0.00061840630474835530	DRONO2:0.00138961611317497242):0.12528077304610990561):0.06944124454881825392);
((((APTMA:0.00249720216804614082	APTMA2:0.00224052498807137193):0.03842402343009704291	(APTHA:0.00990724801299365347	APTOW:0.00948186834506067021):0.02766568123304171192):0.19528303875575836468	((((n3011:0.00000185258768637867	(n2998:0.00163076203706092899	(n2997:0.00007588301469679960	n2987:0.00036466094058280424):0.00006739148583992674):0.00006596304525865067):0.00418669850100815508	(AEPHI:0.00056662535132187303	n3757:0.00000185258768637867):0.00410565777757891746):0.00261204942415800990	((((n3220:0.00028000763233233491	n08AEP07:0.00053362966711770741):0.00013425294931219595	(n3219:0.00120428033009992424	n2986:0.00114833686028047600):0.00000200436476515518):0.00000185258768637867	n1665:0.00041712770428771007):0.00055876218857261594	((n1666:0.00033546863897002561	(n3024:0.00045465602704047116	(n3222:0.00101526324844031408	n3025:0.00127526711474966123):0.00019076985019844989):0.00000185258768637867):0.00033357275815426075	(n3258:0.00133635742513576235	(n07AEP05:0.00127841128842112826	n3026:0.00020352895770641845):0.00039466285854537417):0.00000185258768637867):0.00016342612395742651):0.00161196608958365500):0.06841760560685425374	(n2988:0.00045864282586733626	(n2980:0.00133710578861479879	(((MULAG:0.00277861281246951763	n3221:0.00215461634072357331):0.00019031962684649002	((n2990:0.00033230651198429089	n07AEP06:0.00099587461095847251):0.00006278426562558182	n2973:0.00006460636850876650):0.00063624832516940427):0.00051245020961652673	(n07AEP08:0.00519028288269570304	n3004:0.00020724012494525830):0.00082063210273212507):0.00003318435822217130):0.00516581195434716485):0.07604121476567621274):0.12412477001946624344):0.09123094455327662722	((CASCA:0.01269742121260270494	CASBE:0.01661496955795700031):0.08120273147965009763	(DRONO:0.00045389731252893517	DRONO2:0.00095695322542241638):0.15376240365079871242):0.09123094455327662722);
((((APTMA:0.00127672400939074851	APTMA2:0.00187327920902282687):0.03856433240551510044	(APTHA:0.01037592381370287982	APTOW:0.01183885050208715629):0.02301079412920886691):0.18971864794329457160	((n08AEP07:0.00013644864145786044	(((n1665:0.00033782529767960773	(n3219:0.00112889344196198216	n2986:0.00091054946885855297):0.00009863424121328800):0.00000185258768637867	(((((n2998:0.00122282557542865359	((n2997:0.00008130503377614409	n3011:0.00006839524123205001):0.00000185258768637867	n2987:0.00096087566728070447):0.00027051651118379950):0.00442110154059937623	(AEPHI:0.00061554148929753689	n3757:0.00000185258768637867):0.00451696435928379374):0.00361884022977620274	(n1666:0.00013274227350215640	(n3024:0.00040655675194500987	(n3222:0.00076470382787663372	n3025:0.00114494239946241858):0.00037399616192528533):0.00000185258768637867):0.00019703032384195822):0.00013530341892724278	(n07AEP05:0.00115574044085067686	n3026:0.00033364967429398072):0.00019495528012223351):0.00000185258768637867	n3258:0.00119271555289229164):0.00046065176079914094):0.00013134904422733418	n3220:0.00027341910131540095):0.00052705881917099314):0.07724189709545664639	(n2988:0.00107125935986606053	(n2980:0.00190826954946875780	(((MULAG:0.00329935073391985191	n3221:0.00262385231867726196):0.00028096330035778743	((n2990:0.00035543557361465076	n07AEP06:0.00059506365984540624):0.00006468073088013653	n2973:0.00019395014441584487):0.00093995488882778178):0.00017039456271889907	(n07AEP08:0.00635755096375508182	n3004:0.00020127397279502820):0.00029238055794663379):0.00000185258768637867):0.00322871290528069363):0.06916429789361147606):0.11836734964130987691):0.09065928593749364439	((CASCA:0.01443228074349712196	CASBE:0.01434108415145568874):0.08545343372607529242	(DRONO:0.00036263829360577997	DRONO2:0.00055926575154537843):0.13613547530607184033):0.09065928593749364439);
((((APTMA:0.00305243722232181099	APTMA2:0.00075571103686208733):0.03674433462074619405	(APTHA:0.01013445884354953475	APTOW:0.01177438239235502164):0.02153848827239140257):0.21975767015970121276	(((((n2998:0.00138144704553525488	(n2997:0.00006282492215630964	n2987:0.00058435809188742431):0.00014090614518216509):0.00013049084152636325	n3011:0.00000185258768637867):0.00455897872540519597	(AEPHI:0.00089303332948319008	n3757:0.00000185258768637867):0.00355928389905859396):0.00396075891640417562	((((n3026:0.00047097639032973350	n07AEP05:0.00109217795929795244):0.00019702564494026569	((n3222:0.00089136233391865730	n3025:0.00107338810168218545):0.00034825936781363758	(n1666:0.00033019585576466495	n3024:0.00072479460642537298):0.00000185258768637867):0.00020075571148746635):0.00004252335666380543	((n3220:0.00061870100800485539	n08AEP07:0.00047740394371850725):0.00020146264562777308	((n1665:0.00047430990998084292	n3219:0.00163560257951853288):0.00020024983218427811	n2986:0.00108634413460665215):0.00000185258768637867):0.00022044156423473203):0.00041123467734904156	n3258:0.00156342013699318702):0.00131538947867105736):0.07643015874994935066	(n2988:0.00047480835177641953	((MULAG:0.00277722795100363191	n3221:0.00269921378300342968):0.00027856707651757024	(n2980:0.00234017085397834543	((n07AEP08:0.00541516903252286814	n3004:0.00006891267704167367):0.00039352316700514301	((n2990:0.00041482246565620394	n07AEP06:0.00068701857877496043):0.00006653480912364380	n2973:0.00006647978463396992):0.00019632140893505800):0.00000185258768637867):0.00026378395985414389):0.00318566332345210932):0.06961179433080434686):0.14642908188429057392):0.07747542828573422691	((CASCA:0.01641588898941678462	CASBE:0.01590339007021776899):0.09673661284291466822	(DRONO:0.00006908898737918416	DRONO2:0.00055065252511915519):0.11431125497726217499):0.07747542828573422691);
((((APTMA:0.00180012553060764665	APTMA2:0.00171793232551453712):0.03260884222843132840	(APTHA:0.00993660053347551059	APTOW:0.01012255266885999858):0.02503826208406684933):0.23104631486854113054	((((n2998:0.00160491996002193934	((n2997:0.00016630555425233603	n2987:0.00079726818671786747):0.00006554377717059007	n3011:0.00006616732463568240):0.00045546796479005848):0.00410701178584221751	(AEPHI:0.00063968547485574573	n3757:0.00000185258768637867):0.00367291067015016034):0.00130643712513056490	((((n3026:0.00019631404756384458	n07AEP05:0.00118368079048408216):0.00019459587699450129	((n3222:0.00162746907294792167	n3025:0.00187665406961615069):0.00026077818715993168	(n1666:0.00033026216536091908	n3024:0.00045435881077173504):0.00000185258768637867):0.00012974826997955762):0.00004617493138915791	((n3220:0.00067478030000465495	n08AEP07:0.00045900332796091660):0.00000185258768637867	((n1665:0.00028357171860396544	n3219:0.00193733115328377720):0.00025240588438734041	n2986:0.00101901120443252842):0.00011309802433701398):0.00034324866733834397):0.00013336903732084042	n3258:0.00190312537322092409):0.00352244757470139731):0.08629914335826807670	(n2988:0.00062932523102217754	((n07AEP08:0.00543812621812651917	n3004:0.00020382182550309874):0.00040045126195977312	((n3221:0.00328643035204589712	(MULAG:0.00303141564420102193	((n2990:0.00054942176351036975	n07AEP06:0.00133126094194410834):0.00013174679036138918	n2973:0.00006638030417178292):0.00075077421672377852):0.00017504656504270633):0.00024167202925983746	n2980:0.00114369480087244063):0.00000929918391981789):0.00400135461553504258):0.05450883347894253106):0.12980088707615594634):0.07308304413267845134	((CASCA:0.01463770139013191758	CASBE:0.01870301260122857537):0.09659110490575517627	(DRONO:0.00032565362484890511	DRONO2:0.00062946490225057161):0.12131337635713920764):0.07308304413267845134);
((((APTMA:0.00231204187775576513	APTMA2:0.00050841543750267690):0.02957560098131623016	(APTHA:0.00927598064026202533	APTOW:0.01242631431978066109):0.03291661057454593059):0.19360228998310732851	(((AEPHI:0.00049857449070356415	n3757:0.00000185258768637867):0.00333855895740184502	(((n1666:0.00034066263834584459	(n3024:0.00032957257337109424	(n3222:0.00158918110340791749	n3025:0.00172677965745669966):0.00009349576903802383):0.00000185258768637867):0.00013735756275400803	(((n3220:0.00033975387790932270	n08AEP07:0.00108298391022817304):0.00013738779278180198	((n1665:0.00018897242036357230	n3219:0.00172722877683155647):0.00008545316416473592	n2986:0.00101346924958876645):0.00027715320235090186):0.00046946431089474593	(n3026:0.00011210333200337531	(n07AEP05:0.00078847581074462374	n3258:0.00175029936405224915):0.00026763040979438602):0.00022461531401021887):0.00006663946166040178):0.00581057173927369483	(n3011:0.00000185258768637867	(n2997:0.00007965069374003638	(n2998:0.00219509839097568752	n2987:0.00051866870038726795):0.00000185258768637867):0.00019897635749882399):0.00465185578689661892):0.00078647376518688476):0.07070546816367219434	(n2988:0.00095836426205630966	((((MULAG:0.00325728631110373378	n3221:0.00249071346595964747):0.00014017842665832946	(n07AEP08:0.00444717282999337275	n3004:0.00020562707368380011):0.00066221428004454035):0.00000185258768637867	((n2990:0.00034961696392219968	n07AEP06:0.00107220922749289385):0.00006631408981008517	n2973:0.00000185258768637867):0.00052680316919614966):0.00012576782913485850	n2980:0.00146692606524725911):0.00359314336161254636):0.08226916553126181753):0.13533183222557010339):0.08660983724524630445	((CASCA:0.01388609219325160141	CASBE:0.01484378084053944620):0.07928202430426868619	(DRONO:0.00052001744987742254	DRONO2:0.00019816826140611402):0.14961140997044114487):0.08660983724524630445);
((((((AEPHI:0.00147877212599992441	n3757:0.00000185258768637867):0.00481268874899669959	(n3011:0.00000185258768637867	((n2997:0.00006829792548979865	n2987:0.00050883449411729374):0.00013103213371028051	n2998:0.00156604755160732914):0.00020045647160148408):0.00614983557516197120):0.00459366121535618663	((n1666:0.00071850195522276848	(n3024:0.00059286835053396229	(n3025:0.00129498465618628012	n3222:0.00110148578989298037):0.00034195015810302117):0.00000185258768637867):0.00026113011608266517	((n3220:0.00124227545506385611	((n2986:0.00145520687850560541	(n3258:0.00223028602132857362	n08AEP07:0.00039232327909078220):0.00006847387409448185):0.00000185258768637867	(n3219:0.00181425275052911079	n1665:0.00030300541237114148):0.00016866981700475376):0.00000185258768637867):0.00019710817392879558	(n3026:0.00019830650336924105	n07AEP05:0.00093213237768359014):0.00019748144469111491):0.00019983485728846867):0.00202238725127785145):0.08689228931122104649	((n2980:0.00258035509096202643	((n3004:0.00013465004481218897	n07AEP08:0.00752590133155640797):0.00078772335654344412	((n3221:0.00237545848851167469	MULAG:0.00337028631949638389):0.00012836102189857016	(n2973:0.00000185258768637867	(n2990:0.00049353782192143353	n07AEP06:0.00247655858054276297):0.00013003543107324291):0.00065785915040982121):0.00032312378028608485):0.00015744447183899918):0.00323566459956190627	n2988:0.00114844692924370891):0.06459019081590547384):18.67373984947300513682	((APTMA:0.00261218747531841936	APTMA2:0.00157534921477568441):18.57531394237605937292	(APTOW:18.54819606564317524544	APTHA:0.00895782054844540716):0.02295120244301761259):18.72776065939309830810):9.36222981596628223144	((CASBE:0.01551587350104255067	CASCA:0.01682481078648054990):0.07657339826037949659	(DRONO2:0.00042831450093656133	DRONO:0.00023967306358667415):0.13999243903340372053):9.36222981596628223144);
((((((AEPHI:0.00024025198864724881	n3757:0.00000185258768637867):0.00333155640182531028	(n2998:0.00117395179918199804	(n3011:0.00012974139388477135	(n2997:0.00000185258768637867	n2987:0.00042283972574054415):0.00006516003489241184):0.00038796547641904467):0.00424487311022047828):0.00389751060905585292	((n1666:0.00045147522622479455	(n3024:0.00012941793961928578	(n3025:0.00154866210514248426	n3222:0.00133102948679889098):0.00021237466982148800):0.00000185258768637867):0.00006538162670339690	((((n1665:0.00013208692441248399	(n3219:0.00165459811793226266	n2986:0.00091557773432308042):0.00013364973878871400):0.00014100260238065416	(n08AEP07:0.00084987383131583053	n3220:0.00019927657067393462):0.00006549725101786849):0.00045031530189831794	n3258:0.00093321452150851121):0.00000185258768637867	(n3026:0.00025969222789140026	n07AEP05:0.00085839253020345832):0.00025543278563436414):0.00019379741419700525):0.00268147585124664783):0.08634642626404204213	((((n3221:0.00164493659410488600	MULAG:0.00314839894767716174):0.00031627162374745854	n2980:0.00168478083678006048):0.00006088877140151617	((n3004:0.00021076031029867065	n07AEP08:0.00568107623922287346):0.00062609032052380741	(n2973:0.00019295765514533366	(n2990:0.00026965472362887576	n07AEP06:0.00105488147763834980):0.00000185258768637867):0.00070412933892162726):0.00000185258768637867):0.00331617073719282828	n2988:0.00090219614388533428):0.07335508789616003444):0.15309655760071305686	((APTMA:0.00153420131786658831	APTMA2:0.00224902851107334307):0.04083020585151105053	(APTOW:0.00885748035786002724	APTHA:0.01114968535401827943):0.01994685094983261048):0.19792184807346191455):0.08443970253706964413	((CASBE:0.01208892090421287945	CASCA:0.01590657246588184776):0.08140431190219825364	(DRONO2:0.00092171695193720565	DRONO:0.00039648645146442881):0.13985098825815381329):0.08443970253706964413);
((((((AEPHI:0.00038623146746459666	n3757:0.00000185258768637867):0.00444616198084560234	(n2998:0.00123607679679726620	(n3011:0.00000185258768637867	(n2997:0.00021809841758584222	n2987:0.00094042568584180527):0.00006635276359283170):0.00040147111022192157):0.00421543560878699913):0.00397998361507332504	((n1665:0.00059930080733443497	n3219:0.00147566498727985250):0.00000185258768637867	(((n3258:0.00176125694996722738	((n3026:0.00033487992708386904	n07AEP05:0.00168126819915368712):0.00078143689948780373	((n3025:0.00159985760637032168	n3222:0.00167856894110441908):0.00011868591926489671	(n1666:0.00026390132959108590	n3024:0.00019654492937126606):0.00000185258768637867):0.00019848890600321630):0.00000185258768637867):0.00045347993779706511	(n08AEP07:0.00046616276566557418	n3220:0.00073820627900024656):0.00013287184948452979):0.00013046726947218884	n2986:0.00095116698669220931):0.00028682898184110336):0.00145320826051157552):0.07510951457441025769	((((n3004:0.00022462894057564517	n07AEP08:0.00385415007578290099):0.00081331127802763633	((n2973:0.00012791191538687161	(n2990:0.00074149250437735548	n07AEP06:0.00112398724807011123):0.00012823184593182020):0.00059527008795923534	(n3221:0.00197505621923728999	MULAG:0.00305557252047888861):0.00021265011682149192):0.00012813280119750061):0.00034481923306197988	n2980:0.00141013560293440951):0.00323311947439209853	n2988:0.00040344336903049341):0.07284974242190099536):0.13633745245506631583	((APTMA:0.00209091667465522574	APTMA2:0.00099384823043004926):0.03640972329834783749	(APTOW:0.01112950129191333723	APTHA:0.01173682956692511520):0.02488682743378786699):0.20002370268577712720):0.08523985272753437092	((CASBE:0.01363278751671841670	CASCA:0.01734213404215492055):0.10424243907597899317	(DRONO2:0.00048916248213367729	DRONO:0.00050280031962121488):0.10868580681223020956):0.08523985272753437092);
((((((AEPHI:0.00038433879390197722	n3757:0.00000185258768637867):0.00503879562014307621	(n3011:0.00000185258768637867	((n2997:0.00000185258768637867	n2987:0.00056895265761876571):0.00006629649636133508	n2998:0.00130738974481739304):0.00012915789693979479):0.00417320123987317305):0.00392593458223904328	((n3258:0.00129365293224626365	((n3026:0.00000185258768637867	n07AEP05:0.00124694824999113359):0.00032126114448918373	((n3025:0.00117588935996683526	n3222:0.00096788947044322213):0.00023287829413024219	(n1666:0.00026278918597094495	n3024:0.00019392530286966683):0.00000185258768637867):0.00006616677356529617):0.00000185258768637867):0.00004187645224347923	((n08AEP07:0.00032622877488120160	n3220:0.00033198269950211902):0.00013081030249926745	(n2986:0.00068578547857930938	(n1665:0.00026519194020377309	n3219:0.00203078639203698591):0.00019662300945469418):0.00010891336561242177):0.00034507917354586229):0.00108263363030352763):0.08421020292073393143	((((n3004:0.00000185258768637867	n07AEP08:0.00524809810953773444):0.00060565712976745406	((n2973:0.00019808696043361864	(n2990:0.00077278677808754375	n07AEP06:0.00080100254138077017):0.00000185258768637867):0.00053815432982150377	(n3221:0.00276351217591934949	MULAG:0.00352766031647235023):0.00013297277102116258):0.00045973191317529819):0.00000185258768637867	n2980:0.00213182246633201577):0.00388175389188756244	n2988:0.00022572734421817632):0.06523337073675486431):0.12705842423864455171	((APTMA:0.00287918952795540540	APTMA2:0.00074473412716498139):0.03791683754023006392	(APTOW:0.00880752933591980557	APTHA:0.01107636448493624394):0.02270019203585941711):0.18979599328548421577):0.09154483771254265378	((CASBE:0.01899074361354773088	CASCA:0.01409054356299830994):0.09076751995602005962	(DRONO2:0.00007008082142326791	DRONO:0.00063773328124658204):0.14259008865516453746):0.09154483771254265378);
((((((AEPHI:0.00095329152444688034	n3757:0.00000185258768637867):0.00410754847469758672	((n3011:0.00000185258768637867	(n2997:0.00006758255403383669	n2987:0.00096956985597954190):0.00006788907357559486):0.00040556001325562410	n2998:0.00151965454262895333):0.00307156689640944881):0.00254283454225182580	(((n1666:0.00046777569546628816	n3025:0.00162320218509539455):0.00000185258768637867	(n3222:0.00137638712429136688	n3024:0.00026581625986717367):0.00000185258768637867):0.00013351780693949056	((n3258:0.00097153671996255046	(n3026:0.00026916593174369042	n07AEP05:0.00102795804474952032):0.00073395645248493864):0.00000185258768637867	((n08AEP07:0.00040450195455278565	n3220:0.00027476719871927647):0.00006754651910898359	(n2986:0.00109192999442986370	(n1665:0.00041730411972526693	n3219:0.00210583795653552803):0.00000185258768637867):0.00000185258768637867):0.00040561160726187723):0.00013584744877831348):0.00333627931670208312):0.08352761306307458777	((((n3004:0.00000185258768637867	n07AEP08:0.00630317645222421789):0.00062148920579249668	((n2973:0.00013179690147429644	(n2990:0.00049590100341859156	n07AEP06:0.00101435915266381935):0.00040195749916266404):0.00094021734357699327	(n3221:0.00172866607075464434	MULAG:0.00382659869976709329):0.00016962452900866083):0.00029216837127192969):0.00000185258768637867	n2980:0.00182223994836788685):0.00317722826971374769	n2988:0.00000185258768637867):0.06062198755415491858):0.12360645261874748935	((APTMA:0.00195097393249834021	APTMA2:0.00261203782506872016):0.03684698993550977741	(APTOW:0.00974109311241806199	APTHA:0.01118726804546572515):0.02549583502522061867):0.19588475757775669628):0.08742366901696302373	((CASBE:0.01805588428061577488	CASCA:0.01355007145185341613):0.08383671840344789072	(DRONO2:0.00072844729108445007	DRONO:0.00040045089491708272):0.14303263094394455535):0.08742366901696302373);
((((((AEPHI:0.00022655396668915805	n3757:0.00000185258768637867):0.00422491439243109345	((n3011:0.00006739963602572366	(n2997:0.00015286198611991160	n2987:0.00058494557748138087):0.00006709424496208734):0.00040165235623873167	n2998:0.00133386563269689514):0.00413254858905692541):0.00458629133071373173	((((n08AEP07:0.00054819373039150768	n3220:0.00069075093783777875):0.00013257062961023955	(n2986:0.00109274080253349368	(n1665:0.00045311973354560993	n3219:0.00208013803339651910):0.00009183509839397422):0.00006787045829843045):0.00019789796881849225	((n1666:0.00046883769013361047	((n3025:0.00132806789042319963	n3222:0.00143122457227764458):0.00018282027086996888	n3024:0.00046271885054211654):0.00000185258768637867):0.00019766448468890249	(n3026:0.00013317278230577558	n07AEP05:0.00137367463923506448):0.00046274542418079539):0.00000185258768637867):0.00000185258768637867	n3258:0.00140831197060811405):0.00155675775881798173):0.06458916468718355064	((((n3004:0.00000185258768637867	n07AEP08:0.00666093132177602784):0.00029622801889372794	((n2973:0.00019672058105528958	(n2990:0.00049751018136981039	n07AEP06:0.00157858419252896397):0.00006499531662115063):0.00025550475056543580	(n3221:0.00267967570440922264	MULAG:0.00361898213143585544):0.00010778003605322132):0.00044225672424296310):0.00014014748465890215	n2980:0.00144358951850367414):0.00367105516515908465	n2988:0.00057307685775602035):0.07522899685007845838):0.11033676453208160484	((APTMA:0.00188890688380438220	APTMA2:0.00115260453869014089):0.04291465864320158363	(APTOW:0.01014447794556515639	APTHA:0.01171605778973362072):0.02288708802629577793):0.20686309701471813915):0.08580053879779030168	((CASBE:0.01366530767255100254	CASCA:0.01287838653062008988):0.09311842338062202573	(DRONO2:0.00056492522977465295	DRONO:0.00014766054082907503):0.13952416391330002554):0.08580053879779030168);
((((n3219:0.00157005879405861296	(((((((n3026:0.00020057023218404658	n07AEP05:0.00080049652374804454):0.00046518585194144633	(n1666:0.00013272432833095845	((n3025:0.00116165638903335420	n3222:0.00109299434138827867):0.00012823712591533191	n3024:0.00073018332293022859):0.00000185258768637867):0.00013157688244447234):0.00000185258768637867	n3258:0.00111638272330332258):0.00000185258768637867	((AEPHI:0.00039569773965173198	n3757:0.00000185258768637867):0.00427851811297298365	(n2987:0.00087579547753248606	((n3011:0.00000185258768637867	n2997:0.00007633926621755501):0.00000185258768637867	n2998:0.00088974970442853472):0.00008868839727120710):0.00458244150443198103):0.00486712617358426875):0.00085354024187958392	(n08AEP07:0.00053530638441848743	n3220:0.00055279819628925662):0.00013119405689851452):0.00000185258768637867	n2986:0.00074530642758375209):0.00027381108554165525	n1665:0.00040949529588818169):0.00000185258768637867):0.07777863777368800025	((((n3004:0.00017966392661232264	n07AEP08:0.00533280095797386729):0.00076635243687808057	((n2973:0.00013344679847940481	(n2990:0.00051105978674338020	n07AEP06:0.00094815218443306285):0.00000185258768637867):0.00067166856940973230	(n3221:0.00215067538682809463	MULAG:0.00302847515415870456):0.00036451605214893074):0.00032732572390444605):0.00000185258768637867	n2980:0.00171729406552558351):0.00435500478972525654	n2988:0.00034378742822832836):0.06059052655716051089):0.13467257311670363662	((APTMA:0.00293528743849639151	APTMA2:0.00154705436373069028):0.02990521108791651880	(APTOW:0.01023747659807865834	APTHA:0.00943072496913626920):0.03318271068683637665):0.21555460209106366842):0.08819361901785438551	((CASBE:0.01663477009623962749	CASCA:0.01409943430175452685):0.09001256659562073548	(DRONO2:0.00065064559691927707	DRONO:0.00023290160913880148):0.13635054034416130286):0.08819361901785438551);
(((((AEPHI:0.00042372353142386307	n3757:0.00000185258768637867):0.00438757238637953965	((n2998:0.00143249996690203939	(n3011:0.00006654104259852545	(n2987:0.00072985148373176797	n2997:0.00010058382305484384):0.00000185258768637867):0.00040114260428762482):0.00382025991735454465	(((n1666:0.00026547956787847639	((n3025:0.00158701883538972933	n3222:0.00170595535319963782):0.00052544598029384472	n3024:0.00045956120255728419):0.00000185258768637867):0.00039586446181836605	(((n2986:0.00086752506077767387	(n1665:0.00068210784907539446	n3219:0.00187449864288371203):0.00013490181438292751):0.00008771770821515705	(n08AEP07:0.00053179055641532330	n3220:0.00040879654709789206):0.00019942140774317158):0.00032798465101930533	(n3026:0.00040070404408314029	n07AEP05:0.00101285149088077976):0.00032889367705826944):0.00000185258768637867):0.00030220560978095679	n3258:0.00209837273002441444):0.00621726295236449920):0.00058837235433693619):0.07306290111700249057	((((n3004:0.00035072893879403429	n07AEP08:0.00596363226257729320):0.00056927146186641858	((n2973:0.00013052438800600753	(n2990:0.00047983740113362907	n07AEP06:0.00120519005586356429):0.00006550849660514245):0.00085975625081536212	(n3221:0.00196839623201086437	MULAG:0.00337471375868763929):0.00033529839819888330):0.00019126197469359187):0.00000185258768637867	n2980:0.00222168303952834144):0.00447075710512174953	n2988:0.00007018091137657249):0.07436980503715315272):0.14054510713528062249	((APTMA:0.00262029084405519287	APTMA2:0.00065662382957197996):0.03683244149943055296	(APTOW:0.00916730344618703515	APTHA:0.01197452023905599267):0.02758018025157173495):0.21767473352156399558):0.09364837802976183623	((CASBE:0.01918795164258474059	CASCA:0.01077695134730360244):0.09633261567182456464	(DRONO2:0.00085270127503205429	DRONO:0.00016189645516019707):0.12543881368525189313):0.09364837802976183623);
((((n3025:0.00063479919104731015	(n3222:0.00161016910110458331	(n3024:0.00066923974366032968	(n1666:0.00047161822523144855	(((n3258:0.00218790439167477341	((n2986:0.00098788163749798227	(n1665:0.00042566307768319571	n3219:0.00165058855053419975):0.00020483339753451981):0.00010110792358362063	(n08AEP07:0.00080573121107099853	n3220:0.00034321858667766332):0.00020180529937084070):0.00026997896679407018):0.00000185258768637867	(n3026:0.00020477740355472461	n07AEP05:0.00115384448971029251):0.00033471245004258033):0.00006785639558601830	((AEPHI:0.00054402748130682132	n3757:0.00000729252227414241):0.00390534207244922459	(n2998:0.00120771136974014300	(n3011:0.00006816418502656543	(n2987:0.00037379909257971431	n2997:0.00007692205158121993):0.00000185258768637867):0.00019779416069932068):0.00476328796642851941):0.00501241123340168127):0.00013544850072241471):0.00000185258768637867):0.00008124539729540155):0.00070662675334585935):0.07361638762406411129	((((n3004:0.00045510059602757490	n07AEP08:0.00581135491819291094):0.00040741678157711218	((n2973:0.00006660634753645031	(n2990:0.00033955875941226913	n07AEP06:0.00092769562721842821):0.00019279817126468111):0.00045320325615512966	(n3221:0.00199417930012408965	MULAG:0.00341439008186733822):0.00000185258768637867):0.00036179569572215408):0.00000185258768637867	n2980:0.00144445748839969559):0.00353809071466952259	n2988:0.00090080461814611020):0.07684636566834060489):0.13815015570606392625	((APTMA:0.00236416052289967942	APTMA2:0.00180099165372632269):0.02988336474721924735	(APTOW:0.00868788322687791791	APTHA:0.01089092958012366497):0.02977205009871659522):0.22195276407362787841):0.09155689765198032903	((CASBE:0.01839424663755355460	CASCA:0.01386240468674127674):0.08838500198073702407	(DRONO2:0.00021795971793398645	DRONO:0.00006461049315685184):0.12380692384419635099):0.09155689765198032903);
(((((AEPHI:0.00052631230917079468	n3757:0.00000185258768637867):0.00359079461542459151	((n2998:0.00125599671757334590	(n3011:0.00006662895083167400	(n2987:0.00116225960266859245	n2997:0.00000185258768637867):0.00000185258768637867):0.00045751007801660327):0.00458456509242457545	(n3258:0.00215152153013514454	(((n2986:0.00126128458863643874	(n1665:0.00016995369686414376	n3219:0.00103852636181714429):0.00016862908894003410):0.00015007079559865353	(n08AEP07:0.00026115720212855904	n3220:0.00027171687243623401):0.00013089902772853734):0.00046364992551188854	((n3026:0.00046589501189394858	n07AEP05:0.00165952042880431220):0.00045455498403454002	((n3025:0.00099600131110202006	n3222:0.00120451960454985639):0.00000185258768637867	(n3024:0.00052097272815946488	n1666:0.00045403699289302680):0.00000185258768637867):0.00032460815081887577):0.00005975860202383749):0.00022938765809541343):0.00561782120271312781):0.00088826857079785430):0.06384800443002768000	((((n3004:0.00007802592251049880	n07AEP08:0.00536941086627905958):0.00064236167734363901	((n2973:0.00006593008828950625	(n2990:0.00069165941318229639	n07AEP06:0.00072426684258038664):0.00006549471430626750):0.00084767457687563350	(n3221:0.00202689948030803898	MULAG:0.00349143158425131153):0.00057907400845100569):0.00011540207986990740):0.00000185258768637867	n2980:0.00101853201670712348):0.00387212563906439051	n2988:0.00044457261694844655):0.08918054803991505575):0.12064264182655694280	((APTMA:0.00190244914819635456	APTMA2:0.00067050995922436445):0.03626156193980466930	(APTOW:0.00975635838604417722	APTHA:0.01059942358480467188):0.02597846193568035741):0.19861327009607185334):0.08403385092164983305	((CASBE:0.01633951239560779353	CASCA:0.01504618651990828615):0.08484984245755126941	(DRONO2:0.00033700950694840506	DRONO:0.00023668674638224502):0.13303569979727714045):0.08403385092164983305);
((((APTMA:0.00230982521863105222	APTMA2:0.00167859685281165167):0.03687809450763635671	(APTHA:0.01178832020296334895	APTOW:0.01196356141928223149):0.02856833869172545684):0.21351504404049276298	(((((n3024:0.00039122447693190501	n1666:0.00026001967774308269):0.00000185258768637867	(((n08AEP07:0.00019817003460810415	n3220:0.00047265707390347825):0.00006602919295883336	(n1665:0.00033495449134183451	(n3219:0.00152716479406855669	n2986:0.00097863426434904952):0.00029432007132308588):0.00000185258768637867):0.00032360172895644997	(n3258:0.00110537378033204745	(n07AEP05:0.00159568669408016294	n3026:0.00033300692878565733):0.00038766596987312298):0.00000185258768637867):0.00006547270585672433):0.00000185258768637867	(n3025:0.00157473548803335815	n3222:0.00096015256279678371):0.00021427759219802610):0.00149212223889974528	((n3757:0.00000185258768637867	AEPHI:0.00078842404147520242):0.00311861061712243037	(n2998:0.00141405698138904112	((n2997:0.00006695253168440517	n2987:0.00057884867799737870):0.00012978408892916471	n3011:0.00000185258768637867):0.00032868701455575816):0.00426629011273845383):0.00448332473148064722):0.08651441340694715487	(n2988:0.00046730952275543769	(((n3004:0.00012241828896689119	n07AEP08:0.00512372337456838342):0.00059832049437046867	(((n2990:0.00068608227535724674	n07AEP06:0.00107037649120116920):0.00013131398901466135	n2973:0.00025850042484989430):0.00052458659508080512	(n3221:0.00321696514446815360	MULAG:0.00248479161222924915):0.00013156581964235631):0.00038386901097883780):0.00034340086501758816	n2980:0.00142726114127172802):0.00339276038261505540):0.06774581217994568583):0.12151246799326181902):0.08256960229353595138	((CASBE:0.01859480801769178293	CASCA:0.01221458849931035887):0.07318019744832829354	(DRONO2:0.00104228365451763732	DRONO:0.00024617896464689979):0.13385249438100446651):0.08256960229353595138);
((((APTHA:0.01048339722809587225	APTOW:0.01153270819891717529):0.02491907148129822100	(APTMA:0.00285917894596935318	APTMA2:0.00045504019866627948):0.03953563783564341405):0.20830329011770867820	((((n1666:0.00039095357696406120	(((((n2986:0.00088181889312131392	(n1665:0.00020026903067402497	n3219:0.00141533185111750344):0.00013128512420513863):0.00018156947261270735	n3220:0.00060530961715383764):0.00000185258768637867	n08AEP07:0.00060311141141460966):0.00032388958368620826	(n3258:0.00109613732362693174	(n07AEP05:0.00125837481530120137	n3026:0.00019774685901759396):0.00038956497690956319):0.00006660919700001562):0.00006517171773277915	n3024:0.00032285995079146622):0.00000185258768637867):0.00000185258768637867	(n3025:0.00122822690202578784	n3222:0.00096997436023569736):0.00035896337197899287):0.00121383548852553981	((n3757:0.00000185258768637867	AEPHI:0.00048587851462548890):0.00434945198852124734	(n2998:0.00133926501898381243	((n2997:0.00015876247663302410	n2987:0.00071853176829281458):0.00006635953783019217	n3011:0.00000185258768637867):0.00019738914237445228):0.00296994161316499646):0.00467556256481892977):0.08713368761384884809	(n2988:0.00040457417731521567	(((n3004:0.00029644098024266235	n07AEP08:0.00594658476832243821):0.00089321822375401367	(((n2990:0.00055297198816471973	n07AEP06:0.00080574676629589174):0.00006668070090440313	n2973:0.00012941765052619305):0.00065575341855334804	n2980:0.00126790554384577673):0.00000185258768637867):0.00012458548251215043	(n3221:0.00113645231804107962	MULAG:0.00241437373989961124):0.00009895854742014186):0.00440027029976649674):0.05648076411861353840):0.15744576095697454532):0.08093072493003075629	((CASCA:0.01155510078212079045	CASBE:0.02045863373671457514):0.07637934825228510916	(DRONO2:0.00079565811551248540	DRONO:0.00014311788739375660):0.14257460256171017310):0.08093072493003075629);
((((APTOW:0.01089862340054313476	APTHA:0.01132728647195700537):0.02979376993386647840	(APTMA:0.00220621157950614709	APTMA2:0.00109415487400286505):0.03244812952732048505):0.21118734940402303368	((((((n3222:0.00126369300407859443	n1666:0.00002980553811362840):0.00003764022799127623	n3024:0.00032230751240563417):0.00000185258768637867	n3025:0.00138505924794339358):0.00032225644772265462	((n07AEP05:0.00139330694120106497	n3026:0.00019690871670352970):0.00045349153846039632	(((n1665:0.00016791508765465297	n3219:0.00196399379906891979):0.00010034390166038473	((n3220:0.00060436324787727753	n08AEP07:0.00077673196199226678):0.00019433810071848128	n2986:0.00094089329387088329):0.00000185258768637867):0.00019438470245354363	n3258:0.00116665758182853477):0.00012978663487905876):0.00006629085521419448):0.00178111784736833959	((n3757:0.00000185258768637867	AEPHI:0.00052344904547850350):0.00382261374382871335	(n2998:0.00103839848180668358	((n2997:0.00000185258768637867	n2987:0.00057233022540403096):0.00006550782741442651	n3011:0.00000185258768637867):0.00026555669942056705):0.00425680839267419866):0.00322584882417634080):0.08824841663007468306	(n2988:0.00000185258768637867	((n2980:0.00158265506240770691	(n3004:0.00045745895952768224	n07AEP08:0.00548274324235094052):0.00057143407608744960):0.00000185258768637867	(((n2990:0.00028850772575719102	n07AEP06:0.00119832261939013611):0.00000185258768637867	n2973:0.00012979587357224326):0.00079135386310544178	(MULAG:0.00269536747932680324	n3221:0.00178607011679833517):0.00047723791189853909):0.00054266391181560390):0.00435666846730428138):0.05664849101842404921):0.14259117272332780257):0.08156564319700447541	((CASCA:0.02078026905901266333	CASBE:0.01003339572949360665):0.08542121050653044001	(DRONO2:0.00054254725501997497	DRONO:0.00063816406763245550):0.14913468087045292365):0.08156564319700447541);
((((APTOW:0.00899861878534899927	APTHA:0.01184967367544236330):0.02371931115278938518	(APTMA:0.00266438653673162044	APTMA2:0.00086839670721454833):0.03770771261248070244):0.23639003661493238062	(((((n3219:0.00119464664039150670	((n3220:0.00033488618114543042	n08AEP07:0.00032955681793063197):0.00019614370458726933	(n1665:0.00060314887368618250	n2986:0.00093687995569520109):0.00000185258768637867):0.00000216890010597560):0.00034653836573361128	((((n3025:0.00133231830749609616	n3222:0.00082558021386521386):0.00028331958845289414	n3024:0.00026120326384631486):0.00000185258768637867	n1666:0.00052721893325722289):0.00019669031182586769	(n07AEP05:0.00146093483556404167	n3026:0.00013389955579352840):0.00026052597454405223):0.00004425103230119106):0.00019592648928953670	n3258:0.00108412268590253559):0.00188944906503213470	((n3757:0.00000185258768637867	AEPHI:0.00046289800631189849):0.00373086042727556856	(n3011:0.00000185258768637867	(n2998:0.00147330714301138277	(n2997:0.00008073492944087628	n2987:0.00042629560150651656):0.00013113933679198865):0.00013101877220956531):0.00489645286679019683):0.00314306901845366445):0.08879420688191931588	(n2988:0.00072665504182694250	((n3004:0.00020500301203536334	n07AEP08:0.00607859055975825801):0.00063091813850558705	((((n2990:0.00027787322055016948	n07AEP06:0.00086633162596888634):0.00006624373442288108	n2973:0.00006590917544422543):0.00078454780492120491	(MULAG:0.00295826383747613102	n3221:0.00205609015163082942):0.00020744568902052467):0.00006550664947423772	n2980:0.00181981038322049076):0.00027744140187471142):0.00403022188378421558):0.06481148420142433808):0.12958491791873968935):0.08515258727388243243	((CASCA:0.01375587723198885143	CASBE:0.01330562900082570346):0.08995740634793852886	(DRONO2:0.00095204602256582346	DRONO:0.00037833283887020181):0.12658484223485660936):0.08515258727388243243);
((((APTOW:0.00842156441875099512	APTHA:0.01045652301303565991):0.02744862904602621625	(APTMA:0.00161298063149227684	APTMA2:0.00136254248293275629):0.03459008837354311111):0.18591319371735304244	(((((n07AEP05:0.00146428949724451219	n3026:0.00026448391665339103):0.00026054115243765943	(((n3220:0.00020613052828310298	n08AEP07:0.00045992088493409757):0.00006555638496134972	((n3219:0.00188838366489725660	n1665:0.00054643999449922886):0.00000185258768637867	n2986:0.00060862323342885771):0.00013182559436486450):0.00045507250043314766	n3258:0.00154289665869503383):0.00000185258768637867):0.00020250794205988010	(((n3025:0.00176108378712506119	n3222:0.00084299077735557255):0.00042635225410676971	n3024:0.00052826703842113315):0.00000185258768637867	n1666:0.00039285799991861778):0.00019379474482771376):0.00213461758987744778	((n3757:0.00000185258768637867	AEPHI:0.00030657149051946077):0.00378401357581774735	(n3011:0.00000185258768637867	(n2998:0.00081443550057235913	(n2997:0.00000185258768637867	n2987:0.00050421695290711935):0.00006596892656049866):0.00006831477514455681):0.00350894405752172258):0.00298170584967674679):0.07832323826534821898	(n2988:0.00071941130127463609	((MULAG:0.00306047695057326584	n3221:0.00227971861898763157):0.00017473094340643389	((n2980:0.00121995222599984520	(n3004:0.00009633462182267842	n07AEP08:0.00460293670082077833):0.00067302695530801018):0.00008924852439468270	((n2990:0.00034386155694263865	n07AEP06:0.00107864246720244957):0.00006635903745922559	n2973:0.00020075747386729932):0.00033092059336186210):0.00019105424390469008):0.00344555568291205665):0.07555349380230989842):0.13280080118142051360):0.08917217464052645814	((CASCA:0.01892770679486960317	CASBE:0.01666380523011614170):0.09283278052587884410	(DRONO2:0.00061275996748343467	DRONO:0.00067377000638148537):0.13154532281633934954):0.08917217464052645814);
((((APTOW:0.01206655899448489701	APTHA:0.00930323967012317010):0.02371997746496385187	(APTMA:0.00270221608729877012	APTMA2:0.00138452050238052084):0.03635185278823246241):0.19465527882626729173	(((((n07AEP05:0.00094155256203772334	n3026:0.00032807404948900076):0.00019698153713988326	(((n3220:0.00055398792804879052	n08AEP07:0.00085834272183324260):0.00019451422579760987	((n3219:0.00182674258975043611	n1665:0.00067892855697094059):0.00006934769908756872	n2986:0.00100717888175521817):0.00006651232170416834):0.00058779926723237345	n3258:0.00133347105124285558):0.00000185258768637867):0.00020499078944252822	(((n3025:0.00122807454806208292	n3222:0.00119591609101670805):0.00025462286963112571	n3024:0.00039418962623182993):0.00000185258768637867	n1666:0.00019460375423223909):0.00019470040315860534):0.00069566927630567159	((n3757:0.00000185258768637867	AEPHI:0.00048388279417027239):0.00420824774967188970	(n2998:0.00121403732023294265	((n2997:0.00000185258768637867	n2987:0.00066642612135259509):0.00000185258768637867	n3011:0.00006888756768795196):0.00026510149702015144):0.00387612911867298926):0.00435762483869696349):0.06914614689020424920	(n2988:0.00008294428860684545	(((n07AEP08:0.00607761448306061436	MULAG:0.00292558559864656556):0.00071879399561492743	n3221:0.00323904454496985869):0.00018352073111164017	((n2980:0.00115410169833170132	n3004:0.00059234959282213149):0.00018889243379244605	((n2990:0.00084466768185942234	n07AEP06:0.00141444357084854339):0.00006365305476947431	n2973:0.00006644904297078437):0.00065754442829744930):0.00034600490284820713):0.00328175538311700462):0.07727061793241943310):0.12749463328600776912):0.08725475511901591152	((CASCA:0.01303101781636386777	CASBE:0.01788171679057338689):0.08667444883098285313	(DRONO2:0.00027944189974776784	DRONO:0.00015601334218303160):0.13687190946989835627):0.08725475511901591152);
((((APTHA:0.01159162782039122042	APTOW:0.00782521699918857852):0.02748649839789230054	(APTMA:0.00192139040159176920	APTMA2:0.00101444625451551458):0.03680287077970687687):0.20927914735994029849	(((((n3220:0.00061101187472066380	n08AEP07:0.00039553681685942037):0.00006633971274212240	((n3219:0.00162546765490837733	n1665:0.00053525691484056562):0.00013070523091890615	n2986:0.00066688769200627651):0.00000185258768637867):0.00034860839217858245	(n3258:0.00130845525656271989	((((n3025:0.00094737414763057894	n3222:0.00092008629309930261):0.00052014428474454831	n3024:0.00045337034935128258):0.00000185258768637867	n1666:0.00071749600083774825):0.00019595596389533710	(n07AEP05:0.00119050011689677973	n3026:0.00026383457914963912):0.00025891054754211267):0.00000185258768637867):0.00016875719436716956):0.00137309152499243874	((n3757:0.00000185258768637867	AEPHI:0.00022813845535243836):0.00529112052471557293	(n2998:0.00132528563389812393	((n2997:0.00008877059006737181	n2987:0.00057146734394857024):0.00013193120667467432	n3011:0.00000185258768637867):0.00026917602958652771):0.00461912546574864708):0.00321974767798157520):0.08579543531325434236	(n2988:0.00000185258768637867	((((n3221:0.00270072410396271978	MULAG:0.00371883738292262114):0.00044604289502548483	((n2990:0.00055350376114838271	n07AEP06:0.00094380821136060130):0.00013147505514051022	n2973:0.00012944723708662766):0.00032756947763609294):0.00039395737283624404	(n07AEP08:0.00592181805713022733	n3004:0.00017998033821610442):0.00060599839955337471):0.00000185258768637867	n2980:0.00141929529944543188):0.00525193281445037775):0.06330611982207977328):0.12449244242259593918):0.08198517575694945492	((CASCA:0.01988497003698090626	CASBE:0.01133230349988390354):0.09653239793299789318	(DRONO2:0.00036077475624416122	DRONO:0.00024646736146875700):0.13368170101678691908):0.08198517575694945492);
((((APTMA2:0.00149193672134132231	APTMA:0.00148648485814119585):0.02711407041567597681	(APTHA:0.01009204662286443920	APTOW:0.00858100616495122148):0.03570691433442129553):0.19469717199498565163	((((((n3025:0.00172688036473547194	n3222:0.00040773993048527076):0.00056270208512984945	n3024:0.00045460006279032485):0.00000185258768637867	n1666:0.00033418975217202479):0.00025903230135032422	(((n07AEP05:0.00072278650768334231	n3026:0.00032667887039239694):0.00051231393436566245	n3258:0.00193297738787379819):0.00000185258768637867	((n2986:0.00080436435397600575	(n3219:0.00172914938651201784	n1665:0.00013504715598101194):0.00034504441243495508):0.00000185258768637867	(n3220:0.00075557338377412332	n08AEP07:0.00052064211342983300):0.00019486531139070563):0.00026355402947171130):0.00013502204881461988):0.00178541244382998242	((n3757:0.00000185258768637867	AEPHI:0.00085113829770911418):0.00469650499319519514	(n2998:0.00154217836974309937	((n2997:0.00000185258768637867	n2987:0.00051076367709354217):0.00013037942060402106	n3011:0.00006816852818560757):0.00026402148977301059):0.00380286049888877657):0.00290450577344453708):0.07013614824070797671	(n2988:0.00094347011912106335	(((n3221:0.00290646599430446993	((n07AEP08:0.00682483175720851459	MULAG:0.00243273739221436594):0.00061081352995766888	(n07AEP06:0.00134148065184390799	(n2973:0.00006784362798853957	n2990:0.00027207548426194775):0.00000185258768637867):0.00101134902191364184):0.00006835144774496197):0.00039480158495908938	n3004:0.00076400643182404702):0.00026656524907011828	n2980:0.00163414677966926443):0.00302928360453033532):0.06377158270801722151):0.11191186470860108038):0.07546511897282204284	((CASCA:0.01634059990147700495	CASBE:0.01362444331188091343):0.09317871240723685222	(DRONO2:0.00074123504400755739	DRONO:0.00060961839678529898):0.13289224122793807936):0.07546511897282204284);
((((APTHA:0.01199433942769351398	APTOW:0.00880803978403282319):0.02666748693867183190	(APTMA2:0.00267545750604056753	APTMA:0.00195735534750429620):0.03482760040215471947):0.20761171504561481971	(((((n2986:0.00115764775062702054	(n3219:0.00161737507982883831	n1665:0.00039102396944688177):0.00007927379329888785):0.00006518522357058641	(n3220:0.00053795182986137347	n08AEP07:0.00032664106628901569):0.00038612139795910064):0.00061658234887203213	((((n3258:0.00151183771237087391	(n3025:0.00140283527279549481	n3222:0.00074433555149449595):0.00029436480727165271):0.00015251536074849576	n3024:0.00059887792653364759):0.00000185258768637867	n1666:0.00039402578402878547):0.00006566638071683264	(n07AEP05:0.00127842530103260935	n3026:0.00046078589415659188):0.00072291229124573828):0.00003260806217660823):0.00310621751384344792	((n3757:0.00000185258768637867	AEPHI:0.00052370420748318314):0.00447675594384652157	(n3011:0.00000185258768637867	(n2998:0.00136086557900169441	(n2997:0.00008415310576670242	n2987:0.00042841468316261606):0.00006579068770947479):0.00006735943693648643):0.00372919519864498613):0.00226198001022767485):0.06925591287000459895	(n2988:0.00114124409976628727	((n3004:0.00054197343249637255	(n3221:0.00202133803640863318	((n07AEP08:0.00541701199062930711	MULAG:0.00346506849276367705):0.00024056383740603872	(n07AEP06:0.00065798440760237863	(n2973:0.00006673042888026505	n2990:0.00056372557408948532):0.00000185258768637867):0.00088802691585546914):0.00014895800027045657):0.00019821271942576383):0.00000185258768637867	n2980:0.00151888259304890582):0.00357459325485915682):0.06534994561435986116):0.12213949719381905767):0.08600457131660255161	((CASCA:0.01892087917928477261	CASBE:0.01457562133342424522):0.08065426904339943748	(DRONO2:0.00042923723186963917	DRONO:0.00044298013383602878):0.13686782981680820082):0.08600457131660255161);
((((APTHA:0.01118434567100497039	APTOW:0.01018030417824112611):0.02587154758148042105	(APTMA2:0.00177638580413697934	APTMA:0.00103900282239230771):0.03818790581118011729):0.22238731909153569566	(((((((n1665:0.00084242530644560235	(n2986:0.00071226960207899784	n3219:0.00121433452354439931):0.00000213129298121429):0.00016675892786741062	n3220:0.00061647414937886517):0.00000185258768637867	n08AEP07:0.00053071502913869565):0.00047014127893801579	((((n3025:0.00172579647672867383	n3222:0.00151564843366957516):0.00026313869748056397	n3024:0.00073394798158318852):0.00000185258768637867	n1666:0.00019823456772196250):0.00013251166704572454	(n07AEP05:0.00128631967473794668	n3026:0.00020097981567236142):0.00046777462151731056):0.00006559457383030778):0.00008227621117941235	n3258:0.00150008094655427093):0.00180797520413542392	((n3757:0.00000185258768637867	AEPHI:0.00074208441797408249):0.00468480627731196995	(n2998:0.00196471064235428797	((n3011:0.00006831500472985649	n2997:0.00000185258768637867):0.00000185258768637867	n2987:0.00059248902219398826):0.00026997467078111097):0.00419790883535597990):0.00342431671018060026):0.09062915604396543090	((((n07AEP08:0.00628147907067282910	n3004:0.00043573417710256554):0.00059903377038653582	((MULAG:0.00356095745051700826	n3221:0.00301724083274470568):0.00045164426915355205	(n2973:0.00013040339478238359	(n2990:0.00056993058302628932	n07AEP06:0.00093579879792613820):0.00006501284024462029):0.00065649035970208715):0.00053476621971376356):0.00000185258768637867	n2980:0.00139020896903237928):0.00304825687568836086	n2988:0.00058333237979275778):0.06530356381281177125):0.10819142968693959417):0.07908062504338993215	((CASCA:0.01625462884886110654	CASBE:0.01417487329743971278):0.07704574097760397144	(DRONO2:0.00052544090397361966	DRONO:0.00022620566549172189):0.13963960154537588543):0.07908062504338993215);
((((APTMA2:0.00157503560028835268	APTMA:0.00118809935382117957):0.03183437231913127663	(APTOW:0.01025847490219533240	APTHA:0.00840092067107098966):0.02604704187403064988):0.21354009211954713687	((((AEPHI:0.00082482475620660671	n3757:0.00000185258768637867):0.00443426713909463120	(n2998:0.00188624883737605791	(n3011:0.00014052812167827407	(n2997:0.00006817959018402375	n2987:0.00083718089119076276):0.00000185258768637867):0.00026020304441151134):0.00424839722456115450):0.00422063063838007228	((n3025:0.00154212127724984182	n3222:0.00150322014728588292):0.00021946697033875016	((n1666:0.00033756521621527871	n3024:0.00040235263110294592):0.00000185258768637867	((n3026:0.00027101861002581847	n07AEP05:0.00074752328347096940):0.00048140314554689960	(((n08AEP07:0.00020096725594319703	n3220:0.00035037779597153247):0.00026813493530774467	((n1665:0.00040849630651384382	n3219:0.00167609397206797866):0.00007214382778520155	n2986:0.00142494574326005371):0.00010585366881824343):0.00040477347671907587	n3258:0.00145875376882245028):0.00000185258768637867):0.00014031491872429017):0.00000185258768637867):0.00166656985004828883):0.06878984740951267496	(n2988:0.00020090994229749937	(n2980:0.00204087563821493678	((n3004:0.00017784033192243912	n07AEP08:0.00761804722107762428):0.00051787841279138131	((n3221:0.00171108722128312813	MULAG:0.00314635304072744893):0.00023918045985219338	(n2973:0.00007032816671531016	(n07AEP06:0.00053455171616189983	n2990:0.00048485360344185805):0.00000185258768637867):0.00086088875465154110):0.00036046032786691401):0.00000185258768637867):0.00371455542033075591):0.07315514811781079207):0.11656354315491483653):0.08173216368173627511	((CASBE:0.01962886452538115459	CASCA:0.01168082615506573808):0.06266302151714810142	(DRONO2:0.00028206607803294754	DRONO:0.00033769373657075753):0.16133748893485952425):0.08173216368173627511);
((((APTMA2:0.00268039818118649123	APTMA:0.00107246659305887263):0.03150135732999211069	(APTOW:0.00875355028914589529	APTHA:0.00915206986060858839):0.03019284007864373939):0.21369070026972694643	((n3025:0.00024965058791065367	(n3222:0.00063341769815455343	(n3024:0.00026312711367292062	((((AEPHI:0.00049024805968948554	n3757:0.00000185258768637867):0.00457157145179091021	(n3011:0.00000185258768637867	(n2997:0.00007776353529258338	(n2998:0.00133457026151868234	n2987:0.00073236380166594639):0.00000185258768637867):0.00006677591782928002):0.00398722579426515587):0.00543776914604414841	((n3026:0.00039985300489136236	n07AEP05:0.00100435086139493627):0.00038877488803991291	(((n08AEP07:0.00019535585521430037	n3220:0.00027269908963426697):0.00019519549570553020	((n1665:0.00020137662419849152	n3219:0.00168012411174082695):0.00006838031605622892	n2986:0.00141730132989920793):0.00000185258768637867):0.00058544105705381439	n3258:0.00110631825959285287):0.00000185258768637867):0.00006652828067718738):0.00013048917151305754	n1666:0.00013073391396577962):0.00000185258768637867):0.00067879787059133435):0.00140653913205410794):0.07542040523403320540	(n2988:0.00115372263662849171	((n3004:0.00024439801235728566	n07AEP08:0.00561645743222623315):0.00081369245075295338	(((n3221:0.00230486993953183750	MULAG:0.00319558439638789084):0.00060836157318732874	(n2973:0.00006738652747668265	(n07AEP06:0.00101924341021173391	n2990:0.00027929911757747689):0.00013443967603643251):0.00060730049304618132):0.00019186419911330105	n2980:0.00135503778563271136):0.00007353397812989022):0.00395049621105445902):0.06463068715546002596):0.12834430500767057826):0.06664016865545509261	((CASBE:0.01851009418800879727	CASCA:0.01123889286150632320):0.08212564402512723127	(DRONO2:0.00047530178396848401	DRONO:0.00017865811901742184):0.14267584892559556642):0.06664016865545509261);
((((APTMA2:0.00137478810595407846	APTMA:0.00140816568527207982):0.03793436650759705875	(APTOW:0.00958131616523646631	APTHA:0.01164460812958604749):0.02241785583097590656):0.20025923274945908736	((n08AEP07:0.00013701895608866983	(n3220:0.00067192447767365937	(((n1665:0.00015557719889279555	n3219:0.00114620183531634768):0.00051724014208411159	n2986:0.00124086530341558266):0.00008225054635009493	(n3258:0.00227759858678378349	(((n1666:0.00044910430817247731	((n3025:0.00144736160638201153	n3222:0.00112182319531008157):0.00000185258768637867	n3024:0.00038768795552082989):0.00000185258768637867):0.00012889970708431233	((AEPHI:0.00075646870830684899	n3757:0.00000185258768637867):0.00407053233652600929	((n3011:0.00000185258768637867	(n2997:0.00019959224973796101	n2987:0.00049800968871676178):0.00019231154716817074):0.00025867358934024957	n2998:0.00125266730714166568):0.00364169440478858287):0.00593406866948224029):0.00006575017646953206	(n3026:0.00045986277667656286	n07AEP05:0.00098469957413906172):0.00064483769360362928):0.00006467817673737347):0.00019305142784638250):0.00025685083997409059):0.00051401349843895180):0.08323380338298998204	(n2988:0.00096809687465679707	(n2980:0.00118264502871466082	((n3004:0.00014941085456044896	n07AEP08:0.00709044438582393400):0.00066348676680562922	((n3221:0.00168004065880275524	MULAG:0.00264905253605675003):0.00018779291546539776	(n2973:0.00006553575775908350	(n07AEP06:0.00121052364991372074	n2990:0.00069632597090192919):0.00006531274922357604):0.00072960845611192023):0.00042987573783763179):0.00024428584516409432):0.00314667232189749313):0.06533696820921920667):0.11432627857713827113):0.08657491448069921935	((CASBE:0.01300017992088083399	CASCA:0.01600876951923682623):0.09791848655275553481	(DRONO2:0.00021045622156773151	DRONO:0.00024865085648870580):0.13995129464388392226):0.08657491448069921935);
((((APTMA2:0.00170591825465774699	APTMA:0.00129842613407240345):0.04039659274376977000	(APTOW:0.00886992613033493749	APTHA:0.01237344314845308102):0.02539542021395240975):0.21537538581231921442	(((AEPHI:0.00094632101806065580	n3757:0.00000185258768637867):0.00223580072883942894	(((n2987:0.00046652085259340267	(n3011:0.00000185258768637867	n2997:0.00008141867181782618):0.00000185258768637867):0.00032758478467361120	n2998:0.00128101958279550282):0.00418194745578667933	(((n3026:0.00013441013106429286	n07AEP05:0.00134963406480570350):0.00068431189680332979	((n08AEP07:0.00072470496226844869	(n3220:0.00048701395008810840	((n1665:0.00069965111462155576	n3219:0.00180108116446575325):0.00000185258768637867	n2986:0.00170114335241636693):0.00021639674333888645):0.00000185258768637867):0.00040385090260056339	n3258:0.00166461755178553433):0.00000185258768637867):0.00020950696343555080	((n3025:0.00196832217098504144	n3222:0.00116904636854088745):0.00034385981234014791	(n3024:0.00046360228312878883	n1666:0.00013262087043269341):0.00000185258768637867):0.00013252232544100999):0.00539732516314139245):0.00211305025782249339):0.08345224340485055126	(n2988:0.00089319986157702859	(((n07AEP06:0.00087406999802067814	(n2990:0.00006881060565159443	n2973:0.00019590754795517496):0.00000185258768637867):0.00052585331059928431	(n2980:0.00170884148937447303	(n3221:0.00156793360991965762	MULAG:0.00326026931964497292):0.00096858427874828594):0.00023772986169862950):0.00006504936785496592	(n3004:0.00011178302310534997	n07AEP08:0.00624931815743612080):0.00053980854500297192):0.00395149883679835664):0.06500332281496332132):0.10899598569093962852):0.09119691875987986918	((CASCA:0.01602456079718358670	CASBE:0.01602660231247715270):0.08903936396983191948	(DRONO2:0.00084745438308823581	DRONO:0.00054679367955847856):0.14021673995647818134):0.09119691875987986918);
((((APTMA2:0.00140601662167213061	APTMA:0.00280285406528707091):0.03114350523786893477	(APTOW:0.01052701299257017935	APTHA:0.00782260712923906441):0.03009046560212475657):0.19962654697831191952	((((AEPHI:0.00078228966916546005	n3757:0.00000185258768637867):0.00557359146668399280	((n3011:0.00006722368730711251	(n2997:0.00000185258768637867	n2987:0.00094896851272766329):0.00013396889982916280):0.00040584872214850153	n2998:0.00200988511737207071):0.00481133939534118208):0.00373888311919384157	((n3026:0.00066886057843473128	((n08AEP07:0.00033980029568618210	(n3220:0.00047806877795656717	((n1665:0.00047620578379146234	n3219:0.00164512615457264181):0.00000185258768637867	n2986:0.00044233262012362241):0.00023489171633357081):0.00000185258768637867):0.00019917920690450507	(n07AEP05:0.00204107061458485553	n3258:0.00192380310263487063):0.00014295126601640207):0.00000185258768637867):0.00013337257366848152	(n1666:0.00026659138254553230	((n3025:0.00196091003057450317	n3222:0.00102189346272710886):0.00036902501317072090	n3024:0.00053526426642944158):0.00000185258768637867):0.00006760560614034645):0.00175079383121637421):0.06907023935568727679	(MULAG:0.00051305353894794798	(((((n3004:0.00017165820288153291	n07AEP08:0.00613727031005008566):0.00070859822522927117	n2980:0.00104315447128606477):0.00006804371986752000	n2988:0.00381625053693945534):0.00039417618618908654	(n2973:0.00013313529336718964	(n07AEP06:0.00088440860542553766	n2990:0.00062600801969330227):0.00006771265596207863):0.00068334400851079668):0.00032906066925612979	n3221:0.00147161349194383320):0.00374216550065686838):0.07530936623417969211):0.13555296458998289388):0.08363750571699433978	((CASCA:0.01638326866287475800	CASBE:0.01318315911692562008):0.09321314917869991112	(DRONO2:0.00034467545224006583	DRONO:0.00034285844745039317):0.12219706874113057948):0.08363750571699433978);
((((APTMA2:0.00149410701526179026	APTMA:0.00197574090393256825):0.03302422262204722514	(APTOW:0.00908069085456284820	APTHA:0.01238930427957164564):0.03023286562868195138):0.20372377969108779183	((((AEPHI:0.00065893495462532726	n3757:0.00000185258768637867):0.00392184730255346493	(n2987:0.00086247865251282748	(n3011:0.00006523025423896664	(n2998:0.00153330925047025723	n2997:0.00013510571829977123):0.00000185258768637867):0.00013036431521155187):0.00620230948358885346):0.00502939309907471464	((n1665:0.00019838263210311045	n3219:0.00184986201418517828):0.00022993496823058861	(n2986:0.00076976972954741955	((n08AEP07:0.00040258149774020111	n3220:0.00062626786378555015):0.00026119598673297049	(((n1666:0.00039119947404315131	((n3025:0.00126606688110217531	n3222:0.00092352982109396504):0.00038491306925380090	n3024:0.00038890961437785767):0.00000185258768637867):0.00032621114813703435	(n07AEP05:0.00106723957518486978	n3026:0.00039791011925624178):0.00025873569240737206):0.00000185258768637867	n3258:0.00117420209511371102):0.00019395836747470427):0.00009952596849576284):0.00013145224373718956):0.00077475416927697102):0.07445574346129839316	(((n3004:0.00011727809739028007	n07AEP08:0.00519027078353459688):0.00034032664330417177	(n2980:0.00135613577124659573	((n2973:0.00025782980552037859	(n07AEP06:0.00175532447638063085	n2990:0.00041159410543578818):0.00006464958585133420):0.00038842647893571621	(MULAG:0.00311094546389539166	n3221:0.00242747448037800408):0.00030846179702507474):0.00025231366871033222):0.00013617844315545779):0.00322611432266439778	n2988:0.00098583008379765115):0.06568297435059275435):0.12520712072725362352):0.08198379277276250654	((CASCA:0.01390649060381897971	CASBE:0.01657412999115586913):0.09164779835187414347	(DRONO2:0.00040248707181796958	DRONO:0.00007516518827753186):0.12917379999124761758):0.08198379277276250654);
((((APTMA2:0.00157501812090022719	APTMA:0.00196896259675555458):0.03007936131675401775	(APTOW:0.01017837982244348786	APTHA:0.00980001809045446398):0.02945219330707378458):0.20451124562033784482	((((AEPHI:0.00072089702901404265	n3757:0.00000185258768637867):0.00387164408592888471	(n2987:0.00043962715017154837	(n2998:0.00134709146697168736	(n2997:0.00009050956295873815	n3011:0.00000185258768637867):0.00000185258768637867):0.00021747030152945477):0.00436713581015552368):0.00172917506318584816	((n1666:0.00026442249620019920	((n3025:0.00123986412877557638	n3222:0.00091634822418616875):0.00012658901627090845	n3024:0.00059699620584349657):0.00000185258768637867):0.00013281866887741647	((n07AEP05:0.00155625489392335154	n3026:0.00027020562449588212):0.00066213767796172141	(n3258:0.00186146024535568618	(((n1665:0.00034099111134427263	n3219:0.00193459644672292624):0.00006925727292553393	n2986:0.00072149984273388464):0.00016309163932344239	(n08AEP07:0.00067180991689772766	n3220:0.00088971425365649338):0.00013301213852412840):0.00033162992712844802):0.00000185258768637867):0.00013525061314024456):0.00362868807025093238):0.07706881347157146234	((n2980:0.00104606449099739897	(((n2973:0.00006754549231742582	(n07AEP06:0.00135509467201854199	n2990:0.00055840144224051887):0.00006628930990578097):0.00119154734665252618	(MULAG:0.00253210819131076620	n3221:0.00209290221159094507):0.00033484140062692649):0.00025767494730830526	(n3004:0.00000185258768637867	n07AEP08:0.00653761926612250049):0.00032683051630646331):0.00016383602970097765):0.00407202121500501758	n2988:0.00066145638245336384):0.07821895647413103225):0.14821292757538306883):0.08011063929560359453	((CASCA:0.01595917764585908644	CASBE:0.01326178494370618827):0.08695189319033215514	(DRONO2:0.00020195055845864508	DRONO:0.00022467818381269550):0.12469159631829623835):0.08011063929560359453);
((((APTMA2:0.00134859987110883331	APTMA:0.00135656209294317373):0.03600782392960379802	(APTOW:0.00950051194037290943	APTHA:0.01453675944836241296):0.02775904850553895936):0.21752034751972543214	((((AEPHI:0.00111789907750618929	n3757:0.00000185258768637867):0.00388467190675093619	(n2998:0.00152049925059469693	(n2987:0.00066026740719325662	(n2997:0.00008574551744556953	n3011:0.00000185258768637867):0.00000185258768637867):0.00026728949987525873):0.00414087754827880718):0.00484781915729075568	(((n3024:0.00026692728437078265	n1666:0.00000185258768637867):0.00000185258768637867	((n07AEP05:0.00108851367288895413	n3026:0.00013472116327441390):0.00046515000913558373	(((n1665:0.00020210019483903462	n3219:0.00179816566236125895):0.00014095631757943987	n2986:0.00095324832440556390):0.00006828499214655483	(n08AEP07:0.00053182002391976310	n3220:0.00082239017122835722):0.00013317360533863238):0.00020075214779015124):0.00006784329835967813):0.00021161704630283921	(n3258:0.00157293154979068462	(n3025:0.00087895200622559047	n3222:0.00030642361875476612):0.00029622885638412892):0.00007043136153685379):0.00045080773667453394):0.07620773518662912749	(((n3004:0.00023062894839009018	n07AEP08:0.00619894577817392805):0.00073415416647923436	(n2980:0.00155647059302262787	((n2973:0.00013222294409720776	(n07AEP06:0.00094390724557439330	n2990:0.00028312726348174558):0.00006691305675058000):0.00033017285157740548	(MULAG:0.00355323363765046351	n3221:0.00190072402862270784):0.00038162190871710705):0.00026562263695367885):0.00015223398984081445):0.00404746838144424189	n2988:0.00034213021839438223):0.06597264274826387942):0.12300996970057212487):0.09441436897456341459	((CASCA:0.01216320157638804342	CASBE:0.01978862070854385882):0.09689216914497281175	(DRONO2:0.00057653720551750288	DRONO:0.00034557809423164156):0.13911061942267968772):0.09441436897456341459);
((((APTMA2:0.00149730093968487637	APTMA:0.00182718951517338388):0.02857527179252507959	(APTOW:0.01038977171873951139	APTHA:0.01233108379617875970):0.04178499542107956544):0.20838855151389301668	((((n2998:0.00125430778244607567	(n2987:0.00073215678342125232	(n2997:0.00000185258768637867	n3011:0.00000185258768637867):0.00000185258768637867):0.00026510046685391918):0.00480735287028691803	(((((n1665:0.00089862302713205288	n3219:0.00188325161162372526):0.00000185258768637867	n2986:0.00099671476696806967):0.00008146438924822716	(n08AEP07:0.00019563744395682028	n3220:0.00095280433929087905):0.00013150282509842399):0.00019648466597386720	(n3258:0.00161869118818233799	(n07AEP05:0.00167454022310037885	n3026:0.00026171621717353182):0.00099323600250162802):0.00000185258768637867):0.00020000717959286503	(((n3025:0.00065557612423979385	n3222:0.00140472154381190333):0.00039558763199137745	n3024:0.00058782770900396868):0.00000185258768637867	n1666:0.00032968438860044350):0.00006650737386663065):0.00511982470896165179):0.00177224619617427767	(AEPHI:0.00068917426224608279	n3757:0.00000185258768637867):0.00219814542009579309):0.07035746649511309680	(((n07AEP08:0.00504894686647777962	MULAG:0.00359617000496888868):0.00032781203889050429	((n3004:0.00052390446700053390	n2980:0.00166197005969356891):0.00013223498623321555	(n3221:0.00176632528755004303	((n07AEP06:0.00100779664451321324	n2990:0.00020363097920981312):0.00000185258768637867	n2973:0.00006638015664188791):0.00068338397789942395):0.00016535237572197010):0.00026968147123061727):0.00389843262026673236	n2988:0.00087999520981583046):0.08210689943939243618):0.12864945918161049820):0.09058081938511797215	((CASCA:0.01585285527283712692	CASBE:0.01399686622758189447):0.09891292099414258909	(DRONO2:0.00021587601828797985	DRONO:0.00062215106706533152):0.13182205894448859040):0.09058081938511797215);
((((APTOW:0.00966482564705551175	APTHA:0.01195065748293373635):0.02119841375327492436	(APTMA2:0.00138952812685484185	APTMA:0.00168720478627716760):0.03839926365724719709):0.20474233919067383325	((n08AEP07:0.00000185258768637867	(n3220:0.00054971143627368844	((((n07AEP05:0.00115001900471247841	n3026:0.00013405891915620896):0.00053167263484076260	((((n3025:0.00156063396815539403	n3222:0.00091919190686989469):0.00036316136805940698	n3024:0.00059322534452377730):0.00000185258768637867	n1666:0.00020107839447171429):0.00006720201346318139	((AEPHI:0.00081791813558272262	n3757:0.00000185258768637867):0.00342420164350433790	(n2998:0.00173724376975489098	(n3011:0.00006850014998781161	(n2987:0.00111270680495127597	n2997:0.00015336465925152145):0.00019977550269417095):0.00060689235311819640):0.00459973075388618070):0.00472848256149921084):0.00006850650543526635):0.00000185258768637867	n3258:0.00179407374766892892):0.00046454744627245085	(n2986:0.00095144503949668997	(n1665:0.00078067124851893767	n3219:0.00134690999974341292):0.00026115865045002766):0.00000185258768637867):0.00013251641549611492):0.00059115914068248536):0.06561856078877956189	(n2988:0.00062066736528613813	(n2980:0.00159178945220966829	(((MULAG:0.00342442148665965092	((n07AEP06:0.00100509475459261040	n2990:0.00048477721620626370):0.00006640492108722458	n2973:0.00019968515649644231):0.00033768379109257234):0.00015131180518507983	n3221:0.00287982708062397771):0.00029951967303239207	(n07AEP08:0.00770485219900285227	n3004:0.00013627402130689516):0.00044948131726863883):0.00000185258768637867):0.00341428739942303003):0.06613260708757059958):0.13783360894831928056):0.09566217227345200080	((CASBE:0.01244939541513238879	CASCA:0.01705345171504587046):0.08946689250621983613	(DRONO2:0.00051059900397416977	DRONO:0.00040375599974594505):0.14320977204815069084):0.09566217227345200080);
((((APTMA:0.00219943798054889408	APTMA2:0.00122066416747371740):0.03768250873276873802	(APTOW:0.00984722255388871537	APTHA:0.01113904016039821490):0.02766563461156584455):0.19359038231853575862	((((n3757:0.00000185258768637867	AEPHI:0.00052532946207750457):0.00344994086017446884	(n2987:0.00022143661805654869	(n2997:0.00000185258768637867	(n2998:0.00088697628711412982	n3011:0.00000185258768637867):0.00006545476154267582):0.00015232556055383886):0.00514683005960690602):0.00396074514727132263	(n3258:0.00164449529843542410	((((n3219:0.00195935304428042703	n1665:0.00033221023049637399):0.00029302602350307269	n2986:0.00062163668100947706):0.00018513590127378725	(n3220:0.00034524950521051432	n08AEP07:0.00046440226413865912):0.00013209810413142826):0.00023358908752279782	((n1666:0.00013363649591397180	(n3024:0.00033411782352701377	(n3025:0.00110285957502606179	n3222:0.00068181074510907397):0.00029029436877301313):0.00000185258768637867):0.00006686131077940589	(n07AEP05:0.00127893891412834862	n3026:0.00019835692479844419):0.00073254598704274889):0.00023756606287989341):0.00006990224780254316):0.00157664113961602809):0.06371649854079571018	(n2988:0.00087404436380470601	((n3004:0.00000185258768637867	n07AEP08:0.00521378523054398784):0.00078536397245238128	(((n3221:0.00247517391578453956	MULAG:0.00285835568283285745):0.00027861658317473157	(n2973:0.00006564730190814496	(n2990:0.00047705011319350315	n07AEP06:0.00148503328917322136):0.00006528481576419775):0.00032224636315169940):0.00019679953394340557	n2980:0.00192033067767827552):0.00017482144080366291):0.00453855164251894608):0.08506585642640548950):0.10875680023318434753):0.08214531123763769982	((DRONO2:0.00036448547774928745	DRONO:0.00065521425418138893):0.13166221830318777797	(CASBE:0.01334179175092601276	CASCA:0.01759577404767169451):0.08528349931429750341):0.08214531123763769982);
((((APTMA:0.00218351188304489758	APTMA2:0.00105780742032388097):0.03432147288359570225	(APTOW:0.01012999526944598043	APTHA:0.01127475449219708659):0.02850903167306564900):0.18478894291409575512	((((n3757:0.00000185258768637867	AEPHI:0.00063119302994327025):0.00314274119103336589	((n3011:0.00013465067217757997	(n2987:0.00066911228225147157	n2997:0.00000185258768637867):0.00006687190846052158):0.00033267639043329931	n2998:0.00133347095883260230):0.00375754887373438507):0.00447087150692328239	((n1666:0.00026588636333439275	(n3024:0.00073195290579869583	(n3025:0.00139266785896440264	n3222:0.00097042023775376909):0.00038241808968666628):0.00000185258768637867):0.00019954302684252053	((n07AEP05:0.00142905392865635712	n3026:0.00047141041171684829):0.00039531085029370644	((((n3219:0.00128077481191960895	n1665:0.00011665257958352869):0.00023000346953714308	n2986:0.00077990564050937395):0.00010103393358632665	(n3220:0.00061553043150217924	n08AEP07:0.00046906873674039894):0.00006741900144560416):0.00033256946471783513	n3258:0.00156326144164453023):0.00000185258768637867):0.00013482169152044434):0.00225629224390251279):0.06985891061856676354	(n2988:0.00113260936383105244	((n3004:0.00020428527536097243	n07AEP08:0.00625489801203705977):0.00049391594119104225	(((n3221:0.00264648149767478507	MULAG:0.00443471548880204625):0.00020928254265403790	(n2973:0.00026701407159925646	(n2990:0.00027575673145912791	n07AEP06:0.00107749263581080352):0.00000185258768637867):0.00073276420590512184):0.00046252963185521668	n2980:0.00191966892681832350):0.00003389014000472011):0.00383824114403750550):0.07660464715896099508):0.13419267362203346483):0.09284513925298124026	((DRONO2:0.00013341852510616463	DRONO:0.00024939232953300372):0.12542156686114186437	(CASBE:0.01430096364125601691	CASCA:0.01653456219917921050):0.08662688010222441282):0.09284513925298124026);
((((APTMA:0.00168420013908335839	APTMA2:0.00129102925008638169):0.03473606718773930568	(APTOW:0.00918190746180042559	APTHA:0.01061506243410107082):0.02970535949039652956):0.19713688600353806990	((((n3757:0.00000185258768637867	AEPHI:0.00088619223952031748):0.00488781275295157962	((n3011:0.00006781852123392342	(n2987:0.00058327296468308799	n2997:0.00000185258768637867):0.00006607288584303078):0.00025594143352875541	n2998:0.00141936887910374234):0.00405922753147409769):0.00410992373673509711	((n1666:0.00026501039275839296	(n3024:0.00013263049823453635	(n3025:0.00095826876587906044	n3222:0.00079008894878417621):0.00054379024665967429):0.00000185258768637867):0.00019612875376149000	((n07AEP05:0.00086574557235964981	n3026:0.00026756463115550593):0.00059399503998683843	((((n3219:0.00193348202565748117	n1665:0.00037933544704768073):0.00009937475295702506	n2986:0.00060519773230335579):0.00019756059666432740	(n3220:0.00034145302273547965	n08AEP07:0.00078224272739174953):0.00026108974920230967):0.00039502071666711383	n3258:0.00111149716998304904):0.00000185258768637867):0.00013519791166136875):0.00069426612016644789):0.06179686472621424148	(n2988:0.00105528615803344474	(n2980:0.00113980243591266977	((n3004:0.00039838660274850560	n07AEP08:0.00510257306268374969):0.00070021241751276858	((n3221:0.00157148148300205112	MULAG:0.00389829250778523642):0.00015821151643679359	(n2973:0.00013595002573339496	(n2990:0.00006973437731624714	n07AEP06:0.00067158613535858041):0.00013194412131418973):0.00086217587129865168):0.00028177570588244354):0.00011652680305821554):0.00457087111022307525):0.08237289395017610705):0.12497787899244748588):0.09360059048966999640	((DRONO2:0.00057961727065911929	DRONO:0.00066276745767109967):0.13475082013506281542	(CASBE:0.00779085620816845261	CASCA:0.01936551738203773007):0.08141622209239204877):0.09360059048966999640);
((((APTMA:0.00252517495894137274	APTMA2:0.00180914829493972066):0.03242859516244311902	(APTOW:0.01086108495890616456	APTHA:0.01057916305508934188):0.03219110421119229098):0.18660352194110876867	((((n3757:0.00000185258768637867	AEPHI:0.00055315005424790974):0.00390710971182181566	((n3011:0.00006910895394313547	(n2987:0.00059068462024483895	n2997:0.00007112239564702918):0.00006778882319705271):0.00046935966650452229	n2998:0.00126992331837250528):0.00420216058042527808):0.00393314100587145807	(((((n3219:0.00132619028134677388	n1665:0.00051058750899891231):0.00010495264893364504	n2986:0.00079391009968783339):0.00009486209413140300	(n3220:0.00041153421054762634	n08AEP07:0.00079955656111335336):0.00006742597870075640):0.00033757306062340639	((n1666:0.00026881179929395685	(n3024:0.00074183487664813595	(n3025:0.00152480679558056418	n3222:0.00074286086369850261):0.00026028475600510244):0.00000185258768637867):0.00006815808765748127	(n07AEP05:0.00115543309224057323	n3026:0.00006773603918555609):0.00060363874520429973):0.00000185258768637867):0.00007649022068811493	n3258:0.00163669200717225620):0.00223322864781016605):0.06496059736668027829	(n2988:0.00032481578925818057	(n2980:0.00179433783074259452	(n3004:0.00113953377312251965	((n3221:0.00284717321787669904	(n07AEP08:0.00674038058694838120	MULAG:0.00269326692904503463):0.00050069677307488993):0.00018460150020716654	(n2973:0.00020112235415598563	(n2990:0.00063600636525757174	n07AEP06:0.00087689749290257343):0.00006852774249190068):0.00066361514301451732):0.00020581712847238219):0.00014186556490865940):0.00507751069128897781):0.07476362869193291238):0.12343342553909515680):0.08960998456571438175	((DRONO2:0.00042250521800834233	DRONO:0.00071133753698259070):0.12020670146214783303	(CASBE:0.01455122270113247927	CASCA:0.01445700902956343833):0.10940673321865324041):0.08960998456571438175);
((((APTMA:0.00162494473645528621	APTMA2:0.00261301443095583600):0.03102004194319856953	(APTOW:0.00965909270603258242	APTHA:0.01130344295465283110):0.02754943415322432324):0.18515898116511403382	((((n3757:0.00000185258768637867	AEPHI:0.00079458287006228204):0.00463653046076120592	((n3011:0.00006670488104442820	(n2987:0.00064408651411948850	n2997:0.00000185258768637867):0.00000185258768637867):0.00032875719232908674	n2998:0.00139906477153237379):0.00296261892182235692):0.00326846732351966911	((n1666:0.00033219975595849603	(n3024:0.00013222093061274044	(n3025:0.00168396066811493292	n3222:0.00118182955315640709):0.00022798995904089607):0.00000185258768637867):0.00019888255973340277	(((n07AEP05:0.00107990082879249293	n3026:0.00020108090527175783):0.00026242662406051465	n3258:0.00185791252958996669):0.00000185258768637867	(((n3219:0.00231709532276172525	n1665:0.00023771397607832978):0.00016895793185994827	n2986:0.00087412053824549867):0.00006766060890078228	(n3220:0.00061085166381022319	n08AEP07:0.00059977792427785273):0.00006707699586296123):0.00039521767987253046):0.00006667367830035064):0.00271979052976087810):0.07509278177114650510	(n2988:0.00050571776012265182	(((n07AEP08:0.00629742468430282039	n3004:0.00010447245351715838):0.00060703031703141885	n2980:0.00174882238692385464):0.00000185258768637867	(((n2990:0.00083514785515940559	n07AEP06:0.00119933835611704003):0.00000185258768637867	n2973:0.00013057045029091352):0.00072676277487178300	(n3221:0.00140915396680224396	MULAG:0.00313908031967976816):0.00029719950076169106):0.00025152185521123250):0.00330574511758287672):0.06868184270433022598):0.13644855227060964653):0.08302401906914974594	((DRONO2:0.00013480291052739128	DRONO:0.00028208778834538689):0.14817433661968548719	(CASBE:0.01936471531419231562	CASCA:0.01112473131303780283):0.08204375703878678816):0.08302401906914974594);
((((APTMA:0.00142403637583401175	APTMA2:0.00089187012869910997):0.03240228580567458549	(APTOW:0.01182023321299016314	APTHA:0.00962228339302652336):0.02419737471039519472):0.21624055761453081503	((((n3757:0.00000185258768637867	AEPHI:0.00070148911994665907):0.00343510758145058187	((n3011:0.00000185258768637867	(n2987:0.00081388967902351346	n2997:0.00007222829915784497):0.00013300721144794109):0.00026578002645586437	n2998:0.00141291961326176765):0.00410040028407621104):0.00336445776673115465	((n1666:0.00052676652015244099	(n3024:0.00032401454282292297	(n3025:0.00131932876609254296	n3222:0.00137727027301593223):0.00058864830810981424):0.00000185258768637867):0.00019807299130243940	(((n07AEP05:0.00120859541240071690	n3026:0.00026671562448429609):0.00085285573863022178	n3258:0.00142077110901469975):0.00000185258768637867	(((n3219:0.00150226881605525740	n1665:0.00057731079061946208):0.00013566689372215401	n2986:0.00127350212112450076):0.00014519264283473018	(n3220:0.00047782883011823481	n08AEP07:0.00026598437716164521):0.00013266183314547653):0.00026481854759998093):0.00020003186765708662):0.00235353065415551746):0.09194315430606132822	(n2988:0.00127956358100770684	(((n07AEP08:0.00419258750943618877	n3004:0.00033554418487932323):0.00057922592802558558	n2980:0.00183913178025252441):0.00000185258768637867	(((n2990:0.00034135117898279142	n07AEP06:0.00101232909098176007):0.00006709565998356916	n2973:0.00019775044118139825):0.00065145153200171215	(n3221:0.00136173490388722361	MULAG:0.00295084177772835790):0.00034072413307136766):0.00045444430722265701):0.00293181878314783444):0.06071448646637968988):0.12582237230819676155):0.07862934194984753933	((DRONO2:0.00062846858937154568	DRONO:0.00043012918758509320):0.10948389165268561374	(CASBE:0.01277079681153932972	CASCA:0.01555988105255743000):0.10180431528708963618):0.07862934194984753933);
((((APTMA:0.00167785504308322689	APTMA2:0.00133077190154100257):0.04118537556126967980	(APTOW:0.01115330485947273707	APTHA:0.00866851372869073544):0.02408636927355636490):0.22111388847264726309	((((n3757:0.00000185258768637867	AEPHI:0.00079677914741271068):0.00490074816563612018	((n3011:0.00000185258768637867	(n2987:0.00057585668101826719	n2997:0.00000185258768637867):0.00012987296079901509):0.00006434649529144013	n2998:0.00133150173484298737):0.00305850585255335343):0.00368037227619374702	((((n08AEP07:0.00091476385998148627	(n2986:0.00121422430176071870	(n3219:0.00169596730183952976	n1665:0.00018342481015830599):0.00009001399516542277):0.00000185258768637867):0.00000185258768637867	n3220:0.00040912116609587444):0.00040002802664221401	((((n3025:0.00078687446955668988	n3222:0.00162633795731907367):0.00020670260291821626	n3024:0.00052675531401438574):0.00000185258768637867	n1666:0.00019730657800589891):0.00032239820822141488	(n07AEP05:0.00107277764967617832	n3026:0.00013137051909708952):0.00045948989325033258):0.00012163823220034695):0.00006799390321721475	n3258:0.00171545352013107995):0.00191485254478579794):0.07833951950577534851	(n2988:0.00095742471223545888	((n3221:0.00176001053028346168	MULAG:0.00257632393554410892):0.00035533080809417670	(((n07AEP08:0.00557985310423543806	n3004:0.00006806597571337128):0.00071262499013332019	n2980:0.00154282568558439465):0.00013333050010942964	((n07AEP06:0.00080054917158743004	n2990:0.00083570952849345616):0.00000185258768637867	n2973:0.00026256619980898673):0.00051872638415031828):0.00038313289988684663):0.00545551027724963927):0.06906083561281881056):0.12408334030078613242):0.09335816297453679302	((DRONO2:0.00034179879174023949	DRONO:0.00095403735498462939):0.14359134682260066285	(CASBE:0.01548572750077406579	CASCA:0.01614460465149918089):0.08000281300238307192):0.09335816297453679302);
((((APTMA:0.00123115336879481285	APTMA2:0.00101247025915418456):0.03307716954142610188	(APTOW:0.00923640811335698156	APTHA:0.01325728688528816576):0.02790991905042962407):0.20705385470947335058	((((n3757:0.00000185258768637867	AEPHI:0.00032793866634593454):0.00333950373655964895	((n3011:0.00019569072175571953	(n2987:0.00109210541823274239	n2997:0.00008128982321838066):0.00000185258768637867):0.00033156418328559472	n2998:0.00134034681218292494):0.00541975769836595695):0.00430450176063974788	((((n3025:0.00133095164178791874	n3222:0.00080229643563292674):0.00059699302745597194	n3024:0.00058620856832183096):0.00000185258768637867	n1666:0.00058859323835099074):0.00039327136958931152	((n3258:0.00167916597905855692	(n07AEP05:0.00100505124576390301	n3026:0.00039851460180397030):0.00045635108699062089):0.00006729674503655532	((n3220:0.00067731239622845175	n08AEP07:0.00033153765947649373):0.00006684042235211748	((n3219:0.00115725429537673731	n2986:0.00047718210644522399):0.00019997079256365492	n1665:0.00040589056258605836):0.00000185258768637867):0.00019623717578230187):0.00006599946201826788):0.00078050740589790237):0.07698525643070953939	(n2988:0.00091972520278231918	((n3221:0.00154440822305724817	MULAG:0.00293171403464414365):0.00018303630926999294	(((n3004:0.00026023011604085761	n2980:0.00190511005349138732):0.00006555489950022699	((n07AEP06:0.00086821068962172486	n2990:0.00060997448533423688):0.00013054143332969672	n2973:0.00006554463158117677):0.00091423160086480815):0.00013091682715460321	n07AEP08:0.00427209300790108455):0.00006016526700675821):0.00372860190396537110):0.06394407629496805245):0.11363092315459163983):0.08291838221311245705	((DRONO2:0.00014320931488339450	DRONO:0.00136549949766773043):0.11038805808433584110	(CASBE:0.01633392617984917583	CASCA:0.01358571660080436228):0.10388777174553573412):0.08291838221311245705);
((((APTMA:0.00144630419288711278	APTMA2:0.00166565347844056105):0.03437106054214292272	(APTOW:0.01162664888924771003	APTHA:0.01032301894329890404):0.02374208791144857139):0.20273915508413320463	((((n3757:0.00000185258768637867	AEPHI:0.00086932480465516714):0.00511803732983728311	((n3011:0.00006774209177302560	(n2987:0.00057929849213607550	n2997:0.00000185258768637867):0.00006568436876992908):0.00059630737301946928	n2998:0.00116782860656976131):0.00496726949021547397):0.00487241505846873740	((((n3220:0.00054263373472894678	n08AEP07:0.00058350162378986768):0.00006510884458843620	((n3219:0.00098310443548569487	n2986:0.00080012260160325615):0.00000185258768637867	n1665:0.00006917862498214776):0.00019562186905961151):0.00033746022956992366	(((n3025:0.00155649218209719239	n3222:0.00149394318780280582):0.00000185258768637867	(n3024:0.00072291194985825099	n1666:0.00033078835440856547):0.00000185258768637867):0.00012952491140379497	(n07AEP05:0.00112387477227084945	n3026:0.00026448632128208576):0.00079188512680015413):0.00005407917912710732):0.00006906194768285828	n3258:0.00131831273342988614):0.00043664340830321748):0.07975512130726904181	(n2988:0.00031325331026294266	(n2980:0.00151874325423211314	((n07AEP08:0.00546039788512986055	n3004:0.00011979078086550662):0.00046560502510490786	((n3221:0.00266511048432611485	MULAG:0.00301108782381930180):0.00026176741148279618	((n07AEP06:0.00108496514732201940	n2990:0.00042528266987496179):0.00006642607325036127	n2973:0.00013212794804002125):0.00013147977275872552):0.00019880145670685584):0.00000185258768637867):0.00405312672430928507):0.06238866138538217559):0.14080599496239198931):0.09449691186020624245	((DRONO2:0.00051327303581814464	DRONO:0.00001732830495405971):0.13872349714890605532	(CASBE:0.01637178786143382581	CASCA:0.01201407356435527790):0.08547173876074616594):0.09449691186020624245);
((((APTMA:0.00161722207004474472	APTMA2:0.00142302593303265663):0.03334297869625847677	(APTOW:0.01089721760397006564	APTHA:0.01263033115708895801):0.02656871293070969114):0.19339917924827854101	((((n3757:0.00000185258768637867	AEPHI:0.00070445679188528923):0.00327618704137002271	((n3011:0.00012814919006482156	(n2987:0.00084983265267910143	n2997:0.00007362378865613292):0.00000185258768637867):0.00039602512489337157	n2998:0.00109499159412807900):0.00472517823650173575):0.00416931673811670248	(((n3220:0.00060981053238799070	n08AEP07:0.00045892826812546708):0.00013061259127135808	(n2986:0.00090972951822899668	(n1665:0.00026852470684191087	n3219:0.00094867680599990730):0.00019638979160816500):0.00015763111451068079):0.00039473109156298939	(((n07AEP05:0.00118141364621605666	n3026:0.00006647739143614295):0.00045115252895596434	(n1666:0.00026545313335937386	((n3025:0.00100128410763743831	n3222:0.00090931949522921182):0.00039671170272195322	n3024:0.00051573831241072518):0.00000185258768637867):0.00013084705313709384):0.00000185258768637867	n3258:0.00160342921370038591):0.00005441778234281731):0.00050579414594191811):0.07456438882237033383	(n2988:0.00094913837473430390	(n2980:0.00164783323757410581	((n07AEP08:0.00531841848294823446	n3004:0.00022491405906053990):0.00029938765308195399	((n3221:0.00268260601070249155	MULAG:0.00308597844088349125):0.00022465324682755704	((n07AEP06:0.00159559180418922687	n2990:0.00081573381725122537):0.00012820688425570385	n2973:0.00037977158227692383):0.00039030897133194718):0.00024935004498751297):0.00000185258768637867):0.00439494548885911111):0.07425348708075468762):0.13828555144098339524):0.08202997920556680256	((DRONO2:0.00032965748445809714	DRONO:0.00044685314833313423):0.13150777646191944004	(CASBE:0.01540158948072217933	CASCA:0.01280368895333066845):0.09722015817164590679):0.08202997920556680256);
((((APTHA:0.01043706230638530470	APTOW:0.01174773463850285748):0.02928642746803659241	(APTMA:0.00173426163002461664	APTMA2:0.00183391032455872864):0.03157107151084732194):0.19642598497314039951	((n2988:0.00035630580250071368	(((n2980:0.00162531113489536999	((n07AEP06:0.00146910936470821167	n2990:0.00047600877301572558):0.00000185258768637867	n2973:0.00026319971727791256):0.00072636544809493657):0.00000185258768637867	(n07AEP08:0.00593313530214976265	n3004:0.00030432114338863211):0.00041669530047820386):0.00012817354214002258	(MULAG:0.00294621616541679114	n3221:0.00250354110957384758):0.00054926548037830751):0.00479809942331182755):0.07882563079927178140	((((n3026:0.00039885100121860522	n07AEP05:0.00128454830624148372):0.00052983970297787388	(n3258:0.00132434990122511629	((n3220:0.00013738213559029883	((n3219:0.00136788067462525510	n1665:0.00033938005515523267):0.00006904848114317593	n2986:0.00085902428960524919):0.00002351201400810938):0.00000185258768637867	n08AEP07:0.00039858378874774571):0.00052179639061872946):0.00000185258768637867):0.00006814486411847377	(((n3222:0.00124134853280774690	n3025:0.00116417644510044722):0.00027629176979173032	n3024:0.00052771516186403140):0.00000185258768637867	n1666:0.00052487530840314000):0.00019479144480254924):0.00201671446434818422	((n3757:0.00000185258768637867	AEPHI:0.00024615661524146393):0.00517736135951411217	(n3011:0.00000185258768637867	((n2987:0.00080085888409478577	n2997:0.00015999699827064535):0.00013038968357160903	n2998:0.00141840900364576558):0.00013608223313484879):0.00435122442679181012):0.00351479416904925930):0.06342989386560504705):0.13850315726374265446):0.08426669240577333575	((CASCA:0.01597470923746463836	CASBE:0.01554014016803062850):0.08964906023048266337	(DRONO2:0.00088465789659843141	DRONO:0.00045220452054236154):0.13333529093272700194):0.08426669240577333575);
((((((((n3026:0.00033651808752907395	n07AEP05:0.00081243133857835867):0.00039964383669044450	n3258:0.00134615213370526191):0.00000185258768637867	(((n3219:0.00146388788255304397	n2986:0.00122490381883028640):0.00020799024540570408	n1665:0.00048377570329122954):0.00000185258768637867	(n3220:0.00034048148240586938	n08AEP07:0.00033495375155820795):0.00006754123990982480):0.00026654624462429168):0.00020317880029607766	(((n3222:0.00095997769164442228	n3025:0.00088416574240582704):0.00012151038292489516	n3024:0.00046445293922621673):0.00000185258768637867	n1666:0.00033542094803555280):0.00020022206988316917):0.00167555133618349028	((n3757:0.00000185258768637867	AEPHI:0.00047668696522996191):0.00501528933739646670	(n3011:0.00000185258768637867	((n2987:0.00058398524109298919	n2997:0.00015118354754699585):0.00000185258768637867	n2998:0.00164562159100086836):0.00006873927524867905):0.00437075644799107561):0.00382924755755882423):0.07164305606492374356	(n3221:0.00054672906908151452	((MULAG:0.00335647792938193650	((n2980:0.00173756864594287524	(n3004:0.00031015108422463111	n07AEP08:0.00638759921690448644):0.00068485939387515331):0.00019988937182559413	(n2973:0.00020021523363878338	(n07AEP06:0.00094051233596805991	n2990:0.00056587504892944532):0.00000185258768637867):0.00079752420554879606):0.00020864188382209415):0.00121622851611898715	n2988:0.00339362982250156165):0.00151575287181168728):0.07115517224724861312):0.14280524256257751126	((APTHA:0.01332247090581638663	APTOW:0.00998414809348347962):0.03117496189881033275	(APTMA:0.00169102607435121875	APTMA2:0.00211629023073291178):0.03137847248570307251):0.20561898355166105534):0.09913334744131103993	((CASCA:0.01251784957934353078	CASBE:0.01573093108651830302):0.08227518404984796030	(DRONO2:0.00066473322278175814	DRONO:0.00082777696531596378):0.13525238542446169077):0.09913334744131103993);
((((n08AEP07:0.00020562179830663200	(((((((n3222:0.00130278244183031923	n3025:0.00115462323678491830):0.00015127377975922878	n3024:0.00020062933658337724):0.00000185258768637867	n1666:0.00026213673073305311):0.00026052298730938882	((n3757:0.00000185258768637867	AEPHI:0.00063458537306519864):0.00285122230014346308	(((n3011:0.00000185258768637867	n2997:0.00007166011383586543):0.00000185258768637867	n2987:0.00091448847401472025):0.00026455009529927304	n2998:0.00098263604806278731):0.00418776345212889221):0.00563789027534283491):0.00006875259998100956	((n3026:0.00046457575253360553	n07AEP05:0.00129801018544012750):0.00039512050020133044	n3258:0.00179581131495477214):0.00007093617711633321):0.00054382653768062254	(n2986:0.00143486144245415681	(n3219:0.00207332501377778229	n1665:0.00027063093767587082):0.00007032933058966983):0.00000185258768637867):0.00006624419319782191	n3220:0.00089798235145407035):0.00066731675744752738):0.07327679724566139863	(n2988:0.00119500976397286557	(n2980:0.00153133110012375622	((n3004:0.00026416751741043632	n07AEP08:0.00540772462632112174):0.00040528506550352526	((n2973:0.00012832645922789142	(n07AEP06:0.00100361988682982515	n2990:0.00015317239598083328):0.00006561784363897444):0.00124434553676117847	(n3221:0.00249706378382424541	MULAG:0.00377094709874474521):0.00029430847514101764):0.00013354793046246608):0.00000185258768637867):0.00378444325332551786):0.07812776325753324758):0.15978844764998184624	((APTHA:0.01098008078803934875	APTOW:0.01113213627920182740):0.02196817283848200020	(APTMA:0.00197954886795075752	APTMA2:0.00073571459551105361):0.04121822658233435799):0.19289517543725695492):0.09406328621952513014	((CASCA:0.01179432065318078253	CASBE:0.01601181050284702923):0.07959168409320152571	(DRONO2:0.00058333251830212365	DRONO:0.00051033019926889352):0.14457348014360932309):0.09406328621952513014);
(((((((n3220:0.00034408309178514385	(n2986:0.00107792139039126697	(n3219:0.00146421327804055956	n1665:0.00033442776957630160):0.00014040704603774144):0.00006639566239366615):0.00000185258768637867	n08AEP07:0.00045388725164134799):0.00041728902631216165	((n3258:0.00088166279800417670	(n3222:0.00082218989833032590	n3025:0.00067741927321806662):0.00038429565308929900):0.00007202623333473838	((n3026:0.00006599804046796316	n07AEP05:0.00113000814172345377):0.00033212173495056932	(n3024:0.00051747274388535386	n1666:0.00019885084996141533):0.00000185258768637867):0.00000185258768637867):0.00004284217567032114):0.00256958685573933747	((n3757:0.00000185258768637867	AEPHI:0.00053830650295774675):0.00416575831179884486	(n2998:0.00110895999455208095	(n3011:0.00006863659843790543	(n2997:0.00014277178586682063	n2987:0.00086458826702526107):0.00012915710097858747):0.00019005014518903800):0.00467062804181836867):0.00252270976407967815):0.07563886766090402447	(n2988:0.00032947901755208417	((n3004:0.00037244369026974877	n07AEP08:0.00499324601758319945):0.00037763852862077326	(((n2973:0.00026388503219280728	(n07AEP06:0.00079985113533438906	n2990:0.00062103519520957911):0.00000185258768637867):0.00032481621718483990	(n3221:0.00199105437260224585	MULAG:0.00347326113471392453):0.00040269921193796453):0.00039574738828276787	n2980:0.00159791573446468296):0.00010748331937626471):0.00454324090831372939):0.05937257908097574172):0.14014777692407351384	((APTHA:0.01042247654050416743	APTOW:0.00915290677357007317):0.02104699760616823845	(APTMA:0.00093959425228788988	APTMA2:0.00173978132352444349):0.03574668054225072639):0.21994217032851090532):0.07688848270393536244	((CASCA:0.01310148022487074571	CASBE:0.01602567916528450237):0.09296311289550268642	(DRONO2:0.00045844269245775773	DRONO:0.00026578268303342712):0.12523417929270833082):0.07688848270393536244);
(((((((n3024:0.00054126386933057503	n1666:0.00033752468598444309):0.00000185258768637867	(n3025:0.00112280422788593607	n3222:0.00158054235618766041):0.00014278854521046039):0.00020253915285919349	(((n3220:0.00055618969047271309	(n2986:0.00082044641029135044	(n3219:0.00112697896005567585	n1665:0.00044709997203628329):0.00010503561572976246):0.00026524241965118783):0.00006966395355209800	(n3258:0.00168474888654053957	n08AEP07:0.00086425517109041709):0.00027226012438152870):0.00028537401711194779	(n3026:0.00000185258768637867	n07AEP05:0.00103667999112159949):0.00053943580556202713):0.00006895130520105686):0.00230038191049828766	((n3757:0.00000185258768637867	AEPHI:0.00077366787662293041):0.00400369543692955659	(n2998:0.00143439908251493807	(n3011:0.00000185258768637867	(n2997:0.00000185258768637867	n2987:0.00029843131459046722):0.00013443225356514138):0.00006485365021500374):0.00440652819132183148):0.00393224129616410577):0.07278607007839259235	(n2988:0.00066291801617722078	(n2980:0.00160574175107139555	((n3004:0.00013499866970345886	n07AEP08:0.00646938326169791203):0.00046054314028097997	((n2973:0.00026569378747305601	(n07AEP06:0.00088626429560783758	n2990:0.00041754266231230761):0.00006724451879442120):0.00067030249286739794	(n3221:0.00188600820024690044	MULAG:0.00357577421345329051):0.00040295211543153666):0.00039383108481978371):0.00010428905665999617):0.00463093043969264005):0.06909351958488434142):0.13375051437207655103	((APTHA:0.01122300170041982265	APTOW:0.01158007543414141423):0.03024203225850697480	(APTMA:0.00174323947505424350	APTMA2:0.00126536896868269656):0.03339353054212151201):0.23140567731784483785):0.07682187367356664576	((DRONO2:0.00048634713360218420	DRONO:0.00062351833257278571):0.13887940229568959682	(CASCA:0.01536176793193811188	CASBE:0.01855504166445965872):0.09067874319618937640):0.07682187367356664576);
((((((n3024:0.00006776470465414636	(n1666:0.00046446345761398552	n3222:0.00092227427614225181):0.00000185258768637867):0.00013384787991007444	(((n1665:0.00027004732211656962	(n2986:0.00067048246696141010	n3219:0.00178337312842751297):0.00001446242837268072):0.00013533805033211202	(n08AEP07:0.00040418158277817000	n3220:0.00047389492043714570):0.00006756807736419636):0.00039570845703080783	((n3025:0.00173083211211740506	n3258:0.00067087787677868888):0.00054501811335893517	(n3026:0.00040337517971913333	n07AEP05:0.00108984159366907508):0.00052565713314740522):0.00007468039407371501):0.00013179494463407823):0.00210003978947076106	((n3757:0.00000185258768637867	AEPHI:0.00062840814108068945):0.00379903450399614101	(n3011:0.00000185258768637867	(n2997:0.00008415483756472644	(n2998:0.00155642372544323926	n2987:0.00066369589347566580):0.00000185258768637867):0.00013210819510205442):0.00408376149177668794):0.00299831907971457191):0.07729532273288283739	(n2988:0.00029523222463259045	((((n2973:0.00013217501757282197	(n07AEP06:0.00040129326204289898	n2990:0.00049053733591564392):0.00013297651555941651):0.00033609039230010564	(n3221:0.00136377274029456054	MULAG:0.00393341546810754578):0.00027695776726053981):0.00041786619416640802	(n07AEP08:0.00608087236227121755	n3004:0.00030998382955665807):0.00052255037270626233):0.00000185258768637867	n2980:0.00222233895366476687):0.00278812682353412212):0.06868006612235166841):12.68424284319650041652	((APTHA:0.01129622747078835171	APTOW:0.00688983801869182729):0.02939349845613884252	(APTMA:0.00153544264717228791	APTMA2:0.00230805274908757506):0.03510123431965589402):12.75120167548502081445):6.36559949273542535764	((CASCA:12.56657696112153566048	CASBE:12.56852949108990280536):12.64203918727925035626	(DRONO2:0.00056152834851394258	DRONO:0.00158733119924277851):0.11889108002608501924):6.36559949273542535764);
(((((n3757:0.00000185258768637867	AEPHI:0.00054510965601641263):0.00247170918837761678	(((n3011:0.00006566941314925986	(n2997:0.00023293578174234542	n2987:0.00072533360007506385):0.00012996681794722113):0.00019316543693947641	n2998:0.00139231548469434139):0.00398488992941949116	(((n3024:0.00077577755255718540	n1666:0.00024871935439525490):0.00000185258768637867	(n3025:0.00180988233532118560	n3222:0.00081922668403641848):0.00095194378379011139):0.00032465386408635520	((n3258:0.00197941862467932925	((n2986:0.00145159442995002638	(n1665:0.00053942702972624532	n3219:0.00170861669704499772):0.00006717017134889122):0.00006688247648622086	(n08AEP07:0.00032522416100715795	n3220:0.00090480455120368615):0.00006601585464271041):0.00022827841463599839):0.00003142620829495952	(n3026:0.00039727814177546511	n07AEP05:0.00132772471217230351):0.00051539527894672356):0.00013032245810342923):0.00600302478795861159):0.00126097931574168428):0.08483087268435149375	(n2988:0.00037464263741813825	((((n2973:0.00013073195053990783	(n07AEP06:0.00134804648317832709	n2990:0.00048235550076905438):0.00000185258768637867):0.00039048397077921386	(n3221:0.00285982510475209142	MULAG:0.00316565854311884722):0.00017356946075124750):0.00035807850784836515	(n07AEP08:0.00669699430276923455	n3004:0.00024994304238281923):0.00041402459186029144):0.00000185258768637867	n2980:0.00124967594781285338):0.00457164006594609762):0.06783057667991737594):12.69305566479783031753	((APTMA2:0.00144055006112395775	APTMA:0.00115376426247750267):0.02618829056706700742	(APTHA:0.00852563362779327864	APTOW:0.00992187571881022502):0.04020473545133974869):12.76081231735448717757):6.35730175372480843521	((CASCA:0.02270530958454419768	CASBE:12.57083418861690837787):0.08613861188327613660	(DRONO2:0.00065401896246303963	DRONO:0.00093640262074778154):0.14615659004969797086):6.35730175372480843521);
(((((n3757:0.00000185258768637867	AEPHI:0.00047137193741341468):0.00388520218349077675	((n3011:0.00000185258768637867	(n2997:0.00014896904276824060	(n2998:0.00171750267747300053	n2987:0.00044122580352790210):0.00000185258768637867):0.00020079979739184313):0.00372123564432180016	(((n3024:0.00059482245073732274	n1666:0.00046051947704282647):0.00000185258768637867	(n3025:0.00156253065437467111	n3222:0.00106496105825486871):0.00012399038661188656):0.00006648791479253216	(((n2986:0.00089852084248209687	(n1665:0.00047503819991380681	n3219:0.00104190563163700104):0.00013595884929108024):0.00017990244743093864	(n08AEP07:0.00032579919039153987	n3220:0.00075235217135788141):0.00019608779972439606):0.00045920519180929562	((n3026:0.00033068763053123364	n07AEP05:0.00100476777160432747):0.00039324555665662858	n3258:0.00142397010536936611):0.00000185258768637867):0.00006723408104058750):0.00576777500198880945):0.00110505362143107147):0.07622209063635967952	(n2988:0.00065004068502259838	((((n2973:0.00006681816597456101	(n07AEP06:0.00086424868372494794	n2990:0.00040455620164551190):0.00012924969907959573):0.00066163829555701938	(n3221:0.00152574083501228895	MULAG:0.00320378644935913250):0.00011009411340484306):0.00031991631332330719	(n07AEP08:0.00523527596643422882	n3004:0.00011032190361177073):0.00053589334388680116):0.00000185258768637867	n2980:0.00163215356732676490):0.00419597122607759995):0.07154354607282781275):0.14184282960879149305	((APTMA2:0.00111672250036519514	APTMA:0.00143340240517564289):0.03028542648531159370	(APTHA:0.01095918198550429636	APTOW:0.00851616271391677886):0.03266333755299956343):0.19201413583859194834):0.08597508392052818915	((CASCA:0.01421784832214023110	CASBE:0.01353772286924921804):0.08775750037509451318	(DRONO2:0.00097003838672531518	DRONO:0.00027100986556082799):0.12372659318196457812):0.08597508392052818915);
(((((n3757:0.00000185258768637867	AEPHI:0.00030079445783470971):0.00279022773498708177	((n3011:0.00000185258768637867	(n2997:0.00000185258768637867	(n2998:0.00192585144741686193	n2987:0.00064675260344410784):0.00000185258768637867):0.00013367116515932025):0.00466937792953660540	(((n3024:0.00039964546386038143	n1666:0.00019799476731433189):0.00000185258768637867	(n3025:0.00119348271612821537	n3222:0.00105689665527224932):0.00028944968411406217):0.00006682298157107124	(((n2986:0.00120626356991735003	(n1665:0.00013347718565232894	n3219:0.00155664473300601161):0.00041123299687129833):0.00007278760675151286	(n08AEP07:0.00046018890401469518	n3220:0.00047920163394926348):0.00006654274129784352):0.00032794131998267875	((n3026:0.00026706492580297271	n07AEP05:0.00161283930394960206):0.00046131909166937898	n3258:0.00238977185572807537):0.00000185258768637867):0.00013406373946936765):0.00540717027898419966):0.00090897006656024738):0.08833603316538890526	(n2988:0.00039220985177872700	((n3221:0.00182369061602660537	MULAG:0.00346025606804228111):0.00050473588498055691	((n07AEP08:0.00547516384063323740	n3004:0.00000185258768637867):0.00092667112239395023	(n2980:0.00204633565552055302	(n2973:0.00033265169918846889	(n07AEP06:0.00074260552671270353	n2990:0.00028539091012561333):0.00000185258768637867):0.00058960996946077625):0.00007276068444600165):0.00012526353931865421):0.00357469229354146498):0.05995380613996822983):0.11584936851987757966	((APTMA2:0.00119209445485388512	APTMA:0.00158386143223327391):0.03741165532635006702	(APTHA:0.01026317886220681416	APTOW:0.00972170456116745914):0.02453078834317753976):0.22194404592254077246):0.08717142562630884883	((CASCA:0.01732882896072265172	CASBE:0.01582595555357373812):0.09844042800250948910	(DRONO2:0.00044735055298569527	DRONO:0.00063469278809355403):0.13345612793000574681):0.08717142562630884883);
(((((n3757:0.00000185258768637867	AEPHI:0.00095113451075409328):0.00311787224751450178	(((n3011:0.00000185258768637867	(n2997:0.00000185258768637867	n2987:0.00121801875927858528):0.00006528769332315269):0.00038814550205700529	n2998:0.00135905446674928804):0.00410189284136987329	(((n3026:0.00006757375078018925	n07AEP05:0.00092395707647816049):0.00032056622027053385	(((n3024:0.00044891752768916083	n1666:0.00039459549946393259):0.00000185258768637867	(n3025:0.00054246155515467348	n3222:0.00110062761431629279):0.00031559561660701897):0.00006527925136379731	((n2986:0.00097654545001533847	(n1665:0.00013363133404999857	n3219:0.00171615803101002828):0.00019748554543805517):0.00021589948156170062	(n08AEP07:0.00071208188503945301	n3220:0.00033953948233322732):0.00012930260100572691):0.00019252341393385266):0.00000185258768637867):0.00014096343672586397	n3258:0.00188881394110292566):0.00568734001043927438):0.00100865839194946112):0.08026507711700901770	(n2988:0.00007962991894188753	((n3221:0.00156224574087873583	MULAG:0.00278811671682272118):0.00045399985947825930	(((n2973:0.00019224369438242977	(n07AEP06:0.00105934008644670676	n2990:0.00075409917399907388):0.00006171822359759618):0.00044801697207375908	(n3004:0.00051365016398619381	n2980:0.00157194631339909862):0.00012910225531664993):0.00026031314253591674	n07AEP08:0.00695907439597023315):0.00006177914300431352):0.00442711309153123907):0.06282521640686986042):0.11911965250417533291	((APTMA2:0.00074850356040099414	APTMA:0.00192189685765492709):0.03926065404011178789	(APTHA:0.00999210931649445119	APTOW:0.01008927788337815948):0.02269969814074405609):0.20981766895040573906):0.09168582999590288440	((CASCA:0.01473432603681558081	CASBE:0.01526200110772172464):0.08327173238701002234	(DRONO2:0.00046959243206385931	DRONO:0.00015839195188999746):0.14970912382260742612):0.09168582999590288440);
((((APTOW:0.00921907821452011209	APTHA:0.01260604778373039352):0.03349707892862830577	(APTMA2:0.00073346561796440316	APTMA:0.00084370120216089174):0.03171596186098746273):0.19065564364080297977	((n3222:0.00080646256843121831	(((n2988:0.00042679123345431235	(((((n07AEP08:0.00603571106797799566	MULAG:0.00304320449044699973):0.00068740992019764675	(n07AEP06:0.00101776108077609117	(n2973:0.00039403029403532248	n2990:0.00062101125930017257):0.00000185258768637867):0.00071144113897591969):0.00006593235482530970	n3221:0.00290563542653892804):0.00004874668099386331	n3004:0.00076030017612700512):0.00000185258768637867	n2980:0.00118445961601827926):0.00382605958237267020):0.15156917154175772455	((n3757:0.00000185258768637867	AEPHI:0.00062816712607728111):0.00333457147339200673	(n2998:0.00124825906889513161	((n2987:0.00101463701733877374	n2997:0.00013425165991127528):0.00013114378556947312	n3011:0.00006680500457924585):0.00054797638974562709):0.00430093411549652225):0.00381061031546204481):0.00102957354845403543	((n1666:0.00020048811866620481	((((n2986:0.00094872613402916840	(n1665:0.00013681850011932177	n3219:0.00149577727156872085):0.00013405607755400867):0.00006713613558422168	(n3220:0.00081580696721115099	n08AEP07:0.00039210563096903056):0.00013091323554256435):0.00026252301964468922	n3258:0.00118528074454103010):0.00000185258768637867	(n3026:0.00013448655668091343	n07AEP05:0.00193479731723755722):0.00026022690954861189):0.00006684998698979671):0.00000185258768637867	n3024:0.00032652581198935838):0.00000185258768637867):0.00050942557596182661):0.00044393501110316159	n3025:0.00047061267888140251):0.17281628168428475600):0.08071166216641095792	((CASCA:0.01450342031447041623	CASBE:0.01808672630000084450):0.08641452884104793009	(DRONO:0.00052313514399958177	DRONO2:0.00031111113806315264):0.12790747744516126061):0.08071166216641095792);
((((APTOW:0.00967658883370351233	APTHA:0.01013429505567907049):0.03030437413962663515	(APTMA2:0.00123496213662966769	APTMA:0.00230891298236634993):0.03213569461744166661):0.21092448514754791322	((((((n2973:0.00019925261897992626	(n2990:0.00028312704874812402	n07AEP06:0.00095171629114827001):0.00006719294449438372):0.00046604808437566980	(n3221:0.00246446324717986172	MULAG:0.00337878335976887203):0.00032702107231523598):0.00013005071682904210	(n07AEP08:0.00482060714989141458	n3004:0.00027328748318240532):0.00025960108630657483):0.00024625316791238223	n2980:0.00129602830716825032):0.00259710481160336680	n2988:0.00150189849675932919):0.06447703048883370036	(((n3757:0.00000185258768637867	AEPHI:0.00092521776533946388):0.00438983497751724468	((n2997:0.00020001421936830779	(n2987:0.00050944677492182060	n2998:0.00170396237880009031):0.00000185258768637867):0.00006860436825811010	n3011:0.00000185258768637867):0.00440749600053902055):0.00381556759872924171	((((n2986:0.00127764038221077694	(n1665:0.00041505851734050458	n3219:0.00175609016090777221):0.00027629034509152263):0.00007385397766341467	(n3220:0.00034218952590738390	n08AEP07:0.00046084338957480352):0.00013139877558192723):0.00039728994439613459	((n3024:0.00052411897311231779	(n3025:0.00087122195420485590	n3222:0.00100792465665180400):0.00019890606493463587):0.00000185258768637867	n1666:0.00026907653939881070):0.00006660543866741742):0.00000185258768637867	(n3026:0.00026305452276383442	(n07AEP05:0.00153167865817237995	n3258:0.00134307511496868236):0.00013791016506476092):0.00006820133312601860):0.00166177692052673623):0.08298347006304936102):0.13504132919920769362):0.08216607897356437151	((CASCA:0.01411315630644239746	CASBE:0.01469524854294382808):0.10459378653655383717	(DRONO:0.00049570880868448784	DRONO2:0.00071646553317144298):0.13577484099932082828):0.08216607897356437151);
((((APTOW:0.00813043466969176620	APTHA:0.01080218011289780025):0.02033215277420642383	(APTMA2:0.00103207988079382805	APTMA:0.00202373697990231331):0.03656042204599634776):0.20718253068247677318	((((((n2973:0.00020031247451633531	(n2990:0.00027904299757001749	n07AEP06:0.00128510071058299540):0.00000185258768637867):0.00099513429476300974	(n3221:0.00157254942664557316	MULAG:0.00364791318818253772):0.00031045153017482516):0.00015038294397348614	(n07AEP08:0.00553710205547961083	n3004:0.00030662311314167930):0.00067006620435438279):0.00000185258768637867	n2980:0.00146787563427428847):0.00372262082350802159	n2988:0.00078813619350778905):0.06586034351083727700	(((n3757:0.00000185258768637867	AEPHI:0.00081742917824866089):0.00286504298500515333	(((n2997:0.00000185258768637867	n3011:0.00000185258768637867):0.00000185258768637867	n2987:0.00036659139749224933):0.00032378069972517940	n2998:0.00164448374532032561):0.00366499808606595952):0.00367244697746601676	(((n3024:0.00059372941086135024	(n3025:0.00023525183461740236	n3222:0.00155367062117274480):0.00038353617106879511):0.00000185258768637867	n1666:0.00039481353053483421):0.00000185258768637867	(n3258:0.00103488651515006502	((n3026:0.00013403837005649516	n07AEP05:0.00100102295604027631):0.00059437505382766006	((n2986:0.00036458439078883005	(n1665:0.00061528246142314891	n3219:0.00125534076501077996):0.00013782695163064643):0.00017900745144652021	(n3220:0.00034260241320138376	n08AEP07:0.00058995175224429823):0.00039304574202379605):0.00019916678770648288):0.00000185258768637867):0.00013442414567393731):0.00248052367462056654):0.08581988949153489254):0.14371591257810442666):0.09007570094260602955	((CASCA:0.01430353318374781753	CASBE:0.01637738508957651759):0.08580179876146523665	(DRONO:0.00044823425463176602	DRONO2:0.00037554427710752579):0.13095201844997408913):0.09007570094260602955);
((((APTOW:0.00866309132810901342	APTHA:0.01155871984186796625):0.03024849963158416158	(APTMA2:0.00176226069912576019	APTMA:0.00111810778556964332):0.03911988121169210353):0.16986536571287810804	((((((n2973:0.00027028467493533871	(n2990:0.00035044806555836652	n07AEP06:0.00087904531638762385):0.00013249230192959637):0.00058525875333295912	(n3221:0.00300352304326142279	MULAG:0.00315949021951502079):0.00033348538312824008):0.00019830280477753671	(n07AEP08:0.00551975485779730105	n3004:0.00026824364067955128):0.00098085300868565404):0.00000185258768637867	n2980:0.00146872652120525349):0.00376535730241774102	n2988:0.00082964685050496048):0.08083051028263545101	(((n3757:0.00000185258768637867	AEPHI:0.00054001535237886407):0.00379862992269970612	(((n2997:0.00000185258768637867	n3011:0.00007058921409573096):0.00000185258768637867	n2987:0.00095471244947351584):0.00038905315084108923	n2998:0.00126274869508937121):0.00494531948997072642):0.00240342453061834129	(((n3024:0.00072943763973928606	(n3025:0.00191304338862705340	n3222:0.00096694636512643527):0.00040700481957526029):0.00000185258768637867	n1666:0.00033631197135514481):0.00019582363535375371	(n3258:0.00196387981356649800	((n3026:0.00033115767879510969	n07AEP05:0.00080011938033297319):0.00080567560678911727	((n2986:0.00135995207202371142	(n1665:0.00045675812285879408	n3219:0.00168959123239682037):0.00009329960282218976):0.00007569302814693805	(n3220:0.00068865963491315124	n08AEP07:0.00032912300342478613):0.00013078055681938614):0.00047589418237387418):0.00000185258768637867):0.00007045878279440439):0.00370359247315220136):0.06994409916747747202):0.13737566247073579317):0.08666033992738976510	((CASCA:0.01541290227641211284	CASBE:0.01488653461306638226):0.09207241468124760519	(DRONO:0.00016451124377988912	DRONO2:0.00048735678229630829):0.12979280137833615338):0.08666033992738976510);
((((APTOW:0.01023392766662819219	APTHA:0.00879324048425599893):0.03731801121530581300	(APTMA2:0.00078889344335182328	APTMA:0.00218307160963826085):0.02784139581204054387):0.19812640300388056902	((((n3004:0.00052714603607076555	(((n2973:0.00013024794921427568	(n2990:0.00050758990371042401	n07AEP06:0.00096002408736277215):0.00006648222209757430):0.00072333620639436177	(n3221:0.00208457334351590988	MULAG:0.00259187116232479156):0.00035422262979584271):0.00064508688513482168	n07AEP08:0.00675399934095526153):0.00012974246954233545):0.00000185258768637867	n2980:0.00149466508291293027):0.00464741723037225343	n2988:0.00023783577040094827):0.06395685931340668040	(n3258:0.00110029933487911825	(n08AEP07:0.00085297825414800516	(((((n3024:0.00058696428213493872	(n3025:0.00105093554287708120	n3222:0.00147879898532907172):0.00000185258768637867):0.00000185258768637867	n1666:0.00032301064999259928):0.00019465198789218904	(n3026:0.00039502733391289104	n07AEP05:0.00106870608070103092):0.00058541178279256957):0.00000185258768637867	((n3757:0.00000185258768637867	AEPHI:0.00046038420960178909):0.00367716178119327454	((n3011:0.00006579018800650971	(n2987:0.00085838462021238331	n2997:0.00006890672593812842):0.00006614778597349037):0.00026739311523082081	n2998:0.00165559225023016862):0.00452739254925718215):0.00534619146076085842):0.00031093178592971814	(((n2986:0.00025372035015908606	n3219:0.00212787722500253464):0.00000185258768637867	n3220:0.00046806051180435266):0.00000185258768637867	n1665:0.00033923371141018980):0.00002346073190612982):0.00020403873880582739):0.00114581728788002574):0.08147290726121313165):0.14055106249853607792):0.08496682778876364639	((CASCA:0.01770144404746173267	CASBE:0.00929802523415606055):0.11360033981158433602	(DRONO:0.00101640335705048416	DRONO2:0.00078160313082059987):0.12668979380465825169):0.08496682778876364639);
((((APTOW:0.01025607157346963838	APTHA:0.01044012855211925300):0.02844630632157820263	(APTMA2:0.00145796350517455068	APTMA:0.00166139021319170236):0.03071071611261791054):0.18067770616774908587	(((n2980:0.00175572186077601776	(((n2973:0.00019831360231128452	(n2990:0.00075443450197901967	n07AEP06:0.00120274443808387208):0.00013086317021061933):0.00063969439375490716	(n3221:0.00215654333968448792	MULAG:0.00359676915517634669):0.00030518503247571604):0.00039406632359763132	(n07AEP08:0.00680928533398686420	n3004:0.00031447153517980822):0.00052524060478147171):0.00000185258768637867):0.00419094829531653414	n2988:0.00042519507790224424):0.07314297737785070697	((n3757:0.00000185258768637867	AEPHI:0.00101777676038038905):0.00326910973746910409	((n3011:0.00000185258768637867	((n2987:0.00051353991374419785	n2997:0.00000185258768637867):0.00006443297333230287	n2998:0.00151090991890300225):0.00020514866750779491):0.00422237445568675925	(((n3024:0.00025798123252589910	(n3025:0.00100410781125406757	n3222:0.00125845957492223132):0.00000185258768637867):0.00000185258768637867	n1666:0.00032885418337629327):0.00012768714340647642	((n3258:0.00126225770825628188	(n3026:0.00025940386724317469	n07AEP05:0.00151524713970497128):0.00105283893963728959):0.00000185258768637867	((n1665:0.00027167920681444056	n3219:0.00072585165925423726):0.00013535078819737259	((n08AEP07:0.00044360361991007801	n3220:0.00069115262656435422):0.00006443786569238816	n2986:0.00086986250423118252):0.00000185258768637867):0.00040243367887224916):0.00006917255267084784):0.00598175257023884389):0.00125178389282931636):0.07461872287741623533):0.10216150571050362783):0.07350737294044266956	((CASCA:0.01306081413652706788	CASBE:0.02176432148526431104):0.07735211542063706591	(DRONO:0.00067244350388501509	DRONO2:0.00025440845184963808):0.12661322613966760620):0.07350737294044266956);
((((APTOW:0.01087100733404172855	APTHA:0.01211787468407144949):0.02448166666742779274	(APTMA2:0.00185323962771610394	APTMA:0.00183545800754604548):0.04133270254965364793):0.21758865915903433108	((((n3221:0.00179839371221766691	MULAG:0.00289565311949528973):0.00037100480450314344	(((n07AEP08:0.00609231662254137475	n3004:0.00009332511334827461):0.00070210807295903574	(n2973:0.00006589775742723664	(n2990:0.00007525017229379085	n07AEP06:0.00040161663778272007):0.00000185258768637867):0.00046490178231914267):0.00000185258768637867	n2980:0.00135075717078146184):0.00013105182871453621):0.00502213114007486923	n2988:0.00058135587697123031):0.07501021068362075106	((n3757:0.00000185258768637867	AEPHI:0.00038903404544738974):0.00320404145312125441	((n3011:0.00000185258768637867	((n2987:0.00043601135858433679	n2997:0.00013659354240156023):0.00006601897065428589	n2998:0.00088088261496644261):0.00013079146881997677):0.00412596118967949697	((n1666:0.00032605739482614100	(((n3026:0.00019874140266160781	n07AEP05:0.00100828708574599241):0.00039019167491221343	((n2986:0.00089645317223754548	(n1665:0.00054357696907984191	n3219:0.00163464619367990590):0.00006742284572669006):0.00017474520506210715	(n08AEP07:0.00045668305462236337	n3220:0.00033325025391557883):0.00006557006963100602):0.00058327701012059630):0.00000185258768637867	(n3258:0.00100356137404088185	(n3025:0.00126035970448589232	n3222:0.00129855559110440746):0.00031248876581188660):0.00016264019404756361):0.00006562296783938240):0.00000185258768637867	n3024:0.00026144371174297780):0.00508143221170263490):0.00097269804394055858):0.06885194688998129420):0.11070958222207860633):0.09382083007262603802	((CASCA:0.01427906775279103382	CASBE:0.01528860260212726307):0.08492668047912509122	(DRONO:0.00033542897266657703	DRONO2:0.00065098019860396011):0.14522977452141702659):0.09382083007262603802);
((((APTOW:0.01230428313429748899	APTHA:0.01068040425027240621):0.03523790128985319209	(APTMA2:0.00077856677518616402	APTMA:0.00298974293493601802):0.03126900655449704053):0.20719053109504645405	(((((n07AEP08:0.00746529537408264793	n3004:0.00015694412889822183):0.00061336518590364561	((n3221:0.00239803690827420637	MULAG:0.00317338198220821436):0.00037218410209340080	(n2973:0.00031913201895324904	(n2990:0.00046443973773030743	n07AEP06:0.00078953735802871257):0.00006389016038928203):0.00038039236251817527):0.00030968118037919847):0.00006038516113958061	n2980:0.00135228166859489808):0.00369160267702964978	n2988:0.00050059784636650789):0.07413773885874137826	(((n3757:0.00000185258768637867	AEPHI:0.00079318040431302045):0.00463903075840294433	(n2998:0.00133270710215781371	(n3011:0.00006512532477956812	(n2987:0.00121955800260483685	n2997:0.00000185258768637867):0.00006631770302302242):0.00026309109214714188):0.00394023988113477528):0.00369739916376798927	(((((n1665:0.00016656569590102049	n3219:0.00164426993461770600):0.00009887784235279722	((n08AEP07:0.00058632159696976691	n3220:0.00047639108352036418):0.00006640599797637340	n2986:0.00060080259271584873):0.00000185258768637867):0.00064442506935687160	n3258:0.00174441517215122625):0.00000185258768637867	(n3026:0.00013268207126951689	n07AEP05:0.00078941327571494847):0.00032589717705365051):0.00012959483650966172	((n3222:0.00209203112952381209	n3025:0.00188087771461046193):0.00000185258768637867	(n3024:0.00025849044921809935	n1666:0.00032918551396519881):0.00000185258768637867):0.00032586494734253058):0.00156795672448856453):0.07960775615885096190):0.15835287497057240480):0.08008600651354016997	((CASCA:0.01410149973537177734	CASBE:0.02023681030629635724):0.09427263406248934108	(DRONO:0.00087496091377724152	DRONO2:0.00028271652373203568):0.12625441474916199169):0.08008600651354016997);
((((APTOW:0.00944033243233334714	APTHA:0.01117065023116736375):0.02475485806637677325	(APTMA2:0.00225958976325076185	APTMA:0.00190804938280538829):0.03598019181930444538):0.19862135799480626352	(((((n07AEP08:0.00651950137011500855	n3004:0.00025138385365191206):0.00040039717384783937	((n3221:0.00246538464919055823	MULAG:0.00369747937385402374):0.00000185258768637867	(n2973:0.00012663279894782484	(n2990:0.00061161472462640219	n07AEP06:0.00132869585743021989):0.00006373855722257473):0.00084528902647945030):0.00030922649071468298):0.00025946661711162181	n2980:0.00161587509842521168):0.00346832418272089360	n2988:0.00055507274201329086):0.05925457359753057152	(((n3757:0.00000185258768637867	AEPHI:0.00110134276279855690):0.00393942366422829569	(n2998:0.00182468234507182289	(n3011:0.00012661249864277314	(n2987:0.00055698800565282913	n2997:0.00008268056240719987):0.00000185258768637867):0.00031932722139718027):0.00489292894459594091):0.00267817502785447532	((n1665:0.00033167209930004776	(n3219:0.00166527823938771155	n2986:0.00065776607204284278):0.00016429429037559271):0.00024753772315684337	(((n3024:0.00051071668208207358	n1666:0.00058233709961540983):0.00006521523780794508	((n3026:0.00013256550761392218	n07AEP05:0.00117233048291715772):0.00077269119440567802	(n3258:0.00138039934188677153	(n3222:0.00157126615877073200	n3025:0.00171637246631508407):0.00020730232685564149):0.00019844770528595909):0.00000185258768637867):0.00012004930515911825	(n08AEP07:0.00006546800171914545	n3220:0.00061761113343275270):0.00033043743349493439):0.00012645176191204959):0.00096643544326526713):0.07927677803028691794):0.12847086251907618992):0.08470774394124980233	((CASCA:0.01101936071714975166	CASBE:0.01790864479839196152):0.10211347691653224756	(DRONO:0.00041525479453989985	DRONO2:0.00050591440173730227):0.13905602099113334447):0.08470774394124980233);
((((APTOW:0.00886232110044705285	APTHA:0.01081965154599645249):0.03341326357136290004	(APTMA2:0.00079591054411641549	APTMA:0.00249342987636049429):0.03010652998877568279):0.20435504853572269979	(((((n07AEP08:0.00514290348698859257	n3004:0.00015983786233685673):0.00024598509738832825	((n3221:0.00225004225987737727	MULAG:0.00325771304635344167):0.00027090431202482870	(n2973:0.00013079693777249101	(n2990:0.00057851625075779046	n07AEP06:0.00086880843491584324):0.00012991769859131407):0.00046063973128752873):0.00012428237387768787):0.00009857845433331170	n2980:0.00249678683830989066):0.00329229963388642018	n2988:0.00079542895044964622):0.06556431942541227076	(((n3757:0.00000185258768637867	AEPHI:0.00039507547621713988):0.00448475509087637846	(n3011:0.00000185258768637867	((n2987:0.00057665348029807973	n2997:0.00009223607742558587):0.00006621393524982582	n2998:0.00169706849827840219):0.00026482654896750764):0.00471258696760359745):0.00420589928353154365	(((n3024:0.00084865178094587997	n1666:0.00039331898907810612):0.00000185258768637867	(n3258:0.00243516691504490519	(n3222:0.00094171860075220528	n3025:0.00116961169564485019):0.00032566767686608518):0.00020947614636519367):0.00013057266168374674	(((n08AEP07:0.00019820543845569999	n3220:0.00067655269939959984):0.00013085764407861931	(n2986:0.00105752431783078232	(n1665:0.00040474534994349739	n3219:0.00234403298150763755):0.00033613595682824564):0.00021857549234089978):0.00052231787634677966	(n3026:0.00020137953121677788	n07AEP05:0.00160953701382153904):0.00039118589021158620):0.00000185258768637867):0.00190674216139292540):0.07505197140775840547):0.10618221362470417479):0.08857986661116401539	((DRONO:0.00037795740045657290	DRONO2:0.00037030406903849227):0.14772786432693268965	(CASCA:0.01841602197789364917	CASBE:0.01216706312236067421):0.08774432110650091932):0.08857986661116401539);
((((APTMA2:0.00082455763453545062	APTMA:0.00302547036797774522):0.03911226914433835189	(APTOW:0.00915492740919425681	APTHA:0.01198519516361926107):0.02321933519766672394):0.20273863227055727299	((((AEPHI:0.00124047945563610443	n3757:0.00000185258768637867):0.00434835011764246344	(n2998:0.00115219723816628052	((n2997:0.00007881428382939866	n2987:0.00049696494347517637):0.00000185258768637867	n3011:0.00006585285191352801):0.00025632782219810202):0.00431649697685047764):0.00531442363521478743	((n3258:0.00138152385281375923	(n3025:0.00167011704034693590	n3222:0.00108512508915115579):0.00032884674618695466):0.00013566703204508711	(n3024:0.00032337635711399842	(n1666:0.00045026995696249828	(((n1665:0.00046417539513995444	(n3219:0.00134666933832659546	n2986:0.00105685925921530032):0.00000185691670039827):0.00007087925812307102	(n08AEP07:0.00038923596321927619	n3220:0.00046874147433930661):0.00019338643318608835):0.00019459233381194111	(n3026:0.00019652611557257127	n07AEP05:0.00091198203447593099):0.00077702701009652400):0.00006579555553809278):0.00000185258768637867):0.00015545854595935412):0.00054253463705057831):0.07053839559867944309	((((n3221:0.00191106314425166222	MULAG:0.00316215644982052475):0.00008152666662488907	((n2990:0.00040504409277560704	n07AEP06:0.00126768126018289335):0.00000185258768637867	n2973:0.00019823323290787685):0.00106095947213340029):0.00025466605948315486	(n2980:0.00211606777982059450	(n3004:0.00020385682795527472	n07AEP08:0.00647409862795623146):0.00071207116752703911):0.00000185258768637867):0.00269452719323622861	n2988:0.00137164110258514984):0.07140956988178903675):0.12263621287965875695):0.07900119083396743569	((DRONO:0.00043302812090614465	DRONO2:0.00087914890335739795):0.12159665623868336215	(CASBE:0.02052316965384443428	CASCA:0.01082272248762619453):0.09964570972455907838):0.07900119083396743569);
((((APTMA2:0.00174909180552354450	APTMA:0.00154891977840296291):0.03550710909202669380	(APTOW:0.00998179076493398328	APTHA:0.01176081331992403188):0.02409193661363470337):0.21421053313454782585	((((n3011:0.00000185258768637867	(n2998:0.00143993492282754932	(n2997:0.00000185258768637867	n2987:0.00051693359155971768):0.00020075774273339893):0.00013405019751036885):0.00496896812666238700	((n3220:0.00075302637374746132	((n2986:0.00077162588140263096	(n1665:0.00007992108717287207	n3219:0.00181824514305785963):0.00067274120726594337):0.00024923760932291219	n08AEP07:0.00066908098242060207):0.00000185258768637867):0.00059850190756402912	(((n3026:0.00033768108238782762	n07AEP05:0.00109432266377160669):0.00040050341669908645	(n3024:0.00060247085474755770	(n1666:0.00047172264925625167	n3222:0.00115601267886489018):0.00000185258768637867):0.00006841087226973083):0.00000185258768637867	(n3025:0.00163933276117740698	n3258:0.00140001951713703845):0.00021354072055104577):0.00000185258768637867):0.00475422551834707961):0.00252344710975703273	(AEPHI:0.00103027931656171179	n3757:0.00000185258768637867):0.00092729349048044460):0.07390882925330541364	((n2980:0.00170618433792165932	((n3004:0.00020262634448094696	n07AEP08:0.00490049672650721968):0.00059265270302686799	((n3221:0.00244736916531787529	MULAG:0.00371996274197538288):0.00036859802551499901	((n2990:0.00079241582619866014	n07AEP06:0.00123146807369256431):0.00013257094206336288	n2973:0.00000185258768637867):0.00026219082155468147):0.00040784548781006225):0.00000185258768637867):0.00358256378278980908	n2988:0.00098735699687109045):0.06801408360913840934):0.13790628758183270941):0.08178193483675015585	((DRONO:0.00019680787497025954	DRONO2:0.00076007526332571315):0.14492376462930436909	(CASBE:0.01804598138709429325	CASCA:0.01819706492995103522):0.08287521672190936717):0.08178193483675015585);
((((APTHA:0.01159758059490627324	APTOW:0.00929580743887148397):0.02424531225433838866	(APTMA2:0.00040732680868191479	APTMA:0.00257126321533257367):0.03815909932923279568):0.18584000248144658118	((((n2987:0.00021978298078099314	(n2998:0.00080731814569341004	(n3011:0.00013627471231167514	n2997:0.00013169255702682360):0.00000185258768637867):0.00025970827715227388):0.00388905802550935540	((n1666:0.00013326468720795565	((n3025:0.00089272958883135529	n3222:0.00070237306690651663):0.00020892554185921738	n3024:0.00073555771300663449):0.00000185258768637867):0.00006677846385789987	((n3258:0.00141539454519389583	(n3026:0.00046588755898186590	n07AEP05:0.00128157066807321621):0.00052776492740327615):0.00000185258768637867	((n3220:0.00041096666474330020	n08AEP07:0.00026300027331468544):0.00032857358794767554	(n2986:0.00142261895821286632	(n1665:0.00034221873306717194	n3219:0.00168517467796622505):0.00013772543339132494):0.00000185258768637867):0.00039496599577728685):0.00006860065057769099):0.00467904796484157077):0.00044690203449405957	(n3757:0.00000185258768637867	AEPHI:0.00102276313666455326):0.00310408255545582433):0.07305682885136363658	(n2988:0.00033689471488579468	(((((n2990:0.00049626848414110092	n07AEP06:0.00067174853222274158):0.00013266846003332077	n2973:0.00019869128133703730):0.00019719114628874806	(MULAG:0.00330438225239371598	n3221:0.00274968471036579100):0.00011680747447361759):0.00043615133604622277	(n07AEP08:0.00552312569937466000	n3004:0.00035788229462224079):0.00047079538444010815):0.00013928943527747692	n2980:0.00129529636522230989):0.00387393901305046248):0.07333251667479467883):0.13084753970194804018):0.08216805623811382353	((CASCA:0.01528585440866239188	CASBE:0.01583822887522178674):0.08863080041624853134	(DRONO:0.00015772457262856477	DRONO2:0.00035542284341047952):0.12804038884892718353):0.08216805623811382353);
((((APTOW:0.01135917678390875075	APTHA:0.00972245609745484018):0.02867648925543600860	(APTMA2:0.00059888273409822721	APTMA:0.00271372918422669879):0.03464299245624679474):12.72569557395488004659	((n3025:0.00011729588553176218	(n3222:0.00118041969443370112	(n3024:0.00052876182931731002	(n1666:0.00019611452174022386	((n3026:0.00020003105136414071	n07AEP05:0.00093888622252234538):0.00019869468725973663	(((n3220:0.00073723841907679787	n08AEP07:0.00045601929448159178):0.00006647654738364281	(n2986:0.00134776574550393995	(n1665:0.00047612544007142715	n3219:0.00196355428143357106):0.00041652490147741484):0.00006714660717691520):0.00033143434900419867	(((n3757:0.00000185258768637867	AEPHI:0.00086342136698839883):0.00426291634760767903	(n2998:0.00144552025952210568	(n3011:0.00000185258768637867	(n2987:0.00073532469212452629	n2997:0.00000185258768637867):0.00006599943833814530):0.00020005667419060403):0.00454434279205989753):0.00668945637679535087	n3258:0.00232507494948708043):0.00041991451540330821):0.00000185258768637867):0.00020007121407377513):0.00000185258768637867):0.00019279080457669547):0.00254277450176802018):0.08280581309953774505	(n2988:0.00080621282465885439	((((n07AEP06:0.00140024211377062693	(n2973:0.00019948605529272777	n2990:0.00049746423719025093):0.00000185258768637867):0.00046177194461517458	(MULAG:0.00391288696513293534	n3221:0.00238273391298555147):0.00012526448961903025):0.00050265010437340509	(n07AEP08:0.00417447101815957879	n3004:0.00000185258768637867):0.00060211082567162124):0.00000185258768637867	n2980:0.00160070216923646085):0.00511936347894189746):0.07000784357579924178):12.69967351865612492645):6.35855833313654450478	((CASCA:0.02499943842988332915	CASBE:12.56603313730920490343):0.09938151324522197239	(DRONO:0.00030520732294465858	DRONO2:0.00044370495016497053):0.14565033234916449634):6.35855833313654450478);
((((APTOW:0.01231962981115488666	APTHA:0.00869650625252641959):0.02593559584866829762	(APTMA2:0.00000185258768637867	APTMA:0.00191948832951351978):0.03914133571929463706):0.19918533150508099805	((((n3757:0.00000185258768637867	AEPHI:0.00070381684432285958):0.00437187924792873089	(n2998:0.00139963610261232782	(n3011:0.00013488730198209470	(n2987:0.00081793028552940830	n2997:0.00000185258768637867):0.00019295893264622624):0.00026299351229253071):0.00379329921807871999):0.00416020489637276489	((((n3025:0.00174236905274216883	n3222:0.00089245450494478292):0.00040972203472455543	n3024:0.00013178761768385555):0.00000185258768637867	n1666:0.00026661371386294669):0.00006611392371925482	((((n3220:0.00075623807313943245	n08AEP07:0.00058528487978537231):0.00019510013601543193	((n3219:0.00169420375768710146	n1665:0.00026973062464642267):0.00000199627507777213	n2986:0.00107863106029512526):0.00006635025733593158):0.00032584331660955718	n3258:0.00169733268459538837):0.00000185258768637867	(n3026:0.00026459836915314924	n07AEP05:0.00065856528347056165):0.00039347509842560443):0.00006804279144808599):0.00115611320935339948):0.06868887776084443841	(n2988:0.00038864812766235693	(((n07AEP08:0.00613893698594209902	n3004:0.00016881837552159564):0.00029053425258571391	((n2973:0.00033042834891942505	(n2990:0.00042555033978114025	n07AEP06:0.00080618799780063062):0.00006717899173660870):0.00059685197277267006	(MULAG:0.00332647548556647479	n3221:0.00126911197633218747):0.00022620751877551045):0.00059815179676060920):0.00000185258768637867	n2980:0.00187928384629122702):0.00425097669515546884):0.08089734658986810767):0.13436857215133146681):0.08359015918321903438	((CASCA:0.01782874587325877086	CASBE:0.01688006061637918609):0.07863547641821973244	(DRONO:0.00071357566070621319	DRONO2:0.00076646242184053763):0.13689466084225718201):0.08359015918321903438);
((((APTOW:0.01002799235852431733	APTHA:0.01037476384746992795):0.03027074238656677144	(APTMA2:0.00069418278062003465	APTMA:0.00208449255941802825):0.03289253012494468970):0.19993258968453367364	((((n3757:0.00000185258768637867	AEPHI:0.00029135181364854965):0.00532758201466067543	(n2998:0.00095827353532851399	(n3011:0.00006716853865750928	(n2987:0.00087938656842674243	n2997:0.00000185258768637867):0.00006593328070049023):0.00039396445426495623):0.00288323543217962417):0.00268428416447067482	((((n3025:0.00153711620935644997	n3222:0.00138250079006700839):0.00035526234472800934	n3024:0.00013352089453662217):0.00000185258768637867	n1666:0.00070240529272350702):0.00025440560586391023	((((n3220:0.00048362092566525341	n08AEP07:0.00025989320939186878):0.00012786824815080825	((n3219:0.00247321176781045531	n1665:0.00015626966844434017):0.00018039149994575834	n2986:0.00066810908397182749):0.00006537510294053640):0.00039158173487309061	n3258:0.00147980048738785130):0.00000185258768637867	(n3026:0.00039506668038618323	n07AEP05:0.00104613535751555461):0.00045390738333831468):0.00013387268233341164):0.00283446069279563511):0.07202006775210348377	(n2988:0.00059855870198308148	(((n07AEP08:0.00432540358622967441	n3004:0.00017003630578450008):0.00080310449060008141	((n2973:0.00006699481146309250	(n2990:0.00036152665232219955	n07AEP06:0.00112483558329896493):0.00006482604716990036):0.00103877792593276975	(MULAG:0.00362255945612648990	n3221:0.00191393231060529422):0.00038685455181536896):0.00018409986263546557):0.00000185258768637867	n2980:0.00134923828330944058):0.00369490345844129733):0.07390921509664850897):0.13306947382965050863):0.07964489907563805648	((CASCA:0.01226848267838539890	CASBE:0.01995606819815920127):0.09346663626975550143	(DRONO:0.00017409204572855231	DRONO2:0.00031226563464981772):0.13912034762377084585):0.07964489907563805648);
((((APTOW:0.00954669785848993695	APTHA:0.00994930325977489739):0.02542871253621221267	(APTMA2:0.00009658673494942672	APTMA:0.00171927679677233327):0.03906080159935886725):0.21481898805530155738	((((n3757:0.00000185258768637867	AEPHI:0.00049721501583877795):0.00465337652675122497	(n2987:0.00043904950145818314	((n2997:0.00020176748485313816	n3011:0.00000185258768637867):0.00000185258768637867	n2998:0.00170060524152900968):0.00031305138591518399):0.00422251062008182146):0.00399841221911524745	(((n1666:0.00026364172594211242	((((n3220:0.00047622704017665158	n08AEP07:0.00065405737839457413):0.00019453738682161708	((n3219:0.00148568977885082639	n1665:0.00033479643663296849):0.00014113697695930703	n2986:0.00107353596777564242):0.00006657036034705547):0.00040483150899751051	n3258:0.00133586578273178921):0.00000185258768637867	(n3026:0.00026562757234256315	n07AEP05:0.00093951354982327534):0.00053537986322418690):0.00013929583264331955):0.00000185258768637867	n3024:0.00066524994504274732):0.00000185258768637867	(n3025:0.00195558584955213320	n3222:0.00139777789789639765):0.00025874426858013414):0.00135494152050844052):0.08033260601232657117	(n2988:0.00047574696082093728	((MULAG:0.00277171100615961801	n3221:0.00137766444486533144):0.00022107276919230292	((n2980:0.00196160314833297581	(n07AEP08:0.00496268097215925123	n3004:0.00015560995324124494):0.00049124843763136605):0.00008252220583301842	(n2973:0.00020087813986688908	(n2990:0.00043117794671610924	n07AEP06:0.00115772760410858336):0.00013330867165382075):0.00046405238625072477):0.00013635335923401366):0.00382800694470294143):0.06892696902792293245):0.12707287420952884105):0.08061721283570130736	((CASCA:0.01549982283764772539	CASBE:0.01541568088648740016):0.08032012765716119163	(DRONO:0.00008520079340414238	DRONO2:0.00092928434368018495):0.13010541934436356537):0.08061721283570130736);
((((APTOW:0.00973391284926605933	APTHA:0.01044551908555603655):0.02359214308254368314	(APTMA2:0.00065567495576154421	APTMA:0.00212462064005128999):0.04104251727609409262):0.20549680166693212735	((((n3757:0.00000185258768637867	AEPHI:0.00040401557436359675):0.00386840513409305144	(n2998:0.00156083465329603932	((n2997:0.00013272305669439268	n3011:0.00006866144066158032):0.00000185258768637867	n2987:0.00029529731969661616):0.00047777026062945300):0.00409832473586236798):0.00343173241424075395	(((n3222:0.00136534133828488573	((n3024:0.00086119016019898490	n1666:0.00033445062960176680):0.00000185258768637867	(n3026:0.00020090296180445797	n07AEP05:0.00141190014810750305):0.00073244162752224360):0.00000185258768637867):0.00000185258768637867	(n3220:0.00034162639292758607	(n08AEP07:0.00046489799136599643	((n3219:0.00096198397576005069	n1665:0.00027022754750156134):0.00006964123775535735	n2986:0.00099355722701879520):0.00008951600170156183):0.00000185258768637867):0.00052998929119082983):0.00007638547119681701	(n3025:0.00055757833228583294	n3258:0.00165347056598488199):0.00019230058786379344):0.00200593923581161545):0.08298332544716155446	(n2988:0.00052815663760794214	((MULAG:0.00328264350859243338	n3221:0.00250250816922757517):0.00030961946856760130	((n2980:0.00173228610818317768	(n07AEP08:0.00622164898596870488	n3004:0.00013660858075796191):0.00033193075835726590):0.00006798223505560584	(n2973:0.00020053268627608857	(n2990:0.00083545132199362953	n07AEP06:0.00060717962993457998):0.00019778594134381105):0.00039776564058527353):0.00025859555275420100):0.00319148562594490700):0.06115423691505751658):0.13065165647319965103):0.07873363521675066923	((CASCA:0.01764665471586175996	CASBE:0.01734975034222182091):0.09252737753110573671	(DRONO:0.00012622555837128740	DRONO2:0.00069947224691196670):0.12355010891923763616):0.07873363521675066923);
((((APTOW:0.01150922646045664070	APTHA:0.01020451271269084449):0.03159841933995802959	(APTMA2:0.00169671673145136044	APTMA:0.00179113238480994993):0.02783330043465915074):0.20564202102990153387	((((n3757:0.00000185258768637867	AEPHI:0.00076636292644327011):0.00515746392285414482	(n2998:0.00125677052495489741	((n2997:0.00010447003300366630	n3011:0.00000185258768637867):0.00000185258768637867	n2987:0.00058315445036222983):0.00012826219882994068):0.00412338222263699573):0.00453132771227997451	((((n3025:0.00106517393832733010	(n3024:0.00071656166835642901	n1666:0.00046549505156297450):0.00000185258768637867):0.00006616026199623629	(n3026:0.00026547979013705382	n07AEP05:0.00127372717167144908):0.00065602080150018707):0.00004055918171533433	(((n3219:0.00161954733260067144	n1665:0.00053830059893198964):0.00000185258768637867	n2986:0.00094538595437646195):0.00019650993186008032	(n3220:0.00054917350161852625	n08AEP07:0.00032755321481211120):0.00006546701163353390):0.00041979136405717008):0.00006291434487931800	(n3222:0.00171765195605966280	n3258:0.00151383480794732616):0.00032141183394091737):0.00102590960269404743):0.08058652089661595685	(n2988:0.00143216873392982115	(n2980:0.00178883238389476707	((n07AEP08:0.00762175306757549836	n3004:0.00006996815095931429):0.00020433973490486594	((n2973:0.00013540184643524787	(n2990:0.00036166967437705047	n07AEP06:0.00129554085325878717):0.00006888459965766737):0.00065860861160310050	(MULAG:0.00331123648327811106	n3221:0.00387883876548570337):0.00007501671582794720):0.00046381556931473513):0.00000185258768637867):0.00404910417292049778):0.07079870821890162091):0.13944822298039918906):0.08552616684599780028	((CASCA:0.01311892993072691881	CASBE:0.01431692488696821065):0.08037616035478864496	(DRONO:0.00008392674245543267	DRONO2:0.00062431021187695933):0.13076670521303887518):0.08552616684599780028);
((((APTOW:0.01005389981937683530	APTHA:0.01024972190804993716):0.02543637845863926800	(APTMA2:0.00081878585147895770	APTMA:0.00194867873782480442):0.04116252661134322394):0.20280802853399682029	((((n3757:0.00000185258768637867	AEPHI:0.00084595958498910530):0.00440728098160491581	(n2998:0.00089446431305934080	((n2997:0.00000185258768637867	n3011:0.00000185258768637867):0.00000185258768637867	n2987:0.00037575399572359298):0.00020103599547804867):0.00384455920422093009):0.00583921235041135172	((((n1666:0.00047399018484579338	((n3222:0.00155221324503001124	n3025:0.00090723825397265041):0.00018435989487329682	n3024:0.00066472401413063210):0.00000185258768637867):0.00013140246664890642	(n3026:0.00039931476163037634	n07AEP05:0.00114337936036374419):0.00019354822606744597):0.00012068557884116296	(((n3219:0.00249072009769242195	n1665:0.00040927613193011232):0.00000185258768637867	n2986:0.00101922222419875241):0.00006727642646380521	(n3220:0.00062155609791969156	n08AEP07:0.00013428240171942996):0.00006656701205250155):0.00015263174569610206):0.00016941637331551371	n3258:0.00112286967132804120):0.00063478845729594564):0.09252598988583739248	(n2988:0.00086325479670343753	(n2980:0.00150248499380262667	((n07AEP08:0.00617533335136357525	n3004:0.00030881166010745295):0.00056817935615337723	((n2973:0.00013214914307725528	(n2990:0.00068476945623013581	n07AEP06:0.00066960368506047228):0.00006432782786590914):0.00052297510213163666	(MULAG:0.00296586416316586528	n3221:0.00274702009050942220):0.00024582896678654483):0.00029123875942759989):0.00000185258768637867):0.00371272313246604662):0.06576183927625253722):0.12147479027073744551):0.08864661880095356383	((CASCA:0.01438302416120699860	CASBE:0.01606474066664867820):0.07848022571251235535	(DRONO:0.00067170578765279247	DRONO2:0.00019295030610234115):0.15477932676815950308):0.08864661880095356383);
((((n2988:0.00109354386722401069	(n2980:0.00160086935279147636	((n3004:0.00036923024157214869	n07AEP08:0.00671403671221364098):0.00035228070959163356	((n2973:0.00019664682813106906	(n2990:0.00021269955242036759	n07AEP06:0.00093646338414310644):0.00000185258768637867):0.00051952519949788182	(n3221:0.00218902838780925908	MULAG:0.00247811566333674569):0.00031503933238668711):0.00013293831359545888):0.00000185258768637867):0.00379845052226859565):0.06283899561204756012	(((AEPHI:0.00056819063079646247	n3757:0.00000185258768637867):0.00473402410471928086	(n2998:0.00156657821306792344	(n3011:0.00006836563095937063	(n2997:0.00007490586244004213	n2987:0.00051042721312886724):0.00000185258768637867):0.00019341821076506211):0.00421651504084091973):0.00234108774335756728	((n1666:0.00039644124841084006	(n3024:0.00019813374761230049	(n3222:0.00112338069814443614	n3025:0.00124402079625803930):0.00038724790000617491):0.00000185258768637867):0.00026248369673839971	((n3258:0.00158346740669626160	(n3026:0.00033207177364887296	n07AEP05:0.00141443578032012592):0.00059759607963817359):0.00000185258768637867	((n3220:0.00068587175821328199	n08AEP07:0.00045968072671209476):0.00026272081464102757	(n2986:0.00074392626680414909	(n3219:0.00204862466123422252	n1665:0.00052222823150200280):0.00009236758943932992):0.00000185258768637867):0.00039831114623857847):0.00013567486786678041):0.00240179787409477204):0.07166759468316077908):0.13774300467109965029	((APTOW:0.00792542981986092687	APTHA:0.01017094071305421274):0.02548669463464024038	(APTMA2:0.00277322597249717246	APTMA:0.00140569204165022694):0.03371223194129252532):0.19504363043971517655):0.07948356626348845877	((CASCA:0.01151694389227378955	CASBE:0.01646374491024374734):0.09260943002498836507	(DRONO2:0.00059148011286714404	DRONO:0.00047566650666172437):0.13134920952929909910):0.07948356626348845877);
((((n2988:0.00016385379305107459	(n2980:0.00210008357338349475	((n3004:0.00028604726156670492	n07AEP08:0.00590533899404448517):0.00051027568211806323	((n2973:0.00006628973883441845	(n2990:0.00027455843148304238	n07AEP06:0.00134132614835115720):0.00019817509263102731):0.00053408928018385904	(n3221:0.00198993224393399174	MULAG:0.00385775367470904147):0.00089295124858165614):0.00025191869992219454):0.00038860315554929031):0.00441603635434902227):0.07169597372470426500	(((AEPHI:0.00046070872010604738	n3757:0.00000185258768637867):0.00416767757393127387	(n3011:0.00000185258768637867	((n2997:0.00000185258768637867	n2987:0.00079822000224300958):0.00019845235837758307	n2998:0.00228985987036929139):0.00006626361231524611):0.00420443439716245478):0.00335601474935782497	(((((n3220:0.00074384869545387209	n08AEP07:0.00026319154686956403):0.00013237104335664745	(n2986:0.00094410535301115968	(n3219:0.00233657942185551025	n1665:0.00047364395363203666):0.00000185258768637867):0.00013381746511360434):0.00071852850814698355	((n3024:0.00039512331276484385	(n3222:0.00134372824334155999	n1666:0.00000280392058487363):0.00013164997573596554):0.00006705731220925126	(n3026:0.00020267461665303169	n07AEP05:0.00147717601117411759):0.00032702321916233104):0.00000185258768637867):0.00000185258768637867	n3258:0.00081466088054901438):0.00006894833871555936	n3025:0.00169870354023603514):0.00167728342227230209):0.07965562430578529418):0.11374771966232255505	((APTOW:0.01126665542295096113	APTHA:0.01143978325179503992):0.02535358586849533608	(APTMA2:0.00094483181438060021	APTMA:0.00180632286102814328):0.03647953420156902632):0.22423236603984350590):0.08951002649131667432	((CASCA:0.01306563270161568459	CASBE:0.01588001697170918908):0.09137252761126639367	(DRONO2:0.00048866647196068799	DRONO:0.00000185258768637867):0.12761550505192723048):0.08951002649131667432);
((((n2988:0.00046991178018969420	(n2980:0.00210783617485145501	((n3004:0.00027678505446846830	n07AEP08:0.00547461296175151546):0.00050082035332201153	((n2973:0.00012979075326946031	(n2990:0.00041019869817030631	n07AEP06:0.00108799274269113263):0.00013343730856813600):0.00039997873108877198	(n3221:0.00191472302734026385	MULAG:0.00407617576064817511):0.00041146319451361045):0.00028210923055369138):0.00012366320326749055):0.00352395061969079442):0.06494089289412284527	(((AEPHI:0.00090558725696606454	n3757:0.00000185258768637867):0.00520431033008730577	(n2998:0.00190976405518104224	(n3011:0.00019341548202409420	(n2997:0.00006643401584215970	n2987:0.00050028269545437205):0.00012947035284471898):0.00039439667684324387):0.00356063638849051086):0.00409874809677400736	(((n3025:0.00102174587668468330	n3222:0.00153478801580349397):0.00040159506870420149	(n1666:0.00065062188962938935	n3024:0.00051780348571031827):0.00000185258768637867):0.00013117022926787279	((n3258:0.00159942661726259145	(n3026:0.00026446773899392107	n07AEP05:0.00138979569184183782):0.00038913808973215988):0.00006650118662130652	((n3220:0.00053978686857110685	n08AEP07:0.00052394380306499126):0.00013072452856971925	(n2986:0.00093297358752500925	(n3219:0.00206809178891700484	n1665:0.00037944347974402454):0.00008650621588589685):0.00000185258768637867):0.00038759975293054764):0.00019306838996884166):0.00090198330838005866):0.08629542308970457321):0.14015232712842726204	((APTOW:0.01169594426366979238	APTHA:0.00995398309983889194):0.02233317749683418410	(APTMA2:0.00068284586574868613	APTMA:0.00206967939226369206):0.03783366987741592496):0.20818316141693343768):0.08220766016742916960	((CASCA:0.01745880065304282816	CASBE:0.01486399028690782269):0.09239270725520284944	(DRONO2:0.00038497426292177100	DRONO:0.00054874190165624093):0.12785608684746410657):0.08220766016742916960);
((((n2988:0.00054169951481854519	(n2980:0.00068979052175389131	((n3004:0.00021911785058039720	n07AEP08:0.00507130047262879021):0.00043840738035216305	((n2973:0.00000185258768637867	(n2990:0.00041001061485403383	n07AEP06:0.00080603250530785994):0.00012956152506920276):0.00097502511457655465	(n3221:0.00189035079123046857	MULAG:0.00313128655523768661):0.00048247460270271639):0.00045438971986337429):0.00004896712125883135):0.00425061563225642442):0.06321316955780031943	(((AEPHI:0.00103199983022054381	n3757:0.00000185258768637867):0.00398579257173478033	(n2998:0.00132381831754948393	(n3011:0.00006952593389504467	(n2997:0.00000185258768637867	n2987:0.00051422285523680742):0.00000185258768637867):0.00040425815147002593):0.00392031887495984752):0.00240123305279846830	(((n3025:0.00116058194992729041	n3222:0.00105289648015656056):0.00040443107205289145	(n1666:0.00019822529751811058	n3024:0.00020469201539867146):0.00000185258768637867):0.00006670010109809235	((n3258:0.00181135515232340081	(n3026:0.00020026962585136896	n07AEP05:0.00093329637414692429):0.00040008146423160774):0.00013033690423091933	((n3220:0.00041437493770366180	n08AEP07:0.00039236998555460537):0.00000185258768637867	(n2986:0.00122197850668661527	(n3219:0.00125668685392535048	n1665:0.00047374442524586284):0.00007037313589343630):0.00000185258768637867):0.00026953737134653098):0.00020480413818622635):0.00278944869125974946):0.08593680985418655771):0.14703672102187373416	((APTOW:0.00755001469558611287	APTHA:0.01254988492179645067):0.03434917393441089262	(APTMA2:0.00134151772893984791	APTMA:0.00202836180909929213):0.03160974532903511325):0.21724573706775260340):0.08289851902472195055	((CASCA:0.01603574764271581757	CASBE:0.01439031553368181650):0.10576479962930931955	(DRONO2:0.00045625939613366681	DRONO:0.00023870339532283948):0.12315430815651141894):0.08289851902472195055);
((((n2988:0.00057956952069075120	((n3004:0.00000185258768637867	n07AEP08:0.00659872002254832928):0.00087845180639223145	(((n2973:0.00019616911699367703	(n2990:0.00033748699058542528	n07AEP06:0.00074023111782210867):0.00006629306253135475):0.00072483808410862382	(n3221:0.00115339575351784012	MULAG:0.00296785931026880131):0.00066042099497521896):0.00024777290584132952	n2980:0.00195517151154069599):0.00011934135526213642):0.00467728516639164503):0.05958206781825075432	(((AEPHI:0.00025082896062156892	n3757:0.00000185258768637867):0.00402204311017027860	(n2998:0.00140707799623752028	(n3011:0.00013354393027498142	(n2997:0.00007736935901700858	n2987:0.00029237087520958576):0.00006694754904625484):0.00026346125664420355):0.00276886938092155274):0.00242517589646913624	((n1666:0.00013340720257143187	(n3024:0.00040144743507701015	(n3025:0.00164629497256727451	n3222:0.00141867301611695419):0.00010613232035091747):0.00000185258768637867):0.00006752676911675942	((n3258:0.00225102292799416034	(n3026:0.00013140224561256035	n07AEP05:0.00156209952762178020):0.00059933553795814189):0.00000185258768637867	((n3220:0.00061316671141883829	n08AEP07:0.00020347903737772394):0.00019965967821995373	(n2986:0.00094910867468508422	(n3219:0.00160988201018015769	n1665:0.00020269620067527833):0.00006871663419522190):0.00013467542830632176):0.00019938763890436199):0.00013342215275602166):0.00217267333679757807):0.07979353083513142375):0.12249476097234934802	((APTOW:0.01011936076866922982	APTHA:0.01099466100532248830):0.02969477107124392570	(APTMA2:0.00145759318995714211	APTMA:0.00140806342062202287):0.03504547915679310371):0.19535709515147423043):0.09052408245452799040	((CASCA:0.01029572345205155212	CASBE:0.01958419982188063652):0.08340490650600733413	(DRONO2:0.00061804212946315934	DRONO:0.00038485467967792680):0.12554524631077298991):0.09052408245452799040);
((((n2988:0.00119893599438474115	((n3004:0.00006860368327719292	n07AEP08:0.00479733374071772758):0.00083023030884953161	(((n2973:0.00006589603871452965	(n2990:0.00042096601763371783	n07AEP06:0.00067036956103286121):0.00006557696840522947):0.00091629482821396074	(n3221:0.00141098790480507380	MULAG:0.00329956701980624540):0.00031767514890564390):0.00031484202338264496	n2980:0.00184502803061602585):0.00002088072096717348):0.00365324426035392108):0.07059738573003802864	(((AEPHI:0.00061231566062892135	n3757:0.00000185258768637867):0.00314893968565074225	(n2998:0.00192069535277771637	(n3011:0.00006608924598141645	(n2997:0.00000185258768637867	n2987:0.00071388570877976279):0.00006452934139563295):0.00038584349782797884):0.00409715711901117476):0.00530263215579690559	((n1666:0.00038906066988778456	(n3024:0.00057948155665905865	(n3025:0.00091871998410136574	n3222:0.00141587148556079965):0.00020642721657970515):0.00000185258768637867):0.00012802529979931987	((n3258:0.00130452320987486893	(n3026:0.00038839804170872510	n07AEP05:0.00112685286633997417):0.00025307167288351920):0.00006761984541202630	((n3220:0.00027154277036847945	n08AEP07:0.00064819576678807635):0.00006493904478062536	(n2986:0.00164988715409417042	(n3219:0.00193660191378029062	n1665:0.00032910815538453921):0.00013414224116654641):0.00007016299618197664):0.00032087804196843331):0.00006618501211847878):0.00045745478463768354):0.07160804586726796095):0.12980781816180564370	((APTOW:0.01050491275337088644	APTHA:0.01086139450523345915):0.02968629960697450124	(APTMA2:0.00122661826411813693	APTMA:0.00221901774166113159):0.03282122991198977574):0.18773346850673441888):0.09532380221627199945	((CASCA:0.01503205591884687609	CASBE:0.01644050458555979324):0.08999557185061886344	(DRONO2:0.00037826963613063919	DRONO:0.00053740326160294600):0.13299781725718631820):0.09532380221627199945);
((((n2988:0.00095065414606659263	((n3004:0.00016573127071364940	n07AEP08:0.00636706861837009214):0.00073239397624040407	(((n2973:0.00006624069135450253	(n2990:0.00033762966031276989	n07AEP06:0.00048007276394242034):0.00000185258768637867):0.00088970437453166995	(n3221:0.00182090779414284662	MULAG:0.00312351234907169359):0.00025233369202625876):0.00021453401686011070	n2980:0.00212846584566751471):0.00001691927763898211):0.00381374110542753806):0.07028234896922776198	(((AEPHI:0.00063362796710501445	n3757:0.00000185258768637867):0.00454711905737092536	(n2998:0.00125522588636802000	(n3011:0.00000185258768637867	(n2997:0.00008811253038265719	n2987:0.00057725640417022989):0.00006591955685170814):0.00032909799520561208):0.00421302510059337089):0.00370950060256365058	(((n1665:0.00020196588956428833	n3219:0.00074056829977610101):0.00000185258768637867	n2986:0.00045157266972309758):0.00015478837447239875	(((n3024:0.00033124743218293826	n1666:0.00013175415328790636):0.00000185258768637867	((n3258:0.00182930725463265943	(n3025:0.00152621340054831327	n3222:0.00101966698583756546):0.00032951535713360487):0.00013630322489679747	(n3026:0.00039640292202778503	n07AEP05:0.00141466046894771452):0.00046059412251735384):0.00000185258768637867):0.00013098480137329642	(n3220:0.00040205682219447356	n08AEP07:0.00046606557719698540):0.00006674035048798972):0.00025713919634161634):0.00222414757706887976):0.06329619396094118833):0.12438895525228539640	((APTOW:0.01067196071501975291	APTHA:0.01110019712446413953):0.02575520546790959972	(APTMA2:0.00040182324670534245	APTMA:0.00235439330362243035):0.03905181173853713300):0.20301038790728778705):0.08674579561185577492	((CASCA:0.01136284499785744639	CASBE:0.01873478508625258179):0.07409635542052485369	(DRONO2:0.00041439195583665842	DRONO:0.00041372281146557648):0.14932270771232705742):0.08674579561185577492);
((((n2988:0.00073195384436702728	(n2980:0.00147864474985128251	((n3004:0.00036253327272500849	n07AEP08:0.00587077053968078095):0.00037545960953313092	((n2973:0.00013482983358982151	(n2990:0.00040914183881779622	n07AEP06:0.00039635516438016636):0.00013377409806998242):0.00085799263756320169	(n3221:0.00191286292189281966	MULAG:0.00356595678550123210):0.00047872738396937618):0.00058709544725941737):0.00008454414771749036):0.00329696656843899046):0.06041387340970708758	(((AEPHI:0.00092737616760808837	n3757:0.00000185258768637867):0.00443449273427109613	(n3011:0.00000185258768637867	(n2997:0.00000185258768637867	(n2998:0.00115920968107019462	n2987:0.00160246878203783912):0.00000185258768637867):0.00013556344772361253):0.00403281145508566693):0.00433898298580400604	(((n3025:0.00205853700957203114	n3222:0.00146284566491091035):0.00036050193025618978	(n1666:0.00013481479764661028	n3024:0.00066556751352770630):0.00000185258768637867):0.00019395745275547374	((n3258:0.00147661322142867736	(((n2986:0.00079443041493116359	(n3220:0.00055105205781780155	n08AEP07:0.00013381783371108253):0.00019356223139742717):0.00003504440392151636	n1665:0.00033370744815592620):0.00000720779902311035	n3219:0.00180635285576152089):0.00020496318816007491):0.00001610206449166638	(n3026:0.00019567922380773608	n07AEP05:0.00125496550602943583):0.00039245570443049088):0.00006816319807243384):0.00116372144272060621):0.08159932917759671334):0.13878545951747695009	((APTOW:0.00859598587832758818	APTHA:0.01127289617180693253):0.02629204346499945666	(APTMA2:0.00065640496651056947	APTMA:0.00129097069517359708):0.03564257895003927756):0.19500886985383736327):0.08162073168545606883	((CASCA:0.01627870728694599464	CASBE:0.01224393119013729089):0.08491289733002943541	(DRONO2:0.00073789621639216377	DRONO:0.00030623398627118294):0.13381359611334697757):0.08162073168545606883);
((((n2988:0.00104382556994512491	(n2980:0.00104370422095232079	((n3004:0.00013618040401305043	n07AEP08:0.00529186149372659967):0.00065834129181683719	((n2973:0.00006661104742383205	(n2990:0.00007350737492354388	n07AEP06:0.00101389075747677546):0.00013246623066465302):0.00026146995068728076	(n3221:0.00207060906945525725	MULAG:0.00338952928535545287):0.00007495172457891065):0.00072568172014598770):0.00000185258768637867):0.00286744909618033474):0.07309280207469488755	(((AEPHI:0.00045383829359043140	n3757:0.00000185258768637867):0.00428491385149706860	(n2998:0.00066332123029365960	(n2987:0.00072376070815772684	(n3011:0.00013257549265161594	n2997:0.00000185258768637867):0.00000185258768637867):0.00026128494632545189):0.00424808581644104451):0.00330215425217859730	(((n3220:0.00088053943749809792	n08AEP07:0.00052242837567700146):0.00006592755399034357	((n3219:0.00116558823759121727	n1665:0.00026836105842417522):0.00006756104327048600	n2986:0.00133025970300639537):0.00021653965799014110):0.00029044039755665333	(((n1666:0.00019729650350664449	(n3024:0.00045628289978871030	(n3025:0.00100567454997978114	n3222:0.00110463460970057709):0.00009179542269798921):0.00000185258768637867):0.00013043212275798971	(n3026:0.00019841201829191092	n07AEP05:0.00139435585368275698):0.00019541881682719482):0.00000185258768637867	n3258:0.00168721471136232563):0.00003703572645113237):0.00126699477665655528):0.07062710416844625305):0.12952941105604021121	((APTOW:0.00897906800239383837	APTHA:0.01220085015910146904):0.02910611144793279551	(APTMA2:0.00045527828378517026	APTMA:0.00270702700842809360):0.03402676958066221807):0.21153607549631681106):0.08509037445112603570	((CASCA:0.01781373342020994496	CASBE:0.01422691765749150780):0.07408169135943087902	(DRONO2:0.00033810896814795205	DRONO:0.00032532358286445242):0.15180236752158651758):0.08509037445112603570);
((((n2988:0.00035089146066500320	(n2980:0.00147432572285681050	((n3004:0.00013840438907763007	n07AEP08:0.00601683038243444601):0.00059802371680616362	((n2973:0.00006746696632740249	(n2990:0.00049145178218119086	n07AEP06:0.00109277515397696121):0.00000185258768637867):0.00066521571532388631	(n3221:0.00229358499566501700	MULAG:0.00315623563883786267):0.00021351620261420289):0.00033514381011349157):0.00000185258768637867):0.00372448878180596131):0.05998621603918235373	(((AEPHI:0.00052472007261238594	n3757:0.00000185258768637867):0.00484901070452334673	(n2998:0.00158043672111976693	(n2987:0.00088557397197869129	(n3011:0.00006739833110332025	n2997:0.00017182751191737841):0.00000185258768637867):0.00026860155507677343):0.00341828020690487008):0.00275708330847976909	(n3219:0.00221465272600259366	(n1665:0.00034445336244438379	(((n3258:0.00157613663910073512	n2986:0.00075285537410432952):0.00000185258768637867	(n3220:0.00054927032152633044	n08AEP07:0.00040027177530717317):0.00013304862060228381):0.00000185258768637867	((n1666:0.00033304423784040845	(n3024:0.00060315993342901413	(n3025:0.00162018599911645201	n3222:0.00130805928501404175):0.00021651295830033536):0.00000185258768637867):0.00026510519783717819	(n3026:0.00020210780049905632	n07AEP05:0.00108500139640411151):0.00033183773784449679):0.00033056569915875536):0.00020848822766375826):0.00000185258768637867):0.00282270536350768013):0.08502408962433465056):0.15479530893464718555	((APTOW:0.01092565062851570852	APTHA:0.00997505858451419071):0.02408914453859220886	(APTMA2:0.00160903243165834084	APTMA:0.00201060616058909699):0.04175993996730301139):0.21142972427742151575):0.08780885845135093237	((CASCA:0.01542199562908639320	CASBE:0.01403119357260866965):0.10187086869992725835	(DRONO2:0.00062471160513666638	DRONO:0.00048615993114394884):0.12307295758880984482):0.08780885845135093237);
((((APTOW:0.00936811375864481446	APTHA:0.01074998829854520270):0.02858896224593293969	(APTMA:0.00203850535693665376	APTMA2:0.00161056952167187850):0.03978754049357520473):0.20884959280417195182	((n2988:0.00137206774156308463	(((n3221:0.00274275262332060931	((n07AEP08:0.00575437291130711463	MULAG:0.00288744067711764474):0.00042716386750000476	(n2973:0.00006553279234352787	(n2990:0.00033724846371178637	n07AEP06:0.00100184816979117380):0.00006526138155291001):0.00068320317816444800):0.00011867398857732281):0.00034207785650414748	n3004:0.00067632869664646655):0.00000185258768637867	n2980:0.00141100963562968166):0.00461457627884766415):0.06984491219946577234	(((AEPHI:0.00069158864159718785	n3757:0.00000185258768637867):0.00434387062711184910	(n2998:0.00125143276314120455	((n2997:0.00007866924625813642	n2987:0.00064584635180398671):0.00000185258768637867	n3011:0.00006463274703294298):0.00025724711390815407):0.00545390549842620764):0.00307699369532106167	((n1666:0.00039383541933747928	(n3024:0.00076861649254310305	(n3025:0.00161255158085396588	n3222:0.00121981027908061560):0.00012927527363269247):0.00000185258768637867):0.00019438766821472893	(((n3258:0.00194944856103058234	n07AEP05:0.00158395305175035132):0.00020879937303143069	n3026:0.00025955635977323901):0.00013148488572825020	((n08AEP07:0.00046937300370483590	n3220:0.00026870152947416638):0.00019458970475791070	(n2986:0.00131631567586979457	(n3219:0.00183063486135017677	n1665:0.00033573288081540091):0.00012952278429294566):0.00008762619132375535):0.00031963590740847564):0.00006457066518211464):0.00242025934947767349):0.07844879134827835443):0.13954135155501429244):0.08518857320543220257	((CASCA:0.01647968728132364821	CASBE:0.01369095225542905914):0.07764400349123556921	(DRONO2:0.00083113110561881581	DRONO:0.00092153555023890047):0.14852869837595522595):0.08518857320543220257);
((((APTOW:0.00986955587807980539	APTHA:0.00888849213262592891):0.02615539055528830203	(APTMA:0.00291300735691832737	APTMA2:0.00075962069577900269):0.03455212207986428641):0.20169461518313469561	((n2988:0.00062152210910988931	(((n3221:0.00284881489825297577	((n07AEP08:0.00460671987821447814	MULAG:0.00413148542172552240):0.00094170268474677674	(n2973:0.00006653644520865418	(n2990:0.00046869221758474383	n07AEP06:0.00094343623885484104):0.00000185258768637867):0.00049062956320867677):0.00009784283751468857):0.00006631572383670785	n3004:0.00071923328906477071):0.00000185258768637867	n2980:0.00182936019964192119):0.00449468857343672794):0.08076472877568860453	(((AEPHI:0.00054681924385008524	n3757:0.00000185258768637867):0.00411060572792271671	(n3011:0.00000185258768637867	(n2998:0.00218584076104527247	(n2997:0.00008062322819858166	n2987:0.00042643370739024457):0.00006567935120265282):0.00006663372770335338):0.00492280640334740761):0.00355483670805376538	((n1666:0.00020322171191679059	(n3024:0.00026206832046178418	(n3025:0.00124168730466481291	n3222:0.00162031403376768426):0.00013662942904515705):0.00000185258768637867):0.00006660570646474811	((n07AEP05:0.00119539354891868275	n3026:0.00032891695634698002):0.00013173481895974580	(n3258:0.00189982401029876731	((n08AEP07:0.00046652919244703371	n3220:0.00027868059044724904):0.00026205737248351653	(n2986:0.00093963473245001889	(n3219:0.00153824335312410993	n1665:0.00033974427046107916):0.00020200576243094290):0.00000185258768637867):0.00032664347866483910):0.00000185258768637867):0.00006648598320143453):0.00251465004691519981):0.07125777175941863661):0.12749350217778335215):0.08587500982048081044	((CASCA:0.01680558519155628955	CASBE:0.01471388929549194251):0.09361616990931345694	(DRONO2:0.00065338711564468562	DRONO:0.00027333763377139844):0.12389157576562787044):0.08587500982048081044);
((((APTOW:0.00796308608030302581	APTHA:0.01060794670638752664):0.01900762561259323330	(APTMA:0.00248330792666856147	APTMA2:0.00037559108914647968):0.04495632360980598291):0.20085026615680456885	((n2988:0.00019427686535229450	((((MULAG:0.00323624108340495693	n3221:0.00231101782887115342):0.00027139388965233355	(n2973:0.00013187419428639779	(n2990:0.00027154049959083969	n07AEP06:0.00120987289991560326):0.00000185258768637867):0.00058885343116939996):0.00045989127200792750	(n07AEP08:0.00637354356469874237	n3004:0.00012390155208748133):0.00059849163281409186):0.00016224554705686423	n2980:0.00221089528823448017):0.00495313732573358836):0.06481049155910159620	(((AEPHI:0.00066130189130002293	n3757:0.00000185258768637867):0.00311873270302713817	(n2998:0.00118992009869124281	((n2997:0.00007443999255973710	n2987:0.00095829283774208774):0.00000185258768637867	n3011:0.00006555706320225926):0.00033838487721896338):0.00349130315769327583):0.00082481261929997455	((((n3025:0.00091113618193999226	n3222:0.00089364136277831783):0.00037426856510055601	n3024:0.00045598975048165719):0.00000185258768637867	n1666:0.00026159747126789788):0.00013218296095820925	((n07AEP05:0.00060009374910373965	n3026:0.00046360831018238435):0.00032555944746495317	(n3258:0.00133243864757517081	((n08AEP07:0.00072022472007332008	n3220:0.00040544118112764813):0.00006602069827000000	(n2986:0.00073841108535689290	(n3219:0.00136063234517366360	n1665:0.00076080854361831635):0.00013485459410074642):0.00019753571913151504):0.00071593991618616325):0.00000185258768637867):0.00006592995187672100):0.00371891290720466556):0.08449928646314480707):0.13797157089327011237):0.08573194202760316129	((CASCA:0.01169281693695201942	CASBE:0.01845171454683311452):0.09088983920189881716	(DRONO2:0.00081163329506530907	DRONO:0.00040186801317442758):0.12705842189489310878):0.08573194202760316129);
((((APTOW:0.01023421754891558864	APTHA:0.01061576856333487293):0.02307495741763017708	(APTMA:0.00211454685480301973	APTMA2:0.00058241523911599954):0.03394326849177817240):0.17178000127931497554	((n2988:0.00137525991303213057	((((MULAG:0.00323744080758094164	n3221:0.00147098141394821696):0.00025671920637029117	(n2973:0.00006800311773916197	(n2990:0.00055527720287884530	n07AEP06:0.00087122544399989273):0.00013187882251890104):0.00040126106841982458):0.00022647107073842185	(n07AEP08:0.00484843232441421485	n3004:0.00044591912563629886):0.00031099019362275745):0.00014209538451496665	n2980:0.00194891345576849915):0.00368278779186621613):0.07250411044137676508	(((AEPHI:0.00038605904932135761	n3757:0.00000185258768637867):0.00230581935168036644	(n3011:0.00000185258768637867	(n2998:0.00148381111701184989	(n2997:0.00006725191857554691	n2987:0.00081144833935396625):0.00006657580334281185):0.00013564818621655310):0.00364678284617170377):0.00554611730599091895	(((n3222:0.00134456553328148195	n3024:0.00052774212759170672):0.00000185258768637867	n1666:0.00032799744641121535):0.00019546245361891690	((n08AEP07:0.00039104978882784948	(n3220:0.00081576646988780802	(n2986:0.00058709507404141161	(n3219:0.00143006967882296329	n1665:0.00042961950986372606):0.00011433079305226801):0.00008253292147799000):0.00000185258768637867):0.00065675007659118684	((n07AEP05:0.00112186399041382589	n3026:0.00006751173488955798):0.00020239357104511293	(n3025:0.00147576293716896768	n3258:0.00161037156642694548):0.00000185258768637867):0.00013090101812328030):0.00013511638407546922):0.00169835508838880964):0.08033801706037047019):0.13600814332599683865):0.07778772905901661094	((CASCA:0.01565271169891754507	CASBE:0.01542968362259395688):0.09800373454965193021	(DRONO2:0.00048635888864921519	DRONO:0.00022962503384999316):0.12836832532598707601):0.07778772905901661094);
((((APTOW:0.01181190537652414274	APTHA:0.01285682925316563273):0.02223222019401007582	(APTMA:0.00227625080447993282	APTMA2:0.00128350394020573756):0.03808257012635062749):0.18185470689480054407	((n2988:0.00109954322137182509	((n07AEP08:0.00620064389436686143	n3004:0.00006672522917657286):0.00082180908414379616	(n2980:0.00145992000171995834	((MULAG:0.00346703876842942727	n3221:0.00290073071909218013):0.00018155150193043532	(n2973:0.00006784135390998863	(n2990:0.00084534430076463026	n07AEP06:0.00115455001963458916):0.00006645679388526226):0.00053909290001342080):0.00019089566283567031):0.00011052201298079311):0.00469693540148847632):0.06966736608626993010	(((AEPHI:0.00081497349921921586	n3757:0.00000185258768637867):0.00364984419818306649	(n2998:0.00098787475500048088	((n2997:0.00008573666405648193	n2987:0.00051264724166448776):0.00006677444272901895	n3011:0.00006753224852603748):0.00026647381448388592):0.00414324565324738960):0.00449956004521013999	((((n3025:0.00086780835803846484	n3222:0.00165110287338628885):0.00033122276185345109	n3024:0.00047109511566371601):0.00000185258768637867	n1666:0.00032912000789570332):0.00006708152299370045	((n07AEP05:0.00144024581449899358	n3026:0.00026864573677287473):0.00033294644952176430	((n08AEP07:0.00065909350555671251	n3258:0.00177216247503395258):0.00014156094465770722	(n3220:0.00047654218594534776	(n2986:0.00116643935195669211	(n3219:0.00199861425400893597	n1665:0.00013652493220043380):0.00027323649401586787):0.00006810052671058689):0.00000185258768637867):0.00013255463980392911):0.00013460654305461300):0.00122453338025889976):0.06844355568009306834):0.11734267867191984502):0.08873228916189800086	((CASCA:0.01575486150746359393	CASBE:0.01516015069865592896):0.09103090671235719578	(DRONO2:0.00078924267380282734	DRONO:0.00017405329285755472):0.12844491376169392405):0.08873228916189800086);
((((APTOW:0.00956180067546957835	APTHA:0.01037415089765332879):0.02485031171862308805	(APTMA:0.00237423418474882455	APTMA2:0.00265219796063753026):0.03849648154408849554):0.21565062471025106539	((n2988:0.00032484626397406694	(((n3221:0.00264478244964649108	(n2973:0.00000185258768637867	(n2990:0.00070868553242262326	n07AEP06:0.00073776984968218625):0.00006627948608650749):0.00050483631541445046):0.00008545867454213197	(MULAG:0.00311652666123510454	n2980:0.00132132935784068091):0.00030674253361852191):0.00006521793757133692	(n07AEP08:0.00635934815175017744	n3004:0.00026624889779984089):0.00060546178731892182):0.00445826137629433839):0.06858678423250696987	(((AEPHI:0.00068902006358910136	n3757:0.00000185258768637867):0.00415758040453116998	(n2998:0.00110790321061923075	((n2997:0.00006883088671992222	n2987:0.00072682938444451075):0.00000185258768637867	n3011:0.00006847767455700868):0.00033523687353138274):0.00435454829411129930):0.00273074871137675380	((((n3025:0.00140608548089697530	n3222:0.00098726127662517905):0.00036665771458693639	n3024:0.00065831773460038449):0.00000185258768637867	n1666:0.00006829009830805783):0.00006638608912911994	(((n07AEP05:0.00101455701961862890	n3026:0.00033149070783866896):0.00019560036104399620	((n08AEP07:0.00039496866721865965	n3220:0.00047875776752417411):0.00013041969920202991	(n2986:0.00079789892319180882	(n3219:0.00172062691263080085	n1665:0.00016434196170391909):0.00010794767451985837):0.00007873200730895310):0.00072067109168261754):0.00000185258768637867	n3258:0.00139673900452699546):0.00006837116205741135):0.00317560369432213314):0.07593236725774961393):0.12200892699638930805):0.08373884595751883431	((CASCA:0.01631218913604164100	CASBE:0.01751766843612767230):0.06887743651785091514	(DRONO2:0.00054269328805835236	DRONO:0.00074661494074229281):0.14642223714739852070):0.08373884595751883431);
((((APTOW:0.01065459841103164398	APTHA:0.01017036100489303839):0.02851491717255198732	(APTMA:0.00175748621489314532	APTMA2:0.00032586142406547755):0.03306187610762629375):0.20186710800983828640	((n2988:0.00007453939442744570	((((MULAG:0.00494824889059661439	n3221:0.00251159931770748683):0.00019947381246873021	(n2973:0.00019057029536972598	(n2990:0.00040505447972352513	n07AEP06:0.00066779760462978182):0.00019283376505960890):0.00063782274189258027):0.00044068043067860816	n2980:0.00144746699749738429):0.00005918647451824902	(n07AEP08:0.00648684742462415920	n3004:0.00091932634105594156):0.00026843007822528319):0.00481767862876486975):0.07110156360192203262	(((AEPHI:0.00029923109923341414	n3757:0.00000185258768637867):0.00438364671855947033	(n3011:0.00000185258768637867	(n2998:0.00110853102459902947	(n2997:0.00007754292013153676	n2987:0.00063974204311358399):0.00006627399980018482):0.00012808680447643148):0.00514628601032583038):0.00404189171888629309	((((n3025:0.00174863539515126448	n3222:0.00110389138460182811):0.00000185258768637867	n3024:0.00025685352551503272):0.00000185258768637867	n1666:0.00044970429772844497):0.00006589922125151963	(((n08AEP07:0.00065972278740621343	n3220:0.00067067560021598881):0.00013018611278251352	(n2986:0.00073145360040052885	(n3219:0.00150020776041134276	n1665:0.00032851485986424076):0.00000458260429989446):0.00006661058680438490):0.00019181641622699006	(n3258:0.00151009323725991604	(n07AEP05:0.00118756971563009931	n3026:0.00039597541782517937):0.00077261647907819948):0.00000185258768637867):0.00006444891196743419):0.00045658950919009382):0.07391912620192157835):0.12465553885455786520):0.08814437055482693406	((CASCA:0.01126122066561785137	CASBE:0.01997105908134654689):0.09278485829848653887	(DRONO2:0.00028751452689821175	DRONO:0.00040569017977824730):0.13511839226244062862):0.08814437055482693406);
((((APTOW:0.00878849436437190851	APTHA:0.01348112159143417810):0.02961046163637410036	(APTMA:0.00236250789015447727	APTMA2:0.00190006106947535666):0.03196018511719087019):0.18182018443521957840	((n2988:0.00068418018490169264	(((MULAG:0.00261707520179006855	(n2980:0.00161716569611880523	n3221:0.00137727064426671061):0.00024047205353823386):0.00036875495617777704	(n2973:0.00026116440415121470	(n2990:0.00027732844380706653	n07AEP06:0.00129629048350844082):0.00006540620762226610):0.00039192282130479127):0.00006231592170748475	(n07AEP08:0.00544623174383189641	n3004:0.00029285341040710780):0.00023412412235565447):0.00395528718229966499):0.07687066241130403876	(((AEPHI:0.00064334278069981326	n3757:0.00000185258768637867):0.00420500576800069293	(n2998:0.00129219231167205617	((n2997:0.00000185258768637867	n2987:0.00082488314281254987):0.00006791177506003419	n3011:0.00006785501917788616):0.00013572705885931473):0.00431477678388141658):0.00311738329457449852	((((n3025:0.00088195875410302564	n3222:0.00066561905990921604):0.00014277668306026170	n3024:0.00020018237312290120):0.00000185258768637867	n1666:0.00013379558637925773):0.00020152490139368950	((n07AEP05:0.00132884516052189823	n3026:0.00054342843640769372):0.00046567975775117055	((((n08AEP07:0.00074724253762692514	n3220:0.00068241816319922341):0.00013475307813896894	(n2986:0.00102384346815660417	n1665:0.00020640951405382911):0.00000185258768637867):0.00000185258768637867	n3219:0.00153212624148333222):0.00013336262117486159	n3258:0.00119594031970483828):0.00006808190320991109):0.00006741284938097439):0.00131694929304115426):0.06669869639957341778):0.13097953062414036118):0.09916908060001626557	((CASCA:0.01588762904877310742	CASBE:0.01754891784524608214):0.09319220697448070412	(DRONO2:0.00085610711038563980	DRONO:0.00058505766748498779):0.13515067340678957319):0.09916908060001626557);
((((APTOW:0.00933288510718576110	APTHA:0.00972077318457028293):0.01981527345042551763	(APTMA:0.00157556395475445463	APTMA2:0.00199502581678661457):0.03978645431646717079):0.20995190097118768269	((n2988:0.00024258287358973473	((n07AEP08:0.00671196547086183246	n3004:0.00036258622013280443):0.00064645376724215930	(((MULAG:0.00391886920817511100	n3221:0.00270825651546311840):0.00026647669520247727	n2980:0.00173689628739544049):0.00006585251759372407	(n2973:0.00000185258768637867	(n2990:0.00071882698037684491	n07AEP06:0.00095130033530750418):0.00006643952290115683):0.00046070792480229966):0.00005292393739000987):0.00375560317251554324):0.06983147517576447638	(((AEPHI:0.00047927702185450775	n3757:0.00000185258768637867):0.00414311675924154861	(n2998:0.00127840396563912509	((n2997:0.00000185258768637867	n2987:0.00044235797851632813):0.00013068231085070400	n3011:0.00000185258768637867):0.00053151533136735574):0.00365159423445118219):0.00239123439297234813	((((n3025:0.00209464330920003296	n3222:0.00115129668705095910):0.00000185258768637867	n3024:0.00046744290754027366):0.00000185258768637867	n1666:0.00020103288847079322):0.00013222260600966515	((n07AEP05:0.00155367228962769366	n3026:0.00013407212884243891):0.00033078003283393021	(((n08AEP07:0.00046541199647231123	n3220:0.00041101924649889350):0.00019834486968289028	(n2986:0.00082672403010191232	(n3219:0.00242586252539402428	n1665:0.00025396129784068764):0.00029303760077109060):0.00020041679472903226):0.00033514294480726511	n3258:0.00180159107537352183):0.00000185258768637867):0.00020488290680844662):0.00298710275073862941):0.08229423075737479776):0.13701483812046619248):0.07566372129951332015	((CASCA:0.01371571359676040762	CASBE:0.01514866829394899937):0.08037812208727297680	(DRONO2:0.00047110777946135816	DRONO:0.00052006488179897985):0.13996776756734316538):0.07566372129951332015);
((((APTOW:0.00847697434620017266	APTHA:0.01047316989697629451):0.01950327827010042009	(APTMA:0.00235555413367241400	APTMA2:0.00137475444370253126):0.04353541078337017090):0.18777404818513174223	((n2988:0.00033896696907275212	((n07AEP08:0.00433251125355686370	n3004:0.00062659035355441752):0.00038636078719491378	(n2980:0.00163677521718331737	((n2973:0.00000185258768637867	(n2990:0.00052025142914164128	n07AEP06:0.00102336967113774140):0.00006745891519984746):0.00087214748618972973	(MULAG:0.00372394863110736161	n3221:0.00251580089179047686):0.00023687764916427984):0.00017794511730728245):0.00000185258768637867):0.00502781141000824619):0.07097091603816893524	(n3025:0.00141977982561491056	(n3222:0.00088951517566184326	(n3024:0.00033074498164329080	(n1666:0.00019524409081003892	(((n07AEP05:0.00093000730883035371	n3026:0.00045843844720989431):0.00039533076548404469	(((n08AEP07:0.00045501268880039918	n3220:0.00103081876136420559):0.00006489442786480925	(n2986:0.00118592845659676533	(n3219:0.00188686644914600799	n1665:0.00020754142073524073):0.00020170958259290028):0.00020850192763444681):0.00020667531921408057	n3258:0.00125890536952484415):0.00006157509018915186):0.00013698300913180751	((AEPHI:0.00057321420475990614	n3757:0.00000185258768637867):0.00257022333014313761	(n2998:0.00081449918184447849	((n2997:0.00019432852924466021	n2987:0.00101126059364215208):0.00000185258768637867	n3011:0.00006906924818680261):0.00019404828270496368):0.00444769921663730819):0.00610382501843431419):0.00006487981961815583):0.00000185258768637867):0.00031825833688062629):0.00089955119940618401):0.07956010513115048532):0.14551298034090584532):0.07996592890415479826	((CASCA:0.01581149078585725870	CASBE:0.01802502060116175503):0.10744789516173715305	(DRONO2:0.00072879101055068729	DRONO:0.00030668863754629760):0.12884599755843390012):0.07996592890415479826);
((((n2988:0.00061900659815572142	((n07AEP08:0.00624306656820376987	n3004:0.00013526302837364227):0.00091440265984391207	(((n3221:0.00156466655346521738	MULAG:0.00367467752384729052):0.00029853393515959681	(n2973:0.00019739261955022285	(n07AEP06:0.00140764896213648643	n2990:0.00048103849122327298):0.00006586364895810404):0.00045575354767748462):0.00020140952674259894	n2980:0.00150105011143436161):0.00006245992058846785):0.00300279730213405581):0.06513065089365201177	(((AEPHI:0.00077165286174370553	n3757:0.00000185258768637867):0.00422055527498398954	(n2998:0.00102987605921352242	(n3011:0.00019854669092716855	(n2987:0.00126736398066517307	n2997:0.00006616574718919460):0.00000185258768637867):0.00026904252314212781):0.00413017822043333302):0.00451794865454666593	(n3258:0.00126988952371322530	(((((n3026:0.00026507043056176680	n07AEP05:0.00152754601549605394):0.00032525406903582575	n3024:0.00058491885971318533):0.00000185258768637867	n1666:0.00026675296596556923):0.00001076231334057769	(n3025:0.00125449710372373840	n3222:0.00105599083001174459):0.00032358379717595628):0.00001608127939711495	((n08AEP07:0.00039435883554085366	n3220:0.00034200056755558778):0.00026056117377486931	(n2986:0.00114195864171740837	(n3219:0.00128052041854419870	n1665:0.00040305624352690459):0.00027159334915725409):0.00000185258768637867):0.00017221689912948416):0.00006415730071487077):0.00183874833568689719):0.08371681085349455542):0.12700939170165742587	((APTMA:0.00283980105713285301	APTMA2:0.00096713721650905284):0.03191267056054709200	(APTHA:0.01119928412189974409	APTOW:0.01071135116978406271):0.02965379353173707572):0.21640693163333454829):0.07804517583841547035	((CASCA:0.01670834155721799205	CASBE:0.01181837705570243369):0.07546351540385842771	(DRONO2:0.00073129495734494123	DRONO:0.00025542080468351732):0.12956828791612734486):0.07804517583841547035);
((((n2988:0.00106185009804229675	((n07AEP08:0.00625076919872266223	n3004:0.00000185258768637867):0.00047756754481591230	(((n3221:0.00287731784147487015	MULAG:0.00348019669893370222):0.00000185258768637867	(n2973:0.00006709991106024626	(n07AEP06:0.00100689134367567754	n2990:0.00076724265273461843):0.00006419315706407246):0.00039849930624293929):0.00026249342558967058	n2980:0.00176840039336801855):0.00018475009929179510):0.00408856557258915898):0.05800266537191577088	(((AEPHI:0.00068947134196836626	n3757:0.00000185258768637867):0.00381374165459258873	(n2998:0.00110549562755747513	(n3011:0.00006743318549018605	(n2987:0.00087458088666219236	n2997:0.00009140834362202923):0.00026112291160220981):0.00039707282028823095):0.00443642761997095625):0.00295292737175642441	(((n3024:0.00013131606913007807	n1666:0.00019721959615624237):0.00000185258768637867	(n3025:0.00069002179659392664	n3222:0.00111245480697669979):0.00008287029527374850):0.00032605109865361999	((n3258:0.00171309283887115162	(n3026:0.00033115920607397823	n07AEP05:0.00100162130689042785):0.00092739302717914727):0.00000185258768637867	((n08AEP07:0.00045748749687289533	n3220:0.00047394606837164466):0.00032600751124942177	(n2986:0.00128400098961047710	(n3219:0.00152571645183356155	n1665:0.00068079420254317719):0.00013594836153427728):0.00000185258768637867):0.00052520752123976888):0.00020058904852236271):0.00249021402706647637):0.08344001187122231100):0.13393659192542298197	((APTMA:0.00139518090682618119	APTMA2:0.00196837801141254778):0.02880612225413404018	(APTHA:0.01066360069457154315	APTOW:0.00784892914648396660):0.03049355103843001333):0.19737934941301973901):0.07556096753160281010	((CASCA:0.01346932070974166812	CASBE:0.01927273704383460073):0.09149830315353961463	(DRONO2:0.00039983957285186764	DRONO:0.00007660248925464648):0.12698920663588339486):0.07556096753160281010);
((((n2988:0.00007867271627659544	(n2980:0.00174559181342521640	((n07AEP08:0.00555425511665033535	n3004:0.00006915436734279446):0.00090795638545464522	((n3221:0.00187852346675156253	MULAG:0.00350665497402106183):0.00000185258768637867	(n2973:0.00019745078263146205	(n07AEP06:0.00120590553100892472	n2990:0.00033713174463402578):0.00000185258768637867):0.00071755702607475907):0.00019574407975525259):0.00012415232527265854):0.00411717229722083963):0.07172367725716945197	(((AEPHI:0.00057057280815872482	n3757:0.00000185258768637867):0.00411690196489170653	(n2998:0.00182898638413635001	(n3011:0.00026475884379852435	(n2987:0.00093739623384656349	n2997:0.00000185258768637867):0.00006542359292502329):0.00052205819560799795):0.00510196704852530509):0.00326825109717600792	((n3025:0.00116091843873958561	n3222:0.00086513870540360846):0.00054908244716611241	(((n3258:0.00139591863686257494	(n3026:0.00026430955945871851	n07AEP05:0.00059933596216622700):0.00072123754916112186):0.00006712559028502681	((n08AEP07:0.00019877229221424830	n3220:0.00040611897212919351):0.00038992423135559895	(n2986:0.00114396131023323513	(n3219:0.00157895662485115287	n1665:0.00020176144975881952):0.00000185258768637867):0.00006642467808664567):0.00045392588205214507):0.00013369690281018429	(n3024:0.00065540610126088865	n1666:0.00032843011781797922):0.00000185258768637867):0.00000185258768637867):0.00229082356785525239):0.07678854422605586871):0.13415134395145753010	((APTMA:0.00203501669805995983	APTMA2:0.00100811869473191752):0.03717184935353023967	(APTHA:0.00919421324632567136	APTOW:0.01065088830490278429):0.02391024523151791953):0.19809101824537944658):0.08980155131729075646	((CASCA:0.01530676173906004786	CASBE:0.01415407629429462147):0.08176627522694514261	(DRONO2:0.00079317281014463831	DRONO:0.00064115796366775643):0.12957307997761668972):0.08980155131729075646);
((((n2988:0.00084034730335508115	(n2980:0.00174408803626070232	((n07AEP08:0.00636411300736380858	n3004:0.00027689621614494607):0.00044933236783931162	((n3221:0.00269142450897881091	MULAG:0.00240062972256757483):0.00024666982742644315	(n2973:0.00013230091063980308	(n07AEP06:0.00133771396172308195	n2990:0.00013861289085712633):0.00006723719961103080):0.00039793706234081183):0.00045679388165275931):0.00013233873439430296):0.00419965964379183290):0.06938257906634018313	(((AEPHI:0.00085698886078397604	n3757:0.00000185258768637867):0.00361321446391244666	(n2987:0.00028641163080583539	(n2997:0.00006939084613798411	(n2998:0.00119092926900421546	n3011:0.00000185258768637867):0.00006568438249317513):0.00022132274248318345):0.00494548618701801026):0.00282270067264112252	(((n3026:0.00026532487656976274	n07AEP05:0.00144950275340935712):0.00032178810781615785	(((n08AEP07:0.00065904524526288317	n3220:0.00094546259821196282):0.00019480283993219272	(n2986:0.00080817261860943528	(n3219:0.00168078228136477048	n1665:0.00025606203778477112):0.00021639784268555950):0.00006672990572843343):0.00038877195970222388	n3258:0.00088042751086706993):0.00000185258768637867):0.00019718896808889024	(((n3025:0.00189310236402920307	n3222:0.00152961381093449705):0.00018414988528014218	n3024:0.00084560415950985012):0.00000185258768637867	n1666:0.00000185258768637867):0.00013023901053669300):0.00246496514844751291):0.06856915509812884502):0.13936985448181860026	((APTMA:0.00108418233824577356	APTMA2:0.00127943945826512967):0.03889070626942989217	(APTHA:0.01074526833656032007	APTOW:0.00889984182919287617):0.02872703757052272669):0.21017415478845419274):0.07829950458816718750	((CASCA:0.01408417428395754463	CASBE:0.01521470085531928529):0.10082228249642856410	(DRONO2:0.00031316821127388961	DRONO:0.00025035661689493024):0.13630032142424208796):0.07829950458816718750);
((((n2988:0.00053237046924159328	(n2980:0.00135017868517529286	((n07AEP08:0.00584973410680591274	n3004:0.00022965330259784177):0.00075529665208771122	((n3221:0.00228234166417535557	MULAG:0.00278282692512785666):0.00039491890581228647	(n2973:0.00006618750001309838	(n07AEP06:0.00079548536229189090	n2990:0.00040652614061921131):0.00013233813456150532):0.00058906639120737071):0.00032301161325835838):0.00047140964365146725):0.00339102352410689542):0.07575809483076328954	(((AEPHI:0.00068880168483194859	n3757:0.00000185258768637867):0.00466802925108353913	(n2998:0.00149385965625076765	(n3011:0.00019827449038745411	(n2987:0.00058751743832653172	n2997:0.00000185258768637867):0.00013326657460137648):0.00033410034968843494):0.00474634948122499515):0.00236109889301761066	((((n08AEP07:0.00033046606192414969	n3220:0.00054060622176121162):0.00006743433025072186	(n2986:0.00093950411062819126	(n3219:0.00194151538064162694	n1665:0.00033447986264853593):0.00000185258768637867):0.00000185258768637867):0.00046056192958188359	(n3258:0.00186209087809080802	(n3026:0.00053615412004583910	n07AEP05:0.00141184616469884183):0.00039037443193749036):0.00000185258768637867):0.00019710505270705366	(((n3025:0.00139866745433168613	n3222:0.00120409067469893724):0.00046589328874298129	n3024:0.00052409013582538951):0.00000185258768637867	n1666:0.00026411133635655148):0.00033171362701812798):0.00287446097366965761):0.07189549180930698835):0.11924431140089919445	((APTMA:0.00196254931375786437	APTMA2:0.00212794581411648517):0.02827888668626529420	(APTHA:0.01216817551743208485	APTOW:0.00986555769929791694):0.02615630682474932855):0.19911483029434604020):0.08803058695816298740	((CASCA:0.01609470952684232889	CASBE:0.01439043069119893929):0.07771721871338480025	(DRONO2:0.00104123031020872630	DRONO:0.00009513266457900688):0.14105738595287983794):0.08803058695816298740);
((((n2988:0.00145455718187067736	(n2980:0.00153662254515300593	((n07AEP08:0.00546989824788548639	n3004:0.00006885871219385231):0.00077126639880566075	((n3221:0.00196810121471869062	MULAG:0.00312423100487818845):0.00000185258768637867	(n07AEP06:0.00107382223172503770	(n2990:0.00040345160910057573	n2973:0.00019669419735046179):0.00000185258768637867):0.00025960452936043627):0.00055250010679826005):0.00013209476279751561):0.00313219108067880900):0.07733509216487904903	(((AEPHI:0.00039189616038060813	n3757:0.00000185258768637867):0.00351018693355263514	(n2998:0.00132917159056344177	(n2987:0.00043174010456488438	(n2997:0.00000185258768637867	n3011:0.00000185258768637867):0.00000185258768637867):0.00039703995102371834):0.00400039162174742249):0.00226292791183915461	(((n08AEP07:0.00039958661793136000	(n3220:0.00054070127218853006	(n2986:0.00100656961679903363	(n3219:0.00169297765929128890	n1665:0.00013405758466102175):0.00019939205464570745):0.00006697582094227141):0.00000185258768637867):0.00026015006822807386	(n3026:0.00013254724060857758	n07AEP05:0.00086629432424992128):0.00058959315304514179):0.00006627124118026942	((n3025:0.00181216870166504146	(n3258:0.00229932119629433843	n3222:0.00060570453044906834):0.00033064603681533656):0.00000185258768637867	(n3024:0.00039354992344424765	n1666:0.00026066379128910516):0.00000185258768637867):0.00019571634155344551):0.00265899666709529378):0.05990811838483149632):0.13791541290056519298	((APTMA:0.00125249781692116568	APTMA2:0.00116297251076764516):0.03342747189184854667	(APTHA:0.01034022941984286993	APTOW:0.00948967183878909881):0.02668296770453644842):0.21606863817507737657):0.08082724126901480455	((CASCA:0.01404192516083883381	CASBE:0.01826676064761847615):0.09487463760659685386	(DRONO2:0.00050524486147219768	DRONO:0.00007990630331303492):0.11320128457015962709):0.08082724126901480455);
((((n2988:0.00107709596196190133	(n2980:0.00191452359887991572	((n07AEP08:0.00563873647752011990	n3004:0.00013663819481406428):0.00078725524414529333	((n3221:0.00348433248025370587	MULAG:0.00332747537613198785):0.00021102983893307587	(n2973:0.00013423830705845975	(n07AEP06:0.00114198469623058617	n2990:0.00061768439320338887):0.00006469556344810476):0.00039388457363088194):0.00026685059684666140):0.00035778309611517075):0.00338169651144391891):0.06603080347588931309	(((AEPHI:0.00064469721520017090	n3757:0.00000185258768637867):0.00419350912710403714	(n2998:0.00156742587843728548	((n2987:0.00051810623164044300	n2997:0.00000185258768637867):0.00013287903679741445	n3011:0.00013562763799080538):0.00026586934577023288):0.00578443515260925172):0.00387570773579312862	((((n2986:0.00095868977094214604	(n3219:0.00194688299333920780	n1665:0.00039570857367533975):0.00008489712344209362):0.00000185258768637867	(n08AEP07:0.00033619576079323371	n3220:0.00054921418650754163):0.00006838623665319002):0.00046929557905033627	(n3258:0.00202337647595926843	(n3026:0.00034218514226622094	n07AEP05:0.00171384496581404935):0.00053614780740585566):0.00006740221269232391):0.00006779549305173252	(n1666:0.00013568165137650259	((n3025:0.00107985102783175659	n3222:0.00122982270006857493):0.00000185258768637867	n3024:0.00033507492211816620):0.00000185258768637867):0.00006864373351431619):0.00192999477871986288):0.07627066637921622871):0.12530920112527746402	((APTMA:0.00289800193643545770	APTMA2:0.00086797333949125257):0.03368091654105148658	(APTHA:0.01015467330835530604	APTOW:0.01078750934151810961):0.02814033078541272950):0.20034513393038133611):0.09908498068557643201	((CASCA:0.01082945140813955723	CASBE:0.01799079735427417531):0.08157419023360473753	(DRONO2:0.00098851517948731339	DRONO:0.00024896184671952470):0.13851605106358730324):0.09908498068557643201);
((((n2988:0.00046189800473614456	((n07AEP08:0.00500866203052448625	n3004:0.00008412348512700365):0.00032218121376445698	((n2980:0.00110638228254945773	(n3221:0.00217886379857943355	MULAG:0.00378730072354259472):0.00053484017020020904):0.00005590939554435642	(n07AEP06:0.00114612658279987512	(n2990:0.00076775275846875386	n2973:0.00019492821544075457):0.00000185258768637867):0.00058610829660559491):0.00024903689727634486):0.00484152851173596816):0.06655580870455690690	(((AEPHI:0.00061586564168294273	n3757:0.00000185258768637867):0.00505547583263957385	(n2998:0.00116155795657413058	((n2987:0.00079198448987852666	n2997:0.00007781749461156227):0.00006555290048405548	n3011:0.00000185258768637867):0.00039597495656169693):0.00416851366540791062):0.00377292027217041980	((((n2986:0.00087366145796520718	(n3219:0.00195775996774395604	n1665:0.00013480318250013034):0.00020230361223024735):0.00000185258768637867	(n08AEP07:0.00059025069206775842	n3220:0.00074961662310776931):0.00006566020143243508):0.00039446660699423618	((n3026:0.00019695973742468495	n07AEP05:0.00099678607680719379):0.00039563693769649114	(n1666:0.00032876517935104878	((n3025:0.00194559806768631206	n3222:0.00089900627394832913):0.00014657348967438271	n3024:0.00046021931647674010):0.00000185258768637867):0.00032392910362717139):0.00000185258768637867):0.00006882011192760306	n3258:0.00228655462420877852):0.00205412658821351206):0.08442555934284724783):0.12835192544408363657	((APTMA:0.00161743488676795600	APTMA2:0.00193022417825339720):0.03367127779804041099	(APTHA:0.01019453216376815623	APTOW:0.00826793385222049371):0.02872056564225595673):0.22206684798955353410):0.08036409022798954305	((CASCA:0.01094712199882745540	CASBE:0.01684747754155844351):0.09155274282104727823	(DRONO2:0.00041694685464929899	DRONO:0.00045351559093358352):0.13907895206439077618):0.08036409022798954305);
((((n2988:0.00081198324989505252	(((n07AEP08:0.00548921684660366987	n3004:0.00000185258768637867):0.00081113230159669076	((n3221:0.00195479152915304689	MULAG:0.00233582920881015036):0.00016617809723236643	(n2973:0.00012948460077443801	(n07AEP06:0.00100821047535686655	n2990:0.00020744428136014605):0.00013321595064234428):0.00079104239951397490):0.00017090253168686198):0.00008802579742082758	n2980:0.00151447292843831516):0.00410920454110952089):0.06073171403345097724	(((AEPHI:0.00039713467455243956	n3757:0.00000185258768637867):0.00384273567696848334	(n2998:0.00124438337459272809	((n2987:0.00092958347503817307	n2997:0.00006797888105775839):0.00006656091670601940	n3011:0.00006499479867244016):0.00033369035074131911):0.00408464143206686749):0.00338597494384314810	((n1666:0.00046320476419418465	((n3025:0.00129819964322533702	n3222:0.00158470488970754888):0.00000185258768637867	n3024:0.00039166168540432359):0.00000185258768637867):0.00006780633480642845	(((n2986:0.00111656123621362295	(n3219:0.00195603406198982142	n1665:0.00043576905462774977):0.00009803740889234027):0.00022343062407519302	(n08AEP07:0.00046765802344644468	n3220:0.00047427721399757416):0.00033262765082352181):0.00038909882512692013	(n3258:0.00162548169873320738	(n3026:0.00033971647030335404	n07AEP05:0.00189367097663534429):0.00059080954155316633):0.00000185258768637867):0.00006507064329369334):0.00266172837302497628):0.08189803581755492057):0.13202873139439288974	((APTMA:0.00177132618551400275	APTMA2:0.00060964540168845932):0.03432498214537815784	(APTHA:0.00821782105989348442	APTOW:0.00953248740568489808):0.02937082996281735470):0.20055070389546364451):0.07985864941050506427	((CASCA:0.01339510643312711267	CASBE:0.02114727456617293555):0.08833304107377810965	(DRONO2:0.00047844271525314765	DRONO:0.00060088262358835279):0.12829536631485985443):0.07985864941050506427);
((((n2988:0.00027118851993708710	(((n07AEP08:0.00653447070895637246	n3004:0.00000185258768637867):0.00045940067484247173	((n3221:0.00170317766840038251	MULAG:0.00358353467460673049):0.00023876618802226788	(n2973:0.00025889824561170326	(n07AEP06:0.00086189199370452615	n2990:0.00057198805373982796):0.00000185258768637867):0.00052006554972653101):0.00025800187693951406):0.00000185258768637867	n2980:0.00149425363701069427):0.00431685872112107585):0.06693014466404345608	(((AEPHI:0.00110161741403023029	n3757:0.00000185258768637867):0.00403615980524677995	(n3011:0.00000185258768637867	(n2998:0.00185652620978379846	(n2987:0.00085968571810484003	n2997:0.00007344008052581655):0.00006650214239696744):0.00013015298321598760):0.00425058344547393774):0.00320889167596561959	((n1666:0.00038968657964119261	((n3025:0.00139393707992799048	n3222:0.00101471987466674319):0.00035263931085716837	n3024:0.00019496588145343532):0.00000185258768637867):0.00032672812780494022	(((n08AEP07:0.00059241388975897415	n3220:0.00039741954125367088):0.00032705746243124868	(n1665:0.00054010234422529897	(n2986:0.00114022718610383260	n3219:0.00042834637472322274):0.00000185258768637867):0.00000185258768637867):0.00038837017229748007	(n3258:0.00204989316404287315	(n3026:0.00039704219787276229	n07AEP05:0.00113658027774511347):0.00032355725014553057):0.00006694858964157413):0.00006566373010154869):0.00128753160856812663):0.07754367066953678223):0.11188335727521458995	((APTMA:0.00138133437959810394	APTMA2:0.00124041739947443525):0.02728531713095913233	(APTHA:0.01125917686824847580	APTOW:0.00988701611322955962):0.03493074268130780258):0.20854165941363478343):0.09783264659980397959	((CASCA:0.01112899965459479557	CASBE:0.01765325575287358950):0.08439068382487771580	(DRONO2:0.00051096673785027216	DRONO:0.00052605038100546927):0.13122191920201375925):0.09783264659980397959);
((((((AEPHI:0.00053206729482104702	n3757:0.00000185258768637867):0.00387777638341170678	(n2998:0.00155449425391999052	((n2997:0.00006742530574207895	n2987:0.00058284798398504161):0.00006618464486571980	n3011:0.00000185258768637867):0.00019581232189703419):0.00435189605486096653):0.00245815019601415856	((n1666:0.00046195209682965243	(n3024:0.00052852826015916884	(n3222:0.00093423087993508918	n3025:0.00135763658278399636):0.00049766699436767871):0.00000185258768637867):0.00006679029313759199	((n07AEP05:0.00114370551508328165	n3026:0.00020079008938003238):0.00052806835946566212	(((n3219:0.00112868711408859465	n1665:0.00013496861162089663):0.00020460351389245477	n2986:0.00101336941017414993):0.00000185258768637867	((n3258:0.00141914035383486478	n08AEP07:0.00052464054959448683):0.00006755538184398544	n3220:0.00020442328401179966):0.00000185258768637867):0.00000185258768637867):0.00026818765799142830):0.00315174975094458442):0.06246132871316211616	(n2988:0.00012421851378708441	((n3221:0.00194060781182173094	MULAG:0.00308310409189493668):0.00043114721797888678	((n2973:0.00026232772703190893	(n2990:0.00048075033919569486	n07AEP06:0.00107127757284950311):0.00013039695676577798):0.00026130546896946009	((n3004:0.00028863073030157172	n07AEP08:0.00655588096634625393):0.00088779538834550141	n2980:0.00126889684678824026):0.00000185258768637867):0.00013224398125505292):0.00503262716259830854):0.07683578925979209218):0.11483277706960673403	((APTMA:0.00150510149437782384	APTMA2:0.00095957739580872681):0.03994766639233330446	(APTOW:0.00892515011219235412	APTHA:0.01117767118059083062):0.02549842029926746925):0.20576962359681910675):0.07423816720355723431	((CASCA:0.01403696625125014016	CASBE:0.01596498682300191707):0.08689934298102089394	(DRONO2:0.00046235777513835399	DRONO:0.00039729617338850700):0.13377804360769399161):0.07423816720355723431);
((((((AEPHI:0.00081025569009422500	n3757:0.00000185258768637867):0.00356153930177958468	(n2998:0.00140204545694426149	((n2997:0.00007103093246991770	n2987:0.00050196568781648015):0.00006600460984596899	n3011:0.00006691134584681008):0.00039272852393436270):0.00421486005985432025):0.00294319555143078559	(((n3258:0.00124104889059397164	n08AEP07:0.00046109820555174675):0.00014033985288166873	(n3220:0.00060802703625171671	((n3219:0.00187077988325602337	n1665:0.00031878902643685443):0.00015763883872394073	n2986:0.00083346657178807830):0.00016916681383946335):0.00000856674621667836):0.00025487154677459651	((n1666:0.00019730565887030136	(n3024:0.00039758467870685133	(n3222:0.00140067597831097898	n3025:0.00115140704888375633):0.00016247562042886928):0.00000185258768637867):0.00019547893683791165	(n07AEP05:0.00121387241483335165	n3026:0.00019756461818885740):0.00032695028931330590):0.00000185258768637867):0.00168378258292377781):0.06941622051198034771	(n2988:0.00019477595756662940	(((n3004:0.00000185258768637867	n07AEP08:0.00537723706772839927):0.00045582491118116054	n2980:0.00155102038421894720):0.00000185258768637867	((n3221:0.00191348309044665093	MULAG:0.00405867555279792232):0.00034099954783815042	(n2973:0.00013290130844529613	(n2990:0.00028705938232999198	n07AEP06:0.00093706382279429084):0.00006749452115933066):0.00026390806525308325):0.00040121626552647101):0.00464311867027106164):0.05897577187290824891):0.11321242528338495981	((APTMA:0.00248574763412057762	APTMA2:0.00088421409965111280):0.03681938161779047675	(APTOW:0.00926609003317198886	APTHA:0.01233795241714279525):0.02744188246236930681):0.21746770547223681636):0.09222173254418014610	((CASCA:0.01283336483035937836	CASBE:0.01651949892707248874):0.09266383602788129392	(DRONO2:0.00042865984041215373	DRONO:0.00039949661765678048):0.11852645185445814802):0.09222173254418014610);
((((((AEPHI:0.00067806725928850535	n3757:0.00000185258768637867):0.00357952881783834371	(n2998:0.00108980537541258178	((n2997:0.00000185258768637867	n2987:0.00072103646928818458):0.00019340928648765098	n3011:0.00013411291592102965):0.00019422569557554182):0.00449873468832900046):0.00084474925703433706	((n3222:0.00130553074988436538	n3025:0.00190587715148443594):0.00051499738086401156	((((n07AEP05:0.00137029609307793426	n3026:0.00000185258768637867):0.00026134384985574197	(((n08AEP07:0.00058113389969979053	n3220:0.00040662462634863774):0.00006456411221913173	((n3219:0.00207594852789999345	n1665:0.00033528722009661002):0.00027319658854412009	n2986:0.00066495558153867654):0.00012940726033636144):0.00064748589229668440	n3258:0.00124765107451283168):0.00000185258768637867):0.00006775603192627265	n1666:0.00052156173362738283):0.00000185258768637867	n3024:0.00057848769131478952):0.00000185258768637867):0.00363896516710899252):0.07825120356433072633	(n2988:0.00029200574543732343	(n2980:0.00118583838518536151	(((n3221:0.00122715576617558018	MULAG:0.00357338480014335845):0.00071411567104030815	(n2973:0.00000185258768637867	(n2990:0.00027056498445141274	n07AEP06:0.00138267230017708864):0.00000185258768637867):0.00090279853854340975):0.00056508712447924259	(n3004:0.00014929743839793143	n07AEP08:0.00646601012477802765):0.00055726400392346943):0.00015112024740972831):0.00370989177797858768):0.06925200742239373541):0.11834416734033387231	((APTMA:0.00151106690557434721	APTMA2:0.00175494396674107317):0.03609388355330818421	(APTOW:0.01020520195623211661	APTHA:0.00964760638029064227):0.02462356364167082520):0.18639468039271200883):0.09860223889891582549	((CASCA:0.01476857191618045906	CASBE:0.01495412272448863079):0.08346386322219299936	(DRONO2:0.00047439180040185542	DRONO:0.00052192420245557130):0.13772993810992142927):0.09860223889891582549);
((((((AEPHI:0.00031042984640799120	n3757:0.00000185258768637867):0.00370879803789441083	(n2998:0.00195682240014705090	((n2997:0.00012899634302736623	n2987:0.00036820582601978358):0.00013358638821783225	n3011:0.00013485424589350378):0.00026573519610516836):0.00377290460256310021):0.00256174006180510602	((((n08AEP07:0.00059630442994444417	n3220:0.00068326079108755873):0.00006775198254601907	((n3219:0.00130225783820342813	n1665:0.00034013753454786676):0.00013863694888900053	n2986:0.00127935970420773410):0.00000185258768637867):0.00006779836084388584	(((n1666:0.00039950575413909100	n3024:0.00059667747050044882):0.00000185258768637867	(n3222:0.00145773066704653733	n3025:0.00172660197020828169):0.00024467524206868554):0.00006785695619610466	(n07AEP05:0.00101664618383303209	n3026:0.00026900107945437336):0.00072894571653497051):0.00006760652576718091):0.00022812958510812922	n3258:0.00155868092198279827):0.00355275091186144044):0.08432214094432322060	(n2988:0.00059892253216157717	(n2980:0.00096199758561864887	(((n3221:0.00257911209458597549	MULAG:0.00311717332565378952):0.00033185979173762988	(n2973:0.00019744840547106701	(n2990:0.00027559623873263964	n07AEP06:0.00086310718370818278):0.00000185258768637867):0.00058967732471399185):0.00019828024111367962	(n3004:0.00000185258768637867	n07AEP08:0.00651031054105441660):0.00065568853582792736):0.00000185258768637867):0.00360190735081575633):0.06948126395278353407):0.13498381365130951437	((APTMA:0.00188655643557008473	APTMA2:0.00135637904984575882):0.03792065212494205584	(APTOW:0.00888104839392711391	APTHA:0.01125862350195195281):0.02475368800969661789):0.21887251200431062648):0.09382516264737031375	((CASCA:0.01757690263103397002	CASBE:0.01263896315042442597):0.07923928157237285219	(DRONO2:0.00024954203019072097	DRONO:0.00057865234887782770):0.12939106608852760094):0.09382516264737031375);
((((((AEPHI:0.00037734157933441698	n3757:0.00000185258768637867):0.00494407513945299606	(n2998:0.00178042790502017643	((n2997:0.00006845674437580231	n2987:0.00074097766622399175):0.00019538349173069312	n3011:0.00000185258768637867):0.00012660155673945866):0.00506590924167088681):0.00390969482891469471	((((n08AEP07:0.00026662754875462824	n3220:0.00074874374325745142):0.00019437085165252351	((n3219:0.00136428761894752349	n1665:0.00073001489065321543):0.00009160308640509181	n2986:0.00140746687317297556):0.00000185258768637867):0.00050459944370737466	(((n1666:0.00032708675221621274	n3024:0.00032947923295307229):0.00000185258768637867	(n3222:0.00084194090887180540	n3025:0.00143577060260723565):0.00056346290712165647):0.00025833344151656779	(n07AEP05:0.00079806616928850330	n3026:0.00032879444359969049):0.00032606547229945053):0.00002445108886084013):0.00006682790977711415	n3258:0.00193242092297161061):0.00124054946593421143):0.07662800261429790483	(n2988:0.00059000313721368797	(n2980:0.00169206935732897287	(((n3221:0.00257083231486591058	MULAG:0.00356165764695828488):0.00024168618365835948	(n2973:0.00013177059734549053	(n2990:0.00035908966282346017	n07AEP06:0.00188698482969282310):0.00006515000083626798):0.00032665162597140195):0.00026135629668663443	(n3004:0.00008760801567717415	n07AEP08:0.00525426644380103721):0.00055916843524556916):0.00000185258768637867):0.00411236486353766702):0.07579511386527226779):0.12540741026266180591	((APTMA:0.00169811559877157360	APTMA2:0.00086495739653218281):0.03750806284070827556	(APTOW:0.01096151431486364937	APTHA:0.00971994416430840315):0.02525012184275188948):0.19153098258185147218):0.10153227280185207759	((CASCA:0.01672159540056529156	CASBE:0.01495731712791483273):0.08667778113017619857	(DRONO2:0.00046395175390498558	DRONO:0.00038712461029480447):0.12615178512483826712):0.10153227280185207759);
((((((AEPHI:0.00044866137987878554	n3757:0.00000185258768637867):0.00393576835509114580	(n2998:0.00140325602633385336	((n2997:0.00007305789296681982	n2987:0.00049653796641466381):0.00006659185303025185	n3011:0.00000185258768637867):0.00013157365088309583):0.00480191540989067644):0.00293042029925093955	(((n1666:0.00012928612316660481	n3024:0.00038705032612148480):0.00000185258768637867	(n3222:0.00106850227238660528	n3025:0.00074593064643718862):0.00028864463503489230):0.00006626739358772163	((n3258:0.00157823184207280757	(n07AEP05:0.00117464410549385809	n3026:0.00019606513612042869):0.00051483080963604362):0.00000185258768637867	((n08AEP07:0.00039787629683411455	n3220:0.00033008968953865604):0.00019544584760087708	((n3219:0.00141693982011866925	n1665:0.00052603104007135709):0.00000185258768637867	n2986:0.00098833553227171034):0.00014607286220388987):0.00038827899797530291):0.00006484384562967077):0.00303477360545556735):0.08776527047027654627	(n2988:0.00018998020828154985	((n3221:0.00201685349837619566	MULAG:0.00351380181384498835):0.00014448681247186457	(((n3004:0.00033850852042551877	n07AEP08:0.00582289980998933979):0.00032211672908129773	n2980:0.00129948928127220564):0.00000185258768637867	(n2973:0.00019340235540546706	(n2990:0.00053732373579692678	n07AEP06:0.00099155022259299146):0.00000185258768637867):0.00092448280431315852):0.00011425224101811477):0.00423687068589954832):0.06226489917110605843):0.13274661808209142766	((APTMA:0.00279123413295616395	APTMA2:0.00040112126793542775):0.03714296762754536879	(APTOW:0.01158364236029954704	APTHA:0.00987039789843716271):0.02588891414701046181):0.19588193338167964042):0.08715140499481918712	((CASCA:0.01977537843757486147	CASBE:0.01290890100350651666):0.08465119080992652978	(DRONO2:0.00033592558427282781	DRONO:0.00096085564321539061):0.13115023596701111397):0.08715140499481918712);
((((((AEPHI:0.00031981520365103732	n3757:0.00000185258768637867):0.00401564054427387337	(n2987:0.00096150215776163420	(n3011:0.00006639448656010911	(n2998:0.00211617848979792902	n2997:0.00024369214876762539):0.00000185258768637867):0.00033715647869569617):0.00460633012798950491):0.00380005541244290588	((((n08AEP07:0.00039899477002853351	n3220:0.00040749549473372438):0.00019564056064068491	((n3219:0.00136725582276535514	n1665:0.00020208037474641992):0.00000185258768637867	n2986:0.00141543479667812118):0.00021094167820687472):0.00034238995410666706	(((n1666:0.00059223728843294909	n3024:0.00072273188110436482):0.00000185258768637867	(n3222:0.00080400961696555509	n3025:0.00088007846522264411):0.00030679697562372452):0.00006638340229177040	(n07AEP05:0.00065805066566691100	n3026:0.00013526971379334220):0.00032820328725170902):0.00004979433208102678):0.00013527789168321262	n3258:0.00222352290438529356):0.00083205515995229680):0.07564764492736546220	(n2988:0.00020760051950704185	(((n3004:0.00022289230840084786	n07AEP08:0.00586857478758017088):0.00067948943504361065	n2980:0.00150020372402609329):0.00000185258768637867	((n2973:0.00032704952852438831	(n2990:0.00048602481791981781	n07AEP06:0.00094219036048609982):0.00000185258768637867):0.00092000487641779130	(n3221:0.00182519288617906676	MULAG:0.00337780185683714523):0.00033405874350918394):0.00040727291925975509):0.00439278403119003260):0.06645900626101458597):0.13963885609814288835	((APTMA:0.00243914312202374263	APTMA2:0.00091685469475789503):0.03615427684449620815	(APTOW:0.01137505884146391977	APTHA:0.01049224325416650387):0.02533034628026590435):0.20548364772587168758):0.08508628618798924625	((CASCA:0.01274946728881243968	CASBE:0.01616543338036435795):0.08695587801854645638	(DRONO2:0.00052532925943765088	DRONO:0.00026074993946250161):0.12035613910295821227):0.08508628618798924625);
((((n08AEP07:0.00006806091445389821	(n3220:0.00047547818994140195	(((n3219:0.00329251914989132487	n1665:0.00041850803642927604):0.00047396283541005719	n2986:0.00109799812320259416):0.00000185258768637867	(n3258:0.00147632692891712749	((n07AEP05:0.00132452123382468113	n3026:0.00006973191160588533):0.00032869789131222642	(((AEPHI:0.00048879383620762957	n3757:0.00000185258768637867):0.00495025759307376415	(n2998:0.00097534873517381594	(n3011:0.00006653826126173626	(n2997:0.00000185258768637867	n2987:0.00058422802166322460):0.00006753519735972020):0.00027214597436595565):0.00388218795572329656):0.00581737402643169206	((n1666:0.00039656186523511991	n3024:0.00039987284851276342):0.00000185258768637867	(n3222:0.00065008778047636196	n3025:0.00195479466064906729):0.00026792956391189047):0.00013460310984227838):0.00013234816237413973):0.00000185258768637867):0.00046087300284120149):0.00006813758899838560):0.00067376954026556520):0.06739617705454616081	(n2988:0.00106099998067132537	(n2980:0.00151406670928972147	(((n2973:0.00000185258768637867	(n2990:0.00050009126518394981	n07AEP06:0.00122456200798184717):0.00006701304254691244):0.00069001245633504207	(n3221:0.00231376118976685426	MULAG:0.00354755121550893787):0.00038031627429278684):0.00032235772805515821	(n3004:0.00023639220975827565	n07AEP08:0.00491553242550967547):0.00050439980872692841):0.00000185258768637867):0.00442103596976948024):0.07422003552908691681):0.12976504414352316163	((APTMA:0.00133085058526233183	APTMA2:0.00306027259937420104):0.02779748616513075601	(APTOW:0.00880800009558168652	APTHA:0.01522880858674962277):0.03374856868605149995):0.20039531780353261881):0.09715779385802929269	((CASCA:0.02053085033685981414	CASBE:0.01263410563424117311):0.08197098764591324860	(DRONO2:0.00040735521596065510	DRONO:0.00008601864076707650):0.16548060372708284227):0.09715779385802929269);
((((n3025:0.00053511060510256505	(((((n08AEP07:0.00058736343810629390	(n3220:0.00013548969960151724	((n3219:0.00184399236708947928	n1665:0.00038466553081529983):0.00001517926828335085	n2986:0.00073980224471738038):0.00006656420004848419):0.00000185258768637867):0.00025893486320147416	(n3258:0.00123200217496554536	(n07AEP05:0.00119352270948232730	n3026:0.00032950408669649682):0.00025645599107141834):0.00000185258768637867):0.00019516306313124656	((AEPHI:0.00060249473449971525	n3757:0.00000185258768637867):0.00389246233435428359	(n3011:0.00000185258768637867	((n2997:0.00006718842484608861	n2987:0.00078514319915049707):0.00012984516926677864	n2998:0.00157677633513476174):0.00013098898215204027):0.00431241660406592262):0.00460465196644824996):0.00006597604449300494	(n1666:0.00032362115977878602	n3024:0.00038939718252177421):0.00000185258768637867):0.00061997960387142291	n3222:0.00163901150190200336):0.00035518245810596853):0.08489616708072587892	(n2988:0.00029250773099821195	(n2980:0.00119404632987621449	(((n2973:0.00006579197274721838	(n2990:0.00034409032658712406	n07AEP06:0.00074356256329019793):0.00000185258768637867):0.00092336682146954376	(n3221:0.00249421364110062388	MULAG:0.00420656193991267129):0.00044907083828085378):0.00045603368266290537	(n3004:0.00006834754063792186	n07AEP08:0.00636467209391200668):0.00046361948149581216):0.00000185258768637867):0.00437586435883083498):0.05959238495012049441):0.10366189962089146503	((APTMA:0.00193169103417613428	APTMA2:0.00020847606537942079):0.03698057998793108370	(APTOW:0.00844233014402678665	APTHA:0.01264822032476753746):0.02836026879160917502):0.20241085618741017083):0.10363888114787150885	((CASCA:0.01133182733965740728	CASBE:0.01617398849714355574):0.07453149767507984136	(DRONO2:0.00020556679187649519	DRONO:0.00044289150760748361):0.16198206187768390829):0.10363888114787150885);
((((((((n3025:0.00045643368171118984	n3222:0.00067098499585794354):0.00059611148968600786	(((n2986:0.00123723836782855113	(n3220:0.00034160998865919161	n08AEP07:0.00055110716521995957):0.00019678005935774593):0.00000185258768637867	(n3219:0.00200703948171719430	n1665:0.00040724638557994709):0.00006839920241440061):0.00026342780473436709	(n3258:0.00148772000451384253	(n07AEP05:0.00120134693914313289	n3026:0.00019831874082088693):0.00019633435462946205):0.00013217869728806634):0.00020071548943548324):0.00000185258768637867	n1666:0.00057972625988747940):0.00000185258768637867	n3024:0.00065238294975140530):0.00265840013555579402	((AEPHI:0.00067570642130861753	n3757:0.00000185258768637867):0.00349682525436973476	(n2998:0.00104551234966530709	(n3011:0.00006776956967840224	(n2997:0.00019851964673934106	n2987:0.00108805078357658634):0.00013014017575046699):0.00032607127037710492):0.00341337415822506830):0.00402649694447302763):12.62060965687599889407	(n2988:0.00193418127841496392	(((n2973:0.00000185258768637867	(n2990:0.00048403833828574604	n07AEP06:0.00106356636797916336):0.00006609172343779818):0.00065703761086873588	(n2980:0.00228570192033943380	(n3221:0.00141130836842466231	MULAG:0.00380131102858681080):0.00035936464001603695):0.00014129432387438432):0.00018340381959415007	(n3004:0.00022429141331924940	n07AEP08:0.00545040983587573215):0.00060432825595100670):0.00395011924117602813):12.63038769835750052550):12.68347021687031173087	((APTOW:0.01012356197385707798	APTHA:0.01052907790916514201):0.02898908159142724039	(APTMA:0.00179498815344459098	APTMA2:0.00140846402902106605):0.03544165290545008007):12.73511466183142104569):6.35581211595444717233	((CASCA:12.56944191467595217659	CASBE:12.56985114583856777415):12.63336017217501705545	(DRONO2:0.00043182452204948728	DRONO:0.00114750219406901683):12.69499302193697509722):6.35581211595444717233);
((((APTOW:0.00938114626051030423	APTHA:0.00991097970185226933):0.03126433936333807007	(APTMA:0.00215560380225867558	APTMA2:0.00085201032124427494):0.02771716763694068511):0.19938018229356632705	((((((n08AEP07:0.00060054461588621871	n3220:0.00026902208178183646):0.00013120129047273195	(n2986:0.00059572706949729767	(n1665:0.00064388738205917813	n3219:0.00140594427639060193):0.00009825709328383018):0.00013273277573898733):0.00027361784705606459	((n1666:0.00039047465015422199	(n3024:0.00025791857047871070	(n3222:0.00101626773176598175	n3025:0.00154056062038779025):0.00063240228734684544):0.00000185258768637867):0.00019656663028505303	(n07AEP05:0.00086638729097631448	n3026:0.00040091408149790390):0.00058611289283223833):0.00011524666159253702):0.00007080707985600500	n3258:0.00140341901446931002):0.00263972260870957509	((n2998:0.00140417867505499721	(n3011:0.00006445824606232305	(n2987:0.00056450102237125103	n2997:0.00000185258768637867):0.00000185258768637867):0.00032907091959588001):0.00364584843262149303	(AEPHI:0.00022801808234011557	n3757:0.00000185258768637867):0.00384945165527386581):0.00186788570249337110):0.08527046734891073620	(n2988:0.00038200548921642381	(((n07AEP08:0.00632640966677118239	n3004:0.00000185258768637867):0.00059511504852262137	((n2973:0.00012889904470560635	(n2990:0.00034091552799442922	n07AEP06:0.00099745109947703371):0.00032583086324979949):0.00071372205861003509	(n3221:0.00204979393099718934	MULAG:0.00401897266440412113):0.00011372283988445824):0.00037771854283366526):0.00000185258768637867	n2980:0.00189020155570607186):0.00413148224352405825):0.05411259596151853785):0.14871761486147866416):0.08796710367141989673	((DRONO2:0.00049345196888391451	DRONO:0.00007853290082878139):0.12861824707795066480	(CASCA:0.01356334990389174676	CASBE:0.01765792117343451331):0.10519037921233381772):0.08796710367141989673);
((((APTOW:0.00873144370013176525	APTHA:0.01122929602839290754):0.02272473334536003961	(APTMA:0.00226867201382480958	APTMA2:0.00085197060420623026):0.03396162026151876984):0.20275530315423481720	((((n2998:0.00133982195616289164	(n3011:0.00006852427897578958	(n2987:0.00126143589398404585	n2997:0.00007559785968124168):0.00006689291556044190):0.00060073155753738135):0.00391353295187849958	(AEPHI:0.00073814725690696855	n3757:0.00000185258768637867):0.00389521664438261883):0.00432396905895306594	(((n1666:0.00033126564672654468	(n3025:0.00196856011033304679	n3222:0.00069089400684009073):0.00000185258768637867):0.00000185258768637867	n3024:0.00019892774563302456):0.00013220917024959607	((n08AEP07:0.00046681040243679180	((n2986:0.00149629879770909417	(n1665:0.00033850216517973617	n3219:0.00168275111354604769):0.00048791391380002553):0.00000185258768637867	n3220:0.00076380506381052262):0.00000185258768637867):0.00046585901589636707	(n3258:0.00163345583602151592	(n07AEP05:0.00134260541841534618	n3026:0.00020247850066715571):0.00032860227819885484):0.00000185258768637867):0.00006840150792480596):0.00094919642132498046):0.08421464676546576433	(n2988:0.00045860432612938981	((((n07AEP06:0.00089225095603483412	n2990:0.00041276542100649702):0.00000185258768637867	n2973:0.00013573479106686404):0.00039488337467005351	(n3221:0.00306819878957752257	MULAG:0.00323779396637130469):0.00038784850247231624):0.00033109802084579205	(n2980:0.00178375500008341997	(n07AEP08:0.00750423658472363676	n3004:0.00022662282749329868):0.00043684764205515701):0.00000185258768637867):0.00432589495319412893):0.06894623474290934029):0.12653302212915168434):0.09223714410103081573	((CASCA:0.01441420797146013115	CASBE:0.01306123013707578655):0.10471082443549722951	(DRONO2:0.00027088673974765015	DRONO:0.00048230646046176811):0.10860644659121179711):0.09223714410103081573);
((((APTOW:0.01017996811621746552	APTHA:0.00928987093053602539):0.02936697129496491573	(APTMA:0.00149747910615455077	APTMA2:0.00109213985135550020):0.03228957286959827089):0.19195760951801638106	((((n3011:0.00000185258768637867	((n2987:0.00073502020354520811	n2997:0.00007398757366479844):0.00006800178677407005	n2998:0.00179078531910090676):0.00013500432568858419):0.00409148991049795418	(AEPHI:0.00024604557111419247	n3757:0.00000185258768637867):0.00427384845040939317):0.00441534892032340465	((((n2986:0.00074191924922997537	(n1665:0.00032819039923549494	n3219:0.00104833511409374493):0.00015254574720328272):0.00026680657845198029	(n3220:0.00020791462786054249	n08AEP07:0.00052996212956855286):0.00013306383831715210):0.00014654943343987240	((n07AEP05:0.00080216720824603598	n3026:0.00033463178176388052):0.00033326974359929577	((n1666:0.00013552028166816059	(n3025:0.00078643631219307451	n3222:0.00130057418698904283):0.00031316353761482151):0.00000185258768637867	n3024:0.00059105455986061635):0.00013313915235377107):0.00005519150736740700):0.00006129159180051303	n3258:0.00174189801128975513):0.00096479296777798407):0.06771221321243561797	(n2988:0.00054645415870701198	(n2980:0.00115314779773631037	((n07AEP08:0.00439478921169115990	n3004:0.00020261768035823090):0.00071366890863436218	(((n07AEP06:0.00101020169628226694	n2990:0.00061739318250887242):0.00006618623911267951	n2973:0.00026403426896777650):0.00066000622984347551	(n3221:0.00250469639430216670	MULAG:0.00286309080321676826):0.00041194743650389322):0.00027134575630016175):0.00057356658302508553):0.00354587533195063146):0.07131168329769661807):0.12925565621646126213):0.08713999868655283865	((CASCA:0.01407799290508454128	CASBE:0.01454086354766560667):0.09271234201739252112	(DRONO2:0.00055879235053995743	DRONO:0.00014620532754564135):0.14459942852486151743):0.08713999868655283865);
((((APTOW:0.01080206743711235526	APTHA:0.01232361594476156716):0.02300592227150611083	(APTMA:0.00208406849557143383	APTMA2:0.00197997699994056876):0.03770588784164152774):0.23345210870870763964	(((((n2998:0.00140920689959667675	(n3011:0.00006769287382631961	n2997:0.00000185258768637867):0.00000185258768637867):0.00018187689303929153	n2987:0.00050956907342504575):0.00382237391620606198	(AEPHI:0.00047181991972791883	n3757:0.00000185258768637867):0.00469158815706343865):0.00315799635192888593	(((n2986:0.00115540857880597767	(n1665:0.00027439918551951955	n3219:0.00181411835528528815):0.00006877104869600344):0.00000185258768637867	(n3220:0.00062029210169746668	n08AEP07:0.00026709933102653298):0.00026449185636456796):0.00066123665056238884	((n3258:0.00140699072776908143	(n07AEP05:0.00135059791275952707	n3026:0.00013580289900802877):0.00052914466633279314):0.00000185258768637867	((n1666:0.00033267043432292449	(n3025:0.00117975756207186521	n3222:0.00089693346847858279):0.00052737040393376641):0.00000185258768637867	n3024:0.00079700586142639640):0.00006756002623775364):0.00000185258768637867):0.00318492303384014215):0.07994116536688297692	(n2988:0.00028425928731513292	(n2980:0.00129089645129424192	((n07AEP08:0.00544407464111126491	n3004:0.00032599166857891269):0.00036898804080300149	((n07AEP06:0.00129734201833708244	(n2990:0.00063272968555038399	n2973:0.00026548134868444896):0.00000185258768637867):0.00033349274995626778	(n3221:0.00177202782916160160	MULAG:0.00321018125564045530):0.00042341574457035975):0.00023695495686436427):0.00000185258768637867):0.00405716609201153561):0.06284139667645788352):0.13029695480618586068):0.09015739870956837598	((CASCA:0.01682846767012999636	CASBE:0.01727223077771051704):0.09323746796627467581	(DRONO2:0.00092461585325530956	DRONO:0.00012537381553009538):0.14257856413901978665):0.09015739870956837598);
((((APTOW:0.00768577648874141633	APTHA:0.01416712976206612427):0.02214149173099073248	(APTMA:0.00220467348289048962	APTMA2:0.00145056091984787977):0.04577660422622040898):0.20188264066010802589	(((((n2997:0.00000185258768637867	(n2987:0.00050339321875877464	n2998:0.00124265065491059286):0.00000185258768637867):0.00013725135983418430	n3011:0.00000185258768637867):0.00519543149271435925	(AEPHI:0.00075718531211315396	n3757:0.00000185258768637867):0.00334697284271454542):0.00213859711572463463	(((n07AEP05:0.00126544435139042534	n3026:0.00013252731803621318):0.00033237104826292852	((((n3220:0.00041512646038334119	n08AEP07:0.00019429875344152711):0.00006586590232122010	n2986:0.00079783977350929704):0.00000185258768637867	n1665:0.00040717031905809694):0.00026745674648377492	(n3219:0.00109235386971097371	n3258:0.00082173645372965378):0.00042253736075836135):0.00000185258768637867):0.00006908074373343906	((n3025:0.00047471949300834559	n3222:0.00130859660518104284):0.00038455688140398927	(n3024:0.00026512718629341574	n1666:0.00032933539879006769):0.00000185258768637867):0.00025892569724223771):0.00339781031562883321):0.07858785168835628887	(n2988:0.00064930350480151455	(n2980:0.00119670586079657351	((n07AEP08:0.00702676734292975551	n3004:0.00025956186837887868):0.00046169973863676252	((n2973:0.00013707260158252017	(n07AEP06:0.00073918959121839587	n2990:0.00041277462169279526):0.00006499248990628403):0.00097543018416554458	(n3221:0.00204316726648526119	MULAG:0.00406863404348195481):0.00018570574549424293):0.00043697519347632034):0.00000185258768637867):0.00421619782371392485):0.07116916707227534389):0.12346226873633085741):0.08959088714767486639	((CASCA:0.01109307803780767293	CASBE:0.01500390411507961791):0.07725865512845048189	(DRONO2:0.00040768580268631187	DRONO:0.00052555269052730622):0.14221249069276725718):0.08959088714767486639);
((((APTOW:0.00844228814874206646	APTHA:0.01076267674629294985):0.02897899249344484951	(APTMA:0.00224469187867649966	APTMA2:0.00245054583392515868):0.03305606937248631999):0.20466949000536863168	((((((n2997:0.00000185258768637867	n2987:0.00095390239834012961):0.00019319323665769903	n3011:0.00000185258768637867):0.00025698793816259999	n2998:0.00118303500507227857):0.00421369678506489532	(AEPHI:0.00055758225915533872	n3757:0.00000185258768637867):0.00403543130581238835):0.00340668739310290508	(((n07AEP05:0.00141121269643068028	n3026:0.00013331129191624728):0.00040003653161997562	((((n3220:0.00041219688355344296	n2986:0.00108974313656787095):0.00000185258768637867	(n3219:0.00138050348440617418	n1665:0.00027029881328249021):0.00013763075136678159):0.00000185258768637867	n08AEP07:0.00059824725715350324):0.00020113518707125239	n3258:0.00149135463123394735):0.00006637723938694944):0.00013442171778673393	(n1666:0.00039231293522181890	((n3025:0.00200752387581290504	n3222:0.00072981990933781733):0.00018688509737522406	n3024:0.00072502900303666920):0.00000185258768637867):0.00013140863760639096):0.00323515052701755547):0.08580952474417138931	(n2988:0.00058237698662645817	(n2980:0.00169035188170560229	(n3004:0.00059203747333258765	((n07AEP08:0.00659683055721812031	(n2973:0.00013226371182079849	(n07AEP06:0.00088598061326017438	n2990:0.00065197220749990854):0.00013225310470219061):0.00020635748941401304):0.00045942414900889360	(n3221:0.00308657540986991474	MULAG:0.00346921520466394063):0.00022544988099689400):0.00039857013936591529):0.00000185258768637867):0.00364353201090024219):0.07506645158416476449):0.13225155409832178854):0.08990486171473052734	((CASCA:0.01254793858376888373	CASBE:0.01627276838131246073):0.08399857190750190106	(DRONO2:0.00026775809781277382	DRONO:0.00015519240202664314):0.12037451019903988580):0.08990486171473052734);
((((APTOW:0.01111407536092476334	APTHA:0.01082735270912531245):0.02113919314646323100	(APTMA:0.00148209925049832148	APTMA2:0.00115744990198432605):0.04237702470911888786):0.19856010590134096083	((((n3011:0.00000185258768637867	(n2997:0.00013172502435786015	(n2998:0.00177261429873512739	n2987:0.00078724480236823673):0.00000185258768637867):0.00013027547737247007):0.00468139686308915136	(AEPHI:0.00045147338700507586	n3757:0.00000185258768637867):0.00307329531804795058):0.00382138588612838774	(((((n08AEP07:0.00039649289568143822	n3220:0.00020929050553172257):0.00019840469535008142	(n2986:0.00107083532686086391	(n3219:0.00160723473679878705	n1665:0.00044935044450570411):0.00008923563259606507):0.00000185258768637867):0.00052172290640983452	n3258:0.00110361493614052832):0.00000185258768637867	(n07AEP05:0.00108038653272608766	n3026:0.00033822140592564015):0.00038981326451760365):0.00013003007141536643	(n1666:0.00039569369431547146	((n3025:0.00098456487979345277	n3222:0.00133107967503096579):0.00009098924890476291	n3024:0.00026343513250781707):0.00000185258768637867):0.00013321519992908856):0.00098956830071066787):0.07003547044081885609	(n2988:0.00074678509001479426	(((n07AEP08:0.00537228505297656506	n3004:0.00009402380151390443):0.00045976301961117154	((n2973:0.00019530666579780921	(n07AEP06:0.00093124618962674849	n2990:0.00075964775545120269):0.00013095779072930076):0.00032532459605205850	(n3221:0.00192430048971565962	MULAG:0.00333448069369786599):0.00016609182511895411):0.00029689872285193535):0.00009211834925274868	n2980:0.00133685228812218141):0.00360506907816434590):0.07058919756578453664):0.13245840094251884467):0.08462073415455788339	((CASCA:0.01707194490405541942	CASBE:0.01136190960358077033):0.09810400027311474980	(DRONO2:0.00034575647184348932	DRONO:0.00045923625825107294):0.12915043876401413603):0.08462073415455788339);
((((APTOW:0.00988228254740857251	APTHA:0.00829996002103995829):0.04258747589911954234	(APTMA:0.00227438829742542458	APTMA2:0.00073429593567773846):0.01897935877635072155):0.19515723698230910688	(((((n3011:0.00000185258768637867	(n2997:0.00000185258768637867	n2987:0.00051283237859714535):0.00019450602140809011):0.00012706751929432623	n2998:0.00112346023847302145):0.00437918331447215061	(AEPHI:0.00031097236565850436	n3757:0.00000185258768637867):0.00443553004327806952):0.00416977667567457102	(((((n08AEP07:0.00013253114315190897	n3220:0.00055111181055717711):0.00019573770201973575	(n2986:0.00112970892428543648	(n3219:0.00202729498413104989	n1665:0.00005906371988268883):0.00028398814850462677):0.00008515754793359219):0.00039901494572240951	n3258:0.00110502858009871741):0.00000185258768637867	(n07AEP05:0.00060252090328594241	n3026:0.00026751022756818353):0.00079216104344158799):0.00013469134542847924	((n3025:0.00207017896505644686	n3222:0.00087016244626720890):0.00010943415654845090	(n3024:0.00026308903764414739	n1666:0.00000185258768637867):0.00000185258768637867):0.00019555857341471746):0.00216528635113190501):0.07318981448561488745	(n2988:0.00073049591379150932	((n07AEP08:0.00676522908450819579	n3004:0.00025725079507131970):0.00082025268657671187	(((n2973:0.00013196907729705248	(n07AEP06:0.00114556271962370951	n2990:0.00013903004582476150):0.00013278330342425529):0.00072911024808147533	(n3221:0.00217564505278683689	MULAG:0.00309302498572995013):0.00010234462439895032):0.00006658561151072448	n2980:0.00119425368602267394):0.00011469245858273763):0.00382666154405148949):0.07656120475206019960):0.10607304409578935389):0.10092642961119080436	((CASCA:0.01751921959789891695	CASBE:0.01478577833254886807):0.09261525590050674606	(DRONO2:0.00096896223671494297	DRONO:0.00046796982250251200):0.14298274378776990035):0.10092642961119080436);
((((APTOW:0.00998624686254147992	APTHA:0.01107485848138956529):0.03253536856437917735	(APTMA:0.00218513743916520179	APTMA2:0.00113068104768371865):0.03392575130633954800):0.19523505943969718390	((n08AEP07:0.00000185258768637867	(n3220:0.00027612659408014014	((n2986:0.00068724701106587173	(n3219:0.00156167145646896629	n1665:0.00013589528206232418):0.00021220599566205164):0.00000185258768637867	(n3258:0.00220568492560382261	((n07AEP05:0.00129221870643884008	n3026:0.00020158249423898105):0.00053527127986963097	(((n3025:0.00168438270854528766	n3222:0.00127104543032331013):0.00042017459483781989	(n3024:0.00046648613812469230	n1666:0.00019721245496331401):0.00000185258768637867):0.00026276229297970564	(((n3011:0.00000185258768637867	(n2997:0.00000185258768637867	n2987:0.00096451606465834498):0.00006600237128369610):0.00019652159843807620	n2998:0.00119133514482188362):0.00525061315436045877	(AEPHI:0.00073117286628259729	n3757:0.00000185258768637867):0.00337107144966396688):0.00524484979769999481):0.00013913913909323331):0.00000185258768637867):0.00088309276118874477):0.00006661629185738558):0.00039454334176438320):0.07280565531654550893	(n2988:0.00077627342304913442	(((n2973:0.00019908021336039952	(n07AEP06:0.00108414176266003913	n2990:0.00034539649894648454):0.00006631430481808580):0.00078911258483512717	(n3221:0.00112584566214128960	MULAG:0.00359804262580083788):0.00065668337464167893):0.00020037317881321275	(n2980:0.00179115013348399169	(n07AEP08:0.00490355160326538635	n3004:0.00000185258768637867):0.00033074035280270436):0.00013097393531190884):0.00511908493469149725):0.07275686913190901328):0.12923745387345900171):0.09279000737607862037	((CASCA:0.01137146156441485798	CASBE:0.01772770228064802361):0.09369929491036868563	(DRONO2:0.00075030144789231719	DRONO:0.00094180866351373715):0.15279107713598530371):0.09279000737607862037);
((((APTHA:0.01197644238653308019	APTOW:0.00761750585713534632):0.03410319945524850627	(APTMA:0.00187240600139177522	APTMA2:0.00169608580217693291):0.02984841643566382707):0.19121868538449479646	(((AEPHI:0.00015465304921954989	n3757:0.00000185258768637867):0.00244337933792543273	(((((n08AEP07:0.00019784962633653230	n3220:0.00034277987397352406):0.00006693031630796880	(n2986:0.00121542018821226504	(n3219:0.00190983112993379275	n1665:0.00040662642188603527):0.00013843295993589753):0.00000185258768637867):0.00033050194893608252	((n07AEP05:0.00113496603277188617	n3026:0.00013460423855469084):0.00033229118575369836	((n1666:0.00026516046312762226	n3024:0.00032976861352298825):0.00000185258768637867	(n3025:0.00065942302690595220	n3222:0.00144693841828580664):0.00021123987587133613):0.00026446548701612309):0.00000185258768637867):0.00027042725884073309	n3258:0.00156160354254736115):0.00505864679225093497	((n3011:0.00006833310130780115	(n2997:0.00007754808557325345	n2987:0.00059787256718573734):0.00013325572887875538):0.00026540545609585810	n2998:0.00126431208021211177):0.00552411245658023832):0.00094219787004586313):0.06524309833579429452	(n2988:0.00040498378014833329	((((n2973:0.00013649636750190703	(n07AEP06:0.00087344248107358883	n2990:0.00070159563224976248):0.00006719002902526399):0.00086352554844897197	(n3221:0.00199161199697716739	MULAG:0.00334846523899696860):0.00008786042292858782):0.00035588820983866533	(n07AEP08:0.00710586223075112666	n3004:0.00006873575261498100):0.00055581165670564247):0.00028286503371873032	n2980:0.00170393250306991907):0.00471745279978457149):0.07036473531865351794):0.13333417701935654232):0.08838123806594636034	((CASCA:0.01639694755983558613	CASBE:0.01420355027640755885):0.09132108734626646906	(DRONO2:0.00085318284896759085	DRONO:0.00000185258768637867):0.13929073940451497382):0.08838123806594636034);
((((APTMA:0.00217383086228832264	APTMA2:0.00101162669608668510):0.04186798107683076947	(APTOW:0.01207211348520012030	APTHA:0.00993824637498393233):0.02214749711028241377):0.20936406357482933993	((((n3757:0.00000185258768637867	AEPHI:0.00052640867420803523):0.00493659299972012272	((n3011:0.00006561924660063757	(n2998:0.00161772658701687553	n2997:0.00013317412844171853):0.00000185258768637867):0.00019821527711708976	n2987:0.00072377217010434339):0.00437304846549693184):0.00352211994485198505	(n3258:0.00138903505069322029	(((n1666:0.00025991029386953984	((n3222:0.00126083319630341650	n3025:0.00163172356361462661):0.00000185258768637867	n3024:0.00032426683164583464):0.00000185258768637867):0.00013059906046301772	((n08AEP07:0.00032539228470082377	n3220:0.00020070190572139856):0.00006608825163243529	(n2986:0.00100314740513457760	(n3219:0.00193925693839572645	n1665:0.00026775262747569733):0.00019671753728422309):0.00000185258768637867):0.00032363377071924953):0.00000185258768637867	(n3026:0.00033212290690361055	n07AEP05:0.00159598868913118962):0.00038638991917744786):0.00022251892867566537):0.00155459900899054490):0.08936335189338073803	(n2988:0.00078905845021593098	(n3004:0.00054329793249362787	((n07AEP08:0.00596190906607749378	((n3221:0.00279232951956241400	MULAG:0.00330339805225022534):0.00040527317869283651	(n07AEP06:0.00106363276486365387	(n2990:0.00047852107475714945	n2973:0.00006554903706448578):0.00000185258768637867):0.00072167437708097241):0.00043983498355789664):0.00019466175030123564	n2980:0.00190713753004230729):0.00000185258768637867):0.00367312703097336145):0.06579641669553192018):0.14514001191253531053):0.08620086182030725630	((CASCA:0.01333340664977492561	CASBE:0.02018737157513397079):0.09733325972757836397	(DRONO:0.00017241875718240404	DRONO2:0.00084946727830671330):0.15228651223923136970):0.08620086182030725630);
((((APTMA:0.00230750895190556414	APTMA2:0.00026301645499677315):0.03245994038581407476	(APTOW:0.01007578194946849928	APTHA:0.01190204768157013607):0.02688619674015253064):0.20609825963861500009	((((n3757:0.00000185258768637867	AEPHI:0.00056724572682592992):0.00358343517578704751	((n3011:0.00006680332532442040	(n2997:0.00013298399799430109	n2987:0.00087282245325577155):0.00000185258768637867):0.00046235100741723686	n2998:0.00145885970300710832):0.00499201181311056431):0.00188369462361133162	((n1666:0.00013133176655660120	((n3222:0.00092986239286747558	n3025:0.00103930968290875773):0.00057034971704103706	n3024:0.00052129838164471367):0.00000185258768637867):0.00006637535658612083	((n3258:0.00183430536339295163	((n08AEP07:0.00058783914004367777	n3220:0.00047120557037008426):0.00019565760229273358	(n2986:0.00073676155603804531	(n3219:0.00181251497505776900	n1665:0.00057242023392981077):0.00009990139481800354):0.00006662348881940707):0.00065210835890452739):0.00000185258768637867	(n3026:0.00026636040661461285	n07AEP05:0.00100050653020039028):0.00039080993781444106):0.00019830000680845446):0.00285950499779147370):0.07102299126344442659	(n2988:0.00117962752478186937	(n2980:0.00127491979046858361	((n07AEP08:0.00556569013978633256	n3004:0.00020103406147964093):0.00070724534050750989	((n3221:0.00212375694928764900	MULAG:0.00260032696768302792):0.00012366948041465741	(n07AEP06:0.00085217516630341781	(n2990:0.00013320413866906264	n2973:0.00000185258768637867):0.00000185258768637867):0.00050700997540114993):0.00018267123765562215):0.00000185258768637867):0.00332541534532552162):0.06703070210088135639):0.12810125841629790844):0.08284009996575170121	((CASCA:0.01043226147781800561	CASBE:0.01819225147228454090):0.10039264046140838893	(DRONO:0.00058320712020322799	DRONO2:0.00076133618472178685):0.13760189400321451436):0.08284009996575170121);
((((APTMA:0.00156177842859003086	APTMA2:0.00087993717717099740):0.03131056346342190461	(APTOW:0.01095198697568826318	APTHA:0.01152295154304395879):0.02983823399801870113):0.21090482808030475148	((((n3757:0.00000185258768637867	AEPHI:0.00100078727559048874):0.00350015189644184389	((n3011:0.00000185258768637867	(n2997:0.00000185258768637867	n2987:0.00049554315311316330):0.00006616979992286530):0.00032613755040805453	n2998:0.00140968341514509680):0.00437314500335745943):0.00170094627925163164	((n1666:0.00013109695978953003	((n3222:0.00158125681164148629	n3025:0.00121461926555594302):0.00000185258768637867	n3024:0.00052595047711990551):0.00000185258768637867):0.00006625100342428260	((n3258:0.00175087651771619951	((n08AEP07:0.00038922276965062318	n3220:0.00033705616853494606):0.00006615073206625245	((n2986:0.00067008700128415690	n3219:0.00186616778159338741):0.00000191994121795125	n1665:0.00033149719913090799):0.00000185258768637867):0.00032445524339339222):0.00000185258768637867	(n3026:0.00026388047775293511	n07AEP05:0.00172368293097097266):0.00026112659163695046):0.00006616021530054179):0.00462959625397910482):0.07289333934669066373	(n2988:0.00101182146139439078	(n2980:0.00140812880505231781	((n07AEP08:0.00509505994185350218	n3004:0.00000185258768637867):0.00045740544388322036	((n3221:0.00282299462162264713	MULAG:0.00406540312252071188):0.00017007292207147165	(n2973:0.00019622567514468987	(n07AEP06:0.00141024151791139911	n2990:0.00054299490204618903):0.00000185258768637867):0.00116099450131952327):0.00018904635767017904):0.00000185258768637867):0.00303619935256151715):0.08034186163807212344):0.12250417945794665753):0.09245568306889415111	((CASCA:0.01435594053172737500	CASBE:0.02019140285695708581):0.09750999466108180302	(DRONO:0.00055110843704281396	DRONO2:0.00045358686476282582):0.11166621942210126772):0.09245568306889415111);
((((APTMA:0.00246367634231573927	APTMA2:0.00050464507731973424):0.03296502415051258406	(APTOW:0.01159539392900040856	APTHA:0.01027568517470881307):0.02619888536766986492):0.25043060838933572931	((((n3757:0.00000185258768637867	AEPHI:0.00038223307321030094):0.00460985911160093163	((n3011:0.00000185258768637867	(n2997:0.00019644478415888734	n2987:0.00051219671476393361):0.00006678388533640945):0.00026833668743402256	n2998:0.00125812496938139395):0.00336606488745194591):0.00457375456071368747	((n1666:0.00033070932140794008	((n3222:0.00130357626115197404	n3025:0.00068244391421770742):0.00041234513576621202	n3024:0.00019646665657173864):0.00000185258768637867):0.00006717414531594113	((n3258:0.00217613997866797750	((n08AEP07:0.00039474219610372994	n3220:0.00040893875666536325):0.00013230062820813242	((n2986:0.00094295942595745718	n3219:0.00175913760029499581):0.00000185258768637867	n1665:0.00034163959394234959):0.00019951832339585665):0.00039506956189153141):0.00000185258768637867	(n3026:0.00033420490805912345	n07AEP05:0.00073568097963360921):0.00059507152992886508):0.00006704920932576629):0.00098700313268593035):0.08218337316242289858	(n2988:0.00102711203088071243	(n2980:0.00162480825810403851	((n07AEP08:0.00642065496503404186	n3004:0.00019013239849267414):0.00068546842949918432	((n3221:0.00210442127203216024	MULAG:0.00363305875598044252):0.00044237292624888468	(n2973:0.00006654641948076657	(n07AEP06:0.00100699367445244276	n2990:0.00033903350508409860):0.00000185258768637867):0.00084688363950732762):0.00036976814425324778):0.00000185258768637867):0.00390011991906745415):0.06621349978093936384):0.11700557091908771190):0.07877401242226868272	((CASCA:0.01843863818986330588	CASBE:0.01826401606468585834):0.11042980566188437264	(DRONO:0.00048344286839355492	DRONO2:0.00064357197461863212):0.13434079905987753034):0.07877401242226868272);
((((APTMA:0.00195126654225167401	APTMA2:0.00073324267168634093):0.03698500581402627135	(APTOW:0.00918283192589152385	APTHA:0.00977510198448758999):0.02421466173020370843):0.21596864029676451913	((((n3757:0.00000185258768637867	AEPHI:0.00053802406329938040):0.00417489938346768917	((n3011:0.00013001699639818068	(n2997:0.00017086190918816165	n2987:0.00043405930768859957):0.00006683360649807530):0.00032974071225845645	n2998:0.00165750285441001099):0.00465360391436131070):0.00307915732164399433	(((n08AEP07:0.00040740207906413850	n3220:0.00026755903767519999):0.00006718111725589726	(n2986:0.00083968256729567432	(n3219:0.00155957640341320152	n1665:0.00012958895111595003):0.00014299659470699938):0.00017734300810977471):0.00029906803233516421	((n3026:0.00045956317498195993	(n07AEP05:0.00134675288010744536	n3258:0.00132398836150474835):0.00021148405969851443):0.00013740123980068785	(n1666:0.00026160925182916976	((n3222:0.00094480249609011518	n3025:0.00147016523372898522):0.00023796520808030359	n3024:0.00039159200584467356):0.00000185258768637867):0.00019786650080522999):0.00009095642470759434):0.00217178484909825867):0.07022473018076909324	(n2988:0.00094692788254400226	(n2980:0.00156265222321371735	((n07AEP08:0.00468621393853521726	n3004:0.00024702720028745993):0.00035206273332601996	((n3221:0.00219430842959351946	MULAG:0.00382195431025403017):0.00041496255238231941	(n2973:0.00019316496035679965	(n07AEP06:0.00086326203586849421	n2990:0.00063247260472836420):0.00013134428975525230):0.00053097734193968357):0.00024730474806730320):0.00016673013015728282):0.00352704996520706270):0.07207987664091107527):0.13040350366051697839):0.08964846145690855139	((CASCA:0.01759579319867721550	CASBE:0.01004128496073010933):0.08981636251323736608	(DRONO:0.00030323181161800896	DRONO2:0.00099366000475545834):0.11383360857051189052):0.08964846145690855139);
((((APTMA:0.00185021575695867380	APTMA2:0.00061337202848684683):0.03936538149808909565	(APTOW:0.00881143174615421285	APTHA:0.01020637032825301091):0.02216517930832717989):0.21580263110541841876	((((n3757:0.00000185258768637867	AEPHI:0.00080111508012332901):0.00409210297503946867	((n3011:0.00000185258768637867	(n2997:0.00000185258768637867	n2987:0.00064016968454670860):0.00012864631138120785):0.00012135389050347757	n2998:0.00147272164023699468):0.00336850006878180010):0.00365455505585235386	(((((n08AEP07:0.00058472174818732163	n3220:0.00073770186161662278):0.00006585121146213027	(n2986:0.00100375667364700338	(n3219:0.00109556839771864155	n1665:0.00054474909114279782):0.00000185258768637867):0.00006684796845835540):0.00019509035896687554	(n3026:0.00013148009670658510	n07AEP05:0.00119029235440955283):0.00045741584871736573):0.00000185258768637867	n3258:0.00189179992798288519):0.00006602755598896240	(n1666:0.00039546927771309402	((n3222:0.00061304912752201417	n3025:0.00154294794218344609):0.00034337888786768202	n3024:0.00045522516221976954):0.00000185258768637867):0.00019477132517100549):0.00199504910797535222):0.06783768848618318414	(n2988:0.00047147680317810776	(n2980:0.00119581439263722602	((n07AEP08:0.00566365608660874577	n3004:0.00021378968722731971):0.00082692126449695168	((n3221:0.00179059655216368347	MULAG:0.00369899633233385268):0.00000185258768637867	(n2973:0.00012945878274340727	(n07AEP06:0.00073410001399730549	n2990:0.00069131674945581173):0.00006480763161017237):0.00039378033809608107):0.00019474030201637509):0.00000185258768637867):0.00384959070025844494):0.07855772536419761143):0.13111742418788174813):0.08152882075510321791	((CASCA:0.01726813891105179188	CASBE:0.01313767982539634435):0.08848886964796469357	(DRONO:0.00046880476851180911	DRONO2:0.00091482823115196673):0.14687785768956937438):0.08152882075510321791);
((((APTMA:0.00150897000044527760	APTMA2:0.00229710603282164963):0.03797144320256620048	(APTOW:0.00870278512256466436	APTHA:0.01037192377709080481):0.02408058956475260179):0.21553644271968624979	((n08AEP07:0.00006843899659167988	((n3220:0.00034790108456526404	(n2986:0.00092911198800190787	(n3219:0.00197191931386809030	n1665:0.00035895727649493922):0.00019486980015704286):0.00029033294391340574):0.00000185258768637867	((((n1666:0.00026466700757322591	((n3025:0.00169159425727001523	n3222:0.00121854960854098754):0.00010664291374186714	n3024:0.00046594080025879426):0.00000185258768637867):0.00019840630213209642	((n3757:0.00000185258768637867	AEPHI:0.00071730275442151003):0.00351718167686138885	((n2987:0.00044804699557861820	(n3011:0.00000185258768637867	n2997:0.00009119747486911118):0.00000185258768637867):0.00026592998087515658	n2998:0.00120752559461752155):0.00506560082534240116):0.00582709969998944800):0.00006962340834380908	(n3026:0.00000185258768637867	n07AEP05:0.00169570586155636058):0.00040129260977489505):0.00000185258768637867	n3258:0.00228209570559628240):0.00053673983410652934):0.00039448314765231377):0.06291747405851683128	(n2988:0.00056515893250822847	(n2980:0.00200372449340826533	(n3004:0.00020367856077786959	(((n3221:0.00260126762752118908	MULAG:0.00359922899407100119):0.00044674400900614219	(n2973:0.00020319020305964111	(n07AEP06:0.00115540552806315134	n2990:0.00029476777745637438):0.00006924026058832407):0.00073878873003779279):0.00027277893014348935	n07AEP08:0.00563799338062173378):0.00013727243222079702):0.00000185258768637867):0.00330327613521354257):0.08017553281566058843):0.12564874538059558895):0.09044099460318799633	((CASCA:0.01222370145123457055	CASBE:0.01682415498697073866):0.08261918923115990632	(DRONO:0.00044507900019960040	DRONO2:0.00090101357528702525):0.13917445189594673804):0.09044099460318799633);
((((APTMA:0.00239042719428144822	APTMA2:0.00149908854608068760):0.03980267042763400293	(APTOW:0.00933047595490255760	APTHA:0.01313863102207878109):0.02232405817199386092):0.23846688294931442376	((((n3757:0.00000185258768637867	AEPHI:0.00042261540418468799):0.00410649303772250146	((n3011:0.00000185258768637867	(n2997:0.00019885491350246832	n2987:0.00045033029746860187):0.00006649479921048047):0.00025966206232573894	n2998:0.00202087331627485338):0.00403237781577144450):0.00370062975963503064	((((n08AEP07:0.00026125936408008088	n3220:0.00040533559499343169):0.00013061890147558105	(n2986:0.00128322624206670603	(n3219:0.00181633445272238059	n1665:0.00054691171248542577):0.00000185258768637867):0.00006687768818331737):0.00023451851984275006	((n1666:0.00006781147252178927	((n3025:0.00114254491839029990	n3222:0.00124709525122472758):0.00036511775414649328	n3024:0.00019889316676306728):0.00000185258768637867):0.00006614147096436561	(n3026:0.00020084248986413958	n07AEP05:0.00166677976917226816):0.00085688862732756802):0.00016616963872166773):0.00010106644611297711	n3258:0.00178609441720499668):0.00178280229335141282):0.08727613048978065391	(n2988:0.00007202638140928590	(n2980:0.00176159883373933892	(((n3221:0.00218846077917203173	MULAG:0.00342448612545938986):0.00019288836099582031	(n2973:0.00019800415550450795	(n07AEP06:0.00060401375149147834	n2990:0.00042039706939850607):0.00013285376988558266):0.00052575659996117997):0.00006787164214852305	(n07AEP08:0.00482232764715355595	n3004:0.00006924346269421435):0.00098346262403213721):0.00011129029386147155):0.00390262603080028785):0.06677081652191055317):0.10591517665869637499):0.09344050988347747666	((CASCA:0.01465373411667101819	CASBE:0.01455859680479126492):0.09094235657312169097	(DRONO:0.00034698720897530753	DRONO2:0.00033979752161282848):0.12806946859377216219):0.09344050988347747666);
((((APTMA:0.00200858972488382080	APTMA2:0.00227241616113045119):0.03204244470459600286	(APTOW:0.01023069313899789556	APTHA:0.00966788509129004776):0.03020272297212858378):0.18835202640875120528	((((n3757:0.00000185258768637867	AEPHI:0.00086211112398319951):0.00472076586017511086	((n3011:0.00006650717243417922	(n2997:0.00013276552277328166	n2987:0.00058215651454538093):0.00000185258768637867):0.00020067205014572624	n2998:0.00140737916328191170):0.00366125051591740776):0.00348738344663470637	(((n08AEP07:0.00052548494748827328	n3220:0.00054393668229646614):0.00013110638021596646	(n2986:0.00107927829261124592	(n3219:0.00257065634716794732	n1665:0.00041814588375808530):0.00006812132410446288):0.00000185258768637867):0.00029776783606156828	((n3258:0.00169456544895528667	(n3025:0.00159986675626754352	n3222:0.00172335417079992701):0.00040038669913226101):0.00020607525437128145	((n3024:0.00039237156476457552	n1666:0.00032767180512917148):0.00000185258768637867	(n3026:0.00046375587878137319	n07AEP05:0.00140262868215688301):0.00045619514074497026):0.00000185258768637867):0.00002965777543014698):0.00291530421659198314):0.07462079830861315100	(n2988:0.00066959798743645776	(n2980:0.00218095451057344391	(((n3221:0.00244683641007780025	MULAG:0.00318923242925291985):0.00022696979558329918	(n2973:0.00000185258768637867	(n07AEP06:0.00121578787281847447	n2990:0.00048708253649202291):0.00013240605206054205):0.00079628641414822895):0.00026369614973062786	(n07AEP08:0.00592495950817968544	n3004:0.00020348879940075822):0.00039229760293672594):0.00000185258768637867):0.00433262392046120624):0.06965939317439168166):0.12867489467512727153):0.08250365955419029784	((CASCA:0.01072098614898595904	CASBE:0.02024201623649295873):0.07684666548013970033	(DRONO:0.00016040442451997086	DRONO2:0.00039695541705746408):0.14271269063938038513):0.08250365955419029784);
((((APTMA:0.00230705920516249916	APTMA2:0.00143779271524174020):0.03633738646674283812	(APTOW:0.01173011544717541925	APTHA:0.01060808954533608642):0.02618519492102053606):0.20952409417858464113	((((n3757:0.00000185258768637867	AEPHI:0.00051939735067768297):0.00433657931375815760	((n3011:0.00006619113557239767	(n2997:0.00000185258768637867	n2987:0.00058294179180542484):0.00006639950736553350):0.00026163751611987487	n2998:0.00193462973539805256):0.00398341720866118680):0.00281960314354327488	(((n3025:0.00074601594326714651	n3222:0.00243361866131406104):0.00014489130269263213	(n1666:0.00045704554090725800	n3024:0.00045671225665734491):0.00000185258768637867):0.00019650579074530940	((n3026:0.00026530129681606778	n07AEP05:0.00146823316880270401):0.00091657170707838253	(n3220:0.00061354808082666600	((n2986:0.00120817116092894819	(n3219:0.00247556736360566004	n1665:0.00040313185438044176):0.00000185258768637867):0.00007443455223401016	(n3258:0.00183556270149560097	n08AEP07:0.00039413051985676665):0.00006685913243778982):0.00003297427358168054):0.00016328465060210797):0.00013203179367476313):0.00220782732227653650):0.06681742923711045390	(n2988:0.00189592290091165905	(n2980:0.00213241907215006368	(((n3221:0.00215785908876934022	MULAG:0.00289279126089913132):0.00024162844231257217	(n2973:0.00012944477269876534	(n07AEP06:0.00114247281230196837	n2990:0.00076684184467250521):0.00000185258768637867):0.00045063825020422740):0.00037263295971444932	(n07AEP08:0.00638122353937351471	n3004:0.00006868441618954583):0.00065672252468966757):0.00000185258768637867):0.00299078747884556516):0.07261534748415364449):0.13892141944574146195):0.09007994446154683754	((CASCA:0.01356075799512881236	CASBE:0.01646501796184649327):0.09736370333727571713	(DRONO:0.00015537683968438212	DRONO2:0.00041631431279588559):0.13121238330013379469):0.09007994446154683754);
((((((((n3221:0.00147313750357103276	MULAG:0.00338160899698804196):0.00044115792356589012	((n2973:0.00013155148913487108	n2990:0.00020824899354459953):0.00000185258768637867	n07AEP06:0.00157349307938694258):0.00039741543869146171):0.00032614391300214436	(n3004:0.00026220755383232639	n07AEP08:0.00615150260169690117):0.00065698344231884039):0.00012006100528397412	n2980:0.00137408952297738795):0.00296904585558905752	n2988:0.00012917445905665412):0.07413832286082952527	(((n3222:0.00111407224965074259	n3025:0.00213731176774758494):0.00016237512960606229	(n3024:0.00019746460635728839	(n1666:0.00013028124452187659	(((n07AEP05:0.00073350338001705552	n3026:0.00025902659219762317):0.00045875663046193949	((n2986:0.00086826857913818202	(n3219:0.00167778000736264936	n1665:0.00026379395233524778):0.00013625275329875197):0.00000185258768637867	(n3220:0.00054528004866299441	n08AEP07:0.00046164127027802413):0.00012814220420145453):0.00052708650669497012):0.00000185258768637867	n3258:0.00176098292670684984):0.00006718597543897462):0.00000185258768637867):0.00000185258768637867):0.00265431363535306502	((n3757:0.00000185258768637867	AEPHI:0.00058831537959313726):0.00405118507408653086	(n2998:0.00201700058972563304	(n2987:0.00094633125362283738	(n3011:0.00026721933616206397	n2997:0.00000185258768637867):0.00000185258768637867):0.00045100793927574026):0.00427927627802142298):0.00366836883426245510):0.07122479480609603120):0.15679703359124860795	((APTOW:0.00666167638290241816	APTHA:0.01237802035611054383):0.02216463740130356075	(APTMA2:0.00197641813733924693	APTMA:0.00181415523404958941):0.03892510323919903814):0.18864805870816980793):0.08861797218979461377	((CASCA:0.01354954161811579814	CASBE:0.01594173224675762487):0.08633143306735492628	(DRONO2:0.00044935344842424461	DRONO:0.00050310786850127939):0.13425992697132360654):0.08861797218979461377);
((((APTHA:0.01017179830896724688	APTOW:0.01042284318735175672):0.03407282175860736062	(APTMA2:0.00136766024481874918	APTMA:0.00135967789537541238):0.02998209756836942713):0.21620386493032855979	((((((n2990:0.00047262294321517910	n2973:0.00019915658543395978):0.00000185258768637867	(n07AEP06:0.00106806360642152558	(n3221:0.00142126543307827084	MULAG:0.00327080797762698298):0.00072323717314665202):0.00033923280488374599):0.00064874101511855050	(n3004:0.00017294103168882710	n07AEP08:0.00570944565769293099):0.00108989572091683232):0.00000185258768637867	n2980:0.00170490022463395301):0.00282807191975422518	n2988:0.00148287287000088068):0.07302883400325536900	(((n1666:0.00052739062609009684	(((n3026:0.00045448935821679187	n07AEP05:0.00132790731071641150):0.00020056926287458906	(((n3219:0.00138141595209258445	n1665:0.00033404557023359493):0.00000185258768637867	(n3220:0.00054188899185557307	n2986:0.00117821967291791983):0.00000185258768637867):0.00015609951312290084	(n08AEP07:0.00072147078780502953	n3258:0.00191090875558915397):0.00013660341912247518):0.00006723348442026501):0.00006773284682812959	n3024:0.00052263808311468654):0.00000185258768637867):0.00000185258768637867	(n3222:0.00114115713810664923	n3025:0.00166549127679754263):0.00020007647633044944):0.00166998635300950123	((n3757:0.00000185258768637867	AEPHI:0.00053018372029995818):0.00357808978160751917	(n2998:0.00118511017841900165	(n3011:0.00006747536293543510	(n2997:0.00000185258768637867	n2987:0.00051190225620528415):0.00006634068060193954):0.00026581208000835978):0.00360298549143315281):0.00369231611274680512):0.09004774342879738602):0.12448729799841584676):0.08885069533286669985	((CASCA:0.01076907653269789690	CASBE:0.01791032557826678293):0.07947722935908424491	(DRONO2:0.00073171236431226561	DRONO:0.00048356255341756914):0.15228248854380671551):0.08885069533286669985);
(((((((((n07AEP06:0.00080933586293934151	n2990:0.00035137181625207375):0.00006663000184654203	n2973:0.00006663770040327514):0.00065084275626661346	(n3221:0.00211306381936833673	MULAG:0.00413355797275944108):0.00024558675832746051):0.00053735108522495799	(n07AEP08:0.00703547949647417761	n3004:0.00015475934843092699):0.00068743150096038847):0.00017526122485838841	n2980:0.00181874522627988467):0.00363069938175295285	n2988:0.00090120691227070179):0.07339862279654664479	(((n1666:0.00039693791858264602	(n3024:0.00065011107857494406	(n3222:0.00117140818531109056	n3025:0.00187320992887778158):0.00023949624052886986):0.00000185258768637867):0.00019635033164546592	((n3258:0.00148164195449946960	((n3220:0.00054011902339132613	n08AEP07:0.00052697210480280425):0.00013146581679595760	(n2986:0.00073425134653241745	(n3219:0.00166587568866927529	n1665:0.00027103141119182785):0.00013430478544604202):0.00000185258768637867):0.00045454798800813621):0.00000185258768637867	(n3026:0.00033419425741691071	n07AEP05:0.00112766317010399848):0.00065037624048836504):0.00006625616031624704):0.00313241471581142059	((n3757:0.00000185258768637867	AEPHI:0.00054575090423102384):0.00396279452262735584	(n2998:0.00111712565181655630	(n3011:0.00006607274472540155	(n2997:0.00000185258768637867	n2987:0.00058070447458956277):0.00013152485440395782):0.00020124007076960357):0.00529155808743745400):0.00267855734600445494):0.07672878505315730568):0.11039179560099948718	((APTOW:0.00949977910314109796	APTHA:0.00964586241491548028):0.03074338316034341823	(APTMA2:0.00147803191994034817	APTMA:0.00246768542034892869):0.02838285821151675242):0.20403365520717553494):0.09889837562746647825	((CASCA:0.01477090578041431908	CASBE:0.01717188418417216894):0.09715681041506044058	(DRONO2:0.00075523277006199127	DRONO:0.00054756030121588166):0.12450747203557713250):0.09889837562746647825);
(((((n3757:0.00000185258768637867	AEPHI:0.00057572703587351808):0.00381929271069213032	((n2998:0.00143510241354356935	(n3011:0.00000185258768637867	(n2997:0.00000185258768637867	n2987:0.00057733485380932824):0.00006705539229527581):0.00013174255747086329):0.00411422198798243235	((n3026:0.00052456388503160304	(n3258:0.00122517604210668220	n07AEP05:0.00097674623256769851):0.00013916466901421268):0.00013094372979723773	((n1666:0.00077735637234314741	(n3024:0.00064848239558301386	(n3222:0.00177244229458251284	n3025:0.00086379839750400989):0.00032229615472003970):0.00000185258768637867):0.00013074141659963370	((n3220:0.00066352966760136747	n08AEP07:0.00042916347919714077):0.00019581868799131835	(n2986:0.00132984270613493538	(n3219:0.00194586911083171970	n1665:0.00089868855316674594):0.00010962808865096951):0.00016668422228886947):0.00012888677824613481):0.00000185258768637867):0.00598678119074060912):0.00053364234061426376):0.07441247976896007976	(n2988:0.00079756228749112729	((n3004:0.00069193861132660892	(n07AEP08:0.00680434065630970003	((n3221:0.00200696843171355773	MULAG:0.00335203692271409011):0.00068176013296895963	(n2973:0.00006673574365982521	(n2990:0.00061924445682088117	n07AEP06:0.00082377908035095654):0.00013207498599631542):0.00039665802945338904):0.00025844773887199546):0.00025409327618251690):0.00000185258768637867	n2980:0.00171195200018938593):0.00509132419388665537):0.07440406274969177391):12.66671654521654311054	((APTOW:0.01031334778400392477	APTHA:0.01189157439197160646):0.02378861362212548666	(APTMA2:0.00136613263082934421	APTMA:0.00128685693637779156):0.05116589303066607780):12.75547680503395220342):6.36702627398672937886	((CASCA:0.02350762853153632453	CASBE:12.57314230089978401850):0.08699372305164629338	(DRONO2:0.00061175062491004666	DRONO:0.00024264953202670673):0.12303400421338767101):6.36702627398672937886);
((((((n3757:0.00000185258768637867	AEPHI:0.00097120968925183118):0.00400457311580916346	(n2998:0.00095182269942731474	(n3011:0.00006500524693833075	(n2997:0.00009280799657967576	n2987:0.00064906537483212323):0.00006805753605793321):0.00034104789077749173):0.00387059765191755719):0.00455051791456162133	(((((n3220:0.00053440603945307304	n08AEP07:0.00052955738264135203):0.00019925006691174548	(n2986:0.00141652258851335798	(n3219:0.00129236269286100145	n1665:0.00033778697241793992):0.00013048642435706888):0.00000185258768637867):0.00038998320672011812	(n1666:0.00013332455986291657	(n3024:0.00078260910068049777	(n3222:0.00108327408548233601	n3025:0.00163359337560919243):0.00047421449938409363):0.00000185258768637867):0.00013338741627679377):0.00000185258768637867	(n3026:0.00020175332195417745	n07AEP05:0.00087092191249508088):0.00046037399071028874):0.00012772595073613668	n3258:0.00145885800011818709):0.00059922980881037030):0.07799135815674901329	(n2988:0.00030052261463037162	((((n3221:0.00157933382976390042	MULAG:0.00392039872266295841):0.00043901951772909616	((n2990:0.00054022467036576828	n07AEP06:0.00066717644069101516):0.00000185258768637867	n2973:0.00006679112779955389):0.00045925893118547398):0.00025718036899500548	(n3004:0.00020721250094545287	n07AEP08:0.00604969293475572482):0.00051063972321610442):0.00000185258768637867	n2980:0.00192241688313952953):0.00399994141479736564):0.07547234186561736780):0.13784862463328748095	((APTOW:0.00919568233396713883	APTHA:0.01162637733553590833):0.02467300598677918053	(APTMA2:0.00099314241316989351	APTMA:0.00172915440461758889):0.03412202739024702142):0.23284238935373913204):0.08737391070946134985	((CASCA:0.00986119153490567536	CASBE:0.02265085685957113348):0.09606592089643214982	(DRONO2:0.00059116432220167716	DRONO:0.00011802341975840156):0.13916359938798966711):0.08737391070946134985);
((((((n3757:0.00000185258768637867	AEPHI:0.00049817256261772385):0.00437306363905538061	(n2998:0.00090617342932194629	(n3011:0.00013462551293116215	(n2997:0.00008085013577122075	n2987:0.00088591481646032786):0.00006743213992344619):0.00027056389447301825):0.00412039785821351288):0.00315268641781984993	((n1666:0.00013441290910535281	(n3024:0.00026744092455308565	(n3222:0.00102646462307748516	n3025:0.00065660611505096648):0.00035159559490276752):0.00000185258768637867):0.00013432569571286048	((n3026:0.00020334493134060010	n07AEP05:0.00128996233196612448):0.00019959972114218266	(n3258:0.00127305511918393696	((n3220:0.00048571905175065879	n08AEP07:0.00033610680315932640):0.00013397194180591679	(n2986:0.00102415796412222990	(n3219:0.00144836176486388317	n1665:0.00027462546852838652):0.00006903065742833414):0.00000185258768637867):0.00019992159604170149):0.00000185258768637867):0.00006758928579461725):0.00249688653600622489):0.07333261492919651570	(n2988:0.00069257705458624611	((((n3221:0.00297598320856660645	MULAG:0.00338143462838230843):0.00007590164623027596	((n2990:0.00048731680361283286	n07AEP06:0.00093982278014057886):0.00000185258768637867	n2973:0.00013186650355224945):0.00105497566201344546):0.00045315263029490634	(n3004:0.00013527839921560417	n07AEP08:0.00518373340833400403):0.00077816019162067350):0.00000185258768637867	n2980:0.00163207901756409952):0.00378029279860867288):0.07047986221750893177):0.11506814664679596016	((APTOW:0.01011676001267892283	APTHA:0.01044631719347482654):0.03117835619939900854	(APTMA2:0.00149954711087661946	APTMA:0.00197344120708864640):0.03128329011714960084):0.23043543237738667306):0.09104212165756961350	((CASCA:0.01285932907466198760	CASBE:0.01379347856063167441):0.08247443174676581668	(DRONO2:0.00019662050608110066	DRONO:0.00092410970552117642):0.12318519094914626155):0.09104212165756961350);
((((((n3757:0.00000185258768637867	AEPHI:0.00054920799588408572):0.00418393602344374355	(n2998:0.00110909318760469655	(n3011:0.00006773219162206874	(n2997:0.00000185258768637867	n2987:0.00073272419693761880):0.00006622031247389460):0.00033129544503453202):0.00471566167491268163):0.00330271426121836985	(((n3222:0.00101541464957995305	n3025:0.00084489097011851270):0.00025751026471661925	(n1666:0.00026528972156976400	n3024:0.00073026846766134580):0.00000185258768637867):0.00019766201241519431	((n3026:0.00046949079748771300	n07AEP05:0.00148512886395086013):0.00072940969630256496	(n3220:0.00069229641811128769	((n2986:0.00101172921347229610	(n3219:0.00129556710058546494	n1665:0.00054229481541245741):0.00000185258768637867):0.00007582390239758494	(n08AEP07:0.00026357978936199672	n3258:0.00157594476965085251):0.00013339564495686867):0.00000185258768637867):0.00013372343422872040):0.00013473316769632262):0.00213775462713228269):0.08308146071714685166	(n2988:0.00013085118852963968	((((n3221:0.00176236537728341122	MULAG:0.00352503158144730575):0.00032211364952776606	((n2990:0.00034045669879176484	n07AEP06:0.00114910872563422852):0.00000185258768637867	n2973:0.00006598396624794890):0.00051778342913117738):0.00012156114834563810	(n3004:0.00000185258768637867	n07AEP08:0.00581381533432981552):0.00059215424370113491):0.00021693242662145328	n2980:0.00138102093868229287):0.00348117132304509450):0.07948793562982010841):0.12905799002238385609	((APTOW:0.01094701639286253629	APTHA:0.01174236995593326560):0.01795832526854312938	(APTMA2:0.00144011110231415671	APTMA:0.00160545668719771053):0.04172595949416692263):0.21288330811375458240):0.09313246649877995886	((CASCA:0.01514642401704877420	CASBE:0.01391380113064912688):0.08736669829468800275	(DRONO2:0.00034556520640342039	DRONO:0.00087501942037439349):0.14095120598345675655):0.09313246649877995886);
((((((n3757:0.00000185258768637867	AEPHI:0.00063981129811542829):0.00407726502358711409	(n3011:0.00000185258768637867	((n2997:0.00000185258768637867	n2987:0.00036908600361629132):0.00013463270178922776	n2998:0.00162760721420164198):0.00013376953400715243):0.00437017786779657445):0.00292926419890370514	(((n3222:0.00217539084626208485	n3025:0.00182314341678783813):0.00009284396635585993	(n1666:0.00019947161075251492	n3024:0.00092618071707553792):0.00000185258768637867):0.00006730835943310572	((n3258:0.00125580393355571168	((n08AEP07:0.00052921484058589014	n3220:0.00034129877590843768):0.00039681423409848956	(n2986:0.00127791167088242867	(n3219:0.00142260314749498014	n1665:0.00031637926732225449):0.00023126761658811987):0.00007564609262370944):0.00039529071873353158):0.00000185258768637867	(n3026:0.00026825297364572841	n07AEP05:0.00168838226561452559):0.00039528587724119488):0.00019984091482852889):0.00248833413334775735):0.07876599481044976869	(n2988:0.00064703887892749703	(((n3221:0.00268647911598873974	(MULAG:0.00360697694180376390	((n2990:0.00077422210504576015	n07AEP06:0.00100536813798117203):0.00013059053380668815	n2973:0.00026365262126349710):0.00026788063685648103):0.00019066214705692900):0.00017274366255254521	(n3004:0.00013550167182013010	n07AEP08:0.00619801497700976992):0.00054407303423656861):0.00000185258768637867	n2980:0.00171088802481180065):0.00462664569811134085):0.05950881158191071579):0.12378713413751050998	((APTOW:0.01108589388278207258	APTHA:0.01149940936668455635):0.02929895146230423672	(APTMA2:0.00120657483905747321	APTMA:0.00199278058303143431):0.03586046817342441323):0.22182424754747523399):0.08959581749391150318	((CASCA:0.01501904031090240885	CASBE:0.01652603735916528122):0.08611080712256059810	(DRONO2:0.00025827446267469187	DRONO:0.00051168298814271203):0.14426156129128445138):0.08959581749391150318);
((((((n3757:0.00000185258768637867	AEPHI:0.00024879304232689169):0.00465137654527742264	(n2998:0.00155298420201218680	(n3011:0.00006474241737621422	(n2997:0.00016735914662095619	n2987:0.00034929581983978738):0.00006537060931601040):0.00026061238337686429):0.00407580793551897119):0.00398314599084823289	(((n3222:0.00161733488529729533	n3025:0.00126537504118488949):0.00023962349438031143	(n1666:0.00064591887420003863	n3024:0.00025767198015720942):0.00000185258768637867):0.00019413415122841832	((n3258:0.00129774648159119901	((n08AEP07:0.00065201497233913078	n3220:0.00046643731796185118):0.00006533293773296443	((n2986:0.00138549618708208068	n3219:0.00192768243602436159):0.00000185258768637867	n1665:0.00032830861609030293):0.00000185258768637867):0.00051215152206055741):0.00000185258768637867	(n3026:0.00039636100743353168	n07AEP05:0.00111704574256008449):0.00044940928076243588):0.00012828035188975425):0.00182265732839586333):0.07277032385444623386	(n2988:0.00015211191597843120	(((((n2990:0.00047211860647499408	n07AEP06:0.00079870858401568127):0.00000185258768637867	n2973:0.00006725079159202704):0.00073207322775836043	(n3221:0.00250825124410141830	MULAG:0.00374486877319660369):0.00055065250637229641):0.00018186213684313771	(n3004:0.00013423808493719924	n07AEP08:0.00601746662046602227):0.00039373185972697801):0.00000185258768637867	n2980:0.00226571750758206882):0.00492939267181411248):0.06902398382233934648):0.13037619839067493555	((APTOW:0.00940599948980311643	APTHA:0.00909208308494296666):0.02660764244148404456	(APTMA2:0.00119225604063144552	APTMA:0.00174239002880139781):0.03472685647575425583):0.21962386440755779504):0.08021536592988179337	((CASCA:0.01574265792144530218	CASBE:0.01175741841421948548):0.09489608878897093369	(DRONO2:0.00076365761100682863	DRONO:0.00055091526913066092):0.12614604925123945600):0.08021536592988179337);
((((((n3757:0.00000185258768637867	AEPHI:0.00054156868160164880):0.00445887814095982920	(n2998:0.00088228717944688806	(n3011:0.00000185258768637867	(n2997:0.00009181032319740108	n2987:0.00058050264759537760):0.00006604686203900426):0.00026425480863416143):0.00457038504605002376):0.00102397612471428557	((n1666:0.00013008299083611089	(n3024:0.00045409690765478664	(n3222:0.00138271921677292700	n3025:0.00069133601056197726):0.00015690446687972200):0.00000185258768637867):0.00032351832605292410	((((n3258:0.00192707227926904208	n08AEP07:0.00051727079851664063):0.00020010889096047887	n3220:0.00053865146346750083):0.00000185258768637867	((n2986:0.00093195342233445551	n3219:0.00178365646240539674):0.00000185258768637867	n1665:0.00040322567145182638):0.00006659897450565717):0.00025950558524960387	(n3026:0.00046139489753548583	n07AEP05:0.00134533739668440348):0.00051891605435573673):0.00019758907161777277):0.00357208533994810571):0.07714625585962768539	(n2988:0.00012127005438874215	(((((n2990:0.00043504737687278665	n07AEP06:0.00080627267619967635):0.00006730541286655277	n2973:0.00013111617124439943):0.00072479979647395605	(n3221:0.00169401407340644215	MULAG:0.00280945654403856647):0.00030280322358949895):0.00019482179857118270	(n3004:0.00000185258768637867	n07AEP08:0.00683177068648920666):0.00039563254244989309):0.00000185258768637867	n2980:0.00096073773225275835):0.00386997585823717263):0.05533482054484908236):0.15740843048684066696	((APTOW:0.01106787753205361671	APTHA:0.01092745433838294977):0.02748589570125998735	(APTMA2:0.00098137411299339277	APTMA:0.00258625487563678624):0.02963056475955277297):0.19919811159543385215):0.08425640814951132485	((CASCA:0.01297144189378143450	CASBE:0.01582739814938202358):0.10546632027911757856	(DRONO2:0.00103290246479246410	DRONO:0.00042691396707354121):0.12411595658192299541):0.08425640814951132485);
((((((n2998:0.00165598057770783257	((n2997:0.00006850862494483499	n2987:0.00049903792359462377):0.00000185258768637867	n3011:0.00006639000164632086):0.00025152769785884973):0.00400031058383657368	(AEPHI:0.00039445447736344540	n3757:0.00000185258768637867):0.00326181157268625897):0.00431535165324510583	((n3220:0.00060638033429799597	(((n3219:0.00129540849225062921	n1665:0.00049926744346230503):0.00010032079517039462	n2986:0.00113011789141945944):0.00006584883804614921	n08AEP07:0.00039587395152365835):0.00000185258768637867):0.00045180963693291419	(((n3024:0.00039180258211807527	((n3025:0.00185480701498715256	n3222:0.00066475418550190500):0.00028735700774520988	n1666:0.00033045003127850207):0.00000185258768637867):0.00012902430354002468	(n07AEP05:0.00118548521775484802	n3026:0.00012989569622799221):0.00077711429042124117):0.00000185258768637867	n3258:0.00094849887179839778):0.00000185258768637867):0.00059855662606144821):0.07108543447382728586	((((n07AEP08:0.00594937404674737973	n3004:0.00018824256443026205):0.00056003556556876019	((n2973:0.00012953756631219307	(n07AEP06:0.00094603703977378534	n2990:0.00034182421652087687):0.00013050916592984124):0.00052272438540078704	(MULAG:0.00272185681895464318	n3221:0.00191810702201582780):0.00049458883841937832):0.00029303479713551478):0.00000185258768637867	n2980:0.00153627425049165196):0.00470940584865988179	n2988:0.00035241747461693760):0.07401662522815481704):0.13859255361954711527	((APTMA:0.00174010239689172748	APTMA2:0.00140502583783665169):0.03113001980982957329	(APTOW:0.01092175530984834664	APTHA:0.00934276550361134821):0.02697535085272435157):0.20385117537001551380):0.08979733796108264887	((CASBE:0.01405763036017046268	CASCA:0.01754142293596205535):0.08713160325796390215	(DRONO:0.00048735113886237642	DRONO2:0.00053120414818317706):0.13849012858953543836):0.08979733796108264887);
((((((n2998:0.00140606187794144796	(n2987:0.00036540905814308613	(n3011:0.00000185258768637867	n2997:0.00000185258768637867):0.00000185258768637867):0.00026761179365576818):0.00369903818803875338	(AEPHI:0.00087504973634649813	n3757:0.00000185258768637867):0.00412704419228430725):0.00448858424313266016	((n3024:0.00085883432861747898	((n3025:0.00078555300488990199	n3222:0.00064230808716522129):0.00011033842308553725	n1666:0.00026316151346015610):0.00000185258768637867):0.00026312057139668798	(((n07AEP05:0.00148126413730351788	n3026:0.00013440104407292955):0.00046063315161155280	n3258:0.00178036467153505889):0.00000185258768637867	(((n3219:0.00157835885077245051	n1665:0.00026815508385690093):0.00000528169644862884	n2986:0.00093402683324597018):0.00014768801143324596	(n08AEP07:0.00020230123200204713	n3220:0.00013572661924220474):0.00006674493907108212):0.00032906947141591653):0.00006711062110895733):0.00075104715619172136):0.07402106044489820125	((((n07AEP08:0.00598752192517992051	n3004:0.00011748084281246399):0.00043855592187503934	((n2973:0.00013262819297904369	(n07AEP06:0.00120227548792034870	n2990:0.00022024038259155861):0.00006653148804412667):0.00052773921490689788	(MULAG:0.00314446001595379511	n3221:0.00246347687550902208):0.00018047983392738558):0.00023086090607347530):0.00000185258768637867	n2980:0.00143458453208725775):0.00373589445616384977	n2988:0.00017721879138936320):0.07178507405095295446):0.12627027392528647476	((APTMA:0.00244362869579038298	APTMA2:0.00075430031448020269):0.03422878703034401560	(APTOW:0.01006209804670149359	APTHA:0.01051869689814484594):0.02662361795923610941):0.21617238033420579923):0.08266835709195663462	((CASBE:0.01331997789531478953	CASCA:0.01606154383122576634):0.07248762433563926688	(DRONO:0.00013882493225844791	DRONO2:0.00072315812773629670):0.13783920409589348055):0.08266835709195663462);
((((((n2998:0.00133568744403061404	(n3011:0.00006582607707387428	(n2997:0.00000185258768637867	n2987:0.00064518321403961678):0.00013151478583433969):0.00039861236188783996):0.00391116196201627027	(AEPHI:0.00038262392740324574	n3757:0.00000185258768637867):0.00407908360721256306):0.00195681255257420519	(((((n3219:0.00182921209779253967	n1665:0.00040417278264426201):0.00000185258768637867	n2986:0.00078609444327825480):0.00008884290996205861	(n08AEP07:0.00039302118711894926	n3220:0.00068160953946096040):0.00006652533558656370):0.00039087118432619726	((n3024:0.00045565413504198313	((n3025:0.00112341195701808733	n3222:0.00133105396340892209):0.00009369971024345176	n1666:0.00033014343506198863):0.00000185258768637867):0.00013183413022697214	(n07AEP05:0.00107405623975683167	n3026:0.00046820319337083377):0.00058683794385359543):0.00000185258768637867):0.00006411677951811006	n3258:0.00138386029810496280):0.00350972667362989049):0.06783371756799612406	((((n07AEP08:0.00612300900487933175	n3004:0.00046140260033077161):0.00034974833603903908	((n2973:0.00000185258768637867	(n07AEP06:0.00126129154052786454	n2990:0.00041220806070592201):0.00000185258768637867):0.00057737728062663696	(MULAG:0.00317433386127140326	n3221:0.00202581687981340805):0.00009063981512979580):0.00029403690279258306):0.00011920294808567331	n2980:0.00126638314058054443):0.00340103669075614247	n2988:0.00075515735094703110):0.07081802622105004552):0.13068556608313822154	((APTMA:0.00191038681172769681	APTMA2:0.00146945213857646410):0.03314655097177183346	(APTOW:0.01170859011820469565	APTHA:0.01007487390464389780):0.03211389523791197131):0.17945406779764019878):0.08746577952069520268	((CASBE:0.01864835937370462951	CASCA:0.01298385373496821482):0.08801300983576648695	(DRONO:0.00037226441343255466	DRONO2:0.00058299341572484818):0.13411921906654700187):0.08746577952069520268);
((((((n2998:0.00102761988423283714	(n3011:0.00000185258768637867	(n2997:0.00015109075613264577	n2987:0.00049835177678878310):0.00006665430220982623):0.00033246025336589415):0.00348780013232105699	(AEPHI:0.00024723348481041287	n3757:0.00000185258768637867):0.00396387822493192606):0.00225390181713462211	(((n3025:0.00134552432574106895	n3222:0.00168569303280349456):0.00009999962770940586	(n1666:0.00039420371663185269	n3024:0.00032555555803283343):0.00000185258768637867):0.00019802395383458466	((n3258:0.00161090553685847406	(n07AEP05:0.00127039505755073795	n3026:0.00019991871702575257):0.00045271176571126507):0.00007403480560807579	(((n3219:0.00159015084734251801	n1665:0.00046609477380465052):0.00000185258768637867	n2986:0.00087057719471203836):0.00000185258768637867	(n08AEP07:0.00026281053772985407	n3220:0.00074932790898522242):0.00019704180138065702):0.00071629106316853494):0.00013031621517989287):0.00282941844431385632):0.07582508921301947535	((((n07AEP08:0.00521706428535500394	n3004:0.00013521396776942964):0.00006621842258590005	((n2973:0.00000185258768637867	(n07AEP06:0.00093524903173774240	n2990:0.00027690578330097446):0.00013309892134511509):0.00046456077938666917	(MULAG:0.00334778180153706912	n3221:0.00173300513258907961):0.00036276938953407165):0.00019616371143855898):0.00000185258768637867	n2980:0.00161704513241013592):0.00428637456333217596	n2988:0.00081061370330898425):0.06895502839085637659):0.12232943351359097661	((APTMA:0.00204945053398318706	APTMA2:0.00069081267994687253):0.03556376007391819083	(APTOW:0.00905740590356787605	APTHA:0.01168877644829130306):0.02581094830176837440):0.19007158057413625629):0.08787214305437719697	((CASBE:0.01667669568975593819	CASCA:0.01385089242534975722):0.07064524599407855099	(DRONO:0.00065098372170192104	DRONO2:0.00033059031769098508):0.14525164530395881513):0.08787214305437719697);
((((((n2998:0.00148039034112288454	(n3011:0.00006726834721795851	(n2997:0.00015956914169826752	n2987:0.00051246939219495521):0.00000185258768637867):0.00032787145969907794):0.00348440121177370950	(AEPHI:0.00054366880306804769	n3757:0.00000267535400072230):0.00365589354033793619):0.00386809286822505788	(((((n3219:0.00126732214782159913	n1665:0.00018079265539287109):0.00002284195310503896	n2986:0.00107472396682050221):0.00006648110856539676	(n08AEP07:0.00045465280983029109	n3220:0.00047678839006953783):0.00019544695763792222):0.00032513413739685294	((n1666:0.00033231923467000129	(n3024:0.00059271383190099159	n3025:0.00091941048321392553):0.00000258877020525906):0.00006631000855987412	(n07AEP05:0.00119351160975489433	n3026:0.00006576357887158583):0.00033128651804100091):0.00006690699482585120):0.00007021797195182516	(n3222:0.00091169891455789779	n3258:0.00095820344962775107):0.00014213311785963038):0.00190207112395808422):0.07857257533318415255	((((n07AEP08:0.00685985944102129701	n3004:0.00000185258768637867):0.00045393437292487151	((n2973:0.00006779741199420685	(n07AEP06:0.00115090112037558295	n2990:0.00063273456925459976):0.00013027084990529053):0.00046050270589450155	(MULAG:0.00328609172405496669	n3221:0.00192253183747542441):0.00000185258768637867):0.00032864720891763493):0.00000185258768637867	n2980:0.00152845284245560812):0.00309690604266391707	n2988:0.00108180648094072479):0.06914642417140827446):0.11406412031787455108	((APTMA:0.00155539124609471984	APTMA2:0.00067235754633008138):0.03744629099615743445	(APTOW:0.00927953079411754540	APTHA:0.01072157976591297385):0.02338598530865962713):0.20970541891484567598):0.08402462051699419177	((CASBE:0.01317017638921618057	CASCA:0.01708306766687093387):0.07988432284430770081	(DRONO:0.00014448025385534961	DRONO2:0.00042482153870671837):0.12462036271869894599):0.08402462051699419177);
((((((n2998:0.00154634233153700231	(n3011:0.00006533698228759528	(n2997:0.00013960200556092437	n2987:0.00086532259670763878):0.00006667098985631085):0.00025829589353224154):0.00456256875217826534	(AEPHI:0.00041118361416496386	n3757:0.00000185258768637867):0.00430274622732735451):0.00292008326575644156	(n3258:0.00139056650874289892	((((n3219:0.00179770654451159319	n1665:0.00012598237197437477):0.00020899280905562403	n2986:0.00084835013699550445):0.00022345791772998360	(n08AEP07:0.00039992852815454752	n3220:0.00053777661073336732):0.00032841422712125081):0.00046015674874961215	((n07AEP05:0.00141253746939261739	n3026:0.00013055803388691418):0.00072877621005129503	(n1666:0.00006697856851037648	(n3024:0.00059249555557067243	(n3025:0.00215159781783359717	n3222:0.00060118594028406324):0.00036179099006332621):0.00000185258768637867):0.00006696804264684748):0.00012910300848004611):0.00015844795524987278):0.00233998098776830744):0.07685331817683219158	((((n07AEP08:0.00547899557143172785	n3004:0.00012493060404384035):0.00075631314437912193	((n2973:0.00032712067432088572	(n07AEP06:0.00094749674630189521	n2990:0.00062347869820419087):0.00000185258768637867):0.00046780093390887134	(MULAG:0.00369093499577211916	n3221:0.00219610584160373837):0.00008257928722168968):0.00046215494061809149):0.00013535103933038286	n2980:0.00134753451165959691):0.00429124854934257675	n2988:0.00047842551190745131):0.06872037952131951344):0.13659927201290922305	((APTMA:0.00208854524963502644	APTMA2:0.00173925530454424561):0.03455976229990814774	(APTOW:0.00779837175184236193	APTHA:0.01219780231950265241):0.03237093594913344891):0.20375889170209063317):0.08753136024772033286	((CASBE:0.01955075389243586537	CASCA:0.01232386214206018619):0.09682941704861658394	(DRONO:0.00048504476440344127	DRONO2:0.00064523614234037060):0.12332505221766086601):0.08753136024772033286);
((((((n2998:0.00133641629698942046	(n3011:0.00006612256023216356	(n2997:0.00000185258768637867	n2987:0.00079142664338865813):0.00006606871498489019):0.00032584986500823845):0.00523382097311012994	(AEPHI:0.00083275414170664794	n3757:0.00000185258768637867):0.00392471450901670047):0.00264270409780850138	(((n1665:0.00040768294478457309	n3219:0.00170171306570791056):0.00000185258768637867	n2986:0.00047907324027033710):0.00026504426752846420	(((n3025:0.00165389764534343633	n3222:0.00112565905451415165):0.00014055947057473129	n3258:0.00176319408040345868):0.00006877390055317001	((n08AEP07:0.00013166078558958156	n3220:0.00088641208335371743):0.00026262591859161824	(n3024:0.00039134248547023420	(n1666:0.00045884103590916614	(n07AEP05:0.00039912349715450342	n3026:0.00040006467039317299):0.00032689199205831364):0.00000185258768637867):0.00013097665321508084):0.00006590945858006621):0.00012869682500632663):0.00266361038649095628):0.08777617061767349627	((((n07AEP08:0.00659042643496813955	n3004:0.00031274679675925236):0.00059943889925734707	((n2973:0.00019359154555586409	(n07AEP06:0.00087731918289819908	n2990:0.00055274673845501525):0.00013099097236870228):0.00071098663379440339	(MULAG:0.00315105266917563992	n3221:0.00230976776068263267):0.00019804264037023614):0.00025900259464411128):0.00000185258768637867	n2980:0.00118063172907162395):0.00419409499846225449	n2988:0.00028791731303243120):0.06149006552497333217):0.14321012637708827042	((APTMA:0.00208676072179818676	APTMA2:0.00093180764745557352):0.03085925960824688688	(APTOW:0.01148300386166772706	APTHA:0.01003835188058033005):0.02933153311188307216):0.21209127494399515612):0.08245578871191153181	((CASBE:0.01704693031322723762	CASCA:0.01646627805722788995):0.09286874170084838398	(DRONO:0.00007938604187510862	DRONO2:0.00051714092031645046):0.13319929521604159661):0.08245578871191153181);
((((APTMA:0.00137253298052626704	APTMA2:0.00251810671182593239):0.03585805290778088655	(APTOW:0.00866647602650289818	APTHA:0.00966476434203656851):0.02928691990109960966):0.21219692748088408996	((((n2998:0.00133081961710930724	(n3011:0.00006586561910066438	(n2997:0.00007382671836361997	n2987:0.00049329007702975526):0.00013134339500159946):0.00026550375665991441):0.00439215618270621076	(AEPHI:0.00069224913484541015	n3757:0.00000185258768637867):0.00449756120955552199):0.00202784732192497642	((n1666:0.00039234649813995822	((n3025:0.00111670768691610927	n3222:0.00124416787908944015):0.00009419332613552492	n3024:0.00032576310216452599):0.00000185258768637867):0.00013144062272732967	(((((n1665:0.00049773590955772549	n3219:0.00176575640474318412):0.00017881342980565198	n2986:0.00068198327197007335):0.00000185258768637867	(n08AEP07:0.00026119112324035794	n3220:0.00040364875512246282):0.00019597515321628786):0.00026026481742579292	n3258:0.00159394856943471551):0.00000185258768637867	(n07AEP05:0.00140414266891479957	n3026:0.00086600741886450744):0.00031642958229220758):0.00006598236278610721):0.00218455663075280875):0.06583661701986477655	((n2980:0.00080235784017071291	((n3004:0.00006860061634476704	n07AEP08:0.00653931534799888966):0.00053755935939881676	((n2973:0.00006603092009902092	(n07AEP06:0.00107866831830957691	n2990:0.00055288128865524215):0.00013352347790670905):0.00039145962289367033	(MULAG:0.00342031117548012836	n3221:0.00234094687554112354):0.00026032083651554702):0.00052866663021350010):0.00000185258768637867):0.00415890799457827292	n2988:0.00094131139499515780):0.08492137902083211898):0.13151763854984524493):0.09318581027516963100	((CASBE:0.01751714308232926037	CASCA:0.01366381816791925781):0.08585419751989047110	(DRONO:0.00017538100709501043	DRONO2:0.00090254839349671956):0.13241109088392402637):0.09318581027516963100);
((((APTMA:0.00150696668491898111	APTMA2:0.00070264192048272384):0.03658851094006528720	(APTOW:0.00977833120995308391	APTHA:0.01071821410184026560):0.02486048555107865654):0.19651845978491358502	((((n2998:0.00111818894994213341	(n3011:0.00013375968861115926	(n2997:0.00006823271210448544	n2987:0.00087304832041861348):0.00000185258768637867):0.00032874435674972807):0.00340918398131653290	(AEPHI:0.00030182599315834834	n3757:0.00000185258768637867):0.00403619537387793926):0.00387104226851897257	(((n08AEP07:0.00038324892248558660	(n1665:0.00040061596515499233	((n3219:0.00137363515795305494	n3220:0.00031218227004005140):0.00016686357080833040	n2986:0.00093719947573042803):0.00000185258768637867):0.00000185258768637867):0.00052965932803758021	((n07AEP05:0.00085786619024784730	n3026:0.00019577410818758643):0.00032797782374963845	(n1666:0.00045504260845575714	((n3025:0.00084808465266809452	n3222:0.00110396554055382061):0.00023948908101364047	n3024:0.00051998964284168114):0.00000185258768637867):0.00025785121954189705):0.00011914544191403030):0.00018843055329613301	n3258:0.00164481911534825184):0.00135929820502468765):0.06397074246980215262	((n2980:0.00152048189548529395	((n3004:0.00006702761115013237	n07AEP08:0.00541437730553368489):0.00044328568502910600	(n3221:0.00266757389533329873	((n2973:0.00020145188859420663	(n07AEP06:0.00099692417596670339	n2990:0.00027584963674022299):0.00012859680554897290):0.00047187437732077229	MULAG:0.00353021406434944748):0.00019324889154526213):0.00024956348407374150):0.00000185258768637867):0.00366698327212596582	n2988:0.00079568978594160155):0.07924973846654141674):0.12663133314462066137):0.08891025251313877664	((CASBE:0.01343338278602258101	CASCA:0.02061799999443661782):0.10040464953744912546	(DRONO:0.00000185258768637867	DRONO2:0.00086631661048915110):0.13425215389866090865):0.08891025251313877664);
((((APTMA:0.00176945170935507729	APTMA2:0.00265119517514851924):0.03266577455483488795	(APTOW:0.00985685791448039431	APTHA:0.01048095867686249516):0.02607172854347155483):0.19531147721654051885	((((n2998:0.00102114719584209951	(n3011:0.00000185258768637867	(n2997:0.00007405239571828177	n2987:0.00049729948648436840):0.00012974569934207355):0.00020076819366761587):0.00469614435197193009	(AEPHI:0.00038147994689785130	n3757:0.00000185258768637867):0.00403468869511084197):0.00331934463442054573	((((n1666:0.00059928544521487947	((n3025:0.00194698563918879286	n3222:0.00130111872827491475):0.00038929795479225951	n3024:0.00032343372436238602):0.00000185258768637867):0.00038724831686527325	(n07AEP05:0.00106922755327445171	n3026:0.00046265951127742023):0.00070930134741352977):0.00000393745514630694	((n08AEP07:0.00078077111933993570	n3220:0.00040116130586844513):0.00019448860497219919	(n2986:0.00109911213254872456	(n1665:0.00013247255946720140	n3219:0.00156820327663210394):0.00006620083633409095):0.00010415101369161047):0.00044804676771798159):0.00020196329977017208	n3258:0.00152448433687292365):0.00232575226531905876):0.06192339782342883014	(((n3004:0.00020271658930569038	n07AEP08:0.00616399321708227012):0.00060852654943851299	((n2973:0.00019213681221956204	(n07AEP06:0.00100898966498419928	n2990:0.00026882856642066193):0.00000185258768637867):0.00071736994373899400	(n2980:0.00154086213156665887	(n3221:0.00211586922801723599	MULAG:0.00333574372847921874):0.00032756914007363481):0.00006085590169241390):0.00003465851583566833):0.00427727704177846297	n2988:0.00126322388619652063):0.08581657577576506934):0.13238336737600567283):0.08063109766271972512	((CASBE:0.01627090921119826727	CASCA:0.01561751319094018507):0.10257173826958049245	(DRONO:0.00007907943969480087	DRONO2:0.00052784457753058008):0.11123806805005073683):0.08063109766271972512);
((((APTMA2:0.00201746339828036978	APTMA:0.00138008466716913608):0.03717255704710075576	(APTOW:0.00962094486967294757	APTHA:0.01197396526821213267):0.02342058125989362333):0.19984047721058267877	((n3222:0.00034518065383529130	(n3025:0.00114481098375807415	((n3024:0.00079919406450262680	n1666:0.00020014392265716035):0.00000185258768637867	(((n3258:0.00172169480125764483	(n07AEP05:0.00121604837256935271	n3026:0.00020245715118403417):0.00046886046617873275):0.00000185258768637867	((n08AEP07:0.00066674408058452130	n3220:0.00034359212541344660):0.00013373323548470953	(n2986:0.00102080093553099261	(n3219:0.00219003047671980852	n1665:0.00051962998840569059):0.00016294710537974558):0.00000185258768637867):0.00039885481359679418):0.00020081825508022754	((n3757:0.00000185258768637867	AEPHI:0.00071457312054821836):0.00593661615869870395	((n2987:0.00044208335150568812	(n2997:0.00007525324015538267	n3011:0.00000185258768637867):0.00000185258768637867):0.00033756169474570449	n2998:0.00151057749783593603):0.00367820361784377886):0.00455373691039019386):0.00006797018626529852):0.00089696791538776063):0.00068082127684250635):0.07407705930219432577	(n2988:0.00090665709540157938	(n2980:0.00127373808921133055	((n07AEP08:0.00457824747385613979	n3004:0.00018776081565086879):0.00064625816119629018	(((n07AEP06:0.00099240802476031507	n2990:0.00028168277664458009):0.00000185258768637867	n2973:0.00019436572302061232):0.00025525639814870426	(n3221:0.00171456882252640818	MULAG:0.00316097908680079871):0.00027768328665923436):0.00040270088352602207):0.00012659991655962016):0.00332748472571832692):0.07184306149095927296):0.12541842662027199995):0.07614441657743700742	((CASCA:0.01155110691633615648	CASBE:0.01727360947880491118):0.08413315334040012694	(DRONO2:0.00027499353214610801	DRONO:0.00070117978750519920):0.14714799722321228459):0.07614441657743700742);
((((APTOW:0.00898910952038744181	APTHA:0.01213786726257873316):0.02190220423892109622	(APTMA2:0.00121771949481384130	APTMA:0.00148601112524330723):0.03692369826553548728):0.16891890806527556923	(((n3757:0.00000185258768637867	AEPHI:0.00024346156679375136):0.00263858140607170326	((((n2987:0.00057076959468833194	n2997:0.00000185258768637867):0.00012932758965694043	n2998:0.00168328587619095841):0.00019727261363630425	n3011:0.00000185258768637867):0.00383527279841023314	(((n3222:0.00114722338260840433	n3025:0.00175232525858409738):0.00078112869702359397	(n3024:0.00052406113270019061	n1666:0.00033108608265174880):0.00000185258768637867):0.00006610651108198730	((n3258:0.00182858022673506346	(((n3219:0.00133600170326080882	n1665:0.00026562421812536489):0.00040114751838604560	(n2986:0.00107058070659718420	n3220:0.00088781127724008523):0.00000185258768637867):0.00000185258768637867	n08AEP07:0.00032866643410363160):0.00025976204035837959):0.00000185258768637867	(n07AEP05:0.00138769697109559359	n3026:0.00019765087773707772):0.00032512034583071333):0.00006643475621179183):0.00432208550673632459):0.00104768000648041413):0.07371405372745136464	(n2988:0.00018936555921204114	(n2980:0.00104116632437332903	((n07AEP08:0.00625478957932717756	n3004:0.00006954268994757373):0.00038356449580607195	(((n07AEP06:0.00113566319257222235	n2990:0.00082842217382419700):0.00012911306040922077	n2973:0.00013205749600254965):0.00091118645772707144	(n3221:0.00197239309717011854	MULAG:0.00344976919608575407):0.00024916091571518543):0.00037940930095281219):0.00000185258768637867):0.00561070587924225508):0.07192498919805651036):0.15611796982639505882):0.08009183739376135591	((CASCA:0.01559167242101717858	CASBE:0.01319676386329973923):0.08391580835074935463	(DRONO2:0.00074811603520578789	DRONO:0.00041683012102207515):0.13130892908195776481):0.08009183739376135591);
((((APTOW:0.00911452990709445826	APTHA:0.01218801016060937215):0.02045400188547412054	(APTMA2:0.00096752240715803533	APTMA:0.00176493816255283704):0.03994815833873061744):0.19030700682827408898	((((n3757:0.00000185258768637867	AEPHI:0.00054369013934846722):0.00311281584156111041	((n2997:0.00012872215569560149	(n2998:0.00247287127868636193	n3011:0.00000185258768637867):0.00013071629241406615):0.00041145481663341476	n2987:0.00057885672876915363):0.00456246287813558485):0.00375609245278894950	(((n3222:0.00139545987426030037	n3025:0.00060316654994655718):0.00023066326341394158	(n3024:0.00091174017413123804	n1666:0.00000185258768637867):0.00000185258768637867):0.00013226832598526024	((n3258:0.00123243043365002438	((n2986:0.00079412711365665358	(n3219:0.00177138277178338628	n1665:0.00047656918045623859):0.00006734769822478012):0.00007570625975262128	(n08AEP07:0.00033096097348081006	n3220:0.00026718501710188932):0.00026331388077262529):0.00013240967731393885):0.00019540863765992280	(n07AEP05:0.00079599802668991993	n3026:0.00019958553821153028):0.00032468306908135282):0.00013158725019882055):0.00109780456045512889):0.07764292732029792754	(n2988:0.00099489908842259047	(n2980:0.00120069979679406731	((n07AEP08:0.00693050401219657674	n3004:0.00000185258768637867):0.00058652897414093426	(n3221:0.00266218546732674985	(MULAG:0.00366402775526291366	((n07AEP06:0.00078908332193612684	n2990:0.00040643413433194591):0.00000185258768637867	n2973:0.00006593737350623101):0.00053998656932991015):0.00033156410343989588):0.00024946812140690431):0.00000185258768637867):0.00477082104515496198):0.08020319757229303625):0.14138941822130979276):0.08787627899088987227	((CASCA:0.01440898028437967611	CASBE:0.01444264323028598453):0.09268651429634107430	(DRONO2:0.00038057991231100829	DRONO:0.00031116389976030233):0.14252582173478386962):0.08787627899088987227);
((((APTOW:0.01082142215717306691	APTHA:0.01126319471576513361):0.02281703930772160591	(APTMA2:0.00118409619797158307	APTMA:0.00202392355126232784):0.03294265664416762274):0.19566631615421814505	((((n3757:0.00000185258768637867	AEPHI:0.00085363080550311405):0.00444684070018905395	(n2998:0.00126258532625298263	(n3011:0.00006898263754179083	(n2997:0.00006182904660859577	n2987:0.00082276625314918722):0.00019801831015432562):0.00026569449499002620):0.00487416230296641977):0.00357791280722000258	(((n3222:0.00101117849524425571	n3025:0.00082385219460891278):0.00034783633612093845	(n3024:0.00052725069267950983	n1666:0.00033016143315188479):0.00000185258768637867):0.00019757058988046654	((n3258:0.00128061397795931195	((n2986:0.00081017467128693629	(n3219:0.00090196957744355431	n1665:0.00047735944288308921):0.00013876228726924494):0.00000185258768637867	(n08AEP07:0.00013236191863176769	n3220:0.00034511239059667226):0.00019769516723456586):0.00034072355478315358):0.00006686864528215621	(n07AEP05:0.00087523775694041970	n3026:0.00026684830189960197):0.00046515499446128568):0.00020561012317298755):0.00087722834941945265):0.07663858299097331406	(n2988:0.00093117745179375664	(n2980:0.00177233014692820129	((n07AEP08:0.00591014681154540100	n3004:0.00000185258768637867):0.00072415975483468167	(((n07AEP06:0.00093672155612836835	n2990:0.00020795719793552072):0.00006613992885688482	n2973:0.00020475942341071959):0.00085203211285078705	(n3221:0.00187975852834474169	MULAG:0.00336697151446045890):0.00032407832691303798):0.00058520301028862852):0.00023157512626071207):0.00415073988661425128):0.06886360389611058397):0.14726608036723742856):0.08480273783852190772	((CASCA:0.01703396388341302595	CASBE:0.01425606801333831331):0.09150518169965063398	(DRONO2:0.00044864683688289580	DRONO:0.00055376535734951143):0.14277351539589605567):0.08480273783852190772);
((((APTOW:0.01089188064047550038	APTHA:0.01177711777123389286):0.02617424724918442427	(APTMA2:0.00153888832411015102	APTMA:0.00099541401308822779):0.03219703131175657290):0.21979126783710706272	((((n3757:0.00000185258768637867	AEPHI:0.00065347648089855910):0.00410603476731691980	(((n3011:0.00013749597331266715	n2997:0.00007613522498516050):0.00000185258768637867	n2998:0.00155323601565046871):0.00029787059510038411	n2987:0.00029468279215271305):0.00562872431386859592):0.00189307977541389107	(((n3222:0.00136249904760192314	n3025:0.00206751784444913697):0.00025541227068337323	(n3024:0.00006649141351333096	n1666:0.00006652934081177453):0.00000185258768637867):0.00019618983814736338	(((n2986:0.00088968999520520821	(n3219:0.00173614750617330743	n1665:0.00034193144683886985):0.00007027423237349348):0.00006713637594092143	(n08AEP07:0.00052510440727929208	n3220:0.00075837307054117014):0.00026191326520577787):0.00053618204350118308	((n3258:0.00149268638003006429	n07AEP05:0.00142279781913545039):0.00018016536793972107	n3026:0.00052591571449854795):0.00006842864613232859):0.00020511577728470848):0.00270948373938210366):0.07761988515907969344	(n2988:0.00045570329872756543	(n2980:0.00176754762630666859	((n07AEP08:0.00470102023624867273	n3004:0.00000185258768637867):0.00059020730768530013	(((n07AEP06:0.00068156563743239937	n2990:0.00020715312867692514):0.00013053561257328367	n2973:0.00000185258768637867):0.00052265469216625639	(n3221:0.00288034607701847384	MULAG:0.00282404085847012863):0.00030710616189159792):0.00038326002846197536):0.00014455429468676709):0.00467999006691400751):0.06202122650870012244):0.11334329505042091413):0.07913036218732458216	((CASCA:0.01286555383351400093	CASBE:0.01893469296530566476):0.10385459516917322498	(DRONO2:0.00082104128357818557	DRONO:0.00017949367926153978):0.12816499699442332472):0.07913036218732458216);
((((APTOW:0.00994778102772629971	APTHA:0.01200502013287899419):0.03602365412330989225	(APTMA2:0.00265025340574260269	APTMA:0.00178618182107579586):0.02454611020995359216):0.21144376856033883505	((((n3757:0.00000185258768637867	AEPHI:0.00047716401689431481):0.00454328144619165972	((n3011:0.00006793836824313478	(n2987:0.00080227199884720169	n2997:0.00008396507094993823):0.00019757678056199824):0.00039742380770135864	n2998:0.00208354464922234526):0.00521398878844869101):0.00411591243546120811	(((((n07AEP05:0.00101221911601820846	n3026:0.00039900834698254774):0.00039702161024513010	(n3220:0.00068544188229977411	((n2986:0.00103031965384391393	(n3219:0.00227977645446579471	n1665:0.00040118509926191458):0.00000954415159474923):0.00013315365385464304	n08AEP07:0.00039654098271342146):0.00000185258768637867):0.00046105003637344100):0.00006787043891782796	n1666:0.00039837533160144804):0.00000185258768637867	n3024:0.00072871465376770999):0.00008719375084252168	(n3258:0.00156091122236784365	(n3222:0.00119111289445559404	n3025:0.00116330721826072387):0.00045521716847989855):0.00014031182952175855):0.00149032953315940929):0.07178825578434014365	(n2988:0.00039502993295356437	((n3221:0.00235335101438958506	MULAG:0.00313389790995167441):0.00016475862019186586	(((n07AEP08:0.00587883661502933662	n3004:0.00023510757251337264):0.00086884276734552977	n2980:0.00193291246146860265):0.00001093077138254468	((n07AEP06:0.00080377601137326710	n2990:0.00042148684780687554):0.00000185258768637867	n2973:0.00006635681688606389):0.00033954091380140205):0.00026459218962144806):0.00412210325836030907):0.07364579254268818764):0.12819194372558731509):0.08641908437733474002	((CASCA:0.01633542830446760644	CASBE:0.01267085254645135099):0.09642846202072163919	(DRONO2:0.00033562304127972205	DRONO:0.00008798417739257951):0.12561717994966289935):0.08641908437733474002);
((((APTOW:0.00941059325989340549	APTHA:0.00958950660390449003):0.02688894471820631529	(APTMA2:0.00218326152946953607	APTMA:0.00221268074671926917):0.03676698466406804616):0.21845354790547119594	((((n3757:0.00000185258768637867	AEPHI:0.00055578873874145146):0.00389991220481281705	((n3011:0.00006872317364069365	(n2987:0.00074295070051253376	n2997:0.00008566642881147778):0.00032734912674175034):0.00039637484384506767	n2998:0.00119715564114050710):0.00491964361411127617):0.00144185081707881449	(((n07AEP05:0.00134896773320825709	n3026:0.00026735281522619352):0.00059576658039769807	(n3258:0.00165080350807899050	((n1665:0.00047695635018985114	(n2986:0.00101541762564797745	n3219:0.00144976185041230843):0.00000185258768637867):0.00006752356981672237	(n08AEP07:0.00086583406346564518	n3220:0.00041031265487168371):0.00013175134295456803):0.00039827080794271424):0.00000185258768637867):0.00006852606013088814	(n1666:0.00019863842006632735	(n3024:0.00026813260542105392	(n3222:0.00078380492328775639	n3025:0.00156564363400859391):0.00055391809336276547):0.00000185258768637867):0.00013212286741253596):0.00245913001519809790):0.09012596085431795467	(n2988:0.00055599967334802236	((n07AEP08:0.00569867815363757097	n3004:0.00026721636775771027):0.00047324988581430068	(n2980:0.00161458353236029729	(((n07AEP06:0.00072783905738000253	n2990:0.00013874532844607927):0.00006520414901396514	n2973:0.00020380964645680912):0.00065114262374108434	(n3221:0.00121491874208855375	MULAG:0.00407643992576642734):0.00021214995958134496):0.00026243648416391643):0.00010621134007136337):0.00395952493530270407):0.05472062647632528615):0.12054937450308517155):0.08612283297318293340	((CASCA:0.01552736469745907497	CASBE:0.01658622296579492089):0.09092595713315829165	(DRONO2:0.00067055784388023122	DRONO:0.00056226442893131195):0.13716368359999167592):0.08612283297318293340);
((((APTOW:0.00870003112782827444	APTHA:0.01109155934359962528):0.02785765264740660413	(APTMA2:0.00136670187095122402	APTMA:0.00150278591026136842):0.02941007163070885611):0.18948938338494339395	((((n3757:0.00000185258768637867	AEPHI:0.00092175652091617914):0.00323840066826941051	((n3011:0.00000185258768637867	(n2987:0.00050094375015523915	n2997:0.00025195798576328868):0.00019391652361376341):0.00025659190717777108	n2998:0.00146411285336361550):0.00410489799621507195):0.00401805559078255350	(((n07AEP05:0.00146316968694178910	n3026:0.00026893751212235935):0.00038662983410446951	(n3258:0.00146115006130056947	((n1665:0.00027587853154138840	n3219:0.00146761374391709111):0.00033329594375743152	(n2986:0.00100317875533145707	(n08AEP07:0.00026728090859485002	n3220:0.00040083453046008014):0.00026088534653452263):0.00000185258768637867):0.00019625785971550490):0.00012973560880046248):0.00006644368984476253	((n3025:0.00089448542626630956	n3222:0.00141204737085993872):0.00009874415980247964	(n1666:0.00065556998762129383	n3024:0.00058533559896921231):0.00000185258768637867):0.00013148711768550569):0.00076151525679184423):0.07383165769304791959	(n2988:0.00001151571530274789	((n07AEP08:0.00497334657738837584	n3004:0.00008852498608605512):0.00051485421022063422	((MULAG:0.00348541045091921037	(n3221:0.00201038325926593004	n2980:0.00160010040389180663):0.00022730828435087107):0.00024822882730585769	((n07AEP06:0.00120134599257931208	n2990:0.00007138163298291985):0.00000185258768637867	n2973:0.00019447830235884620):0.00064410002190923928):0.00010558180475306115):0.00345281012386091648):0.07440375317878472616):0.12267219791323064060):0.07661787076329523716	((CASCA:0.01183897912554967603	CASBE:0.01685502404860060588):0.09812700578283600761	(DRONO2:0.00056212151139704966	DRONO:0.00030544993028471613):0.12850952559986086876):0.07661787076329523716);
((((APTOW:0.01001797178988283327	APTHA:0.01149574784354014459):0.02921815531747172859	(APTMA2:0.00090760712449502643	APTMA:0.00161895709159751676):0.02982084266775660367):0.20931086251871702797	((((n3757:0.00000185258768637867	AEPHI:0.00074622448735190826):0.00415697018092806448	((n3011:0.00000185258768637867	(n2987:0.00101187757288071054	n2997:0.00000185258768637867):0.00006607031455246151):0.00039880516949534762	n2998:0.00139716070785808459):0.00465336349614498251):0.00445873493708195349	(((n07AEP05:0.00139534570785355386	n3026:0.00020087193165101904):0.00051904777987623154	(n3258:0.00196324041496688528	((n08AEP07:0.00059361176385672296	n3220:0.00046838438939553233):0.00013107026925092161	((n1665:0.00013450455994463135	n3219:0.00151967524961481369):0.00019898245044902877	n2986:0.00106002043493637625):0.00000185258768637867):0.00032527901135599437):0.00000185258768637867):0.00006598975324220118	((n3025:0.00131409763587024423	n3222:0.00106248542134780664):0.00057012721580992508	(n1666:0.00032577370016576181	n3024:0.00064977933592474620):0.00000185258768637867):0.00006655704357630806):0.00156609491404776507):0.07894836001549812576	(n2988:0.00080568129141232920	((n07AEP08:0.00582031549654179504	n3004:0.00000185258768637867):0.00070733264714496790	(((n07AEP06:0.00087606021960942625	n2990:0.00027322769197088886):0.00019497496622387334	n2973:0.00000185258768637867):0.00102848840633426911	(n2980:0.00181405759843455993	(MULAG:0.00320451736466437426	n3221:0.00254628747047517786):0.00024442570047629642):0.00027361092318877183):0.00032609246091271435):0.00322851697535212227):0.07219230574112382726):0.13624325394349287577):0.09187971621046105153	((CASCA:0.01495378817689361692	CASBE:0.01684034481192794169):0.07912835892802005944	(DRONO2:0.00073627917619649983	DRONO:0.00043119784971576425):0.14028300395060869232):0.09187971621046105153);
((((APTOW:0.00901690041715481720	APTHA:0.01198465205471211693):0.02324041910105848971	(APTMA2:0.00214949472708546481	APTMA:0.00228051464836544031):0.03257793246589805319):0.21053700315584814029	((((n3757:0.00000185258768637867	AEPHI:0.00078676587496657611):0.00357864797794040174	((n2987:0.00072993392263755858	(n2997:0.00000185258768637867	n3011:0.00013489096276399267):0.00000185258768637867):0.00025710616689113844	n2998:0.00154046174701502787):0.00372059902976654361):0.00320477705963044578	(((((n08AEP07:0.00039100544049961702	n3220:0.00047902820860085100):0.00019103609597796362	((n1665:0.00006609351221261312	n3219:0.00181948167123622108):0.00040944950343298431	n2986:0.00080424114465506085):0.00000185258768637867):0.00058843224568474182	(n07AEP05:0.00098190574495029366	n3026:0.00012970580468305771):0.00032541428806247898):0.00000185258768637867	(n1666:0.00025923279509347920	(n3024:0.00013128478033548475	(n3025:0.00124529495343078298	n3222:0.00093971041352720690):0.00071278830978092336):0.00000185258768637867):0.00019422669510616008):0.00019659076083091337	n3258:0.00147891624458292383):0.00164392389706933487):0.08293005668545827547	(n2988:0.00057111192340861304	(((n07AEP08:0.00492769556889846670	n3004:0.00013629114300160494):0.00095596348738859931	(((n07AEP06:0.00074394436821857289	n2990:0.00048449362778394631):0.00000185258768637867	n2973:0.00019383803449729144):0.00044492747197782463	(MULAG:0.00373264416108933742	n3221:0.00166695843622906791):0.00040944503621071035):0.00014072290719180001):0.00010267605200766849	n2980:0.00287905440690673859):0.00454730992713318384):0.07296298595581689195):0.12862129919701945080):0.08134245340543978797	((CASCA:0.01474363801872103329	CASBE:0.01335569008302309353):0.08638946569995992197	(DRONO2:0.00058455820928202378	DRONO:0.00082252336517281790):0.11507578545533500569):0.08134245340543978797);
((((n3025:0.00030773866862912890	(n3222:0.00095103582732144435	((((n3258:0.00141332091994526864	((n1665:0.00013530896807025598	n3219:0.00141733246391334599):0.00006864670649147420	((n3220:0.00061083133364634140	n08AEP07:0.00052180675506717056):0.00013034099165801187	n2986:0.00080556875960939394):0.00003278020575212707):0.00035663699253908924):0.00000319698906203537	(n3026:0.00026307029860634165	n07AEP05:0.00133697785072820537):0.00059416252836162341):0.00006785601868498373	((n3757:0.00000185258768637867	AEPHI:0.00030791691928202522):0.00413249849390881583	(n2998:0.00088048404249315717	(n2987:0.00058020890183970483	(n2997:0.00000185258768637867	n3011:0.00000185258768637867):0.00000185258768637867):0.00047204164306637432):0.00396032031553075412):0.00545222605249705717):0.00019539790480670673	(n1666:0.00026011987571069071	n3024:0.00078435702115379135):0.00000185258768637867):0.00030345621608941168):0.00115426943120636432):0.07166063415871251618	(n2988:0.00080560672318130255	((n3004:0.00072086162705874363	(n2980:0.00177456240807538244	((n3221:0.00233556491335951350	MULAG:0.00274162437914221829):0.00010011298529241738	(n2973:0.00000185258768637867	(n07AEP06:0.00087068502210032412	n2990:0.00040757385486950439):0.00000185258768637867):0.00052306254510079786):0.00024884745581003898):0.00000366694542124676):0.00025819569801463721	n07AEP08:0.00538421198948982067):0.00341951699720834763):0.07566715200652214535):0.11739082884576663990	((APTOW:0.00900788451346972406	APTHA:0.01152996786476499086):0.03127599108155672269	(APTMA2:0.00193798475188767432	APTMA:0.00139608668764838631):0.03130521946555159946):0.20869928160235259873):0.08237450015705236051	((CASCA:0.01277313771431886832	CASBE:0.01837097639931864479):0.08988728696645406635	(DRONO:0.00030426762614564997	DRONO2:0.00065286370564424350):0.14781563629382973857):0.08237450015705236051);
((((n3025:0.00056364905918553565	((((n2986:0.00119441731185530343	(n1665:0.00039701397068453106	n3219:0.00131457528102424154):0.00000877118637022271):0.00007545064889241576	(n3220:0.00047561208548979096	n08AEP07:0.00032971388855023402):0.00019506046256639547):0.00006610112057053643	((n1666:0.00039282105969633540	(n3024:0.00052332887710358159	(n3026:0.00026307926453568567	n07AEP05:0.00086141356893438973):0.00039135781690658871):0.00000185258768637867):0.00000185258768637867	(n3222:0.00111954919858339545	n3258:0.00181246011309379096):0.00015459985826051678):0.00006593918718101340):0.00029384435038382962	((n3757:0.00000185258768637867	AEPHI:0.00047988806193675595):0.00386407135078459122	(n2987:0.00050917637931723091	((n2997:0.00000185258768637867	n3011:0.00000185258768637867):0.00000185258768637867	n2998:0.00139951961755315608):0.00016749999594277055):0.00416220682646478105):0.00511331667157500017):0.00151494605302671787):0.07982094805878997557	(n2988:0.00053209554365235686	((n2980:0.00178681237950484339	((n3221:0.00198594895587418836	MULAG:0.00356101795219745682):0.00008349313285631331	(n2973:0.00000185258768637867	(n07AEP06:0.00088148752652511889	n2990:0.00035379627951489455):0.00000185258768637867):0.00065908563370752093):0.00037215916145510428):0.00008030939213225761	(n07AEP08:0.00502277552251469746	n3004:0.00015044808292549665):0.00044074335240607487):0.00399483339206879295):0.07127397124328885281):0.13596200320290163788	((APTOW:0.00965717402310222253	APTHA:0.01178728094590055127):0.02481859560474436108	(APTMA2:0.00171059710114234939	APTMA:0.00161087337514941682):0.03561174887458822685):0.20787077593852423818):0.07881232062700738172	((CASCA:0.01368358722277782102	CASBE:0.01641583069209167495):0.06628231566766373817	(DRONO:0.00061687727005736346	DRONO2:0.00038949529433470359):0.14192693989550322908):0.07881232062700738172);
((((n08AEP07:0.00000185258768637867	((((n3026:0.00039996799540713632	n07AEP05:0.00138697927613589864):0.00031890514188094690	(n1666:0.00045839737189044577	((n3025:0.00089976303963562316	n3222:0.00081513570789077002):0.00000185258768637867	n3024:0.00044733235164127235):0.00000185258768637867):0.00006628441065421432):0.00037711721878324402	((n3258:0.00182983114939629012	((n3757:0.00000185258768637867	AEPHI:0.00069586576881542749):0.00491118335643097020	((n2987:0.00021815937797237104	(n2997:0.00000185258768637867	n3011:0.00000185258768637867):0.00000185258768637867):0.00019114879602754559	n2998:0.00107144690698129279):0.00382594238808021177):0.00521518456492614697):0.00032966701852469042	((n1665:0.00026164890035490187	n3219:0.00174803328766321158):0.00000257725912185730	n2986:0.00080529164696852289):0.00033101480018825146):0.00038084074953964912):0.00045848751156079437	n3220:0.00081426865052095713):0.00064784205267720692):0.06557777873290469850	(n2988:0.00058830729900721281	(n2980:0.00173621862279118265	(((n3221:0.00196051858249142192	MULAG:0.00289898825047944612):0.00019398251569433653	(n2973:0.00026182062192179635	(n07AEP06:0.00081031841703849833	n2990:0.00072990318141129165):0.00000185258768637867):0.00078324460377791720):0.00024513761988410350	(n07AEP08:0.00689888719601034796	n3004:0.00023930130565537211):0.00057917658564092414):0.00000185258768637867):0.00502116023577597274):0.07532847456268627895):0.12696594719223308623	((APTHA:0.01105630709722950702	APTOW:0.00831099255577633783):0.02850587862124058514	(APTMA2:0.00213837746894713710	APTMA:0.00156856252206376105):0.03263180442755279215):0.21072053685259106715):0.08919341842544120658	((CASBE:0.01585945550926430581	CASCA:0.01480615631373538577):0.07767172964827520620	(DRONO:0.00003959114853653791	DRONO2:0.00101022256605920631):0.13689108640809966033):0.08919341842544120658);
((((((n3757:0.00000185258768637867	AEPHI:0.00088595414616326898):0.00455911356095096195	((n2987:0.00073282843469570774	(n2997:0.00008948022282171563	n3011:0.00019900254120306353):0.00000185258768637867):0.00032933958806023852	n2998:0.00090819612219842044):0.00407849609687908031):0.00325674790398876096	(n3258:0.00157708638807893152	((((n1665:0.00018484121235213535	n3219:0.00156305679848621785):0.00002064535137224653	n2986:0.00123314635870710033):0.00013309185564146640	(n08AEP07:0.00019673095105021815	n3220:0.00075484944992012149):0.00019683860149503622):0.00029369418200843767	((n3026:0.00020030422753693436	n07AEP05:0.00107714629066062639):0.00059163325225707519	((n3025:0.00132221285229123294	n3222:0.00108843448848304470):0.00061146701101643514	(n3024:0.00046191223746806407	n1666:0.00026499396482648372):0.00000185258768637867):0.00019642387055873107):0.00023329027466065491):0.00006602944888096860):0.00097421520575753119):0.08885631273238320249	(n2988:0.00084783825239736143	(n2980:0.00095421990885967282	(((n3221:0.00114101616329477171	MULAG:0.00402021257876224863):0.00000185258768637867	(n2973:0.00006666664218223746	(n07AEP06:0.00054990764340457081	n2990:0.00041394377147421969):0.00006613453836975734):0.00046714340308105903):0.00032957760095091577	(n07AEP08:0.00718691677492509437	n3004:0.00009042869931037184):0.00070132369507055917):0.00000185258768637867):0.00358845221880750576):0.07080117331014752768):0.12398217071610730111	((APTHA:0.01196536479800476907	APTOW:0.00972510374835039090):0.02899279482790742199	(APTMA2:0.00278385300624560622	APTMA:0.00198835735573108874):0.03336466008611822104):0.18937619155431012485):0.08219498649826659231	((DRONO:0.00039960714059828091	DRONO2:0.00045627974930786795):0.13179943977358341001	(CASBE:0.01282854790809415634	CASCA:0.01649417565952937884):0.08590555649259863646):0.08219498649826659231);
((((((n3757:0.00000185258768637867	AEPHI:0.00094528520231159578):0.00446187183663859094	((n3011:0.00006529077978474046	(n2987:0.00078716553807474442	n2997:0.00000185258768637867):0.00000185258768637867):0.00040408696085993638	n2998:0.00133877911126027661):0.00435577987059938224):0.00343972246439407190	(((n3025:0.00081515472202826488	n3222:0.00160773125717852570):0.00037532085518224122	(n3024:0.00032411177914957366	n1666:0.00039184230458207445):0.00000185258768637867):0.00006644505103097744	(((n3258:0.00146442123395605769	n08AEP07:0.00026742998280482094):0.00013453109519462854	(n3220:0.00067163423932221694	((n1665:0.00034220299973362672	n3219:0.00226745189356631792):0.00013180894583388048	n2986:0.00085447994295008260):0.00008830329915886490):0.00000185258768637867):0.00019455839757554896	(n3026:0.00059962334024777156	n07AEP05:0.00134314112027188117):0.00052084265254721709):0.00006566799078770913):0.00189015538703871154):0.08192201093744599927	(n2988:0.00041462095887769999	(((n2980:0.00128701846817788667	(n3221:0.00227194991397770872	MULAG:0.00268618422326112518):0.00042280948903109840):0.00012698796029350537	(n2973:0.00013023213810601023	(n07AEP06:0.00127031429404250739	n2990:0.00033778013422968578):0.00000185258768637867):0.00039846646061963579):0.00008016866560583310	(n07AEP08:0.00597518440525990433	n3004:0.00020442353734904465):0.00064285411007969373):0.00429356475186251380):0.06616352081094020732):0.11616910907881616843	((APTHA:0.01242514735208970385	APTOW:0.00783286043627293670):0.02541434651395283253	(APTMA2:0.00252719429287105463	APTMA:0.00209063552816113503):0.04023576592378166200):0.22572355523575354797):0.08873819278523346898	((DRONO:0.00084657714289484683	DRONO2:0.00064977772058318398):0.11350653862294707297	(CASBE:0.01279774335550460870	CASCA:0.01632776946486754269):0.08895752337656875897):0.08873819278523346898);
((((((n3757:0.00000185258768637867	AEPHI:0.00086829240189869174):0.00336761016896694075	((n3011:0.00000185258768637867	(n2987:0.00066362181565568078	n2997:0.00000185258768637867):0.00006539641451046966):0.00059360888306960098	n2998:0.00160036022509567506):0.00431995850862516156):0.00508519250300631769	(((((n1665:0.00047846487097149155	n3219:0.00208085682249296595):0.00013889740833774859	n2986:0.00060801919458877045):0.00006617009805246525	(n08AEP07:0.00065248949702756377	n3220:0.00027727576445469351):0.00006564232261537173):0.00026404323317599169	((n3026:0.00019619396905414424	n07AEP05:0.00119392015148687535):0.00065987433566223820	((n3025:0.00091437221418655293	n3222:0.00069503955706611855):0.00070257037726502902	(n3024:0.00078591454364566166	n1666:0.00057931816698065651):0.00000185258768637867):0.00025751879814136657):0.00000185258768637867):0.00015508861227592823	n3258:0.00209746447065438770):0.00037407380213784253):0.07013770359211758676	(n2988:0.00072595260424808536	(n2980:0.00144926214182017842	((n3221:0.00172372839057697148	(MULAG:0.00371532338356578241	(n2973:0.00020051004884634826	(n07AEP06:0.00087484632346924139	n2990:0.00027602989106877628):0.00013369463305431734):0.00040597591514845603):0.00019190490039646939):0.00068435349946909256	(n07AEP08:0.00673335982854900324	n3004:0.00034219975252325672):0.00096717156791601474):0.00000185258768637867):0.00357310878885120156):0.07283599567613369130):0.14206226716368913765	((APTHA:0.01066589598214942938	APTOW:0.01094698315566543234):0.03496731834752947465	(APTMA2:0.00176633107604588216	APTMA:0.00152847153607941783):0.03064229401749383325):0.17442878652095827885):0.08954687440434944135	((DRONO:0.00035846772874693992	DRONO2:0.00078105284585077068):0.14965120687912131237	(CASBE:0.01471528932327017744	CASCA:0.01623868650348380197):0.08389606569337006159):0.08954687440434944135);
((((((n3757:0.00000185258768637867	AEPHI:0.00075759788675805852):0.00492771253480834767	(n3011:0.00000185258768637867	((n2987:0.00102544366638957006	n2997:0.00008503294725742039):0.00006807028620290688	n2998:0.00173296131146428761):0.00006605145386082732):0.00381594626230300762):0.00499326478466998423	(((((n1665:0.00021143239178487763	n3219:0.00169671410588935153):0.00006703728166766184	n2986:0.00101893537825945143):0.00007732918453328513	(n08AEP07:0.00040517245366712500	n3220:0.00080958176269842370):0.00006858298718165531):0.00025966921854191386	((n3026:0.00027088580942545099	n07AEP05:0.00136076910857776089):0.00046825685191191711	(n1666:0.00033636979895411358	((n3025:0.00166671567852833035	n3222:0.00095171153637656062):0.00017851638109816996	n3024:0.00039465526608858074):0.00000185258768637867):0.00013547695363857183):0.00000185258768637867):0.00006354530171506672	n3258:0.00074050711449929324):0.00114403360930986691):0.07774581957258126785	(n2988:0.00013547167643089089	(n2980:0.00208231530453185237	(((n2973:0.00025912508935398593	(n07AEP06:0.00128037625695418575	n2990:0.00034376082267738978):0.00000185258768637867):0.00071997975839540478	(n3221:0.00253628001891419066	MULAG:0.00336167983509832102):0.00021333859794972132):0.00040234421111622965	(n07AEP08:0.00660144411637738227	n3004:0.00027138138801786915):0.00050832173070665301):0.00000185258768637867):0.00457639076102550613):0.06694056677876547568):0.11479482709988908518	((APTHA:0.01119968821314306674	APTOW:0.00976051975513070845):0.02988424030580531451	(APTMA2:0.00123641341896228068	APTMA:0.00161666172945908789):0.03055001484803278322):0.20587165586332167866):0.07685462756056453404	((DRONO:0.00026644615341183612	DRONO2:0.00066736014449564557):0.13577724052885853379	(CASBE:0.01785917912211924460	CASCA:0.01509365088838990863):0.08467020635595406963):0.07685462756056453404);
((((((n3757:0.00000185258768637867	AEPHI:0.00054647661080065501):0.00335616056440465405	(n2998:0.00164824183807629494	(n3011:0.00006633614775656455	(n2987:0.00051256034831494667	n2997:0.00015001929570580681):0.00006756605881866281):0.00026205995198212576):0.00458507544272273616):0.00331789456026836084	(((n3025:0.00115460681659273643	n3222:0.00071189588615719682):0.00018872234803274273	(n3024:0.00039538846357208571	n1666:0.00059864806309057131):0.00000185258768637867):0.00020001695762889512	(((((n1665:0.00048969605059666636	n3219:0.00216303507381369756):0.00013453720714740549	n2986:0.00102016898281500484):0.00000185258768637867	(n08AEP07:0.00054012431277609334	n3220:0.00075560523681594089):0.00013358127412136834):0.00026334382053391488	n3258:0.00201469192391029147):0.00000185258768637867	(n3026:0.00047459328355290987	n07AEP05:0.00122883351709112245):0.00033031679291103028):0.00019781218576492860):0.00262488887337650060):0.07014868995221523740	(n2988:0.00036784143595048978	(n2980:0.00135869544962070030	(((n2973:0.00006672048521050291	(n07AEP06:0.00116528701810649144	n2990:0.00079263778272851732):0.00006744726819172918):0.00033578284089693424	MULAG:0.00273959852334041331):0.00052993782621489898	(n3221:0.00385762044403456213	(n07AEP08:0.00637881354791434638	n3004:0.00000185258768637867):0.00071366821971211264):0.00000185258768637867):0.00013101601210948723):0.00318377748638565793):0.07370264025964889942):0.14349641292957154848	((APTHA:0.01076334732740364189	APTOW:0.00997229256464003851):0.02561619562023250557	(APTMA2:0.00039824140024896860	APTMA:0.00230610244457123744):0.03113234858339135325):0.18980882839072993340):0.08600516073691318042	((DRONO:0.00062961871068051452	DRONO2:0.00053463674569806201):0.13803914358935262530	(CASBE:0.01367317365684374113	CASCA:0.01580273531135323664):0.08192344623468181264):0.08600516073691318042);
((((n08AEP07:0.00000185258768637867	(n3220:0.00027006041728163142	((((n3026:0.00032810915786012735	n07AEP05:0.00105129548193915660):0.00025606231747162688	(((n3025:0.00097184852121209766	n3222:0.00150285313174126044):0.00014122891166936245	n1666:0.00032375828124713978):0.00000185258768637867	n3024:0.00025572840624325549):0.00006533068583597610):0.00000185258768637867	(n3258:0.00182661886180952491	((n3757:0.00000185258768637867	AEPHI:0.00061463680237362165):0.00430874125006541677	(n2998:0.00153655838163506897	(n3011:0.00000185258768637867	(n2987:0.00073459179194527752	n2997:0.00007211903144523588):0.00019125543097709658):0.00012969809379050445):0.00428481941642124345):0.00481403561507871575):0.00029460807147488821):0.00065156662102682655	((n1665:0.00059968954436195692	n3219:0.00123260892124334295):0.00000185258768637867	n2986:0.00117755173622787705):0.00000185258768637867):0.00006520920711839643):0.00057497300462725745):0.07495852164411144491	(n2988:0.00039171813836120524	((n07AEP08:0.00535337768651695991	n3004:0.00013325725132862359):0.00115016122164730253	(((n2973:0.00000185258768637867	(n07AEP06:0.00113501262555544677	n2990:0.00034071055132485516):0.00006655145453464058):0.00078277162317658025	(MULAG:0.00321440160325080822	n3221:0.00253461451971195286):0.00056348092148082458):0.00025063711930500192	n2980:0.00111403844567299756):0.00010386071120259437):0.00486274799141833865):0.06999043457530935985):0.12753704217741412830	((APTHA:0.00895602037746687056	APTOW:0.00949565242827941046):0.02886617889424733518	(APTMA2:0.00036179280058630634	APTMA:0.00259062551100673220):0.03818630233150945713):0.19572048050157814236):0.08342891760307663551	((DRONO:0.00047358704155595055	DRONO2:0.00051434720993477352):0.12776966761415098350	(CASBE:0.01486774401483730197	CASCA:0.01513052981867210774):0.10380711622162699936):0.08342891760307663551);
((((((n3757:0.00000185258768637867	AEPHI:0.00030530746402891891):0.00476090477268719271	(n2998:0.00119226981258347287	(n3011:0.00000185258768637867	(n2987:0.00058846397342756914	n2997:0.00000185258768637867):0.00013306746217967353):0.00019888336537519038):0.00448204109761637590):0.00374293113140642319	((((n3220:0.00075265987303885099	n08AEP07:0.00033239583518578336):0.00019995999190765873	(n2986:0.00081921220066331782	(n3219:0.00175542925993289398	n1665:0.00013139273358608262):0.00014179929225130350):0.00013146801943166844):0.00006761733029786564	((n3026:0.00020027398222473370	n07AEP05:0.00100929322040128606):0.00059359164907197485	((n3024:0.00046353715653888399	n1666:0.00019969382345600756):0.00000185258768637867	(n3025:0.00130586050022856348	n3222:0.00062198186703374847):0.00035284418652022770):0.00026527093706471653):0.00013294843247560145):0.00014054968588837166	n3258:0.00156234988156544671):0.00177572018938576244):0.07512967546336099534	(n2988:0.00063532344123968945	((n07AEP08:0.00637897571851262380	n3004:0.00000185258768637867):0.00096301154957879193	((((n07AEP06:0.00107153697016597088	n2990:0.00041598027104131687):0.00000185258768637867	n2973:0.00006627713419517241):0.00038738289135750378	(MULAG:0.00365502831879259285	n3221:0.00214048811796040128):0.00000185258768637867):0.00021299010781235676	n2980:0.00151287482001353536):0.00018668654353846796):0.00347450790119061990):0.06941842162126636573):0.11737864127736259701	((APTHA:0.01225413749799430553	APTOW:0.00904896493072226103):0.03230976242179339764	(APTMA2:0.00076046261336253486	APTMA:0.00234855479511822830):0.03032382510861342251):0.20491536434053841953):0.09302554767084482423	((DRONO:0.00046163033392113579	DRONO2:0.00090848155629448112):0.12715510914727984337	(CASBE:0.01539467667113553553	CASCA:0.01459269398387621521):0.09049335834547639346):0.09302554767084482423);
((((APTMA:0.00225438585099119832	APTMA2:0.00085739233377123115):0.03849131421904102013	(APTHA:0.00736529788878185782	APTOW:0.01118174684286524917):0.02831928762807305738):0.18515967868049007516	((((AEPHI:0.00071185020956415063	n3757:0.00000185258768637867):0.00414708719694943228	((n3011:0.00000185258768637867	(n2997:0.00000185258768637867	n2987:0.00044357164008489722):0.00013108459331785847):0.00012947204128751716	n2998:0.00111699326616325066):0.00494107426926433582):0.00258686493058154880	((n1666:0.00013398507442050528	(n3024:0.00046406864809814182	(n3025:0.00064712830950761264	n3222:0.00125412248744268548):0.00028857998692370125):0.00000185258768637867):0.00006633472435273841	((n3258:0.00228151154774436241	(((n3219:0.00206590008712297319	n1665:0.00054220438416826503):0.00020576499973811851	n2986:0.00071700576985053483):0.00015817282416031998	(n08AEP07:0.00026265201089659406	n3220:0.00047686871676228009):0.00019600972923289320):0.00060634237061021933):0.00000185258768637867	(n3026:0.00019884458168418419	n07AEP05:0.00140263019992475230):0.00039260668227178073):0.00006806531349020979):0.00240408037697635362):0.08053812065373035234	(n2988:0.00078299195365686032	((n3004:0.00073303924562944907	(n07AEP08:0.00519741814210660652	((n3221:0.00201936472222391137	MULAG:0.00427970550118634673):0.00017731393919380919	((n2990:0.00034076936170144233	n07AEP06:0.00094128845006383362):0.00000185258768637867	n2973:0.00006703856265397971):0.00105239789949614819):0.00038018217240455538):0.00033182214333674412):0.00000185258768637867	n2980:0.00178249009631174511):0.00358734884267521105):0.07068993221333662313):0.13885836635307130527):0.09083956654255494201	((CASCA:0.01384365129035841462	CASBE:0.01517078535213316204):0.08928496549229818224	(DRONO2:0.00121974095219412886	DRONO:0.00025802440964862116):0.12121976743211962391):0.09083956654255494201);
((((APTMA:0.00153120351933543086	APTMA2:0.00216431516087599307):0.03675608076112642231	(APTHA:0.01132935975755474181	APTOW:0.01007950366057161137):0.02625961166347874631):0.18891096177355212737	((((AEPHI:0.00074937832625924866	n3757:0.00000185258768637867):0.00432011688919060281	(n3011:0.00000185258768637867	(n2997:0.00014973778125920915	(n2998:0.00141431499952865566	n2987:0.00094506029253517507):0.00000185258768637867):0.00006893201128387300):0.00442941224390045168):0.00247052985472111198	(((n1665:0.00026176803502716330	(n3219:0.00169675109531699695	n2986:0.00067905682786071567):0.00011899734152756748):0.00000185258768637867	(n08AEP07:0.00052505626312478973	n3220:0.00013795590576931623):0.00019089058949517057):0.00013614388180546898	((n1666:0.00025728252264070091	(n3024:0.00038764051323889162	(n3025:0.00084819495810365721	n3222:0.00115977734546492172):0.00010655246282953353):0.00000185258768637867):0.00025379677912684912	(n3026:0.00051413712218097618	(n07AEP05:0.00138694360380198071	n3258:0.00118025287041998968):0.00020646709812571719):0.00020154794514340018):0.00000185258768637867):0.00252480578323343186):0.06965998865049684297	(n2988:0.00022838203192031568	((((n3221:0.00252589204844595175	MULAG:0.00376473139402433345):0.00039631780993429865	((n2990:0.00033924640908546453	n07AEP06:0.00155620610113800734):0.00006413813206395575	n2973:0.00019587557786911866):0.00064783102231937603):0.00058488872806627555	(n3004:0.00020067942272053649	n07AEP08:0.00444471363356575659):0.00038860861341369178):0.00026059155025697146	n2980:0.00206368312453901514):0.00528254822715053599):0.07386328364673115654):0.11181436284164773809):0.08575758566336730282	((CASCA:0.01794596494387446298	CASBE:0.01465294848416904064):0.08822600225018192854	(DRONO2:0.00053705874814635160	DRONO:0.00023650374590614820):0.13635912107573536223):0.08575758566336730282);
((((APTMA:0.00178541496099790314	APTMA2:0.00275698565416035652):0.03561734258561686378	(APTHA:0.01093019391745051437	APTOW:0.01217358000480655081):0.02205320210190251512):0.20554695230389924410	((((AEPHI:0.00040347214662423981	n3757:0.00000185258768637867):0.00475534098626825916	(n3011:0.00000185258768637867	(n2998:0.00168649306016136966	(n2987:0.00078426878866283683	n2997:0.00000185258768637867):0.00026029682193084649):0.00006504798652089406):0.00550663712815796427):0.00280229837514464142	((((n3026:0.00026486889490511374	n07AEP05:0.00127022254239620596):0.00051405581091571036	((n3025:0.00138100958280284688	n3222:0.00095086491508298307):0.00036140060861732299	(n1666:0.00019650500438727895	n3024:0.00025896848406713110):0.00000185258768637867):0.00019594296554484295):0.00001703843105934055	((n1665:0.00039682942785579725	(n3219:0.00194178378929671640	n2986:0.00086170933399711512):0.00000185498073805525):0.00000185258768637867	(n08AEP07:0.00079091815812416095	n3220:0.00033474494330382719):0.00013095162519427097):0.00030596423545340052):0.00013517103219886723	n3258:0.00123255371943485062):0.00202991054911175195):0.09014524787325284283	(n2988:0.00040132450526604639	((((n3221:0.00216288606809660706	MULAG:0.00443731240584054401):0.00018232546186536095	((n2990:0.00055202957011917788	n07AEP06:0.00066283145395548367):0.00013179484150888649	n2973:0.00013084038654451223):0.00064865150984897021):0.00023310355558825712	(n3004:0.00030727996521488001	n07AEP08:0.00468055447120511742):0.00063685032917760163):0.00017352065176655398	n2980:0.00111960494358185497):0.00335299979264647814):0.06649363515324066554):0.14292348030407214798):0.09086152837744060351	((CASCA:0.01583613928657225806	CASBE:0.02093393505204373117):0.08867276889430952824	(DRONO2:0.00062118565763524022	DRONO:0.00021240560459527961):0.11771506711325412098):0.09086152837744060351);
((((APTMA:0.00244646142725978618	APTMA2:0.00111759034175785889):0.03943010952040469641	(APTHA:0.01216833910202989519	APTOW:0.00870668638782026022):0.02587825189640325860):0.20160973748784769000	((((AEPHI:0.00070240852789082314	n3757:0.00000185258768637867):0.00471863239417828935	(n2998:0.00104492725685873282	((n2987:0.00014782480536047196	n2997:0.00021553016060616763):0.00006712557216202354	n3011:0.00006734099317619893):0.00020187030278799191):0.00472209773676471409):0.00180391770492181270	((((n3026:0.00019955378633435355	n07AEP05:0.00148391052381351141):0.00039342152905985568	(n3222:0.00142253058935579157	(n1666:0.00039601621154145109	n3024:0.00058981190188343012):0.00000185258768637867):0.00006651070445740926):0.00004882892652488124	(n3025:0.00098857342267014300	((n08AEP07:0.00052809451677362932	n3220:0.00060823508527329899):0.00026133802724331824	((n1665:0.00060981799930187998	n3219:0.00169114583971163033):0.00013591364488754550	n2986:0.00098371390102851199):0.00015132789348261278):0.00010053561152532829):0.00011794515649117726):0.00007408899266520959	n3258:0.00169932019588899582):0.00209164130183053625):0.07144807551442421134	(n2988:0.00057381922844382174	((((n3221:0.00166511393406160971	MULAG:0.00320299095612532709):0.00049271263158274885	((n2990:0.00035298817731920206	n07AEP06:0.00118821889788530777):0.00006519170397409283	n2973:0.00032427178504295832):0.00045355900318272581):0.00018846302440079179	(n3004:0.00034584779711145614	n07AEP08:0.00603362531799949212):0.00063459621361254049):0.00012472281957171330	n2980:0.00109463031682562831):0.00437664094585451299):0.07522576475670841867):0.11838561149239046344):0.08862455210295075436	((CASCA:0.01455473724033471208	CASBE:0.01540399891076484062):0.09790452750773923074	(DRONO2:0.00082038263464242263	DRONO:0.00048389073596844130):0.13050886137427111788):0.08862455210295075436);
((((APTMA:0.00117029361242890011	APTMA2:0.00171107015745407742):0.03286521955593495886	(APTHA:0.01058268363018988190	APTOW:0.00775451424764258667):0.02955063370017569496):0.18882244947613743835	((((AEPHI:0.00040050272292712816	n3757:0.00000185258768637867):0.00387422187309945706	(n3011:0.00000185258768637867	(n2998:0.00138342581744644883	(n2987:0.00063904027201401191	n2997:0.00000185258768637867):0.00006474076584745851):0.00013343283363081838):0.00386418782136182084):0.00374564946982372223	(((n3025:0.00177297840357121001	n3222:0.00135947302311842291):0.00022429267586011474	(n1666:0.00058344186613037996	n3024:0.00026253627288716491):0.00000185258768637867):0.00012908155443829605	(((((n08AEP07:0.00045303730570554805	n3220:0.00047694009449718023):0.00012915703017853111	(n3219:0.00152917808057560886	n2986:0.00112792104632629723):0.00000200230382806840):0.00000185258768637867	n1665:0.00039929844683691997):0.00029596385034623499	n3258:0.00153411770543062666):0.00003338455495093464	(n3026:0.00019711647182218367	n07AEP05:0.00137771482914528969):0.00038901662363609275):0.00006717587940455880):0.00164233280457242326):0.06456580334512707076	(n2988:0.00050889031717746302	((((n3221:0.00223163324959601769	MULAG:0.00263187734626283386):0.00032007997450892161	((n2990:0.00048483035992788215	n07AEP06:0.00080301533488931248):0.00013054024107179429	n2973:0.00026004734157730589):0.00032923282136083069):0.00019331942565638940	(n3004:0.00014613911339682092	n07AEP08:0.00592825491668711249):0.00056965777950940299):0.00012141308459148889	n2980:0.00223998979522084052):0.00443201531822565511):0.06971314148084749307):0.12410784392662246867):0.08674194857955538907	((CASCA:0.01544791011577856255	CASBE:0.01359223015975856257):0.08516147388450012734	(DRONO2:0.00055963104871852509	DRONO:0.00024235062196003291):0.12998938887188188351):0.08674194857955538907);
((((APTMA:0.00293136620805475130	APTMA2:0.00048376665987980683):0.03518737079495964232	(APTHA:0.01198507901272507885	APTOW:0.00897787971209384160):0.02873047968219193463):0.20688448073947157679	((((AEPHI:0.00070972840974339185	n3757:0.00000185258768637867):0.00354174754945076747	(n2998:0.00110060092445314508	((n2987:0.00029642324165183258	n2997:0.00020492979803035639):0.00000185258768637867	n3011:0.00000185258768637867):0.00033622177378100487):0.00463181880231795795):0.00283086483598386351	(((n3025:0.00165813250080844733	n3222:0.00079073219516060040):0.00048524314258444149	(n1666:0.00033019765474576559	n3024:0.00033157051118545491):0.00000185258768637867):0.00006734756215734685	((((n08AEP07:0.00033133123171837547	n3220:0.00034096046606441142):0.00019856823251008195	((n3219:0.00179057301479135711	n2986:0.00095433769038196078):0.00000185258768637867	n1665:0.00027387895799862961):0.00000185258768637867):0.00039599490539776538	n3258:0.00096790783677029731):0.00000185258768637867	(n3026:0.00026729137257327709	n07AEP05:0.00148926463877051664):0.00026522615724258681):0.00006713701817072310):0.00257789325441790075):0.06710260104702538142	(n2988:0.00062277775595728606	((((n3221:0.00235840605759946725	MULAG:0.00273187231644013949):0.00048061041349221510	((n2990:0.00034320603923726175	n07AEP06:0.00101127894516677167):0.00006721578584730090	n2973:0.00019786825596715133):0.00053520546009442878):0.00012499921985406184	(n3004:0.00037942260783882813	n07AEP08:0.00576857449732981909):0.00067408284121994906):0.00000185258768637867	n2980:0.00152288990104448570):0.00384905921382240179):0.07489283360618712027):0.13192788961342699627):0.08334243626942131056	((CASCA:0.01617295295428791344	CASBE:0.01720563637542223134):0.07789997193692518862	(DRONO2:0.00031655133654438777	DRONO:0.00047104197678664170):0.13923995887567039431):0.08334243626942131056);
((((APTMA:0.00253705911213724777	APTMA2:0.00082409872384275537):0.03533118658691467018	(APTHA:0.00943518510758177206	APTOW:0.01038959284969362580):0.02487560004560043780):0.19441443212763181991	((n08AEP07:0.00006977467316722053	(n3220:0.00062495462097820250	(((n3219:0.00202734439726172562	n2986:0.00102446099314515210):0.00000214403630067930	n1665:0.00027778063181624048):0.00013504803247467507	((n3258:0.00155843753371151528	((n3026:0.00034013239212755513	n07AEP05:0.00121839070360869623):0.00026707949746031419	((n3025:0.00080264134786918288	n3222:0.00135783951136212474):0.00045879417935748031	(n1666:0.00020100512294970568	n3024:0.00039916624174376629):0.00000185258768637867):0.00013414299069499153):0.00000185258768637867):0.00000185258768637867	((AEPHI:0.00071686644148665759	n3757:0.00000185258768637867):0.00396567979164742616	(n2998:0.00124852286566166882	((n2987:0.00068513342432576852	n2997:0.00016361319599613776):0.00006719010370410705	n3011:0.00006893656270408282):0.00033467028774340302):0.00507962985504947524):0.00459732271809367831):0.00053823716928338647):0.00019975477315652430):0.00026227412489918670):0.07046747300769605482	(n2988:0.00031582622805893161	((((n3221:0.00237777525189220408	MULAG:0.00297478336444854333):0.00054039293006933665	((n2990:0.00041353293141435421	n07AEP06:0.00129896530183289246):0.00006595627192276765	n2973:0.00013035352475394127):0.00058017714724320935):0.00031501738443254863	(n3004:0.00029325394781551048	n07AEP08:0.00484436096996131681):0.00076582189725104611):0.00012388871195129661	n2980:0.00226843181953962541):0.00390463629348540391):0.07106562575045674568):0.13244688364843940076):0.08749947583000211582	((CASCA:0.01444994835118835856	CASBE:0.01779920137651385889):0.09109652692094294402	(DRONO2:0.00074364354848380589	DRONO:0.00027638541807874998):0.13424268526374671939):0.08749947583000211582);
((((APTMA:0.00177299094357260970	APTMA2:0.00126557367662926486):0.03459000734822039597	(APTHA:0.01266235530914607867	APTOW:0.00703450818805505512):0.02276591674310228866):0.18362390086270288792	((n08AEP07:0.00007015909226522178	(n3220:0.00060925473456265792	((n2986:0.00117076465738462582	(n1665:0.00020000096911459528	n3219:0.00099886758096969929):0.00006751470832491419):0.00023563157683317650	((((AEPHI:0.00053022965164932522	n3757:0.00000185258768637867):0.00314820121836014571	(n2998:0.00096422433764176976	((n2987:0.00072032810420796789	n2997:0.00008111836726500135):0.00006523514506364681	n3011:0.00000185258768637867):0.00012721226550552355):0.00318607113920586901):0.00614511891605146274	((n3025:0.00222171777324320233	n3222:0.00088435239604241092):0.00051309697393123990	(n1666:0.00019603449730984710	n3024:0.00058795815998378758):0.00000185258768637867):0.00006569797059269200):0.00013216914486063416	(n3258:0.00153499466580453371	(n3026:0.00026166384776553120	n07AEP05:0.00059527876544097371):0.00045679240018464267):0.00000185258768637867):0.00052016931713922689):0.00032317933562982075):0.00064642724634610929):0.07767320407500169499	(n2988:0.00116260581126668289	((((n3221:0.00183024436011441872	MULAG:0.00332317375760884026):0.00009860223936827968	(n07AEP06:0.00093201072053978619	(n2973:0.00006601730085226109	n2990:0.00074538316677876491):0.00000185258768637867):0.00085074697514023060):0.00016281768987919896	(n3004:0.00023945530962702922	n07AEP08:0.00611103364747439190):0.00070520116798907352):0.00000185258768637867	n2980:0.00157458710652860485):0.00308518310219722683):0.07293943423987823971):0.13018084681050348661):0.08673737662334331244	((CASCA:0.01401713431845229285	CASBE:0.01584132731908980546):0.08477727972589393923	(DRONO2:0.00069648806663495503	DRONO:0.00048053743961735365):0.13697357135218962698):0.08673737662334331244);
((((APTMA:0.00252045342088414457	APTMA2:0.00136172851593413307):0.03631647178385026542	(APTHA:0.01037367435893283597	APTOW:0.01064011281267046929):0.02478379178721281523):0.20642308563768249630	((n08AEP07:0.00007949675673635568	((n3220:0.00040612065932450606	(n2986:0.00087006276411236844	(n1665:0.00046854968420974530	n3219:0.00217203091513456419):0.00000185258768637867):0.00006663926022982827):0.00000185258768637867	(((n1666:0.00033032361992316926	n3024:0.00052082780845943283):0.00000185258768637867	(((AEPHI:0.00116997390761631494	n3757:0.00000185258768637867):0.00435866361316118375	(n2998:0.00133515259542541062	((n2987:0.00071305227171322488	n2997:0.00006876004366758338):0.00000185258768637867	n3011:0.00000185258768637867):0.00012698199351215459):0.00478298335540440836):0.00523024598046409155	(n3025:0.00094595779212870571	n3222:0.00087496182044087718):0.00039881769918590192):0.00000185258768637867):0.00013253598444707901	(n3026:0.00032715626673094137	(n07AEP05:0.00145349398532750875	n3258:0.00103237543024295659):0.00014071781153549527):0.00000185258768637867):0.00064961778346440198):0.00038104589151745160):0.07628368491860181011	(n2988:0.00023402662969290565	((((n3221:0.00245846456317365143	MULAG:0.00328946682837982611):0.00062166125432180051	(n2973:0.00019421889995067278	(n2990:0.00042184818954931809	n07AEP06:0.00088264390329183392):0.00006587255017318568):0.00058107444115404949):0.00025928798581124706	(n3004:0.00013543264582426028	n07AEP08:0.00559089314376448425):0.00039112954686239628):0.00032452157456066373	n2980:0.00139064120894672925):0.00441143117627884086):0.06801881023987635388):0.14404128530855803136):0.08392733439016306085	((CASCA:0.01366697414236860142	CASBE:0.01622486728062208852):0.08808548062046250848	(DRONO2:0.00067970462441204068	DRONO:0.00067829159082974041):0.12072656057451641720):0.08392733439016306085);
((((APTMA:0.00254620752900951890	APTMA2:0.00141769330568772582):0.03581210688788382529	(APTHA:0.01018328090339714991	APTOW:0.01126471603820015065):0.02564310775717439789):0.20909395718111870033	(((AEPHI:0.00038890554583183111	n3757:0.00000185258768637867):0.00240060622822760349	((n2998:0.00104691817588617670	((n2987:0.00049667984068777610	n2997:0.00000185258768637867):0.00012743786184330898	n3011:0.00006611872758059661):0.00025426629343888577):0.00404141179855143154	(n3222:0.00134810593035295228	(((n3026:0.00013223965148833366	n07AEP05:0.00126629211421149510):0.00058911261329925929	(((n3025:0.00115546745682482718	n3258:0.00125626145455922864):0.00087688045545761880	n08AEP07:0.00058041693402976200):0.00020253347026493032	((n3220:0.00033561570227041835	n2986:0.00091716659339411896):0.00000185258768637867	(n1665:0.00050394379805321311	n3219:0.00180536600384827552):0.00023312076853828487):0.00008919459544463036):0.00013031957913919726):0.00019829706031782761	(n1666:0.00032441716418303253	n3024:0.00038855093974624581):0.00000185258768637867):0.00000185258768637867):0.00467810995558415321):0.00149940359343316877):0.08302014233381296848	(n2988:0.00103532156246654477	((n3004:0.00008592763718333434	n07AEP08:0.00669442300427256377):0.00034642658644888093	((MULAG:0.00438746982240602497	(n3221:0.00218467409551642393	n2980:0.00147602647054695824):0.00018008081255640679):0.00019418363273507178	(n2973:0.00006615847953316043	(n2990:0.00042532824325042728	n07AEP06:0.00114970911691856257):0.00006645747886724466):0.00121564797813393109):0.00008092488074416088):0.00247799392715980938):0.06305625251840664414):0.11656811899144874090):0.09604955828709943466	((CASCA:0.01066643538232025720	CASBE:0.01819084958722811188):0.07867232160056254753	(DRONO2:0.00046343824798455118	DRONO:0.00048591885164830115):0.14062473683494544630):0.09604955828709943466);
((((APTHA:0.00995994427944621973	APTOW:0.01187268067311544537):0.02344008262423835989	(APTMA2:0.00096698409703871295	APTMA:0.00203865232115275690):0.04732249009873799178):12.75518966731725711838	((((n3757:0.00000185258768637867	AEPHI:0.00096056807082805704):0.00406574959496690085	(n2998:0.00082989670660994070	(n2987:0.00051302375357251888	(n3011:0.00000185258768637867	n2997:0.00000185258768637867):0.00000185258768637867):0.00020469465420197691):0.00479085208411595721):0.00462416977044382421	(((n1666:0.00043858161101379583	n3024:0.00026683411564803729):0.00000185258768637867	(n3025:0.00176994778858147617	n3222:0.00098875678591345707):0.00031082011250225009):0.00026961774226722234	(((n2986:0.00140093368755601693	(n3219:0.00166700305704717841	n1665:0.00016942017431260112):0.00031242915512346580):0.00007277202941215551	(n3220:0.00030890343127583218	n08AEP07:0.00020217584909980324):0.00006836990197227841):0.00039969688219485677	(n3258:0.00112379998443878069	(n07AEP05:0.00129600008413648538	n3026:0.00020554871892433031):0.00059165971020833986):0.00007618822389067504):0.00013312213495720956):0.00094730968364362881):0.07956739015915458013	((n2980:0.00260363068295447423	((((n2990:0.00040794863724870274	n07AEP06:0.00155357031951738889):0.00018881307194631007	n2973:0.00006736876976608035):0.00038525061296123517	(n3221:0.00298433643035634103	MULAG:0.00265195730703797483):0.00032851850314172617):0.00025492398856057075	(n3004:0.00017412695878231971	n07AEP08:0.00544824382061871813):0.00044320139382881418):0.00000185258768637867):0.00404536100251543830	n2988:0.00127356890985110991):0.06923217286016176975):12.68447483561397604035):6.35282807036703012216	((CASCA:0.02039854088594120901	CASBE:12.56966252430909136706):0.07809446080120524547	(DRONO2:0.00065134062319601685	DRONO:0.00027978148739555767):0.14065179375943706597):6.35282807036703012216);
((((APTHA:0.00997749837242073098	APTOW:0.01082674118265368989):0.02867305539357340241	(APTMA2:0.00165044796144282399	APTMA:0.00135968602122160296):0.03902596713447362142):0.20434397244588661802	((n08AEP07:0.00021811304313230082	((n2986:0.00113534219994058721	(n3219:0.00172000396121882665	n1665:0.00031505184172969799):0.00008962486715672439):0.00000185258768637867	(((n3258:0.00189852564589051216	(n07AEP05:0.00144617080007762556	n3026:0.00013329155715723222):0.00039238462190547559):0.00000185258768637867	(((n3757:0.00000185258768637867	AEPHI:0.00062500692139804922):0.00362079663176934899	(n2998:0.00131193930915538318	((n2987:0.00050877585926841569	n2997:0.00000185258768637867):0.00006537872703970602	n3011:0.00006722762163411121):0.00019623333335152916):0.00435022310396704099):0.00512256327297679493	((n1666:0.00065098460761165713	n3024:0.00052140461055874717):0.00000185258768637867	(n3025:0.00157345921082279339	n3222:0.00090650380366831854):0.00036162780261185203):0.00012882446166328953):0.00006704783438380772):0.00058776961760045193	n3220:0.00074953590219904579):0.00000185258768637867):0.00042890715852565736):0.07216746058514388051	((n2980:0.00169945204092016586	((((n2990:0.00054608181256205932	n07AEP06:0.00114720003505012092):0.00000185258768637867	n2973:0.00006694953640211869):0.00053264783522179518	(n3221:0.00107401692578061483	MULAG:0.00361471840136144739):0.00068849534262977439):0.00027895022684040630	(n3004:0.00041556781306043662	n07AEP08:0.00626211595952262060):0.00043239014108320762):0.00000185258768637867):0.00416121603909364989	n2988:0.00035193297837982378):0.06588571374199880815):0.12841923006890904047):0.07871311634468472485	((CASCA:0.01439048740933461003	CASBE:0.01513216788015548167):0.08709632174808305816	(DRONO2:0.00091887223205187364	DRONO:0.00012814200092747455):0.13020327556534563862):0.07871311634468472485);
((((APTHA:0.01247140245584616933	APTOW:0.00915821666259994220):0.02609766163933720240	(APTMA2:0.00171095564478528257	APTMA:0.00169777916092235569):0.03446229645683527437):0.20553369164203519337	(((n3757:0.00000185258768637867	AEPHI:0.00069447305470098043):0.00308756503609023715	((n2998:0.00134390359207701244	((n2987:0.00058243399874635855	n2997:0.00013088964280218664):0.00006720833742868297	n3011:0.00000185258768637867):0.00020402363239280716):0.00490461375816460786	(((n1666:0.00046319711226214266	n3024:0.00045647034426973988):0.00000185258768637867	(n3025:0.00136910190667055131	n3222:0.00114834472576293709):0.00024776417862632069):0.00019575439040455612	((n08AEP07:0.00059362495916929613	((n2986:0.00078969308796630801	(n3219:0.00144267290410296381	n1665:0.00025181981382055827):0.00001997230748964121):0.00007924651295363005	n3220:0.00047204180837531583):0.00000185258768637867):0.00052074877568641497	(n3258:0.00161598383905919201	(n07AEP05:0.00106090512602110979	n3026:0.00039802809935750831):0.00039132029357833033):0.00019493834922676927):0.00006678269182983120):0.00524578834396262524):0.00142828849573121671):0.08088345410229336174	(((((n07AEP06:0.00140684582509280820	n2990:0.00055083444818400731):0.00000185258768637867	n2973:0.00006770817428294673):0.00112914979733996865	(n2980:0.00148074736786341522	(n3221:0.00241344149158830403	MULAG:0.00334352974886795639):0.00042762973051499567):0.00020594701256935094):0.00004774065897584756	(n3004:0.00013618249139185165	n07AEP08:0.00607121243108821665):0.00054539902071122561):0.00430004958414783797	n2988:0.00033242341300648967):0.05978199058010041228):0.12136787391938776148):0.09457120928688095285	((CASCA:0.01724220007492905174	CASBE:0.01207213602494825594):0.10403587155743614090	(DRONO2:0.00032363742954271676	DRONO:0.00008972112260042669):0.12887181166985078873):0.09457120928688095285);
((((APTHA:0.01314116994241944919	APTOW:0.00918040150369938031):0.03219386403478025072	(APTMA2:0.00107344363910865650	APTMA:0.00234497304394358595):0.03294125181907250899):0.23070797646816323945	((n08AEP07:0.00010761008856278511	(((n2986:0.00137227624949414297	(n1665:0.00027421872947562385	n3219:0.00072621465249844404):0.00000185258768637867):0.00000185258768637867	((n3258:0.00188995477988830661	(n07AEP05:0.00088724543203652455	n3026:0.00033791126710216578):0.00033669889002115944):0.00000185258768637867	(((n3757:0.00000185258768637867	AEPHI:0.00048826654596539231):0.00473687926079268632	(n2998:0.00184140108275117950	((n2987:0.00044652381424840529	n2997:0.00000185258768637867):0.00006867428109576364	n3011:0.00000185258768637867):0.00026942132804926147):0.00438366826233018651):0.00390361099599139229	((n1666:0.00020172851272445082	n3024:0.00060465351770154052):0.00000185258768637867	(n3025:0.00104680847586833712	n3222:0.00124254661535214811):0.00077526747156710443):0.00026850318505656172):0.00013633186382307772):0.00047104257255437990):0.00013465573212809799	n3220:0.00027702902939640884):0.00042892404506013072):0.08618489019249249428	(((((n07AEP06:0.00114891127138058171	n2990:0.00034543875013021917):0.00019687054072231605	n2973:0.00006758584262039529):0.00079653794617613933	((n3004:0.00006912975929085032	n07AEP08:0.00486630701381412633):0.00085751208264858876	n2980:0.00104137222278154716):0.00006727281203790856):0.00019681106862954071	(n3221:0.00301341275811681372	MULAG:0.00280679343693339845):0.00022382410748960681):0.00315301171453588299	n2988:0.00100070334809248770):0.05994655261799527318):0.12657524181442153521):0.09134901247467346053	((CASCA:0.01867086578173382180	CASBE:0.01444934631261572677):0.09545164494409874578	(DRONO2:0.00050202525718578907	DRONO:0.00028883864844101754):0.13657855711165092782):0.09134901247467346053);
((((APTHA:0.01288850565182774778	APTOW:0.00985644579995067008):0.02590326062535710724	(APTMA2:0.00121223496532451127	APTMA:0.00256631888912434592):0.03539601865956865795):0.19553944617878230017	(((n3757:0.00000185258768637867	AEPHI:0.00039215667859962821):0.00268114640594373536	((n3011:0.00000185258768637867	(n2998:0.00133204511432829902	(n2987:0.00097211349084980983	n2997:0.00000185258768637867):0.00019973521350577991):0.00006783147523197708):0.00400556584652366626	(((n3220:0.00034048808515670651	n08AEP07:0.00058585741540214341):0.00032808767168308672	(n2986:0.00099194825994901813	(n1665:0.00020137499647360964	n3219:0.00241577289002954838):0.00006873544472941695):0.00007634564572706997):0.00052849372220250342	(((n3258:0.00132964983697806544	n07AEP05:0.00112418359341261609):0.00019559345378902289	n3026:0.00046063296577203124):0.00039070509900098897	((n1666:0.00039615727127586555	n3024:0.00078714681847626947):0.00000185258768637867	(n3025:0.00087126001997107384	n3222:0.00098130837052264617):0.00022117073052787365):0.00019719278342577670):0.00000185258768637867):0.00608140911246586331):0.00158315061178922081):0.07259916203052353689	((((n3221:0.00193220908022479843	(MULAG:0.00347678046693496428	((n07AEP06:0.00119436660333013811	n2990:0.00054103238337597538):0.00006599496789942592	n2973:0.00006608725130852293):0.00046603363171379296):0.00022488584389164303):0.00021546033145035642	(n3004:0.00019943853086457365	n07AEP08:0.00598962635892881512):0.00064278637640116871):0.00000185258768637867	n2980:0.00122363086522805356):0.00437882833534590076	n2988:0.00056749367898413267):0.07239659773834171419):0.13269199682256141437):0.09373095991324419118	((CASCA:0.01490539879443612825	CASBE:0.01958643331479956867):0.09927706453648187102	(DRONO2:0.00049384498724697353	DRONO:0.00054132189481626253):0.13081016974723655433):0.09373095991324419118);
((((APTHA:0.01136985620205740143	APTOW:0.00900318207633854332):0.02619598124498186131	(APTMA2:0.00177275661558025529	APTMA:0.00172573252868416156):0.03314175523898586773):0.22596872238980114656	((n3025:0.00136484799812859625	(n3222:0.00122902543247196353	((((n3258:0.00148889203563151284	(n3220:0.00013748909863359741	(n08AEP07:0.00053869109784632869	(n2986:0.00135409916668644882	(n1665:0.00055129868684489387	n3219:0.00107865346356624653):0.00000185258768637867):0.00008857367578025724):0.00002535301954444249):0.00014951576378579041):0.00002882132143653940	(n07AEP05:0.00094622857275069683	n3026:0.00000185258768637867):0.00033579475033457176):0.00006800386413066310	((n3757:0.00000185258768637867	AEPHI:0.00114865190328035209):0.00303494406398038081	(n2998:0.00125473286772936812	((n2987:0.00089393487548770445	n2997:0.00000185258768637867):0.00006798317834931606	n3011:0.00013417276698444549):0.00054599802820874536):0.00307248594128060231):0.00588106119460516611):0.00020237685271515187	(n1666:0.00006782648820132232	n3024:0.00073405652249285721):0.00000185258768637867):0.00029383471036997826):0.00103492196184536709):0.07623025293272367442	(((n3004:0.00046138079685177679	n07AEP08:0.00590337352124182483):0.00046422720187992754	(n2980:0.00228575173557808665	(((n07AEP06:0.00067136819462144883	n2990:0.00048163374799699618):0.00000185258768637867	n2973:0.00006805719527003497):0.00105402015188321035	(n3221:0.00309257919266923758	MULAG:0.00327645692390258298):0.00026423954330394175):0.00031884261777330019):0.00030280675685316063):0.00407339013403201517	n2988:0.00042553982212972200):0.06828544694844250473):0.12308314065016047467):0.08826846479504510401	((CASCA:0.01595389793083483443	CASBE:0.01626894595300186833):0.07944039407614574000	(DRONO2:0.00071963702539221846	DRONO:0.00027576165852839595):0.13820937154085774501):0.08826846479504510401);
((((APTHA:0.01149431520378788735	APTOW:0.00887363128267042341):0.02755959635978366684	(APTMA2:0.00117636383157749928	APTMA:0.00206567467252983606):0.03507455511031677686):0.21933494856724805588	(((n3757:0.00000185258768637867	AEPHI:0.00073456475846143216):0.00260921316965801332	((n2998:0.00118236888132095333	((n2987:0.00059245561998766416	n2997:0.00000185258768637867):0.00006593611818214365	n3011:0.00000185258768637867):0.00054156332441267793):0.00448867433957580476	(((n1666:0.00032983610571689083	n3024:0.00046837428646228756):0.00000185258768637867	(n3025:0.00140466158714926972	n3222:0.00068153177948113879):0.00062155969806566424):0.00013169433505587583	((n3258:0.00181367079638035562	((n2986:0.00109542472093735865	(n1665:0.00037913622459141423	n3219:0.00191603697400842023):0.00010484389571068951):0.00000185258768637867	(n3220:0.00048237681354638788	n08AEP07:0.00033112815477853789):0.00013176242578410484):0.00033515767294174290):0.00000185258768637867	(n07AEP05:0.00127267616419280490	n3026:0.00000185258768637867):0.00073998685946859426):0.00006917553595833303):0.00539363673707226720):0.00081838657398758331):0.07181521374040139571	(((n3004:0.00042496785195206922	n07AEP08:0.00544912631114142024):0.00051715521804166864	(n2980:0.00172267335979088337	(((n07AEP06:0.00128997869235863982	n2990:0.00043023015427849897):0.00006659220040898212	n2973:0.00026637423727747224):0.00078447838200085794	(n3221:0.00284987971722885404	MULAG:0.00361814649410032189):0.00026914539955191124):0.00013459697750349393):0.00004265853998635795):0.00427407397360958161	n2988:0.00070841855507341068):0.07418540241961688042):0.11961226434081519143):0.08471825132182958518	((CASCA:0.01121699372331384260	CASBE:0.01726592626930144661):0.08743479029968134753	(DRONO2:0.00054059579689390942	DRONO:0.00046686047667450275):0.14180614642472680331):0.08471825132182958518);
((((APTHA:0.01045983190662527935	APTOW:0.01116861392948616596):0.02435559656361704906	(APTMA2:0.00109155731885924624	APTMA:0.00269003966466732332):0.04210166192343255814):0.19544050119580719249	((((n3757:0.00000185258768637867	AEPHI:0.00053789552882349718):0.00411927827195176545	(n2998:0.00087214848473734672	((n2987:0.00087436663594550178	n2997:0.00007540769372917455):0.00000185258768637867	n3011:0.00006765635809864669):0.00066339274846145509):0.00396979701676356076):0.00341220132826282416	(((n1666:0.00040083380397887627	n3024:0.00032860950752514458):0.00000185258768637867	(n3025:0.00107577471129767554	n3222:0.00102114732232817243):0.00016983872432980429):0.00013027712113867023	(((n2986:0.00067930380636643621	(n1665:0.00025716691020136732	n3219:0.00138859946291618901):0.00001183473242244752):0.00006644192094473122	(n3220:0.00047670580182843320	n08AEP07:0.00072094168084126564):0.00032387777323177530):0.00019799451822483129	((n07AEP05:0.00113699266156483468	n3026:0.00019837507878594756):0.00092178145510779476	n3258:0.00190691293401014307):0.00000185258768637867):0.00020046827915487411):0.00227303904250782162):0.08642480332122626230	((n2980:0.00150607690742321412	(((((n3221:0.00207500481300468493	n07AEP06:0.00093383140549653347):0.00041679021510772975	n2990:0.00087923132733314557):0.00000185258768637867	n2973:0.00025485955990389703):0.00038572664730313083	MULAG:0.00420636792502106314):0.00051168588003054497	(n3004:0.00020373670855410489	n07AEP08:0.00497746009257382400):0.00064233225653014458):0.00003360852654533828):0.00505323004763915187	n2988:0.00066612644510686007):0.05934891165145932124):0.12468142233074487601):0.08412609771871895625	((CASCA:0.01626781567109178775	CASBE:0.01557660266994085121):0.10361029473244016963	(DRONO2:0.00044774482904032708	DRONO:0.00029349745113955268):0.13012691709485052494):0.08412609771871895625);
((((APTHA:0.01180810217524591067	APTOW:0.00994723081161858792):0.02635947197898790006	(APTMA2:0.00068231775024386800	APTMA:0.00244169485240237558):0.03534457719741003479):0.21032063123258415427	((((n3757:0.00000185258768637867	AEPHI:0.00037714225430759057):0.00403580637418231216	(n2998:0.00108449311551759957	(n2987:0.00029134722469754368	(n2997:0.00013490031970811729	n3011:0.00000185258768637867):0.00000185258768637867):0.00046227462706847005):0.00441942462816684312):0.00308137622242013898	((n3025:0.00093303888474458941	n3222:0.00131397702474207517):0.00053361619366994683	(((((n2986:0.00088520219585754847	(n1665:0.00020370125948148231	n3219:0.00212972324028488317):0.00014131047924252274):0.00006679510434528988	(n3220:0.00048377802146828801	n08AEP07:0.00059033905313758120):0.00006620620034427858):0.00033247853638924599	((n07AEP05:0.00139113818400851338	n3026:0.00019700340407419385):0.00046834349009242565	n3258:0.00209706115561864460):0.00000185258768637867):0.00013663132408665409	n3024:0.00093109235825598381):0.00000185258768637867	n1666:0.00013639904402246042):0.00000185258768637867):0.00168128783390748826):0.07655474692652262936	((((n3004:0.00058027384748278931	n07AEP08:0.00656015407969928917):0.00040376928634669641	((MULAG:0.00345541956515682449	n3221:0.00217125641411224871):0.00063915445241661498	((n2990:0.00056689924239827403	n2973:0.00006852866579599858):0.00000185258768637867	n07AEP06:0.00094349108807101226):0.00065701047067740956):0.00026060438411990000):0.00000185258768637867	n2980:0.00211735990216707940):0.00377341635591967690	n2988:0.00129821920463019363):0.06919875042384712738):0.12677058304918176201):0.08166111695216182742	((CASCA:0.01538099299243359842	CASBE:0.01548429196290400552):0.09313010910900101913	(DRONO2:0.00069187299739803217	DRONO:0.00045045127680516076):0.14142508802590689210):0.08166111695216182742);
((((APTHA:0.01244621740818049015	APTOW:0.00894162529673422392):0.02713043154639596319	(APTMA2:0.00044582964889669502	APTMA:0.00197894193436232461):0.03719293863583962578):0.19795982066363643215	((((n3757:0.00000185258768637867	AEPHI:0.00082571062550537786):0.00419484009127809709	(n2998:0.00170225386857976143	(n3011:0.00006673594739749148	(n2987:0.00043287707714888469	n2997:0.00015263254936371496):0.00000185258768637867):0.00059135379161662314):0.00387313253005268148):0.00454856122710570882	((((n2986:0.00127649943890903190	(n1665:0.00033547513347406287	n3219:0.00159989129487533356):0.00000185258768637867):0.00000185258768637867	(n3220:0.00061663565974089183	n08AEP07:0.00052505826677823190):0.00006591318318746253):0.00062051597278216285	((n07AEP05:0.00093303641274970479	n3026:0.00033084388616106374):0.00045743086175612072	(n3024:0.00065399273172802902	n1666:0.00039629058881715973):0.00006585435033770524):0.00003529551546974594):0.00009630585821018480	(n3258:0.00147318185510577791	(n3025:0.00161956448538061373	n3222:0.00078169553397101574):0.00049559111400642277):0.00028124760628087618):0.00047977716694612752):0.08360814669684769884	((((n3004:0.00025181122184956130	n07AEP08:0.00571538393633932128):0.00083226001015718903	((MULAG:0.00383975606401100152	n3221:0.00193345861908764257):0.00024026016098582133	(n2973:0.00013195769227445714	(n07AEP06:0.00128466357817313254	n2990:0.00064090759202853830):0.00006681298943394187):0.00046957557742001872):0.00028852388546724098):0.00000185258768637867	n2980:0.00174376150361653837):0.00409451867125252417	n2988:0.00080819437951312018):0.06678777711631427028):0.13825596221418190446):0.09176728301940206833	((CASCA:0.01593027839538669818	CASBE:0.01457670302385030703):0.10269729002012217833	(DRONO2:0.00111881626623875101	DRONO:0.00023524109099373449):0.12387981829448857507):0.09176728301940206833);
((((n2988:0.00101257535223782153	(n2980:0.00186146212240851684	((n3004:0.00000185258768637867	n07AEP08:0.00561485224920606901):0.00053826526893060794	((n3221:0.00119815006808442421	MULAG:0.00335495922856865556):0.00019436157150069664	((n2990:0.00055848253292428989	n07AEP06:0.00088300220186497583):0.00006607213793966501	n2973:0.00019286035611565283):0.00053225995211862774):0.00017974579964754188):0.00004435090292101111):0.00440588935649576397):0.07707876440249372685	((((n2987:0.00042156166500288559	(n3011:0.00000185258768637867	n2997:0.00000185258768637867):0.00000185258768637867):0.00046165825225469276	n2998:0.00066115503250478930):0.00485091956468666503	(AEPHI:0.00044485566199227938	n3757:0.00000185258768637867):0.00462793934436554581):0.00397637118632899415	(((n3024:0.00022505917330752540	n3025:0.00088901889872660322):0.00003284587557981552	(n3222:0.00131457301290944465	n1666:0.00026442635225613860):0.00000185258768637867):0.00012899680222100545	((n3026:0.00019708577361638279	n07AEP05:0.00147000196761607523):0.00012533070081326478	(n3258:0.00202582314653462856	((n3220:0.00047772449699276477	n08AEP07:0.00066032749504974582):0.00019248734481305544	(n2986:0.00132199065325264479	(n3219:0.00240038887640918724	n1665:0.00039477415245985743):0.00000185258768637867):0.00000185258768637867):0.00038297042287858225):0.00000185258768637867):0.00006494478238871490):0.00113714804947484603):0.07218306862188347828):0.14307345036317278830	((APTOW:0.01100564596492190420	APTHA:0.01159972221448933929):0.02622303747883477504	(APTMA2:0.00305245179901647698	APTMA:0.00198751298940316257):0.03008867708973318733):0.22150804884456526400):0.08427943843130372703	((CASBE:0.01761731323211123898	CASCA:0.01245392786789013481):0.09297037465480333107	(DRONO2:0.00014200472356337744	DRONO:0.00038403658548400821):0.14465639002849139949):0.08427943843130372703);
((((n2988:0.00068686074469026200	(((n3004:0.00039138867526388431	n07AEP08:0.00442840524771744796):0.00026533322207843662	((n3221:0.00202858638857456117	MULAG:0.00359818155715825507):0.00026858148234148635	((n2990:0.00013551880277357702	n07AEP06:0.00046680560785369065):0.00006627117446078600	n2973:0.00013192036597111368):0.00032415142029723360):0.00052798891225563156):0.00000185258768637867	n2980:0.00173753857674096342):0.00340321055081512468):0.08118273494522648681	((AEPHI:0.00055820174544458554	n3757:0.00000185258768637867):0.00371518739546733770	(((n3024:0.00066188896217336758	((n3025:0.00083531716173406584	n3222:0.00085797738307241602):0.00055200067897608009	n1666:0.00033442159702218972):0.00000185258768637867):0.00020020434769860317	((n3026:0.00020068281145870455	n07AEP05:0.00100652245342542170):0.00052505280295269698	(n3258:0.00162694668733144479	(((n2986:0.00113109549458415264	(n3219:0.00156992215338348003	n1665:0.00042325544085375816):0.00013614355123148884):0.00008285387583770846	n3220:0.00075254562167474529):0.00000185258768637867	n08AEP07:0.00060581345842174107):0.00046581989802065455):0.00000185258768637867):0.00006807434846657881):0.00536237011866942410	((n3011:0.00020227606314315849	(n2997:0.00012896412337920748	n2987:0.00066654540154554383):0.00006704230675767315):0.00046838691733547022	n2998:0.00162530451649498800):0.00535083100373424936):0.00073603235829129330):0.06303042799041019828):0.11333115710117167008	((APTMA2:0.00134637247747533073	APTMA:0.00267241589972568114):0.03177109603157073775	(APTOW:0.00969523908917198536	APTHA:0.01146943091400152298):0.03065111371402320928):0.19746447925486393382):0.08705091183488931905	((CASBE:0.01296323697852082117	CASCA:0.01555756740290527122):0.10052147492045807042	(DRONO2:0.00055152383004377747	DRONO:0.00088563031287600938):0.12203444163866354610):0.08705091183488931905);
((((n2988:0.00058176076426785794	(((n3004:0.00048731243734851385	n07AEP08:0.00592101354236818523):0.00056217228177775477	((n3221:0.00197070392406048425	MULAG:0.00304039959724695117):0.00035272909056955552	((n2990:0.00084519309537271726	n07AEP06:0.00126274923323623943):0.00013339469611308371	n2973:0.00013000697786736163):0.00046402618584101362):0.00048819853990646705):0.00000185258768637867	n2980:0.00105845579545042951):0.00444826459457288437):0.07208066591312975446	((AEPHI:0.00055695907240937157	n3757:0.00000185258768637867):0.00256940220389057427	(((n3024:0.00019769137260494202	((n3025:0.00162348737708451147	n3222:0.00124755776595377615):0.00024134429625152242	n1666:0.00026236699710418859):0.00000185258768637867):0.00013307219415064852	(((n2986:0.00093223196805683538	(n3219:0.00140104893691250527	n1665:0.00042768523486351435):0.00017706103926305570):0.00000185258768637867	(n3220:0.00086959535994765623	n08AEP07:0.00052971752533185709):0.00006693576022968139):0.00032659447432138651	(n3026:0.00046897073347747665	(n07AEP05:0.00141225835791868493	n3258:0.00191827186873439956):0.00027061286449828778):0.00019261999903640785):0.00013072023128993154):0.00490846104664980753	((n3011:0.00006562913691589792	(n2997:0.00019605585805366023	n2987:0.00042979517872392516):0.00013326349682637472):0.00060527720359745691	n2998:0.00144276788181007501):0.00374920625194204464):0.00103982508822009472):0.07449749080407697122):0.14785807816727861153	((APTMA2:0.00144083136520637258	APTMA:0.00204648336186846269):0.03302263456537853775	(APTOW:0.00780388410892265960	APTHA:0.01165920744596284260):0.02815834894095493868):0.20503082907942987712):0.08911747744979783836	((CASBE:0.01592080843983257471	CASCA:0.01418939219539890398):0.09921095394639720122	(DRONO2:0.00066919229635458756	DRONO:0.00048920197071029967):0.12247357611947842781):0.08911747744979783836);
[truncated: 287 more rows]
