# Supplementary material for: Molecular exploration of fossil eggshell uncovers hidden lineage of giant extinct bird
Source: Nat Commun. 2023 Feb 28;14:914. doi: 10.1038/s41467-023-36405-3 (PMC9974994; doi:10.1038/s41467-023-36405-3)
Supplement: Supplementary file 10 — Supplementary Data 10 [file 41467_2023_36405_MOESM10_ESM.zip › Supplementary Data 10 Genetic_data_minus_filtered_reads/6_Molecular_dating/40tax_3eggs_per_taxon_for_ASR/mcmctree.ctl]

          seed = -1
       seqfile = 40tax_three_eggs_m3ry_nuc_oct17.phy
      treefile = 40tax_three_eggs_m3ry_nuc_oct17_TM.tre
       outfile = 40tax_three_eggs_m3ry_nuc_oct17_auto_TM.out

         ndata = 8
       seqtype = 0  * 0: nucleotides; 1:codons; 2:AAs
       usedata = 3    * 0: no data; 1:seq like; 2:use in.BV; 3: out.BV
         clock = 3    * 1: global clock; 2: independent rates; 3: correlated rates
       RootAge = 'SN(0.953,0.1238,0)' * safe constraint on root age, used if no fossil for root.

         model = 7    * 0:JC69, 1:K80, 2:F81, 3:F84, 4:HKY85, 7:GTR
         alpha = 1    * alpha for gamma rates at sites
         ncatG = 4    * No. categories in discrete gamma

     cleandata = 0    * remove sites with ambiguity data (1:yes, 0:no)?

       BDparas = 1 1 0    * birth, death, sampling
   kappa_gamma = 6 2      * gamma prior for kappa
   alpha_gamma = 1 1      * gamma prior for alpha

   rgene_gamma = 1 2   * gamma prior for overall rates for genes
  sigma2_gamma = 1 1   * gamma prior for sigma^2     (for clock=2 or 3)

      finetune = 1: 0.1  0.1  0.1  0.01 .5  * auto (0 or 1) : times, musigma2, rates, mixing, paras, FossilErr

         print = 1
        burnin = 20000
      sampfreq = 50
       nsample = 4000

*** Note: Make your window wider (100 columns) before running the program.
