# Supplementary material for: Molecular exploration of fossil eggshell uncovers hidden lineage of giant extinct bird
Source: Nat Commun. 2023 Feb 28;14:914. doi: 10.1038/s41467-023-36405-3 (PMC9974994; doi:10.1038/s41467-023-36405-3)
Supplement: Supplementary file 10 — Supplementary Data 10 [file 41467_2023_36405_MOESM10_ESM.zip › Supplementary Data 10 Genetic_data_minus_filtered_reads/6_Molecular_dating/40tax_3eggs_per_taxon_for_ASR/40tax_three_eggs_m3ry_nuc_oct17.phy]

 17 4149
n1666     -AAGAAAGTCGGGAC-GAGCACACAAGAC-AAAAGCTCCCGGTACGTCTCCCGTCGTCATTAGAGTTGTGCGTTGTGGGTCGCGTTCGATGTGCCCCGGTCTAGATCGAGCACATAAGGAGAGTCTATAGTTCCGTGGAGCGGGGTAATAAGGAGAACTAGGTGGATACCTGACGATAAGGGGTTACACAAACCCACATGTTAACTC-CGAC-ATTACTTGAGCTACACCTTCACGGAGGACCAGGGCCAGGA-CGGAGAGCAGTCGCGAGACAGGTAATGGAGACGTTGATGAGCGAGACGAAACGGAACTTCGCCACCCCTGACGTTGTGTTTGAGGGTACCCCGTCAGGTGTCCGCCGTAGTTACCATCCGACGTACGGGCGACTACCTGCTGAGATGAGGCGGAGATGCTTCAGAAAAATGCTACGGCGGGCCCAAAAAAACGTGTATAAAATGACAAAGAATCGAGGAAGAAATGCCATGGGTTGTCAGCGTTCGGAGTTCCAT-GACCCCTAAGAGGATGTGGGATCTTAAAGCGAACCATGAAACAACATGGTTAGT-GCAGCCGACTGCATTTTATGGTCCGTCTATGTGCGAAGTCCAAACACGAGAAGCAAACCCTAGCCAAACAGGCAGCTGTCGGGGACCGGTACTCATGTGTACGGACTGTTAGCAGATCTGTTAATCTCATGACTCTCGAAACCGGATCTTGTCTCCTGTAACCTAGTTACATGGCACAGAGTGAGGGCGGGATTCAGTAAAGACGGCGTAGTAGTTGGAATAAAACGGGGTCGGAGACTGCATGCAACTTTGAAAAACTTCCGCGAACATGCCGAGCTATGACAAATAAAGTCGGCAACAAAAAAGACTACCCTAATTTGAAAGCATAGCTGGATCAGGAGAGGGTGCAAATGGCCGGAAGCCTATAAGGACAGGGACAGGCCCGTCCTAATCAGAAAGAAGCCAGTGTTGCACTGTCCGAGGACGGTAGGATTAGTCTGCTGGAAGAACCACCGAACAATAGTGTACGAGAAACCTCGGAGGTGTATTACGAGTGATACCAATATAACAACATTGAAACGCATCCCAGTGAGAGATACCTGCATCTTAGCTCGAGGAGACCTTTGAACTGGAGGCAATGGATGTCGCAGGTGGCATGCTCCATAACAGAAGGGCAATATGAGTCGAGCAACGAGAATTGTCGT-A-CACGGTAACGCTTATAGGCAAGAGCCCTACCCGCCATACTTAGTAGATGTTAAAGACTGCAATCATCGCGGCATCATCACAAGTCATGGCAAGTAGAAAAGGAATAAAAAATGGATTGCGATATGCGAGGAACGTGGAAGTCCAGAAGCGCCTA-GGCCCGCTGTAGGTCCAAATATAAAGCGGTACGTAGCCGGAGAATCAGAAGGAAACCGAGAAGGGTTACGG-ATATCTGAGGACAGATCGGTGGCCAGGAGAAAAACTCAGCCGTTAGTAATCTCGAAGGTCAAGGGAGAAAAGGAGCATGATCAACGCAGCATCGGGGGAGAAGACAGGTG-TAACGACTCTGAGGAAAGGTGACCTCGTGCCGGTATACAAGGGAATGTTCGGATTAGTGAGACAAACAGAGCCTGAGCAGGCTATATCCACGGGATGGGGGGAAGTGATAATTCGAGCGATTCCTGTTCACAAATATCTGTGGGGATGTGTTCGGTAGCAGGCGCGATATGTCGCCAGGTTTGCAAGCTTGGAGAGGAAACCTGATAACGAAATCAAGAAAAGCACAAGGGGAGGACTATTTTGGAGACACGGAGCC-GTCTCCTGAATATGATGTATATGATCGGCAGAATAATGAATGAATGGTTTCGCAAGGAACGAGAGTCTTGAATGAACCAGCGATTTATCGGGTGGTTATTAAGCAGAAGCTGCGGCCTATGCGAGAGCTCACCACGGTGCTTTTCAACAGTTC-ATAGTTCTGTCATAATTTGATAACTGTGCTCA-TATATTCGCGACGAAGCAACTGACACGACGGTGAAGTTCGACCATTACGACGCCAATTCACATAATGGTGGAAAGGGAGAGTCGCGTATTGACCCGATATCAATATATAATCACCCTGGCACGATAGTCGGACGTATGCGGAAGTGTTCTCAAAAAAAAGGACTCTAAGATAGAGAAGAGATAAGAAGCCCGCCGGGAAACAAAGAGAAA---GATAAAAGTGGAGAGGGTACTCAGCGACGCGGTCAATTCATGTCTCAGAATAGAACACCACGGCCGCTGCAATCTGTCGCGACAGCGGGGTTTTTTAAGGCGTAATGGGGGGGGGGGAGTCTAATCTGCCAATGATTCGCACTACCGACACCGATTATTCGCCCTTCTGTAGGGGGGAGGCGCCTAGCAGAAAAATTCAGGAACCCCGAGCCCCGGTCATGGAACAGTTAGACAAAGCTCAGAATCCGAGGCATAAAAGGGAGAACGCACTGAATAAGACTTTACCGGAAGAGGAGCGCCCTTCGCCGTCAGAGAGGTGATCAAAACACAAGAATCCATAATAGTCACTTGAATGGGACGATACCAACAGGGAGTGGCATGTAAATTGCAAGTACATGAGTCTGGATAATGCAACGTAATGGCTACCTTTTTTCTAAAGTATTAAAGTGAAGGAGAGTCTATAGTTCCGTGGAGCGG-ACACATAGCGGAACAAATTCACGGGGCGCTTAGCAGATCAAGTACAATTACAGTCCTCGCTATAAGAAACCGCATGATTGAGATAGGTAACAGAGACCCCAGCTTTACATGATTAGATGATGGTTCCCGAGTTGTCTAGCACACCGCCCGGCCGAGAAGAACATGACGCAACCAACCCTAAATTCCGACAGATTGTAAACGTGAGCTAAAAATGACGACTTCGATAATGTG-AATCCAGGAGGAAGGACCAAAGATCCCTGGAGAAAGTTACGGAGAAAAGAACTCGGGGTCGTCGTATTTCGAAGGGAAACTGTCTCAAAATTATACATAAGCCGCGAAATCACCGCCCGGAGGAGAGGGTTTAGTGGACTTCGGAAGTTCTCATTGAGCGCGCCATCGGATTAGTAGATGGAAACAGGGGGAAAACTGTATAAAACCAACGCAGAACGCTACGCACAACGATCTCGGTAATTCGAGCGTGGGGAAGGTGACTCCGGTCCCACTAGAATTATTTGGGAGATAGACCAAGCCAAGGATTGTAGGGAGTAGATGAACCATAGTTATTCTCGCGGTGGGCCCTCGCACAACGGGTGCAGTTTACCTTCTAGCGTAATGCAAGGAAATTAGACAGTGTAAGTTCAATACCTGTGGATTGAGTCAAGGTGTGCGAACAGGGGAGGCCCAGGGGACGGGTAAGCAGAAAA-GAG-CAGTTTTGCTCA-AGACTGCCATGGCAAATTAGGATTGCTCCACCAGAAAGAGGGATAAAGGGGGAATAACATATCCACGCCTGGTCAAGACGACGGTCGTAAGAGGGTTACGAACGTAGTGACAGGCACGAGACCTCCACGAAACGGGGGCGGGGACGGACAAAATGAAAGTG-CTGGATGCTATGGGGTCCCTAGACGACAAAAAGCTGAGAACCCCCACGAAGGGGACTGGTTAGAAAATGAAGCT-GCAGTCCCGCGGTTCGACAGTACTTGCCTGAATGAACGAGTGAAAAGAGGAGTGTAGAAAACCTGTGCACAGTATTCTGAGTAACTCACCACGTACCTAAAATTCGTTCGCATATGAATAAAGGCCAAGTAGAGGCCACGGAGAAGCAGATCAAGTACAATTACAGTCCTCGCTCACCGAGGCTCGGTTCGGATAATGCGGAACTTCGCCACCCCTGACGTTGTGTTTTACGTTCTGCGAGCCCCACCAAAACACCAACAGGAGTGTGGTGTTGA--GAAAG-AA-TGACCAAAAGGTCAACGCATGTTGCAAAGAAGAGGTAACGCTTAGCAATTCGGCAAGGAACAGCTACCGAAGGTTGAGTCAACAACTGAACGCACAACGGAAATAAGCGGGCAGATTGGAATCGCAGTAAACCCGTGACCTACGCCAGATCGAGTAGTCATCGACGGCAGGCGCGCCTAGAGGCTAAGGCGCCTTAACTTAATAGAACCTGGCCGAC
ACACH     -AAGAAAGTCGGGAC-GAGCACACAAAAC-AAAAGCTCCCGGTACGCCTCCCGTCGTCATTAGAGTTGTGCGTTGTGGGTCGCGTTCGATGTGCCCCGGTCTAGATCGAGCACACA---------------------------GGTAATAAGGAGAACTAGGTGGATACCC---------------------------TGCTAACTC-CAACAATTACTTGAGCTAC---------------------------CGGAGCGCAGCCGCGAGACGAGG----GAGACACCACCGGG--GCAAGACCTCCAAATTCGCCACCCCTGACGTTGTGTTCGAGGGTACCCCGTCAGGAGTCCGCCGTAGTTACCATCCGACGTACGGGCGACTACCTGCTGAGATGAGGCGGAGATGCTTCAGAAAAATGCTACGGCGCCCTCAGACAGACGAGTAT-AAATGACAA-GAATCGAGGA-GAAATGCCATGGGCTGCCAGCGT-CGGAGTTCCATAGACCCCTAAGAGGATGTGGGGTCTTAGAGCGAACCATGAAAAAACATGCTTAGGTGCAACCGACTGCATTTTATGGTTCGTCTA----------------------------CCCTAGCCAAACAGGCAGCTGTCGGGGACCGGTACTCATGTGTACGGACTGTTAGCAGACCTT---------------------------------------------------------------------AGATTCAGTGAAGACGGCGTACTAGTTGGAATAAAACGGGGTCGGAGACTGCATGCAACTTTGAAAAACTTCCGCAAACATGCCGAGCTATGACAAATAAAGTCGACA---AAAAAGACTACCCTAATTTGAAGGCATAGCTGGGCGGGGAGAGGGTGCAAATGGCCGGGAGCCTATAAGGACAGGGACAGGCCCGTCCTAATCAG---------------------------GACGGTAGGATTAGTCTGCTGGAAGAACCGCCGAACAGTAGTGTACGGGGAACATCGGAGGTGTATTACGAGTGATACCAATATAACAACATTGACACGCATCCCAGTAGGAGATACCCGCACCTTAGCTCGAGGAGACCTTTGAACTGGAGGCAATGGATGTGGCAGGTGGCATGCTCCATAGCAGAAGGGCAAGGTAAGGCGAGCGGCGAGAGTCGCCAC-A-------------------------------------------------------GACTGCAATCATCGCGGCATCATCACAAGTCATGGCAAGTAGAAAAGGAATAAAAAATGGATCGCGATATGCGAGGAACGTGGAAGTAGAGATGCGTCTGGGGCCCGCTGCAGGTCC---------------------------ATCAGAAGGAAACCGAGAAGGGTTACG-AATATCTGAGGACAGATCGGTAGCCAGG----------------------------AGGTCAAGGGAGAGAAGGAGCATGATCAA------------------------------------------------------TGCCGGTATACAAGGGAATGTCCGGATTAGTGAGACAAACAGAGCCTGAGCAGGCTATATCCACGGGATGGGGGGAAGTGATAATTCGAGCGATTCCTGTTCACAAATATCTGCGGAGATGTGTCCGGTTGCTGGCGGGATATGTCGCCAGGTTTGCAAGCTTGGAGAGGA-CCCTGATCACGAAATCAAGAAAAGCACACAAGAGGGACTGTTTTGGGGCCGCGGAGCC-GTCTCCTGCATATGATGTATATGACCGGCAGAATAATGAATGAATGGTTTCGCAAGGGACGAGAGTCTTGAATGAACCAGCGATCTATCGGGTGGTTACTAAGCAGAAGCTGCGGCCTATGCGAGAGCTCACCACGGTGCTTTTCAATAGTTC-ATAGTTCTGTCATAATTTGAT-AAAACGGACC-------------------------------GTGAAGTTCGACCATTACGACGCCAATTCAGAT-----------------------------CCCGATATCAATATATAATCACCCTGGCACGACAGTCGGACGTATGCGGAAGTGTTCTCAAAAAAAAGGACTCTAAGATAGAGAAGAGATAAGAAACCCGCCGGGAAATAAAGAGAAATGG-----AAGTGGAGAGAGCACTCAGCGACGCGGTTAGTTCATGTCACAAAATAGAACACCACAGCCGCTGCAATCTGTCGCGACAGCGGGGTTTTTTAAGGCGTAATGGGGGGGGGGGAGTCTAATCTGCCAATGATTCGCACCACCGACACCGACCATTCACCCTTCTGTAGGGGGGAGGCGCCTAGCAGAA---------------------------------AATTAGGCACAGCTGGGAATCAGAACCGTAAAAGGGAGAACGCGCTGAATAAGACTTTACCGGAAGAGGAGCGCCCTCCGCCGTCAGCGAGGCAATCACAACACAAGGATCCATAATATTCACCTGAATGGGACGACACCAACGGGGAGTGGCAT-CTCATTGCAAGTACACGAGTCTGGATAATGCGACG---TGGCTACCTTTTTTCTAAAGTATTAAAGTGA-----------------------------------------------------------AGCAAATCCAGTTTGGTTACAGTCCTCGCAATAAGAAACCGCATGATTGAGATAGGTAACAGAGACCCCGGCTT-ATGTGATTAGATGATGGTTCCCGAGTTGTCTAGCACACTGCCCGGCCGAGAAGAACATGACGGAACCAACGCTAAATTCCGATT-GTTTAAAACGTGAGCTAAAAATGACGACTTCGATAATGTGCAATCCAGGAGGAAGGACCAAAGATCCCTGGAGAAAGTTAAGTAGAAAAGAAC--AGGGTCGTCGTAT---------------------------------------------------------------------GACTCCGGAAGTTCTCACCGAGCGCGCCATTGGATTAGTAGATGGAAACAGGGGGAAAACTGTATAAAACCAACGCAGAACGCTACGCACAACGATCTCGGTAA--------------------------------TAGAATTATTTGGGAGTTAGAACAAGCCAAGGAT-GTAGGGAGTAGATGGACCATAGTCATTC---------------------------CAGTTTATCTTCTAGCATAATGCCAAGAAATTAGACAGTGTAAGTTCAATACCTGTGGATTGAGTCAAGGTGCGCGAACAGGGGAGGCCCAGGGGACGGGTAAGCAGAAAA-GAGACAGTTTTG-AGACAGACTGCCATGGCCAATTAGGACTGCTCCACCAGAAAGAGAGATAAAGG-------------------------------------GTGGGAGGGTTACGAACGTAGTGACCGGCATGAAACCTCCACGAAACAGGAGCGGGGACGGACAAAATGAAAGCG-CTGGATGCTGTGGGGTCCCTAGACGACAAATAGCTGAGAACCCCCACGAAGGGGACTGGTTAGAAAATGAAGCT-AAAGTCCCCCAGTTCGACAGCACTTGCCTGAATGAACGAGTGGAAAGAGGAGTGGAGG-----------------TCTGGGTAACTGACCACGTACCCAAAA------------------------------------------AGCAAATCCAGTTTGGTTACAGTCCTCGCTCACCGAGGCTTGGTTCGGATAATGCGG---------------------------TACGTTCTACGGGCCCCACCAAAACACCAAC-----------------------------ACCAAAAGGTTAACGCATGTTGCAAAGAAGAGGTAACGCTTAGNAATTCGACAAGGAACAGCTACCGAAGGTCGAGTCAAT-------------------------------ATTGGAATCGCGGTAAACCCGGGG-CTACGCCTGATCGAGAAGTCATCGACGGCAGGCGGGCCTAGCGGCACGTGCGCCTTAACCTGATAGAACCCGGCCGAC
ANAPL     -AAGAAAGTCAGGAC-GAGCACACAAAAC-AAAAGCTCCCGGTACGCCTCCCGTCGTCATTAGAGTTGTGCGTTGTGGGTCGCGTTCGATGTGCCCCGGTCTAGATCGAGCACACACGGAGAATCTGTAGTTCCGCGGAGCGGGGTAATAAGGAGAACTAGGTGGATACCCGATGACAAGGGGTTACACAAACCCACATGCTAACTC-CAACAATTACTTGAGCCACGCCTTCATGGAGGGCCAGGGCAAGGA-CGGAGCGCAGCCGCGAAACAGGG-------------------------------AAATTCGCCACCCCTGACGTTGTGTTC---------------------------AGTTACCATCCGACGTACGGGCGACTACCTGCTGAGATGAGGCGGAGATGCTTCAGAAAAATGCTACGGCGCGCCCAAGCAGACGAGTAC-AAACGACAA-GAACCGAGGA-GAAATGCCATGTGCTGTCAGCGT-CGGAGTTCCATAAACCCCTAAGAGGATGTGGGGTCTTACAGCGAACCATGAAACAACATGCTTAATTGCAACCGACTGCGTTTTATGATCCGTCTATCCGCGAAGTCCAAACACGAGAGGCAAGCTCTAGCCAAACAGGCAGCTGTCGGGGACCGGTACTCATGTGTACGGACTGTTAGCAGATCTT-TAATCTCATGACTCTCAAAACCGGACCTTGTCGCCTGTAACCTGGTTACATGGCACAGATTGACGGCG----------------------------GAATAAAACGGGGTCGGAGACTGCATGCAACTTTGAAAAACTTCCGCAGACATGCCGAGCTATGACAAATAAAGTCG-CAACAAAAAAGACTACCCTAATTTGAAGGCATAGCTGGGCGGGGAGAGGGTGCAAATGGCCGGGAGCCTATAAGGACAGGGACAGGCCCGTCCTAATCAGAGAGAAGCCAGTGTTGCACTGTCCGAGGACGGTAGGATTAGTCTGCTGGAAGAACCGCCGAACAGTAGTGTACGGGGAACATCGGAGGCGTATTACGAGTGATACCAACATAACAACATTGACACGCATCCCAGTAGGAGATACCCGCATCTTAGCTCGAGGAGACCTTTGAACTGGGGGCAATGGATGTGGCAGGTGGCATGCTCCATAACAGAAGGGCAACACACGTCGAGCAACGAGAGTCGTCAC-ATCACGGTAACGCTTATAGGCAAGAGCCCTACATGCCATGCTTAGTAGATGTCAAAGACTGCAATCATCGCGGCATCATCACAAGTCATGGCAAGTAGAAAAGGAATAAAAAATGGATCGCGATATGCGAGGAACGTGGAAGTAGAGCTGCGCCTAGGGCCCGCCGCCGGCCCAAATACAAAGCGGTACGTAGCCGGAGAATCAGAAGGAAACCGAGAAGGGTTACG-AATATCTGAGGACAGATCGGTAGCCAGG--------TCAACCGTTAATAATCGCGAAGTTCAAGGGAGAAAAGGAGCATGATCAACGCAGCCTCGGGGGGGAAGGCAGGTG-TAACGACTCTGAGGAAAGGTGACCTCGTGCCGGTATACAAGGGAATGTTCGGGTTAGTGAGACAAACAGATCCTGAGCAGGCTATATCCACGGGATGGGGGGAAGTGATAATTCGAGCGATTCCTGTTCACAAATATCTGTGGAGATGTGTCCGGTAGCGGGCGCGATATGTCGCCAGGTTTGCAAGCTTGGAGAGGA-ACCTGATAACGAAATCAAGAAAAGCACAAANNNNNNNNTATATGGGGGCCGCGGAGTC-GTCTCCTGAATATGATGTATATGATCGGCAGAATAATGAATGAATGGTTTCGCAAGGGACAAGAGTCTTGAATAAACCAGCGATCTATCGGGTGGTTACTAAGCAGAAGCTGCGGCCTATGCGAGAGCTCACCACGGTGCTTTTCAATAGTTC-ATAGTTCTGTCATAATTTGAT-AAAACGGACC-TATATTCGCGGCGAAGCAACTGACACGACGGTGAAGTTCGACCATTACGACGCCAATTCACATAATAGTGGAAAGGGAGAGTTGCGTATCGACCCGATATCAATATATAATCACCCTGGCACGACAGTCGGACGTATGCGGAAGTGTTCTCAAAAAAACGGACTCTAAGATAGAGAAGAGATAAGAAACCCGCCGGGAAATAAAGGGAAATGGCATAAAAGTGGAGAGAGTACTCAGCGACGCGGTTAATTCATGTCTCAAAATAGAACACCACAGCCGCTGCAATCTGTCGCGACAGCGGGGTTTTTTAAGGCGTAATGGGGGGGGGGGAGTCTAATCTGCCAACGATTCGCACTACCGACACCGACTATTCACCCTTCTGTAGGGGGGAGGCACCTAGCAGAAGAATTCAGGAACCCCGAGCCCCGGGCATGGAACAATTGGACAAAGCTCGGAATCCGAGCCATAAAAGGGAGAACGCGCTGAATAAGACTTTACCGGAAGAGGAGCGCCCTCCGCCGTCAGAGAGGCAATCAAAACACAAGAATCCATAATATTCACTTGAGTAGGATGACACCAACGGGGAGTGGCAT-GTCATTGCAAGTACACGAGTCTGGATAATGCAACG---TGGCTACCTTTTTTCTAAAGTATTAAAGTGACGGAGAATCTGTAGTTCCGCGGAGCGG-ACACATAGCGGAACAAATTCACGGGTCGCTTAGCAGAGCAGGGTCGCTTACAGCCCTCGTAATAAGAAACCGCATGATTGAGATAGGCAACAGAGACCCCAGCTT-ACATGATTAGATGCTGGTGCCCGAGTTGTCTAGCACACTGCCCGGCCGAGAAGAACATGACGTAACCGACGCTAAACTCCGATTGGTTGTAATCGTGAGCTAAAAATGACGACTTCGATAATGTGCAATCCAGGAGGAAGGACCAAAGATCCCTGGAGAAAGTTACGGAGAAAAGAACTCGGGGTCGTCATAACCCGAAGGGAAACTGTCTCAATGCTATACATAAGCTGCAAAATCACCGCCCGGAGGAGAGGGTTTAGTGGACTCCGGAAGTTCTCACCGAGCGCGCCATTGGATTAGTAGATGGAAACAGGGGGAAAACTGTATAAAACCAACGCAGAACGCTACGCACAACGATCTCGGTAATTCGAGCGTGGGGAAGGTGACTCCGGTCCCACTAGAATTATTTGGGAGATAGACCAAGCCAAGGAT-GTAGGGAGTAGATGAACCATAGTTATTCTCGCGGTGGGCCCTCGCACAACGGGTGCAATTTATCTTCTAGCATAATACAAAGAAATTAGACAGTGTAAGTTCAATACCTGTGGATTGAGTCAAGGTGCGCGAACGGGGGAGGTCCAGGGGACGGGTAAGCAGAAAA-GAGACAGTTTTG-AGACAGACTGCCATGGCCAATTAGGATTGCTCCACCAGAAAGAGAGATAAAGG-----------------ACATGGTC-AGACGACGGCCGTGAGAGGGTTCCGAACGTAGTGACAGGCATGAAACCTCCACGAAACGGGAGCGGGGACGGACAAAATGAAAGTG-CTGGACGCTGTGGGGTCCCTAGACGACAAATAGCTGAGAACCCCCACGAAGGGGACTGGTTAGAAAATGAAGCT-ACAATCCCGCGGTTCAACAGTACTTGCCTGAATGAACGAGTGGAAAGAGGAGTGTAGG-AACCTGTGCGCAGTATTCTGGGTAACACACCACGTACCCAAAACTCGTTCGCGTAC------------AGTAGAGGCCACGGAGAAGCAGAGCAGGGTCGCTTACAGCCCTCGTTCACCGAGGCTCGGTTCGGATAATGCGGAAATTCGCCACCCCTGACGTTGTGTTCTACGTTCTGCGAGCCCCACCAAAACACCAACAGGAGTGCGGTGTTGGATGAAAGAAAGTCACCAAAAGGTCAACGCATGTTGCAAAGAAGAGGTAACGCTTAGCAATTCGGCAAGGAACAGCTACCGAAGGGTGAGTCAACAACTGAACGCACAATGGAAATCAGCGAGCAGATTGGAATCGCGGTAAACCCGTGA-CTACGCTAGATCGAGA------------------GGCCTAGAGGCAGCTGCGCCTTAACCTGATAGAACCTGGCCGAC
ANODI     --------------------------------------------------------------------------------------------------------------------------------------------------------------------------------------------------------------------------------------------------------------------------------------------------------------------------------------------------------------------------------------------------------------------------------------------------------------------------------------------------------------------------------------------------------------------------------------------------------------------------------------------------------------------------------------------------------------------------------------------------------------------------------------------------------------------------------------------------------------------------------------------------------------------------------------------------------------------------------------------------------------------------------------------------------------------------------------------------------------------------------------------------------------------------------------------------------------------------------------------------------------------------------------------------------------------------------------------------------------------------------------------------------------------------------------------------------------------------------------------------------------------------------------------------------------------------------------------------------------------------------------------------------------------------------------------------------------------------------------------------------------------------------------------------------------------------------------------------------------------------------------------------------------------------------------------------------------------------------------------------------------------------------------------------------------------------------------------------------------------------------------------------------------------------------------------------------------------------------------------------------------------------------------------------------------------------------------------------------------------------------------------------------------------------------------------------------------------------------------------------------------------------------------------------------------------------------------------------------------------------------------------------------------------------------------------------------------------------------------------------------------------------------------------------------------------------------------------------------------------------------------------------------------------------------------------------------------------------------------------------------------------------------------------------------------------------------------------------------------------------------------------------------------------------------------------------------------------------------------------------------------------------------------------------------------------------------------------------------------------------------------------------------------------------------------------------------------------------------------------------------------------------------GAGACAGTTTTG-GGACAGACTGCCATGGCCAATTAGGATTGCTCCACCAGAAAGAGGGATAAAGGGGGAATAACACATCCACACCTGATC-AGACGACGGTC----------------CGTAGTGACAGGCATGAGACCTCCACGAAACGGGGGCG---ACGGACAAAATGAAAGTG-CTGGATGCTATGGGGTCCCTAGACGACAAAGAGCTGAGAACCCCCACGAAGGGGACTGGTTAGAAAATGAAGCT-GCCGTCCCGCGGTTCAACAGTACTTGCCTGAATGAACGAGTGGAAAGAGGAGTGTAGG--------------TATTCTGAGTAACTCACCACGTACCCAAAACTCGTTCGCATAT------AGGCCAAGTAGAGGCCACGGAGA--------------------AGTCCTCGCTCACCGAGGCTCGGTTCGGATAATGCGGAAATTCGCCACCCCTGACGTTGTGTTTTACGTTCTGCGAGCCCCACCAAAACACCAACAGGAGTGCGGTGTTG------AGAAAGTCACCAAAAGGT----------TGCAAAGAAGAGGTAACGCTTAG----------------AGCTACCGAAGGTTGAGTCAACAACTGAACGCACAATGGAAATAAGCGAGCA-ATTGGAATCGCGGTAAACCCGTGA-CTACGCCAGGTCGAGTAGTCATCGACGGCAGGCGGGCCTAGAGGCTAAGGCGCCTTAACCTGATAGAACCTGGCCGAC
APTMA     -AAGAAAGTCGGGAC-GAGCACACAAAAC-AAAAGCTCCCGGTACGTCTCCCGTCGTCATTAGAGTTGTGCGTTGTGGGTCGCGTTCGATGTGCCCCGGTCTAGACCGAGCACACAAGGAGAGTCTATAGTTCCGTGGAGCGGGGTAATAAGGAGAACTAGGTGGATACCCGACGACAAGGGGTTACACAAACCCACATGCTAACTCTCGACAATTACCTGTACTAC-CCTTCACGGAGGGCCAGGGCCAGGA-CGAGGAGCAGCCGCGAGACAGGGAGTGGAGACGTCACCCGCACGCCGGAACTTCAAATTCGCCACCCCTGACGTTGTGTT-GAGGGTACCCCGTCAGGAATCCGCCGTAGTTACCATCCGACGTACGGGCGACTACCTGCTGAGATGAGGCGGAGATTCTTCAGAAAAATGCTACGACGGACCCAGAAAAACGTGTAT-AAATGACAA-GAATCGAGGA-GAAATGCCATGGGTTGTCAGCGT-TGGAGTTCCAT-GACCCCTAAGAGGATGTGGGGTCTTAAAGCGAACCATGAAACAACATGGTTAGT-GCAGCCGACTGCGTTTTATGGTCCGTCTATGTGCGAAGTCCAAACACGAGAGGCAAACCCTAGCCAAACAGGCAGCTGTCGGGGACCGGTACTCATGTGTACGGACTGTTAGCAGATCTGTTAATCTCATGACTCTCGAAACCGGACCTTGTCTCCTGTAACCTAGTTACATGGCACAGAGTGAGGGCGGGATTCAGTGAAGACGGCGTAGTAGTTGGAATAAAACGGGGTCGGAGACTGCATGCAACTTTGAAAAACTTCCGCGAACATGCCGAGCTATGACAAATG-AGTCGGCAACAAGAAAGACTACCCTAATTTGAAGGCATAGCTGGA---GGAGAGGGTGCAAATGGCCGGGAGCCTATAAGGACAGGGACAGGCCCGTCCTAATCAGAAAGAAGCCAGTGTTGCACTGTCCGAGGACGGTAGGATTAGTCTGCTGGAAGAACCGCCGAACAGTAGTGTACGGG-----TCGGAGGTGTATTACGAGTGATACCAATATAACAACATTGAAACGCATCCCAGTA-GAGATACCCGCATCTTAGCTCGAGGAGACCTTTGAACTGGAGGCAATGGATGTGGCAGGTGGCATGCTCCATAACAGAAGGGCAATATGGGTCGAGCAGCGAGAATCGTCA----CACGGTAACGCTTATAGGCAAGAGCCCTACGCGCCATACTTAGTAGATGTTAAAGACTGCAATCATCGCGGCATCATCACAAGTCATGGCAAGTAGAAAAGGAATAAAAAATGGATCGCGATATGCGAGGAACGTGGAAGTCCAGAAGCGCCTA-GGCCCGCTGCAGGTCCAAATACAAAGCGGTACGTAGCCGGAGAATCAGAAGGAAACCGAGAAGGGTTATGG-ATATCTGAGGACAGATCGGTAGCCAGGAGAAAAACTCAGCCGTTAGTAATCTCGAAAGTCAAGGGAGAAAAGGAGCATGATCAACGAAACATCGGGGGGGAAGACAGGTG-TAACGACTCTGAGGAAAGGTGACCTCGTGCCGGTATACAAGGGAATGTTCGAATTAGTGAGACAAACAGAGCCTGAGCAGGCTATATCCACGGGATGGGGGGAAGTGATAATTCGAGCGATTCCTGTTCACAAATATCTGTGTAGATGTGTTCGGTAGCAGGCGCGAT-TGTCGCCAGGTTTGCAAGCTTGGAGAGGAAACCTGATAACGAAATCAAGAAAAGCACAAGGGGGGGACTATTTTGGGGACACGGAGCC-----------------------------CAGAATAATGAATGAATGGTTTCGCAAGGAACGAGAGTCTTGAATGAACCAGCGATCTATCGGGTGGTTACTAAGCAGAAGCTGCGGCCTATGCGAGAGCTCACCACGGTGCTTTTCAATAGTTC-ATAGTTCTGTCATAATTTGAT-AAAACGGACCTTATATTCGCGGCGAAGCAACTGACACGGCGGTGAAGTTCGACCATTACGACGCCAATTCACATAATGGTGGAAAAGGAGAGTTGCGTATCGACCCGATATCAATATATAATCACCCTGGCACGACAGTCGGACGTATGCGGAAGTGTTCTCAAAAAAAAGGACTCTAAGATAGAGAAGAGATAAGAAGCCCGCCGGGAAACAAAGAGAAA---GATAAAAGTGGAGAGGGTACTCAGCGACGCGGT-AATTCATGTCTCAGAATAGAACACCACGGCCGCTGCAATCTGTCGCGACAGCGGGGTTTTTTAAGGCGTAATGGGGGGGGGGGAGTCTAATCTGCCAATGATTCGCACCACCGACACCGACTATTAGCCCTTCTGTAGGGGGGAGGCGCCTAGCAGAAAAATTCAGGAACCCCGGGCCCCGGGCATGGAACAATTAGACAAAGCTCGGAATCCGAGCCATAAAAGGGAGAACGCGCTGAATAAGACTTTACCGGAAGAGGAGCGCCCTTCGCCGTCAGAGAGG---TCAAAACACAAGAATCCATAATATTCACTTGAATGGGACGATACCAACAGGGGGTGGCAT-GTCATTGCAAGTACACGAGTCTGGATAATGCAACGT------------------AAAGTATTAAAGTGAAGGAGAGTCTATAGTTCCGTGGAGCGG-ACACATAGCGGAACAAATTCACGGGTCGCTTAGCAGATCAAGTATAATTACAGTCCTCGCTATAAGAAACCGCATGATTGAGATAGGCAACAGAGACCCCAGCTT-ACGTGATTAGATGATGGTTCCCGAGTTGTCTAGCACACCGCCCGGCCGAGAAGAACATGACGCAACCAACGCTAAATTCCGACAGATTGTAAACGTGAGCTAAAAATGACGACTTCGATAATGTGCAATCCAGGAGGAAGGACCAAAGATCCCTGGAGAAAGTTACGGAGAAAAGAACTCGGGGTCGTCGTATCTCGAAGGGAAACTGTCTCAAAACTATACATAAGCCGCGAAATCACCGCCCGGAGGAGAGGGTTTAGTGGACTCCGGAAGTTCTCACTGAGCGCGCCATAGGATTAGTAGATGGAAACAGGGGGAAAACTGTATAAAACCAACGCAGAACGCTACGCACAACGATCTCGGTAATTCGAGCGTGGGGAAGGTGACTCCGGTCCCACTAGAATTATTTGGGAGATAGACCAAGCCAAGGAT-GTAGGGAGTAGATGAACCATAGTTATTCTCGCGGTGGGCCCTCGCACAACGGGTGCAGTTTACCTTCTAGCGTAGTGCAAAGAAATTAGACAGTGTAAGTTCAATACCTGTGGATTGAGTCAAGGTGCGCGAACAGGGGAGGCCCAGGGGACGGGTAAGCAGAAAA-GAGACAGTTTTG-AGACAGACTGCCATGGCCAATTAGGACTGCTCCACCAGAAAGAGGGATAAAGGGGGAATAACATATCTACGCCTGATC-AGACGACGGTC----------------CGTAGTGACAGGCATGAGACCTCCACGAAACGGGAGCGGGGACGGACAAAATGAAAGTG-CTGGATGCTATGGGGTCCCTAGACGACACAAAGCTGAGAACCCCCACGAAGGGGACTGGTTAGAAAATGAAGCT---AGTCCCGCGGTTCGACAGTATTTGCCTGAATGAACGAATGAAAAGAGGAGTGTAG--AACCTGTGCGCAGTATTCTGAGTAACTCACCACGTACCCAAAACTCGTTCGCATATGAATAAAGGCCAAGTAGAGGCCACGGAGA-GCAGATCAAGTATAATTACAGTCCTCGCTCACCGAGGCTCGGTTCGGATAATGCGGAAATTCGCCACCCCTGACGTTGTGTTTTACGTTCTGCGAGCCCCACCAAAACACCAAC------------TTGGATGAAAGAAAGTC----------CAACGCATGTTGCAAAGAAGAGGTAACGCTTAGCAATTCGGCAAGGAACAGCTACCGAAGGTTGAGTCAACAACTGAACGCACAATGGAAATAAGCGGGCAGATTGGAATCGCGGTAAACCCGTGA-CTACGCCAGATCGAGTAGTCATCGACGGCAGGCGGGCCTAGAGGCTAAGGCGCCTTAACCTGATAGAACCTGGCCGAC
CRYTA     ---------------------------------------------------------------------------------------------------------------------------------------------------------------------------------------------------------------------------------------------------------------------------------------------------------------------------------------------------------------------------------------------------------------------------------------------------------------------------------------------------------------------------------------------------------------------------------------------------------------------------------------------------------------------------------------------------------------------------------------------------------------------------------------------------------------------------------------------------------------------------------------------------------------------------------------------------------------------------------------------------------------------------------------------------------------------------------------------------------------------------------------------------------------------------------------------------------------------------------------------------------------------------------------------------------------------------------------------------------------------------------------------------------------------------------------------------------------------------------------------------------------------------------------------------------------------------------------------------------------------------------------------------------------------------------------------------------------------------------------------------------------------------------------------------------------------------------------------------------------------------------------------------------------------------------------------------------------------------------------------------------------------------------------------------------------------------------------------------------------------------------------------------------------------------------------------------------------------------------------------------------------------------------------------------------------------------------------------------------------------------------------------------------------------------------------------------------------------------------------------------------------------------------------------------------------------------------------------------------------------------------------------------------------------------------------------------------------------------------------------------------------------------------------------------------------------------------------------------------------------------------------------------------------------------------------------------------------------------------------------------------------------------------------------------------------------------------------------------------------------------------------------------------------------------------------------------------------------------------------------------------------------------------------------------------------------------------------------------------------------------------------------------------------------------------------------------------------------------------------------------------------------------------------------------------------------------------------------------------------------------------------------------------------------------------------------------------------------------------------------------------------------------------------------------------------------------------------------------------------------------------------------------------------------------------------------------------------------------------------------------------------------------------------------------------------------------------------------------------------------------------------------------------------------------------------------------------------------------------------------------------------------------------------------------------------------
DRONO     -AAGAAAGTCGGGAC-GAGCACACAAAAC-AAAAGCTCCCGGTACGTCTCCCGTCGTCATTAGAGTTGTGCGTTGTGGGTCGCGTTCGATGTGCCCCGGTCTAGATCGAGCACACAAGGAGAGTCTATAGTTCCGTGGAGCGGGGTAATAAGGAGAACTAGGTGGATACC-GACGACAAGGGGTTACACAAACCCACA------------------------------CCTTCACGGCTGGCAAGGGCCAGGA-CGAAGAGCAGCCGCGAGACAGGGAATGGAGACGTCACCCGCGCGCCGGAACTTCAAATTCGCCACCCCTGACGTTGTGTT-GAGGGTACCCCGTCAGGGGTCCGCAGTAGTTACCATCCGACGTACGGGCGACTACCTGCTGAGATGAGGCGGAGATGCTTCAGAAAAATGCTACGGCGGGCCCAAGGAAACGTGTAT-AAATGACAA-GAATCGAGGA-GAAATGGCATGGGTTGTCAGCGT-CGGAGTTCCAT-GACCCCTAAGAGGATGTGGGGTCTTAAAGCGAACCATGAAACAACATGGTTAGT-GCAGCCGACTGCGTTTTATGGTCCGTCTATGTGCGAAGTCCAAACACGAGAGGCAAACCCTAGCCAAACAGGCAGCTGTCGGGGACCGGTACTCATGTGTACGGACTGTTAGCAGATCTGTTAATCTCATGACTCTCGAAACCGGACCTTGTCTCCTGTAACCTAGTTACATGGCACAGAGCGAGGGCGGGATTCAGTGAAGACGGCGTAGTAGTTGGAATAAAACGGGGTCGGAGACTGCATGCAACTTTGAAAAACTTCCGCGAACATGCCGAGCTATGACAAATAAAGTCGGCAACAGCAAAGACTACCCTAATTTGAAGGCATAGCTGG----GGAGAGGGTGCAAATGGCCGGGAGCCTATAAGGACAGGGACAGGCCCGTCCTAATCAGAAAGAAGCCAGTGTTGCACTGTCCGAGGACGGTAGGATTAGTCTGCTGGAAGAACCGCCGAACAGTAGTGTACGGGGAACCTCGGAGGTGTATTACGAGTGATACCAATATAACAACATTGAAACGCATCCCAGTG-GAGATACCCGCATCTTAGCTCGAGGAGACCTTTGAACTGGAGGCAATGGATGTAGCAGGTGGCATGCTCCATAACAGAAGGGCAATATAAGTCGAGCAGCGAGGAT---------CACGGTAACGCTTATAGGCAAGAGCCCTACCCGCCATACTTAGTAGATGTTGAAGACTGCAATCATCGCGGCATCATCACAAGTCATGGCAAGTAGAAAAGGAATAAAAAATGGATCGCGATATGCGAGGAACGTGGAAGTCCAGAAGTGCCTA-GGCCCGCTGCAGGCCCAAATACAAAGCGGTACGTAGCCGGAGAATCAGAAGGAAACCGAGAAGGGTTACGG-ATATCTGAGGACAGATCGGTAGCCAGGAGAAAAACTCAGCCGTTAGTAATCTCGAAGGTCAAGGGAGAAAAGGAGCATGATCAATGCAGCATCGGGGGAGAAGACAGGTG-TAACGACTCTGAGGAAAGGTGACCTCGTGCCGGTATACAAGGGAATGTTCGAGTTAGTGAGACAAACAGAGCCTGAGCAGGCTATATCCACGGGATGGGGGGAAGTGATAATTCGAGCGATTCCTGTTCACAAATATCTGTGGAGATGTGTTCGGTAGCAGGCGCGAT-TGTCGCCAGGTTTGCAAGCTTGGAGAGGAAACCTGATAACGAAATCAAGAAAAGCACAAGGGGGGGACTATTTTGGAGACGCGGAGCC-GTCTCCTGAATATGATGTATATGATCGGCAGAATAATGAATGAATGGTTTCGCAAGGAACGAGAGTCTTGAATGAACCAGCGATCTATCGGGTGGTTACTAAGCAGAAGCTGCGGCCTATGCGAGAGCTCACCACGGTGCTTTTCAATAGTTC-ATAGTTCTGTCATAATTTGAT-AAAACGGACCTTATATTCGCGGCGAAGCAACTGACACGACGGTGAAGTTCGACCATTACGACGCCAATTCACATAATGGTGGAAAGGGAGAGTTGCGTATCGACCCGATATCAATATATAATCACCCTGGCACGACAGTCGGACGTATGCGGAAGTGTTCTCAAAAAAAAGGACTCTAAGATAGAGAAGAGATAAGAAGCCCGCCGGGAAACAAAGAGAAA---GATAAAAGTGGAGAGGGTACTCAGCGACGCGGTCAATTCATGTCTCAAAATAGAACACCACGGCCGCTGCAATCTGTCGCGACAGCGGGGTTTTTTAAGGCGTAATGGGGGGGGGGGAGTCTAATCTGCTAATGATTCGCACCACCGACACCGACTATTCGCCCTTCTGTAGGGGGGAGGCGCCTAGCAGAAAAATTCAGGAACCCCGGGCCCCGGGCATGGAACAATTAGACAAAGCTCGGAATCCGAGGCATAAAAGGGAGAACGCGCTGAATAAGACTTTACCGGAAGAGGAGCGCCCTCCGCCGTCAGAGAGG---TCAAAACACAAGAATCCATAATATTCACTTGAATGGGACGATACCAACAGGGAGTGGCAT-GTCATTGCAAGTACACGAGTCTGGATAATGCAACGTAATGGCTACCTTTTTTCTAAAGTATTAAAGTGAAGGAGAGTCTATAGTTCCGTGGAGCGG-ACACATAGCGGAACAAATTCACGGGGCGCTTAGCAGATCAAGTACAATTACAGTTCTCGCTATAAGAAACCGCATGATTGAGATAGGTAACAGAGACCCCAGCTT-ACGTGATTAGATGATGGTTCCCGCGTTGTCTAGCACACCGCCCGGCCGAGAAGAACATGACGCAACCAACGCTAAATTCCGACGGATTGTAAACGTGAGCTAAAAATGACGACTTCGACAATGTGCAATCCAGGAGGAAGGACCAAAGATCCCTGGAGAAAGTTACGGAGAAAAGAACTCGGGGTCGTCGTATCTCGAAGGGGAACTGTCTCAAAACTATACATGAGCCGCGAAATCACCGCCCGGAGGAGAGGGTTTAGTGGACTCCGGAAGTTCTCACTGAGCGCACCATCGGATTAGTAGATGGAAACAGGGGGAAAACCGTATAAAACCAACGCAGAACGCTACGCACAACGATCTCGGTAATTCGAGCGTGGGGAAGGTGACTCCGGTCCCACTAGAATTATTTGGGAGATAGACCAAGCCAAGGAT-GTAGGGAGTAGATGAACCATAGTTATTCTCGCGGTGGGCCCTCGCACAACGGGTGCAGTTTACCTTCTAGCGTAATGCAAAGAAATTAGACAGTGTAAGTTCAATACCTGTGGATTGAGTCAAGGTGCGCGAACAGGGGAGGCCCAGGGGACGGGTAAGCAGAAAA-GAGACAGTTTTG-AGACAGACTGCCATGGCCAATTAGGATTGCTCCACCAGAAAGAGGGATAAAGGGGGAATAACATATCCACGCCTGGTC-AGACGACGGTCGTAAGAGGGTTACGAACGTAGTGACAGGCATGAGACCTCCACGAAACAGGAGAGGGGACGGACAAAATGAAAGTG-CTGGATGCTATGGGGTCCCTAGACGACAAAAAGCTGAGAACCCCCACGAAGGGGACTGGTTAGAAAATGAAGCT-GCAGTCCCGCGGTTCGACAATACTTGCCTGAATGAACGAGTGAAAAGAGGAGTGTAGG-AACCTGTGCGCAGTATTCTGAGTAACTCACCACGTACCCAAAACTCGTTCGCATATGAATAAAGGCCAAGTAGAGGCCACGGAGAAGCAGATCAAGTACAATTACAGTTCTCGCTCACCGAGGCTCGGTTCGGATAATGCGGAAATTCGCCACCCCTGACGTTGTGTTTTACGTTCTGCGAGCCCCACCAAAACACCAACAGGAGTGCGGTGTTGGATGAAAGAAAGTCACCAAAAGGTCAACGCATGTTGCAAAGAAGAGGTAACGCTTAGCAATTCGGCAAGGAACAGCTACCGAAGGTTGAGTCAACAACTGAACGCACAATGGAAATAAGCGGGCAGATTGGAATCGCGGTAAACCCGTGA-CTACGCCAGATCGAGTAGTCATCGACGGCAGGCGGGCCTAGAGGCTAAGGCGCCTTAACCTGATAGAACCTGGCCGAC
FULGL     -AAGAAAGTCGGGGC-GAGCACACAAAAC-AAAAGCTCCCGGTACGCCTCCCGTCGTCATTAGAGTTGTGCGTTGTGGGTCGCGTTCGATGTGCCCCGGTCTAGATCGAGCACATAAGGAGAATCTATAGTTCCGTGGAGCGG----------------------------GATGACAAGGGGTTACACAAACCCACATGCTAACTC-CAACAATTACTTGAGCTACGCCTTCACGAAGGGCCAGGGCCAGGA----------------------------GAGACACCACCCGG--GCCGGACCTTCAAATTCGCCACCCCTGACGTTGTGTTCGAGGGTACCCCGTCAGGAGTCCGCCGTAGTTACCATCCGACGTACGGGCGACTACCTGCTGAGATGAGGCGGAGATGCTTCAGAAAAATGCTACGGCGCACCCAGACAGACGAGTAT-AAATGACAA-GAATCGAGGC-GAAATGCCATGGGTTGTCAGCGT-CGGAGTTCCATAAACCCCTAAGAGGATGTGGGGTCTTAAAGCGAACCATGAAACAACATGCTTAGTTGCAACCGACTGCGTTTTATGGTCCGTCTATACGCGAAGTCCAAACACGAGAGGCAAGCTCTAGCCAAACAGGCAGCTGTCGGGGACCGGTACTCATGTGTACGGACTGTTAGCAGATCTT-TAATCTCATGAGTCTCGAAACCGGACCTTGTCTCCTGCA-----------------------------GGATTCAGTGAAGACGGCGTAGTAGTTGGAATAAAACGGGGTCGGAGACTGCATGCAACTTTGAAAAACTTCCGCAAACATGCCGAGCTATGACAAATAAAGTCGACAACAAAAAAGACTACCCTAATTTGAAGGCATAGCTGG-CGGGGAGAGGGTGCAAATGGCCGGGAGCCTATAAGGACAGGGACAGGCCCGTCCTAATCAG---------------------------GACGGTAGGATTAGTCTGCTGGAAGAACCGCCGAATAGTAGTGTACGGGGAACATCGGAGGTGTATTACGAGTGATACCAATATAACAACATTGACACGCATCCCAGTAGGAGATACCCGCATCTTAGCTCGAGGAGACCTTTGAACTGGAGGCAATGGATGTGGCAGGTGGCATGCTCCATAACAGAAGGGCAATATAAGGCGAGCAACGAGAGTCGGCAC-A---------------------------CTACGCGCCATACTTAGTAGATGTTACAGACTGCAATCATCGCGGCATCATCACAAGTCATGGCAAGTAGAAAAGGAATAAAAAATGGATCGCGATATGCGAGGAACGTGGAAGTAGAGATGCGCCTGGGGCCCGCTGCAGGTCCAAATACAAAGCGGTACGTAGCCGGAGAATCAGAAGGAAACCGAGAAGGGTTACG-AATGTCTGAGGACAGATCGGTAGCCAGG----------------------------AGGTCAAGGGAGAGAAGGAGCATGATCAAGGCAGCCTCGGGGGGGAAGACAGGCG-TAACGACTCTGAGGAAAGGTGACCTCGTGCCGGTATACAAGGGAATGTTCGAATTAGTGAGACAAACAGAGCCTGAGCAGGCTATATCCACGGGATGGGGGGAAGTGATAATTCGAGCGATTCCTGTTCACAAATATCTG-----------------------------TGTCGCCAGGTTTGCAAGCTTGGAGAGGA-ACCTGATAACGAAATCAAGAAAAGCACAAGGGGGGGACTATTTTGGGGGCGCGGCGCC-GTCTCCTGAATATGATGTATATGACCGGCAGAATAATGAATGAATGGTTTCGCAAGGAACGAGAGTCTTGAATGAACCAGCGATCTATCGGGTGGTTACTAAGCAGAAGCTGCGGCCTATGCGAGAGCTCACCACGGTGCTTTTCAATAGTTC-ATAGTTCTGTCATAATTTGAT-AAAACGGACC-TATATTCGCGGCGAATCAACTGACACGACG---------------------------------AATGGTGGAAAGGGAGAGTTGCGTATCGACCCGATATCAATATATAATCACCCTGGCACGACAGTCGGACGTATGCGGAAGTGTTCTCAAAAAAAAGGACTCTAAGATAGAGAAGAGATAAGAAACCCGCCGGGAAATAAAGAGAAATGGGATAAAAGTGGAGAGAGTACTCAGCGACGCGGTTAATTCATGTCTCAAAATAGAACACCACAGCCGCTGCAATCTGTCGCGACAGCGGGGTTTTTTAAGGCGTAATGGGGGGGGGGGAGTCTAATCT------------------------------TTCACCCTTCTGTAGGGGGGAGGCGCCTAGCAGAAAAATTCAGGAACCCCGAGCCCCGGGCATGGAACAATTGGGCAAAGCTCGGAATCCGAACCATAAAAGGGAGAACGCGCTGAATAAGACTTTACCGGAAGAGGAGCGCCCTCCGCCGTCAGAGAGGTAATCACAACACAAGAATCCATAATATTCACTTGAATGGGATGACACCAACGGGGAGTGGCAT-GTCATTGCAAGTACACGAGTCCGGATAATGCAACG---TGGCTACCTTTTTTTTAAAGTATTAAAGTGAAGGAGAATCTATAGTTCCGTGGAGCGG-ACACATAGCGGAACAAATTCACGGGTCGCTTAGCAAATCAAGTTCGATTACAGTCCTCGCAATAAGAAACCGCATGATTGAGATAGGTAACAGAGACCC----------------------------------GTCTAGCACACTGCCCGGCCGAGAAGAACATGACGCAACCAACGCTAAATTCCGATTGGTTGTAAACGT-------------------------------GTCCAGGAGGAAGGACCAAAGATCCCTGGAGAAAGTTACGTAGAAAAGAACTCGAGGTCGTCGTATCTCGAAGGGAAACTATCTCAAAACTATACATGAGCTGCAAAATCACCGCCCGGAGGAGAGGGTTTAGTGGACTCCGGAAGTTCTCACCGGGCGCGCCATTGGATTAGTAGATGGAAACAGGGGGAAAACTGTATAAAACCAACGCAGAACGCTACGCACAACGATCTCGGTAATTCGAGCGTGGGGAAGGTGACTCCGGTCCCACTAGAATTATTTGGGAGATAGACCAAGCCAAGGAT-GTAGGGAGTAGATGGACCATAGTTATTCTCGCGGTGGGCCCTCGCACAGCGGGTGCAGTTTATCTTCTAGCATAATGCAAAGAAATTAGACAGTGTAAGTTCAATACCTGTGGATTGAGTCAAGGTGCGCGAACAGGGGAGGCCCAGGGGACGGGTAAGCAGAAAA-GAGACAGTTTTG-AGACAGACTGCCATGGCCAATTAGGATTGCTCCACCAGAAAGAGAGATAAAGG-------------------------------------GTGAGAG-GTT-----CGTAGTGACAGGCATGAGACCTCCACGAAACGGGAGTGGGGACGGACAAAATGAAAGTG-CTGGATGCTGTGGGGTCCCTAGACGACAAATAGCTGAGAACCCCCACGAAGGGGACTGGTTAGAAAATGAAGCT-AAAGTCCCCTGGTTCGACAGAACTTGCCTGAATGAGCGAGTGAAAAGAGGAGTGTAGG-----------------TCTGGGTAACTCA--ACGTACCCAAAACTCGTTCGCGTAT------------AGTAGAGGCCACGGAGAAGCAAATCAAGTTCGATTACAGTCCTCGC----------------------------AAATTCGCCACCCCTGACGTTGTGTTCTACGTTCTGCGAGCCCCACCAAAACACCAAC-----------------------------ACCAAAAGGTTAACGCATGTTGCAAAGAAGAGGTAACGCTTAGCAATTCGGCAAGGAACAGCTACCGAAGGTTGAGTCAAC-------------------------------ATTGGAATCGCGGTAAACCCGTGA-CTACGCCAGATCGAGAAGTCATTGACGGCAGGCGGGCCTAGAGGCAAATGCGCCTTAACCTGATAGAACCTGGCCGAC
GALGA     -AAGAAAGTCAGGACGGAGCACACAAAAC-AAAAGCTCCCGGTACGCCTCCCGTCGTCATTAGAGTTGTGCGTTGTGGGTCGCGTTCGATGTGCCCCGGTCTAGATCGAGCACACACGGAGAATCTGTAGTTCCGCGGAGCGAGGTAATAAGGAGAACTAGGCGGATACCCGATGACAAGGGGCTACACAAACCCACATGCTAACTC-CAACAATTACTTGAGCCACGCCTTCACGGAGGGCCAGGGCCAGGA-CGGGGAGCAGCCGTGAAACAGGG----GAGCCGCCGACCGG--GCCGGCACCGCAAATTCGCCACCCCTGACGTTGTGTGCGAGGGTACCCCGTCAGGAGTCCGCCGTAGTTACCATCCGACGTACGGACGACTACCTGCTGAGATGAGGCGGAGATGCTTCAGAGAAATGCTACGGCGGAACCAGGCAGACGTGTAT-AAGTGACAA-GAATCGAGGA-GAAATGCCATGGGTTGTCAGCGT-CGGAGTTCCATAAACCCCTAAGAGGATGTGGGGTCTTAAAGCGAACCATGAAACAACATGCTTAATTGCAACCGACTGCGTTTTATGGTCCGTCTATCCGTGAAGTCCAAGCACCAGAGGCAGACCCTAGCCAAACAGGCAGCTGTCGGGGACCGGTACTCATGTGTACGGACTGTTAGCAGACATT-TAATTTCATGACTCTCGAAACCGGACCTTGTCTCCTGTAACCTAGTTACATGGCACAGATTGAGGGCGGGATTCAGTGAAGACGGCGTAGTAGTTGGAATAAAACGGGGTCGGAGACTGCATGCAACTTTGAAAAACTTCCGCGAACATACCGAGCTATGACAAATAAAGTCGATAACAAAAAAGACTACCCTAATTTGAAGGCATAGCTGGGCGGGGAGAGGGTGCAAATGGCCGGGAGCCTATAAGGACAGGGACAGGCCCGTCCTAATCAGAGAGAAGCCAGTGTTGCACTGTCCGAGGACGGTAGGATTAGTCTGCTGGAAGAACCGCCGAACAGTAGTGTATGGGGAACATCGGAGGTGTATTACGAGTGATACCAATATAACAACATTGACAAGCATCCCAGTAAGAGATACCCGCACCTTAGCTCGAGGAGACCTTTGAACTGGGGGCAATGGATGTGGCGGGTGGCATGCTCCATAAAAGAAGGGCAACATAAGTCGAACAAGGAAAGTCGTCAC-GTCACGGTAACGCTTATAGGCAAGAGCCCTACACGCCATACTTAGTAGATGTTAAAGACTGCAATCATCGCGGCATCACCACAAGTCATGGCAAGTAGAAAAGGAATAAAAAAAGGATCGCGATATGCGAGGAACGTGGAAGTACAGATGCGCCTAGGGCCCGCTGCAGGTCCAAGTACAAAGCGGTACGTAGCCGGAGAATCAGAAGGAAACCGAGAAGGGTTACG-AATATCTGAGGACAGATCGGTAGCCAGGAGAAAAACTCAGCCGTTAAGAATCTCGAAGGCCAAGAGAGAAAAGGAGCATGATCAACGCAGCCTCGGGGGAGAAGACAGCTG-TAACGACTCTGAGGAAAGGTGACCTCGTGCCGGTATACAAGGGAATGTTCGAGTTAATGAGACAAACAGAGCCTGAGCAGGCTATATCCACGGGATGGGGGGAAGTGATAATTCGAGCGATTCCTGTTCACAAATATCTGCAGAGATGTGACCGGTAGCGGGCGCGATATGTCGCCAGGTTTGCAAGCTTGGAGAGGC-ACCTGATAACGAAATCAAGAAAAGCACAAAGGGGGGACTATATGGGGGGCGCGGGGTC-GTCTCCTGAATATGATGTATATGATCGGCAGAATAATGAATGAATGGTTTCGCAAGGGACGACAGTCTTGAATGAACCAGCGATCTATCGGGTGGTTACTAAGCAGAAGCTGCGGCCTATGCGAGAGCTCACCACGGTGCTTTTCAATAGTTC-ATAGTTCTGTCATAATTTGAT-AAAACGGGCC-TATATTCGCGGCGAAGCAACTGACACGACGGTGAAGTTCGACCATTACGACGCCAATTCACATAATGGTGGAAAGGGAGAGTTGCGTATCGACCCGATATCAATATATAATCACCCTGGCACGACAGTCGGACGTATGCGGAAGTGTTCTCAAAAAAAAGGACTCTAAGATAGAGAAGAGATAAGAAACCCGCGGAGAAACAAAGGGAAATGGCATAAAAGTGGAGAGAGTACCCAGCGACGCGGTTATTTCATGTCTCAAAATAGAACACCACAGCCGCTGCAATCTGTCGCGACAGCGGGGTTTTTTAAGGTGTAATGGGGGGGGGGGAGTCTAATCTGCCAATGATTCGTACTACCGACACCGACTATTCACCCTTCAGTGGGGGGGAGGCGCCTAGCAAAAAAATTCAGGAACCCCGGGCCCCGGGCCTGGAACAATTAGACAAAGCTCGGAATCCGAGCCATAAAAGGGAGAACGCGCTGAATAAGACTTTACCGGAAGAGGAGCGCCCTCCGCCGTCAGAGAGGCAATCAAAACACAAGAATCCATGATATTCACTTGAATAGGATGATACCAACGGGGGGTGGCAT-CTCGTTGCAAGTACCCGGGTCAGGATAATGCGACG---TGGCTACCTTTTTTCTAAAGTATTAAAGTGACGGAGAATCTGTAGTTCCGCGGAGCGA-ACACATAGCGGAACAAATTCACGGGTCGCTTAGCGGATCAAATTCAATTACAGTCCTCGAAATAAGAAACCGCATGATTGAGATAGGTAACTGAGACCCCTGCTT-ACGTGATTAGATGATGGTCCCCGAGTTGTCTAGCACACTGCCCGGCCGAGAAGAACATGGCGTAACCGACGCTAAATTCCGATTGACTGTAAACGTGAGCTAAAAATGACGACTTCGATAATGTGCAATCCAGGAGGAAGGACCAAAGATCCCTGGAGAAAGTTACGGAGAAAGGAACGCGGGGTCGTCGTATCTCGAAGGGGAACTGTC---------------AGCCGCAAAATCACCGCCCGGAGGAGAGGGTTTAGCGGACTCCGAAAGTTCTCATCGGGCGAGCCATTGGATTAGCAGATGGAAACAGGGGGAAAACTGTATAAAACCAACGCAGAACGCTACGCACAACGATCTCGGTAATTCGAGCGTGGGGAAGGTGACTCCGGTCCCACTAGAATTATTTGGGAGATAGACCAAGCCAAGGAT-GTAGGGAGTAGATGAACCATAGTTATTCTCGCGGTGGGCCCTCGCACAACGGGTGCAGTTTTTCTTCTAGCATAATACCAAGAAATTAGACAGTGTAAGTTCAATACCTGTGGATTGAGTCAAGGTGCGCGAACAGGGGAGGCCCAGGGGACGGGTAAGCAGAAAA-GAGACAGTTTTG-AGACAGACCGCCATGGCCAATTAGGATTGCTCCACCAGAAAGAGAGATAAAGGGTGAAGAACCTGTCTACACCTGGTC-AGACGACGGCCGTGAGAGGGTTACGAACGTAGTGACAGGCATGAAACCTCCACGAAACGGGAGCGGGGGCGGACAAAATGAAAGTG-CTGGATGTTATGGGGTCCCTAGACGCAACATAGCTGAGAACCCCCACGAAGGGGACTGGTTAGAAAATGAAGCT-AAAGTCCCCCGGTTCGCCAATACTTGCCTGAATGAACGAGTGGAAAGAGGAGTGTAGG-AACCTGTGCGCAGTATTCTGGGTGACACACCACGTACCCAAAACTCGTTCGCATACGAATAAAGGCCAAGTAGAGGCCACGGAGAAGCGGATCAAATTCAATTACAGTCCTCGATCACCGAGGCTCGGTTCGGATAATGCGGAAATTCGCCACCCCTGACGTTGTGTGCTACGTTCTGCGAGCCCCACCAAAACACCAACAGGAGTGCGGTGTTGGATGAAAGAAAGTCACCAAAAGGTCAACGCATGTTGCAAAGAAGAGGTAACGCTTAGCAATTCGGCAAGGAACAGCTACCGAAGGTTGAGTCAACAACTGAACGCACAACGGAAATCAGCGGGCAGATTGGAATCGCAGTAAACCCGTGA-CTGCGCCAGATAGAGAAGTAATTGACGGCAGGCGGGCCTAGAAGCAGGTCCGCCTTAACCTGATAGAACCTGGCCGAC
MELUN     -AAGAAAGTCAGGGC-GAGCACACAAAACGAAAAGCTCCCGGTACGCCTCCCGTCGTCATTAGAGTTGTGCGTTGTGGGTCGCGTTCGATGTGCCCCGGTCTAGATCGAGCACATAAGGAGAATCTATAGTTCCGTGGAGCGAGGTAATAAGGAGAACTAGGTGGATACCCGACGACAAGGGGCTACACAAACCCACA-----------------------------GCCTTCATGGAGGGCCAGGGCCAGGAGCGGAGCGCAGCCGCGAGACAGGGAATAGATACATCACCCGG--GCCAGACCTTGAAATTCGCCACCCTTGACGTTGTGTGCGAGGGTACCCTGTCAGGAGTCCGCCGTAGTCACCATCCGACGCACGGGCGACTACCTGCTGAGATGAGGCGGAGATGCTTCAGAAAAATGCTACGGCGCGCTCAGACAGACGAGTAT-AAATGACGA-G-ATCGAGGA-GAAATGCCATGGGCTGTCGGCGT-CGGAGTTCCATAAACCCCTAAGAGGATGTGGGGTCTTAAAGCGAACCATGAAACAGCATGCTCAGTTGCAACCGACTGCGTTTTATGGTACATCTC----------------------------CTCTAGCCAAACAGGCAGCTGTCGGGGACCGGTACTCATGTGTACGGACTGTTAGCAGACCTTCTAATCTCATGACTCACAAAATCGGACCTTGTCGCCTGCAACCTAGTTACATGGCACAGATTGAAGGCGGGATTCAGTGAAGACGGCGTAGTAGTTGGAATAAAACGGGGTCGGAGACTGCATGCAACTTTAAAAAACTTCCGCAGACATGCCGAGCTATGACAAATAAAGTCGACAACAAAAAAGACTACCCTAATTTGAAGGCATAGCTGGGCGGGGAGAGGGTGCAAATGGCCGGGAGCCTATAAGGACAGGGACAGGCCCGTCCTAATCAGAGAGAAGCCAGTGTTGCACTGTCCGAGGACGGTAGGATTAGTCTGCTGGAAGAACCGCCGAACAGCAGTGTACGGGGAACATCGGAGGTGTATTACGAGTGATACCAACATAACAACATTGAAACGCATCCCAGTAGGAGATACCCGCACCTTAGCTCGAGGAGACCTTTGAACTGGAGGCAATGGATGTGGCAGGTGGCATGCTCCATAACAGAAGGTCAATATGGCGCGAGCAGCGAGAGTCGTCACGATCACGGTAACGCTTATAGGCAAGAGCCCTACACGCCATACTTAGTAGATGTTAAAGACTGCAATCATCGCGGCATCATCACAAGTCATGGCAAGTAGAAAAGGAATAAAAAATGGATCGAGATATGCGAGGAACGTGGAAGTAGAGATGCGCCTGGGGCCCGCTGCAGGTCCAAATACAAAGCGGTACGTAGCCGGAGAATCAGAAGGAAACCGAGAAGGGTTACGG-ATATCTGAGGACAGATCAGTAGCCAAGAGAAAAACTCAGCCGTTAATAATCGCGAAGGTAAAGGGAGAGAAGGAGCATGATCAAGGCAGACTCGGGAGAGAAAAAAGGCGG-AACGACTCTGAGGAAAGGTGACCGCGTGCCGGTATACAAGGGAATGTCCGTATTAGTGAGACAAACAGAGCCTGAGCAGGCTATATCCACGGGATGGGGGGAAGTGATAATTCGAGCGATTCCTGTTCACAAATATCTGT----------------------------TGTCGCCAGGTTTGCACGCTTGGAGAGGAGACCTGATAACGCAATCACGAAAAGCACAAAGGGGGAACTATTTTGGGGCCGCGGGGCCCGTCTCCTGAATATGATGTATATGACCGGCAGAATAATGAATGAATGGCTTCGCAAGGAACGAGAGTCTTCAATGGACCAGCGATCTATCGGGTGGTTACTAAGCAGAAGCTGCGGCCTATGCG-------------------------------ATAGTTCTGTCATAATTTGAT-AAAACGGACC-TATATTCGCGGCGAAGCAACTGACACGAAGGTGAAGTTCGACCATTACGACGCCAATTCGCATAATGGTGGAAAGGGAGAGTTGCGTATCGACCCGATATCAATATATAATCACCCTGGCACGACAGTCGGACGTATGCGGAAGTGTTCTCAAAAAAAAGGACTCTAAGATAGAGAAGAGATAAGAAACCCGCCGGGAAATAAAGAGAAATGGGGTAAAAGTGGAGAGAGCACCCAGCGACGCGGTTAATCCATTTCTCACAATAGAACACCACAGCCGCTGCAATCTGTCGCGACAGCGGGGTTTTTTAAGGCGTAATGGGGGGGGGGGAGTCTAATCTGCCAATGATTCGCACCACCGACACCGACTATTCACCCTTCTGTAGGGGGGAGGCGCCTAGCAGAAAAATTCAGGAACCCCGGGCCCCGGGCATGGAACAATGGGGCAAAGCTCGGAATCCGAACCATAAAA-------------------------------AGAGGAGCGCCCTCCGCCGTCAGAGAGGCAATCACAACACAAGAATCCATAATATTCACTTGAATGGGATGACACCAACGGGGAGTGGCAT-GTCATTGCAGGTACACGAGTCTGAATAATGCAACG---TGGCTACCTTTTTTCTAAAGTATTAAAGTGAAGGAGAATCTATAGTTCCGTGGAGCGAAACACATAGCGGAACAAATTCACGGGTCGCTTAGCGGATCTAGTTTGATTACAGTACTCGCAATAAGAAACCGCATGATTGAGATAGGTAACAGAGACCCCAGCTT-ACGTGATTAGATGATGGAGCCCGAGTTGTCTAGCACACTGCCCGGCCGAGAAGAACATGAAGCAACCAACGTTAAATTCCGATTGATTGTAAACGTGAGCTAAAAATGACGCCTTCGATAATGTACAATCCAGGAGGAAGGACCAAAGATCCCTGGAGAAAGTTACGTAGAAAAGAACCCGGGGTCGGCGTGTTTCGAAGGGAAACTATCTCAGAACTATACAGGAGCCGCAAAACCACCGCCCGGAGGAGAGGGTTTAGTGGACTGCGGAAGTTCTCACCGGGCGCGCCATTGGATTAGTAGATGGAAACAGGGGGAAAACTGTATAAAACCAACGCAGAACGCTACGCACAACGATCTCGGTAATTCGAGCGTGGGGAAGGTGACTCCGGTCCCACTAGAATTATTTGGGAGATAGACCAAGCCAAGGAT-GTAGGGAGTAGATGAACCATAGTTATTCTCGCGGTGGGCCCTCGCACAACCGGTTCAGTTTCACTTCTAGCATAACACAAAGAAATTAGACAGTGTAAGTTCAATACCTGTGGATTGAGTCAAGGTGCAGGAACAGGGGAGGCCCGGGGGACGGGTAAGCAGAAAA-GAGACAGTTTTG-AGACAGACTGCCATGGCCAATTAGGATTGCTCCACCAGAA----------AGGGTGAAGAACCTGCCTAAGCGTGGTC-AGACGACGGTCGTGA------------CGTAGTGACAGGCACGAAACCTCCACGAAACGGGAGTGGGGACGGACAAAATGAAAGTG-CTGGATGCTGTGGGGTCCCTAGACGACAAAGAGCTGAGAACCCCCACGTAGGGGACTGGTTAGAACATGAAGCT-------CCCCGGTTCAACAGAACTTGCTTGCATGAGCGAGTGGAAAGAGGAGTGTAGG-AACCTGTGCGCAGTATTCTGGGTAACTCA-CACGTACACAAAACTCGTTCGCGTATGAATAAAGGCCAAGTAGAGGCCACGGAGA--CGGATCTAGTTTGATTACAGTACTCGCTCACCGAGGCTTGGTTCGGATAATGCGGAAATTCGCCACCCTTGACGTTGTGTGCTACGTTCTGCGAGCCCCACCA-AACACCAACAGGAGTGCGGTGTTGGATGAAAGAAAGTCACCAAAAGGTTAACGCATGTTGCAAAGAAGA------------CAATTCGGCAAGGAACAGCTACCGAAGGTCGAGTCAACAACTGAACGCACAA-----------------ATTGGAATCGTGGTAAACCCGTGA-CTACACCAGATCGAGA--------------------------------------------TGATAGAACCTGGCCGAC
NESNO     -AAGAAAGTCAGGGC-GAGCACACAAAAC-AAAAGCTCCCGGTACGCCTCCCGTCGTCATTAGAGTTGTGCGTTGTGGGTCGCGTTCGATGTGCCCCGGTCTAGATCGAGCACATAAGGAGAATCTATAGTTCCGCGGAGCGGGGTAATAAGGAGAACTAGGTGGATACCCGACGACAAGGGGCTACACAAACCCACATGCTAACTC-CAACAATTACTTGAGCTACGCCTTCATGGAGGGCCAGGGCCAGGA-------------------------------------------------------AAATTCGCCACCCCTGACGTTGTGTTCGAGGGTACCCTGTCAGGGGTCCGCCGTAGTCCCCATCCGACGTACGGGCGACTACCTGCTGAGATGAGGCGGAGATGCTTCAGAAAAATGCTACGGCGCGCTCAGACAGATGAGTAT-AAATGACGA-G-ATCGAGGA-GAAATGCCATGGGCTGTCAGCGT-CGGAGTTCCATAAACCCCTAAGAGGATGTGGGGTCTTAG---------------------------TGCAACCGACTGCGTTTTATGGTACGTCTC----------------------------CTCTAGCCAAACAGGCAGCTGTCGGGGACCGGTACTCATGTGTACGGACTGTTAGCAGATCTT----------------------------------------ACCTAGTTACATGGCACAGATTGAGGGCGGGATTCAGTGAAGACGGCGTAGTAGTTGGAATAAAACGGGGTCGGAGACTGCATGCAACTTTAAAAAACTTCCGCAGACATGCCGAGCTATGACAAATAAAGTCGACAACGAAAAAGACTACCCTAATTTGAAGGCATAGCTGGGCGGGGAGAAGGTGCAAATGGCCGGGAGCC--------------------------------AGAGAAGCCAGTGTTGCACTGTCCGAGGACGGTAGGATTAGTCTGCTGGAAGAACCGCCGAACAGCAGTGTACGGGGAACATCGGAGGTGTATTACGAGTGATACCAATATAACAACATTGAAACGCATCCCAGTAGGAGATACCCGCACCTTAGCTCGAGGAGAC---------------------------AGGTGGCATGCTCCATAACAGAAGGGCAACATGGAGCGAGCAGCGAGAGTCGTCAC-ATCACGGTAACGCTTATAGGCAAGAGCCCTACACGCCATACTTAGTAGATGTTAAAGACTGCAATCATCGCGGCATCATCACAAGTCATGGCAAGTAGAAAAGGAATAAAAAATGGATCGCGATATGCGAGGAACGTGGAAGTAGAGATGCGCCTGGGGCCCGCTGCAGGTCC---------------------------ATCAGAAGGAAACCGAGAAGGGTTACG-AATATATGAGGACAGATCGGTAGCCAGGAGAAAAACTCAGCCGTTAATAATCGCGAAGGTCAAGGGAGAGAAGGAGCATGATCAAGGCAGCCTCGGGGGAGAAAACGGGCG-TAACGACTCTGAGGAAAGGTGACCGCGTGCCGGTATACAAGGGAATGTCCGTATGAGTGAGACAAACAGAGCCTGAGCAGGCTATATCCACGGGATGGGGGGAAGTGATAATTCGAGCGATTCCTGTTCACAAATATCTGCGGAGATGTGTCCGGTAGCTGG--CGATGTGTCGCCAGGTTTGCACGCTTGGAGAGGA-ACCTGATAAAGCAATCAAGAAAAGCACAA------------------------------GTCTCCTGAATATGATGTATATGACCGGCAGAATAATGAATGAATGGTTTCGCAAGGAGCGAGAATCTTGAATAAACCAGCGATCTATCGGGTGGTTACTAAGCAGAAGCTGCGGCCTATGCGAGAGCTCACCACGGTGCTTTTCAATAGTTC-ATAGTTCTGTCATAATTTGAT-AAAACGGACC-TATATTCGCGGCGATGCAACTGACACGACGGTGAAGTTCGACCATTACGACGCCAATTCGCATAATGGTGGAAAGGGAGAGTTGCGTATCGACCCGATATCAATATATAATCACCCTGGCACGACAGTCGGACGTATGCGGAAGTGTTCTCAAAAAAAAGGACTCTAAGATAGAGAAGAGATAAGAAACCCGCCGGGAAATAAAGAGAAATGGGGTAAAAGTGGAGAGAGTACCCAGCGACGCGGTTAATTCATTTCTCAAAATAGAACACCACAGCCGCTGCAATCTGTCGCGACAGCGGGGTTTTTTAAGGCGTAATGGGGGGGGGGGAGTCTAATCT------------------------------TTCACCCTTCTGTAGGGGGGAGGCGCCTAGCAGAA---------------------------------AATGGGGCAAAGCTCGGAATCCGAACCATAAAA-------------------------------AGAGGAGCGCCCTCCGCCGTCAGAGAGGTAATCACAACACAAGAATCCATAATATTCACTTGAATAGGATGACACCAACGGGGAGTGGCAT-GTCATTGCAAGTACACGAGTCTGGATAATGCAACG---TGGCTACCTTTTTTCTAAAGTATTAAAGTGAAGGAGAATCTATAGTTCCGCGGAGCGG--------------------------------AGCGGATCCAATCTAATTACAGTCCTCGG---------------------------------------CGGCTT-ACGTGATTAGATGATGGAGCCCGAGTTGTCTAGCACACCGCCCGGCCGAGAAGAACATGAAGCAACCAACGTTAAATTCCGATTGGTTGTAAACGTGAGCTAAAAATGACGACTTCGACAATGTGCAATCCAGGAGGAAGGACCAAAGATCCCTGGAGAAAGTTACGTAGAAAAGAACTCGGG-TCGGCGTATTTCGAAGGAAAACTATCTCAGAACTATACATGAGCCGCAAAACCACCGCCCGGAGGAGAGAGTTTAGTGGAATCCGGAAGTTCTCACCGGACGCACCATTGGATTAGTAGATGGAAACAGGGGGAAAACTGTATAAAACCAACGCAGAACGCTACGCACAACGATCTCGGTAA--------------------------------TAGAATTATTTGGGAGATAGACCAAGCCAAGGAT-GTAGGGAGTAGATGAACCATAGTTATTCTCGCGGCGGGCCCTCGCACAACGGGTTCATTTTAGCTTCTAGCATAATGCACAGAAATTAGACAGTGTAAGTTCAATACCTGTGGATTGAGTCAAGGTGCAGGAACAGGGGAGGCCCGGGGGACGGGTAAGCAGAAAA-GAGACAGTTTTG-AGACAGACTGCCATGGCCAATTAGGATTGCTCCACCAGAAAGAGAGATAAAGG-------------------------------------GTGAGGGGGATACGAACGTAGTGACAGGCATGAGACCTCCACGAAACGGGAGCGGGGACGGACAAAATGAAAGCG-CTGGATGCTGTGGGGTCCCTAGACGACAAATAGCTGAGAACCCCCACGGAGGGGACTGGTTAGAAAATGAAGCT-AAAGTCCCCCGGTTCAACAGAACTTGCCTGAATGAACGAATGGAAAGAGGAGTGTAGA-----------------TCTGGGTAACTCA---CGTACCCAAAACTCGTTCGCGTAT------------AGTAGAGGCCACGGAGAAGCGGATCCAATCTAATTACAGTCCTCGG----------------------------AAATTCGCCACCCCTGACGTTGTGTTCTACGTTCTGCGAGCCCCACCAAAACACCAACAGGAGTGCGGTGTTGGATGAAAGAAAGTCACCAAAAGGTTAACGCATGTTGCAAAGAAGAGGTAACGCTTAGCAATTCGGCAAGGAACAGCTACCGAAGGTCGAGT-A--AACTGAACGCACAA-----------------ATTGGAATCGTGGTAAACCCGTGA-CTACACCAGATCGAGAAGTCATCGACGGCAGGCGGGCCTAGACGCCGATGCGCCTTAACCTGATAGAACCTGGCCGAC
PELCR     -AAGAAAGTCGGGGC-GAGCACACAAAAC------------------------------TTAGAGTTGTGCGTTGTGGGTCGCGTTCGATGTGCCCCGGTCTAGATCGAGCACATC---------------------------GGTAATAAGGAGAACTAGGTGGATACCCGATGACAAGGGGCTACACAAACCCACATGCTAACTC-CAACAATTACTTGAGCTAC------------------------------------------------------GAGACACCACCCCG--GCCGGACCTTCAAATTCGCCACCCCTGACGTTGTGTTCGAGGGTACCCCGTCAGGAGTCCGCCGTAGTTACCATCCGACGTACGGGCGACTACCTGCTGAGATGAGGCGGAGATGCTTCAGAAAAATGCTACGGCGCGCCCAGACCGACGAGTAT-AAATGACAA-GAATCGAGGA-GAAATGCCATGGGTTGTCAGCGT-CGGAGCTCCATAAACCCCTAAGAGGATGTGGGGTCTTAAAGCGAACCATGAAACAACATGCTTAGTTGCAACCGACTGCGTTTTATGGTCCGTCTATGCGCGAAGTCCAAAGACACGAGGCAAGCTCTAGCCAAACAGGCAGCTGTCGGGGACCGGTACTCATGTGTACGGACTGTTAGCAGATCTT-TAATCTCATGACTCTCGAAACCGGACCTTGTCTCCTGCAACCTAGTTACATGGCACAGATTGAGGGCGGGATTCAGTGAAGACGGCGTAGTAGTTGGAATAAAACGGGGTCGGAGACTGCATGCAACTTTGAAAAACTTCCGCAGACATGCCGAGCTATGACAAATAAAGTCGACAACAAAAAAGACTACCCTAATTTGAAGGCATAGCTGGGCGGGGAGAGGGTGCAAATGGCCGGGAGCC--------------------------------AGACAAGCCAGTGTTGCACTGTCCGAGGACGGTAGGATTAGTCTGCTGGAAGAACCGCCGAACAGTAGTGTACGGGGAACATCGGAGGTGTATTACGAGTGATACCAATATAACAACATTGACACGCATCCCAGTAGGAGATACCCGCATCTTAGCTCGAGGAGACCTTTGAACTGGAGGCAATGGATGTGGCAGGTGGCATGCTCCATAACAGAAGGACAATACAGGGCGGGCAACGAGAGTCCTCAC-ATCACGGTAACGCTTATAGGCAAGAGCCCTACACGCCATACTTAGTAGATTTTAAA---------------------------AGTCATGGCAAGTAGAAAAGGAATAAAAAATGGATCGCGATATGCGAGGAACGTGGAAGTAGAGATGCGCCTGGGGCCCGCTGCAGGTCCAAATACAAAGCGGTACGTAGCCGGAGAATCAGAAGGAAACCGAGAAGGGTTACGGAATATCTGAGGACAGATCGGTAGCCAGG----------------------------AGGTCAAGGGAGAGAAGGAGCATGATCAAGGCAGCCTCGGGGGGGAAGACAGGCG-TAACGACTCTGAGGAAAGGTGACCTCGTGCCGGTATACAAGGGGATGTTCGAATTAGTGAGACAAACAGATCCTGAGCAGGCTATATCCACGGGATGGGGGGAAGTGATAATTC--------------------------TGGAGATGTGTCCGGTAGCTGGCCCGATATGTCGCCAGGTTTGCAAGCTTGGAGAGGA-ACCTGATAACGAAATCAAGAAAAGCACAAGGGGGGGACTATTTTGGGGCCGCGGAGCC-GTCTCCTGAATATGATGTATATGACCGGCAGAATAATGAATGAATGGTTTCGCAAGGGACGAGAGTCTTGAATGAACCAGCGATCTATCGGGTGGTTACTAAGCAGAAGCTGCGGCCTATGCGAGAGCTCACCACGGTGCTTTTCAATAGTTC-ATAGTTCTGTCATAATTTGAT-AAAACGGACC-------------------------------GTGAAGTTCGACCATTACGACGCCAATTCACATAATGATGGAAAGGGAGAGTTGCGTATCGACCCGATATCAATATATAATCACCCTGGCACGACAGTCGGACGTATGCGGAAGTGTTCTCAAAAAAAAGGACTCTAAGATAGAGAAGAGATAAGAAACCCGCCGGGAAATAAAGAGAAA---GATAAAGGTGGAGAGGGTACTCAGCGACGCGGTTAACTCATGTCCCAGAATAGAACACCACAGCCGCTGCAATCTGTCGCGACAGCGGGGTTTTTTAAGGCGTAATGGGGGGGGGGGAGTCTAATCTGCCAATGATTCGCACCACCGACACCGACTA-----------------------------------AAATTCAGGAACCCCGGGCCCCGGGCATGGAACAATTGGGCAAAGCTCGGAATCCGAACCATAAAAGGGAGAACGCGCTGAATAAGACTTTACCGGAAGAGGAGCGCCCTCCGCCGTCAGAGAGGCAATCACAACACAAGAATCCATAATATTCACTTGAATGGGATGACACCAACGGGGAGTGGCAT-GTCATTGCAAGTACACGAGTCTGGATAATGCAACG---------------------------------------------------------------------------------------------AGCACATCAAGTTCGATTACAGTCCTCGCAATAAGAAACCGCATGATTGAGATAGGTAACAGAGACCCAAGCTT-ACGTGATTAGATGATGGTTCCCGAGTTGTCTAGCACACTGCCCGGCCGAGAAGAACATG--------------------------------------------------------------------ATCCAGGAGGAAGGACCAAAGATCCCTGGAGAAAGTTACGTAGAAAAGAACTCGGGGTCGTCGTATCTCGAAGGGAAACTATCTCAAAACTATACATGAGCTGCAAAACCACCGCCCGGAGGAGAGGGTTTAGTGGACTCCGGAAATTCTCACCGGGCGAGCCATTG--------------------------------------CAACGCAGAACGCTACGCACAACGATCTCGGTAATTCGAGCGTGGGGAAGGTGACTCCGGTCCCAC-------------------------------GAT-GTAGGGAGTAGATGGACCATAGTTATTCTCGCGGTGGGCCCTCGCACAACGGGTGTAGTTTATCTTCTAGCATAATGCAAAGAAATTAGACAGTGTAAGTTCAATACCTGTGGATTGAGTCAAGGTGCGCGAACAGGGGAGGCCCAGGGGACGGGTAAGCAGAAAA-GAGACAGTTTTG-AGACAGACTGCCATGGCCAATTAGGATTGCTCCACCAGAAAGAGAGATAAAGGGGGAATAACATATCCACGCCTGGTC-AGACGAAGGCCGTGAGAGGGTTA----CGTAGTGACAGGCATGAAACCTCCACGAAACGGGAGCGGGGACGGACAAAATGAAAGTG-CTGGATGCTATGGGGTCCCTAGACGACAAATAGCTGAGAACCCCCACGAAGGGGACTGGTTAGAAAATGAAGCT-------------------------TACCTGAACGAACGAATGGAA------------------------------TCTGGGTAACTCA--ACGTACCCAAAACTCGTTCGCGTAT------------AGTAGAGGCCACGGAGAAGCACATCAAGTTCGATTACAGTCCTCGC----------------------------AAATTCGCCACCCCTGACGTTGTGTTCTACGTTCTGCGAGCCCCACCAAAACACCAACAGGAGTGCGGTGTTGGATGAAAGAAAGTCACCAAAAGGTTAACGCATGTTGCAAAGAAGAGGTAACGCTTAGCAATTCGGCAAGGAACAGCTACCGAAGGTGGAGTCAACAACTGAACGCACAACGGAAATAAGCGGGCAGATTGGAATCGCGGTAAACCCGTGA-CTACGCCAGATCGAGAAGTCATCGACGGCAGGCAGGCCTAGAGGCAAATGCGCCTTAACCTGATAGAACCTGGCCGAC
PYGAD     -AAGAAAGTCGGGGC-GAGCACACAAAAC-AAAAGCTCCCGGTACGCCTCCCGTCGTCATTAGAGTTGTGCGTTGTGGGTCGCGTTCGATGTGCCCCGGTCTAGATCGAGCACATAAGGAGAATCTATAGTTCCGTGGAGCGGGGTAATAAGGAGAACTAGGTGGATACCCGATGACAAGGGGTTACACAAACCCACATGCTAACTC-CAACAATTACTTGAGCTACGCCTTCACGAAGGGCAAGGGCCAGGA-CGGAGCGCAGCCGCGAGACAGGG----GAGACACCACCCGG--GCCGGACCTTCAAATTCGCCACCCCTGACGTTGTGTTCGAGGGTACCCCGTCAGGAGTCCGCCGTAGTTACCATCCGACGTACGGGCGACTACCTGCTGAGATGAGGCGGAGATGCTTCAGAAAAATGCTACGGCGCACCCAGACAGAGGAGTAT-AAATGACAA-GAATCGAGGA-GAAATGCCATGGGTTGTCAGCGT-CGGAGTTCCATAAACCCCTAAGAGGATGTGGGGTCTTAAAGCGAACCATGAAACAACATGCTTAGTTGCAACCGACTGCGTTTTATGGTCCGTCTATACGCGAAGTCCAAACACGAGAGGCAAGCTCTAGCCAAACAGGCAGCTGTCGGGGACCGGTACTCATGTGTACGGACTGTTAGCAGATCTT-TAATCTCATGACCCTCGAAACCGGACCTTGTCTCCTGCAACCTAGTTACATGGCACAGATTGAGGGCGGGATTCAGTGAAGACGGAGTAGTACGTGGAATAAAACGGGGTCGGAGACTGCATGCAACTTTGAAAAACTTCCGCAAACATGCCGAGCTATGACAAATAAAGTCGACAACAAAAAAGACTACCCTAATTTGAAGGCATAGCTGGGCGGGGAGAGGGTGCAAATGGCCGGGAGCCTATAAGGACAGGGACAGGCCCGTCCTAATCAGAGACAAGCCAGTGTTGCACTGTCCGAGGACGGTAGGATTAGTCTGCTGGAAGAACCGCCGAGCAGTAGTGTACGGGGAACATCGGAGGTGTATTACGAGTGATACCAATATAACAACATTGACACGCATCCCAGTAGGAGATACCCGCATCTTAGCTCGAGGAGACCTTTGAACTGGAGGCAATGGATGTGGCAGGTGGCATGCTCCATAACAGAAGGGCAATATGAGGCGGGCAACGAGAGTCGTCAC-ATCACGGTAACGCTTATAGGCAAGAGCCCTACACGCCATACTTAGTAAATGTTAAAGACTGCAATCATCGCGGCATCATCACAAGTCATGGCAAGTAGAAAAGGAATAAAAAATGGATCGCGATATGCGAGGAACGTGGAAGTAGAGATGCGCCTGGGGCCCGCTGCAGGTCCAAATACAAAGCGGTACGTAGCCGGAGAATCAGAAGGAAACCGAGAAGGGTTACG-AATATCTGAGGACAGATCGGTAGCCAGGAGAAAAACTCAGCCGTTAATAATCGCGAAGGTCAAGGGAGAGAAGGAGCATGATCAAGGCAGCCTCGGGGGGGAAGGCCGGCG-TAACGACTCTGAGGAAAGGTGACCTCGTCCCGGTATACAAGGGAATGTTCGAATTAGTGAGACAAACAGAGCCTGAGCAGGCTATATCCACGGGATGGGGGGAAGTGATAATTCGAGCGATTCCTGTTCACAAATATCTGTGGAGATGTGTCCGGTAGCTGGCGCGATATGACGCCAGGTTTGCAAGCTTGGAGAGGA-ACCTGATAACGAACTCAAGAAAAGCACAAGGGAGGGACTATTTTGGGGGCGCGGCGCC-GTCTCCTGAATATGATGTATATGACCGGCAGAATAATGAATGAATGGTTTCGCAAGGGACGAGAGTCTTGAATGAACCAGCGATCTATCGGGTGGTTACTAAGCAGAAGCTGCGGCCTATGCGAGAGCTCACCACGGTGCTTTTCAATAGTTC-ATAGTTCTGTCATAATTTGAT-AAAACGGACC-TATATTCGCGGCGAAGCAACTGACACGACGGTGAAGTTCGACCATTACGACGCCAATTCACATAATGGTGGAAAGGGAGAGTTGCGTATCGACCCGATATCAATATATAATCACCCTGGCACGACAGTCGGACGTATGCGGAAGTGTTCTCAAAAAAAAGGACTCTAAGATAGAGAAGAGATAAGAAACCCGCCGGGAAATAAAGAGAAATGGGATAAAAGTGGAGAGAGTACTCAGCGACGCGGTTAATTCATATCTCAAAATAGAACACCACAGCCGCTGCAATCTGTCGCGACAGCGGGGTTTTTTAAGGCGTAATGGGGGGGGGGGAGTCTAATCTGCCAATGATTCGCACCACCGACACCGACTATTCACCCTTCTGTAGGGGGGAGGCGCCTACCAGAAAAATTCAGGAACCCCGGGCCCCGGGCATGGAACAATTGGACAAAGCTCGGAATCCGAACCATAAAAGGGAGAACGCGCTGAATAAGACTTTACCGAAAGAGGAGCGCCCTCCGCCGTCAGAGAGGCAATCACAACACAAGAATCCATAATATTCACTTGAATGGGATGACACCAACGGGGAGTGGCAT-GTCATTGCAAGTACACGAGTCTGGATAATGCAACG---TGGCTACCTTTTTTCTAAAGTATTAGAGTGGAGGAGAATCTATAGTTCCGTGGAGCGG-ACACATAGCGGAACAAATTCACGGGTCGCTTAGCAGATCAAGTTCGATTACAGTCCTTGCAATAAGAAACCGCATGATTGAGATAGGTAACAGAGACCCCAGCTT-ACGTGATTAGATGATGGTTCCCGAGTTGTCTAGCACACTGCCCGGCCGAGAAGAACATGACGCAACCAACGCTAAATTCCGATTGGTCGTAAACGTGAGCTAAAAATGACGACTTCGATAATGTGCAATCCAGGAGGAAGGACCAAAGATCCCTGGAGAAAGTTACGTAGAAAAGAACTCGGGGTCGTCGTATCTCGAAGGGAAACTATCTCAAAACTATACATG-------------------------------------GACTCCGGAAGTTCTCACCGAACGCGCCATTGGATTAGTAGATGGAAACAGGGGGAAAACTGTATAAAACCAACGCAGAACGCTACGCACAACGATCTCGGTAATTCGAGCGTGGGGAAGGTGACTCCGGTCCCACTAGAATTATTTGGGAGATAGACCAAGCCAAGGAT-GTAGGGAGTAGATGGACCATAGTTATTCTCGCGGTGGGCCCTCGCACAGCGGGTGCAGTTT-TCTTCTAGCATAATGCAAAGAAATTAGACAGTGTAAGTTCAATACCTGTGGATTGAGTCAAGGTGCGCGAACAGGGGAGGCCCAGGGGACGGGTAAGCAGAAAA-GAGACAGTTTTG-AGACAGACTGCCATGGCCAATTAGGATTGCTCCACCAGAAAGAGAGATAAAGG-----------------ACCTGGTC-AGACGAAGGTC-----------------------------ATGAAACCTCCACGAAAGGGGAGCGGGGACGGACAAAATGAAAGTG-CTGGATGCTGTGGGGTCCCTAGACGACAAATAGCTGAGAACCCCCACGAAGGGGACTGGTTAGAAAATGAAGCT-AAAGTCCCCCGGTTCGACAGAACTTGCCTGAATGAACGAGTGGAAAGAGGAGTGTAGG-AACCTGTGCGCAGTATTCTGAGTAACTTA-CACGTACCCAAAACTCGTTCGCGTAT-----------------------------AGCAGATCAAGTTCGATTACAGTCCTTGCTCACCGAGGCTTGGTTCGGATAATGCGGAAATTCGCCACCCCTGACGTTGTGTTCTACGTTCTGCGAGCCCCACCAAAACACCAACAGGAGTGCGGTGTTGGATGAAAGAAAGTCACCAAAAGGT----GCATGTTGCAAAGAAGAGGTAACGCTTAGCAATTCGGCAAGGAACAGCTACCGAAGGTTGAGTCAACAACTGAACGCACAA-----------------ATTGGAATCGCGGTAAACCCGTGA-CTACGCCAGATCGAGGAGTCATCGACGGCAGGCGGGCCTAGAGGCAAATGCGCCTTAACCTGATAGAACCTGGCCGAC
RHEAM     -AAGAAAGTCGGGAC-GAGCCCACAAAAC-AAAAGCTCCCGGTACGTCTCCCGTCGTCATTAGAGTTGTGCGTTGTGGGTCGCGTTCGATGTGCCCCGGTCTAGATCGAGCACATAAGGAGAGTCTATAGTTCCGTGGAGCGGGGTAATAAGGAGAACTAGGTGGATACCCGACGACAAGGGGTTACACAAACCCCCA------------------------------CCTTCACGGAGGGCCAGGGCCAGGA-CGGAGAGCAGCCGCGAGACAGGGAAT-GAGACATCACCCGAGCGCCGCAACTTCAAATTCGCCACCCCTGACGTTGTGTT-GAGGGTACCCCGTCAGGAGTCCGCCGTAGTTACCATCCGACGTACGGGCGACTACCTGCTGAGATGAGGCGGAGATGCTTCA-AAAAATGCTACGGCGGGCCCAAAAAAACGTGTAT-AAATGACAA-GAATCGAGGA-GAAATGCCATGGGTTGTCAGCGT-CGGAGTTCCAT--ACCCCTAAGAGGATGTGGGGTCTTAAAGCGGACCATGAAACAACATTGTTAGT-GCAGCCGACTGCGTTTTATGGTCCGTCTATGCGCGAAGTCCAGACACGAGAGGCAAACCCTAGCCAAACAGGCAGCTGTCGGGGACCGGTACTCATGTGTACGGACTGTTAGCAGATCTGTTAATCTCATGACTCTCGAAACCAGACCTTGTCTCCTGTAACCTGGTTACATGGCACAGAGTGAGGGCGGGATTCAGTGAAGACGGCGTAGTAGTTGGAATAAAACGGGGTCGGAGACTGCATGCAACTTTGAAAAACTTCCGCGAACATGCCGAGCTATGATAAATAAAGTCGGCAACGAAAAAGACTACCCTAATTTGAAGGCATAGCTGG----GGAGAGGGTGCAAATGGCCGGGAGCCTATAAGGACAGGGACAGGCCCGTCCTAATCAGAAAGAAGCCAGTGTTGCACTGTCCGAGGACGGTAGGATTAGTCTGCTGGAAGAACCGCCAAACAGTAGTGTACGGGGAACCTCGGAGGTGTATTACGAGTGATACCAATATAACAACATTGAAACGCATCCCAGTA-GAGATACCCGCATCTTAGCTCGAGGAGACCTTTGAACTGGAGGCAATGGATGTGGCAGGTGACATGCTCCATAACAGAAGGGCAATATAAGTCGAGCAACGAGAATCGTC-----CACGGTAACGCTTATAGGCAAGAGCCCTACCCGCCATACTTAGTAGATGTTAAAGACTGCAATCATCGCGGCATCATCACAAGTCATGGCAAGTAGAAAAGGAATAAAAAATGGATCGCGATATGCGAGGAACGTGGAAGTCTAGAAGCACCTA-GGCCCGCTGCAGGTCCAAATACAAAGCGGTACGTAGCCGGAGAATCAGAAGGAAACCGAGAAGGGTTACGGAATATCTGAGGACAGATCGGTAGCCAGGAGAAAAACTCAGCCGTTAGTAATCTCGAAGGTCAAGGGAGAAAAGGAGCATGATCAACGCAGCATCGGGGAAGTAGACAGGTG-TAACGACTCTGAGGAAAGGTGACCTCGTGCCGGTATACAAGGGAATGTTCGAGTTAGTGAGACAAACAGAGCCTGAGCAGGCTATATCCACGGGATGGGGGGAAGTGATAATTCGAGCGATTCCTGTTCACAAATATCTGTGGAAATGTGTTCGGTAGCAGGCACGAT-TGTCGCCAGGTTTGCAAGCTTGGAGAGGA-ACCTGATAACGAAATCAAGAAAAGCACAA---GGGGACTATTTTGGAGACACGGAGCC-----------------------------CAGAATAATGAATGAATGGTTTCGCAAGGAACGAGAGTCTTGAATGAACCAGCGATCTATCGGGTGGTTACTAAGCAGAAGCTGCGGCCTATGCGAGAGCTCACCACGGTGCTTTTCAATAGTTC-ATAGTTCTGTCATAATTTGAT-AAAACGGACCTTATATTCGCGGCGAAGGAACTGACACGACGGTGAAGTTCGACCATTACGACGCCAATTCACATAATGGTGGAAAGGGAGAGTTGCGTATCGACCCGATATCAATATATAATCACCCTGGCACG---GTCGGACGTATGCGGAAGTGTTCTCAAAAAAAAGGACTCTAAGATAGAGAAGAGATAAGAAGCCCGCCGGGAAACAAAGAGAAA---GATAAAAGTGGAGAGGGTACTCAGCGACGCGGTCAATTCATGTCTCAAAATAGAACACCACGGCCGCTGCAATCTGTCGCGACAGCGGGGTTTTTTAAGGCGTAATGGGGGGGGGGGAGTCTAATCTGCCAACGATTCGCACCACCGACACCGACTATTCGCCCTTCTGTAGGGGGGAGGCGCCTAGCAGAAAAATTCAGGAACCCCGGGCCCCGGGCATGGAAC--TTAGACAAAGCTCAGAATCCGAGACATAAAAGGGAGAACGCGCTGAATAAGACTTTACCGGAAGAGGAGCGCCCTTCGCCGTCAGAGAGG---TCAAAACACAAGAATCCATAATATTCACGTGAATGGGACGATACCAACGGGGAGTGGCAT-GTCATTGCAAGTACACGAGTCTGGATAATGCAACGTAATGGCTACCTTTTTTCTAATGTATTAAAGTGAAGGAGAGTCTATAGTTCCGTGGAGCGG-ACACATAGCGGAACAAATTCACGGGGCGCTTAGCAGATCAAATGCAATTACAGTCCTCGC-ATAAGAAACCGTATGATTGAGATAGGTAACAGAGACCCCAGCTT-ACGTGATTAGATGATGGTTCCCGAGTTGTCTAGCACACCGCCCGGCCGAGAAGAACATGACGCAACCAACGCTAAATTCCGACAGATTGTAAACGTGAGCTAAAAATGACGACTTCGATAATGTGCAATCCAGGAGGAAGGACCAAAGATCCCTGGAGAAAGTTACGGAGAAAAGAACTCGGGGTCGTCGTATCTCAAAGGGGAACTGTCTCAAAACTATACATAAGCTGCGAAATCACCGCCCGGAGGAGAGGGTTTAGTGGACTCCGGAAGTTCTCACTGGACGAACCATCGGATTAGTAGATGGAAACAGGGGGAAAACTGTATAAAACCAACGCAGAACGCTACGCACAACGATCTCGGTAATTCGAGCGTGGGGAAGGTGACTCCGGTCCCACTAGAATTATTTGGGAGATAGACCAAGCCAAGGAT-GTAGGGAGTAGATGAACCATAGTTAT--TCGCGGTGGGCCCTCGCACAACGGGTGCAATTTACCTTCTAGCGTAATGCAAAGAAATTAGACAGTGTAAGTTCAATACCTGTGGATTGAGTCAAGGTGCGCGAACAGGGGAGGCCCAGGGGACGGGTAAGCAGAAAA-GAGACAGTTTTG-AGACAGACTGCCATGGCCAATTAGGATTGCTCCACCAGAAAGAGGGATAAAGGGGGAATAACATATCCAC--------------------GTAAGCGGGTTACGAACGTAGTGACAGGCATGAGACTTCCACGAAACGGGAGCGGGGACGGACAAAATGAAAGTG-CTGGATGCTGTGGGGTCCCTAGACGACAAAAAGCTGAGAACCCCCACGAAGGGGACTGGTTAGAAAATGAAGCT-GCAGTCCCGCAGTTCAACAGTACTTGCCTGAATGAACGAGTGAAA------------------------------TCTGAGTAACTCACCACGTACCTAAAACTCGTTCGCATACGAATAAAGGCCAAGTAGAGGCCACGGAGA-GCAGATCAAATGCAATTACAGTCCTCGCTCACCGAGGCTCGGTTCGGATAATGCGGAAATTCGCCACCCCTGACGTTGTGTTTTACGTTCTGCGAGCCCCACCAAAACACCAACAGGAGTGCGGTGTTG--------------ACCAAAAGGTCAACGCATGTTGCAAAGAAGAGGTAACGCTTAGCAATTCGGCAAGGAACAGCTACCGAAGGTTGAGTCAACAACTGAACGCACAACGGAAATCAGCGGGTAG------------GTAAACCCGTGA-CTACGCCAGGTCGAGTAGTCATCGACGGCAGGCGGGCCTAGAGGCTACGGCGCCTTAACCTGATAGAACCTGGCCGAC
STRCA     -AAGAAAGTCGGGGC-GAGCACACAAAAC-AAAAGCTCCCGGTACGTCTCCCGTCGTCATTAGAGTTGTGCGTTGTGGGTCGCGTTCGATGTGCCCCGGTCTAGATCGAGCACACAAGGAGAGTCTATAGTTCCGTGGAGCGGGGTAATAAGGAGAACTAGGTGGATACCCGACGACAAGGGGTTACACAAACCCACATGCTAACTC-CAACAATTACTTGAGCTACGCCTTCACGGAGGGCCAGGGCCAGGA-CGGAGAGCAGCCGCGAGACAGGGAA--GAGACGTCACCCGCGCGCCGGAACTTCAAATTCGCCACCCCTGACGTTGTGTTTGAGGGTACCCCGTCAGGAGTCCGCCGTAGTTACCATCCGACGTACGGGCGACTACCTGCTGAGATGAGGCGGAGATGCTTCAGAAAAATGCTACGACGGGCCCAAAACAAGGTGTAT-AAATGACAA-GAATCGAGGA-GAAATGCCATGGGTTGTCAGCGT-CGGAGTTCCATAGACCCCTAAGAGGATGTGCGGTCTTAAAGCGAACCATGAAACAACATGGTCAGTTGCTGCCGACTGCGTTTTATGGTCCGTCTATGTGCGAAGTCCAAACACGAGAAGCAAACCCTAGCCAAACAGGCAGCTGTCGGGGACCGGTACTCATGTGTACGGACTGTTAGCAGATCTT-TAATCTCATGACTCTCGAAACCGGACCTTGTCTCCTGTAACCTAGTTACATGGTACAGAGTGAGGGCGGGATTCAGTGAAGACGGCGTAGTAGTTAGAATAAAACGGGGTCGGAGACTGCATGCAACTTTGAAAAACTTCCGCGAACATGCCGAGCTATGACAAATAAAGTCGGCAACACAAAAGACTACCCTAATTTGAAGGCATAGCTGGACGGGGAGAGGGTGCAAATGGCCGGGAGCCTATAAGGACAGGGACAGGCCCGTCCTAATCAGAAAGAAGCCAGTGTTGCACTGTCCGAGGACGGTAGGATTAGTCTGCTGGAAGAACCGCCGAACAGTAGTGTACGGGGAACATCGGAGGTGTATTACGAGTGATACCAATATAACAACATTGAAACGCATCCCAGTAGGAGATACCCGCATCTTAGCTCGAGGAGACCTTTGAACTGGAGGCAATGGATGTGGCGGGTGGCATGCTCCATAACAGAAGGGCAATATAAGTCGAGCAGCGAGAATCGTCAC-ATCACGGTAACGCTTATAGGCAAGAGCCCTACCCGCGATACTTAGTAGATGTTAAAGACTGCAATCATCGCGGCATCATCACAAGTCATGGCAAGTAGAAAAGGAATAAAAAATGGATCGCGATATGCGAGGAACGTGGAAGTCCAGAGGCGCCTA-GGCCCGCTGCAGGTCCAAATACAAAGCGGTACGTAGCCGGAGAATCAGAAGGAAACCGAGAAGGGTTACGGAATATCTGAGGACAGATCGGTAGCCAGGAGAAAAACTCAGCCGTTAGTAATCTCGAAGGTCAAGGGAGAAAAGGAGCATGATCAACGCAGCATCCGGGGAGAAGACAGGTG-TAACGACTCTGAGGACAGGTGACCTCGTGCCGGTATACAAGGGAATGTTCGAATTAGTGAGACAAACAGAGCCTGAGCAGGCTATATCCACGGGATGGGGGGAAGTGATAATTCGAGCGATTCCTGTTCACAAATATCTGTGGAGATGTGTTCGGTTGCAGGCGCGATATGTCGCCAGGTTTGCAAGCTTGGAGAGGA-ACCTGATAACGAACTCAAGAAAAGCACAAGGGAGGGACTATTTTGGGGACACGGAGCC-----------------------------CAGAATAATGAATGAATGGTTTCGCAAGGAACGAGAGTCTTGAATGAACCAGCGATCTATCGGGTGGTTACTAAGCAGAAGCTGCGGCCTATGCGAGAGCTCACCACGGTGCTTTTCAATAGTTC-ATAGTTCTGTCATAATTTGAT-AAAACGGACC-TATATTCGCGGCGAAGCAACTGACACGACGGTGAAGTTCGACCATTACGACGCCAATTCACATAATGGTGGAAAGGGAGAGTTGCGTATCGACCCGATATCAATATATAATCACCCTGGCACGACAGTCGGACGTATGCGGAAGTGTTCTCAAAAAAAAGGACTCTAAGATAGAGAAGAGATAAGAAGCCCGCCGGGAAACAAAGAGAAA---GCTAAAAGTGGAGAGGGTACTCAGCGACGCGGTCAAATCATGTCACAGAATAGAACACCACGGCCGCTGCAATCTGTCGCGACAGCGGGGTTTTTTAAGGCGTAATGGGGGGGGGGGAGTCTAATCTGCCAATGATTCGCACCACCGACACCGACTATTCGCCCTTCTGCGGGGGGGAGGCGCCTAGCAGAAAAATTCAGGAACCCCGGGCCCCGGGCATGGAACAATTAGGCAAAGCTCAGAATCCGAACCATAAAAGGGAGAACGCGCTGAATAAGACTTTACCGGAAGAGGAGCGCCCTCCGCCGTCAGAGAGGCAATCAAAACACAAGAATCCATAATATTCACTTGAATGGGACGATACCAACAGGGAGTGGCAT-GTCATTGCAAGTACACGAGTCTGGATAATGCAACG---TGGCTACCTTTTTTCTAAAGTATTAAAGTGAAGGAGAGTCTATAGTTCCGTGGAGCGG-ACACATAGCGGAACAAATTCACGGGGCGCTTAGCGGATCAAGTACGATTACAGTCCTCGCAATAAGAAACCGCATGATTGAGATAGGTAACAGAGACCCCAGCTT-ACGTGATTAGATGATGGTTCCCGAGTTGTCTAGCACACCGCCCGGACGAGAAGAACATGACGCAACCAACGCTAAATTCCGACAGATCGTAAGCGTGAGCTAAAAATGACGACTTTGATAGTGTGCAATCCAGGAGGAAGGACCAAAGATCCCTGGAGAAAGTTACAGAGAAAAGAACTCGGGGTCGTCGTATCTCGAAGGGAAACTGTCTCAAAACTATACATAAGCTGCGAAATCACCGCCCGGAGGAGAGGGTTTAGTGGACTCCGGAGGTTCTCACTGAGCGCGCCATTGGATTAGTAGATGGAAACAGGGGGAAAACTGTATAAAACCAACGCAGAACGCTACGCACAACGATCTCGGTAATTCGAGCGTGGGGAAGGTGACTCCGGTCCCACTGGAATTATTTGGGAGATAGACCAAGCCAAGGAT-GTAGGGAGTAGATGAACCATAGTTATTCTCGCGGTGGGCCCTCGCGCAACGGGTGCAGTTTATTTTCTAGCGTAATGCAAAGAAATTAGACAGTGTAAGTTCAATACCTGTGGATTGAGTCAAGGTGCGCGAACAGGGGAGGCCCAGGGGACGGGTAAGCAGAAAA-GAGACAGTTTTG-AGACAGACTGCCATAGCCAATTAGGATTGCTCCACCAGAAAGAGGGATAAAGGGGGAGTAACATATCCAC--------------------GTAACAGGG-------CGTAGTGACAGGCATGAGACCTCCACGAAACGGAAGCGGGGACGGACAAAATGAAAGTG-CTGGATGCTGTGGGGTCCCTAGACGACAAGAAGCTGAGAACCCCCACGGAGGGGACTGGTTAGAAAATGAAGCT-GCAGTCCCGCGGTTCGACAGCGCTTGCCTGAATGAACGAGTGAAAAGAGGAGTGTAGG-AACCTGTGCGCAGTATTCTGAGTAACTCACCACGTACCCAAAACTCGTTCGCATATGAATAAAGGCCAAGTAGAGGCCACGGAGAAGCGGATCAAGTACGATTACAGTCCTCGCTCACCGAGGCTCGGTTCGGATAATGCGGAAATTCGCCACCCCTGACGTTGTGTTTTACGTTCTGCGAGCCCCACCAAAACACCAACAGGAGTGCGGTGTTGGATGAAAGAAAGTCACCAAAAGGTCAACGCATGTTGCAAAGAAGAGGTAACGCTTAGCAATTCGGCAAGGAACAGCTACCGAAGGTTGAATCAACAACTGAACGCACAATGGAAATAAGCGGGCAGATTGGAATCGCGGTAAACCCGTGA-CTACGCCAGATCGAGTAGTCATCGACGGCAGGCGGGCCTAGAGGCTACGGCGCCTTAACCTGATAGAACCCGGCCGAC
TAEGU     -AAGAAAGTCGGGGC-GGGCACACAAAAC-AAAAGCTCCCGGTACGCCTCCCGTCGTCATTAGAGTTGTGCGTTGTGGGTCGCGTTCG-------------------------------------------------------GGTAATAAGGAGAACTAGGTGGATACCC---------------------------TGCTAACTC-CAACAATTACTTGAGCTACGCCTTCACGTAGGGCCAGGGCCAGGA----------------------------AAGACACCACCCGG--GCTAGACCTCCAAATTCGCCACCCCTGACGTTGTGTTCGAGGGTACCCCGTCAGGGGTCCGCCGTAGTTACCATCCGACGTACGGGCGACTACCTGCTGAGATGAGGCGGAGATGCTTCAG------------------------------GTAT-AAATGACAA-GAATCGAGGA-GAAATGCCATGGGTTGTCAGCGT-CGGAGTTCCATAAACCCCTAAGGGGATGTGGGGTCTTAAAGCGAACCATGAAACAACATGCTTAGGTGCAACCGACTGCATTTTATGGTTCGTCTACAGGCGAAGTCGGGGCACGAGTGGCAAGCCCTAGCCAAACAGGCAGCTGTCGGGGACCGGTACTCATGTGTACGGACTGTTAGCAGACCTT-TATTCTCCGGGGGCACGAACCCCCCCCGCGTCCCCTCCAACCTAGTTACATGGCACAGATTGAGGGCGGGCTTCAGTGAAGACGGCGTACTAGTTGGAATAAAACGGGGTCGGAGACTGCATGCAACTTTAAAAAACTTCCGCAAACATGCCGAGCT---ACAAATAAAGTCGACAACGAAAAAGGCTACCCTAATTTGAAGGCATAGCTGGGCGGGGAGAGGGTGCAAATGGCCGGGAGCCTATAAGGACAGGGACAGGCCCGCCCTAATCAGAGAGA-GCCAGTGT-GCACTGT-CGAGGACGGTAGGATTAGTCTGCTGGAAGA---------------------------ATCGGAGGTGTATTACGAGTGATACCAATATAACAACATTGACACGCATCCCAGCAGGAGATACCCGCACCTTAGCTCGAGGAGACCTTTGAACTGGAGGCAATGGATGTGGCGGGTGGCATGCTCCATAACAGAAGGGCAATGTGGAGCGAGCGACGAGAGTCGCCAC-ATCACGGTAACGCATATAGGCAAGAGCCCTACACGCCATACTTAGTAGATGTTAAAGACTGCAATCATCGCGGCATCATCACAAGTCATGGCAAGTAGAAAAGGAATAAAAAATGGATCGCGATATGCGAGGAACGTGGAAGTAGAGAGGCGCCTGGGGCCTGCTGCAGGCCCAAATACAAAGCGGTACGTAGCAGGAGAATCAGAAGGAAACCGAGAAGGGTTATGGAATATCTGAGGACAGATCTGTAGCCAGGAGAAAAACTCAGCCGTTAATACTCGCGAAGGTCAAGGGAGAGAAGGAGCATGATCAA-----------GGGGGAAAACAGGCG-TAACGACTCTGAGGAAAGGTGACCTCGTGCCGGTATACAAGGGAATGTGCGGATTAGTGAGACAAACAGAGCCTGAGCAGGCTATATCCACGGGATGGGGGGAAGTGATACTTC--------------------------CGGCCATGTGGCCGGGTGCTGGCGCGCTATGTCGCCAGGTTTGCAAGCTTGGAGAGGA-CCCTGATAACGAAATCAAGAAAAGCACAAAGGGGGGACTATTTTGGGGCCGCGGGGCT-GTCTCCTGAATATGATGTATATGACCGGCAGAATAATGAATGAATGGTTTCGCA------------------------------CTATCGGGTGGTTACTAAGCAGAAGCTGCGGCCTATGCGAGAGCTCATCACGGTGCTTTTCAACAGTTC-ATAGTTCTGTCATAATTTGAT-AAAACGGACCCTATATTCGCGGCGAAGCAACTGATACGACGGTGAAGTTCGACCATTACGACGCCAATTCACATAATGGTGGAAAGGGAGAGTCGCGTATCGACCCGATATCAATATATAATCACCCTGGCACGACAGTCGGACGTATGCGGAAGTGTTCTCAAAAAAAAGGACTCTAAGATAGAGAAGAGATAAGAAACCCGCCGGGAAATAAAGAGAAA---GATAAAAGTGGAGAGAGTACTCAGCGACGCGGTTAACTCATATCACAAAACAGAACACCACAGCCGCTGCAATCTGTCGCGACAGCGGGGTTTTTTAA-----------------------------GCTAATGATTCGCACCACCGACACCGACTATTCGCCCTTCCGTCGGGGGGATGCGCCTAACAAAAGAATTCAGGAACCCCGGGCCCCGGGCATGGGACAATTAGGCACTGCTGGGAATCAGAACCATAAAAGGGAGAACGCGCTGAATAAGACTTTACCGGAAGAGGAGCGCCCTCCGCCGTCAGAGAGGCAATCACAACACAAGAATCCATAATATTCACTTGAATGGGATGACACCAACGGGGAGTGGCAT-GTCATTGCAAGTACACGAGTCTGAATAATGCAA-----TGGCTACCTTTTTTTTAAAGTATTAAAGTGA----------------------------ACACATAGCGGAACAAATTCACGGGTCGCTTAGCGGACCAGGTTCGGTTACAGTCTTCGCAATAAGAAACCGCATGATTGAGATAGGTAACAGAGACCCCAGCTT-ACCTGATTAGATGATGGTGCCCGAGTTGTCTAGCACACTGCCCGGCCGAGAAGAACATGACGCAACCAACGCTAAATTCCGATTGGTTGTGAACGTGAGCTAAAAATGACGCCTTCGATAATGTGCAATCCAGGAGGAAGGACCAAAGATCCCTGGAGAAAGTTACGTAAAAAAGAACCCGGTGTCATCGTATCTCACATGGAAACTGTCTTAGCATTGCCCATGAGCTGCGAAATCACCGCCCGGAGGAGAGGGTTTAGTGGACTCCGGAAGTTCTCACCGAGCGCGCCGTTGGATTAGTAGATGGAAACAGGGGGAAAACTGTATAAAACCAACGCAGAACGCTACGCACAACGATCTCGGTAATTCGAGCGTGGGGAAGGTGACTCCGGTCCCACTAGAATTATTTGGGAGTTAGAACACTCCAAGGAT-GTAGGGAGTAGATGGATCATAGTTATTCTCGCGGTGGGCCCTCGCGCAACGGGTG---TTTATCTTCTAGCATAATGCAAAGAAATTAGACAGTGTAAGTTCAATACCTGTGGATTGAGTCAAGGTGCGAGAACAGGGGAGGCCCGGGGGACGGGTAAGCAGAGAA-GAGACAGTTTTG-AGACAGACTGCCATGGCCAATTAGGATTGCTCCACCAGAA----------AAGGTGAATAACCTGTCTACGCCTGGCC-AGACGAGGGCCGTGA------------CGTAGTGACCGGCATGAAACCTCCACGAAACGGGAGCGGGGACGGACAAAATGAAAGCG-CTGGATGCTGTGGGGTCCCTAGACGACAAATTGCCGAGCACCCCCACGAAGGGGACTGGTTAGAAAATGAAGCT-------CCGCGGTTCTACAGAACTTGCCTGAATGAACGAGTGGAAAAAGGAGTGGAGG-AACCTGTGCGCAGTATTCTGGGTAACCCACCACGTACCCAAAACTCGTTCGCGTATGAATAAAGGCCAAGTAGAGGCCACGGAGAAGCGGACCAGGTTCGGTTACAGTCTTCGCTCACCGAGGCTTGGTTCGGATAATGCGGAAATTCGCCACCCCTGACGTTGTGTTCTACGTTCTGCGAGCCCCAACAAAACACCAACAGGAGTGCGGTGTTGGATGAAAGAAAGTCACCAAAAGGTTAACGCATGTTGCAAAGAAGAGGTAACGCTTAGCAATTCGGAAAGGAACAGCTACCGAAGGTCGAGTCAATAACTGAACGCACAACGGAAACAAGCGGGCGGATTGGAATCGCGGTAAACCCGTGG-CTGCGCCTGATCGAGAAGTCATTGACGGCAGGCGGGCCTAGAGGCACCTGCGCCTTAACCTGATAGAACCTGGCCGAC
TINMA     -AAGAAAGTCGGGAC-GGGCACACAAAAC-AAAAGCTCCCGGTACGTCTCCCGTCGTCATTAGAGTGGTGCGTTGTGGGTCGCGTTCGATGTGCTCCGGTCTAGATCGAGCACACAAGGAGAATCTATAGTTCCGTGGAGCGGGGTAATAAGGAGAACTAGGTGGATACCCGACGACAAGGGGTTACACAAACCCACATGCTAACTC-CCATAATTACTTGAGCTACGCCTTCACGGCAGGCCAGGGCCAGGA-CGGAGAGCAGCCGTGAGACGGGGAAAG---------------------------AAATTCGCCACCCCTGACGTTGTGTTCGAGGGTACCCCGTCCGGGGTCCGCCGTAGTTACCATCCGACGTACGGGCGACTACCTGCTAAGATGAGGCGGAGATGCTTCAGAGAAACGCTACGGCGGGCCCA---------GTAT-AAATGACAA-GAACCGAGGA-GAAATGCCATGGGGTGCCAGCGT-CGGAGTTCCCTA---------------------------AGAGAACCATGAAACAACATGGTTAGT--------------------------------TGCGAGGCCCAAACACGAGAGACAAACCCTAGCCAAACAGGCAGCTGTCGGGGACCGGTACTCATGTGTACGGACTGTTAGCAGATCTT-TAATCTCATGACCATCGAAACCGGACCTGGCCTCCTGTAACCTAGTTCCACGGCACAGTGTGAGGGCGGGATTCAGTGGAGACGGCGTAGTAGTTGGAATAAAACGGGGTCGGAGACTGCATGCA--------------------------------TTGACAAATAAAGTCGGCAACAAAAAAGACTACCCTAATTTGAAGGCATAGCTGGGCGGGGAGAGGGTGCAAATGGCCGGGAGCCTATAAGGACAGGGACAGGCCCGTCCTAATCAGAGAGAAGCCAGTGTTGCACTGTCCGAGGACGGTAGGATTAGTCTGCTGGAAGA-----------------------------------------------AGTCCCAATATAACAACATTGAAACGCATCCCAGTGGGAGATACCCGCA-----GCTCGAGGAGACCTTTGAACTGGAGGCAATGGATGTGGCAGGTGGCATGCTTCATAACAGAAGGGTAATATAAGTCGGGCAACAGGAATCCTCAC-CTCACGGTAACGCTTATAGGCAAGAGCCCTACCCGCGATACTTAGTAGATGTTAAA---------------------------AGTCATGGCAAGTAGAAAAGGAATAAAAAATGGATCGCGATATGCGGGGAACGTGGAAGTCGGGAAGGGCCTA-GGCCCGCCGCCGGTCCAAATACAAAGCGGTACGTAGCCGGAGAATCAGAAGGAAACCGAGAAGGGTTACGGAATGTCTGAGGACAGATCGGTTGCCAGGAGAAAAACTCAGCCGTTAGTAATCTCGAAGGTCAAGGGAGAAAAGGAGCATGATCAATGCCGCATCGGGGGAGAAGGCCGGTG--AACGACTCTGAGGAAAGGTGACCTCGTGCCGGTATACAAGGGAATGTTCGAGTTAGTGAGACAAACAGAGCCTGAGCAGGCTATATCCACGGGATGGGGGGAAGTGATAATTCGAGCGATTCCTGTTCACAAATATCTGTGGAGATGTGTTCAGTAGCAGGAGCAATGTGTCGCCAGGTTTGCAAGCTTGGAGAGGA-ACCTGATAACGCAATCAAGAAAAGCACAAGGAGGGGACTATTTTGGGGACACGGAGCC-----------------------------CAGAATAATGAATGAATGGTTTCGCAAGGAACAAGAGTCTTGAATGTACCAGCGATCTATCGGGTGGTTACTAAGCAGAAGCTGCGGCCTACGCGAGAGCTCACCACGGTGCTTTTCAATAGTTC----------------------------------TATATTCGCGGCGAAGCAACTGACACGACGGTGAAGTTCGACCATTACGACGCCAATTCACATAATAGTGGAAAGGGAGAGTCGCGTATCGACCCGATATCAATATATAATCACCCTGGCACGACAGTCGGACGTATGCGGAAGTGTTCTCAAAAAAAAGGACTCTAAGATAGAGAAGAGATAAGAAGCCCGCCGGGAAACAAAGAGAAA---GATAAGAGAGGAGAGGGTACCCAGCGACGCGGTTAA-TCAAGTCTCAAAATAGAACACCACGGCCGCTGCAATCTGTCGCGACAGCGGGGTTTTTTAAGGCGTAATGGGGGGGGGGGAGTCTAATCTGCCAATGATTCGCACCACCGACACCGACTA-----------------------------------AAATTCAGGAACCCCGGGCCCCGGGCATGGAACAATTATACGAAGCTCGAAATCCGAAACATAAAAGGGAGAACGCGCTGAATAAGACTTTACCGGAAGAGGAGCGCCCTCCGCCGTCAGAGAGGCCATCAAAACACAAGAATCCATAATATTCACTTGAATAGGACGATACCAACAGGGAGTGGCAT-GTC-----------------------------------TGGCTACCTTTTTTCTAAAGTATTAGAGTGAAGGAGAATCTATAGTTCCGTGGAGCGG-ACACATAGCGGAACAAATTCACGGGGCGCTT--AGGATCAGGTACAATTACAATCCTCGC---------------------------------------CAGCTT-ACGTGATTAGATGATGGTTCCCGAGTTGTCTAGCACACCGCCCGGCCGAGAAGAACATGCCGCAACCAACGCTAAACTCCGACAGATTGTAAATATGAGCTAAAAATAACGACTTCGATAATGTGCAATCCAGGAGGAAGGACCAAAGATCCCTGGAGAAAGTTACGGAGAAAAGAACTCGGGGTCGTCGTAT------------CTATCGCAGAACTGCACATGAGCTGCGAAATCACCGCCCGGAGGAGAGGGTTTAGTGGACTCCGGAAGTTCTCACTGAACTGGCCATTGGATTAGTAGATGGAAACAGGGGGAAAACCGTATAAAACCAACGCAGAACGCTACGCACAACGATCTCGGTAATTCGAGCGTGGGGAAGGTGACTCCGGTCCCACTAGAATTATTTGGGAGATAGACCAGGCCAAGGAT-GTAGGGAGTAGATGAACCATAGTCATTCT-----------------CGACCGGTGCAGTTTACCTTCTAGCATAATGCAACGAAATTAGACAGTGTAAGTTCAATACCTGTGGATTGAGTCAAGGTGCACGAACAGGGGAGGCCCAGGGGACGGGTAAGCAGAAAA-GAGACAGTTTGG-AGACAGACTGCCATGGCCAATTAGGATTGCTCCACCAGAAAGTGGGATAAAGGGGGAATAACATATCCAT--------------------GTAAGGGGGTTA----CGTAGTGACAGGCATGAGACCTCCACGAAACGGGGGCGGGGACGGACAAAATGAAAGTGGCTGGATGCTATGGGGTCCCTAGACGACAAAATGCCGAGAACCCCCACGGAGGGGACTGGTTAGAAAATGAAGCT----------------------------------------------AGAGGAGTGTAGG-AACCTGTGCGCAGTATTCTGAGTAACTCACCACGTACCCAAAACTGGAGG-CGGAT------------AGTAGAGGCCACGGAGA--AGGATCAGGTACAATTACAATCCTCGC----------------------------AAATTCGCCACCCCTGACGTTGTGTTC-----------------ACCAAAACACCAACAGGAGTGCGGTGTTGGACGAAAGAAAGTCACCAAAAGGTCAACGCATGTTGCAAAGAAGAGGTAACGCTTAGCAATTCGGCAAGGAACAGCTACCGAAGGTTGAGTCAAC--------------CGGAAATCAGCGGGCAGATTGGAATCGCGGTAAACCCGTGA-CTACGCCAGATCCAGTAGTCATCGACGGCAGGCGGGCCTGGCGGCTGCGCCGCCTTAACCTGATAGAACCCGGCCGAC

 17 4143
n1666     -ACACTCGTATACTC-CGGACCTAGCTGTTATCTCGCACAGGTTATGTTACTACACT-CAGGAATGTCAGAAGCTACTGCACATCTTACACCGCTTATAATTTTTTTAAAAACCAT-GCAAAACTAGGCACCTAAATACAACACAATCTTAGTATCGGATTAATCAATAGTTATTCCAGAACTATAAACAATTCTAACGATGAATTCCTGC--AATACGACCTATACGGCTCAATCTTCTATGAGGTTTCGGAAAAACTAATAAATCTCATATAATATAATATGCGTCACCCGCGCGCCGGAACTTCTATTTCAGATCCTCTATGCTAGCAAACAGAAGGCCTATCAGAGATTGTAATTAAAAATTTGTACATAAAATGTAACAAGATTTATGTTCCATTTACGATTCGATCCATTCCTAGACCCTATGTTATGGTAACCCACCCCGGAGACAACCCAATAAGGTCTGATATCCCTGTAGGTCGTGCTTTACTTACAATACAAAG-AACATTTTAGGAATGCCATAGGAGGGTTAATAAGTAACAAACAGTAAATATTACCTGTGTTTGTCGCTTTTCTCCGTTGTTCTAGACGAAGAATTAGTTTATAAATACAAAATTGATGCTCTCCCTCTTGTCGTACCGAGGCAATCACACTATATCATAACAACACGAATATAGTCTGCTGCTACACCTACCTGCTTATATGCCCGTTCAAAAAGGGTCCGGAGAACAAAGCAGTCTAACAGAGTTAAGAATTACAGTCACAACGAATTCTTACACAATATGTGCAGAAGGACATTAGTGAAGAGGCTAAAGCACTGACATGTCGCCTTCAGATTCCGTCTGCCAGCCCATAAGCCGAAGAATGTTGACTTTTACCGCCGCCAGTTACCG-AATGAAATCTCCGATAGCGTTTATGGTTCTGCTCAAAAGGTGTTCGAAATATTTTAATCACATTCTAGATTTCTTATAAGAGGATTAAATTTTCAAAGTGTCACCATGCTTCAATTGGCACCCCTTAACACTAGCTATGGCTAAATAAAAATATAGCCTGAAGATAAAGTATTCGGTACATGTAAAGTAAAATAAGGACT-AACAAAGATTTGCTACGGTGTCATCCATTCGATCGGAAAGAAAAGTAGGATATGATAATCGATTAAGACTTCATCTAAAGAAATTATGACTAATCCAAAATTTGGCTTTTTATT-AATACGAGAATCAAGATCACATGCTAAACATAAATACAATTGGGAAGTAACCAAGGATCCCGATCGACTATAGTAATAATATAGAACAAGCACATAGATATGGAGCGATCAGATCACATGATTTATGCACTTCGTCTTCTCATCAAATGCCTCAATG-AGTACCTTTTGCATCTGACTAAGTAAAAAATGAGCCAGAATCTTGAAAAAATTGGATATAATCGTTATTGAATGTCCGGTGTAAGAGACATTTAAATGGGCTGTCTCATTCATCATTGCCCTCGGAGTAACATTCAATGCTCAACGACGATATTCACAATACAGAGCACAAACCCGCCCA-ATTTCTGACAAAATGATCCACTTCTGTATAAACAGACTGGACTACTGCCGCTCCAGATATAACTATTGCAGCGTTACACAAATGAGTAAAAACAGAAAACTACACCATCGACAAATGTTCACTGCCACACCCCCACCATATACACGCTATATTGCTCAAACAAGTACACCTCTTCCCGATGTATACAATACCGGGGCGGCGGGAGGGCGGGCGAGGGGGGGGATCCCGACAAGCGCGCGGTACTCCTTATTTCACGGTGGGTCGAGGGTGTGGAATTAACCTAAGGATCGAGGTCAAATGTTAAAACGTGCCAAGTGAATTAAGCGATATTTGTCATTATTGACCACATAATCAATACCCCGGGTATCTCCTGC-ATCGATAAGTTCATCCAATATGTAGTAATCATCGCGTCTCTTTTATTTAGTTAAAAACGGACCTAGATCCGCAAGTCACCCCTTATTATTGCGGCATTAGATGAGAATAAGGAATCTACCCCGCTAATTGTTAAGACTAAGACCTTTTGAACTTCTACACGAGTCACACCTCTCCGGTTACCAATCG-CC-ATTAGCCAATCGTAATCACACGTCGAATAAATGATGCCCCACTAACCCTCAGCTCACACAAACGTACATATAGCGTAATAGAAGG---AACTAGTATTTGAGAACTGTTATGAAACTCGA-CACCTATCCCACCGTCGTGTAATTAAGGTTA-ATAGATGGCGTGCCTTGCCAACTTATACGCAGCACAATATATCAAATAACACCGGACCCACCACCATTATGTACTGTTCTCTTTCATACGGCTATCGTTTTTCTCACTAAAACGGGGAGATCCTTTTATACCTCCTCAAAGGAATCCAAGTAATTAATAAAAATGGTTGTTCTTCTGCTGTTTAATGCTTAGAATTAAAAAGCAATAACCTAGTGGTTAGATGACAATCTAATAGATAGCTCAACCTAAACGTCCTGTCACCTAGTAATTATTAGTCTAGTAAATTTATTCCAGATAATATTGTATCAACACAAATGGTT-TAAACCTAGCTGTGGTTCGATAGAAGTATTATAATGTGATAAGATTCTGTTTCTGGTAGGTGGGATGCAAAACTAGGCACCTAAATACAACAC-GATCTTGACATGATAAAAGGACAAACAGCGTCTCTCTTGGCTTAGGGGGAATTACTTGCAGTTAAAAAAAATTTATGCAAAATAAATAAGCACAAAATTTCTGTCTGCGGAGTATTAGACGCTCTTTTCTGCGATAACATCCTGAATCCTCTATATGATTTTAGATCAGCCCGCTTCGGATCTAAGCCGGATCCGACCGAAACAGCTCTGACTTCATCCCAAGTTAGCAA-ACCCCAATCTTGAAGATGCTTTAGACCCACAGAAAGTGACTCGAGTTGAGAATGAGAAGTTCCTCATGTTCAACCCTTTACCTGGAGCACGAATTGGCAAATATTAGATGAATAGTAGAAAAGAAATTCAGACTAAACTTACAGTTGTGAAAAGCCCTCACACCGCACTTGAATGAAAAAATTTAGTACACTATTTAACACGATCTGATCCGAAATCTACATGATACGATCCTCTCGAAAGGACACCGCAGATTAGCTCTGTCATGCTAAACGGGAGTGGCCCCAGAAGTAATGGCTACAAAACTGTATCTTCCTTGGCTTTTTCTCTTCGATCAGATTCTAATACTAACATGCTATGCCCTTTTTATACGTCCGATTGTTTATTGCGATTTTGATAGATGATAGCATATACTGCCAGACAAACGATAACATTAACAACTTTTGGCCTAGGATCCTACCTCCTCAACGCAG-ATACACATTTCTAGACTTACTATACCACTTACGGACGAATCCTCTGTAATACCCTCCTTATTCTTCGTACTCCCTAGGTTTTGATTCCCCAAGCGACTTTATGACCAAAAGCGAAA-CTCACCCAAGCGACTCTCTCGCCACAAAGAGAACAATACCACTCTGAAGGTAATCATTGGGACCCCCTGTGTCCTCTTAAATTTCGGGGCCCACTGACAGAAAAACAATTGTCGAAGAGACAGTAGATGGCGT-ACTATATATTTGCTTCTTTTTCTGCCTTCTTCTCCTTCATTTTTTCCCATCACCTGACACCAATATTCCATTTTTCTAATGACCTTTATCCATCAGTAAAGCAA-GCCAAGCGTGCTAAAAATGAGGGTCAATAGTATCATTATCTCTCTTGGCTTAGGGGGAATTACTTGCTTAACAAATGTTTCGGTCATTGTACCACTATTTCAGATCCTCTATGCTAGCAAACTCTAATCCCATTGTCGTGAGGAAAAAAAAGGAACCTGCCTGGTGCCGGG-CAGG--GA-CAAGTAGAAGGTTATGATACACCAAACACGCTGAATTTATTAATGGAATAGTACCTGGACCTTCGCATAAAAAGGATCAGGGAGACGCCATAAATAAGCTGACATTGATATATTCAAACCAGGCCCGCGAATAAGCAACCATATCCTCCTTAAATACTAACTATTCTGGCTCGTATCCGAACAACCTCTGCCTGTCACTTAATAACTAATAGGTTGA
ACACH     -ACACTCGTATACTC-CGGAACTAGCTGCTATCTCGCACAGGTTATGTTACTACACT-CAGGAATGTCAGAAGCTACTGCACATCTTACACCGCTTATAATTTTTTTAAAAACCAT----------------------------AATCTTAGTATCGGATTAATCAATAGTT---------------------------ATGAACTCCCGCTGGATACGACCCATAC--------------------------AGAACTAATAAATCTCACCTAACA---CGTGTGCTCATAAT--AAGGCAAATCATACTTCACATGCTCTATGCTAGCAAACAGAAGGCCTATCGGAGATAGTTATTAGAAATTTGTACATAAAATGTAACAAGATTTATGTTCCATTTACGATTCGATCCATTCCTAGACCCTATGTTATAGTAACACAACCCGGACACAACCCAACAAGGTCTGATATCCCTGTAGGTCGTGCTTTACTTACAATACAAAGGAACATTTTGGAAATGCCATAGGAGGGTTAATAAGTAACAAATAGTAAATATTACCTGTGTTTGTCGCTTTTCTCCGTTGTTCTA----------------------------TTGATGCTCTCCCTCTTGTCGTACCGAGGCGATCACACTATATCATAACAACACGAATATGAT---------------------------------------------------------------------TTAAGAATTACAGTCACGACGAATTCTTACACAATATGTGCAGAAAGACATTAGTGAAGAGGCTGA-GCACTGACATGTCGCCCTCAGATTCCGTCTACCAGCCCATAA---GAAGAATTCTGACTTTTACCGCCGCCAGTTACCG-CGTGAAATCTCCGATAGCGTTTATGGTTCTGCTCAAAAGGTGTTCGAAATATTCTAATCACA---------------------------TTTTCAAAGTGTCACCATGCTTCAATTGGCACCCCTTGACACTAGCTATGGATAAATAAAAATATAGCCTGAAGATAAAGTATTCGGTACATGTAAAGTAAGATAAAGACGCAACAAAGATTTGCTACGGTGTCATCCATTCGATCGGAAAGAAAAGTAGGATATGATAATCGATTAAGACTTCATCTAAAGAAATTA-GGCTAAACCAAAATTTGGCTCCCTGTC-G--------------------------------------------------------TCCCGATCGACTATAGTAATAATATAGAACAAGCACATAGATATGGAGCGATCAGATCACACGATTTATGCACTTCGTCTTCTCATCGACTGCCTCAATGAAGTATCTTTTGCATCT--------------------------CTGAAAAAATTGGATATAATCGTTATTG-ATGTCCGGCGTAAGAGACATTTAAAT----------------------------AGTAACATTCAATCCTCAACGACGATAT------------------------------------------------------TATAAACAGACTGCACTACTGCCGCCCCAGATATAACTATTGCAGCGTTACACAAATGAGTAAAAACAGAAAACTACACCATCGACAAATGTTCACTGCCACACCCCCACCATATACACGCTATATCGCTCAAAAAAGTACACCTCTTCCCGATGTATGCAATACCGGGGCGGCGGGAGGGCAGGGGGGGGGGGGGATCCCAACAAGCGCGCGGTACTCCAGGTCTCACGGTGGGTCGAGGGTGTGGAATTAACCTAAGGATCGAGGTCAAATGTTAAAACGTACGAAGTGAATTGAGCAATATTTGTCATTATTGACCACATAATCAATACCCCGGGTATCTCCTGCGATCGATAAGTTCATCCAATATGTAGTAATCATCGCGTCTCTTTTATT-AGTTA-ATTGAAATAA-------------------------------ATTAGATGAGAATAAGGAATCTACCCCACTAAT-----------------------------CACGAGTCACACCTCTCCGGTTACCAATCGTCC-ATTAGCCAATCGTAATCACACGTCGAATAAATGATGCCCCACTAACCCTCAGCTCACACAAACGTACATATAGAATAATAAAAGGACT-----ATATTTGAGATCTGTTACGAAACTCGAGCACCTATCCCACCGTCGTGTAATTAAGCTTA-ATAGATGGCGTGCCTTGCCAACTTATACGCAGCACAATATATCAAACAACACCGGACCCACCACCATTATGTACTGTTCTCTTTCATACGGCTATCGTTTTTCTCACTAAAACGGCGAGATTCTTTCAT----------------------------------TGGTTGTTCTTCTGCTGTTTGATGTTTCGAATTAAAAGGCAATAACCTAGTGGTTAGATGACA-TCCAATAGATAGCTCAACCTAGACGTCCTGTCAGCTAGTAATTATTAGTCTAGTAAATTTATTCCAGATAATATTGTACCAACACAAATG-TAATAAACCTAGCTGTGGTTCGATAGAAGTATTCT---GTGAAAAGATTCTGTTTCTGGTAGGTGGGAT----------------------------------------------------------TCTCGCTTAGCCTGGGGGGAGTTATTTGCAATTAAAAAAAATTTATGCAAAATAAATAAGCACAAAATTTCTGTCTGCGGAGTATTAGACGCTCTTTTCTGCGATAACATCCTGAATCGTCTATATGATTTTGGATCAGCTCGCGTCGGATCTAAACC-GTTCCGACCGGAACAGCTCTGACTTCATCCCAAGTTAGCAAAACCCCAATCTTGAAGACGCTTTAGACCCACAGAAAGTGACTCGAGTTGAGAA--AGGAGTTCCTCAT--------------------------------------------------------------------AACTTACAGTCGTGAAAATCTCTCGAACCGCACTTGAATGAAAAAATTTAGTACACTATTTAACACGATCTGATCCGAAATCTACATGATACGATCCTCTCGA---------------------------------CAGGAGTGGCCCCAGAGGTAATGGTCACTAAACTGTGTCTTCCTTGGCTTTTTCTCTTCGGT---------------------------CCTTTTATACGTCCGATTGTTTATTGCGATTTTGATAGATGATAGCACATACTGCCAGACAAACGATAACATTAACAACTTTTGGCCTAGGAGCCTACCTCCTCAACGCAG-ATACACATTTC-AGCCTTACTATACCACTTACGGACGAATCCTCTGTAATACCCTCCTTGTTCTT------------------------------------TGACCAAAAGCGAAA-CTCACCCAAGCGGCTCTCTCGCCACAAAGAGAACAAC-CCACTCTGAAGGTAATCATTAGGGCTCCCTGTGTCCTCTTAAATTTCGGGGTCCACTGACAGAAAAACAATTGTCGAAGAGACAGTAGATGGCGT-ACTATCTATTTGCGTTTTTTTTTGCTTTCTTCTCCTTCATTTTTTCCCATCACCTGA----------------TTCCAATGACCTT-ATGCATCAGTAAC-------------------------------------------TCTCGCTTAGCCTGGGGGGAGTTATTTGCTTAACAAATGTTTCGGTCATTGTACCAC---------------------------TCTAATCCCATAGTCGTGAGGAAAAAAAAGGAA----------------------------AGTAGAAGGTTATGATACACCAAACACGCTGAATTTATTAATGGANNAGTACATAGACCTTCGCATAAAAGGCATCAGGGAGAC-----------------------------AAACCAGGCCCGCGAAAAAGCAGGCATATTCTCCTTAAATACTAACTATTCTGGCTCGCAACTGAATCACCTCTGCCTGTCACTTAATAACTAATAGGTTGA
ANAPL     -ACACTCGTATACTC-CGGAACTAGCTGCTATCTCGCACAGGTTATGTTACTACACT-CAGGAATGTCAGAAGCTACTGCACATCTTACACCGCTTATAATTTTTTTAAAAACCAT-GCAAAACTAGGCACCTAAATACAAAACAATCTTAGTATCGGATTAATCAATAGTTATTCCAGAACCATAAACAATTCTAACGATGAACTCCCGCTGGATACGACCCATACGGCTCAATCGTCTGTGGGGTTTCGGACAAACTAATAAATCTCATATAACA------------------------------TACTTCAGATCCTCTATGCTAGCAAAC---------------------------AAATTTGTACATAAAATGTAACAAGATTTATGTTCCATTTACGATTCGATCCATTCCTAGACCCTATGTTATGGTAGCACAACCCGGAGACGACCCACTAAGGGCTGATATCCCTGTAGGTCGTGCTTTACTTACAATACAAAGGAACATTTTGGGAATGCCATAGGAGGGTTAATAAGTAGCAAAAAGTTAATATTACCGGTGTTTGTCGCTTTTCTCCGGTGTTCTACATACAGAATTAACTTATAAATACAAAATTGATGCTCTCCCTCTTGTCGTACCGAGGCGATCACACTATATCATAACAACACGAATATGAT-TGCTGCTACACCTACCTGCTTACATACCCGTTCAAAACGGGTCCGGAGAACAAAGCAGTCTAATAGAG----------------------------ACACAATATGTGCAGAAAGACATTGGTGAAGAGGCTAA-GCACTGACATATCGCCCTCAGATTCCGTCTGCCAGCCCA-AAACTGAAGAATTCTGACTTTTACCGCCGCCAGTTACCG-CGTGAAATCTCCGATAGCGTTTATGGTTCTGCTCAAAAGGTGTTCGAAATATTCTAATCACATTCTAGATTTCTTATAAGAGGATTAAATTTTCAAAGTGTCACCATGCTTCAATTGGCACCCCTTAACACTAGCTATGGCTAAATAAAAATATAGCCTGAAGATAAAGTATTCGGTACATGTAAAATAAGATAAGGACGCAACAAAGATTTGCTACGGTGTCATCCATTCGATCGGAAAGAAAAGTAGGATATGATAATCGATTAAGACTTCATCTAAAGAAATTA-AGCTTGTCCGAAACTTAGCTCCCTATC-GATACGAGAATCATGATCACATGCTAAACCTAAATACAATTGGGAAGTAACCAAGGATCCCGATCGACTATAGTAATAATATAGAACAAGCACATAGATATGGAGCGATCAGATCACACGATTTATGCACTTCGTCTTCTCATCGATTGCCTCAATGAAGTATCTTTTGCATCTGACTAAGTAAAAAATGAGCCAGAATCCTGAAAAAATTGGATATAATCGTTATTG-ATGTCCGGCGTAAGAGACATTTAAAT--------TCATTCATCATTGCCCTAAAACTAACATTCAATACTCAACGACGATATTCACAAGCCAGACCTTAAACTCGCCCA-ATTTCTGACAAAATGATCCACTTCTGTATAAACAGACTGGACTACTGCCGCCCCAGATATAACTATTGCAGCGTTACACAAATGAGTAAAAACAGAAAACTACACCATCGACAAATGTTCACTGCCACACCCCCACCATATACACGCTATATCGCTCAGAAAGGTACACCTCTTCCCGATGTATGCAATACCGGGGCGGCGGGAGGGCGGGGGAGGGGGGGGNNNNNNNCAAGCGCGCGCTACTCCCGGTTTCACGGTGGGTCGAGGGTGTGGAATTAACCTAAGGATCGAGGTCAAATGTTAAAACGTACCAAGTGAATTAAGCGATATTTGTCATTATTGACCACATAATCAATACCCCGGGTATCTCCTGCGATCGATAAGTTCATCCAATATGTAGTAATCATCGCGTCTCTTTTATT-AGTTA-ATTGAAATAAAGATCCGCAAGTCACCCCTTATTATTGCGGCATTAGATGAGAATAAGGAATCTACCCCACTAATTGTTAAGACTAAGACCTTTTGAACTTCTACACGAGTCACACCTCTCCGGTTACCAATCGTCC-ATTAGCCAATCGTAATCACACGTCGAATAAATGATGCCCCACTAACCCTCAGCTCACACAAACGTACATATAGAATAATAAAAGGAATAACTAATATTTAAGACCTGTTACGAAACTCGAGCACCTATCCCACCGTCGTGTAATTAAGGTTA-ATAGATGGCGTGCCTTGCCAACTTATACGCAGCACAATATATCAAACAACACCGGACCCACCACCATTATGTACTGTTCTCTTTCATACGGCTATCGTTTTTCTCACTAAAACGGCGAGATCCTTTTATACCTCCTCAAAGGTATCCAAGTAATTAATAAAAATGGTTCTTCTTCTGCTGTTTAATGGTTAGAATTAAAAGGCAATAACCTAGTGGTTAGATGACA-TCCAATAGATAGCTCAACCTAGACGTCCTGTCACCTAGTAATTATTAGTCTAGTAAATTTATTCCAGATAATATTGTATCAACACAAATG-TAACATACCTAGCTGTGGTTCAATAGAAGTATTAT---GTGAAAAGATTCTGTTTCTGGTAGGTGCGATGCAAAACTAGGCACCTAAATACAAAAC-GATATTGACATGATAAAAGGACAAATAGCGTCTCTCTTAGCGTGGGGGGAATTACTTGCAATTAAAAAAAATTTATGCAAAGTAAATAAGCACAAAATTTCTGTCTGCGGAGTATTAGACGCTCTTTTCTGCGATCACATCCTGAATCCTCTATATGATTTTGGAGCAGCTCGCTTCGGATCTAAGCCGGATCCGACCGTAACAGCTTTGACTTCATCCCAAGTTAGCAAAACCCCAATCTTGAAGACGCTTTAGACCCACAGAAAGTGACTCGAGTTAAGAATGAGAAGGTTCTGGTGTTCAACCCTCTACCTGGAGCGCGAATTAACAAATATTAGATGAATAGTAGAAAAGAAATTCAGACTAAAGTTACAGTCGTGAAAATCCATCACACGGCACTTGAATGAAAAAATTTAGTACACTATTTAACACGATCTGATCCGAAATCTACATGATACGATCCTCTCGAAAGGACACCGCAGATTAGCTCTGTCATGCTAAACGGGAGTGGCCCCAGAAGTAATGGCTACAAAACTGTATCTTCCTTGGCTTTTTCTCTTCGGTCAGATTCTAATACTAACATGCTATGCCTCTTTTATATGTTCGATTATTTATTGCGATTTTGATAGATGATAGCACATACTGCCAGACAAACGATAACATTAACAACTTTTGGCCTAGGAGCCTACCTCCTCAACGCAG-ATACACATTTC-AGCCTTACTATACCACTTACGGACGAATCCTCTGTAATACCCTCCTTGTTCTT-----------------GATTCCCCAAGCGACTTTATGACCAAAAGCGGAA-CACACCCAAGCGACTCTCTCGCCACAAAGAGAACAATACCACTCTGAAGGTAATCATTAGGGCCCCCTGTGTCCTCTTAAATTTCGGCGCCCACTGAGAGAAAAACAATTGTCGAAGAGACAGTAGATGGCGT-ACTGTCTATTTGCTTCTTTTTCTGCTTTCTTCTCCTTCATTTTTTCCCATCACCTGACACCAATATTCCATTTTTCTAATGACCTT-GTCCATCAGTAAAGCAA-GCCAAGCG------------GGGTCAATAGTATCATTATCTCTCTTAGCGTGGGGGGAATTACTTGCTTAACAAATGTTTCGGTCATTGTACCACTACTTCAGATCCTCTATGCTAGCAAACTCTAATCCCATAGTCGTGAAGAAAAAAAAGGAACCTGCCTGGTGCCTGGCCGGGCCGGACTAGTAGAAGGTTATGATACACCAAACACGCTGAATTTATTAATGGAATAATACATGGACCTTCGCATAAAAGGGACCAGGGCGACGCCATAAATAAGCTGACACTAATATATTCAAACCAGGCCCGCGAATAAGCAGCCACATCCTCCTTAAAT------------------TATCCGAATAACCTCTGCCTGTCACTTAATAACTAATAGGTTGA
ANODI     -----------------------------------------------------------------------------------------------------------------------------------------------------------------------------------------------------------------------------------------------------------------------------------------------------------------------------------------------------------------------------------------------------------------------------------------------------------------------------------------------------------------------------------------------------------------------------------------------------------------------------------------------------------------------------------------------------------------------------------------------------------------------------------------------------------------------------------------------------------------------------------------------------------------------------------------------------------------------------------------------------------------------------------------------------------------------------------------------------------------------------------------------------------------------------------------------------------------------------------------------------------------------------------------------------------------------------------------------------------------------------------------------------------------------------------------------------------------------------------------------------------------------------------------------------------------------------------------------------------------------------------------------------------------------------------------------------------------------------------------------------------------------------------------------------------------------------------------------------------------------------------------------------------------------------------------------------------------------------------------------------------------------------------------------------------------------------------------------------------------------------------------------------------------------------------------------------------------------------------------------------------------------------------------------------------------------------------------------------------------------------------------------------------------------------------------------------------------------------------------------------------------------------------------------------------------------------------------------------------------------------------------------------------------------------------------------------------------------------------------------------------------------------------------------------------------------------------------------------------------------------------------------------------------------------------------------------------------------------------------------------------------------------------------------------------------------------------------------------------------------------------------------------------------------------------------------------------------------------------------------------------------------------------------------------------------------------------------------------------------------------------------------------------------------------------------------------------------------------------------------------------------------------ATACACATTTC-AGCCTTACTATACCACTTACGGACGAATCCTCTGTAATACCCTCCTTGTTCTTCGTACTCCCTAGGTTTTGATTCCCCAAGCGACTCTA----------------CTCACCCAAGCGACTCTCTCGCCACAAGGAGAACAAT----CTCTGAAGGTAATCATTAGGGCCCCCTGTGTCCTCTTAAATTTCGGGGCCCACTGACAGAAAAACAATTGTCGAAGAGACAGTAGATGGCGT-ACTATATATTTGCTTCTTTTTCTGCCTTCTTCTCCTTCACTTTTTCCCATCACCTGA-------------TTTTTCTAATGACCTT-ATCCATCAGTAAAGCAA-GCCAAGCG------AAATGAGGGTCAATAGTATCATTA--------------------ATTACTTGCTTAACAAATGTTTCGGTCATTGTACCACTACTTCAGATCCTCTATGCTAGCAAACTCTAATCCCATAGTCGTGAGGAAAAAAAAGGAACCTGCCTGGTGCC-------GCCGGACTAGTAGAAGGTT----------AAACACGCTGAATTTATTAATGGA-----------------GCATAAAAGGGATCAGGGAGACGCCATAAATAAGCTGACACTGATGTATT-AAACCAGGCCCGCGAATAAGCAGCCCTATCCTCCTTAAATACTAACTATTCTGGCTCGTATCCGAATAACCTCTGCCTGTCACTCAATAACTAATAGGTTGA
APTMA     -ACACTCGTATACTC-CGGACCTAGCTG-TATCTCGCACAGGTTATGTTACTACACT-CAGGAATGTCAGAAGCTACTGCACATCTTA-ACCGCTTATAATTTTTTTAAAAACCAT-GCAAAACTAGGCACCTAAATACGACACAATCTTAGTATCGGATTAATCAATAGTTATTCCAGAACCATAAACGATTCTAACGATAAATTCCGGCTGAATACGACCCATACGGCTCAATCCTCTGTGAGGTTTCGGAAAAACTAATAAATCTCATATAATATAATGTGCGTTAGTAATACACGTTAGGTCATACTTCAGATCCTCTATGCTAGCAAACAGAAGGCCTATCGGAGATTGTAATTA-AAATTTGTACATAAAATGTAACAAGATTTATGTTCCATTTACGATTCGATCCATTCCTAGACCCTATGTTATGGTAACCCACCCCGGAGACAACCCAAAAAGGTCTGATATCCCTGTAGGTCGTGCTTTACTTACAATACAAAG-AACATTTTGGGAATGCCATAGGAGGGTTAATAAGTAACAAACAGTAAATATTACCTGTGTTTGTCGCTTTTCTCCGTTGTTCTAGACGAAGAATTTGTTTATAAATAAAAAATTGATGCTCTCCCTCTTGTCGTACCGAGGCGATCACACTATATCATAACAACACGAATATGGTCTGCTGCTACACCTGCCTGCTTATATGCCCGTTCAAAAAGGGTCCGGAGAACAAAGCAGTCTAACAGAGTTAAGAATTACAGTCACAACGAATTCTTACACAATATGTGCAGAAAGACATTAGTGAAGAGGCTAA-GCACTGACATGTCGCCTTCAGATTCCGTCTGCC-GCCCATAAGCCGAAGAATTCTGACTTTTACCGCCGCCAGTTACCG---TGAAATCTCCGATAGCGTTTATGGTTCTGCTCAAAAGGTGTTCAAAATATTCTAATCACATTCTAGATTTCTTATAAGAGGATTAAATTTTCAAAGTGTCACCATGCTTCAATTGGCACCCCTTAACACTAGCTAT-----AATAAAAATATAGCCTGAAGATAAAGTATTCGGTACATGTAAAGTAAAATAAGGACT-AACAAAGATTTGCTACGGTGTCATCCATTCGATCGGAAAGAAAAGTGGGATATGATAATCGATTAAGACTTCATCTAAAGAAATTATGACTAATCCGAAATTTGGCTCCCTAT---ATACGAGAATCAAGATCACATGCTAAACATAAATACAATTGGGAAGTAACCAAGGATCCCGATCGACTATAGTAATAATATAGAACAAGCACATAGATATGGAGCGATCAGATCACACGATTTATGCACTTCGTCTTCTCGTCAAATGCCTCAATG-AGTATCTTTTGCATCTGACTAAGTAAAAAATGAGCCAGAATCTTGAAAAAATTGGATATAATCGTTATTGAATGTCCGGCGTAAGAGACATTTAAATGGGCTGTCTCATTCATCATTGCCCTCGGAGTAATATTCAATGCTCAACGACGATATTCACGATACAGAGCTTAAACCCGCCCA-ATTTCTGACAAAATGATCCACTTCTGTATAAACAGACTGGACTACTGCCGCTCCAGATATAACTATTGCAGCGTTACACAAATGAGTAAAAACAGAAAACTACACCATCGACAAATGTTCACTGCCACACCCCCACCATATACACGCTATATTGCTCAAACAAGTACACCTCTTCCCGATGTATGCAATACCGGGGCGGCGGGAGGGCAGGGGAGGGGGGGGATCCCAACAAGCGCGCGGTATTCCTTAT-----------------------------CCTAAGGATCGAGGTCAAATGTTAAAACGTGCCAAGTGAATTAAGCGATATTTGTCATTATTGACCACATAATCAATACCCCGGGTATCTCCTGC-ATCGATAAGTTCATCCAATATGTAGTAATCATCGCGTCTCTTTTATT-AGTTA-ATTGAAATAAAGATCCGCAAGTCACCCCTTATTATTGCGGCATTAGATGAGAATAAGGAATCTACCCCGCTAATTGTTAAGACTAAGACCTTTTGAACTTCTACACGAGTCACACCTCTCCGGTTACCAATCGTCC-ATTAGCCAATCGTAATCACACGTCGAATAAATGATGCCCCACTAACCCTCAGCTCACACAAACGTACATACAGCGTAATAAAAGG---AACTAGTATTTGAGAACTGTTACGAAACTCGA-CACCTATCTCACCGTCGTGTAATTAAGGTTA-ATAGATGGCGTGCCTTGCCAACTTATACGCAGCACAATATATCAAACAACACCGGACCCACCACCATTATGTACTGTTCTCTTTCATCCAGCTATCGTTTTTCTCACTAAAACGGGGAGATCCTTTTATACCTCCTCAAAGGAATCCAAGTAATTAATAAAAATGGTTGTTCTTCTGCTGTTTAATGCTTAGAATTAAAAGGCAATAACCTAGTGGTTAGATGACAATCCAATAGATAGCTCAACCTAAACGTCC--TCACCTAGTAATTATTAGTCTAGTAAATTTATTCCAGATAATATTGTATCAACACAAATG-TAATAAACCTAGCTGTGGTTCGATAGAAGTATTATA------------------TCTGGTAGGTGGGATGCAAAACTAGGCACCTAAATACGACAC-GATCTTGACATGATAAAAGGACAAACAGCGTCTCTCTTGGCTTAGGGGGAATTACTTGCAGTTAAAAAAAATTTATGCAAAATAAATAAGCACAAAATTTCTGTCTGCGGAGTATTAGACGCTCTTTTCTGCGATGACATCCTGAATCCTCTATATGATTTTGGATCAGCCCGCTTCGGATCTAAGCCGGATCCGACCGAAACAGCTCTGACTTCATCCCAAGTTAGCAAAACCCCAATCTTGAAGACGCTTTAGACCCACAGAAAGTGACTCCAGTTGAGAATGAGAAGTTCCTCATGTTCAACCCTTTACTTGGAGCACGAATTGGCAAATATTAGATGAATAGTAGAAAAGAAATTCAGACTAAACTTACAATTGTGAAAAGCCCTCACACCGCACTTGAATGAAAAAATTTAGTACACTATTTAACACGATCTGATCCGAAATCTACATGATACGATCCTCTCGAAAGGACACCGCAGATTAGCTCTGTCATGCTAAACGGGAGTGGCCCCAGAAGTAATGGCTACAAAACTGTATCTTCCTTGGCTTTTTCTCTTCGGTCAGATTCTAATACTAACATGCTATGCCCTTTTTATACGTCCGAGTGTTTATTGCGATTTTGATAGATGATAGCACATACTGCCAGACAAACGATAACATTAACAACTTTTGGCCTAGGAGCCTACCTCCTCAACGCAG-ATACACATTTC-AGCCTTACTATACCACTTACGGACGAATCCTCTGTAATACCCTCCTTGTTCTTCGTACTCCCTAGGTTTTGATTCCCCAAGCGACTTCA----------------CCCACCCAAGCGACTCTCTCGCCACAAAGAGAACAATACCACTCTGAAGGTAATCATTAGGGCCCCCTGTGTCCTCTTAAATTTCGGGGCCCACTGACAGAAAAACAATTGTCGAAGAGACAGTAGATGGCGT---TGTATATTTGCTTCTTCTTCTGCCTTCTTCTCCTTCATTTTTTCCCATCACCTG-CACCAATATTCCATTTTTCTAATGACTTT-ATCCATCAGTAAAGCAA-GCCAAGCGTGCTAAAAATGAGGGTCAATAGTATCATTATCTCTCTTGGCTTAGGGGGAATTACTTGCTTAACAAATGTTTCGGTCATTGTACCACTACTTCAGATCCTCTATGCTAGCAAACTCTAATCCCATAGTCGTGAGGAAAAAAAAGGAA-----------CCTGGCCGGGCCGGACT-----------ATGATACACCAAACACGCTGAATTTATTAATGGAATAGTACCTGGACCTTCGCATAAAAAGGATCAGGGAGACGCCATAAATAAGCTGACACTGATATATTCAAACCAGGCCCGCGAATAAGCAGCCATATCCTCCTTAAATACTAACTATTCTGGCTCGTATCCGAATAACCTCTGCCTGTCACTCAATAACTAATAGGTTGA
CRYTA     ---------------------------------------------------------------------------------------------------------------------------------------------------------------------------------------------------------------------------------------------------------------------------------------------------------------------------------------------------------------------------------------------------------------------------------------------------------------------------------------------------------------------------------------------------------------------------------------------------------------------------------------------------------------------------------------------------------------------------------------------------------------------------------------------------------------------------------------------------------------------------------------------------------------------------------------------------------------------------------------------------------------------------------------------------------------------------------------------------------------------------------------------------------------------------------------------------------------------------------------------------------------------------------------------------------------------------------------------------------------------------------------------------------------------------------------------------------------------------------------------------------------------------------------------------------------------------------------------------------------------------------------------------------------------------------------------------------------------------------------------------------------------------------------------------------------------------------------------------------------------------------------------------------------------------------------------------------------------------------------------------------------------------------------------------------------------------------------------------------------------------------------------------------------------------------------------------------------------------------------------------------------------------------------------------------------------------------------------------------------------------------------------------------------------------------------------------------------------------------------------------------------------------------------------------------------------------------------------------------------------------------------------------------------------------------------------------------------------------------------------------------------------------------------------------------------------------------------------------------------------------------------------------------------------------------------------------------------------------------------------------------------------------------------------------------------------------------------------------------------------------------------------------------------------------------------------------------------------------------------------------------------------------------------------------------------------------------------------------------------------------------------------------------------------------------------------------------------------------------------------------------------------------------------------------------------------------------------------------------------------------------------------------------------------------------------------------------------------------------------------------------------------------------------------------------------------------------------------------------------------------------------------------------------------------------------------------------------------------------------------------------------------------------------------------------------------------------------------------------------------------------------------------------------------------------------------------------------------------------------------------------------------------------------------------------------
DRONO     -ACACTCGTATACTC-CGGACCTAGCTG-TATCTCGCACAGGTTATGTTACTACACT-CAGGAATGTCAGAAGCTACTGCACATCTTACACCGCTTATAATTTTTTTAAAAACCAT-GCAAAACTAGGCACCTAAATACAACACAATCTTAGTATCGGATTAATCAATAGT-ATTCCAGAACCATAAACAATTCTAACG----------------------------GGCTCAATCCTCTGTGAGGTTTCGGAAAAACTAATAAATCTCATATAATATAATGCGCGTTAATAATACATGTTAGGTCATACTTCAGATCCTCTATGCTAGCAAACAGAAGGCCTATCGGAGATTGTAATTA-AAATTTGTACATAAAATGTAACAAGATTTATGTTCCATTTACGATTCGATCCATTCCTAGACCCTATGTTATGATAACCCACCCCGGAGACAACCCAATAAGGTCTGATATCCCTGTAGGTCGTGCTTTACTTACAATACAAAG-AACATTTTGGGAATGCCATAGGAGGGTTAATAAGTAACAAACAGTAAATATTACCTGTGTTTGTCGCTTTTCTCCGTTGTTCTAGACGAAGAATTAGTTTATAAATACAAAATTGATGCTCTCCCTCTTGTCGTACCGAGGCGATCACACTATATCATAACAACACGAATATGGTCTGCTGCTACACCTACCTGCTTATATGCCCGTTCAAAAAGGGTCCGGAGAACAAAGCAGTCTAACAGAGTTAAGAATTACAGTCACAACGAATTCTTACACAATATGTGCAGAAAGACATTAGTGAAGAGGCTAA-GCACTGACATGTCGCCTTCAGATTCCGTCTGCCGGCCCATAAGCCGAAGAATTCTGACTTTTACCGCCGCCAGTTACCG---TGAAATCTCCGATAGCGTTTATGGTTCTGCTCAAAAGGTGTTCGAAATATTCTAATCACATTCTAGATTTCTTATAAGAGGATTAAATTTTCAAAGTGTCACCATGCTTCAATTGGCACCCCTTAACACTAGCTATGGCTAAATAAAAATATAGCCTGAAGATAAAGTATTCGGTACATGTAAAGTAAAATAAGGACT-AACAAAGATTTGCTACGGTGTCATCCATTCGATCGGAAAGAAAAGTAGGATATGATAATCGATTAAGACTTCATCTAAAGAAATTATGACTAATCCAAAATTTGGCC---------ATACGAGAATCAAGATCACATACTAAACATAAATACAATTGGGAAGTAACCAAGGATCCCGATCGACTATAGTAATAATATAGAACAAGCACATAGATATGGAGCGATCAGATCACACGATTTATGCACTTCGTCTTCTCATCAAATGCCTCAATG-AGTATCTTTTGCATCTGACTAAGTAAAAAATGAGCCAGAATCTTGAAAAAATTGGATATAATCGTTATTGAATGTCCGGCGTAAGAGACATTTAAATGGGCTGTCTCATTCATCATTGCCCTCGGAGTAACATTCAATGCTCAACGACGATATTCACAATTCATAGCTTAAACCCGCCCA-ATTTCTGAGAAAATGATCCACTTCTGTATAAACAGACTGGACTACTGCCGCTCCAGATATAACTATTGCAGCGTTACACAAATGAGTAAAAACAGAAAACTACACCATCGACAAATGTTCACTGCCACACCCCCACCATATACACGCTATATTGCTTAAACAAGTACACCTCTTCCCGATGTATGCAATACCGGGGCGGCGGGAGGGCGGGGGAGGGGGGGGATCCCGACAAGCGCGCGGTACTCCTTAT-TCACGGTGGGTCGAGGGTGTGGAATTAACCTAAGGATCGAGGTCAAATGTTAAAACGTGCCAAGTGAATTAAGCGATATTTGTCATTATTGACCACATAATCAATACCCCGGGTATCTCCTGC-ATCGATAAGTTCATCCAATATGTAGTAATCATCGCGTCTCTTTTATT-AGTTA-ATTGAAATAAAGATCCGCAAGTCACCCCTTATTATTGCGGCATTAGATGAGAATAAGGAATCTACCCCGCTAATTGTTAAGACTAAGACCTTTTGAACTTCTACACGAGTCACACCTCTCCGGTTACCAATCGTCC-ATTAGCCAATCGTAATCACACGTCGAATAAATGATGCCCCACTAACCCTCAGCTCACACAA-CGTACATACAGCATAATAAAAGG---AACTAGTATTTGAGAACTGTTACGAAACTCGA-CACCTATCCCACCGTCGTGTAATTAAGGTTA-ATAGATGGCGTGCCTTGCCAACTTATACGCAGCACAATATATCAAACAACACCGGACCCACCACCATTATGTACTGTTCTCTTTCATACGGCTATCGTTTTTCTCACTAAAACGGGGAGATCCTTTTATACCTCCTCAAAGGAATCCAAGTAATTAATAAAAATGGTTGTTCTTCTGCTTTTTAATGCTTAGAATTAAAAGGCAATAACCTAGTGGTTAGATGACAATCCAATAGATAGCTCAACCTAAACGTCC--TCACCTAGTAATTATTAGTCTAGTAAATTTATTCCAGATAATATTGTATCAACACAAATG-TAATAAACCTAGCTGTGGTTCCATAGAAGTATTATAATGTGATAAGATTCTGTTTCTGGTAGGTGGGATGCAAAACTAGGCACCTAAATACAACAC-GATCTTGACATGATAAAAGGACAAACAGCGTCTCTCTTGGCTTAGGGGGAGTTACTTGCAGTTAAAAAAAATTTATGCAAAATAAATAAGCACAAAATTTCTGTCTGCGGAGTATTAGACGCTCTTTTCTGCGATGACATCCTGAATCCTCTATATGATTTTGGATCAGCCCGCTTCGGATCTAAGCCGGATCCGACCGAAACAGCTCTTACTTCATCCCAAGTTAGCAAAACCCCAATCTTGAAGACGCTTTAGACCCACAGAAAGTGACTCGAGTTGAGAATAAGAAGTTCCTCATGTTCAACCCTTTACCTGGAGCACGAATTGGCAAATATTAGATGAATAGTAGAAAAGAAATTCAGACTAAACTTACAGTTGTGAAAAGCCTTCATACCGCACTTGAATGAAAAAATTTAGTACACTATTTAACACGATCTGATCCGAAATCTACATGATACGATCCTCTCGAAAGGACACCGCAGATTAGCTCTGTCATGCTAAACGGGAGTGGCCCCAGAAGTAATGGCTACAAAACTGTATCTTCCTTGGCTTTTTCTCTTCGGTCAGATTCTAATACTAACATGCTATGCCCTTTTTATACGTCCGATTGTTTATTGCGATTTTGATAGATGATAGCACATACTGCCAGACAAACGATAACATTAACAACTTTTGGCCTAGGAGCCTACCTCCTCAACGCAG-ATACACATTTC-AGCCTTACTATACCACTTACGGACGAATCCTCTGTAATACCCTCCTTGTTCTTCGTACTCCCTAGGTTTTGATTCCCCAAGCGACTTTATGACCAAAAGCGATA-CTCACCCAAGCGACTCTCTCGCCACAAAGAGAACAAT-CCACTCTGAAGGTAATCATTAGGGCCCCCTGTGTCCTCTTAAATTTCGGGGCCCACTGACAGAAAAACAATTGTCGAAGAGACAGTAGATGGCGT-ACTATATATTTGCTTCTTTTTCTGCCTTCTTCTCCTTCATTTTTTCCCATCACCTGACACCAATATTCCATTTTTCTAATGACTTT-ATCCATCAGTAAAGCAA-GCCAAGCGTGCTAAAAATGAGGGTCAATAGTATCATTATCTCTCTTGGCTTAGGGGGAGTTACTTGCTTAACAAATGTTTCGGTCATTGTACCACTACTTCAGATCCTCTATGCTAGCAAACTCTAATCCCATAGTCGTGAGGAAAAAAAAGGAACCTGCCTGGTGCCTGGCCGGGCCGGACTAGTAGAAGGTTATGATACACCAAACACGCTGAATTTATTAATGGAATAGTACATGGACCTTCGCATAAAAAGGATCAGGGAGACGCCATAAATAAGCTGACACTGATATATTCAAACCAGGCCCGCGAATAAGCAGCCATATCCTCCTTAAATACTAACTATTCTGGCTCGTATCCGAATAACCTCTGCCTGTCACTCAATAACTAATAGGTTGA
FULGL     -ACACTCGTATACTC-CGGAACTAGCTGCTATCTCGCACAGGTTATGTTACTACACT-CAGGAATGTCAGAAGCTACTGCACATCTTACACCGCTTATAATTTTTTTAAAAACCAT-GCAAAACTAGGCACCTAAATACAAAAC----------------------------ATTCCAGAACCATAAACAATTCTAACGATGAACTCCCGCTGGATACGACCCATACGGCTCAATCCTCTGTGGGGTTTCGGA---------------------------CGTGCACTCATAAT--ACGTCAGGTCATACTTCAGATCCTCTATGCTAGCAAACAGAAGGCCTATCGGAGATAGTTATTAGAAATTTGTACATAAAATGTAACAAGATTTATGTTCCATTTACGATTCGATCCATTCCTAGACCCTATGTTATGGTAACACAGCCCGGAGACAACCCAATAAGGTCTGATATCCCTGTAGGTCGTGCTTTACTTACAATACAAAGGAACATTTTGGGAATGCCATAGGAGGGTTAATAAGTAACAAAAAGTAAATATTACCTGTGTTTGTCGCTTTTCTCCGTTGTTCTACACAAAGGATTAATTTATAAATATAAAATTGATGCTCTCCCTCTTGTCGTACCGAGGCGATCACACTATATCATAACAACACGAATATGAT-TGCTGCTACACCTACCTGCTTACATGCCCGTTCAAAAAG-----------------------------TTAAGAATTACAGTCACGACGAATTCTTACACAATATGTGCAGAAAGACATTAGTGAAGAGGCTGA-GCACTGACATGTCGCCCTCAGATTCCGTCTGCCAGCCCATAAGCTGAAGAATTCTGACTTTTACCGCCGCCAGTTACCG-CGTGAAATCTCCGATAGCGTTTATGGTTCTGCTCAAAAGGTGTTCGAAATATTCTAATCACA---------------------------TTTTCAAAGTGTCACCATGCTTCAATTGGCACCCCTTAACACTAGCTATGGCTAAATAAAAATATAGCCTGAAGATAAAGTATTCGGTACATGTAAAGTAAGATAAAGACGCAACAAAGATTTGCTACGGTGTCATCCATTCGATCGGAAAGAAAAGTAGGATATGATAATCGATTAAGACTTCATCTAAAGAAATTA-GGCTAATCCAAAACTTAGCTCCCTATC-A---------------------------CATAAATACAATTGGGAAGTAACCAAGGATCCCGATCGACTATAGTAATAATATAGAACAAGCACATAGATATGGAGCGATCAGATCACACGATTTATGCACTTCGTCTTCTCATCGACTGCCTCAATGAAGTATCTTTTGCATCTGACTAAGTAAAAAATGAGCCAGAATCATGAAAAAATTGGATATAATCGTTATTG-ATGTCCGGCGTAAGAGACATTTAAAT----------------------------AGTAACATTCAATGCTCAACGACGATATTCACAATCCAGAGCTTAAACCCGCCCA-ATTTCTGACAAAATGATCCACTTCTGTATAAACAGACTGGACTACTGCCGCCCCAGATATAACTATTGCAGCGTTACACAAATGAGTAAAAACAGAAAACTACACCATCGACAAATGTTCACTGCCACACCCCCACC---------------------------TACACCTCTTCCCGATGTATGCAATACCGGGGCGGCGGGAGGGCAGGGGAGGGGGGGGATCCCGACAAGCGCGCGGTACTCGTTATCTCACGGTGGGTCGAGGGTGTGGAATTAACCTAAGGATCGAGGTCAAATGTTAAAACGTACCAAGTGAATTAAGCGATATTTGTCATTATTGACCACATAATCAATACCCCGGGTATCTCCTGCGATCGATAAGTTCATCCAATATGTAGTAATCATCGCGTCTCTTTTATT-AGTTA-ATTGAAATAAAGATCCGCAAGTCACCCCTTATTATTGCGGC---------------------------------TGTTAAGACTAAGACCTTTTGAACTTCTACACGAGTCACACCTCTCCGGTTACCAATCGTCC-ATTAGCCAATCGTAATCACACGTCGAATAAATGATGCCCCACTAACCCTCAGCTCACACAAACGTACATATAGAGTAATAAAAGGAATAACTAATATTTGAGATCTGTTACGAAACTCGAGCACCTATCCCACCGTCGTGTAATTAAGGTTA-ATAGATGGCGTGCCTTGCCAACTTATACGCAGCACAATATATCAAACAACACCGGACCCACCAC------------------------------TCGTTTTTCTCACTAAAACGGCGAGATCCTTTTATACCTCCTCAAAGGAATCCAAGTAATTAATAAAAATAGTTGTTCTTCTGCTGTTTAATGCTTTGAATTAAAAGGCAATAACCTAGTGGTTAGATGACA-TCCAATAGATAGCTCAACCTAGACGTCCTGTCAGCTAGTAATTATTAGTCTAGTAAATTTATTCCAGATAATATTGTATCAACACAAATG-TAATAAACCTAGCTGTGGTTCGATAGAAGTATTCT---GTGAAAAGATTCTGTTTCTGGTAGGTGGGATGCAAAACTAGGCACCTAAATACAAAAC-GATATTGACATGATAAAAGGACAAATAGCGTCTCTCTTAGCATGGGGGGAATTACTTGCAATTAAAAAAAATTTATGCAAAATAAATAAGCACAAAA---------------------------------GCGTTAACATCCTGAATCCTCTATATGATTTTGGATCAGCTCGCTTCGGATCTAAGCCGGATCCGACCGA--------------------------------CCCCAATCTTGAAGACGCTTTAGACCCACAGAAAGTGACTCGAGTTGAGAATAAGAAGTTCCTCATATTAAACCCTTTACTTGGAGCGCGAATTAGCAAATATTAGATGAATAGTAGAAAAGAAATTCAGACTAAAGTTACAGTCGTAAAAATCCCTCATACCGCACTTGAATGAAAAAATTTAGTACACTATTTAACACGATCTGATCCGAAATCTACATGATACGATCCTCTCGAAAGGACACCGCAGATTAGCTCTGTCATGCTAAACGGGAGTGGCCCCAGAAGTAATGGCTACAAAACTGTATCTTCCTTGGCTTTTTCTCTTCGGTCAGATTCTAATACTAACATGCTATGCCCGTTTTATACGTCCGATTGTTTATTGCGATTTTGATAGATGATAGCACATACTGCCAGACAAACGATAACATTAACAACTTTTGGCCTAGGAGCCTACCTCCTCAACGCAG-ATACACATTTC-AGCCTTACTATACCACTTACGGACGAATCCTCTGTAATACCCTCCTTGTTCTT------------------------------------TGACCAA-TT------CTCACCCAAGCGGCTCTCTCGCCACAAAGAGAACAGCACCACTCTGAAGGTAATCATTAGGGCCCCCTGTGTCCTCTTAAATTTCGGGGCCCACTGAGAGAAAAACAATTGTCGAAGAGACAGTAGATGGCGT-AGTATCTATTTGCGTCTTTTTCTGCTTTCTTCTCCTTCACTTTTTCCCATCACCTGA----------------TTCTAATGACCTT---CCATCAGTAAAGCAA-GCCAAGCG------------GGGTCAATAGTATCATTATCTCTCTTAGCATGGGGGGAATTACTTGC----------------------------TACTTCAGATCCTCTATGCTAGCAAACTCTAATCCCATAGTCGTGAGGAAAAAAAAGGAA----------------------------AGTAGAAGGTTATGATACACCAAACACGCTGAATTTATTAATGGAATAGTACATGGACCTTCGCATAAAAAGGATCAGGGAGAC-----------------------------AAACCAGGCCCGCGAAAAAGCAGCCATATCCTCCTTAAATACTAACTATTCTGGCTCGTAACCGAATAACCTCTGCCTGTCACTTAATAACTAATAGGTTGA
GALGA     -ACACTCGTATACTCCCGGAACTAGCTGCTATCTCGCACAGGTTATGTTACTACACT-CAGGAATGTCAGAAGCTACTGCACATCTTACACCGCTTATAATTTTTTTAAAAACCAT-GCAAAACTAGGCACCTAAATACAAAATAATCTTAGTATCGGATTAATCAATAGTTATTCCAGAACCATAAACAATTCTAACGATGAACTCCCGCTGGATACGACCCATACGGCTCAATCGTCTGTGGGGTTTCGGAAAAACTAATAAATCTCATATAACA---CGCGCCCACGAAAT--ACGCCGGGTCATACTTCAGATCCTCTATGCTAGCAAACAGAAGGCCTATCGGAGATCGTAATTAGAAATTTGTACATAAAATGTAACGAGATTTATGTTCCATTTACGATTCGATCCATTCCTAAACCCTATGTTATGATAGCACGACCTCGAAACAACCCAAAAAGATCTGATATCCCTGTAGGTCGTGCTTTACTTACAATACAAAGGAACATTTTGGGAATGCCATAGGAGGGTTAATAAGTAGCAAAAAGTAAATATTACCTGTGTTTGTCGCTTTTCTCCGTTGTTCTATACCCAGAACTAGTTTATAGATAAAAACTTGATGCTCTCCCTCTTGTCGTACCGAGGCGATCACATTATATCATAACAACACGAATATGAT-TGCTGCTACACCTGCCTACTTACATACCCGTTCAAAAAGGGTCCGGAGAACAAAGCAGTCTAATAGAGTTGAGAATTAAAGTCACGACGAATTCTTACACAATATGTGCAGAAAGACATTAGTGAAGAGGCTAA-GCACTGACATGTCGCCCTCAGATTCCGTCTGCCAGCCCACGAGCCGAAGAATTCTGACTTTTACCGCCGCCAGTTACCG-CGTGAAATCTCCGATAGCGTTTATGGTTCTGCTCAAAAGGTGTTCGAAATATTCTAATCACATTCTAGATTTCTTATAAGAGGATTAAATTTTCAAAGTGTCACCATGCTTCAATTGGCACCCCTTAACACTAGCTATGGCTAAATAAAAATATAGCCTGAAGATAAAGTATTCGGTACATGAAAAATAAGATAAAGACGCAACAAAGATTTGCTACGGTGTCATCCATTCGATCGGAAAGAGAAGTAGGATATGATAATCGATTAAGACTTCATCTAAAGAAATTA-AGCCCATCCAAAGCCTGGTTCGCTATC-AATACGAGAATCAAGATCACATGCTAAACATAAATACAATTGGGAAGTAACCAAGGATCCCGATCGACTATAGTAATAATATAGAACAAGCACATAGATATGGAGCGATCAGATCACACGATTTATGCACTTCGTCTTCTGATCAACTGCCTCAATGAAGTATCTTTTGCATCTGACTAAGTAAAAAATGAGCCAGAATCCTGAAAAAATTGGATATAATCGTTATTG-ATGTCCGGCGTAAGAGACATTTAAATGGGCTGTCTCGTTCATCACGACCTTCAAACTAACATTCAATGCTCAACGACGATATTCACAATCCCGACTTCGAATCCGCGCA-ATTTCTGACAAAATGATCCACTTCTGTATAAACAGACTGCACTACTGCCGCCCCAGATATAACTATTGCAGCGTTACACAAATGAGTAAAAACAGAAAACTACACCATCGACAAATGTTCACTGCCACACCCCCACCGTATACACGCTATATCGCCCAGAAAAGTACACCTCTTCCCGATGTATGCAATACCGGGGCGGCGGGAGGGCGGGGGAGGGGGGGGATCTCGACTAGCGCGCGCTACTCCTGGTTTCACGGTGGGTCGAGGGTGTGGAATTAACCTAAGGATCGAGGTCAAATGTTAAAACGTACCAAGTGAATTAAGCGATATTTGTCATTATTGACCACATAATCAATACCCCGGGTATCTCCTGCGATCGATAAGTTCATCCAATATGTAGTAATCATCGCGTCTCTTTTATT-AGTTA-ATTGAAATAAAGATCCGCAAGTCACCCCTTATTATTGCGGCATTAGATGAGAATAAGGAATCTACCCCACTAATTGTTAAGACTAAGACCTTTTGAACTTCTACACGAGTCACACCTCTCCGGTTACCAATCGTCC-ATTAGCCAATCGTAATCACACGTCGAATAAATGATGCCCCACTAACCCTCAGCTCACACAAAGGTACATATAGAATAATATAAGGAATAACTAATATTTGAGATCTGTTACGAAACTCGAGCACCTATCCCACCGTCGTGTAATTAAGGTTA-ATAGATGGCGTGCCTTGCCAACTTATACGCAGCACAATATATCAAACAACACCGGACCCACCACCATTATGTACTGTTCTCTTTCATACGGCTATCGTTTTTCTCACTAAAACGGCGAGATTCTTTTATACCTCCTCAAAGGAATCCAAGTAATTAATAAAAATGGTTCTTCTTCTGCTGTTTAATGTTTAGAATTAAAAGGCAATAACCTAGTGGTTAGATGACA-TTCAATAGATAGCTCAACCTAGACGTCCTGTCAGTTAGTAATTATTAGTCTAGTAAATTTATTCCAGATAATATTGTACCAATACAAATG-TAACAAACCTAGCTGTGGTTCCATAGAAGTATTAT---GTGAAAAGATTCTGTTTCTGGTAGGTGGGATGCAAAACTAGGCACCTAAATACAAAAT-GATATTGACATGATAAAAGGACAAATAGCGTCTCTCTTAGCGTGGGGAGAATTACTTGCAATTAAAAAAAATTTATGCAAAATAAATAAGCACAAAATTTCTGTCTGCGGAGTATTAGACGCTCTTTTCTGCGATAACATCCTGAATCCTCTATATGATTTTGGACCAACTCGCTTCGGATCTAAGCCGGATCCGACCGTAACAGCTCTGACTTCATCCCAAGTTAGCAAAACCCCAATCTTGAAGACGCTTTAGACCCACAGAAAGTGACTCGAGTTGAGAATAAGAAGTTCCTGATGTTTAACCCTCTACCTG--------------AAATATTAGATGAATAGTAGAAAAGAAATTCAGACTAAAGTTACTGTCGTGAAAATCCATCAAACGGCACTTGAATGAAAAAATTTAGTACACTATTTAACACGATCTGATCCGAAATCTACATGATACGATCCTCTCGAAAGGACACCGCAGATTAGCTCTGTCATGCTAAACGGGAGTGGCCCCAGAAGTAATGGCTACAAAACTGTATCTTCCTTGGCTTTTTCTCTTCGGTCAGATTCTAATACTAACATGCTATGCCTCTTTTATTCGTCCGATTGTTTATTGCGATTTTGATAGATGATAGCACATACTGCCAGACAAACGATAACATTAACAACTTTTGGCCTAGAAGCCTACCTCCTCAACGCAG-ATACACATTTC-AGCCTTACTATACCACTTACGGACGAATCCTCTGTAATACCCTCCTTGTTCTTCGCACCCCCTGGCTTTTGAATCCCCAAGCGACTTTATGACCAAAAGCGGAG-CTCACCCAAGCGACTCTCTCGCCACAAAGAAAACAATTCCACTCTGAAGGTAATCATTAGGGCCCCCTGTGTCCTCTTAAATTTCGGCACCCACTGAGAGAAAAACAATTGTCGAAGAGACAGTAGATGACGT-ACTATCTATTTGCGTCTTTCTCTGCTTTCTTCTCCTTCATTTTTTCCCATCACCTGACACCAATATTCCATTTTTCTAATGACCTT-GTCCATCAGTAAAGCAA-GCCAGGCGTGCTAAAAATGAGGGTCAATAGTATCATTATCTCTCTTAGCGTGGGGAGAATTACTTGCTTAACAAATGTTTCGGTCATTGTACCACTACTTCAGATCCTCTATGCTAGCAAACTCTAATCCCATAGTCGTGAGGAAAAAAAAGGAACCTGCCTGGTGCCTGGCCGGGCCGGACTAGTAGAAGGTTATGATACACCAAACACGCTGAACTTATTAATGGAATAATACATGGACCTTCGCATAACAAGGATGAGGGAGACGCCATAAATAAGCTGACACTGATATATTCAAACCAGGCCCGCGAATAAGCAGCCCTATCCCTCCTAAATACTAACTATTCTGGCTCGTATCCGAAGAACCTCTGCCTGTCACTTAATAACTAATAGGTTGA
MELUN     -ACACTCGTATACTC-CGGAACTAGCTGCTATCTCGCACAGGTTATGTTACTACACTCCAGGAATGTCAGAAGCTACTGCACATCTTACACCGCTTATAATTTTTTTAAAAACCATTGCAAAACTAGGCACCTAAATACAAAACAATCTTAGTATCGGATTAATCAATAGTTATTCCAGAACCATAGACAATTCTAACG----------------------------GGCTCAATCCTCTGTGGGGTTTCGGAAGAACTAATAAATCTCATATAACATAACGTACGCTGATAAC--ACATCAGACCATACTTCAGATCCTCTATGCTAGCAAACAGAAGGCCTATCGGAGATAGTTATTAGAAATTTGTACATAAAATGTAACAAGATTTATGTTCCATTTACGATTCGATCCATTCCTAGACCCTATGTTATAGTAACACAACCCGGAGACGACCCAAGAA-GTCTGATATCCCTGTAGGTCGTGCTTTACTTACAATACAAAGGAACATTTTGGGAATGCCATAGGAGGGTTAATAAGTAACAAAGAGTAAATATTGCCTGTGTTTGTCGCTTTTCTCCGTTGTTCTA----------------------------TTGATGCTCTCCCTCTTGTCGTACCGAGGCGATCACACTATATCATAACAACACGAATATGATTTGCTGCTGCACCTAGCTGCTTATATACCCGTTCAAAAAGGGTCCGGAGAACAAAGCAGTCTAACAGAGTTAAGAATTACAGTCACGACGAATTCTTACACAATATGTGCAGAAGGACATTAGTGAAGAGGCTGA-GCACTGACATGTCGCCCTCAGATTCCGTCTGCCCGCCCATAAGCTGAAGAACTCTGACTTTTACCGCCGCCAGTTACCGGCGTGAAATCTCCGATAGCGTTTATGGTTCTGCTCAAAAGGTGTTCGAAATATTCTAATCACATTCTAGATTTCTTATAAGAGGATTAAATTTTCAAAGTGTCACCATGCTTCAATTGGCACCCCTTGACACTAGCTATGGCTAAATAAAAATATAGCCTGAAGATAAAGTATTCGGTACATGTAAAGTAAGATAAAGACTCAACAAAGATTTGCTACGGTGTCATCCATTCGATCGGAAAGAAAAGTAGGATATGATAATCGATTAAGACTTCATCTAAAGAAATTATGGCCAAACCAAAACTTAGCTCCCTATCG-ATGCGAGAATCAAGATCACATGCTAAACATAAATACAATTGGGAAGTAACCAAGGATCCCGATCGACTATAGTAATAATATAGAACAAGCACATAGATATGGAGCGATCAGATCACACGATTTATGCACTTCGTCTTCTCATCGACTGCCTCAATGAAGTATCTTTTGCATCTGACTAAGTAAAAAATGAGCCAGAATCATGAAAAAATTGGATATAATCGTTATTGAATGTCCGGCGTAAGAGACATTTAAATGGGCTGTCTCATTCATCATTGCCCTCAAAGTAATATTCAATGCTCAACGACGATATTCACAATTCAGAGCTTAAAGCCACCCATATTTCTGACAAAATGATCCACTTCTGTATAAACAGACTGGACTACTGCCGCCCCAGATATAACTATTGCAGCGTTACACAAATGAGTAAAAACAGAAAACTACACCATCGACAAATGTTCACTGCCACACCCCCACC---------------------------TACACCTCTTCCCGATGTATGCAATACCGGGGCGGCGGGAGGGCAGGGGAGGGAGGGGATCCCAACACGCGCACGGTACTCCTGATCTCACGGTGGGTCGAGGGTGTGGAATTAACCTAAGGATCGAGGTCAAATGTTAAAACGTGCCAAGTGGATTAAGCAATATTTGTCATTATTGACCACATAATCAATACCCCGGGTATCTCCTGCG-------------------------------TCGCGTCTCTTTTATT-AGTTA-ATTGAAATAAAGATCCGCAAGTCACCCCTTATTATTGCGGCATTAGATGAGAATAAGGAATCTACCCCACTAATTGTCAAGACTAAGACCTTTTGAACTTCTACACGAGTCACACCTCTCCGGTTACCAATCGTCCGATTAGCCAATCGTAATCACACGTCGAATAAATGATGCCCCACTAACCCTCAGCTCACACAAACGTACATATAGAGTAATAAAAGGAATAACTAATATTTGAGATCTGTTACGAAACTCGAGCACCTATCCCACCGTCGTGTAATTAAGGTTACATAGATGGCGTGCCTTGCCAACTTATACGCAGCACAATATATCAAACAACACCGGACCCACCACCATTATGTACTGTTCTCTTTCATACGGCTATCGTTTTTCTCACTAAAACGGCGAGATTCTTTTATACCTCCTCAAGGGAATCCAAGTAATTAATAAAAATGGTTGTTCTTCTGCTCTTTAATGCTTTGAATT-------------------------------TCCAATAGATAGCTCAACCTAGACGTCCTGTCAGCTAGTAATTATTAGTCTAGTAAATTTATTCCAGATAATATTGTATCAACGCAAATG-TAATAAACCTAGCTGTGGTTCCATAGAAGTATTCT---GTGAAAAGATTCTGTTTCTGGTAGGTGGGATGCAAAACTAGGCACCTAAATACAAAACGGATATTGACATGATAAAAGGACAAATAGCGTCTCCCTTAACATGGGGGGAACTACTTGCAATTAAAAAAAATTTATGCAAAATAAATAAGCACAAAATTTCTGTCTGCGGAGTATTAGACGCTCTTTTCTGCGTTAACATCCTGAATCCTCTATATGATTTTGGATCAGCTCGCTTCGGATCTAAACCGGATCCGACCGAAACAGCTGTGACTTCATCCCAAGTTAGCAAAACCCCAATCTTGAAGACGCTTTAGACCCACAGAAAGTGGCTCGAGTTGAGAATAAGAAGTTCCTGATGTTAAACCCTTTACTTGGAGCGCGAATTGGCAAATATTAGATGAATAGTAGAAAAGAAATTCAGACTAAAGTTACTGTCGTGAAAATCCTTCAGACCGCACTTGAATGAAAAAATTTAGTACACTATTTAACACGATCTGATCCGAAATCTACATGATACGATCCTCTCGAAAGGACACCGCAGATTAGCTCTGTCATGCTAAACGGGAGTGGCCCCAGAAGTAATGGCTACAAAAGTGTATCTTCCTTGGCTTTTTCTCTTCGGTCAGATTCTAATACTAACATGCTATGCCCTCTTTATACGTCCGATTGTTTATTGCGATTTTGATAGATGATAGCACATACTGCCAGACAAACGATAACATTGACAACTTTTGGCCTAGGAGCCTACCTCCTCAACGCAG-ATACACATTTC-AGCCTTACTATACCACTTACGGACGAATCCTCTGTAATACC----------TTCGCACCCTCTGGCTTATGATTCCCCAAGCGACTTTATGAC------------CTCACCCAAGCGGCTCTCTCGCCACAAAGAGAACAAT-CCACTCTGAAGGTAATCATTAGGGCCCCCTGTGTCCTCTTAAATTTCGGGGCCCACTGAGGGAAAAACAATTGTCGAAGAGACAGTAGATGGCGT-------TATTTGCGTCTTTTTCTGCTTTCTTCTCCTTCATTTTTTCCCATCACCTGACACCAATATTCCATTTTTCTAATGACCTT-GTCCATCAGTAAAGCAA-GCCAAGCGTGCTAAAAATGAGGGTCAATAGTATCATTA--TCCCTTAACATGGGGGGAACTACTTGCTTAACAAATGTTTCGGTCATTGTACCACTACTTCAGATCCTCTATGCTAGCAAACTCTAATCCCATAGTCGTGAGGA-AAAAAAGGAACCTGCCTGGTGCCTGGCCGGGCCGGACTAGTAGAAGGTTATGATACACCAAACACGCTGAA------------ATAGTACATGGACCTTCGCATAAAAAGGATCAGGGAGACGCCATAAATAAGC----------------AAACCAGGCCCGCGAAAAAGCAGTCATATTCCCCTTAAAT--------------------------------------------TAATAACTAATAGGTTGA
NESNO     -ACACTCGTATACTC-CGGAACTAGCTGCTATCTCGCACAGGTTATATTACTACACT-CAGGAATGTCAGAAGCTACTGCACATCTTACACCGCTTATAATTTTTTTAAAAACCAT-GCAAAACTAGGCACCTAAATACAAAACAATCTTAGTATCGGATTAATCAATAGTTATTCCAGAACCATAGACAATTCTAACGATGAACTCCCGCTGGATACGACCCATACGGCTCAATCCTCTGTGGGGTTTCGGA------------------------------------------------------TACTTCAGATCCTCTATGCTAGCAAACAGAAGGCCTATCGGAGATAGTTATTAGAAATTTGTACATAAAATGTAACAAGATTTATGTTCCATTTACGATTCGATCCATTCCTAGACCCTATGTTATAGTAACACAACCCGGAGACGACCCAAGAA-GTCTGATATCCCTGTAGGTCGTGCTTTACTTACAATACAAAGGAACATTTTGGGAATGCCATAGGAGGGT----------------------------TGTGTTTGTCGCTTTTCTCCGTTGTTCTA----------------------------TTGATGCTCTCCCTCTTGTCGTACCGAGGCGATCACACTATATCATAACAACACGAATATGAT----------------------------------------GGTCCGGAGAACAAAGCAGTCTAACAGAGTTAGGAATTACAGTCACGACGAATTCTTACACAATATGTGCAGAAGGACATTAGTGAAGAGGCTGA-GCACTGACATGTCGCCCTCAGATTCCGTCTGCCCGCCCATAAGCTGAAGAACTCTGACTTTTACCGCCGCCAGTTACCG-CGTGAAATCTCCGATAGCGTTTATGGTTC---------------------------------TTCTAGATTTCTTATAAGAGGATTAAATTTTCAAAGTGTCACCATGCTTCAATTGGCACCCCTTGACACTAGCTATGGCTAAATAAAAATATAGCCTGAAGATAAAGTATTCGGTACATGTAAAGTAAGATAAAGACTCAACAAAGATTTGCTACGGTGTCATCCATTCG---------------------------TCGATTAAGACTGCATCTGAAGAAATTA-AGCTAAACCAAAATTTAGCTCCCTATC-GATGCGAGAATCAAGATCACATGCTAAACATAAATACAATTGGGAAGTAACCAAGGATCCCGATCGACTATAGTAATAATATAGAACAAGTACATAGATATGGAGCGATCAGATCACACGATTTATGCACTTCGTCTTCTCATCGACTGCCTCAATGAAGTATCTTTTGCATCT--------------------------CTGAAAAAATTGGATATAATCGTTATTG-ATGTCCGGCGTAAGAGACATTTAAATGGGCTGTCTCATTCATCATTGCCCTCAAAGTAATATTCAATGCTCAACGACGATATTCACAATCCAGAGCTTAAACCCGCCCA-ATTTCTGACAAAATGATCCACTTCTGTATAAACAGACTGGACTACTGTCGCCCCAGATATAACTATTGCAGCGTTACACAAATGAGTAAAAACAGAAAACTACACCATCGACAAATGTTCACTGCCACACCCCCACCATATACACGCTATATTGCTCA--GAAGTACACCTCTTCCCGATGTATGCAATACCGGGGCGGCGGGAGGGCGGGGGAGGGGGGGG----------------------------CTCACGGTGGGTCGAGGGTGTGGAATTAACCTAAGGATCGAGGTCAAATGTTAAAACGTGCCAAGTGAATTAAGCAATATTTGTCATTATTGACCACATAATCAATACCCCGGGTATCTCCTGCGATCGATAAGTTCATCCAATATGTAGTAATCATCGCGTCTCTTTTATT-AGTTA-ATTGAAATAAAGATCCGCAAGTCACCCCTTATTATTGCGGCATTAGATGAGAATAAGGAATCTACCCCACTAATTGTTAAGACTAAGACCTTTTGAACTTCTACACGAGTCACACCTCTCCGGTTACCAATCGTCC-ATTAGCCAATCGTAATCACACGTCGAATAAATGATGCCCCACTAACCCTCAGCTCACACAAACGTACATATAGAGTAATAAAAGGAATAACTAATATTTGAGATCTGTTACGAAACTCGAGCACCTATCCCACCATCGTGTAATTAAGGTTA-ATAGATGGCGTGCCTTGCCAACTTATACGCAGCACAATATATCAAACAACACCGGACCCACCAC------------------------------TCGTTTTTCTCACTAAAACGGCGAGATTCTTTTAT----------------------------------TGGTTGTTCTTCTGCTCTTTAATGCTTTGAATT-------------------------------TCCAATAGATAGCTCAACCTAGACGTCCTGTCAGCTAGTAATTATTAGTCTAGTAAATTTATTCCAGATAATATTGTATCAACACAAATG-TAATAAACCTAGCTGTGGTTCCATAGAAGTATTCT---GTGAAAAGATTCTGTTTCTGGTAGGTGGGATGCAAAACTAGGCACCTAAATACAAAAC-------------------------------TCTCCCTTACCATGGGGGGAACTACTTGC--------------------------------------TTTCTGTCTGCGGAGTATTAGACGCTCTTTTCTGCGTTAACGTCCTGAATCCTCTATATGATTTTGGATCAGCTTGCTTCGGATCTAAACCGGATCCGACCGAAACAGCTGTGACTTCATCCCAAGTTAGCAAAACCCCAATCTTGAAGACGCTTTAGACCCACAGAAAGTGACTCGAGTTGAGAATAAGA-GTTCCTGATGTTAAACCCTTTACTTGGAGCGAGAATTACCAAATATTAGATGAATAGTAGAAAAGAAATTCAGTCTAAAGTTACTGTCGTGAAAATCCCTCAGACCGCACTTGAATGAAAAAATTTAGTACACTATTTAACACGATCTGATCCGAAATCTACATGATACGATCCTCTCGA---------------------------------CGGGAGTGGCCCCAGAAGTAATGGCTACAAAAGTGTATCTTCCTTGGCTTTTTCTCTTCGGTCAGATTCTAATACTAACATGCTATGCCCTTTTTATGCGTCCGGTTGTTTATTGCGATTTTGATAGATGATAGCACATACTGCCAGACAAACGATAACATTGACAACTTTTGGCCTAGGAGCCTACCTCCTCAACGCAG-ATACACATTTC-AGCCTTACTATACCACTTACGGACGAATCCTCTGTAATACCCTCCTTGTTCTT------------------------------------TGACCAAAAGCGAAA-CTCACCCAAGCGGCTCTCTCGCCACAAAGAGAACAAC-CCACTCTGAAGGTAATCATTAGGGCCCCCTGTGTCCTCTTAAATTTCGGGGCCCACTGAGAGAAAAACAATTGTCGAAGAGACAGTAGATGGCGT-AGTATCTATTTGCGTCTTTTTCTGCTTTCTTCTCCTTCATTTTTTCCCATCACCTGA----------------TTCTAATGACCTT----CATCAGTAAAGCAA-GCCTAGCG------------GGGTCAATAGTATCATTATCTCCCTTACCATGGGGGGAACTACTTGC----------------------------TACTTCAGATCCTCTATGCTAGCAAACTCTAATCCCATAGTCGTGAGGAAAAAAAAGGAACCTGCCTGGTGCCTGGCCGGGCCGGACTAGTAGAAGGTTATGATACACCAAACACGCTGAATTTATTAATGGAATAGTACATGGACCTTCGCATAAAAAGGATCAGGGAG--GCCATAAATAAGC----------------AAACCAGGCCCGCGAAAAAGCAGCCATACTCTCCTTAAATACTAACTATTCTGGCTCGTAACCGGGTAACCTCTGCCTGTCACTTAATAACTAATAGGTTGA
PELCR     -ACACTCGTATACTC-CGGAACTAGCTGC-----------------------------CAGGAATGTCAGAAGCTACTGCACATCTTACACCGCTTATAATTTTTTTAAAAACCAT----------------------------AATCTTAGTATCGGATTAATCAATAGTTATTCCAGAACCATAAACAATTCTAACGATGAACTCCCGCTGGATACGACCCATAC-----------------------------------------------------CGTGCACTCATAAT--ACGTCAGGTCATACTTCAGATCCTCTATGCTAGCAAACAGAAGGCCTATCGGAGATAGTTATTAGAAATTTGTACATAAAATGTAACAAGATTTATGTTCCATTTACGATTCGATCCATTCCTAGACCCTATGTTATGGTAACACAACCCGGAGACAAACCAATAAGGCCTGATATCCCTGTAGGTCGTGCTTTACTTACAATACAAAGGAACATTTTGGGAATGCCATGGGAGGGTTAATAAGTAACAAAAAGTGAATGTTACCTGTGCTTGTCGCTTTTCTCCGTTGTTCTACACAAAGGACTAATTTATAATTATAAAATTGATGCTCTCCCTCTTGTCGTACCGAGGCGATCACACTATATCATAACAACACGAATATGAT-TGCTGCTACACCTACCTGCTTACATGCCCGTTCAAAAAGGGTCCGGAGAACAAAGCAGTCTAACAGAGTTAAGAATTACAGTCACGACGAATTCTTACACAATATGTGCAGAAAGACATTAGTGAAGAGGCTGA-GCACTGACATGTCGCCCTCAGATTCCGTCTACCAGCCCATAAGCTGAAGAATTCTGACTTTTACCGCCGCCAGTTACCG-CGTGAAATCTCCGATAGCGTTTATGGTTC---------------------------------TTCTAGATTTCTTATAAGAGGATTAAATTTTCAAAGTGTCACCATGCTTCAATTGGCACCCCTTAACACTAGCTATGGCTAAATAAAAATATAGCCTGAAGATAAAGTATTCGGTACATGTAAAATAAGATAAAGACGTAACAAAGATTTGCTACGGTGTCATCCATTCGATCGGAAAGAAGAGTAGGATATGATAATCGATTAAGACTTCATCTAAAGAAATTATGGCTAATCCAAAACTTAGCTCCCTATC-GATACGAGAATCAAGATCACATGCTAAACATAAATACAATTGGGAAGTAACCAAGGA--------------------------GAACAAGCACATAGATATGGAGCGATCAGATCACACGATTTATGCACTTCGTCTTCTCATCGACTGCCTCAATGAAGTATCTTTTGCATCTGACTAAGTAAAAAATGAGCCAGAATCCTGAAAAAATTGGATATAATCGTTATTG-ATGTCCGGCGTAAGAGACATTTAAAT----------------------------AGTAACATTCAATGCTCAACGACGATATCCACAATCCTGAGCTCAAACCCGCCCA-ATTTCTGACAAAATGATCCACTTCTGTATGAACAGACTGGACTACTGCCGCCCCAGATATAACTATTGCAGCGTTACACAAATGAGTAAAAACAGAAAACTACACCATCG---------------------------ATATACACGCTATATTGCTCAAAAAAGTACACCTCTTCCCGATGTATGCAATACCGGGGCGGCGGGAGGGCGGGGGAGGGGGGGGATCCCGACAAGCGCGCGGTACTCGTGATCTCACGGTGGGTCGAGGGTGTGGAATTAACCTAAGGATCGAGGTCAAATGTTAAAACGTAGCAAGTGAATTGAGCGATATTTGTCATTATTGACCACATAATCAATACCCCGGGTATCTCCTGC-ATCGATAAGTTCATCCAATATGTAGTAATCATCGCGTCTCTTTTATT-AGTTA-ATTGAAATAA-------------------------------ATTAGATGAGAATAAGGAATCTACCCCACTAATTGTTAAGACTAAGACCTTTTGAACTTCTACACGAGTCACACCTCTCCGGTTACCAATCGTCC-ATTAGCCAATCGTAATCACACGTCGAATAAATGATGCCCCACTAACCCTCAGCTCACACAAACGTACATATAGAGTAATAAAAGG---AACTAATATTTGAGATCTGTTACGAAACCCGA-CACCTATCCCACCGTCGTGTAATTAAGGTTA-ATAGATGGCGTGCCTTGCCAACTTATACGCAGCACAATATATCAAACAACACCGGACCCACCACCATTATGTACTGTTCTCTTTCATACGGCTA-----------------------------------ACCTCCTCAAAGGAATCCAAGTAATTAATAAAAATAGTTCTTCTTCTGCTGTTTAATGCTTTGAATTAAAAGGCAATAACCTAGTGGTTAGATGACAATCCAATAGATAGCTCAACCTAGACGTCCTGTCAGCTAGTAATTATTAGTGTAGTAAATTTATTCCAGATAATATTGTATCAACACAAATG-TAATAAACCTAGCTGTGGTTCGATAGAAGTATTCT--------------------------------------------------------------------------------------------TCTCTCTTAGCATAGGGGGAATTACTTGCAATTAAAGAAAATTTATGCAAAATAAATAAGCACAAAATTTCTGTCTGCGGAGTATTAGACGCTCTTTTCTGCGTTAACATCCTGAATCCTCTATATGATTTTG---------------------------------------------------------------------CCCCAATCTTGAAGACGCTTTAGACCCACAGAAAGTGACTCGAGTTGAGAATAAGAAGCTTCTCATGTTAAACCCTTTACTTGGAGCGGGAATTGGCAAATATTAGATGAATAGTAGAAAAGAAATTCAGACTAAAGTTACATTCGTGAAAATCCCTCATACCGCA-------------------------------------CTGATCCGAAATCTACATGATACGATCCTCTCGAAAGGACACCGCAGATTAGCTCTGTCATGCTAAA------------------------------AACTGTATCTTCCTTGGCTTTTTCTCTTCGGTCAGATTCTAATACTAACATGCTATGCCGTTTTTATACGTCCGATTGTTTATCGCGATTTTGATAGATGATAGCACATACTGCCAGACAAACGATAACATTAACAACTTTTGGCCTAGGAGCCTACCTCCTCAACGCAG-ATACACATTTC-AGCCTTACTATACCACTTACGGACGAATCCTCTGTAATACCCTCCTTGTTCTTCGTACTCCCTAGGTTTTGATTCCCCAAGCGACTTTATGACCAAAAGC-----CTCACCCAAGCGGCTCTCTCGCCACAAGGAGGACAACACCACTCTGAAGGTAATCATTAGGGCCCCCTGTGTCCTCTTAAATTTCGGGGCCCACTGAGAGAAAAACAATTGTCGAAGAGACAGTAGATGGCGT-------------------------CTTTCTTCTCCTTCATTTTT-----------------------------TTCTAATGACCTT---CCATCAGTAAAGCAA-GCCAAACG------------GGGTCAATAGTATCATTATCTCTCTTAGCATAGGGGGAATTACTTGC----------------------------TACTTCAGATCCTCTATGCTAGCAAACTCTAATCCCATAGTCGTGAGGAAAAAAAAGGAACCTGCCTGGTGCCTGGCCGGGCCGGACTAGTAGAAGGTTATGATACACCAAACACGCTGAATTTATTAATGGAATAGTACATGGACCTTCGCATAAAAAGGATCAGGGAGACGCCATAAATAAGCTGACAGTGATATATTCAAACCAGGCCCGCGAAAAAGCAGCCATATCCTCCTTAAATACTAACTATTCTGGCTCGCAACCGAATAGCCTCTGCCTGTCACTTAATAACTAATAGGTTGA
PYGAD     -ACACTCGTATACTC-CGGAACTAGCTGCTATCTCGCACAGGTTATGTTACTACACT-CAGGAATGTCAGAAGCTACTGCACATCTTACACCGCTTATAATTTTTTTAAAAACCAT-GCAAAACTAGGCACCTAAATACAAAACAATCTTAGTATCGGATTAATCAATAGTTATTCCAGAACCATAAACAATTCTAACGATGAACTCCCGCTGGATACGACCCATACGGCTCAATCCTCTGTGGGGTTTCGGAAGAACTAATAAATCTCATATAACA---CGTGTACTCATAAT--ACATCAGGTCATACTTCAGATCCTCTATGCTAGCAAACAGAAGGCCTATCGTAGATAGTTATTAGAAATTTGTACATAAAATGTAACAAGATTTATGTTCCATTTACGATTCGATCCATTCCTAGACCCTATGTTATGGTAACACAACCCGGAGACAACCCAATAAGGTCTGATATCCCTGTAGGTCGTGCTTTACTTACAATACAAAGGAACATTTTGAGGATGCCATAGGAGGGTTAATAAGTAACAAAAAGTAAATGTTACCTGTGTTTGTCGTTTTTCTCCGTTGTTCTACACAAAGGATTAATTTATAAATATAAAATTGATGCTCTCCCTCTTGTCGTACCGAGGCGATCACACTATATCATAACAACACGAATATGAT-TGCTGCTACACCTACCTGCTTACATGCCCGTTCAAAAAGGGTCCGGAGAACAAAGCAGTCTAACAGAGTTAAGAATTACAGTCACGACGAATTCTTACACAATATGTGCAGAAAGACATTAGTGAAGAGGCTGA-GCACTGACATGTCGCCCTCAGATTCCGTCTGCCAGCCCATAAGCTGAAGAATTCTGACTTTTACCGCCGCCAGTTACCG-CGTGAAATCTCCGATAGCGTTTATGGTTCTGCTCAAAAGGTGTTCGAAATATTCTAATCACATTCTAGATTTCTTATAAGAGGATTAAATTTTCAAAGTGTCACCATGCTTCAATTGGCACCCCTTAACACTAGCTATGGCTAAATAAAAATATAGCCTGAAGATAAAGTATTCGGTACATGTAAAGTAAGATAAAAACGCAACAAAGATTTGCTACGGTGTCATCCATTCGATCGGAAAGAAAAGTAGGATATGATAATCGATTAAGACTTCATCTAAAGAAATTA-GGCTAATCCAAAATTTAGCTCCCTGTC-AATACGAGAATCAAGATCACATGCTAAACATAAATACAATTGGGAAGTAACCAAGGATCCCGATCGACTATAGTAATAATATAGAACAAGCACATAGATATGGAGCGATCAGATCACACGATTTATGCACTTCGTCTTCTCATCGACTGCCTCAATGAAGTATCTTTTGCATCTGACTAAGTAAAAAATGAGCCAGAATCCTGAAAAAATTGGATATAATCGTTATTG-ATGTCCGGCGTAAGGGACATTTAAATGGGCTGTCTCATTCATCATTGCCCTCAAAGTAACATTCAATGCTCAACGACGATATTCACAATCCAGAGCTTAAACCCGCCCA-ATTTCTGACAAAATGATCCACTTCTGTATAAACAGACTGGACTACTGTCGCCCCAGATATAACTATTGCAGCGTTACACAAATGAGTAAAAACAGAAAACTACACCATCGACAAATGTTCACTGCCACACCCCCACCATATACACGCTATATTGCTCAAAAAAGTACACCTCTTCCCGATGTATGCAATACCGGGGCGGCGGGAGGGCGGGGGAGGGGGGGGATCCCGACAAGCGCGCGGTACTCGTTATCTCACGGTGGGTCGAGGGTGTGGAATTAACCTAAGGATCGAGGTCAAATGTTAAAACGTACCAAGTGAATTAAGCGATATTTGTCATTATTGACCACATAATCAATACCCCGGGTATCTCCTGCGATCGATAAGTTCATCCAATATGTAGTAATCATCGCGTCTCTTTTATT-AGTTA-ATTGAAATAAAGATCCGCAAGTCACCCCTTATTATTGCGGCATTAGATGAGAATAAGGAATCTACCCCACTAATTGTTAAGACTAAGACCTTTTGAACTTCTACACGAGTCACACCTCTCCGGTTACCAATCGTCC-ATTAGCCAATCGTAATCACACGTCGAATAAATGATGCCCCACTAACCCTCAGCTCACACAAACGTACATATAGAGTAATAAAAGGAATAACTAATATTTGAGATCTGTTACGAAACTCGAGCACCTATCCCACCGTCGTGTAATTAAGGTTA-ATAGATGGCGTGCCTTGCCAACTTATACGCAGCACAATATATCAAACAACACCGGACCCACCACCATTATGTACTGTTCTCTTTCATACGGCTATCGTTTTTCTCACTAAAACGGCGAGATCCTTTTATACCTCCTCAAAGGAATCCAAGTAATTAATAAAAATGGTTGTTCTTCTGCTCTTTAATGCTTTGAATTAAAAGGCAATAACCTAGTGGTTAGATGACA-TCCAATAGATAGCTCAACCTAGACGTCCTGTCAGCTAGTAATTATTAGTCTAGTAAATTTATTCCAGATAATATTGTATCAACACAAATG-TAATAAACCTAGCTGTGGTTCGATAGAAGTATTCT---GTGAAAAGATTCTGTTTCTGGTAGGTGGGGTGCAAAACTAGGCACCTAAATACAAAAC-GATATTGACATGATAAAAGGACAAATAGCGTCTCTCTTAGCATAGGGGGAATTACTTGCAATTAAAAAAAATTTATGCAAAATAAATAAGCACAAAATTTCTGTCTGCGGAGTATTAGACGCTCTTTTCTGCGTTAACATCCTGAATCCTCTATATGATTTTGGATCAGCTGGCTTCGGATCTAAGCCGGATCCGACCGAAACAGCTCTGACTTCATCCCAAGTTAGCAAAACCCCAATCTTGAAGACGCTTTAGACCCACAGAAAGTGACTCGAAATGAGAATAAGAAGTTCCTCATGTTAAACCCTTTACTTGGAGTGCAAATTAGC-------------------------------------AAGTTACAGTCGTGAAAATCCATCAAACAGCACTTGAATGAAAAAATTTAGTACACTATTTAACACGATCTGATCCGAAATCTACATGATACGATCCTCTCGAAAGGACACCGCAGATTAGCTCTGTCATGCTAAACGGGAGTGGCCCCAGAAGTAATGGCTACAAAACTGTATCTTCCTTGGCTTTTTCTCTTCGGTCAGATTCTAATACTAACATGCTATGCCCTTTTT-TACGTCCGATTGTTTATTACGATTTTGATAGATGATAGCACATACTGCCAGACAAACGATAACATTAACAACTTTTGGCCTAGGAGCCTACCTCCTCAACGCAG-ATACACATTTC-AGCCTTACTATACCACTTACGGACGAATCCTCTGTAATACCCTCCTTGTTCTT-----------------GATTCTCCAAGCGACTCTA----------------------------GCTCTCTCGCCACAAAGAGAACAACCCCACTCTGAAGGTAATCATTAGGGCCCCCTGTGTCCTCTTAAATTTCGGGGTCCACTGAGAGAAAAACAATTGTCGAAGAGACAGTAGATGGCGT-AGTATCTATTTGCGTCTTTTTCTGCTTTCTTCTCCTTCATTTTTTCCCATCACCTGACACCAATATTCCATTTTTCTAATGACCTT-ATCCATCAGTAAAGCAA-GCCAAGCG------------------------------TCTCTCTTAGCATAGGGGGAATTACTTGCTTAACAAATGTTTCGGTCATTGTACCACTACTTCAGATCCTCTATGCTAGCAAACTCTAATCCCATAGTCGTGAGGAAAAAAAAGGAACCTGCCTGGTGCCTGGCCGGGCCGGACTAATAGAAGGTT-----ACACCAAACACGCTGAATTTATTAATGGAATAGTACATGGACCTTCGCATAAAAAGGATCAGGGAGACGCCATAAATAAGC----------------AAACCAGGCCCGCGAAAAAGCAGCCATATCCTCCTTAAATACTAACTATTCTGGCTCGTAACCGAATGACCTCTGCCTGTCACTTAATAACTAATAGGTTGA
RHEAM     -ACACTCGTATACTC-CGGACCTAGCTG-TATCTCGCACAGGTTATGTTACTACACT--AGGAATGTCAGAAGCTACTGCACATCTTA-ACTGCTTATAATTTTTTTAAAAACCAT-GCAAAACTAGGCACCTAAATACAACACAATCTTAGTATCGGATTAATCAATAGTTATTCCAGAACCATAAACAATTCTAACG----------------------------GGCTCAATCCTCTGTGAGGTTTCGGAAAAACTAATAAATCTCATATAATATAATGTGCGTTAATAATACACGTTAGGTCATACTTCAGATCCTCTATGCTAGCAAACAGAAGGCCTATCGGAGATCGTAATTA--AATTTGTACATAAAATGTAACAAGATTTATGTTCCATTTACGATTCGATCCATTCCTAGACCCTATGTTATCGTAACCCATCCCGGAGACAACCCAACAAGGTCTGATATCCCTGTAGGTCGTGCTTTACTTACAATACAAAG-AACATTTTGGGAATGCCATAGGAGGGTTAATAAGTAACAAACAGTAAATATTACCTGTGTTTGTCGCTTTTCTCCGTTGTTCTAGACGAAGAATTAGTTTGTAAATACAAAATTGATGCTCTCCCTCTTGTCGTACCGAGGCGATCACACTATATCATAACAACACGAATATGGTCTGCTGCTACACCTACCTGCTTATATGCCCGTTCAAAAAGGGTCCGGAGAACAAAGCAGTCTAACAGAGTTAAGAATTACAGTCACAACGAATTCTTACACAATATGTGCAGAAAGACATTAGTGAAGAGGCTAA-GCACTGACATGTCGCCTTCAGATTCCGTCTGCCGGCCCATAAGCCGGAGAATTCTGACTTTTACCGCCGCCAGTTACCG---TGAAATCTCCGATAGCGTTTATGGTTCTGCTCAAAAGGTGTTCGAAATATTCTAATCACATTCTAGATTTCTTATAAGAGGATTAAATTTTCAAAGTGTCACCATGCTTCAATTGGCACCCCTTAACACTAGCTATGGCTAAATAAAAATATAGCCTGAAGATAAAGTATTCGGTAGATGTAAAGTAAAATAAGGACT-AACAAAGATTTGCTACGGTGTCATCCATTCGATCGGAAAGAATAGTAGGATATGATAATCGATTAAGACTTCATCTAAAGAAATTATGACTAATCTAAAAGTAGGCCCCCT-----ATACGAGAATCAAGATCACATGCTAAACATAAATACAATTGGGAAGTAACCAAGGATCCCGATCGACTATAGTAATAATATAGAACAAGTACATAGATATGGAGCGATCAGATCACACGATTTATGCACTTCGTCTTCTCATCAAATGCCTCAATG-AGTATCTTTTGCATCTGACTAAGTAAAAAATGAGCCAGAATCTTGAAAAAATTGGATATAATCGTTATTG-ATGTCCGGCGTAAGAGACATTTAAATGGGCTGTCTCATTCATCATTGCCCTCGGAGTAACATTCAATGCTCAACGACGATATTCACAATACAGAGCTTAAACCCGCCCA-ATTTCTGACAAAATGATCCACTTCTGTATGAACAGACTGGACTACTGCCGCTCCAGATATAACTATTGCAGCGTTACACAAATGAGTAAAAACAGAAAACTACACCATCGACAAATGTTCACTGCCACACCCCCACCATATACACGCTATATTGCTCAAACAAGTACACCTCTTCCCGATGTATGCAATACCGGGGCGGCGGGAGGGCGGGGGAGGGGGGGG-TCCCGACAAGCGCGCGGTACTCCTTAT-----------------------------CCTAAGGATCGAGGTCAAATGTTAAAACGTGCCAAGTGAATTAAGCGATATTTGTCATTATTGACCACATAATCAATACCCCGGGTATCTCCTGC-ATCGATAAGTTCATCCAATATGTAGTAATCATCGCGTCTCTTTTATT-AGTTA-ATTGAAATAAAGATCCGCAAGTCACCCCTTATTATTGCGGCATTAGATGAGAATAAGGAATCTACCCCGCTAATTGTTAAGACTAAGACCTTTTGAACTTCTACACGAGTCACACCTCTCCGGTTACCAATCG----ATTAGCCAATCGTAATCACACGTCGAATAAATGATGCCCCACTAACCCTCAGCTCACACAAACGTACATACAGCGTAATAAAAGG---AACTAATATTTGAGAACTGTTACGAAACTCGA-CACCTATCTCACCATCGTGTAATTAAGATTA-ATAGATGGCGTGCCTTGCCAACTTATACGCAGCACAATATATCAAACAACACCGGACCCACCACCATTATGTACTGTTCTCTTTCATACGGCTATCGTTTTTCTCACTAAAACGGGGAGATCCTTTTATACCTCCTCAAAGGAATTCAAGTAATTAATAAAAA--GTTGTTCTTCTGCTGTTTGATGCTTAGAATTAAAAGGCAATAACCTAGTGGTTAGATGACAATCCAATAGATAGCTCAACCTAAACGTCC--TCACCTAGTAATTATTAGTCTAGTAAATTTATTCCAGATAATATTGTATCAACACAAATG-TAATAAACCTAGCTGTGGTTCGATAGAAGTATTATAATGTGATAAGATTCTGTTTCTGGTAGGTGGGATGCAAAACTAGGCACCTAAATACAACAC-GATCTTGACATGATAAAAGGACAAACAGCGTCTCTCTTGGCTTGGGGGGACTTACTTGCAGTTAAAAAAAATTTATGCAAAATAAATAAGCACAAAATTTCTGTCTGCGGAGTATTAGACGCTCTTTTCTGCGATAACATCCTGAATCCTCTATATGATTTT-GATCAGCCCGCTTCGGATCTAAGCCGGATCCGGCCG-AACAGCTCTGACTTCATCCCAAGTTAGCAAAACCCCAATCTTGAAGACGCTTTAGACCCACAGAAAGTGACTCGAGTTGAGAATGAGAAGTTCCTCATGTTCAACCCTTTACTTGGAGCACGAATTGGCAAATATTAGATGAATAGTAGAAAAGAAATTCAGACTAAACTTACAATTGTGAAAAGCACTCAAACCGCACTTGAATGAAAAAATTTAGTACACTATTTAACACGATCTGATCCGAAATCTACATGATACGATCCTCTCGAAAGGACACCGCAGATTAGCTCTGTCATGCTAAACGGGAGTGGCCCCAGAAGTAATGGCTACAAAACTGTATCTTCCTTGGCTTTTTCTCTTC---CAGATTCTAATACTAACATGCTATGCCCCTTTTATACGTCCGATTGTTTATTGCGATTTTGATAGATGATAGCACATACTGCCAGACAAACGATAACATTAACAACTTTTGGCCTAGGAGCCTACCTCCTCAACGCAG-ATACACATTTC-AGCCTTACTATACCACTTACGGACGAATCCTCTGTAATACCCTCCTTGTTCTTCGTACTCCCTAGGTTTT-------------------TGACCAAAAGCGAAG-CTCACCCAAGCGACTCTCTCGCCACAAAGAGAACAATACCACTCTGAAGGTAATCATTAGGGCCCCCTGTGTCCTCTTAAATTTCGGGGCCCACTGACAGAAAAACAATTGTCGAAGAGACAGTAGATGGCGT-ACTATATATTTGCTTCTTTTTCTGCCTTCTTCTCCTTCATTTTT-----------------------------TTCTAATGACTTT-ATCCATCAGTAAAGCAA-GCCAAGCGTGCTAAAAATGAGGGTCAATAGTATCATTATCTCTCTTGGCTTGGGGGGACTTACTTGCTTAACAAATGTTTCGGTCATTGTACCACTACTTCAGATCCTCTATGCTAGCAAACTCTAATCCCATAGTCGTGAGGAAAAAAAAGGAACCTGCCTGGTGCC---------------AGTAGAAGGTTATGATACACCAAACACGCTGAATTTATTAATGGAATAGTACATGGACCTTCACATAAAAAGGATCAGGGAGACGCCATAAATAAGCTGACACTAATATATTC-----------GCGAATAAGCAGCTACATCCTGTTTAAATACTAACTATTCTGGCTCGTATCGGAATAACCTCTGCCTGTCACTCAATAACTAATAGGTTGA
STRCA     -ACACTCGTATACTC-CGGACCTAGCTGCTATCTCGCACAGGTTATGTTACTACACT-CAGGAATGTCAGAAGCTACTGCACATCTTACACCGCTTATAATTTTTTTAAAAACCAT-GCAAAACTAGGCACCTAAATACAACACAATCTTAGTATCGGATTAATCAATAGTTATTCCAGAACCATAAACAATTCTAACGATGAACTCCCGCTGGATACGACCCATACGGCTCAATCCTCTGTGAGGTTTCGGAAAAACTAATAAATCTCATATAATATA-TGCGCGTTAATAACACACGTTAGGTCATACTTCAGATCCTCTATGCTAGCAAACAGAAGGCCTATCGGAGATCGTAATTAGAAATTTGTACATAAAATGTAACAAGATTTATGTTCCATTTACGATTCGATCCATTCCTAGACCCTATATTATGGTAACCCACCCCGGAGACAACCCAATAAGGTCTGATATCCCTGTAGGTCGTGCTTTACTTACAATACAAAGGAACATTTTAGGAATGCCATAGGAGGGTTAATAAGTAACAAACAGTAAATATTACCTGTGTTTGTCGCTTTTCTCCGTTGTTCTAGACGAAGAATTAGTTTATAAATACAAAATTGATGCTCTCCCTCTTGTCGTACCGAGGCGATCACACTATATCATAACAACACGAATATGAT-TGCTGCTACACCTGCCTGCTTATATGCCCGTTCAAAAAGGGTCCGGAGAACAAAGCAGTCTAACAGAGTTAAGAATTACAGTCACAACGAATTCTTACACAATATGTGCAGAAAGACATTAGTGAAGAGGCTGA-GCACTGACATGTCGCCCTCAGATTCCGTCTGCCGGCCCATAAGCTGAAGAATTCTGACTTTTACCGCCGCCAGTTACCG-CGTGAAATCTCCGATAGCGTTTATGGTTCTGCTCAAAAGGTGTTCGAAATATTCTAATCACATTCTAGATTTCTTATAAGAGGATTAAATTTTCAAAGTGTCACCATGCTTCAATTGGCACCCCTTAACACTAGCTATGGCTAAATAAAAATATAGCCTGAAGATAAAGTATTCGGTACATGTAAAGTAAAATAAGGACTCAACAAAGATTTGCTACGGTGTCATCCATTCGATCGGAAAGAAAAGTAGGATATGATAATCGATTAAGACTTCATCTAAAGAAATTATGACTAATCCAAAATTTGGCCCCCTATC-AATACGAGAATCAAGATCACATGCTAAACATAAATACAATTGGGAAGTAACCAAGGATCCCGATCGACTATAGTAATAATATAGAACAAGCACATAGATATGGAGCGATCAGATCACACGATTTATGCACTTCGTCTTCTCATCAGGTGCCTCAATG-AGTATCTTTTGCATCTGACTAAGTAAAAAATGAGCCAGAATCCTGAAAAAATTGGATATAATCGTTATTG-ATATCCGGCGTAAGAGACATTTAAATGGGCTGTCTCATTCATCATTGCCCTCAAAGTAACATTCAATGCTCAACGACGATATTCACAATACAGAGCTTAAACCCGCCCA-ATTTTTGACAAAATGATCCACTTCTGTATAAACAGACTGGACTACTGCCGCTCCAGATATAACTATTGCAGCGTTACACAAATGAGTAAAAACAGAAAACTACACCATCGACAAATGTTCACTGCCACACCCCCACCATATACACGCTATATTGCCCAAACAAGTACACCTCTTCCCGATGTATGCAATACCGGGGCGGCGGGAGGGCGGGGGAGGGGGGGGATCCCGACAAGCGCGCCGTATTCGTTAT-----------------------------CCTAAGGATCGAGGTCAAATGTTAAAACGTGCCAAGTGAATTAAGCGATATTTGTCATTATTGACCACATAATCAATACCCCGGGTATCTCCTGC-ATCGATAAGTTCATCCAATATGTAGTAATCATCGCGTCTCTTTTATT-AGTTA-ATTGAAATAAAGATCCGCAAGTCACCCCTTATTATTGCGGCATTAGATGAGAATAAGGAATCTACCCCGCTAATTGTTAAGACTAAGACCTTTTGAACTTCTACACGAGTCACACCTCTCCGGTTACCAATCGTCC-ATTAGCCAATCGTAATCACACGTCGAATAAATGATGCCCCACTAACCCTCAGCTCACACAAACGTACATACAGCGTAATAGAAGG---AACTAGTATTTAAGATCTGTTACGAAACTCGA-CACCTATCCCACCGTCGTGTAATTAAGGTTA-ATAGATGGCGTGCCTTGCCAACTTATACGCAGCACAATATATCAAACAACACCGGACCCACCACCATTATGTACTGTTCTCTTTCATACGGCTATCGTTTTTCTCACTAAAACGGGGAGATCCTTTTATACCTCCTCAAAGGAATCCAAGTAATTAATAAAAATGGTTGTTCTTCTGCTGTTTAATGCTTAGAATTAAAAGGCAATAACCTAGTGGTTAGATGACAATCCAATAGATAGCTCAACCTAAACGTCCTGTCACCTAGTAATTATTAGTCTAGTAAATTTATTCCAGATAATATTGTATCAACACAAATG-TAATAAACCTAGCTGTGGTTCGATAGAAGTATTAT---GTGATAAGATTCTGTTTCTGGTAGGTGGGATGCAAAACTAGGCACCTAAATACAACAC-GATCTTGACATGATAAAAGGACAAACAGCGTCTCCCTTGGCTTGGGGGGAATTACTTGCAATTAAAAAAAATTTATGCAAAATAAATAAGCACAAAATTTCTGTCTGCGGAGTATTAGACCCTCTTTTCTGCGATAACATCCTGAATCCTCTATATGATTTTGGATCAGCCCGCTTCGGATCTAAGCCGGATCCGACCGAAACAGCTCTGACTACATCCCAAGTTAGCAAAACCCCAATCTTGAAGACGCTTTAGACCCACAGAAAGTGGCTCGAGTTGAGAATGAGAAGTTCCTCATGTTCAACCCCTTACTTGGAGCACGAATTGGCAAATATTAGATGAATAGTAGAAAAGAAATTCAGACTAAACTTACAGTTGTGAAAAGCCTTCACACCGCACTTGAATGAAAAAATTTAGTACACTATTTAACACGATCTGATCCGAAATCTACATGATACGATCCTCTCGAAAGGACACCGCAGATTAGCTCTGTCATGCTAAACGGGAGTGGCCCCAGAAGTAATGGCTACAAAACTGTATCTTCCTTGGCTTTTTCTCTTCGGTCAGATTCTAATACTAACATGCTATGCCCTTTTTATACGTCCGATTGTTTATTGCGATTTTGATAGATGATAGCACATACTGCCAGACAAACGATAACATTAACAACTTTTGGCCTAGGAGCCTACCTCCTCAACGCAG-ATACACATTTC-AGCCTTACTATACCACTTACGGACGAATCCTCTGTAATACCCTCCTTGTTCTTCGTACTCCCTAGGTTTT-------------------TGGCCAAAA-------CACACCCAAGCGACTCTCTCGCCACAAAGAGAACAATACCACTCTGAAGGTAATCATTAGGGCCCCCTGTGTCCTCTTAAATTTCGGGGCCCACTGACAGAAAAACAATTGTCGAAGAGACAGTAGATGGCGT-ACTATATATTTGCTTTTTTTTTTGCCTTCTTCTCCTTCATTTTTTCCCATCACCTGACACCAATATTCCATTTTTCTAATGACCTT-ATCCATCAGTAAAGCAA-GCCAAGCGTGCTAAAAATGAGGGTCAATAGTATCATTATCTCCCTTGGCTTGGGGGGAATTACTTGCTTAACAAATGTTTCGGTCATTGTACCACTACTTCAGATCCTCTATGCTAGCAAACTCTAATCCCATAATCGTGAGGAAAAAAAAGGAACCTGCCTGGTGCCTGGCCGGGCCGGACTAGTAGAAGGTTATGATACACCAAACACGCTGAATTTATTAATGGAATAGTACATGGACCTTCGCATAAAAAGGATCAGGGAGACGCCATAAATAAGCTGACACTGATATATTCAAACCAGGCCCGCGAATAAGCAGCCATATCCTCCTTAAATACTAACTATTCTGGCTCGTATCCGAATAACCTCTGCCTGTCACTCAATAACTAATAGGTTGA
TAEGU     -ACACTCGTTTACTC-CGGAGCTAGCTGCTATCTCGCACAGGTTATGTTACTACACT-CAGGAATGTCAGAAGCTACTGCACATCTTA--------------------------------------------------------AATCTTAGTATCGGATTAATCAATAGTT---------------------------ATGAACTCCCGCTGGATACGACCCATACGGCTCAATCCACTGTGGGGTTTCGGA---------------------------CATGTACTGGTAAT--AAGTCAAATCATACTTCAGATGCTCTATGCTTGCAAACAGAAGGCCTATCGGAGATAGTTATTAGAAATTTGTACATAAAATGTAACAAGATTTATGTTCCATTTACGATTCGATCCATTC------------------------------GAGACGGCCCAATAAGGTCTGATATCCCTGTAGGTCGTGCTTTACTTACAATACAAAGGAACATTTTGGGAATGCCATAGGAGGGCTAATAAGTAACTTAAATTAAATATTAACTGTGTTTGTCGCTTTTCTCCGTTGTTCTACGCAAAGGATTAGTTAATAAATGCAGAATTGATGCTCTCCCTCTTGTCGTACCGAGGCGATCACACTATATCATAACAACACGAATATGAT-TGCTGCTACACCCAGCTGCTAATATACCCGTTAAAATAGGGTCCGGAGAACAAAGCAGTCTAACAGAGTTAAGAATTACAGTCACAACGAATTCTTACACAATATGTGCAGAAAGACATTAGTGAAGAAGCTGA-GCACTGACATGTCGCCCTCAGAT--CGTCTGCCAGCCCATAAACTGAAGAATTCTGACTTTTACCGCCGCCAGTTACCG-CGTGAAATCTCCGATAGCGTTTATGGTTCTGCTCAAAAGGTGTTCGAAATATTCTAATCACATTCTA-ATTTCTTA-AAGAGGA-TAAATTTTCAAAGTGTCACCATGCTTCAATT---------------------------AATAAAAATATAGCCTGAAGATAAAGTATTCGGTACATGTAAAATAAGATAAGGACGCAACAAAGATTTGCTACGGTGTCATCCATTCGATCGGAAAGAAAAGTAGGATATGATAATCGATTAAGACTTCATCTAAAGAAATTATGGCTAAACCGAAATTTAGCCCCCTATC-GATACGAGAATCAAGATCAAATGCTAAACATAAATACAATTGGGAAGTAACCAAGGGTCCCGATCGACTATAGTAATAATATAGAACAAGCACATAGATATGGAGCGATCAGATCACACGATTTATGCACTTCGTCCTCTCATCGCCTGCCTCAATGAAGTATCTTTTGCATCTGACTAAGTAAAAAATGAGCCAGAATCCTGAAAAAATTGGATATAATCGTTATTG-ATGTCCGGCGTAAGAGACATTTAAATGGGCTGTCTCATTCATCATTGCCCCCAAAGTAACATTCAATCCTCAACGACGATAT------------GCTCAAAACCGCCCA-ATTTCTGACAAAATGATCCACTTCTGTATAAACAGACTGGACTACTGCCGCTCCAGATATAACTATTGCAGCGTTACACAAATGAGTAAAAACAGAAAACTACACCATCG---------------------------ATGTACACGCTATATCGCTCAAAAAGGTACACCTCTTCCCGATGTATGCAATACCGGGGCGGCGGGAGGGCAGGGGAGGGGGGGGATCTCAACTGGCGCGCGGTACTCCCGATCTCACGGTGGGTCGAGGGTGTGGAATTAACCTAAGGATCGAGGTCAAATGTTAAA------------------------------ATTATTGACCACATAATCAATACCCCGGGTATCTCCTGCGATCGATAAGTTCATCCAATATGTAGTAATCATCGCGTCTCTTTTATT-AGTTA-ATTGAAATAAAGATCCGCAAGTCACCCCTTATTATTGCGGCATTGGATGAGAATAAGGAATCTACCCCACTAATTGTTAAGACTAAGACCTTTTGAACTTCTACACGAGTCACACCTCTCCGGTTACCAATCGTCC-ATTAGCCAATCGTAATCACACGTCGAATAAATGATGCCCCACTAACCCTCAGCTCACACAAACGTACATATAGAATAATAAAAGG---ACCTGATATTTGAGATCTGTTACGAAACTCGA-CACCTATCCCACCGTCGTGTAATTAAGGTTA-ATAGATGGCGTGCCTTGCCAACTTATACGCAGCA------------------------------CATTATGTACTGTTCTCTTTCATACGGCTATCGTTTTTCTCACTAAAACGGCGAGTTCCTTGCATACCTCTTCAAAGGAATTTAAGTAATCAATAAAAATGGTTGCTCTGCTGCTGTTTGATGTTTAGAATTAAAAGGCAATAACCTAGTGGTTAGATGACAATCCAATAGATAGCTCAACCTAGACGTCCTGTCAGCTAGTAATTATTAGTCTAATAAATTTATTCCAGATAATATTGTATCAACACAAATG-TAATAAACCTAGCTGTGGTTCGATAGAAGTATT-----GTGAAAAGATTCTGTTTCTGGTAGGTGGGAT----------------------------GATATTGACATGATAAAAGGACAAATAGCGTCTCTTTTAGCCTAGGGGGCATTTCCTGCCATTAAAAAAAATTTATGCAAAATAAATAAGCACAAAATTTCTGTCTGCGGAGTATTAGACGCTCTTTTCTGCGATAACATCCTGAATCCTCTATATGATTTTGGATCAGCTCGCGTCGGATCTAAGCCGGATCCGACCGGAACAGCTCTGACTTCATCCCAAGTTAGCAAAACCCCAATCTTGAAGACGCTTTAGACCCACAGAAAGTGGCTCGAGTTGAGAATAAGCAGTTCCTCATGTTGAACCCTTTACTTGGGGCGCGACATGGCAAATATTAGATGAATAGTAGAAAAGAAATTTAGACTAAACTTACAGTCGTGAAAATCCCTCGAACCGCACTTGAATGAAAAAATTTAGTACACTATTTAACACGATCTGATCCGAAATCTACATGATACGATCCTCTCGAAAGGACACCGCAGATTAGCTCTGTCATGCTAAACAGGAGTGGCCCCAGAGGTAATGGTCACTAAACTGTATCTTCCTTGGTTTTTTCTCTTCGGTCAGATTCTAATACTAACATGGTGTGCC--TTTCATACGTCCGATTGTTTATTGCGATTTTGATAGATGATAGCACATACTGCCAGACAAACGATAACATTAGCAACTTTTGGCCTAGGAGCCTACCTCCTCAACGCGG-ATACACATTTC-AGCCTTACTATACCACTTACGGACGAATCCTCTGTAATACC----------TTCGCACCCCCTGGCTTATGATTCCTCAACCGACTTTATGAC------------CTCACCCAAGCGGCTTTCTCGCCACAAAGAGAACAACTCCACTCTGAAGGTAATCATTAGGGCCCCCTGTGTCCTCTTAAATTTCGGGGCCCACTGACAGAAAAACAATTGTCGAAGAGACAGTAGATGGCGT-------TATTTGTGTTCTTTTCTGCTTTCTTCTCCTTCATTTTTTGCCATCACCTGACACCAATATTCCATTTTTCGAAAGACCTT-GTCCATCAGTAAAGCAA-GCCAAGCGTGCTAAAAATGAGGGTCAATAGTATCATTATCTCTTTTAGCCTAGGGGGCATTTCCTGCTTAACAAATGTTTCGGTCATTGTACCACTACTTCAGATGCTCTATGCTTGCAAACTCTAATCCCATAGTCGTGAGGAAAAAAAAGGAACCTGCCTGGTGCCTGGCCGGGCCGGACTAGTAGAAGGTTATGATACACCAAACACGCTGAATTTATTAATGGAATAGTACATGGACCTTCGGATAAAAAGTATCAGGGAAACGCCATAAATAAGCTGACGGTGATGTATTCAAACCAGGCCCGCGAAAAAGCAGCCATATCCTCCCTAAATACTAACTATTCTGGCTCGCAACCGACTAACCTCTGCCTGTCACTTAATAACTAATAGGTTGA
TINMA     -ACACTCGTATACTC-CGGACCTAGCTGCTATCTCGCACAGGTTATGTTACTACACT-CAGGAATGTCAGTAGCTACTGCACATCTTACACCGCTTATAATTTTTTTAAAAACCAT-GCAAAACTAGGCACCTAAATACAACACAATCTTAGTATCGGATTAATCAATAGTTATTCCAGAACCATAAACAGTTCTGACGATGAACTCCCGCTGGATACGACCCATACGGCTCAATCCTCTGTGAGGTTTCGGAAAAACTAATAAATCTCATATAATATAG---------------------------TACTTCAGATCCTCTATGCTAGCAAACAGAAGGCCTATCGGGGATCGTAATTAGAAATTTGTACATAAAATGTAACAAGATTTATGTTCCATTTACGATTCGATCCATTCCTAGACCCTGTCCTATGGTAA---------GAGACGACCCAATAAGGTCTGATATCCCTGTAGGTCGTGCTTTACTTACAATACAAAGG---------------------------TAATAAGTAACAAACAGTAAATATTACC-------------------------------CGAAGAATTAGCTTGTAGATACAAAATTGATGCTCTCCCTCTTGTCGTACCGAGGCGATCACACTATATCATAACAACACGAATATGAT-TGCTGCTGCACCTACCTGCTTACATGCCCGTTCAAAAAGGGTCCGGAGAGCAAAGCAGTCTAGCAGAGTTAAGAATTACAGTCACGACGAATTCTTACACAATATGTGCAGAAAGACATTAGTGA---------------------------------TCCGTCTGCCGGCCCATAAGCCGGAGAACTCTGACTTTTACCGCCGCCAGTTACCG-CGTGAAATCTCCGATAGCGTTTATGGTTCTGCTCAAAAGGTGTTCGAAATATTCTAATCACATTCTAGATTTCTTATAAGAGGATTAAATTTTCAAAGTGTCACCATGCTTCAATT-----------------------------------------------ATTAAGTATTCGGTACATGTAAAGTAAAATAAGGACTCAACAAAGATTTGC-----TGTCATCCATTCGATCGGGAAGAAAAGTAGGATATGATAATCGATTAAGACTTCATCTAAAGAAATTATGACTAGTCCAAAATATGGCCCCCTATC-AATACGAGAATCAAGATCACATGCTAAACATAAGTACAATTGGGAAGTAACCAAGGA--------------------------GAACAAGCACATAGATATGGAGCGATCAGATCACACGATTTATGCACTTCGTCTTCTCATCAAATGGCTCAATG-AGTATCTTTTGCATCTGACTAAGTAAAAAATGAGCCAGAATCTTGAAAAAATTGGATATAATCGTTATTG-ATGTCCGGCCTAAGAGACATTTAAATGGGCTGTCTCATTCAACATTGCCCTCAAAGTAACATTCAATGCTCAACGACGATATTCACAACACAGAGCTTAAACCCGCCCA-ATTTCTGACAAAATGATCCACTTCTGTATAAACAGACTGGACTACTGCCGCTCCAGATATAACTATTGCAGCGTTACACAAATGAGTAAAAACAGAAAACTACACCATCGACAAATGTTCACTGCCACACCCCCACCATATACACGCTATATTGCTCAAACAAGTACACCTCTTCCCGATGTATGCAATACCGGGGCGGCGGGAGGGCGGGGGGGGGGGGGGATGCCGACAAGCGCGCCGTAGTCCCGAT-----------------------------CCTAAGGATCGAGGTCAAATGTTAAAACGTGCCAAGTGAATTAAGCGATATTTGTCATTATTGACCACATAATCAATACCCCGGGTATCTCCTGC-ATCGATAAGTTCATCCAATATGTAGTAATCA---------------------------------AGATCCGCAAGTCACCCCTTATTATTGCGGCATTAGATGAGAATAAGGAATCTACCCCGCTAATTGTTAAGACTGAGACCTTTTGAACTTCTACACGAGTCACACCTCTCCGGTTACCAATCGTCC-ATTAGCCAATCGTAATCACACGTCGAATAAATGATGCCCCACTAACCCTCAGCTCACACAAACGTACATAGAGAGTAATAAAAGG---CACTAGTATTTGAGAACTGTTACGAAACTCGA-CAC-TATCCCACCGTCGTGTAATTAAGATTA-ATAGATGGCGTGCCTTGCCAACTTATACGCAGCACAATATATCAAACAACACCGGACCCACCACCATTATGTACTGTTCTCTTTCATACGGCTA-----------------------------------ACCTCCTCAAAGGAATTCAAGTAATTAATAAAAATAGTTGTTCTTCTGCTATTTAATGCTTAGAATTAAAAGGCAATAACCTAGTGGTTAGATGACAATCCAATAGATAGCTCAACCTAGACGTCCTGTCACCTAGTAATTATTAGTCTAGTAAATTTATTCCAGATAATATTGTATCAACATAAATG-TAA-----------------------------------GTGATAAGATTCTGTTTCTGGTAGGTGGGATGCAAAACTAGGCACCTAAATACAACAC-GATCTTGACATGATAAAAGGACAAACAGCG--TCTCCTGGCTGAGGGGGAATGATTTGC--------------------------------------TTTCTGTCTGCGGAGTATTAGACGCTCTTTTCTGCGATAACATCCTGAATCCTCTATATGATTTTGGATCAGCCAGCTTCGGATCTAAGCCGGATCCGACCGAAACAGCTCTGACTTCATCCCAAGTTAGCAAAACCCCAATCTTGAAGACGCTTTAGACCCACAGAGAGTGACTCGAGTTGAGAATGAGAAGTTCATGAT------------ACTTGGGGCGCGAATTGGCAAATATTAGATGAATAGTAGAAAAGAAATTCAGACTAAACTTACAGTTGTGAAAAGCCATCAAACCGCACTTGAATGAAAAAATTTAGTACACTATTTAACACGATCTGATCCGAAATCTACATGATACGATCCTCTCGAAAGGACACCGCAGATTAGCTCTGTCATGCTAAACCGGAGTGGCCCCAGAAGTAATGGCTACAAAACTGTATCTTCCTTGGCTTTTTCTCTTCGGTT-----------------TGTTTTGCCCTCTTTATTCGTCCGATTGTTTATTGCGATTTTGATAGATGATAGCACATACTGCCAGACAAACGATAACATTAACAACTTTTGGCCTAGGAGCCTACCTCGTCAACGCAG-ATACACATTTC-AGCCTTACTATACCACTTACGGACGAATCCTCTGTAATACCCTCCTTGTTCTTCGCACTCCCTAGGTTTT-------------------TGAACAAAAGCA----CTCACCCAAGCGACTCTCTCGCCACAAAGAGAACAATCCCACTCTGAAGGTAATCATTAGGGCCCCCTGTGTCCTCTTAAATTTCGGGGCCCACTGACAGAAAAACAATTGTCGAAGAGACAGTAGATGGCGT---------------------------------------------TCCCATCACCTGACACCAATATTCCATTTTTCTAATGACTTT-GTCCATCAGTAAATCCACGCC-AGAG------------GGGTCAATAGTATCATTA--TCTCCTGGCTGAGGGGGAATGATTTGC----------------------------TACTTCAGATCCTCTATGCTAGCAAAC------------------AGGAAAAAAAAGGAACCTGCCTGGTGCCTGGCCGGGCCGGACTAGTAGAAGGTTATGATACACCAAACACGCTGAATTTATTAATGGAATAGTACATGGACCTTCGCATAAAAAGGATCAGGCAGAC-------------TGACACTAATATATTCAAACCAGGCCCGCGAATAAGCAGCCATATCCTGCTTAAATACTAACTATTCTGGCTCGCATCGGACCCCCCCCTGCCTGTCACTCAATAACTAATAGGTTGA

 17 4144
n1666     CGTGCCTCTATTCCA-ATCGCCTAGCCCTGCGTGTCCGCTCCCGGGCCGCTCTATCCACCGGTGTGTTTGGGGGTAAAAGGTCCCG-GGTAGATGGATGTAAGCCGGTAACTCAGCATCAGCTGGCCGAATGCGCCCAAAATGAGCACTCATCTAATGAATAGACGTTATTGAAACGAAGTATGTGACTATTTTATCTTTGACAGTTCGAA-TGTTCCTGTTCGAAGTTTATAGGCTTGGAGATAAGTCAAAGGAGGTTGTGGAGGTACAGTGATTACGTTCAGTCTTTAATAATACACGTTAGGTCAAGTAAAAATGGATGTTTCTGCGCTCCTATTAGCCCGGCGACCGGCGGCGGAGGG-GTGTGCTGATCTCTGTGAGGTAACATTGTGATATTCTCATATTCGTGTGCGTTCCGTCTGTAACTGGCTGTTAACGATACCGGAAGAGCGCAGTTCAAAACCGTTTTGTAAATTATGCTTTTAGTGCATCTTTTCAATGGAG--GACAGCTCAAATAAGCATGTCCCCGAGAGGGCCGGGAACGCGCGGTTGGTGACATGGCCGGCCGGAGCCTCCCCCTCCTCCCCTTTTTGGCGGCGGCGCGGGAAAGGAGATGGGCTATGTCAATCTCTCCCTCAATGAATTTACTAAGATCCACATAAATTACCGGGTGGAGAC-CCCTCCACCTAATTGTACATCCGGCTATTTTCGCCCTACGATTCAGTCAACAAGCCCTCGAATTTTAATGCACGAGGTGATGCTAAGACTATTGCC-CCCCCGGGCGCGGGCATCCGGACCGCCTCCAGCCTGCAGCCCCCGAGACCAGCTCTACACTTTACGATCAAATCAAACTACTACCGAAACTTTTTCTCGTAACAAGAAACGCTAAGAATTACAGAGTTTCGCCAACGGAAACCTATTAAAGATCGAGGGTATTGGCTGATTTATAAATGATTTGTTGGTTTTTTATCTATTGAA-TACGACCAACCATGGTTTTTTACAAGTAGTAAATAAAATATAATTTAGGAGTTGAGTTAGGACGGAATAGAGACTGGCGCTGTGATTTCCCTCTTGGGGAGTAATGCTTCTATTCACGGGTTTAGTCTTTGTATGTATTTATGTCTATGCTTGGACGGCGGGTTTCTGTATGTTCGCGCCTGTATTAGTACGATAAAGACAAGATAATGAATTAACAAATATTC-CCATTAGGGGATCGACTTGCTACTGAAATCAAGTTAGCAAGTGTATGGGTACCTGAGCTTGGACGGATAGAATGCGGTGATGCACAGGTGACGGAGAGAAGTCGAGTCAGAAATTAATACGTCCCGCTAAGCCCAATCGATGTGACAGAACGTACCA-ACATATTGTGGTCGTTCTACGTAAGAGACCTTCGTTTCAAAATTCTAGTGTGCCGGTATCGACCCCGAAGATCTCGAATAGATCTCGAACATTGTTTACACCCCTATCCATCAATACTCAGATGAAGAGAGAAAAATCATTCGTAATCATCAGCTGTGCGGCGAGAAGTGCGATAGATTATAGACGCCGTCTAGCAAGATACGCATTTCGATATAGACGTAAAAATGTCTAAATACTCTCCGGCCGGGGCGCTGGGGAGCATGCTGCGCTAGCATATGAGAGAGGAAAATCTCAGTTAAATCACCCTTTCCATCGGTATAAGGAATGTGTGTCACTTTATATCGATCTTTCTATTACAAGAAGTCTTCAGTTAAAACGTCGAATAAAGATCCAGAGGACTTCCAGCGCATCCTCCCGCCGCGGCGGGAAGGCTGCTAGTTAACCCCCCCGTTTCTAGAGTACAAGAACGACAACAGGGTCTAGTCTAGGATAGCATAGTCGATTGTATACCTTTCGAGCTTCACTGTCAGTCAATCCGAAGTTACCTCATTTGCTGTTCGCAAGTACGGTGGTAGCCCCGGCTGGGCCTATCATTCAACTGTCCTTTGATCATTGAAATAA-GCTTTCGAATACTATTAATCTTAATCTACATTATCACTCAATGGTCCGGAATAAATCATCTGTGTTTATATAAATTCATTGCGCCACGTTGTTTGGCGAACCCCCCCCTCCTGCTTTACAACTAAAGTTCGACCGACCTCGACTCCTGCAGGCG-GGAACATAGCATGGTTAAGAGATCACCACGCTTTGTAAAGGACAGAAGATACT----AATGAAATGTGAAAATTTGGTAATCCAAAATCG-AACTTGGTAACGAACACTATATTAACGTCTTTACTTTTCTCATTCTGTACAATAGGAGTTTTCTACAACGGCGTATGGTTTTTTTAACTTTTTTGAGTAGTACATCTTCCAGTTGCCCAGAAACGTATTAGGGGTGGTGAGGTAATTCTAACGCCACTGACGGACTCTGAGGCCGGGTCAAGGCGATAAGTATGGTCTCTTCTCTTTGGATACGTAATGTCTCTGGCCTTTCGAGATAGGTTTAGTGAATCCCCGTGTTCGAAGGCATCATCGGCGCTCCGCGGGAGGTATAAACCATGGGGAGTTCATAGTAGCAAGTAAGGATTATACTATTCAAATAATTCATTACGTTCACTGTCACTTCGGAAGCCTATCGTAGGGGCTAAGCTGGCCCTCCCCCCCGCGTGTCCCCCCCCGC-CATCAGCTGGCCGAATGCGCCCAAAATGTGTAAACAAATTTAGGACTCCTATTTTTTCGGTGTTAGGCTTCACTACCGCACGTTTTATCAGTAATAATGAGTGACCAAGCCAATAGAAAAAAAGGCCTTTCTT-GGTAGTCGTCTTCCCACCGTGACTTCGTTAATGCAGTAGCGCTACTCCTTATCAGTATGGTTCGATCTATCAATGGTTTGAAAAATTGTTCCTATTGAAAATGTGTAAAATTTCGATGTGCGGTTGTTTTTTATGTGGCAGAATGAATTCGGTATACTCAATATTTTGCTAGATTCAGTGTTGAACTAATTCTACTTCAAAGAAACCGCGCACAAAGTCTAGTGTATAAAGATATCCATTGGGTAGAAACCGAAATTTCTTAAGCGCTTGGCGCCCGTCCCCCGCGGGCGGCCCGTCGCCTTAAGATAGGCACAATTAACGTACGCTCCCCGGTAAAGTTATAGGGTACACCCAAAACCTAATATCCTCTTGAAAATTATGTCGAGAGTGGAATCGTCGGTCTCTATCCTCTAAGACGGGACACAAGGATGTGTTATGAAGTTCTGCTCCTGGGTGTTTATTTTCTGAGGTGAGTGATGGCTGCTGGGCGTTGTATAATTTTTAACATTGGTTAGCACGGTAATCGTATGCCTCTTATCCTTTTTCTGATTTTATACAGAGCTCGCGGAGGGATCAATGCCTACTCTTATCCTAATCGTGTGCCATGTTCATAAGCC-CTGCGAGGTATACGGCCTATGGAGAACTCTCGACAATATATACAACAGTCTGATCCGACGCTAGGTCGCTTATTAGCGCGAGAGCCTTCAAAATACTAAAGATATGTTGAAATGACTTTGCTTACAAAAAAATGAATGTTTTTTGAGGAGCTTCCCTTACGGCAGACGCGCTACCTCGCGGCTCAGCAACAGCGGTATCCGGGGCGTATATAATACCGTTTAACCTGAAAAACG-AACCCCCGGGGTGCCCCCCTGCTCGACTGTTATGAGCTACTTCTTGTAAATGTAATTGACAATACGTGGACGCCTTACATCGTTGGAGGTCGCGGTGCCATCACCTGCT-CCTCGACGGAGTCCTCAACATAGTAAAGAAAAGTGTTAGGCTTCACTACCGCACGTTTTATTCCATCTATATGGAATTTTTTCATTCTA-AGTAAAAATGGATGTTTCTGCGCTCCTGCCGCCGCGCGCCGCGCCCACAAGACATATACATCCTATTATCAAT-TTTT-T--GATT-CCGAAACTTCTCGGTATACTTTTTCAAAAGGGCTGGCCCTGTCGGGTGGGTTAGGCAAATGTTAATTCACATCAGGGAGGCTCACACGATTTTGTCCGACGAAAGCGGGGAGAGGACCTTCTCTAATTTTACGCAATTAGCAATGGAATATTTGGAACGGACACCGAACAAGTTATTCTTATTTTTTTGAACCTTTTTTACCAATTGAGATTAAAG
ACACH     CGTGCCTCCATACCA-ATCGCCTAGCCTTGCGTCATCGTTCCCGGGCCGTTCCTTTCACCGGCGCACTTGGGAGTAAAAGATCCTG-AAGGGATGGAGGTGAGGCGGTAATTCGG----------------------------AACACTCGTCTAATGAATGGACGTTATT---------------------------TTGACATTTAGACCTGTTCCTTTTCAAA---------------------------GAGATTGCGGGGGTACAATGATTA---TCAGTCTCGACGAGA--ACCTAGGCGA-AGAAACAACGCTCCGTCCTGCGCTCCCGCTGTCCCAGCGACCGACGACGGGGGG-GTGTGTTGATCTCTGTGGGGTAACATTGTGGTATTCTCCTACTGGTGTGCGTCCCGTCTATAACTGGGTCCCCGCGGTACCGGAAAAATGCAGTTTAAAACCGTTTTGTAAATTACGCTGTGGGTGCCTACTGTCAGTCGAGGTGTCGGCTCAAATATGCATGTTCCCGAGAGGGCCAGGAGCGCGCCGCTGGTGATATGGCCGACGAGAGCCCCCCTTCCCCACCC----------------------------GGCCCCCGCCCCCGCCCCCTCCGTTGGATTGGCTGAGGTCTACACGGATTGCCGGGTGGAGT-----------------------------------------------------------------------GCCCGGGGTGATGCTAAAACTATTGAT-CCCCCGGGCGTGGACGTCCGGATCGCTTCTAGTCTGCAGCCCCCGAGCCTAGCTCTAAACTTTACGATCCAATCAAACTA---CCGGAAGTCTTTCTCGTAACAAGAAACGTTAAGAGCTACAGAGTTTCGCCAAGGGGAATCTACCCGGGATCCAGTGTCCCGGCCGGTGCACAGCC---------------------------TACGACCAACCATGGTTTTTTACAAGTGGTACTTCGCGCCCACTGCCGGTTGCGCGTTGGAATGGAGTAAAAACTGGCGCTGTGCTTTCCCTCTCGGAGGATGATGCCTCCACACGCAGGCTTGGTCTTTGTACGTATTTATGTCTATGCTGGTACGGCGGGTTCTTATATGTTAGCGCTTGAGTTAGTACAATAAAGACGGGGTAATGTGTTAATACATATCC--------------------------------------------------------AGCTTGGACGGGTAGAATGCGGCGATGCACAGGTAGCGGAGAGAAGTTGGACCAGAAATTAACACGTCTCGCTGAGCCTAATTGCTGTGACAGAACGTCCTGGACGCATCGCGGTCGT---------------------------TTCCGGTGTGCCGGTATCGATCCCGGA-ATTTCAAATAGACCTTGAACATCGTG----------------------------AAGAGAAGGAAATCATGCGCAATCACCA-------------------------------------------------------TCGTTATGGACGCAAAAATGTCTAAATACTCTCCGGCCGGGGCGGTGGGGAGCGCGCTGCGCTGGCACACGGGGGAGGGAGATCTCAGTTAAATCACCCTTTCCATCGGTAGGGGGGGTGTGCGTCATTTTCTTGCGGTCTTTCCATTACAAGAAGTTTTCAGTTAA-GCGAAGAGCAGGGGTCCAGGGGATCCCCCGCGTGTCCCCCTGCCGCGGGGGGACGGCGGGCGCCTGGCCCTCCCCCTCCCGGAGTACAAGA-CGATAACGGGGTTTGACCTAAAATCGCACATTCGATTGCATACCGCTCGAGCTCCACTTTCGGTTAATCCGGAATCACCTCATTTGATGTACGCAGGTACGGTAGTAACCCTGGCCGGGCCTAACATTCAACTGCCCTTCGATC-ACCGTGCTCA------------------------------TTATCACTCAATGGTCCGGAATAAATCATCTGT----------------------------TTTGGCGAACCCCCCCCCCCTGCTCTACAACAAAAGTTACACCGCCCCCGGCCCCTGCAGGCG-GGAACATAGCATGGCTAAGAGATCACCACGTATTGTGGGGGACAGGAGGTACTGTGT-----TACGTCAAAATT-GGTAATCTGAAGTAG-ACTTTGGTTTCGAACACTATGTTAACGTCTCTACTTTTCTCTTTCTGTACAATAGGAGTTTTTTATAACGGCGTATGGTTTTTTTAACTTATTTGAATAGTACATTCTCCAGTTGCTCAGAAAAGTCCTTTGGGTCGTGAGGTAATTTTTACGCCACTGACG---------------------------------TCCCTTTCCTTTGGATACGTAATGTCTCTGGTCTTTCGAGTTGGGTTTAGTGAATCCCCGTGCTCGAGGGCGCCGCCGGCGCTCCGCGTCCTCCGTAAACCATGGGGTGTTCATAGTAACGACTAA-GATTACATTGTTCAAGTAATAGATTACG-TTACTGCAACTTCGGGAGCCTAGCGTGGGGTCTA--CTGACCCCCCCCTCCGCGCGCCCCCCCCCGG------------------------------------------------------------GTGCTGGGCTTCGTTACCGCATGCCCTATAAGTAATAATGAGTGTTCAAGCCAATAGAAAAAAAGGCCCTTGTT-GGTAGTCGTTTTCATAACGTTACTTCGTTGACGCGGTAGCGCTACTTTTAGTCAGTATTGTTCGATCTATTAATGGGTTGAAAA-TTGTTCCTATTGAAAACGTGTAAAATTTCAGTGTGCGGTTGCTCTTCGCGCGGCGGCATGCCCGCGGTCCGCCCCATGCTCGGCTAGACTCGGC--AAAACTAGCTCCA----------------------------------------------------------------------TGCCCGGTGCTCGTGCCCCGCGAGCGGTCCGCCGCCTTAAGATAAGCATAATTAACGTACGCCCCCCGGTGAAGCCATAGGGTACACCCACAACCCAATAGCCT---------------------------------CGCTACCTCCTAAGGCGGGACACATAGCGGCGTTCTGCAGTTCCGCTTCTGGGCGTC-ATCT---------------------------GTATATATTCTTTCACATTGGTTTGCACGGTAATCGTATACCTCTTACCCTTTTTCTGATTTTATACAGAGCTCGCGGCGGGATTAAGGCTCAATCCACTCCTAGTCGTGTGCTATGTTCATA-TTCTCTGCGAAGTATTCCGCCCATCGAGAACTCTCGATAATATATACAACAG------------------------------------CTTTGATTATACTCAGAGCGTGCCGAGACCACTTTACTTACAAAAGAATGAAT-TTTATTGGGGAGCTTCCTTGACGGCGGACCCGCGGCCTCGCAGCGCAGCAGCAGCGGCATCCGGGGCATATATAATACCGTTTAGCCTGAGAAACG-AAGGCTCGAGGTGCCTCCGCGCTCGACTGTCATGAACTATTTTTTGCAAATCTACTG----------------CCGATGACGCTGC-GGCCGCGGGGCCG------------------------------------------GTGCTGGGCTTCGTTACCGCATGCCCTATTCCATTCGTGTGGAATTTTTCCATTCTAT---------------------------GCCGCCCCCCGCTCGGCCCACAAGACACATAT----------------------------CCGGAACCTCTCGGTATACTTTTTCAAAAGGGCTGGCCCGGCCGGGNGGATTAAGGAAATGTTAATTCGCGTTAATCTGGCTTAC-------------------------------TCTTCTCTGATTGTGCGCAAGTA-CAATGGAATATGTGGAACGGGCGCCGAGCAAGTTATTCTTTTTTTTTATATCTTTTTTTACCAATTGGGATTGAGA
ANAPL     CGCGCCCCCACTCCA-ATCGCCCGGCCCTGCGCGTCCGGTCCCGGGCCGCCCCCTCCACCGGCGTGTCTGGGAGTTAAGGGCCCCG-AGTAGATGGATGCGAGGCAGCAATTCGGCATCGGCTGGCCGAATGCGCACGAAACGAGCACTCGTTTAATGAATAGACGTTATTGAAACGAAATATGCGAATATTTTATCTTCGACATCTAGAACCGTTTCTTTACAAAGTTTATAAGTTTTTAGATAGAACAAGGAAGTTTGTGGAGGTACGGTTTTTA-------------------------------AGTAAAAACGAGTGGCTCCGCGCCCCC----------------------------GCGCGCCGGTCTCTGTGGGGTAACATTGTGGTATTTTCATATTCGTGTGTGTACCGTCTGTAAATGGCTGTTTGCGGCACCGGAGGAACGCAGTTTAAAACCGCTCCGCACATTATGCTTTCAGTGCATCTTTACAGTAGAGGCGCCGGCTCAAATACGCATATTCTCGAGAGGGCCAGGAACGCGCCGTTGGTGAAATTACCGGCTCGAGGCCCCCCCCCCCCCCCCCGTTAACGGTGACGCGGGGAAGGAAATCGACTATGCCTATTTATCCTTCAATAAATCTACTGAGACCCACATGAATTGCCGGGTCGAGT--CCCTTCGGCTAACTGTGCACCCGAACACTTTCGTCCTACGATTCAATCAACAAGCCCTCGAATCTTAAT----------------------------CCCCCGGGCGCGGGCGCCCGGCCGGCCTCCAGCCCGCAGCCCCTGATCCTAGCTCTAGACCTTACGATCAAATCAAA-TACTCCCAAAGGTTTCTCTCGTAACAAGAAACGTTAAGGGTTACAGAGTTTCGCCGACGGGAACCCAGTAAAGATCGAGGGTATTAGCCGATCCACAAATGATTTGCTGGCCTTTTATTTACTGGG-TACGACCAACCATGGTTTTTTACAAGTAGTAAATAAAGTATAGTTTAGGAGTTGTGTTAGAATGGAGTAGAAACTGGCGCTGTGTTTTCCCTCTCAGAGAGTGATGCTACTATCCACAGGTTGTGTCTTTGTACGTGTTTATGTTTATGCTTGAACGGCGGGTTTTTATATGTTAGCGCTTGTGTTAGTACAATCAAGACAAGTTAATGAATTAATAAATACCC-CCATTAGGGGATCGACTTACTACTAAAACCAAGTTGACAAGTGCATGGATACCTGAGCTTGGACGGATAGAATGTGGCGATGCACAGGTGGCGGAGAGAAGCTGGGTCAAAAATTAACGCGTCCCGCTAAGCCTAATTGCTGTGAGGGAACGTGCCGGACGTACTGCGGTCGTTCTACGCAAAAGATCTTCGTTTAAAAATTCCGGTGTGCCGGTATTGATCCCGCA-GTCTCAAGTGGGCTTTGCGCGTCGCC--------CACCCATCAATACTCCGAACAAAAGAAGAAAATCATGCGCAACCATCAACCGTGCGGAGAGAAGGGCGTCCGGTTATAGACGCCGTCTACCGATATACGCATTTCGTTGTAGGCGTAAAAATCTTTAAATACTCTCCGGCCGGGGCGCAGGGGAGCGCGCTGCGCTAGCATACGGGAGAGGGAAATCTCAGTTAAATCACCCTTTCCATCGGTATAAGGTGGGTGCGTCACTTTACATCGGTCTTTCCATTACAAGAAGTTTTCAGTTAA-GCGTCGAGTAAGGGTACAGGGGAACCCCANNNNNNNNCCCCCCTGTGCGGGGACAGCCGCCGCTTAACCCTCCTGTTTCTAGAGTATATGA-CGACAACGGGGTTTAGTCTAGGATTGTATAGTCGATTACATACCTTTCGAGCTCCACTTTCGATTAATCTGAAATGACACCATTTGAGGTACGCAGGTACGGTGGCAACCCCGGCTGGGTCTATCATTCAACTGTCTTTCGATC-ACTGTACTCAGTCTTTGAATACTATTAATCTTAATCTATATTATCACTCAATGGTCCGGATTAAATCATCTGTGTTTATATGAGTTCATTGCGCCACGCTGTTTGGCGAACCCCCCCCCCCTGCTTTGCAACAAAAGTTACACCGCCCCCGACCCCTGCAGGCG-GGAACATAGCATGGCTAAGAGATCACCACGTTCTGTGGAGGACAGGAGATACTGTGTAATGACTCGACAAAATT-GACAATCTAAAATCG-CACTTGGTACCGAACACTACGTTAACGCCTCTACTTTTCTCTTTCTGCACAATAGGAGTTTTCTATAACGGCGTATGGATTTTTTAACTTACTTGAATGGTACATTGTCCAGTTGCCCAGAAATGTCTTACGGATATTGAAGTAATTTTTATGCCACTGACGGACTCTGAGGCCGGGTCAAGGCGATAAGTATGGTCCCTTCGCTTTGGATACGTAACGTCTCTGGCCTTTCGAATTAGGTTTAGTGAATCCCCGTGCTTGGGGGCGCCCCCGGTGCGCCGCGAGCGACGTAACCAATGGGCTGTTAATAGTAACGACAAA-GAGTATACCGTTCAAGTCATACGATACG-TTACTGTCACTTCGGAAGCCTATCGTAGGGTCCA--CCGGCCCCCCCCCCCCCGCGCCCCCCCCCGC-CATCGGCTGGCCGAATGCGCACGAAACGTGTAATCAAATTTAGGACTCCTATTTTTTCGGTGTCGGGCCTGATCCCCGCCCGGCGTAAAAGTAATAATAAGTGCCCAAGCCAATAGAGAAAAGGGCCTTTGTT-AGTAGTCGTCTTCCTACAGTCACTCCGTCGACGCAGTAGCGCTACCTCTAGTAAGTATAGTTCGATGTATCCCCGGGTCGAAGAATTGAGCCCGTCGAAGACGTGTAAAATTTTTTTGTGCAGTTGTTTTTCATGTGGCAGAATGAATTCGGTGCACTCCATATTTTGCTAGATTCAGCGTTAAATCAGCTCTGGTTTAAAAAGAGCGTGCACAAAGTTTAGTATATAAAGACACCCATTGGGTAGAGAAGGAAATTTCTCTAGTGCCCGGCGCCTGTGCCCCGCGGGCGGACCGCCGCTTTAAGACAGGTATAATCAACGTACGCTCCCCGGTAAAGTTATAGGGTACACCCAAAACCCGGTGTCTCCTTGAAAATTATGCCGGGGGTGGAATCGTTGGTCTCTACCCTCTAAGGTGGGACACAAAGGTGTGTTATGCTGTCCCGCTCCTGGGTGTT-ACTTTGTGGGGCGGGTGCTGGCCGCCGGGCGTTGTATATTTTTTAACATTGGTTTGCACGGTAATCGTATGCCTCTTACCCTTTTTCTGATTTTATACAGAGCCCGCAGAGGGATTAAGGCCTAATCTTATCCTAATCGTACGCTATGCTCATA-TTCTTTGCGAGGCATACGGCCTATCGAGAACTCTCAAAAATATATACAACAG-----------------CCGCTTATCAGCAGGGGGGCTTTAAATACACTAAGAGCAGATTGAAGTCACTTTATTTACAAAAGAATGAAAGTTTCTTGGGGAGTCTCTCTGGCGGCGGACCCGCGACCCCGCGGCTCAGCAGGAGCGGTATCCGGGGCGTATATAATATCGTATAACCTGAAAAACG-AACGCCTGGGGCCCCCCCCCGCCCGACTGTCATGAGCTATTTTTTGTAAATCTAATT-ACAGCGTGTGGACGCCTTATACTATTGG-GGGTGCGGTGCCACCGCCCGCC-CCC------------CAACATAGTAAAGAAAAGTGTCGGGCCTGATCCCCGCCCGGCGTAATCCGTTTATGTGGATTTTGTTCATTCTATAGTAAAAACGAGTGGCTCCGCGCCCCCGCCGCCCCCCGCCGCGCCCACAAGACATATACATCCCATTATCAATCTTATTTCAGATTACCGGAACCTCTCAGTATACTTTTTCAAAGGAGCTGGCCCCGCCGGGCGGATTAGGGAAATGTTGATTCACGCCAGGGGGGCCCGCATGATTTTATCCGACGGAACCAGGGAGAGGATCTTCTCTGATATTACGCAATTA-CAATGGAGTATTTGGAA----------------TATTCTTATTCTTTTTAACCTTTTTTGCCAATTGGGATGGAAA
ANODI     -----------------------------------------------------------------------------------------------------------------------------------------------------------------------------------------------------------------------------------------------------------------------------------------------------------------------------------------------------------------------------------------------------------------------------------------------------------------------------------------------------------------------------------------------------------------------------------------------------------------------------------------------------------------------------------------------------------------------------------------------------------------------------------------------------------------------------------------------------------------------------------------------------------------------------------------------------------------------------------------------------------------------------------------------------------------------------------------------------------------------------------------------------------------------------------------------------------------------------------------------------------------------------------------------------------------------------------------------------------------------------------------------------------------------------------------------------------------------------------------------------------------------------------------------------------------------------------------------------------------------------------------------------------------------------------------------------------------------------------------------------------------------------------------------------------------------------------------------------------------------------------------------------------------------------------------------------------------------------------------------------------------------------------------------------------------------------------------------------------------------------------------------------------------------------------------------------------------------------------------------------------------------------------------------------------------------------------------------------------------------------------------------------------------------------------------------------------------------------------------------------------------------------------------------------------------------------------------------------------------------------------------------------------------------------------------------------------------------------------------------------------------------------------------------------------------------------------------------------------------------------------------------------------------------------------------------------------------------------------------------------------------------------------------------------------------------------------------------------------------------------------------------------------------------------------------------------------------------------------------------------------------------------------------------------------------------------------------------------------------------------------------------------------------------------------------------------------------------------------------------------------------------------GCCATGTCCATA-CTCACTGCGAGGTGTGCGGGCTATCGAGAACTCTCAATAATATATACAACAGTTTGTTCCGACGCTGGGCCGCTCGTTAGCGCGAGGG---------------ACATATGTTGAAACGATTTTGCTTACAGAAAAATGAAT---TTTTGAAGAGCTTCCCTGACGGCAGACGCGCGACCTCGCAGCTCAGCAAGAGCGGTATCCGGGGCGTATATAATACCGCTTAACCTGAGAAACG-AACGCCCGGGGCGCCCCCCTGCTCGATTGTTATGAGCTACTTCTTGTAAACCTAATT-------------CGCCTTACATCGTTAG-GGCCGCGGCGCCATCACCTGCT-CCT-----GAGTCCTCAACATAGTAAAGAAAA-------------------CACGTTTTATTCCATTTATATGGAATTTTTTCATTCTATAGTAAAAACGGATATTTCTGCGCTCCCGCCGCCGCGCGCCGCGGCMACAAGACATATACATCCTGTCATCAA-------TCAGAGCACCGAAACTTCT----------CTTCACAAGGGCTGGCCCTGTCGGG-----------------AATTCACATCAGGAAGGCTCACACAGCTTTATCCGACGAAAACAGGGAGAGG-CCTTCTCCAGTTTTACGCGAGTA-CAATGGAATATTTGGAACGGACACCGAACAACTTATTCTTATTTTTTTTAACCTTTTTTACCAATTGGGATTGTGA
APTMA     CGTGCCTCTATTTCA-ATCGCCTAGCCC-GCGTGTCCGCCCCCGGGCCGCTCTATCCACCGGTGTGTTTGGGGGTAAAAGACCCCG--GTAGATGGATGTAAGCCGGTAACTCAGCATCAGCTGGCCGAATGCGCCCAAAATGAACACTCATCTAATGAATAGACGTTATTGAGACGAAGTATGTGACTATTTTATCTTTGACAGTTCGAACTGTTCCTGTCCAAA-TTTATAGGTTCTGAGATAAATCAAAGGAGGTTGTGGAGGTACAGTGATTACGTTCAGCTTCGATGAGCGAGGTGAAACGG-AGTAAAAATGGATGGCTCGGCGCCCC-ACTAGCCCAGCGACCGGCGGCGGGGGG-GTGTGCTGATCTCTGTGAGGTAACATTGTGATATTCTCATATTCGTGTGCATTCCGTCTGTAACTGGCCGCTAACGGTACCGGAAAAGCGCAGTTCAAAACCGTTTTGTAAATTGTGCTTTTAGTGCATCTTTTCAATGGGG--GATGGCTCAAATAAGCATGTTCCCGAGAGGGCCGGGAACGCGCGGTTGGTGACATGGCCGGCCAGAGCCTCCCCCTCCTCCCCTTTTTGGCGGCGGCGCGGGAAAGAAGGTGGATTATGTCGATCTCCCCTTCAATGAATTTACTAAGATCCACATGAATTACCAGGTGGAGAC-CCCCCCACCTAATTGTACATCCGACCACTTTCGCCCTACGATTCAGTCGACAAGCCCTCGAATTTTAATGCACGAGGTGATGCTAAGACTATTGCT-CCCCCGGGCGCGGGCGTCCGGGCCGCCTCCAGCCTGCAGCCCCCGAGACCAGCTCTACACTTTACGATCAA-TCAAACTACTACCGAAAGTTTTTCTCGTAACAAGAAACGCTAAG--TTACAGAGTTTCGCCAACGGGAACCTATTAAGGATCGAGGGTATTGGCTGATTCACAAATGATTTGTTGGTTTTTTATCTATTGAG-TACGACCAACCATGGTTTTTTACAAGTAGCCAATGAAGTATAATTTAGGA-----GTTAGAACGGAGTAGAGACTGGCACTGTGATTTCCCTCTTGGGGAGTAATGCTTCTATTCACAGGTTTAGTCTTTGTATGTATTTATGTCTATGCTCGGACGGCGGGTTTCTATATGTTCGCGCCTGTATTAGTACGATAAAGATAAGATAATGAATTAACAAATATT--CCATTAGGGGATCGACTTGCTACTAAAATCAAGTTAACGAGTGTATGGGTACCTGAGCTTGGACGGATAGAATGCGGCGATGCACAGGTGGCGGAGAGAAGTTGAGTCAGAAATTAACACGTCCCGCTAAGCCCAATTGCTGTGACAGAACGTACCA-ACATATTGCGGTCGTTCTACGCAAGAGACCTCCGTTTCAAAATTCTAGCGTGCCGGTATCGACCCCGGAGATCTCGAATAGATCTCGAACATTGTTTACACCCCCATCTATCAATACTCAGATGAAGAGAGAAAAATCATTCGTAATCATCAGCTGTGCGGCGAGAAGTGCGATAGATTATAGACGCCGTCTAGCAAGATACGCATTTCGATATAGACGTAAAAATGTCTAAATACTCTCCGACCGGGGCGCCGGGGAGCACGCTGCGCTAGCATACGAGAGAGGAAAATCTCAGTTAAATCACCCTTTCCATCGGTATAAGGAATGTGTGTCACTTTATATCGATCTTTTTATTACAAGAAGTCTTCAGTTAAAACGTCGAATAAAGACCCAGAGGACTTCCAGCGTATCCCCCCACCGTGACGGGAAGGCT---------------------------ACAAGA-CGATAACAGGGTTTAGTCTAGGATAGCATAGTCGATTATATACCTTTCGAGCTCCACTGTCAGTCAATCCGGAGTCACTTCATTTGCTGTTCGCAAGTACGGTGGTAACTCCGGCTGGGCCTATCATTTAATTGTCCTTCGATC-ACTGTGCTCAGCTTTCGGATACCATTAATCTTAATCTACATTATCATTCAATGGTCCGGAATAAATCATCTGTGTTTATATAAATTCATTGCGCCACGTTGTTTGGCGAACCCCCCCCCCCTGCTCTACAACTAAAGTTCAACCGACCTCGACTCCTGCAGGCG-GGAACATAGCATGGTTAAGAGATCACCACGTTTTGTAAAAGACAGGAGATACT----AATGAAATGTCAAAATT-GGTAATCGAAAATCG--ACTTGGTGGCGAACACTATATTAACGTCTCTACTTTTCTCATTCTGTACAATAGGAGTTTTCTACAACGGCGTATGGTTTTTTTAATTTTTTTGAATAGTATATCTTCCAGTTTCCCAGAAACGTATTAGGGATAGTGAGGTAATTTTAACGCCACTGACGGACTCTGAGGCCGGGTCAAGGCGATAAGTATGGTCCCTTCTCTTTGGATACGTAATGTCTCTGACCTTTCGAGATAGGTTTAATGAATCCCCGAGTTCGAAGACATCATCAGCGCTCCGCGAGAAG--TAAACCGTGGGGAGTTCATAGTGACAAGTAAGGATTATACTATTCAAATAATTCGTTACG-TTACTGTCACTTCGGAAGCCTATCGTAGGGGCTAA------------------GCGCCCCCCCCCGC-CATCAGCTGGCCGAATGCGCCCAAAATGTGTAAACAAATTTAGGGCCCCTATTTTTTCGGTGTTAGGCTTCACTACCGCACGTTTTATCAGTAATGATGAGTGACCAAGCCAATAGAAAAAGAGGCCTTTCTT-AGTAGTCGTCTTCCTACCGTGACTTCGTTAATGCAGTAGCGCTACTTCTTATCAGTATTGTTCGATCTATCAATGGGTTGAAAAATTGTTCCTATTAAAAACGTGTAAAATTTCGATGTGCGGTTGTTTTTTACGTGGCAGAATGAATTCGGTGTACTCCATATTTTGCTAGATTCAGTGTTGAACTAATTCTAGTTCAAAAAAACCGTGCACAAAGTCTAGTTTATAAAGATATCCATTGGGTAGAAAAGGAAATTTCTCAAGCGCTCGGCGCCCGTCTCCCGCGGGCGATCCGTCGCCTTAAGATAGGCACAATTAACGCACGCTCCCCGGTAAAGTTATAGGGTACACCCAAAACCCAATATCCTCTCGAGAATTATGTCGAGGGTGGAATAGTCGGTCTCTATCCTCTAAGACGGGACACAAGGATGTGTTATGAAGTTCTGCTCCTGGGTGTT-ATTTTCTGAGGTGAGTGATGGCTGCCGGGCGTTGTATAATTTTTAACATTGTTTTGCACGGTAATCGTATGCCTCTTACCCTTTTTCCGATTTTATACAGAGCCCGCAGAGGGATTAATGCCTACTCTTATCCTAGTCGTGTGCCATGGTCATA-CTCACTGCGAGGTGTACGGCCTATCGAGAGCTCTCAATAATATATACAACAGTTTGGTCCAACGCTGGGCCGCTTGTTAGCGCGGGAG---------------AAATATGTTGAAACGACTTTGCTTACAAAAAAATGAATATTTTTTGAGAAGCTTCCCTGACGGCGGACGCGCGACCTCGCGGTTCAGCAACAGCGGTATCCGGGGCGTATATAATACCGTTTAACCTGAAAAACG----GCCCGGGGCGCCTCCCTGCTCGACTGTTATGAGCTACTTTTTGTAAATCTAAT--ACAATACGTGGACGCCTTACATCGTTGG-GGCTGCGGCGCCATCACCTGCT-CCTCGACGGAGTCCTCAACATAGTGAAGAAAGGTGTTAGGCTTCACTACCGCACGTTTTATTCCATTTATATGGAATTTTTTCATTCTATAGTAAAAATGGATGGCTCGGCGCCCCCGCCCCCGCGCGCCGCGCCCACAAGACATATGC-----------TATCTTATTTCAGATTA-----------CGGTATACTTTTTCAAAAGGGCTGGCCCTGTCGGGTGGATTAGGCAAGTGTTAATTCACATCAGGAAGGCTCACACGATTTTATCCGACGAAAGCAGGGAGAGGACCTTCTCTAATTTTACGCAATTA-CAATGGAATATTTGGAACGGACACCGAACAAGTTATTCTTATTTTTTTTAACCTTTTTTACCAATTGGGGTTGAAA
CRYTA     ----------------------------------------------------------------------------------------------------------------------------------------------------------------------------------------------------------------------------------------------------------------------------------------------------------------------------------------------------------------------------------------------------------------------------------------------------------------------------------------------------------------------------------------------------------------------------------------------------------------------------------------------------------------------------------------------------------------------------------------------------------------------------------------------------------------------------------------------------------------------------------------------------------------------------------------------------------------------------------------------------------------------------------------------------------------------------------------------------------------------------------------------------------------------------------------------------------------------------------------------------------------------------------------------------------------------------------------------------------------------------------------------------------------------------------------------------------------------------------------------------------------------------------------------------------------------------------------------------------------------------------------------------------------------------------------------------------------------------------------------------------------------------------------------------------------------------------------------------------------------------------------------------------------------------------------------------------------------------------------------------------------------------------------------------------------------------------------------------------------------------------------------------------------------------------------------------------------------------------------------------------------------------------------------------------------------------------------------------------------------------------------------------------------------------------------------------------------------------------------------------------------------------------------------------------------------------------------------------------------------------------------------------------------------------------------------------------------------------------------------------------------------------------------------------------------------------------------------------------------------------------------------------------------------------------------------------------------------------------------------------------------------------------------------------------------------------------------------------------------------------------------------------------------------------------------------------------------------------------------------------------------------------------------------------------------------------------------------------------------------------------------------------------------------------------------------------------------------------------------------------------------------------------------------------------------------------------------------------------------------------------------------------------------------------------------------------------------------------------------------------------------------------------------------------------------------------------------------------------------------------------------------------------------------------------------------------------------------------------------------------------------------------------------------------------------------------------------------------------------------------------------------------------------------------------------------------------------------------------------------------------------------------------------------------------------
DRONO     CGTGCCTCTATTCCA-ATCGCCTGGCCC-GCGTGTCCGCCCCCGGGCCGCTCTATCCACCGGTGTGTTTGGGGGTAAAAGCTCCCG-GGAAGGTGGACGTAGGCCGGTAACTGAGCATCGGTTGGCCGAATGCGCCCAAAACGAACACTCATCCAATGAATAGACGTTA--GAGACGAAGTATGTGACTATTTTATCT-----------------------------TTTATAGGTTTTGAGACAAGCCAAAGGAGGTTGTGGAGGTACAGTGATTACGT-CAGCCTCGATGAGCGAGGCGAAACGG-AGTAAAAATGAAAGTCTCTGCGCTCC-ACTAGTTCGGCGACCGGCGGCGGGGGG-GTGTGCTGATCTCTATAAGGTTACATTGTGATATTCTCATATTCGTGTGCGTTCCGTCTGTAACGGGCTGTTAACGGTACCGGAAGAGCGCAGTTCAAAACCGTTTTGTAAATTATGCTTTTAGTGCATCTTTTCAATGGAG--GATGGCTCAAATGAGCATGTTCCCGAGAGGGCCGGGAACGCGCGGTTGGTGACATGGCCGGCCGGAGCCTCCCTCTCCTCCCCTTTTTGGCGGCGCCGCGGGAAAGGGGATGGACCGTGTCGGTCTCCCCCTCGAGGAATTTACTAGGATCCACACGAATTACCGGGTGGAGAC-CCCCCCACCTAATTGTGCACCCGACCACTTTCGCCCTACGATTCAGTCGATAAGCCCTCGAATTTTAATGCACGAGGTGATGCTAAGACTACTGCT-CCCCCGGGCGTGGACATCTGGGTCGCCTCCAGCCTGCAGCCCCCGAGACCAGCTCTACACTTTACGATCAAATCAAACTACTACCGAAAGTTTTTCTCGTAACAAGAAACGCTAAG--TTACAGAGTTTCGCCAACGGGAACCTACTGACGATCGAGGGTATTGGCTGATTCATAAATGATTTGTTGGTTTTTTATCTATTGAG-TACGACCAACCATGGTTTTTTACAAGTAGTAAATAAAGTATAATTTAGGAGTTGAGTTAGAACGGAGTAGAGACTGGCACTGTGATTTCCCTCTTGGGGAGTAATGCTTCTATTCACAGGTTTAGTCTTTGTATGTATTTATGTCTATGCTTGGACGGCGGGTTTCTGTATGTTCGCGCCTGTATTAGTACAATAAAGACAAGATAATGAATTAACA--------CCATTAGGGGATCGGCTTGCTACTGAAATCAAGTTAACAAGTGTATGGATACCTGAGCCTGGACGGATAGAATGCGGCGATGCACGGGTAGCGGAGAGAAGTTGAGTCAGAAATTAACACGTCCCGCTAAGCCCAATTGCTGTGACAGAACGTACCA-ACATATTGCGGTCGTTCTACGCAAGAGACCTTCGTTTCAAAATTCTAGTGTGCCGGTACCGACCCCGGAGATCTCAAATAGATCTCGAACATTGTTTACACCCCCACCCATCAATACTCAGGTGAAGAGAAAAAAATCATTCGTAATCATCAGCTGTGCGGCGAGAAGTGCGATAGATTATAGACGCCGTCTAACGAGATACGCATTTCGATATAGACGTAAAAATGTCTATATACTCTTCGGCCGGGGCGCTGGGGAGCACGCTGCGCTAGCATACGAGAGAGGGAAATCTCAGTTAAATCACCCTTTCCATCGGTATAAGGAGTGTGTGTCACTTTACATCGATCTTTCTATTACAAGAAGTCTTCAGTTAAAACGTCGAATAAGGACCCAGGGGATTTCCAGCGTATCCCCCCGCCGCGGCGAGAAGGC-GCTACTTAACCCTCCTGTTTCTAGAGTACAAGA-CGACAACAGAGTCTAGTCTAGGATAGCATAGTCGATTATATACCCCTCGAGCTCCGTTGTCAGTCAATCCGGAGTCAGCTCATTTGCTGTTCGCAAGTACGGTGGTAACCCTGACTGGGCCTATCATTCAACTGTCCTTCGATC-ACTGTGCTCAGCTTTCGAATACCATTAATCTTAATCTACATTATCACTCAATGGTCCGGAATAAATCATCTGTGTTTGTATAAATTCATTGCGCCACGTTGTTTGACGAACCCCCCCCCCCTGCTCTACAACTAAAGTTCAACCGACCTCGACTCCTGCAGGCG-GGAACATAGCATGGTTAAGAGATCACCACGTTTTGTAAAAGACAGGAGATACT----AATGAAATGTCAAAATT-GGTAATCAAAAATCG-AACTTGGTAACGAACACTATATTAACGTTTCTACTTTTCTCATTCTGTACAATAGGAGTTTTCTACAACGGCGTATGGTTTTTTTAACTTTTTTGAGTAGTACATGTTCCAGTTGCCCAGAAACGTATTAGGGGTAGTGAGGTAATTTTAACGCCACTGACGGACTCTGAGGCCGGGTCAAGGCGATAAGTATGGTCCCTTCTCTTTGGATACGTAATGTCTCTGGCCTTTCGAGATAGGTTTAATGAATCCCCGTGTTCGAAAGCATCGTCAGTGCTCCGCGGGAGG--TAAGCCATGGGGAGTTCATAGTAACGAGTAAGGATTATACCATTGAAATAATTCATTACG-TTACTGGCACTTCGGAAGCCTATCGTAGAGGCTAAGCCGGCCCTCCCCCCCGCGCGCCCCCCCCCGC-CATCGGTTGGCCGAATGCGCCCAAAACGTGTAAACAAATTTAGGACTCCTATTTTTTCGGTGTTTGGCTTCACTACCGCACGTTTTATCAGTAATAATGAGTGACCTAGCCAATAGAAAAAGAGGCCTTTCTT-GGTCGTCGTCTTCCTACCGTGACTTCGTTAATGCAGTAGCGCTACTTCTTATCAGTATTGTTCGATCTATCAATGGGTTGAGAAATTGTTCCTATTAAAAACGTGTAAAATTTCGATGTACGGTTGTTTTTTATATGGCGGAATGAATACGGTGTACTCCATATTTTGCCAGATTCAGTGTTGAACTAATTCTAGCTCCAGGAAACCGTGCACAAAGTCTAGGGTATAAAGATATCCATTGGGTAGAAAAGGAAATTTCTTAAG-GCTCGGCGCCCGTCCCCCGCGGGCGGCCCGTCGCCTTAAGATAGGCACAATTAACGTACGCTCCCCGGTAAAGTTATAGGGTACACCCAAAACCCAATATCCTCTTGAAAATCATGTCGAGAGTGGAACCGTCGGTCTCTATCCTCTAAGACGGGACACAAGGATGTGTCATGAAGTTCTGCTCCTGGGTGTT-GTTTTCTGAGGTGAGTGATGGCTGCTGGGCGTTGTATAATTTTTAACATTGGTTTGCACGGTAATCGTATGCCTCTTACCCTTTTTCTGATTTTATACAGAGCCCGCAGGGGGATTACTGCCTACTCTTATCCTAATCGTGTGCCATGTTCATA-CTCATCGCGAGGTGTGCGGCCTATCGAGAACTCTCAATAATATATACAACAGTTTGATCCAACGCTGGGCCGCTTGTTAGCGCGGGGGCCTTAAAGGTACTAAAAATATATTGAAACGACTTTGCTTACAAAAAAATGAAT-TTTTTTGAGGAGCTTCCCTGACGGCGGACGCGCGACCTCGCGGCTCAGCAAAAGCGGTATCCGGGGCTTATATAATACCGTTTAACCTGAAAAACG-AACGACCGGGGCGCCTCCCTGTTCGACTGTTATGAGCTACTTCTTGTAAATCTAATT-ACAATATGTGGACGCCTTACATCGTTGG-GGTCGCGGCGCCATCACCTGCT-CCTCGACGGAGTCCTGAACATAGTAAAGAAAAGTGTTTGGCTTCACTACCGCACGTTTTATTCCATTTATATGGAATTTTTTCATTCTATAGTAAAAATGAAAGTCTCTGCGCTCCCGCCGCCGCGCGCCGCGCCCACAAGACATATACATCCTATTATCAATCTTATTTCAGATTACCGAAACTTCTCGGTATATTTTTTCAAAAGGGTTGGCCCTGTCGGGTGGATTAGGCAAATGTTAATTCACATCAGGAAGGCTCACACGATTTTATCCGACGAAAGCAGGGGGAGGACCTTCTCTAATTTTACGCAATTA-CAATGGAATATTTGGAACGGACACGGAACAAGTTATTCTTATTTTTTTTAACCTTTTTTACCAATTGGGATCGAAA
FULGL     CGGGCCTCCATTTCA-ATCGCCTAGCCCTGCGGGGCCGGCCCCGGGCCGCCCCTTCCACCGGCGTGTTTGGGAGTAAAAGATCCTG-GATAGATGGATGTGAGGCGGTAATTCGGCACCAGCTGACCGAATGCGCCCAAAATG----------------------------GAGACGAAGTGTGCGACTATTTTATCTTTGACATTTAGAACTGTTCTTTTTCAAAGGTTATAGGTTTTAAGATAGGTCAAAG---------------------------TCAGTCTCGACGAGA--ACCGAGACGA-AGTAAAAATGGATGGCTCTGCGCTCCCGCCGTCCCAGCGACCGACGGCGGGGGG-GTGTGCTGATCTCTGTGGGGTAACATTGTGGTATTCTCATATTCGCGTGCGTCCCGTCTATAACTGGTTTCTCGCGGTACCGGAGAAACGCAGTTTAAAACCGCTTTGTAAAATATGTTTTGAGTGCATTTTTTCAGTAGAGGTGTCGGCTCAAACAAGCATGTTCCCGAGAGGGCCAGGAGCGCGCCGTTGATGATATAGCCGGCCCGGGCCCCCCCCCCCTCCCCCCGTTAGCGGCGACGCGGGAAAGGAGATGGACTATGCCGATTTCCCCCTCATTAGATTTACTAGGATCCACACGAATCGCCGGGTGGAGT--CCCTTCATCCAATTGTACACCCGACCACTTTCGCGCCACG-----------------------------GCCCGGGGTGATGCTAAAACTATCCAT-CCCCCGGGCGTGGGCGTCCGGGCCGCTTCTAGCCCGCAGCCCCCGAGCCTAGCTCTACACTTTACGATCAAATCAAACTACTACCGAAAGTCTTTCTCGTAACAAGAAACGTTAAGAGTTACAGAGTTTCGCCAACGGGAACCTACTGAAGATCGAGGGTATTAGCTGATTCATAAAT---------------------------TACGACCAACCATGGTTTTTTACAAGTAGTAGATAAAGTATAATTTAGGAGTTGCGCTAGAATGGAGTAAAAACTGGCGCTGTGCCTTCCCTCTCACAGAGCGATGCCTCTATACGTAGGTTTAGTCTTTGTATGTATTCATGTCTATACTTTAACGGCGGGTTTCTATATGCTAGCGCTCGAGTTAGTATAATAAAGACAAGATAATGAATTAATAAATATTC----------------------------ACCAAGTTAACATGTGTATGGATACCTAGGCTTGGACGGATAGAATGCGGCGATGCACGGGTAGCGGAGAGAAGTTGGGCCAGAAATTAACACGTCTCGCTAAGCCTAATTGCTGTGACAGTACGTCCCGGACGTATCGCGGTCGTTCTACGCAAGAGACCTTCGTTTAAAAATTCTGGTGTGCCGGTATCGATCCCGGA-ATTTCAAATAGATCTTGAACATCGTG----------------------------AAGAGAGGGAAATCATGCGTAATCATCAACTGGGCGACGAGAAGTGGGCCAGATTATAGGCGCCGTCCACCAAGACACGCATTTCGTTATAGACGTAAAAATATCTAAATACTCTCCGGTCGGGGCACAGGGGGACGCGCTGCGCTGGCGTATGGGGGAGGGAAATCTCAGTTAAATCACCCTTTCCATCGGTA---------------------------TCTTTCCATTACAAGAAGTTTTCAGTTAA-GCCTCGAATAAGGGTCCGGAGGACCTCCAGTGTGTCCCCCCACTGCGGCGAGGCGGCTGCCGCTTAACCCCCCTGTTTCTAGGGTACAAGA-CGATAACGGGGTTTAGTCTAGGATCGCTTAGTCGATTACATACCTTTCGAGCTCCACTTTCGGTTAATCCGGAATCACCTCATTTGATGTACGCAAGTACGGTGGTAACCCCGGCCGGGCCTAACATTCAACTGTCTTTCGATC-ACCGTGCTCAGTCTTTGAATACTATTAATCTTAGTCTATA---------------------------------GTTTATATAAGTTCATTGCGCTACGTCGTTTGGCGAACCCCCCCCCCCTGCTCTACAACAAAAGTTACACCGCCCCCGGTCCCTGCAGGCG-GGAACATAGCATGGCTAAGAGATCACCACGTACTGTGAAGGACAGGAGATACTGTGTAATGATACGTCAAAATT-GGTAATCTAAAATCG-AACTTGGTCTCGACCACTACGTTAACGTCTCTACTTTTCTCTTTCTGTACAATAGAAGTTTTCTATAACGGCGTATGGCTTTTTTAACTTATTTGA------------------------------CTTATGGATAGTGAGGTAATTTTTACGCCACTGACGGACTCTGAGGCCGGGTCAGGGCGATAAATATGGTCCCTTCCCTTTGGATACGTAATGTCTGTGGCCTTTCGAGTTAGGTTTAGTGAATCCCCGTGTTTGGGGGCATCCCCGGCGCTCCGCGAGACCGATGAACCATGGGGTGTTCATAGTAACGACTAA-GATTACACTGCTCAAGTAATACATTACG-TTACTGTGACTTCGGCAGTCTAGCGTAGGGTATA--CCGACCCCCCCCCCCGCGCGCCCCCCCCCGG-CACCAGCTGACCGAATGCGCCCAAAATGTGTAAACAAATTTAGGACTCCTATTTTTTCGGTGTTGGGCTTCATTACCGCATGTCATATAGGTAATAATGAGTGATCAAGCCAATAGAAAAAAAGGC----------------------------------GTTGACGCGGTAGCGCTACTTCTAGTCAGTATTGTTCGATCTACCAATGGGTTGAGAAATTGTTCCTATT-------------------------------TTTTCACGTGGCAGAATGAATTCGGTACACTCCATATTTCGCTAGATCCAGTGTTCAACTAGCTCTAGTTTAGAAAGAGCGTGCACAAAGTCTAGTGTATAAAAACACTCATTGGGTAGAAAGGGAAATTTCTTGAGCGCCCGATGCCCGTGCCCCGCGGGCGACCCGTCGCCTTAAGATAGGCATAATTAACGTACGCCTCCCGGTGAAGTTATAGGGTACACCCAAAACCCAATATCCTCTTGAAAATTACGCCGGGAGCGGAATCGTTGGTCTCTACCCTCTAAGACGGGACACAAGGGTGTGTTATGCAGTCCCGCTCCTGGGCGTT-ATTTTGCCGGCTGAGTGGTGGCTGCGGGGCATTGTATATTTTTTAACATTGGTTTGCACGGTAATCGTATGCCTCTTACCCTTTTTCTGATTTTATACAGAGCCCGCAGAGGGATTAAGGCTCAATCTTCTCCTAACCGTGTGCTATGTTCATA-TTCTCTGCGAGGTGTGCGGCTTATCAAGAGCTCTCAATAATATATACAACAG------------------------------------CTTTAA--GT-----GAATATGTTAAAGCCACTTTACTTACAAAAGAATGAATGTTTCTTGGGGAGCTTCCCTGGCGGCGGACCCGCGCCCTCGCGGCTCAGCAATAGCGGCATCCGGGGCGTATATAATACCGTTTAACCTGAAAAACA-AAGGCGCGGGGCGCCCCCCCACTCGACTGTTATGAACTACTTCTTGTAAACCTAATT----------------CTTACAATGTTAG---CCACGGGGTCATCACCTGCT-CCC------------CAACATAGTAAAGAAAAGTGTTGGGCTTCATTACCGCATGTCATAT-----------------------------AGTAAAAATGGATGGCTCTGCGCTCCCGCCGTCCCCCGCTGCGCCCACAAGACACATAC----------------------------CCGGGACCTCTCGGTATACTTTTTAAAAAGGGCTGGCCCTACCGGGCGGATTAGGGAAATGTTAATTCGCGTCAGCGTGGCTCAC-------------------------------TCTTCTCTGATTTTACGCAATTA-CAATGGAATATCTGGAACGGACGCCGAGCAAGTTATTCTTTTTTTTTTTAACCTTTTTTACTAACTGGGATTGAGG
GALGA     CGTGACTCCATTCCAAATCGTCCGGCCCCGCGGGCTCGGTCCCGGGCCGCTCCCCCCACCGGTGTGTTTGGGAGTTAAAGATCCCG-AGTAGATGGATGTGAGGGGGTGGTTCAGCTGCAGCGAATCGAATGCGCCTGAAACGAGCACTCGTTTAATGAATGGACGTTATTGAAGCGAAGTATGCGAGTAATTTATCCTTGACATTTAGAACTGTTTCTCTACAAAGTTTATAGGTTCTGAGCTAGGTCAGAGGAAGTTGTGGGGGTACGGTGATTA---TAAAGCTCGAGGGGG--GCCCACACGA-AGCAAAAACTAGTGGTTCTGCGCCCCCGCTGTCCCGGCGGCCGACGCCGGGGGG-GTGCGTTGGTCTCTGTGAGGTAACATTGCGATATTCTCATATTCGTGTGCGTACCGTCTGTAAATGGTTGTTCGCGGTACCAGAAAAACGCAGTTTACAACCGCTGTGTAAAGTATGCTTTGAGTGCATCTTTTCGGTAGAGGCGACAGCTCAAATAAGCATGTTCCCGGGGGGACCAAGAACGGGCCGCTGGTGACATGGCCTGCCAGAGGCCCCCTTTCCCCCCCGCGTTAGCGGCGACGCGGTGAAGTGAAGGAACTATGCCAATTTCCCCTTCAAGAAATTGACTAAGATCTACACGAATCGCCGGGTGGGGT--CCCTTTACCTAAATGTACACCAGACCACTTTCACCCTACGATTCGGTCGGCAAGCCCTCGAATTTTAATGCCCGAGGTGGTGCTAAAACTACCGGT-TCCCCGGGCGTGAACGTCTGGGCCGCCTCTAGCCCGCAGCCCCTGATTCTACCTATAAACTTAACGATCAAATCAAACTACTACCGGAAGTCTTTCTCGTGACAAGAAACGTTAAGAGTTATAGAGTTTCGCCAACGGGAACCTACTAAAGGCCGACGGTATTGGCTGATCCATAAATGATTTGTTGGTCTTTCATCTATTGGG-TACGACCAACCATGGTTTTTTACAAGTAGTGGATAAAGTATAATTTAGGAGTTACGTTAGAATGGGGTATAAACTGGTGCTGTGCCCTCCCTCTTAGAGAGTGATGCTACTATTCACAGGTTTAGTCTCTGTATGTGTTCATGTTTATGCTTTAACGGCGGGTTTTTATATTCTAGCGCATGTGTTAGTATAATAAAGACGAGATAGTATAGTGACAAATGTCT-CCATTAGGGGATTGACTTGCTACTGAAACCAAGTTAACAACTGTATGGATACCTGAGCTTGGACGGATAGAATGTGGCGATGCACAGGTGACGGAGAGAAGCTGAGTCAGAAATTAACACGTCCCGCTAAGCCTAATTGCCGTGACAGATCGTCCCGGATGTTTTGCGGTCATTCTTCGCAAAAGATCATTGTATAAAAATTCTGGTGTGCCGGTATCGATCCCGGAGGTCTCAAGTAGATTTTGAGCATCGTTTACACCCCCATTTATCGCTAGTCGGAACAAAAGAAGAAAATGATGCACAATCATCAGCTGCGCGACGAGAGGCGCGCCCGATTATAGGCGCCGTCTAGTAAACTATGCATTTCCCTGTAGGTGTAAAAAAGTTTAAATACTCTCCGGCCGGGGCACAGGGGAACGCGCTGCGTTAACGTATGGGGGAGGGAAATCTCAGTTAAATCACCCTTTCCATCGGTATGTGGTGAGTGCGCCACGTTCTGTCGGTCTTTCCATTATAAAAAGTTTTCAGTTAA-GCGTCGGATAAGGGACCAGAGGAACTCCAGTGCGCGCCCCCCTCGCGCGGAGACGGCGGCCACCCAGCCCCCCCGTTTCTAGAGTACAAGA-CGGTAACGGGGTCTAGTTTAGGATTGCGTAGTCGATTACATACTTTTCGAGCTCCACTTTCAGTTAATCCGGAATCGCGTCATTTGATGTACGCAAGTACGGTGGTGGCTCCGGCTGGGCCTATCATTCAACTGTCCTTCGATC-ACAGTACTCAGTCCTAGAATACTATTAATCCTGATCTATATTATCACTCAATGGTCCGGAATAAATCATCTGTGTTTATCTGCGTTCATTGCGCCACGTTGTTTGGCGAACCCCCCCCCCCTGCTTTGCAACAAACGTTACACCGCCCCCGACCCCTGCAGGCG-GGACCATAGCATGGTTAGGAGATCACCACGTTCCGTGAAGGACAGGAGATACTGTGTAGTGATTCGTCAAAATT-GATAATCCAGAATAG-CCCTTGGTATCGAGCACTATGTCGACGCCTCTACTTTTCTCTTTCTGCACAATAAGAGTTTTCTATGACGGCGTATGGGTTTTTTAACTTATTTGAGTAGTACTTTTTGAGGTTGCCCAGAAATGTCTTACGGGTAGTGAGGCAATTTTTACGCCATTGACGGACTCTGAAGCCGGGCTAAGGCGATAAGTATGGTCCCTTCTCTTTGGATACGTAATGTCTCTGGCCTTTCGAATTACGTTTAGTGAATCCCCGTGCTTGGAGGTGTCCCCGGCGCTCCGCGGGAGGCGTAAACCATGGACTGTTCATAGTAACGACTAA-GATTACGCTGTTCAAGTAATATATTACG-TTCCTGCCGCCCGCGGGGCCCGGCGCAGGGTCCG--CTTGCCCCCCCCCCCTCGCGCCCCCCCCCGC-CTGCAGCGAATCGAATGCGCCTGAAACGTGTAAACAAATTTAGGACCCCTATTTTTTCGGTATTGGGCCACATTGCCACATGACGTATAAGTAACAATAAGTGACCGAGCCGATAGAAGAGAAGGCCTTTATT-AGTAGTCGTCTTCCTACAGTTACCTCATTGACGCAGTAGCGCTATTTCCAATCAGTATTGTTCGATTTATGAATGGGTTGAAAAATTGTGCCTGTTGAAAACGTGTAAAATTTTAATGTGCGGATGTTTATCGTGTGGCAGAGTGCCTGCGGTGCACCCCATATTTTGCTAGATTCAGTGTCAATCTAATTCTAGTTTGAAAAAAGCGGGTA--------------CAAAAACATTCATTGGGTAAAAAAGGGAATTTCTTAAGCGCCCGGTGCCTGTACCCCGTAGGCGTCTCGTCGCCCTAAGATAGGTATAATCAACGTACGCTTCCCGGTAAAGTTATAGGGTACACCTACAACCCAATATCCTCTTGAAAATTGTGCCGGGAGTCGAATCGTTGGTCCCTACCCTCTTAGGTGGGACACAAGGGTGTGTTATGCAGTTCCGCTCCTGGGCGTC-ACTTTATCGGCTGGGTGATGGCTGCCGGGCATTATATCTTCTTTCACCTTGGTTTGCACGGTAATCGTATGCCCCTTACCCTTTTTCTGATTTTATACAGAGCCCATAGAGGGAATAAGGCCTAATCTTATCCTAGTCGTGTGCCATATTCATA-TTCTTTGCGGGGCGCACGGCCTATCGAGAACTCTCGATAATCTCTACAACAGTTTGCCCCCCAGGCGCGCCGCCTATCAGCGGGAGGGCCTTAAATATAGTAAAGGTATATCGAAACCACCTTACTTACAAAAGGGGGAGAGTTTCTTAAGGAGCTTCCCTAGCGGTGGACCCGCGACCTCGCGGCTCGGCAACAGTGGTATCCGGGGTGTATATAATATCGTTTAAACTGAAAGACG-AACGCCCGGGGCGCCGCGCCACTCGGCTGTCATGAACTATTTTTTGTTAATTTAATT-ACAATGTGTGGACGCCTTATACTGTTAG-GGTCGCGGTGCCATCGCCCGTC-CCCCGACGGAATTCCCAATATAGTAAAGAAAAGTATTGGGCCACATTGCCACATGACGTATTCCGTTTACATGGATTTTTTTCATTCTATAGCAAAAACTAGTGGTTCTGCGCCCCCGCCGCCCCTCGCCGCGCCCACAAGACACATACATCCTATTATCAATCTTATTTCAGATTACCGGAACCTCTCGGCATACCTTTTCAGAAGGATTAGCCCTGCCGGGCGGATTGGGGAAATGTTAATTCACGTCAGGGCGGCCCACACACCTTTATCCGGCGGAACTAGGAAGTGGATCTTCTCTAACTTTACGTAATTA-CAATGGAATATTCGAAACGGACGCCGAGCAAGTTATTCTTATTTTTTTTGACCTTTTTGACTAATTGAGATTGGAA
MELUN     CGTGCCTCCATTTCA-GTGGTCTAGCCCTGCGTGACCGATCCCGGGCCGCTCCTTCCACCGGCGTGTCTGGGAGTAAAAGATCATGTAATAGAGGGATGTGAGGCGGTAATTCGGCATCAGCTGACCACATGCGCATGAAACAAACCTCCGTCTAATGAATGGACATTATTGAGACGAAATATGCGACTATTTTATCC----------------------------GGTTATAGATTTTGAGATAGGTCAAAGGAAGTTGTGGAGGTACAGTGATTACATTTAGTCTCGAAGAGA--GTCACGGCAA-AGCAAAGATGGATAGCTCAGTGCTCTCACTGTCCCGGCGACCGACGGCGGGGGGCGTGTGCTGATCCCTGTGGGGTTACATTGTGATATTCTCATATTTGTGTGCGTCCCGTCCATAACTGGGCCTTTGCGGTACCAGAAAAACGCAGTTTAAGAC-GCTTTGTAAATCGTGTTTTGAGTGTATTTTTTCAGTAGATGTGTCGGCTCAAATAAGCATGCTCCCGAGGGGGCCGGGCGCGCGCGGTTGGCGATCTGGCCGGCTCGAGCCCCCCTTCCCCCCCC----------------------------GAACTATGCCACTTTCCCCTTCATTAAATTTACTGAGCTCTGCCCGAGTCGCCGGGCGGGGTCCCCCCTCATCTACTTGTACACCCGGCCACTTTCGCCCTACGATTCAGTCGGCAAGCCATCGAATCTTAATGCCCGGGATGATGCTAAAACTATCGATCCCCTCGGGCGAGGTCATCCGGGTCGCTTCCAGCCCGCAGCCCCCGAGCCGTGCTCTACACCTTACAATCAAATCAAACTACTACCGAAAGTCTTTCTCGTAACAAGAAACGTTAAGAGTTATAGAGTTTCGCCAACGGGAATCCACTAAAGATCGAGGGTATTAGCTGATTCATAAACGATTTATTGGTTTTTTATTTATTGGGCTACGACCAACCATGGTTTTTTACAAGTAGTAAATAAAGTATAATTTTGGAGTTGCGTTAGAATGGAGTAAAAACTGGCGCAGAGCTTTCCCTCTTAGAGAGTGATGCTTCTATACGTGGGTTTACTCTCTGTATGTATTTATGTCTATGCTTGAACGGCGGGTCTTTATATACTAGCGCTTGAGTTAGTATAATAAAGATAAGATAGAGAATTAATGAATATCCACCATTAGGGGATCGACTTCCTGCCGGAACCAAGTTAATAAGTGTATGGATACCCGAGCTTGGACGAATAGAATGCGGTGATGCACGGGTAGCGGAGAGAAGTTGAGCTAGAAATTAACACGTCTCGCTAAGTCTAATTACCGTGACAGCACGTCCCAGACGTTTCGCGGTCGTTCTACGCAAGGGACTTTCGTCCAAAAATTCTGGTGTGCCGGTATCGATCCCGGAGACTTCAAATAGATCTTGAGCATCGTGTGCACCCCCATCCATCAAGACTCAGAACAAGAGAGGAAAATCATGCGTAATCATAAGCTGGGCGGCGGGCAGTGCGCCAGATTATAGGCACTGTCTAGCAAGGCACGCCTTTCGTTATAGATGTAAAAATATATAAATACTCTCCGGCCGGGGCGCGGGGAAGCGCGCTGCGCTGGCGTATGGGGGAAGAAAATCTCAGTTAAATCACCCTTTCCATCGGTA---------------------------TCTTTCCATTACAAGAAGTCTTCAATTCAAGCAAAGAACAAGGGTCCGCAAGACCTCCAGCGTACCCCCGCGCCGAGGGGGGATGGGGGCCGCCTAACCCTCCCGTTTCTAGCGTACAAGA-CGGTAACGGGGATTAGTCTAGGATCGCATAGTCGATCACATACCTTTCGAGCTCCACTTTCGGTTAATCCGGAATCACCTCTTTTAATGTA-------------------------------GACATCCAACCGTCTTTTGATC-ACCGTGCTCAGTCCTTGAATACTATTAATCTTAATCTACATTATCACTCAATGGTCCGGAATAAATCATTTGTGTTTATATAAGTTCATTGCGCTACGTTGTTTGGCGAACCCCCCCCCCCTGCCCTGCAACAAAAGTTACACCGCCTTCGGCCCCTGCAGGAGGGGAACATAGCATGGCTAAGAGATCACCACGTATTATGGAGGATAGGAGATACTGTGTAGTGATATGTCAAAATT-GGTAATCTAGAATCG-AACTTGGTCTCGAACACTATGTTAACGTCTCTACCTTTCTCTTTCTGTACAATAGGAATTTTCTTTAACGGCGTATGGTTTTTTTAACTTACTTGAATAGTGCATTCTCCAGTTGCTCAGAAATGTCTTATGGATACTGAGGTAATTCTTAAGCCACTGACGGACTCTGAGGCCGGGTCAGGGCGATAGGTATGGTCTGTTCCCTTTGGATACGCGATGTCTCTGGCC-------------------------------TGGGGGCGTCCCCAGTGCTCCGCGGAATCAGTAAACCATGGGGTGTGCATGGTAACGACTGAGGATTATACTGTTCAAGTAATACATTAAG-TTACTGTGACTTTGGAACCCTAGCGTAGGGTCTA--CTGACCCCCCCTCTCGCGCGCCCCCCCTCGGGCATCAGCTGACCACATGCGCATGAAACATGTAAACAAATTTAGGACTCCTATTTTTTCGGTGTCGGGCCTCTTGACCGCATGGCATATAAGTAATAATAATTAACCAAGCCAATAGAAAAAAAGGCCCTTGTT-GGTAGTCGTCTTCCTACGGTTACTTCATTGATGCGGTAGCGCTACTTCTAGTCAGTATTGTTCGATCTATAAATGGGTTGGAAAATTGTTCCAATTGAGAACGCGTAAAATTTCAGTGTGCGGTTGTTTTTCACGTGGCAGAATGAATCCGGTAGACCCCATATTTTGCTAGCCTCAGTGTTAAACTAGTTCTGGTGTAGAATAAGCGTGCACAAAATCTAGTGTATAGAAACACTCATCGAGTAGAAAAAGAAATTTCCTGAGTGCCCGGTCCTCGCGCCCCGTAGGAAGCCCGTCGCCTTAAGATAAGCATAATTAACGTACGCCCCCCGGTGAAGTTATAGGGTACACCCAAAGCCCAGTATCCTCCTGAAAATTATTCCGGAAGCGGTATCGTTGATCTCTACCTTCTAAGACGGGACACGAGGATGTGTTATGTAGTCCCGCTCCTGGGCGTT-ATTTTCTGGGGTGGGTGACGGCCGCGGGGCATTGTATATTTTTTAACCTTGGTTTGCACGGTAATCGTATGCCTCTTACCCTTTTTCTGATTTTATACAGAGCTTGCAGAGGGACCAAGGCTTAATCTTATCCTAGTCGTGTGCAATGTTTATA-TTATCAGCGAGGTATACGGCCTAACGAGAACTCTCAATAA----------AGTTTTCCCCTCGGAAGCGTCGCTAATCAGCAGGCGGGCTTT-----------TACTGTATTGAAACCACTTTTCTTACCAAGGAATGAAT-TTTCTTGGGGAGCTTCCTTGGCGGTGGACCCGCGACGCCGCGGCTCGGCAATAGCGGCATCCGGGGCGTATATAATACCGTTTAACCTGAAAAACG--------GGGGTGCCCCCCCGTTCGACTGTTATGAGCTACTTTTTGTAAACCTAATT-ACGATATGTGGACGCCTTATAATGCTAG-GGCCACGGGGTCGTCACCTACT-CCCCGACGGGATCCCCAACACAGTGAAGAAAA--GTCGGGCCTCTTGACCGCATGGCATATTCTGTTTGTATGGAATTTTTACATTTTATAGCAAAGATGGATAGCTCAGTGCTCTCGCCGCCCCCCGCCCCGCCCAC-AGACACATACATCCTATTATCAATCTTATTTCAGATTACCGGAACCTCTCGGTGTACTTCTTCAAAAGGGC-------------CGGATTAGGGAAATGTTAATTCGCGTCAGCGTTGCCCACATACTTTTATCTGA-----------------TCTTCTCTAATTTTGCGCAATTA-CAATGGGATATATGGAA------------------------------------------ACCAATTGGGATTGAAA
NESNO     CGTGCCTCCATTTCA-ATGGCCTAGCCCTGCGTGACCGATCCCGGGCCGCCCCTTCCACCGGTGTGTTTGGGAGTAAAAGATCCTG-GATAGAGGGATGTAAGGCGGTAATTCGGCAACAGCTGACCACATGCGCACAAAATAAACCCCCGTCTAATGAATGGACGTTATTGAGACGAAATGTGCGACTATTTTATCCTTGACATTTAGAACTGTTCCTCTTCAAAGGTTATAGGTTTTGAGATAGGTCAAAG-------------------------------------------------------AGTAAAGATGGATAGCGCAGCGCTCCCACTGTCCCAGCGGCCGACGGCGGGGGG-GTGTGCTGATCTCTGTGGGGTTACATTGTGATATTCTCATATTTGTGTGCGTCCCGTCCATAACTGGGTCCTTGCGGTACCGGAAAAACGCAGTTTAAAAC-GCTTTGTAAATTATGTTTTGAGTGCATTTTTTCAATAGACGTGTAAGCTCAAATAAGCATGTTCCCGA----------------------------TGGCCGGCTCGAGCCCCCCCTCCCTCCTC----------------------------GGACTGTGCCACCGTCCCCTTCATTAAATATACTGAGATCCGCCCGGGTTGCCGGGTGGAGT------------------------------------------ATTCGGTCGACAAGCCCTCGAATCTTAATGCCCGGGGTGATGCTAAAACTATCGAT-TCCCCGGGCGAGGACGTCCGGGCCGCTTCCAGCCCGCAGCTCCCGAGCCTTGCTCTACACTTTACGATCAAATCAAACTACTACCGAAAGTCTTTCTCGTAACAAGAAACGTTAAGAGTTATAGAGTTTCGCCAACGGGAATCCA---------------------------------GATTTATTGGTTTTTTATTTATTGGG-TACGACCAACCATGGTTTTTTACAAGTAGTAAATAAAGTATAATTTTGGAGTTGCGTTAGAATGGAGTAAAAACTGGCGCAGTGCTTTCCCTCTCAGAGGGTGATGCTTCTATACGTGGGCTTAGTCTCTGTATGTATTTAT---------------------------ATATCGGCGCTTGAGTTAGTATAATAAAGATAAGATAAAGAGTTAATGAGTATCC-CCATTAGGGGATCGACTTCCTGCCGGAACCGAGTTAACAAGTGTATGGATACCTGAGCTTGGACGGATAGAATGCGGCGATGCACGGGTGGCGGAGAGAAGCTGAGCCAGAAATTAACACCTCTCGCTAAGCCTAATTACTGTGACGGCACGTGCTGAACGTCTCGCGGTCGT---------------------------TTCTGGTGTGCCGGTATCGATCCCGGAGATTTCAAATAGACCTTGAGCATCGTGTGCACTCCCATCCATCAAGACTCAGAACAAGAGAGGTAAATCATGCGTAATCACCAGCTGGGCGACGAGGAGTGCGCCAGATTATAGGCACTGTCTAGCAAGACAGGCCTTTCGTTATAGACGTAAAAATATGTAAATACTCTCCGGCTGGGGCGCAGGGGAGCGCGCTGCGCTGGCGTATGGGGGAGGAAAATCTCAGTTAAATCACCCTTTCCATCGGTATAAGGAGTTTGTGTCACTTTA--TCCGTTTTTCCATTACAAGAAGTTTTCAATTAA-GCGAAGAACAAGGGTCCGCAGGACCTCCA-----------------------------GCCGCCTAACCCTCCCGTTTCTAGGGTACAAGA-CGGTAACGGAGTCTAGTCTAGGATCGCATAGTCGATTACATACCTCTCGAGCTCCACTTTCGGTTAATCCGGAATCACTTCCTTTGATGTACGCAAGTACGCTGGTAACCCCGGCCGGGCCTGACATTCAACCGTCTTTCGATC-ACCGTGCTCAGTCCTTGAATACTATTAATCTTAATCTATATTATCACTCAATGGTCCGGAATAAATCATTTGTGTTCATATGAGTTCATTGCGCTCCGTTGTTTGGCGAACCCCCCCCCCCTGCCCTGCAACAAAAGTTACACCGCCTTCGGCTCCTGCAGGCG-GGAACATAGCATGGCTAAGAGATCACCACGTGCTGTGGAGGACAGGAGATACTGTGTAGTGATATGTCAAAGTT-GGTAATCTAGAATCG-AACTTGGTCTCGAACACTATGTCAACGTCTCTACCTTTCTATTTCTGTACAATGGGAATTTTCTTTAACGGCGTATGGTTTTTTTAACTTACTTGA------------------------------CTTATGGATAGTGAGGTAATTTTTAAGCCACTGACG---------------------------------TCTGTTCTCTTTGGATACGTGATGTCTCTGGCC-------------------------------TGAGGGTGTCCCCGTTGCGCCGCGGGATCGGTAAACCATGGGGTGTGCATAGTAACGACTGA-GATTATACTGTTCAAGTAATACATTACG-TTACTGTGACTTCGGAAGCCCAGCGTAGGATCTA--CTGACCCCCCCCCCCGCGCGCCCCCCCTCGG-CAACAGCTGACCACATGCGCACAAAATA-------------------------------GTGTCGGGCCTCCCGACCGCATGGCATAT--------------------------------------CCTTGTT-GGTGGTCGTCTTCCTACAGTTACCCCGTCGATGCGGTAGCGCCACTTCTAGTCAGTATTGTTCGATCTATAAATGGGTTGAAAAATTGTTCCAATTGAAAACGCGTAAAATTTCAGTGTGCGGTTGTTTTTCATGTGGCAGAATGAATCCGGGAAACCCCATGTTTTGCCAGCTTCAGTATTGA-CTAATTCTGATCTGGAACAAGCGTGCACAAAGTCTAGGGTATAAAAACACTCATTGGGTAGAGAAGGAAATTTCTTAAGTGCCCGGTGCCCGCGCCCCGTAGGAGGCCCGTCGCCTTAAGATAAGCATAATTAACGTACGCCCCCCGGTGAAGTTATAGGGTACACCCAAAGCCCAGTATCCC---------------------------------CTCTACCTTCTATGGCGGGACACGAGGATGTGTTATGTAGTCCCGCTCCTGGGCGTT-ATTTTCTGGGGTGGGTGCCGGCCGCCGGGCATCATATATTTTTTAACATTGGTTTGCACGGTAATCGTATGCCTCTTACCCTTTTTCTGATTTTATACAGAGCTCGCAGAGGGACCAAGGTTCAATCTTATCCTAGTCGTGCGCTATGTTCATA-TTATCTGCGAGGTATACGGCCTAGCGAGAACTCTCAATAATATATACAACAG------------------------------------CCTTAATTATACTAATAGTATATTGAAACCACTTTACTTACCAAGGAATGAAT-TTTCTTGGGGAGCTTCCCTGGCGGTGGACCCGCGACGCCGCGGCTCAGCAATAGCGGCATCCGGGGCGTATATAATACCGTTTAACCTAAAAAACG-AAGGCCCGGGGTGCCCCCCTGCTCGGCTGTTATGAGCTACTTTTTGTAAACCTAATT----------------CTTATAATGTTAA----CACAGGGTCGTCACCTACT-CCC------------CAACACAGTAAAGAGAAGTGTCGGGCCTCCCGACCGCATGGCATAT-----------------------------AGTAAAGATGGATAGCGCAGCGCTCCCGCCGCCCCCCGCCGCGCCCACAAGACACATACATCCTATTATCAATCTTATTTCAGATTACCGGAACCTCTCGGTATACTTCTTCAAAAGGACTGACCCTGCCGGGCGGATTAGGGAAATGTTAATTCGCGTCAGCGTGGC-C--ACAATTTTATCTGA-----------------TCTTCTCTAATTTTGCGCAATTA-CAATGGGATATTTGGAACGGACGCCGAACAAGTTATTTTTTTCTTTTTTAACCTTTTTTACCAATTGGGATTGAAA
PELCR     CGGGCCTCCATTTCA-GTCGCCTAACCCT----------------------------ACCGGCGTGTTTGGGAGCAAAAGATCCCG-GACAGATGGATGTGAGGCGGTAATTCGG----------------------------AACACTCGTCTAATGGATAGACGTTATTGAGACGAAGTATGCGACTATTTTATCTTTGACATTTGGAACTGTTCCTTTTCAAA------------------------------------------------------TAAGTCTCGACGAGA--ACAGAGGCGA-AGTAATAATGGATGGCTCCGCGCCCTCGCTGTCCCGGCGGCCGACGGCGGGGGA-GTGTGCTGATCTCTGTGGGGTAACATTGTGGTATTCTCATACTCGTGTGCGTCCCGTCTATAACTGGTTCCTGGCGATAACGGAAAAACGCAGTTTAAAACCGCTTTGTAAATTATGTTTTGAGTGCATTTTTTCAGTAGAGGCGTCGGCTCAAATAAGCATGTTCCCGAGAGGGCCAGGAGCGCGCCGTTGGTGATATGGCCGGCCCGAGCCCCCCCTCCCTCCCCCCGTTGGCGGCGACACGGGAAAGGAGATGGACTATGCCGATTCCCCCCTCATTAAATTTACTGGGATCTACATGAATCGCCGGGTGGAGTC-CCTCCCATCCAGTCGGACACCCGACCACTTTCGCGCTACGATTCAGTCAACAAGCCCTCGAATTTTAATGCCCGGGGTGATGCTAAAACTATCGAT-TCCCCGGGCGTGGACGTCTGGATCGCTCCCAGCCCGCAGCCCCCGAGCCTAGCTCTACACCTTACGGTCAAATCACACTACTACCGAAAGTCTTTCTCGTAACAAGAAACGTTAAGAGCTACAGAGTTTCGCCAACGGGAACCTA---------------------------------GGTTTATTGGTCTTTTATCTATTGGGCTACGACCAACCATGGTTTTTTACAAGTAGTAAATAAAGTAGAATTTAGGAGTTGCGCTAGGATGGAGTAGAAACTGGCGCTGTGTTTTCCCTCTCAGAGAGTGATGCTTCTATACGCAGGTTTAGTCTTTGTATGTATTTATGTCTATGCTTGAACGGCGGGTTTCTATATGTTCGCGCCTGAGTTAGTATAATAAAGACAAGATAATGAATTAACGAATATCC-CCATTAGGGGATCGACTTCCTGCTGAAACCAAGTTAACAAGTGTATGGATACCTG---------------------------CACGGGTGGCGGAGAGAAGTTGGGCCAGAAATTAACACGTCTCGCTAAACCTAATTGCTGTGACAGTACGTCCCCGACGTATCGCGGTCGTTCTACGCAAGAGACCTTCGTTCAAAAATTCTGGTGTGCCGGTATCGATCCCGGA-ATTTCGAATAGATCTTGAACATCGTG----------------------------AAGAGAGGAAAACCATGCGTCATCATCAGCTGCGCGGCGAGAAGTGCGCCAGATTATAGGCGCCGTCCAGCAAGACACGCATTTCGTTATAGACGTAAAAATATGTAAATACTCTCCGGCCGGGGCACAGGGGAGCGCGCTGCGTTGGCATACGGGGGAGGGAAATC---------------------------TAAGGTGTGCGTGTCACTTTACAGCGGTCTTTCCGTTACAAGAAGTTTTCAGTTAA-GCGTCGAATAAGGGTCCGGAGGACCTCCAGTGTGCCCCCCCACTGCGGCGAGGCGGTTGCCGCTTAACCCCCCCGTTTCTAGAGTACAAGA-CGATAACGGGGTTTAGTCTAGGATTGCATAGTCGATTACATACCTCTCGAGCTCCACTTTCGGTTAATCCGGAATCACCTCATTTGATGTACGCAAGTACGGTGGTAACCCCGGCCGGGCCTAACATTCAACTGTCTTTTGATC-ACCGTGCTCA------------------------------TTATCACTCAATGGTCCGGAATAAATCATCTGTGTTTACATAAGTTCATTGCGCCACGTTGTTTGGCGAACCCCCCCCCCCTGCTCTACAACAAAAGTTACACCGCCCCCGGCCCCTGCAGGCG-GGAACATAGCATGGCTAAGAGATCACCACGTACTGTGGAGGACAGGAGACACT----AATGATACGTCAAAATT-GGTAATCTAAAATCG-AACTTGGTTTCGAATACTACGTTAACGTCTCTACTTTTCTCTTTCTGTACAATAGGAGTTTTCTATAACGGCGTATGGTTTTTTTAACTTATTTGAATGGTACATTTTCCATTTGCTCAGAAATGT------------------------------------GACTCTGAGGCCGGGTCAGGGCGATAAGTATGGTCCTTTCCCTTTGGATACGTAATGTCTCTGGCCTTTCGAGTTAGGTTTAGCGAGTCCCCGTGCTTGGGGGCGTCCCCGGCGCCCCGCGGGAACGACAAACCATGGGGTGTTCACGGTAACGACTAAGGATTACGCTGTTCAAGTAATACATTACG-TTACTGTGACTTCGGAAGCCTAGTGTAGGGTCTA---------------------------------------------------------------------------------------------GTGTTGGGCTTCATTACCGCATGCCATATAAGTAATAATGAGTGATCTAGCCAATAGAAAAAAAGGCCCTTGTT-AGTGATCGTCTTCCTACGGTTACCTCATCGATATGGTAGCGCTACCTCTAGTCAGCATT--------------------------------------------------------------------TTTTCACGTGGCAGAATGAATTCGGTATACTCCATATTTCGCTAGATCCAGCGTTAAACTAGCTCTAGTTTAGAAAAAGCGTGCACAAAGTCTAGTGTATAAAAAGACTCATTGGGTAGAAGAGGGAATTTCTTGAGTGCCCGGTGCCTGTGCCCCATGGACGACCTGT-------------------------------------TAAAGTTATAGGGTACACCCAAAACCCAATATCCTCTTGAAAATTATGCCGGGAGCGGAATCGTTGGT------------------------------TGTTATGCAGTCCCGCTTCTCGGCGTT-ATTTTGCTGGCTGAGTGGTGGCCGCGGGGCATTATATATTTTTTAACATTGGTTTGCACGGTAATCGTATGCCTCTTACCCTTTTTCTGATTTTATACAGAGCCCGCAGAGGGATTAAGGCTTAATCTTCTCCTAATCGTACGCTATGTTCATA-TTCTCTGCGAGGTGTGCGGCCTATCGAGAGCTCTCAATAATATATACAACAGTCTGATCCAACGTTGGGCCGCTCGTCACCGGGCGGGGTTTAATTATA----AAGTATGTTGAAACCACTCTACTTACAAAAGAATGAATGTTTTTTGGGGGGCTTCCCTGGCGGCGGACCCGCGCCCTCGCGGCTCAGCAGTAGCGGCATCCGGGGCGTATATAATACCGTTTAACCTGAAAAACG-------------------------GACCGTTATGACCTACTTCTT----------------------------CTTACAATGTTAG---CCACGGGGTCATCACCCGCT-CCC------------CAACATAGTAAAGAAAAGTGTTGGGCTTCATTACCGCATGCCATAT-----------------------------AGTAATAATGGATGGCTCCGCGCCCTCGCCGCCCCCCGCCGCGCCCACAAGACACATACATCCTATTATCAATCTTATTTCAGATTACCGGAACCTCTCGGTATACTTTTTCAAAAGGGCTGACCCTGCCGGGCGGATTAGGGAAATGTTAATTCGCGTCAGCGCGGCTCACACGATTTTGTCTGGCGGAACCAGGGAGAGGATCTTCCCTTATTTTGCGCAATTA-CAATGGAATATTTGGAACGGACGCCGAGCAAGTTATTCTTTTTTTTTTTAACCTTTTTTATCAATTGGGATTGAAA
PYGAD     CGTGCCTCCATTTCA-GTCGCCTAGCCCTGCGAGGCCGATCCCGGGCCGCCCCTTCCACCGGCGTGTTTGGGAGTAAAAGATCCTG-GATAGATGGATGTGAGGCGCTAATTCGGCACCAGCTGACCAAATGCGCACAAAATGAACACTCGTCTAATGAATAGACGTTATTGAGACGAAGTGTGCGACTATTTTATCTTTGACATTTAGAACTGTTCTTCTTCAAGGGTCATAGGTTTTGAGATAGGTCAAAGGAGGTTGTGGAGGTACAGTGATTA---TCAGTCTCGACGAGA--ACCGAGGCGA-AGTAAAAACGGATGGCTCTGCGCCCCCGCCGTCCCGGCGGCCGACGGCGGGGGG-GTGTGCTGATCTCTGTGGGGTAACATTGTGATATTCTCATACTCGTGTGCGTCCCGTCTATGACTGGTTCTTCGCGGTACCTGAAAAACGCAGTTTAAAACCGCTTCGTAAATTATGTCTTGAGTGCATTTTTTCAGTAGGGGTGTCGGCTCAAATAAGCATGTTCCCGAGAGGGCCAAGAGCGCGCCGTTGGTGATATGGCCGGCCCGGGCCCCCCCCCCCCCCCCCCGTTGGCGGCGACGCGGGAAAGGAGATGGACTATGCCGATTTCCCCCTCATTAAATTTACTAGGATCTACGTGAATTGCCAGGTGGAGT--CCCCTCGTCCACTTGTACACCCGACCACTTCCGCGTTACGATTCAGTCAACAAGCCCTCGAATTTTAATGCACGGGGTGATGCTAAAACTATCGAT-TCCCCGGGCGTGGGCGTCCGGGCCGCTTCTAGCCCGCAGCCCCCGAGCCTAGCTCTACACTTTACAGTCAAATCAAACTACTACCGAAAGTCTTTCTCGCAACAAGAAACGTTAAGGGCTATAGAGTTTCGCCAACGGGAACCTACTAAGGATCGAGGGTGTTAGCTGATTCATAGATGATTTGTTGGTCTTTTATTTATTGGG-TACGACCAACCATGGTTTTTTACAAGTAATGAATAAAGTATAATTTAGGAGTTGCGTTAGAATGGAGTAAAAACTGGCGCTGTGCTTTCCCTCTCAGAGAGTGATGCCTCTATACGTAGGTTTAGTCTTTGTACGTATTTATGTCTATGCTTGAACGGCGGGTTTCTATATGCTAGCGCTTGAGTTAGTATAATAAAGACAAGATAATGAGTTAACAAATATCC-CCATTAGGGGATCGACTTCCTGCTGAAACCAAGTTAACAAGTGTGTGGATACCTAAGCTTGGACGGATAGAATGCGGCGATGCACAGGTGGCGGAGAGACGTTGGGCCAGAAATTAACACGTCTCGCTAAGCTTAATTGCTGTGACAGTACGTCCTGGACGTATCGCGGTCGTTCTACGCAAGAGACCTTCGTTCAAAAATTCTGGCGCGCCGGTATCGATCCCGGAGATTTCAAATAGATCTTGAACATCGCGTACATCCCCATCCATCAAGACTCAGAACAAGAGAAGAAAATCATGCGTAATCATCAGCTGGGCGGCGAGAAGTGCGCCAGATTATAGGCGCCGTCTAGCAAGGCACGCATTTCGTTACAGACGTAAAAATATCTAAATACTCTCCGGCCGGGGCACAGGGGAGCGCGCTGCGCTGGCGTACGGGGGAAGGAAATCTCAGTTAAATCACCCTTTCCATCGGTATAAGGTGTGCGCGTCACTTTACATCGGTCTTTCCACTACAAGAAGTTTTCAGTTAA-GCGTCGAATAAGGGTCCGGAGGACCTCCAGTGTGTCCCCCCGCTGCGGCGGGGCGGCTGCCACTTAACCCCCCCATTTCTAGAGTACAGGA-CGATAACAGGGTTTAGTCTAGGATCGCATAGTCGATTACATACCTCTCGAGCTCCACTTTAAGTTAATCCGGAATCACCTCATTTGATGTACGCAAGTACGGTGGTAATCCCGGCCGGGCCTAACATTCAACTGTCTTTTGATC-ACCGTGCTCAGTCTTTGAATACTATTAATCTTAATCTATATTATTACTCAATGGTCCGGAATAAATCATCTGTGTTTATATAAGTTCATTGCGCTACGTTGTTTGGCGAACCCCCCCCCCCTGCTCTACAACAAAAGTTACACCGCCCTCGGCTCCTGCAGGCG-GGAACATAGCATGGCTAAGAGATCACCACGTACTGTGAAGGACAGGAGATACTGTGTAATGATACGTCAAAATT-GGTAATCTAAAATCG-AACTTGGTCTCGAACACTACGTTAACGTCTGTACTTTTCTCTTTCTGTACAATAGGAGTTTTCTATAACGGCGTATGGCTATTTTAACTTATTCGAATGGTACATTCTCCAGTTGCTCAGAAATGTCTTATGGATGGTGAGGTAATTTTTACGCCACTGACGGACTCTGAGGCCGGGTCAGGGCGATAAGTATGGTCCTTTCCCTTTGGATACGTAAAGTCTCTGGCCTTTCGAGTTAGGTTTAGTGAATCCCCGTGCTTGGAGGCGTCCCCGGCGCCCCGCGGGACTGATGAACCATGGGCTGTTCATAGTAACGACTAA-GATTACACTGTTCAAGTAATACATTACG-TTACTGTGACTTCGGAAGCCTAGCGTAGGGTCTA--CCGACCCCCCCCCCCGCGCGCCCCCCCCCGG-CACCAGCTGACCAAATGCGCACAAAATGTGTAAACAAATTTAGGACTCCTATTTTTTCGGTGTTGCGCTTCATTACCGCCTGCCATATAAGTAATAATGAGTGATCAAGCCAATAGAAAAAAAGGCCCTTGTT-GGTGGTCGTCTTCATACGGTTACCTCGTTGATGCAGTAGCGCTACTTTTAGTCAGTATTGTTCGATCTATCAATAGGTTGAAAAATTGTCCCTATTGAAAACGTGTAAAATTTCAGTGCGTGGTTGTTTTTCACGTGGCAGAATGAATTCGGTGCACTCCATATTTTGCTAGATTCAGCGTTAAACTAGCTCTAGTTTAGAAAAAGCGTGCACAAAGTCTAGTGTA--------------------------------------TGCCCGGTGCTCGTGCCCCGCGGGCGACCCGTCGCCTTAAGATAGGCATAATCAACGTACGCCCTCCGGTGAAGTTATAGGGTACACCCAAAACCCAATATCCTCTTGAAAATTATACCGGGAGCGGAATCGTTGGTCTCTACCCTCTAAGGCGGGATACAAGGGTGTGTTATGCAGTCTTGCTCCTGGGCGTT-ATTTTGTTGGCTGAGTGGTGGCTGCGGGGCATTGTATA-TTTTTAACGTTGGTTTGCACGGTAATCGTATGCCTCTTACCCTTTTTCTGATTTTATACAGAGCCCGCAGAGGGATTAAGGCTCAATCTTCTCCTAACCGTGTGCTATGTTCATA-TTCTCTGCGAGGTGTGCGGCCTATCGAGAGCTCTCAATAATATATACAACAG-----------------CCGCTCGTCAGCGGGTGGG----------------------------CCACTTTACTTACAAAAGAATGAATGTTTCTTGGGGAGCTTCCCTGGCGGCGGACCCGCGTCCTCGCGGCTCAGCAGTAGCGGCATCCGGGGCGTATATAATACCGTTTAACCTGAAAAACG-AAGGCCCGGGGCGCTCCCCCGCTCGACTGTTATGAACTACTTTTTGTAAACCTGATT-ACAGTATGTGGACGCCTCAGAATGTTAG-GGCCACGGGGTCATCACCTACT-CCC-----------------------------GTGTTGCGCTTCATTACCGCCTGCCATATTCCATTTATATGGAATTTTTTCATTCTATAGTAAAAACGGATGGCTCTGCGCCCCCGCCGCCCCCCGCCGCGCCCGCAAGACACATACATCCTATTATCAATCTTATTTCAGATTACCGGAACCTCT----ATACTTTTTCAAATGGGCTGGCCCTGCCGGGCGGATTAGGGAAATGTTAATTCGCGTCAGCGCGGCTCACACAATTTTATCTGA-----------------TCTTCTCTGATTTTACGCAATTA-CAATGGAATATTTGGAGCAGACGCCGAGCAAGTTATTCTTTTTTTTTTTAACCTTTTTTACCAATTGGGATTGAAA
RHEAM     CGTGCCTCTATCCCA-ATCGCCTAGTCC-GCGCGTTCGTTCCCGGGCCGCTGTATTC-CCGGTGTGTTTGGGGGCAAAGGATCCCG--GTAGATGAATGTGAGCCGGTAACTCAACATCGGTTGGCCGAATGCGCCCGAAACGAGCACCCATCTAATGAATAGACGTTATTGAGACGAAGTATGTGACTATTTTATCT-----------------------------TTTATAGGTTATGAGATAAGTCTAAGGACGTTGTGGAGGTACAGTGATTACGT-CAGTCTCGCGGAGCGAGGCGAAACGG-AGTAAAAATGGATGTTTCTGCGCTCT--CTAGCCCGGCGACCGGCAACGGGGGG--TGTGCTGATCTCTGTGAGGTAACATCGTGATATTCTCATATTCGTGTGCGTTCCG-CTGTAACTGGCTCTTAACGGGGCCAGAAAAGCGCAGTTCAAAACCGTTTTGTAAATTATGCTTTTAGTGCATTTTTTCAATAGAA--GATGGCTCAAATAAGCATGTTCCCGAGAAGGCCGGGAACGTGCGGTTGGTGACATCGCCGGCCGGAGCCTCCCCTTCCTCCCCTCTTTGGCGGCGGCGCGGGAAAGAAGATGGACCATGTCGATTTCCCGCTCGATGAATTTACTAAGATCTACATGAATTACCGAGCGGAGAC--CCCCCACCTAATTGTACACCGGACCACTTTCGGCCTACGACTTAGTCGACAGGCCCCCGAAATTTAATGCACGAGGTGATGCTAAGATCATAGCT-CCCTCGGGCGCGAGCATCCGGGCCGCCTTCAGCCTGCAGCCCCCGAGACTAGCTCTACACTTTACGCTCAAATCAAACTACTACCGAAAGTTTTTCTCGTAAAAAGAAACGCTAAG--TTACAGAGTTTCGCCAACGGGAACCTACTAAAGGTCGAGGGTATTGGCTGATTCATAAATGATTTGTTGGTTTTTTATCTATTGAG-TACGACCAACCATGGTTTTTTACAAGTAGTAAATAAAGTATAATTTAGGAGTTGAGCTAGAACGGGGTAGAGACTGGCACTGTGATTTCCCTCTTGGGGAGTAATGCTTCTACGCACAGGTTTAGTCTTTATATGTATTTATGTCTATGCTTGGACGGCGGGTTTCTGTATCTTCGCGCCTGTATTAGTACGATGAAGACAAGATAATGATTTAACAAATA----CCATTAGGGGGTCGACTTGCTACTGGAATCAGATTAACAAGTGTATGGGTATCTGAGCTTGGACGGATAGAATGCGGCGATGCACGGGTGGCGGAGAGAAGTTGGGTCAGAAATTAATACGTCCCGATAAGCCCAATTGCTAT-ACAGAACGTACCA-ATATATTGCGGTCGTTCTACGCAAGAGACCTTCGTTTTAAAATTCTAGCGTGCCGGTATCGACCCCGGAGATCTCAAATAGATCTCGAACATTGTTTACACCCCCATCCACCAATACTTAGATGAAGAGGGAAGAATCATTCATAATCATCAGCCGAGAGGTGAGAAGTGCGATAGATTATAGACACCGTCTAACAAGATACGCATTTCGATATAGACGTAAAAGTGTC-AAATACTCTCCGGCCGGGGCGCTAGGGAGCACGCTGCGCTGGCATACGAGAGAGGAAAATCTCAGTTAAATCACCCTTTCCATCGGTATAAGGAATGTGCGCCACTTTATATCGATCTTTCTATTACAAGAAGTCTTCAGTTAAAACGTCGGACAAGGACCCAGAGGACTTCCA--GTATCCCCCCACTGCGGCGAGAAGGC----------------------------ACAAGA-CGACAACAGGGTCTAGTCTAGGATAGCATAGTCGGTTATATACCCTTCGAGCTCCACTGTCAGTCAATCCGGAGTCACCTCGTTTGCTGTTCGCGATTACGGTGGTAACCCCGGCTGGGCCT-TCACTCAACTGTCCTTCGATC-ACTGTGCTCAGCTTTCGAATACCATTTATCTTAATCTACATTATCACTCAATGGTCCGGAATAAATCATCTGTGTTTATATAAATTCATTGCGCTACGTTGTTTGGCGAACCCCCCCCCCCTGCTCTGCAA---AAGTTCAACCGACCTCGACTCCTGCAGGCG-GGAACATAGCATGGTTAAGAGATCACCACGTTATGTAAAAGACAGGAGATACT----AATGATATGTCAAAATA-GGTAATCGAAAATAG-AACTTGGTAGCGAACACTATATTAACGTTTCTACTTTTCTCATTCTGTACAATAGGAGTTTTCTACGATGACGTATGGTTTTTTTAACTTTTTTGAATAGTACATCTTCCAGTTACCCAGAAACGTATTAGGGATAGTGAGGTAATTTTGACGCCACTGACGGACTCTGAGGCCGGGTCAAGGCGATAAGTATGG-CCCTTCTCTTTGGATACGTAATGTCTCTGACCTTTCGAGACAGGTTAAATGAATCCCTGTGTTCGAAGGCGTCATCAGCGCTCCGCGGGAGG--TAAACCATGGGGAGTTCATAGTAACAAGTAAGGATTATACTATTCAAATAATTTATTACG-TTACTGTAACTTCGGAAACTTATTGTAGAGGCTAAGCCGGCCCTCCCCCCCGCGCGCCCCCCCTCGC-CATCGGTTGGCCGAATGCGCCCGAAACGTGTAAACAAATTTAGGACTCCTATTTTTTCGGTGTTAGGCTTTATTACCACACGTTTTATCAGTAATAATGAGTGACCAAACCAATAGAAAAAAAGGCCTTTCTT-AGTAGTCGTCTTCCTACCGTGACTTCGTTAATGCAGTAGCGCTACTTCTTATCAGTAT-ATTCGAGCTATGAATGGGTTGAAAAATTGTTCCTAT-AAAAACGTGTAAAATTTCAATGTGCGGTTGTTTTTTACGTGGCAGGATGAATCCGGTAGACTCCATATTTTGCTAGATACAGTGTTGAACTAATTCTAGTTCAAAAAAACTGTGCACAGAGTCTAGTGTATAAAGATATCCGTTGGGTAGAAAAGGAAATTTCTTAAGCGCTCGGTGCCTGTCCCCCGTGAGCGGCCCGTCGCCTTAAGATAGGCACAATTAACGTTCGCTCCCCGGTTAAGTTATAGGGTATACCCAAAACCCAATATCCTCTTAAAAATTGTATCGAGAGTTGAGTTGTCGGCCTCTATCCTCTAAGACGGGACACGAGGATGTGGTGTGAAGTTCTGCTCCTGGGTGTT-AG--TCTGAGGTGAGTGATGGCTGCTGGGCGTTGTATAATTTTTAACATTGGTTTGCACGGTAATCGTATGCCTCTTACCCTTTTTCTGATTTTATACAGAGCTCGCAGAGAGATCAATACCCACTCTTAGCCTAATCGTGTGCCATGTTCATA-CTCGCTGTGAGGTGTACGGCTTATCGAGAACTCTCAATAATATATACAACAGTTTGATCCAACGCTGGG-------------------CCTTGAAGATACTAAAAATATGTTGAAGCGACTTTGCTTGCAAAAAACTGAATGTTTTTTGAGGAGCTTCCCTGACGGCGGACGCGCGACCTCGCGGCTCGGCAACAGCGGTATCCGGGGCGTATATAATATCGTTTAACCTGAAAAACG-AACCCCCGGGACGCCCCCCTGCTCAACTGTTATGAGCTACTTCTT----------------------------CTTACATTGTTGG-GATTGCGACGCCATCACCTGCC-CCTCGACGGAGTCCTCAACATAGTAAAGAAAAGTGTTAGGCTTTATTACCACACGTTTTATTCCATTTATATGGAATTTTTTCATTCTATAGTAAAAATGGATGTTTCTGCGCTCTCGCCGCCACGCGCCGCGCCCACAAGACATATACATCCTATTATCAA---------------CCGAAACTTCTTGGTATACTTTTTCAAAAGGGCTGGCCCTGTCGGGTGGATTAGGCAAATGTCAATTCACATCAGGAAGGCTCACACACTTTTGTCCGATGAAAGTAGGGAAAGGA-----------TTTACGCGGTTA-CGATGGAATATTTGGAACGAACACCGAACAGGTTATTCTTATTTTTTTTAACCTTTTTTACCAATYGGGATTGAAA
STRCA     CGCGCCTCCATTCCA-GTCGCCTAGTCCTGCGTGTCCGTCCCCGGGCCGCTCTATTCACCGGCGTGTTTGGGAGTAAAAGATCCCG-GGTAGATGGATGTAAGCCGGTAACCCAGCATCAGCTGGCCGAATGCGCTCAAAATGAATCCTCATCTAATGAATAGACGTTATTGCGACGAAGTATGTGACTATTTTATCTTTTACATTTAGAACTGTTCCTTTTCAAAGTTTATAGGTTTTGAGATAAGTCAAAGAAGGTTGTAGAGGTACAGTGATTAC--TCAGTCTCGATGAGCGGGGCGAAACGG-AGTAAAAATGGATGTTTCTGCGCTCCCACCAGCCCGGCGACCGGCATCGGGAGG-GTGCGCTGATCTCTGTGAGGTAACATTGTGATGTTCTCATATTTGTGTGCGTGCTGTCTGTAACTGGTTGTTAACGGTACCGACAGAGCGCACTACAAAACCGTTTTGTAAATTTTGCTTTTAGTGCATCTTTTCAGTAAAGGCGATGCCTCAAATAAGCATGTTCCCGAGAGGGCGGGGAACGCGCCGTTGGTGATATGGTCGGCCAGTGCCTCCCCTCCCTCCCCTTTTTGGCGGCGGCGCGGGAAAGGAGATGGACCATGTCGATCTCCCCCTCGACAAATTTACTAAGTTCCACATGAATTACCGGGTGGAGTC-CCCCCCACCTAATTGTACACCCAACCACTTTCGCCCTACGATTCAGTCGACGAGCCCTCGAATTTTAATGCACGAGGTGATGCTAAGACTATTGCC-CCCCCGGGTGCGGGCGTCTGGGTCGCCTCCAGCCCGTAGCCCCCGAGACCAGCTCTACACTTTACGATCACATCAGACTACTACCGAAAGTTTTTCTCGTAACAAGAAACGCTAAGTGTTATAGAGTTTCGCCAACGGGAACCTACTAGAGATCGAGGGTATTGGCTGATTCATAAATGATTTGTTGGTTTTTTATCTATTGAGCTACGACCAACCATGGTTTTTTACAAGTAGTAAATAAAGTATAATTTAGGAGTTGCGCTAGAACGGGGTAGAGACTGGCACTGTGATTTCCCTCTTAGGGAGTGATGCTTCTATTCACAGGTTAAGTCTCTGTATGTATTTATGTCTATGCTTGAACGGCGGGTTTCTGTATATTCGGGCCTGTATTAGTATAATAAAGACAAGATAATGAATTAACCAATATTC-CCATTAGGGGATCGACTTGCTACTGAAACCAAGTTGACAAGTGTATGGGTACCTGAGCTTGGACGGATAGAATGCGGCGATGCACAGGTGGCGGGGAGAAGTTGGGTCAGAAATTAACACGTCCCGCTGAGCTCAATTGCTGTGAGAGAACGTACCA-ACATATCGCAGTCGTTCTACGCAAGAGACCCCTGTTTCAAAATTCTAGTGTGCCGGTATCGATCCCGGAGATCTCGAATAGATCTCGAACATTGTTTACACCCGCACCCATCAATACTCAGAACAAGAGAGAAAAATCATTCGTAATCATCAGCTGTGCGGCGAGAAGTGCGATAGATTATAGACGCCGTCTAGCAAGATACGCATTTCGATATAGACGCAAAAATGTCTAAATACTCCCCGGCCGGGGCGCAGGGGAGCACGCTGCGCTAGCATACGAGAGAGGGAAATCTCAGTTAAATCACCCTTTCCATCGGTATGAGGAATGTGTGTCACTTTGTATCAGTCTTTCTATGACAAGAAGTTCTCAGTTAA-ACGTCGAATAAAGACCCAGGGGACTTCCAGTGCATACCCCCGCCGCGGCGGGAAGGCT---------------------------ACAAGA-CGACAACAGGGTCTAGTCTAGGATAACGTAGTCGATTATATACGCTTCGAGCTCCACTGTCAGTCAATCCGGAGCTACCTCATTTGCTGTTCGCAGGTACGGTGGTAACCCCGGCTGGGCCTATCATTTAACTGTCCTTTGATC-ACTGCGCTCAGCCTTCGGATACTATTAATCTTAATCTATATTATCACTCAATGGTCCGGAATAAATCATCTGTGTTTATATGAATTCATTGCGCTACGTTTTTTGGCGAACCCCCCCCCCCTGCTCTACAACTAAAGTTCAACCGACCTCGACTCCTGCAGGCG-GGAACATAGCATGGTTAAGAGATCACCACGCTTTGTAAAAGACAGGAGATACT----AATGAAATGTCAAAATT-GGTAATCCAAAATCG-AACTTGGTAACGAACACTATATTAACGTCTCTACTTTTCTCATTCTGTACAATAGGAGTTTTCTACAACGGCGTATGGCTTTTTTAACTTTTTTGAATAGTACATCTTGCAGTCGCCCAGGAATGTGTTAGGGGTAGTGTGGTAATTTTAGCGCCTCTGACGGACTCTGAGGCCGGGTTAGGGCGATAAGTATGGTCCCTTCTCTTTGGATACGTAATGTCTCTGGCCTTTCAAGATAGGTTTAATGAATCCCCGTATTCGAGGGCATCGTCGGTGCTCCGCGGGAGCCATAAACTATGGGGAGTTCGTAGTAACGAGTAAGGATTATACTGTTGAAATAATTCATTACG-TTACTGTCACTTCGGAAGTCTATCGTAGGGGCTA--CCGGCCCTCCCCCCCGCGCGCCCCCCTCCGC-CATCAGCTGGCCGAATGCGCTCAAAATGTGTAAACAAATTTAGGACTCCTATTTTTTCGGTGTTAGGCTTCACTACCGCACGTTTTATGAGTAATAATGAGTGACCAAGCCAATAGAAAAAGAGGCCTCTCTT-AGTAGTCGTGTTCCTACCCTCACTTCGTTAATGCAGTAGCGCTACTTCTTATCAGTATTGTTCGATCTATCAATGGATTGAAAAATTGTTCCTATTAAAAACGTGTAAAATTTCAATGTGCGGTTGTTTTTTATGTGGCAGAATGAATTCGGTATACTGCATATCTTGCCAGATTCAGCGTTGAACTAATTCTAGTTTAAATAAACCGTGCACAAAGTCCAGTGTATAAAGATATCCATTGGGTAGAAAAGGAAACTTCTTAAGCGCTCGGCGCGCGTCCCCCGCAGGTGACCCGTCGCCTTAAGATAGGCACAATTAACGTACGCCCCCTGGTGAAGTTGTAGGGTACACCCAGAACCCAATATCCTCCTGAAAATTATGTCGAGAGTGGAATCGTCGGTCTCTATCCTCTAAGGCGGGACACAAGGATGTGTTATGAAGTTCTGCTCCTGGGTGTT-ATTTTTCGAGGTGAGTGGTGGCTGCTGGGCGTTGTATAAGTTTTAACATTGGTTTGCACGGTAATCGTATGCCCCTTACCCTTTTTCTGATTTTATACAGAGCCCGCAGAGGGATTCATGCCTACTCTTATCCTAATCGTGTGCCATGTTTATA-CCCGCTGCGAGGTCCGCGGCCTATAGAGAACTCTCAATAATATATACAACAGTTTGATCCAACGCTGGG-------------------CCTTAAAGA------AAATATGTTGAAACGACTTTACTTACAAAAAAATGAATGTTTTTTGAGGAGCTTCCCTGACGGCGGACGCGCTACCTCGCAGCTCAGCAACAGGGGTATCCGGGGCGTATATAATACCGTTTAACCTGAAAAACG-AACGTCTGGGGCGCCTCCCTGCTCGACTATTATGAGCTACTTCTTGTAAATCTGGTT-ACAATACGTGGACGCCTTACATTGTTAG-GGTCGCGGTGCCATCACCTGCT-CCTCGGCGGAGTCCTCAACATAGTAAAGAAAAGTGTTAGGCTTCACTACCGCACGTTTTATTCCATTTATATGAAATTTTTTCATTCTATAGTAAAAATGGATGTTTCTGCGCTCCCGCCGCCACGCGCCGCGCCCACAAGACATATACATCCTTTTATCAATCTTATTTCAGATTGCCGGAACTTCTCCGTATACTTTTTCAAAAGGGCTGGCCCTGTCGGGTGGATTAGGCAAGTGTTAATTCACATCAAGGAGGCTCACACGATTTTATCCGACAAAAGCAGGGAGAGGACCTTCTTTAATTTTACGCAATTA-CAACGGAATATTCGGAGCGGACACCGAACAAGTTATTCTTATTTTTTCTAACCTTTTTTACCAATTGGGATTGAAA
TAEGU     CGTGCCTCCGGACCT-GTCGCCTGGCCCTGCGGGGCCGCCCCCGGGCCGCCCCCTTCACCGGCCTGATTGGGAGTAAAAGATCTTG---------------------------------------------------------AACACTCGTCTAATGAATAGACGTTATT---------------------------TCGACATTTAGAAGTGTTCGTTTTAAAAGGTTATAGGTTTTGAGATAGGTCAAAG---------------------------TCAGTCTCGACGAGA--ACCGAGGCGA-GGCTACGGCGCGGGGCCCCGCGCCTTCGCCGCCCCGGCGGCCGGCGGCGGGGGG-GTATGCTGATTTCTGTGGGGTAACATCGTGATATTCTCCTATTCGTGTGCGTCCCGT-----------------------------AACGCAGTTTAAAACTGCACTGTAAATTATGTTTTGAGTGCGTCTTTTCACTGGAGGTATTGGTCCAAATATGCATGTTCCCGAGAAGGCCAGGAGCGCGGCGTTGGTGATATGGCCGGCCCGAGCCCCCCTTCCCTCCCCCCATGGCCGGCGATGCCGGGGTGGGGGTGGCCCCGGCCCCCGCCCCCGCCGTAGGAGTGGCTAAAATCTGCACGGATCGCCGGGTGGAGTC-TCCCCCGGCCGTGGGCCCGCGGGGGGGTGCCCGGGCCGCTATTCAGTCGGCGAGCCCTCGAATTTTAATGCCTGGGGCGATCCCAAAACTATTGGT-TCCCCGGGCGAGGATGTCCGGGTCGCTTCTAGCCCGCAGCCCCCGAGCCTAGCTCTACACA--CCGATCCAATCAAACTACTACCGAAAGTCCTTCTCGTCACCAGAAACGTCAAGAGCTATAGAGTTTCGCCTAGGGGAATCTAGTCACGGCCGAGGGTACTGGGTGGTCCGCCAATGATTC-TCGGTTTT-TATTTAC-GGGCTACGACCAACCATGGTTTTTTACAAGT---------------------------CGTTGGAATGGAGCAAAAACTGGCGCCGTGCCTTCCCTCTTAGAGAGTGCTGCCTCTATACGCAGCGTGAGTATTTCCACGTATTTATGTCTATACTTGTATGGCGGGTTTTTATATGCTAGTGCTTGAGTTAGTATAATGAGGACGGGGTAATGAGGTAATACATATCC-CCACGAGGGGATCGACATCCTGCTGAAACCAAATTAGTGAGTGCATGGATACCTGAGCTTGAACGGATAGAATGCGGCGATGCACGGGTAGCGGAGAGAAGTTGGGCTAGAAATTAACACGTCTCGCTAAGCCTAATTACTGTGACGGAACGTGCTGGACGCGCCGCGGTCGTCCCACGCGAGGGACCTTCGTCCGAGAATTCTGGTGTGCCGGTATCGATCCCGGAAATTTCTAATAGATCTTGAACATTGTGTACACCTCCATCCATCAAGACTCAGAACGAGAGGGGAAAATCATGCGTAATCACCA-------------AGGTGCGCCAGGTTATAGGCGCCGTCTAGTAAGATACGCCTTTCGTTACAGACGTAAAAATATTTAAGTACCCTCCGGCCGGGGCGATGGGGAGCGCGCTGCGCTGGCCTATGAGGGAGGGAAATC---------------------------GGGGGGGGCGGTGTCAGCCGGTGGCGGTCTTTCCAGTACAAGAAGTTTTCAGTTAA-GCCAGGGGTAGGGGTCCGCGGGACCTCCGGCGTGTCCCCCCCCGGCGGGGGGGCGGCGGACGCGTAGCCCCCCCGTTTCTAGAGTATAAGA-CGATAACGGGGTTTAGTCTAAG------------------------------CCCACTTTCGGTTAACCCGGAATCACCTCGTTTGATGTTCGCAAGCGCGGCGGTAGCCCCGGCCGGGCCCAACATTCAACTGTCCTTCGTCC-ACCGTGTTCAGTCCTTGAATACTATTAATCTTAATCTATATTATCACTCAATGGTCCGGCATAAATCATCTGTGTTTATATGAGTTCGTTGCGCCGCGTTGTTTGGCGAACCCCCCCCCCCTGCCCTACAACGAAAGTTACACCGCCCCCGGCCCCTGCAGGCG-GGAACATAGCATGGCTAAGAGATCACCACGTCGTGTGGAGGACAAGAGATGCC----AATGATACGTCAAAATT-GGTAAGCTAGACCCG-AACTTGGTCTCGATCACTATGTTGACGCCTCTACTTTTCTCTTTTTGTACAATAGGAGTTTTCTCT------------------------------ATAGTACATTTTCTCGTTGCTCAAAAATGTCTCACGGGTAGTGAGGGTATCTTTACGCCACTGACGGACTCCGAGGCCGGGTGGGGGGGATAGGGATGGCCCCTTCCCTTTGGAAACGTAATGTCTGTGCTCTTTCGAGCTGGGTCCAGCGAATCCCCGCGCTCGAGGGCGTCGCCGGCGCGCCGCGCCCTCCGTAAACCACGGGGAGTTCATAGTAACGACTAAGGATTCCATTGTTTAAGTAATACATTACG-TTCCCGCGACTTCGGGAGCCTCGTGTAGGGTC----CTGACCCCCCCCCCCTCGCGCCTCCCCCCGG-----------------------------TGTAAACAAATTTAGGACTCCTATTTTTTCGGTGTGGGGTTTTCCTACCACATGCTATATAAGTAATAGTGAGTGATCAAGCCAATAGAAAGAAAGGCCCTTGTT-AGTAGTCGTCTTCATATAGTTACTTCCTTGATGCGGAAGCGCTACTTTTAGTCAGTATTGTTCGATACATTAATGGGCTGAAAAATTGATCCTATTAAAAACGTGTAAAATCTCAGTGTGCGGTTGTACGCCGCGCGGCGGCACCCCCCCGGGCCGCCCCATGTCTTGCTAGCCTCAGGGTTGAACCGACTATGACTTGGAAAAAGCGCGCATGACGTCTAGCGCATAAGAGTGCTCATCGGGGGGGGGAGGAAATCTCCTAAGTGCCCGGTGCCCGTCCCCTGCAAGCGGTTCGTCGCCTTAAGATGGGCAAAATTAACGTACGCCTCCCGGTAAAGTTATAGGGTACACCCATAACCCGATATCTTCTTGGAGACTATGCCGGCGGGGGGGCTGGCGACCGCTACCTTCTAAGGCGGGACACAAGGAGGTGTTCTGCAGTCCTGCTTCTGGGCGTC-ATCTTCTTGGGCGGGCGACGGCCGCTGGGCA---TATATTTTTTCACATTGGTCTGGACGGTAATCGTATGCCTCTTACCCTTTTTCTGATTTTATACAGAGCTCTCAGAGGGGCTACGGCTCATCCTTTTCCTAGTCGCGTGCTATGTTCATA-TTCTCTACGAGGTATGCGGCCTAACGAGAGCTCTAAATAC----------AGTTTGCCCCTCGGAGGTGCCGCTTATCAGCAGGGGGGATTT-----------GCGCACGCGGGGTCCACTTTACTTCCACAAGAATGAATGTTTGTTGGGGAGCTTCCCTGGCGGCGGACCCGCGGCGTCGCGGCCCGGCAGCAGCGGCGCCCGGGGCGCATATAATACCGTTTAACCTGAAAAACA--------GGGGCGCCCCCCCGCTCGACTGTTTTGAGCTACTTTTTGCGTACCCACCC-ACAATATGTGGGCGCCTCATAACGCTAG-GGCCACGGGTTCATCGCCTACT-CCCCAACGGGATCCCCAACACAGTAAAGAATCGTGTGGGGTTTTCCTACCACATGCTATATTCCATTTGTATGGAATTTTTTCATTCTATGGCTACGGCGCGGGGCCCCGCGCCTTCGCCGCCGCCCGCCCGGCCCACAAGACACATACATCCTATTATCAATCTTATTTCAGATTACCGGAACCTCTCGGTATACTTTTTCAAAAGGGCTGGCCCGGTCGGGTGGATTAAGGAAATGTCAATTCGCGTCAGCGTGGCTCACACAACTCTATCTGGCGACCGCGGGGGGAGGATCTTCCCTTATTTTACGTGATTA-CAATGAAATATTTGGAACGGACGTCGAGCAAGTTATTCTTTTTTTTTTTAATCTTTTTCACCGATTGGGATTGGAA
TINMA     CGTGCCTCTATTATA-ATCGCCTAGCCCTGCGTGTCCGCTCCCGGGCCGTTCTATCCACCGGCGTGCTTGGGGGTAAAAGCTCCCG-AGTAGATGGAAATAAGCCGGTAACTCAGCATCAGCTGGCCGACTGCGCCCGAAACGAACCCTCATCTAATAAATAGACGTTATTGCTATGAAGTATGTGACTATTTTATCTCTGACATTTAGAACCGTTCCTTTTCAAAGTTTGCAGGGTCCGGGACAAGGCAAAGGAGGTTGAGGAGGTATAGTGATTAC-T----------------------------AGTAACAGTGGGTGTTCCTGCGCCCCCGGCGGCCAAGCGGCAGGCGCCGGGGCG-GTGTGCTGATCTCTGTGAGGTAACATTGTGACATTCTCATACTCGTGCGCGTTCCGCCCGTGACCGGGAGGCGGCGG---------AACGCAGTACGGGGCCGTTTTGCAGATTATGCTCTTGGTGCGTTTTTTCAATTGGGGC--------------------------GAGGGCCAGGAACGCGCAGTTGATGACA--------------------------------CCGGCGGCGCCGCGGGGAAGGGGATGGCCCGGCCCGGCCGCCCCCCCGGTGGAGTTACTAAGATCCACATGAATTACCAGGCGGAGTC-CCCCCCGCCGAACCGTGGACCCGACCACCTCCGCCCTGCGGTCCGGCCGACGGGGCCGCGCGGCCCAATGCACGAAGTGACGCTAATACTATCGCT-CCCCCGGGCGCCGGCGTCCAGCCGCCCTC--------------------------------TTACGGGCAAATCAAACTACTACCGAAAGTCCTTCCCGTAACAGGAAACGCTAAGTGTTGCAGAGTTTCGCCAACGGGAACCTACCGAGGATCGAGGGTATTGGCTGATCCATAAGTGGTTCATCGGTTTTTTACCTATTGAGCTACGACCTACCATGGTTTTTTACAAGT-----------------------------------------------TGGAATTGTGATTTCCCATTTGGGGAGCAATGCTTCTATTCACAGGTTTC-----TGCACGGATTTATGTCTATGCTTGAACGGCGGGTTTCCGTATATTTGCGCCTGTATTAGTACAATAAAGATGGCATAATGACTTGACAAATATTC-CCATTGGGGGGTCGGCGCGCCACTGGAATCAAATTAACAAGTGTATGGGTACCGG---------------------------CACGGGTAGCGGAGAGAAGTTGAGTCAGAAATTAACTCGTCCCGCTAAGCCCAGTTGCCGTAACAGAACGTAACA-ATATATCGCGGTCGTTCTACGCAAGAGACCTTTGTTTCAAAATTCTAGCGTGCCGGTATCGATTCCGGAGACCTCGAGTCGACCCCGAACAGCGTCTACCCCCACCTCTATCAATACTCAGAACAAGGGAAAGAAATCAATAGTAATCACCAGCTACGCCGCGAGAAGCGCGATAGATTTTAGACGCCGTCTAGCAAGATATCCCTTTCGCCATAGACGCAAAAATGTCTAAATGCTCTTCGGCCGGGGCGCCGGGGAGCACGCCGCGCTAGTGCACGAGAGAGGGAAATCTCAGTTAAATCACCCTTTCCATCGGTACAAGGAACGTGTGTCACTTTATATCGGTCTCTCCGTTACGAGAAGTCTTCAGCCGG-GCCTCGGACGGGGACCCAGGGGACCCCCGGCATCTCCCCCCGCTGTGGCGGGAAGGCT---------------------------ACAAGA-CGATAACAGGGTTTGGTCTAGGATAGTATAGTCGATTATATACCCTTCGAGCTCCACTGCCAGTCAACCCGGAGTCACCCCGTTTCCTGTTCGCAAGTACGGTGGTCACTCCGGCTGGGCTT---------------------------------GCTTTCGGATGCTATTAATCTTAATCTCCATTATCTCTCAATGGTCCGGAATAAATCATCTGTGTCTATATGAGCTTATTGCGCCACGTCGTTTGGCGAACCCCCCCCCCCTGCCTTACAACTAAAGTTCACCCGACCTCGACTCCTGCAGGCG-GGAACATAGCATGGTTAAGAGATCACCACGTTTCGTAAAGGACAGGAGATGCT----AATGAAATGTCAAAATT-GGTAATTGAGAACTG-AACT-GGTAACAAACACTATATTAAGGACTCTACTTTTCTCATTCTGTACAATAGGAGTTTTCTACAACGGCGTATGGTTTTTTTAACCTTTTTGAATAGTAAATTTTCCAGTTCCCCAGAAACGT------------------------------------GACTCTGAGGCCGGGTTAAGGCGATAAGTATGGTCTCTGCTCTTTGGATACGTAATGTCTCTGGCCTTTCGAGATAGGTTTAATGAATCCCTGTGTTCGCGGGCGTCGCCGGCGCGCCGCGGCCGGGCTGAACCATGGGGAGTTCATAGTAACAAGTAAGGGCTATACTATTCAAATAATTCGTTACG-TT----------------------------------CCGGCCCTCCCCCCCCCGCGCCCCCCCCCGC-CATCAGCTGGCCGACTGCGCCCGAAACGTGTAAACAAATTTAGGACTCCTATTTTTTCG--GTGAGGCTTCACTGCCGCACGATTTAT--------------------------------------CTTTCTT-GGTAGTCGCCTTTCTACCGTAACTTCGACAATGCAGTAGCGCTATTTCTTATCAGTATTGCTCGATTTATCAATGGGTCGAAAAACTGTTCCTATTAAAAACGTGTAAAATTTCAATGTGCGGCTGTTTTTTACGTGGCAGGATGAATCCGGTACACCCCATGTTTTGCTAGATTCAGTGTTAAACGGCTCCTA-------------GGGCGCAGAGTCTAGTGCGTAAGGATACCCATTGGGCAAAAAAGGGAATTTCCCAAGCGCTCGGCGCTCGTCCCCCGCCGGCGGCCCGTCGCCTCAAGATGGGCACAATTAACGTTCGCTCCCCGGTGAAGTTATAGGGTACACCCAAAACCTAGTATCCTCCTGAGAGCTATGCCGAGAGCGGGGCCGTCGGTCTCTATCCTCAAAGACGGGACACAAGGATGCGTTACGAAGTCCAGCTCCTGGGTGTT-ATTTTA-----------------GCGAGGCGTTGTATAATTTTTAACATTGGTTTGCACGGTAATCGTATGCCTCTTACCCTTCTTCTGATTTTGTACAGAGCCCGCAGCGGGGTCAATGCCTACACTTGTCCTAGTCGTGTACCACGACCATA-CTCGCGGCGAGGTGCGCCGCCCGTCGAGATCTCTCAATAATATATACAACAGTTTGTTTCAACGCTGGG-------------------CTTTAAAGGTAC---AAACATATTGAAACGATTTTTCTTACAAAGAAATGAATGTTTTTTGAAGGGCTTCCCTGACGGCAGACGCGCGACCTCGCAGCTCAGCAACAGCGGTATCCGGGGCGTATATAATACTGTTTAACCTGAGAAACG----------------------------------------------GTAAGTCTACTG-ACAATACGTGGACGCCTTACATCGTTGG-GGGCGCGGCGCCGTCGCCTGCGACCC------------TAACATAGTAAAGAAAA--GTGAGGCTTCACTGCCGCACGATTTAT-----------------------------AGTAACAGTGGGTGTTCCTGCGCCCCC-----------------CCACAAGACATATACATTCTGCCATCCATCTTATTTCAGAGTACTGAAACTTCTCGGTATACTTTTTCAAAAGGGTTGGCCCTGTCGGGTGGGTTAGGCAAGTGTTAATTCACATCAAGAAGGCTCAC--------------CGAAAACGGGGAGAGGACCTTCTCTAATGTCACGCAAGTA-CAATGGAATATTTGGAACGGACACCGATCAAATTAACCTTATTTTTTTTGACCTCTTTGACCAATTGGGATCGGGA

 40 3796
ACACH     ACTCGACAATTTTAGCACAGGGTCACGGCAACATACGCAGCAAGGCTGCCCCAGGGGACTAAGCACCTATTCTCTAAACACGCACGAAATGCCCCCTGCAGTATGCCTCCGATACGGTTACTTGTGTATATGTAGGCCGGGCAATTGGACGAACCTGAACAGATACAACGAACGCCTCATTTTCCAAATTATACGGAACGCTGCAGGGTGCGTGTAGGTGGGCTGCTTCGGTGAAACAAGTAGACTCACATTACCAGTTCAACGAAACCCTGGTTTACGTTCCTCTGCCACCCTAATCCCACGCTCTCAACCATTGGCCCTCAAACCGATATCAACCCGAAAAATAACTAAGTAGCGAAACGACCCATATCCCCGAGGAAATTCGCGTGTGCACTTAAAAGTAAGCTGAACCACCCGTCCCAAGAGAACGCGCTCTTTCGGTCGTTCAAGCCCTAGAACCCCGCCACTCCTCACCCCAAAGGGTGGCGGTAGCACACACAACGTTTATCCGTAGGAAGTACACTCTATTCTGTAATTATCACAAAAACACTAAAAGTAAACGCAAACACACCTCGGCCCCAGTCCATAAACGCAACGAACGGAAAGCCTCTACTTTCCCATTGAAACCCATGACAACTCAAATAACCCGCCCGCTAACCCCTCAACGAATAGATAACTCTTAACAGAGACTCATGGTGGAAGAGCACCACGGCGCCGACCGGGCATAGAGAGCGTGAATTAGACAAAGGTGATCGCCAAGGCGAGTCCAAAAATTCCCCTTCCTCGTTAGGGGGGAGTAGTCCCGGACGCGGGTGGCGATTCCCGGATTACGGAATAAAGAAAACCGCACTCACTTGTTGCAAGACTCTTCCGCGGGAAATCAGCACAAATTGCGGGGGCACTCCCTTTTGCCGGTACACCGTGAATCGGATTAGAAGCTGTAGAGTGACTAGTTGTAGTGCCATAGGAGGGACGTTATGAAAAGACAGAAGTATTGACCGGAGATGCCACTGCGTATTTAGGGCAGAGCGATTCGAGCCGATTGGGCTCTGCTAGGGTGACGGTACTTCCTAGTACCCATGAGCTGGATGGGACATTCCCTCGTGGACCCTTGTCGGTACTAACTTAGTCATAAGGAACATAATGGTGTACAACCCGCAAAAAGTACGTCCCTCATGGCGTGCGCGAAGACTCTGTCGGTTCAAGGCGGTCGCGCAGGCGATATGCTCCACACGGATTTGAGGGCGGGCATAACCGAGCAACGCCTCCACTAAGGAGGCGCACAGAGCCTTTTTGTAGTAGTTTGTTAGCAGGCCCGCTCCCGGGCCGGACAGTCACAAGAGGGGCCTTGGCACGGAAGGACGCCACATTAAACCGATTGCTTGATGGACATACAGGGTGCCATTGATTTCC--TTTACCCACACTTTAACATTCATTCTACCACTTTATCACCTAAGTGCAAATCTCTCTTTAACATTGCTGACTCCGACCGTTGACTCGCCCCACGACTATACCTACCTTCCCTGAACCAACCGAAGCATGCACATCTACCCAAATCGTCCTATACAACCTAAAGCGTCCTCGACCAGCCACCTGTCGCCCCGGACACCACGCACAGAAACCACCCGTGGCTAGACAGGCCCACCATAGAAGTTTAACGGTCCACAGCCCCAACGGGGGCACGTGTGCCTACTCCGAATAGCCGCTTCCGGCACTCATGGGGGCCAGTGTGATTCCATCCCCGCGCCTAGCGATCTTCGAGCGAATCGCCACAGCAGCCTGAACTAATGGTTTCGTTTGTTCTACGCACGTGGCTCCAGAACCACCGGCCCAAGACCGTGGAGATGCCAAAGGACACGGCGCAAAGCCGTTTAGCCAAGTTGGCTTAGGGGTGTATTGGAGTCGCCGAAGTTTCCGTCCCTAATCTACACCTGTGGGGTTTCTGGGATTTCTAAATTTGTTAAAACTACACTCGCAAACAGGATTCGCAACGAGACTCTGTGTGCCGTGCCCTTACTTCAGGATTCCTGCGAGCTCCCCTGACCCTCCAACATATAAACCCAAGCGTGTACGGCGTGGTATCCCAATTTGTACAACGCGTCCACCATGCCTTGAAATTCTAACTATCGGACAGTTGCACACACATTGTGGGAGCGCTGGTGCTCGTGCCCACACCCTTACAAACCACACCCAGCCTCCATCTGAAACCACCGGAAACCTCCCATTCAAGCACTAGAGTATTCCCATTTTCCCCGAAGACACCCCGCCACACATAAAGACACCTAACGTTGTGCGTTTATTGGACACAAACAACTGACCGCTAGGATCTTTACAATCCCTAAAATCCGCGGACCCAAAACTCCTCAATTAACCTACGCCAGTAGAGCCTGCCCTCCAGCGGGCAGGTACCGGCCCACGGTGAACAAACAACCCACCCTCTCGCGCTGGCAAATATCCCAGCATAAGTTTGACAGTGAGGAAACAATGTAGGAACAATCGCATTACTTCGAAATGCACACATCCGCGCCTCCCCAGATTCCGACAAAGTCCAAACAGGCAAAAGCTATTCTACACAGAGACCAGTTATTACCGACCGCCCGCACTCCATAACGCCCAACCACCCCCCACACGCATAAGCCCGCAACCGCAAGAACACATCCCCTAATCAACAAAACAAAAGTTAAACCACATACTAAGAAATCTGTATAAATAACATCAAGCTTAATCCAGCTGATTACCTGATTAGTGCTAAATTTTCTATCAGACCTACGAACTCCTAGTGGGGAATTCCAGTTTGCGGGAATGCCGGCTACAGGAGCACTAGTCGTTAAATGACCGTTCCCACACCTCGCACGGAGATGCTGCCCTCCGGAGGCACGTGCTCTAAAGGGGATCCACACCACTAACAACTCTTTCGTCAACTGGATGCACAGAAAAAGTTATACCGCAAGAAGTGCCCCGTCCATACGTTAGACTCTTGTAACACAGGCGGCAAGGCCAGCCAAAGTCAAGACGCAGACTCGGTTTAGCAAGACAATTCAATGCCCACTGAGTAGATACCATCTGCAGTACACCCTCGAGAACAAAACAACCGCGAAAGGCTAATTAACAAACCAAACATAAAGGAGGAACGAACGTGCTAAGCCCAACACACCAATTCACGTTACCACCCAAAACCAGGCAAGTCCAGCTTTAAGGCGGCGCTCCAGTAATAACCAGTAAATCGTTGCAAC-AACCACTAGCAACACCCCCAAGAGTCAGCCACTAATGTTATGTCTGATCAACAAAGCCCGACTAGGATTGTGTGGCATCAGCTGTTACACCGAGGTTTTATATCCAGCGCTTGTTCTAGATAAGGACTCACAGAGTGGTGCCTGCATTTGGAGAAACTTGACTAGCACGGTGTGGTTGGACACACTTGCCTCCCTGATGCGTACCATCCGAGTAACCGATTATGAACTCCTTTAAGCCGTAAATACCAACGCTTCACTGGCGATACGACTGACCCAACGTTTCTGTGACCTACAACGGGCGCGGTACGCTCACCCCATACCAAATCCATCCCTTACATACCACATAGACCGGCCTAAAGCCGTCATTAACCACTCAAGGCGAAACACTCAGCATWACCCCCACCAAACTTTCCCCCCTACTGCGCAATACCCAACCGCCCAAGACACACACYACAACTCACTCCTCTAATCAAACACTACTCCTAGATCCGCAAGACCCCTCCAACACCTCCAACGTGCCCCAACACCCCTAACGAAGCAAAAATCCCTAAACTTAACAA
ALELA     GCCAACCAATCTTGCCATAGGGTCATGGCAGCATACGCAGCAAGGCTGCTCCAGGGGACTAAGCACCTATTCTCTAAACGCGCCCGCAATACCCCCTTCGGCACGCCTCCGATACGGTTACTTGTGTATATGCAGGCCGGGCAATTGGATGAACCTGAGCAGATACAATGGACGCCTCATTTTCCGAATTATACGGAACGCTGCAGGGTGCGTGTAGGTGGGCTACCTCGGCGAAACAAATAGACTCACATCACCCGCTCAACGGAGCCCTTGTTTGCGTTCCTCTGCCACCCTAATCCCACGATCTCAAACATTGGCCCTCAAACCGACAAAGATGGGATAAGTAACTGGGTAGCGAAACGAACTATCTCCCCGAGGTAATTCACTAGTACACTGAAAAGTAGGCTGAACCATCATTCCCAAGAGAATGCGCTCTTTCGGCCGTCCAAGCCCTACAATCCAACCCAATCTCACACCAACGCGTGGCGGTAGCACACACAACGTTTATCCGTAAGAAATACCCACTATTCTGAAAGAGTCATAAAAGCACTAACATTAAACGTAGGCACATCTCGGCCCCAGTCCATCAACGCAACGAACGGAAAAATTCTACTTTCCCGTCTAAACCCATTACAACTCCAATCAACAGACGTCTAGCCCCTCAACAAGTAGATAACTTTTAACAGAGACTCATGATGGAAGAGCACTACGGCGCCGACCGGGCATAGAGAGCGTGAATTAGACAAAGGTGATCGCCAAGGCGAGTCCAAAAATTCTCCTTCCCCGTTAGGGGGGAGTAGTCCTGGACGCGGGTGGTGATTCCTGGATTACGGAATAAAGAAAACCGCTCTCACCTGTTGCAAGACCCCTCCGCGGGAAACCAGCACAAATTGCGGGGGCGCTCCCTTTTGCCGGTACACCGTGAATCGGATTGGAAGCTGTAGAGTGACTAGTCGTAGTGCCATAGGAGGGACGTTATGAAAAGACAGAAGTATCGACCGGAAATGCCATTGCGTATTTAAGGCAGAGCGATTCGAGCCGATTGGGCTCTGCTAGGGTGACGGTACTTCCTAGTACCCATGAACTGGATGGGATATTCCCTTGTGGACCCTTGTCGGTACTAAATTAGTCATAAGGAACATAGTGGTTGACAGCCCGCAGAAAGTACGTCCCTCATGGCGTGCGCGAGGACTCCGTCGGTTCAAGGCAGTCGCGCAGGCGATATGCTCCGCATGGACTTAAGGGCGGGCATAACCGAGCACCGCCTCCACTAAGGAAGCGCACAGAGCCTTTATGTAGTAGCTTGTTAACAGGCCCGCTCTCGGGCCAGACAGTCACGAGAGGGGCCTTGGCGCGGAAGGACGCCACATTAAACCGGTTGCTTGATGGACATACAGGGGACCACTGGTTTCA--TTTACCCACACTTAAAATATCACTCAACCATCTTATGACCTAAACAACAGACTATCTATAACATTGCTTACTCCGACCCCCTCACCACTTCACAACTACACCTACCTTCTCCAAACCAACCAAAGCATGCACATCAGCCTAAACCGCCCTATACAACCTAAAGCGTCCTCGACCAGCCACCTATCGCCCCGGACACCGCGCATAGAAACCACCCGCGGCCAGACAGGCCCACCATAGAAGCCCAACGGTGCAGTACTCCAATGGGGGAACGTGTGCCCACTTCGAATAGCCGCTTCAGGCACTCATGGGGGCCAATGCAATTCTATTACCACGCCTACCGACCTTCGGGCGAATCGCCACAGCAGCCTGAACTAATGGTTTCGTTTGTTCTACGCACGCGGCTCCGGAACCACCGGCCCAAGACCGTGGAGATGCCAAAGGACACGACGCACAACCGTTTAGCCGAGTTGGCTTAGGAGTGTATTGGAGTCGCCGAAGTTTCTGTCCCCAATCTATACCTGTGGGGTTTCTGGGATCTCTAAATTTGTTAAACATACTCTCGTAAGCAACATTCGCAACGTGACTCTGTGTGCCGTGCCCTTACTTCAGGACTCTTGTGAGCCCCCCTGACTCTCAAACATAAAAACCCACGCATGTGCGGCGTGGTATCTCTTTTTGTATAGTGCGTCCACTATGCTTCGAAACTATACCTGTCAGACTCTTACGCGCACGTTGTGGGAGTGACGGAACACGTGCCCACACCCTTACAACCCAACCCCGGCCTCCATCTAAAAATACCAGAAACCTCCCATTCCAACACTAGGGCATTCCCGCTTTCCCCAAAGACACCCCGCCTCACATAGACAAGCCTAACGTTAAGCACTTATTGGACACATACAACTGACCGCTAGGATCCTTACAATCCCTAAATTTCAAAGATCTCACACACCTCAATTTGACTACGCCAGTAGAGCCTGCCCTCCAGCGGGCAGGTACCGGTTCACGGTGAACAACTAGCCTATCCTCTCACGCTGGTAAATATCCCAGCATCAGTTTGACAGTGAGGAAACACTTTTGGAACAATCGCATTACTTCGAAATGCACACACACACGCCCCCCCAGATTCCGATAAAGCCCAAACAGGTAAAAGCTATTCTAAACAGAGACCAGTTACTACCAACCGCCCGCAATACATAACGCCCAACCAGCACCCACACGCATGAGAACCCAACACCACGGCCACAACCTCTAGTAAACGAAACAGAAGTCAACGCAGATATTGGGAAATCTGTATAGATAACCACAAGCTTAGTCCAGTTGATTACGTGATTAGTGCCAAATTATCCGTTAGATTCAAAAAATACTGGTGGGGAATTCCAGTTCGCGGGAAGGTCGGATACGGGAGCACAAGTTGGACAATGACCTACCCCACACCCCGCACGGAGATGCTGCCCTCCGGAGGCACGTGCTCTAAAGGGGATCCACACCCCAAAAAGCACTCTTGGCTACTGGATGCACAGAAAAAGTTATACCGCAAGAAGCGCCCTGTCCATACGTTAGATTCTTGCAACACAGGCGACAAGTCCAACCAAATTCAAGACGCAGACTCGGTTTAGCAAGACAATTCAATGCCCACCGATTAGATACCAACCGCGGTACTCGAACAAGACCTGAACAACCGGGAAAGGCCAATTAACGAACCAAACCAAAAGGAACAGCGAACGCGCTAAACACACCCCACCAATTTTCGTTACCACCGATAGCTAAGCAAGTCTGGATTTAAAGCGGCGGCCCAGAAAAATCCAGCAAATCGATGCTACAAACTA-TAGCAACATCCCCAAAAATTAGCCGCTAATGTTATGTCCGGTCGACAAAGCCCGGCTAGGATCGTTTGGCATCGGCTGTCACACCGAGGTTTTATATCCAGCGCTTGTTCTAGATAAGGACCTACAGAGTGGTGCCTGCATTTGGAGAAACTTGACTAGCATGGTGTGGTTGGACACACTTGCCTCCCTAAGGAAAACCATCCGTGTAACCGAATGTGAACTCCTTACAGACGCACACACCCACACTTCACCGGCGATACGACCGACCCAACGTTTCTGTGACCTACAACGGGCGTGGTGCATTCGCCCCATACCTAATCCCTCTCTTCCGGACCACATGGACCGGCCTAAAGCCGTAATTAACCTCCCAGGGCGAAGCATTCATCATCCACCTCACCCAATACTCCTCACCATCCCACGACCACAAATCCTAGGCAAAAAACACTAACACTCGCCAAACCTAAGCACATTCACCCCAAGGCCTACCAGAAATCCCTAATAACTACAAACCGTCTCACATACCTTACTCAGACAAATAACATTCGACCAAATAA
ANAPL     CAAGATCAAGCCTAACATAGGGTTACGGCAACATACTCAGCAAGGCTGCCCCAGGGAACTAAGCACCTATTCCCTAAACACGCCCGCAGTGCCCCCTTCGGCACGGCTAGGATATGGTTACTTGTGTATATGCAGGCCGGGCAATTGGACGCACCTGAACAGATACAATGAGCGCCTCATTTTCCGAATTGTACGGAACGCTGCAGGGTGCGTGTAGGTGGGCTGCTTCGGTGAAACAAACAGAATCACAGCGCCAGCTCAACGAAGCCCTTGTCTGCGTTCCTCTGCCACCCTAATCCCACGCTCTCAACCATTGGCCCTAAAACCGACGCGCACGTGAAAAATAACTGCGTAGCGAAACGAACCATATCCCCGGGGGAATTTACGGGTGCGCTTAAAAGTGAGCTGAACCACCATTCCCAGGAGAATGCGCTCTTTCGGCCGTCCAAGCCCTACAATCCCACCCAATATCACGCCAGAGCGTGGTGGTAGCACACACAACGTTTATCCGTAGAACGTACACGCCATTCTAAAATGGTAGCAAAAGCACTAACATTAAACGCAGACACGCCTCGGCCCCAGTACATCAACGCAACGAACGGAGAGACTCCACTTTCCCGTCTAAACCCATTACAACTTAAACCAACAGACGTCTACCCCCTCAGCGAGTAGATAACTCTTAACAGAGACTCATGGTGGAAGAGCACCACGGCGCCGACCGGGCATAGAGAGCGTGAATTAGACAAAGGTGATTGCCAAGGCGAGTCCAAAAATTCCCCTTCCCCGTTAGGGGGGAGTAGTCCCGGACGCGGGTGGCGATTCCCGGGTTACGGAATAAAGAAAACCGCTCTCACCTGTTGCAAGACCCCTCCGCGGGAAACCAGCACAAATTGCGGGGGCACTCCCTTTTGCCGGTATACCGTGAATCGGATTTGAAGCTGTAGAGTGACTAGTCGTAGTGCCATAGGAGGGACGTTATGAAAAGACAGAAGTATCGACCGGAAATGCCACTGCGTATCTAAGGCAGAGCGATTCGAGCCGATTGGGCTCTGCTAGGGTGACGGTACTTCCCAGTACCCATGAGCTGGATAGGACATTCCCTCGCGGACCCTTGTCGGTACTAAGTTAGTCATAGGGAACATAATGGTTGACAGCCCGTAGAAAGTACGTCCCTCATGGCGTGCGCGAGGACTCCGTCGGTTCAAGGCGGTCGCGCAGGTGATACGCTCTGCACAGACTTAGGGGCGGGCATAACCGAGCGCCGCCTCCACTAAGGAGGCGCACAGAGCCTTTATGTAGTAGCTTGTTAACAAGCCAGCTCCCGGGCCGGGCAGTCACGAAAGGGGCCTTGGCACGGAAGGACGCCACATTAAACCGATTGCTTGATGGACATACAGGGTACCCTTGGTTTCCT-TTTACCCACGCTTTAAGAATCACGCCACCACCATAAAACCTAACTCAAACACTGTCTATAACATTGCTTACCCCGACCACCTCCTCGCTTCTCGACTAAACCTAACCTCCCCAAACCAACTAAAGCATGCACATCAAACCAAACCGCCCTATACAACCTAAAGCGTCCTCGACCAGCCAACTGTTGCTCCGGACACCACGCACAGAAACCACCTGCGGCCAGACAGGCCCACCATAGTAGCACACCAGTACAAGACCCCAACGGGGGAACGTGTGCCCACTTCGAATAGCCGCTTCAGGCACTCATGGGGGTCAATGCGATTCTATTACCGGGCTTACCGACCTTCGAGCGAATCGCCACAGCAGCCTGAACTAATGGTTTCGTTTGTTCTACGCACGCGGCTCCGGAACCACAGGCCCAAGACCGTGGAGATGCCAAAGGACACGACGCATAACCGTTTAGCCGAGTCGGCTTAGGAGTGTATTGGAGTCGCCGAAGTATCAGTCCCCAATCTATGCCTGTGGGGTTTCTGGGATCTCTAAATTTGTTAAACATATTCTCGCAGACAGCATTCGCAACGTGACTCTGTGTGCCGTGCCCTTACTTCAGGACTCCTGCGAGCCCCCCTGACCCTCCAACGTAGGACTCCACGCGTGTGCGGCGTGGTATCCCCATTTGTACAGCGCGTCCACCGTGCCTCGAAACTATGGCAATTAGACACTTGGGCAAACATTGTGGGAGCGACGGTACACGTGCCCACATCCTTACAGACCAAACCCAGCCTCCATCTAAAAATACCAGGCACCTCACATTCTATCTATAGAACATTCCCGCTTTCCCCAAAGACACCCGGCCCCACATATACAAGCCTACCGTTAAGCGCTTAGTGGACACACACAACTGACCGCCAGGATCCTTACGATCCCTAAAACCTGAAGACCCCACGCACCACTATTAAACTGCGCCAGTAGAGCCTGTCCTCCAGCGGGCAGGTACCGGCCCACGGTGAACGACCAGCCTAACCTCTCACGCTGGCAAATATCCCAGCATCAGTTTGACAGCGAGGGAACACTTTTGGAACAATCGCATTACTTCGAAATGCACACACCCACGCCCCCCCAGATTCCGATAAAGCCCAAACAGGCAAAAACTATTGCAAACAGAGACCAGTTATTACCGACCGTACTCAATACATAACGCCCAACCAACATCTACACGCATGGAGACCAATCACCACAACCACAACCCCTAGTAAACCTAACAGAGGTCAACGCAAATATTGCGTAATCTGTATAAATAACCACAAGCTTAATCCAGCTGATTACCTGATTAGTGCTGAATTATTCATCAGACCCAAGAAATCCTAGTGGGGAATTCCAGTTCGCGGGAAGGCCGGATACGGGAGCACAAGTCGTATAATGACCGGCCCCACACCCCGCACGGGGATGCTGCCCTCCGGAGGCACGTGCTCTAAAGGGGATCCACACCCCGTACAGCAGTCTCGGCTACTGGATGCACAGAAAAAGTTATACCGCAAGGAGCACCCCGTTCATACGTTAGACTCTTGTAACACAGGCGACAAGGCCAACCGAATTCAAGACGCAGACTTGGTTTAGCAAGACAATTCAATGCTCACCGAGTAGATAACAACCGCGGCACACCAACAAGAACCAAGCCACCGCGAAAGGACAATTAACAAACCAAACCAAAAGGACGAGCGGACGCGCTAAACACACCACACCGATTTCCGTTACCGCCTTTAACCGAGCAAGCCCAGCTTCAAAGCGGCGGCCGGGAAGGACGCAGCAAATTGTTGCTACGAACAACTAGCAACATCCCCAAAAATCAGCCGCTAATGTTATGTCCGATCGACACAGCCCGACTAGGATCGTTTGGAATCAGCTGTCACACCGAGGTTTTATATCCAGCGTTTGTTCTAGATAAGGACCCACAGAGTGGTGCCTGCATTTGGAGAAATTTGCCTAGCACGGTGTGGTTGGACACACTTGACTCCCTTAGGAACGCTATCCGTGTAACCGCGTGTGAACTCCTTTTAGACGTACACACCAGCGCTTCACCGGCGATACGACCGACCCAACGTTTCTGTGACCTACAACGGGCGCGGTGCACTCGCTCCATACCAAATCCCTCCCTTACGGACCGCATGGACCGGCCTAAAGCCGTAATTAACCTCTCGGAGCGAAACATTCATCAACCACCCCACCCAATACCGCTATACACCACACAACACCAAACCTAACTAAAAATACTCCACAACGCTCCCTACCCATCCACACATACCATCAACCGCATAGGATCCCGCCACCACCCGTACACGGCTCCACACATTATGATCAGCCAACTTATAACAAGGTTAATAA
ANODI     CCAAACCAATCTTGGCATGGGGTCACGGCAGCATACGCAGCAAGGCTGCCCCGGGGGACTAAGCACCAATTCCCTAAACACGCCCGAAATACTCCCTTCAGTACGCCTCTTATACGGTTACTTGTGTATATGCAGGCCGGGCAATTGGATGAACCTGAACAGATACAACGAACGCCTCATTTTCCGAATTATACGGAACGCTGCAGGGTGCGTGTAGGTGGGCTGCTTCGGTGAAACAAATAAACTAACATCACCCGCCCAGCGAAACCCTTGTCTGCGTTCCTCTGCCACCCTAATCCCACGCTTTCAACCATTGGCCCTT-AACCGACATCTACCTGTAAAATAACTGAGTAGCGAAACGAACCATATCCCCGGGGTAATTCGCGTGTACGCTTAATAGTGAGCTGAACCAACATTTCCAAGAGAACGTGCTCTTTCGGCCGATCAAGCCCTAGAATCCTAACTAGTCTCACGGCAACGCATAGCGGTAGCACACACAATGTTTATCCGTAGGAAATACACAAAATTCTGCAAATGTTTCAAAAACACTAAAATTAAACGCAAGCATACCTCGGTCCCAGTGCATCAACGCAACGAAAAGCAATACTCTGCTTTCCCGTTGAAACCCATGACAACTCAAACCAACAGACATCTGACCCCTCAACAACTAGATAACTCTTAACAGAGATTCATGGTGGAGGAGCACCACGGCGCCGACCGGGCATAGAGAGCGTGAATTAGACGAAGGTGATCGCCAAGGCGAGTCCAAAAATTCCCCTTCCCCGTTAAGGGGGAGTAGTCCCGGACGCGGGTGGCAATTCCCGGGTTACGGAATAAAGAAAACCGCTCTCACTTGTTGCAAGACCCCTCCGCGGGAAACCAGCACAAATTGCGGGGGCGCTCCCTTTTGCCGGTACACCGTGAATCGGGTTGGAAGCTGTAGAGTGACTAGTCGTAGTGCCATAGGAGGGACGTTATGAAAAGACAGAAGTATCGACCGGAAATGCCACTGCGTATCTAAGGCAGAGCGATTCGAGCCGATTGGGCTCTGCTAGGGTGACGGTACTTCCTAGTACCCATGAGCTGGATAGGACATTCCCTCGCGGACCCTTGTCGGTACTAAATTAGTCATAAGGAACATAATGGTTTACAGACCGCACAAAGTACGTCCCCCATGGCGTGCGCGAGGACTCTGTCGGTTCAAGGCGGTCGCGCAGGCGATACGCTCCGCACGGACTTAAGGGCGGGCATAACCGAGCATCGCCTCCACTAAGGAGGCGTACAGAGCCTTTATGTAGTAGCATGTTAACATGCCTGTTCCCGGGCCGGACAGTCACGAAAGGGGCCTTGGCACGGAAGGACGCCACATTAAACCGATTGCTTGATGGACATACAGGGTACCACTGATTTCCT-TTTACCCACCCTTTATCAGTTACCCCACCATCTTACAACCTAAAAAGCACCATATCTATAACACTGCTTACCTCGACCACCTACTCGCCCCTCAACTAAACCTGCCCTCTCCAAACCAGCCAAGGCATGCACTTCAATCCCAACCGCCCTATACAACCTAAAGCGTCCTCGACCAGCCACCTATCGCACCGGACACCACGTACAGAAACCACCCGCGGCCAGACAGGCCTACCATAGAAGCCTAACGATACAACACCCCAACGCGGGAACGTGTGCCCATTTCGAATAGCCGCTTCAGGCACTCATGGGGGCCAATGTAATTCTATACCCACGCCTACCGACCTTCGAGCGAATCGCCACAGCAGCCTGAACTAATGGTTTTGTTTGTTCTACGCACGCGGCTCCAGAACCACCGGCCCAAGACCGTGGAGATGCCAAAGGACACGACGCCCAACCGTTTAGCCGAGTCGGTTTAGGGGTGTATTGGAGTCGCCGAAGTTTCAGTTCCCAATCTATACCTGTGGGGTTTCTGGGATTTCTAAATTTGTTAAAGATACCCTTACTAATAAAATTCGCAACGAGACTCTGTGTGCCGTGCCCTTACTTCAGGACTTCTGCGAGCCCCCCTGACCCCCCCACCTATAACCCCACGTGTGTACGGCGTGGTATACCCATTTGTATAGCGCGTCCACTATGCCTCGAAACTATAGCTATCACACACTTACACCCATATTGTGGGAGCGACGGTACACGTGCCCACACCCTTACAAAACAAACCCAGCCTCCACATAAAAACACCAGGAACCTCCCATTCTAACACTAGAGCATGCTCGCTTTTCCCACTGACACCCCGCCGCACATAAACGAACCTAACGTTTAGCACTTATTGGACACACACAACTGACCGCCAGGATCTTTACAATCCCTAACCCCCACAGACCCCACGCACTCCATTTAGGATGCGCCAATAGAGCCTGCCCTCCAGCGGGCAGGTACCGGCCCACGGTGAACGACCAGCCAATCTTCTCGCGCTGGCAAATATTCCAGCATCAGTTTGACAGCGAGGGAACAGTTTTGGAACAATCGCATTACTTTGAAATGCACACACTCGCGCCCCCCCAGATTCCGACAAAGCCCAAACAGGCAAAGGCTATTCCAAATAGCGACTAGCTACTACCAACCGGCCACAATACATAACGCCCAACCACCAACCACACGCATGAGACTCTAATGACACAACCTCAACCCATCATCAACTAAATGGAAGTTAACACATTTATTGAGAAATCTTTATTGATAACAATAAGCTTAATCCAGCTGATTACCTGATTAGCGCCAAATTATCCCTCAGACACAAGAAATGCTAGTGGGGAATTCCAGTTCGCAGGAAGGCCGAATACAGGGGCAAAAGTCGTATAATGACCCTTGGCACACCCCGCACGGAGATGCTGCCCTCCGGAGGCACGTGCCCTAAAGGGGATCCACACCACAAACAGCAATCTTGGCTATTGGATGCACAGAAAAAGTTATACCGCAAGAAGCACCCTGTCCATACGTTAGATTTTTGTAACACGGGCGACAAGGTCAACCAAATTCAAGACGCAGACTCGGTTTAGCAAGACAATTCAATGCCCACCGATTAGATACCAACAGCAGTACACCATCAAGAACAAAACAACCGCGAAAGGCCAATAACCAAATCAAACAAAAAGGACGAAAGCCCGTGTTAAACACCCCACACCTATTGTCGTTACCGCCCATAACCAAGCAAGTCCAGCTTTAAAGCGGTGACCCAGGAATATCCAGAAAATCGTTGCTAAACCATACAAGCAACATCCCCAAAAATCAGCCTCTAATGTTATGTCCGATCAACACAGCCCGACTAGGATTGTTTGGCATCAGCTGTCACACCGAGGTTTTATATCCAGCGATTGTTCTAGATGAGGGCCCACAGAGTGGTGCCTGCATTTGGAGAAACTTGGCTAGCGCGGTGTGGTTGGACACACTTGCCTCCCTCAGGAACACCATCCGTGTAACCGAGTCTGAACTCCTTTAAGACGTACATACCCACGTTTCACTGGCGATACGACCAACCCAACGTTTCTGTGACCTACAACGGGCGCGGTGCATTCACCCCATACCTAATCCCTCCCTTTCGGACCACATGGACCGGCCTAAAGCAGTTATTCACCACTCAAGGCGAAACTCTCCCTATCCATCCTACCCCATATCCTCACACGCTTTCAAACTCCAAACAAAGCACAATAACATCCAACCCCCCCTCACCCATAAAACCACCACTACTAAAAACACAGCAGCTTTCCACCACCCAGAAGCCACCCCGCCAACCCCAATCAGCAAAACCCCACCAAATCTAAAAA
ANSSE     C-TAACCAAACTTGACACAGGGTCACGGCAACATACTCAGCAAGGCTGCCCCAGGGGACTAAGCACCTATTCTCTAAACATGCCCGCAATACCCCCTTCAGCACGCTTCCGATACGGTTACTTGTGTATATGCAGGCCGGGCAATTGGATGAACTTAAGCAGATGCAACGAACGCCTCATTTTCCGAATTATACGGAACGCTGCAGGGTGTGTGTAGGTGGGCTGCTTCGGTGAAATAAATAAACTTACATCACCTGCTCAGCGAAGCCCTTGTCTGCGTTCCTCTGCTACCCTAATTCCATGCTCTCAAACATTGGCCCCCAAACCGACAAGCACACGATAAATAACTGAGTAGTGAAACGAACCATATCCCCGAGGGAATTCACGTGTGCGCTTAAAAGTGAGCTGAACCACCATTCCCAAGAGAACGTGCTCTTTCGGCCGTCAAAGCCCTACAATCCAACCCCATCTCACACCATAGCATGGTGGTAGCACACACAACGTTTATCCGTAGGAAATACACACCATTCTAGAAAAGTCATAAAAGAACTATAATTAAACGCAGTTACGCCTCGGCCCCAGTCCATTAACGCGACGAGCAGGAAGACTCCACTTTCCCATTTAAACCCATTACAACTCAAATCAAAAGACATATACCCCCTCAACAAATGGATAACTCTTAACAGAGACTCATGGTGGAAGAGCACTACGGCGCCGACCGGGCATAGAGAGCGTGAATTAGACAAAGGTGATCGCCAAGGCGAGTCCAAAAATTCCCCTTCCCCGTTAGGGGGGAGTAGTCCCGGACGCGGGTGGCGATTCCTGGGTTACGGAATAAAGAAAACCGCACTCACTTGTTGCAAGATCCCTCCGCGGGAAATCAGCACAAATTGCGGGGGCGCTCCCTTTTGCCGGTACACCGTGAATCGGATTGGAAGCTGTAGAGTGACTAGTCGTAGTGCCATAGGAGGGACGTTATGAAAAGACAGAAGTATCGACCGGAAATGCCACTGCGTATCTAAGGCAGAGCGATTCGAGCCGATTGGGCTCTGCTAGGGTGACGGTACTTCCTAGTACCCATGAGCTGGATAGGACATTCCCTCGCGGACCCTTGTCGGTACTAAGTTAGTTATAAGGAACATAAYGGTTGACAGCCCGCAGAAAGTACGTCCCTCATGGCGTGCGCGAAGACTCTGTCGGTTCAAGGCGGTCGCGCAGGCGATATGCTCTGCACAGACTTAGGGGCGGGCATAACCGAGCACCGCCTCCACTAAGGAGGCGCACAGAGCCTTTATGTAGTAGCTTGTTAACAAGCCCGCTCCCGGGCCGAACAGTCACGAAAGGGGCCTTGGCACGGAAGGACGCCACATTAATCCGATTGCTTGATGGACATACAGGGTACCCCTGGTTTCCT-TTTACCCACACTTTAAAAATTATTCCACCACCTTACAACCCAACCACAAAACTTTCTATAACATTGCTTACCCCGACTACTTCCTCGCCTCTCAACTAAACCTGCCCTTCCCAAACCAACCAAAGCATGCACATCAAACCAAACCGCCCTATACAACCTAAAGCGTCCTCGACCAGTCACCTATCGCTCCGGACACCACGCAAAGAAACCACCTGTGGCCAGACAGGCCCACCATAGAAGCTCCACGGTGCAGTGCCACAACGAGGGAACGTGTGCTTATTTCGAATAGCCGCTTCAGGCACTCATGGGGGCCAATGCAATTCTATTACCGTGCCTACCGACCTTCGGACGAATCGCCACAGCAGCCTGAACTAATGGTTTCGTTTGTTCTACGCACGCGGCTCCAGGACCACAGGCCCAAGACCGTGGAGATGCCAAAGGACACGACGCATAGCCGCTTAGCCGAGTCGGCTTAGGAGTGTATTGGAGTCGCCGAAGTTTCAGTCCCCAATCTATGCCTGTGGGGTTTCTGGGATCTCTAAATTTGTTAAACATACACTTACAAGCAATATTCGCAACGTGACTCTGTGTGCCGTGCCCTTACTTCAGGACTCCTGCGAGCCCCTCTGACCCTCCAACATATAACTCCACGCGTGTACGGCGTGGTGTTCCTATTTGTACAACGCGTCCACCATGCCTCGAAACTATAGCTATCAGACACTTAAGCGCACGTTGTGGGAGCGACGGTACACGTGCCCACACTCTTATAAACCAAACCCGACCTCCATCTAAAACTACCAGAGACCTTACATCCCATCACTAGAGCATTCCCGCTTTCCCCAAAGACACCCCGCCACACATATACAAGCCTCCCGTTAAGTACTTATTGGACACACACAACTGACCGCCAGGATCCTTACAATCCCCGAAACCCAAAGATCCCACGCACCGCTATTAGGCGACGCCAGTAGAGCCTGCCCTCCAGCGGGCAGGTACCGGTTCATGGTGAACAAATAGCTTACCCTCTCACGCTGGCAAATATCCCAGCATCAGTTTGACAGTGAGGAAACACTTTTGGAACAATCGCATTACTTTGAAATGCACACACACACGTCCCCCCAGATTCCGACAAAGCCCAAATAGGTAAAAATTATTGTAAACAGAGATCAGTTACTGCCAACCGACCACAACACATAACGCCCAACCATCACCTACACGTATGAGGCCCCAAAACCACGACCGCAACCCCTAATCAACAAAACAGAAGTCAACGAAAATATAGCGAAATTTGTATAAATAACCACAAGCTTAATCCAGCTGATTACCTGATTAGTGCTAAATTATCCATCAGACGTAAAAAATATTAGTGGGGAATTCCAGTTCGCGGGAAGGCCGGATACAGGAGTACAAGTCGTACAATGACCACCCGCACACCCAGCACGGAGATGCTGCCCTCCGGAGGCACGTGTCCTAAAGGGGATCCACACCACGAAAAGTAATCTTGGCTACTGGATGCACAGAAAAAGTTATACCGCAAGAAGCACCCTGTCCATACGTTAGACTCTTGTAACACAGGCGACAAGGCCAACCAAAATCAAGACGCAGACTCGGTTTAGCAAGACAATTCAATGCCCACCGATTAGATACCAACCGCAGTACACCAACAAGAACCAAACAACCGCGAAAGGTCAAATACCAAACCAAACCAAAAGGAAGAACGGACGCGCTAAACCCAACACACTCATTTTCGTTACCACCCTCAACCAAGCAAGTCTAGCTTTAAAGCGGCGGTCCAAAAGAACACAGCAAATTGTTGCTACAGATTACAAGCAACATCCCCAAGAATCAGCCGCTAATGTTATGTCCGATCAACACAGCCCGACTAGGAACGTTTGGCATCAGCTGTCACACCGAGGTTTTATATCCAGCGCTTGTTCTAGATAAGGACCCACAGAGTGGTGCCTGCATTTGGAGAAACTTGACTAGCACGGTGTGGTTGGACACACTTGCCTCCCTGAGGAACACCATCCGTGTAACCGAATGTGAACTCCTTTTAGACGTACACTCTAGCGCTTCACCGGCGATACGACCGACCCAACGTTTCTGTGACCTACAACGGGTGCGGTGCACTCACCCCATACCAAATCCCTCCCTTACGGACTACATGGACCGGCCTAAAGCCGTCTTTAACCTCTCAAGGCGAAACATTCACCACCCACCGCACCCAACACCCCCCACCGTGCCAAAATAACAAAACATACTCAACAATCGCTACAAAGAATTCAATCACCCTACTACTACCGTAGTCAATAGTACGCTCCACCAACACCCAAACGTTATCCAACTAACTCCTTCCGACAAAAATCCATCTAATAAGACAA
APTHA     TCCTATCAATCTTGACACAGGGTCACGGCAACATACGCAGCAGGGCTGCCCCGGGGGACTAAGCACCAATTCCCTAGACGTGCCCGAAATACCCCCTCCAGCATGACTCTTATATGGTTACTTGTGTATATGCAGGCCGGGCAATTGGATGAACCTAAGCAGATATAACGGACGCCTCATTATCCAAATTATACGGAACGCTGTAGGGTGCGTGTAGGTGGGCTGCTTCGGTGAAACAAGCAAACTCACATCACTTGCTCTGCGAAACTCTTGTTTGCGTTCCTCTGCCACCCTAATCCCATGCTTTCAAACATTGGCCCTT-AACCGACATCCACTCGAAAAATAACTGAGTAGTGAAACGAACCATATCCCCGGGGTAATTCGCGAGTGCGTTTAATAGTGAGCTGAACAACCATTCCTAAGAGAACGCGCTCTTTCGGTCGATCAAGCTCTAAAATCCAAACCAATCTCACAACGTCGCATGGCGGTAGCACACACAACGTTTATCCGTAAAAAATACACAACATTCTATAAAGGTTTCAAAAACACTAAAATTAAACGCAGTCATACTTCGGCCCCGGTACATCACCGCAACGAAGAGAAATACTCCGTTTTCCCGTTGAAACCCATGACAACTCAAAAAAATAGGCATCTAACCCCACAATGACTAGATAACTCTTAACAGAGACTCATGGTGGAGGAGCACCACGGCGCCGATCGGGCATAGAGAGCGTGAATTAGACGAAGGTGATCGCCAAGGCGAGTCCAAAAATTCCCCTTCCCCGTTAAGGGGGAGTAGTCCTGGACGCGGGTGGCGATTCCCGGATTATGGAATAAAGGAAACCGCTCTCACCTGTTGCAAGACCCCTCCGCGGGAAACCAGCACAAATTGCGGGGGCGCTCCCTTTTGCCGGTATACCGTGAATCGGATTGGAAGCTGTAGAGTGACTAGTCGTAGTGCCATAGGAGGGACGTTATGAAAAGACAGAAGTATCGACCGGAAATGCCACTGCGTATCTAAGGTAGAGCGATTCGAGCCGATTGGGCTCTGCTAGGGTGACGGTACTTCCTAGTACCCATGAGCTGGATAGGACATTCCCTCGTGGACCCTTGTCGGTACTAAATTAGTCATAAGGAACATAATGGTTTACAAACCGTAAAAAGTACGTCCCCCATGGCGTGCACGAGGACTCTGTCGGTTCAAGGTGGTCGCGCAGGCGATACGCTTCACATAGACTTATGGGCGGGCGTAACCGAGCATCGCCTCCATTAAGGAGGCGCACAGAGCCTTTATGTAGTAGCTTGTTAACATGCCTGCTCCTGGGCCGGGCAGTCACGAAAGGGGCCTTGGCACGGAAGGACGCCACATTAAACCGATTGCTTGATGGACATACAGGGTACCCCTGATTTTCTATTTACCCACACTTCAACATTTATTTCACCACTTTCCAACCAAAAAAACACACTTTCTATAACATTGCTGACCCCGACCATCTACCCGCTCCTCAACTAAACCTACCTTTCCCAAACCAACTAAAGCATGCACTTCAATCTCAACCGCCCTATACAACTTAAAGCGTCCTCGACCAGCCACCTATCGCCCCGGACAACACGCACAGAAACCACCTGCGGCCAGACAGGCCCACCATAGAAACCCAACGATACAGTATCCCAACGCGGGAACGTGTGCTTATTTCGAATAACCGCTTCCGGCACTCATGGAAGCTAATGCAATTCTATATCCACGTCTACCGACCTTCGAGCGAATCGCCACAGCAGCCTGAACTAATGGTTTCGTTTGTTCTACGCACGTGGCTCCAGAACCACCGGCCCAAGACCGTGGAGATGCCAAAGGACACGACGCTCAACCGTTTAGTCGAGTCGGCTTAGGGGTGTATTGGAGTCGCCGAAGTTTCAATCTCCAATCTATACCTGTGGGGTTTCTGGGATTTCTAAATTTGTTAAAAATACCCTCCTAAACAACATTTGCAACAAGACTCTGTGTGCCGTGCCCTTACTTCAGGACTTCTGTGAGCCCCCCTGACCCCCCTACTTATAACACCACGCGTGTACGGCGTGGTATTCCCATTTGTACAGCGCGTCCACTATGCCTCGAAACTCTATCTATCACACACATTCACGCACGTTGTGGGGGCGATGGTACACGTGCCCACACCCTTACAAATCAGACTCAACTTCAACCTAAAAACACCAGAAATCTCCCATTCTATCTCTAGAGCATGCCCGCTTTCCCCATAGACACCCCGCCACACATAAACAAACCTAATGTTGAGTACTTATTGGACACACACAACTGACCGCCAGGATCCTTACAATCCCCGACCCCCACAGATCCCACGCACATCACTTAGACTGTGCTAGTAGAGCCTGCCCTTCAGCGGGCAGGTACTGGCTCACGGTGAACGACCAGCCAATTTTCTCACGCTGGCAAATATCCCAGCATCAGTTTGACAACGAGGGAACAATTTTGGAACAATCGCATTATTTCGAAATGCACACACCCACGCCCCCCCAAATTCCGACAAAGCCCAAACAGGCAAAAGCTATTGTAAACAGCGACCAGTTACTACTAACCGACCACAATACAAAACGCCCAACCACCATCCACACGCATAAGAACCCAATACCACAATTACAACCCTTTACCGACAAAATAGAAGTCAACACAAATATTGGGAAATCTTTATACACAGCCATAAGCTTATTCCAGTTGATTATCTGATTAGTGCTAAATTATCTATTAGACACAAGAAATATTAGTGGGGAATTCCAGTTCGCGGGAAGGCCGGATACAGGGGCACAAGTCGTACAATGACCATTGACACACCCCGCACGGGGATGCTGCCCTCCGGAGGCACGTGCCCTAAAGGGGATCCACACCCCAAACAGTACTCTCGGCTACTGGATGCACAGAAAAAGTTATACCGTAAGAAGCACCCCGTCCATACGTTAGATTTTTGTAACACGGGCGACAAGGCCACCCAAATTCAAGATGCAGACTCGGTTTAGCAAGACAATTCAATGCCCACCGATTAGATACCAACAGCAGTACACCAACAAGACCAGAACAACCGAGAAAGGCCAATAACCAAACCAAACGAAAAGGAAGAATGACTGCGCTAAACACACCACAATTATAAACGTTACATCCTACAACCAAGCAAGTCCAGTTTTAAAGCGGTGGCCCAGAAATATCCAGCAAATCGTTGCTATGCCTCA-TAGCAACATCCTCAAAAATCAGCCTCTAATGTTATGTTCGATCAACACAGCCCGACTAGGATCGTTTAGCATCAGCTGTCACACCGAGGTTTTATATTCAGCGTTTGTTTTAGATAAGAACTCACAGAGTGGTGCCTGCATTTGGAGAAACTTGACTAGCACGGTGTGGTTGGACACACTTGCCTCCCTCAAGAACACCATCCGTGTAACCGAATCTGAACTCCTTTCAGACGTACACACCCACATTTCACCGGCGATACGACCGACCCAACGTTTCTGTGACCTACAATGGGCGTGGTGTACTTACCCCATACCTAGTCCTTCGCTTCCGGATCACATGGACCGGCCTAAAGCTGTTATTCACCGCTCAAGGCGAAAATT-CCTCACCCATCCTACCACACAGCTCTCTACACCCCCAAACATCGAATCAAATATAACAACTTCCACCTGTCTCTCAAATCACCAAATGCCACCACAATAAACCCAAGACTATTCCATCATCTATACTTCACCAGACAATTTACCAACAGATAAAACCTTCCAAGCCTAACAG
APTMA     TCCCATCAATCTTGACACAGGGTCATGGCAACATACGCAGCAAGGCTGCCCCGGGGGACTAAGCACCAATTCCCTAGACATGCTCGAAATACCCCCTTCAGCATGACTCCTATATAGTTACTTGTGTATATGCAGGCCGGGCAATTGGATGAACTTAAACAGATATAACGGACGCCTCATTATCGAAATTATACGGAACGCTGTAGGGTGCGTGTAGGTGGGCTGCTTCGGTGAAACAAGCAAACTCACATCACTTGCTCTGCGAAACCCTTGTTTGCGTTCCTCTGCCACCCTAATCCCATGCTTTCAAACATTGGCCCTTAAACCGATATCCACTCGAAAAATAACTGAGTAGTGAAACGAACCATATCCCCGGGGTAATTCGCGAGTGCGTTTAATAGTGAGCTGAACCACCATTCCTAAGAGAACGCGCTCTTTCGGTCGATTAAGCTCTAAAATCCAAACCAATCTCACAACGTCGCATGGCGGTAGCACACACAACGTTTATCCGTAGAAAATACACAACATTCTACAAAAGTTTCAAAAACACTAAAATTAAACACAGTCATACCTTGGCCCCGGTACATCACCGCAACGAAGAGAAATACTCCGTTTTCCCGTTGAAACCCATGACAACTCAAAAAAATAGGCATCTAACCCCACAATGACTAGATAACTCTTAACAGAGACTCATGGTGGAGGAGCACCACGGCGCCGACCGGGCATAGAGAGCGTGAATTAGACGAAGGTGATCGCCAAGGCGAGTCCAAAAATTCCCCTTCCTTGTTAAGGGGGAGTAGTCCTGGACGCGGGTGGCGATTCCCGGATTATGGAATAAAGAAAACCGCTCTCACCTGTTGCAAGACCCCTCCGCGGGAAACCAGCACAAATTGCGGGGGCGCTCCCTTTTGCCGGTATACCGTGAATCGGATTGGAAGCTGTAGAGTGACTAGTCGTAGTGCCATAGGAGGGACGTTATGAAAAGACAGAAGTATCGACCGGAAATGCCACTGCGTATCTAAGGTAGAGCGATTCGAGCCGATTGGGCTCTGCTAGGGTGACGGTACTTCCTAGTACCCATGAGCTGGATAGGACATTCCCTCGTGGACCCTTGTCGGTACTAAATTAGTTATAAGGAACATAATGGTTTACAAACCGTAAAAAGTACGTCCCCCATGGCGTGCACGAGGACTCTGTCGGTTCAAGGTGGTCGCGCAGGCGATACGCTTCACATAGACTTATGGGCGGGTGTAACCGAGCACCGCCTCCACTAAGGAGGCGCACAGAGCCTTTATGTAGTAGCTTGTTAACATGCCTGCTCCTGGGCCGGGCAGTCACGAAAGGGGCCTTGGCATGGAAGGACGCCACATTAAACCGATTGCTTGATGGACATACAGGGTACCCCTGATTTTCTATTTACCCACACTTCAACATTTATTTCACCACCTTCCAACCAAAAAAACACACTATCTATAACATTGCTGACCCCGACCATCTACTCGTTCCTCAACTAAACCTACCTTTCCCAAACCAACTAAAGCATGCACTTCAATCCCAACCGTCCTATACAACTTAAAGCGTCCTCGACCAGCCACCTGTCGCCCCGGACAACACGCACAGAAACCACCTGCGGCCAGACAGGCCTACCATAGAAACCCAACAATACAGTACCCCAACGCGGGAACGTGTGCTCATTTCGAATAACCGCTTCTGGCACTCATGGAGGCCAATGTAATTCTATATCCACGTCTACCGACCTTCGAGCGAATCGCCACAGCAGCCTGAATTAATGGTTTCGTTTGTTCTATGCACGTGGCTCCAGAACCACCGGCCCAAGACCGTGGAGATGCCAAAGAACACGACGTTCAACCGTTTAGTCGAGTCGGCTTAGGGGTGTATTGGAGTCGCCGAAGTTTCAATCTCCAATCTATACCTGTGGGGTTTCTGGGATTTCTAAATTTGTTAAAAATACCCTCCTAAACAACATTCGCAACGGGACTCTGTGTGCCGTGCCCTTACTTCAGGACTCCTGCGAGCCCCCCTGACCCCCCTACTTGTAACCCCACGCGTGTACGGCGTGGTAATCCCATTTGTACAGCGCGTCCACTATGCTTCGAAACTCTATCTATCACACACATTCACGCACGTTGTGGGGGCGATGGTACACGTGCCCATACCCTTACAAATCAGACTCAGCTTCAACCTAAAAACACTAGAAATCTCCCATTCTATCTCTAGAGCATGCCCGCTTTCCCCATAGACACCCCGCCACACATAAACAAACCTAACGTTGAGTACTTATTGGACACACACAACTGACCGCCAGGATCCTTACAATCCCTGACCCTCACAGATCCCACGCACATCACTTAGACTGCGCTAGTAGAGCCTGCCCTTCAGCGGGCAGGTACCGGCCCACGGTGAACGACCAGCCAAACTTCTAGCGTTGGCAAATATCCCAGCATCAGTTTGACAGTGAGGGAACAATTTTGGAACAATCGCATTATTTCGAAATGCACACACCCACGCCCCCCCAAATTCTGACAAAGTCCAAACAGGCAAAAGCTATTGTAAACAGCGACCAGTTACTACTAACCGACCACAATGCATAACGCCCAACCACCATCCATACGCATAAGAACCCAATACCACAACCACAACCTTTCACCAACAAAATAGAAGTCAACACAAATATTGAGAAATCTTTATACACAGCCATAAGCTTACTCCAGTTGATTACCTGATTAGTGCCAAATTATCTATTAGACACAAGAAATATTAGTGGGGAATTCCAGTTCGCGGGAAGGCCGGATACAGGGGCACAAGTCGTACAATGACCATTGACACACCCCGCACGGGGATGCTGTCCTCCGGAGGCACGTGCCCTAAAGGGGATCCACACCCCAAACAGTACTCTCGGCTACTGGATGCACAGAAAAAGTTATACCGTAAGAAGCATCCCGTCCATACGTTAGATTCTTGTAACACGGGCGACAAGGTCACCCAAATTCAAGATGCAGACTCGGTTTAGCAAGACAATTCAATGCCCACCGATTAGATACCAACAGCAGTACACCAACAAGACCAGAACAACCGAGAAAGGCCAATAAACAAACCAAACAAAAAGGAAGAAAGACTGCGCTAAACATACCACAATTATAAACGTTACATCCCACGACCAAGCAAGTCTAGTTTTAAAGCGGTGGCCCAGAAATATCCAGCAAATCGTTGCTACGCCCCA-TAGCAACATCCTCAAAAATTAGCCTCTAATGTTATGTTCGATCAACACAGCCCGACTAGGATCGTTTAGCATCAGCTGTCACACCGAGGTTTTATATTCAGCGTTTGTTTTAGATAAGAACCCACAGAGTGGTGCCTGCATTTGGAGAAACTTGACTAGCACGGTGTGGTTGGACACACTTGCCTCCCTCAGGAACACCATCCGTGTAACCGAATCTGAACTCCTTTCAGACGTACACACCCACATTTCACTGGCGATACGACTGACCCAACGTTTCTGTGACCTACAATGGGCGTGGTGCATTTACCCCATACCTAGTCCTTCGCTTCCGGACCACATGGACCGGCCTAGAGCAGTTATTCACCGCTCAAGGCGAAAATT-NNNNNNNNNNNNNNNNNNNNNNNNNNNNNNNNNNNNNNNNNNNNNNNNNNNNNNNNNNNNNNNNNNNNNNNNNNNNNNNNNNNNNNNNNNNNNNNNNNNNNNNNNNNNNNNNNNNNNNNNNNNNNNNNNNNNNNNNNNNNNNNNNNNNNNNNNNNNNNNNNNNNNNNNNNNN
APTMA2    TCCCATCAATCTTGACACAGGGTCATGGCAACATACGCAGCAAGGCTGCCCCGGGGGACTAAGCACCAATTCCCTAGACATGCTCGAAATACCCCCTTCAGCATGACTCCTATATAGTTACTTGTGTATATGCAGGCCGGGCAATTGGATGAACTTAAACAGATATAACGGACGCCTCATTATCGAAATTATACGGAACGCTGTAGGGTGCGTGTAGGTGGGCTGCTTCGGTGAAACAAGCAAACTCACATCACTTGCTCTGCGAAACCCTTGTTTGCGTTCCTCTGCCACCCTAATCCCATGCTTTCAAACATTGGCCCTTAAACCGATATCCACTCGAAAAATAACTGAGTAGTGAAACGAACCATATCCCCGGGGTAATTCGCGAGTGCGTTTAATAGTGAGCTGAACCACCATTCCTAAGAGAACGCGCTCTTTCGGTCGATTAAGCTCTAAAATCCAAACCAATCTCACAACGTCGCATGGCGGTAGCACACACAACGTTTATCCGTAGAAAATACACAACATTCTACAAAGGTTTCAAAAACACTAAAATTAAACACAGTCATACCTTGGCCCCGGTACATCACCGCAACGAAGAGAAATACTCCGTTTTCCCGTTGAAACCCATGACAACTCAAAAAAATAGGCATCTAACCCCACAATGACTAGATAACTCTTAACAGAGACTCATGGTGGAGGAGCACCACGGCGCCGACCGGGCATAGAGAGCGTGAATTAGACGAAGGTGATCGCCAAGGCGAGTCCAAAAATTCCCCTTCCTTGTTAAGGGGGAGTAGTCCTGGACGCGGGTGGCGATTCCCGGATTATGGAATAAAGAAAACCGCTCTCACCTGTTGCAAGACCCCTCCGCGGGAAACCAGCACAAATTGCGGGGGCGCTCCCTTTTGCCGGTATACCGTGAATCGGATTGGAAGCTGTAGAGTGACTAGTCGTAGTGCCATAGGAGGGACGTTATGAAAAGACAGAAGTATCGACCGGAAATGCCACTGCGTATCTAAGGTAGAGCGATTCGAGCCGATTGGGCTCTGCTAGGGTGACGGTACTTCCTAGTACCCATGAGCTGGATAGGACATTCCCTCGTGGACCCTTGTCGGTACTAAATTAGTTATAAGGAACATAATGGTTTACAAACCGTAAAAAGTACGTCCCCCATGGCGTGCACGAGGACTCTGTCGGTTCAAGGTGGTCGCGCAGGCGATACGCTTCACATAGACTTATGGGCGGGTGTAACCGAGCACCGCCTCCACTAAGGAGGCGCACAGAGCCTTTATGTAGTAGCTTGTTAACATGCCTGCTCCTGGGCCGGGCAGTCACGAAAGGGGCCTTGGCATGGAAGGACGCCACATTAAACCGATTGCTTGATGGACATACAGGGTACCCCTGATTTTCTATTTACCCACACTTCAACATTTATTTCACCACCTTCCAACCAAAAAAACACACTATCTATAACATTGCTGACCCCGGCCATCTACTCGTTCCTCAACTAAACCTACCTTTCCCAAACCAACTAAAGCATGCACTTCAATCCCAACCGTCCTATACAACTTAAAGCGTCCTCGACCAGCCACCTGTCGCCCCGGACAACACGCACAGAAACCACCTGCGGCCAGACAGGCCTACCATAGAAACCCAACGATACAGTACCCCAACGCGGGAACGTGTGCTCATTTCGAATAACCGCTTCTGGCACTCATGGAGGCCAATGTAATTCTATATCCACGTCTACCGACCTTCGAGCGAATCGCCACAGCAGCCTGAATTAATGGTTTCGTTTGTTCTATGCACGTGGCTCCAGAACCACCGGCCCAAGACCGTGGAGATGCCAAAGAACACGACGTTCAACCGTTTAGTCGAGTCGGCTTAGGGGTGTATTGGAGTCGCCGAAGTTTCAATCTCCAATCTATACCTGTGGGGTTTCTGGGATTTCTAAATTTGTTAAAAATACCCTCCTAAACAACATTCGCAACGGGACTCTGTGTGCCGTGCCCTTACTTC-GGACTCCTGCGAGCCCCCCTGACCCCCCTACTTGTAACCCCACGCGTGTACGGCGTGGTAATCCCATTTGTACAGCGCGTCCACTATGCTTCGAAACTCTATCTATCACACACATTCACGCACGTTGTGGGGGCGATGGTACACGTGCCCATACCCTTACAAATCAGACTCAGCTTCAACCTAAAAACACTAGAAATCTCCCATTCTATCTCTAGAGCATGCCCGCTTTCCCCATAGACACCCCGCCACACATAAACAAACCTAACGTTGAGTACTTATTGGACACACACAACTGACCGCCAGGATCCCTACAATCCCCGACCCTCACAGATCCCACGCACATCACTTAGACTGCGCTAGTAGAGCCTGCCCTTCAGCGGGCAGGTACCGGCCCACGGTGAACGACCAGCCAAACTTCTCGCGTTGGCAAATATCCCAGCATCAGTTTGACAGTGAGGGAACAATTTTGGAACAATCGCATTATTTCGAAATGCACACACCCACGCCCCCCCAAATTCTGACAAAGTCCAAACAGGCAAAAGCTATTGTAAACAGCGACCAGTTACTACTAACCGACCACAATGCAAAACGCCCAACCACCATCCATACGCATAAGAACCCAATACCACAACCACAACCTTTCACCAACAAAATAGAAGTCAACACAAATATTGAGAAATCTTTATACACAGCCATAAGCTTACTCCAGTTGATTACCTGATTAGTGCCAAATTATCTATTAGACACAAGAAATATTAGTGGGGAATTCCAGTTCGCGGGAAGGCCGGATACAGGGGCACAAGTCGTACAATGACCATTGACACACCCCGCACGGGGATGCTGTCCTCCGGAGGCACGTGCCCTAAAGGGGATCCACACCCCAAACAGTACTCTCGGCTACTGGATGCACAGAAAAAGTTATACCGTAAGAAGCATCCCGTCCATACGTTAGATTCTTGTAACACGGGCGACAAGGTCACCCAAATTCAAGATGCAGACTCGGTTTAGCAAGACAATTCAATGCCCACCGATTAGATACCAACAGCAGTACACCAACAAGACCAGAACAACCGAGAAAGGCCAATAAACAAACCAAACAAAAAGGAAGAAAGACTGCGCTAAACATACCACAATTATAAACGTTACATCCCACGACCAAGCAAGTCTAGTTTTAAAGCGGTGGCCCAGAAATATCCAGCAAATCGTTGCTACGCCCCA-TAGCAACATCCTCAAAAATTAGCCTCTAATGTTATGTTCGATCAACACAGCCCGACTAGGATCGTTTAGCATCAGCTGTCACACCGAGGTTTTATATTCAGCGTTTGTTTTAGATAAGAACCCACAGAGTGGTGCCTGCATTTGGAGAAACTTGACTAGCACGGTGTGGTTGGACACACTTGCCTCCCTCAGGAACACCATCCGTGTAACCGAATCTGAACTCCTTTCAGACGTACACACCCACATTTCACTGGCGATACGACTGACCCAACGTTTCTGTGACCTACAATGGGCGTGGTGCATTCACCCCATACCTAGTCCTTCGCTTCCGGACCACATGGACCGGCCTAGAGCAGTTATTCACCGCTCAAGGCGAAAATT-TCTCATCTATCTCACCACACAGCTTTCTACACCTCCAAACATCAAATCAAATATAGCAATCACCACCTACCTCCCAAATCATCAGTCACCACTACAACAAATCTAGAACTATTCCATCATTTATACCTCGCTAGACAATCCACTAACAAATAGAATCTTCTAAATCTAAAAA
APTOW     TCCCATCAATCTTGACACAGGGTCACGGCAACATACGCAGCAGGGCTGCCCCGGGGGACTAAGCACCAATTCCCTAGACGTGCCCGAAATACCCCCTCCAGCATGACTCCTATATGGTTACTTGTGTATATGCAGGCCGGGCAATTGGATGAACCTAAACAGATATAACGGACGCCTCATTATCCAAATTATACGGAACGCTGTAGGGTGCGTGTAGGTGGGCTGCTTCGGTGAAACAAGTAAACTCACATCACTTGCTCTGCGAAACTCTTGTTTGCGTTCCTCTGCCACCCTAATCCCATGCTTTCAAACATTGGCCCTTAAACCGACATCCACTCGAAAAATAACTGAGTAGTGAAACGAACCATATCCCCGGGGTAATTCGCGAGTGCGCTTAATAGTGAGCTGAACAACCATTCCTAAGAGAACGCGCTCTTTCGGTCGATCAAGCTCTAAAATCCAAACCAATCTCACAACGTCGCATGGCGGTAGCACACACAACGTTTATCCGTAGAAAATACACAACATTCTATAAAGGTTTCAAAAACACTAAAATTAAACGCAGTCATACTTCGGCCCCGGTACATCACCGCAACGAAGAGAAATACTCCGTTTTCCCGTTGAAACCCATGACAACTCAAAAAAATAGACATCTAACCCCACAATGACTAAATAACTCTTAACAGAGACTCATGGTGGAGGAGCACCACGGCGCCGATCGGGCATAGAGAGCGTGAATTAGACGAAGGTGATCGCCAAGGCGAGTCCAAAAATTCCCCTTCCCCGTTAAGGGGGAGTAGTCCTGGACGCGGGTGGCGATTCCCGGATTATGGAATAAAGAAAACCGCTCTCACCTGTTGCAAGACCCCTCCGCGGGAAACCAGCACAAATTGCGGGGGCGCTCCCTTTTGCCGGTATACCGTGAATCGGATTGGAAGCTGTAGAGTGACTAGTCGTAGTGCCATAGGAGGGACGTTATGAAAAGACAGAAGTATCGACCGGAAATGCCACTGCGTATCTAAGGTAGAGCGATTCGAGCCGATTGGGCTCTGCTAGGGTGACGGTACTTCCTAGTACCCATGAGCTGGATAGGACATTCCCTCGTGGACCCTTGTCGGTACTAAATTAGTCATAAGGAACATAATGGTTTACAAACCGTAAAAAGTACGTCCCCCATGGCGTGCACGAGGACTCTGTCGGTTCAAGGTGGTCGCGCAGGCGATACGCTTCACATAGACTTATGGGCGGGCATAACCGAGCATCGCCTCCACTAAGGAGGCGCACAGAGCCTTTATGTAGTAGCTTGTTAACATGCCTGCTCCTGGGCCGGGCAGTCACGAAAGGGGCCTTGGCACGGAAGGACGCCACATTAAACCGATTGCTTGATGGACATACAGGGTACCCCTGATTTTCTATTTACCCACACTTAAACATTTATTTCACCACTTTCCAACCAAAAAAACACACTTTCTATAACATTGCTGACCCCGACCATCTACTCGTTCCTCAACTGAACCTACCTTTCCCAAACCAACTAAAGCATGCACTTCAATCTCAACCGCCCTATACAACTTAAAGCGTCCTCGACCAGCCACCTATCGCCCCGGACAACACGCACAGAAACCACCTGCGGCCAGACAGGCCCACCATAGAAGCCCAACAATACAGTACCCCAACGCGGGAACGTGTGCTTATTTCGAATAACCGCTTCCGGCACTCATGGAAGCTAATGCAATTCTATATCTACGTCTACCGACCTTCGAGCGAATCGCCACAGCAGCCTGAACTAATGGTTTCGTTTGTTCTACGCACGTGGCTCCAGAACCACCGGCCCAAGACCGTGGAGATGCCAAAGGACACGACGCCCAACCGTTTAGTCGAGTCGGCTTAGGGGTGTATTGGAGTCGCCGAAGTTTCAATCTCCAATCTATGCCTGTGGGGTTTCTGGGATTTCTAAATTTGTTAAAAATACCCTCCTAAACAACATTTGCAACGAGACTCTGTGTGCCGTGCCCTTACTTCAGGACTCCTGTGAGCCCCCCTGACCCCCCTACTTATAACACCACGCGTGTGCGGCGTGGTATTCCCATTTGTACAGCGCGTCCACTATGCCTCGAAACTCTATCTATCACACACGTTCACGCACGTTGTGGGGGCGATGGTACACGTGCCCACACCCTTACAAACCAGACTCAGCTTCAACCTAAAAACACCAGAAATCTCCCATTCTATCTCTAGAGCATGCCCGCTTTCCCCACAGACACCCCGCCACACATAAACAAACCTAATGTTGAGTACTTATTGGACACACACAACTGACCGCCAGGATCCTTACAATCCCCGACCCCCACAGATCCCACGCACATTACTTAGACTGTGCTAGTAGAGCCTGCCCTTCAGCGGGCAGGTACCGGCTCACGGTGAACGACCAGCCAATTTTCTCACGTTGGCAAATATCCCAGCATCAGTTTGACAACGAGGGAACAATTTTGGAACAATCGCATTATTTTGAAATGCACACACCCACGCCCCCCCAAATTCCGACAAAGCCCAAACAGGCAAAAGCTATTATAAACAGCGACCAGTTACTACTAACCGACCGCAATACAAAACGCCCAACCACCATCCACACGCATAAGAACCCAATACCACAATTACAACCCTTTACCGACAAAATAGAAGTCAACACAAATATTGAGAAATCTTTATACACAGCCATAAGCTTATTCCAGTTGATTACCTGATTAGTGCCAAATTATCTATTAGACACAAGAAATATTAGTGGGGAATTCCAGTTCGCGGGAAGGCCGGATACAGGGGCACAAGTCGTACAATGACCATTGACACACCCCGCACGGGGATGCTGCCCTCCGGAGGCACGTGCCCTAAAGGGGATCCACACCCCAAACAGTACTCTCGGCTACTGGATGCACAGAAAAAGTTATACCGTAAGAAGCACCCCGTCCATACGTTAGATTTTTGTAACACGGGCGACAAGGCCACCCAAATTCAAGATGCAGACTCGGTTTAGCAAGACAATTCAATGCTCACCGATTAGATACCAACAGCAGTACACCAACAAGACCAGAACAACCGAGAAAGGCCAATAACCAAACCAAACAAAAAGGAAGAAGGACTGCGCTAAACACACCACAATTATAAACGTTACATCCCACGACCAAGCAAGTCCAGTTTTAAGGCGGTGGCCCAGAAATATCCAGCAAATCGTTGCTATGCCTCA-TAGCAACATCCTCAAAAATCAGCCTCTAATGTTATGTTCGATCAACACAGCCCGACTAGGATCGTTTAGCATCAGCTGTCACACCGAGGTTTTATATTCAGCGTTTGTTTTAGATAAGAACTCACAGAGTGGTGCCTGCATTTGGAGAAACTTGACTAGCACGGTGTGGTTGGACACACTTGCCTCCCTCAGGAACACCATCCGTGTAACCGAATCTGAACTCCTTTCAGACGTACACACCCACATTTCACCGGCGATACGACCGACCCAACGTTTCTGTGACCTACAATGGGCGTGGTGTACTTACCCCATACCTAGTCCTTCGCTTCCGGATCACATGGACCGGCCTAAAGCTGTTATTCACCGTTCAAGGCGAAAATT-CCTCACCCATCCCACCACACAGCTCCCTATACCCCCAAACATCAAATTAAATATAACAATTCCCACCTATCTCCCAAACCACCAAATGTCACTACAACAAACCCAAGATCACTCCATCATCTATACCTCACCAGATAACCCACTAACAAACAAAACTTTCCAAGCCTAATAG
CASBE     CTTTACCAATCTTGACACAGGGTCACGGCAGCATACGCAGCAAGGCTGTCCCGGGGGACTAAGCACCAATTCCCTAAACACGTTCGAAATACCCCCTTCAGCATGCCTCTTATACGGTTACTTGTGTATATGCAGGCCGGGCAATTGGACGAACCTGAACAGATACAACGAACGCCTCATTGTCTGAATTATACGGAACGCTGCAGGGTGCGTGTAGGTGGGCTGCTTCGGTGAAACAAACAGACTCACATCACCCGCTCTGCGAAACCCTTGTCTGCGTTCCTCTGCCACCCTAATCCCACGCTCTCAAACATTGGCCCCT-AACCGACATATACATGTAAAATAACTGAGTAGTGAAACGAACCATATCCCCGGGGTAATTCGCGGGTGCCCTTAATAGTAAGCTGAACCAACATTTCCAAGGGAACGCGCTCTTTCGGCCGATCAAGCACTAGAATCCAAACTAATCTCACAGCAGCGCATGGTGGTAGTACACACAACGTTTATCAGTAAGGAATGCACAACATTTTGCAAGGGTCTCAAAAACACTAAAATTAAACGCAGACACGCCTCGGCCCCAGTACATCACCGTAACGAAAAGGAATACTTTGCTTTCCCGTTGAAACCCATGACAACTCAAACAATCAGACGTCTAACCCCTCAACATATAGATAACTCTTAACAGAGACTCATGGTGGAGGAGCACCACGGCGCCGACCGGGCATAGAGAGCGTGAATTAGACGAAGGTGATCGCCAAGGCGAGTCCAAAAATTCTCCTTCCCTGTTAGGGGGGAGTAGTCCCGGACGCGGGTGGCGATTCCCGGGTTACGGAATAAAGAAAACCGCACTCACCTGTTGTAAGACCCCTCCGCGGGAAACCAGCACAAATTGCGGGGGCGCTCCCTTTTGCCGGTACACCGTGAATCGGATTGGAAGCTGTAGAGTGACTAGTCGTAGTGCCATAGGAGGGACGTTATGAAAAGACAGAAGTATTGACCGGAAATGCCACTGTGTATCTAAGGCAGAGCGATTCGAGCCGATTGGGCTCTGCTAGGGTGACGGTACTTCTTAGTACCCATGAGCTGGATAGGACATTCCCTTGCGGACCCTTGTCGGTACTAACTTAGTCATAAGGAATATAATGGTTTACAGGCCGCAGAAAGTACGTCCCCCATGGCGTGCGCGAGGACTCTGTCGGTTCAAGGCGGTCGCGCAGGCGATACGCTCCACACAGATTTAAGGGCGGGCATAATCGAGCATCGCCTCCACTAAGGAGGCGCATAGAGCCTTTATGTAGTAGCTTGTTAGCATGCCTGCTCTCGGGCCGGGCAGTCACGAAAGGGGCCTTGGCACGGAAGGACGCCACATTAAACCGATTGCTTGATGGACATACAGGGTACCACTGATTTCCTATTTACCCACACTTCAATGTTGATCCCACCACCTTGCAACCTAAAAAAAACACTATCTATAACATTGCTGACCTCGACCACCTCCTCGTCTCGCGGCTAAACCTACCCTTCCCAAACTAACCAACGCATGCACTTCAATCTTGACCGTCCTATACAACTTAAAGCGTCCTCGAACAGCCACCTATCGCCCCGGACACCACGCACAGAAACTACCTGTGGCCAGACAGGCCCACCATAGAAGCCCAACAATACAGTACCCTAACGGGGGAACGTGTGCCCATTTCGAATAGCCGCTTCAGGCACTCATGGGGGCCAATGTAATTCTATATTTATGCCTACCGACCTTCGGGCGGATCGCCACAGCAGCCTGAACTAATGGTTTCGTTTGTTCTACGCACGCGGCTCCAGAACCACTGGCCCAAGACCGTGGAGATGCCAAAGGACACGACGCACAACTGTTTAGCCGAGTCGGTTTAGGGGTGTATTGGAGTCGCCGAAGTTTCAGTCCCCAATCTATACCTGTGGGGTTTCTGGGATTTCTAAATTTGTTAAAAATACCCTCACAAACAAGATTCGCAACGGGACTCTGTGTGCCGTGCCCTTACTTCAGGACTTCTGCGAGCCCCCCTGACCCCCACACCTATAACTCCACGCGTGTACGGTGTGGTATCCCCATTTGTATAGCGCGTCCACTATGCCTCGAAACTCTAGCTATCACACACTTATACGCATGTTGTGGGAGCGACGGTACACGTGCCCACACCCTTACAAAACAAACCCAGTCTCAACCTGAAAACACCAGGAACCTCCCATTCCAACTCTAGAGCATGCCCGTTTTCCCCACAGACACCCCGCAGCACATAAACAAACCTAACGTTGAGAACTTATTGGACACACACAACTGACCGCCAGGATCCTTACAATCCCCGACCCCCACAGACCTCATGCACATCATTTAGACTGTGCCAATAGAGCCTGCCCTTCAGCGGGCAGGTACCGGCCTACGGTGAACGACCAGCCAATCTTCTCACGTTGGCAAATATCCCAGCATCAGTTTGACAGCGAGGAAACAGTTTTGGAACAATCGTATTATTTCGAAATGCACACACCTGCGCCCCCCCAAATTTTGATAAAGCCCAAACAGGCAAAAGCTATTACAAACAGCGACCAGTTACTACCAACCGACCACAATACATAACGCCCAACCACCACCCACACGCATGAGAACCCAATACCATAACCACAACCCCTCATCAACATAATAGAAGTTAACACATATATTGAGAAGTCTTTATACATAACCATAAGCTTACTTCAGTTGATTACCTGATTAGTGCCAAATTATCCATCAGACATAAGAAATACTAGTGGGGAATTTCAGTTCGCGGGAAGGCCGGATACAGGGGCACAAGTCGTAAAATGACCGTTGACACATCCCGCATGGAGATGCTGCCCTCCGGAGGCACGTGCCCTAAAGGGGATCCACACCCCAAACAGCAATCTCGGTTATTGGATGCACAGAAAAAGTTATACCGCAAGAAGCACCCCGTCCATACGTTAGACTCTTGTAACACGGGCGACAAGGCCACCCAAAGTCAAGACGCAGACTCGGTTTAGCAAGACAATTCAATGCCCATCGATTAGATAACAACAGCGGTACACCAACAAGATCGGAACAACCGGGAAAGGCCAATAGCCAAACCAAACAGAAAGGAAGAACGAACGCGCTACACACACTACAATTATTAACGTTACCCCCTACAACCAAGCAAGTCCAGCTTTAAAGCGGCGGTCCAGGAATACCCAGCAAATCGTTGCTACATCCTACAAGCAACATCCCCAAAAATCAGCCTCTAATATTATGTCCGATCAACACAGCCCGACTAGGATCGTTTGGCATCAGCTGTCACACCGAGGTTTTATATCCAGCGTTTGTTCTAGATAAGGACCCATAGAGTGGTGCCTGCATTTGGAGAAACTTGACTAGCACGGTGTGGTTGGACACACTTGCCTCCCTCAGGAACACCATCCGTGTAACCGAGTCTGAACTCCTTTCAGATGTACATACCCACGTTTCATCGGCGATACGACCGACCCAACGTTTTTGTGACCTACAACGGGCGTGGTGCACTCACTCCATACCTAATCCCTCGCTTTCGGACCATATAGACCGGCCTAAAGCAGTTATTCACCATTCAAGGCGAAACTTTNNNNNNNNNNNNNNNNNNNNNNNNNNNNNNNNNNNNNNNNNNNNNNNNNNNNNNNNNNNNNNNNNNNNNNNNNNNNNNNNNNNNNNNNNNNNNNNNNNNNNNNNNNNNNNNNNNNNNNNNNNNNNNNNNNNNNNNNNNNNNNNNNNNNNNNNNNNNNNNNNNNNNNNNNNNN
CASCA     CTTTACCAATCTTGACACAGGGTCACGGCAGCATACGCAGCAAGGCTGTCCCGGGGGACTAAGCACCAATTCCCTAAACACGTTCGAAATACCCCCTTCAGCATGCCTCTTATACGGTTACTTGTGTATATGCAGGCCGGGCAATTGGACGAACCTGAACAGATACAACGAACGCCTCATTATCTGAATTATACGGAACGCTGCAGGGTGCGTGTAGGTGGGCTGCTTCGGTGAAACAAACAGACTCACATCACCCGCTCCGCGAAACCCTTGTCTGCGTTCCTCTGCCACCCTAATCCCACGCTCTCAAACATTGGCCCCT-AACCGACATACACATGTAAAATAACTGAGTAGTGAAACGAACCATATCCCCGGGGTAATTCGCGGGTGCCCTTAATAGTAAGCTGAACCAACATTTCCAAGGGAACGCGCTCTTTCGGCCGATCAAGCACTAGAATCCAAACTAATCTCACAGCAGCGCATGGTGGTAGTACACACAACGTTTATCAGTAAGAAATGCACAACATTTTGCAAGGGTCTCAAAAACACTAAAATTAAACGCAGACATGCCTCGGCCCCAGTACATCACCGTAACGAAGAGGGATACTTTGCTTTCCCGTTGAAACCCATGACAACTCAAACAATAAGACGTCTAACCCCTCAACATATAGATAACTCTTAACAGAGACTCATGGTGGAGGAGCACCACGGCGCCGACCGGGCATAGAGAGCGTGAATTAGACGAAGGTGATCGCCAAGGCGAGTCCAAAAATTCCCCTTCTCTGTTAGGGGGGAGTAGTCCCGGACGCGGGTGGCGATTCCCGGGTTACGGAATAAAGAAAACCGCACTCACTTGTTGTAAGACCCCTCCGCGGGAAACCAGCACAAATTGCGGGGGCGCTCCCTTTTGCCGGTATACCGTGAATCGGATTGGAAGCTGTAGAGTGACTAGTCGTAGTGCCATAGGAGGGACGTTATGAAAAGACAGAAGTATTGACCGGAAATGCCACTGTGTATCTAAGGCAGAGCGATTCGAGCCGATTGGGCTCTGCTAGGGTGACGGTACTTCTTAGTACCCATGAGCTGGATAGGACATTCCCTTGCGGACCCTTGTCGGTATTAACTTAGTCATAAGGAATATAATGGTTTACAGGCCGCAGAAAGTACGTCCCCCATGGCGTGCGCGAGGACTCTGTCGGTTCAAGGCGGTCGCGCAGGCGATACGCTCCACACAGATTTAAGGGCGGGCATAATCGAGCACCGCCTCCATTAAGGAGGCGTATAGAGCCTTTATGTAGTAGCTTGTTAGCATGCCTGCTCTCGGGCCGGGCAGTCACGAAAGGGGCCTTGGCACGGAAGGACGCCACATTAAACCGATTGCTTGATGGACATACAGGGTACCACTGATTTCCTATTTACCCACACTTCAACATTGATCCCACCACCTTACAACCTAAAAAAGACACTGTCTATAACATTGCTGACCTCGACCACCTCCTCGTCTCGCGGCTAAACCTACCCTTCCCAAACTAACCAACGCATGCACTTCAATCTTGACCGTCCTATACAACCTAAAGCGTCCTCGAACAGCCACCTATCGCCCCGGACACCACGCACAGAAACTACCCGTGGCCAGACAGGCCCACCATAGAAGCCCAACAATACAGTACCCTAACGGGGGAACGTGTGCCCATTTCGAATAGCCGCTTCAGGCACTCATGGGGGCCAATGTAATTCTATATTCATGCCTACCGACCTTCGGGCGGATCGCCACAGCAGCCTGAACTAATGGTTTCGTTTGTTCTACGCACGCGGCTCCAGAACCACTGGCCCAAGACCGTGGAGATGCCAAAGGACACGACGCACAACTGTTTAGCCGAGTCGGTTTAGGGGTGTATTGGAGTCGCCGAAGTTTCAGTCCCCAATCTATACCTGTGGGGTTTCTGGGATCTCTAAATTTGTTAAAAATACCCTCACAAACAAGATTCGCAACGGGACTCTGTGTGCCGTGCCCTTACTTCAGGACTTCTGCGAGCCCCCCTGACCCCCACACCTATAACTCCACGCGTGTACGGTGTGGTATCCCCATTTGTATAGCGTGTCCACTATGCCTCGAAACTCTAGCTATCACACACTTATACGCATGTTGTGGGAGCGACGGTACACGTGCCCACACCCTTACAAAACAAACCCAGTCTCAACCTGAAAACACCAGGAATCTCCCATTCCAACTCTAGAGCATGCCCGTTTTTCCCACAGACACCCCGCAGCACATAAACAAACCTAACGTTGAGAACTTATTGGACACACACAACTGACCGCCAGGATCCTTACAATCCCCGACCCCCACAGACCTCATGCACATCATTTAGACTGCGCCAATAGAGCCTGCCCTTCAGCGGGCAGGTACCGGCCCACGGTGAACGACCAGCCAATCTTCTCACGTTGGCAAATATCCCAGCATCAGTTTGACAGCGAGGAAACAGTTTTGGAACAATCGTATTATTTCGAAATGCACACACCCGCGTCCCCCCAAATTCCGATAAAGCCCAAACAGGCAAAAGCTATTACAAACAGCGACCAGTTACTACCAACCGACCGCAATACATAACGCCCAGCCACCACCCACACGCATGAGAACCCAATACCACAACCACAACCCCTCATCAACCTAATAGAAGTTAACACATATATTGAGAAGTCTTTATACATAACCATAAGCTTACTTCAGTTGATTACCTGATTAGTGCCAAATTATCCATCAGACATAAGAAATACTAGTGGGGAATTTCAGTTCGCGGGAAGGCCGGATACAGGGGCACAAGTCGTAAAATGACCATTGACACATCCCGCATGGAGATGCTGCCCTCCGGAGGCACGTGCCCTAAAGGGGATCCACACCCCAAACAGCAATCTCGGTTATTGGATGCACAGAAAAAGTTATACCGCAAGAAGCACCCCGTCCATACGTTAGACTCTTGTAACACGGGCGACAAGGCCACCCAAAGTCAAGACGCAGACTCGGTTTAGCAAGACAATTCAATGCCCATCGATTAGATAACAACAGCGGTACACCAACAAGATCGGAACAACCGCGAAAGGCCAATAGCCAAACCAAACAGAAAGGAAGAACGAACGCGCTACACACACTACAATTATTAACGTTACCCCCTACAACCAAGCAAGTCCAGCTTTAAAGCGGCGGTCCAGGAATACCCAGCAAATCGTTGCTACACCCTACAAGCAACATCCCCAAAAATCAGCCTCTAATGTTATGTCCGATCAACACAGCCCGACTAGGATCGTTTGGCATCAGCTGTCACACCGAGGTTTTATATCCAGCGTTTGTTCTAGATAAGGACCCATAGAGTGGTGCCTGCATTTGGAGAAACTTGACTAGCACGGTGTGGTTGGACACACTTGCCTCCCTCAGGAACACCATCCGTGTAACCGAGTCTGAACTCCTTTCAGACGTACATACCCACGTTTCACCGGCGATACGACCGACCCAACGTTTTTGTGACCTACAACGGGCGTGGTGCACTCACTCCATACCTAATCCCTCGCTTCCGGACCACATAGACCGGCCTAAAGCAGTTATTCACCATTCAAGGCGAAACTTTCAACACCCATCCCACTACACATCCCCTCACACCCGCGAACACCAAATAAGAAACAGTAACACACCCTAACCCCTTAGACATCAAAACCACACTACAAAAAATACAGCAACCCACTACCGCTTAAAACCAATCCCACAAACTCCAACCAAAACAACTCTCTTAAACCTGAAAA
CRYTA     --CTATCCATATTGACATAGGGTCACAGCAACATACGCAGCAAGGCCGCCCCGGGGGACTAAGCACCTATTCCCTAAACATGTCTGCAATACCCACTCTAGTACGTTTCCTATACGGTTACTTGTGTATATGCAGTCCGGGCAATTGGACGAACTTAAACTGATACAACGAACGCCTCGTGATCCGAATTATACGGAACGCTGCAGGGTGCGTGTAGGTGGGCTGCTTCGGTGAAACAAAAAAATTAACATCACCCCGCCTGCGAAACCTTTGTCTACGTTCCTCTGCCACTCTAATCCCACGTTTTCAACCATCGGCCCTTAAACTGATATAAAAATGTTAAATAACTACGTAGCGAAACGAACCATACCCCCGGGGTAATTCACGTGTGCATTTAAAAGTTAGCTGAACCAACAGTCTCAGGAGAACGTGCTCTTTCGGTCGTTCAAGCACTAGAACCCTAACGTATCTCACACCAAAGAATAGTGGTCGAACACACAAAGTTTATCCGTAGGAAATGCACAACATTCTATAAGCGTCTAAAAAAAACTACCATTAATCAAAGATACACCTTGGTCCTTGTTCATAACCGCAACGAACTGAAATACTCCGCTTTTCCGTCGAAACCCATTATAAGTTAAACGATTAGACGTCTAAACCATCAAATACTGGATAACTTTTAACAGAGACTCATGGTGGAGGAGCACTACGGCGCCGACAGGGCATAGAGAGCGTGAATTAGACTAAGGTGATCGCCAAGGCGAGTCCAAAAATTCCCCTTCCCTGTTAGGGGGGAGTAGTCCCGGACGCGGGTGGCGATTCCTGGGTTACGGAATAAAGAAAACCGCACTCACCTGTTGTAAGGCCCCTCCGCGGGAAACCAGCACAAATTGCGGGGGCGCTCCCTTTTGCCGGTACACCGTGAATCGGGTTGGAAGCTGTAGAGTGATTAGTCGTAGTGCCATAGGAGGGACGTTATGAAAAGACAGAAGTATCGACCGGAAATGCCACTGTGTATTTAAGGCAGAGCGATTCGAGCCGATTGGGCTCTGCTAGGGTGACGGTACTTCTTAGTACCCATGAGCTGGATAGGATATTCCCTTGTGGACCCTTGTCGGTATTATATTAGTCATAAGGTACATAATGGCTTACAGCCCGTATAAAGTACGTCCCCCATGGCGTGCGCGAGGACTCTGTCGGTTCAAGGTGGTCGCGCAGGCGATATGCTCTACACAGACTTAAGGGCGGGCATAACCGAGCACCGCCTCCACTAAGGAGGCGCACAGAGCCTTTTTGTAGTAGCTTGTTAACAAGCCGGCTCCCGGGACGGACAGTCACAAGAGGGGCCTTGGCATGGAAGGACGCCACATTAAACCGATTGCTTGATGGACATACAGGGTACCCCTGATTT-ATTTTTACCCACTCTTAAAATTTCATCTAACCATTTATCCACCTAAGACGAATACTCTCTATAATACTGCTTACCCCGACTAAAGATTCACACTTCAACTAAACATACCCTAAACGAACCAACCAAAGCATGCACTTCCATCCAAACCGTTCTATACAACCTAAAGCGTCCTCGAGCAGCCACCTATCGCACCGGACACCACGCACAGAAACTACCAGCGGCCAGATAGGCCCACCATAGAAGCCCAGCAATAAATCATCCTAACGCGGGAACGTGTGCCCACTTCGAATAGCCGCTTCCGGCACTCATGGAAGTCAATGCAATTCTAATCCCCGGCTTAACGATCTTCGAACGAATCGCCACCGCAGCCTGAACTAGTGGTTTCGTTTGTTCTATGCACGCGGCTCCAGAACTGCCGGCTCAAGACTGTGGAGATGCCAAAGTACACGACGTTAAAACGTTTACCCGAGTTGGCTTAGGGGTGTATTGGAGTCGCCGAAGTATCAATCCCCAATCTATACCTGTGGGGTTTCTGGGATCTCTGTATTTGTTAAAAATAAGCTTGCAACCAAAACTCACAACGAGACTCTGTGTGCCGTGCCCTTACTTCAGGACTCTTGCGAGCCCCCCTGACCCTCCCAAATGTAACCTCACGCATGTTCGGCGTGGTATT-CCATTTGTACATCGCGTCCACTATGCCTCGAAATTATAGCTGTCACACGTTTACACACACATTGTGGGAGCGACGGTGCACGTGCCCACACCCTTACAAAACAAACCCAGCCTCAATATAAAAGTATCAGCCACCTCTCATTCCATTACTAGAGCATGCCCGCTTTCCCCATAGACACCCTGCAGCACATAAGCATACCTACCGTTTAGTTCTTATTGGATACACACAACTGACCGCTAGGATCCTTACAATCCCCATTCTCATCAGTCTACAAACCACACACTTAAAAAGCGCCAATAGAACTTGCCTTCCAGCGGGCAGGTACCGGCTCACGGTGAACAAAAAGCCATTCCTCTAGCTCTGGCAAATATCCCAGCATCAGTTTGACAGCGAGGTAACAGTGTTGGAACAGTCGCATTAATTCGAAATGCACACACACACGTCCCCCCATATTCCGACAAAGCCCAAACAGGCTAAAACTATTCCAAACAGTAACCAGTTACTATCAACCGACCACAATACCTAACGCCCAATCACCCCCCAAACCCATAAGGACCCAAAACAACAACAACAACCTCCCCTAACCGAAATTGATGTAAACACTAATACTAAAAAAATTCTATCAATAACCATACGCTTAATTCAGCTGATTAACTGATTAGTGCCAAATTACCCATCGGAAATAATAAATACTAGTGGGGAATTCTAGTTCGCGGGAAGGCCGGATACAGGAGCAAACGTCGATAAATGCCCCCCAACACACCCCGTAAGGAGATGCTGCCCTCCGGAGGCACGTGCCCTAAAGGGGATTCACACCTTTAATAGCAATCTCGGCTTATGGATGTACAGAAAAAGTTATACCGTAAGAAGCGCCCCGTCCATACGTTAGATTCTTGTAACACGGGCGACAAGGCCACCCAAATTCAAGATGCAGTCTCGGTTTAGCAAGACAATTCATTGTCCATCGATTAGATTCCAAACGCAGTTCAACAGCGAGAACACTACAACCGCGAAAAGCAATTAAACAAACCAAACACAAAGGACGAAAGAAAGCGACACACATACCACACTTATTTACGTTACCACCAGCAACCATGCAAGTCTAGCTTTAACGCGGTGACCAATTATCACCCTGTAAATCGTTGCTAATACCCA-TAGCATCATCCCTAGAAATYAGCCTCTAATGTTATGTCCGATCAACACAGCCCGACTAGGACTGTTTGTCATCGGCTGTCACACCGAGGTTTTATATCCAGCGTTTGTTCTAGATAAGGACTCACAGAGTGGTGCCTGCATTTGGAGAAACCTGACTAGCATGGTGTGGTTGGACACACTTGCCTCCCTCAGGCTAACCATCCGAGTAACCGAATCTGAACTCCTTAAAGCTGTACCTCCCCACATTTCATCGGCGATACGACCAACCCAACGTTTCTGTGACCTACAACGGGCGCGGTATACTCTCTCCATACCTAATCCATCGCTTCCGAACCATATAGACCGGGCTACAGCAGTTATTTACTTTTCAAGACGAAACTT-NNNNNNNNNNNNNNNNNNNNNNNNNNNNNNNNNNNNNNNNNNNNNNNNNNNNNNNNNNNNNNNNNNNNNNNNNNNNNNNNNNNNNNNNNNNNNNNNNNNNNNNNNNNNNNNNNNNNNNNNNNNNNNNNNNNNNNNNNNNNNNNNNNNNNNNNNNNNNNNNNNNNNNNNNNNN
DINGI     CCAAACCAATCTTGGCATGGGGTCACGGCAGCATACGCAGCAAGGCTGTCCCGGGGGACTAAGCACCAATTCCCTAAACACGCCCGAAATACACCCTTCAGTACGCCTCCTATACGGTTACTTGTGTATATGCAGGCCGGGCAATTGGACGAACCTGAACAGATACAACGAACGCCTCATTTTCCGAATTATACGGAACGCTGCAGGGTGCGTGTAGGTGGGCTGCTTCGGTGAAACAAATAAACTAACATCACCCGCCCAGCGAAATCCTTGTCTGCGTTCCTCTGCCACCCTAATCCCACGCTTTCAACCATTGGCCCTT-AACCGACATCTACCTGTAAAATAACTAAGTAGCGAAACGAACCATATCCCCGGGGTAATTCGCGTGTGCGCTTAATAGTGAGCTGAACCAACATTTCCAAGAGAACGCGCTCTTTCGGCCGATCAAGCCCTAGAATCCTAACTAGTCTCACAGCAACGCATAGCGGTAGCACACACAATGTTTATCCGTAGAAAATACACAAAATTCTACAAAAGTCTCAGAAACACTAAAATTAAACGCAAACATACCTCGGTCCCAGTACATTAACGCAACGAAAAGCGATACTCTGCTTTCCCGTTGAAACCCATGACAACTCAAATCAAAAGACATCTAACCCCTCAACAACTAGATAACTCTTAACAGAGACTCATGGTGGAGGAGCACCACGGCGCCGACCGGGCATAGAGAGCGTGAATTAGACGAAGGTGATCGCCAAGGCGAGTCCAAAAATTCCCCTTCCCCGTTAAGGGGGAGTAGTCCCGGACGCGGGTGGCAATTCCCGGGTTACGGAATAAAGAAAACCGCTCTCACTTGTTGCAAGACCCCTCCGCGGGAAACCAGCACAAATTGCGGGGGCACTCCCTTTTGCCGGTACACCGTGAATCGGGTTGGAAGCTGTAGAGTGACTAGTCGTAGTGCCATAGGAGGGACGTTATGAAAAGACAGAAGTATCGACCGGAAATGCCACTGCGTATCTAAGGCAGAGCGATTCGAGCCGATTGGGCTCTGCTAGGGTGACGGTACTTCCTAGTACCCATGAGCTGGATAGGACATTCCCTCGCGGACCCTTGTCGGTACTAAATTAGTCATAAGGAACATAATGGTTTACAGACCGCACAAAGTACGTCCCCCATGGCGTGCGCGAGGACTCTGTCGGTTCAAGGCGGTCGCGCAGGCGATACGCTCCGCACGGACTTAAGGGCGGGCATAACCGAGCATCGTCTCCACTAAGGAGGCGTACAGAGCCTTTATGTAGTAGCATGTTAACATGCCTGTTCCCGGGCCGAACAGTCACGAAAGGGGCCTTGGCATGGAAGGACGCCACATTAAACCGATTGCTTGATGGACATACAGGGTACCACTGATTTCCT-TTTACCCACTCTTTATCAGTTACCCCACCATCTTACAACCTAAAAAGCACCATATCTATAACACTGCTTACCCCGGCCACCTACTCGCCCCTCAACTAAACCTACCTTTTCCAAACCAACCAAGGCATGCACTTCAATCCCAACCGCCCTATACAACCTAAAGCGTCCTCGACCAGCCACCTATCGCACCGGACACCACGTACAGAAACCACCCGCGGCCAGACAGGCCTACCATAGAAGCCTAACAATACAACGCCCCAACGCGGGAACGTGTGCCCATTTCGAATAGCCGCTTCAGGCACTCATGGGGGCCAATGCAATTCTATGTCCGCGCCTACTGACCTTCGAGCGAATCGCCACAGCAGCCTGAACTAATGGTTTTGTTTGTTCTACGCACGCGGCTCCAGAACCACCGGCCCAAGACCGTGGAGATGCCAAAGGACACGACGCTCAACCGTTTAGCCGAGTCGGTTTAGGGGTGTATTGGAGTCGCCGAAGTTTCAATCCCCAATCTATACCTGTGGGGTTTCTGGGATTTCTAAATTTGTTAAAGATACCCTTACTAATAAAATTCGCAACGAGACTCTGTGTGCCGTGCCCTTACTTCAGGACTCCTGCGAGCCCCCCTGACCCCCCCACCTATAACCCCACGTGTGTACGGCGTGGTATGCCCATTTGTATAGCGCGTCCACTATGCCTTGAAACTATAGCTGTCACACACTTACACCCATATTGTGGGAGCGACGGTACACGTGCCCACACCCTTACAAAACAAACCCAGCCTCCACATAAAAACACCAGAAACCTCCCATTCTAACACTAGAGCATGCTCGCTTTTCCCACTGACACCCCGCCGCACATAAACGAACCTAACGTTTAGCACTTATTGGACACACACAACTGACCGCCAGGATCTTTACAATCCCTAACCCCCACAGACCCCACGCACCCCATTTAGGATGCGCCAATAGAGCCTGCCCTCCAGCGGGCAGGTACCGGCCCACGGTGAACGACCAGCCAATCTTCTCGCGCTGGCAAATATTCCAGCATCAGTTTGACAGCGAGGGAACAGTTTTGGAACAATCGCATTATTTCGAAATGCACACACCCGCGCCCTCCCAGATTCCGACAAAGCCCAAACAGGCAAAGGCTATTCCAAATAGCGACTAGTTACTACCAACCGGCCACAATGCATAACGCCCAGCCACCAACCACACGCATGAGACTCTAATAACACAGCCCCAACCCATCACCAACTAAATGGAAGTTAACACATTTATTGAGAAATCTTTATTAATAACAATAAGCTTAATCCAGCTGATTACCTGATTAGCGCCAAATTATCCTTCAGACACAAGAAATGCTAGTGGGGAATTCCAGTTCGCGGGAAGGCCGGATACAGGGGCAAAAGTCGTATAATGACCCTTGGCACACCCCGCACGGAGATGCTGCCCTCCGGAGGCACGTGCCCTAAAGGGGATCCACACCACAAACAGCAATCTCGGCTACTGGATGCACAGAAAAAGTTATACCGCAAGAAGCACCCTGTTCATACGTTAGACTTTTGTAACACGGGCGACAAGGTCAACCAAATTCAAGACGCAGACTCGGTTTAGCAAGACAATTCAATGCCTACCGATTAGATACCAACAGCGGTACACCATCAAGAACAAAACAACCGCGAAAGGCCAATAACCAAATCAAACAGAAAGGACGAAAGCCCGTGCTAAACACCCCACACCTATTGTCGTTACCGCCCATAACCAAGCAAGTCCAGCTTTAAAGCGGTGGCCCAGAAGTATCCAGAAAATCGTTGCTAAACCATACAAGCAACATCCTCAAAAATCAGCCTCTAATGTTATGTCCGATCAACACAGCTCGACTAGGATTGTTTGGCATCAGCTGTCACACCGAGGTTTTATATCCAGCGATTGTTCTAGATAAGGACCCACAGAGTGGTGCCTGCATTTGGAGAAACTTGACTAGCACGGTGTGGTTGGACACACTTGCCTCCCTCAGGAACACCATCCGTGTAACCGAGTCTGAACTCCTTTAAGACGTACATACCCACGTTTCACTGGCGATACGACCAACCCAACGTTTCTGTGACCTACAACGGGCGCGGTGCACTCACCCCATACCTAATCCTTCCCTTTCGGACCACATGGACCGGCCTAGAGCAGTTATTCACCACTCAAGGCGAAACTCTCCCTATCCATTCTACTCCACACCCCTACACGCTTCTAAACTTCAAATAAAGCACAACAACGTCCAACCCTCTTTCACCTGTAAAACTACCACCACCAAAACCACAGCAACTTCCTATCGTTCAGAAGCCACCCCATCAACCCTAACCAAAAAAGCCTCACCAAACCTAGAAA
DRONO     CCTTACCAATCTTGACACAGGGTCATGGCAGCATACGCAGCAAGGCTGCCCCGGGGGACTAAGCACCAATTCCTTAAACACGCTCGAAATACCCCCTTCAGCACGCTTCCTATACGGTTACTTGTGTATATGCAGGCCGGGCAATTGGACGAACTTGAACAGATACAACGAACGCCTCATTATCCGAATTATACGGAACGCTGCAGGGTGCGTGTAGGTGGGCTGCTTTGGTGAAATAAACAGATTCACATCACCTGCTCCGCGAAACTCTTGTTTGCGTTCCTCTGCCACCCTAATCCCACGCTTTCAAACATTGGCCCTT-AACCGACATACACAAGTAAAATAACTGAGTAGTGAAACGAACCATATCCCCGGGGTAATTCGCGGGTGTCCTTAATAGTAAGCTGAACCAACATTTTCAGGAGAACGCGCTCTTTCGGCCGATCAAGCCCTAGAATCCAAACTAATTTCACAACAACGCATGATGGTAGTACACACAACGTTTATCAGTAGGAAATGCACTATATTTTGCAAGGGTTTCAAAAACACTAAAATTAAACGCAGACACGCTTTGGCCCCAGTACATTACCGCAACGAAGAGGAATACTCCGCTTTCCCGTTGAAACCCATGACAACTCAAACAACAAGACATCTAACTCCTCAACATATAGATAACTTTTAACAGAGACTCATGGTGGAGGAGCACCACGGCGCCGACCGGGCATAGGGAGCGTGAATTAGACGAAGGTGATCGCCAAGGCGAGTCCAAAAATTCTCCTTCTCCGTTAGGGGGGAGTAGTCCCGGACGCGGGTGGCGATTCCTGGGTTACGGAATAAAGAAAACCGCACTCACCTGTTGCAAGACCCCTCCGCGGGAAACCAGCACAAATTGCGGGGGCGCTCCCTTTTGCCGGTATACCGTGAATCGGATTGGAAGCTGTAGAGTGATTAGTCGTAGTGCCATAGGAGGGACGTTATGAAAAGACAGAAGTATTGATCGGAAATGCCACTGTGTATCTAAGGCAGAGCGATTCGAGCCGATTGGGCTCTGCTAGGGTGATGGTACTTCCTAGTACCCATGAGCTGGATAGGACATTCCCTCGCGGACCCTTGTCGGTACTAATTTAGTCATAAGGAACATAATGGTTTACAGGCCGCACAAAGTACGTCCCCCATGGCGTGCGCGAGGACTCTGTCGGTTCAAGGCGGTCGCGCAGGCGATACGCTTCATACAGACTTAAGGGCGGGCATAACCGAGCACCGCCTCCACTAAGGAGGCGCACAGAGCCTTTATGTAGTAGCTTGTTAGCATGCCTGCTCCCGGGCCGGGCAGTCACGAAAGGGGCCTTGGCACGGAAGGACGCCACATTAAACCGATTGCTTGATGGACATACAGGGTACCACTGATTTCCTGTTTACCCACACTTCAACGTTGATCCCACCACCTTACAATCCAAAAAACACACTATCTATAACATTGCTGACCTCGACCACCTCCTCACTCCTCGGCTAAACCTACCCTTCCCAAACTAACCAACGCATGCACTTCAGTCCTAACCGTCCTATACAACCTAAAGTGTCCTCGACCAGCCACCTATCGCCTCGGACACCACGCACAGAAACCACCTGCGGCCAGACAGGCCCACCATAGAAGCCCAACAATACAGTACCCCAACGGGGGAACGTGTGCCCATTTCGAATAGCCGCTTCAGGCACTCATGGGGGCCAATGCAATTCTATATTTATGCCTACCGACCTTCGGGCGGATCGCCACAGCAGCCTGAACTAATGGTTTCGTTTGTTCTATGCACGTGGCTCCAGAACCACCGGCCCAAGACCGTGGAGATGCCAAAGGACACGACGCACAACTGTTTAGCCGAGTCGGTTTAGGGGTGTATTGGAGTCGCCGAAGTTTCAGTCCCCAATCTATACCTGTGGGGTTTCTGGGATTTCTAAATTTGTTAAAAATACCCTCACAAACAAGATTCGCAACGGGACTCTGTGTGCTGTGCCCTTACTTCAGGACTCCTGCGAGCCCCCCTGACCCCCACATCTATAACCCCACGTATGTACGGTGTGGTATTTCTTTTTGTACAGCGCGTCCACTATGCCTCGAAACTCTGGCTATCACACACTTATACGTACGTTGTGGGAGCGACGTTACACGTGCCCACACCCTTACAAAACAAACCCAGCCTCAACATAAAAACACCAGGAACCTCCCATTCCAACTCTGGGGCATGCCCGCTTTCCCCACAGACACCCCGCAGCACATAAACAAACCTAACGTTGAGGACTTATTGGACACACACAACTGACCGCCAGGATCCTTACAATTCCCGACCCCCACAGACCCCACGCACCTCACTTAGACTGCGCCAATAGAGCTTGCCCTTCAGCGGGCAGGTATCGGTCCACGGTGAACGAACAGCCAATTTTCTAACGCTGGCAAATATCCCAGTATTAGTTTGACAGTGAGGAAACAGTTTTGGAACAATCGCATTACTTTGAAATGCACACACTCACGCCCCCCCAAATTTCGACAAAGCCCAAATAGGCAAAAGTTATTACAAACAGCGACCAGTTACTACCAACCGATCTTAATACATAACGCCCAACCACCACCCACACGCATGAGAACCCAATACCACAATCACAACCCTTCACCAACCTAATAGAAGTTAATACATATATTGAGAAATCTTTATACATAACCATAAGCTTACTTCAGCTGATTACCTGATTAGTGCCAAATTATTTATCAGACACAAGAACTACTAGTGGGGAATTCCAGTTCGCGGGAAGGCCGGATACAGGGGCACAAGTCGTAAAATGACCGTTGACACCCCCCGCACGGAGATGCTGCCCTCCGGAGGCACGTGTCCTAAAGGGGATCCACACCTCAAACAGAAATCTCGGCTACTGGATGCACAGAAAAAGTTATACCGCAAGAAGCACCCCGTCCATACGTTAGACTCTTGTAACACGGGCGACAAGGTCACCCAAAGTTAAGACGCAGACTCGGTTTAGCAAGACAATTCAATGCCCATCGATTAGATAACAACAGCAGTACACTAACAAGATCGGAACAACCGTGAGAGGCCAATAACCAAACCAAACAAAAAGGAAGAACGAACGTGCCACACACACTACAATTATTAATGTTACCTCCCACAACCAAGCAAGTCCAGCTTTAAAGCGGTGGTCCAGGAATACCCAGCAAATCGTTGCTACACCCTACAAGCAACATCCCCAAAAATCAGCCTCTAATGTTATGTCCGATTAACACAGCCCGACTAGGATCGTTTGGCATCAGCTGTCACACCGAGGTTTTATATCCAGCGTTTGTTCTAGATAAGGACCCATAGAGTGGTGCCTGCATTTGGAGAAACTTGACTAGCACGGTGTGGTTGGACACACTTGCCTCCCTTAGGAAAACCATCCGTGTAACCGAGTCTGAACTCCTTTCAGACGTACATACCCACGTTTCACCGGCGATACGACCGACCCAACGTTTCTGTGACCTACAACGGGCGCGGTGCACTCACTCCATACCTAATCCCTCACTTCCGGACCACATAGACCGGCCTAAAGCAGTTATTCACCACTCAAGGCGAAACTTTNNNNNNNNNNNNNNNNNNNNNNNNNNNNNNNNNNNNNNNNNNNNNNNNNNNNNNNNNNNNNNNNNNNNNNNNNNNNNNNNNNNNNNNNNNNNNNNNNNNNNNNNNNNNNNNNNNNNNNNNNNNNNNNNNNNNNNNNNNNNNNNNNNNNNNNNNNNNNNNNNNNNNNNNNNNN
DRONO2    CCTTACCAATCTTGACACAGGGTCATGGCAGCATACGCAGCAAGGCTGCCCCGGGGGACTAAGCACCAATTCCTTAAACACGCTCGAAATACCCCCTTCAGCACGCTTCCTATACGGTTACTTGTGTATATGCAGGCCGGGCAATTGGACGAACTTGAACAGATACAACGAACGCCTCATTATCCGAATTATACGGAACGCTGCAGGGTGCGTGTAGGTGGGCTGCTTTGGTGAAATAAACAGATTCACATCACCTGCTCCGCGAAACTCTTGTTTGCGTTCCTCTGCCACCCTAATCCCACGCTTTCAAACATTGGCCCTT-AACCGACATACACAAGTAAAATAACTGAGTAGTGAAACGAACCATATCCCCGGGGTAATTCGCGGGTGTCCTTAATAGTAAGCTGAACCAACATTTTCAGGAGAACGCGCTCTTTCGGCCGATCAAGCCCTAGAATCCAAACTAATTTCACAACAACGCATGATGGTAGTACACACAACGTTTATCAGTAGGAAATGCACTATATTTTGCAAGGGTTTCAAAAACACTAAAATTAAACGCAGACACGCTTTGGCCCCAGTACATTACCGCAACGAAGAGGAATACTCCGCTTTCCCGTTGAAACCCATGACAACTCAAACAACAAGACATCTAACTCCTCAACATATAGATAACTTTTAACAGAGACTCATGGTGGAGGAGCACCACGGCGCCGACCGGGCATAGGGAGCGTGAATTAGACGAAGGTGATCGCCAAGGCGAGTCCAAAAATTCTCCTTCTCCGTTAGGGGGGAGTAGTCCCGGACGCGGGTGGCGATTCCTGGGTTACGGAATAAAGAAAACCGCACTCACCTGTTGCAAGACCCCTCCGCGGGAAACCAGCACAAATTGCGGGGGCGCTCCCTTTTGCCGGTATACCGTGAATCGGATTGGAAGCTGTAGAGTGATTAGTCGTAGTGCCATAGGAGGGACGTTATGAAAAGACAGAAGTATTGATCGGAAATGCCACTGTGTATCTAAGGCAGAGCGATTCGAGCCGATTGGGCTCTGCTAGGGTGATGGTACTTCCTAGTACCCATGAGCTGGATAGGACATTCCCTCGCGGACCCTTGTCGGTACTAATTTAGTCATAAGGAACATAATGGTTTACAGGCCGCACAAAGTACGTCCCCCATGGCGTGCGCGAGGACTCTGTCGGTTCAAGGCGGTCGCGCAGGCGATACGCTTCATACAGACTTAAGGGCGGGCATAACCGAGCACCGCCTCCACTAAGGAGGCGCACAGAGCCTTTATGTAGTAGCTTGTTAGCATGCCTGCTCCCGGGCCGGGCAGTCACGAAAGGGGCCTTGGCACGGAAGGACGCCACATTAAACCGATTGCTTGATGGACATACAGGGTACCACTGATTTCCTGTTTACCCACACTTCAACGTTGATCCCACCACCTTACAATCCAAAAAACACACTATCTATAACATTGCTGACCTCGACCACCTCCTCACTCCTCGGCTAAACCTACCCTTCCCAAACTAACCAACGCATGCACTTCAGTCCTAACCGTCCTATACAACCTAAAGTGTCCTCGACCAGCCACCTATCGCCTCGGACACCACGCACAGAAACCACCTGCGGCCAGACAGGCCCACCATAGAAGCCCAACAATACAGTACCCCAACGGGGGAACGTGTGCCCATTTCGAATAGCCGCTTCAGGCACTCATGGGGGCCAATGCAATTCTATATTTATGCCTACCGACCTTCGGGCGGATCGCCACAGCAGCCTGAACTAATGGTTTCGTTTGTTCTATGCACGTGGCTCCAGAACCACCGGCCCAAGACCGTGGAGATGCCAAAGGACACGACGCACAACTGTTTAGCCGAGTCGGTTTAGGGGTGTATTGGAGTCGCCGAAGTTTCAGTCCCCAATCTATACCTGTGGGGTTTCTGGGATTTCTAAATTTGTTAAAAATACCCTCACAAACAAGATTCGCAACGGGACTCTGTGTGCTGTGCCCTTACTTCAGGACTCCTGCGAGCCCCCCTGACCCCCACATCTATAACCCCACGTATGTACGGTGTGGTATTTCTTTTTGTACAGCGCGTCCACTATGCCTCGAAACTCTGGCTATCACACACTTATACGTACGTTGTGGGAGCGACGTTACACGTGCCCACACCCTTACAAAACAAACCCAGCCTCAACATAAAAACACCAGGAACCTCCCATTCCAACTCTGGGGCATGCCCGCTTTCCCCACAGACACCCCGCAGCACATAAACAAACCTAACGTTGAGGACTTATTGGACACACACAACTGACCGCCAGGATCCTTACAATTCCCGACCCCCACAGACCCCACGCACCTCACTTAGACTGCGCCAATAGAGCTTGCCCTTCAGCGGGCAGGTATCGGTCCACGGTGAACGAACAGCCAATTTTCTCACGCTGGCAAATATCCCAGTATTAGTTTGACAGTGAGGAAACAGTTTTGGAACAATCGCATTACTTTGAAATGCACACACTCACGCCCCCCCAAATTTCGACAAAGCCCAAATAGGCAAAAGTTATTACAAACAGCGACCAGTTACTACCAACCGATCTTAATACATAACGCCCAACCACCACCCACACGCATGAGAACCCAATACCACAATCACAACCCTTCACCAACCTAATAGAAGTTAATACATATATTGAGAAATCTTTATACATAACCATAAGCTTACTTCAGCTGATTACCTGATTAGTGCCAAATTATTTATCAGACACAAGAACTACTAGTGGGGAATTCCAGTTCGCGGGAAGGCCGGATACAGGGGCACAAGTCGTAAAATGACCGTTGACACCCCCCGCACGGAGATGCTGCCCTCCGGAGGCACGTGTCCTAAAGGGGATCCACACCTCAAACAGAAATCTCGGCTACTGGATGCACAGAAAAAGTTATACCGCAAGAAGCACCCCGTCCATACGTTAGACTCTTGTAACACGGGCGACAAGGTCACCCAAAGTTAAGACGCAGACTCGGTTTAGCAAGACAATTCAATGCCCATCGATTAGATAACAACAGCAGTACACTAGCAAGATCGGAACAACCGTGAGAGGCCAATAACCAAACCAAACAAAAAGGAAGAACGAACGTGCCACACACACTACAATTATTAATGTTACCTCCCACAACCAAGCAAGTCCAGCTTTAAAGCGGTGGTCCAGGAATACCCAGCAAATCGTTGCTACACCCTACAAGCAACATCCCCAAAAATCAGCCTCTAATGTTATGTCCGATCAACACAGCCCGACTAGGATCGTTTGGCATCAGCTGTCACACCGAGGTTTTATATCCAGCGTTTGTTCTAGATAAGGACCCATAGAGTGGTGCCTGCATTTGGAGAAACTTGACTAGCACGGTGTGGTTGGACACACTTGCCTCCCTTAGGAAAACCATCCGTGTAACCGAGTCTGAACTCCTTTCAGACGTACATACCCACGTTTCACCGGCGATACGACCGACCCAACGTTTCTGTGACCTACAACGGGCGCGGTGCACTCACTCCATACCTAATCCCTCACTTCCGGACCGCATAGACCGGCCTAAAGCAGTTATTCACCACTCAAGGCGAAACTTTCTACATCCATCCTACTACACATCCCCCTACACCTATAAACATCAAACAGAAAACAACAACATACTACAACACCTCAACTATAAAACCTCCGTCACAGGAAACACAGCAACCCACCAATACCTAAAACCAATCCCACAAACTCCAATCAAAACAACTCTTTTAAATCTGAAAA
EMECR     CCAAACCAATCTTGGCATGGGGTCACGGCAGCATACGCAGCAAGGCTGTCCCGGGGGACTAAGCACCAATTCCCTAAACACGCCCGAAATACCCCCTTCAGTACGCCTCTTATACGGTTACTTGTGTATATGCAGGCCGGGCAATTGGATGAACCTGAACAGATACAACGAACGCCTCATTTTCCGAATTATACGGAACGCTGCAGGGTGCGTGTAGGTGGGCTGCTTCGGTGAAACAAATAAACTAACATCACCTGCCCAGCGAAACCCTTGTCTGCGTTCCTCTGCCACCCTAATCCCACGCTTTCAACCGTTGGCCCTT-AACCGACATCTACCTGTAAAATAACTAAGTAGCGAAACGAACCATATCCCCGGGGTAATTCGCGTGTGCGCTTAATAGTGAGCTGAACCAACATTTCCAAGAGAACGCGCTCTTTCGGCCGATCAAGCCCTAGAATCCTAACTAGTCTCACAGCAGCGCATAGCGGTAGCACACACAATGTTTATCCGTAGGAAATACACAAAATTCTGCAAATGTTTCAAAAACACTAAAATTAAACGCAAGCATACCTCGGTCCCAGTACATTAACGCAACGAAAAGCAATACTCTGCTTTCCCGTCGAAACCCATGACAACTCAAATCAACAGACATCTGACCCCTCAACAACTAGATAACTCTTAACAGAGATTCATGGTGGAGGAGCACCACGGCGCCGACCGGGCATAGAGAGCGTGAATTAGACGAAGGTGATCGCCAAGGCGAGTCCAAAAATTCCCCTTCCCCGTTAAGGGGGAGTAGTCCCGGACGCGGGTGGCAATTCCCGGGTTACGGAATAAAGAAAACCGCTCTCACCTGTTGCAAGACCCCTCCGCGGGAAACCAGCACAAATTGCGGGGGCGCTCCCTTTTGCCGGTACACCGTGAATCGGGTTGGAAGCTGTAGAGTGACTAGTCGTAGTGCCATAGGAGGGACGTTATGAAAAGACAGAAGTATCGACCGGAAATGCCACTGCGTATCTAAGGCAGAGCGATTCGAGCCGATTGGGCTCTGCTAGGGTGACGGTACTTCCTAGTACCCATGAGCTGGATAGGACATTCCCTCGCGGACCCTTGTCGGTACTAAATTAGTCATAAGGAACATAATGGTTTACAGACTGCACAAAGTACGTCCCCCATGGCGTGCGCGAGGACTCTGTCGGTTCAAGGCGGTCGCGCAGGCGATACGCTCCGCACGGACTTAAGGGCGGGCATAACCGAGCATCGCCTCCACTAAGGAGGCGTACAGAGCCTTTATGTAGTAGCATGTTAACATGCCTGTTCCCGGGCCGGACAGTCACGAAAGGGGCCTTGGCACGGAAGGACGCCACATTAAACCGATTGCTTGATGGACATACAGGGTACCACTGATTTCCT-TTTACCCACCCTTTATCAGTTACCCCACCATCTTATAACCTAAAAAGCACCATATCTATAACACTGCTTACCTCGACCACCTACTCGCCCCTCAACTAAACCTGCCCTCTCCAAACCAACCAAGGCATGCACTTCAATCCCAACCGCCCTATACAACCTAAAGCGTCCTCGACCAGCCACCTATCGCACCGGACACCACGTACAGAAACCACCCGCGGCCAGACAGGCCTACCATAGAAGCCTAACAATACAACACCCCAACGCGGGAACGTGTGCCCATTTCGAATAGCCGCTTCAGGCACTCATGGGGGCCAATGTAATTCTATACCCACGCCTACTGACCTTCGAGCGAATCGCCACAGCAGCCTGAACTAATGGTTTTGTTTGTTCTACGCACGCGGCTCCAGAACCACCGGCCCAAGACCGTGGAGATGCCAAAGGACACGACGCCCAACCGTTTAGCCGAGTCGGTTTAGGGGTGTATTGGAGTCGCCGAAGTTTCAATTCCCAATCTATACCTGTGGGGTTTCTGGGATTTCTAAATTTGTTAAAGATACCCTTACTAATAAAATTCGCAACGAGACTCTGTGTGCCGTGCCCTTACTTCAGGACTCCTGCGAGCCCCCCTGACCCCCCCACCTATAACCCCACGTGTGTACGGCGTGGTATACCCATTTGTACAGCGCGTCCACTATGCCTTGAAACTATAGCTATCACACACTTACACCCATATTGTGGGGGCGACGGTACACGTGCCCACACCCTTACAAAACAAACCCAGCCTCCACATAAAAACACCAGGAACCTCCCATTCTAACACTAGAGCATGCTCGCTTTTCCCACTGACACCCCGCCGCACATAAACGAACCTAACGTTTAGCACTTATTGGACACACACAACTGACCGCCAGGATCTTTACAATCCCTAACCCCCACAGACCCCACGCACCCCATTTAGAATGCGCCAATAGAGCCTGCCCTCCAGCGGGCAGGTACCGGCCCACGGTGAACGACCAGCCAATCTTCTCGCGCTGGTAAATATTCCAGCATCAGTTTGACAGCGAGGGAACAGTTTTGGAACAATCGCATTACTTTGAAATGCACACACTCGCGCCCCCCCAGATTCCGACAAAGCCCAAACAGGCAAAGGCTATTCCAAACAGCGACTAGCTACTACCAACCGGCCACAATACATAACGCCCAACCACCAACCACACGCATGAGACTCTAATGACACAACCTCAACCCATCACCAACTAAATGGAAGTTAACACATTTATTGAGAAATCTTTATTGATAACAATAAGCTTAATCCAGCTGATTACCTGATTAGCGCCAAATTATCCCTTAGACACAAGAAATGCTAGTGGGGAATTCCAGTTCGCAGGAAGGCCGGATACAGGGGCAAAAGTCGTATAATGACCCTTGGCACACCCCGCACGGAGATGCTGCCCTCCGGAGGCACGTGCCCTAAAGGGGATCCACACCACAAACAGCAATCTCGGCTATTGGATGCACAGAAAAAGTTATACCGCAAGAAGCACCCCGTCCATACGTTAGATTTTTGTAACACGGGCGACAAGGTCAACCAAATTCAAGACGCAGACTCGGTTTAGCAAGACAATTCAATGCCCACCGATTAGATACCAACAGCAGTACACCATCAAGAACAAAACAACCGCGAAAGGCCAATAACCAAATCAAACAGAAAGGGTGAAAGCCCGTGTTAAACATCCCACACCTATTGTCGTTACCGCCCATGACCAAGCAAGTCCAGCTTTAAAGCGGTGACCCAGGAATATCCAGAAAATCGTTGCTAAACCATACAAGCAACATCCCCAAAAATCAGCCTCTAATGTTATGTCCGATCAACACAGCCCGACTAGGATTGTTTGGCATCAGCTGTTACACCGAGGTTTTATATCCAGCGATTGTTCTAGATGAGGGCCCACAGAGTGGTGCCTGCATTTGGAGAAACTTGGCTAGCACGGTGTGGTTGGACACACTTGCCTCCCTCAGGAACACCATCCGTGTAACCGAGTCTGAACTCCTTTAAGACGTACATACCCACGTTTCACCGGCGATACGACCAACCCAACGTTTCTGTGACCTACAACGGGCGCGGTGCACTCACCCCATACCTAATCCCTCCCTTTCGGACCACATGGACCGGCCTAAAGCAGTTATTCACCACTCAAGGCGAAACTCTCCCTATCCATCCTACCCCGTATTCTTACATGCTCTCAAACTTTAAACAAAACACAATAACATCCAGCCCCCTCTCACCTATAAAACTACCACTACTAAAAACACAGCAGCCTTCCACCACCCAGAAGCTACCCCGCCAACCTCAATCGGTAAAATCTCACCAAACCTAAAAA
EMECR2    CCAAACCAATCTTGGCATGGGGTCACGGCAGCATACGCAGCAAGGCTGTCCCGGGGGACTAAGCACCAATTCCCTAAACACGCCCGAAATACCCCCTTCAGTACGCCTCTTATACGGTTACTTGTGTATATGCAGGCCGGGCAATTGGATGAACCTGAACAGATACAACGAACGCCTCATTTTCCGAATTATACGGAACGCTGCAGGGTGCGTGTAGGTGGGCTGCTTCGGTGAAACAAATAAACTAACATCACCTGCCCAGCGAAACCCTTGTCTGCGTTCCTCTGCCACCCTAATCCCACGCTTTCAACCGTTGGCCCTT-AACCGACATCTACCTGTAAAATAACTAAGTAGCGAAACGAACCATATCCCCGGGGTAATTCGCGTGTGCGCTTAATAGTGAGCTGAACCAACATTTCCAAGAGAACGCGCTCTTTCGGCCGATCAAGCGCTAGAATCCTAACTAGTCTCACAGCAGCGCATAGCGGTAGCACACACAATGTTTATCCGTAGGAAATACACAAAATTCTGCAAATGTTTCAAAAACACTAAAATTAAACGCAAGCATACCTCGGTCCCAGTACATTAACGCAACGAAAAGCAATACTCTGCTTTCCCGTCGAAACCCATGACAACTCAAATCAACAGACATCTGACCCCTCAACAACTAGATAACTCTTAACAGAGATTCATGGTGGAGGAGCACCACGGCGCCGACCGGGCATAGAGAGCGTGAATTAGACGAAGGTGATCGCCAAGGCGAGTCCAAAAATTCCCCTTCCCCGTTAAGGGGGAGTAGTCCCGGACGCGGGTGGCAATTCCCGGGTTACGGAATAAAGAAAACCGCTCTCACCTGTTGCAAGACCCCTCCGCGGGAAACCAGCACAAATTGCGGGGGCGCTCCCTTTTGCCGGTACACCGTGAATCGGGTTGGAAGCTGTAGAGTGACTAGTCGTAGTGCCATAGGAGGGACGTTATGAAAAGACAGAAGTATCGACCGGAAATGCCACTGCGTATCTAAGGCAGAGCGATTCGAGCCGATTGGGCTCTGCTAGGGTGACGGTACTTCCTAGTACCCATGAGCTGGATAGGACATTCCCTCGCGGACCCTTGTCGGTACTAAATTAGTCATAAGGAACATAATGGTTTACAGACTGCACAAAGTACGTCCCCCATGGCGTGCGCGAGGACTCTGTCGGTTCAAGGCGGTCGCGCAGGCGATACGCTCCGCACGGACTTAAGGGCGGGCATAACCGAGCATCGCCTCCACTAAGGAGGCGTACAGAGCCTTTATGTAGTAGCATGTTAACATGCCTGTTCCCGGGCCGGACAGTCACGAAAGGGGCCTTGGCACGGAAGGACGCCACATTAAACCGATTGCTTGATGGACATACAGGGTACCACTGATTTCCT-TTTACCCACCCTTTATCAGTTACCCCACCATCTTATAACCTAAAAAGCACCATATCTATAACACTGCTTACCTCGACCACCTACTCGCCCCTCAACTAAACCTGCCCTCTCCAAACCAACCAAGGCATGCACTTCAATCCCAACCGCCCTATACAACCTAAAGCGTCCTCGACCAGCCACCTATCGCACCGGACACCACGTACAGAAACCACCCGCGGCCAGACAGGCCTACCATAGAAGCCTAACAATACAACACCCCAACGCGGGAACGTGTGCCCATTTCGAATAGCCGCTTCAGGCACTCATGGGGGCCAATGTAATTCTATACCCACGCCTACTGACCTTCGAGCGAATCGCCACAGCAGCCTGAACTAATGGTTTTGTTTGTTCTACGCACGCGGCTCCAGAACCACCGGCCCAAGACCGTGGAGATGCCAAAGGACACGACGCCCAACCGTTTAGCCGAGTCGGCTTAGGGGTGTATTGGAGTCGCCGAAGTTTCAATTCCCAATCTATACCTGTGGGGTTTCTGGGATTTCTAAATTTGTTAAAGATACCCTTACTAATAAAATTCGCAACGAGACTCTGTGTGCCGTGCCCTTACTTCAGGACTCCTGCGAGCCCCCCTGACCCCCCCACCTATAACCCCACGTGTGTACGGCGTGGTATACCCATTTGTACAGCGCGTCCACTATGCCTTGAAACTATAGCTATCACACACTTACACCCATATTGTGGGGGCGACGGTACACGTGCCCACACCCTTACAAAACAAACCCAGCCTCCACATAAAAACACCAGGAACCTCCCATTCTAACACTAGAGCATGCTCGCTTTTCCCACTGACACCCCGCCGCACATAAACGAACCTAACGTTTAGCACTTATTGGACACACACAACTGACCGCCAGGATCTTTACAATCCCTAACCCCCACAGACCCCACGCACCCCATTTAGAATGCGCCAATAGAGCCTGCCCTCCAGCGGGCAGGTACCGGCCCACGGTGAACGACCAGCCAATCTTCTCGCGCTGGTAAATATTCCAGCATCAGTTTGACAGCGAGGGAACAGTTTTGGAACAATCGCATTACTTTGAAATGCACACACTCGCGCCCCCCCAGATTCCGACAAAGCCCAAACAGGCAAAGGCTATTCCAAACAGCGACTAGCTACTACCAACCGGCCACAATACATAACGCCCAACCACCAACCACACGCATGAGACTCTAATGACACAACCTCAACCCATCACCAACTAAATGGAAGTTAACACATTTATTGAGAAATCTTTATTGATAACAATAAGCTTAATCCAGCTGATTACCTGATTAGCGCCAAATTATCCCTTAGACACAAGAAATGCTAGTGGGGAATTCCAGTTCGCAGGAAGGCCGGATACAGGGGCAAAAGTCGTATAATGACCCTTGGCACACCCCGCACGGAGATGCTGCCCTCCGGAGGCACGTGCCCTAAAGGGGATCCACACCACAAACAGCAATCTCGGCTATTGGATGCACAGAAAAAGTTATACCGCAAGAAGCACCCCGTCCATACGTTAGATTTTTGTAACACGGGCGACAAGGTCAACCAAATTCAAGACGCAGACTCGGTTTAGCAAGACAATTCAATGCCCACCGATTAGATACCAACAGCAGTACACCATCAAGAACAAAACAACCGCGAAAGGCCAATAACCAAATCAAACAGAAAGGGTGAAAGCCCGTGTTAAACATCCCACACCTATTGTCGTTACCGCCCATGACCAAGCAAGTCCAGCTTTAAAGCGGTGACCCAGGAATATCCAGAAAATCGTTGCTAAACCATACAAGCAACATCCCCAAAAATCAGCCTCTAATGTTATGTCCGATCAACACAGCCCGACTAGGATTGTTTGGCATCAGCTGTTACACCGAGGTTTTATATCCAGCGATTGTTCTAGATGAGGGCCCACAGAGTGGTGCCTGCATTTGGAGAAACTTGGCTAGCACGGTGTGGTTGGACACACTTGCCTCCCTCAGGAACACCATCCGTGTAACCGAGTCTGAACTCCTTTAAGACGTACATACCCACGTTTCACCGGCGATACGACCAACCCAACGTTTCTGTGACCTACAACGGGCGCGGTGCACTCACCCCATACCTAATCCCTCCCTTTCGGACCACATGGACCGGCCTAAAGCAGTTATTCACCACTCAAGGCGAAACTCTCCCTATCCATCCTACCCCGTATTCTTACATGCTCTCAAACTTTAAACAAAACACAATAACATCCAGCCCCCTCTCACCTATAAAACTACCACTACTAAAAACACAGCAGCCTTCCACCACCCAGAAGCTACCCCGCCAACCTCAATCGGTAAAATCTCACCAAACCTAAAAA
EUDEL     --A-ATCTATCTTAACGCAGGGTCACGGCAACATACGCAGCAAGGCTGCCCCAGGGGACTAAGCACCTATTCTTTACACACGCCTGCAATACCCACTTCAGCACGCCTCCTATATGGTTATTTGTGTATATGCAGGTCGGGCAATTGGATGAACTTAAATAGATTCAACGAACGCCTCATTATCCGAATTATACGGAACGCTGTAGGGTGCGTGTAGGTTGGCTGTTTCGGTGAAACAAAAAAACTAACATCATTCCCTCTACGAAACCCTTGTCTGCGTTCCTCTGCTACCCTAATCCCACGCTCTCAAACATTGGTCCCCAAACTGATGTCTAAACGTAAAATAACTACGTGGCGAAACGGACCATATCCCCGGGGAAATTCGCGTGTACATTTAATAGTTAGCTGAAGCAACCTTCCCAAGAGAACGCGCTCTTTCGGCCGTTCCAGCCCTATAACCCCAATACATCTCACAACACCGAGTGCCGGTAGTACACACAACGTTTATCCGTATAAAATACACAACATTTTACAAGTGTCTCAAAAAAAACACAATTAAACATAGACACACCTCGGCCCCTGTCCATAACCGCGACGCACAGAAATACTCTGTTTTCCCGTTGAAACCCAAAACAACTTAAAATTATATATTTTTAATCCCTCCACAAGTAGATCACTTTTAACAGAGATTCATGGTGGAGGAGCACCACGGCGCCGACCGGGCATAGAGAGCGTGAATTAGACAAAGGTGATCGCCACGGCGAGTCCAAAAATTCCCCTTCCTCGTTAAGAGGGAGTAGTCCCGGACGCGGGTGGCGATTCCCGGATTATGGAATAAAGAAAACCGCTCTCACTTGTTGTAAGACCCTTCCGTGGGAAATTAGCACAAATTGCGGGGGCACTCCTTTTTGCCGGTATACCGTGAATCGGGTTGGAAGCTGTAGAGTGACTAGTCGTAGTGCCATAGGAGGGACGTTATGAAAAGACAGAAGTATCGACCGGAAATGCCACTGCGTATCTAAGGTAGAGCGATTTGAGCCGATTGGGCTCTGCTAGGGTGACGGTACTTCCTAGTACCTATGAGCTGGATAGGACATTCCCTCGCGGACCCTTGTCGGTACTAAATTAGTCATAAGGAACATAATGGTTTACAGCCCGCATTAAGTACGTCCCCCATGGCGTGCACGAGGACTCTGTCGGTTCAAGGCGGTCGCGCAGGCGATACGCTCCATACAGATTTAAGGGCGGGCATAACCGAGCACTGCCTCCACTAAGGAGGCGCATAGAGCCTTTTTGTAGTAGCTTGTTAACACGCCTGTTCCTGGGACGGACAGTCACGAGAGGGGCCTTGGCACGGAAGGACGCCACATTAAACCGATTGCTTGATGGACATACAGGGTACCTTTGATTCCCT-TTTACCTACACTTCAAGTTTCATCTAACCATGTTACAACCTAAACTAACCCCTTTCTATAACATTGCTTACCCCGACCATCTAGTCACCCCTAAACTAAACTTACCCTTACCGAACCAATCAACGCATGCATTTCCATCCAAACCGCCCTATACAACCTAAAGCGTCCTCGAGCAGCCACCTATCGCACCGGACACCACACAAAGAAACCACCCGTGGCCAGACAGGCCCACCATAGAAACCTAACAATCCATTACACCAACGCGGGAACGTGTGCCCATTTCGAATAGCCGCTTCCGGCACTCATGGAGGTCAATGCAATTCTATATTCAGGCCTAGCGACCTTCGAACGAATCGCCACAGCAGTCTGAACTAATGGTTTCGTTTGTTCTACGCACGCGGCTCCAGATCCACCGGCCCAAGACCGTGGAGATGCCAAAGGACACGACGCTCAACCGTTTACCCGAGTCGGTTTAGGGGTGTATTGGAGTCGCCGAAGTATTAGTCCCCAATCTATACCTGTGGGGTTTCTGGGATTTCTATATTTGTTAAAAATAAACTCACATCCAACATTAACAACGGGACTCTGTGTGCCGTGCCCTTACTTCAGGACTCCTGTGAGCCCCCCTGACCCCCACACCTATAACGCCACGCGTGTCCGGCGTGGTATCCCTTTTTGTACAACGCGTCCACTATGCCTTGAAACTTTAACTATCACACACTTTCACAAACGTTGTGGGGGCGACGGTACACGTGCCCACACCCTTACAATACAAACACAGCCTCCACATAAAAACACCAGACACCTCTCTTTCCATAACTAAAGCATGCCCGCTTTCTCCACCGACACCCTGCAACACATAAAAACACCTACTGTTTAGTACTTATTGGACACACACAACTGACCGCCAGGATTCTTACAATCCTCAACTTCCACAGACTACGAACACCACACTTTAACAGCGCCAGTAGAGCTTGCCCTCCAGCGGGCAGGTACCGGCCCACGGTGAACAAAAAGCCAATATTCTAGCGCTGGCAAATATTCCAGCATCAGTTTGACAGCGAGGTAACAGTTTTGGAACAATCGCATTACTTCGAAATGCACACACACACGCCCCCCCATATTCTGACAAAGCCCAAACAGGTAAAAACTATTCCAAACAGCGACCAGTTACTATCAACCGACCATATTACAAAACGCCCAACCCCCACCCACACGCATAAGTACCCAATATCGAAACAACGATCCAACATCATCCAAATCGACGTTAACACCAATATTGAGAAAATTTTATACATAACCATACGCTTACTCCAGTTGATTACCTGATTATTGCCAAATTATCCATTATACACAAGAAATATTAGTGGGGAATTCCAGTTCGCGGGAAGGCCGGATACAGGAGCAAAAGTCGTCCAATGACCCCAGGAACCCCCCGCACGGAGATGCTGCCCTCCGGAGGCACGTGCCCTAAAGGGGATCCACACAATAAATAGCAATCTTGGATAATGGATGTACAGAAAAAGTTATACCGTAAGAAGCACCCCGTTCATACGTTAGATTCTTGTAACACAGGCGACAAGGCCACCCAAATTCAAGACGCAGTCTCGGTTTAGCAAGGCAATTCATTGCTCACCGAGTAGATACCAATCGCTGTCCACCATCAAGATATATGCCACCGCGAAAGGCTAATAACCAAACCAAACACAAAGGCGATTAGTCAGCGCCACACACAGCCCAAATATTCTCGTTACCACCTTTAACCATGCAAGTCCAGTTTTAAAGCGGCGGCCCAGAAATACCCTGCAAATTGTTGTTACACCCCAC-AGCAACATCCCCAAAAATCAGCCTCTAATGTTATGTCTGATCAACAAAGCCCGACTAGGATTGTTTGGCATCGGCTGTCACACCGAGGTTTTATATCCAGCGTTTGTTCTAGATAAGAACCCACAGAGTGGTGCCTGCATTTGGAGAAACTTGACTAGCACGGTGTGGTTGGACATACTTGCCTCCCTTAGGAAAACCATTCGTGTAACCGAATCTGAACTCCTTTAAGACGCACTTCCCCACATTTCACTGGCGATACGACCTACCCAACGTTTCTGTGACCTACAATGGGCGCGGTGCACTCTCCCCATACCTAATCCCTCGTTTCTGGATCACATAGACCGGCCTAAAGCGGTTCTTTACCTATCAAGACGAAACTTTCTTCAACCATCCTACCCCGCACCCTCCACCACCCCTAAACTTCAAACGATTCCCAACCCCAACCCCCAACTCCCTCAATCGCCCACAACTACCACAAAAAGTAATAAACCCCTTTACTACACTAACCCTACCCTACCAGCCCCATTCAACACAATCTCACCAAGTCTGAAAA
FULGL     TCCTATCAATCTTAGCACAGGGTCACGGCAGTATACGCAGCAAGGCTGTCCCGGGGGACTAAGCACCTATTCTCTAAACATGCCTGCAATACCCCCTCCAGCACGCCTCTGATATGGTTACTTGTGTATATGCAGGCCGGGCAATTGGACGAACCTGAATAGATACAACGAACGCCTCGTTTTCCGAATTATACGGAACGCTGTAGGGTGTGTGTAGGTGGGCTGCTTCGGTGAAATAAACAGATTCACATCATTCGCTCGGTGAAGCCCTTGTCTACGTTCCTCTGCCACCCTAATCCCACGTTCTCAAACATTGGCCCTTAAACTAATATATACCTGAAAAATAACTAAGTGGCGAAACGAACCATATCCCCGAGGGAATTCGCGGGTACGTTTAAAAGTTAGCTGAACCCCCATTCCTTAGAGAACGCGCTCTTTCGGCCGTTCAAGTTCTAAAATCCGAACCCATCTCACACTAAAGAGTAGCGGTAGCACACGCAACGTTTATCTGTAGAAAATACACATCGTTCTACAAAAGTCACAAAATTACTAAAATTAAACACAGACATACCTCGGCCCCAGTCCATCAACGCAACGAAAAGAAAGACTCTGCTTTCCCGTTTAAACCCATAACAACTCGTACAAACAGACATCTACCCCCTCAATAAATAGATAACTCTTAACAGAGACTCATGGTGGAGGAGCACCACGGCGCCGACCGGGCATAGAGAGCGTGAATTAGACGAAGGTGATCGCCAAGGCGAGTCCAAAAATTTCCCTTCCCCGTTAGGGGGGAGTAGTCCCGGACGCGGGTGGCGATTCCCGGGTTATGGAATAAAGAAAACCGCTCTCACCTGTTGCAAGGCCCCTCCGCGGGAAACCAGCACAAATTGCGGGGGCGCTCCCTTTTGCCGGTACATCGTGAATCGGATTGGAAGCTGTAGAGTGACTAGTCGTAGTGCCATAGGAGGGACGTTATGAAAAGACAGAAGTATTGACCGGAAATGCCATTGCGTATCTAAGGCAGAGCGATTCGAGCCGATTGGGCTCTGCTAGGGTGACGGTACTTCCTAGTACCCATGAGCTGGATAGGACATTCCCTCGCGGACCCTTGTCGGTACTAAATTAGTTATAAGGAACATAATGGTGTACAACCCGCAGAAAGTACGTCCCTCATGGCGTGCGCGAGGACTCTGTCGGTTCAAGGCGGTCGCGTAGGCGATATGCTCCGCACAGACTTAAGGGCGGGCATAATCGAGCACCGCCTCCATTAAGGAGGCGCATAGAGCCTTTATGTAGTAGCATGTTAACAAGCCTGCTCTTGGGCCGGACAGTTACAAGAGGGGCCTTGACACGGAAGGACGCCACATTAAACCGATTGCTTGATGGACATACAGGGTGCCACTGATTTCC--TTTACCCACACTTTAACGTTTATTCAACCACCTTATAACCTAAACAAAAAACTATCTATAACATTGCTAACTCCGACCATCTACTCACTCCACGACTGAACCTACCCTCCCCAAACCAACTAAAGCATGCATATCAACTCAAACTGTTCTATACAACCTAAAGCGTCCTCGACCAGCCACCTGTCGCTCCGGACACCACGCGCAGAAATCACCCGTGGCCAGACAGGCCCACCATAGAAACCCCACGGTACAGTACTCCAACGGGGGAACGTGTGCTTACTTCGAATAGCCGCTTCAGGCACTCATGGAGGCCAATGTAATTCCATCCCCAAGCCTAACGATCTTCGAGCGAATCGCCACCGCAGCCTGAACTAATGGTTTCGTTTGTTCTATGCACGCGGCTCCAGAACCACCGGCCCAAGACCGTGGAGATGCCAAAGAACACGACGTATAACCGTTTAGCCGAGTTGGCTTAGGGGTGTATTGGAGTCGCCGAAGTTTCTGTCACCAATCTATACCTGTGGGGTTTCTGGGATTTCTAAATTTGTTAAAAATACCCTCACAGCCAACATTCGCAACGCGACTCTGTGTGCCGTGCCCTTACTTCAGGATTCCTGCGAGCCCCCCTGACCCTCAAACATATACACCCACGCATGTACGGCGTGGTATTCCTATTTGTACAACGTGTCCACTATGCCTCGAAATGATAGCTATCAGACGGTTACACGTACATTGTGGGAGCGACGGTACACGTGCCCACACCCTTATAATTCAGACTCAGCCTCCATCTAAAAACACCAGACACCTCCCATCCCAATACTAGAGCATTCTTGCTTTCTCCAAAGACACCCCGCTACACATAAATAAACCTACCGTTAAGCATTTATTGGACACACACAACTGACCGCCAGGATTCTTACAATCCCTGAATCCCACAGACCCAACGTACCGCAATTGCGCTACGCCCGTAGAGCCTGCCCTCCAGCGGGCAGGTACCGGCCCACGGTGAACAACCCGCCTAACCTCTCATGTTGGTAAATATCCCAGCATCAGTTTGACAGCGAGGAAACACTGTTGGAACAATCGCATTACTTTGAAATGCACACACCTACGCCCCCCCAGATTCCGACAAAGCCCAAACAGGCAAAAGCTATTTTAAACAGAGACCAGTTACTACCAACCGGCCACAATACATAACGCCCAGCCAACACCCACACGCATGGGAACCCAATACCACGAACACAGCCCTTAATCATCACAACAAAGGTCAACCCAACTACTGAGAAATTTGTATAAATAACCATAAGCTTAATTCAGTTGATTACCTGATTAGTGCTAAATTTTCCATCAGACATAAGAAATCCTAGTGGGGAATTCTAGTTCGCAGGAAGGCCGGTTACAGGAGCATAAGTCGTAAAATGTCCACTCACACACCCTGCACGGAGATGCTGCCCTCCGGAGGCACGTGCCCTAAAGGGGATCCACACCACGAACAGCACTCTTGGTTACTGGATGAACAGAAAAAGTTATACTGCAAGAAGCACCCCGTTCATACGTTAGACTCTTGTAACACAGGCGACAAGGCCAACCAAATTCAAGACGTAGACTCGGTTTAGCAAGACAATCCAATGTCCACCGATTAGATAACAACCGCAGTACACTAATAAGAACAAAACAACCGCGAACGGTCAATTAACAAATCAAACACAAAGGACAAGCGAACGTGCTAAACATACCACACTCATTTATGTTACCACCCATCACCAAGCAAGTCCAGCTTTAAAGCGGCGGCCCAGGAATAATCAGCAAATCGTTGCTACA-ACTACAAGCACCATCCCTAAGAATCAGCCACCAATGTTATGTCCGATCAACACAGCCCGACTAGGAATGTTTGGCATCAGCTGTTACACCGAGGTTTTATATCCAGCGTTTGTTCTAGATAAGGACTCACAGAGTGGTGTCTGCATTTGGAGAAACTTGACTAGCATGGTGTGGTTGGACACACTTGCCTCCCTAAGGCACGCCATCCGTGTAACCGAGTATGAACTCCTTACAGACGTACATCCCAACGCTTCACTGGCGATACGACTGACCCAACGTTTCTGTGACCTACAACGGGCGCGGTGCACTCGCTCCAGACCGAATCCCTCCCTTGCGGACTACATGGACCGGCCTAAAGCTGTTATTAACCACTCAAGGCGAAACATTNNNNNNNNNNNNNNNNNNNNNNNNNNNNNNNNNNNNNNNNNNNNNNNNNNNNNNNNNNNNNNNNNNNNNNNNNNNNNNNNNNNNNNNNNNNNNNNNNNNNNNNNNNNNNNNNNNNNNNNNNNNNNNNNNNNNNNNNNNNNNNNNNNNNNNNNNNNNNNNNNNNNNNNNNNNN
GALGA     CCCAACCAAATTTACCACAGGGTTACGGCAACATACGCAGCAAGGCTGCCCCGGGGGACTAAGCACCTATTCTCTAAACACGCCCGCAATGCCCCCTCCGGCACGCCTCCGATACAGTTCCTTGTGTATATGCAGGCCGGGCAATTGGACGAACTTAAACAGATATAACGAACGCATCATTGTCCGAATTATACGGAACGCTGCAGGGTGCGTGTAGGTGGGCTGATTTGGTGAAACAAACAAGCTCACATCACCCGTTCAGCGAAACCCTTTTCTACGTTCCTCTGCCACCCTAATCCCACGTTCTCAAACAATGGCCC-CAAACCGACATAGACAAGAAAAATAACTATGTAGTGAAATGAACCATATCCCCGAGGAAATTCACTAGTGCACTTAAAAGTTAGCTGAACCACCATTCATAAGAGAATGCGCTCTTTCGGCCGTTCAAGCCCTACAACCCAACCCCATCTCAAATCACCGATTACAGGTAGCACACACAACGTTTATCTGTAAAAATTACCCAACATACTAAAATAGTCTCGCAAGCACTACCATTAAACACAGAGACACCTCGGCCCTAGTACATCAACGCAACGAACAGAAAAACTCCACTTTCCCGTCTAAACCCATTACAACTCAAAACAACAGACAGCTAACTCCTCCAAAACTAGATAACTTTTAACAGAGACTCATGATGGAGGAGCACCACGGCGCCGACTGGGCATAGAGAGCGTGAATTAGACAAAGGTGATCGCCAAGGCGAGTCCAAAAATTCCCCTTCCCCGTTAGGGGGGAGTAGTCCTGGACGCGGGTGGCGAT-CTTGGGTTACGGAATAAAAAAAACCGCTCTCACCTGTTGCAAGACCCCTTCGCGGGAAACCAGCACAAATTGCGGGGGCACTCCCTTTTGCCGGTACACCGTGAATCGGGTTGGAAGCTGTAGAGTGACTAGTCGTAGTGCCATAGCAGGGACGTTATGAAAAGACAGAAGTATCGACCGGAAATGCCACTGCGTATCTAAGGCAGAGCGATTCGAGCCGATTGGGCTCTGCTAGGGTGACGGTACTTCCTAGTACCCTTAAGCTGGATAGGACATTCCCTCGCGGACCCTTGTCGGTACTAACTTAGTTATAAGGAACATAGTGGTTGACAGCCCGTAGAAAGTACGTCCCTCATGGCGTGCGCGAAGACTCCGTCGGTTCAAGGCGGTCGCGCAGGCGATATGCTCCACACAGACTTAAGGGCGGGCATAACCGAGCGCCGCCTCCACTAAGGAGGCGCACAGAGCCTTTATGTAGTAGCTTGTTAACAAGCCCGCTCCCGGGCCAGACAGTCACGAAAGGGGCCTTGGCGCGGAAGGACGCCACATTAAACCGGTTGCTTGATGGACATACAGGGTACCACTGGTTTCC--TTTACCTACACTTTAACCATTATTCCACCACCTTACAAACGAAAAAA-ACACTATCTATAACATTGCTTACTCCGACCACCTCCCCGCCCCTCGACTAAACCTAACCTTACCAAACCAACCAAGGCATGCCCATCACACCTAACCGCCCTATACAACCTAAAGTGCCCTCGATCAGCCACCTGTTGCCCCGGACACCACGCAAAGAAACCACCTGCGGCCAGACAGGCCCACCATAGAAGCCCAACTATGCAGCACTCCAACGGGGGAACGTGTGCCCACTTCGAATAGCCGCTTCAGGCACTCATGGGGGCCAATGCAATTCTATAACCAAGCCTACCGACCTTCGGGCGAATCGCCACAGCAGCCTGAACTAATGGTTTCGTTTGTTCTACGCACGCGGCTCCAGGACCACCGGCCCAAGACCGTGGAGATGCCAAAGGACACGACGCACAACCGTTTAGCCGAGTCGGTTTAGGAGTGTATTGGAGTCGCCGAAGTTTTAGTCCCCAATCTACACCTGTGGGGTTTCTGGAATCTCTATATTTGTTAAACATACTCTTCCAGGCAAAATTCGCAGCGAGACTCTGTGTGCCGTGCCCTTACTTCAGGACTCTTGCGAGCCCCCCTGACCGCCAAACATGAAAAGCCATGCATGTACGGTGTGGTATCCCTATTTGTATAACGCGTCCACCATGCCTCGAAACTATACCTATCGGACACTTGCGCACACGTTGTGGGAGCGACGGTGCACGTGCCCACACCCTTACAAACCAAACTCAGCTTCGATATAAAAATACCAGTAACCTCACTTTCAAACACTAGAGCATACCTGCTTTTCCCAAAGACGCCCCGCCACACATATATAAACCTAACGTTGAGCACTTATTGGACACACATAACTGACCGCCAGGATCCTTACAATCCCCGTACTCCAAAGACCCCAAACACCACCGTTAATTTACGCCAGTAGAGCCTGCCCTCCAGCGGGCAGGTACCGGCCCACGGTGAACGACCAGCGTATTCTCTCACGCTGGCAAATATTCCAGCATCAGTTTGACAGCGAGGAAACACTTTTGGAACAATCGCATTCTTTCGAAATGCACACACACACGCCCCCCTATGTTTCGATAAAGCCCAAACAGGCAAAGGCTATTTCAAATAGAGACCAGTTACTACCTACCGACCTCAAAACATAACGCCCAACCAACACACACACGCATGAGACCCCAACAATACCACCACAACCCCCA-CAATCATAAAAAAAGTCAACACAAATACTGGGAAGACTGTCTACATAACATCAAGATTAATTCAGCTGATTATGTGATTAGTGCTAAATTATCCATCAGATACAAGAAATCCTGGTGGGGAATTCCAGTTCGCGGGAAGGCCGAATACAGGAGCACAAGTCGTTCAATGACCAACCACACACCCCGCACGGAGATGCTGCCCTCCGGAGGCACGTGCCCTAAAGGGGATTCACACCTCTTAAAGCAATCTTGGCTACTGGATGCACAGAAAAAGTTATACCGCAAGAAGCGCCCCGTCCATACGTTAGATTCTTGCAACACAGGCGACAAGTCCAACCAAATTCAAGACGCAGACTCGGTTTAGCAAGACAATTAAATGCTCACCGATTAGATACCAATCGCAGCACACAACCAAGAACCGACCAACCGCGAAAGGCTATTCACCCAACCAAACAAAAAGGAAGAACGAACGCGCTACTTTCACCACACCAATTTTCGTTACCACCAACTACCCAGCAAGTCTAGAGTTAAAGCGGCGACCCAAAAATAACCAGCAATTCGTTGCAACAAACCACTAGCAACATCCCCAAAAATCAGCCGCTAATGTTATGTCTGGTCAACACAGCCCGACTAGGATCGTTTGGCATCAGCTGTCACACCGAGGTTTTATATCCAGCGCTTGTTCTAGATAAGGACCCACAGAGTGGTGCCTGCATTTGGAGAAACTTGACTAGCACGGTGTGGTTGGACACACTTGTCTCCCTGAGGAAAACCATCCGTGTAACCGATTGTGAACTCCTTTTAGACGTACACACTCACGCTTCACCGGCGATACGACCGACCCAACGTTTCTGTGACCTACAACGGGCGCGGTGCACTCACTCCATACCAAATCCCTCACTTCCGGACCACATAGACCGGCCTAAAGCAGTCTTTAACCACTCAAGACGAAACATTTACCATCCACCACACTTAACATCCATCACCACCACATAACCATAAACCAAACACGAAAACCCCTAAAGCTCACCCTACCGAATCACCCCCACCACAAAACATTCAAAAACCCCCTACCATCCGAAAAACACTCCATTCACTCCCCCCAACCAAACCATACCCAAACAAACAA
MELUN     AACCATCAAACATACCATAGGGTCACGGCAGCATACTCAGCAAGGCTGCTCCAGGGAACCAAGCACCTATTCCCTAAACACGCCAGCAATGCCCCCTCCAGCACGCCTCCGATAAGGTTACTTGTGTATATGTAGGCCGGTCAATTGGACGAACCTGAATAGATAAAACAATCGCCTCCTTTTCCGAATTATATGGAACTCTGCAGGGTGCGTGTAGGTTGGCTATTTCGGTGAAATAAACAACCTCACAACACCTGTTCTACGAAACCCTTATCTACGTTCCTCTGCCACCCTAATCCCACTCCCTCAAACATTGGCCCTCAAACCAACAGAAACCCGAAAAAAAACTAAGTAGCGAAACGAACAATATCCCCGAGGGAATTCACGGGTGTGCTTAAAAGTTAGCTGAACCACCCTCCCCAAGAGAACGCACTCTTTCGGCCGTTCAAGCACTACAACCCAAACTCATCTCATACCAAATAATAGCGGTAGCACACACAACGTTTATCCGTAAAAAATACACATCATTCTACAAATATCACAAAAACACTATAATTAAACACAAACACACCTCGGCCCCAGTTCATCAACGCAACGAACAGAAATACTCCGCTTTCCCGTTTAAACCCACTAAAACTTCAACAAACACACATCTATCCCCTCAACGAATGGAC-ACTCTTAACAGAGACTCATGGTGGAAGAGCACCACGGCGCCGACCGGGCATAGAGAGCGTGAATTAGACAAAGGTGATCGCCAAGGCGAGTCCAAAAATTCCCCTTCCCCGTTAGGGGGGAGTAGTCCCGGACGCGGGTGGCGATTCCTGGGTTACGGAATAAAGAAAACCGTTCTCACCTGTTGCAAGGCCCCTCCGCGGGAAACCAGCACAAATTGCGGGGGCATTCCCTTTTGCCGGTACACCGTGAATCGGGTTGGAAGCTGTAGAGTGATTAGTCGTAGTGCCATAGGAGGGACGTTATGAAAAGACAGAAGTATCGACCGGAAATGCCACTGCGTATCTAAGGCAGAGCGATTCGAGCCGATTGGGCTCTGCTAGGGTGACGGTACTTCCTAGTACACATGAACTGGATAGGACATTCCCTCGCGGACCCTTGTCGGTACTAACTTAGTCATAAGGAACATAATGGTGTACAGTCCGCATAAAGTACGTCCCTCATGGCGTGCGCGAAGACTCCGTCGGTTCAAGGCGGTCGCGCAGGCAATACGCTCCACATAGACTTAAGGGCGGGCATAACCGAGCACCGCCTCCACTAAGGAGGCGCACAGAGCCTTTTTGTAGTAGCTTGTTAACAAGCCCGCTCCCGGGCCAGACAGTCACAAGAGGGGCCTTGGCACGGAAGGACGCCACATTAAACCGATTGCTTGATGGACATACAGGGTACCGCTGATTTTC--ATTACCCACACTTTAAATTTCATTCAACCAACTTACAACCAAAACAAAAAACTATCTTTAAAATTGCTTACCCCGACCATCTACCCACCCCACAACTGAACCTATCTTAAAAAAACCAACCAACGCATGCACTTCAACCCAAACCGCCCTATACAACCTAAAGCGTCCTTGACCAGCCACCAGTCGCCCCGGACACCACGCAAAGAAACTACCTGTGGCCAGACAGGCCCACCATAGAAACCCACCAGGACAAAACCCCAATGGGGGAACGTGTGCCTATTCCGAATAGCCGCTTCAGGCACTCATGGAGGCCAATGCAATTCTATTCCCACGCCTAACGATCTTCGAGCGGATCGCCATAGCAACCTGAACTAATGGTTTCGTTTGTTCTACGCACGCGACTCCAGAACCACCGGCCCAAGACCGTGGAGATGCCAAAGGACACGACGCGCAGCCGCTTAGCCGAGTTGGCTTAGGGGTGTATTGGAGTCGCCGAAGTATCCATCCCCAATCTACACCTGTGGGGTTTCTGGAATTTCTAAATTTGTTAAAAATACATATAAAAGAATCATTCGCAACGTGACTCTGTGTGCCGTGCCCTTACTTCAGGACTCCTGCGAGCCCCCCTGACTATCAAACATGTAAACCCACGCATGTACGGCGTGGTATCCCTATTTGTACAACGCGTCCGCCATGCCTCGAAATTATAGCTATCAGACACTTACACACACATTGTGGGAGTGACGGTACACGTGCCCACACCCTTACAAACCAAACCCAACCTCCATCTAAAAATATCGGACACCTCACTTCCTAACACTAGAGCATTCCCGTATTCCCCAACGACACCCCGCCTCACATGCAAGTGCCCAACGTTTAGCAATTAGTGGACACACACAACTGACCGCTAGGATCCTTACAATCCTCGGACTCCGCAGACCTCGCACTCCACACCTTACCCAAGCCAGTAGAGCTTGCCCTCCAGCGGGCAGGTACCGGCCCACGGTGAACAATCAGCACAACCTCTAGCGTTGGCAAATATCCCAGCATCAGTTTGACAGCGAGGTAACACTTTTGGAACAATCGCATTACTTCGAAATGCACACACCCACGCCCCCCCAGATTCCGACAAAGCCCAAACAGGCAAAAGCTATTCCAACCAGAGACCAGTTACTACAAACCGACCCTAAACCATAACGCCCAACCCCCACCCACACGCATGGGAACCCAACACCACAAACACACCCCATAATCATCAAAACAAATGTCAACGCAACTACTGCGAAATCTGTATAAATAACCATAAGCTTACTCCAGCTGATTACCTGATTATTGCCAAATTTTTAATCAGATACAAGAAATCCTAGTGGGGAATTCCAATTTGCGGGAAGGCCGGCTACAGGGGCACAAGTCGTACATTGCCCATTCAAACACCCCGCACGGAGATGCTGCCCTCCGGAGGCACGTGCCCTAAAGGGGATCCACACCCCAAAAAGCACTCTCGGATACTGTGTGCACAGAAAAAGTTATACCGCAAGAAGCACCCCGTCCATACGTTAGATTTTTGTAACACGGGCGACAAGGTCAACCAAATTTAAGACGCAGACTCGGTTTAGCAAGACAATTCAGTGCCCACCGAATAGATACCAACCGCAGTACACAAACAAGAGCCAAACAACCGCGAAAGGCCAATTCACACACCAAACTTAAAGGACGAACGAAAGCGCAATACAAACCACACTCATTTACGTTACTACCCATTACCATGCACGACTAGCTTTAAGGCGGCGACCAAGAAATAACCAGCAAATCGTTGCTACAGCCCT-TAGCACCATCCCCAAGAATCAGTCACTAATGTTATGTCCGATCAACATAGCCTGACTAGGATCGTTTGGAATCAGCTGTTACACCGAGGTTTTATATCCAGCGTTTGTTCTAGATAAGGACCCACAGAGTGGTGCCTGCATTTGGAGAAACTTGACTAGCACGGTGTGGTTGGACACACTTGCCTCCCTAAGGCGTGCTATCCGTGTAACCGATTATGAACTCCTTTCAGCCGTAAACCCCAACGCTACACTGGCGATACGACCGACCCAACGTTTCTGTGACCTACAACGGGGGTGGTGCACTTACACCATACCAAGTCCATCCCTTACAGACTACATGGACCGGCCTAAAGCCGTCATTAAACACTCAATTTGAAACAT-CAACACCAACAATACCTAACCCCCCTGGCCACCTTAAAGCACCAAACTAAACTAAAAAACTACCAC--C--AACTAAACCATTAATCAATAACATAGAAATCTCAACAACCTCACAGCAACTACAAGCTACCCCGCTAACAATCAATAAAACAAAACCCCTCAAACTACCAA
n1666     TCATACCAATTTTGACACGGGGTCATAGCAGCATACGCAGCAAGGCTGCTCCAGGGGATTAAGCACCAATTCCCTAAACATGCCCGAAATACCCCCTTCAGCACGCCTCCTATATGGTAACTTGTGTATATGTAGGCCGGGCAATTGGATGAACCTGAACAGATACAACGAACGCCTCATTATCTGAATTATACGGAACGCTGCNNGGTGCGTGTAGGTGGGCTGCTTTGGTGAAACAAACAAATTCACATCACCCGCTTCATGAAATCCTTGTCTGCGTTCCTCTGCCACCCTAATCCTATGCTCTCGAACATTGGCCCTTAAACCGATAAATACCCGTAAAATAACTGAGTAGCGAAACGAACCATATCCCCGGGGTAATTTGCGAGTGCGCTTAAAAGTAAGCTGAACCACCGTTCTCAAGAGAACGCGCTCTTTCGGCCGATCAAGCACTAGAATCCCAACTTATCTTACAGCAACGGATGACGGTAGCACACACAATGTTTATCCGTAAGAAATACACAACATTCTACAAGAGTCTCAAAAACACTAAAATTAAACACAGTCACACCTCGGCCCTAGTACATCACCGCAACGAAGAGAAATACTCTGCTTTTCCGTTGAAACCCATGACAACTCAAACAATCAGGCATCTAACCCCTCAACGTATAGATAACTCTTAACAGAGACTCATGGTGGAGGAGCACCACGGCGCCGACCGGGCATAGAGAGCGTGAATTAGACGAAGGTGATCGCCAAGGCGAGTCCAAAAATTCCCCTTCCCCGTTAGGGGGGAGTAGTCCCGGACGCGGGTGGCGATTCCTGGGTTATGGAATAAAGAAAACCGCTCTCACCTGTTGCAAGACCCCTCCGCGGGAAACCAGCACAAATTGCGGGGGCGCTCCCTTTTGCCGGTACACCGTGAATCGGATTTGAAGCTGTAGAGTGACTAGTTGTAGTGCCATAGGAGGGACGTTATGAAAAGACAGAAGTATCGACCGGAAATGCCATTGTGTATCTAAGGTAGAGCGATTTGAGCCGATTGGGCTCTGCTAGGGTGACGGTACTTCCTAGTTCCCATGAGCTGGATAGGACATTCCCTTGCGGACCCTTGTCGGTACTAAATTAGTCATAAGGAATATAATGGTTTACAAACCGCAAAAAGTACGTCCCTCATGGCGTGCGCGAGGACTCTGTCGGTTCAAGGTGGTCGCGCAGGCGATATGCTCCACACAGACTTAAGGGCGGGCGTAACCGAGCACCGCCTCCACTAAGGAGGCGCACAGAGCCTTTATGTAGTAGCATGTTAACATGCCCGCTCCCGGGACGGACAGTCACGAAAGGGGCCTTGGCACGGAAGGACGCCACATTAAACCGATTGCTTGATGGACATACAGGGTACCTCTGATTTTCTATTTACCCACGCTCCAAAATTAACTCAACCACTCTACAACATAAAAATCACACTATCTATAATATTGCTGACCCTGACCAACTATTCGCCCCTCAACTAAACCTACCTTTTCCAAACCAACCAAGGCATGCACTTCAATCCTAACCGCCCTATACAACTTAAAGCGTCCTCGACCAGCCACCTATCGCCCCGGACACCACGCACAGAAACCACCTGCGGCCAGATAGGCCTACCATAGAAGCCCAACAATACAGTACCCCAATGCGGGAACGTGTGCCCATTTCGAATAGCCGCTTCAGGCACTCATGGGGGTCAATGCAATTCTATATCTACGTCTACCGACCTTCGAGCGAATCGCCACAGCAGTCTGAATTAATGGTTTCGTTTGTTCTATGCACGCGGCTCCAGAACCACCGGCCCAAGACTGTGGAGATGCCAAAGGACACGACGTTCAACCGTTTAGCCGAGTTGGCTTAGGGGTGTATTGGAGTCGCCGAAGTTTCAGTCCCCAATCTATGCCTGTGGGGTTTCTGGGATTTCTAAATTTGTTAAAAATACCCTCATAAACGGTATTCGCAACGGGACTCTGTGTGCCGTGCCCTTACTTCAGGACTTCTGCGAGCCCCCCTGACCCCCTCACTTATAACTCCACGTGTGTACGGTGTGGTATTCCCATTTGTACAGCGCGTCCACTATGCCTCGAAACTCTAGCTATCACACACTTGCACGCATATTGTGGGAGTGACGGTACACGTGCCCACACCCTTACAAAACAGACCCAGCCTCAATCTAAAAGCACCAGAAACCTCCCATTCCAACTCTAGAGCATGCTCGCTTTTCCCACAGACACCCCGCCGCACATAAACAAACCTAACGTTGAGTACTTATTGGACACACACAACTGACCGCCAGGATCCTTACAATCCCTAACCCCCACAGATCCCACGCACCTCACTTAGATTGTGCCAATAGAGCCTGCCCTTCAGCGGGCAGGTACCGGCCCACGGTGAACAACCAGCCAGCTTTCTTGCGTTGGCAAATATTCCAGCATCAGTTTGACAGTGAAGAAACAGTTTTGGAACAATCGCATTACTTTGAAATGCACACCCTCACGCCCCCCCAAATTCCGAAAAAGCCCAAATAGGCAAAGATTATTATAAATAGCGACTAGTTACTACCAACCGATCGCAATACATAACGCCCAACCACCACCCACACGCATAAGAACCCAATACCACAACCCCAAACCCTTACCAACAAAATAGAAGTTAACACTTATATTGAGAAATCTCTATACATAACCATAAGCTTACTCCAGTTGATTACCTGATTAGTGCTAAATTATCCATCAGACACAGGAAATACTAGTGGGGAATTCCAGTTCGCGGGAAGGTCGGATACAGGGGCACAAGTTGTACAATGACCGTTGACACATCCCGCACGGAGATGCTGCCCTCCGGAGGCACGTGCCCTAAAGGGGATCCACACCTCAAACAGCACTCTCGGTTACTGGATGCACAGAAAAAGTTATACCGTAAGAAGCACCCCGTTCATACGTTAGACTCTTGTAACACAGGCGACAAGGCCACCCAAATTCAAGATGTAGACTCRGTTTAGCAAGACAATTCAGTGCCCACCGATTAGATACCAAAAGCAGTACACCAACAAGATCAAAACAACCGTGAAAGGCCAATAATCAAACCAAACAAAAAGGCAGAAAGACCGCGCTAAACACACTACAATTATTAACGTTACTCCCCATAACCAAGCAAGACCAGCTTTAAAGCGGTGGTCCTGGAATACTCAGCAAATCGTTGCTACACCCTACAAGCAACATCCCCAAAAATCAGCCTCTAATGTTATGTTCGATCAACACAGTCCGACTAGGATCGTTTGGCATCAGCTGTCACACCGAGGTTTTATATCCAGCGTTTGTTCTAGATAAGGACCCATAGAGTGGTGCCTGCATTTGGAGAAACTTGACTAGCACGGTGTGGTTGGACACACTTGCCTCCCTCAGGAAAACCATCCGTGTAACCGAATCTGAACTCCTTTTAGACGTACATACTTATGTTGCATCGGCGATACGACCGACCCAACGTTTCTGTGACCTACAACGGGCGCGGTGCACTCACCCCATACCTAATCCCTCCCTTCCGGACTACATAGACCGGCCTAAAGCAGTTATTTACTACTCAAGGCGAAACTT-CCTCACTCACCTCACCTCATACCTTCTCGCACTCTCAAACATAAAATCTTTTTCAACAACTTCC-CTAATTTTCCCACCGAAAAAATAACACCACAAAATACCTAAAAACCTATCGCTACACAAAAGCCATCCTACAAATCTCAATAAAGAAAACTCTCTCAAAACCAAAAA
n2973     TCCCATCAATCTTGACACAGGGTCATAGCAGCATACGCAGCAAGGCTGCCCCGGGGGATTAAGCACCAATTCCCTAAACATGCCCGAAATACCCCCTTCAGCACGCCTCTTATACGGTAACTTGTGTATATGTAGGCCGGGCAATTGGATGAACCTGAACAGATACAACGAACGCCTCATTATCTGAATTATACGGAACGCTGCAGGGTGCGTGTAGGTGGGCTGCTTTGGTGAAACAAACAAACTAACATCACCCGCTTCGCGAAACCCTTGTCTGCGTTCCTCTGCCACCCTAATCCTATGCTCTCAAACATTGGCCCTTAAACCGACATATACCCGTAAAATAACTGAGTAGCGAAACGAACCATATCCCCGGGGTAATTCGCGAGTGCGCTTAGTAGTAAGCTGAACCACCGTTCTCAAGAGAACGCGCTCTTTCGGCCGATCAAGCACTAGAACCCCAACTAATCTTACAGCAACGAATGATGGTAGCACACACAACGTTTATCCGTAAGAAATACACAATATTCTACAAAGGTCTCAAAAACACTAAAATTAAACACAGTCACACCTTGGCCCCAGTACATTACCGCAACGAAGAGAAAGACTCCACTTTCCCGTTGAAACCCATGACAACTCAAACAAACAGACATCTGACCCCTCAACGAATAGATAACTCTTAACAGAGACTCATGGTGGAGGAGCACCACGGCGCCGACTGGGCATAGAGAGCGTGAATTAGACGAAGGTGATCGCCAAGGCGAGTCCAAAAATTCCCCTTCCCCGTTAGGGGGGAGTAGTCCCGGACGCGGGTGGCGATTCCCGGGTTATGGAATAAAGAAAACCGCTCTCACCTGTTGCAAGACCCCTCCGCGGGAAACCAGCACAAATTGCGGGGGCGCTCCCTTTTGCCGGTACACCGTGAATCGGATTTGAAGCTGTAGAGTGACTAGTTGTAGTGCCATAGGAGGGACGTTATGAAAAGACAGAAGTATCGACCGGAAATGCCATTGCGTATCTAAGGTAGAGCGATTTGAGCCGATTGGGCTCTGCTAGGGTGATGGTACTTCCTAGTTCCCATGAGCTGGATAGGACATTCCCTTGCGGACCCTTGTCGGTACTAAATTAGTTATAAGGAATATAATGGTTTACAATCCGCAAAAAGTACGTCCCCCATGGCGTGCGCGAGGACTCTGTCGGTTCAAGGTGGTCGCGCAGGCGATATGCTCCGTATAGACTTAAGGGCGGGCATAATCGAGCACCGCCTCCACTAAGGAGGCGCACAGAGCCTTTATGTAGTAGCATGTTAACATGCTCGCTCCCGGGACGGACAGTCACGAAAGGGGCCTTGGCACGGAAGGACGCCACATTAAACCGATTGCTTGATGGACATACAGNGTACCTCTGATTTCCTATTTACCCACGCTCCAAAATTGACTCCACCACCCTACAACATAAAAACTACACTATCTATAACATTGCTGACCCCGACCAACTATTCATTCCTCAACTAAACCTACCTTTCCCAAACTAACCAAGGCATGCACTTTAATCCTAACCGCCCTATACAACCTAAAGTGTCCTCGACCAGTCACCTATCGCCTCGGACACCACGCACAGAAACCACCTGCGGCCAGACAGGCCTACCATAGAAGCCCAACGGTACAGTGCCTCAACGCGGGAACGTGTGCTCATTTCGAATAGCCGCTTCAGGCACTCATGGGGGTTAATGCAATTCTATATCTGTGTCTACCGATCTTCGAGCGAATCGCCACAGCAGCCTGAATTAATGGTTTCGTTTGTTCTATGCACGCGGTTCCAGAACCACCGGCTCAAGACCGTGGAGATGCCAAAGGACACGACGCTTAACCGTTTAGCCGAGTTGGCTTAGGGGTGTATTGGAGTCGTCGAAGTTTCAGTCCCCAATCTATGCCTGTGGGGTTTCTGGGATTTCTAAATTTGTTAAAAATACCCTCATACACAACATTCGCAACGGGACTCTGTGTGCCGTGCCCTTACTTCAGGATTCCTGCGAGCCCCCCTGACCCCCTCATTTATAACCCCACGCGTGTGCGGCGTGGTATTCCTATTTGTATAGCGCGTCCACTATGCTTCGAAACTCTAGCTATCACACACTTGCACGCACGTTGTGGGGGCGATGGTACACGTGCCCATACCCTTACAAAACAAACTCAACCTCAACCTAAAAACACCAGAAACCTCCCATTCCAACTCTGGAGCGTGCTTGTTTTCCCCACAGACACCCCGCCGCACATAAACAAACCTAACGTTGAGCACTTATTGGACACACACAACTGACCGCCAGGATCCTTACAATTCCTAACCCCCACAGATCCCACGCACCTCACTTAGATTGCGCCAATAGAGCCTGCCCTCCAGCGGGCAGGTACCGGCCCACGGTGAACGATCAGCCAACCTTCTCGCGCTGGCAAATATCCCAGCATCAGTTTGACAGCGAAGAAACAGTTTTGGAACAATCGCATTACTTTGAAATGCACACCCTCACGCCCTCCCAAATTCCGAAAAAGCCCAAATAGGCAAAGGCTATTATAAACAGCGACCAGTTACTACCAACCGACCACAATACATAACGCCCAACCACCACCCATACGCATAAGAACCTAATACCACAACCCCAAACCCTTACCAACGAAATAGAAGTTAACACCTATATTGGGAAATCTCTATACATAACCATAAGCTTACTCCAGCTGATTACCTGATTAGTGCTAAATTATCCATCAGACACAGGAAATACTAGTGGGGAATTCCAGTTCGCGGGAAGGCCGGATACAGGGGCACAAGTCGTACAATGACCGTTGACGCACCCCGCACGGAGATGCTGCCCTCCGGAGGCACGTGCCCTAAAGGGGATCCACACCCCAAACAGCACTCTCGGTTACTGGATGCACAGAAAAAGTTATACCGTAAGAAGCACCCCGTTCATACGTTAGATTCTTGTAACACGGGCGACAAGGCCACCCAAATTCAAGATGTAGACTCGGTTTAGCAAGACAATTTAGTGCTCATCGAGTAGATACCAGAAGCAGTACACCAACAAGAACAAAACAACCGCGAAAGGCCAATAACCAAACCAAACAAAAAGGCAGAAAGACCGCGCTAAACATACCACAATTATTAATGTTACCCCCCATAACCAAGCAAGACCAGCTTTAAAGCGGTGGTCCTGGAATATCCAGCAAATTGTTGCTATACCCTACAAGCAACATCCCCAAAAATCAGCCTCTAATATTATGTTCGATCGACACAGTCCGACTAGGATTGTTTGGCATCAGCTGTCACACCGAGGTTTTATATCCAGCGTTTGTTCTAGATAAGGACCCACAGAGTGGTGCCTGCATTTGGAGAAACTTGACTGGCACGGTGTGGTTGGACACACTTGCCTCCCTTAGGAAAACCATTCGTGTAACCGAATCTGAACTCCTTTTAGACGTACATACCTACGTTGCACCGGCGATACGACCAACCCAACGTTTCTGTGACCTACAACGGGCGCGGTGCACTCGCTCCATACCTAATCCCTCCCTTCCGGACCATATAGACCGGCCTAAAGCAGTTATTTACTACTCAAGGCGAAACTT-CTTCACCCATCTTACCATACATCTTCTTATACCTTCAAACATTAAACTCACTTCAGTAATCTCT-CCAATTCATTTATCAATCAATCAACACTGCAAGACACCTAAAACCCTACCACTACTTAGAAACCATTTTACTAACCTCGCCCAAGAAAATTCTCCCAAAACCAAAAA
n2980     NNCCATCAATCTTGACACAGGGTCATAGNNNNNTACGCAGCAAGGCTGCCCCGGGGGATTAAGCACCAATTCCCTAAACANNNNNNNNNNNNNNNNNNNNNNNNNNNNNNNNNACGGTAACTTGTGNNNATGTANNNNNNGCAATTGGATGAACCTGAACAGATACAACGAACGCCTCATTATCTGAATTATACGGAACGCTGCAGGGTGNNNNNNNNTGGGCTGCTTTGGTGAAACAAACAAACTAACATCACCCGCTTCGCGAAACCCTTGTCTGCGTTCCTCTGCCACCCTAATCCTATGCTCTCAAACATTGGCCCTTAAACCGACATATACCCGTAAAATAACTRAGTAGCGAAACGAACCATATCCCCGGGGTAATTCGCGAGTGCGCTTAGTAGTAAGCTGAACCACCGTTCTCAAGAGAANGCGCTCTTTCGGCCGATCAAGCACTAGAACCCCAACTAATCTTRNNNNNNNNNNNGATGGTAGCACACACAACGTTTANCCGTAARAAATAYANNNNNNNNNACAAAGGTTTCAAAAACACTAAAATTNAACACARTNNCACCTTGRCCCCAGTAYNNNNNNNNNANNNAGAGAAAGACTCCACTTTCCCGTTGAAACCCATGNNNNNNNAAACAAACAGACATCTGACYNNNNNNNNNNNNGATAACTCTTAACAGAGACTCATGGTGGARRARCACCACGGCNNNNNNTGGGCATAGAGAGCGTGANNNNNACGAAGGTGATCGCCAAGGCGAGTCCAAAAATTCCCCTTCCNNNNNNNNGDGGAGTAGTCCCGGACGCNNNNNNNGATTCCCGGGTTATGNNNNNNNNAAAACCGCTCTCACCTGTTGCAAGACCCCTCCGCRRGAANNNNNNNNNNNNNNNNNNNNNNNNNNNNNNNNNNNNNNNNNNNNNNNNNNNNNNNNNNNNNNTAGAGTGACTAGTTGTAGTGCBNNNNNARGGACGTTATGAAAAGACAGAAGTATCGACCGGAAATGCYATTGCGTATCTAAGGTAGAGCGATTTGAGCCGATTGGGCTYTGCTAGGGTGATGGTACTTCCTAGTTCNNATGAGCTGGATAGGACATTCCCTTGCGGACYCTTGTNNGTACTAAATTAGTTATAAGGNNNNNNNNNNNTTACAATCCGCAAAAAGTACGTCCCCCATRGCGTNCGCSAGGACTCTGTCNRTNNNNNGTGGTCGCGCAGGCGATATGCTCCGTATNNNNNNAARGGCGGGCATAATCKAGCACCGCCTCCACTAAGGAGGCGCACAGAGCCTTTATGTAGTAGCATGTTAACATGCTCGCTCYTGGGACGGAYNNNNNNNNANNRRGYCTTGGCACGGAAGGACGCCACATTANNNNNNNNNNNNNNNNNNNNNNNNNNNTACCTYTGATTTCCTATTTACCCACGCTCCAAAANNNNNNNNNNNNNNNNNNNNNNNNNAAACTACACTATCTATAACATTGCTGACCCCGACCAACTATTCATNNCTCAACTAAACCTACCTTTCCCAAACTAACCAAGGCATGCACTTTAATCCTAACCGCCCTATACAACCTAAAGTGTCCTCGACCAGTCACCTATCGCCTCGGACACCACGCACAGAAACCACCTGCGGCCAGACAGGCCTACCATAGAAGYCYAANNNTAYNNTGCCTCAACGCGGGAACGTGTGCTCATTTCGAATAGCCGCTTCAGGTANNNNNNNNGGTTAATGCAATTCTATATCTGTGTCTACCGATCTTCGAGCGAATCGCCACARCARNNNNNNNNNNNNGTTTCGTTTGTTCNNNNNNNNNNNNNNNNGAACCACCGGCTCAAGACCGTGGAGATGCCAAAGGACACGACGCTTAACCGTTTAGCCGAGTTGGCTTAGGGGTGTATTGGAGTCGTCGAAGTTTCAGTCCCCAATCTATGCCTGTGGGGTTTCTGGGATTTCNNAATTTGTTAAAAATACCCTCATACACAAYATTCGCAACGGGACTTTNNNNNNNNNNNNNNNNNNNNNNNNNNNNNNNNNNCCCCCCTGACCCCCTCATTTATAACCCCACGCGTGTGCGRCGTGGTATTCCTATTTGTATAGCGCGTCCACTATGCTTCGAAACTCTAGCTATCACACACTTGCACGCACGTTGTNNNNNNNNNNNNNCACGTGCCCAYACCYNNNNNNNNNNNNNNNNNNNNNNNNNNNNNAACACCAGAAACCTCCCATTCCAACTCTGGAGCGTGCTTNTTTTCCCCACAGACACCCCGCNNNNNATAAACAAACCTAACGTTGAGCACTTATTGGACACACACAACTGACCGCCAGGANNNNNNNAATTCCTAACCCCCACAGATCCCACGCACCTCNNNNNNNNNNNNNNNATAGAGCCTGCCCTCCAGCGGGCAGGTACCGGCCCACGGTNAACNATCAGCCAACCTTCTCGCGCTGGCAAATATCCCAGCATCAGTTTGACAGCGAAGAAACAGTTTTGGAACAATCGCATTACTTTRNAATGCACACCCTCACGCCCTCCCAAATNNNNNNNNNNNNNNNNNNNNNNAAGGCTATTATAAACAGYGACNNNNNNNNNYCAACCGACCACAATACATAACGCCCAACCACCACCCATNNNNNNAAGAACCTAATACCACAACCCCAAACCCTTACCAACGAAATAGAAGTTAACACCTATATTGGGAAATCTCTATACATAACCATAAGCTNNCTCCAGCTGATTACCTGATTAGTGCTAAATTATCCATCAGACACAGGAAATACTAGTGGGGAANNCCAGTTCGCGGGAAGGCCGRATACAGGGGCACAARTCGTAYNATGACCGTTGACGCACCCCGCACGGAGATGCTGCCYTNNNNNNNNNNNNNNNNNAAAGGGGATCCACANNNNAAACARCACTCTCGGTTACTGGATGCACAGAANNNNNNNTACCGTAAGAAGCACCCCGTTCATANNNNNNNNNCTTNNNNNNNNNNNNNNAAGGCCACCCAAATTCAAGATGTAGACTCGGTTTAGCAAGACAATTTAGTGCTNNNNNNNNNNNNACCAGAAGCAGTACACCAACAAGAACAAAACAACCGCGAAAGGCCAATAACCAANNNNAACAAAAAGGYAGAAAGACCGCGCTAAACATACCACAATNNNNAANNNNNNNCCCCATAACCAAGCAAGACCARNNNTAAAGCRGTGGTCCTGGAATATCCAGCAAATTGTTGCTATACCCTACAAGCAACATCCCCAAAANNNNGCCTCTAATATTAWNNNNNNNCGACACAGTCCGACTAGGATTGTTTGGCATCAGCTGTCACACCGAGGTTTTATATCCAGCGTTTNNNNNNNNNNAKGACCCACAGAGTRRTGCCTGCANNNNNRRAAACTTRACTGRCACGGTGTGGTTGGACACACTTGCCTCCCTTAGGAAAACCATTCGTGTAAYYGAATCTNAACTCCTTTTAGACGTACATACCTACGTTGCACCGGCGATACRACCAACCCAACGTTTCWGTGACCTACAACRGGCGCRGTGCNNNCGCTCCATACCTAATCCCTCCCTTCCRGACCATATAGACCGGCCTAAAGCAGTTATTTACNNNNNNNNNNNNNNNNN-CTTCACCCATCTTACCATACATCTTCTTATACCTTCAAACATTAAACTCACTTCAGTAATCTCT-CCAATTCATTTATCAATCAACCAACACTGCAAGACACCTAAAATCCYACCACTACTTAGAAACCATTTTACTAACNNCGCCCAAGAAAATTCTCTTAANNNCAAAAA
n2988     TCCCATCAATCTTGACACAGGGTCATAGCAGCATACGCAGCAAGGCTGCCCCGGGGGATTAAGCACCAATTCCCTAAACATGCCCGAAATACCCCCYTCAGCACGCCTCTTATACGGTAACTTGTGTATATGTAGGCCGGGCAATTGGATGAACCTGAACAGATACAACGAACGCCTCATTATCTGAATTATACGGAACGCTGCAGGGTGCGTGTAGGTGGGCTGCTTTGGTGAAACAAACAAACTAACATCACCCGCTTCGCGAAACCCTTGTCTGCGTTCCTCTGCCACCCTAATCCTATGCTCTCAAACATTGGCCCTTAAACCGACATATACCCGTAAAATAACTGAGTAGCGAAACGAACCATATCCCCGGGGTAATTCGCGAGTGCGCTTAGTAGTAAGCTGAACCACCGTTCTCAAGAGAACGCGCTCTTTCGGCCGATCAAGCACTAGAACCCCAACTAATCTTACAGCAACGAATGATGGTAGCACACACAACGTTTATCCGTAAGAAATACACAATATTCTACAAAGGTCTCAAAAACACTAAAATTAAACACAGTCACACCTTGGCCCCAGTACATTACCGCAACGAAGAGAAAGACTCCACTTTCCCGTTGAAACCCATGACAACTCAAACAAACNNGCATCTAACCCCTCAACGAHTAGATAACTCTTAACAGAGACTCATGGTGGAGGAGCACCACGGCGCCGACTGGGCATAGAGAGCGTGAATTAGACGAAGGTGATCGCCAAGGCGAGTCCAAAAATTCCCCTTCCCCGTTAGGGGGGAGTAGTCCCGGACGCGGGTGGCGATTCCCGGGTTATGGAATAAAGAAAACCGCTCTCACCTGTTGCAAGACCCCTCCGCGGGAAACCASCACAAATTGCGGGGGCGCTCCCTTTTGCCGGTACACCGTGAATCGGATTTGAAGCTGTAGAGTGACTAGTTGTAGTGCCATAGGAGGGACGTTATGAAAAGACAGAAGTATCGACCGGAAATGCCATTGCGTATCTAAGGTAGAGCGATTTGAGCCGATTGGGCTCTGCTAGGGTGATGGTACTTCCTAGTTCCCATGAGCTGGATAGGACATTCCCTTGCGGACCCTTGTCGGTACTAAATTAGTTATAAGGAANNTAATGGTTTACAATCCGCAAAAAGTACGTCCCCCATGGCGTGCGCGAGGACTCTGTCGGTTCAAGGTGGTCGCGCAGGCGATATGCTCCGTNNAGACTTAAGGGCGGGCATAATCGAGCACCGCCTCCACTAAGGAGGCGCACAGAGCCTTTATGTAGTAGCATGTTAACATGCTCGCTCCCGGGACGGACAGTCACGAAAGGGGCCTTGGCACGGAAGGACGCCACATTAAACCGATTGCTTGATGGACATACAGGGTACCTCTGATTTCCTATTTACCCACGCTCCAAAATTGACTCCACCACCCTACAACATAAAAACTACACTATCTATAACATTGCTGACCCCGACCAACTATTCATTCCTCAACTAAACCTACCTTTCCCAAACTAACCAAGGCATGCACTTTAATCCTAACCGCCCTATACAACCTAAAGTGTCCTCGACCAGTCACCTATCGCCTCGGACACCACGCACAGAAACCACCTGCGGCCAGACAGGCCTACCATAGAAGCCCAACGGTACAGTGCCTCAACGCGGGAACGTGTGCTCATTTCGAATAGCCGCTTCAGGCACTCATGGGGGTTAATGCAATTCTATATCTGTGTCTACCGACCTTCGAGCGAATCGCCACAGCAGCCTGAATTAATRRTTTCGTTTGTTCTATGCACGCGGTTCCAGAACCACCGGCTCAAGACCGTGGAGATGCCAAAGGACACGACGCTTAACCGTTTAGCCGAGTTGGCTTAGGGGTGTATTGGAGTCGTCGAAGTTTCAGTCCCCAATCTATGCCTGTGGGGTTTCTGGGATTTCTAAATTTGTTAAAAATACCCTCATACACAACATTCGCAACGGGACTCTGTGTGCTGTGCCCTTACTTCAGGATTCCTACRAGCCCCCCTGACCCCCTCATTTATAACCCCACGCGTGTGCGGTGTGGTATTCCTATTTGTATAGCGCGTCCACTATGCTTCGAAACTCTAGCTATCACACACTTGCACGCACGTTGTGGGAGCGATGGTACACGTGCCCATACCCTTACAAAACAAACTCAACCTCAACCTAAAAACACCAGAAACCTCCCATTCCAACTCTGGAGCGTGCTTGTTTTCCCCACAGACACCCCGCCGCACATAAACAAACCTAACGTTGAGCACTTATTGGACACACACAACTGACCGCCAGGATCCTTACAATTCCTAACCCCCACAGATCCCACGCACCTCACTTAGATTGCGCCAATAGAGCCTGCCCTCCAGCGGGCAGGTACCGGCCCACGGTGAACAAYCAGCCAACCTTCTCGCGCTGGCAAATATCCCAGCATCAGTTTGACAGCGAAGAAACAGTTTTGGAACAATCGCATTACTTTGAAATGCACACCCTTACGCCCTCCCAAATTCCGAAAAAGCCCAAATAGGCAAAGGCTATTATAAACAGCGACCAGTTACTACCAACCGACCACAATACATAACGCCCAACCACCACCCATACGCATAAGAACCTAATACCACAACCCCAAACCCTTACCAACGAAATAGAAGTTAACACCTATATTGGGAAATCTCTATACATAACCATAAGCTTACTCCAGCTGATTACCTGATTAGTGCTAAATTATCCATCAGACACAGGAAATACTAGTGGGGAATTCCAGTTCGCGGGAAGGCCGGATACAGGGGCACAAGTCGTACAATGACCGTTGACGCACCCCGCACGGAGATGCTGCCCTCCGGAGGCASGTGCCCTAAAGGGGATCCACACCCCAAACAGCACTCTCGGTTACTGGATGCACAGAAAAAGTTATACCGTAAGAAGCACCCCGTTCATACGTTAGATTCTTGTAACACGGGCGACAAGGCCACCCAAATTCAAGATGTAGACTCGGTTTAGCAAGACAATTCAGTGCCCACCGATTAGATACCAGAAGCAGTACACCAACAAGAACAAAACAACCGCGAAAGGCCAATAACCAAACCAAACAAAAAGGCAGAAAGACCGCGCTAAACATACCACAATTATTAATGTTACCCCCCATAACCAAGCAAGACCAGCTTTAAAGCGGTGGTCCTGGAATATCCAGCAAATTGTTGCTATACCCTACAAGCAACATCCCCANNNATCAGCCTCTAATATTATGTTCGATCAACACAGTCCGACTAGGATTGTTTGGCATCAGCTGTCACACCGAGGTTTTATATCCAGCGTTTGTTCTAGATAAGGACCCACAGAGTGGTGCCTGCATTTGGAGAAACTTGACTGGCACGGTGTGGTTGGACACACTTGCCTCCCTTAGGAAAACCATTCGTGTAACCGAATCTGAACTCCTTTTAGACGTACATACCTACGTTGCACCGGCGATACGACCAACCCAACGTTTCTGTGACCTACAACGGGCGCGGTGCACTCGCTCCATACCTAATCCCTCCCTTCCGGACCATATAGACCGGCCTAAAGCAGTTATTTACTACTCAAGGCGAAACTT-CTTCACCCACCTTACCATACATCTTCTTATACCTTCAAACATCAAACTCACCTCAGTAATCTCT-CCAATTCATTTATCAATCAACCAACACTGCAAGACACCTAAAACCCCACCACTACTTAGAAACCATTTTACTAACCTCGCCCAAGAAAATTCTCCCAAAANNNNNNN
n2997     TCATACCAATTTTGACACGGGGTCATAGCAGCATACGCAGCAAGGCTGCTCCAGGGGATTAAGCACCAATTCCCTAAACATGCCCGAAATACCCCCTTCAGCACGCCTCCTATATGGTAACTTGTGTATATGTAGGCCGGGCAATTGGATGAACCTGAACAGATACAACGAACGCCTCATTATCTGAATTATACGGAACGCTGCAGRGTGCGTGTAGGTGGGCTGCTTTGGTGAAACAAACAAATTCACATCACCCGCTTCATGAAATCCTTGTCTGCGTTCCTCTGCCACCCTAATCCTATGCTCTCGAACATTGGCCCTTAAACCGATAAATACCCGTAAAATAACTGAGTAGCGAAACGAACCATATCCCCGGGGTAATTTGCGAGTGCGCTTAAAAGTAAGCTGAACCACCGTTCTCAAGAGAACGCGCTCTTTCGGCCGATCAAGCACTAGAATCCCAACTTATCTTACAGCAACGGATGACGGTAGCACACACAATGTTTATCCGTAAGAAATACACAACATTCTACAAGAGTCTCAAAAACACTAAAATTAAACACAGTCACACCTCGGCCCTAGTACATCACCGCAACGAAGAGAAATACTCTGCTTTTCCGTTGAAACCCATGACAACTCAAACAATCAGGCATCTAACCCCTCAACGTATAGATAACTCTTAACAGAGACTCATGGTGGAGGAGCACCACGGCGCCGACCGGGCATAGAGAGCGTGAATTAGACGAAGGTGATCGCCAAGGCGAGTCCAAAAATTCCCCTTCCCCGTTAGGGGGGAGTAGTCCCGGACGCGGGTGGCGATTCCTGGGTTATGGAATAAAGAAAACCGCTCTCACCTGTTGCAAGACCCCTCCGCGGGAAACCAGCACAAATTGCGGGGGCGCTCCCTTTTGCCGGTACACCGTGAATCGGATTTGAAGCTGTAGAGTGACTAGTTGTAGTGCCATAGGAGGGACGTTATGAAAAGACAGAAGTATCGACCGGAAATGCCATTGTGTATCTAAGGTAGAGCGATTTGAGCCGATTGGGCTCTGCTAGGGTGACGGTACTTCCTAGTTCCCATGAGCTGGATAGGACATTCCCTTGCGGACCCTTGTCGGTACTAAATTAGTCATAAGGAATNTAATGGTTTACAAACCGCAAAAAGTACGTCCCTCATGGCGTGCGCGAGGACTCTGTCGGTTCAAGGTGGTCGCGCAGGCGATATGCTCCACACAGACTTAAGGGCGGGCGTAACCGAGCACCGCCTCCACTAAGGAGGCGCACAGAGCCTTTATGTAGTAGCATGTTAACATGCCCGCTCCCGGGACGGACAGTCACGAAAGGGGCCTTGGCACGGAAGGACGCCACATTAAACCGATTGCTTGATGGACATACAGGGTACCTCTGATTTTCTATTTACCCACGCTCCAAAATTAACTCAACCACTCTACAACATAAAAATCACACTATCTATAATATTGCTGACCCTGACCAACTATTCGCCCCTCAACTAAACCTACCTTTTCCAAACTAACCAAGGCATGCACTTCAATCCTAACCGCCCTATACAACTTAAAGCGTCCTCGACCAGCCACCTATCGCCCCGGACACCACGCACAGAAACCACCTGCGGCCAGATAGGCCTACCATAGAAGCCCAACAATACAGTACCCCAATGCGGGAACGTGTGCCCATTTCGAATAGCCGCTTCAGGCACTCATGGGGGTCAATGCAATTCTATATCTACGTCTACCGACCTTCGAGCGAATCGCCACAGCAGTCTGAATTAATGGTTTCGTTTGTTCTATGCACGCGGCTCCAGAACCACCGGCCCAAGACTGTGGAGATGCCAAAGGACACGACGTTCAACCGTTTAGCCGAGTTGGCTTAGGGGTGTATTGGAGTCGCCGAAGTTTCAGTCCCCAATCTATGCCTGTGGGGTTTCTGGGATTTCTAAATTTGTTAAAAATACCCTCATAAACGGTATTCGCAACGGGACTCTGTGTGCCGTGCCCTTACTTCAGGACTTCTGCGAGCCCCCCTGACCCCCTCACTTATAACTCCACGTGTGTACGGTGTGGTATTCCCATTTGTATAGCGCGTCCACTATGCCTCGAAACTCTAGCTATCACACACTTGCACGCATGTTGTGGGAGTGACGGTACACGTGCCCACACCCTTACAAAACAGACCCAGCCTCAATCTAAAAGCACCAGAAACCTCCCATTCCAACTCTAGAGCATGCTCGCTTTTCCCACAGACACCCCGCCGCACATAAACAAACCTAACGTTGAGTATTTATTGGACACACACAACTGACCGCCAGGATCCTTACAATCCCTAACCCCCACAGATCCCACGCACCTCACTTAGATTGTGCCAATAGAGCCTGCCCTTCAGCGGGCAGGTACCGGCCCACGGTGAACAACCAGCCAGCTTTCTCGCGTTGGCAAATATTCCAGCATCAGTTTGACAGTGAAGAAACAGTTTTGGAACAATCGCATTACTTTGAAATGCACACCCTCACGCCCCCCCAAATTCCGAAAAAGCCCAAATAGGCAAAGATTATTATAAATAGCGACTAGTTACTACCAACCGATCGCAATACATAACGCCCAACCACCACCCACACGCATAAGAACCCAATACCATAACCCCAAACCCTTACCAACAAAATAGAAGTTAACACTTATATTGAGAAATCTCTATACATAACCATAAGCTTACTCCAGTTGATTACCTGATTAGTGCCAAATTATCCATCAGACACAGGAAATACTAGTGGGGAATTCCAGTTCGCGGGAAGGTCGGATACAGGGGCACAAGTTGTACAATGACCGTTGACACATCCCGCACGGAGATGCTGCCCTCCGGAGGCACGTGCCCTAAAGGGGATCCACACCTCAAACAGCACTCTCGGTTACTGGATGCACAGAAAAAGTTATACCGCAAGAAGCACCCCGTTCATACGTTAGACTCTTGTAACACAGGCGACAAGGCCACCCAAATTCAAGATGTAGACTCGGTTTAGCAAGACAATTCAGTGCCCACCGATTAGATACCAAAAGCAGTACACCAACAAGATCAAAACAACCGTGAAAGGCCAATAATCAAACCAAACAAAAAGGCAGAAAGACCGCGCTAAACACACTACAATTATTAACGTTACCCCCCATAACCAAGCAAGACCAGCTTTAAAGCGGTGGTCCTGGAATACTCAGCAAATCGTTGCTACACCCTACAAGCAACATCCCCAAAAATCAGCCTCTAATGTTATGTTCGATCAACACAGTCCGACTAGGATCGTTTGGCATCAGCTGTCACACCGAGGTTTTATATCCAGCGTTTGTTCTAGATAAGGACCCATAGAGTGGTGCCTGCATTTGGAGAAACTTGACTAGCACGGTGTGGTTGGACACACTTGCCTCCCTCAGGAAAACCATCCGTGTAACCGAATCTGAACTCCTTTTAGACGTACATACTCATGTTGCATCGGCGATACGACCGACCCAACGTTTCTGTGACCTACAACGGGCGCGGTGCACTCACCCCATACCTAATCCCTCCCTTCCGGACTACATAGACCGGCCTAAAGCAGTTATTTACTACTCAAGGCGAAANNN-CCTCATTCACCTCACCTCACACCTTTTCGCACTCTTGAATATAAAATCCTTTTCAACAATCTCC-CCAGTCCTATCACCGAAAAAACAGCACCACAAAATACCTAAGAACCTATCGCTACACAAAAGCCATCCCATAAATCTCAGTAAAGAAAACTCTCTCAAAACCAAAAA
n2998     TCATACCAATTTTGACACGGGGTCATAGCAGCATACGCAGCAAGGCTGCTCCAGGGGATTAAGCACCAATTCCCTAAACATGCCCGAAATACCCNNNNNNGCACGCCTCCTATATGGTAACTTGTGTATATGTAGGCCGGGCAATTGGATGAACCTGAACAGATACAACGAACRCCTNNNNNNNNNAATTATACGGAACNNNNNNNNNNNNNTGTAGGTGGGCTGCTTTGGTGAAACAAACAAATTCACATCACCCGCTTCATGAAATCCTTGTCTGCGTTNNNNTRCCACCCTAATCCTATGCTCTCGAAMATTGGCCCTTAAACCGATAAATACCCGTAAAATAACTGAGTAGCGAAACGAACCATATCCCCGGGGTAATTTGCGAGTGCGCTTAAAAGTAAGCTGAACCACCGTTCTCAAGAGAACGCGCTCTTTCGGCCGATCAAGCACTAGAATCCCAACTTATCTTACAGCAACGGATGACGGTAGCACACACAATGTTTATCCGTAAGAAATACACAACATTCNNNNNNNNNNNNNNNNNNACTAAAATTAAACACAGTCACACCTYNNNNNNNNNNNNNNACCGCAACGAAGAGAAATACTCTGCTTTTCCGTTGAAACCCATGACAACTCAAACAATCAGGCANNNNNNNNNNNNNNNNNTAGATAACTCTTAACAGAGACTCATGGTGGAGGAGCACCACGGCGCCGACCGGGCATAGAGAGNNNNNNNNNNNNNNNNNYGATCGCCAAGGCGANNNCAAAAATTCCCYNNNNNNNNNNNNNNNNNNNNNNNNNNNNNNNNNNNNNNNNNNNNNNNNNNATGGAATAAAGAAAACCGCTCTCACCTGTTGCAAGACCCCTCCGCGGGANNNNNNNNNNNNNNNNNNNGGCGCTCCCTTTTNNNNNNNNNNCGTGAATCGGANNNNNNNNNNNNNNNNNNNNNNNNNNNWTGCCATAGGARGGACGTTATGAAAAGACAGAAGTATCGACCGGAAATGCCATTGTGTATCTAAGGTAGAGCGATTTGAGCCGATTGGRCTCTRCTAGGGTGACGGTACTTCCTAGTTCCCATGAGCTGGATAGGACATTCCNNNRCGGACCCTTGTCGGTACTAAATTAGTCATAAGGAANNNNNNNGTTTACAAACCGCAAAAAGTACGTCCCTCATGGCGTGCGCGAGGACTCTGTCGGTTCAAGGTGGTCGCGCAGGCGATATGCTCCACACAGACTTAAGGGCGGGCGTAACCGAGCACCGCCTCCACTAAGGAGGCGCACAGAGCCTTTATGTAGTAGCATGTTAACATGCCCGCTCCCGGGACGGACAGTCACGAAAGGGGCCTTGGCACGGAAGGACGCCACATTAAACCGATTGCTTGATGGACATACAGGGTACCTCTGATTTTCTATTTACCCACGCTCYAAAATTAACTCAACCACTCTACAACNNNNAAATCACACTATCTATAATATTGCTGACCCTGACCAACTATTCGCCCCTCAACTAAACCTACCTTTTCNNNNNNAACCAAGGCATGCACTTCAATCCTAACCGCCCTATACAACTTAAAGCGTCCTCGACCAGCCACCTATCGCCCCGGACACYACGCACAGAAACCACCTGCGRCYNNNNAGGCCTACCATAGAAGCCCAACAATACAGTACCCCAATGCGGGAACGTGTGCCCATTTCGAATAGCCGTTTCAGGCACTCATGGGGGTCAATGCAATTCTATATCTACGTCTACCGACCTTCGAGCGAATCGCCACAGCAGTCTGAANTAATGGTTTCGTTTGTTCTATGCNCRCRRCTCCAGAACCACCGGCCCAAGACTGTGGAGATGCCAAAGGACACGACGTTCAACCNTTTAGCCGAGTTGGCTTAGGGGTGTATTGRAGTCGCCGAAGTTTCAGTCCCCAATCTATGCCTGTGGGGTTTCTGGGATTTCTAAATTTGTTAAAAATACCCTCATAAACGGTATTCGCAACGGGACTCTGTGTGCCGTGCCCTTACTTCAGGACTTCTGCGAGCCCCCCTGACCCCCTCACTTATAACTCCACGTGTGTACGGTGTGGTATTCCCATTTRTATAGCGCGTCCACTATGCCTCGAAACTCTAGCTATCACACACTTGCACGCATRTTGNNNNNRTGACGGTACACGTGCCCACACCCTTACAAAACAGACCCAGCCTCAATCTAAAAGCACCAGAAACCTCCCATTCCAACTCTAGAGCATGCTCGCTTTTCCCACAGACACCCCGCCGCACATAAACAAACCTAACGTTGAGTATTTATTGGACACACACAACTGACCGCCAGGATCCTTACAATCCCTAACCCCCACAGATCCCACGCACCTCANNNNNNNNNNNNNNNNARAGCCTGCCCTTCAGCGGGCAGGTACCGGCCYANNNNNNNNNNNCAGCCAGCTTTCTCGCGTTGGCAAATATTCCAGCATCAGNNNNNNAGTGAAGAAACAGTTTTGGAACAATCGCATTACTTTGAAATGCACANNNNCACRCCCCCCCAAATTCCGAAAAAGCCCAAATAGNNAAAGATTATTATAAATAGCGACTAGTTACTACCAACCGATCGCAATACATAACGCCCAACCACCACCCACACGCATAAGAACCCAATACCATAACCCCNNNNNNNNNNNNNNAAAATAGAAGTTAACACTTATATTGAGAAATCTCTATACATAACCATAAGCTTACTCCAGTTGATTACCTGATTAGTGCCAAATTATCCATCAGACACAGGAAATACTAGTGGGGAATTCCAGTTCGCGGGAAGGTCGGATACAGGGGCACAAGTTGTACAATGACCGTTGACACATCCCGCACGGAGATGCTGCCCTCCGGAGGCANNNNNNNTAAAGGGGATCCACACCTCAAACAGCACTCTCGGTTACTGGATGCACAGAAAAAGTTATACCGCAAGAAGCACCCCGTTYATNNNNNNNNNNNNNNNNNNNNNNNNGACAAGGCCACCCAAATTCAAGATGTAGACTCGGTTTAGCAAGACAATTCAGTGCCCACCGATTAGATACCAAAAGCAGTACACCAACAAGATCAAAACAACCGTGAAAGGCCAATAATCAAACCAAACAAAAAGGCAGAAAGACCGCGCTAAACACACTACAATTATTAACGTTACCCCCCATAACCAAGCAAGACCAGCTTTAAAGCGGTGGTCCTGGAATACTCAGCAAATCGTTGCTACACCCTACAAGCAACATCCCCAAAAATCAGCCTCTAATGTTATGTTCGATCAACACAGTCCGACTAGGATCGTTTGGCATCAGCTGTCACACCGAGRTTTTATATCCAGCGTTTGTTCTAGATAAGGACCCATAGAGTGGTGCCTGCATTTGGAGAAACTTGACTAGCACGGTGTGGTTGGACACACTTGCCTCCCTCAGGAAAACCATCCGTGTAACCGAATCTGAACTCCTTTTAGACGTACATAN-YATGTNGCATCGGCGATACGACCGACCCAACGTNNNTGTGACCTACAACGGGCGCGGTGCACTCACCCCATACCTAATCCCTCCCTTCCGGACTACATAGACCGGCCTAAAGCAGTTATTTACTACTCAAGGCNNNNNNN-CCTCATTCACCTCACCTCACACCTTTTCGCACTCTTGAATATAAAATCCTTTTCAACAATCTCC-NNNNNNNNNNYACCGAAAAAACAGCACCACAAAATACCTAAGAACCTATCGCNACACAAAAGCCATNTCATAAATCTCAGTAAAGAAAACTCTCTCAANNNNNNNNN
n3011     TCATACCAATTTTGACACGGGGTCATAGCAGCATACGCAGCAAGGCTGCTCCAGGGGATTAAGCACCAATTCCCTAAACATGCCCGAAATACCCCCTTCAGCACGCCTCCTATATGGTAACTTGTGTATATGTAGGCCGGGCAATTGGATGAACCTGAACAGATACAACGAACGCCTCATTATCTGAATTATACGGAACGCTGCAGGGTGCGTGTAGGTGGGCTGCTTTGGTGAAACAAACAAATTCACATCACCCGCTTCATGAAATCCTTGTCTGCGTTCCTCTGCCACCCTAATCCTATGCTCTCGAACATTGGCCCTTAAACCGATAAATACCCGTAAAATAACTGAGTAGCGAAACGAACCATATCCCCGGGGTAATTTGCGAGTGCGCTTAAAAGTAAGCTGAACCACCGTTCTCAAGAGAACGCGCTCTTTCGGCCGATCAAGCACTAGAATCCCAACTTATCTTACAGCAACGGATGACGGTAGCACACACAATGTTTATCCGTAAGAAATACACAACATTCTACAAGAGTCTCAAAAACACTAAAATTAAACACAGTCACACCTCGGCCCTAGTACATCACCGCAACGAAGAGAAATACTCTGCTTTTCCGTTGAAACCCATGACAACTCAAACAATCAGGCATCTAACCCCTCAACGTATAGATAACTCTTAACAGAGACTCATGGTGGAGGAGCACCACGGCGCCGACCGGGCATAGAGAGCGTGAATTAGACGAAGGTGATCGCCAAGGCGAGTCCAAAAATTCCCCTTCCCCGTTAGGGGGGAGTAGTCCCGGACGCGGGTGGCGATTCCTGGGTTATGGAATAAAGAAAACCGCTCTCACCTGTTGCAAGACCCCTCCGCGGGAAACCAGCACAAATTGCGGGGGCGCTCCCTTTTGCCGGTACACCGTGAATCGGATTTGAAGCTGTAGAGTGACTAGTTGTAGTGCCATAGGAGGGACGTTATGAAAAGACAGAAGTATCGACCGGAAATGCCATTGTGTATCTAAGGTAGAGCGATTTGAGCCGATTGGGCTCTGCTAGGGTGACGGTACTTCCTAGTTCCCATGAGCTGGATAGGACATTCCCTTGCGGACCCTTGTCGGTACTAAATTAGTCATAAGGAATATAATGGTTTACAAACCGCAAAAAGTACGTCCCTCATGGCGTGCGCGAGGACTCTGTCGGTTCAAGGTGGTCGCGCAGGCGATATGCTCCACACAGACTTAAGGGCGGGCGTAACCGAGCACCGCCTCCACTAAGGAGGCGCACAGAGCCTTTATGTAGTAGCATGTTAACATGCCCGCTCCCGGGACGGACAGTCACGAAAGGGGCCTTGGCACGGAAGGACGCCACATTAAACCGATTGCTTGATGGACATACAGGGTACCTCTGATTTTCTATTTACCCACGCTCCAAAATTAACTCAACCACTCTACAACATAAAAATCACACTATCTATAATATTGCTGACCCTGACCAACTATTCGCCCCTCAACTAAACCTACCTTTTCCAAACTAACCAAGGCATGCACTTCAATCCTAACCGCCCTATACAACTTAAAGCGTCCTCGACCAGCCACCTATCGCCCCGGACACCACGCACAGAAACCACCTGCGGCCAGATAGGCCTACCATAGAAGCCCAACAATACAGTACCCCAATGCGGGAACGTGTGCCCATTTCGAATAGCCGSTTCAGGCACTCATGGGGGTCAATGCAATTCTATATCTACGTCTACCGACCTTCGAGCGAATCGCCACAGCAGTCTGAATTAATGGTTTCGTTTGTTCTATGCACGCGGCTCCAGAACCACCGGCCCAAGACTGTGGAGATGCCAAAGGACACGACGTTCAACCGTTTAGCCGAGTTGGCTTAGGGGTGTATTGGAGTCGCCGAAGTTTCAGTCCCCAATCTATGCCTGTGGGGTTTCTGGGATTTCTAAATTTGTTAAAAATACCCTCATAAACGGTATTCGCAACGGGACTCTGTGTGCCGTGCCCTTACTTCAGGACTTCTGCGAGCCCCCCTGACCCCCTCACTTATAACTCCACGTGTGTACGGTGTGGTATTCCCATTTGTATAGCGCGTCCACTATGCCTCGAAACTCTAGCTATCACACACTTGCACGCATGTTGTGGGAGTGACGGTACACGTGCCCACACCCTTACAAAACAGACCCAGCCTCAATCTAAAAGCACCAGAAACCTCCCATTCCAACTCTAGAGCATGCTCGCTTTTCCCACAGACACCCCGCCGCACATAAACAAACCTAACGTTGAGTATTTATTGGACACACACAACTGACCGCCAGGATCCTTACAATCCCTAACCCCCACAGATCCCACGCACCTCACTTAGATTGTGCCAATAGAGCCTGCCCTTCAGCGGGCAGGTACCGGCCCACGGTGAACAACCAGCCAGCTTTCTCGCGTTGGCAAATATTCCAGCATCAGTTTGACAGTGAAGAAACAGTTTTGGAACAATCGCATTACTTTGAAATGCACACCCTCACGCCCCCCCAAATTCCGAAAAAGCCCAAATAGGCAAAGATTATTATAAATAGCGACTAGTTACTACCAACCGATCGCAATACATAACGCCCAACCACCACCCACACGCATAAGAACCCAATACCATAACCCCAAACCCTTACCAACAAAATAGAAGTTAACACTTATATTGAGAAATCTCTATACATAACCATAAGCTTACTCCAGTTGATTACCTGATTAGTGCCAAATTATCCATCAGACACAGGAAATACTAGTGGGGAATTCCAGTTCGCGGGAAGGTCGGATACAGGGGCACAAGTTGTACAATGACCGTTGACACATCCCGCACGGAGATGCTGCCCTCCGGAGGCACGNNNCCTAAAGGGGATCCACACCTCAAACAGCACTCTCGGTTACTGGATGCACAGAAAAAGTTATACCGCAAGAAGCACCCCGTTCATACGTTAGACTCTTGTAACACAGGCGACAAGGCCACCCAAATTCAAGATGTAGACTCGGTTTAGCAAGACAATTCAGTGCCCACCGATTAGATACCAAAAGCAGTACACCAACAAGATCAAAACAACCGTGAAAGGCCAATAATCAAACCAAACAAAAAGGCAGAAAGACCGCGCTAAACACACTACAATTATTAACGTTACCCCCCATAACCAAGCAAGACCAGCTTTAAAGCGGTGGTCCTGGAATACTCAGCAAATCGTTGCTACACCCTACAAGCAACATCCCCAAAAATCAGCCTCTAATGTTATGTTCGATCAACACAGTCCGACTAGGATCGTTTGGCATCAGCTGTCACACCGAGGTTTTATATCCAGCGTTTGTTCTAGATAAGGACCCATAGAGTGGTGCCTGCATTTGGAGAAACTTGACTAGCACGGTGTGGTTGGACACACTTGCCTCCCTCAGGAAAACCATCCGTGTAACCGAATCTGAACTCCTTTTAGACGTACATACTCATGTTGCATCGGCGATACGACCGACCCAACGTTTCTGTGACCTACAACGGGCGCGGTGCACTCACCCCATACCTAATCCCTCCCTTCCGGACTACATAGACCGGCCTAAAGCAGTTATTTACTACTCAAGGCGAAACTT-CCTCATTCACCTCACCTCACACCTTTTCGCACTCTTGAACATAAAATCCTTTTCAACAATCTCC-CCAGTCCTATCACCGAAAAAACAGCACCACAAAATACCTAAGAACCTATCGCTACACAAAAGCCATCCCATAAATCTCAGTAAAGAAAACTCTCTCAAAACCAAAAA
n3024     TCATACCAATTTTGACACGGGGTCATAGCAGCATACGCAGCAAGGCTGCTCCAGGGGATTAAGCACCAATTCCCTAAACATGCCCGAAATACCCCCTTCAGCACGCCTCCTATATGGTAACTTGTGTATATGTAGGCCGGGCAATTGGATGAACCTGAACAGATACAACGAACGCCTCATTATCTGAATTATACGGAACGCTNNAGGGTGCGTGTAGGTGGGCTGCTTTGGTGAAACAAACAAATTCACATCACCCGCTTCATGAAATCCTTGTCTGCGTTCCTCTGCCACCCTAATCCTATGCTCTCGAACATTGGCCCTTAAACCGATAAATACCCGTAAAATAACTGAGTAGCGAAACGAACCATATCCCCGGGGTAATTTGCGAGTGCGCTTAAAAGTAAGCTGAACCACCGTTCTCAAGAGAACGCGCTCTTTCGGCCGATCAAGCACTAGAATCCCAACTTATCTTACAGCAACGGATGACGGTAGCACACACAATGTTTATCCGTAAGAAATACACAACATTCTACAAGAGTCTCAAAAACACTAAAATTAAACACAGTCACACCTCGGCCCTAGTACATCACCGCAACGAAGAGAAATACTCTGCTTTTCCGTTGAAACCCATGACAACTCAAACAATCAGGCATCTAACCCCTCAACGTATAGATAACTCTTAACAGAGACTCATGGTGGAGGAGCACCACGGCGCCGACCGGGCATAGAGAGCGTGAATTAGACGAAGGTGATCGCCAAGGCGAGTCCAAAAATTCCCCTTCCCCGTTAGGGGGGAGTAGTCCCGGACGCGGGTGGCGATTCCTGGGTTATGGAATAAAGAAAACCGCTCTCACCTGTTGCAAGACCCCTCCGCGGGAAACCAGCACAAATTGCGGGGGCGCTCCCTTTTGCCGGTACACCGTGAATCGGATTTGAAGCTGTAGAGTGACTAGTTGTAGTGCCATAGGAGGGACGTTATGAAAAGACAGAAGTATCGACCGGAAATGCCATTGTGTATCTAAGGTAGAGCGATTTGAGCCGATTGGGCTCTGCTAGGGTGACGGTACTTCCTAGTTCCCATGAGCTGGATAGGACATTCCCTTGCGGACCCTTGTCGGTACTAAATTAGTCATAAGGAATATAATGGTTTACAAACCGCAAAAAGTACGTCCCTCATGGCGTGCGCGAGGACTCTGTCGGTTCAAGGTGGTCGCGCAGGCGATATGCTCCACACAGACTTAAGGGCGGGCGTAACCGAGCACCGCCTCCACTAAGGAGGCGCACAGAGCCTTTATGTAGTAGCATGTTAACATGCCCGCTCCCGGGACGGACAGTCACGAAAGGGGCCTTGGCACGGAAGGACGCCACATTAAACCGATTGCTTGATGGACATACAGGGTACCTCTGATTTTCTATTTACCCACGCTCCAAAATTAACTCAACCACTCTACAACATAAAAATCACACTATCTATAATATTGCTGACCCTGACCAACTATTCGCCCCTCAACTAAACCTACCTTTTCCAAACCAACCAAGGCATGCACTTCAATCCTAACCGCCCTATACAACTTAAAGCGTCCTCGACCAGCCACCTATCGCCCCGGACACCACGCACAGAAACCACCTGCGGCCAGATAGGCCTACCATAGAAGCCCAACAATACAGTACCCCAATGCGGGAACGTGTGCCCATTTCGAATAGCCGCTTCAGGCACTCATGGGGGTCAATGCAATTCTATATCTACGTCTACCGACCTTCGAGCGAATCGCCACAGCAGTCTGAATTAATGGTTTCGTTTGTTCTATGCACGCGGCTCCAGAACCACCGGCCCAAGACTGTGGAGATGCCAAAGGACACGACGTTCAACCGTTTAGCCGAGTTGGCTTAGGGGTGTATTGGAGTCGCCGAAGTTTCAGTCCCCAATCTATGCCTGTGGGGTTTCTGGGATTTCTAAATTTGTTAAAAATACCCTCATAAACGGTATTCGCAACGGGACTCTGTGTGCCGTGCCCTTACTTCAGGACTTCTGCGAGCCCCCCTGACCCCCTCACTTATAACTCCACGTGTGTACGGTGTGGTATTCCCATTTGTACAGCGCGTCCACTATGCCTCGAAACTCTAGCTATCACACACTTGCACGCATGTTGTGGGAGTGACGGTACACGTGCCCACACCCTTACAAAACAGACCCAGCCTCAATCTAAAAGCACCAGAAACCTCCCATTCCAACTCTAGAGCATGCTCGCTTTTCCCACAGACACCCCGCCGCACATAAACAAACCTAACGTTGAGTACTTATTGGACACACACAACTGACCGCCAGGATCCTTACAATCCCTAACCCCCACAGATCCCACGCACCTCACTTAGATTGTGCCAATAGAGCCTGCCCTTCAGCGGGCAGGTACCGGCCCACGGTGAACAACCAGCCAGCTTTCTTGCGTTGGCAAATATTCCAGCATCAGTTTGACAGTGAAGAAACAGTTTTGGAACAATCGCATTACTTTGAAATGCACACCCTCACGCCCCCCCAAATTCCGAAAAAGCCCAAATAGGCAAAGATTATTATAAATAGCGACTAGTTACTACCAACCGATCGCAATACATAACGCCCAACCACCACCCACACGCATAAGAACCCAATACCACAACCCCAAACCCTTACCAACAAAATAGAAGTTAACACTTATATTGAGAAATCTCTATACATAACCATAAGCTTACTCCAGTTGATTACCTGATTAGTGCTAAATTATCCATCAGACACAGGAAATACTAGTGGGGAATTCCAGTTCGCGGGAAGGTCGGATACAGGGGCACAAGTTGTACAATGACCGTTGACACATCCCGCACGGAGATGCTGCCCTCCGGAGGCACGTGCCCTAAAGGGGATCCACACCTCAAACAGCACTCTCGGTTACTGGATGCACAGAAAAAGTTATACCGTAAGAAGCACCCCGTTCATACGTTAGACTCTTGTAACACAGGCGACAAGGCCACCCAAATTCAAGATGTAGACTCGGTTTAGCAAGACAATTCAGTGCCCACCGATTAGATACCAAAAGCAGTACACCAACAAGATCAAAACAACCGTGAAAGGCCAATAATCAAACCAAACAAAAAGGCAGAAAGACCGCGCTAAACACACTACAATTATTAACGTTACTCCCCATAACCAAGCAAGACCAGCTTTAAAGCGGTGGTCCTGGAATACTCAGCAAATCGTTGCTACACCCTACAAGCAACATCCCCAAAAATCAGCCTCTAATGTTATGTTCGATCAACACAGTCCGACTGGGATCGTTTGGCATCAGCTGTCACACCGAGGTTTTATATCCAGCGTTTGTTCTAGATAAGGACCCATAGAGTGGTGCCTGCATTTGGAGAAACTTGACTAGCACGGTGTGGTTGGACACACTTGCCTCCCTCAGGAAAACCATCCGTGTAACCGAATCTGAACTCCTTTTAGACGTACATACTTATGTTGCATCGGCGATACGACCGACCCAACGTTTTTGTGACCTACAACGGGCGCGGTGCACTCACCCCATACCTAATCCCTCCCTTCCGGACTACATAGACCGGCCTAAAGCAGTTATTTACTACTCAAGGCGAAACTT-CCTCACTCACCTCACCTCATACCTTCTCGCACTCTCAAACATAAAATCTTTTTCAACAACTTCC-CTAATTTTCCCACCGAAAAAATAACACCACGAAATACCTAAAAACCTATCGCTACACAAAAGCCATCCTACAAATCTCAATAAAGAAAACTCTCTCAAAACCAAAAA
n3026     TCATACCAATTTTGACACGGGGTCATAGCAGCATACGCAGCAAGGCTGCTCCAGGGGATTAAGCACCAATTCCCTAAACATGCCCGAAATACCCCCTTCAGCACGCCTCCTATATGGTAACTTGTGTATATGTAGGCCGGGCAATTGGATGAACCTGAACAGATACAACGAACGCCTCGTTATCTGAATTATACGGAACRYTRNAGGGTVCGTGTAGGTGGGCTGCTTTGGTGAAACAAACAGATTCACATCACCCGCTTCATGAAATCCTTGTCTGCGTTCCTCTGCCACCCTAATCCTATGCTCTCGAACATTGGCCCTTAAACCGATAAATACCCGTAAAATAACTGAGTAGCGAAACGAACCATATCCCCGGGGTAATTTGCGAGTGCGCTTAAAAGTAAGCTGAACCACCGTTCTCAAGAGAACGCGCTCTTTCGGCCGATCAAGCACTAGAATCCCAACTTATCTTACAGCAACGGATGACGGTAGCACACACAATGTTTATCCGTAAGAAATACACAACATTCTACAAGAGTCTCAAAAACACTAAAATTAAACACAGTCACACCTCGGCCCTAGTACATCACCGCAACGAAGAGAAATACTCTGCTTTTCCGTTGAAACCCATGACAACTCAAACAATCAGGCATCTAACCCCTCAACGTATAGATAACTCTTAACAGAGACTCATGGTGGAGGAGCACCACGGCGCCGACCGGGCATAGAGAGCGKNNNNNNNACGAAGGTGATCGCCAAGGCGAGTCCAAAAATTCCCCTTCCCCGTTAGGGGGGAGTAGTCCCGGACGCGGGTGGCGATTCCTGGGTTATGGAATAAAGAAAACCGCTCTCACCTGTTGCAAGACCCCTCCGCGGGAAACCAGCACAAATTGCGGGGGCGCTCCCTTTTGCCGGTACACCGTGAATCGGATTTGAAGCTGTAGAGTGACTAGTTGTAGTGCCATAGGAGGGACGTTATGAAAAGACAGAAGTATCGACCGGAAATGCCATTGTGTATCTAAGGTAGAGCGATTTGAGCCGATTGGGCTCTGCTAGGGTGACGGTACTTCCTAGTTCCCATGAGCTGGATAGGACATTCCCTTGCGGACCCTTGTCGGTACTAAATTAGTCATAAGGAATATAATGGTTTACAAACCGCAAAAAGTACGTCCCTCATGGCGTGCGCGAGGACTCTGTCGGTTCAAGGTGGTCGCGCAGGCGATATGCTCCACACAGACTTAAGGGCGGGCGTAACCGAGCACCGCCTCCACTAAGGAGGCGCACAGAGCCTTTATGTAGTAGCATGTTAACATGCCCGCTCCCGGGACGGACAGTCACGAAAGGGGCCTTGGCACGGAAGGACGCCACATTAAACCGATTGCTTGATGGACATACAGGGTACCTCTGATTTTCTATTTACCCACGCTCCAAAATTAACTCAACCACTCTACAACATAAAAATCACACTATCTATAATATTGCTGACCCTGACCAACTATTCGCCCCTCAACTAAACCTACCTTTTCCAAACCAACCAAGGCATGCACTTCAGTCCTAACCGCCCTATACAACTTAAAGCGTCCTCGACCAGCCACCTATCGCCCCGGACACCACGCACAGAAACCACCTGCGGCCAGATAGGCCTACCATAGAAGCCCAACAATACAGTACCCCAATGCGGGAACGTGTGCCCATTTCGAATAGCCGCTTCAGGCACTCATGGGGGTCAATGCAATTCTATATCTACGTCTACCGACCTTCGAGCGAATCGCCACAGCAGTCTGAATTAATGGTTTCGTTTGTTCTATGCACGCGGCTCCAGAACCACCGGCCCAAGACTGTGGAGATGCCAAAGGACACGACGTTCAACCGTTTAGCCGAGTTGGCTTAGGGGTGTATTGGAGTCGCCGAAGTTTCAGTCCCCAATCTATGCCTGTGGGGTTTCTGGGATTTCTAAATTTGTTAAAAATACCCTCATAAACGGTATTCGCAACGGGACTCTGTGTGCCGTGCCCTTACTTCAGGACTTCTGCGAGCCCCCCTGACCCCCTCACTTATAACTCCACGTGTGTACGGTGTGGTATTCCCATTTGTACAGCGCGTCCACTATGCCTCGAAACTCTAGCTATCACACACTTGCACGCATGTTGTGGGAGTGACGGTACACGTGCCCACACCCTTACAAAACAGACCCAGCCTCAATCTAAAAGCACCAGAAACCTCCCATTCCAACTCTAGAGCATGCTCGCTTTTCCCACAGACACCCCGCCGCACATAAACAAACCTAACGTTGAGTACTTATTGGACACACACAACTGACCGCCAGGATCCTTACAATCCCTAACCCCCACAGATCCCACGCACCTCACTTAGATTGTGCCAATAGAGCCTGCCCTTCAGCGGGCAGGTACCGGCCCACGGTGAACAACCAGCCAGCTTTCTTGCGTTGGCAAATATTCCAGCATCAGTTTGACAGTGAAGAAACAGTTTTGGAACAATCGCATTACTTTGAAATGCACACCCTCACGCCCCCCCAAATTCCGAAAAAGCCCAAATAGGCAAAGATTATTATAAATAGCGACTAGTTACTACCAACCGATCGCAATACATAACGCCCAACCACCACCCACACGCATAAGAACCCAATACCACAACCCCAAACCCTTACCAACAAAATAGAAGTTAACACTTATATTGAGAAATCTCTATACATAACCATAAGCTTACTCCAGTTGATTACCTGATTAGTGCTAAATTATCCATCAGACACAGGAAATACTAGTGGGGAATTCCAGTTCGCGGGAAGGTCGGATACAGGGGCACAAGTTGTACAATGACCGTTGACACATCCCGCACGGAGATGCTGCCCTCCGGAGGCAYGNGCCCTAAAGGGGATCCACACCTCAAACAGCACTCTCGGTTACTGGATGCACAGAAAAAGTTATACCGTAAGAAGCACCCCGTTCATACGTTAGACTCTTGTAACACAGGCGACAAGGCCACCCAAATTCAAGATGTAGACTCGGTTTAGCAAGACAATTCAGTGCCCACCGATTAGATACCAAAAGCAGTACACCAACAAGATCAAAACAACCGTGAAAGGCCAATAATCAAACCAAACAAAAAGGCAGAAAGACCGCGCTAAACACACTACAATTATTAACGTTACTCCCCATAACCAAGCAAGACCAGCTTTAAAGCGGTGGTCCTGGAATACTCAGCAAATCGTTGCTACACCCTACAAGCAACATCCCCAAAAATCAGCCTCTAATGTTATGTTCGATCAACACAGTCCGACTAGGATCGTTTGGCATCAGCTGTCACACCGAGGTTTTATATCCAGCGTTTGTTCTAGATAAGGACCCATAGAGTGGTGCCTGCATTTGGAGAAACTTGACTAGCACGGTGTGGTTGGACACACTTGCCTCCCTCAGGAAAACCATCCGTGTAACCGAATCTGAACTCCTTTTAGACGTACATACTTATGTTGCATCGGCGATACGACCGACCCAACGTTTCTGTGACCTACAACGGGCGCGGTGCACTCACCCCATACCTAATCCCTCCCTTCCGGACTACATAGACCGGCCTAAAGCAGTTATTTACTACTCAAGGCGAAANNNNCCTCACTCACCTCACCTCATACCTTCTCGCACTCTCAAACATAAAATCTTTTTCAACAACTTCC-CTAATTTTCCCACCGAGAAAATAACACCACAAAATACCTAAAAACCTATCGCTACACAAAAGCCATCCTACAAATCTCAATAAAGAAAACTCTCTCAAAACCAAAAA
n3757     TCATACCAATTTTGACACGGGGTCATAGCAGCATACGCAGCAAGGCTGCTCCGGGGGATTAAGCACCAATTCCCTAAACATGCCCGAAATACCCCCTTCAGCACGCCTCCTATATGGTAACTTGTGTATATGTAGGCCGGGCAATTGGATGAACCTGAACAGATACAACGAACGCCTCATTATCTGAATTATACGGAACGCTGCAGGGTGCGTGTAGGTGGGCTGCTTTGGTGAAACAAACAAATTCACATCACCCGCTTCATGAAATCCTTGTCTGCGTTCCTCTGCCACCCTAATCCTATGCTCTCGAACATTGGCCCTTAAACCGATAAATACCCGTAAAATAACTGAGTAGCGAAACGAACCATATCCCCGGGGTAATTTGCGAGTGCGCTTAAAAGTAAGCTGAACCACCGTTCTCAAGAGAACGCGCTCTTTCGGCCGATCAAGCACTAGAATCCCAACTTATCTTACAGCAACGGATGACGGTAGCACACACAATGTTTATCCGTAAGAAATACACAACATTCTACAAGAGTCTCAAAAACACTAAAATTAAACACAGTCACACCTTGGCCCCAGTACATCACCGCAACGAAAAGAAATACTCTGCTTTTCCGTTGAAACCCATGACAACTCAAACTATCAGGCATCTAACCCCTCAACGTAT-GATAACTCTTAACAGAGACTCATGGTGGAGGAGCACCACGGCGCCGACCGGGCATAGAGAGCGTGAATTAGACGAAGGTGATCGCCAAGGCGAGTCCAAAAATTCCCCTTCCCCGTTAGGGGGGAGTAGTCCCGGACGCGGGTGGCGATTCCTGGGTTATGGAATAAAGAAAACCGCTCTCACCTGTTGCAAGACCCCTCCGCGGGAAACCAGCACAAATTGCGGGGGCGCTCCCTTTTGCCGGTACACCGTGAATCGGATTTGAAGCTGTAGAGTGACTAGTTGTAGTGCCATAGGAGGGACGTTATGAAAAGACAGAAGTATCGACCGGAAATGCCATTGTGTATCTAAGGTAGAGCGATTTGAGCCGATTGGGCTCTGCTAGGGTGACGGTACTTCCTAGTTCCCATGAGCTGGATAGGACATTCCCTTGCGGACCCTTGTCGGTACTAAATTAGTCATAAGGAATATAATGGTTTACAAACCGCAAAAAGTACGTCCCTCATGGCGTGCGCGAGGACTCTGTCGGTTCAAGGTGGTCGCGCAGGCGATATGCTCCACACAGACTTAAGGGCGGGCGTAACCGAGCACCGCCTCCACTAAGGAGGCGCACAGAGCCTTTATGTAGTAGCATGTTAACATGCCCGCTCCCGGGACGGACAGTCACGAAAGGGGCCTTGGCACGGAAGGACGCCACATTAAACCGATTGCTTGATGGACATACAGGGTACCTCTGATTTTCTATTTACCCACGCTCCAAAATTAACTCAACCACTCTACAACATAAAAATCACACTATCTATAATATTGCTGACCCTGACCAACTATTCGCCCCTCAACTAAACCTACCTTTTCCAAACTAACCAAGGCATGCACTTCAATCCTAACCGCCCTATACAACTTAAAGCGTCCTCGACCAGCCACCTATCGCCCCGGACACCACGCACAGAAACCACCTGCGGCCAGATAGGCCTACCATAGAAGCCCAACAATACAGTACCCCAATGCGGGAACGTGTGCCCATTTCGAATAGCCGCTTCAGGCACTCATGGGGGTCAATGCAATTCTATATCTACGTCTACCGACCTTCGAGCGAATCGCCACAGCAGTCTGAATTAATGGTTTCGTTTGTTCTATGCACGCGGCTCCAGAACCACCGGCCCAAGACTGTGGAGATGCCAAAGGACACGACGTTCAACCGTTTAGCCGAGTTGGCTTAGGGGTGTATTGGAGTCGCCGAAGTTTCAGTCCCCAATCTATACCTGTGGGGTTTCTGGGATTTCTAAATTTGTTAAAAATACCCTCATAAACGGTATTCGCAACGGGACTCTGTGTGCCGTGCCCTTACTTCAGGACTTCTGCGAGCCCCCCTGACCCCCTCACTTATAACTCCACGTGTGTACGGTGTGGTATTCCCATTTGTATAGCGCGTCCACTATGCCTCGAAACTCTAGCTATCACACACTTGCACGCATGTTGTGGGAGTGACGGTACACGTGCCCACACCCTTACAAAACAGACCCAGCCTCAATCTAAAAACACCAGAAACCTCCCATTCCAACTCTAGAGCATGCTCGCTTTTCCCACAGACACCCCGCCGCACATAAACAAACCTAACGTTGAGTACTTATTGGACACACACAACTGACCGCCAGGATCCTTACAATCCCTAACCCCCACAGATCCCACGCACCTCACTTAGATTGTGCCAATAGAGCCTGCCCTTCAGCGGGCAGGTATCGGCCCACGGTGAACAACCAGCCAGCTTTCTCGCGTTGGCAAATATTCCAGCATCAGTTTGACAGTGAAGAAACAGTTTTGGAACAATCGCATTACTTTGAAATGCACACCCTCACGCCCCCCCAAATTCCGAAAAAGCCCAAACAGGCAAAAATTRTTATAAATAGCGACTAGTTACTACCAACCGATCGCAATACATAACGCCCAACCACCACCCACACGCATAAGAACCCAATACCACAACCCCAAACCCTTACCAACAAAATAGAAGTTAACACTTATATTGAGAAATCTCTATACATAACCATAAGCTTACTCCAGTTGATTACCTGATTAGTGCCAAATTATCCATCAGACACAGGAAATACTAGTGGGGAATTCCAGTTCGCGGGAAGGTCGGATACAGGGGCACAAGTTGTACAATGACCGTTGACACATCCCGCACGGAGATGCTGCCCTCCGGAGGCACGTGCCCTAAAGGGGATCCACACCTCAAACAGCACTCTCGGTTACTGGATGCACAGAAAAAGTTATACCGTAAGAAGCACCCCGTTCATACGTTAGACTCTTGTAACACAGGCGACAAGGCCACCCAAATTCAAGATGTAGACTCGGTTTAGCAAGACAATTCAGTGCCCACCGATTAGATACCAAAAGCAGTACACCAACAAGATCAAAACAACCGTGAAAGGCCAATAATCAAACCAAACAAAAAGGCAGAAAGACCGCGCTAAACACACTACAATTATTAACGTTACTCCCCATAACCAAGCAAGACCAGCTTTAAAGCGGTGGTCCTGGAATACTCAGCAAATCGTTGCTACACCCTACAAGCAACATCCCCAAAAATCAGCCTCTAATATTATGTTCGATCAACACAGTCCGACTAGGATCGTTTGGCATCAGCTGTCACACCGAGGTTTTATATCCAGCGTTTGTTCTAGATAAGGACCCATAGAGTGGTGCCTGCATTTGGAGAAACTTGACTAGCACGGTGTGGTTGGACACACTTGTCTCCCTCAGGAAAACCATCCGTGTAACCGAATCTGAACTCCTTTTAGACGTACATACTTATGTTGCATCGGCGATACGACCGACCCAACGTTTCTGTGACCTACAACGGGCGCGGTGCACTCACCCCATACCTAATCCCTCCCTTCCGGACTACATAGACCGGCCTAAAGCAGTTATTTACTACTCAAGACGAAACTTTCCTCATTCACCTCACCTCATACCTTTTCGCACTCTTAAACATAAAATCCTTTTCAACAATCCCC-CTAATCCTACCACCGAAAAAACAACATCACAAAATACCTAAGAACCTATCGCTACACAAAAGCCATCCCATAAACCTCAATAAAGAAAACTCTCTCAAAACCAAAAA
NESNO     TACTATCAATCGTAACACAGGGTCACGGCAACATACGCAGCAAGGCTGCCCCGGGGAACTAAGCACCTATTCCCTAGACAAGCCCGCAATACCCCCTTCAGTATGCCTCCGATATGGTTACTTGTGTATATGTAGGCCGGGCAATTGGACGAACTTAAACTGATAAAACGATCGCCTCATTTTCCGAATTATACGGAACTCTGCAGGGTGCGTGTAGGTGGGCTGCTTCGGTGAAATAAATAACTTCACAACACCTGTTCAACGAAACCCTTATCTGCGTTCCTCTGCCACCCTAATCCCATGTTCTCAATCATTGGCCCTCAAACTGACACACACCCGAAAAATAACTAAGTAGTGAAACGAACCATATCCCCGAGGGAATTCGCGAGTGCACTTAAAAGTTAGCTGAACCAACCTTCCCAAGAGAACGCACTCTTTCGGCCGTTCAAGACCTAAAACCCAAACTCATCTCACACCAAAGAATGGCGGTAGCACACACAGCGTTTATCCGTAAAAAATACACATCGTTCTATAAATATCAAAAAAACACCACTATTAAGCATAAACACACCTCGGCCCCAGTCCATCAACGCAACGAAAAGAAATACTCCGCTTTCCCGTTTAAACCCACTAAAACTTAAACAAACATACATCTATCCCCTCAACAAATGGAT-ACTTTTAACAGAGACTCATGGTGGAGGAGCACCACGGCGCCGACTGGGCATAGAGAGCGTGAATTAGACAAAGGTGATCGCCAAGGCGAGTCCAAAAATTCCCCTTCCCCGTTAGGGGGGAGTAGTCCTGGATGCGGGTGGCGATTCCCGGGTTATGGAATAAAGAAAACCGCTCTCACTTGTTGTAAGGCCCCTCCGCGGGAAACCAGCACAAATTGCGGGGGCGCTCCCTTTTGCCGGTACACCGTGAATCGGATTGGAAGCTGTAGAGTGACTAGTTGTAGTGCCATAGGAGGGACGTTATGAAAAGACAGAAGTATCGATCGGAAATGCCACTGCGTATCTAAGGCAGAACGATTCGAGTCGATTGGGCTCTGCTAGGGTGATGGTACTTCTTAGTACCCATGAGCTGGATAGGACATTCCCTCGTGGACCCTTGTCGGTACTAACTTAGTTATAAGGAACATAATGGTGTACAATCCGCATAAAGTACGTCCCTCATGGCGTGCGCGAAGACTCCGTCGGTTCAAGGCGGTCGCGCAGGCGATACGCTCCACACAGACTTAAGGGCGGGCATAACCGAGCACCGCCTCCACTAAGGAGGCGCACAGAGCCTTTTTGTAGTAGCTTGTTAACAAGCCCGCTCCCGGGCCGGACAGTTACAAAAGGGGCCTTAGCATGGAAGGACGCCACATTAGACCGATTGCTTGATGGACATACAGGGTACCACTGATTTCT--TTTACCCACACTTTAAAATTCACTCAACCACCTTACAACCAAAATAAAAAACTGTCTTTAACATTGCTTACTCTGACCAACTACTCATTTCACAACTGAACCAACCCTCACAAAACCAACCAACGCATGCACATCAACTCAAACCGCTCTATACAACCTAAAGCGTCCTCGACCGGCCACCAATCGCTCCGGACACCACGCAAAGAAACTACCCGCGGCCAGACAGGCTCACCATAGAAACTCAACAGTAAATAACCTCAACGGGGGAACGTGTGCCCACTCCGAATAGCCGCTTCAGGCACTCATGGAGGCCAATGCAATTCTATTCCCGCGCCTAACGAACTTCGAGCGGATCGCCACAGCAGCCTGAACTAATGGTTTCGTTTGTTCTACGCACGCGGCTCCAGAACCACTGGCTTAAGACCGTGGAGATGCCAAAGGACACGACGTAAAACCGTTTAGCCGAGTTGGCTTAGGGGTGTATTGGAGTCGCCGAAGTTTCTGTCCCTAATCTATACCTGTGGGGTTTCTGGAATCTCTAAATTTGTTAAAAATATATACACAGGTAATATTCGCAACGTGATTCTGTGTGCTGTGCCCTTACTTCAGGACTCCTGCGAGCCCCCCTGACTATCAAACGTATAAACCCATGCATGTACGGCGTGGTACCTCCATTTGTACAACGCGTCCGCCATGCCTCGAAACTATAGCTATCAGACACTCACACGCACGTTGTGGGAGCGACGGTACACGTGCCCACACCCTTACAAACCAAACCCTGCCTCCATCTTAAAATATCAGACACCTCACTTTCTAACACTGGAGCATTCCCGCTTTCCCCAACGACACTCCGCCACACATAAATAGGCCTAACGTTAAGCACTTATTGGACACACACAACTGACCGCCAGGATTCTTACAATCCTCAGACTCCTCAGACTCCACACATTACAATTTACCCAAGCCAGTAGAGCCTGCCCTCCAGCGGGCAGGTACCGGCCCACGGTGAACAAACAACCTAATCTCTAACGTTGGTAAATATTCCAGCATCAGTTTGACAGCGAGGTAACACTTTTGGAACAATCGCATTACTTCGAAATGCACACACCTACGTCCCCCTAGATTTCGACAAAGCCCAAATAGGCAAAAGCTATTCCAACCAGAGACTAGGTACTACAAACCGACTACAAACCATAACGCCCAACCACCACCCATACGCATGGGAGCCCAATACCACAAACACATCCCCCAATCATCAAAACAAAAGTCAATACAACTACTGTGAAATCTGTATAAATAACTATAAGCTTACTTCAGCTGATTACCTGATTAGTGCCAAATTTTCAATTAGACATACGAAATCCTAGTGGGGAATTTTAATTCGCGGGAAGGCCGGCTACAGGAGTACAAGTCGTACAATGACTATTCAGCCACCCCGCACGGAGATGCTGCCCTCCGGAGGCACGTGCCCTAAAGGGGATTCACTCCCCAAAAAGCAATCTTGGTTACTGGATGCACAGAAAAAGTTATACCGCAAGAAGCACCCCGTTCATACGTTAGACTCTTGTAACACAGGCGACAAGGTCAACCAAATTCAAGACGCAGACTCGGTTTAGCAAGACAATTCAATGCCCACCGAATAGATATCAACCGCAATACACAAACAAGAACCACACAACCGTGAAAGGCCAATTGACACACCAAACCCAAAGGAGGAACGGAAGCGCGAAACAAAACACAATCATTTACGTTACCACCCATAATCAAGCAAGACCAGCTTTAAGGCGGCGACCAAGAAATAACCAGCAARTCGTTGCTACAACTTT-TAGCACCATCCCCAAGAATCAGCCACCAATATTATGTCCGATTGGCACAGTTCGACTAGGATCGTTTGGAATCAGCTGTCACACCGAGGTTTTATATCCAGCGTTTGTTCTAGATAAGGACCCACAGAGTGGTGCCTGCATTTGGAGAAACTTGACTAGCACGGTGTGGTTGGACACACTTGTCTCCCTAAAGCGCACCATCCGTGTAACTGAATATGAACTCCTTTCAGCTGTAAACTCCGACGCTTCACCGGCGATACGACTGACCCAACGTTTCTGTGACCTACAATGGGCGCGGTGCACTCACACCATACCAAGTCCGTCCCTTATGGACTATATGGACCGGCCTAAAGCCGTTATTAAACACCCAATTCGAAACAT-CAATAACAACAATACCCCACACCCCCAACCATTTCGGAGCACCAAATTAAGTCCAAAACTCACACC--ATAAACCAACTAATAAACTCACACTACAAAAGATCAAACAATCCCACACCACCCATAAAATATTCCACTAACATCCAAAAAACTGGAACTTACAACACCAACGA
PELCR     TCTAATCAAATTTGACACAGGGTCATGGCAGCATACTCAGCAAGGCTGCCCCGGGGGACTAAGCACCTATTCCCTAAACACGCCCGAAATACTCCCTTCGGCACGACTCCGATATGGTTACTTGTGTATATGCAGGCCGGGCAATTGGATGAACCTGAGTAGATACAACGAACGCCTCATTATCCGAATTATACGGAACGCTGCAGGGTGCGTGTAGGTGGGCTGCTTCGGTGAAACAAACAAGTTCACAACACTCGCTCAACGAAGCCCTTGTCTACGTTCCTCTGCCACCCTAATTCCACGCTCTCAAACATTGGCCCTCAAACCGACATTAACCTGAAAAATAACTAAGTGGCGAAACGAACCATATCCCCGAGGAAATTCGCGAGTACACTGAATAGTGAGCTGAACCACCATTCTCATGAGAATGCGCTCTTTCGGCCGATAAAGCCCTAAAATCCAAACTCATCTCACACTAAAGAGTGGTGGTAGCACACACACCGTTTATCTGTAGAAAGTACGCACCATTCTACAAAAGTCGTAAAAGCACTAAAAGTAAGCATAGACACACCTTGGCCCCAGTCCATCAACGCAACGAAAAGAAAAACTCCGCTTTCCCATTTAAACCCATAACAACTCAAATAAACGGACATCTACCCCATCAATGGATAGATAACTTTTAACAGAGACTCGTGGTGGAGGAGCATCACGGCGCCGACCGGGCATAGAGAGCGTGAATTAGACAAAGGTGATCGCCAAGGCGAGTCCAAAAATTCCCCTTCCCCGTTAGGGGGGAGTAGTCCCGGACGCGGGTGGCGATTCCCGGGTTACGGAATAAAGAAAACCGCTCTCACCTGTTGCAAGGCCCCTCCGTGGGAAACCAGCACAAATTGCGGGGGCGCTCCCTTTTGCCGGTACACCGTGAATCGGGTTGGAAGCTGTAGAGTGACTAGTCGTAGTGCCATAGGAGGGACGTTATGAAAAGACAGAAGTATCGACCGGAAATGCCACTGCGTATTTAAGGCAGAGCGATTCGAGCCGATTGGGCTCTGCTAGGGTGACGGTACTTCCTAGTACCCATGAGCTGGATAGGACATTCCCTCGTGGACCCTTGTCGGTACTAAATTAGTCATAAGGAACATAATGGTGTACAGCCCGCAAAAAGTACGTCCCTCATGGCGTGCGCGAGGACTCTGTCGGTTCAAGGCGGTCGCGCAGGTGATACGCTCCACACAGACTTAAGGGCGGGCATAACCGAGCACCGCCTCCACTAAGGAGGCGCATAGAGCCTTTATGTAGTAGCTTGTTAGCAAGCCCGCTCCCGGGCCGGACAGTCACAAGAGGGGCCTTGGCGCGGAAGGACGCCACATTAAACCGGTTGCTTGATGGACATACAGGGTACCACTGGTTTCC--TTTACCCACACTTCAACGTTCATTCAACCACCTTAAAACCCAACTAGCAAATTATCTATAACATTGCTAACTCCGACCACCTACTCGCCCCTCAACTAAACCTACCCTCAACAAACCAACCAAAGCATGTACATCAACCCAGACCGCCCTATACAACCTAAAGCGTCCTCGAACAGCCACCTATCGCCCCGGACACCACGCAAAGAGACCACCCGCGGCCAGACAGGCCCACCATAGAAGCCCAACGGTACAGTACTCCAACGGGGGAACGTGTGCCCACTTCGAATAGCCGCTTCAGGCACTCATGGGGGCCAATGCAATTCCATTCCTGCGCCTAACGAACTTCGGGCGAATCGCCACAGCAGCCTGAACTAATGGTTTCGTTTGTTCTATGCACGCGGCTCCAGAACCACAGGCCCAAGACCGTGGAGATGCCAAAGAACACGACGCACAACCGTTTAGCCGAGTTGGCTTAGGGGTGTATTGGAGTCGCCGAAGTTTCTATCCCCAATCTATACCTGTGGGGTTTCTGGGATTTCTAAATTTGTTAAAAATACACTCACAAATAGCATTCGCAACGTGACTCTGTGTGCCGTGCCCTTACTTCAGGATTCCTGCGAGCCCCCCTGACCCTCCTACGTGTAAACTCACGCATGTACGGCGTGGTATCCCCGTTTGTACATCGCGTCCACCATGCCTTGAAACTATAGCTGTCAGACGGGTACACACACGTTGTGGGAGCGACGGTACACGTGCCCATACCCTTACAAACCACACCCAGCCTCCATCTAAAAACACCAGAAACCTCCCATTCCAACACTAGAGCATTCCTGCTTTCCCCAACGACACCCCGCCACACATAAACAAACCTAACGTTGAGCACTTATTGGACACACACAACTGACCGCCAGGATCTTTACAATCCCCGAACCCCACAGTCCCAACGCACCGCTGTTAGCCTACGCCAGTAGAGCCTGCCCTTCAGCGGGCAGGTATCGGCCTACGGTGAACGACCAGCCTACCCTCTCAAGCTGGCAAATATCCCAGCATCAGTTTGACAGCGAGGAAACACTTTTGGAACAATCGCATTACTTCGAAATGCACACACCCACGCCCCCCCAGATTCCGACAAAGCCCAAACAGGCAAAATCTATTATAAACAGGGACCAGTTACTACCAACCGGCCGCAATCCATAACGCCCAACCCACACCCACACGCATGAGATCCCAATACCATGAACACACCCCCTAATCATCGAAATAGAGGTTAACGCAATTATCGAGAAATTAGTATAAATAACCATACGCTTAATTCAGCTGATTACCTGATTAGTGCCAAATTCTCCATCGGACACAAGAAATCCTAGTGGGGAATTCTAGTTCGCGGGAAGGCCGGCTACAGGAGCACAAGTCGTAAATTGACCGTTAGCACACCCCGCACGGGGATGCTGCCCTCCGGAGGCACGTGCCCTAAAGGGGATCCACACCACATACAGCACTCTCGGCTACTGGATGCACAGAAAAAGTTATACCGCAAGAAGCACCCTGTCCATACGTTAGATTCTTGTAACACAGGCGACAAGGCCAACCAAATTCAAGACGCAGACTCGGTTTAGTAAGACAATTCAATGCCCACCGATTAGATACCAGCCGCAGTACACAAGCAAGAACAAAACAACCGAGAACGGCTAATTAACGAACCAAACACAAAGGAAGAACGAACGAGCTAAGCACACCACAATCATTTACGTTACTACCCATAACCAAGCAAGTCCAGCTTTAAAGCGGCGGCCCAGAAATAACCAGCAAATTGTTGCTATAACCTACAAGCACCATCCCCAAGAATCAGCCACCAATGTTATGTCTGATCGACACAGCCCGACTAGGAACGTTTGGCATCAGCTGTCACACCGAGGTTTTATATCCAGCGCTTGTTCTAGATAAGGACCCACAGAGTGGTGCCTGCATTTGGAGAAACTTGACTAGCACGGTGTGGTTGGACACACTTGCCTCCCTCAGGCACGCCATCCGTGTAACCGGGTATGAACTCCTTTCAGACGTGCACCCCAACGCTTCAACGGCGATACGACCGACCCAACGTTTCTGTGACCTACAACGGGCGCGGTGCACTCACTCCATACCAAGTCCCTCACTTGCGGACCACATAGACCGGCCTAAAGCCGTCATTAACCACTCAAGGCGAAACATTCATTACCAACGGCGCCCAACATCCTCCACTACCCGGAAACCTTAAACCAAATGCAACAATCTCTACACTAGCTAATACCAATCAATAACCGCCACAAAATCTACAAAAATCCTGCAACGCCCCTACACTATCCCACTAATCCTCTCCAAGGAACCCCCGCTGAACTTAAGAG
PTEPE     TCCTATCAATCTTGACACAGGGTCACGGCAGCATACGCAGCAAGGCTGCTCCGGGGAACTAAGCACCAATTCCCTAAACACGCTCGAAATACCCCCTTCAGTACGCCTCCTATACGGTTACTTGTGTATATGCAGGCCGGGCAATTGGACGAACCTGAGCAGATACAACGGGCGCCTTATGATCCGAATTATACGGAACGCTGTAGGGTGCGTGTAGGTGGGCTGCTTCGGTGAAACAAATAAACTCACATCACCCGCTCCGCGAAACACTTGTCTACGTTCCTCTGCCACCCTAATTCCACGCTCTCGAACATTGGCCCTCAAACCGACAACCACACGAAAAATAACTGCGTAGTGAAACGAACCAGATCCCCGGGGTAATTCGCGTGTGCGCTTAAAAGTGAGCTGCACCACCATTCCCAGGAGAATGCGCTCTTTCGGCCGTTCAAGCTCTAGAACCCCAACTAATCTTACTGCAACGCATGGCGGTAGCACACACAACGTTTATCAGTAAGGAGTGCACAACATTCTATAAAGGTCTCCAAAACATTAAAATTAAACGCAGACACGCCTCGGCCCCAGTGCATCACCGCAACCAACAGAAAGACTCTGCTTTCCCGTTGAAACCCATGACAACTCAAACTAACAGATGGCTGACCCATCAACGTATAGATAACTCTTAACAGAGACTCATGGTGGAGGAGCACCACGGCGCCGACCGGGCATAGAGAGCGTGAATTAGACGAAGGTGATCGCCAAGGCGAGTCCAAAAATTCCCCTTCCCCGTTAAGGGGGAGTAGTCCTGGACGCGGGTGGCGATTCCCGGGTTACGGAATAAAGAAAACCGCTCTCACTTGTTGCAAGACCCCTCCGCGGGAAACCAGCACAAATTGCGGGGGCGCTCCCTTTTGCCGGTACACCGTGAATCGGATTGGAAGCTGTAGAGTGACTAGTTGTAGTGCCATAGGAGGGACGTTATGAAAAGACAGAAGTATCGACCGGAAATGCCACTGCGTATCTAAGGCAGAGCGATTTGAGCCGATTGGGCTCTGCTAGGGTGACGGTACTTCCTAGTACCCATGAGCTGGATAGGACATTCCCTCGCGGACCCTTGTCGGTACTAAATTAGTCATAAGGAACATAATGGTTTACAGCCCGCAGAAAGTACGTCCCCCATGGCGTGCGCGAGGACTCTGTCGGTTCAAGGCGGTCGCGCAGGCGATATGCTCCTCACAGACTTAAGGGCGGGTATAATCGAGCACCGCCTCCACTAAGGAGGCGCACAGAGCCTTTTTGTAGTAGCGTGTTAACAAGCCTGCTCCCGGGCCGGGCAGTCACGAGAGGGGCCTTGGCACGGAAGGACGCTACATTAAACCGATTGCTTGATGGACATACAGGGTACCGCTGATTTCTTTTTTACCCACACTTTAAAATTAATCCCACCACCTTACAACCTAAATTACACACTATCTATAACATTGCTGACCCCGACTACCTACTCATCCCTCGACTGAACCTACCTTTCCTGAACTAACCAAAGCATGCACTTCAACCCCAACCGTCCTATACAACCTAAAGCGTCCTCGACCAGTCACCTATCGCCCCGGACACCACGCACAGAAACCACCCGTGGCCAGACAGGCCCACCATAGACGCCCACCTATACAGAACCCCAACGGGGGAACGTGTGCCCACTTCGAATAGCCGCTTCTGGCACTCATGGGGGCCAATGCAATTCTATACCCACGCCTACTGACCTTCGAGCGAATCGCCACAGCAGCCTGAACTAATGGTTTCGTTTGTTCTATGCACGCGGCTCCAGAACCACCGGCCCAAGACCGTGGAGATGCCAAAGGACACGACGCTCAACCGTTTAGCCGAGTCGGTTTAGGGGTGTATTGGAGTCGCCGAAGTTTCAGTCCCCAATCTATGCCTGTGGGGTTTCTGGGATTTCTAAATTTGTTAAAGTTACCCTCGCAAACAATATTTGCAACGGGACTCTGTGTGCCGTGCCCTTACTTCAGGACTCCTGCGAGCCCCCCTGACCCTCTCACCTATACCGCCACGCATGTGCGGCGTGGTATCCCTATTTGTGCAACGTGTCCACTATGCCTCGGAACGCTAGCTATCACACACTTACGCACACGTTGTGGGAGCGACGGTACACGTGCCCACACCCTTACAAAACAAACCCAACCTCCATCTAAAAGTACCAGGAACCTCCCATTCCAACTGTGGAGCATGCCCGCTTTCCCCACAGACACCCCGCCACACATAGACAAACCTACCGTTGAGCACTTATTGGACACATACAACTGACCGCCAGGATCCTTACAATCCCCAACCTCCGCAGATCCCACGCACCCCTTTTAAACTGCGCCAATAGAGCCTGCCCTCCAGCGGGCAGGTACCGGCTCACGGTGAACAACCAGCCAACCTTCTTATGCTGGCAAATATCCCAGCATCAGTTTGACAGCGAGGTAACAGTGTTGGAACAAGCGTATTACTTCGAAATGCACACACCCGCGACCCCCCAAATTCCGACAAAGCCCAAACAGGCAAAAGCTATTCTAAACAGCGACCAGTTACTACCAACCGCCCATATTACATAACGCCCAACCACCACCCACACGCAAGAGAACCCAATACCCCAACCACAGTCCCCCATCAACTAAATAGAAGTTCACCCATATATTGAGAAGTCTTTATACATAACCATAAGCTTACTTCAGCTGATTACCTGATTAGTGCCAAATTATCCATCAGACACAAGAAATACTAGTGGGGAATTCCAGTTCGCGGGAAGGCCGGATACAGGGGCACAAGTCGTATAATGACCGTTGACACACCCCGCACGGAGATGCTGCCCTCCGGAGGCACGTGTCCTAAAGGGGATCCACACCCCGAACAGTAATCTCGGCTATTGGATGCACAGAAAAAGTTATACTGCAAGAAGCACCCCGTCCATACGTTAGACTCTTGTAACACGGGCGACAAGGCCACCCAAATTCAAGACGCAGACTCGGTTTAGCAAGACAATTTAATGCTCACCGATTAGATACCAACTGCAGCCCACCGACAAGAACAGAACATCCGCGAAAGGCCAATAACCAAACCAAACAAAAAGGACGAACGACCTCGCTAAACACACCACAATTATTCACGTTACTACCCACGATCTAGCAAGTCTAGCTTTAAAGCGGCGGCCCAGTAATACCCAGCAAATCGATGTTACACCTCACTAGCAACATCCCCAAAAATCAGCCTCTAATGTTATGTCCGATCAACACAGCCCGACTAGGATCGTTTGGCATCAGCTGTCACACCGAGGTTTTATATCCAGCGTTTGTTCTAGATAAGGGCCCACAGAGTGGTGCCTGCATTTGGAGAAACTTGACTAGCACGGTGTGGTTGGACACACTTGCCTCCCTCAGGAACACCATCCGAGTAACCGAGTCTGAACTCCTTTCAGGCGTGCATACCCACGTTTCACTGGCGATACGACCGACCCAACGTTTCTGTGACCTACAACGGGCGCGGTGCACTCACTCCATACCTAATCCCTCACTTCCGGACCACATAGACCGGCCTAAAGCAGTTTTTCACCGCTCGAGGCGAAACTT-CAACACCCACCCTACCTCACACCCCCCGATACTGCCAAATCCCAAATCACTACCCGCAAGGCATACCTCTCTCTCACCCTCCCAACCATCGCCACAAAGGGCAAAGCAACCTCCTAATATCTAAAAGCCACCCCAAAACTACTCTACAAAAAGGCTATCCTAAACCTAAGAA
PYGAD     TCCTATTAAGCTTGACACGGGGTCACGGCAACATACGCAGCAAGGCTGCCCCGGGGGACTAAGCACCTATTCCCTAAACACGCCCGAAATACCCCCTTCAGCACGCCTCCGATACGGTTACTTGTGTATATGCAGGCCGGGCAATTGGACGAACCTAAGCAGATACAACAAACGCCTCATTTTCCGAATTATACGGAACGCTGCAGGGTGCGTGTAGGTGGGCTGTTTTGGTGAAACAAACAAACTCACATCACTCGCTCGACGAAGCCCTTGTCTACGTTCCTCTGCCACCCTAATCCCATGCTCTCAAACATTGGCCCTTAAACTAACATTCACCCGAAAAATAACTAAGTAGCGAAACGAACCATATCCCCGGGGAAATTCGCGGGTACACTTAAAAGTTAGCTGAACCACCATTCCCAGGAGAACGCGCTCTTTCGGCCGTCAAAGCTCTAAAATCCAAACTAATCACATATCAACGAATGGCGGTAGCACACACAACGTTTATCTGTAAAAAATACACACTATTCTTTAAAAGTCACAAAAACATAAAAATTAAGCATAGACATACCTCGGCCCCAGTCCATCAACGCAACGAAAAGAGAGACTGCGCTTTCCCGTTTAAACCCACAACAACTTTTACAACCGGACATTTAACCCCTCGACGAATAGATAACTTTTAACAGAGACTCATGGTGGAGGAGCACCACGGCGCCGACCGGGCATAGAGAGCGTGAATTAGACAAAGGTGATCGCCAAGGCGAGTCCAAAAATTCCCCTTCCCCGTTAGGGGGGAGTAGTCCCGGACGCGGGTGGCGATTCCCGGGTTACGGAATAAAGAAAACCGCTCTCACCTGTTGCAAGGCCCCTCCGCGGGAAACCAGCACAAATTGCGGGGGCGCTCCCTTTTGCCGGTACACCGTGAATCGGATTGGAAGCTGTAGAGTGACTAGTCGTAGTGCCATAGGAGGGACGTTATGAAAAGACAGAAGTATCGACCGGAAATGCCACTGCGTATCTAAGGCAGAGCGATTTGAGCCGATTGGGCTCTGCTAGGGTGACGGTACTTCCTAGTACCAATGAGCTGGATAGGACATTCCCTCGCGGACCCTTGTCGGTAATAAATTAGTCATAAGGAACATAATGGCATACAGCCCGCAGAAAGTACGTCCCTCATGGCGTGCGCGAAGACTCTGTCGGTTCAAGGCGGTCGCGCAGGCGATACGCTCCACACAGACTTAAGGGCGGGCATAACCGAGCACCGCCTCCACTAAGGAGGCGCACAGAGCCTTTATGTAGTAGCATGTTAACAAGCCCGCTCCCGGGCCGGACAGTCACAAGAGGGGCCTTGGCACGGAAGGACGCCACATTAAACCGATTGCTTGATGGACATACAGGGTGCCACTGATTACC--TTTACCCACGCTTCAATATTTATTCGACCACAATATAATCTAAAGAAAAAACTGTCTATAACATTGCTGACTTCGACCACCTACTCGCCTCACAACTAAACCTAACCTTCCTAAACCAACCAAAGCATGCACATCAACCCAAACCGCCCTATACAACCTAAAGCGTCCTTGACCAGCCACCTATCGCCTCGGACACCACGCAAAGAAACCACCCGCGGCCAGACAGGCCCACCATAGAAGCCCAACAGTACAATACTCCAACGGGGGAACGTGTGCCCACTTCGAATAGCCGCTTCAGGCACTCATGGGGGCCAATGCAATTCCATCCCCACGCCTACCGACCTTCGAGCGAATCGCCACAGCAGCCTGAACTAATGGTTTCGTTTGTTCTACGCACGCGGCTCCAGAACCACCGGCCCAAGACTGTGGAGATGCCAAAGGACACGACGCACAACCGTTTAGCCGAGTTGGCTTAGGGGTGTATTGGAGTCGCCGAAGTTTCTATCCCCAATCTATACCTGTGGGGTTTCTGGAATTTCTAAATTTGGTAAAAATACACTCGCAGACAATATTTGCGACGTGACTCTGTGTGCCGTGCCCTTACTTCAGGATTCTTGCGAGCCCCCCTGACCCTCAAACATGTAAACCCACGCATGTACGGCGTGGTATTACCATTTGTGCAACGCGTCCACCATGCCTCGAAACTATAGCTATCAGACGCTTACACACACATTGTGGGGGCGACGGTACACGTGCTCACACCCTTACAAACCAAACCCAACCTCCATCTGAAAACAACAGACACCTCCCTTTCCAACACTAGAGCATTCCCGCTTTCTCCAACGACACCCCGCCACACATATATAAACCTCACGTTGAGCACTTATTGGATACATACAACTGACCGCTAGGATCCTTACAATCCCCAGACCCCGCAGACCCAACGCACCCCAATTAGCCTACGCCAGTAGAGCTTGCCCTCCAGCGGGCAGGTACCGGCCTACGATGAACAACCAGCATGCCCTCTCACGCTGGCAAGTATCCCAGCATCAGTTTGACAGCGAGGAAACACTGTTGGAACAATCGCATTACTTCGAAATGCACACACCCACGCCCCCCCAGATTCCGACTAAGCCCAAACAGGCAAAAGTTATTTTAACCAGGGACTAGATACTACCAACCGACCATAATCCATAACGCCCAACCAACACCCACACACATGAGAACCCAATCCCATGAACACACCCCGTAATTATCAAAACAGAAGTCAACGCAACTACTGAGAAATTTGTATAAATAACCATAAGCTTAATTCAGCTGATTACCTGATTAGTGCCAAATTTTCCATCAGACACAAGAAATTCTAGTGGGGAATTCCAGTTCGCGGGAAGGCCGGCTACAGGAGCACAAGTCGTAAAATGACCGCCCACACACCCCGCACGGAGATGCTGCCCTCCGGAGGCACGTGCCCTAAAGGGGATCCACACCCCGAACAGCACTCTCGGCTACTGGATGCACAGAAAAAGTTATACCGCAAGAAGCACCCCGTCCATACGTTAGACTCTTGAAACACAGGCGACAAGGCCAACCAAATTCAAGACGCAGACTCGGTTTAGCAAGACAATTCAATGCCTACCGATTAGATACCAACCGCAGTCCACAATCAAGAACAAAACAACCGCGAACGGTCAATTAACAAACCAAACAAAAAGGGAGAGCGAGCGAGCTAAACACATCACACCCATTTTTGTTACCACCCAAAACCAAGCAAGTCCAGCTTTAAAGCGGCAGTCCAGAAATAACCAGCAAATCGTTGCTACCACTACATAGCACCATCCCCAAAAATCAGCCACTAATGTTATGTCCGATCAACACAGCCCGACTAAGAACGTTTAGCATCGGCTGTCACACCGAGGTTTTATATCCAGCGCTTGTTCTAGATAAGAACCCACAGAGTGGTGTCTGCATTTGGAGAAACTTGACTAGCACGGTGTGGTTGGACACACTTGCCTCCCTGAAGCACACCATCCGTGTAACCGAGGATGAACTCCTTTAAGATGTGTACCCTAACGCTTCACCGGCGATACGACCGACGCAACGTTTCTGTGACCTACAACGGGCGTGGTGCACTCACCCCATACCAAGTCCCTCCCTTGCGGACGACATGGACCGGCCTAAAGCTGTCATTAACCACTCTAGGCGAAACACTCATAACCTACCCCACCTAACCCCTCTCCCCACCCCCCAGTACCAAACGAACCATAAAAGTCACCCCA-ACACTCAAACCGACCAACCAACCCCATAACACTCACAGCAACCTCCCAGTACACCCAAACCATCCCACCAAATCCCTCCAAATAAATATCTCCAAGTCCACCGA
RHEAM     TCCTATCAATCTTGACACAGGGTCACGGCAGCATACGCAGCAAGGCTGCTCCGGGGAACTAAGCACCAATTCCCTAGACACGCTCGAAATACCCCCTTCAGTACGCCTCCTATATGGTTATTTGTGTATATGCAGGCCGGGCAATTGGACGAACCTGAGCAGATACAACGGGCGCCTCATGATCCGAATTATACGGAACGCTGTAGGGTGCGTGTAGGTGGGCTGCTTCGGTGAAACAAATAAACTCACATCACCCGCTCAGCGAAACACTTGTCTACGTTCCTCTGCCACCCTAATTCCACGCTCTCGATCATTGGCCCTCAAACCGATAACCACACGAAAAATAACTGCGTAGTGAAACGAACCAGATCCCCGGGGTAATTCGCGTGTGCGCTTAAAAGTGAGCTGCACCACCATTCCCAAGAGAACGTGCTCTTTCGGCCGTTCAAGCCCTAGAACCCCAACTAGTCTTACCGCAACGCATGGCGGTAGCACACACAACGTTTATCCGTAAGAAGTGCACAACATTCTGTAAGGGTCTCCAAAACACTAAAATTAAACACAGACACGCCTCGGCCCCAGTGCATCACCGCAACCAACAGAAAGACTCCGCTTTCCCGTTGAAACCCATGACAACTCAAACTAACAGATGGCTGACCCATCAACGTATAGATAACTCTTAACAGAGACTCATGGTGGAGGAGCACCACGGCGCCGACCGGGCATAGAGAGCGTGAATTAGACGAAGGTGATCGCCAAGGCGAGTCCAAAAATTCCCCTTCCTCGTTAGGGGGGAGTAGTCCTGGACGCGGGTGGCGATTCCCGGGTTACGGAATAAAGAAAACCGCTCTCACTTGTTGCAAGACCCTTCCGCGGGAAACCAGCACAAATTGCGGGGGCGCTCCCTTTTGCCGGTATACCGTGAATCGGATTGGAAGCTGTAGAGTGACTAGTTGTAGTGCCATAGGAGGGACGTTATGAAAAGACAGAAGTATCGACCGGAAATGCCACTGCGTATCTAAGGCAGAGTGATTTGAGCCGATTGGGCTCTGCTAGGGTGACGGTACTTCCTAGTACCCATGAGCTGGATAGGACATTCCCTCGCGGACCCTTGTCGGTACTAAATTAGTCATAAGGAACATAATGGTTTACAGCCCGCAAAAAGTACGTCCCCCATGGCGTGCGCGAGGACTCTGTCGGTTCAAGGCGGTCGCGCAGGCGATATGCTCCTCATAGACTTAAGGGCGGGTATAACCGAGCACCGCCTCCACTAAGGAGGCGCACAGAGCCTTTTTGTAGTAGCGTGTTAACAAGCCTGCTCCCGGGCCGGGCAGTCACGAGAGGGGCCTTGGCACGGAAGGACGCTACATTAAACCGATTGCTTGATGGACATACAGGGTACCACTGATTTCTTTTTTACCCACACTTTAAAATTGGTCCCACCACCTTACAACCTAACCTACACACTATCTATAACATTGCTGACCCCGACCACCTACTCGTCCCTCGACTGGACTTACCTTTCCCAAACTAACTAATGCATGCACTTCAACCCTAACCGTCCTATACAACCTAAAGCGTCCTCGACCAGTCACCTATCGCCCCGGACACCACGCACAGAAACCACCCGCGGCCAGACAGGCCCACCATAGACGCCCACCTATACAGAACCCCAACGGGGGAACGTGTGCCCACTTCGAATAGCCGCTTCTGGCACTCATGGGGGCTAATGCAATTCTATACCCACGCCTACTGACCTTCGAGCGAATCGCCACAGCAGCCTGAACTAATGGTTTCGTTTGTTCTATGCACGCGGCTCCAGAACCACCGGCCCAAGACCGTGGAGATGCCAAAGGACACGACGCTCAACCGTTTAGCCGAGTCGGTTTAGGGGTGTATTGGAGTCGCCGAAGTTTCAGTCCCCAATCTATGCCTGTGGGGTTTCTGGGATTTCTAAATTTGTTAAAGTTACCCTCACAGACAACATTTGCAACGGGACTCTGTGTGCCGTGCCCTTACTTCAGGACTCCTGCGAGCCCCCCTGACCCCCTCACCTATACCGCCACGCGTGTGCGGCGTGGTATCCCTATTTGTGCAACGCGTCCACTATGCCTCGGAACGCTAGCTATCACACACTTACGCACACGTTGTGGGAGCGACGGTACACGTGCCCACACCCTTACAAAACAAACCCAACCTCCATTTAAAAGTACCAGAAACCTCCCATTCCAACTGTAGAGCATGCCCGCTTTCCCCACAGACACCCCGCCACACATAGACAAACCTACCGTTGAGCACTTATTGGACACACATAACTGACCGCCAGGATCCTTACAATCCCCAACCTCCGCAGACCCCACGCACCCCATTTAGACTGCGCCAATAGAGCCTGCCCTCCAGCGGGCAGGTACCGGCCTACGGTGAACAACCAGCCAACCTTCTTGTGCTGGCAAATATCCCAGCATCAGTTTGACAGCGAGGTAACAGTGTTGGAACAATCGTATTACTTCGAAATGCACACACCCGCGCCCCCCCAGATTCCGACAAAGCCCAAATAGGCAAAGGCTATTCTAAACAGCGACCAGTTACTACCAACCGCCCATATTACATAACGCCCAACCACCACCCACACGCAAGAGAACCCAATACCCCAACCACAATCCCACATCAACTAAATAGAAGTTCACCCATATATTGAGAAGTCTCTATACATAACCATAAGCTTACTTCAGCTGATTACCTGATTAGTGCCAAATTATCCATCAGACACAAGAAATATTAGTGGGGAATTCCAGTTCGCGGGAAGGCCGGATACAGGGGCACAAGTCGTATAATGACCGTTGACCCACCCCGCACGGAGATGCTGCCCTCCGGAGGCACGTGTCCTAAAGGGGATCCACACCCTGAACAGCAATCTCGGCTACTGGATGCACAGAAAAAGTTATACCGCAAGAAGCACCCCGTTCATACGTTAGACTCTTGTAACACGGGCGACAAGGCCACCCAAATTCAGGACGCAGACTCGGTTTAGCAAGACAATTCAATGTCCACCGATTAGATACCAACTGCAGCCCACCGACAAGAACAGAACATCCGCGAAAGGCCAATAACCAAACCAAACGAAAAGGACGAACGACTTCGCTAAACACACCACAATTATTTACGTTACTACCCACAATCTAGCAAGTCTAGCTTTAAAGCGGCGGCCCAGTAATACCCAGCAAATCGATGCTACACCCCACTAGCAACATCCCCAAAAATTAGCCTCTAATGTTATGTCCGATCAACACAGCCCGACTAGGATTGTTTGGCATCAGCTGTCACACCGAGGTTTTATATCCAGCGTTTGTTCTAGATAAGGGCCCATAGAGTGGTGCCTGCATTTGGAGAAACTTGACTAGCATGGTGTGGTTGGACACACTTGCCTCCCTCAGGAACACCATCCGAGTAACTGAGTCTGAACTCCTTTCAGGCGCGCATACCCACGTTTCACCGGCGATACGACCGACCCAACGTTTCTGTGATCTACAACGGGCGCGGTGCACTCACTCCATACCTAATCCCTCACTTCCGGACCACATAGACCGGCCTAAAGCAGTTTTTCACCACTCGAGGCGAAACTT-CAACACCCATTACTCCTTACACCCCCCGGCACCGCCAAGCCCCGAACCGTTACCCGTAAGCCATACCCCTCCCCCACCCCTCCGACCACCGCCACGAAGGGCAAAGCAGCTCCCTACCGCCTAGAAGCTACTCCACTACTACCCTACAAGGAGGCTATTTTAAACCTAAGAA
RHEAM2    TCCTATCAATCTTGACACAGGGTCACGGCAGCATACGCAGCAAGGCTGCTCCGGGGAACTAAGCACCAATTCCCTAGACACGCTCGAAATACCCCCTTCAGTACGCCTCCTATATGGTTATTTGTGTATATGCAGGCCGGGCAATTGGACGAACCTGAGCAGATACAACGGGCGCCTCATGATCCGAATTATACGGAACGCTGTAGGGTGCGTGTAGGTGGGCTGCTTCGGTGAAACAAATAAACTCACATCACCCGCTCAGCGAAACACTTGTCTACGTTCCTCTGCCACCCTAATTCCACGCTCTCGATCATTGGCCCTCAAACCGATAACCACACGAAAAATAACTGCGTAGTGAAACGAACCAAATCCCCGGGGTAATTCGCGTGTGCGCTTAAAAGTGAGCTGCACCACCATTCCCAAGAGAACGTGCTCTTTCGGCCGTTCAAGCCCTAGAACCCCAACTAGTCTTACCGCAACGCATGGCGGTAGCACACACAACGTTTATCCGTAAGAAGTGCACAACATTCTGTAAGGGTCTCCAAAACACTAAAATTAAACACAGACACGCCTCGGCCCCAGTGCATCACCGCAACCAACAGAAAGACTCCGCTTTCCCGTTGAAACCCATGACAACTCAAACTAACAGATGGCTGACCCATCAACATATAGATAACTCTTAACAGAGACTCATGGTGGAGGAGCACCACGGCGCCGACCGGGCATAGAGAGCGTGAATTAGACGAAGGTGATCGCCAAGGCGAGTCCAAAAATTCCCCTTCCTCGTTAGGGGGGAGTAGTCCTGGACGCGGGTGGCGATTCCCGGGTTACGGAATAAAGAAAACCGCTCTCACTTGTTGCAAGACCCTTCCGCGGGAAACCAGCACAAATTGCGGGGGCGCTCCCTTTTGCCGGTATACCGTGAATCGGATTGGAAGCTGTAGAGTGACTAGTTGTAGTGCCATAGGAGGGACGTTATGAAAAGACAGAAGTATCGACCGGAAATGCCACTGCGTATCTAAGGCAGAGTGATTTGAGCCGATTGGGCTCTGCTAGGGTGACGGTACTTCCTAGTACCCATGAGCTGGATAGGACATTCCCTCGCGGACCCTTGTCGGTACTAAATTAGTCATAAGGAACATAATGGTTTACAGCCCGCAAAAAGTACGTCCCCCATGGCGTGCGCGAGGACTCTGTCGGTTCAAGGCGGTCGCGCAGGCGATATGCTCCTCATAGACTTAAGGGCGGGTATAACCGAGCACCGCCTCCACTAAGGAGGCGCACAGAGCCTTTTTGTAGTAGCGTGTTAACAAGCCTGCTCCCGGGCCGGGCAGTCACGAGAGGGGCCTTGGCACGGAAGGACGCTACATTAAACCGATTGCTTGATGGACATACAGGGTACCACTGATTTCTTTTTTACCCACACTTTAAAATTGGTCCCACCACCTTACAACCTAACCTACACACTATCTATAACATTGCTGACCCCGACCACCTACTCGTCCCTCGACTGAACTTACCTTTCCCAAACTAACTAATGCATGCACTTCAACCCTAACCGTCCTATACAACCTAAAGCGTCCTCGACCAGTCACCTATCGCCCCGGACACCACGCACAGAAACCACCCGCGGCCAGACAGGCCCACCATAGACGCCCACCTATACAGAACCCCAACGGGGGAACGTGTGCCCACTTCGAATAGCCGCTTCTGGCACTCATGGGGGCTAATGCAATTCTATACCCACGCCTACTGACCTTCGAGCGAATCGCCACAGCAGCCTGAACTAATGGTTTCGTTTGTTCTATGCACGCGGCTCCAGAACCACCGGCCCAAGACCGTGGAGATGCCAAAGGACACGACGCTCAACCGTTTAGCCGAGTCGGTTTAGGGGTGTATTGGAGTCGCCGAAGTTTCAGTCCCCAATCTATGCCTGTGGGGTTTCTGGGATTTCTAAATTTGTTAAAGTTACCCTCACAGACAACATTTGCAACGGGACTCTGTGTGCCGTGCCCTTACTTCAGGACTCCTGCGAGCCCCCCTGACCCCCTCACCTATACCGCCACGCGTGTGCGGCGTGGTATCCCTATTTGTGCAACGCGTCCACTATGCCTCGGAACGCTAGCTATCACACACTTACGCACACGTTGTGGGAGCGACGGTACACGTGCCCACACCCTTACAAAACAAACCCAACCTCCATTTAAAAGTACCAGAAACCTCCCATTCCAACTGTAGAGCATGCCCGCTTTCCCCACAGACACCCCGCCACACATAGACAAACCTACCGTTGAGCACTTATTGGACACACATAACTGACCGCCAGGATCCTTACAATCCCCAACCTCCGCAGACCCCACGCACCCCATTTAGACTGCGCCAATAGAGCCTGCCCTCCAGCGGGCAGGTACCGGCCTACGGTGAACAACCAGCCAACCTTCTTGTGCTGGCAAATATCCCAGCATCAGTTTGACAGCGAGGTAACAGTGTTGGAACAATCGTATTACTTCGAAATGCACACACCCGCGCCCCCCCAGATTCCGACAAAGCCCAAATAGGCAAAGGCTATTCTAAACAGCGACCAGTTACTACCAACCGCCCATATTACATAACGCCCAACCACCACCCACACGCAAGAGAACCCAATACCCCAACCACAATCCCACATCAACTAAATAGAAGTTCACCCATATATTGAGAAGTCTCTATACATAACCATAAGCTTACTTCAGCTGATTACCTGATTAGTGCCAAATTATCCATCAGACACAAGAAATATTAGTGGGGAATTCCAGTTCGCGGGAAGGCCGGATACAGGGGCACAAGTCGTATAATGACCGTTGACCCACCCCGCACGGAGATGCTGCCCTCCGGAGGCACGTGTCCTAAAGGGGATCCACACCCTGAACAGCAATCTCGGCTACTGGATGCACAGAAAAAGTTATACCGCAAGAAGCACCCCGTTCATACGTTAGACTCTTGTAACACGGGCGACAAGGCCACCCAAATTCAGGACGCAGACTCGGTTTAGCAAGACAATTCAATGTCCACCGATTAGATACCAACTGCAGCCCACCGACAAGAACAGAACATCCGCGAAAGGCCAATAACCAAACCAAACGAAAAGGACGAACGACTTCGCTAAACACACCACAATTATTTACGTTACTACCCACAATCTAGCAAGTCTAGCTTTAAAGCGGCGGCCCAGTAATACCCAGCAAATCGATGCTACACCCCACTAGCAACATCCCCAAAAATTAGCCTCTAATATTATGTCCGATCAACACAGCCCGACTAGGATTGTTTGGCATCAGCTGTCACACCGAGGTTTTATATCCAGCGTTTGTTCTAGATAAGGGCCCATAGAGTGGTGCCTGCATTTGGAGAAACTTGACTAGCATGGTGTGGTTGGACACACTTGCCTCCCTCAGGAACACCATCCGAGTAACTGAGTCTGAACTCCTTTCAGGCGCGCATACCCACGTTTCACCGGCGATACGACCGACCCAACGTTTCTGTGATCTACAACGGGCGCGGTGCACTCACTCCATACCTAATCCCTCACTTCCGGACCACATAGACCGGCCTAAAGCAGTTTTTCACCACTCGAGGCGAAACTT-CAACACCCATTACTCCTTACACCCCCCGGCACCGCCAAGCCCCGAACCGTTACCCGTAAGCCATACCCCTCCCCTACCCCTCCGACCACCGCCACGAAGGGCAAAGCAGCTCCCTACCGCCTAGAAGCTACTCCACTACTACCCTACAAGGAGGCTATTTTAAACCTAAGAA
STRCA     CTCTACCAAGCTTGGCACAGGGTCACGGCAGTATACGCAGCAAGGCTGCCCCGGGGGACTAAGCGCCAATTCATTAGACACGCTCGAAATACCCCCTTCAGCACGCCTCCTATACGGTTATTTGTGTATATGCAGGCCGGGCAATTGGACGAACCTGAATAGATACAACGAACGCCTCATTATCCGAATTATACGGAACGCTGCAGGGTGCGTGTAGGTGGGCTGCTTCGGTGAAACAAACAGACTCACATCACCTGCTCCACGAAACCCTTGTCTGCGTTCCTCTGCCACCCTAATCCCATGCTCTCAACCATTGGACCCTAAACCGATATCAACCCGAAAAATAACTAAGTAGCGAAACGAACCATATCCCCGGGGTGATTCGCGGGTGCGTTTAATAGTGAGCTGAACCACCAGTACTAGGAGAACGCGCTCTTTCGGCCGATTAAGCCCTATAACCCAGATTAATCTCACAGCATAGCGTGGCGGTAGCACACACAACGTTTAGCCGTAAAAAATACACACCATTTTACAAGAGTCTCAAAAATATTACAATTAAGCGCAGGCACACCTCGGTCCTAGTACATCACCGCAACGAAAGGAAAGCTTCCGCTTTCCCGTTGAAACCCATGACAACTTAAACAAATAGACTTCTGACCCATCAACGGCTAGATAACTCTTAACAGAGACTCATGGTGGAGGAGCACCACGGTGCCGACCGGGCATAGAGAGCGTGAATTAGACGAAGGTGATCGCCAAGGCGAGTCCAAAAATTCCCCTTCCCCGTTAGGGGGGAGTAGTCCCGGACGCGGGTGGCGATTCCCGGGTTACGGAATAAAGAAAACCGCTCTCACCTGTTGCAAGACCCCTCCGCGGGAAACCAGCACAAATTGCGGGGGCGCTCCCTTTTGCCGGTACACCGTGAATCGGATTGGAAGCTGTAGAGTGACTAGTCGTAGTGCCATAGGAGGGACGTTATGAAAAGACAGAAGTATTGACCGGAAATGCCACTGCGTATCTAAGGCAGAGCGATTCGAGCCGATTGGGCTCTGCTAGGGTGACGGTACTTCCTAGTACCCATGAGCTGGATAGGACATTCCCTCGCGGACCCTTGTCGGTACTAAATTAGTCATAAGGAACATAATGGTTTACAGCCCGCAGAAAGTACGTCCCCCATGGCGTGCGCGAGGACTCTGTCGGTTCAAGGTGGTCGCGCAGGCGATACGCTCCGCATGGACTTAAGGGCGGGCATAACCGAGCACCGCCTCCACTAAGGAGGCGCACAGAGCCTTTTTGTAGTAGCATGTTAACATGCCCGCTCCCGGGCCGGGCAGTCACGAAAGGGGCCTTGGCACGGAAGGACGCCACATTAAACCGATTGCTTGATGGACATACAGGGTACCATTGATTTCCTAGTTACCCACACTCTAATATTAGTCTCACCACATTATAATCTAAAAAACACACTATCTATAACATTGCTGACCCTGACCACCTCTTCATCCCTCAACTAAACCTACCCTTCCCAAACCAACCAAGGCATGCACATCAATCCCAACCGCCCTATACAACCTAAAGCGTCCTCGACCAGCCACCTATCGCCCCGGACACCACGCACAGAAACCACCTGCGGCCAGACAGGCCTACCATAGACGCCCAACAATGCAGAGCCCCAACGCGGGAACGTGTGCCCACTTCGAATAGCCGCTTCAGGCACTCATGGAGGCCAATGTAATTCTATTTCTACGCCTATTGAACTTCGAGCGAATCGCCACAGCAGCCTGAATTAATGGTTTCGTTTGTTCTACGCACGCGGCTCCAGAACCACCGGCCCAAGACCGTGGAGATGCCAAAGAACACGACGCTTAAACGTTTAGCCGAGTCGGTTTAGGGGTGTATTGGAGTCGTCGAAGTTTCAGTCCCCAATCTAAACCTGTGGGGTTTCTGGGATTTCTATATTTGTTAAAAATACCCTCATAAACAAAATTCGCAACGGGACTCTGTGTGCCGTGCCCTTACTTCAGGACTCCTGCGAGCCCCCCTGACCTCCCCACCTATACCCCCACGTGTGTACGGCGTGGTATTCCCATTTGTACAACGCGTCCACCATGTCTCGAAACTCTTGCTATCGCGCACTTACGCATATGTTGTGGGAGCGACGGTACACGTGCCCACACTCTTACAAAACAAACCCAGCCTCAGTCTAAAAATACTAGAAACCTCACATTCCAAAACTAGAGCATGCCTGTTTTCCCCACCGACACTCCGCCGCACATAGACAAACCTAACGTTGAGTACTTATTGGACACACACAACTGACCGCCAGGATTCTTACAATCCCTGAACCCCACAGACCACACGTACCCCACTTAGACTGTGCCAGTAGAGCCTGCCCTCCAGCGGGCAGGTACCGGCCTACGGTGAACGACCAGCCAGCCTTCTCGCGCTGGCAAATATTCCAGCATCAGTTTGACAGCGAGGAAACAGTTTTGGAACAATCGTATTACTTCGAAATGCACACACCTACGTCCCCCCAAGTTCCGATAAAGTCCAAACAGGCAAAAGCTATTACAAACAGCGACCAGTTACTACTAACCGATCACCATACATAACGCCCAACCATCACCCACACGCATGGGAACCTAATCTCACAACCACACCCCCTAACCAACTAAAAAGAAGTTAAAACAAATATTGAGGAATCTTTATACACAACCATAAGCTTACTCCGGCTGATTACCTGATTAGTGCCGAATTATCTATCAGATACAAGAAATACTAGTGGGGAATTCCAATTCGCGGGAAGGCCGGATACAGGGGCACAAGTCGTACAATGACCATTGACACACCCCGCACGGAGATGCTGCCCTCCGGAGGCACGTGTCCTAAAGGGGATCCGCACCCTGAACAGCAATCTCGGCTACTGGATGTACAGAAAAAGTTATACCGTAAGAAGCACCCCGTCCATACGTTAGACTCTTGTAACACGGGCGACAAGGCCACCCAAATTCAAGACGCAGACTCGGTTTAGCAAGACAATTTAGTGCTCACCGATTAGATACCAACAGCTGTACACCAACAAGAACCGAACAACCGCGAAAGGCCAATAACCAAACCAAACAAAAAGGAGGAACGACCGCGCTAAACACAGCACAATTATTAATGTTACTGCCCATAACCAAGCAAGTCCAGCTTTAAAGCGGCGGCCCAGGAATACCCAGTAAATTGATGCTACACCACACAAGCAACATCCCCAAAAATCAGCCTCTAATGTTATGTCCGATCAACACAGCCCGACTAGGAACGTTTGGCATCAGCTGTTACACCGAGGTTTTATATCCAGCGCTTGTTCTAGATAAGGACCCATAGAGTGGTGCCTGCATTTGGAGAAACTTGACTAGCACGGTGTGGTTGGACACACTTGCCTCCCTGAGGAACGCCATCCGTGTAACCGAATCTGAACTCCTTTTAGACGTACATACCCTCGTTTCACCGGCGATACGACCGACCCAACGTTTCTGTGACCTACAATGGGCGTGGTGCACTCACCCCATACCTAATCCCTCTTTTTCGGACCACATAGACCGGCCTAAAGCGGTTATTCACTGCTCGAGGCGAAAATT-CATCATCCATCCCTCCGCACATCCCCACACACAATCAAACATCAAACCAAAACCAATACCCCACCCCAAACCAAATAACAACTCAACCCCGCCGCAAAAAACTTAGTATTCCCCTAACATTTAGATCCCACCCCAAAAACAACAATAAAGACAACCCTCTCAAAATCACAAG
TAEGU     ATTCAACAAGCTTGCCACAGGGTCACGGCAACATACACAGCAAGGCTGCCCCCGGGAACTAAGCACCTATTCACTAAACACGCCCGATATACCCCCTTCGGCACGGCTCCGATACGGTTACTTGTGTATATGTAGGCCGGGCAATTGGATGAACCTGACCAGATACAACGGACGCCTCATCTTCCGAATTGTACGGAACGCTGCAGGGTGCGTGTAGGTGGGCTGCTTCGGTGAAACAAGCAAACTTACATCACCCGCTCGACGAAGCCCTGGTCTACGTTCCTCTGCCACCCTAATCCCACGCTCTCAAACATTGGCCCTCAAACCGACATAAACCCGAAAAATAACTAAGTGGCCAAACGACCCATATCCCCGAGGGAATTCACGGGTGCGCTTAAAAGTCAGCTGAACCACCATTCACATGAGAACGCGCTCTTTCGGCCGTCCAAGCACTAGAACCCAACCTAATCTCACGCCAAAGACTAGCGGTAGCACACGCAGCGTTTATCCGTAGAAAATACACACCATTCTACAAGGGTTACATAAGCATTATAAGTGAGCTCAGACACACTTCGGCCCCAGTCCATCAACGCAACGAGCGGAAATCCTCCGCTTTCCCGTTGAAACCCCAAACAACTCGAACAAACGGACATCTAACCCAGCAAAAAATGAATAACTTTTAACAGAGACTCATGGTGGAGGAGCACCACGGTGCCGGCCGGGCGTAGGGAGCGTGAATTAGACAAAGGTGATCGCCAAGGCGAGTCCAAAAATTCCCCTTCCCCGTTAGGGGGGAGTAGTCCCGGACGCGGGTGGCGATTCCTGGATTACGGAATAAAGAAAACCGCTCTCACCTGTTGCAAGGCCCCTCCGCGGGAAACCAGCACAAATTGCGGGGGCGCTCCCTTTTGCCGGTACACCGTGAATCGGATTTGAAGCTGTAGAGTGACTAGTCGTAGTGCCATAGGAGGGACGTTATGAAAAGACAGAAGTATCGACCGGAAATGCCACTGCGTATCTAAGGCAGAGCGATTCGAGCCGATTGGGCTCTGCTAGGGTGACGGTACTTCCTAGTACCTATGAGCTGGATGGGACATTCCCTCGCGGACCCTTGTCGGTACTAAATTGGTCATCAGGAACGTAATGGTGTACAGCCCGCAAAAAGTACGTCCCTCATGGCGTGCGCGAAGACTCTATCGGTTCAAGGCAGTCGCGCAGGCGATACGCTCCACACAGACATAAGAGCGAGCGTAACCGAGCGACGCCTCCACTAAGGAAGCGCACAGAGCCTTTTTGTAGTAGCATGTTAACAAGCCCGCTCCCGGGCCGGACAATAACGAGAGGGGCCTTGGCATGGAAGGACGCCACATCTGTCCGGTTGCTTGATGGACATACAGGGTACCGATGATTTTA--TTTACCCACACTCTAACATTCATTAAACCAACATGTGACCTAAGTTACAAACTATCTATAACATTGCTTACTCCGACCACATAATCGCCCCTAGACTAAACCTACCCTTAACGAACCAACCAAAGCATGCACATCAGTTCCAACCGCCCTATACAACTTAACGCGTCCTCGACCAGCCACCTATCGCCTCGGACACCACGCACAGAAACCACCCGCGGCCAGACAGGCTCACCATAGAGGCGAAACGGTCCACCGCTCTAACGGGGGAACGTGTGCCCACTCCGAATAGCCGCTTCAGGCACTCACGGGGGCCAATGCAATTCTATCCCTACGCCTAGCGATCTTCGAGCGAATCGCCACAGCAGCCTGAGCTAATGGTTTCGTTTGTTCTATGCACGCGGCTCCGGAACCACAGGCCCAAGACCGTGGAGATGCCAAAGGACACGACGCACAGCCGTTTAGCCGAGTTGGCTTAGGGGTGTATTGGAGTCGCCGAAGTATCCGTCCCCAATCTATACCTGTGGGGTTTCTGGGGTCTCTATATTTGTTAAAAATATATTAGCAAATAATATTAGCAACGCGACTCTGTGTGCCGTGCCCTTACTTC-GGACTCTTGCGAGCCCCCCTGGCCCTCAAACACGTACACCCACGCGTGTGCGGCGTGGTATTCCTATTTGTGCAACGCGTCCACCATGCTTCGTAACTATGGCGATCACACTATTACCCACACATTGTGGGAGCGCCGGTACACGTGCCCATACCCTTACAAAACAAACCCCATCTGCACCTAAAACCATCAGAGACCTCGCATTCAAGCACTATAGCATTCCCGCTTTCCCCAGAGACACCGCGCCACACATAAAAACGCCTACCGTTGTGCACTTAGTGGACACACACAACTGACCGCCAGGATCCTTACGATCCCCAGACCCCACAGACTCCACACTCCACAATTTGCAGACGCTCGTAGAGCCTGCCCTCCAGCGGGCAGGTACCGGCCCACGGTGAACGAACGACCTAATCTCTAACGCTGGCAAAGATCCCAGCATCAGTTTGACAGCGGGGAAACACTGTTGGAATAATCGCATTACTTCGAAATGCACACACCCACGCCCCCCCAGATTCCGACAAAGCCCAAACAGGTAAGGGCTATTTTAACCAGAGACCAGTTACTACAAACCGGCCTCAATACATTACGCCCAGCCAACAACCACACGCATGAGCTCGCAACACCACGACTACAATCACTGACAATCAAAAAAGAATTCAACACAAATACTGAGACATTTGTATAAATAACAACAAGTTTCATTCAGCTGTTTACCTGATTAGTGCTAAATTATCCCTCAGACACAAGAACTGCTAGTGGGGAATTCCAATTCGCGGGAAGGCCGGCTACGGGGGCACTAGTCGTAAAATGACCCTTCACACACCCCGCACGGAGATGCTGCCCTCCGGAGGCACGTGCCCTAAAGGGGATCCACACCCTAAACAGTACTCTCGGCTACTGGATGCACAGAAAAAGTTATACCGCAAGAAGCACCGCGTCCATACGTTAGACTCTTGTAACACAGGCGACAAGGCCAACCAAATTCAAGACGCAGACTCGGTTTAGCAAGACAATTTAATGCGCACCGATTAGGTAACAAGCGCAGTGCAACCGCAAGAACGGATCCACCGCGAAAGGTCAATTAACAAACCAAACCTAAAAGAGGAGCGAGCGCGATAAACACACAACATTTATTATCGTTACCACCCAAAATCAGGCAAGTCCAGCTTCAATGCGGCGACCGAGAAAGATCCTGCAAGTCGATGCTACAACATACAAGCACCAACGCCAAAAGGTAGCCACTAATATTATGTCCGATCAACAGAGCCCGACTAGGATCGTTTGGCATCGGCTGTCACACCGAGGTTTTATATTCAGCGATTGTTCAAGATAGGGACCCACAGAGTGGTGCCTGCATTTGGAGAAACCTGACTAGCACGGTGTGGTTGGACACACTTGCCTTCCTGAGGCACGCCATCCGAGTAACCGACTGTGAACTCCTTAAAGACGTGTACTACGTCGCTTCACCGGCGATACGACCGACCCAACGTTTCTGTGACCTACAACGGGCGCGGTACGCTCCCCCCATACCTAATCCCTCACTTTCGGAGCACATGGACCGGCCTAAAGCCGTCTTTAAACATTCCGGCCGAAACACTCAACAACCATCCCACTTCACACCTCTACATACCCCCTAAAACCAAACCAATCCCAACCC-CACCCCACATAACCACAACACAAAACAACTATCACAAAACTCTGCAGATCCCTCTGACCCCCAAAAACCATCCAGTAAACTACCTCCAAAAAAGCTCCCCTAAATCTATAAT
TINMA     --ATATCTATTTTAACACAGGGTCACGGCAACGTACGCAGCAAGGCTGCCCCGGGGGACTAAGCCCCTATTCCTTAGACATGTCCGCAATACCCACTCCTGAACGCCTCCTATACGGTTACTTGTGTATATGTAGTCCGGGCAATTGGACGAACTTAAACAGATACAACGAACGCATTATGATCCGAATTATACGGAACGCTGCAGGGTGCGTGTAGGTTGGCTGCTTCGGTGAAACAAAAAAATTAACATCACCTCCTCAACGAAACCCATGTCTGCGTTCCTCTGCCACTCTAATCCCACGTTCTCAAACATTGGTCCTAAATCCAATATCAAAGTGTAAAATAACTATGTAGTGAAACGAACCATATCCCCGGGGTAATTTGCGTGTGCACTTAAAAGTGAGCTGAACTAACATTCCCAGTAGAACGCGCTCTTTCGGTCGATCAAGCCCTAAAACCCCAACACATTTCACAACACAGAGTAAAGGTAGTACACACAACGTTTATCCGTAAAAAATACACGACATTCTAAAAACGTCTTAAAAAAACTACAATTAAGCGCAAACACACCTCGGCCCCCGTCCATAACCGTTACGAACAGAAATATTCCGTTTTCCCATCTAAATGCATTATAATTTAAAAACACAGACATCTAGCACCGCAACTATTAGATAACTTTTAACAGAGACTTATGGTGGAGGAGCACCACGGCGCCGACTGGGCATAGAGAGCGTGAATTAGACGAAGGTGATTGCCAAGGCGAGTCCAAAAATTCCCCTTCCCCGTTAAGGGGGAGTAGTCCCGGAAGCGGCTGGCGATTCCCGGGTTACGGAATAAAGAAAACCGCTCTCACCTGTTGCAAGACTCCTCCGCGGGAAACCAGCACAATTTGCGGGGGCACTCCCTTTTGCCGGTACACCGTGAATCGGGTTGGAAGCTGTAGAGTGATTAGTCGTAGTGCCATAGGAGGGACGTTATGAAAAGACAGAAGTATTGACCGGAAATGCCACTGTGTATCTAAGGCAGAGCGATTCGAGCCGATTGGGCTCTGTTAGGGTGACGGTACTTCCTAGTACCCATGAGCTGGATAGGACATTCCCTCGCGGACCCTTGTCGGTAATAAGTTAGTCATAAGGAACATAATGGTTTACAACCCGCATAAAGTACGTCCCCCATGGCGTGCGCGAGGACTCCGTCGGTTCAAGGCGGTCGCGCAGGCGATACGCTACACACAGACTTAAGGGCGAGCATAGCCGAGCACCGCCTCCATTAAGGAGGCGCACAGAGCCTTTTTGTAGTAGCTTGTTAACATGTCAGCTCCCGGGACGGACAGTCACGAGAGGGGCCTTGACTCGGAAGGACGCCACATTAGACCGATTGCTTGATGGACATACAGAGTACCACTGATTTTCTA-TTACCCACACTTTAAATCTAATCCAACCATTAATTCATCTCAAACACACCTTTTCTATAACATTGCTGACCCAGACTAAATATTCACCCCTCAACTAAACCAAGCCTTAATAAACCAACCAATGCATGCATTTCAATCCCAACCGCTCTATACAACCTAAAGCGTCCTCGAACAGCCACCTATCGCACCGGACACTACATACAGAAACAACCCGCGGCCAGACAGGCCCACCGTAGAAGCCCACCATTAAATAACCTCAACGCGGGAACGTGTGCCAATTTCGAATAGCCGCTTCAGGCACTCATGGAAGCCAATGCAATTCTATACTCTGGTATAACGAACTTCGAACGGATCGCCATAGCAGCCTGAATTAATGGTTTCGTTTGTTCTACGCACGCGGTTCCAGAACCACAGGCCCAAGGCCGTGGAGATGCCAAAGTACACGACGCCTAACCGTTTACCCAAGTCGGCTTAGGGATGTATTGGAGTCGCCGAAGTATCAGTCTCCAATCTATACCTGTGGGGTTTCTGGGATTTCTAAATTTGTTAAAAATACCCTCACTACCAAAATTCGCAACGAGACTCTGTGTGCCGTGCCCTTACTTCAGGACTCTTGCGAGCCCCCCTGACCCTCTCAACTATTATCCCACGTGTGTGCGGCGTGGTAT-ACCATCTGTACATCGCGTCCACTATGCCTCGAAACTCTAGTTATCACACACTCACACGCACATTGTGGGAGCGATGGTACACGTGCCCACACCCTTATAAAACAAACACAGCCTCAACATAAGAACACTAGTTATCTTTCTTTCCATTACTTAAGCATGCCCGCTTTCCCCACAGACACCCTGCAACATATAAACAAACCTACCGTTTAGTTCTTATTGGACACACACAACTGACCGCCAGGATCTTTACAATCCCCAACCCCCGCAGACTACAAATCCCCCACTTAAATTGAGCCAGTAGAGCTTGCCCTCCAGCGGGCAGGTACCGGCCCACGGTGAACAAAAAGCTAACCTTCTCACGCTGGTAAATATCCCAGCATCAGTTTGACAGCAAGGTAACAGTTTTGGAACAATCGCATTACTTCGAAATGCACACACAAACGTCTCCCCATATTCCGACAAAGCCCAAACAGGTAAAAACTATTCCAAGTAGCGACCAGTTACAATCAACCGACCACAGTACTTAACGCCCAACCACCACCTAAACGCATGAAATTCCAACACTATAACTACAATACATCACAAACTAAATCGATGTCAACACACATACTGGATTATTTCTATAAATAACAATACGCTTAATTCAGCTGATTAACTGATTAGTGCTAAATTTTCCATTAGACACAGGAAATACTAGTGGGGAATTCCAGTTCGCAGGAAGGCCGAATACAGGAGCAATAGTCGTTAATTGACC-CCAACACACCCTGTAAGGAGATGCTGCCCTCCGGAGGCACGTGCCCTAAAGGGGATCCACACCACTAACAGTACTTTCGGATAATGGATGCACAGAAAAAGTTATACCGCAAGAAGCACCCCATCCATACGTTAGACTCTTGTAACACGGGCGACAAGGCCACCCAATTTCAAGACGCAGACTCGGTTTAGCAAGACAATTCATTGCCCACCGATTAGATACCAACAGCAGTTCAGCAACAAGAACAATACAACCGCGAAAGGCCATTAACCAAACCAAACAAAAAGGACGAACGACCGCGCAACACACACCACAATAATTCACGTTACCACCAATAACCATGCAAGTCCAGCTTTAAAGCGGCGGACCCGAATTATCCTGCAAATCATTGCTACAACCCA--AGCAACATCCCTAAAAATTAGCCTCTAATGTTATGTTCGATCAACACAGTCCGACTAGGATAGTCTGGCATCGACTGTCACACCGAGGTCTTATATCCAGCGCTTGTTCTAGATAAGGACCTACAGAGTGGTGCCTGCATTTGGAGAAACCTGACTAGCACGGTGTGGTTGGACATACTTGCCTCCCTTAGGCTAACCATCCGTGTAACCGAATCTGAACTCCTTAAAGACGTATCTACCCACATTTCACCGGCGATACGACCAACCCAACGTTTCTGTGATCTACAACGGGCGCAGTACACCCACCCCATACCTAATCCCTCACTTCCCGACCATATAGACCGGCCTAAAGCGGTTATTCACCTCTCAAGACGAAACTT-CATCATCATCACCTCCCCACCCACCCTATCACTACCTAACACCAAATCACAACTAATCATCTCCTCCAACATCACAATCCACCCACTACCACCACAAATCACATAGCAGCCCTCTACTACCCTGAATCCACCCAACTCAACACACCCACGCTGTTCTCAACTAGATTAACAA
 
 40 3797
ACACH     ACCATCATCTCTCATCCTTTCTCTTCTTAGATTGATACGAGCATTGCTGTTACTCAGTATTTAACTGCCCCCCATTTCCCTTCTTTCTCTGTCTCTCTCTCATATGTTTTTCTCGTCTACTTGCGGCCACAACTTGCTGCTCACTCAATCTCTTTTCTTTTGGAACTACTCTCAACTATTTCCGCTCTTGATCCTCACAGCCTATCAGACATTCGTATAACCGCTCTTTTCAACATTTTACTCCTTTTACGTTACCAATTCTTTCCATTTTCCGTTGTGCCACGTGAAATTATTGAATTCTCTCTGTGATGTCTGACGTCCATTACACATTCTCGTTTGCCTCTCGAAGTTCGCGTATACTCTTCTTCACAACGCTACCTAATTTACCCCCTTTTCGCTACGCCGAGATCATCACTCGTTTCCCTCTATGTTCTATGTCATTAGCCTCCCTTTCCCTATCCTTTTCTCACCTACTTTTCTCTCCCCTGGGTGTAACACGATTCTCCTCATGGTCCTYTTACATCTTCTATACTTCCCCTTCTACTACTATCCTTCCGCACCCTGTCTTTCTTCTCGTCCTCGTTCAGTTTAATCAAATCCCCCTTCTTCTTGTTTATGTCAGCCTCTCCACCAATAAGGTGACCACTTCCTTCCCTTTTCTCCTTCCTCATCTTAGGTTCCAAAATGCTATTTGCGCGTTGCCTGTTTGCATGACGCTTGAAATAATTTCCACTTTTTTTTTCTTTGGTGAGTTCTTTGCCATCTCGTAATGTGTTCCCTTTTTCCCCTACGCGCGGCTACCTCGATCACGCCTATCTTCTATCGTCCTTGCTATTCCCTATACCCTCAAACCTTTGCTTTCCTTTTTCTCTTCCGTCTTTCAGATACCTTACCGGGACTTAAATTGTTGACATATTTTCGTGTTCATTCAACGAAACTGATGTTGCTTCTGTTGTTTGCAATTCTGTATACGCATCCCCTTTCTCCGTATTGGTCCTAGGCTAGACCTTGCTGTTTTTCTGGTCGTTTCACCTATCTAACAATTCATAATTCTGCTTCTTCGTCAGTCTTCGACTACCGCACATGCTTCGTATCTTCAATTGTCGTCGGACAACACACTGACTCCTGCTTCTCCTTTTTTTTGACTCCAGATAACCTCGCATAGTAGGCCCAACTAACCTTATAAGTCAACATGTAACCCCTTAATTATAAACTTTCTCTGGTTTATTCTTTCAATCCACTACAATATTGCTTCCTTTTTTCTCCTATTATTAATAACATCTACTGAAGAGCAAACATAATCTACATTCCCATCTGATGTTATAAGTTTCTACCTGTTTCCAATTACGCTCGTGTACACTCGGTAACCTTCCGCGTTAGAGCATGGCAAGATCTTTACCCTCATAGGCCTT--CCATCATACACGTTTTTTCGTCTCTTTACATTCTCCAACCGAAATCCCACCCGCGCGCATTTGTTAATCGCCTTGTCTTTTCCTTCCTTTCCCAAGGTCAGTCCTACGTTTCTCAATTTCTAAAGAAGCTTTTCTTCTTTCTATTGTTCACTCCCCATCTATCTCTCTGTCCTTCGTGAACCCCTCATTCAGCCCCTTCCTTTTACCGTTTGCTCTGTGTCCATCCGATTTATTCCCCCTTCTCTCCTCTTCTCTTTTTCTTATCTCTTACATTTTTTGTATAAATATCAACACAATTACGCGCTTGCCCCTTCCCGTTTGTAAGCCATTGTGTTCCCTTTAAGGGATTGAGCTAGAACCCTAAGTGAGTTTTTCCACTTTTGTTGCTTACGTTCCCATGGAGCCCGTACTACTATCTTACCTTTCCGTCTCGCAAGTCACAGAACTACTCTCTTTGTATCCTATTAAAACCTCTCAGTAGCCTTTCCGTAGTATTTGCCTTTTGTTGTCATATCCAAATGTACCCGAGATTATTGTTTATCTAGGGCGTATTTTTTCTCTCTGCTTCCTATGTCACACACAATCCAAGGTACTGCCGTCTCTGTTTTCTTTTTTATATCTTTCTCGCCATACCTCCTCGCCCTTTTTCTGTCAAGCAGGTAGCAATCTTATGTACCTCTGTTGTCTAGCATTCCTTGTAGTTTCTATCTCTGCTACACCCCCTTCTTTTCTCCGACGCGTCTTTCCCGCAGCAATACTATTAGATTATTTCCTTTTCCCTTCCCAATGCACCTAGTTTCCTGTAGTTCCAACAACTCAGCGTACTCCCTTCTCGGTTCTTTTCGAAATAAACTCGAGTTTCCTTTTACTTTTCTCCCATCTTATCTACCTTCCTTTTCGGGGACAGTGCGTATTTACTTGCTCTTTCTTATACACGCTATCTTATCCTATCCCGCATTCGTCTTTCTTTACCTAGTATGTCACATACCTCGCTTTCCTTTATGGAGTTGCCCTTCCTTAATAACTTCTCTGGCTTCGCTGTGATATACTTCACCTGATGTTTCCCTTACAGCTCGCTTTTTCAGTCCCTTTGTCACAAAGCAGGTTTTCGGTACTTCTTCCGGTTCATCATCTCCCCATTCATCTTTCTTAGCCTCTTTCGTCCTTCCCACTTTTTTCAGGCTCCATACTAACACGAATTTCTATTCTTTTTTACATTCGCCGTCTCTCTACTTCTCTTCTTTCTTTCTTCACTAACCCCTCGCTACCTTTGCTCCTTTTACATAGTCCAGAGATTTATATCTCTATAAACTCTTCTCTTTCGCTTATCCGATCCACTTCATTCATTTTTTCTTTTCTCAATTTTTTGGAGTGTTCTTTTGGGAGGCACACCCTACTTAAGTGATGTTTGTCGTCCCCACGATAACGCACACCCTCTTGTTTCCCGACCATGTACGTCCCTAGCCCTCCTTACGCTTTCGTTTTTGCACTTCAACTCTCTGTGTGCTCCTTCCCGCTCAAATAATTCTCCCGATGTTTTCTGTATCATCTTATCCACTTACTTTTGCGCTTAATAGAAATGATGGTAATTCCCCCGTCTGATCTTGCCTTCGTACAATTTAGTACCATACGCTTTCTTCCCTCCCAGTGTCTTTACGTCGCTCTCCTAAAACCTCACTTGTCTGGTCCGTTTCCATTCCACCCTCTCCCCATCCTTTCCTGTTTCTATCATCAATCCCAACCTCATCTCTGATACTCAGTACCATTCCGAATCCATTATCGAAACGCAGTCTTATACCACCCATACGTTACATGCTCTCTT-TTTTCAATCCATGAAACTTATTAACTTATCCCCATCCGGATGCTTGTGTTCATTCGTTTCCAACCACCTCTCCTCACGGATATGGTTGATACAGCCTTTTGTATATGGGTAAGCATAAACGACGTTTTTCTTCCCTTGATTCGGATCTGGCCTTCATTCCTCATGACTTAGCGGGTCTAACCTCGTTCTATTTCTCTCGTTTTATCTTAACGCAACTGTCCAGAATCTACATCCAATTGTCTTTTCTTCTCTTCCATTGACAATCCCACTTCCCATACAGATTTCACTTGCTCAATGGTTCTCCCTTTTTTGCTTAACAAGCTCTGCTCATTTGTTTCATTTTCGTGGACTAACTTTTGATCCTCATCCTTTTTCTTGCTAAATTATATAGCAGCCAACCAATAAAAAGAAACCCGAAAACACCGTAAGACCATACAAAWCCCTAATGCATCCTGACCCAACACAAAAACGCCCAACCTCCCTGAGTGGAGAGTAAAAAACCATAAAAAAGAAGACACAACCCCGAGCAAACAACTTGGGCGGAGACCAAACAGAAAAAT
ALELA     GCAATAATTTCTCATTCTTTCTCTTCTTAGATTGATACGAGCATTGCTGTTACTCAGTATTTAACTGCCCCCCTTTTTCCTTCTTTCTCTGTCTCTCTCTCATATGTTTTTCTCGTCTACTTGCGGCCACAACTTGCTGCTCACTCAATCTCTTTTCTTTTGGAACTGCTCTCAACTATTTCCGCTCTTGATCCTCACAGCCTATCAGACATTCGTATAACCGCTCTTTTCAACATTTTACTCCTTTTACGCTATCAATTCTCTCCATTTTCCGTTGTGCCACGTGAAATTATTGAATTCTCTCTGTGACGTCTGACGTCCGTTACACATTCCCGTTTGCCTCTCGAAGTCCGCGTATACTCTTCTTCACAACGCTACCTAATTCACCCCTTTTTCGTCACGTTGAGATCATCACTCGTTTCCCTCTATGTTCTATGTCATTAGCCTTCCTTTCCTTATCCTCTTTTCCACTACCTTCCTCTCCCCTGGGTGTAACACGATTCTCCTCATGGTTTTTTTACATCTTCTATACTTCCCTTTCTAACATTATCCTTTCGCACCCTACCTTTCTTCTCGTCCTCGTTCAGTTTAATCAAATCCCCCTTCTTCTTGTTTATGTCAACCTCTCCACCAATATGACAACCACCCCTTCCTCTCTTCTCCTTTGTTATCTTAGGTTCCAAAATGCTATTTGCGCGTTGCCTGTTTGCATGACGCTTGAAATAATTTCCACTTTTTTTTTCTTTGGTGAGTTCTTTGCCATCTCGTAATGTGTTCCCTTTTTCCCCTACGCGCGGCTACCTCGATCACGCCTATCTTCTATCGTCCTTGCTATTCCCTATACCCTCAAACCTTTGCTTTCCTTTTTCTCTTCCGTCTTTCAGATACCTTACCGGGACTTAAATTGTTGACATATTTTCGTGTTCATTCAACGAAACTGATGTTGCTTCTGTTGTTTGCAATTCTGTATACGCATCCCCTTTCTCCGTATTGGTCCTAGGCTAGACCTTGCTGTTTTTCTGGTCGTTTCACCTATCTAACAATTCATAATTCTGCTTCTTCGTCAGTCTTCGTCTACCGCATATGTTTCGTATCTTCAATTGTCGTCGGACAACACACTGACTCCTGCTTCTCCTTTTTTTTGACTCCAGATTACATTCCATAGTAGGCCCAACTAACCTTATAAGTCAACATGTAACCCCTTAATTATAAACTTTCTCTGGTTTATTCTTTCAATCCACTACAATATTGCTTCCTTTTTTCTCCTATTATTAATAACATCTACTGAAGAGCAAACATAATCTACATTCCCATCAGATGTTATAAGTTTCTACCTGTTTCCGATTACGCTCCTGTACACTCGGTAACCTTCCGCGTTAGAGCATGGCAAGATCTTTACCCTAATACGCCTT--TCATCATACACGTCTTTTCGTCTCTTTACATTCTCCCACCCAACTCCTACACGCGCGCATATGTTAATCGCATTGTCTTCTCTTTCCTTTCCCGAGGTCAGTCCTATGTTATTCAATTCCTAAAGAAGCTTTCCTTTTTTCTATTGTTCACTCCCCATCTATCTCTCTGTCCTTCGTGAACCTCTGATTCAGCCCCTTCCTTTTACCGTTTGCTCTGTGTCCATCCGATTTATTCCCCCTTTCTTCCTCCTCCTTTTTTCTTATCTCTTACATTTTTTGTATAAATATCAACACAATTACGCGCTTGCCCGTTCCCGTTCGTAAACCCTTCTGTTCTTTTTTAGGGATTGAGCTAGAACCCTAAGTGAGTTTTTCCACTTTTGTTGCTTACGTTCCCATGGAGCCCGTACTACTATCTTACCTTTCCGTCTCGCAAGTCAGAGAACTACTCTCTTTGTATCCTACTAAAACCTCTCAGTAGCCTTTCCGTAGTATTTGCCTTCTGTTGTTATATCCAAATGTACCCGAGATTATTGTTTATCTAGGGCGTACTCTTTCTCTCTGTTTCTTATGTCATCCACAATCCAAGGTACTGCCGTCTCTGTTTTCTTTTTTATATCTTTCTCGCTACACCCCCTTGCTCTTTTTCTGTTAAGTAGGTAGCAATCTCATGTACCTCTGGTGTCTAGCATTCCTTGTAGTTTCTATCTCTGCTAAACCCTCTTCTTTTCTCCGACGCGTCTTTCCCGCAGCAATAATATTAGATTATTTCCCTTTCTCTTCCCACTGCACCCAGTTTCCTGTAGTCCCAACTAATCCGCGTAATCCCTTTTCGGTTCTTTTCGAAATAAACCCGAGCTTCCTTCTACTTTTCTCCCATTTTATCTACCTTCCTTTTCGGGGACAGTGCGTATTTACTTGCTCTTTCTTTTACATGCTATCTTATCACCTCCCGCACTCGTCTTTCTTTACCTAGTATGTCACATACCTCGCTTTCCTTTATGGAGTTGTCTTTGCTCAATCACTTCTCTGGCTTCGCTGTGACATACTTCACCTGATGTTTCCGTTACAGCTCGCTTTTTCAGTCCCTTTGTCACAAAGCAGGTTTTCGGTACTTCTTCCGGTTCATCATCTCCCCATTCATCTTCCTTAGCCTCTTTCGCCCTTCCCACTATTTTCAGGCTCCATCCTAACACGAATTTCTATCCTTTTTTACATTCGCCTTATCTTTACTCTTCTCTTTCCTCTCTTCAATCACCCCTCGCTACCTTCGTCCTCTTTACGCAATCCAGAGATCCGTATCTCTATATACTTTTCTCTTTCGCTTATCCGATCCACTTCATTCATTTTTTCTTTTCCCAATTTTTTGGAGTGTTCTTTTGGGAGGCACACCCTACTTAAGTGATGTTTGTCGTCCCTACGATAACTACAACCCTCTTGTTTCCCGACCATGTACGTCCCTAGCCCTCCTTACGCTTTCGTTTTTGCACTTCCAACCTCTGTGTGCTCCTTCCCGCTCAAATAATTCTCCCGATGTTTTCTGTATCATCTTATCCACTTACTTTTGCGTTTAGTGGAAATGATGCTAACTCTCCCGTCTGATCTTGCCTTCGTACAATTTAATACCATACGCTTTCTTCCCTCCCAGTGTCTTTACGTAGCCTTCCTAAAACCCCACTCGTCTGGTCCGTTTCCTTCCCACCCTCTCTCCATCCTTTCCTGTTTCTATCGTCACTCCCAAACTCATCCCTGATACTTAGTGCCATTGAGAATCCATTATCGAAATGCAGTCATAATCGACCCCTAAGTTACATGCTCTCTTTTTTCT-ATCCATGACACTTATTAACTTATCCCCATCCGGATGCTTCTGTCCATTCGTTTCCAACCACCTCTCCTCATGGATAAGGTTGATACAGCCTTTTGTATATGGGTAAGCATTAACGACGTTTTTCTTCCCTTGATTCGGATCTGGCCTTCATTCCTCATGACTTAGCGGGTCTAACCTCGTTCTATTTCTTTCGTCTTATCTTAACGCAACTGTTCAGAATCTACATCTAATTGTTTTTTCTTCTCTTCCATTGACAATCCCACTTCCCATACAGATTTCACTTGCTCAATGGTTCTCCCTTTTTTCCTTAACAAGCTCTGCTCATTTGTTTCATTTTCGTGGACTAACTTTTGATCCTCATCTTTTTTCTCGCTAAACTAAATAGCAGCCGACCAATAAAAAGAAACCCGAAAACACTGTAAGACCATACAAGCCCCTAGTATACCATAACCCAACAAAAAAACACTCAACCTCCGCGAGTGGAGAGTAAAAAACCATAAAAAAGAAGCCACAACCCCGAGCAAACAACTTGGGTGGAGACCAAACACAAAAAT
ANAPL     ACAATGATTTCTTATTCTTTCTCTTCTTAGATTGATACGAGCATTGCTGTTACTCAGTATTTAACTGCCCCCCTTTTTTCTTCTTTCTCCGTCTCTCTCTTATATGTTTTTCTCGTCTACTTGCGGCCACAACTTGCTGCTCACTCAATCTCTTTTCTTTTCGAACTGCTCTCAACTATTTCCGCTCTTGATCCTCACAGCCTATCAGACATTCGTATAACCGCTCTTTTCAACATTTTACTCCTTTTACGCTGCCCATTCTTTCCATTTTCCGTTGTGCCACGTGAAATTATTGAATTCTCTCTGTGACGTCTGACGTCCCCTACACCCTTTTGTCTGCCTCTCGAAGTTCGCGTATACTCTTCTTCACAACGCTACCCAATTCACCCCCTTTTCGTCACGCCGAGATCATAACCCGTTTCCCTCTATGTTCTATGTCATTAGCCTTCCTTTCCTTATCCTCTTTTCCACTACCTTCCTCTCCCCTGGGTGTAACACGATTCTCCTCATGGTCTTTTAGCATCTTCTATACTTCCCTTTCTAATACTATCTTTCCGCACCTTACCTTTTTTCTCGTCCTCGTTCAGTTTAATCAAATCCCCTCTCTTCTTGTTTATGTCAACCTCTCCACCAATAAGACGACCGCCCCTTCCTCTTTTCTCCTTACTTATCTTAGGTTCCAAAATGCTATTTGCGCGTTGCCTGTTTGCATGACGCTTGAAATAATTTCCACTTTTTTTTTCTTTGGTGAGTTCTTTGCCATCTCGTAATGTGTTCCCTTTTTCCCCTACGCGCGGCTACCTCGATCACGCCTATCTTCTATCGTCCTTGCTATTCCCTATACCCTCAAACCTTTGCTTTCCTTTTTCTCTTCCGTCTTTCAGATACCTTACCGGGACTTAAATTGTTGACATATTTTCGTGTTCATTCAACGAAACTGATGTTGCTTCTGTTGTTTGCAATTCTGTATACGCATCCCCTTTCTCCGTATTGGTCCTAGGCTAGACCTTGCTGTTTTTCTGGTCGTTTCACCTATCTAACAATTCATAATTCTGCTTCTTCGTCAGTCTTCGTCTAACGCACATGTTTCGTATCTTCAATTGTCGTCGGACAACACACTGACTCCTGCTTCTTCTTTTTTTTGACTCCAGATTACATCCCATAGTAGGCCCAACTAACCTTATAAGTCAACATGTAACCCCTTAATTATAAACTTTCTCTGGTTTATTCATTTAATCCACTACAATATTGCTTCCTTTTTTCTCCTATTATTAATAACATCTACTGAAGAGGAAACATAATCTACATTCCCATCAGATGTTATAAGTTTCTACCTGTTTCCGATTACGCTCCTGTACACTCGGTAACCTTCCGCGTTAGAGCATGGCAAGATCTTTACCCTCATACGCCTTC-CCATCATACCCGTCTTTTCGTCTCTTTACATTCTCCCACCCAACCTTCACCCGCGCGCATATGTTAATCGCATTGTCTTTTCTTTCCTTTCCCGAGGTAAGTCCTATGTTATTCAATTTCTAAAGAAGCTTTCCTTCTTTCTATTGTTCACTCCCCATCTATCTCTCTGTCCTTCGTGAACCCCTCATTCAGCCCCTTCCTTTTACCGTTTGCTCTGTGTCCATCCGATTTATTCCCCTCTTCTTCCTCTTCTCTTTTTCTTATCTCTTACATTTTTTGTATAAATATCAACACAATTACGCGCTTGCCCCTTCCCGTTTGTAAACCTTTCCGTTCTTTTTTAGGGATTGAGCTAGAACCCTAAGTGAGTTTTTCCACTTTTGTTGCTTACGTTCCCATGGAGCCCGTACTACTATCTTACCTTTCCGTCTCGCAAGTCAGAGAACTACTCTCTTTGTATCCTACTAAAACCTCTCAGTAGCCTTTCCGTAGTATTTGCCTTCTGTTGTTATATCCAAATGTACCCGAGATTATTGTTTATCTAGGGCGTATTCTTTCTCTTTGCTTCCTATGTCATCCACAATCCAAGGTACTGCCGTCTCTGTTTTCTTTTTTATATCTTTCTCGCTATACCTTCTCGCCCTTCTTCTGTCAAGCAGGTAGCAATCCTATGTACCTTTGGTGTCTAGCATTCCTTGTAGTTTCTTTGTCTGCTAGACCCTCCTCTTTTCTCCGACGCGTCTTTCCCGCAGCAATAATATTAGATTATTTCCTTTTCCCTTCCCATTGCACCTAGTTTCCTGTAGTTCCAACAATTCAGCGTAATCCCTTTTCGGTTCTTTTCGAAATAGACTCGAGTTTCCTTTTACTTTTCTCCCATCTTATCTACCTTCCTTTTCGGGAACAGTGCGCATTTACTTGCTCTTTCTTATATATGCTATCCTATCACCTCCCGCGTTCGTCTTTCTTTACCTAGTATGTCACATACCTCGCTTTCCTTTATGGAGTTGTCTTTGCTCATTAACTTCTCTGGCTTCGCTGTGACATACTTCACCTGATGTTTCCGTTACAGCTCGCTTTTTCAGTCCCTTTGTCACAAAGCAGGTTTTCGGTACTTCTTCCGGTTCATCATCTCCCCATTCATCTTTCTTAGCCTCTTTCGTCCTTCCCACTTTTTTCAGGCTCCATCCTAACCCGAATTTCTATTCTTTTTTACATTCGCCTTACCTTTACTCTTCTCTTTCCTTTCTTTAGTAACCTCTCGCTACCTTCGTCCCCCTTACGTACTCGAGAGATTTATATCTGTATAAACTCTTCTCTTTCGCTTATCTGATCCACATCATTCATTCTTTCTTTTCCCAATTTTTTGGAGTGTTCTTTTGGGAGGCACACCCTACTTAAGTGATGTTTGTCGTCCCTACGATAACTACAACCTTCTTGTTTCCCGACCATGTACGTCCCTAGCCCTCCTTACGCTTTCGTTTTTGTACTTCCAACCTCCGTGTGCTCCTTCCCGCTCAAATAATTCTCCCGATGTTTTCTGTATCATCTTATCCACTTACTTTTGCGCTTAGTAGAAATGATGGTAACTCTCCCGTCTGATCTTGCCTTCGTACAATTTAGTACCATACGCTCTCTTCCCTCCCAGTGTCTTTACGGCGTCCTCCTAAAACTTCCCTCGTCTGGTTCGTTTCCTTCCCACCCTCTCTTCACCCTTTCTTGTTTCTATCATCACTCACACGGTTATCCTTGATACTTAGTGCACTTAAGAATCTATTATCGTAATGCAGTCATATCCGACCCTCACGTTACATGCTCTCTTTTTTCCATTCCATGACACTTATTAACTTATCCCCATCCGGATGCTTCTGTCCATTCGTTTCTAACCACCTCTCCTCACGGATAAGGTTGATACAGCCTTTTGTATATGGGTAAGCATAAACGACGTTTTTCTTCCCTTGATTCGGATCTGGCCTTCATTCCTCATGACTTAGCGGGTCTAACCTCGTTCTATTTCTTTCGTCTTATCTTAACGCAACTGTTCAGAATCTACATCTAATTGTTTTTCCTTCTCTTCCATTGACAATCCCACTTCCCATACAGATTTCACTTGCTCAATGGTTCTCCCTTTTTTTCTTAACAAGCTCTGCTCATTTGCTTCATTTTCGTGGACTAACTTTTGATCCTCATCTTTTTTCCTGCTAAATTAGATAGCAGCCGACCAATAAAAAGAAACCCGAAAACACCGTAAGACCATACAGAACACTAGAACACCGCAACCAAACCAAAGGAGGGTCAACCTCCGTGAGTGGAGAGTAAAAAACCATAAAAAAGAAGACACAACCCCGAGGAAACAACTTGGGTGGACAACAAACACAAAAAT
ANODI     ATAATAATTTCTCACTCTTTCTCTTCTTAGATTGATACGAGCATTGCTGTTACTCAGTATTTAACTGCCCCCCTTTTTCCTTCTTTCTCTGTCTCTCTCTCATATGTTTTTCTCGTCTACTTGCGGCCACAACTTGCTGCTCACTCAATCTCTTTTCTTTTGGAACTGCTCCCAACTATTTCCGCTCTTGATCCTCACAGCCTATCAGACATTCGTATAACCGCTCTTTTCAACATTTTATTCCTTTTACGCTATCCATTCTTTCCACTTTCCGTTGTGCCACGTGAAATTATTGAATTCTCTCTGTGACGTCTCACGTCCA-TACACATTCTTGTTTGCCTCTCGAAGTTCGCGTATACTCTTCTTCACAACGCTACCTAATTTACCCCCTTTTCGTCACGCCGAGATCATCACCCGTTTCCCTCTATGTCCTATGTCATTAGCCTCCCTTTCCTTATCCTCTTTTTCCCTACCTTCCTCTCCCCTGGGTGTAACACGATTCTCCTCATGGTCCTTTAACATCTTCTATATTTCCCTTTCTACCACTATCCTTCCGCACCCTACCTTTCTTCTCGTCCTCGTTCAGTTTAATCAAATCCCCTTTCTTCTTGTTTATGTCAACCTCTCCACCAATAAGACAACCACTCCTTCCTCCTTTCTCCTTTCCTATCTTCGGTTCCAAAATGCTATTTGCGCGTTGCCTGTTTGCATGACGCTTGAAATAATTTCCACTTTTTTTTTCTTTGGTGAGTTCTTTGCCATCTCGTAATGTGTTCCCTTTTTCCCCTACGCGCGGCTACCTCGATCACGCCTATCTTCTATCGTCCTTGCTATTCCCTATACCCTCAAACCTTTGCTTTCCTTTTTCTCTTCCGTCTTTCAGATACCTTACCGGGACTTAAATTGTTGACATATTTTCGTGTTCATTCAACGAAACTGATGTTGCTTCTGTTGTTTGCAATTCTGTATACGCATCCCCTTTCTCCGTATTGGTCCTAGGCTAGACCTTGCTGTTTTTCTGGTCGTTTCACCTATCTAACAATTCATAATTCTGCTTCTTCGTCAGTCTTCGACTACCGCACATGTTTCGTATCTTCAATTGTCGTCGGACAACACACTGACTCCTGCTTCTCCTTTTTTTTGACTCCAGATTACATCCCATAGTAGGCCCAACTAACCATATAAGTCACCATGTAACCCCTTAATTATAAACTTTCTCTGGTTTATTCATTTAATCCACTACAATATTGCTTCCTTTTTTCTCCTATTATTAATAACATCTACTGAAGAGCAAACATAATCTACATTCCCATCCGATGTTATAAGTTTCTACCTGTTTCCGATTACGCTCCTGTACACTCGGTAACCTTCCGCGTTAGAGCATGGCAAGATCTTTACCCTCATAAGCCTTC-CCCTCATACACGTCTTTTTGTTTTTTTACATTCTTACACCCAACATCCTCCCGCGCGCATATCTTAATCGCATTGTCTTTTCCTTCCTTTCCCAAGGTCAGTCCTATGTTATTCAATTTCTAACGAAGCTTTCCTTCTTTTTATTGTTCACTCCCCATCTATCTCTCTGTCCTTCGTGAACCTCTCATTCAGCCCCTTCCTTTTACCGTTTGCTCTGTGTCCATCCGATTTATTCCCCTCTTCTTCCTCTTCTTTTTTTCTTATCTCTTACATTTTTTGTATAAATATCAACACAATTACGCGCTTGCCCCTTCCCGTTTGTAAACCATTCTGTTCTTTTTTAGGGATTGAGCTAGAACCCTAAGTGAGTTTTTCCACTTTTGTTGCTTACGTCCCCATGGTGCCCGTACTACTATCTTACCTTTCCGTCTCGCAAGTCAGAGAACTACTTTCTTTGTATCCTACTAAAACCTCTCAGTAGCCTTTCCGTAGTATTTGCCTTCTGTTGTTATATCCAAATGTACCCGAGATTATTGTTTATCTAGGGCGTATTCTTTTTCTCTGCTTCCTATGTCATACACAATCCAAGGTACTGCCGTCTCTGTTTTCTTTTTTATATCTTTCTCGCTATCACTTCTTGCCTTTTTTCTGTCAAGTAGGTAGCAATCCTATGTACCTCTGCTGTCTAGCATTCCTTGTAGTTTCTATCTCTGCTACACCCTCTTCTTTTCTCCGACGCGTCTTTCCCGCAGCAATAATGTTAGATTATTTCCTTTTCCCTTCCAATTGCACCCAGTTTCCTGTAGTACCATCAAATCAGCGTAATCCCTTTTCGGTTCTTTTCGAAATAAACTTGAGTTTCCTTCTACTTTTCTCCCATCTTATCTACCTTCCTTTTCGGGGACAGTGCGTATTTACTTGCTCTTTCTTATACACGCTATCCTATTACCTCTCGCGTTCGTCTTTCTTTACCTAGTATGTCACATACCTCGCTTTCCTTTATGGAGTTGTCTTTGCTTAATGACTTCTCTGGCTTCGCTGTGACATACTTCACCTGATGTTTCCGTTACAGCTCGCTTTTTCAGTCCCTTTGTCACAAAGCAGGTTTTCGGTACTTCTTGCGGTTCGTCATCTCCCCATTCATCTTTCTTAGCCTCTTTCGTCCTTCCTACTTTTTCCAGGCTCCATACCCACCCGAATTTCTATTCTTTTTTACATTCGCTATATCTTTACCTTTCTCTTTTCCTTCTTCCATAACCCCTCCCTACCTTTGTTCTCCTTACGCACTCCAGAGATCCATATCTGTATAAACTTTTCTCTTTCGCTTATCCGATCAACATCATTCATTTTTTCTTTTCCCAATTTTTTGGAGTGTTCTTTTGGGAGGCACACCCTACTTAAGTGATGTTTGTCGTCCCTACGATAACCAAGATCTTCTTGTTTCCCGACCATGTACGTCCCTAGCCCTCCTTACGCTTTCGTTTTTGCACTTCAAACCTCTGTGTGCTCCTTCCCGCTCAAATAATTCTCCCGATGTTTTCTGTATCATCTTATCCACTTACTTTTGCGCTTAATCGAAATGATGGTAATTCCCCCGTCTGATCTTGCCTTCGTACAATTTAATAACATACGCTTTCTTCCCTCCCAGTGTCTTTACGTGGTCCTCCTAAACACTCACTTGTCTGGTCCGTTTCCGTTCCACCCTCTCCTCATCCTTTCTTGTTTCTATCATCGATTCCAACTTCATCCCTGATACTTAGTGCTATTACGAATCCATTATCGAAATGCAGTCATATTCCACCCCTACGTTACATGCTCTCTTTTTTCTAGTCCATGACACTTATTAGCTTATCCCCATCCGGATGCTTGTGTTTATTCGTTTCTAACCACCTCTCCTCACGGATAAGGTTGATACAGCCTTTTGTATATGGGTAAGCATAAACGGCGTTTTTCTTCCCTTGATTCGGATCTGGCCTTCATTCCTCATGACTTAGCGGGTCTAACCTCGTTCTATTTCTTTCGTCTTATCTTAACGCAACTGTTCAGAATCTACATCCAATTGTTTTTTCTTCTCTTCCATTGACAATCCCACTCCCCATACAGATTTCACTTGCTCAATGGTTCTCCCTTTTTTTCTTAACAAGCTCTGCTCATTTGTTTCATTTTCGTGGACTAACTTTTGACCCTCATTCTTTTTCTCGCTAAATTAAATAGCAGCCGACCAATAAAAAGAAACCCGAAAACCCCGTAAGACCATGCAGAACCCTAGCACCAGACAACAAAACCAAAAAACGCACCACCTCCGTGAGTGGAGAGTAAAAAACCATAAAAAAGAAGGCACAACCCCAAGCAAACAACTTGGGTGGAGAGCAAACACAAAAAT
ANSSE     A-AGTAATTTCTCACTCTTTCTCTTCTTAGATTGATACGAGCATTGCTGTTACTCAGTATTTAACTGCCCCCCTTTTTCCTTCTTTCTCTGTCTCTCTCTCATATGTTTTTCTCGTCTACTTGCGGCCACAACTTGCTGCTCACTCAATCTCTTTTCTTTTGGAACTACTCCCAACTATTTCCGCTCTTGATCCTCACAGCCTATCAGACATTCGTATAACCGCTCTTTTCAACATTTTACTCCTTTTACGCTATCCATTCCTTCCATTTTCCGTTGTGCCACGTGAAATTATTGAATTCTCTCTGTGACGTCTGACGTCCATTACACATTTTTGTTTGCCTCTCGGAGTTCGCGTATACTCTTCTTCACAACGCTACCCAATTCACCCCCTTTTCGTCACGCCGAGATCATCACCCGTTTCCCTCTATGTTCTATGTCATTAGCCTTCCTTTCCTTATCCTCTTTTCCACTACCTTCCTCTCCCCTGGGTGTAACACGATTCTCCTCATGGTCTTTTAGCATCTTCTATACTTCCCTTTCTAATACTATCCTTTCGCACCTTACCTTTTTTCTCGTCCTCGTTCAGTTTAATCAAATCCCCTCTCTTCTTGTTTATGTCAACCTCTCCACCAATAAGACAACCGCCCCTTCCTCTTTTCTCCTTACTTATCTTAGGTTCCAAAATGCTATTTGCGCGTTGCCTGTTTGCATGACGCTTGAAATAATTTCCACTTTTTTTTTCTTTGGTGAGTTCTTTGCCATCTCGTAATGTGTTCCCTTTTTCCCCTACGCGCGGCTACCTCGATCACGCCTATCTTCTATCGTCCTTGCTATTCCCTATACCCTCAAACCTTTGCTTTCCTTTTTCTCTTCCGTCTTTCAGATACCTTACCGGGACTTAAATTGTTGACATATTTTCGTGTTCATTCAACGAAACTGATGTTGCTTCTGTTGTTTGCAATTCTGTATACGCATCCCCTTTCTCCGTATTGGTCCTAGGCTAGACCTTGCTGTTTTTCTGGTCGTTTCACCTATCTAACAATTCATAATTCTGCTTCTTCGTCAGTCTTCGTCTACCGCACATGTTTCGTATCTTCAATTGTCGTCGGACAACACACTGACTCCTGCTTCTTCTTTTTTTTGACTCCAGATTACATCCCATAGTAGGCCCAACTAACCTTATAAGTCAACATGTAACCCCTTAATTATAAACTTTCTCTGGTTTATTCTTTTAATCCACTACAATATTGCTTCCTTTTTTCTCCTATTATTAATAACATCTACTGAAGAGCAAACATAATCTACATTCCCATCAGATGTTATAAGTTTCTACCTGTTTCCGATTACGCTCCTGTACACTCGGTAACCTTCCGCGTTAGAGCATGGCAAGATCTTTACCCTCATACGCCTTC-CCATCATACACGTCCTTTCGTTTCTTTACATTCTTCCACCTAACACCCACCCGCGCGCATATGTTAATCGCATTGTCTTTTCTTTCCTTTCCCAAGGTGAGTCCTATGTTATTCAATTTCTAAAGAAGCTTTCCTTCTTTCTATTGTTCACTCCCCATCTATCTCTCTGTCCTTCGTGAACCCCTGATTCAGCCCCTTCCTTTTACCGTTTGCTCTGTGTCCATCCGATTTATTCCCCCCTTCTTCCTCTTCCTTTTTTCTTATCTCTTACATTTTTTGTATAAATATCAACACAATTACGCGCTTGCCCCTTCCCGTTTGTAAGCCTTTCTGTTCTTTTTTAGGGATTGAGCTAGAACCCTAAGTGAGTTTTTCCACTTTTGTTGCTTACGTTCCCATGGAGCCTGTACTACTATCTTACCTTTCCGTCTCGCAAGTCAGAGAACTACTCTCTTTGTATCCTACTAAAACCTCTCAGTAGCCTTTCCGTAGTATTTGCCTTCTGTTGTTATATCCAAATGTACCCGAGATTATTGTTTATCTAGGGCGTACTCTTTCTCTCTGTCTCTTATGTCATACACAATCCAAGGTACTGCCGTCTCTGTTTTCTTTTTTATATCTTTCTCGCCATACCTCCTCGCCCTTTTTCTGTTAAGTAGGTAGCAATCTTATGTACCTTTGGTGTCTAGCATTCCTTGTAGTTTCTATCTCTGCTAAACCCTCTTCTTTTCTCCGACGCGTCTTTCCCGCAGCAATAATATTAGATTATTTCCTTTTCTCTTCCCACTGCACCTAGTTTCCTGTAGTTCCAACAAATCCGCGTAATCCCTTTTCGGTTCTTTTCGAAATAAACTCGAGCTTCCTTCTACTTTTCTCCCATCTTATCTACCTTCCTTTTCGGGAACAGTGCGTATTTACTTGCTCTTTCTTATACATGCTATCCTATCACCTCCCGCGTTCGTCTTTCTTTACCTAGTATGTCACATACCTCGCTTTCCTTTATGGAGTTGTCTTTGCTCATTAACTTCTCTGGCTTCGCTGTGACATACTTCACCTGATGTTTCCGTTACAGCTCGCTTTTTCAGTCCCTTTGTCACAAAGCAGGTTTTCGGTACTTCTTCCGGTTCATTATCTCCCCATTCATCTTTCTTAGCCTCTTTCGTCCTTCCCACTTTTTTCAGGCCCCATCTTAACACGAATTTCTACTCTTTTTTACATTCGTCTTACCTTTACTTTTCTCTTTCCTTTCTTCAATAACCCCTCGCTACCTTCGTTCCCCTTACGTAGTCCAGAGATTTATATCTGTATAAACTTTTCTCTTTCGCTTATCCGATCCACATCATTCATTCTTTCTTTTCTCAATTTTTTGGAGTGTTCTTTTGGGAGGCACACCCTACTTAAGTGATGTTTGTCGTCCCTACGATAACTTCAATACTCTTGTTTCCCGACCATGTACGTCCCTAGCCCTCCTTACGCTTTCGTTTTTGCACTTCCAACCTCCGTGTGCTCCTTCCCGCTCAAATAATTCTCCCGATGTTTTCTGTATCATCTTATCCACTTACTTTTGCGCTTAATAGAAATGATGGTAACTCTCCCGTCTGATCTTGCCTTCGTACAATTTAATACCATACGCTTTCTTCCCTCCCAGTGTCTTTACGTAGTCCTCCCAAAACTTTACTCGTCTGGTCCGTTTCCATCCCACTCTCTCTCCACCCTCCCTTGCTTCTATCATCATTCACAAGCTTATCCCTGATACTTAGTACCATTGAGAATCCATTATCGAAATGCAGTCATATTTGACTCCTACGTTACATGCTCTCTTTCTTCCAGTCCATGACACTTATTAACTTATCCCCATCCGGATGCTTCTGTTCATTCGTTTCTAACCACCTCTCCTCACGGATAAGGTTGATACAGCCTTTTGTATATGGGTAAGCATAAACGACGTTTTTCTTCCCTTGATTCGGATCTGGCCTTCATTCCTCATGACTTAGCGGGTCTAACCTCGTTCTATTTCTTTCGTCTTATCTTAACGCAACTGTTCAGAATCTACATCTAATTGTCTTTCCTTCTCTTCCATTGACAATCCCACTTCCCATACAGATTTCACTTGCTCAATGGTTCTCCCTTTTTTGCTTAACAAGCTCTGCTCATTTGCTTCATTTTCGTGGACTAACTTTTGATCCTCATCTTTTTTCTTGCTAAATTAAATAGCAGCCGACCAATAAAAAGAAACCCGAAAACACTGTAAGACCATACAAGTCCCTAGAACGTCGTAACCAAACGAAAGAACGCTCAACCTCCGTGAGTGGAGAGTAAAAAACCATAAAAGAGAAGGCACAACCCCGAGGAAACAACTTGGGTGGACAGCAAACACAAAAAT
APTHA     GCAATAATCTCTCATTCTTTCTCTTCTTAGATTGATACGAGCATTGCTGTTACTCAGTATTTAACTGCCTCCCTTTCCCCCTCTTTCTCTGTCTCTCTCTCATATGTTTTTCTCGTCTACTTGCGGCCACAACTTGCTGCTCACTCAATCTCTTTTCTTTTGGAACTACTCTCAACTATTTCCGCTCTTGATCCTCACAGCCTATCAGACATTCGTATAACCGCTCTTTTCAACATTTTACTCCTTTTACGCTATCCATTCTTTCCACTTTCCGTTGTGCCACGTGAAATTATTGAATTCTCTCTGTGACGTCTCACGTCCA-TACACATTCTTGTTTGCCTCTCGAAGTTCGCGTATACTCTTCTTCACAACGCTACCTAATTTACCCCCTTTTCGTCACGTCGAGATCATCACCCGTTTCCCTCTATGTCCTATGTCATTAGCCTCCCTTTCCTTATCCTCTTTTCCACTAACTTTCTCTTCCCTGGGTGTAACACGATTCTCCTCATGGTCTTTCAACATCTTCTATATTTCCCTTTCTACCACTATCCTTCCGCACCTTACCTTTCTTCTCGTCCTCGTTCAGTTTAATCAAATCTCCCTTCTTCTTGTTTATGTCAACCTCTCCACCAATAAGATAACCGCTCCTTCCTCTCTTCTCCTTTCCTATCTCCGGTTCCAAAATGCTATTTGCGCGTTGCCTGTTTGCATGACGCTTGAAATAATTTCCACTTTTTTTTTCTTTGGTGAGTTCTTTGCCATCTCGTAATGTGTTCCCTTTTTCCCCTACGCGCGGCTACCTCGATCACGCCTATCTTCTATCGTCCTTGCTATTCCCTATACCCTCAAACCTTTGCTTTCCTTTTTCTCTTCCGTCTTTCAGATACCTTACCGGGACTTAAATTGTTGACATATTTTCGTGTTCATTCAACGAAACTGATGTTGCTTCTGTTGTTTGCAATTCTGTATACGCATCCCCTTTCTCCGTATTGGTCCTAGGCTAGACCTTGCTGTTTTTCTGGTCGTTTCACCTATCTAACAATTCATAATTCTGCTTCTTCGTCAGTCTTCGACTACCGCACATGTTTCGTATCTTCAATTGTCGTCGGACAACACACTGACTCCTGCTTCTCCTTTTTTTTGACTCCAGATTACATCCCATAGTAGGCCCAACTAACCATATAAGTCACCATGTAACCCCTTAATTATAAACTTTCTCTGGTTTATTCTTTTAATCCACTACAATATTGCTTCCTTTTTTCTCCTATTATTAATAACATCTACTGAAGAGCAAACATAATCTACATTCCCATCCGATGTTATAAGTTTCTACCTGTTTCCGATTACGCTCCTGTACACTCGGTAACCTTCCGCGTTAGAGCATGGCAAGATCTTTACCCTCATAAGCCTTCCCCCTCATACACGTTTTTTCGTCTCTTTACATTCTTCCATCCGACACTTACCCGCGCGCATATGTTAATCGCATTGTCTTTTCTTTCCTTTCCCCAGGTCAGTCCTACGTTATTCAATTTCTAATGAAGCTTTCCTTCTTTTTATTGTTCACTCCCCATCTATCTCTCTGTCCTTCGTGAACCTCTGATTCAGCCCTTTCCTTTTACCGTTTGCTCTGTGTCCATCCGATTTATTCCCCTCTTCTTCCTCTTCCCTTTTTCTTATCTCTTACATTTTTTGTATAAATATCAACACAATTACGCGCTTGCCCCTTCCCGTTTGTAAACTATTCTGTTCTTTTTTAGGGATTGAGCTAGAACCCTAAGTGAGTTTTTCCACTTTTGTTGCTTACGTCCCCATGGTGCCCGTACTACTATCTTACCTTTCCGTCTCGCAAGTCAGAGAACCACTTTCTTTGTATCCTACTAAAACCTCTCAGTAGCCTTTCCGTAGTATTTGCCTTCTGTTGTTAAATCCAAATGTACCCGAGATTATTGTTTATCTAGGGCGTATTCTTTTTCTTTGTTTTCTATGTCATACACAATCCAAGGTACTGCCGTCTCTGTTTTCTTTTTTATATCTTTCTCGCTATCACTTCTTGCCTTTTTTCTGTTAAGCAGGTAGCAATCTTATGTACCTCTGGTGTCTAGCATTCCTTGTAGTTTCTATCTCTGCTACACCCTCTTCTTTTCTCCGACGCGTCTTTCCCGCAGCAATAATATTAGATTATTTCCCTTTCTCTTCCAATTGCATCCAGTTTCCTGTAGTACCATCAAATCAGCGTAATCCCTTTTCGGTTCTTTTCGAAATGAACTTGAGTTTCCTTTTACTTTTCTCCCATTTTATCTACCTTCCTTTTCGGGAACAGTGCGTATTTACTTGCTCTTTCTTATATACGCTATCCTATCACCTCTCGCGCTCGTCTTTCTTTACCTAGTATGTCACATACCTCGCTTTCCTTTATGGAGTTGTCTTTGCTTAATGACTTCTCTGGCTTCGCTGTGACATACTTCACCTGATGTTTCCGTTACAGCTCGCTTTTTCAGTCCCTTTGTCACAAAGCAGGTTTTCGGTACTTCTTGCGGTTCATCATCTCCCCATTCATCTTTCTTAGCTTCTTTCGTCCTTCCCACTTTTTTCAGGCTCCATCCCCACCCGAATTTCTATTCTTTTTTACATTTGCTNTACCTTTACCTTTCTCTTTCCCTTCTTCCATACCCCCTCCCTACCTTCGTTCCCTTTACGCACTTCAGAGATCCATATCTGTATAAACTTTTCTCTTTCGCTTATCTGATCCACATAATTCATTTTTTCTTCTCTCAATTTTTTGGAGTGTTCTTTTGGGAGGCACACCCTACTTAAGTGATGTTTGTCGTCCCTACGATAACCAAAATCTTCTTGTTTCCCGACCATGTACGTCCCTAGCCCTCCTTACGCTTTCGTTTTTGCACTTCAAACCTCTGTGTGCTCCTTCCCGCTCAAATAATTCTCCCGATGTTTTCTGTATCATCTTATCCACTTACTTTTGCGCTTAGTCGAAATGATGGTAATTCCCCCGTCTGATCTTGCCTTCGTACAATTTAGTAACATACGCTTTCTTCCCTCCCAGTGTCTTTACGTGGTCCTCCCAAAACTTCACTCGTCTGGCTCGTTTCCATTCCACCCTCTCTTCACCCTTTCTTGTTTCTATCATCAATTCCAAGCACATCCCTGATACTTAGTACCATTAAGAATCCATTATCGAAATGCAGTCATATTCCACCCCTACGTTACATGCTCTCTTTTTTTT-ATCCTTGACACTTATTAACTTATCCCCATCCGGATGCTTGTGTTCATTCGTTTCTAACCACCTCTCCTCATGGATAAGGTTGATACAGCCTTTTGTATATGGGTAAGCATAAACGACGTTTTTCTTCCCTTGATTCGGATCTGGCCTTCATTCCTCATGACTTAGCGGGTCTAACCTCGTTCTATTTCTTTCGTCTTATCTTAACGCAACTGTTCAGAATCTACATCTAATTGTCTTTTCTTCTCTTCCATTGACAATCCCACTTCCCATACAGATTTCACTTGCTCAATGGTTCTCCCTTTTTTCCTTAACAAGCTCTGCTCACTTGTTTCATTTTCGTGGACTAACTTTTGATCCTCATTTTTTTTCCTGCTAAATTAA-TAGCAGCCGACCAATAAAAAGAAACCCGAAAACACCGTAAGACCATACAGAGCCCTAGCACCATATAACCAAACAAAAAAACACTCCACCTCCGTGAGTGGAGAGTAAAAAACCATAAAAAAGAAGACACAACCCCGAGCAAACAACTTGGGTGGAGAACAAACACAAAAAT
APTMA     GCAATAATCTCTCACTCTTTCTCTTCTTAGATTGATACGAGCATTGCTGTTACTCAGTATTTAACTGCCTCCCTTTCCCCTTCTTTCTCTGTCTCTCTCTCATATGTTTTTCTCGTCTACTTGCGGCCACAACTTGCTGCTCACTCAATCTCTTTTCTTTTGGAACTACTCTCAACTATTTCCGCTTTTGATCCTCACAGCCTATCAGACATTCGTATAACCGCTCTTTTCAACATTTTACTCCTTTTACGCTATCCATTCTTTCCACTTTCCGTTGTGCCACGTGAAATTATTGAATTCTCTCTGTGACGTCTCACGTCCACTACACATTCTTGTTTGCCTCTCGAAGTTCGCGTATACTCTTCTTCACAACGCTACCTAATTTACCCCCTTTTCGTCACGTCGAGATCATCACCCGTTTCCCTCTATGTCCTATGTCATTAGCCTCCCTTTCCTTATCCTCTTTTCCACTGACTTTCTCTTCCCTGGGTGTAACACGATTCTCCTCATGGTCTTTCAACATCTTCTATATTTCCCTTTCTACCACTATCCTTCCGCACCTTACTTTTCTTCTCGTCCTCGTTCAGTTTAATCAAATCTCCCTTCTTCTTGTTTATGTCAACCTCTCCACCAATAAGATAACCGCTCCTTCCTCTCTTCTCCTTTCTTATCTTCGGTTCCAAAATGCTATTTGCGCGTTGCCTGTTTGCATGACGCTTGAAATAATTTCCACTTTTTTTTTCTTTGGTGAGTTCTTTGCCATCTCGTAATGTGTTCCCTTTTTCCCCTACGCGCGGCTACCTCGATCACGCCTATCTTCTATCGTCCTTGCTATTCCCTATACCCTCAAACCTTTGCTTTCCTTTTTCTCTTCCGTCTTTCAGATACCTTACCGGGACTTAAATTGTTGACATATTTTCGTGTTCATTCAACGAAACTGATGTTGCTTCTGTTGTTTGCAATTCTGTATACGCATCCCCTTTCTCCGTATTGGTCCTAGGCTAGACCTTGCTGTTTTTCTGGTCGTTTCACCTATCTAACAATTCATAATTCTGCTTCTTCGTCAGTCTTCGACTACCGCACATGTTTCGTATCTTCAATTGTCGTCGGACAACACACTGACTCCTGCTTCTCCTTTTTTTTGACTCCAGATTACATCCCATAGTAGGCCCAACTAACCATATAAGTCACCATGTAACCCCTTAATTATAAACTTTCTCTGGTTTATTCTTTTAATCCACTACAATATTGCTTCCTTTTTTCTCCTATTATTAATAACATCTACTGAAGAGCAAACATAATCTACATTCCCATCTGATGTTATAAGTTTCTACCTGTTTCCGATTACGCTCCTGTACACTCGGTAACCTTCCGCGTTAGAGCATGGCAAGATCTTTACCCTCATAAGCCTTCCCCCTCATACACGTTTTTTCGTCTCTTTACATTCTTCCAACCGACACTTACCCGCGCGCATATGTTAATCGCATTGTCTTTTCCTTCCTTTCCCCAGGTCAGTCCTACGTTATTCAATTTCTAATGAAGCTTTCCTTCTTTTTATTGTTCACTCCCCATCTATCTCTCTGTCCTTCGTGAACCTCTGATTCAGCCCTTTCCTTTTACCGTTTGCTCTGTGTCCATCCGATTTATTCCCCTCTTCTTCCTCTTCCCTTTTTCTTATCTCTTACATTTTTTGTATAAATATCAACACAATTACGCGCTTGCCCCTTCCCGTTTGTAAACTATTCTGTTCTTTTTTAGGGATTGAGCTAGAACCCTAAGTGAGTTTTTCCACTTTTGTTGCTTACGTCCCCATGGTGCCCGTACTACTATCTTACCTTTCCGTCTCGCAAGTCAGAGAACCACTTTCTTTGTATCCTACTAAAACCTCTCAGTAGCCTTTCCGTAGTATTTGCCTTCTGTTGTTAAATCCAAATGTACCCGAGATTATTGTTTATCTAGGGCGTATTCTTTTTCTTTGTTTTCTATGTCATGCACAATCCAAGGTACTGCCGTCTCTGTTTTCTTTTTTATATCTTTCTCGCTATCACTTCTTGCCTTTTTTCTGTTAAGCAGGTAGCAATCTTATGTACCTCTGGTGTCTAGCATTCCTTGTAGTTTCTATCTCTGCTACACCCTCTTCTTTTCTCCGACGCGTCTTTCCCGCAGCAATAATATTAGATTATTTCCCTTTCTCTTCCAATTGCATCCAGTTTCCTGTAGTACCATCAAATCAGCGTAATCCCTTTTCGGTTCTTTTCGAAATGAACTTGAGTTTCCTTTTACTTTTCTCCCATTTTATCTACCTTCCTTTTCGGGAACAGTGCGTATTTACTTGCTCTTTCTTATATATGCTATCCTATCACCTCTCGCGCTCGTCTTTCTTTACCTAGTATGTCACATACCTCGCTTTCCTTTATGGAGTTGTCTTTGCTCAATGACTTCTCTGGCTTCGCTGTGACATACTTCACCTGATGTTTCCGTTACAGCTCGCTTTTTCAGTCCCTTTGTCACAAAGCAGGTTTTCGGTACTTCTTGTGGTTCATCATCTCCCCATTCATCTTTCTTAGCCTCTTTCGTCCTTCCCACTTTTTTCAGGCTCCATCCCCACCCGAATTTCTATTCTTTTTTACATTTGCTNTACCTTTACCTTTCTCTTTCCTTTCTTCCATACCCCCCCCCTACCTTCGTTCCTTTTACGCACTTCAGAGATCCATATCTGTATAAACTTTTCTCTTTCGCTTATCCGATCCACATAATTCATTTTTTCTTCTCTCAATTTTTTGGAGTGTTCTTTTGGGAGGCACACCCTACTTAAGTGATGTTTGTCGTCCCTACGATAACCAAAATCTTCTTGTTTCCCGACCATGTACGTCCCTAGCCCTCCTTACGCTTTCGTTTTTGCACTTCAAACCTCTGTGTGCTCCTTCCCGCTCAAATAATTCTCCCGATGTTTTCTGTATCATCTTATCCACTTACTTTTGCGCTTAATCGAAATGATGGTAATTCCCCCGTCTGATCTTGCCTTCGTACAATTTAGTAACATACGCTTTCTTCCCTCCCAGTGTCTTTACGTGGTCCTCCCAAAACTTCACTCGTCTGGTTCGTTTCCATTCCACCCTCTCTCCACCCTTTCTCGTTTCTATCATCAATTCCAAATACATCCCTGATACTTAGTACCATTAGGAATCCATTATCGAAATGCAGTCATATTCCACCCCTACGTTACATGCTCTCTTTTTTTT-ATCCTTGACACTTATTAACTTATCCCCATCCGGATGCTTGTGTTCATTCGTTTCTAACCACCTCTCCTCATGGATAAGGTTGATACAGCCTTTTGTATATGGGTAAGCATAAACGACGTTTTTCTTCCCTTGATTCGGATCTGGCCTTCATTCCTCATGACTTAGCGGGTCTAACCTCGTTCTATTTCTTTCGTCTTATCTTAACGCAACTGTTCAGAATCTACATCTAATTGTCTTTTCTTCTCTTCCATTGACAATCCCACTTCCCATACAGATTTCACTTGCTCAATGGTTCTCCCTTTTTTCCTTAACAAGCTCTGCTCATTTGTTTCATTTTCGTGGACTAACTTCTGATCCTCATTTTTTTTCTTGCTAAATTAA-NNNNNNNNNNNNNNNNNNNNNNNNNNNNNNNNNNNNNNNNNNNNNNNNNNNNNNNNNNNNNNNNNNNNNNNNNNNNNNNNNNNNNNNNNNNNNNNNNNNNNNNNNNNNNNNNNNNNNNNNNNNNNNNNNNNNNNNNNNNNNNNNNNNNNNNNNNNNNNNNNNNNNNNNNNNN
APTMA2    GCAATAATCTCTCACTCTTTCTCTTCTTAGATTGATACGAGCATTGCTGTTACTCAGTATTTAACTGCCTCCCTTTCCCCTTCTTTCTCTGTCTCTCTCTCATATGTTTTTCTCGTCTACTTGCGGCCACAACTTGCTGCTCACTCAATCTCTTTTCTTTTGGAACTACTCTCAACTATTTCCGCTTTTGATCCTCACAGCCTATCAGACATTCGTATAACCGCTCTTTTCAACATTTTACTCCTTTTACGCTATCCATTCTTTCCACTTTCCGTTGTGCCACGTGAAATTATTGAATTCTCTCTGTGACGTCTCACGTCCACTACACATTCTTGTTTGCCTCTCGAAGTTCGCGTATACTCTTCTTCACAACGCTACCTAATTTACCCCCTTTTCGTCACGTCGAGATCATCACCCGTTTCCCTCTATGTCCTATGTCATTAGCCTCCCTTTCCTTATCCTCTTTTCCACTGACTTTCTCTTCCCTGGGTGTAACACGATTCTCCTCATGGTCTTTCAACATCTTCTATATTTCCCTTTCTACCACTATCCTTCCGCACCTTACTTTTCTTCTCGTCCTCGTTCAGTTTAATCAAATCTCCCTTCTTCTTGTTTATGTCAACCTCTCCACCAATAAGATAACCGCTCCTTCCTCTCTTCTCCTTTCTTATCTTCGGTTCCAAAATGCTATTTGCGCGTTGCCTGTTTGCATGACGCTTGAAATAATTTCCACTTTTTTTTTCTTTGGTGAGTTCTTTGCCATCTCGTAATGTGTTCCCTTTTTCCCCTACGCGCGGCTACCTCGATCACGCCTATCTTCTATCGTCCTTGCTATTCCCTATACCCTCAAACCTTTGCTTTCCTTTTTCTCTTCCGTCTTTCAGATACCTTACCGGGACTTAAATTGTTGACATATTTTCGTGTTCATTCAACGAAACTGATGTTGCTTCTGTTGTTTGCAATTCTGTATACGCATCCCCTTTCTCCGTATTGGTCCTAGGCTAGACCTTGCTGTTTTTCTGGTCGTTTCACCTATCTAACAATTCATAATTCTGCTTCTTCGTCAGTCTTCGACTACCGCACATGTTTCGTATCTTCAATTGTCGTCGGACAACACACTGACTCCTGCTTCTCCTTTTTTTTGACTCCAGATTACATCCCATAGTAGGCCCAACTAACCATATAAGTCACCATGTAACCCCTTAATTATAAACTTTCTCTGGTTTATTCTTTTAATCCACTACAATATTGCTTCCTTTTTTCTCCTATTATTAATAACATCTACTGAAGAGCAAACATAATCTACATTCCCATCTGATGTTATAAGTTTCTACCTGTTTCCGATTACGCTCCTGTACACTCGGTAACCTTCCGCGTTAGAGCATGGCAAGATCTTTACCCTCATAAGCCTTCCCCCTCATACACGTTTTTTCGTCTCTTTACATTCTTCCAACCGACACTTACCCGCGCGCATATGTTAATCGCATTGTCTTTTCCTTCCTTTCCCCAGGTCAGTCCTACGTTATTCAATTTCTAATGAAGCTTTCCTTCTTTTTATTGTTCACTCCCCATCTATCTCTCTGTCCTTCGTGAACCTCTGATTCAGCCCTTTCCTTTTACCGTTTGCTCTGTGTCCATCCGATTTATTCCCCTCTTCTTCCTCTTCCCTTTTTCTTATCTCTTACATTTTTTGTATAAATATCAACACAATTACGCGCTTGCCCCTTCCCGTTTGTAAACTATTCTGTTCTTTTTTAGGGATTGAGCTAGAACCCTAAGTGAGTTTTTCCACTTTTGTTGCTTACGTCCCCATGGTGCCCGTACTACTATCTTACCTTTCCGTCTCGCAAGTCAGAGAACCACTTTCTTTGTATCCTACTAAAACCTCTCAGTAGCCTTTCCGTAGTATTTGCCTTCTGTTGTTAAATCCAAATGTACCCGAGATTATTGTTTATCTAGGGCGTATTCTTTTTCTTTGTTTTCTATGTCATGCACAATCCAAGGTACTGCCGTCTCTGTTTTCTTTTTTATATCTTTCTCGCTATCACTTCTTGCCTTTTTTCTGTTAAGCAGGTAGCAATCTTATGTACCTCTGGTGTCTAGCATTCCTTGTAGTTTCTATCTCTGCTACACCCTCTTCTTTTCTCCGACGCGTCTTTCCCGCAGCAATAATATTAGATTATTTCCCTTTCTCTTCCAATTGCATCCAGTTTCCTGTAGTACCATCAAATCAGCGTAATCCCTTTTCGGTTCTTTTCGAAATGAACTTGAGTTTCCTTTTACTTTTCTCCCATTTTATCTACCTTCCTTTTCGGGAACAGTGCGTATTTACTTGCTCTTTCTTATATATGCTATCCTATCACCTCTCGCGCTCGTCTTTCTTTACCTAGTATGTCACATACCTCGCTTTCCTTTATGGAGTTGTCTTTGCTCAATGACTTCTCTGGCTTCGCTGTGACATACTTCACCTGATGTTTCCGTTACAGCTCGCTTTTTCAGTCCCTTTGTCACAAAGCAGGTTTTCGGTACTTCTTGTGGTTCATCATCTCCCCATTCATCTTTCTTAGCCTCTTTCGTCCTTCCCACTTTTTTCAGGCTCCATCCCCACCCGAATTTCTATTCTTTTTTACATTTGCTNTACCTTTACCTTTCTCTTTCCTTTCTTCCATACCCCCCCCCTACCTTCGTTCCTTTTACGCACTTCAGAGATCCATATCTGTATAAACTTTTCTCTTTCGCTTATCCGATCCACATAATTCATTTTTTCTTCTCTCAATTTTTTGGAGTGTTCTTTTGGGAGGCACACCCTACTTAAGTGATGTTTGTCGTCCCTACGATAACCAAAATCTTCTTGTTTCCCGACCATGTACGTCCCTAGCCCTCCTTACGCTTTCGTTTTTGCACTTCAAACCTCTGTGTGCTCCTTCCCGCTCAAATAATTCTCCCGATGTTTTCTGTATCATCTTATCCACTTACTTTTGCGCTTAATCGAAATGATGGTAATTCCCCCGTCTGATCTTGCCTTCGTACAATTTAGTAACATACGCTTTCTTCCCTCCCAGTGTCTTTACGTGGTCCTCCCAAAACTTCACTCGTCTGGTTCGTTTCCATTCCACCCTCTCTCCACCCTTTCTCGTTTCTATCATCAATTCCAAACACATCCCTGATACTTAGTACCATTAGGAATCCATTATCGAAATGCAGTCATATTCCACCCCTACGTTACATGCTCTCTTTTTTTT-ATCCTTGACACTTATTAACTTATCCCCATCCGGATGCTTGTGTTCATTCGTTTCTAACCACCTCTCCTCATGGATAAGGTTGATACAGCCTTTTGTATATGGGTAAGCATAAACGACGTTTTTCTTCCCTTGATTCGGATCTGGCCTTCATTCCTCATGACTTAGCGGGTCTAACCTCGTTCTATTTCTTTCGTCTTATCTTAACGCAACTGTTCAGAATCTACATCTAATTGTCTTTTCTTCTCTTCCATTGACAATCCCACTTCCCATACAGATTTCACTTGCTCAATGGTTCTCCCTTTTTTCCTTAACAAGCTCTGCTCATTTGTTTCATTTTCGTGGACTAACTTCTGATCCTCATTTTTTTTCTTGCTAAATTAA-TAGCAGCCGACCAATAAAAAGAAACCCGAAAACACCGTAAGACCATACAGAGCCCTAGCACTATATAACCAAACAAAAAAACACTCCACCCCCGTGAGTGGAGAGTAAAAAACCATAAAAAAGAAGACACAACCCCGAGCAAACAACTTGGGTGGAGAACAAACACAAAAAT
APTOW     GCAATCATCTCTCATTCTTTCTCTTCTTAGATTGATACGAGCATTGCTGTTACTCAGTATTTAACTGCCTCCCTTTCCCCTTCTTTCTCTGTCTCTCTCTCATATGTTTTTCTCGTCTACTTGCGGCCACAACTTGCTGCTCACTCAATCTCTTTTCTTTTGGAACTACTCTCAACTATTTCCGCTTTTGATCCTCACAGCCTATCAGACATTCGTATAACCGCTCTTTTCAACATTTTACTCCTTTTACGCTATCCATTCTTTCCACTTTCCGTTGTGCCACGTGAAATTATTGAATTCTCTCTGTGACGTCTCACGTCCATTACACATTCTTGTTTGCCTCTCGAAGTTCGCGTATACTCTTCTTCACAACGCTACCTAATTTACCCCCTTTTCGTCACGTCGAGATCATCACCCGTTTCCCTCTATGTCCTATGTCATTAGCCTCCCTTTCCTTATCCTCTTTTCCACTAACTTTCTCTTCCCTGGGTGTAACACGATTCTCCTCATGGTCTTTCAGCATCTTCTATATTTCCCTTTCTACCACTATCCTTCCGCACCTTACCTTTCTTCTCGTCCTCGTTCAGTTTAATCAAATCTCCCTTCTTCTTGTTTATGTCAACCTCTCCACCAATAAGATAACCGCTCCTTCCTCTCTTCTCCTTTCCTATCTCCGGTTCCAAAATGCTATTTGCGCGTTGCCTGTTTGCATGACGCTTGAAATAATTTCCACTTTTTTTTTCTTTGGTGAGTTCTTTGCCATCTCGTAATGTGTTCCCTTTTTCCCCTACGCGCGGCTACCTCGATCACGCCTATCTTCTATCGTCCTTGCTATTCCCTATACCCTCAAACCTTTGCTTTCCTTTTTCTCTTCCGTCTTTCAGATACCTTACCGGGACTTAAATTGTTGACATATTTTCGTGTTCATTCAACGAAACTGATGTTGCTTCTGTTGTTTGCAATTCTGTATACGCATCCCCTTTCTCCGTATTGGTCCTAGGCTAGACCTTGCTGTTTTTCTGGTCGTTTCACCTATCTAACAATTCATAATTCTGCTTCTTCGTCAGTCTTCGACTACCGCACATGTTTCGTATCTTCAATTGTCGTCGGACAACACACTGACTCCTGCTTCTCCTTTTTTTTGACTCCAGATTACATCCCATAGTAGGCCCAACTAACCATATAAGTCACCATGTAACCCCTTAATTATAAACTTTCTCTGGTTTATTCTTTTAATCCACTACAATATTGCTTCCTTTTTTCTCCTATTATTAATAACATCTACTGAAGAGCAAACATAATCTACATTCCCATCCGATGTTATAAGTTTCTACCTGTTTCCGATTACGCTCCTGTACACTCGGTAACCTTCCGCGTTAGAGCATGGCAAGATCTTTACCCTCATAAGCCTTCCCCCTCATACACGTTTTTTCGTCTCTTTACATTCTTCCATCCGACACTTACCCGCGCGCATATGTTAATCGCATTGTCTTTTCTTTCCTTTCCCCAGGTCAGTCCTACGTTATTCAATTTCTAATGAAGCTTTCCTTCTTTTTATTGTTCACTCCCCATCTATCTCTCTGTCCTTCGTGAACCTCTGATTCAGCCCTTTCCTTTTACCGTTTGCTCTGTGTCCATCCGATTTATTCCCCTCTTCTTCCTCTTCCTTTTTTCTTATCTCTTACATTTTTTGTATAAATATCAACACAATTACGCGCTTGCCCCTTCCCGTTTGTAAACTATTCTGTTCTTTTTTAGGGATTGAGCTAGAACCCTAAGTGAGTTTTTCCACTTTTGTTGCTTACGTCCCCATGGTGCCCGTACTACTATCTTACCTTTCCGTCTCGCAAGTCAGAGAACCACTTTCTTTGTATCCTACTAAAACCTCTCAGTAGCCTTTCCGTAGTATTTGCCTTCTGTTGTTAAATCCAAATGTACCCGAGATTATTGTTTATCTAGGGCGTATTCTTTTTCTTTGTTTTCTATGTCATACACAATCCAAGGTACTGCCGTCTCTGTTTTCTTTTTTATATCTTTCTCGCTATCACTTCTTGCCCTTTTTCTGTTAAGCAGGTAGCAATCTTATGTACCTCTGGTGTCTAGCATTCCTTGTAGTTTCTATCTCTGCTACACCCTCTTCTTTTCTCCGACGCGTCTTTCCCGCAGCAATAATATTAGATTATTTCCCTTTCTCTTCCAATTGCATCCAGTTTCCTGTAGTACCATCAAATCAGCGTAACCCCTTTTCGGTTCTTTTCGAAATGAACTTGAGTTTCCTTTTACTTTTCTCCCATTTTATCTACCTTCCTTTTCGGGAACAGTGCGTATTTACTTGCTCTTTCTTATATACGCTATCCTATCACCTCTCGCGCTCGTCTTTCTTTACCTAGTATGTCACATACCTCGCTTTCCTTTATGGAGTTGTCTTTGCTTAATGACTTCTCTGGCTTCGCTGTGACATACTTCACCTGATGTTTCCGTTACAGCTCGCTTTTTCAGTCCCTTTGTCACAAAGCAGGTTTTCGGTACTTCTTGCGGTTCATCATCTCCCCATTCATCTTTCTTAGCTTCTTTCGTCCTTCCCACTTTTTTCAGGCTCCATCCCCACCCGAATTTCTATTCTTTTTTACATTTGCTNTACCTTTACCTTTCTCTTTCCCTTCTTCCATACCCCCTCCCTACCTTCGTTCTCTTTACGCACTTCAGAGATCCATATCTGTATAAACTTTTCTCTTTCGCTTATCTGATCCACATAATTCATTTTTTCTTCTCTCAATTTTTTGGAGTGTTCTTTTGGGAGGCACACCCTACTTAAGTGATGTTTGTCGTCCCTGCGATAACCAAAATCTTCTTGTTTCCCGACCATGTACGTCCCTAGCCCTCCTTACGCTTTCGTTTTTGCACTTCAAACCTCTGTGTGCTCCTTCCCGCTCAAATAATTCTCCCGATGTTTTCTGTATCATCTTATCCACTTACTTTTGCGCTTAGTCGAAATGATGGTAATTCCCCCGTCTGATCTTGCCTTCGTACAATTTAGTAACATACGCTTTCTTCCCTCCCAGTGTCTTTACGTGGTCCTCCCAAAACTTCACTCGTCTGGTTCGTTTCCATTCCACCCTCTCTTCACCCTTTCTTGTTTCTATCATCAATTTCAAGCACATCCCTGATACTTAGTACCATTAAGAATCCATTATCGAAATGCAGTCATATTCCACCCCTACGTTACATGCTCTCTTTTTTTT-ATCCTTGACACTTATTAACTTATCCCCATCCGGATGCTTGTGTTCATTCGTTTCTAACCACCTCTCCTCATGGATAAGGTTGATACAGCCTTTTGTATATGGGTAAGCATAAACGACGTTTTTCTTCCCTTGATTCGGATCTGGCCTTCATTCCTCATGACTTAGCGGGTCTAACCTCGTTCTATTTCTTTCGCCTTATCTTAACGCAACTGTTCAGAATCTACATCTAACTGTCTTTTCTTCTCTTCCATTGACAATCCCACTTCCCATACAGATTTCACTTGCTCAATGGTTCTCCCTTTTTTCCTTAACAAGCTCTGCTCACTTGTTTCATTTTCGTGGACTAACTTTTGATCCTCATTTTTTTTCCTGCTAAATTAA-TAGCAGCCGACCAATAAAAAGAAACCCGAAAACACCGTAAGACCATACAGAGCCCTAGCACCATATAACCAAACAAAAAAACACTCCACCTCCGTGAGTGGAGAGTAAAAAACCATAAAAAAGAAGACACAACCCCGAGCAAACAACTTGGGTGGAGAACAAACACAAAAAT
[truncated: 429,880 more chars]
