# Supplementary material for: Molecular exploration of fossil eggshell uncovers hidden lineage of giant extinct bird
Source: Nat Commun. 2023 Feb 28;14:914. doi: 10.1038/s41467-023-36405-3 (PMC9974994; doi:10.1038/s41467-023-36405-3)
Supplement: Supplementary file 10 — Supplementary Data 10 [file 41467_2023_36405_MOESM10_ESM.zip › Supplementary Data 10 Genetic_data_minus_filtered_reads/6_Molecular_dating/40tax_3eggs_per_taxon_for_ASR/40tax_three_eggs_m3ry_nuc_oct17_TM_AUTO.tre]

#NEXUS
BEGIN TREES;

	UTREE 1 = (((((((((n3757: 0.024153, (n2998: 0.004713, (n3011: 0.002080, n2997: 0.002080) [&95%HPD={0.000108, 0.004388}]: 0.002633) [&95%HPD={0.0015901, 0.0082628}]: 0.019440) [&95%HPD={0.015646, 0.0341878}]: 0.008660, (n3026: 0.004911, (n1666: 0.003635, n3024: 0.003635) [&95%HPD={0.0010625, 0.006317}]: 0.001276) [&95%HPD={0.0019067, 0.0080159}]: 0.027901) [&95%HPD={0.0211826, 0.0442125}]: 0.252151, (n2988: 0.026169, (n2980: 0.006105, n2973: 0.006105) [&95%HPD={0.0022608, 0.0102795}]: 0.020064) [&95%HPD={0.0153806, 0.036748}]: 0.258795) [&95%HPD={0.239024, 0.333847}]: 0.260416, ((APTHA: 0.047309, APTOW: 0.047309) [&95%HPD={0.0320092, 0.0639649}]: 0.087993, (APTMA: 0.006654, APTMA2: 0.006654) [&95%HPD={0.0024748, 0.0115315}]: 0.128649) [&95%HPD={0.100716, 0.172894}]: 0.410077) [&95%HPD={0.491441, 0.598704}]: 0.045515, ((DRONO2: 0.005372, DRONO: 0.005372) [&95%HPD={0.0015615, 0.0099387}]: 0.305253, (CASCA: 0.063345, CASBE: 0.063345) [&95%HPD={0.0423148, 0.087835}]: 0.247280) [&95%HPD={0.249208, 0.368337}]: 0.280270) [&95%HPD={0.537314, 0.646347}]: 0.030574, (PTEPE: 0.119160, (RHEAM: 0.003055, RHEAM2: 0.003055) [&95%HPD={0.0008687, 0.0053662}]: 0.116105) [&95%HPD={0.0847873, 0.157077}]: 0.502309) [&95%HPD={0.56854, 0.677973}]: 0.041622, ((((EMECR: 0.001277, EMECR2: 0.001277) [&95%HPD={1.32e-05, 0.0028651}]: 0.051851, ANODI: 0.053128) [&95%HPD={0.0364187, 0.0735043}]: 0.066095, DINGI: 0.119224) [&95%HPD={0.0853313, 0.154772}]: 0.454177, ((CRYTA: 0.263751, TINMA: 0.263751) [&95%HPD={0.21803, 0.307047}]: 0.075901, EUDEL: 0.339653) [&95%HPD={0.286644, 0.388737}]: 0.233748) [&95%HPD={0.516182, 0.627811}]: 0.089690) [&95%HPD={0.604135, 0.719656}]: 0.037032, STRCA: 0.700123) [&95%HPD={0.637248, 0.764324}]: 0.244852, ((((ACACH: 0.516038, TAEGU: 0.516038) [&95%HPD={0.468223, 0.560461}]: 0.143291, (NESNO: 0.321698, MELUN: 0.321698) [&95%HPD={0.276417, 0.371867}]: 0.337632) [&95%HPD={0.627614, 0.692734}]: 0.043878, ((FULGL: 0.619393, PYGAD: 0.619393) [&95%HPD={0.597876, 0.650251}]: 0.037683, PELCR: 0.657077) [&95%HPD={0.631256, 0.687543}]: 0.046131) [&95%HPD={0.672855, 0.733751}]: 0.130599, ((ANAPL: 0.588201, ANSSE: 0.588201) [&95%HPD={0.541166, 0.638458}]: 0.106191, (GALGA: 0.573617, ALELA: 0.573617) [&95%HPD={0.522767, 0.621416}]: 0.120774) [&95%HPD={0.658669, 0.737076}]: 0.139415) [&95%HPD={0.788978, 0.880487}]: 0.111168) [&95%HPD={0.878869, 1.0155}];

END;
