# Supplementary material for: Molecular exploration of fossil eggshell uncovers hidden lineage of giant extinct bird
Source: Nat Commun. 2023 Feb 28;14:914. doi: 10.1038/s41467-023-36405-3 (PMC9974994; doi:10.1038/s41467-023-36405-3)
Supplement: Supplementary file 10 — Supplementary Data 10 [file 41467_2023_36405_MOESM10_ESM.zip › Supplementary Data 10 Genetic_data_minus_filtered_reads/6_Molecular_dating/**37tax_oct17/37tax_TM_independent/37tax_m3ry_nuc_oct17_TM.tre]

37 1
(((((((((n1666,n08AEP07),(n3011,AEPHI)),((n07AEP06,n2973),MULAG)),((APTHA,APTOW),(APTMA,APTMA2)))'>0.16',((DRONO2,DRONO),(CASCA,CASBE))'B(0.245,0.723,0.05,0.025)'),(PTEPE,(RHEAM,RHEAM2)))'SN(0.6344,0.0452,0)',((((EMECR,EMECR2),ANODI),DINGI),((CRYTA,TINMA),EUDEL)'>0.169<0.587')),STRCA),((((ACACH,TAEGU),(NESNO,MELUN))'>0.535',((FULGL,PYGAD)'>0.605<0.723',PELCR))'SN(0.664,0.0254,0)',((ANAPL,ANSSE),(GALGA,ALELA))'>0.665<0.838'))'SN(0.953,0.1238,0)';

//end of file
