# Supplementary material for: Molecular exploration of fossil eggshell uncovers hidden lineage of giant extinct bird
Source: Nat Commun. 2023 Feb 28;14:914. doi: 10.1038/s41467-023-36405-3 (PMC9974994; doi:10.1038/s41467-023-36405-3)
Supplement: Supplementary file 11 — Supplementary Data 11 [file 41467_2023_36405_MOESM11_ESM.zip]

Archive with 21 entries (20 files):
- Ancestral_state_reconstruction/
- Ancestral_state_reconstruction/Newwholetree.eggs.nex
- __MACOSX/Ancestral_state_reconstruction/._Newwholetree.eggs.nex
- Ancestral_state_reconstruction/Newwholetree.alleggs.nex
- __MACOSX/Ancestral_state_reconstruction/._Newwholetree.alleggs.nex
- Ancestral_state_reconstruction/.DS_Store
- __MACOSX/Ancestral_state_reconstruction/._.DS_Store
- Ancestral_state_reconstruction/EBeggall.txt
- __MACOSX/Ancestral_state_reconstruction/._EBeggall.txt
- Ancestral_state_reconstruction/Newwholetree.bones.nex
- __MACOSX/Ancestral_state_reconstruction/._Newwholetree.bones.nex
- Ancestral_state_reconstruction/Paleognathdata_maleBM_nonewdata.txt
- __MACOSX/Ancestral_state_reconstruction/._Paleognathdata_maleBM_nonewdata.txt
- Ancestral_state_reconstruction/EBboneonly.txt
- __MACOSX/Ancestral_state_reconstruction/._EBboneonly.txt
- Ancestral_state_reconstruction/Supplementary Code 1.Rmd
- __MACOSX/Ancestral_state_reconstruction/._Supplementary Code 1.Rmd
- Ancestral_state_reconstruction/Supplementary Code 1.html
- __MACOSX/Ancestral_state_reconstruction/._Supplementary Code 1.html
- Ancestral_state_reconstruction/EBeggonly.txt
- __MACOSX/Ancestral_state_reconstruction/._EBeggonly.txt
