# Supplementary material for: Molecular exploration of fossil eggshell uncovers hidden lineage of giant extinct bird
Source: Nat Commun. 2023 Feb 28;14:914. doi: 10.1038/s41467-023-36405-3 (PMC9974994; doi:10.1038/s41467-023-36405-3)
Supplement: Supplementary file 11 — Supplementary Data 11 [file 41467_2023_36405_MOESM11_ESM.zip › Ancestral_state_reconstruction/Newwholetree.alleggs.nex]

#NEXUS


BEGIN TAXA;
	TITLE Taxa;
	DIMENSIONS NTAX=69;
	TAXLABELS
		Cinnyris_osea Prinia_gracilis Carduelis_carduelis Passer_moabiticus Muscicapa_striata Chloris_chloris Melopsittacus_undulatus Cercotrichas_galactotes Lanius_nubicus Passer_domesticus Galerida_cristata Pycnonotus_capensis Turdus_merula Streptopelia_senegalensis Streptopelia_decaocto Streptopelia_risoria Streptopelia_turtur Glareola_pratincola Falco_naumanni Athene_noctua Chlidonias_leucoptera Gallinula_chloropus Corvus_corone Falco_tinnunculus Alectoris_graeca Himantopus_himantopus Tyto_alba Sterna_hirundo Nycticorax_nycticorax Bubulcus_ibis Egretta_garzetta Phasianus_colchicus Burhinus_oedicnemus Gallus_domesticus Strix_aluco Chroicocephalus_ridibundus Ardea_cinerea Geronticus_eremita Anas_platyrhynchos Buteo_rufinus Bubo_bubo Ciconia_ciconia Aquila_rapax Anser_anser Gyps_fulvus Struthio_camelus Dromaius_novaehollandiae Rhea_americana 'Dinornis_novaezealandiae' Apteryx_mantelli Casuarius_casuarius Anomalopteryx_didiformis Eudromia_elegans Emeus_crassus 'Tinamus_major' n3757 n2998 n3011 n3026 'Casuarius_bennetti' 'Apteryx_haastii' 'Apteryx_owenii' 'Rhea_pennata' n1666 n3024 n2988 n2997 n2980 n2973 
	;
END;


begin TREES;

	TRANSLATE
		1 Cinnyris_osea,
		2 Prinia_gracilis,
		3 Carduelis_carduelis,
		4 Passer_moabiticus,
		5 Muscicapa_striata,
		6 Chloris_chloris,
		7 Melopsittacus_undulatus,
		8 Cercotrichas_galactotes,
		9 Lanius_nubicus,
		10 Passer_domesticus,
		11 Galerida_cristata,
		12 Pycnonotus_capensis,
		13 Turdus_merula,
		14 Streptopelia_senegalensis,
		15 Streptopelia_decaocto,
		16 Streptopelia_risoria,
		17 Streptopelia_turtur,
		18 Glareola_pratincola,
		19 Falco_naumanni,
		20 Athene_noctua,
		21 Chlidonias_leucoptera,
		22 Gallinula_chloropus,
		23 Corvus_corone,
		24 Falco_tinnunculus,
		25 Alectoris_graeca,
		26 Himantopus_himantopus,
		27 Tyto_alba,
		28 Sterna_hirundo,
		29 Nycticorax_nycticorax,
		30 Bubulcus_ibis,
		31 Egretta_garzetta,
		32 Phasianus_colchicus,
		33 Burhinus_oedicnemus,
		34 Gallus_domesticus,
		35 Strix_aluco,
		36 Chroicocephalus_ridibundus,
		37 Ardea_cinerea,
		38 Geronticus_eremita,
		39 Anas_platyrhynchos,
		40 Buteo_rufinus,
		41 Bubo_bubo,
		42 Ciconia_ciconia,
		43 Aquila_rapax,
		44 Anser_anser,
		45 Gyps_fulvus,
		46 Struthio_camelus,
		47 Dromaius_novaehollandiae,
		48 Rhea_americana,
		49 'Dinornis_novaezealandiae',
		50 Apteryx_mantelli,
		51 Casuarius_casuarius,
		52 Anomalopteryx_didiformis,
		53 Eudromia_elegans,
		54 Emeus_crassus,
		55 'Tinamus_major',
		56 n3757,
		57 n2998,
		58 n3011,
		59 n3026,
		60 'Casuarius_bennetti',
		61 'Apteryx_haastii',
		62 'Apteryx_owenii',
		63 'Rhea_pennata',
		64 n1666,
		65 n3024,
		66 n2988,
		67 n2997,
		68 n2980,
		69 n2973;


	TREE 'Untitled Tree+' = ((46:70.169,(((53:39.4728,55:39.4728):19.5098,(49:12.2913,(52:4.3556,54:4.3556):7.9358):46.6912):7.4242,((48:13.0378,63:13.0378):48.7975,((47:27.4198,(51:6.9678,60:6.9678):20.4519):32.6853,((50:15.8017,(61:3.5783,62:3.5783):12.2234):41.4399,((66:2.6169,(68:0.6105,69:0.6105):2.0064):25.8795,((59:0.4911,(64:0.3635,65:0.3635):0.1276):2.7901,(56:2.4153,(57:0.4713,(58:0.208,67:0.208):0.2633):1.944):0.866):25.2151):28.7452):2.8635):1.7303):4.5714):3.7622):54.8310004,(((39:56.53129512,44:56.53129512):11.06404959,(32:54.86807198,(25:26.97173581,34:26.97173581):27.89633617):12.72727273):14.18634189,(((14:61.67995499,(16:56.67995499,(15:51.67995499,17:51.67995499):5):5):10.5,(22:68.54359135,(42:67.21025802,(38:64.71025802,(29:62.21025802,(31:59.82930564,(30:56.61501993,37:56.61501993):3.214285714):2.380952381):2.5):2.5):1.333333333):3.636363636):4.363636364,((((18:60.14722383,(26:55.14722383,33:55.14722383):5):2.916666667,(36:60.0638905,(21:57.0638905,28:57.0638905):3):3):2.777777778,((43:55.84166828,(40:50.84166828,45:50.84166828):5):5,(27:50.84166828,(41:42.50833494,(20:31.73910418,35:31.73910418):10.76923077):8.333333333):10):5):5.076923077,((19:54.68016543,24:54.68016543):10,(7:64.1699613515,(9:63.65975727,((11:48.70171531,(2:43.70171531,12:43.70171531):5):11.95804196,(13:57.53475727,((3:14.12619419,6:14.12619419):40.2267449,((5:46.55165703,8:46.55165703):4.166666667,(1:40.7183237,(23:35.7183237,(4:30.7183237,10:30.7183237):5):5):10):3.634615385):3.181818182):3.125):3):0.5102040815):0.5102040815):6.238425926):5.625):5.238095238):43.2183138)[% ] [% ] [%  setBetweenBits = selected ];
end;
