# Supplementary material for: Molecular exploration of fossil eggshell uncovers hidden lineage of giant extinct bird
Source: Nat Commun. 2023 Feb 28;14:914. doi: 10.1038/s41467-023-36405-3 (PMC9974994; doi:10.1038/s41467-023-36405-3)
Supplement: Supplementary file 11 — Supplementary Data 11 [file 41467_2023_36405_MOESM11_ESM.zip › Ancestral_state_reconstruction/Paleognathdata_maleBM_nonewdata.txt]

Species	Thickness	Bodymass	Eggmass
Cinnyris_osea	52	7.2	0.86
Prinia_gracilis	69	7.1	1.12
Carduelis_carduelis	70	16	1.23
Passer_moabiticus	88	16.5	1.5
Muscicapa_striata	76	15.9	1.85
Chloris_chloris	68	26	1.94
Melopsittacus_undulatus	116	29.2	2.25
Cercotrichas_galactotes	80	20.3	2.3
Lanius_nubicus	95	19.7	2.46
Passer_domesticus	102	26.6	2.76
Galerida_cristata	95	42.8	2.93
Pycnonotus_capensis	83	38.6	3.05
Turdus_merula	122	113	6.36
Streptopelia_senegalensis	120	101	6.63
Streptopelia_decaocto	132	149	7.45
Streptopelia_risoria	119	160.4	8.03
Streptopelia_turtur	137	132	8.3
Glareola_pratincola	151	84.9	8.42
Falco_naumanni	194	152.5	10.84
Athene_noctua	187	164	14
Chlidonias_leucoptera	148	54.2	14.04
Gallinula_chloropus	229	343.5	14.29
Corvus_corone	177	570	14.99
Falco_tinnunculus	242	184	18.09
Alectoris_graeca	278	615	18.23
Himantopus_himantopus	185	161	18.51
Tyto_alba	241	418.9	18.71
Sterna_hirundo	171	120	19.5
Nycticorax_nycticorax	205	810	20.75
Bubulcus_ibis	204	366	23.22
Egretta_garzetta	218	312	28.52
Phasianus_colchicus	308	1135	29.22
Burhinus_oedicnemus	266	459	33.51
Gallus_domesticus	295	904	35.88
Strix_aluco	268	475	36.14
Chroicocephalus_ridibundus	231	284	37.5
Ardea_cinerea	242	1443	49.6
Geronticus_eremita	394	1202	50.16
Anas_platyrhynchos	315	1141	54
Buteo_rufinus	371	1174.5	60.72
Bubo_bubo	349	2686	69.3
Ciconia_ciconia	502	3448	78.78
Aquila_rapax	520	2166.5	92.83
Anser_anser	741	3308.5	173.01
Gyps_fulvus	676	7436	243.88
Apteryx_haastii	372.2	2055	413.83
Apteryx_owenii	400	1243	285
Apteryx_mantelli	420	2170	311.4832
Dromaius_novaehollandiae	948.6832981	34200	539.2181811
Casuarius_casuarius	1000	44000	572.8450185
Casuarius_bennetti	950	35000	616
Rhea_pennata	918	23900	590.4
Rhea_americana	900	23000	580.862464
Emeus_crassus	1010	61559.24226	2147.483461
Anomalopteryx_didiformis	1100	62177.92293	1272.177929
Dinornis_novaezealandiae	2100	194415.9624	4167.07968
Tinamus_major	280	1001.695652	70
Eudromia_elegans	200	703.5	23.29365493
Struthio_camelus	2245	111000	1460.85
