# Supplementary material for: Molecular exploration of fossil eggshell uncovers hidden lineage of giant extinct bird
Source: Nat Commun. 2023 Feb 28;14:914. doi: 10.1038/s41467-023-36405-3 (PMC9974994; doi:10.1038/s41467-023-36405-3)
Supplement: Supplementary file 11 — Supplementary Data 11 [file 41467_2023_36405_MOESM11_ESM.zip › Ancestral_state_reconstruction/EBboneonly.txt]

Species	Avg_bodymass	Min_bodymass	Max_bodymass
Aepyornis_hildebrandti	283150	211000	342000
n08AEP07	642900	536000	732000
n07AEP05	409500	334000	541000
n07AEP06	107700	78000	172000
