# Supplementary material for: Molecular exploration of fossil eggshell uncovers hidden lineage of giant extinct bird
Source: Nat Commun. 2023 Feb 28;14:914. doi: 10.1038/s41467-023-36405-3 (PMC9974994; doi:10.1038/s41467-023-36405-3)
Supplement: Supplementary file 11 — Supplementary Data 11 [file 41467_2023_36405_MOESM11_ESM.zip › Ancestral_state_reconstruction/Supplementary Code 1.Rmd]

---
title: "Supplementary Code – Grealy et al. (2022)"
author: "Lucas Legendre"
date: "06/29/2022"
output:
  html_document:
     toc: true
     toc_float:
      collapsed: false
      smooth_scroll: false
     df_print: paged
---

```{r setup, include=FALSE}
knitr::opts_chunk$set(echo = TRUE)
```

Compiled under R version 4.2.0 (2022-04-22)

<b>WARNING</b>: edit the working directory to your preferred folder.

I chose to use the dataset from our recent paper (Legendre and Clarke, 2021), because using only a small sample of \~10 paleognaths would not have allowed me to build models with good predictive power. However, since our data included the dwarf cassowary and two additional species of kiwi that we did not have, we got data for eggshell thickness, egg mass, and body mass for those three species.

References for egg mass and eggshell thickness data come from:\
-- <i>Apteryx haastii</i>: eggshell thickness: Vieco-Galvez et al. (2021); egg mass: Body and Reid (1987);\
-- <i>Apteryx owenii</i>: Schönwetter (1960--1992);\
-- <i>Casuarius bennetti</i>: Schönwetter (1960--1992) -- see also Silyn-Roberts and Sharp (1985).\
Body mass taken from Dunning (2008) for all three species; divergence times between them and other paleognaths taken from Yonezawa et al. (2017).

**Note**: Values taken from Schönwetter (1960--1992) are estimates calculated from egg dimensions and shell weight, not actual measurements -- see Maurer et al. (2010).

Body mass estimates for <i>Aepyornis hildebrandti</i> and <i>Mullerornis agilis</i>, which we did not sample in Legendre and Clarke (2021), are taken from Crouch and Clarke (2019).

**Update after first round of reviews**: All body masses for large extant flightless paleognaths (n = 9) have been replaced with those of male members of the species to account for incubation constraints, since in all of them the males incubate the eggs (e.g. Huynen, 2010). Male body masses were taken from Olson and Turvey (2013). The body mass for <i>Casuarius bennetti</i>, for which no male body mass data were available, was left as such. Additionally, estimates of body mass for fossil taxa have been removed from the analysis in order to estimate body mass in elephant birds solely from extant bird data.

-   Loading packages

```{r, message=FALSE}
library(ape)
library(nlme)
library(dplyr)
library(ggplot2)
library(phytools)
library(AICcmodavg)
library(evobiR)
library(rr2)
library(caper)
library(geiger)
library(windex)
library(RColorBrewer)
library(wesanderson)
library(treeio)
```

-   Tree and data

```{r}
treeAG<-read.nexus("treeAG_newanalyses.nex")
dataAG<-read.table("Paleognathdata_maleBM.txt", header=T)
treeAGnew<-drop.tip(treeAG, setdiff(treeAG$tip.label, dataAG$Species))
plotTree(treeAGnew)
rownames(dataAG)<-dataAG$Species
dataAG<-ReorderData(treeAGnew, dataAG, taxa.names="row names")
```

## PGLS

### With egg mass as predictor

```{r, warning=F}
# Data and tree
dataEM<-subset(dataAG, !is.na(dataAG$Eggmass))
treeEM<-drop.tip(treeAGnew, setdiff(treeAGnew$tip.label, dataEM$Species))

# Correcting the variance-covariance matrix for the non-ultrametric tree
Wem<-diag(vcv.phylo(treeEM))

# Best fit for the alpha parameter in the Ornstein-Uhlenbeck (OU) model
alpha <- seq(0, 1, 0.1)
fit <- list()
form <- log(Thickness)~log(Eggmass)
for (i in seq_along(alpha)) {
  cor <- corMartins(alpha[i], phy = treeEM, fixed = T)
  fit[[i]] <- gls(form, correlation = cor, data = dataEM, weights=varFixed(~Wem), na.action=na.exclude, method = "ML")
}
plot(sapply(fit, logLik)) # best fit: 0.1

# Best fit for the g parameter in the Early Burst (EB) model
g <- seq(0.1, 1, 0.1)
fit <- list()
form <- log(Thickness)~log(Eggmass)
for (i in seq_along(g)) {
  cor <- corBlomberg(g[i], phy = treeEM, fixed = T, form=~1)
  fit[[i]] <- gls(form, correlation = cor, data = dataEM, weights=varFixed(~Wem), na.action=na.exclude, method = "ML")
}
plot(sapply(fit, logLik)) # best fit: 0.2

# PGLS models
BM<-gls(log(Thickness)~log(Eggmass), data=dataEM, correlation=corBrownian(phy=treeEM), weights=varFixed(~Wem), method="ML")
OU<-gls(log(Thickness)~log(Eggmass), data=dataEM, correlation=corMartins(0.1, phy=treeEM, fixed=T), weights=varFixed(~Wem), method="ML")
Lambda<-gls(log(Thickness)~log(Eggmass), data=dataEM, correlation=corPagel(1, phy=treeEM), weights=varFixed(~Wem), method="ML")
EB<-gls(log(Thickness)~log(Eggmass), data=dataEM, correlation=corBlomberg(0.2, phy=treeEM, fixed=T), weights=varFixed(~Wem), method="ML")
OLS<-gls(log(Thickness)~log(Eggmass), data=dataEM, method="ML")

Cand.models = list()
Cand.models[[1]] = BM
Cand.models[[2]] = OU
Cand.models[[3]] = Lambda
Cand.models[[4]] = EB
Cand.models[[5]] = OLS

Modnames = paste(c("BM", "OU", "Lambda", "EB", "OLS"), sep = " ")
aictab(cand.set = Cand.models, modnames = Modnames, sort = T)

# Best model
summary(Lambda)
R2.pred(Lambda) # R2 = 0.96: very high pseudo R-squared

# Compare with estimate from 'caper'
datacompEM<-comparative.data(treeEM, dataEM, names.col="Species")
pglsEM<-pgls(log(Thickness)~log(Eggmass), datacompEM, lambda="ML")
summary(pglsEM) # highly significant
```

-   Plot of the regression and estimates of egg mass for elephant bird eggshells

```{r}
# Estimates based on the PGLS model
plotdataEM<-dataAG[,c(1:3,5)]
plotdataEM[c(57:62),4]<-exp((log(dataAG[c(57:62),3])-Lambda$coef[1])/Lambda$coef[2])

# Some of the estimates can be hard to differentiate from species with actual egg mass values
# If you want to see them, use this line of code:
plotdataEM[c(57:62),1]<-"Predicted"

# Plot the regression with the estimates on the regression line
ggplot(plotdataEM, aes(log(Eggmass), log(Thickness), color=Clade)) +
  geom_point(size=5) +
  geom_text(aes(label=Species),hjust=-0.1, vjust=0.4) +
  xlab("ln egg mass (g)") +
  ylab("ln eggshell thickness (µm)") +
  geom_abline(intercept=Lambda$coefficients[1], slope=Lambda$coefficients[2],
              colour="skyblue2", size=1.3) +
  theme(panel.background = element_rect(fill="black")) +
  scale_colour_brewer("Clade", palette="Dark2")

# If you want to look at the values:
plotdataEM[c(57:62),c(2:4)]
```

Looking at the values on the plot, n2973 has the thinnest eggshell, and ranges close to rhea, emu, and cassowaries. n07AEP06 is a bit larger, between rhea/emu/cassowary and <i>Emeus</i>. All other samples have values of egg mass similar to, or larger than that of, <i>Aepyornis</i>. **This seems to confirm the phylogenetic pattern from the molecular tree** -- n07AEP06 and n2973 forming a clade with <i>Mullerornis</i>, and the other three grouped with <i>Aepyornis</i>.

### With body mass as predictor

```{r, warning=F}
# Data and tree
dataBM<-subset(dataAG, !is.na(dataAG$Bodymass))
treeBM<-drop.tip(treeAGnew, setdiff(treeAGnew$tip.label, dataBM$Species))

# Correcting the variance-covariance matrix for the non-ultrametric tree
Wbm<-diag(vcv.phylo(treeBM))

# Best fit for the alpha parameter in the Ornstein-Uhlenbeck (OU) model
alpha <- seq(0, 1, 0.1)
fit <- list()
form <- log(Thickness)~log(Bodymass)
for (i in seq_along(alpha)) {
  cor <- corMartins(alpha[i], phy = treeBM, fixed = T)
  fit[[i]] <- gls(form, correlation = cor, data = dataBM, weights=varFixed(~Wbm), na.action=na.exclude, method = "ML")
}
plot(sapply(fit, logLik)) # best fit: 1

# Best fit for the g parameter in the Early Burst (EB) model
g <- seq(0.1, 1, 0.1)
fit <- list()
form <- log(Thickness)~log(Bodymass)
for (i in seq_along(g)) {
  cor <- corBlomberg(g[i], phy = treeBM, fixed = T, form=~1)
  fit[[i]] <- gls(form, correlation = cor, data = dataBM, weights=varFixed(~Wbm), na.action=na.exclude, method = "ML")
}
plot(sapply(fit, logLik)) # best fit: 0.1

# Best fit for Pagel's lambda in the Lambda model
lambda <- seq(0, 1, 0.1)
fit <- list()
form <- log(Thickness)~log(Bodymass)
for (i in seq_along(alpha)) {
  cor <- corPagel(lambda[i], phy = treeBM, fixed = T)
  fit[[i]] <- gls(form, correlation = cor, data = dataBM, weights=varFixed(~Wbm), na.action=na.exclude, method = "ML")
}
plot(sapply(fit, logLik)) # best fit: 0.7

# PGLS models
BM<-gls(log(Thickness)~log(Bodymass), data=dataBM, correlation=corBrownian(phy=treeBM), weights=varFixed(~Wbm), method="ML")
OU<-gls(log(Thickness)~log(Bodymass), data=dataBM, correlation=corMartins(0.1, phy=treeBM, fixed=T), weights=varFixed(~Wbm), method="ML")
Lambda<-gls(log(Thickness)~log(Bodymass), data=dataBM, correlation=corPagel(0.7, phy=treeBM, fixed=T), weights=varFixed(~Wbm), method="ML")
EB<-gls(log(Thickness)~log(Bodymass), data=dataBM, correlation=corBlomberg(0.1, phy=treeBM, fixed=T), weights=varFixed(~Wbm), method="ML")
OLS<-gls(log(Thickness)~log(Bodymass), data=dataBM, method="ML")

Cand.models = list()
Cand.models[[1]] = BM
Cand.models[[2]] = OU
Cand.models[[3]] = Lambda
Cand.models[[4]] = EB
Cand.models[[5]] = OLS

Modnames = paste(c("BM", "OU", "Lambda", "EB", "OLS"), sep = " ")
aictab(cand.set = Cand.models, modnames = Modnames, sort = T)

# Best model
summary(Lambda)
R2.pred(Lambda) # R2 = 0.95: very high pseudo R-squared

# Compare with estimate from 'caper'
datacompBM<-comparative.data(treeBM, dataBM, names.col="Species")
pglsBM<-pgls(log(Thickness)~log(Bodymass), datacompBM, lambda="ML")
summary(pglsBM) # highly significant
```

-   Plot of the regression and estimates of body mass for elephant bird eggshells

```{r}
# Estimates based on the OLS model
plotdataBM<-dataAG[,c(1:4)]
plotdataBM[c(58:62),4]<-exp((log(dataAG[c(58:62),3])-Lambda$coefficients[1])/
                              Lambda$coefficients[2])

# Some of the estimates can be hard to differentiate from species with actual body mass values
# If you want to see them, use this line of code:
plotdataBM[c(58:62),1]<-"Predicted"

# Plot the regression with the estimates on the regression line
ggplot(plotdataBM, aes(log(Bodymass), log(Thickness), color=Clade)) +
  geom_point(size=5) +
  geom_text(aes(label=Species),hjust=-0.1, vjust=0.4) +
  xlab("ln body mass (kg)") +
  ylab("ln eggshell thickness (µm)") +
  geom_abline(intercept=Lambda$coefficients[1], slope=Lambda$coefficients[2],
              colour="skyblue2", size=1.3) +
  theme(panel.background = element_rect(fill="black")) +
  scale_color_manual(values=wes_palette("Zissou1")[c(1,3,5)])

# If you want to look at the values:
plotdataBM[c(58:62),c(2:4)]
```

As expected, **results are similar to those obtained for egg mass and support the tree topology for the elephant bird eggshell specimens**. Body mass estimates for n08AEP07 and n1666 are unrealistically high (over 900 and 1900 kg, respectively), suggesting these specimens had very thick eggshells for their body mass (n1666 has a 4 mm-thick eggshell, much higher than the 3.4 mm found in <i>Aepyornis maximus</i>). This hypothesis is supported by the fact that <i>Aepyornis hildebrandti</i>, the large moa (attributed to <i>Dinornis</i>), and the ostrich also have an eggshell thicker than expected for their body mass. This might be a trend in giant birds to prevent shell breakage in such large eggs (Birchard and Deeming, 2009).

## Ancestral state reconstruction (for paleognaths)

### For eggshell thickness, egg mass, and body mass

-   Prepare the plots

```{r, fig.show='hide'}
# Prepare the data and tree
dataAG2<-read.table("Paleognathdata.txt", header=TRUE)
rownames(dataAG2)<-dataAG2$Species
dataAG2<-ReorderData(treeAGnew, dataAG2, taxa.names="row names")
dataAG2[c(58:62),4]<-plotdataBM[c(58:62),4]
ASRdata<-cbind(plotdataEM,dataAG2[,4]); rownames(ASRdata)<-rownames(dataAG)
ASRdata<-filter(ASRdata, Clade=="Paleognaths"|Clade=="Predicted")
ASRtree<-drop.tip(treeAGnew, setdiff(treeAGnew$tip.label, ASRdata$Species))
ASRdata<-log(ASRdata[,3:5]); colnames(ASRdata)[3]<-"Bodymass"

# Phylogenetic signal (Pagel's lambda) of each variable
var=list(); phy=list()
for (i in 1:3) {
  var<-ASRdata[,i]; names(var)<-rownames(ASRdata)
  phy[[i]]<-phylosig(ASRtree, var, method="lambda", test=T)
}
phy

# Check best evolutionary model
models=c("BM", "OU", "EB", "rate_trend","lambda", "white")
# If you need more information on each tested model, check '?fitContinuous')

var=list(); fit<-list(); mod<-list()
for (i in 1:ncol(ASRdata)) {
  var<-ASRdata[,i]; names(var)<-rownames(ASRdata)
  for (m in 1:length(models)) {
    fit[[m]]=fitContinuous(ASRtree, var, model=models[m], ncores=2)
  }
  mod[[i]]<-modSel.geiger(fit[[1]],fit[[2]],fit[[3]],fit[[4]],fit[[5]],fit[[6]])
}
mod # Lambda model is the best fit in all traits

# Plots
dataplot=list(); fit=list(); obj=list()
for (i in 1:ncol(ASRdata)) {
  dataplot[[i]]<-as.matrix(ASRdata)[,i]
  fit[[i]]<-fastAnc(ASRtree, dataplot[[i]], vars=TRUE, CI=TRUE)
  obj[[i]]<-setMap(contMap(ASRtree, dataplot[[i]]),
                   colors=rev(brewer.pal(10,"Spectral")))
}
```

-   Plots for three traits (all plots generated at once)

```{r}
for (i in 1:3) {
  plot(obj[[i]])
  title(paste('Ancestral state reconstruction for', colnames(ASRdata)[i]))
}

fit # Ancestral state values for each trait, if you need them
# WARNING: All values are log-converted (ln)
```

All three plots look very similar. The biggest discrepancy between them is the values for kiwi, which eggshell thickness ASR matches that of body mass but not that of egg mass, due to them laying very large eggs for their body size. Overall, **there appears to be an increase in eggshell thickness in Aepyornithiformes**, but **it is much more pronounced in** <i>Aepyornis</i> than in <i>Mullerornis</i>.

-   **If you want the same plots with ancestral state values mapped on the tree:**

```{r}
for (i in 1:3) {
  plot(obj[[i]], offset=3)
  nodelabels(as.factor(round(exp(fit[[i]]$ace), digits=0)), bg="white", cex=0.6, font=2)
  tiplabels(as.factor(round(exp(ASRdata[,i]), digits=0)), bg="white", cex=0.6, font=2, offset=8)
  title(paste('Ancestral state reconstruction for', colnames(ASRdata)[i]))
}

# The color scale on the tree was generated with log-converted values, but the values displayed on these plots for both tips and nodes are the raw values.
```

I did not generate ancestral states on this sample for relative eggshell thickness (i.e. ratios of eggshell thickness over either egg mass or body mass), because we are interested in trends for the elephant bird isolated eggshells. Since I estimated the egg mass and body mass of these taxa from their eggshell thickness, compiling such ratios for these would be circular, and therefore meaningless.

However, we can generate such ancestral states for the ratio (eggshell thickness/body mass) with only <i>Aepyornis hildebrandti</i> and n07AEP06 (assumed to be <i>Mullerornis agilis</i>) among elephant birds, since body mass estimates for these two taxa come from Crouch and Clarke (2019), and not from our data.

### For the ratio (eggshell thickness/body mass)

```{r, warning=FALSE, fig.show='hide'}
# Prepare the data and tree
ASREBM<-ASRdata[-c(13:15,17),]
ASREBM[13,3]<-10.89776 # change the value for n07AEP06 to the Crouch & Clarke estimate
dataplot<-ASREBM[,1]/ASREBM[,3]
names(dataplot)<-rownames(ASREBM)
treeplot<-drop.tip(ASRtree, setdiff(ASRtree$tip.label, rownames(ASREBM)))

# Phylogenetic signal
phylosig(treeplot, dataplot, method="lambda", test=TRUE)

# Check for best evolutionary model
fit<-list()
for (m in 1:length(models)) {
  fit[[m]]=fitContinuous(treeplot, dataplot, model=models[m], ncores=2)
}
modSel.geiger(fit[[1]],fit[[2]],fit[[3]],fit[[4]],fit[[5]],fit[[6]]) # BM is the best fit

# Prepare the plot
fitEBM<-fastAnc(treeplot, dataplot, vars=TRUE, CI=TRUE)
obj<-contMap(treeplot, dataplot)
```

-   Plot

```{r}
plot(setMap(obj, colors=rev(brewer.pal(10,"Spectral"))));
title('Ancestral state reconstruction for (eggshell thickness/body mass)')

# Add ancestral state values for the nodes on the tree  (and values for the tips)
plot(setMap(obj, colors=rev(brewer.pal(10,"Spectral"))), offset=2); nodelabels(as.factor(round(exp(fitEBM$ace), digits=3)), bg="white", cex=0.6, font=2); tiplabels(as.factor(round(exp(ASREBM[,1]/ASREBM[,3]), digits=3)), bg="white", cex=0.6, font=2, offset=6);
title('Ancestral state reconstruction for (eggshell thickness/body mass)')
# The color scale on the tree was generated with log-converted values, but the values displayed on these plots for both tips and nodes are the raw values.

fitEBM # Ancestral state values for each trait, if you need them
# WARNING: All values are log-converted (ln).
```

The two elephant birds have values similar to those of cassowaries, emu, rhea and ostrich -- their very thick eggshells are "compensated" by their large body size. There is, however, a visible difference between <i>Aepyornis</i> and <i>Mullerornis</i>, since their difference in eggshell thickness is much more pronounced than their difference in body mass. Conversely, both moa show a relatively thin eggshell for such large animals. Smaller taxa (kiwi, tinamous, <i>Lithornis</i>) show high values due to their small size.

### For the ratio (egg mass/body mass)

```{r, warning=FALSE, fig.show='hide'}
dataplot<-(ASREBM[,2]/ASREBM[,3])
names(dataplot)<-rownames(ASREBM)
treeplot<-drop.tip(ASRtree, setdiff(ASRtree$tip.label, rownames(ASREBM)))

# Phylogenetic signal
phylosig(treeplot, dataplot, method="lambda", test=TRUE)

# Check for best evolutionary model
fit<-list()
for (m in 1:length(models)) {
  fit[[m]]=fitContinuous(treeplot, dataplot, model=models[m], ncores=2)
}
modSel.geiger(fit[[1]],fit[[2]],fit[[3]],fit[[4]],fit[[5]],fit[[6]]) # BM is the best fit

# Prepare the plot
fitEBM<-fastAnc(treeplot, dataplot, vars=TRUE, CI=TRUE)
obj<-contMap(treeplot, dataplot)
```

-   Plot

```{r}
plot(setMap(obj, colors=rev(brewer.pal(10,"Spectral"))));
title('Ancestral state reconstruction for (egg mass/body mass)')

# Add ancestral state values for the nodes on the tree (and values for the tips)
plot(setMap(obj, colors=rev(brewer.pal(10,"Spectral"))), offset=2); nodelabels(as.factor(round(exp(fitEBM$ace), digits=3)), bg="white", cex=0.6, font=2); tiplabels(as.factor(round(exp(ASREBM[,2]/ASREBM[,3]), digits=3)), bg="white", cex=0.6, font=2, offset=5);
title('Ancestral state reconstruction for (egg mass/body mass)')
# The color scale on the tree was generated with log-converted values, but the values displayed on these plots for both tips and nodes are the raw values.

fitEBM # Ancestral state values for each trait, if you need them
# WARNING: All values are log-converted (ln).
```

All major paleognath clades (ostrich, rhea, moa + tinamous, cassowaries + emu) show a decrease in relative egg mass compared to the value at the previous node, except the clade formed by kiwi and elephant birds, which show an increase. This is likely due to the very high relative egg mass found in all kiwi. Moa also present a strong increase in relative egg mass. **This seems to support the hypothesis that the kiwi body mass decreased faster than their egg mass, and that they present an enlarged egg, possibly inherited from a larger ancestor prior to their miniaturization, and likely associated with extreme k life history strategy** (e.g. Calder, 1979; Hume and Robertson, 2021).

### Ancestral reconstructions with the tree generated for this paper

#### For eggshell thickness, egg mass, and body mass

The sample for these analyses matches the tree built in the present study, and is thus slightly different from the previous ancestral reconstructions; three species were removed (<i>R. rufescens</i>, <i>L. plebius</i>, and <i>A. australis</i>), and three were added using new references:

-- <i>Rhea pennata</i>: shell thickness: Tyler and Simkiss (1959); egg mass: Navarro et al. (2003);\
-- <i>Anomalopteryx didiformis</i>: shell thickness: Gill (2021); egg mass: Gill (2006);\
-- <i>Tinamus major</i>: both measurements taken from Juang et al. (2017).\

All body mass measurements taken from Dunning (2008); body mass estimate for <i>A. didiformis</i> taken from Crouch and Clarke (2019).

-   Prepare the plots

```{r, message=FALSE}
# Prepare the data and tree
ASRdatanew<-read.table("ASR_newdata.txt", header=TRUE)
rownames(ASRdatanew)<-ASRdatanew$Species
ASRtreenew<-read.nexus("MOLDAT_APR19_NEW.trees.nex")
plotTree(ASRtreenew); ASRtreenew<-force.ultrametric(ASRtreenew)
setdiff(ASRtreenew$tip.label,ASRdatanew$Species)

# Log-conversion and adding data for elephant bird eggshell fragments
ASRdatanew[,c(2:4)]<-log(ASRdatanew[,c(2:4)])
ASRdatanew[c(10:14),3]<-ASRdata[c(13:17),3]; ASRdatanew[c(9:14),4]<-ASRdata[c(12:17),2]
ASRdatanew<-ASRdatanew[,-1]
ASRdatanew<-ReorderData(ASRtreenew, ASRdatanew)

# Phylogenetic signal (Pagel's lambda) of each variable
var=list(); phy=list()
for (i in 1:3) {
  var<-ASRdatanew[,i]; names(var)<-rownames(ASRdatanew)
  phy[[i]]<-phylosig(ASRtreenew, var, method="lambda", test=T)
}
phy

# Check best evolutionary model
models=c("BM", "OU", "EB", "rate_trend","lambda", "white")
# If you need more information on each tested model, check '?fitContinuous')

var=list(); fit<-list(); mod<-list()
for (i in 1:ncol(ASRdatanew)) {
  var<-ASRdatanew[,i]; names(var)<-rownames(ASRdatanew)
  for (m in 1:length(models)) {
    fit[[m]]=fitContinuous(ASRtreenew, var, model=models[m], ncores=2)
  }
  mod[[i]]<-modSel.geiger(fit[[1]],fit[[2]],fit[[3]],fit[[4]],fit[[5]],fit[[6]])
}
mod # Lambda model is the best fit in all traits

# Plots
dataplot=list(); fit=list(); obj=list()
for (i in 1:ncol(ASRdatanew)) {
  dataplot[[i]]<-as.matrix(ASRdatanew)[,i]
  fit[[i]]<-fastAnc(ASRtreenew, dataplot[[i]], vars=TRUE, CI=TRUE)
  obj[[i]]<-setMap(contMap(ASRtreenew, dataplot[[i]]),
                   colors=rev(brewer.pal(10,"Spectral")))
}
```

-   Plots for three traits (all plots generated at once)

```{r}
for (i in 1:3) {
  plot(obj[[i]])
  title(paste('Ancestral state reconstruction for', colnames(ASRdatanew)[i]))
}

fit # Ancestral state values for each trait, if you need them
# WARNING: All values are log-converted (ln)
```

All three plots look very similar. The biggest discrepancy between them is the values for kiwi, which eggshell thickness ASR matches that of body mass but not that of egg mass, due to them laying very large eggs for their body size. Overall, **there appears to be an increase in eggshell thickness in Aepyornithiformes**, but **it is much more pronounced in** <i>Aepyornis</i> than in <i>Mullerornis</i>.

-   **If you want the same plots with ancestral state values mapped on the tree:**

```{r}
for (i in 1:3) {
  plot(obj[[i]], offset=3)
  nodelabels(as.factor(round(exp(fit[[i]]$ace), digits=0)), bg="white", cex=0.6, font=2)
  tiplabels(as.factor(round(exp(ASRdatanew[,i]), digits=0)), bg="white", cex=0.6, font=2, offset=8)
  title(paste('Ancestral state reconstruction for', colnames(ASRdatanew)[i]))
}

# The color scale on the tree was generated with log-converted values, but the values displayed on these plots for both tips and nodes are the raw values.
```

I did not generate ancestral states on this sample for relative eggshell thickness (i.e. ratios of eggshell thickness over either egg mass or body mass), because we are interested in trends for the elephant bird isolated eggshells. Since I estimated the egg mass and body mass of these taxa from their eggshell thickness, compiling such ratios for these would be circular, and therefore meaningless.

However, we can generate such ancestral states for the ratio (eggshell thickness/body mass) with only <i>Aepyornis hildebrandti</i> and n07AEP06 (assumed to be <i>Mullerornis agilis</i>) among elephant birds, since body mass estimates for these two taxa come from Crouch and Clarke (2019), and not from our data.

#### Same reconstructions with neognaths added to the sample

-   For eggshell thickness, egg mass, and body mass

```{r, warning=FALSE}
# Prepare the data and tree
neodata<-cbind(plotdataEM,plotdataBM[,4]); rownames(neodata)<-rownames(dataAG)
dataneo<-neodata %>% filter(Clade=="Neognaths"); dataneo<-dataneo[,c(3,5,4)]
names(dataneo)[2]<-"Bodymass"; dataneo<-log(dataneo)
AllASRdata<-rbind(dataneo,ASRdatanew)

AllASRtree<-read.nexus("Newwholetree.trees.nex")
setdiff(AllASRtree$tip.label,rownames(AllASRdata))
AllASRtree<-force.ultrametric(AllASRtree)

# Phylogenetic signal (Pagel's lambda) of each variable
var=list(); phy=list()
for (i in 1:3) {
  var<-AllASRdata[,i]; names(var)<-rownames(AllASRdata)
  phy[[i]]<-phylosig(AllASRtree, var, method="lambda", test=T)
}
phy

# Check best evolutionary model
var=list(); fit<-list(); mod<-list()
for (i in 1:ncol(AllASRdata)) {
  var<-AllASRdata[,i]; names(var)<-rownames(AllASRdata)
  for (m in 1:length(models)) {
    fit[[m]]=fitContinuous(AllASRtree, var, model=models[m], ncores=2)
  }
  mod[[i]]<-modSel.geiger(fit[[1]],fit[[2]],fit[[3]],fit[[4]],fit[[5]],fit[[6]])
}
mod # Lambda model is the best fit in all traits

# Plots
dataplot=list(); fit=list(); obj=list()
for (i in 1:ncol(AllASRdata)) {
  dataplot[[i]]<-as.matrix(AllASRdata)[,i]
  fit[[i]]<-fastAnc(AllASRtree, dataplot[[i]], vars=TRUE, CI=TRUE)
  obj[[i]]<-setMap(contMap(AllASRtree, dataplot[[i]]),
                   colors=rev(brewer.pal(10,"Spectral")))
}
```

-   Plots for three traits (all plots generated at once)

```{r}
for (i in 1:3) {
  plot(obj[[i]])
  title(paste('Ancestral state reconstruction for', colnames(AllASRdata)[i]))
}

fit # Ancestral state values for each trait, if you need them
# WARNING: All values are log-converted (ln)
```

#### For the ratio (eggshell thickness/body mass)

```{r, fig.show='hide'}
# Prepare the data and tree
ASREBMnew<-ASRdatanew[-c(1:3,6),]
ASREBMnew[2,2]<-10.89776 # change the value for n07AEP06 to the Crouch & Clarke estimate
dataplot<-ASREBMnew[,1]/ASREBMnew[,2]
names(dataplot)<-rownames(ASREBMnew)
treeplot<-drop.tip(ASRtreenew, setdiff(ASRtreenew$tip.label, rownames(ASREBMnew)))

# Phylogenetic signal
phylosig(treeplot, dataplot, method="lambda", test=TRUE)

# Check best evolutionary model
fit<-list()
for (m in 1:length(models)) {
  fit[[m]]=fitContinuous(treeplot, dataplot, model=models[m], ncores=2)
}
modSel.geiger(fit[[1]],fit[[2]],fit[[3]],fit[[4]],fit[[5]],fit[[6]]) # BM is the best fit

# Prepare the plot
fitEBMnew<-fastAnc(treeplot, dataplot, vars=TRUE, CI=TRUE)
obj<-contMap(treeplot, dataplot)
```

-   Plot

```{r}
plot(setMap(obj, colors=rev(brewer.pal(10,"Spectral"))));
title('Ancestral state reconstruction for (eggshell thickness/body mass)')

# Add ancestral state values for the nodes on the tree  (and values for the tips)
plot(setMap(obj, colors=rev(brewer.pal(10,"Spectral"))), offset=2); nodelabels(as.factor(round(exp(fitEBMnew$ace), digits=3)), bg="white", cex=0.6, font=2); tiplabels(as.factor(round(exp(ASREBMnew[,1]/ASREBMnew[,2]), digits=3)), bg="white", cex=0.6, font=2, offset=6);
title('Ancestral state reconstruction for (eggshell thickness/body mass)')
# The color scale on the tree was generated with log-converted values, but the values displayed on these plots for both tips and nodes are the raw values.

fitEBMnew # Ancestral state values for each trait, if you need them
# WARNING: All values are log-converted (ln).
```

The two elephant birds have values similar to those of cassowaries, emu, rheas and ostrich -- their very thick eggshells are "compensated" by their large body size. There is, however, a visible difference between <i>Aepyornis</i> and <i>Mullerornis</i>, since their difference in eggshell thickness is much more pronounced than their difference in body mass. Conversely, moa show a relatively thin eggshell for such large animals. Smaller taxa (kiwi, tinamous) show high values due to their small size.

#### Same reconstruction with neognaths added to the sample

```{r, fig.show='hide'}
# Prepare the data and tree
AllASREBM<-AllASRdata[-c(46:48,51),]
AllASREBM[47,2]<-10.89776 # change the value for n07AEP06 to the Crouch & Clarke estimate
dataplot<-AllASREBM[,1]/AllASREBM[,2]
names(dataplot)<-rownames(AllASREBM)
treeplot<-drop.tip(AllASRtree, setdiff(AllASRtree$tip.label, rownames(AllASREBM)))

# Phylogenetic signal
phylosig(treeplot, dataplot, method="lambda", test=TRUE)

# Check best evolutionary model
fit<-list()
for (m in 1:length(models)) {
  fit[[m]]=fitContinuous(treeplot, dataplot, model=models[m], ncores=2)
}
modSel.geiger(fit[[1]],fit[[2]],fit[[3]],fit[[4]],fit[[5]],fit[[6]]) # BM is the best fit

# Prepare the plot
fitAllEBM<-fastAnc(treeplot, dataplot, vars=TRUE, CI=TRUE)
obj<-contMap(treeplot, dataplot)
```

-   Plot

```{r}
plot(setMap(obj, colors=rev(brewer.pal(10,"Spectral"))));
title('Ancestral state reconstruction for (eggshell thickness/body mass)')

# Add ancestral state values for the nodes on the tree  (and values for the tips)
plot(setMap(obj, colors=rev(brewer.pal(10,"Spectral"))), offset=2); nodelabels(as.factor(round(exp(fitAllEBM$ace), digits=3)), bg="white", cex=0.6, font=2); tiplabels(as.factor(round(exp(AllASREBM[,1]/AllASREBM[,2]), digits=3)), bg="white", cex=0.6, font=2, offset=6);
title('Ancestral state reconstruction for (eggshell thickness/body mass)')
# The color scale on the tree was generated with log-converted values, but the values displayed on these plots for both tips and nodes are the raw values.

fitAllEBM # Ancestral state values for each trait, if you need them
# WARNING: All values are log-converted (ln).
```

#### For the ratio (egg mass/body mass)

```{r, fig.show='hide'}
dataplot<-ASREBMnew[,3]/ASREBMnew[,2]
names(dataplot)<-rownames(ASREBMnew)
treeplot<-drop.tip(ASRtreenew, setdiff(ASRtreenew$tip.label, rownames(ASREBMnew)))

# Phylogenetic signal
phylosig(treeplot, dataplot, method="lambda", test=TRUE)

# Check best evolutionary model
fit<-list()
for (m in 1:length(models)) {
  fit[[m]]=fitContinuous(treeplot, dataplot, model=models[m], ncores=2)
}
modSel.geiger(fit[[1]],fit[[2]],fit[[3]],fit[[4]],fit[[5]],fit[[6]]) # BM is the best fit

# Prepare the plot
fitEBMnew<-fastAnc(treeplot, dataplot, vars=TRUE, CI=TRUE)
obj<-contMap(treeplot, dataplot)
```

-   Plot

```{r}
plot(setMap(obj, colors=rev(brewer.pal(10,"Spectral"))));
title('Ancestral state reconstruction for (egg mass/body mass)')

# Add ancestral state values for the nodes on the tree (and values for the tips)
plot(setMap(obj, colors=rev(brewer.pal(10,"Spectral"))), offset=2); nodelabels(as.factor(round(exp(fitEBMnew$ace), digits=3)), bg="white", cex=0.6, font=2); tiplabels(as.factor(round(exp(ASREBMnew[,3]/ASREBMnew[,2]), digits=3)), bg="white", cex=0.6, font=2, offset=5);
title('Ancestral state reconstruction for (egg mass/body mass)')
# The color scale on the tree was generated with log-converted values, but the values displayed on these plots for both tips and nodes are the raw values.

fitEBMnew # Ancestral state values for each trait, if you need them
# WARNING: All values are log-converted (ln).
```

All major paleognath clades (ostrich, rhea, moa + tinamous, cassowaries + emu) show a decrease in relative egg mass compared to the value at the previous node, except the clade formed by kiwi and elephant birds, which show an increase. This is likely due to the very high relative egg mass found in all kiwi. Moa also present a strong increase in relative egg mass. **This seems to support the hypothesis that the kiwi body mass decreased faster than their egg mass, and that they present an enlarged egg, possibly inherited from a larger ancestor prior to their miniaturization, and likely associated with extreme k life history strategy** (e.g. Calder, 1979; Hume and Robertson, 2021).

#### Same reconstruction with neognaths added to the sample

```{r, fig.show='hide'}
dataplot<-AllASREBM[,3]/AllASREBM[,2]
names(dataplot)<-rownames(AllASREBM)
treeplot<-drop.tip(AllASRtree, setdiff(AllASRtree$tip.label, rownames(AllASREBM)))

# Phylogenetic signal
phylosig(treeplot, dataplot, method="lambda", test=TRUE)

# Check best evolutionary model
fit<-list()
for (m in 1:length(models)) {
  fit[[m]]=fitContinuous(treeplot, dataplot, model=models[m], ncores=2)
}
modSel.geiger(fit[[1]],fit[[2]],fit[[3]],fit[[4]],fit[[5]],fit[[6]]) # BM is the best fit

# Prepare the plot
fitAllEBM<-fastAnc(treeplot, dataplot, vars=TRUE, CI=TRUE)
obj<-contMap(treeplot, dataplot)
```

-   Plot

```{r}
plot(setMap(obj, colors=rev(brewer.pal(10,"Spectral"))));
title('Ancestral state reconstruction for (egg mass/body mass)')

# Add ancestral state values for the nodes on the tree (and values for the tips)
plot(setMap(obj, colors=rev(brewer.pal(10,"Spectral"))), offset=2); nodelabels(as.factor(round(exp(fitAllEBM$ace), digits=3)), bg="white", cex=0.6, font=2); tiplabels(as.factor(round(exp(AllASREBM[,3]/AllASREBM[,2]), digits=3)), bg="white", cex=0.6, font=2, offset=5);
title('Ancestral state reconstruction for (egg mass/body mass)')
# The color scale on the tree was generated with log-converted values, but the values displayed on these plots for both tips and nodes are the raw values.

fitAllEBM # Ancestral state values for each trait, if you need them
# WARNING: All values are log-converted (ln).
```

## New analyses with separate datasets for eggshell specimens and skeletal specimens

-   Load data and trees for new elephant bird data

```{r}
# Data for all birds except elephant birds, which we can add later
datalitt<-read.table("Paleognathdata_maleBM_nonewdata.txt", header=TRUE)

# Elephant bird data
EBeggonly<-read.table("EBeggonly.txt", header=TRUE)
EBboneonly<-read.table("EBboneonly.txt", header=TRUE)
EBeggall<-read.table("EBeggall.txt", header=TRUE)

# Trees
treeegg<-read.nexus("Newwholetree.eggs.nex"); plotTree(treeegg)
treebone<-read.nexus("Newwholetree.bones.nex"); plotTree(treebone)
treealleggs<-read.nexus("Newwholetree.alleggs.nex"); plotTree(treealleggs)
```

### Tree with elephant bird egg specimens only

#### PGLS regressions to estimate egg mass and body mass of eggshell specimens

-   For body mass

```{r}
# Data and tree
treeeggBM<-drop.tip(treeegg, setdiff(treeegg$tip.label, datalitt$Species))
rownames(datalitt)<-datalitt$Species
datalitt<-ReorderData(treeeggBM, datalitt)

# Correcting the variance-covariance matrix for the non-ultrametric tree
Wbm<-diag(vcv.phylo(treeeggBM))

# Best fit for the alpha parameter in the Ornstein-Uhlenbeck (OU) model
alpha <- seq(0, 1, 0.1)
fit <- list()
form <- log(Thickness)~log(Bodymass)
for (i in seq_along(alpha)) {
  cor <- corMartins(alpha[i], phy = treeeggBM, fixed = T, form=~Species)
  fit[[i]] <- gls(form, correlation = cor, data = datalitt, weights=varFixed(~Wbm), na.action=na.exclude, method = "ML")
}
plot(sapply(fit, logLik)) # best fit: 0.1

# Best fit for the g parameter in the Early Burst (EB) model
g <- seq(0.1, 1, 0.1)
fit <- list()
form <- log(Thickness)~log(Bodymass)
for (i in seq_along(g)) {
  cor <- corBlomberg(g[i], phy = treeeggBM, fixed = T, form=~Species)
  fit[[i]] <- gls(form, correlation = cor, data = datalitt, weights=varFixed(~Wbm), na.action=na.exclude, method = "ML")
}
plot(sapply(fit, logLik)) # best fit: 0.1

# Best fit for Pagel's lambda in the Lambda model
lambda <- seq(0, 1, 0.1)
fit <- list()
form <- log(Thickness)~log(Bodymass)
for (i in seq_along(alpha)) {
  cor <- corPagel(lambda[i], phy = treeeggBM, fixed = T, form=~Species)
  fit[[i]] <- gls(form, correlation = cor, data = datalitt, weights=varFixed(~Wbm), na.action=na.exclude, method = "ML")
}
plot(sapply(fit, logLik)) # best fit: 0.6

# PGLS models
BM<-gls(log(Thickness)~log(Bodymass), data=datalitt, correlation=corBrownian(phy=treeeggBM, form=~Species), weights=varFixed(~Wbm), method="ML")
OU<-gls(log(Thickness)~log(Bodymass), data=datalitt, correlation=corMartins(0.1, phy=treeeggBM, fixed=T, form=~Species), weights=varFixed(~Wbm), method="ML")
Lambda<-gls(log(Thickness)~log(Bodymass), data=datalitt, correlation=corPagel(0.6, phy=treeeggBM, fixed=T, form=~Species), weights=varFixed(~Wbm), method="ML")
EB<-gls(log(Thickness)~log(Bodymass), data=datalitt, correlation=corBlomberg(0.1, phy=treeeggBM, fixed=T, form=~Species), weights=varFixed(~Wbm), method="ML")
OLS<-gls(log(Thickness)~log(Bodymass), data=datalitt, method="ML")

Cand.models = list()
Cand.models[[1]] = BM
Cand.models[[2]] = OU
Cand.models[[3]] = Lambda
Cand.models[[4]] = EB
Cand.models[[5]] = OLS

Modnames = paste(c("BM", "OU", "Lambda", "EB", "OLS"), sep = " ")
aictab(cand.set = Cand.models, modnames = Modnames, sort = T)

# Best model
OUBM<-OU
summary(OUBM)
R2.pred(OUBM) # R2 = 0.96: very high pseudo R-squared
```

-   Plot of the regression and estimates of body mass for elephant bird eggshells

```{r}
# Estimates based on the OU model
massestim<-exp((log(EBeggonly[,3])-OU$coefficients[1])/
                              OU$coefficients[2])
dataeggplot<-as.data.frame(cbind(c(rep("Neognathae",45),rep("Palaeognathae",18)),
                            c(datalitt$Species,EBeggonly$Species),
                            c(datalitt$Thickness,
                                         EBeggonly$Eggshell_thickness_average),
                            c(datalitt$Bodymass,massestim),
                            c(datalitt$Eggmass,rep(NA,4))))
colnames(dataeggplot)<-c("Group",colnames(datalitt))
for (i in 3:5) {
  dataeggplot[,i]<-as.numeric(dataeggplot[,i])
}

# Some of the estimates can be hard to differentiate from species with actual body mass values
# If you want to see them, use this line of code:
dataeggplot[c(60:63),1]<-"Predicted"

# Plot the regression with the estimates on the regression line
ggplot(dataeggplot, aes(log(Bodymass), log(Thickness), color=Group)) +
  geom_point(size=5) +
  geom_text(aes(label=Species),hjust=-0.1, vjust=0.4) +
  xlab("ln body mass (kg)") +
  ylab("ln eggshell thickness (µm)") +
  geom_abline(intercept=OU$coefficients[1], slope=OU$coefficients[2],
              colour="skyblue2", size=1.3) +
  theme(panel.background = element_rect(fill="black")) +
  scale_color_manual(values=wes_palette("Zissou1")[c(1,3,5)])

# If you want to look at the values:
dataeggplot[c(60:63),c(2:4)]
```

-   For egg mass

```{r, warning=F}
# Data and tree
treeeggEM<-drop.tip(treeegg, setdiff(treeegg$tip.label, datalitt$Species))

# Correcting the variance-covariance matrix for the non-ultrametric tree
Wem<-diag(vcv.phylo(treeeggEM))

# Best fit for the alpha parameter in the Ornstein-Uhlenbeck (OU) model
alpha <- seq(0, 1, 0.1)
fit <- list()
form <- log(Thickness)~log(Eggmass)
for (i in seq_along(alpha)) {
  cor <- corMartins(alpha[i], phy = treeeggEM, fixed = T, form=~Species)
  fit[[i]] <- gls(form, correlation = cor, data = datalitt, weights=varFixed(~Wem), na.action=na.exclude, method = "ML")
}
plot(sapply(fit, logLik)) # best fit: 0.1

# Best fit for the g parameter in the Early Burst (EB) model
g <- seq(0.1, 1, 0.1)
fit <- list()
form <- log(Thickness)~log(Eggmass)
for (i in seq_along(g)) {
  cor <- corBlomberg(g[i], phy = treeeggEM, fixed = T, form=~Species)
  fit[[i]] <- gls(form, correlation = cor, data = datalitt, weights=varFixed(~Wem), na.action=na.exclude, method = "ML")
}
plot(sapply(fit, logLik)) # best fit: 0.1

# Best fit for Pagel's lambda in the Lambda model
lambda <- seq(0, 1, 0.1)
fit <- list()
form <- log(Thickness)~log(Eggmass)
for (i in seq_along(alpha)) {
  cor <- corPagel(lambda[i], phy = treeeggEM, fixed = T, form=~Species)
  fit[[i]] <- gls(form, correlation = cor, data = datalitt, weights=varFixed(~Wem), na.action=na.exclude, method = "ML")
}
plot(sapply(fit, logLik)) # best fit: 0.8

# PGLS models
BM<-gls(log(Thickness)~log(Eggmass), data=datalitt, correlation=corBrownian(phy=treeeggEM, form=~Species), weights=varFixed(~Wem), method="ML")
OU<-gls(log(Thickness)~log(Eggmass), data=datalitt, correlation=corMartins(0.1, phy=treeeggEM, fixed=T, form=~Species), weights=varFixed(~Wem), method="ML")
Lambda<-gls(log(Thickness)~log(Eggmass), data=datalitt, correlation=corPagel(0.8, phy=treeeggEM, fixed=T, form=~Species), weights=varFixed(~Wem), method="ML")
EB<-gls(log(Thickness)~log(Eggmass), data=datalitt, correlation=corBlomberg(0.1, phy=treeeggEM, fixed=T, form=~Species), weights=varFixed(~Wem), method="ML")
OLS<-gls(log(Thickness)~log(Eggmass), data=datalitt, method="ML")

Cand.models = list()
Cand.models[[1]] = BM
Cand.models[[2]] = OU
Cand.models[[3]] = Lambda
Cand.models[[4]] = EB
Cand.models[[5]] = OLS

Modnames = paste(c("BM", "OU", "Lambda", "EB", "OLS"), sep = " ")
aictab(cand.set = Cand.models, modnames = Modnames, sort = T)

# Best model
lambdaEM<-Lambda
summary(lambdaEM)
R2.pred(lambdaEM) # R2 = 0.96: very high pseudo R-squared
```

-   Plot of the regression and estimates of egg mass for elephant bird eggshells

```{r}
# Estimates based on the OU model
massestim<-exp((log(EBeggonly[,3])-lambdaEM$coefficients[1])/
                              lambdaEM$coefficients[2])
dataeggplot[c(60:63),5]<-massestim

# Some of the estimates can be hard to differentiate from species with actual body mass values
# If you want to see them, use this line of code:
dataeggplot[c(60:63),1]<-"Predicted"

# Plot the regression with the estimates on the regression line
ggplot(dataeggplot, aes(log(Eggmass), log(Thickness), color=Group)) +
  geom_point(size=5) +
  geom_text(aes(label=Species),hjust=-0.1, vjust=0.4) +
  xlab("ln egg mass (g)") +
  ylab("ln eggshell thickness (µm)") +
  geom_abline(intercept=lambdaEM$coefficients[1], slope=lambdaEM$coefficients[2],
              colour="skyblue2", size=1.3) +
  theme(panel.background = element_rect(fill="black")) +
  scale_color_manual(values=wes_palette("Zissou1")[c(1,3,5)])

# If you want to look at the values:
dataeggplot[c(60:63),c(2,3,5)]
```

#### Ancestral reconstructions with mass estimates from the regressions

-   For eggshell thickness, egg mass, and body mass

```{r, warning=FALSE, fig.show='hide'}
datapalegg<-dataeggplot[c(46:63),]; rownames(datapalegg)<-datapalegg$Species
treepalegg<-drop.tip(treeegg, setdiff(treeegg$tip.label, datapalegg$Species))
datapalegg<-ReorderData(treepalegg, datapalegg)

# Phylogenetic signal (Pagel's lambda) of each variable
var=list(); phy=list()
for (i in 3:5) {
  var<-log(datapalegg[,i]); names(var)<-datapalegg$Species
  phy[[i]]<-phylosig(treepalegg, var, method="lambda", test=T)
}
phy # Highly significant for all three traits

# Check best evolutionary model
var=list(); fit=list(); mod=list()
for (i in 3:5) {
  var<-log(datapalegg[,i]); names(var)<-datapalegg$Species
  for (m in 1:length(models)) {
    fit[[m]]=fitContinuous(treepalegg, var, model=models[m], ncores=2)
  }
  mod[[i]]<-modSel.geiger(fit[[1]],fit[[2]],fit[[3]],fit[[4]],fit[[5]],fit[[6]])
}
mod # BM model is the best fit for eggshell thickness, lambda is the best fit for egg mass and body mass.

# Plots
dataplot=list(); fit=list(); obj=list()
for (i in 3:5) {
  dataplot[[i]]<-as.vector(log(datapalegg[,i]))
  names(dataplot[[i]])<-datapalegg$Species
  fit[[i]]<-fastAnc(treepalegg, dataplot[[i]], vars=TRUE, CI=TRUE)
  obj[[i]]<-setMap(contMap(treepalegg, dataplot[[i]]),
                   colors=rev(brewer.pal(10,"Spectral")))
}
```

-   Plots for three traits (all plots generated at once)

```{r}
# Just the trees
for (i in 3:5) {
  plot(obj[[i]])
  title(paste('Ancestral state reconstruction for', colnames(datapalegg)[i]))
}

# Trees with values mapped on branches
for (i in 3:5) {
  plot(setMap(obj[[i]], colors=rev(brewer.pal(10,"Spectral"))), offset=2);
  nodelabels(as.factor(round(exp(fit[[i]]$ace), digits=0)), bg="white", cex=0.6,
             font=2);
  tiplabels(as.factor(round(exp(dataplot[[i]]), digits=0)), bg="white",
            cex=0.6, font=2, offset=4);
  title(paste('Ancestral state reconstruction for', colnames(datapalegg)[i]))
}
# The color scale on the tree was generated with log-converted values, but the values displayed on these plots for both tips and nodes are the raw values.
# I did not include digits after the decimal point to make the figures easier to read. If you want to display more digits, just change the value of argument 'digits' in the above code.

fit # Ancestral state values for each trait, if you need them
# WARNING: All values are log-converted (ln)
```

### Tree with elephant bird bone specimens only

#### Ancestral reconstructions of body mass using estimates from Hansford and Turvey (2018)

-   Data

```{r}
# Average
Bdataavg<-EBboneonly[,c(1,2)]; colnames(Bdataavg)[2]<-"Bodymass"
databoneavg<-rbind(datalitt[,c(1,3)],Bdataavg)

# Min
Bdatamin<-EBboneonly[,c(1,3)]; colnames(Bdatamin)[2]<-"Bodymass"
databonemin<-rbind(datalitt[,c(1,3)],Bdatamin)

# Max
Bdatamax<-EBboneonly[,c(1,4)]; colnames(Bdatamax)[2]<-"Bodymass"
databonemax<-rbind(datalitt[,c(1,3)],Bdatamax)

# Group them in one dataframe
Bdata<-cbind(databoneavg, databonemin[,2], databonemax[,2])
colnames(Bdata)[2:4]<-c("Average","Minimum", "Maximum")
```

-   Prepare data for plots

```{r, warning=FALSE, fig.show='hide'}
datapalbone<-Bdata[c(46:63),]; rownames(datapalbone)<-datapalbone$Species
treepalbone<-drop.tip(treebone, setdiff(treebone$tip.label, datapalbone$Species))
datapalbone<-ReorderData(treepalbone, datapalbone)

# Phylogenetic signal (Pagel's lambda) of each variable
var=list(); phy=list()
for (i in 2:4) {
  var<-log(datapalbone[,i]); names(var)<-datapalbone$Species
  phy[[i]]<-phylosig(treepalbone, var, method="lambda", test=T)
}
phy # Highly significant for all three traits

# Check best evolutionary model
var=list(); fit=list(); mod=list()
for (i in 2:4) {
  var<-log(datapalbone[,i]); names(var)<-datapalbone$Species
  for (m in 1:length(models)) {
    fit[[m]]=fitContinuous(treepalbone, var, model=models[m], ncores=2)
  }
  mod[[i]]<-modSel.geiger(fit[[1]],fit[[2]],fit[[3]],fit[[4]],fit[[5]],fit[[6]])
}
mod # BM model is the best fit for all traits

# Plots
dataplot=list(); fit=list(); obj=list()
for (i in 2:4) {
  dataplot[[i]]<-as.vector(log(datapalbone[,i]))
  names(dataplot[[i]])<-datapalbone$Species
  fit[[i]]<-fastAnc(treepalbone, dataplot[[i]], vars=TRUE, CI=TRUE)
  obj[[i]]<-setMap(contMap(treepalbone, dataplot[[i]]),
                   colors=rev(brewer.pal(10,"Spectral")))
}
```

-   Plots for three traits (all plots generated at once)

```{r}
# Just the trees
for (i in 2:4) {
  plot(obj[[i]])
  title(paste("Ancestral reconstruction for", colnames(datapalbone)[i], "Body Mass"))
}

# Trees with values mapped on branches
for (i in 2:4) {
  plot(obj[[i]], offset=2);
  nodelabels(as.factor(round(exp(fit[[i]]$ace), digits=0)), bg="white", cex=0.6,
             font=2);
  tiplabels(as.factor(round(exp(dataplot[[i]]), digits=0)), bg="white",
            cex=0.6, font=2, offset=4);
  title(paste('Ancestral state reconstruction for', colnames(datapalbone)[i], 'Body Mass'))
}
# The color scale on the tree was generated with log-converted values, but the values displayed on these plots for both tips and nodes are the raw values.
# I did not include digits after the decimal point to make the figures easier to read. If you want to display more digits, just change the value of argument 'digits' in the above code.

fit # Ancestral state values for each trait, if you need them
# WARNING: All values are log-converted (ln)
```

### Tree with all elephant bird egg specimens (average, minimum, and maximum)

#### PGLS regressions to estimate egg mass and body mass of eggshell specimens

-   Dataset for all eggs

```{r}
dataeggall<-cbind(c(rep("Neognathae",45),rep("Palaeognathae",24)),
                  rbind(datalitt[,c(1,2)],EBeggall),
                  c(datalitt$Bodymass, rep(NA, 10)),
                  c(datalitt$Eggmass, rep(NA, 10)))
colnames(dataeggall)<-c("Group",colnames(datalitt))
```

-   Estimates for body mass (using regression compiled at line 734)

```{r}
# Estimates based on the OU model
massestim<-exp((log(EBeggall[,2])-OUBM$coefficients[1])/
                              OUBM$coefficients[2])

dataeggall[c(60:69),4]<-massestim

# Some of the estimates can be hard to differentiate from species with actual body mass values
# If you want to see them, use this line of code:
dataeggall[c(60:69),1]<-"Predicted"

# Plot the regression with the estimates on the regression line
ggplot(dataeggall, aes(log(Bodymass), log(Thickness), color=Group)) +
  geom_point(size=5) +
  geom_text(aes(label=Species),hjust=-0.1, vjust=0.4) +
  xlab("ln body mass (kg)") +
  ylab("ln eggshell thickness (µm)") +
  geom_abline(intercept=OUBM$coefficients[1], slope=OUBM$coefficients[2],
              colour="skyblue2", size=1.3) +
  theme(panel.background = element_rect(fill="black")) +
  scale_color_manual(values=wes_palette("Zissou1")[c(1,3,5)])

# If you want to look at the values:
dataeggall[c(60:69),c(2:4)]
```

-   Estimates for egg mass (using regression compiled at line 830)

```{r}
# Estimates based on the OU model
massestim<-exp((log(EBeggall[,2])-lambdaEM$coefficients[1])/
                              lambdaEM$coefficients[2])

dataeggall[c(60:69),5]<-massestim

# Some of the estimates can be hard to differentiate from species with actual body mass values
# If you want to see them, use this line of code:
dataeggall[c(60:69),1]<-"Predicted"

# Plot the regression with the estimates on the regression line
ggplot(dataeggall, aes(log(Eggmass), log(Thickness), color=Group)) +
  geom_point(size=5) +
  geom_text(aes(label=Species),hjust=-0.1, vjust=0.4) +
  xlab("ln egg mass (g)") +
  ylab("ln eggshell thickness (µm)") +
  geom_abline(intercept=lambdaEM$coefficients[1], slope=lambdaEM$coefficients[2],
              colour="skyblue2", size=1.3) +
  theme(panel.background = element_rect(fill="black")) +
  scale_color_manual(values=wes_palette("Zissou1")[c(1,3,5)])

# If you want to look at the values:
dataeggall[c(60:69),c(2,3,5)]
```

#### Ancestral reconstructions with mass estimates from the regressions

-   For eggshell thickness, egg mass, and body mass

```{r, warning=FALSE, fig.show='hide'}
datapaleggall<-dataeggall[c(46:69),]
rownames(datapaleggall)<-datapaleggall$Species
treepaleggall<-drop.tip(treealleggs, setdiff(treealleggs$tip.label,
                                             datapaleggall$Species))
datapaleggall<-ReorderData(treepaleggall, datapaleggall)

# Phylogenetic signal (Pagel's lambda) of each variable
var=list(); phy=list()
for (i in 3:5) {
  var<-log(datapaleggall[,i]); names(var)<-datapaleggall$Species
  phy[[i]]<-phylosig(treepaleggall, var, method="lambda", test=TRUE)
}
phy # Highly significant for all three traits

# Check best evolutionary model
var=list(); fit=list(); mod=list()
for (i in 3:5) {
  var<-log(datapaleggall[,i]); names(var)<-datapaleggall$Species
  for (m in 1:length(models)) {
    fit[[m]]=fitContinuous(treepaleggall, var, model=models[m], ncores=2)
  }
  mod[[i]]<-modSel.geiger(fit[[1]],fit[[2]],fit[[3]],fit[[4]],fit[[5]],fit[[6]])
}
mod # lambda is the best fit for all three traits.

# Plots
dataplot=list(); fit=list(); obj=list()
for (i in 3:5) {
  dataplot[[i]]<-as.vector(log(datapaleggall[,i]))
  names(dataplot[[i]])<-datapaleggall$Species
  fit[[i]]<-fastAnc(treepaleggall, dataplot[[i]], vars=TRUE, CI=TRUE)
  obj[[i]]<-setMap(contMap(treepaleggall, dataplot[[i]]),
                   colors=rev(brewer.pal(10,"Spectral")))
}
```

-   Plots for three traits (all plots generated at once)

```{r}
# Just the trees
for (i in 3:5) {
  plot(obj[[i]])
  title(paste('Ancestral state reconstruction for', colnames(datapaleggall)[i]))
}

# Trees with values mapped on branches
for (i in 3:5) {
  plot(setMap(obj[[i]], colors=rev(brewer.pal(10,"Spectral"))), offset=2);
  nodelabels(as.factor(round(exp(fit[[i]]$ace), digits=0)), bg="white", cex=0.6,
             font=2);
  tiplabels(as.factor(round(exp(dataplot[[i]]), digits=0)), bg="white",
            cex=0.6, font=2, offset=5);
  title(paste('Ancestral state reconstruction for', colnames(datapaleggall)[i]))
}
# The color scale on the tree was generated with log-converted values, but the values displayed on these plots for both tips and nodes are the raw values.
# I did not include digits after the decimal point to make the figures easier to read. If you want to display more digits, just change the value of argument 'digits' in the above code.

fit # Ancestral state values for each trait, if you need them
# WARNING: All values are log-converted (ln)
```

## References

<div style="text-indent: -40px; padding-left: 40px;">

Birchard, G.F., Deeming, D.C., 2009. Avian eggshell thickness: scaling and maximum body mass in birds. <i>Journal of Zoology</i> 279, 95--101. <https://doi.org/10.1111/j.1469-7998.2009.00596.x>\

Body, D.R., Reid, B., 1987. The lipid, fatty acid and amino acid composition of ratite eggs from three different species of kiwis <i>Apteryx australis mantelli</i>, <i>A. haasti</i> and <i>A. oweni</i> bred in captivity on the same diet. <i>Biochemical Systematics and Ecology</i> 15, 625--628. <https://doi.org/10.1016/0305-1978(87)90115-3]>\

Calder, W.A., 1979. The Kiwi and Egg Design: Evolution as a Package Deal. <i>BioScience</i> 29, 461--467. <https://doi.org/10.2307/1307538>\

Crouch, N.M.A., Clarke, J.A., 2019. Body size evolution in palaeognath birds is consistent with Neogene cooling-linked gigantism. <i>Palaeogeography Palaeoclimatolology Palaeoecology</i> 532, 109224. <https://doi.org/10.1016/j.palaeo.2019.05.046>\

Dunning, J.B., 2008. <i>CRC Handbook of Avian Body Masses, Second Edition</i>. CRC Press, Boca Raton. <https://doi.org/10.1201/9781420064452>\

Gill, B.J., 2022. Thickness histograms of Holocene fossil eggshell fragments indicate diversity and relative abundance of moas (Aves: Dinornithiformes) at North Island sites. <i>New Zealand Journal of Zoology</i> 49, 143--165. <https://doi.org/10.1080/03014223.2021.1970585>\

Gill, B.J., 2006. A catalogue of moa eggs (Aves: Dinornithiformes). <i>Records of the Auckland Museum</i> 43, 55--80. <http://www.jstor.org/stable/42905885>\

Hansford, J.P., Turvey, S.T., 2018. Unexpected diversity within the extinct elephant birds (Aves: Aepyornithidae) and a new identity for the world's largest bird. <i>Royal Society Open Science</i> 5, 181295. <https://doi.org/10.1098/rsos.181295>\

Hume, J.P., Robertson, C., 2021. Eggs of extinct dwarf island emus retained large size. <i>Biology Letters</i> 17, 20210012. <https://doi.org/10.1098/rsbl.2021.0012>\

Huynen, L., Gill, B. J., Millar, C. D., & Lambert, D. M., 2010. Ancient DNA reveals extreme egg morphology and nesting behavior in New Zealand's extinct moa. <i>Proceedings of the National Academy of Sciences</i> 107, 16201--16206. <https://doi.org/10.1073/pnas.0914096107>\

Juang, J.-Y., Chen, P.-Y., Yang, D.-C., Wu, S.-P., Yen, A., Hsieh, H.-I., 2017. The avian egg exhibits general allometric invariances in mechanical design. <i>Scientific Reports</i> 7, 14205. <https://doi.org/10.1038/s41598-017-14552-0>\

Legendre, L.J., Clarke, J.A., 2021. Shifts in eggshell thickness are related to changes in locomotor ecology in dinosaurs. <i>Evolution</i> 75, 1415--1430. <https://doi.org/10.1111/evo.14245>\

Maurer, C., Russell, D.G.D., Cassey, P., 2010. Interpreting the Lists and Equations of Egg Dimensions in Schönwetter's <i>Handbuch Der Oologie</i>. <i>The Auk</i> 127, 940--947. <https://doi.org/10.1525/auk.2010.09260>\

Navarro, J.L., Barri, F.R., Maestri, D.M., Labuckas, D.O., Martella, M.B., 2003. Physical characteristics and chemical composition of Lesser Rhea (<i>Pterocnemia pennata</i>) eggs from farmed populations. <i>British Poultry Science</i> 44, 586--590. <https://doi.org/10.1080/00071660310001616237>\

Olson, V. A., Turvey, S. T., 2013. The evolution of sexual dimorphism in New Zealand giant moa (<i>Dinornis</i>) and other ratites. <i>Proceedings of the Royal Society B: Biological Sciences</i> 280, 20130401. <https://doi.org/10.1098/rspb.2013.0401>\

Schönwetter, M., 1960--1992. <i>Handbuch der Oologie</i>. Akademie Verlag, Berlin. <https://www.biodiversitylibrary.org/bibliography/61353>\

Silyn-Roberts, H., Sharp, R.M., 1985. Preferred orientation of calcite in the ratite and tinamou eggshells. <i>Journal of Zoology</i> 205, 39--52. <https://doi.org/10.1111/j.1469-7998.1985.tb05612.x>\

Tyler, C., Simkiss, K., 1959. A Study of the Egg Shells of Ratite Birds. <i>Proceedings of the Zoological Society of London</i> 133, 201--243. <https://doi.org/10.1111/j.1469-7998.1959.tb05561.x>\

Vieco‐Galvez, D., Castro, I., Morel, P.C.H., Chua, W.H., Loh, M., 2021. The eggshell structure in <i>Apteryx</i>; form, function, and adaptation. <i>Ecology and Evolution</i> 11, 3184--3202. <https://doi.org/10.1002/ece3.7266>\

Yonezawa, T., Segawa, T., Mori, H., Campos, P.F., Hongoh, Y., Endo, H., Akiyoshi, A., Kohno, N., Nishida, S., Wu, J., Jin, H., Adachi, J., Kishino, H., Kurokawa, K., Nogi, Y., Tanabe, H., Mukoyama, H., Yoshida, K., Rasoamiaramanana, A., Yamagishi, S., Hayashi, Y., Yoshida, A., Koike, H., Akishinonomiya, F., Willerslev, E., Hasegawa, M., 2017. Phylogenomics and Morphology of Extinct Paleognaths Reveal the Origin and Evolution of the Ratites. <i>Current Biology</i> 27, 68--77. <https://doi.org/10.1016/j.cub.2016.10.029>

</div>
