# Supplementary material for: Molecular exploration of fossil eggshell uncovers hidden lineage of giant extinct bird
Source: Nat Commun. 2023 Feb 28;14:914. doi: 10.1038/s41467-023-36405-3 (PMC9974994; doi:10.1038/s41467-023-36405-3)
Supplement: Supplementary file 11 — Supplementary Data 11 [file 41467_2023_36405_MOESM11_ESM.zip › Ancestral_state_reconstruction/EBeggonly.txt]

Species	Eggshell_thickness_real	Eggshell_thickness_average
n1666	4120	3320
n3011	1750	1950
n3757	2140	2000
n2973	900	1090
