# Supplementary material for: Molecular exploration of fossil eggshell uncovers hidden lineage of giant extinct bird
Source: Nat Commun. 2023 Feb 28;14:914. doi: 10.1038/s41467-023-36405-3 (PMC9974994; doi:10.1038/s41467-023-36405-3)
Supplement: Supplementary file 12 — Supplementary Data 12 [file 41467_2023_36405_MOESM12_ESM.zip]

Archive with 369 entries (324 files):
- Micro_CT_raw_data/
- Micro_CT_raw_data/Southern_Aepyornis_thin/
- Micro_CT_raw_data/Northern_Aepyornis/
- Micro_CT_raw_data/.DS_Store
- __MACOSX/Micro_CT_raw_data/._.DS_Store
- Micro_CT_raw_data/Mullerornis/
- Micro_CT_raw_data/Southern_Aepyornis_thick/
- Micro_CT_raw_data/Southern_Aepyornis_thin/AD2384/
- Micro_CT_raw_data/Southern_Aepyornis_thin/.DS_Store
- __MACOSX/Micro_CT_raw_data/Southern_Aepyornis_thin/._.DS_Store
- Micro_CT_raw_data/Southern_Aepyornis_thin/AD1662/
- Micro_CT_raw_data/Southern_Aepyornis_thin/AD2134/
- Micro_CT_raw_data/Southern_Aepyornis_thin/AD2135/
- Micro_CT_raw_data/Southern_Aepyornis_thin/AD2387/
- Micro_CT_raw_data/Northern_Aepyornis/.DS_Store
- __MACOSX/Micro_CT_raw_data/Northern_Aepyornis/._.DS_Store
- Micro_CT_raw_data/Northern_Aepyornis/AD2140/
- Micro_CT_raw_data/Northern_Aepyornis/AD1293/
- Micro_CT_raw_data/Northern_Aepyornis/AD1295/
- Micro_CT_raw_data/Northern_Aepyornis/AD1292/
- Micro_CT_raw_data/Northern_Aepyornis/AD2139/
- Micro_CT_raw_data/Mullerornis/AD2111/
- Micro_CT_raw_data/Mullerornis/.DS_Store
- __MACOSX/Micro_CT_raw_data/Mullerornis/._.DS_Store
- Micro_CT_raw_data/Mullerornis/AD2113/
- Micro_CT_raw_data/Mullerornis/AD2125/
- Micro_CT_raw_data/Mullerornis/AD2112/
- Micro_CT_raw_data/Mullerornis/AD2109/
- Micro_CT_raw_data/Southern_Aepyornis_thick/AD2117/
- Micro_CT_raw_data/Southern_Aepyornis_thick/AD2118/
- Micro_CT_raw_data/Southern_Aepyornis_thick/.DS_Store
- __MACOSX/Micro_CT_raw_data/Southern_Aepyornis_thick/._.DS_Store
- Micro_CT_raw_data/Southern_Aepyornis_thick/AD2409/
- Micro_CT_raw_data/Southern_Aepyornis_thick/AD1739/
- Micro_CT_raw_data/Southern_Aepyornis_thick/AD1666/
- Micro_CT_raw_data/Southern_Aepyornis_thin/AD2384/.DS_Store
- __MACOSX/Micro_CT_raw_data/Southern_Aepyornis_thin/AD2384/._.DS_Store
- Micro_CT_raw_data/Southern_Aepyornis_thin/AD2384/Results/
- Micro_CT_raw_data/Southern_Aepyornis_thin/AD1662/.DS_Store
- __MACOSX/Micro_CT_raw_data/Southern_Aepyornis_thin/AD1662/._.DS_Store
- Micro_CT_raw_data/Southern_Aepyornis_thin/AD1662/Results/
- Micro_CT_raw_data/Southern_Aepyornis_thin/AD2134/.DS_Store
- __MACOSX/Micro_CT_raw_data/Southern_Aepyornis_thin/AD2134/._.DS_Store
- Micro_CT_raw_data/Southern_Aepyornis_thin/AD2134/Results/
- Micro_CT_raw_data/Southern_Aepyornis_thin/AD2135/.DS_Store
- __MACOSX/Micro_CT_raw_data/Southern_Aepyornis_thin/AD2135/._.DS_Store
- Micro_CT_raw_data/Southern_Aepyornis_thin/AD2135/Results/
- Micro_CT_raw_data/Southern_Aepyornis_thin/AD2387/.DS_Store
- __MACOSX/Micro_CT_raw_data/Southern_Aepyornis_thin/AD2387/._.DS_Store
- Micro_CT_raw_data/Southern_Aepyornis_thin/AD2387/Results/
- Micro_CT_raw_data/Northern_Aepyornis/AD2140/.DS_Store
- __MACOSX/Micro_CT_raw_data/Northern_Aepyornis/AD2140/._.DS_Store
- Micro_CT_raw_data/Northern_Aepyornis/AD2140/Results/
- Micro_CT_raw_data/Northern_Aepyornis/AD1293/.DS_Store
- __MACOSX/Micro_CT_raw_data/Northern_Aepyornis/AD1293/._.DS_Store
- Micro_CT_raw_data/Northern_Aepyornis/AD1293/Results/
- Micro_CT_raw_data/Northern_Aepyornis/AD1295/.DS_Store
- __MACOSX/Micro_CT_raw_data/Northern_Aepyornis/AD1295/._.DS_Store
- Micro_CT_raw_data/Northern_Aepyornis/AD1295/Results/
- Micro_CT_raw_data/Northern_Aepyornis/AD1292/.DS_Store
- __MACOSX/Micro_CT_raw_data/Northern_Aepyornis/AD1292/._.DS_Store
- Micro_CT_raw_data/Northern_Aepyornis/AD1292/Results/
- Micro_CT_raw_data/Northern_Aepyornis/AD2139/.DS_Store
- __MACOSX/Micro_CT_raw_data/Northern_Aepyornis/AD2139/._.DS_Store
- Micro_CT_raw_data/Northern_Aepyornis/AD2139/Results/
- Micro_CT_raw_data/Mullerornis/AD2111/.DS_Store
- __MACOSX/Micro_CT_raw_data/Mullerornis/AD2111/._.DS_Store
- Micro_CT_raw_data/Mullerornis/AD2111/Results/
- Micro_CT_raw_data/Mullerornis/AD2113/.DS_Store
- __MACOSX/Micro_CT_raw_data/Mullerornis/AD2113/._.DS_Store
- Micro_CT_raw_data/Mullerornis/AD2113/Results/
- Micro_CT_raw_data/Mullerornis/AD2125/.DS_Store
- __MACOSX/Micro_CT_raw_data/Mullerornis/AD2125/._.DS_Store
- Micro_CT_raw_data/Mullerornis/AD2125/Results/
- Micro_CT_raw_data/Mullerornis/AD2112/.DS_Store
- __MACOSX/Micro_CT_raw_data/Mullerornis/AD2112/._.DS_Store
- Micro_CT_raw_data/Mullerornis/AD2112/Results/
- Micro_CT_raw_data/Mullerornis/AD2109/.DS_Store
- __MACOSX/Micro_CT_raw_data/Mullerornis/AD2109/._.DS_Store
- Micro_CT_raw_data/Mullerornis/AD2109/Results/
- Micro_CT_raw_data/Southern_Aepyornis_thick/AD2117/.DS_Store
- __MACOSX/Micro_CT_raw_data/Southern_Aepyornis_thick/AD2117/._.DS_Store
- Micro_CT_raw_data/Southern_Aepyornis_thick/AD2117/Results/
- Micro_CT_raw_data/Southern_Aepyornis_thick/AD2118/.DS_Store
- __MACOSX/Micro_CT_raw_data/Southern_Aepyornis_thick/AD2118/._.DS_Store
- Micro_CT_raw_data/Southern_Aepyornis_thick/AD2118/Results/
- Micro_CT_raw_data/Southern_Aepyornis_thick/AD2409/.DS_Store
- __MACOSX/Micro_CT_raw_data/Southern_Aepyornis_thick/AD2409/._.DS_Store
- Micro_CT_raw_data/Southern_Aepyornis_thick/AD2409/Results/
- Micro_CT_raw_data/Southern_Aepyornis_thick/AD1739/.DS_Store
- __MACOSX/Micro_CT_raw_data/Southern_Aepyornis_thick/AD1739/._.DS_Store
- Micro_CT_raw_data/Southern_Aepyornis_thick/AD1739/Results/
- Micro_CT_raw_data/Southern_Aepyornis_thick/AD1666/.DS_Store
- __MACOSX/Micro_CT_raw_data/Southern_Aepyornis_thick/AD1666/._.DS_Store
- Micro_CT_raw_data/Southern_Aepyornis_thick/AD1666/Results/
- Micro_CT_raw_data/Southern_Aepyornis_thin/AD2384/Results/snapshot2.tif
- Micro_CT_raw_data/Southern_Aepyornis_thin/AD2384/Results/ad#2384_2.95mm__rec_voi_1380_i2d.csv
- Micro_CT_raw_data/Southern_Aepyornis_thin/AD2384/Results/snapshot1.tif
- __MACOSX/Micro_CT_raw_data/Southern_Aepyornis_thin/AD2384/Results/._snapshot1.tif
- Micro_CT_raw_data/Southern_Aepyornis_thin/AD2384/Results/Inner surface.tif
- Micro_CT_raw_data/Southern_Aepyornis_thin/AD2384/Results/Outer surface.tif
- Micro_CT_raw_data/Southern_Aepyornis_thin/AD2384/Results/Pore structure.tif
- __MACOSX/Micro_CT_raw_data/Southern_Aepyornis_thin/AD2384/Results/._Pore structure.tif
- Micro_CT_raw_data/Southern_Aepyornis_thin/AD2384/Results/ROI Selection.tif
- Micro_CT_raw_data/Southern_Aepyornis_thin/AD2384/Results/ad#2384_2.95mm__rec_voi_.ctan.csv
- Micro_CT_raw_data/Southern_Aepyornis_thin/AD2384/Results/Pore structure2.tif
- __MACOSX/Micro_CT_raw_data/Southern_Aepyornis_thin/AD2384/Results/._Pore structure2.tif
- Micro_CT_raw_data/Southern_Aepyornis_thin/AD1662/Results/snapshot2.tif
- Micro_CT_raw_data/Southern_Aepyornis_thin/AD1662/Results/ad#1662_2.16mm__rec_voi_.ctan.csv
- Micro_CT_raw_data/Southern_Aepyornis_thin/AD1662/Results/snapshot1.tif
- __MACOSX/Micro_CT_raw_data/Southern_Aepyornis_thin/AD1662/Results/._snapshot1.tif
- Micro_CT_raw_data/Southern_Aepyornis_thin/AD1662/Results/Inner surface.tif
- Micro_CT_raw_data/Southern_Aepyornis_thin/AD1662/Results/Outer surface.tif
- Micro_CT_raw_data/Southern_Aepyornis_thin/AD1662/Results/Outer surface2.tif
- Micro_CT_raw_data/Southern_Aepyornis_thin/AD1662/Results/Inner surface2.tif
- Micro_CT_raw_data/Southern_Aepyornis_thin/AD1662/Results/ad#1662_2.16mm__rec_voi_1340_i2d.csv
- Micro_CT_raw_data/Southern_Aepyornis_thin/AD1662/Results/Pore structure.tif
- Micro_CT_raw_data/Southern_Aepyornis_thin/AD1662/Results/ROI Selection.tif
- Micro_CT_raw_data/Southern_Aepyornis_thin/AD2134/Results/snapshot2.tif
- Micro_CT_raw_data/Southern_Aepyornis_thin/AD2134/Results/snapshot1.tif
- __MACOSX/Micro_CT_raw_data/Southern_Aepyornis_thin/AD2134/Results/._snapshot1.tif
- Micro_CT_raw_data/Southern_Aepyornis_thin/AD2134/Results/ad#2134_2.61mm__rec_voi_1411_i2d.csv
- Micro_CT_raw_data/Southern_Aepyornis_thin/AD2134/Results/Inner surface.tif
- Micro_CT_raw_data/Southern_Aepyornis_thin/AD2134/Results/Outer surface.tif
- Micro_CT_raw_data/Southern_Aepyornis_thin/AD2134/Results/Pore structure.tif
- Micro_CT_raw_data/Southern_Aepyornis_thin/AD2134/Results/ROI Selection.tif
- Micro_CT_raw_data/Southern_Aepyornis_thin/AD2134/Results/ad#2134_2.61mm__rec_voi_.ctan.csv
- Micro_CT_raw_data/Southern_Aepyornis_thin/AD2134/Results/Pore structure2.tif
- Micro_CT_raw_data/Southern_Aepyornis_thin/AD2135/Results/snapshot3.tif
- __MACOSX/Micro_CT_raw_data/Southern_Aepyornis_thin/AD2135/Results/._snapshot3.tif
- Micro_CT_raw_data/Southern_Aepyornis_thin/AD2135/Results/ad#2135_2.97mm__rec_voi_.ctan.csv
- Micro_CT_raw_data/Southern_Aepyornis_thin/AD2135/Results/snapshot2.tif
- __MACOSX/Micro_CT_raw_data/Southern_Aepyornis_thin/AD2135/Results/._snapshot2.tif
- Micro_CT_raw_data/Southern_Aepyornis_thin/AD2135/Results/snapshot.tif
- __MACOSX/Micro_CT_raw_data/Southern_Aepyornis_thin/AD2135/Results/._snapshot.tif
- Micro_CT_raw_data/Southern_Aepyornis_thin/AD2135/Results/snapshot4.tif
- __MACOSX/Micro_CT_raw_data/Southern_Aepyornis_thin/AD2135/Results/._snapshot4.tif
- Micro_CT_raw_data/Southern_Aepyornis_thin/AD2135/Results/ad#2135_2.97mm__rec_voi_1367_i2d.csv
- Micro_CT_raw_data/Southern_Aepyornis_thin/AD2135/Results/Inner surface.tif
- Micro_CT_raw_data/Southern_Aepyornis_thin/AD2135/Results/Outer surface.tif
- Micro_CT_raw_data/Southern_Aepyornis_thin/AD2135/Results/Outer surface2.tif
- __MACOSX/Micro_CT_raw_data/Southern_Aepyornis_thin/AD2135/Results/._Outer surface2.tif
- Micro_CT_raw_data/Southern_Aepyornis_thin/AD2135/Results/ROI Selection.tif
- Micro_CT_raw_data/Southern_Aepyornis_thin/AD2135/Results/Pore structure1.tif
- __MACOSX/Micro_CT_raw_data/Southern_Aepyornis_thin/AD2135/Results/._Pore structure1.tif
- Micro_CT_raw_data/Southern_Aepyornis_thin/AD2135/Results/Pore structure2.tif
- __MACOSX/Micro_CT_raw_data/Southern_Aepyornis_thin/AD2135/Results/._Pore structure2.tif
- Micro_CT_raw_data/Southern_Aepyornis_thin/AD2387/Results/snapshot2.tif
- Micro_CT_raw_data/Southern_Aepyornis_thin/AD2387/Results/snapshot1.tif
- __MACOSX/Micro_CT_raw_data/Southern_Aepyornis_thin/AD2387/Results/._snapshot1.tif
- Micro_CT_raw_data/Southern_Aepyornis_thin/AD2387/Results/Inner surface.tif
- Micro_CT_raw_data/Southern_Aepyornis_thin/AD2387/Results/Outer surface.tif
- Micro_CT_raw_data/Southern_Aepyornis_thin/AD2387/Results/Pore structure.tif
- __MACOSX/Micro_CT_raw_data/Southern_Aepyornis_thin/AD2387/Results/._Pore structure.tif
- Micro_CT_raw_data/Southern_Aepyornis_thin/AD2387/Results/ROI Selection.tif
- Micro_CT_raw_data/Southern_Aepyornis_thin/AD2387/Results/ad#2387_2.90mm_2__rec_voi_.ctan.csv
- Micro_CT_raw_data/Southern_Aepyornis_thin/AD2387/Results/ad#2387_2.90mm_2__rec_voi_1196_i2d.csv
- Micro_CT_raw_data/Southern_Aepyornis_thin/AD2387/Results/Pore structure2.tif
- __MACOSX/Micro_CT_raw_data/Southern_Aepyornis_thin/AD2387/Results/._Pore structure2.tif
- Micro_CT_raw_data/Northern_Aepyornis/AD2140/Results/snapshot2.tif
- __MACOSX/Micro_CT_raw_data/Northern_Aepyornis/AD2140/Results/._snapshot2.tif
- Micro_CT_raw_data/Northern_Aepyornis/AD2140/Results/snapshot1.tif
- __MACOSX/Micro_CT_raw_data/Northern_Aepyornis/AD2140/Results/._snapshot1.tif
- Micro_CT_raw_data/Northern_Aepyornis/AD2140/Results/ad#2140_1.89mm_2__rec_voi_.ctan.csv
- Micro_CT_raw_data/Northern_Aepyornis/AD2140/Results/ad#2140_1.89mm_2__rec_voi_1276_i2d.csv
- Micro_CT_raw_data/Northern_Aepyornis/AD2140/Results/Inner surface.tif
- Micro_CT_raw_data/Northern_Aepyornis/AD2140/Results/Outer surface.tif
- __MACOSX/Micro_CT_raw_data/Northern_Aepyornis/AD2140/Results/._Outer surface.tif
- Micro_CT_raw_data/Northern_Aepyornis/AD2140/Results/Pore structure.tif
- __MACOSX/Micro_CT_raw_data/Northern_Aepyornis/AD2140/Results/._Pore structure.tif
- Micro_CT_raw_data/Northern_Aepyornis/AD2140/Results/ROI Selection.tif
- Micro_CT_raw_data/Northern_Aepyornis/AD1293/Results/snapshot2.tif
- __MACOSX/Micro_CT_raw_data/Northern_Aepyornis/AD1293/Results/._snapshot2.tif
- Micro_CT_raw_data/Northern_Aepyornis/AD1293/Results/snapshot.tif
- __MACOSX/Micro_CT_raw_data/Northern_Aepyornis/AD1293/Results/._snapshot.tif
- Micro_CT_raw_data/Northern_Aepyornis/AD1293/Results/Inner surface.tif
- Micro_CT_raw_data/Northern_Aepyornis/AD1293/Results/Outer surface.tif
- Micro_CT_raw_data/Northern_Aepyornis/AD1293/Results/Pore structure.tif
- Micro_CT_raw_data/Northern_Aepyornis/AD1293/Results/ad#1293_1.94mm__rec_voi_1341_i2d.csv
- Micro_CT_raw_data/Northern_Aepyornis/AD1293/Results/ROI selection.tif
- __MACOSX/Micro_CT_raw_data/Northern_Aepyornis/AD1293/Results/._ROI selection.tif
- Micro_CT_raw_data/Northern_Aepyornis/AD1293/Results/ad#1293_1.94mm__rec_voi_.ctan.csv
- Micro_CT_raw_data/Northern_Aepyornis/AD1293/Results/Pore structure3.tif
- Micro_CT_raw_data/Northern_Aepyornis/AD1293/Results/Pore structure2.tif
- __MACOSX/Micro_CT_raw_data/Northern_Aepyornis/AD1293/Results/._Pore structure2.tif
- Micro_CT_raw_data/Northern_Aepyornis/AD1295/Results/ad#1295_2.10mm__rec_voi_1399_i2d.csv
- Micro_CT_raw_data/Northern_Aepyornis/AD1295/Results/snapshot2.tif
- __MACOSX/Micro_CT_raw_data/Northern_Aepyornis/AD1295/Results/._snapshot2.tif
- Micro_CT_raw_data/Northern_Aepyornis/AD1295/Results/snapshot1.tif
- __MACOSX/Micro_CT_raw_data/Northern_Aepyornis/AD1295/Results/._snapshot1.tif
- Micro_CT_raw_data/Northern_Aepyornis/AD1295/Results/ad#1295_2.10mm__rec_voi_.ctan.csv
- Micro_CT_raw_data/Northern_Aepyornis/AD1295/Results/Inner surface.tif
- __MACOSX/Micro_CT_raw_data/Northern_Aepyornis/AD1295/Results/._Inner surface.tif
- Micro_CT_raw_data/Northern_Aepyornis/AD1295/Results/Outer surface.tif
- __MACOSX/Micro_CT_raw_data/Northern_Aepyornis/AD1295/Results/._Outer surface.tif
- Micro_CT_raw_data/Northern_Aepyornis/AD1295/Results/Pore structure.tif
- __MACOSX/Micro_CT_raw_data/Northern_Aepyornis/AD1295/Results/._Pore structure.tif
- Micro_CT_raw_data/Northern_Aepyornis/AD1295/Results/ROI selection.tif
- Micro_CT_raw_data/Northern_Aepyornis/AD1292/Results/snapshot2.tif
- Micro_CT_raw_data/Northern_Aepyornis/AD1292/Results/snapshot1.tif
- __MACOSX/Micro_CT_raw_data/Northern_Aepyornis/AD1292/Results/._snapshot1.tif
- Micro_CT_raw_data/Northern_Aepyornis/AD1292/Results/Inner surface.tif
- Micro_CT_raw_data/Northern_Aepyornis/AD1292/Results/ad#1292_2.19mm__rec_voi_1339_i2d.csv
- Micro_CT_raw_data/Northern_Aepyornis/AD1292/Results/Outer surface.tif
- Micro_CT_raw_data/Northern_Aepyornis/AD1292/Results/Pore structure.tif
- __MACOSX/Micro_CT_raw_data/Northern_Aepyornis/AD1292/Results/._Pore structure.tif
- Micro_CT_raw_data/Northern_Aepyornis/AD1292/Results/ROI Selection.tif
- __MACOSX/Micro_CT_raw_data/Northern_Aepyornis/AD1292/Results/._ROI Selection.tif
- Micro_CT_raw_data/Northern_Aepyornis/AD1292/Results/ad#1292_2.19mm__rec_voi_.ctan.csv
- Micro_CT_raw_data/Northern_Aepyornis/AD2139/Results/snapshot3.tif
- __MACOSX/Micro_CT_raw_data/Northern_Aepyornis/AD2139/Results/._snapshot3.tif
- Micro_CT_raw_data/Northern_Aepyornis/AD2139/Results/snapshot2.tif
- Micro_CT_raw_data/Northern_Aepyornis/AD2139/Results/snapshot1.tif
- __MACOSX/Micro_CT_raw_data/Northern_Aepyornis/AD2139/Results/._snapshot1.tif
- Micro_CT_raw_data/Northern_Aepyornis/AD2139/Results/ad#2139_2.69mm__rec_voi_1319_i2d.csv
- Micro_CT_raw_data/Northern_Aepyornis/AD2139/Results/ad#2139_2.69mm__rec_voi_.ctan.csv
- Micro_CT_raw_data/Northern_Aepyornis/AD2139/Results/Inner surface.tif
- Micro_CT_raw_data/Northern_Aepyornis/AD2139/Results/Outer surface.tif
- Micro_CT_raw_data/Northern_Aepyornis/AD2139/Results/Pore structure.tif
- __MACOSX/Micro_CT_raw_data/Northern_Aepyornis/AD2139/Results/._Pore structure.tif
- Micro_CT_raw_data/Northern_Aepyornis/AD2139/Results/ROI Selection.tif
- Micro_CT_raw_data/Northern_Aepyornis/AD2139/Results/Pore structure2.tif
- Micro_CT_raw_data/Mullerornis/AD2111/Results/snapshot2.tif
- Micro_CT_raw_data/Mullerornis/AD2111/Results/snapshot1.tif
- __MACOSX/Micro_CT_raw_data/Mullerornis/AD2111/Results/._snapshot1.tif
- Micro_CT_raw_data/Mullerornis/AD2111/Results/Inner surface.tif
- Micro_CT_raw_data/Mullerornis/AD2111/Results/Outer surface.tif
- Micro_CT_raw_data/Mullerornis/AD2111/Results/Pore structure.tif
- __MACOSX/Micro_CT_raw_data/Mullerornis/AD2111/Results/._Pore structure.tif
- Micro_CT_raw_data/Mullerornis/AD2111/Results/ad#2111_1.08mm__rec_voi_.ctan.csv
- Micro_CT_raw_data/Mullerornis/AD2111/Results/ad#2111_1.08mm__rec_voi_1330_i2d.csv
- Micro_CT_raw_data/Mullerornis/AD2111/Results/ROI Selection.tif
- __MACOSX/Micro_CT_raw_data/Mullerornis/AD2111/Results/._ROI Selection.tif
- Micro_CT_raw_data/Mullerornis/AD2113/Results/snapshot3.tif
- __MACOSX/Micro_CT_raw_data/Mullerornis/AD2113/Results/._snapshot3.tif
- Micro_CT_raw_data/Mullerornis/AD2113/Results/snapshot2.tif
- Micro_CT_raw_data/Mullerornis/AD2113/Results/ad#2113_1.40mm__rec_voi_.ctan.csv
- Micro_CT_raw_data/Mullerornis/AD2113/Results/snapshot1.tif
- __MACOSX/Micro_CT_raw_data/Mullerornis/AD2113/Results/._snapshot1.tif
- Micro_CT_raw_data/Mullerornis/AD2113/Results/ad#2113_1.40mm__rec_voi_1322_i2d.csv
- Micro_CT_raw_data/Mullerornis/AD2113/Results/Inner surface.tif
- Micro_CT_raw_data/Mullerornis/AD2113/Results/Outer surface.tif
- Micro_CT_raw_data/Mullerornis/AD2113/Results/Outer surface2.tif
- __MACOSX/Micro_CT_raw_data/Mullerornis/AD2113/Results/._Outer surface2.tif
- Micro_CT_raw_data/Mullerornis/AD2113/Results/Pore structure.tif
- __MACOSX/Micro_CT_raw_data/Mullerornis/AD2113/Results/._Pore structure.tif
- Micro_CT_raw_data/Mullerornis/AD2113/Results/ROI Selection.tif
- Micro_CT_raw_data/Mullerornis/AD2113/Results/Pore structure2.tif
- __MACOSX/Micro_CT_raw_data/Mullerornis/AD2113/Results/._Pore structure2.tif
- Micro_CT_raw_data/Mullerornis/AD2125/Results/snapshot2.tif
- Micro_CT_raw_data/Mullerornis/AD2125/Results/snapshot.tif
- __MACOSX/Micro_CT_raw_data/Mullerornis/AD2125/Results/._snapshot.tif
- Micro_CT_raw_data/Mullerornis/AD2125/Results/ad#2125_1.14mm__rec_voi_1287_i2d.csv
- __MACOSX/Micro_CT_raw_data/Mullerornis/AD2125/Results/._ad#2125_1.14mm__rec_voi_1287_i2d.csv
- Micro_CT_raw_data/Mullerornis/AD2125/Results/Inner surface.tif
- Micro_CT_raw_data/Mullerornis/AD2125/Results/Outer surface.tif
- Micro_CT_raw_data/Mullerornis/AD2125/Results/Pore structure.tif
- __MACOSX/Micro_CT_raw_data/Mullerornis/AD2125/Results/._Pore structure.tif
- Micro_CT_raw_data/Mullerornis/AD2125/Results/ROI selection.tif
- Micro_CT_raw_data/Mullerornis/AD2125/Results/ad#2125_1.14mm__rec_voi_.ctan.csv
- Micro_CT_raw_data/Mullerornis/AD2112/Results/snapshot2.tif
- __MACOSX/Micro_CT_raw_data/Mullerornis/AD2112/Results/._snapshot2.tif
- Micro_CT_raw_data/Mullerornis/AD2112/Results/snapshot1.tif
- __MACOSX/Micro_CT_raw_data/Mullerornis/AD2112/Results/._snapshot1.tif
- Micro_CT_raw_data/Mullerornis/AD2112/Results/Inner surface.tif
- Micro_CT_raw_data/Mullerornis/AD2112/Results/Outer surface.tif
- __MACOSX/Micro_CT_raw_data/Mullerornis/AD2112/Results/._Outer surface.tif
- Micro_CT_raw_data/Mullerornis/AD2112/Results/ad#2112_1.51mm__rec_rs2_tra_voi_.ctan.csv
- Micro_CT_raw_data/Mullerornis/AD2112/Results/Pore structure.tif
- __MACOSX/Micro_CT_raw_data/Mullerornis/AD2112/Results/._Pore structure.tif
- Micro_CT_raw_data/Mullerornis/AD2112/Results/ROI Selection.tif
- Micro_CT_raw_data/Mullerornis/AD2112/Results/Pore structure2.tif
- __MACOSX/Micro_CT_raw_data/Mullerornis/AD2112/Results/._Pore structure2.tif
- Micro_CT_raw_data/Mullerornis/AD2112/Results/ad#2112_1.51mm__rec_rs2_tra_voi_0194_i2d.csv
- Micro_CT_raw_data/Mullerornis/AD2109/Results/snapshot2.tif
- __MACOSX/Micro_CT_raw_data/Mullerornis/AD2109/Results/._snapshot2.tif
- Micro_CT_raw_data/Mullerornis/AD2109/Results/snapshot1.tif
- __MACOSX/Micro_CT_raw_data/Mullerornis/AD2109/Results/._snapshot1.tif
- Micro_CT_raw_data/Mullerornis/AD2109/Results/ad#2109_1.11mm_2__rec_voi_1255_i2d.csv
- __MACOSX/Micro_CT_raw_data/Mullerornis/AD2109/Results/._ad#2109_1.11mm_2__rec_voi_1255_i2d.csv
- Micro_CT_raw_data/Mullerornis/AD2109/Results/Inner surface.tif
- Micro_CT_raw_data/Mullerornis/AD2109/Results/Outer surface.tif
- Micro_CT_raw_data/Mullerornis/AD2109/Results/Pore structure.tif
- __MACOSX/Micro_CT_raw_data/Mullerornis/AD2109/Results/._Pore structure.tif
- Micro_CT_raw_data/Mullerornis/AD2109/Results/ROI Selection.tif
- Micro_CT_raw_data/Mullerornis/AD2109/Results/ad#2109_1.11mm_2__rec_voi_.ctan.csv
- Micro_CT_raw_data/Southern_Aepyornis_thick/AD2117/Results/snapshot2.tif
- Micro_CT_raw_data/Southern_Aepyornis_thick/AD2117/Results/snapshot.tif
- __MACOSX/Micro_CT_raw_data/Southern_Aepyornis_thick/AD2117/Results/._snapshot.tif
- Micro_CT_raw_data/Southern_Aepyornis_thick/AD2117/Results/Inner surface.tif
- Micro_CT_raw_data/Southern_Aepyornis_thick/AD2117/Results/Outer surface.tif
- __MACOSX/Micro_CT_raw_data/Southern_Aepyornis_thick/AD2117/Results/._Outer surface.tif
- Micro_CT_raw_data/Southern_Aepyornis_thick/AD2117/Results/Outer surface2.tif
- Micro_CT_raw_data/Southern_Aepyornis_thick/AD2117/Results/Inner surface2.tif
- Micro_CT_raw_data/Southern_Aepyornis_thick/AD2117/Results/ad#2117_3.71mm__rec_voi_.ctan.csv
- Micro_CT_raw_data/Southern_Aepyornis_thick/AD2117/Results/ROI Selection.tif
- __MACOSX/Micro_CT_raw_data/Southern_Aepyornis_thick/AD2117/Results/._ROI Selection.tif
- Micro_CT_raw_data/Southern_Aepyornis_thick/AD2117/Results/Pore structure1.tif
- Micro_CT_raw_data/Southern_Aepyornis_thick/AD2117/Results/ad#2117_3.71mm__rec_voi_1336_i2d.csv
- Micro_CT_raw_data/Southern_Aepyornis_thick/AD2117/Results/Pore structure2.tif
[truncated: 69 more entries]
