# Supplementary material for: Molecular exploration of fossil eggshell uncovers hidden lineage of giant extinct bird
Source: Nat Commun. 2023 Feb 28;14:914. doi: 10.1038/s41467-023-36405-3 (PMC9974994; doi:10.1038/s41467-023-36405-3)
Supplement: Supplementary file 12 — Supplementary Data 12 [file 41467_2023_36405_MOESM12_ESM.zip › Micro_CT_raw_data/Southern_Aepyornis_thin/AD2384/Results/ad#2384_2.95mm__rec_voi_1380_i2d.csv]

CT Analyser	Version: 1.16.4.1
21.09.2016 15:00
File name:	ad#2384_2.95mm__rec_voi_1380.tif
Note:
Lower grey threshold:	83
Upper grey threshold:	255
#	Area	Major diameter	Minor diameter	Aspect ratio	Mean Thickness	Perimeter-equivalent circle diameter
	Ar	Maj.Dm	Min.Dm	AR	Th	EDCp
	mm^2	mm	mm		mm	mm
1	0.00202	0.06073	0.04445	1.36619	0.03968	0.05231
2	0.01297	0.20868	0.10669	1.95602	0.05357	0.20427
3	0.00769	0.14460	0.08001	1.80715	0.04226	0.14230
4	0.00211	0.07660	0.03556	2.15394	0.02442	0.06032
5	0.00316	0.07833	0.05334	1.46837	0.03963	0.07398
6	0.00263	0.10042	0.03556	2.82391	0.02262	0.08198
7	0.01657	0.22593	0.13336	1.69421	0.06293	0.23298
8	0.00515	0.09780	0.07112	1.37500	0.05886	0.08930
9	0.00648	0.14343	0.07112	2.01659	0.03474	0.13430
10	0.00378	0.08537	0.05334	1.60039	0.04321	0.07564
11	0.00783	0.13618	0.08001	1.70198	0.03892	0.17598
