# Supplementary material for: Molecular exploration of fossil eggshell uncovers hidden lineage of giant extinct bird
Source: Nat Commun. 2023 Feb 28;14:914. doi: 10.1038/s41467-023-36405-3 (PMC9974994; doi:10.1038/s41467-023-36405-3)
Supplement: Supplementary file 12 — Supplementary Data 12 [file 41467_2023_36405_MOESM12_ESM.zip › Micro_CT_raw_data/Southern_Aepyornis_thin/AD2384/Results/ad#2384_2.95mm__rec_voi_.ctan.csv]

-----------------------------------------------------------------
Loaded dataset:	C:\Data\00084828\Mike B\Alycia Grealy\Aep Thin South\AD#2384_2.95mm\AD#2384_2.95mm_Rec\VOI\ad#2384_2.95mm__rec_voi_
<<<<< Begin of task (186b9827-df68-4d18-ae04-481dd8b63746) >>>>>
CT Analyser	Version: 1.16.4.1
Dataset name	C:\Data\00084828\Mike B\Alycia Grealy\Aep Thin South\AD#2384_2.95mm\AD#2384_2.95mm_Rec\VOI\ad#2384_2.95mm__rec_voi_1330.bmp
File postfix length	4
File type	BMP
Roi filename	C:\Data\00084828\Mike B\Alycia Grealy\Aep Thin South\AD#2384_2.95mm\AD#2384_2.95mm_Rec\VOI\ad#2384_2.95mm__rec_voi_.roi
Image size (W/H)	504	504
Total number of images	113
Total Z-position range	1330	1442
Number of images inside VOI	113
Z-position range of VOI	1330	1442
Z spacing	1
Pixel size (um)	8.890469
-----------------------------------------------------------------
[ 09/21/16 14:58:43 ] Thresholding
Mode	Global
Lower grey threshold	0
Upper grey threshold	65
[ 09/21/16 14:58:43 ] Thresholding done
-----------------------------------------------------------------
[ 09/21/16 14:58:43 ] Despeckle
Type: Remove white speckles (3D space)
Volume : less than 400 voxels
Apply to: Image
945 speckles removed
[ 09/21/16 14:58:43 ] Despeckle done
-----------------------------------------------------------------
[ 09/21/16 14:58:43 ] Bitwise operations
<Image> = <Image> AND <Region of Interest>
[ 09/21/16 14:58:44 ] Bitwise operations done
-----------------------------------------------------------------
[ 09/21/16 14:58:44 ] Despeckle
Type: Remove white speckles (2D space)
Area: less than 15 pixels
Apply to: Image
703 speckles removed
[ 09/21/16 14:58:44 ] Despeckle done
-----------------------------------------------------------------
[ 09/21/16 14:58:44 ] Save bitmaps(only image):
Destination folder: C:\Data\00084828\Mike B\Alycia Grealy\Aep Thin South\AD#2384_2.95mm\AD#2384_2.95mm_Rec\VOI\images
File format: tif
Number of saved files: 113
-----------------------------------------------------------------
[ 09/21/16 14:58:44 ] 3D analysis
Date and time	21.09.2016 14:58
Operator identity	00084828
Computer name	SCI-CMCA-W-D003
Computation time	00:00:03
Dataset	ad#2384_2.95mm__rec_voi_
Location	C:\Data\00084828\Mike B\Alycia Grealy\Aep Thin South\AD#2384_2.95mm\AD#2384_2.95mm_Rec\VOI\
MORPHOMETRY RESULTS
----------------------------
Description	Abbreviation	Value	Unit
Number of layers		113
Lower vertical position		11.82432	mm
Upper vertical position		12.82006	mm
Pixel size		8.89047	um
Lower grey threshold		0
Upper grey threshold		65
Total VOI volume	TV	19.85107	mm^3
Object volume	Obj.V	0.06564	mm^3
Percent object volume	Obj.V/TV	0.33068	%
Total VOI surface	TS	57.28024	mm^2
Object surface	Obj.S	4.96865	mm^2
Intersection surface	i.S	0.10173	mm^2
Object surface / volume ratio	Obj.S/Obj.V	75.69228	1/mm
Object surface density	Obj.S/TV	0.25030	1/mm
Surface convexity index	SCv.I	28.35435	1/mm
Centroid (x)	Crd.X	2.08325	mm
Centroid (y)	Crd.Y	2.42021	mm
Centroid (z)	Crd.Z	12.36674	mm
Moment of inertia (x)	MMI(x)	0.10257	mm^5
Moment of inertia (y)	MMI(y)	0.10496	mm^5
Moment of inertia (z)	MMI(z)	0.19622	mm^5
Polar moment of inertia	MMI(polar)	0.20187	mm^5
Radius of gyration (x)	Gr.R(x)	1.24101	mm
Radius of gyration (y)	Gr.R(y)	1.25543	mm
Radius of gyration (z)	Gr.R(z)	1.71649	mm
Polar radius of gyration	Gr.R(polar)	1.74105	mm
Product of inertia (xy)	Pr.In(xy)	0.01063	mm^5
Product of inertia (xz)	Pr.In(xz)	-0.00133	mm^5
Product of inertia (yz)	Pr.In(yz)	0.00033	mm^5
Total orientation (theta)	T.Or(theta)	89.56848	°
Total orientation (phi)	T.Or(phi)	221.75990	°
Number of objects	Obj.N	63
Number of closed pores	Po.N(cl)	4
Volume of closed pores	Po.V(cl)	0.00001	mm^3
Surface of closed pores	Po.S(cl)	0.00429	mm^2
Closed porosity (percent)	Po(cl)	0.01762	%
Volume of open pore space	Po.V(op)	19.78542	mm^3
Open porosity (percent)	Po(op)	99.66927	%
Total volume of pore space	Po.V(tot)	19.78543	mm^3
Total porosity (percent)	Po(tot)	99.66932	%
Euler number	Eu.N	38
Connectivity	Conn	29
Connectivity density	Conn.Dn	1.46088	1/mm^3
-----------------------------------------------------------------
[ 09/21/16 14:58:47 ] Bitwise operations
<Image> = NOT <Image>
[ 09/21/16 14:58:47 ] Bitwise operations done
-----------------------------------------------------------------
[ 09/21/16 14:58:47 ] 3D analysis
Date and time	21.09.2016 14:58
Operator identity	00084828
Computer name	SCI-CMCA-W-D003
Computation time	00:00:03
Dataset	ad#2384_2.95mm__rec_voi_
Location	C:\Data\00084828\Mike B\Alycia Grealy\Aep Thin South\AD#2384_2.95mm\AD#2384_2.95mm_Rec\VOI\
MORPHOMETRY RESULTS
----------------------------
Description	Abbreviation	Value	Unit
Number of layers		113
Lower vertical position		11.82432	mm
Upper vertical position		12.82006	mm
Pixel size		8.89047	um
Lower grey threshold		0
Upper grey threshold		65
Total VOI volume	TV	19.85107	mm^3
Object volume	Obj.V	19.78527	mm^3
Percent object volume	Obj.V/TV	99.66851	%
Total VOI surface	TS	57.28024	mm^2
Object surface	Obj.S	61.95027	mm^2
Intersection surface	i.S	57.07450	mm^2
Object surface / volume ratio	Obj.S/Obj.V	3.13113	1/mm
Object surface density	Obj.S/TV	3.12075	1/mm
Surface convexity index	SCv.I	-6.73746	1/mm
Centroid (x)	Crd.X	2.23647	mm
Centroid (y)	Crd.Y	2.23533	mm
Centroid (z)	Crd.Z	12.32204	mm
Moment of inertia (x)	MMI(x)	34.25332	mm^5
Moment of inertia (y)	MMI(y)	34.25163	mm^5
Moment of inertia (z)	MMI(z)	65.17755	mm^5
Polar moment of inertia	MMI(polar)	66.84125	mm^5
Radius of gyration (x)	Gr.R(x)	1.31578	mm
Radius of gyration (y)	Gr.R(y)	1.31575	mm
Radius of gyration (z)	Gr.R(z)	1.81502	mm
Polar radius of gyration	Gr.R(polar)	1.83804	mm
Product of inertia (xy)	Pr.In(xy)	-0.00875	mm^5
Product of inertia (xz)	Pr.In(xz)	0.00179	mm^5
Product of inertia (yz)	Pr.In(yz)	-0.00087	mm^5
Total orientation (theta)	T.Or(theta)	89.99658	°
Total orientation (phi)	T.Or(phi)	312.24677	°
Number of objects	Obj.N	14
Number of closed pores	Po.N(cl)	35
Volume of closed pores	Po.V(cl)	0.01427	mm^3
Surface of closed pores	Po.S(cl)	1.30678	mm^2
Closed porosity (percent)	Po(cl)	0.07208	%
Volume of open pore space	Po.V(op)	0.05153	mm^3
Open porosity (percent)	Po(op)	0.25959	%
Total volume of pore space	Po.V(tot)	0.06580	mm^3
Total porosity (percent)	Po(tot)	0.33149	%
Euler number	Eu.N	-8
Connectivity	Conn	57
Connectivity density	Conn.Dn	2.87138	1/mm^3
<<<<< End of task (186b9827-df68-4d18-ae04-481dd8b63746) >>>>>
