# Supplementary material for: Molecular exploration of fossil eggshell uncovers hidden lineage of giant extinct bird
Source: Nat Commun. 2023 Feb 28;14:914. doi: 10.1038/s41467-023-36405-3 (PMC9974994; doi:10.1038/s41467-023-36405-3)
Supplement: Supplementary file 12 — Supplementary Data 12 [file 41467_2023_36405_MOESM12_ESM.zip › Micro_CT_raw_data/Southern_Aepyornis_thin/AD1662/Results/ad#1662_2.16mm__rec_voi_.ctan.csv]

-----------------------------------------------------------------
Loaded dataset:	C:\Data\00084828\Mike B\Alycia Grealy\Aep Thin South\AD#1662_2.16mm_2\AD#1662_2.16mm_Rec\VOI\ad#1662_2.16mm__rec_voi_
<<<<< Begin of task (46e1d148-25a8-4f19-8884-578aa12fbd2e) >>>>>
CT Analyser	Version: 1.16.4.1
Dataset name	C:\Data\00084828\Mike B\Alycia Grealy\Aep Thin South\AD#1662_2.16mm_2\AD#1662_2.16mm_Rec\VOI\ad#1662_2.16mm__rec_voi_1290.bmp
File postfix length	4
File type	BMP
Roi filename	C:\Data\00084828\Mike B\Alycia Grealy\Aep Thin South\AD#1662_2.16mm_2\AD#1662_2.16mm_Rec\VOI\ad#1662_2.16mm__rec_voi_.roi
Image size (W/H)	504	504
Total number of images	106
Total Z-position range	1290	1395
Number of images inside VOI	106
Z-position range of VOI	1290	1395
Z spacing	1
Pixel size (um)	8.890469
-----------------------------------------------------------------
[ 09/19/16 15:48:59 ] Thresholding
Mode	Global
Lower grey threshold	0
Upper grey threshold	65
[ 09/19/16 15:48:59 ] Thresholding done
-----------------------------------------------------------------
[ 09/19/16 15:48:59 ] Despeckle
Type: Remove white speckles (3D space)
Volume : less than 400 voxels
Apply to: Image
11344 speckles removed
[ 09/19/16 15:48:59 ] Despeckle done
-----------------------------------------------------------------
[ 09/19/16 15:48:59 ] Bitwise operations
<Image> = <Image> AND <Region of Interest>
[ 09/19/16 15:48:59 ] Bitwise operations done
-----------------------------------------------------------------
[ 09/19/16 15:48:59 ] Despeckle
Type: Remove white speckles (2D space)
Area: less than 15 pixels
Apply to: Image
3893 speckles removed
[ 09/19/16 15:48:59 ] Despeckle done
-----------------------------------------------------------------
[ 09/19/16 15:48:59 ] Save bitmaps(only image):
Destination folder: C:\Data\00084828\Mike B\Alycia Grealy\Aep Thin South\AD#1662_2.16mm_2\AD#1662_2.16mm_Rec\VOI\images
File format: tif
Number of saved files: 106
-----------------------------------------------------------------
[ 09/19/16 15:49:00 ] 3D analysis
Date and time	19.09.2016 15:49
Operator identity	00084828
Computer name	SCI-CMCA-W-D003
Computation time	00:00:02
Dataset	ad#1662_2.16mm__rec_voi_
Location	C:\Data\00084828\Mike B\Alycia Grealy\Aep Thin South\AD#1662_2.16mm_2\AD#1662_2.16mm_Rec\VOI\
MORPHOMETRY RESULTS
----------------------------
Description	Abbreviation	Value	Unit
Number of layers		106
Lower vertical position		11.46871	mm
Upper vertical position		12.40220	mm
Pixel size		8.89047	um
Lower grey threshold		0
Upper grey threshold		65
Total VOI volume	TV	18.62134	mm^3
Object volume	Obj.V	0.88555	mm^3
Percent object volume	Obj.V/TV	4.75557	%
Total VOI surface	TS	56.17432	mm^2
Object surface	Obj.S	25.89406	mm^2
Intersection surface	i.S	7.85101	mm^2
Object surface / volume ratio	Obj.S/Obj.V	29.24061	1/mm
Object surface density	Obj.S/TV	1.39056	1/mm
Surface convexity index	SCv.I	16.99842	1/mm
Centroid (x)	Crd.X	2.56787	mm
Centroid (y)	Crd.Y	3.80770	mm
Centroid (z)	Crd.Z	12.29294	mm
Moment of inertia (x)	MMI(x)	0.35127	mm^5
Moment of inertia (y)	MMI(y)	1.31334	mm^5
Moment of inertia (z)	MMI(z)	1.63299	mm^5
Polar moment of inertia	MMI(polar)	1.64880	mm^5
Radius of gyration (x)	Gr.R(x)	0.62891	mm
Radius of gyration (y)	Gr.R(y)	1.21608	mm
Radius of gyration (z)	Gr.R(z)	1.35602	mm
Polar radius of gyration	Gr.R(polar)	1.36256	mm
Product of inertia (xy)	Pr.In(xy)	-0.06038	mm^5
Product of inertia (xz)	Pr.In(xz)	-0.00492	mm^5
Product of inertia (yz)	Pr.In(yz)	0.02070	mm^5
Total orientation (theta)	T.Or(theta)	89.72366	°
Total orientation (phi)	T.Or(phi)	176.41717	°
Number of objects	Obj.N	113
Number of closed pores	Po.N(cl)	6
Volume of closed pores	Po.V(cl)	0.00001	mm^3
Surface of closed pores	Po.S(cl)	0.00408	mm^2
Closed porosity (percent)	Po(cl)	0.00106	%
Volume of open pore space	Po.V(op)	17.73578	mm^3
Open porosity (percent)	Po(op)	95.24438	%
Total volume of pore space	Po.V(tot)	17.73579	mm^3
Total porosity (percent)	Po(tot)	95.24443	%
Euler number	Eu.N	-107
Connectivity	Conn	226
Connectivity density	Conn.Dn	12.13661	1/mm^3
-----------------------------------------------------------------
[ 09/19/16 15:49:02 ] Bitwise operations
<Image> = NOT <Image>
[ 09/19/16 15:49:03 ] Bitwise operations done
-----------------------------------------------------------------
[ 09/19/16 15:49:03 ] 3D analysis
Date and time	19.09.2016 15:49
Operator identity	00084828
Computer name	SCI-CMCA-W-D003
Computation time	00:00:02
Dataset	ad#1662_2.16mm__rec_voi_
Location	C:\Data\00084828\Mike B\Alycia Grealy\Aep Thin South\AD#1662_2.16mm_2\AD#1662_2.16mm_Rec\VOI\
MORPHOMETRY RESULTS
----------------------------
Description	Abbreviation	Value	Unit
Number of layers		106
Lower vertical position		11.46871	mm
Upper vertical position		12.40220	mm
Pixel size		8.89047	um
Lower grey threshold		0
Upper grey threshold		65
Total VOI volume	TV	18.62134	mm^3
Object volume	Obj.V	17.73512	mm^3
Percent object volume	Obj.V/TV	95.24084	%
Total VOI surface	TS	56.17432	mm^2
Object surface	Obj.S	65.94615	mm^2
Intersection surface	i.S	47.90281	mm^2
Object surface / volume ratio	Obj.S/Obj.V	3.71839	1/mm
Object surface density	Obj.S/TV	3.54143	1/mm
Surface convexity index	SCv.I	-17.92884	1/mm
Centroid (x)	Crd.X	2.21933	mm
Centroid (y)	Crd.Y	2.15724	mm
Centroid (z)	Crd.Z	11.91755	mm
Moment of inertia (x)	MMI(x)	29.26765	mm^5
Moment of inertia (y)	MMI(y)	30.50662	mm^5
Moment of inertia (z)	MMI(z)	57.28814	mm^5
Polar moment of inertia	MMI(polar)	58.53120	mm^5
Radius of gyration (x)	Gr.R(x)	1.28468	mm
Radius of gyration (y)	Gr.R(y)	1.31159	mm
Radius of gyration (z)	Gr.R(z)	1.79735	mm
Polar radius of gyration	Gr.R(polar)	1.81675	mm
Product of inertia (xy)	Pr.In(xy)	-0.42613	mm^5
Product of inertia (xz)	Pr.In(xz)	-0.10573	mm^5
Product of inertia (yz)	Pr.In(yz)	-0.54467	mm^5
Total orientation (theta)	T.Or(theta)	89.87568	°
Total orientation (phi)	T.Or(phi)	342.69294	°
Number of objects	Obj.N	23
Number of closed pores	Po.N(cl)	71
Volume of closed pores	Po.V(cl)	0.00845	mm^3
Surface of closed pores	Po.S(cl)	1.22367	mm^2
Closed porosity (percent)	Po(cl)	0.04761	%
Volume of open pore space	Po.V(op)	0.87777	mm^3
Open porosity (percent)	Po(op)	4.71380	%
Total volume of pore space	Po.V(tot)	0.88622	mm^3
Total porosity (percent)	Po(tot)	4.75916	%
Euler number	Eu.N	-165
Connectivity	Conn	259
Connectivity density	Conn.Dn	13.90877	1/mm^3
<<<<< End of task (46e1d148-25a8-4f19-8884-578aa12fbd2e) >>>>>
