# Supplementary material for: Molecular exploration of fossil eggshell uncovers hidden lineage of giant extinct bird
Source: Nat Commun. 2023 Feb 28;14:914. doi: 10.1038/s41467-023-36405-3 (PMC9974994; doi:10.1038/s41467-023-36405-3)
Supplement: Supplementary file 12 — Supplementary Data 12 [file 41467_2023_36405_MOESM12_ESM.zip › Micro_CT_raw_data/Southern_Aepyornis_thin/AD2134/Results/ad#2134_2.61mm__rec_voi_.ctan.csv]

-----------------------------------------------------------------
Loaded dataset:	C:\Data\00084828\Mike B\Alycia Grealy\Aep Thin South\AD#2134_2.61mm\AD#2134_2.61mm_Rec\VOI\ad#2134_2.61mm__rec_voi_
<<<<< Begin of task (e4b15844-3252-434c-a216-ea140e51d7d7) >>>>>
CT Analyser	Version: 1.16.4.1
Task file: C:\Data\00084828\Mike B\160916_Pore Analysis.ctt
Dataset name	C:\Data\00084828\Mike B\Alycia Grealy\Aep Thin South\AD#2134_2.61mm\AD#2134_2.61mm_Rec\VOI\ad#2134_2.61mm__rec_voi_1361.bmp
File postfix length	4
File type	BMP
Roi filename	C:\Data\00084828\Mike B\Alycia Grealy\Aep Thin South\AD#2134_2.61mm\AD#2134_2.61mm_Rec\VOI\ad#2134_2.61mm__rec_voi_.roi
Image size (W/H)	563	716
Total number of images	114
Total Z-position range	1361	1474
Number of images inside VOI	114
Z-position range of VOI	1361	1474
Z spacing	1
Pixel size (um)	8.890469
-----------------------------------------------------------------
[ 09/19/16 16:33:00 ] Thresholding
Mode	Global
Lower grey threshold	0
Upper grey threshold	65
[ 09/19/16 16:33:00 ] Thresholding done
-----------------------------------------------------------------
[ 09/19/16 16:33:00 ] Despeckle
Type: Remove white speckles (3D space)
Volume : less than 400 voxels
Apply to: Image
61 speckles removed
[ 09/19/16 16:33:01 ] Despeckle done
-----------------------------------------------------------------
[ 09/19/16 16:33:01 ] Bitwise operations
<Image> = <Image> AND <Region of Interest>
[ 09/19/16 16:33:01 ] Bitwise operations done
-----------------------------------------------------------------
[ 09/19/16 16:33:01 ] Despeckle
Type: Remove white speckles (2D space)
Area: less than 15 pixels
Apply to: Image
361 speckles removed
[ 09/19/16 16:33:01 ] Despeckle done
-----------------------------------------------------------------
[ 09/19/16 16:33:01 ] Save bitmaps(only image):
Destination folder: C:\Data\00084828\Mike B\Alycia Grealy\Aep Thin South\AD#2134_2.61mm\AD#2134_2.61mm_Rec\VOI\images
File format: tif
Number of saved files: 114
-----------------------------------------------------------------
[ 09/19/16 16:33:02 ] 3D analysis
Date and time	19.09.2016 16:33
Operator identity	00084828
Computer name	SCI-CMCA-W-D003
Computation time	00:00:04
Dataset	ad#2134_2.61mm__rec_voi_
Location	C:\Data\00084828\Mike B\Alycia Grealy\Aep Thin South\AD#2134_2.61mm\AD#2134_2.61mm_Rec\VOI\
MORPHOMETRY RESULTS
----------------------------
Description	Abbreviation	Value	Unit
Number of layers		114
Lower vertical position		12.09993	mm
Upper vertical position		13.10455	mm
Pixel size		8.89047	um
Lower grey threshold		0
Upper grey threshold		65
Total VOI volume	TV	20.02669	mm^3
Object volume	Obj.V	0.14491	mm^3
Percent object volume	Obj.V/TV	0.72358	%
Total VOI surface	TS	70.87840	mm^2
Object surface	Obj.S	8.18748	mm^2
Intersection surface	i.S	0.41277	mm^2
Object surface / volume ratio	Obj.S/Obj.V	56.50066	1/mm
Object surface density	Obj.S/TV	0.40883	1/mm
Surface convexity index	SCv.I	23.11791	1/mm
Centroid (x)	Crd.X	2.20880	mm
Centroid (y)	Crd.Y	3.22526	mm
Centroid (z)	Crd.Z	12.60368	mm
Moment of inertia (x)	MMI(x)	0.28418	mm^5
Moment of inertia (y)	MMI(y)	0.29781	mm^5
Moment of inertia (z)	MMI(z)	0.55724	mm^5
Polar moment of inertia	MMI(polar)	0.56961	mm^5
Radius of gyration (x)	Gr.R(x)	1.39447	mm
Radius of gyration (y)	Gr.R(y)	1.42753	mm
Radius of gyration (z)	Gr.R(z)	1.95269	mm
Polar radius of gyration	Gr.R(polar)	1.97426	mm
Product of inertia (xy)	Pr.In(xy)	0.01107	mm^5
Product of inertia (xz)	Pr.In(xz)	0.00941	mm^5
Product of inertia (yz)	Pr.In(yz)	0.02034	mm^5
Total orientation (theta)	T.Or(theta)	86.21649	°
Total orientation (phi)	T.Or(phi)	31.02514	°
Number of objects	Obj.N	49
Number of closed pores	Po.N(cl)	6
Volume of closed pores	Po.V(cl)	0.00000	mm^3
Surface of closed pores	Po.S(cl)	0.00273	mm^2
Closed porosity (percent)	Po(cl)	0.00343	%
Volume of open pore space	Po.V(op)	19.88178	mm^3
Open porosity (percent)	Po(op)	99.27639	%
Total volume of pore space	Po.V(tot)	19.88178	mm^3
Total porosity (percent)	Po(tot)	99.27642	%
Euler number	Eu.N	51
Connectivity	Conn	4
Connectivity density	Conn.Dn	0.19973	1/mm^3
-----------------------------------------------------------------
[ 09/19/16 16:33:06 ] Bitwise operations
<Image> = NOT <Image>
[ 09/19/16 16:33:06 ] Bitwise operations done
-----------------------------------------------------------------
[ 09/19/16 16:33:06 ] 3D analysis
Date and time	19.09.2016 16:33
Operator identity	00084828
Computer name	SCI-CMCA-W-D003
Computation time	00:00:04
Dataset	ad#2134_2.61mm__rec_voi_
Location	C:\Data\00084828\Mike B\Alycia Grealy\Aep Thin South\AD#2134_2.61mm\AD#2134_2.61mm_Rec\VOI\
MORPHOMETRY RESULTS
----------------------------
Description	Abbreviation	Value	Unit
Number of layers		114
Lower vertical position		12.09993	mm
Upper vertical position		13.10455	mm
Pixel size		8.89047	um
Lower grey threshold		0
Upper grey threshold		65
Total VOI volume	TV	20.02669	mm^3
Object volume	Obj.V	19.88140	mm^3
Percent object volume	Obj.V/TV	99.27451	%
Total VOI surface	TS	70.87840	mm^2
Object surface	Obj.S	78.03630	mm^2
Intersection surface	i.S	70.24478	mm^2
Object surface / volume ratio	Obj.S/Obj.V	3.92509	1/mm
Object surface density	Obj.S/TV	3.89661	1/mm
Surface convexity index	SCv.I	-6.27863	1/mm
Centroid (x)	Crd.X	2.49595	mm
Centroid (y)	Crd.Y	3.18240	mm
Centroid (z)	Crd.Z	12.60223	mm
Moment of inertia (x)	MMI(x)	40.43868	mm^5
Moment of inertia (y)	MMI(y)	34.84850	mm^5
Moment of inertia (z)	MMI(z)	71.88352	mm^5
Polar moment of inertia	MMI(polar)	73.58535	mm^5
Radius of gyration (x)	Gr.R(x)	1.42620	mm
Radius of gyration (y)	Gr.R(y)	1.32395	mm
Radius of gyration (z)	Gr.R(z)	1.90150	mm
Polar radius of gyration	Gr.R(polar)	1.92387	mm
Product of inertia (xy)	Pr.In(xy)	1.66685	mm^5
Product of inertia (xz)	Pr.In(xz)	0.88428	mm^5
Product of inertia (yz)	Pr.In(yz)	3.19491	mm^5
Total orientation (theta)	T.Or(theta)	84.98608	°
Total orientation (phi)	T.Or(phi)	74.59235	°
Number of objects	Obj.N	12
Number of closed pores	Po.N(cl)	14
Volume of closed pores	Po.V(cl)	0.01273	mm^3
Surface of closed pores	Po.S(cl)	0.94979	mm^2
Closed porosity (percent)	Po(cl)	0.06399	%
Volume of open pore space	Po.V(op)	0.13256	mm^3
Open porosity (percent)	Po(op)	0.66193	%
Total volume of pore space	Po.V(tot)	0.14529	mm^3
Total porosity (percent)	Po(tot)	0.72549	%
Euler number	Eu.N	-12
Connectivity	Conn	38
Connectivity density	Conn.Dn	1.89747	1/mm^3
<<<<< End of task (e4b15844-3252-434c-a216-ea140e51d7d7) >>>>>
