# Supplementary material for: Molecular exploration of fossil eggshell uncovers hidden lineage of giant extinct bird
Source: Nat Commun. 2023 Feb 28;14:914. doi: 10.1038/s41467-023-36405-3 (PMC9974994; doi:10.1038/s41467-023-36405-3)
Supplement: Supplementary file 12 — Supplementary Data 12 [file 41467_2023_36405_MOESM12_ESM.zip › Micro_CT_raw_data/Southern_Aepyornis_thin/AD2135/Results/ad#2135_2.97mm__rec_voi_.ctan.csv]

-----------------------------------------------------------------
Loaded dataset:	C:\Data\00084828\Mike B\Alycia Grealy\Study samples\AD#2135_2.97mm\AD#2135_2.97mm_Rec\VOI\ad#2135_2.97mm__rec_voi_
<<<<< Begin of task (40b9baf3-6b53-4f24-8960-b400a8efd803) >>>>>
CT Analyser	Version: 1.16.4.1
Task file: C:\Data\00084828\Mike B\160916_Pore Analysis.ctt
Dataset name	C:\Data\00084828\Mike B\Alycia Grealy\Study samples\AD#2135_2.97mm\AD#2135_2.97mm_Rec\VOI\ad#2135_2.97mm__rec_voi_1317.bmp
File postfix length	4
File type	BMP
Roi filename	C:\Data\00084828\Mike B\Alycia Grealy\Study samples\AD#2135_2.97mm\AD#2135_2.97mm_Rec\VOI\ad#2135_2.97mm__rec_voi_.roi
Image size (W/H)	504	504
Total number of images	113
Total Z-position range	1317	1429
Number of images inside VOI	113
Z-position range of VOI	1317	1429
Z spacing	1
Pixel size (um)	8.890469
-----------------------------------------------------------------
[ 09/20/16 16:17:46 ] Thresholding
Mode	Global
Lower grey threshold	0
Upper grey threshold	65
[ 09/20/16 16:17:46 ] Thresholding done
-----------------------------------------------------------------
[ 09/20/16 16:17:46 ] Despeckle
Type: Remove white speckles (3D space)
Volume : less than 400 voxels
Apply to: Image
61 speckles removed
[ 09/20/16 16:17:46 ] Despeckle done
-----------------------------------------------------------------
[ 09/20/16 16:17:46 ] Bitwise operations
<Image> = <Image> AND <Region of Interest>
[ 09/20/16 16:17:47 ] Bitwise operations done
-----------------------------------------------------------------
[ 09/20/16 16:17:47 ] Despeckle
Type: Remove white speckles (2D space)
Area: less than 15 pixels
Apply to: Image
160 speckles removed
[ 09/20/16 16:17:47 ] Despeckle done
-----------------------------------------------------------------
[ 09/20/16 16:17:47 ] Save bitmaps(only image):
Destination folder: C:\Data\00084828\Mike B\Alycia Grealy\Study samples\AD#2135_2.97mm\AD#2135_2.97mm_Rec\VOI\images
File format: tif
Number of saved files: 113
-----------------------------------------------------------------
[ 09/20/16 16:17:47 ] 3D analysis
Date and time	20.09.2016 16:17
Operator identity	00084828
Computer name	SCI-CMCA-W-D003
Computation time	00:00:03
Dataset	ad#2135_2.97mm__rec_voi_
Location	C:\Data\00084828\Mike B\Alycia Grealy\Study samples\AD#2135_2.97mm\AD#2135_2.97mm_Rec\VOI\
MORPHOMETRY RESULTS
----------------------------
Description	Abbreviation	Value	Unit
Number of layers		113
Lower vertical position		11.70875	mm
Upper vertical position		12.70448	mm
Pixel size		8.89047	um
Lower grey threshold		0
Upper grey threshold		65
Total VOI volume	TV	19.85107	mm^3
Object volume	Obj.V	0.29909	mm^3
Percent object volume	Obj.V/TV	1.50665	%
Total VOI surface	TS	57.28024	mm^2
Object surface	Obj.S	12.03523	mm^2
Intersection surface	i.S	0.76379	mm^2
Object surface / volume ratio	Obj.S/Obj.V	40.23989	1/mm
Object surface density	Obj.S/TV	0.60628	1/mm
Surface convexity index	SCv.I	15.59107	1/mm
Centroid (x)	Crd.X	2.51903	mm
Centroid (y)	Crd.Y	2.40624	mm
Centroid (z)	Crd.Z	12.24346	mm
Moment of inertia (x)	MMI(x)	0.63327	mm^5
Moment of inertia (y)	MMI(y)	0.61011	mm^5
Moment of inertia (z)	MMI(z)	1.19210	mm^5
Polar moment of inertia	MMI(polar)	1.21774	mm^5
Radius of gyration (x)	Gr.R(x)	1.45218	mm
Radius of gyration (y)	Gr.R(y)	1.42538	mm
Radius of gyration (z)	Gr.R(z)	1.99242	mm
Polar radius of gyration	Gr.R(polar)	2.01374	mm
Product of inertia (xy)	Pr.In(xy)	0.09935	mm^5
Product of inertia (xz)	Pr.In(xz)	-0.00529	mm^5
Product of inertia (yz)	Pr.In(yz)	-0.01006	mm^5
Total orientation (theta)	T.Or(theta)	89.05734	°
Total orientation (phi)	T.Or(phi)	228.33729	°
Number of objects	Obj.N	25
Number of closed pores	Po.N(cl)	3
Volume of closed pores	Po.V(cl)	0.00000	mm^3
Surface of closed pores	Po.S(cl)	0.00139	mm^2
Closed porosity (percent)	Po(cl)	0.00096	%
Volume of open pore space	Po.V(op)	19.55198	mm^3
Open porosity (percent)	Po(op)	98.49333	%
Total volume of pore space	Po.V(tot)	19.55199	mm^3
Total porosity (percent)	Po(tot)	98.49335	%
Euler number	Eu.N	22
Connectivity	Conn	6
Connectivity density	Conn.Dn	0.30225	1/mm^3
-----------------------------------------------------------------
[ 09/20/16 16:17:50 ] Bitwise operations
<Image> = NOT <Image>
[ 09/20/16 16:17:50 ] Bitwise operations done
-----------------------------------------------------------------
[ 09/20/16 16:17:50 ] 3D analysis
Date and time	20.09.2016 16:17
Operator identity	00084828
Computer name	SCI-CMCA-W-D003
Computation time	00:00:02
Dataset	ad#2135_2.97mm__rec_voi_
Location	C:\Data\00084828\Mike B\Alycia Grealy\Study samples\AD#2135_2.97mm\AD#2135_2.97mm_Rec\VOI\
MORPHOMETRY RESULTS
----------------------------
Description	Abbreviation	Value	Unit
Number of layers		113
Lower vertical position		11.70875	mm
Upper vertical position		12.70448	mm
Pixel size		8.89047	um
Lower grey threshold		0
Upper grey threshold		65
Total VOI volume	TV	19.85107	mm^3
Object volume	Obj.V	19.55153	mm^3
Percent object volume	Obj.V/TV	98.49105	%
Total VOI surface	TS	57.28024	mm^2
Object surface	Obj.S	67.51095	mm^2
Intersection surface	i.S	56.22565	mm^2
Object surface / volume ratio	Obj.S/Obj.V	3.45298	1/mm
Object surface density	Obj.S/TV	3.40087	1/mm
Surface convexity index	SCv.I	-5.29436	1/mm
Centroid (x)	Crd.X	2.23161	mm
Centroid (y)	Crd.Y	2.23334	mm
Centroid (z)	Crd.Z	12.20605	mm
Moment of inertia (x)	MMI(x)	33.71576	mm^5
Moment of inertia (y)	MMI(y)	33.72333	mm^5
Moment of inertia (z)	MMI(z)	64.15222	mm^5
Polar moment of inertia	MMI(polar)	65.79565	mm^5
Radius of gyration (x)	Gr.R(x)	1.31320	mm
Radius of gyration (y)	Gr.R(y)	1.31335	mm
Radius of gyration (z)	Gr.R(z)	1.81142	mm
Polar radius of gyration	Gr.R(polar)	1.83448	mm
Product of inertia (xy)	Pr.In(xy)	-0.11404	mm^5
Product of inertia (xz)	Pr.In(xz)	0.00211	mm^5
Product of inertia (yz)	Pr.In(yz)	0.00815	mm^5
Total orientation (theta)	T.Or(theta)	89.99221	°
Total orientation (phi)	T.Or(phi)	135.95005	°
Number of objects	Obj.N	8
Number of closed pores	Po.N(cl)	5
Volume of closed pores	Po.V(cl)	0.00242	mm^3
Surface of closed pores	Po.S(cl)	0.21808	mm^2
Closed porosity (percent)	Po(cl)	0.01238	%
Volume of open pore space	Po.V(op)	0.29712	mm^3
Open porosity (percent)	Po(op)	1.49676	%
Total volume of pore space	Po.V(tot)	0.29954	mm^3
Total porosity (percent)	Po(tot)	1.50895	%
Euler number	Eu.N	-31
Connectivity	Conn	44
Connectivity density	Conn.Dn	2.21650	1/mm^3
<<<<< End of task (40b9baf3-6b53-4f24-8960-b400a8efd803) >>>>>
