# Supplementary material for: Molecular exploration of fossil eggshell uncovers hidden lineage of giant extinct bird
Source: Nat Commun. 2023 Feb 28;14:914. doi: 10.1038/s41467-023-36405-3 (PMC9974994; doi:10.1038/s41467-023-36405-3)
Supplement: Supplementary file 12 — Supplementary Data 12 [file 41467_2023_36405_MOESM12_ESM.zip › Micro_CT_raw_data/Southern_Aepyornis_thin/AD2135/Results/ad#2135_2.97mm__rec_voi_1367_i2d.csv]

CT Analyser	Version: 1.16.4.1
20.09.2016 16:18
File name:	ad#2135_2.97mm__rec_voi_1367.tif
Note:
Lower grey threshold:	65
Upper grey threshold:	255
#	Area	Major diameter	Minor diameter	Aspect ratio	Mean Thickness	Perimeter-equivalent circle diameter
	Ar	Maj.Dm	Min.Dm	AR	Th	EDCp
	mm^2	mm	mm		mm	mm
1	0.01671	0.19580	0.13336	1.46825	0.09274	0.19530
2	0.01582	0.21201	0.09780	2.16794	0.07616	0.18164
3	0.00373	0.08485	0.06223	1.36343	0.04053	0.07632
4	0.01760	0.17874	0.13336	1.34033	0.11354	0.16563
5	0.00492	0.09780	0.06223	1.57143	0.05386	0.08764
6	0.01703	0.19895	0.13336	1.49184	0.10561	0.17860
7	0.00938	0.13525	0.09780	1.38297	0.07235	0.12795
8	0.01115	0.15552	0.08890	1.74924	0.07219	0.14396
9	0.02110	0.21644	0.11558	1.87271	0.09921	0.20027
10	0.01482	0.17758	0.13336	1.33158	0.10632	0.15596
11	0.01414	0.16185	0.13336	1.21364	0.11028	0.14727
12	0.01354	0.16643	0.12447	1.33715	0.09587	0.14796
13	0.01242	0.19131	0.09780	1.95621	0.08092	0.15528
14	0.02332	0.23970	0.13336	1.79743	0.09937	0.21159
15	0.02122	0.29615	0.10669	2.77592	0.07304	0.23520
16	0.01805	0.19749	0.12447	1.58666	0.09775	0.18026
17	0.01035	0.16441	0.09780	1.68117	0.06239	0.14562
18	0.01778	0.23275	0.10669	2.18161	0.07843	0.19089
