# Supplementary material for: Molecular exploration of fossil eggshell uncovers hidden lineage of giant extinct bird
Source: Nat Commun. 2023 Feb 28;14:914. doi: 10.1038/s41467-023-36405-3 (PMC9974994; doi:10.1038/s41467-023-36405-3)
Supplement: Supplementary file 12 — Supplementary Data 12 [file 41467_2023_36405_MOESM12_ESM.zip › Micro_CT_raw_data/Southern_Aepyornis_thin/AD2387/Results/ad#2387_2.90mm_2__rec_voi_.ctan.csv]

-----------------------------------------------------------------
Loaded dataset:	C:\Data\00084828\Mike B\Alycia Grealy\Aep Thin South\AD#2387_2.9mm_2\AD#2387_2.90mm_2_Rec\VOI\ad#2387_2.90mm_2__rec_voi_
<<<<< Begin of task (97fb1e75-99af-45a4-a3e0-6c621b033783) >>>>>
CT Analyser	Version: 1.16.4.1
Dataset name	C:\Data\00084828\Mike B\Alycia Grealy\Aep Thin South\AD#2387_2.9mm_2\AD#2387_2.90mm_2_Rec\VOI\ad#2387_2.90mm_2__rec_voi_1146.bmp
File postfix length	4
File type	BMP
Roi filename	C:\Data\00084828\Mike B\Alycia Grealy\Aep Thin South\AD#2387_2.9mm_2\AD#2387_2.90mm_2_Rec\VOI\ad#2387_2.90mm_2__rec_voi_.roi
Image size (W/H)	504	504
Total number of images	104
Total Z-position range	1146	1249
Number of images inside VOI	104
Z-position range of VOI	1146	1249
Z spacing	1
Pixel size (um)	8.890469
-----------------------------------------------------------------
[ 09/21/16 14:36:00 ] Thresholding (2D space) inside ROI
Mode	Multilevel (Otsu method)
Output color of class thresholding	Mean intensity in class
Number of threshold levels	2
Dataset folder	C:\Data\00084828\Mike B\Alycia Grealy\Aep Thin South\AD#2387_2.9mm_2\AD#2387_2.90mm_2_Rec\VOI\
Level 1	Level 2	Filename
78	93	ad#2387_2.90mm_2__rec_voi_1249.bmp
78	93	ad#2387_2.90mm_2__rec_voi_1248.bmp
78	93	ad#2387_2.90mm_2__rec_voi_1247.bmp
78	93	ad#2387_2.90mm_2__rec_voi_1246.bmp
78	93	ad#2387_2.90mm_2__rec_voi_1245.bmp
78	93	ad#2387_2.90mm_2__rec_voi_1244.bmp
78	93	ad#2387_2.90mm_2__rec_voi_1243.bmp
78	93	ad#2387_2.90mm_2__rec_voi_1242.bmp
78	93	ad#2387_2.90mm_2__rec_voi_1241.bmp
78	93	ad#2387_2.90mm_2__rec_voi_1240.bmp
78	93	ad#2387_2.90mm_2__rec_voi_1239.bmp
78	93	ad#2387_2.90mm_2__rec_voi_1238.bmp
78	93	ad#2387_2.90mm_2__rec_voi_1237.bmp
78	93	ad#2387_2.90mm_2__rec_voi_1236.bmp
78	93	ad#2387_2.90mm_2__rec_voi_1235.bmp
78	93	ad#2387_2.90mm_2__rec_voi_1234.bmp
78	93	ad#2387_2.90mm_2__rec_voi_1233.bmp
79	94	ad#2387_2.90mm_2__rec_voi_1232.bmp
79	94	ad#2387_2.90mm_2__rec_voi_1231.bmp
79	94	ad#2387_2.90mm_2__rec_voi_1230.bmp
79	94	ad#2387_2.90mm_2__rec_voi_1229.bmp
79	94	ad#2387_2.90mm_2__rec_voi_1228.bmp
79	94	ad#2387_2.90mm_2__rec_voi_1227.bmp
79	94	ad#2387_2.90mm_2__rec_voi_1226.bmp
79	94	ad#2387_2.90mm_2__rec_voi_1225.bmp
80	94	ad#2387_2.90mm_2__rec_voi_1224.bmp
80	94	ad#2387_2.90mm_2__rec_voi_1223.bmp
80	94	ad#2387_2.90mm_2__rec_voi_1222.bmp
80	94	ad#2387_2.90mm_2__rec_voi_1221.bmp
80	94	ad#2387_2.90mm_2__rec_voi_1220.bmp
80	94	ad#2387_2.90mm_2__rec_voi_1219.bmp
80	94	ad#2387_2.90mm_2__rec_voi_1218.bmp
80	94	ad#2387_2.90mm_2__rec_voi_1217.bmp
80	95	ad#2387_2.90mm_2__rec_voi_1216.bmp
80	95	ad#2387_2.90mm_2__rec_voi_1215.bmp
81	95	ad#2387_2.90mm_2__rec_voi_1214.bmp
80	94	ad#2387_2.90mm_2__rec_voi_1213.bmp
80	94	ad#2387_2.90mm_2__rec_voi_1212.bmp
80	94	ad#2387_2.90mm_2__rec_voi_1211.bmp
81	95	ad#2387_2.90mm_2__rec_voi_1210.bmp
81	95	ad#2387_2.90mm_2__rec_voi_1209.bmp
81	95	ad#2387_2.90mm_2__rec_voi_1208.bmp
81	95	ad#2387_2.90mm_2__rec_voi_1207.bmp
81	95	ad#2387_2.90mm_2__rec_voi_1206.bmp
81	95	ad#2387_2.90mm_2__rec_voi_1205.bmp
81	95	ad#2387_2.90mm_2__rec_voi_1204.bmp
81	95	ad#2387_2.90mm_2__rec_voi_1203.bmp
81	95	ad#2387_2.90mm_2__rec_voi_1202.bmp
81	95	ad#2387_2.90mm_2__rec_voi_1201.bmp
81	95	ad#2387_2.90mm_2__rec_voi_1200.bmp
80	95	ad#2387_2.90mm_2__rec_voi_1199.bmp
80	95	ad#2387_2.90mm_2__rec_voi_1198.bmp
80	95	ad#2387_2.90mm_2__rec_voi_1197.bmp
80	95	ad#2387_2.90mm_2__rec_voi_1196.bmp
80	95	ad#2387_2.90mm_2__rec_voi_1195.bmp
80	95	ad#2387_2.90mm_2__rec_voi_1194.bmp
81	96	ad#2387_2.90mm_2__rec_voi_1193.bmp
81	96	ad#2387_2.90mm_2__rec_voi_1192.bmp
81	96	ad#2387_2.90mm_2__rec_voi_1191.bmp
81	96	ad#2387_2.90mm_2__rec_voi_1190.bmp
81	96	ad#2387_2.90mm_2__rec_voi_1189.bmp
81	96	ad#2387_2.90mm_2__rec_voi_1188.bmp
81	96	ad#2387_2.90mm_2__rec_voi_1187.bmp
81	96	ad#2387_2.90mm_2__rec_voi_1186.bmp
81	96	ad#2387_2.90mm_2__rec_voi_1185.bmp
81	96	ad#2387_2.90mm_2__rec_voi_1184.bmp
81	96	ad#2387_2.90mm_2__rec_voi_1183.bmp
81	96	ad#2387_2.90mm_2__rec_voi_1182.bmp
81	96	ad#2387_2.90mm_2__rec_voi_1181.bmp
82	96	ad#2387_2.90mm_2__rec_voi_1180.bmp
82	96	ad#2387_2.90mm_2__rec_voi_1179.bmp
81	95	ad#2387_2.90mm_2__rec_voi_1178.bmp
81	95	ad#2387_2.90mm_2__rec_voi_1177.bmp
82	96	ad#2387_2.90mm_2__rec_voi_1176.bmp
82	96	ad#2387_2.90mm_2__rec_voi_1175.bmp
82	96	ad#2387_2.90mm_2__rec_voi_1174.bmp
82	96	ad#2387_2.90mm_2__rec_voi_1173.bmp
82	96	ad#2387_2.90mm_2__rec_voi_1172.bmp
82	96	ad#2387_2.90mm_2__rec_voi_1171.bmp
82	96	ad#2387_2.90mm_2__rec_voi_1170.bmp
82	96	ad#2387_2.90mm_2__rec_voi_1169.bmp
82	96	ad#2387_2.90mm_2__rec_voi_1168.bmp
82	96	ad#2387_2.90mm_2__rec_voi_1167.bmp
82	96	ad#2387_2.90mm_2__rec_voi_1166.bmp
82	96	ad#2387_2.90mm_2__rec_voi_1165.bmp
82	96	ad#2387_2.90mm_2__rec_voi_1164.bmp
82	96	ad#2387_2.90mm_2__rec_voi_1163.bmp
83	96	ad#2387_2.90mm_2__rec_voi_1162.bmp
83	96	ad#2387_2.90mm_2__rec_voi_1161.bmp
83	96	ad#2387_2.90mm_2__rec_voi_1160.bmp
82	96	ad#2387_2.90mm_2__rec_voi_1159.bmp
82	96	ad#2387_2.90mm_2__rec_voi_1158.bmp
82	95	ad#2387_2.90mm_2__rec_voi_1157.bmp
82	95	ad#2387_2.90mm_2__rec_voi_1156.bmp
82	95	ad#2387_2.90mm_2__rec_voi_1155.bmp
83	96	ad#2387_2.90mm_2__rec_voi_1154.bmp
83	96	ad#2387_2.90mm_2__rec_voi_1153.bmp
82	96	ad#2387_2.90mm_2__rec_voi_1152.bmp
82	96	ad#2387_2.90mm_2__rec_voi_1151.bmp
82	96	ad#2387_2.90mm_2__rec_voi_1150.bmp
82	96	ad#2387_2.90mm_2__rec_voi_1149.bmp
82	96	ad#2387_2.90mm_2__rec_voi_1148.bmp
82	96	ad#2387_2.90mm_2__rec_voi_1147.bmp
82	96	ad#2387_2.90mm_2__rec_voi_1146.bmp
[ 09/21/16 14:36:01 ] Thresholding done
-----------------------------------------------------------------
[ 09/21/16 14:36:01 ] Thresholding (3D space) inside VOI
Mode	Automatic (Otsu method)
Background	Dark
Lower grey threshold	90
Upper grey threshold	255
[ 09/21/16 14:36:01 ] Thresholding done
-----------------------------------------------------------------
[ 09/21/16 14:36:01 ] Despeckle
Type: Remove white speckles (3D space)
Volume : less than 400 voxels
Apply to: Image
7861 speckles removed
[ 09/21/16 14:36:02 ] Despeckle done
-----------------------------------------------------------------
Loaded dataset:	C:\Data\00084828\Mike B\Alycia Grealy\Aep Thin South\AD#2387_2.9mm_2\AD#2387_2.90mm_2_Rec\VOI\ad#2387_2.90mm_2__rec_voi_
<<<<< Begin of task (96c92f04-f95d-4802-af20-cd69ebb1341c) >>>>>
CT Analyser	Version: 1.16.4.1
Dataset name	C:\Data\00084828\Mike B\Alycia Grealy\Aep Thin South\AD#2387_2.9mm_2\AD#2387_2.90mm_2_Rec\VOI\ad#2387_2.90mm_2__rec_voi_1146.bmp
File postfix length	4
File type	BMP
Roi filename	C:\Data\00084828\Mike B\Alycia Grealy\Aep Thin South\AD#2387_2.9mm_2\AD#2387_2.90mm_2_Rec\VOI\ad#2387_2.90mm_2__rec_voi_.roi
Image size (W/H)	504	504
Total number of images	104
Total Z-position range	1146	1249
Number of images inside VOI	104
Z-position range of VOI	1146	1249
Z spacing	1
Pixel size (um)	8.890469
-----------------------------------------------------------------
[ 09/21/16 14:36:37 ] Thresholding (3D space) inside VOI
Mode	Multilevel (Otsu method)
Output color of class thresholding	Mean intensity in class
Number of threshold levels	2
Level 1	81
Level 2	95
[ 09/21/16 14:36:38 ] Thresholding done
-----------------------------------------------------------------
[ 09/21/16 14:36:38 ] Thresholding (3D space) inside VOI
Mode	Automatic (Otsu method)
Background	Dark
Lower grey threshold	88
Upper grey threshold	255
[ 09/21/16 14:36:38 ] Thresholding done
-----------------------------------------------------------------
Loaded dataset:	C:\Data\00084828\Mike B\Alycia Grealy\Aep Thin South\AD#2387_2.9mm_2\AD#2387_2.90mm_2_Rec\VOI\ad#2387_2.90mm_2__rec_voi_
<<<<< Begin of task (1761ffdc-c05a-4ce6-a496-3a75a30f9918) >>>>>
CT Analyser	Version: 1.16.4.1
Dataset name	C:\Data\00084828\Mike B\Alycia Grealy\Aep Thin South\AD#2387_2.9mm_2\AD#2387_2.90mm_2_Rec\VOI\ad#2387_2.90mm_2__rec_voi_1146.bmp
File postfix length	4
File type	BMP
Roi filename	C:\Data\00084828\Mike B\Alycia Grealy\Aep Thin South\AD#2387_2.9mm_2\AD#2387_2.90mm_2_Rec\VOI\ad#2387_2.90mm_2__rec_voi_.roi
Image size (W/H)	504	504
Total number of images	104
Total Z-position range	1146	1249
Number of images inside VOI	104
Z-position range of VOI	1146	1249
Z spacing	1
Pixel size (um)	8.890469
-----------------------------------------------------------------
[ 09/21/16 14:36:50 ] Thresholding (3D space) inside VOI
Mode	Multilevel (Otsu method)
Output color of class thresholding	Mean intensity in class
Number of threshold levels	2
Level 1	81
Level 2	95
[ 09/21/16 14:36:50 ] Thresholding done
-----------------------------------------------------------------
Loaded dataset:	C:\Data\00084828\Mike B\Alycia Grealy\Aep Thin South\AD#2387_2.9mm_2\AD#2387_2.90mm_2_Rec\VOI\ad#2387_2.90mm_2__rec_voi_
<<<<< Begin of task (e0354203-85c1-48af-ba6d-558dd6ea067a) >>>>>
CT Analyser	Version: 1.16.4.1
Task file: C:\Data\00084828\Mike B\160916_Pore Analysis.ctt
Dataset name	C:\Data\00084828\Mike B\Alycia Grealy\Aep Thin South\AD#2387_2.9mm_2\AD#2387_2.90mm_2_Rec\VOI\ad#2387_2.90mm_2__rec_voi_1146.bmp
File postfix length	4
File type	BMP
Roi filename	C:\Data\00084828\Mike B\Alycia Grealy\Aep Thin South\AD#2387_2.9mm_2\AD#2387_2.90mm_2_Rec\VOI\ad#2387_2.90mm_2__rec_voi_.roi
Image size (W/H)	504	504
Total number of images	104
Total Z-position range	1146	1249
Number of images inside VOI	104
Z-position range of VOI	1146	1249
Z spacing	1
Pixel size (um)	8.890469
-----------------------------------------------------------------
[ 09/21/16 14:38:06 ] Thresholding
Mode	Global
Lower grey threshold	0
Upper grey threshold	65
[ 09/21/16 14:38:06 ] Thresholding done
-----------------------------------------------------------------
[ 09/21/16 14:38:06 ] Despeckle
Type: Remove white speckles (3D space)
Volume : less than 400 voxels
Apply to: Image
23297 speckles removed
[ 09/21/16 14:38:07 ] Despeckle done
-----------------------------------------------------------------
[ 09/21/16 14:38:07 ] Bitwise operations
<Image> = <Image> AND <Region of Interest>
[ 09/21/16 14:38:07 ] Bitwise operations done
-----------------------------------------------------------------
[ 09/21/16 14:38:07 ] Despeckle
Type: Remove white speckles (2D space)
Area: less than 15 pixels
Apply to: Image
2999 speckles removed
[ 09/21/16 14:38:07 ] Despeckle done
-----------------------------------------------------------------
[ 09/21/16 14:38:07 ] Save bitmaps(only image):
Destination folder: C:\Data\00084828\Mike B\Alycia Grealy\Aep Thin South\AD#2387_2.9mm_2\AD#2387_2.90mm_2_Rec\VOI\images
File format: tif
Number of saved files: 104
-----------------------------------------------------------------
[ 09/21/16 14:38:07 ] 3D analysis
Date and time	21.09.2016 14:38
Operator identity	00084828
Computer name	SCI-CMCA-W-D003
Computation time	00:00:03
Dataset	ad#2387_2.90mm_2__rec_voi_
Location	C:\Data\00084828\Mike B\Alycia Grealy\Aep Thin South\AD#2387_2.9mm_2\AD#2387_2.90mm_2_Rec\VOI\
MORPHOMETRY RESULTS
----------------------------
Description	Abbreviation	Value	Unit
Number of layers		104
Lower vertical position		10.18848	mm
Upper vertical position		11.10420	mm
Pixel size		8.89047	um
Lower grey threshold		0
Upper grey threshold		65
Total VOI volume	TV	18.26999	mm^3
Object volume	Obj.V	0.23130	mm^3
Percent object volume	Obj.V/TV	1.26599	%
Total VOI surface	TS	55.85834	mm^2
Object surface	Obj.S	11.57343	mm^2
Intersection surface	i.S	0.53684	mm^2
Object surface / volume ratio	Obj.S/Obj.V	50.03721	1/mm
Object surface density	Obj.S/TV	0.63347	1/mm
Surface convexity index	SCv.I	16.28920	1/mm
Centroid (x)	Crd.X	2.02127	mm
Centroid (y)	Crd.Y	2.37874	mm
Centroid (z)	Crd.Z	10.67128	mm
Moment of inertia (x)	MMI(x)	0.48580	mm^5
Moment of inertia (y)	MMI(y)	0.43028	mm^5
Moment of inertia (z)	MMI(z)	0.88182	mm^5
Polar moment of inertia	MMI(polar)	0.89895	mm^5
Radius of gyration (x)	Gr.R(x)	1.44452	mm
Radius of gyration (y)	Gr.R(y)	1.35947	mm
Radius of gyration (z)	Gr.R(z)	1.94619	mm
Polar radius of gyration	Gr.R(polar)	1.96500	mm
Product of inertia (xy)	Pr.In(xy)	0.13272	mm^5
Product of inertia (xz)	Pr.In(xz)	-0.00084	mm^5
Product of inertia (yz)	Pr.In(yz)	-0.00615	mm^5
Total orientation (theta)	T.Or(theta)	89.45690	�
Total orientation (phi)	T.Or(phi)	230.91345	�
Number of objects	Obj.N	72
Number of closed pores	Po.N(cl)	40
Volume of closed pores	Po.V(cl)	0.00014	mm^3
Surface of closed pores	Po.S(cl)	0.04745	mm^2
Closed porosity (percent)	Po(cl)	0.06033	%
Volume of open pore space	Po.V(op)	18.03855	mm^3
Open porosity (percent)	Po(op)	98.73324	%
Total volume of pore space	Po.V(tot)	18.03869	mm^3
Total porosity (percent)	Po(tot)	98.73401	%
Euler number	Eu.N	34
Connectivity	Conn	78
Connectivity density	Conn.Dn	4.26930	1/mm^3
-----------------------------------------------------------------
[ 09/21/16 14:38:10 ] Bitwise operations
<Image> = NOT <Image>
[ 09/21/16 14:38:10 ] Bitwise operations done
-----------------------------------------------------------------
[ 09/21/16 14:38:10 ] 3D analysis
Date and time	21.09.2016 14:38
Operator identity	00084828
Computer name	SCI-CMCA-W-D003
Computation time	00:00:02
Dataset	ad#2387_2.90mm_2__rec_voi_
Location	C:\Data\00084828\Mike B\Alycia Grealy\Aep Thin South\AD#2387_2.9mm_2\AD#2387_2.90mm_2_Rec\VOI\
MORPHOMETRY RESULTS
----------------------------
Description	Abbreviation	Value	Unit
Number of layers		104
Lower vertical position		10.18848	mm
Upper vertical position		11.10420	mm
Pixel size		8.89047	um
Lower grey threshold		0
Upper grey threshold		65
Total VOI volume	TV	18.26999	mm^3
Object volume	Obj.V	18.03831	mm^3
Percent object volume	Obj.V/TV	98.73194	%
Total VOI surface	TS	55.85834	mm^2
Object surface	Obj.S	66.12362	mm^2
Intersection surface	i.S	55.07597	mm^2
Object surface / volume ratio	Obj.S/Obj.V	3.66573	1/mm
Object surface density	Obj.S/TV	3.61925	1/mm
Surface convexity index	SCv.I	-10.35138	1/mm
Centroid (x)	Crd.X	2.23872	mm
Centroid (y)	Crd.Y	2.23411	mm
Centroid (z)	Crd.Z	10.64602	mm
Moment of inertia (x)	MMI(x)	30.89600	mm^5
Moment of inertia (y)	MMI(y)	30.94546	mm^5
Moment of inertia (z)	MMI(z)	59.27303	mm^5
Polar moment of inertia	MMI(polar)	60.55725	mm^5
Radius of gyration (x)	Gr.R(x)	1.30877	mm
Radius of gyration (y)	Gr.R(y)	1.30981	mm
Radius of gyration (z)	Gr.R(z)	1.81276	mm
Polar radius of gyration	Gr.R(polar)	1.83229	mm
Product of inertia (xy)	Pr.In(xy)	-0.12549	mm^5
Product of inertia (xz)	Pr.In(xz)	0.00210	mm^5
Product of inertia (yz)	Pr.In(yz)	0.00531	mm^5
Total orientation (theta)	T.Or(theta)	89.99649	�
Total orientation (phi)	T.Or(phi)	140.57398	�
Number of objects	Obj.N	69
Number of closed pores	Po.N(cl)	38
Volume of closed pores	Po.V(cl)	0.00374	mm^3
Surface of closed pores	Po.S(cl)	0.57475	mm^2
Closed porosity (percent)	Po(cl)	0.02074	%
Volume of open pore space	Po.V(op)	0.22793	mm^3
Open porosity (percent)	Po(op)	1.24758	%
Total volume of pore space	Po.V(tot)	0.23167	mm^3
Total porosity (percent)	Po(tot)	1.26806	%
Euler number	Eu.N	-60
Connectivity	Conn	167
Connectivity density	Conn.Dn	9.14067	1/mm^3
<<<<< End of task (e0354203-85c1-48af-ba6d-558dd6ea067a) >>>>>
