# Supplementary material for: Molecular exploration of fossil eggshell uncovers hidden lineage of giant extinct bird
Source: Nat Commun. 2023 Feb 28;14:914. doi: 10.1038/s41467-023-36405-3 (PMC9974994; doi:10.1038/s41467-023-36405-3)
Supplement: Supplementary file 12 — Supplementary Data 12 [file 41467_2023_36405_MOESM12_ESM.zip › Micro_CT_raw_data/Northern_Aepyornis/AD2140/Results/ad#2140_1.89mm_2__rec_voi_.ctan.csv]

-----------------------------------------------------------------
Loaded dataset:	C:\Data\00084828\Mike B\Alycia Grealy\Aep Thin North\AD#2140_1.89mm_2\AD#2140_1.89mm_2_Rec\VOI\ad#2140_1.89mm_2__rec_voi_
<<<<< Begin of task (15c59d2b-b086-41a9-8baa-81a4280c9668) >>>>>
CT Analyser	Version: 1.16.4.1
Dataset name	C:\Data\00084828\Mike B\Alycia Grealy\Aep Thin North\AD#2140_1.89mm_2\AD#2140_1.89mm_2_Rec\VOI\ad#2140_1.89mm_2__rec_voi_1226.bmp
File postfix length	4
File type	BMP
Roi filename	C:\Data\00084828\Mike B\Alycia Grealy\Aep Thin North\AD#2140_1.89mm_2\AD#2140_1.89mm_2_Rec\VOI\ad#2140_1.89mm_2__rec_voi_.roi
Image size (W/H)	504	504
Total number of images	114
Total Z-position range	1226	1339
Number of images inside VOI	114
Z-position range of VOI	1226	1339
Z spacing	1
Pixel size (um)	8.890469
-----------------------------------------------------------------
[ 09/21/16 15:34:18 ] Thresholding
Mode	Global
Lower grey threshold	0
Upper grey threshold	65
[ 09/21/16 15:34:19 ] Thresholding done
-----------------------------------------------------------------
[ 09/21/16 15:34:19 ] Despeckle
Type: Remove white speckles (3D space)
Volume : less than 400 voxels
Apply to: Image
27030 speckles removed
[ 09/21/16 15:34:19 ] Despeckle done
-----------------------------------------------------------------
[ 09/21/16 15:34:19 ] Bitwise operations
<Image> = <Image> AND <Region of Interest>
[ 09/21/16 15:34:19 ] Bitwise operations done
-----------------------------------------------------------------
[ 09/21/16 15:34:19 ] Despeckle
Type: Remove white speckles (2D space)
Area: less than 15 pixels
Apply to: Image
3650 speckles removed
[ 09/21/16 15:34:20 ] Despeckle done
-----------------------------------------------------------------
[ 09/21/16 15:34:20 ] Save bitmaps(only image):
Destination folder: C:\Data\00084828\Mike B\Alycia Grealy\Aep Thin North\AD#2140_1.89mm_2\AD#2140_1.89mm_2_Rec\VOI\images
File format: tif
Number of saved files: 114
-----------------------------------------------------------------
[ 09/21/16 15:34:21 ] 3D analysis
Date and time	21.09.2016 15:34
Operator identity	00084828
Computer name	SCI-CMCA-W-D003
Computation time	00:00:04
Dataset	ad#2140_1.89mm_2__rec_voi_
Location	C:\Data\00084828\Mike B\Alycia Grealy\Aep Thin North\AD#2140_1.89mm_2\AD#2140_1.89mm_2_Rec\VOI\
MORPHOMETRY RESULTS
----------------------------
Description	Abbreviation	Value	Unit
Number of layers		114
Lower vertical position		10.89972	mm
Upper vertical position		11.90434	mm
Pixel size		8.89047	um
Lower grey threshold		0
Upper grey threshold		65
Total VOI volume	TV	20.02675	mm^3
Object volume	Obj.V	0.18558	mm^3
Percent object volume	Obj.V/TV	0.92667	%
Total VOI surface	TS	57.43823	mm^2
Object surface	Obj.S	13.68614	mm^2
Intersection surface	i.S	0.43452	mm^2
Object surface / volume ratio	Obj.S/Obj.V	73.74706	1/mm
Object surface density	Obj.S/TV	0.68339	1/mm
Surface convexity index	SCv.I	26.01572	1/mm
Centroid (x)	Crd.X	2.44750	mm
Centroid (y)	Crd.Y	2.09459	mm
Centroid (z)	Crd.Z	11.43425	mm
Moment of inertia (x)	MMI(x)	0.29032	mm^5
Moment of inertia (y)	MMI(y)	0.40430	mm^5
Moment of inertia (z)	MMI(z)	0.65639	mm^5
Polar moment of inertia	MMI(polar)	0.67550	mm^5
Radius of gyration (x)	Gr.R(x)	1.24186	mm
Radius of gyration (y)	Gr.R(y)	1.46551	mm
Radius of gyration (z)	Gr.R(z)	1.86732	mm
Polar radius of gyration	Gr.R(polar)	1.89431	mm
Product of inertia (xy)	Pr.In(xy)	-0.01001	mm^5
Product of inertia (xz)	Pr.In(xz)	0.00830	mm^5
Product of inertia (yz)	Pr.In(yz)	0.01116	mm^5
Total orientation (theta)	T.Or(theta)	88.85670	°
Total orientation (phi)	T.Or(phi)	355.13492	°
Number of objects	Obj.N	111
Number of closed pores	Po.N(cl)	17
Volume of closed pores	Po.V(cl)	0.00002	mm^3
Surface of closed pores	Po.S(cl)	0.01131	mm^2
Closed porosity (percent)	Po(cl)	0.01241	%
Volume of open pore space	Po.V(op)	19.84114	mm^3
Open porosity (percent)	Po(op)	99.07321	%
Total volume of pore space	Po.V(tot)	19.84117	mm^3
Total porosity (percent)	Po(tot)	99.07333	%
Euler number	Eu.N	-18
Connectivity	Conn	146
Connectivity density	Conn.Dn	7.29025	1/mm^3
-----------------------------------------------------------------
[ 09/21/16 15:34:25 ] Bitwise operations
<Image> = NOT <Image>
[ 09/21/16 15:34:25 ] Bitwise operations done
-----------------------------------------------------------------
[ 09/21/16 15:34:25 ] 3D analysis
Date and time	21.09.2016 15:34
Operator identity	00084828
Computer name	SCI-CMCA-W-D003
Computation time	00:00:03
Dataset	ad#2140_1.89mm_2__rec_voi_
Location	C:\Data\00084828\Mike B\Alycia Grealy\Aep Thin North\AD#2140_1.89mm_2\AD#2140_1.89mm_2_Rec\VOI\
MORPHOMETRY RESULTS
----------------------------
Description	Abbreviation	Value	Unit
Number of layers		114
Lower vertical position		10.89972	mm
Upper vertical position		11.90434	mm
Pixel size		8.89047	um
Lower grey threshold		0
Upper grey threshold		65
Total VOI volume	TV	20.02675	mm^3
Object volume	Obj.V	19.84047	mm^3
Percent object volume	Obj.V/TV	99.06987	%
Total VOI surface	TS	57.43823	mm^2
Object surface	Obj.S	69.83707	mm^2
Intersection surface	i.S	56.55831	mm^2
Object surface / volume ratio	Obj.S/Obj.V	3.51993	1/mm
Object surface density	Obj.S/TV	3.48719	1/mm
Surface convexity index	SCv.I	-16.33253	1/mm
Centroid (x)	Crd.X	2.23395	mm
Centroid (y)	Crd.Y	2.23729	mm
Centroid (z)	Crd.Z	11.40172	mm
Moment of inertia (x)	MMI(x)	34.39798	mm^5
Moment of inertia (y)	MMI(y)	34.27929	mm^5
Moment of inertia (z)	MMI(z)	65.28746	mm^5
Polar moment of inertia	MMI(polar)	66.98236	mm^5
Radius of gyration (x)	Gr.R(x)	1.31676	mm
Radius of gyration (y)	Gr.R(y)	1.31449	mm
Radius of gyration (z)	Gr.R(z)	1.81408	mm
Polar radius of gyration	Gr.R(polar)	1.83748	mm
Product of inertia (xy)	Pr.In(xy)	0.01570	mm^5
Product of inertia (xz)	Pr.In(xz)	-0.00960	mm^5
Product of inertia (yz)	Pr.In(yz)	-0.01029	mm^5
Total orientation (theta)	T.Or(theta)	89.97885	°
Total orientation (phi)	T.Or(phi)	262.59157	°
Number of objects	Obj.N	40
Number of closed pores	Po.N(cl)	43
Volume of closed pores	Po.V(cl)	0.00657	mm^3
Surface of closed pores	Po.S(cl)	0.83932	mm^2
Closed porosity (percent)	Po(cl)	0.03310	%
Volume of open pore space	Po.V(op)	0.17971	mm^3
Open porosity (percent)	Po(op)	0.89733	%
Total volume of pore space	Po.V(tot)	0.18628	mm^3
Total porosity (percent)	Po(tot)	0.93013	%
Euler number	Eu.N	-169
Connectivity	Conn	252
Connectivity density	Conn.Dn	12.58317	1/mm^3
<<<<< End of task (15c59d2b-b086-41a9-8baa-81a4280c9668) >>>>>
