# Supplementary material for: Molecular exploration of fossil eggshell uncovers hidden lineage of giant extinct bird
Source: Nat Commun. 2023 Feb 28;14:914. doi: 10.1038/s41467-023-36405-3 (PMC9974994; doi:10.1038/s41467-023-36405-3)
Supplement: Supplementary file 12 — Supplementary Data 12 [file 41467_2023_36405_MOESM12_ESM.zip › Micro_CT_raw_data/Northern_Aepyornis/AD1293/Results/ad#1293_1.94mm__rec_voi_.ctan.csv]

-----------------------------------------------------------------
Loaded dataset:	C:\Data\00084828\Mike B\Alycia Grealy\Study samples\AD#1293_1.94mm\AD#1293_1.94mm_Rec\VOI\ad#1293_1.94mm__rec_voi_
<<<<< Begin of task (b5db1dd5-efc6-416e-9a72-b0226ca82764) >>>>>
CT Analyser	Version: 1.16.4.1
Dataset name	C:\Data\00084828\Mike B\Alycia Grealy\Study samples\AD#1293_1.94mm\AD#1293_1.94mm_Rec\VOI\ad#1293_1.94mm__rec_voi_1291.bmp
File postfix length	4
File type	BMP
Roi filename	C:\Data\00084828\Mike B\Alycia Grealy\Study samples\AD#1293_1.94mm\AD#1293_1.94mm_Rec\VOI\ad#1293_1.94mm__rec_voi_.roi
Image size (W/H)	504	504
Total number of images	105
Total Z-position range	1291	1395
Number of images inside VOI	105
Z-position range of VOI	1291	1395
Z spacing	1
Pixel size (um)	8.890469
-----------------------------------------------------------------
[ 09/20/16 15:40:46 ] Thresholding
Mode	Global
Lower grey threshold	0
Upper grey threshold	65
[ 09/20/16 15:40:46 ] Thresholding done
-----------------------------------------------------------------
[ 09/20/16 15:40:46 ] Despeckle
Type: Remove white speckles (3D space)
Volume : less than 400 voxels
Apply to: Image
24 speckles removed
[ 09/20/16 15:40:47 ] Despeckle done
-----------------------------------------------------------------
[ 09/20/16 15:40:47 ] Bitwise operations
<Image> = <Image> AND <Region of Interest>
[ 09/20/16 15:40:47 ] Bitwise operations done
-----------------------------------------------------------------
[ 09/20/16 15:40:47 ] Despeckle
Type: Remove white speckles (2D space)
Area: less than 10 pixels
Apply to: Image
190 speckles removed
[ 09/20/16 15:40:47 ] Despeckle done
-----------------------------------------------------------------
[ 09/20/16 15:40:47 ] Save bitmaps(only image):
Destination folder: C:\Data\00084828\Mike B\Alycia Grealy\Study samples\AD#1293_1.94mm\AD#1293_1.94mm_Rec\VOI\images
File format: tif
Number of saved files: 105
-----------------------------------------------------------------
[ 09/20/16 15:40:47 ] 3D analysis
Date and time	20.09.2016 15:40
Operator identity	00084828
Computer name	SCI-CMCA-W-D003
Computation time	00:00:03
Dataset	ad#1293_1.94mm__rec_voi_
Location	C:\Data\00084828\Mike B\Alycia Grealy\Study samples\AD#1293_1.94mm\AD#1293_1.94mm_Rec\VOI\
MORPHOMETRY RESULTS
----------------------------
Description	Abbreviation	Value	Unit
Number of layers		105
Lower vertical position		11.47760	mm
Upper vertical position		12.40220	mm
Pixel size		8.89047	um
Lower grey threshold		0
Upper grey threshold		65
Total VOI volume	TV	18.44566	mm^3
Object volume	Obj.V	0.12428	mm^3
Percent object volume	Obj.V/TV	0.67376	%
Total VOI surface	TS	56.01633	mm^2
Object surface	Obj.S	6.87787	mm^2
Intersection surface	i.S	0.28064	mm^2
Object surface / volume ratio	Obj.S/Obj.V	55.34205	1/mm
Object surface density	Obj.S/TV	0.37287	1/mm
Surface convexity index	SCv.I	25.13709	1/mm
Centroid (x)	Crd.X	2.50385	mm
Centroid (y)	Crd.Y	2.26664	mm
Centroid (z)	Crd.Z	11.89533	mm
Moment of inertia (x)	MMI(x)	0.20938	mm^5
Moment of inertia (y)	MMI(y)	0.22615	mm^5
Moment of inertia (z)	MMI(z)	0.41764	mm^5
Polar moment of inertia	MMI(polar)	0.42659	mm^5
Radius of gyration (x)	Gr.R(x)	1.29239	mm
Radius of gyration (y)	Gr.R(y)	1.34316	mm
Radius of gyration (z)	Gr.R(z)	1.82529	mm
Polar radius of gyration	Gr.R(polar)	1.84473	mm
Product of inertia (xy)	Pr.In(xy)	-0.03526	mm^5
Product of inertia (xz)	Pr.In(xz)	0.00085	mm^5
Product of inertia (yz)	Pr.In(yz)	-0.00073	mm^5
Total orientation (theta)	T.Or(theta)	89.72832	°
Total orientation (phi)	T.Or(phi)	321.68997	°
Number of objects	Obj.N	49
Number of closed pores	Po.N(cl)	0
Volume of closed pores	Po.V(cl)	0.00000	mm^3
Surface of closed pores	Po.S(cl)	0.00000	mm^2
Closed porosity (percent)	Po(cl)	0.00000	%
Volume of open pore space	Po.V(op)	18.32138	mm^3
Open porosity (percent)	Po(op)	99.32624	%
Total volume of pore space	Po.V(tot)	18.32138	mm^3
Total porosity (percent)	Po(tot)	99.32624	%
Euler number	Eu.N	49
Connectivity	Conn	0
Connectivity density	Conn.Dn	0.00000	1/mm^3
-----------------------------------------------------------------
[ 09/20/16 15:40:50 ] Bitwise operations
<Image> = NOT <Image>
[ 09/20/16 15:40:50 ] Bitwise operations done
-----------------------------------------------------------------
[ 09/20/16 15:40:50 ] 3D analysis
Date and time	20.09.2016 15:40
Operator identity	00084828
Computer name	SCI-CMCA-W-D003
Computation time	00:00:02
Dataset	ad#1293_1.94mm__rec_voi_
Location	C:\Data\00084828\Mike B\Alycia Grealy\Study samples\AD#1293_1.94mm\AD#1293_1.94mm_Rec\VOI\
MORPHOMETRY RESULTS
----------------------------
Description	Abbreviation	Value	Unit
Number of layers		105
Lower vertical position		11.47760	mm
Upper vertical position		12.40220	mm
Pixel size		8.89047	um
Lower grey threshold		0
Upper grey threshold		65
Total VOI volume	TV	18.44566	mm^3
Object volume	Obj.V	18.32106	mm^3
Percent object volume	Obj.V/TV	99.32450	%
Total VOI surface	TS	56.01633	mm^2
Object surface	Obj.S	62.14792	mm^2
Intersection surface	i.S	55.53424	mm^2
Object surface / volume ratio	Obj.S/Obj.V	3.39216	1/mm
Object surface density	Obj.S/TV	3.36924	1/mm
Surface convexity index	SCv.I	-5.86542	1/mm
Centroid (x)	Crd.X	2.23412	mm
Centroid (y)	Crd.Y	2.23574	mm
Centroid (z)	Crd.Z	11.94021	mm
Moment of inertia (x)	MMI(x)	31.50420	mm^5
Moment of inertia (y)	MMI(y)	31.47848	mm^5
Moment of inertia (z)	MMI(z)	60.32227	mm^5
Polar moment of inertia	MMI(polar)	61.65248	mm^5
Radius of gyration (x)	Gr.R(x)	1.31133	mm
Radius of gyration (y)	Gr.R(y)	1.31080	mm
Radius of gyration (z)	Gr.R(z)	1.81455	mm
Polar radius of gyration	Gr.R(polar)	1.83444	mm
Product of inertia (xy)	Pr.In(xy)	0.03422	mm^5
Product of inertia (xz)	Pr.In(xz)	0.00066	mm^5
Product of inertia (yz)	Pr.In(yz)	0.00090	mm^5
Total orientation (theta)	T.Or(theta)	89.99779	°
Total orientation (phi)	T.Or(phi)	55.29546	°
Number of objects	Obj.N	2
Number of closed pores	Po.N(cl)	6
Volume of closed pores	Po.V(cl)	0.00135	mm^3
Surface of closed pores	Po.S(cl)	0.14456	mm^2
Closed porosity (percent)	Po(cl)	0.00736	%
Volume of open pore space	Po.V(op)	0.12325	mm^3
Open porosity (percent)	Po(op)	0.66819	%
Total volume of pore space	Po.V(tot)	0.12460	mm^3
Total porosity (percent)	Po(tot)	0.67550	%
Euler number	Eu.N	-7
Connectivity	Conn	15
Connectivity density	Conn.Dn	0.81320	1/mm^3
<<<<< End of task (b5db1dd5-efc6-416e-9a72-b0226ca82764) >>>>>
