# Supplementary material for: Molecular exploration of fossil eggshell uncovers hidden lineage of giant extinct bird
Source: Nat Commun. 2023 Feb 28;14:914. doi: 10.1038/s41467-023-36405-3 (PMC9974994; doi:10.1038/s41467-023-36405-3)
Supplement: Supplementary file 12 — Supplementary Data 12 [file 41467_2023_36405_MOESM12_ESM.zip › Micro_CT_raw_data/Northern_Aepyornis/AD1295/Results/ad#1295_2.10mm__rec_voi_1399_i2d.csv]

CT Analyser	Version: 1.16.4.1
21.09.2016 15:54
File name:	ad#1295_2.10mm__rec_voi_1399.tif
Note:
Lower grey threshold:	83
Upper grey threshold:	255
#	Area	Major diameter	Minor diameter	Aspect ratio	Mean Thickness	Perimeter-equivalent circle diameter
	Ar	Maj.Dm	Min.Dm	AR	Th	EDCp
	mm^2	mm	mm		mm	mm
1	0.00194	0.06073	0.04445	1.36619	0.02900	0.05231
2	0.00952	0.16416	0.08890	1.84642	0.05963	0.13527
3	0.00935	0.17282	0.08890	1.94391	0.05234	0.15362
4	0.00548	0.12135	0.08001	1.51657	0.04964	0.10297
5	0.00249	0.09824	0.04445	2.20998	0.02345	0.07867
6	0.00547	0.10829	0.07112	1.52254	0.05345	0.10462
7	0.00467	0.11705	0.07112	1.64569	0.04253	0.09496
8	0.00601	0.11257	0.08001	1.40688	0.05851	0.09662
9	0.00170	0.07176	0.03556	2.01777	0.02365	0.05797
10	0.00396	0.09645	0.06223	1.54984	0.03408	0.08930
11	0.00131	0.05677	0.03556	1.59629	0.02032	0.05065
12	0.00316	0.08057	0.05334	1.51038	0.04022	0.06832
13	0.00223	0.06582	0.03556	1.85078	0.04082	0.05563
