# Supplementary material for: Molecular exploration of fossil eggshell uncovers hidden lineage of giant extinct bird
Source: Nat Commun. 2023 Feb 28;14:914. doi: 10.1038/s41467-023-36405-3 (PMC9974994; doi:10.1038/s41467-023-36405-3)
Supplement: Supplementary file 12 — Supplementary Data 12 [file 41467_2023_36405_MOESM12_ESM.zip › Micro_CT_raw_data/Northern_Aepyornis/AD1295/Results/ad#1295_2.10mm__rec_voi_.ctan.csv]

-----------------------------------------------------------------
Loaded dataset:	C:\Data\00084828\Mike B\Alycia Grealy\Aep Thin North\AD#1295_2.1mm\AD#1295_2.10mm_Rec\VOI\ad#1295_2.10mm__rec_voi_
<<<<< Begin of task (adbd1a16-cb64-4aae-aeaf-d0dc351d073f) >>>>>
CT Analyser	Version: 1.16.4.1
Task file: C:\Data\00084828\Mike B\160916_Pore Analysis.ctt
Dataset name	C:\Data\00084828\Mike B\Alycia Grealy\Aep Thin North\AD#1295_2.1mm\AD#1295_2.10mm_Rec\VOI\ad#1295_2.10mm__rec_voi_1349.bmp
File postfix length	4
File type	BMP
Roi filename	C:\Data\00084828\Mike B\Alycia Grealy\Aep Thin North\AD#1295_2.1mm\AD#1295_2.10mm_Rec\VOI\ad#1295_2.10mm__rec_voi_.roi
Image size (W/H)	504	504
Total number of images	114
Total Z-position range	1349	1462
Number of images inside VOI	114
Z-position range of VOI	1349	1462
Z spacing	1
Pixel size (um)	8.890469
-----------------------------------------------------------------
[ 09/21/16 15:52:38 ] Thresholding
Mode	Global
Lower grey threshold	0
Upper grey threshold	65
[ 09/21/16 15:52:38 ] Thresholding done
-----------------------------------------------------------------
[ 09/21/16 15:52:38 ] Despeckle
Type: Remove white speckles (3D space)
Volume : less than 400 voxels
Apply to: Image
100 speckles removed
[ 09/21/16 15:52:38 ] Despeckle done
-----------------------------------------------------------------
[ 09/21/16 15:52:38 ] Bitwise operations
<Image> = <Image> AND <Region of Interest>
[ 09/21/16 15:52:38 ] Bitwise operations done
-----------------------------------------------------------------
[ 09/21/16 15:52:38 ] Despeckle
Type: Remove white speckles (2D space)
Area: less than 15 pixels
Apply to: Image
632 speckles removed
[ 09/21/16 15:52:39 ] Despeckle done
-----------------------------------------------------------------
[ 09/21/16 15:52:39 ] Save bitmaps(only image):
Destination folder: C:\Data\00084828\Mike B\Alycia Grealy\Aep Thin North\AD#1295_2.1mm\AD#1295_2.10mm_Rec\VOI\images
File format: tif
Number of saved files: 114
-----------------------------------------------------------------
[ 09/21/16 15:52:39 ] 3D analysis
Date and time	21.09.2016 15:52
Operator identity	00084828
Computer name	SCI-CMCA-W-D003
Computation time	00:00:03
Dataset	ad#1295_2.10mm__rec_voi_
Location	C:\Data\00084828\Mike B\Alycia Grealy\Aep Thin North\AD#1295_2.1mm\AD#1295_2.10mm_Rec\VOI\
MORPHOMETRY RESULTS
----------------------------
Description	Abbreviation	Value	Unit
Number of layers		114
Lower vertical position		11.99324	mm
Upper vertical position		12.99787	mm
Pixel size		8.89047	um
Lower grey threshold		0
Upper grey threshold		65
Total VOI volume	TV	20.02675	mm^3
Object volume	Obj.V	0.05853	mm^3
Percent object volume	Obj.V/TV	0.29227	%
Total VOI surface	TS	57.43823	mm^2
Object surface	Obj.S	4.44071	mm^2
Intersection surface	i.S	0.11469	mm^2
Object surface / volume ratio	Obj.S/Obj.V	75.86899	1/mm
Object surface density	Obj.S/TV	0.22174	1/mm
Surface convexity index	SCv.I	29.30574	1/mm
Centroid (x)	Crd.X	2.26383	mm
Centroid (y)	Crd.Y	2.84346	mm
Centroid (z)	Crd.Z	12.55015	mm
Moment of inertia (x)	MMI(x)	0.06213	mm^5
Moment of inertia (y)	MMI(y)	0.14256	mm^5
Moment of inertia (z)	MMI(z)	0.19561	mm^5
Polar moment of inertia	MMI(polar)	0.20015	mm^5
Radius of gyration (x)	Gr.R(x)	1.02284	mm
Radius of gyration (y)	Gr.R(y)	1.54938	mm
Radius of gyration (z)	Gr.R(z)	1.81489	mm
Polar radius of gyration	Gr.R(polar)	1.83584	mm
Product of inertia (xy)	Pr.In(xy)	0.00232	mm^5
Product of inertia (xz)	Pr.In(xz)	0.00105	mm^5
Product of inertia (yz)	Pr.In(yz)	0.00142	mm^5
Total orientation (theta)	T.Or(theta)	89.53345	°
Total orientation (phi)	T.Or(phi)	1.66235	°
Number of objects	Obj.N	60
Number of closed pores	Po.N(cl)	3
Volume of closed pores	Po.V(cl)	0.00000	mm^3
Surface of closed pores	Po.S(cl)	0.00063	mm^2
Closed porosity (percent)	Po(cl)	0.00120	%
Volume of open pore space	Po.V(op)	19.96822	mm^3
Open porosity (percent)	Po(op)	99.70773	%
Total volume of pore space	Po.V(tot)	19.96822	mm^3
Total porosity (percent)	Po(tot)	99.70773	%
Euler number	Eu.N	41
Connectivity	Conn	22
Connectivity density	Conn.Dn	1.09853	1/mm^3
-----------------------------------------------------------------
[ 09/21/16 15:52:42 ] Bitwise operations
<Image> = NOT <Image>
[ 09/21/16 15:52:42 ] Bitwise operations done
-----------------------------------------------------------------
[ 09/21/16 15:52:42 ] 3D analysis
Date and time	21.09.2016 15:52
Operator identity	00084828
Computer name	SCI-CMCA-W-D003
Computation time	00:00:02
Dataset	ad#1295_2.10mm__rec_voi_
Location	C:\Data\00084828\Mike B\Alycia Grealy\Aep Thin North\AD#1295_2.1mm\AD#1295_2.10mm_Rec\VOI\
MORPHOMETRY RESULTS
----------------------------
Description	Abbreviation	Value	Unit
Number of layers		114
Lower vertical position		11.99324	mm
Upper vertical position		12.99787	mm
Pixel size		8.89047	um
Lower grey threshold		0
Upper grey threshold		65
Total VOI volume	TV	20.02675	mm^3
Object volume	Obj.V	19.96806	mm^3
Percent object volume	Obj.V/TV	99.70693	%
Total VOI surface	TS	57.43823	mm^2
Object surface	Obj.S	61.55710	mm^2
Intersection surface	i.S	57.22194	mm^2
Object surface / volume ratio	Obj.S/Obj.V	3.08278	1/mm
Object surface density	Obj.S/TV	3.07374	1/mm
Surface convexity index	SCv.I	-5.64633	1/mm
Centroid (x)	Crd.X	2.23587	mm
Centroid (y)	Crd.Y	2.23415	mm
Centroid (z)	Crd.Z	12.49539	mm
Moment of inertia (x)	MMI(x)	34.60799	mm^5
Moment of inertia (y)	MMI(y)	34.54950	mm^5
Moment of inertia (z)	MMI(z)	65.73852	mm^5
Polar moment of inertia	MMI(polar)	67.44800	mm^5
Radius of gyration (x)	Gr.R(x)	1.31651	mm
Radius of gyration (y)	Gr.R(y)	1.31540	mm
Radius of gyration (z)	Gr.R(z)	1.81445	mm
Polar radius of gyration	Gr.R(polar)	1.83789	mm
Product of inertia (xy)	Pr.In(xy)	-0.00333	mm^5
Product of inertia (xz)	Pr.In(xz)	-0.00114	mm^5
Product of inertia (yz)	Pr.In(yz)	-0.00339	mm^5
Total orientation (theta)	T.Or(theta)	89.99389	°
Total orientation (phi)	T.Or(phi)	273.25118	°
Number of objects	Obj.N	9
Number of closed pores	Po.N(cl)	28
Volume of closed pores	Po.V(cl)	0.01451	mm^3
Surface of closed pores	Po.S(cl)	1.24410	mm^2
Closed porosity (percent)	Po(cl)	0.07261	%
Volume of open pore space	Po.V(op)	0.04418	mm^3
Open porosity (percent)	Po(op)	0.22063	%
Total volume of pore space	Po.V(tot)	0.05869	mm^3
Total porosity (percent)	Po(tot)	0.29307	%
Euler number	Eu.N	4
Connectivity	Conn	33
Connectivity density	Conn.Dn	1.64780	1/mm^3
<<<<< End of task (adbd1a16-cb64-4aae-aeaf-d0dc351d073f) >>>>>
