# Supplementary material for: Molecular exploration of fossil eggshell uncovers hidden lineage of giant extinct bird
Source: Nat Commun. 2023 Feb 28;14:914. doi: 10.1038/s41467-023-36405-3 (PMC9974994; doi:10.1038/s41467-023-36405-3)
Supplement: Supplementary file 12 — Supplementary Data 12 [file 41467_2023_36405_MOESM12_ESM.zip › Micro_CT_raw_data/Northern_Aepyornis/AD1292/Results/ad#1292_2.19mm__rec_voi_.ctan.csv]

-----------------------------------------------------------------
Loaded dataset:	C:\Data\00084828\Mike B\Alycia Grealy\Aep Thin North\AD#1292_2.19mm\AD#1292_2.19mm_Rec\VOI\ad#1292_2.19mm__rec_voi_
<<<<< Begin of task (7c322dc2-eaed-4916-a73c-88b37e12c6ac) >>>>>
CT Analyser	Version: 1.16.4.1
Task file: C:\Data\00084828\Mike B\160916_Pore Analysis.ctt
Dataset name	C:\Data\00084828\Mike B\Alycia Grealy\Aep Thin North\AD#1292_2.19mm\AD#1292_2.19mm_Rec\VOI\ad#1292_2.19mm__rec_voi_1289.bmp
File postfix length	4
File type	BMP
Roi filename	C:\Data\00084828\Mike B\Alycia Grealy\Aep Thin North\AD#1292_2.19mm\AD#1292_2.19mm_Rec\VOI\ad#1292_2.19mm__rec_voi_.roi
Image size (W/H)	504	504
Total number of images	114
Total Z-position range	1289	1402
Number of images inside VOI	114
Z-position range of VOI	1289	1402
Z spacing	1
Pixel size (um)	8.890469
-----------------------------------------------------------------
[ 09/21/16 16:26:35 ] Thresholding
Mode	Global
Lower grey threshold	0
Upper grey threshold	65
[ 09/21/16 16:26:35 ] Thresholding done
-----------------------------------------------------------------
[ 09/21/16 16:26:35 ] Despeckle
Type: Remove white speckles (3D space)
Volume : less than 400 voxels
Apply to: Image
202 speckles removed
[ 09/21/16 16:26:35 ] Despeckle done
-----------------------------------------------------------------
[ 09/21/16 16:26:35 ] Bitwise operations
<Image> = <Image> AND <Region of Interest>
[ 09/21/16 16:26:35 ] Bitwise operations done
-----------------------------------------------------------------
[ 09/21/16 16:26:35 ] Despeckle
Type: Remove white speckles (2D space)
Area: less than 15 pixels
Apply to: Image
600 speckles removed
[ 09/21/16 16:26:35 ] Despeckle done
-----------------------------------------------------------------
[ 09/21/16 16:26:35 ] Save bitmaps(only image):
Destination folder: C:\Data\00084828\Mike B\Alycia Grealy\Aep Thin North\AD#1292_2.19mm\AD#1292_2.19mm_Rec\VOI\images
File format: tif
Number of saved files: 114
-----------------------------------------------------------------
[ 09/21/16 16:26:36 ] 3D analysis
Date and time	21.09.2016 16:26
Operator identity	00084828
Computer name	SCI-CMCA-W-D003
Computation time	00:00:03
Dataset	ad#1292_2.19mm__rec_voi_
Location	C:\Data\00084828\Mike B\Alycia Grealy\Aep Thin North\AD#1292_2.19mm\AD#1292_2.19mm_Rec\VOI\
MORPHOMETRY RESULTS
----------------------------
Description	Abbreviation	Value	Unit
Number of layers		114
Lower vertical position		11.45982	mm
Upper vertical position		12.46444	mm
Pixel size		8.89047	um
Lower grey threshold		0
Upper grey threshold		65
Total VOI volume	TV	20.02675	mm^3
Object volume	Obj.V	0.14989	mm^3
Percent object volume	Obj.V/TV	0.74845	%
Total VOI surface	TS	57.43823	mm^2
Object surface	Obj.S	9.16399	mm^2
Intersection surface	i.S	0.40321	mm^2
Object surface / volume ratio	Obj.S/Obj.V	61.13780	1/mm
Object surface density	Obj.S/TV	0.45759	1/mm
Surface convexity index	SCv.I	10.29894	1/mm
Centroid (x)	Crd.X	2.49757	mm
Centroid (y)	Crd.Y	2.12023	mm
Centroid (z)	Crd.Z	11.99064	mm
Moment of inertia (x)	MMI(x)	0.30320	mm^5
Moment of inertia (y)	MMI(y)	0.25698	mm^5
Moment of inertia (z)	MMI(z)	0.53474	mm^5
Polar moment of inertia	MMI(polar)	0.54746	mm^5
Radius of gyration (x)	Gr.R(x)	1.41814	mm
Radius of gyration (y)	Gr.R(y)	1.30558	mm
Radius of gyration (z)	Gr.R(z)	1.88331	mm
Polar radius of gyration	Gr.R(polar)	1.90559	mm
Product of inertia (xy)	Pr.In(xy)	0.00102	mm^5
Product of inertia (xz)	Pr.In(xz)	-0.00189	mm^5
Product of inertia (yz)	Pr.In(yz)	0.00303	mm^5
Total orientation (theta)	T.Or(theta)	89.38426	°
Total orientation (phi)	T.Or(phi)	88.76740	°
Number of objects	Obj.N	33
Number of closed pores	Po.N(cl)	37
Volume of closed pores	Po.V(cl)	0.00019	mm^3
Surface of closed pores	Po.S(cl)	0.05231	mm^2
Closed porosity (percent)	Po(cl)	0.12522	%
Volume of open pore space	Po.V(op)	19.87667	mm^3
Open porosity (percent)	Po(op)	99.25061	%
Total volume of pore space	Po.V(tot)	19.87686	mm^3
Total porosity (percent)	Po(tot)	99.25155	%
Euler number	Eu.N	-35
Connectivity	Conn	105
Connectivity density	Conn.Dn	5.24299	1/mm^3
-----------------------------------------------------------------
[ 09/21/16 16:26:39 ] Bitwise operations
<Image> = NOT <Image>
[ 09/21/16 16:26:39 ] Bitwise operations done
-----------------------------------------------------------------
[ 09/21/16 16:26:39 ] 3D analysis
Date and time	21.09.2016 16:26
Operator identity	00084828
Computer name	SCI-CMCA-W-D003
Computation time	00:00:02
Dataset	ad#1292_2.19mm__rec_voi_
Location	C:\Data\00084828\Mike B\Alycia Grealy\Aep Thin North\AD#1292_2.19mm\AD#1292_2.19mm_Rec\VOI\
MORPHOMETRY RESULTS
----------------------------
Description	Abbreviation	Value	Unit
Number of layers		114
Lower vertical position		11.45982	mm
Upper vertical position		12.46444	mm
Pixel size		8.89047	um
Lower grey threshold		0
Upper grey threshold		65
Total VOI volume	TV	20.02675	mm^3
Object volume	Obj.V	19.87652	mm^3
Percent object volume	Obj.V/TV	99.24986	%
Total VOI surface	TS	57.43823	mm^2
Object surface	Obj.S	65.58172	mm^2
Intersection surface	i.S	56.81445	mm^2
Object surface / volume ratio	Obj.S/Obj.V	3.29946	1/mm
Object surface density	Obj.S/TV	3.27471	1/mm
Surface convexity index	SCv.I	-5.99992	1/mm
Centroid (x)	Crd.X	2.23397	mm
Centroid (y)	Crd.Y	2.23683	mm
Centroid (z)	Crd.Z	11.96191	mm
Moment of inertia (x)	MMI(x)	34.38692	mm^5
Moment of inertia (y)	MMI(y)	34.42478	mm^5
Moment of inertia (z)	MMI(z)	65.40899	mm^5
Polar moment of inertia	MMI(polar)	67.11035	mm^5
Radius of gyration (x)	Gr.R(x)	1.31531	mm
Radius of gyration (y)	Gr.R(y)	1.31603	mm
Radius of gyration (z)	Gr.R(z)	1.81405	mm
Polar radius of gyration	Gr.R(polar)	1.83749	mm
Product of inertia (xy)	Pr.In(xy)	0.00358	mm^5
Product of inertia (xz)	Pr.In(xz)	0.00076	mm^5
Product of inertia (yz)	Pr.In(yz)	-0.00253	mm^5
Total orientation (theta)	T.Or(theta)	89.99904	°
Total orientation (phi)	T.Or(phi)	5.35885	°
Number of objects	Obj.N	71
Number of closed pores	Po.N(cl)	11
Volume of closed pores	Po.V(cl)	0.00610	mm^3
Surface of closed pores	Po.S(cl)	0.56129	mm^2
Closed porosity (percent)	Po(cl)	0.03066	%
Volume of open pore space	Po.V(op)	0.14413	mm^3
Open porosity (percent)	Po(op)	0.71970	%
Total volume of pore space	Po.V(tot)	0.15023	mm^3
Total porosity (percent)	Po(tot)	0.75014	%
Euler number	Eu.N	-120
Connectivity	Conn	202
Connectivity density	Conn.Dn	10.08651	1/mm^3
<<<<< End of task (7c322dc2-eaed-4916-a73c-88b37e12c6ac) >>>>>
