# Supplementary material for: Molecular exploration of fossil eggshell uncovers hidden lineage of giant extinct bird
Source: Nat Commun. 2023 Feb 28;14:914. doi: 10.1038/s41467-023-36405-3 (PMC9974994; doi:10.1038/s41467-023-36405-3)
Supplement: Supplementary file 12 — Supplementary Data 12 [file 41467_2023_36405_MOESM12_ESM.zip › Micro_CT_raw_data/Northern_Aepyornis/AD2139/Results/ad#2139_2.69mm__rec_voi_.ctan.csv]

-----------------------------------------------------------------
Loaded dataset:	C:\Data\00084828\Mike B\Alycia Grealy\Aep Thin North\AD#2139_2.69mm\AD#2139_2.69mm_Rec\VOI\ad#2139_2.69mm__rec_voi_
<<<<< Begin of task (defcfa62-d775-4524-b36c-9ad5c22a3b8e) >>>>>
CT Analyser	Version: 1.16.4.1
Task file: C:\Data\00084828\Mike B\160916_Pore Analysis.ctt
Dataset name	C:\Data\00084828\Mike B\Alycia Grealy\Aep Thin North\AD#2139_2.69mm\AD#2139_2.69mm_Rec\VOI\ad#2139_2.69mm__rec_voi_1269.bmp
File postfix length	4
File type	BMP
Roi filename	C:\Data\00084828\Mike B\Alycia Grealy\Aep Thin North\AD#2139_2.69mm\AD#2139_2.69mm_Rec\VOI\ad#2139_2.69mm__rec_voi_.roi
Image size (W/H)	504	504
Total number of images	114
Total Z-position range	1269	1382
Number of images inside VOI	114
Z-position range of VOI	1269	1382
Z spacing	1
Pixel size (um)	8.890469
-----------------------------------------------------------------
[ 09/21/16 16:37:47 ] Thresholding
Mode	Global
Lower grey threshold	0
Upper grey threshold	65
[ 09/21/16 16:37:47 ] Thresholding done
-----------------------------------------------------------------
[ 09/21/16 16:37:47 ] Despeckle
Type: Remove white speckles (3D space)
Volume : less than 400 voxels
Apply to: Image
155 speckles removed
[ 09/21/16 16:37:48 ] Despeckle done
-----------------------------------------------------------------
[ 09/21/16 16:37:48 ] Bitwise operations
<Image> = <Image> AND <Region of Interest>
[ 09/21/16 16:37:48 ] Bitwise operations done
-----------------------------------------------------------------
[ 09/21/16 16:37:48 ] Despeckle
Type: Remove white speckles (2D space)
Area: less than 15 pixels
Apply to: Image
120 speckles removed
[ 09/21/16 16:37:48 ] Despeckle done
-----------------------------------------------------------------
[ 09/21/16 16:37:48 ] Save bitmaps(only image):
Destination folder: C:\Data\00084828\Mike B\Alycia Grealy\Aep Thin North\AD#2139_2.69mm\AD#2139_2.69mm_Rec\VOI\images
File format: tif
Number of saved files: 114
-----------------------------------------------------------------
[ 09/21/16 16:37:48 ] 3D analysis
Date and time	21.09.2016 16:37
Operator identity	00084828
Computer name	SCI-CMCA-W-D003
Computation time	00:00:03
Dataset	ad#2139_2.69mm__rec_voi_
Location	C:\Data\00084828\Mike B\Alycia Grealy\Aep Thin North\AD#2139_2.69mm\AD#2139_2.69mm_Rec\VOI\
MORPHOMETRY RESULTS
----------------------------
Description	Abbreviation	Value	Unit
Number of layers		114
Lower vertical position		11.28201	mm
Upper vertical position		12.28663	mm
Pixel size		8.89047	um
Lower grey threshold		0
Upper grey threshold		65
Total VOI volume	TV	20.02675	mm^3
Object volume	Obj.V	0.30424	mm^3
Percent object volume	Obj.V/TV	1.51917	%
Total VOI surface	TS	57.43823	mm^2
Object surface	Obj.S	11.11557	mm^2
Intersection surface	i.S	0.63703	mm^2
Object surface / volume ratio	Obj.S/Obj.V	36.53549	1/mm
Object surface density	Obj.S/TV	0.55504	1/mm
Surface convexity index	SCv.I	13.05740	1/mm
Centroid (x)	Crd.X	1.79564	mm
Centroid (y)	Crd.Y	1.55473	mm
Centroid (z)	Crd.Z	11.71496	mm
Moment of inertia (x)	MMI(x)	0.55745	mm^5
Moment of inertia (y)	MMI(y)	0.61729	mm^5
Moment of inertia (z)	MMI(z)	1.12604	mm^5
Polar moment of inertia	MMI(polar)	1.15039	mm^5
Radius of gyration (x)	Gr.R(x)	1.35151	mm
Radius of gyration (y)	Gr.R(y)	1.42220	mm
Radius of gyration (z)	Gr.R(z)	1.92084	mm
Polar radius of gyration	Gr.R(polar)	1.94150	mm
Product of inertia (xy)	Pr.In(xy)	-0.17172	mm^5
Product of inertia (xz)	Pr.In(xz)	-0.00434	mm^5
Product of inertia (yz)	Pr.In(yz)	-0.00277	mm^5
Total orientation (theta)	T.Or(theta)	89.87601	°
Total orientation (phi)	T.Or(phi)	139.94384	°
Number of objects	Obj.N	20
Number of closed pores	Po.N(cl)	1
Volume of closed pores	Po.V(cl)	0.00000	mm^3
Surface of closed pores	Po.S(cl)	0.00036	mm^2
Closed porosity (percent)	Po(cl)	0.00015	%
Volume of open pore space	Po.V(op)	19.72251	mm^3
Open porosity (percent)	Po(op)	98.48083	%
Total volume of pore space	Po.V(tot)	19.72251	mm^3
Total porosity (percent)	Po(tot)	98.48083	%
Euler number	Eu.N	9
Connectivity	Conn	12
Connectivity density	Conn.Dn	0.59920	1/mm^3
-----------------------------------------------------------------
[ 09/21/16 16:37:51 ] Bitwise operations
<Image> = NOT <Image>
[ 09/21/16 16:37:51 ] Bitwise operations done
-----------------------------------------------------------------
[ 09/21/16 16:37:51 ] 3D analysis
Date and time	21.09.2016 16:37
Operator identity	00084828
Computer name	SCI-CMCA-W-D003
Computation time	00:00:03
Dataset	ad#2139_2.69mm__rec_voi_
Location	C:\Data\00084828\Mike B\Alycia Grealy\Aep Thin North\AD#2139_2.69mm\AD#2139_2.69mm_Rec\VOI\
MORPHOMETRY RESULTS
----------------------------
Description	Abbreviation	Value	Unit
Number of layers		114
Lower vertical position		11.28201	mm
Upper vertical position		12.28663	mm
Pixel size		8.89047	um
Lower grey threshold		0
Upper grey threshold		65
Total VOI volume	TV	20.02675	mm^3
Object volume	Obj.V	19.72209	mm^3
Percent object volume	Obj.V/TV	98.47876	%
Total VOI surface	TS	57.43823	mm^2
Object surface	Obj.S	67.02977	mm^2
Intersection surface	i.S	56.54031	mm^2
Object surface / volume ratio	Obj.S/Obj.V	3.39871	1/mm
Object surface density	Obj.S/TV	3.34701	1/mm
Surface convexity index	SCv.I	-3.89597	1/mm
Centroid (x)	Crd.X	2.24277	mm
Centroid (y)	Crd.Y	2.24649	mm
Centroid (z)	Crd.Z	11.78539	mm
Moment of inertia (x)	MMI(x)	33.98952	mm^5
Moment of inertia (y)	MMI(y)	34.01342	mm^5
Moment of inertia (z)	MMI(z)	64.62621	mm^5
Polar moment of inertia	MMI(polar)	66.31458	mm^5
Radius of gyration (x)	Gr.R(x)	1.31280	mm
Radius of gyration (y)	Gr.R(y)	1.31326	mm
Radius of gyration (z)	Gr.R(z)	1.81021	mm
Polar radius of gyration	Gr.R(polar)	1.83371	mm
Product of inertia (xy)	Pr.In(xy)	0.07876	mm^5
Product of inertia (xz)	Pr.In(xz)	-0.00512	mm^5
Product of inertia (yz)	Pr.In(yz)	-0.01188	mm^5
Total orientation (theta)	T.Or(theta)	89.97830	°
Total orientation (phi)	T.Or(phi)	220.68782	°
Number of objects	Obj.N	7
Number of closed pores	Po.N(cl)	0
Volume of closed pores	Po.V(cl)	0.00000	mm^3
Surface of closed pores	Po.S(cl)	0.00000	mm^2
Closed porosity (percent)	Po(cl)	0.00000	%
Volume of open pore space	Po.V(op)	0.30465	mm^3
Open porosity (percent)	Po(op)	1.52124	%
Total volume of pore space	Po.V(tot)	0.30465	mm^3
Total porosity (percent)	Po(tot)	1.52124	%
Euler number	Eu.N	-38
Connectivity	Conn	45
Connectivity density	Conn.Dn	2.24699	1/mm^3
<<<<< End of task (defcfa62-d775-4524-b36c-9ad5c22a3b8e) >>>>>
