# Supplementary material for: Molecular exploration of fossil eggshell uncovers hidden lineage of giant extinct bird
Source: Nat Commun. 2023 Feb 28;14:914. doi: 10.1038/s41467-023-36405-3 (PMC9974994; doi:10.1038/s41467-023-36405-3)
Supplement: Supplementary file 12 — Supplementary Data 12 [file 41467_2023_36405_MOESM12_ESM.zip › Micro_CT_raw_data/Mullerornis/AD2111/Results/ad#2111_1.08mm__rec_voi_.ctan.csv]

-----------------------------------------------------------------
Loaded dataset:	C:\Data\00084828\Mike B\Alycia Grealy\Mull South\AD#2111_1.08mm\AD#2111_1.08mm_Rec\VOI\ad#2111_1.08mm__rec_voi_
<<<<< Begin of task (381fd177-1291-4e7c-bef5-61055676e8b0) >>>>>
CT Analyser	Version: 1.16.4.1
Dataset name	C:\Data\00084828\Mike B\Alycia Grealy\Mull South\AD#2111_1.08mm\AD#2111_1.08mm_Rec\VOI\ad#2111_1.08mm__rec_voi_1292.bmp
File postfix length	4
File type	BMP
Roi filename	C:\Data\00084828\Mike B\Alycia Grealy\Mull South\AD#2111_1.08mm\AD#2111_1.08mm_Rec\VOI\ad#2111_1.08mm__rec_voi_.roi
Image size (W/H)	504	504
Total number of images	84
Total Z-position range	1292	1375
Number of images inside VOI	84
Z-position range of VOI	1292	1375
Z spacing	1
Pixel size (um)	8.890469
-----------------------------------------------------------------
[ 09/22/16 12:15:06 ] Thresholding
Mode	Global
Lower grey threshold	0
Upper grey threshold	65
[ 09/22/16 12:15:06 ] Thresholding done
-----------------------------------------------------------------
[ 09/22/16 12:15:06 ] Despeckle
Type: Remove white speckles (3D space)
Volume : less than 400 voxels
Apply to: Image
11865 speckles removed
[ 09/22/16 12:15:06 ] Despeckle done
-----------------------------------------------------------------
[ 09/22/16 12:15:06 ] Bitwise operations
<Image> = <Image> AND <Region of Interest>
[ 09/22/16 12:15:06 ] Bitwise operations done
-----------------------------------------------------------------
[ 09/22/16 12:15:06 ] Despeckle
Type: Remove white speckles (2D space)
Area: less than 15 pixels
Apply to: Image
703 speckles removed
[ 09/22/16 12:15:07 ] Despeckle done
-----------------------------------------------------------------
[ 09/22/16 12:15:07 ] Save bitmaps(only image):
Destination folder: C:\Data\00084828\Mike B\Alycia Grealy\Mull South\AD#2111_1.08mm\AD#2111_1.08mm_Rec\VOI\images
File format: tif
Number of saved files: 84
-----------------------------------------------------------------
[ 09/22/16 12:15:07 ] 3D analysis
Date and time	22.09.2016 12:15
Operator identity	00084828
Computer name	SCI-CMCA-W-D003
Computation time	00:00:02
Dataset	ad#2111_1.08mm__rec_voi_
Location	C:\Data\00084828\Mike B\Alycia Grealy\Mull South\AD#2111_1.08mm\AD#2111_1.08mm_Rec\VOI\
MORPHOMETRY RESULTS
----------------------------
Description	Abbreviation	Value	Unit
Number of layers		84
Lower vertical position		11.48649	mm
Upper vertical position		12.22440	mm
Pixel size		8.89047	um
Lower grey threshold		0
Upper grey threshold		65
Total VOI volume	TV	14.75646	mm^3
Object volume	Obj.V	0.00701	mm^3
Percent object volume	Obj.V/TV	0.04751	%
Total VOI surface	TS	52.69858	mm^2
Object surface	Obj.S	0.74846	mm^2
Intersection surface	i.S	0.01104	mm^2
Object surface / volume ratio	Obj.S/Obj.V	106.75067	1/mm
Object surface density	Obj.S/TV	0.05072	1/mm
Surface convexity index	SCv.I	44.57611	1/mm
Centroid (x)	Crd.X	2.55560	mm
Centroid (y)	Crd.Y	1.70118	mm
Centroid (z)	Crd.Z	11.79921	mm
Moment of inertia (x)	MMI(x)	0.00763	mm^5
Moment of inertia (y)	MMI(y)	0.00714	mm^5
Moment of inertia (z)	MMI(z)	0.01421	mm^5
Polar moment of inertia	MMI(polar)	0.01449	mm^5
Radius of gyration (x)	Gr.R(x)	1.02737	mm
Radius of gyration (y)	Gr.R(y)	0.99362	mm
Radius of gyration (z)	Gr.R(z)	1.40226	mm
Polar radius of gyration	Gr.R(polar)	1.41582	mm
Product of inertia (xy)	Pr.In(xy)	0.00435	mm^5
Product of inertia (xz)	Pr.In(xz)	0.00002	mm^5
Product of inertia (yz)	Pr.In(yz)	-0.00031	mm^5
Total orientation (theta)	T.Or(theta)	88.89501	°
Total orientation (phi)	T.Or(phi)	226.65165	°
Number of objects	Obj.N	18
Number of closed pores	Po.N(cl)	1
Volume of closed pores	Po.V(cl)	0.00000	mm^3
Surface of closed pores	Po.S(cl)	0.00014	mm^2
Closed porosity (percent)	Po(cl)	0.00167	%
Volume of open pore space	Po.V(op)	14.74945	mm^3
Open porosity (percent)	Po(op)	99.95249	%
Total volume of pore space	Po.V(tot)	14.74945	mm^3
Total porosity (percent)	Po(tot)	99.95249	%
Euler number	Eu.N	8
Connectivity	Conn	11
Connectivity density	Conn.Dn	0.74544	1/mm^3
-----------------------------------------------------------------
[ 09/22/16 12:15:09 ] Bitwise operations
<Image> = NOT <Image>
[ 09/22/16 12:15:09 ] Bitwise operations done
-----------------------------------------------------------------
[ 09/22/16 12:15:09 ] 3D analysis
Date and time	22.09.2016 12:15
Operator identity	00084828
Computer name	SCI-CMCA-W-D003
Computation time	00:00:02
Dataset	ad#2111_1.08mm__rec_voi_
Location	C:\Data\00084828\Mike B\Alycia Grealy\Mull South\AD#2111_1.08mm\AD#2111_1.08mm_Rec\VOI\
MORPHOMETRY RESULTS
----------------------------
Description	Abbreviation	Value	Unit
Number of layers		84
Lower vertical position		11.48649	mm
Upper vertical position		12.22440	mm
Pixel size		8.89047	um
Lower grey threshold		0
Upper grey threshold		65
Total VOI volume	TV	14.75646	mm^3
Object volume	Obj.V	14.74942	mm^3
Percent object volume	Obj.V/TV	99.95232	%
Total VOI surface	TS	52.69858	mm^2
Object surface	Obj.S	53.41109	mm^2
Intersection surface	i.S	52.67162	mm^2
Object surface / volume ratio	Obj.S/Obj.V	3.62123	1/mm
Object surface density	Obj.S/TV	3.61951	1/mm
Surface convexity index	SCv.I	-0.05083	1/mm
Centroid (x)	Crd.X	2.23580	mm
Centroid (y)	Crd.Y	2.23622	mm
Centroid (z)	Crd.Z	11.85547	mm
Moment of inertia (x)	MMI(x)	24.97565	mm^5
Moment of inertia (y)	MMI(y)	24.97748	mm^5
Moment of inertia (z)	MMI(z)	48.58225	mm^5
Polar moment of inertia	MMI(polar)	49.26769	mm^5
Radius of gyration (x)	Gr.R(x)	1.30127	mm
Radius of gyration (y)	Gr.R(y)	1.30132	mm
Radius of gyration (z)	Gr.R(z)	1.81488	mm
Polar radius of gyration	Gr.R(polar)	1.82764	mm
Product of inertia (xy)	Pr.In(xy)	-0.00311	mm^5
Product of inertia (xz)	Pr.In(xz)	0.00011	mm^5
Product of inertia (yz)	Pr.In(yz)	0.00010	mm^5
Total orientation (theta)	T.Or(theta)	89.99992	°
Total orientation (phi)	T.Or(phi)	323.16060	°
Number of objects	Obj.N	2
Number of closed pores	Po.N(cl)	11
Volume of closed pores	Po.V(cl)	0.00409	mm^3
Surface of closed pores	Po.S(cl)	0.45091	mm^2
Closed porosity (percent)	Po(cl)	0.02772	%
Volume of open pore space	Po.V(op)	0.00295	mm^3
Open porosity (percent)	Po(op)	0.01996	%
Total volume of pore space	Po.V(tot)	0.00704	mm^3
Total porosity (percent)	Po(tot)	0.04768	%
Euler number	Eu.N	5
Connectivity	Conn	8
Connectivity density	Conn.Dn	0.54214	1/mm^3
<<<<< End of task (381fd177-1291-4e7c-bef5-61055676e8b0) >>>>>
