# Supplementary material for: Molecular exploration of fossil eggshell uncovers hidden lineage of giant extinct bird
Source: Nat Commun. 2023 Feb 28;14:914. doi: 10.1038/s41467-023-36405-3 (PMC9974994; doi:10.1038/s41467-023-36405-3)
Supplement: Supplementary file 12 — Supplementary Data 12 [file 41467_2023_36405_MOESM12_ESM.zip › Micro_CT_raw_data/Mullerornis/AD2111/Results/ad#2111_1.08mm__rec_voi_1330_i2d.csv]

CT Analyser	Version: 1.16.4.1
22.09.2016 12:16
File name:	ad#2111_1.08mm__rec_voi_1330.tif
Note:
Lower grey threshold:	83
Upper grey threshold:	255
#	Area	Major diameter	Minor diameter	Aspect ratio	Mean Thickness	Perimeter-equivalent circle diameter
	Ar	Maj.Dm	Min.Dm	AR	Th	EDCp
	mm^2	mm	mm		mm	mm
1	0.00563	0.11886	0.07112	1.67116	0.04779	0.11028
2	0.00417	0.10506	0.08890	1.18167	0.03036	0.10931
3	0.00131	0.05422	0.03556	1.52475	0.02127	0.04499
4	0.00371	0.08537	0.07112	1.20029	0.05373	0.07564
