# Supplementary material for: Molecular exploration of fossil eggshell uncovers hidden lineage of giant extinct bird
Source: Nat Commun. 2023 Feb 28;14:914. doi: 10.1038/s41467-023-36405-3 (PMC9974994; doi:10.1038/s41467-023-36405-3)
Supplement: Supplementary file 12 — Supplementary Data 12 [file 41467_2023_36405_MOESM12_ESM.zip › Micro_CT_raw_data/Mullerornis/AD2113/Results/ad#2113_1.40mm__rec_voi_.ctan.csv]

-----------------------------------------------------------------
Loaded dataset:	C:\Data\00084828\Mike B\Alycia Grealy\Mull South\AD#2113_1.40mm\AD#2113_1.40mm_Rec\VOI(1)\ad#2113_1.40mm__rec_voi_
<<<<< Begin of task (92ff3dc4-c179-42e5-9410-1c2c9ae78fa9) >>>>>
CT Analyser	Version: 1.16.4.1
Task file: C:\Data\00084828\Mike B\160916_Pore Analysis.ctt
Dataset name	C:\Data\00084828\Mike B\Alycia Grealy\Mull South\AD#2113_1.40mm\AD#2113_1.40mm_Rec\VOI(1)\ad#2113_1.40mm__rec_voi_1336.bmp
File postfix length	4
File type	BMP
Roi filename	C:\Data\00084828\Mike B\Alycia Grealy\Mull South\AD#2113_1.40mm\AD#2113_1.40mm_Rec\VOI(1)\ad#2113_1.40mm__rec_voi_.roi
Image size (W/H)	504	504
Total number of images	71
Total Z-position range	1291	1361
Number of images inside VOI	71
Z-position range of VOI	1291	1361
Z spacing	1
Pixel size (um)	8.890469
-----------------------------------------------------------------
[ 09/22/16 13:06:13 ] Thresholding
Mode	Global
Lower grey threshold	0
Upper grey threshold	65
[ 09/22/16 13:06:13 ] Thresholding done
-----------------------------------------------------------------
[ 09/22/16 13:06:13 ] Despeckle
Type: Remove white speckles (3D space)
Volume : less than 400 voxels
Apply to: Image
38 speckles removed
[ 09/22/16 13:06:13 ] Despeckle done
-----------------------------------------------------------------
[ 09/22/16 13:06:13 ] Bitwise operations
<Image> = <Image> AND <Region of Interest>
[ 09/22/16 13:06:13 ] Bitwise operations done
-----------------------------------------------------------------
[ 09/22/16 13:06:13 ] Despeckle
Type: Remove white speckles (2D space)
Area: less than 15 pixels
Apply to: Image
71 speckles removed
[ 09/22/16 13:06:13 ] Despeckle done
-----------------------------------------------------------------
[ 09/22/16 13:06:13 ] Save bitmaps(only image):
Destination folder: C:\Data\00084828\Mike B\Alycia Grealy\Mull South\AD#2113_1.40mm\AD#2113_1.40mm_Rec\VOI(1)\images
File format: tif
Number of saved files: 71
-----------------------------------------------------------------
[ 09/22/16 13:06:14 ] 3D analysis
Date and time	22.09.2016 13:06
Operator identity	00084828
Computer name	SCI-CMCA-W-D003
Computation time	00:00:01
Dataset	ad#2113_1.40mm__rec_voi_
Location	C:\Data\00084828\Mike B\Alycia Grealy\Mull South\AD#2113_1.40mm\AD#2113_1.40mm_Rec\VOI(1)\
MORPHOMETRY RESULTS
----------------------------
Description	Abbreviation	Value	Unit
Number of layers		71
Lower vertical position		11.47760	mm
Upper vertical position		12.09993	mm
Pixel size		8.89047	um
Lower grey threshold		0
Upper grey threshold		65
Total VOI volume	TV	12.47267	mm^3
Object volume	Obj.V	0.00525	mm^3
Percent object volume	Obj.V/TV	0.04212	%
Total VOI surface	TS	50.64473	mm^2
Object surface	Obj.S	0.48947	mm^2
Intersection surface	i.S	0.02600	mm^2
Object surface / volume ratio	Obj.S/Obj.V	93.17004	1/mm
Object surface density	Obj.S/TV	0.03924	1/mm
Surface convexity index	SCv.I	41.34414	1/mm
Centroid (x)	Crd.X	0.91514	mm
Centroid (y)	Crd.Y	1.54498	mm
Centroid (z)	Crd.Z	11.70431	mm
Moment of inertia (x)	MMI(x)	0.01252	mm^5
Moment of inertia (y)	MMI(y)	0.00321	mm^5
Moment of inertia (z)	MMI(z)	0.01531	mm^5
Polar moment of inertia	MMI(polar)	0.01552	mm^5
Radius of gyration (x)	Gr.R(x)	1.52528	mm
Radius of gyration (y)	Gr.R(y)	0.77259	mm
Radius of gyration (z)	Gr.R(z)	1.68669	mm
Polar radius of gyration	Gr.R(polar)	1.69828	mm
Product of inertia (xy)	Pr.In(xy)	-0.00195	mm^5
Product of inertia (xz)	Pr.In(xz)	-0.00010	mm^5
Product of inertia (yz)	Pr.In(yz)	-0.00001	mm^5
Total orientation (theta)	T.Or(theta)	89.95046	°
Total orientation (phi)	T.Or(phi)	101.36309	°
Number of objects	Obj.N	12
Number of closed pores	Po.N(cl)	0
Volume of closed pores	Po.V(cl)	0.00000	mm^3
Surface of closed pores	Po.S(cl)	0.00000	mm^2
Closed porosity (percent)	Po(cl)	0.00000	%
Volume of open pore space	Po.V(op)	12.46741	mm^3
Open porosity (percent)	Po(op)	99.95788	%
Total volume of pore space	Po.V(tot)	12.46741	mm^3
Total porosity (percent)	Po(tot)	99.95788	%
Euler number	Eu.N	12
Connectivity	Conn	0
Connectivity density	Conn.Dn	0.00000	1/mm^3
-----------------------------------------------------------------
[ 09/22/16 13:06:15 ] Bitwise operations
<Image> = NOT <Image>
[ 09/22/16 13:06:16 ] Bitwise operations done
-----------------------------------------------------------------
[ 09/22/16 13:06:16 ] 3D analysis
Date and time	22.09.2016 13:06
Operator identity	00084828
Computer name	SCI-CMCA-W-D003
Computation time	00:00:01
Dataset	ad#2113_1.40mm__rec_voi_
Location	C:\Data\00084828\Mike B\Alycia Grealy\Mull South\AD#2113_1.40mm\AD#2113_1.40mm_Rec\VOI(1)\
MORPHOMETRY RESULTS
----------------------------
Description	Abbreviation	Value	Unit
Number of layers		71
Lower vertical position		11.47760	mm
Upper vertical position		12.09993	mm
Pixel size		8.89047	um
Lower grey threshold		0
Upper grey threshold		65
Total VOI volume	TV	12.47267	mm^3
Object volume	Obj.V	12.46738	mm^3
Percent object volume	Obj.V/TV	99.95759	%
Total VOI surface	TS	50.64473	mm^2
Object surface	Obj.S	51.06067	mm^2
Intersection surface	i.S	50.59499	mm^2
Object surface / volume ratio	Obj.S/Obj.V	4.09554	1/mm
Object surface density	Obj.S/TV	4.09380	1/mm
Surface convexity index	SCv.I	1.56343	1/mm
Centroid (x)	Crd.X	2.23652	mm
Centroid (y)	Crd.Y	2.23625	mm
Centroid (z)	Crd.Z	11.78880	mm
Moment of inertia (x)	MMI(x)	20.93792	mm^5
Moment of inertia (y)	MMI(y)	20.94040	mm^5
Moment of inertia (z)	MMI(z)	41.05068	mm^5
Polar moment of inertia	MMI(polar)	41.46450	mm^5
Radius of gyration (x)	Gr.R(x)	1.29591	mm
Radius of gyration (y)	Gr.R(y)	1.29599	mm
Radius of gyration (z)	Gr.R(z)	1.81454	mm
Polar radius of gyration	Gr.R(polar)	1.82367	mm
Product of inertia (xy)	Pr.In(xy)	-0.00296	mm^5
Product of inertia (xz)	Pr.In(xz)	-0.00050	mm^5
Product of inertia (yz)	Pr.In(yz)	-0.00031	mm^5
Total orientation (theta)	T.Or(theta)	89.99929	°
Total orientation (phi)	T.Or(phi)	146.37413	°
Number of objects	Obj.N	1
Number of closed pores	Po.N(cl)	5
Volume of closed pores	Po.V(cl)	0.00230	mm^3
Surface of closed pores	Po.S(cl)	0.22514	mm^2
Closed porosity (percent)	Po(cl)	0.01842	%
Volume of open pore space	Po.V(op)	0.00299	mm^3
Open porosity (percent)	Po(op)	0.02399	%
Total volume of pore space	Po.V(tot)	0.00529	mm^3
Total porosity (percent)	Po(tot)	0.04241	%
Euler number	Eu.N	5
Connectivity	Conn	1
Connectivity density	Conn.Dn	0.08018	1/mm^3
<<<<< End of task (92ff3dc4-c179-42e5-9410-1c2c9ae78fa9) >>>>>
