# Supplementary material for: Molecular exploration of fossil eggshell uncovers hidden lineage of giant extinct bird
Source: Nat Commun. 2023 Feb 28;14:914. doi: 10.1038/s41467-023-36405-3 (PMC9974994; doi:10.1038/s41467-023-36405-3)
Supplement: Supplementary file 12 — Supplementary Data 12 [file 41467_2023_36405_MOESM12_ESM.zip › Micro_CT_raw_data/Mullerornis/AD2113/Results/ad#2113_1.40mm__rec_voi_1322_i2d.csv]

CT Analyser	Version: 1.16.4.1
22.09.2016 13:06
File name:	ad#2113_1.40mm__rec_voi_1322.tif
Note:
Lower grey threshold:	83
Upper grey threshold:	255
#	Area	Major diameter	Minor diameter	Aspect ratio	Mean Thickness	Perimeter-equivalent circle diameter
	Ar	Maj.Dm	Min.Dm	AR	Th	EDCp
	mm^2	mm	mm		mm	mm
1	0.00176	0.06073	0.04445	1.36619	0.02667	0.04997
2	0.00244	0.06853	0.05334	1.28470	0.04107	0.05866
