# Supplementary material for: Molecular exploration of fossil eggshell uncovers hidden lineage of giant extinct bird
Source: Nat Commun. 2023 Feb 28;14:914. doi: 10.1038/s41467-023-36405-3 (PMC9974994; doi:10.1038/s41467-023-36405-3)
Supplement: Supplementary file 12 — Supplementary Data 12 [file 41467_2023_36405_MOESM12_ESM.zip › Micro_CT_raw_data/Mullerornis/AD2125/Results/ad#2125_1.14mm__rec_voi_.ctan.csv]

-----------------------------------------------------------------
Loaded dataset:	C:\Data\00084828\Mike B\Alycia Grealy\Study samples\AD#2125_1.14mm\AD#2125_1.14mm_Rec\VOI(1)\ad#2125_1.14mm__rec_voi_
<<<<< Begin of task (661c24d5-b165-4073-b568-f473bb6303e4) >>>>>
CT Analyser	Version: 1.16.4.1
Dataset name	C:\Data\00084828\Mike B\Alycia Grealy\Study samples\AD#2125_1.14mm\AD#2125_1.14mm_Rec\VOI(1)\ad#2125_1.14mm__rec_voi_1270.bmp
File postfix length	4
File type	BMP
Roi filename	C:\Data\00084828\Mike B\Alycia Grealy\Study samples\AD#2125_1.14mm\AD#2125_1.14mm_Rec\VOI(1)\ad#2125_1.14mm__rec_voi_.roi
Image size (W/H)	504	504
Total number of images	53
Total Z-position range	1270	1322
Number of images inside VOI	53
Z-position range of VOI	1270	1322
Z spacing	1
Pixel size (um)	8.890469
-----------------------------------------------------------------
[ 09/22/16 14:02:48 ] Thresholding
Mode	Global
Lower grey threshold	0
Upper grey threshold	65
[ 09/22/16 14:02:49 ] Thresholding done
-----------------------------------------------------------------
[ 09/22/16 14:02:49 ] Despeckle
Type: Remove white speckles (3D space)
Volume : less than 400 voxels
Apply to: Image
68 speckles removed
[ 09/22/16 14:02:49 ] Despeckle done
-----------------------------------------------------------------
[ 09/22/16 14:02:49 ] Bitwise operations
<Image> = <Image> AND <Region of Interest>
[ 09/22/16 14:02:49 ] Bitwise operations done
-----------------------------------------------------------------
[ 09/22/16 14:02:49 ] Despeckle
Type: Remove white speckles (2D space)
Area: less than 15 pixels
Apply to: Image
57 speckles removed
[ 09/22/16 14:02:49 ] Despeckle done
-----------------------------------------------------------------
[ 09/22/16 14:02:49 ] Save bitmaps(only image):
Destination folder: C:\Data\00084828\Mike B\Alycia Grealy\Study samples\AD#2125_1.14mm\AD#2125_1.14mm_Rec\VOI(1)\images
File format: tif
Number of saved files: 53
-----------------------------------------------------------------
[ 09/22/16 14:02:49 ] 3D analysis
Date and time	22.09.2016 14:02
Operator identity	00084828
Computer name	SCI-CMCA-W-D003
Computation time	00:00:01
Dataset	ad#2125_1.14mm__rec_voi_
Location	C:\Data\00084828\Mike B\Alycia Grealy\Study samples\AD#2125_1.14mm\AD#2125_1.14mm_Rec\VOI(1)\
MORPHOMETRY RESULTS
----------------------------
Description	Abbreviation	Value	Unit
Number of layers		53
Lower vertical position		11.29090	mm
Upper vertical position		11.75320	mm
Pixel size		8.89047	um
Lower grey threshold		0
Upper grey threshold		65
Total VOI volume	TV	9.31049	mm^3
Object volume	Obj.V	0.00547	mm^3
Percent object volume	Obj.V/TV	0.05879	%
Total VOI surface	TS	47.80094	mm^2
Object surface	Obj.S	0.37998	mm^2
Intersection surface	i.S	0.01401	mm^2
Object surface / volume ratio	Obj.S/Obj.V	69.41916	1/mm
Object surface density	Obj.S/TV	0.04081	1/mm
Surface convexity index	SCv.I	28.66358	1/mm
Centroid (x)	Crd.X	3.48020	mm
Centroid (y)	Crd.Y	2.71739	mm
Centroid (z)	Crd.Z	11.49405	mm
Moment of inertia (x)	MMI(x)	0.01066	mm^5
Moment of inertia (y)	MMI(y)	0.00112	mm^5
Moment of inertia (z)	MMI(z)	0.01159	mm^5
Polar moment of inertia	MMI(polar)	0.01169	mm^5
Radius of gyration (x)	Gr.R(x)	1.38700	mm
Radius of gyration (y)	Gr.R(y)	0.44956	mm
Radius of gyration (z)	Gr.R(z)	1.44595	mm
Polar radius of gyration	Gr.R(polar)	1.45201	mm
Product of inertia (xy)	Pr.In(xy)	-0.00320	mm^5
Product of inertia (xz)	Pr.In(xz)	0.00023	mm^5
Product of inertia (yz)	Pr.In(yz)	-0.00068	mm^5
Total orientation (theta)	T.Or(theta)	86.43448	°
Total orientation (phi)	T.Or(phi)	286.94428	°
Number of objects	Obj.N	5
Number of closed pores	Po.N(cl)	0
Volume of closed pores	Po.V(cl)	0.00000	mm^3
Surface of closed pores	Po.S(cl)	0.00000	mm^2
Closed porosity (percent)	Po(cl)	0.00000	%
Volume of open pore space	Po.V(op)	9.30502	mm^3
Open porosity (percent)	Po(op)	99.94121	%
Total volume of pore space	Po.V(tot)	9.30502	mm^3
Total porosity (percent)	Po(tot)	99.94121	%
Euler number	Eu.N	5
Connectivity	Conn	0
Connectivity density	Conn.Dn	0.00000	1/mm^3
-----------------------------------------------------------------
[ 09/22/16 14:02:50 ] Bitwise operations
<Image> = NOT <Image>
[ 09/22/16 14:02:50 ] Bitwise operations done
-----------------------------------------------------------------
[ 09/22/16 14:02:51 ] 3D analysis
Date and time	22.09.2016 14:02
Operator identity	00084828
Computer name	SCI-CMCA-W-D003
Computation time	00:00:01
Dataset	ad#2125_1.14mm__rec_voi_
Location	C:\Data\00084828\Mike B\Alycia Grealy\Study samples\AD#2125_1.14mm\AD#2125_1.14mm_Rec\VOI(1)\
MORPHOMETRY RESULTS
----------------------------
Description	Abbreviation	Value	Unit
Number of layers		53
Lower vertical position		11.29090	mm
Upper vertical position		11.75320	mm
Pixel size		8.89047	um
Lower grey threshold		0
Upper grey threshold		65
Total VOI volume	TV	9.31049	mm^3
Object volume	Obj.V	9.30500	mm^3
Percent object volume	Obj.V/TV	99.94098	%
Total VOI surface	TS	47.80094	mm^2
Object surface	Obj.S	48.14053	mm^2
Intersection surface	i.S	47.77338	mm^2
Object surface / volume ratio	Obj.S/Obj.V	5.17362	1/mm
Object surface density	Obj.S/TV	5.17057	1/mm
Surface convexity index	SCv.I	3.22498	1/mm
Centroid (x)	Crd.X	2.23521	mm
Centroid (y)	Crd.Y	2.23567	mm
Centroid (z)	Crd.Z	11.52207	mm
Moment of inertia (x)	MMI(x)	15.49217	mm^5
Moment of inertia (y)	MMI(y)	15.49441	mm^5
Moment of inertia (z)	MMI(z)	30.64237	mm^5
Polar moment of inertia	MMI(polar)	30.81447	mm^5
Radius of gyration (x)	Gr.R(x)	1.29030	mm
Radius of gyration (y)	Gr.R(y)	1.29039	mm
Radius of gyration (z)	Gr.R(z)	1.81466	mm
Polar radius of gyration	Gr.R(polar)	1.81975	mm
Product of inertia (xy)	Pr.In(xy)	-0.00012	mm^5
Product of inertia (xz)	Pr.In(xz)	-0.00004	mm^5
Product of inertia (yz)	Pr.In(yz)	0.00075	mm^5
Total orientation (theta)	T.Or(theta)	89.99972	°
Total orientation (phi)	T.Or(phi)	176.97156	°
Number of objects	Obj.N	1
Number of closed pores	Po.N(cl)	1
Volume of closed pores	Po.V(cl)	0.00002	mm^3
Surface of closed pores	Po.S(cl)	0.00453	mm^2
Closed porosity (percent)	Po(cl)	0.00023	%
Volume of open pore space	Po.V(op)	0.00547	mm^3
Open porosity (percent)	Po(op)	0.05879	%
Total volume of pore space	Po.V(tot)	0.00549	mm^3
Total porosity (percent)	Po(tot)	0.05902	%
Euler number	Eu.N	2
Connectivity	Conn	0
Connectivity density	Conn.Dn	0.00000	1/mm^3
<<<<< End of task (661c24d5-b165-4073-b568-f473bb6303e4) >>>>>
