# Supplementary material for: Molecular exploration of fossil eggshell uncovers hidden lineage of giant extinct bird
Source: Nat Commun. 2023 Feb 28;14:914. doi: 10.1038/s41467-023-36405-3 (PMC9974994; doi:10.1038/s41467-023-36405-3)
Supplement: Supplementary file 12 — Supplementary Data 12 [file 41467_2023_36405_MOESM12_ESM.zip › Micro_CT_raw_data/Mullerornis/AD2112/Results/ad#2112_1.51mm__rec_rs2_tra_voi_.ctan.csv]

-----------------------------------------------------------------
Loaded dataset:	C:\Data\00084828\Mike B\Alycia Grealy\Mull South\AD#2112_1.51mm\AD#2112_1.51mm_Rec\Rotated\VOI\ad#2112_1.51mm__rec_rs2_tra_voi_
<<<<< Begin of task (902837d6-1307-4c84-97be-a94ebf77381d) >>>>>
CT Analyser	Version: 1.16.4.1
Task file: C:\Data\00084828\Mike B\160916_Pore Analysis.ctt
Dataset name	C:\Data\00084828\Mike B\Alycia Grealy\Mull South\AD#2112_1.51mm\AD#2112_1.51mm_Rec\Rotated\VOI\ad#2112_1.51mm__rec_rs2_tra_voi_0172.bmp
File postfix length	4
File type	BMP
Roi filename	C:\Data\00084828\Mike B\Alycia Grealy\Mull South\AD#2112_1.51mm\AD#2112_1.51mm_Rec\Rotated\VOI\ad#2112_1.51mm__rec_rs2_tra_voi_.roi
Image size (W/H)	254	254
Total number of images	44
Total Z-position range	172	215
Number of images inside VOI	44
Z-position range of VOI	172	215
Z spacing	1
Pixel size (um)	17.780939
-----------------------------------------------------------------
[ 09/22/16 13:38:22 ] Thresholding
Mode	Global
Lower grey threshold	0
Upper grey threshold	65
[ 09/22/16 13:38:22 ] Thresholding done
-----------------------------------------------------------------
[ 09/22/16 13:38:22 ] Despeckle
Type: Remove white speckles (3D space)
Volume : less than 400 voxels
Apply to: Image
4 speckles removed
[ 09/22/16 13:38:23 ] Despeckle done
-----------------------------------------------------------------
[ 09/22/16 13:38:23 ] Bitwise operations
<Image> = <Image> AND <Region of Interest>
[ 09/22/16 13:38:23 ] Bitwise operations done
-----------------------------------------------------------------
[ 09/22/16 13:38:23 ] Despeckle
Type: Remove white speckles (2D space)
Area: less than 15 pixels
Apply to: Image
161 speckles removed
[ 09/22/16 13:38:23 ] Despeckle done
-----------------------------------------------------------------
[ 09/22/16 13:38:23 ] Save bitmaps(only image):
Destination folder: C:\Data\00084828\Mike B\Alycia Grealy\Mull South\AD#2112_1.51mm\AD#2112_1.51mm_Rec\Rotated\VOI\images
File format: tif
Number of saved files: 44
-----------------------------------------------------------------
[ 09/22/16 13:38:23 ] 3D analysis
Date and time	22.09.2016 13:38
Operator identity	00084828
Computer name	SCI-CMCA-W-D003
Computation time	00:00:00
Dataset	ad#2112_1.51mm__rec_rs2_tra_voi_
Location	C:\Data\00084828\Mike B\Alycia Grealy\Mull South\AD#2112_1.51mm\AD#2112_1.51mm_Rec\Rotated\VOI\
MORPHOMETRY RESULTS
----------------------------
Description	Abbreviation	Value	Unit
Number of layers		44
Lower vertical position		3.05832	mm
Upper vertical position		3.82290	mm
Pixel size		17.78094	um
Lower grey threshold		0
Upper grey threshold		65
Total VOI volume	TV	15.45802	mm^3
Object volume	Obj.V	0.11189	mm^3
Percent object volume	Obj.V/TV	0.72384	%
Total VOI surface	TS	53.22960	mm^2
Object surface	Obj.S	4.98886	mm^2
Intersection surface	i.S	0.17104	mm^2
Object surface / volume ratio	Obj.S/Obj.V	44.58640	1/mm
Object surface density	Obj.S/TV	0.32274	1/mm
Surface convexity index	SCv.I	18.58341	1/mm
Centroid (x)	Crd.X	1.98233	mm
Centroid (y)	Crd.Y	2.18651	mm
Centroid (z)	Crd.Z	3.45062	mm
Moment of inertia (x)	MMI(x)	0.18128	mm^5
Moment of inertia (y)	MMI(y)	0.20664	mm^5
Moment of inertia (z)	MMI(z)	0.37676	mm^5
Polar moment of inertia	MMI(polar)	0.38234	mm^5
Radius of gyration (x)	Gr.R(x)	1.25961	mm
Radius of gyration (y)	Gr.R(y)	1.34484	mm
Radius of gyration (z)	Gr.R(z)	1.81591	mm
Polar radius of gyration	Gr.R(polar)	1.82931	mm
Product of inertia (xy)	Pr.In(xy)	-0.04072	mm^5
Product of inertia (xz)	Pr.In(xz)	-0.00022	mm^5
Product of inertia (yz)	Pr.In(yz)	-0.00000	mm^5
Total orientation (theta)	T.Or(theta)	89.95580	°
Total orientation (phi)	T.Or(phi)	143.64951	°
Number of objects	Obj.N	26
Number of closed pores	Po.N(cl)	0
Volume of closed pores	Po.V(cl)	0.00000	mm^3
Surface of closed pores	Po.S(cl)	0.00000	mm^2
Closed porosity (percent)	Po(cl)	0.00000	%
Volume of open pore space	Po.V(op)	15.34613	mm^3
Open porosity (percent)	Po(op)	99.27616	%
Total volume of pore space	Po.V(tot)	15.34613	mm^3
Total porosity (percent)	Po(tot)	99.27616	%
Euler number	Eu.N	24
Connectivity	Conn	2
Connectivity density	Conn.Dn	0.12938	1/mm^3
-----------------------------------------------------------------
[ 09/22/16 13:38:23 ] Bitwise operations
<Image> = NOT <Image>
[ 09/22/16 13:38:23 ] Bitwise operations done
-----------------------------------------------------------------
[ 09/22/16 13:38:23 ] 3D analysis
Date and time	22.09.2016 13:38
Operator identity	00084828
Computer name	SCI-CMCA-W-D003
Computation time	00:00:01
Dataset	ad#2112_1.51mm__rec_rs2_tra_voi_
Location	C:\Data\00084828\Mike B\Alycia Grealy\Mull South\AD#2112_1.51mm\AD#2112_1.51mm_Rec\Rotated\VOI\
MORPHOMETRY RESULTS
----------------------------
Description	Abbreviation	Value	Unit
Number of layers		44
Lower vertical position		3.05832	mm
Upper vertical position		3.82290	mm
Pixel size		17.78094	um
Lower grey threshold		0
Upper grey threshold		65
Total VOI volume	TV	15.45802	mm^3
Object volume	Obj.V	15.34547	mm^3
Percent object volume	Obj.V/TV	99.27188	%
Total VOI surface	TS	53.22960	mm^2
Object surface	Obj.S	57.69510	mm^2
Intersection surface	i.S	52.85369	mm^2
Object surface / volume ratio	Obj.S/Obj.V	3.75975	1/mm
Object surface density	Obj.S/TV	3.73237	1/mm
Surface convexity index	SCv.I	-3.67519	1/mm
Centroid (x)	Crd.X	2.25128	mm
Centroid (y)	Crd.Y	2.24976	mm
Centroid (z)	Crd.Z	3.44054	mm
Moment of inertia (x)	MMI(x)	26.06286	mm^5
Moment of inertia (y)	MMI(y)	26.02975	mm^5
Moment of inertia (z)	MMI(z)	50.52750	mm^5
Polar moment of inertia	MMI(polar)	51.31005	mm^5
Radius of gyration (x)	Gr.R(x)	1.30324	mm
Radius of gyration (y)	Gr.R(y)	1.30241	mm
Radius of gyration (z)	Gr.R(z)	1.81458	mm
Polar radius of gyration	Gr.R(polar)	1.82858	mm
Product of inertia (xy)	Pr.In(xy)	0.03879	mm^5
Product of inertia (xz)	Pr.In(xz)	0.00053	mm^5
Product of inertia (yz)	Pr.In(yz)	0.00007	mm^5
Total orientation (theta)	T.Or(theta)	89.99918	°
Total orientation (phi)	T.Or(phi)	56.55719	°
Number of objects	Obj.N	1
Number of closed pores	Po.N(cl)	11
Volume of closed pores	Po.V(cl)	0.00974	mm^3
Surface of closed pores	Po.S(cl)	0.58678	mm^2
Closed porosity (percent)	Po(cl)	0.06341	%
Volume of open pore space	Po.V(op)	0.10282	mm^3
Open porosity (percent)	Po(op)	0.66513	%
Total volume of pore space	Po.V(tot)	0.11255	mm^3
Total porosity (percent)	Po(tot)	0.72812	%
Euler number	Eu.N	5
Connectivity	Conn	7
Connectivity density	Conn.Dn	0.45284	1/mm^3
<<<<< End of task (902837d6-1307-4c84-97be-a94ebf77381d) >>>>>
