# Supplementary material for: Molecular exploration of fossil eggshell uncovers hidden lineage of giant extinct bird
Source: Nat Commun. 2023 Feb 28;14:914. doi: 10.1038/s41467-023-36405-3 (PMC9974994; doi:10.1038/s41467-023-36405-3)
Supplement: Supplementary file 12 — Supplementary Data 12 [file 41467_2023_36405_MOESM12_ESM.zip › Micro_CT_raw_data/Mullerornis/AD2109/Results/ad#2109_1.11mm_2__rec_voi_1255_i2d.csv]

CT Analyser	Version: 1.16.4.1
22.09.2016 12:33
File name:	ad#2109_1.11mm_2__rec_voi_1255.tif
Note:
Lower grey threshold:	83
Upper grey threshold:	255
#	Area	Major diameter	Minor diameter	Aspect ratio	Mean Thickness	Perimeter-equivalent circle diameter
	Ar	Maj.Dm	Min.Dm	AR	Th	EDCp
	mm^2	mm	mm		mm	mm
1	0.00690	0.13618	0.11558	1.17829	0.03533	0.14990
2	0.00599	0.12135	0.07112	1.70614	0.04359	0.11497
3	0.00579	0.11026	0.08890	1.24018	0.04964	0.10462
4	0.00453	0.11631	0.06223	1.86901	0.03538	0.10297
5	0.00736	0.16185	0.07112	2.27558	0.04722	0.13264
6	0.00702	0.13834	0.08890	1.55602	0.05006	0.12463
7	0.00986	0.14691	0.12447	1.18030	0.07219	0.13761
8	0.00221	0.07660	0.04445	1.72315	0.02159	0.06832
9	0.00171	0.06073	0.03556	1.70774	0.02933	0.05065
