# Supplementary material for: Molecular exploration of fossil eggshell uncovers hidden lineage of giant extinct bird
Source: Nat Commun. 2023 Feb 28;14:914. doi: 10.1038/s41467-023-36405-3 (PMC9974994; doi:10.1038/s41467-023-36405-3)
Supplement: Supplementary file 12 — Supplementary Data 12 [file 41467_2023_36405_MOESM12_ESM.zip › Micro_CT_raw_data/Mullerornis/AD2109/Results/ad#2109_1.11mm_2__rec_voi_.ctan.csv]

-----------------------------------------------------------------
Loaded dataset:	C:\Data\00084828\Mike B\Alycia Grealy\Mull South\AD#2109_1.11mm_2\AD#2109_1.11mm_2_Rec\VOI\ad#2109_1.11mm_2__rec_voi_
<<<<< Begin of task (c7985e7f-fed1-42ed-bd56-8aee1e8b43fa) >>>>>
CT Analyser	Version: 1.16.4.1
Dataset name	C:\Data\00084828\Mike B\Alycia Grealy\Mull South\AD#2109_1.11mm_2\AD#2109_1.11mm_2_Rec\VOI\ad#2109_1.11mm_2__rec_voi_1218.bmp
File postfix length	4
File type	BMP
Roi filename	C:\Data\00084828\Mike B\Alycia Grealy\Mull South\AD#2109_1.11mm_2\AD#2109_1.11mm_2_Rec\VOI\ad#2109_1.11mm_2__rec_voi_.roi
Image size (W/H)	504	504
Total number of images	58
Total Z-position range	1218	1275
Number of images inside VOI	58
Z-position range of VOI	1218	1275
Z spacing	1
Pixel size (um)	8.890469
-----------------------------------------------------------------
[ 09/22/16 12:32:36 ] Thresholding
Mode	Global
Lower grey threshold	0
Upper grey threshold	65
[ 09/22/16 12:32:36 ] Thresholding done
-----------------------------------------------------------------
[ 09/22/16 12:32:36 ] Despeckle
Type: Remove white speckles (3D space)
Volume : less than 400 voxels
Apply to: Image
5461 speckles removed
[ 09/22/16 12:32:36 ] Despeckle done
-----------------------------------------------------------------
[ 09/22/16 12:32:36 ] Bitwise operations
<Image> = <Image> AND <Region of Interest>
[ 09/22/16 12:32:36 ] Bitwise operations done
-----------------------------------------------------------------
[ 09/22/16 12:32:36 ] Despeckle
Type: Remove white speckles (2D space)
Area: less than 15 pixels
Apply to: Image
429 speckles removed
[ 09/22/16 12:32:37 ] Despeckle done
-----------------------------------------------------------------
[ 09/22/16 12:32:37 ] Save bitmaps(only image):
Destination folder: C:\Data\00084828\Mike B\Alycia Grealy\Mull South\AD#2109_1.11mm_2\AD#2109_1.11mm_2_Rec\VOI\images
File format: tif
Number of saved files: 58
-----------------------------------------------------------------
[ 09/22/16 12:32:37 ] 3D analysis
Date and time	22.09.2016 12:32
Operator identity	00084828
Computer name	SCI-CMCA-W-D003
Computation time	00:00:01
Dataset	ad#2109_1.11mm_2__rec_voi_
Location	C:\Data\00084828\Mike B\Alycia Grealy\Mull South\AD#2109_1.11mm_2\AD#2109_1.11mm_2_Rec\VOI\
MORPHOMETRY RESULTS
----------------------------
Description	Abbreviation	Value	Unit
Number of layers		58
Lower vertical position		10.82859	mm
Upper vertical position		11.33535	mm
Pixel size		8.89047	um
Lower grey threshold		0
Upper grey threshold		65
Total VOI volume	TV	10.18888	mm^3
Object volume	Obj.V	0.02335	mm^3
Percent object volume	Obj.V/TV	0.22916	%
Total VOI surface	TS	48.59088	mm^2
Object surface	Obj.S	1.77444	mm^2
Intersection surface	i.S	0.08095	mm^2
Object surface / volume ratio	Obj.S/Obj.V	75.99601	1/mm
Object surface density	Obj.S/TV	0.17415	1/mm
Surface convexity index	SCv.I	29.79998	1/mm
Centroid (x)	Crd.X	2.26914	mm
Centroid (y)	Crd.Y	1.68414	mm
Centroid (z)	Crd.Z	11.06397	mm
Moment of inertia (x)	MMI(x)	0.01622	mm^5
Moment of inertia (y)	MMI(y)	0.01762	mm^5
Moment of inertia (z)	MMI(z)	0.03287	mm^5
Polar moment of inertia	MMI(polar)	0.03335	mm^5
Radius of gyration (x)	Gr.R(x)	0.82706	mm
Radius of gyration (y)	Gr.R(y)	0.86207	mm
Radius of gyration (z)	Gr.R(z)	1.17745	mm
Polar radius of gyration	Gr.R(polar)	1.18608	mm
Product of inertia (xy)	Pr.In(xy)	-0.00425	mm^5
Product of inertia (xz)	Pr.In(xz)	-0.00032	mm^5
Product of inertia (yz)	Pr.In(yz)	0.00005	mm^5
Total orientation (theta)	T.Or(theta)	89.22296	°
Total orientation (phi)	T.Or(phi)	139.69633	°
Number of objects	Obj.N	18
Number of closed pores	Po.N(cl)	0
Volume of closed pores	Po.V(cl)	0.00000	mm^3
Surface of closed pores	Po.S(cl)	0.00000	mm^2
Closed porosity (percent)	Po(cl)	0.00000	%
Volume of open pore space	Po.V(op)	10.16553	mm^3
Open porosity (percent)	Po(op)	99.77084	%
Total volume of pore space	Po.V(tot)	10.16553	mm^3
Total porosity (percent)	Po(tot)	99.77084	%
Euler number	Eu.N	11
Connectivity	Conn	7
Connectivity density	Conn.Dn	0.68702	1/mm^3
-----------------------------------------------------------------
[ 09/22/16 12:32:38 ] Bitwise operations
<Image> = NOT <Image>
[ 09/22/16 12:32:38 ] Bitwise operations done
-----------------------------------------------------------------
[ 09/22/16 12:32:38 ] 3D analysis
Date and time	22.09.2016 12:32
Operator identity	00084828
Computer name	SCI-CMCA-W-D003
Computation time	00:00:02
Dataset	ad#2109_1.11mm_2__rec_voi_
Location	C:\Data\00084828\Mike B\Alycia Grealy\Mull South\AD#2109_1.11mm_2\AD#2109_1.11mm_2_Rec\VOI\
MORPHOMETRY RESULTS
----------------------------
Description	Abbreviation	Value	Unit
Number of layers		58
Lower vertical position		10.82859	mm
Upper vertical position		11.33535	mm
Pixel size		8.89047	um
Lower grey threshold		0
Upper grey threshold		65
Total VOI volume	TV	10.18888	mm^3
Object volume	Obj.V	10.16542	mm^3
Percent object volume	Obj.V/TV	99.76975	%
Total VOI surface	TS	48.59088	mm^2
Object surface	Obj.S	50.13979	mm^2
Intersection surface	i.S	48.44062	mm^2
Object surface / volume ratio	Obj.S/Obj.V	4.93239	1/mm
Object surface density	Obj.S/TV	4.92103	1/mm
Surface convexity index	SCv.I	-1.94339	1/mm
Centroid (x)	Crd.X	2.23588	mm
Centroid (y)	Crd.Y	2.23724	mm
Centroid (z)	Crd.Z	11.08201	mm
Moment of inertia (x)	MMI(x)	16.98056	mm^5
Moment of inertia (y)	MMI(y)	16.98637	mm^5
Moment of inertia (z)	MMI(z)	33.51651	mm^5
Polar moment of inertia	MMI(polar)	33.74172	mm^5
Radius of gyration (x)	Gr.R(x)	1.29244	mm
Radius of gyration (y)	Gr.R(y)	1.29266	mm
Radius of gyration (z)	Gr.R(z)	1.81578	mm
Polar radius of gyration	Gr.R(polar)	1.82187	mm
Product of inertia (xy)	Pr.In(xy)	0.00469	mm^5
Product of inertia (xz)	Pr.In(xz)	0.00033	mm^5
Product of inertia (yz)	Pr.In(yz)	-0.00028	mm^5
Total orientation (theta)	T.Or(theta)	89.99947	°
Total orientation (phi)	T.Or(phi)	29.10885	°
Number of objects	Obj.N	2
Number of closed pores	Po.N(cl)	4
Volume of closed pores	Po.V(cl)	0.00118	mm^3
Surface of closed pores	Po.S(cl)	0.13438	mm^2
Closed porosity (percent)	Po(cl)	0.01165	%
Volume of open pore space	Po.V(op)	0.02228	mm^3
Open porosity (percent)	Po(op)	0.21863	%
Total volume of pore space	Po.V(tot)	0.02346	mm^3
Total porosity (percent)	Po(tot)	0.23025	%
Euler number	Eu.N	-10
Connectivity	Conn	16
Connectivity density	Conn.Dn	1.57034	1/mm^3
<<<<< End of task (c7985e7f-fed1-42ed-bd56-8aee1e8b43fa) >>>>>
