# Supplementary material for: Molecular exploration of fossil eggshell uncovers hidden lineage of giant extinct bird
Source: Nat Commun. 2023 Feb 28;14:914. doi: 10.1038/s41467-023-36405-3 (PMC9974994; doi:10.1038/s41467-023-36405-3)
Supplement: Supplementary file 12 — Supplementary Data 12 [file 41467_2023_36405_MOESM12_ESM.zip › Micro_CT_raw_data/Southern_Aepyornis_thick/AD2117/Results/ad#2117_3.71mm__rec_voi_.ctan.csv]

-----------------------------------------------------------------
Loaded dataset:	C:\Data\00084828\Mike B\Alycia Grealy\Aep South\AD#2117_3.71mm\AD#2117_3.71mm_Rec\VOI\ad#2117_3.71mm__rec_voi_
<<<<< Begin of task (3c9d6fa4-91d1-4147-b174-254b81df8412) >>>>>
CT Analyser	Version: 1.16.4.1
Task file: C:\Data\00084828\Mike B\160916_Pore Analysis.ctt
Dataset name	C:\Data\00084828\Mike B\Alycia Grealy\Aep South\AD#2117_3.71mm\AD#2117_3.71mm_Rec\VOI\ad#2117_3.71mm__rec_voi_1286.bmp
File postfix length	4
File type	BMP
Roi filename	C:\Data\00084828\Mike B\Alycia Grealy\Aep South\AD#2117_3.71mm\AD#2117_3.71mm_Rec\VOI\ad#2117_3.71mm__rec_voi_.roi
Image size (W/H)	504	504
Total number of images	113
Total Z-position range	1286	1398
Number of images inside VOI	113
Z-position range of VOI	1286	1398
Z spacing	1
Pixel size (um)	8.890469
-----------------------------------------------------------------
[ 09/16/16 15:29:35 ] Thresholding
Mode	Global
Lower grey threshold	0
Upper grey threshold	65
[ 09/16/16 15:29:36 ] Thresholding done
-----------------------------------------------------------------
[ 09/16/16 15:29:36 ] Despeckle
Type: Remove white speckles (3D space)
Volume : less than 400 voxels
Apply to: Image
7397 speckles removed
[ 09/16/16 15:29:36 ] Despeckle done
-----------------------------------------------------------------
[ 09/16/16 15:29:36 ] Bitwise operations
<Image> = <Image> AND <Region of Interest>
[ 09/16/16 15:29:36 ] Bitwise operations done
-----------------------------------------------------------------
[ 09/16/16 15:29:37 ] Despeckle
Type: Remove white speckles (2D space)
Area: less than 15 pixels
Apply to: Image
1256 speckles removed
[ 09/16/16 15:29:37 ] Despeckle done
-----------------------------------------------------------------
[ 09/16/16 15:29:37 ] Save bitmaps(only image):
Destination folder: C:\Data\00084828\Mike B\Alycia Grealy\Aep South\AD#2117_3.71mm\AD#2117_3.71mm_Rec\VOI\images
File format: tif
Number of saved files: 113
-----------------------------------------------------------------
[ 09/16/16 15:29:38 ] 3D analysis
Date and time	16.09.2016 15:29
Operator identity	00084828
Computer name	SCI-CMCA-W-D003
Computation time	00:00:06
Dataset	ad#2117_3.71mm__rec_voi_
Location	C:\Data\00084828\Mike B\Alycia Grealy\Aep South\AD#2117_3.71mm\AD#2117_3.71mm_Rec\VOI\
MORPHOMETRY RESULTS
----------------------------
Description	Abbreviation	Value	Unit
Number of layers		113
Lower vertical position		11.43314	mm
Upper vertical position		12.42888	mm
Pixel size		8.89047	um
Lower grey threshold		0
Upper grey threshold		65
Total VOI volume	TV	19.85107	mm^3
Object volume	Obj.V	0.13775	mm^3
Percent object volume	Obj.V/TV	0.69392	%
Total VOI surface	TS	57.28024	mm^2
Object surface	Obj.S	9.44958	mm^2
Intersection surface	i.S	0.26099	mm^2
Object surface / volume ratio	Obj.S/Obj.V	68.59934	1/mm
Object surface density	Obj.S/TV	0.47602	1/mm
Surface convexity index	SCv.I	23.17143	1/mm
Centroid (x)	Crd.X	2.23114	mm
Centroid (y)	Crd.Y	2.43399	mm
Centroid (z)	Crd.Z	11.92840	mm
Moment of inertia (x)	MMI(x)	0.15238	mm^5
Moment of inertia (y)	MMI(y)	0.27664	mm^5
Moment of inertia (z)	MMI(z)	0.40460	mm^5
Polar moment of inertia	MMI(polar)	0.41681	mm^5
Radius of gyration (x)	Gr.R(x)	1.04591	mm
Radius of gyration (y)	Gr.R(y)	1.40923	mm
Radius of gyration (z)	Gr.R(z)	1.70427	mm
Polar radius of gyration	Gr.R(polar)	1.72980	mm
Product of inertia (xy)	Pr.In(xy)	0.00588	mm^5
Product of inertia (xz)	Pr.In(xz)	0.00581	mm^5
Product of inertia (yz)	Pr.In(yz)	0.00282	mm^5
Total orientation (theta)	T.Or(theta)	88.65417	°
Total orientation (phi)	T.Or(phi)	2.72963	°
Number of objects	Obj.N	62
Number of closed pores	Po.N(cl)	10
Volume of closed pores	Po.V(cl)	0.00002	mm^3
Surface of closed pores	Po.S(cl)	0.00683	mm^2
Closed porosity (percent)	Po(cl)	0.01286	%
Volume of open pore space	Po.V(op)	19.71330	mm^3
Open porosity (percent)	Po(op)	99.30599	%
Total volume of pore space	Po.V(tot)	19.71332	mm^3
Total porosity (percent)	Po(tot)	99.30608	%
Euler number	Eu.N	21
Connectivity	Conn	51
Connectivity density	Conn.Dn	2.56913	1/mm^3
-----------------------------------------------------------------
[ 09/16/16 15:29:44 ] Bitwise operations
<Image> = NOT <Image>
[ 09/16/16 15:29:44 ] Bitwise operations done
-----------------------------------------------------------------
[ 09/16/16 15:29:44 ] 3D analysis
Date and time	16.09.2016 15:29
Operator identity	00084828
Computer name	SCI-CMCA-W-D003
Computation time	00:00:05
Dataset	ad#2117_3.71mm__rec_voi_
Location	C:\Data\00084828\Mike B\Alycia Grealy\Aep South\AD#2117_3.71mm\AD#2117_3.71mm_Rec\VOI\
MORPHOMETRY RESULTS
----------------------------
Description	Abbreviation	Value	Unit
Number of layers		113
Lower vertical position		11.43314	mm
Upper vertical position		12.42888	mm
Pixel size		8.89047	um
Lower grey threshold		0
Upper grey threshold		65
Total VOI volume	TV	19.85107	mm^3
Object volume	Obj.V	19.71299	mm^3
Percent object volume	Obj.V/TV	99.30441	%
Total VOI surface	TS	57.28024	mm^2
Object surface	Obj.S	66.00853	mm^2
Intersection surface	i.S	56.80697	mm^2
Object surface / volume ratio	Obj.S/Obj.V	3.34848	1/mm
Object surface density	Obj.S/TV	3.32519	1/mm
Surface convexity index	SCv.I	-10.63349	1/mm
Centroid (x)	Crd.X	2.23599	mm
Centroid (y)	Crd.Y	2.23455	mm
Centroid (z)	Crd.Z	11.93103	mm
Moment of inertia (x)	MMI(x)	34.20040	mm^5
Moment of inertia (y)	MMI(y)	34.08164	mm^5
Moment of inertia (z)	MMI(z)	64.96749	mm^5
Polar moment of inertia	MMI(polar)	66.62476	mm^5
Radius of gyration (x)	Gr.R(x)	1.31719	mm
Radius of gyration (y)	Gr.R(y)	1.31490	mm
Radius of gyration (z)	Gr.R(z)	1.81544	mm
Polar radius of gyration	Gr.R(polar)	1.83845	mm
Product of inertia (xy)	Pr.In(xy)	-0.00574	mm^5
Product of inertia (xz)	Pr.In(xz)	-0.00581	mm^5
Product of inertia (yz)	Pr.In(yz)	-0.00275	mm^5
Total orientation (theta)	T.Or(theta)	89.99543	°
Total orientation (phi)	T.Or(phi)	272.76238	°
Number of objects	Obj.N	33
Number of closed pores	Po.N(cl)	23
Volume of closed pores	Po.V(cl)	0.00498	mm^3
Surface of closed pores	Po.S(cl)	0.56093	mm^2
Closed porosity (percent)	Po(cl)	0.02525	%
Volume of open pore space	Po.V(op)	0.13310	mm^3
Open porosity (percent)	Po(op)	0.67052	%
Total volume of pore space	Po.V(tot)	0.13808	mm^3
Total porosity (percent)	Po(tot)	0.69559	%
Euler number	Eu.N	-66
Connectivity	Conn	122
Connectivity density	Conn.Dn	6.14576	1/mm^3
<<<<< End of task (3c9d6fa4-91d1-4147-b174-254b81df8412) >>>>>
