# Supplementary material for: Molecular exploration of fossil eggshell uncovers hidden lineage of giant extinct bird
Source: Nat Commun. 2023 Feb 28;14:914. doi: 10.1038/s41467-023-36405-3 (PMC9974994; doi:10.1038/s41467-023-36405-3)
Supplement: Supplementary file 12 — Supplementary Data 12 [file 41467_2023_36405_MOESM12_ESM.zip › Micro_CT_raw_data/Southern_Aepyornis_thick/AD2117/Results/ad#2117_3.71mm__rec_voi_1336_i2d.csv]

CT Analyser	Version: 1.16.4.1
16.09.2016 15:30
File name:	ad#2117_3.71mm__rec_voi_1336.tif
Note:
Lower grey threshold:	65
Upper grey threshold:	255
#	Area	Major diameter	Minor diameter	Aspect ratio	Mean Thickness	Perimeter-equivalent circle diameter
	Ar	Maj.Dm	Min.Dm	AR	Th	EDCp
	mm^2	mm	mm		mm	mm
1	0.00769	0.15224	0.08890	1.71245	0.05271	0.14230
2	0.00235	0.06853	0.04445	1.54164	0.02904	0.06032
3	0.01038	0.16107	0.09780	1.64702	0.06162	0.15196
4	0.00841	0.18603	0.06223	2.98927	0.04096	0.16328
5	0.00756	0.13272	0.11558	1.14834	0.03768	0.16563
6	0.01054	0.20769	0.12447	1.66862	0.03886	0.23492
7	0.01024	0.18603	0.08890	2.09249	0.03757	0.20456
8	0.01463	0.25479	0.08001	3.18429	0.04886	0.24527
9	0.00275	0.08220	0.06223	1.32089	0.02510	0.07730
10	0.00224	0.06582	0.05334	1.23385	0.02767	0.05963
11	0.00796	0.15605	0.08890	1.75529	0.04194	0.17157
12	0.00934	0.17498	0.08890	1.96815	0.04914	0.15528
13	0.00645	0.13462	0.07112	1.89277	0.04775	0.11663
14	0.00368	0.10829	0.05334	2.03006	0.02695	0.09565
15	0.00365	0.11026	0.06223	1.77168	0.02361	0.12132
16	0.00194	0.07300	0.03556	2.05278	0.02551	0.05797
17	0.01021	0.21701	0.12447	1.74353	0.05310	0.20427
18	0.00421	0.09086	0.06223	1.45993	0.04382	0.08198
19	0.00364	0.10171	0.05334	1.90672	0.03367	0.08530
