# Supplementary material for: Molecular exploration of fossil eggshell uncovers hidden lineage of giant extinct bird
Source: Nat Commun. 2023 Feb 28;14:914. doi: 10.1038/s41467-023-36405-3 (PMC9974994; doi:10.1038/s41467-023-36405-3)
Supplement: Supplementary file 12 — Supplementary Data 12 [file 41467_2023_36405_MOESM12_ESM.zip › Micro_CT_raw_data/Southern_Aepyornis_thick/AD2118/Results/ad#2118_3.15mm_2__rec_voi_.ctan.csv]

-----------------------------------------------------------------
Loaded dataset:	C:\Data\00084828\Mike B\Alycia Grealy\Aep South\AD#2118_3.15mm\Rec\VOI\ad#2118_3.15mm_2__rec_voi_
<<<<< Begin of task (019c522f-b49a-4105-aabc-575f6dbd86ce) >>>>>
CT Analyser	Version: 1.16.4.1
Dataset name	C:\Data\00084828\Mike B\Alycia Grealy\Aep South\AD#2118_3.15mm\Rec\VOI\ad#2118_3.15mm_2__rec_voi_1254.bmp
File postfix length	4
File type	BMP
Roi filename	C:\Data\00084828\Mike B\Alycia Grealy\Aep South\AD#2118_3.15mm\Rec\VOI\ad#2118_3.15mm_2__rec_voi_.roi
Image size (W/H)	504	504
Total number of images	113
Total Z-position range	1254	1366
Number of images inside VOI	113
Z-position range of VOI	1254	1366
Z spacing	1
Pixel size (um)	8.890469
-----------------------------------------------------------------
[ 09/16/16 13:56:18 ] Thresholding
Mode	Global
Lower grey threshold	0
Upper grey threshold	65
[ 09/16/16 13:56:18 ] Thresholding done
-----------------------------------------------------------------
[ 09/16/16 13:56:18 ] Despeckle
Type: Remove white speckles (3D space)
Volume : less than 400 voxels
Apply to: Image
940 speckles removed
[ 09/16/16 13:56:19 ] Despeckle done
-----------------------------------------------------------------
[ 09/16/16 13:56:19 ] Bitwise operations
<Image> = <Image> AND <Region of Interest>
[ 09/16/16 13:56:19 ] Bitwise operations done
-----------------------------------------------------------------
[ 09/16/16 13:56:19 ] Despeckle
Type: Remove white speckles (2D space)
Area: less than 15 pixels
Apply to: Image
426 speckles removed
[ 09/16/16 13:56:20 ] Despeckle done
-----------------------------------------------------------------
[ 09/16/16 13:56:20 ] Save bitmaps(only image):
Destination folder: C:\Data\00084828\Mike B\Alycia Grealy\Aep South\AD#2118_3.15mm\Rec\VOI\images
File format: tif
Number of saved files: 113
-----------------------------------------------------------------
[ 09/16/16 13:56:21 ] 3D analysis
Date and time	16.09.2016 13:56
Operator identity	00084828
Computer name	SCI-CMCA-W-D003
Computation time	00:00:06
Dataset	ad#2118_3.15mm_2__rec_voi_
Location	C:\Data\00084828\Mike B\Alycia Grealy\Aep South\AD#2118_3.15mm\Rec\VOI\
MORPHOMETRY RESULTS
----------------------------
Description	Abbreviation	Value	Unit
Number of layers		113
Lower vertical position		11.14865	mm
Upper vertical position		12.14438	mm
Pixel size		8.89047	um
Lower grey threshold		0
Upper grey threshold		65
Total VOI volume	TV	19.85107	mm^3
Object volume	Obj.V	0.11824	mm^3
Percent object volume	Obj.V/TV	0.59562	%
Total VOI surface	TS	57.28024	mm^2
Object surface	Obj.S	6.73208	mm^2
Intersection surface	i.S	0.27363	mm^2
Object surface / volume ratio	Obj.S/Obj.V	56.93688	1/mm
Object surface density	Obj.S/TV	0.33913	1/mm
Surface convexity index	SCv.I	21.46908	1/mm
Centroid (x)	Crd.X	2.18986	mm
Centroid (y)	Crd.Y	2.51655	mm
Centroid (z)	Crd.Z	11.73414	mm
Moment of inertia (x)	MMI(x)	0.26425	mm^5
Moment of inertia (y)	MMI(y)	0.16060	mm^5
Moment of inertia (z)	MMI(z)	0.40579	mm^5
Polar moment of inertia	MMI(polar)	0.41532	mm^5
Radius of gyration (x)	Gr.R(x)	1.48885	mm
Radius of gyration (y)	Gr.R(y)	1.16068	mm
Radius of gyration (z)	Gr.R(z)	1.84498	mm
Polar radius of gyration	Gr.R(polar)	1.86652	mm
Product of inertia (xy)	Pr.In(xy)	-0.00360	mm^5
Product of inertia (xz)	Pr.In(xz)	0.00036	mm^5
Product of inertia (yz)	Pr.In(yz)	-0.00344	mm^5
Total orientation (theta)	T.Or(theta)	89.19546	°
Total orientation (phi)	T.Or(phi)	271.98794	°
Number of objects	Obj.N	34
Number of closed pores	Po.N(cl)	2
Volume of closed pores	Po.V(cl)	0.00000	mm^3
Surface of closed pores	Po.S(cl)	0.00088	mm^2
Closed porosity (percent)	Po(cl)	0.00139	%
Volume of open pore space	Po.V(op)	19.73283	mm^3
Open porosity (percent)	Po(op)	99.40437	%
Total volume of pore space	Po.V(tot)	19.73284	mm^3
Total porosity (percent)	Po(tot)	99.40438	%
Euler number	Eu.N	21
Connectivity	Conn	15
Connectivity density	Conn.Dn	0.75563	1/mm^3
-----------------------------------------------------------------
[ 09/16/16 13:56:27 ] Bitwise operations
<Image> = NOT <Image>
[ 09/16/16 13:56:27 ] Bitwise operations done
-----------------------------------------------------------------
[ 09/16/16 13:56:27 ] 3D analysis
Date and time	16.09.2016 13:56
Operator identity	00084828
Computer name	SCI-CMCA-W-D003
Computation time	00:00:04
Dataset	ad#2118_3.15mm_2__rec_voi_
Location	C:\Data\00084828\Mike B\Alycia Grealy\Aep South\AD#2118_3.15mm\Rec\VOI\
MORPHOMETRY RESULTS
----------------------------
Description	Abbreviation	Value	Unit
Number of layers		113
Lower vertical position		11.14865	mm
Upper vertical position		12.14438	mm
Pixel size		8.89047	um
Lower grey threshold		0
Upper grey threshold		65
Total VOI volume	TV	19.85107	mm^3
Object volume	Obj.V	19.73259	mm^3
Percent object volume	Obj.V/TV	99.40314	%
Total VOI surface	TS	57.28024	mm^2
Object surface	Obj.S	63.31911	mm^2
Intersection surface	i.S	56.85152	mm^2
Object surface / volume ratio	Obj.S/Obj.V	3.20886	1/mm
Object surface density	Obj.S/TV	3.18971	1/mm
Surface convexity index	SCv.I	-6.30944	1/mm
Centroid (x)	Crd.X	2.23623	mm
Centroid (y)	Crd.Y	2.23426	mm
Centroid (z)	Crd.Z	11.64599	mm
Moment of inertia (x)	MMI(x)	34.08367	mm^5
Moment of inertia (y)	MMI(y)	34.19651	mm^5
Moment of inertia (z)	MMI(z)	64.96211	mm^5
Polar moment of inertia	MMI(polar)	66.62114	mm^5
Radius of gyration (x)	Gr.R(x)	1.31427	mm
Radius of gyration (y)	Gr.R(y)	1.31644	mm
Radius of gyration (z)	Gr.R(z)	1.81444	mm
Polar radius of gyration	Gr.R(polar)	1.83746	mm
Product of inertia (xy)	Pr.In(xy)	0.00515	mm^5
Product of inertia (xz)	Pr.In(xz)	0.00013	mm^5
Product of inertia (yz)	Pr.In(yz)	0.00049	mm^5
Total orientation (theta)	T.Or(theta)	89.99972	°
Total orientation (phi)	T.Or(phi)	2.60776	°
Number of objects	Obj.N	6
Number of closed pores	Po.N(cl)	9
Volume of closed pores	Po.V(cl)	0.01423	mm^3
Surface of closed pores	Po.S(cl)	0.88461	mm^2
Closed porosity (percent)	Po(cl)	0.07207	%
Volume of open pore space	Po.V(op)	0.10425	mm^3
Open porosity (percent)	Po(op)	0.52516	%
Total volume of pore space	Po.V(tot)	0.11848	mm^3
Total porosity (percent)	Po(tot)	0.59686	%
Euler number	Eu.N	-14
Connectivity	Conn	29
Connectivity density	Conn.Dn	1.46088	1/mm^3
<<<<< End of task (019c522f-b49a-4105-aabc-575f6dbd86ce) >>>>>
