# Supplementary material for: Molecular exploration of fossil eggshell uncovers hidden lineage of giant extinct bird
Source: Nat Commun. 2023 Feb 28;14:914. doi: 10.1038/s41467-023-36405-3 (PMC9974994; doi:10.1038/s41467-023-36405-3)
Supplement: Supplementary file 12 — Supplementary Data 12 [file 41467_2023_36405_MOESM12_ESM.zip › Micro_CT_raw_data/Southern_Aepyornis_thick/AD2409/Results/ad#2409_3.5mm__rec_voi_1386_i2d.csv]

CT Analyser	Version: 1.16.4.1
16.09.2016 14:49
File name:	ad#2409_3.5mm__rec_voi_1386.tif
Note:
Lower grey threshold:	65
Upper grey threshold:	255
#	Area	Major diameter	Minor diameter	Aspect ratio	Mean Thickness	Perimeter-equivalent circle diameter
	Ar	Maj.Dm	Min.Dm	AR	Th	EDCp
	mm^2	mm	mm		mm	mm
1	0.00372	0.08220	0.07112	1.15578	0.04390	0.07798
2	0.00587	0.10506	0.08890	1.18167	0.05138	0.10462
3	0.00172	0.05677	0.04445	1.27703	0.02788	0.04900
4	0.00724	0.12447	0.09780	1.27273	0.06161	0.11097
5	0.00806	0.11705	0.11558	1.01273	0.06645	0.11732
6	0.00451	0.09086	0.08001	1.13550	0.05239	0.08530
7	0.00342	0.09645	0.05334	1.80814	0.03399	0.08198
8	0.00711	0.12481	0.10669	1.16987	0.06483	0.11360
9	0.00453	0.10829	0.07112	1.52254	0.04073	0.09731
10	0.00278	0.08485	0.05334	1.59067	0.02495	0.08364
11	0.00447	0.12850	0.06223	2.06480	0.03609	0.10131
12	0.00244	0.06853	0.05334	1.28470	0.02693	0.06432
13	0.00420	0.09323	0.07112	1.31085	0.04094	0.08364
14	0.00220	0.07361	0.05334	1.38002	0.02535	0.06432
15	0.00252	0.09086	0.05334	1.70326	0.02413	0.07564
16	0.00651	0.12135	0.08890	1.36491	0.05010	0.11429
17	0.00412	0.10829	0.05334	2.03006	0.02850	0.10434
18	0.00253	0.09323	0.03556	2.62171	0.02094	0.07964
19	0.00236	0.06853	0.04445	1.54164	0.03806	0.05866
20	0.00636	0.13834	0.07112	1.94503	0.04497	0.11829
