# Supplementary material for: Molecular exploration of fossil eggshell uncovers hidden lineage of giant extinct bird
Source: Nat Commun. 2023 Feb 28;14:914. doi: 10.1038/s41467-023-36405-3 (PMC9974994; doi:10.1038/s41467-023-36405-3)
Supplement: Supplementary file 12 — Supplementary Data 12 [file 41467_2023_36405_MOESM12_ESM.zip › Micro_CT_raw_data/Southern_Aepyornis_thick/AD2409/Results/ad#2409_3.5mm__rec_voi_.ctan.csv]

-----------------------------------------------------------------
Loaded dataset:	C:\Data\00084828\Mike B\Alycia Grealy\Aep South\AD#2409_3.5mm\Recon\VOI\ad#2409_3.5mm__rec_voi_
<<<<< Begin of task (999c4212-120f-425a-bc72-801e326b406e) >>>>>
CT Analyser	Version: 1.16.4.1
Dataset name	C:\Data\00084828\Mike B\Alycia Grealy\Aep South\AD#2409_3.5mm\Recon\VOI\ad#2409_3.5mm__rec_voi_1336.bmp
File postfix length	4
File type	BMP
Roi filename	C:\Data\00084828\Mike B\Alycia Grealy\Aep South\AD#2409_3.5mm\Recon\VOI\ad#2409_3.5mm__rec_voi_.roi
Image size (W/H)	504	504
Total number of images	113
Total Z-position range	1336	1448
Number of images inside VOI	113
Z-position range of VOI	1336	1448
Z spacing	1
Pixel size (um)	8.890469
-----------------------------------------------------------------
[ 09/16/16 14:44:55 ] Thresholding
Mode	Global
Lower grey threshold	0
Upper grey threshold	65
[ 09/16/16 14:44:55 ] Thresholding done
-----------------------------------------------------------------
[ 09/16/16 14:44:55 ] Despeckle
Type: Remove white speckles (3D space)
Volume : less than 400 voxels
Apply to: Image
2110 speckles removed
[ 09/16/16 14:44:56 ] Despeckle done
-----------------------------------------------------------------
[ 09/16/16 14:44:56 ] Bitwise operations
<Image> = <Image> AND <Region of Interest>
[ 09/16/16 14:44:56 ] Bitwise operations done
-----------------------------------------------------------------
[ 09/16/16 14:44:56 ] Despeckle
Type: Remove white speckles (2D space)
Area: less than 15 pixels
Apply to: Image
674 speckles removed
[ 09/16/16 14:44:56 ] Despeckle done
-----------------------------------------------------------------
[ 09/16/16 14:44:56 ] Save bitmaps(only image):
Destination folder: C:\Data\00084828\Mike B\Alycia Grealy\Aep South\AD#2409_3.5mm\Recon\VOI\images
File format: tif
Number of saved files: 113
-----------------------------------------------------------------
[ 09/16/16 14:44:57 ] 3D analysis
Date and time	16.09.2016 14:44
Operator identity	00084828
Computer name	SCI-CMCA-W-D003
Computation time	00:00:06
Dataset	ad#2409_3.5mm__rec_voi_
Location	C:\Data\00084828\Mike B\Alycia Grealy\Aep South\AD#2409_3.5mm\Recon\VOI\
MORPHOMETRY RESULTS
----------------------------
Description	Abbreviation	Value	Unit
Number of layers		113
Lower vertical position		11.87767	mm
Upper vertical position		12.87340	mm
Pixel size		8.89047	um
Lower grey threshold		0
Upper grey threshold		65
Total VOI volume	TV	19.85107	mm^3
Object volume	Obj.V	0.09623	mm^3
Percent object volume	Obj.V/TV	0.48476	%
Total VOI surface	TS	57.28024	mm^2
Object surface	Obj.S	7.29397	mm^2
Intersection surface	i.S	0.31059	mm^2
Object surface / volume ratio	Obj.S/Obj.V	75.79743	1/mm
Object surface density	Obj.S/TV	0.36743	1/mm
Surface convexity index	SCv.I	30.85264	1/mm
Centroid (x)	Crd.X	2.40244	mm
Centroid (y)	Crd.Y	2.08176	mm
Centroid (z)	Crd.Z	12.34313	mm
Moment of inertia (x)	MMI(x)	0.20971	mm^5
Moment of inertia (y)	MMI(y)	0.18260	mm^5
Moment of inertia (z)	MMI(z)	0.37360	mm^5
Polar moment of inertia	MMI(polar)	0.38295	mm^5
Radius of gyration (x)	Gr.R(x)	1.46506	mm
Radius of gyration (y)	Gr.R(y)	1.36706	mm
Radius of gyration (z)	Gr.R(z)	1.95545	mm
Polar radius of gyration	Gr.R(polar)	1.97978	mm
Product of inertia (xy)	Pr.In(xy)	-0.04329	mm^5
Product of inertia (xz)	Pr.In(xz)	0.00359	mm^5
Product of inertia (yz)	Pr.In(yz)	-0.00354	mm^5
Total orientation (theta)	T.Or(theta)	88.72152	°
Total orientation (phi)	T.Or(phi)	306.31645	°
Number of objects	Obj.N	69
Number of closed pores	Po.N(cl)	3
Volume of closed pores	Po.V(cl)	0.00001	mm^3
Surface of closed pores	Po.S(cl)	0.00269	mm^2
Closed porosity (percent)	Po(cl)	0.00882	%
Volume of open pore space	Po.V(op)	19.75483	mm^3
Open porosity (percent)	Po(op)	99.51520	%
Total volume of pore space	Po.V(tot)	19.75484	mm^3
Total porosity (percent)	Po(tot)	99.51524	%
Euler number	Eu.N	63
Connectivity	Conn	9
Connectivity density	Conn.Dn	0.45338	1/mm^3
-----------------------------------------------------------------
[ 09/16/16 14:45:03 ] Bitwise operations
<Image> = NOT <Image>
[ 09/16/16 14:45:03 ] Bitwise operations done
-----------------------------------------------------------------
[ 09/16/16 14:45:04 ] 3D analysis
Date and time	16.09.2016 14:45
Operator identity	00084828
Computer name	SCI-CMCA-W-D003
Computation time	00:00:04
Dataset	ad#2409_3.5mm__rec_voi_
Location	C:\Data\00084828\Mike B\Alycia Grealy\Aep South\AD#2409_3.5mm\Recon\VOI\
MORPHOMETRY RESULTS
----------------------------
Description	Abbreviation	Value	Unit
Number of layers		113
Lower vertical position		11.87767	mm
Upper vertical position		12.87340	mm
Pixel size		8.89047	um
Lower grey threshold		0
Upper grey threshold		65
Total VOI volume	TV	19.85107	mm^3
Object volume	Obj.V	19.75450	mm^3
Percent object volume	Obj.V/TV	99.51354	%
Total VOI surface	TS	57.28024	mm^2
Object surface	Obj.S	63.74846	mm^2
Intersection surface	i.S	56.75255	mm^2
Object surface / volume ratio	Obj.S/Obj.V	3.22703	1/mm
Object surface density	Obj.S/TV	3.21134	1/mm
Surface convexity index	SCv.I	-9.25644	1/mm
Centroid (x)	Crd.X	2.23513	mm
Centroid (y)	Crd.Y	2.23672	mm
Centroid (z)	Crd.Z	12.37569	mm
Moment of inertia (x)	MMI(x)	34.14613	mm^5
Moment of inertia (y)	MMI(y)	34.17286	mm^5
Moment of inertia (z)	MMI(z)	64.99894	mm^5
Polar moment of inertia	MMI(polar)	66.65897	mm^5
Radius of gyration (x)	Gr.R(x)	1.31476	mm
Radius of gyration (y)	Gr.R(y)	1.31527	mm
Radius of gyration (z)	Gr.R(z)	1.81396	mm
Polar radius of gyration	Gr.R(polar)	1.83698	mm
Product of inertia (xy)	Pr.In(xy)	0.04581	mm^5
Product of inertia (xz)	Pr.In(xz)	-0.00306	mm^5
Product of inertia (yz)	Pr.In(yz)	0.00305	mm^5
Total orientation (theta)	T.Or(theta)	89.99886	°
Total orientation (phi)	T.Or(phi)	216.86837	°
Number of objects	Obj.N	11
Number of closed pores	Po.N(cl)	37
Volume of closed pores	Po.V(cl)	0.01548	mm^3
Surface of closed pores	Po.S(cl)	1.62266	mm^2
Closed porosity (percent)	Po(cl)	0.07833	%
Volume of open pore space	Po.V(op)	0.08108	mm^3
Open porosity (percent)	Po(op)	0.40846	%
Total volume of pore space	Po.V(tot)	0.09657	mm^3
Total porosity (percent)	Po(tot)	0.48646	%
Euler number	Eu.N	6
Connectivity	Conn	42
Connectivity density	Conn.Dn	2.11575	1/mm^3
<<<<< End of task (999c4212-120f-425a-bc72-801e326b406e) >>>>>
