# Supplementary material for: Molecular exploration of fossil eggshell uncovers hidden lineage of giant extinct bird
Source: Nat Commun. 2023 Feb 28;14:914. doi: 10.1038/s41467-023-36405-3 (PMC9974994; doi:10.1038/s41467-023-36405-3)
Supplement: Supplementary file 12 — Supplementary Data 12 [file 41467_2023_36405_MOESM12_ESM.zip › Micro_CT_raw_data/Southern_Aepyornis_thick/AD1739/Results/ad#1739_4.01mm__rec_voi_.ctan.csv]

-----------------------------------------------------------------
Loaded dataset:	C:\Data\00084828\Mike B\Alycia Grealy\Aep South\AD#1739_4.01mm\AD#1739_4.01mm_Rec\VOI\ad#1739_4.01mm__rec_voi_
<<<<< Begin of task (6023fa1b-7d4a-453a-81d4-0a125b4124cd) >>>>>
CT Analyser	Version: 1.16.4.1
Task file: C:\Data\00084828\Mike B\160916_Pore Analysis.ctt
Dataset name	C:\Data\00084828\Mike B\Alycia Grealy\Aep South\AD#1739_4.01mm\AD#1739_4.01mm_Rec\VOI\ad#1739_4.01mm__rec_voi_1082.bmp
File postfix length	4
File type	BMP
Roi filename	C:\Data\00084828\Mike B\Alycia Grealy\Aep South\AD#1739_4.01mm\AD#1739_4.01mm_Rec\VOI\ad#1739_4.01mm__rec_voi_.roi
Image size (W/H)	504	504
Total number of images	112
Total Z-position range	1082	1193
Number of images inside VOI	112
Z-position range of VOI	1082	1193
Z spacing	1
Pixel size (um)	8.890469
-----------------------------------------------------------------
[ 09/16/16 15:53:51 ] Thresholding
Mode	Global
Lower grey threshold	0
Upper grey threshold	65
[ 09/16/16 15:53:52 ] Thresholding done
-----------------------------------------------------------------
[ 09/16/16 15:53:52 ] Despeckle
Type: Remove white speckles (3D space)
Volume : less than 400 voxels
Apply to: Image
33515 speckles removed
[ 09/16/16 15:53:53 ] Despeckle done
-----------------------------------------------------------------
[ 09/16/16 15:53:53 ] Bitwise operations
<Image> = <Image> AND <Region of Interest>
[ 09/16/16 15:53:53 ] Bitwise operations done
-----------------------------------------------------------------
[ 09/16/16 15:53:53 ] Despeckle
Type: Remove white speckles (2D space)
Area: less than 15 pixels
Apply to: Image
7695 speckles removed
[ 09/16/16 15:53:53 ] Despeckle done
-----------------------------------------------------------------
[ 09/16/16 15:53:53 ] Save bitmaps(only image):
Destination folder: C:\Data\00084828\Mike B\Alycia Grealy\Aep South\AD#1739_4.01mm\AD#1739_4.01mm_Rec\VOI\images
File format: tif
Number of saved files: 112
-----------------------------------------------------------------
[ 09/16/16 15:53:54 ] 3D analysis
Date and time	16.09.2016 15:53
Operator identity	00084828
Computer name	SCI-CMCA-W-D003
Computation time	00:00:07
Dataset	ad#1739_4.01mm__rec_voi_
Location	C:\Data\00084828\Mike B\Alycia Grealy\Aep South\AD#1739_4.01mm\AD#1739_4.01mm_Rec\VOI\
MORPHOMETRY RESULTS
----------------------------
Description	Abbreviation	Value	Unit
Number of layers		112
Lower vertical position		9.61949	mm
Upper vertical position		10.60633	mm
Pixel size		8.89047	um
Lower grey threshold		0
Upper grey threshold		65
Total VOI volume	TV	19.67540	mm^3
Object volume	Obj.V	0.61992	mm^3
Percent object volume	Obj.V/TV	3.15071	%
Total VOI surface	TS	57.12225	mm^2
Object surface	Obj.S	35.76140	mm^2
Intersection surface	i.S	1.55813	mm^2
Object surface / volume ratio	Obj.S/Obj.V	57.68756	1/mm
Object surface density	Obj.S/TV	1.81757	1/mm
Surface convexity index	SCv.I	9.57965	1/mm
Centroid (x)	Crd.X	2.36161	mm
Centroid (y)	Crd.Y	2.73242	mm
Centroid (z)	Crd.Z	10.15362	mm
Moment of inertia (x)	MMI(x)	1.12894	mm^5
Moment of inertia (y)	MMI(y)	1.60413	mm^5
Moment of inertia (z)	MMI(z)	2.63589	mm^5
Polar moment of inertia	MMI(polar)	2.68448	mm^5
Radius of gyration (x)	Gr.R(x)	1.34502	mm
Radius of gyration (y)	Gr.R(y)	1.60330	mm
Radius of gyration (z)	Gr.R(z)	2.05522	mm
Polar radius of gyration	Gr.R(polar)	2.07408	mm
Product of inertia (xy)	Pr.In(xy)	-0.17399	mm^5
Product of inertia (xz)	Pr.In(xz)	-0.01049	mm^5
Product of inertia (yz)	Pr.In(yz)	-0.01752	mm^5
Total orientation (theta)	T.Or(theta)	89.83411	°
Total orientation (phi)	T.Or(phi)	161.89787	°
Number of objects	Obj.N	187
Number of closed pores	Po.N(cl)	154
Volume of closed pores	Po.V(cl)	0.00048	mm^3
Surface of closed pores	Po.S(cl)	0.15985	mm^2
Closed porosity (percent)	Po(cl)	0.07769	%
Volume of open pore space	Po.V(op)	19.05500	mm^3
Open porosity (percent)	Po(op)	96.84684	%
Total volume of pore space	Po.V(tot)	19.05548	mm^3
Total porosity (percent)	Po(tot)	96.84929	%
Euler number	Eu.N	-270
Connectivity	Conn	611
Connectivity density	Conn.Dn	31.05401	1/mm^3
-----------------------------------------------------------------
[ 09/16/16 15:54:01 ] Bitwise operations
<Image> = NOT <Image>
[ 09/16/16 15:54:01 ] Bitwise operations done
-----------------------------------------------------------------
[ 09/16/16 15:54:01 ] 3D analysis
Date and time	16.09.2016 15:54
Operator identity	00084828
Computer name	SCI-CMCA-W-D003
Computation time	00:00:05
Dataset	ad#1739_4.01mm__rec_voi_
Location	C:\Data\00084828\Mike B\Alycia Grealy\Aep South\AD#1739_4.01mm\AD#1739_4.01mm_Rec\VOI\
MORPHOMETRY RESULTS
----------------------------
Description	Abbreviation	Value	Unit
Number of layers		112
Lower vertical position		9.61949	mm
Upper vertical position		10.60633	mm
Pixel size		8.89047	um
Lower grey threshold		0
Upper grey threshold		65
Total VOI volume	TV	19.67540	mm^3
Object volume	Obj.V	19.05416	mm^3
Percent object volume	Obj.V/TV	96.84256	%
Total VOI surface	TS	57.12225	mm^2
Object surface	Obj.S	88.93268	mm^2
Intersection surface	i.S	54.70094	mm^2
Object surface / volume ratio	Obj.S/Obj.V	4.66736	1/mm
Object surface density	Obj.S/TV	4.51999	1/mm
Surface convexity index	SCv.I	-19.79346	1/mm
Centroid (x)	Crd.X	2.23184	mm
Centroid (y)	Crd.Y	2.21969	mm
Centroid (z)	Crd.Z	10.11158	mm
Moment of inertia (x)	MMI(x)	32.73622	mm^5
Moment of inertia (y)	MMI(y)	32.40969	mm^5
Moment of inertia (z)	MMI(z)	61.99411	mm^5
Polar moment of inertia	MMI(polar)	63.57001	mm^5
Radius of gyration (x)	Gr.R(x)	1.31083	mm
Radius of gyration (y)	Gr.R(y)	1.30428	mm
Radius of gyration (z)	Gr.R(z)	1.80388	mm
Polar radius of gyration	Gr.R(polar)	1.82666	mm
Product of inertia (xy)	Pr.In(xy)	0.13379	mm^5
Product of inertia (xz)	Pr.In(xz)	0.00719	mm^5
Product of inertia (yz)	Pr.In(yz)	0.00449	mm^5
Total orientation (theta)	T.Or(theta)	89.98714	°
Total orientation (phi)	T.Or(phi)	70.33272	°
Number of objects	Obj.N	296
Number of closed pores	Po.N(cl)	98
Volume of closed pores	Po.V(cl)	0.01159	mm^3
Surface of closed pores	Po.S(cl)	1.39165	mm^2
Closed porosity (percent)	Po(cl)	0.06079	%
Volume of open pore space	Po.V(op)	0.60965	mm^3
Open porosity (percent)	Po(op)	3.09853	%
Total volume of pore space	Po.V(tot)	0.62124	mm^3
Total porosity (percent)	Po(tot)	3.15744	%
Euler number	Eu.N	-599
Connectivity	Conn	993
Connectivity density	Conn.Dn	50.46912	1/mm^3
<<<<< End of task (6023fa1b-7d4a-453a-81d4-0a125b4124cd) >>>>>
