# Supplementary material for: Molecular exploration of fossil eggshell uncovers hidden lineage of giant extinct bird
Source: Nat Commun. 2023 Feb 28;14:914. doi: 10.1038/s41467-023-36405-3 (PMC9974994; doi:10.1038/s41467-023-36405-3)
Supplement: Supplementary file 12 — Supplementary Data 12 [file 41467_2023_36405_MOESM12_ESM.zip › Micro_CT_raw_data/Southern_Aepyornis_thick/AD1739/Results/ad#1739_4.01mm__rec_voi_1132_i2d.csv]

CT Analyser	Version: 1.16.4.1
16.09.2016 15:55
File name:	ad#1739_4.01mm__rec_voi_1132.tif
Note:
Lower grey threshold:	65
Upper grey threshold:	255
#	Area	Major diameter	Minor diameter	Aspect ratio	Mean Thickness	Perimeter-equivalent circle diameter
	Ar	Maj.Dm	Min.Dm	AR	Th	EDCp
	mm^2	mm	mm		mm	mm
1	0.01799	0.20629	0.17781	1.16018	0.04524	0.30461
2	0.00399	0.10709	0.05334	2.00756	0.02849	0.09565
3	0.01221	0.19895	0.12447	1.59840	0.04144	0.22760
4	0.01245	0.20769	0.08001	2.59563	0.04571	0.21062
5	0.00746	0.16416	0.08001	2.05158	0.04085	0.14824
6	0.01386	0.16618	0.14225	1.16824	0.04837	0.20193
7	0.00834	0.14460	0.10669	1.35536	0.04430	0.15030
8	0.00188	0.08940	0.02667	3.35180	0.01750	0.07164
9	0.00551	0.11886	0.08890	1.33693	0.03407	0.12629
10	0.03392	0.29185	0.25782	1.13199	0.08884	0.39048
11	0.01036	0.17426	0.09780	1.78192	0.06354	0.17032
12	0.01601	0.27531	0.10669	2.58055	0.04569	0.29883
13	0.00195	0.07833	0.03556	2.20256	0.02254	0.06197
14	0.00164	0.07361	0.03556	2.07003	0.01346	0.06032
15	0.02524	0.22392	0.17781	1.25934	0.07625	0.27591
16	0.02376	0.36595	0.16892	2.16643	0.05667	0.40083
17	0.00149	0.06853	0.02667	2.56940	0.01482	0.05300
18	0.02169	0.22021	0.17781	1.23849	0.06139	0.27162
19	0.02089	0.27575	0.14225	1.93854	0.06929	0.31427
20	0.02435	0.24004	0.16003	1.50000	0.08814	0.27591
21	0.07654	0.66172	0.23115	2.86270	0.06620	0.98370
22	0.03193	0.29297	0.21337	1.37305	0.10568	0.35058
23	0.00346	0.08537	0.05334	1.60039	0.03855	0.07730
24	0.00142	0.08001	0.02667	3.00000	0.01248	0.06266
25	0.10228	0.58341	0.38229	1.52609	0.09653	1.01972
26	0.07183	0.52000	0.22226	2.33957	0.10540	0.70350
27	0.00204	0.09086	0.04445	2.04391	0.02169	0.07164
28	0.00252	0.07660	0.07112	1.07697	0.02585	0.07564
29	0.01855	0.20868	0.14225	1.46701	0.07575	0.25824
30	0.02027	0.25988	0.14225	1.82695	0.05610	0.30587
31	0.01087	0.20629	0.08001	2.57818	0.04889	0.20690
32	0.01960	0.24910	0.20448	1.21820	0.06319	0.29455
33	0.00203	0.08057	0.02667	3.02075	0.02322	0.06197
