# Supplementary material for: Molecular exploration of fossil eggshell uncovers hidden lineage of giant extinct bird
Source: Nat Commun. 2023 Feb 28;14:914. doi: 10.1038/s41467-023-36405-3 (PMC9974994; doi:10.1038/s41467-023-36405-3)
Supplement: Supplementary file 12 — Supplementary Data 12 [file 41467_2023_36405_MOESM12_ESM.zip › Micro_CT_raw_data/Southern_Aepyornis_thick/AD1666/Results/ad#1666_4.12mm__rec_voi_.ctan.csv]

-----------------------------------------------------------------
Loaded dataset:	C:\Data\00084828\Mike B\Alycia Grealy\Study samples\AD#1666_4.12mm\AD#1666_4.12mm_Rec\VOI\ad#1666_4.12mm__rec_voi_
<<<<< Begin of task (05ff1611-09e6-4bdb-995b-ddc0e2d706ea) >>>>>
CT Analyser	Version: 1.16.4.1
Dataset name	C:\Data\00084828\Mike B\Alycia Grealy\Study samples\AD#1666_4.12mm\AD#1666_4.12mm_Rec\VOI\ad#1666_4.12mm__rec_voi_1304.bmp
File postfix length	4
File type	BMP
Roi filename	C:\Data\00084828\Mike B\Alycia Grealy\Study samples\AD#1666_4.12mm\AD#1666_4.12mm_Rec\VOI\ad#1666_4.12mm__rec_voi_.roi
Image size (W/H)	504	504
Total number of images	103
Total Z-position range	1304	1406
Number of images inside VOI	103
Z-position range of VOI	1304	1406
Z spacing	1
Pixel size (um)	8.890469
-----------------------------------------------------------------
[ 09/20/16 16:40:13 ] Thresholding
Mode	Global
Lower grey threshold	0
Upper grey threshold	65
[ 09/20/16 16:40:14 ] Thresholding done
-----------------------------------------------------------------
[ 09/20/16 16:40:14 ] Despeckle
Type: Remove white speckles (3D space)
Volume : less than 50 voxels
Apply to: Image
41 speckles removed
[ 09/20/16 16:40:14 ] Despeckle done
-----------------------------------------------------------------
[ 09/20/16 16:40:14 ] Bitwise operations
<Image> = <Image> AND <Region of Interest>
[ 09/20/16 16:40:14 ] Bitwise operations done
-----------------------------------------------------------------
Loaded dataset:	C:\Data\00084828\Mike B\Alycia Grealy\Study samples\AD#1666_4.12mm\AD#1666_4.12mm_Rec\VOI\ad#1666_4.12mm__rec_voi_
<<<<< Begin of task (52ec46d6-a608-4536-91c2-d644bc43b2a9) >>>>>
CT Analyser	Version: 1.16.4.1
Dataset name	C:\Data\00084828\Mike B\Alycia Grealy\Study samples\AD#1666_4.12mm\AD#1666_4.12mm_Rec\VOI\ad#1666_4.12mm__rec_voi_1304.bmp
File postfix length	4
File type	BMP
Roi filename	C:\Data\00084828\Mike B\Alycia Grealy\Study samples\AD#1666_4.12mm\AD#1666_4.12mm_Rec\VOI\ad#1666_4.12mm__rec_voi_.roi
Image size (W/H)	504	504
Total number of images	103
Total Z-position range	1304	1406
Number of images inside VOI	103
Z-position range of VOI	1304	1406
Z spacing	1
Pixel size (um)	8.890469
-----------------------------------------------------------------
[ 09/20/16 16:41:03 ] Thresholding
Mode	Global
Lower grey threshold	0
Upper grey threshold	65
[ 09/20/16 16:41:04 ] Thresholding done
-----------------------------------------------------------------
[ 09/20/16 16:41:04 ] Despeckle
Type: Remove white speckles (3D space)
Volume : less than 25 voxels
Apply to: Image
38 speckles removed
[ 09/20/16 16:41:04 ] Despeckle done
-----------------------------------------------------------------
[ 09/20/16 16:41:04 ] Bitwise operations
<Image> = <Image> AND <Region of Interest>
[ 09/20/16 16:41:04 ] Bitwise operations done
-----------------------------------------------------------------
Loaded dataset:	C:\Data\00084828\Mike B\Alycia Grealy\Study samples\AD#1666_4.12mm\AD#1666_4.12mm_Rec\VOI\ad#1666_4.12mm__rec_voi_
<<<<< Begin of task (f9d91975-7e18-4553-9f62-c81b1db2d1a3) >>>>>
CT Analyser	Version: 1.16.4.1
Dataset name	C:\Data\00084828\Mike B\Alycia Grealy\Study samples\AD#1666_4.12mm\AD#1666_4.12mm_Rec\VOI\ad#1666_4.12mm__rec_voi_1304.bmp
File postfix length	4
File type	BMP
Roi filename	C:\Data\00084828\Mike B\Alycia Grealy\Study samples\AD#1666_4.12mm\AD#1666_4.12mm_Rec\VOI\ad#1666_4.12mm__rec_voi_.roi
Image size (W/H)	504	504
Total number of images	103
Total Z-position range	1304	1406
Number of images inside VOI	103
Z-position range of VOI	1304	1406
Z spacing	1
Pixel size (um)	8.890469
-----------------------------------------------------------------
[ 09/20/16 16:41:16 ] Thresholding
Mode	Global
Lower grey threshold	0
Upper grey threshold	65
[ 09/20/16 16:41:16 ] Thresholding done
-----------------------------------------------------------------
[ 09/20/16 16:41:16 ] Bitwise operations
<Image> = <Image> AND <Region of Interest>
[ 09/20/16 16:41:17 ] Bitwise operations done
Canceled by user
<<<<< End of task (f9d91975-7e18-4553-9f62-c81b1db2d1a3) >>>>>
-----------------------------------------------------------------
Loaded dataset:	C:\Data\00084828\Mike B\Alycia Grealy\Study samples\AD#1666_4.12mm\AD#1666_4.12mm_Rec\VOI\ad#1666_4.12mm__rec_voi_
<<<<< Begin of task (ad5fb9dd-fb1c-4536-a102-a7023ade66ad) >>>>>
CT Analyser	Version: 1.16.4.1
Dataset name	C:\Data\00084828\Mike B\Alycia Grealy\Study samples\AD#1666_4.12mm\AD#1666_4.12mm_Rec\VOI\ad#1666_4.12mm__rec_voi_1304.bmp
File postfix length	4
File type	BMP
Roi filename	C:\Data\00084828\Mike B\Alycia Grealy\Study samples\AD#1666_4.12mm\AD#1666_4.12mm_Rec\VOI\ad#1666_4.12mm__rec_voi_.roi
Image size (W/H)	504	504
Total number of images	103
Total Z-position range	1304	1406
Number of images inside VOI	103
Z-position range of VOI	1304	1406
Z spacing	1
Pixel size (um)	8.890469
-----------------------------------------------------------------
[ 09/20/16 16:41:42 ] Thresholding
Mode	Global
Lower grey threshold	0
Upper grey threshold	65
[ 09/20/16 16:41:42 ] Thresholding done
-----------------------------------------------------------------
[ 09/20/16 16:41:42 ] Bitwise operations
<Image> = <Image> AND <Region of Interest>
[ 09/20/16 16:41:42 ] Bitwise operations done
-----------------------------------------------------------------
[ 09/20/16 16:41:42 ] Save bitmaps(only image):
Destination folder: C:\Data\00084828\Mike B\Alycia Grealy\Study samples\AD#1666_4.12mm\AD#1666_4.12mm_Rec\VOI\images
File format: tif
Number of saved files: 103
-----------------------------------------------------------------
[ 09/20/16 16:41:43 ] 3D analysis
Date and time	20.09.2016 16:41
Operator identity	00084828
Computer name	SCI-CMCA-W-D003
Computation time	00:00:02
Dataset	ad#1666_4.12mm__rec_voi_
Location	C:\Data\00084828\Mike B\Alycia Grealy\Study samples\AD#1666_4.12mm\AD#1666_4.12mm_Rec\VOI\
MORPHOMETRY RESULTS
----------------------------
Description	Abbreviation	Value	Unit
Number of layers		103
Lower vertical position		11.59317	mm
Upper vertical position		12.50000	mm
Pixel size		8.89047	um
Lower grey threshold		0
Upper grey threshold		65
Total VOI volume	TV	18.09431	mm^3
Object volume	Obj.V	0.02086	mm^3
Percent object volume	Obj.V/TV	0.11527	%
Total VOI surface	TS	55.70036	mm^2
Object surface	Obj.S	1.95304	mm^2
Intersection surface	i.S	0.03876	mm^2
Object surface / volume ratio	Obj.S/Obj.V	93.63906	1/mm
Object surface density	Obj.S/TV	0.10794	1/mm
Surface convexity index	SCv.I	42.82305	1/mm
Centroid (x)	Crd.X	2.21008	mm
Centroid (y)	Crd.Y	2.26694	mm
Centroid (z)	Crd.Z	12.10857	mm
Moment of inertia (x)	MMI(x)	0.04387	mm^5
Moment of inertia (y)	MMI(y)	0.01516	mm^5
Moment of inertia (z)	MMI(z)	0.05563	mm^5
Polar moment of inertia	MMI(polar)	0.05733	mm^5
Radius of gyration (x)	Gr.R(x)	1.43097	mm
Radius of gyration (y)	Gr.R(y)	0.84115	mm
Radius of gyration (z)	Gr.R(z)	1.61139	mm
Polar radius of gyration	Gr.R(polar)	1.63582	mm
Product of inertia (xy)	Pr.In(xy)	0.01196	mm^5
Product of inertia (xz)	Pr.In(xz)	-0.00034	mm^5
Product of inertia (yz)	Pr.In(yz)	-0.00132	mm^5
Total orientation (theta)	T.Or(theta)	88.26381	�
Total orientation (phi)	T.Or(phi)	250.10451	�
Number of objects	Obj.N	77
Number of closed pores	Po.N(cl)	0
Volume of closed pores	Po.V(cl)	0.00000	mm^3
Surface of closed pores	Po.S(cl)	0.00000	mm^2
Closed porosity (percent)	Po(cl)	0.00000	%
Volume of open pore space	Po.V(op)	18.07345	mm^3
Open porosity (percent)	Po(op)	99.88473	%
Total volume of pore space	Po.V(tot)	18.07345	mm^3
Total porosity (percent)	Po(tot)	99.88473	%
Euler number	Eu.N	45
Connectivity	Conn	32
Connectivity density	Conn.Dn	1.76851	1/mm^3
-----------------------------------------------------------------
[ 09/20/16 16:41:45 ] Bitwise operations
<Image> = NOT <Image>
[ 09/20/16 16:41:45 ] Bitwise operations done
-----------------------------------------------------------------
[ 09/20/16 16:41:45 ] 3D analysis
Date and time	20.09.2016 16:41
Operator identity	00084828
Computer name	SCI-CMCA-W-D003
Computation time	00:00:02
Dataset	ad#1666_4.12mm__rec_voi_
Location	C:\Data\00084828\Mike B\Alycia Grealy\Study samples\AD#1666_4.12mm\AD#1666_4.12mm_Rec\VOI\
MORPHOMETRY RESULTS
----------------------------
Description	Abbreviation	Value	Unit
Number of layers		103
Lower vertical position		11.59317	mm
Upper vertical position		12.50000	mm
Pixel size		8.89047	um
Lower grey threshold		0
Upper grey threshold		65
Total VOI volume	TV	18.09431	mm^3
Object volume	Obj.V	18.07338	mm^3
Percent object volume	Obj.V/TV	99.88433	%
Total VOI surface	TS	55.70036	mm^2
Object surface	Obj.S	57.53453	mm^2
Intersection surface	i.S	55.61406	mm^2
Object surface / volume ratio	Obj.S/Obj.V	3.18338	1/mm
Object surface density	Obj.S/TV	3.17970	1/mm
Surface convexity index	SCv.I	-3.70157	1/mm
Centroid (x)	Crd.X	2.23598	mm
Centroid (y)	Crd.Y	2.23592	mm
Centroid (z)	Crd.Z	12.04651	mm
Moment of inertia (x)	MMI(x)	31.01632	mm^5
Moment of inertia (y)	MMI(y)	31.04504	mm^5
Moment of inertia (z)	MMI(z)	59.53630	mm^5
Polar moment of inertia	MMI(polar)	60.79883	mm^5
Radius of gyration (x)	Gr.R(x)	1.31002	mm
Radius of gyration (y)	Gr.R(y)	1.31062	mm
Radius of gyration (z)	Gr.R(z)	1.81498	mm
Polar radius of gyration	Gr.R(polar)	1.83413	mm
Product of inertia (xy)	Pr.In(xy)	-0.01194	mm^5
Product of inertia (xz)	Pr.In(xz)	0.00038	mm^5
Product of inertia (yz)	Pr.In(yz)	0.00128	mm^5
Total orientation (theta)	T.Or(theta)	89.99984	�
Total orientation (phi)	T.Or(phi)	160.12185	�
Number of objects	Obj.N	1
Number of closed pores	Po.N(cl)	38
Volume of closed pores	Po.V(cl)	0.00429	mm^3
Surface of closed pores	Po.S(cl)	0.52365	mm^2
Closed porosity (percent)	Po(cl)	0.02371	%
Volume of open pore space	Po.V(op)	0.01664	mm^3
Open porosity (percent)	Po(op)	0.09199	%
Total volume of pore space	Po.V(tot)	0.02093	mm^3
Total porosity (percent)	Po(tot)	0.11567	%
Euler number	Eu.N	46
Connectivity	Conn	-7
Connectivity density	Conn.Dn	-0.38686	1/mm^3
<<<<< End of task (ad5fb9dd-fb1c-4536-a102-a7023ade66ad) >>>>>
-----------------------------------------------------------------
Loaded dataset:	C:\Data\00084828\Mike B\Alycia Grealy\Study samples\AD#1666_4.12mm\AD#1666_4.12mm_Rec\VOI\ad#1666_4.12mm__rec_voi_
<<<<< Begin of task (7317e5f6-557b-4303-a48a-cfe6ddf00769) >>>>>
CT Analyser	Version: 1.16.4.1
Dataset name	C:\Data\00084828\Mike B\Alycia Grealy\Study samples\AD#1666_4.12mm\AD#1666_4.12mm_Rec\VOI\ad#1666_4.12mm__rec_voi_1304.bmp
File postfix length	4
File type	BMP
Roi filename	C:\Data\00084828\Mike B\Alycia Grealy\Study samples\AD#1666_4.12mm\AD#1666_4.12mm_Rec\VOI\ad#1666_4.12mm__rec_voi_.roi
Image size (W/H)	504	504
Total number of images	103
Total Z-position range	1304	1406
Number of images inside VOI	103
Z-position range of VOI	1304	1406
Z spacing	1
Pixel size (um)	8.890469
-----------------------------------------------------------------
[ 09/20/16 16:43:00 ] Thresholding
Mode	Global
Lower grey threshold	0
Upper grey threshold	65
[ 09/20/16 16:43:00 ] Thresholding done
-----------------------------------------------------------------
[ 09/20/16 16:43:00 ] Despeckle
Type: Remove white speckles (3D space)
Volume : less than 400 voxels
Apply to: Image
57 speckles removed
[ 09/20/16 16:43:00 ] Despeckle done
-----------------------------------------------------------------
[ 09/20/16 16:43:00 ] Bitwise operations
<Image> = <Image> AND <Region of Interest>
[ 09/20/16 16:43:01 ] Bitwise operations done
-----------------------------------------------------------------
[ 09/20/16 16:43:01 ] Despeckle
Type: Remove white speckles (2D space)
Area: less than 15 pixels
Apply to: Image
219 speckles removed
[ 09/20/16 16:43:01 ] Despeckle done
-----------------------------------------------------------------
[ 09/20/16 16:43:01 ] Save bitmaps(only image):
Destination folder: C:\Data\00084828\Mike B\Alycia Grealy\Study samples\AD#1666_4.12mm\AD#1666_4.12mm_Rec\VOI\images(1)
File format: tif
Number of saved files: 103
-----------------------------------------------------------------
[ 09/20/16 16:43:01 ] 3D analysis
Date and time	20.09.2016 16:43
Operator identity	00084828
Computer name	SCI-CMCA-W-D003
Computation time	00:00:03
Dataset	ad#1666_4.12mm__rec_voi_
Location	C:\Data\00084828\Mike B\Alycia Grealy\Study samples\AD#1666_4.12mm\AD#1666_4.12mm_Rec\VOI\
MORPHOMETRY RESULTS
----------------------------
Description	Abbreviation	Value	Unit
Number of layers		103
Lower vertical position		11.59317	mm
Upper vertical position		12.50000	mm
Pixel size		8.89047	um
Lower grey threshold		0
Upper grey threshold		65
Total VOI volume	TV	18.09431	mm^3
Object volume	Obj.V	0.01810	mm^3
Percent object volume	Obj.V/TV	0.10003	%
Total VOI surface	TS	55.70036	mm^2
Object surface	Obj.S	1.50930	mm^2
Intersection surface	i.S	0.03375	mm^2
Object surface / volume ratio	Obj.S/Obj.V	83.38873	1/mm
Object surface density	Obj.S/TV	0.08341	1/mm
Surface convexity index	SCv.I	37.45101	1/mm
Centroid (x)	Crd.X	2.18269	mm
Centroid (y)	Crd.Y	2.42360	mm
Centroid (z)	Crd.Z	12.13016	mm
Moment of inertia (x)	MMI(x)	0.03725	mm^5
Moment of inertia (y)	MMI(y)	0.01063	mm^5
Moment of inertia (z)	MMI(z)	0.04498	mm^5
Polar moment of inertia	MMI(polar)	0.04643	mm^5
Radius of gyration (x)	Gr.R(x)	1.42062	mm
Radius of gyration (y)	Gr.R(y)	0.75892	mm
Radius of gyration (z)	Gr.R(z)	1.56109	mm
Polar radius of gyration	Gr.R(polar)	1.58605	mm
Product of inertia (xy)	Pr.In(xy)	0.01136	mm^5
Product of inertia (xz)	Pr.In(xz)	-0.00021	mm^5
Product of inertia (yz)	Pr.In(yz)	-0.00185	mm^5
Total orientation (theta)	T.Or(theta)	87.31270	�
Total orientation (phi)	T.Or(phi)	249.79713	�
Number of objects	Obj.N	31
Number of closed pores	Po.N(cl)	0
Volume of closed pores	Po.V(cl)	0.00000	mm^3
Surface of closed pores	Po.S(cl)	0.00000	mm^2
Closed porosity (percent)	Po(cl)	0.00000	%
Volume of open pore space	Po.V(op)	18.07621	mm^3
Open porosity (percent)	Po(op)	99.89997	%
Total volume of pore space	Po.V(tot)	18.07621	mm^3
Total porosity (percent)	Po(tot)	99.89997	%
Euler number	Eu.N	29
Connectivity	Conn	2
Connectivity density	Conn.Dn	0.11053	1/mm^3
-----------------------------------------------------------------
[ 09/20/16 16:43:04 ] Bitwise operations
<Image> = NOT <Image>
[ 09/20/16 16:43:04 ] Bitwise operations done
-----------------------------------------------------------------
[ 09/20/16 16:43:04 ] 3D analysis
Date and time	20.09.2016 16:43
Operator identity	00084828
Computer name	SCI-CMCA-W-D003
Computation time	00:00:02
Dataset	ad#1666_4.12mm__rec_voi_
Location	C:\Data\00084828\Mike B\Alycia Grealy\Study samples\AD#1666_4.12mm\AD#1666_4.12mm_Rec\VOI\
MORPHOMETRY RESULTS
----------------------------
Description	Abbreviation	Value	Unit
Number of layers		103
Lower vertical position		11.59317	mm
Upper vertical position		12.50000	mm
Pixel size		8.89047	um
Lower grey threshold		0
Upper grey threshold		65
Total VOI volume	TV	18.09431	mm^3
Object volume	Obj.V	18.07616	mm^3
Percent object volume	Obj.V/TV	99.89967	%
Total VOI surface	TS	55.70036	mm^2
Object surface	Obj.S	57.11092	mm^2
Intersection surface	i.S	55.63183	mm^2
Object surface / volume ratio	Obj.S/Obj.V	3.15946	1/mm
Object surface density	Obj.S/TV	3.15629	1/mm
Surface convexity index	SCv.I	-1.38251	1/mm
Centroid (x)	Crd.X	2.23601	mm
Centroid (y)	Crd.Y	2.23576	mm
Centroid (z)	Crd.Z	12.04650	mm
Moment of inertia (x)	MMI(x)	31.02227	mm^5
Moment of inertia (y)	MMI(y)	31.04948	mm^5
Moment of inertia (z)	MMI(z)	59.54629	mm^5
Polar moment of inertia	MMI(polar)	60.80902	mm^5
Radius of gyration (x)	Gr.R(x)	1.31003	mm
Radius of gyration (y)	Gr.R(y)	1.31061	mm
Radius of gyration (z)	Gr.R(z)	1.81499	mm
Polar radius of gyration	Gr.R(polar)	1.83413	mm
Product of inertia (xy)	Pr.In(xy)	-0.01117	mm^5
Product of inertia (xz)	Pr.In(xz)	0.00030	mm^5
Product of inertia (yz)	Pr.In(yz)	0.00156	mm^5
Total orientation (theta)	T.Or(theta)	89.99950	�
Total orientation (phi)	T.Or(phi)	160.30783	�
Number of objects	Obj.N	1
Number of closed pores	Po.N(cl)	20
Volume of closed pores	Po.V(cl)	0.00590	mm^3
Surface of closed pores	Po.S(cl)	0.58342	mm^2
Closed porosity (percent)	Po(cl)	0.03264	%
Volume of open pore space	Po.V(op)	0.01225	mm^3
Open porosity (percent)	Po(op)	0.06771	%
Total volume of pore space	Po.V(tot)	0.01815	mm^3
Total porosity (percent)	Po(tot)	0.10033	%
Euler number	Eu.N	18
Connectivity	Conn	3
Connectivity density	Conn.Dn	0.16580	1/mm^3
<<<<< End of task (7317e5f6-557b-4303-a48a-cfe6ddf00769) >>>>>
