# Supplementary material for: Molecular exploration of fossil eggshell uncovers hidden lineage of giant extinct bird
Source: Nat Commun. 2023 Feb 28;14:914. doi: 10.1038/s41467-023-36405-3 (PMC9974994; doi:10.1038/s41467-023-36405-3)
Supplement: Supplementary file 12 — Supplementary Data 12 [file 41467_2023_36405_MOESM12_ESM.zip › Micro_CT_raw_data/Southern_Aepyornis_thick/AD1666/Results/ad#1666_4.12mm__rec_voi_1354_i2d.csv]

CT Analyser	Version: 1.16.4.1
20.09.2016 16:43
File name:	ad#1666_4.12mm__rec_voi_1354.tif
Note:
Lower grey threshold:	65
Upper grey threshold:	255
#	Area	Major diameter	Minor diameter	Aspect ratio	Mean Thickness	Perimeter-equivalent circle diameter
	Ar	Maj.Dm	Min.Dm	AR	Th	EDCp
	mm^2	mm	mm		mm	mm
1	0.00226	0.06073	0.05334	1.13849	0.03846	0.05631
2	0.00364	0.09086	0.06223	1.45993	0.03802	0.07964
3	0.00613	0.11295	0.06223	1.81496	0.05277	0.10131
